# Supplementary material for: Identification of Haptic Based Guiding Using Hard Reins
Source: PLoS One. 2015 Jul 22;10(7):e0132020. doi: 10.1371/journal.pone.0132020 (PMC4511788; doi:10.1371/journal.pone.0132020)
Supplement: S1 File — (ZIP) [file pone.0132020.s001.zip › MotionData1/Subject1/T1/gc1.txt]

// Start Time: 0
// Sample rate: 50.0Hz
// Scenario: 4.0
// Firmware Version: 2.6.1
Counter	Acc_X	Acc_Y	Acc_Z	Gyr_X	Gyr_Y	Gyr_Z	Mag_X	Mag_Y	Mag_Z	Quat_w	Quat_x	Quat_y	Quat_z	AnalogIn_1	AnalogIn_2
45715	9.261993	1.252121	3.043922	0.016005	-0.021751	0.002488	-0.712959	0.237693	-0.188829	0.705276	-0.211830	-0.548549	-0.395990	0	0
45716	9.261998	1.249604	3.022286	0.026991	-0.017306	0.000754	-0.713241	0.237846	-0.188825	0.705195	-0.211734	-0.548767	-0.395884	0	0
45717	9.276522	1.237521	3.017382	0.004942	-0.025299	-0.008944	-0.713391	0.237274	-0.187552	0.705003	-0.211774	-0.548976	-0.395914	0	0
45718	9.286192	1.240011	3.036542	0.023309	-0.018187	-0.001889	-0.713679	0.238460	-0.187271	0.704898	-0.211694	-0.549191	-0.395846	0	0
45719	9.266837	1.247226	3.029465	0.014175	-0.018110	-0.002787	-0.714527	0.239360	-0.187261	0.704789	-0.211674	-0.549372	-0.395798	0	0
45720	9.249899	1.256772	3.007944	0.012401	-0.010836	-0.004553	-0.714791	0.236411	-0.188371	0.704693	-0.211624	-0.549499	-0.395820	0	0
45721	9.276481	1.278472	3.022157	0.009612	-0.016258	-0.002792	-0.713111	0.237272	-0.187275	0.704585	-0.211629	-0.549650	-0.395801	0	0
45722	9.252270	1.307204	2.983844	0.017691	-0.023587	-0.011531	-0.713538	0.237285	-0.186845	0.704400	-0.211557	-0.549901	-0.395820	0	0
45723	9.298253	1.266815	3.103749	0.006856	-0.012606	-0.006317	-0.713824	0.236709	-0.186134	0.704293	-0.211547	-0.550022	-0.395848	0	0
45724	9.269213	1.295069	2.969305	-0.016747	0.005730	-0.013409	-0.714108	0.237011	-0.185989	0.704189	-0.211591	-0.549934	-0.396131	0	0
45725	9.237786	1.276098	3.017633	-0.007529	0.014736	-0.011650	-0.713245	0.235213	-0.187405	0.704180	-0.211545	-0.549817	-0.396334	0	0
45726	9.257134	1.280617	2.964597	-0.000335	-0.010731	0.000689	-0.714361	0.235221	-0.188796	0.704079	-0.211612	-0.549882	-0.396389	0	0
45727	9.278939	1.237566	3.026981	0.017956	-0.003624	-0.002798	-0.714545	0.237477	-0.184434	0.704058	-0.211508	-0.549976	-0.396350	0	0
45728	9.300654	1.290449	3.017162	0.010270	-0.021723	-0.027350	-0.715098	0.235571	-0.184981	0.703803	-0.211396	-0.550217	-0.396528	0	0
45729	9.290997	1.280446	2.940307	0.005352	0.016439	-0.002841	-0.715658	0.235138	-0.185252	0.703865	-0.211301	-0.550121	-0.396601	0	0
45730	9.232940	1.287997	2.988809	-0.003922	0.009261	-0.011631	-0.714530	0.237165	-0.186124	0.703815	-0.211250	-0.550055	-0.396808	0	0
45731	9.237779	1.285607	2.993584	0.014360	0.007298	-0.006320	-0.715378	0.237478	-0.185971	0.703832	-0.211109	-0.550067	-0.396837	0	0
45732	9.230510	1.297752	3.012860	-0.009366	0.011124	-0.008134	-0.713803	0.236097	-0.188386	0.703797	-0.211105	-0.549960	-0.397051	0	0
45733	9.237741	1.319542	3.039236	-0.005657	0.018355	-0.006375	-0.715078	0.235545	-0.187376	0.703832	-0.211061	-0.549814	-0.397214	0	0
45734	9.271601	1.319503	3.041392	-0.003901	0.008357	-0.003724	-0.715643	0.235411	-0.187226	0.703808	-0.211057	-0.549737	-0.397365	0	0
45735	9.276469	1.290461	3.012531	-0.003819	0.011077	0.000654	-0.715642	0.235996	-0.187510	0.703835	-0.211067	-0.549635	-0.397453	0	0
45736	9.257095	1.314662	3.031886	-0.007557	0.011108	-0.008125	-0.715628	0.235393	-0.188916	0.703802	-0.211052	-0.549534	-0.397658	0	0
45737	9.208736	1.300361	3.046676	-0.016746	0.004836	-0.009900	-0.714240	0.236856	-0.186973	0.703726	-0.211120	-0.549447	-0.397878	0	0
45738	9.208774	1.266487	3.013045	-0.018504	0.011199	-0.011675	-0.715925	0.235711	-0.187222	0.703654	-0.211165	-0.549309	-0.398171	0	0
45739	9.237783	1.276243	3.046483	-0.014711	0.013897	0.005007	-0.714939	0.235105	-0.186954	0.703691	-0.211264	-0.549134	-0.398295	0	0
45740	9.257082	1.326784	3.048705	0.005166	0.009188	-0.011600	-0.714220	0.233900	-0.188229	0.703661	-0.211147	-0.549106	-0.398449	0	0
45741	9.276439	1.317174	3.058188	0.008907	0.014603	-0.006335	-0.716900	0.234251	-0.188045	0.703707	-0.211014	-0.549044	-0.398524	0	0
45742	9.237760	1.300343	3.051272	0.010788	0.012779	0.000687	-0.716046	0.234809	-0.189330	0.703755	-0.210914	-0.548985	-0.398572	0	0
45743	9.230515	1.288340	3.056143	-0.007397	0.022003	-0.001127	-0.715766	0.233341	-0.188483	0.703828	-0.210895	-0.548795	-0.398715	0	0
45744	9.211163	1.290886	3.077920	0.012492	0.003692	-0.004566	-0.714916	0.234050	-0.189345	0.703810	-0.210789	-0.548819	-0.398770	0	0
45745	9.232904	1.317251	3.060910	-0.004784	0.001115	0.007689	-0.714084	0.234636	-0.187952	0.703808	-0.210883	-0.548768	-0.398793	0	0
45746	9.237743	1.314884	3.070493	0.010727	0.005523	0.002455	-0.714930	0.235533	-0.188224	0.703823	-0.210823	-0.548756	-0.398815	0	0
45747	9.247430	1.305095	3.041581	0.007137	0.012808	0.000680	-0.714212	0.234622	-0.189500	0.703883	-0.210748	-0.548685	-0.398847	0	0
45748	9.257121	1.285954	3.067971	-0.001977	0.011069	0.004166	-0.714231	0.235819	-0.187673	0.703909	-0.210763	-0.548580	-0.398937	0	0
45749	9.223257	1.290734	3.051386	-0.011174	0.005701	0.000641	-0.714075	0.235064	-0.189222	0.703891	-0.210846	-0.548486	-0.399054	0	0
45750	9.228084	1.300405	3.060959	0.000005	0.021949	0.012057	-0.715198	0.234056	-0.189340	0.704014	-0.210844	-0.548297	-0.399098	0	0
45751	9.232931	1.288458	3.080167	0.001501	-0.007106	0.002442	-0.714501	0.234784	-0.188650	0.703960	-0.210899	-0.548340	-0.399106	0	0
45752	9.223256	1.290807	3.065811	-0.001944	0.004725	0.014705	-0.713931	0.234618	-0.189364	0.703994	-0.210996	-0.548258	-0.399107	0	0
45753	9.189382	1.305326	3.070855	0.024460	0.010859	0.000722	-0.712105	0.233416	-0.188261	0.704080	-0.210807	-0.548269	-0.399039	0	0
45754	9.218407	1.300565	3.089880	0.007059	-0.001702	0.007716	-0.713085	0.235479	-0.189804	0.704070	-0.210828	-0.548283	-0.399027	0	0
45755	9.230486	1.314968	3.084971	0.007139	0.000116	0.016494	-0.714912	0.232873	-0.189340	0.704123	-0.210891	-0.548268	-0.398921	0	0
45756	9.245014	1.300356	3.056027	0.014366	-0.005395	0.011250	-0.713786	0.233144	-0.189360	0.704123	-0.210894	-0.548330	-0.398835	0	0
45757	9.257110	1.300192	3.027089	0.005349	0.007380	0.010336	-0.713228	0.234605	-0.189234	0.704188	-0.210906	-0.548269	-0.398797	0	0
45758	9.269206	1.288622	3.123177	0.003561	0.003774	0.021739	-0.714640	0.233759	-0.188503	0.704255	-0.211008	-0.548201	-0.398718	0	0
45759	9.240189	1.286112	3.094541	0.005418	0.009203	0.018226	-0.713793	0.232860	-0.188372	0.704362	-0.211056	-0.548110	-0.398629	0	0
45760	9.257138	1.280399	2.921322	-0.005583	0.009276	0.005917	-0.713215	0.233124	-0.190214	0.704379	-0.211111	-0.548001	-0.398719	0	0
45761	9.213601	1.271537	3.061089	-0.010999	0.018408	0.007640	-0.713499	0.234305	-0.190355	0.704459	-0.211180	-0.547803	-0.398813	0	0
45762	9.203909	1.286215	3.104423	-0.003843	0.002020	0.009436	-0.713923	0.233728	-0.190064	0.704453	-0.211273	-0.547744	-0.398857	0	0
45763	9.237810	1.247463	3.068144	0.010783	0.004614	0.005949	-0.712796	0.232974	-0.189657	0.704497	-0.211234	-0.547733	-0.398815	0	0
45764	9.271649	1.266806	3.094327	-0.002102	0.005620	-0.005485	-0.713362	0.234454	-0.189936	0.704454	-0.211219	-0.547687	-0.398962	0	0
45765	9.286164	1.271114	2.998050	0.005381	0.012817	0.005935	-0.713499	0.233572	-0.190071	0.704531	-0.211185	-0.547597	-0.398966	0	0
45766	9.223282	1.268921	3.022553	0.012648	0.022740	-0.008982	-0.712522	0.235029	-0.189529	0.704599	-0.210979	-0.547496	-0.399094	0	0
45767	9.199113	1.249794	3.041979	0.019922	0.015426	-0.005451	-0.711937	0.232646	-0.191219	0.704676	-0.210770	-0.547470	-0.399104	0	0
45768	9.174901	1.276301	3.039730	0.021705	0.010878	-0.004557	-0.712516	0.235314	-0.190376	0.704716	-0.210571	-0.547480	-0.399125	0	0
45769	9.194234	1.286253	3.109302	0.005102	-0.001690	-0.008967	-0.713494	0.234152	-0.190919	0.704654	-0.210516	-0.547523	-0.399205	0	0
45770	9.232908	1.310234	3.101787	-0.000343	0.001074	-0.006343	-0.712510	0.235014	-0.190938	0.704588	-0.210500	-0.547518	-0.399338	0	0
45771	9.257094	1.310138	3.089589	0.009682	-0.010804	0.004228	-0.711101	0.234400	-0.190677	0.704538	-0.210521	-0.547615	-0.399281	0	0
45772	9.252269	1.298180	3.104059	-0.005731	0.001121	0.004172	-0.712368	0.234130	-0.190796	0.704502	-0.210601	-0.547566	-0.399369	0	0
45773	9.228125	1.257216	3.089844	0.010547	-0.009907	-0.006316	-0.713497	0.234742	-0.190780	0.704417	-0.210555	-0.547682	-0.399383	0	0
45774	9.233040	1.189169	2.964847	0.017062	-0.003618	-0.006323	-0.712944	0.233571	-0.189093	0.704360	-0.210438	-0.547779	-0.399412	0	0
45775	9.262113	1.136356	3.003144	0.023631	0.009033	0.000683	-0.713193	0.232949	-0.192750	0.704435	-0.210262	-0.547800	-0.399345	0	0
45776	9.363729	1.097782	3.021667	0.023191	-0.010955	-0.032645	-0.713763	0.235021	-0.192750	0.704247	-0.209984	-0.548029	-0.399507	0	0
45777	9.455585	1.164109	2.833416	0.024033	-0.007358	-0.046665	-0.713206	0.232086	-0.190914	0.704043	-0.209613	-0.548267	-0.399736	0	0
45778	9.477467	1.066758	2.631386	0.034355	0.014318	-0.048442	-0.714041	0.232530	-0.192312	0.703954	-0.209069	-0.548396	-0.400002	0	0
45779	9.523458	1.037267	2.525290	0.036391	0.028811	-0.043194	-0.713475	0.229878	-0.191605	0.703986	-0.208487	-0.548422	-0.400212	0	0
45780	9.455750	1.041139	2.319023	0.080440	0.084690	-0.081770	-0.714037	0.227543	-0.190881	0.704244	-0.207154	-0.548309	-0.400606	0	0
45781	9.392708	1.191103	2.439570	0.064115	0.097553	-0.069507	-0.715275	0.228115	-0.194809	0.704603	-0.205960	-0.548017	-0.400989	0	0
45782	9.179774	1.269696	2.686287	0.064733	0.166562	-0.055548	-0.714124	0.227330	-0.197360	0.705380	-0.204550	-0.547208	-0.401449	0	0
45783	9.058822	1.275806	2.908349	0.032885	0.163231	-0.032811	-0.712969	0.226687	-0.200335	0.706178	-0.203513	-0.546251	-0.401877	0	0
45784	9.063685	1.233410	3.095873	0.054451	0.137649	-0.043271	-0.711252	0.224274	-0.202607	0.706822	-0.202357	-0.545577	-0.402244	0	0
45785	8.904022	1.267522	3.130670	0.042579	0.125070	-0.029240	-0.712912	0.222071	-0.205529	0.707443	-0.201423	-0.544918	-0.402514	0	0
45786	8.903941	1.322088	3.447977	0.036878	0.095199	-0.009903	-0.713187	0.222214	-0.206371	0.707951	-0.200744	-0.544404	-0.402655	0	0
45787	9.027146	1.448051	3.636903	0.018206	0.022777	0.032301	-0.711365	0.224535	-0.205988	0.708213	-0.200729	-0.544246	-0.402417	0	0
45788	8.734354	1.579327	3.804823	-0.027028	-0.052109	0.060390	-0.711081	0.225112	-0.206559	0.708073	-0.201478	-0.544376	-0.402112	0	0
45789	8.826151	1.698958	3.683846	0.035619	-0.105259	0.079951	-0.710957	0.226742	-0.205159	0.707865	-0.202112	-0.545095	-0.401186	0	0
45790	9.087366	1.702584	3.523260	0.014118	-0.105099	0.127301	-0.710971	0.226615	-0.203326	0.707785	-0.203147	-0.545629	-0.400076	0	0
45791	9.135777	1.668540	3.470042	-0.037152	-0.159118	0.162345	-0.711703	0.230327	-0.201499	0.707461	-0.204957	-0.546267	-0.398853	0	0
45792	9.169802	1.522853	3.234304	-0.095344	-0.164100	0.177977	-0.709904	0.231651	-0.198011	0.707032	-0.207278	-0.546672	-0.397859	0	0
45793	9.162601	1.478898	3.109375	-0.213214	-0.110493	0.210965	-0.711617	0.234204	-0.196303	0.706794	-0.210402	-0.546157	-0.397349	0	0
45794	9.295716	1.364354	3.348913	-0.149236	-0.132785	0.247974	-0.709687	0.238175	-0.192689	0.706691	-0.213358	-0.545969	-0.396213	0	0
45795	9.237694	1.363083	3.080071	-0.237280	-0.144745	0.310966	-0.708319	0.244061	-0.189919	0.706592	-0.217328	-0.545375	-0.395047	0	0
45796	9.174902	1.280812	2.979622	-0.311942	-0.086027	0.373874	-0.707525	0.250703	-0.186297	0.706867	-0.221931	-0.543922	-0.393999	0	0
45797	9.191974	1.116054	3.253707	-0.402845	-0.068926	0.401669	-0.706727	0.258660	-0.183526	0.707140	-0.227254	-0.541914	-0.393240	0	0
45798	9.218596	1.103637	3.186206	-0.524343	-0.102410	0.422482	-0.706071	0.266034	-0.180469	0.706992	-0.233671	-0.539595	-0.392936	0	0
45799	9.378301	1.021716	3.218764	-0.508686	-0.107992	0.443572	-0.702466	0.273948	-0.176335	0.706918	-0.240102	-0.537303	-0.392331	0	0
45800	9.463178	0.781582	3.364994	-0.483443	-0.126371	0.415514	-0.701677	0.282503	-0.172721	0.706646	-0.246265	-0.535282	-0.391764	0	0
45801	9.364101	0.736005	2.892134	-0.471049	-0.126523	0.347091	-0.699773	0.289584	-0.167147	0.706126	-0.251965	-0.533459	-0.391562	0	0
45802	9.354530	0.625712	2.978843	-0.565797	-0.085827	0.322210	-0.698974	0.296074	-0.163948	0.705441	-0.258032	-0.531017	-0.392165	0	0
45803	9.296396	0.708041	3.056134	-0.630897	-0.094363	0.302776	-0.696498	0.301376	-0.158657	0.704451	-0.264476	-0.528408	-0.393175	0	0
45804	9.349710	0.611105	2.945232	-0.677460	-0.127561	0.327259	-0.695020	0.309348	-0.153079	0.703202	-0.271495	-0.525753	-0.394185	0	0
45805	9.591837	0.318440	3.222585	-0.735950	-0.102621	0.286648	-0.694526	0.316167	-0.147199	0.701740	-0.278594	-0.522773	-0.395796	0	0
45806	9.127538	0.265293	3.052921	-0.748191	-0.102508	0.225164	-0.693760	0.321233	-0.139625	0.699937	-0.285444	-0.519877	-0.397916	0	0
45807	9.190544	0.158276	2.855406	-0.835816	-0.185315	0.188184	-0.691432	0.327278	-0.133772	0.697278	-0.293020	-0.517286	-0.400448	0	0
45808	9.422794	0.088271	2.885020	-0.723290	-0.232561	0.156912	-0.691503	0.330593	-0.126458	0.694512	-0.299819	-0.515528	-0.402483	0	0
45809	9.149544	0.026872	3.043337	-0.894744	-0.136781	0.072105	-0.691024	0.334500	-0.117747	0.691353	-0.306963	-0.512634	-0.406216	0	0
45810	9.379261	0.081490	2.959873	-0.775873	-0.111468	0.074135	-0.691378	0.338700	-0.110715	0.688624	-0.313177	-0.509999	-0.409413	0	0
45811	9.503009	-0.320718	2.964105	-0.980148	-0.233279	-0.021068	-0.691449	0.340255	-0.102830	0.684209	-0.320777	-0.507627	-0.413853	0	0
45812	9.229539	-0.140261	2.864981	-1.071511	-0.363322	-0.336998	-0.694509	0.340443	-0.090804	0.677431	-0.327902	-0.506715	-0.420485	0	0
45813	9.267978	0.137785	2.633673	-0.912948	-0.446270	-0.271496	-0.697696	0.336073	-0.078757	0.670961	-0.334588	-0.506757	-0.425511	0	0
45814	9.345334	0.203442	2.308492	-0.843088	-0.322477	-0.125789	-0.698629	0.336641	-0.068459	0.665886	-0.340990	-0.505722	-0.429614	0	0
45815	9.355074	0.108839	2.647485	-0.759030	-0.247810	-0.076573	-0.700126	0.334876	-0.057296	0.661657	-0.346728	-0.504352	-0.433150	0	0
45816	9.456782	0.010594	2.291006	-0.810742	-0.127581	0.040726	-0.699908	0.335539	-0.049835	0.658294	-0.352867	-0.501512	-0.436601	0	0
45817	9.669981	-0.380601	2.595096	-0.872259	-0.065395	0.031624	-0.699404	0.337947	-0.043654	0.654963	-0.359056	-0.498001	-0.440566	0	0
45818	9.602424	-0.537338	2.525996	-0.829879	-0.047588	0.047458	-0.699022	0.337404	-0.038586	0.651872	-0.364949	-0.494457	-0.444283	0	0
45819	9.694242	-0.446173	2.489189	-0.840913	-0.056579	0.052736	-0.699367	0.341153	-0.032397	0.648695	-0.370947	-0.490877	-0.447920	0	0
45820	9.655521	-0.426674	2.525518	-0.743869	-0.073675	0.108278	-0.698439	0.341648	-0.025510	0.645977	-0.376650	-0.487593	-0.450668	0	0
45821	9.607229	-0.494690	2.391293	-0.733544	-0.148179	0.100486	-0.699217	0.343513	-0.017475	0.642886	-0.382553	-0.484850	-0.453069	0	0
45822	9.510680	-0.655453	1.993038	-0.686418	-0.000668	0.100372	-0.699269	0.345192	-0.011845	0.640629	-0.387475	-0.481333	-0.455824	0	0
45823	9.699695	-1.082985	2.722872	-0.765135	0.004505	0.070223	-0.698593	0.346386	-0.008902	0.637947	-0.392700	-0.477528	-0.459105	0	0
45824	9.368228	-0.914339	2.174602	-0.722556	-0.070283	-0.015535	-0.698632	0.346729	-0.004254	0.634624	-0.397569	-0.474698	-0.462442	0	0
45825	9.423631	-0.697300	2.262975	-0.737653	-0.087407	-0.040065	-0.697559	0.345896	0.002495	0.631032	-0.402472	-0.471985	-0.465881	0	0
45826	9.399579	-0.825212	2.193534	-0.679918	-0.077901	-0.032951	-0.697614	0.345966	0.009118	0.627694	-0.406985	-0.469418	-0.469053	0	0
45827	9.530274	-0.914677	2.154185	-0.607506	-0.054918	-0.025804	-0.698506	0.344870	0.015055	0.624788	-0.410946	-0.467007	-0.471876	0	0
45828	9.646498	-1.049486	2.189508	-0.565874	-0.075253	-0.053791	-0.699381	0.344485	0.018734	0.621782	-0.414602	-0.465009	-0.474615	0	0
45829	9.540065	-1.021239	2.031588	-0.536513	-0.052808	-0.064273	-0.698443	0.344233	0.024638	0.618954	-0.417903	-0.463049	-0.477324	0	0
45830	9.535069	-0.894078	2.420996	-0.487958	-0.130306	-0.049993	-0.699713	0.341330	0.025939	0.616002	-0.421329	-0.461720	-0.479415	0	0
45831	9.515937	-1.051742	1.704822	-0.496820	-0.043154	-0.034355	-0.698769	0.340339	0.031423	0.613493	-0.424452	-0.459742	-0.481772	0	0
45832	9.578836	-1.093618	2.012130	-0.415881	-0.049264	-0.055230	-0.699084	0.339507	0.035659	0.611163	-0.427006	-0.458258	-0.483885	0	0
45833	9.542551	-1.084092	1.981133	-0.393997	-0.051257	-0.056929	-0.700374	0.338827	0.038500	0.608920	-0.429419	-0.456904	-0.485855	0	0
45834	9.627167	-1.050476	1.987700	-0.344642	-0.058920	-0.037483	-0.700108	0.337230	0.041039	0.606921	-0.431649	-0.455736	-0.487473	0	0
45835	9.709560	-1.205150	1.893462	-0.287736	-0.037627	-0.033899	-0.699001	0.336793	0.043559	0.605295	-0.433444	-0.454706	-0.488863	0	0
45836	9.753002	-1.109098	1.857003	-0.196166	0.012430	-0.046004	-0.700989	0.335827	0.045850	0.604209	-0.434382	-0.453860	-0.490158	0	0
45837	9.781958	-1.041756	1.851929	-0.219632	0.013546	-0.010064	-0.699887	0.334518	0.049360	0.603220	-0.435618	-0.452744	-0.491310	0	0
45838	9.687682	-1.085241	1.794953	-0.202558	0.053354	0.020627	-0.698746	0.335356	0.047365	0.602616	-0.436689	-0.451328	-0.492403	0	0
45839	9.646552	-1.079844	1.898628	-0.189545	0.081391	0.023252	-0.699598	0.334796	0.048368	0.602222	-0.437558	-0.449802	-0.493508	0	0
45840	9.593328	-1.065259	1.911026	-0.143898	0.081931	0.024240	-0.699750	0.336864	0.048925	0.602015	-0.438148	-0.448482	-0.494438	0	0
45841	9.545032	-1.155749	2.094169	-0.102062	0.086127	0.001489	-0.699879	0.336265	0.047662	0.601914	-0.438367	-0.447452	-0.495298	0	0
45842	9.569389	-1.333623	2.156645	-0.052857	0.063034	0.006856	-0.700583	0.336279	0.047673	0.601935	-0.438422	-0.446773	-0.495837	0	0
45843	9.545388	-1.503033	1.974241	-0.000147	0.032635	-0.007058	-0.699309	0.336393	0.046947	0.601999	-0.438255	-0.446606	-0.496058	0	0
45844	9.579204	-1.455152	1.930680	-0.027831	0.032841	-0.042213	-0.700849	0.336119	0.045847	0.601752	-0.438087	-0.446449	-0.496646	0	0
45845	9.554806	-1.238661	1.887407	-0.000057	-0.000055	-0.059600	-0.701690	0.333785	0.046152	0.601409	-0.437848	-0.446710	-0.497038	0	0
45846	9.515965	-1.094203	1.877956	0.000729	-0.003684	-0.063068	-0.700560	0.332879	0.046138	0.601021	-0.437596	-0.447005	-0.497463	0	0
45847	9.617424	-0.955715	1.679960	0.035310	0.003265	-0.080502	-0.701396	0.332152	0.045309	0.600743	-0.437035	-0.447514	-0.497835	0	0
45848	9.835168	-1.041883	1.841923	0.055769	0.065685	-0.097226	-0.702235	0.330695	0.045047	0.600735	-0.435954	-0.447815	-0.498522	0	0
45849	9.806215	-1.123088	1.962410	0.079757	0.108139	-0.112166	-0.702084	0.328921	0.044489	0.600959	-0.434461	-0.448052	-0.499341	0	0
45850	9.626879	-0.761603	1.982659	0.114439	0.107898	-0.090937	-0.703024	0.327123	0.039580	0.601425	-0.432841	-0.448364	-0.499906	0	0
45851	9.554229	-0.663128	1.915792	0.089204	0.128087	-0.069938	-0.704262	0.323887	0.037219	0.601987	-0.431379	-0.448343	-0.500512	0	0
45852	9.525252	-0.720210	2.045876	0.105737	0.122525	-0.050604	-0.703973	0.324018	0.036228	0.602678	-0.429918	-0.448346	-0.500936	0	0
45853	9.551804	-0.674119	2.122577	0.087467	0.120866	-0.044491	-0.705080	0.325188	0.033423	0.603324	-0.428614	-0.448247	-0.501363	0	0
45854	9.496264	-0.756182	2.065350	0.104113	0.122552	-0.027802	-0.704512	0.325025	0.032992	0.604118	-0.427263	-0.448141	-0.501654	0	0
45855	9.462154	-0.510363	2.106270	0.071165	0.126468	-0.026070	-0.704909	0.323388	0.030469	0.604809	-0.426111	-0.447847	-0.502065	0	0
45856	9.321936	-0.586126	2.318923	0.047351	0.106731	-0.013845	-0.705593	0.323376	0.027944	0.605359	-0.425242	-0.447492	-0.502455	0	0
45857	9.355989	-0.778811	2.311619	0.048152	0.084933	-0.016495	-0.704035	0.322455	0.027359	0.605813	-0.424478	-0.447290	-0.502733	0	0
45858	9.259111	-0.652993	2.408391	0.005290	0.083498	0.000104	-0.705154	0.321295	0.026819	0.606148	-0.424044	-0.446803	-0.503129	0	0
45859	9.176661	-0.420195	2.240511	-0.017076	0.029247	0.008956	-0.704722	0.322740	0.025115	0.606204	-0.424068	-0.446503	-0.503308	0	0
45860	9.251740	-0.528291	2.309772	-0.036996	0.016712	0.038735	-0.705275	0.323910	0.023428	0.606257	-0.424396	-0.446046	-0.503372	0	0
45861	9.360743	-0.687819	2.215343	-0.086221	0.008020	0.043860	-0.705145	0.322456	0.025264	0.606099	-0.425102	-0.445378	-0.503558	0	0
45862	9.312443	-0.759947	2.220563	-0.115425	-0.002623	0.050804	-0.705270	0.323612	0.023007	0.605792	-0.426057	-0.444590	-0.503816	0	0
45863	9.348815	-0.856143	2.251630	-0.122782	-0.009830	0.047262	-0.704020	0.324780	0.024672	0.605415	-0.427088	-0.443830	-0.504066	0	0
45864	9.322268	-0.920656	2.340831	-0.153936	-0.029530	0.052459	-0.703478	0.325090	0.027198	0.604828	-0.428418	-0.443001	-0.504371	0	0
45865	9.339252	-0.971457	2.297473	-0.145165	-0.058655	0.034955	-0.702360	0.325079	0.028307	0.604074	-0.429775	-0.442474	-0.504584	0	0
45866	9.380389	-0.995471	2.321234	-0.145449	-0.084976	0.027963	-0.702933	0.326568	0.028873	0.603154	-0.431220	-0.442127	-0.504755	0	0
45867	9.559394	-1.020152	2.252629	-0.134381	-0.085086	0.040277	-0.702966	0.326170	0.032961	0.602353	-0.432667	-0.441789	-0.504771	0	0
45868	9.697324	-1.078888	2.102611	-0.115865	-0.075276	0.054343	-0.702141	0.327938	0.034772	0.601731	-0.434001	-0.441415	-0.504695	0	0
45869	9.561975	-1.179291	2.204657	-0.099058	-0.057236	0.077143	-0.703004	0.328710	0.036614	0.601389	-0.435255	-0.440925	-0.504450	0	0
45870	9.576647	-1.317849	1.945012	-0.060236	-0.024904	0.084186	-0.701327	0.329426	0.037993	0.601380	-0.436130	-0.440398	-0.504165	0	0
45871	9.736257	-1.317128	2.133775	-0.051135	-0.010471	0.074538	-0.701881	0.328693	0.037160	0.601438	-0.436849	-0.439879	-0.503926	0	0
45872	9.637029	-1.261027	2.249854	-0.049208	0.004053	0.078042	-0.699641	0.331449	0.037816	0.601575	-0.437482	-0.439261	-0.503752	0	0
45873	9.646646	-1.203225	2.256949	0.009266	0.019906	0.072033	-0.700072	0.332641	0.038381	0.602018	-0.437673	-0.438873	-0.503395	0	0
45874	9.745808	-1.217066	2.405294	0.023652	0.021589	0.049245	-0.698645	0.332297	0.036387	0.602405	-0.437652	-0.438643	-0.503151	0	0
45875	9.651350	-1.084441	2.420301	0.025375	0.025217	0.040499	-0.700639	0.334415	0.038101	0.602783	-0.437581	-0.438441	-0.502936	0	0
45876	9.617392	-0.985709	2.415661	0.016200	0.041625	0.022929	-0.699929	0.333515	0.037812	0.603091	-0.437390	-0.438166	-0.502973	0	0
45877	9.583534	-0.988066	2.415910	0.012548	0.034402	0.029948	-0.699909	0.333049	0.035559	0.603401	-0.437303	-0.437889	-0.502918	0	0
45878	9.568977	-0.937778	2.358275	0.004979	0.022658	0.010653	-0.699357	0.334080	0.036673	0.603516	-0.437221	-0.437727	-0.502993	0	0
45879	9.559147	-0.783540	2.387072	-0.013259	0.026450	0.019418	-0.699062	0.333618	0.035261	0.603625	-0.437283	-0.437415	-0.503080	0	0
45880	9.501033	-0.713710	2.373014	-0.013373	0.014663	0.021204	-0.699908	0.333488	0.035275	0.603678	-0.437397	-0.437162	-0.503136	0	0
45881	9.462416	-0.790885	2.334893	-0.029966	0.018414	-0.009575	-0.699640	0.335698	0.036107	0.603532	-0.437473	-0.436941	-0.503437	0	0
45882	9.385136	-0.903994	2.321124	-0.015317	-0.005285	0.012399	-0.699630	0.334660	0.035407	0.603445	-0.437661	-0.436837	-0.503469	0	0
45883	9.433519	-0.913842	2.291929	-0.013549	-0.016195	0.015927	-0.698797	0.334658	0.036802	0.603348	-0.437923	-0.436796	-0.503392	0	0
45884	9.481918	-0.942731	2.306024	-0.002726	-0.007228	-0.010391	-0.700202	0.334096	0.036546	0.603192	-0.437946	-0.436866	-0.503499	0	0
45885	9.598046	-0.985850	2.382144	-0.002744	-0.005424	-0.013035	-0.700758	0.333658	0.035852	0.603044	-0.437962	-0.436940	-0.503597	0	0
45886	9.535134	-0.961427	2.433071	-0.021254	-0.001647	-0.045551	-0.701039	0.333223	0.035858	0.602655	-0.437914	-0.437038	-0.504020	0	0
45887	9.477043	-0.917860	2.462310	-0.021478	-0.009810	-0.061328	-0.700755	0.332189	0.035999	0.602163	-0.437853	-0.437256	-0.504472	0	0
45888	9.433496	-0.905758	2.462618	-0.023309	-0.005255	-0.066602	-0.701882	0.331332	0.036303	0.601641	-0.437744	-0.437456	-0.505015	0	0
45889	9.472204	-0.917768	2.479175	0.000150	-0.030863	-0.072658	-0.701468	0.330894	0.037425	0.601094	-0.437608	-0.437958	-0.505349	0	0
45890	9.406822	-0.831342	2.412265	0.000260	-0.031757	-0.055962	-0.703014	0.328136	0.038026	0.600612	-0.437538	-0.438390	-0.505608	0	0
45891	9.452710	-0.759574	2.334938	-0.003557	-0.047160	-0.057685	-0.703290	0.325497	0.038324	0.600053	-0.437571	-0.438905	-0.505797	0	0
45892	9.491354	-0.706667	2.334612	0.009203	-0.049987	-0.053248	-0.702179	0.326960	0.039708	0.599543	-0.437551	-0.439478	-0.505921	0	0
45893	9.503393	-0.649099	2.296011	0.018344	-0.043713	-0.055851	-0.703036	0.326113	0.041417	0.599103	-0.437443	-0.440075	-0.506017	0	0
45894	9.503450	-0.706891	2.293653	0.014875	-0.032794	-0.048868	-0.703878	0.325686	0.041150	0.598715	-0.437321	-0.440554	-0.506165	0	0
45895	9.510688	-0.692190	2.346480	0.033130	-0.038382	-0.040038	-0.703310	0.325230	0.040861	0.598442	-0.437166	-0.441124	-0.506125	0	0
45896	9.476837	-0.692685	2.238540	0.042267	-0.054786	-0.025953	-0.703029	0.324346	0.041283	0.598193	-0.437091	-0.441773	-0.505918	0	0
45897	9.505880	-0.718847	2.310475	0.029337	-0.060130	-0.037393	-0.705566	0.322346	0.042038	0.597821	-0.437079	-0.442442	-0.505783	0	0
45898	9.539723	-0.697521	2.252510	0.035858	-0.051113	-0.031238	-0.703599	0.322900	0.042567	0.597532	-0.437001	-0.443059	-0.505653	0	0
45899	9.583221	-0.654639	2.175224	0.036021	-0.038414	-0.024220	-0.704596	0.321907	0.044137	0.597351	-0.436898	-0.443574	-0.505504	0	0
45900	9.679976	-0.664474	2.162504	0.058943	-0.033166	-0.017150	-0.705572	0.322061	0.042885	0.597312	-0.436654	-0.444138	-0.505265	0	0
45901	9.670358	-0.722190	2.172238	0.059208	-0.022271	0.000372	-0.705576	0.322652	0.043164	0.597428	-0.436438	-0.444566	-0.504938	0	0
45902	9.665503	-0.698436	2.107342	0.033907	0.003345	0.003796	-0.704865	0.321163	0.042877	0.597548	-0.436252	-0.444694	-0.504844	0	0
45903	9.684829	-0.679059	2.136035	0.023025	0.010695	0.007276	-0.704593	0.321757	0.043856	0.597687	-0.436117	-0.444712	-0.504780	0	0
45904	9.612411	-0.809440	2.040503	0.039597	0.006932	0.016062	-0.704577	0.322323	0.041740	0.597910	-0.435934	-0.444794	-0.504603	0	0
45905	9.617383	-0.948887	2.079047	0.065418	0.012171	0.035387	-0.704865	0.323068	0.042164	0.598382	-0.435663	-0.444895	-0.504188	0	0
45906	9.631873	-0.929528	2.102967	0.055292	0.017692	0.021320	-0.704874	0.322933	0.043292	0.598745	-0.435356	-0.444966	-0.503959	0	0
45907	9.697185	-0.934682	2.054411	0.056356	0.034007	0.021304	-0.703896	0.324390	0.043833	0.599203	-0.434967	-0.444952	-0.503763	0	0
45908	9.646478	-1.016558	2.035615	0.073550	0.022972	0.008174	-0.704441	0.322913	0.042158	0.599605	-0.434463	-0.445143	-0.503551	0	0
45909	9.658672	-1.124548	2.107739	0.106847	0.013598	-0.044416	-0.704153	0.323192	0.041307	0.599860	-0.433582	-0.445790	-0.503435	0	0
45910	9.617424	-0.992100	2.103124	0.105441	0.020850	-0.104947	-0.704961	0.321109	0.037525	0.599822	-0.432390	-0.446646	-0.503746	0	0
45911	9.452853	-0.885806	2.128281	0.157016	0.013171	-0.146916	-0.705526	0.319657	0.038245	0.599772	-0.430751	-0.447990	-0.504016	0	0
45912	9.472166	-0.847460	2.099259	0.186065	0.009293	-0.160871	-0.706074	0.319502	0.036423	0.599741	-0.428882	-0.449557	-0.504251	0	0
45913	9.597980	-0.886725	1.987780	0.262633	0.008635	-0.178241	-0.706610	0.316547	0.034190	0.599959	-0.426487	-0.451590	-0.504207	0	0
45914	9.631920	-0.954864	1.852954	0.328448	0.024409	-0.192158	-0.709406	0.312766	0.032984	0.600437	-0.423538	-0.453910	-0.504041	0	0
45915	9.680285	-0.954632	1.912705	0.397992	0.048336	-0.193778	-0.709928	0.307889	0.029772	0.601314	-0.420048	-0.456440	-0.503631	0	0
45916	9.602729	-0.799966	2.006908	0.443675	0.079734	-0.209471	-0.712572	0.305702	0.026584	0.602420	-0.416032	-0.459063	-0.503258	0	0
45917	9.203498	-0.621898	1.875046	0.422432	0.138040	-0.188502	-0.711967	0.304906	0.021928	0.603810	-0.411951	-0.461135	-0.503055	0	0
45918	9.056040	-0.703181	1.945910	0.512048	0.131889	-0.166368	-0.713610	0.301361	0.017462	0.605624	-0.407436	-0.463587	-0.502298	0	0
45919	9.273587	-0.573780	1.888920	0.504133	0.159162	-0.149707	-0.714831	0.300448	0.012132	0.607610	-0.402913	-0.465756	-0.501540	0	0
45920	9.713523	-0.362898	2.299051	0.390187	0.245359	-0.188644	-0.717032	0.296322	0.007254	0.609313	-0.398442	-0.466971	-0.501916	0	0
45921	9.689087	-0.105650	2.222086	0.444742	0.384697	-0.125445	-0.716835	0.293904	0.001484	0.612197	-0.393238	-0.467348	-0.502160	0	0
45922	9.926473	-0.499179	2.547640	0.507128	0.396874	-0.109614	-0.717461	0.293085	-0.007660	0.615424	-0.387635	-0.467880	-0.502076	0	0
45923	9.878192	-0.572399	2.336485	0.450260	0.297540	-0.050841	-0.717956	0.291837	-0.015396	0.618254	-0.383157	-0.468497	-0.501461	0	0
45924	9.650250	0.002228	2.597332	0.354317	0.222108	-0.164045	-0.717901	0.289715	-0.021305	0.619768	-0.379093	-0.469519	-0.501725	0	0
45925	9.313787	0.277593	2.681308	0.305238	-0.041512	-0.177806	-0.718711	0.287782	-0.024806	0.619791	-0.376603	-0.471975	-0.501267	0	0
45926	9.200108	0.287198	2.643664	0.258113	0.083216	-0.158775	-0.719822	0.284999	-0.025762	0.620301	-0.373848	-0.473343	-0.501408	0	0
45927	9.679656	-0.387438	2.674369	0.502725	0.128332	-0.132076	-0.720629	0.282624	-0.029402	0.622075	-0.369486	-0.475551	-0.500354	0	0
45928	9.503096	-0.368765	2.507351	0.397860	0.056594	-0.162068	-0.721422	0.278471	-0.034162	0.622942	-0.365967	-0.477778	-0.499739	0	0
45929	9.345126	0.365089	2.854108	0.260779	-0.074729	-0.209442	-0.722544	0.275996	-0.033851	0.622448	-0.363743	-0.480306	-0.499556	0	0
45930	9.103075	0.549023	2.975935	0.311944	-0.265674	-0.211669	-0.725496	0.273994	-0.034076	0.621187	-0.362121	-0.484277	-0.498468	0	0
45931	9.587273	0.100834	2.559246	0.448308	-0.217853	-0.143921	-0.725650	0.271230	-0.031385	0.620989	-0.359749	-0.488374	-0.496431	0	0
45932	9.824570	-0.158258	2.331731	0.462769	0.008870	-0.088069	-0.725500	0.268870	-0.031659	0.622196	-0.356412	-0.490921	-0.494812	0	0
45933	9.451601	0.316296	2.757203	0.267226	0.005975	-0.181456	-0.726744	0.265642	-0.033315	0.622237	-0.353856	-0.492844	-0.494683	0	0
45934	9.068972	0.794539	2.956750	0.217035	-0.022602	-0.228823	-0.727849	0.262119	-0.034691	0.621704	-0.351501	-0.494860	-0.495020	0	0
45935	9.238556	0.517039	2.878804	0.290287	-0.053163	-0.186549	-0.728112	0.260636	-0.036371	0.621495	-0.349061	-0.497273	-0.494591	0	0
45936	9.599203	0.253094	2.679243	0.392091	0.012224	-0.103950	-0.729915	0.257998	-0.038866	0.622351	-0.346057	-0.499489	-0.493391	0	0
45937	9.253095	0.481391	2.974894	0.334414	0.015482	-0.107563	-0.730613	0.255073	-0.038561	0.623013	-0.343386	-0.501404	-0.492479	0	0
45938	8.676885	1.065220	3.050753	0.238135	-0.063517	-0.156708	-0.730322	0.252125	-0.038553	0.622682	-0.341443	-0.503501	-0.492109	0	0
45939	8.642837	1.248590	3.120573	0.294804	-0.138383	-0.166085	-0.731151	0.249044	-0.039371	0.622133	-0.339472	-0.506368	-0.491223	0	0
45940	9.025254	0.991241	2.803043	0.383509	-0.135555	-0.172064	-0.731976	0.247422	-0.041323	0.621844	-0.336890	-0.509668	-0.489953	0	0
45941	9.692821	0.942608	2.899180	0.329537	-0.122489	-0.191507	-0.733237	0.243482	-0.040722	0.621351	-0.334484	-0.512675	-0.489089	0	0
45942	10.059813	1.582014	2.809428	0.288704	-0.183874	-0.166778	-0.734930	0.240735	-0.039415	0.620497	-0.332747	-0.515775	-0.488097	0	0
45943	9.701430	2.034084	2.600111	0.251948	-0.229790	-0.131598	-0.735244	0.239609	-0.035178	0.619468	-0.331643	-0.518856	-0.486890	0	0
45944	9.392488	1.453415	1.941695	0.374294	-0.097410	-0.108803	-0.736083	0.237566	-0.035155	0.619610	-0.329250	-0.521627	-0.485369	0	0
45945	9.547913	0.799382	2.145447	0.449378	0.092519	-0.089728	-0.737459	0.232863	-0.037367	0.621093	-0.325563	-0.523516	-0.483924	0	0
45946	9.596150	0.893220	2.625852	0.416844	0.120051	-0.054725	-0.735744	0.232799	-0.040212	0.622750	-0.322122	-0.524950	-0.482542	0	0
45947	9.307932	1.293774	2.723798	0.393325	0.033196	-0.022988	-0.735879	0.232062	-0.040630	0.624040	-0.319406	-0.526702	-0.480769	0	0
45948	9.324644	1.521865	2.605685	0.372154	-0.024684	0.027118	-0.737272	0.231337	-0.042295	0.625166	-0.317363	-0.528544	-0.478634	0	0
45949	9.491720	1.351601	2.308891	0.403975	0.022214	0.054307	-0.737260	0.232640	-0.044273	0.626785	-0.315031	-0.530152	-0.476272	0	0
45950	9.581231	1.334228	2.231318	0.424912	0.139985	0.031389	-0.736958	0.231436	-0.046245	0.628949	-0.311886	-0.531182	-0.474338	0	0
45951	9.571293	1.571812	2.555759	0.408874	0.178274	0.065577	-0.736911	0.232256	-0.052167	0.631441	-0.308828	-0.531781	-0.472353	0	0
45952	9.474512	1.619536	2.443432	0.490511	0.184889	0.105265	-0.735592	0.232313	-0.058248	0.634370	-0.305432	-0.532587	-0.469720	0	0
45953	9.358457	1.594894	2.297645	0.448097	0.207033	0.133210	-0.734850	0.233130	-0.063054	0.637424	-0.302336	-0.532955	-0.467164	0	0
45954	9.387431	1.622582	2.545041	0.447737	0.243365	0.173531	-0.734391	0.235127	-0.068142	0.640815	-0.299291	-0.532950	-0.464484	0	0
45955	9.440747	1.514239	2.559164	0.456177	0.254181	0.184042	-0.732080	0.239698	-0.076653	0.644346	-0.296176	-0.532872	-0.461678	0	0
45956	9.421609	1.277480	2.867231	0.441710	0.241619	0.210283	-0.731208	0.241113	-0.080337	0.647842	-0.293356	-0.532709	-0.458764	0	0
45957	9.436306	1.087486	2.910553	0.428632	0.170953	0.238376	-0.729901	0.243530	-0.085864	0.651061	-0.291073	-0.532852	-0.455483	0	0
45958	9.320274	1.038854	2.781615	0.420877	0.116570	0.231395	-0.728185	0.246395	-0.089849	0.653894	-0.289057	-0.533316	-0.452153	0	0
45959	9.194607	0.947145	2.700866	0.374560	0.053423	0.205013	-0.727888	0.249008	-0.092683	0.656150	-0.287469	-0.534053	-0.449018	0	0
45960	9.221278	0.897888	2.489145	0.317616	0.039335	0.166277	-0.725898	0.249532	-0.094972	0.657956	-0.286121	-0.534726	-0.446427	0	0
45961	9.296231	0.921779	2.474153	0.317793	0.066547	0.160985	-0.725881	0.250683	-0.097373	0.659903	-0.284603	-0.535232	-0.443909	0	0
45962	9.373798	0.755160	2.396788	0.345401	0.080820	0.160995	-0.725592	0.253891	-0.099505	0.661967	-0.282854	-0.535755	-0.441316	0	0
45963	9.337727	0.532264	2.584759	0.356872	0.135179	0.159135	-0.722893	0.257034	-0.103226	0.664365	-0.280758	-0.535971	-0.438781	0	0
45964	9.315979	0.490296	2.849411	0.363104	0.131510	0.150362	-0.721041	0.257558	-0.105794	0.666685	-0.278600	-0.536250	-0.436290	0	0
45965	9.340106	0.529944	3.080002	0.393041	0.094991	0.177691	-0.722135	0.258710	-0.110290	0.669028	-0.276528	-0.536820	-0.433311	0	0
45966	9.538404	0.558345	3.040064	0.405370	0.033165	0.190978	-0.721676	0.258656	-0.114524	0.671095	-0.274716	-0.537811	-0.430026	0	0
45967	9.615808	0.571292	2.765412	0.414024	-0.019567	0.180549	-0.719148	0.263452	-0.115291	0.672867	-0.273003	-0.539210	-0.426582	0	0
45968	9.460906	0.714200	2.415419	0.429098	0.011175	0.199890	-0.719280	0.262857	-0.116131	0.674888	-0.271170	-0.540401	-0.423037	0	0
45969	9.327932	0.675345	2.310638	0.398758	0.065888	0.219041	-0.716712	0.264524	-0.120548	0.677215	-0.269395	-0.541032	-0.419631	0	0
45970	9.202189	0.651506	2.321193	0.414139	0.036743	0.230513	-0.715145	0.267695	-0.123828	0.679438	-0.267702	-0.541885	-0.416006	0	0
45971	9.165998	0.569414	2.263824	0.388182	0.002461	0.210291	-0.715422	0.270919	-0.125528	0.681330	-0.266206	-0.542904	-0.412528	0	0
45972	9.095827	0.589494	2.406167	0.379801	0.031564	0.164600	-0.713420	0.271721	-0.129369	0.683134	-0.264402	-0.543803	-0.409509	0	0
45973	9.190079	0.659377	2.446292	0.344691	0.017312	0.134718	-0.712576	0.274050	-0.130097	0.684657	-0.262723	-0.544727	-0.406810	0	0
45974	9.393204	0.690566	2.483249	0.340459	-0.024426	0.113714	-0.713131	0.274783	-0.131359	0.685824	-0.261134	-0.545966	-0.404198	0	0
45975	9.518995	0.670779	2.415030	0.309478	-0.035073	0.129451	-0.711569	0.276642	-0.133506	0.686931	-0.259875	-0.547106	-0.401578	0	0
45976	9.540785	0.646769	2.434124	0.271077	-0.032950	0.118820	-0.709730	0.276157	-0.134098	0.687880	-0.258815	-0.548101	-0.399275	0	0
45977	9.572295	0.581478	2.385863	0.241975	-0.027274	0.120484	-0.710712	0.276024	-0.134645	0.688807	-0.257936	-0.548932	-0.397099	0	0
45978	9.552973	0.548227	2.470177	0.186543	0.002225	0.120302	-0.710858	0.279257	-0.135220	0.689725	-0.257326	-0.549335	-0.395339	0	0
45979	9.509398	0.584683	2.525762	0.172837	0.004161	0.120273	-0.708736	0.279643	-0.136383	0.690639	-0.256795	-0.549670	-0.393621	0	0
45980	9.567493	0.536362	2.508548	0.130559	-0.015473	0.102637	-0.709582	0.280980	-0.136798	0.691243	-0.256540	-0.550018	-0.392238	0	0
45981	9.562735	0.454721	2.549520	0.110136	-0.026212	0.068356	-0.707463	0.280638	-0.137254	0.691621	-0.256274	-0.550447	-0.391143	0	0
45982	9.514313	0.503064	2.573876	0.077357	-0.007788	0.062121	-0.707884	0.282403	-0.138100	0.691971	-0.256133	-0.550635	-0.390350	0	0
45983	9.499783	0.526845	2.511454	0.029505	-0.040071	0.048014	-0.707892	0.282999	-0.137398	0.691985	-0.256367	-0.550896	-0.389803	0	0
45984	9.543260	0.591345	2.424534	0.004099	-0.032605	0.060249	-0.707476	0.283732	-0.136844	0.692002	-0.256819	-0.550975	-0.389364	0	0
45985	9.601317	0.574698	2.481823	-0.048869	-0.014035	0.039034	-0.707329	0.283867	-0.137693	0.691923	-0.257445	-0.550773	-0.389377	0	0
45986	9.664230	0.541118	2.524666	-0.040753	-0.009579	0.022367	-0.707054	0.284310	-0.136995	0.691805	-0.257908	-0.550615	-0.389504	0	0
45987	9.601423	0.459672	2.587700	-0.056177	0.016862	0.002088	-0.705370	0.286337	-0.136890	0.691732	-0.258261	-0.550266	-0.389892	0	0
45988	9.543367	0.464865	2.645820	-0.092523	0.034414	0.005486	-0.708335	0.286990	-0.136422	0.691654	-0.258819	-0.549644	-0.390536	0	0
45989	9.369170	0.532072	2.555679	-0.094352	0.044422	-0.006804	-0.707346	0.288432	-0.137289	0.691599	-0.259280	-0.548977	-0.391266	0	0
45990	9.356946	0.657643	2.627791	-0.105656	0.013671	-0.006761	-0.706931	0.287407	-0.136024	0.691325	-0.259940	-0.548478	-0.392010	0	0
45991	9.482748	0.628178	2.549963	-0.120037	0.030107	0.000202	-0.706923	0.286225	-0.136582	0.691150	-0.260672	-0.547790	-0.392795	0	0
45992	9.465919	0.517993	2.655959	-0.116483	0.035516	-0.020889	-0.706926	0.288134	-0.136872	0.690911	-0.261242	-0.547134	-0.393751	0	0
45993	9.359576	0.454853	2.517345	-0.109033	0.044531	-0.022654	-0.705517	0.287812	-0.136753	0.690751	-0.261716	-0.546447	-0.394669	0	0
45994	9.357158	0.448083	2.606323	-0.099791	0.037212	0.001945	-0.706374	0.286672	-0.134902	0.690652	-0.262289	-0.545783	-0.395380	0	0
45995	9.364368	0.493754	2.594212	-0.096134	0.015416	0.028321	-0.707347	0.288434	-0.137148	0.690567	-0.263066	-0.545213	-0.395798	0	0
45996	9.383705	0.485332	2.839303	-0.081786	-0.002841	0.024861	-0.705384	0.287820	-0.135769	0.690387	-0.263796	-0.544836	-0.396144	0	0
45997	9.378880	0.480136	2.762409	-0.089091	-0.012764	0.031877	-0.706946	0.288599	-0.134620	0.690180	-0.264655	-0.544479	-0.396425	0	0
45998	9.388655	0.374435	2.810507	-0.050707	-0.019429	0.039848	-0.705545	0.288874	-0.133798	0.690050	-0.265319	-0.544298	-0.396455	0	0
45999	9.446769	0.302367	2.858225	-0.023401	-0.037805	0.047818	-0.706106	0.289028	-0.134212	0.689943	-0.265910	-0.544330	-0.396201	0	0
46000	9.490302	0.306924	2.819436	0.007550	-0.039885	0.039123	-0.706119	0.290364	-0.133091	0.689853	-0.266248	-0.544524	-0.395864	0	0
46001	9.463778	0.238850	2.680244	0.007411	-0.063486	0.037383	-0.705561	0.289187	-0.131968	0.689647	-0.266672	-0.544882	-0.395445	0	0
46002	9.403283	0.265592	2.714322	0.027815	-0.047297	0.061986	-0.705296	0.291548	-0.130855	0.689662	-0.267024	-0.545145	-0.394819	0	0
46003	9.400912	0.210636	2.796126	0.057134	-0.047529	0.075204	-0.704443	0.291521	-0.131714	0.689824	-0.267247	-0.545488	-0.393910	0	0
46004	9.330708	0.275815	2.811011	0.102383	-0.095073	0.081530	-0.704739	0.293890	-0.130874	0.689853	-0.267377	-0.546322	-0.392612	0	0
46005	9.412931	0.292060	2.714230	0.130895	-0.079891	0.090364	-0.705596	0.294508	-0.129736	0.690094	-0.267302	-0.547134	-0.391107	0	0
46006	9.442025	0.228950	2.620306	0.121118	-0.062576	0.097325	-0.704895	0.295083	-0.129609	0.690409	-0.267260	-0.547772	-0.389683	0	0
46007	9.439690	0.151562	2.550666	0.117505	-0.064368	0.096423	-0.704343	0.298311	-0.129350	0.690719	-0.267248	-0.548406	-0.388249	0	0
46008	9.459098	0.093608	2.521721	0.110317	-0.066125	0.107803	-0.704917	0.299215	-0.128499	0.691023	-0.267352	-0.548995	-0.386801	0	0
46009	9.456632	0.137238	2.579404	0.124453	-0.084401	0.074524	-0.703093	0.300947	-0.128114	0.691153	-0.267248	-0.549849	-0.385423	0	0
46010	9.413023	0.207338	2.622940	0.112018	-0.116064	0.043836	-0.703216	0.298435	-0.129369	0.690940	-0.267176	-0.550961	-0.384268	0	0
46011	9.432348	0.247290	2.435241	0.116705	-0.091620	0.028912	-0.703234	0.299777	-0.127683	0.690831	-0.266902	-0.551953	-0.383227	0	0
46012	9.524294	0.208537	2.415368	0.131323	-0.075427	0.011369	-0.704218	0.298475	-0.127521	0.690764	-0.266363	-0.552942	-0.382298	0	0
46013	9.567856	0.184227	2.381411	0.090816	-0.084194	-0.023823	-0.703947	0.298190	-0.126115	0.690423	-0.265947	-0.553922	-0.381783	0	0
46014	9.514635	0.194058	2.405833	0.072105	-0.101292	-0.060702	-0.703111	0.298332	-0.125002	0.689777	-0.265515	-0.555053	-0.381609	0	0
46015	9.463789	0.256339	2.329221	0.057663	-0.080299	-0.062503	-0.704530	0.296760	-0.123282	0.689220	-0.265099	-0.555981	-0.381553	0	0
46016	9.483029	0.366958	2.309757	0.012073	-0.061778	-0.069628	-0.705509	0.297944	-0.124539	0.688599	-0.264879	-0.556633	-0.381877	0	0
46017	9.543400	0.458497	2.338091	-0.034922	-0.075929	-0.101289	-0.706797	0.293304	-0.120553	0.687671	-0.264868	-0.557279	-0.382613	0	0
46018	9.482962	0.443439	2.199103	-0.059534	-0.068474	-0.111891	-0.706240	0.292129	-0.119289	0.686660	-0.264930	-0.557813	-0.383608	0	0
46019	9.509621	0.372194	2.400917	-0.097876	-0.042757	-0.136609	-0.706957	0.290401	-0.117156	0.685611	-0.265027	-0.558081	-0.385024	0	0
46020	9.562851	0.343625	2.479889	-0.133865	-0.017037	-0.098123	-0.707931	0.288939	-0.118120	0.684740	-0.265476	-0.557937	-0.386472	0	0
46021	9.475694	0.448677	2.280894	-0.141256	-0.029678	-0.097219	-0.709339	0.287502	-0.117668	0.683797	-0.266038	-0.557841	-0.387891	0	0
46022	9.417638	0.453894	2.343822	-0.171682	-0.043947	-0.117459	-0.710189	0.286645	-0.116805	0.682594	-0.266739	-0.557782	-0.389608	0	0
46023	9.393487	0.420176	2.334409	-0.200184	-0.045540	-0.143861	-0.711053	0.285074	-0.113966	0.681218	-0.267503	-0.557684	-0.391629	0	0
46024	9.349941	0.434492	2.296249	-0.201679	-0.045505	-0.104371	-0.710771	0.283309	-0.113400	0.679971	-0.268485	-0.557477	-0.393415	0	0
46025	9.422642	0.303604	2.141958	-0.208756	-0.047275	-0.087740	-0.711634	0.281297	-0.110559	0.678774	-0.269625	-0.557200	-0.395091	0	0
46026	9.473337	0.404279	2.069380	-0.223480	-0.055329	-0.089491	-0.712492	0.281183	-0.108995	0.677463	-0.270874	-0.556927	-0.396867	0	0
46027	9.589412	0.418745	2.106987	-0.226966	-0.052579	-0.068435	-0.712077	0.279426	-0.107444	0.676255	-0.272263	-0.556556	-0.398494	0	0
46028	9.540947	0.505874	2.184204	-0.249069	-0.059648	-0.077235	-0.712393	0.280648	-0.103781	0.674890	-0.273767	-0.556170	-0.400312	0	0
46029	9.618279	0.577414	2.070585	-0.255970	-0.035998	-0.051810	-0.712680	0.279781	-0.102786	0.673752	-0.275375	-0.555518	-0.402028	0	0
46030	9.811750	0.580225	2.206206	-0.288566	0.005996	-0.056326	-0.712415	0.278917	-0.100532	0.672718	-0.276993	-0.554466	-0.404097	0	0
46031	9.920633	0.525176	2.301623	-0.304522	-0.021117	-0.080035	-0.712836	0.276872	-0.099953	0.671402	-0.278707	-0.553586	-0.406305	0	0
46032	9.857776	0.492050	2.398275	-0.283723	-0.033986	-0.089635	-0.714836	0.278265	-0.097249	0.670011	-0.280265	-0.552904	-0.408453	0	0
46033	9.707772	0.549713	2.332008	-0.299767	-0.004792	-0.073904	-0.714290	0.277250	-0.094718	0.668812	-0.281909	-0.551906	-0.410632	0	0
46034	9.577066	0.646570	2.405009	-0.274024	-0.003153	-0.045745	-0.714019	0.276673	-0.093170	0.667786	-0.283513	-0.550924	-0.412510	0	0
46035	9.514111	0.718936	2.415026	-0.255844	-0.001480	-0.052708	-0.715002	0.274929	-0.093005	0.666804	-0.284961	-0.550016	-0.414308	0	0
46036	9.581727	0.813297	2.527451	-0.231170	-0.005302	-0.034192	-0.716146	0.274973	-0.091014	0.665928	-0.286348	-0.549185	-0.415862	0	0
46037	9.649388	0.877822	2.452375	-0.191510	0.014342	-0.002510	-0.714202	0.275703	-0.087809	0.665418	-0.287574	-0.548289	-0.417013	0	0
46038	9.799462	0.748069	2.545147	-0.196982	0.016183	-0.006943	-0.713355	0.277296	-0.088534	0.664863	-0.288792	-0.547374	-0.418257	0	0
46039	9.666395	0.791698	2.565317	-0.229919	0.009212	-0.007007	-0.715350	0.276778	-0.085681	0.664190	-0.290267	-0.546359	-0.419630	0	0
46040	9.492201	0.849700	2.559330	-0.226352	0.005572	-0.012250	-0.714650	0.277355	-0.085413	0.663463	-0.291692	-0.545401	-0.421035	0	0
46041	9.310715	0.936979	2.627901	-0.230298	-0.001639	-0.035052	-0.716202	0.277683	-0.085248	0.662604	-0.293058	-0.544532	-0.422561	0	0
46042	9.260020	0.845315	2.577859	-0.233746	-0.000696	-0.019290	-0.714793	0.278241	-0.085415	0.661786	-0.294516	-0.543599	-0.424028	0	0
46043	9.233382	0.890430	2.445787	-0.234075	-0.036089	-0.024496	-0.714519	0.276779	-0.084004	0.660765	-0.296106	-0.542905	-0.425400	0	0
46044	9.334966	0.887811	2.433027	-0.204850	-0.043596	-0.013883	-0.715662	0.276676	-0.082012	0.659814	-0.297582	-0.542356	-0.426545	0	0
46045	9.451144	0.805481	2.372141	-0.199377	-0.036407	-0.027935	-0.715962	0.274652	-0.079181	0.658873	-0.298922	-0.541816	-0.427746	0	0
46046	9.480193	0.776742	2.410419	-0.195707	-0.030996	-0.031451	-0.714565	0.274492	-0.077653	0.657936	-0.300187	-0.541271	-0.428992	0	0
46047	9.509246	0.743188	2.448700	-0.184773	-0.022020	-0.043730	-0.715283	0.274085	-0.075808	0.657044	-0.301281	-0.540742	-0.430257	0	0
46048	9.446374	0.733555	2.429934	-0.187467	-0.023804	-0.038473	-0.714727	0.273497	-0.074687	0.656135	-0.302420	-0.540201	-0.431523	0	0
46049	9.339935	0.753094	2.454738	-0.186525	-0.032866	-0.024418	-0.715718	0.273376	-0.074107	0.655257	-0.303674	-0.539673	-0.432636	0	0
46050	9.354403	0.805527	2.353614	-0.191152	-0.043721	-0.020889	-0.716426	0.274420	-0.074100	0.654300	-0.305015	-0.539189	-0.433742	0	0
46051	9.443916	0.776699	2.391450	-0.184709	-0.041058	-0.016494	-0.716586	0.272982	-0.071273	0.653413	-0.306332	-0.538694	-0.434766	0	0
46052	9.494710	0.767309	2.453595	-0.198414	-0.034599	-0.022680	-0.717166	0.273160	-0.069433	0.652468	-0.307671	-0.538119	-0.435949	0	0
46053	9.489838	0.810214	2.367046	-0.198363	-0.029158	-0.022674	-0.716763	0.273617	-0.067187	0.651570	-0.308989	-0.537502	-0.437120	0	0
46054	9.547886	0.805458	2.395476	-0.197562	-0.037338	-0.026172	-0.716767	0.273768	-0.066765	0.650593	-0.310313	-0.536955	-0.438309	0	0
46055	9.523793	0.713913	2.376493	-0.180127	-0.034760	-0.024402	-0.717340	0.274085	-0.065771	0.649709	-0.311523	-0.536455	-0.439372	0	0
46056	9.501966	0.776394	2.347751	-0.181002	-0.032932	-0.019125	-0.717071	0.273656	-0.064082	0.648832	-0.312756	-0.535925	-0.440437	0	0
46057	9.443926	0.776141	2.280859	-0.188305	-0.031057	-0.024411	-0.716801	0.273665	-0.062678	0.647937	-0.314001	-0.535362	-0.441553	0	0
46058	9.412526	0.728402	2.353252	-0.175312	-0.020261	-0.010368	-0.716534	0.273971	-0.060993	0.647179	-0.315186	-0.534743	-0.442568	0	0
46059	9.514068	0.771294	2.294775	-0.175168	-0.018453	0.007197	-0.715699	0.273675	-0.059596	0.646528	-0.316457	-0.534053	-0.443446	0	0
46060	9.649531	0.751639	2.255335	-0.171432	-0.029381	0.028281	-0.716412	0.274579	-0.058884	0.645901	-0.317862	-0.533385	-0.444159	0	0
46061	9.649590	0.693823	2.248169	-0.150201	-0.012313	0.035316	-0.717821	0.275194	-0.059145	0.645482	-0.319091	-0.532673	-0.444739	0	0
46062	9.615819	0.602499	2.270128	-0.185561	0.007037	0.038692	-0.715729	0.275617	-0.056786	0.645046	-0.320480	-0.531670	-0.445573	0	0
46063	9.548109	0.595171	2.229758	-0.171740	0.016005	0.042220	-0.717281	0.274480	-0.056051	0.644736	-0.321757	-0.530655	-0.446311	0	0
46064	9.504560	0.598334	2.367111	-0.170896	0.012381	0.042223	-0.716308	0.277261	-0.055516	0.644385	-0.323044	-0.529668	-0.447059	0	0
46065	9.490092	0.564117	2.261461	-0.153269	0.019501	0.063311	-0.715473	0.276231	-0.053834	0.644243	-0.324296	-0.528641	-0.447572	0	0
46066	9.523905	0.609906	2.280410	-0.150521	0.019480	0.068595	-0.714644	0.278433	-0.052730	0.644110	-0.325559	-0.527610	-0.448064	0	0
46067	9.540908	0.535334	2.297176	-0.137784	0.035693	0.042259	-0.715764	0.279472	-0.053984	0.644006	-0.326525	-0.526615	-0.448681	0	0
46068	9.538473	0.549892	2.318819	-0.150551	0.041244	0.039592	-0.714777	0.279012	-0.053857	0.643855	-0.327534	-0.525536	-0.449426	0	0
46069	9.490125	0.532747	2.247061	-0.138924	0.019365	0.029113	-0.714372	0.279319	-0.051893	0.643599	-0.328510	-0.524681	-0.450079	0	0
46070	9.516777	0.475474	2.355101	-0.126655	0.049220	0.047516	-0.714082	0.280182	-0.053169	0.643600	-0.329371	-0.523629	-0.450673	0	0
46071	9.601469	0.436623	2.313643	-0.121050	0.055516	0.053658	-0.714937	0.282409	-0.052883	0.643700	-0.330196	-0.522539	-0.451191	0	0
46072	9.548301	0.395799	2.318873	-0.102692	0.045398	0.073887	-0.712968	0.282668	-0.052494	0.643875	-0.331057	-0.521530	-0.451478	0	0
46073	9.514465	0.371738	2.311927	-0.064324	0.055064	0.065183	-0.712821	0.283683	-0.053628	0.644210	-0.331579	-0.520659	-0.451622	0	0
46074	9.470979	0.323690	2.319497	-0.062409	0.062311	0.065165	-0.712543	0.285001	-0.053638	0.644567	-0.332057	-0.519751	-0.451809	0	0
46075	9.475838	0.301967	2.309862	-0.056933	0.062264	0.063418	-0.712811	0.285868	-0.055610	0.644954	-0.332488	-0.518872	-0.451949	0	0
46076	9.475880	0.260991	2.300279	-0.055141	0.062244	0.056391	-0.711424	0.287040	-0.053383	0.645292	-0.332874	-0.518024	-0.452155	0	0
46077	9.509796	0.196424	2.396250	-0.066236	0.052348	0.049340	-0.712246	0.286735	-0.056045	0.645532	-0.333337	-0.517213	-0.452400	0	0
46078	9.451659	0.290232	2.362940	-0.048189	0.038593	0.042403	-0.712110	0.288056	-0.056053	0.645709	-0.333710	-0.516596	-0.452577	0	0
46079	9.500018	0.304508	2.343342	-0.059207	0.036860	0.037119	-0.711548	0.289073	-0.056208	0.645836	-0.334134	-0.515957	-0.452812	0	0
46080	9.500054	0.266109	2.367414	-0.051899	0.037707	0.035370	-0.710989	0.289507	-0.055796	0.645961	-0.334500	-0.515351	-0.453053	0	0
46081	9.442099	0.172535	2.413594	-0.062024	0.033253	0.024795	-0.711689	0.290248	-0.056633	0.646004	-0.334894	-0.514762	-0.453370	0	0
46082	9.432483	0.112447	2.430542	-0.077745	0.029741	0.000174	-0.710989	0.290533	-0.056223	0.645842	-0.335281	-0.514209	-0.453943	0	0
46083	9.473559	0.155502	2.386932	-0.094257	0.013541	0.008945	-0.710995	0.291274	-0.055663	0.645602	-0.335891	-0.513653	-0.454461	0	0
46084	9.476004	0.133589	2.338848	-0.080841	-0.004731	-0.008555	-0.711288	0.292466	-0.054818	0.645211	-0.336410	-0.513336	-0.454991	0	0
46085	9.483225	0.155973	2.483027	-0.067037	-0.000291	0.007271	-0.711568	0.291003	-0.054525	0.644984	-0.336898	-0.512999	-0.455333	0	0
46086	9.471129	0.165233	2.406175	-0.058206	-0.020338	-0.010230	-0.712416	0.291024	-0.054230	0.644582	-0.337331	-0.512891	-0.455702	0	0
46087	9.473547	0.160754	2.473478	-0.052823	-0.035802	-0.003179	-0.710873	0.291881	-0.053695	0.644172	-0.337836	-0.512882	-0.455918	0	0
46088	9.475962	0.179125	2.297940	-0.052587	-0.024919	0.009102	-0.712851	0.290169	-0.052387	0.643852	-0.338353	-0.512764	-0.456119	0	0
46089	9.471171	0.126495	2.362931	-0.062601	-0.021205	0.007303	-0.710740	0.290716	-0.052283	0.643531	-0.338908	-0.512580	-0.456367	0	0
46090	9.471203	0.092948	2.394212	-0.072958	-0.051976	0.000289	-0.712287	0.291916	-0.053108	0.642965	-0.339632	-0.512574	-0.456634	0	0
46091	9.478415	0.138546	2.367677	-0.059352	-0.048465	-0.011957	-0.711188	0.291928	-0.049745	0.642426	-0.340192	-0.512645	-0.456895	0	0
46092	9.558264	0.106863	2.314227	-0.072864	-0.051986	0.010828	-0.712749	0.292414	-0.048594	0.641905	-0.340971	-0.512600	-0.457097	0	0
46093	9.601830	0.073251	2.345191	-0.080214	-0.062817	0.016082	-0.711482	0.291217	-0.048046	0.641348	-0.341874	-0.512572	-0.457236	0	0
46094	9.538934	0.089967	2.299957	-0.070232	-0.061084	0.005576	-0.711915	0.291679	-0.046914	0.640766	-0.342648	-0.512617	-0.457422	0	0
46095	9.514741	0.094951	2.326576	-0.091131	-0.057274	0.014297	-0.711926	0.292132	-0.045789	0.640191	-0.343586	-0.512508	-0.457645	0	0
46096	9.534152	0.034577	2.295229	-0.091145	-0.051841	0.001990	-0.712785	0.290993	-0.043797	0.639567	-0.344433	-0.512408	-0.457994	0	0
46097	9.568023	0.029397	2.232477	-0.116667	-0.048010	0.000170	-0.713509	0.292644	-0.042102	0.638885	-0.345419	-0.512171	-0.458469	0	0
46098	9.577756	-0.028494	2.213220	-0.125745	-0.046125	0.000132	-0.712675	0.292642	-0.040706	0.638159	-0.346451	-0.511880	-0.459024	0	0
46099	9.553592	-0.061484	2.348057	-0.150616	-0.064064	-0.006059	-0.712686	0.293242	-0.039581	0.637246	-0.347694	-0.511609	-0.459655	0	0
46100	9.553560	-0.027900	2.323988	-0.160695	-0.073053	0.000080	-0.711587	0.294428	-0.036646	0.636258	-0.349070	-0.511327	-0.460293	0	0
46101	9.635808	-0.037992	2.256079	-0.158544	-0.044042	0.007070	-0.713142	0.293586	-0.035771	0.635477	-0.350337	-0.510843	-0.460947	0	0
46102	9.631005	-0.076310	2.294612	-0.150154	-0.031402	0.014083	-0.711894	0.293147	-0.033113	0.634800	-0.351523	-0.510294	-0.461584	0	0
46103	9.589913	-0.095752	2.246845	-0.147124	-0.014177	0.028104	-0.712468	0.292878	-0.031834	0.634305	-0.352686	-0.509596	-0.462149	0	0
46104	9.543909	-0.051888	2.338503	-0.167190	-0.002206	0.022782	-0.711905	0.294333	-0.032272	0.633755	-0.353886	-0.508750	-0.462916	0	0
46105	9.514930	-0.095228	2.329134	-0.146279	-0.015081	0.022837	-0.712470	0.292148	-0.031267	0.633231	-0.355020	-0.508078	-0.463504	0	0
46106	9.568211	-0.174317	2.415359	-0.127062	-0.018868	0.031644	-0.712203	0.292455	-0.029582	0.632777	-0.356087	-0.507490	-0.463951	0	0
46107	9.631110	-0.186715	2.362018	-0.099619	-0.008218	0.025553	-0.711933	0.294369	-0.028890	0.632464	-0.356906	-0.506978	-0.464306	0	0
46108	9.664959	-0.172490	2.328101	-0.108528	0.008189	0.035169	-0.709968	0.296097	-0.028648	0.632228	-0.357746	-0.506291	-0.464732	0	0
46109	9.606891	-0.152974	2.362167	-0.097456	0.013557	0.045721	-0.711376	0.296417	-0.028908	0.632126	-0.358552	-0.505578	-0.465025	0	0
46110	9.514971	-0.133893	2.300315	-0.064681	0.020546	0.025610	-0.712651	0.296598	-0.028184	0.632063	-0.359009	-0.505050	-0.465332	0	0
46111	9.452079	-0.128754	2.346449	-0.059183	0.015071	0.035281	-0.711534	0.297468	-0.027220	0.632056	-0.359513	-0.504542	-0.465503	0	0
46112	9.534258	-0.080436	2.403510	-0.039027	0.029420	0.035325	-0.710259	0.298459	-0.028372	0.632176	-0.359814	-0.504042	-0.465650	0	0
46113	9.611647	-0.071151	2.357258	-0.062880	0.018714	0.031777	-0.713377	0.299424	-0.026634	0.632158	-0.360306	-0.503506	-0.465874	0	0
46114	9.664890	-0.104984	2.347279	-0.040177	0.016698	0.017787	-0.710822	0.298469	-0.028504	0.632127	-0.360585	-0.503144	-0.466091	0	0
46115	9.589993	-0.191105	2.434447	-0.035252	0.043897	0.030023	-0.711089	0.298457	-0.030190	0.632326	-0.360777	-0.502582	-0.466277	0	0
46116	9.505291	-0.138111	2.415789	-0.002515	0.041819	0.018707	-0.710537	0.299046	-0.029074	0.632562	-0.360705	-0.502234	-0.466390	0	0
46117	9.582599	-0.046985	2.367067	-0.028196	0.025690	0.025713	-0.710836	0.299953	-0.027383	0.632675	-0.360915	-0.501835	-0.466502	0	0
46118	9.645430	-0.003222	2.469951	-0.028348	0.025686	0.014316	-0.710264	0.300518	-0.028522	0.632715	-0.361060	-0.501484	-0.466714	0	0
46119	9.553478	0.040358	2.492225	0.015384	0.021709	0.010922	-0.710680	0.301103	-0.029644	0.632897	-0.360938	-0.501367	-0.466687	0	0
46120	9.514752	0.073854	2.439589	0.015552	0.032604	0.019693	-0.710110	0.301084	-0.030358	0.633156	-0.360799	-0.501157	-0.466668	0	0
46121	9.490532	0.112179	2.394055	0.010315	0.032663	0.049527	-0.710383	0.301664	-0.031624	0.633554	-0.360851	-0.500808	-0.466462	0	0
46122	9.471190	0.107283	2.372563	-0.006259	0.034605	0.028422	-0.709819	0.300333	-0.031205	0.633785	-0.360885	-0.500452	-0.466505	0	0
46123	9.422843	0.076446	2.449875	-0.004499	0.027339	0.028424	-0.709112	0.301196	-0.031784	0.634004	-0.360949	-0.500143	-0.466487	0	0
46124	9.321302	0.031207	2.520375	-0.006490	0.018289	0.016129	-0.709963	0.301366	-0.031207	0.634094	-0.361000	-0.499933	-0.466552	0	0
46125	9.408320	0.088469	2.442759	0.022852	0.007161	0.046069	-0.709119	0.302817	-0.031509	0.634394	-0.361073	-0.499816	-0.466213	0	0
46126	9.521941	0.134394	2.511612	0.006209	0.007281	0.026737	-0.711086	0.301677	-0.031754	0.634524	-0.361147	-0.499697	-0.466106	0	0
46127	9.572696	0.174930	2.448700	0.015061	-0.016397	0.018905	-0.708986	0.303703	-0.030951	0.634552	-0.361243	-0.499791	-0.465894	0	0
46128	9.505116	0.033099	2.470947	0.000756	0.007319	0.021434	-0.709267	0.303561	-0.030946	0.634637	-0.361326	-0.499665	-0.465849	0	0
46129	9.437452	-0.022233	2.459465	0.030171	0.003465	0.046064	-0.709816	0.302968	-0.032484	0.634945	-0.361368	-0.499604	-0.465461	0	0
46130	9.447160	-0.060476	2.517126	0.033972	0.010699	0.056584	-0.709264	0.303411	-0.031227	0.635330	-0.361399	-0.499484	-0.465039	0	0
46131	9.524555	-0.053842	2.422792	0.035560	-0.003855	0.040817	-0.708697	0.303248	-0.031659	0.635597	-0.361415	-0.499514	-0.464630	0	0
46132	9.522133	-0.046798	2.386742	0.054856	0.005063	0.046120	-0.709123	0.304581	-0.031657	0.635981	-0.361288	-0.499565	-0.464150	0	0
46133	9.422872	0.045270	2.473942	0.066220	-0.035851	0.035687	-0.709261	0.306631	-0.032791	0.636174	-0.361230	-0.499958	-0.463505	0	0
46134	9.442076	0.203335	2.314998	0.071897	-0.016843	0.044496	-0.709267	0.306052	-0.031943	0.636502	-0.361088	-0.500232	-0.462870	0	0
46135	9.475827	0.313955	2.300236	0.027988	-0.014672	0.037397	-0.708976	0.304863	-0.032506	0.636670	-0.361184	-0.500308	-0.462483	0	0
46136	9.470972	0.337698	2.232935	0.009660	-0.009087	0.021558	-0.708134	0.306755	-0.032810	0.636705	-0.361286	-0.500327	-0.462333	0	0
46137	9.534042	0.136177	2.391314	0.006120	-0.003618	0.023245	-0.707596	0.305750	-0.029433	0.636784	-0.361399	-0.500283	-0.462185	0	0
46138	9.509963	0.030247	2.384364	-0.008588	-0.010764	0.010906	-0.707887	0.307087	-0.028730	0.636692	-0.361576	-0.500264	-0.462192	0	0
46139	9.490658	-0.008535	2.326836	-0.028689	-0.014233	0.007343	-0.707326	0.306932	-0.028456	0.636518	-0.361879	-0.500184	-0.462281	0	0
46140	9.572812	0.068431	2.335790	-0.063647	-0.024849	-0.008501	-0.708845	0.305459	-0.031525	0.636072	-0.362370	-0.500074	-0.462631	0	0
46141	9.577630	0.087696	2.338143	-0.065675	-0.042076	-0.013744	-0.708160	0.305469	-0.029282	0.635526	-0.362931	-0.500076	-0.462938	0	0
46142	9.568039	0.003472	2.343090	-0.072790	-0.039290	0.001132	-0.707735	0.306484	-0.029857	0.635016	-0.363597	-0.499978	-0.463222	0	0
46143	9.514898	-0.061644	2.305065	-0.065249	-0.008501	-0.008560	-0.706897	0.306915	-0.029168	0.634663	-0.364025	-0.499750	-0.463616	0	0
46144	9.577865	-0.143665	2.290247	-0.079953	-0.022912	-0.010350	-0.708037	0.306368	-0.027456	0.634153	-0.364604	-0.499555	-0.464068	0	0
46145	9.602126	-0.209333	2.165106	-0.106041	-0.006366	0.010615	-0.709182	0.307586	-0.025752	0.633750	-0.365377	-0.499053	-0.464551	0	0
46146	9.589937	-0.103896	2.064134	-0.112435	-0.000871	0.007110	-0.708051	0.305214	-0.025337	0.633312	-0.366144	-0.498503	-0.465133	0	0
46147	9.519791	-0.112475	2.252179	-0.120795	-0.002604	-0.003447	-0.709196	0.306724	-0.023775	0.632806	-0.366922	-0.497959	-0.465791	0	0
46148	9.599747	-0.254659	2.246902	-0.101431	-0.000956	0.010605	-0.709775	0.309393	-0.022932	0.632421	-0.367639	-0.497446	-0.466297	0	0
46149	9.645793	-0.332737	2.054296	-0.086446	0.020688	0.022885	-0.708085	0.307455	-0.022106	0.632278	-0.368222	-0.496817	-0.466701	0	0
46150	9.708562	-0.230977	2.200409	-0.103074	-0.001852	0.035185	-0.708365	0.308924	-0.022812	0.631999	-0.369071	-0.496213	-0.467051	0	0
46151	9.660131	-0.177540	2.280056	-0.087043	-0.013783	0.004534	-0.709922	0.307646	-0.021513	0.631595	-0.369728	-0.495866	-0.467446	0	0
46152	9.645529	-0.067915	2.054082	-0.073858	0.015148	0.022112	-0.707945	0.308333	-0.022253	0.631446	-0.370248	-0.495337	-0.467797	0	0
46153	9.626138	-0.042768	2.260962	-0.081274	0.026105	0.005407	-0.708524	0.308217	-0.020411	0.631264	-0.370685	-0.494762	-0.468304	0	0
46154	9.548757	-0.054751	2.249516	-0.079754	0.015198	-0.022662	-0.708514	0.308058	-0.021538	0.630881	-0.371021	-0.494370	-0.468967	0	0
46155	9.539063	-0.035513	2.242359	-0.086989	0.018891	-0.017414	-0.707673	0.306434	-0.020417	0.630535	-0.371415	-0.493898	-0.469619	0	0
46156	9.490679	-0.009687	2.098441	-0.116060	0.030925	-0.017491	-0.707951	0.307461	-0.021263	0.630118	-0.371930	-0.493216	-0.470486	0	0
46157	9.480964	0.031206	2.088862	-0.139107	0.026568	-0.038592	-0.708937	0.306894	-0.021103	0.629513	-0.372511	-0.492529	-0.471555	0	0
46158	9.406046	-0.037844	2.219290	-0.141909	0.012089	-0.031582	-0.708099	0.307620	-0.020415	0.628838	-0.373207	-0.491894	-0.472567	0	0
46159	9.548895	-0.189776	2.208754	-0.125259	0.016474	-0.017541	-0.708657	0.307037	-0.020967	0.628332	-0.373850	-0.491255	-0.473396	0	0
46160	9.669921	-0.284042	2.169480	-0.125136	0.040947	-0.034264	-0.708679	0.307945	-0.018576	0.627845	-0.374291	-0.490525	-0.474449	0	0
46161	9.582745	-0.182434	2.242159	-0.114242	0.048132	-0.041247	-0.709227	0.305885	-0.019685	0.627421	-0.374598	-0.489826	-0.475489	0	0
46162	9.510268	-0.266394	2.281224	-0.105397	0.029908	-0.061410	-0.708402	0.306773	-0.017589	0.626823	-0.374832	-0.489360	-0.476572	0	0
46163	9.500729	-0.412557	2.416046	-0.109031	0.052615	-0.087815	-0.709819	0.306811	-0.016721	0.626216	-0.374855	-0.488831	-0.477893	0	0
46164	9.602449	-0.543342	2.290393	-0.086887	0.062395	-0.080781	-0.709675	0.305046	-0.016434	0.625751	-0.374723	-0.488320	-0.479127	0	0
46165	9.723359	-0.528834	2.337581	-0.086811	0.056948	-0.061461	-0.710341	0.303253	-0.020360	0.625372	-0.374714	-0.487769	-0.480188	0	0
46166	9.732999	-0.490547	2.294204	-0.094361	0.042482	-0.075490	-0.711182	0.301799	-0.020340	0.624809	-0.374745	-0.487328	-0.481344	0	0
46167	9.583063	-0.509366	2.338590	-0.090763	0.041561	-0.082512	-0.710469	0.300894	-0.021052	0.624237	-0.374732	-0.486931	-0.482496	0	0
46168	9.539614	-0.586826	2.242804	-0.054337	0.042157	-0.102628	-0.711603	0.299167	-0.019617	0.623687	-0.374382	-0.486784	-0.483626	0	0
46169	9.510626	-0.620536	2.233426	-0.036236	0.034744	-0.116625	-0.711998	0.296503	-0.021854	0.623119	-0.373896	-0.486818	-0.484698	0	0
46170	9.554106	-0.558503	2.134487	-0.047088	0.072924	-0.143885	-0.712133	0.295326	-0.022128	0.622546	-0.373148	-0.486668	-0.486160	0	0
46171	9.660357	-0.399368	2.212919	-0.074497	0.096734	-0.157980	-0.712833	0.293575	-0.022109	0.621933	-0.372397	-0.486283	-0.487903	0	0
46172	9.706128	-0.221016	2.265331	-0.069998	0.102146	-0.157931	-0.714080	0.291962	-0.024055	0.621343	-0.371578	-0.485888	-0.489670	0	0
46173	9.674703	-0.244559	2.361747	-0.079990	0.107682	-0.156216	-0.714336	0.288125	-0.025725	0.620765	-0.370814	-0.485397	-0.491465	0	0
46174	9.650601	-0.328809	2.357183	-0.077828	0.131262	-0.145733	-0.715742	0.285804	-0.025269	0.620342	-0.369956	-0.484734	-0.493297	0	0
46175	9.587754	-0.371662	2.434610	-0.096149	0.131418	-0.154567	-0.716995	0.283613	-0.026225	0.619822	-0.369181	-0.484004	-0.495243	0	0
46176	9.423261	-0.340181	2.423765	-0.079808	0.113158	-0.146604	-0.717676	0.280960	-0.028034	0.619294	-0.368417	-0.483443	-0.497018	0	0
46177	9.374843	-0.303390	2.544298	-0.070925	0.111273	-0.168514	-0.716674	0.280333	-0.029739	0.618695	-0.367516	-0.483011	-0.498848	0	0
46178	9.367354	-0.069891	2.536950	-0.052804	0.107505	-0.166652	-0.718756	0.275354	-0.031656	0.618134	-0.366511	-0.482689	-0.500590	0	0
46179	9.374454	0.107063	2.301145	-0.038161	0.102845	-0.154275	-0.720022	0.273911	-0.031347	0.617680	-0.365516	-0.482416	-0.502139	0	0
46180	9.560761	0.029699	2.290230	-0.080326	0.109504	-0.185989	-0.719574	0.270939	-0.033314	0.616926	-0.364575	-0.482010	-0.504137	0	0
46181	9.553794	-0.392923	2.581876	-0.099183	0.131476	-0.206377	-0.720573	0.267935	-0.034441	0.616118	-0.363558	-0.481438	-0.506400	0	0
46182	9.476422	-0.416798	2.599290	-0.059112	0.114824	-0.201881	-0.722519	0.264716	-0.036509	0.615378	-0.362379	-0.481159	-0.508406	0	0
46183	9.427846	-0.200756	2.460027	-0.054860	0.091198	-0.207049	-0.722642	0.261764	-0.037622	0.614527	-0.361286	-0.481057	-0.510307	0	0
46184	9.417952	0.022985	2.426258	-0.118949	0.082656	-0.208890	-0.722632	0.259259	-0.037893	0.613374	-0.360600	-0.480690	-0.512520	0	0
46185	9.423057	-0.253374	2.527421	-0.123902	0.097228	-0.173890	-0.725148	0.254448	-0.038536	0.612465	-0.360056	-0.480072	-0.514564	0	0
46186	9.386909	-0.397089	2.662436	-0.075280	0.018793	-0.177223	-0.726265	0.252112	-0.038930	0.611318	-0.359579	-0.480202	-0.516138	0	0
46187	9.360044	-0.118825	2.455647	-0.089764	0.026180	-0.160520	-0.727258	0.250087	-0.037496	0.610255	-0.359255	-0.480143	-0.517675	0	0
46188	9.320964	0.255023	2.580645	-0.128052	0.055559	-0.157927	-0.727956	0.246576	-0.036906	0.609190	-0.359000	-0.479702	-0.519512	0	0
46189	9.238573	0.427708	2.427239	-0.110079	0.011868	-0.141987	-0.728378	0.244531	-0.036326	0.608076	-0.358961	-0.479555	-0.520978	0	0
46190	9.257997	0.350761	2.451201	-0.137278	0.024795	-0.136823	-0.728655	0.244238	-0.036743	0.606935	-0.359019	-0.479174	-0.522616	0	0
46191	9.383870	0.251358	2.349388	-0.197523	0.043401	-0.165091	-0.730196	0.240739	-0.036562	0.605532	-0.359233	-0.478458	-0.524749	0	0
46192	9.528985	0.242070	2.458927	-0.243587	0.027420	-0.195017	-0.729487	0.237935	-0.035998	0.603709	-0.359639	-0.477707	-0.527250	0	0
46193	9.587095	0.170208	2.547515	-0.275413	-0.033139	-0.228380	-0.730064	0.235911	-0.033725	0.601314	-0.360418	-0.477262	-0.529850	0	0
46194	9.608968	0.170716	2.578264	-0.338026	-0.050834	-0.255693	-0.732013	0.232083	-0.031112	0.598439	-0.361506	-0.476688	-0.532872	0	0
46195	9.512200	0.199507	2.530864	-0.383754	-0.051362	-0.267205	-0.734534	0.225373	-0.030478	0.595338	-0.362835	-0.475900	-0.536137	0	0
46196	9.596877	0.179733	2.453328	-0.418323	-0.043832	-0.263788	-0.734549	0.222755	-0.027649	0.592137	-0.364309	-0.474865	-0.539589	0	0
46197	9.679182	0.100479	2.515299	-0.442165	-0.056350	-0.265602	-0.735393	0.217494	-0.025922	0.588779	-0.366003	-0.473763	-0.543075	0	0
46198	9.606611	0.092267	2.775486	-0.427854	-0.064621	-0.284874	-0.735406	0.214433	-0.023231	0.585299	-0.367526	-0.472851	-0.546592	0	0
46199	9.446922	0.171030	2.593872	-0.448511	-0.047190	-0.265621	-0.737664	0.210087	-0.021203	0.581928	-0.369186	-0.471634	-0.550111	0	0
46200	9.386196	0.431224	2.613337	-0.425503	-0.056413	-0.216348	-0.738243	0.205428	-0.017651	0.578840	-0.370956	-0.470410	-0.553218	0	0
46201	9.422390	0.513243	2.656281	-0.410862	-0.080108	-0.179404	-0.739250	0.201664	-0.013814	0.575901	-0.372969	-0.469250	-0.555911	0	0
46202	9.432016	0.561329	2.646555	-0.383888	-0.108469	-0.196841	-0.738842	0.201382	-0.011847	0.572806	-0.374862	-0.468465	-0.558491	0	0
46203	9.456038	0.715954	2.761653	-0.332788	-0.115222	-0.177367	-0.740122	0.195707	-0.008420	0.569984	-0.376618	-0.467916	-0.560653	0	0
46204	9.499532	0.772735	2.576168	-0.294434	-0.137318	-0.154410	-0.740432	0.194723	-0.004607	0.567308	-0.378348	-0.467622	-0.562445	0	0
46205	9.402769	0.805771	2.415769	-0.277620	-0.117478	-0.133326	-0.740734	0.193289	-0.001637	0.564914	-0.379998	-0.467218	-0.564075	0	0
46206	9.204347	0.796030	2.412764	-0.264577	-0.122954	-0.117518	-0.742332	0.189293	0.001204	0.562614	-0.381642	-0.466859	-0.565560	0	0
46207	9.095391	0.925589	2.293246	-0.236945	-0.115899	-0.091980	-0.741793	0.189167	0.004296	0.560604	-0.383239	-0.466511	-0.566761	0	0
46208	9.150850	1.091768	2.321555	-0.271819	-0.150083	-0.066527	-0.742374	0.187294	0.006991	0.558427	-0.385308	-0.466059	-0.567878	0	0
46209	9.266819	1.209841	2.375908	-0.284963	-0.166323	-0.083178	-0.743518	0.185433	0.009695	0.556036	-0.387493	-0.465679	-0.569049	0	0
46210	9.363610	1.152464	2.483435	-0.303217	-0.138970	-0.110475	-0.742726	0.185337	0.016165	0.553525	-0.389460	-0.465146	-0.570588	0	0
46211	9.532849	1.210258	2.535043	-0.315939	-0.105314	-0.131591	-0.743009	0.182559	0.017309	0.551007	-0.391233	-0.464427	-0.572394	0	0
46212	9.653584	1.398287	2.618154	-0.343423	-0.119601	-0.112283	-0.743322	0.179526	0.022119	0.548405	-0.393293	-0.463551	-0.574189	0	0
46213	9.571221	1.517079	2.758101	-0.337252	-0.175018	-0.180621	-0.743629	0.177805	0.025796	0.545180	-0.395343	-0.463274	-0.576072	0	0
46214	9.474475	1.524190	2.708315	-0.344875	-0.155013	-0.243849	-0.745617	0.173320	0.029230	0.541631	-0.396989	-0.463086	-0.578434	0	0
46215	9.334290	1.423794	2.810396	-0.254083	-0.072220	-0.171813	-0.744770	0.168465	0.030928	0.539247	-0.398021	-0.462681	-0.580275	0	0
46216	9.508425	1.441873	2.626392	-0.266778	-0.073956	-0.163050	-0.747029	0.164997	0.032671	0.536836	-0.399139	-0.462172	-0.582145	0	0
46217	9.421243	1.557392	2.593276	-0.309166	-0.117153	-0.161314	-0.747205	0.165191	0.036760	0.534072	-0.400766	-0.461636	-0.583992	0	0
46218	9.377636	1.629706	2.598344	-0.314854	-0.124364	-0.175342	-0.746366	0.160932	0.039160	0.531149	-0.402369	-0.461154	-0.585933	0	0
46219	9.327002	1.461973	2.740697	-0.261226	-0.110247	-0.112096	-0.747106	0.159232	0.043971	0.528883	-0.403915	-0.460652	-0.587311	0	0
46220	9.494020	1.360920	2.323637	-0.190525	-0.063641	-0.018100	-0.749351	0.156626	0.043737	0.527653	-0.405221	-0.459935	-0.588080	0	0
46221	9.711540	1.505458	2.403672	-0.248917	-0.061355	-0.002404	-0.748099	0.157501	0.045404	0.526299	-0.406914	-0.458799	-0.589011	0	0
46222	9.653401	1.603911	2.336700	-0.278965	-0.090173	-0.071741	-0.747117	0.155729	0.046664	0.524266	-0.408589	-0.457914	-0.590352	0	0
46223	9.575974	1.628574	2.431008	-0.272549	0.013243	-0.062205	-0.747970	0.155755	0.047523	0.522795	-0.409684	-0.456484	-0.592003	0	0
46224	9.580906	1.521043	2.592139	-0.130634	0.079280	0.031916	-0.749091	0.154156	0.047267	0.522748	-0.410051	-0.455157	-0.592810	0	0
46225	9.682602	1.407594	2.562639	-0.101143	0.075406	0.063559	-0.749941	0.155792	0.047273	0.523004	-0.410451	-0.453899	-0.593273	0	0
46226	9.459957	1.526862	2.756502	-0.139038	0.060317	0.033669	-0.749093	0.158850	0.045837	0.522845	-0.410981	-0.452612	-0.594028	0	0
46227	9.227855	1.456711	2.623621	-0.125101	0.073832	0.037172	-0.748807	0.157960	0.045695	0.522836	-0.411393	-0.451327	-0.594729	0	0
46228	8.986009	1.424579	2.865831	-0.066168	0.098817	0.077626	-0.747824	0.157651	0.046244	0.523407	-0.411511	-0.450088	-0.595083	0	0
46229	9.201547	1.167416	2.537499	-0.005773	0.136413	0.142611	-0.747685	0.159703	0.045670	0.524795	-0.411398	-0.448749	-0.594951	0	0
46230	9.414526	1.004458	2.747643	-0.026700	0.149268	0.137240	-0.748365	0.162471	0.041723	0.526108	-0.411275	-0.447233	-0.595018	0	0
46231	9.295943	1.076895	2.755663	-0.049139	0.133114	0.092466	-0.748351	0.163186	0.039747	0.527001	-0.411181	-0.445855	-0.595326	0	0
46232	9.160254	1.327414	2.744429	-0.027488	0.113904	0.095234	-0.749169	0.164927	0.035806	0.527900	-0.411082	-0.444691	-0.595469	0	0
46233	9.102132	1.390835	2.891456	0.005253	0.098231	0.105874	-0.747336	0.166647	0.035064	0.528939	-0.410965	-0.443764	-0.595319	0	0
46234	9.073312	1.197710	2.778828	0.028933	0.078062	0.104155	-0.748470	0.169023	0.034932	0.529959	-0.410821	-0.443085	-0.595017	0	0
46235	9.114501	1.129875	2.706457	0.022083	0.105341	0.124273	-0.748183	0.169012	0.034363	0.531205	-0.410652	-0.442143	-0.594722	0	0
46236	9.206413	1.124851	2.691365	0.019887	0.063604	0.123446	-0.747899	0.171934	0.032937	0.532237	-0.410726	-0.441407	-0.594297	0	0
46237	9.184499	1.276312	2.643318	0.025864	0.016376	0.130581	-0.747885	0.172210	0.031244	0.533141	-0.411091	-0.440933	-0.593585	0	0
46238	9.189372	1.249264	2.532713	0.020978	-0.036219	0.141164	-0.745929	0.176296	0.031759	0.533840	-0.411828	-0.440660	-0.592647	0	0
46239	9.143485	1.177448	2.600423	0.034548	-0.054472	0.142953	-0.746367	0.179548	0.032315	0.534538	-0.412620	-0.440564	-0.591538	0	0
46240	9.199249	1.051521	2.470293	0.037357	-0.079911	0.166660	-0.746230	0.180283	0.032592	0.535260	-0.413639	-0.440513	-0.590210	0	0
46241	9.363806	0.973340	2.291246	-0.002346	-0.057826	0.190220	-0.746252	0.183976	0.033845	0.536066	-0.414854	-0.440020	-0.588993	0	0
46242	9.388018	0.937725	2.396882	0.014071	-0.044354	0.176191	-0.744582	0.186899	0.035214	0.536899	-0.415828	-0.439598	-0.587861	0	0
46243	9.368790	0.819642	2.368268	0.026789	-0.058075	0.174454	-0.745158	0.188685	0.036061	0.537728	-0.416815	-0.439340	-0.586595	0	0
46244	9.393029	0.762069	2.416221	0.024752	-0.079841	0.170075	-0.744603	0.191469	0.036040	0.538411	-0.417910	-0.439195	-0.585297	0	0
46245	9.557654	0.598201	2.431982	0.103209	-0.138562	0.219445	-0.742801	0.194549	0.038534	0.539465	-0.419151	-0.439625	-0.583112	0	0
46246	9.843262	0.381212	2.451709	0.099883	-0.140373	0.251863	-0.743246	0.198837	0.039650	0.540666	-0.420550	-0.439897	-0.580783	0	0
46247	9.976339	0.318808	2.527722	0.109178	-0.140452	0.272934	-0.740880	0.203078	0.041707	0.542038	-0.421998	-0.440140	-0.578264	0	0
46248	9.775672	0.242164	2.548483	0.094266	-0.163912	0.253596	-0.739647	0.206760	0.044490	0.543112	-0.423563	-0.440491	-0.575839	0	0
46249	9.567629	0.295001	2.463410	0.077431	-0.178290	0.216725	-0.738549	0.210000	0.046854	0.543849	-0.425146	-0.440985	-0.573595	0	0
46250	9.601605	0.183891	2.400744	0.095495	-0.203860	0.211511	-0.738295	0.214134	0.048664	0.544502	-0.426740	-0.441732	-0.571213	0	0
46251	9.664784	-0.114657	2.414950	0.076998	-0.239121	0.201786	-0.737207	0.217825	0.052012	0.544873	-0.428600	-0.442610	-0.568781	0	0
46252	9.781062	-0.297968	2.380592	0.073015	-0.261809	0.173682	-0.736982	0.221410	0.057490	0.544947	-0.430472	-0.443695	-0.566447	0	0
46253	9.693999	-0.302702	2.371615	0.086586	-0.278245	0.174610	-0.734768	0.224934	0.061102	0.545021	-0.432373	-0.444947	-0.563940	0	0
46254	9.592480	-0.356001	2.276233	0.114868	-0.269408	0.155345	-0.735223	0.226450	0.064485	0.545128	-0.433967	-0.446381	-0.561472	0	0
46255	9.749635	-0.289638	2.113951	0.110122	-0.191349	0.162279	-0.733851	0.229986	0.067548	0.545612	-0.435190	-0.447335	-0.559294	0	0
46256	9.974672	-0.412014	2.259062	0.157789	-0.162726	0.157064	-0.733722	0.230292	0.068954	0.546384	-0.435952	-0.448413	-0.557078	0	0
46257	10.197224	-0.453320	2.247853	0.167795	-0.134721	0.122825	-0.733467	0.232519	0.071336	0.547145	-0.436361	-0.449545	-0.555095	0	0
46258	10.279451	-0.453200	2.295336	0.164291	-0.099316	0.106099	-0.731930	0.235876	0.071719	0.547941	-0.436500	-0.450530	-0.553399	0	0
46259	10.158226	-0.154553	2.283957	0.172912	0.031276	0.034063	-0.733470	0.237360	0.069906	0.548977	-0.435559	-0.451163	-0.552598	0	0
46260	10.013232	-0.279320	2.325989	0.142130	0.011600	0.077854	-0.732345	0.238073	0.069884	0.550016	-0.435076	-0.451540	-0.551637	0	0
46261	9.752130	-0.380265	2.284703	0.118056	0.077153	0.067148	-0.733327	0.238234	0.069336	0.551201	-0.434330	-0.451470	-0.551098	0	0
46262	9.519860	-0.297822	2.334417	0.076356	0.032143	0.042547	-0.732629	0.239694	0.069600	0.551850	-0.433936	-0.451522	-0.550716	0	0
46263	9.408497	-0.177986	2.195690	0.044797	0.010613	0.002161	-0.734190	0.241938	0.070039	0.552059	-0.433666	-0.451696	-0.550578	0	0
46264	9.369874	-0.245702	2.123903	0.050407	0.050477	-0.031241	-0.732474	0.240259	0.067622	0.552273	-0.432979	-0.451825	-0.550798	0	0
46265	9.326459	-0.361439	2.076231	0.026731	0.096017	-0.082284	-0.735554	0.238830	0.065706	0.552323	-0.431958	-0.451792	-0.551576	0	0
46266	9.253913	-0.375631	2.105622	0.021221	0.119652	-0.112171	-0.735822	0.238818	0.064019	0.552276	-0.430683	-0.451727	-0.552672	0	0
46267	9.273278	-0.394774	2.134346	-0.000669	0.121645	-0.112231	-0.735389	0.236304	0.063741	0.552157	-0.429535	-0.451527	-0.553847	0	0
46268	9.360388	-0.442640	2.215491	0.010322	0.117015	-0.101679	-0.736209	0.235116	0.061082	0.552105	-0.428380	-0.451370	-0.554920	0	0
46269	9.437929	-0.585064	2.162149	-0.000162	0.185132	-0.126396	-0.737730	0.232472	0.058582	0.552194	-0.426810	-0.450879	-0.556438	0	0
46270	9.471741	-0.552798	2.363826	0.031001	0.188525	-0.104382	-0.737988	0.230103	0.056623	0.552534	-0.425128	-0.450450	-0.557734	0	0
46271	9.491120	-0.590946	2.443053	0.082234	0.193555	-0.094624	-0.738518	0.228312	0.053257	0.553184	-0.423196	-0.450230	-0.558736	0	0
46272	9.447574	-0.581130	2.467405	0.108030	0.206969	-0.078783	-0.738611	0.227228	0.047908	0.554073	-0.421095	-0.450017	-0.559614	0	0
46273	9.447514	-0.527717	2.556316	0.129723	0.176858	-0.066395	-0.739157	0.227510	0.045661	0.555000	-0.419117	-0.450030	-0.560169	0	0
46274	9.418465	-0.503502	2.575742	0.140395	0.165876	-0.087412	-0.741096	0.225162	0.042461	0.555786	-0.417023	-0.450256	-0.560771	0	0
46275	9.355535	-0.455307	2.566546	0.139974	0.140468	-0.110186	-0.741355	0.223965	0.040075	0.556342	-0.414991	-0.450705	-0.561365	0	0
46276	9.367548	-0.371330	2.513498	0.122185	0.098867	-0.117172	-0.741746	0.221295	0.037274	0.556579	-0.413236	-0.451322	-0.561929	0	0
46277	9.466652	-0.311412	2.488683	0.110102	0.064479	-0.103097	-0.741871	0.219078	0.036159	0.556706	-0.411826	-0.451993	-0.562299	0	0
46278	9.367520	-0.335727	2.412494	0.080685	0.059269	-0.128617	-0.744248	0.217784	0.034371	0.556525	-0.410470	-0.452641	-0.562948	0	0
46279	9.144958	-0.284718	2.438120	0.046784	0.063197	-0.147127	-0.744104	0.216018	0.034658	0.556135	-0.409220	-0.453140	-0.563840	0	0
46280	9.016673	-0.181151	2.410123	0.027360	0.040685	-0.150632	-0.744643	0.210575	0.033704	0.555525	-0.408164	-0.453680	-0.564774	0	0
46281	9.016613	-0.109606	2.275431	0.005390	0.018182	-0.134838	-0.744345	0.208204	0.032723	0.554830	-0.407452	-0.454143	-0.565599	0	0
46282	9.123139	-0.215888	2.236273	-0.026042	-0.014257	-0.155955	-0.745186	0.206455	0.032744	0.553719	-0.406976	-0.454705	-0.566576	0	0
46283	9.219919	-0.254430	2.259639	-0.059078	-0.006752	-0.185887	-0.746736	0.203409	0.033910	0.552357	-0.406529	-0.455146	-0.567871	0	0
46284	9.282802	-0.256737	2.297648	-0.088559	-0.024670	-0.198220	-0.747288	0.200328	0.033650	0.550701	-0.406262	-0.455580	-0.569320	0	0
46285	9.391636	-0.254564	2.282426	-0.095954	-0.022813	-0.210521	-0.748140	0.196102	0.035937	0.548971	-0.405996	-0.455995	-0.570847	0	0
46286	9.616442	-0.152547	2.525927	-0.105627	-0.057231	-0.222757	-0.749544	0.192605	0.036539	0.546951	-0.405892	-0.456605	-0.572370	0	0
46287	9.645215	0.111432	2.366826	-0.111546	-0.086230	-0.234948	-0.750392	0.187349	0.038830	0.544722	-0.405958	-0.457372	-0.573836	0	0
46288	9.698273	0.256190	2.443254	-0.109522	-0.048132	-0.238466	-0.750107	0.183822	0.039827	0.542631	-0.405745	-0.457968	-0.575490	0	0
46289	9.744189	0.289996	2.476549	-0.056571	-0.046752	-0.234822	-0.750677	0.181203	0.041539	0.540799	-0.405280	-0.458828	-0.576855	0	0
46290	9.819036	0.419889	2.475897	-0.067575	-0.035780	-0.243602	-0.751789	0.174464	0.042150	0.538897	-0.404739	-0.459613	-0.578387	0	0
46291	9.772894	0.603241	2.538593	-0.049371	-0.035911	-0.236495	-0.752613	0.169763	0.041338	0.537128	-0.404162	-0.460457	-0.579764	0	0
46292	9.663862	0.800744	2.524803	-0.052905	-0.032224	-0.215400	-0.752065	0.166253	0.044445	0.535459	-0.403646	-0.461188	-0.581085	0	0
46293	9.523380	1.007850	2.496811	-0.043425	-0.013207	-0.182007	-0.754327	0.162643	0.046611	0.534129	-0.403151	-0.461721	-0.582228	0	0
46294	9.404774	1.095205	2.598581	-0.027223	-0.041444	-0.172263	-0.755447	0.161485	0.046212	0.532767	-0.402748	-0.462473	-0.583158	0	0
46295	9.479570	1.275630	2.593080	-0.022219	-0.110441	-0.144910	-0.756697	0.157383	0.045545	0.531285	-0.402875	-0.463495	-0.583610	0	0
46296	9.547060	1.508910	2.563546	-0.025198	-0.139449	-0.129021	-0.756714	0.155351	0.048232	0.529727	-0.403229	-0.464603	-0.583900	0	0
46297	9.450166	1.660725	2.564131	-0.024180	-0.137617	-0.109680	-0.756014	0.152559	0.049923	0.528313	-0.403684	-0.465614	-0.584062	0	0
46298	9.256650	1.696701	2.481369	-0.029400	-0.117588	-0.102694	-0.757431	0.151717	0.051078	0.526990	-0.404053	-0.466472	-0.584318	0	0
46299	9.198623	1.686672	2.385634	-0.013132	-0.146756	-0.096477	-0.756328	0.148502	0.055301	0.525651	-0.404561	-0.467540	-0.584318	0	0
46300	9.266384	1.647870	2.349108	-0.033036	-0.161107	-0.062288	-0.756351	0.146772	0.058691	0.524341	-0.405390	-0.468439	-0.584200	0	0
46301	9.401921	1.558155	2.261641	-0.038464	-0.173784	-0.050015	-0.756785	0.144156	0.060964	0.523041	-0.406403	-0.469311	-0.583963	0	0
46302	9.590603	1.521980	2.303567	-0.052824	-0.155532	-0.037791	-0.756107	0.145495	0.063625	0.521817	-0.407415	-0.469963	-0.583827	0	0
46303	9.721099	1.627812	2.321761	-0.076269	-0.143538	-0.006240	-0.756392	0.143892	0.064623	0.520757	-0.408651	-0.470275	-0.583659	0	0
46304	9.655722	1.704900	2.312559	-0.117965	-0.116864	0.005052	-0.756417	0.142898	0.068010	0.519696	-0.409977	-0.470169	-0.583761	0	0
46305	9.585568	1.723949	2.250547	-0.148194	-0.120246	-0.006420	-0.756151	0.142474	0.070122	0.518446	-0.411446	-0.469938	-0.584024	0	0
46306	9.580676	1.772543	2.337094	-0.183822	-0.132644	0.009316	-0.755891	0.143375	0.072368	0.517060	-0.413223	-0.469507	-0.584344	0	0
46307	9.527480	1.767358	2.248532	-0.215072	-0.143285	-0.010052	-0.756761	0.140784	0.076199	0.515399	-0.415151	-0.469017	-0.584839	0	0
46308	9.493606	1.790937	2.140572	-0.212874	-0.097934	-0.015363	-0.755223	0.139743	0.078151	0.513905	-0.416754	-0.468333	-0.585562	0	0
46309	9.459759	1.781127	2.095148	-0.216611	-0.108793	-0.017116	-0.757068	0.139210	0.079875	0.512350	-0.418449	-0.467680	-0.586237	0	0
46310	9.430767	1.761219	1.958338	-0.220525	-0.139622	-0.023231	-0.756532	0.137328	0.083820	0.510576	-0.420294	-0.467192	-0.586854	0	0
46311	9.435661	1.703469	1.965562	-0.234861	-0.114097	-0.020680	-0.755712	0.136025	0.087476	0.508891	-0.422089	-0.466469	-0.587603	0	0
46312	9.643726	1.638073	1.947266	-0.225543	-0.084260	-0.031236	-0.757416	0.134902	0.089341	0.507299	-0.423593	-0.465696	-0.588510	0	0
46313	9.605039	1.635298	1.863405	-0.219684	-0.045287	-0.029518	-0.756581	0.134313	0.090880	0.505939	-0.424860	-0.464746	-0.589518	0	0
46314	9.636538	1.577460	1.860818	-0.208577	-0.029050	-0.031281	-0.755590	0.133701	0.090585	0.504671	-0.425946	-0.463788	-0.590573	0	0
46315	9.629254	1.610836	1.793527	-0.204808	-0.000053	-0.047973	-0.757575	0.131556	0.092740	0.503470	-0.426781	-0.462773	-0.591792	0	0
46316	9.559133	1.591802	1.818097	-0.199159	0.034385	-0.064685	-0.757563	0.129343	0.092186	0.502332	-0.427288	-0.461688	-0.593239	0	0
46317	9.377784	1.557760	1.699241	-0.204184	0.073462	-0.059495	-0.756290	0.128579	0.091886	0.501399	-0.427625	-0.460352	-0.594821	0	0
46318	9.334266	1.538723	1.730828	-0.182017	0.099604	-0.055973	-0.756836	0.128568	0.089782	0.500682	-0.427694	-0.459001	-0.596417	0	0
46319	9.416457	1.577181	1.742217	-0.139997	0.110140	-0.059384	-0.758947	0.127287	0.089822	0.500187	-0.427488	-0.457860	-0.597855	0	0
46320	9.542207	1.582488	1.875928	-0.117931	0.120849	-0.044424	-0.759341	0.125061	0.087301	0.499906	-0.427160	-0.456732	-0.599186	0	0
46321	9.592954	1.618961	1.962078	-0.093635	0.185989	-0.038298	-0.759880	0.123868	0.084778	0.500077	-0.426361	-0.455397	-0.600627	0	0
46322	9.643688	1.669710	2.014558	-0.076975	0.211264	-0.031257	-0.760150	0.123712	0.083374	0.500456	-0.425343	-0.454001	-0.602088	0	0
46323	9.609840	1.650937	2.101371	-0.064852	0.227514	-0.015461	-0.760956	0.123093	0.078880	0.501070	-0.424249	-0.452531	-0.603454	0	0
46324	9.517850	1.733073	2.130826	-0.031013	0.239956	-0.015380	-0.760936	0.123653	0.076200	0.501865	-0.422895	-0.451196	-0.604742	0	0
46325	9.464678	1.690157	2.198566	-0.024303	0.247183	0.015327	-0.761747	0.121574	0.072840	0.502920	-0.421613	-0.449737	-0.605848	0	0
46326	9.411491	1.657175	2.326403	-0.016909	0.229001	0.047824	-0.760587	0.123269	0.068304	0.504101	-0.420534	-0.448271	-0.606702	0	0
46327	9.363225	1.553640	2.310010	0.007649	0.192512	0.068087	-0.762119	0.122398	0.066501	0.505358	-0.419654	-0.447055	-0.607162	0	0
46328	9.329389	1.527353	2.339129	0.009430	0.170731	0.084784	-0.761817	0.123978	0.063388	0.506607	-0.418959	-0.445882	-0.607464	0	0
46329	9.237573	1.440627	2.301404	0.002174	0.145399	0.109347	-0.762360	0.126602	0.060004	0.507878	-0.418573	-0.444695	-0.607538	0	0
46330	9.153028	1.339372	2.249212	0.008402	0.096359	0.132214	-0.762640	0.128950	0.058871	0.509077	-0.418544	-0.443692	-0.607288	0	0
46331	9.155510	1.274439	2.263672	0.020261	0.077211	0.148047	-0.763763	0.130433	0.057755	0.510352	-0.418650	-0.442798	-0.606797	0	0
46332	9.189385	1.262133	2.220159	0.023885	0.069010	0.151575	-0.762489	0.133624	0.055889	0.511609	-0.418792	-0.441945	-0.606263	0	0
46333	9.141029	1.243151	2.261399	0.036791	0.063476	0.172667	-0.761067	0.134166	0.054172	0.513038	-0.419003	-0.441117	-0.605512	0	0
46334	9.189420	1.219295	2.318765	0.042021	0.044369	0.163923	-0.760227	0.137674	0.053579	0.514334	-0.419253	-0.440445	-0.604728	0	0
46335	9.394958	1.262215	2.295591	0.067358	0.037779	0.148215	-0.760230	0.139437	0.053290	0.515626	-0.419352	-0.440034	-0.603857	0	0
46336	9.694900	1.198368	2.610803	0.110673	-0.024295	0.164182	-0.760503	0.140458	0.051881	0.516906	-0.419662	-0.440127	-0.602478	0	0
46337	9.794217	1.059903	2.393814	0.106021	-0.032461	0.146603	-0.759685	0.145313	0.053397	0.518039	-0.419976	-0.440316	-0.601147	0	0
46338	9.852300	1.012346	2.528063	0.096318	-0.022384	0.179901	-0.756885	0.149090	0.054180	0.519356	-0.420416	-0.440243	-0.599755	0	0
46339	9.632360	0.867812	2.448045	0.047011	-0.025600	0.166582	-0.758580	0.150449	0.054202	0.520387	-0.421080	-0.439955	-0.598605	0	0
46340	9.480111	0.743019	2.482918	0.019399	-0.052586	0.158615	-0.759444	0.154152	0.054905	0.521118	-0.422004	-0.439665	-0.597531	0	0
46341	9.320568	0.656781	2.522620	-0.003089	-0.110468	0.142812	-0.757213	0.156630	0.056972	0.521419	-0.423330	-0.439617	-0.596364	0	0
46342	9.354494	0.602990	2.368549	-0.019575	-0.126681	0.144540	-0.757099	0.159446	0.059072	0.521573	-0.424835	-0.439537	-0.595218	0	0
46343	9.625415	0.554971	2.472393	-0.041503	-0.148295	0.169082	-0.756832	0.161365	0.060186	0.521697	-0.426698	-0.439343	-0.593918	0	0
46344	9.804549	0.382118	2.620284	-0.043601	-0.173709	0.159416	-0.755730	0.162987	0.062698	0.521627	-0.428669	-0.439299	-0.592592	0	0
46345	9.695866	0.228250	2.630820	-0.043655	-0.180965	0.149729	-0.755770	0.166702	0.066065	0.521479	-0.430647	-0.439339	-0.591256	0	0
46346	9.466228	0.107781	2.546045	-0.059870	-0.139087	0.118008	-0.756075	0.168936	0.068033	0.521240	-0.432312	-0.439191	-0.590361	0	0
46347	9.224282	0.194871	2.559763	-0.047356	-0.135545	0.084700	-0.754556	0.170556	0.071102	0.520888	-0.433753	-0.439248	-0.589572	0	0
46348	9.260644	0.122010	2.444156	0.014573	-0.161474	0.086622	-0.754578	0.171170	0.073495	0.520685	-0.435021	-0.439789	-0.588413	0	0
46349	9.374434	0.006185	2.424186	0.080637	-0.152947	0.113070	-0.754583	0.171470	0.074058	0.520978	-0.436020	-0.440563	-0.586833	0	0
46350	9.732356	0.020862	2.573022	0.130396	-0.186060	0.104470	-0.752641	0.171763	0.077689	0.521272	-0.436903	-0.441832	-0.584958	0	0
46351	9.983946	-0.037219	2.585656	0.109360	-0.185920	0.099147	-0.753518	0.175630	0.079942	0.521458	-0.437880	-0.443001	-0.583174	0	0
46352	9.967006	-0.022992	2.537685	0.109749	-0.118783	0.074494	-0.752428	0.178001	0.083578	0.521779	-0.438342	-0.443924	-0.581836	0	0
46353	9.804943	-0.003588	2.519620	0.106522	-0.066109	0.069153	-0.752571	0.178739	0.083577	0.522307	-0.438500	-0.444580	-0.580743	0	0
46354	9.606528	0.088167	2.516186	0.115436	-0.077051	0.057796	-0.753018	0.179658	0.086117	0.522740	-0.438613	-0.445390	-0.579646	0	0
46355	9.398417	0.212938	2.373354	0.139029	-0.080861	0.044722	-0.753160	0.180835	0.085832	0.523202	-0.438575	-0.446415	-0.578468	0	0
46356	9.325818	0.256307	2.359424	0.144957	-0.019198	0.035890	-0.751613	0.180808	0.086230	0.523895	-0.438099	-0.447188	-0.577604	0	0
46357	9.369255	0.352639	2.378262	0.150456	-0.014704	0.041188	-0.753158	0.182005	0.085123	0.524679	-0.437601	-0.447946	-0.576682	0	0
46358	9.451591	0.251208	2.339276	0.168937	0.013256	0.032398	-0.752610	0.181134	0.087372	0.525598	-0.436795	-0.448699	-0.575870	0	0
46359	9.495174	0.202970	2.334189	0.191072	0.040290	0.028895	-0.752312	0.181987	0.085109	0.526734	-0.435709	-0.449452	-0.575067	0	0
46360	9.417857	0.128283	2.301156	0.178433	0.056729	0.021803	-0.754005	0.186127	0.083709	0.527827	-0.434551	-0.450076	-0.574453	0	0
46361	9.321143	0.092703	2.378825	0.179461	0.069439	0.021775	-0.754272	0.185382	0.082308	0.529000	-0.433323	-0.450635	-0.573863	0	0
46362	9.282461	0.069171	2.475294	0.165851	0.079542	0.022597	-0.754696	0.185831	0.082172	0.530141	-0.432102	-0.451059	-0.573397	0	0
46363	9.219525	0.113120	2.579098	0.156489	0.067831	0.012066	-0.754388	0.186672	0.078781	0.531148	-0.430959	-0.451533	-0.572952	0	0
46364	9.291890	0.289729	2.770759	0.168970	0.031449	0.033247	-0.754243	0.187397	0.078071	0.532146	-0.430041	-0.452183	-0.572203	0	0
46365	9.499837	0.349134	2.675428	0.185055	-0.033125	0.062352	-0.755647	0.186686	0.077674	0.533106	-0.429547	-0.453137	-0.570924	0	0
46366	9.635379	0.261414	2.506217	0.168416	-0.048452	0.043013	-0.754950	0.187707	0.078222	0.533791	-0.429131	-0.454164	-0.569780	0	0
46367	9.676676	0.105722	2.198308	0.135663	-0.035517	0.021825	-0.755524	0.189051	0.078930	0.534295	-0.428729	-0.455019	-0.568927	0	0
46368	9.742049	0.040259	2.125759	0.132095	-0.008289	-0.002802	-0.754386	0.187841	0.078071	0.534744	-0.428068	-0.455819	-0.568362	0	0
46369	9.867957	-0.088325	1.966268	0.139316	-0.002945	-0.030898	-0.756357	0.186999	0.078107	0.535111	-0.427220	-0.456745	-0.567912	0	0
46370	9.897119	-0.216596	1.841143	0.110522	0.061691	-0.060916	-0.755503	0.187558	0.076963	0.535456	-0.426009	-0.457296	-0.568052	0	0
46371	9.749466	-0.111981	2.015237	0.079748	0.145438	-0.106713	-0.755773	0.187549	0.075558	0.535814	-0.424290	-0.457410	-0.568909	0	0
46372	9.539021	-0.082803	2.011942	0.072656	0.157324	-0.094460	-0.755883	0.184873	0.072753	0.536242	-0.422582	-0.457373	-0.569805	0	0
46373	9.442259	-0.079306	2.200172	0.098292	0.155328	-0.076852	-0.757118	0.183392	0.069397	0.536890	-0.420841	-0.457409	-0.570454	0	0
46374	9.376947	-0.062769	2.118893	0.107357	0.137113	-0.068027	-0.757238	0.181022	0.067718	0.537520	-0.419180	-0.457565	-0.570960	0	0
46375	9.417903	0.087065	2.243489	0.088788	0.106423	-0.059220	-0.758615	0.179544	0.064365	0.538002	-0.417848	-0.457731	-0.571348	0	0
46376	9.422664	0.168609	2.183284	0.088563	0.086458	-0.062682	-0.758462	0.179526	0.062953	0.538350	-0.416599	-0.458028	-0.571695	0	0
46377	9.413016	0.133033	2.286762	0.055678	0.086733	-0.064528	-0.758736	0.178203	0.062541	0.538572	-0.415532	-0.458131	-0.572179	0	0
46378	9.403388	0.087256	2.277254	0.037342	0.075992	-0.066325	-0.760127	0.177768	0.060452	0.538636	-0.414601	-0.458205	-0.572735	0	0
46379	9.393682	0.125426	2.205168	0.050215	0.083146	-0.062782	-0.759554	0.176279	0.059885	0.538828	-0.413592	-0.458287	-0.573218	0	0
46380	9.340401	0.209137	2.080472	0.021035	0.083389	-0.059320	-0.760372	0.173329	0.057656	0.538898	-0.412737	-0.458198	-0.573840	0	0
46381	9.512145	0.182484	2.096068	0.013772	0.070734	-0.040016	-0.760920	0.171268	0.056547	0.539012	-0.412100	-0.458043	-0.574314	0	0
46382	9.727504	0.058103	2.318185	0.026421	0.063352	-0.045271	-0.760632	0.171988	0.055552	0.539092	-0.411394	-0.458034	-0.574751	0	0
46383	9.742000	0.077123	2.274788	0.081340	0.057465	-0.020554	-0.760767	0.170078	0.055563	0.539535	-0.410559	-0.458257	-0.574755	0	0
46384	9.773276	0.245406	2.235956	0.094432	0.082776	0.000550	-0.760482	0.172267	0.054421	0.540246	-0.409584	-0.458346	-0.574712	0	0
46385	9.785268	0.337478	2.356002	0.099526	0.058237	-0.009916	-0.761999	0.169470	0.051358	0.540828	-0.408695	-0.458624	-0.574576	0	0
46386	9.618276	0.457482	2.234511	0.092147	0.061938	-0.022196	-0.762422	0.168453	0.051792	0.541303	-0.407746	-0.458904	-0.574580	0	0
46387	9.618156	0.573296	2.284905	0.112366	0.087187	-0.023030	-0.761985	0.168427	0.050094	0.541992	-0.406560	-0.459152	-0.574572	0	0
46388	9.453721	0.553771	2.185147	0.154313	0.093199	-0.041374	-0.762950	0.166807	0.048143	0.542751	-0.405005	-0.459695	-0.574519	0	0
46389	9.359163	0.771531	2.373186	0.124912	0.075327	-0.026456	-0.762657	0.166348	0.047013	0.543415	-0.403802	-0.460092	-0.574422	0	0
46390	9.431448	1.050327	2.300306	0.084214	0.055681	-0.055412	-0.762783	0.166771	0.045040	0.543635	-0.402776	-0.460491	-0.574613	0	0
46391	9.445965	1.031858	2.461294	-0.001698	0.070900	-0.080217	-0.765186	0.164923	0.046497	0.543458	-0.402038	-0.460400	-0.575371	0	0
46392	9.078367	0.980883	2.750118	-0.004264	0.011074	-0.104749	-0.764462	0.163272	0.044801	0.542830	-0.401522	-0.460730	-0.576058	0	0
46393	9.008227	0.983347	2.741012	0.041026	-0.061871	-0.071201	-0.764892	0.161677	0.046224	0.542264	-0.401356	-0.461569	-0.576037	0	0
46394	9.170221	1.035949	2.715744	0.042317	-0.134488	-0.055288	-0.766720	0.159510	0.046545	0.541436	-0.401653	-0.462757	-0.575654	0	0
46395	9.247480	1.186584	2.532339	0.034792	-0.161661	-0.049961	-0.765907	0.158069	0.051048	0.540503	-0.402191	-0.464014	-0.575144	0	0
46396	9.402154	1.311057	2.434941	-0.003674	-0.163183	-0.057910	-0.767329	0.156355	0.053192	0.539338	-0.402888	-0.465100	-0.574872	0	0
46397	9.431254	1.238450	2.367471	-0.060303	-0.180873	-0.050140	-0.766256	0.157281	0.059372	0.537928	-0.404045	-0.465912	-0.574723	0	0
46398	9.412011	1.132586	2.374910	-0.074765	-0.178937	-0.041429	-0.767102	0.154367	0.060525	0.536494	-0.405290	-0.466605	-0.574625	0	0
46399	9.470108	1.079644	2.396166	-0.089605	-0.207861	-0.041439	-0.766567	0.152633	0.064611	0.534885	-0.406796	-0.467354	-0.574453	0	0
46400	9.489422	1.113393	2.410423	-0.093084	-0.195123	-0.030924	-0.766444	0.152653	0.066723	0.533357	-0.408277	-0.467982	-0.574312	0	0
46401	9.571560	1.209425	2.380894	-0.120498	-0.191277	-0.032722	-0.767459	0.151829	0.070407	0.531743	-0.409888	-0.468424	-0.574299	0	0
46402	9.537599	1.324234	2.222373	-0.131579	-0.197543	-0.040607	-0.767362	0.151736	0.075761	0.529983	-0.411539	-0.468877	-0.574375	0	0
46403	9.542467	1.299715	2.135807	-0.147703	-0.175633	-0.031025	-0.769090	0.150058	0.080729	0.528335	-0.413208	-0.469070	-0.574539	0	0
46404	9.557039	1.232660	2.210285	-0.185152	-0.158095	-0.053972	-0.767968	0.148284	0.082128	0.526456	-0.414848	-0.469056	-0.575093	0	0
46405	9.501302	1.343475	2.208198	-0.180680	-0.156310	-0.060958	-0.767850	0.146404	0.085516	0.524583	-0.416434	-0.469075	-0.575642	0	0
46406	9.542277	1.485382	2.193358	-0.191918	-0.190697	-0.050372	-0.769430	0.145886	0.089208	0.522536	-0.418309	-0.469172	-0.576066	0	0
46407	9.566354	1.589232	2.265222	-0.211927	-0.183263	-0.039873	-0.768331	0.143555	0.093569	0.520519	-0.420304	-0.469058	-0.576532	0	0
46408	9.551808	1.632054	2.159510	-0.244821	-0.178464	-0.050476	-0.770033	0.140085	0.096148	0.518297	-0.422377	-0.468779	-0.577245	0	0
46409	9.479263	1.635983	1.962895	-0.268443	-0.174642	-0.048779	-0.769358	0.139523	0.099945	0.516020	-0.424566	-0.468324	-0.578048	0	0
46410	9.518004	1.601638	1.847239	-0.233117	-0.190381	-0.071495	-0.767831	0.138201	0.103167	0.513660	-0.426541	-0.468252	-0.578753	0	0
46411	9.532660	1.470836	1.693372	-0.222994	-0.190481	-0.075010	-0.768432	0.136648	0.108257	0.511339	-0.428455	-0.468245	-0.579400	0	0
46412	9.576217	1.464938	1.491108	-0.220553	-0.125181	-0.075962	-0.768169	0.135054	0.111078	0.509301	-0.429961	-0.467922	-0.580340	0	0
46413	9.837409	1.474471	1.546892	-0.168922	-0.087504	-0.046918	-0.769865	0.133042	0.112383	0.507849	-0.431128	-0.467578	-0.581024	0	0
46414	9.938971	1.493579	1.546134	-0.140149	-0.035117	-0.041643	-0.769604	0.133063	0.114915	0.506773	-0.431859	-0.467111	-0.581796	0	0
46415	9.987265	1.566023	1.603423	-0.076501	0.036964	-0.029280	-0.770157	0.131009	0.114369	0.506400	-0.431913	-0.466596	-0.582493	0	0
46416	10.021148	1.528326	1.776306	-0.015605	0.098185	-0.009920	-0.770153	0.131297	0.113804	0.506666	-0.431385	-0.466041	-0.583097	0	0
46417	9.975196	1.521512	1.843964	0.001346	0.141621	0.009365	-0.770680	0.131555	0.109302	0.507342	-0.430614	-0.465281	-0.583687	0	0
46418	9.866381	1.495531	1.912097	0.035577	0.193988	0.009367	-0.771234	0.131260	0.108185	0.508384	-0.429355	-0.464454	-0.584365	0	0
46419	9.726168	1.423903	1.990114	0.057081	0.226509	0.033923	-0.770767	0.132221	0.102536	0.509833	-0.427915	-0.463481	-0.584932	0	0
46420	9.559203	1.506030	1.996075	0.078037	0.213661	0.046291	-0.772306	0.132092	0.101293	0.511359	-0.426493	-0.462638	-0.585306	0	0
46421	9.353614	1.525062	1.891778	0.106622	0.227971	0.061259	-0.773406	0.133692	0.097358	0.513179	-0.424913	-0.461825	-0.585503	0	0
46422	9.213464	1.395388	1.916949	0.124972	0.227835	0.063898	-0.773516	0.135122	0.093126	0.515066	-0.423244	-0.461103	-0.585624	0	0
46423	9.131196	1.433908	1.893477	0.170512	0.200256	0.081601	-0.774623	0.137023	0.089895	0.517140	-0.421584	-0.460716	-0.585297	0	0
46424	9.092369	1.568469	1.831142	0.182993	0.180190	0.072038	-0.773755	0.138004	0.086917	0.519091	-0.419929	-0.460537	-0.584901	0	0
46425	9.184283	1.558800	1.849712	0.168301	0.162157	0.081679	-0.773467	0.141362	0.084925	0.520974	-0.418498	-0.460330	-0.584416	0	0
46426	9.155323	1.491676	1.898062	0.190252	0.163795	0.082588	-0.773431	0.142635	0.080127	0.522934	-0.416944	-0.460228	-0.583856	0	0
46427	9.160200	1.448528	1.936528	0.197557	0.143781	0.102803	-0.773128	0.142017	0.077870	0.524970	-0.415559	-0.460194	-0.583043	0	0
46428	9.123935	1.425114	2.057021	0.238538	0.123497	0.115203	-0.773959	0.144945	0.074912	0.527126	-0.414133	-0.460441	-0.581916	0	0
46429	9.218257	1.427393	2.058734	0.277633	0.088692	0.134652	-0.773967	0.149939	0.074045	0.529417	-0.412786	-0.461025	-0.580329	0	0
46430	9.658292	1.562273	2.197256	0.319243	0.052020	0.146253	-0.773941	0.150639	0.070659	0.531746	-0.411485	-0.461980	-0.578360	0	0
46431	9.905141	1.378301	2.546612	0.327495	-0.027927	0.127902	-0.773105	0.155179	0.070203	0.533652	-0.410508	-0.463490	-0.576086	0	0
46432	9.944072	1.156052	2.407066	0.307747	-0.035031	0.157649	-0.772828	0.156645	0.070192	0.535583	-0.409817	-0.464783	-0.573741	0	0
46433	9.789667	0.762037	2.523916	0.258841	-0.027352	0.174088	-0.772280	0.159585	0.071016	0.537464	-0.409409	-0.465695	-0.571529	0	0
46434	9.211758	0.628199	2.552289	0.181990	-0.053886	0.165986	-0.771712	0.164258	0.068732	0.538832	-0.409530	-0.466328	-0.569635	0	0
46435	8.865910	0.639574	2.321601	0.164957	-0.168042	0.201192	-0.770901	0.166044	0.072234	0.539820	-0.410549	-0.467342	-0.567129	0	0
46436	8.931418	0.439207	2.232331	0.171910	-0.242519	0.222320	-0.770939	0.170490	0.075175	0.540574	-0.412054	-0.468693	-0.564197	0	0
46437	9.209741	0.251119	2.252089	0.197628	-0.262715	0.255716	-0.769855	0.175066	0.078661	0.541548	-0.413678	-0.470165	-0.560840	0	0
46438	9.393658	0.156311	2.123401	0.204771	-0.288215	0.254874	-0.765959	0.179448	0.083088	0.542392	-0.415399	-0.471800	-0.557368	0	0
46439	9.635592	0.085771	2.049566	0.210030	-0.298284	0.234708	-0.766837	0.183756	0.085339	0.543114	-0.417041	-0.473604	-0.553898	0	0
46440	9.838937	-0.088452	1.932822	0.214033	-0.262965	0.227617	-0.765059	0.188478	0.090081	0.543948	-0.418428	-0.475251	-0.550614	0	0
46441	10.032642	-0.305583	1.897925	0.216200	-0.212209	0.202937	-0.764805	0.191587	0.092318	0.544913	-0.419398	-0.476738	-0.547628	0	0
46442	10.110172	-0.449637	1.998452	0.195868	-0.204811	0.159843	-0.762459	0.194973	0.097057	0.545562	-0.420229	-0.478241	-0.545028	0	0
46443	10.100501	-0.449793	1.964864	0.202939	-0.212140	0.137931	-0.761927	0.198226	0.099571	0.546106	-0.420953	-0.479915	-0.542447	0	0
46444	10.056877	-0.358353	1.943471	0.193827	-0.201172	0.132652	-0.761260	0.200605	0.103213	0.546607	-0.421635	-0.481495	-0.540007	0	0
46445	9.853536	-0.161583	1.757270	0.204906	-0.172210	0.120402	-0.761689	0.204286	0.102641	0.547248	-0.422041	-0.483025	-0.537669	0	0
46446	9.802574	0.025366	1.577177	0.232590	-0.121623	0.108167	-0.760582	0.204436	0.105018	0.548159	-0.421955	-0.484475	-0.535500	0	0
46447	9.858208	0.024968	1.514263	0.240016	-0.089036	0.087085	-0.760025	0.207804	0.104572	0.549163	-0.421555	-0.485871	-0.533517	0	0
46448	9.892164	-0.075942	1.564584	0.225171	-0.092563	0.057191	-0.758630	0.209406	0.105669	0.549904	-0.421101	-0.487331	-0.531778	0	0
46449	9.824486	-0.123688	1.625222	0.249150	-0.047387	0.037868	-0.759769	0.210176	0.106812	0.550881	-0.420186	-0.488747	-0.530189	0	0
46450	9.742208	-0.075513	1.606551	0.238496	0.001706	0.023748	-0.759762	0.210753	0.105682	0.551954	-0.418990	-0.489894	-0.528960	0	0
46451	9.645309	0.074271	1.681666	0.224243	0.034521	0.043011	-0.758633	0.210728	0.105523	0.553249	-0.417799	-0.490699	-0.527801	0	0
46452	9.548531	0.108205	1.699174	0.198877	0.067406	0.033259	-0.759205	0.213976	0.105377	0.554523	-0.416517	-0.491229	-0.526984	0	0
46453	9.461467	0.105757	1.666154	0.171819	0.091236	0.045446	-0.758760	0.214086	0.102692	0.555886	-0.415327	-0.491428	-0.526301	0	0
46454	9.509870	0.069864	1.723530	0.142572	0.111424	0.019893	-0.760168	0.214551	0.102290	0.557069	-0.414056	-0.491469	-0.526013	0	0
46455	9.577626	0.031389	1.751916	0.109695	0.118941	0.009266	-0.760985	0.213946	0.099065	0.558117	-0.412885	-0.491335	-0.525948	0	0
46456	9.689002	-0.098320	1.842567	0.089631	0.122721	0.003916	-0.762387	0.214258	0.098100	0.559051	-0.411769	-0.491098	-0.526053	0	0
46457	9.713203	-0.112837	1.835189	0.043754	0.117637	-0.020761	-0.762648	0.214970	0.095282	0.559661	-0.410825	-0.490745	-0.526471	0	0
46458	9.751904	-0.113101	1.794036	0.034600	0.119517	-0.026926	-0.762913	0.214075	0.093599	0.560189	-0.409879	-0.490363	-0.527002	0	0
46459	9.771302	-0.174996	1.938195	0.029268	0.128644	-0.017316	-0.764314	0.214679	0.092351	0.560811	-0.408974	-0.489855	-0.527516	0	0
46460	9.756808	-0.198686	2.010445	0.010548	0.110636	-0.054202	-0.764578	0.213197	0.090812	0.561051	-0.408075	-0.489506	-0.528280	0	0
46461	9.664852	-0.145754	1.977416	0.005127	0.108880	-0.044549	-0.765130	0.212313	0.089697	0.561333	-0.407277	-0.489090	-0.528981	0	0
46462	9.534236	-0.135712	2.021637	-0.027658	0.129126	-0.056065	-0.765675	0.210395	0.088164	0.561497	-0.406483	-0.488442	-0.530016	0	0
46463	9.374627	-0.143279	1.907409	-0.020580	0.119993	-0.080612	-0.766503	0.210830	0.085921	0.561536	-0.405593	-0.487972	-0.531088	0	0
46464	9.439961	-0.179343	1.935811	-0.050056	0.102072	-0.094708	-0.767910	0.209243	0.086233	0.561270	-0.404878	-0.487511	-0.532336	0	0
46465	9.403736	-0.236802	1.989014	-0.086743	0.109622	-0.126414	-0.768587	0.206876	0.083717	0.560745	-0.404190	-0.486929	-0.533943	0	0
46466	9.355371	-0.237106	1.914838	-0.090392	0.113280	-0.133448	-0.769408	0.203344	0.082055	0.560161	-0.403449	-0.486346	-0.535645	0	0
46467	9.321529	-0.256255	1.927122	-0.120029	0.082664	-0.154547	-0.771376	0.201033	0.082379	0.559216	-0.402952	-0.485846	-0.537458	0	0
46468	9.319017	-0.164645	1.951108	-0.105743	0.055326	-0.157965	-0.771646	0.198384	0.081831	0.558152	-0.402486	-0.485599	-0.539134	0	0
46469	9.500300	-0.040575	1.781390	-0.109717	0.029920	-0.166675	-0.772057	0.196180	0.081283	0.556922	-0.402154	-0.485493	-0.540746	0	0
46470	9.727547	0.051105	1.885439	-0.095637	0.000739	-0.187636	-0.773894	0.192118	0.083304	0.555469	-0.401779	-0.485720	-0.542314	0	0
46471	9.819311	0.195272	1.855801	-0.095757	0.006172	-0.199012	-0.774739	0.188470	0.084602	0.554000	-0.401338	-0.485947	-0.543937	0	0
46472	9.867585	0.282488	1.977990	-0.082700	0.026045	-0.175291	-0.776419	0.186585	0.083933	0.552784	-0.400809	-0.486051	-0.545469	0	0
46473	9.843238	0.432527	2.124700	-0.082981	0.018798	-0.187535	-0.776553	0.180277	0.085512	0.551485	-0.400282	-0.486227	-0.547012	0	0
46474	9.872089	0.608012	2.081071	-0.050320	-0.005058	-0.176849	-0.777237	0.177919	0.083843	0.550235	-0.399733	-0.486682	-0.548266	0	0
46475	9.847836	0.668647	2.162941	-0.027246	0.014734	-0.160133	-0.779908	0.174447	0.084324	0.549286	-0.399051	-0.487073	-0.549366	0	0
46476	9.750899	0.861462	2.177917	-0.030330	-0.007005	-0.167965	-0.780481	0.172710	0.086032	0.548151	-0.398445	-0.487609	-0.550463	0	0
46477	9.494378	1.020325	2.097920	-0.037717	-0.021429	-0.159155	-0.780340	0.169191	0.087454	0.546986	-0.398021	-0.488134	-0.551462	0	0
46478	9.276626	1.106954	2.027315	-0.045052	-0.024975	-0.159152	-0.780902	0.167001	0.088036	0.545750	-0.397635	-0.488650	-0.552508	0	0
46479	9.228223	1.133787	2.082942	-0.063613	-0.055667	-0.160908	-0.782600	0.163233	0.090194	0.544302	-0.397530	-0.489222	-0.553504	0	0
46480	9.315282	1.136466	2.161642	-0.067519	-0.082863	-0.159125	-0.783736	0.160921	0.092055	0.542689	-0.397584	-0.489926	-0.554426	0	0
46481	9.491661	1.309808	2.213104	-0.074988	-0.104583	-0.141515	-0.784864	0.157133	0.093499	0.541059	-0.397904	-0.490621	-0.555174	0	0
46482	9.668077	1.440181	2.336726	-0.100804	-0.133412	-0.127463	-0.783754	0.155227	0.096307	0.539238	-0.398570	-0.491284	-0.555881	0	0
46483	9.687241	1.623205	2.353266	-0.138484	-0.151247	-0.127483	-0.785608	0.154266	0.099301	0.537199	-0.399556	-0.491818	-0.556675	0	0
46484	9.585567	1.719474	2.317868	-0.142853	-0.140301	-0.111690	-0.785490	0.151654	0.102975	0.535257	-0.400561	-0.492216	-0.557472	0	0
46485	9.484013	1.700013	2.248904	-0.167503	-0.145536	-0.111749	-0.785767	0.146377	0.104411	0.533211	-0.401741	-0.492489	-0.558341	0	0
46486	9.401730	1.755277	2.203781	-0.172101	-0.143677	-0.117016	-0.785790	0.143182	0.108371	0.531098	-0.402891	-0.492757	-0.559290	0	0
46487	9.382275	1.877141	2.016299	-0.181249	-0.145421	-0.117001	-0.785682	0.142928	0.112458	0.528960	-0.404111	-0.492968	-0.560249	0	0
46488	9.512765	2.003743	1.856567	-0.168299	-0.143721	-0.094116	-0.787234	0.138564	0.114193	0.526983	-0.405348	-0.493157	-0.561050	0	0
46489	9.626465	1.986188	1.749967	-0.181851	-0.139088	-0.085377	-0.788387	0.138033	0.117455	0.525043	-0.406686	-0.493199	-0.561865	0	0
46490	9.609657	1.874814	1.620355	-0.176925	-0.130052	-0.062586	-0.786456	0.135848	0.123352	0.523266	-0.408045	-0.493132	-0.562594	0	0
46491	9.546861	1.797311	1.510285	-0.213033	-0.090738	-0.064498	-0.786185	0.134538	0.125185	0.521548	-0.409371	-0.492656	-0.563643	0	0
46492	9.488818	1.792655	1.525137	-0.217369	-0.050775	-0.079482	-0.787598	0.132518	0.126345	0.519896	-0.410406	-0.492012	-0.564977	0	0
46493	9.440437	1.797784	1.573570	-0.227033	-0.019826	-0.064628	-0.787324	0.130763	0.127898	0.518461	-0.411398	-0.491083	-0.566380	0	0
46494	9.430785	1.769297	1.650598	-0.208712	-0.007270	-0.068998	-0.788171	0.129317	0.128623	0.517112	-0.412191	-0.490213	-0.567790	0	0
46495	9.493674	1.759780	1.691017	-0.198343	-0.000084	-0.034759	-0.789012	0.126836	0.128929	0.516055	-0.413064	-0.489217	-0.568974	0	0
46496	9.503406	1.713380	1.563562	-0.134625	0.044773	0.000429	-0.788018	0.127246	0.127924	0.515657	-0.413516	-0.488209	-0.569873	0	0
46497	9.547009	1.629891	1.729200	-0.110577	0.070899	0.012715	-0.786891	0.125759	0.128617	0.515576	-0.413761	-0.487149	-0.570674	0	0
46498	9.600252	1.591522	1.774521	-0.081160	0.071572	0.037347	-0.786864	0.126018	0.125233	0.515738	-0.413963	-0.486152	-0.571231	0	0
46499	9.593068	1.517095	1.813101	-0.036985	0.081206	0.068134	-0.786155	0.126291	0.124657	0.516327	-0.414038	-0.485229	-0.571430	0	0
46500	9.537384	1.572610	1.825484	-0.018323	0.105576	0.095363	-0.787007	0.128222	0.124662	0.517241	-0.414004	-0.484173	-0.571524	0	0
46501	9.530157	1.548292	1.775069	0.019285	0.105274	0.114754	-0.788124	0.130722	0.122415	0.518443	-0.413875	-0.483252	-0.571307	0	0
46502	9.474600	1.476223	1.789958	0.051483	0.112283	0.133230	-0.787697	0.134080	0.120702	0.519893	-0.413622	-0.482402	-0.570891	0	0
46503	9.382700	1.471460	1.773804	0.049722	0.109589	0.142001	-0.787979	0.134086	0.120707	0.521394	-0.413438	-0.481518	-0.570401	0	0
46504	9.339170	1.466770	1.786147	0.060900	0.119492	0.158685	-0.788530	0.138332	0.117597	0.523058	-0.413216	-0.480573	-0.569835	0	0
46505	9.377853	1.472037	1.886835	0.069683	0.090380	0.151724	-0.787965	0.140224	0.116734	0.524601	-0.413081	-0.479860	-0.569115	0	0
46506	9.266581	1.491353	1.865995	0.064304	0.095883	0.156971	-0.787111	0.144300	0.114166	0.526151	-0.412965	-0.479062	-0.568441	0	0
46507	9.232693	1.520257	1.859007	0.096952	0.075654	0.153571	-0.787106	0.145613	0.113174	0.527742	-0.412775	-0.478572	-0.567516	0	0
46508	9.310169	1.438263	1.853699	0.129042	0.066316	0.176459	-0.787531	0.149582	0.111895	0.529522	-0.412577	-0.478211	-0.566304	0	0
46509	9.315105	1.337263	1.877787	0.139933	0.068938	0.160659	-0.786957	0.151169	0.110047	0.531293	-0.412228	-0.477967	-0.565105	0	0
46510	9.377946	1.387278	1.788333	0.168123	0.040574	0.178331	-0.785533	0.156693	0.106336	0.533119	-0.411971	-0.477953	-0.563582	0	0
46511	9.581137	1.342143	1.967198	0.190595	0.009520	0.174907	-0.785398	0.159628	0.105898	0.534889	-0.411751	-0.478247	-0.561814	0	0
46512	9.801408	1.163541	1.941693	0.212103	-0.041509	0.170599	-0.783023	0.162099	0.107540	0.536448	-0.411683	-0.478941	-0.559783	0	0
46513	9.833019	0.994886	1.924770	0.140039	-0.062699	0.187964	-0.783179	0.165052	0.108234	0.537730	-0.412197	-0.479279	-0.557882	0	0
46514	9.721960	0.779506	2.149345	0.176286	-0.113789	0.202972	-0.782352	0.171215	0.108194	0.538971	-0.412872	-0.480022	-0.555541	0	0
46515	9.465714	0.686607	1.795475	0.154455	-0.139006	0.216969	-0.783509	0.175086	0.110311	0.540099	-0.413866	-0.480725	-0.553092	0	0
46516	9.398101	0.594326	1.618135	0.131038	-0.147877	0.252005	-0.780712	0.177695	0.111945	0.541251	-0.415204	-0.481188	-0.550554	0	0
46517	9.707775	0.479399	1.832342	0.120159	-0.153250	0.271269	-0.779902	0.182267	0.114448	0.542459	-0.416715	-0.481544	-0.547907	0	0
46518	9.843537	0.152071	1.889317	0.116268	-0.187730	0.261572	-0.778400	0.187720	0.118205	0.543399	-0.418389	-0.482092	-0.545211	0	0
46519	9.974126	0.148202	2.114359	0.108926	-0.165902	0.243096	-0.778301	0.192462	0.121566	0.544334	-0.419887	-0.482562	-0.542706	0	0
46520	9.833943	0.061207	2.009670	0.097968	-0.178509	0.244817	-0.776905	0.195674	0.121952	0.545143	-0.421518	-0.483023	-0.540214	0	0
46521	9.505065	0.018071	1.954408	0.081362	-0.185610	0.221949	-0.775814	0.200681	0.124449	0.545743	-0.423163	-0.483529	-0.537863	0	0
46522	9.364816	0.007582	1.743874	0.125621	-0.147854	0.226391	-0.774849	0.202888	0.126256	0.546709	-0.424381	-0.484041	-0.535457	0	0
46523	9.524484	-0.031345	1.709080	0.289800	-0.078431	0.247751	-0.772913	0.208465	0.128596	0.548840	-0.424429	-0.484958	-0.532400	0	0
46524	9.892312	-0.256958	1.951803	0.270176	-0.121869	0.237180	-0.771812	0.214045	0.129681	0.550588	-0.424759	-0.486045	-0.529334	0	0
46525	9.863396	-0.365179	1.966527	0.254963	-0.156249	0.192405	-0.772262	0.218779	0.131219	0.551886	-0.425131	-0.487425	-0.526405	0	0
46526	9.776228	-0.261770	1.918996	0.256739	-0.143556	0.176621	-0.769187	0.221974	0.133128	0.553140	-0.425343	-0.488806	-0.523630	0	0
46527	9.897119	-0.214322	1.814695	0.281458	-0.132888	0.174929	-0.770044	0.224643	0.133412	0.554562	-0.425351	-0.490258	-0.520754	0	0
46528	9.935898	-0.309890	1.970761	0.280416	-0.131072	0.157347	-0.768521	0.229043	0.135059	0.555865	-0.425260	-0.491765	-0.518010	0	0
46529	9.805249	-0.259430	1.913974	0.331766	-0.089744	0.141630	-0.767834	0.231984	0.136163	0.557527	-0.424592	-0.493366	-0.515243	0	0
46530	9.901957	-0.212152	1.768979	0.405097	-0.050438	0.136508	-0.766989	0.234606	0.135292	0.559635	-0.423276	-0.495143	-0.512327	0	0
46531	9.935742	-0.151190	1.932166	0.370158	-0.050154	0.115376	-0.768402	0.237570	0.134598	0.561505	-0.422046	-0.496816	-0.509670	0	0
46532	9.756770	-0.132926	1.683424	0.401336	-0.025003	0.096116	-0.766297	0.241643	0.134123	0.563499	-0.420407	-0.498586	-0.507090	0	0
46533	9.689123	-0.200574	1.616657	0.423683	0.022001	0.092580	-0.767408	0.243550	0.131455	0.565819	-0.418382	-0.500203	-0.504581	0	0
46534	9.633552	-0.249090	1.528148	0.453577	0.087096	0.100453	-0.766126	0.246439	0.128744	0.568594	-0.415886	-0.501568	-0.502165	0	0
46535	9.679542	-0.305761	1.761063	0.364073	0.102347	0.083528	-0.766808	0.249063	0.125080	0.571003	-0.413735	-0.502449	-0.500324	0	0
46536	9.684378	-0.301147	1.722557	0.321712	0.088158	0.051855	-0.767071	0.249630	0.122545	0.572975	-0.411727	-0.503333	-0.498835	0	0
46537	9.742468	-0.362810	1.924134	0.398561	0.103868	0.060776	-0.766078	0.251801	0.120969	0.575405	-0.409245	-0.504456	-0.496942	0	0
46538	9.696464	-0.300753	1.804211	0.340632	0.097063	0.015030	-0.768032	0.254455	0.117749	0.577302	-0.406887	-0.505521	-0.495595	0	0
46539	9.568087	-0.114823	1.877122	0.321225	0.088169	0.008016	-0.768020	0.253853	0.116483	0.579060	-0.404652	-0.506552	-0.494319	0	0
46540	9.568151	-0.175228	1.833896	0.348161	0.116992	0.029090	-0.768403	0.255863	0.110984	0.581145	-0.402213	-0.507470	-0.492919	0	0
46541	9.529516	-0.240051	1.858273	0.312687	0.126362	0.030730	-0.767825	0.257006	0.108856	0.583162	-0.399945	-0.508134	-0.491697	0	0
46542	9.529495	-0.227504	1.959238	0.297707	0.113773	0.002630	-0.767950	0.259481	0.106029	0.584885	-0.397671	-0.508916	-0.490685	0	0
46543	9.471392	-0.165090	1.906720	0.248043	0.093304	-0.020264	-0.768496	0.258150	0.104352	0.586216	-0.395676	-0.509648	-0.489949	0	0
46544	9.393909	-0.078257	1.916832	0.182129	0.085686	-0.030923	-0.770308	0.257575	0.102129	0.587166	-0.394040	-0.510155	-0.489602	0	0
46545	9.403616	-0.120952	2.046621	0.220442	0.098074	-0.044902	-0.771851	0.257010	0.101452	0.588285	-0.392054	-0.510814	-0.489165	0	0
46546	9.379591	-0.266347	1.852177	0.196831	0.098253	-0.046747	-0.770985	0.256675	0.099185	0.589274	-0.390186	-0.511377	-0.488881	0	0
46547	9.398997	-0.326381	1.888147	0.131156	0.093349	-0.038137	-0.773498	0.257428	0.095981	0.590049	-0.388780	-0.511595	-0.488838	0	0
46548	9.437613	-0.242370	1.849329	0.088956	0.084611	-0.050489	-0.773066	0.255209	0.095702	0.590526	-0.387592	-0.511723	-0.489071	0	0
46549	9.577847	-0.199147	1.867503	0.083325	0.068312	-0.046956	-0.775743	0.256288	0.095177	0.590943	-0.386545	-0.511887	-0.489225	0	0
46550	9.732579	-0.155315	2.010587	0.051669	0.034066	-0.076811	-0.776734	0.255287	0.096044	0.590887	-0.385689	-0.512231	-0.489608	0	0
46551	9.858220	-0.016620	1.860497	0.044212	0.032288	-0.089069	-0.777276	0.253074	0.094371	0.590761	-0.384834	-0.512578	-0.490070	0	0
46552	9.966898	0.133003	1.962961	0.107905	0.039016	-0.106437	-0.776139	0.250986	0.093938	0.590801	-0.383467	-0.513282	-0.490356	0	0
46553	9.998199	0.263579	2.085239	0.078256	-0.006103	-0.099398	-0.778674	0.249862	0.094126	0.590557	-0.382544	-0.514059	-0.490557	0	0
46554	9.935109	0.493396	1.809032	0.102090	-0.002663	-0.086998	-0.779256	0.249603	0.096391	0.590452	-0.381516	-0.514904	-0.490597	0	0
46555	9.756011	0.605122	1.952096	0.145221	0.033314	-0.086922	-0.779801	0.248126	0.094715	0.590726	-0.380067	-0.515728	-0.490528	0	0
46556	9.439071	0.713833	1.935090	0.102186	0.010117	-0.076448	-0.781487	0.245515	0.095036	0.590737	-0.379027	-0.516455	-0.490552	0	0
46557	9.310949	0.683169	1.546574	0.138133	0.017082	-0.058823	-0.782896	0.245689	0.094917	0.591035	-0.377842	-0.517232	-0.490290	0	0
46558	9.359411	0.568945	1.825198	0.105856	0.050041	-0.018609	-0.782750	0.244800	0.094637	0.591548	-0.376884	-0.517521	-0.490103	0	0
46559	9.373836	0.662451	1.752891	0.079245	0.032110	-0.013359	-0.784143	0.244221	0.092830	0.591922	-0.376208	-0.517746	-0.489933	0	0
46560	9.533330	0.787779	1.826153	0.037222	0.025193	0.002381	-0.783019	0.242884	0.093804	0.592151	-0.375885	-0.517767	-0.489883	0	0
46561	9.683173	0.886881	1.947590	0.025781	-0.001952	-0.016012	-0.784428	0.243352	0.093543	0.592134	-0.375677	-0.517942	-0.489878	0	0
46562	9.779827	0.998530	1.677526	0.037056	0.017905	0.000700	-0.783023	0.242156	0.094512	0.592315	-0.375383	-0.518010	-0.489812	0	0
46563	9.784714	0.932108	1.874686	-0.023348	0.025657	-0.024047	-0.784294	0.241599	0.095099	0.592217	-0.375288	-0.517812	-0.490212	0	0
46564	9.625067	0.960811	1.791683	-0.050899	0.033142	-0.055710	-0.784719	0.241317	0.095389	0.591869	-0.375149	-0.517570	-0.490994	0	0
46565	9.460453	1.110356	1.799976	-0.098465	0.017228	-0.043486	-0.786130	0.240174	0.095980	0.591349	-0.375438	-0.517127	-0.491867	0	0
46566	9.475105	0.993320	1.511464	0.008330	0.128843	-0.067969	-0.785822	0.238085	0.093729	0.591657	-0.374414	-0.516655	-0.492772	0	0
46567	9.445608	1.406394	2.256637	-0.166152	0.045039	-0.055028	-0.786388	0.237512	0.094164	0.590968	-0.374905	-0.515754	-0.494167	0	0
46568	9.646551	1.262957	1.560479	-0.118559	0.005574	-0.029428	-0.788076	0.235637	0.094481	0.590350	-0.375438	-0.515239	-0.495037	0	0
46569	9.697361	1.216369	1.884710	-0.165057	0.015950	-0.024304	-0.787238	0.235483	0.095455	0.589663	-0.376222	-0.514399	-0.496133	0	0
46570	9.503704	1.403470	1.693638	-0.176164	0.008796	-0.033052	-0.787247	0.233735	0.097154	0.588823	-0.377059	-0.513590	-0.497332	0	0
46571	9.472225	1.432868	1.785203	-0.156869	0.039495	-0.045327	-0.788519	0.232886	0.097883	0.588178	-0.377566	-0.512729	-0.498597	0	0
46572	9.595704	1.302632	1.774790	-0.137068	0.010269	-0.055801	-0.788945	0.231139	0.098884	0.587376	-0.378049	-0.512187	-0.499733	0	0
46573	9.670934	1.058710	1.644614	-0.131601	0.017446	-0.083935	-0.790213	0.230285	0.099190	0.586516	-0.378317	-0.511726	-0.501010	0	0
46574	9.857152	1.070506	1.650456	-0.129734	0.051880	-0.112047	-0.791339	0.228840	0.099497	0.585668	-0.378259	-0.511186	-0.502595	0	0
46575	9.861898	1.157423	1.700838	-0.129695	0.050077	-0.097983	-0.790467	0.224393	0.098092	0.584908	-0.378278	-0.510595	-0.504065	0	0
46576	9.716820	1.128313	1.615372	-0.128565	0.055530	-0.083957	-0.791319	0.224418	0.098811	0.584221	-0.378336	-0.509929	-0.505490	0	0
46577	9.561916	1.239481	1.654880	-0.101581	0.106157	-0.068140	-0.791599	0.222075	0.099389	0.583999	-0.378057	-0.509038	-0.506852	0	0
46578	9.513312	1.473030	1.645428	-0.078136	0.073316	-0.054821	-0.792855	0.223112	0.097573	0.583736	-0.377880	-0.508409	-0.507917	0	0
46579	9.547267	1.365419	1.799134	-0.080027	0.064258	-0.053966	-0.793829	0.220917	0.096894	0.583451	-0.377757	-0.507817	-0.508927	0	0
46580	9.644058	1.312638	1.863383	-0.087268	0.081545	-0.064548	-0.795091	0.221227	0.095927	0.583141	-0.377542	-0.507128	-0.510127	0	0
46581	9.598262	1.167518	1.717181	-0.067202	0.080457	-0.080329	-0.794088	0.219135	0.094792	0.582850	-0.377127	-0.506606	-0.511285	0	0
46582	9.571750	1.066928	1.813624	-0.057852	0.103072	-0.080365	-0.795063	0.219580	0.093256	0.582676	-0.376550	-0.505998	-0.512509	0	0
46583	9.503756	1.327862	1.977392	-0.041695	0.080285	-0.067951	-0.794908	0.217947	0.092133	0.582540	-0.376047	-0.505560	-0.513464	0	0
46584	9.435908	1.453273	2.001827	-0.032494	0.072975	-0.043319	-0.795184	0.216187	0.092145	0.582495	-0.375666	-0.505115	-0.514232	0	0
46585	9.372989	1.498575	1.896466	-0.023397	0.051133	-0.025706	-0.796008	0.215883	0.089623	0.582496	-0.375418	-0.504781	-0.514739	0	0
46586	9.455364	1.347218	1.982538	0.027749	0.037098	-0.012440	-0.797420	0.216500	0.089643	0.582651	-0.375028	-0.504737	-0.514890	0	0
46587	9.462818	1.158793	1.857620	0.007680	-0.010830	0.023509	-0.796717	0.216489	0.089914	0.582708	-0.375166	-0.504741	-0.514721	0	0
46588	9.489498	1.090907	1.770930	0.020809	-0.001861	0.049841	-0.796440	0.216636	0.090472	0.582959	-0.375335	-0.504652	-0.514402	0	0
46589	9.404821	1.110657	1.843658	-0.030417	-0.025013	0.063790	-0.795331	0.218835	0.091854	0.583008	-0.375971	-0.504392	-0.514137	0	0
46590	9.460384	1.186910	1.703748	-0.019437	-0.059579	0.104253	-0.796454	0.221198	0.090453	0.583094	-0.376945	-0.504227	-0.513487	0	0
46591	9.581395	1.107162	1.678887	-0.008893	-0.090547	0.082364	-0.796195	0.222393	0.092698	0.582987	-0.377885	-0.504390	-0.512758	0	0
46592	9.615350	1.010934	1.702759	-0.019887	-0.092281	0.074418	-0.795505	0.225769	0.093236	0.582747	-0.378883	-0.504520	-0.512164	0	0
46593	9.600819	1.041598	1.573015	0.014883	-0.087126	0.076260	-0.796366	0.225219	0.095226	0.582714	-0.379635	-0.504808	-0.511362	0	0
46594	9.644356	1.032303	1.652042	0.051258	-0.120083	0.097448	-0.795545	0.229044	0.096746	0.582716	-0.380480	-0.505372	-0.510173	0	0
46595	9.765371	0.954514	1.538225	0.087841	-0.142173	0.122123	-0.793035	0.230786	0.099375	0.582912	-0.381317	-0.506177	-0.508523	0	0
46596	9.881604	0.810062	1.571152	0.095117	-0.133184	0.102789	-0.794449	0.233019	0.099107	0.583039	-0.381997	-0.507018	-0.507027	0	0
46597	9.809087	0.776126	1.504393	0.077051	-0.113070	0.099200	-0.794338	0.234959	0.101915	0.583220	-0.382632	-0.507683	-0.505673	0	0
46598	9.608412	0.704442	1.554001	0.075278	-0.109404	0.096532	-0.792097	0.238156	0.102428	0.583353	-0.383277	-0.508303	-0.504407	0	0
46599	9.581850	0.665720	1.506143	0.108211	-0.125999	0.118562	-0.792272	0.242306	0.104950	0.583682	-0.383892	-0.509124	-0.502728	0	0
46600	9.707837	0.439569	1.572724	0.111947	-0.124234	0.116759	-0.789894	0.244626	0.106310	0.583977	-0.384500	-0.509932	-0.501099	0	0
46601	9.896741	0.170487	1.737451	0.110084	-0.124247	0.103526	-0.791315	0.247307	0.106604	0.584242	-0.385016	-0.510806	-0.499501	0	0
46602	9.841248	0.031239	1.798074	0.094299	-0.149528	0.090319	-0.790925	0.252764	0.108547	0.584208	-0.385711	-0.511775	-0.498010	0	0
46603	9.548645	-0.011818	1.768992	0.093227	-0.156757	0.071000	-0.789528	0.253777	0.109647	0.584077	-0.386319	-0.512876	-0.496559	0	0
46604	9.444574	0.074121	1.594178	0.124367	-0.163352	0.088656	-0.787294	0.255517	0.111576	0.584081	-0.386890	-0.514082	-0.494859	0	0
46605	9.529244	0.050163	1.641662	0.155541	-0.152722	0.095733	-0.788589	0.257042	0.114127	0.584329	-0.387238	-0.515367	-0.492953	0	0
46606	9.601975	-0.123284	1.641272	0.153855	-0.142743	0.092164	-0.789309	0.259714	0.114973	0.584565	-0.387550	-0.516580	-0.491156	0	0
46607	9.723091	-0.306651	1.597262	0.171546	-0.110244	0.088613	-0.785655	0.261119	0.115753	0.585054	-0.387556	-0.517717	-0.489369	0	0
46608	9.812674	-0.396224	1.524555	0.185579	-0.084964	0.096494	-0.788064	0.264701	0.115918	0.585733	-0.387412	-0.518729	-0.487595	0	0
46609	9.858602	-0.378955	1.620373	0.193903	-0.083209	0.113189	-0.786810	0.266308	0.117159	0.586564	-0.387280	-0.519716	-0.485646	0	0
46610	9.902051	-0.290137	1.581516	0.215855	-0.085202	0.125554	-0.785409	0.271273	0.116269	0.587497	-0.387103	-0.520761	-0.483535	0	0
46611	9.998713	-0.201641	1.494187	0.217014	-0.043486	0.115000	-0.785149	0.274226	0.117802	0.588627	-0.386649	-0.521612	-0.481603	0	0
46612	10.133955	-0.013464	1.610851	0.201521	0.009254	0.079842	-0.783601	0.275370	0.117631	0.589770	-0.385858	-0.522204	-0.480196	0	0
46613	10.022655	0.025597	1.686161	0.176865	0.016732	0.074513	-0.785427	0.276279	0.116530	0.590859	-0.385136	-0.522659	-0.478939	0	0
46614	9.853312	0.073719	1.632063	0.155419	0.082255	0.060343	-0.784562	0.278290	0.113547	0.592112	-0.384159	-0.522672	-0.478162	0	0
46615	9.621005	0.199120	1.607212	0.126523	0.104310	0.079576	-0.784528	0.282057	0.108034	0.593486	-0.383341	-0.522345	-0.477472	0	0
46616	9.548361	0.288171	1.581224	0.148859	0.125932	0.112969	-0.784797	0.283219	0.106061	0.595191	-0.382464	-0.521864	-0.476579	0	0
46617	9.654894	0.161108	1.717588	0.146737	0.113224	0.088377	-0.783521	0.284942	0.104482	0.596726	-0.381525	-0.521542	-0.475762	0	0
46618	9.722725	0.041179	1.825378	0.093734	0.122718	0.068024	-0.784341	0.288152	0.100254	0.597984	-0.380756	-0.520985	-0.475410	0	0
46619	9.715544	-0.038003	1.875982	0.079168	0.138258	0.053029	-0.785304	0.289460	0.096882	0.599222	-0.379916	-0.520323	-0.475249	0	0
46620	9.626064	-0.040592	1.814130	0.057261	0.126651	0.061765	-0.785145	0.288995	0.094908	0.600330	-0.379310	-0.519591	-0.475135	0	0
46621	9.490614	-0.030773	1.812707	0.031678	0.135945	0.047649	-0.783161	0.292459	0.092324	0.601347	-0.378736	-0.518734	-0.475243	0	0
46622	9.398617	0.058550	1.834944	0.060627	0.097616	0.061828	-0.783293	0.293330	0.090913	0.602315	-0.378247	-0.518191	-0.474999	0	0
46623	9.374405	0.089616	1.782204	0.045920	0.099545	0.046880	-0.785092	0.293178	0.086998	0.603192	-0.377756	-0.517622	-0.474898	0	0
46624	9.475993	0.089004	1.690103	0.049471	0.086795	0.046033	-0.785238	0.296265	0.086423	0.603986	-0.377301	-0.517149	-0.474765	0	0
46625	9.611550	-0.040425	1.843086	0.027227	0.065178	0.026670	-0.784666	0.297416	0.084999	0.604518	-0.376981	-0.516774	-0.474751	0	0
46626	9.597095	-0.098110	1.857663	0.008838	0.061692	0.010819	-0.783799	0.296053	0.083018	0.604862	-0.376707	-0.516394	-0.474944	0	0
46627	9.476170	-0.102673	1.872975	-0.031295	0.065664	0.008957	-0.784226	0.298852	0.082449	0.605092	-0.376647	-0.515803	-0.475340	0	0
46628	9.432656	-0.126513	1.906971	-0.006070	0.034606	0.000274	-0.784215	0.297666	0.081609	0.605189	-0.376537	-0.515555	-0.475572	0	0
46629	9.379540	-0.213491	1.830496	-0.025317	0.022056	-0.005043	-0.785060	0.297974	0.081339	0.605150	-0.376576	-0.515309	-0.475858	0	0
46630	9.432814	-0.271714	1.758029	-0.002644	0.014590	-0.020786	-0.786473	0.299180	0.081357	0.605057	-0.376432	-0.515277	-0.476123	0	0
46631	9.529597	-0.319571	1.843912	-0.001120	0.009111	-0.050623	-0.786889	0.299180	0.080518	0.604826	-0.376153	-0.515395	-0.476511	0	0
46632	9.510254	-0.319882	1.776736	0.012913	-0.018250	-0.094431	-0.786614	0.299183	0.081360	0.604272	-0.375690	-0.515915	-0.477016	0	0
46633	9.452161	-0.269432	1.738653	0.036430	-0.025705	-0.111904	-0.787741	0.297446	0.081949	0.603710	-0.375033	-0.516651	-0.477447	0	0
46634	9.529459	-0.175461	1.776478	0.072815	-0.026010	-0.118812	-0.788292	0.295683	0.081120	0.603224	-0.374118	-0.517594	-0.477758	0	0
46635	9.580170	-0.077946	1.554844	0.071201	-0.026000	-0.094213	-0.789717	0.294997	0.083119	0.602873	-0.373344	-0.518430	-0.477900	0	0
46636	9.722732	0.054423	1.587354	0.083248	-0.004325	-0.083644	-0.791244	0.291335	0.081751	0.602705	-0.372443	-0.519159	-0.478025	0	0
46637	9.611423	0.096243	1.732383	0.064176	0.012188	-0.082830	-0.791533	0.293696	0.081745	0.602578	-0.371587	-0.519688	-0.478275	0	0
46638	9.427111	0.585915	1.867964	0.094725	-0.011610	-0.083489	-0.790677	0.291907	0.081175	0.602414	-0.370651	-0.520514	-0.478310	0	0
46639	9.581862	0.626442	1.833142	0.145855	-0.012046	-0.078085	-0.791934	0.291330	0.079930	0.602485	-0.369443	-0.521560	-0.478016	0	0
46640	9.548244	0.376527	1.915334	0.195677	-0.012483	-0.137704	-0.792905	0.288839	0.078970	0.602427	-0.367617	-0.523071	-0.477845	0	0
46641	9.882083	0.310519	1.811973	0.267154	-0.053062	-0.176096	-0.793459	0.286640	0.078707	0.602255	-0.365358	-0.525298	-0.477351	0	0
46642	10.356018	0.397672	2.044049	0.311878	-0.118815	-0.198687	-0.794452	0.285642	0.079855	0.601761	-0.363014	-0.528217	-0.476541	0	0
46643	10.215388	0.749446	2.059215	0.304225	-0.149571	-0.188051	-0.796137	0.283615	0.079750	0.601143	-0.360919	-0.531232	-0.475559	0	0
46644	9.707169	1.072536	2.009772	0.310023	-0.104178	-0.184521	-0.797818	0.279680	0.080076	0.600772	-0.358581	-0.533988	-0.474711	0	0
46645	9.310270	1.330339	1.935528	0.359347	-0.126294	-0.148341	-0.797950	0.279818	0.078951	0.600646	-0.356243	-0.536966	-0.473268	0	0
46646	9.426327	1.361682	1.977930	0.363371	-0.147173	-0.075457	-0.799356	0.278083	0.079122	0.600732	-0.354363	-0.539827	-0.471312	0	0
46647	9.547128	1.477837	2.130820	0.270024	-0.194487	-0.040487	-0.799498	0.278673	0.078981	0.600414	-0.353452	-0.542395	-0.469449	0	0
46648	9.513413	1.337841	2.049438	0.184048	-0.219199	-0.047716	-0.799087	0.277213	0.080953	0.599594	-0.353129	-0.544734	-0.468031	0	0
46649	9.554565	1.313026	1.914524	0.107387	-0.195004	-0.077769	-0.798265	0.277373	0.083758	0.598514	-0.352986	-0.546665	-0.467267	0	0
46650	9.663341	1.393554	1.682863	0.075500	-0.176622	-0.091880	-0.800551	0.274673	0.088457	0.597325	-0.352875	-0.548388	-0.466854	0	0
46651	9.764970	1.358850	1.513857	0.001611	-0.214133	-0.053398	-0.800400	0.273778	0.087613	0.595875	-0.353582	-0.549848	-0.466454	0	0
46652	9.917416	1.306659	1.233902	-0.020155	-0.220336	-0.041157	-0.799736	0.273817	0.092535	0.594342	-0.354518	-0.551202	-0.466102	0	0
46653	10.016562	1.336911	1.055244	-0.025125	-0.163146	-0.042983	-0.799609	0.274270	0.093940	0.593120	-0.355202	-0.552195	-0.465963	0	0
46654	10.064878	1.399034	0.975502	-0.026091	-0.088722	-0.014981	-0.799617	0.272375	0.095639	0.592408	-0.355704	-0.552642	-0.465955	0	0
46655	10.006678	1.553259	0.987823	-0.034746	-0.043256	0.004282	-0.798796	0.274295	0.097872	0.592032	-0.356146	-0.552711	-0.466014	0	0
46656	10.084264	1.351486	1.100416	0.015831	0.045277	0.060400	-0.800209	0.276234	0.097605	0.592556	-0.356198	-0.552287	-0.465811	0	0
46657	10.002172	1.200652	1.242985	0.026016	0.128708	0.096252	-0.801309	0.276661	0.094098	0.593773	-0.355985	-0.551292	-0.465602	0	0
46658	9.866717	1.190248	1.527676	0.072503	0.173761	0.160352	-0.798757	0.280841	0.090797	0.595672	-0.355650	-0.550013	-0.464945	0	0
46659	9.694905	1.272988	1.653881	0.113485	0.207972	0.232377	-0.798587	0.284319	0.085988	0.598262	-0.355292	-0.548463	-0.463722	0	0
46660	9.411902	1.302250	1.646308	0.159351	0.194943	0.271991	-0.798420	0.289414	0.081031	0.601091	-0.354947	-0.547052	-0.461991	0	0
46661	9.305562	1.223095	1.673595	0.203334	0.183716	0.299291	-0.798111	0.293917	0.076074	0.604162	-0.354519	-0.545811	-0.459777	0	0
46662	9.228263	1.133757	1.599703	0.234001	0.138091	0.293257	-0.796267	0.297675	0.073209	0.607023	-0.354095	-0.544994	-0.457298	0	0
46663	9.116832	1.316551	1.533051	0.264906	0.117895	0.306564	-0.794551	0.304352	0.067797	0.609966	-0.353622	-0.544391	-0.454457	0	0
46664	9.049184	1.230759	1.687483	0.302986	0.075859	0.318968	-0.793551	0.308419	0.064663	0.612827	-0.353191	-0.544155	-0.451214	0	0
46665	9.121940	1.039975	1.590940	0.367423	0.099824	0.345374	-0.790568	0.314926	0.059513	0.616184	-0.352370	-0.543966	-0.447496	0	0
46666	9.204198	1.017931	1.539869	0.413226	0.105792	0.356882	-0.788009	0.320856	0.054654	0.619735	-0.351319	-0.543880	-0.443507	0	0
46667	9.276637	1.133527	1.568096	0.448282	0.047427	0.361460	-0.785601	0.327388	0.050781	0.623127	-0.350296	-0.544288	-0.439041	0	0
46668	9.620009	1.157267	2.077657	0.455845	-0.039742	0.398455	-0.783054	0.334360	0.047045	0.626173	-0.349830	-0.545110	-0.434029	0	0
46669	9.702569	0.800128	2.413929	0.429028	-0.177467	0.380923	-0.780534	0.342831	0.045840	0.628315	-0.349988	-0.546734	-0.428731	0	0
46670	9.577250	0.411553	1.708334	0.410730	-0.186453	0.333417	-0.777436	0.346290	0.044929	0.630082	-0.350063	-0.548470	-0.423832	0	0
46671	9.548343	0.314181	1.487441	0.310339	-0.158438	0.290997	-0.776610	0.352747	0.044888	0.631494	-0.350375	-0.549752	-0.419792	0	0
46672	9.446720	0.353045	1.526618	0.264484	-0.172570	0.282136	-0.774375	0.356831	0.045820	0.632576	-0.351021	-0.550935	-0.416055	0	0
46673	9.645326	0.055169	1.712935	0.264987	-0.176200	0.338232	-0.770305	0.361461	0.046157	0.633904	-0.351941	-0.551952	-0.411889	0	0
46674	9.931267	-0.503270	1.814681	0.304369	-0.223739	0.376867	-0.767234	0.366420	0.047917	0.635214	-0.353048	-0.553269	-0.407129	0	0
46675	10.200284	-1.039318	1.577543	0.272421	-0.230814	0.345087	-0.765571	0.374043	0.048421	0.636265	-0.354166	-0.554612	-0.402665	0	0
46676	10.232077	-1.386358	1.515085	0.250473	-0.219783	0.304567	-0.761933	0.378986	0.049749	0.637089	-0.355177	-0.555918	-0.398652	0	0
46677	9.946500	-1.171067	1.158774	0.210039	-0.225798	0.274695	-0.760546	0.381771	0.051406	0.637639	-0.356268	-0.557206	-0.394982	0	0
46678	9.955940	-0.917053	0.927698	0.250096	-0.234297	0.278381	-0.758464	0.387338	0.053180	0.638258	-0.357176	-0.558677	-0.391065	0	0
46679	10.154490	-1.166392	1.190910	0.225325	-0.094389	0.222793	-0.755360	0.390497	0.051706	0.639374	-0.357356	-0.559354	-0.388098	0	0
46680	10.021552	-1.254980	1.249653	0.199424	-0.085114	0.165650	-0.754953	0.391095	0.053388	0.640195	-0.357362	-0.560068	-0.385703	0	0
46681	9.985226	-1.190943	1.047916	0.197375	-0.099629	0.149888	-0.754531	0.395044	0.051955	0.640890	-0.357329	-0.560921	-0.383332	0	0
46682	9.989986	-1.104814	0.942027	0.171817	-0.064956	0.114704	-0.751288	0.398642	0.050477	0.641524	-0.357141	-0.561577	-0.381482	0	0
46683	9.931932	-1.104291	1.029001	0.158815	-0.041268	0.064618	-0.750724	0.400095	0.049898	0.642077	-0.356652	-0.562207	-0.380078	0	0
46684	9.670709	-1.080240	0.949148	0.153759	0.028660	0.037310	-0.750988	0.400079	0.047789	0.642875	-0.355785	-0.562467	-0.379156	0	0
46685	9.491625	-0.969339	0.928728	0.155591	0.033206	0.037331	-0.751819	0.400371	0.045969	0.643729	-0.354879	-0.562701	-0.378208	0	0
46686	9.484317	-0.916376	0.926334	0.161015	0.054930	0.011002	-0.751945	0.400647	0.043997	0.644599	-0.353715	-0.562911	-0.377505	0	0
46687	9.520562	-0.896394	1.079920	0.146237	0.055050	-0.003071	-0.750380	0.402210	0.041710	0.645387	-0.352559	-0.563109	-0.376944	0	0
46688	9.593239	-1.021351	1.146808	0.102432	0.071724	-0.024289	-0.751193	0.401012	0.038205	0.646010	-0.351507	-0.563113	-0.376853	0	0
46689	9.632028	-1.117417	1.204303	0.095263	0.097181	-0.038404	-0.753716	0.401046	0.036555	0.646721	-0.350321	-0.562969	-0.376953	0	0
46690	9.593231	-1.023176	1.262210	0.082420	0.111809	-0.054229	-0.751290	0.400667	0.033135	0.647384	-0.349078	-0.562741	-0.377307	0	0
46691	9.496390	-0.933495	1.354203	0.045703	0.120284	-0.080637	-0.753243	0.399215	0.031200	0.647891	-0.347887	-0.562405	-0.378038	0	0
46692	9.472095	-0.818167	1.301395	0.047440	0.104852	-0.070053	-0.754070	0.398183	0.029386	0.648331	-0.346805	-0.562144	-0.378665	0	0
46693	9.571267	-0.837089	1.396853	0.048866	0.068532	-0.077026	-0.753930	0.396862	0.029953	0.648569	-0.345810	-0.562140	-0.379173	0	0
46694	9.665564	-0.808388	1.386524	0.048552	0.041297	-0.084001	-0.755162	0.395816	0.026031	0.648602	-0.344880	-0.562344	-0.379661	0	0
46695	9.733279	-0.803661	1.388429	0.030409	0.032376	-0.059458	-0.756402	0.394046	0.023241	0.648639	-0.344241	-0.562442	-0.380033	0	0
46696	9.699377	-0.758075	1.347769	-0.006255	0.019066	-0.063028	-0.757953	0.394957	0.022980	0.648438	-0.343867	-0.562509	-0.380615	0	0
46697	9.665486	-0.726776	1.338374	-0.004346	0.019968	-0.052487	-0.757819	0.394231	0.024109	0.648312	-0.343540	-0.562530	-0.381093	0	0
46698	9.600204	-0.745987	1.329250	-0.035533	0.018406	-0.071872	-0.758669	0.392494	0.025258	0.647972	-0.343310	-0.562519	-0.381895	0	0
46699	9.568792	-0.772593	1.295843	-0.059155	0.033117	-0.077220	-0.759786	0.391331	0.024435	0.647636	-0.343149	-0.562330	-0.382886	0	0
46700	9.510722	-0.741621	1.214500	-0.073808	0.044121	-0.096568	-0.761178	0.390018	0.022773	0.647214	-0.342926	-0.562091	-0.384148	0	0
46701	9.592992	-0.780239	1.218739	-0.073813	0.042295	-0.096572	-0.761738	0.387240	0.023357	0.646804	-0.342716	-0.561850	-0.385376	0	0
46702	9.549539	-0.873363	1.358574	-0.112564	0.028086	-0.133532	-0.762580	0.385640	0.023519	0.646014	-0.342596	-0.561690	-0.387038	0	0
46703	9.622025	-0.789888	1.223343	-0.119737	0.040838	-0.130029	-0.764261	0.384488	0.022706	0.645306	-0.342500	-0.561393	-0.388732	0	0
46704	9.863789	-0.707665	1.365760	-0.112726	0.038032	-0.149289	-0.764534	0.381551	0.022723	0.644506	-0.342251	-0.561218	-0.390527	0	0
46705	9.912130	-0.683371	1.423087	-0.164133	0.044786	-0.188026	-0.766900	0.376870	0.020809	0.643436	-0.342098	-0.560915	-0.392853	0	0
46706	9.824929	-0.548520	1.404381	-0.149534	0.035613	-0.172152	-0.768171	0.375434	0.021681	0.642401	-0.341963	-0.560685	-0.394988	0	0
46707	9.747411	-0.423325	1.383208	-0.088984	0.055103	-0.149186	-0.769135	0.372788	0.020017	0.641793	-0.341500	-0.560473	-0.396674	0	0
46708	9.689145	-0.206335	1.429136	-0.074576	0.029601	-0.131516	-0.769394	0.370418	0.018059	0.641136	-0.341132	-0.560435	-0.398103	0	0
46709	9.780945	-0.095958	1.382696	-0.032697	-0.005220	-0.101502	-0.771370	0.369143	0.018942	0.640568	-0.340815	-0.560669	-0.398959	0	0
46710	9.904277	-0.088446	1.475552	-0.030896	0.011083	-0.116433	-0.772214	0.366226	0.019814	0.640014	-0.340325	-0.560869	-0.399985	0	0
46711	9.940342	0.130266	1.412601	0.011170	0.027074	-0.111908	-0.772039	0.364422	0.016437	0.639733	-0.339538	-0.561105	-0.400770	0	0
46712	9.945082	0.226655	1.431722	0.025869	0.037851	-0.104842	-0.773157	0.361353	0.016327	0.639567	-0.338641	-0.561321	-0.401491	0	0
46713	9.802453	0.152611	1.507353	0.013336	0.066101	-0.108444	-0.773426	0.361930	0.014638	0.639524	-0.337702	-0.561303	-0.402374	0	0
46714	9.589576	0.189367	1.573791	0.000546	0.063514	-0.104961	-0.776224	0.358442	0.013430	0.639413	-0.336863	-0.561251	-0.403325	0	0
46715	9.543490	0.333205	1.439377	0.000563	0.058985	-0.094386	-0.775904	0.353991	0.010485	0.639342	-0.336112	-0.561178	-0.404165	0	0
46716	9.674167	0.247142	1.597168	-0.003226	0.039953	-0.089126	-0.776463	0.352824	0.010358	0.639149	-0.335479	-0.561208	-0.404954	0	0
46717	9.775742	0.249593	1.634891	0.004173	0.047146	-0.082094	-0.776586	0.352804	0.008246	0.639072	-0.334820	-0.561182	-0.405655	0	0
46718	9.814306	0.372874	1.745100	-0.043437	0.042098	-0.082172	-0.777698	0.349875	0.007432	0.638783	-0.334475	-0.561010	-0.406632	0	0
46719	9.644784	0.594615	1.746158	-0.056452	0.036781	-0.093554	-0.778099	0.348097	0.005473	0.638397	-0.334180	-0.560842	-0.407712	0	0
46720	9.484945	0.806759	1.756770	-0.080424	0.024298	-0.097935	-0.781340	0.347869	0.005527	0.637818	-0.334054	-0.560683	-0.408938	0	0
46721	9.460681	0.893003	1.665518	-0.068616	0.015129	-0.093484	-0.780482	0.342852	0.005816	0.637268	-0.333923	-0.560602	-0.410013	0	0
46722	9.576840	0.825421	1.664725	-0.038582	0.011233	-0.103073	-0.780613	0.342550	0.004833	0.636732	-0.333555	-0.560713	-0.410991	0	0
46723	9.753403	0.811199	1.759613	-0.044158	-0.002345	-0.096048	-0.781166	0.339763	0.004572	0.636153	-0.333323	-0.560851	-0.411887	0	0
46724	9.789682	0.815669	1.701644	-0.062399	-0.016715	-0.080274	-0.781863	0.337861	0.004310	0.635473	-0.333349	-0.560964	-0.412761	0	0
46725	9.818697	0.825195	1.689404	-0.047674	-0.003227	-0.079375	-0.782571	0.337293	0.004888	0.634944	-0.333235	-0.561037	-0.413567	0	0
46726	9.697819	0.767947	1.760055	-0.063013	0.005994	-0.069790	-0.782285	0.335377	0.005173	0.634431	-0.333230	-0.560966	-0.414454	0	0
46727	9.530885	0.830207	1.645823	-0.080326	0.009779	-0.072457	-0.783261	0.334211	0.004349	0.633893	-0.333306	-0.560797	-0.415444	0	0
46728	9.509074	0.875824	1.614691	-0.095873	0.004466	-0.068965	-0.783127	0.332458	0.005763	0.633263	-0.333521	-0.560595	-0.416504	0	0
46729	9.610663	0.875164	1.512974	-0.087674	0.004380	-0.073328	-0.783950	0.329661	0.004098	0.632664	-0.333659	-0.560431	-0.417521	0	0
46730	9.804094	0.934857	1.470641	-0.097062	-0.006463	-0.089109	-0.784645	0.325706	0.004408	0.631883	-0.333811	-0.560360	-0.418676	0	0
46731	9.862122	0.953982	1.460585	-0.122795	0.004616	-0.120770	-0.786617	0.324572	0.004727	0.630967	-0.333903	-0.560204	-0.420191	0	0
46732	9.886250	1.007153	1.508449	-0.120993	0.013674	-0.127785	-0.784644	0.323213	0.005264	0.630051	-0.333906	-0.560030	-0.421793	0	0
46733	9.847509	1.045997	1.561592	-0.105978	0.068006	-0.131322	-0.786043	0.321323	0.004731	0.629497	-0.333562	-0.559577	-0.423489	0	0
46734	9.745908	1.060981	1.639256	-0.109523	0.074407	-0.122565	-0.787863	0.318706	0.004209	0.628976	-0.333265	-0.559047	-0.425195	0	0
46735	9.646773	1.032324	1.656833	-0.102917	0.070748	-0.094474	-0.788843	0.317545	0.003807	0.628600	-0.333093	-0.558464	-0.426649	0	0
46736	9.586349	0.993833	1.645285	-0.099978	0.069832	-0.072538	-0.789964	0.314921	0.003978	0.628293	-0.333034	-0.557832	-0.427971	0	0
46737	9.586308	1.027926	1.722191	-0.119809	0.084529	-0.052414	-0.789805	0.313575	0.002290	0.628113	-0.333142	-0.556948	-0.429301	0	0
46738	9.552540	0.934170	1.739343	-0.123560	0.060971	-0.045398	-0.790504	0.313289	0.001739	0.627792	-0.333419	-0.556178	-0.430551	0	0
46739	9.513912	0.873519	1.636295	-0.112576	0.053619	-0.041866	-0.788957	0.313262	0.002136	0.627507	-0.333670	-0.555482	-0.431670	0	0
46740	9.576767	0.897743	1.683900	-0.086959	0.044341	-0.020724	-0.789217	0.311921	0.000032	0.627320	-0.333926	-0.554889	-0.432506	0	0
46741	9.542976	0.839310	1.544752	-0.079515	0.038836	-0.006671	-0.790630	0.310049	0.001191	0.627213	-0.334227	-0.554310	-0.433171	0	0
46742	9.572096	0.738419	1.597513	-0.038473	0.027608	-0.003074	-0.790065	0.310916	0.000755	0.627167	-0.334351	-0.553971	-0.433574	0	0
46743	9.576882	0.786732	1.631097	-0.043081	0.025834	-0.002194	-0.790068	0.309893	0.001464	0.627129	-0.334505	-0.553616	-0.433965	0	0
46744	9.538112	0.865872	1.559191	-0.034022	0.022132	-0.004780	-0.789905	0.309129	-0.000931	0.627061	-0.334614	-0.553337	-0.434334	0	0
46745	9.509012	0.936120	1.636280	-0.026630	0.015741	0.019833	-0.790036	0.309853	-0.002341	0.627117	-0.334829	-0.553043	-0.434462	0	0
46746	9.528346	0.957383	1.561592	-0.023111	-0.009698	0.029535	-0.789486	0.310005	-0.000801	0.627057	-0.335200	-0.552894	-0.434452	0	0
46747	9.538024	0.954901	1.549502	-0.024882	-0.017845	0.044460	-0.788516	0.310886	0.000871	0.627038	-0.335686	-0.552737	-0.434304	0	0
46748	9.530761	0.968944	1.467802	-0.022340	-0.036022	0.037474	-0.790781	0.310944	0.002035	0.626867	-0.336214	-0.552727	-0.434156	0	0
46749	9.528358	0.949857	1.501494	-0.011329	-0.045177	0.054180	-0.788949	0.312373	0.001576	0.626784	-0.336786	-0.552767	-0.433780	0	0
46750	9.489729	0.896101	1.333527	-0.034041	-0.039554	0.051475	-0.787408	0.312941	0.002535	0.626615	-0.337479	-0.552682	-0.433595	0	0
46751	9.436551	0.871718	1.257002	-0.023106	-0.051437	0.056775	-0.787695	0.313538	0.002819	0.626468	-0.338166	-0.552702	-0.433247	0	0
46752	9.605863	0.861763	1.241348	-0.011120	-0.061526	0.083147	-0.787712	0.313413	0.004934	0.626388	-0.338989	-0.552744	-0.432666	0	0
46753	9.763221	0.703121	1.336495	-0.006677	-0.081543	0.084902	-0.786593	0.315453	0.005188	0.626250	-0.339857	-0.552928	-0.431948	0	0
46754	9.934983	0.668627	1.229485	-0.030124	-0.068665	0.102380	-0.785344	0.317505	0.006850	0.626146	-0.340937	-0.552864	-0.431329	0	0
46755	9.995505	0.603923	1.306029	-0.083030	-0.068234	0.105747	-0.786366	0.319622	0.010240	0.625909	-0.342341	-0.552563	-0.430946	0	0
46756	9.997993	0.538748	1.272405	-0.064904	-0.068398	0.084714	-0.785520	0.320777	0.009799	0.625607	-0.343542	-0.552405	-0.430632	0	0
46757	9.770578	0.604233	1.302863	-0.109397	-0.048941	0.095121	-0.784550	0.322390	0.011185	0.625337	-0.344967	-0.551905	-0.430526	0	0
46758	9.673759	0.679045	1.310722	-0.108776	-0.053482	0.067939	-0.783311	0.322989	0.014545	0.624890	-0.346288	-0.551516	-0.430613	0	0
46759	9.611066	0.504842	1.121393	-0.171756	-0.056612	0.052833	-0.783601	0.323298	0.015393	0.624176	-0.347901	-0.550940	-0.431086	0	0
46760	9.577398	0.316842	1.068900	-0.181889	-0.058361	0.029069	-0.781082	0.322976	0.017609	0.623278	-0.349480	-0.550400	-0.431796	0	0
46761	9.635313	0.442284	1.135691	-0.163716	-0.074834	0.047595	-0.783062	0.322731	0.018488	0.622464	-0.351090	-0.549986	-0.432190	0	0
46762	9.891491	0.629954	1.186559	-0.198952	-0.110868	0.035327	-0.782251	0.323784	0.022275	0.621237	-0.353038	-0.549671	-0.432771	0	0
46763	10.017577	0.302737	1.262838	-0.244285	-0.072414	0.015782	-0.782562	0.325000	0.025375	0.620007	-0.354960	-0.549001	-0.433811	0	0
46764	9.722705	0.096812	1.399794	-0.238568	-0.023441	-0.018557	-0.782015	0.321784	0.028480	0.618876	-0.356477	-0.548153	-0.435252	0	0
46765	9.596646	0.381567	1.496650	-0.154905	-0.038618	-0.020905	-0.780903	0.321782	0.030435	0.617985	-0.357495	-0.547787	-0.436144	0	0
46766	9.669250	0.337979	1.467304	-0.138767	-0.076874	-0.019069	-0.783462	0.321274	0.033157	0.616910	-0.358623	-0.547701	-0.436847	0	0
46767	9.686553	-0.032993	1.429014	-0.171213	-0.060287	-0.010485	-0.783338	0.321147	0.035269	0.615884	-0.359891	-0.547356	-0.437684	0	0
46768	9.684257	-0.162557	1.515686	-0.125464	-0.070634	0.008909	-0.783213	0.321750	0.036956	0.615013	-0.361057	-0.547189	-0.438157	0	0
46769	9.812196	0.057886	1.822306	-0.095089	-0.115342	0.002072	-0.782518	0.321162	0.038356	0.614012	-0.362164	-0.547468	-0.438299	0	0
46770	9.843714	-0.007818	1.692304	-0.110316	-0.178760	-0.015446	-0.783384	0.320033	0.041194	0.612498	-0.363569	-0.548120	-0.438438	0	0
46771	9.800508	-0.330743	1.615949	-0.087943	-0.137217	-0.026058	-0.784125	0.318921	0.046002	0.611277	-0.364573	-0.548662	-0.438631	0	0
46772	9.677387	-0.561496	1.653099	-0.001899	-0.141535	-0.006604	-0.782737	0.318773	0.048658	0.610396	-0.365200	-0.549525	-0.438255	0	0
46773	9.466872	-0.432962	1.301119	0.027570	-0.141756	0.018072	-0.783045	0.319398	0.051479	0.609763	-0.365759	-0.550437	-0.437525	0	0
46774	9.814882	-0.159440	1.216612	-0.018190	-0.141414	0.021555	-0.783201	0.318247	0.053741	0.608949	-0.366633	-0.551126	-0.437060	0	0
46775	9.986727	-0.280348	1.160159	-0.062489	-0.166506	-0.018909	-0.783081	0.317392	0.056561	0.607686	-0.367644	-0.551928	-0.436957	0	0
46776	9.986942	-0.501533	1.220442	-0.044846	-0.103153	-0.061129	-0.782401	0.317116	0.059652	0.606622	-0.368054	-0.552570	-0.437278	0	0
46777	9.940966	-0.491034	1.379445	0.004980	-0.049094	-0.047041	-0.782837	0.316261	0.061494	0.606131	-0.367987	-0.553054	-0.437403	0	0
46778	9.870924	-0.582778	1.307906	0.123259	-0.010129	-0.032792	-0.782827	0.314637	0.060938	0.606326	-0.367123	-0.553765	-0.436960	0	0
46779	9.756952	-0.261329	1.046422	0.130899	0.026122	-0.020452	-0.783395	0.315093	0.061227	0.606830	-0.366112	-0.554244	-0.436502	0	0
46780	9.838759	0.166899	1.009413	0.114503	0.055299	-0.020417	-0.782814	0.314180	0.059530	0.607408	-0.365081	-0.554473	-0.436270	0	0
46781	9.930741	0.076127	1.177107	0.029377	0.055980	-0.048727	-0.785321	0.314193	0.055907	0.607581	-0.364399	-0.554429	-0.436654	0	0
46782	9.800318	-0.124622	1.433066	0.059509	0.093847	-0.092642	-0.785730	0.310813	0.055505	0.607857	-0.363130	-0.554448	-0.437303	0	0
46783	9.660164	-0.258650	1.549599	0.103472	0.115278	-0.103137	-0.785572	0.310202	0.053673	0.608390	-0.361436	-0.554563	-0.437820	0	0
46784	9.495559	-0.105006	1.416043	0.147552	0.120392	-0.073165	-0.786961	0.309913	0.051442	0.609213	-0.359622	-0.554731	-0.437956	0	0
46785	9.582404	0.125571	1.333478	0.111123	0.137021	-0.067945	-0.787781	0.307259	0.049353	0.610044	-0.357979	-0.554615	-0.438292	0	0
46786	9.512388	0.007417	1.276386	0.116485	0.118826	-0.073205	-0.789164	0.306080	0.046563	0.610743	-0.356356	-0.554654	-0.438590	0	0
46787	9.444514	0.159286	1.295991	0.111101	0.115266	-0.048606	-0.788146	0.303236	0.043881	0.611536	-0.354914	-0.554598	-0.438727	0	0
46788	9.548543	0.125694	1.348151	0.145720	0.098643	-0.037978	-0.790114	0.304441	0.042780	0.612377	-0.353395	-0.554761	-0.438573	0	0
46789	9.684089	0.010503	1.460250	0.143936	0.090483	-0.025713	-0.789241	0.303217	0.039953	0.613246	-0.351986	-0.554915	-0.438297	0	0
46790	9.693780	-0.013210	1.534728	0.147855	0.089563	0.009393	-0.790052	0.302018	0.036307	0.614251	-0.350751	-0.554975	-0.437803	0	0
46791	9.635633	0.085729	1.563923	0.140950	0.108704	0.044476	-0.789184	0.303438	0.033045	0.615515	-0.349668	-0.554754	-0.437174	0	0
46792	9.538628	0.361920	1.403327	0.157045	0.089522	0.034078	-0.789606	0.303299	0.033053	0.616655	-0.348513	-0.554763	-0.436478	0	0
46793	9.676539	0.279248	1.758204	0.125587	0.084319	-0.002871	-0.790298	0.304030	0.031229	0.617521	-0.347368	-0.554786	-0.436138	0	0
46794	9.437338	0.084398	1.243213	0.094213	0.042811	-0.034530	-0.789145	0.303828	0.028251	0.617882	-0.346420	-0.555047	-0.436047	0	0
46795	9.413135	0.083191	1.474192	0.051343	0.054067	-0.034654	-0.789707	0.301786	0.028833	0.618182	-0.345689	-0.555042	-0.436209	0	0
46796	9.483297	0.059012	1.473699	0.037730	0.027872	0.002201	-0.790253	0.300308	0.027157	0.618425	-0.345358	-0.555022	-0.436152	0	0
46797	9.626000	0.067484	1.285124	0.046326	-0.032120	-0.003832	-0.789548	0.301466	0.026718	0.618364	-0.345205	-0.555421	-0.435852	0	0
46798	9.940338	0.146415	1.273146	0.070038	-0.042323	0.012942	-0.790680	0.300175	0.027728	0.618375	-0.345041	-0.555938	-0.435307	0	0
46799	10.191726	0.274632	1.468348	0.095190	-0.077023	0.018349	-0.790404	0.300910	0.028144	0.618329	-0.344904	-0.556750	-0.434442	0	0
46800	10.160110	0.457210	1.381879	0.103992	-0.100687	0.011428	-0.789978	0.301191	0.027713	0.618125	-0.344773	-0.557780	-0.433514	0	0
46801	9.896366	0.582379	1.301962	0.093198	-0.080605	0.011400	-0.789854	0.301063	0.029825	0.618020	-0.344625	-0.558628	-0.432690	0	0
46802	9.519040	0.620805	1.174862	0.079143	-0.035073	0.023593	-0.790281	0.300784	0.030397	0.618147	-0.344432	-0.559100	-0.432052	0	0
46803	9.364238	0.617239	1.377947	0.068591	-0.024955	0.067421	-0.790285	0.302694	0.030107	0.618508	-0.344507	-0.559304	-0.431210	0	0
46804	9.538400	0.586107	1.460846	0.082696	-0.073185	0.060493	-0.788898	0.303427	0.032618	0.618592	-0.344663	-0.559899	-0.430192	0	0
46805	9.547968	0.694296	1.434242	0.064156	-0.102070	0.062270	-0.789731	0.302256	0.031509	0.618482	-0.345067	-0.560577	-0.429140	0	0
46806	9.455809	0.931385	1.636672	0.038763	-0.163540	0.057076	-0.788350	0.304608	0.034013	0.617893	-0.345860	-0.561553	-0.428074	0	0
46807	9.465181	1.261880	1.294942	0.028226	-0.199767	0.043148	-0.787516	0.304020	0.035693	0.617025	-0.346795	-0.562744	-0.427004	0	0
46808	9.571550	1.323516	1.135439	0.035770	-0.168996	0.039639	-0.788259	0.304815	0.039930	0.616314	-0.347532	-0.563795	-0.426044	0	0
46809	9.770034	1.168803	1.066798	0.019752	-0.147110	0.057093	-0.787152	0.305552	0.042163	0.615768	-0.348370	-0.564575	-0.425116	0	0
46810	9.992610	1.105684	1.026757	-0.001266	-0.123388	0.026290	-0.787751	0.304582	0.046687	0.615124	-0.349067	-0.565229	-0.424607	0	0
46811	10.166686	1.172495	0.958114	-0.015642	-0.092439	0.025362	-0.785499	0.306445	0.046360	0.614625	-0.349709	-0.565632	-0.424264	0	0
46812	10.285118	1.258575	0.875437	-0.028656	-0.025188	0.041068	-0.786794	0.305919	0.049766	0.614501	-0.350243	-0.565513	-0.424163	0	0
46813	10.219788	1.282978	0.921573	-0.013221	0.049120	0.066460	-0.788205	0.308294	0.049074	0.614984	-0.350501	-0.564912	-0.424050	0	0
46814	10.227067	1.254392	0.984052	-0.005165	0.134357	0.068993	-0.785929	0.307928	0.046643	0.615959	-0.350372	-0.563812	-0.424205	0	0
46815	10.205408	1.134718	1.116537	0.002899	0.201457	0.088198	-0.786468	0.307616	0.043834	0.617447	-0.350004	-0.562264	-0.424400	0	0
46816	9.997417	1.111874	1.300793	0.003276	0.246861	0.089000	-0.786022	0.309337	0.040437	0.619162	-0.349460	-0.560428	-0.424778	0	0
46817	9.876493	1.102666	1.349767	0.035721	0.277478	0.117112	-0.785570	0.310903	0.036336	0.621304	-0.348722	-0.558443	-0.424872	0	0
46818	9.668602	0.987914	1.449950	0.068145	0.313542	0.131145	-0.784555	0.312312	0.032368	0.623783	-0.347725	-0.556308	-0.424856	0	0
46819	9.499362	0.923442	1.506535	0.112041	0.323182	0.126827	-0.784778	0.314296	0.024612	0.626473	-0.346363	-0.554316	-0.424615	0	0
46820	9.359083	0.921401	1.538816	0.185192	0.309002	0.156851	-0.784465	0.317182	0.019803	0.629424	-0.344788	-0.552604	-0.423764	0	0
46821	9.305786	1.008235	1.555964	0.189547	0.271780	0.176235	-0.781890	0.319574	0.014395	0.632290	-0.343420	-0.551077	-0.422594	0	0
46822	9.281569	1.048688	1.455133	0.212119	0.279741	0.135923	-0.781718	0.322903	0.009445	0.635061	-0.341680	-0.549715	-0.421623	0	0
46823	9.320220	1.076217	1.673608	0.188046	0.259978	0.125364	-0.779710	0.324578	0.004614	0.637625	-0.340081	-0.548418	-0.420734	0	0
46824	9.327396	1.153403	1.704746	0.185652	0.207365	0.117547	-0.779128	0.327035	0.001493	0.639810	-0.338714	-0.547450	-0.419779	0	0
46825	9.392665	1.175604	1.829269	0.181710	0.189244	0.107913	-0.779775	0.328148	-0.005829	0.641879	-0.337349	-0.546628	-0.418790	0	0
46826	9.482277	1.061664	1.698881	0.192144	0.123798	0.102735	-0.778777	0.329140	-0.007541	0.643556	-0.336206	-0.546265	-0.417608	0	0
46827	9.576674	0.971107	1.909833	0.206422	0.115498	0.074674	-0.777484	0.330549	-0.010950	0.645157	-0.334803	-0.546125	-0.416445	0	0
46828	9.654088	0.956305	1.861196	0.238175	0.096167	0.069510	-0.777467	0.331554	-0.013350	0.646681	-0.333307	-0.546228	-0.415146	0	0
46829	9.852454	0.908175	1.922294	0.251521	0.047039	0.081007	-0.775769	0.333123	-0.014794	0.648076	-0.331927	-0.546691	-0.413463	0	0
46830	9.760824	0.624654	2.007341	0.234843	0.010879	0.073039	-0.776886	0.334598	-0.016614	0.649121	-0.330832	-0.547306	-0.411884	0	0
46831	9.695728	0.431388	1.856511	0.239615	0.001766	0.089688	-0.776608	0.336942	-0.017052	0.650257	-0.329758	-0.547979	-0.410055	0	0
46832	9.625669	0.336139	2.044626	0.229837	0.016388	0.106288	-0.775745	0.336171	-0.018754	0.651444	-0.328853	-0.548421	-0.408302	0	0
46833	9.471004	0.229336	1.827063	0.215123	-0.023411	0.118563	-0.774624	0.339381	-0.019209	0.652472	-0.328196	-0.549056	-0.406332	0	0
46834	9.514730	0.032186	1.891817	0.198337	-0.076820	0.122052	-0.774050	0.341115	-0.021058	0.653105	-0.327954	-0.549922	-0.404335	0	0
46835	9.548686	-0.068688	1.949351	0.093523	-0.167617	0.121894	-0.773494	0.341407	-0.020222	0.652948	-0.328690	-0.550988	-0.402534	0	0
46836	9.684266	-0.185807	1.679189	0.109361	-0.156886	0.134185	-0.773255	0.344680	-0.016294	0.652891	-0.329417	-0.551972	-0.400680	0	0
46837	9.802901	-0.320244	1.789024	0.022324	-0.203368	0.141025	-0.772440	0.346315	-0.013214	0.652373	-0.330864	-0.552918	-0.399025	0	0
46838	9.887691	-0.455456	1.735623	0.004196	-0.156071	0.097013	-0.771339	0.348670	-0.010988	0.651826	-0.332059	-0.553597	-0.397983	0	0
46839	9.689497	-0.603333	1.953567	0.009544	-0.139768	0.060098	-0.770797	0.349127	-0.008462	0.651291	-0.332885	-0.554340	-0.397134	0	0
46840	9.520268	-0.682140	2.031801	0.058524	-0.158309	0.037395	-0.771385	0.349608	-0.005777	0.650678	-0.333395	-0.555449	-0.396160	0	0
46841	9.500924	-0.680092	1.955007	0.076654	-0.175702	0.037463	-0.770563	0.349621	-0.002972	0.650074	-0.333801	-0.556763	-0.394963	0	0
46842	9.452584	-0.699959	1.820743	0.058378	-0.209118	0.063785	-0.771304	0.350560	0.000982	0.649283	-0.334649	-0.558115	-0.393636	0	0
46843	9.457386	-0.652520	1.681227	0.047792	-0.181807	0.077781	-0.771914	0.353709	0.005348	0.648704	-0.335490	-0.559214	-0.392313	0	0
46844	9.568686	-0.693879	1.627555	0.046189	-0.167288	0.086528	-0.769397	0.354124	0.007700	0.648193	-0.336372	-0.560168	-0.391038	0	0
46845	9.665476	-0.739790	1.622077	0.053357	-0.156484	0.056686	-0.770549	0.355349	0.010110	0.647689	-0.336958	-0.561191	-0.389902	0	0
46846	9.735669	-0.792980	1.597566	0.067985	-0.142104	0.040896	-0.767167	0.354696	0.010480	0.647218	-0.337332	-0.562224	-0.388870	0	0
46847	9.684898	-0.809878	1.573909	0.071276	-0.154847	0.007568	-0.768594	0.354453	0.012618	0.646589	-0.337519	-0.563468	-0.387953	0	0
46848	9.742926	-0.781657	1.458062	0.102246	-0.162374	0.005909	-0.769177	0.356248	0.014311	0.645981	-0.337551	-0.564880	-0.386883	0	0
46849	9.820269	-0.726618	1.414177	0.093318	-0.151413	0.021687	-0.769058	0.356273	0.016846	0.645497	-0.337660	-0.566135	-0.385759	0	0
46850	9.805774	-0.741150	1.392657	0.069569	-0.129452	-0.005606	-0.769086	0.355723	0.020513	0.644918	-0.337708	-0.567244	-0.385055	0	0
46851	9.822720	-0.751182	1.318012	0.112557	-0.149762	0.023482	-0.769666	0.356341	0.022211	0.644512	-0.337697	-0.568553	-0.383813	0	0
46852	9.846956	-0.794952	1.238533	0.093804	-0.113315	0.030402	-0.768689	0.356626	0.023180	0.644246	-0.337724	-0.569530	-0.382786	0	0
46853	9.892850	-0.732645	1.194872	0.092368	-0.077005	0.042655	-0.768126	0.356763	0.023311	0.644256	-0.337672	-0.570225	-0.381778	0	0
46854	9.849289	-0.706085	1.197572	0.066929	-0.060457	0.040823	-0.768988	0.356947	0.025156	0.644240	-0.337727	-0.570723	-0.381013	0	0
46855	9.796056	-0.686455	1.255646	0.074572	-0.015138	0.037274	-0.768984	0.357235	0.024591	0.644522	-0.337524	-0.570968	-0.380348	0	0
46856	9.791280	-0.737587	1.140322	0.058717	0.039434	0.042421	-0.768131	0.356329	0.024018	0.645055	-0.337257	-0.570787	-0.379952	0	0
46857	9.859033	-0.775892	1.202367	0.019302	0.034300	0.028283	-0.768267	0.357938	0.022886	0.645399	-0.337173	-0.570532	-0.379826	0	0
46858	9.888042	-0.775159	1.356021	0.005343	0.028965	0.007193	-0.766855	0.359079	0.022153	0.645559	-0.337088	-0.570335	-0.379926	0	0
46859	9.820219	-0.660227	1.212173	0.018290	0.056083	0.000199	-0.767560	0.357481	0.022735	0.645917	-0.336768	-0.570029	-0.380060	0	0
46860	9.824996	-0.602285	1.245749	0.007548	0.085213	0.000149	-0.767965	0.357320	0.020628	0.646379	-0.336413	-0.569502	-0.380380	0	0
46861	9.793483	-0.532324	1.265155	-0.001555	0.092554	0.000134	-0.768806	0.357624	0.019936	0.646877	-0.336082	-0.568884	-0.380749	0	0
46862	9.732980	-0.491453	1.236714	-0.030768	0.112755	-0.021014	-0.767814	0.358771	0.018929	0.647284	-0.335750	-0.568102	-0.381517	0	0
46863	9.665258	-0.491304	1.246825	-0.074628	0.129446	-0.044837	-0.770344	0.358666	0.018125	0.647574	-0.335496	-0.567117	-0.382713	0	0
46864	9.675019	-0.587035	1.362232	-0.090991	0.151353	-0.061604	-0.769201	0.357304	0.016703	0.647840	-0.335172	-0.565989	-0.384212	0	0
46865	9.742818	-0.664272	1.342567	-0.100251	0.151407	-0.082705	-0.769739	0.356257	0.014038	0.648019	-0.334784	-0.564886	-0.385870	0	0
46866	9.732924	-0.549325	1.294805	-0.134382	0.124498	-0.111698	-0.770470	0.354294	0.012913	0.647792	-0.334557	-0.563929	-0.387843	0	0
46867	9.607158	-0.553711	1.343811	-0.147963	0.128261	-0.102088	-0.771725	0.351957	0.012098	0.647599	-0.334455	-0.562851	-0.389813	0	0
46868	9.583027	-0.602201	1.269497	-0.144418	0.102824	-0.094160	-0.773128	0.351684	0.011417	0.647278	-0.334473	-0.561931	-0.391653	0	0
46869	9.597625	-0.688879	1.271865	-0.127005	0.129888	-0.119624	-0.774797	0.349197	0.009623	0.647089	-0.334129	-0.560978	-0.393620	0	0
46870	9.619436	-0.736868	1.310212	-0.106498	0.087967	-0.136207	-0.774238	0.346112	0.011319	0.646641	-0.333721	-0.560440	-0.395465	0	0
46871	9.716072	-0.626413	1.280566	-0.086671	0.084156	-0.156306	-0.775340	0.343757	0.009091	0.646181	-0.333089	-0.560059	-0.397286	0	0
46872	9.870776	-0.544570	1.322644	-0.101831	0.047960	-0.177331	-0.776046	0.342160	0.009815	0.645357	-0.332575	-0.559930	-0.399232	0	0
46873	9.989173	-0.433832	1.355348	-0.078514	0.020531	-0.189494	-0.777299	0.338647	0.009286	0.644429	-0.331957	-0.560099	-0.401005	0	0
46874	10.008501	-0.414480	1.379232	-0.030975	0.032844	-0.191147	-0.779266	0.334574	0.010041	0.643695	-0.330965	-0.560393	-0.402590	0	0
46875	10.022848	-0.255316	1.436698	-0.007632	0.010875	-0.203309	-0.781792	0.331531	0.009672	0.642888	-0.329850	-0.560949	-0.404018	0	0
46876	9.896906	-0.070286	1.331684	0.018128	0.025206	-0.187425	-0.781779	0.326970	0.009833	0.642283	-0.328591	-0.561474	-0.405274	0	0
46877	9.732290	0.081691	1.344783	0.009752	0.010782	-0.183884	-0.782332	0.324622	0.009429	0.641606	-0.327471	-0.562033	-0.406477	0	0
46878	9.466152	0.178228	1.315395	0.014264	0.008054	-0.185609	-0.783315	0.322732	0.009735	0.640895	-0.326315	-0.562642	-0.407684	0	0
46879	9.292076	0.231470	1.244154	0.038065	0.016006	-0.167985	-0.785224	0.319288	0.008673	0.640399	-0.325080	-0.563228	-0.408640	0	0
46880	9.321157	0.173672	1.248797	0.027173	0.007022	-0.153972	-0.786482	0.317541	0.007996	0.639850	-0.324021	-0.563790	-0.409565	0	0
46881	9.471135	0.135621	1.384771	-0.002209	-0.005454	-0.157544	-0.787739	0.313448	0.008175	0.639142	-0.323189	-0.564311	-0.410608	0	0
46882	9.652527	0.121816	1.563770	0.002729	-0.063581	-0.153948	-0.788019	0.311692	0.008610	0.638112	-0.322574	-0.565222	-0.411440	0	0
46883	9.599232	0.208576	1.566493	0.013081	-0.115388	-0.167877	-0.788024	0.307595	0.010742	0.636786	-0.322037	-0.566538	-0.412105	0	0
46884	9.533802	0.334044	1.602931	0.007182	-0.138021	-0.187139	-0.791419	0.304747	0.013205	0.635207	-0.321510	-0.568044	-0.412880	0	0
46885	9.548216	0.439491	1.511381	-0.017582	-0.174106	-0.159919	-0.790870	0.302117	0.016026	0.633476	-0.321452	-0.569575	-0.413476	0	0
46886	9.693184	0.588418	1.486159	-0.040929	-0.232001	-0.152836	-0.792728	0.299987	0.019871	0.631341	-0.321808	-0.571360	-0.413999	0	0
46887	9.712451	0.683888	1.327265	-0.028101	-0.246623	-0.130819	-0.793179	0.296807	0.024402	0.629274	-0.322278	-0.573205	-0.414231	0	0
46888	9.833323	0.736867	1.364805	-0.040731	-0.228377	-0.125591	-0.794331	0.295689	0.027807	0.627263	-0.322770	-0.574872	-0.414587	0	0
46889	9.629989	0.921914	1.241123	-0.060435	-0.173749	-0.132687	-0.794208	0.293363	0.030775	0.625494	-0.323125	-0.576124	-0.415246	0	0
46890	9.276707	1.093261	1.221927	-0.113415	-0.166013	-0.139812	-0.794801	0.289601	0.035733	0.623540	-0.323727	-0.577137	-0.416306	0	0
46891	9.121742	1.289680	0.980077	-0.129537	-0.140455	-0.127548	-0.796521	0.288206	0.039713	0.621753	-0.324401	-0.577872	-0.417435	0	0
46892	9.315265	1.260066	0.892137	-0.130375	-0.117798	-0.145129	-0.796525	0.285426	0.041135	0.619993	-0.324875	-0.578524	-0.418778	0	0
46893	9.668297	1.341395	0.889492	-0.095047	-0.115416	-0.171342	-0.797397	0.281812	0.045674	0.618271	-0.324972	-0.579385	-0.420057	0	0
46894	10.013979	1.523437	0.805076	-0.056607	-0.086733	-0.176492	-0.798239	0.280065	0.045836	0.616791	-0.324676	-0.580250	-0.421265	0	0
46895	10.175817	1.721119	0.904708	-0.036118	-0.032455	-0.165930	-0.798517	0.273618	0.047842	0.615758	-0.324088	-0.580824	-0.422436	0	0
46896	10.166107	1.750411	0.981689	-0.024374	0.040063	-0.141419	-0.799067	0.270973	0.047157	0.615263	-0.323260	-0.580926	-0.423650	0	0
46897	10.122655	1.652740	1.174420	-0.005148	0.098023	-0.083560	-0.802036	0.271191	0.048191	0.615433	-0.322405	-0.580561	-0.424555	0	0
46898	9.909962	1.501894	1.277072	0.010220	0.137870	-0.040623	-0.801866	0.269246	0.045379	0.616039	-0.321538	-0.579877	-0.425267	0	0
46899	9.823041	1.345962	1.361980	0.082376	0.170898	0.034054	-0.800145	0.268881	0.041970	0.617410	-0.320514	-0.579054	-0.425174	0	0
46900	9.820707	1.261667	1.354853	0.080118	0.188172	0.069107	-0.802244	0.271395	0.039175	0.618994	-0.319636	-0.578001	-0.424963	0	0
46901	9.740911	1.238099	1.432389	0.079460	0.188205	0.100687	-0.801652	0.274133	0.034784	0.620734	-0.318938	-0.576841	-0.424527	0	0
46902	9.629647	1.243346	1.486089	0.096175	0.215311	0.107708	-0.798812	0.274783	0.032058	0.622683	-0.318065	-0.575558	-0.424067	0	0
46903	9.644053	1.238238	1.507970	0.093570	0.211749	0.109444	-0.798688	0.275405	0.028092	0.624633	-0.317226	-0.574276	-0.423567	0	0
46904	9.590810	1.272071	1.517948	0.088547	0.182748	0.085782	-0.798945	0.277138	0.024424	0.626271	-0.316409	-0.573227	-0.423180	0	0
46905	9.508507	1.339796	1.556961	0.093033	0.177281	0.086690	-0.800053	0.280069	0.021046	0.627917	-0.315584	-0.572224	-0.422713	0	0
46906	9.440734	1.383741	1.658396	0.100900	0.155446	0.072703	-0.799451	0.279862	0.016527	0.629376	-0.314729	-0.571434	-0.422249	0	0
46907	9.377803	1.431997	1.661220	0.151826	0.140515	0.067589	-0.798595	0.280711	0.014959	0.630912	-0.313576	-0.570966	-0.421447	0	0
46908	9.356070	1.402848	1.603702	0.152009	0.129637	0.097433	-0.798015	0.282439	0.012404	0.632479	-0.312651	-0.570470	-0.420457	0	0
46909	9.397210	1.383200	1.538505	0.161075	0.109594	0.108010	-0.797300	0.285344	0.010125	0.634031	-0.311796	-0.570105	-0.419248	0	0
46910	9.416570	1.364360	1.627334	0.141122	0.113397	0.121992	-0.797269	0.285158	0.006460	0.635569	-0.311146	-0.569583	-0.418109	0	0
46911	9.571348	1.382941	1.537233	0.155781	0.089676	0.153661	-0.796700	0.287486	0.005031	0.637176	-0.310663	-0.569175	-0.416575	0	0
46912	9.624633	1.319527	1.390241	0.111927	0.073686	0.157077	-0.796283	0.291296	0.004303	0.638532	-0.310570	-0.568666	-0.415261	0	0
46913	9.752857	1.262600	1.596110	0.084712	0.090243	0.165751	-0.795269	0.294027	0.000046	0.639965	-0.310603	-0.567917	-0.414054	0	0
46914	9.702217	1.113351	1.584580	0.093399	0.047512	0.146482	-0.794282	0.296206	-0.000825	0.641069	-0.310672	-0.567528	-0.412826	0	0
46915	9.687836	0.969699	1.738670	0.089817	0.033944	0.165756	-0.794134	0.297660	-0.002243	0.642193	-0.310902	-0.567157	-0.411413	0	0
46916	9.813747	0.843171	1.509456	0.086786	0.061176	0.198161	-0.792188	0.303080	-0.000889	0.643555	-0.311257	-0.566483	-0.409942	0	0
46917	9.649125	0.993213	1.616320	0.049999	0.034287	0.204280	-0.790631	0.305239	-0.002474	0.644711	-0.311957	-0.565823	-0.408504	0	0
46918	9.649079	1.054862	1.428745	0.006059	0.021933	0.198946	-0.790631	0.309051	-0.003900	0.645600	-0.312991	-0.565066	-0.407355	0	0
46919	9.588723	0.942067	1.482169	0.001313	0.020150	0.172579	-0.789239	0.311245	-0.002523	0.646388	-0.313880	-0.564394	-0.406351	0	0
46920	9.528465	0.728303	1.564526	-0.014345	0.014827	0.149674	-0.788529	0.313423	-0.003953	0.646964	-0.314801	-0.563747	-0.405619	0	0
46921	9.591368	0.702139	1.645830	0.001655	-0.019798	0.135710	-0.788407	0.316083	-0.002698	0.647376	-0.315641	-0.563447	-0.404725	0	0
46922	9.772875	0.588718	1.644596	-0.002071	-0.048823	0.152389	-0.787432	0.318276	-0.002160	0.647637	-0.316759	-0.563249	-0.403709	0	0
46923	9.814114	0.459040	1.721334	-0.018636	-0.061400	0.144435	-0.785337	0.321924	-0.001082	0.647783	-0.317945	-0.563107	-0.402739	0	0
46924	9.811791	0.362696	1.711813	-0.086138	-0.057222	0.138979	-0.786193	0.323419	-0.000511	0.647674	-0.319563	-0.562664	-0.402253	0	0
46925	9.693402	0.237901	1.756055	-0.086315	-0.053595	0.105590	-0.783679	0.325305	0.001696	0.647489	-0.320936	-0.562320	-0.401939	0	0
46926	9.533939	0.088001	1.584241	-0.080731	-0.046384	0.093269	-0.784122	0.327390	0.003244	0.647270	-0.322218	-0.561971	-0.401753	0	0
46927	9.422785	-0.017447	1.647648	-0.138859	-0.029555	0.105362	-0.783576	0.327256	0.005491	0.647047	-0.323833	-0.561258	-0.401811	0	0
46928	9.529282	-0.108387	1.786386	-0.075198	-0.044610	0.093225	-0.784161	0.330373	0.006897	0.646856	-0.325067	-0.560919	-0.401595	0	0
46929	9.659929	-0.142856	1.672463	-0.075328	-0.059153	0.087977	-0.781635	0.331069	0.007980	0.646602	-0.326291	-0.560706	-0.401310	0	0
46930	9.638097	-0.075559	1.643718	-0.066310	-0.049252	0.066942	-0.782210	0.330801	0.009401	0.646312	-0.327330	-0.560521	-0.401189	0	0
46931	9.618742	-0.066058	1.612597	-0.054380	-0.039369	0.063450	-0.782223	0.332138	0.010523	0.646137	-0.328201	-0.560342	-0.401009	0	0
46932	9.596955	-0.051314	1.665636	-0.024385	-0.045057	0.056510	-0.781532	0.333900	0.011490	0.645964	-0.328895	-0.560331	-0.400734	0	0
46933	9.625996	-0.065996	1.626969	0.003942	-0.043480	0.056574	-0.780399	0.334456	0.010624	0.645929	-0.329367	-0.560434	-0.400258	0	0
46934	9.601779	-0.032377	1.603077	-0.019018	-0.048739	0.046003	-0.781138	0.336273	0.014011	0.645712	-0.329981	-0.560502	-0.400007	0	0
46935	9.621124	-0.032212	1.641402	-0.015552	-0.048778	0.024950	-0.780996	0.333924	0.014865	0.645457	-0.330423	-0.560665	-0.399826	0	0
46936	9.592168	-0.099554	1.646477	0.019264	-0.046335	0.033788	-0.781000	0.334076	0.015287	0.645334	-0.330705	-0.560915	-0.399441	0	0
46937	9.655169	-0.201696	1.460978	0.065149	-0.051259	0.056701	-0.780460	0.337613	0.016813	0.645458	-0.330815	-0.561310	-0.398593	0	0
46938	9.597081	-0.162932	1.492625	0.030180	-0.064583	0.039091	-0.779897	0.337896	0.016803	0.645288	-0.331131	-0.561701	-0.398054	0	0
46939	9.664682	-0.042707	1.482417	0.028252	-0.047340	0.016280	-0.779346	0.337021	0.018630	0.645151	-0.331236	-0.562058	-0.397686	0	0
46940	9.969459	-0.085961	1.586009	0.022196	-0.089075	-0.005622	-0.781048	0.338828	0.019214	0.644639	-0.331448	-0.562723	-0.397397	0	0
46941	10.013017	-0.123721	1.749206	0.025376	-0.109077	-0.038069	-0.781057	0.339718	0.019915	0.643929	-0.331511	-0.563645	-0.397191	0	0
46942	9.771138	-0.090457	1.592270	0.061267	-0.076686	-0.043287	-0.781209	0.337683	0.022041	0.643467	-0.331207	-0.564511	-0.396962	0	0
46943	9.654984	-0.018593	1.487276	0.069705	-0.064035	-0.030104	-0.781649	0.338740	0.023735	0.643188	-0.330851	-0.565291	-0.396602	0	0
46944	9.674483	-0.168032	1.458406	-0.026097	-0.097726	0.000389	-0.782086	0.337739	0.025720	0.642490	-0.331439	-0.565800	-0.396516	0	0
46945	9.609362	-0.341637	1.386897	-0.001017	-0.064357	0.003871	-0.780821	0.336692	0.026549	0.642109	-0.331731	-0.566188	-0.396335	0	0
46946	9.727954	-0.428241	1.434185	0.062866	-0.053106	-0.011805	-0.781253	0.336713	0.027684	0.641913	-0.331497	-0.566805	-0.395967	0	0
46947	10.037563	-0.466735	1.528122	0.061671	-0.089422	-0.002987	-0.782240	0.337026	0.027558	0.641570	-0.331447	-0.567624	-0.395390	0	0
46948	10.052028	-0.418668	1.515956	0.065841	-0.107618	-0.029267	-0.779992	0.336697	0.028650	0.641007	-0.331307	-0.568661	-0.394931	0	0
46949	9.863392	-0.419152	1.365871	0.102835	-0.044394	-0.045059	-0.782413	0.334578	0.032364	0.640889	-0.330577	-0.569491	-0.394538	0	0
46950	9.843946	-0.322738	1.382764	0.132532	0.008006	-0.034502	-0.783379	0.335157	0.029558	0.641181	-0.329522	-0.570066	-0.394115	0	0
46951	9.812545	-0.352297	1.241171	0.140065	0.044228	-0.052088	-0.783078	0.335860	0.027013	0.641662	-0.328164	-0.570495	-0.393845	0	0
46952	9.761782	-0.390111	1.366590	0.120657	0.028060	-0.062658	-0.782940	0.334396	0.028003	0.641917	-0.326943	-0.570986	-0.393733	0	0
46953	9.694023	-0.358325	1.443993	0.189250	0.023892	-0.037913	-0.784599	0.332628	0.024655	0.642496	-0.325429	-0.571690	-0.393021	0	0
46954	9.764059	-0.245811	1.337606	0.185883	0.027557	-0.002791	-0.784320	0.332334	0.025216	0.643195	-0.324128	-0.572244	-0.392145	0	0
46955	9.703485	-0.141871	1.402876	0.197098	0.054708	0.008632	-0.784725	0.333199	0.022681	0.644154	-0.322707	-0.572625	-0.391186	0	0
46956	9.664780	-0.136817	1.439218	0.190034	0.061136	0.032300	-0.784566	0.334346	0.020137	0.645191	-0.321446	-0.572862	-0.390165	0	0
46957	9.715582	-0.139809	1.337873	0.161776	0.074962	0.019054	-0.783566	0.334162	0.018570	0.646189	-0.320232	-0.572936	-0.389404	0	0
46958	9.650311	-0.177868	1.410507	0.164723	0.098541	0.019017	-0.783826	0.333114	0.016324	0.647304	-0.318909	-0.572872	-0.388730	0	0
46959	9.718032	-0.182493	1.467716	0.158201	0.093142	0.011111	-0.782400	0.334091	0.014041	0.648360	-0.317600	-0.572836	-0.388095	0	0
46960	9.703475	-0.139015	1.491829	0.158779	0.057751	0.011168	-0.784357	0.334696	0.011815	0.649189	-0.316427	-0.573035	-0.387374	0	0
46961	9.734905	-0.124787	1.457929	0.145910	0.060567	-0.002902	-0.785326	0.334694	0.009717	0.649962	-0.315243	-0.573203	-0.386795	0	0
46962	9.734935	-0.162834	1.551723	0.116703	0.064439	-0.005621	-0.785169	0.334525	0.007882	0.650628	-0.314218	-0.573247	-0.386442	0	0
46963	9.657559	-0.184228	1.583560	0.127463	0.051651	-0.016996	-0.783597	0.334466	0.005320	0.651235	-0.313107	-0.573443	-0.386030	0	0
46964	9.659925	-0.119909	1.448856	0.089309	0.055597	0.000478	-0.784162	0.334624	0.005328	0.651788	-0.312328	-0.573419	-0.385765	0	0
46965	9.693757	-0.095666	1.491864	0.062641	0.048549	-0.012734	-0.784144	0.333283	0.003783	0.652189	-0.311675	-0.573370	-0.385686	0	0
46966	9.630921	-0.141412	1.473127	0.050591	0.032314	-0.022408	-0.784853	0.333302	0.004218	0.652398	-0.311107	-0.573419	-0.385719	0	0
46967	9.645504	-0.204489	1.381713	0.050800	0.043196	-0.015414	-0.785543	0.333444	0.002396	0.652722	-0.310537	-0.573367	-0.385708	0	0
46968	9.650413	-0.269886	1.304797	0.029050	0.043373	-0.003195	-0.785531	0.333429	0.000986	0.653002	-0.310175	-0.573202	-0.385770	0	0
46969	9.655392	-0.418769	1.381816	0.030891	0.068750	-0.034855	-0.786928	0.332855	-0.000398	0.653335	-0.309527	-0.572966	-0.386078	0	0
46970	9.715903	-0.476021	1.504033	0.045316	0.075876	-0.062926	-0.785228	0.330318	-0.000415	0.653621	-0.308590	-0.572836	-0.386538	0	0
46971	9.732901	-0.543480	1.499156	0.050326	0.057661	-0.105030	-0.785356	0.329571	-0.001678	0.653678	-0.307456	-0.572962	-0.387157	0	0
46972	9.703857	-0.519543	1.463286	0.026556	0.051507	-0.103317	-0.785624	0.327213	-0.002510	0.653609	-0.306503	-0.573042	-0.387911	0	0
46973	9.631292	-0.503141	1.353210	0.006306	0.041687	-0.117390	-0.786174	0.325741	-0.003622	0.653390	-0.305648	-0.573138	-0.388811	0	0
46974	9.650682	-0.548645	1.405998	0.008148	0.056183	-0.131457	-0.787857	0.325325	-0.004438	0.653180	-0.304634	-0.573200	-0.389866	0	0
46975	9.587722	-0.480584	1.516994	0.024516	0.056065	-0.131405	-0.789540	0.321389	-0.004112	0.653042	-0.303525	-0.573314	-0.390795	0	0
46976	9.529632	-0.423470	1.368313	0.040847	0.048668	-0.138361	-0.790637	0.319320	-0.007045	0.652859	-0.302284	-0.573572	-0.391681	0	0
46977	9.650419	-0.281621	1.364911	0.053206	0.003188	-0.131212	-0.789790	0.316810	-0.006203	0.652503	-0.301197	-0.574140	-0.392281	0	0
46978	9.764055	-0.254689	1.486672	0.034577	0.006946	-0.173376	-0.792600	0.314803	-0.006571	0.651922	-0.299958	-0.574748	-0.393304	0	0
46979	9.722855	-0.163519	1.412369	0.029033	0.001550	-0.173359	-0.793162	0.312173	-0.005846	0.651314	-0.298792	-0.575355	-0.394309	0	0
46980	9.742118	-0.081487	1.453033	0.021882	0.010694	-0.157572	-0.794827	0.308508	-0.007635	0.650776	-0.297709	-0.575839	-0.395309	0	0
46981	9.800033	0.043992	1.527037	-0.000477	-0.030863	-0.157539	-0.795960	0.306339	-0.006198	0.649953	-0.296954	-0.576490	-0.396282	0	0
46982	9.732138	0.226589	1.433621	-0.002437	-0.018145	-0.180331	-0.796815	0.303728	-0.004199	0.649081	-0.296011	-0.577130	-0.397483	0	0
46983	9.698155	0.347134	1.457813	-0.018992	-0.039771	-0.164518	-0.797643	0.299911	-0.004874	0.648120	-0.295370	-0.577782	-0.398578	0	0
46984	9.635216	0.409483	1.390905	-0.048109	-0.035893	-0.156679	-0.799622	0.297612	-0.003422	0.647102	-0.294927	-0.578282	-0.399833	0	0
46985	9.756089	0.466986	1.370741	-0.066447	-0.032130	-0.166362	-0.799616	0.294085	-0.002843	0.646034	-0.294552	-0.578698	-0.401234	0	0
46986	9.831010	0.519985	1.399001	-0.093866	-0.022840	-0.175200	-0.800901	0.293252	-0.000563	0.644877	-0.294244	-0.578980	-0.402909	0	0
46987	9.780099	0.617718	1.668561	-0.107861	-0.031781	-0.187490	-0.801582	0.288545	-0.001659	0.643598	-0.294010	-0.579285	-0.404684	0	0
46988	9.625149	0.779225	1.664753	-0.078892	-0.043797	-0.196145	-0.802293	0.285636	0.000197	0.642274	-0.293565	-0.579820	-0.406340	0	0
46989	9.412142	0.955094	1.627699	-0.032652	-0.065023	-0.204745	-0.803420	0.280380	0.002071	0.640947	-0.292880	-0.580688	-0.407689	0	0
46990	9.392472	1.286713	1.500151	-0.043056	-0.090341	-0.206406	-0.805695	0.278690	0.004934	0.639409	-0.292333	-0.581691	-0.409064	0	0
46991	9.561644	1.436908	1.255971	-0.051332	-0.104815	-0.195827	-0.807947	0.274333	0.006118	0.637825	-0.291977	-0.582706	-0.410344	0	0
46992	9.730964	1.399228	1.471141	-0.120843	-0.124212	-0.184569	-0.806553	0.271539	0.009067	0.635944	-0.292189	-0.583536	-0.411929	0	0
46993	10.016341	1.402024	1.630134	-0.076256	-0.155442	-0.158966	-0.808825	0.269846	0.011649	0.634136	-0.292412	-0.584658	-0.412967	0	0
46994	9.929121	1.556038	1.592179	-0.117009	-0.198661	-0.178277	-0.808710	0.265772	0.016316	0.631849	-0.292939	-0.585949	-0.414268	0	0
46995	9.720878	1.808734	1.514156	-0.126604	-0.160430	-0.153719	-0.809979	0.260813	0.018191	0.629876	-0.293526	-0.586872	-0.415547	0	0
46996	9.643525	1.781445	1.332026	-0.100449	-0.131592	-0.120352	-0.810434	0.259397	0.022574	0.628262	-0.294007	-0.587631	-0.416577	0	0
46997	9.575789	1.796039	1.342126	-0.105732	-0.117017	-0.111607	-0.811997	0.258418	0.024436	0.626775	-0.294525	-0.588238	-0.417594	0	0
46998	9.595224	1.722985	1.183367	-0.078377	-0.120889	-0.121204	-0.812581	0.256402	0.027555	0.625279	-0.294818	-0.589019	-0.418528	0	0
46999	9.672587	1.751929	1.216437	-0.149826	-0.140276	-0.127483	-0.812609	0.253945	0.031795	0.623451	-0.295611	-0.589630	-0.419832	0	0
47000	9.648400	1.752026	1.228634	-0.169800	-0.149172	-0.104704	-0.813041	0.250007	0.034356	0.621581	-0.296687	-0.590149	-0.421114	0	0
47001	9.604838	1.790016	1.111117	-0.151231	-0.138424	-0.080092	-0.814187	0.246828	0.037772	0.619952	-0.297757	-0.590596	-0.422133	0	0
47002	9.561212	1.899782	0.904587	-0.139916	-0.107661	-0.069543	-0.812378	0.246968	0.040561	0.618556	-0.298679	-0.590873	-0.423141	0	0
47003	9.619226	1.933316	0.887307	-0.172583	-0.076549	-0.076671	-0.816616	0.246038	0.041903	0.617236	-0.299635	-0.590833	-0.424447	0	0
47004	9.633840	1.843405	0.726193	-0.075508	-0.017484	-0.111636	-0.815513	0.243848	0.045700	0.616381	-0.299529	-0.590947	-0.425604	0	0
47005	9.619300	1.851874	0.969114	-0.068266	-0.015713	-0.111625	-0.814382	0.240596	0.046541	0.615581	-0.299375	-0.591077	-0.426689	0	0
47006	9.512774	1.953498	1.039531	-0.082600	0.006211	-0.094116	-0.814939	0.238985	0.046275	0.614918	-0.299313	-0.590960	-0.427848	0	0
47007	9.498231	1.989438	1.001141	-0.051498	0.000519	-0.079107	-0.816798	0.239936	0.049121	0.614399	-0.299177	-0.590964	-0.428683	0	0
47008	9.580618	1.837402	0.952580	-0.062213	0.006041	-0.066011	-0.815943	0.237268	0.048977	0.613912	-0.299160	-0.590847	-0.429552	0	0
47009	9.711265	1.780252	1.115156	-0.065498	0.040549	-0.053791	-0.817214	0.236710	0.049423	0.613695	-0.299086	-0.590469	-0.430433	0	0
47010	9.779025	1.746095	1.044967	-0.001030	0.078133	-0.027364	-0.816901	0.236372	0.045896	0.613982	-0.298610	-0.590058	-0.430917	0	0
47011	9.861271	1.717920	1.210278	0.028541	0.114193	-0.015940	-0.817469	0.237561	0.045900	0.614642	-0.297864	-0.589519	-0.431231	0	0
47012	9.870906	1.742878	1.388096	0.037627	0.119571	-0.018555	-0.816587	0.235153	0.042513	0.615324	-0.297026	-0.588991	-0.431558	0	0
47013	9.691856	1.815466	1.408579	0.035771	0.130494	-0.030848	-0.816714	0.235138	0.040823	0.616035	-0.296075	-0.588425	-0.431968	0	0
47014	9.536927	1.955330	1.409597	0.059605	0.132145	-0.013212	-0.818240	0.233965	0.038316	0.616875	-0.295079	-0.587896	-0.432171	0	0
47015	9.420878	1.921288	1.309497	0.068797	0.139332	-0.020230	-0.817385	0.234816	0.036889	0.617778	-0.293947	-0.587385	-0.432347	0	0
47016	9.367711	1.873582	1.382049	0.063094	0.112164	-0.020224	-0.817370	0.234503	0.035199	0.618477	-0.292976	-0.587011	-0.432516	0	0
47017	9.290347	1.849209	1.300892	0.088652	0.111955	-0.025435	-0.818898	0.233626	0.032831	0.619252	-0.291807	-0.586768	-0.432527	0	0
47018	9.314543	1.839519	1.295915	0.090344	0.101046	-0.030683	-0.818172	0.233585	0.030282	0.619917	-0.290654	-0.586609	-0.432566	0	0
47019	9.326603	1.873170	1.288587	0.077351	0.084814	-0.037705	-0.817447	0.233252	0.028016	0.620444	-0.289598	-0.586520	-0.432640	0	0
47020	9.430555	1.916556	1.328663	0.093883	0.081051	-0.015708	-0.819962	0.231223	0.026093	0.621063	-0.288598	-0.586454	-0.432508	0	0
47021	9.503052	1.974446	1.371362	0.101344	0.082812	0.008018	-0.819963	0.232836	0.025522	0.621843	-0.287668	-0.586347	-0.432151	0	0
47022	9.507851	2.017458	1.308783	0.125206	0.089878	0.016854	-0.820229	0.232968	0.023552	0.622738	-0.286633	-0.586263	-0.431665	0	0
47023	9.437730	1.998375	1.323736	0.131107	0.095304	0.061608	-0.819094	0.233230	0.022687	0.623904	-0.285776	-0.586052	-0.430835	0	0
47024	9.430503	1.969521	1.328620	0.125529	0.084459	0.058969	-0.819079	0.234969	0.020142	0.624945	-0.285010	-0.585877	-0.430071	0	0
47025	9.338688	1.891781	1.163466	0.162564	0.118644	0.074790	-0.819630	0.235551	0.018457	0.626390	-0.283931	-0.585615	-0.429039	0	0
47026	9.353186	1.906144	1.151328	0.173786	0.122194	0.104653	-0.819896	0.236416	0.016202	0.627976	-0.282972	-0.585275	-0.427816	0	0
47027	9.464260	2.070706	1.352333	0.162705	0.084198	0.148594	-0.818618	0.239311	0.014055	0.629529	-0.282468	-0.585015	-0.426219	0	0
47028	9.720838	1.858672	1.391503	0.173794	0.056866	0.185467	-0.818607	0.242229	0.011646	0.631067	-0.282262	-0.584848	-0.424305	0	0
47029	9.868586	1.626030	1.609393	0.153684	0.040688	0.194157	-0.816914	0.245419	0.010336	0.632526	-0.282262	-0.584690	-0.422346	0	0
47030	9.726049	1.464941	1.610566	0.158267	0.014354	0.212585	-0.817176	0.246865	0.007374	0.633881	-0.282488	-0.584642	-0.420225	0	0
47031	9.559267	1.373244	1.520500	0.192181	0.005927	0.227569	-0.816632	0.251423	0.008050	0.635378	-0.282582	-0.584763	-0.417726	0	0
47032	9.673130	1.180597	1.543867	0.174158	-0.019331	0.273145	-0.814672	0.255652	0.008141	0.636815	-0.283210	-0.584810	-0.415038	0	0
47033	9.753243	0.877329	1.581996	0.148587	-0.075381	0.314327	-0.812140	0.260005	0.007094	0.638061	-0.284422	-0.585009	-0.412004	0	0
47034	9.666368	0.671118	1.722241	0.125956	-0.066109	0.318590	-0.810480	0.267929	0.008019	0.639269	-0.285802	-0.585016	-0.409157	0	0
47035	9.489810	0.680550	1.632164	0.158040	-0.069979	0.334466	-0.809525	0.273814	0.009670	0.640642	-0.287041	-0.585145	-0.405944	0	0
47036	9.424583	0.610490	1.565381	0.183892	-0.064734	0.357319	-0.807996	0.279673	0.010042	0.642164	-0.288263	-0.585252	-0.402503	0	0
47037	9.485108	0.550238	1.569796	0.156296	-0.084484	0.349368	-0.805758	0.284341	0.010408	0.643490	-0.289651	-0.585408	-0.399150	0	0
47038	9.509566	0.266749	1.694866	0.170826	-0.066480	0.308061	-0.804231	0.289031	0.011491	0.644755	-0.290660	-0.585602	-0.396078	0	0
47039	9.577589	-0.023026	1.540737	0.220255	-0.054217	0.288789	-0.802849	0.294316	0.012855	0.646186	-0.291155	-0.585976	-0.392817	0	0
47040	9.776046	-0.144423	1.395136	0.218324	-0.059689	0.271220	-0.800453	0.300133	0.010818	0.647472	-0.291602	-0.586409	-0.389709	0	0
47041	10.022838	-0.263757	1.672315	0.205276	-0.070496	0.255379	-0.799756	0.304819	0.009940	0.648619	-0.292056	-0.586912	-0.386693	0	0
47042	10.148618	-0.273841	1.618512	0.169537	-0.043019	0.207873	-0.797362	0.307853	0.009183	0.649607	-0.292370	-0.587225	-0.384314	0	0
47043	10.005877	-0.239318	1.739736	0.081743	0.010323	0.135636	-0.797096	0.312998	0.009157	0.650399	-0.292609	-0.587068	-0.383031	0	0
47044	9.838846	-0.085294	1.680726	0.035230	0.061522	0.091616	-0.797662	0.312866	0.009448	0.651158	-0.292709	-0.586523	-0.382499	0	0
47045	9.695999	0.064243	1.693669	0.012867	0.092543	0.010820	-0.796662	0.314295	0.007312	0.651752	-0.292349	-0.585930	-0.382671	0	0
47046	9.664692	-0.075077	1.746903	-0.024363	0.074665	-0.065630	-0.798632	0.314331	0.006921	0.651814	-0.291861	-0.585532	-0.383546	0	0
47047	9.599464	-0.151826	1.785909	-0.035513	0.080191	-0.099911	-0.796647	0.311491	0.006619	0.651770	-0.291215	-0.585155	-0.384686	0	0
47048	9.495395	-0.088640	1.873168	-0.087006	0.076985	-0.136877	-0.799594	0.310213	0.005404	0.651389	-0.290705	-0.584708	-0.386393	0	0
47049	9.524339	-0.020619	2.002727	-0.008727	0.051853	-0.127866	-0.799303	0.307118	0.005553	0.651146	-0.289829	-0.584698	-0.387474	0	0
47050	9.659696	0.067966	1.943965	-0.007095	0.030954	-0.124296	-0.798996	0.303708	0.003730	0.650777	-0.289045	-0.584822	-0.388492	0	0
47051	9.688663	0.123295	1.943709	-0.004116	0.050898	-0.112015	-0.799271	0.300040	0.004315	0.650602	-0.288235	-0.584786	-0.389438	0	0
47052	9.737050	0.106492	1.967411	0.000664	0.076263	-0.112039	-0.801801	0.301255	0.002941	0.650564	-0.287296	-0.584608	-0.390462	0	0
47053	9.686323	0.037090	2.035155	-0.023219	0.074641	-0.131421	-0.801922	0.297713	0.001831	0.650397	-0.286404	-0.584395	-0.391713	0	0
47054	9.558146	0.020925	2.134676	-0.065424	0.062297	-0.143802	-0.803882	0.295684	0.001026	0.649963	-0.285759	-0.584139	-0.393284	0	0
47055	9.417917	-0.024814	2.094867	-0.098434	0.042614	-0.147382	-0.805871	0.295010	0.003035	0.649328	-0.285388	-0.583880	-0.394983	0	0
47056	9.364806	-0.114322	1.994352	-0.081828	0.026155	-0.118384	-0.805708	0.291901	0.001636	0.648732	-0.285138	-0.583718	-0.396379	0	0
47057	9.427769	-0.189314	1.941061	-0.098643	-0.016374	-0.126282	-0.805706	0.291166	0.001639	0.647833	-0.285125	-0.583776	-0.397771	0	0
47058	9.548710	-0.194673	1.868057	-0.109725	-0.023565	-0.135948	-0.807388	0.285764	0.002535	0.646796	-0.285146	-0.583875	-0.399296	0	0
47059	9.684084	-0.127477	1.864609	-0.132019	-0.038834	-0.161409	-0.807673	0.284747	0.003249	0.645528	-0.285232	-0.584040	-0.401042	0	0
47060	9.732429	-0.101066	1.864234	-0.148664	-0.035086	-0.189527	-0.808239	0.279922	0.005253	0.644092	-0.285235	-0.584204	-0.403103	0	0
47061	9.664680	-0.069826	1.833449	-0.176740	0.008700	-0.208950	-0.810778	0.276457	0.006719	0.642775	-0.285138	-0.584011	-0.405546	0	0
47062	9.686420	-0.045613	1.866929	-0.161174	0.021275	-0.213311	-0.811475	0.272064	0.007454	0.641528	-0.284850	-0.583822	-0.407987	0	0
47063	9.705654	0.058535	1.996529	-0.179976	-0.000357	-0.245773	-0.811481	0.268845	0.009300	0.639990	-0.284594	-0.583767	-0.410652	0	0
47064	9.741620	0.380574	1.895029	-0.200346	-0.029221	-0.233414	-0.814007	0.263312	0.010070	0.638244	-0.284640	-0.583789	-0.413299	0	0
47065	9.925232	0.580171	1.903141	-0.158606	-0.058607	-0.217424	-0.815852	0.262338	0.011796	0.636532	-0.284648	-0.584102	-0.415484	0	0
47066	10.019423	0.710277	1.950431	-0.135054	-0.082391	-0.203261	-0.817962	0.255632	0.013833	0.634776	-0.284670	-0.584638	-0.417398	0	0
47067	9.992590	0.945863	1.873501	-0.108694	-0.082601	-0.204892	-0.817426	0.252430	0.018348	0.633110	-0.284530	-0.585268	-0.419137	0	0
47068	9.794034	1.195517	1.672797	-0.104211	-0.106202	-0.183729	-0.817996	0.249811	0.020060	0.631375	-0.284567	-0.586021	-0.420675	0	0
47069	9.585903	1.344120	1.481862	-0.057595	-0.115632	-0.166019	-0.819976	0.247806	0.021511	0.629817	-0.284467	-0.586957	-0.421770	0	0
47070	9.392308	1.464103	1.348545	-0.065666	-0.111910	-0.151976	-0.820256	0.241945	0.023514	0.628287	-0.284466	-0.587812	-0.422861	0	0
47071	9.339024	1.545697	1.281551	-0.065529	-0.117339	-0.127377	-0.819987	0.238437	0.026344	0.626854	-0.284648	-0.588612	-0.423751	0	0
47072	9.401878	1.576768	1.254620	-0.069024	-0.119122	-0.104556	-0.821971	0.238784	0.027503	0.625467	-0.284977	-0.589359	-0.424541	0	0
47073	9.500950	1.665770	1.268249	-0.109336	-0.136037	-0.097584	-0.821707	0.235869	0.030753	0.623920	-0.285685	-0.590001	-0.425447	0	0
47074	9.585402	1.865429	1.260257	-0.149791	-0.143882	-0.111658	-0.822292	0.234148	0.033871	0.622121	-0.286580	-0.590574	-0.426683	0	0
47075	9.623928	2.038614	1.240601	-0.166429	-0.152822	-0.116906	-0.821747	0.230496	0.037543	0.620222	-0.287597	-0.591128	-0.427995	0	0
47076	9.650451	2.136335	1.052801	-0.162692	-0.138346	-0.122151	-0.824017	0.226454	0.040698	0.618366	-0.288483	-0.591634	-0.429383	0	0
47077	9.594799	2.155920	1.101275	-0.183048	-0.165394	-0.124796	-0.823190	0.224702	0.043652	0.616301	-0.289606	-0.592210	-0.430800	0	0
47078	9.548848	2.160415	1.024674	-0.182899	-0.171736	-0.102847	-0.824626	0.223004	0.047348	0.614262	-0.290871	-0.592771	-0.432087	0	0
47079	9.725313	2.251661	1.028119	-0.184585	-0.174448	-0.074737	-0.824378	0.221283	0.052144	0.612344	-0.292333	-0.593243	-0.433174	0	0
47080	9.797877	2.251214	0.960272	-0.195310	-0.174359	-0.048432	-0.824682	0.222489	0.054258	0.610478	-0.294006	-0.593598	-0.434188	0	0
47081	9.759160	2.275079	0.907643	-0.213205	-0.143352	-0.037979	-0.824572	0.220914	0.058633	0.608810	-0.295721	-0.593641	-0.435305	0	0
47082	9.643055	2.294173	0.841159	-0.217349	-0.108818	-0.025745	-0.824171	0.219466	0.061734	0.607358	-0.297375	-0.593424	-0.436500	0	0
47083	9.570499	2.294135	0.812839	-0.219738	-0.084284	-0.010866	-0.825051	0.220700	0.065408	0.606130	-0.299028	-0.592994	-0.437661	0	0
47084	9.585093	2.216807	0.759903	-0.216111	-0.092488	-0.011742	-0.824781	0.218511	0.067668	0.604831	-0.300685	-0.592634	-0.438810	0	0
47085	9.517481	2.113070	0.697973	-0.216815	-0.072521	-0.017062	-0.824237	0.218670	0.069914	0.603646	-0.302228	-0.592158	-0.440022	0	0
47086	9.534415	2.119649	0.575231	-0.213786	-0.059841	0.001362	-0.823405	0.216765	0.072305	0.602597	-0.303803	-0.591564	-0.441172	0	0
47087	9.621433	2.163303	0.663514	-0.210144	-0.043545	-0.010046	-0.824271	0.217981	0.074287	0.601627	-0.305216	-0.590918	-0.442386	0	0
47088	9.686613	2.285927	0.650917	-0.186238	-0.019242	-0.006477	-0.824002	0.216379	0.076404	0.600859	-0.306399	-0.590218	-0.443543	0	0
47089	9.713140	2.356129	0.734813	-0.157781	0.023170	-0.023998	-0.825425	0.217304	0.077692	0.600375	-0.307116	-0.589442	-0.444732	0	0
47090	9.705798	2.429214	0.903099	-0.160638	0.009600	-0.013443	-0.824002	0.214620	0.077116	0.599821	-0.307977	-0.588700	-0.445867	0	0
47091	9.633261	2.414513	0.831516	-0.142293	0.013991	-0.011654	-0.825118	0.212868	0.076296	0.599380	-0.308711	-0.588009	-0.446862	0	0
47092	9.599477	2.333024	0.894338	-0.109152	0.030064	0.002422	-0.824424	0.212429	0.077837	0.599171	-0.309267	-0.587320	-0.447664	0	0
47093	9.488346	2.203476	0.952955	-0.129117	0.046569	-0.008215	-0.824702	0.212576	0.077277	0.598974	-0.309795	-0.586481	-0.448661	0	0
47094	9.403696	2.212686	0.845378	-0.097895	0.059023	-0.002890	-0.824693	0.212418	0.076291	0.598941	-0.310125	-0.585682	-0.449521	0	0
47095	9.502903	2.164595	0.885564	-0.069351	0.062421	0.023491	-0.824979	0.212282	0.076860	0.599162	-0.310408	-0.584917	-0.450026	0	0
47096	9.594954	2.017662	0.897032	-0.054434	0.073182	0.042785	-0.824563	0.214041	0.076987	0.599545	-0.310688	-0.584081	-0.450409	0	0
47097	9.619193	1.966960	0.875258	-0.064656	0.056922	0.033994	-0.824404	0.212843	0.075298	0.599793	-0.311028	-0.583338	-0.450806	0	0
47098	9.565981	1.967185	0.904497	-0.028736	0.091120	0.037544	-0.825524	0.213881	0.073902	0.600336	-0.311041	-0.582526	-0.451125	0	0
47099	9.464349	2.020252	0.895580	0.006918	0.090844	0.046415	-0.824959	0.214896	0.073466	0.601059	-0.310869	-0.581864	-0.451135	0	0
47100	9.430384	2.130707	0.828421	0.036437	0.128720	0.048220	-0.825075	0.215453	0.070223	0.602064	-0.310390	-0.581082	-0.451133	0	0
47101	9.391678	2.131225	0.920062	0.056338	0.112231	0.046530	-0.825769	0.216627	0.068538	0.603062	-0.309823	-0.580513	-0.450922	0	0
47102	9.396546	2.102183	0.891200	0.069209	0.110313	0.057088	-0.825902	0.217352	0.067268	0.604092	-0.309290	-0.579954	-0.450629	0	0
47103	9.440053	2.126411	0.934138	0.094981	0.111928	0.085235	-0.824331	0.219640	0.063991	0.605378	-0.308714	-0.579441	-0.449957	0	0
47104	9.490836	2.135844	0.909717	0.104146	0.108220	0.094042	-0.824324	0.219778	0.063144	0.606662	-0.308199	-0.578931	-0.449237	0	0
47105	9.483677	2.028173	1.039683	0.135238	0.106158	0.101109	-0.823313	0.220900	0.059740	0.608106	-0.307494	-0.578582	-0.448216	0	0
47106	9.464326	2.035133	0.982118	0.168384	0.105901	0.134538	-0.824295	0.223845	0.058052	0.609742	-0.306842	-0.578240	-0.446879	0	0
47107	9.517586	1.968603	1.171713	0.206548	0.067488	0.157476	-0.823157	0.226596	0.055907	0.611427	-0.306197	-0.578267	-0.444980	0	0
47108	9.643543	1.775902	1.187780	0.193662	0.007701	0.197845	-0.823731	0.230578	0.055617	0.612835	-0.306208	-0.578428	-0.442822	0	0
47109	9.774291	1.626686	1.235029	0.179891	-0.012165	0.203069	-0.821902	0.233331	0.055012	0.614171	-0.306339	-0.578677	-0.440549	0	0
47110	9.866385	1.429718	1.349918	0.153459	-0.019216	0.208231	-0.823466	0.238364	0.054734	0.615333	-0.306778	-0.578782	-0.438479	0	0
47111	9.793926	1.333332	1.312059	0.148024	-0.006473	0.191502	-0.821786	0.241570	0.054974	0.616546	-0.307010	-0.578884	-0.436473	0	0
47112	9.702085	1.259395	1.423382	0.151418	-0.033712	0.187134	-0.820234	0.245789	0.053239	0.617522	-0.307396	-0.579128	-0.434493	0	0
47113	9.557066	1.165573	1.395668	0.136760	-0.048099	0.187089	-0.817431	0.248098	0.054311	0.618434	-0.307850	-0.579446	-0.432448	0	0
47114	9.562067	1.001796	1.383744	0.139352	-0.082607	0.194997	-0.818307	0.252404	0.056280	0.619110	-0.308575	-0.579903	-0.430345	0	0
47115	9.518780	0.756200	1.365027	0.136653	-0.106177	0.208121	-0.817770	0.256093	0.058229	0.619768	-0.309398	-0.580507	-0.427985	0	0
47116	9.492401	0.536758	1.286061	0.160455	-0.111828	0.205498	-0.815240	0.260156	0.057606	0.620391	-0.310157	-0.581205	-0.425580	0	0
47117	9.509461	0.408954	1.249977	0.204608	-0.090415	0.215198	-0.815262	0.263116	0.059145	0.621373	-0.310529	-0.581969	-0.422823	0	0
47118	9.664410	0.254390	1.198484	0.241471	-0.068959	0.225757	-0.815286	0.267105	0.060537	0.622576	-0.310710	-0.582673	-0.419941	0	0
47119	9.679062	0.110114	1.236961	0.219459	-0.099631	0.237992	-0.812754	0.270579	0.059917	0.623634	-0.311157	-0.583474	-0.416917	0	0
47120	9.870188	0.056574	1.177908	0.224916	-0.083379	0.215163	-0.812623	0.275133	0.059332	0.624664	-0.311409	-0.584232	-0.414117	0	0
47121	10.075672	0.138960	1.342228	0.190258	-0.052261	0.199268	-0.811244	0.279982	0.061262	0.625735	-0.311611	-0.584725	-0.411644	0	0
47122	10.065899	0.244479	1.258067	0.192463	-0.005091	0.199240	-0.809699	0.281863	0.061228	0.627046	-0.311643	-0.584899	-0.409370	0	0
47123	10.094813	0.346023	1.351536	0.178077	0.043121	0.185127	-0.808290	0.286233	0.059636	0.628572	-0.311444	-0.584780	-0.407347	0	0
47124	10.089910	0.411093	1.363540	0.167861	0.056805	0.153509	-0.807438	0.289287	0.057776	0.629980	-0.311098	-0.584606	-0.405683	0	0
47125	10.007637	0.452118	1.359299	0.134308	0.115152	0.120014	-0.807426	0.290885	0.055796	0.631520	-0.310498	-0.584051	-0.404546	0	0
47126	9.826182	0.510362	1.399044	0.134369	0.159624	0.083107	-0.807681	0.293495	0.051560	0.633137	-0.309529	-0.583307	-0.403834	0	0
47127	9.676175	0.563671	1.424138	0.105136	0.160791	0.081288	-0.806122	0.295798	0.049692	0.634691	-0.308700	-0.582461	-0.403250	0	0
47128	9.727022	0.505864	1.433431	0.108295	0.144402	0.035671	-0.807225	0.294910	0.047036	0.635942	-0.307678	-0.581850	-0.402941	0	0
47129	9.678760	0.390692	1.496386	0.059032	0.145717	0.032009	-0.808050	0.296513	0.043941	0.637064	-0.306915	-0.581062	-0.402889	0	0
47130	9.596650	0.261222	1.578833	0.075450	0.159193	0.010055	-0.807605	0.296038	0.041540	0.638196	-0.305888	-0.580302	-0.402974	0	0
47131	9.555588	0.217354	1.461364	0.064522	0.157463	0.007389	-0.806585	0.296415	0.037434	0.639301	-0.304898	-0.579532	-0.403080	0	0
47132	9.519279	0.241859	1.536139	0.066035	0.144745	-0.013649	-0.808131	0.296734	0.036753	0.640222	-0.303848	-0.578897	-0.403324	0	0
47133	9.470861	0.276315	1.671099	0.080183	0.104712	-0.020580	-0.806134	0.297691	0.033615	0.640955	-0.302808	-0.578610	-0.403355	0	0
47134	9.451568	0.223258	1.647241	0.048842	0.075924	-0.032039	-0.808093	0.296246	0.032385	0.641352	-0.302034	-0.578402	-0.403601	0	0
47135	9.475780	0.194514	1.683150	0.077842	0.053904	-0.034581	-0.809766	0.295084	0.030585	0.641726	-0.301133	-0.578472	-0.403580	0	0
47136	9.572493	0.230155	1.617502	0.064906	0.055802	-0.054785	-0.808901	0.294309	0.028600	0.641966	-0.300201	-0.578528	-0.403814	0	0
47137	9.577252	0.300402	1.703960	0.099514	0.046454	-0.046776	-0.808755	0.293273	0.028321	0.642312	-0.299120	-0.578767	-0.403723	0	0
47138	9.531299	0.307304	1.627357	0.084875	0.053828	-0.061737	-0.807901	0.292512	0.027605	0.642570	-0.298027	-0.578935	-0.403879	0	0
47139	9.625629	0.300039	1.645907	0.101186	0.035538	-0.055530	-0.810717	0.293006	0.027085	0.642821	-0.296929	-0.579276	-0.403800	0	0
47140	9.630558	0.210809	1.617094	0.071732	0.007640	-0.062607	-0.810422	0.290931	0.026244	0.642769	-0.296099	-0.579690	-0.403897	0	0
47141	9.664377	0.251686	1.616813	0.100889	0.001048	-0.059007	-0.811817	0.289474	0.025004	0.642804	-0.295122	-0.580260	-0.403738	0	0
47142	9.669136	0.337887	1.525349	0.088080	0.012034	-0.072191	-0.811528	0.288434	0.024581	0.642788	-0.294110	-0.580741	-0.403811	0	0
47143	9.601360	0.395598	1.492139	0.069670	0.003114	-0.080108	-0.812372	0.287862	0.024597	0.642657	-0.293203	-0.581231	-0.403973	0	0
47144	9.480502	0.323626	1.507506	0.107874	-0.002639	-0.095828	-0.812651	0.285811	0.024892	0.642516	-0.291985	-0.581954	-0.404038	0	0
47145	9.557907	0.322941	1.393944	0.095036	-0.002554	-0.106384	-0.812926	0.284342	0.024621	0.642319	-0.290785	-0.582658	-0.404204	0	0
47146	9.538537	0.337815	1.473412	0.078496	-0.015114	-0.102896	-0.814471	0.282607	0.024654	0.641990	-0.289762	-0.583362	-0.404445	0	0
47147	9.620756	0.347492	1.506462	0.049260	-0.002184	-0.117019	-0.814744	0.281135	0.024101	0.641617	-0.288792	-0.583907	-0.404944	0	0
47148	9.615868	0.393581	1.573777	0.061235	-0.009523	-0.090644	-0.815155	0.278490	0.023696	0.641320	-0.287925	-0.584469	-0.405219	0	0
47149	9.654535	0.424700	1.549427	0.036242	-0.036552	-0.102945	-0.816859	0.277660	0.025419	0.640765	-0.287260	-0.585139	-0.405604	0	0
47150	9.792280	0.540042	1.545923	0.010693	-0.025466	-0.104742	-0.817418	0.274294	0.026148	0.640171	-0.286699	-0.585638	-0.406218	0	0
47151	9.857553	0.568822	1.543018	-0.009657	-0.042553	-0.117044	-0.817705	0.272985	0.027145	0.639389	-0.286270	-0.586198	-0.406942	0	0
47152	9.855013	0.698369	1.451572	-0.044549	-0.037742	-0.142548	-0.819958	0.270390	0.027897	0.638410	-0.285889	-0.586658	-0.408084	0	0
47153	9.966127	0.828827	1.573267	-0.059400	-0.052141	-0.143409	-0.818554	0.267730	0.029577	0.637320	-0.285661	-0.587150	-0.409239	0	0
47154	9.886212	0.934644	1.528086	-0.068604	-0.053872	-0.146914	-0.821245	0.266334	0.031601	0.636155	-0.285472	-0.587623	-0.410501	0	0
47155	9.828076	1.037513	1.381772	-0.057572	-0.039443	-0.152144	-0.822227	0.262390	0.032480	0.635106	-0.285128	-0.588063	-0.411734	0	0
47156	9.840150	1.047658	1.487459	-0.049373	-0.048574	-0.139826	-0.822782	0.260483	0.032074	0.634054	-0.284833	-0.588559	-0.412849	0	0
47157	9.779617	1.115194	1.495059	-0.041361	-0.066780	-0.141524	-0.823368	0.259643	0.035047	0.632930	-0.284559	-0.589206	-0.413839	0	0
47158	9.663395	1.247694	1.478971	-0.038396	-0.049538	-0.125713	-0.823083	0.254648	0.036474	0.631958	-0.284282	-0.589709	-0.414797	0	0
47159	9.539948	1.348810	1.443727	-0.039160	-0.060390	-0.092332	-0.823933	0.251153	0.038335	0.631078	-0.284256	-0.590182	-0.415480	0	0
47160	9.462529	1.375310	1.425038	-0.029971	-0.064988	-0.080014	-0.825636	0.250616	0.039916	0.630226	-0.284259	-0.590687	-0.416054	0	0
47161	9.414079	1.454780	1.415710	-0.052191	-0.085675	-0.092307	-0.825643	0.248864	0.041333	0.629159	-0.284419	-0.591263	-0.416741	0	0
47162	9.518014	1.526402	1.325938	-0.059442	-0.095603	-0.072982	-0.826787	0.247296	0.043896	0.628069	-0.284776	-0.591815	-0.417357	0	0
47163	9.614761	1.516967	1.392556	-0.088762	-0.106259	-0.072161	-0.826371	0.245097	0.045590	0.626857	-0.285369	-0.592309	-0.418073	0	0
47164	9.585700	1.555530	1.392737	-0.110864	-0.126037	-0.073057	-0.827388	0.244129	0.049558	0.625436	-0.286175	-0.592834	-0.418906	0	0
47165	9.498533	1.647508	1.465424	-0.125412	-0.124080	-0.060790	-0.828243	0.242984	0.050986	0.624056	-0.287137	-0.593250	-0.419716	0	0
47166	9.367875	1.700752	1.483165	-0.152912	-0.140168	-0.055561	-0.828417	0.242884	0.055077	0.622498	-0.288367	-0.593631	-0.420645	0	0
47167	9.261275	1.895189	1.339534	-0.142037	-0.143876	-0.055482	-0.827300	0.240528	0.057183	0.620970	-0.289543	-0.594080	-0.421461	0	0
47168	9.353054	2.031721	1.228160	-0.121980	-0.133168	-0.064183	-0.827336	0.239695	0.061839	0.619500	-0.290500	-0.594567	-0.422279	0	0
47169	9.459469	2.036305	1.212954	-0.109249	-0.145985	-0.055355	-0.828468	0.237231	0.063278	0.618050	-0.291479	-0.595163	-0.422891	0	0
47170	9.638340	2.150968	1.086536	-0.088921	-0.126205	-0.041253	-0.828213	0.234766	0.067372	0.616809	-0.292337	-0.595675	-0.423389	0	0
47171	9.894704	2.155486	1.101489	-0.080699	-0.129926	-0.032444	-0.829639	0.236135	0.068799	0.615629	-0.293205	-0.596222	-0.423734	0	0
47172	9.952826	2.076086	1.127575	-0.074018	-0.110926	-0.020186	-0.829376	0.233955	0.071905	0.614606	-0.294035	-0.596636	-0.424061	0	0
47173	9.919031	2.017993	1.055744	-0.035037	-0.057701	-0.004380	-0.827702	0.234970	0.073706	0.614108	-0.294482	-0.596849	-0.424173	0	0
47174	9.696468	2.078099	0.975579	-0.045556	-0.015845	0.002571	-0.827849	0.234540	0.074556	0.613828	-0.294874	-0.596730	-0.424474	0	0
47175	9.616592	2.145360	0.923216	-0.017618	0.032945	0.020141	-0.828268	0.233810	0.074284	0.614025	-0.294973	-0.596389	-0.424600	0	0
47176	9.657795	2.047259	1.055224	-0.010302	0.023814	0.030674	-0.828265	0.233807	0.074002	0.614202	-0.295152	-0.596090	-0.424638	0	0
47177	9.590067	2.050046	1.111013	0.000779	0.027371	0.043857	-0.827988	0.235273	0.073991	0.614520	-0.295302	-0.595792	-0.424493	0	0
47178	9.527192	2.045143	1.075414	0.052058	0.039661	0.048349	-0.827425	0.235850	0.073980	0.615044	-0.295143	-0.595605	-0.424107	0	0
47179	9.565913	2.025534	1.017447	0.080416	0.035795	0.057195	-0.828257	0.237022	0.071874	0.615702	-0.294846	-0.595553	-0.423431	0	0
47180	9.570846	1.936123	0.952570	0.103694	0.064643	0.074743	-0.827411	0.238763	0.071148	0.616635	-0.294426	-0.595349	-0.422652	0	0
47181	9.510348	1.972131	0.914516	0.133203	0.086193	0.088834	-0.827691	0.240379	0.070299	0.617880	-0.293776	-0.595115	-0.421615	0	0
47182	9.498295	1.935843	0.876167	0.184341	0.076701	0.097736	-0.828239	0.241250	0.068049	0.619207	-0.292952	-0.595101	-0.420258	0	0
47183	9.507944	1.953141	0.967441	0.200843	0.089274	0.097761	-0.826546	0.244147	0.066882	0.620700	-0.291921	-0.595102	-0.418769	0	0
47184	9.464346	2.024958	0.873938	0.228102	0.083604	0.089077	-0.828227	0.246219	0.064786	0.622143	-0.290757	-0.595240	-0.417239	0	0
47185	9.445059	1.976073	0.722656	0.263134	0.106907	0.097897	-0.826783	0.245854	0.060817	0.623913	-0.289262	-0.595384	-0.415424	0	0
47186	9.435420	1.930879	0.828547	0.285127	0.117621	0.097921	-0.826780	0.248342	0.059537	0.625744	-0.287660	-0.595507	-0.413603	0	0
47187	9.488676	1.885009	0.818578	0.312406	0.104684	0.096239	-0.824933	0.251073	0.056817	0.627622	-0.285849	-0.595865	-0.411492	0	0
47188	9.478928	1.952796	0.890720	0.359993	0.115195	0.106885	-0.825900	0.253853	0.053438	0.629657	-0.283861	-0.596260	-0.409181	0	0
47189	9.459562	1.969653	0.886039	0.382175	0.127730	0.127986	-0.826150	0.255577	0.048924	0.631984	-0.281697	-0.596652	-0.406509	0	0
47190	9.503196	1.875394	0.825693	0.424549	0.160042	0.133290	-0.825557	0.259194	0.044106	0.634540	-0.279290	-0.596922	-0.403783	0	0
47191	9.566141	1.799146	1.000800	0.459325	0.156135	0.150908	-0.824400	0.261186	0.039850	0.637317	-0.276646	-0.597359	-0.400569	0	0
47192	9.696821	1.717364	1.052804	0.528825	0.160999	0.159826	-0.823262	0.264963	0.037278	0.640211	-0.273766	-0.597914	-0.397090	0	0
47193	9.861366	1.623955	1.195929	0.572459	0.111640	0.191565	-0.822100	0.266655	0.032459	0.643156	-0.270801	-0.598940	-0.392794	0	0
47194	9.934207	1.326156	1.361528	0.615714	0.042305	0.184661	-0.822221	0.271031	0.028496	0.645627	-0.267968	-0.600488	-0.388294	0	0
47195	9.927068	1.208309	1.383313	0.635752	0.027621	0.188208	-0.821201	0.276246	0.022536	0.648175	-0.264885	-0.602264	-0.383383	0	0
47196	9.692503	1.165566	1.433145	0.607920	0.006989	0.151291	-0.820890	0.278256	0.018294	0.650241	-0.262011	-0.604056	-0.379017	0	0
47197	9.644029	1.294089	1.125660	0.602399	0.011557	0.137269	-0.819183	0.280842	0.015576	0.652359	-0.258878	-0.605896	-0.374565	0	0
47198	10.035987	1.121647	1.416247	0.598382	-0.024743	0.135515	-0.820018	0.283923	0.013040	0.654083	-0.256105	-0.607844	-0.370285	0	0
47199	10.046048	0.704501	1.767523	0.486654	-0.074643	0.129934	-0.818601	0.285498	0.011600	0.655313	-0.253988	-0.609796	-0.366339	0	0
47200	9.818906	0.507013	1.687602	0.512222	-0.075753	0.114144	-0.819304	0.288149	0.010473	0.656417	-0.251785	-0.611795	-0.362530	0	0
47201	9.615608	0.669447	1.376411	0.543634	-0.040606	0.119480	-0.818312	0.290908	0.008753	0.657926	-0.249095	-0.613724	-0.358368	0	0
47202	9.572041	0.707741	1.318998	0.587663	-0.040044	0.145043	-0.816599	0.293046	0.005474	0.659529	-0.246412	-0.615660	-0.353929	0	0
47203	9.606073	0.527554	1.403042	0.585975	-0.057265	0.172220	-0.816612	0.296581	0.005741	0.661184	-0.243810	-0.617677	-0.349095	0	0
47204	9.615896	0.376074	1.443965	0.622142	-0.093869	0.160906	-0.814897	0.298862	0.002038	0.662562	-0.241146	-0.620013	-0.344158	0	0
47205	9.712702	0.313360	1.448117	0.666103	-0.085165	0.167131	-0.814466	0.301482	0.000046	0.664168	-0.238062	-0.622452	-0.338763	0	0
47206	9.824051	0.235136	1.245417	0.665464	-0.040733	0.142489	-0.812767	0.304664	-0.001969	0.665875	-0.234770	-0.624583	-0.333750	0	0
47207	9.828867	0.247700	1.351155	0.677338	-0.025403	0.131968	-0.812611	0.307720	-0.004945	0.667702	-0.231170	-0.626688	-0.328628	0	0
47208	9.843348	0.278963	1.348620	0.710042	-0.047448	0.138226	-0.811601	0.309577	-0.008352	0.669407	-0.227529	-0.628972	-0.323292	0	0
47209	9.838466	0.333736	1.228402	0.730222	-0.049427	0.151456	-0.810177	0.312756	-0.011208	0.671201	-0.223755	-0.631301	-0.317619	0	0
47210	9.867455	0.369720	1.211331	0.713783	-0.031155	0.132975	-0.810143	0.314471	-0.016009	0.672941	-0.219966	-0.633440	-0.312281	0	0
47211	9.886844	0.331026	1.182371	0.739686	0.021252	0.116287	-0.809557	0.315899	-0.019126	0.675021	-0.215661	-0.635331	-0.306905	0	0
47212	9.741678	0.361345	1.423825	0.699744	0.047024	0.124931	-0.808678	0.318625	-0.024085	0.677135	-0.211644	-0.636856	-0.301842	0	0
47213	9.780345	0.390298	1.447561	0.713915	0.019672	0.103947	-0.808922	0.319021	-0.028875	0.679044	-0.207417	-0.638638	-0.296679	0	0
47214	9.627762	0.625125	1.184024	0.717045	0.081357	0.089894	-0.807330	0.319524	-0.033978	0.681247	-0.202926	-0.639995	-0.291771	0	0
47215	9.572169	0.573261	1.386424	0.724116	0.148474	0.105600	-0.808256	0.320054	-0.041436	0.683934	-0.198239	-0.640860	-0.286764	0	0
47216	9.668902	0.591892	1.289535	0.708972	0.094131	0.095992	-0.807519	0.321464	-0.045824	0.686150	-0.193780	-0.642029	-0.281863	0	0
47217	9.572224	0.529296	1.261442	0.631913	0.082046	0.055437	-0.806354	0.322568	-0.050640	0.688023	-0.189575	-0.643122	-0.277633	0	0
47218	9.548041	0.520066	1.333751	0.654043	0.085513	0.080930	-0.805456	0.322777	-0.056999	0.689977	-0.185397	-0.644170	-0.273140	0	0
47219	9.548101	0.462141	1.304948	0.667247	0.105378	0.107248	-0.805407	0.323301	-0.063063	0.692150	-0.181203	-0.645046	-0.268345	0	0
47220	9.548108	0.452656	1.333806	0.619612	0.091248	0.101884	-0.805792	0.322382	-0.067281	0.694079	-0.177362	-0.645870	-0.263912	0	0
47221	9.521463	0.495861	1.300307	0.631921	0.069355	0.068606	-0.805887	0.322913	-0.072921	0.695798	-0.173243	-0.646915	-0.259526	0	0
47222	9.475511	0.505025	1.194851	0.636231	0.051163	0.052847	-0.803743	0.323565	-0.076764	0.697313	-0.169060	-0.648096	-0.255235	0	0
47223	9.519021	0.533559	1.136810	0.629568	0.033055	0.038824	-0.803151	0.324985	-0.080586	0.698661	-0.164846	-0.649387	-0.250988	0	0
47224	9.673830	0.514069	1.135695	0.620397	0.020411	0.047594	-0.803959	0.324074	-0.084797	0.699883	-0.160803	-0.650702	-0.246763	0	0
47225	9.722278	0.441530	1.087316	0.579983	0.002575	0.029954	-0.803080	0.324015	-0.088758	0.700880	-0.156942	-0.652049	-0.242833	0	0
47226	9.567409	0.528042	1.011443	0.569002	-0.008204	0.038736	-0.803892	0.324282	-0.092975	0.701767	-0.153257	-0.653410	-0.238939	0	0
47227	9.605982	0.664507	0.871608	0.548670	-0.013500	0.017672	-0.803726	0.322781	-0.095368	0.702537	-0.149565	-0.654771	-0.235258	0	0
47228	9.693043	0.671625	0.875774	0.515767	-0.005985	0.006180	-0.804265	0.320708	-0.097605	0.703240	-0.146025	-0.656003	-0.231927	0	0
47229	9.736600	0.652106	0.837005	0.501145	-0.005875	0.001754	-0.803253	0.321977	-0.101010	0.703916	-0.142538	-0.657188	-0.228668	0	0
47230	9.751116	0.651842	0.788816	0.444361	-0.013588	-0.015043	-0.804200	0.317107	-0.104075	0.704386	-0.139369	-0.658309	-0.225932	0	0
47231	9.888922	0.704650	0.797383	0.415043	-0.007016	-0.030022	-0.804759	0.317993	-0.104915	0.704832	-0.136277	-0.659325	-0.223451	0	0
47232	9.944479	0.767623	0.888284	0.387477	-0.002261	-0.049385	-0.804743	0.316946	-0.106461	0.705196	-0.133259	-0.660263	-0.221345	0	0
47233	9.886382	0.822802	0.833368	0.363483	-0.020214	-0.061692	-0.805285	0.315170	-0.108418	0.705393	-0.130348	-0.661281	-0.219403	0	0
47234	9.973340	0.935740	0.815811	0.350695	-0.017392	-0.058184	-0.804419	0.313369	-0.110116	0.705572	-0.127556	-0.662239	-0.217572	0	0
47235	9.973229	1.041960	0.873426	0.335735	-0.033604	-0.075724	-0.806097	0.310893	-0.110924	0.705597	-0.124773	-0.663292	-0.215890	0	0
47236	9.895745	1.142535	0.744084	0.323816	-0.040760	-0.073962	-0.806495	0.308084	-0.112879	0.705536	-0.122114	-0.664362	-0.214312	0	0
47237	9.857065	1.130228	0.679464	0.331993	-0.053529	-0.068664	-0.809035	0.307699	-0.112413	0.705423	-0.119445	-0.665524	-0.212575	0	0
47238	9.866730	1.137581	0.708237	0.306885	-0.000689	-0.067913	-0.808157	0.304269	-0.114949	0.705606	-0.116861	-0.666254	-0.211114	0	0
47239	9.731264	1.166442	0.663524	0.305038	-0.016988	-0.054730	-0.809004	0.303115	-0.114367	0.705719	-0.114395	-0.667072	-0.209498	0	0
47240	9.649112	1.098451	0.524737	0.285405	0.008589	-0.037276	-0.808696	0.301024	-0.116759	0.705991	-0.112146	-0.667644	-0.207971	0	0
47241	9.876425	1.122770	0.638458	0.283775	0.017669	-0.014464	-0.808818	0.300562	-0.118869	0.706383	-0.110025	-0.668116	-0.206248	0	0
47242	9.944119	1.137769	0.767776	0.245227	-0.003792	-0.011015	-0.809507	0.299970	-0.120547	0.706572	-0.108260	-0.668653	-0.204789	0	0
47243	9.779591	1.200730	0.792969	0.239898	0.023494	-0.018951	-0.810211	0.300423	-0.120819	0.706936	-0.106406	-0.668991	-0.203394	0	0
47244	9.663429	1.272982	0.764908	0.227045	0.041751	-0.045317	-0.811022	0.297464	-0.123895	0.707333	-0.104446	-0.669199	-0.202347	0	0
47245	9.552104	1.354347	0.635830	0.227112	0.052646	-0.049699	-0.810296	0.298450	-0.126730	0.707809	-0.102416	-0.669330	-0.201283	0	0
47246	9.527793	1.468238	0.775357	0.226997	0.049032	-0.047915	-0.811850	0.297019	-0.125852	0.708239	-0.100431	-0.669481	-0.200267	0	0
47247	9.556780	1.504283	0.770308	0.274542	0.023250	-0.008268	-0.811126	0.294341	-0.127121	0.708640	-0.098399	-0.669866	-0.198561	0	0
47248	9.653508	1.514084	0.832102	0.256429	0.037914	-0.002183	-0.810526	0.293405	-0.131074	0.709110	-0.096527	-0.670101	-0.197004	0	0
47249	9.643768	1.572339	0.923484	0.271162	0.045975	0.011895	-0.810521	0.293104	-0.131637	0.709690	-0.094606	-0.670289	-0.195198	0	0
47250	9.503518	1.543706	0.934149	0.261958	0.023385	0.023298	-0.810501	0.292786	-0.133891	0.710106	-0.092900	-0.670604	-0.193415	0	0
47251	9.385052	1.505023	0.867729	0.254863	0.048857	0.015338	-0.810064	0.293492	-0.135874	0.710688	-0.091112	-0.670727	-0.191695	0	0
47252	9.377709	1.596251	0.814816	0.234954	0.050847	0.038128	-0.810609	0.293627	-0.138121	0.711282	-0.089647	-0.670772	-0.190015	0	0
47253	9.440486	1.715780	0.665201	0.237977	0.061713	0.064484	-0.809186	0.294755	-0.140123	0.712019	-0.088281	-0.670720	-0.188069	0	0
47254	9.667815	1.734605	0.644291	0.245501	0.068895	0.087322	-0.808740	0.295010	-0.142950	0.712828	-0.087039	-0.670604	-0.185986	0	0
47255	9.890394	1.648611	0.842282	0.244560	0.008971	0.039991	-0.809435	0.293252	-0.143495	0.713163	-0.085558	-0.670953	-0.184124	0	0
47256	9.900037	1.704909	0.551260	0.252718	0.010696	0.024233	-0.809148	0.293826	-0.144348	0.713459	-0.083955	-0.671311	-0.182396	0	0
47257	9.928970	1.791730	0.589445	0.269675	0.066827	0.036509	-0.808975	0.294369	-0.148441	0.714188	-0.082163	-0.671288	-0.180438	0	0
47258	9.907086	1.902822	0.652023	0.295454	0.097480	0.040067	-0.808255	0.294482	-0.150286	0.715118	-0.080215	-0.671080	-0.178393	0	0
47259	9.914364	1.874358	0.738543	0.339646	0.124353	0.059435	-0.807383	0.294432	-0.153401	0.716315	-0.077970	-0.670739	-0.175847	0	0
47260	9.880555	1.803348	0.969649	0.374119	0.091422	0.071821	-0.807911	0.293518	-0.157335	0.717304	-0.075687	-0.670672	-0.173047	0	0
47261	9.868528	1.740577	0.931322	0.381612	0.094994	0.085860	-0.805903	0.293288	-0.161314	0.718363	-0.073366	-0.670575	-0.170004	0	0
47262	9.791187	1.683119	0.972805	0.403827	0.120234	0.093760	-0.803623	0.296144	-0.165310	0.719579	-0.070981	-0.670313	-0.166880	0	0
47263	9.677634	1.565139	0.937668	0.433420	0.141783	0.107811	-0.802034	0.294744	-0.169418	0.720999	-0.068352	-0.669927	-0.163361	0	0
47264	9.542279	1.480993	0.921896	0.476290	0.125112	0.114052	-0.802139	0.294114	-0.173501	0.722303	-0.065565	-0.669707	-0.159598	0	0
47265	9.508407	1.504452	0.789894	0.520338	0.132016	0.131708	-0.801809	0.296100	-0.179999	0.723719	-0.062479	-0.669482	-0.155311	0	0
47266	9.479313	1.553930	1.044909	0.561467	0.146219	0.135303	-0.801498	0.296498	-0.183530	0.725205	-0.059207	-0.669190	-0.150856	0	0
47267	9.384944	1.611098	0.896493	0.623468	0.131197	0.139874	-0.799347	0.295823	-0.187650	0.726639	-0.055423	-0.669076	-0.145811	0	0
47268	9.276143	1.581982	0.820378	0.694731	0.146947	0.125096	-0.798450	0.295886	-0.193867	0.728132	-0.051116	-0.668925	-0.140534	0	0
47269	9.290568	1.668618	0.817798	0.755178	0.157351	0.144555	-0.797693	0.295953	-0.200082	0.729743	-0.046360	-0.668741	-0.134576	0	0
47270	9.508118	1.797947	0.746382	0.865026	0.146471	0.202792	-0.794513	0.294910	-0.209151	0.731328	-0.041343	-0.668707	-0.127597	0	0
47271	9.832332	1.645096	1.083127	0.929018	0.124164	0.245062	-0.794594	0.293371	-0.215768	0.732814	-0.036022	-0.668846	-0.119710	0	0
47272	9.919629	1.391289	1.383219	0.943233	0.051461	0.270571	-0.790858	0.293354	-0.224145	0.733752	-0.030996	-0.669463	-0.111656	0	0
47273	9.929461	1.246097	1.239014	0.914136	0.043522	0.278376	-0.790814	0.294325	-0.229788	0.734599	-0.026096	-0.670041	-0.103577	0	0
47274	9.668385	1.120933	1.168898	0.885478	-0.016111	0.283611	-0.788239	0.295399	-0.234628	0.734953	-0.021658	-0.670970	-0.095789	0	0
47275	9.414597	0.971173	0.997774	0.806250	0.000881	0.269316	-0.787934	0.293604	-0.236739	0.735361	-0.017530	-0.671647	-0.088472	0	0
47276	9.489785	0.763702	0.934885	0.784169	-0.026184	0.262230	-0.785917	0.295269	-0.242559	0.735503	-0.013686	-0.672463	-0.081493	0	0
47277	9.673760	0.586148	1.106786	0.743802	-0.042210	0.251581	-0.785190	0.294786	-0.245106	0.735501	-0.009934	-0.673319	-0.074707	0	0
47278	9.818918	0.542646	1.115378	0.769220	-0.062398	0.255172	-0.784459	0.297084	-0.249074	0.735302	-0.006184	-0.674305	-0.067871	0	0
47279	9.823823	0.461597	1.276488	0.759646	-0.094992	0.235861	-0.782723	0.294648	-0.253462	0.734844	-0.002248	-0.675477	-0.061080	0	0
47280	9.727009	0.547477	1.092004	0.732118	-0.116540	0.238478	-0.782445	0.296700	-0.253757	0.734180	0.001330	-0.676756	-0.054582	0	0
47281	9.714842	0.633461	0.952580	0.761548	-0.095004	0.242933	-0.781720	0.295781	-0.255739	0.733636	0.005230	-0.677845	-0.047717	0	0
47282	9.685895	0.561037	0.904767	0.752452	-0.087676	0.232353	-0.781008	0.297076	-0.257165	0.733077	0.009012	-0.678841	-0.041118	0	0
47283	9.741658	0.435170	0.786657	0.743285	-0.074928	0.202451	-0.780125	0.295839	-0.261121	0.732564	0.013060	-0.679689	-0.034666	0	0
47284	9.877324	0.197343	0.927707	0.697538	-0.080021	0.186493	-0.780118	0.297003	-0.262395	0.731965	0.016754	-0.680528	-0.028771	0	0
47285	9.858068	0.108125	0.894261	0.686353	-0.103531	0.175944	-0.779513	0.295473	-0.266768	0.731180	0.020552	-0.681490	-0.022898	0	0
47286	9.853317	0.041906	0.651528	0.672464	-0.038093	0.181080	-0.776942	0.293914	-0.270186	0.730800	0.024125	-0.681949	-0.017180	0	0
47287	9.945175	0.080834	0.759013	0.650291	-0.045183	0.163496	-0.777769	0.293174	-0.272143	0.730351	0.027753	-0.682409	-0.011627	0	0
47288	9.877444	0.088352	0.797969	0.628232	-0.028674	0.128318	-0.777453	0.292099	-0.275808	0.729977	0.031357	-0.682720	-0.006596	0	0
47289	9.785542	0.097366	0.649574	0.611936	0.007747	0.100153	-0.776589	0.290006	-0.277223	0.729835	0.035136	-0.682717	-0.001748	0	0
47290	9.751680	0.097489	0.664246	0.580754	0.038836	0.049139	-0.775693	0.288460	-0.282587	0.729884	0.038939	-0.682457	0.002408	0	0
47291	9.756419	0.175710	0.899757	0.554944	0.039962	0.030662	-0.776787	0.284335	-0.285089	0.729934	0.042772	-0.682148	0.006374	0	0
47292	9.693448	0.262570	0.919380	0.538356	0.011986	0.046473	-0.774641	0.282933	-0.288360	0.729773	0.046295	-0.682044	0.010222	0	0
47293	9.722494	0.233941	0.979296	0.540166	0.018319	0.038564	-0.775736	0.281594	-0.291860	0.729640	0.049963	-0.681857	0.014138	0	0
47294	9.538638	0.300253	0.708913	0.538404	0.006550	0.050877	-0.775139	0.276850	-0.293964	0.729400	0.053463	-0.681757	0.018024	0	0
47295	9.712796	0.289806	0.597057	0.537999	-0.008010	0.014044	-0.773565	0.275615	-0.296381	0.729053	0.057282	-0.681710	0.021734	0	0
47296	9.746637	0.299944	0.707393	0.554739	0.013644	0.034241	-0.775374	0.272691	-0.298030	0.728814	0.061003	-0.681508	0.025606	0	0
47297	9.993299	0.342378	0.599773	0.514220	-0.015100	0.022795	-0.774634	0.271019	-0.301700	0.728391	0.064587	-0.681485	0.029213	0	0
47298	9.964344	0.279511	0.537527	0.490732	0.008683	0.020937	-0.774608	0.267614	-0.303518	0.728124	0.067932	-0.681294	0.032552	0	0
47299	9.821712	0.216959	0.504961	0.416140	0.041971	0.010165	-0.774712	0.266105	-0.307316	0.728127	0.070865	-0.680847	0.035437	0	0
47300	9.751497	0.285019	0.613607	0.430528	0.025534	0.008478	-0.775111	0.262270	-0.308843	0.727993	0.073851	-0.680519	0.038287	0	0
47301	9.712856	0.225095	0.654809	0.391316	0.024047	0.011879	-0.775071	0.260901	-0.313067	0.727869	0.076593	-0.680191	0.041004	0	0
47302	9.741892	0.212942	0.640182	0.389972	-0.006810	-0.009147	-0.775340	0.258104	-0.313614	0.727530	0.079413	-0.680080	0.043422	0	0
47303	9.773331	0.208529	0.728910	0.358699	-0.022890	-0.017979	-0.774760	0.255580	-0.314599	0.727104	0.082135	-0.680065	0.045665	0	0
47304	9.761277	0.174527	0.666517	0.331243	-0.017233	-0.037365	-0.775732	0.253382	-0.315561	0.726737	0.084727	-0.680016	0.047474	0	0
47305	9.766141	0.159359	0.524648	0.305609	-0.015225	-0.054981	-0.775707	0.250565	-0.317522	0.726409	0.087306	-0.679924	0.049096	0	0
47306	9.800061	0.101396	0.498001	0.279833	-0.027734	-0.072590	-0.775563	0.248946	-0.317236	0.726019	0.089768	-0.679934	0.050290	0	0
47307	9.877380	0.185094	0.408413	0.244921	-0.041982	-0.082282	-0.776689	0.245302	-0.316074	0.725565	0.092099	-0.680031	0.051281	0	0
47308	9.908673	0.341109	0.323911	0.195368	-0.039776	-0.109565	-0.776946	0.243663	-0.318459	0.725179	0.094205	-0.680129	0.051621	0	0
47309	9.973894	0.431914	0.207960	0.169809	-0.026879	-0.121023	-0.778493	0.238558	-0.317002	0.724910	0.096245	-0.680114	0.051836	0	0
47310	9.956972	0.411036	0.359564	0.158550	-0.048560	-0.131562	-0.779461	0.235329	-0.318100	0.724504	0.098242	-0.680267	0.051763	0	0
47311	9.761043	0.446761	0.226333	0.107561	-0.022725	-0.148386	-0.780590	0.233300	-0.317227	0.724333	0.100011	-0.680222	0.051363	0	0
47312	9.862603	0.484086	0.018801	0.129772	-0.002960	-0.136055	-0.779877	0.230784	-0.317228	0.724262	0.101792	-0.680053	0.051091	0	0
47313	10.017225	0.647784	0.060813	0.158830	0.013116	-0.157899	-0.781272	0.229475	-0.318468	0.724281	0.103977	-0.679708	0.051007	0	0
47314	9.983301	0.701441	0.188439	0.156919	0.011329	-0.158769	-0.781404	0.225068	-0.317883	0.724286	0.106092	-0.679395	0.050761	0	0
47315	9.934892	0.739948	0.171932	0.184906	0.047422	-0.121884	-0.782069	0.221806	-0.321523	0.724485	0.108202	-0.678821	0.051152	0	0
47316	9.881627	0.790924	0.239596	0.183267	0.045646	-0.092039	-0.781493	0.218260	-0.321658	0.724654	0.110036	-0.678311	0.051603	0	0
47317	9.837993	0.898841	0.143660	0.176285	0.062960	-0.068356	-0.781187	0.217932	-0.324340	0.724933	0.111712	-0.677682	0.052339	0	0
47318	9.804123	0.894876	0.302586	0.179925	0.056595	-0.057815	-0.781310	0.215566	-0.325597	0.725158	0.113264	-0.677132	0.053006	0	0
47319	9.692889	0.871137	0.337077	0.137918	0.058766	-0.064071	-0.781705	0.213633	-0.328260	0.725445	0.114633	-0.676554	0.053509	0	0
47320	9.649302	0.915021	0.433527	0.126232	0.083375	-0.062369	-0.780581	0.212589	-0.327428	0.725912	0.115810	-0.675829	0.053807	0	0
47321	9.615350	1.020273	0.289438	0.139769	0.069650	-0.065800	-0.780696	0.209627	-0.329387	0.726267	0.117199	-0.675166	0.054321	0	0
47322	9.741085	1.049098	0.312538	0.165188	0.056726	-0.064834	-0.780388	0.208708	-0.332207	0.726506	0.118676	-0.674611	0.054818	0	0
47323	9.895936	0.977261	0.434078	0.141578	0.056914	-0.048233	-0.780369	0.207511	-0.334035	0.726760	0.119966	-0.674057	0.055456	0	0
47324	9.750864	0.938654	0.375065	0.139747	0.056938	-0.055271	-0.781068	0.206785	-0.334443	0.727023	0.121179	-0.673524	0.055836	0	0
47325	9.654054	1.010768	0.325226	0.146475	0.085938	-0.042991	-0.780055	0.203653	-0.336419	0.727459	0.122454	-0.672761	0.056579	0	0
47326	9.702368	1.063940	0.380126	0.145679	0.076883	-0.013130	-0.780030	0.203035	-0.339236	0.727823	0.123412	-0.672129	0.057325	0	0
47327	9.779779	1.035590	0.509409	0.154744	0.074991	-0.014869	-0.778038	0.202972	-0.341383	0.728155	0.124564	-0.671471	0.058314	0	0
47328	9.799006	1.151508	0.586108	0.103546	0.065440	-0.004420	-0.778595	0.202974	-0.342220	0.728488	0.125138	-0.670960	0.058799	0	0
47329	9.634578	1.108855	0.673894	0.088887	0.051974	0.001687	-0.776611	0.201162	-0.342808	0.728736	0.125714	-0.670527	0.059436	0	0
47330	9.503933	1.147714	0.703667	0.050487	0.044141	0.004242	-0.777447	0.200287	-0.343636	0.728986	0.125870	-0.670211	0.059616	0	0
47331	9.498943	1.304014	0.665109	0.057677	0.033199	0.010457	-0.776603	0.201738	-0.343938	0.729141	0.126173	-0.669943	0.060081	0	0
47332	9.561808	1.323120	0.652614	0.022794	0.032560	-0.011557	-0.777155	0.202468	-0.345624	0.729362	0.126190	-0.669717	0.059891	0	0
47333	9.740730	1.398547	0.384381	-0.008555	0.040021	-0.060753	-0.776870	0.200992	-0.345481	0.729688	0.126487	-0.669350	0.059397	0	0
47334	9.522864	1.580160	0.530076	-0.052838	0.040403	-0.104702	-0.776294	0.200380	-0.346616	0.730112	0.126547	-0.668997	0.058005	0	0
47335	9.626616	1.839359	0.399281	-0.076488	0.040597	-0.081871	-0.777272	0.199655	-0.347442	0.730537	0.126498	-0.668638	0.056894	0	0
47336	9.759642	1.811726	0.686833	-0.077376	0.035169	-0.062569	-0.776571	0.199499	-0.346889	0.730938	0.126009	-0.668407	0.055539	0	0
47337	9.880713	1.658074	0.806283	-0.076639	0.026069	-0.078388	-0.775862	0.198746	-0.347180	0.731259	0.125951	-0.668157	0.054426	0	0
47338	9.895306	1.589891	0.657172	-0.074679	0.044183	-0.090706	-0.775855	0.196685	-0.347171	0.731732	0.125619	-0.667829	0.052842	0	0
47339	9.812915	1.760265	0.523001	-0.054452	0.082130	-0.108215	-0.777249	0.196108	-0.348837	0.732412	0.125899	-0.667119	0.051723	0	0
47340	9.837174	1.681110	0.587802	-0.024885	0.124534	-0.111730	-0.776954	0.195498	-0.350249	0.733377	0.125862	-0.666179	0.050231	0	0
47341	9.859078	1.537041	0.669501	0.014710	0.132387	-0.083601	-0.775947	0.193694	-0.351949	0.734286	0.126465	-0.665094	0.049810	0	0
47342	9.837247	1.592991	0.777803	0.068896	0.141046	-0.044860	-0.773669	0.193619	-0.354664	0.735209	0.126593	-0.664081	0.049372	0	0
47343	9.754925	1.682227	0.785544	0.081691	0.121003	-0.016702	-0.773646	0.193590	-0.357343	0.735921	0.127256	-0.663129	0.049866	0	0
47344	9.733188	1.657832	0.716002	0.087212	0.113700	-0.007909	-0.770803	0.191744	-0.359495	0.736622	0.127233	-0.662364	0.049724	0	0
47345	9.648710	1.484643	0.721568	0.121103	0.116148	-0.007878	-0.770362	0.190833	-0.361331	0.737244	0.128136	-0.661437	0.050531	0	0
47346	9.537578	1.377934	0.534941	0.111048	0.124384	-0.033388	-0.770207	0.190226	-0.362741	0.738008	0.128294	-0.660580	0.050191	0	0
47347	9.435883	1.504954	0.391330	0.153003	0.127675	-0.039403	-0.769754	0.188567	-0.365701	0.738675	0.129640	-0.659509	0.050986	0	0
47348	9.442997	1.637864	0.492145	0.198647	0.134572	-0.034006	-0.768183	0.187630	-0.367837	0.739426	0.129984	-0.658621	0.050710	0	0
47349	9.365583	1.679907	0.213792	0.224119	0.119837	-0.037422	-0.766734	0.184913	-0.371514	0.739940	0.131855	-0.657573	0.051968	0	0
47350	9.392331	1.533180	0.247374	0.296830	0.082932	-0.044258	-0.764441	0.182034	-0.374922	0.740289	0.132177	-0.657173	0.051237	0	0
47351	9.452741	1.590773	0.227653	0.359202	0.109644	-0.031840	-0.765531	0.179810	-0.378559	0.740543	0.135024	-0.656135	0.053404	0	0
47352	9.600162	1.703706	0.226484	0.427286	0.145388	0.005167	-0.763412	0.178002	-0.378445	0.741143	0.135362	-0.655396	0.053299	0	0
47353	9.566318	1.680118	0.313301	0.445751	0.170654	0.005169	-0.763941	0.174157	-0.381239	0.741642	0.138584	-0.653899	0.056378	0	0
47354	9.474376	1.709520	0.388478	0.511826	0.170150	0.052718	-0.760220	0.170201	-0.386358	0.742144	0.140470	-0.652729	0.058610	0	0
47355	9.706674	1.571008	0.677799	0.595688	0.122279	0.094192	-0.759309	0.168049	-0.393411	0.742030	0.144252	-0.651600	0.063252	0	0
47356	9.934237	1.299467	1.320678	0.598729	0.039686	0.116170	-0.759833	0.164785	-0.396912	0.741469	0.146704	-0.651354	0.066625	0	0
47357	9.803851	1.069270	1.466069	0.534560	0.011183	0.101946	-0.756705	0.162195	-0.399208	0.740674	0.150041	-0.651062	0.070765	0	0
47358	9.644142	1.187772	1.048812	0.508966	0.008664	0.090514	-0.756686	0.159532	-0.400465	0.740062	0.151796	-0.651097	0.073077	0	0
47359	9.733439	1.355102	1.314887	0.467007	-0.070838	0.087923	-0.758076	0.157777	-0.402126	0.738814	0.154775	-0.651413	0.076548	0	0
47360	10.035849	1.265757	1.348813	0.471282	-0.137137	0.122231	-0.757521	0.155432	-0.400152	0.737281	0.156050	-0.652609	0.078524	0	0
47361	10.157191	0.835607	1.540612	0.380235	-0.120985	0.114863	-0.758361	0.153389	-0.400129	0.735799	0.158237	-0.653383	0.081557	0	0
47362	10.072888	0.518485	1.171242	0.302145	-0.078637	0.085588	-0.758228	0.154422	-0.399572	0.735068	0.157383	-0.654472	0.081062	0	0
47363	9.954101	0.811453	0.989154	0.300394	-0.048669	0.073333	-0.757649	0.151167	-0.400131	0.734214	0.159180	-0.654704	0.083393	0	0
47364	9.978093	0.995004	1.111442	0.371427	-0.057406	0.078824	-0.757927	0.149408	-0.399978	0.733651	0.157806	-0.655821	0.082173	0	0
47365	9.944358	0.851709	1.330586	0.394597	-0.024913	0.085815	-0.756224	0.147599	-0.400703	0.732790	0.160180	-0.655814	0.085259	0	0
47366	9.813904	0.702615	1.326852	0.369131	-0.006555	0.066382	-0.757348	0.146885	-0.400823	0.732544	0.159102	-0.656470	0.084339	0	0
47367	9.840506	0.711769	1.240100	0.357586	0.015317	0.080372	-0.756617	0.144492	-0.403080	0.732007	0.161194	-0.656182	0.087218	0	0
47368	9.939676	0.690730	1.393260	0.352771	0.058930	0.120666	-0.755612	0.145768	-0.405780	0.732012	0.160815	-0.656155	0.088075	0	0
47369	9.937308	0.644700	1.335614	0.298018	0.059373	0.117014	-0.755329	0.144002	-0.405213	0.731823	0.162179	-0.655643	0.090911	0	0
47370	9.709931	0.673989	1.349272	0.272352	0.097699	0.062494	-0.755013	0.142047	-0.408593	0.732102	0.162751	-0.655009	0.092208	0	0
47371	9.366412	0.749398	1.404613	0.250247	0.078868	0.060717	-0.753298	0.141396	-0.411155	0.732163	0.164106	-0.654296	0.094357	0	0
47372	9.187297	0.905217	1.220672	0.245354	0.059858	0.041461	-0.751468	0.140923	-0.410619	0.732224	0.164869	-0.653870	0.095502	0	0
47373	9.228374	0.939200	1.287662	0.262485	0.061521	0.018692	-0.750877	0.139704	-0.413443	0.732185	0.166599	-0.653194	0.097398	0	0
47374	9.363988	0.756564	1.392604	0.216720	0.074568	-0.016580	-0.750308	0.137488	-0.413161	0.732415	0.167696	-0.652543	0.098154	0	0
47375	9.470489	0.697170	1.103372	0.145040	0.049696	-0.062357	-0.750835	0.135253	-0.416807	0.732571	0.169098	-0.651927	0.098677	0	0
47376	9.654217	0.774385	1.190922	0.135778	0.049755	-0.068498	-0.749824	0.133737	-0.419073	0.732807	0.170069	-0.651421	0.098597	0	0
47377	9.707378	0.806489	1.366012	0.040647	0.065952	-0.101210	-0.748823	0.133699	-0.420780	0.733283	0.170935	-0.650720	0.098189	0	0
47378	9.615393	0.895169	1.260828	0.018523	0.039826	-0.099452	-0.749080	0.130154	-0.422452	0.733663	0.171378	-0.650318	0.097236	0	0
47379	9.654127	0.856664	1.275002	-0.008842	0.037325	-0.096013	-0.748382	0.128390	-0.420906	0.734033	0.171868	-0.649880	0.096501	0	0
47380	9.596038	0.900086	1.275391	-0.021705	0.032899	-0.099539	-0.749228	0.128700	-0.421034	0.734425	0.172088	-0.649550	0.095347	0	0
47381	9.591228	0.882707	1.169656	-0.051078	0.025866	-0.117153	-0.747807	0.128071	-0.422182	0.734812	0.172410	-0.649198	0.094168	0	0
47382	9.646851	0.880580	1.241377	-0.075010	0.030585	-0.143544	-0.746803	0.127296	-0.423887	0.735314	0.172554	-0.648850	0.092371	0	0
47383	9.644383	0.933306	1.193268	-0.111739	0.013641	-0.150615	-0.747381	0.126299	-0.421900	0.735755	0.172651	-0.648582	0.090537	0	0
47384	9.615170	1.132613	1.082727	-0.139108	0.024758	-0.152398	-0.747081	0.124365	-0.423306	0.736324	0.172429	-0.648304	0.088298	0	0
47385	9.571664	1.110695	1.020554	-0.155477	0.021267	-0.145418	-0.747656	0.124977	-0.422171	0.736880	0.172159	-0.648023	0.086234	0	0
47386	9.472627	0.990201	0.968484	-0.168223	0.005046	-0.134930	-0.747934	0.124244	-0.422446	0.737347	0.171627	-0.647938	0.083902	0	0
47387	9.721711	1.025579	0.894510	-0.164736	0.006792	-0.154211	-0.747652	0.124385	-0.422451	0.737824	0.171352	-0.647750	0.081691	0	0
47388	10.239063	1.221562	1.236773	-0.143339	-0.044223	-0.131218	-0.746816	0.124967	-0.421480	0.737918	0.171024	-0.648007	0.079469	0	0
47389	10.175935	1.462695	1.294737	-0.199082	-0.100030	-0.175099	-0.747954	0.123829	-0.419906	0.737770	0.170711	-0.648591	0.076701	0	0
47390	10.020803	1.845722	0.819531	-0.180341	-0.049356	-0.164487	-0.748528	0.122682	-0.418200	0.737906	0.170346	-0.648845	0.074003	0	0
47391	9.839311	1.946936	0.787116	-0.134214	-0.013403	-0.139831	-0.747966	0.123259	-0.418212	0.738171	0.170224	-0.648795	0.072056	0	0
47392	9.740344	1.754339	0.759146	-0.153646	0.016722	-0.106621	-0.749519	0.121973	-0.417476	0.738643	0.169601	-0.648642	0.070037	0	0
47393	9.663099	1.573305	1.120485	-0.222794	0.023674	-0.085791	-0.748672	0.124888	-0.418630	0.739253	0.168449	-0.648467	0.067973	0	0
47394	9.416294	1.688891	1.054877	-0.333750	0.008258	-0.129892	-0.747408	0.124868	-0.418087	0.739978	0.166637	-0.648454	0.064584	0	0
47395	9.404214	1.683658	0.968419	-0.341054	0.022824	-0.149234	-0.747687	0.124576	-0.418363	0.740805	0.165022	-0.648245	0.061278	0	0
47396	9.382477	1.645607	1.055159	-0.284045	-0.011225	-0.173637	-0.747284	0.127232	-0.416972	0.741328	0.163856	-0.648258	0.057839	0	0
47397	9.498512	1.698617	1.097543	-0.092693	-0.079031	-0.136218	-0.747572	0.126512	-0.415977	0.741063	0.164056	-0.648666	0.056069	0	0
47398	9.730608	1.803267	0.910641	-0.125474	-0.078789	-0.123973	-0.748433	0.128307	-0.414843	0.740851	0.163764	-0.649166	0.053895	0	0
47399	9.595037	1.928949	0.969229	-0.147151	-0.045919	-0.122286	-0.748996	0.126559	-0.414263	0.740875	0.163455	-0.649377	0.051925	0	0
47400	9.478922	1.934968	1.174428	-0.158245	-0.049436	-0.129336	-0.749291	0.126288	-0.412565	0.740901	0.162949	-0.649660	0.049559	0	0
47401	9.249036	2.037491	1.387591	-0.177379	-0.134541	-0.135401	-0.750994	0.124431	-0.410556	0.740396	0.162548	-0.650514	0.047146	0	0
47402	9.052947	2.257124	0.963305	-0.250740	-0.146653	-0.167972	-0.750489	0.127426	-0.404657	0.739946	0.161631	-0.651494	0.043710	0	0
47403	9.135032	2.437994	0.570677	-0.298913	-0.126317	-0.166301	-0.751629	0.125998	-0.402659	0.739687	0.160537	-0.652279	0.040277	0	0
47404	9.275334	2.402328	0.699507	-0.303405	-0.119029	-0.161063	-0.753906	0.126657	-0.400369	0.739480	0.159108	-0.653085	0.036523	0	0
47405	9.497945	2.323599	0.428676	-0.235964	-0.119637	-0.185478	-0.753631	0.127393	-0.399813	0.739147	0.158609	-0.653752	0.033359	0	0
47406	9.715610	2.362360	0.061619	-0.237160	-0.056149	-0.183782	-0.755342	0.126866	-0.397245	0.739242	0.157601	-0.654063	0.029752	0	0
47407	9.720281	2.494394	0.465380	-0.213352	-0.009138	-0.201313	-0.755473	0.126563	-0.398369	0.739580	0.157346	-0.653870	0.026782	0	0
47408	9.686268	2.648487	0.458290	-0.149163	0.006692	-0.173060	-0.756453	0.124522	-0.398345	0.739940	0.156523	-0.653787	0.023503	0	0
47409	9.836176	2.687124	0.524480	-0.104918	0.028113	-0.136112	-0.756448	0.124369	-0.398908	0.740320	0.156647	-0.653386	0.021769	0	0
47410	10.010275	2.704991	0.775633	-0.070454	0.093175	-0.108027	-0.754605	0.121679	-0.399208	0.741109	0.155431	-0.652868	0.019015	0	0
47411	9.962119	2.499723	0.636709	-0.023331	0.158108	-0.125600	-0.754586	0.121070	-0.401179	0.742199	0.156074	-0.651502	0.018084	0	0
47412	9.599514	2.321817	0.581803	-0.041119	0.214538	-0.145956	-0.752162	0.121279	-0.404603	0.743741	0.154559	-0.650191	0.014567	0	0
47413	9.347871	2.410219	0.852838	0.015257	0.186906	-0.130859	-0.751143	0.119312	-0.407712	0.744947	0.155528	-0.648593	0.013882	0	0
47414	9.255909	2.472538	0.771717	0.093581	0.128214	-0.090214	-0.748286	0.116277	-0.410988	0.745695	0.154413	-0.648051	0.011205	0	0
47415	9.188107	2.563541	0.656737	0.157485	0.122253	-0.082132	-0.748122	0.113605	-0.412811	0.746247	0.156146	-0.646991	0.011694	0	0
47416	9.076794	2.630655	0.566137	0.179375	0.105756	-0.067125	-0.747395	0.113416	-0.415360	0.746705	0.155301	-0.646702	0.009436	0	0
47417	9.100870	2.752649	0.416802	0.227025	0.096301	-0.031862	-0.745397	0.109973	-0.417069	0.746968	0.157246	-0.645909	0.010697	0	0
47418	9.149202	2.779811	0.565486	0.258291	0.090624	0.010348	-0.745234	0.108477	-0.419039	0.747171	0.157828	-0.645526	0.011042	0	0
47419	9.158829	2.832483	0.510077	0.291091	0.064954	0.031536	-0.744919	0.105936	-0.422134	0.747112	0.159857	-0.645056	0.013128	0	0
47420	9.158757	2.895562	0.606193	0.332750	0.015626	0.051019	-0.743366	0.103703	-0.421586	0.746688	0.161433	-0.645114	0.014940	0	0
47421	9.197477	2.880587	0.512160	0.402325	-0.017596	0.107391	-0.743335	0.101318	-0.424395	0.745887	0.163826	-0.645355	0.018165	0	0
47422	9.168490	2.869521	0.219071	0.403199	0.045918	0.135396	-0.741786	0.100556	-0.423854	0.745508	0.165635	-0.645232	0.021417	0	0
47423	9.093659	2.725110	0.205310	0.443899	0.058311	0.177561	-0.742055	0.099665	-0.425114	0.745082	0.167878	-0.644994	0.025544	0	0
47424	9.173287	2.885438	0.512332	0.441555	0.002091	0.196093	-0.740485	0.098437	-0.426967	0.744311	0.169710	-0.645233	0.029565	0	0
47425	9.187921	2.778541	0.324787	0.524343	0.023195	0.238363	-0.739186	0.097200	-0.430084	0.743464	0.172173	-0.645307	0.034592	0	0
47426	9.623343	2.696391	0.391394	0.593892	0.035285	0.249915	-0.739731	0.095722	-0.431760	0.742583	0.174828	-0.645288	0.040119	0	0
47427	9.858175	2.412717	1.017400	0.643115	0.006763	0.279828	-0.739432	0.094228	-0.433309	0.741346	0.177905	-0.645463	0.046182	0	0
47428	9.802764	2.150741	1.566171	0.611403	-0.093664	0.306128	-0.738144	0.091979	-0.434730	0.739512	0.180384	-0.646434	0.052025	0	0
47429	9.849045	1.848185	1.258345	0.584209	-0.126129	0.334119	-0.739844	0.090852	-0.433288	0.737429	0.182714	-0.647661	0.057873	0	0
47430	9.556497	1.752029	1.202860	0.542236	-0.131204	0.329605	-0.740132	0.091451	-0.432863	0.735404	0.184516	-0.648938	0.063351	0	0
47431	9.295185	1.862798	1.132553	0.512901	-0.136383	0.320786	-0.741266	0.091481	-0.432139	0.733335	0.186390	-0.650208	0.068620	0	0
47432	9.597823	1.562862	0.940657	0.531792	-0.109357	0.347939	-0.741697	0.092966	-0.431716	0.731406	0.187947	-0.651321	0.074181	0	0
47433	10.243965	1.145231	1.378645	0.507859	-0.143703	0.357486	-0.742136	0.092409	-0.429592	0.729218	0.189524	-0.652666	0.079678	0	0
47434	10.655818	0.410306	1.847455	0.428762	-0.203009	0.322967	-0.742845	0.094188	-0.429729	0.726851	0.190472	-0.654471	0.084118	0	0
47435	10.198865	0.274723	1.564806	0.276656	-0.189078	0.211971	-0.746256	0.093852	-0.426289	0.724896	0.191310	-0.656019	0.086986	0	0
47436	9.900668	1.024070	1.124005	0.327691	-0.168592	0.207868	-0.746271	0.094604	-0.424741	0.723063	0.191905	-0.657510	0.089628	0	0
47437	9.714137	1.313900	1.254957	0.423159	-0.137550	0.261650	-0.745859	0.094316	-0.423337	0.721099	0.193409	-0.658625	0.093927	0	0
47438	9.770109	0.953616	1.437559	0.487566	-0.104505	0.273954	-0.746990	0.094342	-0.423037	0.719364	0.194184	-0.659742	0.097711	0	0
47439	10.128520	0.490919	1.449743	0.538406	-0.131309	0.244168	-0.747277	0.092302	-0.421614	0.717204	0.196595	-0.660626	0.102672	0	0
47440	9.944814	0.394311	1.335763	0.447760	-0.185050	0.142197	-0.749387	0.090872	-0.421714	0.715488	0.195694	-0.662765	0.102581	0	0
47441	9.934879	0.706601	0.720112	0.437298	-0.116028	0.126380	-0.750098	0.087963	-0.419858	0.713736	0.198108	-0.663386	0.106083	0	0
47442	9.930041	0.663486	1.239485	0.428343	-0.054233	0.098174	-0.750697	0.087432	-0.415476	0.712939	0.197424	-0.664449	0.106065	0	0
47443	9.755684	0.898757	1.057849	0.372648	-0.084648	0.022668	-0.751404	0.084664	-0.414184	0.711626	0.200009	-0.664693	0.108478	0	0
47444	9.610520	0.965315	0.847288	0.365238	-0.077333	-0.003669	-0.751665	0.080978	-0.415291	0.710623	0.201327	-0.665256	0.109167	0	0
47445	9.683125	0.908070	0.974226	0.316724	0.041018	-0.032035	-0.751478	0.078278	-0.419793	0.710308	0.203726	-0.664544	0.111082	0	0
47446	9.763059	0.783005	1.021827	0.251439	0.012488	-0.065531	-0.749625	0.074111	-0.420651	0.710079	0.205240	-0.664254	0.111497	0	0
47447	9.627575	0.840149	0.856882	0.190234	0.014807	-0.077952	-0.750028	0.073506	-0.422897	0.709895	0.207060	-0.663766	0.112204	0	0
47448	9.714499	0.984505	0.863342	0.205693	0.121756	-0.076259	-0.748605	0.071702	-0.423759	0.710448	0.208452	-0.662647	0.112737	0	0
47449	9.774967	0.966028	1.036016	0.165521	0.132974	-0.083397	-0.746873	0.068978	-0.427581	0.711104	0.209987	-0.661328	0.113495	0	0
47450	9.598323	1.071189	0.832866	0.091842	0.151744	-0.074797	-0.746275	0.064233	-0.429826	0.712052	0.210725	-0.660061	0.113559	0	0
47451	9.513630	1.094171	1.069075	0.068723	0.126549	-0.075699	-0.745403	0.062862	-0.432512	0.712859	0.211518	-0.658907	0.113724	0	0
47452	9.412029	1.111369	1.108270	-0.008484	0.083630	-0.094257	-0.745241	0.062247	-0.434768	0.713581	0.211790	-0.658182	0.112890	0	0
47453	9.460485	1.042893	0.910829	0.004545	0.061746	-0.051209	-0.743263	0.063080	-0.435649	0.714069	0.212029	-0.657611	0.112678	0	0
47454	9.637096	0.989593	0.895157	-0.013584	0.049180	-0.024039	-0.742135	0.061739	-0.435098	0.714485	0.211899	-0.657266	0.112300	0	0
47455	9.837891	0.956845	0.665320	-0.061971	0.052257	-0.036440	-0.739875	0.062714	-0.435985	0.715037	0.211567	-0.656867	0.111744	0	0
47456	9.833200	0.810032	0.672687	-0.057152	0.084875	-0.048794	-0.739860	0.062987	-0.437960	0.715803	0.211264	-0.656257	0.110995	0	0
47457	9.685598	0.873137	0.731414	-0.097347	0.095204	-0.059425	-0.737748	0.062948	-0.437571	0.716738	0.210771	-0.655538	0.110143	0	0
47458	9.445978	1.060840	0.646461	-0.116080	0.053640	-0.068150	-0.736902	0.064397	-0.438155	0.717438	0.210231	-0.655166	0.108829	0	0
47459	9.474700	1.377687	0.468084	-0.100210	0.029900	-0.097833	-0.736326	0.064956	-0.439859	0.717990	0.210038	-0.654835	0.107547	0	0
47460	9.682655	1.411641	0.577129	-0.093265	-0.006470	-0.094246	-0.736309	0.062882	-0.441119	0.718272	0.209898	-0.654811	0.106069	0	0
47461	9.958287	1.511545	0.416358	-0.106620	-0.064477	-0.099429	-0.735884	0.063604	-0.441551	0.718217	0.209769	-0.655159	0.104534	0	0
47462	10.146681	1.771091	0.378708	-0.078378	-0.061090	-0.092273	-0.735458	0.065351	-0.442553	0.718107	0.209764	-0.655519	0.103035	0	0
47463	10.209328	2.006992	0.390079	-0.055826	-0.070351	-0.099166	-0.736585	0.063613	-0.442104	0.717901	0.210010	-0.655856	0.101816	0	0
47464	10.059311	2.097183	0.090579	-0.026110	-0.043355	-0.072779	-0.736451	0.064206	-0.441404	0.717775	0.210233	-0.656074	0.100836	0	0
47465	9.870561	2.175801	0.349141	-0.007119	0.018252	-0.035949	-0.736039	0.064211	-0.440142	0.717979	0.210336	-0.655860	0.100565	0	0
47466	9.577885	2.216363	0.192570	-0.076613	-0.012000	-0.025541	-0.734759	0.063584	-0.441288	0.718119	0.209837	-0.656007	0.099641	0	0
47467	9.517691	1.962624	-0.013543	-0.052496	-0.010386	-0.004486	-0.734470	0.064890	-0.442567	0.718194	0.209448	-0.656112	0.099226	0	0
47468	9.522580	1.873364	0.428863	-0.058070	-0.024832	0.009528	-0.733067	0.065750	-0.442030	0.718181	0.208821	-0.656420	0.098600	0	0
47469	9.546682	1.968899	0.284359	-0.149722	-0.076715	0.019935	-0.733072	0.068102	-0.442322	0.717997	0.207645	-0.657147	0.097577	0	0
47470	9.546726	1.930113	0.231498	-0.189790	-0.058247	0.007521	-0.731672	0.070431	-0.442073	0.718042	0.206081	-0.657828	0.095963	0	0
47471	9.517636	1.988421	0.327830	-0.248773	-0.091341	-0.019770	-0.732683	0.072241	-0.439808	0.717994	0.204475	-0.658669	0.093965	0	0
47472	9.478825	2.113085	0.212611	-0.278980	-0.104700	-0.012772	-0.733261	0.075935	-0.439533	0.717931	0.202397	-0.659731	0.091468	0	0
47473	9.406244	2.137171	0.193889	-0.307352	-0.102649	-0.024246	-0.733280	0.075959	-0.437278	0.717914	0.200416	-0.660688	0.089017	0	0
47474	9.391712	2.165646	0.107421	-0.325708	-0.120647	-0.018993	-0.733872	0.078938	-0.435025	0.717834	0.197999	-0.661892	0.086076	0	0
47475	9.430398	2.186698	-0.003471	-0.345642	-0.130463	0.007308	-0.735012	0.082788	-0.435023	0.717660	0.195567	-0.663130	0.083529	0	0
47476	9.488376	2.242687	0.135502	-0.362299	-0.151193	0.010818	-0.735601	0.086350	-0.433338	0.717430	0.192455	-0.664695	0.080225	0	0
47477	9.258540	2.337824	-0.161014	-0.381211	-0.141944	0.024824	-0.737196	0.090103	-0.429381	0.717205	0.189667	-0.666057	0.077529	0	0
47478	9.309585	2.073544	-0.038559	-0.352352	-0.089556	0.026513	-0.737765	0.093932	-0.430234	0.717377	0.186002	-0.667304	0.074021	0	0
47479	9.353062	2.158487	-0.368318	-0.329165	-0.046212	0.019522	-0.738359	0.096767	-0.427699	0.717669	0.183555	-0.667910	0.071800	0	0
47480	9.807677	2.239520	-0.400556	-0.245763	-0.001573	0.023211	-0.738378	0.100750	-0.426870	0.718396	0.178759	-0.668912	0.067155	0	0
47481	10.073574	2.383768	-0.364149	-0.212175	0.050783	0.070656	-0.737823	0.103682	-0.426892	0.719068	0.176753	-0.668814	0.066242	0	0
47482	10.223683	2.179339	0.197499	-0.151166	0.137411	0.082038	-0.736251	0.105676	-0.430168	0.720975	0.166665	-0.670203	0.056983	0	0
47483	9.887520	2.155958	0.238441	-0.136915	0.135497	0.036424	-0.734549	0.106801	-0.431892	0.722088	0.165390	-0.669364	0.056453	0	0
47484	9.558496	2.266391	0.082079	-0.078755	0.178626	0.068119	-0.732842	0.109827	-0.434752	0.723681	0.160599	-0.669119	0.052672	0	0
47485	9.498129	2.156428	0.219648	-0.041408	0.243681	0.098805	-0.730844	0.111075	-0.438173	0.725320	0.159554	-0.667535	0.053390	0	0
47486	9.520073	1.982875	0.183566	-0.007231	0.262455	0.116371	-0.729125	0.112178	-0.441871	0.727145	0.157093	-0.666170	0.052903	0	0
47487	9.532434	1.708682	0.238995	0.016838	0.290379	0.112812	-0.725134	0.112484	-0.447153	0.728985	0.156359	-0.664227	0.054175	0	0
47488	9.522758	1.708854	0.270320	0.030334	0.208577	0.064684	-0.723681	0.110348	-0.451537	0.730369	0.155113	-0.663005	0.054081	0	0
47489	9.493572	1.877118	0.210292	0.068170	0.173782	0.048189	-0.720848	0.110566	-0.453276	0.731382	0.155252	-0.661777	0.055034	0	0
47490	9.536938	2.041066	0.269946	0.133892	0.169625	0.065945	-0.719681	0.110201	-0.457804	0.732319	0.155067	-0.660711	0.055890	0	0
47491	9.546371	2.281848	0.279297	0.132377	0.198695	0.088781	-0.719087	0.108979	-0.460910	0.733365	0.155405	-0.659324	0.057590	0	0
47492	9.527036	2.256147	0.428519	0.156008	0.180367	0.099381	-0.716955	0.109500	-0.463202	0.734289	0.155464	-0.658139	0.059191	0	0
47493	9.406209	2.184593	0.049599	0.148996	0.207632	0.086152	-0.714383	0.106326	-0.466191	0.735357	0.155946	-0.656667	0.060983	0	0
47494	9.415843	2.200503	0.342826	0.160202	0.225716	0.109847	-0.712647	0.104623	-0.470863	0.736543	0.156101	-0.655115	0.062937	0	0
47495	9.319208	2.126349	-0.067522	0.149321	0.191319	0.134424	-0.710363	0.103955	-0.473999	0.737460	0.156291	-0.653831	0.065048	0	0
47496	9.338686	1.991828	-0.002642	0.138615	0.207741	0.141363	-0.709205	0.104480	-0.477826	0.738526	0.156135	-0.652454	0.067114	0	0
47497	9.430544	2.030745	0.102439	0.103723	0.184434	0.148340	-0.708200	0.104290	-0.479956	0.739446	0.155913	-0.651267	0.069007	0	0
47498	9.449927	1.994677	0.116752	0.103868	0.189880	0.158856	-0.705492	0.104932	-0.483668	0.740425	0.155436	-0.650054	0.070991	0	0
47499	9.435516	1.900442	0.044809	0.104008	0.186249	0.171124	-0.705477	0.106232	-0.485929	0.741328	0.155077	-0.648883	0.073047	0	0
47500	9.343697	1.802527	0.175385	0.072606	0.162916	0.148232	-0.703741	0.104236	-0.490459	0.742176	0.154478	-0.647862	0.074733	0	0
47501	9.469473	1.779090	0.337969	0.079629	0.105698	0.180787	-0.703446	0.105387	-0.492443	0.742576	0.153943	-0.647317	0.076569	0	0
47502	9.605124	1.514835	0.967088	0.046027	0.005269	0.204454	-0.702759	0.106568	-0.490767	0.742395	0.152911	-0.647566	0.078268	0	0
47503	9.735947	1.293310	0.997568	0.016540	-0.058022	0.226352	-0.703623	0.107781	-0.489067	0.741791	0.151736	-0.648350	0.079782	0	0
47504	9.799093	1.042098	0.850656	0.031166	-0.069058	0.220200	-0.705604	0.107830	-0.488189	0.741132	0.150554	-0.649178	0.081394	0	0
47505	9.683218	0.784651	1.325336	0.034446	-0.090844	0.197340	-0.707312	0.110523	-0.487327	0.740305	0.149717	-0.650141	0.082766	0	0
47506	9.765301	0.933842	1.334231	0.044839	-0.156264	0.208898	-0.709011	0.111740	-0.486882	0.739062	0.148767	-0.651583	0.084238	0	0
47507	10.089500	0.822700	1.348782	0.081388	-0.196511	0.253775	-0.710164	0.112381	-0.484046	0.737423	0.147986	-0.653361	0.086182	0	0
47508	10.699442	0.321177	1.849613	0.049940	-0.294294	0.301097	-0.711465	0.115087	-0.481218	0.735176	0.146582	-0.655941	0.088155	0	0
47509	10.840421	-0.397900	2.041503	-0.052772	-0.362460	0.277942	-0.715056	0.118760	-0.474691	0.732610	0.144769	-0.659069	0.089176	0	0
47510	10.487570	-0.612145	1.467252	-0.037757	-0.286389	0.208500	-0.719914	0.120700	-0.467572	0.730608	0.143280	-0.661519	0.089863	0	0
47511	10.366155	-0.093816	1.097474	0.014130	-0.199679	0.228831	-0.723628	0.124646	-0.463299	0.729050	0.142102	-0.663304	0.091221	0	0
47512	10.573939	0.090615	1.446815	0.072745	-0.166574	0.244770	-0.722226	0.125801	-0.462763	0.727644	0.141011	-0.664829	0.093014	0	0
47513	10.520871	-0.060371	1.567535	0.028955	-0.170744	0.246383	-0.724941	0.129567	-0.459775	0.726232	0.139778	-0.666400	0.094656	0	0
47514	10.274268	-0.156146	1.600669	0.026637	-0.122660	0.126935	-0.725091	0.129435	-0.458644	0.725296	0.139026	-0.667488	0.095276	0	0
47515	9.886970	0.196717	1.283455	0.046658	-0.110995	0.113010	-0.726233	0.127130	-0.456079	0.724382	0.138735	-0.668413	0.096166	0	0
47516	9.712725	0.316598	1.135571	0.033633	-0.116329	0.088442	-0.728520	0.128241	-0.452804	0.723518	0.138237	-0.669401	0.096511	0	0
47517	9.432241	0.271982	0.801072	-0.033957	-0.123030	0.071602	-0.728255	0.128110	-0.450693	0.722674	0.137641	-0.670428	0.096554	0	0
47518	9.432605	-0.093834	0.825409	-0.022162	-0.052354	0.077589	-0.730954	0.129804	-0.448824	0.722346	0.136601	-0.671019	0.096377	0	0
47519	9.357800	-0.262489	0.778009	-0.090107	-0.064525	0.028255	-0.730390	0.127446	-0.447977	0.722014	0.135820	-0.671615	0.095824	0	0
47520	9.457053	-0.342690	0.657141	-0.129469	0.022891	0.025401	-0.729271	0.129487	-0.447723	0.722397	0.134197	-0.671708	0.094562	0	0
47521	9.476471	-0.412512	0.661864	-0.136848	0.021127	0.013960	-0.730410	0.129963	-0.446578	0.722716	0.133076	-0.671706	0.093723	0	0
47522	9.522323	-0.311466	0.661447	-0.173422	0.028681	0.005115	-0.730555	0.130705	-0.446297	0.723199	0.131340	-0.671751	0.092106	0	0
47523	9.599629	-0.229363	0.732940	-0.195438	0.106912	0.029554	-0.729283	0.132728	-0.447454	0.724154	0.129597	-0.671196	0.091112	0	0
47524	9.669835	-0.305924	0.847890	-0.205391	0.110623	0.036526	-0.729141	0.134482	-0.448310	0.725177	0.127456	-0.670687	0.089734	0	0
47525	9.689279	-0.388559	0.698757	-0.214355	0.139711	0.015389	-0.728134	0.134876	-0.450865	0.726382	0.125624	-0.669884	0.088565	0	0
47526	9.630919	-0.084475	0.828761	-0.265970	0.151932	-0.035576	-0.725025	0.136417	-0.452333	0.727794	0.123603	-0.669005	0.086432	0	0
47527	9.751793	-0.031545	0.856685	-0.249175	0.169041	-0.003072	-0.724752	0.138036	-0.451780	0.729244	0.121606	-0.667982	0.084940	0	0
47528	9.737730	-0.465780	0.676828	-0.265669	0.198156	-0.076092	-0.724321	0.139775	-0.453486	0.730976	0.119865	-0.666694	0.082621	0	0
47529	9.432981	-0.458141	0.671836	-0.307952	0.184007	-0.100755	-0.722321	0.138383	-0.456050	0.732663	0.118060	-0.665476	0.080054	0	0
47530	9.452109	-0.238991	0.690751	-0.342703	0.178860	-0.088490	-0.720191	0.141399	-0.459058	0.734341	0.115899	-0.664348	0.077157	0	0
47531	9.476313	-0.271835	0.868510	-0.385211	0.126581	-0.092045	-0.719756	0.142841	-0.461045	0.735706	0.113497	-0.663602	0.074083	0	0
47532	9.466914	-0.546371	0.849569	-0.343446	0.093555	-0.102503	-0.717913	0.143231	-0.462345	0.736801	0.111514	-0.663059	0.071008	0	0
47533	9.380008	-0.696257	0.701267	-0.316952	0.086072	-0.107732	-0.718767	0.145311	-0.462199	0.737811	0.109728	-0.662524	0.068238	0	0
47534	9.292633	-0.378995	0.571821	-0.338437	0.060844	-0.126977	-0.717623	0.144681	-0.463907	0.738677	0.107983	-0.662171	0.065000	0	0
47535	9.282722	-0.133878	0.480335	-0.407987	0.065043	-0.141126	-0.716221	0.145395	-0.463228	0.739647	0.105746	-0.661796	0.061366	0	0
47536	9.377249	-0.349915	0.633688	-0.505522	0.005015	-0.179948	-0.717651	0.148236	-0.461807	0.740323	0.103156	-0.661876	0.056579	0	0
47537	9.336489	-0.710722	0.684767	-0.547984	-0.011913	-0.241550	-0.718362	0.148111	-0.461090	0.740946	0.100573	-0.662014	0.051206	0	0
47538	9.196366	-0.855630	0.553679	-0.504953	-0.006820	-0.246758	-0.720049	0.148139	-0.461627	0.741529	0.098443	-0.662068	0.045927	0	0
47539	9.462096	-0.624436	0.244156	-0.518402	0.007817	-0.244996	-0.720809	0.148968	-0.459201	0.742204	0.096066	-0.661999	0.040758	0	0
47540	9.703542	-0.244710	0.660410	-0.650701	-0.007445	-0.291708	-0.720535	0.149560	-0.458362	0.742884	0.093150	-0.662025	0.034184	0	0
47541	10.041518	0.367187	0.835352	-0.662565	-0.029153	-0.331036	-0.721104	0.149431	-0.457788	0.743412	0.090269	-0.662148	0.027391	0	0
47542	10.703981	0.574604	1.099612	-0.531758	-0.090163	-0.313023	-0.721547	0.149905	-0.455527	0.743369	0.088394	-0.662670	0.021369	0	0
47543	10.826940	0.937218	1.430196	-0.490732	-0.162173	-0.318009	-0.724257	0.150292	-0.451960	0.742793	0.086728	-0.663695	0.015692	0	0
47544	10.591847	1.430908	1.393044	-0.390310	-0.160220	-0.291327	-0.726942	0.146247	-0.449784	0.742105	0.085770	-0.664687	0.010708	0	0
47545	10.262349	2.001985	1.397390	-0.309369	-0.122681	-0.223478	-0.731479	0.144611	-0.446178	0.741581	0.084827	-0.665442	0.006958	0	0
47546	9.998478	2.220664	1.718896	-0.271016	-0.171906	-0.146937	-0.733612	0.143209	-0.443599	0.740674	0.083788	-0.666609	0.003825	0	0
47547	10.206358	2.354277	1.539359	-0.131626	-0.260163	-0.081506	-0.732235	0.144396	-0.440102	0.739056	0.083242	-0.668477	0.002176	0	0
47548	10.175016	2.266902	1.390600	-0.048396	-0.308013	-0.021591	-0.735645	0.143325	-0.436517	0.737035	0.083007	-0.670736	0.001332	0	0
47549	9.918598	2.347149	0.998121	0.025329	-0.257780	-0.001276	-0.737362	0.142364	-0.433242	0.735287	0.083104	-0.672640	0.001310	0	0
47550	10.000919	2.282928	0.699453	0.068274	-0.200064	0.040868	-0.740914	0.140270	-0.429227	0.733883	0.083302	-0.674146	0.001795	0	0
47551	9.952924	2.011527	0.738150	0.116531	-0.123365	0.059258	-0.742866	0.139104	-0.427103	0.732955	0.083677	-0.675105	0.002926	0	0
47552	9.868263	2.009961	0.880616	0.109648	-0.140498	0.132972	-0.743017	0.138093	-0.425546	0.731910	0.083550	-0.676245	0.004409	0	0
47553	9.899558	2.177213	0.637429	-0.001711	-0.067035	0.057190	-0.744157	0.137545	-0.423833	0.731456	0.083089	-0.676790	0.004756	0	0
47554	9.715666	2.259244	0.619472	-0.088287	0.037158	0.077924	-0.742318	0.137793	-0.424710	0.731778	0.081867	-0.676592	0.004634	0	0
47555	9.759554	1.880252	0.907962	-0.144352	0.111107	0.051267	-0.741904	0.140142	-0.424445	0.732643	0.080411	-0.675833	0.004102	0	0
47556	9.481722	1.581725	0.828493	-0.146099	0.122921	0.023082	-0.741037	0.139218	-0.426711	0.733590	0.079117	-0.674963	0.003241	0	0
47557	9.513298	1.428690	1.044763	-0.050457	0.113057	0.007485	-0.741041	0.140543	-0.426716	0.734391	0.078653	-0.674147	0.003015	0	0
47558	9.421339	1.506770	0.747253	-0.013149	0.092784	0.007624	-0.739193	0.140780	-0.428580	0.735027	0.078416	-0.673482	0.002887	0	0
47559	9.551870	1.576539	0.775093	-0.046065	0.093043	0.007567	-0.739191	0.139897	-0.428576	0.735687	0.077993	-0.672811	0.002667	0	0
47560	9.571259	1.528809	0.863945	-0.046557	0.053112	-0.009947	-0.738314	0.139255	-0.431971	0.736081	0.077627	-0.672424	0.002151	0	0
47561	9.426208	1.466394	0.857843	-0.020960	0.080125	-0.039778	-0.738156	0.137324	-0.433374	0.736634	0.077715	-0.671810	0.001733	0	0
47562	9.237419	1.601687	0.897579	0.040592	0.101444	-0.006285	-0.737167	0.136422	-0.433246	0.737284	0.077947	-0.671069	0.001846	0	0
47563	9.077741	1.663913	0.778485	0.052269	0.090465	-0.020271	-0.735739	0.133437	-0.434384	0.737846	0.078455	-0.670391	0.002062	0	0
47564	9.039003	1.702551	0.790758	0.050565	0.086866	0.000799	-0.735441	0.131359	-0.435507	0.738389	0.078696	-0.669763	0.002264	0	0
47565	9.063134	1.764709	0.711193	0.098235	0.091925	0.021986	-0.735148	0.128994	-0.435925	0.738921	0.079272	-0.669105	0.003089	0	0
47566	9.072838	1.740305	0.648633	0.131166	0.089838	0.029084	-0.734705	0.128960	-0.438328	0.739418	0.079866	-0.668481	0.003982	0	0
47567	9.155087	1.716496	0.724986	0.118268	0.060908	0.047514	-0.734984	0.128668	-0.438604	0.739722	0.080432	-0.668069	0.005093	0	0
47568	9.191414	1.686509	0.517985	0.151644	0.089667	0.071249	-0.733276	0.128174	-0.440322	0.740197	0.080874	-0.667478	0.006411	0	0
47569	9.220502	1.625963	0.455313	0.148057	0.057037	0.108127	-0.733550	0.126411	-0.440592	0.740442	0.081267	-0.667140	0.008155	0	0
47570	9.227790	1.603679	0.335069	0.181688	0.107587	0.143241	-0.732131	0.126517	-0.441743	0.741001	0.081498	-0.666461	0.010276	0	0
47571	9.305125	1.656916	0.411395	0.185270	0.093042	0.157324	-0.733253	0.125945	-0.442286	0.741442	0.081846	-0.665887	0.012651	0	0
47572	9.459773	1.769226	0.765992	0.170119	0.042359	0.166154	-0.731267	0.126330	-0.443871	0.741566	0.081868	-0.665701	0.014835	0	0
47573	9.781349	1.817328	1.326181	0.156601	-0.080008	0.232984	-0.730991	0.126039	-0.443028	0.740857	0.081535	-0.666468	0.017427	0	0
47574	9.730929	1.417075	1.668269	0.130846	-0.225883	0.238266	-0.731602	0.129335	-0.438663	0.739205	0.080806	-0.668327	0.019641	0	0
47575	9.484661	1.002554	1.511730	0.158131	-0.214280	0.290860	-0.734731	0.129433	-0.435370	0.737573	0.080120	-0.670118	0.022560	0	0
47576	9.308228	0.914012	1.089956	0.113880	-0.216628	0.328473	-0.737586	0.131734	-0.431950	0.735958	0.078646	-0.671967	0.025322	0	0
47577	9.646971	0.801115	0.760605	0.016616	-0.179595	0.323795	-0.737772	0.136924	-0.428586	0.734642	0.076685	-0.673543	0.027561	0	0
47578	10.331775	0.426276	1.102109	-0.078528	-0.191599	0.307709	-0.738516	0.141094	-0.425350	0.733333	0.073876	-0.675228	0.028841	0	0
47579	10.820738	0.002633	1.257558	-0.148498	-0.247362	0.278560	-0.740262	0.145595	-0.420548	0.731680	0.071012	-0.677293	0.029594	0	0
47580	11.222252	-0.072214	1.807647	-0.243385	-0.240241	0.296735	-0.741434	0.151099	-0.417311	0.730148	0.066925	-0.679364	0.029477	0	0
47581	11.048066	-0.010234	1.635768	-0.204533	-0.203332	0.316100	-0.744037	0.156951	-0.411655	0.728800	0.063365	-0.681120	0.030171	0	0
47582	10.917564	-0.102131	1.516587	-0.187987	-0.123593	0.345848	-0.743377	0.162563	-0.408448	0.727995	0.059097	-0.682343	0.030640	0	0
47583	10.753272	-0.266068	1.424158	-0.190085	-0.052792	0.333421	-0.744540	0.168496	-0.406341	0.727638	0.055460	-0.682982	0.031664	0	0
47584	10.622841	-0.427819	1.297822	-0.190204	0.053368	0.301648	-0.741192	0.173896	-0.404163	0.728025	0.051660	-0.682845	0.032153	0	0
47585	10.318215	-0.545259	1.314568	-0.149802	0.081140	0.178812	-0.740908	0.179312	-0.406447	0.728597	0.049313	-0.682396	0.032415	0	0
47586	9.950465	-0.410476	1.201744	-0.088241	0.071576	0.126342	-0.739504	0.181196	-0.406478	0.729098	0.047562	-0.681983	0.032456	0	0
47587	9.725458	-0.314812	1.010975	-0.089969	0.102450	0.101747	-0.739638	0.182218	-0.407607	0.729807	0.046159	-0.681314	0.032585	0	0
47588	9.548868	-0.285441	1.055517	-0.106802	0.073565	0.084194	-0.739063	0.182631	-0.409169	0.730337	0.044639	-0.680862	0.032279	0	0
47589	9.471591	-0.396435	0.984046	-0.131654	-0.007930	0.022782	-0.737668	0.184380	-0.408072	0.730336	0.043495	-0.680973	0.031507	0	0
47590	9.280438	-0.300555	0.845922	-0.196871	-0.038241	0.003381	-0.738531	0.186179	-0.406656	0.730166	0.041900	-0.681327	0.029943	0	0
47591	9.219988	-0.310337	0.798288	-0.185757	-0.009296	-0.010675	-0.737830	0.185290	-0.405818	0.730185	0.040581	-0.681445	0.028565	0	0
47592	9.273329	-0.438304	0.740303	-0.195895	-0.023749	-0.016852	-0.738135	0.188991	-0.404419	0.730111	0.039146	-0.681676	0.026887	0	0
47593	9.341100	-0.484390	0.691762	-0.155952	-0.060383	-0.008820	-0.738566	0.187542	-0.402996	0.729765	0.038036	-0.682155	0.025716	0	0
47594	9.483932	-0.619518	0.671595	-0.157663	-0.045876	-0.017647	-0.739713	0.189935	-0.401578	0.729518	0.036924	-0.682531	0.024321	0	0
47595	9.612243	-0.754018	0.771743	-0.192324	-0.040164	-0.023912	-0.738587	0.190208	-0.401457	0.729323	0.035632	-0.682860	0.022813	0	0
47596	9.612301	-0.811822	0.766981	-0.183174	-0.003962	-0.063441	-0.738023	0.188438	-0.400754	0.729375	0.034673	-0.682913	0.020962	0	0
47597	9.617126	-0.786099	0.617866	-0.171146	0.037661	-0.091538	-0.739584	0.188482	-0.399601	0.729713	0.033963	-0.682641	0.019148	0	0
47598	9.684784	-0.730440	0.694260	-0.139299	0.031047	-0.089683	-0.739444	0.189800	-0.399891	0.729989	0.033498	-0.682415	0.017419	0	0
47599	9.718696	-0.783406	0.703672	-0.121656	-0.020839	-0.112402	-0.739871	0.188641	-0.399033	0.729910	0.033287	-0.682550	0.015787	0	0
47600	9.706499	-0.788612	0.699299	-0.121915	-0.046210	-0.136960	-0.739487	0.188404	-0.398581	0.729655	0.033300	-0.682864	0.013823	0	0
47601	9.665380	-0.786071	0.714022	-0.130526	0.022828	-0.146724	-0.740883	0.185482	-0.399110	0.729878	0.033237	-0.682665	0.011910	0	0
47602	9.674984	-0.725315	0.829303	-0.094304	0.004385	-0.154499	-0.740889	0.184169	-0.397976	0.729955	0.033577	-0.682596	0.010037	0	0
47603	9.621675	-0.615098	0.709394	-0.118673	-0.042612	-0.180794	-0.740878	0.181664	-0.398248	0.729726	0.033825	-0.682857	0.007949	0	0
47604	9.428158	-0.572228	0.561713	-0.175018	-0.018540	-0.180952	-0.742429	0.181254	-0.398221	0.729669	0.033762	-0.682946	0.005328	0	0
47605	9.336338	-0.672429	0.716333	-0.180553	0.006912	-0.217010	-0.743277	0.177462	-0.396499	0.729791	0.033788	-0.682830	0.002583	0	0
47606	9.162151	-0.624021	0.717567	-0.189827	0.021514	-0.249514	-0.743273	0.176284	-0.396494	0.730003	0.034088	-0.682593	-0.000620	0	0
47607	9.002481	-0.575840	0.677823	-0.194110	-0.023820	-0.279295	-0.743556	0.173798	-0.395491	0.729907	0.034424	-0.682668	-0.003907	0	0
47608	8.954091	-0.536211	0.406471	-0.188780	-0.040211	-0.288022	-0.745519	0.170011	-0.395443	0.729679	0.034997	-0.682853	-0.007401	0	0
47609	9.292598	-0.451749	0.543372	-0.246015	-0.072452	-0.317924	-0.745234	0.166776	-0.394588	0.729247	0.035201	-0.683250	-0.011328	0	0
47610	9.592225	-0.172938	0.538552	-0.237462	-0.112478	-0.324791	-0.748627	0.165683	-0.393118	0.728516	0.035662	-0.683925	-0.015447	0	0
47611	9.773268	0.169238	0.652351	-0.237840	-0.139696	-0.314136	-0.749627	0.160587	-0.389696	0.727597	0.035883	-0.684793	-0.019306	0	0
47612	10.109059	0.545313	0.849139	-0.154356	-0.180314	-0.296230	-0.751894	0.157567	-0.387249	0.726352	0.036744	-0.685966	-0.022667	0	0
47613	10.372353	0.886361	0.762791	-0.149510	-0.213055	-0.317140	-0.754863	0.153531	-0.384786	0.724874	0.037615	-0.687363	-0.025970	0	0
47614	10.635623	1.255934	0.604294	-0.091051	-0.187245	-0.318683	-0.756153	0.149185	-0.380657	0.723530	0.039086	-0.688573	-0.029062	0	0
47615	10.611174	1.511625	0.695624	-0.037922	-0.165876	-0.299216	-0.758407	0.143655	-0.378905	0.722318	0.040666	-0.689647	-0.031460	0	0
47616	10.470768	1.646252	0.617202	0.081029	-0.171351	-0.254138	-0.760523	0.138715	-0.376875	0.721016	0.042939	-0.690804	-0.032892	0	0
47617	10.190106	1.754825	0.583101	0.144029	-0.126429	-0.185578	-0.761796	0.135078	-0.375147	0.720024	0.045076	-0.691687	-0.033212	0	0
47618	10.064328	1.744333	0.853297	0.229159	-0.056281	-0.110887	-0.761793	0.132436	-0.374431	0.719488	0.047460	-0.692117	-0.032541	0	0
47619	9.802954	1.922196	0.720427	0.186693	-0.108537	-0.110882	-0.763909	0.129254	-0.373113	0.718618	0.049410	-0.692907	-0.032038	0	0
47620	9.628512	2.225823	0.726262	0.183483	-0.069445	-0.081033	-0.762910	0.124379	-0.372827	0.718015	0.051254	-0.693424	-0.031473	0	0
47621	9.391608	2.114994	0.641533	0.184628	-0.063079	-0.072297	-0.765162	0.122513	-0.372641	0.717466	0.052959	-0.693898	-0.030706	0	0
47622	9.309502	2.003499	0.469122	0.165864	-0.062913	-0.037267	-0.764310	0.119704	-0.372220	0.716926	0.054367	-0.694381	-0.029952	0	0
47623	9.495765	1.987831	0.280248	0.194731	-0.119438	-0.024833	-0.766426	0.118281	-0.371615	0.715988	0.055817	-0.695280	-0.028823	0	0
47624	9.754545	2.006112	0.160537	0.203919	-0.114104	-0.023046	-0.765866	0.115929	-0.370204	0.715069	0.057377	-0.696143	-0.027737	0	0
47625	9.749886	1.828001	0.167929	0.211172	-0.126875	-0.026568	-0.767845	0.113042	-0.368609	0.714061	0.058969	-0.697091	-0.026526	0	0
47626	9.791041	1.812040	-0.120861	0.193039	-0.022388	-0.021477	-0.768119	0.111571	-0.369021	0.713780	0.060460	-0.697291	-0.025455	0	0
47627	9.904701	1.808123	0.089880	0.192759	0.085587	-0.049701	-0.768262	0.110697	-0.368451	0.714252	0.062149	-0.696696	-0.024424	0	0
47628	9.764417	1.785979	0.432317	0.181683	0.080267	-0.049739	-0.768231	0.106845	-0.370690	0.714681	0.063775	-0.696138	-0.023579	0	0
47629	9.899854	1.772400	0.642907	0.258565	0.020641	-0.064400	-0.766244	0.105615	-0.371845	0.714647	0.066032	-0.696006	-0.022248	0	0
47630	9.740146	1.872587	0.413191	0.320040	0.041023	-0.051091	-0.766089	0.101196	-0.371829	0.714703	0.068637	-0.695750	-0.020482	0	0
47631	9.667594	1.870070	0.370447	0.369785	0.076926	-0.036102	-0.765921	0.096906	-0.373505	0.714978	0.071516	-0.695243	-0.018149	0	0
47632	9.597463	1.876547	0.202662	0.398196	0.093021	-0.045705	-0.766592	0.091159	-0.375443	0.715323	0.074651	-0.694616	-0.015764	0	0
47633	9.653161	1.808849	0.161439	0.419952	0.095542	-0.071997	-0.765159	0.089635	-0.377575	0.715660	0.078150	-0.693935	-0.013338	0	0
47634	9.566161	1.752842	0.010656	0.430037	0.120852	-0.103611	-0.764971	0.083708	-0.380936	0.716139	0.081887	-0.693048	-0.011154	0	0
47635	9.367842	1.759619	-0.134556	0.464039	0.146901	-0.110586	-0.762530	0.079498	-0.384624	0.716760	0.085983	-0.691945	-0.008667	0	0
47636	9.375006	1.855678	-0.180366	0.501498	0.148412	-0.103453	-0.762489	0.071820	-0.386706	0.717336	0.090223	-0.690835	-0.005972	0	0
47637	9.478968	1.889458	-0.135473	0.512560	0.148321	-0.084986	-0.761642	0.067696	-0.385292	0.717885	0.094497	-0.689712	-0.002976	0	0
47638	9.481267	2.018841	-0.258209	0.582282	0.173165	-0.064633	-0.760183	0.061007	-0.388671	0.718515	0.099007	-0.688428	0.000540	0	0
47639	9.556105	2.144743	-0.095374	0.608321	0.194760	-0.013670	-0.758581	0.055192	-0.392620	0.719239	0.103486	-0.686996	0.004738	0	0
47640	9.614178	2.124961	-0.182332	0.637832	0.187266	0.027654	-0.758100	0.050124	-0.397681	0.719853	0.107690	-0.685660	0.009246	0	0
47641	9.667449	2.062263	-0.187479	0.630406	0.218200	0.088134	-0.755507	0.045605	-0.402498	0.720644	0.111631	-0.684109	0.014339	0	0
47642	9.565908	2.023797	-0.205939	0.576793	0.240429	0.089719	-0.752084	0.042701	-0.406066	0.721629	0.114834	-0.682430	0.018804	0	0
47643	9.415938	2.049993	-0.305841	0.574157	0.311266	0.135257	-0.750767	0.039829	-0.410728	0.723048	0.118038	-0.680217	0.023944	0	0
47644	9.287724	2.063215	-0.107772	0.500524	0.270142	0.110557	-0.748325	0.037083	-0.415126	0.724282	0.120305	-0.678357	0.027822	0	0
47645	9.164416	2.024709	-0.140498	0.451098	0.241524	0.119239	-0.745470	0.033462	-0.417977	0.725327	0.122754	-0.676619	0.031910	0	0
47646	9.280519	2.001310	0.026966	0.419182	0.232716	0.138474	-0.743752	0.032809	-0.420822	0.726374	0.124119	-0.675080	0.035248	0	0
47647	9.652768	2.199093	0.206803	0.383262	0.194884	0.163067	-0.741904	0.031580	-0.422116	0.727139	0.125806	-0.673730	0.039120	0	0
47648	9.868178	1.987817	0.861744	0.313140	0.081145	0.205108	-0.740060	0.031236	-0.423273	0.727253	0.125997	-0.673396	0.042023	0	0
47649	9.798498	1.523579	0.922736	0.259986	-0.000986	0.238313	-0.740484	0.032565	-0.423694	0.726805	0.126361	-0.673595	0.045359	0	0
47650	9.784264	1.239844	0.987984	0.253032	0.034451	0.227647	-0.739624	0.034583	-0.426114	0.726682	0.125708	-0.673690	0.047671	0	0
47651	9.561642	1.351004	1.006349	0.199996	0.025844	0.230184	-0.740472	0.036655	-0.426673	0.726484	0.125675	-0.673698	0.050579	0	0
47652	9.682450	1.466699	1.067881	0.162694	-0.050992	0.225838	-0.738213	0.036606	-0.426992	0.725885	0.124584	-0.674411	0.052340	0	0
47653	10.018855	1.237912	1.149756	0.084455	-0.123900	0.216044	-0.739939	0.039909	-0.424158	0.724822	0.123881	-0.675538	0.054179	0	0
47654	10.190665	1.143995	1.194257	0.028300	-0.154327	0.187849	-0.740944	0.041125	-0.422455	0.723702	0.122207	-0.676997	0.054725	0	0
47655	10.074712	1.009057	1.137514	0.030594	-0.118039	0.194791	-0.742956	0.044293	-0.419052	0.722753	0.121246	-0.678075	0.056057	0	0
47656	9.997437	0.902479	0.986702	0.025495	-0.083519	0.191198	-0.743540	0.046969	-0.417644	0.722098	0.119636	-0.678991	0.056857	0	0
47657	9.980655	0.755538	0.965306	-0.031158	-0.059485	0.147994	-0.743705	0.050815	-0.416248	0.721644	0.118505	-0.679617	0.057510	0	0
47658	9.925079	0.704991	0.951328	-0.049638	-0.044833	0.100529	-0.744546	0.050826	-0.416798	0.721380	0.117083	-0.680158	0.057338	0	0
47659	9.920376	0.563368	1.033220	-0.068090	-0.066464	0.093454	-0.743019	0.053171	-0.414860	0.720953	0.116050	-0.680787	0.057347	0	0
47660	9.780286	0.364434	1.169040	-0.057251	-0.100106	0.105751	-0.745298	0.055299	-0.412858	0.720307	0.114681	-0.681713	0.057219	0	0
47661	9.845657	0.303568	1.053211	-0.000422	-0.099671	0.126937	-0.744321	0.055585	-0.411747	0.719557	0.113911	-0.682575	0.057906	0	0
47662	9.915788	0.315319	1.016627	0.041892	-0.089125	0.155990	-0.744624	0.059576	-0.410772	0.718833	0.112995	-0.683403	0.058923	0	0
47663	10.070813	0.088263	0.912299	0.067273	-0.089383	0.118267	-0.747038	0.058473	-0.408331	0.718081	0.112749	-0.684136	0.060037	0	0
47664	9.732091	0.222737	0.746371	0.054233	-0.185452	0.074509	-0.747773	0.060578	-0.405509	0.716723	0.112606	-0.685541	0.060519	0	0
47665	9.811767	0.357596	0.776934	0.087433	-0.050507	0.095511	-0.747788	0.062357	-0.404388	0.716228	0.112624	-0.685953	0.061663	0	0
47666	9.928020	0.189287	0.853156	0.102868	-0.165898	0.089514	-0.749077	0.062701	-0.402113	0.714933	0.112733	-0.687197	0.062628	0	0
47667	9.857837	0.246407	0.702158	0.119727	-0.220484	0.085253	-0.750115	0.063519	-0.396319	0.713238	0.113144	-0.688786	0.063741	0	0
47668	9.707759	0.394584	0.443482	0.106408	-0.165926	0.071148	-0.751820	0.064742	-0.395309	0.711943	0.113423	-0.689998	0.064619	0	0
47669	9.664147	0.471664	0.438929	0.067199	-0.054886	0.074438	-0.752682	0.065659	-0.393748	0.711452	0.113421	-0.690423	0.065486	0	0
47670	9.528869	0.294585	0.613163	0.030469	-0.038256	0.023378	-0.753245	0.065376	-0.393738	0.711151	0.113423	-0.690715	0.065663	0	0
47671	9.378990	0.231558	0.484484	0.037174	-0.018336	0.030370	-0.752968	0.065084	-0.393036	0.710976	0.113479	-0.690848	0.066059	0	0
47672	9.415268	0.231553	0.493835	0.034395	-0.025575	0.033884	-0.751704	0.065065	-0.392352	0.710750	0.113444	-0.691057	0.066369	0	0
47673	9.596673	0.207972	0.643993	0.027046	-0.038225	0.047921	-0.752972	0.064502	-0.392329	0.710439	0.113310	-0.691356	0.066807	0	0
47674	9.628132	0.197847	0.554816	-0.009459	-0.032494	0.039051	-0.753400	0.065104	-0.391901	0.710210	0.112943	-0.691647	0.066854	0	0
47675	9.657244	0.108750	0.559485	-0.047821	-0.017678	0.015225	-0.752550	0.065961	-0.392765	0.710150	0.112480	-0.691812	0.066576	0	0
47676	9.645245	0.021662	0.473093	-0.087779	0.004419	0.008060	-0.752257	0.065649	-0.393896	0.710283	0.111754	-0.691856	0.065910	0	0
47677	9.754156	-0.053132	0.472358	-0.072092	0.023330	0.005425	-0.753396	0.066419	-0.392894	0.710541	0.111147	-0.691732	0.065453	0	0
47678	9.850923	-0.086386	0.589483	-0.116982	0.020964	-0.008728	-0.751977	0.066672	-0.394046	0.710831	0.110327	-0.691656	0.064493	0	0
47679	9.776000	-0.134728	0.529965	-0.170130	0.019574	-0.038703	-0.752265	0.066978	-0.393479	0.711200	0.109316	-0.691570	0.063055	0	0
47680	9.846166	-0.161290	0.534283	-0.177609	0.005104	-0.045727	-0.753125	0.067600	-0.392057	0.711465	0.108338	-0.691600	0.061403	0	0
47681	9.974545	-0.360999	0.593612	-0.189619	0.056017	-0.014278	-0.751433	0.068592	-0.392371	0.712089	0.106980	-0.691287	0.060061	0	0
47682	9.882706	-0.439619	0.731386	-0.185366	0.031490	-0.027425	-0.750432	0.071633	-0.395221	0.712528	0.105804	-0.691148	0.058515	0	0
47683	9.573071	-0.374787	0.608577	-0.209693	0.081622	-0.045968	-0.751281	0.071655	-0.394784	0.713366	0.104487	-0.690623	0.056854	0	0
47684	9.321383	-0.211164	0.518924	-0.216576	0.128898	-0.040746	-0.750986	0.074272	-0.397338	0.714509	0.103131	-0.689785	0.055107	0	0
47685	9.597233	-0.359759	0.731002	-0.206385	0.139683	-0.031993	-0.750693	0.075132	-0.399038	0.715730	0.101691	-0.688849	0.053645	0	0
47686	9.698937	-0.507780	1.006861	-0.255235	0.101962	-0.047897	-0.748426	0.075072	-0.400344	0.716720	0.100127	-0.688207	0.051559	0	0
47687	9.815265	-0.725670	0.799429	-0.247810	0.127262	-0.079550	-0.747575	0.077249	-0.401636	0.717913	0.098699	-0.687322	0.049480	0	0
47688	9.810310	-0.628162	1.037400	-0.277280	0.109373	-0.077823	-0.746428	0.077055	-0.403910	0.718978	0.097179	-0.686596	0.047037	0	0
47689	9.645742	-0.515287	0.935130	-0.304983	0.069691	-0.073425	-0.746429	0.078669	-0.404340	0.719818	0.095301	-0.686144	0.044574	0	0
47690	9.616557	-0.342511	0.814993	-0.338664	0.075420	-0.062060	-0.745717	0.081285	-0.406195	0.720685	0.093246	-0.685690	0.041791	0	0
47691	10.037172	-0.123982	0.826167	-0.345327	0.065452	-0.065503	-0.746142	0.083349	-0.406761	0.721514	0.091008	-0.685278	0.039118	0	0
47692	10.274090	-0.023050	0.858013	-0.408224	0.017832	-0.105927	-0.744329	0.085244	-0.404966	0.722046	0.088774	-0.685208	0.035490	0	0
47693	10.317142	0.444920	1.052056	-0.430524	0.018939	-0.118152	-0.745171	0.086429	-0.405944	0.722627	0.086289	-0.685093	0.031816	0	0
47694	10.004675	0.928453	0.888056	-0.394095	0.010525	-0.098632	-0.746022	0.086745	-0.405509	0.723067	0.084108	-0.685053	0.028332	0	0
47695	9.851961	1.284224	0.737418	-0.351851	0.011130	-0.052811	-0.744615	0.091121	-0.406679	0.723481	0.081753	-0.685006	0.025652	0	0
47696	9.849264	1.583939	0.494371	-0.274049	0.020483	-0.026230	-0.745467	0.092024	-0.406387	0.723852	0.079937	-0.684906	0.023519	0	0
47697	10.040061	1.876144	0.249916	-0.279705	0.038693	0.056309	-0.745200	0.095703	-0.405984	0.724352	0.077370	-0.684718	0.022121	0	0
47698	10.030340	1.915103	0.334102	-0.275868	0.022356	0.101979	-0.744210	0.098906	-0.407424	0.724695	0.074661	-0.684695	0.020905	0	0
47699	9.962491	2.049732	0.276788	-0.272022	-0.001234	0.156460	-0.745228	0.104244	-0.405738	0.724876	0.071499	-0.684860	0.020227	0	0
47700	9.933379	2.150186	0.137476	-0.238690	0.009404	0.203941	-0.744397	0.108644	-0.405630	0.725068	0.068359	-0.684985	0.019991	0	0
47701	9.836580	2.205702	0.138138	-0.253100	0.007733	0.232001	-0.744410	0.113939	-0.406075	0.725262	0.064845	-0.685122	0.019964	0	0
47702	9.619032	2.096718	-0.052519	-0.278123	0.024298	0.263481	-0.743324	0.119249	-0.403014	0.725552	0.061004	-0.685169	0.019896	0	0
47703	9.662766	1.896832	-0.052675	-0.329750	0.048256	0.163237	-0.742627	0.124230	-0.403893	0.726060	0.057426	-0.684970	0.018840	0	0
47704	9.793377	1.893963	-0.106519	-0.289846	0.015243	0.166013	-0.743625	0.130423	-0.404890	0.726297	0.054157	-0.685009	0.017968	0	0
47705	10.175735	1.653798	0.119280	-0.240897	-0.030568	0.170524	-0.741685	0.136732	-0.403116	0.726195	0.051214	-0.685356	0.017503	0	0
47706	10.383788	1.589057	0.230810	-0.196235	-0.128059	0.156705	-0.741851	0.140138	-0.401437	0.725388	0.048704	-0.686402	0.017121	0	0
47707	10.465897	1.720862	0.133935	-0.154398	-0.120255	0.135772	-0.742424	0.143682	-0.401583	0.724620	0.046665	-0.687358	0.016926	0	0
47708	10.369318	1.557211	0.117945	-0.113841	-0.049820	0.097121	-0.740602	0.145858	-0.401059	0.724314	0.045139	-0.687788	0.016705	0	0
47709	10.190535	1.369414	0.064108	-0.091170	0.059788	0.058369	-0.741875	0.147062	-0.401043	0.724762	0.044081	-0.687391	0.016447	0	0
[truncated: 400 more rows]
