# Supplementary material for: Identification of Haptic Based Guiding Using Hard Reins
Source: PLoS One. 2015 Jul 22;10(7):e0132020. doi: 10.1371/journal.pone.0132020 (PMC4511788; doi:10.1371/journal.pone.0132020)
Supplement: S1 File — (ZIP) [file pone.0132020.s001.zip › MotionData1/Subject1/T1/gh1.txt]

// Start Time: 0
// Sample rate: 50.0Hz
// Scenario: 4.0
// Firmware Version: 2.6.1
Counter	Acc_X	Acc_Y	Acc_Z	Gyr_X	Gyr_Y	Gyr_Z	Mag_X	Mag_Y	Mag_Z	Quat_w	Quat_x	Quat_y	Quat_z	AnalogIn_1	AnalogIn_2
45715	0.543148	-0.007535	9.810143	-0.031123	0.005086	-0.012256	-0.061141	1.040015	-0.593565	0.708433	-0.023290	-0.018503	-0.705151	0	0
45716	0.540788	-0.000271	9.819861	-0.025787	0.012065	-0.003378	-0.062994	1.039609	-0.594592	0.708353	-0.023434	-0.018290	-0.705232	0	0
45717	0.535878	-0.012186	9.843801	-0.024007	-0.010675	-0.008736	-0.061405	1.040434	-0.594871	0.708266	-0.023724	-0.018252	-0.705310	0	0
45718	0.523663	-0.031378	9.829265	-0.009676	-0.000165	-0.008593	-0.062074	1.041131	-0.594328	0.708179	-0.023839	-0.018241	-0.705395	0	0
45719	0.542974	-0.031617	9.800254	-0.000753	-0.005422	-0.004147	-0.062195	1.040161	-0.596175	0.708131	-0.023927	-0.018328	-0.705438	0	0
45720	0.586335	-0.046389	9.799710	0.004636	-0.008046	-0.009420	-0.062212	1.041687	-0.593795	0.708031	-0.023996	-0.018474	-0.705532	0	0
45721	0.605568	-0.058551	9.804211	0.008174	0.001547	0.002088	-0.062995	1.040165	-0.595375	0.708030	-0.023973	-0.018573	-0.705531	0	0
45722	0.571815	-0.051056	9.809396	-0.004282	0.012081	-0.010290	-0.061820	1.041406	-0.591571	0.707925	-0.023963	-0.018514	-0.705638	0	0
45723	0.559990	-0.017200	9.838729	-0.018683	-0.001959	0.003663	-0.062342	1.040576	-0.592885	0.707929	-0.024155	-0.018447	-0.705630	0	0
45724	0.562539	0.001979	9.824506	-0.018649	0.015547	0.001968	-0.062348	1.041687	-0.592874	0.707899	-0.024225	-0.018259	-0.705662	0	0
45725	0.562157	-0.050973	9.811883	-0.017720	0.005076	-0.008648	-0.061932	1.040020	-0.595261	0.707817	-0.024357	-0.018152	-0.705742	0	0
45726	0.588745	-0.046466	9.780460	-0.015006	0.006838	-0.013915	-0.063126	1.040583	-0.596288	0.707679	-0.024460	-0.018055	-0.705880	0	0
45727	0.639446	-0.046966	9.746368	-0.025762	0.006815	-0.008721	-0.061679	1.041129	-0.593546	0.707595	-0.024637	-0.017880	-0.705963	0	0
45728	0.629641	-0.068435	9.779855	-0.011476	0.003305	-0.004226	-0.063797	1.040446	-0.594046	0.707520	-0.024742	-0.017831	-0.706035	0	0
45729	0.617309	-0.104419	9.779548	0.006435	-0.004547	-0.010296	-0.062473	1.040855	-0.593668	0.707430	-0.024772	-0.017964	-0.706120	0	0
45730	0.605317	-0.094542	9.832642	0.011802	-0.000179	-0.010237	-0.062477	1.041689	-0.594054	0.707341	-0.024735	-0.018106	-0.706208	0	0
45731	0.591114	-0.055834	9.869261	0.006435	-0.000182	-0.011145	-0.063533	1.040861	-0.594309	0.707246	-0.024734	-0.018209	-0.706300	0	0
45732	0.607738	-0.094488	9.856656	-0.009710	0.008535	0.000211	-0.062338	1.041272	-0.595242	0.707214	-0.024789	-0.018134	-0.706332	0	0
45733	0.595455	-0.123286	9.846817	-0.007905	0.005052	-0.004196	-0.062339	1.041828	-0.595762	0.707166	-0.024855	-0.018097	-0.706379	0	0
45734	0.571626	-0.077507	9.811497	-0.014216	0.009408	0.009008	-0.063664	1.041558	-0.596139	0.707179	-0.024938	-0.017982	-0.706366	0	0
45735	0.579015	-0.056041	9.770821	0.010008	0.001583	-0.006701	-0.063267	1.040721	-0.594183	0.707116	-0.024900	-0.018096	-0.706427	0	0
45736	0.566876	-0.065524	9.785237	0.008181	0.005062	0.002111	-0.063268	1.040721	-0.594051	0.707101	-0.024854	-0.018172	-0.706442	0	0
45737	0.566710	-0.089503	9.808997	0.015383	-0.007157	-0.011985	-0.062608	1.041412	-0.594055	0.707001	-0.024838	-0.018387	-0.706537	0	0
45738	0.585991	-0.094494	9.799160	0.006395	0.003308	0.000317	-0.063006	1.039885	-0.591699	0.706973	-0.024817	-0.018463	-0.706564	0	0
45739	0.571701	-0.065620	9.765966	-0.002555	-0.008929	-0.001544	-0.062872	1.040857	-0.593531	0.706942	-0.024942	-0.018560	-0.706587	0	0
45740	0.598306	-0.060915	9.799439	0.008191	0.001558	-0.001435	-0.062600	1.040579	-0.594851	0.706906	-0.024920	-0.018662	-0.706622	0	0
45741	0.600516	-0.089767	9.808702	0.001019	-0.004572	-0.000635	-0.063267	1.041138	-0.594835	0.706883	-0.024989	-0.018754	-0.706640	0	0
45742	0.586061	-0.084858	9.804077	0.017170	-0.003666	-0.010202	-0.063264	1.040722	-0.595234	0.706777	-0.024939	-0.018958	-0.706743	0	0
45743	0.598311	-0.060849	9.821072	0.020705	0.006799	0.002199	-0.063394	1.040445	-0.595366	0.706781	-0.024789	-0.019108	-0.706740	0	0
45744	0.612906	-0.046494	9.833128	0.018917	0.012039	0.003085	-0.062466	1.040161	-0.594726	0.706778	-0.024618	-0.019210	-0.706746	0	0
45745	0.615278	-0.051426	9.799402	-0.011475	0.008552	-0.003319	-0.062862	1.039886	-0.594985	0.706736	-0.024682	-0.019121	-0.706788	0	0
45746	0.591200	-0.041608	9.802126	-0.006134	0.005922	0.002007	-0.063387	1.039334	-0.595771	0.706705	-0.024731	-0.019090	-0.706818	0	0
45747	0.595848	-0.065809	9.765756	-0.004328	0.003313	-0.001520	-0.064181	1.040868	-0.598765	0.706676	-0.024782	-0.019088	-0.706845	0	0
45748	0.579014	-0.056056	9.766013	-0.003458	0.003306	0.003781	-0.063117	1.040028	-0.598001	0.706670	-0.024831	-0.019094	-0.706849	0	0
45749	0.567046	-0.041508	9.773494	-0.003401	0.016453	-0.004976	-0.063126	1.041695	-0.598247	0.706620	-0.024781	-0.019006	-0.706904	0	0
45750	0.567061	-0.039124	9.766311	0.008226	0.012082	-0.004907	-0.063527	1.039750	-0.594320	0.706545	-0.024684	-0.019034	-0.706981	0	0
45751	0.557559	-0.017379	9.773853	-0.000693	0.009472	-0.012024	-0.062599	1.040301	-0.594854	0.706444	-0.024662	-0.019016	-0.707083	0	0
45752	0.552632	-0.031700	9.797766	-0.004336	0.012060	0.002056	-0.062047	1.039189	-0.598945	0.706442	-0.024654	-0.018954	-0.707087	0	0
45753	0.542840	-0.050815	9.814455	0.010892	0.003330	-0.004915	-0.062463	1.040996	-0.596819	0.706393	-0.024594	-0.019059	-0.707136	0	0
45754	0.562156	-0.050981	9.809480	0.007342	0.006837	-0.010221	-0.062186	1.040301	-0.598932	0.706289	-0.024539	-0.019119	-0.707240	0	0
45755	0.586168	-0.070383	9.818664	0.008178	0.012045	0.003891	-0.063920	1.038641	-0.593931	0.706304	-0.024438	-0.019141	-0.707228	0	0
45756	0.557190	-0.070178	9.811706	0.011729	0.008544	0.009200	-0.063654	1.039474	-0.595503	0.706315	-0.024344	-0.019214	-0.707218	0	0
45757	0.566885	-0.065421	9.818887	0.006405	0.012059	0.000360	-0.063380	1.038501	-0.596174	0.706304	-0.024254	-0.019223	-0.707232	0	0
45758	0.576311	-0.099075	9.849664	0.008176	0.007671	0.002109	-0.064048	1.039894	-0.597463	0.706281	-0.024190	-0.019280	-0.707256	0	0
45759	0.576417	-0.084606	9.861847	-0.007909	0.005052	-0.003302	-0.063645	1.038780	-0.596955	0.706239	-0.024249	-0.019238	-0.707297	0	0
45760	0.588610	-0.067879	9.857126	-0.015072	0.012914	0.000199	-0.061793	1.039603	-0.596449	0.706225	-0.024311	-0.019095	-0.707313	0	0
45761	0.566609	-0.103905	9.818446	-0.016860	0.005058	-0.001605	-0.061800	1.040853	-0.596437	0.706193	-0.024433	-0.018988	-0.707343	0	0
45762	0.566808	-0.075145	9.785127	-0.029395	0.012049	0.003623	-0.061792	1.038908	-0.595406	0.706178	-0.024603	-0.018748	-0.707358	0	0
45763	0.605474	-0.070673	9.772827	-0.036557	0.001542	0.001760	-0.062332	1.040022	-0.594861	0.706164	-0.024891	-0.018526	-0.707368	0	0
45764	0.610312	-0.070616	9.804031	-0.021362	0.005030	0.005406	-0.061801	1.039880	-0.594476	0.706163	-0.025054	-0.018392	-0.707367	0	0
45765	0.578935	-0.070194	9.861991	0.002826	-0.001942	-0.005009	-0.062057	1.039327	-0.596317	0.706110	-0.025086	-0.018475	-0.707416	0	0
45766	0.562044	-0.067715	9.842937	0.008228	0.015572	-0.006663	-0.062323	1.039328	-0.596181	0.706032	-0.024964	-0.018479	-0.707498	0	0
45767	0.578890	-0.075129	9.821075	-0.024030	-0.004573	-0.001690	-0.062068	1.040020	-0.594471	0.705996	-0.025205	-0.018389	-0.707528	0	0
45768	0.586236	-0.060776	9.813966	-0.038300	-0.001932	-0.010595	-0.060605	1.040152	-0.595280	0.705898	-0.025533	-0.018190	-0.707619	0	0
45769	0.566903	-0.060809	9.754045	-0.040082	-0.001914	-0.010601	-0.062078	1.040575	-0.592495	0.705795	-0.025866	-0.017970	-0.707715	0	0
45770	0.557211	-0.065522	9.761286	-0.018669	-0.015928	-0.001682	-0.062076	1.041131	-0.593934	0.705735	-0.026158	-0.018004	-0.707764	0	0
45771	0.578857	-0.077725	9.758555	-0.002583	-0.012442	0.003726	-0.062602	1.041135	-0.595240	0.705741	-0.026303	-0.018119	-0.707750	0	0
45772	0.605378	-0.085024	9.799102	0.006418	0.005062	-0.004086	-0.062619	1.042383	-0.592600	0.705677	-0.026268	-0.018184	-0.707813	0	0
45773	0.624774	-0.075437	9.837500	0.004567	-0.004599	0.005554	-0.061815	1.041268	-0.592886	0.705700	-0.026308	-0.018295	-0.707786	0	0
45774	0.634654	-0.046473	9.895432	0.001082	0.017295	-0.010252	-0.063150	1.042247	-0.592199	0.705592	-0.026223	-0.018237	-0.707898	0	0
45775	0.615346	-0.046204	9.934056	-0.014221	-0.007239	0.001889	-0.062073	1.040576	-0.593940	0.705583	-0.026413	-0.018234	-0.707900	0	0
45776	0.605479	-0.075006	9.929004	-0.007986	0.001496	0.010775	-0.063137	1.040998	-0.593919	0.705626	-0.026508	-0.018219	-0.707854	0	0
45777	0.550144	-0.045753	9.915397	0.000130	-0.012442	-0.006817	-0.063948	1.042390	-0.592185	0.705558	-0.026631	-0.018356	-0.707913	0	0
45778	0.463151	-0.054620	9.940080	0.018908	-0.021164	-0.007569	-0.063679	1.041833	-0.592064	0.705477	-0.026693	-0.018695	-0.707983	0	0
45779	0.368748	-0.087410	9.988586	0.050151	-0.024669	0.005884	-0.063412	1.041554	-0.592202	0.705510	-0.026549	-0.019265	-0.707941	0	0
45780	0.315398	-0.120499	10.043947	0.065356	-0.043896	-0.000235	-0.063932	1.041281	-0.594824	0.705493	-0.026445	-0.020092	-0.707939	0	0
45781	0.336852	-0.159183	10.033703	0.033150	-0.038660	0.000417	-0.065520	1.040456	-0.594808	0.705479	-0.026512	-0.020636	-0.707934	0	0
45782	0.378085	-0.135327	10.074481	0.003539	-0.057967	0.012459	-0.065927	1.040735	-0.592960	0.705525	-0.026947	-0.021121	-0.707858	0	0
45783	0.465423	-0.078339	10.055155	-0.022434	-0.074625	0.013958	-0.067384	1.039909	-0.592420	0.705585	-0.027659	-0.021517	-0.707759	0	0
45784	0.673493	-0.017941	9.885810	-0.043925	-0.063310	0.026132	-0.066733	1.041572	-0.591494	0.705719	-0.028470	-0.021700	-0.707587	0	0
45785	0.852139	-0.022068	9.778468	-0.051038	-0.060702	0.019869	-0.067386	1.040326	-0.592679	0.705815	-0.029288	-0.021796	-0.707455	0	0
45786	0.946496	0.003580	9.753914	-0.042989	-0.051108	0.024346	-0.068988	1.042140	-0.592899	0.705931	-0.030006	-0.021899	-0.707306	0	0
45787	0.996956	-0.030579	9.724244	-0.045687	-0.051125	0.027829	-0.067519	1.041300	-0.593981	0.706086	-0.030726	-0.021969	-0.707119	0	0
45788	0.977493	-0.049773	9.690543	-0.013380	-0.044061	0.009588	-0.069513	1.041588	-0.593685	0.706113	-0.031181	-0.022237	-0.707062	0	0
45789	0.922270	-0.003770	9.648286	0.025892	-0.051074	0.030143	-0.069787	1.043257	-0.594189	0.706305	-0.031402	-0.022817	-0.706842	0	0
45790	0.862329	0.054590	9.702351	0.004506	-0.030042	0.015993	-0.071125	1.043679	-0.591800	0.706375	-0.031633	-0.023110	-0.706753	0	0
45791	0.847762	0.042765	9.731182	-0.006271	-0.033563	0.022953	-0.070592	1.042982	-0.591290	0.706510	-0.031957	-0.023344	-0.706596	0	0
45792	0.784029	-0.086878	9.648523	-0.009860	-0.040529	0.024658	-0.071928	1.043682	-0.589818	0.706636	-0.032366	-0.023606	-0.706443	0	0
45793	0.760008	-0.071978	9.740233	0.004463	-0.056267	0.015902	-0.071659	1.043543	-0.590611	0.706718	-0.032773	-0.024079	-0.706325	0	0
45794	0.694427	-0.124443	9.720968	0.015232	-0.038736	0.014291	-0.072461	1.044380	-0.590591	0.706785	-0.032989	-0.024510	-0.706234	0	0
45795	0.591058	-0.060902	9.785082	-0.003591	-0.047484	0.017690	-0.072450	1.042853	-0.591131	0.706879	-0.033389	-0.024861	-0.706108	0	0
45796	0.639922	0.015924	9.862454	-0.031351	-0.047531	0.021011	-0.073788	1.044666	-0.591093	0.706970	-0.033999	-0.025023	-0.705982	0	0
45797	0.721253	-0.088498	9.745185	-0.038472	-0.035276	0.019198	-0.073926	1.043553	-0.587687	0.707066	-0.034557	-0.025038	-0.705859	0	0
45798	0.783357	-0.182883	9.714723	-0.018714	-0.052731	-0.001906	-0.074202	1.044943	-0.586880	0.707004	-0.035108	-0.025334	-0.705883	0	0
45799	0.847768	-0.291777	9.664845	0.020686	-0.029978	-0.001577	-0.074863	1.044391	-0.586876	0.706975	-0.035205	-0.025736	-0.705893	0	0
45800	0.917857	-0.280592	9.568230	0.045737	-0.012491	0.006582	-0.074731	1.045781	-0.588966	0.707003	-0.035019	-0.026199	-0.705857	0	0
45801	0.966858	-0.180140	9.506472	0.090464	-0.005497	0.013109	-0.075500	1.042314	-0.591090	0.707108	-0.034457	-0.026919	-0.705753	0	0
45802	0.959590	-0.184769	9.547340	0.110205	-0.018582	-0.004418	-0.076170	1.042177	-0.588980	0.707060	-0.033855	-0.027883	-0.705792	0	0
45803	0.957023	-0.208560	9.626404	0.128111	-0.022953	-0.010477	-0.077224	1.040516	-0.588717	0.707004	-0.033147	-0.029002	-0.705837	0	0
45804	0.991017	-0.184574	9.691279	0.137041	-0.021232	-0.007769	-0.076424	1.040374	-0.589519	0.706952	-0.032373	-0.030176	-0.705875	0	0
45805	1.015886	-0.083763	9.685014	0.137110	-0.007215	-0.018278	-0.078120	1.035800	-0.590327	0.706846	-0.031491	-0.031253	-0.705974	0	0
45806	1.064800	0.002448	9.685583	0.110244	-0.015996	-0.014978	-0.079169	1.034696	-0.592161	0.706702	-0.030868	-0.032202	-0.706104	0	0
45807	1.094121	0.050327	9.685881	0.053907	-0.018628	-0.022447	-0.078639	1.033998	-0.590863	0.706535	-0.030658	-0.032777	-0.706253	0	0
45808	1.074311	-0.016987	9.646822	0.026223	0.012009	-0.024307	-0.079570	1.033308	-0.589279	0.706331	-0.030427	-0.032939	-0.706460	0	0
45809	1.093125	-0.089149	9.693899	0.001169	-0.001999	-0.029849	-0.078631	1.032748	-0.591138	0.706101	-0.030474	-0.033031	-0.706684	0	0
45810	1.092525	-0.175489	9.774631	0.013676	0.004980	-0.026227	-0.078507	1.033858	-0.590341	0.705912	-0.030379	-0.033155	-0.706871	0	0
45811	1.010586	-0.155326	9.866901	0.029814	0.002388	-0.036666	-0.079288	1.032475	-0.592444	0.705643	-0.030194	-0.033424	-0.707134	0	0
45812	0.953634	-0.015337	9.878616	0.054839	-0.019468	-0.036517	-0.080076	1.032064	-0.594275	0.705354	-0.029980	-0.034014	-0.707403	0	0
45813	0.954359	0.081322	10.026333	0.050257	-0.025671	-0.018052	-0.081139	1.031791	-0.593605	0.705214	-0.029856	-0.034620	-0.707519	0	0
45814	0.882829	0.211546	9.953939	0.017180	0.006714	-0.011958	-0.081391	1.029988	-0.594407	0.705087	-0.029731	-0.034751	-0.707645	0	0
45815	0.868375	0.220869	9.819577	-0.049971	0.005822	0.001657	-0.082459	1.030549	-0.593597	0.705067	-0.030096	-0.034419	-0.707666	0	0
45816	0.844237	0.221161	9.853437	-0.103737	-0.012595	0.013541	-0.081810	1.033045	-0.593582	0.705081	-0.030969	-0.033823	-0.707643	0	0
45817	0.858983	0.254927	9.920996	-0.110083	-0.009158	0.031132	-0.081685	1.034155	-0.593179	0.705244	-0.031873	-0.033161	-0.707471	0	0
45818	0.897706	0.266665	9.925604	-0.071650	-0.014427	0.038433	-0.081556	1.034988	-0.593435	0.705444	-0.032540	-0.032798	-0.707259	0	0
45819	0.830187	0.283708	9.820629	-0.040320	-0.018748	0.036909	-0.081574	1.037209	-0.592099	0.705666	-0.033020	-0.032694	-0.707019	0	0
45820	0.786123	0.202093	9.762387	-0.042116	-0.016105	0.040428	-0.081570	1.036932	-0.592628	0.705884	-0.033492	-0.032550	-0.706786	0	0
45821	0.761800	0.182577	9.610954	-0.054642	-0.017827	0.043862	-0.083571	1.037636	-0.591014	0.706151	-0.034065	-0.032334	-0.706502	0	0
45822	0.790892	0.201328	9.524393	-0.070751	-0.035317	0.041916	-0.082773	1.039439	-0.594423	0.706349	-0.034876	-0.032123	-0.706274	0	0
45823	0.824691	0.200975	9.495255	-0.063568	-0.037056	0.036666	-0.083716	1.040832	-0.592819	0.706555	-0.035644	-0.031980	-0.706036	0	0
45824	0.824399	0.157893	9.564464	-0.014410	-0.044074	0.044038	-0.083987	1.041945	-0.592935	0.706776	-0.036119	-0.032227	-0.705779	0	0
45825	0.769405	-0.101585	9.521096	0.047414	-0.048353	0.023289	-0.083990	1.041945	-0.592278	0.706923	-0.036176	-0.032950	-0.705595	0	0
45826	0.803695	-0.038879	9.663326	0.095668	-0.051028	0.032442	-0.086124	1.042511	-0.590401	0.707079	-0.035920	-0.034025	-0.705401	0	0
45827	0.803967	-0.004824	9.788696	0.115349	-0.042301	0.032621	-0.086235	1.038900	-0.590567	0.707317	-0.035453	-0.035179	-0.705130	0	0
45828	0.837893	0.009549	9.855866	0.107280	-0.030090	0.037885	-0.085830	1.037926	-0.590845	0.707552	-0.034968	-0.036188	-0.704867	0	0
45829	0.799490	0.039023	9.957482	0.079620	-0.030062	0.018313	-0.087274	1.036964	-0.593854	0.707679	-0.034658	-0.037004	-0.704712	0	0
45830	0.804510	0.063259	10.029822	0.061749	-0.018701	0.014701	-0.087535	1.035298	-0.592422	0.707733	-0.034407	-0.037619	-0.704638	0	0
45831	0.838278	0.058139	10.015051	0.020550	-0.016118	0.024973	-0.087528	1.033909	-0.592173	0.707891	-0.034417	-0.037915	-0.704463	0	0
45832	0.862055	0.009537	9.913341	-0.007172	-0.014360	0.024763	-0.087020	1.037099	-0.590967	0.708016	-0.034625	-0.038012	-0.704322	0	0
45833	0.953372	-0.049261	9.796510	-0.025938	-0.000370	0.026402	-0.087811	1.036132	-0.590964	0.708174	-0.034852	-0.037866	-0.704160	0	0
45834	0.982612	-0.011150	9.748627	-0.024148	0.006623	0.029965	-0.086749	1.035987	-0.590719	0.708333	-0.035035	-0.037692	-0.704000	0	0
45835	0.900547	-0.005690	9.751801	0.000887	-0.005597	0.030129	-0.085413	1.035286	-0.591797	0.708525	-0.035109	-0.037770	-0.703799	0	0
45836	0.879288	0.061733	9.721514	0.002750	0.009314	0.019644	-0.086088	1.036400	-0.590594	0.708626	-0.035078	-0.037771	-0.703699	0	0
45837	0.833671	0.100414	9.669476	-0.003516	0.013703	0.023161	-0.086223	1.035705	-0.588760	0.708775	-0.035043	-0.037681	-0.703556	0	0
45838	0.884398	0.100238	9.741140	-0.018836	-0.002122	0.040599	-0.085429	1.036117	-0.588768	0.709008	-0.035254	-0.037603	-0.703315	0	0
45839	0.869601	0.057071	9.745579	0.000029	-0.003821	0.023102	-0.085558	1.035702	-0.589032	0.709150	-0.035314	-0.037660	-0.703165	0	0
45840	0.949269	0.051843	9.812129	0.015268	-0.009082	0.013475	-0.086760	1.037375	-0.589654	0.709196	-0.035322	-0.037881	-0.703107	0	0
45841	0.958978	0.056769	9.874592	0.029598	-0.016078	0.006502	-0.086760	1.036819	-0.588740	0.709227	-0.035252	-0.038238	-0.703059	0	0
45842	0.944093	0.003746	9.802007	0.008117	-0.007327	0.012540	-0.085933	1.034595	-0.593898	0.709287	-0.035297	-0.038398	-0.702988	0	0
45843	1.060755	0.110841	9.725320	-0.027598	0.003168	0.001732	-0.086200	1.035709	-0.595196	0.709272	-0.035496	-0.038219	-0.703002	0	0
45844	0.992120	-0.030629	9.695444	-0.054512	-0.003842	0.015602	-0.085680	1.036538	-0.593488	0.709325	-0.035962	-0.037911	-0.702942	0	0
45845	1.054233	-0.127096	9.770710	-0.007107	-0.005613	0.015901	-0.087697	1.037935	-0.588321	0.709414	-0.036083	-0.037934	-0.702845	0	0
45846	1.092711	-0.151275	9.827784	0.052772	-0.023139	0.024187	-0.087818	1.036269	-0.589124	0.709532	-0.035929	-0.038513	-0.702702	0	0
45847	1.052257	-0.069042	9.872340	0.083232	-0.004745	0.020097	-0.087552	1.036129	-0.588866	0.709683	-0.035406	-0.039164	-0.702540	0	0
45848	1.042959	-0.025055	10.074819	0.128894	-0.023108	0.002747	-0.088350	1.035160	-0.587025	0.709690	-0.034703	-0.040286	-0.702505	0	0
45849	1.001599	-0.070221	10.144357	0.142322	-0.016102	0.001110	-0.088338	1.034050	-0.588612	0.709721	-0.033833	-0.041439	-0.702448	0	0
45850	1.013934	-0.032000	10.089410	0.115573	0.005802	-0.011337	-0.087902	1.029605	-0.592079	0.709652	-0.033013	-0.042268	-0.702508	0	0
45851	0.919463	-0.072211	10.070535	0.054770	-0.003781	-0.022368	-0.087226	1.028491	-0.593808	0.709493	-0.032667	-0.042724	-0.702657	0	0
45852	0.919052	-0.127716	10.009813	0.009999	0.018933	-0.006761	-0.088294	1.029608	-0.593780	0.709425	-0.032507	-0.042717	-0.702734	0	0
45853	0.885721	-0.060185	9.984439	-0.013223	0.003221	-0.019299	-0.087898	1.029467	-0.593000	0.709268	-0.032593	-0.042641	-0.702893	0	0
45854	0.818277	-0.033462	9.898804	-0.015069	0.011966	-0.001630	-0.088036	1.030579	-0.593249	0.709229	-0.032661	-0.042506	-0.702938	0	0
45855	0.792192	0.034034	9.880577	-0.016885	0.001468	0.001866	-0.088560	1.028915	-0.592470	0.709219	-0.032790	-0.042405	-0.702948	0	0
45856	0.809438	0.081993	9.876172	-0.014167	0.013722	-0.001590	-0.088045	1.031134	-0.591667	0.709179	-0.032840	-0.042263	-0.702994	0	0
45857	0.877371	0.129290	9.784798	-0.017686	0.037352	-0.005064	-0.087378	1.029601	-0.589985	0.709135	-0.032716	-0.041902	-0.703065	0	0
45858	0.947875	0.196024	9.763326	-0.016831	0.027694	0.001950	-0.087116	1.029738	-0.589200	0.709127	-0.032688	-0.041641	-0.703091	0	0
45859	0.996227	0.207327	9.650075	-0.036505	0.048681	0.008922	-0.087513	1.030436	-0.590631	0.709180	-0.032624	-0.041063	-0.703074	0	0
45860	1.060622	0.098242	9.537705	-0.035508	0.050484	-0.010489	-0.085510	1.029732	-0.592902	0.709091	-0.032563	-0.040513	-0.703199	0	0
45861	1.050649	0.052779	9.590145	-0.016681	0.058375	-0.018261	-0.084449	1.030560	-0.593961	0.708962	-0.032281	-0.040016	-0.703370	0	0
45862	1.098945	0.050231	9.666610	0.002925	0.052194	-0.004940	-0.084861	1.030977	-0.590929	0.708919	-0.031938	-0.039723	-0.703446	0	0
45863	1.244066	0.078335	9.788259	0.033415	0.067915	-0.018800	-0.083266	1.030968	-0.591479	0.708806	-0.031238	-0.039515	-0.703603	0	0
45864	1.306965	0.096829	9.703807	0.029018	0.099425	-0.024018	-0.083390	1.029302	-0.591231	0.708655	-0.030370	-0.039076	-0.703817	0	0
45865	1.302513	0.156352	9.493024	-0.032655	0.106466	-0.029711	-0.082721	1.029856	-0.593600	0.708459	-0.029871	-0.038141	-0.704087	0	0
45866	1.266729	0.216855	9.522869	-0.100575	0.106493	-0.047807	-0.081660	1.030128	-0.593614	0.708107	-0.029861	-0.036748	-0.704516	0	0
45867	1.191750	0.198375	9.580988	-0.118411	0.096040	-0.065580	-0.080611	1.032483	-0.593869	0.707625	-0.030036	-0.035300	-0.705066	0	0
45868	1.075176	0.105520	9.595346	-0.141540	0.097012	-0.095689	-0.079552	1.033033	-0.593880	0.706934	-0.030365	-0.033700	-0.705823	0	0
45869	1.017118	0.089328	9.658152	-0.134340	0.104914	-0.104407	-0.078235	1.033997	-0.592577	0.706172	-0.030580	-0.032092	-0.706651	0	0
45870	0.899134	0.138271	9.630891	-0.153110	0.085719	-0.113379	-0.079581	1.037477	-0.593047	0.705339	-0.031065	-0.030495	-0.707532	0	0
45871	0.805565	0.221022	9.709560	-0.149494	0.077009	-0.125678	-0.079062	1.039140	-0.592250	0.704407	-0.031576	-0.028983	-0.708501	0	0
45872	0.660110	0.140538	9.762767	-0.160271	0.047294	-0.127600	-0.078925	1.041086	-0.596699	0.703484	-0.032378	-0.027612	-0.709436	0	0
45873	0.599025	0.040063	9.786174	-0.157664	0.035030	-0.115292	-0.078940	1.043308	-0.596151	0.702605	-0.033244	-0.026331	-0.710315	0	0
45874	0.625609	0.044518	9.737926	-0.141537	0.022804	-0.122274	-0.079214	1.044698	-0.596001	0.701706	-0.034090	-0.025262	-0.711203	0	0
45875	0.669434	0.092475	9.800590	-0.109422	0.017494	-0.104440	-0.080031	1.044421	-0.589424	0.700911	-0.034740	-0.024441	-0.711982	0	0
45876	0.610348	-0.065776	9.813701	-0.046817	0.021015	-0.098699	-0.081360	1.044428	-0.589141	0.700182	-0.034941	-0.024049	-0.712703	0	0
45877	0.595008	-0.185823	9.846102	0.010452	0.017539	-0.102721	-0.080553	1.044425	-0.592174	0.699440	-0.034748	-0.024077	-0.713440	0	0
45878	0.589700	-0.253089	9.859795	0.033679	0.026272	-0.092840	-0.080417	1.042757	-0.590354	0.698804	-0.034349	-0.024221	-0.714077	0	0
45879	0.662505	-0.205315	9.936627	0.056858	0.012211	-0.080399	-0.080136	1.041090	-0.591951	0.698235	-0.033871	-0.024606	-0.714644	0	0
45880	0.704395	-0.090022	9.990468	0.040705	0.008661	-0.071708	-0.081983	1.040546	-0.594556	0.697726	-0.033554	-0.024915	-0.715144	0	0
45881	0.784834	0.015135	9.974158	0.029053	0.019990	-0.062943	-0.081450	1.039153	-0.592739	0.697273	-0.033218	-0.025040	-0.715597	0	0
45882	0.842470	-0.028701	9.944315	-0.038064	0.019080	-0.059936	-0.082135	1.040822	-0.589296	0.696825	-0.033379	-0.024709	-0.716038	0	0
45883	0.919528	-0.053851	9.782329	-0.077499	0.022534	-0.039969	-0.081605	1.041235	-0.589694	0.696501	-0.033775	-0.024048	-0.716357	0	0
45884	0.962999	-0.051918	9.738713	-0.091913	0.018976	-0.018069	-0.080818	1.042203	-0.588514	0.696338	-0.034322	-0.023318	-0.716513	0	0
45885	0.958117	-0.063495	9.873217	-0.043652	0.022440	-0.008897	-0.082412	1.043323	-0.590055	0.696247	-0.034494	-0.022893	-0.716607	0	0
45886	0.904989	-0.067523	9.993803	0.029694	0.018949	-0.008363	-0.081350	1.043874	-0.590985	0.696182	-0.034197	-0.023031	-0.716681	0	0
45887	0.851950	-0.052910	9.917517	0.081625	0.052234	-0.004318	-0.081079	1.043039	-0.591261	0.696173	-0.033286	-0.023297	-0.716724	0	0
45888	0.914997	-0.017249	9.941418	0.088762	0.038212	-0.004329	-0.080138	1.042063	-0.593124	0.696163	-0.032441	-0.023723	-0.716758	0	0
45889	0.799246	0.007505	9.875403	0.070842	0.041735	0.004406	-0.080392	1.040398	-0.593662	0.696209	-0.031684	-0.023984	-0.716738	0	0
45890	0.731478	-0.009229	9.736395	0.011825	0.061015	0.005828	-0.079849	1.038173	-0.593430	0.696244	-0.031213	-0.023696	-0.716735	0	0
45891	0.697627	-0.013900	9.695774	-0.024884	0.043520	0.007269	-0.078808	1.041222	-0.592496	0.696281	-0.031110	-0.023257	-0.716718	0	0
45892	0.653607	-0.090580	9.678448	-0.056214	0.055763	0.014133	-0.078398	1.039970	-0.593697	0.696359	-0.031152	-0.022515	-0.716664	0	0
45893	0.655486	-0.167391	9.735231	-0.066932	0.040025	0.003406	-0.077345	1.041631	-0.593959	0.696354	-0.031364	-0.021799	-0.716682	0	0
45894	0.532272	-0.175975	9.760231	-0.041932	0.036539	0.013303	-0.078408	1.040942	-0.592373	0.696419	-0.031445	-0.021294	-0.716630	0	0
45895	0.559358	-0.103937	9.789667	-0.002567	0.036534	0.013596	-0.077477	1.041910	-0.594479	0.696506	-0.031233	-0.021056	-0.716562	0	0
45896	0.451523	0.010182	9.864014	0.024242	0.019928	0.014667	-0.076427	1.043571	-0.593953	0.696609	-0.030971	-0.021141	-0.716471	0	0
45897	0.514568	0.048021	9.813432	0.009992	0.036559	0.006682	-0.076277	1.041904	-0.595943	0.696650	-0.030666	-0.020991	-0.716448	0	0
45898	0.514654	0.060040	9.811166	0.010866	0.020810	0.006634	-0.075607	1.041207	-0.596617	0.696687	-0.030490	-0.020977	-0.716420	0	0
45899	0.511657	-0.017285	9.687725	-0.018642	0.038320	0.010876	-0.075880	1.042458	-0.596600	0.696750	-0.030369	-0.020605	-0.716374	0	0
45900	0.543278	0.011605	9.776713	-0.011590	-0.000229	0.020475	-0.075868	1.040375	-0.596621	0.696870	-0.030503	-0.020572	-0.716253	0	0
45901	0.550186	-0.038654	9.877022	0.008193	0.012928	-0.000496	-0.076944	1.042603	-0.596320	0.696854	-0.030372	-0.020571	-0.716274	0	0
45902	0.566614	-0.103846	9.837675	0.033251	0.012066	-0.001215	-0.074950	1.042175	-0.596354	0.696842	-0.030100	-0.020780	-0.716291	0	0
45903	0.650587	-0.181374	9.869708	0.047565	0.009419	-0.002924	-0.074821	1.043008	-0.596611	0.696820	-0.029718	-0.021084	-0.716319	0	0
45904	0.686388	-0.239457	9.844696	0.058288	0.022526	0.004229	-0.074804	1.040091	-0.596640	0.696853	-0.029199	-0.021398	-0.716300	0	0
45905	0.765895	-0.268606	9.954235	0.057394	0.018990	-0.000229	-0.075071	1.040093	-0.596373	0.696855	-0.028682	-0.021707	-0.716310	0	0
45906	0.792306	-0.288217	9.900906	0.061885	0.048730	0.006069	-0.074668	1.039952	-0.597432	0.696905	-0.027950	-0.021863	-0.716285	0	0
45907	0.850184	-0.298365	9.876254	0.065440	0.043459	0.010463	-0.073334	1.038556	-0.597072	0.696990	-0.027207	-0.022058	-0.716225	0	0
45908	0.874886	-0.221542	9.891345	0.067209	0.055679	0.018459	-0.074122	1.037449	-0.597596	0.697128	-0.026392	-0.022200	-0.716116	0	0
45909	1.001143	-0.126269	9.905772	0.050156	0.062599	0.032439	-0.071721	1.036604	-0.599612	0.697370	-0.025629	-0.022153	-0.715910	0	0
45910	1.030204	-0.112292	9.831175	0.040333	0.057362	0.028820	-0.071191	1.036045	-0.598181	0.697581	-0.024991	-0.022088	-0.715729	0	0
45911	1.001740	-0.039959	9.815428	0.040330	0.058244	0.030609	-0.070116	1.033817	-0.598351	0.697805	-0.024335	-0.022008	-0.715536	0	0
45912	0.828306	0.023674	9.731131	0.017043	0.060910	0.039328	-0.068653	1.033531	-0.598638	0.698083	-0.023836	-0.021750	-0.715290	0	0
45913	0.751432	0.081800	9.665165	0.032209	0.050429	0.048248	-0.069057	1.034784	-0.599145	0.698428	-0.023300	-0.021666	-0.714973	0	0
45914	0.722099	0.033774	9.616796	0.052813	0.053962	0.044887	-0.067721	1.033527	-0.599441	0.698741	-0.022603	-0.021710	-0.714688	0	0
45915	0.799353	0.032964	9.548822	0.086898	0.064495	0.031053	-0.066241	1.030324	-0.599758	0.698978	-0.021583	-0.021926	-0.714481	0	0
45916	0.801959	0.057233	9.625991	0.099476	0.050522	0.013473	-0.065833	1.029351	-0.601088	0.699082	-0.020577	-0.022335	-0.714396	0	0
45917	0.746517	0.063227	9.871693	0.097665	0.033003	0.006359	-0.064500	1.029762	-0.603337	0.699136	-0.019706	-0.022857	-0.714351	0	0
45918	0.697918	0.018184	9.962926	0.054850	0.062790	-0.016752	-0.064374	1.029482	-0.600977	0.699024	-0.018917	-0.022867	-0.714482	0	0
45919	0.688214	0.011117	9.986963	0.001166	0.048785	-0.021599	-0.064363	1.028371	-0.602171	0.698862	-0.018603	-0.022597	-0.714657	0	0
45920	0.695507	0.018247	9.977368	-0.075667	0.050571	-0.045944	-0.063830	1.028091	-0.602313	0.698517	-0.018807	-0.021766	-0.715015	0	0
45921	0.712395	0.015739	9.986808	-0.109602	0.045343	-0.062077	-0.063313	1.030310	-0.602036	0.698044	-0.019285	-0.020738	-0.715495	0	0
45922	0.707151	-0.037580	9.842031	-0.157936	0.054089	-0.051830	-0.063856	1.031701	-0.600832	0.697643	-0.020037	-0.019294	-0.715906	0	0
45923	0.665506	-0.116956	9.735725	-0.202758	0.040073	-0.034585	-0.062547	1.034610	-0.600297	0.697342	-0.021211	-0.017633	-0.716207	0	0
45924	0.585133	-0.214728	9.807399	-0.233180	0.059316	-0.031210	-0.062438	1.037664	-0.598561	0.697074	-0.022454	-0.015610	-0.716477	0	0
45925	0.488437	-0.228455	9.791251	-0.202830	0.059319	-0.015101	-0.062583	1.040721	-0.600236	0.696910	-0.023493	-0.013809	-0.716641	0	0
45926	0.387057	-0.222800	9.809015	-0.121422	0.038376	-0.018958	-0.061795	1.042105	-0.599971	0.696739	-0.024109	-0.012731	-0.716807	0	0
45927	0.357811	-0.260984	9.832863	-0.075835	0.029628	-0.012489	-0.062474	1.044192	-0.599152	0.696617	-0.024474	-0.012043	-0.716925	0	0
45928	0.410879	-0.270859	9.885168	-0.101006	0.023416	0.010196	-0.061414	1.045298	-0.600208	0.696652	-0.025058	-0.011207	-0.716884	0	0
45929	0.439740	-0.290064	9.971224	-0.150273	0.011986	0.016831	-0.059576	1.047508	-0.597981	0.696718	-0.026070	-0.010099	-0.716800	0	0
45930	0.406278	-0.235110	9.765445	-0.177999	0.017269	0.021960	-0.060784	1.049181	-0.597026	0.696811	-0.027236	-0.008751	-0.716684	0	0
45931	0.445305	-0.180150	9.746512	-0.160066	0.013786	0.013267	-0.060396	1.051123	-0.597407	0.696846	-0.028301	-0.007559	-0.716622	0	0
45932	0.377554	-0.198877	9.742075	-0.127942	-0.008963	0.025771	-0.059748	1.054315	-0.598173	0.696981	-0.029306	-0.006752	-0.716458	0	0
45933	0.459491	-0.223455	9.779541	-0.095723	-0.015973	0.020663	-0.060828	1.056264	-0.596166	0.697083	-0.030134	-0.006226	-0.716330	0	0
45934	0.483675	-0.223203	9.923544	-0.047424	-0.043977	0.012092	-0.059897	1.055703	-0.595661	0.697137	-0.030828	-0.006243	-0.716248	0	0
45935	0.488857	-0.172840	9.888025	-0.059899	-0.003731	0.013919	-0.060853	1.059318	-0.593903	0.697200	-0.031318	-0.005889	-0.716168	0	0
45936	0.474722	-0.122312	9.857484	-0.097511	-0.021238	0.017121	-0.060593	1.059872	-0.593376	0.697270	-0.032199	-0.005388	-0.716065	0	0
45937	0.411333	-0.203864	9.770568	-0.185143	0.003281	0.014813	-0.061796	1.061545	-0.593603	0.697299	-0.033510	-0.004087	-0.715985	0	0
45938	0.333792	-0.237286	9.655485	-0.221769	-0.000155	0.003979	-0.060492	1.064870	-0.592539	0.697236	-0.035105	-0.002553	-0.715977	0	0
45939	0.306674	-0.316305	9.702881	-0.215517	-0.008900	0.002221	-0.060767	1.065704	-0.591213	0.697158	-0.036710	-0.001121	-0.715976	0	0
45940	0.335860	-0.289824	9.784651	-0.167260	-0.008064	0.013145	-0.061054	1.070707	-0.593129	0.697174	-0.037982	-0.000029	-0.715895	0	0
45941	0.366184	-0.439197	9.782672	-0.156458	0.001587	0.000883	-0.061075	1.074040	-0.592701	0.697104	-0.039096	0.001057	-0.715903	0	0
45942	0.398851	-0.598238	9.770947	-0.170860	-0.007208	0.016565	-0.060567	1.075840	-0.589013	0.697142	-0.040387	0.002181	-0.715792	0	0
45943	0.287302	-0.660208	9.672655	-0.183349	0.012093	0.016567	-0.060586	1.078340	-0.587674	0.697169	-0.041610	0.003543	-0.715689	0	0
45944	0.204704	-0.727111	9.607705	-0.146753	-0.040370	0.021943	-0.060075	1.080697	-0.585819	0.697252	-0.042969	0.004266	-0.715524	0	0
45945	0.116906	-0.842383	9.443701	-0.074359	-0.057826	0.038275	-0.062458	1.079599	-0.586057	0.697481	-0.043925	0.004376	-0.715242	0	0
45946	0.194617	-0.780546	9.412496	-0.028867	-0.084136	0.062293	-0.062463	1.079876	-0.585003	0.697888	-0.044773	0.003969	-0.714795	0	0
45947	0.287160	-0.675117	9.516259	-0.035233	-0.066749	0.087855	-0.062228	1.084874	-0.584563	0.698488	-0.045513	0.003765	-0.714163	0	0
45948	0.437562	-0.588846	9.794757	-0.017416	-0.058129	0.100318	-0.064487	1.084608	-0.583349	0.699160	-0.046094	0.003476	-0.713470	0	0
45949	0.446580	-0.684545	9.985857	0.060374	-0.051167	0.107933	-0.064888	1.084888	-0.583077	0.699944	-0.046051	0.002710	-0.712706	0	0
45950	0.423384	-0.556407	10.141353	0.154242	-0.030218	0.128109	-0.065666	1.083227	-0.585709	0.700887	-0.045230	0.001404	-0.711835	0	0
45951	0.506979	-0.343435	9.994064	0.186447	-0.009236	0.140777	-0.063789	1.080161	-0.585768	0.701957	-0.044002	0.000050	-0.710859	0	0
45952	0.586193	-0.070074	9.919613	0.109567	0.015240	0.136815	-0.063639	1.078356	-0.587759	0.702942	-0.043172	-0.000615	-0.709935	0	0
45953	0.494216	-0.102751	10.011363	-0.011187	0.048466	0.136074	-0.062841	1.078074	-0.587642	0.703889	-0.042921	-0.000163	-0.709013	0	0
45954	0.400722	-0.342729	9.954130	-0.055010	0.072990	0.139348	-0.060725	1.079729	-0.588184	0.704819	-0.042838	0.000747	-0.708092	0	0
45955	0.447987	-0.482987	9.829533	-0.074699	0.053755	0.137333	-0.058996	1.078330	-0.586910	0.705744	-0.042993	0.001689	-0.707159	0	0
45956	0.704507	-0.399120	9.592743	-0.060336	0.041499	0.130289	-0.058208	1.079993	-0.587169	0.706606	-0.043170	0.002410	-0.706285	0	0
45957	0.957004	-0.204396	9.414946	-0.047745	-0.002237	0.109042	-0.057302	1.083320	-0.585967	0.707340	-0.043537	0.002747	-0.705526	0	0
45958	0.951885	-0.247404	9.496214	-0.083427	-0.016190	0.078763	-0.057046	1.084846	-0.585693	0.707829	-0.044286	0.003201	-0.704987	0	0
45959	0.725787	-0.457487	9.438066	-0.147752	0.004908	0.064298	-0.057061	1.087207	-0.585406	0.708202	-0.045318	0.004267	-0.704542	0	0
45960	0.523917	-0.662390	9.562432	-0.197879	-0.033542	0.053235	-0.056294	1.090813	-0.583018	0.708460	-0.047000	0.005393	-0.704163	0	0
45961	0.392805	-0.762317	9.586450	-0.181804	-0.057998	0.051520	-0.056843	1.093315	-0.581933	0.708725	-0.048715	0.006249	-0.703773	0	0
45962	0.442093	-0.625455	9.633264	-0.121948	-0.075543	0.066004	-0.057128	1.094981	-0.579023	0.709105	-0.050153	0.006549	-0.703286	0	0
45963	0.582357	-0.604221	9.855821	-0.006578	-0.080858	0.069426	-0.057795	1.095263	-0.578615	0.709581	-0.050784	0.006019	-0.702766	0	0
45964	0.690230	-0.711285	9.728679	0.050631	-0.054649	0.091916	-0.059529	1.095966	-0.577400	0.710217	-0.050850	0.005269	-0.702124	0	0
45965	0.774330	-0.765303	9.583123	-0.012044	-0.047695	0.107312	-0.059009	1.099854	-0.580522	0.710952	-0.051288	0.005028	-0.701350	0	0
45966	0.774531	-0.745297	9.833313	-0.101663	-0.039962	0.134883	-0.058742	1.099991	-0.581312	0.711811	-0.052330	0.005472	-0.700398	0	0
45967	0.702705	-0.653800	9.681162	-0.133911	-0.018965	0.154153	-0.058620	1.100545	-0.579076	0.712805	-0.053433	0.006312	-0.699295	0	0
45968	0.717191	-0.658327	9.810773	-0.119590	-0.044338	0.141821	-0.057049	1.103591	-0.577887	0.713695	-0.054633	0.006854	-0.698289	0	0
45969	0.557497	-0.700536	9.758789	-0.055080	-0.021485	0.130078	-0.056004	1.105668	-0.576437	0.714560	-0.055192	0.007113	-0.697357	0	0
45970	0.567498	-0.663512	10.093211	0.021906	-0.019749	0.113019	-0.057336	1.105952	-0.575626	0.715319	-0.055211	0.006827	-0.696581	0	0
45971	0.632909	-0.978478	10.302936	0.052355	-0.002279	0.104404	-0.057336	1.106508	-0.576409	0.716060	-0.054869	0.006461	-0.695849	0	0
45972	0.847737	-1.322344	10.095236	0.000432	0.046636	0.128745	-0.054934	1.105524	-0.578425	0.716917	-0.054579	0.006808	-0.694985	0	0
45973	0.992258	-1.371803	10.021317	-0.103407	0.043055	0.140260	-0.053353	1.107877	-0.578820	0.717817	-0.055042	0.007863	-0.694008	0	0
45974	1.096233	-1.025290	10.334452	-0.081962	0.050828	0.142239	-0.053372	1.110237	-0.577351	0.718706	-0.055312	0.008822	-0.693054	0	0
45975	1.128080	-1.627736	10.050850	-0.064918	0.081510	0.145873	-0.051518	1.109670	-0.575021	0.719658	-0.055241	0.009881	-0.692057	0	0
45976	1.013033	-0.474196	9.425781	-0.012021	0.034454	0.132273	-0.050065	1.111329	-0.575815	0.720514	-0.055122	0.010232	-0.691170	0	0
45977	1.746110	-0.606241	9.016557	-0.232007	-0.093354	0.078861	-0.048495	1.114931	-0.575014	0.720922	-0.057486	0.011133	-0.690538	0	0
45978	1.119195	1.645815	6.065144	-0.418779	0.035383	-0.035872	-0.049850	1.118826	-0.573641	0.720393	-0.060310	0.014204	-0.690792	0	0
45979	0.978971	-1.185797	9.461156	-0.424803	-0.339564	-0.111903	-0.053618	1.125928	-0.570886	0.719384	-0.065795	0.014539	-0.691336	0	0
45980	0.028052	-1.450065	9.499970	-0.217102	-0.099584	-0.070518	-0.056051	1.129687	-0.564506	0.718748	-0.068102	0.015221	-0.691760	0	0
45981	-0.317457	-2.156412	9.672688	0.133162	-0.139857	0.012912	-0.060033	1.129709	-0.564708	0.718933	-0.068159	0.013237	-0.691603	0	0
45982	-0.266896	-0.522856	10.700494	0.607961	-0.183821	0.048231	-0.058389	1.122758	-0.567692	0.719652	-0.065097	0.007689	-0.691233	0	0
45983	0.253131	-0.052242	10.182267	0.585965	-0.008850	0.034557	-0.059254	1.113877	-0.571445	0.720247	-0.060967	0.003545	-0.691025	0	0
45984	0.668598	-1.013776	9.076448	0.564618	-0.090910	0.007372	-0.060139	1.107633	-0.573859	0.720596	-0.057573	-0.001061	-0.690960	0	0
45985	1.547430	-0.713894	9.488115	0.337268	-0.002157	0.042834	-0.061679	1.100561	-0.577584	0.721067	-0.055195	-0.003442	-0.690655	0	0
45986	1.735943	-1.369404	9.555862	0.090152	0.046609	0.088601	-0.061935	1.098339	-0.576551	0.721675	-0.054272	-0.003733	-0.690092	0	0
45987	1.788875	-0.760018	10.752133	0.025520	-0.037669	0.080857	-0.062348	1.100703	-0.576259	0.722227	-0.054408	-0.004214	-0.689500	0	0
45988	1.955410	-0.434274	10.725600	-0.314289	0.070706	0.073503	-0.060239	1.102913	-0.575481	0.722518	-0.056238	-0.001550	-0.689060	0	0
45989	0.862296	-2.270558	8.389756	0.115322	-0.145232	0.033561	-0.059998	1.104854	-0.571787	0.722792	-0.056477	-0.003464	-0.688745	0	0
45990	0.397933	-0.080711	10.680614	0.569532	-0.392116	-0.019881	-0.064312	1.096547	-0.577058	0.722902	-0.055105	-0.010286	-0.688673	0	0
45991	0.747861	0.281604	8.922415	0.144404	0.264969	0.055188	-0.064156	1.093214	-0.578145	0.723367	-0.052304	-0.009417	-0.688415	0	0
45992	0.497038	-0.381932	9.964866	-0.262747	-0.238456	0.082037	-0.065363	1.095165	-0.577844	0.723712	-0.055899	-0.009343	-0.687771	0	0
45993	0.503649	-0.805556	9.887834	-0.648970	0.221542	0.150413	-0.062242	1.103756	-0.573471	0.724369	-0.059138	-0.003267	-0.686863	0	0
45994	0.761835	-1.496661	9.505121	-0.788124	-0.133734	0.155833	-0.061246	1.113192	-0.570240	0.724897	-0.065814	0.001216	-0.685705	0	0
45995	0.735919	-1.444683	10.705277	-0.822101	-0.058706	0.139988	-0.059611	1.125957	-0.565146	0.725275	-0.072223	0.006448	-0.684630	0	0
45996	0.468417	-2.043868	10.724731	-0.577672	-0.016490	0.111920	-0.057977	1.138306	-0.559267	0.725566	-0.076562	0.010311	-0.683803	0	0
45997	0.712620	-1.669977	10.909587	-0.199963	0.048274	0.099045	-0.058674	1.142335	-0.556458	0.726068	-0.077718	0.012041	-0.683111	0	0
45998	0.454417	-2.256047	8.948646	-0.504067	0.139564	0.153555	-0.056847	1.145795	-0.553036	0.726615	-0.080449	0.016568	-0.682117	0	0
45999	1.341812	-1.035995	7.460054	-0.691576	0.116901	0.109826	-0.058237	1.154829	-0.550035	0.726755	-0.084706	0.022156	-0.681294	0	0
46000	0.811913	-1.564020	8.842958	-0.702712	-0.256701	0.046731	-0.056189	1.165092	-0.545366	0.726443	-0.091592	0.025067	-0.680635	0	0
46001	0.839998	-1.700261	9.196864	-0.620063	-0.068571	0.018011	-0.057313	1.173568	-0.541455	0.725986	-0.096608	0.028739	-0.680283	0	0
46002	1.290731	-1.495511	9.656796	-0.299879	-0.222648	-0.010277	-0.061079	1.179001	-0.536220	0.725628	-0.100346	0.029101	-0.680108	0	0
46003	0.758284	-1.650998	9.366379	-0.197703	-0.105159	-0.007210	-0.061776	1.182753	-0.533020	0.725395	-0.102551	0.029606	-0.680007	0	0
46004	0.995566	-1.552842	9.033780	-0.147410	0.022587	-0.001138	-0.063638	1.183041	-0.532463	0.725194	-0.103512	0.030717	-0.680027	0	0
46005	0.846132	-1.526325	9.458386	-0.043998	-0.166466	0.014833	-0.064451	1.185267	-0.531509	0.725284	-0.105010	0.029755	-0.679743	0	0
46006	0.877303	-1.568779	9.813344	0.090142	-0.084334	0.044280	-0.066038	1.184581	-0.532017	0.725671	-0.104961	0.028522	-0.679390	0	0
46007	0.932361	-1.632147	9.682353	0.261826	-0.119311	0.060357	-0.066443	1.184026	-0.529126	0.726373	-0.103903	0.025873	-0.678909	0	0
46008	0.744049	-1.617064	9.414962	0.274217	-0.105294	0.101979	-0.066822	1.181251	-0.529936	0.727334	-0.102644	0.023299	-0.678164	0	0
46009	0.891261	-1.317579	10.191054	0.225493	-0.159896	0.156059	-0.067059	1.177643	-0.532202	0.728644	-0.102094	0.020704	-0.676924	0	0
46010	0.925921	-1.186678	9.824529	0.124457	-0.093395	0.171448	-0.067822	1.174316	-0.536296	0.729906	-0.101828	0.019302	-0.675644	0	0
46011	1.351550	-1.118546	10.379246	0.223756	-0.142550	0.145433	-0.070998	1.173223	-0.537572	0.731127	-0.101171	0.016834	-0.674488	0	0
46012	1.548259	-1.285204	9.868499	0.302596	-0.119719	0.142483	-0.070077	1.172383	-0.533653	0.732365	-0.099786	0.014008	-0.673415	0	0
46013	1.421237	-1.464430	9.141684	0.254475	-0.081009	0.129954	-0.070325	1.169051	-0.533289	0.733487	-0.098497	0.011759	-0.672427	0	0
46014	1.124569	-1.755237	9.249057	0.243506	-0.132640	0.161437	-0.071096	1.166279	-0.536063	0.734781	-0.097627	0.009254	-0.671178	0	0
46015	1.368357	-1.439094	9.426042	0.252276	-0.156445	0.190480	-0.070793	1.163503	-0.542138	0.736300	-0.096856	0.006523	-0.669656	0	0
46016	1.605615	-1.363184	9.684443	0.246918	-0.128571	0.189600	-0.071307	1.161285	-0.543466	0.737769	-0.095930	0.004053	-0.668189	0	0
46017	1.504573	-1.322687	10.084758	0.243288	-0.118136	0.193165	-0.070767	1.158781	-0.541660	0.739277	-0.094973	0.001661	-0.666668	0	0
46018	1.491717	-1.085333	9.799180	0.064389	-0.032432	0.216903	-0.071033	1.158226	-0.540742	0.740735	-0.094753	0.001144	-0.665081	0	0
46019	1.248049	-1.380247	9.485440	0.014278	-0.111016	0.202175	-0.070783	1.159613	-0.538630	0.742074	-0.095441	0.000336	-0.663488	0	0
46020	1.454702	-1.534722	9.837595	0.134066	-0.170604	0.197444	-0.071821	1.157398	-0.541658	0.743460	-0.095621	-0.001684	-0.661907	0	0
46021	1.382464	-1.177304	10.121132	0.268389	-0.128571	0.179278	-0.071416	1.156285	-0.541806	0.744879	-0.094539	-0.004329	-0.660454	0	0
46022	1.313344	-1.049350	10.099164	0.282740	-0.075192	0.188434	-0.070473	1.154058	-0.542106	0.746332	-0.092981	-0.006632	-0.659014	0	0
46023	1.118671	-1.602667	10.358865	0.228967	-0.072594	0.198566	-0.070454	1.151141	-0.542923	0.747827	-0.091818	-0.008579	-0.657458	0	0
46024	1.582243	-1.270126	10.166410	0.309562	-0.061287	0.193840	-0.069109	1.149052	-0.544278	0.749319	-0.089966	-0.010948	-0.655978	0	0
46025	1.587892	-1.135032	9.523783	0.329454	-0.051467	0.169388	-0.069333	1.143777	-0.547480	0.750697	-0.087912	-0.013426	-0.654633	0	0
46026	1.693659	-1.214165	9.872868	0.246304	-0.034051	0.151166	-0.069307	1.140167	-0.549093	0.751839	-0.086349	-0.015215	-0.653491	0	0
46027	1.503587	-1.453262	9.857338	0.145165	-0.016543	0.162837	-0.067699	1.140300	-0.553582	0.753005	-0.085455	-0.016235	-0.652241	0	0
46028	1.398314	-1.304428	9.492226	0.079173	0.018607	0.136118	-0.067562	1.139466	-0.553330	0.753906	-0.084803	-0.016549	-0.651276	0	0
46029	1.261074	-1.248000	9.503673	0.054079	-0.049586	0.125167	-0.065573	1.140845	-0.555185	0.754739	-0.084803	-0.017257	-0.650292	0	0
46030	1.152382	-1.254101	9.591065	0.081882	-0.068761	0.102419	-0.066383	1.140847	-0.551232	0.755406	-0.084694	-0.018276	-0.649504	0	0
46031	1.305078	-1.164927	9.251883	0.099044	0.008275	0.099279	-0.064914	1.139450	-0.551400	0.756116	-0.083973	-0.018858	-0.648754	0	0
46032	1.390907	-1.328314	9.528067	0.133020	-0.058242	0.076310	-0.067158	1.139047	-0.554391	0.756650	-0.083403	-0.020151	-0.648166	0	0
46033	1.397451	-1.429113	9.618184	0.176098	-0.008335	0.059156	-0.064876	1.136537	-0.557472	0.757158	-0.082201	-0.021392	-0.647686	0	0
46034	1.340976	-1.226220	9.750792	0.152809	-0.019731	0.059001	-0.066202	1.136683	-0.558107	0.757604	-0.081228	-0.022537	-0.647249	0	0
46035	1.428560	-1.131115	9.611728	0.065189	-0.012735	0.051335	-0.066189	1.133210	-0.556040	0.757966	-0.080894	-0.023100	-0.646846	0	0
46036	1.555204	-0.980639	9.588330	0.009765	-0.030250	0.036762	-0.067241	1.132383	-0.557609	0.758150	-0.081068	-0.023417	-0.646598	0	0
46037	1.616133	-0.901818	9.562273	0.032940	-0.039924	0.054517	-0.064857	1.132231	-0.555939	0.758499	-0.081158	-0.023978	-0.646156	0	0
46038	1.580667	-0.791340	9.417236	0.140372	-0.040708	0.044760	-0.067228	1.130578	-0.558284	0.758841	-0.080411	-0.025212	-0.645801	0	0
46039	1.579678	-0.935120	9.591046	0.304870	-0.058241	0.063486	-0.066680	1.127937	-0.558844	0.759457	-0.078562	-0.027664	-0.645204	0	0
46040	1.594502	-0.896022	9.829312	0.396096	-0.049532	0.067705	-0.065857	1.124184	-0.560470	0.760132	-0.075935	-0.030598	-0.644591	0	0
46041	1.579989	-0.568185	10.025485	0.332503	0.013337	0.097496	-0.066087	1.119742	-0.563138	0.760991	-0.073425	-0.032659	-0.643766	0	0
46042	1.444237	-0.307001	10.140219	0.277795	-0.007715	0.118261	-0.066199	1.117661	-0.565653	0.761891	-0.071443	-0.034474	-0.642830	0	0
46043	1.406034	-0.239954	9.944234	0.313596	-0.012034	0.120298	-0.064318	1.113762	-0.565721	0.762859	-0.069242	-0.036586	-0.641804	0	0
46044	1.503117	-0.173215	9.992233	0.369055	-0.005943	0.124232	-0.063758	1.110427	-0.568521	0.763852	-0.066553	-0.038970	-0.640767	0	0
46045	1.522693	-0.135087	9.925205	0.369040	0.036023	0.142011	-0.062910	1.102925	-0.570974	0.764995	-0.063626	-0.041055	-0.639569	0	0
46046	1.682761	-0.033437	9.751943	0.279523	0.021962	0.152739	-0.061033	1.100693	-0.572601	0.766104	-0.061453	-0.042634	-0.638349	0	0
46047	1.723897	-0.017347	9.612371	0.195505	0.011499	0.134460	-0.060353	1.098885	-0.574206	0.767065	-0.060009	-0.043806	-0.637253	0	0
46048	1.619722	-0.068995	9.761692	0.156052	-0.005158	0.143822	-0.059811	1.097077	-0.574495	0.768023	-0.058951	-0.044810	-0.636127	0	0
46049	1.504164	-0.015554	9.638323	0.190201	-0.012891	0.112369	-0.059001	1.095545	-0.575704	0.768822	-0.057693	-0.046148	-0.635181	0	0
46050	1.489869	0.017653	9.448953	0.215300	-0.023322	0.104599	-0.058722	1.093600	-0.576385	0.769553	-0.056277	-0.047692	-0.634308	0	0
46051	1.332090	-0.096521	9.465826	0.208194	-0.019753	0.093129	-0.058707	1.091656	-0.577587	0.770228	-0.054913	-0.049207	-0.633491	0	0
46052	1.325050	-0.063246	9.317254	0.147393	-0.023222	0.087398	-0.056586	1.091227	-0.576047	0.770808	-0.054010	-0.050329	-0.632775	0	0
46053	1.398406	0.068096	9.193151	0.167120	-0.052931	0.073343	-0.057502	1.089844	-0.577361	0.771314	-0.053160	-0.051848	-0.632108	0	0
46054	1.430249	0.128231	9.275285	0.197608	-0.091384	0.045230	-0.058013	1.086514	-0.577780	0.771613	-0.052279	-0.053836	-0.631650	0	0
46055	1.480412	0.046540	9.432543	0.193972	-0.075711	0.057561	-0.058799	1.086242	-0.580398	0.772014	-0.051357	-0.055708	-0.631073	0	0
46056	1.359354	0.004043	9.385029	0.140373	-0.052904	0.046708	-0.060111	1.084027	-0.580925	0.772308	-0.050675	-0.057036	-0.630650	0	0
46057	1.204848	0.005678	9.525783	0.085704	-0.042448	0.065777	-0.059423	1.080135	-0.581500	0.772720	-0.050379	-0.057960	-0.630084	0	0
46058	0.995467	0.094881	9.845874	0.111545	-0.075711	0.071206	-0.059144	1.078468	-0.582835	0.773141	-0.050077	-0.059270	-0.629470	0	0
46059	0.968751	0.073449	9.848261	0.184961	-0.061669	0.064746	-0.060201	1.077918	-0.583087	0.773583	-0.049121	-0.060957	-0.628841	0	0
46060	1.008372	0.210299	9.866317	0.247702	-0.044126	0.045896	-0.058471	1.077075	-0.583122	0.773921	-0.047552	-0.062891	-0.628355	0	0
46061	1.122321	0.276465	9.769956	0.283594	-0.024848	0.032110	-0.060177	1.074030	-0.583651	0.774219	-0.045569	-0.064919	-0.627929	0	0
46062	1.308507	0.317614	9.542895	0.253237	-0.047579	0.017666	-0.059868	1.068614	-0.587125	0.774369	-0.043960	-0.066927	-0.627647	0	0
46063	1.467657	0.291712	9.344139	0.238884	-0.058112	0.028048	-0.059048	1.065972	-0.589529	0.774589	-0.042525	-0.068930	-0.627258	0	0
46064	1.746440	0.102144	9.416466	0.167256	-0.098464	0.023731	-0.062219	1.063629	-0.590161	0.774696	-0.041905	-0.070790	-0.626960	0	0
46065	1.804270	0.078233	9.610373	0.117948	-0.075838	0.046338	-0.063273	1.059743	-0.585849	0.774961	-0.041537	-0.072168	-0.626499	0	0
46066	1.768234	0.102723	9.661439	0.079373	-0.107377	0.058294	-0.064332	1.059193	-0.585838	0.775236	-0.041679	-0.073531	-0.625991	0	0
46067	1.722870	0.175226	9.657857	0.045286	-0.103048	0.079237	-0.064719	1.058085	-0.587288	0.775654	-0.042071	-0.074653	-0.625315	0	0
46068	1.769596	0.290570	9.740499	0.000445	-0.096148	0.102735	-0.065120	1.058921	-0.587799	0.776179	-0.042787	-0.075416	-0.624522	0	0
46069	1.732834	0.209603	9.912934	0.008594	-0.086490	0.079028	-0.065259	1.058504	-0.585305	0.776589	-0.043361	-0.076180	-0.623879	0	0
46070	1.815213	0.243097	10.064028	0.016771	-0.072481	0.051801	-0.066737	1.060316	-0.583294	0.776816	-0.043765	-0.076883	-0.623482	0	0
46071	1.878837	0.364826	9.918266	0.088501	-0.044404	0.031286	-0.066470	1.060871	-0.584606	0.776994	-0.043421	-0.077841	-0.623165	0	0
46072	1.948014	0.591939	9.639074	0.129721	-0.030357	0.030788	-0.066322	1.059204	-0.586333	0.777175	-0.042668	-0.078930	-0.622855	0	0
46073	1.967909	0.673471	9.608595	0.097530	-0.032982	0.027031	-0.067377	1.057404	-0.585152	0.777337	-0.042182	-0.079860	-0.622567	0	0
46074	1.972333	0.617995	9.569463	0.061816	-0.021580	0.014464	-0.065908	1.056424	-0.586236	0.777396	-0.041889	-0.080465	-0.622436	0	0
46075	2.029954	0.571782	9.549207	0.104780	-0.039060	0.005876	-0.068022	1.055048	-0.586611	0.777422	-0.041371	-0.081500	-0.622303	0	0
46076	1.903914	0.505505	9.578374	0.174576	-0.040752	0.002877	-0.067876	1.053381	-0.587681	0.777437	-0.040311	-0.082961	-0.622161	0	0
46077	1.827242	0.588058	9.635264	0.145952	-0.019759	0.006308	-0.067872	1.052686	-0.587819	0.777495	-0.039354	-0.084103	-0.621996	0	0
46078	1.706078	0.522309	9.849463	0.110112	-0.025035	0.009571	-0.069190	1.051444	-0.588337	0.777536	-0.038703	-0.085037	-0.621859	0	0
46079	1.628697	0.508394	9.821130	0.095775	-0.019776	0.016555	-0.068385	1.050329	-0.589148	0.777636	-0.038141	-0.085860	-0.621655	0	0
46080	1.662118	0.450741	9.930738	0.108249	-0.072287	0.009383	-0.069429	1.046723	-0.588380	0.777635	-0.037798	-0.087150	-0.621499	0	0
46081	1.720392	0.498114	9.839448	0.128887	-0.030286	0.011442	-0.068889	1.046444	-0.590230	0.777705	-0.037036	-0.088259	-0.621300	0	0
46082	1.771549	0.560254	9.839721	0.126225	-0.039036	0.004339	-0.070350	1.046313	-0.589947	0.777702	-0.036343	-0.089404	-0.621180	0	0
46083	1.836645	0.549733	9.711655	0.162040	-0.021525	0.007288	-0.070613	1.046314	-0.590599	0.777764	-0.035264	-0.090651	-0.620985	0	0
46084	1.913608	0.505856	9.717696	0.171770	-0.032095	0.028436	-0.070337	1.043952	-0.589839	0.777929	-0.034195	-0.092016	-0.620637	0	0
46085	1.952361	0.520161	9.775209	0.172672	-0.005880	0.032933	-0.069510	1.040199	-0.592385	0.778164	-0.032962	-0.093199	-0.620233	0	0
46086	1.899269	0.520966	9.903061	0.140401	0.008067	0.046861	-0.070298	1.038814	-0.592518	0.778465	-0.031904	-0.094050	-0.619782	0	0
46087	1.778887	0.574511	9.801366	0.102858	0.016867	0.044906	-0.069498	1.037698	-0.591753	0.778769	-0.031084	-0.094619	-0.619355	0	0
46088	1.775039	0.709465	9.875055	0.070583	-0.000676	0.052565	-0.068300	1.037136	-0.591646	0.779073	-0.030630	-0.095103	-0.618921	0	0
46089	1.814370	0.816437	9.561090	0.080399	0.023828	0.074771	-0.066163	1.036293	-0.594051	0.779560	-0.029969	-0.095468	-0.618283	0	0
46090	1.949746	0.841382	9.411194	0.111655	0.018540	0.090809	-0.067479	1.034634	-0.594573	0.780127	-0.029112	-0.096045	-0.617519	0	0
46091	2.050387	0.730129	9.469132	0.135674	0.000953	0.113776	-0.066938	1.032964	-0.594598	0.780846	-0.028202	-0.096920	-0.616514	0	0
46092	2.149236	0.705515	9.537698	0.131104	0.016603	0.137555	-0.067337	1.033800	-0.595766	0.781698	-0.027251	-0.097619	-0.615367	0	0
46093	2.100407	0.629122	9.602135	0.129349	0.028869	0.131416	-0.064136	1.031839	-0.596754	0.782546	-0.026242	-0.098236	-0.614234	0	0
46094	1.958758	0.741203	9.710399	0.132943	0.018407	0.122656	-0.061473	1.030992	-0.597723	0.783309	-0.025250	-0.098935	-0.613189	0	0
46095	1.771006	0.824588	9.756240	0.127565	0.025441	0.126239	-0.061737	1.030993	-0.598244	0.784116	-0.024270	-0.099569	-0.612094	0	0
46096	1.830477	0.703411	9.610125	0.096311	0.023723	0.115392	-0.060799	1.030156	-0.599317	0.784820	-0.023527	-0.100004	-0.611149	0	0
46097	1.885326	0.611151	9.469189	0.111546	0.021999	0.112821	-0.060125	1.028207	-0.598953	0.785534	-0.022682	-0.100570	-0.610170	0	0
46098	1.736995	0.804788	9.487116	0.165262	0.006326	0.101784	-0.058521	1.026671	-0.599781	0.786150	-0.021489	-0.101564	-0.609254	0	0
46099	1.627626	1.050407	9.298606	0.143846	0.050996	0.108926	-0.056915	1.025414	-0.601394	0.786873	-0.020207	-0.102097	-0.608276	0	0
46100	1.601085	1.042095	9.659261	0.090001	0.013254	0.123375	-0.056655	1.026245	-0.601127	0.787604	-0.019586	-0.102574	-0.607268	0	0
46101	1.685982	1.089995	9.808095	0.066650	0.028893	0.143510	-0.054798	1.026235	-0.600630	0.788495	-0.019076	-0.102800	-0.606089	0	0
46102	1.707846	0.772178	9.760989	0.125737	0.021942	0.133271	-0.054522	1.025123	-0.601959	0.789297	-0.018130	-0.103423	-0.604967	0	0
46103	1.773288	0.468570	9.752127	0.202689	-0.009520	0.121300	-0.053581	1.023452	-0.602647	0.790033	-0.016756	-0.104778	-0.603812	0	0
46104	1.754205	0.502322	9.728644	0.277947	0.022912	0.109642	-0.052484	1.019003	-0.605204	0.790709	-0.014579	-0.106315	-0.602713	0	0
46105	1.674814	0.882865	9.690442	0.295851	0.013320	0.108078	-0.049531	1.014266	-0.606873	0.791392	-0.012317	-0.108051	-0.601559	0	0
46106	1.695134	1.017879	9.845642	0.290438	-0.002476	0.109762	-0.050569	1.010244	-0.606897	0.792025	-0.010194	-0.109863	-0.600435	0	0
46107	1.753528	1.079874	9.817009	0.250077	0.006192	0.135049	-0.048975	1.009540	-0.606140	0.792843	-0.008364	-0.111373	-0.599105	0	0
46108	1.846800	1.295190	9.674472	0.202664	0.020160	0.142703	-0.049210	1.005376	-0.607886	0.793674	-0.006839	-0.112475	-0.597816	0	0
46109	1.826871	1.545670	9.730400	0.086236	0.035799	0.171927	-0.046823	1.006336	-0.608832	0.794724	-0.006170	-0.112765	-0.596372	0	0
46110	1.853187	1.498546	10.118995	-0.048122	0.012889	0.186700	-0.046542	1.004808	-0.610691	0.795792	-0.006729	-0.112423	-0.595005	0	0
46111	1.722134	1.421298	9.693822	-0.164419	0.075926	0.212549	-0.044967	1.007020	-0.609379	0.797105	-0.007857	-0.110894	-0.593519	0	0
46112	1.754256	1.189746	9.565901	-0.200377	-0.023833	0.222446	-0.042336	1.011311	-0.609508	0.798325	-0.009884	-0.109936	-0.592025	0	0
46113	1.793777	1.314400	9.528538	-0.175229	0.042665	0.222884	-0.041559	1.014084	-0.608572	0.799648	-0.011306	-0.108603	-0.590458	0	0
46114	1.608005	1.672184	9.642411	-0.116222	0.040935	0.231365	-0.039991	1.017547	-0.607117	0.800986	-0.012287	-0.107622	-0.588803	0	0
46115	1.695161	1.705009	9.586756	-0.084075	0.036521	0.245663	-0.037490	1.020727	-0.606335	0.802436	-0.013031	-0.106867	-0.586946	0	0
46116	1.992936	1.463013	9.867418	-0.077978	0.005713	0.263956	-0.035246	1.023771	-0.607653	0.803927	-0.013946	-0.106388	-0.584969	0	0
46117	1.463170	1.013457	9.381318	-0.071567	0.049750	0.255428	-0.033928	1.024457	-0.606090	0.805439	-0.014519	-0.105594	-0.583015	0	0
46118	2.021672	1.433512	9.732237	-0.200700	-0.075699	0.275091	-0.032088	1.028336	-0.607130	0.806879	-0.016908	-0.105053	-0.581055	0	0
46119	2.034187	1.137098	10.368046	-0.155933	0.014302	0.275665	-0.029719	1.031100	-0.605825	0.808443	-0.018390	-0.104045	-0.579013	0	0
46120	1.935136	0.809268	9.884436	0.017693	-0.064211	0.253709	-0.030793	1.032772	-0.605003	0.809796	-0.018923	-0.104680	-0.576988	0	0
46121	1.792762	1.179088	9.325099	0.236102	-0.090222	0.243001	-0.030524	1.031659	-0.604231	0.811121	-0.017801	-0.106788	-0.574771	0	0
46122	1.780056	1.438023	9.018137	0.309598	-0.049874	0.236697	-0.030765	1.029024	-0.607012	0.812426	-0.015870	-0.108989	-0.572567	0	0
46123	1.999000	1.303665	9.687676	0.254047	-0.067575	0.229071	-0.028614	1.025680	-0.609048	0.813678	-0.014455	-0.111016	-0.570434	0	0
46124	1.820281	1.282744	10.256199	0.139576	-0.035256	0.210767	-0.028872	1.024431	-0.609320	0.814812	-0.013793	-0.112129	-0.568610	0	0
46125	1.852908	1.477586	9.556342	0.118230	-0.039480	0.201830	-0.028059	1.022483	-0.610928	0.815907	-0.013287	-0.113152	-0.566847	0	0
46126	2.219951	1.483585	9.308089	0.154010	-0.093758	0.194741	-0.028839	1.020405	-0.611987	0.816879	-0.012820	-0.114825	-0.565119	0	0
46127	2.281160	0.575127	9.710514	0.295486	-0.055240	0.165739	-0.028965	1.018461	-0.610823	0.817762	-0.010922	-0.116986	-0.563435	0	0
46128	2.256065	0.777628	9.794777	0.388628	-0.077914	0.138185	-0.028800	1.013739	-0.612186	0.818439	-0.008383	-0.119858	-0.561891	0	0
46129	2.316131	1.429547	9.186464	0.340620	-0.037495	0.102864	-0.028237	1.009293	-0.614078	0.818972	-0.005948	-0.122137	-0.560653	0	0
46130	2.636991	1.738269	8.706550	0.244161	-0.030469	0.081896	-0.028994	1.004299	-0.617137	0.819363	-0.004257	-0.123811	-0.559729	0	0
46131	2.751249	1.497731	8.996023	0.227966	-0.051574	0.086018	-0.027918	1.002349	-0.618093	0.819765	-0.002816	-0.125583	-0.558755	0	0
46132	2.800599	0.955149	9.455633	0.195793	-0.009659	0.074344	-0.029752	0.998332	-0.618236	0.820130	-0.001396	-0.126815	-0.557946	0	0
46133	2.400295	1.035107	9.411937	0.172657	0.016753	0.055904	-0.026557	0.996925	-0.618562	0.820440	-0.000003	-0.127727	-0.557283	0	0
46134	2.215829	0.915222	9.066050	0.074366	0.039636	0.042973	-0.027071	0.995402	-0.620934	0.820689	0.000736	-0.127878	-0.556881	0	0
46135	2.104797	0.921019	9.105530	-0.047256	0.020425	0.022665	-0.026261	0.993315	-0.621492	0.820818	0.000380	-0.127538	-0.556769	0	0
46136	2.239629	0.853715	9.464114	-0.157295	0.015066	0.007683	-0.026541	0.994843	-0.619896	0.820838	-0.000875	-0.126600	-0.556953	0	0
46137	1.985059	1.052686	9.382073	-0.073831	0.039782	-0.037321	-0.023115	0.996488	-0.615335	0.820656	-0.001270	-0.125955	-0.557367	0	0
46138	1.857380	1.096864	9.345227	0.090937	-0.020393	-0.083873	-0.023909	0.996493	-0.615848	0.820121	-0.000569	-0.126692	-0.557987	0	0
46139	1.889751	1.244688	9.000546	0.218132	0.019099	-0.093349	-0.024414	0.992886	-0.617453	0.819600	0.001388	-0.127844	-0.558489	0	0
46140	1.845816	1.182212	8.908875	0.200352	-0.010547	-0.125306	-0.024901	0.987057	-0.620525	0.818840	0.003093	-0.129108	-0.559306	0	0
46141	1.768345	1.149635	9.070202	0.128873	0.012218	-0.145117	-0.026078	0.984147	-0.620667	0.818015	0.004349	-0.129814	-0.560341	0	0
46142	1.551249	1.176071	9.295902	0.008058	-0.043758	-0.161995	-0.024749	0.985113	-0.622779	0.817006	0.004342	-0.130271	-0.561704	0	0
46143	1.347259	1.009913	9.500048	-0.026825	-0.055969	-0.174607	-0.026069	0.983453	-0.622250	0.815929	0.003990	-0.130651	-0.563183	0	0
46144	1.546492	1.176990	9.584372	-0.014304	-0.066536	-0.178107	-0.027392	0.982071	-0.621193	0.814792	0.003692	-0.131167	-0.564708	0	0
46145	1.687225	1.272002	9.550601	0.016133	-0.077051	-0.183232	-0.029132	0.983190	-0.618791	0.813630	0.003589	-0.131954	-0.566199	0	0
46146	1.730293	1.209742	9.751406	-0.032172	-0.068356	-0.188870	-0.031778	0.981538	-0.618767	0.812418	0.003149	-0.132382	-0.567841	0	0
46147	1.988292	1.498241	9.577043	-0.130526	-0.029934	-0.185937	-0.031765	0.980150	-0.620095	0.811300	0.002128	-0.131949	-0.569541	0	0
46148	2.274438	1.662240	9.662985	-0.152091	-0.088671	-0.184599	-0.032840	0.981822	-0.619273	0.810087	0.000594	-0.131859	-0.571289	0	0
46149	2.632065	1.701996	9.417604	-0.076041	-0.091345	-0.177981	-0.035496	0.981698	-0.618840	0.808925	-0.000351	-0.132239	-0.572847	0	0
46150	3.004109	1.718828	9.578025	-0.010725	-0.119440	-0.190936	-0.037232	0.982539	-0.617229	0.807623	-0.000910	-0.133205	-0.574457	0	0
46151	3.133408	1.574927	9.257996	0.026892	-0.056441	-0.172871	-0.039222	0.982967	-0.618114	0.806529	-0.000846	-0.133906	-0.575829	0	0
46152	3.176131	1.475531	9.112275	0.003618	-0.077426	-0.173147	-0.039862	0.978388	-0.617493	0.805386	-0.001069	-0.134614	-0.577262	0	0
46153	2.935240	1.550357	9.369983	-0.077855	-0.047716	-0.159452	-0.041457	0.979369	-0.618378	0.804375	-0.001836	-0.134654	-0.578659	0	0
46154	2.713416	1.582457	9.862576	-0.152208	-0.077520	-0.161802	-0.042257	0.978400	-0.615880	0.803291	-0.003328	-0.134460	-0.580201	0	0
46155	2.588359	1.657687	9.761169	-0.093084	-0.038945	-0.162939	-0.042806	0.981458	-0.615710	0.802264	-0.004168	-0.134346	-0.581641	0	0
46156	2.501521	1.670459	9.783697	-0.000061	-0.051155	-0.160514	-0.043330	0.980350	-0.615844	0.801224	-0.004288	-0.134823	-0.582962	0	0
46157	2.186270	1.480979	9.942868	0.110968	-0.016033	-0.173624	-0.044912	0.979109	-0.617015	0.800168	-0.003342	-0.135715	-0.584210	0	0
46158	2.053114	1.431683	10.001134	0.112807	0.015502	-0.176993	-0.042244	0.976178	-0.616034	0.799122	-0.002146	-0.136315	-0.585507	0	0
46159	2.051644	1.572747	9.719158	0.039517	0.019058	-0.184528	-0.042756	0.973542	-0.616972	0.798042	-0.001546	-0.136502	-0.586936	0	0
46160	2.123626	1.513895	9.535196	0.004660	-0.017648	-0.199043	-0.042980	0.967434	-0.618868	0.796815	-0.001378	-0.136734	-0.588548	0	0
46161	1.996392	1.283766	9.466351	0.019893	0.009528	-0.195316	-0.044041	0.967718	-0.619637	0.795652	-0.000973	-0.136879	-0.590086	0	0
46162	1.813062	1.309460	9.535525	0.030652	0.008711	-0.202231	-0.042447	0.966458	-0.617704	0.794434	-0.000439	-0.137052	-0.591685	0	0
46163	1.807712	1.230697	9.722136	0.032421	-0.000067	-0.205794	-0.042833	0.963960	-0.617198	0.793190	0.000030	-0.137340	-0.593286	0	0
46164	1.821905	1.202833	9.298682	0.053951	0.015766	-0.202055	-0.042414	0.961459	-0.618937	0.791975	0.000791	-0.137595	-0.594846	0	0
46165	1.885509	1.317736	9.280227	0.019897	-0.066482	-0.213170	-0.043054	0.958686	-0.621319	0.790589	0.000780	-0.138329	-0.596518	0	0
46166	1.817036	1.202393	9.142493	-0.003320	-0.036692	-0.211469	-0.044634	0.956473	-0.621448	0.789239	0.000789	-0.138657	-0.598227	0	0
46167	1.850354	1.125924	9.391288	-0.013248	-0.091868	-0.216178	-0.044513	0.955636	-0.616598	0.787791	0.000371	-0.139388	-0.599963	0	0
46168	1.385873	1.013746	9.278639	0.003888	-0.061035	-0.234327	-0.046366	0.954118	-0.615666	0.786259	0.000323	-0.139951	-0.601840	0	0
46169	1.144462	0.683946	9.361052	-0.060534	-0.109949	-0.252594	-0.047959	0.953431	-0.614335	0.784557	-0.000512	-0.140524	-0.603923	0	0
46170	1.188976	0.482521	9.678014	-0.148140	-0.137092	-0.287758	-0.049787	0.951083	-0.619453	0.782588	-0.002136	-0.140765	-0.606413	0	0
46171	1.421277	0.548136	9.703202	-0.273342	-0.113559	-0.294810	-0.053396	0.955130	-0.618964	0.780603	-0.004590	-0.140063	-0.609114	0	0
46172	2.060575	0.811143	9.244050	-0.389595	-0.132922	-0.300262	-0.055691	0.957500	-0.611943	0.778517	-0.008061	-0.138798	-0.612030	0	0
46173	2.317697	0.963812	9.483934	-0.430784	-0.189025	-0.315796	-0.058261	0.964179	-0.609210	0.776251	-0.012178	-0.137719	-0.615077	0	0
46174	2.634589	1.038474	9.537338	-0.385962	-0.144479	-0.322439	-0.061478	0.968222	-0.607019	0.773980	-0.015657	-0.136563	-0.618110	0	0
46175	2.767479	1.077946	8.625728	-0.296355	-0.115436	-0.318168	-0.063882	0.970457	-0.606434	0.771777	-0.018289	-0.135746	-0.620966	0	0
46176	2.695647	0.491347	8.540288	-0.252422	-0.115326	-0.339092	-0.066290	0.973804	-0.606627	0.769436	-0.020530	-0.135188	-0.623916	0	0
46177	1.869123	-0.329158	10.270893	-0.217543	-0.176519	-0.405985	-0.067226	0.974086	-0.605165	0.766586	-0.022823	-0.135345	-0.627301	0	0
46178	1.514455	-0.637645	10.741488	-0.247742	-0.076690	-0.440176	-0.070966	0.977300	-0.603762	0.763640	-0.024643	-0.134537	-0.630989	0	0
46179	2.782169	-1.633969	9.870667	-0.589237	-0.201004	-0.523867	-0.077383	0.983444	-0.600976	0.759869	-0.029779	-0.132550	-0.635722	0	0
46180	3.168052	-0.310849	8.558234	-0.672912	-0.197267	-0.573625	-0.082083	0.989856	-0.596111	0.755715	-0.035421	-0.129996	-0.640891	0	0
46181	2.540161	-0.308937	8.368992	-0.608388	-0.262563	-0.610207	-0.086251	0.997377	-0.593608	0.751192	-0.041002	-0.128378	-0.646180	0	0
46182	2.267448	-1.370307	10.616007	-0.475906	-0.246102	-0.686909	-0.091207	1.004208	-0.592151	0.746203	-0.045320	-0.127487	-0.651824	0	0
46183	2.608171	-0.359513	11.667798	-0.602914	-0.195685	-0.705195	-0.095499	1.011036	-0.590703	0.741026	-0.050289	-0.125411	-0.657742	0	0
46184	3.202837	1.127087	10.074237	-0.980137	0.092957	-0.645938	-0.099816	1.019945	-0.585688	0.736337	-0.056165	-0.118651	-0.663759	0	0
46185	3.506906	1.161978	8.101163	-1.350568	0.108791	-0.584296	-0.100730	1.036890	-0.579857	0.731722	-0.064800	-0.109299	-0.669655	0	0
46186	3.086240	-0.289143	9.155252	-1.363508	-0.043556	-0.575442	-0.105368	1.053994	-0.572259	0.726849	-0.074471	-0.100907	-0.675250	0	0
46187	3.049043	-1.469261	10.139447	-0.984140	-0.041802	-0.609051	-0.108265	1.069422	-0.566413	0.721884	-0.081414	-0.095120	-0.680593	0	0
46188	2.880614	-1.729376	10.385468	-0.547386	0.012612	-0.628589	-0.114687	1.076956	-0.564532	0.717135	-0.084720	-0.091870	-0.685638	0	0
46189	2.630240	-1.973777	10.841479	-0.200249	-0.022266	-0.648200	-0.117223	1.078913	-0.563948	0.712456	-0.085842	-0.091308	-0.690435	0	0
46190	2.339455	-1.450817	11.215329	-0.060690	-0.078185	-0.667466	-0.125584	1.077291	-0.561735	0.707692	-0.086246	-0.092075	-0.695166	0	0
46191	2.586659	-1.320983	11.041638	-0.071260	-0.103509	-0.706450	-0.132621	1.077052	-0.561105	0.702579	-0.086941	-0.093012	-0.700124	0	0
46192	2.855569	-1.541634	11.149745	-0.200063	-0.148205	-0.732351	-0.136478	1.076376	-0.557768	0.697102	-0.088744	-0.093343	-0.705308	0	0
46193	2.713879	-1.410278	10.481908	-0.344628	-0.146162	-0.796758	-0.145391	1.077256	-0.553946	0.690987	-0.091554	-0.092724	-0.711026	0	0
46194	2.959363	-1.166574	9.785583	-0.349727	-0.179228	-0.845387	-0.154558	1.076888	-0.551182	0.684442	-0.094501	-0.092301	-0.717000	0	0
46195	3.109469	-1.121237	10.049191	-0.240468	-0.229944	-0.889756	-0.164385	1.077636	-0.551288	0.677565	-0.097100	-0.093079	-0.723059	0	0
46196	2.827253	-0.056574	9.823520	-0.250337	-0.189656	-0.859415	-0.173540	1.075463	-0.549068	0.670885	-0.099409	-0.093440	-0.728903	0	0
46197	2.349752	0.740235	8.817727	-0.486646	-0.115186	-0.782996	-0.183222	1.072459	-0.546454	0.664529	-0.102905	-0.091531	-0.734461	0	0
46198	2.489903	0.771072	8.247249	-0.745320	-0.054931	-0.728292	-0.190699	1.076941	-0.541435	0.658310	-0.107635	-0.087221	-0.739889	0	0
46199	2.750299	0.024748	8.690678	-0.847565	-0.053455	-0.690501	-0.196599	1.083637	-0.535761	0.652173	-0.113131	-0.082137	-0.745068	0	0
46200	2.776772	-0.676515	9.115012	-0.782365	0.041762	-0.652832	-0.200606	1.084489	-0.530043	0.646409	-0.117427	-0.076824	-0.749976	0	0
46201	2.136536	-0.052493	9.396901	-0.697538	0.096908	-0.602355	-0.204097	1.089506	-0.526919	0.641090	-0.120866	-0.071761	-0.754484	0	0
46202	1.846240	0.570839	8.772055	-0.631485	0.167827	-0.525608	-0.208244	1.094806	-0.526671	0.636444	-0.123315	-0.066607	-0.758482	0	0
46203	1.868250	0.272367	8.758819	-0.527012	0.154635	-0.484428	-0.211720	1.096767	-0.522658	0.632178	-0.125284	-0.062303	-0.762085	0	0
46204	2.067909	0.134172	9.697670	-0.355577	0.091351	-0.451795	-0.213059	1.098718	-0.522618	0.628323	-0.126601	-0.059634	-0.765263	0	0
46205	2.073321	0.572452	9.092179	-0.326183	0.180551	-0.377138	-0.214665	1.098169	-0.518133	0.625096	-0.127146	-0.056555	-0.768043	0	0
46206	2.249794	0.254248	9.312925	-0.430323	0.145293	-0.318228	-0.216275	1.100677	-0.517295	0.622164	-0.128588	-0.052799	-0.770447	0	0
46207	1.933050	-0.137863	9.277501	-0.588068	0.212547	-0.239813	-0.217626	1.102071	-0.512926	0.619633	-0.130577	-0.047322	-0.772506	0	0
46208	1.622951	-0.281740	9.417924	-0.711829	0.176589	-0.191439	-0.218075	1.108738	-0.509437	0.617279	-0.133579	-0.041031	-0.774235	0	0
46209	1.835031	-0.336759	9.271253	-0.710100	0.160781	-0.179219	-0.216664	1.115811	-0.506761	0.614969	-0.136725	-0.034835	-0.775826	0	0
46210	2.367087	-0.907966	9.466794	-0.509837	0.106376	-0.169426	-0.217487	1.120816	-0.507486	0.612979	-0.139025	-0.030510	-0.777173	0	0
46211	2.292919	-1.150177	9.515122	-0.261100	0.092476	-0.176503	-0.218305	1.123180	-0.505349	0.611247	-0.139934	-0.028213	-0.778460	0	0
46212	1.636614	-1.062139	9.101189	-0.082057	0.079708	-0.189119	-0.219498	1.122353	-0.504288	0.609673	-0.139813	-0.027405	-0.779744	0	0
46213	1.683025	-0.644564	8.908504	-0.051610	0.085852	-0.185275	-0.219223	1.121102	-0.504961	0.608158	-0.139478	-0.026779	-0.781007	0	0
46214	2.150885	-0.391111	8.820856	-0.116069	0.082186	-0.174389	-0.221620	1.121114	-0.502954	0.606649	-0.139546	-0.025669	-0.782205	0	0
46215	2.246098	-0.932058	9.145494	-0.144761	0.064601	-0.178333	-0.220011	1.118883	-0.503789	0.605047	-0.139943	-0.024436	-0.783414	0	0
46216	1.946636	-0.930171	8.999084	-0.126776	0.128591	-0.175233	-0.221593	1.117504	-0.504567	0.603524	-0.139711	-0.022964	-0.784674	0	0
46217	1.642099	-0.953187	8.561611	-0.108894	0.092894	-0.170730	-0.222928	1.118344	-0.503881	0.602034	-0.139663	-0.021822	-0.785859	0	0
46218	2.069428	-0.633817	8.688981	-0.108845	0.103258	-0.180451	-0.222660	1.117926	-0.503890	0.600484	-0.139519	-0.020650	-0.787100	0	0
46219	2.396479	-0.828470	8.794480	-0.024784	0.085665	-0.180042	-0.222788	1.116537	-0.503113	0.599030	-0.139021	-0.020231	-0.788306	0	0
46220	2.339940	-0.621971	8.532960	0.052203	0.155706	-0.159777	-0.223154	1.112652	-0.505905	0.597874	-0.137500	-0.019985	-0.789456	0	0
46221	1.790524	-0.804485	8.799985	0.030568	0.085793	-0.153016	-0.223673	1.110711	-0.506048	0.596705	-0.136674	-0.019964	-0.790484	0	0
46222	1.820036	-0.380135	8.420053	-0.094641	0.157520	-0.130673	-0.222998	1.108763	-0.506078	0.595575	-0.136019	-0.018508	-0.791484	0	0
46223	2.312104	-0.467337	8.688801	-0.198650	0.130967	-0.098214	-0.223932	1.110157	-0.506969	0.594530	-0.136213	-0.016334	-0.792284	0	0
46224	2.418790	-1.101325	9.293478	-0.138021	0.137767	-0.069725	-0.224077	1.110990	-0.504857	0.593812	-0.135983	-0.014570	-0.792896	0	0
46225	2.082448	-1.540612	9.512449	-0.005573	0.106419	-0.093539	-0.221424	1.111531	-0.505155	0.593059	-0.135224	-0.014065	-0.793598	0	0
46226	1.976251	-1.521596	9.167483	0.139632	0.163508	-0.123953	-0.221133	1.108475	-0.507423	0.592291	-0.133133	-0.014425	-0.794518	0	0
46227	2.137600	-0.924818	9.663261	0.100114	0.132678	-0.110192	-0.220310	1.105139	-0.509570	0.591548	-0.131532	-0.014622	-0.795334	0	0
46228	2.234753	-0.852836	9.853126	-0.084239	0.080087	-0.122318	-0.218981	1.103881	-0.507895	0.590483	-0.131429	-0.013693	-0.796159	0	0
46229	2.188558	-0.880462	9.353284	-0.189654	0.166795	-0.119229	-0.220051	1.105276	-0.507996	0.589286	-0.131267	-0.011399	-0.797108	0	0
46230	1.874503	-0.903891	9.543195	-0.094986	0.031266	-0.125993	-0.221636	1.103617	-0.507595	0.588167	-0.131616	-0.010676	-0.797886	0	0
46231	1.570260	-0.912362	9.930279	0.167155	0.068085	-0.122106	-0.221085	1.100976	-0.508943	0.587401	-0.130133	-0.011807	-0.798677	0	0
46232	1.585751	-0.770718	9.881301	0.398979	0.115408	-0.125507	-0.220518	1.097365	-0.513191	0.586945	-0.126905	-0.014534	-0.799487	0	0
46233	1.880519	-0.740180	9.607516	0.452609	0.036653	-0.129002	-0.218880	1.091525	-0.516559	0.586469	-0.123986	-0.018133	-0.800220	0	0
46234	2.301859	-0.579791	9.644180	0.248704	0.109961	-0.128555	-0.219906	1.086254	-0.518172	0.585788	-0.121677	-0.019693	-0.801036	0	0
46235	2.305673	-0.737108	10.123034	-0.018087	0.054654	-0.123694	-0.220398	1.079590	-0.518231	0.584767	-0.121374	-0.019416	-0.801835	0	0
46236	1.957913	-0.741485	10.164440	-0.132637	0.104546	-0.104860	-0.220536	1.080007	-0.517436	0.583813	-0.121344	-0.017925	-0.802569	0	0
46237	1.877045	-0.556768	9.797126	-0.071858	0.055636	-0.093950	-0.219221	1.081110	-0.515606	0.582963	-0.121350	-0.017173	-0.803202	0	0
46238	2.081832	-0.634285	10.140569	-0.055885	0.044972	-0.078096	-0.218688	1.080552	-0.515489	0.582327	-0.121354	-0.016616	-0.803674	0	0
46239	2.331856	-0.788047	10.050118	-0.113239	0.047477	-0.055699	-0.218413	1.079717	-0.516684	0.581731	-0.121675	-0.015537	-0.804079	0	0
46240	2.398661	-0.901594	10.057850	-0.236682	0.088538	-0.051206	-0.217371	1.083045	-0.516535	0.581104	-0.122384	-0.013242	-0.804466	0	0
46241	2.253417	-0.948772	9.991263	-0.248478	0.064021	-0.020505	-0.218453	1.085272	-0.514526	0.580622	-0.123365	-0.010941	-0.804698	0	0
46242	2.149898	-0.895836	9.733190	-0.152682	0.040536	-0.033062	-0.218068	1.087214	-0.513987	0.580228	-0.123975	-0.009578	-0.804906	0	0
46243	2.264023	-0.803374	9.584252	-0.111405	0.110546	-0.034282	-0.217020	1.089430	-0.513587	0.579805	-0.123786	-0.008133	-0.805256	0	0
46244	2.244779	-0.793543	9.603760	-0.161624	0.085119	-0.017109	-0.215700	1.090533	-0.513202	0.579538	-0.124090	-0.006420	-0.805417	0	0
46245	2.308979	-0.926960	9.399779	-0.217015	0.111393	-0.022747	-0.214908	1.090806	-0.512423	0.579071	-0.124512	-0.004114	-0.805703	0	0
46246	2.261006	-0.889732	9.652987	-0.197396	0.058003	-0.030711	-0.213329	1.093019	-0.511899	0.578640	-0.125240	-0.002287	-0.805907	0	0
46247	2.178588	-0.930280	9.554688	-0.125778	0.078193	-0.030979	-0.214134	1.094135	-0.511351	0.578212	-0.125405	-0.000926	-0.806190	0	0
46248	2.223288	-1.103099	9.787857	-0.068581	0.076384	-0.024454	-0.212419	1.096070	-0.511489	0.577984	-0.125240	-0.000021	-0.806380	0	0
46249	2.069575	-1.327608	9.916389	-0.040040	0.055393	-0.015513	-0.212550	1.095515	-0.510967	0.577787	-0.125094	0.000533	-0.806544	0	0
46250	2.060511	-1.252220	10.162489	-0.047277	0.074550	0.001259	-0.214150	1.096912	-0.511454	0.577778	-0.124820	0.001289	-0.806592	0	0
46251	1.915285	-1.296992	10.095930	-0.070505	0.088605	-0.000586	-0.211499	1.098287	-0.512400	0.577663	-0.124581	0.002300	-0.806709	0	0
46252	1.703262	-1.228099	10.060096	-0.104562	0.100873	0.016912	-0.209792	1.100499	-0.510696	0.577724	-0.124426	0.003687	-0.806684	0	0
46253	1.813760	-1.306275	9.947684	-0.129474	0.130655	-0.002594	-0.208605	1.101882	-0.510963	0.577516	-0.124184	0.005419	-0.806861	0	0
46254	2.085074	-1.183669	9.831386	-0.111623	0.102591	0.002668	-0.208476	1.102992	-0.511480	0.577438	-0.124056	0.006857	-0.806925	0	0
46255	2.212547	-1.247935	9.591602	-0.127733	0.071106	0.000628	-0.206893	1.104650	-0.511487	0.577258	-0.124288	0.008228	-0.807005	0	0
46256	2.373349	-1.375355	9.235439	-0.149994	0.060673	-0.017262	-0.206913	1.107566	-0.510670	0.576972	-0.124721	0.009709	-0.807127	0	0
46257	2.454722	-1.485846	9.493042	-0.090132	0.015119	-0.019687	-0.206640	1.107983	-0.513560	0.576676	-0.125197	0.010416	-0.807256	0	0
46258	2.296067	-1.711698	9.169748	-0.086445	0.061619	-0.022127	-0.206119	1.108952	-0.512244	0.576420	-0.125256	0.011385	-0.807416	0	0
46259	2.278816	-1.768499	9.428820	-0.081047	0.079092	-0.030848	-0.206535	1.111592	-0.511424	0.576036	-0.125171	0.012367	-0.807689	0	0
46260	2.003481	-1.780218	9.613725	-0.075813	0.055469	-0.013196	-0.206134	1.110756	-0.510913	0.575858	-0.125217	0.013227	-0.807795	0	0
46261	2.081748	-1.641339	9.607436	-0.095461	0.085185	-0.011464	-0.205342	1.111307	-0.510394	0.575611	-0.125164	0.014383	-0.807960	0	0
46262	1.829252	-1.822873	9.379197	-0.133079	0.109751	0.009543	-0.203894	1.113105	-0.510004	0.575536	-0.125098	0.016046	-0.807992	0	0
46263	1.723023	-1.817436	9.312879	-0.133082	0.118533	0.014896	-0.202058	1.115315	-0.507120	0.575447	-0.124986	0.017734	-0.808038	0	0
46264	1.735320	-2.129662	9.496654	-0.068677	0.095788	0.004637	-0.201786	1.116010	-0.510270	0.575414	-0.124663	0.018790	-0.808087	0	0
46265	1.788315	-2.157993	9.805920	-0.002506	0.109715	0.008666	-0.201512	1.116149	-0.512900	0.575438	-0.123869	0.019371	-0.808179	0	0
46266	1.600605	-2.065318	9.743711	0.011825	0.071315	-0.003628	-0.200981	1.115868	-0.512385	0.575441	-0.123281	0.019625	-0.808260	0	0
46267	1.464562	-2.170841	9.498517	0.003026	0.083710	-0.026533	-0.199532	1.116414	-0.510037	0.575193	-0.122667	0.019977	-0.808521	0	0
46268	1.561804	-2.075812	9.359368	0.015635	0.034780	-0.054822	-0.199266	1.115995	-0.509389	0.574806	-0.122363	0.019926	-0.808844	0	0
46269	1.563046	-1.902603	9.370963	0.026535	0.049724	-0.085495	-0.199787	1.114054	-0.509269	0.574117	-0.121896	0.019826	-0.809406	0	0
46270	1.638116	-1.874244	9.397079	0.069509	0.027864	-0.098496	-0.199501	1.112666	-0.512834	0.573449	-0.121348	0.019245	-0.809976	0	0
46271	1.752128	-1.811707	9.687635	0.105302	0.003314	-0.114213	-0.200019	1.110585	-0.513109	0.572630	-0.120808	0.018208	-0.810659	0	0
46272	1.621486	-1.848833	9.798896	0.096351	-0.018526	-0.123140	-0.200920	1.107815	-0.516539	0.571804	-0.120486	0.017114	-0.811314	0	0
46273	1.698623	-1.864236	9.677879	0.110725	-0.039482	-0.138995	-0.202360	1.105185	-0.518119	0.570796	-0.120263	0.015763	-0.812084	0	0
46274	1.785977	-1.798274	9.447150	0.126962	-0.032408	-0.159126	-0.204208	1.103111	-0.517586	0.569713	-0.119883	0.014297	-0.812927	0	0
46275	1.776820	-1.726217	9.390374	0.119835	-0.048998	-0.168912	-0.206448	1.099234	-0.516014	0.568470	-0.119689	0.012783	-0.813851	0	0
46276	1.772623	-1.635043	9.304934	0.066189	-0.019253	-0.165649	-0.207492	1.095906	-0.515506	0.567254	-0.119547	0.011879	-0.814734	0	0
46277	1.745643	-1.692620	9.285276	0.024973	-0.022779	-0.153629	-0.208953	1.095080	-0.514047	0.566014	-0.119675	0.011305	-0.815584	0	0
46278	1.791356	-1.716959	9.308638	-0.010882	-0.019341	-0.138917	-0.209473	1.093555	-0.514580	0.564928	-0.119967	0.011060	-0.816297	0	0
46279	1.781715	-1.721062	9.515372	-0.037745	-0.019387	-0.139997	-0.210805	1.093701	-0.513507	0.563723	-0.120419	0.011036	-0.817064	0	0
46280	1.767477	-1.682773	9.414989	-0.016273	-0.029857	-0.139864	-0.211333	1.094261	-0.515464	0.562626	-0.120827	0.010772	-0.817763	0	0
46281	1.781825	-1.697766	9.268081	-0.006470	-0.024610	-0.125679	-0.212650	1.091767	-0.514287	0.561573	-0.121142	0.010483	-0.818444	0	0
46282	1.935331	-1.841136	9.183390	0.010516	-0.028138	-0.122117	-0.214228	1.089415	-0.514812	0.560641	-0.121383	0.010033	-0.819053	0	0
46283	2.088723	-2.007831	9.336376	0.033753	-0.035202	-0.123819	-0.214221	1.088026	-0.514431	0.559651	-0.121560	0.009357	-0.819711	0	0
46284	2.214699	-1.955516	9.460872	0.067703	-0.043145	-0.118343	-0.217008	1.087346	-0.513608	0.558814	-0.121602	0.008360	-0.820286	0	0
46285	2.138180	-1.844754	9.304175	0.114336	-0.021176	-0.130211	-0.219492	1.082223	-0.515985	0.557866	-0.121217	0.007091	-0.821000	0	0
46286	2.027443	-1.795838	9.286466	0.187651	-0.043884	-0.124428	-0.219476	1.079862	-0.516797	0.557112	-0.120595	0.005100	-0.821619	0	0
46287	1.955315	-1.756316	9.441365	0.261842	-0.040407	-0.111512	-0.221038	1.074593	-0.516826	0.556491	-0.119543	0.002536	-0.822205	0	0
46288	1.975515	-1.638139	9.596372	0.282467	-0.022922	-0.120096	-0.221947	1.072238	-0.518675	0.555872	-0.118218	-0.000112	-0.822819	0	0
46289	2.092373	-1.502313	9.476751	0.228733	-0.008993	-0.101056	-0.223379	1.067941	-0.519747	0.555289	-0.117090	-0.002216	-0.823371	0	0
46290	2.191671	-1.464368	9.553243	0.148160	-0.016076	-0.094643	-0.225070	1.062535	-0.520826	0.554705	-0.116453	-0.003689	-0.823849	0	0
46291	2.030310	-1.400844	9.464033	0.078345	0.025921	-0.073788	-0.225844	1.059068	-0.521637	0.554168	-0.115874	-0.004330	-0.824289	0	0
46292	1.943471	-1.388079	9.484157	0.053305	0.011952	-0.081042	-0.225315	1.059620	-0.521902	0.553589	-0.115532	-0.004850	-0.824723	0	0
46293	1.767810	-1.302383	9.529921	0.024598	0.017194	-0.063540	-0.225036	1.058231	-0.523365	0.553074	-0.115321	-0.005082	-0.825096	0	0
46294	1.703442	-1.190775	9.680775	0.024563	0.015420	-0.059983	-0.226226	1.056570	-0.522181	0.552633	-0.115111	-0.005322	-0.825420	0	0
46295	1.637363	-0.978362	9.755891	0.038044	0.015456	-0.073922	-0.227938	1.054636	-0.522962	0.552048	-0.114835	-0.005681	-0.825847	0	0
46296	1.680823	-0.983160	9.870828	0.081759	-0.002115	-0.054298	-0.228725	1.053251	-0.523227	0.551720	-0.114454	-0.006483	-0.826113	0	0
46297	1.820425	-1.046837	9.854470	0.135416	-0.009145	-0.050462	-0.226713	1.050463	-0.524599	0.551438	-0.113842	-0.007753	-0.826375	0	0
46298	1.921518	-1.088917	9.723327	0.160490	-0.003890	-0.050297	-0.227891	1.048666	-0.526438	0.551240	-0.113040	-0.009212	-0.826603	0	0
46299	1.807778	-1.119591	9.627816	0.137267	-0.007325	-0.057498	-0.227352	1.046718	-0.525546	0.550899	-0.112401	-0.010492	-0.826902	0	0
46300	1.724803	-0.898174	9.458028	0.063882	-0.005562	-0.047378	-0.227864	1.043387	-0.525440	0.550613	-0.112145	-0.011158	-0.827118	0	0
46301	1.580932	-0.752988	9.374413	-0.002433	-0.024821	-0.026708	-0.228783	1.042560	-0.527011	0.550367	-0.112419	-0.011342	-0.827242	0	0
46302	1.571684	-0.695215	9.365543	-0.016807	-0.044089	-0.018937	-0.229849	1.042704	-0.526074	0.550227	-0.112930	-0.011522	-0.827263	0	0
46303	1.678149	-0.667051	9.408211	0.018959	-0.072109	-0.023211	-0.231173	1.042156	-0.526322	0.550030	-0.113475	-0.012137	-0.827311	0	0
46304	1.808250	-0.715560	9.608422	0.045781	-0.066933	-0.023050	-0.232487	1.039941	-0.526324	0.549930	-0.113829	-0.012966	-0.827316	0	0
46305	1.875471	-0.773544	9.696105	0.037726	-0.065218	-0.024899	-0.233566	1.041334	-0.523929	0.549740	-0.114213	-0.013700	-0.827378	0	0
46306	1.913384	-0.879245	9.836368	0.050264	-0.065237	-0.031893	-0.233290	1.039805	-0.524474	0.549586	-0.114526	-0.014569	-0.827422	0	0
46307	2.053714	-0.844041	9.907665	0.083433	-0.039891	-0.040408	-0.235269	1.038150	-0.525117	0.549322	-0.114446	-0.015560	-0.827590	0	0
46308	2.158243	-0.755139	10.143327	0.102211	-0.039960	-0.043815	-0.236448	1.035240	-0.524734	0.549120	-0.114263	-0.016732	-0.827726	0	0
46309	2.154432	-0.608761	10.020061	0.099586	-0.009312	-0.043689	-0.237506	1.034968	-0.525509	0.548851	-0.113842	-0.017697	-0.827943	0	0
46310	2.244124	-0.559119	9.964579	0.107735	-0.009279	-0.063031	-0.237885	1.033166	-0.528148	0.548508	-0.113370	-0.018768	-0.828211	0	0
46311	2.403350	-0.579703	9.931723	0.133731	-0.028524	-0.078823	-0.239453	1.028870	-0.528167	0.547980	-0.112918	-0.020169	-0.828589	0	0
46312	2.423064	-0.524533	9.932187	0.137330	-0.035516	-0.084985	-0.239711	1.027343	-0.527653	0.547471	-0.112497	-0.021653	-0.828946	0	0
46313	2.408845	-0.475026	9.567551	0.114192	-0.016164	-0.096517	-0.241822	1.024994	-0.527644	0.546773	-0.112051	-0.022855	-0.829434	0	0
46314	2.404097	-0.456436	9.341878	0.058671	-0.026662	-0.082850	-0.243667	1.023616	-0.529206	0.546187	-0.111986	-0.023634	-0.829808	0	0
46315	2.351364	-0.398558	9.256474	0.033623	-0.033636	-0.083029	-0.242858	1.020555	-0.527804	0.545503	-0.112135	-0.024258	-0.830219	0	0
46316	2.322258	-0.417471	9.290156	0.007638	-0.052894	-0.081521	-0.244447	1.020425	-0.528569	0.544869	-0.112566	-0.024757	-0.830563	0	0
46317	2.254546	-0.435729	9.439546	-0.005804	-0.036297	-0.076259	-0.245375	1.020153	-0.528558	0.544195	-0.112957	-0.025068	-0.830942	0	0
46318	2.189712	-0.378102	9.241280	-0.032609	-0.004761	-0.069255	-0.246305	1.019602	-0.527367	0.543623	-0.113211	-0.024956	-0.831285	0	0
46319	2.168328	-0.331974	9.326116	-0.066713	-0.023194	-0.053695	-0.246567	1.019604	-0.528545	0.543069	-0.113833	-0.024670	-0.831570	0	0
46320	2.209293	-0.344307	9.330427	-0.080976	-0.012690	-0.062588	-0.248954	1.018783	-0.527729	0.542491	-0.114417	-0.024191	-0.831882	0	0
46321	2.290517	-0.469789	9.405195	-0.027322	-0.037205	-0.065862	-0.249760	1.020315	-0.527701	0.541876	-0.114942	-0.024329	-0.832206	0	0
46322	2.321764	-0.489365	9.375858	0.001306	-0.035455	-0.063897	-0.249355	1.019063	-0.527588	0.541379	-0.115269	-0.024660	-0.832475	0	0
46323	2.297185	-0.547130	9.300899	0.004926	-0.028417	-0.069135	-0.250689	1.019347	-0.526120	0.540774	-0.115548	-0.025029	-0.832818	0	0
46324	2.267963	-0.580628	9.283941	-0.030852	-0.021414	-0.069368	-0.250688	1.018513	-0.524946	0.540190	-0.115930	-0.025022	-0.833144	0	0
46325	2.326437	-0.513264	9.438034	-0.084559	-0.035472	-0.072461	-0.252272	1.017967	-0.526635	0.539451	-0.116753	-0.024692	-0.833518	0	0
46326	2.408512	-0.518600	9.475720	-0.111406	-0.033763	-0.071796	-0.252545	1.018802	-0.525966	0.538746	-0.117672	-0.024082	-0.833862	0	0
46327	2.378707	-0.638240	9.604389	-0.125734	-0.016292	-0.068331	-0.254285	1.019504	-0.523043	0.537994	-0.118561	-0.023307	-0.834243	0	0
46328	2.306041	-0.671156	9.667129	-0.127503	0.011711	-0.066467	-0.253363	1.021444	-0.524088	0.537321	-0.119189	-0.022312	-0.834615	0	0
46329	2.258195	-0.608226	9.673072	-0.109574	0.043223	-0.064432	-0.254826	1.021451	-0.523278	0.536633	-0.119495	-0.021348	-0.835039	0	0
46330	2.258637	-0.545763	9.649752	-0.095207	0.048500	-0.073107	-0.254576	1.023394	-0.521948	0.535943	-0.119640	-0.020432	-0.835484	0	0
46331	2.287704	-0.522928	9.325294	-0.111316	0.032794	-0.067991	-0.253917	1.024779	-0.522995	0.535218	-0.120043	-0.019519	-0.835913	0	0
46332	2.388358	-0.625235	9.162216	-0.104163	0.018802	-0.067156	-0.253111	1.023525	-0.523677	0.534562	-0.120486	-0.018680	-0.836288	0	0
46333	2.319884	-0.740600	9.017272	-0.096982	0.039845	-0.062622	-0.253783	1.025057	-0.523914	0.533898	-0.120758	-0.017848	-0.836691	0	0
46334	2.196321	-0.797348	9.022492	-0.077382	0.029351	-0.047511	-0.254316	1.025059	-0.523118	0.533431	-0.120972	-0.017153	-0.836972	0	0
46335	2.058285	-0.853807	9.085525	-0.052395	0.032855	-0.034071	-0.252472	1.025881	-0.520379	0.533058	-0.121069	-0.016697	-0.837205	0	0
46336	2.013142	-0.761048	9.413854	-0.032769	0.018802	-0.033953	-0.252996	1.025329	-0.521428	0.532758	-0.121137	-0.016415	-0.837392	0	0
46337	2.083781	-0.683879	9.659286	-0.020422	0.032644	0.003185	-0.251544	1.027266	-0.522350	0.532735	-0.121069	-0.016182	-0.837421	0	0
46338	2.151368	-0.693500	9.831642	-0.006031	0.027395	-0.019665	-0.252069	1.026297	-0.522352	0.532587	-0.120924	-0.016060	-0.837538	0	0
46339	2.174647	-0.825024	10.142382	0.008162	0.027287	-0.001980	-0.251264	1.025460	-0.523423	0.532555	-0.120747	-0.016100	-0.837584	0	0
46340	2.246795	-0.866480	10.141282	-0.002542	0.046518	-0.003781	-0.251536	1.026294	-0.522885	0.532544	-0.120426	-0.015886	-0.837641	0	0
46341	2.231978	-0.909897	10.064000	0.018905	0.020295	-0.003722	-0.251547	1.026987	-0.521039	0.532509	-0.120248	-0.016054	-0.837685	0	0
46342	2.201884	-1.063798	10.000000	0.045784	0.015973	-0.012374	-0.249945	1.026007	-0.521862	0.532481	-0.119924	-0.016418	-0.837743	0	0
46343	2.156147	-1.033155	9.678680	0.065542	0.041434	-0.012111	-0.249942	1.026008	-0.522913	0.532435	-0.119318	-0.016871	-0.837849	0	0
46344	2.100355	-1.064356	9.558629	0.121933	0.006520	-0.024150	-0.249670	1.024895	-0.522796	0.532396	-0.118666	-0.017937	-0.837945	0	0
46345	2.085805	-1.073776	9.587488	0.196237	0.011808	-0.032399	-0.250437	1.019621	-0.522706	0.532330	-0.117605	-0.019663	-0.838097	0	0
46346	1.965411	-1.018171	9.372853	0.244602	0.029399	-0.031931	-0.250418	1.017122	-0.524045	0.532369	-0.116106	-0.021644	-0.838233	0	0
46347	1.906187	-1.189079	9.179121	0.298347	0.019004	-0.043926	-0.249871	1.013785	-0.522904	0.532321	-0.114433	-0.024192	-0.838424	0	0
46348	1.730676	-1.090579	9.479799	0.287564	0.022478	-0.040401	-0.250904	1.010182	-0.525289	0.532335	-0.112759	-0.026581	-0.838569	0	0
46349	1.521523	-0.954695	9.334150	0.212315	0.065334	-0.002810	-0.249688	1.007259	-0.526650	0.532541	-0.111156	-0.028100	-0.838603	0	0
46350	1.584640	-0.911590	9.432644	0.131780	0.080138	0.001050	-0.247530	1.003222	-0.529876	0.532748	-0.109837	-0.028829	-0.838620	0	0
46351	1.722898	-0.828284	9.497303	0.106602	0.055531	0.020137	-0.248318	1.002115	-0.530401	0.533025	-0.108877	-0.029477	-0.838547	0	0
46352	1.864869	-0.903507	9.644229	0.128116	0.078231	0.013266	-0.246991	1.001691	-0.529637	0.533332	-0.107597	-0.030172	-0.838493	0	0
46353	2.101189	-0.955399	9.795416	0.171012	0.046648	0.010736	-0.246441	0.999189	-0.530984	0.533595	-0.106361	-0.031410	-0.838437	0	0
46354	2.086760	-0.943583	9.689923	0.163835	0.067641	0.023986	-0.243375	0.998062	-0.532618	0.534036	-0.104981	-0.032451	-0.838291	0	0
46355	2.062233	-0.991925	9.550178	0.128082	0.057187	0.016639	-0.244149	0.996541	-0.536562	0.534305	-0.103885	-0.033262	-0.838224	0	0
46356	2.037874	-1.016274	9.391478	0.103004	0.029218	0.018123	-0.243347	0.995008	-0.535539	0.534616	-0.103150	-0.034003	-0.838087	0	0
46357	2.043140	-0.953907	9.348886	0.081661	0.037152	-0.006665	-0.244782	0.992935	-0.539478	0.534634	-0.102460	-0.034551	-0.838138	0	0
46358	1.899306	-0.803881	9.274941	0.103064	0.029301	0.009399	-0.242531	0.994312	-0.540156	0.534887	-0.101720	-0.035303	-0.838035	0	0
46359	1.871633	-0.618713	9.190784	0.119173	0.032819	0.013102	-0.243704	0.990986	-0.540828	0.535107	-0.100870	-0.036163	-0.837961	0	0
46360	1.803974	-0.618757	9.003897	0.142555	0.032934	-0.007851	-0.243956	0.987792	-0.539542	0.535242	-0.099881	-0.037243	-0.837945	0	0
46361	1.905019	-0.683376	9.367610	0.164771	0.008298	0.008032	-0.243145	0.986261	-0.541015	0.535455	-0.098989	-0.038617	-0.837853	0	0
46362	1.969171	-0.504717	9.748860	0.151295	0.032668	0.017723	-0.243384	0.982652	-0.542624	0.535825	-0.097964	-0.039746	-0.837684	0	0
46363	1.800977	-0.392209	9.929462	0.088602	0.032638	0.027029	-0.242851	0.982789	-0.543550	0.536129	-0.097279	-0.040329	-0.837541	0	0
46364	1.709014	-0.422517	10.009222	0.068944	0.078130	0.032357	-0.242581	0.982510	-0.544345	0.536566	-0.096320	-0.040511	-0.837364	0	0
46365	1.858742	-0.421305	10.000733	0.083214	0.085062	0.044778	-0.240989	0.981667	-0.542801	0.537035	-0.095227	-0.040743	-0.837177	0	0
46366	1.926419	-0.403473	9.711937	0.139599	0.071993	0.045131	-0.240706	0.979444	-0.544142	0.537639	-0.093945	-0.041537	-0.836895	0	0
46367	1.918332	-0.523460	9.782732	0.165515	0.057990	0.045246	-0.239103	0.978603	-0.545488	0.538176	-0.092635	-0.042599	-0.836643	0	0
46368	1.876849	-0.576723	9.563761	0.144107	0.074677	0.041632	-0.238026	0.976931	-0.547097	0.538765	-0.091303	-0.043420	-0.836367	0	0
46369	1.915366	-0.589441	9.435898	0.117210	0.081644	0.059073	-0.237481	0.975401	-0.548697	0.539381	-0.090059	-0.043934	-0.836079	0	0
46370	1.918557	-0.485592	9.581273	0.058121	0.076338	0.062165	-0.238541	0.974434	-0.547640	0.540046	-0.089186	-0.044006	-0.835739	0	0
46371	2.053412	-0.211417	9.914942	0.018750	0.069233	0.053049	-0.236274	0.973868	-0.549519	0.540516	-0.088574	-0.043769	-0.835513	0	0
46372	2.197984	-0.260259	10.042921	0.011696	0.088462	0.031863	-0.233232	0.974266	-0.547066	0.540916	-0.087836	-0.043417	-0.835350	0	0
46373	2.149750	-0.241580	9.735907	0.015440	0.123582	0.014419	-0.232703	0.974541	-0.546940	0.541083	-0.086774	-0.042897	-0.835380	0	0
46374	1.999215	-0.333858	9.065575	-0.056877	0.123789	-0.001927	-0.231379	0.975367	-0.547346	0.541142	-0.086098	-0.041808	-0.835467	0	0
46375	1.906990	-0.398089	9.063228	-0.170464	0.113318	-0.015115	-0.230304	0.975641	-0.551300	0.540894	-0.086118	-0.039818	-0.835722	0	0
46376	1.807863	-0.094948	9.620369	-0.201009	0.071213	-0.013648	-0.229794	0.978972	-0.551012	0.540717	-0.086656	-0.037821	-0.835874	0	0
46377	1.767631	-0.318277	9.637376	-0.125811	0.109743	-0.012995	-0.229155	0.980632	-0.546670	0.540520	-0.086464	-0.036222	-0.836092	0	0
46378	1.714289	-0.681487	9.499065	-0.003994	0.146615	-0.029652	-0.229682	0.980497	-0.547452	0.540391	-0.085301	-0.035476	-0.836327	0	0
46379	1.817827	-0.714435	9.214183	0.069570	0.149372	-0.064384	-0.227408	0.978819	-0.549605	0.539944	-0.083703	-0.035338	-0.836783	0	0
46380	2.098832	0.062348	9.886453	0.094498	0.128999	-0.057167	-0.225672	0.979089	-0.553175	0.539681	-0.082144	-0.035536	-0.837098	0	0
46381	1.791201	0.240539	10.739583	0.040766	0.162144	-0.059091	-0.223530	0.976717	-0.554283	0.539256	-0.080599	-0.035089	-0.837542	0	0
46382	1.854781	1.063900	9.570797	0.026483	0.193764	-0.020134	-0.221665	0.976013	-0.555106	0.539247	-0.078879	-0.034336	-0.837742	0	0
46383	1.568538	-0.512208	10.997231	-0.084743	0.078093	-0.041017	-0.220075	0.977116	-0.556039	0.538841	-0.078722	-0.033281	-0.838060	0	0
46384	1.497201	-0.348890	10.735343	-0.059534	0.160427	-0.043118	-0.218210	0.975995	-0.556079	0.538554	-0.077737	-0.032005	-0.838387	0	0
46385	1.503581	-0.136824	10.881934	0.019053	0.092139	-0.033062	-0.217668	0.975159	-0.557803	0.538300	-0.076901	-0.031732	-0.838637	0	0
46386	0.840430	-0.352153	11.139949	0.156861	-0.016074	-0.077239	-0.218184	0.973219	-0.558997	0.537815	-0.076221	-0.033244	-0.838952	0	0
46387	0.577016	-0.370217	10.853597	0.262487	-0.064866	-0.094188	-0.218573	0.971554	-0.558745	0.537182	-0.075356	-0.035882	-0.839327	0	0
46388	1.760315	-0.622967	8.302409	0.395362	-0.078548	-0.129748	-0.221457	0.965598	-0.559548	0.536402	-0.073898	-0.039770	-0.839780	0	0
46389	1.445816	1.353695	7.332810	0.255996	0.058101	-0.098027	-0.222477	0.959216	-0.561041	0.535768	-0.072039	-0.041708	-0.840252	0	0
46390	1.354247	0.643583	9.281866	-0.209728	0.040010	-0.059351	-0.220085	0.958091	-0.559775	0.535198	-0.072853	-0.039826	-0.840637	0	0
46391	1.350687	-0.514712	8.835953	-0.478936	0.118789	-0.054204	-0.219585	0.963088	-0.559076	0.534413	-0.074436	-0.035229	-0.841202	0	0
46392	1.155417	-0.143915	9.248089	-0.624879	0.106441	-0.044613	-0.218314	0.971273	-0.556518	0.533693	-0.076915	-0.029491	-0.841657	0	0
46393	1.051020	-0.548258	8.900643	-0.661415	0.131959	-0.062454	-0.216370	0.979318	-0.556205	0.532666	-0.079349	-0.023285	-0.842276	0	0
46394	1.385962	-0.306064	8.725084	-0.655017	0.155559	-0.079111	-0.216559	0.987094	-0.552972	0.531611	-0.081562	-0.017058	-0.842880	0	0
46395	1.906363	0.177881	9.420763	-0.599716	0.104501	-0.072798	-0.213826	0.996940	-0.553441	0.530498	-0.083896	-0.011535	-0.843446	0	0
46396	2.161086	-0.030215	10.452072	-0.428176	0.076219	-0.055931	-0.213203	1.004159	-0.553641	0.529778	-0.085574	-0.007623	-0.843774	0	0
46397	2.267213	-0.750043	11.300921	-0.132034	0.088399	-0.076836	-0.211095	1.005535	-0.551426	0.529003	-0.085572	-0.006150	-0.844272	0	0
46398	2.014576	-0.957455	11.262260	0.234008	0.079015	-0.100603	-0.211737	1.002623	-0.552890	0.528424	-0.083717	-0.007846	-0.844806	0	0
46399	2.010381	-0.857468	10.912539	0.517128	0.026877	-0.190341	-0.211961	0.997209	-0.555700	0.527223	-0.080797	-0.012281	-0.845788	0	0
46400	1.838626	-0.562620	10.931831	0.690923	0.003465	-0.243680	-0.215586	0.983621	-0.559721	0.525747	-0.077149	-0.018353	-0.846937	0	0
46401	1.522289	-0.197096	10.097547	0.657250	0.045799	-0.277950	-0.215387	0.973344	-0.561665	0.523873	-0.073310	-0.023945	-0.848298	0	0
46402	1.446691	0.061016	9.360895	0.478482	0.026730	-0.301259	-0.215865	0.964875	-0.562925	0.521708	-0.070558	-0.028134	-0.849736	0	0
46403	1.147742	0.128426	9.405109	0.240455	0.020609	-0.297626	-0.217012	0.957661	-0.564687	0.519328	-0.069102	-0.030334	-0.851236	0	0
46404	1.100986	0.351730	9.158118	-0.017227	0.042443	-0.283499	-0.218724	0.955448	-0.565077	0.516956	-0.068799	-0.030211	-0.852708	0	0
46405	1.245201	0.263419	8.963580	-0.235606	0.037968	-0.265778	-0.218983	0.954895	-0.565867	0.514513	-0.069669	-0.028244	-0.854181	0	0
46406	1.343840	0.203328	9.228825	-0.387898	0.049131	-0.229005	-0.219806	0.958092	-0.563589	0.512345	-0.071235	-0.024886	-0.855458	0	0
46407	1.358358	-0.135433	9.393047	-0.466811	0.042006	-0.198842	-0.219291	0.961840	-0.565136	0.510293	-0.073275	-0.020878	-0.856619	0	0
46408	1.404251	-0.481230	9.696321	-0.440115	0.015659	-0.184736	-0.219593	0.966840	-0.562980	0.508441	-0.075404	-0.017212	-0.857616	0	0
46409	1.345807	-0.552626	9.796950	-0.318448	0.047165	-0.174922	-0.221475	0.970461	-0.562389	0.506683	-0.076644	-0.014428	-0.858597	0	0
46410	1.356083	-0.466141	9.788242	-0.152982	0.015697	-0.170291	-0.219634	0.972116	-0.560036	0.505161	-0.077317	-0.013215	-0.859453	0	0
46411	1.327682	-0.384253	9.750973	-0.026843	0.005240	-0.167621	-0.219906	0.972672	-0.558976	0.503678	-0.077441	-0.013141	-0.860313	0	0
46412	1.162449	-0.522885	9.616210	0.050022	0.026277	-0.140525	-0.220807	0.970458	-0.563450	0.502561	-0.077002	-0.013597	-0.860999	0	0
46413	1.007553	-0.574298	9.713095	0.085727	-0.008700	-0.135071	-0.220538	0.969762	-0.563461	0.501441	-0.076679	-0.014529	-0.861665	0	0
46414	1.029904	-0.492278	9.848439	0.085564	0.012172	-0.096218	-0.223046	0.968110	-0.564753	0.500726	-0.076188	-0.015327	-0.862110	0	0
46415	1.076409	0.280811	9.501212	0.115112	0.029692	-0.081689	-0.223706	0.965195	-0.561094	0.500092	-0.075391	-0.016277	-0.862530	0	0
46416	1.464417	-0.864890	10.239384	0.223196	-0.064991	-0.097472	-0.224752	0.962979	-0.561889	0.499447	-0.074877	-0.018648	-0.862901	0	0
46417	1.491291	-0.476174	9.998466	0.201825	0.030380	-0.083107	-0.223527	0.959502	-0.564832	0.498864	-0.073638	-0.020340	-0.863306	0	0
46418	1.563063	-0.566133	9.867024	0.131984	0.011973	-0.074027	-0.223781	0.957837	-0.565501	0.498367	-0.072918	-0.021522	-0.863626	0	0
46419	1.558620	-0.506492	9.694698	-0.045240	0.009293	-0.055044	-0.223769	0.956310	-0.566436	0.497840	-0.073099	-0.021165	-0.863924	0	0
46420	1.639665	-0.656114	9.740349	-0.245614	0.034594	-0.059993	-0.224576	0.956869	-0.564317	0.497188	-0.074067	-0.018962	-0.864268	0	0
46421	1.630023	-0.655833	9.807733	-0.408522	0.029262	-0.048862	-0.224197	0.960200	-0.564289	0.496443	-0.075884	-0.015362	-0.864609	0	0
46422	1.547111	-0.770467	9.864813	-0.463149	0.053724	-0.033310	-0.224647	0.967144	-0.560929	0.495858	-0.077771	-0.011164	-0.864842	0	0
46423	1.464601	-0.827507	9.879290	-0.403234	0.032762	-0.032937	-0.223085	0.971857	-0.559592	0.495239	-0.079531	-0.007578	-0.865076	0	0
46424	1.464643	-0.816025	9.701565	-0.303047	0.043296	-0.019826	-0.223775	0.975749	-0.558623	0.494883	-0.080715	-0.004806	-0.865190	0	0
46425	1.507838	-0.848191	9.518158	-0.182157	0.026783	-0.041931	-0.224723	0.979365	-0.559230	0.494354	-0.081431	-0.003169	-0.865432	0	0
46426	1.488351	-0.867664	9.393121	-0.106134	0.022441	-0.033457	-0.222745	0.980464	-0.557147	0.494042	-0.081820	-0.002216	-0.865577	0	0
46427	1.464647	-0.800598	9.240274	-0.113351	0.018938	-0.016756	-0.223820	0.981997	-0.555933	0.493784	-0.082266	-0.001193	-0.865683	0	0
46428	1.407070	-0.742873	9.092419	-0.114291	0.005836	-0.006204	-0.223300	0.983939	-0.556053	0.493703	-0.082838	-0.000230	-0.865676	0	0
46429	1.339720	-0.701822	8.973298	-0.145647	0.013712	0.008607	-0.223719	0.986440	-0.554183	0.493637	-0.083490	0.001066	-0.865651	0	0
46430	1.364686	-0.591053	9.077706	-0.145814	-0.010883	0.035846	-0.223590	0.987829	-0.555484	0.493897	-0.084363	0.002253	-0.865415	0	0
46431	1.480662	-0.588908	9.288236	-0.122637	-0.018855	0.046521	-0.223999	0.989497	-0.555067	0.494177	-0.085185	0.003216	-0.865172	0	0
46432	1.559739	-0.682573	9.536438	-0.052947	-0.018945	0.061079	-0.221486	0.990872	-0.554698	0.494736	-0.085668	0.003582	-0.864803	0	0
46433	1.537239	-0.799343	9.835725	0.004215	-0.033005	0.070233	-0.223332	0.990189	-0.557304	0.495328	-0.085986	0.003393	-0.864434	0	0
46434	1.492903	-0.923783	9.930816	0.023842	-0.033901	0.079170	-0.223340	0.991439	-0.556897	0.496093	-0.086218	0.003037	-0.863973	0	0
46435	1.434473	-0.988419	9.882506	0.024705	-0.049630	0.082649	-0.222826	0.992824	-0.554264	0.496809	-0.086577	0.002600	-0.863527	0	0
46436	1.334034	-0.846155	9.740801	0.004185	-0.021579	0.082664	-0.224293	0.993665	-0.553839	0.497588	-0.086800	0.002478	-0.863056	0	0
46437	1.391446	-0.923460	9.777872	0.009515	-0.042603	0.083474	-0.222425	0.992544	-0.554798	0.498298	-0.087173	0.002210	-0.862610	0	0
46438	1.564641	-1.020737	9.871398	0.039992	-0.040004	0.068651	-0.224557	0.993805	-0.554622	0.498987	-0.087376	0.001675	-0.862192	0	0
46439	1.645121	-1.247505	9.858482	0.102647	-0.047859	0.060198	-0.224552	0.992972	-0.554630	0.499576	-0.087331	0.000558	-0.861857	0	0
46440	1.775432	-1.258322	9.799550	0.120493	-0.040913	0.074412	-0.223488	0.992411	-0.554258	0.500391	-0.087140	-0.000671	-0.861403	0	0
46441	1.865020	-1.225318	9.808771	0.072284	-0.033904	0.052917	-0.224541	0.991306	-0.555041	0.500890	-0.087128	-0.001465	-0.861113	0	0
46442	1.819507	-1.169991	9.694433	0.015026	-0.025145	0.057846	-0.223482	0.990604	-0.552831	0.501468	-0.087329	-0.001721	-0.860756	0	0
46443	1.854320	-1.024062	9.522759	-0.018954	-0.035626	0.055821	-0.224158	0.991718	-0.551233	0.501910	-0.087792	-0.001739	-0.860451	0	0
46444	1.820580	-1.012007	9.446279	-0.021606	-0.037338	0.050523	-0.225362	0.992835	-0.550547	0.502395	-0.088281	-0.001747	-0.860118	0	0
46445	1.752353	-1.100215	9.529975	-0.010015	-0.033848	0.057670	-0.226803	0.990622	-0.552255	0.502861	-0.088687	-0.001834	-0.859804	0	0
46446	1.679934	-1.099377	9.619537	0.002590	-0.019806	0.041972	-0.225756	0.992838	-0.551723	0.503297	-0.088903	-0.001971	-0.859526	0	0
46447	1.631778	-1.079742	9.624986	-0.017114	-0.004944	0.050712	-0.225629	0.992280	-0.549104	0.503697	-0.089097	-0.001857	-0.859272	0	0
46448	1.634314	-1.067309	9.764508	-0.015216	0.011704	0.027874	-0.224701	0.992831	-0.549638	0.504001	-0.089132	-0.001695	-0.859090	0	0
46449	1.550701	-0.943685	9.862790	-0.020578	0.029199	0.029709	-0.224305	0.992829	-0.549118	0.504217	-0.089049	-0.001397	-0.858972	0	0
46450	1.526913	-0.895214	9.921236	-0.003594	0.034439	0.033393	-0.225365	0.993808	-0.551326	0.504573	-0.088830	-0.001215	-0.858786	0	0
46451	1.517578	-0.847283	9.840150	0.009918	0.034503	0.015882	-0.223763	0.992967	-0.552541	0.504698	-0.088547	-0.001163	-0.858742	0	0
46452	1.522305	-0.859538	9.777478	0.014419	0.018787	0.007044	-0.223638	0.993938	-0.551876	0.504849	-0.088372	-0.001239	-0.858671	0	0
46453	1.521623	-0.953476	9.733141	0.018984	0.013599	-0.014108	-0.224169	0.994218	-0.552128	0.504724	-0.088222	-0.001397	-0.858760	0	0
46454	1.453649	-1.001265	9.663477	-0.004336	0.006600	-0.001954	-0.224701	0.994499	-0.552380	0.504778	-0.088245	-0.001380	-0.858726	0	0
46455	1.410250	-0.995740	9.786492	-0.041938	-0.012664	-0.005811	-0.224030	0.993802	-0.553316	0.504670	-0.088626	-0.001136	-0.858750	0	0
46456	1.410839	-0.913917	9.801849	-0.088463	-0.007435	-0.004353	-0.225499	0.995338	-0.553410	0.504630	-0.089195	-0.000470	-0.858716	0	0
46457	1.434925	-0.923631	9.832775	-0.102770	-0.003948	-0.006217	-0.225354	0.995756	-0.557611	0.504464	-0.089807	0.000342	-0.858749	0	0
46458	1.429422	-1.019621	9.891806	-0.071436	-0.005683	-0.013063	-0.225889	0.997148	-0.558772	0.504366	-0.090275	0.000863	-0.858758	0	0
46459	1.530827	-1.024960	9.977394	-0.045489	-0.009216	-0.016445	-0.225494	0.996868	-0.557335	0.504164	-0.090641	0.001150	-0.858837	0	0
46460	1.574317	-1.020607	9.938614	-0.047150	0.011828	-0.037541	-0.225915	0.997700	-0.552066	0.503870	-0.090837	0.001529	-0.858989	0	0
46461	1.603199	-1.030764	9.837301	-0.084648	0.004872	-0.054590	-0.225770	0.996867	-0.554310	0.503304	-0.091280	0.002190	-0.859272	0	0
46462	1.560462	-0.924959	9.718713	-0.141898	0.003141	-0.054095	-0.228035	0.998547	-0.554784	0.502775	-0.092028	0.003324	-0.859498	0	0
46463	1.521701	-0.939353	9.632357	-0.163219	-0.004631	-0.087752	-0.227510	0.999655	-0.554781	0.501851	-0.092949	0.004581	-0.859933	0	0
46464	1.569859	-0.954559	9.501979	-0.143446	-0.015941	-0.107050	-0.228054	1.001046	-0.553445	0.500876	-0.093871	0.005581	-0.860395	0	0
46465	1.642159	-0.974412	9.486706	-0.091491	-0.012417	-0.119020	-0.232312	1.001902	-0.551927	0.499747	-0.094502	0.006150	-0.860979	0	0
46466	1.632299	-1.000941	9.438416	-0.030589	-0.005363	-0.129126	-0.232839	1.001071	-0.551796	0.498678	-0.094769	0.006212	-0.861569	0	0
46467	1.664265	-0.921739	9.463086	-0.001878	-0.004456	-0.146531	-0.232581	1.000512	-0.548521	0.497394	-0.094888	0.006020	-0.862299	0	0
46468	1.643122	-0.839731	9.483438	-0.006336	-0.010569	-0.151850	-0.232848	0.999957	-0.547209	0.496169	-0.095079	0.005824	-0.862985	0	0
46469	1.662757	-0.796499	9.512609	-0.003578	-0.007044	-0.167676	-0.234036	0.999687	-0.548770	0.494697	-0.095232	0.005608	-0.863814	0	0
46470	1.706312	-0.782569	9.459517	0.034061	-0.001761	-0.177965	-0.233989	0.994412	-0.553421	0.493279	-0.095148	0.005082	-0.864637	0	0
46471	1.739575	-0.861907	9.556860	0.044721	-0.019308	-0.169168	-0.234778	0.993305	-0.553814	0.491838	-0.095171	0.004381	-0.865459	0	0
46472	1.763138	-0.943860	9.560521	0.084138	-0.015779	-0.179466	-0.237434	0.991791	-0.551030	0.490448	-0.094961	0.003351	-0.866275	0	0
46473	1.845371	-0.925312	9.543200	0.087710	-0.028920	-0.181270	-0.237415	0.988318	-0.550671	0.488939	-0.094858	0.002215	-0.867142	0	0
46474	1.898532	-0.923087	9.619678	0.044731	-0.040341	-0.179880	-0.239261	0.986245	-0.550926	0.487504	-0.095053	0.001407	-0.867930	0	0
46475	1.941687	-0.964523	9.551533	-0.003528	-0.031582	-0.188150	-0.240437	0.984031	-0.552769	0.485844	-0.095421	0.001037	-0.868821	0	0
46476	2.011777	-0.955516	9.529400	0.008973	-0.056092	-0.189048	-0.241902	0.984316	-0.551693	0.484291	-0.095926	0.000453	-0.869632	0	0
46477	1.840264	-0.963788	9.533188	0.026040	-0.052506	-0.202959	-0.243881	0.981826	-0.551163	0.482526	-0.096335	-0.000295	-0.870568	0	0
46478	1.603603	-0.964371	9.525609	0.026118	-0.036656	-0.215166	-0.246117	0.978645	-0.551948	0.480750	-0.096587	-0.000958	-0.871521	0	0
46479	1.493376	-0.847755	9.624041	-0.008781	-0.027910	-0.213572	-0.246512	0.978648	-0.552731	0.478856	-0.096946	-0.001291	-0.872523	0	0
46480	1.470253	-0.707752	9.726795	-0.045360	0.009720	-0.227768	-0.248367	0.976990	-0.551142	0.476910	-0.097135	-0.001123	-0.873568	0	0
46481	1.625972	-0.540930	9.616810	-0.082038	0.021046	-0.221836	-0.249014	0.974772	-0.552206	0.474868	-0.097415	-0.000591	-0.874649	0	0
46482	1.800167	-0.498679	9.719143	-0.056937	-0.008719	-0.243836	-0.248886	0.975049	-0.551285	0.472767	-0.097820	-0.000425	-0.875741	0	0
46483	1.830920	-0.587942	9.710640	-0.001433	0.014041	-0.244258	-0.250994	0.972700	-0.552065	0.470601	-0.097781	-0.000660	-0.876911	0	0
46484	1.740833	-0.690699	9.700623	0.084471	0.012351	-0.247156	-0.251515	0.971036	-0.552073	0.468592	-0.097333	-0.001636	-0.878035	0	0
46485	1.543010	-0.664950	9.750694	0.107748	0.012414	-0.251329	-0.252283	0.966597	-0.553025	0.466465	-0.096792	-0.002845	-0.879223	0	0
46486	1.408181	-0.612977	9.884647	0.066490	0.019364	-0.230408	-0.254127	0.964385	-0.553414	0.464576	-0.096365	-0.003613	-0.880267	0	0
46487	1.355183	-0.595659	9.906935	0.012723	0.029811	-0.209595	-0.254241	0.961469	-0.553966	0.462720	-0.096110	-0.003860	-0.881271	0	0
46488	1.335873	-0.591028	9.798998	-0.015987	0.035031	-0.187747	-0.255425	0.959531	-0.553836	0.461122	-0.095928	-0.003788	-0.882128	0	0
46489	1.387780	-0.759952	9.750942	-0.002616	0.029760	-0.178025	-0.255159	0.959947	-0.554756	0.459526	-0.095741	-0.003864	-0.882981	0	0
46490	1.449689	-0.880868	9.696141	0.034000	0.030602	-0.161936	-0.255406	0.957171	-0.555305	0.458209	-0.095368	-0.004229	-0.883703	0	0
46491	1.342572	-1.000403	9.662042	0.062504	0.012222	-0.138876	-0.255792	0.955368	-0.555974	0.457019	-0.095033	-0.004914	-0.884352	0	0
46492	1.284574	-1.007077	9.691307	0.048063	0.005172	-0.114318	-0.255659	0.953560	-0.553104	0.456136	-0.094822	-0.005475	-0.884827	0	0
46493	1.237093	-0.891408	9.640171	-0.037858	0.012148	-0.104306	-0.255783	0.952728	-0.554161	0.455157	-0.094941	-0.005228	-0.885320	0	0
46494	1.268332	-0.913272	9.649263	-0.103286	0.005067	-0.081912	-0.257769	0.952323	-0.554923	0.454418	-0.095422	-0.004419	-0.885652	0	0
46495	1.338326	-0.923000	9.792756	-0.161498	0.006730	-0.073545	-0.256193	0.954675	-0.554136	0.453593	-0.096146	-0.003062	-0.886002	0	0
46496	1.540728	-0.980371	9.638931	-0.182959	0.029430	-0.065758	-0.256206	0.956897	-0.553851	0.452938	-0.096774	-0.001424	-0.886273	0	0
46497	1.767077	-1.062322	9.374057	-0.154252	0.039945	-0.072639	-0.253814	0.957162	-0.555067	0.452126	-0.097170	0.000023	-0.886646	0	0
46498	1.858510	-1.106533	9.307866	-0.088946	0.025952	-0.073130	-0.253810	0.956329	-0.554944	0.451501	-0.097403	0.000804	-0.886938	0	0
46499	1.885817	-1.001063	9.258370	-0.109458	0.020731	-0.087383	-0.254755	0.958139	-0.553466	0.450599	-0.097769	0.001751	-0.887355	0	0
46500	1.917337	-0.982169	9.224667	-0.152449	0.043426	-0.069995	-0.252901	0.958127	-0.551918	0.449952	-0.098133	0.003176	-0.887639	0	0
46501	1.974737	-1.061821	9.280939	-0.209716	0.033767	-0.074007	-0.252518	0.960347	-0.551377	0.449068	-0.098837	0.005081	-0.888000	0	0
46502	1.918191	-0.861994	9.197199	-0.206127	0.029424	-0.073937	-0.254122	0.962578	-0.551855	0.448336	-0.099567	0.006914	-0.888276	0	0
46503	1.819519	-1.158860	9.401337	-0.181218	0.013626	-0.054462	-0.254149	0.966049	-0.549850	0.447650	-0.100322	0.008491	-0.888523	0	0
46504	1.863165	-1.135045	9.434882	-0.147233	0.053830	-0.039979	-0.252552	0.965763	-0.550403	0.447282	-0.100570	0.009943	-0.888665	0	0
46505	1.862865	-1.173823	9.338300	-0.090042	0.034588	-0.027302	-0.254145	0.966189	-0.551162	0.446925	-0.100730	0.010828	-0.888816	0	0
46506	1.838885	-1.149640	9.319557	-0.064189	0.022314	-0.009522	-0.252829	0.967570	-0.550118	0.446906	-0.100883	0.011432	-0.888801	0	0
46507	1.760859	-1.254838	9.328634	-0.031089	0.016225	-0.011063	-0.253497	0.967156	-0.548272	0.446755	-0.100943	0.011727	-0.888866	0	0
46508	1.721953	-1.299560	9.549576	-0.036508	0.011805	-0.007596	-0.253752	0.966325	-0.549853	0.446776	-0.101065	0.012041	-0.888838	0	0
46509	1.703164	-1.229289	9.670720	-0.067877	0.029242	0.006354	-0.251647	0.969091	-0.549070	0.446740	-0.101171	0.012740	-0.888834	0	0
46510	1.687870	-1.339987	9.614299	-0.111768	0.023975	0.016573	-0.250049	0.969361	-0.550930	0.446922	-0.101520	0.013799	-0.888687	0	0
46511	1.681911	-1.500808	9.708641	-0.124362	0.020432	0.027009	-0.249525	0.971025	-0.551710	0.447013	-0.101952	0.014986	-0.888572	0	0
46512	1.738484	-1.700312	9.898137	-0.072485	0.018650	0.023794	-0.248882	0.973520	-0.549856	0.447291	-0.102171	0.015680	-0.888395	0	0
46513	1.752760	-1.731554	9.943320	-0.067080	0.023906	0.015910	-0.249147	0.973244	-0.549592	0.447342	-0.102316	0.016369	-0.888340	0	0
46514	1.926642	-1.730443	9.963465	-0.088534	0.036973	0.014868	-0.248090	0.974071	-0.549600	0.447500	-0.102446	0.017281	-0.888228	0	0
46515	1.901947	-1.804987	9.907540	-0.115317	0.029144	0.000539	-0.247575	0.976290	-0.548666	0.447364	-0.102762	0.018410	-0.888238	0	0
46516	1.760989	-1.931282	9.936146	-0.138501	0.020476	-0.020794	-0.248378	0.977266	-0.548250	0.447140	-0.103268	0.019657	-0.888265	0	0
46517	1.630296	-1.969025	9.845508	-0.149098	0.003110	-0.054385	-0.246659	0.977256	-0.546306	0.446486	-0.103974	0.020923	-0.888483	0	0
46518	1.630757	-1.906326	9.899101	-0.141987	-0.028400	-0.054435	-0.248665	0.979071	-0.545206	0.445954	-0.104936	0.021949	-0.888612	0	0
46519	1.600764	-2.048018	9.895328	-0.149028	-0.016086	-0.077372	-0.247750	0.981705	-0.545325	0.445098	-0.105813	0.023116	-0.888908	0	0
46520	1.596711	-1.944113	10.040766	-0.114073	-0.000330	-0.089378	-0.250668	0.981166	-0.545155	0.444259	-0.106408	0.023983	-0.889234	0	0
46521	1.483608	-1.894583	10.217765	-0.084534	-0.016049	-0.101516	-0.251338	0.982280	-0.545133	0.443256	-0.106999	0.024562	-0.889647	0	0
46522	1.414190	-1.803179	10.041557	-0.139934	0.001505	-0.107099	-0.250798	0.979777	-0.543721	0.442214	-0.107696	0.025651	-0.890051	0	0
46523	1.378611	-1.700673	9.648872	-0.243692	-0.010683	-0.106097	-0.252265	0.981174	-0.543948	0.440996	-0.108939	0.027675	-0.890443	0	0
46524	1.486785	-1.762360	9.416496	-0.272252	0.003341	-0.111581	-0.253358	0.985067	-0.541528	0.439762	-0.110205	0.029943	-0.890824	0	0
46525	1.415319	-1.626951	9.466740	-0.272324	-0.049150	-0.111724	-0.253099	0.985899	-0.540998	0.438469	-0.111914	0.032053	-0.891175	0	0
46526	1.348798	-1.477016	9.560369	-0.234794	-0.078893	-0.111510	-0.253507	0.987150	-0.540323	0.437299	-0.113747	0.033625	-0.891460	0	0
46527	1.299915	-1.554062	9.410890	-0.171322	-0.082362	-0.096959	-0.256448	0.990082	-0.539329	0.436257	-0.115301	0.034710	-0.891729	0	0
46528	1.237588	-1.497530	9.647618	-0.134765	-0.102548	-0.080879	-0.258705	0.989817	-0.538903	0.435477	-0.116897	0.035322	-0.891879	0	0
46529	1.103760	-1.306015	9.795183	-0.140201	-0.082461	-0.063147	-0.259648	0.991210	-0.537167	0.434770	-0.118299	0.036172	-0.892005	0	0
46530	1.061266	-1.166507	9.686594	-0.145558	-0.071940	-0.058698	-0.262312	0.993586	-0.538416	0.434169	-0.119660	0.037038	-0.892080	0	0
46531	1.090629	-1.113722	9.718193	-0.102672	-0.082468	-0.048729	-0.263117	0.994562	-0.537606	0.433633	-0.120890	0.037573	-0.892152	0	0
46532	1.254763	-1.122407	9.656590	0.011850	-0.075482	-0.044395	-0.263914	0.993176	-0.535243	0.433356	-0.121594	0.037035	-0.892214	0	0
46533	1.374649	-1.239083	9.562882	0.113977	-0.056171	-0.064786	-0.265230	0.990683	-0.534460	0.432929	-0.121654	0.035730	-0.892466	0	0
46534	1.388855	-1.279969	9.600745	0.142632	-0.054410	-0.070753	-0.266275	0.988467	-0.535517	0.432568	-0.121613	0.034084	-0.892711	0	0
46535	1.446724	-1.290227	9.540041	0.103292	-0.060535	-0.077248	-0.267847	0.984865	-0.535792	0.432016	-0.121760	0.032839	-0.893005	0	0
46536	1.451917	-1.239732	9.547787	0.044318	-0.078876	-0.099765	-0.267570	0.982780	-0.535554	0.431286	-0.122371	0.031929	-0.893308	0	0
46537	1.504431	-1.324413	9.519922	0.005045	-0.059610	-0.114994	-0.269295	0.983485	-0.536966	0.430275	-0.122944	0.031520	-0.893731	0	0
46538	1.658735	-1.359259	9.530208	-0.024442	-0.071885	-0.127643	-0.270613	0.981547	-0.536308	0.429211	-0.123798	0.031220	-0.894135	0	0
46539	1.803351	-1.398775	9.562154	0.010509	-0.054404	-0.136189	-0.272470	0.980724	-0.535500	0.428015	-0.124308	0.030754	-0.894654	0	0
46540	1.899922	-1.404135	9.628556	0.030241	-0.047417	-0.146625	-0.272982	0.976281	-0.533435	0.426835	-0.124713	0.030047	-0.895185	0	0
46541	1.938072	-1.467430	9.478484	0.041144	-0.019335	-0.171138	-0.275097	0.974904	-0.533942	0.425350	-0.124790	0.029409	-0.895902	0	0
46542	1.937284	-1.578028	9.491640	0.046552	-0.015814	-0.179920	-0.275342	0.973380	-0.537106	0.423890	-0.124852	0.028647	-0.896610	0	0
46543	1.977850	-1.650111	9.620249	0.041203	-0.000095	-0.183457	-0.275981	0.969495	-0.537923	0.422287	-0.124760	0.028074	-0.897397	0	0
46544	2.028088	-1.713324	9.527757	-0.001722	0.026137	-0.178414	-0.277433	0.968253	-0.538176	0.420758	-0.124648	0.027925	-0.898135	0	0
46545	2.027842	-1.751456	9.642687	-0.027592	0.026154	-0.198879	-0.279030	0.966454	-0.533966	0.418920	-0.124615	0.028062	-0.898994	0	0
46546	1.921270	-1.802879	9.859328	-0.031225	0.040116	-0.189146	-0.279814	0.964514	-0.534499	0.417246	-0.124503	0.028224	-0.899782	0	0
46547	1.921909	-1.716062	9.934829	-0.052706	0.069821	-0.180367	-0.278062	0.962702	-0.539010	0.415528	-0.124175	0.028795	-0.900604	0	0
46548	2.007849	-1.514937	9.852278	-0.112541	0.099573	-0.193015	-0.277927	0.963258	-0.540714	0.413696	-0.123867	0.029933	-0.901452	0	0
46549	2.092384	-1.502181	9.520016	-0.148319	0.099593	-0.186241	-0.276992	0.961724	-0.539824	0.411793	-0.123669	0.031477	-0.902298	0	0
46550	2.259979	-1.698822	9.355275	-0.117869	0.068120	-0.198557	-0.276605	0.962137	-0.537199	0.409909	-0.123669	0.032526	-0.903118	0	0
46551	2.428745	-1.738482	9.401433	-0.085713	0.045312	-0.194940	-0.276592	0.960610	-0.538265	0.408016	-0.123710	0.033265	-0.903942	0	0
46552	2.443408	-1.716713	9.478468	-0.088419	0.047032	-0.191431	-0.278707	0.960206	-0.540207	0.406238	-0.123776	0.033969	-0.904708	0	0
46553	2.361593	-1.677462	9.520484	-0.066117	0.043523	-0.178913	-0.278297	0.957843	-0.539712	0.404510	-0.123753	0.034534	-0.905464	0	0
46554	2.177472	-1.755818	9.384173	-0.028540	0.019126	-0.182210	-0.280021	0.957852	-0.540211	0.402899	-0.123825	0.034594	-0.906169	0	0
46555	2.042790	-1.680101	9.417452	-0.056413	0.013834	-0.154179	-0.279743	0.955629	-0.540237	0.401415	-0.124024	0.034979	-0.906786	0	0
46556	1.849620	-1.678502	9.447979	-0.102093	0.033085	-0.138524	-0.279605	0.954795	-0.540247	0.400102	-0.124250	0.035816	-0.907302	0	0
46557	1.617791	-1.674694	9.315428	-0.168244	0.045426	-0.144175	-0.279869	0.955074	-0.541160	0.398556	-0.124605	0.037358	-0.907872	0	0
46558	1.526454	-1.613947	9.283266	-0.209408	0.029702	-0.146253	-0.280682	0.957857	-0.541120	0.397044	-0.125292	0.039144	-0.908364	0	0
46559	1.450256	-1.464149	9.307277	-0.211275	0.036671	-0.126803	-0.280415	0.957855	-0.541518	0.395601	-0.125888	0.041067	-0.908826	0	0
46560	1.484427	-1.416052	9.391657	-0.184566	-0.001887	-0.110889	-0.281752	0.958556	-0.540046	0.394448	-0.126749	0.042547	-0.909140	0	0
46561	1.557540	-1.325012	9.459370	-0.156021	-0.007204	-0.094844	-0.282281	0.958698	-0.540824	0.393380	-0.127509	0.043833	-0.909435	0	0
46562	1.625118	-1.325945	9.326585	-0.107823	0.001492	-0.062757	-0.283622	0.961067	-0.540780	0.392763	-0.128016	0.044688	-0.909589	0	0
46563	1.640022	-1.272695	9.473680	-0.084659	-0.030059	-0.053888	-0.283622	0.960511	-0.539735	0.392168	-0.128686	0.045282	-0.909722	0	0
46564	1.682936	-1.350003	9.472422	-0.082935	-0.011740	-0.034452	-0.284164	0.962180	-0.539447	0.391846	-0.129203	0.045894	-0.909756	0	0
46565	1.774608	-1.364955	9.536352	-0.092791	-0.028399	-0.038141	-0.285754	0.962189	-0.540211	0.391381	-0.129884	0.046583	-0.909825	0	0
46566	1.812836	-1.422917	9.556988	-0.099137	-0.009219	-0.015231	-0.286159	0.962746	-0.539149	0.391203	-0.130432	0.047379	-0.909782	0	0
46567	1.913783	-1.490927	9.598598	-0.081306	-0.009281	-0.002810	-0.286155	0.961774	-0.538764	0.391064	-0.130878	0.048077	-0.909741	0	0
46568	1.903487	-1.577646	9.530392	-0.054420	0.001257	-0.007876	-0.286436	0.963580	-0.537428	0.391005	-0.131153	0.048517	-0.909703	0	0
46569	1.917845	-1.596914	9.558887	-0.036577	0.011720	0.005501	-0.285641	0.964549	-0.538482	0.390989	-0.131231	0.048896	-0.909679	0	0
46570	2.081533	-1.670313	9.571053	-0.031189	0.016931	0.001970	-0.284833	0.963712	-0.540341	0.391042	-0.131267	0.049198	-0.909635	0	0
46571	2.231993	-1.565770	9.532500	-0.064337	0.029099	0.016729	-0.284841	0.965240	-0.540589	0.391082	-0.131294	0.049903	-0.909575	0	0
46572	2.217398	-1.580132	9.518041	-0.038403	0.018613	0.016882	-0.283542	0.965923	-0.533508	0.391261	-0.131336	0.050296	-0.909470	0	0
46573	2.183541	-1.584876	9.453384	0.009886	0.029999	0.027860	-0.285927	0.966076	-0.535047	0.391497	-0.131063	0.050334	-0.909406	0	0
46574	2.047679	-1.670628	9.381466	0.031342	0.006441	0.026193	-0.284863	0.965653	-0.535067	0.391853	-0.130937	0.050058	-0.909286	0	0
46575	1.984606	-1.708805	9.321485	0.016961	-0.000564	0.040174	-0.284310	0.963708	-0.538116	0.392225	-0.130911	0.049922	-0.909137	0	0
46576	1.907642	-1.667135	9.380311	-0.017165	-0.000625	0.066391	-0.283785	0.965094	-0.538636	0.392890	-0.131020	0.050112	-0.908824	0	0
46577	1.842269	-1.692921	9.433455	-0.058459	-0.039167	0.083587	-0.284853	0.965099	-0.537043	0.393576	-0.131619	0.050564	-0.908415	0	0
46578	1.864549	-1.613967	9.352452	-0.076430	-0.040083	0.102850	-0.285654	0.965520	-0.536501	0.394501	-0.132300	0.051187	-0.907880	0	0
46579	1.821637	-1.534436	9.293651	-0.074735	-0.042735	0.124912	-0.283824	0.969536	-0.534913	0.395541	-0.132975	0.051821	-0.907292	0	0
46580	1.821735	-1.520071	9.272183	-0.031891	-0.058513	0.143675	-0.285150	0.970934	-0.537506	0.396910	-0.133627	0.052020	-0.906587	0	0
46581	1.821635	-1.534458	9.286440	0.017211	-0.071674	0.163368	-0.286354	0.971495	-0.535774	0.398434	-0.134180	0.051752	-0.905852	0	0
46582	1.912889	-1.607202	9.328078	0.032266	-0.071780	0.196037	-0.286099	0.973021	-0.535237	0.400354	-0.134668	0.051388	-0.904953	0	0
46583	2.043128	-1.623286	9.120070	-0.012488	-0.044702	0.213395	-0.285578	0.974268	-0.534576	0.402272	-0.135072	0.051558	-0.904032	0	0
46584	2.086673	-1.613873	9.163066	-0.019827	-0.069300	0.244962	-0.286123	0.976215	-0.533892	0.404554	-0.135720	0.051740	-0.902906	0	0
46585	2.054815	-1.680784	9.225061	0.015851	-0.072843	0.266352	-0.286401	0.978994	-0.534648	0.406998	-0.136237	0.051604	-0.901737	0	0
46586	2.042849	-1.670598	9.379105	0.063225	-0.058884	0.276443	-0.288270	0.980532	-0.534210	0.409659	-0.136435	0.051123	-0.900529	0	0
46587	2.088655	-1.685036	9.493911	0.060449	-0.044972	0.297602	-0.285890	0.982046	-0.533968	0.412423	-0.136503	0.050734	-0.899278	0	0
46588	2.111249	-1.564928	9.499904	0.031807	-0.012644	0.309864	-0.285376	0.984960	-0.534078	0.415309	-0.136395	0.050771	-0.897963	0	0
46589	2.236967	-1.542093	9.422170	0.038896	-0.015327	0.326617	-0.285641	0.985518	-0.534988	0.418279	-0.136273	0.050726	-0.896604	0	0
46590	2.267595	-1.643852	9.259703	0.053162	-0.029320	0.337218	-0.283020	0.990641	-0.533926	0.421431	-0.136208	0.050539	-0.895147	0	0
46591	2.250450	-1.677401	9.257061	0.092551	-0.033665	0.331319	-0.283030	0.992308	-0.533647	0.424515	-0.136024	0.049932	-0.893751	0	0
46592	2.207523	-1.600253	9.205442	0.131792	-0.020586	0.365167	-0.282904	0.993418	-0.533506	0.427998	-0.135531	0.049117	-0.892209	0	0
46593	2.168241	-1.689064	9.166305	0.109466	-0.003063	0.361537	-0.280789	0.994656	-0.533001	0.431347	-0.134988	0.048521	-0.890710	0	0
46594	2.071097	-1.771919	9.353662	0.038742	-0.010095	0.362767	-0.279340	0.996871	-0.533526	0.434665	-0.134799	0.048575	-0.889121	0	0
46595	1.906337	-1.852091	9.459914	0.015443	-0.017079	0.365246	-0.280286	1.001182	-0.535833	0.437915	-0.134784	0.048756	-0.887517	0	0
46596	1.800482	-1.802574	9.651272	0.045822	-0.021463	0.368133	-0.279101	1.003538	-0.536879	0.441279	-0.134658	0.048706	-0.885871	0	0
46597	1.754095	-1.876462	9.754171	0.101258	-0.013598	0.375611	-0.277009	1.006857	-0.533199	0.444722	-0.134224	0.048157	-0.884244	0	0
46598	1.726244	-1.724204	9.919600	0.123605	-0.010126	0.377585	-0.275416	1.008517	-0.535834	0.448254	-0.133645	0.047479	-0.882583	0	0
46599	1.763317	-1.606519	9.956684	0.134373	-0.006630	0.371520	-0.275698	1.010462	-0.534497	0.451688	-0.132999	0.046661	-0.880972	0	0
46600	1.927611	-1.589098	9.780013	0.117447	0.004748	0.363465	-0.274890	1.009903	-0.536879	0.455053	-0.132319	0.046087	-0.879372	0	0
46601	2.102314	-1.468215	9.640494	0.092472	0.008245	0.351816	-0.273046	1.011559	-0.535315	0.458238	-0.131741	0.045670	-0.877825	0	0
46602	2.125373	-1.615581	9.489585	0.087101	-0.020592	0.347233	-0.271053	1.015302	-0.542007	0.461422	-0.131426	0.045223	-0.876226	0	0
46603	2.133794	-1.786622	9.425056	0.098034	-0.001239	0.310337	-0.269733	1.015988	-0.541232	0.464243	-0.130926	0.044652	-0.874839	0	0
46604	2.032355	-1.783893	9.272140	0.107010	0.014569	0.313138	-0.268678	1.018762	-0.543585	0.467125	-0.130224	0.044148	-0.873434	0	0
46605	1.810636	-1.713181	9.020097	0.130396	0.019985	0.294910	-0.267631	1.018197	-0.538352	0.469833	-0.129393	0.043369	-0.872143	0	0
46606	1.745394	-2.063205	9.230545	0.128746	0.046287	0.264096	-0.266973	1.019861	-0.539659	0.472291	-0.128331	0.042760	-0.871001	0	0
46607	1.688051	-1.985056	9.469883	0.175320	0.020072	0.239696	-0.265510	1.019853	-0.540207	0.474568	-0.127307	0.041523	-0.869973	0	0
46608	1.692913	-1.984697	9.599632	0.170204	0.077889	0.197567	-0.264572	1.019016	-0.541412	0.476483	-0.125801	0.040617	-0.869188	0	0
46609	1.775109	-1.975395	9.704783	0.125575	0.086636	0.173457	-0.263115	1.020397	-0.542865	0.478087	-0.124458	0.040049	-0.868527	0	0
46610	1.727154	-1.924778	9.616851	0.064873	0.084969	0.144838	-0.260707	1.019136	-0.545936	0.479408	-0.123414	0.040026	-0.867949	0	0
46611	1.714967	-1.941440	9.643202	0.064871	0.070978	0.140381	-0.261108	1.019555	-0.546057	0.480654	-0.122508	0.039872	-0.867395	0	0
46612	1.789729	-1.956340	9.680841	0.078341	0.018517	0.112947	-0.260728	1.022469	-0.545508	0.481738	-0.121988	0.039374	-0.866889	0	0
46613	1.697096	-2.078247	9.694660	0.049752	0.022932	0.103945	-0.258737	1.022597	-0.545800	0.482667	-0.121585	0.039080	-0.866442	0	0
46614	1.568748	-2.127830	9.671163	-0.003013	0.002862	0.092943	-0.257938	1.023427	-0.547906	0.483489	-0.121600	0.039185	-0.865977	0	0
46615	1.394542	-2.172404	9.595242	-0.070984	-0.004947	0.086296	-0.258346	1.024123	-0.546185	0.484130	-0.122023	0.039792	-0.865532	0	0
46616	1.333883	-2.210607	9.532836	-0.096882	-0.012770	0.074636	-0.257824	1.025370	-0.545524	0.484684	-0.122635	0.040612	-0.865097	0	0
46617	1.430746	-2.170694	9.460355	-0.081688	-0.014542	0.080008	-0.257317	1.028421	-0.543793	0.485262	-0.123188	0.041270	-0.864663	0	0
46618	1.551993	-2.099554	9.436091	-0.047722	-0.030323	0.083701	-0.257195	1.029948	-0.543123	0.485967	-0.123710	0.041589	-0.864177	0	0
46619	1.576368	-2.068423	9.453063	-0.049503	-0.035576	0.080143	-0.258398	1.030648	-0.542047	0.486594	-0.124285	0.041873	-0.863728	0	0
46620	1.663208	-2.081173	9.437747	-0.054900	-0.039987	0.085347	-0.257205	1.033144	-0.545718	0.487309	-0.124924	0.042210	-0.863216	0	0
46621	1.716276	-2.088856	9.420376	-0.083548	-0.042639	0.088636	-0.258946	1.035653	-0.545404	0.487969	-0.125722	0.042768	-0.862700	0	0
46622	1.754936	-2.082266	9.314365	-0.074545	-0.040855	0.079888	-0.257488	1.034254	-0.542419	0.488611	-0.126466	0.043263	-0.862203	0	0
46623	1.789408	-1.984399	9.156564	-0.051329	-0.044361	0.094157	-0.258832	1.036483	-0.541456	0.489358	-0.127119	0.043542	-0.861669	0	0
46624	1.759654	-2.092439	9.145965	-0.024358	-0.035529	0.067937	-0.259904	1.038156	-0.541292	0.489961	-0.127577	0.043614	-0.861255	0	0
46625	1.742714	-2.101546	9.270987	-0.003013	-0.035603	0.092766	-0.258059	1.039255	-0.539208	0.490753	-0.127918	0.043520	-0.860758	0	0
46626	1.813253	-2.038771	9.528272	0.047064	-0.033042	0.093126	-0.259118	1.039540	-0.540502	0.491668	-0.127993	0.043021	-0.860250	0	0
46627	1.905422	-1.986191	9.653062	0.075768	-0.026923	0.075714	-0.260712	1.040104	-0.541260	0.492409	-0.127880	0.042269	-0.859880	0	0
46628	1.963241	-2.005850	9.664354	0.079355	-0.004202	0.080207	-0.260040	1.039129	-0.541806	0.493237	-0.127554	0.041618	-0.859485	0	0
46629	2.064189	-2.069445	9.576227	0.032894	0.001051	0.069272	-0.260048	1.040518	-0.542054	0.493855	-0.127417	0.041360	-0.859163	0	0
46630	2.040033	-2.064974	9.403437	0.004303	0.011590	0.068232	-0.260181	1.039823	-0.540746	0.494479	-0.127330	0.041417	-0.858815	0	0
46631	1.953542	-1.997475	9.231909	-0.011741	0.018660	0.062016	-0.260981	1.040383	-0.540728	0.494969	-0.127268	0.041617	-0.858532	0	0
46632	1.908970	-2.151131	9.211298	0.011496	-0.014552	0.057642	-0.259501	1.039683	-0.545224	0.495527	-0.127375	0.041468	-0.858201	0	0
46633	1.872415	-2.196636	9.182249	0.050950	-0.023225	0.036752	-0.260297	1.040105	-0.546127	0.495897	-0.127373	0.040892	-0.858015	0	0
46634	1.700917	-2.198141	9.039503	0.022391	0.004856	0.033176	-0.259493	1.039407	-0.546934	0.496260	-0.127270	0.040713	-0.857829	0	0
46635	1.412369	-2.031742	9.231377	-0.020558	-0.012593	0.024104	-0.261900	1.041919	-0.546084	0.496427	-0.127534	0.040794	-0.857689	0	0
46636	1.250994	-1.974979	9.291105	0.015269	-0.021271	0.012056	-0.262159	1.040254	-0.545309	0.496613	-0.127698	0.040519	-0.857570	0	0
46637	1.394407	-1.848217	9.421113	0.095826	-0.028294	0.000262	-0.262152	1.039560	-0.546104	0.496731	-0.127523	0.039502	-0.857575	0	0
46638	1.442777	-1.838893	9.447241	0.122717	-0.024782	-0.010117	-0.262664	1.037480	-0.548087	0.496872	-0.127193	0.038259	-0.857600	0	0
46639	1.622646	-1.676615	9.486011	0.095967	-0.021307	-0.029707	-0.263727	1.037208	-0.547417	0.496730	-0.126965	0.037241	-0.857760	0	0
46640	1.714718	-1.634002	9.497724	0.074556	-0.023060	-0.043987	-0.265844	1.035553	-0.546613	0.496509	-0.126871	0.036378	-0.857939	0	0
46641	1.753670	-1.588736	9.454645	0.090703	-0.025663	-0.052692	-0.266758	1.033336	-0.547409	0.496164	-0.126716	0.035351	-0.858204	0	0
46642	1.811695	-1.581724	9.535944	0.114898	-0.044029	-0.068461	-0.267419	1.033896	-0.549101	0.495795	-0.126610	0.034006	-0.858488	0	0
46643	1.951645	-1.601651	9.669102	0.133684	-0.051080	-0.073686	-0.268328	1.030012	-0.548601	0.495330	-0.126468	0.032453	-0.858837	0	0
46644	1.984337	-1.756000	9.618976	0.142632	-0.040583	-0.070098	-0.269654	1.030019	-0.548843	0.494972	-0.126195	0.030885	-0.859141	0	0
46645	1.863622	-1.754798	9.704152	0.142648	-0.068531	-0.084263	-0.270961	1.026277	-0.548598	0.494430	-0.126162	0.029154	-0.859519	0	0
46646	1.718734	-1.753723	9.686187	0.055011	-0.037008	-0.084744	-0.272019	1.025310	-0.548197	0.493832	-0.126294	0.028339	-0.859870	0	0
46647	1.699521	-1.739133	9.688924	-0.032718	-0.037051	-0.074800	-0.272802	1.023648	-0.549253	0.493139	-0.126851	0.028287	-0.860187	0	0
46648	1.748890	-1.596880	9.925674	-0.039055	-0.049386	-0.067833	-0.273070	1.023788	-0.548853	0.492570	-0.127550	0.028241	-0.860412	0	0
46649	1.860031	-1.588187	9.905588	0.045898	-0.030180	-0.051314	-0.274657	1.022825	-0.548839	0.492177	-0.127652	0.027577	-0.860643	0	0
46650	1.938135	-1.466666	9.728454	0.126436	-0.023158	-0.046291	-0.276238	1.020055	-0.547791	0.491983	-0.127303	0.026265	-0.860847	0	0
46651	1.860867	-1.461633	9.604198	0.115603	-0.014426	-0.018995	-0.276498	1.019224	-0.548059	0.491951	-0.126919	0.025117	-0.860956	0	0
46652	1.793411	-1.441641	9.677114	0.067221	-0.010967	-0.005214	-0.276212	1.017001	-0.550187	0.492030	-0.126745	0.024428	-0.860956	0	0
46653	1.725252	-1.518037	9.691244	0.053712	-0.002252	0.015872	-0.277277	1.017285	-0.549642	0.492217	-0.126550	0.023918	-0.860892	0	0
46654	1.772922	-1.605049	9.675411	0.102878	-0.028502	0.017866	-0.277543	1.017008	-0.549116	0.492538	-0.126345	0.022865	-0.860767	0	0
46655	1.840633	-1.591205	9.655759	0.126143	-0.028512	0.018018	-0.278070	1.017012	-0.550421	0.492840	-0.126017	0.021608	-0.860675	0	0
46656	1.878811	-1.656361	9.683522	0.111709	-0.023344	0.044342	-0.278059	1.015345	-0.550701	0.493397	-0.125719	0.020538	-0.860426	0	0
46657	1.933994	-1.705033	9.639224	0.061591	-0.025996	0.047466	-0.278996	1.014654	-0.547409	0.493870	-0.125680	0.019888	-0.860175	0	0
46658	1.935623	-1.809037	9.455350	0.004301	-0.035613	0.054926	-0.280328	1.014938	-0.546598	0.494380	-0.126014	0.019695	-0.859838	0	0
46659	1.945233	-1.809700	9.262980	-0.081564	-0.042591	0.051633	-0.281265	1.016471	-0.546700	0.494711	-0.126824	0.020202	-0.859517	0	0
46660	1.912163	-1.699469	9.043413	-0.146020	-0.051331	0.063505	-0.280996	1.017444	-0.549584	0.495116	-0.128035	0.021233	-0.859079	0	0
46661	1.871007	-1.718008	9.168536	-0.161346	-0.078507	0.077400	-0.281693	1.021890	-0.547296	0.495572	-0.129541	0.022284	-0.858563	0	0
46662	1.869094	-1.650407	9.246242	-0.144387	-0.079411	0.084582	-0.283026	1.023148	-0.547657	0.496166	-0.130980	0.023188	-0.857978	0	0
46663	1.931974	-1.632141	9.087279	-0.113981	-0.075034	0.093620	-0.283322	1.027176	-0.545773	0.496820	-0.132217	0.023871	-0.857391	0	0
46664	2.076237	-1.719864	9.085026	-0.074651	-0.089072	0.097319	-0.284133	1.029958	-0.545996	0.497621	-0.133389	0.024144	-0.856737	0	0
46665	2.139285	-1.688587	9.248278	-0.054921	-0.051488	0.094058	-0.285204	1.031075	-0.545443	0.498348	-0.134132	0.024436	-0.856190	0	0
46666	2.105674	-1.661791	9.272911	-0.028113	-0.044498	0.103105	-0.285756	1.033298	-0.543048	0.499244	-0.134689	0.024540	-0.855577	0	0
46667	2.120256	-1.647590	9.234493	-0.026318	-0.016514	0.111150	-0.285089	1.033434	-0.544108	0.500145	-0.134988	0.024781	-0.854997	0	0
46668	2.120600	-1.599485	9.235043	-0.028149	-0.036648	0.114598	-0.285102	1.035100	-0.543303	0.501138	-0.135474	0.024940	-0.854333	0	0
46669	2.227815	-1.469969	9.387026	-0.092650	-0.011408	0.136239	-0.284460	1.038708	-0.543014	0.502160	-0.136059	0.025802	-0.853615	0	0
46670	2.304536	-1.547535	9.387876	-0.114210	-0.009730	0.155435	-0.284868	1.039681	-0.541684	0.503369	-0.136736	0.026887	-0.852760	0	0
46671	2.192694	-1.652586	9.358791	-0.092883	-0.011508	0.187319	-0.284491	1.043151	-0.541261	0.504821	-0.137312	0.027813	-0.851779	0	0
46672	1.997915	-1.872580	9.285838	-0.068607	-0.002622	0.164633	-0.283841	1.045230	-0.540725	0.506164	-0.137695	0.028558	-0.850895	0	0
46673	1.736201	-2.004757	9.442802	-0.069648	0.018344	0.198234	-0.282133	1.048555	-0.541243	0.507730	-0.137892	0.029456	-0.849899	0	0
46674	1.697848	-1.972474	9.676641	-0.075052	0.025296	0.201757	-0.282949	1.052448	-0.541980	0.509366	-0.138059	0.030448	-0.848857	0	0
46675	1.939153	-1.991765	9.489270	-0.039190	0.039290	0.194947	-0.279773	1.053680	-0.541359	0.510936	-0.137920	0.031196	-0.847908	0	0
46676	2.340010	-1.990326	9.408916	-0.006943	0.018228	0.182651	-0.278722	1.055480	-0.540963	0.512507	-0.137805	0.031547	-0.846966	0	0
46677	2.489337	-2.044495	9.380568	0.012794	0.026966	0.173960	-0.277539	1.057140	-0.540308	0.513970	-0.137516	0.031754	-0.846118	0	0
46678	2.369638	-2.240390	9.513943	0.032475	0.019996	0.167903	-0.276752	1.058802	-0.540566	0.515466	-0.137187	0.031760	-0.845261	0	0
46679	2.319865	-2.114427	9.676853	0.067386	0.000764	0.154907	-0.274617	1.057402	-0.541401	0.516848	-0.136847	0.031341	-0.844487	0	0
46680	2.267807	-1.964906	9.671811	0.039646	0.000767	0.156514	-0.275416	1.058518	-0.542428	0.518259	-0.136647	0.031171	-0.843661	0	0
46681	2.195625	-1.930445	9.744934	0.007431	-0.034211	0.145605	-0.278608	1.059229	-0.541847	0.519487	-0.136918	0.031060	-0.842865	0	0
46682	2.153553	-1.737492	9.810006	-0.028417	-0.034253	0.157731	-0.274504	1.061290	-0.542021	0.520823	-0.137366	0.031284	-0.841960	0	0
46683	2.051233	-1.861846	9.785424	-0.031912	-0.013189	0.145451	-0.274791	1.065042	-0.542110	0.521986	-0.137665	0.031611	-0.841177	0	0
46684	1.877103	-1.898912	9.805729	-0.001491	-0.013132	0.144836	-0.274532	1.066013	-0.541973	0.523236	-0.137798	0.031702	-0.840376	0	0
46685	1.727184	-1.922219	9.667353	0.059425	0.004476	0.137457	-0.273997	1.065315	-0.541857	0.524451	-0.137470	0.031346	-0.839685	0	0
46686	1.742503	-1.802436	9.548424	0.050538	0.006263	0.128609	-0.273466	1.065729	-0.542518	0.525623	-0.137172	0.031079	-0.839010	0	0
46687	1.829445	-1.794186	9.321841	0.039938	-0.002405	0.102046	-0.273072	1.066978	-0.543431	0.526515	-0.137013	0.030804	-0.838487	0	0
46688	1.926686	-1.699171	9.177886	0.021135	-0.011172	0.107158	-0.273600	1.065869	-0.542514	0.527471	-0.137022	0.030663	-0.837890	0	0
46689	1.900080	-1.706084	9.209282	-0.010119	-0.022512	0.089271	-0.274139	1.067817	-0.543275	0.528192	-0.137300	0.030682	-0.837389	0	0
46690	1.868186	-1.771243	9.057388	-0.017235	-0.016338	0.085717	-0.274409	1.068929	-0.543785	0.528920	-0.137561	0.030805	-0.836882	0	0
46691	1.812724	-1.765484	9.226177	-0.042339	-0.036490	0.086356	-0.274155	1.070316	-0.542724	0.529576	-0.138127	0.031016	-0.836366	0	0
46692	1.819780	-1.794183	9.297891	-0.036858	-0.007588	0.067987	-0.274162	1.070871	-0.541799	0.530126	-0.138424	0.031324	-0.835957	0	0
46693	1.911330	-1.828179	9.426497	-0.018892	-0.012838	0.046913	-0.273898	1.071287	-0.542061	0.530476	-0.138679	0.031411	-0.835689	0	0
46694	1.998142	-1.843467	9.367889	0.033145	0.030953	0.029800	-0.274826	1.071848	-0.543355	0.530791	-0.138294	0.031286	-0.835558	0	0
46695	2.022795	-1.771630	9.325240	0.067309	0.029295	-0.005196	-0.274814	1.070460	-0.544420	0.530812	-0.137758	0.030801	-0.835651	0	0
46696	1.989168	-1.745039	9.282573	0.061945	0.039803	-0.001656	-0.273873	1.069205	-0.545629	0.530903	-0.137156	0.030439	-0.835705	0	0
46697	1.988207	-1.881890	9.362726	0.065548	0.023196	-0.014937	-0.274952	1.071850	-0.545192	0.530841	-0.136683	0.029920	-0.835841	0	0
46698	2.050495	-1.949876	9.313337	0.080018	0.018899	-0.049244	-0.275210	1.071018	-0.546116	0.530568	-0.136175	0.029231	-0.836122	0	0
46699	2.031191	-1.949563	9.366384	0.072846	0.006646	-0.051098	-0.274928	1.068934	-0.547192	0.530217	-0.135814	0.028513	-0.836428	0	0
46700	2.010638	-2.122533	9.383801	0.046006	0.006649	-0.053086	-0.276785	1.068806	-0.547428	0.529869	-0.135589	0.028037	-0.836701	0	0
46701	1.937827	-2.174779	9.417477	0.024563	0.015421	-0.058487	-0.277570	1.066588	-0.547044	0.529388	-0.135411	0.027763	-0.837043	0	0
46702	1.885274	-2.097145	9.500541	0.014745	0.015431	-0.065578	-0.277961	1.065896	-0.548096	0.528895	-0.135281	0.027578	-0.837382	0	0
46703	1.791610	-2.028723	9.612696	0.012111	0.008470	-0.081443	-0.277422	1.065060	-0.549163	0.528208	-0.135231	0.027346	-0.837831	0	0
46704	1.861148	-2.096706	9.582473	0.033615	0.024217	-0.083026	-0.277557	1.064505	-0.547590	0.527602	-0.134933	0.027024	-0.838271	0	0
46705	2.002596	-1.900776	9.516208	0.008630	0.046941	-0.088414	-0.279684	1.065211	-0.547813	0.526841	-0.134579	0.027017	-0.838807	0	0
46706	1.956249	-1.963189	9.438978	-0.016378	0.043487	-0.097418	-0.280337	1.065077	-0.550695	0.526040	-0.134387	0.027196	-0.839334	0	0
46707	1.992628	-1.943980	9.520603	0.005062	0.001482	-0.104472	-0.280604	1.064800	-0.549643	0.525151	-0.134437	0.026960	-0.839891	0	0
46708	2.058992	-2.117792	9.484384	0.054267	-0.007260	-0.105962	-0.281250	1.062722	-0.551361	0.524397	-0.134302	0.026266	-0.840405	0	0
46709	2.168267	-2.034333	9.525260	0.062360	-0.010775	-0.116506	-0.282699	1.060507	-0.550836	0.523485	-0.134158	0.025468	-0.841021	0	0
46710	2.190086	-2.024668	9.594883	0.022982	-0.000315	-0.113237	-0.284017	1.059265	-0.551748	0.522626	-0.134129	0.025063	-0.841572	0	0
46711	2.118586	-1.887486	9.438448	-0.080834	0.013673	-0.098029	-0.284810	1.058853	-0.551871	0.521669	-0.134525	0.025621	-0.842085	0	0
46712	2.060420	-1.918169	9.481859	-0.113098	0.001407	-0.091248	-0.285221	1.060382	-0.550930	0.520820	-0.135187	0.026399	-0.842481	0	0
46713	2.044008	-2.185202	9.426055	-0.091611	-0.012550	-0.098240	-0.286689	1.061501	-0.550371	0.519853	-0.135859	0.026912	-0.842954	0	0
46714	2.088588	-2.035828	9.619665	-0.113070	0.013637	-0.098289	-0.287351	1.061505	-0.550886	0.518942	-0.136420	0.027743	-0.843397	0	0
46715	2.103193	-2.014756	9.468363	-0.225881	0.036319	-0.070828	-0.287894	1.062757	-0.549552	0.518006	-0.137369	0.029680	-0.843753	0	0
46716	2.103448	-1.976529	9.384678	-0.270644	0.012697	-0.069468	-0.288459	1.067064	-0.546873	0.517117	-0.138746	0.031874	-0.843992	0	0
46717	2.093746	-1.983567	9.418330	-0.281459	0.004782	-0.055476	-0.290986	1.067772	-0.546827	0.516236	-0.140243	0.034136	-0.844196	0	0
46718	2.168170	-2.042099	9.344911	-0.231291	-0.015292	-0.073720	-0.291008	1.071383	-0.546266	0.515357	-0.141653	0.035848	-0.844427	0	0
46719	2.165941	-2.009082	9.124189	-0.199088	0.006605	-0.059296	-0.292080	1.072916	-0.545971	0.514551	-0.142713	0.037415	-0.844672	0	0
46720	2.074004	-2.036875	9.240030	-0.123899	-0.019579	-0.077327	-0.293562	1.075840	-0.544606	0.513794	-0.143607	0.038191	-0.844946	0	0
46721	2.011470	-1.998230	9.132857	-0.098862	-0.026543	-0.072735	-0.293432	1.076673	-0.545125	0.513028	-0.144436	0.038720	-0.845246	0	0
46722	1.857674	-1.897927	9.291564	-0.095322	-0.016051	-0.064678	-0.293996	1.078339	-0.538532	0.512424	-0.145148	0.039290	-0.845465	0	0
46723	1.829034	-1.843099	9.056900	-0.055075	-0.026500	-0.057348	-0.295984	1.077794	-0.538507	0.511850	-0.145745	0.039472	-0.845701	0	0
46724	1.708867	-1.773749	9.404836	0.054892	-0.035276	-0.050368	-0.296783	1.078076	-0.538098	0.511584	-0.145845	0.038695	-0.845881	0	0
46725	1.601690	-1.905002	9.471548	0.137128	-0.009038	-0.027640	-0.296227	1.076965	-0.543634	0.511535	-0.145294	0.037389	-0.846064	0	0
46726	1.389946	-1.797581	9.450576	0.215871	0.012033	-0.021617	-0.298330	1.074200	-0.544943	0.511722	-0.144157	0.035535	-0.846225	0	0
46727	1.387611	-1.457584	9.721291	0.247960	-0.009056	-0.006415	-0.298180	1.071422	-0.545368	0.512010	-0.143023	0.033329	-0.846333	0	0
46728	1.425118	-1.612154	9.611033	0.208632	0.034684	-0.000416	-0.298422	1.068647	-0.547625	0.512343	-0.141722	0.031685	-0.846414	0	0
46729	1.501905	-1.682321	9.672054	0.142293	0.015334	0.020140	-0.298005	1.066701	-0.549621	0.512694	-0.140905	0.030544	-0.846379	0	0
46730	1.529428	-1.886878	9.707921	0.129710	0.027535	0.034140	-0.298915	1.064207	-0.551208	0.513195	-0.140057	0.029582	-0.846251	0	0
46731	1.621415	-1.856276	9.724303	0.161861	0.020488	0.044901	-0.299162	1.061987	-0.552803	0.513780	-0.139081	0.028346	-0.846098	0	0
46732	1.616766	-1.829891	9.688595	0.174281	0.009075	0.066106	-0.298112	1.063370	-0.551623	0.514615	-0.138150	0.026957	-0.845789	0	0
46733	1.636398	-1.788888	9.775422	0.159913	0.001155	0.073023	-0.297042	1.061558	-0.551000	0.515440	-0.137334	0.025684	-0.845459	0	0
46734	1.640583	-1.878009	9.745520	0.134811	0.001129	0.084276	-0.297826	1.060035	-0.552055	0.516363	-0.136667	0.024615	-0.845036	0	0
46735	1.679468	-1.844535	9.779218	0.088254	-0.011158	0.086530	-0.297404	1.059203	-0.557324	0.517205	-0.136315	0.023910	-0.844598	0	0
46736	1.780377	-1.908614	9.532455	0.046213	0.004584	0.095055	-0.296754	1.060170	-0.554959	0.518096	-0.136074	0.023622	-0.844099	0	0
46737	1.876437	-1.981675	9.482717	0.002367	-0.033046	0.085744	-0.298743	1.059486	-0.554673	0.518819	-0.136348	0.023533	-0.843613	0	0
46738	1.946069	-2.035330	9.419009	0.025569	-0.047946	0.096403	-0.298747	1.060320	-0.554928	0.519701	-0.136656	0.023149	-0.843031	0	0
46739	1.977437	-2.033670	9.255321	-0.004803	-0.026929	0.096252	-0.299289	1.061155	-0.552941	0.520501	-0.136913	0.023170	-0.842495	0	0
46740	2.016715	-1.944911	9.277634	-0.024494	-0.044443	0.092527	-0.299033	1.063515	-0.554103	0.521291	-0.137453	0.023218	-0.841917	0	0
46741	2.041431	-1.867904	9.352814	0.000539	-0.053211	0.092684	-0.298776	1.064764	-0.553963	0.522073	-0.137903	0.023052	-0.841362	0	0
46742	2.124352	-1.757566	9.463927	0.020206	-0.044514	0.096379	-0.297584	1.064895	-0.553192	0.522964	-0.138210	0.022728	-0.840768	0	0
46743	2.134279	-1.719245	9.435440	0.029143	-0.037522	0.101761	-0.298916	1.065458	-0.553035	0.523856	-0.138379	0.022413	-0.840192	0	0
46744	2.144001	-1.709766	9.413834	0.025547	-0.016546	0.112385	-0.299049	1.067127	-0.555643	0.524874	-0.138418	0.022213	-0.839556	0	0
46745	2.063879	-1.767155	9.320129	0.029068	-0.007793	0.130080	-0.299726	1.068241	-0.553651	0.525996	-0.138333	0.022090	-0.838871	0	0
46746	1.951286	-1.638949	9.269699	0.013773	-0.013051	0.149396	-0.298284	1.071288	-0.553512	0.527308	-0.138396	0.022058	-0.838037	0	0
46747	1.939718	-1.569028	9.294638	-0.001562	-0.021865	0.173943	-0.298944	1.070736	-0.553638	0.528756	-0.138580	0.022177	-0.837091	0	0
46748	1.946871	-1.578971	9.207936	0.023426	-0.005267	0.195331	-0.298952	1.071986	-0.553363	0.530446	-0.138515	0.022171	-0.836032	0	0
46749	1.967370	-1.417631	9.320174	0.039332	-0.033374	0.228853	-0.296970	1.074198	-0.554422	0.532408	-0.138566	0.021959	-0.834781	0	0
46750	1.861771	-1.323273	9.230838	0.041987	-0.007990	0.245760	-0.296160	1.073501	-0.557068	0.534541	-0.138414	0.021854	-0.833445	0	0
46751	1.775131	-1.283939	9.287318	0.049802	-0.029080	0.290713	-0.295522	1.077663	-0.556511	0.537024	-0.138357	0.021659	-0.831862	0	0
46752	1.800194	-1.154413	9.233311	0.024647	-0.023897	0.317004	-0.292869	1.080985	-0.561642	0.539714	-0.138412	0.021713	-0.830108	0	0
46753	1.940996	-1.054171	9.336598	0.006557	-0.034555	0.354699	-0.292888	1.083762	-0.560694	0.542658	-0.138619	0.021930	-0.828146	0	0
46754	2.042422	-1.054869	9.366961	0.063694	-0.016276	0.386873	-0.289724	1.087633	-0.560704	0.545950	-0.138379	0.021801	-0.826023	0	0
46755	2.048851	-0.833431	9.431941	0.102003	-0.019866	0.421546	-0.287510	1.093175	-0.557529	0.549557	-0.137930	0.021388	-0.823714	0	0
46756	2.064727	-0.640998	9.474875	0.098291	0.000157	0.456872	-0.284463	1.094825	-0.558479	0.553444	-0.137346	0.021161	-0.821211	0	0
46757	2.159260	-0.589061	9.395343	0.127636	-0.005192	0.497584	-0.283800	1.095378	-0.559403	0.557682	-0.136619	0.020706	-0.818473	0	0
46758	2.113597	-0.892138	9.276885	0.209786	-0.019205	0.531571	-0.281962	1.099396	-0.560048	0.562297	-0.135550	0.019560	-0.815516	0	0
46759	2.038321	-0.953751	9.387386	0.293825	-0.003470	0.547228	-0.277447	1.101039	-0.563121	0.567129	-0.133865	0.017813	-0.812482	0	0
46760	1.935763	-0.770550	9.255782	0.325904	0.014877	0.586371	-0.273448	1.099769	-0.565822	0.572298	-0.131844	0.015986	-0.809220	0	0
46761	1.827501	-0.712120	9.209319	0.309838	0.047281	0.589060	-0.268806	1.101411	-0.567453	0.577432	-0.129642	0.014442	-0.805950	0	0
46762	1.795680	-1.115406	9.392427	0.395639	0.003532	0.589450	-0.264829	1.104030	-0.570115	0.582663	-0.127296	0.011990	-0.802593	0	0
46763	1.837343	-1.383594	9.893715	0.567441	0.010503	0.573026	-0.260833	1.103454	-0.573071	0.587944	-0.123883	0.008141	-0.799318	0	0
46764	1.770186	-1.329223	10.197758	0.664119	0.021018	0.557932	-0.256940	1.097879	-0.576339	0.593182	-0.119815	0.003598	-0.796095	0	0
46765	1.633452	-1.539770	10.215745	0.581867	0.049053	0.550382	-0.255447	1.094540	-0.580336	0.598219	-0.115996	-0.000164	-0.792893	0	0
46766	1.638002	-1.578344	10.198438	0.465636	0.054313	0.533684	-0.251838	1.092300	-0.583566	0.602952	-0.112831	-0.002961	-0.789753	0	0
46767	1.633777	-1.487501	10.004837	0.360345	0.056210	0.476553	-0.246655	1.091439	-0.583916	0.607094	-0.110268	-0.005004	-0.786927	0	0
46768	1.701636	-1.449898	9.889317	0.328259	0.031778	0.445380	-0.243055	1.091422	-0.588438	0.610933	-0.108098	-0.006953	-0.784236	0	0
46769	1.647134	-1.646303	10.022123	0.317593	0.052799	0.431253	-0.239997	1.090294	-0.587970	0.614635	-0.105810	-0.008723	-0.781634	0	0
46770	1.641465	-1.766279	10.102511	0.337422	0.091346	0.407721	-0.237452	1.090145	-0.594316	0.618156	-0.103109	-0.010418	-0.779194	0	0
46771	1.759315	-1.497598	10.169477	0.344796	0.068673	0.353078	-0.234116	1.088600	-0.596746	0.621244	-0.100512	-0.012379	-0.777046	0	0
46772	1.825442	-1.020439	9.847520	0.266163	0.075714	0.343803	-0.229720	1.086493	-0.597623	0.624167	-0.098364	-0.013682	-0.774954	0	0
46773	1.838654	-0.846381	9.380730	0.164259	0.091534	0.341397	-0.227601	1.088427	-0.599212	0.626962	-0.096713	-0.014115	-0.772894	0	0
46774	1.700745	-1.216146	9.243073	0.170630	0.064558	0.311355	-0.226004	1.088836	-0.601071	0.629518	-0.095239	-0.014779	-0.770985	0	0
46775	1.537650	-1.406479	9.511481	0.286120	0.058518	0.285744	-0.221878	1.087842	-0.602720	0.631978	-0.093066	-0.016410	-0.769203	0	0
46776	1.554915	-1.362684	9.718535	0.366605	0.027004	0.280048	-0.220663	1.085893	-0.605123	0.634451	-0.090638	-0.018850	-0.767399	0	0
46777	1.334578	-0.778059	9.986733	0.334393	-0.000979	0.268436	-0.218647	1.083523	-0.608330	0.636789	-0.088607	-0.021239	-0.765635	0	0
46778	1.312202	-0.519173	9.638995	0.210929	0.020028	0.283541	-0.217042	1.082543	-0.610203	0.639126	-0.087221	-0.022527	-0.763808	0	0
46779	1.246746	-0.206957	9.316277	0.085627	0.011287	0.300310	-0.215715	1.082535	-0.610092	0.641475	-0.086683	-0.022904	-0.761886	0	0
46780	1.081620	-0.331114	9.196100	0.077556	0.018340	0.309115	-0.216246	1.082816	-0.610475	0.643874	-0.086167	-0.023160	-0.759911	0	0
46781	1.074623	-0.647286	9.613134	0.212608	0.014802	0.306490	-0.214382	1.082529	-0.611820	0.646368	-0.084777	-0.024466	-0.757907	0	0
46782	1.055698	-0.607233	10.077629	0.350333	-0.011490	0.300353	-0.209735	1.082087	-0.611239	0.648911	-0.082723	-0.026993	-0.755873	0	0
46783	1.110970	-0.304835	9.998911	0.407640	0.013017	0.301788	-0.207978	1.079024	-0.615105	0.651507	-0.080071	-0.029780	-0.753817	0	0
46784	1.300322	-0.153561	9.609653	0.366489	0.005138	0.309372	-0.208222	1.076388	-0.616836	0.654101	-0.077786	-0.032313	-0.751702	0	0
46785	1.344577	-0.038889	9.466381	0.312736	0.002469	0.328370	-0.206720	1.072355	-0.622153	0.656790	-0.075834	-0.034432	-0.749460	0	0
46786	1.409685	-0.044878	9.247034	0.298449	0.008614	0.330034	-0.204587	1.071928	-0.624029	0.659461	-0.073972	-0.036414	-0.747203	0	0
46787	1.412970	0.077684	9.219573	0.334239	0.011246	0.332092	-0.202040	1.070806	-0.629333	0.662169	-0.071811	-0.038633	-0.744905	0	0
46788	1.499065	-0.040744	9.253521	0.364611	0.011203	0.341074	-0.199372	1.069403	-0.630702	0.664943	-0.069493	-0.041082	-0.742518	0	0
46789	1.609460	-0.137751	9.275488	0.386028	-0.006341	0.347281	-0.197489	1.066617	-0.633254	0.667760	-0.067124	-0.043794	-0.740049	0	0
46790	1.677524	-0.075684	9.294842	0.344898	0.014623	0.347049	-0.195087	1.062991	-0.630831	0.670532	-0.064913	-0.046068	-0.737598	0	0
46791	1.609568	-0.127645	9.434233	0.258939	-0.001171	0.352540	-0.192947	1.060758	-0.631674	0.673274	-0.063358	-0.047807	-0.735121	0	0
46792	1.513064	-0.125861	9.771572	0.192646	0.026726	0.369804	-0.191090	1.062833	-0.634703	0.676094	-0.062090	-0.048861	-0.732567	0	0
46793	1.402476	-0.403163	10.050545	0.221274	0.038974	0.364740	-0.190411	1.061719	-0.637220	0.678897	-0.060496	-0.050040	-0.730024	0	0
46794	1.397509	-0.431143	10.326666	0.310820	0.025881	0.337137	-0.186814	1.059478	-0.637429	0.681524	-0.058413	-0.051982	-0.727606	0	0
46795	1.398062	-0.682177	10.040165	0.429274	0.041008	0.271042	-0.185326	1.056416	-0.640109	0.683740	-0.055336	-0.054710	-0.725565	0	0
46796	1.415164	-0.325517	10.303694	0.438323	0.068988	0.251885	-0.182645	1.053069	-0.642285	0.685811	-0.052023	-0.057332	-0.723651	0	0
46797	1.442185	-0.599857	10.329147	0.452811	0.102304	0.221206	-0.179805	1.046111	-0.645682	0.687677	-0.048308	-0.059830	-0.721933	0	0
46798	1.540116	-0.413001	10.330451	0.472599	0.090087	0.195760	-0.176837	1.039153	-0.647899	0.689335	-0.044572	-0.062581	-0.720357	0	0
46799	1.651888	-0.306610	10.011047	0.471880	0.105928	0.171135	-0.175213	1.035534	-0.650849	0.690815	-0.040669	-0.065212	-0.718936	0	0
46800	1.638006	-0.211285	9.685390	0.442511	0.113045	0.148067	-0.172907	1.028579	-0.653450	0.692095	-0.036943	-0.067605	-0.717683	0	0
46801	1.493731	-0.121509	9.572301	0.382560	0.113957	0.152985	-0.170097	1.026065	-0.655751	0.693384	-0.033591	-0.069545	-0.716417	0	0
46802	1.448881	-0.315878	9.608909	0.328816	0.053593	0.146179	-0.168731	1.020086	-0.656751	0.694544	-0.031076	-0.071533	-0.715211	0	0
46803	1.531693	-0.220038	9.698224	0.302777	0.005408	0.150214	-0.168302	1.016753	-0.660075	0.695690	-0.029056	-0.073655	-0.713965	0	0
46804	1.372077	0.090891	9.501285	0.257981	0.036909	0.180077	-0.166284	1.012854	-0.661327	0.697041	-0.027178	-0.075241	-0.712554	0	0
46805	1.323796	0.432631	9.438333	0.163914	-0.007759	0.196939	-0.167869	1.011752	-0.661970	0.698459	-0.026254	-0.076450	-0.711070	0	0
46806	1.177413	0.213500	9.771160	0.110926	-0.014870	0.228241	-0.166010	1.011742	-0.661867	0.700058	-0.025806	-0.077336	-0.709417	0	0
46807	1.088176	-0.136669	10.659594	0.027564	0.007668	0.241749	-0.164023	1.011591	-0.660454	0.701762	-0.025756	-0.077447	-0.707720	0	0
46808	1.219816	0.720163	10.384699	-0.022460	0.000677	0.234451	-0.162704	1.013668	-0.661373	0.703375	-0.026137	-0.077277	-0.706122	0	0
46809	1.297477	0.138517	9.153972	-0.013911	0.132269	0.194341	-0.162187	1.015609	-0.660573	0.704823	-0.025459	-0.076226	-0.704816	0	0
46810	1.593135	0.285273	9.131476	-0.005136	-0.002559	0.193859	-0.159782	1.014208	-0.662726	0.706143	-0.025709	-0.076213	-0.703486	0	0
46811	1.482483	0.344015	9.181176	0.021830	0.046500	0.180178	-0.159790	1.016709	-0.664802	0.707429	-0.025378	-0.076025	-0.702225	0	0
46812	1.399438	0.210198	9.257265	0.018164	-0.021730	0.176376	-0.157827	1.020169	-0.662434	0.708609	-0.025584	-0.076316	-0.700995	0	0
46813	1.093431	-0.045898	9.679974	0.043144	-0.054952	0.169419	-0.158098	1.021282	-0.662550	0.709744	-0.025806	-0.076995	-0.699764	0	0
46814	1.015363	0.491270	10.523233	-0.042935	-0.097159	0.177565	-0.157036	1.021554	-0.662957	0.710854	-0.026974	-0.077392	-0.698548	0	0
46815	1.132511	0.676755	10.125378	-0.083922	0.020104	0.186514	-0.156798	1.026553	-0.663436	0.712128	-0.027580	-0.076636	-0.697309	0	0
46816	1.124302	0.892086	9.728947	-0.135816	-0.041062	0.180682	-0.157881	1.029891	-0.662861	0.713265	-0.029019	-0.075985	-0.696158	0	0
46817	1.055339	0.696125	9.970040	-0.172553	-0.055099	0.180339	-0.157891	1.031280	-0.662322	0.714407	-0.030769	-0.075142	-0.695004	0	0
46818	1.029746	1.159111	10.285633	-0.151943	-0.064749	0.164689	-0.156719	1.034328	-0.660864	0.715413	-0.032474	-0.074552	-0.693953	0	0
46819	1.001939	1.331665	10.009053	-0.110624	0.028948	0.165379	-0.157276	1.038497	-0.660157	0.716526	-0.033175	-0.073533	-0.692880	0	0
46820	0.974523	1.561682	9.646606	-0.115984	0.002774	0.167071	-0.154903	1.041540	-0.660426	0.717607	-0.034156	-0.072709	-0.691799	0	0
46821	1.036873	1.507613	9.429133	-0.096216	-0.007655	0.151291	-0.155314	1.043208	-0.659746	0.718596	-0.034985	-0.072050	-0.690800	0	0
46822	1.213727	1.251139	9.386203	-0.100723	-0.019952	0.154634	-0.154534	1.045425	-0.658554	0.719578	-0.036004	-0.071499	-0.689782	0	0
46823	1.478899	1.186538	9.387980	-0.115956	-0.011299	0.161510	-0.153351	1.047780	-0.659074	0.720622	-0.037006	-0.070728	-0.688717	0	0
46824	1.630083	1.392117	9.355390	-0.078470	-0.027122	0.179347	-0.152854	1.051942	-0.656281	0.721775	-0.037930	-0.070372	-0.687496	0	0
46825	1.456483	1.116907	8.584611	-0.110517	0.039579	0.182892	-0.152468	1.054162	-0.656396	0.722998	-0.038560	-0.069269	-0.686287	0	0
46826	1.638398	1.202216	9.415626	-0.060744	-0.084919	0.196848	-0.152084	1.056660	-0.656377	0.724232	-0.039763	-0.069445	-0.684897	0	0
46827	1.475206	1.017292	9.092841	-0.086518	0.055166	0.207759	-0.150111	1.059148	-0.655200	0.725638	-0.040134	-0.068387	-0.683492	0	0
46828	1.869106	1.035452	9.743397	-0.043764	-0.058803	0.198718	-0.149074	1.062614	-0.653868	0.726906	-0.041034	-0.068491	-0.682080	0	0
46829	1.684104	0.851950	9.043471	0.030749	0.069168	0.199757	-0.148272	1.062193	-0.654804	0.728307	-0.040459	-0.068141	-0.680653	0	0
46830	1.945209	0.875718	9.615923	0.089640	-0.021997	0.192721	-0.147210	1.063022	-0.656257	0.729607	-0.040131	-0.068889	-0.679203	0	0
46831	1.916915	0.972082	9.593241	0.145358	0.076084	0.168838	-0.142420	1.061607	-0.656869	0.730843	-0.038661	-0.069289	-0.677918	0	0
46832	1.835001	1.001338	9.512566	0.102375	0.078712	0.180022	-0.140426	1.060624	-0.656121	0.732127	-0.037548	-0.069395	-0.676583	0	0
46833	1.849137	0.950831	9.550318	0.023526	0.105730	0.211252	-0.137112	1.062412	-0.657730	0.733616	-0.036804	-0.068745	-0.675075	0	0
46834	1.827994	0.680648	10.025686	-0.062528	0.102071	0.230819	-0.134997	1.064345	-0.658269	0.735189	-0.036777	-0.067545	-0.673485	0	0
46835	1.737163	0.806830	10.155305	-0.000838	0.060097	0.225880	-0.131813	1.064744	-0.658576	0.736729	-0.036532	-0.067065	-0.671862	0	0
46836	1.762043	0.216596	10.701103	-0.003529	0.112487	0.224147	-0.130227	1.066264	-0.658979	0.738277	-0.035997	-0.066187	-0.670277	0	0
46837	1.827607	0.618838	10.262923	0.087834	0.071500	0.204470	-0.126502	1.066661	-0.661790	0.739703	-0.035012	-0.066230	-0.668750	0	0
46838	1.713827	0.253063	9.918406	0.135456	0.123300	0.182943	-0.123976	1.066370	-0.662620	0.741025	-0.033350	-0.066216	-0.667372	0	0
46839	1.482170	0.278724	9.853402	0.172225	0.063973	0.148706	-0.122506	1.065808	-0.664356	0.742094	-0.031757	-0.066901	-0.666192	0	0
46840	1.219563	0.367094	9.765351	0.140047	0.092923	0.153081	-0.119324	1.064678	-0.661526	0.743189	-0.030244	-0.067152	-0.665015	0	0
46841	1.137332	0.348575	9.792287	0.025527	0.072804	0.145145	-0.118382	1.063562	-0.663128	0.744190	-0.029676	-0.066793	-0.663958	0	0
46842	1.100197	0.216973	9.923285	-0.003141	0.078020	0.150223	-0.116664	1.065915	-0.664969	0.745207	-0.029325	-0.066204	-0.662890	0	0
46843	0.964418	0.138819	9.976435	0.010333	0.076336	0.136240	-0.113875	1.065900	-0.665275	0.746143	-0.028835	-0.065713	-0.661907	0	0
46844	0.973135	0.008711	9.926794	0.118652	0.071157	0.122884	-0.112684	1.067005	-0.666070	0.747006	-0.027602	-0.065989	-0.660958	0	0
46845	1.040581	-0.015797	9.949965	0.195700	0.072956	0.100516	-0.110278	1.063658	-0.665089	0.747751	-0.025723	-0.066753	-0.660114	0	0
46846	1.055412	0.032173	9.943178	0.172478	0.095700	0.098672	-0.109478	1.063793	-0.666414	0.748477	-0.023910	-0.067208	-0.659312	0	0
46847	1.012298	0.089483	9.696651	0.041831	0.086960	0.106530	-0.106826	1.062110	-0.662793	0.749228	-0.023091	-0.066847	-0.658526	0	0
46848	1.054842	-0.031855	9.454541	-0.070805	0.048536	0.079103	-0.103643	1.063482	-0.664141	0.749735	-0.023398	-0.066056	-0.658018	0	0
46849	1.078654	-0.075647	9.352886	-0.102950	0.033706	0.062940	-0.104726	1.066682	-0.663436	0.750127	-0.023986	-0.065148	-0.657640	0	0
46850	1.088205	-0.090213	9.333408	-0.077849	0.015377	0.047190	-0.103403	1.068203	-0.664623	0.750395	-0.024542	-0.064567	-0.657370	0	0
46851	1.009895	-0.238383	9.447747	-0.026017	-0.023104	0.045657	-0.104339	1.070015	-0.665905	0.750655	-0.024916	-0.064594	-0.657057	0	0
46852	1.072658	-0.245708	9.572103	-0.003647	-0.021385	0.042279	-0.103560	1.071119	-0.662490	0.750883	-0.025155	-0.064777	-0.656770	0	0
46853	1.145114	-0.252683	9.835779	-0.072524	-0.038941	0.025823	-0.103570	1.072508	-0.662082	0.750989	-0.025970	-0.064620	-0.656631	0	0
46854	1.227674	-0.190641	9.883850	-0.106495	-0.069572	0.009590	-0.103579	1.073480	-0.661153	0.750945	-0.027276	-0.064498	-0.656641	0	0
46855	1.231891	-0.272789	9.774713	-0.095660	-0.058134	-0.006166	-0.108367	1.076424	-0.663415	0.750821	-0.028373	-0.064341	-0.656752	0	0
46856	1.236054	-0.364366	9.727958	-0.066862	-0.060655	-0.042993	-0.107055	1.078082	-0.661579	0.750441	-0.029290	-0.064426	-0.657138	0	0
46857	1.246503	-0.253829	9.719524	-0.046167	-0.042233	-0.062142	-0.106917	1.078082	-0.663026	0.749973	-0.029878	-0.064491	-0.657639	0	0
46858	1.324010	-0.225203	9.839358	-0.013890	-0.064965	-0.086682	-0.108264	1.079755	-0.660362	0.749320	-0.030397	-0.064970	-0.658312	0	0
46859	1.294947	-0.234818	9.767395	-0.027284	-0.063186	-0.090289	-0.110652	1.079629	-0.660458	0.748657	-0.030967	-0.065324	-0.659004	0	0
46860	1.357476	-0.282312	10.126830	-0.113166	-0.063273	-0.103288	-0.112378	1.080055	-0.661084	0.747858	-0.032207	-0.065140	-0.659869	0	0
46861	1.408065	-0.303931	10.265547	-0.217023	-0.049381	-0.088156	-0.113068	1.083113	-0.658679	0.747154	-0.034110	-0.064138	-0.660669	0	0
46862	1.575552	-0.169463	9.830619	-0.236576	-0.039689	-0.101495	-0.115082	1.086596	-0.657956	0.746335	-0.036119	-0.062963	-0.661601	0	0
46863	1.746743	-0.202433	9.710992	-0.160403	-0.092974	-0.140841	-0.116957	1.088688	-0.656593	0.745266	-0.037862	-0.062685	-0.662734	0	0
46864	1.768946	-0.133203	9.596230	-0.052147	-0.092941	-0.135636	-0.120020	1.089816	-0.655484	0.744246	-0.038826	-0.063139	-0.663780	0	0
46865	1.730090	-0.161940	9.538551	0.044517	-0.110365	-0.146442	-0.122537	1.088023	-0.654150	0.743201	-0.039165	-0.064359	-0.664813	0	0
46866	1.685878	-0.271699	9.715528	0.071354	-0.082390	-0.142634	-0.125447	1.086373	-0.654385	0.742180	-0.039135	-0.065557	-0.665837	0	0
46867	1.617567	-0.385073	10.221948	0.014849	-0.070285	-0.123630	-0.125713	1.085679	-0.653206	0.741296	-0.039448	-0.066274	-0.666732	0	0
46868	1.492288	-0.354258	10.540642	-0.088926	-0.047583	-0.128673	-0.127832	1.085969	-0.654878	0.740332	-0.040384	-0.066141	-0.667760	0	0
46869	1.327727	-0.407854	10.685654	-0.105755	-0.028235	-0.164818	-0.128637	1.086250	-0.653155	0.739149	-0.041281	-0.065754	-0.669052	0	0
46870	1.255240	-0.399069	10.227316	-0.060856	0.027910	-0.171303	-0.130760	1.086262	-0.653386	0.737960	-0.041475	-0.065268	-0.670399	0	0
46871	1.322679	-0.417066	10.019829	-0.016112	0.003454	-0.174610	-0.132350	1.085715	-0.653235	0.736765	-0.041490	-0.065246	-0.671713	0	0
46872	1.475299	-0.344185	9.858316	0.025147	0.015736	-0.188391	-0.132617	1.084743	-0.651271	0.735488	-0.041120	-0.065433	-0.673116	0	0
46873	1.617867	-0.328720	9.773143	0.010806	0.012192	-0.181497	-0.134325	1.082670	-0.652842	0.734259	-0.040877	-0.065531	-0.674462	0	0
46874	1.864640	-0.261218	9.666037	-0.084035	0.005113	-0.180509	-0.136312	1.081153	-0.651513	0.732977	-0.041385	-0.065057	-0.675869	0	0
46875	1.833849	-0.168033	9.383763	-0.194949	-0.000972	-0.181305	-0.136197	1.085042	-0.652921	0.731649	-0.042749	-0.063868	-0.677336	0	0
46876	1.766647	-0.105423	9.236048	-0.232557	-0.008827	-0.172760	-0.137534	1.086020	-0.651708	0.730347	-0.044444	-0.062488	-0.678759	0	0
46877	1.503898	-0.045137	9.402444	-0.196783	-0.011399	-0.174183	-0.140077	1.090063	-0.652680	0.729048	-0.045902	-0.061364	-0.680160	0	0
46878	1.195101	-0.008494	9.585791	-0.112704	0.000040	-0.169908	-0.141149	1.091040	-0.651340	0.727809	-0.046663	-0.060731	-0.681489	0	0
46879	0.881026	-0.040942	9.972684	-0.042976	-0.001686	-0.167564	-0.141668	1.089237	-0.651613	0.726627	-0.046930	-0.060570	-0.682746	0	0
46880	0.935542	-0.209719	10.765823	0.006966	0.026970	-0.146017	-0.144725	1.089532	-0.651170	0.725618	-0.046651	-0.060546	-0.683840	0	0
46881	1.480575	0.035340	10.489943	0.001814	0.069799	-0.172442	-0.145376	1.088147	-0.652618	0.724462	-0.046093	-0.060166	-0.685135	0	0
46882	1.553536	0.142111	9.408976	-0.063254	0.029822	-0.208284	-0.146173	1.087317	-0.651038	0.722998	-0.046266	-0.059669	-0.686712	0	0
46883	1.793435	-0.076532	9.313060	-0.139304	-0.029704	-0.225030	-0.147774	1.087881	-0.649563	0.721349	-0.047385	-0.059070	-0.688419	0	0
46884	1.941851	0.076458	9.380836	-0.205526	0.012184	-0.211277	-0.148840	1.089276	-0.650847	0.719782	-0.048703	-0.057723	-0.690080	0	0
46885	1.878400	0.322181	9.343349	-0.230689	-0.001853	-0.188530	-0.149125	1.092055	-0.649764	0.718345	-0.050320	-0.056285	-0.691578	0	0
46886	1.783146	0.508253	9.382362	-0.168160	-0.032476	-0.174902	-0.152866	1.095686	-0.648751	0.717006	-0.051699	-0.055499	-0.692928	0	0
46887	1.773835	0.547694	9.671313	-0.110986	-0.071895	-0.174624	-0.154191	1.096805	-0.651478	0.715678	-0.052953	-0.055391	-0.694214	0	0
46888	1.724590	0.413539	9.723072	-0.071697	-0.029944	-0.146883	-0.155777	1.095425	-0.651073	0.714582	-0.053638	-0.055241	-0.695301	0	0
46889	1.624116	0.209770	9.690351	-0.061011	-0.006318	-0.129107	-0.157371	1.095712	-0.651309	0.713627	-0.054107	-0.054990	-0.696265	0	0
46890	1.407668	-0.000499	9.596066	-0.030723	-0.011542	-0.099802	-0.159490	1.093917	-0.649718	0.712877	-0.054397	-0.054968	-0.697012	0	0
46891	1.229463	0.077060	9.334112	-0.003950	0.019121	-0.067699	-0.160017	1.093364	-0.649978	0.712394	-0.054312	-0.054897	-0.697518	0	0
46892	1.218765	0.265162	9.466155	0.012002	-0.005458	-0.043841	-0.161232	1.095175	-0.647183	0.712054	-0.054286	-0.055098	-0.697851	0	0
46893	1.131552	0.222871	9.572175	0.003002	0.026001	-0.026154	-0.160958	1.094480	-0.648377	0.711868	-0.054119	-0.054998	-0.698062	0	0
46894	1.143712	0.237002	9.504935	-0.084725	0.032956	-0.012669	-0.160175	1.096141	-0.647321	0.711718	-0.054531	-0.054233	-0.698243	0	0
46895	1.051815	0.216278	9.572786	-0.140328	0.018902	0.009807	-0.159889	1.094197	-0.650103	0.711701	-0.055445	-0.053157	-0.698271	0	0
46896	0.910644	0.061046	9.577027	-0.133182	0.013697	0.009851	-0.159386	1.098221	-0.648757	0.711668	-0.056349	-0.052178	-0.698306	0	0
46897	0.848645	0.169892	9.617270	-0.057178	-0.023023	0.009431	-0.160720	1.098227	-0.646898	0.711671	-0.056951	-0.051970	-0.698269	0	0
46898	0.907606	0.311247	9.584737	0.011649	-0.063278	0.014204	-0.160724	1.099200	-0.647151	0.711705	-0.057364	-0.052548	-0.698158	0	0
46899	0.975406	0.334969	9.649319	-0.000957	-0.063352	0.029956	-0.161381	1.097814	-0.646761	0.711863	-0.057848	-0.052998	-0.697923	0	0
46900	1.130193	0.367485	9.665181	-0.035009	-0.030210	0.050936	-0.163385	1.100325	-0.647362	0.712138	-0.058382	-0.052993	-0.697598	0	0
46901	1.231443	0.342683	9.678443	-0.054790	-0.060025	0.062984	-0.163403	1.102686	-0.646024	0.712497	-0.059235	-0.053019	-0.697157	0	0
46902	1.341554	0.202705	9.805672	-0.032553	-0.077622	0.082404	-0.164334	1.103386	-0.646660	0.712970	-0.060099	-0.053351	-0.696575	0	0
46903	1.559363	0.268396	9.818969	-0.026443	-0.056781	0.122124	-0.163274	1.103658	-0.646673	0.713757	-0.060757	-0.053515	-0.695698	0	0
46904	1.748111	0.328871	9.625757	-0.003178	-0.028822	0.135572	-0.164090	1.105883	-0.644800	0.714635	-0.061100	-0.053670	-0.694754	0	0
46905	1.834657	0.279616	9.470621	0.012851	-0.033230	0.155026	-0.165149	1.105611	-0.645049	0.715685	-0.061335	-0.053926	-0.693632	0	0
46906	1.843885	0.217209	9.537122	0.009188	-0.053396	0.165484	-0.164626	1.106580	-0.644522	0.716753	-0.061777	-0.054324	-0.692458	0	0
46907	1.733426	0.309038	9.394922	0.003791	-0.035874	0.181424	-0.162635	1.107264	-0.645465	0.717974	-0.062114	-0.054525	-0.691146	0	0
46908	1.628159	0.442555	9.527153	0.028773	-0.030651	0.195779	-0.162645	1.108514	-0.644664	0.719272	-0.062273	-0.054876	-0.689753	0	0
46909	1.711854	0.656746	9.778855	0.110974	-0.022886	0.217568	-0.162508	1.107958	-0.645066	0.720809	-0.061769	-0.055704	-0.688125	0	0
46910	1.744419	1.170087	9.404727	0.168297	-0.002699	0.223449	-0.159976	1.106694	-0.645774	0.722390	-0.060746	-0.056796	-0.686467	0	0
46911	1.710716	1.189167	9.265836	0.175384	-0.021941	0.237547	-0.159162	1.105303	-0.648427	0.724093	-0.059782	-0.058053	-0.684649	0	0
46912	1.955017	0.897216	9.592051	0.223673	-0.034293	0.228902	-0.159027	1.103495	-0.646214	0.725715	-0.058577	-0.059749	-0.682888	0	0
46913	2.076094	0.939948	9.716478	0.289863	0.035610	0.250755	-0.157145	1.101960	-0.650462	0.727594	-0.056402	-0.061372	-0.680925	0	0
46914	2.088651	2.028631	9.445277	0.309499	0.053081	0.280265	-0.156327	1.099039	-0.651686	0.729653	-0.054007	-0.062989	-0.678765	0	0
46915	1.940670	1.281968	8.736154	0.265028	0.212514	0.283950	-0.152328	1.097491	-0.653995	0.731830	-0.050835	-0.063143	-0.676649	0	0
46916	1.767428	0.975986	10.488668	0.074814	-0.022344	0.281664	-0.151523	1.096932	-0.655327	0.733714	-0.050662	-0.063724	-0.674564	0	0
46917	1.502655	1.093752	10.569219	0.195016	0.082835	0.243370	-0.146725	1.094963	-0.657521	0.735483	-0.048849	-0.064367	-0.672707	0	0
46918	1.723759	0.960675	10.089892	0.282491	-0.001180	0.277105	-0.147102	1.091910	-0.658597	0.737442	-0.047002	-0.066196	-0.670514	0	0
46919	1.018594	0.269771	10.462976	0.471334	0.032298	0.261042	-0.144015	1.088284	-0.662358	0.739404	-0.043496	-0.069049	-0.668298	0	0
46920	1.382666	0.198748	10.189828	0.467166	0.100593	0.220607	-0.142910	1.082169	-0.664538	0.741103	-0.039565	-0.071386	-0.666412	0	0
46921	1.349952	0.024800	9.856430	0.247301	0.151435	0.190973	-0.137842	1.078809	-0.665700	0.742557	-0.036870	-0.071886	-0.664893	0	0
46922	1.285873	-0.161747	10.042310	0.017491	0.137451	0.150453	-0.135047	1.076848	-0.664580	0.743627	-0.035978	-0.070983	-0.663842	0	0
46923	1.115655	-0.324203	9.969806	-0.035037	0.118400	0.088339	-0.131871	1.079610	-0.666308	0.744264	-0.035521	-0.069881	-0.663269	0	0
46924	1.150542	-0.511980	10.005801	-0.027802	0.095698	0.062706	-0.131219	1.081828	-0.666690	0.744702	-0.035181	-0.069019	-0.662885	0	0
46925	1.131123	-0.854263	9.718423	-0.045472	0.127346	0.028268	-0.129895	1.081820	-0.665659	0.744942	-0.034699	-0.067797	-0.662768	0	0
46926	1.247248	-0.826159	9.765814	-0.099029	0.141346	0.003226	-0.127114	1.082916	-0.665428	0.744988	-0.034546	-0.066144	-0.662891	0	0
46927	1.278240	-0.544955	9.773586	-0.171425	0.132603	-0.014909	-0.124877	1.085820	-0.664777	0.744897	-0.034941	-0.064060	-0.663177	0	0
46928	1.428077	-0.183646	9.536100	-0.265268	0.137858	-0.027876	-0.122908	1.089837	-0.665029	0.744670	-0.036028	-0.061340	-0.663631	0	0
46929	1.542609	-0.372546	9.407959	-0.352924	0.123850	-0.035685	-0.121753	1.095941	-0.663541	0.744358	-0.037826	-0.058127	-0.664170	0	0
46930	1.616992	-0.440376	9.440187	-0.406483	0.143112	-0.058953	-0.119675	1.103011	-0.662057	0.743853	-0.039910	-0.054440	-0.664926	0	0
46931	1.618013	-0.291808	9.259222	-0.427874	0.142296	-0.071414	-0.117589	1.107720	-0.658889	0.743259	-0.042131	-0.050610	-0.665755	0	0
46932	1.566534	-0.056197	9.091728	-0.434968	0.139736	-0.080219	-0.116154	1.112018	-0.658868	0.742571	-0.044436	-0.046766	-0.666654	0	0
46933	1.387317	-0.135880	9.320688	-0.452967	0.108221	-0.073383	-0.115407	1.118400	-0.655138	0.741904	-0.047074	-0.043026	-0.667466	0	0
46934	1.287757	-0.220924	9.572935	-0.410992	0.069714	-0.074972	-0.113064	1.125330	-0.653266	0.741201	-0.049669	-0.039857	-0.668256	0	0
46935	1.252405	-0.100282	9.605872	-0.351087	0.052223	-0.071039	-0.113651	1.133665	-0.650940	0.740550	-0.051926	-0.037211	-0.668958	0	0
46936	1.166264	0.006605	9.730421	-0.301058	0.041708	-0.060094	-0.113153	1.138105	-0.648933	0.739964	-0.053898	-0.034975	-0.669571	0	0
46937	1.009287	-0.338009	9.903268	-0.239371	0.046977	-0.054365	-0.112776	1.143104	-0.651122	0.739468	-0.055365	-0.033104	-0.670094	0	0
46938	0.924952	-0.650007	9.914829	-0.179484	0.039999	-0.045181	-0.113056	1.145327	-0.650702	0.739039	-0.056453	-0.031687	-0.670544	0	0
46939	0.734980	-0.879102	10.024394	-0.124873	0.026087	-0.060686	-0.113334	1.147273	-0.650284	0.738553	-0.057205	-0.030733	-0.671060	0	0
46940	0.796705	-1.030787	10.132677	-0.059495	-0.021109	-0.092155	-0.113346	1.147271	-0.646868	0.737858	-0.057802	-0.030599	-0.671780	0	0
46941	0.974731	-1.125896	10.161293	0.074733	-0.063087	-0.109907	-0.116009	1.148674	-0.646814	0.737127	-0.057660	-0.031666	-0.672544	0	0
46942	0.907867	-1.015253	9.990091	0.153672	-0.068166	-0.150718	-0.117716	1.145768	-0.647342	0.736142	-0.056982	-0.033345	-0.673599	0	0
46943	0.753821	-0.942143	9.908139	0.108989	-0.077714	-0.162471	-0.119955	1.143420	-0.648514	0.735067	-0.056663	-0.034772	-0.674727	0	0
46944	0.782260	-1.019176	9.959885	-0.018816	-0.078563	-0.196034	-0.121805	1.142180	-0.648892	0.733678	-0.057307	-0.035390	-0.676151	0	0
46945	0.863964	-0.731740	9.775014	-0.152070	-0.095186	-0.207601	-0.125785	1.141646	-0.648705	0.732136	-0.059000	-0.035199	-0.677685	0	0
46946	1.149981	-0.917105	9.667065	-0.196648	-0.103047	-0.243323	-0.130310	1.142364	-0.646527	0.730304	-0.061097	-0.034821	-0.679493	0	0
46947	1.267604	-1.014352	9.628880	-0.210888	-0.054073	-0.245066	-0.132592	1.144736	-0.643316	0.728473	-0.062928	-0.033951	-0.681333	0	0
46948	1.383892	-1.307906	9.891287	-0.216308	-0.075150	-0.248807	-0.134462	1.146829	-0.643398	0.726595	-0.064975	-0.033238	-0.683178	0	0
46949	1.690440	-1.329334	9.958097	-0.314670	-0.049887	-0.256580	-0.137408	1.149343	-0.640175	0.724600	-0.067534	-0.031640	-0.685122	0	0
46950	1.775202	-1.278688	9.431586	-0.394982	0.016705	-0.269264	-0.139830	1.153243	-0.637210	0.722469	-0.070240	-0.029051	-0.687213	0	0
46951	1.768831	-0.795047	8.684914	-0.480629	0.007289	-0.303289	-0.141987	1.156864	-0.633988	0.720022	-0.073603	-0.025940	-0.689549	0	0
46952	1.705594	-0.865965	8.929798	-0.439418	-0.024166	-0.331301	-0.145091	1.163545	-0.630327	0.717390	-0.076892	-0.023386	-0.692021	0	0
46953	1.815588	-1.031512	9.347554	-0.344605	0.005486	-0.328816	-0.146451	1.167718	-0.627769	0.714826	-0.079289	-0.021256	-0.694467	0	0
46954	1.758624	-0.896062	9.448146	-0.315964	0.068451	-0.314238	-0.149925	1.169957	-0.625067	0.712395	-0.081050	-0.018879	-0.696827	0	0
46955	1.353120	-0.873279	9.572081	-0.358945	0.077265	-0.307347	-0.151800	1.172745	-0.625010	0.709952	-0.083056	-0.016121	-0.699149	0	0
46956	1.456809	-0.895606	9.614192	-0.417951	0.103469	-0.311243	-0.153566	1.177614	-0.621388	0.707433	-0.085295	-0.012781	-0.701498	0	0
46957	1.560202	-0.976420	10.194012	-0.391268	0.064808	-0.304200	-0.153455	1.180251	-0.619524	0.704949	-0.087617	-0.009885	-0.703756	0	0
46958	1.631283	-1.164811	10.121531	-0.387659	0.133022	-0.289886	-0.154683	1.183727	-0.615793	0.702578	-0.089430	-0.006531	-0.705935	0	0
46959	1.669257	-1.252210	9.954359	-0.312523	0.133922	-0.280549	-0.156171	1.187623	-0.614286	0.700303	-0.090716	-0.003688	-0.708048	0	0
46960	1.587121	-1.252009	9.810862	-0.199766	0.099907	-0.291278	-0.155655	1.189564	-0.613092	0.698063	-0.091443	-0.001896	-0.710171	0	0
46961	1.504836	-1.271181	9.623880	-0.151477	0.096461	-0.281220	-0.157515	1.189852	-0.613061	0.695908	-0.091870	-0.000461	-0.712230	0	0
46962	1.484589	-1.405299	9.761914	-0.158674	0.070197	-0.284917	-0.158574	1.190693	-0.615533	0.693733	-0.092519	0.000838	-0.714265	0	0
46963	1.287808	-1.237331	9.914559	-0.173104	0.082406	-0.259334	-0.159116	1.191806	-0.614200	0.691699	-0.093194	0.002348	-0.716143	0	0
46964	0.975679	-1.323815	9.940292	-0.146350	0.068467	-0.245015	-0.160847	1.192370	-0.613379	0.689805	-0.093770	0.003584	-0.717888	0	0
46965	0.898979	-1.580608	9.933195	-0.058747	0.064983	-0.229439	-0.162179	1.192933	-0.613222	0.688083	-0.093770	0.004189	-0.719536	0	0
46966	1.012575	-1.569249	10.004450	-0.030134	0.040455	-0.234640	-0.163760	1.191275	-0.613871	0.686360	-0.093744	0.004407	-0.721181	0	0
46967	1.052028	-1.445418	9.697888	-0.070351	0.057985	-0.230443	-0.165087	1.189337	-0.610849	0.684612	-0.093868	0.005053	-0.722820	0	0
46968	1.019858	-1.546869	9.475880	-0.169737	0.040479	-0.214495	-0.166952	1.190458	-0.610810	0.682894	-0.094796	0.006299	-0.724313	0	0
46969	1.072677	-1.590528	9.491746	-0.194878	0.005435	-0.206018	-0.168032	1.192546	-0.609065	0.681199	-0.096147	0.007513	-0.725718	0	0
46970	1.212651	-1.605755	9.588905	-0.098238	-0.024318	-0.219568	-0.169893	1.193390	-0.609684	0.679513	-0.097057	0.007793	-0.727174	0	0
46971	1.520899	-1.723744	9.546433	-0.030101	-0.035676	-0.252713	-0.172272	1.191319	-0.609143	0.677631	-0.097590	0.007483	-0.728859	0	0
46972	1.722232	-1.600032	9.613417	-0.065942	-0.034910	-0.242434	-0.174532	1.192721	-0.610671	0.675804	-0.098358	0.007434	-0.730452	0	0
46973	1.683076	-1.667548	9.459155	-0.169650	-0.022618	-0.252836	-0.177450	1.192043	-0.610108	0.673772	-0.099745	0.008224	-0.732130	0	0
46974	1.757561	-1.720961	9.486740	-0.163445	-0.041907	-0.246727	-0.179850	1.192888	-0.608487	0.671807	-0.101222	0.008835	-0.733725	0	0
46975	1.745668	-1.696711	9.520770	-0.094586	-0.040161	-0.239161	-0.182244	1.192066	-0.605831	0.669940	-0.102238	0.008961	-0.735287	0	0
46976	1.782872	-1.562064	9.598908	-0.015788	-0.032265	-0.251762	-0.186222	1.191394	-0.606040	0.668074	-0.102653	0.008548	-0.736930	0	0
46977	1.811765	-1.572088	9.540861	0.018271	-0.006867	-0.255837	-0.187808	1.190292	-0.606158	0.666187	-0.102676	0.008041	-0.738639	0	0
46978	1.917693	-1.620717	9.640334	0.025413	0.009695	-0.250482	-0.188587	1.187518	-0.606699	0.664369	-0.102505	0.007603	-0.740303	0	0
46979	1.912613	-1.654470	9.601534	-0.004992	0.042055	-0.243541	-0.190170	1.186139	-0.607214	0.662535	-0.102328	0.007597	-0.741969	0	0
46980	1.826300	-1.567244	9.588861	-0.051462	0.038599	-0.256185	-0.193593	1.181158	-0.607212	0.660577	-0.102451	0.007917	-0.743693	0	0
46981	1.605057	-1.440241	9.654720	-0.085542	0.043845	-0.237819	-0.195185	1.181167	-0.607450	0.658694	-0.102796	0.008521	-0.745307	0	0
46982	1.528390	-1.355437	9.661163	-0.033626	0.033397	-0.245368	-0.197183	1.180620	-0.604667	0.656830	-0.102840	0.008683	-0.746942	0	0
46983	1.556519	-1.473574	9.642738	0.045144	0.012448	-0.259001	-0.197705	1.179513	-0.605589	0.654918	-0.102562	0.008082	-0.748665	0	0
46984	1.701161	-1.503989	9.504143	0.077338	0.030790	-0.246410	-0.199539	1.175912	-0.606385	0.653156	-0.101895	0.007395	-0.750300	0	0
46985	1.661850	-1.599736	9.556257	0.011137	0.015919	-0.254886	-0.200320	1.174807	-0.609274	0.651230	-0.101815	0.007072	-0.751986	0	0
46986	1.574695	-1.636923	9.758473	-0.072975	0.040372	-0.251872	-0.200975	1.174534	-0.611106	0.649269	-0.102055	0.007570	-0.753643	0	0
46987	1.425434	-1.577570	9.909460	-0.087348	0.007132	-0.252924	-0.205348	1.173030	-0.610923	0.647249	-0.102680	0.007933	-0.755290	0	0
46988	1.213178	-1.546647	10.041434	-0.041743	0.005423	-0.250769	-0.207206	1.173041	-0.611157	0.645313	-0.102980	0.007971	-0.756903	0	0
46989	1.005420	-1.550545	9.810045	0.004786	0.005532	-0.245075	-0.208791	1.170826	-0.609710	0.643440	-0.103012	0.007644	-0.758496	0	0
46990	1.070751	-1.529665	9.725599	-0.010448	-0.003235	-0.239945	-0.211167	1.167366	-0.607738	0.641612	-0.103173	0.007400	-0.760023	0	0
46991	1.212276	-1.663026	9.737266	-0.038342	-0.006860	-0.207628	-0.214615	1.167386	-0.608999	0.639974	-0.103565	0.007368	-0.761350	0	0
46992	1.333546	-1.585008	9.602522	-0.039255	-0.001641	-0.197940	-0.215147	1.165998	-0.606378	0.638429	-0.103894	0.007396	-0.762601	0	0
46993	1.444695	-1.574012	9.548813	-0.023249	-0.015704	-0.178519	-0.215129	1.163082	-0.606670	0.637024	-0.104252	0.007225	-0.763727	0	0
46994	1.612997	-1.680814	9.661500	0.001791	-0.011394	-0.178395	-0.218053	1.163097	-0.605574	0.635667	-0.104392	0.006898	-0.764841	0	0
46995	1.637367	-1.647550	9.589567	0.005287	-0.021051	-0.160781	-0.219890	1.161165	-0.608718	0.634423	-0.104609	0.006492	-0.765847	0	0
46996	1.546540	-1.508134	9.327572	-0.034063	-0.029736	-0.159275	-0.222548	1.161457	-0.608149	0.633170	-0.105115	0.006344	-0.766816	0	0
46997	1.484695	-1.368879	9.086955	-0.153972	-0.008741	-0.142397	-0.222957	1.162708	-0.607342	0.631895	-0.106245	0.007255	-0.767703	0	0
46998	1.316267	-1.285571	9.156664	-0.206067	-0.054290	-0.112916	-0.225079	1.161886	-0.606530	0.630815	-0.108024	0.008320	-0.768332	0	0
46999	1.183821	-1.240584	9.372233	-0.163155	-0.054291	-0.110796	-0.226161	1.165364	-0.606479	0.629772	-0.109555	0.009051	-0.768963	0	0
47000	1.109603	-1.159772	9.652606	-0.059440	-0.049077	-0.100296	-0.229104	1.167740	-0.603783	0.628944	-0.110367	0.009035	-0.769524	0	0
47001	1.110291	-1.067960	9.788250	-0.000423	-0.024620	-0.088307	-0.230285	1.166358	-0.605618	0.628248	-0.110635	0.008733	-0.770057	0	0
47002	1.285367	-0.903012	9.901600	-0.004056	-0.008983	-0.074199	-0.230286	1.164829	-0.602743	0.627679	-0.110788	0.008571	-0.770501	0	0
47003	1.411235	-0.860780	9.874561	-0.046915	-0.007234	-0.092157	-0.230546	1.163163	-0.601442	0.626899	-0.111210	0.008734	-0.771073	0	0
47004	1.507625	-0.890311	9.902231	-0.082602	-0.012469	-0.117145	-0.230557	1.165107	-0.601554	0.625921	-0.111886	0.009107	-0.771765	0	0
47005	1.507568	-0.891002	9.676297	-0.068328	0.001537	-0.097599	-0.233214	1.165956	-0.602424	0.625073	-0.112373	0.009482	-0.772376	0	0
47006	1.416127	-0.838102	9.437346	-0.057548	-0.007121	-0.102796	-0.233085	1.165955	-0.601375	0.624232	-0.112850	0.009710	-0.772985	0	0
47007	1.343245	-0.891200	9.192210	-0.034219	-0.003525	-0.109645	-0.235729	1.165693	-0.603965	0.623328	-0.113162	0.009776	-0.773667	0	0
47008	1.430468	-0.848791	9.124648	0.014064	-0.024530	-0.106742	-0.236920	1.165005	-0.603954	0.622544	-0.113328	0.009337	-0.774280	0	0
47009	1.507369	-0.902209	9.157019	0.069537	-0.035034	-0.110817	-0.237838	1.163622	-0.604873	0.621750	-0.113237	0.008399	-0.774942	0	0
47010	1.564863	-0.969731	9.247079	0.074837	-0.034221	-0.098472	-0.238089	1.160150	-0.603459	0.621115	-0.113098	0.007436	-0.775481	0	0
47011	1.588727	-1.010692	9.284858	0.055077	-0.008920	-0.075630	-0.239941	1.159466	-0.603963	0.620573	-0.112892	0.006810	-0.775950	0	0
47012	1.575817	-1.132752	9.451809	0.055010	-0.029957	-0.072207	-0.241130	1.159196	-0.605392	0.620112	-0.112840	0.006057	-0.776332	0	0
47013	1.640602	-1.199773	9.724476	0.087242	-0.033491	-0.086123	-0.241924	1.158088	-0.604209	0.619525	-0.112626	0.005016	-0.776839	0	0
47014	1.633560	-1.170897	9.710447	0.086316	-0.031756	-0.078184	-0.243230	1.155736	-0.606577	0.619059	-0.112394	0.004001	-0.777250	0	0
47015	1.582131	-1.271492	9.719349	0.012078	-0.015133	-0.079551	-0.245074	1.152551	-0.605398	0.618436	-0.112500	0.003665	-0.777732	0	0
47016	1.551469	-1.517936	10.067687	-0.045233	-0.015208	-0.080018	-0.245602	1.152276	-0.605787	0.617802	-0.112954	0.003774	-0.778169	0	0
47017	1.502628	-1.596675	10.151325	-0.029008	0.006722	-0.102734	-0.246271	1.151306	-0.602503	0.616952	-0.113140	0.003872	-0.778816	0	0
47018	1.580269	-1.540074	9.980659	-0.062877	0.024269	-0.121430	-0.246534	1.151030	-0.602764	0.615986	-0.113396	0.004313	-0.779541	0	0
47019	1.704110	-1.772830	9.693304	-0.096689	0.019124	-0.157901	-0.247856	1.150204	-0.603146	0.614626	-0.113903	0.004956	-0.780536	0	0
47020	1.885617	-2.057838	9.770180	-0.139546	0.026098	-0.179451	-0.249335	1.152850	-0.602046	0.613125	-0.114619	0.005939	-0.781604	0	0
47021	1.876430	-1.986148	9.593225	-0.210998	0.020925	-0.203761	-0.250803	1.154247	-0.602010	0.611269	-0.115816	0.007434	-0.782868	0	0
47022	1.839544	-2.070813	9.342608	-0.216300	0.051611	-0.202808	-0.251222	1.154385	-0.596485	0.609490	-0.116803	0.009145	-0.784089	0	0
47023	1.792576	-2.226429	9.461399	-0.180513	-0.001717	-0.222146	-0.252015	1.154112	-0.597001	0.607518	-0.117993	0.010243	-0.785427	0	0
47024	1.704694	-2.369081	9.782582	-0.148254	0.008793	-0.239506	-0.253881	1.154677	-0.595654	0.605520	-0.118903	0.011116	-0.786819	0	0
47025	1.639928	-2.301840	9.582023	-0.207215	0.080569	-0.232589	-0.254286	1.156485	-0.596680	0.603415	-0.119603	0.012917	-0.788301	0	0
47026	1.699516	-2.406224	9.421679	-0.275220	0.061321	-0.233190	-0.254433	1.157596	-0.594565	0.601284	-0.120865	0.015118	-0.789697	0	0
47027	1.752520	-2.427861	9.560374	-0.252020	0.040275	-0.229596	-0.256301	1.160385	-0.596479	0.599141	-0.122149	0.017037	-0.791087	0	0
47028	1.902090	-2.446134	9.472348	-0.201842	0.052537	-0.239807	-0.257902	1.160948	-0.595136	0.597015	-0.123038	0.018599	-0.792520	0	0
47029	2.344254	-2.736984	9.090247	-0.384449	0.076864	-0.205986	-0.259244	1.162621	-0.593654	0.594874	-0.124821	0.021813	-0.793769	0	0
47030	2.086825	-2.272470	9.314122	-0.456219	-0.033398	-0.199692	-0.258506	1.169002	-0.587427	0.592746	-0.127897	0.024929	-0.794779	0	0
47031	2.095096	-2.482667	9.816364	-0.474249	0.048649	-0.160811	-0.259074	1.174003	-0.585004	0.590825	-0.130424	0.028739	-0.795669	0	0
47032	1.885128	-2.120889	9.601215	-0.538710	0.037326	-0.147082	-0.260840	1.179011	-0.581775	0.588949	-0.133406	0.032999	-0.796400	0	0
47033	1.823008	-2.020111	9.362562	-0.630006	0.076682	-0.121125	-0.261426	1.186512	-0.578276	0.587090	-0.136609	0.038261	-0.796994	0	0
47034	1.798279	-2.097265	9.239311	-0.560355	0.029440	-0.101408	-0.260695	1.193865	-0.571777	0.585516	-0.139758	0.042705	-0.797380	0	0
47035	1.816389	-2.270207	9.364551	-0.442383	-0.016082	-0.090183	-0.262055	1.198732	-0.570525	0.584163	-0.142582	0.045965	-0.797691	0	0
47036	1.542641	-2.038652	8.876863	-0.445957	0.003300	-0.070613	-0.264231	1.205408	-0.566485	0.582973	-0.145249	0.049386	-0.797876	0	0
47037	1.543106	-1.971503	8.812737	-0.408498	-0.003740	-0.043915	-0.264813	1.212214	-0.562993	0.582010	-0.147749	0.052511	-0.797921	0	0
47038	1.282169	-1.997621	9.045422	-0.376493	-0.038769	-0.015543	-0.265654	1.217772	-0.559509	0.581369	-0.150314	0.055210	-0.797726	0	0
47039	1.148215	-1.825201	9.240838	-0.314828	-0.028292	-0.000886	-0.265947	1.221245	-0.557368	0.580887	-0.152433	0.057513	-0.797513	0	0
47040	1.167663	-1.804013	9.139968	-0.204880	-0.035302	0.022801	-0.266242	1.224995	-0.555093	0.580805	-0.153949	0.058919	-0.797178	0	0
47041	1.306738	-1.944365	9.218872	-0.093184	-0.072119	0.041033	-0.267311	1.225555	-0.553889	0.581018	-0.155099	0.059266	-0.796775	0	0
47042	1.340313	-1.980371	9.328729	-0.112060	-0.066948	0.058517	-0.267585	1.227780	-0.555307	0.581383	-0.156307	0.059802	-0.796232	0	0
47043	1.441171	-2.060450	9.355779	-0.153358	-0.079304	0.084559	-0.269334	1.231400	-0.554588	0.581850	-0.157833	0.060656	-0.795525	0	0
47044	1.608207	-2.340740	9.365536	-0.024551	-0.114304	0.079977	-0.267641	1.235278	-0.551554	0.582564	-0.158897	0.060251	-0.794821	0	0
47045	1.781981	-2.356312	9.435962	0.078271	-0.137982	0.086752	-0.269495	1.233342	-0.549706	0.583448	-0.159538	0.058922	-0.794144	0	0
47046	1.790418	-2.520577	9.227302	0.141880	-0.126522	0.076651	-0.270546	1.231821	-0.550362	0.584387	-0.159728	0.057121	-0.793546	0	0
47047	1.615214	-2.713434	9.426085	0.202714	-0.093255	0.081630	-0.271477	1.231547	-0.549299	0.585398	-0.159288	0.055059	-0.793035	0	0
47048	1.556392	-2.839924	9.600592	0.245597	-0.103774	0.087179	-0.272250	1.227941	-0.550112	0.586566	-0.158682	0.052584	-0.792462	0	0
47049	1.793543	-2.765321	9.431160	0.231452	-0.040781	0.073153	-0.272769	1.226834	-0.551822	0.587521	-0.157656	0.050592	-0.792088	0	0
47050	1.822392	-2.775889	9.195249	0.183258	-0.032835	0.055202	-0.272334	1.222667	-0.555417	0.588294	-0.156869	0.048976	-0.791772	0	0
47051	1.791303	-3.064853	9.009530	0.214635	-0.033624	0.044808	-0.272311	1.219891	-0.557284	0.588990	-0.155896	0.047118	-0.791560	0	0
47052	1.900533	-3.329729	9.193013	0.269258	-0.049376	0.023910	-0.272940	1.216147	-0.561253	0.589648	-0.154746	0.044675	-0.791437	0	0
47053	1.894969	-3.444028	9.557076	0.293479	-0.030149	0.004740	-0.273439	1.212540	-0.564303	0.590140	-0.153296	0.042157	-0.791491	0	0
47054	1.886284	-3.313539	9.731701	0.204909	-0.005713	0.005971	-0.273407	1.207402	-0.565011	0.590521	-0.152185	0.040454	-0.791510	0	0
47055	1.926790	-3.049540	9.643055	0.074378	-0.019694	-0.016135	-0.275010	1.207409	-0.562360	0.590504	-0.151949	0.039706	-0.791606	0	0
47056	2.062582	-2.964640	9.436160	0.047774	-0.012595	-0.060381	-0.275669	1.206996	-0.563010	0.590120	-0.151847	0.039106	-0.791942	0	0
47057	2.110380	-3.032535	9.379687	0.129272	-0.040516	-0.084587	-0.275512	1.204775	-0.566056	0.589651	-0.151480	0.037696	-0.792429	0	0
47058	2.153925	-3.014330	9.151191	0.185824	0.005082	-0.105163	-0.276682	1.200615	-0.566343	0.589113	-0.150439	0.036038	-0.793104	0	0
47059	2.245687	-3.010620	9.025460	0.179649	-0.007124	-0.124662	-0.279450	1.197576	-0.567119	0.588385	-0.149528	0.034365	-0.793891	0	0
47060	2.178426	-2.966296	9.189987	0.083873	-0.012423	-0.121828	-0.279159	1.193825	-0.568212	0.587558	-0.149231	0.033389	-0.794601	0	0
47061	2.039141	-2.859236	9.235682	0.065123	-0.001884	-0.128032	-0.280613	1.193278	-0.568983	0.586627	-0.148954	0.032651	-0.795371	0	0
47062	1.950398	-2.776567	9.299889	0.030253	-0.003616	-0.135300	-0.280731	1.191056	-0.569529	0.585608	-0.148905	0.032133	-0.796152	0	0
47063	1.959067	-2.581429	9.422232	0.046437	0.013016	-0.150067	-0.283647	1.190239	-0.569492	0.584466	-0.148624	0.031601	-0.797064	0	0
47064	2.031588	-2.574443	9.532247	0.068001	0.031393	-0.167490	-0.283098	1.187737	-0.570577	0.583230	-0.148085	0.030939	-0.798095	0	0
47065	2.153292	-2.440633	9.551963	0.081473	0.057612	-0.170831	-0.285462	1.183445	-0.570715	0.581957	-0.147251	0.030356	-0.799201	0	0
47066	2.274945	-2.311840	9.504324	0.057450	0.048898	-0.201006	-0.285694	1.179142	-0.573250	0.580425	-0.146642	0.029833	-0.800445	0	0
47067	2.281125	-2.115395	9.261374	0.016344	0.054188	-0.203005	-0.285686	1.177614	-0.573003	0.578794	-0.146228	0.029696	-0.801706	0	0
47068	2.146733	-1.994426	9.148559	-0.001469	0.042036	-0.220735	-0.288331	1.176379	-0.574026	0.577019	-0.146021	0.029575	-0.803027	0	0
47069	1.935076	-1.877163	9.199802	-0.012153	0.054353	-0.229494	-0.289384	1.174857	-0.574025	0.575127	-0.145779	0.029625	-0.804425	0	0
47070	1.810434	-1.750769	9.312891	0.025346	0.033353	-0.220424	-0.292546	1.172515	-0.576890	0.573391	-0.145486	0.029237	-0.805730	0	0
47071	1.771875	-1.740757	9.342180	0.057555	0.047357	-0.216601	-0.293326	1.169742	-0.577168	0.571701	-0.144893	0.028704	-0.807057	0	0
47072	1.815755	-1.683349	9.349672	0.053996	0.056094	-0.218359	-0.293848	1.167105	-0.575216	0.570017	-0.144251	0.028218	-0.808378	0	0
47073	1.960499	-1.705932	9.413057	0.046685	0.043721	-0.190309	-0.295284	1.163920	-0.577065	0.568519	-0.143741	0.027787	-0.809539	0	0
47074	2.216323	-1.729347	9.487493	0.055679	0.068145	-0.195526	-0.295144	1.162669	-0.576948	0.567018	-0.142984	0.027387	-0.810738	0	0
47075	2.308156	-1.724777	9.642979	0.071677	0.062798	-0.177835	-0.296159	1.158234	-0.583151	0.565644	-0.142178	0.026871	-0.811856	0	0
47076	2.207002	-1.685639	9.598636	0.062691	0.089042	-0.160143	-0.296413	1.156013	-0.582907	0.564431	-0.141201	0.026583	-0.812880	0	0
47077	2.008852	-1.699006	9.441562	0.016228	0.120621	-0.160307	-0.296286	1.155733	-0.580678	0.563100	-0.140236	0.026863	-0.813960	0	0
47078	1.791265	-1.735635	9.493491	0.034059	0.090921	-0.156703	-0.296263	1.152679	-0.582285	0.561874	-0.139403	0.026823	-0.814951	0	0
47079	1.796156	-1.734931	9.736208	0.062609	0.089101	-0.145934	-0.297451	1.151852	-0.582932	0.560731	-0.138428	0.026568	-0.815912	0	0
47080	1.966183	-1.605546	10.005419	0.043752	0.111701	-0.131040	-0.296750	1.147406	-0.586271	0.559719	-0.137363	0.026601	-0.816785	0	0
47081	2.113603	-1.583249	9.807318	0.011649	0.134468	-0.142682	-0.296206	1.146571	-0.588652	0.558515	-0.136303	0.027016	-0.817773	0	0
47082	2.061863	-1.713970	9.402477	0.012537	0.120553	-0.134798	-0.294483	1.145866	-0.586453	0.557433	-0.135341	0.027347	-0.818659	0	0
47083	2.080916	-1.745882	9.240912	0.026791	0.092564	-0.125111	-0.295930	1.144625	-0.588413	0.556401	-0.134538	0.027422	-0.819491	0	0
47084	2.063936	-1.753282	9.137625	-0.006296	0.096083	-0.125334	-0.294728	1.144064	-0.589488	0.555374	-0.133878	0.027784	-0.820283	0	0
47085	1.936171	-1.723314	9.172720	-0.068071	0.055856	-0.129411	-0.292866	1.143498	-0.589522	0.554186	-0.133906	0.028423	-0.821060	0	0
47086	1.747965	-1.706939	9.328355	-0.095086	0.041801	-0.099642	-0.293933	1.144198	-0.589236	0.553274	-0.134177	0.029244	-0.821602	0	0
47087	1.569999	-1.608918	9.465612	-0.111314	0.026023	-0.080361	-0.294067	1.144894	-0.590015	0.552437	-0.134673	0.030140	-0.822051	0	0
47088	1.502484	-1.602815	9.716227	-0.063090	0.017227	-0.069452	-0.295526	1.144902	-0.590518	0.551820	-0.134959	0.030603	-0.822401	0	0
47089	1.592154	-1.560028	9.778435	0.013759	0.046890	-0.040606	-0.296969	1.142411	-0.591178	0.551472	-0.134577	0.030642	-0.822696	0	0
47090	1.720289	-1.541582	9.844839	0.086204	0.032856	-0.040166	-0.294853	1.143788	-0.591197	0.551297	-0.133903	0.030003	-0.822947	0	0
47091	1.708345	-1.520148	9.744243	0.070983	0.057347	-0.027841	-0.294307	1.141980	-0.592537	0.551127	-0.133114	0.029645	-0.823201	0	0
47092	1.645408	-1.541290	9.749350	0.013600	0.050293	-0.003598	-0.294437	1.141286	-0.592147	0.551146	-0.132684	0.029748	-0.823254	0	0
47093	1.604150	-1.565462	9.605219	-0.009697	0.041560	0.005023	-0.294038	1.140589	-0.591241	0.551145	-0.132458	0.030012	-0.823282	0	0
47094	1.633464	-1.513272	9.442129	0.017031	0.024034	0.029833	-0.293372	1.140586	-0.591908	0.551454	-0.132216	0.029987	-0.823115	0	0
47095	1.727580	-1.514714	9.210567	0.051108	0.018844	0.017702	-0.294955	1.140318	-0.594382	0.551644	-0.131837	0.029640	-0.823061	0	0
47096	1.825987	-1.597400	9.165504	0.083290	0.013572	0.023159	-0.293368	1.141421	-0.594395	0.551999	-0.131318	0.029002	-0.822929	0	0
47097	1.913203	-1.559464	9.208451	0.095786	-0.002212	0.024055	-0.293745	1.140036	-0.598344	0.552304	-0.130866	0.028175	-0.822824	0	0
47098	1.913071	-1.578633	9.232266	0.074337	-0.009203	0.015939	-0.291482	1.139191	-0.598781	0.552608	-0.130587	0.027472	-0.822688	0	0
47099	1.981530	-1.463459	9.314718	0.031298	-0.019791	0.031449	-0.293471	1.139202	-0.599408	0.552894	-0.130637	0.027082	-0.822501	0	0
47100	1.951551	-1.600597	9.226874	-0.019749	-0.007561	0.046965	-0.293737	1.136979	-0.595485	0.553309	-0.130855	0.027206	-0.822184	0	0
47101	1.985212	-1.622384	9.267193	-0.004540	-0.028558	0.039935	-0.294007	1.138370	-0.596518	0.553619	-0.131176	0.027068	-0.821929	0	0
47102	1.908177	-1.592556	9.385971	-0.018896	0.002899	0.054951	-0.293080	1.137113	-0.593917	0.554116	-0.131301	0.027250	-0.821568	0	0
47103	1.821561	-1.550737	9.468918	-0.078954	0.006335	0.078350	-0.292030	1.139747	-0.594695	0.554633	-0.131739	0.027964	-0.821124	0	0
47104	1.695895	-1.566349	9.549137	-0.126351	0.015978	0.073666	-0.291645	1.141550	-0.593895	0.555139	-0.132348	0.029126	-0.820644	0	0
47105	1.724353	-1.632172	9.334225	-0.094132	0.001152	0.072949	-0.292320	1.144193	-0.594909	0.555592	-0.132913	0.029928	-0.820217	0	0
47106	1.872986	-1.784816	9.350415	-0.079053	-0.014692	0.095836	-0.291012	1.146963	-0.594113	0.556349	-0.133503	0.030561	-0.819584	0	0
47107	1.944466	-1.920034	9.362665	-0.083569	0.011498	0.111709	-0.291695	1.148353	-0.590674	0.557128	-0.133914	0.031383	-0.818957	0	0
47108	1.881398	-1.962544	9.458859	-0.081915	-0.002556	0.134589	-0.289587	1.150424	-0.589503	0.558179	-0.134408	0.032161	-0.818130	0	0
47109	1.746569	-1.908379	9.523136	-0.060609	-0.014850	0.166472	-0.289330	1.152229	-0.590146	0.559443	-0.134888	0.032722	-0.817165	0	0
47110	1.833578	-1.903705	9.700296	-0.040977	-0.007054	0.175426	-0.289343	1.154729	-0.590646	0.560867	-0.135176	0.033197	-0.816121	0	0
47111	2.099146	-1.910785	9.635433	-0.071474	0.007695	0.198088	-0.286449	1.158184	-0.588817	0.562362	-0.135524	0.034013	-0.815000	0	0
47112	2.206755	-2.056201	9.551114	-0.072438	-0.008094	0.210299	-0.284734	1.160397	-0.589346	0.564029	-0.135984	0.034784	-0.813738	0	0
47113	2.134722	-2.334768	9.514884	-0.016097	-0.013304	0.214181	-0.284483	1.163174	-0.589848	0.565731	-0.136189	0.035048	-0.812510	0	0
47114	1.941321	-2.360140	9.376860	0.013447	-0.002717	0.217135	-0.283424	1.163862	-0.589988	0.567540	-0.136116	0.035164	-0.811255	0	0
47115	1.844429	-2.398207	9.266698	0.027733	-0.000934	0.226962	-0.282102	1.163715	-0.588302	0.569397	-0.135966	0.035160	-0.809978	0	0
47116	1.771999	-2.399693	9.382672	0.023280	-0.007915	0.217230	-0.281053	1.165932	-0.588033	0.571214	-0.135878	0.035167	-0.808712	0	0
47117	1.588209	-2.441096	9.532798	-0.007126	0.014851	0.216253	-0.278676	1.168697	-0.588962	0.572926	-0.135799	0.035527	-0.807498	0	0
47118	1.534895	-2.464953	9.460879	-0.035719	0.030629	0.214352	-0.276965	1.171465	-0.589486	0.574630	-0.135738	0.036225	-0.806265	0	0
47119	1.438964	-2.372753	9.477188	-0.053660	0.025377	0.223062	-0.274455	1.173118	-0.588719	0.576326	-0.135831	0.037039	-0.805001	0	0
47120	1.451076	-2.363594	9.357015	-0.060786	0.025405	0.219486	-0.275147	1.177565	-0.587876	0.578019	-0.135952	0.037918	-0.803725	0	0
47121	1.559623	-2.376831	9.238156	-0.000714	0.004487	0.188974	-0.273561	1.178250	-0.587105	0.579516	-0.135915	0.038147	-0.802641	0	0
47122	1.724252	-2.320205	9.297474	0.061065	-0.027011	0.169004	-0.271290	1.179770	-0.593693	0.581003	-0.135771	0.037672	-0.801612	0	0
47123	1.835243	-2.333086	9.301175	0.041470	-0.007766	0.154797	-0.270770	1.180460	-0.591592	0.582285	-0.135600	0.037444	-0.800721	0	0
47124	1.763607	-2.223915	9.423222	-0.021157	-0.014777	0.149069	-0.269446	1.181286	-0.591867	0.583484	-0.135843	0.037673	-0.799796	0	0
47125	1.560564	-2.253390	9.491932	-0.072986	-0.016455	0.131996	-0.267605	1.182107	-0.588471	0.584429	-0.136415	0.038282	-0.798980	0	0
47126	1.473439	-2.285833	9.672572	-0.047988	-0.030467	0.134787	-0.268152	1.184332	-0.587390	0.585480	-0.136944	0.038614	-0.798103	0	0
47127	1.439494	-2.309210	9.807191	-0.012134	-0.037428	0.114759	-0.266701	1.186408	-0.588311	0.586378	-0.137329	0.038598	-0.797378	0	0
47128	1.512424	-2.246748	9.968312	-0.015666	-0.008597	0.108656	-0.267507	1.187801	-0.587759	0.587255	-0.137505	0.038765	-0.796694	0	0
47129	1.604636	-2.184863	9.989860	-0.028964	0.006295	0.085687	-0.267254	1.189743	-0.587481	0.587880	-0.137647	0.039103	-0.796192	0	0
47130	1.587564	-2.195563	9.593310	-0.060213	0.018626	0.085516	-0.265654	1.188902	-0.588039	0.588497	-0.137876	0.039753	-0.795664	0	0
47131	1.604749	-2.148354	9.343743	-0.017173	-0.004018	0.065491	-0.266463	1.190294	-0.586831	0.588981	-0.138037	0.039911	-0.795270	0	0
47132	1.662110	-2.226275	9.178916	0.004452	-0.021412	0.031190	-0.266479	1.191404	-0.583929	0.589271	-0.138225	0.039736	-0.795031	0	0
47133	1.691079	-2.224406	9.077742	0.072543	-0.014344	0.015845	-0.267144	1.191268	-0.583395	0.589488	-0.137960	0.039051	-0.794950	0	0
47134	1.866374	-2.030439	9.241896	0.101204	-0.016152	0.005457	-0.266596	1.188488	-0.583563	0.589713	-0.137547	0.038101	-0.794901	0	0
47135	1.868008	-2.136562	9.151732	0.088696	-0.005637	0.006265	-0.267644	1.187384	-0.585922	0.589871	-0.137124	0.037321	-0.794894	0	0
47136	1.871460	-1.992213	9.170187	0.070763	-0.033650	0.006942	-0.266172	1.185153	-0.585573	0.590079	-0.137028	0.036510	-0.794794	0	0
47137	1.839232	-2.103161	8.988928	0.042171	0.004875	0.013913	-0.267098	1.185298	-0.586739	0.590229	-0.136797	0.036167	-0.794738	0	0
47138	1.890229	-2.064919	9.039401	0.033270	0.001375	0.001491	-0.267089	1.184465	-0.587799	0.590328	-0.136646	0.035854	-0.794704	0	0
47139	1.894400	-2.160800	9.158437	0.076199	-0.016126	-0.003570	-0.267216	1.183077	-0.587417	0.590392	-0.136390	0.035089	-0.794735	0	0
47140	1.897035	-2.133980	9.283703	0.100332	-0.010906	0.000151	-0.267475	1.182662	-0.588599	0.590582	-0.135942	0.034167	-0.794711	0	0
47141	1.913574	-2.184652	9.273364	0.089638	-0.021381	-0.012316	-0.269058	1.181699	-0.589635	0.590595	-0.135654	0.033249	-0.794789	0	0
47142	1.928133	-2.175129	9.278154	0.056591	-0.002129	-0.019539	-0.268536	1.181000	-0.586104	0.590563	-0.135400	0.032700	-0.794879	0	0
47143	1.928342	-2.146237	9.288099	0.018097	-0.005650	-0.016302	-0.268923	1.179058	-0.586117	0.590441	-0.135414	0.032435	-0.794978	0	0
47144	1.908887	-2.160929	9.153503	-0.045358	-0.002106	-0.027320	-0.269597	1.180172	-0.584782	0.590209	-0.135764	0.032686	-0.795080	0	0
47145	1.923153	-2.190096	9.090554	-0.043517	-0.023059	-0.043253	-0.269848	1.179064	-0.587285	0.589794	-0.136292	0.032768	-0.795294	0	0
47146	1.962324	-2.120205	9.235229	-0.007687	-0.021314	-0.055322	-0.271301	1.178517	-0.588451	0.589402	-0.136582	0.032567	-0.795544	0	0
47147	1.923764	-2.108008	9.192439	0.026317	-0.012542	-0.052384	-0.271841	1.178240	-0.585293	0.589005	-0.136620	0.032140	-0.795849	0	0
47148	1.914586	-2.044985	9.327837	0.033484	-0.021298	-0.060281	-0.272359	1.176160	-0.585568	0.588627	-0.136669	0.031605	-0.796141	0	0
47149	1.847115	-2.029568	9.477612	0.015631	-0.018661	-0.072718	-0.273691	1.176861	-0.585541	0.588055	-0.136826	0.031197	-0.796553	0	0
47150	1.888602	-1.967485	9.434706	0.029951	-0.002050	-0.067266	-0.274468	1.174645	-0.587390	0.587612	-0.136744	0.030794	-0.796910	0	0
47151	1.964069	-1.881584	9.401394	0.062182	-0.009045	-0.072347	-0.276320	1.173822	-0.588027	0.587102	-0.136553	0.030069	-0.797346	0	0
47152	1.983305	-1.895902	9.487588	0.090786	-0.014316	-0.070406	-0.276825	1.171188	-0.591067	0.586717	-0.136212	0.029104	-0.797723	0	0
47153	2.065392	-1.896706	9.433994	0.119432	-0.002076	-0.068414	-0.275083	1.169235	-0.592426	0.586312	-0.135631	0.027964	-0.798161	0	0
47154	2.051245	-1.852916	9.559601	0.135527	-0.007338	-0.070949	-0.278384	1.165919	-0.592146	0.585976	-0.134971	0.026683	-0.798563	0	0
47155	1.915621	-1.909430	9.610594	0.117651	-0.009049	-0.077226	-0.278631	1.162031	-0.590868	0.585498	-0.134459	0.025501	-0.799039	0	0
47156	1.784975	-1.946608	9.705029	0.087245	-0.012521	-0.084480	-0.278880	1.158977	-0.590632	0.584991	-0.134127	0.024557	-0.799495	0	0
47157	1.737424	-1.849343	9.927678	0.092541	-0.011704	-0.073835	-0.281669	1.159548	-0.591240	0.584505	-0.133779	0.023567	-0.799939	0	0
47158	1.732954	-1.798824	9.918683	0.085490	0.015455	-0.088756	-0.280728	1.157043	-0.590492	0.583954	-0.133233	0.022795	-0.800454	0	0
47159	1.834068	-1.836255	9.734716	0.098044	0.004979	-0.093142	-0.283498	1.154837	-0.592048	0.583316	-0.132722	0.021835	-0.801031	0	0
47160	1.755771	-1.975494	9.623231	0.105268	0.005059	-0.105428	-0.284000	1.152342	-0.596268	0.582663	-0.132147	0.020821	-0.801628	0	0
47161	1.627810	-1.965474	9.427365	0.042731	0.026142	-0.114574	-0.283979	1.149287	-0.597087	0.581774	-0.131788	0.020404	-0.802343	0	0
47162	1.558071	-1.926302	9.474083	-0.009217	0.024364	-0.104358	-0.284657	1.149705	-0.593657	0.581000	-0.131725	0.020418	-0.802914	0	0
47163	1.563230	-1.876218	9.347230	0.001476	0.026983	-0.090160	-0.285840	1.147490	-0.593399	0.580253	-0.131589	0.020377	-0.803477	0	0
47164	1.559071	-1.786774	9.482889	0.039860	-0.014170	-0.085607	-0.285304	1.146653	-0.593415	0.579728	-0.131547	0.019792	-0.803877	0	0
47165	1.591074	-1.702718	9.522036	0.033519	-0.010733	-0.068011	-0.287016	1.144719	-0.594197	0.579209	-0.131518	0.019310	-0.804268	0	0
47166	1.612999	-1.676393	9.534166	0.033507	0.008489	-0.060012	-0.289389	1.141815	-0.594190	0.578866	-0.131325	0.018943	-0.804555	0	0
47167	1.588507	-1.719932	9.392072	0.003008	0.008470	-0.039085	-0.286995	1.143054	-0.597498	0.578536	-0.131309	0.018860	-0.804797	0	0
47168	1.549814	-1.724720	9.301019	0.022776	0.003297	-0.056570	-0.288318	1.141811	-0.596833	0.578301	-0.131222	0.018539	-0.804987	0	0
47169	1.612054	-1.797678	9.198696	0.031641	-0.012483	-0.040733	-0.288040	1.140143	-0.597511	0.578000	-0.131205	0.018107	-0.805216	0	0
47170	1.752421	-1.755435	9.212392	0.051256	-0.009060	-0.024750	-0.288857	1.141813	-0.594329	0.578087	-0.131046	0.017523	-0.805193	0	0
47171	1.771635	-1.774416	9.346602	0.051167	-0.015251	-0.010687	-0.290439	1.139599	-0.593933	0.578053	-0.130932	0.016959	-0.805247	0	0
47172	1.822424	-1.765060	9.389534	0.051168	-0.040629	-0.019605	-0.291229	1.139326	-0.595237	0.578197	-0.131026	0.016198	-0.805145	0	0
47173	1.815351	-1.740958	9.387469	0.020674	-0.049418	-0.005753	-0.290553	1.137795	-0.596182	0.578169	-0.131362	0.015690	-0.805120	0	0
47174	1.868034	-1.803830	9.412730	-0.009819	-0.058224	0.006300	-0.291767	1.139606	-0.593781	0.578531	-0.131948	0.015338	-0.804771	0	0
47175	1.901551	-1.847139	9.493661	-0.020660	-0.074914	0.022000	-0.293080	1.137947	-0.595223	0.578675	-0.132722	0.015053	-0.804546	0	0
47176	1.935968	-1.765309	9.597654	-0.018927	-0.084589	0.029032	-0.295616	1.139766	-0.594378	0.579148	-0.133567	0.014661	-0.804073	0	0
47177	1.868139	-1.793768	9.557054	-0.038662	-0.084594	0.041240	-0.295755	1.138515	-0.590316	0.579423	-0.134520	0.014491	-0.803719	0	0
47178	1.916583	-1.774757	9.604923	-0.053057	-0.086409	0.056977	-0.296028	1.139627	-0.590038	0.580116	-0.135574	0.014392	-0.803043	0	0
47179	2.008242	-1.789870	9.615976	-0.045939	-0.084707	0.065816	-0.297496	1.140468	-0.589350	0.580578	-0.136565	0.014313	-0.802543	0	0
47180	2.061810	-1.732184	9.738754	-0.031697	-0.081279	0.080024	-0.298704	1.142141	-0.588264	0.581414	-0.137449	0.014115	-0.801790	0	0
47181	2.134385	-1.713560	9.721519	-0.021050	-0.060357	0.106595	-0.299391	1.145755	-0.587430	0.582231	-0.138095	0.014031	-0.801087	0	0
47182	2.178668	-1.589759	9.417318	-0.019215	-0.054184	0.107530	-0.299648	1.144785	-0.588224	0.583262	-0.138684	0.013933	-0.800237	0	0
47183	1.960837	-1.655707	9.319897	0.032645	-0.065475	0.114090	-0.299390	1.145477	-0.587170	0.584211	-0.139058	0.013398	-0.799488	0	0
47184	1.907297	-1.717447	9.444630	0.107683	-0.065517	0.136666	-0.299925	1.146174	-0.587417	0.585655	-0.138991	0.012258	-0.798461	0	0
47185	2.067406	-1.617489	9.504484	0.121959	-0.058598	0.146459	-0.298852	1.143668	-0.586408	0.586982	-0.138783	0.011094	-0.797539	0	0
47186	2.169172	-1.563556	9.309545	0.117466	-0.044622	0.160561	-0.299387	1.144504	-0.586654	0.588586	-0.138487	0.010039	-0.796422	0	0
47187	2.269799	-1.674970	9.314606	0.087948	-0.060391	0.153186	-0.299911	1.142840	-0.585875	0.589914	-0.138494	0.009139	-0.795448	0	0
47188	2.246853	-1.513055	9.504137	0.027007	-0.070977	0.167719	-0.297533	1.144493	-0.585238	0.591495	-0.138940	0.008650	-0.794200	0	0
47189	2.310160	-1.445685	9.672608	-0.007959	-0.050084	0.185154	-0.298070	1.145607	-0.585350	0.592939	-0.139431	0.008611	-0.793038	0	0
47190	2.262659	-1.334650	9.679102	0.001969	-0.037786	0.170328	-0.298339	1.146721	-0.586123	0.594383	-0.139759	0.008541	-0.791899	0	0
47191	2.256994	-1.441384	9.370278	0.066589	-0.034118	0.135552	-0.296881	1.147546	-0.586793	0.595531	-0.139688	0.007932	-0.791054	0	0
47192	2.302391	-1.504706	9.229757	0.106952	-0.033172	0.117322	-0.298064	1.147277	-0.589799	0.596730	-0.139359	0.006978	-0.790218	0	0
47193	2.275030	-1.619628	9.334425	0.070322	-0.026162	0.103845	-0.296482	1.148517	-0.588629	0.597628	-0.139209	0.006337	-0.789570	0	0
47194	2.241634	-1.570450	9.599661	0.038058	-0.025355	0.108914	-0.296750	1.148935	-0.588752	0.598661	-0.139229	0.005962	-0.788787	0	0
47195	2.151662	-1.660835	9.702747	-0.007569	0.000880	0.112208	-0.296215	1.147821	-0.587983	0.599513	-0.139332	0.006107	-0.788120	0	0
47196	2.003692	-1.773263	10.315619	0.054060	-0.042921	0.105457	-0.296755	1.148378	-0.586393	0.600478	-0.139393	0.005508	-0.787379	0	0
47197	2.112355	-1.765315	10.045583	0.122223	0.074356	0.111640	-0.295296	1.148787	-0.586674	0.601501	-0.138134	0.005075	-0.786822	0	0
47198	2.081053	-1.755198	10.127687	0.166858	0.006111	0.111728	-0.295156	1.148371	-0.587994	0.602644	-0.137130	0.003894	-0.786130	0	0
47199	1.887879	-1.731691	9.456651	0.215461	0.039653	0.077035	-0.294199	1.145034	-0.590537	0.603522	-0.135581	0.002476	-0.785731	0	0
47200	2.104911	-1.767689	9.250069	0.253138	0.011702	0.052467	-0.294183	1.143785	-0.593046	0.604317	-0.134012	0.000569	-0.785392	0	0
47201	2.101959	-2.172502	9.007496	0.230030	-0.002165	0.018688	-0.292698	1.139889	-0.593633	0.604751	-0.132703	-0.001293	-0.785280	0	0
47202	2.170363	-2.079956	9.555963	0.199693	-0.033711	-0.023957	-0.293598	1.135450	-0.594846	0.604906	-0.131812	-0.003164	-0.785305	0	0
47203	2.220144	-1.877792	9.721293	0.176545	-0.026708	-0.050513	-0.295180	1.133792	-0.595101	0.604720	-0.131016	-0.004844	-0.785573	0	0
47204	2.020373	-2.117298	9.547213	0.175833	-0.009035	-0.082161	-0.295295	1.130738	-0.595129	0.604386	-0.130072	-0.006454	-0.785975	0	0
47205	2.118093	-1.954966	9.394414	0.216233	-0.036944	-0.115445	-0.298571	1.123812	-0.596200	0.603736	-0.129110	-0.008588	-0.786613	0	0
47206	2.233832	-1.977674	9.342681	0.227144	-0.012395	-0.145275	-0.299605	1.119374	-0.596753	0.602952	-0.127875	-0.010701	-0.787390	0	0
47207	1.958672	-1.621905	9.356357	0.189676	0.016574	-0.159387	-0.300909	1.114936	-0.596252	0.601920	-0.126644	-0.012355	-0.788353	0	0
47208	1.948948	-1.325341	10.350082	0.318391	-0.120887	-0.197676	-0.300208	1.109517	-0.597762	0.600860	-0.125706	-0.015915	-0.789247	0	0
47209	2.290303	-1.524548	9.789643	0.431342	0.055868	-0.178721	-0.302150	1.102029	-0.599515	0.599975	-0.122702	-0.019261	-0.790319	0	0
47210	2.625908	-1.179882	9.302805	0.361569	0.026092	-0.175832	-0.306318	1.092057	-0.606250	0.599061	-0.120343	-0.022235	-0.791296	0	0
47211	2.449489	-1.530249	9.117634	0.209402	-0.032475	-0.176286	-0.306806	1.085254	-0.607099	0.597887	-0.119372	-0.024360	-0.792268	0	0
47212	2.199897	-1.320726	9.352931	0.030485	-0.005370	-0.180023	-0.308007	1.085538	-0.606027	0.596571	-0.119238	-0.024912	-0.793262	0	0
47213	2.356142	-1.094804	9.693070	-0.037638	-0.060641	-0.177203	-0.309861	1.085549	-0.607312	0.595083	-0.119966	-0.025248	-0.794259	0	0
47214	2.608763	-1.228806	9.778278	-0.019801	-0.056376	-0.166589	-0.310654	1.083608	-0.605086	0.593790	-0.120540	-0.025689	-0.795125	0	0
47215	2.594930	-0.802661	9.874630	0.075040	-0.084355	-0.174721	-0.314086	1.080015	-0.604676	0.592446	-0.120792	-0.027065	-0.796043	0	0
47216	2.744472	-0.825671	9.810585	0.091294	-0.037090	-0.192103	-0.314070	1.076960	-0.604181	0.591061	-0.120545	-0.028303	-0.797067	0	0
47217	2.407510	-0.666933	9.733599	0.041263	-0.010729	-0.197524	-0.316298	1.074335	-0.607983	0.589508	-0.120408	-0.029009	-0.798211	0	0
47218	2.372576	-0.470945	9.236231	-0.010465	0.044506	-0.202927	-0.316024	1.072667	-0.607741	0.587937	-0.120106	-0.028967	-0.799416	0	0
47219	2.636294	-0.409652	9.501446	-0.073246	-0.016039	-0.194864	-0.319460	1.070186	-0.607976	0.586259	-0.120692	-0.028795	-0.800565	0	0
47220	2.431488	-0.682362	9.468832	-0.118798	0.057511	-0.191399	-0.317887	1.071842	-0.604962	0.584648	-0.120923	-0.027797	-0.801743	0	0
47221	2.256973	-0.772416	9.464496	-0.162672	0.015567	-0.197123	-0.318815	1.071570	-0.604950	0.582847	-0.121779	-0.026728	-0.802960	0	0
47222	1.881983	-0.529133	9.408038	-0.180639	0.022630	-0.175917	-0.320281	1.071855	-0.603874	0.581273	-0.122655	-0.025420	-0.804009	0	0
47223	1.800686	-0.417716	9.453283	-0.180717	-0.010623	-0.168942	-0.321874	1.072003	-0.604111	0.579664	-0.123827	-0.024320	-0.805025	0	0
47224	1.846695	-0.735736	9.401160	-0.155720	-0.001897	-0.154708	-0.322147	1.072142	-0.602135	0.578300	-0.124758	-0.023332	-0.805891	0	0
47225	1.749953	-0.754413	9.339290	-0.143153	0.054126	-0.145575	-0.324279	1.073125	-0.601436	0.576935	-0.125190	-0.022123	-0.806836	0	0
47226	1.598093	-0.714849	9.305002	-0.064432	0.040197	-0.144997	-0.324018	1.073818	-0.601433	0.575796	-0.125256	-0.021620	-0.807653	0	0
47227	1.536780	-0.844445	9.243955	0.008958	0.061244	-0.142630	-0.323476	1.071593	-0.600676	0.574645	-0.124743	-0.021584	-0.808552	0	0
47228	1.642291	-0.946467	9.186591	0.039267	0.058553	-0.117798	-0.324521	1.068960	-0.601211	0.573908	-0.124068	-0.021787	-0.809174	0	0
47229	1.617573	-1.036657	9.519851	0.022172	0.079444	-0.100242	-0.323584	1.067983	-0.602024	0.573120	-0.123332	-0.021689	-0.809847	0	0
47230	1.535001	-1.103237	9.560657	0.018528	0.089923	-0.084359	-0.325036	1.066880	-0.602538	0.572683	-0.122528	-0.021509	-0.810283	0	0
47231	1.592532	-1.161528	9.523438	0.003310	0.087282	-0.082746	-0.324485	1.064656	-0.604408	0.572017	-0.121830	-0.021177	-0.810867	0	0
47232	1.626462	-1.147111	9.605029	-0.016466	0.073217	-0.068851	-0.322217	1.064368	-0.607335	0.571741	-0.121362	-0.020803	-0.811141	0	0
47233	1.790631	-1.155362	9.685236	-0.019189	0.069639	-0.063650	-0.322204	1.062285	-0.607619	0.571199	-0.120932	-0.020355	-0.811599	0	0
47234	1.998583	-1.116170	9.659858	-0.025505	0.032828	-0.062120	-0.323673	1.064237	-0.608234	0.570871	-0.120848	-0.020117	-0.811848	0	0
47235	2.259948	-1.040948	9.754606	-0.041769	0.016910	-0.034164	-0.322743	1.063537	-0.607467	0.570530	-0.120979	-0.019750	-0.812077	0	0
47236	2.423745	-1.093243	9.589155	-0.053436	0.041349	-0.014832	-0.323277	1.063540	-0.606407	0.570525	-0.120996	-0.019174	-0.812092	0	0
47237	2.471634	-1.149060	9.549645	-0.046288	-0.011123	-0.027331	-0.323563	1.065484	-0.603757	0.570227	-0.121387	-0.018929	-0.812249	0	0
47238	2.370475	-1.123156	9.896916	-0.024079	-0.056690	-0.014969	-0.323036	1.065063	-0.601930	0.570240	-0.122032	-0.019152	-0.812138	0	0
47239	2.242768	-1.079315	9.749507	0.033235	-0.018992	-0.010840	-0.323030	1.065204	-0.604030	0.570171	-0.122039	-0.019579	-0.812175	0	0
47240	2.417245	-1.317748	9.307827	0.022575	0.050143	0.003340	-0.323815	1.064376	-0.605997	0.570365	-0.121555	-0.019543	-0.812112	0	0
47241	2.497048	-1.308163	9.499527	0.052896	-0.012908	0.001544	-0.324075	1.064378	-0.607569	0.570421	-0.121406	-0.020084	-0.812082	0	0
47242	2.340907	-1.195998	9.598303	0.050179	-0.030386	0.001529	-0.325268	1.062578	-0.605073	0.570606	-0.121418	-0.020732	-0.811934	0	0
47243	2.327106	-1.097504	9.522643	0.053659	-0.035670	0.024471	-0.326326	1.061750	-0.604803	0.570843	-0.121457	-0.021384	-0.811745	0	0
47244	2.371093	-1.027812	9.614397	0.064410	-0.054050	0.013908	-0.326055	1.061332	-0.605599	0.571138	-0.121582	-0.022267	-0.811494	0	0
47245	2.289757	-0.921249	9.645165	0.054478	-0.042717	0.036833	-0.328154	1.057595	-0.606655	0.571474	-0.121679	-0.022954	-0.811224	0	0
47246	2.323116	-0.977459	9.439936	0.039290	-0.026073	0.042052	-0.327617	1.057315	-0.607980	0.571939	-0.121727	-0.023434	-0.810876	0	0
47247	2.287317	-0.917154	9.404886	0.040176	-0.049672	0.038472	-0.328290	1.057039	-0.604688	0.572268	-0.121964	-0.024046	-0.810590	0	0
47248	2.164084	-0.930365	9.489920	0.058035	-0.037421	0.047491	-0.330413	1.056911	-0.604788	0.572791	-0.121998	-0.024735	-0.810195	0	0
47249	2.201976	-1.040715	9.683005	0.050762	-0.041016	0.065891	-0.329615	1.057603	-0.606370	0.573356	-0.122109	-0.025349	-0.809759	0	0
47250	2.255318	-1.014320	9.798215	0.061498	-0.009569	0.072238	-0.330018	1.058855	-0.607140	0.574107	-0.121903	-0.025879	-0.809241	0	0
47251	2.377326	-0.835105	9.722312	0.083001	0.002663	0.072441	-0.329608	1.057048	-0.607558	0.574774	-0.121478	-0.026497	-0.808811	0	0
47252	2.405586	-0.929681	9.543123	0.084667	-0.006123	0.101476	-0.329593	1.056772	-0.611239	0.575754	-0.121120	-0.027153	-0.808146	0	0
47253	2.317529	-1.085446	9.508444	0.097288	0.007955	0.084872	-0.328932	1.057185	-0.611376	0.576539	-0.120574	-0.027842	-0.807645	0	0
47254	2.215611	-1.154420	9.503723	0.107097	-0.009514	0.086659	-0.327993	1.056347	-0.612713	0.577429	-0.120109	-0.028718	-0.807047	0	0
47255	2.278972	-1.075405	9.547347	0.085551	-0.007836	0.102366	-0.329322	1.054964	-0.609816	0.578334	-0.119763	-0.029381	-0.806426	0	0
47256	2.240690	-1.022495	9.447340	0.063138	0.004400	0.119013	-0.328527	1.054404	-0.608652	0.579397	-0.119449	-0.029778	-0.805695	0	0
47257	2.158910	-0.978440	9.487007	0.039772	-0.025371	0.131986	-0.328784	1.053989	-0.610228	0.580480	-0.119517	-0.030137	-0.804892	0	0
47258	2.081583	-0.987295	9.540449	0.020885	-0.034155	0.149460	-0.329065	1.056074	-0.609415	0.581734	-0.119768	-0.030381	-0.803940	0	0
47259	1.965981	-0.949751	9.724543	-0.028336	-0.023676	0.150058	-0.328943	1.057600	-0.608745	0.582879	-0.120219	-0.030155	-0.803051	0	0
47260	1.859413	-0.998931	9.888333	-0.071373	-0.030721	0.162955	-0.328157	1.059818	-0.609391	0.584129	-0.120982	-0.029622	-0.802047	0	0
47261	1.781853	-1.036972	9.835689	-0.110724	-0.032440	0.160035	-0.327647	1.062870	-0.608318	0.585250	-0.121979	-0.028763	-0.801109	0	0
47262	1.991503	-0.755348	9.649647	-0.123187	-0.041197	0.150219	-0.327916	1.064400	-0.609875	0.586319	-0.123125	-0.027891	-0.800183	0	0
47263	2.139271	-0.684901	9.466517	-0.135716	-0.062205	0.150025	-0.328464	1.066625	-0.608793	0.587317	-0.124500	-0.027017	-0.799268	0	0
47264	2.059471	-0.703240	9.558327	-0.092666	-0.083115	0.118559	-0.327698	1.070925	-0.607186	0.588166	-0.125792	-0.026675	-0.798452	0	0
47265	1.867357	-0.893853	9.661142	-0.067619	-0.067325	0.120578	-0.329313	1.073294	-0.604773	0.589009	-0.126795	-0.026407	-0.797681	0	0
47266	2.029413	-0.856701	9.638540	-0.054080	-0.074301	0.093295	-0.329203	1.076765	-0.603952	0.589694	-0.127783	-0.026352	-0.797019	0	0
47267	2.202766	-0.930102	9.674656	-0.053157	-0.081335	0.083515	-0.330809	1.077188	-0.600771	0.590254	-0.128800	-0.026327	-0.796441	0	0
47268	2.225129	-0.843550	9.718721	-0.036917	-0.055045	0.060828	-0.330285	1.078713	-0.601289	0.590703	-0.129524	-0.026337	-0.795990	0	0
47269	2.218416	-0.766760	9.642751	-0.002842	-0.060233	0.045216	-0.330821	1.078298	-0.599183	0.591027	-0.130064	-0.026637	-0.795651	0	0
47270	2.425646	-0.826390	9.548944	0.040186	-0.029621	0.038519	-0.332407	1.078864	-0.602306	0.591399	-0.130125	-0.027138	-0.795348	0	0
47271	2.420625	-0.846241	9.337254	0.075186	-0.023403	0.022937	-0.333726	1.077205	-0.602040	0.591656	-0.129907	-0.027876	-0.795166	0	0
47272	2.483936	-0.770036	9.248655	0.096658	-0.058381	0.015916	-0.334514	1.075403	-0.601257	0.591910	-0.129856	-0.029025	-0.794945	0	0
47273	2.470185	-0.664347	9.165867	0.138694	-0.067109	0.019743	-0.334514	1.075125	-0.600997	0.592210	-0.129613	-0.030537	-0.794705	0	0
47274	2.596562	-0.554438	9.247759	0.161895	-0.089921	0.025100	-0.335304	1.073462	-0.599951	0.592626	-0.129427	-0.032382	-0.794352	0	0
47275	2.525763	-0.664297	9.324018	0.186950	-0.060171	0.030674	-0.337937	1.070978	-0.602300	0.593071	-0.128851	-0.034229	-0.794035	0	0
47276	2.359067	-0.674946	9.349368	0.211092	-0.056630	0.034435	-0.338586	1.067926	-0.601533	0.593608	-0.128112	-0.036251	-0.793664	0	0
47277	2.272360	-0.643012	9.345676	0.244211	-0.058338	0.031178	-0.338696	1.064872	-0.603006	0.594126	-0.127180	-0.038543	-0.793319	0	0
47278	2.233094	-0.738216	9.575655	0.251360	-0.023385	0.036631	-0.338400	1.060566	-0.604499	0.594748	-0.125936	-0.040686	-0.792944	0	0
47279	2.141550	-0.708532	9.610435	0.229916	-0.023355	0.029458	-0.340775	1.058357	-0.605141	0.595241	-0.124806	-0.042653	-0.792649	0	0
47280	2.165451	-0.738069	9.451260	0.169061	-0.012868	0.039617	-0.340223	1.054743	-0.605055	0.595764	-0.123970	-0.044074	-0.792309	0	0
47281	2.261655	-0.787415	9.291232	0.111802	-0.025126	0.039120	-0.340219	1.054744	-0.606105	0.596182	-0.123557	-0.045100	-0.792001	0	0
47282	2.343621	-0.805070	9.232638	0.095759	-0.032108	0.024852	-0.340600	1.051691	-0.606130	0.596504	-0.123301	-0.046075	-0.791743	0	0
47283	2.338837	-0.797883	9.211131	0.095727	-0.016381	0.037249	-0.341522	1.051280	-0.607434	0.596891	-0.122913	-0.046923	-0.791462	0	0
47284	2.262854	-0.621319	9.336394	0.108273	-0.040852	0.023209	-0.341649	1.050308	-0.607441	0.597214	-0.122651	-0.048052	-0.791191	0	0
47285	2.273552	-0.479197	9.431672	0.122455	-0.056677	0.046189	-0.341890	1.045587	-0.606697	0.597683	-0.122424	-0.049339	-0.790792	0	0
47286	2.436767	-0.619833	9.479119	0.096467	-0.068997	0.049401	-0.343478	1.045319	-0.607857	0.598169	-0.122468	-0.050509	-0.790344	0	0
47287	2.583883	-0.645148	9.441506	0.054426	-0.076034	0.045496	-0.343882	1.047405	-0.609538	0.598537	-0.122802	-0.051376	-0.789958	0	0
47288	2.784667	-0.593999	9.375468	0.024924	-0.071708	0.043486	-0.345746	1.048388	-0.609631	0.598904	-0.123290	-0.052006	-0.789563	0	0
47289	2.939370	-0.571288	9.331132	0.000725	-0.077896	0.052058	-0.347073	1.047839	-0.608828	0.599254	-0.123970	-0.052460	-0.789160	0	0
47290	2.992419	-0.585783	9.445875	-0.018949	-0.065687	0.050175	-0.347614	1.047006	-0.604625	0.599606	-0.124678	-0.052697	-0.788766	0	0
47291	2.947822	-0.750730	9.665483	-0.035087	-0.076215	0.047350	-0.350285	1.049520	-0.604034	0.599873	-0.125562	-0.052873	-0.788410	0	0
47292	2.731035	-0.681007	9.889276	-0.061941	-0.081447	0.042804	-0.348947	1.048125	-0.604856	0.600118	-0.126647	-0.052877	-0.788050	0	0
47293	2.780616	-1.172480	9.758216	-0.163927	-0.076201	0.041968	-0.349503	1.052294	-0.604543	0.600178	-0.128302	-0.052043	-0.787792	0	0
47294	2.839462	-0.369872	9.656376	-0.260558	-0.030786	0.062724	-0.350725	1.055771	-0.602388	0.600346	-0.130190	-0.050153	-0.787477	0	0
47295	2.827932	-0.634098	9.744770	-0.296437	-0.037839	0.076484	-0.350357	1.059379	-0.599731	0.600518	-0.132357	-0.048005	-0.787118	0	0
47296	2.881290	-0.603120	9.785524	-0.226673	-0.051845	0.076931	-0.351446	1.063273	-0.598362	0.600812	-0.134213	-0.046486	-0.786671	0	0
47297	2.886580	-0.531683	9.562777	-0.050411	-0.055266	0.082627	-0.351213	1.066185	-0.593870	0.601345	-0.135045	-0.046376	-0.786128	0	0
47298	2.843661	-0.454433	9.544807	0.166930	-0.091960	0.090275	-0.352416	1.067164	-0.593185	0.602235	-0.134856	-0.048172	-0.785370	0	0
47299	2.843709	-0.445061	9.463197	0.331524	-0.093671	0.100284	-0.352652	1.062860	-0.594407	0.603396	-0.133702	-0.051276	-0.784479	0	0
47300	2.984144	-0.388813	9.337651	0.403133	-0.088415	0.099034	-0.354997	1.058293	-0.599671	0.604645	-0.132065	-0.054890	-0.783550	0	0
47301	2.904166	-0.424687	9.200931	0.389705	-0.063895	0.111381	-0.355764	1.054688	-0.602191	0.605966	-0.130334	-0.058262	-0.782575	0	0
47302	2.723457	-0.372355	9.335282	0.324469	-0.044603	0.096058	-0.357346	1.052057	-0.601142	0.607088	-0.128823	-0.060996	-0.781747	0	0
47303	2.520764	-0.353667	9.423772	0.181304	0.011360	0.112022	-0.356804	1.050388	-0.601561	0.608177	-0.127765	-0.062279	-0.780973	0	0
47304	2.520251	-0.427980	9.504640	-0.001183	0.051543	0.112583	-0.355737	1.050244	-0.602630	0.609071	-0.127491	-0.061864	-0.780353	0	0
47305	2.452347	-0.470526	9.576840	-0.144373	0.061116	0.120396	-0.354418	1.052320	-0.603680	0.609838	-0.128027	-0.060286	-0.779790	0	0
47306	2.265697	-0.561228	9.329850	-0.185620	0.058529	0.145683	-0.353116	1.055923	-0.602219	0.610760	-0.128840	-0.058347	-0.779082	0	0
47307	2.238698	-0.623439	9.367824	-0.144469	0.007827	0.130814	-0.353135	1.058561	-0.601141	0.611573	-0.129790	-0.057072	-0.778381	0	0
47308	2.436139	-0.702134	9.307531	-0.128336	0.013046	0.127352	-0.353160	1.062867	-0.601098	0.612390	-0.130596	-0.055880	-0.777689	0	0
47309	2.589898	-0.813875	9.340972	-0.114956	0.018228	0.136210	-0.352644	1.065086	-0.600558	0.613286	-0.131284	-0.054759	-0.776947	0	0
47310	2.418889	-0.754528	9.434463	-0.099787	0.000757	0.138081	-0.351869	1.068692	-0.600271	0.614216	-0.132016	-0.053850	-0.776151	0	0
47311	2.440829	-0.725820	9.439410	-0.132061	0.018195	0.157294	-0.351624	1.071468	-0.598934	0.615249	-0.132817	-0.052564	-0.775284	0	0
47312	2.570402	-0.837850	9.316831	-0.162483	0.007678	0.156975	-0.351778	1.075080	-0.598764	0.616234	-0.133890	-0.051100	-0.774415	0	0
47313	2.602043	-0.804312	9.352995	-0.166133	0.011122	0.172819	-0.350349	1.079237	-0.596905	0.617332	-0.134960	-0.049571	-0.773453	0	0
47314	2.659725	-0.838799	9.234330	-0.139284	0.018130	0.176542	-0.348105	1.082142	-0.597830	0.618507	-0.135818	-0.048197	-0.772450	0	0
47315	2.647465	-0.871717	9.450371	-0.062385	-0.019500	0.169910	-0.347857	1.084779	-0.597151	0.619703	-0.136481	-0.047663	-0.771407	0	0
47316	2.647362	-0.886149	9.450206	-0.003315	-0.025595	0.164147	-0.348679	1.088394	-0.596051	0.620928	-0.136829	-0.047623	-0.770362	0	0
47317	2.690815	-0.891021	9.541107	0.021531	-0.054575	0.198573	-0.347484	1.088109	-0.595678	0.622439	-0.137255	-0.047915	-0.769048	0	0
47318	2.775564	-0.855897	9.444640	-0.035638	-0.030946	0.187651	-0.348031	1.091168	-0.595902	0.623792	-0.137856	-0.047626	-0.767861	0	0
47319	2.840348	-0.911948	9.371332	-0.091228	-0.066003	0.204713	-0.348453	1.094503	-0.594812	0.625184	-0.139076	-0.047117	-0.766540	0	0
47320	2.757534	-1.007818	9.272402	-0.150333	-0.053762	0.221958	-0.348345	1.099224	-0.595291	0.626623	-0.140583	-0.046043	-0.765154	0	0
47321	2.745782	-0.959890	9.184126	-0.187963	-0.073021	0.230441	-0.347050	1.103521	-0.593298	0.628063	-0.142475	-0.044803	-0.763695	0	0
47322	2.811099	-0.936986	8.974723	-0.204145	-0.073053	0.253223	-0.346960	1.109074	-0.590091	0.629644	-0.144479	-0.043393	-0.762097	0	0
47323	2.863622	-1.028156	9.184728	-0.180963	-0.096741	0.257673	-0.348054	1.113662	-0.588453	0.631278	-0.146520	-0.042320	-0.760414	0	0
47324	2.882395	-1.105195	9.210118	-0.129143	-0.066169	0.281931	-0.347285	1.118102	-0.587894	0.633166	-0.148008	-0.041392	-0.758605	0	0
47325	2.880686	-1.004375	9.139188	-0.043253	-0.085376	0.279866	-0.348627	1.120331	-0.587326	0.635164	-0.149101	-0.041264	-0.756725	0	0
47326	2.890418	-0.999170	9.292986	0.023773	-0.108159	0.286435	-0.348120	1.123661	-0.585987	0.637275	-0.149938	-0.041752	-0.754755	0	0
47327	3.017875	-1.081187	9.540905	0.096190	-0.105616	0.292199	-0.348132	1.126995	-0.588187	0.639553	-0.150303	-0.042792	-0.752695	0	0
47328	3.061161	-1.110052	9.650760	0.115821	-0.092551	0.304704	-0.346680	1.128515	-0.588325	0.641940	-0.150439	-0.043847	-0.750573	0	0
47329	3.070222	-1.187669	9.462318	0.138214	-0.061901	0.312894	-0.345088	1.128784	-0.588478	0.644440	-0.150216	-0.044894	-0.748410	0	0
47330	2.907751	-0.954538	9.774045	0.219538	-0.087292	0.319653	-0.346301	1.130317	-0.585817	0.647070	-0.149648	-0.046667	-0.746142	0	0
47331	-2.034534	2.197816	10.208649	0.488321	0.124102	0.310398	-0.345482	1.129204	-0.590307	0.650147	-0.145726	-0.049086	-0.744086	0	0
47332	3.140114	-0.179416	8.992612	0.297422	-1.383517	0.151736	-0.344842	1.131282	-0.586881	0.650949	-0.154193	-0.060122	-0.740861	0	0
47333	1.338315	-3.657147	10.809237	0.132565	0.226469	0.211668	-0.343769	1.128776	-0.586134	0.652841	-0.151785	-0.059329	-0.739757	0	0
47334	3.359275	-1.907355	7.677783	-0.014866	0.032237	0.206185	-0.347228	1.129627	-0.585284	0.654319	-0.151816	-0.058746	-0.738490	0	0
47335	2.509408	-1.252073	8.995335	-0.019896	-0.253065	0.212525	-0.343507	1.130303	-0.587436	0.655691	-0.153951	-0.059962	-0.736731	0	0
47336	3.501012	-1.038682	8.941163	0.100071	-0.097644	0.244549	-0.343530	1.133218	-0.585831	0.657561	-0.154208	-0.061016	-0.734922	0	0
47337	3.163901	-0.954235	10.526530	0.269521	-0.288634	0.266324	-0.344071	1.134888	-0.585543	0.659735	-0.154734	-0.064519	-0.732560	0	0
47338	3.161753	-0.915834	10.493342	0.135439	0.000819	0.324562	-0.342068	1.132933	-0.585856	0.662283	-0.154091	-0.065054	-0.730346	0	0
47339	3.526575	-0.225057	10.784150	-0.136726	-0.093070	0.329313	-0.341830	1.138209	-0.586726	0.664396	-0.155903	-0.064201	-0.728114	0	0
47340	3.183491	-0.251098	10.832478	-0.342250	0.032142	0.306336	-0.341878	1.145430	-0.584683	0.666076	-0.158186	-0.061070	-0.726355	0	0
47341	3.542350	-0.040442	10.629910	-0.368804	0.054062	0.255935	-0.340077	1.153474	-0.581478	0.667362	-0.160415	-0.057664	-0.724962	0	0
47342	1.856662	-0.036482	9.985949	-0.082070	0.110903	0.198832	-0.336398	1.157618	-0.577552	0.668709	-0.160320	-0.056064	-0.723867	0	0
47343	3.701727	-0.704264	10.265188	0.252172	-0.402153	0.121170	-0.336653	1.156231	-0.578350	0.669743	-0.161613	-0.060417	-0.722271	0	0
47344	2.794296	-0.638361	10.624683	0.396767	0.117757	0.145533	-0.335814	1.152063	-0.583658	0.671476	-0.158238	-0.062313	-0.721247	0	0
47345	3.179293	-0.772077	8.781164	0.465862	-0.051586	0.101263	-0.333651	1.148165	-0.588196	0.672890	-0.155542	-0.065892	-0.720197	0	0
47346	3.671195	-0.863483	8.461014	0.483849	-0.013155	0.100492	-0.333881	1.143446	-0.590604	0.674324	-0.152492	-0.069362	-0.719181	0	0
47347	3.006489	-0.309080	9.511425	0.478959	-0.121772	0.134719	-0.333150	1.135807	-0.597523	0.675914	-0.150235	-0.073464	-0.717756	0	0
47348	3.232834	-0.014739	8.020297	0.342479	0.090150	0.148615	-0.332990	1.131501	-0.598225	0.677529	-0.147428	-0.075143	-0.716640	0	0
47349	2.692007	-0.372829	9.100008	0.404669	-0.097169	0.159030	-0.332432	1.129001	-0.601674	0.679168	-0.145508	-0.078514	-0.715118	0	0
47350	3.256815	-0.074035	9.141832	0.438634	-0.015166	0.191187	-0.331473	1.123718	-0.601478	0.681126	-0.142833	-0.081529	-0.713456	0	0
47351	2.935071	-1.159364	8.935044	0.150359	-0.041406	0.220592	-0.330272	1.122600	-0.601508	0.682859	-0.142293	-0.082619	-0.711780	0	0
47352	2.995578	-0.797180	8.756022	0.186058	-0.078169	0.236640	-0.329609	1.122596	-0.601386	0.684712	-0.141820	-0.084194	-0.709907	0	0
47353	2.614674	-1.405373	9.473359	-0.132645	0.003869	0.276885	-0.329088	1.124121	-0.600854	0.686471	-0.142940	-0.082879	-0.708136	0	0
47354	2.396753	-1.153167	9.588699	-0.053971	0.073847	0.309548	-0.325117	1.127434	-0.603246	0.688615	-0.143089	-0.081602	-0.706170	0	0
47355	2.163586	-1.713247	10.685064	-0.170459	0.103379	0.322836	-0.324086	1.133539	-0.604251	0.690716	-0.143784	-0.079250	-0.704242	0	0
47356	2.025721	-1.389099	10.146795	-0.336647	0.203243	0.317701	-0.317503	1.142113	-0.602821	0.692594	-0.144973	-0.075073	-0.702610	0	0
47357	2.637373	-0.934003	9.507425	-0.304317	0.131516	0.290284	-0.313842	1.150425	-0.600430	0.694274	-0.146348	-0.071614	-0.701026	0	0
47358	3.055969	-1.147357	9.236978	-0.162934	0.070280	0.275068	-0.310695	1.156518	-0.599497	0.695984	-0.147228	-0.069636	-0.699344	0	0
47359	2.959508	-1.125284	9.129908	0.044627	0.017907	0.266734	-0.308189	1.159838	-0.600159	0.697915	-0.146954	-0.069446	-0.697493	0	0
47360	2.986549	-1.394997	9.095327	0.130391	-0.031096	0.280336	-0.309907	1.159570	-0.601975	0.700006	-0.146501	-0.070215	-0.695413	0	0
47361	2.881852	-1.177676	9.103537	0.121337	-0.085343	0.288961	-0.309246	1.159566	-0.601328	0.702119	-0.146427	-0.071250	-0.693189	0	0
47362	2.771113	-1.133174	9.215564	0.058674	-0.125583	0.281350	-0.306724	1.160247	-0.602279	0.704033	-0.147131	-0.072181	-0.690999	0	0
47363	2.459336	-0.836849	9.361063	0.031931	-0.118483	0.259302	-0.306744	1.162747	-0.600809	0.705774	-0.147885	-0.072867	-0.688987	0	0
47364	2.912809	-0.914465	9.519694	0.080294	-0.146580	0.235606	-0.307014	1.163581	-0.600928	0.707376	-0.148545	-0.074162	-0.687062	0	0
47365	2.745339	-0.716303	10.181971	0.036652	-0.064351	0.198653	-0.308107	1.167475	-0.598377	0.708738	-0.148843	-0.074583	-0.685547	0	0
47366	3.037669	-0.694816	10.088363	0.071801	-0.044173	0.151317	-0.306794	1.169689	-0.597849	0.709819	-0.148794	-0.075219	-0.684368	0	0
47367	3.266794	-0.726282	9.821642	0.080061	0.004001	0.126810	-0.305074	1.169957	-0.596559	0.710800	-0.148261	-0.075560	-0.683428	0	0
47368	2.949560	-0.494630	9.255014	0.011287	0.035692	0.126578	-0.306133	1.169268	-0.596287	0.711680	-0.148076	-0.075252	-0.682585	0	0
47369	2.996655	-0.991335	8.979708	-0.078122	-0.000981	0.106299	-0.304949	1.172457	-0.598638	0.712280	-0.148687	-0.074581	-0.681900	0	0
47370	2.903147	-0.905650	9.231462	-0.130030	-0.056975	0.086372	-0.303498	1.173004	-0.596684	0.712607	-0.150110	-0.074029	-0.681306	0	0
47371	2.462624	-1.044475	9.118299	-0.112106	0.027135	0.107181	-0.303514	1.174947	-0.595482	0.713181	-0.150768	-0.072920	-0.680680	0	0
47372	2.482970	-1.232785	8.942908	-0.058376	-0.000780	0.092450	-0.303536	1.177863	-0.593876	0.713694	-0.151301	-0.072445	-0.680074	0	0
47373	2.373286	-1.373919	8.918197	0.022227	-0.025162	0.068282	-0.304066	1.178422	-0.595176	0.714168	-0.151321	-0.072675	-0.679548	0	0
47374	2.529844	-1.089297	8.790331	0.025842	0.044772	0.086198	-0.302746	1.179109	-0.594007	0.714798	-0.150939	-0.072457	-0.678993	0	0
47375	2.716291	-1.359824	8.896172	-0.042214	0.046412	0.094406	-0.301162	1.181045	-0.594800	0.715403	-0.150950	-0.071697	-0.678434	0	0
47376	2.592560	-1.108164	9.073183	-0.040468	0.013166	0.090859	-0.301701	1.182715	-0.595301	0.715941	-0.151259	-0.071248	-0.677845	0	0
47377	2.671460	-1.558357	9.144238	-0.072693	0.022748	0.092304	-0.301966	1.183133	-0.596081	0.716467	-0.151644	-0.070449	-0.677285	0	0
47378	2.451343	-1.274938	9.235921	-0.024476	-0.011349	0.103228	-0.301448	1.184935	-0.595283	0.717094	-0.152013	-0.070265	-0.676558	0	0
47379	2.747733	-1.691876	8.937749	-0.035036	0.008821	0.075740	-0.302129	1.187160	-0.593937	0.717555	-0.152208	-0.069843	-0.676069	0	0
47380	2.489252	-1.389474	9.633254	0.053319	-0.016664	0.100207	-0.298811	1.186864	-0.593202	0.718275	-0.152052	-0.070227	-0.675300	0	0
47381	2.344697	-1.677249	9.547071	0.111502	-0.007827	0.098006	-0.297213	1.186856	-0.594803	0.719098	-0.151314	-0.070871	-0.674521	0	0
47382	2.605313	-1.353365	9.151972	0.086637	0.062185	0.090145	-0.296016	1.186433	-0.594825	0.719853	-0.150379	-0.070928	-0.673919	0	0
47383	2.222099	-1.581727	9.008445	0.000799	0.069326	0.082567	-0.295344	1.186014	-0.596285	0.720459	-0.149901	-0.070288	-0.673445	0	0
47384	2.738816	-1.590551	9.013498	0.004331	0.053413	0.087665	-0.293885	1.185588	-0.595260	0.721066	-0.149615	-0.069858	-0.672904	0	0
47385	2.486746	-1.766906	10.479767	-0.040680	-0.037814	0.079965	-0.294153	1.187258	-0.597473	0.721517	-0.150150	-0.069709	-0.672316	0	0
47386	2.060047	-1.295202	9.477008	-0.074350	0.071029	0.069786	-0.291919	1.190022	-0.595246	0.721897	-0.150301	-0.068649	-0.671983	0	0
47387	2.823538	-1.535998	8.191405	-0.014137	0.032683	0.033708	-0.291145	1.192238	-0.592477	0.722126	-0.150135	-0.068236	-0.671816	0	0
47388	2.806612	-0.875697	8.554858	0.095702	-0.065397	0.045741	-0.290871	1.191404	-0.593540	0.722505	-0.149958	-0.069339	-0.671335	0	0
47389	3.258963	-1.122868	9.110527	-0.013538	-0.051685	0.050964	-0.290879	1.192515	-0.593267	0.722791	-0.150373	-0.069521	-0.670916	0	0
47390	3.311584	-0.539224	9.753705	0.016690	-0.053654	0.078582	-0.293792	1.192810	-0.595715	0.723277	-0.150711	-0.069959	-0.670270	0	0
47391	3.025894	-0.638390	9.632452	-0.038714	0.036533	0.092672	-0.293012	1.195027	-0.594785	0.723865	-0.150749	-0.069277	-0.669698	0	0
47392	3.105464	-0.988208	9.493149	-0.017291	0.022530	0.101497	-0.291020	1.195851	-0.596384	0.724506	-0.150837	-0.068902	-0.669023	0	0
47393	2.940802	-1.047437	9.368908	0.072113	-0.044740	0.100183	-0.292623	1.196970	-0.595297	0.725253	-0.150623	-0.069541	-0.668195	0	0
47394	2.837402	-1.316680	9.155198	0.218864	-0.027136	0.106584	-0.292878	1.195861	-0.596618	0.726244	-0.149334	-0.071096	-0.667244	0	0
47395	2.972103	-1.735569	9.379953	0.100761	-0.083186	0.080716	-0.291809	1.194466	-0.596123	0.726870	-0.149158	-0.072238	-0.666478	0	0
47396	2.480582	-1.256602	9.800696	0.052342	-0.065698	0.100049	-0.291277	1.194463	-0.596394	0.727540	-0.149331	-0.072972	-0.665628	0	0
47397	2.555839	-1.521048	9.251417	-0.054821	0.015763	0.092449	-0.291150	1.195574	-0.596779	0.728084	-0.149629	-0.072334	-0.665036	0	0
47398	2.017219	-1.199276	9.274185	-0.110269	0.005413	0.085185	-0.290902	1.197516	-0.594793	0.728460	-0.150500	-0.071491	-0.664518	0	0
47399	2.359468	-1.269031	8.573421	-0.085072	0.050093	0.085429	-0.291178	1.199462	-0.595032	0.728937	-0.150776	-0.070404	-0.664049	0	0
47400	2.828309	-1.571876	9.056204	-0.060121	-0.041087	0.065681	-0.291193	1.201406	-0.593961	0.729225	-0.151577	-0.070262	-0.663565	0	0
47401	2.573445	-1.105545	9.880947	0.073831	-0.109447	0.082425	-0.290792	1.201404	-0.594755	0.729809	-0.151748	-0.071395	-0.662763	0	0
47402	2.629980	-1.298920	9.714799	0.106137	-0.035927	0.086398	-0.290263	1.201540	-0.594368	0.730489	-0.151316	-0.072286	-0.662015	0	0
47403	2.605096	-1.395529	9.521625	0.043487	-0.020176	0.100089	-0.291730	1.203354	-0.595510	0.731205	-0.151125	-0.072535	-0.661241	0	0
47404	2.575613	-1.458559	9.285614	-0.028081	-0.004406	0.108438	-0.290538	1.202652	-0.593565	0.731848	-0.151481	-0.072274	-0.660476	0	0
47405	2.640150	-1.204944	9.009170	-0.122918	-0.009661	0.114815	-0.289624	1.205841	-0.594335	0.732416	-0.152445	-0.071322	-0.659728	0	0
47406	2.664193	-1.215180	8.869443	-0.053188	-0.035890	0.124034	-0.288841	1.206669	-0.591974	0.733100	-0.153202	-0.071102	-0.658816	0	0
47407	2.567256	-1.271372	9.124402	-0.010366	-0.049941	0.140168	-0.289394	1.210561	-0.591927	0.733976	-0.153623	-0.071146	-0.657737	0	0
47408	2.557273	-1.319152	9.205657	0.000257	-0.030768	0.168504	-0.287538	1.210272	-0.590907	0.735033	-0.153986	-0.071172	-0.656467	0	0
47409	2.618914	-1.146034	9.341710	-0.017823	-0.055395	0.199138	-0.287287	1.212632	-0.590625	0.736278	-0.154535	-0.071114	-0.654948	0	0
47410	2.693969	-1.117859	9.307737	-0.034008	-0.074694	0.212151	-0.286377	1.215821	-0.590344	0.737531	-0.155467	-0.071171	-0.653309	0	0
47411	2.823613	-1.224616	9.336637	-0.032350	-0.073052	0.240305	-0.287059	1.218324	-0.589258	0.739003	-0.156264	-0.071083	-0.651463	0	0
47412	2.810677	-1.349206	9.462700	0.039119	-0.097583	0.253050	-0.285471	1.219982	-0.590579	0.740612	-0.156832	-0.071720	-0.649426	0	0
47413	2.829248	-1.452857	9.437313	0.132196	-0.092297	0.249315	-0.285461	1.218038	-0.590336	0.742375	-0.156539	-0.072829	-0.647357	0	0
47414	2.800007	-1.499759	9.756689	0.108877	-0.091495	0.252665	-0.283216	1.220665	-0.591132	0.744083	-0.156548	-0.073875	-0.645272	0	0
47415	2.817555	-1.406416	9.649454	-0.048562	-0.066155	0.256031	-0.283108	1.223301	-0.588480	0.745614	-0.157430	-0.073609	-0.643317	0	0
47416	3.112215	-1.396945	9.565303	-0.120097	-0.097704	0.239450	-0.284063	1.226361	-0.586202	0.746862	-0.159171	-0.073246	-0.641481	0	0
47417	3.116317	-1.495863	9.477605	-0.096733	-0.093258	0.220231	-0.283170	1.231354	-0.584064	0.748057	-0.160560	-0.072931	-0.639775	0	0
47418	3.088604	-1.313379	9.302085	-0.037542	-0.092268	0.196043	-0.283189	1.233992	-0.582987	0.749154	-0.161616	-0.073124	-0.638202	0	0
47419	3.128077	-1.198096	9.346332	-0.053610	-0.092275	0.187125	-0.281616	1.237039	-0.582192	0.750199	-0.162652	-0.073134	-0.636708	0	0
47420	3.147385	-1.198365	9.307707	-0.100206	-0.083580	0.206197	-0.279769	1.239112	-0.582199	0.751259	-0.164128	-0.072846	-0.635111	0	0
47421	3.302966	-1.046401	9.058150	-0.060908	-0.083619	0.229384	-0.280207	1.244112	-0.579253	0.752559	-0.165197	-0.072680	-0.633311	0	0
47422	3.131668	-1.030099	9.232865	-0.018070	-0.101128	0.243782	-0.279411	1.246471	-0.582920	0.753968	-0.166191	-0.072982	-0.631337	0	0
47423	3.007925	-1.104411	8.999942	-0.011009	-0.061756	0.282775	-0.278638	1.248826	-0.580018	0.755693	-0.166784	-0.072881	-0.629126	0	0
47424	2.998254	-1.111074	9.156175	0.023649	-0.064512	0.329717	-0.277313	1.249931	-0.581078	0.757727	-0.167291	-0.073025	-0.626523	0	0
47425	3.031947	-1.125888	9.117258	0.071079	-0.020779	0.341664	-0.275749	1.253115	-0.578180	0.759973	-0.167044	-0.073030	-0.623863	0	0
47426	2.944562	-1.187833	9.088458	0.135445	0.010720	0.363410	-0.272044	1.254621	-0.577171	0.762438	-0.166253	-0.073244	-0.621034	0	0
47427	2.808085	-1.366714	9.236594	0.162343	0.019523	0.348659	-0.268592	1.256827	-0.580880	0.764888	-0.165058	-0.073499	-0.618304	0	0
47428	2.826262	-1.527857	9.287461	0.178452	0.022145	0.346103	-0.265130	1.257088	-0.584345	0.767305	-0.163849	-0.073920	-0.615575	0	0
47429	2.777669	-1.579426	9.604547	0.181995	0.019473	0.344354	-0.262074	1.257628	-0.586225	0.769738	-0.162492	-0.074300	-0.612845	0	0
47430	2.863942	-1.667144	9.456182	0.157072	0.026528	0.321247	-0.259554	1.258169	-0.586258	0.771947	-0.161398	-0.074594	-0.610314	0	0
47431	2.874594	-1.868980	9.552312	0.067564	-0.001506	0.316921	-0.256376	1.259263	-0.586033	0.773992	-0.161026	-0.074480	-0.607832	0	0
47432	2.663259	-2.045091	9.629022	0.031812	0.000309	0.306119	-0.253729	1.260776	-0.586058	0.775873	-0.161044	-0.074237	-0.605455	0	0
47433	2.470072	-2.048096	9.726793	-0.007456	0.005638	0.282997	-0.252159	1.264517	-0.585651	0.777583	-0.161176	-0.073661	-0.603292	0	0
47434	2.715682	-2.135280	9.372764	0.030191	-0.076525	0.252931	-0.249519	1.266585	-0.584883	0.779071	-0.161627	-0.074090	-0.601195	0	0
47435	2.858958	-2.351387	9.073415	-0.058240	-0.044986	0.236459	-0.248200	1.268801	-0.586063	0.780371	-0.162428	-0.073678	-0.599341	0	0
47436	3.026279	-2.593082	9.119665	-0.110964	-0.011788	0.229045	-0.246368	1.271984	-0.583695	0.781524	-0.163571	-0.072793	-0.597633	0	0
47437	2.860751	-2.774833	9.042092	-0.128830	-0.006466	0.225423	-0.244268	1.276139	-0.583816	0.782661	-0.164691	-0.071679	-0.595971	0	0
47438	2.561201	-2.782801	8.818659	-0.017803	-0.001028	0.215771	-0.243628	1.278634	-0.581043	0.783886	-0.165030	-0.071286	-0.594312	0	0
47439	2.363980	-2.688258	9.343002	-0.025105	-0.026485	0.226267	-0.241917	1.281819	-0.581957	0.785176	-0.165456	-0.070943	-0.592528	0	0
47440	2.401143	-2.239254	9.965537	-0.123501	-0.008253	0.211584	-0.239282	1.284443	-0.580526	0.786190	-0.166663	-0.069986	-0.590958	0	0
47441	2.607446	-1.746325	9.652166	-0.214539	0.108976	0.207866	-0.235861	1.288450	-0.578567	0.787143	-0.167754	-0.067481	-0.589670	0	0
47442	2.955046	-1.741702	8.904142	-0.117839	0.007619	0.183444	-0.234829	1.291359	-0.574613	0.788003	-0.168797	-0.066479	-0.588336	0	0
47443	3.027358	-2.102623	9.048384	0.016165	-0.051941	0.205254	-0.231918	1.293566	-0.575687	0.789211	-0.169021	-0.066608	-0.586635	0	0
47444	3.133337	-2.133059	8.804368	0.008936	-0.001259	0.242362	-0.231127	1.295228	-0.576733	0.790617	-0.169157	-0.066321	-0.584733	0	0
47445	3.025585	-2.002567	8.727484	-0.058258	-0.001285	0.264843	-0.229553	1.297997	-0.575941	0.792071	-0.169719	-0.065522	-0.582689	0	0
47446	2.668562	-1.953732	8.841685	-0.019917	-0.048473	0.277403	-0.228521	1.302435	-0.574599	0.793588	-0.170378	-0.065378	-0.580443	0	0
47447	2.679246	-1.811779	8.881681	0.094698	-0.041415	0.259784	-0.225479	1.302833	-0.572146	0.795235	-0.169955	-0.065794	-0.578263	0	0
47448	2.770444	-1.559367	9.066461	0.160946	-0.013459	0.255982	-0.223356	1.303100	-0.572175	0.796947	-0.168958	-0.066456	-0.576119	0	0
47449	2.643133	-1.468989	9.193579	0.127008	0.018932	0.248857	-0.220695	1.303364	-0.574578	0.798612	-0.167917	-0.066597	-0.574097	0	0
47450	2.638132	-1.488604	9.058802	0.122608	0.016367	0.235598	-0.218560	1.304188	-0.579068	0.800150	-0.167038	-0.066835	-0.572182	0	0
47451	2.634977	-1.589820	8.987965	0.074321	0.023378	0.232610	-0.215910	1.306119	-0.580666	0.801626	-0.166377	-0.066664	-0.570325	0	0
47452	2.897990	-1.616160	8.910885	-0.017726	0.025094	0.210715	-0.214185	1.306110	-0.580692	0.802785	-0.166552	-0.066071	-0.568710	0	0
47453	2.914628	-1.654644	8.953561	-0.203868	0.033759	0.219950	-0.211827	1.310957	-0.579629	0.803723	-0.168057	-0.064258	-0.567149	0	0
47454	2.954802	-1.771021	8.754791	-0.287906	0.035541	0.210501	-0.209609	1.315943	-0.576723	0.804423	-0.170340	-0.062046	-0.565720	0	0
47455	2.861651	-1.962901	8.695705	-0.105279	-0.006286	0.176423	-0.206837	1.317454	-0.574649	0.805243	-0.171254	-0.061190	-0.564369	0	0
47456	2.717167	-1.913000	8.913838	0.020930	-0.011463	0.157988	-0.207645	1.319542	-0.574878	0.806134	-0.171283	-0.061190	-0.563087	0	0
47457	2.834010	-1.788326	9.080104	-0.108788	0.012932	0.157117	-0.206072	1.321476	-0.572256	0.806845	-0.172107	-0.060196	-0.561922	0	0
47458	2.794667	-1.893246	9.278726	-0.316331	0.049603	0.153961	-0.202529	1.326177	-0.568322	0.807164	-0.174508	-0.057814	-0.560974	0	0
47459	2.720527	-2.135127	9.435214	-0.310879	0.035664	0.125722	-0.202037	1.330894	-0.564867	0.807350	-0.176813	-0.055555	-0.560212	0	0
47460	2.643891	-2.041165	9.290343	-0.153376	0.025270	0.120710	-0.200608	1.336997	-0.566010	0.807741	-0.178012	-0.054339	-0.559387	0	0
47461	2.613276	-1.926076	9.092443	-0.040597	0.027106	0.118051	-0.199552	1.337547	-0.565101	0.808351	-0.178174	-0.053674	-0.558517	0	0
47462	2.658602	-2.001241	9.011872	0.061431	0.035893	0.116155	-0.197714	1.339479	-0.562483	0.809101	-0.177575	-0.053581	-0.557630	0	0
47463	2.599879	-2.117749	9.304263	0.131058	0.011323	0.135947	-0.197168	1.338506	-0.565128	0.810105	-0.176445	-0.053971	-0.556493	0	0
47464	2.657708	-2.137276	9.358820	0.093455	0.021768	0.142738	-0.194503	1.338215	-0.567536	0.811048	-0.175679	-0.054124	-0.555346	0	0
47465	2.516393	-2.314023	9.406076	0.089753	0.047975	0.175414	-0.196486	1.336837	-0.567520	0.812212	-0.174699	-0.053916	-0.553972	0	0
47466	2.637107	-2.328408	9.729340	0.175483	0.014604	0.192614	-0.194345	1.335994	-0.570976	0.813563	-0.173331	-0.054494	-0.552360	0	0
47467	2.714517	-1.959757	9.348353	0.145911	0.044323	0.224288	-0.189977	1.337497	-0.569977	0.815084	-0.171939	-0.054542	-0.550545	0	0
47468	2.721392	-2.001644	9.040168	0.087740	0.007622	0.224609	-0.188637	1.336380	-0.571716	0.816446	-0.171339	-0.054637	-0.548702	0	0
47469	2.588899	-2.296237	9.114835	0.114443	-0.044869	0.236047	-0.188378	1.337489	-0.571709	0.817917	-0.170699	-0.055221	-0.546648	0	0
47470	2.507092	-2.256897	9.185694	0.150094	-0.051913	0.262747	-0.185969	1.336923	-0.576218	0.819549	-0.169935	-0.056079	-0.544349	0	0
47471	2.566257	-2.084502	9.079009	0.135651	-0.089588	0.283673	-0.184369	1.336082	-0.577039	0.821276	-0.169390	-0.057064	-0.541808	0	0
47472	2.658220	-2.060778	9.205873	0.095211	-0.103726	0.315024	-0.182790	1.338434	-0.576776	0.823052	-0.169383	-0.057959	-0.539014	0	0
47473	2.538669	-1.896113	9.261674	0.031600	-0.076660	0.341162	-0.182531	1.339683	-0.577162	0.824901	-0.169653	-0.058179	-0.536070	0	0
47474	2.123147	-1.925920	9.466808	0.013510	-0.099408	0.371903	-0.179490	1.342027	-0.577316	0.826826	-0.170324	-0.058501	-0.532848	0	0
47475	1.949543	-1.888525	9.454315	0.068952	-0.090614	0.382092	-0.176045	1.343675	-0.578272	0.828929	-0.170365	-0.058956	-0.529506	0	0
47476	2.104134	-1.882547	9.443437	0.165574	-0.090636	0.384513	-0.173928	1.345053	-0.578553	0.831159	-0.169732	-0.059990	-0.526087	0	0
47477	2.196911	-1.739125	9.386601	0.197857	-0.085367	0.372434	-0.173799	1.345747	-0.578548	0.833407	-0.168653	-0.061092	-0.522740	0	0
47478	2.381115	-1.639995	9.237136	0.102994	-0.076694	0.384078	-0.170216	1.346422	-0.579516	0.835507	-0.168462	-0.061684	-0.519369	0	0
47479	2.225789	-1.749340	9.266061	0.045703	-0.085424	0.386296	-0.166243	1.347928	-0.579167	0.837544	-0.168647	-0.061965	-0.515983	0	0
47480	2.172739	-1.737045	9.218591	0.067198	-0.109867	0.375810	-0.164630	1.345976	-0.581707	0.839497	-0.168915	-0.062661	-0.512627	0	0
47481	2.135991	-1.476636	9.332461	0.122664	-0.111619	0.375389	-0.162517	1.348048	-0.582113	0.841566	-0.168565	-0.063569	-0.509226	0	0
47482	2.279003	-1.407447	9.512284	0.097672	-0.108168	0.358444	-0.159082	1.350389	-0.581091	0.843456	-0.168553	-0.064436	-0.505984	0	0
47483	2.373523	-1.364455	9.653768	0.083425	-0.092447	0.344275	-0.155784	1.353704	-0.580583	0.845291	-0.168398	-0.065029	-0.502888	0	0
47484	2.546672	-1.457892	9.430079	0.127304	-0.097677	0.340104	-0.154715	1.353422	-0.582309	0.847122	-0.168065	-0.065986	-0.499784	0	0
47485	2.634484	-1.666076	9.220229	0.164110	-0.087100	0.320961	-0.153495	1.349805	-0.583415	0.848957	-0.167175	-0.066977	-0.496829	0	0
47486	2.539615	-1.757239	9.056563	0.225046	-0.082608	0.305574	-0.150302	1.350205	-0.586087	0.850766	-0.165910	-0.068349	-0.493964	0	0
47487	2.646672	-1.645022	9.056930	0.268156	-0.099160	0.265285	-0.149376	1.351451	-0.587402	0.852464	-0.164152	-0.070051	-0.491378	0	0
47488	2.714128	-1.673798	9.257909	0.264614	-0.076457	0.258261	-0.148017	1.348669	-0.591786	0.854084	-0.162482	-0.071643	-0.488884	0	0
47489	2.824518	-1.770848	9.265454	0.252169	-0.072951	0.240507	-0.145618	1.347406	-0.592492	0.855628	-0.160710	-0.073085	-0.486551	0	0
47490	2.781337	-1.731921	9.299924	0.232436	-0.089589	0.245610	-0.145339	1.346712	-0.595261	0.857102	-0.159366	-0.074652	-0.484155	0	0
47491	2.781817	-1.666802	9.358352	0.187621	-0.097522	0.259365	-0.144534	1.345874	-0.596070	0.858594	-0.158278	-0.075963	-0.481658	0	0
47492	2.816759	-1.512718	9.494416	0.117704	-0.101139	0.283533	-0.142530	1.344197	-0.597037	0.860041	-0.157998	-0.077014	-0.478993	0	0
47493	2.796748	-1.276406	9.636707	0.073733	-0.094245	0.311486	-0.139607	1.344043	-0.597608	0.861587	-0.157906	-0.077666	-0.476131	0	0
47494	2.678583	-1.260409	9.847013	0.096028	-0.129249	0.311556	-0.137753	1.345561	-0.598672	0.863094	-0.157964	-0.078810	-0.473187	0	0
47495	2.586970	-1.240354	9.879280	0.117311	-0.101340	0.361189	-0.138170	1.348758	-0.598634	0.864918	-0.157554	-0.079647	-0.469840	0	0
47496	2.573014	-1.163499	9.805777	0.061786	-0.059399	0.387392	-0.134601	1.350821	-0.597617	0.866758	-0.157635	-0.079905	-0.466365	0	0
47497	2.638999	-1.049019	9.655104	-0.004502	-0.045467	0.413402	-0.130871	1.349134	-0.598610	0.868654	-0.158043	-0.079602	-0.462738	0	0
47498	2.781505	-1.027712	9.120547	0.013435	-0.045404	0.418793	-0.126114	1.352302	-0.597601	0.870548	-0.158496	-0.079462	-0.459033	0	0
47499	2.934728	-1.211854	9.073846	0.077617	-0.080517	0.461347	-0.122812	1.355200	-0.597622	0.872733	-0.158379	-0.079766	-0.454851	0	0
47500	3.097156	-1.456482	8.935037	0.143823	-0.045546	0.475078	-0.118449	1.358649	-0.598180	0.875053	-0.157736	-0.080130	-0.450534	0	0
47501	2.963287	-1.606667	9.035411	0.211696	-0.054308	0.496696	-0.113124	1.357232	-0.600377	0.877585	-0.156352	-0.080761	-0.445955	0	0
47502	2.582628	-1.815776	8.901696	0.191938	-0.013993	0.527614	-0.108737	1.358738	-0.604632	0.880191	-0.155181	-0.080979	-0.441163	0	0
47503	2.359609	-1.943143	9.156925	0.170259	-0.058666	0.552002	-0.103162	1.359820	-0.606283	0.882845	-0.154214	-0.081378	-0.436096	0	0
47504	2.393970	-1.872979	9.378555	0.127386	-0.026333	0.539470	-0.097054	1.360760	-0.608337	0.885338	-0.153667	-0.081399	-0.431205	0	0
47505	2.605880	-1.963005	9.582391	0.066433	-0.038737	0.553874	-0.091753	1.361563	-0.606965	0.887800	-0.153522	-0.081167	-0.426210	0	0
47506	2.613675	-2.227293	9.699459	0.073737	-0.017686	0.523103	-0.085922	1.363059	-0.606513	0.890094	-0.153390	-0.080901	-0.421496	0	0
47507	2.674837	-2.445126	9.412816	0.036202	0.015584	0.529943	-0.081692	1.364423	-0.603806	0.892399	-0.153262	-0.080097	-0.416796	0	0
47508	2.587147	-2.550314	9.400346	-0.009426	-0.024617	0.517134	-0.074010	1.367714	-0.604153	0.894487	-0.153886	-0.079550	-0.412169	0	0
47509	2.589037	-2.622587	9.368254	-0.005776	-0.044683	0.495925	-0.069774	1.370469	-0.605241	0.896491	-0.154358	-0.079164	-0.407690	0	0
47510	2.649029	-2.680330	9.516088	0.005967	-0.042037	0.467790	-0.065417	1.375029	-0.606050	0.898342	-0.154869	-0.078909	-0.403448	0	0
47511	2.668211	-2.704093	9.659858	0.005875	-0.055227	0.480064	-0.061577	1.377091	-0.606613	0.900247	-0.155270	-0.078693	-0.399066	0	0
47512	2.500055	-2.582346	9.715585	0.018542	-0.029756	0.455650	-0.055340	1.376918	-0.605659	0.902041	-0.155602	-0.078393	-0.394924	0	0
47513	2.396878	-2.498902	9.996238	0.043626	-0.059476	0.432857	-0.050836	1.379116	-0.606757	0.903776	-0.155638	-0.078438	-0.390914	0	0
47514	2.515752	-2.422830	10.005700	-0.002709	-0.031448	0.399115	-0.045542	1.381309	-0.605765	0.905279	-0.156121	-0.078157	-0.387282	0	0
47515	2.674439	-2.511445	9.748544	-0.120740	-0.009588	0.395631	-0.042642	1.383235	-0.603163	0.906620	-0.157419	-0.077171	-0.383801	0	0
47516	2.635056	-2.608066	9.514635	-0.174317	-0.013870	0.376718	-0.038962	1.388492	-0.601065	0.907753	-0.159365	-0.076101	-0.380521	0	0
47517	2.415581	-2.563610	9.334376	-0.169804	-0.074966	0.355460	-0.034354	1.393186	-0.597936	0.908783	-0.161329	-0.075585	-0.377324	0	0
47518	2.337587	-2.311851	8.874072	-0.254707	-0.073107	0.348765	-0.032009	1.399283	-0.595283	0.909604	-0.164204	-0.074792	-0.374252	0	0
47519	2.213001	-2.160614	8.458681	-0.328029	-0.085251	0.347383	-0.029130	1.403987	-0.591077	0.910304	-0.167635	-0.073788	-0.371215	0	0
47520	2.151272	-2.011172	8.403249	-0.304840	-0.101001	0.361644	-0.024130	1.409235	-0.587160	0.911031	-0.171072	-0.073036	-0.367999	0	0
47521	2.025794	-1.995949	8.342016	-0.187632	-0.100051	0.364306	-0.022306	1.413111	-0.583471	0.911984	-0.173281	-0.072652	-0.364665	0	0
47522	2.001541	-2.014621	8.466991	-0.049010	-0.118417	0.368775	-0.020213	1.417960	-0.582667	0.913131	-0.174448	-0.072981	-0.361156	0	0
47523	2.041255	-1.865664	8.511624	0.031579	-0.058929	0.372239	-0.015704	1.419047	-0.583250	0.914497	-0.174503	-0.073002	-0.357651	0	0
47524	2.132737	-1.904881	8.505577	0.113809	-0.069467	0.387745	-0.011062	1.419299	-0.582399	0.916005	-0.174013	-0.073434	-0.353923	0	0
47525	2.300541	-1.742406	8.578101	0.197908	-0.050276	0.393695	-0.007979	1.416506	-0.586283	0.917715	-0.172517	-0.073927	-0.350104	0	0
47526	1.963572	-1.911788	8.175277	0.242763	0.011166	0.396082	-0.002390	1.415366	-0.588481	0.919500	-0.170561	-0.074058	-0.346330	0	0
47527	2.155593	-1.431601	9.164567	0.478663	-0.096695	0.408004	0.002558	1.412148	-0.593581	0.921657	-0.166632	-0.075924	-0.342077	0	0
47528	2.409473	-1.739973	9.651544	0.637860	-0.017254	0.430450	0.006865	1.405878	-0.600014	0.924133	-0.161154	-0.077613	-0.337614	0	0
47529	2.591696	-1.937223	10.111574	0.789827	-0.089098	0.425905	0.010671	1.396419	-0.609887	0.926755	-0.154307	-0.080429	-0.332935	0	0
47530	2.794247	-1.942277	8.975327	0.757906	0.024820	0.426929	0.015276	1.385566	-0.618473	0.929312	-0.147557	-0.082129	-0.328421	0	0
47531	2.945579	-1.723923	9.188039	0.653244	-0.008505	0.407535	0.019874	1.376102	-0.626913	0.931594	-0.141676	-0.083770	-0.324104	0	0
47532	3.010028	-2.169163	9.268888	0.630996	0.056238	0.395159	0.025920	1.368852	-0.635747	0.933771	-0.135961	-0.084798	-0.319992	0	0
47533	3.434754	-1.581128	10.723685	0.729202	0.004208	0.390360	0.030778	1.359108	-0.642486	0.935993	-0.129303	-0.086586	-0.315753	0	0
47534	2.831970	-2.096410	9.795219	0.724089	0.131453	0.394404	0.036699	1.350470	-0.651201	0.938238	-0.122465	-0.087197	-0.311623	0	0
47535	2.640321	-2.208905	9.487934	0.717999	0.114157	0.359092	0.040245	1.337955	-0.657554	0.940310	-0.115534	-0.087955	-0.307786	0	0
47536	2.901589	-2.484843	9.588261	0.736975	0.052970	0.295427	0.046973	1.326812	-0.665124	0.942069	-0.108714	-0.089450	-0.304443	0	0
47537	3.415778	-2.180166	9.851709	0.757711	0.088708	0.265650	0.051026	1.317765	-0.670530	0.943750	-0.101418	-0.090673	-0.301377	0	0
47538	3.381337	-1.593058	9.832318	0.654912	0.079106	0.245611	0.055356	1.307468	-0.677005	0.945184	-0.095236	-0.091718	-0.298572	0	0
47539	2.777980	-1.527332	9.335954	0.420516	0.116027	0.265390	0.058603	1.299676	-0.681598	0.946468	-0.091053	-0.091675	-0.295811	0	0
47540	2.142541	-1.909778	9.288969	0.184257	0.051438	0.256499	0.062232	1.296049	-0.688520	0.947417	-0.089408	-0.091568	-0.293295	0	0
47541	1.838494	-2.217542	9.338528	0.014301	0.060249	0.246508	0.065818	1.295474	-0.688187	0.948200	-0.089235	-0.090875	-0.291025	0	0
47542	1.909333	-1.774774	9.580951	-0.055422	0.023470	0.216852	0.068735	1.296986	-0.689661	0.948781	-0.089905	-0.090366	-0.289076	0	0
47543	2.119864	-1.718235	9.728800	-0.075074	0.026894	0.206974	0.070965	1.300584	-0.687820	0.949328	-0.090651	-0.089766	-0.287228	0	0
47544	2.154063	-1.667607	9.854068	-0.040907	0.019965	0.164899	0.073894	1.299596	-0.688794	0.949762	-0.091146	-0.089379	-0.285756	0	0
47545	1.899868	-1.415765	9.758211	-0.010343	-0.009602	0.129016	0.074932	1.302784	-0.686939	0.950106	-0.091318	-0.089382	-0.284555	0	0
47546	1.682985	-1.356000	9.871329	0.009331	-0.021798	0.124785	0.075723	1.303891	-0.687203	0.950429	-0.091419	-0.089570	-0.283381	0	0
47547	1.615271	-1.367688	9.809289	0.011190	-0.023481	0.110713	0.077062	1.301661	-0.686983	0.950726	-0.091406	-0.089781	-0.282321	0	0
47548	1.760576	-1.310993	9.842336	0.066778	-0.005968	0.090000	0.078665	1.301098	-0.688852	0.951015	-0.090884	-0.090013	-0.281439	0	0
47549	1.669458	-0.547604	9.904776	0.160712	0.001914	0.097945	0.080264	1.300812	-0.690193	0.951432	-0.089357	-0.090412	-0.280388	0	0
47550	1.672680	-0.771406	9.878139	0.252926	-0.005892	0.082681	0.079759	1.298317	-0.693363	0.951862	-0.087057	-0.091172	-0.279406	0	0
47551	1.803677	-1.029442	9.994217	0.297674	-0.016414	0.072301	0.081126	1.293590	-0.697109	0.952299	-0.084243	-0.092147	-0.278457	0	0
47552	1.859801	-0.943713	9.855316	0.238694	-0.008522	0.063092	0.081293	1.290814	-0.702393	0.952646	-0.082067	-0.092908	-0.277666	0	0
47553	1.885715	-1.019865	9.402364	0.133108	-0.033850	0.069266	0.081317	1.288177	-0.704784	0.952910	-0.080864	-0.093592	-0.276881	0	0
47554	2.047758	-0.982867	9.329287	0.024729	-0.119666	0.071651	0.080136	1.286101	-0.705444	0.952997	-0.081041	-0.094812	-0.276116	0	0
47555	2.038675	-0.909913	9.565744	-0.092579	-0.163501	0.074174	0.079993	1.286238	-0.702550	0.952965	-0.082352	-0.096104	-0.275390	0	0
47556	1.912581	-0.983443	9.582811	-0.214351	-0.188026	0.085557	0.078104	1.289858	-0.699858	0.952820	-0.085009	-0.097303	-0.274662	0	0
47557	1.974702	-1.068831	9.348156	-0.341444	-0.175821	0.104030	0.076341	1.296256	-0.699636	0.952633	-0.088752	-0.098000	-0.273879	0	0
47558	2.187695	-1.002955	9.409566	-0.427324	-0.181156	0.098046	0.074697	1.302651	-0.695606	0.952315	-0.093429	-0.098536	-0.273237	0	0
47559	2.067022	-0.996847	9.526045	-0.434459	-0.116424	0.108837	0.074112	1.309874	-0.692110	0.952079	-0.097894	-0.098403	-0.272543	0	0
47560	2.154643	-0.910071	9.809896	-0.384299	-0.114704	0.089808	0.074851	1.317228	-0.687582	0.951807	-0.101968	-0.098428	-0.271988	0	0
47561	1.855043	-0.944993	10.211058	-0.294847	-0.035967	0.106680	0.073742	1.322787	-0.683437	0.951756	-0.104868	-0.097903	-0.271252	0	0
47562	2.070937	-1.135377	9.856098	-0.186480	0.000835	0.103102	0.075038	1.327085	-0.681575	0.951820	-0.106756	-0.097350	-0.270489	0	0
47563	2.607558	-1.047176	9.391014	-0.096805	0.025355	0.079038	0.076357	1.328605	-0.681449	0.951955	-0.107571	-0.096806	-0.269885	0	0
47564	2.563416	-1.136331	9.226933	-0.070768	0.046433	0.069610	0.078736	1.329841	-0.680685	0.952093	-0.108201	-0.096167	-0.269374	0	0
47565	2.276155	-1.452229	9.019081	-0.111906	0.046557	0.069337	0.080051	1.330666	-0.678201	0.952204	-0.109095	-0.095392	-0.268899	0	0
47566	2.497246	-1.598650	8.895316	-0.128034	0.050871	0.077953	0.080314	1.330942	-0.677939	0.952303	-0.110266	-0.094547	-0.268367	0	0
47567	2.386762	-1.515899	8.930869	-0.164732	0.041260	0.077700	0.083478	1.334675	-0.678082	0.952368	-0.111692	-0.093674	-0.267854	0	0
47568	2.226479	-1.644331	8.998073	-0.157675	0.058738	0.102508	0.083984	1.337031	-0.674650	0.952501	-0.113147	-0.092647	-0.267126	0	0
47569	2.206636	-1.723025	9.170390	-0.119158	0.055256	0.086901	0.087162	1.339097	-0.675729	0.952649	-0.114115	-0.091753	-0.266495	0	0
47570	2.360952	-1.764316	9.432966	-0.058379	0.053409	0.092564	0.088998	1.341586	-0.673368	0.952859	-0.114628	-0.091052	-0.265764	0	0
47571	2.514993	-1.835293	9.426014	-0.065570	0.070835	0.104850	0.091514	1.342683	-0.673395	0.953125	-0.115067	-0.090134	-0.264929	0	0
47572	2.400732	-1.942576	9.447397	-0.171179	0.110172	0.121858	0.093629	1.343365	-0.672107	0.953330	-0.116531	-0.088559	-0.264084	0	0
47573	2.435229	-2.187808	9.571665	-0.233886	0.086487	0.126539	0.096388	1.347099	-0.670010	0.953463	-0.118562	-0.087024	-0.263207	0	0
47574	2.472554	-2.375324	9.698975	-0.246493	0.103906	0.144963	0.099809	1.350689	-0.667268	0.953620	-0.120779	-0.085281	-0.262199	0	0
47575	2.349225	-2.394095	9.538790	-0.248306	0.110949	0.156467	0.104025	1.355248	-0.665579	0.953818	-0.122921	-0.083441	-0.261072	0	0
47576	2.210903	-2.480379	9.286626	-0.226772	0.128553	0.154955	0.106653	1.358705	-0.663352	0.954028	-0.124892	-0.081500	-0.259980	0	0
47577	2.009209	-2.658986	9.358417	-0.183832	0.085770	0.141037	0.110742	1.361458	-0.660497	0.954229	-0.126485	-0.080088	-0.258909	0	0
47578	1.953805	-2.637154	9.277428	-0.174855	0.088439	0.137610	0.113103	1.364638	-0.657611	0.954413	-0.128049	-0.078686	-0.257890	0	0
47579	2.013011	-2.464273	9.329378	-0.139089	0.036818	0.127126	0.115206	1.366708	-0.654995	0.954586	-0.129342	-0.077875	-0.256850	0	0
47580	2.094454	-2.560737	9.454950	-0.072960	0.014895	0.134531	0.117859	1.368083	-0.656598	0.954828	-0.130119	-0.077439	-0.255686	0	0
47581	2.267535	-2.672579	9.505048	0.027324	-0.016572	0.106875	0.119198	1.366966	-0.658075	0.955118	-0.129956	-0.077594	-0.254638	0	0
47582	2.287287	-2.605955	9.318172	0.088180	-0.023524	0.107305	0.120508	1.366539	-0.652319	0.955466	-0.129272	-0.077971	-0.253563	0	0
47583	2.215450	-2.518989	9.257301	0.032853	-0.030431	0.075195	0.119991	1.365432	-0.654556	0.955667	-0.129080	-0.078316	-0.252794	0	0
47584	2.273051	-2.567651	9.222596	0.004182	-0.051454	0.078408	0.121985	1.364865	-0.654460	0.955810	-0.129246	-0.078784	-0.252025	0	0
47585	2.422367	-2.626343	9.287930	0.068779	-0.039156	0.040975	0.121344	1.363621	-0.658929	0.955961	-0.128721	-0.079351	-0.251542	0	0
47586	2.473295	-2.597715	9.340696	0.135040	-0.033889	0.030011	0.120835	1.360987	-0.660918	0.956160	-0.127554	-0.080042	-0.251159	0	0
47587	2.359646	-2.616319	9.259745	0.110085	0.013416	0.024746	0.121773	1.360705	-0.662906	0.956361	-0.126504	-0.080235	-0.250864	0	0
47588	2.297523	-2.515570	9.011477	0.093164	0.032741	0.020331	0.122448	1.358618	-0.662674	0.956532	-0.125563	-0.080195	-0.250697	0	0
47589	2.194689	-2.379652	9.148522	0.022508	0.004762	0.003029	0.123109	1.359448	-0.663333	0.956558	-0.125368	-0.080281	-0.250668	0	0
47590	2.164635	-2.191861	9.129310	-0.052584	0.004781	-0.009807	0.123653	1.356806	-0.662711	0.956447	-0.125867	-0.080182	-0.250873	0	0
47591	2.145442	-2.172622	9.079224	-0.065078	0.011802	-0.013387	0.122844	1.358476	-0.661893	0.956327	-0.126484	-0.080002	-0.251079	0	0
47592	2.164505	-2.211007	9.160336	-0.023888	-0.009172	-0.029039	0.122583	1.358200	-0.662680	0.956190	-0.126729	-0.080131	-0.251434	0	0
47593	2.198160	-2.230676	9.106942	-0.016741	0.008310	-0.020125	0.124031	1.360137	-0.662420	0.956110	-0.126894	-0.080117	-0.251660	0	0
47594	2.242194	-2.149428	9.045007	-0.070403	0.004804	-0.024048	0.122036	1.360425	-0.661730	0.955936	-0.127552	-0.079988	-0.252027	0	0
47595	2.165309	-2.095826	9.072724	-0.102705	-0.003980	-0.006659	0.122418	1.361810	-0.659489	0.955769	-0.128585	-0.079859	-0.252178	0	0
47596	2.059100	-2.092333	9.157803	-0.031167	-0.012707	-0.002614	0.121887	1.362091	-0.659741	0.955684	-0.128930	-0.079968	-0.252289	0	0
47597	2.049845	-2.036833	9.192169	0.047507	0.004766	0.015660	0.123748	1.361525	-0.659644	0.955773	-0.128523	-0.080105	-0.252117	0	0
47598	2.108436	-1.950484	9.262358	0.072604	0.025751	0.010630	0.125076	1.362630	-0.661755	0.955884	-0.127790	-0.080091	-0.252072	0	0
47599	2.160845	-2.054010	9.364064	0.081504	0.025701	0.017705	0.125747	1.360821	-0.660732	0.956038	-0.127006	-0.080111	-0.251880	0	0
47600	2.196390	-2.148158	9.343448	0.042179	0.039699	0.012153	0.124965	1.359020	-0.662052	0.956124	-0.126530	-0.079885	-0.251863	0	0
47601	2.107273	-2.111747	9.224462	-0.021342	0.023988	0.009907	0.126692	1.359150	-0.662602	0.956125	-0.126731	-0.079672	-0.251825	0	0
47602	2.034238	-2.190862	9.123236	-0.009704	0.003048	0.004637	0.127753	1.359283	-0.662354	0.956097	-0.126837	-0.079675	-0.251877	0	0
47603	2.002347	-2.266968	9.324528	0.029629	-0.002224	0.004894	0.127231	1.358314	-0.663276	0.956129	-0.126616	-0.079848	-0.251813	0	0
47604	1.933637	-2.424725	9.474726	0.061023	0.002200	-0.016024	0.127894	1.358032	-0.662763	0.956136	-0.126032	-0.080062	-0.252012	0	0
47605	1.892896	-2.381116	9.473175	0.079876	0.013616	-0.026398	0.128311	1.354697	-0.662540	0.956164	-0.125271	-0.080248	-0.252226	0	0
47606	1.855402	-2.217608	9.360012	0.053997	-0.016063	-0.046032	0.126989	1.355261	-0.665010	0.956070	-0.124776	-0.080657	-0.252698	0	0
47607	1.836453	-2.160274	9.182978	0.033537	0.001511	-0.061958	0.126582	1.354567	-0.661333	0.955939	-0.124461	-0.080885	-0.253273	0	0
47608	1.691180	-2.212188	9.140371	0.007613	-0.021168	-0.072769	0.127378	1.353589	-0.659778	0.955713	-0.124402	-0.081258	-0.254035	0	0
47609	1.536740	-2.203161	9.338893	0.062223	-0.014126	-0.082875	0.125524	1.353878	-0.661323	0.955552	-0.123835	-0.081730	-0.254766	0	0
47610	1.547451	-2.067469	9.691268	0.133684	-0.015976	-0.066484	0.123971	1.351391	-0.668943	0.955500	-0.122563	-0.082367	-0.255370	0	0
47611	1.567615	-1.962901	10.115309	0.164057	0.004921	-0.060894	0.123719	1.348893	-0.668702	0.955533	-0.120984	-0.082883	-0.255831	0	0
47612	1.656322	-1.720186	10.268753	0.153291	0.046817	-0.044940	0.125583	1.348188	-0.669131	0.955609	-0.119380	-0.082944	-0.256281	0	0
47613	1.831460	-1.541305	10.218825	0.144432	0.074791	-0.053730	0.124948	1.345138	-0.672173	0.955692	-0.117800	-0.082727	-0.256773	0	0
47614	2.101335	-1.611871	9.855164	0.155299	0.092326	-0.067773	0.126018	1.343465	-0.671681	0.955746	-0.116040	-0.082387	-0.257481	0	0
47615	2.208701	-1.786591	9.626302	0.176901	0.074918	-0.095939	0.126586	1.340549	-0.677630	0.955752	-0.114110	-0.082300	-0.258348	0	0
47616	2.118296	-1.926154	9.377919	0.173452	0.085544	-0.115307	0.125011	1.338198	-0.678943	0.955691	-0.112153	-0.082126	-0.259483	0	0
47617	1.988231	-1.872813	9.184973	0.094809	0.075144	-0.133487	0.127023	1.335410	-0.680183	0.955499	-0.110979	-0.081866	-0.260775	0	0
47618	1.819420	-1.838088	9.097900	0.003553	0.026218	-0.146606	0.124240	1.334314	-0.679627	0.955112	-0.110774	-0.081851	-0.262281	0	0
47619	1.717804	-1.868240	9.204183	-0.039306	0.000036	-0.176951	0.123571	1.335151	-0.679608	0.954590	-0.111043	-0.082004	-0.264013	0	0
47620	1.636527	-1.754381	9.261474	-0.037512	-0.020935	-0.184898	0.121715	1.334883	-0.679845	0.954012	-0.111323	-0.082374	-0.265864	0	0
47621	1.598820	-1.624208	9.258489	-0.001683	-0.013902	-0.190742	0.119047	1.336147	-0.678084	0.953478	-0.111253	-0.082770	-0.267679	0	0
47622	1.631494	-1.446361	9.293900	0.032392	-0.022618	-0.209885	0.117474	1.335881	-0.683448	0.952901	-0.110849	-0.083370	-0.269705	0	0
47623	1.717525	-1.230959	9.161039	0.061893	-0.027882	-0.200856	0.114303	1.333954	-0.684733	0.952392	-0.110192	-0.084076	-0.271547	0	0
47624	1.988584	-1.146589	9.126022	0.029684	-0.032338	-0.201170	0.111660	1.333137	-0.686671	0.951821	-0.109846	-0.084751	-0.273474	0	0
47625	2.021490	-1.271986	9.105069	-0.015994	-0.001774	-0.182042	0.111386	1.331608	-0.681691	0.951293	-0.109866	-0.084973	-0.275230	0	0
47626	1.972609	-1.362186	9.373643	-0.000012	-0.036831	-0.173250	0.108474	1.329818	-0.681270	0.950755	-0.109838	-0.085579	-0.276907	0	0
47627	1.851890	-1.358836	9.374723	0.080472	-0.049037	-0.167384	0.106220	1.331638	-0.684895	0.950327	-0.109076	-0.086498	-0.278387	0	0
47628	1.835504	-1.293129	9.582319	0.114361	-0.077093	-0.156651	0.103038	1.330961	-0.684985	0.949917	-0.108087	-0.087785	-0.279764	0	0
47629	1.748190	-1.363006	10.106227	0.058813	-0.059709	-0.149943	0.100675	1.328059	-0.687736	0.949500	-0.107563	-0.088719	-0.281085	0	0
47630	1.872051	-1.260903	9.988562	-0.007423	-0.033531	-0.132721	0.098288	1.326960	-0.686660	0.949062	-0.107628	-0.089225	-0.282377	0	0
47631	2.069810	-1.294007	9.892739	-0.007427	-0.059806	-0.137286	0.096159	1.328083	-0.687010	0.948605	-0.107734	-0.089955	-0.283636	0	0
47632	2.053870	-1.500395	10.005871	0.029303	-0.079015	-0.157395	0.094987	1.325035	-0.688731	0.948092	-0.107556	-0.091024	-0.285075	0	0
47633	2.057175	-1.716598	10.104302	0.033710	-0.049328	-0.137917	0.091803	1.325053	-0.689339	0.947683	-0.107239	-0.091768	-0.286312	0	0
47634	2.066814	-1.712525	9.887953	0.019451	0.032918	-0.120097	0.089948	1.324229	-0.688793	0.947364	-0.106868	-0.091707	-0.287526	0	0
47635	2.141362	-1.747607	9.617717	-0.035168	-0.011692	-0.117156	0.090082	1.323117	-0.687493	0.946972	-0.107117	-0.091871	-0.288669	0	0
47636	2.302379	-1.854837	9.571833	-0.104057	-0.010870	-0.117724	0.089140	1.324371	-0.685890	0.946484	-0.108043	-0.091866	-0.289923	0	0
47637	2.196307	-1.823324	9.380832	-0.154098	0.017188	-0.117944	0.088476	1.325348	-0.687315	0.945983	-0.109340	-0.091414	-0.291211	0	0
47638	1.995024	-1.939835	9.309124	-0.148752	0.041734	-0.104561	0.088989	1.326871	-0.684680	0.945527	-0.110548	-0.090766	-0.292437	0	0
47639	1.808603	-2.012393	9.490159	-0.109465	0.032988	-0.094576	0.087116	1.328686	-0.683582	0.945152	-0.111404	-0.090265	-0.293478	0	0
47640	1.784920	-1.951661	9.625657	-0.048837	0.017140	-0.055404	0.087101	1.330352	-0.681858	0.944924	-0.111784	-0.090087	-0.294123	0	0
47641	1.873186	-1.769210	9.735149	-0.038220	0.009164	-0.033318	0.086693	1.331743	-0.681444	0.944785	-0.112092	-0.089946	-0.294493	0	0
47642	2.090718	-1.742025	9.740795	-0.085819	0.015115	0.007712	0.088288	1.331456	-0.681602	0.944699	-0.112883	-0.089608	-0.294569	0	0
47643	2.162868	-1.776882	9.537880	-0.164588	0.043067	0.028363	0.086819	1.332436	-0.680519	0.944629	-0.114341	-0.088702	-0.294506	0	0
47644	2.234897	-1.826385	9.265097	-0.224633	0.039524	0.056084	0.089432	1.337280	-0.676570	0.944544	-0.116415	-0.087669	-0.294276	0	0
47645	2.133574	-1.813447	9.304575	-0.188936	-0.007707	0.061493	0.088755	1.339089	-0.675753	0.944491	-0.118284	-0.087132	-0.293861	0	0
47646	2.124472	-1.729745	9.122952	-0.153109	0.002841	0.061816	0.091654	1.341155	-0.673150	0.944467	-0.119794	-0.086648	-0.293469	0	0
47647	2.207901	-1.538554	8.932152	-0.190700	-0.005047	0.068581	0.091505	1.343238	-0.671682	0.944428	-0.121678	-0.086071	-0.292988	0	0
47648	2.304326	-1.567659	9.099229	-0.168413	-0.049728	0.068543	0.091087	1.346017	-0.670728	0.944353	-0.123492	-0.086030	-0.292482	0	0
47649	2.471813	-1.785367	9.124123	-0.043993	-0.054960	0.053474	0.090939	1.347266	-0.668349	0.944402	-0.124124	-0.086374	-0.291955	0	0
47650	2.573871	-1.699336	9.201142	-0.017209	-0.044534	0.067791	0.091338	1.348238	-0.670316	0.944512	-0.124494	-0.086725	-0.291335	0	0
47651	2.510550	-1.775652	9.253688	-0.046686	-0.007780	0.065949	0.092670	1.346841	-0.669168	0.944633	-0.125026	-0.086603	-0.290751	0	0
47652	2.529119	-1.877148	9.146607	-0.047590	-0.016515	0.067649	0.092519	1.349897	-0.669135	0.944728	-0.125601	-0.086601	-0.290196	0	0
47653	2.553520	-1.843494	9.202064	-0.069164	-0.021835	0.086857	0.093052	1.349338	-0.668755	0.944866	-0.126410	-0.086523	-0.289416	0	0
47654	2.678179	-1.978474	9.427767	-0.060272	-0.027173	0.090357	0.094106	1.350443	-0.668366	0.944999	-0.127155	-0.086556	-0.288646	0	0
47655	2.750198	-2.041269	9.527369	0.004157	-0.002703	0.092641	0.093035	1.351143	-0.666766	0.945261	-0.127227	-0.086506	-0.287770	0	0
47656	2.682395	-2.067220	9.520446	-0.038756	0.021808	0.092432	0.094347	1.353079	-0.665453	0.945465	-0.127630	-0.086134	-0.287032	0	0
47657	2.484784	-2.005958	9.385857	-0.122855	0.040225	0.100772	0.097401	1.353063	-0.665763	0.945622	-0.128791	-0.085306	-0.286243	0	0
47658	2.264534	-2.067554	9.132280	-0.135304	0.027250	0.086595	0.098582	1.353888	-0.663145	0.945688	-0.130085	-0.084613	-0.285645	0	0
47659	2.120889	-2.230071	9.107616	-0.027972	-0.002418	0.085518	0.099648	1.353605	-0.663953	0.945884	-0.130462	-0.084477	-0.284863	0	0
47660	1.946554	-2.291586	8.997853	0.110787	-0.009267	0.069805	0.101248	1.351929	-0.663206	0.946188	-0.129519	-0.084853	-0.284172	0	0
47661	1.734419	-2.250410	9.336644	0.178630	0.004671	0.099493	0.102995	1.349143	-0.664705	0.946695	-0.127935	-0.085216	-0.283090	0	0
47662	1.774078	-2.110906	9.436448	0.138317	0.064062	0.125863	0.103810	1.346500	-0.665401	0.947250	-0.126571	-0.084903	-0.281938	0	0
47663	1.992827	-1.910820	9.352739	0.122203	0.081482	0.136360	0.106734	1.346485	-0.666628	0.947848	-0.125333	-0.084327	-0.280651	0	0
47664	2.171275	-1.943693	9.283525	0.114245	0.074493	0.115070	0.110749	1.342297	-0.668964	0.948346	-0.124156	-0.083861	-0.279629	0	0
47665	2.213863	-2.066687	9.286550	0.133091	0.078016	0.102846	0.112625	1.340066	-0.670328	0.948854	-0.122798	-0.083389	-0.278644	0	0
47666	2.160346	-2.121571	9.293591	0.176003	0.071905	0.108428	0.115697	1.337272	-0.671191	0.949400	-0.121037	-0.083128	-0.277632	0	0
47667	2.098060	-2.051349	9.287725	0.207324	0.074556	0.108699	0.117844	1.332815	-0.670218	0.950003	-0.118992	-0.082887	-0.276522	0	0
47668	2.040355	-2.017141	9.315055	0.225237	0.060592	0.099991	0.120518	1.330580	-0.672120	0.950564	-0.116787	-0.082879	-0.275535	0	0
47669	1.943642	-2.039857	9.505503	0.179642	0.027373	0.076648	0.121073	1.327661	-0.674259	0.950997	-0.115111	-0.083045	-0.274695	0	0
47670	1.831756	-2.154228	9.574854	0.126031	0.032669	0.059543	0.124423	1.324590	-0.678150	0.951303	-0.113890	-0.083077	-0.274135	0	0
47671	1.682334	-2.110004	9.497337	0.083097	0.036215	0.060180	0.125900	1.322917	-0.680160	0.951584	-0.113098	-0.082908	-0.273539	0	0
47672	1.600554	-2.061550	9.402461	0.074216	0.015298	0.042453	0.126709	1.320829	-0.680193	0.951768	-0.112404	-0.082982	-0.273162	0	0
47673	1.673700	-1.961323	9.328474	0.143157	-0.023146	0.023431	0.126731	1.318469	-0.682581	0.951964	-0.111174	-0.083578	-0.272798	0	0
47674	2.031371	-1.925408	9.400309	0.271180	-0.044173	-0.001368	0.126897	1.313886	-0.684731	0.952194	-0.108729	-0.084805	-0.272604	0	0
47675	2.201876	-1.719950	9.377165	0.262486	-0.000378	-0.042697	0.125328	1.311119	-0.687099	0.952351	-0.106248	-0.085581	-0.272791	0	0
47676	2.124747	-1.697860	9.325209	0.086251	-0.007377	-0.049265	0.125465	1.309728	-0.685802	0.952273	-0.105423	-0.086004	-0.273250	0	0
47677	2.143908	-1.724072	9.454529	-0.023807	-0.002188	-0.050062	0.125351	1.307647	-0.687791	0.952101	-0.105669	-0.086024	-0.273749	0	0
47678	2.162142	-1.877941	9.524707	-0.010293	-0.000398	-0.072906	0.125614	1.308618	-0.688705	0.951862	-0.105724	-0.086142	-0.274519	0	0
47679	2.466754	-1.840831	9.851782	0.017503	0.015240	-0.090361	0.125083	1.308065	-0.687914	0.951636	-0.105501	-0.086153	-0.275384	0	0
47680	2.628632	-1.840973	10.218116	0.029207	0.074637	-0.098929	0.122964	1.306409	-0.686585	0.951429	-0.104951	-0.085692	-0.276450	0	0
47681	2.534399	-1.849747	10.254880	-0.010907	0.102706	-0.124648	0.125620	1.307229	-0.688194	0.951150	-0.104734	-0.084831	-0.277756	0	0
47682	2.451305	-1.979760	10.001737	-0.075137	0.148321	-0.146976	0.125619	1.307507	-0.688453	0.950759	-0.104929	-0.083431	-0.279441	0	0
47683	2.488305	-2.197587	9.655216	-0.084710	0.141509	-0.199989	0.124944	1.308343	-0.686333	0.950214	-0.105255	-0.082078	-0.281563	0	0
47684	2.533261	-2.318966	9.405874	-0.073773	0.132899	-0.240507	0.125332	1.309729	-0.685931	0.949536	-0.105403	-0.080925	-0.284117	0	0
47685	2.552283	-2.349075	9.047246	-0.031522	0.118197	-0.279028	0.125718	1.311810	-0.685785	0.948787	-0.105245	-0.080033	-0.286916	0	0
47686	2.477857	-2.286158	8.981314	-0.005533	0.112134	-0.287635	0.124786	1.311676	-0.684721	0.948011	-0.104765	-0.079320	-0.289841	0	0
47687	2.343446	-2.172001	9.000610	-0.067220	0.099935	-0.302164	0.124109	1.312650	-0.682599	0.947123	-0.104998	-0.078526	-0.292861	0	0
47688	2.108555	-1.927070	9.053523	-0.203141	0.131469	-0.309971	0.123033	1.314044	-0.680730	0.946067	-0.106312	-0.077076	-0.296167	0	0
47689	1.950091	-1.800602	9.104414	-0.213916	0.086888	-0.315425	0.120755	1.317806	-0.680920	0.944948	-0.107968	-0.075988	-0.299404	0	0
47690	1.825580	-1.655053	9.188880	-0.063538	0.070368	-0.335472	0.119283	1.318925	-0.679310	0.943891	-0.108122	-0.075559	-0.302772	0	0
47691	1.923670	-1.448699	9.274528	0.040254	0.091335	-0.331104	0.118223	1.319487	-0.680996	0.942978	-0.107344	-0.075209	-0.305963	0	0
47692	2.002373	-1.251829	9.355427	-0.030437	0.112256	-0.324479	0.115688	1.320611	-0.678976	0.941998	-0.107064	-0.074469	-0.309243	0	0
47693	2.080219	-1.179555	9.591127	-0.194320	0.103332	-0.301047	0.116335	1.322412	-0.677129	0.940913	-0.108471	-0.073249	-0.312331	0	0
47694	2.057295	-1.347593	9.642269	-0.308879	0.089299	-0.300199	0.114310	1.326866	-0.674952	0.939665	-0.110898	-0.071833	-0.315550	0	0
47695	2.039929	-1.414573	9.718560	-0.274945	0.078777	-0.291188	0.112160	1.330070	-0.672785	0.938473	-0.113137	-0.070581	-0.318569	0	0
47696	2.077805	-1.516337	9.572855	-0.167560	0.040356	-0.302910	0.109229	1.331336	-0.671677	0.937308	-0.114388	-0.070074	-0.321649	0	0
47697	2.058864	-1.458908	9.427067	-0.079860	0.051780	-0.298684	0.108258	1.333558	-0.663496	0.936272	-0.114869	-0.069708	-0.324562	0	0
47698	1.928042	-1.520182	9.506805	-0.079829	0.059694	-0.305680	0.104810	1.333856	-0.665017	0.935189	-0.115231	-0.069304	-0.327627	0	0
47699	1.758772	-1.556911	9.649649	-0.149731	0.047405	-0.288570	0.103457	1.337195	-0.663124	0.934084	-0.116378	-0.068735	-0.330483	0	0
47700	1.618770	-1.555190	9.855172	-0.248176	0.057869	-0.285687	0.100001	1.339716	-0.665936	0.932850	-0.118329	-0.067769	-0.333460	0	0
47701	1.604046	-1.593077	10.013494	-0.266125	0.068310	-0.275213	0.098639	1.343888	-0.663115	0.931643	-0.120487	-0.066596	-0.336287	0	0
47702	1.686873	-1.488254	9.893810	-0.196341	0.077061	-0.267624	0.098474	1.348471	-0.661227	0.930521	-0.121900	-0.065603	-0.339069	0	0
47703	1.788621	-1.436727	9.698843	-0.092414	0.061418	-0.296899	0.095808	1.349735	-0.660255	0.929425	-0.122433	-0.065103	-0.341968	0	0
47704	1.786116	-1.442202	9.475278	-0.133583	0.073677	-0.284813	0.093938	1.351272	-0.659554	0.928299	-0.123258	-0.064373	-0.344854	0	0
47705	1.749430	-1.504676	9.402772	-0.228445	0.068418	-0.280237	0.093128	1.351553	-0.656123	0.927077	-0.125029	-0.063315	-0.347687	0	0
47706	1.681961	-1.484831	9.427617	-0.232987	0.049161	-0.271504	0.091630	1.356003	-0.652641	0.925837	-0.126867	-0.062453	-0.350471	0	0
47707	1.595537	-1.414324	9.453208	-0.133663	0.028226	-0.279628	0.088008	1.359353	-0.647298	0.924691	-0.127884	-0.062093	-0.353181	0	0
47708	1.519000	-1.310367	9.431029	0.056002	-0.003188	-0.283602	0.086165	1.357697	-0.648863	0.923724	-0.127223	-0.062747	-0.355824	0	0
47709	1.470546	-1.338279	9.618597	0.213323	-0.011980	-0.257810	0.083260	1.355909	-0.650412	0.923058	-0.125169	-0.063954	-0.358059	0	0
[truncated: 400 more rows]
