# Supplementary material for: Identification of Haptic Based Guiding Using Hard Reins
Source: PLoS One. 2015 Jul 22;10(7):e0132020. doi: 10.1371/journal.pone.0132020 (PMC4511788; doi:10.1371/journal.pone.0132020)
Supplement: S1 File — (ZIP) [file pone.0132020.s001.zip › MotionData1/Subject1/T1/sync1.txt]

// Start Time: 0
// Sample rate: 50.0Hz
// Scenario: 4.0
// Firmware Version: 2.6.1
Counter	Acc_X	Acc_Y	Acc_Z	Gyr_X	Gyr_Y	Gyr_Z	Mag_X	Mag_Y	Mag_Z	Quat_w	Quat_x	Quat_y	Quat_z	AnalogIn_1	AnalogIn_2
45715	1.362941	9.678061	0.446140	-0.003580	0.014334	-0.011171	-0.424395	-0.348123	-0.754788	0.423370	0.325419	-0.610187	-0.585262	0	0
45716	1.342685	9.721391	0.445192	-0.000070	0.000117	-0.010364	-0.426272	-0.349104	-0.753302	0.423317	0.325427	-0.610173	-0.585311	0	0
45717	1.332575	9.740627	0.435108	0.003475	0.003636	-0.007677	-0.425466	-0.348567	-0.759004	0.423309	0.325460	-0.610165	-0.585307	0	0
45718	1.342945	9.706829	0.435681	0.013984	0.001684	0.002952	-0.424662	-0.347982	-0.760627	0.423325	0.325483	-0.610255	-0.585188	0	0
45719	1.343170	9.697124	0.445390	0.001385	0.001578	0.002912	-0.426273	-0.348137	-0.758437	0.423372	0.325432	-0.610278	-0.585159	0	0
45720	1.353346	9.673032	0.445884	0.003383	0.003548	-0.004143	-0.426004	-0.348793	-0.754791	0.423360	0.325430	-0.610293	-0.585153	0	0
45721	1.355784	9.673077	0.450773	-0.007425	0.001680	-0.004190	-0.426277	-0.347388	-0.754062	0.423395	0.325385	-0.610241	-0.585207	0	0
45722	1.343236	9.692268	0.435800	-0.003802	-0.008893	-0.006896	-0.425743	-0.346389	-0.754988	0.423329	0.325312	-0.610250	-0.585286	0	0
45723	1.333411	9.701803	0.454684	-0.011276	-0.022487	0.000952	-0.427082	-0.347524	-0.753513	0.423260	0.325078	-0.610294	-0.585420	0	0
45724	1.355412	9.692492	0.455430	0.003435	-0.005253	-0.007737	-0.427346	-0.348884	-0.755594	0.423185	0.325059	-0.610328	-0.585449	0	0
45725	1.336279	9.672719	0.411661	0.001711	-0.010517	-0.011307	-0.426004	-0.348928	-0.755067	0.423074	0.325025	-0.610358	-0.585516	0	0
45726	1.328944	9.677442	0.421029	0.010844	-0.001463	-0.014755	-0.427349	-0.347735	-0.756372	0.422961	0.325106	-0.610395	-0.585515	0	0
45727	1.303782	9.732826	0.477613	0.000039	0.009071	-0.012952	-0.426140	-0.348011	-0.757891	0.422965	0.325190	-0.610327	-0.585536	0	0
45728	1.315875	9.725758	0.425078	0.014220	-0.008722	-0.007718	-0.426409	-0.347555	-0.758961	0.422844	0.325207	-0.610434	-0.585503	0	0
45729	1.343857	9.655862	0.402392	-0.003639	0.000107	-0.011256	-0.425868	-0.348975	-0.759285	0.422816	0.325212	-0.610387	-0.585569	0	0
45730	1.343946	9.658296	0.445707	-0.010788	-0.008755	-0.014873	-0.425598	-0.349936	-0.754696	0.422723	0.325155	-0.610331	-0.585727	0	0
45731	1.325767	9.723515	0.473544	-0.010772	-0.004309	-0.014844	-0.426402	-0.350172	-0.755918	0.422670	0.325126	-0.610249	-0.585866	0	0
45732	1.327790	9.740542	0.454219	0.012520	0.003756	-0.009415	-0.425467	-0.348758	-0.756835	0.422616	0.325215	-0.610290	-0.585813	0	0
45733	1.347867	9.706921	0.459904	0.016246	-0.010261	-0.016569	-0.425463	-0.349902	-0.756328	0.422429	0.325276	-0.610386	-0.585814	0	0
45734	1.352857	9.694870	0.428853	0.000106	0.002049	-0.016541	-0.425061	-0.349609	-0.757139	0.422363	0.325346	-0.610339	-0.585872	0	0
45735	1.337875	9.716446	0.425824	0.003657	-0.008590	-0.016595	-0.426402	-0.350125	-0.757956	0.422226	0.325363	-0.610355	-0.585944	0	0
45736	1.338524	9.682470	0.416471	0.016606	-0.004620	-0.028905	-0.426670	-0.350138	-0.757138	0.421985	0.325530	-0.610396	-0.585982	0	0
45737	1.343576	9.675282	0.435938	0.003422	-0.008811	-0.007756	-0.425462	-0.350677	-0.753362	0.421900	0.325491	-0.610441	-0.586019	0	0
45738	1.335972	9.694566	0.452410	0.006230	-0.005143	-0.011260	-0.425868	-0.349352	-0.755218	0.421798	0.325509	-0.610478	-0.586043	0	0
45739	1.342909	9.711685	0.454901	-0.000034	0.002806	-0.011231	-0.426671	-0.350219	-0.753605	0.421775	0.325544	-0.610442	-0.586078	0	0
45740	1.348064	9.694785	0.445558	0.002038	-0.010206	-0.023685	-0.425601	-0.348786	-0.755475	0.421585	0.325592	-0.610435	-0.586196	0	0
45741	1.362895	9.678060	0.431696	0.003698	-0.010322	-0.018378	-0.426004	-0.348620	-0.756145	0.421427	0.325610	-0.610453	-0.586280	0	0
45742	1.323465	9.711330	0.435049	-0.007292	-0.010592	-0.011335	-0.424795	-0.349087	-0.755494	0.421340	0.325544	-0.610431	-0.586402	0	0
45743	1.318754	9.706391	0.446978	0.008836	-0.005210	-0.007712	-0.425867	-0.349653	-0.754412	0.421260	0.325548	-0.610493	-0.586393	0	0
45744	1.313919	9.703875	0.434812	0.012216	-0.001845	0.001162	-0.425330	-0.349647	-0.755234	0.421231	0.325533	-0.610592	-0.586319	0	0
45745	1.316584	9.691785	0.434985	0.006031	-0.007989	-0.004201	-0.424527	-0.348946	-0.755765	0.421164	0.325488	-0.610661	-0.586321	0	0
45746	1.328878	9.682297	0.430620	0.005041	-0.001883	0.000253	-0.425329	-0.350071	-0.755248	0.421155	0.325451	-0.610714	-0.586292	0	0
45747	1.316018	9.720906	0.439563	0.005129	-0.007996	-0.004205	-0.424658	-0.349782	-0.756198	0.421090	0.325402	-0.610777	-0.586300	0	0
45748	1.325888	9.711374	0.435123	0.003590	-0.007768	-0.013935	-0.424925	-0.350329	-0.756756	0.420971	0.325416	-0.610798	-0.586356	0	0
45749	1.304291	9.701273	0.439351	0.016036	-0.005151	-0.007686	-0.425196	-0.349449	-0.757813	0.420868	0.325451	-0.610901	-0.586303	0	0
45750	1.311738	9.691697	0.434837	0.017466	-0.014335	0.004636	-0.426269	-0.350059	-0.754828	0.420761	0.325359	-0.611098	-0.586226	0	0
45751	1.309249	9.696508	0.444354	0.001400	-0.010804	0.000188	-0.423588	-0.349002	-0.754282	0.420717	0.325251	-0.611165	-0.586248	0	0
45752	1.308815	9.715919	0.429750	-0.002049	0.001700	-0.003280	-0.425197	-0.350274	-0.746554	0.420721	0.325214	-0.611157	-0.586274	0	0
45753	1.304245	9.701270	0.424906	0.007244	0.009130	-0.012926	-0.425068	-0.348759	-0.744875	0.420702	0.325328	-0.611131	-0.586250	0	0
45754	1.326628	9.677403	0.454660	0.017758	0.008957	-0.002290	-0.424258	-0.350333	-0.744935	0.420701	0.325421	-0.611207	-0.586121	0	0
45755	1.324271	9.672504	0.444996	0.012540	-0.003314	-0.011225	-0.424255	-0.350582	-0.752557	0.420599	0.325474	-0.611270	-0.586099	0	0
45756	1.294166	9.720509	0.424452	0.010914	0.003914	-0.016483	-0.425599	-0.349672	-0.753872	0.420518	0.325607	-0.611274	-0.586079	0	0
45757	1.269967	9.720070	0.433341	0.005143	-0.005332	-0.004178	-0.424796	-0.349147	-0.752913	0.420469	0.325574	-0.611325	-0.586079	0	0
45758	1.275107	9.703169	0.419183	0.003361	-0.001791	-0.004161	-0.424391	-0.349838	-0.754027	0.420445	0.325563	-0.611351	-0.586076	0	0
45759	1.284586	9.715480	0.429010	0.001820	0.003749	-0.012974	-0.423994	-0.347868	-0.753968	0.420411	0.325623	-0.611315	-0.586104	0	0
45760	1.313952	9.701447	0.430017	-0.003691	-0.005250	-0.010402	-0.425868	-0.349703	-0.752238	0.420338	0.325584	-0.611302	-0.586191	0	0
45761	1.294866	9.681677	0.400694	0.014304	-0.001568	-0.009433	-0.424526	-0.349737	-0.752119	0.420251	0.325644	-0.611374	-0.586145	0	0
45762	1.304519	9.681850	0.388952	0.010776	0.003780	-0.011179	-0.423720	-0.349718	-0.753759	0.420201	0.325745	-0.611394	-0.586105	0	0
45763	1.316077	9.716051	0.427565	0.003264	-0.001876	-0.000635	-0.424527	-0.349147	-0.753188	0.420200	0.325703	-0.611431	-0.586090	0	0
45764	1.303222	9.749802	0.407658	0.001811	0.001973	-0.012990	-0.423723	-0.348895	-0.752645	0.420144	0.325752	-0.611408	-0.586127	0	0
45765	1.328651	9.687143	0.389653	0.006987	0.008888	-0.003207	-0.422913	-0.350358	-0.751342	0.420182	0.325805	-0.611413	-0.586065	0	0
45766	1.333760	9.677528	0.411547	-0.004573	-0.007013	-0.011303	-0.424256	-0.350186	-0.751321	0.420101	0.325763	-0.611397	-0.586164	0	0
45767	1.304245	9.701270	0.424906	-0.003642	0.000105	-0.011250	-0.425063	-0.349540	-0.754010	0.420072	0.325768	-0.611350	-0.586230	0	0
45768	1.311463	9.706258	0.439533	0.001732	-0.005183	-0.011269	-0.423320	-0.348713	-0.754819	0.419995	0.325777	-0.611356	-0.586274	0	0
45769	1.348121	9.685071	0.402302	-0.003554	0.009042	-0.012969	-0.424528	-0.348697	-0.754261	0.420011	0.325846	-0.611267	-0.586317	0	0
45770	1.343078	9.697119	0.416500	0.005490	-0.006775	-0.017462	-0.423450	-0.350161	-0.753233	0.419863	0.325886	-0.611288	-0.586379	0	0
45771	1.323613	9.701621	0.420683	0.005633	-0.001332	-0.021843	-0.423588	-0.349171	-0.753063	0.419734	0.325986	-0.611268	-0.586436	0	0
45772	1.316539	9.691782	0.420540	0.005231	-0.007019	-0.007733	-0.422515	-0.348596	-0.754553	0.419652	0.325974	-0.611315	-0.586453	0	0
45773	1.309040	9.706214	0.439459	0.001486	-0.017806	-0.004277	-0.421573	-0.349620	-0.754053	0.419538	0.325853	-0.611397	-0.586516	0	0
45774	1.304023	9.715835	0.446455	0.001991	-0.010252	-0.021908	-0.422780	-0.349711	-0.754994	0.419360	0.325891	-0.611394	-0.586625	0	0
45775	1.284586	9.715480	0.429010	0.002068	-0.003987	-0.023632	-0.423315	-0.350594	-0.752977	0.419216	0.325972	-0.611359	-0.586720	0	0
45776	1.264785	9.734540	0.418630	0.023859	-0.008054	-0.031542	-0.423855	-0.349457	-0.752662	0.418913	0.326163	-0.611449	-0.586736	0	0
45777	1.220733	9.758018	0.431544	0.029811	0.010211	-0.049080	-0.422646	-0.349774	-0.752414	0.418615	0.326599	-0.611433	-0.586723	0	0
45778	1.133887	9.732162	0.395373	0.038469	0.011726	-0.035761	-0.421167	-0.350951	-0.751926	0.418374	0.327008	-0.611505	-0.586592	0	0
45779	1.074016	9.697090	0.401022	0.033650	0.045856	-0.051456	-0.421836	-0.351514	-0.751392	0.418267	0.327684	-0.611352	-0.586450	0	0
45780	1.122270	9.710105	0.414440	0.029244	0.067159	-0.051345	-0.420492	-0.352098	-0.751970	0.418290	0.328461	-0.611094	-0.586269	0	0
45781	1.209379	9.718970	0.426676	0.050839	0.089425	-0.081214	-0.418343	-0.352725	-0.751472	0.418217	0.329647	-0.610760	-0.586003	0	0
45782	1.306423	9.715877	0.439306	0.057192	0.118699	-0.111971	-0.417405	-0.352501	-0.749844	0.418101	0.331206	-0.610251	-0.585737	0	0
45783	1.400812	9.722445	0.439746	0.057671	0.126237	-0.128740	-0.414450	-0.353115	-0.750714	0.417950	0.332924	-0.609645	-0.585502	0	0
45784	1.454886	9.689444	0.470541	0.065138	0.133634	-0.137521	-0.411354	-0.356038	-0.749757	0.417756	0.334768	-0.609025	-0.585233	0	0
45785	1.523772	9.649431	0.542768	0.057949	0.121200	-0.140290	-0.409613	-0.354960	-0.749199	0.417505	0.336524	-0.608400	-0.585056	0	0
45786	1.552519	9.676664	0.608440	0.041892	0.112355	-0.147479	-0.407733	-0.355286	-0.749231	0.417191	0.338196	-0.607701	-0.585043	0	0
45787	1.526776	9.753881	0.619104	0.041712	0.073237	-0.147728	-0.404373	-0.356666	-0.747955	0.416659	0.339643	-0.607154	-0.585151	0	0
45788	1.380109	9.809478	0.573260	0.035494	0.042315	-0.122276	-0.403295	-0.358406	-0.747208	0.416095	0.340733	-0.606787	-0.585300	0	0
45789	1.207878	9.684964	0.503918	0.047178	0.045078	-0.086814	-0.401688	-0.357167	-0.747323	0.415730	0.341666	-0.606596	-0.585213	0	0
45790	1.115020	9.605598	0.528147	0.007343	0.074613	-0.072581	-0.400611	-0.357864	-0.748854	0.415750	0.342527	-0.606096	-0.585213	0	0
45791	1.044027	9.648012	0.571387	-0.022367	0.061128	-0.040921	-0.399535	-0.358750	-0.748351	0.415987	0.342986	-0.605587	-0.585303	0	0
45792	0.985970	9.765912	0.583159	-0.014793	0.071332	-0.019606	-0.398598	-0.357784	-0.748195	0.416370	0.343412	-0.605154	-0.585230	0	0
45793	0.900594	9.812928	0.705361	0.000558	0.095418	-0.017622	-0.396723	-0.356690	-0.748453	0.416871	0.344027	-0.604712	-0.584968	0	0
45794	0.862076	9.795233	0.675426	0.016954	0.101927	-0.023708	-0.396181	-0.358098	-0.749321	0.417305	0.344789	-0.604322	-0.584613	0	0
45795	0.798504	9.818352	0.644414	0.028566	0.124069	-0.016443	-0.396317	-0.357541	-0.748757	0.417888	0.345682	-0.603923	-0.584081	0	0
45796	0.772181	9.783875	0.533132	0.047859	0.146713	-0.026837	-0.394297	-0.359825	-0.749943	0.418463	0.346849	-0.603516	-0.583398	0	0
45797	0.761339	9.710845	0.475576	0.051991	0.195034	-0.038001	-0.393492	-0.359720	-0.749133	0.419262	0.348385	-0.602876	-0.582569	0	0
45798	0.786625	9.653038	0.443087	0.039855	0.218374	-0.051153	-0.391483	-0.358513	-0.748301	0.420146	0.350073	-0.602037	-0.581788	0	0
45799	0.800723	9.677571	0.457778	0.022159	0.238871	-0.059039	-0.389333	-0.358948	-0.749972	0.421185	0.351864	-0.600958	-0.581071	0	0
45800	0.807319	9.706819	0.428873	0.009699	0.248633	-0.062554	-0.386244	-0.359575	-0.750436	0.422290	0.353671	-0.599767	-0.580404	0	0
45801	0.828243	9.746037	0.395517	0.003622	0.255039	-0.036015	-0.385034	-0.360288	-0.751425	0.423619	0.355336	-0.598584	-0.579638	0	0
45802	0.916029	9.723356	0.422455	0.019392	0.244159	-0.021909	-0.383021	-0.360193	-0.751446	0.424888	0.356905	-0.597607	-0.578753	0	0
45803	1.036505	9.764388	0.459544	0.026267	0.226228	-0.013190	-0.380609	-0.358520	-0.752779	0.426092	0.358359	-0.596752	-0.577851	0	0
45804	1.158298	9.732612	0.453892	0.024362	0.187171	-0.016124	-0.378190	-0.359424	-0.752837	0.427039	0.359588	-0.596057	-0.577105	0	0
45805	1.218307	9.748257	0.368955	0.011742	0.113566	-0.028139	-0.379797	-0.361124	-0.751105	0.427536	0.360414	-0.595543	-0.576752	0	0
45806	1.215410	9.762764	0.310982	0.022955	0.068888	-0.051374	-0.378727	-0.359879	-0.750942	0.427573	0.361158	-0.595220	-0.576593	0	0
45807	1.156633	9.790827	0.294523	0.012028	0.035033	-0.052497	-0.377516	-0.360576	-0.752610	0.427462	0.361675	-0.594958	-0.576621	0	0
45808	1.180923	9.791269	0.314523	0.018109	-0.001464	-0.084544	-0.375236	-0.360069	-0.752348	0.426919	0.362203	-0.594779	-0.576877	0	0
45809	1.230611	9.729053	0.306889	0.033984	-0.036210	-0.112131	-0.375501	-0.361521	-0.750489	0.425963	0.362754	-0.594735	-0.577283	0	0
45810	1.231868	9.656240	0.244888	0.048568	-0.101438	-0.130180	-0.375230	-0.362221	-0.751058	0.424447	0.363102	-0.594993	-0.577915	0	0
45811	1.218168	9.617152	0.264020	0.011541	-0.167381	-0.136903	-0.374158	-0.361840	-0.750243	0.422649	0.362943	-0.595287	-0.579029	0	0
45812	1.155081	9.616004	0.233206	-0.022841	-0.256375	-0.145522	-0.374024	-0.361761	-0.747658	0.420385	0.362188	-0.595720	-0.580701	0	0
45813	0.994547	9.637362	0.184788	-0.061458	-0.340691	-0.129350	-0.374557	-0.363304	-0.747702	0.417858	0.360662	-0.596342	-0.582833	0	0
45814	0.844011	9.644336	0.141600	-0.080410	-0.412571	-0.105965	-0.376975	-0.362401	-0.747645	0.415097	0.358518	-0.597218	-0.585226	0	0
45815	0.717781	9.663900	0.200167	-0.111037	-0.450040	-0.111580	-0.377781	-0.362024	-0.750886	0.412184	0.356028	-0.598049	-0.587950	0	0
45816	0.712330	9.700219	0.238242	-0.111333	-0.457394	-0.101904	-0.379657	-0.362971	-0.750895	0.409281	0.353463	-0.598913	-0.590640	0	0
45817	0.686685	9.765296	0.203262	-0.111380	-0.504359	-0.108390	-0.381140	-0.360688	-0.750260	0.406043	0.350615	-0.599947	-0.593517	0	0
45818	0.558335	9.760539	0.204174	-0.115039	-0.538982	-0.112130	-0.382750	-0.360921	-0.750793	0.402585	0.347598	-0.601050	-0.596523	0	0
45819	0.340998	9.829414	0.119952	-0.120614	-0.558690	-0.108691	-0.384633	-0.359744	-0.750868	0.399024	0.344372	-0.602210	-0.599610	0	0
45820	0.248125	9.876287	0.169708	-0.127604	-0.501013	-0.106558	-0.387856	-0.358791	-0.752160	0.395850	0.341480	-0.603066	-0.602499	0	0
45821	0.203410	9.933740	0.187161	-0.118589	-0.454887	-0.099155	-0.388662	-0.358757	-0.752829	0.392939	0.338812	-0.603821	-0.605149	0	0
45822	0.238205	9.895533	0.219811	-0.100734	-0.397322	-0.083708	-0.390141	-0.357875	-0.752783	0.390425	0.336504	-0.604479	-0.607403	0	0
45823	0.273934	9.813648	0.272078	-0.083703	-0.343291	-0.105417	-0.392420	-0.358649	-0.753733	0.388016	0.334678	-0.604962	-0.609471	0	0
45824	0.401971	9.718871	0.310423	-0.077888	-0.308323	-0.114925	-0.393628	-0.358593	-0.754941	0.385759	0.333175	-0.605294	-0.611395	0	0
45825	0.489375	9.710747	0.308352	-0.078193	-0.307715	-0.103448	-0.393628	-0.358618	-0.753854	0.383549	0.331568	-0.605664	-0.613289	0	0
45826	0.551676	9.745864	0.305185	-0.100023	-0.306334	-0.094682	-0.396047	-0.357401	-0.755146	0.381494	0.329864	-0.605905	-0.615249	0	0
45827	0.529191	9.779442	0.304242	-0.122807	-0.322724	-0.086898	-0.395779	-0.357410	-0.755014	0.379434	0.327886	-0.606101	-0.617384	0	0
45828	0.505746	9.866414	0.336567	-0.120704	-0.312629	-0.062956	-0.396319	-0.356260	-0.755242	0.377609	0.325877	-0.606321	-0.619347	0	0
45829	0.407961	9.918053	0.395766	-0.106444	-0.316179	-0.058495	-0.397933	-0.355083	-0.755593	0.375701	0.323821	-0.606672	-0.621239	0	0
45830	0.408843	9.879230	0.429787	-0.076698	-0.277870	-0.087331	-0.398469	-0.355165	-0.757629	0.373788	0.322338	-0.606942	-0.622898	0	0
45831	0.449204	9.804711	0.460475	-0.042435	-0.241278	-0.117055	-0.400347	-0.355559	-0.757076	0.371756	0.321338	-0.607210	-0.624368	0	0
45832	0.455016	9.758694	0.475444	-0.032321	-0.230372	-0.123141	-0.398471	-0.354612	-0.757068	0.369757	0.320527	-0.607456	-0.625731	0	0
45833	0.434610	9.826307	0.580227	-0.059820	-0.250529	-0.108328	-0.399010	-0.353714	-0.758664	0.367774	0.319347	-0.607668	-0.627296	0	0
45834	0.379528	9.927276	0.659621	-0.069522	-0.237087	-0.079976	-0.399009	-0.353981	-0.759352	0.366128	0.318099	-0.607830	-0.628733	0	0
45835	0.253573	9.920133	0.636552	-0.033290	-0.217104	-0.085010	-0.400349	-0.354883	-0.755695	0.364404	0.317081	-0.608152	-0.629937	0	0
45836	0.138546	9.857357	0.652754	-0.013937	-0.217366	-0.068126	-0.400890	-0.353734	-0.755923	0.362756	0.316068	-0.608631	-0.630934	0	0
45837	0.043297	9.770661	0.640856	-0.022998	-0.196267	-0.061806	-0.401422	-0.355427	-0.755564	0.361267	0.315078	-0.609005	-0.631922	0	0
45838	0.007649	9.721453	0.553472	-0.035846	-0.164749	-0.046604	-0.402231	-0.354162	-0.754426	0.360146	0.314189	-0.609216	-0.632801	0	0
45839	0.043369	9.760948	0.602415	-0.049751	-0.121905	-0.057877	-0.400353	-0.353906	-0.755119	0.359214	0.313549	-0.609157	-0.633703	0	0
45840	0.100144	9.844526	0.690188	-0.061121	-0.115428	-0.035787	-0.400625	-0.352295	-0.757239	0.358555	0.312828	-0.609055	-0.634531	0	0
45841	0.303068	9.899203	0.828402	-0.028201	-0.120832	-0.056987	-0.401430	-0.352098	-0.758855	0.357564	0.312267	-0.609127	-0.635296	0	0
45842	0.406732	9.986008	0.436139	0.014792	-0.123338	-0.048928	-0.402238	-0.351385	-0.758279	0.356520	0.311832	-0.609499	-0.635740	0	0
45843	0.316466	9.892119	0.422041	0.034039	0.016066	-0.070938	-0.401427	-0.353404	-0.757402	0.356081	0.312448	-0.609435	-0.635745	0	0
45844	0.413559	9.791942	0.603913	0.005644	0.055172	-0.079639	-0.399956	-0.351446	-0.757900	0.355945	0.313290	-0.609022	-0.635803	0	0
45845	0.487826	9.836987	0.615481	0.015355	0.024991	-0.078052	-0.398875	-0.354383	-0.754336	0.355573	0.313937	-0.608786	-0.635918	0	0
45846	0.481043	9.824735	0.692397	0.034430	0.034173	-0.083238	-0.396461	-0.353571	-0.755154	0.355194	0.314768	-0.608619	-0.635879	0	0
45847	0.470396	9.754143	0.711861	0.063761	0.005693	-0.108077	-0.395114	-0.355126	-0.756579	0.354362	0.315645	-0.608665	-0.635864	0	0
45848	0.373981	9.713542	0.622548	0.048089	0.005145	-0.127555	-0.392700	-0.354634	-0.755776	0.353489	0.316618	-0.608541	-0.635984	0	0
45849	0.301482	9.695228	0.572316	0.034028	0.021262	-0.137203	-0.391891	-0.355784	-0.755822	0.352660	0.317665	-0.608250	-0.636202	0	0
45850	0.218145	9.744697	0.588643	0.007218	0.026520	-0.143426	-0.391086	-0.355849	-0.753794	0.351926	0.318706	-0.607748	-0.636567	0	0
45851	0.380985	9.985572	0.721815	0.046485	-0.051319	-0.145618	-0.387864	-0.356227	-0.752893	0.350561	0.319385	-0.607762	-0.636967	0	0
45852	0.150267	9.787190	0.851038	0.011888	0.025906	-0.116886	-0.386660	-0.355334	-0.749887	0.349986	0.320286	-0.607370	-0.637204	0	0
45853	0.183285	9.792618	0.596841	0.032886	0.121010	-0.144503	-0.384641	-0.357039	-0.751597	0.349716	0.322006	-0.606693	-0.637130	0	0
45854	0.001349	9.604850	0.891174	0.065949	0.166166	-0.161752	-0.381955	-0.357402	-0.750824	0.349519	0.324250	-0.606012	-0.636747	0	0
45855	0.272897	9.944774	0.771765	0.087157	0.208511	-0.140267	-0.379002	-0.357445	-0.751948	0.349627	0.326689	-0.605381	-0.636042	0	0
45856	0.447067	9.637228	1.027378	0.133741	0.206016	-0.166691	-0.375374	-0.358954	-0.751495	0.349413	0.329446	-0.604968	-0.635130	0	0
45857	0.535302	9.454324	0.952026	0.069638	0.088419	-0.179148	-0.372012	-0.361223	-0.748480	0.348603	0.331289	-0.604511	-0.635051	0	0
45858	0.299300	9.576245	0.664622	0.014214	0.171475	-0.177852	-0.368794	-0.360445	-0.748629	0.348495	0.333470	-0.603418	-0.635008	0	0
45859	0.294466	9.617455	0.928961	0.043602	0.223639	-0.191579	-0.365838	-0.361355	-0.748964	0.348506	0.336151	-0.602276	-0.634672	0	0
45860	0.328120	9.385014	0.907675	-0.028052	0.042850	-0.168203	-0.362476	-0.363238	-0.750424	0.347827	0.337309	-0.601387	-0.635274	0	0
45861	0.186150	9.430973	0.753722	-0.114217	-0.014343	-0.186488	-0.361407	-0.361683	-0.751474	0.346966	0.337894	-0.600084	-0.636664	0	0
45862	0.127254	9.495468	0.929564	-0.151225	-0.024531	-0.218490	-0.357920	-0.360591	-0.753247	0.345978	0.338497	-0.598469	-0.638400	0	0
45863	0.032459	9.624835	0.891978	-0.160121	-0.095337	-0.234868	-0.355369	-0.360609	-0.755045	0.344476	0.338691	-0.596981	-0.640499	0	0
45864	-0.035011	9.851808	0.914675	-0.116627	-0.090208	-0.211708	-0.353763	-0.358754	-0.757315	0.343019	0.338951	-0.595827	-0.642216	0	0
45865	-0.082933	9.841240	1.021610	-0.085231	-0.100657	-0.209899	-0.351886	-0.357770	-0.758937	0.341387	0.339213	-0.594913	-0.643792	0	0
45866	-0.144073	9.723589	0.871372	-0.136256	-0.161007	-0.196278	-0.350546	-0.356878	-0.762187	0.339671	0.338856	-0.593917	-0.645804	0	0
45867	-0.301805	9.575045	0.636556	-0.236831	-0.161694	-0.203624	-0.348125	-0.357816	-0.766868	0.338224	0.338166	-0.592245	-0.648455	0	0
45868	-0.837510	9.431787	0.467133	-0.345306	-0.011066	-0.293049	-0.347730	-0.354775	-0.770310	0.337464	0.338633	-0.589048	-0.651512	0	0
45869	-0.994818	10.081995	0.808859	-0.281701	0.217500	-0.345317	-0.341432	-0.350984	-0.775427	0.337471	0.341084	-0.585299	-0.653605	0	0
45870	-0.723739	10.402544	1.185476	0.001497	0.139291	-0.248646	-0.338208	-0.351623	-0.775486	0.336691	0.343423	-0.583994	-0.653950	0	0
45871	-0.985352	10.106452	0.890812	0.158142	0.204433	-0.169863	-0.333642	-0.352601	-0.774483	0.336253	0.346240	-0.583746	-0.652911	0	0
45872	-0.982221	9.926850	0.747827	0.164460	0.320398	-0.183236	-0.329750	-0.352850	-0.773720	0.336386	0.349917	-0.583112	-0.651447	0	0
45873	-0.749443	9.921365	0.750198	0.102810	0.319482	-0.166688	-0.325585	-0.354258	-0.772047	0.336822	0.353272	-0.582111	-0.650305	0	0
45874	-0.529021	9.920505	0.706416	0.029131	0.211974	-0.122567	-0.321289	-0.354630	-0.772517	0.337186	0.355425	-0.581160	-0.649793	0	0
45875	-0.518064	9.954674	0.554838	0.047205	0.161829	-0.066250	-0.319137	-0.356130	-0.770959	0.337550	0.356978	-0.580679	-0.649183	0	0
45876	-0.443627	9.878348	0.620286	0.082145	0.217704	-0.084363	-0.318063	-0.356795	-0.767730	0.337997	0.359117	-0.580187	-0.648210	0	0
45877	-0.361749	9.942978	0.863037	0.144778	0.072848	-0.029423	-0.315242	-0.357428	-0.767647	0.337734	0.360204	-0.580771	-0.647221	0	0
45878	-0.440892	9.776463	0.842606	0.114526	-0.011153	-0.022958	-0.315380	-0.356335	-0.765843	0.337146	0.360623	-0.581471	-0.646664	0	0
45879	-0.356851	9.899342	0.603533	0.116816	-0.179618	0.030766	-0.317386	-0.358858	-0.764813	0.335906	0.359629	-0.582943	-0.646538	0	0
45880	-0.731799	9.674006	0.170050	0.046545	0.076261	0.012835	-0.319936	-0.359431	-0.761947	0.336296	0.360167	-0.583043	-0.645946	0	0
45881	-0.465618	9.746845	0.500241	0.003407	0.033519	0.001748	-0.317521	-0.359229	-0.760881	0.336519	0.360337	-0.582963	-0.645807	0	0
45882	-0.531178	9.609694	0.362050	-0.018455	0.002080	0.006806	-0.318998	-0.359258	-0.758145	0.336674	0.360215	-0.582869	-0.645878	0	0
45883	-0.470319	9.739477	0.500152	0.010276	-0.029585	0.003136	-0.318055	-0.360379	-0.759552	0.336515	0.359991	-0.583054	-0.645919	0	0
45884	-0.607928	9.588895	0.485029	0.013296	-0.043503	-0.044647	-0.318191	-0.359795	-0.760211	0.335968	0.359991	-0.583128	-0.646138	0	0
45885	-0.717520	9.953456	0.317629	-0.028066	0.075639	-0.059031	-0.316846	-0.360350	-0.762012	0.336160	0.360679	-0.582489	-0.646230	0	0
45886	-0.739179	10.076878	0.378622	0.038947	0.091701	-0.038386	-0.315634	-0.361788	-0.762209	0.336344	0.361598	-0.582299	-0.645793	0	0
45887	-0.792812	9.983664	0.457119	0.053245	0.077666	0.030541	-0.315101	-0.360371	-0.762849	0.336832	0.362050	-0.582503	-0.645101	0	0
45888	-0.773360	9.850492	0.403354	0.111604	0.140819	0.013449	-0.314836	-0.359416	-0.761598	0.337369	0.363225	-0.582802	-0.643888	0	0
45889	-0.614335	9.681037	0.573206	0.073767	0.122779	0.011415	-0.316872	-0.352037	-0.760520	0.337921	0.364147	-0.582916	-0.642973	0	0
45890	-0.549753	9.721048	0.555628	0.014534	-0.031492	0.045589	-0.318616	-0.352299	-0.759692	0.338007	0.363691	-0.583292	-0.642846	0	0
45891	-0.709310	9.795818	0.386474	0.025253	-0.051864	0.045529	-0.318889	-0.350897	-0.758828	0.337937	0.363126	-0.583809	-0.642733	0	0
45892	-0.807248	9.847449	0.397522	0.052882	0.025966	0.035523	-0.318614	-0.353413	-0.754290	0.338160	0.363233	-0.584196	-0.642202	0	0
45893	-0.859344	9.763950	0.256933	0.076097	0.151572	-0.002481	-0.317541	-0.353259	-0.755929	0.338784	0.364428	-0.584176	-0.641214	0	0
45894	-0.939200	9.621691	0.164080	0.081397	0.370837	-0.094748	-0.316737	-0.352724	-0.755377	0.340067	0.367590	-0.583105	-0.639703	0	0
45895	-0.958751	9.660198	0.355770	0.073386	0.543340	-0.169703	-0.310558	-0.354100	-0.757125	0.341904	0.372250	-0.581107	-0.637845	0	0
45896	-0.841308	9.900270	0.689764	0.111268	0.497757	-0.182296	-0.305857	-0.355376	-0.755590	0.343227	0.376807	-0.579448	-0.635965	0	0
45897	-0.786487	10.042048	0.526683	0.200387	0.333139	-0.110590	-0.300220	-0.355568	-0.752942	0.343726	0.380203	-0.579170	-0.633925	0	0
45898	-1.059535	9.736055	0.385806	0.248760	0.297870	-0.107051	-0.297804	-0.356122	-0.749725	0.343846	0.383521	-0.579326	-0.631714	0	0
45899	-0.877214	9.685942	0.244937	0.259767	0.321171	-0.110439	-0.293768	-0.359707	-0.745537	0.344038	0.387032	-0.579446	-0.629354	0	0
45900	-0.640670	9.758224	0.396086	0.192366	0.143836	-0.044653	-0.292022	-0.360357	-0.743675	0.343869	0.388816	-0.580001	-0.627834	0	0
45901	-0.595508	9.783306	0.274512	0.109454	-0.066573	0.058054	-0.292423	-0.361252	-0.741252	0.343451	0.388388	-0.581156	-0.627258	0	0
45902	-0.752312	9.741615	0.241128	0.041709	-0.156751	0.085592	-0.294437	-0.361278	-0.738102	0.342953	0.387023	-0.582293	-0.627321	0	0
45903	-0.619063	9.860555	0.210618	-0.000906	-0.227270	0.118569	-0.295917	-0.360125	-0.737504	0.342407	0.384852	-0.583539	-0.627796	0	0
45904	-0.581977	9.958341	0.292865	-0.009882	-0.326352	0.167401	-0.300477	-0.361130	-0.738435	0.341645	0.381779	-0.585229	-0.628514	0	0
45905	-0.483460	9.892164	0.373420	-0.029685	-0.412276	0.219813	-0.306369	-0.365645	-0.739192	0.340756	0.377744	-0.587301	-0.629502	0	0
45906	-0.285931	9.701535	0.323146	-0.088256	-0.563280	0.230122	-0.310780	-0.371931	-0.738256	0.339285	0.372534	-0.589514	-0.631330	0	0
45907	-0.251235	9.891508	0.231301	-0.043804	-0.520911	0.257926	-0.316020	-0.369634	-0.740568	0.338035	0.367515	-0.591976	-0.632636	0	0
45908	-0.253035	9.517639	0.368873	-0.082383	-0.493851	0.157205	-0.321385	-0.371101	-0.739057	0.336470	0.363175	-0.593683	-0.634376	0	0
45909	-0.332186	9.788058	0.037017	-0.223742	-0.545529	0.184736	-0.327026	-0.369486	-0.742066	0.335246	0.357801	-0.594782	-0.637042	0	0
45910	-0.294977	9.910144	0.311665	-0.059538	-0.380947	0.129703	-0.332933	-0.369056	-0.742527	0.334078	0.354394	-0.596131	-0.638299	0	0
45911	-0.283794	9.604476	0.386532	-0.012530	-0.291947	0.070311	-0.335621	-0.368002	-0.742598	0.332867	0.352010	-0.597298	-0.639158	0	0
45912	-0.255889	9.148573	0.203062	-0.278497	-0.222906	0.135358	-0.338175	-0.366172	-0.745772	0.333434	0.348835	-0.596727	-0.641134	0	0
45913	-0.015863	9.793845	0.472765	-0.339722	-0.175556	0.142455	-0.340864	-0.363981	-0.752196	0.334522	0.345664	-0.595654	-0.643278	0	0
45914	0.169699	10.265778	0.819136	-0.117319	-0.177045	0.136002	-0.344087	-0.363018	-0.753895	0.334797	0.343305	-0.595958	-0.644117	0	0
45915	0.154330	10.180529	0.785606	0.042037	-0.214610	0.127428	-0.348653	-0.362377	-0.752597	0.334237	0.341240	-0.597414	-0.644157	0	0
45916	0.045209	9.911492	0.601336	0.048834	-0.231788	0.140640	-0.352946	-0.363312	-0.750674	0.333628	0.339040	-0.598985	-0.644175	0	0
45917	-0.001078	9.784405	0.490141	0.030419	-0.218185	0.159253	-0.353754	-0.362750	-0.749694	0.333287	0.336715	-0.600481	-0.644178	0	0
45918	-0.000496	9.755284	0.490378	0.003471	-0.197120	0.161073	-0.357111	-0.362129	-0.748683	0.333172	0.334466	-0.601701	-0.644270	0	0
45919	-0.014232	9.827858	0.436450	0.000090	-0.180128	0.155868	-0.360198	-0.362216	-0.747970	0.333137	0.332301	-0.602858	-0.644327	0	0
45920	-0.061867	9.919250	0.511330	0.000035	-0.158924	0.161313	-0.363284	-0.362717	-0.747679	0.333256	0.330276	-0.603926	-0.644307	0	0
45921	-0.028348	9.963572	0.661274	0.008311	-0.148879	0.189681	-0.367985	-0.361444	-0.749078	0.333597	0.328131	-0.605137	-0.644091	0	0
45922	0.001440	9.939844	0.734585	0.026307	-0.122165	0.194321	-0.371472	-0.362709	-0.745951	0.334056	0.326223	-0.606355	-0.643676	0	0
45923	-0.138210	9.888754	0.701798	0.052856	-0.124147	0.211223	-0.374156	-0.362967	-0.744297	0.334535	0.324251	-0.607832	-0.643030	0	0
45924	-0.297523	9.842156	0.610599	0.065294	-0.120676	0.218396	-0.377380	-0.362045	-0.744229	0.335030	0.322336	-0.609366	-0.642283	0	0
45925	-0.297720	9.842146	0.548005	0.056369	-0.021536	0.233149	-0.381141	-0.361111	-0.744155	0.336256	0.320900	-0.610582	-0.641206	0	0
45926	0.008169	9.825855	0.610474	0.074615	0.046158	0.235339	-0.385165	-0.362156	-0.743870	0.337836	0.319972	-0.611666	-0.639804	0	0
45927	0.304437	9.802104	0.648632	0.091157	0.051069	0.222981	-0.387044	-0.362465	-0.740867	0.339325	0.319176	-0.612819	-0.638309	0	0
45928	0.279167	9.726386	0.609912	0.112707	-0.002807	0.215640	-0.389857	-0.364716	-0.738595	0.340351	0.318180	-0.614243	-0.636890	0	0
45929	0.102056	9.706159	0.421678	0.083431	-0.003529	0.234154	-0.394558	-0.363458	-0.739316	0.341597	0.316937	-0.615559	-0.635570	0	0
45930	0.212861	9.730011	0.357496	0.018300	0.020407	0.250877	-0.395234	-0.362048	-0.738446	0.343288	0.315550	-0.616406	-0.634528	0	0
45931	0.463162	9.831666	0.446256	-0.016683	0.060927	0.219138	-0.398588	-0.362389	-0.738690	0.345149	0.314461	-0.616811	-0.633664	0	0
45932	0.526477	9.978499	0.702261	0.015893	0.012713	0.202992	-0.401946	-0.361762	-0.737951	0.346489	0.313304	-0.617514	-0.632821	0	0
45933	0.396733	10.027113	0.599215	0.083793	-0.077493	0.206193	-0.404361	-0.362006	-0.737251	0.347094	0.311764	-0.618986	-0.631811	0	0
45934	0.141816	9.879226	0.291601	0.128554	-0.100413	0.212445	-0.407585	-0.361099	-0.736504	0.347446	0.310228	-0.620813	-0.630581	0	0
45935	0.143726	9.621907	0.038432	0.151079	-0.059516	0.219866	-0.410802	-0.362772	-0.734345	0.348034	0.308946	-0.622680	-0.629042	0	0
45936	0.187424	9.481889	-0.055461	0.121524	-0.015382	0.222706	-0.414559	-0.363591	-0.731880	0.348990	0.307847	-0.624192	-0.627551	0	0
45937	0.187533	9.479465	-0.036181	0.083007	-0.018138	0.249090	-0.417515	-0.363604	-0.722193	0.350223	0.306403	-0.625568	-0.626199	0	0
45938	0.138105	9.527121	-0.038057	0.086084	-0.039844	0.264883	-0.422077	-0.364212	-0.721887	0.351387	0.304752	-0.627068	-0.624852	0	0
45939	0.137730	9.548964	-0.018976	0.121204	-0.040359	0.297700	-0.424762	-0.364035	-0.720762	0.352660	0.302996	-0.628896	-0.623149	0	0
45940	0.191208	9.651887	-0.085514	0.093401	-0.025396	0.330405	-0.429864	-0.362957	-0.725563	0.354312	0.301062	-0.630567	-0.621457	0	0
45941	0.279084	9.762737	0.046338	0.049944	-0.006497	0.342739	-0.433356	-0.362343	-0.724143	0.356283	0.298976	-0.631952	-0.619929	0	0
45942	0.348842	9.926664	0.148347	-0.029301	-0.035511	0.338744	-0.438192	-0.360784	-0.725531	0.358277	0.296478	-0.632911	-0.619001	0	0
45943	0.311570	9.964824	0.098770	-0.055659	-0.061705	0.310211	-0.442358	-0.358986	-0.725697	0.360001	0.293876	-0.633722	-0.618411	0	0
45944	0.224283	9.832140	0.015246	-0.039501	-0.029867	0.250375	-0.446657	-0.357738	-0.726422	0.361511	0.291933	-0.634323	-0.617835	0	0
45945	0.140418	9.650968	-0.058179	-0.009953	0.015207	0.163260	-0.449336	-0.359691	-0.724958	0.362672	0.290903	-0.634696	-0.617256	0	0
45946	0.098422	9.562808	-0.099726	-0.006562	0.099910	0.118738	-0.450547	-0.358523	-0.725314	0.364088	0.290709	-0.634644	-0.616567	0	0
45947	0.071132	9.499212	0.066017	-0.014588	0.150327	0.090750	-0.450818	-0.357424	-0.729762	0.365666	0.290959	-0.634278	-0.615891	0	0
45948	0.188068	9.477064	0.117918	-0.045430	0.181674	0.071378	-0.449346	-0.355409	-0.732706	0.367452	0.291458	-0.633531	-0.615361	0	0
45949	0.238188	9.410011	0.216252	-0.059217	0.181301	0.081931	-0.450422	-0.354826	-0.732402	0.369295	0.291795	-0.632741	-0.614911	0	0
45950	0.321146	9.384814	0.233431	-0.082648	0.195247	0.085465	-0.450290	-0.353999	-0.731561	0.371302	0.292090	-0.631777	-0.614553	0	0
45951	0.468530	9.535578	0.275333	-0.109740	0.229485	0.094401	-0.449755	-0.352934	-0.735340	0.373667	0.292458	-0.630523	-0.614234	0	0
45952	0.670889	9.612088	0.372441	-0.134667	0.261429	0.089172	-0.447743	-0.353105	-0.729931	0.376260	0.292938	-0.628994	-0.613988	0	0
45953	0.928337	9.713869	0.422904	-0.161852	0.269914	0.097036	-0.448556	-0.350153	-0.734449	0.379040	0.293338	-0.627262	-0.613860	0	0
45954	1.207431	9.937418	0.422561	-0.180342	0.286943	0.050160	-0.446814	-0.348993	-0.737423	0.381691	0.294052	-0.625224	-0.613955	0	0
45955	1.512783	10.205157	0.574347	-0.156775	0.320994	0.048602	-0.445877	-0.346817	-0.746881	0.384470	0.295082	-0.623173	-0.613812	0	0
45956	1.714845	10.521983	0.561306	-0.119014	0.312461	0.047725	-0.444270	-0.345057	-0.751194	0.387103	0.296223	-0.621378	-0.613427	0	0
45957	1.599586	10.476200	0.611074	-0.025722	0.225313	0.043949	-0.442389	-0.345443	-0.754763	0.388865	0.297192	-0.620478	-0.612754	0	0
45958	1.108581	10.008436	0.267334	0.087971	0.191028	0.029193	-0.442791	-0.345409	-0.755845	0.390002	0.298494	-0.620364	-0.611513	0	0
45959	0.540771	9.262533	-0.062220	0.115058	0.269063	0.008722	-0.440775	-0.346598	-0.755363	0.391395	0.300495	-0.620044	-0.609966	0	0
45960	0.221964	8.953290	-0.132259	-0.045639	0.379569	0.014315	-0.438362	-0.345554	-0.753998	0.393919	0.302423	-0.618366	-0.609091	0	0
45961	0.295371	9.362514	0.372429	-0.208874	0.522314	0.083629	-0.436220	-0.343259	-0.757484	0.398295	0.304227	-0.615277	-0.608474	0	0
45962	0.678211	10.068675	0.971035	-0.210085	0.576205	0.135119	-0.432866	-0.341996	-0.766592	0.403251	0.305951	-0.612147	-0.607502	0	0
45963	1.275595	10.298031	1.262064	-0.064386	0.609307	0.142713	-0.429380	-0.339996	-0.770919	0.408047	0.308483	-0.609717	-0.605459	0	0
45964	1.810179	10.210616	1.153951	0.057402	0.607977	0.131482	-0.427908	-0.338437	-0.772517	0.412254	0.311414	-0.608058	-0.602772	0	0
45965	2.177535	10.001213	1.041627	0.102757	0.576775	0.079194	-0.426697	-0.339480	-0.771477	0.415925	0.314793	-0.606534	-0.600024	0	0
45966	2.308320	9.622440	0.923321	0.149574	0.524047	0.070153	-0.422933	-0.341404	-0.771583	0.418921	0.317937	-0.605554	-0.597265	0	0
45967	2.278763	9.257747	0.771101	0.104672	0.422796	0.049940	-0.420117	-0.341649	-0.763738	0.421463	0.320553	-0.604568	-0.595074	0	0
45968	2.047588	9.180721	0.754959	-0.022481	0.344495	0.080037	-0.417701	-0.341221	-0.766336	0.424031	0.321898	-0.603292	-0.593816	0	0
45969	1.829873	9.419542	0.857210	-0.077632	0.279230	0.111309	-0.417165	-0.340759	-0.768503	0.426649	0.322507	-0.602014	-0.592907	0	0
45970	1.652986	9.562004	0.999956	-0.043694	0.261575	0.117520	-0.415559	-0.338397	-0.774427	0.429061	0.323102	-0.601039	-0.591831	0	0
45971	1.524327	9.574236	1.010359	-0.019964	0.256760	0.104330	-0.415021	-0.338328	-0.777967	0.431310	0.323859	-0.600166	-0.590667	0	0
45972	1.493904	9.512989	0.966557	0.005945	0.287723	0.083402	-0.415961	-0.338112	-0.780260	0.433497	0.325007	-0.599259	-0.589355	0	0
45973	1.447206	9.412602	0.893664	0.006770	0.306181	0.056132	-0.414085	-0.336691	-0.782412	0.435664	0.326454	-0.598164	-0.588068	0	0
45974	1.495440	9.423187	0.885435	-0.006856	0.320950	0.029651	-0.411133	-0.336152	-0.784196	0.437777	0.328067	-0.596846	-0.586941	0	0
45975	1.579732	9.589807	1.002313	-0.046241	0.350945	0.026155	-0.409924	-0.336780	-0.782735	0.440201	0.329716	-0.595133	-0.585941	0	0
45976	1.643052	9.719635	1.152526	-0.053744	0.329381	0.033043	-0.406839	-0.335952	-0.784920	0.442519	0.331137	-0.593505	-0.585044	0	0
45977	1.705522	9.621234	1.126299	-0.026941	0.285159	0.032835	-0.403752	-0.335533	-0.787797	0.444519	0.332438	-0.592206	-0.584105	0	0
45978	1.769500	9.549551	0.979553	-0.039893	0.245759	0.039608	-0.404289	-0.335185	-0.790091	0.446339	0.333400	-0.591035	-0.583355	0	0
45979	1.830615	9.662341	1.091311	-0.077409	0.196152	0.019702	-0.401874	-0.334621	-0.792413	0.447901	0.334026	-0.589789	-0.583060	0	0
45980	1.799438	9.780738	1.176123	-0.083029	0.139255	0.017552	-0.401071	-0.333798	-0.792123	0.449111	0.334309	-0.588760	-0.583008	0	0
45981	1.722319	9.738054	1.044086	-0.028897	0.093778	0.005076	-0.400533	-0.334093	-0.792139	0.449822	0.334639	-0.588205	-0.582830	0	0
45982	1.619923	9.517707	0.994461	-0.012226	0.069540	-0.016212	-0.398790	-0.333225	-0.794715	0.450193	0.335037	-0.587784	-0.582740	0	0
45983	1.572007	9.494992	1.026864	-0.075499	0.038650	-0.011293	-0.398655	-0.333498	-0.795269	0.450641	0.334931	-0.587151	-0.583093	0	0
45984	1.568357	9.701288	1.174445	-0.107845	0.002156	-0.020480	-0.398123	-0.331450	-0.798744	0.450912	0.334532	-0.586460	-0.583807	0	0
45985	1.597224	9.964000	1.231123	-0.069299	-0.026850	-0.020563	-0.397990	-0.331337	-0.797654	0.450901	0.334124	-0.586127	-0.584384	0	0
45986	1.612723	9.923017	1.275238	-0.012662	-0.060068	-0.024137	-0.398262	-0.330040	-0.798425	0.450468	0.333813	-0.586259	-0.584764	0	0
45987	1.558740	9.696258	1.166966	0.000507	-0.094870	-0.050817	-0.398124	-0.330831	-0.801036	0.449648	0.333498	-0.586538	-0.585294	0	0
45988	1.455511	9.505017	1.037657	-0.024788	-0.089893	-0.045527	-0.398663	-0.330241	-0.801554	0.448959	0.333087	-0.586658	-0.585936	0	0
45989	1.379699	9.411388	0.997520	-0.062355	-0.088241	-0.053569	-0.398397	-0.329408	-0.801122	0.448371	0.332544	-0.586529	-0.586824	0	0
45990	1.374075	9.464704	1.088421	-0.089519	-0.076216	-0.045624	-0.401213	-0.330208	-0.800436	0.447970	0.331916	-0.586210	-0.587804	0	0
45991	1.404233	9.664322	1.155244	-0.071733	-0.088638	-0.040360	-0.399202	-0.329378	-0.801656	0.447487	0.331250	-0.586069	-0.588688	0	0
45992	1.474691	9.655890	1.157470	-0.071956	-0.095922	-0.033349	-0.399073	-0.327690	-0.801331	0.446991	0.330520	-0.585975	-0.589567	0	0
45993	1.521588	9.622761	1.216933	-0.097000	-0.103064	-0.040557	-0.399875	-0.328769	-0.802852	0.446504	0.329655	-0.585747	-0.590645	0	0
45994	1.428801	9.647775	1.156123	-0.086933	-0.140018	-0.053118	-0.400952	-0.327604	-0.803210	0.445678	0.328709	-0.585696	-0.591845	0	0
45995	1.345268	9.697233	1.109856	-0.068496	-0.117282	-0.031679	-0.399744	-0.327327	-0.804167	0.445065	0.327834	-0.585727	-0.592762	0	0
45996	1.326044	9.696890	1.159820	-0.063310	-0.090875	-0.019114	-0.400685	-0.326715	-0.805224	0.444651	0.327087	-0.585705	-0.593506	0	0
45997	1.355045	9.702272	1.167892	-0.056008	-0.067698	-0.018949	-0.400954	-0.326875	-0.804138	0.444362	0.326486	-0.585627	-0.594130	0	0
45998	1.384022	9.707653	1.168740	-0.052495	-0.055352	-0.013562	-0.400287	-0.325175	-0.804907	0.444150	0.325962	-0.585530	-0.594671	0	0
45999	1.354216	9.741096	1.150723	-0.051034	-0.046802	0.000649	-0.400958	-0.325134	-0.805985	0.444083	0.325392	-0.585453	-0.595110	0	0
46000	1.223611	9.729017	1.158842	-0.057314	-0.043307	0.000680	-0.401359	-0.325358	-0.808163	0.444042	0.324835	-0.585319	-0.595576	0	0
46001	1.082818	9.731312	1.101544	-0.051417	-0.029483	0.018501	-0.402834	-0.325887	-0.808299	0.444182	0.324263	-0.585218	-0.595883	0	0
46002	1.035430	9.686761	1.163015	-0.034253	0.022067	0.025084	-0.402303	-0.323885	-0.809736	0.444591	0.324052	-0.585011	-0.595895	0	0
46003	0.987278	9.671322	1.166468	-0.033884	0.065838	0.052783	-0.402440	-0.322754	-0.809562	0.445433	0.323928	-0.584698	-0.595641	0	0
46004	1.006304	9.691090	1.176532	-0.038118	0.125366	0.053145	-0.401906	-0.321871	-0.811579	0.446623	0.324148	-0.584100	-0.595217	0	0
46005	1.073900	9.706883	1.192931	-0.037617	0.152453	0.072754	-0.401631	-0.323860	-0.811511	0.448099	0.324408	-0.583437	-0.594615	0	0
46006	1.108425	9.678380	1.201427	-0.023129	0.182758	0.074755	-0.401633	-0.323310	-0.810813	0.449697	0.324904	-0.582741	-0.593821	0	0
46007	1.153003	9.640353	1.263263	0.003671	0.223530	0.089235	-0.401102	-0.321306	-0.812386	0.451546	0.325675	-0.582050	-0.592672	0	0
46008	1.277795	9.705738	1.285858	0.016399	0.264497	0.091275	-0.400026	-0.321871	-0.813505	0.453583	0.326733	-0.581267	-0.591301	0	0
46009	1.510249	9.729386	1.369845	0.043835	0.270473	0.075432	-0.399226	-0.320218	-0.812373	0.455486	0.328040	-0.580548	-0.589820	0	0
46010	1.695947	9.650215	1.347254	0.044312	0.250566	0.054051	-0.398149	-0.321072	-0.813229	0.457122	0.329351	-0.579863	-0.588495	0	0
46011	1.735077	9.626645	1.310116	0.023040	0.196686	0.032415	-0.396269	-0.321404	-0.812989	0.458407	0.330372	-0.579211	-0.587564	0	0
46012	1.695784	9.659924	1.356804	0.024927	0.143668	0.019710	-0.395869	-0.320700	-0.813243	0.459286	0.331167	-0.578782	-0.586853	0	0
46013	1.618772	9.629393	1.335413	0.062677	0.080190	0.010601	-0.395055	-0.323552	-0.813073	0.459637	0.331809	-0.578823	-0.586175	0	0
46014	1.644576	9.544890	1.298327	0.053638	0.038463	0.004999	-0.394250	-0.323608	-0.811453	0.459727	0.332206	-0.578994	-0.585710	0	0
46015	1.640967	9.488995	1.337154	0.040623	0.008755	0.015380	-0.396402	-0.322161	-0.810701	0.459767	0.332299	-0.579251	-0.585373	0	0
46016	1.679909	9.489707	1.393710	0.053545	-0.033323	-0.004309	-0.395860	-0.323916	-0.808725	0.459386	0.332328	-0.579720	-0.585190	0	0
46017	1.698079	9.558015	1.439490	0.050384	-0.080739	-0.029384	-0.396533	-0.323464	-0.809246	0.458614	0.332199	-0.580296	-0.585298	0	0
46018	1.679465	9.523693	1.468065	0.054162	-0.135431	-0.045631	-0.397065	-0.325167	-0.808479	0.457400	0.331876	-0.581097	-0.585636	0	0
46019	1.671704	9.421590	1.434896	0.047314	-0.179438	-0.066261	-0.396530	-0.324510	-0.806832	0.455848	0.331367	-0.581983	-0.586255	0	0
46020	1.661672	9.426254	1.357520	0.022025	-0.206300	-0.067392	-0.399211	-0.326035	-0.805491	0.454199	0.330607	-0.582842	-0.587109	0	0
46021	1.611709	9.515179	1.446792	0.014152	-0.217602	-0.044498	-0.399214	-0.324923	-0.804639	0.452659	0.329591	-0.583774	-0.587943	0	0
46022	1.615656	9.580810	1.576410	0.009827	-0.260786	-0.025345	-0.401089	-0.326485	-0.802492	0.450977	0.328209	-0.584939	-0.588850	0	0
46023	1.599481	9.653337	1.517592	0.000165	-0.282729	-0.004296	-0.403505	-0.326700	-0.803015	0.449334	0.326507	-0.586207	-0.589791	0	0
46024	1.591214	9.580359	1.508260	0.030989	-0.269874	-0.010300	-0.404849	-0.326462	-0.799728	0.447611	0.325074	-0.587580	-0.590527	0	0
46025	1.587904	9.502615	1.503930	0.045817	-0.285294	-0.028914	-0.408078	-0.324163	-0.797985	0.445652	0.323700	-0.589038	-0.591310	0	0
46026	1.624261	9.612509	1.431999	0.058738	-0.286655	-0.041270	-0.409950	-0.326426	-0.796132	0.443549	0.322467	-0.590540	-0.592066	0	0
46027	1.705976	9.635833	1.362113	0.103571	-0.281116	-0.034039	-0.409810	-0.328421	-0.795655	0.441392	0.321398	-0.592294	-0.592507	0	0
46028	1.799827	9.438480	1.438700	0.118475	-0.315933	-0.058983	-0.410615	-0.328871	-0.793756	0.438813	0.320358	-0.594209	-0.593068	0	0
46029	1.719251	9.446714	1.301359	0.057520	-0.411851	-0.084522	-0.415445	-0.329658	-0.791550	0.435718	0.318601	-0.596089	-0.594409	0	0
46030	1.486456	9.656092	1.047096	0.003833	-0.461622	-0.104410	-0.415172	-0.331716	-0.788492	0.432353	0.316454	-0.597795	-0.596296	0	0
46031	1.208788	9.927773	0.790985	-0.006955	-0.451111	-0.102552	-0.417321	-0.331431	-0.786419	0.429103	0.314279	-0.599379	-0.598200	0	0
46032	1.068255	9.915504	0.724176	0.054680	-0.375844	-0.105381	-0.420278	-0.330480	-0.781731	0.426069	0.312855	-0.600995	-0.599494	0	0
46033	1.102054	9.663636	0.626009	0.074820	-0.278001	-0.100266	-0.421079	-0.332217	-0.779194	0.423601	0.312045	-0.602316	-0.600338	0	0
46034	1.223936	9.500767	0.587647	0.015673	-0.225152	-0.100132	-0.422287	-0.332368	-0.777553	0.421616	0.311321	-0.603061	-0.601362	0	0
46035	1.356316	9.711973	0.864543	-0.087821	-0.246279	-0.071462	-0.423093	-0.331876	-0.779703	0.420013	0.309837	-0.603352	-0.602957	0	0
46036	1.441411	9.975721	1.081818	-0.083115	-0.299068	-0.055906	-0.423232	-0.330456	-0.779792	0.418153	0.307983	-0.603940	-0.604608	0	0
46037	1.365163	10.144264	1.025247	0.013640	-0.373913	-0.052534	-0.425778	-0.332021	-0.776821	0.415571	0.306031	-0.605424	-0.605893	0	0
46038	1.177112	10.043713	0.702477	0.101774	-0.383020	-0.050495	-0.428327	-0.332726	-0.774367	0.412657	0.304399	-0.607483	-0.606646	0	0
46039	1.090997	9.711974	0.500128	0.121808	-0.358778	-0.053776	-0.429401	-0.332909	-0.771505	0.409816	0.302987	-0.609538	-0.607217	0	0
46040	1.061257	9.492944	0.443094	0.024334	-0.331548	-0.037977	-0.432621	-0.333730	-0.769455	0.407514	0.301266	-0.610936	-0.608218	0	0
46041	0.992205	9.564528	0.517467	-0.055166	-0.314786	-0.023963	-0.433023	-0.334047	-0.767557	0.405646	0.299211	-0.611811	-0.609600	0	0
46042	0.989554	9.710144	0.598133	-0.041061	-0.272430	-0.005974	-0.435978	-0.333232	-0.769264	0.404092	0.297382	-0.612654	-0.610679	0	0
46043	1.024506	9.654941	0.573143	0.011125	-0.254299	-0.002163	-0.437990	-0.333617	-0.768981	0.402522	0.295828	-0.613742	-0.611378	0	0
46044	1.124198	9.634899	0.549873	0.016692	-0.232845	-0.004681	-0.438795	-0.334097	-0.765724	0.401040	0.294462	-0.614775	-0.611974	0	0
46045	1.193578	9.689571	0.609364	0.017005	-0.250244	-0.019839	-0.440676	-0.333790	-0.764876	0.399363	0.293062	-0.615823	-0.612688	0	0
46046	1.139668	9.712865	0.569018	-0.004733	-0.261185	-0.016429	-0.442818	-0.335629	-0.762735	0.397693	0.291505	-0.616795	-0.613538	0	0
46047	1.013064	9.727551	0.478361	-0.000982	-0.250410	-0.019855	-0.444438	-0.332953	-0.760590	0.396062	0.290030	-0.617725	-0.614356	0	0
46048	1.018504	9.700948	0.497986	-0.013436	-0.197262	-0.016019	-0.444434	-0.334084	-0.760627	0.394811	0.288828	-0.618384	-0.615065	0	0
46049	1.111920	9.644387	0.559054	-0.004502	-0.190155	-0.012428	-0.445512	-0.332969	-0.758810	0.393603	0.287662	-0.619068	-0.615696	0	0
46050	1.290477	9.560232	0.545910	0.033369	-0.168514	-0.011323	-0.447121	-0.333799	-0.758003	0.392421	0.286788	-0.619912	-0.616010	0	0
46051	1.365496	9.561591	0.519315	0.003003	-0.185370	-0.023035	-0.447390	-0.333513	-0.757854	0.391153	0.285744	-0.620591	-0.616617	0	0
46052	1.286330	9.642693	0.521088	-0.013181	-0.212937	-0.028552	-0.449402	-0.334391	-0.754596	0.389720	0.284520	-0.621267	-0.617410	0	0
46053	1.179449	9.652890	0.508102	-0.023101	-0.218362	-0.028595	-0.449939	-0.334071	-0.755667	0.388283	0.283203	-0.621893	-0.618289	0	0
46054	1.122974	9.693137	0.530138	-0.047472	-0.202698	-0.023256	-0.452086	-0.334464	-0.754839	0.387043	0.281875	-0.622326	-0.619238	0	0
46055	1.133779	9.758879	0.529974	-0.041379	-0.174504	-0.010685	-0.453434	-0.332451	-0.754894	0.386038	0.280646	-0.622713	-0.620033	0	0
46056	1.135031	9.703071	0.573764	-0.019102	-0.170980	-0.001750	-0.454506	-0.333309	-0.753414	0.385044	0.279487	-0.623256	-0.620628	0	0
46057	1.241798	9.692868	0.550638	-0.019014	-0.162039	-0.003484	-0.455040	-0.333957	-0.755468	0.384096	0.278376	-0.623751	-0.621218	0	0
46058	1.255142	9.763517	0.617917	-0.038609	-0.167314	-0.012427	-0.455313	-0.332236	-0.756225	0.383116	0.277235	-0.624123	-0.621960	0	0
46059	1.249447	9.807112	0.624635	-0.019082	-0.185105	-0.005408	-0.457192	-0.332347	-0.755663	0.382010	0.275990	-0.624696	-0.622617	0	0
46060	1.238883	9.729237	0.624899	0.008244	-0.175726	-0.015865	-0.457727	-0.333534	-0.752704	0.380820	0.274992	-0.625380	-0.623101	0	0
46061	1.267099	9.642349	0.568646	0.002852	-0.170460	-0.014966	-0.459604	-0.334236	-0.751073	0.379683	0.273980	-0.626004	-0.623614	0	0
46062	1.285942	9.662107	0.520930	-0.027882	-0.175271	-0.010676	-0.460417	-0.331999	-0.749088	0.378624	0.272813	-0.626472	-0.624299	0	0
46063	1.252433	9.654224	0.604215	-0.026675	-0.179400	-0.023070	-0.460413	-0.333120	-0.749532	0.377459	0.271683	-0.626920	-0.625047	0	0
46064	1.237385	9.680656	0.610776	-0.023764	-0.173867	-0.030097	-0.461757	-0.332527	-0.749361	0.376279	0.270665	-0.627349	-0.625770	0	0
46065	1.193972	9.665299	0.580672	-0.032843	-0.192616	-0.030234	-0.461620	-0.333526	-0.749123	0.374999	0.269472	-0.627785	-0.626615	0	0
46066	1.078108	9.629202	0.500357	-0.014877	-0.170383	-0.024702	-0.464306	-0.333053	-0.748532	0.373848	0.268472	-0.628267	-0.627249	0	0
46067	1.017729	9.618396	0.498585	-0.034348	-0.150774	-0.033465	-0.464037	-0.333672	-0.746516	0.372811	0.267557	-0.628523	-0.628000	0	0
46068	1.036282	9.652714	0.450751	-0.054135	-0.117289	-0.028012	-0.464311	-0.331705	-0.745634	0.372076	0.266763	-0.628549	-0.628747	0	0
46069	1.115418	9.717282	0.592313	-0.055861	-0.087111	-0.026080	-0.464578	-0.332268	-0.745513	0.371541	0.266121	-0.628450	-0.629435	0	0
46070	1.153272	9.776240	0.672469	-0.050455	-0.083504	-0.026053	-0.466589	-0.332696	-0.749446	0.371022	0.265542	-0.628376	-0.630058	0	0
46071	1.158016	9.778752	0.655745	-0.021442	-0.056504	-0.029326	-0.466726	-0.331685	-0.750228	0.370566	0.265241	-0.628370	-0.630460	0	0
46072	1.221739	9.743495	0.657966	-0.015882	-0.031519	-0.030929	-0.465923	-0.330830	-0.751297	0.370251	0.265150	-0.628307	-0.630746	0	0
46073	1.268316	9.710349	0.616315	-0.016313	-0.033692	-0.015039	-0.466190	-0.331110	-0.751167	0.370014	0.264922	-0.628286	-0.631001	0	0
46074	1.295836	9.664722	0.600653	-0.018504	-0.026160	-0.032683	-0.466598	-0.329395	-0.751515	0.369726	0.264862	-0.628184	-0.631297	0	0
46075	1.353969	9.673065	0.643298	-0.023213	-0.019301	-0.023827	-0.466997	-0.330532	-0.750867	0.369543	0.264754	-0.628043	-0.631589	0	0
46076	1.377790	9.697776	0.667915	-0.019648	-0.015757	-0.022032	-0.466458	-0.331377	-0.751580	0.369390	0.264689	-0.627923	-0.631825	0	0
46077	1.368231	9.687890	0.648438	-0.009108	-0.031846	-0.015027	-0.465919	-0.331949	-0.751877	0.369147	0.264498	-0.627943	-0.632028	0	0
46078	1.395821	9.634979	0.608760	-0.032604	-0.033909	-0.011580	-0.466595	-0.330366	-0.752362	0.368982	0.264207	-0.627835	-0.632353	0	0
46079	1.425985	9.582120	0.617307	-0.035777	-0.033540	-0.027506	-0.466059	-0.330268	-0.751005	0.368721	0.263983	-0.627661	-0.632771	0	0
46080	1.490755	9.617283	0.628658	-0.043115	-0.042573	-0.024066	-0.467268	-0.329643	-0.752331	0.368449	0.263675	-0.627485	-0.633232	0	0
46081	1.521660	9.656692	0.687083	-0.047057	-0.043797	-0.011719	-0.467266	-0.330335	-0.753033	0.368254	0.263244	-0.627322	-0.633687	0	0
46082	1.445987	9.694167	0.751881	-0.038462	-0.064459	-0.000318	-0.467269	-0.329376	-0.751642	0.367983	0.262666	-0.627318	-0.634088	0	0
46083	1.382573	9.712436	0.740169	-0.029219	-0.088950	-0.013693	-0.467401	-0.329917	-0.752610	0.367445	0.262026	-0.627429	-0.634554	0	0
46084	1.377478	9.717194	0.691831	-0.038355	-0.067911	-0.004744	-0.468208	-0.329641	-0.751504	0.367125	0.261454	-0.627426	-0.634978	0	0
46085	1.395795	9.783079	0.768928	-0.025749	-0.053621	-0.002854	-0.468474	-0.330009	-0.753688	0.366869	0.260982	-0.627458	-0.635289	0	0
46086	1.401064	9.785619	0.918321	-0.011273	-0.044562	-0.004523	-0.469282	-0.329299	-0.752976	0.366626	0.260657	-0.627541	-0.635481	0	0
46087	1.383253	9.702754	0.894327	-0.008077	-0.041376	0.011428	-0.468745	-0.329610	-0.752312	0.366491	0.260237	-0.627677	-0.635596	0	0
46088	1.371324	9.566588	0.861286	-0.006299	-0.037852	0.013234	-0.470493	-0.328407	-0.753613	0.366388	0.259860	-0.627814	-0.635675	0	0
46089	1.405882	9.542945	0.910670	-0.019012	-0.041599	0.016698	-0.469815	-0.330399	-0.753821	0.366314	0.259365	-0.627895	-0.635839	0	0
46090	1.443821	9.587332	0.925943	-0.035432	-0.048131	0.023667	-0.471162	-0.328951	-0.753894	0.366289	0.258750	-0.627911	-0.636089	0	0
46091	1.482852	9.583191	0.980132	-0.047956	-0.041076	0.021895	-0.471433	-0.328122	-0.752777	0.366326	0.258119	-0.627819	-0.636415	0	0
46092	1.452366	9.650609	0.961837	-0.073271	-0.056446	0.023490	-0.472508	-0.327648	-0.753837	0.366343	0.257311	-0.627624	-0.636924	0	0
46093	1.485777	9.690065	1.046818	-0.072948	-0.045508	0.012941	-0.471706	-0.326529	-0.754082	0.366360	0.256616	-0.627365	-0.637450	0	0
46094	1.514224	9.612907	1.125306	-0.052996	-0.073523	0.002210	-0.473854	-0.326166	-0.755405	0.366082	0.255907	-0.627305	-0.637953	0	0
46095	1.469652	9.531982	1.081218	-0.067169	-0.119480	-0.014027	-0.475731	-0.326645	-0.757302	0.365447	0.254930	-0.627283	-0.638730	0	0
46096	1.367684	9.537413	1.058790	-0.087306	-0.158925	-0.008132	-0.476808	-0.325785	-0.756717	0.364654	0.253615	-0.627288	-0.639701	0	0
46097	1.300774	9.613884	1.075417	-0.106634	-0.154172	0.008647	-0.478419	-0.325462	-0.756824	0.364045	0.252128	-0.627192	-0.640728	0	0
46098	1.277816	9.681447	1.139199	-0.084169	-0.133645	0.013270	-0.478153	-0.324617	-0.756936	0.363539	0.250852	-0.627175	-0.641533	0	0
46099	1.364102	9.724278	1.105415	-0.067447	-0.126817	-0.005220	-0.478961	-0.323716	-0.758393	0.362911	0.249769	-0.627190	-0.642295	0	0
46100	1.379955	9.654162	1.077543	-0.061474	-0.126243	-0.026415	-0.480305	-0.323094	-0.759445	0.362138	0.248870	-0.627190	-0.643081	0	0
46101	1.347081	9.609875	1.132236	-0.084471	-0.120753	-0.040590	-0.479769	-0.322836	-0.758899	0.361362	0.247986	-0.626982	-0.644061	0	0
46102	1.229129	9.699989	1.188117	-0.111903	-0.153254	-0.030254	-0.480709	-0.322199	-0.761043	0.360518	0.246754	-0.626741	-0.645240	0	0
46103	1.155700	9.735070	1.180785	-0.064984	-0.146556	-0.033585	-0.480576	-0.321926	-0.760764	0.359574	0.245730	-0.626763	-0.646136	0	0
46104	1.152102	9.669457	1.161911	-0.042048	-0.124665	-0.012151	-0.482459	-0.320771	-0.759889	0.358850	0.244817	-0.626913	-0.646739	0	0
46105	1.176373	9.660182	1.114581	-0.034928	-0.122026	-0.008580	-0.483933	-0.321246	-0.762334	0.358146	0.243903	-0.627097	-0.647296	0	0
46106	1.194528	9.709055	1.032923	-0.039469	-0.115076	-0.039496	-0.484069	-0.320844	-0.761232	0.357299	0.243233	-0.627160	-0.647955	0	0
46107	1.114715	9.702753	1.044965	-0.034383	-0.101165	-0.025229	-0.483668	-0.320297	-0.760811	0.356614	0.242560	-0.627229	-0.648518	0	0
46108	1.016010	9.679120	1.104702	-0.061224	-0.050789	-0.022317	-0.485145	-0.319956	-0.761870	0.356332	0.242120	-0.626962	-0.649095	0	0
46109	0.991920	9.676258	1.132872	-0.065790	-0.023444	-0.015079	-0.484474	-0.319958	-0.762422	0.356275	0.241778	-0.626570	-0.649632	0	0
46110	1.025520	9.691432	1.124159	-0.062979	0.001473	-0.014919	-0.485284	-0.318225	-0.763173	0.356371	0.241623	-0.626123	-0.650068	0	0
46111	1.142016	9.814934	1.189391	-0.055597	-0.017749	-0.025660	-0.483941	-0.318513	-0.764285	0.356254	0.241422	-0.625749	-0.650567	0	0
46112	1.194914	9.837743	1.200472	0.012124	-0.019568	-0.000717	-0.484748	-0.317788	-0.764252	0.356131	0.241309	-0.625899	-0.650531	0	0
46113	1.188844	9.762367	1.104564	0.021064	-0.014250	0.002888	-0.485011	-0.319478	-0.764304	0.356036	0.241226	-0.626078	-0.650442	0	0
46114	1.240682	9.692892	0.964651	0.005502	0.009213	-0.016466	-0.483667	-0.320068	-0.764611	0.356007	0.241376	-0.626045	-0.650435	0	0
46115	1.331007	9.655686	0.936409	-0.021521	0.013393	-0.014773	-0.485146	-0.319167	-0.765380	0.356073	0.241431	-0.625806	-0.650607	0	0
46116	1.335675	9.677629	1.018233	-0.014295	-0.010415	-0.020211	-0.483805	-0.318922	-0.765116	0.355942	0.241405	-0.625705	-0.650785	0	0
46117	1.226274	9.826161	1.081159	-0.019857	-0.044247	-0.020429	-0.485415	-0.319007	-0.765916	0.355607	0.241127	-0.625669	-0.651106	0	0
46118	1.177158	9.854399	1.055366	0.017691	-0.026463	-0.007810	-0.483805	-0.318783	-0.764975	0.355381	0.241034	-0.625863	-0.651078	0	0
46119	1.213632	9.714251	0.975696	0.032244	-0.015587	-0.011231	-0.485419	-0.317619	-0.764783	0.355159	0.241070	-0.626085	-0.650972	0	0
46120	1.263701	9.632620	0.965812	0.013099	0.001728	0.001189	-0.486485	-0.320582	-0.764050	0.355176	0.241085	-0.626172	-0.650874	0	0
46121	1.297644	9.633237	0.974071	0.009546	0.012369	0.001238	-0.487564	-0.318701	-0.764793	0.355265	0.241145	-0.626178	-0.650797	0	0
46122	1.319063	9.653047	0.974578	0.003291	0.001738	-0.002391	-0.485281	-0.319010	-0.765917	0.355287	0.241151	-0.626191	-0.650771	0	0
46123	1.355552	9.646425	0.975748	0.024904	-0.005147	-0.004143	-0.485812	-0.320698	-0.765830	0.355194	0.241184	-0.626347	-0.650658	0	0
46124	1.351000	9.629348	0.961294	0.021344	-0.028160	-0.009604	-0.486081	-0.320682	-0.766234	0.354937	0.241104	-0.626566	-0.650617	0	0
46125	1.277445	9.666852	0.929867	0.019506	-0.037071	-0.009652	-0.486892	-0.319005	-0.764539	0.354622	0.240945	-0.626789	-0.650634	0	0
46126	1.258507	9.637372	0.886177	0.020974	-0.012585	0.007314	-0.485817	-0.319343	-0.763202	0.354572	0.240858	-0.626991	-0.650499	0	0
46127	1.241676	9.617637	0.803963	0.008438	-0.005560	0.006442	-0.487022	-0.320610	-0.762278	0.354585	0.240763	-0.627069	-0.650451	0	0
46128	1.292073	9.642828	0.805320	-0.018669	0.002086	0.011698	-0.487292	-0.320013	-0.763343	0.354752	0.240603	-0.626973	-0.650513	0	0
46129	1.295931	9.706025	0.891622	-0.009756	0.026881	0.018952	-0.488368	-0.319436	-0.762768	0.355094	0.240576	-0.626849	-0.650455	0	0
46130	1.329495	9.726056	0.902130	0.013422	0.010056	0.024213	-0.487557	-0.321120	-0.764191	0.355316	0.240505	-0.626962	-0.650251	0	0
46131	1.286633	9.681577	0.862634	0.031995	0.021356	0.004906	-0.487026	-0.318848	-0.765076	0.355432	0.240678	-0.627097	-0.649994	0	0
46132	1.176088	9.631017	0.840365	0.005186	0.030143	-0.000400	-0.486354	-0.319460	-0.763744	0.355639	0.240863	-0.627025	-0.649881	0	0
46133	1.083128	9.687601	0.923747	0.010043	0.036768	0.020892	-0.488769	-0.319691	-0.763587	0.356008	0.240958	-0.627001	-0.649667	0	0
46134	1.049456	9.682140	0.970900	0.030013	0.054801	0.017540	-0.487158	-0.319856	-0.764155	0.356426	0.241278	-0.627046	-0.649275	0	0
46135	1.172355	9.703782	0.885440	0.051908	0.088904	0.012496	-0.486349	-0.320990	-0.764881	0.356965	0.241914	-0.627086	-0.648704	0	0
46136	1.345983	9.619534	0.845666	0.044909	0.080184	0.003544	-0.487024	-0.319570	-0.764419	0.357413	0.242539	-0.627104	-0.648207	0	0
46137	1.515521	9.506087	0.861353	0.025149	0.046422	-0.003839	-0.485276	-0.320927	-0.762580	0.357645	0.242905	-0.627083	-0.647961	0	0
46138	1.576349	9.497483	0.882543	-0.022214	-0.005837	0.008041	-0.486622	-0.319752	-0.763070	0.357747	0.242705	-0.626983	-0.648076	0	0
46139	1.545169	9.598874	0.859156	-0.043762	-0.041382	-0.000207	-0.486761	-0.318046	-0.763286	0.357621	0.242232	-0.626841	-0.648461	0	0
46140	1.492901	9.678043	0.924358	-0.008674	-0.067649	-0.004679	-0.488767	-0.320244	-0.764149	0.357223	0.241762	-0.627018	-0.648684	0	0
46141	1.547999	9.715461	0.957061	-0.007749	-0.081772	-0.008317	-0.488765	-0.320794	-0.764847	0.356704	0.241205	-0.627236	-0.648967	0	0
46142	1.589761	9.682229	0.924891	-0.006310	-0.094488	0.003092	-0.488501	-0.319540	-0.764265	0.356186	0.240523	-0.627540	-0.649210	0	0
46143	1.602269	9.658177	0.896570	-0.004997	-0.114407	0.017997	-0.489572	-0.320382	-0.763464	0.355626	0.239597	-0.627957	-0.649457	0	0
46144	1.501656	9.610234	0.966061	-0.013603	-0.121203	0.002036	-0.489706	-0.320674	-0.762928	0.354949	0.238721	-0.628305	-0.649812	0	0
46145	1.400407	9.586551	0.987205	0.002572	-0.137032	0.000240	-0.492256	-0.321090	-0.760736	0.354113	0.237785	-0.628807	-0.650126	0	0
46146	1.289021	9.584532	1.005468	-0.036937	-0.139061	-0.003410	-0.493331	-0.320334	-0.761787	0.353341	0.236742	-0.629053	-0.650689	0	0
46147	1.267825	9.664250	0.936813	-0.034132	-0.126550	-0.005086	-0.494006	-0.318999	-0.763776	0.352623	0.235777	-0.629264	-0.651225	0	0
46148	1.311336	9.686900	1.043896	-0.015011	-0.074823	-0.004708	-0.494005	-0.319455	-0.762431	0.352196	0.235241	-0.629420	-0.651499	0	0
46149	1.242599	9.729348	1.034245	0.001916	-0.027977	-0.023791	-0.494542	-0.319254	-0.764457	0.351890	0.235162	-0.629472	-0.651642	0	0
46150	1.306056	9.706223	1.029145	0.039849	-0.008054	-0.025326	-0.493198	-0.319897	-0.762454	0.351618	0.235381	-0.629702	-0.651487	0	0
46151	1.410148	9.577012	0.941839	0.007572	-0.015302	-0.030793	-0.493330	-0.320909	-0.761398	0.351333	0.235449	-0.629731	-0.651589	0	0
46152	1.356893	9.566330	0.894547	-0.047943	-0.017288	-0.041576	-0.493737	-0.319184	-0.762153	0.351101	0.235399	-0.629384	-0.652067	0	0
46153	1.379773	9.666299	1.096704	-0.091649	-0.026951	-0.024991	-0.494541	-0.319574	-0.762836	0.351013	0.235006	-0.628819	-0.652800	0	0
46154	1.492911	9.714483	1.157587	-0.082834	-0.044734	-0.021569	-0.492393	-0.319752	-0.763411	0.350824	0.234531	-0.628386	-0.653490	0	0
46155	1.525026	9.668931	1.062626	-0.029116	-0.081732	-0.017220	-0.492801	-0.317868	-0.764977	0.350296	0.233950	-0.628440	-0.653929	0	0
46156	1.508746	9.513269	1.063301	-0.014954	-0.094237	-0.010173	-0.494547	-0.317582	-0.763316	0.349709	0.233315	-0.628650	-0.654268	0	0
46157	1.533683	9.467590	0.997007	-0.044568	-0.119202	-0.017500	-0.494277	-0.318139	-0.764017	0.348980	0.232435	-0.628734	-0.654890	0	0
46158	1.508030	9.539953	1.005303	-0.078099	-0.128549	-0.010590	-0.495353	-0.317420	-0.763437	0.348322	0.231360	-0.628647	-0.655704	0	0
46159	1.424545	9.599132	1.035996	-0.097633	-0.137322	-0.022186	-0.498308	-0.316476	-0.764596	0.347571	0.230203	-0.628433	-0.656714	0	0
46160	1.340785	9.672872	1.071386	-0.110150	-0.133809	-0.024840	-0.496967	-0.315928	-0.765137	0.346859	0.229071	-0.628117	-0.657787	0	0
46161	1.315656	9.725828	1.123175	-0.086923	-0.133767	-0.018576	-0.498312	-0.315009	-0.766860	0.346127	0.227951	-0.627966	-0.658706	0	0
46162	1.342876	9.803995	1.027130	-0.052530	-0.132415	-0.025539	-0.498311	-0.315159	-0.766457	0.345287	0.227031	-0.628019	-0.659413	0	0
46163	1.441520	9.732967	1.117354	-0.028908	-0.128456	-0.033418	-0.499118	-0.314579	-0.766292	0.344357	0.226239	-0.628196	-0.660003	0	0
46164	1.387436	9.654305	1.145175	-0.021829	-0.145335	-0.031721	-0.500459	-0.315101	-0.766837	0.343324	0.225377	-0.628480	-0.660565	0	0
46165	1.276972	9.720271	1.117215	-0.039888	-0.127845	-0.026339	-0.499922	-0.315113	-0.766844	0.342468	0.224506	-0.628595	-0.661196	0	0
46166	1.275972	9.768804	1.107189	-0.046906	-0.102947	-0.028855	-0.501800	-0.315661	-0.765752	0.341774	0.223818	-0.628573	-0.661809	0	0
46167	1.360134	9.702373	1.245079	-0.007916	-0.082857	-0.036580	-0.500731	-0.314177	-0.763677	0.341061	0.223418	-0.628721	-0.662172	0	0
46168	1.397178	9.676347	1.299372	0.003985	-0.079022	-0.043599	-0.501265	-0.315293	-0.763843	0.340305	0.223154	-0.628920	-0.662461	0	0
46169	1.397848	9.649660	1.342924	0.033546	-0.065672	-0.069944	-0.499923	-0.315047	-0.763579	0.339385	0.223218	-0.629208	-0.662638	0	0
46170	1.406351	9.596413	1.396547	0.025073	-0.074107	-0.091243	-0.500460	-0.315022	-0.764116	0.338297	0.223359	-0.629422	-0.662943	0	0
46171	1.347670	9.619622	1.380127	0.026904	-0.098856	-0.096688	-0.500186	-0.316885	-0.763363	0.337006	0.223348	-0.629714	-0.663327	0	0
46172	1.347686	9.619623	1.384942	0.012718	-0.093466	-0.103771	-0.498845	-0.316981	-0.760527	0.335737	0.223395	-0.629883	-0.663795	0	0
46173	1.435347	9.599366	1.387785	-0.019808	-0.111556	-0.102239	-0.497638	-0.316412	-0.761882	0.334432	0.223176	-0.629892	-0.664518	0	0
46174	1.445087	9.597115	1.388101	-0.003082	-0.130404	-0.125295	-0.498039	-0.317129	-0.761085	0.332824	0.223061	-0.630027	-0.665235	0	0
46175	1.331208	9.609624	1.475988	0.008009	-0.168994	-0.143166	-0.497231	-0.318180	-0.759225	0.330821	0.222809	-0.630316	-0.666045	0	0
46176	1.200579	9.718923	1.475969	-0.010174	-0.183487	-0.138871	-0.496022	-0.318805	-0.757899	0.328800	0.222400	-0.630545	-0.666965	0	0
46177	1.107059	9.785195	1.443712	0.045403	-0.163755	-0.127059	-0.496824	-0.319773	-0.758057	0.326851	0.222203	-0.631093	-0.667470	0	0
46178	1.054454	9.733251	1.341385	0.055672	-0.116370	-0.098417	-0.494541	-0.320422	-0.756745	0.325374	0.222201	-0.631626	-0.667688	0	0
46179	1.050086	9.689461	1.216404	0.072974	-0.095638	-0.068166	-0.495342	-0.322009	-0.754612	0.324184	0.222176	-0.632262	-0.667673	0	0
46180	1.183928	9.662759	1.220713	0.061782	-0.057132	-0.046765	-0.495344	-0.321295	-0.754860	0.323408	0.222259	-0.632757	-0.667553	0	0
46181	1.453107	9.660364	1.257878	0.069307	-0.024871	-0.053668	-0.495747	-0.321478	-0.752686	0.322772	0.222601	-0.633169	-0.667356	0	0
46182	1.643195	9.620125	1.336233	0.055088	-0.040737	-0.063581	-0.493596	-0.322858	-0.750173	0.321999	0.222876	-0.633529	-0.667296	0	0
46183	1.718040	9.538962	1.500428	0.055416	-0.065201	-0.080551	-0.493728	-0.324024	-0.748577	0.320960	0.223072	-0.633919	-0.667361	0	0
46184	1.678760	9.567383	1.520673	0.051566	-0.120352	-0.080909	-0.492383	-0.324783	-0.747666	0.319575	0.222915	-0.634470	-0.667554	0	0
46185	1.658456	9.625285	1.596646	0.074814	-0.130911	-0.077367	-0.493183	-0.326744	-0.747720	0.318097	0.222711	-0.635203	-0.667631	0	0
46186	1.611955	9.658435	1.662372	0.089072	-0.139770	-0.073835	-0.493984	-0.328331	-0.745586	0.316550	0.222496	-0.636080	-0.667604	0	0
46187	1.581100	9.628746	1.680907	0.088805	-0.147105	-0.065034	-0.493853	-0.327542	-0.743115	0.315020	0.222147	-0.636980	-0.667585	0	0
46188	1.680865	9.497045	1.742736	0.132878	-0.163518	-0.033192	-0.493313	-0.328732	-0.741120	0.313492	0.221650	-0.638309	-0.667199	0	0
46189	1.739672	9.456837	1.691884	0.126516	-0.198210	-0.070576	-0.494653	-0.329892	-0.738559	0.311515	0.221110	-0.639602	-0.667067	0	0
46190	1.719627	9.475884	1.604464	0.108306	-0.256996	-0.072771	-0.495190	-0.330564	-0.733407	0.309174	0.220161	-0.640965	-0.667161	0	0
46191	1.680637	9.465452	1.470948	0.099811	-0.315877	-0.067858	-0.494916	-0.332615	-0.730622	0.306518	0.218730	-0.642439	-0.667440	0	0
46192	1.652064	9.426083	1.383707	0.066315	-0.351766	-0.066415	-0.496391	-0.333677	-0.726016	0.303698	0.216975	-0.643813	-0.667978	0	0
46193	1.623899	9.369730	1.318272	0.037624	-0.351034	-0.070026	-0.498943	-0.333380	-0.724073	0.300931	0.215125	-0.644958	-0.668723	0	0
46194	1.581849	9.288855	1.305555	-0.029555	-0.399068	-0.056386	-0.498533	-0.335984	-0.721986	0.298071	0.212694	-0.645838	-0.669932	0	0
46195	1.467854	9.422737	1.356414	-0.094047	-0.455983	-0.078152	-0.501217	-0.336064	-0.721958	0.294846	0.209791	-0.646376	-0.671752	0	0
46196	1.355780	9.697452	1.370160	-0.105160	-0.481146	-0.071262	-0.501221	-0.334653	-0.721776	0.291505	0.206672	-0.646933	-0.673638	0	0
46197	1.355070	9.852804	1.359337	-0.058252	-0.464706	-0.072784	-0.502564	-0.334854	-0.717824	0.288174	0.203769	-0.647719	-0.675200	0	0
46198	1.352827	9.828478	1.263162	-0.037219	-0.445587	-0.047838	-0.504576	-0.335703	-0.715788	0.285067	0.200924	-0.648650	-0.676476	0	0
46199	1.346344	9.648705	1.143956	-0.037619	-0.444213	-0.031905	-0.507260	-0.335959	-0.714270	0.282091	0.197944	-0.649571	-0.677717	0	0
46200	1.288907	9.603959	1.091979	-0.023409	-0.424805	-0.021112	-0.509136	-0.337104	-0.711837	0.279262	0.195097	-0.650565	-0.678760	0	0
46201	1.350942	9.639062	1.004549	-0.007284	-0.394638	-0.012924	-0.510613	-0.337082	-0.711276	0.276669	0.192407	-0.651567	-0.679628	0	0
46202	1.506920	9.590910	0.975998	-0.015143	-0.379371	0.014523	-0.513433	-0.336788	-0.708922	0.274352	0.189654	-0.652539	-0.680408	0	0
46203	1.473651	9.553889	0.951183	-0.097492	-0.408818	0.026463	-0.515316	-0.335595	-0.709677	0.272099	0.186354	-0.653022	-0.681760	0	0
46204	1.230064	9.598009	0.839864	-0.159687	-0.413002	0.029832	-0.517331	-0.335156	-0.708280	0.269929	0.182871	-0.653108	-0.683481	0	0
46205	1.031212	9.618687	0.932303	-0.173976	-0.366993	0.033659	-0.521223	-0.335375	-0.707154	0.268131	0.179595	-0.652946	-0.685210	0	0
46206	1.001662	9.647285	0.964882	-0.117813	-0.315720	0.028863	-0.523911	-0.334176	-0.707356	0.266506	0.176888	-0.653035	-0.686463	0	0
46207	1.093459	9.661089	0.957966	-0.063896	-0.290545	0.036245	-0.525525	-0.332845	-0.708245	0.265021	0.174409	-0.653412	-0.687312	0	0
46208	1.237559	9.700099	0.788771	-0.032830	-0.292509	0.018619	-0.528343	-0.333390	-0.706327	0.263323	0.172152	-0.653992	-0.687982	0	0
46209	1.392604	9.770849	0.448758	-0.002012	-0.320389	0.006132	-0.530091	-0.332543	-0.704511	0.261325	0.169823	-0.654811	-0.688543	0	0
46210	1.399417	9.751523	0.181908	0.059964	-0.370520	-0.031121	-0.531433	-0.332829	-0.703009	0.258611	0.167595	-0.656136	-0.688853	0	0
46211	1.213212	9.607342	0.167652	0.048121	-0.456705	-0.074098	-0.533041	-0.334023	-0.698678	0.255074	0.164978	-0.657505	-0.689497	0	0
46212	0.904777	9.528924	0.235811	-0.020153	-0.494372	-0.085092	-0.536262	-0.334756	-0.694314	0.251297	0.162038	-0.658479	-0.690652	0	0
46213	0.739842	9.768684	0.173574	-0.112088	-0.483770	-0.078212	-0.537605	-0.334763	-0.692666	0.247803	0.158849	-0.658776	-0.692369	0	0
46214	0.830168	10.129629	0.358981	-0.122130	-0.436081	-0.032006	-0.540292	-0.333879	-0.691519	0.244931	0.155702	-0.658953	-0.693935	0	0
46215	0.971487	10.132221	0.613653	-0.035124	-0.411625	0.016127	-0.543241	-0.335219	-0.691800	0.242436	0.152573	-0.659730	-0.694768	0	0
46216	0.960172	9.952361	0.499114	0.043804	-0.411233	0.026998	-0.546732	-0.335195	-0.689311	0.239874	0.149608	-0.661066	-0.695032	0	0
46217	1.019479	9.982545	0.284053	0.056898	-0.392973	0.012118	-0.548475	-0.335928	-0.686459	0.237326	0.146853	-0.662412	-0.695213	0	0
46218	1.185205	10.058381	0.288567	0.063923	-0.414303	0.014616	-0.550758	-0.336110	-0.682359	0.234619	0.143992	-0.663854	-0.695354	0	0
46219	1.174176	9.907686	0.448244	0.126734	-0.459091	0.013647	-0.553850	-0.334996	-0.678480	0.231534	0.140926	-0.665823	-0.695135	0	0
46220	0.845437	9.741498	0.439410	0.128816	-0.541184	-0.010663	-0.557063	-0.338174	-0.672427	0.227704	0.137498	-0.667944	-0.695051	0	0
46221	0.242911	9.677146	0.329930	0.058864	-0.571713	-0.024201	-0.558938	-0.340222	-0.667576	0.223684	0.133740	-0.669609	-0.695488	0	0
46222	-0.137804	9.631357	-0.028053	-0.023747	-0.503254	-0.017739	-0.562163	-0.339382	-0.663976	0.220255	0.130273	-0.670535	-0.696348	0	0
46223	-0.130939	9.638756	-0.109745	-0.126829	-0.340022	-0.038236	-0.564584	-0.337787	-0.663217	0.217919	0.127808	-0.670345	-0.697720	0	0
46224	0.119522	9.772000	0.229137	-0.172992	-0.233527	-0.044841	-0.565655	-0.338743	-0.663643	0.216299	0.126073	-0.669584	-0.699270	0	0
46225	0.349771	9.951005	0.595941	-0.165514	-0.235796	-0.057276	-0.565925	-0.338306	-0.663898	0.214571	0.124378	-0.668859	-0.700797	0	0
46226	0.426068	10.020367	0.636275	-0.115565	-0.259679	-0.044915	-0.566736	-0.336302	-0.664096	0.212704	0.122585	-0.668544	-0.701982	0	0
46227	0.396227	9.784327	0.439745	-0.042139	-0.273605	-0.032376	-0.566867	-0.337279	-0.664533	0.210740	0.120723	-0.668786	-0.702667	0	0
46228	0.283304	9.347720	0.295138	0.010948	-0.208646	-0.052965	-0.567811	-0.335712	-0.664064	0.209005	0.119612	-0.669232	-0.702950	0	0
46229	0.125016	9.131211	0.222104	-0.096690	-0.166761	-0.058294	-0.567541	-0.336582	-0.663415	0.207634	0.118563	-0.668828	-0.703918	0	0
46230	0.227541	9.225327	0.282314	-0.230116	-0.113190	-0.040716	-0.568078	-0.336246	-0.665166	0.206909	0.117540	-0.667387	-0.705668	0	0
46231	0.603175	9.606005	0.380038	-0.287392	-0.047691	0.024845	-0.568753	-0.334617	-0.667689	0.207141	0.116379	-0.665484	-0.707587	0	0
46232	1.144001	9.982409	0.574339	-0.269712	-0.014107	0.040890	-0.569833	-0.332271	-0.670183	0.207699	0.115430	-0.663644	-0.709305	0	0
46233	1.560263	10.147766	0.665305	-0.136254	-0.021539	0.028783	-0.568492	-0.331403	-0.672347	0.207956	0.114739	-0.662756	-0.710172	0	0
46234	1.737714	9.883953	0.701628	0.056634	-0.091295	0.039522	-0.570915	-0.329067	-0.673059	0.207618	0.113930	-0.663387	-0.709812	0	0
46235	1.591626	9.184577	0.673534	0.080953	-0.147788	0.030457	-0.571716	-0.330795	-0.670930	0.206801	0.112780	-0.664306	-0.709374	0	0
46236	1.516604	9.001106	0.316343	-0.097325	-0.177747	0.029739	-0.573598	-0.329922	-0.670064	0.205988	0.111100	-0.664010	-0.710152	0	0
46237	1.560795	9.254406	0.561328	-0.236629	-0.142350	0.061330	-0.573599	-0.329298	-0.672627	0.205782	0.109125	-0.662695	-0.711745	0	0
46238	1.580602	9.509686	0.771848	-0.269002	-0.162037	0.055778	-0.575485	-0.326616	-0.676597	0.205448	0.107031	-0.661166	-0.713579	0	0
46239	1.552263	9.598997	0.804006	-0.244087	-0.186873	0.061887	-0.576564	-0.324876	-0.677344	0.204958	0.104715	-0.659879	-0.715253	0	0
46240	1.485759	9.413295	0.827439	-0.229269	-0.179294	0.047859	-0.579791	-0.322481	-0.679812	0.204403	0.102626	-0.658649	-0.716847	0	0
46241	1.343848	9.367028	0.876392	-0.258748	-0.178464	0.039847	-0.580333	-0.320436	-0.682051	0.203822	0.100483	-0.657206	-0.718638	0	0
46242	1.321180	9.420031	0.940293	-0.337471	-0.126396	0.064689	-0.581946	-0.319517	-0.683498	0.203841	0.098440	-0.655093	-0.720841	0	0
46243	1.503903	9.510752	1.048727	-0.335000	-0.052245	0.051863	-0.583966	-0.316832	-0.687467	0.204246	0.096968	-0.652842	-0.722965	0	0
46244	1.606887	9.842793	1.222705	-0.294318	-0.020649	0.083095	-0.584509	-0.314458	-0.691735	0.205043	0.095652	-0.650829	-0.724728	0	0
46245	1.666929	10.242016	1.269681	-0.248223	0.007452	0.113447	-0.586932	-0.311481	-0.695689	0.206196	0.094384	-0.649131	-0.726088	0	0
46246	1.926448	10.693388	1.115361	-0.226969	0.071088	0.136835	-0.588417	-0.308262	-0.698831	0.207909	0.093520	-0.647458	-0.727204	0	0
46247	2.087265	10.475440	1.545617	-0.072722	0.103791	0.162246	-0.588956	-0.307477	-0.701655	0.209876	0.092996	-0.646876	-0.727225	0	0
46248	2.069175	9.700719	1.666455	0.010131	0.047844	0.151572	-0.590843	-0.304613	-0.701268	0.211320	0.092358	-0.646984	-0.726791	0	0
46249	1.892507	9.508120	1.296584	-0.128332	-0.081574	0.159206	-0.592190	-0.303150	-0.702021	0.212117	0.090383	-0.646381	-0.727343	0	0
46250	1.483392	9.893998	1.579617	-0.236325	-0.118709	0.185219	-0.595680	-0.302712	-0.705229	0.212953	0.087796	-0.645073	-0.728576	0	0
46251	1.094754	10.311784	1.641571	-0.171935	-0.078710	0.206962	-0.600791	-0.298851	-0.708036	0.214153	0.085442	-0.644178	-0.729297	0	0
46252	0.825602	10.037410	1.399470	0.051376	0.048042	0.226231	-0.600797	-0.296862	-0.708380	0.216112	0.084420	-0.644636	-0.728432	0	0
46253	0.721089	9.188270	1.311194	0.155766	0.206318	0.188731	-0.603347	-0.296995	-0.706179	0.218731	0.084966	-0.645489	-0.726829	0	0
46254	0.851194	8.984284	1.314318	-0.051700	0.286359	0.153210	-0.604692	-0.295765	-0.709115	0.221775	0.085916	-0.644610	-0.726576	0	0
46255	1.027675	9.681828	1.745370	-0.227274	0.322973	0.159888	-0.604696	-0.293950	-0.714223	0.225257	0.086654	-0.642380	-0.727391	0	0
46256	1.155851	10.383359	2.254348	-0.167786	0.270595	0.178236	-0.603626	-0.292042	-0.718252	0.228481	0.087075	-0.640695	-0.727821	0	0
46257	1.186528	10.529560	2.148268	0.021293	0.204100	0.163364	-0.604033	-0.290089	-0.722807	0.231002	0.087491	-0.640527	-0.727124	0	0
46258	1.215149	10.141631	1.853573	0.137682	0.253886	0.095106	-0.605379	-0.288921	-0.723026	0.233248	0.089026	-0.641016	-0.725788	0	0
46259	1.391885	9.770977	1.755874	0.056811	0.308141	0.066888	-0.605373	-0.290586	-0.724439	0.235698	0.090896	-0.640767	-0.724984	0	0
46260	1.562196	9.621132	1.786303	-0.018684	0.235016	0.050238	-0.604037	-0.288632	-0.724664	0.237631	0.092211	-0.640116	-0.724762	0	0
46261	1.673533	9.499339	1.737679	0.028287	0.136416	0.026750	-0.603760	-0.291151	-0.726108	0.238713	0.093027	-0.640020	-0.724386	0	0
46262	1.592452	9.308512	1.717373	0.072608	0.028032	-0.033896	-0.603766	-0.289320	-0.725777	0.238632	0.093603	-0.640442	-0.723966	0	0
46263	1.359914	9.063963	1.745783	0.061769	-0.088986	-0.052300	-0.602955	-0.291669	-0.722871	0.237667	0.093373	-0.641050	-0.723775	0	0
46264	1.146512	9.062512	1.695915	-0.008187	-0.163738	-0.074167	-0.602549	-0.292526	-0.722903	0.236146	0.092632	-0.641304	-0.724144	0	0
46265	0.988147	9.239290	1.781197	-0.061720	-0.142507	-0.088319	-0.604563	-0.292480	-0.722879	0.234689	0.091955	-0.641106	-0.724878	0	0
46266	0.987797	9.278140	1.915699	-0.010117	-0.102824	-0.093213	-0.604824	-0.294742	-0.722677	0.233426	0.091775	-0.641181	-0.725243	0	0
46267	1.117983	9.297485	1.820851	0.019526	-0.061953	-0.117640	-0.603891	-0.292945	-0.721814	0.232195	0.092062	-0.641351	-0.725451	0	0
46268	1.257077	9.375268	1.846198	0.046515	0.001972	-0.140166	-0.603076	-0.296092	-0.721109	0.231211	0.093075	-0.641547	-0.725462	0	0
46269	1.424482	9.388031	1.983638	0.061711	0.035619	-0.164698	-0.600522	-0.297568	-0.721051	0.230224	0.094471	-0.641749	-0.725418	0	0
46270	1.518248	9.445581	2.108851	0.069750	0.005501	-0.202023	-0.597567	-0.298247	-0.719068	0.228790	0.095960	-0.642043	-0.725416	0	0
46271	1.573077	9.618940	2.147742	0.080307	-0.003468	-0.194995	-0.596086	-0.299830	-0.719408	0.227313	0.097308	-0.642432	-0.725356	0	0
46272	1.600946	9.687424	2.196225	0.094450	0.004393	-0.184301	-0.592593	-0.301110	-0.716499	0.225973	0.098728	-0.642919	-0.725151	0	0
46273	1.605921	9.668085	2.114677	0.114445	-0.006721	-0.159554	-0.590978	-0.303207	-0.713050	0.224698	0.099901	-0.643590	-0.724791	0	0
46274	1.574065	9.560690	2.092845	0.132077	-0.006039	-0.145337	-0.589895	-0.306053	-0.713427	0.223529	0.101075	-0.644408	-0.724263	0	0
46275	1.518605	9.540258	2.052781	0.129125	-0.010733	-0.136521	-0.588411	-0.308663	-0.712169	0.222381	0.102102	-0.645209	-0.723759	0	0
46276	1.506125	9.559453	2.059475	0.135240	-0.000175	-0.093997	-0.586933	-0.309614	-0.709226	0.221613	0.102991	-0.646086	-0.723086	0	0
46277	1.574292	9.662647	2.041530	0.168867	0.031460	-0.067186	-0.585989	-0.311222	-0.707929	0.221197	0.103962	-0.647145	-0.722126	0	0
46278	1.713575	9.602055	2.019782	0.211223	0.043438	-0.033409	-0.584908	-0.314155	-0.704501	0.221065	0.104937	-0.648533	-0.720780	0	0
46279	1.820259	9.344229	1.940747	0.263521	0.036875	-0.037718	-0.584634	-0.316504	-0.701045	0.220798	0.105963	-0.650285	-0.719131	0	0
46280	1.853391	9.128765	1.861543	0.248757	-0.000786	-0.030045	-0.583552	-0.319407	-0.698976	0.220357	0.106677	-0.652037	-0.717573	0	0
46281	1.784122	9.190619	1.805991	0.214463	-0.064911	-0.037622	-0.584758	-0.320610	-0.694650	0.219481	0.106859	-0.653651	-0.716344	0	0
46282	1.683515	9.390296	1.907316	0.197766	-0.099140	-0.025504	-0.584616	-0.323541	-0.690396	0.218478	0.106722	-0.655253	-0.715207	0	0
46283	1.656411	9.533032	1.900593	0.237601	-0.102121	-0.035123	-0.584618	-0.323512	-0.685500	0.217352	0.106668	-0.657106	-0.713856	0	0
46284	1.747574	9.568666	1.830904	0.259421	-0.094647	-0.042099	-0.584344	-0.325726	-0.681768	0.216191	0.106804	-0.659113	-0.712338	0	0
46285	1.860273	9.507592	1.830009	0.273788	-0.117567	-0.044876	-0.586081	-0.329050	-0.676960	0.214855	0.106779	-0.661234	-0.710778	0	0
46286	1.793469	9.414104	1.573495	0.324750	-0.153835	-0.071445	-0.587283	-0.331548	-0.671724	0.213017	0.106823	-0.663789	-0.708941	0	0
46287	1.669063	9.292867	1.320238	0.281918	-0.178687	-0.088498	-0.586204	-0.333978	-0.665561	0.210955	0.106666	-0.666037	-0.707471	0	0
46288	1.536126	9.394840	1.310574	0.146672	-0.210163	-0.084678	-0.585932	-0.335627	-0.661810	0.208835	0.106021	-0.667421	-0.706892	0	0
46289	1.320410	9.752633	1.262739	0.045432	-0.255690	-0.076412	-0.586470	-0.335844	-0.658004	0.206594	0.104739	-0.668159	-0.707045	0	0
46290	1.242789	10.001269	1.277739	0.039895	-0.252313	-0.071097	-0.586328	-0.338768	-0.654021	0.204398	0.103481	-0.668882	-0.707185	0	0
46291	1.212441	10.049261	1.180156	0.107669	-0.233737	-0.044236	-0.586996	-0.340235	-0.651070	0.202465	0.102265	-0.670037	-0.706824	0	0
46292	1.288992	9.817574	0.933898	0.152345	-0.195622	-0.024404	-0.588333	-0.342093	-0.648938	0.200862	0.101324	-0.671479	-0.706048	0	0
46293	1.480082	9.675358	0.685667	0.139556	-0.169361	-0.011929	-0.589678	-0.341411	-0.646453	0.199554	0.100409	-0.672756	-0.705334	0	0
46294	1.567431	9.662372	0.635485	0.146599	-0.194233	-0.010315	-0.590478	-0.343761	-0.641897	0.198061	0.099370	-0.674161	-0.704559	0	0
46295	1.567916	9.618670	0.513060	0.145763	-0.235750	0.014175	-0.592621	-0.345964	-0.636233	0.196483	0.097821	-0.675634	-0.703807	0	0
46296	1.454149	9.480654	0.452836	0.069761	-0.288134	0.020707	-0.592354	-0.345935	-0.631612	0.194647	0.095758	-0.676704	-0.703572	0	0
46297	1.332512	9.274537	0.539727	-0.044460	-0.296955	0.050384	-0.594233	-0.346360	-0.629700	0.193091	0.093159	-0.676983	-0.704082	0	0
46298	1.201123	9.320719	0.667745	-0.158612	-0.292416	0.079254	-0.596919	-0.345896	-0.628702	0.191852	0.090227	-0.676497	-0.705269	0	0
46299	1.140365	9.708043	0.759249	-0.180609	-0.276121	0.096081	-0.597996	-0.344756	-0.627973	0.190881	0.087202	-0.675803	-0.706576	0	0
46300	1.218230	9.932794	0.743092	-0.079906	-0.250553	0.103607	-0.601219	-0.344258	-0.627919	0.190026	0.084550	-0.675800	-0.707132	0	0
46301	1.339175	9.925265	0.621683	0.010259	-0.249639	0.097684	-0.604443	-0.343675	-0.625416	0.189076	0.082064	-0.676396	-0.707110	0	0
46302	1.413615	9.800354	0.381777	0.016603	-0.270816	0.093143	-0.606461	-0.342281	-0.622492	0.187925	0.079521	-0.677095	-0.707039	0	0
46303	1.417081	9.829521	0.128902	-0.036137	-0.269180	0.080615	-0.608878	-0.342433	-0.619613	0.186756	0.076924	-0.677378	-0.707364	0	0
46304	1.356243	9.954647	0.073131	-0.035953	-0.269896	0.073548	-0.611157	-0.343408	-0.617987	0.185513	0.074421	-0.677676	-0.707673	0	0
46305	1.315868	10.041312	0.114569	-0.026011	-0.306065	0.065395	-0.613712	-0.341967	-0.616551	0.183974	0.071685	-0.678080	-0.707970	0	0
46306	1.313883	9.910194	0.192529	0.010230	-0.319700	0.053932	-0.615052	-0.343441	-0.612639	0.182220	0.069049	-0.678771	-0.708024	0	0
46307	1.269658	9.686045	0.120646	-0.001549	-0.362391	0.050107	-0.618811	-0.343109	-0.610953	0.180167	0.066063	-0.679428	-0.708204	0	0
46308	1.193072	9.616668	-0.011173	-0.045506	-0.387442	0.040991	-0.621362	-0.343403	-0.607942	0.177898	0.062936	-0.679820	-0.708686	0	0
46309	1.109685	9.891890	-0.119320	-0.086134	-0.384363	0.046197	-0.623915	-0.342565	-0.604894	0.175714	0.059670	-0.679899	-0.709438	0	0
46310	1.106669	10.076355	0.091034	-0.030029	-0.351706	0.039497	-0.625791	-0.343982	-0.602878	0.173668	0.056835	-0.680317	-0.709774	0	0
46311	0.963205	10.209690	0.015815	0.057408	-0.386317	-0.005510	-0.627133	-0.344306	-0.599746	0.171013	0.054158	-0.681372	-0.709616	0	0
46312	0.865519	9.974848	-0.168362	0.167445	-0.363076	-0.009402	-0.628881	-0.343446	-0.598474	0.168437	0.051923	-0.683163	-0.708676	0	0
46313	0.743119	9.550223	-0.168915	0.147926	-0.327607	-0.012728	-0.631295	-0.344936	-0.592783	0.166072	0.049870	-0.684741	-0.707858	0	0
46314	0.698324	9.369770	-0.144856	0.002780	-0.282207	-0.028789	-0.631958	-0.347842	-0.588791	0.163991	0.048065	-0.685205	-0.708019	0	0
46315	0.676494	9.510187	-0.031037	-0.063435	-0.268228	-0.041288	-0.633838	-0.348182	-0.584429	0.161927	0.046282	-0.685164	-0.708652	0	0
46316	0.728568	9.586397	0.056647	-0.038823	-0.231471	-0.080776	-0.634108	-0.347595	-0.585086	0.159857	0.045137	-0.685216	-0.709145	0	0
46317	0.690421	9.524995	-0.131826	0.008567	-0.223468	-0.100895	-0.633838	-0.348373	-0.582259	0.157637	0.044199	-0.685581	-0.709349	0	0
46318	0.678323	9.403396	-0.126465	0.049993	-0.176182	-0.093382	-0.633298	-0.349862	-0.579595	0.155826	0.043683	-0.686161	-0.709220	0	0
46319	0.653011	9.223299	-0.070516	0.007068	-0.138230	-0.096798	-0.632223	-0.350188	-0.578802	0.154215	0.043325	-0.686380	-0.709382	0	0
46320	0.719084	9.311892	-0.076379	-0.102409	-0.083959	-0.099465	-0.631682	-0.351639	-0.577767	0.153073	0.043282	-0.685730	-0.710261	0	0
46321	0.852105	9.469687	0.066134	-0.156485	-0.018940	-0.085996	-0.630610	-0.351045	-0.580072	0.152423	0.043448	-0.684608	-0.711471	0	0
46322	1.090882	9.668242	0.187511	-0.167031	-0.009897	-0.094876	-0.629804	-0.351208	-0.579951	0.151858	0.043809	-0.683381	-0.712748	0	0
46323	1.378892	9.816702	0.233746	-0.136905	0.025369	-0.071640	-0.628461	-0.350878	-0.583355	0.151603	0.044223	-0.682336	-0.713778	0	0
46324	1.620551	9.879368	0.409197	-0.117175	0.025513	-0.069869	-0.628193	-0.350557	-0.585251	0.151447	0.044751	-0.681418	-0.714655	0	0
46325	1.771870	9.947659	0.408511	-0.083540	0.027948	-0.048566	-0.625508	-0.350550	-0.588273	0.151351	0.045106	-0.680758	-0.715281	0	0
46326	1.814859	9.948419	0.212429	-0.040620	-0.004718	-0.043341	-0.625773	-0.351656	-0.589122	0.151141	0.045350	-0.680444	-0.715609	0	0
46327	1.699536	9.771535	0.181338	-0.006400	0.018583	-0.039515	-0.626714	-0.351063	-0.589364	0.151012	0.045691	-0.680356	-0.715698	0	0
46328	1.637089	9.503367	0.200702	-0.011738	0.081430	-0.030264	-0.625241	-0.349962	-0.589481	0.151451	0.046490	-0.680125	-0.715773	0	0
46329	1.663172	9.401875	0.144495	-0.083814	0.070171	0.004801	-0.623896	-0.350697	-0.589657	0.152027	0.046780	-0.679427	-0.716295	0	0
46330	1.643668	9.425810	0.259264	-0.112052	0.074943	0.018005	-0.624973	-0.349344	-0.592048	0.152805	0.047043	-0.678509	-0.716982	0	0
46331	1.581633	9.371273	0.224070	-0.086633	0.085971	0.011983	-0.623494	-0.349874	-0.595073	0.153541	0.047392	-0.677770	-0.717500	0	0
46332	1.499133	9.141586	0.276230	-0.084710	0.132119	0.015847	-0.623635	-0.347575	-0.596493	0.154673	0.048117	-0.676957	-0.717977	0	0
46333	1.401020	8.960165	0.293846	-0.140969	0.142657	0.001621	-0.622427	-0.347276	-0.598401	0.155745	0.048858	-0.675734	-0.718846	0	0
46334	1.499126	9.122152	0.151200	-0.225528	0.169482	0.038634	-0.621086	-0.346339	-0.603553	0.157352	0.049470	-0.673856	-0.720216	0	0
46335	1.784273	9.707563	0.516622	-0.288169	0.227915	0.100602	-0.624578	-0.344668	-0.611208	0.159781	0.049924	-0.671479	-0.721868	0	0
46336	2.195012	10.324391	0.943435	-0.297813	0.246828	0.125321	-0.622167	-0.342487	-0.616197	0.162562	0.050390	-0.668984	-0.723530	0	0
46337	2.589710	10.705404	0.940637	-0.190167	0.219140	0.132451	-0.621770	-0.339974	-0.621287	0.165113	0.050721	-0.667328	-0.724458	0	0
46338	2.697887	10.418505	1.150737	-0.055005	0.123062	0.109257	-0.624325	-0.337874	-0.623908	0.166818	0.050788	-0.666772	-0.724573	0	0
46339	2.487137	9.790776	1.052716	0.015570	-0.021247	0.071499	-0.624862	-0.337861	-0.623902	0.167224	0.050118	-0.666969	-0.724345	0	0
46340	1.966080	9.295794	0.997129	-0.081976	-0.114542	0.069848	-0.625667	-0.338280	-0.623362	0.167066	0.048677	-0.666594	-0.724826	0	0
46341	1.514943	9.418687	0.893289	-0.183965	-0.137792	0.111028	-0.627013	-0.336317	-0.627362	0.167079	0.046564	-0.665555	-0.725915	0	0
46342	1.298443	10.075072	0.949097	-0.206753	-0.039019	0.171725	-0.630242	-0.333642	-0.629685	0.168226	0.044787	-0.664189	-0.727012	0	0
46343	1.526738	10.584189	1.248354	-0.037074	0.124943	0.180300	-0.630110	-0.332785	-0.630203	0.170419	0.044371	-0.663801	-0.726882	0	0
46344	1.800070	10.482329	1.204550	0.172932	0.198668	0.147781	-0.631722	-0.332123	-0.632746	0.172794	0.045119	-0.664774	-0.725384	0	0
46345	1.939651	9.780842	1.064876	0.303338	0.151781	0.110760	-0.634405	-0.332991	-0.629208	0.174505	0.045942	-0.666770	-0.723087	0	0
46346	1.700194	8.883122	0.915051	0.236849	0.045883	0.090517	-0.634403	-0.333917	-0.625838	0.175407	0.046067	-0.668435	-0.721322	0	0
46347	1.211503	8.791683	0.611874	-0.040703	-0.010867	0.095591	-0.636149	-0.333921	-0.623915	0.176079	0.045213	-0.668216	-0.721415	0	0
46348	0.846660	9.413860	1.058176	-0.168502	0.045645	0.103552	-0.636422	-0.331842	-0.627923	0.177266	0.044545	-0.666959	-0.722329	0	0
46349	0.912163	10.072968	1.406673	-0.097138	0.118332	0.137786	-0.638303	-0.331209	-0.628969	0.179126	0.044248	-0.666118	-0.722664	0	0
46350	1.148268	10.421996	1.632753	0.019541	0.163349	0.156050	-0.641793	-0.330432	-0.634613	0.181403	0.044425	-0.666026	-0.722170	0	0
46351	1.389862	10.203031	1.543121	0.100150	0.191944	0.142298	-0.641530	-0.328754	-0.634018	0.183694	0.044987	-0.666470	-0.721145	0	0
46352	1.404781	9.751720	1.113678	0.136782	0.175897	0.083987	-0.642603	-0.328905	-0.632515	0.185477	0.045945	-0.667162	-0.719988	0	0
46353	1.217190	9.401145	0.891506	0.082683	0.161904	0.019251	-0.643004	-0.329421	-0.634295	0.186684	0.047081	-0.667472	-0.719314	0	0
46354	1.011514	9.399851	0.986309	-0.013711	0.176876	-0.008319	-0.640988	-0.330293	-0.635298	0.187894	0.048396	-0.667030	-0.719322	0	0
46355	0.849784	9.639696	1.172116	-0.035367	0.179315	-0.006582	-0.641527	-0.329399	-0.636758	0.189083	0.049613	-0.666442	-0.719473	0	0
46356	0.747481	9.683977	1.289006	0.011219	0.166236	-0.001197	-0.640447	-0.331085	-0.638321	0.190274	0.050864	-0.666197	-0.719299	0	0
46357	0.737200	9.598829	1.332663	0.046585	0.193390	0.027383	-0.639511	-0.329655	-0.639917	0.191754	0.052117	-0.666183	-0.718829	0	0
46358	0.879132	9.533434	1.351956	0.035748	0.226915	0.034607	-0.638972	-0.330186	-0.641980	0.193621	0.053639	-0.666009	-0.718378	0	0
46359	1.088493	9.483824	1.334682	0.036245	0.243328	0.018757	-0.638431	-0.331606	-0.642304	0.195373	0.055291	-0.665810	-0.717962	0	0
46360	1.258536	9.462632	1.325617	0.025183	0.238525	-0.006099	-0.637897	-0.330130	-0.645526	0.197043	0.057160	-0.665506	-0.717641	0	0
46361	1.312594	9.429629	1.351597	0.044869	0.246506	-0.034288	-0.637623	-0.331789	-0.647486	0.198426	0.059207	-0.665324	-0.717263	0	0
46362	1.396852	9.460292	1.365988	0.025868	0.220537	-0.069013	-0.634672	-0.331102	-0.649538	0.199542	0.061383	-0.665013	-0.717058	0	0
46363	1.524021	9.545152	1.496835	0.035064	0.220824	-0.076974	-0.633058	-0.331919	-0.652575	0.200450	0.063511	-0.664776	-0.716839	0	0
46364	1.600335	9.599939	1.450618	0.045323	0.196461	-0.094797	-0.631981	-0.332779	-0.653159	0.201216	0.065732	-0.664629	-0.716561	0	0
46365	1.670026	9.623048	1.409252	0.061830	0.174808	-0.076333	-0.628754	-0.334848	-0.652584	0.201804	0.067579	-0.664668	-0.716187	0	0
46366	1.746750	9.558906	1.508380	0.065604	0.145852	-0.054421	-0.627679	-0.335177	-0.651655	0.202495	0.069198	-0.664789	-0.715725	0	0
46367	1.607411	9.488398	1.451677	0.047891	0.064554	-0.045237	-0.627013	-0.333135	-0.654996	0.202582	0.070020	-0.664968	-0.715455	0	0
46368	1.437070	9.504715	1.335593	0.022968	0.054836	-0.056831	-0.626870	-0.336085	-0.656045	0.202717	0.070952	-0.664961	-0.715331	0	0
46369	1.346434	9.687577	1.418093	0.007870	0.070841	-0.062070	-0.625258	-0.336568	-0.655127	0.202753	0.071850	-0.664826	-0.715357	0	0
46370	1.411916	9.819865	1.500951	0.037965	0.099811	-0.072421	-0.624457	-0.335320	-0.654824	0.203036	0.073212	-0.664824	-0.715140	0	0
46371	1.597000	9.784389	1.559858	0.074432	0.132440	-0.084516	-0.622708	-0.336510	-0.654067	0.203272	0.074835	-0.665019	-0.714723	0	0
46372	1.747366	9.646308	1.488482	0.099725	0.130968	-0.088008	-0.620557	-0.337982	-0.653732	0.203595	0.076641	-0.665381	-0.714103	0	0
46373	1.829755	9.519135	1.448639	0.091507	0.135158	-0.116309	-0.618541	-0.338769	-0.652286	0.203609	0.078527	-0.665662	-0.713632	0	0
46374	1.893923	9.454750	1.407763	0.082440	0.119083	-0.116451	-0.617061	-0.340107	-0.650986	0.203636	0.080377	-0.665900	-0.713196	0	0
46375	1.927173	9.501487	1.487870	0.092825	0.070995	-0.109665	-0.615042	-0.342113	-0.651891	0.203271	0.081762	-0.666320	-0.712751	0	0
46376	1.925967	9.576731	1.581149	0.097446	0.026063	-0.088725	-0.614770	-0.343251	-0.651931	0.202866	0.082797	-0.666872	-0.712230	0	0
46377	1.891611	9.590668	1.534251	0.127494	0.008094	-0.071056	-0.613693	-0.344400	-0.652252	0.202329	0.083543	-0.667693	-0.711526	0	0
46378	1.884874	9.551696	1.457307	0.155606	0.011226	-0.044420	-0.612617	-0.345304	-0.650934	0.202072	0.084278	-0.668726	-0.710542	0	0
46379	1.840678	9.468362	1.516760	0.179232	-0.011386	-0.056856	-0.611542	-0.345988	-0.646890	0.201465	0.084892	-0.669960	-0.709478	0	0
46380	1.762626	9.481503	1.442048	0.154978	-0.039890	-0.063285	-0.612076	-0.347800	-0.641368	0.200695	0.085355	-0.671076	-0.708586	0	0
46381	1.730484	9.631429	1.420673	0.140044	-0.036132	-0.076568	-0.611403	-0.348723	-0.638822	0.199816	0.085844	-0.672059	-0.707843	0	0
46382	1.697258	9.798303	1.163225	0.192750	0.001946	-0.088529	-0.610058	-0.349948	-0.636158	0.199116	0.086848	-0.673332	-0.706707	0	0
46383	1.658574	9.659219	1.081241	0.193501	0.050432	-0.107650	-0.609242	-0.353679	-0.634657	0.198554	0.088264	-0.674487	-0.705587	0	0
46384	1.590745	9.526891	1.022384	0.152105	0.063346	-0.105023	-0.608440	-0.352617	-0.632456	0.198176	0.089724	-0.675332	-0.704700	0	0
46385	1.575675	9.546033	0.976039	0.103083	0.077586	-0.086517	-0.606553	-0.355525	-0.630941	0.198026	0.091007	-0.675809	-0.704120	0	0
46386	1.618004	9.609919	0.969634	0.075860	0.070075	-0.079589	-0.607086	-0.356951	-0.629893	0.197935	0.092185	-0.676124	-0.703691	0	0
46387	1.640755	9.671012	0.885618	0.077416	0.046844	-0.074434	-0.604672	-0.356664	-0.626377	0.197687	0.093117	-0.676489	-0.703287	0	0
46388	1.602015	9.648447	0.754607	0.104054	0.027240	-0.063854	-0.604933	-0.359234	-0.625097	0.197385	0.093940	-0.677099	-0.702674	0	0
46389	1.599157	9.624087	0.463426	0.107259	0.039267	-0.046077	-0.605196	-0.361254	-0.623120	0.197258	0.094684	-0.677715	-0.702017	0	0
46390	1.729319	9.536627	0.453636	0.076609	0.047820	-0.042607	-0.603991	-0.360103	-0.625136	0.197276	0.095458	-0.678109	-0.701525	0	0
46391	1.939508	9.455480	0.499215	0.025664	0.030969	-0.025237	-0.604526	-0.360983	-0.623255	0.197318	0.095840	-0.678188	-0.701385	0	0
46392	2.114507	9.444099	0.586518	-0.044447	-0.012844	-0.002791	-0.603986	-0.362001	-0.622614	0.197312	0.095672	-0.677892	-0.701697	0	0
46393	2.106009	9.405117	0.718950	-0.035231	-0.084212	0.010043	-0.604659	-0.361435	-0.621908	0.196883	0.094881	-0.677804	-0.702009	0	0
46394	1.950604	9.412003	0.668391	-0.027926	-0.163640	0.059985	-0.606671	-0.361974	-0.621086	0.196279	0.093262	-0.677979	-0.702226	0	0
46395	1.692461	9.465574	0.611920	-0.055677	-0.207087	0.080894	-0.608283	-0.361356	-0.621727	0.195535	0.091085	-0.678052	-0.702648	0	0
46396	1.520439	9.578975	0.576898	-0.094042	-0.218569	0.100184	-0.610701	-0.361055	-0.620058	0.194901	0.088678	-0.677901	-0.703278	0	0
46397	1.484618	9.680288	0.618365	-0.078340	-0.222431	0.117892	-0.613929	-0.359193	-0.617784	0.194332	0.086096	-0.677870	-0.703786	0	0
46398	1.477111	9.796665	0.511338	-0.084828	-0.233286	0.123107	-0.616749	-0.358582	-0.616916	0.193746	0.083445	-0.677823	-0.704312	0	0
46399	1.399034	9.950620	0.551111	-0.067440	-0.250572	0.108915	-0.619567	-0.359127	-0.614997	0.192911	0.080746	-0.677906	-0.704776	0	0
46400	1.279276	10.001854	0.556678	-0.040371	-0.244975	0.107292	-0.623333	-0.356810	-0.613519	0.192098	0.078207	-0.678171	-0.705029	0	0
46401	1.202167	9.956742	0.412624	-0.002531	-0.238445	0.107474	-0.624676	-0.356547	-0.611319	0.191278	0.075728	-0.678679	-0.705034	0	0
46402	1.213925	9.835564	0.300759	0.025561	-0.209665	0.139578	-0.628435	-0.356803	-0.608700	0.190883	0.073349	-0.679356	-0.704740	0	0
46403	1.269591	9.710333	0.252859	0.049237	-0.191511	0.132690	-0.633003	-0.355514	-0.604798	0.190517	0.071131	-0.680152	-0.704299	0	0
46404	1.395039	9.608216	0.192483	0.030930	-0.199033	0.143172	-0.635686	-0.356332	-0.603434	0.190215	0.068814	-0.680841	-0.703945	0	0
46405	1.517633	9.637130	0.056407	0.020924	-0.201924	0.113038	-0.637837	-0.355186	-0.601876	0.189656	0.066603	-0.681437	-0.703731	0	0
46406	1.700448	9.815227	-0.021173	0.006750	-0.213324	0.102266	-0.640787	-0.356607	-0.598624	0.188990	0.064424	-0.681947	-0.703619	0	0
46407	1.850856	9.958776	0.165311	0.016420	-0.269188	0.100128	-0.643346	-0.353407	-0.599851	0.187881	0.061818	-0.682625	-0.703493	0	0
46408	1.952919	9.931489	0.079580	0.034030	-0.365949	0.064181	-0.646836	-0.353817	-0.596968	0.185901	0.058891	-0.683577	-0.703345	0	0
46409	1.764586	9.889225	0.035604	0.086686	-0.453634	0.032003	-0.648717	-0.353909	-0.591102	0.183006	0.055583	-0.685035	-0.702955	0	0
46410	1.366081	9.731504	0.243624	0.130645	-0.514556	-0.007060	-0.652469	-0.356831	-0.583267	0.179440	0.052270	-0.686873	-0.702335	0	0
46411	0.775689	9.359022	-0.272392	0.094532	-0.555812	-0.007279	-0.653538	-0.359071	-0.577073	0.175548	0.048530	-0.688515	-0.701979	0	0
46412	0.342954	9.343831	-0.793488	0.006203	-0.461155	0.016144	-0.656494	-0.358576	-0.571040	0.172590	0.045234	-0.689358	-0.702105	0	0
46413	0.193345	9.370287	-0.420340	-0.030182	-0.210482	0.006163	-0.658637	-0.360556	-0.568903	0.171216	0.043614	-0.689510	-0.702395	0	0
46414	0.425830	9.539610	-0.173757	-0.094330	-0.090908	-0.032236	-0.658107	-0.358287	-0.569652	0.170542	0.043108	-0.688977	-0.703113	0	0
46415	0.696917	9.947529	-0.009637	-0.091685	-0.066190	-0.094920	-0.657567	-0.359142	-0.569958	0.169472	0.043100	-0.688405	-0.703932	0	0
46416	0.866471	10.207940	0.070634	-0.005260	-0.051340	-0.161794	-0.657834	-0.359387	-0.571322	0.168157	0.043950	-0.688370	-0.704229	0	0
46417	0.793945	10.172620	-0.095019	0.050991	-0.068178	-0.181154	-0.655412	-0.361905	-0.568848	0.166398	0.044767	-0.688766	-0.704208	0	0
46418	0.632441	9.970601	-0.327140	0.029117	-0.042105	-0.165093	-0.653931	-0.363236	-0.567821	0.165110	0.045767	-0.688951	-0.704266	0	0
46419	0.639696	9.829918	-0.453440	-0.019709	0.049323	-0.139899	-0.651109	-0.364573	-0.567897	0.164476	0.047016	-0.688673	-0.704604	0	0
46420	0.846213	9.707447	-0.296929	-0.053173	0.143692	-0.083747	-0.648958	-0.365273	-0.570392	0.165058	0.048608	-0.688007	-0.705010	0	0
46421	1.123832	9.654231	-0.210976	-0.054677	0.227199	-0.080626	-0.647212	-0.365379	-0.573679	0.166079	0.050648	-0.687215	-0.705400	0	0
46422	1.396919	9.579081	-0.163513	-0.009629	0.250665	-0.078625	-0.646542	-0.364817	-0.574213	0.167366	0.052988	-0.686677	-0.705447	0	0
46423	1.587347	9.514567	-0.130702	0.056048	0.269752	-0.108395	-0.643987	-0.366214	-0.577551	0.168422	0.055704	-0.686572	-0.705088	0	0
46424	1.617366	9.240804	-0.029018	0.067774	0.232689	-0.115666	-0.640896	-0.367271	-0.577757	0.169269	0.058288	-0.686580	-0.704669	0	0
46425	1.547520	9.074443	-0.174342	0.000760	0.229887	-0.133550	-0.640092	-0.366511	-0.580869	0.169904	0.060800	-0.686131	-0.704742	0	0
46426	1.489420	9.044239	-0.344405	-0.097003	0.255961	-0.107149	-0.636194	-0.368218	-0.584369	0.171052	0.063195	-0.684934	-0.705417	0	0
46427	1.469029	9.111854	-0.234807	-0.127559	0.313353	-0.065327	-0.635926	-0.367402	-0.589376	0.172817	0.065608	-0.683470	-0.706186	0	0
46428	1.744432	9.170268	-0.144949	-0.160213	0.389065	-0.009313	-0.631631	-0.366831	-0.593895	0.175583	0.068145	-0.681646	-0.707026	0	0
46429	2.238271	9.465704	0.007597	-0.165428	0.425672	0.056202	-0.631098	-0.364711	-0.600495	0.178996	0.070450	-0.679780	-0.707741	0	0
46430	2.742094	10.062392	0.620370	-0.188506	0.440184	0.110886	-0.631369	-0.363154	-0.606424	0.182965	0.072468	-0.677720	-0.708497	0	0
46431	3.064401	10.961632	0.921976	-0.225491	0.308157	0.189377	-0.633654	-0.361575	-0.611241	0.186568	0.072917	-0.675709	-0.709431	0	0
46432	3.075801	10.811366	1.279733	-0.069230	0.155257	0.241928	-0.632587	-0.358496	-0.617000	0.189457	0.072260	-0.675093	-0.709319	0	0
46433	2.638433	9.744973	1.091406	0.065686	0.028717	0.225773	-0.635812	-0.357578	-0.616797	0.191221	0.071019	-0.675684	-0.708408	0	0
46434	2.239524	9.004540	0.559969	-0.074868	0.076833	0.243453	-0.639032	-0.357762	-0.617853	0.193582	0.069772	-0.675169	-0.708381	0	0
46435	1.928894	9.047471	0.699362	-0.226957	0.127831	0.285801	-0.641992	-0.354773	-0.621801	0.196647	0.068260	-0.673527	-0.709248	0	0
46436	1.627107	9.619781	0.844662	-0.215147	0.148469	0.317836	-0.646029	-0.350886	-0.626795	0.200111	0.066745	-0.671912	-0.709954	0	0
46437	1.392879	9.960263	0.964897	-0.021118	0.206434	0.340952	-0.647384	-0.346102	-0.630432	0.203950	0.065830	-0.671589	-0.709252	0	0
46438	1.235832	9.836047	1.100635	0.136685	0.331040	0.317526	-0.651010	-0.345410	-0.632270	0.208396	0.066318	-0.672077	-0.707450	0	0
46439	1.268096	9.686128	1.160531	0.133569	0.443006	0.319115	-0.654235	-0.343910	-0.632728	0.213556	0.067540	-0.672316	-0.705566	0	0
46440	1.511733	9.777966	1.379153	0.058719	0.508625	0.301556	-0.656123	-0.340682	-0.635865	0.219110	0.069209	-0.671830	-0.704163	0	0
46441	1.905522	9.872527	1.580697	0.000335	0.487884	0.258709	-0.657470	-0.338239	-0.642297	0.224223	0.070862	-0.670946	-0.703231	0	0
46442	2.082047	9.759198	1.507530	0.045902	0.414431	0.224754	-0.656939	-0.336084	-0.644273	0.228617	0.072371	-0.670484	-0.702103	0	0
46443	2.028363	9.486300	1.202220	0.116081	0.368813	0.151334	-0.658549	-0.335985	-0.646970	0.232085	0.074165	-0.670571	-0.700693	0	0
46444	1.901683	9.241216	0.981121	0.087328	0.379084	0.085047	-0.657344	-0.334866	-0.647628	0.235222	0.076452	-0.670354	-0.699608	0	0
46445	1.853427	9.128684	1.105667	-0.043173	0.377043	0.051042	-0.656939	-0.335343	-0.651863	0.238156	0.078600	-0.669210	-0.699472	0	0
46446	1.879507	9.435059	1.323216	-0.131435	0.305459	0.039675	-0.654123	-0.333589	-0.657142	0.240663	0.080173	-0.667582	-0.699991	0	0
46447	1.809837	9.800385	1.522938	-0.084527	0.212150	0.018002	-0.654393	-0.332940	-0.660517	0.242291	0.081289	-0.666502	-0.700331	0	0
46448	1.612049	9.750669	1.507614	0.002130	0.144045	-0.003334	-0.653322	-0.331667	-0.661576	0.243323	0.082353	-0.666153	-0.700180	0	0
46449	1.469727	9.330523	1.366796	0.019413	0.157535	-0.040272	-0.652240	-0.334475	-0.663583	0.244091	0.083728	-0.665879	-0.700010	0	0
46450	1.523653	9.161558	1.258992	-0.059281	0.212210	-0.049012	-0.652109	-0.333011	-0.665848	0.245319	0.085435	-0.664891	-0.700314	0	0
46451	1.759495	9.394052	1.432983	-0.120487	0.257774	-0.041906	-0.650630	-0.333212	-0.670903	0.246857	0.087181	-0.663382	-0.700988	0	0
46452	2.016123	9.452146	1.714847	-0.067942	0.237342	-0.059619	-0.647541	-0.333811	-0.672590	0.248192	0.089121	-0.662252	-0.701342	0	0
46453	2.104523	9.385771	1.660286	-0.008217	0.142536	-0.088344	-0.646331	-0.334081	-0.674380	0.248541	0.090642	-0.661765	-0.701483	0	0
46454	2.002617	9.364483	1.488812	-0.011203	0.076656	-0.122343	-0.643513	-0.333825	-0.676036	0.248334	0.092022	-0.661368	-0.701751	0	0
46455	1.888151	9.517775	1.513030	-0.041617	0.034964	-0.136832	-0.643779	-0.334676	-0.675653	0.247662	0.093025	-0.660864	-0.702331	0	0
46456	1.807239	9.591580	1.683312	-0.028982	0.020066	-0.141297	-0.642699	-0.336501	-0.677356	0.246960	0.094088	-0.660462	-0.702814	0	0
46457	1.758787	9.699935	1.606383	-0.004149	0.027899	-0.126132	-0.640279	-0.337653	-0.678917	0.246281	0.095063	-0.660245	-0.703126	0	0
46458	1.770368	9.840941	1.559937	0.033939	0.072757	-0.129269	-0.637858	-0.339415	-0.678594	0.245968	0.096585	-0.660162	-0.703106	0	0
46459	1.800024	9.812348	1.561063	0.083910	0.072783	-0.113204	-0.637585	-0.340859	-0.677556	0.245591	0.098007	-0.660460	-0.702760	0	0
46460	1.798590	9.627815	1.475750	0.115693	0.113079	-0.149968	-0.635701	-0.342555	-0.679537	0.245309	0.100143	-0.660829	-0.702211	0	0
46461	1.911030	9.566729	1.393000	0.088864	0.117435	-0.155349	-0.634352	-0.344911	-0.676909	0.244925	0.102168	-0.661004	-0.701888	0	0
46462	2.086618	9.545662	1.605571	0.093023	0.077352	-0.150331	-0.632468	-0.346810	-0.676177	0.244398	0.103973	-0.661299	-0.701529	0	0
46463	2.140804	9.507808	1.641221	0.127269	-0.011671	-0.134007	-0.630318	-0.347893	-0.674333	0.243271	0.105041	-0.662074	-0.701030	0	0
46464	2.107222	9.478059	1.563383	0.164888	-0.078815	-0.138728	-0.629909	-0.350073	-0.672233	0.241720	0.105854	-0.663259	-0.700324	0	0
46465	2.118469	9.371428	1.381581	0.193088	-0.089777	-0.117486	-0.628425	-0.353040	-0.667724	0.240123	0.106420	-0.664694	-0.699426	0	0
46466	2.085760	9.297998	1.304099	0.206154	-0.092791	-0.135133	-0.628424	-0.353963	-0.664490	0.238441	0.107195	-0.666200	-0.698450	0	0
46467	2.031749	9.335862	1.323821	0.196884	-0.100202	-0.126359	-0.627479	-0.356045	-0.661033	0.236709	0.107753	-0.667668	-0.697552	0	0
46468	1.953665	9.356290	1.285162	0.185897	-0.132348	-0.124814	-0.627201	-0.359821	-0.657080	0.234846	0.108127	-0.669129	-0.696723	0	0
46469	1.929960	9.343731	1.373598	0.169897	-0.139374	-0.133746	-0.626125	-0.361086	-0.652374	0.232829	0.108394	-0.670483	-0.696057	0	0
46470	1.853446	9.512259	1.232765	0.171487	-0.144876	-0.126691	-0.626118	-0.363681	-0.650283	0.230873	0.108651	-0.671863	-0.695336	0	0
46471	1.937277	9.790518	1.141763	0.139643	-0.093269	-0.138865	-0.626380	-0.366313	-0.646286	0.229162	0.109199	-0.672885	-0.694828	0	0
46472	1.851506	9.837513	1.138776	0.167746	-0.111387	-0.115890	-0.624901	-0.367409	-0.643211	0.227497	0.109595	-0.674168	-0.694068	0	0
46473	1.803725	9.778367	0.983692	0.157113	-0.088327	-0.117527	-0.624896	-0.369793	-0.637986	0.225949	0.110072	-0.675316	-0.693383	0	0
46474	1.924323	9.780538	0.814054	0.135587	-0.043297	-0.112025	-0.624891	-0.371527	-0.636410	0.224795	0.110833	-0.676222	-0.692753	0	0
46475	2.030353	9.801876	0.756965	0.096556	-0.045644	-0.066213	-0.623005	-0.373869	-0.634876	0.223958	0.111119	-0.676906	-0.692310	0	0
46476	2.033262	9.636839	0.635530	0.054094	-0.082418	-0.032093	-0.623810	-0.374177	-0.632973	0.223183	0.110887	-0.677421	-0.692094	0	0
46477	2.100772	9.414726	0.656128	0.030032	-0.100943	-0.010191	-0.624746	-0.375777	-0.630159	0.222436	0.110259	-0.677829	-0.692035	0	0
46478	2.232643	9.397720	0.864920	-0.016036	-0.194360	0.012903	-0.627432	-0.375291	-0.630112	0.221286	0.108785	-0.678156	-0.692317	0	0
46479	2.221354	9.582003	0.757264	0.017764	-0.351917	0.067696	-0.628911	-0.374786	-0.625999	0.219392	0.105859	-0.679113	-0.692436	0	0
46480	1.971702	9.781361	0.473672	0.057956	-0.434176	0.099176	-0.631858	-0.377363	-0.621697	0.217127	0.102300	-0.680558	-0.692266	0	0
46481	1.751016	9.874435	0.249544	0.077747	-0.439365	0.099255	-0.635623	-0.375677	-0.617384	0.214788	0.098680	-0.682131	-0.691973	0	0
46482	1.537363	9.880260	0.165912	0.034775	-0.412985	0.095801	-0.639783	-0.376383	-0.613279	0.212659	0.095239	-0.683339	-0.691920	0	0
46483	1.371000	9.828684	0.113050	-0.017577	-0.418902	0.100943	-0.644617	-0.375935	-0.609402	0.210553	0.091544	-0.684186	-0.692226	0	0
46484	1.310635	9.939259	0.115178	-0.066446	-0.426645	0.109590	-0.647978	-0.374803	-0.606063	0.208518	0.087701	-0.684710	-0.692821	0	0
46485	1.246460	10.117736	0.107048	-0.052268	-0.432037	0.116680	-0.651333	-0.375231	-0.602502	0.206453	0.083732	-0.685333	-0.693314	0	0
46486	1.198439	10.068294	-0.062561	0.055392	-0.445630	0.127556	-0.656701	-0.376057	-0.598115	0.204311	0.079893	-0.686728	-0.693022	0	0
46487	1.127724	9.955332	-0.145725	0.126095	-0.408292	0.115661	-0.659252	-0.376080	-0.594551	0.202243	0.076464	-0.688512	-0.692244	0	0
46488	1.218108	10.020076	-0.278246	0.182068	-0.358969	0.117901	-0.663417	-0.375431	-0.587819	0.200535	0.073559	-0.690573	-0.691002	0	0
46489	1.299217	9.890490	0.028535	0.226054	-0.325972	0.093476	-0.665833	-0.376198	-0.582785	0.198795	0.071054	-0.692844	-0.689492	0	0
46490	1.147689	9.445901	-0.112382	0.223101	-0.389193	0.059523	-0.669315	-0.379385	-0.576049	0.196448	0.068437	-0.695180	-0.688076	0	0
46491	0.921513	9.063051	-0.477523	0.158858	-0.413254	0.002660	-0.672807	-0.379458	-0.569349	0.193512	0.065832	-0.697075	-0.687246	0	0
46492	0.702304	8.869717	-0.509271	0.006852	-0.345540	-0.055675	-0.673479	-0.380566	-0.557412	0.190807	0.063887	-0.697739	-0.687511	0	0
46493	0.617586	8.994420	-0.455037	-0.107714	-0.310506	-0.073480	-0.675357	-0.381132	-0.555505	0.188226	0.062010	-0.697537	-0.688598	0	0
46494	0.582269	9.435609	-0.408897	-0.108920	-0.256822	-0.087297	-0.674549	-0.382310	-0.554328	0.186060	0.060743	-0.697198	-0.689643	0	0
46495	0.627921	9.718053	-0.284450	-0.056205	-0.146092	-0.088216	-0.673607	-0.382184	-0.560726	0.184483	0.060202	-0.697026	-0.690287	0	0
46496	0.760074	9.662193	-0.231828	-0.005492	-0.074538	-0.087627	-0.672397	-0.382941	-0.559812	0.183558	0.060422	-0.697053	-0.690487	0	0
46497	0.921355	9.587431	-0.284089	-0.059764	-0.032751	-0.069879	-0.671325	-0.382359	-0.561574	0.182895	0.060535	-0.696658	-0.691051	0	0
46498	1.109321	9.644252	-0.264306	-0.108746	-0.012248	-0.052264	-0.670918	-0.383594	-0.563658	0.182683	0.060722	-0.695880	-0.691874	0	0
46499	1.223912	9.741014	-0.203745	-0.118174	-0.005620	-0.035485	-0.669443	-0.382739	-0.565415	0.182479	0.060679	-0.695053	-0.692763	0	0
46500	1.348771	9.794256	-0.236424	-0.104278	0.009093	-0.014158	-0.669177	-0.382217	-0.563770	0.182651	0.060729	-0.694290	-0.693478	0	0
46501	1.406116	9.838996	-0.213336	-0.079750	0.023738	0.013404	-0.668104	-0.381946	-0.564317	0.182963	0.060622	-0.693705	-0.693990	0	0
46502	1.437640	9.723047	-0.172978	-0.040156	0.064790	0.020861	-0.669711	-0.382692	-0.567178	0.183728	0.060935	-0.693306	-0.694160	0	0
46503	1.480080	9.549036	-0.112589	-0.040490	0.095408	0.005138	-0.670654	-0.381207	-0.569294	0.184455	0.061455	-0.692857	-0.694369	0	0
46504	1.623638	9.401132	-0.099846	-0.042823	0.102815	-0.007224	-0.670516	-0.382307	-0.570827	0.185269	0.062201	-0.692352	-0.694590	0	0
46505	1.724562	9.208759	-0.054374	-0.067516	0.109274	-0.024957	-0.669979	-0.382272	-0.572872	0.185899	0.062975	-0.691671	-0.695030	0	0
46506	1.821776	9.164378	-0.248451	-0.140124	0.094807	-0.004075	-0.668107	-0.379714	-0.575258	0.186725	0.063447	-0.690506	-0.695924	0	0
46507	1.820900	9.229922	-0.111759	-0.169715	0.099154	0.025913	-0.668508	-0.379636	-0.578242	0.187703	0.063608	-0.689163	-0.696976	0	0
46508	1.911746	9.309265	-0.006057	-0.178986	0.125406	0.040172	-0.667168	-0.378423	-0.583113	0.189062	0.063904	-0.687693	-0.698033	0	0
46509	2.152210	9.405879	0.005408	-0.180008	0.151925	0.082717	-0.668781	-0.377180	-0.586318	0.190806	0.064020	-0.686209	-0.699007	0	0
46510	2.450008	9.549662	0.051978	-0.209472	0.175004	0.110990	-0.667176	-0.375144	-0.590349	0.193000	0.064100	-0.684470	-0.700102	0	0
46511	2.710324	9.901558	0.288408	-0.237579	0.219844	0.158852	-0.668657	-0.372871	-0.595425	0.195780	0.064054	-0.682490	-0.701266	0	0
46512	3.001507	10.178769	0.617824	-0.272210	0.174963	0.165446	-0.669740	-0.369039	-0.601000	0.198390	0.063634	-0.680331	-0.702668	0	0
46513	3.028810	10.315243	0.916132	-0.224836	0.047620	0.154152	-0.670813	-0.368773	-0.605329	0.199958	0.062428	-0.678762	-0.703848	0	0
46514	2.634570	9.931825	1.048954	-0.094701	-0.107473	0.141289	-0.674037	-0.367654	-0.607703	0.200377	0.060551	-0.678387	-0.704254	0	0
46515	2.083820	9.312472	0.781556	-0.065275	-0.138628	0.114813	-0.677267	-0.364752	-0.607571	0.200305	0.058617	-0.678282	-0.704539	0	0
46516	1.633473	9.250866	0.529883	-0.179902	-0.052376	0.109808	-0.678613	-0.363402	-0.609552	0.200917	0.057164	-0.677173	-0.705550	0	0
46517	1.551295	10.006814	0.772012	-0.219206	0.055631	0.115662	-0.678750	-0.362074	-0.611818	0.202254	0.056286	-0.675587	-0.706758	0	0
46518	1.771718	10.758527	0.879025	-0.079653	0.154369	0.162621	-0.680634	-0.360133	-0.614317	0.204577	0.056135	-0.674793	-0.706861	0	0
46519	1.982216	10.565733	1.084334	0.173923	0.228037	0.183294	-0.682515	-0.359494	-0.615634	0.207331	0.056820	-0.675663	-0.705170	0	0
46520	2.092102	9.633071	0.825130	0.280461	0.207932	0.169375	-0.684660	-0.360152	-0.615630	0.209855	0.057742	-0.677292	-0.702782	0	0
46521	1.943924	8.775849	0.672985	0.162537	0.166943	0.131683	-0.685865	-0.361428	-0.614298	0.211836	0.058318	-0.678165	-0.701296	0	0
46522	1.598841	8.818136	0.642819	-0.071823	0.079613	0.130464	-0.688155	-0.358557	-0.613770	0.213408	0.057849	-0.677560	-0.701443	0	0
46523	1.392710	9.600972	0.943530	-0.170596	0.082587	0.120455	-0.689097	-0.357314	-0.617662	0.214927	0.057203	-0.676263	-0.702284	0	0
46524	1.410045	10.125689	1.306006	-0.065831	0.152044	0.116773	-0.690176	-0.355248	-0.620302	0.216918	0.057377	-0.675529	-0.702364	0	0
46525	1.516425	9.899426	1.330235	0.093290	0.199201	0.098109	-0.693396	-0.355523	-0.623537	0.218913	0.058274	-0.675812	-0.701398	0	0
46526	1.426092	9.499614	0.897174	0.104023	0.211445	0.037267	-0.692593	-0.354546	-0.623786	0.220654	0.059777	-0.676088	-0.700460	0	0
46527	1.309833	9.463495	0.691669	0.045761	0.254467	0.002912	-0.690168	-0.357560	-0.624320	0.222378	0.061603	-0.675853	-0.699983	0	0
46528	1.312884	9.580093	0.859391	0.005162	0.304463	-0.019007	-0.689100	-0.355260	-0.626978	0.224406	0.063913	-0.675186	-0.699772	0	0
46529	1.153438	9.815118	0.970680	-0.027278	0.272292	-0.023712	-0.687755	-0.356064	-0.630282	0.226102	0.065883	-0.674372	-0.699828	0	0
46530	1.012246	9.865975	1.093548	-0.028926	0.318456	-0.021628	-0.686406	-0.357698	-0.634430	0.228239	0.068246	-0.673419	-0.699825	0	0
46531	1.063689	9.721256	1.120291	0.007746	0.414164	0.003848	-0.684258	-0.357364	-0.638795	0.231051	0.071107	-0.672531	-0.699472	0	0
46532	1.193181	9.553678	1.159231	-0.010113	0.454871	0.005798	-0.683051	-0.356428	-0.643810	0.234262	0.074264	-0.671395	-0.699168	0	0
46533	1.411995	9.538240	1.281610	-0.048425	0.500971	-0.001150	-0.680232	-0.355808	-0.648989	0.237652	0.077634	-0.669878	-0.699112	0	0
46534	1.633780	9.629681	1.485121	-0.049666	0.483815	-0.026076	-0.678491	-0.353873	-0.654929	0.240848	0.081105	-0.668341	-0.699095	0	0
46535	1.811890	9.703321	1.559842	0.005551	0.412009	-0.051160	-0.675802	-0.355169	-0.656634	0.243239	0.084316	-0.667344	-0.698841	0	0
46536	1.898813	9.721893	1.574406	0.050057	0.347260	-0.077977	-0.671508	-0.354319	-0.661008	0.245091	0.087438	-0.666764	-0.698363	0	0
46537	1.917114	9.523155	1.509064	0.068457	0.307931	-0.099383	-0.669757	-0.356477	-0.661234	0.246391	0.090393	-0.666398	-0.697878	0	0
46538	1.793422	9.401955	1.482110	0.054166	0.282217	-0.107517	-0.666264	-0.357050	-0.664420	0.247611	0.093281	-0.665963	-0.697481	0	0
46539	1.739226	9.422804	1.335854	0.016673	0.310496	-0.113627	-0.664515	-0.358501	-0.664624	0.248872	0.096219	-0.665201	-0.697361	0	0
46540	1.771281	9.535069	1.451539	0.006806	0.288385	-0.085524	-0.662497	-0.359578	-0.669033	0.250325	0.098883	-0.664428	-0.697205	0	0
46541	1.780416	9.569224	1.490077	0.034940	0.278275	-0.062518	-0.660349	-0.359282	-0.671768	0.251706	0.101300	-0.663909	-0.696856	0	0
46542	1.856239	9.546332	1.564795	0.063808	0.295415	-0.062336	-0.658199	-0.359994	-0.673719	0.253313	0.104007	-0.663524	-0.696241	0	0
46543	2.102726	9.477989	1.673979	0.070807	0.274069	-0.058968	-0.657123	-0.360688	-0.675386	0.254652	0.106458	-0.663255	-0.695638	0	0
46544	2.215475	9.426636	1.750044	0.076874	0.181850	-0.066636	-0.654970	-0.362415	-0.676282	0.255459	0.108436	-0.663234	-0.695056	0	0
46545	2.183446	9.544988	1.565217	0.099131	0.105665	-0.070583	-0.653894	-0.363322	-0.674829	0.255570	0.109861	-0.663570	-0.694471	0	0
46546	1.996755	9.641111	1.380626	0.160185	0.061755	-0.072400	-0.652808	-0.367462	-0.674295	0.255456	0.111264	-0.664422	-0.693474	0	0
46547	1.799335	9.550118	1.221190	0.200307	0.058997	-0.091690	-0.652808	-0.367663	-0.671719	0.254998	0.112761	-0.665549	-0.692318	0	0
46548	1.819036	9.526194	1.169015	0.172273	0.091334	-0.114559	-0.650656	-0.369151	-0.670704	0.254757	0.114664	-0.666359	-0.691316	0	0
46549	1.837229	9.633370	1.467265	0.176484	0.063748	-0.075839	-0.649042	-0.370648	-0.668732	0.254466	0.116027	-0.667319	-0.690268	0	0
46550	1.892405	9.731441	1.140831	0.228708	0.097832	-0.070161	-0.649703	-0.374374	-0.665989	0.254483	0.117799	-0.668549	-0.688769	0	0
46551	2.052860	9.673640	0.934353	0.270359	0.140900	-0.071551	-0.648492	-0.375608	-0.662780	0.254625	0.119900	-0.669957	-0.686985	0	0
46552	2.026560	9.607585	0.630730	0.250521	0.115875	-0.073525	-0.647542	-0.379494	-0.660877	0.254709	0.121873	-0.671275	-0.685317	0	0
46553	1.865366	9.565830	0.741647	0.171659	0.158009	-0.078773	-0.646735	-0.380272	-0.658600	0.255033	0.123885	-0.671943	-0.684181	0	0
46554	1.840521	9.616373	0.868088	0.039761	0.161759	-0.059713	-0.645657	-0.381707	-0.658795	0.255772	0.125537	-0.671711	-0.683831	0	0
46555	1.824545	9.720491	1.071428	-0.017468	0.119255	-0.014198	-0.645653	-0.382672	-0.659914	0.256512	0.126366	-0.671259	-0.683845	0	0
46556	1.756839	9.694975	0.958809	0.022381	0.050858	0.032364	-0.645922	-0.382374	-0.660309	0.257169	0.126610	-0.671304	-0.683509	0	0
46557	1.855286	9.478264	0.833474	0.095837	0.029898	0.042176	-0.646459	-0.382182	-0.661928	0.257553	0.126739	-0.671925	-0.682730	0	0
46558	2.001648	9.296412	0.752676	0.106621	-0.028461	0.032973	-0.647126	-0.383917	-0.659665	0.257580	0.126659	-0.672749	-0.681923	0	0
46559	1.972941	9.261894	0.653358	0.107010	-0.121951	0.002327	-0.648736	-0.384376	-0.656534	0.256657	0.126047	-0.673784	-0.681362	0	0
46560	1.765089	9.452315	0.503515	0.103698	-0.142981	-0.011922	-0.649805	-0.386541	-0.653600	0.255603	0.125474	-0.674824	-0.680835	0	0
46561	1.528707	9.613086	0.340984	0.088218	-0.131849	-0.036604	-0.651144	-0.387679	-0.651990	0.254370	0.125009	-0.675705	-0.680508	0	0
46562	1.395497	9.727191	0.321592	0.048473	-0.075667	-0.021315	-0.652617	-0.388801	-0.650921	0.253788	0.124831	-0.676180	-0.680286	0	0
46563	1.476622	9.791781	0.326001	0.002528	-0.017656	-0.009615	-0.652887	-0.388540	-0.649686	0.253616	0.124743	-0.676221	-0.680326	0	0
46564	1.766143	9.624682	0.391513	0.022840	0.012278	0.010032	-0.653285	-0.390215	-0.650279	0.253877	0.124890	-0.676337	-0.680086	0	0
46565	1.993259	9.412744	0.366380	0.024031	-0.020141	0.027469	-0.653687	-0.390388	-0.648513	0.253914	0.124588	-0.676578	-0.679888	0	0
46566	2.130982	9.303568	0.311249	-0.020450	-0.086380	0.030418	-0.655300	-0.389644	-0.648470	0.253714	0.123830	-0.676672	-0.680008	0	0
46567	2.075083	9.433644	0.315774	-0.082188	-0.206023	0.029465	-0.658121	-0.388873	-0.648412	0.252639	0.121979	-0.676664	-0.680750	0	0
46568	1.887239	9.597728	0.195631	-0.088898	-0.277299	0.032562	-0.657852	-0.389020	-0.648420	0.251320	0.119808	-0.676759	-0.681528	0	0
46569	1.710568	9.679469	0.023492	-0.057809	-0.296087	0.011361	-0.661076	-0.388290	-0.646183	0.249479	0.117526	-0.677114	-0.682249	0	0
46570	1.515226	9.724458	-0.153757	-0.033979	-0.297290	-0.004440	-0.662416	-0.389267	-0.645383	0.247765	0.115666	-0.677570	-0.682739	0	0
46571	1.414586	9.674084	-0.108320	-0.011249	-0.260650	-0.040359	-0.665906	-0.389366	-0.643714	0.245750	0.114092	-0.678087	-0.683219	0	0
46572	1.307073	9.470638	-0.136565	0.008951	-0.258363	-0.054393	-0.665772	-0.389423	-0.641406	0.243963	0.112998	-0.678664	-0.683468	0	0
46573	1.216033	9.369422	-0.441909	-0.039870	-0.273187	-0.047537	-0.667113	-0.390271	-0.640058	0.241840	0.111320	-0.679001	-0.684163	0	0
46574	1.271173	9.511217	-0.503875	-0.112015	-0.227888	-0.034229	-0.668989	-0.391249	-0.638708	0.240506	0.109978	-0.678696	-0.685152	0	0
46575	1.399584	9.795176	-0.256537	-0.170137	-0.211990	-0.013137	-0.669521	-0.392780	-0.639296	0.239171	0.108173	-0.678025	-0.686570	0	0
46576	1.443278	9.936786	-0.107015	-0.141639	-0.232364	-0.006125	-0.671677	-0.389890	-0.639721	0.238021	0.106525	-0.677553	-0.687692	0	0
46577	1.301335	9.992464	-0.191230	-0.084663	-0.243206	-0.051957	-0.672213	-0.390472	-0.638510	0.236110	0.104973	-0.677496	-0.688645	0	0
46578	1.126568	9.994140	-0.266416	-0.026038	-0.193980	-0.081477	-0.672607	-0.393306	-0.637917	0.234507	0.104304	-0.677653	-0.689140	0	0
46579	1.030907	9.686525	-0.269438	0.007945	-0.130181	-0.061478	-0.673013	-0.392483	-0.636390	0.233194	0.103817	-0.677955	-0.689362	0	0
46580	1.114721	9.479261	-0.364000	-0.065072	-0.055724	-0.077152	-0.670866	-0.392212	-0.638038	0.232502	0.103887	-0.677535	-0.689997	0	0
46581	1.355334	9.483654	-0.120738	-0.090549	0.002278	-0.057470	-0.671401	-0.392743	-0.639001	0.232212	0.104058	-0.676854	-0.690737	0	0
46582	1.619620	9.629272	0.069225	-0.117909	-0.004433	-0.046174	-0.670329	-0.391913	-0.639258	0.232087	0.104101	-0.675989	-0.691620	0	0
46583	1.849853	9.769408	0.185967	-0.111302	-0.011083	-0.025921	-0.670327	-0.392441	-0.640907	0.231946	0.103918	-0.675228	-0.692437	0	0
46584	1.999770	9.784265	0.171197	-0.064983	-0.032370	-0.011800	-0.668449	-0.391727	-0.643081	0.231825	0.103667	-0.674826	-0.692907	0	0
46585	1.967168	9.703552	0.081737	-0.056691	-0.055989	0.011073	-0.670597	-0.391524	-0.643593	0.231581	0.103049	-0.674587	-0.693314	0	0
46586	1.942909	9.703111	0.071367	-0.064646	-0.056757	0.039340	-0.671136	-0.390931	-0.644248	0.231635	0.102271	-0.674298	-0.693692	0	0
46587	1.989144	9.815620	0.074344	-0.056441	-0.021168	0.041346	-0.672481	-0.390058	-0.643932	0.231835	0.101690	-0.674012	-0.693988	0	0
46588	2.000652	9.733296	0.128278	-0.013856	-0.009034	0.032716	-0.671405	-0.390607	-0.645730	0.232106	0.101398	-0.673958	-0.693992	0	0
46589	1.974509	9.548299	-0.109447	-0.024315	0.007976	0.023971	-0.673285	-0.390307	-0.644610	0.232351	0.101210	-0.673812	-0.694080	0	0
46590	1.871798	9.609563	-0.014363	-0.033707	0.027014	0.041762	-0.673281	-0.391074	-0.648170	0.232933	0.101047	-0.673548	-0.694165	0	0
46591	1.797759	9.690767	0.076635	-0.040567	0.057378	0.033989	-0.673822	-0.389921	-0.648535	0.233596	0.101097	-0.673185	-0.694287	0	0
46592	1.921600	9.547352	0.014114	-0.004903	0.112252	0.056534	-0.672346	-0.389355	-0.650029	0.234813	0.101482	-0.672938	-0.694060	0	0
46593	2.094894	9.608760	0.021376	-0.024209	0.148915	0.077886	-0.673690	-0.388580	-0.651620	0.236379	0.101908	-0.672519	-0.693872	0	0
46594	2.257914	9.864219	0.303693	-0.021882	0.167290	0.127466	-0.672887	-0.387687	-0.654320	0.238468	0.102150	-0.672093	-0.693534	0	0
46595	2.407048	9.949484	0.485763	-0.036341	0.152153	0.159994	-0.674909	-0.384494	-0.655825	0.240638	0.102014	-0.671662	-0.693222	0	0
46596	2.527959	9.830290	0.415748	0.000278	0.126473	0.132518	-0.676655	-0.383986	-0.657691	0.242459	0.101988	-0.671488	-0.692760	0	0
46597	2.518451	9.354320	0.537002	0.047578	0.057379	0.102184	-0.676252	-0.383587	-0.663122	0.243508	0.101782	-0.671804	-0.692115	0	0
46598	2.293300	9.206996	0.449358	-0.058491	-0.035503	0.081865	-0.676388	-0.383028	-0.662694	0.243959	0.100841	-0.671561	-0.692329	0	0
46599	2.078983	9.545428	0.721876	-0.136442	-0.037529	0.101084	-0.678000	-0.382259	-0.663738	0.244551	0.099535	-0.670832	-0.693017	0	0
46600	1.978152	10.014575	0.919859	-0.113881	0.004418	0.138553	-0.680959	-0.380366	-0.663099	0.245707	0.098344	-0.670163	-0.693425	0	0
46601	1.938015	10.086678	0.944563	0.011138	0.052375	0.183461	-0.682710	-0.378184	-0.663960	0.247325	0.097470	-0.670312	-0.692829	0	0
46602	1.901092	9.517955	1.007902	0.121261	0.142100	0.187947	-0.683652	-0.377302	-0.664464	0.249517	0.097484	-0.670976	-0.691397	0	0
46603	1.835679	8.885574	0.856602	0.046196	0.196790	0.179265	-0.684998	-0.376143	-0.664275	0.252038	0.097721	-0.670997	-0.690428	0	0
46604	1.691218	8.963067	0.880471	-0.119748	0.222455	0.163023	-0.684733	-0.374670	-0.667086	0.254822	0.097845	-0.669761	-0.690589	0	0
46605	1.644693	9.523033	1.197391	-0.165269	0.233104	0.148783	-0.686348	-0.372507	-0.673387	0.257578	0.098001	-0.668187	-0.691068	0	0
46606	1.593277	9.937237	1.346752	-0.075071	0.265068	0.145724	-0.686888	-0.370981	-0.677682	0.260489	0.098659	-0.667119	-0.690916	0	0
46607	1.504574	9.787557	1.475151	0.060484	0.287083	0.128631	-0.686085	-0.369969	-0.679427	0.263237	0.099908	-0.666931	-0.689875	0	0
46608	1.575157	9.497503	1.272481	0.073918	0.341886	0.074212	-0.685014	-0.368819	-0.681305	0.266010	0.101955	-0.666605	-0.688827	0	0
46609	1.840674	9.439210	1.331622	0.016413	0.406087	0.047863	-0.685014	-0.368288	-0.685911	0.269033	0.104444	-0.665697	-0.688157	0	0
46610	1.932346	9.501592	1.591540	0.026284	0.353894	0.005095	-0.683133	-0.368398	-0.689200	0.271455	0.106909	-0.664921	-0.687577	0	0
46611	1.838387	9.579988	1.496590	0.046493	0.287149	-0.021771	-0.680979	-0.370235	-0.691460	0.273170	0.109122	-0.664450	-0.687006	0	0
46612	1.714863	9.699127	1.506344	0.045422	0.287811	-0.049155	-0.678299	-0.368863	-0.692263	0.274765	0.111553	-0.663911	-0.686500	0	0
46613	1.652905	9.630019	1.403859	0.046358	0.298457	-0.048181	-0.675069	-0.371413	-0.695374	0.276369	0.114017	-0.663365	-0.685979	0	0
46614	1.633940	9.350490	1.306689	0.028113	0.313045	-0.069344	-0.673458	-0.371419	-0.696752	0.278015	0.116713	-0.662601	-0.685599	0	0
46615	1.657662	9.261104	1.346607	-0.032860	0.319823	-0.076567	-0.668890	-0.372259	-0.701728	0.279652	0.119290	-0.661405	-0.685644	0	0
46616	1.773057	9.447708	1.461881	-0.068981	0.301732	-0.075948	-0.666209	-0.370863	-0.703617	0.281299	0.121691	-0.659983	-0.685919	0	0
46617	1.957518	9.703544	1.629305	-0.040246	0.268322	-0.080547	-0.662988	-0.370422	-0.707584	0.282572	0.123918	-0.658861	-0.686075	0	0
46618	2.111333	9.774312	1.667193	0.024136	0.241942	-0.069943	-0.658958	-0.371300	-0.710378	0.283784	0.126165	-0.658235	-0.685766	0	0
46619	2.224293	9.553004	1.503821	0.067386	0.207809	-0.077110	-0.660296	-0.372356	-0.712300	0.284546	0.128255	-0.658017	-0.685272	0	0
46620	2.236996	9.252192	1.323529	0.049569	0.210450	-0.082439	-0.657200	-0.375267	-0.711887	0.285426	0.130436	-0.657631	-0.684865	0	0
46621	2.267945	9.133785	1.166494	-0.009733	0.174608	-0.091694	-0.654383	-0.374424	-0.714476	0.285970	0.132171	-0.656952	-0.684957	0	0
46622	2.207465	9.251641	1.178192	-0.051130	0.133541	-0.099151	-0.652772	-0.374266	-0.716801	0.286414	0.133697	-0.656059	-0.685331	0	0
46623	2.126479	9.444394	1.309059	-0.073324	0.109805	-0.081684	-0.649011	-0.375147	-0.719185	0.286686	0.134737	-0.655138	-0.685894	0	0
46624	2.074362	9.657098	1.498435	-0.059534	0.073972	-0.065958	-0.647129	-0.375853	-0.721133	0.287035	0.135667	-0.654387	-0.686282	0	0
46625	2.081920	9.764050	1.497860	0.011855	0.066935	-0.044568	-0.648204	-0.375084	-0.722727	0.287167	0.136412	-0.654220	-0.686238	0	0
46626	2.239361	9.635808	1.426627	0.069927	0.103272	-0.055674	-0.646188	-0.375988	-0.722372	0.287638	0.137883	-0.654278	-0.685692	0	0
46627	2.398226	9.434764	1.346358	0.069679	0.103036	-0.045976	-0.644440	-0.377181	-0.721479	0.287919	0.139048	-0.654399	-0.685223	0	0
46628	2.447786	9.353106	1.175173	0.049474	0.035192	-0.042056	-0.643631	-0.378324	-0.721797	0.288112	0.139948	-0.654518	-0.684844	0	0
46629	2.399318	9.347367	1.140027	0.051770	-0.022767	-0.070699	-0.642423	-0.378327	-0.722899	0.287428	0.140358	-0.654842	-0.684738	0	0
46630	2.256093	9.364193	1.171614	0.053502	-0.084793	-0.079017	-0.642555	-0.379213	-0.721159	0.286592	0.140704	-0.655278	-0.684601	0	0
46631	2.125386	9.468630	1.116262	0.034805	-0.109508	-0.057106	-0.643892	-0.381199	-0.719576	0.285457	0.140380	-0.655752	-0.684687	0	0
46632	2.099845	9.536140	1.129413	0.043286	-0.082469	-0.033034	-0.642147	-0.381235	-0.719733	0.284942	0.140391	-0.656179	-0.684491	0	0
46633	2.078028	9.424081	1.187363	0.084874	-0.081948	-0.039965	-0.643754	-0.382650	-0.718129	0.284037	0.140285	-0.656939	-0.684160	0	0
46634	2.127130	9.369122	1.040034	0.104459	-0.036898	-0.057301	-0.642946	-0.383843	-0.716273	0.283491	0.140867	-0.657635	-0.683598	0	0
46635	2.128789	9.543949	1.135056	0.078582	-0.036891	-0.066233	-0.643343	-0.385838	-0.715245	0.282712	0.141221	-0.658184	-0.683319	0	0
46636	2.100466	9.740066	1.079748	0.110104	-0.072843	-0.039843	-0.642666	-0.387556	-0.715037	0.282038	0.141458	-0.659043	-0.682720	0	0
46637	1.889305	9.643991	1.141396	0.186050	-0.079814	-0.020150	-0.642130	-0.387801	-0.711108	0.281139	0.141518	-0.660509	-0.681661	0	0
46638	1.893342	9.406135	0.917032	0.214927	-0.031730	-0.013549	-0.642654	-0.392523	-0.708263	0.280726	0.142118	-0.662008	-0.680250	0	0
46639	2.134938	9.432360	0.842402	0.165821	0.039058	-0.015955	-0.643190	-0.392984	-0.706096	0.280669	0.142901	-0.663004	-0.679139	0	0
46640	2.362353	9.395178	0.481352	0.179817	0.038787	-0.000039	-0.643185	-0.395001	-0.704530	0.280809	0.143742	-0.664091	-0.677840	0	0
46641	2.472786	9.392289	0.130896	0.175868	0.030387	-0.021339	-0.642111	-0.395371	-0.701835	0.280644	0.144526	-0.665169	-0.676684	0	0
46642	2.316948	9.418586	0.065734	0.101606	0.019523	-0.039288	-0.643046	-0.397080	-0.700384	0.280463	0.145240	-0.665729	-0.676056	0	0
46643	2.239884	9.431778	0.303995	-0.142980	-0.021175	0.012740	-0.641164	-0.397645	-0.702328	0.280647	0.144552	-0.664843	-0.676997	0	0
46644	2.242952	9.509592	0.999198	-0.426658	-0.143851	0.131280	-0.642245	-0.394671	-0.707522	0.281316	0.141562	-0.662521	-0.679622	0	0
46645	2.229511	9.722995	1.160869	-0.476318	-0.305300	0.243243	-0.647490	-0.390772	-0.711821	0.281650	0.136473	-0.660478	-0.682508	0	0
46646	2.229718	10.062854	1.071650	-0.314040	-0.427493	0.278322	-0.653272	-0.386908	-0.714076	0.281283	0.130894	-0.659886	-0.684322	0	0
46647	2.176331	10.282779	0.904660	-0.111935	-0.457196	0.254018	-0.660257	-0.385058	-0.713663	0.280182	0.125711	-0.660731	-0.684930	0	0
46648	2.064595	10.142356	0.704895	-0.001938	-0.457893	0.247321	-0.665366	-0.382761	-0.709994	0.278983	0.120998	-0.662284	-0.684769	0	0
46649	1.876787	9.947160	0.628387	-0.040768	-0.503472	0.278785	-0.671411	-0.381576	-0.706214	0.277636	0.115528	-0.663738	-0.684853	0	0
46650	1.683419	10.125694	0.385195	-0.062635	-0.524295	0.285697	-0.678928	-0.381771	-0.702462	0.276324	0.109941	-0.665063	-0.685017	0	0
46651	1.593639	10.279450	0.554602	0.045128	-0.505101	0.229586	-0.685515	-0.378900	-0.697669	0.274513	0.105020	-0.667014	-0.684620	0	0
46652	1.349566	9.937624	0.920408	0.155054	-0.534270	0.152004	-0.689410	-0.378502	-0.692580	0.272016	0.100896	-0.669665	-0.683649	0	0
46653	0.965233	9.457222	0.507819	0.144357	-0.607067	0.070284	-0.693711	-0.377466	-0.684067	0.268304	0.096615	-0.672365	-0.683084	0	0
46654	0.426623	9.202232	0.247675	0.054913	-0.556156	-0.007335	-0.698275	-0.378216	-0.677647	0.264725	0.093210	-0.674181	-0.683164	0	0
46655	-0.216634	9.362911	0.173763	-0.049226	-0.426872	-0.095106	-0.698270	-0.380329	-0.671869	0.261255	0.090763	-0.674885	-0.684133	0	0
46656	-0.638092	9.843217	0.214980	-0.122584	-0.239567	-0.180706	-0.699879	-0.381178	-0.670246	0.258730	0.090173	-0.674478	-0.685571	0	0
46657	-0.570285	10.342113	0.280700	-0.080049	0.020386	-0.178946	-0.698402	-0.381335	-0.671084	0.257713	0.091286	-0.673721	-0.686550	0	0
46658	-0.155005	10.388469	0.076441	0.043172	0.278053	-0.164622	-0.694368	-0.383498	-0.673377	0.258501	0.094434	-0.673137	-0.686400	0	0
46659	0.427270	10.093143	-0.057526	0.174319	0.463087	-0.122472	-0.691142	-0.385126	-0.673467	0.260601	0.098871	-0.673023	-0.685093	0	0
46660	0.983744	9.651704	-0.075635	0.226315	0.583756	-0.093350	-0.686038	-0.385850	-0.677901	0.263701	0.104061	-0.672943	-0.683214	0	0
46661	1.345886	9.483491	-0.043995	0.185749	0.609104	-0.052720	-0.680393	-0.388037	-0.680757	0.267227	0.109054	-0.672552	-0.681448	0	0
46662	1.489681	9.561354	-0.064242	0.151122	0.629678	-0.033282	-0.677837	-0.389770	-0.681794	0.271093	0.113934	-0.671847	-0.679816	0	0
46663	1.339986	9.444563	0.143884	0.215136	0.604704	-0.008454	-0.673811	-0.389241	-0.684272	0.274830	0.118674	-0.671664	-0.677682	0	0
46664	1.233400	9.265376	-0.204680	0.260798	0.658872	0.045120	-0.670321	-0.389157	-0.685261	0.279270	0.123511	-0.671657	-0.675004	0	0
46665	1.496675	8.922990	-0.348082	0.222145	0.863025	0.046265	-0.664411	-0.390172	-0.690122	0.285072	0.129636	-0.670798	-0.672278	0	0
46666	2.258119	8.698931	-0.087114	0.091532	1.029160	0.044986	-0.661721	-0.391190	-0.697800	0.292164	0.136461	-0.668504	-0.670165	0	0
46667	3.186944	9.322718	0.208704	-0.089588	1.051637	0.155719	-0.656491	-0.388414	-0.706881	0.300325	0.142190	-0.665030	-0.668821	0	0
46668	4.121440	10.034090	1.317686	-0.159619	1.005503	0.203567	-0.653013	-0.383585	-0.717371	0.308602	0.147027	-0.661199	-0.667805	0	0
46669	4.744189	10.254228	1.908062	-0.103699	0.779685	0.224239	-0.649258	-0.381215	-0.725768	0.315391	0.150406	-0.658431	-0.666615	0	0
46670	4.346015	9.161839	1.687432	0.133414	0.319884	0.164714	-0.650875	-0.378841	-0.728936	0.318424	0.151840	-0.658555	-0.664723	0	0
46671	3.056935	7.968283	1.132096	0.109016	-0.038359	0.076935	-0.650468	-0.380597	-0.726822	0.318519	0.151395	-0.659539	-0.663803	0	0
46672	1.971387	8.480171	0.594212	-0.324867	0.026942	0.161094	-0.652089	-0.376972	-0.728997	0.320304	0.149458	-0.657532	-0.665371	0	0
46673	1.588954	10.114347	1.097336	-0.557082	0.184643	0.320514	-0.653979	-0.372202	-0.737659	0.324478	0.146763	-0.653719	-0.667702	0	0
46674	1.634664	11.052279	1.544226	-0.260156	0.337790	0.414309	-0.655605	-0.366194	-0.745060	0.329879	0.145447	-0.651479	-0.667533	0	0
46675	2.017721	10.335817	1.664899	0.218266	0.556500	0.399470	-0.659103	-0.363368	-0.747511	0.335845	0.147249	-0.651683	-0.663954	0	0
46676	2.430163	9.063930	1.441611	0.291875	0.608903	0.283305	-0.659374	-0.362517	-0.747344	0.341268	0.150369	-0.651981	-0.660186	0	0
46677	2.906882	8.851665	1.407290	-0.062096	0.540124	0.248065	-0.656294	-0.359676	-0.750959	0.346518	0.152073	-0.650107	-0.658908	0	0
46678	2.898336	9.720644	1.889144	-0.283748	0.326640	0.284858	-0.657513	-0.355300	-0.755427	0.350978	0.151356	-0.647531	-0.659249	0	0
46679	2.553016	10.156210	1.966737	-0.110401	0.185198	0.238580	-0.658197	-0.350636	-0.760706	0.353922	0.150611	-0.646526	-0.658832	0	0
46680	2.172438	9.629766	1.684602	0.142406	0.193193	0.144056	-0.659534	-0.351941	-0.764132	0.355971	0.151457	-0.646988	-0.657079	0	0
46681	1.923399	9.076583	1.445222	0.129543	0.229838	0.094825	-0.659006	-0.349141	-0.763368	0.357889	0.152783	-0.647176	-0.655543	0	0
46682	2.017358	9.112280	1.493574	-0.028317	0.326400	0.091388	-0.659540	-0.349666	-0.764602	0.360673	0.154195	-0.645959	-0.654886	0	0
46683	2.401095	9.362036	1.794744	-0.036553	0.348361	0.064878	-0.658337	-0.347640	-0.767814	0.363409	0.155893	-0.644571	-0.654339	0	0
46684	2.636822	9.215807	1.841597	0.039193	0.278329	0.046939	-0.655656	-0.346360	-0.770795	0.365494	0.157536	-0.643885	-0.653459	0	0
46685	2.668499	8.832813	1.778056	0.054841	0.215849	-0.009982	-0.653641	-0.346786	-0.772736	0.366740	0.159177	-0.643447	-0.652794	0	0
46686	2.684884	8.869530	1.826426	-0.023769	0.142260	-0.045185	-0.651762	-0.346195	-0.775730	0.367464	0.160309	-0.642690	-0.652856	0	0
46687	2.649088	9.216035	1.890117	-0.025701	0.070437	-0.053615	-0.651488	-0.348162	-0.776613	0.367619	0.160983	-0.642185	-0.653100	0	0
46688	2.536771	9.376644	1.873422	0.051432	0.030950	-0.084550	-0.649342	-0.347363	-0.776612	0.367256	0.161924	-0.642262	-0.652996	0	0
46689	2.422450	9.250745	1.714392	0.099684	0.030065	-0.104704	-0.649871	-0.350194	-0.776017	0.366616	0.163122	-0.642637	-0.652687	0	0
46690	2.439760	9.105398	1.672689	0.081205	0.073665	-0.112437	-0.647857	-0.350868	-0.773343	0.366279	0.164614	-0.642708	-0.652432	0	0
46691	2.652791	9.123834	1.712789	0.020853	0.109427	-0.104489	-0.647449	-0.352247	-0.775296	0.366281	0.166037	-0.642274	-0.652498	0	0
46692	2.907465	9.259562	1.866423	0.028022	0.118357	-0.102707	-0.642883	-0.353052	-0.775647	0.366398	0.167580	-0.641843	-0.652462	0	0
46693	2.963701	9.367405	1.937146	0.082373	0.074896	-0.124051	-0.642343	-0.354383	-0.773657	0.365949	0.169124	-0.641898	-0.652261	0	0
46694	2.870705	9.389978	1.794501	0.107145	0.019801	-0.117230	-0.640187	-0.357128	-0.773363	0.365201	0.170403	-0.642317	-0.651935	0	0
46695	2.707340	9.302037	1.693861	0.110459	0.005371	-0.108429	-0.639647	-0.358130	-0.773402	0.364361	0.171492	-0.642831	-0.651613	0	0
46696	2.639171	9.308076	1.633949	0.077617	-0.000638	-0.092641	-0.637765	-0.359470	-0.772379	0.363706	0.172387	-0.643167	-0.651411	0	0
46697	2.677415	9.352479	1.745522	0.054284	0.016064	-0.092620	-0.636280	-0.362523	-0.770320	0.363136	0.173237	-0.643300	-0.651373	0	0
46698	2.794956	9.301211	1.804882	0.073755	-0.034524	-0.089372	-0.635204	-0.363286	-0.768998	0.362281	0.173866	-0.643740	-0.651246	0	0
46699	2.835644	9.187840	1.693845	0.088336	-0.101529	-0.107438	-0.636275	-0.364436	-0.767119	0.360801	0.174166	-0.644490	-0.651246	0	0
46700	2.787166	9.165096	1.548094	0.063155	-0.142466	-0.114836	-0.634658	-0.366446	-0.767474	0.359115	0.174231	-0.645200	-0.651457	0	0
46701	2.701144	9.338317	1.496002	0.074374	-0.184479	-0.138043	-0.633445	-0.368515	-0.764836	0.356925	0.174133	-0.646098	-0.651797	0	0
46702	2.520347	9.422438	1.566851	0.118154	-0.220760	-0.166394	-0.633974	-0.371726	-0.760039	0.354286	0.174204	-0.647353	-0.651973	0	0
46703	2.406865	9.274719	1.535596	0.172215	-0.250368	-0.173455	-0.633435	-0.372831	-0.755594	0.351265	0.174248	-0.649048	-0.651911	0	0
46704	2.205734	9.358438	1.304918	0.163068	-0.234681	-0.164496	-0.633971	-0.373594	-0.752621	0.348461	0.174371	-0.650635	-0.651801	0	0
46705	2.029557	9.408626	1.089702	0.128686	-0.174973	-0.146498	-0.632880	-0.379644	-0.749023	0.346174	0.174576	-0.651816	-0.651784	0	0
46706	1.919115	9.348353	1.038622	0.120269	-0.100159	-0.154859	-0.631263	-0.382012	-0.746127	0.344374	0.175357	-0.652666	-0.651678	0	0
46707	1.923039	9.382402	0.961453	0.082717	-0.036512	-0.152802	-0.630857	-0.383457	-0.745226	0.343026	0.176346	-0.653052	-0.651735	0	0
46708	2.056035	9.535338	1.065486	0.061396	0.018484	-0.154323	-0.628034	-0.384951	-0.744628	0.342098	0.177685	-0.653108	-0.651803	0	0
46709	2.210721	9.683805	1.102814	0.085483	-0.005333	-0.117309	-0.627358	-0.386838	-0.743201	0.341178	0.178654	-0.653465	-0.651663	0	0
46710	2.173462	9.590869	0.996453	0.103660	-0.010346	-0.124342	-0.625476	-0.387921	-0.741082	0.340174	0.179747	-0.653946	-0.651404	0	0
46711	2.111963	9.601868	0.777830	0.046261	-0.023064	-0.133426	-0.623051	-0.391087	-0.741213	0.339102	0.180572	-0.654076	-0.651604	0	0
46712	2.102257	9.633271	0.972282	0.004501	-0.037895	-0.123047	-0.622783	-0.391033	-0.737679	0.338106	0.181142	-0.654004	-0.652036	0	0
46713	2.110524	9.706251	0.981614	0.016185	-0.082901	-0.096781	-0.622105	-0.393301	-0.738168	0.336935	0.181233	-0.654204	-0.652416	0	0
46714	2.023962	9.658546	0.897471	0.066596	-0.139142	-0.106685	-0.621167	-0.393064	-0.737084	0.335286	0.181261	-0.654901	-0.652558	0	0
46715	1.920260	9.710042	0.617066	0.075915	-0.129947	-0.116294	-0.621831	-0.395493	-0.735387	0.333570	0.181374	-0.655611	-0.652694	0	0
46716	1.875634	9.743207	0.509527	0.099881	-0.109757	-0.133760	-0.618740	-0.397326	-0.732627	0.331875	0.181882	-0.656373	-0.652651	0	0
46717	1.848004	9.652872	0.398627	0.123111	-0.118590	-0.128427	-0.619275	-0.398206	-0.730746	0.330064	0.182305	-0.657326	-0.652491	0	0
46718	1.936898	9.567089	0.377930	0.114386	-0.079456	-0.131756	-0.618192	-0.401375	-0.729365	0.328558	0.183051	-0.658080	-0.652283	0	0
46719	2.027854	9.503195	0.381203	0.081158	-0.138926	-0.111040	-0.617652	-0.402568	-0.727235	0.326801	0.183088	-0.658854	-0.652374	0	0
46720	1.971621	9.519161	0.326398	0.058447	-0.209206	-0.081489	-0.616437	-0.405222	-0.723800	0.324888	0.182492	-0.659749	-0.652592	0	0
46721	1.751169	9.626442	0.261201	0.069213	-0.264008	-0.088752	-0.616042	-0.406687	-0.719762	0.322469	0.181526	-0.660887	-0.652909	0	0
46722	1.524800	9.797122	0.262596	0.031047	-0.293007	-0.080174	-0.616444	-0.407331	-0.715970	0.320082	0.180310	-0.661860	-0.653435	0	0
46723	1.374795	10.032310	0.294734	0.028662	-0.274088	-0.055284	-0.618592	-0.407605	-0.714186	0.317880	0.178926	-0.662817	-0.653920	0	0
46724	1.377998	10.110047	0.265359	0.046268	-0.224726	-0.031930	-0.620205	-0.407364	-0.710759	0.316259	0.177912	-0.663741	-0.654045	0	0
46725	1.538272	10.083817	0.200665	0.089739	-0.174526	-0.033273	-0.620468	-0.409076	-0.709860	0.314747	0.177227	-0.664816	-0.653870	0	0
46726	1.682886	9.865520	0.103237	0.163461	-0.182838	-0.031348	-0.620731	-0.411276	-0.706256	0.313278	0.176936	-0.666346	-0.653095	0	0
46727	1.693322	9.562242	-0.043405	0.186552	-0.192751	-0.054311	-0.621401	-0.412341	-0.702339	0.311329	0.176577	-0.668067	-0.652365	0	0
46728	1.581049	9.356283	-0.059740	0.168830	-0.229796	-0.036888	-0.621401	-0.413044	-0.696378	0.309532	0.176070	-0.669751	-0.651631	0	0
46729	1.493236	9.376533	-0.110732	0.121553	-0.233304	-0.019358	-0.621934	-0.414822	-0.692349	0.307648	0.175010	-0.671228	-0.651289	0	0
46730	1.357458	9.415362	0.115905	0.060448	-0.241688	-0.024885	-0.624080	-0.415364	-0.691254	0.306089	0.174065	-0.672240	-0.651233	0	0
46731	1.208374	9.592296	0.071479	-0.010831	-0.281467	-0.058931	-0.624076	-0.417111	-0.689134	0.303848	0.172553	-0.672925	-0.651976	0	0
46732	1.065575	9.708660	0.099920	-0.017293	-0.263137	-0.083563	-0.624476	-0.418107	-0.688482	0.301867	0.171596	-0.673394	-0.652665	0	0
46733	0.949626	9.679846	0.038805	-0.004239	-0.200656	-0.089282	-0.626089	-0.417862	-0.685191	0.299953	0.170836	-0.673818	-0.653309	0	0
46734	1.070962	9.662621	-0.019930	-0.027953	-0.130319	-0.065061	-0.624210	-0.417623	-0.685205	0.298875	0.170457	-0.673877	-0.653841	0	0
46735	1.303518	9.691133	0.126612	-0.042542	-0.074809	-0.048894	-0.626094	-0.416511	-0.682428	0.298135	0.170134	-0.673740	-0.654404	0	0
46736	1.497439	9.684938	0.098909	-0.021862	-0.078179	-0.048892	-0.623406	-0.417408	-0.683032	0.297458	0.169958	-0.673720	-0.654778	0	0
46737	1.558674	9.639916	0.019281	-0.006936	-0.099651	-0.038384	-0.624611	-0.418672	-0.682243	0.296556	0.169509	-0.673908	-0.655110	0	0
46738	1.561830	9.598701	-0.009199	-0.011918	-0.113422	-0.022572	-0.625283	-0.418389	-0.681546	0.295791	0.168947	-0.674103	-0.655400	0	0
46739	1.507781	9.636562	-0.001514	-0.052187	-0.126777	0.000212	-0.626358	-0.418104	-0.680572	0.295034	0.167927	-0.674139	-0.655967	0	0
46740	1.515430	9.724085	-0.095823	-0.062563	-0.097208	0.023352	-0.625418	-0.417953	-0.681938	0.294769	0.167017	-0.674029	-0.656431	0	0
46741	1.563378	9.759331	-0.034587	-0.037475	-0.062606	0.032399	-0.625145	-0.415749	-0.681753	0.294629	0.166245	-0.674025	-0.656694	0	0
46742	1.598139	9.711405	-0.074082	-0.006811	-0.038389	0.034413	-0.627560	-0.416143	-0.680650	0.294706	0.165777	-0.674134	-0.656665	0	0
46743	1.644412	9.590873	0.002872	0.000235	-0.019877	0.043387	-0.628098	-0.415697	-0.681037	0.294863	0.165324	-0.674271	-0.656569	0	0
46744	1.704470	9.494858	-0.004189	-0.031326	-0.024627	0.045017	-0.628634	-0.416106	-0.681180	0.295142	0.164802	-0.674196	-0.656652	0	0
46745	1.761953	9.520170	-0.060390	-0.025332	-0.030171	0.055597	-0.631184	-0.416029	-0.681964	0.295351	0.164124	-0.674216	-0.656707	0	0
46746	1.809801	9.567174	0.039421	-0.038130	-0.009198	0.066285	-0.631591	-0.414609	-0.681777	0.295873	0.163527	-0.674088	-0.656752	0	0
46747	1.839444	9.531293	-0.009951	-0.052942	-0.018562	0.080320	-0.631328	-0.412611	-0.682803	0.296367	0.162677	-0.673934	-0.656899	0	0
46748	1.801862	9.467490	-0.034696	-0.040369	-0.014948	0.082163	-0.632667	-0.413718	-0.682551	0.296959	0.161930	-0.673833	-0.656920	0	0
46749	1.809360	9.346254	0.038667	-0.056258	0.011764	0.075213	-0.633613	-0.411440	-0.682195	0.297628	0.161303	-0.673558	-0.657053	0	0
46750	1.832544	9.395225	0.014936	-0.078140	0.027256	0.088498	-0.636703	-0.410493	-0.683352	0.298586	0.160656	-0.673098	-0.657249	0	0
46751	1.849042	9.546040	0.052821	-0.069172	0.069810	0.096744	-0.637378	-0.408703	-0.686685	0.299806	0.160228	-0.672599	-0.657308	0	0
46752	2.021333	9.689989	0.264046	-0.046886	0.112337	0.111182	-0.638723	-0.407988	-0.685695	0.301431	0.160077	-0.672124	-0.657088	0	0
46753	2.264766	9.869187	0.202761	-0.055200	0.119179	0.119982	-0.638862	-0.406241	-0.687676	0.303113	0.159857	-0.671603	-0.656900	0	0
46754	2.521767	9.868999	0.234722	0.002483	0.125080	0.117491	-0.639808	-0.403958	-0.687591	0.304786	0.159899	-0.671419	-0.656304	0	0
46755	2.645797	9.740170	0.323754	0.018881	0.081149	0.102208	-0.641419	-0.403588	-0.689736	0.305978	0.159769	-0.671470	-0.655729	0	0
46756	2.608956	9.875440	0.256607	-0.027852	-0.009484	0.083804	-0.641956	-0.403255	-0.691351	0.306603	0.159091	-0.671435	-0.655637	0	0
46757	2.396363	9.859456	0.370566	-0.010950	-0.061818	0.048203	-0.643304	-0.401377	-0.691682	0.306529	0.158294	-0.671640	-0.655654	0	0
46758	2.119485	9.371316	0.168357	0.055239	-0.066192	0.030787	-0.644109	-0.401676	-0.690187	0.306297	0.157858	-0.672238	-0.655255	0	0
46759	1.901701	9.110037	0.158831	0.002938	-0.019897	0.009760	-0.645723	-0.400850	-0.687558	0.306230	0.157636	-0.672346	-0.655229	0	0
46760	1.874631	9.274638	0.301193	-0.091966	0.008110	-0.004508	-0.644922	-0.399480	-0.686435	0.306466	0.157440	-0.671703	-0.655824	0	0
46761	1.900396	9.571280	0.357520	-0.094312	0.037711	0.020409	-0.644652	-0.399685	-0.690116	0.307009	0.157227	-0.671014	-0.656327	0	0
46762	1.984611	9.606798	0.388724	-0.038528	0.068280	0.026064	-0.644924	-0.398227	-0.691697	0.307783	0.157403	-0.670580	-0.656366	0	0
46763	2.177267	9.299558	0.360845	-0.027668	0.068423	0.024302	-0.643851	-0.398264	-0.691167	0.308453	0.157569	-0.670238	-0.656361	0	0
46764	2.325438	9.287683	0.391961	-0.116182	0.049694	0.032712	-0.643451	-0.396772	-0.694931	0.309263	0.157333	-0.669362	-0.656930	0	0
46765	2.401153	9.425035	0.677305	-0.174862	0.013716	0.065864	-0.645601	-0.395517	-0.698128	0.310071	0.156404	-0.668287	-0.657865	0	0
46766	2.393149	9.594830	0.750403	-0.148579	-0.037170	0.083295	-0.647351	-0.393737	-0.699954	0.310689	0.155165	-0.667541	-0.658624	0	0
46767	2.345041	9.574534	0.737043	-0.092939	-0.051019	0.086929	-0.646417	-0.392080	-0.699095	0.311076	0.153921	-0.667234	-0.659044	0	0
46768	2.218276	9.615933	0.764135	-0.122213	-0.072957	0.100868	-0.648968	-0.391425	-0.700404	0.311540	0.152422	-0.666794	-0.659618	0	0
46769	2.065530	9.749113	0.818624	-0.161953	-0.098211	0.101492	-0.651529	-0.387654	-0.701884	0.311813	0.150554	-0.666197	-0.660521	0	0
46770	1.915812	9.853218	0.880648	-0.159844	-0.107593	0.121800	-0.654748	-0.388388	-0.703638	0.312256	0.148584	-0.665639	-0.661319	0	0
46771	1.744009	9.847678	0.930784	-0.115777	-0.071850	0.129276	-0.655833	-0.384395	-0.703904	0.312815	0.146849	-0.665299	-0.661785	0	0
46772	1.636962	9.755920	0.988373	-0.064876	-0.001915	0.122836	-0.657310	-0.384157	-0.706598	0.313837	0.145878	-0.665035	-0.661782	0	0
46773	1.490285	9.719287	1.123768	-0.041343	0.070997	0.130480	-0.659465	-0.381548	-0.707169	0.315242	0.145315	-0.664737	-0.661537	0	0
46774	1.512393	9.695406	1.066853	0.004842	0.145956	0.099275	-0.660002	-0.381372	-0.708108	0.316948	0.145658	-0.664440	-0.660944	0	0
46775	1.826181	9.654987	1.175485	0.053001	0.242380	0.064610	-0.660271	-0.381209	-0.708780	0.318916	0.146964	-0.664121	-0.660028	0	0
46776	2.152768	9.575956	1.255913	0.059307	0.241532	0.030075	-0.660007	-0.379186	-0.710893	0.320701	0.148553	-0.663776	-0.659154	0	0
46777	2.180282	9.408949	1.238760	0.068609	0.165747	0.005750	-0.658531	-0.379078	-0.710907	0.321746	0.149793	-0.663710	-0.658430	0	0
46778	2.077090	9.224998	1.167171	0.029582	0.068538	-0.032093	-0.658526	-0.380605	-0.712180	0.322044	0.150587	-0.663621	-0.658193	0	0
46779	1.871961	9.298957	1.143467	-0.024188	0.002770	-0.052090	-0.657450	-0.381334	-0.712352	0.321765	0.150839	-0.663379	-0.658516	0	0
46780	1.718132	9.480665	1.161448	-0.025564	0.014658	-0.066138	-0.657449	-0.381592	-0.713448	0.321570	0.151332	-0.663047	-0.658832	0	0
46781	1.784155	9.472167	1.293530	0.010880	0.069396	-0.073647	-0.655838	-0.381610	-0.714283	0.321538	0.152279	-0.662787	-0.658891	0	0
46782	1.991475	9.407957	1.305191	0.011857	0.081886	-0.074492	-0.654361	-0.381587	-0.716747	0.321667	0.153381	-0.662474	-0.658888	0	0
46783	2.113130	9.370932	1.217882	0.008900	0.060421	-0.067508	-0.652894	-0.384090	-0.717649	0.321619	0.154221	-0.662235	-0.658955	0	0
46784	2.042091	9.287104	1.216334	0.023603	0.043109	-0.081699	-0.652362	-0.382848	-0.716799	0.321410	0.155138	-0.662115	-0.658963	0	0
46785	1.901889	9.138897	1.162597	0.005808	0.043121	-0.088789	-0.649938	-0.385326	-0.716092	0.321112	0.155994	-0.661876	-0.659146	0	0
46786	1.879744	9.148200	1.116110	-0.038275	0.098479	-0.113322	-0.648731	-0.384927	-0.716229	0.321144	0.157272	-0.661122	-0.659583	0	0
46787	1.980474	9.472919	1.297295	-0.092165	0.138893	-0.111504	-0.647252	-0.385329	-0.718707	0.321482	0.158595	-0.659889	-0.660336	0	0
46788	2.032892	9.782192	1.431377	-0.040082	0.141032	-0.107818	-0.643626	-0.385679	-0.719441	0.321828	0.160107	-0.658992	-0.660698	0	0
46789	2.085676	9.804996	1.406345	0.039594	0.165166	-0.121571	-0.642284	-0.385559	-0.719861	0.322062	0.162091	-0.658522	-0.660569	0	0
46790	2.172034	9.585636	1.273437	0.093413	0.184912	-0.110673	-0.640128	-0.387666	-0.722674	0.322456	0.164336	-0.658356	-0.659987	0	0
46791	2.280681	9.463785	1.140476	0.082162	0.186160	-0.093035	-0.638113	-0.388278	-0.722717	0.322946	0.166405	-0.658139	-0.659446	0	0
46792	2.439979	9.498236	1.149919	0.065555	0.175037	-0.079933	-0.635827	-0.389477	-0.722102	0.323513	0.168283	-0.657867	-0.658962	0	0
46793	2.437721	9.619580	1.201894	0.078829	0.131627	-0.045696	-0.634212	-0.390799	-0.721620	0.323962	0.169666	-0.657877	-0.658377	0	0
46794	2.459685	9.596075	1.106302	0.139346	0.110206	-0.024508	-0.633257	-0.391463	-0.720711	0.324348	0.170998	-0.658389	-0.657330	0	0
46795	2.544673	9.568473	0.983941	0.167984	0.125342	-0.015495	-0.632986	-0.392315	-0.720878	0.324803	0.172426	-0.659052	-0.656066	0	0
46796	2.531661	9.461401	0.791769	0.194195	0.092938	0.009146	-0.632177	-0.393800	-0.718624	0.325203	0.173605	-0.660031	-0.654571	0	0
46797	2.496580	9.268979	0.746406	0.178772	0.105016	-0.017331	-0.630429	-0.395153	-0.716921	0.325494	0.174942	-0.660822	-0.653271	0	0
46798	2.550185	9.481142	0.642939	0.093454	0.092078	-0.026540	-0.631363	-0.397117	-0.716701	0.325831	0.176025	-0.661077	-0.652553	0	0
46799	2.499563	9.815222	0.537760	0.071168	0.077097	-0.003720	-0.629076	-0.398577	-0.717047	0.326214	0.176738	-0.661278	-0.651966	0	0
46800	2.263510	9.733249	0.480582	0.086545	0.102054	-0.001687	-0.628544	-0.397699	-0.712674	0.326798	0.177705	-0.661496	-0.651189	0	0
46801	2.244315	9.519298	0.724740	0.018512	0.183273	-0.001374	-0.628542	-0.398406	-0.712697	0.327992	0.178920	-0.661008	-0.650751	0	0
46802	2.405196	9.512533	0.975268	-0.067508	0.142318	0.044026	-0.628142	-0.396942	-0.715238	0.329411	0.179340	-0.660171	-0.650769	0	0
46803	2.606074	9.632693	0.879421	-0.035371	0.052171	0.105388	-0.628683	-0.395482	-0.716680	0.330531	0.178817	-0.659951	-0.650568	0	0
46804	2.710537	9.707011	0.655937	0.075303	0.009794	0.133815	-0.630975	-0.396670	-0.715728	0.331421	0.178273	-0.660632	-0.649572	0	0
46805	2.735417	9.620031	0.310712	0.199828	-0.048982	0.179808	-0.632858	-0.395514	-0.714853	0.331937	0.177375	-0.662405	-0.647746	0	0
46806	2.593077	9.202313	0.179503	0.199841	-0.116301	0.168820	-0.635006	-0.395842	-0.710758	0.332021	0.176221	-0.664361	-0.646013	0	0
46807	2.307262	8.951939	0.184657	0.044222	-0.168095	0.123869	-0.638768	-0.395727	-0.705815	0.331655	0.174405	-0.665417	-0.645606	0	0
46808	2.009405	9.305821	0.194512	-0.108747	-0.277367	0.103291	-0.642534	-0.393551	-0.704341	0.330771	0.171610	-0.665793	-0.646421	0	0
46809	1.631427	9.808775	0.333183	-0.074021	-0.331465	0.073054	-0.645758	-0.392931	-0.703467	0.329189	0.168683	-0.666529	-0.647240	0	0
46810	1.163225	9.948359	0.303318	0.046750	-0.342770	0.031023	-0.647637	-0.393195	-0.702366	0.327234	0.166561	-0.667964	-0.647302	0	0
46811	0.895373	9.741990	0.135369	0.098791	-0.298318	0.012092	-0.651262	-0.393483	-0.698525	0.325176	0.164825	-0.669594	-0.647099	0	0
46812	0.730669	9.459803	-0.081802	0.015742	-0.225045	-0.031850	-0.652066	-0.394416	-0.694058	0.323575	0.163711	-0.670347	-0.647405	0	0
46813	0.562635	9.376640	-0.095961	-0.089209	-0.187616	-0.071683	-0.652340	-0.392886	-0.692645	0.322014	0.162648	-0.670257	-0.648544	0	0
46814	0.335829	9.547681	-0.227132	-0.178209	-0.177826	-0.141777	-0.652186	-0.393327	-0.694445	0.320291	0.161909	-0.669424	-0.650439	0	0
46815	0.264516	9.876565	-0.010335	-0.200535	-0.057528	-0.195893	-0.650571	-0.394454	-0.696268	0.318963	0.162171	-0.667984	-0.652503	0	0
46816	0.373987	10.106751	0.039433	-0.184379	0.041749	-0.177560	-0.647751	-0.394730	-0.699437	0.318441	0.163037	-0.666352	-0.654209	0	0
46817	0.596706	10.096211	-0.105310	-0.110444	0.145195	-0.164334	-0.645205	-0.392900	-0.701583	0.318513	0.164706	-0.664899	-0.655233	0	0
46818	0.925226	9.881243	-0.271743	-0.050792	0.261905	-0.152851	-0.641040	-0.394036	-0.705612	0.319374	0.167251	-0.663476	-0.655612	0	0
46819	1.422111	9.732449	-0.426287	0.005776	0.369348	-0.162694	-0.638752	-0.395772	-0.706238	0.320741	0.170750	-0.662062	-0.655471	0	0
46820	1.783191	9.525395	-0.209028	0.043968	0.376268	-0.176752	-0.634724	-0.395736	-0.711859	0.322024	0.174489	-0.660838	-0.655093	0	0
46821	1.922575	9.450233	-0.290845	0.017074	0.303546	-0.193240	-0.629750	-0.398077	-0.713488	0.322726	0.177791	-0.659640	-0.655067	0	0
46822	1.835359	9.441362	-0.336785	-0.000487	0.232084	-0.222022	-0.624783	-0.397802	-0.718160	0.322836	0.180743	-0.658490	-0.655362	0	0
46823	1.573593	9.436608	-0.373669	-0.028336	0.166411	-0.201253	-0.621557	-0.399274	-0.718925	0.322654	0.183051	-0.657414	-0.655891	0	0
46824	1.349390	9.473792	-0.530079	-0.097504	0.189872	-0.167674	-0.616993	-0.399341	-0.720612	0.323011	0.185049	-0.655854	-0.656716	0	0
46825	1.283448	9.603292	-0.643664	-0.129048	0.277298	-0.115844	-0.613373	-0.400533	-0.725442	0.324294	0.187201	-0.653910	-0.657413	0	0
46826	1.497703	9.830543	-0.431779	-0.138827	0.351797	-0.074792	-0.609078	-0.399994	-0.728602	0.326388	0.189514	-0.651714	-0.657894	0	0
46827	1.896391	10.046575	-0.214149	-0.105674	0.399868	-0.028510	-0.608813	-0.398012	-0.735069	0.328990	0.191974	-0.649674	-0.657902	0	0
46828	2.334541	10.234196	0.041014	-0.034457	0.413985	0.001752	-0.603441	-0.398207	-0.738130	0.331780	0.194532	-0.648087	-0.657314	0	0
46829	2.598749	10.185634	0.514089	0.028390	0.378195	0.033480	-0.601564	-0.397339	-0.740844	0.334382	0.196882	-0.647102	-0.656266	0	0
46830	2.549420	10.005109	0.636708	0.001134	0.255663	0.089207	-0.601829	-0.398119	-0.743586	0.336643	0.197946	-0.646432	-0.655450	0	0
46831	2.412744	9.798702	0.564260	-0.010714	0.206757	0.120724	-0.603578	-0.396621	-0.745421	0.338782	0.198469	-0.645927	-0.654687	0	0
46832	2.134251	9.453804	0.755711	0.007270	0.213010	0.089064	-0.600895	-0.395781	-0.747737	0.340753	0.199275	-0.645432	-0.653907	0	0
46833	2.072290	9.413846	0.835958	-0.056116	0.178476	0.097499	-0.600624	-0.396466	-0.748986	0.342646	0.199605	-0.644674	-0.653565	0	0
46834	2.083879	9.712672	1.021825	-0.091970	0.164180	0.088435	-0.601971	-0.394695	-0.750817	0.344492	0.199754	-0.643689	-0.653520	0	0
46835	1.957803	10.103674	1.173885	-0.013428	0.151869	0.109828	-0.602245	-0.392530	-0.752376	0.346207	0.199974	-0.643321	-0.652908	0	0
46836	1.902618	10.202208	1.205150	0.128710	0.184886	0.117565	-0.603051	-0.392345	-0.753448	0.347934	0.200833	-0.643757	-0.651295	0	0
46837	1.962892	9.882876	1.389953	0.182688	0.243754	0.128715	-0.602512	-0.392929	-0.753202	0.349968	0.202207	-0.644377	-0.649164	0	0
46838	2.181331	9.389186	1.441305	0.158620	0.226991	0.151490	-0.602507	-0.394774	-0.752989	0.352117	0.203220	-0.644919	-0.647143	0	0
46839	2.335493	8.981739	1.636876	0.054370	0.183763	0.138488	-0.602784	-0.391946	-0.752623	0.354086	0.203683	-0.644924	-0.645917	0	0
46840	2.316792	9.146447	1.360632	-0.072181	0.118427	0.148286	-0.605202	-0.391300	-0.753661	0.355980	0.203197	-0.644344	-0.645608	0	0
46841	2.135771	9.492751	1.482456	-0.124860	0.078604	0.158497	-0.607490	-0.388916	-0.756550	0.357765	0.202212	-0.643597	-0.645676	0	0
46842	1.965088	9.540631	1.457599	0.007638	0.061354	0.181824	-0.606689	-0.387518	-0.756650	0.359356	0.201438	-0.643794	-0.644838	0	0
46843	1.900211	9.265131	1.428799	0.085357	0.109199	0.178864	-0.610313	-0.387727	-0.756206	0.361042	0.201269	-0.644327	-0.643414	0	0
46844	2.021145	9.184806	1.611254	0.014091	0.157990	0.159476	-0.611258	-0.385839	-0.757358	0.363085	0.201272	-0.644170	-0.642420	0	0
46845	2.141950	9.356953	1.813465	-0.096647	0.078323	0.179798	-0.614077	-0.385577	-0.759765	0.364945	0.200235	-0.643639	-0.642223	0	0
46846	2.069383	9.477020	1.848848	-0.065877	0.039791	0.166397	-0.615292	-0.383265	-0.760628	0.366442	0.199155	-0.643402	-0.641943	0	0
46847	1.880895	9.196846	1.787403	-0.030713	0.055158	0.167544	-0.617043	-0.381371	-0.761226	0.367941	0.198286	-0.643346	-0.641411	0	0
46848	1.748064	9.039060	1.705078	-0.122445	0.086234	0.137434	-0.618387	-0.380727	-0.763229	0.369660	0.197481	-0.642514	-0.641505	0	0
46849	1.703795	9.319862	1.740117	-0.198314	0.123375	0.119750	-0.618394	-0.378110	-0.766273	0.371621	0.196736	-0.641027	-0.642088	0	0
46850	1.699114	9.574691	1.868043	-0.166246	0.134821	0.099577	-0.620010	-0.376003	-0.770129	0.373490	0.196320	-0.639653	-0.642501	0	0
46851	1.684447	9.581708	1.872354	-0.107592	0.166390	0.065487	-0.620280	-0.375061	-0.773904	0.375196	0.196536	-0.638471	-0.642617	0	0
46852	1.751344	9.514953	1.913427	-0.098939	0.200621	0.050690	-0.618942	-0.373002	-0.778613	0.377035	0.197105	-0.637181	-0.642647	0	0
46853	1.912989	9.561590	1.975810	-0.110218	0.207134	0.035628	-0.618543	-0.371554	-0.780474	0.378811	0.197760	-0.635761	-0.642807	0	0
46854	2.007672	9.665261	1.915344	-0.075887	0.185422	0.026733	-0.618006	-0.371064	-0.783865	0.380341	0.198460	-0.634625	-0.642810	0	0
46855	2.010318	9.517215	1.817845	-0.024651	0.212284	0.000551	-0.615191	-0.369391	-0.785611	0.381752	0.199693	-0.633657	-0.642547	0	0
46856	2.072304	9.321700	1.792335	-0.023699	0.201654	-0.036650	-0.615324	-0.369781	-0.786982	0.382868	0.201093	-0.632665	-0.642424	0	0
46857	2.231006	9.390129	1.827983	-0.037843	0.145135	-0.056545	-0.612368	-0.370395	-0.787853	0.383512	0.202203	-0.631748	-0.642594	0	0
46858	2.370786	9.433938	1.856015	-0.010668	0.081804	-0.074580	-0.611963	-0.370785	-0.789774	0.383604	0.203127	-0.631217	-0.642769	0	0
46859	2.386254	9.380807	1.813560	-0.010485	0.016458	-0.092679	-0.611025	-0.370209	-0.791126	0.383149	0.203742	-0.630892	-0.643165	0	0
46860	2.250768	9.358920	1.749386	-0.019008	-0.057556	-0.123206	-0.609141	-0.371654	-0.791739	0.382073	0.204051	-0.630739	-0.643857	0	0
46861	2.147468	9.429871	1.719201	-0.036821	-0.110658	-0.139494	-0.607795	-0.372963	-0.791525	0.380569	0.204040	-0.630631	-0.644856	0	0
46862	2.129838	9.468396	1.752071	-0.004585	-0.114075	-0.134109	-0.606989	-0.372969	-0.792078	0.379036	0.204110	-0.630761	-0.645609	0	0
46863	2.110496	9.579710	1.702492	0.002406	-0.138997	-0.130709	-0.606987	-0.373544	-0.791689	0.377329	0.204007	-0.631026	-0.646383	0	0
46864	2.043047	9.542060	1.594787	0.044423	-0.130069	-0.118124	-0.606715	-0.375015	-0.789564	0.375693	0.204053	-0.631562	-0.646797	0	0
46865	2.070655	9.467287	1.422876	0.081544	-0.083535	-0.117709	-0.604695	-0.377565	-0.785318	0.374256	0.204522	-0.632152	-0.646906	0	0
46866	2.203736	9.479413	1.431683	0.087874	-0.033864	-0.110329	-0.604154	-0.378862	-0.784822	0.373184	0.205300	-0.632622	-0.646819	0	0
46867	2.363164	9.518729	1.513311	0.106558	-0.016176	-0.099587	-0.602541	-0.379628	-0.783914	0.372239	0.206182	-0.633155	-0.646561	0	0
46868	2.515067	9.436520	1.513778	0.120923	-0.055031	-0.105125	-0.602535	-0.381931	-0.782220	0.370998	0.206912	-0.633926	-0.646286	0	0
46869	2.540258	9.368990	1.389883	0.142964	-0.095173	-0.128298	-0.602263	-0.383395	-0.780367	0.369292	0.207597	-0.634924	-0.646064	0	0
46870	2.524871	9.392975	1.273682	0.160883	-0.081881	-0.156442	-0.601719	-0.386022	-0.777466	0.367464	0.208627	-0.635940	-0.645775	0	0
46871	2.472621	9.576521	1.236992	0.171241	-0.115840	-0.146014	-0.600911	-0.387240	-0.774523	0.365451	0.209389	-0.637153	-0.645475	0	0
46872	2.412283	9.677380	1.186234	0.211435	-0.109591	-0.133460	-0.598623	-0.389645	-0.770684	0.363490	0.210281	-0.638636	-0.644826	0	0
46873	2.381966	9.749665	1.252162	0.216541	-0.078827	-0.117332	-0.598074	-0.393988	-0.767023	0.361800	0.211260	-0.640058	-0.644046	0	0
46874	2.304333	9.723960	1.064614	0.194586	-0.057235	-0.099558	-0.597533	-0.395803	-0.762464	0.360417	0.212203	-0.641308	-0.643268	0	0
46875	2.298758	9.515083	1.049168	0.171658	0.012931	-0.104475	-0.595780	-0.398727	-0.760131	0.359491	0.213524	-0.642130	-0.642528	0	0
46876	2.387194	9.463285	1.098011	0.084150	0.027944	-0.094063	-0.594561	-0.402155	-0.759984	0.358925	0.214584	-0.642370	-0.642252	0	0
46877	2.450149	9.479002	1.179264	0.031638	-0.000165	-0.053757	-0.594296	-0.401203	-0.758597	0.358542	0.214989	-0.642445	-0.642255	0	0
46878	2.427324	9.422763	1.270463	0.034449	-0.059296	-0.034671	-0.593760	-0.400938	-0.758322	0.357903	0.214928	-0.642805	-0.642272	0	0
46879	2.323701	9.369887	1.123247	0.083182	-0.126068	-0.050831	-0.594831	-0.402095	-0.756171	0.356621	0.214687	-0.643667	-0.642202	0	0
46880	2.203333	9.428378	0.981898	0.138238	-0.140477	-0.025084	-0.595770	-0.402711	-0.753052	0.355297	0.214413	-0.645001	-0.641689	0	0
46881	2.144034	9.453984	0.784897	0.157624	-0.146029	-0.010013	-0.597249	-0.402435	-0.751258	0.353987	0.214043	-0.646496	-0.641032	0	0
46882	2.202318	9.552135	0.675211	0.164135	-0.089952	0.025715	-0.598452	-0.404626	-0.747099	0.353256	0.213853	-0.647921	-0.640059	0	0
46883	2.380827	9.710737	0.645791	0.157831	-0.037702	0.068420	-0.598719	-0.405386	-0.744537	0.353148	0.213667	-0.649197	-0.638887	0	0
46884	2.524503	9.793453	0.618282	0.207150	-0.034728	0.109227	-0.600062	-0.405408	-0.742210	0.353214	0.213440	-0.650876	-0.637216	0	0
46885	2.582787	9.777511	0.555195	0.205133	-0.042030	0.116236	-0.603548	-0.407402	-0.738154	0.353280	0.213079	-0.652566	-0.635569	0	0
46886	2.576606	9.864806	0.684338	0.186518	-0.092315	0.129996	-0.606632	-0.409128	-0.733822	0.353134	0.212266	-0.654357	-0.634080	0	0
46887	2.569750	9.995793	0.875720	0.171193	-0.183572	0.147921	-0.608107	-0.410027	-0.730162	0.352545	0.210675	-0.656390	-0.632835	0	0
46888	2.555395	9.956671	0.687809	0.231878	-0.263232	0.153800	-0.612544	-0.408354	-0.724616	0.351338	0.208790	-0.659105	-0.631307	0	0
46889	2.394089	9.507042	0.488856	0.313263	-0.331302	0.128924	-0.616438	-0.409141	-0.717253	0.349352	0.206882	-0.662497	-0.629484	0	0
46890	2.018107	8.985531	0.158680	0.329893	-0.410535	0.101175	-0.619924	-0.411492	-0.709944	0.346622	0.204755	-0.666208	-0.627771	0	0
46891	1.393291	8.568762	-0.025859	0.280469	-0.482741	0.053861	-0.625825	-0.414059	-0.703159	0.343204	0.202270	-0.669731	-0.626704	0	0
46892	0.823028	8.461294	-0.167725	0.166842	-0.498252	-0.006579	-0.629315	-0.415442	-0.694867	0.339528	0.199743	-0.672463	-0.626592	0	0
46893	0.398492	8.834718	-0.241345	0.023085	-0.477185	-0.045715	-0.631457	-0.417778	-0.689614	0.336017	0.197078	-0.674119	-0.627548	0	0
46894	0.215769	9.523293	-0.030679	-0.083494	-0.374865	-0.048924	-0.632532	-0.417656	-0.687693	0.333401	0.194767	-0.674747	-0.628988	0	0
46895	0.212437	9.965078	0.170502	-0.083665	-0.268746	-0.025282	-0.634416	-0.416503	-0.686682	0.331619	0.192916	-0.675055	-0.630170	0	0
46896	0.396903	9.931999	0.048828	-0.025288	-0.127657	-0.029537	-0.634686	-0.415950	-0.685845	0.330666	0.192212	-0.675258	-0.630667	0	0
46897	0.759917	9.822051	-0.042714	-0.065297	0.032658	-0.053464	-0.634954	-0.416095	-0.685439	0.330698	0.192516	-0.674624	-0.631236	0	0
46898	1.301767	9.763919	0.032127	-0.123292	0.098251	-0.027706	-0.634821	-0.415313	-0.688815	0.331458	0.192887	-0.673467	-0.631959	0	0
46899	1.581429	9.836967	0.028121	-0.123048	0.065753	-0.043007	-0.634020	-0.413876	-0.690546	0.331886	0.193140	-0.672378	-0.632816	0	0
46900	1.637986	9.905957	-0.045289	-0.077407	0.026010	-0.074075	-0.630523	-0.415572	-0.694177	0.331788	0.193529	-0.671655	-0.633516	0	0
46901	1.469004	9.839751	-0.252184	-0.013801	-0.004801	-0.101434	-0.628106	-0.415633	-0.693935	0.331158	0.194093	-0.671378	-0.633967	0	0
46902	1.316379	9.720460	-0.219859	0.014193	0.037059	-0.131100	-0.628240	-0.416089	-0.692452	0.330584	0.195227	-0.671090	-0.634223	0	0
46903	1.243891	9.704576	-0.250851	-0.009041	0.061794	-0.132765	-0.627964	-0.418028	-0.694558	0.330189	0.196441	-0.670561	-0.634614	0	0
46904	1.305213	9.676563	-0.195798	-0.002079	0.104135	-0.116572	-0.624611	-0.416973	-0.694563	0.330189	0.197851	-0.669974	-0.634796	0	0
46905	1.492028	9.553723	-0.140993	-0.021999	0.140167	-0.105833	-0.622189	-0.418698	-0.695871	0.330512	0.199341	-0.669154	-0.635026	0	0
46906	1.675543	9.464804	-0.149134	-0.054871	0.159825	-0.084628	-0.620308	-0.418955	-0.698893	0.331189	0.200714	-0.668108	-0.635342	0	0
46907	1.811551	9.450278	-0.149666	-0.088407	0.137255	-0.046008	-0.618160	-0.418696	-0.699998	0.332003	0.201565	-0.666993	-0.635819	0	0
46908	1.834121	9.421562	-0.090982	-0.083307	0.134371	-0.035406	-0.616952	-0.418680	-0.701916	0.332877	0.202350	-0.665945	-0.636211	0	0
46909	1.909428	9.410789	-0.103033	-0.066970	0.144379	-0.038843	-0.614536	-0.417947	-0.705456	0.333738	0.203269	-0.664956	-0.636502	0	0
46910	2.029155	9.480933	-0.119146	-0.079164	0.129668	-0.023091	-0.614535	-0.418026	-0.708178	0.334655	0.203960	-0.663970	-0.636828	0	0
46911	2.079752	9.637232	0.006405	-0.075252	0.119392	-0.037310	-0.612254	-0.417478	-0.709683	0.335375	0.204681	-0.663013	-0.637215	0	0
46912	2.106936	9.744549	0.083461	-0.074585	0.101492	-0.032131	-0.611317	-0.416186	-0.711420	0.336038	0.205269	-0.662130	-0.637595	0	0
46913	2.072436	9.758478	-0.009178	-0.078502	0.092302	-0.021584	-0.611047	-0.416431	-0.713335	0.336684	0.205700	-0.661274	-0.638003	0	0
46914	2.044956	9.694873	0.096378	-0.096639	0.083173	-0.018156	-0.610510	-0.416092	-0.716322	0.337365	0.206010	-0.660336	-0.638515	0	0
46915	1.989311	9.815247	0.120242	-0.127560	0.075538	-0.007687	-0.608628	-0.416650	-0.718538	0.338090	0.206076	-0.659251	-0.639231	0	0
46916	1.891652	9.869322	0.234793	-0.106223	0.071939	0.001215	-0.610243	-0.415451	-0.719841	0.338840	0.206153	-0.658327	-0.639761	0	0
46917	1.812970	9.685825	0.253020	-0.097317	0.064829	0.003874	-0.608502	-0.413728	-0.722661	0.339504	0.206176	-0.657494	-0.640258	0	0
46918	1.779585	9.403608	0.177093	-0.085037	0.046903	0.013543	-0.608500	-0.413955	-0.725116	0.340138	0.206099	-0.656810	-0.640648	0	0
46919	1.833680	9.365749	0.183853	-0.137010	0.085630	0.011849	-0.607160	-0.412946	-0.727275	0.341070	0.206067	-0.655667	-0.641333	0	0
46920	1.983774	9.664674	0.484704	-0.187200	0.108478	0.006481	-0.607030	-0.410998	-0.732110	0.342268	0.206077	-0.654102	-0.642289	0	0
46921	2.029661	9.966564	0.806407	-0.159738	0.072946	0.015150	-0.607971	-0.410072	-0.734517	0.343184	0.205862	-0.652859	-0.643133	0	0
46922	2.024632	10.099994	0.824504	-0.093065	-0.002495	0.032554	-0.608642	-0.410151	-0.736551	0.343632	0.205313	-0.652328	-0.643608	0	0
46923	1.940130	9.930934	0.625791	-0.023146	-0.016365	0.041555	-0.608376	-0.408963	-0.739236	0.343854	0.204820	-0.652323	-0.643652	0	0
46924	1.844189	9.596582	0.365386	-0.013662	-0.000841	0.027580	-0.608510	-0.408985	-0.738147	0.344134	0.204603	-0.652282	-0.643613	0	0
46925	1.697882	9.421583	0.511466	-0.047432	-0.000739	0.011597	-0.609454	-0.407540	-0.738497	0.344314	0.204322	-0.652006	-0.643885	0	0
46926	1.576342	9.463090	0.659080	-0.102205	-0.013473	0.004293	-0.610526	-0.408059	-0.739454	0.344526	0.203855	-0.651395	-0.644538	0	0
46927	1.467243	9.815532	0.571227	-0.112472	-0.009469	0.018443	-0.610393	-0.407748	-0.740805	0.344825	0.203250	-0.650743	-0.645228	0	0
46928	1.393237	9.906455	0.734370	0.001935	0.051810	0.024507	-0.610399	-0.405605	-0.741688	0.345380	0.203431	-0.650619	-0.644999	0	0
46929	1.561844	9.715306	0.731358	0.087759	0.129858	0.026131	-0.609720	-0.408320	-0.741239	0.346226	0.204366	-0.650791	-0.644075	0	0
46930	1.843585	9.429097	0.650687	0.078434	0.158692	0.043919	-0.610929	-0.408028	-0.740400	0.347417	0.205346	-0.650836	-0.643076	0	0
46931	1.928927	9.304425	0.793868	0.013414	0.125197	0.046136	-0.610931	-0.407167	-0.740916	0.348513	0.205861	-0.650585	-0.642572	0	0
46932	1.946135	9.421268	0.841659	-0.037682	0.087786	0.031582	-0.609322	-0.406300	-0.743355	0.349419	0.206079	-0.650096	-0.642505	0	0
46933	1.874756	9.614193	0.946340	-0.017215	0.050577	0.033181	-0.609050	-0.407431	-0.743666	0.350009	0.206092	-0.649879	-0.642399	0	0
46934	1.773965	9.568669	0.974885	0.014781	0.023906	0.043743	-0.609324	-0.405721	-0.743880	0.350469	0.206002	-0.649976	-0.642079	0	0
46935	1.730631	9.538742	0.877491	-0.004992	0.027290	0.043716	-0.611599	-0.407932	-0.743925	0.350951	0.205840	-0.649940	-0.641905	0	0
46936	1.772313	9.641461	0.911696	-0.013972	0.085675	0.052888	-0.611738	-0.406502	-0.744421	0.351919	0.205975	-0.649657	-0.641618	0	0
46937	1.821654	9.603518	0.947198	0.005581	0.094470	0.063604	-0.611741	-0.405534	-0.743438	0.352942	0.206151	-0.649491	-0.641167	0	0
46938	1.821683	9.351043	0.896144	0.048998	0.077311	0.053033	-0.611200	-0.406640	-0.745112	0.353729	0.206457	-0.649639	-0.640484	0	0
46939	1.856404	9.317690	0.935978	-0.011680	0.066663	0.031550	-0.610665	-0.406099	-0.744556	0.354402	0.206601	-0.649393	-0.640315	0	0
46940	1.892709	9.711640	1.107442	-0.121727	0.047843	0.036360	-0.612005	-0.406418	-0.747815	0.355243	0.206221	-0.648517	-0.640860	0	0
46941	1.872739	9.997746	1.196147	-0.102896	0.025883	0.068096	-0.612542	-0.406195	-0.750793	0.356073	0.205543	-0.647904	-0.641237	0	0
46942	1.733784	9.779155	1.092427	0.003278	0.028491	0.070256	-0.612548	-0.404206	-0.751137	0.356753	0.205269	-0.647964	-0.640886	0	0
46943	1.646676	9.381857	0.929057	0.000907	0.083616	0.068873	-0.614023	-0.404436	-0.751943	0.357749	0.205325	-0.647810	-0.640469	0	0
46944	1.715521	9.218034	0.973329	-0.088732	0.129227	0.063569	-0.614294	-0.403680	-0.753819	0.359210	0.205394	-0.646910	-0.640538	0	0
46945	1.859460	9.448865	1.197473	-0.126853	0.117093	0.038572	-0.612954	-0.402381	-0.756241	0.360489	0.205402	-0.645751	-0.640986	0	0
46946	1.872772	9.793854	1.452855	-0.107386	0.072733	0.041862	-0.614034	-0.400333	-0.758066	0.361486	0.205184	-0.644887	-0.641365	0	0
46947	1.864850	9.939361	1.398555	-0.042762	0.046561	0.043662	-0.614967	-0.402245	-0.760157	0.362169	0.205010	-0.644527	-0.641396	0	0
46948	1.775742	9.772655	1.291159	0.006595	0.065355	0.019212	-0.613901	-0.399554	-0.761306	0.362739	0.205304	-0.644372	-0.641135	0	0
46949	1.564668	9.521195	1.166215	-0.008954	0.078174	-0.001913	-0.612955	-0.401395	-0.762193	0.363264	0.205749	-0.644020	-0.641050	0	0
46950	1.363159	9.420437	1.184864	-0.067379	0.134332	-0.028211	-0.613897	-0.400519	-0.762426	0.364115	0.206511	-0.643045	-0.641301	0	0
46951	1.387149	9.576254	1.324046	-0.099802	0.200457	-0.016412	-0.612828	-0.398797	-0.764558	0.365518	0.207503	-0.641630	-0.641599	0	0
46952	1.564236	9.710572	1.458459	-0.049133	0.229500	-0.022303	-0.609604	-0.398915	-0.768816	0.366978	0.208903	-0.640432	-0.641509	0	0
46953	1.812026	9.690800	1.519172	0.007919	0.258663	-0.030834	-0.606109	-0.400101	-0.769983	0.368434	0.210754	-0.639455	-0.641043	0	0
46954	1.984233	9.562834	1.520608	0.019462	0.233834	-0.029221	-0.604767	-0.399774	-0.773252	0.369726	0.212473	-0.638660	-0.640524	0	0
46955	2.038487	9.505548	1.455301	0.019947	0.204183	-0.052403	-0.605036	-0.399460	-0.774326	0.370667	0.214154	-0.637907	-0.640171	0	0
46956	1.990681	9.480411	1.506984	0.016391	0.172322	-0.059680	-0.602075	-0.401746	-0.776339	0.371373	0.215658	-0.637250	-0.639911	0	0
46957	1.939397	9.498900	1.500456	0.003750	0.131451	-0.065275	-0.599929	-0.401239	-0.775939	0.371801	0.216893	-0.636630	-0.639862	0	0
46958	1.878661	9.507509	1.508156	0.018259	0.113964	-0.072402	-0.598320	-0.400563	-0.776208	0.372049	0.218111	-0.636171	-0.639760	0	0
46959	1.845413	9.477777	1.536247	0.038223	0.119594	-0.077599	-0.596708	-0.400766	-0.775146	0.372247	0.219475	-0.635785	-0.639562	0	0
46960	1.886000	9.619308	1.469022	0.023468	0.145706	-0.059810	-0.594013	-0.403722	-0.778536	0.372766	0.220837	-0.635266	-0.639307	0	0
46961	1.976795	9.684073	1.466505	0.059350	0.142370	-0.056205	-0.592135	-0.403156	-0.780444	0.373199	0.222287	-0.634972	-0.638844	0	0
46962	1.992747	9.606675	1.424248	0.094911	0.133405	-0.041121	-0.591996	-0.404902	-0.778462	0.373595	0.223713	-0.634995	-0.638092	0	0
46963	2.022015	9.478544	1.440556	0.073330	0.135892	-0.041174	-0.589311	-0.404939	-0.779583	0.374051	0.225076	-0.634843	-0.637496	0	0
46964	2.148646	9.454143	1.478328	0.062458	0.115386	-0.042252	-0.588235	-0.405542	-0.779071	0.374398	0.226274	-0.634720	-0.636990	0	0
46965	2.235868	9.458155	1.495418	0.054807	0.078617	-0.031922	-0.587160	-0.406009	-0.778282	0.374592	0.227142	-0.634683	-0.636605	0	0
46966	2.215101	9.401940	1.471132	0.072458	0.042139	-0.025019	-0.586489	-0.405858	-0.779373	0.374561	0.227801	-0.634935	-0.636136	0	0
46967	2.102622	9.443590	1.419221	0.044962	-0.016161	-0.050209	-0.584743	-0.406212	-0.778045	0.374060	0.228142	-0.635146	-0.636097	0	0
46968	2.010726	9.556022	1.425182	0.047428	-0.025210	-0.043171	-0.585010	-0.406655	-0.776968	0.373543	0.228395	-0.635449	-0.636007	0	0
46969	2.025887	9.650976	1.453818	0.079796	-0.009021	-0.039437	-0.585278	-0.407080	-0.776707	0.373078	0.228842	-0.635878	-0.635691	0	0
46970	2.135851	9.609277	1.476765	0.108987	0.000449	-0.052569	-0.583128	-0.407732	-0.775121	0.372523	0.229547	-0.636454	-0.635186	0	0
46971	2.184264	9.476627	1.387775	0.128649	-0.026967	-0.051802	-0.583125	-0.409375	-0.771367	0.371755	0.230137	-0.637229	-0.634645	0	0
46972	2.100129	9.438684	1.366222	0.124817	-0.048473	-0.046627	-0.582852	-0.410829	-0.769921	0.370887	0.230550	-0.638100	-0.634128	0	0
46973	1.979256	9.538446	1.325651	0.103301	-0.051241	-0.050225	-0.584997	-0.411927	-0.769251	0.370032	0.230880	-0.638804	-0.633798	0	0
46974	1.924002	9.636976	1.335248	0.103909	-0.030310	-0.069531	-0.584863	-0.412257	-0.767360	0.369181	0.231476	-0.639421	-0.633455	0	0
46975	1.922194	9.605384	1.330616	0.155838	0.004401	-0.053231	-0.582035	-0.415209	-0.764904	0.368541	0.232370	-0.640242	-0.632670	0	0
46976	1.951460	9.472395	1.315667	0.210710	0.030452	-0.081183	-0.581227	-0.416566	-0.762102	0.367756	0.233818	-0.641279	-0.631543	0	0
46977	2.037714	9.529800	1.363619	0.198356	0.044755	-0.088225	-0.579749	-0.417391	-0.758474	0.367053	0.235344	-0.642133	-0.630517	0	0
46978	2.280584	9.621599	1.339085	0.214725	0.053041	-0.093482	-0.580416	-0.418815	-0.757424	0.366320	0.237023	-0.643077	-0.629350	0	0
46979	2.387338	9.502161	1.389000	0.239183	0.003878	-0.074290	-0.578533	-0.420356	-0.753824	0.365344	0.238346	-0.644363	-0.628102	0	0
46980	2.321601	9.379577	1.286803	0.206970	-0.042278	-0.088810	-0.577853	-0.423834	-0.750952	0.364042	0.239367	-0.645611	-0.627187	0	0
46981	2.254128	9.349214	1.217558	0.164126	-0.070654	-0.106789	-0.577713	-0.425879	-0.748300	0.362561	0.240153	-0.646611	-0.626714	0	0
46982	2.251217	9.363720	1.154770	0.122361	-0.101450	-0.098275	-0.576905	-0.426746	-0.748338	0.361018	0.240556	-0.647516	-0.626516	0	0
46983	2.221164	9.513673	1.027539	0.096587	-0.135844	-0.082659	-0.576366	-0.427657	-0.746197	0.359428	0.240528	-0.648382	-0.626545	0	0
46984	2.097403	9.620654	0.885721	0.134767	-0.177682	-0.103999	-0.576904	-0.427406	-0.744279	0.357323	0.240533	-0.649619	-0.626465	0	0
46985	1.960375	9.669135	0.777638	0.163397	-0.205945	-0.102291	-0.576899	-0.430107	-0.737567	0.354993	0.240428	-0.651100	-0.626293	0	0
46986	2.003483	9.672330	0.634501	0.148787	-0.208043	-0.094400	-0.578505	-0.432113	-0.734893	0.352711	0.240226	-0.652548	-0.626153	0	0
46987	2.029577	9.548975	0.443652	0.123743	-0.216879	-0.033529	-0.577564	-0.432954	-0.730035	0.350831	0.239459	-0.653976	-0.626014	0	0
46988	1.975979	9.285797	0.227339	0.094741	-0.185482	-0.019246	-0.580385	-0.432989	-0.725652	0.349292	0.238714	-0.655179	-0.625900	0	0
46989	1.914706	9.177856	0.096281	0.031083	-0.200817	0.003463	-0.583601	-0.434939	-0.723773	0.347968	0.237478	-0.656054	-0.626192	0	0
46990	1.861411	9.441514	0.234685	-0.016331	-0.260189	0.015309	-0.583336	-0.433792	-0.724691	0.346420	0.235652	-0.656897	-0.626856	0	0
46991	1.750749	9.912908	0.403462	-0.046010	-0.312564	0.037868	-0.586827	-0.433759	-0.722610	0.344755	0.233218	-0.657750	-0.627789	0	0
46992	1.686106	10.227317	0.338925	0.038828	-0.298288	0.064750	-0.589784	-0.433214	-0.718750	0.343132	0.231012	-0.659176	-0.627998	0	0
46993	1.680496	10.224759	0.081196	0.127237	-0.265450	0.097072	-0.593003	-0.434334	-0.716028	0.341741	0.229076	-0.661080	-0.627464	0	0
46994	1.785206	9.928044	-0.101119	0.107244	-0.204738	0.115957	-0.597305	-0.432755	-0.712663	0.340892	0.227350	-0.662721	-0.626821	0	0
46995	1.919206	9.668306	0.015687	0.017536	-0.210531	0.104124	-0.599723	-0.432768	-0.709644	0.340153	0.225334	-0.663759	-0.626853	0	0
46996	1.940622	9.816784	0.060962	-0.022880	-0.316960	0.115682	-0.604828	-0.431527	-0.709272	0.338849	0.222461	-0.664955	-0.627317	0	0
46997	1.743353	9.961271	-0.097839	0.048679	-0.404430	0.117156	-0.607917	-0.431679	-0.705705	0.336827	0.219243	-0.666861	-0.627516	0	0
46998	1.501508	9.913171	-0.239705	0.137622	-0.441043	0.117259	-0.612484	-0.431410	-0.700475	0.334343	0.216118	-0.669464	-0.627157	0	0
46999	1.291763	9.712712	-0.389064	0.156435	-0.444550	0.120890	-0.618121	-0.432255	-0.694997	0.331826	0.212978	-0.672162	-0.626682	0	0
47000	1.113555	9.619632	-0.617706	0.110651	-0.413941	0.089164	-0.621482	-0.431461	-0.689220	0.329390	0.210113	-0.674416	-0.626513	0	0
47001	1.034491	9.671589	-0.767367	0.102424	-0.338950	0.073723	-0.626856	-0.430596	-0.684506	0.327387	0.207768	-0.676304	-0.626309	0	0
47002	1.085063	9.823028	-0.680296	0.144502	-0.287538	0.022888	-0.628193	-0.433097	-0.678995	0.325310	0.206247	-0.678198	-0.625846	0	0
47003	1.086725	9.526910	-0.490245	0.213878	-0.269176	0.023230	-0.631282	-0.433287	-0.673798	0.323222	0.205042	-0.680436	-0.624893	0	0
47004	1.067161	9.259496	-0.700667	0.152957	-0.267700	0.014228	-0.633692	-0.436203	-0.667608	0.321200	0.203729	-0.682287	-0.624347	0	0
47005	1.077989	9.211145	-0.647010	0.036550	-0.244176	0.029925	-0.634767	-0.436047	-0.667183	0.319677	0.202063	-0.683340	-0.624518	0	0
47006	0.998745	9.306819	-0.577946	-0.012028	-0.185300	0.005407	-0.635709	-0.435393	-0.663887	0.318499	0.200797	-0.683869	-0.624949	0	0
47007	0.899883	9.387553	-0.675472	0.001535	-0.113485	-0.017940	-0.637190	-0.434109	-0.662876	0.317636	0.200165	-0.684187	-0.625244	0	0
47008	0.875065	9.416234	-0.678857	0.019103	-0.039481	-0.056307	-0.635979	-0.435311	-0.661025	0.317003	0.200328	-0.684321	-0.625365	0	0
47009	1.038748	9.472611	-0.676667	-0.010567	0.016034	-0.081721	-0.636516	-0.435262	-0.662649	0.316647	0.200907	-0.684025	-0.625685	0	0
47010	1.171345	9.635244	-0.637716	-0.058956	0.022928	-0.088938	-0.634632	-0.436386	-0.664883	0.316396	0.201439	-0.683406	-0.626316	0	0
47011	1.306975	9.885324	-0.620997	-0.058191	0.039606	-0.115392	-0.631947	-0.436444	-0.665052	0.316083	0.202246	-0.682669	-0.627018	0	0
47012	1.513160	10.000737	-0.601097	-0.006565	0.051932	-0.092216	-0.631008	-0.436029	-0.665594	0.315902	0.203147	-0.682279	-0.627242	0	0
47013	1.648147	9.799271	-0.571362	0.012671	0.051576	-0.070962	-0.630733	-0.438323	-0.664583	0.315804	0.203950	-0.682038	-0.627293	0	0
47014	1.682074	9.566843	-0.505978	-0.009253	0.040462	-0.060492	-0.629929	-0.437725	-0.666749	0.315749	0.204554	-0.681731	-0.627458	0	0
47015	1.616102	9.475826	-0.483243	-0.056826	0.034025	-0.032374	-0.629928	-0.438156	-0.666491	0.315914	0.204766	-0.681189	-0.627894	0	0
47016	1.557849	9.472337	-0.533150	-0.062859	0.038690	-0.007595	-0.629931	-0.436833	-0.668624	0.316290	0.204830	-0.680658	-0.628260	0	0
47017	1.572325	9.365792	-0.459684	-0.065082	0.080776	0.015653	-0.628724	-0.435787	-0.672276	0.317090	0.204982	-0.680015	-0.628503	0	0
47018	1.651668	9.289557	-0.374827	-0.087529	0.082416	0.013809	-0.629393	-0.436240	-0.676499	0.317954	0.205103	-0.679231	-0.628874	0	0
47019	1.690478	9.399498	-0.437054	-0.119451	0.072023	0.027776	-0.630337	-0.434804	-0.676442	0.318882	0.204945	-0.678299	-0.629462	0	0
47020	1.770217	9.544182	-0.365888	-0.090842	0.106636	0.040439	-0.627919	-0.435092	-0.678655	0.320078	0.205022	-0.677470	-0.629722	0	0
47021	1.805222	9.508415	-0.251403	-0.077273	0.082038	0.033242	-0.628996	-0.433908	-0.679828	0.321020	0.205023	-0.676781	-0.629983	0	0
47022	1.795891	9.486394	-0.275596	-0.108903	0.067482	0.035706	-0.629803	-0.433309	-0.680479	0.321955	0.204823	-0.675954	-0.630459	0	0
47023	1.806040	9.472018	-0.222216	-0.127485	0.064137	0.056841	-0.629542	-0.430437	-0.682566	0.323026	0.204390	-0.675053	-0.631017	0	0
47024	1.794395	9.340726	-0.134922	-0.145375	0.082677	0.056026	-0.630215	-0.429504	-0.685519	0.324271	0.204037	-0.673982	-0.631637	0	0
47025	1.834806	9.249204	-0.195580	-0.177579	0.133924	0.058017	-0.631962	-0.428331	-0.691717	0.325920	0.203873	-0.672538	-0.632380	0	0
47026	2.066094	9.321376	-0.174583	-0.191253	0.179763	0.105953	-0.632234	-0.426810	-0.696016	0.328224	0.203646	-0.670956	-0.632942	0	0
47027	2.267342	9.475565	0.061526	-0.230371	0.155192	0.116226	-0.632106	-0.424165	-0.700420	0.330489	0.203048	-0.669218	-0.633795	0	0
47028	2.467826	9.887051	0.146421	-0.290993	0.110170	0.119221	-0.632381	-0.421218	-0.705217	0.332611	0.201963	-0.667247	-0.635108	0	0
47029	2.532063	10.334912	0.294263	-0.256201	0.071273	0.122582	-0.634807	-0.417656	-0.709970	0.334403	0.200698	-0.665625	-0.636269	0	0
47030	2.384392	10.240006	0.514323	-0.163961	0.025594	0.131450	-0.637362	-0.415509	-0.714630	0.335785	0.199421	-0.664756	-0.636851	0	0
47031	2.059894	9.957353	0.345211	-0.132050	0.035974	0.152922	-0.640457	-0.413126	-0.716693	0.337284	0.198143	-0.664095	-0.637148	0	0
47032	1.919134	10.008234	0.605306	-0.174307	0.110088	0.197490	-0.639790	-0.411560	-0.717738	0.339660	0.196924	-0.663000	-0.637404	0	0
47033	2.024815	10.194661	0.713062	-0.149001	0.190991	0.206894	-0.640871	-0.408598	-0.722390	0.342559	0.196216	-0.661802	-0.637316	0	0
47034	2.112547	9.817554	0.786002	-0.008405	0.214484	0.203944	-0.644101	-0.405624	-0.725384	0.345329	0.196175	-0.661411	-0.636238	0	0
47035	1.955923	9.125244	0.536064	0.071574	0.198980	0.174106	-0.646112	-0.406075	-0.728367	0.347634	0.196489	-0.661515	-0.634776	0	0
47036	1.657255	8.787241	0.522227	-0.042835	0.209320	0.147371	-0.648265	-0.404317	-0.728829	0.350063	0.196655	-0.660806	-0.634128	0	0
47037	1.408990	9.115340	0.723972	-0.209827	0.249026	0.138297	-0.647867	-0.402256	-0.732710	0.353018	0.196539	-0.658867	-0.634543	0	0
47038	1.427731	9.455589	1.133621	-0.233198	0.296721	0.143805	-0.647739	-0.399601	-0.737522	0.356369	0.196612	-0.656620	-0.634976	0	0
47039	1.652300	9.658755	1.389335	-0.209722	0.311211	0.142139	-0.646805	-0.396924	-0.744110	0.359745	0.196862	-0.654446	-0.635240	0	0
47040	1.866025	9.871403	1.341329	-0.107060	0.293572	0.136105	-0.648426	-0.393057	-0.750630	0.362767	0.197413	-0.652977	-0.634861	0	0
47041	2.077808	9.943217	1.323214	-0.029356	0.298851	0.057650	-0.647626	-0.390757	-0.753013	0.365163	0.198783	-0.651807	-0.634263	0	0
47042	2.178254	9.991152	1.200758	0.026193	0.246697	-0.043315	-0.644938	-0.391428	-0.757282	0.366468	0.200686	-0.650989	-0.633751	0	0
47043	2.101264	9.700856	1.080222	0.071367	0.182525	-0.093945	-0.644668	-0.391717	-0.757294	0.366939	0.202672	-0.650571	-0.633276	0	0
47044	1.806870	9.384773	1.023020	0.050775	0.101786	-0.144840	-0.641301	-0.395486	-0.756775	0.366604	0.204405	-0.650229	-0.633263	0	0
47045	1.449765	9.310324	1.053546	-0.001644	0.060385	-0.143420	-0.638885	-0.395252	-0.757068	0.366112	0.205672	-0.649691	-0.633690	0	0
47046	1.352235	9.364406	1.209024	-0.039490	0.093673	-0.136237	-0.636064	-0.395550	-0.759286	0.365967	0.206970	-0.648820	-0.634243	0	0
47047	1.564414	9.448387	1.393039	-0.051879	0.134527	-0.137838	-0.633645	-0.396281	-0.760698	0.366092	0.208486	-0.647696	-0.634822	0	0
47048	1.799679	9.574045	1.476343	-0.040024	0.125122	-0.112281	-0.631364	-0.395865	-0.762615	0.366298	0.209822	-0.646754	-0.635224	0	0
47049	2.056593	9.583570	1.541930	-0.007274	0.122210	-0.126401	-0.629479	-0.397291	-0.764043	0.366321	0.211348	-0.645976	-0.635497	0	0
47050	2.278314	9.665290	1.663666	-0.007273	0.058507	-0.138356	-0.626255	-0.397921	-0.764509	0.365860	0.212548	-0.645427	-0.635919	0	0
47051	2.408526	9.721075	1.806862	-0.016468	-0.039104	-0.148769	-0.625716	-0.398637	-0.764675	0.364720	0.213156	-0.645128	-0.636674	0	0
47052	2.316219	9.738826	1.852040	0.023528	-0.175568	-0.153919	-0.622490	-0.400162	-0.763130	0.362585	0.213080	-0.645592	-0.637448	0	0
47053	2.075839	9.622783	1.744434	0.060897	-0.265049	-0.118951	-0.625712	-0.400428	-0.760653	0.360010	0.212334	-0.646662	-0.638072	0	0
47054	1.820155	9.550161	1.669733	0.055298	-0.270626	-0.111870	-0.623560	-0.402120	-0.756925	0.357455	0.211492	-0.647752	-0.638682	0	0
47055	1.577605	9.545751	1.580476	0.058084	-0.244827	-0.076278	-0.624358	-0.404826	-0.755371	0.355284	0.210583	-0.648808	-0.639121	0	0
47056	1.388230	9.561734	1.574544	0.057681	-0.188561	-0.051124	-0.626239	-0.404716	-0.752082	0.353638	0.209876	-0.649742	-0.639318	0	0
47057	1.417076	9.569538	1.548890	0.096970	-0.088533	-0.055671	-0.627044	-0.405317	-0.749780	0.352529	0.209969	-0.650528	-0.639101	0	0
47058	1.730523	9.655340	1.579527	0.112419	0.011755	-0.078040	-0.626903	-0.407777	-0.747549	0.351893	0.210906	-0.651046	-0.638615	0	0
47059	1.972661	9.686452	1.707086	0.156851	-0.035332	-0.099477	-0.624885	-0.409271	-0.746125	0.350725	0.211834	-0.651927	-0.638051	0	0
47060	2.065157	9.656565	1.645154	0.188046	-0.070815	-0.127915	-0.623403	-0.411683	-0.741188	0.349071	0.212834	-0.653108	-0.637417	0	0
47061	2.147800	9.633781	1.578052	0.189745	-0.156766	-0.139084	-0.624470	-0.414439	-0.737185	0.346785	0.213357	-0.654531	-0.637031	0	0
47062	2.122470	9.677011	1.504730	0.228749	-0.236670	-0.130627	-0.622582	-0.417718	-0.731873	0.343937	0.213455	-0.656531	-0.636483	0	0
47063	2.053626	9.687873	1.261810	0.274966	-0.269602	-0.113874	-0.623920	-0.420103	-0.725271	0.340885	0.213381	-0.658922	-0.635679	0	0
47064	1.876889	9.526851	1.069835	0.285449	-0.256571	-0.098679	-0.625394	-0.421920	-0.718649	0.337978	0.213329	-0.661402	-0.634673	0	0
47065	1.893536	9.616942	0.771166	0.199630	-0.175334	-0.105501	-0.623103	-0.425158	-0.715517	0.335755	0.213537	-0.662995	-0.634121	0	0
47066	1.936519	9.889612	0.755984	0.134001	-0.180177	-0.075699	-0.623635	-0.427543	-0.709740	0.333816	0.213304	-0.664291	-0.633866	0	0
47067	1.865187	9.929579	0.676461	0.154713	-0.179063	-0.042016	-0.623769	-0.427722	-0.707976	0.332063	0.212912	-0.665739	-0.633399	0	0
47068	1.756113	9.684837	0.660517	0.161105	-0.121354	-0.000925	-0.625509	-0.429903	-0.703674	0.330928	0.212642	-0.667164	-0.632583	0	0
47069	1.755836	9.446920	0.604529	0.095768	-0.099405	0.023776	-0.625916	-0.428671	-0.701454	0.330246	0.212118	-0.668109	-0.632118	0	0
47070	1.911388	9.398746	0.441158	0.063275	-0.097114	0.028081	-0.628063	-0.429545	-0.698193	0.329662	0.211483	-0.668895	-0.631805	0	0
47071	2.077232	9.452724	0.344735	0.062898	-0.133753	0.035766	-0.629404	-0.430444	-0.694671	0.328896	0.210552	-0.669768	-0.631590	0	0
47072	2.193022	9.454809	0.186987	0.108095	-0.164179	0.023314	-0.630617	-0.429404	-0.689455	0.327737	0.209671	-0.671044	-0.631131	0	0
47073	2.191045	9.406203	0.021192	0.124009	-0.209477	0.026617	-0.633030	-0.430822	-0.686889	0.326275	0.208520	-0.672529	-0.630689	0	0
47074	2.169345	9.260139	-0.098735	0.095186	-0.239863	0.022809	-0.634102	-0.432007	-0.683515	0.324629	0.207122	-0.673962	-0.630469	0	0
47075	2.060462	9.248451	-0.116432	0.000167	-0.252719	0.006541	-0.636785	-0.432854	-0.680927	0.323004	0.205427	-0.674759	-0.631006	0	0
47076	1.960249	9.411710	-0.120739	-0.078014	-0.270037	0.032722	-0.638937	-0.431720	-0.678825	0.321570	0.203208	-0.675208	-0.631976	0	0
47077	1.819257	9.661613	-0.211205	-0.104382	-0.257180	0.078717	-0.640552	-0.430731	-0.677143	0.320580	0.200657	-0.675498	-0.632983	0	0
47078	1.832690	9.822068	-0.315515	-0.090139	-0.218251	0.091381	-0.644178	-0.430384	-0.676273	0.319888	0.198328	-0.675812	-0.633732	0	0
47079	1.987938	9.926838	-0.376538	-0.056151	-0.221687	0.098501	-0.646329	-0.429357	-0.675671	0.319162	0.196020	-0.676326	-0.634268	0	0
47080	2.063417	9.918504	-0.318791	-0.016099	-0.245653	0.110833	-0.647949	-0.426653	-0.674749	0.318259	0.193620	-0.677226	-0.634498	0	0
47081	2.014788	9.907898	-0.435752	-0.037351	-0.303018	0.121906	-0.653585	-0.427428	-0.672260	0.317089	0.190694	-0.678155	-0.634978	0	0
47082	1.832745	9.909441	-0.513568	-0.004532	-0.331591	0.101534	-0.656272	-0.427279	-0.669912	0.315516	0.187845	-0.679371	-0.635311	0	0
47083	1.616858	9.895798	-0.659711	0.058533	-0.339884	0.098194	-0.660039	-0.424876	-0.665983	0.313755	0.185145	-0.680966	-0.635267	0	0
47084	1.530679	9.814104	-0.837469	0.073656	-0.287771	0.080920	-0.662457	-0.425084	-0.660657	0.312196	0.182957	-0.682487	-0.635037	0	0
47085	1.465044	9.689095	-0.922795	0.090237	-0.268709	0.070506	-0.665675	-0.426786	-0.657275	0.310677	0.180996	-0.684000	-0.634716	0	0
47086	1.420896	9.450374	-1.061969	0.123538	-0.250806	0.040689	-0.667425	-0.425394	-0.654490	0.309021	0.179471	-0.685636	-0.634191	0	0
47087	1.429775	9.241756	-1.103454	0.102104	-0.233144	0.038091	-0.669973	-0.427180	-0.648126	0.307511	0.177994	-0.687049	-0.633813	0	0
47088	1.558300	9.120283	-1.079335	0.032203	-0.226369	0.028166	-0.671856	-0.426319	-0.646716	0.306102	0.176427	-0.688000	-0.633902	0	0
47089	1.723453	9.351479	-1.042309	-0.048658	-0.225122	0.022569	-0.674002	-0.427194	-0.643456	0.304810	0.174644	-0.688400	-0.634583	0	0
47090	1.835958	9.579312	-0.814293	-0.062708	-0.203624	0.012014	-0.673465	-0.427052	-0.644001	0.303624	0.173045	-0.688643	-0.635326	0	0
47091	1.795079	9.680528	-0.840384	-0.066477	-0.218916	-0.018149	-0.674003	-0.427244	-0.641281	0.302143	0.171527	-0.688836	-0.636233	0	0
47092	1.607803	9.580016	-0.917591	-0.052434	-0.195307	-0.033820	-0.676290	-0.425642	-0.640931	0.300703	0.170327	-0.689034	-0.637023	0	0
47093	1.422910	9.367884	-0.945737	-0.077788	-0.181531	-0.024920	-0.677631	-0.426042	-0.640656	0.299450	0.169059	-0.689028	-0.637957	0	0
47094	1.236283	9.485875	-0.971612	-0.144252	-0.116468	-0.018487	-0.678170	-0.425304	-0.641442	0.298809	0.167984	-0.688423	-0.639194	0	0
47095	1.244709	9.806482	-0.882297	-0.125961	-0.004470	-0.010658	-0.677633	-0.425298	-0.642264	0.298942	0.167607	-0.687602	-0.640113	0	0
47096	1.456467	9.892870	-0.816269	-0.006594	0.090933	-0.015913	-0.677631	-0.425823	-0.644049	0.299512	0.168251	-0.687261	-0.640045	0	0
47097	1.669255	9.678249	-0.791269	0.076650	0.138088	-0.024230	-0.677094	-0.425511	-0.645813	0.300196	0.169487	-0.687288	-0.639368	0	0
47098	1.873394	9.429498	-0.650728	0.044677	0.148853	-0.038444	-0.675752	-0.425265	-0.645549	0.300930	0.170808	-0.687061	-0.638916	0	0
47099	1.909278	9.345192	-0.564737	0.015873	0.095495	-0.047723	-0.675480	-0.426353	-0.647763	0.301272	0.171750	-0.686788	-0.638795	0	0
47100	1.852498	9.278618	-0.546719	-0.032358	0.080425	-0.030275	-0.674407	-0.426107	-0.647223	0.301725	0.172350	-0.686285	-0.638960	0	0
47101	1.808260	9.292370	-0.654100	-0.054941	0.101391	-0.023127	-0.674672	-0.427207	-0.648344	0.302385	0.172948	-0.685585	-0.639239	0	0
47102	1.855089	9.385475	-0.585962	-0.033555	0.150966	-0.006845	-0.673334	-0.425667	-0.648990	0.303471	0.173832	-0.684900	-0.639218	0	0
47103	1.987917	9.305360	-0.472954	-0.026409	0.161617	-0.003247	-0.671722	-0.425669	-0.650505	0.304619	0.174764	-0.684233	-0.639132	0	0
47104	2.143117	9.291176	-0.533081	-0.055842	0.187349	0.025084	-0.671188	-0.424186	-0.653999	0.306202	0.175600	-0.683346	-0.639096	0	0
47105	2.250591	9.281010	-0.332311	-0.107049	0.209216	0.058630	-0.671182	-0.425783	-0.658402	0.308211	0.176165	-0.682123	-0.639281	0	0
47106	2.422208	9.449218	-0.181470	-0.192684	0.243871	0.102739	-0.672269	-0.421158	-0.661504	0.310908	0.176403	-0.680316	-0.639835	0	0
47107	2.576364	9.976375	-0.221640	-0.207916	0.221769	0.129018	-0.671062	-0.419930	-0.666918	0.313626	0.176252	-0.678523	-0.640453	0	0
47108	2.776103	10.305308	-0.126516	-0.088889	0.207980	0.116866	-0.671066	-0.418117	-0.671891	0.316006	0.176514	-0.677497	-0.640297	0	0
47109	2.790425	10.118673	0.159388	0.028769	0.149454	0.115090	-0.673081	-0.417600	-0.673891	0.317724	0.176735	-0.677415	-0.639472	0	0
47110	2.530306	9.526455	0.001809	0.028306	0.078957	0.088201	-0.674829	-0.416269	-0.674643	0.318830	0.176727	-0.677495	-0.638839	0	0
47111	2.202518	9.314160	0.002980	-0.144706	0.055126	0.092891	-0.676714	-0.414504	-0.675652	0.320074	0.175940	-0.676563	-0.639421	0	0
47112	1.916199	9.605154	0.199023	-0.248307	0.107339	0.138918	-0.676449	-0.413039	-0.678056	0.322187	0.174892	-0.674866	-0.640441	0	0
47113	1.758274	9.781956	0.423939	-0.211390	0.178560	0.183716	-0.678874	-0.409299	-0.684434	0.324958	0.174066	-0.673259	-0.640957	0	0
47114	1.756147	9.655688	0.487415	-0.132131	0.281974	0.199659	-0.678609	-0.407932	-0.688745	0.328429	0.174102	-0.671831	-0.640676	0	0
47115	1.776266	9.372020	0.461286	-0.084904	0.358885	0.197655	-0.681037	-0.403183	-0.695907	0.332271	0.174746	-0.670451	-0.639965	0	0
47116	1.800117	9.156401	0.511790	-0.111363	0.403418	0.185483	-0.683457	-0.401315	-0.700850	0.336380	0.175674	-0.668717	-0.639378	0	0
47117	1.862709	9.215825	0.753988	-0.159380	0.431913	0.167811	-0.682527	-0.397372	-0.707125	0.340637	0.176730	-0.666536	-0.639111	0	0
47118	1.968527	9.547934	1.058044	-0.200116	0.430470	0.141107	-0.681185	-0.396385	-0.714453	0.344791	0.177826	-0.664033	-0.639185	0	0
47119	2.060716	9.938045	1.250511	-0.125701	0.398962	0.111039	-0.681325	-0.393681	-0.721163	0.348390	0.179158	-0.662046	-0.638923	0	0
47120	2.148988	10.010048	1.262306	0.021527	0.391802	0.055736	-0.680393	-0.390780	-0.725160	0.351321	0.181324	-0.660917	-0.637874	0	0
47121	2.110738	9.705879	1.041959	0.113220	0.391443	-0.006723	-0.677437	-0.391388	-0.726302	0.353677	0.184217	-0.660246	-0.636437	0	0
47122	2.030164	9.345113	0.876107	0.053755	0.380991	-0.072361	-0.673943	-0.392285	-0.727732	0.355647	0.187260	-0.659109	-0.635629	0	0
47123	1.999646	9.427105	0.939548	-0.043183	0.302518	-0.096152	-0.670987	-0.393167	-0.729291	0.357129	0.189618	-0.657573	-0.635690	0	0
47124	1.965962	9.659545	0.951204	-0.061384	0.280944	-0.092813	-0.669105	-0.393383	-0.734080	0.358525	0.191754	-0.656005	-0.635884	0	0
47125	1.992168	9.582352	1.087397	-0.030803	0.247554	-0.098241	-0.667224	-0.393468	-0.738456	0.359602	0.193818	-0.654728	-0.635966	0	0
47126	2.054237	9.406276	1.210993	-0.036300	0.226178	-0.098404	-0.662925	-0.393940	-0.740698	0.360556	0.195736	-0.653494	-0.636108	0	0
47127	2.122403	9.390519	1.208390	-0.066855	0.172849	-0.109464	-0.660644	-0.393524	-0.742615	0.361140	0.197265	-0.652225	-0.636606	0	0
47128	2.104137	9.579543	1.223254	-0.057775	0.119894	-0.122156	-0.658894	-0.394800	-0.744308	0.361285	0.198579	-0.651186	-0.637179	0	0
47129	2.064085	9.637074	1.183074	-0.026279	0.088283	-0.127557	-0.655940	-0.394842	-0.745432	0.361120	0.199833	-0.650439	-0.637643	0	0
47130	2.011939	9.563290	1.088148	-0.007612	0.097059	-0.116816	-0.654591	-0.396476	-0.749580	0.361054	0.201153	-0.649808	-0.637909	0	0
47131	2.097657	9.390053	1.043940	0.014370	0.138314	-0.123567	-0.651907	-0.396236	-0.750420	0.361157	0.202846	-0.649143	-0.637991	0	0
47132	2.305620	9.430252	1.151124	-0.011096	0.135175	-0.148471	-0.648413	-0.396926	-0.754699	0.361140	0.204598	-0.648284	-0.638314	0	0
47133	2.400855	9.516948	1.158207	-0.008267	0.113201	-0.157468	-0.645187	-0.398112	-0.755591	0.360909	0.206266	-0.647491	-0.638713	0	0
47134	2.326646	9.593285	1.164982	0.007404	0.038479	-0.150811	-0.644247	-0.398115	-0.756418	0.360207	0.207478	-0.647092	-0.639121	0	0
47135	2.040729	9.573520	1.060067	0.015937	-0.005295	-0.140390	-0.641822	-0.401353	-0.753423	0.359267	0.208363	-0.646912	-0.639544	0	0
47136	1.949010	9.557291	1.076633	0.024895	0.047850	-0.129392	-0.641416	-0.402211	-0.753455	0.358723	0.209557	-0.646634	-0.639741	0	0
47137	2.002073	9.582539	1.155103	0.026262	0.068722	-0.109819	-0.638997	-0.403142	-0.752290	0.358434	0.210754	-0.646315	-0.639832	0	0
47138	2.062174	9.729286	1.160655	0.049131	0.068439	-0.090319	-0.635906	-0.404344	-0.752365	0.358223	0.211915	-0.646197	-0.639686	0	0
47139	2.036009	9.709394	1.191296	0.110342	0.083130	-0.088259	-0.635906	-0.404665	-0.750743	0.357987	0.213364	-0.646406	-0.639124	0	0
47140	2.058824	9.539877	1.205312	0.137600	0.087133	-0.096987	-0.633350	-0.406775	-0.747713	0.357658	0.214997	-0.646772	-0.638391	0	0
47141	2.091186	9.491909	1.172965	0.104614	0.070375	-0.077752	-0.632938	-0.409600	-0.748353	0.357419	0.216274	-0.647009	-0.637853	0	0
47142	2.032705	9.500553	1.127774	0.111857	0.068696	-0.079495	-0.631191	-0.410689	-0.745825	0.357138	0.217585	-0.647310	-0.637259	0	0
47143	2.000064	9.446561	1.194583	0.101860	0.047275	-0.079655	-0.630114	-0.411559	-0.746002	0.356744	0.218715	-0.647603	-0.636795	0	0
47144	1.928549	9.391859	1.226503	0.111745	0.033173	-0.081466	-0.628773	-0.411055	-0.744641	0.356220	0.219812	-0.648023	-0.636283	0	0
47145	1.945029	9.406717	1.166715	0.110248	0.036979	-0.092058	-0.630242	-0.413834	-0.745394	0.355661	0.220985	-0.648376	-0.635830	0	0
47146	2.007964	9.534096	1.179722	0.108669	0.046037	-0.099097	-0.628224	-0.415353	-0.742883	0.355112	0.222265	-0.648689	-0.635371	0	0
47147	2.102658	9.647485	1.184180	0.142423	0.022908	-0.086787	-0.626205	-0.417112	-0.742283	0.354424	0.223425	-0.649304	-0.634720	0	0
47148	2.086655	9.710305	1.118219	0.178500	0.009116	-0.092064	-0.625666	-0.418152	-0.740691	0.353523	0.224673	-0.650203	-0.633860	0	0
47149	2.060448	9.787498	0.982026	0.210431	-0.032666	-0.081617	-0.624046	-0.421371	-0.737686	0.352353	0.225685	-0.651452	-0.632870	0	0
47150	2.052490	9.709677	1.040143	0.231646	-0.032896	-0.100998	-0.624310	-0.423473	-0.732175	0.350998	0.226908	-0.652810	-0.631785	0	0
47151	1.963803	9.508984	0.851169	0.226950	-0.050860	-0.095791	-0.622693	-0.426143	-0.728473	0.349579	0.227952	-0.654186	-0.630772	0	0
47152	1.940734	9.440585	0.788388	0.134235	-0.042817	-0.093368	-0.622685	-0.428898	-0.725570	0.348427	0.228720	-0.654975	-0.630312	0	0
47153	1.892905	9.655777	0.816591	0.077099	-0.070249	-0.082229	-0.622414	-0.430089	-0.723300	0.347308	0.229026	-0.655500	-0.630273	0	0
47154	1.856483	9.783782	0.836173	0.080084	-0.079639	-0.061060	-0.620804	-0.429906	-0.720593	0.346241	0.229162	-0.656147	-0.630138	0	0
47155	1.831832	9.793037	0.763129	0.101410	-0.099197	-0.054039	-0.621605	-0.431609	-0.719550	0.345054	0.229183	-0.656987	-0.629906	0	0
47156	1.806686	9.821700	0.656222	0.110354	-0.103557	-0.018668	-0.622407	-0.433067	-0.716868	0.344026	0.228993	-0.658002	-0.629478	0	0
47157	1.827692	9.710391	0.465126	0.093142	-0.080812	-0.009731	-0.623345	-0.434268	-0.712952	0.343257	0.228809	-0.658825	-0.629103	0	0
47158	1.831301	9.525956	0.442555	0.056869	-0.071646	0.002598	-0.624145	-0.436109	-0.712050	0.342693	0.228495	-0.659440	-0.628880	0	0
47159	1.911194	9.396306	0.364138	0.004498	-0.071369	0.009498	-0.625756	-0.436380	-0.710953	0.342311	0.227938	-0.659717	-0.629000	0	0
47160	1.963247	9.465228	0.398917	-0.007233	-0.098875	0.039329	-0.625224	-0.434878	-0.709142	0.341945	0.226991	-0.660105	-0.629135	0	0
47161	1.975706	9.577129	0.446601	0.019204	-0.147850	0.051467	-0.627636	-0.436416	-0.707532	0.341289	0.225725	-0.660829	-0.629186	0	0
47162	1.881552	9.653086	0.274630	0.050848	-0.202304	0.070689	-0.630055	-0.435512	-0.707474	0.340305	0.224118	-0.662003	-0.629059	0	0
47163	1.769641	9.651039	0.126776	0.054091	-0.190237	0.086718	-0.634081	-0.436324	-0.705006	0.339510	0.222469	-0.663166	-0.628850	0	0
47164	1.692422	9.615639	0.009125	0.019754	-0.156147	0.098343	-0.635165	-0.433537	-0.702047	0.339071	0.220860	-0.664044	-0.628727	0	0
47165	1.757938	9.478445	-0.064862	0.001427	-0.100841	0.120734	-0.637855	-0.432115	-0.699658	0.339196	0.219367	-0.664644	-0.628547	0	0
47166	1.899569	9.410605	-0.156294	-0.015150	-0.087165	0.137541	-0.642686	-0.432582	-0.699073	0.339536	0.217811	-0.665152	-0.628369	0	0
47167	1.949119	9.362956	-0.115898	-0.027934	-0.175081	0.128972	-0.644440	-0.430236	-0.694761	0.339281	0.215695	-0.665835	-0.628512	0	0
47168	1.855845	9.414666	-0.162481	-0.066347	-0.270707	0.135332	-0.648470	-0.429443	-0.694416	0.338495	0.212827	-0.666630	-0.629071	0	0
47169	1.605810	9.546068	-0.228920	-0.087686	-0.339718	0.113656	-0.651291	-0.428948	-0.694639	0.337168	0.209572	-0.667453	-0.630003	0	0
47170	1.301850	9.953240	-0.279836	-0.119472	-0.348279	0.088799	-0.654653	-0.427359	-0.692644	0.335680	0.206347	-0.668059	-0.631219	0	0
47171	1.150218	10.494264	-0.365603	-0.078425	-0.325336	0.037811	-0.658949	-0.427305	-0.690689	0.333941	0.203718	-0.668718	-0.632297	0	0
47172	1.150765	10.494292	-0.192264	0.112534	-0.250966	0.044186	-0.662577	-0.426750	-0.686549	0.332338	0.202173	-0.670359	-0.631900	0	0
47173	1.070078	9.905335	-0.301030	0.173138	-0.221065	0.005712	-0.663916	-0.428365	-0.682641	0.330572	0.201257	-0.672185	-0.631178	0	0
47174	0.890714	9.363112	-0.663533	0.089391	-0.213985	-0.022725	-0.664452	-0.429292	-0.678721	0.328838	0.200319	-0.673412	-0.631074	0	0
47175	0.798989	9.206069	-0.771082	0.007376	-0.138784	-0.071980	-0.664176	-0.432016	-0.677453	0.327462	0.199901	-0.673760	-0.631550	0	0
47176	0.851228	9.512902	-0.709205	-0.060095	-0.066705	-0.061148	-0.664716	-0.430898	-0.676322	0.326775	0.199660	-0.673479	-0.632282	0	0
47177	0.947920	9.898225	-0.656185	-0.042409	0.017239	-0.069434	-0.664174	-0.432601	-0.676655	0.326559	0.200051	-0.673008	-0.632770	0	0
47178	1.033251	9.996880	-0.639867	0.058411	0.078324	-0.059910	-0.664980	-0.432287	-0.677180	0.326617	0.201103	-0.673005	-0.632410	0	0
47179	1.070413	9.827617	-0.685595	0.124617	0.127145	-0.069999	-0.663371	-0.431802	-0.675279	0.326798	0.202742	-0.673230	-0.631553	0	0
47180	1.132417	9.629674	-0.720715	0.105347	0.167353	-0.048589	-0.660148	-0.432115	-0.677231	0.327431	0.204434	-0.673252	-0.630656	0	0
47181	1.203893	9.451330	-0.702733	0.048946	0.230890	-0.048368	-0.658658	-0.436372	-0.678202	0.328596	0.206335	-0.672701	-0.630019	0	0
47182	1.337905	9.422207	-0.659884	0.004983	0.281174	-0.011082	-0.656782	-0.434794	-0.681028	0.330429	0.208156	-0.671787	-0.629436	0	0
47183	1.484943	9.456430	-0.696554	0.017513	0.329032	-0.000160	-0.656916	-0.434439	-0.684007	0.332614	0.210246	-0.670806	-0.628636	0	0
47184	1.641327	9.405869	-0.611933	0.024754	0.350397	0.001733	-0.654235	-0.433046	-0.685761	0.334937	0.212469	-0.669804	-0.627724	0	0
47185	1.724016	9.402523	-0.541967	0.017349	0.327141	0.005078	-0.651274	-0.435178	-0.688313	0.337134	0.214507	-0.668826	-0.626896	0	0
47186	1.718885	9.412137	-0.571085	0.004211	0.311480	0.022619	-0.650468	-0.435297	-0.690094	0.339367	0.216276	-0.667855	-0.626119	0	0
47187	1.647064	9.371995	-0.544099	0.006452	0.346427	0.012258	-0.648993	-0.433943	-0.695099	0.341752	0.218347	-0.666747	-0.625282	0	0
47188	1.656937	9.328453	-0.762528	-0.042171	0.388466	0.021220	-0.646709	-0.434165	-0.700029	0.344586	0.220446	-0.665203	-0.624635	0	0
47189	1.659281	9.457162	-0.741761	-0.082151	0.430280	0.042574	-0.645640	-0.432145	-0.702832	0.347902	0.222530	-0.663303	-0.624078	0	0
47190	1.684367	9.680973	-0.593430	-0.060624	0.472033	0.051731	-0.644031	-0.430928	-0.708115	0.351488	0.224854	-0.661404	-0.623251	0	0
47191	1.762550	9.913029	-0.462790	-0.004497	0.519763	0.046878	-0.641216	-0.428882	-0.713794	0.355231	0.227730	-0.659657	-0.621934	0	0
47192	2.141928	10.332605	-0.468756	0.054779	0.578636	0.060601	-0.637320	-0.429342	-0.716166	0.359290	0.231049	-0.658086	-0.620041	0	0
47193	2.661948	10.560563	-0.127131	0.152870	0.645998	0.104528	-0.635443	-0.428314	-0.719690	0.363837	0.234875	-0.656954	-0.617145	0	0
47194	3.085902	10.267276	0.268439	0.272890	0.577480	0.113216	-0.633560	-0.428847	-0.722993	0.367630	0.238564	-0.656824	-0.613611	0	0
47195	2.981565	9.410855	0.189852	0.267214	0.400051	0.094442	-0.633429	-0.428008	-0.722696	0.370208	0.241338	-0.657227	-0.610537	0	0
47196	2.418499	8.817994	0.027795	0.066999	0.249148	0.085928	-0.632487	-0.428598	-0.722590	0.372160	0.242425	-0.656954	-0.609212	0	0
47197	1.780986	9.311370	0.038211	-0.182508	0.241512	0.092289	-0.632625	-0.427141	-0.724309	0.374762	0.242569	-0.655181	-0.609468	0	0
47198	1.537846	10.622761	0.401202	-0.229649	0.324160	0.150125	-0.631286	-0.425309	-0.731473	0.378356	0.242635	-0.652941	-0.609626	0	0
47199	1.436316	10.921988	0.838765	0.032642	0.463175	0.191620	-0.631824	-0.424342	-0.736059	0.382477	0.244289	-0.651860	-0.607547	0	0
47200	1.389572	9.821405	0.571206	0.295221	0.583613	0.156145	-0.632495	-0.423969	-0.739303	0.386460	0.247832	-0.651821	-0.603620	0	0
47201	1.437035	8.865766	0.353590	0.238723	0.718644	0.140953	-0.631558	-0.423117	-0.740375	0.391402	0.252128	-0.650830	-0.599713	0	0
47202	1.750547	8.752537	0.681823	-0.004182	0.749486	0.142085	-0.626855	-0.423781	-0.746979	0.397091	0.255566	-0.648246	-0.597313	0	0
47203	1.967291	9.368269	1.066584	-0.138802	0.654174	0.176333	-0.624713	-0.420852	-0.753437	0.402742	0.257735	-0.645267	-0.595820	0	0
47204	1.880485	9.847370	1.163817	-0.063503	0.580199	0.173441	-0.622973	-0.418313	-0.760991	0.407655	0.259725	-0.643015	-0.594048	0	0
47205	1.741569	9.747734	1.056794	0.077588	0.571378	0.146458	-0.623379	-0.416956	-0.764206	0.412002	0.262452	-0.641526	-0.591454	0	0
47206	1.662293	9.571494	0.932921	0.096278	0.605785	0.127314	-0.621101	-0.415236	-0.767441	0.416351	0.265512	-0.639953	-0.588740	0	0
47207	1.619431	9.527015	0.893425	0.070658	0.659066	0.085151	-0.617069	-0.416262	-0.769969	0.420885	0.269099	-0.637846	-0.586169	0	0
47208	1.634448	9.527304	1.045541	0.068015	0.685617	0.053479	-0.613452	-0.413429	-0.773727	0.425357	0.272968	-0.635518	-0.583676	0	0
47209	1.560939	9.584244	1.151182	0.055871	0.662925	0.032089	-0.609955	-0.414798	-0.779252	0.429606	0.276829	-0.633104	-0.581363	0	0
47210	1.573833	9.681592	1.244726	0.032335	0.666158	0.037331	-0.605389	-0.414771	-0.785016	0.433931	0.280523	-0.630545	-0.579158	0	0
47211	1.692756	9.795421	1.249924	0.073571	0.643356	0.039052	-0.600288	-0.414109	-0.788182	0.438010	0.284282	-0.628279	-0.576712	0	0
47212	1.738238	9.694282	1.199123	0.138792	0.642518	0.023333	-0.597068	-0.413112	-0.791724	0.441769	0.288368	-0.626344	-0.573914	0	0
47213	1.849820	9.424398	1.060148	0.141498	0.671688	-0.004772	-0.591693	-0.414583	-0.794690	0.445542	0.292838	-0.624161	-0.571106	0	0
47214	1.934148	9.333684	1.097122	0.098198	0.648218	-0.005074	-0.586317	-0.416060	-0.797384	0.449257	0.296934	-0.621831	-0.568617	0	0
47215	1.936935	9.455128	1.211840	0.062823	0.599046	0.029855	-0.583091	-0.417175	-0.801402	0.452969	0.300397	-0.619573	-0.566312	0	0
47216	1.927828	9.663733	1.181099	0.080410	0.582887	0.042178	-0.579471	-0.415215	-0.804101	0.456567	0.303729	-0.617529	-0.563874	0	0
47217	1.920468	9.663596	1.151987	0.124210	0.601514	0.022987	-0.575571	-0.417426	-0.804217	0.460037	0.307507	-0.615539	-0.561175	0	0
47218	2.017101	9.553678	1.126895	0.149441	0.607952	0.023092	-0.570740	-0.416631	-0.806696	0.463439	0.311392	-0.613665	-0.558279	0	0
47219	2.087363	9.423855	1.067442	0.169245	0.607231	0.023140	-0.566711	-0.416696	-0.807969	0.466771	0.315385	-0.611851	-0.555243	0	0
47220	2.118742	9.288465	0.939434	0.170824	0.607022	0.031987	-0.562403	-0.420408	-0.810859	0.470114	0.319286	-0.610080	-0.552133	0	0
47221	2.208141	9.294937	0.893984	0.140394	0.622861	0.028437	-0.558913	-0.420306	-0.812665	0.473627	0.323172	-0.608001	-0.549156	0	0
47222	2.203368	9.430809	1.008361	0.138262	0.594226	0.035313	-0.554615	-0.420684	-0.812863	0.476976	0.326804	-0.606076	-0.546228	0	0
47223	2.160582	9.653387	1.144989	0.146893	0.579816	0.045854	-0.550855	-0.420877	-0.814409	0.480267	0.330353	-0.604246	-0.543228	0	0
47224	2.197542	9.741449	1.126201	0.191895	0.603222	0.049670	-0.546824	-0.422050	-0.816670	0.483538	0.334182	-0.602570	-0.539836	0	0
47225	2.347785	9.472265	0.954705	0.236198	0.611785	0.078136	-0.541985	-0.423710	-0.817052	0.486862	0.338114	-0.601129	-0.535993	0	0
47226	2.484075	9.183414	0.845519	0.237951	0.640017	0.051784	-0.539022	-0.426870	-0.818005	0.490170	0.342320	-0.599477	-0.532144	0	0
47227	2.570414	9.233536	0.874270	0.183957	0.589119	0.042427	-0.534456	-0.427596	-0.815634	0.493305	0.346060	-0.597696	-0.528821	0	0
47228	2.614327	9.484391	1.015753	0.156670	0.531059	0.008351	-0.529625	-0.426987	-0.816214	0.495974	0.349523	-0.595953	-0.526007	0	0
47229	2.561833	9.694647	1.070330	0.207063	0.460669	-0.004317	-0.527067	-0.429597	-0.816056	0.497985	0.352956	-0.594729	-0.523193	0	0
47230	2.456924	9.605348	1.053341	0.241281	0.406070	-0.014256	-0.523841	-0.430472	-0.818162	0.499470	0.356302	-0.593940	-0.520398	0	0
47231	2.556309	9.461480	0.917855	0.214368	0.400599	-0.017925	-0.521555	-0.431989	-0.816062	0.501007	0.359521	-0.592979	-0.517796	0	0
47232	2.754954	9.455367	0.851780	0.192297	0.394677	-0.001276	-0.518460	-0.434642	-0.814552	0.502646	0.362471	-0.592016	-0.515247	0	0
47233	2.823990	9.493017	0.694735	0.199446	0.345108	-0.007772	-0.515906	-0.435697	-0.814344	0.503944	0.365253	-0.591270	-0.512864	0	0
47234	2.691760	9.662965	0.571439	0.202183	0.274330	-0.021453	-0.512005	-0.438510	-0.812849	0.504718	0.367745	-0.590871	-0.510778	0	0
47235	2.364656	9.647310	0.496523	0.211723	0.249253	-0.011784	-0.510525	-0.439716	-0.811137	0.505373	0.370112	-0.590643	-0.508681	0	0
47236	2.222137	9.625304	0.506759	0.125454	0.291126	-0.009103	-0.508373	-0.441195	-0.810530	0.506581	0.372219	-0.589802	-0.506914	0	0
47237	2.275395	9.665137	0.739190	0.076201	0.306069	0.017342	-0.507433	-0.441059	-0.811216	0.508212	0.374009	-0.588695	-0.505249	0	0
47238	2.348055	9.664026	0.717356	0.100768	0.302155	0.040365	-0.505285	-0.441108	-0.811243	0.509817	0.375749	-0.587846	-0.503325	0	0
47239	2.401285	9.410083	0.619800	0.136672	0.282874	0.041239	-0.503130	-0.443432	-0.810799	0.511196	0.377581	-0.587238	-0.501261	0	0
47240	2.404219	9.230471	0.414221	0.133388	0.227335	0.020551	-0.502460	-0.443319	-0.810259	0.512132	0.379222	-0.586850	-0.499519	0	0
47241	2.500068	9.368130	0.170583	0.109139	0.200560	-0.019500	-0.502057	-0.443642	-0.808915	0.512821	0.380852	-0.586288	-0.498229	0	0
47242	2.567363	9.660679	0.305248	0.118212	0.160017	-0.030371	-0.501383	-0.444556	-0.806776	0.513159	0.382373	-0.585970	-0.497090	0	0
47243	2.390175	9.667169	0.261245	0.116920	0.097655	-0.026313	-0.499362	-0.447009	-0.806743	0.513179	0.383566	-0.585946	-0.496178	0	0
47244	2.160992	9.473643	0.140124	0.107984	0.117072	-0.024388	-0.498291	-0.446210	-0.805642	0.513333	0.384787	-0.585815	-0.495226	0	0
47245	1.977906	9.426630	0.192634	0.079868	0.120162	-0.015575	-0.497748	-0.448234	-0.804354	0.513677	0.385838	-0.585530	-0.494388	0	0
47246	1.957882	9.440820	0.081179	0.072142	0.137304	0.007503	-0.497612	-0.448959	-0.803699	0.514242	0.386784	-0.585240	-0.493403	0	0
47247	2.055213	9.413449	0.031412	0.093446	0.176165	0.025481	-0.496676	-0.448007	-0.802999	0.515060	0.387941	-0.584890	-0.492056	0	0
47248	2.172609	9.483554	0.044115	0.081908	0.191336	0.055572	-0.496937	-0.450590	-0.801175	0.516136	0.388918	-0.584553	-0.490556	0	0
47249	2.351214	9.644591	0.060417	0.065709	0.204506	0.057327	-0.496534	-0.450583	-0.801860	0.517379	0.389881	-0.584039	-0.489091	0	0
47250	2.468443	9.600595	0.066754	0.110005	0.175024	0.078471	-0.495594	-0.450253	-0.804852	0.518357	0.390787	-0.584008	-0.487368	0	0
47251	2.346148	9.404160	0.006709	0.123454	0.129028	0.072951	-0.495056	-0.450881	-0.802703	0.519006	0.391585	-0.584224	-0.485774	0	0
47252	2.202083	9.309278	-0.165504	0.109943	0.111163	0.071066	-0.496401	-0.450369	-0.798999	0.519570	0.392218	-0.584491	-0.484337	0	0
47253	2.117994	9.378143	-0.264895	0.081979	0.116998	0.040975	-0.496798	-0.452500	-0.798247	0.520152	0.392928	-0.584441	-0.483196	0	0
47254	2.029315	9.461508	-0.191213	0.072796	0.088427	0.042546	-0.498139	-0.452899	-0.797972	0.520588	0.393422	-0.584533	-0.482213	0	0
47255	1.942163	9.450212	-0.232318	0.066539	0.066216	0.003505	-0.497068	-0.452226	-0.797555	0.520750	0.394026	-0.584523	-0.481555	0	0
47256	1.734857	9.388184	-0.269506	0.036890	0.075672	-0.030073	-0.497473	-0.451353	-0.798202	0.520902	0.394695	-0.584222	-0.481208	0	0
47257	1.525817	9.403800	-0.365108	0.012206	0.061750	-0.051410	-0.495992	-0.452656	-0.798397	0.520984	0.395319	-0.583756	-0.481173	0	0
47258	1.353521	9.517186	-0.486799	-0.029917	0.099552	-0.084859	-0.493838	-0.454384	-0.799294	0.521277	0.396078	-0.582789	-0.481404	0	0
47259	1.315370	9.725266	-0.508798	-0.049741	0.189668	-0.068431	-0.492366	-0.452812	-0.801437	0.522261	0.397097	-0.581286	-0.481314	0	0
47260	1.280842	10.015965	-0.396502	-0.074870	0.246204	-0.061967	-0.489277	-0.452974	-0.803654	0.523689	0.398188	-0.579426	-0.481105	0	0
47261	1.296188	10.215304	-0.416793	-0.045998	0.312037	-0.053509	-0.485651	-0.453315	-0.804795	0.525427	0.399731	-0.577350	-0.480426	0	0
47262	1.244788	10.228930	-0.490691	0.027919	0.401287	-0.042085	-0.483643	-0.450681	-0.810581	0.527423	0.401981	-0.575239	-0.478891	0	0
47263	1.208385	9.980647	-0.540487	0.114123	0.492110	-0.018228	-0.478538	-0.451609	-0.812303	0.529702	0.405021	-0.573103	-0.476369	0	0
47264	1.143700	9.595923	-0.431243	0.132014	0.580670	0.001872	-0.473432	-0.453290	-0.812009	0.532493	0.408405	-0.570689	-0.473255	0	0
47265	1.137984	9.396755	-0.429916	0.119390	0.635416	0.012801	-0.470339	-0.455120	-0.809384	0.535676	0.411955	-0.567902	-0.469927	0	0
47266	1.357511	9.313336	-0.511618	0.095478	0.765769	0.055069	-0.466177	-0.455018	-0.811877	0.539870	0.415674	-0.564498	-0.465937	0	0
47267	1.610858	9.269396	-0.378335	0.091864	0.843662	0.068760	-0.459864	-0.455835	-0.813473	0.544541	0.419693	-0.560627	-0.461552	0	0
47268	1.875483	9.177129	-0.049353	0.091068	0.865986	0.101549	-0.454227	-0.455065	-0.815690	0.549459	0.423536	-0.556776	-0.456851	0	0
47269	2.062549	9.034868	-0.037724	0.039238	0.878293	0.089937	-0.448323	-0.454001	-0.818716	0.554560	0.427244	-0.552480	-0.452429	0	0
47270	2.321711	9.398851	-0.090291	-0.053678	0.888910	0.132963	-0.444028	-0.453138	-0.823634	0.560275	0.430151	-0.547895	-0.448188	0	0
47271	2.763913	10.021109	0.356705	-0.096911	0.931233	0.206343	-0.438117	-0.453732	-0.828346	0.566681	0.432629	-0.543100	-0.443562	0	0
47272	3.181915	10.477821	0.537003	-0.069414	0.903785	0.248574	-0.434903	-0.450623	-0.831411	0.572961	0.434808	-0.538767	-0.438621	0	0
47273	3.419438	10.380189	0.691871	0.050978	0.821423	0.241300	-0.430603	-0.451765	-0.835306	0.578193	0.437381	-0.535312	-0.433397	0	0
47274	3.311751	9.720364	0.794649	0.155251	0.748614	0.200542	-0.427789	-0.450155	-0.834335	0.582361	0.440362	-0.532568	-0.428145	0	0
47275	2.888390	9.045069	0.606208	0.162402	0.621885	0.148603	-0.424563	-0.451036	-0.836169	0.585576	0.443159	-0.530286	-0.423684	0	0
47276	2.328763	8.864948	0.303929	0.100227	0.540694	0.172780	-0.421742	-0.451669	-0.836086	0.588710	0.445040	-0.528354	-0.419765	0	0
47277	1.782051	9.291991	0.252636	0.039258	0.579424	0.238362	-0.422012	-0.451220	-0.836885	0.592577	0.446428	-0.526159	-0.415585	0	0
47278	1.713386	9.654941	0.755722	0.099009	0.785702	0.259307	-0.419062	-0.449874	-0.836876	0.597315	0.448826	-0.523108	-0.410034	0	0
47279	2.087005	9.671455	0.983716	0.135029	0.901167	0.277752	-0.415297	-0.451754	-0.838884	0.602523	0.451852	-0.519500	-0.403628	0	0
47280	2.381626	9.463160	0.869151	0.114667	0.921618	0.235330	-0.412882	-0.451062	-0.840658	0.607704	0.454946	-0.515505	-0.397461	0	0
47281	2.664325	9.177001	1.091824	0.095877	0.906487	0.194451	-0.407242	-0.451753	-0.840882	0.612676	0.458107	-0.511238	-0.391665	0	0
47282	2.642733	9.074670	1.282107	0.042014	0.746924	0.228629	-0.403082	-0.451154	-0.840367	0.617171	0.460039	-0.507911	-0.386641	0	0
47283	2.546929	9.259857	1.277770	-0.007651	0.678241	0.256338	-0.401472	-0.450550	-0.843630	0.621616	0.461296	-0.504860	-0.381989	0	0
47284	2.544681	9.606958	1.224530	0.005257	0.666256	0.242144	-0.399866	-0.448570	-0.845217	0.625857	0.462572	-0.501896	-0.377400	0	0
47285	2.567051	9.694755	1.188445	0.118210	0.666695	0.191217	-0.396644	-0.448625	-0.846072	0.629352	0.464854	-0.499039	-0.372540	0	0
47286	2.448168	9.440113	1.073577	0.168816	0.647693	0.113494	-0.394760	-0.450082	-0.846142	0.632201	0.467686	-0.496161	-0.367988	0	0
47287	2.390538	9.283695	1.022436	0.148494	0.677012	0.071202	-0.388852	-0.450405	-0.844181	0.635101	0.470752	-0.492744	-0.363651	0	0
47288	2.230871	9.285664	1.125848	0.123074	0.612850	0.068092	-0.384820	-0.451918	-0.844005	0.637773	0.473356	-0.489661	-0.359739	0	0
47289	2.119057	9.305486	1.146340	0.099503	0.621339	0.076053	-0.381063	-0.451457	-0.843218	0.640592	0.475848	-0.486399	-0.355847	0	0
47290	2.301653	9.393771	1.199422	0.123425	0.677823	0.065835	-0.378511	-0.451779	-0.844074	0.643517	0.478659	-0.482848	-0.351610	0	0
47291	2.591667	9.442737	1.251283	0.154859	0.677176	0.067631	-0.374213	-0.452776	-0.841981	0.646252	0.481705	-0.479338	-0.347208	0	0
47292	2.781853	9.276263	1.330593	0.170022	0.668338	0.071121	-0.368298	-0.455096	-0.845525	0.648867	0.484714	-0.475990	-0.342721	0	0
47293	2.927851	9.133262	1.379483	0.115662	0.645369	0.046907	-0.363190	-0.457230	-0.844021	0.651512	0.487447	-0.472408	-0.338760	0	0
47294	2.952753	9.104586	1.409351	0.098416	0.586663	0.042051	-0.358357	-0.457353	-0.843538	0.653934	0.489812	-0.469165	-0.335170	0	0
47295	2.848479	9.233788	1.438878	0.087378	0.535005	0.041703	-0.356746	-0.457754	-0.840034	0.656136	0.491975	-0.466150	-0.331889	0	0
47296	2.828788	9.369375	1.432436	0.072497	0.491947	0.051989	-0.352989	-0.457274	-0.840062	0.658236	0.493779	-0.463463	-0.328800	0	0
47297	2.834509	9.456880	1.494540	0.067276	0.470834	0.041222	-0.349632	-0.457819	-0.838215	0.660206	0.495573	-0.460777	-0.325915	0	0
47298	2.940427	9.502505	1.555221	0.087648	0.464471	0.018233	-0.346946	-0.457855	-0.839335	0.661964	0.497520	-0.458131	-0.323100	0	0
47299	3.069598	9.456290	1.492130	0.119590	0.425367	0.028667	-0.343991	-0.458542	-0.837080	0.663399	0.499546	-0.455835	-0.320267	0	0
47300	3.069782	9.315485	1.428202	0.148839	0.397686	0.007371	-0.339286	-0.460620	-0.837610	0.664487	0.501715	-0.453755	-0.317563	0	0
47301	3.100888	9.199514	1.336149	0.141729	0.383532	0.001953	-0.336063	-0.461450	-0.835499	0.665516	0.503852	-0.451660	-0.315001	0	0
47302	3.167203	9.283261	1.376068	0.128851	0.344228	0.005179	-0.334851	-0.462763	-0.835011	0.666433	0.505712	-0.449849	-0.312663	0	0
47303	3.244449	9.415751	1.348552	0.129842	0.312516	0.029711	-0.334042	-0.463957	-0.833155	0.667275	0.507402	-0.448320	-0.310316	0	0
47304	3.280778	9.416409	1.344847	0.174588	0.288759	0.034996	-0.330550	-0.464960	-0.829965	0.667789	0.509249	-0.447161	-0.307847	0	0
47305	3.268965	9.285108	1.379177	0.179768	0.239018	0.034702	-0.329740	-0.466904	-0.826229	0.668056	0.511006	-0.446296	-0.305605	0	0
47306	3.200825	9.279002	1.251954	0.165795	0.195012	0.011408	-0.328661	-0.468694	-0.823308	0.668111	0.512602	-0.445609	-0.303807	0	0
47307	3.174801	9.356205	1.173541	0.168942	0.177795	0.025458	-0.327851	-0.470281	-0.822824	0.668127	0.514127	-0.445069	-0.301980	0	0
47308	3.136137	9.345790	1.143546	0.185771	0.181168	0.002556	-0.327849	-0.471481	-0.819871	0.667983	0.515847	-0.444486	-0.300221	0	0
47309	3.135991	9.360358	1.189169	0.188205	0.165844	-0.024059	-0.325154	-0.475024	-0.816210	0.667694	0.517673	-0.443826	-0.298695	0	0
47310	3.122123	9.530012	0.939516	0.213103	0.150658	-0.048830	-0.324080	-0.475215	-0.815140	0.667111	0.519706	-0.443256	-0.297310	0	0
47311	2.933706	9.278993	1.084878	0.256841	0.122345	-0.039985	-0.323005	-0.476059	-0.810284	0.666219	0.521920	-0.443004	-0.295805	0	0
47312	2.720491	9.008070	0.926314	0.231633	0.129158	-0.037306	-0.321121	-0.478043	-0.805883	0.665469	0.523955	-0.442686	-0.294367	0	0
47313	2.850809	9.024993	0.857968	0.152853	0.214758	-0.037918	-0.320580	-0.479982	-0.802144	0.665529	0.525729	-0.441517	-0.292818	0	0
47314	3.172663	9.200787	1.049470	0.104658	0.226291	-0.052223	-0.317890	-0.481765	-0.801145	0.665823	0.527262	-0.440096	-0.291529	0	0
47315	3.243472	9.299178	1.070159	0.130029	0.162052	-0.070256	-0.314936	-0.481826	-0.801453	0.665675	0.528859	-0.439039	-0.290567	0	0
47316	3.099427	9.214014	0.965276	0.122504	0.091723	-0.069808	-0.314396	-0.483324	-0.798380	0.665226	0.530193	-0.438470	-0.290024	0	0
47317	2.938628	9.228070	0.786913	0.099024	0.054239	-0.072734	-0.311979	-0.483534	-0.797871	0.664763	0.531273	-0.438027	-0.289779	0	0
47318	2.859245	9.299444	0.658761	0.092085	0.068572	-0.079720	-0.309424	-0.485034	-0.796726	0.664343	0.532379	-0.437468	-0.289556	0	0
47319	2.901786	9.351194	0.642825	0.110211	0.066191	-0.084994	-0.308082	-0.485127	-0.794024	0.663836	0.533617	-0.436913	-0.289277	0	0
47320	2.883309	9.297446	0.592111	0.119016	0.068732	-0.076985	-0.307807	-0.487399	-0.793965	0.663278	0.534887	-0.436446	-0.288918	0	0
47321	2.792676	9.218114	0.553820	0.113752	0.070566	-0.081386	-0.307270	-0.487751	-0.791535	0.662781	0.536140	-0.435891	-0.288573	0	0
47322	2.674262	9.313063	0.494103	0.104400	0.075464	-0.067216	-0.304583	-0.488246	-0.791174	0.662356	0.537288	-0.435387	-0.288175	0	0
47323	2.691720	9.386192	0.344837	0.078848	0.110326	-0.047626	-0.304582	-0.488852	-0.789426	0.662315	0.538274	-0.434648	-0.287543	0	0
47324	2.828050	9.381400	0.507935	0.066269	0.149218	-0.042146	-0.302432	-0.489765	-0.788800	0.662484	0.539270	-0.433680	-0.286749	0	0
47325	2.871770	9.394344	0.619913	0.075769	0.104680	-0.035341	-0.298935	-0.491985	-0.788097	0.662470	0.540161	-0.433036	-0.286076	0	0
47326	2.776872	9.399896	0.535113	0.093977	0.055434	-0.051490	-0.300007	-0.492674	-0.787835	0.662054	0.541110	-0.432717	-0.285728	0	0
47327	2.685508	9.473486	0.464350	0.096953	0.063672	-0.060250	-0.297456	-0.492748	-0.787187	0.661677	0.542129	-0.432270	-0.285348	0	0
47328	2.771039	9.545429	0.374956	0.094892	0.099713	-0.044132	-0.296919	-0.493087	-0.785300	0.661466	0.543177	-0.431699	-0.284708	0	0
47329	2.896475	9.567121	0.325682	0.155678	0.103393	-0.028032	-0.296110	-0.494280	-0.783444	0.661031	0.544554	-0.431331	-0.283642	0	0
47330	2.918755	9.419439	0.308222	0.178670	0.043002	-0.023040	-0.295299	-0.496617	-0.781082	0.660176	0.545899	-0.431487	-0.282810	0	0
47331	2.898043	9.234559	0.256022	0.174923	-0.003218	-0.025102	-0.295300	-0.496699	-0.777548	0.659183	0.547082	-0.431893	-0.282218	0	0
47332	2.820271	9.242857	0.239129	0.136417	-0.077682	-0.011537	-0.295160	-0.498389	-0.778013	0.658066	0.547754	-0.432788	-0.282151	0	0
47333	2.612372	9.200232	0.136780	0.121754	-0.160411	-0.015599	-0.296230	-0.499804	-0.776958	0.656709	0.548098	-0.434130	-0.282584	0	0
47334	2.414649	9.121368	-0.042015	0.079193	-0.170843	-0.040502	-0.297842	-0.499861	-0.772861	0.655415	0.548253	-0.435314	-0.283463	0	0
47335	2.398945	9.162341	-0.151133	0.019259	-0.143629	-0.082948	-0.295420	-0.501889	-0.773227	0.654495	0.548264	-0.435884	-0.284690	0	0
47336	2.355161	9.418877	-0.115896	-0.016550	-0.182693	-0.097457	-0.295962	-0.500149	-0.774524	0.653508	0.548002	-0.436559	-0.286423	0	0
47337	2.184299	9.736230	-0.029650	-0.006570	-0.234700	-0.076518	-0.296501	-0.499637	-0.771646	0.652340	0.547556	-0.437681	-0.288221	0	0
47338	1.908163	9.731220	-0.014014	0.036803	-0.258985	-0.087086	-0.296770	-0.499341	-0.771905	0.650749	0.547372	-0.439058	-0.290066	0	0
47339	1.702804	9.426451	-0.200968	0.049926	-0.244281	-0.102802	-0.297840	-0.500750	-0.771122	0.649136	0.547385	-0.440251	-0.291842	0	0
47340	1.528465	9.280046	-0.308726	0.020919	-0.198823	-0.153832	-0.295691	-0.500878	-0.773871	0.647693	0.547559	-0.440819	-0.293857	0	0
47341	1.429864	9.460311	-0.462362	-0.064550	-0.120792	-0.174801	-0.295286	-0.501735	-0.773903	0.647020	0.547516	-0.440471	-0.295934	0	0
47342	1.550310	9.855766	-0.497758	-0.111414	-0.006129	-0.153038	-0.291798	-0.500329	-0.777027	0.647147	0.547394	-0.439401	-0.297468	0	0
47343	1.799090	10.035079	-0.400000	-0.030182	0.093965	-0.145135	-0.289382	-0.500064	-0.778678	0.647302	0.548090	-0.437920	-0.298033	0	0
47344	2.034667	9.893701	-0.370039	0.077971	0.141070	-0.142772	-0.286159	-0.500729	-0.777649	0.647063	0.549581	-0.436516	-0.297864	0	0
47345	2.156137	9.619145	-0.477381	0.093107	0.142802	-0.135654	-0.282934	-0.501707	-0.775271	0.646773	0.551182	-0.435133	-0.297561	0	0
47346	2.153478	9.492850	-0.582429	0.054940	0.150142	-0.086210	-0.281594	-0.500889	-0.775260	0.646862	0.552300	-0.433912	-0.297076	0	0
47347	2.179838	9.388943	-0.566393	0.023134	0.195622	-0.066571	-0.278369	-0.502443	-0.772492	0.647381	0.553307	-0.432356	-0.296339	0	0
47348	2.315250	9.388963	-0.663342	0.049303	0.263193	-0.057243	-0.276492	-0.501826	-0.770454	0.648071	0.554592	-0.430545	-0.295065	0	0
47349	2.313239	9.160754	-0.440215	0.103574	0.299319	-0.061258	-0.272997	-0.503338	-0.769728	0.648595	0.556400	-0.428578	-0.293368	0	0
47350	2.286901	9.126278	-0.556311	0.085666	0.316943	-0.061191	-0.268968	-0.503817	-0.771422	0.649287	0.558082	-0.426501	-0.291664	0	0
47351	2.151219	9.109240	-0.651822	0.061310	0.359157	-0.051240	-0.266823	-0.502908	-0.770058	0.650313	0.559738	-0.424070	-0.289743	0	0
47352	2.186959	9.075940	-0.289385	0.027423	0.400857	-0.022804	-0.264136	-0.503384	-0.770512	0.651780	0.561106	-0.421485	-0.287564	0	0
47353	2.244776	9.101272	-0.239657	-0.008419	0.457370	-0.019033	-0.260377	-0.503461	-0.770967	0.653682	0.562439	-0.418380	-0.285168	0	0
47354	2.554975	9.369099	-0.087723	-0.025686	0.498788	0.027067	-0.256618	-0.503568	-0.770062	0.655975	0.563510	-0.415267	-0.282324	0	0
47355	2.899335	9.652129	0.233653	-0.039961	0.523756	0.092509	-0.254737	-0.504165	-0.770647	0.658619	0.564327	-0.412250	-0.278936	0	0
47356	3.354749	9.954166	0.539036	-0.077572	0.541512	0.154270	-0.254068	-0.503325	-0.770900	0.661697	0.564610	-0.409417	-0.275229	0	0
47357	3.731302	9.822650	0.761015	-0.046226	0.531996	0.191356	-0.250312	-0.502252	-0.772133	0.664659	0.564952	-0.406867	-0.271140	0	0
47358	3.641683	9.291859	1.260572	-0.014600	0.431464	0.168740	-0.250309	-0.502953	-0.772428	0.666927	0.565250	-0.405011	-0.267705	0	0
47359	3.375977	9.228762	1.142160	-0.081217	0.311388	0.182856	-0.250312	-0.502073	-0.773759	0.669158	0.564752	-0.403781	-0.265035	0	0
47360	2.793227	10.247488	1.092518	-0.222442	0.125406	0.247616	-0.253805	-0.500843	-0.774495	0.671549	0.562505	-0.403859	-0.263645	0	0
47361	1.924266	10.770629	0.907840	-0.125435	0.110049	0.252416	-0.257030	-0.499535	-0.778903	0.673388	0.560883	-0.404239	-0.261819	0	0
47362	1.203490	9.941854	0.733095	0.166148	0.363573	0.164973	-0.256631	-0.498959	-0.773585	0.674331	0.562198	-0.403252	-0.258067	0	0
47363	1.042886	8.895077	0.820318	0.168515	0.564014	0.113295	-0.254878	-0.501594	-0.771515	0.675956	0.564288	-0.400537	-0.253441	0	0
47364	1.383671	8.872165	1.146299	-0.090673	0.650423	0.127099	-0.251926	-0.501398	-0.770727	0.679369	0.564734	-0.396704	-0.249317	0	0
47365	2.005140	9.723431	1.481521	-0.254242	0.608777	0.175648	-0.251660	-0.499890	-0.775033	0.683659	0.563781	-0.392939	-0.245685	0	0
47366	2.307710	10.233868	1.518250	-0.104195	0.480621	0.161065	-0.249242	-0.500165	-0.777790	0.686515	0.563547	-0.390377	-0.242319	0	0
47367	2.242872	9.931648	1.333181	0.110730	0.422760	0.057078	-0.248843	-0.498896	-0.778026	0.687692	0.565067	-0.388080	-0.239106	0	0
47368	2.146548	9.638574	1.212074	0.090242	0.392539	-0.022710	-0.243874	-0.499440	-0.777829	0.688642	0.566653	-0.385537	-0.236723	0	0
47369	1.937897	9.761017	1.146973	0.026985	0.322698	-0.025081	-0.241188	-0.499975	-0.775702	0.689689	0.567662	-0.383252	-0.234961	0	0
47370	1.821631	9.622952	1.062599	0.099125	0.372985	-0.020964	-0.239304	-0.501926	-0.772795	0.690501	0.569247	-0.380854	-0.232628	0	0
47371	2.073971	9.127446	1.093340	0.177913	0.427215	-0.029246	-0.235812	-0.502455	-0.771765	0.691058	0.571543	-0.378163	-0.229719	0	0
47372	2.478059	8.804630	1.151506	0.110214	0.380445	-0.029835	-0.232591	-0.502424	-0.770170	0.691793	0.573237	-0.375676	-0.227352	0	0
47373	2.644083	9.006721	1.280254	0.019579	0.221552	-0.034720	-0.230573	-0.504045	-0.769430	0.692457	0.573965	-0.374005	-0.226246	0	0
47374	2.457797	9.372350	1.392142	0.012222	0.097422	-0.051427	-0.229229	-0.504346	-0.769999	0.692636	0.574415	-0.373123	-0.226012	0	0
47375	2.240953	9.543197	1.340868	0.060133	0.083790	-0.095526	-0.226546	-0.503885	-0.768112	0.692416	0.575332	-0.372147	-0.225964	0	0
47376	2.266236	9.495107	1.368486	0.092700	0.090419	-0.100691	-0.224395	-0.505103	-0.766544	0.691995	0.576507	-0.371206	-0.225807	0	0
47377	2.268206	9.378605	1.256284	0.106976	0.049684	-0.102668	-0.222382	-0.505206	-0.764123	0.691363	0.577690	-0.370529	-0.225829	0	0
47378	2.116567	9.424390	1.109257	0.094407	0.079681	-0.098060	-0.219691	-0.507105	-0.764216	0.690895	0.578842	-0.369679	-0.225706	0	0
47379	2.234223	9.499366	1.235072	0.096319	0.102845	-0.098821	-0.218755	-0.506363	-0.760531	0.690530	0.580052	-0.368630	-0.225432	0	0
47380	2.455242	9.488820	1.318967	0.117930	0.087129	-0.102441	-0.216335	-0.507562	-0.760054	0.689940	0.581397	-0.367753	-0.225207	0	0
47381	2.480237	9.445574	1.286359	0.125831	0.032954	-0.138129	-0.213782	-0.508509	-0.758346	0.689061	0.582786	-0.367024	-0.225498	0	0
47382	2.578861	9.347822	1.201054	0.126888	-0.008453	-0.117188	-0.212710	-0.507673	-0.758876	0.688030	0.584029	-0.366738	-0.225895	0	0
47383	2.563130	9.398510	1.144822	0.115362	-0.021725	-0.159742	-0.210154	-0.509570	-0.758967	0.686965	0.585289	-0.366235	-0.226686	0	0
47384	2.439658	9.284609	1.233368	0.095690	-0.068650	-0.138856	-0.208680	-0.509100	-0.756249	0.685844	0.586258	-0.366161	-0.227696	0	0
47385	2.415476	9.257450	1.078766	0.045674	-0.060768	-0.151330	-0.207597	-0.511991	-0.754723	0.685066	0.586910	-0.365817	-0.228908	0	0
47386	2.390263	9.405061	0.934851	0.063440	-0.113904	-0.118016	-0.206792	-0.512003	-0.755005	0.684012	0.587475	-0.366100	-0.230157	0	0
47387	2.319984	9.573668	0.466821	0.167366	-0.117931	-0.100015	-0.204782	-0.510999	-0.751460	0.682426	0.588634	-0.366727	-0.230905	0	0
47388	2.455349	9.789723	0.185288	0.206138	0.034677	-0.109558	-0.203570	-0.512786	-0.748812	0.681091	0.590481	-0.366370	-0.230695	0	0
47389	2.648879	9.856386	0.494039	0.113988	0.086742	-0.088348	-0.199001	-0.514483	-0.747289	0.680592	0.591700	-0.365545	-0.230350	0	0
47390	2.592082	9.874836	1.043419	-0.040151	-0.025340	-0.066564	-0.199275	-0.512626	-0.747769	0.680590	0.591572	-0.365282	-0.231104	0	0
47391	2.378816	9.861246	0.959945	-0.093686	-0.158076	-0.039241	-0.200211	-0.513416	-0.749416	0.680542	0.590624	-0.365936	-0.232629	0	0
47392	2.341840	9.690588	0.452166	-0.003409	-0.198727	-0.055104	-0.201151	-0.513005	-0.754015	0.679712	0.590298	-0.367005	-0.234195	0	0
47393	2.426141	9.318243	0.236094	0.070905	-0.215364	-0.076194	-0.200611	-0.514054	-0.752016	0.678391	0.590466	-0.368212	-0.235702	0	0
47394	2.334924	9.282607	0.288931	0.024059	-0.310533	-0.091075	-0.200345	-0.513039	-0.753346	0.676893	0.590190	-0.369886	-0.238067	0	0
47395	2.050291	9.452226	0.252437	0.009357	-0.351678	-0.086907	-0.201150	-0.512990	-0.754695	0.675393	0.589647	-0.371802	-0.240674	0	0
47396	1.836321	9.734804	0.282255	0.025845	-0.337107	-0.095568	-0.200613	-0.512971	-0.756060	0.673759	0.589321	-0.373625	-0.243213	0	0
47397	1.796562	9.763200	0.150828	0.035417	-0.279854	-0.106654	-0.202358	-0.513097	-0.754956	0.672305	0.589195	-0.374993	-0.245430	0	0
47398	2.022452	9.718734	0.028104	0.019517	-0.204455	-0.104499	-0.201685	-0.513342	-0.757284	0.671171	0.589173	-0.375849	-0.247269	0	0
47399	2.330585	9.695189	-0.012815	0.042645	-0.211572	-0.095696	-0.201956	-0.512638	-0.756850	0.669946	0.589216	-0.376836	-0.248980	0	0
47400	2.622190	9.671360	0.082975	0.132038	-0.215771	-0.074290	-0.201150	-0.513094	-0.756330	0.668173	0.589800	-0.378223	-0.250256	0	0
47401	2.837459	9.578166	0.126393	0.155629	-0.273700	-0.024239	-0.202486	-0.515341	-0.755707	0.666219	0.590162	-0.380326	-0.251422	0	0
47402	2.732068	9.498559	0.017840	0.183572	-0.420299	0.016491	-0.204496	-0.516605	-0.754093	0.663577	0.590216	-0.383733	-0.253098	0	0
47403	2.373800	9.411901	-0.396920	0.194236	-0.533673	0.037109	-0.208522	-0.517411	-0.751896	0.660530	0.589920	-0.388011	-0.255229	0	0
47404	1.878075	9.434436	-0.672287	0.193187	-0.541024	0.008883	-0.212009	-0.518796	-0.749724	0.657308	0.589727	-0.392176	-0.257616	0	0
47405	1.647639	9.430244	-0.761174	0.163234	-0.494672	-0.006775	-0.214554	-0.520940	-0.746228	0.654434	0.589471	-0.395833	-0.259916	0	0
47406	1.452108	9.392711	-0.752447	0.124598	-0.471109	-0.038528	-0.217370	-0.522173	-0.745147	0.651731	0.589162	-0.399062	-0.262458	0	0
47407	1.415003	9.285207	-0.902025	0.089598	-0.442175	-0.070263	-0.219117	-0.521561	-0.745379	0.649290	0.588800	-0.401787	-0.265149	0	0
47408	1.370906	9.328116	-0.780932	0.018265	-0.419133	-0.091552	-0.220859	-0.522831	-0.743767	0.647253	0.588123	-0.404069	-0.268147	0	0
47409	1.263237	9.646624	-0.630167	-0.062865	-0.434080	-0.090127	-0.220859	-0.522646	-0.745665	0.645652	0.586863	-0.406197	-0.271530	0	0
47410	1.199394	9.914918	-0.732848	-0.055282	-0.400019	-0.098721	-0.223681	-0.521394	-0.748040	0.644081	0.585768	-0.408103	-0.274750	0	0
47411	1.136797	9.891932	-0.746632	0.008263	-0.267966	-0.095893	-0.222473	-0.521114	-0.749133	0.642693	0.585440	-0.409304	-0.276907	0	0
47412	1.182353	9.766504	-0.927239	0.029567	-0.169814	-0.066909	-0.223415	-0.520690	-0.748156	0.641641	0.585384	-0.410140	-0.278221	0	0
47413	1.445721	9.657166	-1.103691	0.030017	-0.056963	-0.063582	-0.222471	-0.522157	-0.746855	0.641062	0.585657	-0.410228	-0.278851	0	0
47414	1.750499	9.473364	-0.917222	0.040173	0.016924	-0.026894	-0.220326	-0.521072	-0.746981	0.640824	0.586023	-0.410130	-0.278773	0	0
47415	1.879148	9.349467	-0.869008	0.036274	0.023706	-0.014510	-0.220187	-0.522750	-0.747988	0.640670	0.586365	-0.410005	-0.278592	0	0
47416	1.911891	9.381602	-1.041568	0.037771	0.058838	0.003397	-0.219384	-0.522253	-0.745806	0.640700	0.586706	-0.409813	-0.278087	0	0
47417	2.040124	9.490728	-1.187707	0.074011	0.112487	0.003824	-0.218577	-0.522705	-0.745422	0.640734	0.587465	-0.409331	-0.277114	0	0
47418	2.216336	9.418679	-1.099909	0.099364	0.147441	0.037685	-0.218170	-0.524470	-0.742900	0.640856	0.588301	-0.408947	-0.275621	0	0
47419	2.287714	9.245189	-1.081966	0.065773	0.153969	0.049989	-0.218709	-0.524081	-0.740841	0.641230	0.588933	-0.408448	-0.274139	0	0
47420	2.257855	9.378147	-1.254801	0.005268	0.198459	0.099598	-0.218842	-0.524508	-0.740581	0.642277	0.589044	-0.407847	-0.272338	0	0
47421	2.013200	9.514523	-1.121309	0.037722	0.276688	0.110854	-0.217228	-0.525425	-0.739270	0.643472	0.589580	-0.406838	-0.269854	0	0
47422	1.733302	9.574989	-1.115911	0.100993	0.342963	0.112420	-0.217362	-0.525930	-0.735613	0.644566	0.590634	-0.405638	-0.266729	0	0
47423	1.562959	9.358263	-1.170056	0.166409	0.491947	0.149873	-0.217360	-0.527300	-0.731441	0.645950	0.592407	-0.403803	-0.262195	0	0
47424	1.729988	8.805402	-0.888739	0.174057	0.615540	0.188682	-0.215879	-0.528810	-0.728787	0.647879	0.594308	-0.401469	-0.256656	0	0
47425	2.046422	8.427620	-0.539162	0.048079	0.688012	0.200182	-0.214670	-0.529500	-0.724608	0.650831	0.595574	-0.398328	-0.251087	0	0
47426	2.456933	8.847750	-0.659726	-0.164762	0.796624	0.302658	-0.214400	-0.530201	-0.725178	0.655716	0.595215	-0.394594	-0.245054	0	0
47427	2.946096	9.686930	-0.087747	-0.275213	0.804197	0.392380	-0.213998	-0.529632	-0.725708	0.661443	0.593809	-0.390983	-0.238780	0	0
47428	3.540556	10.328942	0.349329	-0.291443	0.738760	0.446556	-0.216683	-0.529175	-0.730558	0.667092	0.591809	-0.388123	-0.232616	0	0
47429	3.633353	9.922866	1.075011	-0.196074	0.548368	0.412905	-0.217760	-0.527822	-0.732949	0.671322	0.590145	-0.386468	-0.227371	0	0
47430	3.063347	9.227943	1.139794	-0.184599	0.411783	0.365363	-0.224475	-0.526591	-0.736639	0.674808	0.588343	-0.385538	-0.223264	0	0
47431	2.304865	9.204456	1.020405	-0.281381	0.306030	0.399917	-0.226894	-0.525471	-0.739838	0.678533	0.585551	-0.385219	-0.219840	0	0
47432	1.768135	9.876881	1.075893	-0.335095	0.310319	0.422851	-0.230252	-0.524439	-0.744390	0.682598	0.582253	-0.384933	-0.216490	0	0
47433	1.769079	10.792101	1.018465	-0.231846	0.456975	0.388713	-0.232674	-0.522034	-0.748092	0.686541	0.580129	-0.383590	-0.212062	0	0
47434	1.863484	10.924909	1.054061	0.038588	0.658762	0.339548	-0.235090	-0.522264	-0.747935	0.689538	0.580410	-0.381193	-0.205800	0	0
47435	1.731232	9.759670	0.928802	0.244924	0.808311	0.258129	-0.237229	-0.525398	-0.744883	0.691704	0.582739	-0.377625	-0.198391	0	0
47436	1.681136	8.964915	0.764752	0.062564	0.889295	0.228064	-0.232665	-0.526024	-0.740741	0.695120	0.583996	-0.372984	-0.191417	0	0
47437	1.916807	9.226551	1.068511	-0.199624	0.912499	0.207871	-0.229575	-0.526340	-0.742419	0.700055	0.583541	-0.367471	-0.185386	0	0
47438	2.566012	9.782153	1.411629	-0.190603	0.805653	0.219419	-0.228775	-0.524181	-0.744807	0.704509	0.582824	-0.362811	-0.179864	0	0
47439	3.095218	10.000544	1.532141	-0.026242	0.636825	0.201044	-0.227972	-0.523627	-0.745070	0.707324	0.583024	-0.359457	-0.174833	0	0
47440	2.958513	9.798994	1.481321	0.100841	0.468897	0.131450	-0.226626	-0.524974	-0.743225	0.708645	0.584031	-0.357142	-0.170822	0	0
47441	2.551474	9.529411	1.350501	0.107606	0.367458	0.063736	-0.226896	-0.524575	-0.741849	0.709442	0.585167	-0.355106	-0.167843	0	0
47442	2.132994	9.376166	1.401404	0.137032	0.338091	0.001852	-0.223800	-0.527894	-0.736009	0.709843	0.586654	-0.353004	-0.165375	0	0
47443	2.049709	9.180449	1.419582	0.098910	0.348024	-0.017628	-0.220582	-0.526887	-0.733838	0.710468	0.587967	-0.350605	-0.163114	0	0
47444	2.351042	9.151938	1.496448	0.005217	0.301144	-0.022709	-0.218970	-0.527558	-0.730887	0.711458	0.588532	-0.348393	-0.161492	0	0
47445	2.615529	9.268415	1.566274	0.017706	0.224111	-0.066547	-0.216818	-0.528676	-0.733668	0.712041	0.589223	-0.346446	-0.160590	0	0
47446	2.643440	9.327185	1.566688	0.079375	0.185181	-0.124961	-0.213997	-0.529319	-0.733178	0.712017	0.590478	-0.344572	-0.160119	0	0
47447	2.543796	9.218561	1.559635	0.141048	0.143630	-0.149761	-0.209975	-0.527789	-0.729911	0.711459	0.592192	-0.342901	-0.159856	0	0
47448	2.486742	9.045168	1.583265	0.128827	0.109391	-0.135854	-0.206748	-0.529917	-0.726754	0.710858	0.593712	-0.341574	-0.159733	0	0
47449	2.468847	9.095826	1.608813	0.069912	0.037691	-0.132960	-0.204598	-0.530686	-0.726260	0.710386	0.594682	-0.340638	-0.160219	0	0
47450	2.381546	9.354004	1.688440	0.055890	0.019400	-0.117201	-0.201644	-0.530933	-0.724670	0.709938	0.595474	-0.339942	-0.160745	0	0
47451	2.348954	9.550063	1.815953	0.140368	-0.033927	-0.088991	-0.201108	-0.530681	-0.723853	0.708877	0.596671	-0.339887	-0.161105	0	0
47452	2.206349	9.498901	1.614567	0.234772	-0.004093	-0.113220	-0.199627	-0.532798	-0.719450	0.707284	0.598676	-0.339666	-0.161131	0	0
47453	2.239047	9.397507	1.351537	0.291068	0.049930	-0.121535	-0.197210	-0.533229	-0.715413	0.705550	0.601175	-0.339060	-0.160707	0	0
47454	2.348744	9.457740	1.166683	0.327947	0.150203	-0.136713	-0.194922	-0.535663	-0.710350	0.703870	0.604155	-0.337750	-0.159652	0	0
47455	2.741047	9.455136	1.051157	0.303408	0.212600	-0.150620	-0.191430	-0.537345	-0.702286	0.702550	0.607081	-0.335833	-0.158405	0	0
47456	3.146507	9.433372	1.143203	0.221781	0.158257	-0.137168	-0.187265	-0.538800	-0.698574	0.701523	0.609314	-0.334284	-0.157658	0	0
47457	3.348742	9.378779	1.140192	0.204840	0.035274	-0.130978	-0.183101	-0.539976	-0.694716	0.700234	0.611180	-0.333570	-0.157676	0	0
47458	3.062312	9.329836	0.688836	0.299503	-0.040812	-0.115179	-0.182292	-0.541311	-0.692865	0.698090	0.613561	-0.333669	-0.157728	0	0
47459	2.829848	9.167802	0.495159	0.342862	-0.020871	-0.116621	-0.181349	-0.543160	-0.687224	0.695782	0.616240	-0.333650	-0.157524	0	0
47460	3.010988	9.197792	0.486048	0.275495	0.060145	-0.107514	-0.178791	-0.545666	-0.685431	0.694120	0.618574	-0.333049	-0.156978	0	0
47461	3.318141	9.489835	0.594375	0.238317	0.025104	-0.104400	-0.176911	-0.546387	-0.680581	0.692623	0.620541	-0.332615	-0.156748	0	0
47462	3.477688	9.594665	0.360162	0.267424	-0.034515	-0.092347	-0.176100	-0.548910	-0.676320	0.690709	0.622611	-0.332746	-0.156708	0	0
47463	3.199605	9.541051	0.219633	0.179539	-0.081874	-0.077830	-0.175160	-0.549280	-0.673487	0.689259	0.623903	-0.333125	-0.157149	0	0
47464	2.863540	9.491250	0.161551	-0.002961	-0.103576	-0.054594	-0.173418	-0.548210	-0.672521	0.688853	0.623868	-0.333541	-0.158178	0	0
47465	2.701056	9.391208	0.263238	-0.089935	-0.087148	-0.029970	-0.172475	-0.548999	-0.676093	0.689141	0.623131	-0.333829	-0.159219	0	0
47466	2.795912	9.242410	0.197461	-0.077192	-0.093997	-0.036175	-0.171808	-0.547239	-0.679444	0.689257	0.622536	-0.334177	-0.160310	0	0
47467	3.173157	9.268666	0.100514	-0.046133	-0.116301	-0.057520	-0.171669	-0.548506	-0.679894	0.689130	0.622142	-0.334565	-0.161573	0	0
47468	3.392207	9.461992	0.081705	-0.024926	-0.226231	-0.062633	-0.171002	-0.547227	-0.680813	0.688433	0.621778	-0.335742	-0.163493	0	0
47469	3.296784	9.494239	-0.000907	0.009705	-0.330850	-0.063172	-0.170192	-0.548351	-0.681946	0.687224	0.621428	-0.337662	-0.165936	0	0
47470	3.147161	9.569197	-0.092725	0.015618	-0.355077	-0.052668	-0.170463	-0.547604	-0.683415	0.685843	0.621085	-0.339848	-0.168449	0	0
47471	3.102067	9.524684	-0.072108	0.047666	-0.359563	-0.040208	-0.172472	-0.549097	-0.684120	0.684324	0.620853	-0.342166	-0.170778	0	0
47472	3.085214	9.257329	-0.190971	0.047760	-0.376272	-0.012006	-0.173680	-0.549067	-0.684241	0.682721	0.620538	-0.344796	-0.173031	0	0
47473	3.120873	9.151148	-0.314253	-0.015292	-0.383011	0.023116	-0.175294	-0.548021	-0.685004	0.681602	0.619599	-0.347551	-0.175282	0	0
47474	3.172038	9.263749	-0.284645	-0.059466	-0.462175	0.045440	-0.177173	-0.548095	-0.686072	0.680443	0.618183	-0.350925	-0.178041	0	0
47475	3.139611	9.423378	-0.334990	-0.018756	-0.540372	0.057446	-0.180930	-0.548063	-0.689835	0.678826	0.616795	-0.354947	-0.181031	0	0
47476	3.012697	9.455052	-0.416156	0.041193	-0.606656	0.025412	-0.183079	-0.547872	-0.689804	0.676458	0.615837	-0.359341	-0.184453	0	0
47477	2.543847	9.349413	-0.665658	0.089428	-0.725285	0.019613	-0.186838	-0.547742	-0.691660	0.673387	0.614932	-0.364553	-0.188438	0	0
47478	1.892062	9.157900	-1.059747	0.089170	-0.752190	0.026673	-0.191404	-0.547374	-0.690779	0.670134	0.613962	-0.369991	-0.192556	0	0
47479	1.280090	8.957429	-1.182934	0.051351	-0.647363	-0.020369	-0.195425	-0.549261	-0.690793	0.667426	0.613050	-0.374322	-0.196457	0	0
47480	1.110024	8.959185	-1.303715	-0.052802	-0.480830	-0.067330	-0.196765	-0.550088	-0.690396	0.665815	0.611958	-0.377062	-0.200053	0	0
47481	1.301149	9.346219	-1.267068	-0.134186	-0.350913	-0.098640	-0.195958	-0.550308	-0.693948	0.665152	0.610674	-0.378545	-0.203355	0	0
47482	1.554676	9.678576	-1.001811	-0.146654	-0.249906	-0.087500	-0.195963	-0.548087	-0.698228	0.664926	0.609478	-0.379427	-0.206023	0	0
47483	1.638471	9.760227	-0.812090	-0.123036	-0.217605	-0.090782	-0.196365	-0.548157	-0.700946	0.664692	0.608509	-0.380084	-0.208419	0	0
47484	1.558144	9.649523	-0.854643	-0.063668	-0.172054	-0.115035	-0.195433	-0.545306	-0.702768	0.664189	0.608121	-0.380447	-0.210479	0	0
47485	1.599901	9.468188	-1.056610	-0.040622	-0.112953	-0.124306	-0.193145	-0.547052	-0.702988	0.663765	0.608051	-0.380371	-0.212151	0	0
47486	1.716025	9.237246	-1.046490	-0.045953	-0.052738	-0.115997	-0.190734	-0.545423	-0.702419	0.663603	0.608034	-0.379969	-0.213421	0	0
47487	1.859184	9.111183	-1.021888	-0.095951	-0.017370	-0.124795	-0.189798	-0.544153	-0.703205	0.663867	0.607807	-0.379134	-0.214728	0	0
47488	1.864821	9.312776	-1.032865	-0.125034	-0.016095	-0.114279	-0.187513	-0.544734	-0.704882	0.664325	0.607333	-0.378330	-0.216065	0	0
47489	1.883149	9.376233	-0.967785	-0.080508	0.028118	-0.089110	-0.185771	-0.543592	-0.707042	0.664734	0.607177	-0.377440	-0.216803	0	0
47490	2.075210	9.476830	-0.909690	-0.072947	0.090514	-0.092271	-0.183755	-0.544038	-0.708167	0.665323	0.607194	-0.376174	-0.217150	0	0
47491	2.330875	9.559166	-0.779695	-0.073247	0.132768	-0.074383	-0.182411	-0.544778	-0.708071	0.666107	0.607259	-0.374691	-0.217127	0	0
47492	2.602469	9.564103	-0.699180	-0.061091	0.162592	-0.052998	-0.180405	-0.542138	-0.708009	0.666976	0.607360	-0.373209	-0.216730	0	0
47493	2.746751	9.401660	-0.549092	-0.032361	0.169868	-0.049354	-0.179597	-0.543036	-0.706688	0.667701	0.607681	-0.371719	-0.216160	0	0
47494	2.844065	9.129099	-0.618674	-0.039363	0.168208	-0.056467	-0.177988	-0.542520	-0.706146	0.668446	0.607947	-0.370225	-0.215672	0	0
47495	2.914792	8.972579	-0.699577	-0.056026	0.166742	-0.038854	-0.176381	-0.541111	-0.707479	0.669322	0.608059	-0.368770	-0.215133	0	0
47496	3.004817	9.051879	-0.853884	-0.097352	0.190416	-0.003489	-0.175041	-0.540287	-0.707740	0.670609	0.607782	-0.367326	-0.214373	0	0
47497	3.182554	9.132789	-0.851447	-0.110215	0.207737	-0.024679	-0.172887	-0.541845	-0.709855	0.671990	0.607560	-0.365567	-0.213684	0	0
47498	3.377756	9.109655	-0.580484	-0.110082	0.179574	-0.035516	-0.172758	-0.540151	-0.709802	0.673238	0.607282	-0.363978	-0.213258	0	0
47499	3.460337	9.322342	-0.714361	-0.138950	0.122617	-0.043067	-0.170204	-0.541162	-0.711497	0.674441	0.606743	-0.362620	-0.213306	0	0
47500	3.483311	9.419887	-0.497739	-0.111100	0.115805	-0.009443	-0.171549	-0.540295	-0.710909	0.675510	0.606219	-0.361623	-0.213104	0	0
47501	3.332827	9.485166	-0.156204	-0.075826	0.107487	0.015391	-0.170482	-0.538048	-0.711257	0.676400	0.605854	-0.360858	-0.212614	0	0
47502	3.147085	9.549759	-0.239423	-0.126524	0.057293	0.085678	-0.170614	-0.538909	-0.710603	0.677548	0.604749	-0.360808	-0.212188	0	0
47503	3.075678	9.266878	-0.080602	-0.127884	0.057787	0.136977	-0.172095	-0.537150	-0.711753	0.678832	0.603481	-0.361006	-0.211359	0	0
47504	2.943282	9.133407	0.128181	-0.216152	0.083537	0.143967	-0.176260	-0.536194	-0.712217	0.680728	0.601600	-0.360950	-0.210717	0	0
47505	2.779323	9.402370	0.559242	-0.307687	0.042434	0.192940	-0.178942	-0.536582	-0.717230	0.683151	0.598860	-0.361207	-0.210242	0	0
47506	2.542109	9.738004	1.237906	-0.322059	0.051254	0.191205	-0.182976	-0.534171	-0.719553	0.685650	0.596003	-0.361423	-0.209851	0	0
47507	2.303647	10.568811	1.580594	-0.332898	0.035253	0.187542	-0.183513	-0.533107	-0.728352	0.688172	0.593072	-0.361632	-0.209540	0	0
47508	2.116928	11.434514	1.645365	-0.243682	0.074170	0.154480	-0.185935	-0.530859	-0.731379	0.690196	0.590921	-0.361623	-0.208975	0	0
47509	1.637835	10.668406	1.653294	0.034055	0.147747	0.148885	-0.189690	-0.532354	-0.730296	0.690863	0.590883	-0.361584	-0.206937	0	0
47510	1.065775	9.543646	0.654841	0.139404	0.289955	0.076059	-0.190495	-0.532878	-0.725135	0.691236	0.592109	-0.360400	-0.204234	0	0
47511	0.956088	9.221219	0.721311	-0.080886	0.477556	0.000574	-0.189018	-0.533251	-0.722717	0.693449	0.592481	-0.356958	-0.201684	0	0
47512	1.727537	10.067993	1.706314	-0.312880	0.618583	0.046493	-0.185801	-0.531245	-0.727041	0.697587	0.591327	-0.352376	-0.198836	0	0
47513	2.659424	10.592342	2.342400	-0.212523	0.498070	0.139507	-0.183657	-0.529843	-0.728653	0.700891	0.590293	-0.349322	-0.195656	0	0
47514	3.300811	9.965478	1.947949	-0.006367	0.284775	0.135147	-0.184595	-0.530079	-0.729738	0.702185	0.590284	-0.348174	-0.193069	0	0
47515	3.287009	8.901897	1.601682	-0.004680	0.097685	0.042066	-0.186748	-0.528813	-0.727224	0.702669	0.590240	-0.347753	-0.192201	0	0
47516	2.803176	8.616371	1.610654	-0.216398	-0.127508	-0.021806	-0.186213	-0.527783	-0.729508	0.703462	0.588505	-0.348163	-0.193873	0	0
47517	2.179921	9.008049	1.655976	-0.350579	-0.294238	-0.014333	-0.186485	-0.526473	-0.730823	0.704506	0.585453	-0.349490	-0.196909	0	0
47518	1.639877	9.352681	1.660876	-0.273427	-0.272595	-0.001472	-0.189575	-0.525281	-0.736460	0.705150	0.582950	-0.350915	-0.199477	0	0
47519	1.403658	9.275558	1.581991	-0.114328	-0.105143	-0.031671	-0.189846	-0.523933	-0.739405	0.705425	0.581985	-0.351265	-0.200704	0	0
47520	1.645085	9.076017	1.562018	-0.051934	0.035431	-0.085433	-0.189178	-0.522133	-0.744523	0.705685	0.581949	-0.350467	-0.201289	0	0
47521	2.065595	9.025393	1.633078	-0.072447	0.054009	-0.123486	-0.187028	-0.523068	-0.742946	0.706089	0.581918	-0.349240	-0.202091	0	0
47522	2.393162	9.257111	1.684713	-0.087953	0.019157	-0.156552	-0.184212	-0.522510	-0.739289	0.706358	0.581845	-0.348062	-0.203391	0	0
47523	2.522631	9.349296	1.822797	-0.002445	-0.024401	-0.199033	-0.181531	-0.521009	-0.739544	0.705929	0.582404	-0.347089	-0.204937	0	0
47524	2.477468	9.197974	1.914029	0.047375	-0.098938	-0.224094	-0.179253	-0.519783	-0.739803	0.704855	0.583275	-0.346627	-0.206930	0	0
47525	2.371047	8.938713	1.879017	0.040959	-0.107981	-0.220601	-0.176430	-0.520658	-0.741496	0.703837	0.584031	-0.346203	-0.208961	0	0
47526	2.519223	8.783596	1.774001	-0.043356	-0.133224	-0.235196	-0.174015	-0.520258	-0.742871	0.703143	0.584224	-0.345721	-0.211542	0	0
47527	2.608458	8.933304	1.814126	-0.101155	-0.155122	-0.232008	-0.171067	-0.518393	-0.740805	0.702763	0.583905	-0.345261	-0.214415	0	0
47528	2.660508	9.244986	1.847074	-0.081720	-0.231403	-0.232460	-0.168648	-0.519246	-0.743037	0.701948	0.583599	-0.345396	-0.217676	0	0
47529	2.570762	9.369593	1.843379	-0.040359	-0.227549	-0.230523	-0.164627	-0.516737	-0.745451	0.700958	0.583528	-0.345579	-0.220745	0	0
47530	2.638142	9.375658	1.729853	0.010594	-0.193856	-0.245189	-0.163149	-0.516724	-0.747507	0.699691	0.583984	-0.345572	-0.223552	0	0
47531	2.874347	9.185727	1.651873	0.037356	-0.159322	-0.229897	-0.159530	-0.514818	-0.747896	0.698478	0.584588	-0.345449	-0.225944	0	0
47532	3.153582	9.025709	1.574988	0.014440	-0.159892	-0.214112	-0.158316	-0.516853	-0.746752	0.697364	0.585031	-0.345389	-0.228317	0	0
47533	3.288710	9.067011	1.648634	-0.000077	-0.236236	-0.223520	-0.154563	-0.514966	-0.746463	0.696115	0.585158	-0.345753	-0.231234	0	0
47534	3.286643	9.188366	1.760796	0.012322	-0.320348	-0.197504	-0.154024	-0.515506	-0.748119	0.694483	0.585148	-0.346895	-0.234432	0	0
47535	3.218626	9.194413	1.749034	0.049125	-0.405067	-0.174930	-0.151611	-0.514436	-0.747840	0.692463	0.585028	-0.348828	-0.237816	0	0
47536	3.093084	9.145993	1.596297	0.091118	-0.435071	-0.134289	-0.152550	-0.514716	-0.747022	0.690095	0.585054	-0.351309	-0.240963	0	0
47537	2.983275	9.051744	1.531049	0.130701	-0.456020	-0.136922	-0.153485	-0.516454	-0.744348	0.687486	0.585210	-0.354001	-0.244080	0	0
47538	3.090562	8.980838	1.289336	0.136428	-0.445064	-0.146573	-0.153753	-0.517208	-0.742057	0.684757	0.585540	-0.356571	-0.247198	0	0
47539	2.928050	9.346882	1.257515	0.162577	-0.442084	-0.114624	-0.154023	-0.516665	-0.740812	0.682040	0.585836	-0.359364	-0.249950	0	0
47540	2.744000	9.545008	1.019275	0.258818	-0.456349	-0.080781	-0.156976	-0.517219	-0.738348	0.678683	0.586709	-0.362685	-0.252233	0	0
47541	2.761126	9.863309	0.779081	0.326960	-0.448098	-0.103511	-0.157505	-0.520437	-0.733278	0.674973	0.588034	-0.365980	-0.254333	0	0
47542	2.601760	10.297372	0.638516	0.276704	-0.479322	-0.080862	-0.158040	-0.521539	-0.727868	0.671387	0.588936	-0.369477	-0.256672	0	0
47543	2.369678	10.215441	0.304625	0.225457	-0.487677	-0.049187	-0.159380	-0.523020	-0.723684	0.668227	0.589243	-0.373079	-0.258995	0	0
47544	1.830604	9.992007	0.097187	0.179078	-0.510672	0.000161	-0.161796	-0.523633	-0.719188	0.665268	0.589073	-0.376989	-0.261323	0	0
47545	1.561522	9.741928	0.030635	0.127884	-0.463193	0.039275	-0.164745	-0.525266	-0.719070	0.662965	0.588435	-0.380675	-0.263264	0	0
47546	1.644437	9.808959	-0.150278	0.037476	-0.455381	0.123896	-0.169040	-0.525758	-0.717948	0.661341	0.586972	-0.384556	-0.264969	0	0
47547	1.697538	10.276004	-0.337531	-0.041980	-0.508398	0.191356	-0.174950	-0.524787	-0.717304	0.660225	0.584485	-0.388966	-0.266807	0	0
47548	1.340063	10.706490	-0.303604	-0.092204	-0.536053	0.213183	-0.180586	-0.525660	-0.716722	0.659247	0.581572	-0.393538	-0.268879	0	0
47549	0.840116	10.760549	-0.182140	-0.056481	-0.480317	0.199611	-0.187567	-0.524995	-0.720155	0.658299	0.579006	-0.397745	-0.270542	0	0
47550	0.614499	10.304932	-0.062856	-0.016824	-0.311868	0.160211	-0.191460	-0.525047	-0.720111	0.657596	0.577374	-0.400718	-0.271353	0	0
47551	0.926994	10.019256	-0.378498	0.003697	-0.231372	0.148364	-0.194816	-0.525407	-0.719540	0.657124	0.576076	-0.403136	-0.271671	0	0
47552	1.333463	9.560526	-0.425153	0.020799	-0.212685	0.118410	-0.198710	-0.524988	-0.721521	0.656476	0.575119	-0.405311	-0.272029	0	0
47553	1.322746	9.256886	-0.365417	-0.054949	-0.289717	0.043430	-0.201662	-0.525496	-0.721095	0.655803	0.573701	-0.407341	-0.273610	0	0
47554	0.980443	9.532280	-0.344297	-0.163627	-0.365743	-0.012147	-0.204625	-0.522000	-0.722443	0.655223	0.571634	-0.409259	-0.276448	0	0
47555	0.731250	10.088515	-0.529463	-0.112703	-0.340046	-0.027700	-0.205696	-0.522811	-0.723001	0.654456	0.569986	-0.411039	-0.279017	0	0
47556	0.538117	10.152971	-0.651425	0.073948	-0.206316	-0.050971	-0.205426	-0.523393	-0.722615	0.653052	0.570064	-0.412344	-0.280218	0	0
47557	0.623465	9.610715	-0.842110	0.168126	-0.063383	-0.046216	-0.205299	-0.521469	-0.720242	0.651752	0.571107	-0.412984	-0.280180	0	0
47558	0.996171	9.185387	-0.625254	0.095587	0.089465	-0.066753	-0.203144	-0.523825	-0.718439	0.651396	0.572216	-0.412329	-0.279707	0	0
47559	1.447379	9.181449	-0.515087	-0.020357	0.061290	-0.044412	-0.202073	-0.523333	-0.716260	0.651684	0.572379	-0.411635	-0.279726	0	0
47560	1.721103	9.310224	-0.512473	-0.047536	0.018433	-0.045721	-0.202614	-0.521920	-0.715664	0.651912	0.572268	-0.411164	-0.280114	0	0
47561	1.731871	9.261870	-0.478077	-0.021243	-0.016577	-0.059125	-0.201808	-0.522221	-0.715683	0.651839	0.572272	-0.410890	-0.280680	0	0
47562	1.622767	9.143366	-0.473309	-0.053106	-0.047297	-0.050552	-0.200604	-0.521032	-0.713211	0.651815	0.571960	-0.410802	-0.281497	0	0
47563	1.569695	9.132694	-0.462821	-0.098897	-0.030714	-0.017867	-0.198996	-0.519897	-0.714961	0.652238	0.571252	-0.410637	-0.282195	0	0
47564	1.739364	9.145493	-0.375864	-0.090566	0.027190	0.016969	-0.200879	-0.518415	-0.715979	0.652922	0.570627	-0.410345	-0.282302	0	0
47565	1.955327	9.037760	-0.204730	-0.078456	0.072903	0.042890	-0.201145	-0.519088	-0.717222	0.653821	0.570097	-0.409907	-0.281929	0	0
47566	2.234518	9.130217	-0.235376	-0.117841	0.041033	0.096427	-0.201951	-0.518906	-0.718158	0.654940	0.569004	-0.409901	-0.281548	0	0
47567	2.297590	9.371696	-0.225633	-0.122749	0.025639	0.142262	-0.203840	-0.515604	-0.718302	0.656173	0.567642	-0.410212	-0.280973	0	0
47568	2.168555	9.272244	-0.272173	-0.077237	0.022934	0.122971	-0.206260	-0.514405	-0.718779	0.657057	0.566652	-0.410588	-0.280355	0	0
47569	2.202897	9.231586	-0.398397	-0.039062	0.083790	0.119941	-0.207603	-0.514387	-0.718218	0.657986	0.566092	-0.410624	-0.279251	0	0
47570	2.247128	8.989648	-0.200227	-0.033316	0.119578	0.113111	-0.208132	-0.516908	-0.718838	0.658987	0.565699	-0.410431	-0.277970	0	0
47571	2.408305	8.710988	-0.039114	-0.097159	0.193467	0.123965	-0.211894	-0.515954	-0.719579	0.660701	0.565041	-0.409605	-0.276454	0	0
47572	2.947018	8.944119	0.115280	-0.201228	0.323160	0.166772	-0.210958	-0.514546	-0.720224	0.663622	0.563873	-0.407901	-0.274353	0	0
47573	3.415321	9.608130	0.649424	-0.342281	0.304836	0.286304	-0.211500	-0.512608	-0.723963	0.667603	0.561212	-0.406569	-0.272119	0	0
47574	3.704190	10.067415	1.396260	-0.436255	0.138539	0.436907	-0.216070	-0.509827	-0.729532	0.671796	0.556846	-0.406948	-0.270198	0	0
47575	3.389313	9.369860	1.651844	-0.336231	-0.026043	0.438028	-0.225744	-0.506461	-0.736926	0.674774	0.552666	-0.408672	-0.268751	0	0
47576	2.764298	8.581652	1.359368	-0.309636	-0.138913	0.335012	-0.231391	-0.502992	-0.740555	0.676816	0.548784	-0.410671	-0.268524	0	0
47577	2.233964	8.873016	1.032766	-0.442863	-0.181006	0.228348	-0.236362	-0.501393	-0.743573	0.679148	0.544293	-0.411979	-0.269772	0	0
47578	1.896490	10.289506	1.351146	-0.478750	-0.187422	0.152172	-0.240394	-0.499111	-0.752564	0.681389	0.539859	-0.412826	-0.271727	0	0
47579	1.559364	11.689009	1.672073	-0.290601	-0.167996	0.150242	-0.243352	-0.496785	-0.758438	0.682707	0.536740	-0.414008	-0.272798	0	0
47580	1.266744	11.754082	1.515759	0.057477	0.015193	0.123396	-0.246850	-0.494286	-0.758997	0.682804	0.536620	-0.414767	-0.271637	0	0
47581	1.330829	10.701645	1.345122	0.186137	0.286020	0.073406	-0.246305	-0.497371	-0.754615	0.683221	0.538309	-0.413722	-0.268825	0	0
47582	1.621114	9.803873	1.640045	-0.054494	0.334088	0.061432	-0.244296	-0.495390	-0.756614	0.685064	0.538536	-0.411664	-0.266830	0	0
47583	2.000432	9.936960	1.340145	-0.372973	0.244872	0.109289	-0.244574	-0.492232	-0.758277	0.688398	0.536130	-0.409583	-0.266298	0	0
47584	2.319305	10.268070	1.568900	-0.356150	0.250139	0.119011	-0.243233	-0.490969	-0.765323	0.691649	0.533812	-0.407588	-0.265591	0	0
47585	2.540196	10.155572	1.735407	-0.157282	0.172143	0.105827	-0.242164	-0.488989	-0.766360	0.693502	0.532700	-0.406548	-0.264584	0	0
47586	2.609724	9.574199	1.660080	-0.065093	0.106849	0.080954	-0.243507	-0.488779	-0.767969	0.694505	0.532162	-0.406106	-0.263714	0	0
47587	2.637852	9.123165	1.577684	-0.099210	0.003026	0.060748	-0.245658	-0.487204	-0.772789	0.695239	0.531184	-0.406151	-0.263682	0	0
47588	2.602219	8.967153	1.587397	-0.171293	-0.134005	0.040209	-0.245662	-0.485758	-0.774102	0.695717	0.529436	-0.406883	-0.264805	0	0
47589	2.486172	8.969913	1.694549	-0.185277	-0.202790	0.012342	-0.247818	-0.482834	-0.776022	0.695939	0.527506	-0.407870	-0.266549	0	0
47590	2.341808	8.916313	1.688116	-0.141139	-0.251142	-0.031115	-0.249431	-0.481911	-0.777606	0.695582	0.525941	-0.409115	-0.268659	0	0
47591	2.158782	8.837723	1.560322	-0.084313	-0.255944	-0.069821	-0.248224	-0.481354	-0.778418	0.694825	0.524898	-0.410301	-0.270839	0	0
47592	2.024071	8.784296	1.542147	-0.064745	-0.180867	-0.115219	-0.248360	-0.480450	-0.780699	0.694118	0.524392	-0.410814	-0.272847	0	0
47593	2.183355	8.949843	1.608375	-0.076314	-0.094994	-0.139503	-0.246890	-0.478369	-0.780377	0.693783	0.524123	-0.410533	-0.274633	0	0
47594	2.397371	9.186799	1.805736	-0.036517	-0.064324	-0.142780	-0.244341	-0.477522	-0.782827	0.693326	0.524241	-0.410167	-0.276103	0	0
47595	2.597507	9.248701	1.873999	0.013369	-0.068830	-0.158614	-0.243134	-0.477280	-0.782289	0.692574	0.524740	-0.409847	-0.277515	0	0
47596	2.685705	9.065793	1.786610	0.044138	-0.053429	-0.195560	-0.240716	-0.477624	-0.782057	0.691589	0.525660	-0.409350	-0.278961	0	0
47597	2.719490	8.945022	1.745227	0.035895	-0.070513	-0.226639	-0.237629	-0.477572	-0.781275	0.690519	0.526581	-0.408744	-0.280758	0	0
47598	2.613713	9.015925	1.698116	-0.000108	-0.067288	-0.225826	-0.235747	-0.478137	-0.783219	0.689619	0.527275	-0.408055	-0.282663	0	0
47599	2.625599	9.283187	1.778311	-0.022091	-0.096131	-0.217254	-0.231723	-0.477252	-0.782694	0.688771	0.527676	-0.407508	-0.284763	0	0
47600	2.664860	9.410155	1.966324	0.020469	-0.117582	-0.197827	-0.228504	-0.476379	-0.780799	0.687630	0.528251	-0.407366	-0.286652	0	0
47601	2.771323	9.419370	1.969522	0.068762	-0.126300	-0.188030	-0.226088	-0.476149	-0.780956	0.686259	0.529061	-0.407437	-0.288336	0	0
47602	2.855487	9.433022	1.846824	0.120116	-0.131078	-0.156973	-0.223942	-0.475842	-0.777979	0.684646	0.530109	-0.407887	-0.289607	0	0
47603	2.890606	9.346247	1.675234	0.162085	-0.127560	-0.177153	-0.222597	-0.477061	-0.775586	0.682803	0.531500	-0.408290	-0.290837	0	0
47604	2.893053	9.205478	1.560822	0.205779	-0.119671	-0.193755	-0.220715	-0.478162	-0.772652	0.680665	0.533310	-0.408710	-0.291945	0	0
47605	2.960156	9.012495	1.636555	0.222335	-0.124512	-0.207888	-0.218288	-0.481938	-0.770898	0.678417	0.535231	-0.409099	-0.293114	0	0
47606	2.951550	8.968649	1.704025	0.205561	-0.188922	-0.197741	-0.215605	-0.481681	-0.766298	0.675972	0.536842	-0.409958	-0.294614	0	0
47607	2.792067	8.956052	1.773851	0.221330	-0.270535	-0.128338	-0.214530	-0.482522	-0.761578	0.673354	0.537982	-0.411753	-0.296022	0	0
47608	2.739556	8.882248	1.563365	0.245561	-0.285419	-0.093858	-0.215332	-0.484442	-0.757279	0.670587	0.539137	-0.413929	-0.297166	0	0
47609	2.674116	9.157748	1.000794	0.343289	-0.250507	-0.106573	-0.214656	-0.486390	-0.753269	0.667443	0.541044	-0.416058	-0.297802	0	0
47610	2.486272	9.503860	0.496523	0.450615	-0.167050	-0.065880	-0.213710	-0.489094	-0.747384	0.664118	0.543786	-0.418189	-0.297258	0	0
47611	2.565216	9.697087	0.622665	0.507897	-0.052681	-0.068534	-0.213704	-0.492129	-0.738507	0.660990	0.547196	-0.419680	-0.295866	0	0
47612	2.816985	9.728372	0.731261	0.491122	-0.061340	-0.082846	-0.213022	-0.496241	-0.732664	0.657804	0.550565	-0.421116	-0.294676	0	0
47613	2.848434	9.826029	0.562981	0.429068	-0.149419	-0.065929	-0.212482	-0.498439	-0.723766	0.654681	0.553131	-0.423008	-0.294114	0	0
47614	2.358510	9.831696	0.482907	0.263563	-0.242743	-0.017428	-0.213819	-0.500799	-0.718251	0.652152	0.554177	-0.425309	-0.294445	0	0
47615	1.778108	9.976506	0.259387	0.060874	-0.211885	0.030001	-0.213553	-0.500613	-0.714304	0.651069	0.553734	-0.427047	-0.295158	0	0
47616	1.548712	10.283067	0.160966	-0.013503	-0.037772	0.082199	-0.216236	-0.501272	-0.713750	0.651236	0.553147	-0.427744	-0.294881	0	0
47617	1.703535	10.305303	0.211287	0.050509	0.052359	0.127144	-0.216375	-0.499575	-0.713557	0.651619	0.553005	-0.428264	-0.293544	0	0
47618	2.023415	9.815871	0.179058	0.181164	0.063393	0.157634	-0.219054	-0.502177	-0.708442	0.651361	0.553658	-0.429289	-0.291382	0	0
47619	2.294203	9.340103	0.036893	0.196124	0.002988	0.160794	-0.221064	-0.503891	-0.705755	0.650816	0.554173	-0.430739	-0.289473	0	0
47620	2.466852	9.406337	-0.129224	0.101514	-0.078418	0.184694	-0.223345	-0.504103	-0.706551	0.650460	0.553773	-0.432602	-0.288260	0	0
47621	2.430127	9.755222	-0.344822	0.058027	-0.142792	0.184144	-0.227907	-0.505173	-0.704628	0.650110	0.552863	-0.434726	-0.287598	0	0
47622	2.155426	9.895879	-0.489120	0.177951	-0.207112	0.164717	-0.232068	-0.505549	-0.702552	0.648707	0.552668	-0.437529	-0.286890	0	0
47623	1.737771	9.674658	-0.606187	0.256083	-0.205837	0.138552	-0.233274	-0.506875	-0.699045	0.646839	0.553059	-0.440370	-0.286007	0	0
47624	1.489821	9.587618	-0.625176	0.163269	-0.161659	0.117384	-0.237705	-0.507019	-0.694510	0.645568	0.553096	-0.442567	-0.285414	0	0
47625	1.285060	9.525640	-0.623770	0.037271	-0.155662	0.118843	-0.239039	-0.510140	-0.692827	0.645058	0.552304	-0.444340	-0.285348	0	0
47626	1.120732	9.454653	-0.921963	0.040561	-0.091501	0.041511	-0.239844	-0.510109	-0.693361	0.644555	0.552081	-0.445311	-0.285399	0	0
47627	1.243252	9.621947	-0.974832	0.089749	0.055386	-0.056444	-0.239981	-0.509744	-0.690628	0.644181	0.553019	-0.444899	-0.285070	0	0
47628	1.444667	9.878092	-0.809297	0.131793	0.143143	-0.066419	-0.238371	-0.509557	-0.688056	0.643908	0.554532	-0.444022	-0.284114	0	0
47629	1.609631	9.968463	-0.954167	0.217103	0.174732	-0.020014	-0.237831	-0.510908	-0.685251	0.643448	0.556473	-0.443399	-0.282328	0	0
47630	1.687524	9.935880	-1.052636	0.273935	0.224906	-0.015991	-0.235007	-0.513212	-0.680190	0.642882	0.558899	-0.442672	-0.279957	0	0
47631	1.610495	9.786396	-1.063501	0.256287	0.231316	0.006120	-0.235139	-0.514434	-0.676148	0.642505	0.561134	-0.441930	-0.277513	0	0
47632	1.528136	9.539712	-1.073796	0.223243	0.246354	0.033547	-0.234871	-0.515024	-0.669235	0.642440	0.563062	-0.441191	-0.274923	0	0
47633	1.543557	9.379774	-1.038414	0.179694	0.329706	0.027758	-0.231777	-0.517457	-0.664998	0.642964	0.564976	-0.439714	-0.272123	0	0
47634	1.651526	9.216673	-0.879806	0.166688	0.351314	0.012805	-0.231776	-0.517932	-0.662837	0.643607	0.566903	-0.438018	-0.269317	0	0
47635	1.780139	8.990829	-0.720091	0.168095	0.400551	0.036088	-0.229094	-0.517471	-0.660950	0.644503	0.568887	-0.436085	-0.266108	0	0
47636	2.029158	8.907959	-0.668493	0.150529	0.455713	0.029261	-0.228284	-0.519274	-0.657210	0.645713	0.570897	-0.433751	-0.262664	0	0
47637	2.381498	8.996901	-0.581319	0.118044	0.481963	0.036316	-0.227483	-0.518123	-0.652694	0.647217	0.572750	-0.431144	-0.259196	0	0
47638	2.567144	9.177492	-0.514396	0.090978	0.439214	0.030603	-0.224790	-0.521022	-0.652411	0.648671	0.574300	-0.428749	-0.256084	0	0
47639	2.579123	9.296656	-0.572702	0.069486	0.410806	0.021507	-0.224793	-0.520230	-0.649938	0.650082	0.575697	-0.426376	-0.253317	0	0
47640	2.588184	9.328380	-0.572663	0.053127	0.406983	0.026733	-0.222918	-0.518877	-0.649100	0.651582	0.576915	-0.424057	-0.250570	0	0
47641	2.587875	9.345368	-0.563171	0.057989	0.402987	0.046171	-0.221976	-0.520086	-0.646702	0.653064	0.578095	-0.421835	-0.247727	0	0
47642	2.619603	8.996387	-0.395871	0.061949	0.408662	0.033846	-0.220628	-0.521447	-0.650434	0.654516	0.579324	-0.419555	-0.244879	0	0
47643	2.574198	8.723672	-0.380764	0.032924	0.440839	-0.019063	-0.219825	-0.520840	-0.646887	0.656119	0.580687	-0.416633	-0.242339	0	0
47644	2.578462	8.417891	-0.195374	0.007108	0.451453	-0.061504	-0.217142	-0.520034	-0.647709	0.657810	0.582039	-0.413370	-0.240087	0	0
47645	2.584975	8.199514	-0.280188	-0.062736	0.483041	-0.068584	-0.212843	-0.521609	-0.645090	0.659997	0.583054	-0.409637	-0.238010	0	0
47646	2.849258	8.383918	-0.612893	-0.166955	0.537325	0.002105	-0.211506	-0.519342	-0.646528	0.663175	0.583175	-0.405742	-0.235541	0	0
47647	3.370618	9.097467	0.151195	-0.298634	0.649538	0.095960	-0.208016	-0.519271	-0.646975	0.667761	0.582309	-0.401283	-0.232345	0	0
47648	4.179788	10.403690	0.635588	-0.414869	0.587704	0.186901	-0.207080	-0.517330	-0.652363	0.672958	0.580099	-0.397516	-0.229331	0	0
47649	4.445487	10.758133	1.057523	-0.206325	0.378723	0.225034	-0.208429	-0.514493	-0.657423	0.676180	0.578655	-0.395802	-0.226450	0	0
47650	3.882940	9.524387	0.847358	0.103966	0.191449	0.135697	-0.212454	-0.514882	-0.661060	0.676647	0.579212	-0.395575	-0.224015	0	0
47651	3.378569	8.699484	0.154442	-0.052319	0.209684	0.097469	-0.213397	-0.514210	-0.658580	0.678013	0.578910	-0.394614	-0.222355	0	0
47652	3.177975	9.317338	0.398794	-0.342538	0.148566	0.168675	-0.212325	-0.512988	-0.663584	0.680959	0.576209	-0.393863	-0.221699	0	0
47653	3.003949	10.557149	0.706673	-0.337020	-0.007778	0.201267	-0.214746	-0.510828	-0.668926	0.683330	0.573066	-0.394338	-0.221705	0	0
47654	2.568264	10.898822	0.738870	0.012971	0.001207	0.172444	-0.219046	-0.509400	-0.671278	0.683648	0.572437	-0.395392	-0.220468	0	0
47655	2.027140	9.959228	0.729353	0.203688	0.101680	0.127871	-0.221189	-0.511412	-0.667782	0.683182	0.573515	-0.395886	-0.218214	0	0
47656	1.783665	9.029881	0.642231	0.010067	0.162648	0.111834	-0.221725	-0.511881	-0.665343	0.684018	0.573457	-0.395482	-0.216475	0	0
47657	1.847647	9.006783	0.803248	-0.252555	0.219042	0.114891	-0.221726	-0.511243	-0.668450	0.686592	0.571718	-0.394100	-0.215442	0	0
47658	2.065151	9.571540	1.106569	-0.317739	0.238580	0.130646	-0.222269	-0.508573	-0.673253	0.689632	0.569492	-0.392564	-0.214429	0	0
47659	2.296600	10.117096	1.099927	-0.186179	0.242547	0.123939	-0.223883	-0.507317	-0.677002	0.691922	0.568212	-0.391199	-0.212937	0	0
47660	2.590859	9.937933	1.054942	0.005260	0.262473	0.103392	-0.224693	-0.505546	-0.679383	0.693144	0.568363	-0.390024	-0.210705	0	0
47661	2.742780	9.574095	0.816809	0.069151	0.203606	0.060768	-0.225762	-0.507240	-0.678473	0.693687	0.569007	-0.389105	-0.208872	0	0
47662	2.604010	9.365232	0.833384	0.011126	0.084071	0.056323	-0.224690	-0.507075	-0.674401	0.694076	0.569004	-0.388907	-0.207954	0	0
47663	2.454344	9.464480	0.881002	-0.075126	0.053378	0.045275	-0.226299	-0.507262	-0.676972	0.694821	0.568391	-0.388638	-0.207644	0	0
47664	2.295502	9.658239	0.922811	-0.028687	0.039273	0.055965	-0.226437	-0.506134	-0.676662	0.695260	0.568019	-0.388666	-0.207138	0	0
47665	2.095062	9.729848	0.834273	0.060549	0.133918	0.033908	-0.227375	-0.506669	-0.677076	0.695520	0.568563	-0.388050	-0.205926	0	0
47666	2.224087	9.596255	0.940345	0.048774	0.244369	0.022175	-0.225760	-0.508151	-0.675783	0.696243	0.569282	-0.386617	-0.204186	0	0
47667	2.522703	9.344358	1.047700	0.047657	0.270686	0.001064	-0.225094	-0.506849	-0.671533	0.697031	0.570138	-0.384831	-0.202475	0	0
47668	2.698458	9.177628	1.160270	0.046631	0.212979	-0.038242	-0.222944	-0.507442	-0.672529	0.697513	0.571005	-0.383263	-0.201340	0	0
47669	2.824222	8.971151	1.307716	0.015697	0.180552	-0.031497	-0.221068	-0.506705	-0.669535	0.698068	0.571573	-0.381850	-0.200489	0	0
47670	2.919643	8.807808	1.328727	-0.006052	0.104097	-0.039141	-0.219453	-0.507682	-0.671761	0.698429	0.571854	-0.380928	-0.200182	0	0
47671	2.947459	8.876288	1.360358	-0.035097	0.039894	-0.041421	-0.218651	-0.506692	-0.672555	0.698721	0.571816	-0.380339	-0.200396	0	0
47672	2.963745	9.046527	1.453457	-0.022950	-0.004666	-0.032840	-0.218113	-0.507046	-0.669989	0.698777	0.571737	-0.380178	-0.200730	0	0
47673	3.030421	9.120575	1.546420	-0.025808	-0.046478	-0.068500	-0.217579	-0.506207	-0.670104	0.698638	0.571686	-0.380056	-0.201589	0	0
47674	2.915894	9.021386	1.490694	-0.027546	-0.119051	-0.083084	-0.216504	-0.506203	-0.671340	0.698183	0.571534	-0.380397	-0.202946	0	0
47675	2.640001	8.977522	1.338123	-0.033595	-0.118964	-0.125472	-0.216508	-0.504752	-0.672925	0.697699	0.571492	-0.380439	-0.204644	0	0
47676	2.335953	8.933178	1.475970	-0.024983	-0.162645	-0.118587	-0.215034	-0.503617	-0.674537	0.696988	0.571401	-0.380884	-0.206486	0	0
47677	2.172134	9.129271	1.491129	-0.052294	-0.136606	-0.102565	-0.213958	-0.504336	-0.675117	0.696588	0.571099	-0.381137	-0.208196	0	0
47678	2.282524	9.442018	1.586040	-0.055938	-0.067588	-0.089797	-0.212888	-0.502906	-0.676851	0.696472	0.570877	-0.381017	-0.209411	0	0
47679	2.394784	9.664980	1.705758	0.007721	-0.008863	-0.105172	-0.211542	-0.504065	-0.677041	0.696212	0.571264	-0.380487	-0.210181	0	0
47680	2.496981	9.640128	1.677788	0.078004	-0.004646	-0.107598	-0.210067	-0.503423	-0.675677	0.695531	0.572173	-0.380107	-0.210650	0	0
47681	2.694700	9.449509	1.687701	0.122349	0.050796	-0.140735	-0.208051	-0.504471	-0.675191	0.694770	0.573611	-0.379198	-0.210889	0	0
47682	2.963853	9.109694	1.886290	0.119586	0.095832	-0.164375	-0.205501	-0.504494	-0.670597	0.694109	0.575233	-0.377879	-0.211016	0	0
47683	3.055649	8.744780	1.788348	0.088769	-0.011718	-0.140408	-0.203489	-0.504270	-0.670070	0.693308	0.576291	-0.377334	-0.211735	0	0
47684	2.908425	8.681396	1.582099	0.031528	-0.084499	-0.165768	-0.200672	-0.503354	-0.669665	0.692465	0.576922	-0.377069	-0.213241	0	0
47685	2.847879	8.981360	1.955917	-0.001647	-0.121798	-0.178496	-0.199730	-0.504086	-0.669563	0.691694	0.577250	-0.376874	-0.215194	0	0
47686	2.865988	9.462392	2.287453	-0.026075	-0.224700	-0.159813	-0.197984	-0.504399	-0.670002	0.690661	0.577153	-0.377486	-0.217683	0	0
47687	2.948244	9.604694	2.373158	0.041017	-0.311191	-0.126587	-0.196376	-0.503591	-0.669859	0.689041	0.577149	-0.378988	-0.220203	0	0
47688	2.988797	9.362648	2.174018	0.135302	-0.308905	-0.151025	-0.195837	-0.504322	-0.669345	0.686763	0.577937	-0.380578	-0.222500	0	0
47689	2.922056	9.026402	1.938596	0.161866	-0.274713	-0.194893	-0.193416	-0.505836	-0.667518	0.684425	0.579079	-0.381694	-0.224810	0	0
47690	2.809154	9.014586	1.415252	0.105428	-0.348432	-0.182242	-0.194221	-0.506433	-0.665352	0.682080	0.579675	-0.383294	-0.227659	0	0
47691	2.788141	9.536110	1.126616	0.065220	-0.331626	-0.156632	-0.192878	-0.506438	-0.666456	0.680157	0.579859	-0.384795	-0.230397	0	0
47692	2.744903	9.799962	1.380875	0.137298	-0.326482	-0.159917	-0.191537	-0.506271	-0.662794	0.677742	0.580619	-0.386438	-0.232836	0	0
47693	2.887230	9.758797	0.911324	0.147364	-0.292584	-0.125208	-0.191533	-0.507704	-0.662024	0.675553	0.581309	-0.388037	-0.234809	0	0
47694	2.808883	9.631108	0.621012	0.112185	-0.313304	-0.090942	-0.190994	-0.508602	-0.660428	0.673478	0.581648	-0.389922	-0.236796	0	0
47695	2.531837	9.485237	0.226042	0.016021	-0.328119	-0.029377	-0.189922	-0.507772	-0.660685	0.672126	0.580982	-0.392001	-0.238834	0	0
47696	2.425728	9.427456	0.028233	-0.111954	-0.229304	0.029234	-0.190726	-0.507986	-0.662859	0.671956	0.579533	-0.393479	-0.240397	0	0
47697	2.719701	9.639140	0.059730	-0.190953	-0.121632	0.107400	-0.194356	-0.506018	-0.664793	0.672932	0.577425	-0.394463	-0.241126	0	0
47698	3.126720	9.646526	0.062536	-0.176273	-0.069760	0.173110	-0.197576	-0.506447	-0.667489	0.674101	0.575353	-0.395542	-0.241047	0	0
47699	3.130680	9.384374	-0.339784	-0.222089	-0.082517	0.169368	-0.201603	-0.506271	-0.671108	0.675548	0.572876	-0.396543	-0.241249	0	0
47700	2.957539	9.264671	-0.666767	-0.376047	-0.200781	0.152266	-0.204294	-0.503194	-0.679137	0.677278	0.569208	-0.397896	-0.242849	0	0
47701	2.790099	9.635482	-0.693961	-0.533305	-0.347899	0.150853	-0.208324	-0.501531	-0.685836	0.679365	0.564036	-0.399816	-0.245915	0	0
47702	2.476691	10.042490	-0.668133	-0.473810	-0.499578	0.120062	-0.212627	-0.498081	-0.696146	0.680330	0.559060	-0.402748	-0.249794	0	0
47703	1.997310	10.179393	-1.184587	-0.287791	-0.586045	0.083073	-0.217733	-0.495693	-0.702537	0.679844	0.555200	-0.406478	-0.253653	0	0
47704	1.612360	10.084963	-1.655474	-0.097254	-0.468950	0.013793	-0.220282	-0.495990	-0.705508	0.678516	0.553253	-0.409527	-0.256545	0	0
47705	1.681087	10.360498	-1.941908	-0.030053	-0.318271	-0.015995	-0.221358	-0.495061	-0.707914	0.677389	0.552225	-0.411522	-0.258539	0	0
47706	1.859788	10.429312	-1.710661	0.041263	-0.195259	-0.003538	-0.224179	-0.494572	-0.707865	0.676357	0.551977	-0.412968	-0.259461	0	0
47707	2.020795	10.412837	-1.481720	0.071874	-0.165794	-0.033353	-0.224447	-0.494701	-0.708138	0.675227	0.552118	-0.414091	-0.260315	0	0
47708	2.052042	10.078405	-1.374726	0.105098	-0.193088	-0.068782	-0.223370	-0.495876	-0.707372	0.673676	0.552572	-0.415324	-0.261401	0	0
47709	1.767226	9.679981	-1.221582	0.082779	-0.231158	-0.047802	-0.223505	-0.495602	-0.706818	0.672157	0.552685	-0.416830	-0.262672	0	0
[truncated: 400 more rows]
