# Supplementary material for: Identification of Haptic Based Guiding Using Hard Reins
Source: PLoS One. 2015 Jul 22;10(7):e0132020. doi: 10.1371/journal.pone.0132020 (PMC4511788; doi:10.1371/journal.pone.0132020)
Supplement: S1 File — (ZIP) [file pone.0132020.s001.zip › MotionData1/Subject1/T20/fc20.txt]

// Start Time: 0
// Sample rate: 50.0Hz
// Scenario: 4.0
// Firmware Version: 2.6.1
Counter	Acc_X	Acc_Y	Acc_Z	Gyr_X	Gyr_Y	Gyr_Z	Mag_X	Mag_Y	Mag_Z	Quat_w	Quat_x	Quat_y	Quat_z	AnalogIn_1	AnalogIn_2
6921	7.801478	-0.219358	-5.966495	0.058448	0.009318	0.016977	-0.644981	-0.428303	0.654968	-0.231582	-0.749135	0.492923	-0.377084	0	0
6922	7.762829	-0.233556	-5.972389	0.063895	0.011245	0.015138	-0.645412	-0.427061	0.656184	-0.231185	-0.749039	0.492942	-0.377496	0	0
6923	7.767708	-0.243451	-5.960558	0.069052	0.013833	0.002298	-0.645408	-0.427621	0.655865	-0.230733	-0.749108	0.492687	-0.377966	0	0
6924	7.796430	-0.243314	-5.985786	0.074505	0.017617	0.000473	-0.645413	-0.427191	0.655893	-0.230389	-0.749023	0.492632	-0.378416	0	0
6925	7.826125	-0.215612	-5.897341	0.080102	0.025666	0.004155	-0.645712	-0.425363	0.656861	-0.229906	-0.749064	0.492322	-0.379033	0	0
6926	7.784164	-0.286752	-5.995274	0.049467	0.016610	-0.012431	-0.647284	-0.424860	0.655915	-0.229788	-0.748996	0.492254	-0.379326	0	0
6927	7.813629	-0.244012	-5.942955	0.060289	0.015986	-0.017899	-0.646005	-0.424641	0.656909	-0.229489	-0.749136	0.491876	-0.379722	0	0
6928	7.787258	-0.239184	-5.927444	0.070217	0.020880	-0.023397	-0.646593	-0.422507	0.657616	-0.229228	-0.749217	0.491540	-0.380153	0	0
6929	7.767562	-0.287099	-5.960837	0.063144	0.018514	-0.014245	-0.648141	-0.423870	0.656552	-0.228906	-0.749335	0.491172	-0.380591	0	0
6930	7.796411	-0.316452	-5.957276	0.061227	0.020583	-0.017921	-0.647017	-0.422508	0.657762	-0.228740	-0.749306	0.491008	-0.380959	0	0
6931	7.815816	-0.321689	-5.938712	0.044784	0.011319	-0.016099	-0.647154	-0.422131	0.658921	-0.228528	-0.749418	0.490712	-0.381247	0	0
6932	7.830110	-0.336138	-5.953834	0.040891	0.013720	-0.025286	-0.647583	-0.421967	0.658652	-0.228493	-0.749425	0.490555	-0.381457	0	0
6933	7.859003	-0.363132	-5.945428	0.013376	0.004709	-0.027158	-0.647022	-0.421948	0.658081	-0.228525	-0.749544	0.490311	-0.381517	0	0
6934	7.830264	-0.346164	-5.929749	0.006159	0.008188	-0.023511	-0.648994	-0.421981	0.659374	-0.228723	-0.749476	0.490325	-0.381514	0	0
6935	7.835202	-0.343966	-5.915426	0.024165	0.027310	-0.036350	-0.647579	-0.422391	0.658484	-0.228820	-0.749579	0.489919	-0.381775	0	0
6936	7.840321	-0.332330	-5.881724	0.020531	0.019844	-0.034506	-0.646731	-0.422130	0.658775	-0.228984	-0.749585	0.489720	-0.381920	0	0
6937	7.840140	-0.324697	-5.908238	0.026118	0.019612	-0.030824	-0.646737	-0.421693	0.658661	-0.229008	-0.749694	0.489365	-0.382146	0	0
6938	7.830585	-0.317457	-5.900588	0.008002	0.015545	-0.023513	-0.648300	-0.421641	0.658112	-0.229247	-0.749578	0.489393	-0.382196	0	0
6939	7.840220	-0.317520	-5.900948	-0.002419	0.018236	-0.037299	-0.647145	-0.423381	0.657992	-0.229503	-0.749658	0.489102	-0.382257	0	0
6940	7.833005	-0.302858	-5.905414	0.002482	0.013775	-0.024436	-0.647160	-0.422499	0.657622	-0.229752	-0.749575	0.489094	-0.382280	0	0
6941	7.845181	-0.286093	-5.896098	-0.009419	0.021232	-0.025383	-0.647997	-0.423491	0.657568	-0.230029	-0.749570	0.488912	-0.382357	0	0
6942	7.859536	-0.293332	-5.906344	0.001489	0.021367	-0.028113	-0.648716	-0.422619	0.657629	-0.230350	-0.749457	0.488889	-0.382415	0	0
6943	7.840073	-0.283114	-5.934536	-0.008418	0.016410	-0.021704	-0.647844	-0.424620	0.657070	-0.230582	-0.749454	0.488742	-0.382469	0	0
6944	7.806286	-0.255958	-5.952420	-0.018255	0.011287	-0.012543	-0.647424	-0.424066	0.657384	-0.230922	-0.749282	0.488896	-0.382403	0	0
6945	7.805719	-0.257404	-6.024875	-0.030385	0.011874	-0.021746	-0.648433	-0.424083	0.655124	-0.231296	-0.749247	0.488843	-0.382315	0	0
6946	7.806918	-0.269258	-5.865570	-0.005554	-0.009825	-0.014319	-0.647411	-0.425876	0.656136	-0.231479	-0.749149	0.489052	-0.382127	0	0
6947	7.772612	-0.228998	-5.955816	-0.031934	0.011212	-0.010738	-0.647588	-0.424205	0.654399	-0.231820	-0.749058	0.489089	-0.382051	0	0
6948	7.753589	-0.278088	-5.902282	-0.032933	0.015106	-0.014427	-0.648833	-0.425554	0.655886	-0.232297	-0.748845	0.489279	-0.381936	0	0
6949	7.782514	-0.239283	-5.917604	-0.017578	0.034026	-0.023590	-0.648252	-0.426840	0.655516	-0.232691	-0.748763	0.489112	-0.382071	0	0
6950	7.852093	-0.234369	-5.958823	-0.007601	0.061786	0.004844	-0.648260	-0.426798	0.654668	-0.233121	-0.748351	0.489217	-0.382482	0	0
6951	7.835462	-0.232225	-5.929201	0.010134	0.076670	0.016781	-0.649726	-0.424757	0.651690	-0.233361	-0.747973	0.489146	-0.383165	0	0
6952	7.869239	-0.295951	-5.897062	0.013174	0.056568	0.029663	-0.652266	-0.425969	0.650787	-0.233585	-0.747419	0.489503	-0.383653	0	0
6953	7.886178	-0.318146	-5.878515	0.007407	0.042401	0.020500	-0.651405	-0.426447	0.651458	-0.233663	-0.747147	0.489551	-0.384075	0	0
6954	7.850760	-0.260626	-5.809180	-0.000259	0.035754	0.008571	-0.651123	-0.426710	0.650872	-0.233882	-0.746851	0.489687	-0.384343	0	0
6955	7.831386	-0.279833	-5.813412	-0.003814	0.046645	0.011291	-0.652560	-0.425369	0.650402	-0.234101	-0.746581	0.489698	-0.384720	0	0
6956	7.850332	-0.298902	-5.848063	0.006448	0.073968	0.015856	-0.653426	-0.424597	0.649608	-0.234447	-0.746096	0.489807	-0.385312	0	0
6957	7.879104	-0.306170	-5.863679	0.001867	0.061045	0.016790	-0.654545	-0.425987	0.648964	-0.234672	-0.745756	0.489804	-0.385837	0	0
6958	7.888727	-0.298894	-5.868823	0.001895	0.053574	0.018640	-0.655558	-0.424250	0.649083	-0.234943	-0.745322	0.490001	-0.386259	0	0
6959	7.898697	-0.277590	-5.835239	-0.000027	0.057479	0.014966	-0.657541	-0.424752	0.648219	-0.235172	-0.744999	0.490000	-0.386743	0	0
6960	7.907892	-0.308589	-5.879265	0.018501	0.049520	0.024187	-0.656712	-0.423582	0.647576	-0.235282	-0.744587	0.490191	-0.387228	0	0
6961	7.918309	-0.288068	-5.787730	0.005592	0.033089	0.022361	-0.658708	-0.424540	0.644273	-0.235320	-0.744336	0.490279	-0.387574	0	0
6962	7.937624	-0.280953	-5.785990	0.010611	0.058213	0.002150	-0.659557	-0.425059	0.643397	-0.235698	-0.743878	0.490470	-0.387984	0	0
6963	7.904121	-0.242097	-5.772406	0.017303	0.040851	0.015036	-0.659281	-0.423425	0.645199	-0.235715	-0.743660	0.490440	-0.388428	0	0
6964	7.918144	-0.348756	-5.783288	0.001979	0.047829	0.022320	-0.660570	-0.423588	0.643074	-0.235933	-0.743242	0.490656	-0.388823	0	0
6965	7.932732	-0.353962	-5.764543	-0.009309	0.041152	0.011301	-0.662137	-0.421783	0.644904	-0.236164	-0.742978	0.490701	-0.389130	0	0
6966	7.956958	-0.329969	-5.758046	-0.022391	0.039953	0.001194	-0.663799	-0.423972	0.646059	-0.236585	-0.742664	0.490832	-0.389309	0	0
6967	7.969064	-0.339910	-5.746486	-0.033451	0.036467	-0.001574	-0.662663	-0.424004	0.646330	-0.237023	-0.742424	0.490886	-0.389433	0	0
6968	7.981388	-0.301452	-5.727372	-0.039318	0.024359	-0.014402	-0.662828	-0.423869	0.643645	-0.237578	-0.742175	0.491050	-0.389361	0	0
6969	7.976617	-0.321016	-5.712828	-0.033426	0.010470	0.002144	-0.663107	-0.424684	0.642746	-0.237873	-0.742018	0.491193	-0.389300	0	0
6970	7.979261	-0.306808	-5.688678	-0.018739	0.012157	0.004009	-0.664222	-0.425836	0.643110	-0.238181	-0.741729	0.491513	-0.389260	0	0
6971	8.000842	-0.292140	-5.708714	-0.031968	0.027968	-0.013469	-0.663657	-0.426370	0.642078	-0.238613	-0.741583	0.491493	-0.389299	0	0
6972	8.005661	-0.258027	-5.723165	-0.028230	0.012957	-0.008844	-0.663961	-0.425312	0.641154	-0.239021	-0.741361	0.491706	-0.389201	0	0
6973	8.039170	-0.289576	-5.739118	-0.024835	0.002452	-0.017995	-0.663529	-0.425892	0.641114	-0.239292	-0.741354	0.491686	-0.389075	0	0
6974	8.024599	-0.279521	-5.757832	-0.030232	0.000407	-0.014334	-0.664511	-0.426997	0.640487	-0.239697	-0.741174	0.491940	-0.388847	0	0
6975	8.041607	-0.270128	-5.743913	-0.030838	-0.007488	-0.036338	-0.663386	-0.426168	0.640812	-0.240035	-0.741280	0.491830	-0.388574	0	0
6976	8.025073	-0.238885	-5.714104	-0.028556	-0.017796	-0.017964	-0.663781	-0.428730	0.640371	-0.240337	-0.741211	0.492067	-0.388219	0	0
6977	7.998504	-0.248346	-5.718003	-0.016898	-0.015449	-0.027128	-0.664066	-0.428985	0.639790	-0.240497	-0.741337	0.491990	-0.387978	0	0
6978	7.969513	-0.250451	-5.726595	-0.024105	-0.028649	-0.021622	-0.662801	-0.427748	0.640565	-0.240707	-0.741364	0.492170	-0.387568	0	0
6979	7.931031	-0.242988	-5.720276	-0.030386	-0.036330	-0.016124	-0.661922	-0.429798	0.640995	-0.240821	-0.741483	0.492277	-0.387131	0	0
6980	7.947669	-0.203681	-5.766538	-0.054373	-0.037657	-0.023501	-0.661472	-0.430878	0.642342	-0.241224	-0.741474	0.492592	-0.386497	0	0
6981	7.986285	-0.272352	-5.729781	-0.032374	-0.024829	-0.023480	-0.661330	-0.431283	0.641747	-0.241437	-0.741580	0.492625	-0.386118	0	0
6982	7.996510	-0.202714	-5.683814	-0.062069	-0.031237	-0.038193	-0.660489	-0.431513	0.640307	-0.242022	-0.741552	0.492916	-0.385435	0	0
6983	7.986293	-0.252855	-5.736900	-0.065833	-0.038371	-0.041872	-0.659350	-0.431831	0.640559	-0.242487	-0.741719	0.492973	-0.384746	0	0
6984	8.015136	-0.160247	-5.785686	-0.061052	-0.029603	-0.034516	-0.659321	-0.434128	0.640415	-0.243036	-0.741695	0.493243	-0.384101	0	0
6985	8.001013	-0.150974	-5.746449	-0.042373	-0.012015	-0.021662	-0.659317	-0.434681	0.639955	-0.243380	-0.741717	0.493296	-0.383772	0	0
6986	7.962761	-0.102452	-5.727793	0.013594	0.015213	-0.017925	-0.657914	-0.434891	0.637943	-0.243557	-0.741589	0.493340	-0.383852	0	0
6987	7.957366	-0.213607	-5.754887	0.004742	0.000722	-0.006012	-0.659353	-0.434076	0.636447	-0.243554	-0.741600	0.493296	-0.383888	0	0
6988	7.971941	-0.194400	-5.748060	-0.010553	-0.017202	-0.028946	-0.658891	-0.434960	0.639650	-0.243761	-0.741632	0.493369	-0.383601	0	0
6989	7.953120	-0.165795	-5.701274	-0.012362	-0.024679	-0.027100	-0.657201	-0.434801	0.638792	-0.243841	-0.741803	0.493297	-0.383313	0	0
6990	7.941047	-0.185181	-5.696118	-0.010516	-0.009903	-0.028043	-0.657760	-0.435366	0.638762	-0.244108	-0.741765	0.493414	-0.383065	0	0
6991	7.933757	-0.170388	-5.710242	-0.019354	-0.002245	-0.017061	-0.659157	-0.435988	0.640155	-0.244312	-0.741783	0.493388	-0.382933	0	0
6992	7.957602	-0.165239	-5.744918	-0.041662	0.002329	-0.030871	-0.658294	-0.436344	0.641259	-0.244824	-0.741710	0.493463	-0.382651	0	0
6993	7.986506	-0.121520	-5.765039	-0.028518	0.002456	-0.017986	-0.656455	-0.437559	0.639038	-0.245123	-0.741692	0.493454	-0.382507	0	0
6994	8.010720	-0.107259	-5.756189	-0.037881	-0.004442	-0.025326	-0.657313	-0.437231	0.638499	-0.245631	-0.741525	0.493723	-0.382156	0	0
6995	7.976644	-0.116183	-5.796038	-0.018035	-0.002008	-0.036313	-0.658434	-0.437550	0.639483	-0.245900	-0.741640	0.493549	-0.381985	0	0
6996	7.965296	-0.092932	-5.715748	-0.031850	-0.014757	-0.038150	-0.657867	-0.438364	0.638292	-0.246348	-0.741606	0.493703	-0.381563	0	0
6997	7.962754	-0.087805	-5.734944	-0.040170	-0.001570	-0.042776	-0.656719	-0.439529	0.638208	-0.246809	-0.741696	0.493563	-0.381271	0	0
6998	7.933890	-0.029157	-5.752807	-0.027104	0.016311	-0.034518	-0.656431	-0.439827	0.638328	-0.247313	-0.741600	0.493554	-0.381142	0	0
6999	7.938514	-0.087386	-5.753359	-0.030465	-0.002854	-0.021657	-0.656563	-0.440816	0.637984	-0.247614	-0.741615	0.493538	-0.380940	0	0
7000	7.962663	-0.092524	-5.744634	-0.034196	-0.011937	-0.023480	-0.656549	-0.442093	0.637620	-0.248051	-0.741473	0.493829	-0.380553	0	0
7001	7.981866	-0.068141	-5.764517	-0.037964	-0.015385	-0.027144	-0.654012	-0.442062	0.636179	-0.248368	-0.741543	0.493832	-0.380207	0	0
7002	7.986608	-0.063159	-5.776740	-0.038917	-0.011588	-0.028986	-0.655972	-0.444293	0.635349	-0.248888	-0.741381	0.494151	-0.379768	0	0
7003	7.986679	-0.019381	-5.786119	-0.041817	-0.013093	-0.034487	-0.654848	-0.443593	0.635382	-0.249272	-0.741468	0.494107	-0.379402	0	0
7004	7.948404	-0.000088	-5.757991	-0.032220	-0.006747	-0.017967	-0.655103	-0.445748	0.635391	-0.249662	-0.741332	0.494346	-0.379100	0	0
7005	7.938801	0.009675	-5.757568	-0.026815	-0.001023	-0.021636	-0.655932	-0.445854	0.637803	-0.249945	-0.741348	0.494311	-0.378929	0	0
7006	7.943565	0.004859	-5.762609	-0.022869	-0.003528	-0.010614	-0.657099	-0.445109	0.634741	-0.250289	-0.741140	0.494631	-0.378692	0	0
7007	7.967511	-0.004803	-5.778061	-0.008436	-0.008653	-0.017915	-0.655661	-0.446321	0.635502	-0.250384	-0.741212	0.494572	-0.378565	0	0
7008	7.972436	0.004734	-5.768521	-0.015492	0.000030	-0.008763	-0.655824	-0.444863	0.635170	-0.250625	-0.741076	0.494754	-0.378434	0	0
7009	7.962608	0.014889	-5.797073	-0.002702	-0.007372	-0.008728	-0.655796	-0.446354	0.636211	-0.250650	-0.741112	0.494739	-0.378367	0	0
7010	7.953164	0.004861	-5.767799	-0.004561	-0.009158	-0.009649	-0.655796	-0.446620	0.635769	-0.250809	-0.740987	0.494978	-0.378192	0	0
7011	7.953496	0.048182	-5.743373	0.015336	-0.010570	-0.017858	-0.654530	-0.445260	0.636976	-0.250719	-0.741126	0.494835	-0.378168	0	0
7012	7.941205	0.019424	-5.762426	0.013752	0.007411	-0.010558	-0.655780	-0.446847	0.637456	-0.250795	-0.741033	0.494891	-0.378226	0	0
7013	7.938593	0.014916	-5.786513	0.028255	-0.008063	-0.014177	-0.654537	-0.445354	0.635978	-0.250608	-0.741176	0.494720	-0.378294	0	0
7014	7.938481	0.015112	-5.801001	0.013659	-0.010889	-0.012366	-0.655393	-0.444106	0.637199	-0.250611	-0.741147	0.494829	-0.378205	0	0
7015	7.959828	0.049701	-5.859547	0.010066	0.014909	-0.012406	-0.653975	-0.444803	0.636290	-0.250666	-0.741149	0.494683	-0.378357	0	0
7016	7.957585	0.015279	-5.823454	0.050333	0.018469	-0.012338	-0.655400	-0.443934	0.636642	-0.250556	-0.741084	0.494605	-0.378658	0	0
7017	7.957759	0.039365	-5.811226	0.030298	0.027570	-0.009634	-0.654827	-0.444244	0.636901	-0.250513	-0.741075	0.494370	-0.379011	0	0
7018	7.971833	-0.001529	-5.843421	0.031416	0.012526	-0.035305	-0.654675	-0.444575	0.637730	-0.250559	-0.741153	0.494128	-0.379144	0	0
7019	8.014732	0.084364	-5.941088	0.025955	0.034710	-0.036248	-0.654699	-0.443903	0.635787	-0.250684	-0.741237	0.493695	-0.379461	0	0
7020	7.966380	0.094738	-5.965783	0.048213	0.057109	-0.027074	-0.653863	-0.442638	0.636141	-0.250786	-0.741158	0.493320	-0.380034	0	0
7021	7.899895	0.171537	-5.871005	0.112262	0.067025	-0.026964	-0.655828	-0.444439	0.635338	-0.250395	-0.741289	0.492546	-0.381038	0	0
7022	7.872983	0.104140	-5.894593	0.112278	0.050341	-0.025120	-0.656986	-0.442413	0.635476	-0.250034	-0.741318	0.492062	-0.381846	0	0
7023	7.832575	0.132724	-5.834922	0.083039	0.043115	-0.057283	-0.656704	-0.441612	0.636659	-0.249858	-0.741614	0.491233	-0.382452	0	0
7024	7.799443	0.209954	-5.789700	0.083968	0.054149	-0.057292	-0.656981	-0.441642	0.637369	-0.249769	-0.741816	0.490453	-0.383120	0	0
7025	7.813805	0.170996	-5.785659	0.092653	0.070000	-0.076573	-0.656133	-0.442180	0.636334	-0.249726	-0.742127	0.489376	-0.383922	0	0
7026	7.847414	0.180735	-5.806178	0.085103	0.092780	-0.087626	-0.656719	-0.441794	0.634520	-0.249968	-0.742285	0.488336	-0.384782	0	0
7027	7.893261	0.214449	-5.812503	0.096338	0.081055	-0.076559	-0.658728	-0.439748	0.634526	-0.249951	-0.742560	0.487215	-0.385682	0	0
7028	7.939279	0.242986	-5.794714	0.081029	0.104838	-0.104139	-0.657167	-0.439656	0.635084	-0.250291	-0.742808	0.485931	-0.386604	0	0
7029	7.942559	0.290228	-5.702737	0.102610	0.124105	-0.119715	-0.659450	-0.438726	0.634455	-0.250603	-0.743138	0.484354	-0.387743	0	0
7030	7.848440	0.291138	-5.720952	0.121076	0.114392	-0.112344	-0.658842	-0.442431	0.633507	-0.250760	-0.743436	0.482900	-0.388882	0	0
7031	7.801254	0.314103	-5.600675	0.123516	0.107827	-0.157293	-0.657571	-0.441501	0.634688	-0.250982	-0.744058	0.481000	-0.389902	0	0
7032	7.806781	0.368930	-5.532888	0.089940	0.118599	-0.182137	-0.658724	-0.440035	0.634508	-0.251605	-0.744660	0.479027	-0.390780	0	0
7033	7.802004	0.398159	-5.539766	0.110131	0.116534	-0.179338	-0.658427	-0.441051	0.634583	-0.252053	-0.745313	0.476987	-0.391741	0	0
7034	7.887826	0.301606	-5.618487	0.068367	0.138232	-0.170279	-0.659813	-0.444397	0.632826	-0.252918	-0.745674	0.475203	-0.392664	0	0
7035	8.008134	0.269358	-5.628028	0.045232	0.109300	-0.177597	-0.659829	-0.444040	0.631430	-0.253806	-0.746176	0.473444	-0.393261	0	0
7036	8.017556	0.250157	-5.647830	0.038420	0.097077	-0.157406	-0.658908	-0.448988	0.632246	-0.254627	-0.746580	0.471935	-0.393777	0	0
7037	7.877933	0.202118	-5.609104	0.062656	0.088345	-0.105081	-0.659326	-0.449426	0.632506	-0.254999	-0.746862	0.470700	-0.394480	0	0
7038	7.664164	0.095100	-5.473782	0.087509	0.076558	-0.063783	-0.660485	-0.449119	0.629558	-0.255002	-0.747007	0.469778	-0.395300	0	0
7039	7.440694	-0.031255	-5.338224	0.098306	0.072764	-0.001427	-0.661464	-0.449044	0.631274	-0.254623	-0.746952	0.469215	-0.396317	0	0
7040	7.335158	-0.185025	-5.209671	0.063181	0.147334	0.046054	-0.662901	-0.447171	0.631689	-0.254672	-0.746275	0.468966	-0.397851	0	0
7041	7.503405	-0.256191	-5.235751	0.002064	0.245126	0.077001	-0.667184	-0.446380	0.628660	-0.255505	-0.744918	0.468929	-0.399900	0	0
7042	8.055316	-0.299948	-5.517558	-0.061997	0.386831	0.129975	-0.671744	-0.446942	0.623988	-0.257286	-0.742543	0.469213	-0.402831	0	0
7043	8.596569	-0.312585	-5.943696	-0.125989	0.515440	0.186638	-0.677469	-0.445839	0.618013	-0.259888	-0.739231	0.469796	-0.406555	0	0
7044	9.075555	-0.642527	-6.185992	-0.173365	0.430004	0.234440	-0.683761	-0.445525	0.610718	-0.262241	-0.735889	0.471136	-0.409546	0	0
7045	8.999846	-0.644437	-6.004422	-0.171490	0.241132	0.220970	-0.691185	-0.444001	0.605495	-0.263732	-0.733382	0.472853	-0.411103	0	0
7046	8.452335	-0.374910	-5.561882	-0.193102	0.098621	0.216505	-0.695755	-0.444241	0.600134	-0.264781	-0.731351	0.475086	-0.411473	0	0
7047	7.979136	-0.252251	-5.417775	-0.112472	0.061599	0.260686	-0.698894	-0.443264	0.598808	-0.264820	-0.729535	0.477316	-0.412090	0	0
7048	7.717680	-0.477570	-5.477102	-0.107318	0.143860	0.238446	-0.701033	-0.441817	0.599344	-0.265314	-0.727484	0.479140	-0.413280	0	0
7049	7.806757	-0.542151	-5.770721	-0.130289	0.264866	0.186823	-0.706295	-0.442274	0.595679	-0.266751	-0.725123	0.480359	-0.415085	0	0
7050	8.474039	-0.547182	-6.107316	-0.156966	0.386110	0.133494	-0.711197	-0.439700	0.588796	-0.269201	-0.722414	0.480979	-0.417502	0	0
7051	8.766974	-0.708402	-6.174881	-0.033838	0.333240	0.088893	-0.716356	-0.439001	0.582081	-0.270665	-0.720480	0.480892	-0.419991	0	0
7052	8.789256	-0.762574	-5.765423	0.019278	0.131215	0.077400	-0.719787	-0.437963	0.579626	-0.270858	-0.719553	0.481071	-0.421248	0	0
7053	8.372252	-0.861849	-5.738397	-0.010940	0.009270	0.053571	-0.722056	-0.438044	0.579075	-0.270741	-0.719208	0.481509	-0.421413	0	0
7054	8.081532	-0.763726	-5.668911	0.059194	-0.064433	0.050109	-0.721793	-0.435535	0.580649	-0.269810	-0.719354	0.481835	-0.421387	0	0
7055	7.639683	-0.816940	-5.447411	0.160212	-0.071290	0.065817	-0.721828	-0.432406	0.581412	-0.268016	-0.719751	0.481859	-0.421826	0	0
7056	7.381029	-0.944722	-5.187352	0.206904	-0.063965	0.031876	-0.721839	-0.429013	0.585597	-0.266098	-0.720381	0.481421	-0.422466	0	0
7057	7.460712	-1.091912	-5.104332	0.202742	-0.055153	-0.023206	-0.722135	-0.427343	0.586839	-0.264444	-0.721247	0.480580	-0.422984	0	0
7058	7.575085	-1.209300	-4.911299	0.258024	-0.054115	-0.043274	-0.721725	-0.424864	0.588976	-0.262522	-0.722320	0.479359	-0.423734	0	0
7059	7.889218	-1.215476	-4.797479	0.275536	-0.074577	-0.070663	-0.720188	-0.422503	0.590244	-0.260444	-0.723679	0.477914	-0.424331	0	0
7060	8.227985	-1.265584	-5.216289	0.239475	-0.053250	-0.054197	-0.722167	-0.420502	0.594076	-0.258701	-0.724743	0.476682	-0.424965	0	0
7061	8.629908	-1.351161	-5.555563	0.166443	-0.082820	-0.046888	-0.721918	-0.416845	0.595721	-0.257266	-0.725732	0.475889	-0.425037	0	0
7062	9.196354	-1.112225	-5.947186	-0.040193	-0.108273	-0.039757	-0.719945	-0.416287	0.595454	-0.257223	-0.726240	0.476083	-0.423978	0	0
7063	8.938519	-0.870706	-5.737893	-0.002065	-0.257925	-0.033949	-0.717385	-0.416388	0.596699	-0.256117	-0.727472	0.476549	-0.422007	0	0
7064	8.869336	-0.451239	-5.515170	-0.069829	-0.307798	-0.028434	-0.715115	-0.414321	0.600778	-0.255290	-0.728686	0.477456	-0.419380	0	0
7065	8.354289	-0.292600	-5.499704	-0.055985	-0.339558	-0.054135	-0.712119	-0.415024	0.602407	-0.254266	-0.730206	0.478204	-0.416498	0	0
7066	8.057688	-0.162634	-5.270364	-0.058636	-0.341568	-0.083537	-0.709961	-0.418445	0.601038	-0.253428	-0.731826	0.478753	-0.413522	0	0
7067	7.809157	0.001356	-5.071587	-0.104416	-0.240147	-0.162721	-0.705118	-0.419347	0.603204	-0.253679	-0.733314	0.478643	-0.410850	0	0
7068	7.915600	0.112075	-5.065184	-0.068798	-0.105638	-0.212373	-0.702493	-0.421421	0.609431	-0.254554	-0.734560	0.477654	-0.409231	0	0
7069	8.160435	0.126645	-5.195023	-0.037559	0.016291	-0.219795	-0.701054	-0.423841	0.608414	-0.255773	-0.735431	0.476192	-0.408611	0	0
7070	8.665712	0.158548	-5.307919	-0.104696	0.154259	-0.212692	-0.698766	-0.427064	0.605921	-0.258154	-0.735510	0.474686	-0.408724	0	0
7071	9.207139	0.290190	-5.462581	-0.102004	0.187614	-0.183241	-0.699860	-0.430729	0.604709	-0.260511	-0.735331	0.473309	-0.409146	0	0
7072	9.272704	0.198606	-5.359345	0.064246	0.104377	-0.184616	-0.701853	-0.430910	0.603156	-0.261298	-0.735909	0.471446	-0.409757	0	0
7073	8.888837	0.110575	-5.104007	0.157374	-0.017621	-0.213694	-0.701443	-0.430962	0.601164	-0.260903	-0.737380	0.469312	-0.409813	0	0
7074	8.332198	0.232253	-4.843256	0.206230	-0.096190	-0.259446	-0.696883	-0.431061	0.604659	-0.260007	-0.739486	0.466839	-0.409411	0	0
7075	7.667845	0.443678	-4.527164	0.277600	-0.068941	-0.259452	-0.695459	-0.430463	0.606669	-0.258666	-0.741679	0.463998	-0.409524	0	0
7076	7.375430	0.608866	-4.394373	0.248524	0.022219	-0.259687	-0.693277	-0.431894	0.611664	-0.257999	-0.743395	0.461026	-0.410188	0	0
7077	7.608231	0.784471	-4.590348	0.138248	0.223299	-0.228952	-0.693282	-0.431334	0.611983	-0.258915	-0.743870	0.458215	-0.411898	0	0
7078	8.285147	0.874502	-4.967749	0.056759	0.444810	-0.185268	-0.695863	-0.431905	0.606866	-0.261295	-0.742997	0.455466	-0.415008	0	0
7079	8.996259	0.902514	-5.259872	0.051350	0.500221	-0.154017	-0.701839	-0.433784	0.600139	-0.263808	-0.741729	0.452830	-0.418556	0	0
7080	9.419460	0.974275	-5.408088	0.056907	0.381126	-0.208770	-0.705258	-0.434944	0.595561	-0.265997	-0.741183	0.450071	-0.421105	0	0
7081	9.409807	1.081686	-5.455338	0.133470	0.182421	-0.199113	-0.706113	-0.436500	0.592351	-0.266649	-0.741645	0.447580	-0.422533	0	0
7082	8.884431	1.026966	-5.438461	0.182126	0.044948	-0.213604	-0.706114	-0.436759	0.591768	-0.266422	-0.742848	0.445153	-0.423125	0	0
7083	8.314734	1.052935	-5.267221	0.162777	0.041641	-0.252291	-0.703689	-0.437030	0.593571	-0.266449	-0.744208	0.442510	-0.423490	0	0
7084	7.952846	1.222779	-5.083490	0.132250	0.093952	-0.234129	-0.702280	-0.437542	0.591824	-0.266882	-0.745161	0.439987	-0.424171	0	0
7085	7.769577	1.146252	-5.067473	0.146552	0.179420	-0.186576	-0.704225	-0.439591	0.593132	-0.267356	-0.745592	0.437526	-0.425656	0	0
7086	7.850326	0.928226	-5.127472	0.095428	0.244254	-0.190470	-0.703676	-0.439365	0.591297	-0.268528	-0.745607	0.435070	-0.427408	0	0
7087	8.182870	0.984406	-5.151621	0.035763	0.278066	-0.166701	-0.706533	-0.440111	0.586881	-0.270170	-0.745221	0.432956	-0.429189	0	0
7088	8.332177	1.046931	-5.190615	0.057543	0.242810	-0.100495	-0.707670	-0.441403	0.584258	-0.271234	-0.744731	0.431336	-0.430995	0	0
7089	8.213191	0.991501	-4.973957	0.030921	0.115022	-0.056328	-0.709096	-0.442124	0.581815	-0.271730	-0.744547	0.430502	-0.431833	0	0
7090	8.100604	1.050346	-4.602198	-0.078115	0.006096	-0.015997	-0.709363	-0.443275	0.581888	-0.272418	-0.744342	0.430737	-0.431519	0	0
7091	8.112796	1.192153	-4.333603	-0.182680	-0.050937	0.049991	-0.711482	-0.446205	0.577753	-0.273333	-0.743833	0.432065	-0.430489	0	0
7092	8.035939	1.314885	-4.042477	-0.206944	-0.094794	0.106916	-0.711324	-0.447894	0.576936	-0.274020	-0.743168	0.434054	-0.429198	0	0
7093	8.312523	1.469958	-4.177419	-0.321310	-0.065396	0.207662	-0.710049	-0.448719	0.575738	-0.275227	-0.741647	0.437180	-0.427884	0	0
7094	8.502622	1.346451	-4.470369	-0.268364	-0.113710	0.275755	-0.712603	-0.449717	0.573431	-0.275550	-0.740146	0.440718	-0.426643	0	0
7095	8.739886	1.165867	-4.871740	-0.278318	-0.220925	0.253895	-0.713025	-0.448660	0.575486	-0.275551	-0.739180	0.444414	-0.424478	0	0
7096	9.123487	1.208021	-5.141861	-0.336880	-0.268742	0.257611	-0.712588	-0.449268	0.576011	-0.275759	-0.738204	0.448513	-0.421720	0	0
7097	9.138060	1.029670	-5.051778	-0.235817	-0.336641	0.279915	-0.712031	-0.447624	0.577528	-0.274810	-0.737692	0.452520	-0.418945	0	0
7098	9.255571	0.721823	-5.304566	-0.149610	-0.349718	0.217675	-0.711731	-0.448258	0.578619	-0.273433	-0.737712	0.455751	-0.416300	0	0
7099	8.840976	0.290822	-5.137275	0.029357	-0.458307	0.144634	-0.706599	-0.447337	0.584585	-0.270528	-0.739016	0.457967	-0.413444	0	0
7100	8.662812	0.086930	-5.030488	0.128449	-0.481046	0.087904	-0.702758	-0.445500	0.589911	-0.267025	-0.740900	0.459422	-0.410728	0	0
7101	8.688158	-0.101472	-5.100300	0.107620	-0.346812	0.184884	-0.700514	-0.440216	0.595894	-0.263878	-0.741739	0.461295	-0.409145	0	0
7102	9.062237	-0.365011	-5.536315	0.075426	-0.115169	0.256047	-0.701105	-0.437271	0.597645	-0.261751	-0.741188	0.463222	-0.409332	0	0
7103	9.154741	-0.472854	-5.680581	0.019203	-0.027135	0.264970	-0.701997	-0.434216	0.597277	-0.260401	-0.740102	0.465200	-0.409914	0	0
7104	9.174599	-0.441617	-5.309124	-0.005771	-0.135609	0.232083	-0.702332	-0.430187	0.597391	-0.258875	-0.739521	0.467331	-0.409505	0	0
7105	8.624601	-0.386575	-4.785759	-0.062797	-0.229274	0.197158	-0.702920	-0.427392	0.599274	-0.257464	-0.739353	0.469661	-0.408029	0	0
7106	7.760248	-0.234722	-4.443252	-0.114564	-0.191418	0.209687	-0.702891	-0.429156	0.600014	-0.256575	-0.738806	0.472216	-0.406629	0	0
7107	7.313734	-0.297931	-4.197487	-0.128507	-0.143082	0.231503	-0.702933	-0.426387	0.599337	-0.255912	-0.737942	0.474838	-0.405563	0	0
7108	6.976486	-0.432328	-4.125361	-0.153150	0.002912	0.253149	-0.701253	-0.424036	0.600745	-0.256037	-0.736300	0.477344	-0.405525	0	0
7109	7.301680	-0.600955	-4.380178	-0.258054	0.230320	0.274638	-0.708526	-0.423101	0.595768	-0.257925	-0.733366	0.479842	-0.406695	0	0
7110	8.145636	-0.775103	-4.857340	-0.256433	0.452982	0.311131	-0.714792	-0.424531	0.588788	-0.260726	-0.729313	0.482030	-0.409599	0	0
7111	9.048806	-0.878907	-5.186492	-0.270916	0.530784	0.307480	-0.723428	-0.421867	0.575423	-0.264000	-0.724912	0.484010	-0.412965	0	0
7112	9.712737	-0.910865	-5.322647	-0.256489	0.422140	0.309655	-0.730882	-0.420435	0.566223	-0.266648	-0.720924	0.486253	-0.415603	0	0
7113	9.726326	-0.967982	-5.410488	-0.116087	0.178818	0.246078	-0.734451	-0.419415	0.564194	-0.267334	-0.718647	0.488053	-0.416992	0	0
7114	9.115013	-0.904000	-5.338897	-0.055683	-0.077680	0.204275	-0.738172	-0.416605	0.563839	-0.266529	-0.717769	0.490016	-0.416718	0	0
7115	8.365130	-0.685018	-5.178984	-0.153216	-0.208420	0.128928	-0.737881	-0.416392	0.565267	-0.266072	-0.717571	0.492157	-0.414824	0	0
7116	7.666135	-0.337621	-5.037045	-0.142700	-0.188056	0.077439	-0.736721	-0.416030	0.569250	-0.265867	-0.717542	0.493847	-0.412993	0	0
7117	7.509395	-0.326568	-5.055267	0.005562	-0.002722	0.095751	-0.737005	-0.415228	0.570580	-0.265419	-0.717072	0.494543	-0.413265	0	0
7118	7.777581	-0.730379	-5.104163	0.178960	0.136420	0.132560	-0.739595	-0.412557	0.569779	-0.264284	-0.716276	0.494438	-0.415492	0	0
7119	8.054550	-1.181544	-5.243072	0.266214	0.221045	0.099544	-0.742234	-0.406005	0.569081	-0.263053	-0.715541	0.493484	-0.418662	0	0
7120	8.249248	-1.396703	-5.215523	0.207149	0.216928	0.079257	-0.744988	-0.403336	0.565445	-0.262332	-0.714731	0.492663	-0.421454	0	0
7121	8.324345	-1.300360	-5.205626	0.193623	0.170417	0.057316	-0.749440	-0.397988	0.566391	-0.261540	-0.714213	0.491836	-0.423785	0	0
7122	8.281502	-1.222937	-5.169701	0.211813	0.106664	0.060211	-0.749764	-0.395215	0.565717	-0.260314	-0.713972	0.491130	-0.425760	0	0
7123	8.214314	-1.193689	-5.145257	0.205099	0.021442	0.022704	-0.752191	-0.393204	0.566575	-0.258849	-0.714279	0.490392	-0.426988	0	0
7124	8.143540	-1.166564	-4.961267	0.214250	-0.076400	-0.035852	-0.750386	-0.389564	0.568063	-0.257123	-0.715279	0.489474	-0.427410	0	0
7125	8.197790	-1.061783	-4.846666	0.183597	-0.098971	-0.119342	-0.749920	-0.390872	0.571096	-0.255823	-0.716734	0.488119	-0.427302	0	0
7126	8.245288	-1.002368	-4.961586	0.241407	-0.073157	-0.184402	-0.748390	-0.388606	0.571366	-0.254553	-0.718502	0.486014	-0.427491	0	0
7127	8.365135	-1.026493	-5.033861	0.247736	-0.046812	-0.224785	-0.744264	-0.387449	0.575795	-0.253492	-0.720398	0.483488	-0.427794	0	0
7128	8.484347	-1.010482	-5.204889	0.172148	-0.063763	-0.245068	-0.745399	-0.386886	0.576409	-0.253010	-0.722244	0.481189	-0.427560	0	0
7129	8.383475	-0.951817	-5.186240	0.184947	-0.156431	-0.235731	-0.741528	-0.388417	0.579963	-0.251913	-0.724488	0.479121	-0.426731	0	0
7130	8.172957	-0.918861	-5.001817	0.174717	-0.234131	-0.198959	-0.738507	-0.389935	0.583527	-0.250397	-0.726824	0.477576	-0.425380	0	0
7131	8.027843	-0.926666	-5.066492	0.170096	-0.256464	-0.164100	-0.734791	-0.389121	0.589215	-0.248616	-0.729098	0.476333	-0.423926	0	0
7132	7.926221	-0.969128	-5.101617	0.197637	-0.260463	-0.160400	-0.731366	-0.388262	0.594059	-0.246631	-0.731409	0.475014	-0.422583	0	0
7133	8.093801	-0.958641	-5.247918	0.150230	-0.234487	-0.191698	-0.726099	-0.387566	0.598732	-0.245208	-0.733655	0.473587	-0.421116	0	0
7134	8.720539	-0.812898	-5.594092	0.021913	-0.120205	-0.247034	-0.724091	-0.388412	0.600645	-0.245531	-0.735343	0.472012	-0.419750	0	0
7135	9.062470	-0.625318	-6.016302	-0.060069	-0.022484	-0.243586	-0.721206	-0.392616	0.600354	-0.246868	-0.736416	0.470562	-0.418712	0	0
7136	8.927966	-0.687869	-5.622775	0.129175	-0.191601	-0.196178	-0.718655	-0.392403	0.601052	-0.245855	-0.738411	0.469096	-0.417437	0	0
7137	8.635932	-0.659256	-5.072997	0.033828	-0.353141	-0.186055	-0.712630	-0.395068	0.606500	-0.244703	-0.740813	0.468481	-0.414539	0	0
7138	8.335519	-0.160284	-4.870095	-0.081237	-0.293361	-0.180846	-0.708198	-0.396177	0.610076	-0.244693	-0.742633	0.468232	-0.411558	0	0
7139	8.392127	0.163404	-5.164800	-0.080369	-0.089757	-0.167349	-0.704764	-0.398293	0.611045	-0.245540	-0.743565	0.467573	-0.410117	0	0
7140	8.713029	0.040229	-5.370849	0.017163	0.081112	-0.164635	-0.703917	-0.398558	0.610311	-0.246478	-0.744008	0.466111	-0.410416	0	0
7141	8.834601	-0.096672	-5.173381	0.103371	0.090090	-0.226866	-0.705020	-0.401376	0.609436	-0.247042	-0.744925	0.463809	-0.411021	0	0
7142	8.539160	0.099559	-4.822875	0.154799	0.006359	-0.278038	-0.702747	-0.401050	0.610853	-0.247079	-0.746523	0.461130	-0.411114	0	0
7143	8.144474	0.350927	-4.552841	0.257276	-0.003469	-0.274188	-0.700058	-0.400551	0.611567	-0.246254	-0.748408	0.458063	-0.411610	0	0
7144	7.864201	0.579279	-4.434586	0.248309	-0.000315	-0.265973	-0.699163	-0.402289	0.614428	-0.245512	-0.750185	0.455105	-0.412100	0	0
7145	7.944672	0.864862	-4.433318	0.137216	0.104330	-0.255281	-0.697479	-0.400095	0.616110	-0.245999	-0.751225	0.452396	-0.412896	0	0
7146	8.335818	0.996657	-4.700721	0.005998	0.269915	-0.183213	-0.699294	-0.403810	0.613199	-0.247940	-0.750916	0.450361	-0.414519	0	0
7147	9.027446	0.854434	-4.947330	-0.087959	0.391864	-0.152272	-0.701442	-0.405242	0.607882	-0.250990	-0.749727	0.448634	-0.416703	0	0
7148	9.595856	0.611203	-5.192405	-0.049637	0.310758	-0.150155	-0.705133	-0.407129	0.603545	-0.253401	-0.748931	0.446982	-0.418446	0	0
7149	9.585096	0.648057	-5.041998	0.081213	0.160460	-0.168002	-0.704719	-0.407469	0.601534	-0.254212	-0.749188	0.445002	-0.419604	0	0
7150	9.076507	0.624388	-5.358894	0.171664	0.047250	-0.127398	-0.705430	-0.407042	0.601851	-0.253709	-0.749926	0.443289	-0.420401	0	0
7151	8.514823	0.587958	-5.060336	0.169853	-0.011320	-0.120088	-0.704001	-0.408067	0.601773	-0.252891	-0.750909	0.441727	-0.420784	0	0
7152	8.051952	0.601344	-5.091249	0.110906	-0.011283	-0.134986	-0.703140	-0.407215	0.604655	-0.252613	-0.751769	0.440356	-0.420852	0	0
7153	7.725332	0.791981	-5.029479	-0.018440	0.071017	-0.120727	-0.702141	-0.407811	0.604750	-0.253575	-0.751928	0.439370	-0.421020	0	0
7154	7.855469	0.800795	-5.031873	-0.165031	0.173606	-0.104631	-0.703834	-0.410481	0.601053	-0.256041	-0.751189	0.438890	-0.421347	0	0
7155	8.173092	0.896912	-5.132501	-0.175552	0.235431	-0.058788	-0.704698	-0.411981	0.596712	-0.258643	-0.749977	0.438607	-0.422211	0	0
7156	8.389580	0.832639	-5.155510	-0.247513	0.207943	-0.010217	-0.708161	-0.413689	0.585717	-0.261509	-0.748418	0.439147	-0.422650	0	0
7157	8.520644	0.888613	-5.058593	-0.284933	0.141876	0.034819	-0.710124	-0.418028	0.580925	-0.264122	-0.746891	0.440261	-0.422568	0	0
7158	8.454864	0.973936	-4.876826	-0.269378	0.065589	0.078102	-0.711647	-0.419538	0.582831	-0.266105	-0.745517	0.441846	-0.422095	0	0
7159	8.282572	0.973050	-4.720623	-0.313678	0.021851	0.102827	-0.713081	-0.420742	0.578514	-0.268113	-0.744107	0.443896	-0.421161	0	0
7160	8.108690	1.082941	-4.505666	-0.360120	-0.031414	0.117489	-0.712214	-0.423650	0.575912	-0.270189	-0.742688	0.446439	-0.419648	0	0
7161	8.074533	1.226061	-4.310211	-0.416153	-0.051429	0.146797	-0.714990	-0.426999	0.577573	-0.272443	-0.741091	0.449428	-0.417819	0	0
7162	8.483224	1.337041	-4.481783	-0.534526	-0.007080	0.197983	-0.716118	-0.429670	0.573729	-0.275551	-0.738728	0.453172	-0.415918	0	0
7163	8.961226	1.291747	-4.970989	-0.591652	0.043618	0.279537	-0.717562	-0.431883	0.566512	-0.278967	-0.735607	0.457583	-0.414339	0	0
7164	9.073226	0.809536	-5.239202	-0.360423	-0.050533	0.242454	-0.719831	-0.433691	0.563017	-0.280411	-0.733636	0.461065	-0.412998	0	0
7165	8.991501	0.664093	-4.840942	-0.334926	-0.159048	0.145384	-0.719941	-0.436272	0.562856	-0.281551	-0.732650	0.463972	-0.410710	0	0
7166	8.897829	0.664220	-4.801205	-0.226918	-0.246355	0.121858	-0.720927	-0.435753	0.564316	-0.281594	-0.732401	0.466545	-0.408204	0	0
7167	8.593690	0.432440	-5.078793	-0.145708	-0.347900	0.122065	-0.717664	-0.434772	0.566757	-0.280557	-0.732808	0.469024	-0.405336	0	0
7168	8.668021	0.134316	-5.310579	-0.097468	-0.323657	0.177134	-0.715237	-0.434525	0.569728	-0.279060	-0.732956	0.471681	-0.403011	0	0
7169	8.674015	-0.190405	-5.332244	-0.115607	-0.194626	0.237399	-0.715816	-0.432311	0.571716	-0.278050	-0.732266	0.474443	-0.401719	0	0
7170	8.606673	-0.280402	-5.277170	-0.135161	-0.145854	0.253771	-0.716688	-0.430173	0.572426	-0.277352	-0.731216	0.477303	-0.400724	0	0
7171	8.474378	-0.167006	-4.984032	-0.109724	-0.125292	0.246446	-0.715961	-0.430425	0.574389	-0.276585	-0.730206	0.479906	-0.399986	0	0
7172	8.168155	-0.083344	-4.732894	-0.185772	-0.134019	0.209563	-0.716983	-0.428373	0.573960	-0.276486	-0.729165	0.482606	-0.398704	0	0
7173	7.967044	0.032877	-4.613499	-0.210611	-0.104329	0.236973	-0.717312	-0.426637	0.570952	-0.276590	-0.727823	0.485475	-0.397601	0	0
7174	7.587641	0.018604	-4.435145	-0.242162	-0.051922	0.284461	-0.717881	-0.425550	0.572444	-0.276992	-0.725920	0.488703	-0.396843	0	0
7175	7.587717	-0.149823	-4.354117	-0.289367	0.004623	0.326461	-0.721612	-0.424144	0.568455	-0.277836	-0.723468	0.492219	-0.396385	0	0
7176	7.947981	-0.196634	-4.488674	-0.310448	0.146379	0.344613	-0.723205	-0.424450	0.563487	-0.279481	-0.720240	0.495625	-0.396864	0	0
7177	8.489830	-0.244459	-4.823273	-0.326321	0.283074	0.386673	-0.731301	-0.424721	0.559860	-0.281713	-0.716245	0.498920	-0.398384	0	0
7178	8.992774	-0.388962	-5.161878	-0.335647	0.306901	0.375683	-0.736502	-0.422051	0.551142	-0.284189	-0.712115	0.502158	-0.399958	0	0
7179	9.281411	-0.490083	-5.187825	-0.340649	0.203552	0.334593	-0.743631	-0.421529	0.545712	-0.286313	-0.708612	0.505331	-0.400668	0	0
7180	9.104801	-0.391810	-5.009075	-0.358901	0.061199	0.282466	-0.746106	-0.419103	0.541065	-0.288099	-0.705796	0.508718	-0.400072	0	0
7181	8.610137	-0.254753	-4.842332	-0.334200	-0.014794	0.256862	-0.750657	-0.419325	0.538258	-0.289371	-0.703546	0.511919	-0.399031	0	0
7182	8.119203	-0.252411	-4.758737	-0.348494	-0.008253	0.269564	-0.752523	-0.417820	0.537520	-0.290765	-0.701080	0.515345	-0.397948	0	0
7183	7.853620	-0.332564	-4.790391	-0.290028	0.100803	0.289618	-0.754511	-0.418158	0.536241	-0.292181	-0.698304	0.518245	-0.398025	0	0
7184	7.967863	-0.535773	-4.887780	-0.296437	0.230384	0.309573	-0.759661	-0.417249	0.531100	-0.294245	-0.694839	0.520977	-0.399000	0	0
7185	8.354037	-0.862895	-5.290844	-0.251946	0.330398	0.283826	-0.765977	-0.413999	0.525549	-0.296596	-0.691259	0.522990	-0.400840	0	0
7186	8.891563	-0.931067	-5.552948	-0.256990	0.341869	0.263711	-0.770867	-0.412026	0.519196	-0.299143	-0.687659	0.524905	-0.402633	0	0
7187	9.232655	-0.970608	-5.677077	-0.205679	0.274273	0.238292	-0.775780	-0.411914	0.506769	-0.301047	-0.684649	0.526563	-0.404175	0	0
7188	9.069367	-0.958258	-5.608086	-0.061936	0.116332	0.224112	-0.779044	-0.409435	0.510076	-0.301333	-0.682585	0.528265	-0.405232	0	0
7189	8.577034	-0.906446	-5.415415	-0.066955	0.015518	0.183795	-0.780222	-0.406226	0.509579	-0.301135	-0.681315	0.529761	-0.405563	0	0
7190	8.441183	-0.849567	-5.245706	-0.130387	-0.034417	0.143363	-0.782064	-0.406457	0.509015	-0.301341	-0.680171	0.531513	-0.405037	0	0
7191	8.210644	-0.698099	-5.207109	-0.060239	0.005041	0.094781	-0.783362	-0.405104	0.508261	-0.301399	-0.679432	0.532406	-0.405061	0	0
7192	8.071646	-0.783817	-5.072030	0.004039	0.048729	0.099383	-0.784824	-0.401624	0.508210	-0.301283	-0.678623	0.533016	-0.405701	0	0
7193	8.037786	-0.980925	-5.004413	0.034754	0.038448	0.084740	-0.783989	-0.401287	0.506947	-0.300911	-0.678087	0.533355	-0.406427	0	0
7194	8.034438	-1.012734	-4.801588	0.096000	0.025586	0.050013	-0.786302	-0.398184	0.506029	-0.300272	-0.677880	0.533364	-0.407233	0	0
7195	8.078938	-0.975982	-4.672573	0.138703	-0.005180	0.007957	-0.786744	-0.396080	0.507300	-0.299272	-0.678242	0.532890	-0.407986	0	0
7196	8.053967	-0.978485	-4.473579	0.228932	-0.073042	-0.032132	-0.786017	-0.395671	0.510439	-0.297514	-0.679302	0.532052	-0.408602	0	0
7197	8.278308	-1.007313	-4.431431	0.258560	-0.119753	-0.083337	-0.783762	-0.393513	0.512680	-0.295459	-0.680968	0.530806	-0.408940	0	0
7198	8.468570	-1.065250	-4.731206	0.235100	-0.149493	-0.138367	-0.781639	-0.391805	0.515319	-0.293693	-0.682899	0.529456	-0.408742	0	0
7199	8.782748	-1.172187	-4.878925	0.200626	-0.210601	-0.191509	-0.777771	-0.391855	0.520952	-0.291986	-0.685326	0.527967	-0.407827	0	0
7200	9.178627	-1.071979	-5.144295	0.140426	-0.287146	-0.246463	-0.774467	-0.392975	0.525105	-0.290549	-0.688130	0.526612	-0.405879	0	0
7201	9.412505	-0.676985	-5.604591	0.065385	-0.276650	-0.247441	-0.769317	-0.393488	0.530981	-0.289641	-0.690708	0.525469	-0.403625	0	0
7202	9.254587	-0.629044	-5.480011	0.144835	-0.387557	-0.275576	-0.765568	-0.395927	0.535472	-0.287748	-0.694064	0.524164	-0.400910	0	0
7203	8.702213	-0.482038	-5.301383	0.066455	-0.530405	-0.317802	-0.758525	-0.400364	0.541509	-0.285770	-0.698001	0.523233	-0.396682	0	0
7204	8.048986	-0.130058	-5.163542	-0.034143	-0.578435	-0.343695	-0.750487	-0.403370	0.550320	-0.284374	-0.701913	0.522680	-0.391479	0	0
7205	7.453174	0.168586	-5.057183	-0.050070	-0.550022	-0.358532	-0.742006	-0.408349	0.558153	-0.283244	-0.705750	0.521938	-0.386355	0	0
7206	7.111820	0.174440	-4.952587	-0.020352	-0.450273	-0.351363	-0.732440	-0.414002	0.558841	-0.282437	-0.709170	0.520897	-0.382065	0	0
7207	7.097553	0.062010	-4.880320	-0.013886	-0.284865	-0.331448	-0.725570	-0.418249	0.561062	-0.282311	-0.711908	0.519425	-0.379058	0	0
7208	7.482780	0.023272	-4.907057	-0.002062	-0.132977	-0.315073	-0.721930	-0.421276	0.568779	-0.282838	-0.714005	0.517587	-0.377231	0	0
7209	7.810066	0.009521	-4.958036	-0.009956	-0.065313	-0.274755	-0.717504	-0.423414	0.569879	-0.283603	-0.715611	0.515871	-0.375962	0	0
7210	8.463791	0.127405	-5.230519	-0.076300	0.004233	-0.230796	-0.717338	-0.425951	0.568726	-0.285065	-0.716511	0.514549	-0.374952	0	0
7211	9.026481	0.313297	-5.462920	-0.073997	0.038473	-0.216017	-0.714728	-0.430603	0.568834	-0.286600	-0.717233	0.513193	-0.374259	0	0
7212	9.333719	0.303468	-5.614577	-0.068240	0.023147	-0.204909	-0.714551	-0.433871	0.567919	-0.288002	-0.717944	0.511969	-0.373495	0	0
7213	9.199959	0.326741	-5.471736	-0.059641	-0.033127	-0.219505	-0.710296	-0.435437	0.566220	-0.289079	-0.718985	0.510734	-0.372349	0	0
7214	8.726560	0.521161	-5.073521	-0.058051	-0.138432	-0.215723	-0.707266	-0.438600	0.568120	-0.289620	-0.720374	0.509857	-0.370441	0	0
7215	8.112416	0.708528	-4.798113	-0.063527	-0.186870	-0.208411	-0.704376	-0.442437	0.569128	-0.289898	-0.721909	0.509153	-0.368198	0	0
7216	7.835851	1.061424	-4.565653	-0.119975	-0.100510	-0.204067	-0.701325	-0.446395	0.572538	-0.291034	-0.722905	0.508478	-0.366275	0	0
7217	7.807876	1.288571	-4.850577	-0.211288	0.052871	-0.177858	-0.700867	-0.449517	0.571487	-0.293487	-0.722965	0.507831	-0.365096	0	0
7218	8.207671	1.309836	-5.198738	-0.313027	0.170025	-0.128613	-0.698857	-0.454231	0.567200	-0.297088	-0.722044	0.507560	-0.364381	0	0
7219	8.728674	1.489961	-5.521409	-0.423669	0.244235	-0.099450	-0.700825	-0.459074	0.560959	-0.301755	-0.720358	0.507673	-0.363727	0	0
7220	9.196816	1.565316	-5.779981	-0.442785	0.217154	-0.058963	-0.703384	-0.462705	0.553664	-0.306314	-0.718425	0.508313	-0.362845	0	0
7221	9.212152	1.424653	-5.607552	-0.354237	0.005060	-0.010752	-0.704183	-0.469242	0.549291	-0.308933	-0.717337	0.509520	-0.361079	0	0
7222	8.652170	1.440664	-5.422246	-0.382858	-0.089117	0.024095	-0.702865	-0.473640	0.547584	-0.311229	-0.716197	0.511535	-0.358512	0	0
7223	8.149729	1.486047	-5.287213	-0.445182	-0.148532	0.095540	-0.702014	-0.476055	0.543737	-0.313326	-0.714813	0.514288	-0.355497	0	0
7224	7.796982	1.417666	-5.066729	-0.477172	-0.126608	0.129310	-0.703111	-0.478642	0.544010	-0.315682	-0.712988	0.517422	-0.352517	0	0
7225	7.545084	1.412615	-4.919654	-0.545494	-0.095887	0.172202	-0.703071	-0.483662	0.540717	-0.318479	-0.710666	0.520882	-0.349581	0	0
7226	7.526808	1.469535	-4.814730	-0.610266	-0.059330	0.210564	-0.704418	-0.485353	0.528710	-0.322093	-0.707302	0.525363	-0.346371	0	0
7227	7.710123	1.638664	-4.863964	-0.727287	-0.044779	0.281951	-0.706239	-0.490500	0.522731	-0.326034	-0.703577	0.530019	-0.343163	0	0
7228	8.075636	1.827656	-5.043075	-0.818671	-0.044174	0.355284	-0.707473	-0.493774	0.522396	-0.330201	-0.699332	0.535189	-0.339815	0	0
7229	8.555493	1.983997	-5.378855	-0.885568	-0.002334	0.415768	-0.710625	-0.496179	0.513766	-0.334974	-0.694122	0.541100	-0.336447	0	0
7230	8.904069	2.026888	-5.505143	-0.873331	0.083575	0.489141	-0.715759	-0.499352	0.503830	-0.339871	-0.688145	0.547218	-0.333912	0	0
7231	9.126479	1.796555	-5.626079	-0.729107	0.058537	0.408723	-0.721446	-0.501795	0.496781	-0.343856	-0.683175	0.552257	-0.331734	0	0
7232	9.105323	1.911094	-5.296025	-0.616133	0.011407	0.328297	-0.725162	-0.503140	0.490209	-0.347063	-0.679120	0.556554	-0.329531	0	0
7233	8.542897	1.590594	-4.972720	-0.324421	-0.131235	0.233499	-0.725621	-0.504132	0.484194	-0.347791	-0.677084	0.559668	-0.327673	0	0
7234	8.010332	1.634094	-4.681976	-0.260027	-0.182012	0.184055	-0.725326	-0.504206	0.485605	-0.347964	-0.675664	0.562468	-0.325620	0	0
7235	7.816323	1.530295	-4.796175	-0.214736	-0.146340	0.231737	-0.725920	-0.501772	0.486047	-0.347865	-0.674049	0.565247	-0.324259	0	0
7236	7.779319	1.267956	-5.105693	-0.184924	-0.044190	0.308647	-0.727343	-0.500515	0.487274	-0.347869	-0.671769	0.568093	-0.324013	0	0
7237	7.900806	1.142720	-5.234246	-0.174875	0.010341	0.336108	-0.732350	-0.497486	0.485810	-0.348041	-0.669176	0.570885	-0.324287	0	0
7238	8.072309	1.184692	-5.199322	-0.135499	-0.007226	0.305062	-0.735666	-0.495232	0.482012	-0.347951	-0.666906	0.573456	-0.324522	0	0
7239	8.154153	1.233044	-5.231055	-0.074376	-0.088284	0.272303	-0.737704	-0.491156	0.481720	-0.347086	-0.665332	0.575825	-0.324484	0	0
7240	8.235689	1.301448	-5.310956	-0.032659	-0.141060	0.229370	-0.737999	-0.489486	0.482962	-0.345773	-0.664293	0.577993	-0.324159	0	0
7241	8.145696	1.325488	-5.428211	0.014152	-0.142970	0.166132	-0.740279	-0.486973	0.485269	-0.344344	-0.663807	0.579551	-0.323895	0	0
7242	8.147193	1.266091	-5.520446	0.031575	-0.129894	0.131264	-0.740008	-0.485045	0.486947	-0.342983	-0.663515	0.580814	-0.323675	0	0
7243	8.146112	1.082615	-5.581991	0.056889	-0.099578	0.115634	-0.740300	-0.482992	0.489206	-0.341684	-0.663323	0.581745	-0.323770	0	0
7244	8.164656	0.937420	-5.615033	0.067329	-0.082591	0.092666	-0.739616	-0.480735	0.489908	-0.340479	-0.663228	0.582464	-0.323942	0	0
7245	8.107183	0.849393	-5.531328	0.128357	-0.070343	0.115681	-0.740047	-0.478831	0.492301	-0.338874	-0.663182	0.583061	-0.324644	0	0
7246	8.039299	0.709127	-5.524873	0.156198	-0.037951	0.126656	-0.738368	-0.475811	0.494744	-0.337221	-0.663054	0.583548	-0.325750	0	0
7247	7.783998	0.603389	-5.462872	0.158465	-0.013054	0.140312	-0.741782	-0.473806	0.496037	-0.335667	-0.662775	0.584012	-0.327089	0	0
7248	7.533738	0.463083	-5.357805	0.127445	-0.005995	0.176868	-0.743101	-0.470335	0.496125	-0.334238	-0.662121	0.584843	-0.328390	0	0
7249	7.417609	0.303733	-5.349670	0.064103	-0.003447	0.167512	-0.744544	-0.467500	0.497452	-0.333273	-0.661330	0.585760	-0.329328	0	0
7250	7.433448	0.145117	-5.104909	0.049094	0.078496	0.214133	-0.747856	-0.463807	0.496581	-0.332726	-0.659924	0.586794	-0.330858	0	0
7251	7.581477	-0.046221	-5.201069	-0.023900	0.142790	0.282704	-0.750212	-0.458323	0.494110	-0.332812	-0.657674	0.588269	-0.332627	0	0
7252	8.008103	-0.223276	-5.423501	-0.101365	0.218277	0.319193	-0.754946	-0.455372	0.491221	-0.333715	-0.654684	0.590003	-0.334543	0	0
7253	8.486817	-0.347863	-5.787642	-0.103358	0.316630	0.370490	-0.761411	-0.451013	0.486592	-0.335042	-0.651050	0.591720	-0.337266	0	0
7254	8.659722	-0.528540	-5.788039	-0.027406	0.290323	0.407392	-0.767891	-0.445370	0.482186	-0.335587	-0.647500	0.593530	-0.340363	0	0
7255	8.656782	-0.629355	-5.503551	-0.018311	0.196847	0.414891	-0.772523	-0.440329	0.477724	-0.335482	-0.644263	0.595622	-0.342947	0	0
7256	8.426647	-0.502985	-5.402329	-0.035804	0.150012	0.381872	-0.778100	-0.437407	0.475692	-0.335346	-0.641243	0.597791	-0.344960	0	0
7257	8.267350	-0.457511	-5.454048	-0.065287	0.128305	0.376315	-0.784155	-0.430173	0.473934	-0.335252	-0.638289	0.600004	-0.346682	0	0
7258	8.208537	-0.474899	-5.572740	-0.086400	0.156542	0.335835	-0.786630	-0.426416	0.471499	-0.335611	-0.635362	0.601978	-0.348286	0	0
7259	8.323559	-0.557516	-5.621060	-0.064615	0.177303	0.326679	-0.791516	-0.422207	0.469398	-0.335968	-0.632519	0.603691	-0.350147	0	0
7260	8.524816	-0.669115	-5.723521	-0.059809	0.165974	0.301037	-0.794986	-0.417745	0.467584	-0.336319	-0.629854	0.605288	-0.351852	0	0
7261	8.567223	-0.679924	-5.843540	-0.039940	0.099866	0.297515	-0.798469	-0.413480	0.463914	-0.336143	-0.627527	0.606975	-0.353268	0	0
7262	8.321488	-0.739262	-5.810581	0.032303	0.023956	0.269269	-0.801343	-0.409734	0.464743	-0.335242	-0.625712	0.608658	-0.354447	0	0
7263	8.043161	-0.773531	-5.640969	0.012561	-0.032090	0.220627	-0.803662	-0.404869	0.466064	-0.334199	-0.624486	0.610114	-0.355090	0	0
7264	7.990512	-0.837210	-5.566948	0.059425	-0.082494	0.198757	-0.804962	-0.402043	0.467530	-0.332722	-0.623568	0.611599	-0.355536	0	0
7265	7.783181	-0.950213	-5.530944	0.142957	-0.088735	0.175009	-0.805996	-0.397389	0.469817	-0.330675	-0.623251	0.612490	-0.356466	0	0
7266	7.692439	-1.148574	-5.340430	0.140843	-0.110317	0.165817	-0.806207	-0.393919	0.466633	-0.328767	-0.622669	0.613795	-0.357002	0	0
7267	7.663187	-1.352662	-5.297187	0.127560	-0.116564	0.147410	-0.805949	-0.390318	0.469409	-0.326737	-0.622562	0.614657	-0.357571	0	0
7268	7.610943	-1.407294	-5.174811	0.127583	-0.144424	0.151108	-0.805373	-0.386261	0.477459	-0.324507	-0.622560	0.615597	-0.357986	0	0
7269	7.544132	-1.495779	-5.052112	0.130885	-0.171425	0.140121	-0.804376	-0.384707	0.480667	-0.322139	-0.622697	0.616574	-0.358207	0	0
7270	7.732222	-1.609536	-4.987421	0.124397	-0.206131	0.105321	-0.803968	-0.381689	0.483547	-0.319765	-0.623083	0.617530	-0.358015	0	0
7271	8.038182	-1.524445	-5.343734	0.034070	-0.189405	0.077661	-0.803946	-0.380225	0.488886	-0.318107	-0.623351	0.618516	-0.357323	0	0
7272	8.869662	-1.287999	-6.049645	-0.149429	-0.026260	0.040540	-0.802241	-0.380545	0.488992	-0.318742	-0.622682	0.619404	-0.356384	0	0
7273	9.501425	-0.815819	-6.507410	-0.306712	0.070449	0.034777	-0.802979	-0.381956	0.482812	-0.320964	-0.621196	0.620507	-0.355061	0	0
7274	9.535053	-0.595676	-6.304325	-0.208845	-0.179720	0.026243	-0.802138	-0.382186	0.481371	-0.321090	-0.620916	0.622051	-0.352728	0	0
7275	8.983282	-0.580754	-5.682118	-0.209550	-0.461362	-0.039474	-0.798389	-0.384093	0.486747	-0.319657	-0.622070	0.624039	-0.348459	0	0
7276	8.106052	-0.085223	-5.281331	-0.315739	-0.547991	-0.098367	-0.793213	-0.387154	0.491753	-0.318567	-0.623505	0.626315	-0.342763	0	0
7277	7.222395	0.461938	-5.109444	-0.246395	-0.449110	-0.111334	-0.787698	-0.394130	0.497219	-0.317670	-0.624911	0.627908	-0.338089	0	0
7278	6.768575	0.361650	-5.168007	-0.175746	-0.313916	-0.083086	-0.782950	-0.397028	0.501956	-0.317094	-0.625885	0.629004	-0.334773	0	0
7279	7.047048	-0.231848	-5.363459	-0.166829	-0.104251	-0.047662	-0.781655	-0.397698	0.503462	-0.317643	-0.625968	0.629614	-0.332947	0	0
7280	7.687412	-0.626222	-5.588055	-0.086345	0.093860	-0.036742	-0.781502	-0.399633	0.501779	-0.318915	-0.625565	0.629401	-0.332889	0	0
7281	8.213719	-0.817714	-5.691115	-0.065894	0.198635	-0.001920	-0.783216	-0.400056	0.499216	-0.320584	-0.624668	0.628995	-0.333738	0	0
7282	8.655074	-0.826368	-5.640043	-0.046326	0.143943	0.051523	-0.783805	-0.400447	0.495651	-0.321626	-0.623666	0.629040	-0.334524	0	0
7283	8.666114	-0.782545	-5.478327	0.012428	-0.004908	0.074830	-0.783986	-0.398222	0.494374	-0.321269	-0.623214	0.629501	-0.334843	0	0
7284	8.155718	-0.791941	-5.413405	-0.083219	-0.146238	0.070168	-0.782579	-0.396189	0.496474	-0.320654	-0.622939	0.630721	-0.333644	0	0
7285	7.634015	-0.628695	-5.016002	-0.279215	-0.167676	0.066074	-0.782238	-0.399994	0.497650	-0.321114	-0.622145	0.632619	-0.331080	0	0
7286	7.183799	-0.309135	-5.098534	-0.405753	-0.072385	0.047274	-0.783067	-0.401962	0.496967	-0.323040	-0.620731	0.634512	-0.328226	0	0
7287	7.129468	0.094905	-4.818495	-0.394895	0.045749	0.103143	-0.782220	-0.403687	0.493731	-0.325442	-0.618607	0.636316	-0.326367	0	0
7288	7.513768	0.074183	-5.282296	-0.389137	0.251634	0.125832	-0.782511	-0.406036	0.488906	-0.329040	-0.615694	0.637537	-0.325883	0	0
7289	8.171924	0.221982	-5.617554	-0.372908	0.451200	0.131210	-0.788090	-0.406423	0.480993	-0.333781	-0.612111	0.638084	-0.326740	0	0
7290	8.827334	0.507650	-5.744072	-0.374650	0.494619	0.131326	-0.793820	-0.407557	0.470765	-0.338807	-0.608359	0.638464	-0.327830	0	0
7291	9.198613	0.738854	-5.819255	-0.390939	0.404466	0.148073	-0.797706	-0.409798	0.459031	-0.343281	-0.604715	0.639284	-0.328321	0	0
7292	9.395738	0.691943	-5.860751	-0.479713	0.279138	0.124277	-0.800873	-0.410781	0.450774	-0.347580	-0.601282	0.640686	-0.327368	0	0
7293	9.299132	0.714954	-5.898052	-0.492359	0.199572	0.069306	-0.803573	-0.413216	0.445541	-0.351593	-0.598427	0.642029	-0.325679	0	0
7294	8.817801	0.819730	-5.862459	-0.402034	0.135101	0.032795	-0.804423	-0.416526	0.439952	-0.354772	-0.596316	0.643074	-0.324037	0	0
7295	8.249872	0.676073	-5.702053	-0.273437	0.107508	0.054967	-0.806554	-0.417517	0.437358	-0.356921	-0.594605	0.643920	-0.323141	0	0
7296	7.645679	0.381656	-5.492962	-0.238801	0.099769	0.119101	-0.808081	-0.420868	0.435744	-0.358603	-0.592637	0.645045	-0.322648	0	0
7297	7.527950	0.206272	-5.373756	-0.278653	0.136022	0.129925	-0.809264	-0.419493	0.431587	-0.360716	-0.590322	0.646240	-0.322146	0	0
7298	7.599454	0.099821	-5.430267	-0.280511	0.185739	0.192233	-0.811568	-0.418840	0.427820	-0.362958	-0.587441	0.647607	-0.322148	0	0
7299	7.743910	0.118533	-5.454872	-0.352614	0.211314	0.230624	-0.815722	-0.418240	0.422792	-0.365654	-0.583946	0.649341	-0.321963	0	0
7300	8.125190	0.144157	-5.396498	-0.483836	0.188368	0.252517	-0.816919	-0.418249	0.414577	-0.368899	-0.579880	0.651692	-0.320858	0	0
7301	8.300014	0.262566	-5.276655	-0.575852	0.118999	0.309400	-0.821528	-0.417331	0.406168	-0.372016	-0.575311	0.654898	-0.318952	0	0
7302	8.339731	0.428554	-5.197345	-0.622723	0.067692	0.307594	-0.824403	-0.417303	0.400666	-0.375084	-0.570672	0.658436	-0.316398	0	0
7303	8.164534	0.719479	-4.918353	-0.618260	-0.006358	0.313245	-0.824858	-0.417921	0.395810	-0.377575	-0.566263	0.662204	-0.313479	0	0
7304	7.968274	0.918538	-4.830002	-0.643218	-0.037533	0.342601	-0.827599	-0.416127	0.392403	-0.379892	-0.561645	0.666287	-0.310320	0	0
7305	7.910717	0.957487	-4.810687	-0.648391	-0.062339	0.357307	-0.829343	-0.415441	0.387782	-0.382005	-0.556945	0.670540	-0.307018	0	0
7306	8.278000	1.010996	-5.014903	-0.671988	-0.049616	0.362829	-0.832749	-0.417879	0.382840	-0.384317	-0.552015	0.674831	-0.303617	0	0
7307	8.657994	1.008921	-5.420448	-0.674514	-0.009379	0.400452	-0.834518	-0.414917	0.378788	-0.386757	-0.546699	0.679119	-0.300560	0	0
7308	8.886739	0.758153	-5.648038	-0.542918	-0.059254	0.398037	-0.838545	-0.412768	0.374422	-0.388142	-0.542001	0.683172	-0.298088	0	0
7309	9.484487	0.694469	-5.914780	-0.519945	-0.068375	0.367012	-0.842116	-0.410541	0.374171	-0.389399	-0.537636	0.686976	-0.295599	0	0
7310	9.778583	0.350052	-6.065711	-0.408370	-0.115125	0.437043	-0.842747	-0.407495	0.370964	-0.389516	-0.533344	0.690975	-0.293895	0	0
7311	9.382639	-0.109261	-5.966938	-0.170155	-0.277286	0.395398	-0.843686	-0.403241	0.366701	-0.387349	-0.530725	0.694669	-0.292792	0	0
7312	8.691830	-0.183103	-5.523692	-0.120682	-0.407481	0.412068	-0.844699	-0.398577	0.371684	-0.383993	-0.528463	0.698847	-0.291358	0	0
7313	7.829091	-0.285977	-5.175659	-0.058844	-0.381567	0.465170	-0.845857	-0.390696	0.381550	-0.380283	-0.526056	0.702943	-0.290726	0	0
7314	7.288855	-0.487996	-4.837918	-0.060484	-0.252485	0.459312	-0.847864	-0.384666	0.388330	-0.377482	-0.523331	0.706464	-0.290758	0	0
7315	6.789954	-0.542170	-4.515253	-0.105078	-0.132461	0.422221	-0.848505	-0.378903	0.388414	-0.375872	-0.520298	0.709486	-0.290928	0	0
7316	7.008396	-0.526934	-4.320416	-0.297845	0.036244	0.381259	-0.852815	-0.372628	0.390976	-0.376566	-0.516359	0.712179	-0.290471	0	0
7317	7.604660	-0.555633	-4.483006	-0.398827	0.187104	0.421316	-0.855456	-0.368860	0.385423	-0.378736	-0.511269	0.714808	-0.290194	0	0
7318	8.482161	-0.649198	-5.018869	-0.512308	0.367116	0.468682	-0.859802	-0.367166	0.375784	-0.382589	-0.504941	0.717232	-0.290237	0	0
7319	9.225601	-0.955552	-5.350616	-0.499521	0.419125	0.494419	-0.865596	-0.363400	0.365439	-0.386679	-0.498215	0.719563	-0.290671	0	0
7320	9.448067	-1.173104	-5.159863	-0.430330	0.245875	0.463653	-0.869842	-0.357207	0.357925	-0.389245	-0.492464	0.722159	-0.290611	0	0
7321	8.824700	-0.862005	-4.883303	-0.407376	0.047347	0.454761	-0.875790	-0.350974	0.350147	-0.390274	-0.487410	0.725395	-0.289688	0	0
7322	8.428169	-0.638437	-4.528837	-0.424408	-0.014553	0.441942	-0.878396	-0.347408	0.348694	-0.391016	-0.482411	0.728919	-0.288206	0	0
7323	7.810463	-0.703376	-4.605196	-0.426803	0.045895	0.414163	-0.880580	-0.343438	0.347687	-0.392220	-0.477544	0.731965	-0.286954	0	0
7324	7.874815	-0.616546	-4.423455	-0.514418	0.158805	0.377143	-0.885484	-0.339785	0.342290	-0.394728	-0.472354	0.734553	-0.285488	0	0
7325	8.231632	-0.847570	-4.923833	-0.503014	0.278691	0.343966	-0.888659	-0.338066	0.337606	-0.398171	-0.466996	0.736507	-0.284485	0	0
7326	8.873720	-0.991978	-5.342524	-0.456185	0.380544	0.303626	-0.892140	-0.334872	0.332308	-0.402130	-0.462116	0.737509	-0.284289	0	0
7327	9.252349	-1.069035	-5.581833	-0.331574	0.346585	0.313163	-0.896475	-0.332976	0.324385	-0.405332	-0.457440	0.738502	-0.284725	0	0
7328	9.117201	-1.231140	-5.539187	-0.162265	0.214680	0.293462	-0.898438	-0.328511	0.316174	-0.406846	-0.453938	0.739454	-0.285700	0	0
7329	8.487528	-1.310090	-5.289090	-0.104292	0.090619	0.284453	-0.901762	-0.323684	0.315657	-0.407184	-0.451108	0.740680	-0.286523	0	0
7330	8.017538	-1.262020	-5.010319	-0.151196	0.049657	0.245801	-0.902810	-0.320946	0.313002	-0.407538	-0.448501	0.742017	-0.286652	0	0
7331	7.888755	-1.185398	-4.869732	-0.256500	0.072526	0.206092	-0.905152	-0.316740	0.310168	-0.408642	-0.445675	0.743387	-0.285940	0	0
7332	7.884117	-1.153974	-4.859692	-0.281831	0.140683	0.175658	-0.906609	-0.314885	0.308029	-0.410451	-0.442782	0.744398	-0.285210	0	0
7333	8.100414	-1.264255	-4.887825	-0.265582	0.213241	0.193954	-0.908921	-0.313787	0.304007	-0.412665	-0.439594	0.745144	-0.285000	0	0
7334	8.396427	-1.399828	-4.880455	-0.213964	0.230850	0.205998	-0.910280	-0.310878	0.297962	-0.414745	-0.436493	0.745699	-0.285295	0	0
7335	8.572588	-1.467367	-4.819848	-0.132210	0.198638	0.186970	-0.911472	-0.309318	0.292966	-0.416275	-0.433938	0.746075	-0.285981	0	0
7336	8.626013	-1.463583	-4.768679	-0.057815	0.109072	0.172591	-0.914399	-0.305934	0.286540	-0.416868	-0.432035	0.746554	-0.286746	0	0
7337	8.578432	-1.396023	-4.718147	-0.009632	0.037553	0.134264	-0.915844	-0.304148	0.285815	-0.416811	-0.430840	0.747014	-0.287428	0	0
7338	8.501443	-1.332274	-4.729346	0.029967	-0.073674	0.051930	-0.915408	-0.302887	0.289294	-0.415993	-0.430760	0.747460	-0.287575	0	0
7339	8.468861	-1.236493	-4.621218	0.020153	-0.090309	-0.039808	-0.915682	-0.302407	0.291312	-0.415352	-0.431356	0.747616	-0.287204	0	0
7340	8.598198	-1.192132	-4.741713	0.031319	-0.125485	-0.098423	-0.912819	-0.303422	0.293490	-0.414576	-0.432541	0.747630	-0.286505	0	0
7341	8.561130	-1.190263	-4.861092	0.079614	-0.143480	-0.138685	-0.911628	-0.305910	0.296868	-0.413561	-0.434272	0.747405	-0.285939	0	0
7342	8.529555	-1.362780	-4.819972	0.087367	-0.221807	-0.184458	-0.911587	-0.306945	0.300349	-0.412068	-0.436595	0.747281	-0.284877	0	0
7343	8.380284	-1.296100	-4.830863	0.040541	-0.260025	-0.221213	-0.908815	-0.310517	0.304779	-0.410582	-0.439107	0.747277	-0.283168	0	0
7344	8.273962	-1.185077	-4.915539	0.029280	-0.289029	-0.228537	-0.905056	-0.313018	0.310543	-0.408954	-0.441709	0.747382	-0.281194	0	0
7345	8.210464	-1.151446	-5.038554	-0.002696	-0.294796	-0.191900	-0.903160	-0.315495	0.313489	-0.407305	-0.443912	0.747754	-0.279123	0	0
7346	8.157359	-1.199694	-5.029635	-0.002989	-0.334879	-0.199196	-0.897913	-0.320695	0.323892	-0.405379	-0.446289	0.748239	-0.276823	0	0
7347	8.132700	-1.179027	-5.110707	-0.014493	-0.372757	-0.180811	-0.895146	-0.322908	0.329967	-0.403156	-0.448564	0.748989	-0.274355	0	0
7348	8.086237	-1.138493	-5.214990	-0.094752	-0.422877	-0.201082	-0.891121	-0.325446	0.333457	-0.400981	-0.450792	0.750059	-0.270946	0	0
7349	8.409782	-1.005994	-5.499185	-0.174464	-0.416928	-0.171800	-0.887899	-0.330105	0.339375	-0.399105	-0.452458	0.751433	-0.267106	0	0
7350	8.830418	-0.871205	-6.004395	-0.273393	-0.362682	-0.148123	-0.884699	-0.334768	0.342455	-0.398025	-0.453402	0.752942	-0.262833	0	0
7351	8.858136	-0.766873	-6.202827	-0.247879	-0.385868	-0.114986	-0.880203	-0.338110	0.350429	-0.396544	-0.454243	0.754613	-0.258796	0	0
7352	8.508378	-0.672868	-5.976565	-0.224566	-0.517460	-0.118455	-0.876563	-0.342733	0.355493	-0.393975	-0.455541	0.756703	-0.254296	0	0
7353	7.963194	-0.332481	-5.574713	-0.299703	-0.585835	-0.113038	-0.873101	-0.345017	0.359856	-0.391189	-0.456649	0.759255	-0.248948	0	0
7354	7.406641	-0.010949	-5.387545	-0.328729	-0.575480	-0.102164	-0.868714	-0.349875	0.369437	-0.388585	-0.457516	0.761853	-0.243434	0	0
7355	6.915098	0.090020	-5.424061	-0.295554	-0.476241	-0.102351	-0.864694	-0.351054	0.374572	-0.386554	-0.458254	0.763957	-0.238640	0	0
7356	6.924236	0.042046	-5.468195	-0.311777	-0.321139	-0.109061	-0.859340	-0.357118	0.379105	-0.385803	-0.458607	0.765442	-0.234380	0	0
7357	7.228794	-0.038023	-5.625041	-0.333092	-0.196448	-0.098242	-0.857159	-0.360808	0.380271	-0.386056	-0.458486	0.766538	-0.230586	0	0
7358	7.751690	-0.044138	-5.625312	-0.357895	-0.101779	-0.077222	-0.854735	-0.362538	0.379571	-0.387110	-0.457889	0.767406	-0.227093	0	0
7359	8.038506	-0.061581	-5.921188	-0.286889	-0.086651	-0.023837	-0.854676	-0.367137	0.379424	-0.387814	-0.457112	0.768295	-0.224439	0	0
7360	8.305841	0.015504	-5.662557	-0.259622	-0.133085	0.044271	-0.852135	-0.367127	0.378408	-0.387895	-0.456024	0.769601	-0.222024	0	0
7361	8.481511	-0.083561	-5.962056	-0.272899	-0.128560	0.093800	-0.852139	-0.367372	0.377541	-0.387943	-0.454482	0.771143	-0.219739	0	0
7362	8.519300	-0.028835	-6.083890	-0.302490	-0.106864	0.148776	-0.851568	-0.367941	0.377217	-0.388183	-0.452356	0.772901	-0.217513	0	0
7363	8.461618	0.056677	-6.100500	-0.288412	-0.081099	0.194642	-0.851988	-0.366762	0.379706	-0.388439	-0.449860	0.774732	-0.215710	0	0
7364	8.183490	0.126938	-5.949537	-0.207518	-0.073072	0.209423	-0.852576	-0.365563	0.378936	-0.388369	-0.447556	0.776406	-0.214607	0	0
7365	7.808619	0.088744	-5.798079	-0.157879	-0.053488	0.216745	-0.853168	-0.364876	0.376857	-0.388199	-0.445328	0.777932	-0.214022	0	0
7366	7.411078	0.189688	-5.521674	-0.075088	-0.014200	0.231462	-0.855464	-0.361740	0.378210	-0.387944	-0.443230	0.779183	-0.214291	0	0
7367	7.027251	0.243050	-5.320973	-0.024531	0.072217	0.198321	-0.854360	-0.359195	0.378785	-0.388195	-0.441389	0.779845	-0.215227	0	0
7368	6.952819	0.233351	-5.282019	-0.099564	0.179868	0.186974	-0.856378	-0.357891	0.376333	-0.389647	-0.439133	0.780182	-0.215994	0	0
7369	7.325861	0.377864	-5.403728	-0.240035	0.276137	0.124254	-0.859285	-0.354885	0.371727	-0.392590	-0.436584	0.780176	-0.215854	0	0
7370	7.926704	0.654431	-5.726341	-0.357303	0.379060	0.073563	-0.864144	-0.355625	0.364919	-0.396961	-0.433748	0.779775	-0.215025	0	0
7371	8.518130	0.940434	-6.024384	-0.426817	0.440675	0.034042	-0.865045	-0.358240	0.353985	-0.402174	-0.430788	0.779088	-0.213775	0	0
7372	9.192609	1.114137	-6.130606	-0.407480	0.364736	0.012354	-0.867077	-0.360318	0.344230	-0.406755	-0.428234	0.778538	-0.212238	0	0
7373	9.272116	1.150184	-6.147838	-0.271173	0.281232	-0.013833	-0.869517	-0.361158	0.338669	-0.410141	-0.426595	0.777914	-0.211306	0	0
7374	8.907166	0.852210	-6.160287	-0.153104	0.188605	-0.073228	-0.869097	-0.363265	0.334562	-0.412432	-0.426105	0.777153	-0.210639	0	0
7375	8.406388	0.747659	-6.057695	-0.141238	0.155613	-0.140260	-0.868799	-0.366014	0.331833	-0.414546	-0.426241	0.776218	-0.209657	0	0
7376	7.797070	0.830104	-5.737257	-0.085922	0.141496	-0.155839	-0.870251	-0.369509	0.321416	-0.416361	-0.426734	0.775165	-0.208951	0	0
7377	7.310926	0.739779	-5.618210	-0.043692	0.157388	-0.117363	-0.870516	-0.370408	0.322214	-0.418021	-0.427091	0.774109	-0.208824	0	0
7378	7.084907	0.486857	-5.447149	-0.108857	0.165025	-0.057947	-0.868644	-0.372480	0.322775	-0.419891	-0.426739	0.773383	-0.208482	0	0
7379	7.075261	0.450351	-5.432532	-0.280306	0.175202	-0.004168	-0.870903	-0.374350	0.320552	-0.422456	-0.425187	0.773220	-0.207070	0	0
7380	7.403098	0.601492	-5.482457	-0.449610	0.158051	0.030492	-0.870917	-0.377459	0.313549	-0.425536	-0.422698	0.773602	-0.204419	0	0
7381	7.647394	0.822562	-5.458750	-0.554357	0.120966	0.087329	-0.872039	-0.379900	0.310854	-0.428636	-0.419370	0.774587	-0.201035	0	0
7382	8.002384	1.006531	-5.439425	-0.626406	0.083431	0.135072	-0.873772	-0.381276	0.304260	-0.431641	-0.415447	0.776033	-0.197138	0	0
7383	8.332236	1.197369	-5.556801	-0.632403	0.074951	0.186559	-0.874419	-0.379872	0.296412	-0.434480	-0.411075	0.777724	-0.193366	0	0
7384	8.445094	1.385072	-5.687822	-0.529258	0.043479	0.216225	-0.874577	-0.380570	0.293107	-0.436583	-0.406980	0.779431	-0.190391	0	0
7385	8.570091	1.387165	-5.728717	-0.485334	-0.028868	0.223794	-0.875608	-0.379793	0.289337	-0.437909	-0.403130	0.781391	-0.187486	0	0
7386	8.521250	1.256929	-5.756726	-0.419663	-0.095247	0.222159	-0.877340	-0.377846	0.288341	-0.438452	-0.399700	0.783482	-0.184815	0	0
7387	8.376110	1.190633	-5.800042	-0.303595	-0.180303	0.191280	-0.877637	-0.377096	0.287823	-0.437903	-0.397165	0.785601	-0.182571	0	0
7388	8.201387	1.057413	-5.900660	-0.241074	-0.220051	0.206083	-0.876942	-0.375167	0.289356	-0.436769	-0.394861	0.787817	-0.180727	0	0
7389	8.209263	0.889696	-6.056644	-0.158304	-0.226731	0.221823	-0.879341	-0.373317	0.293466	-0.435212	-0.392795	0.789974	-0.179568	0	0
7390	8.236507	0.604610	-6.151312	-0.097254	-0.259780	0.248560	-0.878222	-0.370194	0.296913	-0.433107	-0.390854	0.792244	-0.178888	0	0
7391	8.172405	0.412466	-6.256453	-0.036917	-0.308865	0.250542	-0.877117	-0.365793	0.300724	-0.430359	-0.389225	0.794631	-0.178486	0	0
7392	7.941602	0.237563	-6.113690	0.018196	-0.397530	0.267231	-0.877126	-0.361350	0.306960	-0.426666	-0.387848	0.797344	-0.178249	0	0
7393	7.692587	0.290204	-5.930113	0.011496	-0.430512	0.294758	-0.877977	-0.357073	0.313902	-0.422662	-0.386276	0.800303	-0.177939	0	0
7394	7.461918	0.329703	-5.860840	-0.012460	-0.378283	0.283574	-0.875580	-0.351990	0.321006	-0.419191	-0.384595	0.803010	-0.177597	0	0
7395	7.261416	0.532664	-5.699838	-0.114596	-0.265477	0.217124	-0.876554	-0.350477	0.325649	-0.417115	-0.382807	0.805167	-0.176576	0	0
7396	7.272416	0.637534	-5.569126	-0.121479	-0.138287	0.152701	-0.875448	-0.345550	0.330486	-0.416212	-0.381292	0.806538	-0.175730	0	0
7397	7.238063	0.640208	-5.029154	-0.126291	-0.056389	0.136972	-0.876316	-0.344635	0.329701	-0.416002	-0.379727	0.807526	-0.175076	0	0
7398	7.318438	0.315519	-5.092250	-0.223421	0.038629	0.154026	-0.876223	-0.342488	0.326998	-0.416909	-0.377452	0.808340	-0.174078	0	0
7399	7.904626	0.307164	-5.319550	-0.269561	0.169077	0.194222	-0.877828	-0.341394	0.322827	-0.418958	-0.374428	0.808842	-0.173357	0	0
7400	8.723814	0.312410	-5.958873	-0.284436	0.324729	0.306050	-0.880186	-0.338428	0.315944	-0.422126	-0.370185	0.809099	-0.173584	0	0
7401	8.928861	0.078187	-6.141989	-0.107815	0.336803	0.374277	-0.884803	-0.336002	0.309049	-0.424601	-0.366079	0.809249	-0.175548	0	0
7402	8.767148	-0.258562	-5.722661	-0.067107	0.171003	0.372708	-0.887490	-0.327976	0.304756	-0.425588	-0.362454	0.809993	-0.177237	0	0
7403	8.300585	-0.231800	-5.304055	-0.273571	0.046127	0.328375	-0.889816	-0.324530	0.302725	-0.426374	-0.358510	0.811473	-0.176599	0	0
7404	7.924117	0.113970	-5.210423	-0.250863	0.041365	0.359602	-0.891573	-0.321242	0.300820	-0.426982	-0.354443	0.813009	-0.176277	0	0
7405	7.698200	-0.076398	-5.362642	-0.199045	0.102913	0.374199	-0.893920	-0.315412	0.300074	-0.427868	-0.350331	0.814247	-0.176635	0	0
7406	7.847412	-0.404632	-5.558776	-0.180386	0.235585	0.372161	-0.898244	-0.310651	0.298286	-0.429765	-0.346119	0.814834	-0.177623	0	0
7407	8.278810	-0.523097	-5.812407	-0.158178	0.335165	0.370278	-0.902020	-0.306858	0.292604	-0.432387	-0.341786	0.814952	-0.179100	0	0
7408	8.610183	-0.603895	-5.929196	-0.136646	0.349156	0.352002	-0.904717	-0.300237	0.284677	-0.435076	-0.337687	0.814870	-0.180731	0	0
7409	8.687354	-0.731376	-5.867693	-0.086539	0.227503	0.321094	-0.908344	-0.295956	0.280725	-0.436645	-0.334242	0.815122	-0.182208	0	0
7410	8.462527	-0.615650	-5.699103	-0.032657	0.122070	0.294733	-0.910410	-0.291050	0.278216	-0.437224	-0.331457	0.815622	-0.183663	0	0
7411	7.981215	-0.623104	-5.613515	0.020478	0.051242	0.304938	-0.912253	-0.283801	0.271880	-0.437018	-0.328925	0.816375	-0.185353	0	0
7412	7.680382	-0.758228	-5.506523	-0.014627	0.066878	0.290078	-0.914862	-0.279286	0.271621	-0.437092	-0.326323	0.817065	-0.186732	0	0
7413	7.596684	-0.797779	-5.407029	-0.025179	0.107086	0.233081	-0.914985	-0.277799	0.276538	-0.437618	-0.324068	0.817410	-0.187915	0	0
7414	7.558447	-0.705380	-5.404996	-0.001640	0.166802	0.218358	-0.917907	-0.271911	0.274808	-0.438584	-0.321962	0.817374	-0.189434	0	0
7415	7.757850	-0.881349	-5.408770	-0.005586	0.232386	0.199908	-0.919517	-0.270919	0.269779	-0.440124	-0.319822	0.817013	-0.191034	0	0
7416	7.952368	-1.110829	-5.398216	0.034007	0.207023	0.176174	-0.920572	-0.266140	0.269522	-0.441382	-0.318121	0.816589	-0.192777	0	0
7417	8.092031	-1.140909	-5.398805	0.055911	0.183969	0.176280	-0.921477	-0.263677	0.266565	-0.442368	-0.316531	0.816236	-0.194621	0	0
7418	8.082600	-1.141205	-5.371883	0.081840	0.118354	0.194785	-0.923540	-0.260519	0.261535	-0.442710	-0.315043	0.816165	-0.196546	0	0
7419	7.926506	-1.245917	-5.258028	0.121160	0.046233	0.166484	-0.923863	-0.257358	0.261736	-0.442380	-0.314086	0.816254	-0.198444	0	0
7420	7.771202	-1.254449	-5.083186	0.124575	0.010081	0.092194	-0.923312	-0.254881	0.263872	-0.441901	-0.313841	0.816246	-0.199924	0	0
7421	7.810598	-1.134241	-5.025902	0.110253	0.024606	0.034367	-0.924584	-0.254214	0.265344	-0.441688	-0.313954	0.816033	-0.201082	0	0
7422	7.925698	-1.170655	-5.083587	0.093368	0.040678	-0.017976	-0.925431	-0.254215	0.265636	-0.441779	-0.314405	0.815605	-0.201914	0	0
7423	8.194846	-1.246878	-5.147292	0.061847	0.026279	-0.067519	-0.923886	-0.254032	0.264356	-0.441935	-0.315130	0.815161	-0.202235	0	0
7424	8.463093	-1.255671	-5.355457	0.002139	-0.005084	-0.108825	-0.924731	-0.254579	0.264046	-0.442125	-0.315999	0.814837	-0.201771	0	0
7425	8.496166	-1.181579	-5.472157	-0.025767	-0.078036	-0.118841	-0.923570	-0.256224	0.264925	-0.441810	-0.316964	0.814866	-0.200823	0	0
7426	8.380357	-1.087826	-5.530020	0.001140	-0.150099	-0.131531	-0.920645	-0.262126	0.266938	-0.440863	-0.318314	0.815106	-0.199797	0	0
7427	8.168334	-0.971748	-5.574476	0.001250	-0.194872	-0.122312	-0.920191	-0.262299	0.270326	-0.439513	-0.319658	0.815581	-0.198683	0	0
7428	7.901338	-0.938993	-5.525628	0.032209	-0.228054	-0.124086	-0.918542	-0.264982	0.277518	-0.437812	-0.321231	0.816119	-0.197689	0	0
7429	7.869332	-0.903436	-5.628068	-0.031205	-0.252001	-0.167302	-0.915367	-0.267636	0.280725	-0.436183	-0.322910	0.816753	-0.195929	0	0
7430	8.032143	-0.839341	-5.790750	-0.110818	-0.238491	-0.204141	-0.913887	-0.270163	0.284807	-0.435009	-0.324523	0.817348	-0.193378	0	0
7431	8.368071	-0.712391	-6.029548	-0.175133	-0.185729	-0.219861	-0.913481	-0.276733	0.289497	-0.434480	-0.325868	0.817787	-0.190424	0	0
7432	8.655673	-0.628773	-6.266822	-0.174696	-0.151429	-0.206999	-0.908606	-0.281412	0.289440	-0.434220	-0.327058	0.818098	-0.187621	0	0
7433	8.918324	-0.517740	-6.005378	-0.155685	-0.154988	-0.178426	-0.908397	-0.285933	0.290573	-0.433791	-0.328085	0.818488	-0.185102	0	0
7434	8.747143	-0.531005	-6.011140	-0.132013	-0.227065	-0.175553	-0.905221	-0.288594	0.293922	-0.432707	-0.329333	0.819138	-0.182532	0	0
7435	8.484640	-0.337819	-5.451732	-0.144768	-0.291308	-0.164472	-0.903133	-0.294157	0.298091	-0.431093	-0.330536	0.820127	-0.179712	0	0
7436	8.276637	-0.135008	-5.635875	-0.145736	-0.210687	-0.173797	-0.901640	-0.298616	0.300492	-0.430175	-0.331678	0.820718	-0.177089	0	0
7437	8.170337	-0.011829	-5.722888	-0.041975	-0.097063	-0.170111	-0.900156	-0.303027	0.301903	-0.429816	-0.333018	0.820656	-0.175729	0	0
7438	8.113552	-0.062036	-5.566496	0.038848	-0.068413	-0.160839	-0.897430	-0.304204	0.304498	-0.429425	-0.334593	0.820344	-0.175147	0	0
7439	7.980239	-0.112717	-5.334778	0.055424	-0.078964	-0.155315	-0.895530	-0.307638	0.306392	-0.428862	-0.336197	0.820077	-0.174710	0	0
7440	7.866215	-0.012332	-5.165601	0.056456	-0.063801	-0.116802	-0.895635	-0.309578	0.307831	-0.428371	-0.337476	0.819858	-0.174476	0	0
7441	7.794693	0.167322	-5.142430	0.000402	-0.022838	-0.060073	-0.895350	-0.311452	0.304874	-0.428287	-0.337964	0.819763	-0.174184	0	0
7442	7.619962	0.337238	-5.062321	0.033185	0.058575	-0.038125	-0.897043	-0.312130	0.304565	-0.428740	-0.338281	0.819326	-0.174508	0	0
7443	7.456150	0.475578	-4.804075	0.050127	0.144356	-0.027223	-0.894473	-0.312955	0.305906	-0.429801	-0.338420	0.818537	-0.175329	0	0
7444	7.554876	0.734223	-4.612836	-0.009013	0.255021	-0.058642	-0.893611	-0.315569	0.303181	-0.432036	-0.338395	0.817249	-0.175891	0	0
7445	8.096266	0.922028	-4.796117	-0.129356	0.382332	-0.055264	-0.895191	-0.316744	0.298301	-0.435695	-0.337567	0.815640	-0.175924	0	0
7446	9.017280	1.055426	-5.100235	-0.164457	0.472335	-0.077282	-0.898972	-0.318245	0.283209	-0.440252	-0.336609	0.813602	-0.175855	0	0
7447	9.400861	1.046397	-5.351364	-0.112099	0.450560	-0.067894	-0.900594	-0.319441	0.272937	-0.444415	-0.335827	0.811586	-0.176194	0	0
7448	9.606002	0.790057	-5.512888	-0.027857	0.294025	-0.085833	-0.900547	-0.323173	0.272703	-0.447058	-0.335864	0.810029	-0.176601	0	0
7449	9.373240	0.584437	-5.609392	0.056541	0.123328	-0.130446	-0.902956	-0.324194	0.270818	-0.448104	-0.336911	0.808945	-0.176924	0	0
7450	8.801064	0.600788	-5.442953	0.133376	0.022944	-0.120161	-0.902066	-0.326573	0.272079	-0.448069	-0.338412	0.808197	-0.177563	0	0
7451	8.108354	0.615635	-5.281678	0.228988	-0.013781	-0.098039	-0.900311	-0.328516	0.275911	-0.447362	-0.340210	0.807525	-0.178959	0	0
7452	7.520257	0.417571	-5.212664	0.127803	0.042809	-0.056280	-0.899718	-0.328678	0.279016	-0.447386	-0.341151	0.806902	-0.179918	0	0
7453	7.264979	0.341062	-5.160136	-0.019921	0.116187	-0.045742	-0.900576	-0.330615	0.274789	-0.448479	-0.341180	0.806269	-0.179978	0	0
7454	7.495751	0.394068	-5.255381	-0.164990	0.196559	-0.073624	-0.900151	-0.333017	0.270805	-0.450773	-0.340656	0.805426	-0.179013	0	0
7455	7.991891	0.581260	-5.369338	-0.305071	0.251716	-0.048156	-0.902435	-0.335006	0.265171	-0.453928	-0.339175	0.804675	-0.177222	0	0
7456	8.418696	0.650917	-5.363106	-0.329045	0.231485	0.016166	-0.900468	-0.337873	0.258448	-0.456888	-0.337123	0.804248	-0.175461	0	0
7457	8.450810	0.659073	-5.265216	-0.261206	0.156868	0.029275	-0.902336	-0.337951	0.254774	-0.458982	-0.335378	0.804093	-0.174046	0	0
7458	8.293690	0.715375	-5.041573	-0.283245	0.079221	0.034843	-0.901934	-0.339953	0.248546	-0.460522	-0.333635	0.804331	-0.172219	0	0
7459	8.095496	0.877033	-4.876095	-0.299667	0.017908	0.044073	-0.900527	-0.339926	0.247541	-0.461593	-0.331830	0.804916	-0.170092	0	0
7460	7.863352	0.949060	-4.700270	-0.289832	-0.006942	0.073461	-0.903098	-0.340021	0.244439	-0.462387	-0.329890	0.805675	-0.168101	0	0
7461	7.725598	0.983118	-4.455756	-0.309410	-0.066569	0.101028	-0.904794	-0.342943	0.240018	-0.462705	-0.327719	0.806840	-0.165874	0	0
7462	7.765412	1.087961	-4.338199	-0.326348	-0.114090	0.157991	-0.903383	-0.342405	0.240321	-0.462601	-0.325116	0.808409	-0.163632	0	0
7463	7.990310	1.128212	-4.563748	-0.335316	-0.130542	0.235125	-0.903513	-0.341674	0.243063	-0.462254	-0.321839	0.810325	-0.161599	0	0
7464	8.188468	1.026913	-5.069424	-0.302494	-0.144493	0.299453	-0.904659	-0.341048	0.242404	-0.461574	-0.318274	0.812412	-0.160119	0	0
7465	8.368454	0.867716	-5.408124	-0.194672	-0.233235	0.301643	-0.904689	-0.337148	0.245060	-0.459818	-0.315261	0.814760	-0.159198	0	0
7466	8.906998	0.916598	-5.898981	-0.258539	-0.216540	0.305274	-0.905239	-0.334174	0.252060	-0.458385	-0.311956	0.817096	-0.157865	0	0
7467	9.489670	0.756535	-6.204436	-0.220759	-0.173686	0.343910	-0.907251	-0.330913	0.253702	-0.457113	-0.308373	0.819312	-0.157102	0	0
7468	9.661065	0.402210	-6.635879	-0.060032	-0.199675	0.263484	-0.906595	-0.327560	0.252630	-0.455258	-0.306249	0.821115	-0.157233	0	0
7469	9.347537	0.142150	-6.249022	0.116319	-0.371394	0.168574	-0.906320	-0.324056	0.257385	-0.451588	-0.305944	0.823139	-0.157823	0	0
7470	8.694809	0.024961	-5.848547	0.210831	-0.477871	0.155931	-0.905148	-0.321240	0.267053	-0.446773	-0.306346	0.825422	-0.158826	0	0
7471	8.067967	-0.071139	-5.226672	0.250638	-0.492489	0.210952	-0.904095	-0.319352	0.278082	-0.441602	-0.306469	0.827864	-0.160332	0	0
7472	7.412538	-0.300675	-5.126359	0.162498	-0.364252	0.254438	-0.903401	-0.314360	0.284629	-0.437687	-0.305664	0.829967	-0.161720	0	0
7473	7.213597	-0.245027	-5.012271	0.023478	-0.197763	0.308924	-0.903285	-0.310483	0.287708	-0.435476	-0.303488	0.831742	-0.162669	0	0
7474	7.493454	-0.123191	-5.021943	-0.113282	-0.011333	0.308441	-0.903866	-0.308528	0.289113	-0.435229	-0.300469	0.832885	-0.163081	0	0
7475	8.068279	-0.061929	-5.190391	-0.217866	0.116650	0.284308	-0.906520	-0.303359	0.284356	-0.436394	-0.296927	0.833589	-0.162861	0	0
7476	8.577291	-0.169623	-5.384049	-0.280421	0.139107	0.267722	-0.907863	-0.300813	0.279849	-0.437961	-0.293235	0.834216	-0.162134	0	0
7477	8.712710	-0.268972	-5.281062	-0.254745	0.015268	0.212932	-0.910329	-0.299105	0.275157	-0.438495	-0.290282	0.835188	-0.160995	0	0
7478	8.459294	-0.158494	-5.067957	-0.199336	-0.065426	0.172765	-0.909204	-0.298411	0.275332	-0.438258	-0.288076	0.836279	-0.159936	0	0
7479	7.988109	-0.176624	-4.915182	-0.135478	-0.074601	0.167296	-0.909495	-0.297963	0.275079	-0.437765	-0.286166	0.837307	-0.159332	0	0
7480	7.680152	-0.258223	-4.817236	-0.115119	-0.014132	0.169914	-0.911206	-0.296803	0.275452	-0.437710	-0.284296	0.838012	-0.159124	0	0
7481	7.689004	-0.403258	-4.857162	-0.169448	0.090386	0.179710	-0.913073	-0.295557	0.274129	-0.438673	-0.281867	0.838399	-0.158760	0	0
7482	8.156295	-0.504463	-5.150672	-0.211078	0.230456	0.181318	-0.913007	-0.292725	0.269201	-0.440913	-0.279097	0.838201	-0.158492	0	0
7483	8.710567	-0.674983	-5.385082	-0.164949	0.331557	0.184086	-0.915765	-0.290834	0.263814	-0.443869	-0.276261	0.837510	-0.158862	0	0
7484	9.165999	-0.832534	-5.630204	-0.065926	0.293951	0.194499	-0.918666	-0.289724	0.256820	-0.446204	-0.273921	0.836812	-0.160046	0	0
7485	9.181259	-0.998134	-5.767126	0.027141	0.212839	0.192029	-0.920016	-0.286202	0.252941	-0.447614	-0.272052	0.836344	-0.161734	0	0
7486	8.837809	-0.909885	-5.657084	0.053276	0.063715	0.158310	-0.921688	-0.282057	0.245274	-0.447762	-0.270842	0.836396	-0.163085	0	0
7487	8.228702	-0.747321	-5.343377	0.028500	-0.034264	0.132629	-0.922411	-0.281696	0.244027	-0.447194	-0.269873	0.836863	-0.163850	0	0
7488	7.709857	-0.597752	-5.192557	-0.038120	-0.064068	0.108604	-0.922358	-0.281867	0.250399	-0.446585	-0.268949	0.837474	-0.163905	0	0
7489	7.558848	-0.605402	-5.085506	-0.085679	0.019326	0.101006	-0.922694	-0.278096	0.249929	-0.446824	-0.267646	0.837801	-0.163717	0	0
7490	7.695231	-0.682724	-5.178071	-0.098576	0.108544	0.088007	-0.923855	-0.277652	0.247131	-0.447865	-0.266290	0.837699	-0.163610	0	0
7491	7.997395	-0.792073	-5.320524	-0.085551	0.198909	0.086097	-0.926136	-0.278326	0.243991	-0.449629	-0.264816	0.837176	-0.163836	0	0
7492	8.256735	-0.897201	-5.393713	-0.056009	0.198334	0.095369	-0.927890	-0.276922	0.239415	-0.451290	-0.263455	0.836608	-0.164364	0	0
7493	8.324285	-0.997814	-5.341338	0.024575	0.166475	0.101082	-0.928912	-0.276596	0.236042	-0.452464	-0.262400	0.836082	-0.165496	0	0
7494	8.413045	-1.109943	-5.345388	0.073172	0.083011	0.078372	-0.930672	-0.273820	0.232829	-0.452848	-0.261932	0.835779	-0.166712	0	0
7495	8.223083	-1.099551	-5.297152	0.115993	0.011208	0.044581	-0.930413	-0.273152	0.230882	-0.452577	-0.262018	0.835652	-0.167949	0	0
7496	8.026056	-1.023540	-5.255470	0.119806	-0.066593	-0.010371	-0.930103	-0.272914	0.234724	-0.451735	-0.262755	0.835712	-0.168762	0	0
7497	7.934920	-1.069992	-5.179897	0.132670	-0.098056	-0.039684	-0.931509	-0.273085	0.235719	-0.450647	-0.263802	0.835826	-0.169473	0	0
7498	8.069238	-1.089362	-5.252683	0.136506	-0.087085	-0.069032	-0.931120	-0.270221	0.235895	-0.449693	-0.265106	0.835802	-0.170090	0	0
7499	8.123903	-1.171356	-5.315651	0.175418	-0.071363	-0.087337	-0.931341	-0.273773	0.237944	-0.448792	-0.266694	0.835591	-0.171017	0	0
7500	8.203073	-1.185937	-5.354940	0.173732	-0.089959	-0.114824	-0.930622	-0.274113	0.238767	-0.447787	-0.268571	0.835381	-0.171740	0	0
7501	8.217305	-1.117352	-5.412999	0.125776	-0.122298	-0.125864	-0.930167	-0.274826	0.241412	-0.446656	-0.270342	0.835373	-0.171946	0	0
7502	8.230788	-1.003552	-5.586681	0.049867	-0.148049	-0.122284	-0.929124	-0.276737	0.244828	-0.445510	-0.271818	0.835610	-0.171439	0	0
7503	8.168430	-0.886550	-5.598079	0.057828	-0.162323	-0.130498	-0.929949	-0.278467	0.245153	-0.444232	-0.273389	0.835878	-0.170949	0	0
7504	8.033209	-0.885111	-5.634077	0.068571	-0.215557	-0.134094	-0.926799	-0.279112	0.248486	-0.442489	-0.275150	0.836347	-0.170354	0	0
7505	8.078105	-0.712468	-5.511437	0.033751	-0.230012	-0.168046	-0.926473	-0.281094	0.250628	-0.440769	-0.277041	0.836842	-0.169311	0	0
7506	8.191023	-0.615793	-5.906350	-0.025432	-0.182230	-0.162704	-0.924995	-0.284671	0.252659	-0.439607	-0.278567	0.837232	-0.167894	0	0
7507	8.255100	-0.521167	-5.763196	-0.016393	-0.196878	-0.164464	-0.924646	-0.287720	0.256010	-0.438291	-0.280148	0.837666	-0.166537	0	0
7508	8.259165	-0.578417	-5.836188	-0.062384	-0.185034	-0.175594	-0.922946	-0.287350	0.256726	-0.437226	-0.281615	0.838085	-0.164741	0	0
7509	8.112244	-0.386579	-5.597549	-0.045833	-0.200244	-0.169108	-0.920317	-0.291711	0.259690	-0.435966	-0.283107	0.838559	-0.163105	0	0
7510	7.969688	-0.274468	-5.383749	-0.031787	-0.206903	-0.120444	-0.920150	-0.292392	0.261773	-0.434535	-0.284285	0.839166	-0.161746	0	0
7511	7.818780	-0.184731	-5.305053	0.046950	-0.161260	-0.087346	-0.920600	-0.292239	0.258808	-0.433201	-0.285429	0.839543	-0.161355	0	0
7512	7.777254	-0.322485	-5.318892	0.089826	-0.104582	-0.098397	-0.919436	-0.293365	0.260854	-0.432245	-0.286772	0.839569	-0.161397	0	0
7513	7.855060	-0.287662	-5.244277	0.082166	-0.045461	-0.116832	-0.918256	-0.294057	0.265763	-0.431830	-0.288127	0.839298	-0.161505	0	0
7514	8.060369	-0.148492	-5.241385	0.016088	0.021878	-0.130764	-0.918934	-0.295421	0.267386	-0.432194	-0.289236	0.838795	-0.161161	0	0
7515	8.428736	-0.045660	-5.326959	0.001996	0.046690	-0.112384	-0.917522	-0.295818	0.266213	-0.432776	-0.290058	0.838265	-0.160882	0	0
7516	8.800453	0.010927	-5.582047	-0.028758	0.055376	-0.100445	-0.918903	-0.298530	0.266198	-0.433503	-0.290661	0.837775	-0.160388	0	0
7517	8.941463	0.090007	-5.765557	-0.017619	0.013361	-0.090225	-0.917482	-0.299773	0.264688	-0.433827	-0.291264	0.837483	-0.159943	0	0
7518	8.696641	0.124196	-5.654724	0.076850	-0.064196	-0.107395	-0.917776	-0.299440	0.263861	-0.433257	-0.292563	0.837324	-0.159949	0	0
7519	8.163812	0.138891	-5.385899	0.149452	-0.092911	-0.125666	-0.917900	-0.299276	0.266426	-0.432260	-0.294357	0.837117	-0.160438	0	0
7520	7.773459	0.278879	-5.131247	0.200326	-0.046148	-0.142213	-0.915612	-0.299702	0.268504	-0.431529	-0.296456	0.836572	-0.161383	0	0
7521	7.369924	0.420936	-5.023438	0.209280	0.041149	-0.157078	-0.915011	-0.300978	0.270830	-0.431523	-0.298553	0.835587	-0.162629	0	0
7522	7.473157	0.494048	-5.104119	0.149501	0.152963	-0.145412	-0.914154	-0.301435	0.271076	-0.432605	-0.300148	0.834239	-0.163733	0	0
7523	7.934244	0.542319	-5.328787	0.039811	0.258788	-0.153033	-0.915285	-0.305150	0.265039	-0.434912	-0.301121	0.832591	-0.164227	0	0
7524	8.549303	0.663109	-5.616714	-0.064306	0.314429	-0.152261	-0.915874	-0.306613	0.259847	-0.437987	-0.301571	0.830859	-0.164000	0	0
7525	9.024945	0.584277	-5.775118	-0.064193	0.234708	-0.141035	-0.917016	-0.309201	0.254306	-0.440379	-0.302026	0.829507	-0.163599	0	0
7526	9.120089	0.522360	-5.909521	-0.059358	0.088076	-0.151796	-0.915620	-0.310966	0.248793	-0.441556	-0.302844	0.828756	-0.162721	0	0
7527	8.806753	0.553970	-5.931414	0.024033	-0.021617	-0.169874	-0.914455	-0.313300	0.249061	-0.441599	-0.304345	0.828296	-0.162144	0	0
7528	8.243652	0.537093	-5.823504	0.084161	-0.076936	-0.173463	-0.914139	-0.314694	0.250956	-0.441003	-0.306252	0.827965	-0.161862	0	0
7529	7.681123	0.567995	-5.662162	0.139114	-0.063523	-0.171656	-0.911246	-0.317883	0.253423	-0.440345	-0.308343	0.827493	-0.162096	0	0
7530	7.349248	0.515523	-5.553470	0.142621	0.009884	-0.184691	-0.911916	-0.319958	0.254859	-0.440298	-0.310484	0.826633	-0.162529	0	0
7531	7.237586	0.425050	-5.619935	0.042526	0.081211	-0.172196	-0.911764	-0.321613	0.253336	-0.441131	-0.311920	0.825672	-0.162402	0	0
7532	7.458497	0.405340	-5.712870	-0.063020	0.131229	-0.155923	-0.912480	-0.323157	0.249842	-0.442683	-0.312680	0.824707	-0.161619	0	0
7533	7.756999	0.496440	-5.791075	-0.128115	0.132507	-0.126611	-0.910768	-0.325517	0.247550	-0.444393	-0.312903	0.823934	-0.160438	0	0
7534	7.892257	0.533962	-5.766902	-0.130975	0.087199	-0.091640	-0.910757	-0.328241	0.244401	-0.445679	-0.312939	0.823453	-0.159262	0	0
7535	7.897774	0.569292	-5.691997	-0.137736	0.044259	-0.065883	-0.910232	-0.327344	0.240622	-0.446590	-0.312760	0.823273	-0.157990	0	0
7536	7.835861	0.673320	-5.640691	-0.173095	0.041514	-0.018228	-0.911759	-0.330824	0.238717	-0.447518	-0.312049	0.823297	-0.156637	0	0
7537	7.740323	0.779831	-5.576035	-0.173238	0.051024	-0.023750	-0.909633	-0.332064	0.236917	-0.448524	-0.311355	0.823270	-0.155274	0	0
7538	7.663816	0.847614	-5.526836	-0.187006	0.054608	0.009246	-0.909925	-0.332544	0.235046	-0.449551	-0.310366	0.823325	-0.153988	0	0
7539	7.664537	0.821962	-5.423162	-0.189993	0.034559	0.036799	-0.909953	-0.331578	0.232979	-0.450375	-0.309124	0.823582	-0.152700	0	0
7540	7.721726	0.808045	-5.500273	-0.189201	-0.000529	0.069897	-0.910947	-0.332081	0.231822	-0.450862	-0.307694	0.824075	-0.151489	0	0
7541	7.717865	0.796647	-5.372179	-0.142199	-0.036874	0.121432	-0.912228	-0.331495	0.232013	-0.450816	-0.306079	0.824836	-0.150749	0	0
7542	7.786854	0.723864	-5.766554	-0.110849	-0.054262	0.165556	-0.913268	-0.328267	0.231091	-0.450472	-0.304288	0.825742	-0.150447	0	0
7543	8.135063	0.743684	-5.620020	-0.095429	-0.071064	0.231763	-0.913873	-0.324842	0.231879	-0.449829	-0.302025	0.826917	-0.150477	0	0
7544	8.776505	0.577776	-6.422901	-0.201539	0.053285	0.285583	-0.915925	-0.320682	0.229890	-0.450458	-0.298677	0.827823	-0.150293	0	0
7545	9.070515	0.421315	-6.664395	-0.116249	0.103464	0.321486	-0.917703	-0.316341	0.227059	-0.451178	-0.295311	0.828497	-0.151073	0	0
7546	8.998329	0.246710	-6.266682	0.056058	-0.031659	0.277962	-0.918165	-0.307178	0.219412	-0.450352	-0.293248	0.829380	-0.152700	0	0
7547	8.685429	0.292872	-5.928579	0.104052	-0.208657	0.278288	-0.921581	-0.303304	0.223659	-0.447890	-0.291703	0.830982	-0.154187	0	0
7548	8.281058	0.077851	-5.777171	0.197198	-0.283828	0.313337	-0.920590	-0.298126	0.232200	-0.444480	-0.290419	0.832840	-0.156436	0	0
7549	7.847830	-0.144386	-5.615068	0.168496	-0.293438	0.335191	-0.922897	-0.292130	0.236854	-0.441018	-0.288810	0.834856	-0.158457	0	0
7550	7.554187	-0.279492	-5.513176	0.073274	-0.194875	0.321917	-0.922640	-0.287062	0.241991	-0.438680	-0.286741	0.836513	-0.159954	0	0
7551	7.440052	-0.235011	-5.334697	0.013970	-0.083816	0.283073	-0.923580	-0.280003	0.242159	-0.437484	-0.284544	0.837678	-0.161053	0	0
7552	7.581611	-0.146458	-5.141338	-0.069137	-0.052247	0.251715	-0.925341	-0.275098	0.242484	-0.436855	-0.282180	0.838730	-0.161442	0	0
7553	7.808447	-0.143746	-5.101493	-0.148394	-0.012701	0.225857	-0.925659	-0.271964	0.243251	-0.436802	-0.279634	0.839671	-0.161129	0	0
7554	8.082721	-0.183953	-5.140999	-0.167143	-0.004134	0.207508	-0.928132	-0.268617	0.240364	-0.436915	-0.277147	0.840529	-0.160643	0	0
7555	8.395033	-0.218650	-5.249528	-0.237240	0.052097	0.179814	-0.929024	-0.266095	0.239112	-0.437721	-0.274489	0.841187	-0.159562	0	0
7556	8.688502	-0.146656	-5.346994	-0.222854	0.104549	0.165151	-0.929938	-0.261850	0.237969	-0.438962	-0.271941	0.841527	-0.158723	0	0
7557	8.798459	-0.201980	-5.438427	-0.192862	0.099632	0.123021	-0.929557	-0.260671	0.234352	-0.440133	-0.269875	0.841736	-0.157896	0	0
7558	8.827655	-0.273406	-5.372349	-0.183122	0.050552	0.080906	-0.930626	-0.257275	0.230036	-0.440945	-0.268265	0.842020	-0.156858	0	0
7559	8.552085	-0.203421	-5.202160	-0.140421	0.004880	0.040645	-0.930768	-0.257007	0.230480	-0.441305	-0.267269	0.842334	-0.155856	0	0
7560	8.102244	-0.221106	-5.093661	-0.121446	-0.026250	0.035128	-0.929800	-0.255552	0.229853	-0.441368	-0.266465	0.842723	-0.154945	0	0
7561	7.712452	-0.404731	-4.940177	-0.131060	0.011590	0.047783	-0.932316	-0.257039	0.231627	-0.441748	-0.265439	0.843008	-0.154073	0	0
7562	7.615070	-0.575483	-4.995622	-0.207460	0.077313	0.091520	-0.932907	-0.255158	0.231609	-0.442815	-0.263669	0.843201	-0.152988	0	0
7563	7.875332	-0.670708	-5.264441	-0.241962	0.199005	0.122489	-0.933668	-0.253510	0.227607	-0.444950	-0.261230	0.843014	-0.152009	0	0
7564	8.275684	-0.757738	-5.494966	-0.201218	0.286646	0.165622	-0.936018	-0.251521	0.220095	-0.447649	-0.258505	0.842456	-0.151834	0	0
7565	8.755552	-0.935564	-5.687993	-0.166293	0.299151	0.203361	-0.935825	-0.248075	0.214353	-0.450297	-0.255560	0.841892	-0.152118	0	0
7566	9.019849	-0.965357	-5.775369	-0.093112	0.252745	0.207299	-0.937338	-0.243497	0.209548	-0.452356	-0.253016	0.841405	-0.152951	0	0
7567	8.851632	-0.952779	-5.720685	-0.033303	0.194535	0.191877	-0.939651	-0.241724	0.206420	-0.453793	-0.250918	0.841061	-0.154039	0	0
7568	8.545236	-0.802959	-5.519835	-0.010631	0.089394	0.161772	-0.941994	-0.236849	0.204620	-0.454336	-0.249363	0.841065	-0.154938	0	0
7569	8.151382	-0.714704	-5.383752	-0.066729	0.047676	0.121288	-0.941610	-0.234489	0.203346	-0.454726	-0.247929	0.841256	-0.155059	0	0
7570	7.906489	-0.612096	-5.311120	-0.058302	0.068620	0.092791	-0.940931	-0.232736	0.202599	-0.455316	-0.246777	0.841250	-0.155195	0	0
7571	7.760170	-0.568333	-5.242558	-0.009485	0.118814	0.066174	-0.943653	-0.231450	0.200720	-0.456247	-0.245956	0.840889	-0.155724	0	0
7572	7.810651	-0.668477	-5.216112	0.069802	0.219323	0.044142	-0.942851	-0.229587	0.197709	-0.457864	-0.245552	0.839875	-0.157081	0	0
7573	7.892520	-0.798218	-5.169293	0.113739	0.262001	0.005619	-0.942610	-0.228678	0.193792	-0.459785	-0.245575	0.838510	-0.158721	0	0
7574	7.972446	-0.872661	-5.085808	0.152547	0.238817	0.022256	-0.942655	-0.227485	0.190038	-0.461389	-0.245704	0.837209	-0.160721	0	0
7575	8.036719	-1.008327	-5.130160	0.178232	0.184232	-0.005144	-0.944116	-0.225473	0.187625	-0.462511	-0.246232	0.836059	-0.162663	0	0
7576	8.114078	-1.062963	-5.075437	0.184511	0.137500	-0.039915	-0.943297	-0.224779	0.184966	-0.463288	-0.247164	0.835018	-0.164377	0	0
7577	8.118309	-1.193677	-5.095771	0.230573	0.086899	-0.058117	-0.944407	-0.226355	0.185162	-0.463548	-0.248531	0.834091	-0.166275	0	0
7578	8.235263	-1.200947	-4.617081	0.233525	0.025637	-0.112111	-0.941599	-0.224791	0.184665	-0.463383	-0.250480	0.833296	-0.167788	0	0
7579	8.351474	-1.266811	-4.829595	0.194172	0.038848	-0.114954	-0.941598	-0.224532	0.185249	-0.463425	-0.252225	0.832500	-0.169007	0	0
7580	8.606669	-1.248695	-4.868008	0.244156	0.039517	-0.127645	-0.941555	-0.227444	0.185917	-0.463367	-0.254331	0.831572	-0.170572	0	0
7581	8.750818	-1.322129	-4.893202	0.236853	-0.053040	-0.118317	-0.940665	-0.229290	0.188062	-0.462539	-0.256450	0.831108	-0.171904	0	0
7582	8.582145	-1.198995	-4.944064	0.175415	-0.119281	-0.116514	-0.940218	-0.229422	0.190602	-0.461314	-0.258406	0.831052	-0.172537	0	0
7583	8.353548	-1.046727	-4.965924	0.144829	-0.168402	-0.125697	-0.939190	-0.230315	0.193799	-0.459772	-0.260354	0.831248	-0.172778	0	0
7584	8.084598	-0.973288	-4.875673	0.152022	-0.227514	-0.123798	-0.936451	-0.231174	0.198682	-0.457714	-0.262442	0.831702	-0.172898	0	0
7585	8.120349	-0.767974	-5.013359	0.086573	-0.222526	-0.142247	-0.936834	-0.232742	0.201424	-0.455898	-0.264349	0.832191	-0.172439	0	0
7586	8.347555	-0.639758	-5.289147	0.012364	-0.170135	-0.151589	-0.934614	-0.235591	0.208883	-0.454725	-0.265936	0.832537	-0.171423	0	0
7587	8.833797	-0.623455	-5.674390	-0.083673	-0.088212	-0.160067	-0.931879	-0.238284	0.210106	-0.454504	-0.266983	0.832651	-0.169821	0	0
7588	8.916215	-0.549278	-5.643171	-0.104434	-0.131184	-0.179276	-0.931129	-0.241200	0.210626	-0.454012	-0.268189	0.832941	-0.167803	0	0
7589	8.645767	-0.464544	-5.130068	-0.113786	-0.310570	-0.167109	-0.927672	-0.243715	0.213839	-0.452025	-0.269528	0.834085	-0.165321	0	0
7590	8.349429	-0.154550	-4.943045	-0.199872	-0.379073	-0.126802	-0.925042	-0.246357	0.219888	-0.449626	-0.270271	0.835776	-0.162075	0	0
7591	8.189316	-0.005207	-5.143821	-0.180685	-0.298037	-0.066351	-0.922432	-0.249276	0.222800	-0.447747	-0.270440	0.837222	-0.159517	0	0
7592	8.225459	-0.140284	-5.397271	-0.099740	-0.154681	-0.065527	-0.921827	-0.250442	0.225842	-0.446842	-0.270762	0.837889	-0.157991	0	0
7593	8.479137	-0.273173	-5.567051	-0.150016	-0.039654	-0.076791	-0.920383	-0.251422	0.227752	-0.447056	-0.270743	0.838092	-0.156340	0	0
7594	8.624578	-0.139111	-5.513643	-0.116394	-0.063339	-0.082137	-0.918354	-0.255313	0.227205	-0.446984	-0.270993	0.838326	-0.154851	0	0
7595	8.601408	-0.077146	-5.420582	-0.027499	-0.132733	-0.034130	-0.916091	-0.254003	0.229109	-0.446017	-0.271306	0.838865	-0.154165	0	0
7596	8.360300	-0.182522	-5.392927	-0.001094	-0.188329	0.000808	-0.917530	-0.254381	0.225553	-0.444461	-0.271533	0.839711	-0.153655	0	0
7597	7.990801	-0.082692	-5.228693	-0.016987	-0.213603	-0.008419	-0.915066	-0.256608	0.229078	-0.442745	-0.271801	0.840659	-0.152951	0	0
7598	7.679287	0.162806	-5.106741	-0.016180	-0.161685	-0.015865	-0.914316	-0.254864	0.237264	-0.441468	-0.272101	0.841345	-0.152334	0	0
7599	7.524179	0.375885	-5.000514	-0.029065	-0.044922	-0.028918	-0.912184	-0.254808	0.238382	-0.441233	-0.272232	0.841506	-0.151892	0	0
7600	7.603957	0.482190	-5.012466	-0.009253	0.063139	-0.051039	-0.912172	-0.255813	0.238319	-0.441883	-0.272509	0.841094	-0.151787	0	0
7601	7.902333	0.602780	-5.119462	-0.032740	0.187101	-0.120936	-0.912274	-0.259500	0.237238	-0.443748	-0.273048	0.839983	-0.151532	0	0
7602	8.364286	0.854416	-5.318680	-0.066828	0.236179	-0.168657	-0.911424	-0.261246	0.234425	-0.446180	-0.273817	0.838556	-0.150906	0	0
7603	8.804019	1.068113	-5.570457	-0.014377	0.228237	-0.190439	-0.911012	-0.263570	0.228886	-0.448437	-0.274958	0.837032	-0.150595	0	0
7604	9.026285	1.030717	-5.791582	0.063550	0.153886	-0.212153	-0.909856	-0.267179	0.225812	-0.449885	-0.276765	0.835654	-0.150622	0	0
7605	9.025115	0.876667	-5.877088	0.180814	0.042547	-0.264995	-0.911405	-0.268938	0.224015	-0.450155	-0.279686	0.834452	-0.151083	0	0
7606	8.697307	0.762062	-5.839004	0.261874	-0.023382	-0.307030	-0.907350	-0.273512	0.227944	-0.449705	-0.283436	0.833291	-0.151841	0	0
7607	8.273344	0.681874	-5.785022	0.371314	-0.045236	-0.317898	-0.907590	-0.275622	0.229941	-0.448769	-0.287783	0.832021	-0.153392	0	0
7608	7.775030	0.582092	-5.677660	0.472617	-0.032330	-0.293987	-0.905955	-0.279954	0.232632	-0.447603	-0.292362	0.830580	-0.155927	0	0
7609	7.392427	0.398485	-5.529277	0.489801	-0.004427	-0.270252	-0.903902	-0.282387	0.237566	-0.446561	-0.296768	0.829036	-0.158778	0	0
7610	7.232020	0.206875	-5.623565	0.376019	0.046514	-0.255027	-0.901863	-0.285672	0.239326	-0.446234	-0.300532	0.827435	-0.160954	0	0
7611	7.402224	0.339604	-5.484132	0.283970	0.118181	-0.247916	-0.901594	-0.285593	0.237626	-0.446764	-0.303628	0.825705	-0.162552	0	0
7612	7.684244	0.385565	-5.803571	0.156819	0.170297	-0.218825	-0.899847	-0.289889	0.236631	-0.448063	-0.305838	0.824014	-0.163412	0	0
7613	7.941790	0.511767	-5.585318	0.111330	0.140184	-0.205018	-0.899269	-0.292226	0.234210	-0.449217	-0.307769	0.822582	-0.163832	0	0
7614	8.059973	0.598550	-5.608496	0.081336	0.091892	-0.226981	-0.897547	-0.294779	0.232898	-0.450110	-0.309823	0.821331	-0.163785	0	0
7615	8.067789	0.797474	-5.617154	0.094478	0.081779	-0.212223	-0.895967	-0.297992	0.230412	-0.450839	-0.311834	0.820158	-0.163844	0	0
7616	7.952958	0.982197	-5.587499	0.153144	0.081255	-0.206596	-0.894064	-0.301173	0.233031	-0.451373	-0.314101	0.818873	-0.164467	0	0
7617	7.828239	1.001569	-5.519904	0.219348	0.063585	-0.191780	-0.893765	-0.303130	0.231771	-0.451518	-0.316537	0.817632	-0.165570	0	0
7618	7.770811	0.898830	-5.424219	0.199659	0.042278	-0.173459	-0.891786	-0.303010	0.231618	-0.451539	-0.318739	0.816563	-0.166564	0	0
7619	7.772133	0.974566	-5.286088	0.188834	0.015975	-0.164245	-0.890611	-0.306860	0.230514	-0.451336	-0.320892	0.815664	-0.167378	0	0
7620	7.772886	0.997640	-5.199006	0.221003	-0.019886	-0.120075	-0.889746	-0.306834	0.232635	-0.450680	-0.322881	0.814990	-0.168601	0	0
7621	7.861126	0.920569	-5.284937	0.239268	-0.064673	-0.048393	-0.888874	-0.307238	0.234729	-0.449455	-0.324453	0.814736	-0.170078	0	0
7622	7.865865	0.754141	-5.535002	0.258990	-0.167841	0.014171	-0.889567	-0.305988	0.238785	-0.447237	-0.325761	0.815087	-0.171730	0	0
7623	7.894814	0.645883	-5.795255	0.239782	-0.229018	0.053667	-0.886605	-0.302504	0.243088	-0.444486	-0.326782	0.815889	-0.173123	0	0
7624	8.207486	0.570851	-6.150447	0.181107	-0.251031	0.118781	-0.888121	-0.302458	0.248495	-0.441653	-0.327029	0.817070	-0.174333	0	0
7625	8.753574	0.450835	-6.529156	0.130796	-0.162162	0.177355	-0.885882	-0.298477	0.251702	-0.439577	-0.326436	0.818156	-0.175590	0	0
7626	9.087754	0.166207	-6.818883	0.268280	-0.150144	0.217995	-0.886105	-0.291212	0.253294	-0.437107	-0.326054	0.819053	-0.178267	0	0
7627	8.907300	-0.159828	-6.645171	0.430921	-0.261265	0.220236	-0.885830	-0.286111	0.260703	-0.433147	-0.326592	0.820157	-0.181837	0	0
7628	8.401612	-0.458629	-6.162004	0.548008	-0.440939	0.168304	-0.885975	-0.281701	0.267647	-0.427442	-0.328345	0.821598	-0.185633	0	0
7629	7.822407	-0.510190	-5.630996	0.581148	-0.488051	0.182087	-0.883411	-0.275437	0.279929	-0.421156	-0.330225	0.823204	-0.189511	0	0
7630	7.228006	-0.553043	-5.198400	0.496932	-0.382354	0.170618	-0.881990	-0.270164	0.289323	-0.416052	-0.331605	0.824415	-0.193076	0	0
7631	6.994385	-0.499704	-4.894617	0.339620	-0.211749	0.156241	-0.882209	-0.263862	0.290004	-0.412859	-0.332130	0.825177	-0.195758	0	0
7632	7.447605	-0.483732	-4.877645	0.182292	-0.004751	0.136438	-0.882108	-0.259901	0.291386	-0.411967	-0.331716	0.825297	-0.197819	0	0
7633	8.331758	-0.387851	-5.257927	0.050626	0.220763	0.115833	-0.881577	-0.256910	0.291852	-0.413378	-0.330522	0.824693	-0.199388	0	0
7634	9.105197	-0.418251	-5.567256	0.036353	0.244323	0.126018	-0.884465	-0.255345	0.287297	-0.415032	-0.329132	0.824016	-0.201044	0	0
7635	9.268695	-0.682192	-5.502625	0.129510	0.109735	0.063096	-0.884802	-0.251964	0.285953	-0.415374	-0.328916	0.823527	-0.202684	0	0
7636	9.005355	-0.573587	-5.325395	0.217676	-0.072084	-0.042915	-0.883104	-0.250120	0.288889	-0.414168	-0.330286	0.823243	-0.204078	0	0
7637	8.366330	-0.404188	-5.143380	0.220885	-0.183877	-0.116244	-0.882938	-0.250132	0.292006	-0.412155	-0.332517	0.823185	-0.204763	0	0
7638	7.698587	-0.261763	-4.924233	0.246863	-0.170709	-0.171385	-0.880942	-0.249706	0.294425	-0.410301	-0.335233	0.822819	-0.205524	0	0
7639	7.433756	-0.279816	-4.885460	0.220253	-0.065662	-0.219380	-0.878081	-0.250183	0.297346	-0.409469	-0.338059	0.821915	-0.206173	0	0
7640	7.533545	-0.482930	-4.982307	0.243018	0.117772	-0.208632	-0.878325	-0.253069	0.297593	-0.410057	-0.340503	0.820217	-0.207737	0	0
7641	7.981585	-0.791365	-5.184657	0.330556	0.273572	-0.168296	-0.877598	-0.255982	0.295134	-0.411520	-0.342650	0.817844	-0.210651	0	0
7642	8.636119	-1.158507	-5.457917	0.368480	0.342104	-0.127883	-0.879632	-0.254991	0.290252	-0.413330	-0.344475	0.815203	-0.214337	0	0
7643	9.082002	-1.357610	-5.673966	0.331427	0.327301	-0.076488	-0.878828	-0.252739	0.288116	-0.415019	-0.345741	0.812881	-0.217823	0	0
7644	8.990190	-1.302879	-5.728149	0.375029	0.209318	-0.076228	-0.881422	-0.250710	0.285715	-0.415601	-0.347428	0.810924	-0.221297	0	0
7645	8.542810	-1.147499	-5.686249	0.309838	0.032286	-0.100918	-0.879729	-0.250564	0.285141	-0.415012	-0.349436	0.809762	-0.223484	0	0
7646	8.170697	-0.983200	-5.265447	0.200373	-0.067945	-0.145975	-0.880224	-0.253102	0.290092	-0.414092	-0.351604	0.809069	-0.224300	0	0
7647	7.774703	-0.861930	-5.418936	0.064686	-0.048256	-0.193140	-0.878350	-0.255181	0.290795	-0.413912	-0.353516	0.808455	-0.223839	0	0
7648	7.682183	-0.531428	-5.060649	0.121174	0.049121	-0.208738	-0.876924	-0.256193	0.290434	-0.414365	-0.355551	0.807246	-0.224141	0	0
7649	7.690049	-0.606444	-5.257093	0.239853	0.159196	-0.160985	-0.877641	-0.257464	0.287241	-0.415161	-0.357460	0.805484	-0.225962	0	0
7650	7.948738	-0.844582	-5.357696	0.307600	0.286636	-0.139020	-0.878060	-0.258823	0.285741	-0.416688	-0.359202	0.803082	-0.228919	0	0
7651	8.232267	-0.942724	-5.422082	0.344845	0.303693	-0.116909	-0.878392	-0.257203	0.282159	-0.418156	-0.360852	0.800611	-0.232280	0	0
7652	8.357176	-1.006331	-5.446493	0.394619	0.273131	-0.100230	-0.877538	-0.257905	0.281539	-0.419144	-0.362695	0.798154	-0.236054	0	0
7653	8.315314	-1.199597	-5.480005	0.400049	0.182559	-0.094612	-0.879864	-0.255789	0.277297	-0.419374	-0.364664	0.796105	-0.239504	0	0
7654	8.272640	-1.195638	-5.391423	0.325853	0.135008	-0.127720	-0.879718	-0.255819	0.277861	-0.419588	-0.366657	0.794303	-0.242056	0	0
7655	8.227403	-1.108466	-5.357760	0.303185	0.092180	-0.149712	-0.879566	-0.257480	0.276479	-0.419574	-0.368863	0.792641	-0.244169	0	0
7656	8.083754	-1.138346	-5.224558	0.346722	0.024319	-0.156891	-0.875924	-0.257033	0.272076	-0.418899	-0.371413	0.791134	-0.246338	0	0
7657	7.906483	-1.153554	-5.082757	0.354828	-0.008613	-0.192646	-0.876204	-0.256783	0.272945	-0.417989	-0.374411	0.789586	-0.248304	0	0
7658	7.911152	-1.153325	-5.102254	0.345723	0.007988	-0.192689	-0.873153	-0.259404	0.278425	-0.417234	-0.377365	0.787948	-0.250298	0	0
7659	8.069529	-1.148408	-5.190274	0.336868	0.055775	-0.221195	-0.873133	-0.259918	0.280094	-0.416957	-0.380339	0.786044	-0.252240	0	0
7660	8.160941	-1.187806	-5.193950	0.337564	0.043337	-0.228501	-0.871537	-0.262293	0.281064	-0.416597	-0.383408	0.784132	-0.254129	0	0
7661	8.295959	-1.210842	-5.174994	0.323645	-0.030019	-0.263252	-0.872535	-0.263042	0.279041	-0.415791	-0.386860	0.782431	-0.255459	0	0
7662	8.267146	-1.159599	-5.183245	0.302723	-0.111741	-0.250314	-0.870784	-0.265762	0.281123	-0.414420	-0.390252	0.781187	-0.256333	0	0
7663	8.232147	-1.147393	-5.350945	0.319899	-0.176118	-0.252024	-0.867306	-0.267734	0.287916	-0.412442	-0.393960	0.780118	-0.257105	0	0
7664	8.233970	-1.019553	-5.480620	0.331900	-0.183603	-0.281334	-0.865827	-0.269851	0.292449	-0.410433	-0.397966	0.778903	-0.257832	0	0
7665	8.302367	-0.963791	-5.695383	0.346703	-0.197858	-0.273924	-0.861658	-0.272937	0.295336	-0.408216	-0.401995	0.777736	-0.258625	0	0
7666	8.585672	-0.915200	-5.850595	0.266782	-0.154913	-0.325467	-0.857427	-0.275983	0.306167	-0.406777	-0.406020	0.776343	-0.258788	0	0
7667	8.672507	-0.764740	-5.903589	0.198659	-0.179703	-0.338363	-0.856084	-0.279729	0.308756	-0.405447	-0.409884	0.775195	-0.258227	0	0
7668	8.386083	-0.635784	-5.604584	0.230763	-0.277192	-0.358364	-0.852633	-0.283008	0.309936	-0.403304	-0.414225	0.774274	-0.257417	0	0
7669	8.008150	-0.535555	-5.285436	0.199860	-0.332394	-0.343712	-0.849143	-0.286782	0.315339	-0.400782	-0.418510	0.773682	-0.256201	0	0
7670	7.658196	-0.477792	-5.069065	0.199088	-0.288628	-0.307141	-0.845073	-0.290779	0.322141	-0.398515	-0.422379	0.773043	-0.255316	0	0
7671	7.504971	-0.405275	-4.971070	0.233649	-0.179502	-0.255883	-0.842162	-0.293677	0.327462	-0.396791	-0.425711	0.772092	-0.255346	0	0
7672	7.721568	-0.425835	-4.998630	0.262182	-0.044921	-0.228471	-0.840972	-0.296553	0.329965	-0.395920	-0.428606	0.770621	-0.256297	0	0
7673	8.101508	-0.441771	-5.095072	0.232605	0.088890	-0.184620	-0.838150	-0.296267	0.329105	-0.396080	-0.430687	0.768893	-0.257744	0	0
7674	8.657372	-0.405317	-5.212245	0.179214	0.139514	-0.133296	-0.837878	-0.296475	0.327388	-0.396740	-0.432020	0.767311	-0.259209	0	0
7675	8.991285	-0.430260	-5.336012	0.219945	0.092132	-0.111053	-0.837580	-0.298426	0.325986	-0.396788	-0.433470	0.765907	-0.260863	0	0
7676	9.001851	-0.388046	-5.234678	0.277665	-0.038837	-0.094202	-0.835571	-0.299141	0.328191	-0.395540	-0.435375	0.764921	-0.262475	0	0
7677	8.689523	-0.358199	-5.126181	0.314458	-0.121706	-0.112410	-0.834859	-0.297310	0.331703	-0.393540	-0.437760	0.764094	-0.263918	0	0
7678	8.251800	-0.298040	-5.041782	0.324030	-0.150187	-0.161979	-0.833854	-0.296078	0.335600	-0.391428	-0.440588	0.763145	-0.265095	0	0
7679	7.853455	-0.044469	-4.933440	0.316601	-0.092278	-0.239205	-0.831695	-0.297111	0.338351	-0.389969	-0.443858	0.761618	-0.266180	0	0
7680	7.757177	0.216996	-5.029588	0.283181	0.014400	-0.266949	-0.829797	-0.299063	0.342324	-0.389534	-0.446950	0.759605	-0.267393	0	0
7681	8.049737	0.449121	-5.311974	0.186321	0.175617	-0.278312	-0.829173	-0.303398	0.342471	-0.390785	-0.449284	0.757185	-0.268517	0	0
7682	8.576974	0.455325	-5.689154	0.175720	0.308360	-0.278439	-0.829174	-0.306318	0.337466	-0.393071	-0.451263	0.754225	-0.270189	0	0
7683	9.069741	0.513191	-5.562273	0.167204	0.294056	-0.252618	-0.830316	-0.307583	0.334277	-0.395222	-0.452995	0.751483	-0.271786	0	0
7684	9.300566	0.304447	-5.850055	0.216424	0.184317	-0.250504	-0.830035	-0.309170	0.331338	-0.396334	-0.455152	0.749058	-0.273253	0	0
7685	9.062046	0.196303	-5.798360	0.280591	0.023605	-0.230005	-0.826871	-0.312423	0.332097	-0.395868	-0.457891	0.747159	-0.274550	0	0
7686	8.518209	0.120776	-5.667397	0.323471	-0.004380	-0.196972	-0.827462	-0.311606	0.330310	-0.394928	-0.460560	0.745423	-0.276155	0	0
7687	7.874028	0.093236	-5.445410	0.334857	0.010218	-0.182432	-0.825448	-0.312752	0.332488	-0.393969	-0.463184	0.743627	-0.277972	0	0
7688	7.452901	0.017164	-5.338365	0.272698	0.050004	-0.184555	-0.824713	-0.312521	0.336325	-0.393589	-0.465489	0.741798	-0.279541	0	0
7689	7.455921	0.099007	-5.294464	0.169215	0.109773	-0.194012	-0.824399	-0.315367	0.335576	-0.394159	-0.467262	0.740005	-0.280531	0	0
7690	7.619636	0.181031	-5.348363	0.103310	0.152452	-0.164798	-0.823695	-0.316414	0.333234	-0.395280	-0.468424	0.738349	-0.281378	0	0
7691	7.851184	0.152188	-5.308900	0.085766	0.141596	-0.135405	-0.823611	-0.317678	0.323793	-0.396304	-0.469342	0.736932	-0.282121	0	0
7692	7.963145	0.168967	-5.172875	0.031290	0.063016	-0.111497	-0.824752	-0.317217	0.323550	-0.396977	-0.470003	0.736123	-0.282187	0	0
7693	8.011860	0.272595	-5.149866	-0.056992	0.000877	-0.052817	-0.823010	-0.318421	0.327003	-0.397399	-0.470144	0.736053	-0.281540	0	0
7694	7.946183	0.411397	-4.977416	-0.092943	-0.037614	-0.023449	-0.822173	-0.317430	0.327057	-0.397630	-0.470041	0.736346	-0.280618	0	0
7695	7.974692	0.563805	-4.784244	-0.125454	-0.084870	-0.001377	-0.821159	-0.319569	0.326346	-0.397598	-0.469772	0.737049	-0.279265	0	0
7696	8.107718	0.710788	-4.783429	-0.164982	-0.099587	0.062854	-0.822957	-0.320325	0.330571	-0.397472	-0.468907	0.738199	-0.277857	0	0
7697	8.336258	0.589649	-5.092296	-0.162088	-0.133101	0.070274	-0.822837	-0.317008	0.333331	-0.397054	-0.468096	0.739527	-0.276287	0	0
7698	8.765687	0.399016	-5.568554	-0.162195	-0.106650	0.061104	-0.823291	-0.316432	0.330535	-0.396877	-0.467238	0.740703	-0.274839	0	0
7699	9.142769	0.122226	-5.922640	-0.077523	-0.070731	0.074084	-0.822032	-0.315433	0.330301	-0.396512	-0.466560	0.741563	-0.274197	0	0
7700	9.232267	-0.333339	-5.996593	0.107231	-0.159451	0.009380	-0.821876	-0.315648	0.331705	-0.394821	-0.467307	0.741957	-0.274300	0	0
7701	9.059222	-0.559739	-5.841833	0.144153	-0.306194	-0.033511	-0.819863	-0.313328	0.339490	-0.391966	-0.468946	0.742630	-0.273774	0	0
7702	8.768562	-0.539767	-5.731794	0.164996	-0.398725	0.003323	-0.817291	-0.311241	0.345978	-0.388236	-0.470614	0.743761	-0.273157	0	0
7703	8.335244	-0.620381	-5.641232	0.094177	-0.402108	0.093007	-0.817416	-0.309603	0.350763	-0.384545	-0.471365	0.745517	-0.272295	0	0
7704	7.800162	-0.732776	-5.298268	0.084741	-0.379589	0.114848	-0.814833	-0.308772	0.356463	-0.381020	-0.471814	0.747298	-0.271588	0	0
7705	7.357319	-0.783573	-4.895548	0.016875	-0.305330	0.136525	-0.815121	-0.305151	0.361941	-0.378288	-0.471666	0.749076	-0.270767	0	0
7706	7.212502	-0.761950	-4.624280	-0.058126	-0.233026	0.130737	-0.813718	-0.304161	0.361848	-0.376484	-0.471038	0.750750	-0.269734	0	0
7707	7.370905	-0.827812	-4.678945	-0.165460	-0.093280	0.139503	-0.813206	-0.301857	0.358725	-0.376191	-0.469597	0.752221	-0.268557	0	0
7708	7.921946	-0.862728	-5.076608	-0.222115	0.078794	0.192440	-0.812204	-0.300208	0.362932	-0.377316	-0.467085	0.753416	-0.268008	0	0
7709	8.539078	-0.934730	-5.636411	-0.286685	0.220818	0.225227	-0.815793	-0.299603	0.357615	-0.379720	-0.463687	0.754412	-0.267713	0	0
7710	9.121305	-1.017726	-5.721531	-0.269690	0.155148	0.216301	-0.817707	-0.297287	0.352105	-0.381579	-0.460562	0.755558	-0.267229	0	0
7711	8.988196	-0.844371	-5.558412	-0.252237	-0.057759	0.172637	-0.821335	-0.294329	0.345801	-0.381853	-0.458421	0.757256	-0.265709	0	0
7712	8.364236	-0.593209	-5.332947	-0.275897	-0.175438	0.122223	-0.820634	-0.292702	0.347599	-0.381505	-0.456791	0.759270	-0.263259	0	0
7713	7.681652	-0.476841	-5.152065	-0.288341	-0.191780	0.069797	-0.818884	-0.294753	0.350715	-0.381194	-0.455635	0.761085	-0.260455	0	0
7714	7.158051	-0.359058	-4.979535	-0.351574	-0.087837	0.056570	-0.819584	-0.295324	0.350828	-0.381990	-0.454063	0.762590	-0.257617	0	0
7715	7.108392	-0.492741	-5.111404	-0.364345	0.099032	0.072726	-0.822145	-0.296014	0.348115	-0.384224	-0.451830	0.763485	-0.255561	0	0
7716	7.625070	-0.797055	-5.475721	-0.333856	0.311357	0.094520	-0.820732	-0.297877	0.344580	-0.387861	-0.449045	0.763535	-0.254826	0	0
7717	8.426676	-1.038544	-5.792311	-0.252170	0.419926	0.125831	-0.824467	-0.296982	0.339283	-0.391889	-0.446001	0.763114	-0.255271	0	0
7718	9.137846	-1.217953	-5.989167	-0.230327	0.419251	0.154441	-0.826563	-0.294829	0.328375	-0.395733	-0.442804	0.762747	-0.256002	0	0
7719	9.228138	-1.289538	-6.123450	-0.164869	0.261712	0.153906	-0.829731	-0.293943	0.323071	-0.398079	-0.440273	0.762818	-0.256518	0	0
7720	8.830421	-1.117555	-5.899717	-0.150108	0.105825	0.141286	-0.832202	-0.290610	0.320467	-0.399212	-0.438252	0.763429	-0.256400	0	0
7721	8.287916	-0.951507	-5.699594	-0.216090	-0.012492	0.150436	-0.833175	-0.290836	0.322448	-0.399692	-0.436238	0.764697	-0.255305	0	0
7722	7.919021	-0.828342	-5.467594	-0.241996	-0.052690	0.144890	-0.834324	-0.289527	0.322541	-0.399972	-0.434310	0.766132	-0.253847	0	0
7723	7.707385	-0.832454	-5.411395	-0.216870	0.003844	0.120946	-0.832947	-0.288125	0.319921	-0.400651	-0.432471	0.767198	-0.252696	0	0
7724	7.707510	-0.896089	-5.368334	-0.169031	0.084605	0.122736	-0.834402	-0.286816	0.317181	-0.401746	-0.430568	0.767839	-0.252258	0	0
7725	7.722649	-0.960797	-5.253376	-0.075486	0.143078	0.125575	-0.835000	-0.285691	0.314988	-0.402867	-0.428904	0.768002	-0.252811	0	0
7726	7.766717	-1.030610	-5.134701	0.015767	0.154452	0.115643	-0.837853	-0.284329	0.314533	-0.403682	-0.427731	0.767796	-0.254120	0	0
7727	7.843508	-1.142791	-5.128642	0.045428	0.090576	0.135988	-0.837333	-0.282203	0.312109	-0.403851	-0.426603	0.767902	-0.255421	0	0
7728	7.919647	-1.292856	-5.190442	0.030017	0.035033	0.111262	-0.838791	-0.279808	0.310713	-0.403741	-0.425693	0.768192	-0.256242	0	0
7729	8.073939	-1.337972	-5.162688	0.056727	0.001468	0.086621	-0.840085	-0.277549	0.312001	-0.403303	-0.425214	0.768415	-0.257056	0	0
7730	8.341869	-1.273039	-5.442828	-0.007692	0.010029	0.070944	-0.838715	-0.275442	0.309709	-0.403263	-0.424524	0.768730	-0.257316	0	0
7731	8.552720	-1.245602	-5.609962	0.019108	-0.008885	0.048133	-0.838430	-0.274921	0.310732	-0.403005	-0.424213	0.768927	-0.257645	0	0
7732	8.796954	-1.186079	-5.836108	-0.037714	-0.069518	0.050011	-0.838995	-0.274121	0.312206	-0.402511	-0.423839	0.769511	-0.257290	0	0
7733	8.562152	-1.081892	-5.705869	-0.007382	-0.188368	0.033713	-0.838717	-0.273033	0.313406	-0.401020	-0.423992	0.770436	-0.256598	0	0
7734	8.230223	-0.889687	-5.397504	0.005163	-0.265603	-0.001039	-0.837813	-0.273892	0.318875	-0.398977	-0.424638	0.771501	-0.255512	0	0
7735	7.819427	-0.645084	-5.337066	-0.021631	-0.292901	-0.006601	-0.834684	-0.273484	0.321282	-0.396839	-0.425308	0.772699	-0.254102	0	0
7736	7.645599	-0.611574	-5.393151	-0.063840	-0.246228	-0.015968	-0.832802	-0.274022	0.325768	-0.395271	-0.425743	0.773787	-0.252504	0	0
7737	7.572410	-0.729006	-5.458815	-0.100747	-0.159255	-0.037321	-0.830625	-0.275958	0.329314	-0.394574	-0.425994	0.774517	-0.250925	0	0
7738	7.745108	-0.831271	-5.519083	-0.163360	-0.088621	-0.060477	-0.830757	-0.276939	0.328828	-0.394753	-0.425998	0.775026	-0.249059	0	0
7739	7.990603	-0.832491	-5.557259	-0.205887	-0.061925	-0.011000	-0.829340	-0.276701	0.329397	-0.395189	-0.425382	0.775742	-0.247183	0	0
7740	8.101613	-0.814047	-5.544381	-0.189565	-0.086130	0.055164	-0.829337	-0.277248	0.328795	-0.395211	-0.424366	0.776798	-0.245574	0	0
7741	7.977534	-0.844576	-5.373266	-0.163325	-0.104345	0.080909	-0.827900	-0.278459	0.329556	-0.394908	-0.423305	0.777960	-0.244212	0	0
7742	7.815294	-0.709666	-5.221385	-0.243772	-0.099021	0.118356	-0.828746	-0.277935	0.330874	-0.394889	-0.421642	0.779440	-0.242389	0	0
7743	7.780277	-0.486992	-5.170313	-0.377886	-0.043996	0.128130	-0.828026	-0.279475	0.329777	-0.395841	-0.419212	0.781070	-0.239795	0	0
7744	8.250807	-0.213375	-5.205451	-0.471183	0.050718	0.120605	-0.826646	-0.278755	0.326405	-0.397928	-0.416263	0.782489	-0.236830	0	0
7745	8.608993	0.063646	-5.434441	-0.516587	0.142738	0.125075	-0.828775	-0.280026	0.323651	-0.400910	-0.412841	0.783658	-0.233909	0	0
7746	8.857808	0.074770	-5.670736	-0.516130	0.189973	0.136979	-0.828503	-0.283160	0.317070	-0.404198	-0.409282	0.784625	-0.231249	0	0
7747	8.904519	0.041119	-5.537431	-0.360983	0.112788	0.096123	-0.831503	-0.283494	0.313106	-0.406354	-0.406762	0.785394	-0.229298	0	0
7748	8.467420	0.029455	-5.342409	-0.245385	0.013621	0.084486	-0.830405	-0.281979	0.311205	-0.407290	-0.404999	0.786264	-0.227770	0	0
7749	7.976403	0.046574	-5.275622	-0.186045	0.004126	0.115711	-0.830831	-0.281433	0.311953	-0.407831	-0.403279	0.787140	-0.226827	0	0
7750	7.759968	0.115632	-5.247753	-0.199924	0.095908	0.135688	-0.830416	-0.282182	0.309491	-0.409059	-0.401282	0.787679	-0.226284	0	0
7751	7.816065	0.162164	-5.491104	-0.296121	0.167650	0.157420	-0.834176	-0.279810	0.303435	-0.411228	-0.398407	0.788293	-0.225296	0	0
7752	8.187207	0.183850	-5.495181	-0.369364	0.277338	0.144341	-0.834787	-0.279407	0.298360	-0.414582	-0.395050	0.788572	-0.224080	0	0
7753	8.680655	0.148921	-5.861703	-0.481031	0.280779	0.140539	-0.835673	-0.279185	0.294128	-0.418394	-0.391271	0.789031	-0.222001	0	0
7754	9.022135	0.272798	-5.694915	-0.454168	0.175303	0.164719	-0.838967	-0.279718	0.288453	-0.421163	-0.387771	0.789879	-0.219877	0	0
7755	8.895138	0.171764	-5.869576	-0.389865	0.063658	0.150291	-0.838849	-0.279983	0.285031	-0.422862	-0.384759	0.791047	-0.217699	0	0
7756	8.472672	0.247497	-5.689024	-0.338328	0.005237	0.168761	-0.839737	-0.279344	0.281108	-0.423850	-0.381950	0.792405	-0.215776	0	0
7757	7.992586	0.286681	-5.465491	-0.254800	0.024355	0.212845	-0.841049	-0.277649	0.279241	-0.424573	-0.379091	0.793663	-0.214771	0	0
7758	7.677281	0.185828	-5.374643	-0.248415	0.096336	0.239268	-0.841524	-0.275221	0.276845	-0.425761	-0.375962	0.794660	-0.214234	0	0
7759	7.595632	0.083476	-5.294959	-0.294194	0.126180	0.234511	-0.843687	-0.272700	0.276031	-0.427380	-0.372537	0.795632	-0.213383	0	0
7760	7.726420	0.096030	-5.215224	-0.382593	0.161073	0.209542	-0.845003	-0.271509	0.272715	-0.429608	-0.369017	0.796458	-0.211940	0	0
7761	7.974799	0.186646	-5.231169	-0.447978	0.155570	0.228761	-0.846514	-0.268542	0.265540	-0.432025	-0.364901	0.797576	-0.209938	0	0
7762	8.270653	0.273304	-5.338291	-0.491349	0.122128	0.252664	-0.847397	-0.268067	0.262033	-0.434264	-0.360495	0.798978	-0.207587	0	0
7763	8.383941	0.291961	-5.342406	-0.514718	0.059229	0.274768	-0.848734	-0.265686	0.257940	-0.436030	-0.355902	0.800770	-0.204887	0	0
7764	8.281219	0.349662	-5.251228	-0.505441	-0.034683	0.289607	-0.850877	-0.265017	0.256726	-0.436951	-0.351475	0.802946	-0.202030	0	0
7765	8.140848	0.518248	-5.090284	-0.522313	-0.082003	0.280477	-0.851906	-0.262916	0.255307	-0.437570	-0.347068	0.805335	-0.198775	0	0
7766	8.100006	0.574419	-5.098053	-0.535494	-0.072814	0.265755	-0.852085	-0.260835	0.254021	-0.438316	-0.342721	0.807613	-0.195404	0	0
7767	8.060955	0.563364	-5.157053	-0.499259	-0.045244	0.249253	-0.852140	-0.257321	0.252824	-0.439183	-0.338572	0.809632	-0.192307	0	0
7768	8.158504	0.506314	-5.293929	-0.499780	-0.066216	0.230942	-0.852860	-0.256443	0.252744	-0.439898	-0.334629	0.811640	-0.189084	0	0
7769	8.414388	0.390839	-5.497496	-0.463185	-0.060623	0.229200	-0.854587	-0.255458	0.250837	-0.440533	-0.330813	0.813543	-0.186124	0	0
7770	8.648939	0.211481	-5.628215	-0.423555	-0.094588	0.242196	-0.853471	-0.254313	0.250614	-0.440718	-0.327149	0.815525	-0.183467	0	0
7771	8.738197	0.009997	-5.840605	-0.352881	-0.158356	0.290129	-0.855342	-0.250652	0.252847	-0.440060	-0.323486	0.817814	-0.181342	0	0
7772	8.559034	-0.279951	-5.826133	-0.247045	-0.269304	0.323458	-0.855790	-0.248118	0.254145	-0.438080	-0.320216	0.820478	-0.179896	0	0
7773	8.184255	-0.352452	-5.648331	-0.235493	-0.326302	0.351009	-0.854532	-0.243113	0.260262	-0.435535	-0.316859	0.823448	-0.178449	0	0
7774	7.771139	-0.356771	-5.471067	-0.217676	-0.305458	0.400474	-0.855147	-0.237770	0.263014	-0.433002	-0.313142	0.826414	-0.177459	0	0
7775	7.411134	-0.400660	-5.264645	-0.251470	-0.238716	0.361682	-0.855342	-0.232132	0.265497	-0.431185	-0.309455	0.829020	-0.176192	0	0
7776	7.306305	-0.331275	-5.139493	-0.344423	-0.159276	0.298971	-0.856364	-0.228483	0.267721	-0.430415	-0.305741	0.831226	-0.174152	0	0
7777	7.667500	-0.262638	-5.203281	-0.425959	0.000362	0.313327	-0.856974	-0.225822	0.266476	-0.431185	-0.301269	0.832916	-0.171954	0	0
7778	8.286648	-0.360119	-5.492784	-0.531851	0.130039	0.307520	-0.857031	-0.223897	0.262484	-0.433338	-0.296218	0.834155	-0.169290	0	0
7779	8.805283	-0.370294	-5.729647	-0.548367	0.176680	0.300178	-0.860797	-0.220290	0.257640	-0.435936	-0.291002	0.835191	-0.166535	0	0
7780	8.805124	-0.462701	-5.710919	-0.447370	0.105212	0.320661	-0.861714	-0.217225	0.254154	-0.437592	-0.286172	0.836392	-0.164523	0	0
7781	8.291479	-0.496761	-5.433466	-0.403765	0.013001	0.318948	-0.862645	-0.213545	0.249855	-0.438344	-0.281681	0.837901	-0.162578	0	0
7782	7.754019	-0.448216	-5.154585	-0.383082	0.015183	0.340904	-0.861836	-0.211192	0.248576	-0.438999	-0.277139	0.839386	-0.160949	0	0
7783	7.364899	-0.486674	-4.976025	-0.342716	0.090626	0.338023	-0.863737	-0.207356	0.247275	-0.440179	-0.272616	0.840467	-0.159808	0	0
7784	7.450109	-0.569960	-5.139181	-0.411360	0.244493	0.355077	-0.865672	-0.203059	0.242457	-0.442779	-0.267495	0.840966	-0.158649	0	0
7785	8.038784	-0.759636	-5.589988	-0.440793	0.382300	0.332862	-0.867756	-0.199379	0.235616	-0.446655	-0.262098	0.840843	-0.157441	0	0
7786	8.843637	-0.834314	-5.869378	-0.344324	0.395475	0.311164	-0.871410	-0.195736	0.227086	-0.450383	-0.257392	0.840382	-0.157044	0	0
7787	9.056614	-1.077131	-5.958640	-0.229053	0.283240	0.320748	-0.872936	-0.190952	0.221019	-0.452863	-0.253181	0.840280	-0.157301	0	0
7788	8.999948	-1.249497	-5.735413	-0.145471	0.091685	0.317513	-0.873581	-0.185960	0.219210	-0.453501	-0.249768	0.840861	-0.157815	0	0
7789	8.532480	-1.119391	-5.787133	-0.069735	-0.013796	0.321416	-0.875344	-0.181709	0.218217	-0.453069	-0.246732	0.841829	-0.158667	0	0
7790	7.910120	-0.956396	-5.318332	-0.054638	-0.052019	0.310400	-0.877094	-0.176594	0.220115	-0.452270	-0.244020	0.842881	-0.159555	0	0
7791	7.621780	-1.083306	-5.467802	-0.102554	-0.006640	0.291793	-0.878008	-0.172752	0.218379	-0.452016	-0.241067	0.843780	-0.160013	0	0
7792	7.638618	-0.995566	-5.508924	-0.150632	0.083525	0.264045	-0.876528	-0.168460	0.215514	-0.452662	-0.238068	0.844250	-0.160194	0	0
7793	7.735112	-1.040335	-5.476592	-0.090246	0.194493	0.252989	-0.877705	-0.164596	0.216335	-0.454129	-0.235171	0.844110	-0.161061	0	0
7794	7.941893	-1.165396	-5.482725	-0.000326	0.212245	0.260502	-0.880891	-0.161743	0.212006	-0.455481	-0.232784	0.843698	-0.162858	0	0
7795	8.151407	-1.361773	-5.416959	0.056480	0.162189	0.233181	-0.882510	-0.157775	0.210852	-0.456353	-0.230767	0.843404	-0.164799	0	0
7796	8.168715	-1.487054	-5.307307	0.123958	0.094192	0.196705	-0.883260	-0.153126	0.213136	-0.456531	-0.229598	0.843186	-0.167037	0	0
7797	7.996470	-1.451437	-5.160531	0.190406	0.011538	0.158401	-0.883291	-0.150283	0.213882	-0.455942	-0.229067	0.843174	-0.169422	0	0
7798	7.800071	-1.491158	-4.989187	0.229644	-0.049330	0.126415	-0.882370	-0.147629	0.209359	-0.454799	-0.229110	0.843289	-0.171844	0	0
7799	7.906300	-1.602018	-4.916584	0.175628	-0.037718	0.088677	-0.881827	-0.144707	0.211239	-0.453942	-0.229178	0.843356	-0.173678	0	0
7800	8.044879	-1.608251	-5.066741	0.116244	-0.044855	0.057400	-0.883528	-0.143207	0.213477	-0.453208	-0.229298	0.843477	-0.174849	0	0
7801	8.218131	-1.645631	-5.083127	0.133774	-0.063491	0.029968	-0.883238	-0.144052	0.212996	-0.452330	-0.229712	0.843594	-0.176010	0	0
7802	8.304763	-1.628965	-5.105583	0.146231	-0.133096	0.023702	-0.882663	-0.143441	0.215014	-0.450840	-0.230403	0.843980	-0.177076	0	0
7803	8.420087	-1.553572	-5.181871	0.145537	-0.174105	0.001780	-0.881803	-0.142984	0.217162	-0.449048	-0.231300	0.844504	-0.177959	0	0
7804	8.187720	-1.511103	-5.332330	0.194594	-0.223505	-0.006352	-0.880387	-0.140078	0.222011	-0.446738	-0.232588	0.845140	-0.179071	0	0
7805	8.379504	-1.354629	-5.526896	0.142402	-0.187808	-0.045905	-0.879361	-0.141626	0.223890	-0.444918	-0.233895	0.845609	-0.179683	0	0
7806	8.537913	-1.120500	-5.707630	0.059617	-0.118024	-0.069049	-0.879201	-0.140934	0.227336	-0.443920	-0.234930	0.845860	-0.179623	0	0
7807	8.484687	-1.036825	-5.770314	-0.001357	-0.127642	-0.090257	-0.877456	-0.143354	0.229153	-0.443022	-0.235864	0.846211	-0.178961	0	0
7808	8.290710	-1.114934	-5.270795	-0.014329	-0.245914	-0.083710	-0.877133	-0.144653	0.232047	-0.441139	-0.236922	0.847120	-0.177908	0	0
7809	8.215096	-1.077980	-5.093806	-0.072879	-0.312494	-0.076382	-0.875367	-0.147327	0.236117	-0.438815	-0.237749	0.848438	-0.176264	0	0
7810	8.112905	-0.919447	-5.287026	-0.051106	-0.251263	-0.054418	-0.874194	-0.147582	0.240912	-0.436916	-0.238404	0.849493	-0.175014	0	0
7811	8.144535	-1.030636	-5.511165	0.009685	-0.128388	-0.017811	-0.872981	-0.152590	0.242856	-0.435851	-0.238769	0.849989	-0.174765	0	0
7812	8.383682	-1.231588	-5.661521	0.008820	-0.067007	-0.058270	-0.870425	-0.152268	0.244269	-0.435372	-0.239423	0.850113	-0.174460	0	0
7813	8.457257	-1.122149	-5.542782	0.030082	-0.063700	-0.083887	-0.871249	-0.153732	0.245037	-0.434923	-0.240324	0.850131	-0.174252	0	0
7814	8.390974	-1.074972	-5.409555	0.060109	-0.104442	-0.050734	-0.870936	-0.155241	0.246357	-0.433995	-0.241176	0.850352	-0.174312	0	0
7815	8.268311	-1.111094	-5.364139	0.084341	-0.129623	-0.031409	-0.870913	-0.155107	0.249486	-0.432762	-0.241980	0.850685	-0.174637	0	0
7816	8.006603	-1.015780	-5.281263	0.084376	-0.116847	-0.030551	-0.869914	-0.154373	0.251791	-0.431634	-0.242782	0.850963	-0.174959	0	0
7817	7.805439	-0.865318	-5.183383	0.053047	-0.078402	-0.041701	-0.868625	-0.155008	0.252590	-0.430931	-0.243448	0.851101	-0.175097	0	0
7818	7.768538	-0.687451	-5.045572	-0.014274	-0.011561	-0.032737	-0.868593	-0.156390	0.254347	-0.430938	-0.243673	0.851087	-0.174833	0	0
7819	7.937013	-0.510235	-5.147340	-0.081351	0.085398	-0.018278	-0.867032	-0.157765	0.252544	-0.431915	-0.243275	0.850810	-0.174326	0	0
7820	8.060714	-0.349095	-5.112267	-0.089260	0.147840	-0.045865	-0.866752	-0.159611	0.249021	-0.433482	-0.243015	0.850203	-0.173758	0	0
7821	8.099867	-0.116265	-5.133953	-0.069780	0.191778	-0.073378	-0.868285	-0.162791	0.246851	-0.435430	-0.242950	0.849306	-0.173365	0	0
7822	8.347702	0.092378	-5.269886	-0.126944	0.253159	-0.095524	-0.868575	-0.164212	0.243645	-0.438060	-0.242785	0.848170	-0.172527	0	0
7823	8.760251	0.258665	-5.588591	-0.200105	0.300658	-0.099304	-0.869725	-0.166089	0.238290	-0.441286	-0.242180	0.846945	-0.171169	0	0
7824	9.010780	0.207575	-5.888160	-0.202798	0.255534	-0.128563	-0.868892	-0.167867	0.233207	-0.444172	-0.241926	0.845838	-0.169531	0	0
7825	9.226303	0.126157	-5.718000	-0.154721	0.192667	-0.172372	-0.869583	-0.171154	0.230029	-0.446488	-0.242323	0.844818	-0.167960	0	0
7826	8.959406	0.028791	-5.911560	-0.065945	0.105515	-0.197833	-0.870291	-0.173538	0.226056	-0.447889	-0.243488	0.843973	-0.166791	0	0
7827	8.337342	-0.126487	-5.580117	0.028872	0.000236	-0.199468	-0.869100	-0.178148	0.225756	-0.448174	-0.245256	0.843432	-0.166173	0	0
7828	7.786109	-0.162646	-5.487270	0.047334	-0.007737	-0.192204	-0.869621	-0.179871	0.228773	-0.448314	-0.247146	0.842888	-0.165749	0	0
7829	7.362214	-0.189291	-5.447435	0.063958	0.087862	-0.161224	-0.867600	-0.183052	0.228413	-0.449182	-0.248604	0.841985	-0.165809	0	0
7830	7.154883	-0.212050	-5.449492	0.031378	0.202660	-0.124817	-0.868308	-0.184904	0.225325	-0.451007	-0.249564	0.840666	-0.166106	0	0
7831	7.390169	-0.295131	-5.526468	-0.077238	0.307866	-0.092129	-0.868771	-0.187867	0.215499	-0.453955	-0.249437	0.839170	-0.165829	0	0
7832	7.828754	-0.254358	-5.542605	-0.197054	0.320276	-0.092279	-0.870513	-0.187590	0.210427	-0.457306	-0.248732	0.837809	-0.164561	0	0
7833	8.172830	-0.040581	-5.389822	-0.265469	0.262581	-0.077523	-0.869230	-0.189924	0.207715	-0.460306	-0.247696	0.836846	-0.162650	0	0
7834	8.232507	0.167981	-5.240929	-0.235899	0.167280	-0.055238	-0.868096	-0.192077	0.204307	-0.462360	-0.246954	0.836260	-0.160956	0	0
7835	8.132213	0.281733	-5.171216	-0.250032	0.108691	-0.029481	-0.868248	-0.193874	0.199941	-0.463946	-0.245833	0.836084	-0.159006	0	0
7836	7.970376	0.464717	-4.987635	-0.276093	0.063113	-0.005602	-0.870911	-0.195727	0.200418	-0.465155	-0.244589	0.836173	-0.156913	0	0
7837	7.846806	0.535739	-4.794137	-0.271697	0.004137	-0.005508	-0.869782	-0.196651	0.198364	-0.465875	-0.243332	0.836565	-0.154627	0	0
7838	7.969889	0.590640	-4.793551	-0.304161	-0.017195	0.014685	-0.869367	-0.197400	0.195901	-0.466456	-0.241833	0.837129	-0.152152	0	0
7839	8.062752	0.511439	-4.903825	-0.266497	-0.043721	0.057014	-0.869084	-0.197405	0.195899	-0.466659	-0.240149	0.837875	-0.150075	0	0
7840	8.377875	0.426562	-5.249511	-0.258576	-0.089366	0.082839	-0.869952	-0.195554	0.196590	-0.466418	-0.238381	0.838863	-0.148115	0	0
7841	8.923209	0.361525	-5.748610	-0.321223	-0.077239	0.132340	-0.868485	-0.196401	0.201629	-0.466349	-0.235859	0.840011	-0.145840	0	0
7842	9.394715	0.124755	-6.062486	-0.306989	-0.004511	0.211218	-0.869643	-0.195309	0.200290	-0.466719	-0.232766	0.840930	-0.144330	0	0
7843	9.505408	-0.114786	-5.981227	-0.163707	-0.105920	0.207059	-0.871265	-0.191183	0.198863	-0.465921	-0.230388	0.842142	-0.143656	0	0
7844	9.152958	-0.308076	-5.669777	-0.032529	-0.295897	0.204766	-0.870851	-0.188466	0.202007	-0.463226	-0.228899	0.844030	-0.143669	0	0
7845	8.595838	-0.505070	-5.336203	-0.010212	-0.402703	0.263559	-0.869569	-0.185334	0.208148	-0.459479	-0.227178	0.846506	-0.143865	0	0
7846	7.975457	-0.698118	-5.082366	-0.042285	-0.389878	0.294513	-0.870310	-0.179677	0.213333	-0.455860	-0.225039	0.849007	-0.144002	0	0
7847	7.425667	-0.712411	-4.813096	-0.106814	-0.253785	0.297724	-0.870184	-0.175201	0.218860	-0.453527	-0.222360	0.850983	-0.143868	0	0
7848	7.418964	-0.718159	-4.742831	-0.213784	-0.094364	0.284414	-0.868086	-0.171354	0.221917	-0.452790	-0.219168	0.852316	-0.143195	0	0
7849	8.049477	-0.601652	-4.900924	-0.346403	0.106115	0.265637	-0.871539	-0.169126	0.218686	-0.454082	-0.215153	0.852906	-0.141669	0	0
7850	8.836626	-0.579625	-5.328786	-0.482571	0.248862	0.290082	-0.870769	-0.165213	0.214953	-0.456828	-0.210189	0.853040	-0.139468	0	0
7851	9.327311	-0.679093	-5.403343	-0.414270	0.148805	0.252844	-0.872855	-0.161785	0.207387	-0.458625	-0.205900	0.853458	-0.137396	0	0
7852	9.058462	-0.659491	-5.277214	-0.365803	-0.055834	0.238532	-0.874338	-0.157784	0.205525	-0.458596	-0.202182	0.854705	-0.135242	0	0
7853	8.405602	-0.478885	-5.019727	-0.342402	-0.155320	0.235878	-0.873497	-0.155483	0.208214	-0.457655	-0.198772	0.856347	-0.133081	0	0
7854	7.713337	-0.477011	-4.795749	-0.280281	-0.137204	0.266105	-0.873229	-0.153807	0.209168	-0.456676	-0.195511	0.857830	-0.131721	0	0
7855	7.247972	-0.599368	-4.469951	-0.264692	-0.044874	0.258534	-0.874658	-0.151580	0.211165	-0.456483	-0.192110	0.858880	-0.130544	0	0
7856	7.264802	-0.755520	-4.408793	-0.322887	0.103626	0.256328	-0.874771	-0.144804	0.208045	-0.457663	-0.188344	0.859290	-0.129196	0	0
7857	7.856687	-0.924660	-4.765379	-0.351735	0.283603	0.252405	-0.875931	-0.144361	0.205247	-0.460450	-0.184162	0.858906	-0.127868	0	0
7858	8.619081	-1.152532	-5.172205	-0.305902	0.402150	0.241412	-0.877739	-0.140111	0.198440	-0.464013	-0.181195	0.857646	-0.127683	0	0
7859	9.310167	-1.293810	-5.488839	-0.248547	0.363795	0.267397	-0.879244	-0.137445	0.191530	-0.467258	-0.177244	0.856742	-0.127465	0	0
7860	9.334716	-1.417401	-5.688639	-0.199251	0.235267	0.275017	-0.880177	-0.133621	0.187240	-0.469176	-0.174393	0.856214	-0.127897	0	0
7861	9.122842	-1.254562	-5.423604	-0.147880	0.069297	0.229493	-0.882471	-0.131291	0.187408	-0.469755	-0.171604	0.856467	-0.127852	0	0
7862	8.617918	-1.028546	-5.374260	-0.204970	-0.051932	0.194635	-0.883059	-0.129164	0.188256	-0.469386	-0.169311	0.857237	-0.127103	0	0
7863	8.084821	-0.852405	-5.208241	-0.251108	-0.089808	0.150478	-0.881970	-0.126263	0.187435	-0.468870	-0.166914	0.858221	-0.125531	0	0
7864	7.854030	-0.720010	-5.193915	-0.234072	-0.024141	0.097158	-0.882833	-0.124842	0.188100	-0.468940	-0.165045	0.858768	-0.123988	0	0
7865	7.930711	-0.836878	-5.199960	-0.203971	0.101973	0.080497	-0.881840	-0.125001	0.188080	-0.470074	-0.163228	0.858665	-0.122811	0	0
7866	8.035978	-1.016786	-5.221979	-0.067458	0.184558	0.078789	-0.883311	-0.122933	0.184536	-0.471655	-0.162217	0.857954	-0.123051	0	0
7867	8.097987	-1.181958	-5.235037	0.059385	0.232929	0.095461	-0.882811	-0.120954	0.179266	-0.473460	-0.161346	0.856926	-0.124422	0	0
7868	8.247555	-1.412575	-5.116526	0.099214	0.189400	0.082761	-0.884256	-0.120636	0.176180	-0.474813	-0.161011	0.855997	-0.126081	0	0
7869	8.167158	-1.465897	-4.896466	0.122202	0.109586	0.060892	-0.884297	-0.118399	0.174618	-0.475499	-0.160883	0.855410	-0.127635	0	0
7870	8.076975	-1.333527	-4.773868	0.139471	0.061753	0.027975	-0.885021	-0.117500	0.174114	-0.475776	-0.161265	0.854962	-0.129115	0	0
7871	8.011960	-1.352663	-4.759484	0.144177	0.040343	0.000474	-0.883763	-0.117421	0.172122	-0.475910	-0.161843	0.854573	-0.130466	0	0
7872	8.153592	-1.379551	-4.818098	0.114025	0.026721	-0.031653	-0.883766	-0.118199	0.170371	-0.476005	-0.162645	0.854228	-0.131380	0	0
7873	8.350827	-1.314461	-4.892686	0.107399	0.029348	-0.074745	-0.883742	-0.119136	0.171872	-0.476203	-0.163701	0.853813	-0.132048	0	0
7874	8.514920	-1.355051	-4.845945	0.172919	-0.014464	-0.083691	-0.883615	-0.118127	0.171792	-0.475921	-0.165246	0.853504	-0.133129	0	0
7875	8.557917	-1.442501	-4.857786	0.170918	-0.082348	-0.118460	-0.883991	-0.120794	0.173472	-0.475118	-0.167121	0.853458	-0.133954	0	0
7876	8.594625	-1.312711	-5.150595	0.193180	-0.149524	-0.134805	-0.883821	-0.122561	0.174211	-0.473713	-0.169382	0.853669	-0.134742	0	0
7877	8.529408	-1.155884	-5.236509	0.203819	-0.160873	-0.145768	-0.882785	-0.123100	0.178990	-0.472214	-0.171747	0.853892	-0.135591	0	0
7878	8.420284	-1.134403	-5.333741	0.235456	-0.212681	-0.189691	-0.881755	-0.125071	0.180700	-0.470266	-0.174737	0.854239	-0.136357	0	0
7879	8.376750	-0.994790	-5.413332	0.198281	-0.242784	-0.208056	-0.880986	-0.127300	0.184808	-0.468151	-0.177715	0.854727	-0.136723	0	0
7880	8.414367	-0.986104	-5.537875	0.161056	-0.226399	-0.233841	-0.878347	-0.130789	0.190520	-0.466263	-0.180759	0.855136	-0.136625	0	0
7881	8.392516	-0.963713	-5.568314	0.109546	-0.220070	-0.244965	-0.877986	-0.135770	0.192190	-0.464541	-0.183602	0.855552	-0.136098	0	0
7882	8.256227	-0.869483	-5.470811	0.094573	-0.265657	-0.252273	-0.876027	-0.141537	0.197625	-0.462449	-0.186553	0.856177	-0.135276	0	0
7883	8.086923	-0.798225	-5.270771	0.043453	-0.267726	-0.246883	-0.874992	-0.142738	0.201227	-0.460432	-0.189166	0.856878	-0.134084	0	0
7884	7.989380	-0.643625	-5.174323	0.033313	-0.251163	-0.215725	-0.873498	-0.146543	0.204945	-0.458524	-0.191464	0.857573	-0.132912	0	0
7885	7.990046	-0.522837	-5.139743	0.052204	-0.164632	-0.201124	-0.869882	-0.150625	0.207775	-0.457304	-0.193584	0.857859	-0.132200	0	0
7886	8.114986	-0.464548	-5.211671	0.074315	-0.086302	-0.203006	-0.870788	-0.155103	0.211332	-0.456702	-0.195778	0.857747	-0.131774	0	0
7887	8.298170	-0.368361	-5.246881	0.057460	-0.026093	-0.223266	-0.871589	-0.158296	0.212133	-0.456685	-0.197927	0.857340	-0.131273	0	0
7888	8.510537	-0.224063	-5.268376	0.083146	-0.002242	-0.222266	-0.868483	-0.159223	0.209492	-0.456813	-0.200174	0.856795	-0.130977	0	0
7889	8.659706	-0.146662	-5.331424	0.123671	0.000758	-0.212054	-0.868994	-0.162994	0.210253	-0.456875	-0.202493	0.856191	-0.131145	0	0
7890	8.606977	-0.144347	-5.295619	0.185758	-0.026950	-0.213734	-0.866822	-0.165297	0.212499	-0.456563	-0.205195	0.855624	-0.131731	0	0
7891	8.371328	-0.170386	-5.219340	0.240174	-0.077957	-0.226447	-0.864903	-0.170439	0.214002	-0.455727	-0.208271	0.855182	-0.132665	0	0
7892	8.121974	-0.185446	-5.050686	0.273639	-0.071726	-0.241125	-0.866293	-0.171635	0.215358	-0.454878	-0.211655	0.854629	-0.133779	0	0
7893	7.800190	-0.124143	-4.931967	0.269440	-0.012490	-0.232109	-0.864256	-0.175043	0.216685	-0.454538	-0.214820	0.853817	-0.135070	0	0
7894	7.666027	0.031543	-4.896948	0.269337	0.070072	-0.243255	-0.864781	-0.177271	0.218253	-0.454898	-0.218022	0.852594	-0.136445	0	0
7895	7.777236	0.227689	-4.933646	0.210177	0.160278	-0.239788	-0.864312	-0.181124	0.217439	-0.456160	-0.220745	0.851039	-0.137562	0	0
7896	8.276909	0.321976	-5.173950	0.082096	0.229113	-0.212502	-0.863489	-0.183112	0.210782	-0.458235	-0.222597	0.849398	-0.137822	0	0
7897	8.741417	0.423879	-5.601303	-0.066436	0.237866	-0.226463	-0.860502	-0.186161	0.207442	-0.460742	-0.223833	0.847880	-0.136807	0	0
7898	9.141745	0.561966	-5.620205	-0.071740	0.165282	-0.211565	-0.862715	-0.191353	0.205436	-0.462600	-0.225100	0.846718	-0.135645	0	0
7899	9.188578	0.461567	-5.753052	-0.067896	0.049176	-0.193949	-0.862995	-0.192168	0.204536	-0.463460	-0.226311	0.846134	-0.134333	0	0
7900	8.822227	0.308188	-5.696870	0.044330	-0.057227	-0.160632	-0.861793	-0.197509	0.204474	-0.463103	-0.227961	0.845960	-0.133873	0	0
7901	8.318880	0.262470	-5.639695	0.057028	-0.060834	-0.164389	-0.860473	-0.200857	0.204818	-0.462704	-0.229649	0.845780	-0.133497	0	0
7902	7.821133	0.293403	-5.514593	0.068604	-0.029033	-0.144331	-0.860287	-0.203512	0.206068	-0.462499	-0.231278	0.845463	-0.133406	0	0
7903	7.443959	0.303821	-5.369979	0.091587	0.016615	-0.109569	-0.858858	-0.203207	0.208201	-0.462598	-0.232562	0.845003	-0.133746	0	0
7904	7.368732	0.207707	-5.396779	-0.006962	0.106887	-0.075071	-0.860687	-0.205112	0.206539	-0.463619	-0.233099	0.844308	-0.133665	0	0
7905	7.693275	0.172604	-5.481612	-0.144470	0.141150	-0.055144	-0.861107	-0.206996	0.204014	-0.465242	-0.232665	0.843712	-0.132545	0	0
7906	8.119996	0.335092	-5.525498	-0.285748	0.148052	-0.069992	-0.860543	-0.208055	0.201957	-0.467233	-0.231903	0.843173	-0.130284	0	0
7907	8.370780	0.508628	-5.577226	-0.272175	0.112963	-0.036794	-0.859287	-0.208897	0.198204	-0.468882	-0.230756	0.842907	-0.128096	0	0
7908	8.320648	0.488647	-5.507846	-0.224520	0.014455	-0.023710	-0.859005	-0.210491	0.195407	-0.469549	-0.229995	0.843026	-0.126223	0	0
7909	8.140899	0.536992	-5.401771	-0.253508	-0.036200	-0.007198	-0.857888	-0.209620	0.194883	-0.469852	-0.228877	0.843495	-0.123978	0	0
7910	7.968568	0.687395	-5.314631	-0.249382	-0.031819	0.011145	-0.859003	-0.211570	0.193921	-0.470137	-0.227771	0.843930	-0.121956	0	0
7911	7.839271	0.711257	-5.217849	-0.252223	-0.020754	0.041380	-0.857855	-0.213670	0.192360	-0.470499	-0.226232	0.844426	-0.119974	0	0
7912	7.815932	0.700345	-5.115594	-0.274875	-0.039942	0.086324	-0.858413	-0.213307	0.193948	-0.470633	-0.224692	0.845007	-0.118246	0	0
7913	7.940636	0.710267	-5.197491	-0.284568	-0.024247	0.133103	-0.857737	-0.211670	0.192626	-0.470921	-0.222230	0.845752	-0.116403	0	0
7914	8.024908	0.685400	-5.195974	-0.263808	-0.053491	0.159814	-0.859165	-0.210780	0.192553	-0.470860	-0.219868	0.846605	-0.114935	0	0
7915	8.122503	0.647782	-5.335140	-0.266388	-0.092892	0.203927	-0.860339	-0.207865	0.192180	-0.470434	-0.216971	0.847793	-0.113417	0	0
7916	8.145212	0.650039	-5.514726	-0.225120	-0.156370	0.248152	-0.859616	-0.205565	0.197849	-0.469306	-0.214148	0.849261	-0.112461	0	0
7917	8.277626	0.526682	-5.788610	-0.222343	-0.180601	0.284900	-0.858938	-0.202208	0.199613	-0.467935	-0.210869	0.850964	-0.111496	0	0
7918	8.574795	0.342064	-5.921705	-0.263754	-0.189245	0.309638	-0.859143	-0.196780	0.200523	-0.466544	-0.207230	0.852770	-0.110346	0	0
7919	8.707652	0.261833	-6.156674	-0.206230	-0.185129	0.269379	-0.860865	-0.193831	0.202568	-0.465101	-0.204158	0.854416	-0.109427	0	0
7920	8.780248	0.207131	-6.094526	-0.131672	-0.243554	0.257698	-0.860731	-0.191792	0.204964	-0.463014	-0.201650	0.856190	-0.109059	0	0
7921	8.503078	-0.005454	-6.010664	-0.007825	-0.324128	0.243293	-0.859826	-0.186113	0.203326	-0.459994	-0.199867	0.858187	-0.109428	0	0
7922	8.265767	-0.127909	-5.797265	0.026506	-0.341838	0.228641	-0.861264	-0.181579	0.208162	-0.456778	-0.198332	0.860183	-0.110020	0	0
7923	8.030340	-0.115313	-5.708664	-0.000087	-0.267618	0.219248	-0.859231	-0.180039	0.217175	-0.454239	-0.196724	0.861839	-0.110454	0	0
7924	7.968108	-0.005847	-5.700792	-0.112025	-0.164030	0.231715	-0.857565	-0.175612	0.220273	-0.452799	-0.194444	0.863137	-0.110274	0	0
7925	8.058215	0.094304	-5.621380	-0.207726	-0.070850	0.202056	-0.859296	-0.172607	0.221187	-0.452373	-0.191822	0.864080	-0.109219	0	0
7926	8.250323	0.226499	-5.453783	-0.238257	-0.038335	0.152465	-0.858446	-0.172757	0.221028	-0.452345	-0.189481	0.864787	-0.107815	0	0
7927	8.386114	0.277722	-5.366736	-0.246278	-0.060813	0.128669	-0.859605	-0.170989	0.220582	-0.452153	-0.187306	0.865572	-0.106109	0	0
7928	8.299407	0.170943	-5.315878	-0.175511	-0.068944	0.106763	-0.858920	-0.169401	0.220250	-0.451790	-0.185640	0.866260	-0.104964	0	0
7929	8.128890	0.097980	-5.210939	-0.123147	-0.067562	0.080207	-0.859945	-0.167061	0.219839	-0.451358	-0.184447	0.866845	-0.104090	0	0
7930	7.948863	-0.004410	-5.076849	-0.059805	-0.051608	0.086676	-0.858393	-0.166252	0.220442	-0.450949	-0.183463	0.867290	-0.103891	0	0
7931	7.852319	-0.193703	-5.016500	-0.049817	-0.014402	0.079244	-0.859849	-0.164936	0.217560	-0.450844	-0.182552	0.867554	-0.103749	0	0
7932	7.813054	-0.426337	-5.009301	-0.044285	0.044819	0.073607	-0.861012	-0.162616	0.217575	-0.451257	-0.181637	0.867526	-0.103794	0	0
7933	7.764605	-0.557259	-4.986603	-0.025552	0.093812	0.084545	-0.859439	-0.161795	0.220874	-0.452043	-0.180673	0.867283	-0.104091	0	0
7934	7.831511	-0.676260	-5.009205	-0.036849	0.144206	0.135821	-0.860901	-0.158581	0.220380	-0.453224	-0.179265	0.866883	-0.104723	0	0
7935	8.028110	-0.790546	-5.089770	-0.053741	0.226385	0.179722	-0.863792	-0.156334	0.216578	-0.455108	-0.177204	0.866230	-0.105456	0	0
7936	8.452953	-0.923016	-5.560647	-0.051155	0.308273	0.198005	-0.864712	-0.153119	0.212958	-0.457656	-0.175068	0.865185	-0.106564	0	0
7937	8.816029	-0.869865	-5.375803	-0.019853	0.352207	0.201761	-0.865063	-0.150991	0.207848	-0.460537	-0.172828	0.863938	-0.107923	0	0
7938	9.097460	-0.910677	-5.734435	-0.031492	0.318708	0.178897	-0.867153	-0.146874	0.200892	-0.463144	-0.170959	0.862762	-0.109147	0	0
7939	9.118590	-0.679907	-5.593618	-0.009705	0.229520	0.113981	-0.867782	-0.144640	0.196642	-0.465034	-0.169649	0.861897	-0.109984	0	0
7940	8.846471	-0.477614	-5.345398	-0.014374	0.072764	0.024282	-0.869078	-0.144496	0.194110	-0.465667	-0.169360	0.861589	-0.110165	0	0
7941	8.215045	-0.213790	-5.155805	0.032616	0.002359	0.011550	-0.869665	-0.143038	0.193924	-0.465639	-0.169379	0.861556	-0.110507	0	0
7942	7.822915	-0.207279	-5.073462	0.044745	0.044490	-0.017939	-0.870357	-0.144448	0.193558	-0.465970	-0.169792	0.861237	-0.110971	0	0
7943	7.581775	-0.322355	-5.045869	0.148896	0.114863	-0.030766	-0.869071	-0.143739	0.196285	-0.466759	-0.170593	0.860477	-0.112307	0	0
7944	7.694015	-0.516501	-5.094812	0.200002	0.220671	-0.047361	-0.869254	-0.143629	0.191188	-0.468349	-0.171945	0.859073	-0.114357	0	0
7945	7.940943	-0.725788	-5.170632	0.273223	0.282573	-0.053722	-0.871406	-0.143171	0.188401	-0.470384	-0.173330	0.857333	-0.116944	0	0
7946	8.183293	-0.930584	-5.217264	0.313667	0.238635	-0.043462	-0.871679	-0.142690	0.190419	-0.471849	-0.175606	0.855603	-0.120266	0	0
7947	8.338859	-1.124949	-5.272661	0.342822	0.169481	-0.042377	-0.872542	-0.142867	0.188431	-0.472765	-0.177345	0.854304	-0.123312	0	0
7948	8.372362	-1.163806	-5.286245	0.375339	0.080526	-0.049511	-0.872033	-0.142145	0.182372	-0.472837	-0.179596	0.853321	-0.126546	0	0
7949	8.257840	-1.184502	-5.129917	0.377769	-0.024188	-0.085148	-0.872316	-0.141608	0.183260	-0.472077	-0.182096	0.852791	-0.129349	0	0
7950	8.201761	-1.192041	-4.900806	0.383765	-0.097225	-0.127235	-0.872710	-0.142445	0.185764	-0.470709	-0.185217	0.852480	-0.131933	0	0
7951	8.234318	-1.182899	-5.056560	0.360198	-0.078874	-0.155751	-0.871415	-0.143784	0.186235	-0.469593	-0.188297	0.852072	-0.134161	0	0
7952	8.286794	-1.182333	-5.126154	0.408314	-0.028141	-0.174998	-0.872537	-0.144095	0.187077	-0.468832	-0.191724	0.851309	-0.136788	0	0
7953	8.383768	-1.088916	-5.090523	0.380229	-0.024784	-0.198877	-0.869802	-0.145459	0.190511	-0.468183	-0.195181	0.850507	-0.139092	0	0
7954	8.369061	-1.029841	-5.147561	0.366319	-0.076186	-0.200653	-0.870062	-0.146917	0.190990	-0.467106	-0.198723	0.849938	-0.141161	0	0
7955	8.268036	-1.039203	-5.119689	0.333844	-0.175106	-0.207922	-0.868296	-0.149462	0.195352	-0.465268	-0.202241	0.849854	-0.142732	0	0
7956	8.190799	-0.892095	-5.197969	0.289218	-0.227125	-0.229025	-0.867122	-0.152910	0.194840	-0.463091	-0.205847	0.850015	-0.143694	0	0
7957	8.170444	-0.721779	-5.408667	0.278060	-0.226693	-0.235453	-0.866468	-0.157153	0.198965	-0.460950	-0.209405	0.850163	-0.144556	0	0
7958	8.201247	-0.701573	-5.484570	0.296172	-0.224456	-0.242754	-0.865545	-0.158792	0.205661	-0.458779	-0.213171	0.850237	-0.145525	0	0
7959	8.440652	-0.673705	-5.698664	0.221913	-0.155050	-0.290673	-0.862775	-0.163019	0.208773	-0.457431	-0.216831	0.849990	-0.145803	0	0
7960	8.592486	-0.587013	-5.732764	0.234394	-0.128404	-0.305326	-0.859014	-0.167260	0.211875	-0.456283	-0.220703	0.849548	-0.146164	0	0
7961	8.521975	-0.599372	-5.498313	0.276797	-0.186735	-0.286808	-0.859775	-0.171086	0.216749	-0.454525	-0.224619	0.849346	-0.146850	0	0
7962	8.346400	-0.522424	-5.177223	0.252249	-0.244569	-0.273934	-0.858283	-0.174344	0.221068	-0.452294	-0.228439	0.849453	-0.147224	0	0
7963	8.289648	-0.377564	-5.099274	0.222884	-0.214942	-0.244662	-0.856125	-0.176039	0.222643	-0.450341	-0.231785	0.849523	-0.147577	0	0
7964	8.418528	-0.368988	-5.263465	0.255033	-0.080266	-0.219097	-0.856345	-0.179058	0.225576	-0.449407	-0.234882	0.848991	-0.148588	0	0
7965	8.575979	-0.489284	-5.417487	0.308322	0.032157	-0.222833	-0.854034	-0.182018	0.226503	-0.449311	-0.238055	0.847849	-0.150338	0	0
7966	8.579167	-0.480906	-5.320929	0.356332	0.022169	-0.274103	-0.854257	-0.185959	0.227677	-0.449067	-0.241968	0.846533	-0.152225	0	0
7967	8.337962	-0.365918	-5.088927	0.423886	-0.038971	-0.272065	-0.851405	-0.187177	0.228140	-0.448148	-0.246175	0.845383	-0.154557	0	0
7968	7.930673	-0.264716	-4.826648	0.460091	-0.090247	-0.280235	-0.850349	-0.190230	0.231343	-0.446695	-0.250724	0.844367	-0.156991	0	0
7969	7.585059	-0.091514	-4.720802	0.444671	-0.086748	-0.308760	-0.848873	-0.193261	0.233975	-0.445355	-0.255394	0.843259	-0.159207	0	0
7970	7.669868	0.314390	-4.832443	0.265366	0.030357	-0.318390	-0.847684	-0.196001	0.236628	-0.445447	-0.259219	0.841865	-0.160142	0	0
7971	8.089373	0.612814	-5.242338	0.121189	0.168948	-0.317846	-0.845911	-0.202040	0.235949	-0.447089	-0.262113	0.840080	-0.160232	0	0
7972	8.891809	0.608898	-5.552578	0.004837	0.249351	-0.298765	-0.847455	-0.205294	0.232356	-0.449640	-0.264342	0.838123	-0.159678	0	0
7973	9.608031	0.491784	-6.055993	0.053694	0.221133	-0.318689	-0.846558	-0.211167	0.228575	-0.451883	-0.266854	0.836187	-0.159315	0	0
7974	9.674662	0.410530	-5.819875	0.272960	0.011866	-0.308742	-0.846263	-0.214434	0.224680	-0.451763	-0.270604	0.834869	-0.160244	0	0
7975	9.004379	0.196421	-5.776878	0.355577	-0.187276	-0.279082	-0.844198	-0.216808	0.231319	-0.449704	-0.274796	0.834374	-0.161473	0	0
7976	8.070897	0.015062	-5.506424	0.388948	-0.223768	-0.259001	-0.843538	-0.220553	0.237034	-0.447185	-0.279104	0.834002	-0.162993	0	0
7977	7.277086	-0.250052	-5.212754	0.301313	-0.186858	-0.290639	-0.841923	-0.222508	0.241151	-0.445279	-0.283137	0.833522	-0.163708	0	0
7978	6.981050	-0.121754	-5.220170	0.098455	-0.099655	-0.324251	-0.840996	-0.226161	0.244885	-0.444714	-0.286415	0.832877	-0.162824	0	0
7979	7.036331	0.053715	-5.312885	-0.063583	0.013805	-0.304524	-0.839097	-0.230788	0.244718	-0.445526	-0.288609	0.832041	-0.160997	0	0
7980	7.574780	0.149782	-5.525640	-0.225391	0.112095	-0.275506	-0.838185	-0.236752	0.242775	-0.447488	-0.290099	0.830956	-0.158459	0	0
7981	8.194055	0.418615	-5.643671	-0.324877	0.133954	-0.233348	-0.837077	-0.240614	0.233162	-0.449928	-0.290337	0.830187	-0.155112	0	0
7982	8.428645	0.613041	-5.617359	-0.309452	0.017288	-0.190838	-0.836197	-0.244792	0.230054	-0.451359	-0.290041	0.830176	-0.151520	0	0
7983	8.414021	0.730510	-5.688512	-0.291848	-0.101108	-0.135546	-0.834001	-0.249234	0.231882	-0.451585	-0.289973	0.830678	-0.148191	0	0
7984	8.088078	0.849226	-5.508875	-0.262332	-0.191721	-0.116121	-0.832552	-0.251307	0.232589	-0.450913	-0.290167	0.831532	-0.145037	0	0
7985	7.627404	0.907552	-5.276281	-0.277527	-0.216531	-0.133630	-0.830218	-0.254666	0.235760	-0.450121	-0.290316	0.832520	-0.141485	0	0
7986	7.457879	0.935292	-5.086178	-0.294290	-0.191834	-0.146575	-0.829704	-0.257058	0.243264	-0.449567	-0.290661	0.833292	-0.137950	0	0
7987	7.552249	0.880284	-5.012768	-0.245719	-0.118271	-0.116304	-0.827818	-0.260271	0.243612	-0.449465	-0.290669	0.833825	-0.135014	0	0
7988	7.652617	0.749329	-5.065687	-0.225150	-0.113482	-0.135541	-0.826686	-0.262280	0.240213	-0.449381	-0.290864	0.834254	-0.132192	0	0
7989	8.036833	0.885532	-5.296568	-0.293895	-0.088808	-0.142955	-0.826351	-0.265778	0.240983	-0.449693	-0.290835	0.834625	-0.128813	0	0
7990	8.413633	0.997042	-5.851018	-0.313883	-0.098558	-0.068571	-0.825900	-0.267800	0.240994	-0.449885	-0.290115	0.835257	-0.125629	0	0
7991	8.873604	0.831953	-6.439369	-0.374482	-0.109543	0.059845	-0.824371	-0.268189	0.236700	-0.449987	-0.288053	0.836392	-0.122419	0	0
7992	9.117822	0.378624	-6.760649	-0.447408	-0.208224	0.145163	-0.823801	-0.268484	0.236676	-0.449371	-0.285043	0.838282	-0.118746	0	0
7993	8.977803	0.155668	-6.698893	-0.435690	-0.413210	0.123426	-0.825033	-0.267515	0.243698	-0.447003	-0.282521	0.840996	-0.114437	0	0
7994	8.468130	0.348128	-6.316243	-0.348887	-0.522553	0.098009	-0.823673	-0.270424	0.249743	-0.443488	-0.280737	0.843975	-0.110501	0	0
7995	7.862217	0.633693	-5.953542	-0.251002	-0.480764	0.131091	-0.821257	-0.268115	0.254687	-0.439992	-0.279030	0.846744	-0.107582	0	0
7996	6.929912	0.557592	-5.576162	-0.223672	-0.353493	0.183954	-0.818903	-0.267867	0.266452	-0.437432	-0.276909	0.849017	-0.105566	0	0
7997	6.999287	0.514762	-5.313324	-0.348654	-0.209287	0.148628	-0.820021	-0.267667	0.268603	-0.436468	-0.274326	0.850708	-0.102644	0	0
7998	6.885739	0.667971	-5.105172	-0.428123	-0.068491	0.106046	-0.818936	-0.266607	0.264262	-0.436969	-0.271583	0.851729	-0.099288	0	0
7999	7.215923	0.958229	-5.221913	-0.451489	0.086214	0.107706	-0.819265	-0.265273	0.260661	-0.438827	-0.268590	0.852087	-0.096113	0	0
8000	7.916169	1.022603	-5.687313	-0.565423	0.256240	0.105528	-0.819304	-0.266374	0.253785	-0.442437	-0.264952	0.851762	-0.092475	0	0
8001	8.466774	1.084251	-5.871761	-0.538206	0.334829	0.054198	-0.821329	-0.267962	0.245762	-0.446666	-0.261781	0.850907	-0.088981	0	0
8002	8.780657	1.149246	-5.820272	-0.425299	0.265576	0.006897	-0.821939	-0.269299	0.238025	-0.450047	-0.259568	0.850098	-0.086112	0	0
8003	8.637790	1.139949	-5.595174	-0.358438	0.151218	0.021865	-0.823384	-0.269240	0.234355	-0.452253	-0.257624	0.849777	-0.083522	0	0
8004	7.998704	0.875302	-5.237236	-0.381893	0.083292	0.109841	-0.824803	-0.270269	0.232319	-0.453868	-0.254888	0.849983	-0.081019	0	0
8005	7.565640	0.438142	-4.963009	-0.489167	0.025134	0.208663	-0.824002	-0.269334	0.227689	-0.455169	-0.250854	0.850784	-0.077845	0	0
8006	7.473203	0.108598	-4.935130	-0.493057	0.080884	0.261711	-0.826896	-0.265872	0.225523	-0.456902	-0.246311	0.851431	-0.075074	0	0
8007	7.528784	-0.078115	-5.146163	-0.473184	0.221859	0.305543	-0.828654	-0.263908	0.221266	-0.459738	-0.241354	0.851506	-0.072977	0	0
8008	8.001288	0.068737	-5.493809	-0.423369	0.395029	0.303646	-0.831574	-0.260292	0.215990	-0.463890	-0.236783	0.850630	-0.071893	0	0
8009	8.876078	0.269082	-5.882721	-0.218725	0.520109	0.315071	-0.835389	-0.255342	0.207260	-0.468619	-0.232680	0.849098	-0.072730	0	0
8010	9.495570	0.422900	-5.924212	-0.132274	0.486734	0.301691	-0.836348	-0.251896	0.198975	-0.472819	-0.229495	0.847491	-0.074384	0	0
8011	9.502200	0.561162	-5.749638	-0.067123	0.275510	0.227862	-0.840681	-0.249215	0.192661	-0.475161	-0.227006	0.846749	-0.075542	0	0
8012	8.935631	0.566346	-5.477197	-0.143413	0.084356	0.130640	-0.840443	-0.246826	0.190822	-0.476118	-0.225182	0.846730	-0.075191	0	0
8013	7.938855	0.620700	-5.388837	-0.276714	0.000027	0.080756	-0.842729	-0.245875	0.189769	-0.476704	-0.223143	0.847109	-0.073254	0	0
8014	7.506553	0.630991	-5.205929	-0.274410	-0.027630	0.033003	-0.841893	-0.244746	0.189974	-0.477078	-0.221549	0.847506	-0.071044	0	0
8015	7.626366	0.563022	-5.263995	-0.238181	0.012048	0.014672	-0.843718	-0.246140	0.189620	-0.477721	-0.220241	0.847641	-0.069146	0	0
8016	7.762207	0.516597	-5.129276	-0.128171	0.079755	0.016640	-0.844601	-0.244867	0.187439	-0.478682	-0.219490	0.847356	-0.068381	0	0
8017	8.069819	0.376845	-5.177925	0.112076	0.152227	-0.004985	-0.844759	-0.245170	0.184869	-0.479754	-0.219924	0.846531	-0.069671	0	0
8018	8.340938	0.208689	-5.259212	0.216871	0.165956	-0.023125	-0.844214	-0.243989	0.184087	-0.480695	-0.221292	0.845451	-0.071936	0	0
8019	8.260909	0.117456	-5.285800	0.284423	0.090599	-0.090807	-0.843082	-0.244401	0.183341	-0.480922	-0.223314	0.844599	-0.074145	0	0
8020	8.030982	0.126388	-5.108054	0.281399	0.011709	-0.127433	-0.843338	-0.245622	0.184827	-0.480496	-0.225821	0.844008	-0.076019	0	0
8021	8.093504	0.053002	-5.093962	0.302388	-0.047253	-0.158494	-0.843633	-0.247008	0.180914	-0.479561	-0.228595	0.843635	-0.077756	0	0
8022	8.255908	0.073905	-5.290729	0.340463	-0.065019	-0.170286	-0.841329	-0.249128	0.182319	-0.478386	-0.231662	0.843286	-0.079668	0	0
8023	8.541652	0.063892	-5.417428	0.410122	-0.086713	-0.163635	-0.840265	-0.250633	0.189164	-0.476862	-0.235014	0.842978	-0.082207	0	0
8024	8.653656	0.079918	-5.585770	0.413796	-0.141330	-0.158013	-0.840213	-0.253328	0.191264	-0.474838	-0.238462	0.842910	-0.084660	0	0
8025	8.754204	0.255968	-5.745393	0.386408	-0.150637	-0.154335	-0.839336	-0.253235	0.194949	-0.472807	-0.241662	0.842913	-0.086899	0	0
8026	8.473653	0.372612	-5.615778	0.393585	-0.212517	-0.152425	-0.838256	-0.255363	0.202747	-0.470210	-0.244981	0.843187	-0.089011	0	0
8027	8.254494	0.437358	-5.626484	0.407920	-0.249911	-0.159716	-0.836047	-0.258817	0.207899	-0.467273	-0.248403	0.843588	-0.091164	0	0
8028	7.960405	0.629863	-5.720515	0.325777	-0.251644	-0.220470	-0.834054	-0.258371	0.209893	-0.464559	-0.251975	0.843907	-0.092271	0	0
8029	7.710540	0.888870	-5.733637	0.288821	-0.237471	-0.303159	-0.833102	-0.263241	0.214968	-0.462133	-0.256032	0.843963	-0.092773	0	0
8030	7.539300	1.203220	-5.575419	0.328863	-0.200036	-0.347165	-0.829899	-0.267386	0.219216	-0.459938	-0.260648	0.843674	-0.093457	0	0
8031	7.505345	1.350862	-5.355786	0.395720	-0.083824	-0.354536	-0.827542	-0.272344	0.222712	-0.458552	-0.265480	0.842748	-0.095004	0	0
8032	7.774327	1.575612	-5.258096	0.436897	0.060254	-0.332564	-0.825476	-0.277645	0.224487	-0.458222	-0.270262	0.841136	-0.097375	0	0
8033	7.924627	1.812010	-5.242851	0.538790	0.238576	-0.301380	-0.822919	-0.279595	0.222355	-0.459082	-0.274981	0.838681	-0.101213	0	0
8034	8.583724	1.775234	-5.378857	0.642116	0.456926	-0.291298	-0.821658	-0.280063	0.219761	-0.461441	-0.279916	0.835083	-0.106558	0	0
8035	9.154563	1.703364	-5.383765	0.642216	0.516122	-0.294031	-0.821517	-0.282992	0.214895	-0.464274	-0.284731	0.831159	-0.112040	0	0
8036	8.942966	1.685228	-5.006390	0.750232	0.443719	-0.352467	-0.821520	-0.284971	0.211225	-0.466208	-0.290693	0.827183	-0.117967	0	0
8037	8.301188	1.486950	-4.713138	0.798466	0.367346	-0.389120	-0.821054	-0.289342	0.209245	-0.467388	-0.297148	0.823355	-0.123848	0	0
8038	7.697501	1.333112	-4.498319	0.746950	0.380034	-0.401322	-0.819899	-0.292016	0.207648	-0.468766	-0.303601	0.819359	-0.129364	0	0
8039	7.654679	1.315378	-4.419535	0.727225	0.377309	-0.385767	-0.818726	-0.295723	0.206553	-0.470154	-0.309634	0.815441	-0.134676	0	0
8040	8.095925	1.457455	-4.756380	0.667749	0.423735	-0.356484	-0.818873	-0.297289	0.203336	-0.471988	-0.315273	0.811333	-0.139891	0	0
8041	8.623514	1.484994	-5.097201	0.669653	0.491862	-0.292248	-0.817853	-0.300795	0.201121	-0.474279	-0.320073	0.807120	-0.145502	0	0
8042	9.353290	1.352967	-5.400729	0.683414	0.502920	-0.259077	-0.817880	-0.300771	0.197719	-0.476484	-0.324862	0.802783	-0.151551	0	0
8043	9.420173	1.316935	-5.461438	0.685189	0.384547	-0.249701	-0.818141	-0.304092	0.195102	-0.477726	-0.329510	0.799073	-0.157110	0	0
8044	8.952312	1.155042	-5.440165	0.625985	0.239819	-0.260726	-0.817847	-0.305619	0.193868	-0.477985	-0.334215	0.796042	-0.161702	0	0
8045	8.249383	1.098481	-5.013262	0.519898	0.163861	-0.250870	-0.816979	-0.306938	0.194061	-0.477964	-0.338404	0.793566	-0.165182	0	0
8046	7.692291	1.132470	-5.083997	0.391113	0.146048	-0.241120	-0.818650	-0.310272	0.192166	-0.478212	-0.341903	0.791399	-0.167642	0	0
8047	7.352752	1.344905	-4.833189	0.439652	0.111316	-0.233661	-0.816905	-0.313756	0.192214	-0.477983	-0.345650	0.789325	-0.170362	0	0
8048	7.506435	1.398416	-4.925548	0.443649	0.166146	-0.226360	-0.815153	-0.315549	0.195915	-0.478139	-0.349322	0.786944	-0.173426	0	0
8049	7.872436	1.525578	-5.015705	0.484000	0.280704	-0.233705	-0.814150	-0.317763	0.193781	-0.479054	-0.352979	0.783941	-0.177058	0	0
8050	8.206178	1.665030	-4.920992	0.513282	0.328766	-0.237295	-0.813864	-0.319377	0.191407	-0.480243	-0.356692	0.780595	-0.181132	0	0
8051	8.457675	1.771463	-4.852407	0.498816	0.289531	-0.226174	-0.812737	-0.319496	0.190538	-0.481119	-0.360327	0.777493	-0.184916	0	0
8052	8.600682	1.751924	-4.737104	0.424345	0.203326	-0.196788	-0.813411	-0.323140	0.188756	-0.481543	-0.363495	0.775006	-0.188025	0	0
8053	8.390718	1.686351	-4.439813	0.309596	0.102368	-0.166618	-0.812139	-0.322879	0.188902	-0.481510	-0.366095	0.773337	-0.189928	0	0
8054	8.201897	1.706943	-4.249034	0.250279	-0.012936	-0.114280	-0.811002	-0.322522	0.190048	-0.480727	-0.368171	0.772504	-0.191285	0	0
8055	8.358807	1.553449	-4.458810	0.183368	-0.048142	-0.013419	-0.809997	-0.322879	0.191151	-0.479691	-0.369267	0.772352	-0.192384	0	0
8056	8.466299	1.175605	-4.731005	0.138264	-0.111282	0.014074	-0.810362	-0.323488	0.197782	-0.478306	-0.370018	0.772663	-0.193139	0	0
8057	8.575258	1.046415	-4.919505	0.067505	-0.175789	-0.027256	-0.810067	-0.322764	0.200519	-0.476734	-0.370912	0.773291	-0.192797	0	0
8058	8.916614	1.074706	-5.038371	0.131123	-0.170718	0.025239	-0.809066	-0.323101	0.201198	-0.474894	-0.371636	0.773945	-0.193317	0	0
8059	9.181851	0.852343	-5.233323	0.199215	-0.148891	0.105181	-0.809346	-0.320852	0.205313	-0.472778	-0.372079	0.774676	-0.194717	0	0
8060	9.726246	0.496942	-5.420258	0.266423	-0.138857	0.152148	-0.810777	-0.318215	0.207761	-0.470429	-0.372398	0.775375	-0.197005	0	0
8061	9.841690	0.057485	-5.263183	0.236654	-0.194227	0.171405	-0.809913	-0.316183	0.212986	-0.467684	-0.372583	0.776476	-0.198840	0	0
8062	9.590834	-0.276222	-4.842916	0.141883	-0.323359	0.163070	-0.810223	-0.310171	0.219607	-0.464333	-0.372592	0.778307	-0.199521	0	0
8063	9.146958	-0.147162	-4.649138	-0.054386	-0.364471	0.149836	-0.810075	-0.308748	0.222815	-0.461386	-0.371910	0.780677	-0.198368	0	0
8064	8.463722	-0.068679	-4.536114	-0.203875	-0.334419	0.237449	-0.811209	-0.306861	0.225780	-0.459075	-0.369740	0.783501	-0.196645	0	0
8065	8.118440	-0.144839	-4.282142	-0.310658	-0.309084	0.279327	-0.811799	-0.303391	0.228557	-0.457241	-0.366734	0.786567	-0.194292	0	0
8066	8.182039	0.065258	-4.249333	-0.362978	-0.197690	0.297449	-0.811689	-0.300946	0.228567	-0.456450	-0.363085	0.789255	-0.192092	0	0
8067	8.425142	0.288417	-4.380163	-0.389317	-0.063039	0.326632	-0.813015	-0.298095	0.226631	-0.456733	-0.358847	0.791477	-0.190231	0	0
8068	8.706892	0.362360	-4.436114	-0.386999	-0.023348	0.341327	-0.814482	-0.294056	0.226899	-0.457296	-0.354397	0.793529	-0.188668	0	0
8069	8.779607	0.405012	-4.399906	-0.388262	-0.020500	0.293630	-0.816790	-0.292447	0.224185	-0.457956	-0.350322	0.795393	-0.186816	0	0
8070	8.532100	0.412869	-4.313301	-0.401303	-0.043670	0.218350	-0.818103	-0.290608	0.222327	-0.458618	-0.346798	0.797097	-0.184492	0	0
8071	8.380466	0.296556	-4.240753	-0.432153	-0.036338	0.157667	-0.819702	-0.289010	0.219606	-0.459543	-0.343615	0.798603	-0.181610	0	0
8072	8.230753	0.151814	-4.219188	-0.438090	0.036927	0.132707	-0.820567	-0.288913	0.217919	-0.461114	-0.340443	0.799674	-0.178868	0	0
8073	8.258583	-0.148931	-4.231852	-0.478966	0.138148	0.166372	-0.820461	-0.288440	0.214118	-0.463563	-0.336638	0.800449	-0.176253	0	0
8074	8.596766	-0.416852	-4.323545	-0.523594	0.221145	0.198295	-0.822484	-0.288173	0.209332	-0.466751	-0.332217	0.800990	-0.173755	0	0
8075	9.032368	-0.418961	-4.395407	-0.443494	0.286350	0.245237	-0.825123	-0.285216	0.202735	-0.470108	-0.327657	0.801221	-0.172293	0	0
8076	9.445942	-0.473981	-4.488531	-0.385607	0.278130	0.289486	-0.826914	-0.283596	0.193776	-0.473110	-0.323018	0.801508	-0.171498	0	0
8077	9.594962	-0.396320	-4.570896	-0.321496	0.231510	0.297070	-0.830392	-0.280021	0.189495	-0.475521	-0.318682	0.801904	-0.171089	0	0
8078	9.753490	-0.323376	-4.668140	-0.285346	0.163917	0.287199	-0.832334	-0.275416	0.184271	-0.477265	-0.314713	0.802516	-0.170711	0	0
8079	9.215833	-0.103751	-4.487174	-0.229645	0.062099	0.260784	-0.833784	-0.273602	0.182981	-0.478075	-0.311375	0.803415	-0.170337	0	0
8080	8.879442	-0.054282	-4.382479	-0.166047	-0.057172	0.187630	-0.834387	-0.270983	0.182583	-0.477825	-0.309156	0.804543	-0.169751	0	0
8081	8.452623	-0.069576	-4.103320	-0.140726	-0.075050	0.144494	-0.835992	-0.269356	0.179297	-0.477451	-0.307402	0.805571	-0.169115	0	0
8082	8.193657	-0.085294	-4.241086	-0.152195	0.003859	0.117671	-0.836713	-0.268471	0.179076	-0.477767	-0.305690	0.806167	-0.168483	0	0
8083	8.208856	-0.129915	-3.816808	-0.071432	0.019839	0.092120	-0.835862	-0.267297	0.181269	-0.478034	-0.304522	0.806457	-0.168453	0	0
8084	8.437216	-0.248303	-4.149805	-0.005741	0.083196	0.077487	-0.838160	-0.265211	0.180570	-0.478606	-0.303714	0.806296	-0.169060	0	0
8085	8.839780	-0.237439	-4.447410	0.127119	0.210515	0.037251	-0.838331	-0.264237	0.178364	-0.479900	-0.303610	0.805165	-0.170956	0	0
8086	9.145319	-0.287519	-4.490566	0.243251	0.269876	-0.005686	-0.839362	-0.262661	0.175920	-0.481356	-0.304339	0.803425	-0.173732	0	0
8087	9.417840	-0.299592	-4.457356	0.312921	0.206867	-0.063197	-0.839390	-0.261702	0.173994	-0.482223	-0.305931	0.801666	-0.176634	0	0
8088	9.476115	-0.230041	-4.430096	0.326114	0.141543	-0.110755	-0.840952	-0.262319	0.172411	-0.482569	-0.308108	0.800060	-0.179166	0	0
8089	9.308734	-0.175023	-4.285790	0.269066	0.083300	-0.151170	-0.839397	-0.262991	0.170935	-0.482729	-0.310400	0.798683	-0.180917	0	0
8090	8.979958	-0.116521	-4.135426	0.176288	0.060212	-0.162384	-0.840065	-0.266008	0.171036	-0.482972	-0.312408	0.797563	-0.181749	0	0
8091	8.765079	-0.167940	-4.166374	0.098450	0.101118	-0.135131	-0.840302	-0.269332	0.171397	-0.483772	-0.313708	0.796447	-0.182275	0	0
8092	8.712202	-0.260489	-4.109442	0.057192	0.191059	-0.113359	-0.840590	-0.270235	0.169358	-0.485334	-0.314517	0.795054	-0.182808	0	0
8093	8.736105	-0.148123	-4.182070	0.026293	0.256419	-0.111667	-0.839329	-0.271904	0.164844	-0.487552	-0.314990	0.793380	-0.183364	0	0
8094	8.751781	-0.057672	-4.063704	0.034524	0.222797	-0.073036	-0.841069	-0.271641	0.160055	-0.489360	-0.315295	0.791997	-0.184003	0	0
8095	8.604223	-0.079355	-3.816771	-0.008849	0.156793	-0.045517	-0.838791	-0.273607	0.158350	-0.490774	-0.315248	0.791073	-0.184292	0	0
8096	8.432497	-0.056840	-3.597633	-0.047975	0.138017	-0.069447	-0.842780	-0.276205	0.150992	-0.492161	-0.315276	0.790261	-0.184028	0	0
8097	8.413863	0.044609	-3.557626	-0.106686	0.158873	-0.076922	-0.840809	-0.277101	0.148080	-0.493957	-0.314987	0.789401	-0.183401	0	0
8098	8.631432	0.276009	-3.566670	-0.106834	0.225859	-0.087954	-0.839943	-0.278405	0.147990	-0.496250	-0.314717	0.788195	-0.182861	0	0
8099	8.891882	0.464064	-3.621080	-0.064925	0.240959	-0.095149	-0.839099	-0.279980	0.144621	-0.498592	-0.314622	0.786784	-0.182730	0	0
8100	9.173459	0.401724	-3.641679	-0.025085	0.215937	-0.108744	-0.839404	-0.280778	0.140461	-0.500583	-0.314927	0.785405	-0.182692	0	0
8101	9.296000	0.384401	-3.680193	0.022141	0.151299	-0.184684	-0.839953	-0.283132	0.138759	-0.502106	-0.316128	0.783990	-0.182515	0	0
8102	9.338473	0.336892	-3.776298	0.099645	0.067647	-0.221104	-0.839892	-0.288011	0.138452	-0.502739	-0.318209	0.782763	-0.182422	0	0
8103	9.120050	0.153327	-3.897350	0.149200	-0.004821	-0.243914	-0.838457	-0.290273	0.137162	-0.502740	-0.320791	0.781702	-0.182448	0	0
8104	8.919148	0.070942	-3.977334	0.183892	-0.045289	-0.277792	-0.836131	-0.292785	0.140669	-0.502318	-0.323934	0.780697	-0.182363	0	0
8105	8.858039	0.087518	-4.095718	0.183800	-0.026550	-0.283342	-0.833931	-0.297780	0.142037	-0.502101	-0.327030	0.779539	-0.182390	0	0
8106	8.908353	0.207181	-4.183780	0.163922	0.008131	-0.276985	-0.832870	-0.303392	0.141675	-0.502146	-0.329967	0.778285	-0.182326	0	0
8107	9.075451	0.536267	-4.216870	0.127683	0.040711	-0.265089	-0.830548	-0.307343	0.142256	-0.502595	-0.332510	0.776937	-0.182223	0	0
8108	9.086588	0.884800	-4.171535	0.108043	0.006210	-0.241153	-0.828839	-0.307561	0.143219	-0.502738	-0.334882	0.775902	-0.181891	0	0
8109	9.121391	1.094891	-4.123155	0.057841	-0.019906	-0.232907	-0.828492	-0.312861	0.142599	-0.502882	-0.336934	0.775083	-0.181196	0	0
8110	9.122184	1.242287	-4.083575	0.028089	-0.050077	-0.281522	-0.826196	-0.314796	0.143165	-0.502925	-0.339313	0.774331	-0.179849	0	0
8111	9.088898	1.385642	-4.086226	0.092183	-0.037262	-0.314434	-0.823855	-0.318463	0.146742	-0.502955	-0.342200	0.773251	-0.178939	0	0
8112	9.153776	1.324528	-4.084220	0.167625	-0.022236	-0.369361	-0.822079	-0.323322	0.148406	-0.502882	-0.345906	0.771790	-0.178322	0	0
8113	9.189286	1.288799	-4.151001	0.234896	-0.038813	-0.418752	-0.819448	-0.329696	0.148406	-0.502579	-0.350312	0.770079	-0.177972	0	0
8114	9.063867	1.311836	-4.175147	0.382082	-0.061256	-0.420289	-0.817648	-0.335896	0.150979	-0.501526	-0.355539	0.768221	-0.178605	0	0
8115	8.893177	1.072640	-4.332165	0.464468	-0.119155	-0.379745	-0.815610	-0.337577	0.155251	-0.499695	-0.360924	0.766596	-0.179914	0	0
8116	8.729205	0.891065	-4.269243	0.519000	-0.122624	-0.324643	-0.812666	-0.343058	0.160410	-0.497473	-0.366186	0.765088	-0.181845	0	0
8117	8.586276	0.746370	-4.615097	0.489275	-0.112585	-0.275235	-0.809757	-0.345676	0.165891	-0.495377	-0.370859	0.763712	-0.183872	0	0
8118	8.433264	0.730711	-4.452466	0.462007	-0.139331	-0.196365	-0.809121	-0.347154	0.172317	-0.492971	-0.374869	0.762812	-0.185932	0	0
8119	8.456166	0.830192	-4.648334	0.446901	-0.157153	-0.143131	-0.808659	-0.347642	0.176253	-0.490419	-0.378389	0.762186	-0.188107	0	0
8120	8.557869	1.009100	-4.660633	0.454167	-0.155659	-0.075167	-0.805797	-0.347061	0.181084	-0.487666	-0.381445	0.761802	-0.190630	0	0
8121	8.627938	1.076572	-4.665229	0.478935	-0.148690	-0.038400	-0.806458	-0.346524	0.187932	-0.484832	-0.384294	0.761435	-0.193579	0	0
8122	8.629020	0.937414	-4.777293	0.480497	-0.172306	-0.012693	-0.805160	-0.345216	0.193107	-0.481708	-0.387019	0.761280	-0.196535	0	0
8123	8.594422	0.744036	-4.806246	0.451852	-0.199301	-0.021923	-0.805122	-0.345835	0.196898	-0.478535	-0.389696	0.761238	-0.199146	0	0
8124	8.551505	0.731347	-4.741919	0.377600	-0.214301	-0.060591	-0.804664	-0.345504	0.201736	-0.475564	-0.392353	0.761269	-0.200914	0	0
8125	8.414536	0.734085	-4.693299	0.337231	-0.200077	-0.066227	-0.803503	-0.344884	0.206303	-0.472900	-0.394809	0.761258	-0.202427	0	0
8126	8.387638	0.637394	-4.702586	0.344960	-0.197294	-0.051557	-0.801068	-0.342153	0.214393	-0.470153	-0.397199	0.761283	-0.204052	0	0
8127	8.377060	0.546421	-4.784912	0.321351	-0.173500	-0.047991	-0.800737	-0.342437	0.220045	-0.467701	-0.399378	0.761230	-0.205626	0	0
8128	8.414816	0.501205	-4.868748	0.295607	-0.152719	-0.055417	-0.800996	-0.343104	0.221991	-0.465485	-0.401462	0.761112	-0.207027	0	0
8129	8.414778	0.540297	-4.890232	0.259668	-0.091843	-0.071177	-0.799702	-0.343105	0.224532	-0.463938	-0.403354	0.760697	-0.208344	0	0
8130	8.433929	0.520869	-4.898321	0.231336	-0.035323	-0.075910	-0.798698	-0.342262	0.227554	-0.462908	-0.405046	0.760071	-0.209631	0	0
8131	8.440853	0.475010	-4.918203	0.231445	0.003346	-0.075978	-0.800239	-0.344199	0.226454	-0.462201	-0.406642	0.759246	-0.211089	0	0
8132	8.400218	0.435697	-4.858967	0.227009	0.021769	-0.107228	-0.799095	-0.344279	0.227715	-0.461684	-0.408424	0.758230	-0.212426	0	0
8133	8.448794	0.463958	-4.821950	0.211983	0.080098	-0.127520	-0.798646	-0.345360	0.229061	-0.461740	-0.410154	0.756873	-0.213807	0	0
8134	8.358620	0.559726	-4.682682	0.242517	0.084913	-0.148572	-0.797347	-0.348180	0.227453	-0.461718	-0.412186	0.755349	-0.215329	0	0
8135	8.430702	0.469335	-4.671474	0.233425	0.147828	-0.153277	-0.797214	-0.346536	0.229115	-0.462244	-0.414058	0.753515	-0.217028	0	0
8136	8.455344	0.465773	-4.599952	0.217406	0.178762	-0.208405	-0.795245	-0.349949	0.221791	-0.463158	-0.416205	0.751355	-0.218460	0	0
8137	8.513885	0.581201	-4.557909	0.200373	0.193017	-0.230450	-0.795227	-0.352448	0.219932	-0.464318	-0.418396	0.749046	-0.219735	0	0
8138	8.606132	0.679369	-4.512408	0.231356	0.207997	-0.235880	-0.794640	-0.352705	0.222037	-0.465437	-0.420749	0.746579	-0.221266	0	0
8139	8.645393	0.753471	-4.453004	0.227194	0.188738	-0.252351	-0.793764	-0.355266	0.221159	-0.466488	-0.423227	0.744118	-0.222614	0	0
8140	8.716101	0.849095	-4.387389	0.199547	0.174425	-0.257854	-0.792884	-0.358920	0.219078	-0.467527	-0.425654	0.741765	-0.223657	0	0
8141	8.743079	0.987107	-4.385083	0.145642	0.135487	-0.250528	-0.790855	-0.361876	0.220008	-0.468513	-0.427846	0.739722	-0.224174	0	0
8142	8.734223	1.158978	-4.357060	0.057224	0.121985	-0.235970	-0.791394	-0.364422	0.219286	-0.469711	-0.429557	0.738010	-0.224039	0	0
8143	8.833487	1.323321	-4.366948	-0.076245	0.092275	-0.193925	-0.789681	-0.367322	0.216251	-0.471196	-0.430382	0.736900	-0.222991	0	0
8144	9.047972	1.414452	-4.403362	-0.157400	0.043358	-0.109527	-0.788959	-0.369545	0.214403	-0.472451	-0.430318	0.736576	-0.221524	0	0
8145	9.177057	1.366570	-4.517201	-0.259157	0.004668	-0.010549	-0.788945	-0.371888	0.212270	-0.473665	-0.429121	0.737067	-0.219612	0	0
8146	9.146923	1.285978	-4.639793	-0.325166	-0.061876	0.059141	-0.789226	-0.371495	0.213148	-0.474485	-0.427250	0.738323	-0.217255	0	0
8147	8.953499	1.222618	-4.695777	-0.381982	-0.126753	0.130649	-0.789222	-0.373119	0.211061	-0.474935	-0.424709	0.740294	-0.214535	0	0
8148	8.717568	1.309266	-4.703298	-0.413285	-0.202656	0.200407	-0.790523	-0.371479	0.210325	-0.474769	-0.421660	0.742986	-0.211587	0	0
8149	8.630303	1.254682	-4.746285	-0.458061	-0.273225	0.243529	-0.792513	-0.370343	0.211267	-0.474186	-0.418214	0.746255	-0.208203	0	0
8150	8.528538	1.236861	-4.810231	-0.554268	-0.306164	0.275481	-0.791132	-0.367897	0.210839	-0.473650	-0.414126	0.749996	-0.204111	0	0
8151	8.496028	1.320321	-4.687693	-0.583039	-0.327658	0.297492	-0.792850	-0.366033	0.211540	-0.473023	-0.409762	0.753940	-0.199798	0	0
8152	8.477662	1.445693	-4.623384	-0.648020	-0.322125	0.331325	-0.795153	-0.362992	0.211895	-0.472590	-0.404796	0.758094	-0.195175	0	0
8153	8.390429	1.439836	-4.682965	-0.679879	-0.339279	0.373477	-0.795583	-0.362153	0.212519	-0.472059	-0.399373	0.762499	-0.190413	0	0
8154	8.357142	1.583191	-4.685616	-0.739071	-0.312210	0.416461	-0.796753	-0.359791	0.211685	-0.471833	-0.393260	0.767010	-0.185514	0	0
8155	8.274949	1.598865	-4.725920	-0.778267	-0.259859	0.451152	-0.798634	-0.357670	0.210134	-0.472077	-0.386570	0.771411	-0.180645	0	0
8156	8.366314	1.691258	-4.791539	-0.804865	-0.192233	0.476717	-0.800258	-0.353401	0.208716	-0.472839	-0.379396	0.775578	-0.175960	0	0
8157	8.687742	1.613503	-4.949001	-0.841468	-0.115318	0.502268	-0.803193	-0.347307	0.205722	-0.474263	-0.371688	0.779462	-0.171356	0	0
8158	8.951776	1.515879	-5.041641	-0.795580	-0.066371	0.467451	-0.806683	-0.343798	0.199877	-0.475899	-0.364337	0.782843	-0.167139	0	0
8159	8.937847	1.527250	-4.978241	-0.686961	-0.082607	0.425481	-0.808903	-0.340015	0.193895	-0.477060	-0.357847	0.785899	-0.163469	0	0
8160	8.938382	1.518996	-4.905849	-0.524856	-0.077721	0.397346	-0.810098	-0.335780	0.193037	-0.477685	-0.352309	0.788531	-0.160980	0	0
8161	8.797530	1.265789	-4.938465	-0.437860	-0.066782	0.363474	-0.811454	-0.333287	0.186682	-0.478141	-0.347438	0.790812	-0.159012	0	0
8162	8.527800	1.150348	-4.868741	-0.352624	-0.042918	0.297460	-0.813766	-0.329924	0.186348	-0.478567	-0.343433	0.792601	-0.157515	0	0
8163	8.143709	1.152951	-4.680439	-0.225046	-0.058749	0.246271	-0.813952	-0.326471	0.186425	-0.478516	-0.340482	0.794067	-0.156690	0	0
8164	7.846077	1.109108	-4.510167	-0.139493	-0.021053	0.226124	-0.816554	-0.322134	0.186863	-0.478486	-0.338019	0.795152	-0.156613	0	0
8165	7.731087	1.094109	-4.416589	-0.091302	0.072036	0.205857	-0.816873	-0.320058	0.185720	-0.479075	-0.335820	0.795634	-0.157095	0	0
8166	7.816545	1.090878	-4.581648	-0.098520	0.155448	0.166267	-0.820911	-0.316782	0.181851	-0.480398	-0.333748	0.795598	-0.157649	0	0
8167	8.099585	0.947250	-4.689792	-0.150914	0.250543	0.180730	-0.820406	-0.314436	0.177881	-0.482638	-0.331180	0.795221	-0.158129	0	0
8168	8.455578	0.850733	-4.732722	-0.189507	0.317833	0.166844	-0.822628	-0.310113	0.172642	-0.485543	-0.328402	0.794530	-0.158500	0	0
8169	8.633063	0.772882	-4.807503	-0.167111	0.348348	0.179709	-0.823116	-0.308673	0.166922	-0.488600	-0.325600	0.793676	-0.159164	0	0
8170	8.777755	0.547277	-4.698439	-0.147834	0.303560	0.220190	-0.825886	-0.305777	0.161598	-0.491154	-0.322615	0.793135	-0.160076	0	0
8171	8.777972	0.376164	-4.598109	-0.156321	0.270638	0.247728	-0.826858	-0.302924	0.150724	-0.493435	-0.319437	0.792838	-0.160904	0	0
8172	8.530625	0.398376	-4.496922	-0.164923	0.252672	0.270631	-0.830925	-0.298280	0.145381	-0.495544	-0.316033	0.792713	-0.161756	0	0
8173	8.427799	0.368455	-4.382156	-0.219578	0.255537	0.348490	-0.831538	-0.295208	0.144586	-0.497725	-0.311754	0.792882	-0.162531	0	0
8174	8.418696	0.291976	-4.280861	-0.252238	0.304088	0.353842	-0.832936	-0.289278	0.138589	-0.500357	-0.307170	0.792865	-0.163263	0	0
8175	8.455280	0.269001	-4.214744	-0.286013	0.386223	0.383014	-0.836162	-0.284066	0.133132	-0.503694	-0.302053	0.792549	-0.164080	0	0
8176	8.703729	0.279009	-4.187737	-0.297899	0.423119	0.414187	-0.839690	-0.278608	0.125708	-0.507273	-0.296542	0.792135	-0.165104	0	0
8177	8.939822	0.275003	-4.194177	-0.299918	0.460651	0.403163	-0.842095	-0.272443	0.118175	-0.511166	-0.291046	0.791457	-0.166124	0	0
8178	9.113496	0.251519	-4.162176	-0.290872	0.447930	0.400484	-0.844219	-0.267864	0.107703	-0.514898	-0.285611	0.790793	-0.167192	0	0
8179	9.075171	0.075777	-4.058020	-0.260404	0.391886	0.381330	-0.845777	-0.261159	0.100622	-0.518127	-0.280579	0.790271	-0.168204	0	0
8180	9.051625	-0.115263	-3.906205	-0.247930	0.350023	0.372213	-0.848743	-0.255020	0.093802	-0.520971	-0.275729	0.789901	-0.169174	0	0
8181	8.975646	-0.243528	-3.706124	-0.206469	0.314239	0.352132	-0.851448	-0.248753	0.084293	-0.523454	-0.271318	0.789558	-0.170238	0	0
8182	9.101830	-0.397173	-3.528262	-0.190114	0.303367	0.348519	-0.854516	-0.243633	0.080672	-0.525782	-0.267019	0.789224	-0.171403	0	0
8183	9.247133	-0.540918	-3.375207	-0.144362	0.264360	0.352354	-0.854322	-0.239130	0.076839	-0.527681	-0.262998	0.788997	-0.172826	0	0
8184	9.450594	-0.764371	-3.456740	-0.111174	0.277219	0.290008	-0.856122	-0.234260	0.072056	-0.529670	-0.259616	0.788475	-0.174231	0	0
8185	9.787013	-0.769309	-3.266447	-0.002580	0.270355	0.246267	-0.856079	-0.229030	0.068129	-0.531416	-0.257155	0.787661	-0.176232	0	0
8186	9.829022	-0.884979	-3.703573	0.055104	0.216739	0.217079	-0.857944	-0.225800	0.070335	-0.532611	-0.255330	0.786959	-0.178402	0	0
