# Supplementary material for: Identification of Haptic Based Guiding Using Hard Reins
Source: PLoS One. 2015 Jul 22;10(7):e0132020. doi: 10.1371/journal.pone.0132020 (PMC4511788; doi:10.1371/journal.pone.0132020)
Supplement: S1 File — (ZIP) [file pone.0132020.s001.zip › MotionData1/Subject1/T20/fh20.txt]

// Start Time: 0
// Sample rate: 50.0Hz
// Scenario: 4.9
// Firmware Version: 2.6.1
Counter	Acc_X	Acc_Y	Acc_Z	Gyr_X	Gyr_Y	Gyr_Z	Mag_X	Mag_Y	Mag_Z	Quat_w	Quat_x	Quat_y	Quat_z	AnalogIn_1	AnalogIn_2
6921	1.557104	-0.146660	9.615168	-0.030443	-0.010354	0.006515	-0.171787	-0.483633	-0.742051	-0.578116	-0.058314	0.060601	-0.811609	0	0
6922	1.554560	-0.170640	9.590675	-0.081924	0.017935	0.010236	-0.172060	-0.483243	-0.740745	-0.578339	-0.057725	0.061231	-0.811445	0	0
6923	1.508196	-0.189881	9.610840	-0.097756	0.016517	-0.001938	-0.171147	-0.480900	-0.742003	-0.578420	-0.057085	0.061976	-0.811376	0	0
6924	1.532505	-0.199470	9.581090	-0.108219	0.008744	-0.002797	-0.170098	-0.479916	-0.743548	-0.578841	-0.056420	0.062870	-0.811053	0	0
6925	1.564131	-0.204373	9.560922	-0.089173	0.002408	0.001496	-0.170630	-0.478843	-0.742615	-0.578879	-0.055940	0.063626	-0.811000	0	0
6926	1.585802	-0.225037	9.656968	-0.034205	-0.008336	-0.009156	-0.172438	-0.478291	-0.744537	-0.579188	-0.055853	0.064006	-0.810756	0	0
6927	1.590793	-0.210144	9.623170	-0.009933	-0.012096	-0.004005	-0.171653	-0.477042	-0.745686	-0.579217	-0.055952	0.064199	-0.810713	0	0
6928	1.632005	-0.239448	9.607275	0.033052	-0.012256	-0.014588	-0.170752	-0.478008	-0.744025	-0.579635	-0.056282	0.064061	-0.810403	0	0
6929	1.663427	-0.269205	9.640020	0.038308	-0.000036	-0.017178	-0.171265	-0.478276	-0.744804	-0.579751	-0.056571	0.063785	-0.810321	0	0
6930	1.699917	-0.264976	9.668289	0.031038	-0.012052	-0.027652	-0.172697	-0.478566	-0.744540	-0.580174	-0.056904	0.063649	-0.810005	0	0
6931	1.707233	-0.260290	9.677872	0.019226	-0.013944	-0.013666	-0.172961	-0.480357	-0.743276	-0.580264	-0.057194	0.063610	-0.809924	0	0
6932	1.663566	-0.235766	9.688913	0.012203	-0.026126	-0.012817	-0.171518	-0.482108	-0.743840	-0.580710	-0.057511	0.063727	-0.809572	0	0
6933	1.670941	-0.225933	9.671936	0.024227	-0.021760	-0.018074	-0.173220	-0.482277	-0.742534	-0.580828	-0.057897	0.063691	-0.809463	0	0
6934	1.712088	-0.262731	9.675303	0.040842	-0.007076	-0.016326	-0.172970	-0.482017	-0.741363	-0.581175	-0.058238	0.063454	-0.809208	0	0
6935	1.717039	-0.250505	9.663259	0.058691	-0.019310	-0.024263	-0.174265	-0.482020	-0.742132	-0.581324	-0.058808	0.063122	-0.809086	0	0
6936	1.712246	-0.240597	9.648984	0.067361	-0.022035	-0.021681	-0.173476	-0.484467	-0.742056	-0.581757	-0.059423	0.062760	-0.808758	0	0
6937	1.731829	-0.225879	9.619689	0.089769	-0.012479	-0.028696	-0.172958	-0.486248	-0.740927	-0.581927	-0.060122	0.062135	-0.808632	0	0
6938	1.736569	-0.245466	9.631406	0.103705	-0.002104	-0.028705	-0.173739	-0.489000	-0.739548	-0.582391	-0.060793	0.061359	-0.808307	0	0
6939	1.707392	-0.245036	9.615138	0.084518	-0.015899	-0.030437	-0.173484	-0.489554	-0.738652	-0.582575	-0.061492	0.060796	-0.808164	0	0
6940	1.716838	-0.289118	9.643345	0.084781	0.001505	-0.026893	-0.174246	-0.491726	-0.739987	-0.583023	-0.062024	0.060152	-0.807848	0	0
6941	1.745985	-0.299014	9.637689	0.057087	0.008782	-0.032020	-0.173998	-0.492291	-0.738183	-0.583252	-0.062365	0.059667	-0.807693	0	0
6942	1.741046	-0.308840	9.652189	0.054541	0.001724	-0.026798	-0.172568	-0.494198	-0.737193	-0.583752	-0.062717	0.059270	-0.807333	0	0
6943	1.726380	-0.323118	9.637798	0.052105	-0.017733	-0.011147	-0.173738	-0.495443	-0.736690	-0.583799	-0.063233	0.058996	-0.807279	0	0
6944	1.721634	-0.301291	9.643061	0.071120	-0.009080	-0.014670	-0.172565	-0.495702	-0.736833	-0.584164	-0.063763	0.058534	-0.807007	0	0
6945	1.661061	-0.254785	9.654806	0.085327	-0.000664	-0.000745	-0.173608	-0.498047	-0.735445	-0.584115	-0.064329	0.057900	-0.807043	0	0
6946	1.576201	-0.203063	9.652660	0.107815	-0.016677	0.007848	-0.174525	-0.497106	-0.735160	-0.584203	-0.065127	0.057196	-0.806966	0	0
6947	1.527812	-0.165670	9.601048	0.103354	-0.026203	0.006077	-0.175036	-0.501209	-0.734458	-0.584072	-0.065999	0.056567	-0.807034	0	0
6948	1.572001	-0.107261	9.552438	0.078524	-0.013000	0.011421	-0.174262	-0.502446	-0.733061	-0.584251	-0.066588	0.056089	-0.806890	0	0
6949	1.625536	-0.107653	9.546354	0.073235	-0.015536	0.007948	-0.174516	-0.505319	-0.732467	-0.584129	-0.067195	0.055640	-0.806959	0	0
6950	1.644932	-0.108456	9.603999	0.049035	-0.015367	0.008023	-0.174653	-0.504919	-0.731809	-0.584299	-0.067636	0.055408	-0.806815	0	0
6951	1.644946	-0.089951	9.686577	0.050746	-0.019787	0.009749	-0.176336	-0.507117	-0.731840	-0.584175	-0.068144	0.055165	-0.806878	0	0
6952	1.652183	-0.095186	9.715387	0.040937	-0.011569	-0.007642	-0.176475	-0.507679	-0.730553	-0.584447	-0.068519	0.054963	-0.806664	0	0
6953	1.713360	-0.046518	9.656563	0.040692	-0.019319	-0.014638	-0.176215	-0.506718	-0.730925	-0.584526	-0.068977	0.054782	-0.806579	0	0
6954	1.757118	-0.061016	9.616610	0.061612	-0.002010	-0.014642	-0.176744	-0.506736	-0.729884	-0.584842	-0.069400	0.054353	-0.806343	0	0
6955	1.781344	-0.087458	9.574516	0.046620	0.005378	-0.032016	-0.176218	-0.509739	-0.729168	-0.585071	-0.069704	0.053968	-0.806177	0	0
6956	1.815143	-0.124648	9.619205	0.035014	0.007723	-0.011032	-0.176462	-0.510540	-0.730739	-0.585419	-0.069889	0.053703	-0.805926	0	0
6957	1.805228	-0.156114	9.618986	0.015726	-0.001597	-0.019723	-0.176203	-0.511225	-0.730235	-0.585567	-0.070064	0.053619	-0.805809	0	0
6958	1.751770	-0.143535	9.620400	-0.009925	0.012487	-0.013512	-0.175561	-0.510683	-0.729451	-0.585948	-0.069950	0.053684	-0.805537	0	0
6959	1.737210	-0.133867	9.635401	-0.009980	0.005486	-0.012663	-0.175422	-0.510393	-0.730743	-0.586061	-0.069913	0.053773	-0.805452	0	0
6960	1.717581	-0.153599	9.679152	-0.024660	0.009992	-0.014352	-0.176466	-0.510821	-0.730096	-0.586422	-0.069736	0.053968	-0.805192	0	0
6961	1.712775	-0.148411	9.652705	-0.013447	0.023133	-0.021327	-0.175956	-0.508912	-0.729673	-0.586616	-0.069542	0.053975	-0.805067	0	0
6962	1.688706	-0.118207	9.573797	-0.040814	0.021379	-0.007304	-0.176211	-0.509866	-0.729949	-0.586938	-0.069174	0.054238	-0.804846	0	0
6963	1.678918	-0.132419	9.549610	-0.027942	0.000234	-0.002168	-0.173604	-0.508873	-0.730986	-0.586975	-0.069069	0.054510	-0.804809	0	0
6964	1.688544	-0.147274	9.568545	-0.026920	0.019469	-0.003858	-0.176335	-0.509721	-0.730724	-0.587259	-0.068796	0.054674	-0.804615	0	0
6965	1.693539	-0.127741	9.554181	-0.033533	0.019290	0.010116	-0.174388	-0.509160	-0.730467	-0.587212	-0.068497	0.054888	-0.804660	0	0
6966	1.756998	-0.089682	9.575047	-0.020887	0.002679	0.003932	-0.174907	-0.507792	-0.731215	-0.587431	-0.068389	0.055108	-0.804494	0	0
6967	1.801012	-0.048980	9.591557	-0.014683	0.013935	0.006565	-0.174915	-0.506432	-0.730929	-0.587397	-0.068247	0.055200	-0.804525	0	0
6968	1.776797	-0.020138	9.636105	-0.026620	0.013897	0.014444	-0.174519	-0.506146	-0.731705	-0.587516	-0.068012	0.055406	-0.804444	0	0
6969	1.791643	0.018780	9.616948	-0.023132	0.008558	0.018778	-0.176078	-0.505883	-0.732207	-0.587386	-0.067857	0.055607	-0.804538	0	0
6970	1.815948	0.020630	9.650308	-0.031007	0.006917	0.015311	-0.174131	-0.504226	-0.732318	-0.587504	-0.067651	0.055889	-0.804449	0	0
6971	1.808733	0.035251	9.650682	-0.021183	0.008362	0.029240	-0.175173	-0.504238	-0.732181	-0.587289	-0.067505	0.056084	-0.804605	0	0
6972	1.796690	0.054873	9.641556	-0.016141	0.013716	0.020514	-0.176079	-0.503828	-0.732945	-0.587323	-0.067330	0.056207	-0.804587	0	0
6973	1.791919	0.074166	9.656466	-0.018753	-0.008489	-0.009201	-0.175954	-0.504110	-0.732173	-0.587406	-0.067356	0.056455	-0.804506	0	0
6974	1.777292	0.074021	9.681012	-0.018288	0.003480	0.006530	-0.175955	-0.503289	-0.732417	-0.587585	-0.067257	0.056649	-0.804370	0	0
6975	1.750477	0.064590	9.676656	-0.008049	0.016717	-0.005677	-0.175835	-0.503302	-0.731250	-0.587647	-0.067141	0.056664	-0.804333	0	0
6976	1.733475	0.060413	9.628569	-0.002821	0.005215	0.001251	-0.174912	-0.504098	-0.732310	-0.587885	-0.067119	0.056723	-0.804157	0	0
6977	1.765057	0.055109	9.644711	0.010995	0.015671	-0.003988	-0.175562	-0.504240	-0.732308	-0.587920	-0.067123	0.056591	-0.804140	0	0
6978	1.747967	0.040932	9.623114	0.012326	-0.001632	-0.014509	-0.175700	-0.503430	-0.731773	-0.588211	-0.067258	0.056552	-0.803919	0	0
6979	1.740531	0.014459	9.608383	0.022894	-0.000092	-0.006684	-0.175173	-0.504512	-0.732057	-0.588251	-0.067460	0.056415	-0.803883	0	0
6980	1.762306	-0.007536	9.605145	0.016103	-0.001896	-0.000558	-0.175693	-0.505066	-0.731805	-0.588461	-0.067610	0.056360	-0.803720	0	0
6981	1.757330	-0.022296	9.626840	0.015025	0.007077	-0.014484	-0.175678	-0.507235	-0.732755	-0.588573	-0.067712	0.056239	-0.803638	0	0
6982	1.723248	-0.017586	9.666430	-0.002951	0.005324	-0.005720	-0.175165	-0.506282	-0.732221	-0.588843	-0.067695	0.056291	-0.803438	0	0
6983	1.689171	-0.022022	9.655049	0.007199	-0.001615	-0.012752	-0.176087	-0.505213	-0.731286	-0.588942	-0.067820	0.056284	-0.803356	0	0
6984	1.703795	-0.017317	9.657200	0.013727	-0.007314	0.011638	-0.174652	-0.505740	-0.731566	-0.589049	-0.067992	0.056288	-0.803262	0	0
6985	1.723098	-0.046546	9.651496	0.044532	-0.000274	-0.005871	-0.174134	-0.505602	-0.731307	-0.589068	-0.068322	0.055976	-0.803242	0	0
6986	1.722727	-0.100520	9.703999	0.018084	-0.002092	0.009908	-0.175165	-0.507105	-0.731848	-0.589184	-0.068480	0.055913	-0.803148	0	0
6987	1.678866	-0.109942	9.712140	0.044930	0.001196	0.010705	-0.175173	-0.507667	-0.730562	-0.589069	-0.068790	0.055601	-0.803227	0	0
6988	1.679160	-0.061275	9.700721	0.044163	0.004643	0.014201	-0.175953	-0.508769	-0.730189	-0.589135	-0.069045	0.055292	-0.803178	0	0
6989	1.681697	-0.060334	9.613519	0.038748	-0.009211	0.009816	-0.176205	-0.509856	-0.730727	-0.589026	-0.069402	0.055088	-0.803242	0	0
6990	1.698701	-0.069916	9.588779	0.037132	-0.002241	0.011588	-0.174908	-0.509849	-0.730217	-0.589163	-0.069670	0.054879	-0.803132	0	0
6991	1.725392	-0.080005	9.602546	0.047540	-0.002357	0.013307	-0.176992	-0.509599	-0.730068	-0.589023	-0.070021	0.054567	-0.803225	0	0
6992	1.703434	-0.082677	9.641751	0.046078	-0.002548	0.025520	-0.176222	-0.511255	-0.727900	-0.588980	-0.070341	0.054292	-0.803248	0	0
6993	1.684154	-0.050941	9.640227	0.059628	-0.002441	0.013263	-0.176607	-0.511935	-0.728300	-0.588832	-0.070764	0.053883	-0.803347	0	0
6994	1.723182	-0.031986	9.651701	0.048653	-0.002571	0.025510	-0.177648	-0.511809	-0.728290	-0.588788	-0.071098	0.053588	-0.803369	0	0
6995	1.757192	-0.037363	9.672628	0.049188	-0.019944	0.018487	-0.178433	-0.512920	-0.727268	-0.588595	-0.071598	0.053369	-0.803481	0	0
6996	1.796284	-0.013207	9.652700	0.041553	-0.016485	0.023756	-0.178695	-0.513611	-0.726761	-0.588588	-0.072002	0.053215	-0.803460	0	0
6997	1.810982	-0.003222	9.616188	0.031399	-0.002486	0.027316	-0.179206	-0.514424	-0.727552	-0.588346	-0.072252	0.053044	-0.803626	0	0
6998	1.820687	-0.010449	9.603756	0.021849	0.008183	0.020398	-0.178692	-0.513744	-0.727023	-0.588399	-0.072344	0.052900	-0.803589	0	0
6999	1.786538	-0.017846	9.640755	-0.009307	-0.000344	0.022205	-0.178953	-0.513198	-0.727270	-0.588229	-0.072341	0.053041	-0.803704	0	0
7000	1.747630	-0.008136	9.670844	-0.010116	-0.002137	0.025684	-0.178562	-0.513742	-0.727024	-0.588267	-0.072324	0.053221	-0.803666	0	0
7001	1.747707	0.010957	9.700166	-0.017219	-0.012512	0.022185	-0.180252	-0.514853	-0.726774	-0.588096	-0.072372	0.053496	-0.803768	0	0
7002	1.767309	0.037328	9.714615	-0.024633	-0.002180	0.034448	-0.181031	-0.514857	-0.727028	-0.588040	-0.072267	0.053796	-0.803798	0	0
7003	1.781807	0.020193	9.716457	-0.023194	-0.016059	0.027430	-0.181824	-0.513513	-0.726088	-0.587830	-0.072305	0.054144	-0.803926	0	0
7004	1.815940	0.034336	9.727975	-0.016489	-0.024769	0.022156	-0.181812	-0.514592	-0.727017	-0.587903	-0.072433	0.054506	-0.803836	0	0
7005	1.854769	0.014705	9.717114	0.021891	-0.016533	0.034287	-0.182587	-0.514864	-0.727666	-0.587604	-0.072737	0.054500	-0.804028	0	0
7006	1.893800	0.033687	9.726168	0.041668	-0.044793	0.042876	-0.184423	-0.512984	-0.726838	-0.587417	-0.073359	0.054524	-0.804106	0	0
7007	1.932847	0.052830	9.720696	0.078870	-0.039839	0.042786	-0.184679	-0.515312	-0.726233	-0.586995	-0.074182	0.054205	-0.804360	0	0
7008	1.986670	0.101051	9.708035	0.114944	-0.048769	0.037425	-0.186245	-0.516294	-0.725203	-0.586861	-0.075264	0.053666	-0.804394	0	0
7009	2.054987	0.138989	9.736049	0.125617	-0.055273	0.054827	-0.188197	-0.518507	-0.724194	-0.586297	-0.076482	0.053074	-0.804729	0	0
7010	2.181696	0.171829	9.740852	0.134268	-0.052749	0.054826	-0.188204	-0.520026	-0.722667	-0.586012	-0.077701	0.052417	-0.804863	0	0
7011	2.293742	0.195003	9.753120	0.090192	-0.059494	0.058439	-0.189902	-0.523207	-0.720382	-0.585444	-0.078748	0.052145	-0.805193	0	0
7012	2.332589	0.187025	9.786004	0.073532	-0.068005	0.051493	-0.191727	-0.523778	-0.719731	-0.585179	-0.079738	0.052061	-0.805293	0	0
7013	2.332857	0.219373	9.713828	0.085627	-0.071608	0.053188	-0.193297	-0.522025	-0.719426	-0.584649	-0.080866	0.051900	-0.805576	0	0
7014	2.381401	0.204087	9.741541	0.080289	-0.069708	0.045368	-0.193821	-0.524915	-0.717663	-0.584411	-0.081913	0.051766	-0.805651	0	0
7015	2.442472	0.233394	9.677602	0.094153	-0.078655	0.051414	-0.196947	-0.526458	-0.716633	-0.583883	-0.083155	0.051586	-0.805918	0	0
7016	2.481351	0.223417	9.671720	0.083460	-0.076578	0.035757	-0.197210	-0.527014	-0.715993	-0.583657	-0.084285	0.051453	-0.805974	0	0
7017	2.541965	0.193363	9.708628	0.059474	-0.071294	0.042833	-0.199422	-0.528955	-0.715107	-0.583230	-0.085277	0.051513	-0.806174	0	0
7018	2.566345	0.193615	9.666911	0.030228	-0.069414	0.048161	-0.199957	-0.528571	-0.713539	-0.582920	-0.086034	0.051774	-0.806302	0	0
7019	2.544322	0.169664	9.654974	-0.005449	-0.043190	0.064039	-0.201516	-0.528035	-0.714036	-0.582392	-0.086418	0.052223	-0.806613	0	0
7020	2.587784	0.115672	9.674991	-0.005453	-0.044954	0.064046	-0.202580	-0.526024	-0.712173	-0.581955	-0.086763	0.052640	-0.806864	0	0
7021	2.629307	0.139781	9.657427	-0.010716	-0.051911	0.064046	-0.204145	-0.524125	-0.712644	-0.581427	-0.087195	0.053193	-0.807162	0	0
7022	2.619798	0.178689	9.658201	-0.022286	-0.036382	0.081563	-0.204403	-0.523163	-0.713402	-0.580859	-0.087365	0.053710	-0.807518	0	0
7023	2.493612	0.221904	9.579416	-0.009938	-0.030457	0.090242	-0.204937	-0.524287	-0.711214	-0.580130	-0.087620	0.054164	-0.807984	0	0
7024	2.348135	0.285281	9.448101	-0.008361	-0.025897	0.081497	-0.206630	-0.522385	-0.711943	-0.579538	-0.087787	0.054506	-0.808368	0	0
7025	2.277813	0.327122	9.450321	-0.011807	-0.027627	0.083231	-0.207935	-0.520347	-0.712413	-0.578868	-0.088015	0.054956	-0.808792	0	0
7026	2.299607	0.316779	9.490828	0.010456	-0.034694	0.077045	-0.209514	-0.519568	-0.710570	-0.578272	-0.088365	0.055190	-0.809164	0	0
7027	2.365698	0.386525	9.497557	0.029373	-0.043601	0.077840	-0.210300	-0.519858	-0.709792	-0.577600	-0.088966	0.055397	-0.809565	0	0
7028	2.385587	0.468389	9.541842	0.073076	-0.050723	0.065476	-0.210949	-0.519861	-0.710047	-0.577040	-0.089813	0.055208	-0.809883	0	0
7029	2.356298	0.467777	9.619982	0.105124	-0.054549	0.070601	-0.212526	-0.520312	-0.707969	-0.576351	-0.090945	0.054859	-0.810271	0	0
7030	2.315368	0.547934	9.646278	0.102828	-0.066433	0.051370	-0.213830	-0.522387	-0.706573	-0.575856	-0.092100	0.054506	-0.810516	0	0
7031	2.369197	0.557172	9.427275	0.185638	-0.063401	0.042420	-0.214092	-0.525683	-0.704819	-0.575313	-0.093783	0.053529	-0.810774	0	0
7032	2.347069	0.518474	9.432077	0.230675	-0.069967	0.049249	-0.215912	-0.531182	-0.702579	-0.574714	-0.095703	0.052159	-0.811063	0	0
7033	2.266387	0.469595	9.525244	0.304532	-0.067521	0.026355	-0.218021	-0.532206	-0.698692	-0.574179	-0.098111	0.050225	-0.811277	0	0
7034	1.877150	0.523927	9.743215	0.307929	-0.060396	0.021068	-0.218809	-0.536748	-0.695791	-0.573711	-0.100411	0.048143	-0.811453	0	0
7035	1.909724	0.876607	8.551498	-0.097252	0.036702	-0.054276	-0.219592	-0.537994	-0.694902	-0.574274	-0.099700	0.048781	-0.811104	0	0
7036	2.012877	0.157348	8.325828	-0.560314	0.134432	-0.101406	-0.215413	-0.533817	-0.698612	-0.575755	-0.095492	0.052501	-0.810328	0	0
7037	2.526819	0.052902	9.472139	-0.664948	0.130524	-0.099266	-0.212804	-0.522812	-0.704513	-0.577257	-0.090779	0.057161	-0.809485	0	0
7038	2.609952	0.095042	9.327978	-0.433004	0.129156	-0.122618	-0.209802	-0.515088	-0.709313	-0.578740	-0.087356	0.059856	-0.808608	0	0
7039	2.386581	0.183999	9.358614	-0.198020	0.102828	-0.113827	-0.207587	-0.510263	-0.711829	-0.579902	-0.085574	0.060888	-0.807889	0	0
7040	2.284959	0.295782	9.425499	-0.112693	0.074182	-0.109823	-0.204721	-0.508311	-0.713109	-0.580960	-0.084440	0.061322	-0.807214	0	0
7041	2.533138	0.302914	9.465868	-0.139259	0.086456	-0.104439	-0.202622	-0.507165	-0.715826	-0.581981	-0.083128	0.061984	-0.806564	0	0
7042	2.547725	0.041188	10.297058	-0.149558	0.112120	-0.074642	-0.200555	-0.504427	-0.715138	-0.582803	-0.081452	0.062524	-0.806100	0	0
7043	2.446706	-0.089134	10.747846	-0.127230	0.136898	-0.053701	-0.196645	-0.502459	-0.716814	-0.583434	-0.079774	0.062839	-0.805787	0	0
7044	2.262414	-0.003699	10.627425	-0.024369	0.180405	-0.032982	-0.193001	-0.501599	-0.717343	-0.583867	-0.078251	0.062004	-0.805687	0	0
7045	2.108491	0.202618	10.086767	0.030992	0.180057	-0.029705	-0.190253	-0.502372	-0.718804	-0.584202	-0.077131	0.060808	-0.805643	0	0
7046	1.963968	0.290940	9.234321	0.036320	0.190660	-0.029730	-0.187761	-0.504784	-0.720167	-0.584560	-0.075877	0.059427	-0.805606	0	0
7047	1.852023	0.282486	9.207734	0.028535	0.189004	-0.029729	-0.185031	-0.504762	-0.719797	-0.584899	-0.074669	0.058193	-0.805563	0	0
7048	1.738127	-0.157479	8.695686	0.008146	0.187340	-0.020927	-0.181780	-0.506242	-0.718811	-0.585199	-0.073272	0.057064	-0.805554	0	0
7049	1.730633	-0.485021	9.349715	0.044322	0.165964	-0.019310	-0.178250	-0.505359	-0.721284	-0.585425	-0.072334	0.055845	-0.805560	0	0
7050	1.580892	-0.427487	8.651896	0.228959	0.153740	0.009738	-0.175246	-0.508878	-0.720985	-0.585302	-0.072482	0.053156	-0.805818	0	0
7051	1.362371	-0.233086	9.240756	0.413637	0.165885	0.035353	-0.172920	-0.512720	-0.717185	-0.584808	-0.073672	0.048997	-0.806332	0	0
7052	1.442391	0.087201	8.967471	0.622081	0.153582	0.052132	-0.171740	-0.520373	-0.714748	-0.584024	-0.076098	0.043168	-0.807008	0	0
7053	1.556031	0.375522	8.925372	0.870835	0.130593	0.060051	-0.169392	-0.535425	-0.708443	-0.582919	-0.080222	0.035537	-0.807779	0	0
7054	1.734238	0.503533	9.063498	1.030912	0.097208	0.047293	-0.168355	-0.549956	-0.701211	-0.581755	-0.085478	0.026729	-0.808418	0	0
7055	1.912738	0.666426	9.119798	1.091112	0.081917	0.043596	-0.167192	-0.566139	-0.692584	-0.580465	-0.091269	0.017584	-0.808963	0	0
7056	1.938791	0.944037	9.016623	1.019788	0.045798	0.042804	-0.166284	-0.585195	-0.683363	-0.579209	-0.096860	0.009156	-0.809353	0	0
7057	1.828628	1.269073	9.120636	0.843025	0.024561	0.036230	-0.166955	-0.598946	-0.674416	-0.578089	-0.101663	0.002344	-0.809612	0	0
7058	1.795542	1.374908	8.793648	0.603874	0.025148	0.008126	-0.165809	-0.606926	-0.667705	-0.577432	-0.105003	-0.002633	-0.809654	0	0
7059	1.649177	1.299111	8.737844	0.349055	0.008346	-0.019106	-0.166069	-0.614059	-0.664340	-0.577225	-0.107076	-0.005410	-0.809516	0	0
7060	1.632454	1.042932	9.310787	0.153086	-0.017895	-0.038642	-0.166328	-0.617761	-0.662854	-0.577404	-0.108157	-0.006539	-0.809237	0	0
7061	1.611278	0.809010	9.629942	-0.017558	0.005921	-0.030203	-0.165545	-0.621317	-0.661372	-0.577675	-0.108131	-0.006345	-0.809048	0	0
7062	1.396047	0.694762	10.032756	-0.100441	0.008258	-0.028228	-0.165412	-0.619939	-0.662384	-0.578044	-0.107537	-0.005563	-0.808869	0	0
7063	1.343183	0.779476	9.875395	-0.150168	0.037415	-0.022785	-0.163338	-0.618011	-0.662361	-0.578395	-0.106485	-0.004474	-0.808765	0	0
7064	1.407091	0.835487	9.589036	-0.123574	0.065783	-0.005335	-0.164379	-0.614182	-0.664095	-0.578596	-0.105293	-0.003813	-0.808781	0	0
7065	1.476521	0.688896	9.841973	-0.072156	0.075588	0.008527	-0.163595	-0.613895	-0.664614	-0.578607	-0.104380	-0.003545	-0.808892	0	0
7066	1.878072	0.679474	9.723619	0.043244	0.070747	0.031790	-0.162816	-0.611696	-0.665484	-0.578336	-0.104114	-0.004223	-0.809117	0	0
7067	2.106912	0.669571	9.563247	0.161045	0.057289	0.049761	-0.162682	-0.612512	-0.665501	-0.577769	-0.104706	-0.005682	-0.809436	0	0
7068	2.053568	0.667140	9.385289	0.244349	0.045885	0.069538	-0.162434	-0.615133	-0.662830	-0.576981	-0.105805	-0.007804	-0.809838	0	0
7069	1.815249	0.688672	9.378995	0.233064	0.082396	0.089697	-0.162709	-0.618177	-0.659515	-0.576006	-0.106617	-0.009938	-0.810402	0	0
7070	1.501192	0.703336	9.614034	0.159236	0.086150	0.110809	-0.162456	-0.621338	-0.657243	-0.574964	-0.106902	-0.011558	-0.811082	0	0
7071	1.553278	0.909627	9.794923	0.080430	0.121345	0.130316	-0.161288	-0.622292	-0.656362	-0.573812	-0.106522	-0.012634	-0.811932	0	0
7072	1.661423	1.162276	10.130122	-0.006928	0.152961	0.156822	-0.161161	-0.619553	-0.657218	-0.572563	-0.105315	-0.013240	-0.812961	0	0
7073	1.843295	1.441818	9.950746	-0.091509	0.183381	0.151919	-0.160372	-0.619395	-0.658388	-0.571405	-0.103446	-0.013250	-0.814015	0	0
7074	1.883557	1.637602	9.773447	-0.143409	0.187320	0.150321	-0.159597	-0.615558	-0.659356	-0.570340	-0.101178	-0.012949	-0.815051	0	0
7075	1.670163	1.685125	9.372320	-0.210646	0.179029	0.160919	-0.157901	-0.610187	-0.662377	-0.569222	-0.098665	-0.011954	-0.816155	0	0
7076	1.402245	1.569973	9.018559	-0.234930	0.167122	0.159179	-0.157877	-0.605898	-0.667352	-0.568167	-0.096038	-0.010784	-0.817219	0	0
7077	1.366363	1.286949	9.179988	-0.202581	0.137347	0.146814	-0.157878	-0.602608	-0.668845	-0.567152	-0.093905	-0.009636	-0.818185	0	0
7078	1.376794	1.109959	9.813955	-0.116232	0.110244	0.155233	-0.157886	-0.598095	-0.669924	-0.566012	-0.092415	-0.009117	-0.819150	0	0
7079	1.330360	1.172736	10.319494	-0.044460	0.100771	0.163710	-0.155678	-0.595474	-0.670667	-0.564708	-0.091474	-0.009045	-0.820156	0	0
7080	1.056662	1.370307	10.224524	-0.012729	0.088455	0.160030	-0.157374	-0.593304	-0.671131	-0.563439	-0.090747	-0.009246	-0.821107	0	0
7081	0.743967	1.567587	10.186134	-0.029915	0.102661	0.160051	-0.158674	-0.591944	-0.671874	-0.562148	-0.089860	-0.009323	-0.822087	0	0
7082	0.712134	1.882569	9.820937	-0.044004	0.083624	0.159997	-0.158944	-0.590590	-0.671327	-0.560907	-0.088997	-0.009239	-0.823030	0	0
7083	0.830119	2.007548	9.401155	-0.067495	0.059949	0.125109	-0.158562	-0.586349	-0.672284	-0.559938	-0.088233	-0.008820	-0.823776	0	0
7084	0.963678	1.921317	9.193477	-0.099444	0.015066	0.105913	-0.159860	-0.584163	-0.673659	-0.559198	-0.087618	-0.007944	-0.824353	0	0
7085	1.053375	1.844036	9.088622	-0.140663	-0.001765	0.085073	-0.160001	-0.580616	-0.673978	-0.558627	-0.086942	-0.006627	-0.824823	0	0
7086	1.118447	1.764207	9.233665	-0.170053	-0.024684	0.055456	-0.159863	-0.578133	-0.676136	-0.558369	-0.086255	-0.004990	-0.825082	0	0
7087	1.086999	1.789137	9.198431	-0.162345	-0.040749	0.020490	-0.161438	-0.574057	-0.676304	-0.558348	-0.085768	-0.003345	-0.825154	0	0
7088	1.048162	1.806395	9.204415	-0.170599	-0.045601	0.001303	-0.162997	-0.571736	-0.677805	-0.558518	-0.085248	-0.001635	-0.825098	0	0
7089	1.179443	1.806606	9.303069	-0.206724	-0.048382	-0.028235	-0.162222	-0.568448	-0.678524	-0.558935	-0.084568	0.000364	-0.824888	0	0
7090	1.324983	1.723150	9.274309	-0.234707	-0.037381	-0.049025	-0.162747	-0.564072	-0.679992	-0.559572	-0.083621	0.002515	-0.824548	0	0
7091	1.418671	1.545825	9.434251	-0.255683	-0.026508	-0.066344	-0.163655	-0.559687	-0.682494	-0.560338	-0.082483	0.004756	-0.824133	0	0
7092	1.517561	1.435872	9.643452	-0.264500	-0.014914	-0.080213	-0.162750	-0.555849	-0.683463	-0.561243	-0.081184	0.006999	-0.823630	0	0
7093	1.648275	1.368800	9.900948	-0.226419	-0.010920	-0.079411	-0.161067	-0.552143	-0.684181	-0.562087	-0.080082	0.008899	-0.823144	0	0
7094	1.846960	1.292814	10.253588	-0.164897	0.000701	-0.076898	-0.159494	-0.548955	-0.687114	-0.562885	-0.079212	0.010237	-0.822667	0	0
7095	1.831892	1.221975	10.306190	-0.084543	0.010674	-0.083205	-0.160147	-0.548006	-0.687220	-0.563645	-0.078734	0.010847	-0.822185	0	0
7096	1.729854	1.238027	10.250671	-0.050077	0.017569	-0.091154	-0.158855	-0.547733	-0.686186	-0.564462	-0.078373	0.011134	-0.821655	0	0
7097	1.553592	1.114628	10.572560	0.008561	0.031318	-0.104381	-0.158066	-0.548261	-0.686981	-0.565324	-0.078253	0.010845	-0.821077	0	0
7098	1.534747	1.152715	10.215226	0.016926	0.035051	-0.119234	-0.155861	-0.546057	-0.687083	-0.566321	-0.078129	0.010460	-0.820407	0	0
7099	1.472175	1.214767	9.919769	-0.005729	0.037187	-0.128775	-0.154159	-0.547943	-0.687521	-0.567393	-0.077881	0.010233	-0.819692	0	0
7100	1.492230	1.190241	9.267702	-0.035851	0.052181	-0.171385	-0.151295	-0.548736	-0.687298	-0.568861	-0.077323	0.010144	-0.818728	0	0
7101	1.373680	0.945183	9.572001	-0.065341	0.050746	-0.178272	-0.149350	-0.545712	-0.687772	-0.570384	-0.076630	0.010287	-0.817731	0	0
7102	1.264377	0.713904	10.379854	-0.079596	0.063421	-0.204348	-0.147407	-0.544061	-0.687494	-0.572141	-0.075734	0.010466	-0.816584	0	0
7103	1.196558	0.825267	10.678370	-0.032779	0.087544	-0.206180	-0.143872	-0.545775	-0.689369	-0.573866	-0.074925	0.010106	-0.815452	0	0
7104	1.122717	1.051924	10.431517	-0.031027	0.113951	-0.214870	-0.139704	-0.544906	-0.690160	-0.575683	-0.073895	0.009592	-0.814271	0	0
7105	1.043051	1.085985	10.046478	-0.074361	0.105434	-0.256655	-0.135798	-0.545001	-0.690449	-0.577844	-0.072698	0.009422	-0.812849	0	0
7106	0.974384	0.897814	9.556339	-0.122585	0.099654	-0.250421	-0.130856	-0.543586	-0.690717	-0.580006	-0.071258	0.009708	-0.811431	0	0
7107	0.939330	0.629386	9.054597	-0.166906	0.088006	-0.261645	-0.129538	-0.544643	-0.692303	-0.582262	-0.069663	0.010381	-0.809945	0	0
7108	0.903469	0.282261	8.866487	-0.175481	0.074922	-0.258139	-0.125636	-0.541318	-0.693564	-0.584504	-0.068115	0.011233	-0.808448	0	0
7109	0.808824	-0.051931	9.091491	-0.173041	0.073529	-0.229344	-0.121338	-0.539623	-0.694859	-0.586490	-0.066593	0.012061	-0.807124	0	0
7110	0.709525	-0.308326	9.528339	-0.149751	0.065681	-0.191039	-0.118855	-0.536841	-0.697417	-0.588171	-0.065262	0.012805	-0.805997	0	0
7111	0.577275	-0.386437	9.891014	-0.103944	0.075224	-0.156265	-0.116628	-0.535699	-0.699745	-0.589514	-0.064116	0.013111	-0.805103	0	0
7112	0.411726	-0.328558	10.273341	-0.023557	0.084477	-0.118994	-0.113644	-0.534860	-0.699102	-0.590541	-0.063367	0.012775	-0.804415	0	0
7113	0.266885	-0.114597	10.352363	0.042256	0.089149	-0.112239	-0.109609	-0.535779	-0.698759	-0.591435	-0.062953	0.011840	-0.803804	0	0
7114	0.329966	0.176849	9.846641	0.050846	0.082107	-0.108820	-0.108962	-0.536326	-0.698126	-0.592346	-0.062661	0.010927	-0.803169	0	0
7115	0.475374	0.355957	9.119525	-0.006760	0.049587	-0.119214	-0.107270	-0.537132	-0.697765	-0.593320	-0.062265	0.010604	-0.802485	0	0
7116	0.727340	0.111881	8.826971	-0.080019	0.001375	-0.131287	-0.104404	-0.535453	-0.698920	-0.594494	-0.061847	0.011207	-0.801640	0	0
7117	0.785327	0.052487	8.885312	-0.152511	-0.005211	-0.124100	-0.104132	-0.533788	-0.701095	-0.595589	-0.061024	0.012375	-0.800873	0	0
7118	0.887125	-0.030096	8.811576	-0.208200	-0.036193	-0.128363	-0.103107	-0.529963	-0.700898	-0.596793	-0.060142	0.014230	-0.800012	0	0
7119	0.940922	0.040843	8.939657	-0.228868	-0.056390	-0.114402	-0.103368	-0.527636	-0.701888	-0.597842	-0.059272	0.016323	-0.799253	0	0
7120	0.974991	0.077356	9.123387	-0.211994	-0.065942	-0.127559	-0.103118	-0.522850	-0.702834	-0.599023	-0.058605	0.018386	-0.798372	0	0
7121	1.089400	0.088377	9.135428	-0.188239	-0.074629	-0.143337	-0.103245	-0.522024	-0.703595	-0.600268	-0.058129	0.020250	-0.797426	0	0
7122	1.169242	0.028401	9.229571	-0.172712	-0.078277	-0.143373	-0.103357	-0.521447	-0.706178	-0.601546	-0.057798	0.022064	-0.796439	0	0
7123	1.168553	-0.067574	9.349272	-0.157090	-0.066128	-0.146862	-0.102584	-0.516927	-0.707263	-0.602796	-0.057444	0.023632	-0.795474	0	0
7124	1.212246	-0.105644	9.246037	-0.167606	-0.074727	-0.150335	-0.102324	-0.514867	-0.708262	-0.604113	-0.057116	0.025379	-0.794444	0	0
7125	1.309310	-0.173173	9.131468	-0.141530	-0.069753	-0.146887	-0.101809	-0.512815	-0.708485	-0.605347	-0.056889	0.026853	-0.793472	0	0
7126	1.390870	-0.343170	9.296636	-0.113550	-0.086963	-0.126051	-0.102338	-0.508994	-0.709185	-0.606425	-0.056978	0.028258	-0.792593	0	0
7127	1.423587	-0.537403	9.496481	-0.101274	-0.098647	-0.114754	-0.103776	-0.506960	-0.709394	-0.607368	-0.057220	0.029617	-0.791804	0	0
7128	1.415524	-0.617932	9.761832	-0.095544	-0.104418	-0.087737	-0.104295	-0.508745	-0.708777	-0.608126	-0.057544	0.031007	-0.791144	0	0
7129	1.452046	-0.595038	9.858156	-0.125931	-0.073077	-0.068366	-0.105335	-0.506835	-0.709770	-0.608720	-0.057425	0.032442	-0.790639	0	0
7130	1.429544	-0.343578	9.523313	-0.148268	-0.075622	-0.058746	-0.105473	-0.503695	-0.710226	-0.609286	-0.057191	0.034091	-0.790150	0	0
7131	1.367521	-0.154703	9.391856	-0.172335	-0.079049	-0.049121	-0.108218	-0.498394	-0.711141	-0.609747	-0.056833	0.035947	-0.789738	0	0
7132	1.425669	-0.178151	9.491862	-0.156674	-0.083681	-0.042190	-0.108616	-0.497038	-0.710852	-0.610170	-0.056606	0.037720	-0.789345	0	0
7133	1.507965	-0.219589	9.663685	-0.118929	-0.099651	-0.047560	-0.108754	-0.493486	-0.711560	-0.610577	-0.056739	0.039286	-0.788944	0	0
7134	1.579647	-0.347217	10.175890	-0.109519	-0.076858	-0.062322	-0.111102	-0.492146	-0.711517	-0.611135	-0.056753	0.040633	-0.788443	0	0
7135	1.538703	-0.567728	10.834636	-0.036931	-0.073959	-0.065120	-0.109801	-0.491448	-0.711772	-0.611640	-0.057194	0.041392	-0.787980	0	0
7136	1.592901	-0.458601	10.801043	0.042275	-0.025720	-0.059984	-0.113202	-0.492194	-0.709298	-0.612120	-0.057731	0.041232	-0.787576	0	0
7137	1.574258	-0.079073	9.855415	0.105191	-0.025949	-0.065452	-0.112158	-0.493688	-0.708945	-0.612565	-0.058666	0.040581	-0.787195	0	0
7138	1.495567	0.138587	9.548019	0.060515	-0.024232	-0.091522	-0.112292	-0.494244	-0.708177	-0.613300	-0.059315	0.040251	-0.786591	0	0
7139	1.483887	-0.111391	9.995041	0.094901	-0.018231	-0.104661	-0.112555	-0.496308	-0.706918	-0.614060	-0.060143	0.039613	-0.785967	0	0
7140	1.311945	-0.272061	10.611664	0.133346	-0.006554	-0.091661	-0.112440	-0.496879	-0.704724	-0.614749	-0.061100	0.038602	-0.785405	0	0
7141	1.299880	0.123662	10.392421	0.105719	0.018259	-0.096789	-0.112173	-0.498923	-0.704636	-0.615452	-0.061701	0.037655	-0.784853	0	0
7142	1.452819	0.403610	9.978879	0.110293	0.011629	-0.118636	-0.111515	-0.502607	-0.703805	-0.616396	-0.062383	0.036698	-0.784103	0	0
7143	1.597659	0.538394	9.529564	0.119931	-0.000196	-0.145734	-0.110491	-0.503994	-0.701115	-0.617464	-0.063235	0.035724	-0.783239	0	0
7144	1.561493	0.505025	9.062667	0.143860	-0.015915	-0.152832	-0.109315	-0.506306	-0.700650	-0.618636	-0.064352	0.034652	-0.782271	0	0
7145	1.579872	0.311051	9.030429	0.203586	-0.056246	-0.172288	-0.107893	-0.509461	-0.697997	-0.619832	-0.066173	0.033356	-0.781228	0	0
7146	1.465705	0.033896	9.600481	0.267613	-0.049774	-0.174184	-0.107090	-0.515315	-0.697988	-0.621068	-0.068329	0.031513	-0.780136	0	0
7147	1.212813	0.129278	9.951465	0.281605	-0.048252	-0.165544	-0.106969	-0.519854	-0.694705	-0.622150	-0.070566	0.029561	-0.779151	0	0
7148	0.877836	0.378278	10.522002	0.255023	-0.028894	-0.160252	-0.106464	-0.522203	-0.691770	-0.623267	-0.072476	0.027694	-0.778150	0	0
7149	0.646484	0.795926	10.685816	0.197686	-0.007793	-0.138296	-0.106462	-0.527412	-0.689537	-0.624199	-0.073852	0.026145	-0.777327	0	0
7150	0.701913	1.107107	10.596967	0.152737	0.013629	-0.144235	-0.104514	-0.529318	-0.688161	-0.625331	-0.074786	0.024826	-0.776371	0	0
7151	0.805373	1.255861	10.233541	0.166435	0.010994	-0.147774	-0.104139	-0.530984	-0.685472	-0.626361	-0.075808	0.023375	-0.775486	0	0
7152	0.655010	1.247898	9.752697	0.230817	-0.009277	-0.160258	-0.103872	-0.534811	-0.684511	-0.627560	-0.077412	0.021583	-0.774410	0	0
7153	0.659599	1.070748	9.086709	0.353903	-0.041373	-0.172906	-0.102447	-0.538783	-0.681875	-0.628618	-0.080006	0.018971	-0.773355	0	0
7154	0.413187	0.986206	9.241301	0.439097	-0.066336	-0.179359	-0.102199	-0.545656	-0.677211	-0.629766	-0.083362	0.015910	-0.772135	0	0
7155	0.878653	1.074205	9.042962	0.453356	-0.092641	-0.185520	-0.101414	-0.553869	-0.673874	-0.630808	-0.086965	0.012826	-0.770943	0	0
7156	1.317504	1.278632	9.311732	0.387137	-0.106030	-0.199272	-0.100115	-0.564555	-0.668644	-0.632112	-0.090300	0.010399	-0.769527	0	0
7157	1.532035	1.402444	9.582115	0.286412	-0.082153	-0.228544	-0.100375	-0.569906	-0.666152	-0.633610	-0.092770	0.008495	-0.768023	0	0
7158	1.406222	1.524911	9.579502	0.180641	-0.066993	-0.249159	-0.100641	-0.574168	-0.663509	-0.635403	-0.094501	0.007355	-0.766341	0	0
7159	1.323796	1.576613	9.577299	0.110478	-0.053344	-0.301270	-0.098561	-0.577853	-0.661520	-0.637612	-0.095636	0.006546	-0.764370	0	0
7160	1.489273	1.557104	9.456991	0.060344	-0.041762	-0.346421	-0.097131	-0.578939	-0.660774	-0.640251	-0.096413	0.006075	-0.762067	0	0
7161	1.645228	1.590154	9.419965	0.028682	-0.056994	-0.363797	-0.094124	-0.582041	-0.661115	-0.643000	-0.097056	0.005855	-0.759669	0	0
7162	1.681054	1.526193	9.689382	0.014062	-0.049945	-0.363720	-0.092314	-0.581218	-0.660074	-0.645793	-0.097597	0.005772	-0.757227	0	0
7163	1.536327	1.420022	10.185101	-0.020760	-0.033677	-0.382769	-0.088395	-0.584311	-0.660422	-0.648718	-0.097745	0.005760	-0.754704	0	0
7164	1.514785	1.538332	10.477805	-0.039288	0.004760	-0.375641	-0.085412	-0.584434	-0.659149	-0.651651	-0.097525	0.005715	-0.752202	0	0
7165	1.484213	1.663267	10.177662	-0.054156	0.015614	-0.387798	-0.081123	-0.584126	-0.658654	-0.654629	-0.097079	0.005628	-0.749670	0	0
7166	1.475168	1.692714	9.715876	-0.077492	0.005315	-0.384279	-0.076932	-0.585687	-0.661310	-0.657655	-0.096603	0.005860	-0.747077	0	0
7167	1.416139	1.554110	9.565163	-0.042554	0.011882	-0.373019	-0.074330	-0.585389	-0.661322	-0.660492	-0.096258	0.005724	-0.744616	0	0
7168	1.497704	1.368087	9.642945	-0.011458	0.015172	-0.377429	-0.070414	-0.586840	-0.662157	-0.663357	-0.096140	0.005402	-0.742082	0	0
7169	1.613858	1.335935	10.046536	-0.010821	0.023384	-0.351215	-0.066518	-0.587363	-0.660898	-0.665984	-0.095917	0.004977	-0.739757	0	0
7170	1.628265	1.327145	10.171971	0.031204	0.043754	-0.335574	-0.061703	-0.588823	-0.660312	-0.668504	-0.095866	0.004192	-0.737492	0	0
7171	1.631568	1.424782	9.899710	0.048867	0.063613	-0.326859	-0.059735	-0.591521	-0.661028	-0.670879	-0.095745	0.003085	-0.735353	0	0
7172	1.708025	1.546264	9.609150	0.066232	0.066073	-0.323417	-0.057129	-0.592313	-0.661062	-0.673224	-0.095762	0.001899	-0.733209	0	0
7173	1.668913	1.480592	9.432384	0.074835	0.039685	-0.314795	-0.053105	-0.594209	-0.658922	-0.675469	-0.095994	0.000781	-0.731113	0	0
7174	1.624757	1.390345	9.286859	0.097339	0.031621	-0.311393	-0.048917	-0.597010	-0.660564	-0.677716	-0.096471	-0.000383	-0.728968	0	0
7175	1.643522	1.284929	9.367239	0.135210	0.013841	-0.311540	-0.045150	-0.599452	-0.658563	-0.679864	-0.097305	-0.001756	-0.726852	0	0
7176	1.647986	1.228328	9.434118	0.126837	0.016339	-0.301034	-0.041520	-0.599574	-0.656905	-0.681984	-0.098091	-0.003023	-0.724753	0	0
7177	1.490970	1.086659	9.856986	0.099626	0.039089	-0.292173	-0.038915	-0.602973	-0.655563	-0.684009	-0.098503	-0.004285	-0.722779	0	0
7178	1.343961	0.993389	10.285153	0.051609	0.076117	-0.291938	-0.034358	-0.603473	-0.655605	-0.686125	-0.098341	-0.005406	-0.720786	0	0
7179	1.290053	0.953566	10.416567	0.024476	0.100575	-0.279580	-0.031366	-0.605913	-0.654377	-0.688118	-0.097791	-0.006533	-0.718949	0	0
7180	1.269013	1.039807	10.096285	0.019651	0.121518	-0.272544	-0.026548	-0.605038	-0.655173	-0.690127	-0.097083	-0.007715	-0.717105	0	0
7181	1.184545	1.046951	9.514872	0.016619	0.142480	-0.264644	-0.021571	-0.610973	-0.656363	-0.692006	-0.096176	-0.009059	-0.715399	0	0
7182	1.247734	0.953897	9.100513	-0.007754	0.125268	-0.267223	-0.016630	-0.609422	-0.656627	-0.694040	-0.095250	-0.010058	-0.713536	0	0
7183	1.417368	0.842772	9.141013	-0.025801	0.104164	-0.254108	-0.013253	-0.609398	-0.655872	-0.695875	-0.094327	-0.010817	-0.711859	0	0
7184	1.501800	0.787071	9.503844	0.008396	0.110489	-0.234106	-0.009874	-0.607590	-0.656121	-0.697616	-0.093622	-0.011801	-0.710230	0	0
7185	1.489406	0.778157	9.661370	0.051647	0.103943	-0.229016	-0.006991	-0.610547	-0.657237	-0.699188	-0.093247	-0.013076	-0.708710	0	0
7186	1.407141	0.902548	9.890196	0.092468	0.102558	-0.216952	-0.002834	-0.610791	-0.656234	-0.700791	-0.093189	-0.014577	-0.707104	0	0
7187	1.213450	1.080728	9.950468	0.048524	0.120415	-0.216821	0.001848	-0.612121	-0.655255	-0.702267	-0.092679	-0.015928	-0.705676	0	0
7188	0.990565	1.224727	9.831773	-0.017432	0.108863	-0.222818	0.005872	-0.611137	-0.654486	-0.704122	-0.091806	-0.016687	-0.703921	0	0
7189	0.977085	1.350080	9.480400	-0.072512	0.132925	-0.222607	0.009652	-0.610542	-0.655540	-0.705739	-0.090354	-0.017279	-0.702474	0	0
7190	1.031167	1.407610	9.283867	-0.066008	0.125275	-0.237476	0.013424	-0.608861	-0.656183	-0.707647	-0.089018	-0.017836	-0.700709	0	0
7191	1.055522	1.400742	9.227523	-0.040383	0.100664	-0.240233	0.016820	-0.610317	-0.657014	-0.709354	-0.088018	-0.018439	-0.699092	0	0
7192	1.047707	1.299550	9.165738	-0.019592	0.104021	-0.241148	0.021515	-0.609569	-0.658589	-0.711213	-0.087158	-0.019177	-0.697289	0	0
7193	1.049817	1.232225	9.106627	-0.034837	0.094241	-0.223679	0.024494	-0.609699	-0.656797	-0.712791	-0.086247	-0.019755	-0.695774	0	0
7194	1.054862	1.229253	8.932154	-0.090054	0.086700	-0.216562	0.026981	-0.608691	-0.659130	-0.714436	-0.085007	-0.019870	-0.694234	0	0
7195	0.762690	1.177020	8.834055	-0.151920	0.076451	-0.197262	0.031269	-0.607151	-0.659001	-0.715924	-0.083390	-0.019483	-0.692906	0	0
7196	0.592057	1.118093	8.808105	-0.101854	0.037448	-0.183583	0.033997	-0.602469	-0.660616	-0.717361	-0.082413	-0.019134	-0.691545	0	0
7197	0.444824	1.323275	8.804742	0.017101	0.001572	-0.178842	0.033728	-0.602485	-0.659576	-0.718590	-0.082524	-0.019369	-0.690248	0	0
7198	0.373497	1.261617	9.168665	0.099523	-0.011659	-0.158187	0.036336	-0.603960	-0.659494	-0.719645	-0.083335	-0.020044	-0.689032	0	0
7199	0.683255	1.013741	9.395242	0.065791	-0.030839	-0.152834	0.037367	-0.605610	-0.657588	-0.720657	-0.084017	-0.020365	-0.687881	0	0
7200	0.122544	1.324815	9.795142	-0.361203	0.014099	-0.132388	0.038155	-0.604494	-0.658998	-0.721899	-0.081336	-0.018035	-0.686965	0	0
7201	-0.394092	0.727043	9.600042	-0.760753	0.006429	-0.112074	0.038403	-0.592170	-0.663170	-0.723276	-0.075784	-0.012926	-0.686267	0	0
7202	-0.585655	0.454862	9.779747	-0.861995	-0.009132	-0.075188	0.040249	-0.577854	-0.672763	-0.724459	-0.069645	-0.006943	-0.685755	0	0
7203	-0.909898	0.710807	9.493094	-0.801052	-0.036238	-0.040632	0.040507	-0.564553	-0.678732	-0.725288	-0.064059	-0.001224	-0.685457	0	0
7204	-1.151798	0.840789	8.900119	-0.523184	-0.073092	-0.043348	0.039087	-0.553305	-0.685377	-0.725938	-0.060809	0.002921	-0.685060	0	0
7205	-0.810475	0.876491	8.478748	0.108152	-0.147384	-0.068033	0.037388	-0.551413	-0.685328	-0.726350	-0.062547	0.003169	-0.684466	0	0
7206	-0.532392	1.124197	9.129528	0.366722	-0.219497	-0.061118	0.035561	-0.558295	-0.681558	-0.726544	-0.066759	0.002271	-0.683865	0	0
7207	-0.238972	0.924255	8.984327	0.237634	-0.204213	-0.085056	0.032186	-0.563527	-0.680079	-0.726980	-0.069804	0.002013	-0.683099	0	0
7208	0.067868	0.596105	9.229197	-0.117131	-0.191354	-0.074306	0.030343	-0.562481	-0.677970	-0.727575	-0.070305	0.004208	-0.682403	0	0
7209	0.420076	0.966248	9.504748	-0.249826	-0.183821	-0.052945	0.028005	-0.557834	-0.680716	-0.728123	-0.069653	0.007143	-0.681861	0	0
7210	0.616774	1.296014	9.381428	0.083985	-0.211270	-0.026089	0.023578	-0.559254	-0.679674	-0.728235	-0.071751	0.008146	-0.681513	0	0
7211	0.553457	1.401652	9.975123	0.330887	-0.221863	-0.030344	0.020705	-0.561492	-0.677362	-0.728205	-0.075580	0.007410	-0.681139	0	0
7212	0.731765	1.278299	10.896500	0.346773	-0.204834	-0.021571	0.017318	-0.568661	-0.673586	-0.728080	-0.079546	0.006579	-0.680829	0	0
7213	0.876781	1.176198	11.237903	0.199841	-0.142174	-0.050585	0.017171	-0.572253	-0.669894	-0.728281	-0.081872	0.006134	-0.680343	0	0
7214	0.858293	1.291084	10.959126	0.060948	-0.130048	-0.083309	0.014313	-0.574469	-0.669397	-0.728801	-0.083250	0.006654	-0.679613	0	0
7215	0.957128	1.428336	10.322069	-0.001801	-0.111500	-0.115351	0.013655	-0.575446	-0.668115	-0.729607	-0.083899	0.007300	-0.678662	0	0
7216	1.219747	1.309861	9.856744	0.001800	-0.117995	-0.147605	0.012762	-0.576661	-0.669689	-0.730608	-0.084768	0.008081	-0.677467	0	0
7217	1.636569	0.973900	9.624442	-0.019470	-0.113933	-0.177962	0.012747	-0.576136	-0.668122	-0.731847	-0.085316	0.008820	-0.676050	0	0
7218	2.102298	0.789072	9.954839	-0.019037	-0.106736	-0.201399	0.013665	-0.577624	-0.668287	-0.733227	-0.085960	0.009614	-0.674460	0	0
7219	2.423089	0.771380	10.208648	0.004937	-0.091924	-0.217074	0.013398	-0.577637	-0.667507	-0.734700	-0.086563	0.010017	-0.672772	0	0
7220	2.622980	0.906406	10.573949	0.004583	-0.068038	-0.240536	0.014184	-0.577621	-0.668161	-0.736316	-0.087123	0.010334	-0.670926	0	0
7221	2.833257	1.047439	10.387102	0.028384	-0.044202	-0.267561	0.014443	-0.577622	-0.667903	-0.738098	-0.087611	0.010215	-0.668903	0	0
7222	2.617214	1.568033	10.447923	-0.156201	-0.047508	-0.242697	0.015215	-0.576530	-0.667369	-0.739858	-0.086844	0.011453	-0.667036	0	0
7223	2.282690	1.316334	10.202702	-0.147958	-0.011868	-0.281899	0.017825	-0.576493	-0.668295	-0.741876	-0.085841	0.012285	-0.664907	0	0
7224	2.410358	0.990975	9.674602	0.161118	-0.049075	-0.285473	0.019778	-0.577295	-0.668065	-0.743660	-0.087440	0.011392	-0.662718	0	0
7225	1.863632	1.654157	10.268031	-0.027298	-0.037131	-0.281550	0.020693	-0.579199	-0.667719	-0.745554	-0.087514	0.011621	-0.660573	0	0
7226	2.020270	1.603996	9.193607	0.136174	-0.092236	-0.293503	0.024467	-0.579436	-0.667621	-0.747421	-0.089215	0.011216	-0.658238	0	0
7227	1.363893	1.887986	10.142483	-0.115563	-0.107772	-0.292064	0.025368	-0.579169	-0.666455	-0.749440	-0.089103	0.012549	-0.655929	0	0
7228	1.618287	1.489982	9.060850	-0.065586	-0.140639	-0.331483	0.024705	-0.578234	-0.665394	-0.751651	-0.089618	0.013793	-0.653298	0	0
7229	1.380418	1.350655	9.994033	-0.043249	-0.158397	-0.328996	0.027062	-0.577092	-0.667724	-0.753821	-0.090388	0.015004	-0.650660	0	0
7230	1.342049	1.117673	10.461281	-0.057295	-0.153760	-0.342875	0.027312	-0.576557	-0.666677	-0.756136	-0.091048	0.016290	-0.647845	0	0
7231	1.314943	1.096346	10.655285	-0.074614	-0.128098	-0.355836	0.027581	-0.578185	-0.667100	-0.758492	-0.091383	0.017447	-0.645007	0	0
7232	1.179238	1.185268	10.620949	-0.129904	-0.099493	-0.366964	0.028371	-0.577890	-0.668268	-0.760935	-0.091145	0.018758	-0.642120	0	0
7233	0.830249	1.343392	10.200318	-0.250938	-0.090461	-0.372765	0.030457	-0.576354	-0.669550	-0.763543	-0.089887	0.020739	-0.639134	0	0
7234	0.467407	1.485622	9.031687	-0.229367	-0.083480	-0.419120	0.032669	-0.572493	-0.671306	-0.766411	-0.088796	0.022524	-0.635785	0	0
7235	0.094233	1.241450	8.574415	0.085278	-0.115845	-0.446333	0.034234	-0.571650	-0.672080	-0.769153	-0.090268	0.022478	-0.632259	0	0
7236	0.110150	1.162046	9.158804	0.228737	-0.157756	-0.466044	0.039167	-0.570797	-0.671060	-0.771882	-0.093168	0.021887	-0.628522	0	0
7237	0.353946	1.302308	9.455377	0.113837	-0.179299	-0.490168	0.039299	-0.574358	-0.669574	-0.774825	-0.095238	0.022086	-0.624570	0	0
7238	0.725253	1.542588	9.387274	-0.045037	-0.170641	-0.522794	0.040088	-0.577492	-0.669122	-0.778067	-0.096110	0.023246	-0.620350	0	0
7239	0.968543	1.567919	9.541802	-0.122260	-0.168166	-0.536481	0.043198	-0.575561	-0.668458	-0.781482	-0.096275	0.024778	-0.615957	0	0
7240	1.143434	1.490249	9.405923	-0.085942	-0.168471	-0.536554	0.044253	-0.576352	-0.669778	-0.784811	-0.096812	0.026164	-0.611568	0	0
7241	1.240073	1.331496	9.200485	0.003985	-0.169153	-0.536788	0.046073	-0.573045	-0.671154	-0.788054	-0.097963	0.026928	-0.607164	0	0
7242	1.210219	1.229178	9.257823	0.010268	-0.164080	-0.529807	0.047886	-0.574687	-0.669253	-0.791202	-0.099221	0.027697	-0.602816	0	0
7243	1.387882	1.251084	9.333925	-0.016434	-0.153451	-0.529673	0.051528	-0.573968	-0.669395	-0.794379	-0.100105	0.028464	-0.598441	0	0
7244	1.483233	1.360211	9.488222	-0.083545	-0.163153	-0.548690	0.054133	-0.573939	-0.669672	-0.797687	-0.100611	0.029769	-0.593874	0	0
7245	1.562758	1.669000	9.597305	-0.150909	-0.129321	-0.557139	0.056998	-0.572263	-0.670698	-0.801117	-0.100284	0.031120	-0.589226	0	0
7246	1.787950	1.886336	9.522568	-0.173362	-0.110994	-0.600623	0.059624	-0.572474	-0.673575	-0.804770	-0.099773	0.032485	-0.584240	0	0
7247	1.992169	1.855567	9.512570	-0.173244	-0.091771	-0.604023	0.063010	-0.569831	-0.675104	-0.808444	-0.099067	0.033625	-0.579200	0	0
7248	2.298627	1.847359	9.578006	-0.225154	-0.080871	-0.610770	0.067037	-0.567471	-0.675346	-0.812151	-0.097956	0.035035	-0.574098	0	0
7249	2.566421	1.832760	9.373089	-0.176479	-0.049800	-0.612526	0.071715	-0.562773	-0.676715	-0.815820	-0.097003	0.035863	-0.568984	0	0
7250	2.507339	1.707434	9.338776	-0.065820	-0.061189	-0.607644	0.074324	-0.561915	-0.677884	-0.819293	-0.097067	0.036205	-0.563939	0	0
7251	2.535331	1.530629	9.502663	-0.057079	-0.040212	-0.614564	0.079524	-0.559404	-0.678391	-0.822793	-0.097052	0.036288	-0.558817	0	0
7252	2.572553	1.289368	9.781628	-0.046182	-0.016067	-0.604027	0.084222	-0.559062	-0.680235	-0.826185	-0.097016	0.036151	-0.553805	0	0
7253	2.541302	1.004114	10.141442	0.057483	0.002532	-0.617332	0.090990	-0.560091	-0.679914	-0.829538	-0.097721	0.035255	-0.548702	0	0
7254	2.435540	0.856609	10.393572	0.189805	0.034259	-0.589714	0.094774	-0.562506	-0.679988	-0.832567	-0.099349	0.033410	-0.543917	0	0
7255	2.252732	0.763252	10.197941	0.171472	0.037513	-0.562632	0.101530	-0.565198	-0.677495	-0.835459	-0.100788	0.031656	-0.539303	0	0
7256	2.396338	0.702835	9.842716	-0.028576	0.051053	-0.549773	0.106737	-0.564048	-0.678158	-0.838437	-0.100482	0.030886	-0.534764	0	0
7257	2.475407	0.456544	9.665491	-0.119621	0.063698	-0.533735	0.111934	-0.563049	-0.677657	-0.841420	-0.099339	0.030515	-0.530295	0	0
7258	2.488891	0.246264	9.575029	-0.124061	0.077302	-0.509236	0.116487	-0.560950	-0.678427	-0.844162	-0.098079	0.030061	-0.526183	0	0
7259	2.541778	0.104355	9.416842	-0.067855	0.085039	-0.474466	0.123005	-0.560594	-0.680023	-0.846740	-0.097245	0.029304	-0.522223	0	0
7260	2.568510	0.106131	9.454987	-0.060070	0.086066	-0.435230	0.128205	-0.558631	-0.680282	-0.849047	-0.096448	0.028520	-0.518656	0	0
7261	2.688402	0.219298	9.444144	-0.098984	0.110322	-0.406257	0.133019	-0.555842	-0.681559	-0.851270	-0.095206	0.027785	-0.515271	0	0
7262	2.557700	0.337005	9.436734	-0.148534	0.124369	-0.385171	0.137577	-0.554284	-0.682599	-0.853367	-0.093442	0.027177	-0.512148	0	0
7263	2.312892	0.471774	9.291782	-0.205090	0.124511	-0.362380	0.142380	-0.550416	-0.682947	-0.855435	-0.091217	0.026917	-0.509104	0	0
7264	2.087584	0.604407	9.105193	-0.245736	0.119638	-0.360582	0.145754	-0.546557	-0.683674	-0.857481	-0.088636	0.026872	-0.506111	0	0
7265	2.044267	0.685012	9.092814	-0.252954	0.131595	-0.339608	0.151091	-0.541017	-0.686458	-0.859444	-0.085964	0.026821	-0.503237	0	0
7266	2.212977	0.842865	9.173480	-0.237291	0.110175	-0.322259	0.155903	-0.537546	-0.687722	-0.861288	-0.083488	0.026853	-0.500491	0	0
7267	2.259585	0.924078	9.255874	-0.170105	0.110669	-0.331176	0.159965	-0.535406	-0.692120	-0.863101	-0.081646	0.026584	-0.497678	0	0
7268	1.697950	1.001506	9.274791	-0.182104	0.095869	-0.319939	0.163849	-0.532382	-0.691050	-0.864849	-0.079713	0.026463	-0.494956	0	0
7269	1.209326	1.037155	9.063849	-0.258356	0.082695	-0.324197	0.169048	-0.528089	-0.692301	-0.866664	-0.077247	0.026879	-0.492142	0	0
7270	1.061309	1.074287	8.893483	-0.286337	0.053294	-0.325972	0.170477	-0.522046	-0.694788	-0.868487	-0.074621	0.027637	-0.489283	0	0
7271	1.082201	0.963700	9.220686	-0.293213	0.055910	-0.325927	0.173966	-0.515194	-0.694938	-0.870299	-0.071980	0.028452	-0.486405	0	0
7272	1.029091	0.724918	9.785032	-0.253379	0.054617	-0.323408	0.177227	-0.510213	-0.698237	-0.872059	-0.069631	0.029039	-0.483552	0	0
7273	0.735860	0.302595	10.892200	-0.235604	0.068145	-0.310329	0.181506	-0.505670	-0.698438	-0.873729	-0.067410	0.029470	-0.480817	0	0
7274	0.482405	0.231983	10.889786	-0.238188	0.079036	-0.277177	0.184635	-0.502064	-0.700855	-0.875233	-0.065060	0.029801	-0.478379	0	0
7275	0.291796	0.698340	9.687895	-0.274104	0.080105	-0.257969	0.187490	-0.496700	-0.702457	-0.876659	-0.062403	0.030331	-0.476082	0	0
7276	0.157805	0.913435	8.776484	-0.303589	0.050650	-0.249295	0.189584	-0.494055	-0.705145	-0.878029	-0.059606	0.031239	-0.473853	0	0
7277	0.327529	0.773299	8.586573	-0.273962	-0.002566	-0.216347	0.190866	-0.486804	-0.706180	-0.879209	-0.057316	0.032511	-0.471857	0	0
7278	0.496760	0.628571	8.813022	-0.203346	-0.040834	-0.211385	0.192936	-0.481730	-0.707003	-0.880309	-0.055818	0.033773	-0.469894	0	0
7279	0.594011	0.691381	9.203875	-0.143587	-0.068788	-0.190692	0.192677	-0.478989	-0.708375	-0.881259	-0.054968	0.035021	-0.468119	0	0
7280	0.579214	0.730990	9.584881	-0.080430	-0.069395	-0.185648	0.192942	-0.476646	-0.710147	-0.882139	-0.054679	0.035970	-0.466420	0	0
7281	0.586785	0.836791	9.888840	-0.028523	-0.069909	-0.180574	0.190580	-0.474095	-0.708913	-0.882971	-0.054836	0.036690	-0.464769	0	0
7282	0.642833	0.889949	10.086825	-0.030567	-0.073239	-0.191912	0.191104	-0.473536	-0.709554	-0.883838	-0.055006	0.037437	-0.463038	0	0
7283	0.759544	0.858391	9.996524	-0.018736	-0.060814	-0.210208	0.192660	-0.474077	-0.708668	-0.884798	-0.055213	0.038010	-0.461129	0	0
7284	0.895688	0.771262	9.648354	-0.017113	-0.064228	-0.215429	0.193189	-0.473785	-0.709834	-0.885763	-0.055469	0.038602	-0.459192	0	0
7285	0.965933	0.648333	9.296354	-0.029526	-0.070870	-0.229347	0.192789	-0.472432	-0.709285	-0.886804	-0.055631	0.039301	-0.457099	0	0
7286	1.070143	0.535678	9.086557	-0.081276	-0.065245	-0.229154	0.193725	-0.473755	-0.711783	-0.887851	-0.055328	0.040186	-0.455021	0	0
7287	1.181179	0.400185	9.181325	-0.126599	-0.087524	-0.237775	0.194224	-0.469397	-0.711052	-0.888966	-0.054707	0.041471	-0.452799	0	0
7288	1.294050	0.210882	9.531914	-0.153928	-0.073545	-0.230637	0.195138	-0.466915	-0.712567	-0.890055	-0.053795	0.042760	-0.450645	0	0
7289	1.334193	0.052214	9.802303	-0.126152	-0.075644	-0.225466	0.195905	-0.464049	-0.712257	-0.891105	-0.053114	0.043943	-0.448531	0	0
7290	1.181817	-0.171972	10.001155	-0.078580	-0.041432	-0.202827	0.195527	-0.462388	-0.714557	-0.892026	-0.052717	0.044621	-0.446675	0	0
7291	0.976164	-0.342859	10.250417	-0.052466	-0.034687	-0.199407	0.194607	-0.461725	-0.713759	-0.892931	-0.052480	0.045115	-0.444843	0	0
7292	0.947231	-0.291923	10.276020	-0.047162	-0.036582	-0.192459	0.196175	-0.460603	-0.715046	-0.893783	-0.052337	0.045615	-0.443094	0	0
7293	0.918451	-0.184456	10.457370	-0.087155	-0.012148	-0.173098	0.197460	-0.457324	-0.714602	-0.894594	-0.051658	0.046067	-0.441487	0	0
7294	0.881357	0.103922	10.307386	-0.164228	0.004392	-0.184203	0.198494	-0.454309	-0.715069	-0.895486	-0.050282	0.046723	-0.439766	0	0
7295	0.866609	0.405483	9.825395	-0.226157	0.008858	-0.209343	0.200063	-0.451539	-0.717361	-0.896527	-0.048272	0.047576	-0.437774	0	0
7296	0.831941	0.638673	9.396152	-0.274372	-0.001651	-0.233689	0.202137	-0.444126	-0.719826	-0.897671	-0.045957	0.048744	-0.435544	0	0
7297	0.866627	0.719964	9.260931	-0.307715	-0.019502	-0.247603	0.202139	-0.439187	-0.722324	-0.898881	-0.043357	0.050187	-0.433145	0	0
7298	0.973487	0.696565	9.318656	-0.282625	-0.049028	-0.272164	0.203285	-0.435512	-0.720963	-0.900137	-0.041193	0.051798	-0.430550	0	0
7299	1.065299	0.639258	9.601399	-0.251585	-0.055443	-0.272249	0.203552	-0.430426	-0.724109	-0.901383	-0.039268	0.053312	-0.427930	0	0
7300	1.130968	0.670628	9.786748	-0.179790	-0.063367	-0.303874	0.205107	-0.425895	-0.725458	-0.902707	-0.038107	0.054598	-0.425072	0	0
7301	1.284034	0.681080	10.039989	-0.091720	-0.085425	-0.335570	0.204840	-0.424126	-0.725422	-0.904121	-0.037793	0.055677	-0.421945	0	0
7302	1.245649	0.759965	9.959684	-0.025573	-0.084735	-0.353221	0.206798	-0.421767	-0.727206	-0.905556	-0.038143	0.056483	-0.418716	0	0
7303	1.306837	0.771996	9.701815	0.001538	-0.086262	-0.377721	0.207830	-0.420399	-0.726797	-0.907085	-0.038709	0.057163	-0.415248	0	0
7304	1.406303	0.727111	9.732773	0.039171	-0.103004	-0.388325	0.206540	-0.419709	-0.728461	-0.908598	-0.039741	0.057849	-0.411732	0	0
7305	1.552297	0.716776	9.675991	0.052871	-0.088958	-0.400514	0.208735	-0.419577	-0.726398	-0.910169	-0.040809	0.058336	-0.408074	0	0
7306	1.736796	0.665422	9.787208	0.079462	-0.093477	-0.407547	0.209914	-0.420101	-0.727195	-0.911721	-0.042177	0.058760	-0.404393	0	0
7307	1.762474	0.590790	10.371439	0.114927	-0.092116	-0.405885	0.210691	-0.421608	-0.725933	-0.913251	-0.043838	0.059025	-0.400707	0	0
7308	1.638943	0.702649	10.448515	0.137663	-0.067840	-0.403296	0.210947	-0.422023	-0.725294	-0.914731	-0.045633	0.058980	-0.397122	0	0
7309	1.507778	0.765528	10.571070	0.153346	-0.066290	-0.397257	0.212119	-0.423108	-0.724805	-0.916191	-0.047543	0.058860	-0.393534	0	0
7310	1.248530	0.667959	11.255976	0.153407	-0.032922	-0.409399	0.213685	-0.425828	-0.724091	-0.917665	-0.049347	0.058425	-0.389926	0	0
7311	1.201854	0.905012	10.706015	0.148799	-0.010359	-0.391913	0.217056	-0.425813	-0.722688	-0.919105	-0.050990	0.057809	-0.386398	0	0
7312	1.260187	1.140185	9.804974	0.129820	-0.005727	-0.391868	0.218353	-0.425944	-0.722051	-0.920515	-0.052458	0.057223	-0.382918	0	0
7313	1.341199	1.173763	9.338745	0.083214	-0.005361	-0.389981	0.220429	-0.426620	-0.720912	-0.921953	-0.053487	0.056815	-0.379360	0	0
7314	1.516388	1.098870	8.951111	0.029161	-0.031847	-0.401207	0.220432	-0.424284	-0.722423	-0.923392	-0.054133	0.056844	-0.375747	0	0
7315	1.637926	1.046233	8.787767	0.030854	-0.031829	-0.403805	0.224073	-0.424527	-0.721935	-0.924864	-0.054801	0.056875	-0.372007	0	0
7316	1.793468	1.038694	8.909961	0.049512	-0.058179	-0.407398	0.226423	-0.426136	-0.722242	-0.926271	-0.055734	0.057067	-0.368318	0	0
7317	1.801946	0.914420	9.387358	0.076521	-0.044536	-0.403930	0.227974	-0.426138	-0.720827	-0.927678	-0.056887	0.057049	-0.364586	0	0
7318	1.692950	0.725034	10.137695	0.132466	-0.024392	-0.384837	0.228752	-0.426820	-0.720197	-0.928941	-0.058452	0.056634	-0.361172	0	0
7319	1.511697	0.623486	10.682745	0.179817	0.003522	-0.405843	0.231882	-0.428697	-0.720256	-0.930289	-0.060387	0.055792	-0.357495	0	0
7320	1.352455	0.821039	10.500396	0.215802	0.039850	-0.395424	0.233956	-0.430884	-0.718238	-0.931536	-0.062501	0.054469	-0.354073	0	0
7321	1.249077	0.923065	9.913507	0.230857	0.051908	-0.384999	0.237607	-0.434128	-0.717549	-0.932769	-0.064722	0.053003	-0.350634	0	0
7322	1.168915	0.844569	9.391300	0.231003	0.035208	-0.373716	0.240727	-0.436570	-0.716062	-0.933891	-0.066978	0.051681	-0.347405	0	0
7323	1.256557	0.761633	8.920838	0.223905	0.013471	-0.374611	0.242153	-0.438622	-0.714426	-0.935037	-0.069257	0.050601	-0.344019	0	0
7324	1.356417	0.458936	9.439585	0.241745	0.025164	-0.357133	0.247106	-0.442675	-0.713503	-0.936059	-0.071637	0.049345	-0.340921	0	0
7325	1.579784	0.402083	9.578877	0.241563	0.037771	-0.331759	0.248402	-0.445960	-0.711371	-0.937025	-0.073965	0.048002	-0.337950	0	0
7326	1.618727	0.445515	9.791646	0.223969	0.047990	-0.309869	0.249443	-0.445676	-0.711503	-0.937882	-0.076074	0.046625	-0.335284	0	0
7327	1.419847	0.597760	10.006615	0.174408	0.047933	-0.281858	0.251007	-0.448399	-0.710529	-0.938710	-0.077702	0.045446	-0.332746	0	0
7328	1.287758	0.840051	9.708066	0.098758	0.057942	-0.265957	0.255552	-0.449466	-0.708896	-0.939502	-0.078581	0.044426	-0.330437	0	0
7329	1.330747	1.029366	9.235248	0.008336	0.065473	-0.253477	0.258144	-0.449184	-0.707612	-0.940358	-0.078572	0.043653	-0.328098	0	0
7330	1.549823	1.000879	9.007049	-0.083534	0.062180	-0.225271	0.260885	-0.447499	-0.709415	-0.941153	-0.077703	0.043226	-0.326074	0	0
7331	1.904134	0.837761	8.996543	-0.170354	0.039526	-0.195354	0.262825	-0.445578	-0.708872	-0.941935	-0.076076	0.043330	-0.324181	0	0
7332	1.976816	0.848028	9.329111	-0.202869	0.045831	-0.142892	0.263858	-0.441466	-0.709837	-0.942539	-0.074101	0.043509	-0.322856	0	0
7333	1.972084	0.904439	9.499495	-0.233405	0.044706	-0.114900	0.266593	-0.438556	-0.711486	-0.943097	-0.071834	0.043833	-0.321695	0	0
7334	1.723876	0.919998	9.602290	-0.244279	0.057771	-0.104403	0.267241	-0.434989	-0.712718	-0.943604	-0.069411	0.044061	-0.320705	0	0
7335	1.481084	0.986560	9.478110	-0.302020	0.054651	-0.095567	0.268535	-0.428405	-0.714934	-0.944136	-0.066459	0.044527	-0.319699	0	0
7336	1.289291	1.035736	9.350084	-0.322161	0.072029	-0.076305	0.270607	-0.423190	-0.716144	-0.944607	-0.063240	0.044892	-0.318911	0	0
7337	1.446507	0.848874	9.225163	-0.296071	0.080520	-0.075442	0.271643	-0.418526	-0.717617	-0.945062	-0.060255	0.045109	-0.318107	0	0
7338	1.747307	0.718520	9.366463	-0.231702	0.070818	-0.052917	0.273973	-0.411802	-0.719319	-0.945390	-0.057882	0.045211	-0.317558	0	0
7339	1.968224	0.656941	9.496060	-0.096902	0.050361	-0.044603	0.274355	-0.408384	-0.719774	-0.945605	-0.056868	0.045103	-0.317116	0	0
7340	1.917413	0.715125	9.541641	0.034327	0.030093	-0.040696	0.274487	-0.408380	-0.720034	-0.945716	-0.057135	0.044753	-0.316787	0	0
7341	1.703709	0.812586	9.673858	0.153176	-0.007450	-0.041191	0.273979	-0.411382	-0.720219	-0.945749	-0.058676	0.044404	-0.316457	0	0
7342	1.559074	0.975647	9.306682	0.228699	-0.023386	-0.057200	0.274245	-0.413975	-0.719752	-0.945768	-0.060958	0.043934	-0.316032	0	0
7343	1.473866	1.014939	9.551311	0.254054	-0.035499	-0.076513	0.275540	-0.418361	-0.716864	-0.945829	-0.063565	0.043514	-0.315394	0	0
7344	1.413992	1.166700	9.482224	0.231571	-0.054026	-0.106183	0.272944	-0.420296	-0.716753	-0.945975	-0.065991	0.043292	-0.314487	0	0
7345	1.316383	1.146495	9.629453	0.187563	-0.047575	-0.106048	0.274512	-0.423013	-0.716299	-0.946154	-0.068025	0.043177	-0.313530	0	0
7346	1.186067	1.240236	9.154434	0.218287	-0.044763	-0.125353	0.273855	-0.428788	-0.712904	-0.946357	-0.070305	0.042896	-0.312451	0	0
7347	1.171226	1.247287	9.406664	0.238693	-0.057034	-0.134171	0.274521	-0.431088	-0.713732	-0.946571	-0.072868	0.042691	-0.311240	0	0
7348	1.088723	1.295975	9.457683	0.266227	-0.048343	-0.142967	0.273094	-0.435209	-0.712376	-0.946783	-0.075619	0.042281	-0.309994	0	0
7349	1.033831	1.118390	9.756630	0.303979	-0.048433	-0.157021	0.273358	-0.440137	-0.710528	-0.947005	-0.078779	0.041772	-0.308594	0	0
7350	0.872882	1.130122	10.138193	0.338594	-0.045237	-0.155391	0.273877	-0.444249	-0.708407	-0.947176	-0.082209	0.041097	-0.307262	0	0
7351	0.886525	1.029249	10.470543	0.366555	-0.019321	-0.153639	0.272726	-0.450536	-0.708002	-0.947325	-0.085855	0.040116	-0.305934	0	0
7352	1.122601	1.307741	9.684644	0.378872	-0.035395	-0.134530	0.274401	-0.455209	-0.703695	-0.947368	-0.089625	0.039239	-0.304829	0	0
7353	1.327269	1.271966	9.248466	0.343950	-0.047157	-0.146641	0.274146	-0.460551	-0.701852	-0.947475	-0.093133	0.038594	-0.303525	0	0
7354	1.465526	1.151988	9.015988	0.278246	-0.088869	-0.130836	0.273887	-0.464665	-0.700114	-0.947555	-0.096108	0.038532	-0.302355	0	0
7355	1.529350	0.872238	9.242950	0.195748	-0.112603	-0.141088	0.273238	-0.467138	-0.699120	-0.947741	-0.098399	0.038959	-0.300977	0	0
7356	1.616084	0.730335	9.277663	0.121289	-0.128439	-0.102508	0.271829	-0.471503	-0.699973	-0.947860	-0.099994	0.039773	-0.299969	0	0
7357	1.625532	0.709239	9.422406	0.048797	-0.129751	-0.097062	0.269751	-0.472341	-0.699975	-0.948045	-0.100911	0.040845	-0.298930	0	0
7358	1.577890	0.895963	9.474585	-0.030576	-0.122235	-0.091602	0.268967	-0.470159	-0.700705	-0.948288	-0.101042	0.042068	-0.297944	0	0
7359	1.471713	1.079571	9.634596	-0.111594	-0.127097	-0.076586	0.268707	-0.468790	-0.701325	-0.948571	-0.100409	0.043613	-0.297033	0	0
7360	1.354674	1.082807	9.872185	-0.193859	-0.100602	-0.056225	0.265582	-0.466905	-0.701914	-0.948873	-0.098911	0.045150	-0.296343	0	0
7361	1.208102	1.055618	10.250442	-0.259330	-0.082681	-0.054256	0.265310	-0.459110	-0.704095	-0.949249	-0.096717	0.046730	-0.295616	0	0
7362	1.071597	1.065895	10.524895	-0.296804	-0.060819	-0.038403	0.262708	-0.454060	-0.706572	-0.949610	-0.094114	0.048214	-0.295059	0	0
7363	0.989059	1.109676	10.580687	-0.292542	-0.027123	-0.016531	0.263611	-0.451595	-0.706790	-0.949919	-0.091402	0.049393	-0.294720	0	0
7364	0.968216	1.223010	10.224470	-0.302712	-0.004256	-0.017327	0.262843	-0.445002	-0.711326	-0.950229	-0.088565	0.050375	-0.294420	0	0
7365	1.056408	1.241647	9.786915	-0.284457	0.004381	-0.017347	0.262316	-0.439669	-0.713034	-0.950534	-0.085825	0.051226	-0.294100	0	0
7366	1.306789	1.111114	9.324121	-0.269858	-0.018511	-0.013917	0.263612	-0.437470	-0.713390	-0.950781	-0.083339	0.052249	-0.293838	0	0
7367	1.571419	0.951950	9.025221	-0.225024	-0.034612	-0.014039	0.261535	-0.432683	-0.716265	-0.950992	-0.081273	0.053298	-0.293543	0	0
7368	1.748704	0.864713	8.874623	-0.200528	-0.061440	0.010272	0.261533	-0.429669	-0.717503	-0.951081	-0.079559	0.054546	-0.293497	0	0
7369	1.763121	0.853710	8.980659	-0.183683	-0.068301	-0.006365	0.259316	-0.426134	-0.718456	-0.951209	-0.077982	0.055802	-0.293267	0	0
7370	1.636462	0.885640	9.264877	-0.193948	-0.084170	0.006683	0.258671	-0.423388	-0.720474	-0.951282	-0.076398	0.057243	-0.293170	0	0
7371	1.451855	1.023253	9.694778	-0.207759	-0.076205	0.006707	0.257367	-0.420114	-0.721698	-0.951378	-0.074606	0.058656	-0.293043	0	0
7372	1.203700	1.085235	9.989494	-0.249107	-0.060140	0.006831	0.256056	-0.416303	-0.722262	-0.951494	-0.072426	0.060030	-0.292932	0	0
7373	0.994261	1.131132	10.392033	-0.274949	-0.048586	0.006905	0.255670	-0.413010	-0.724271	-0.951643	-0.069908	0.061372	-0.292782	0	0
7374	0.907875	1.326795	10.324183	-0.313201	-0.039317	-0.005203	0.255147	-0.407808	-0.726371	-0.951837	-0.067064	0.062726	-0.292532	0	0
7375	1.007633	1.647164	9.808340	-0.339236	-0.031982	-0.010363	0.252806	-0.402618	-0.728977	-0.952071	-0.063899	0.064084	-0.292183	0	0
7376	1.242524	1.781438	9.335148	-0.363873	-0.027945	-0.031195	0.253568	-0.394686	-0.730384	-0.952359	-0.060554	0.065459	-0.291652	0	0
7377	1.486038	1.790480	9.206181	-0.383783	-0.051812	-0.060826	0.251736	-0.388276	-0.732062	-0.952726	-0.057077	0.067106	-0.290777	0	0
7378	1.787374	1.743193	9.297810	-0.328036	-0.078420	-0.067989	0.250562	-0.382258	-0.734530	-0.953036	-0.054244	0.068835	-0.289899	0	0
7379	2.073485	1.602933	9.468360	-0.250836	-0.082183	-0.093460	0.251348	-0.377717	-0.737301	-0.953378	-0.052174	0.070373	-0.288782	0	0
7380	2.287188	1.567467	9.656601	-0.159078	-0.100040	-0.117291	0.249513	-0.374464	-0.737224	-0.953710	-0.051048	0.071792	-0.287535	0	0
7381	2.432603	1.489743	9.768345	-0.067368	-0.103734	-0.150683	0.247292	-0.371208	-0.737664	-0.954094	-0.050861	0.072987	-0.285992	0	0
7382	2.422398	1.425717	9.859668	0.011868	-0.082127	-0.173525	0.247169	-0.370924	-0.738695	-0.954503	-0.051356	0.073714	-0.284346	0	0
7383	2.280024	1.261369	10.126929	0.061227	-0.060550	-0.180588	0.246261	-0.372026	-0.738451	-0.954927	-0.052320	0.074121	-0.282635	0	0
7384	2.077211	1.147075	10.304299	0.102019	-0.031016	-0.187620	0.246789	-0.373381	-0.738740	-0.955353	-0.053542	0.074096	-0.280970	0	0
7385	1.923735	1.098353	10.219995	0.106454	0.000624	-0.198029	0.247438	-0.373924	-0.738366	-0.955838	-0.054791	0.073784	-0.279157	0	0
7386	1.845886	1.083030	10.129576	0.101271	0.037676	-0.215365	0.249406	-0.377994	-0.738460	-0.956377	-0.055835	0.073086	-0.277279	0	0
7387	1.880511	1.129310	9.867964	0.098968	0.058633	-0.211812	0.250184	-0.378539	-0.737828	-0.956936	-0.056870	0.072234	-0.275358	0	0
7388	1.885100	1.064684	9.782203	0.096084	0.050098	-0.222288	0.251870	-0.378807	-0.736937	-0.957501	-0.057832	0.071428	-0.273394	0	0
7389	1.865092	0.974820	9.803175	0.116330	0.070809	-0.216176	0.253953	-0.380018	-0.736586	-0.958058	-0.059010	0.070409	-0.271449	0	0
7390	1.820940	0.930543	9.890720	0.112952	0.079583	-0.217015	0.256035	-0.381232	-0.735976	-0.958609	-0.060049	0.069276	-0.269562	0	0
7391	1.870316	1.019447	9.714111	0.100266	0.093557	-0.209964	0.258124	-0.382847	-0.736023	-0.959162	-0.061011	0.068087	-0.267676	0	0
7392	1.998075	1.172290	9.401025	0.079672	0.088316	-0.199450	0.259290	-0.383528	-0.735136	-0.959679	-0.061694	0.066969	-0.265941	0	0
7393	2.125116	1.235772	9.268259	0.043085	0.079987	-0.208078	0.263320	-0.383084	-0.734767	-0.960241	-0.062155	0.066066	-0.264026	0	0
7394	2.114764	1.152011	9.388356	0.027869	0.085123	-0.195799	0.264098	-0.383354	-0.734389	-0.960776	-0.062345	0.065119	-0.262262	0	0
7395	2.070470	1.065070	9.383300	0.041694	0.074485	-0.192378	0.266437	-0.381828	-0.734635	-0.961284	-0.062807	0.064286	-0.260492	0	0
7396	1.929132	1.022886	9.356912	0.048813	0.081372	-0.187164	0.268775	-0.381538	-0.734257	-0.961779	-0.063200	0.063327	-0.258799	0	0
7397	1.698501	1.080120	9.188740	0.047177	0.078763	-0.181976	0.270467	-0.382754	-0.733774	-0.962249	-0.063702	0.062447	-0.257135	0	0
7398	1.418818	1.111170	9.231957	0.014398	0.079036	-0.179309	0.271634	-0.380555	-0.734259	-0.962735	-0.063766	0.061601	-0.255500	0	0
7399	1.082421	1.066788	9.556249	-0.009486	0.090470	-0.170530	0.274497	-0.382721	-0.733284	-0.963213	-0.063684	0.060758	-0.253916	0	0
7400	0.643448	1.058717	10.408789	-0.019428	0.104275	-0.155693	0.277746	-0.379953	-0.734031	-0.963668	-0.063342	0.059771	-0.252506	0	0
7401	0.332067	1.119253	10.663786	-0.025639	0.138156	-0.138186	0.277624	-0.378296	-0.735814	-0.964099	-0.062949	0.058520	-0.251251	0	0
7402	0.336598	1.336257	9.911412	-0.025273	0.149423	-0.125972	0.281526	-0.378261	-0.735582	-0.964498	-0.062421	0.057129	-0.250169	0	0
7403	0.493289	1.392221	9.337229	0.000567	0.131739	-0.122595	0.284119	-0.378250	-0.734433	-0.964864	-0.062283	0.055876	-0.249071	0	0
7404	0.629824	1.015095	9.314180	-0.007897	0.100008	-0.105155	0.285802	-0.376877	-0.733899	-0.965167	-0.062033	0.054931	-0.248166	0	0
7405	0.702611	0.613291	9.597302	0.020028	0.076699	-0.086929	0.286852	-0.378497	-0.734327	-0.965400	-0.062188	0.054176	-0.247386	0	0
7406	0.801269	0.436886	9.669985	0.037689	0.065704	-0.066916	0.288168	-0.381341	-0.734781	-0.965548	-0.062444	0.053470	-0.246898	0	0
7407	0.825426	0.412096	9.698126	0.038004	0.058413	-0.049485	0.289595	-0.380375	-0.734643	-0.965668	-0.062776	0.052865	-0.246475	0	0
7408	0.818524	0.448000	9.529325	0.003940	0.054797	-0.024979	0.291023	-0.380640	-0.734140	-0.965737	-0.062708	0.052376	-0.246326	0	0
7409	0.885094	0.542870	9.238616	-0.030428	0.033799	-0.005751	0.291670	-0.380364	-0.733879	-0.965780	-0.062400	0.052199	-0.246272	0	0
7410	1.031623	0.601816	9.061757	-0.101197	0.017519	0.006636	0.291415	-0.380084	-0.734650	-0.965809	-0.061394	0.052347	-0.246380	0	0
7411	1.177681	0.619640	9.092531	-0.149264	0.013182	0.024230	0.290886	-0.375715	-0.735599	-0.965841	-0.059964	0.052678	-0.246539	0	0
7412	1.299143	0.570894	9.016401	-0.177073	-0.007629	0.026019	0.291411	-0.372823	-0.737492	-0.965864	-0.058274	0.053271	-0.246726	0	0
7413	1.400896	0.506256	9.076077	-0.244387	-0.007220	0.029729	0.290756	-0.369682	-0.738464	-0.965920	-0.055966	0.054037	-0.246872	0	0
7414	1.435240	0.568291	9.146377	-0.254625	-0.033684	0.048873	0.289191	-0.365864	-0.739805	-0.965901	-0.053579	0.055084	-0.247245	0	0
7415	1.435416	0.602077	9.163801	-0.242512	-0.042599	0.054042	0.288671	-0.361480	-0.741921	-0.965865	-0.051360	0.056202	-0.247605	0	0
7416	1.518180	0.610935	9.176541	-0.244302	-0.046088	0.053178	0.288394	-0.356299	-0.742207	-0.965820	-0.049100	0.057347	-0.247977	0	0
7417	1.576760	0.639728	9.161073	-0.228724	-0.063849	0.062683	0.286184	-0.352751	-0.744197	-0.965731	-0.047063	0.058642	-0.248414	0	0
7418	1.649579	0.614533	9.188084	-0.204125	-0.043234	0.071406	0.284486	-0.349487	-0.744900	-0.965608	-0.045173	0.059667	-0.248997	0	0
7419	1.737206	0.609538	9.132727	-0.147309	-0.057598	0.067724	0.284741	-0.346338	-0.745748	-0.965464	-0.043909	0.060704	-0.249534	0	0
7420	1.834988	0.663503	9.005343	-0.098698	-0.061665	0.079791	0.281347	-0.343646	-0.745671	-0.965260	-0.043076	0.061650	-0.250232	0	0
7421	1.922401	0.633546	9.012582	-0.002311	-0.086762	0.072477	0.276568	-0.345695	-0.749050	-0.965018	-0.043291	0.062613	-0.250891	0	0
7422	2.004518	0.572081	9.239807	0.052945	-0.099522	0.075790	0.276436	-0.345562	-0.748917	-0.964730	-0.044019	0.063542	-0.251636	0	0
7423	1.926469	0.573260	9.413519	0.108899	-0.080198	0.096606	0.275001	-0.345307	-0.748642	-0.964377	-0.045283	0.064179	-0.252601	0	0
7424	1.829413	0.656948	9.603371	0.146865	-0.067259	0.089531	0.274498	-0.349947	-0.748599	-0.964031	-0.046826	0.064566	-0.253541	0	0
7425	1.911815	0.611911	9.661352	0.150318	-0.056747	0.084336	0.272678	-0.351745	-0.747973	-0.963698	-0.048442	0.064869	-0.254425	0	0
7426	1.975126	0.625624	9.689137	0.125582	-0.044508	0.094046	0.269544	-0.352753	-0.746154	-0.963359	-0.049720	0.065093	-0.255404	0	0
7427	1.814905	0.706133	9.776299	0.140429	-0.032397	0.096621	0.267867	-0.355489	-0.746714	-0.963008	-0.051174	0.065196	-0.256411	0	0
7428	1.649319	0.625889	9.478774	0.116556	-0.035864	0.110617	0.267610	-0.358365	-0.745861	-0.962630	-0.052332	0.065367	-0.257550	0	0
7429	1.799740	0.514983	9.294565	0.118733	-0.056457	0.138498	0.265533	-0.360434	-0.745497	-0.962161	-0.053610	0.065781	-0.258932	0	0
7430	1.925138	0.347314	9.434544	0.148463	-0.033211	0.142005	0.263972	-0.361409	-0.745116	-0.961682	-0.055046	0.065861	-0.260383	0	0
7431	1.934212	0.373249	10.156168	0.189412	-0.048001	0.166271	0.263196	-0.364700	-0.744137	-0.961098	-0.056958	0.066027	-0.262081	0	0
7432	1.768238	0.333023	10.411215	0.221946	-0.034578	0.185385	0.260859	-0.369103	-0.742779	-0.960450	-0.059075	0.065951	-0.264000	0	0
7433	1.588573	0.388630	10.350788	0.144375	-0.005922	0.182169	0.260997	-0.372106	-0.742320	-0.959866	-0.060419	0.065840	-0.265840	0	0
7434	1.572856	0.543390	9.975676	0.047787	0.012313	0.184225	0.258645	-0.373789	-0.740390	-0.959344	-0.060740	0.065774	-0.267664	0	0
7435	1.555814	0.515881	9.842522	-0.002717	-0.004586	0.173856	0.256308	-0.374216	-0.740771	-0.958865	-0.060665	0.066034	-0.269326	0	0
7436	1.890769	0.432014	10.143481	0.000683	-0.017035	0.177364	0.256051	-0.376134	-0.740288	-0.958363	-0.060617	0.066371	-0.271037	0	0
7437	1.004995	0.442854	10.289988	0.019809	0.011135	0.168528	0.255272	-0.377099	-0.740041	-0.957891	-0.060704	0.066413	-0.272669	0	0
7438	1.330743	0.299667	9.815590	0.024951	0.000584	0.168544	0.253310	-0.377270	-0.738733	-0.957404	-0.060847	0.066509	-0.274320	0	0
7439	1.253667	0.436208	9.819313	0.019719	-0.011667	0.173732	0.252918	-0.377550	-0.738477	-0.956899	-0.060977	0.066769	-0.275984	0	0
7440	1.373868	0.540766	9.488767	0.020208	-0.036026	0.168433	0.250835	-0.377710	-0.738205	-0.956387	-0.061174	0.067229	-0.277601	0	0
7441	1.434431	0.501059	9.520697	-0.018924	-0.049646	0.163289	0.249534	-0.378408	-0.737950	-0.955904	-0.061037	0.067950	-0.279113	0	0
7442	1.473037	0.456387	9.579695	-0.063341	-0.057868	0.151194	0.247188	-0.378984	-0.737296	-0.955465	-0.060509	0.068839	-0.280510	0	0
7443	1.589885	0.414619	9.314931	-0.119963	-0.086125	0.142577	0.244848	-0.378868	-0.737536	-0.955071	-0.059514	0.070178	-0.281731	0	0
7444	1.638662	0.415282	9.216973	-0.157964	-0.092012	0.146167	0.243016	-0.376296	-0.737473	-0.954673	-0.058180	0.071655	-0.282984	0	0
7445	1.579332	0.328989	9.604479	-0.171788	-0.091950	0.146210	0.241441	-0.373041	-0.737398	-0.954285	-0.056696	0.073197	-0.284196	0	0
7446	1.480751	0.221659	10.169326	-0.159396	-0.081762	0.154926	0.237674	-0.372520	-0.738399	-0.953859	-0.055312	0.074585	-0.285535	0	0
7447	1.295777	0.300738	10.625033	-0.126494	-0.059217	0.149628	0.235978	-0.371446	-0.738366	-0.953452	-0.054148	0.075680	-0.286827	0	0
7448	1.146293	0.594896	10.918354	-0.079708	-0.036837	0.149504	0.235836	-0.368037	-0.738558	-0.953028	-0.053398	0.076409	-0.288181	0	0
7449	1.071257	1.014508	10.562907	-0.074219	0.001640	0.150410	0.233487	-0.367934	-0.737760	-0.952632	-0.052551	0.076766	-0.289548	0	0
7450	1.225045	1.378141	9.823699	-0.078534	-0.009971	0.119840	0.232307	-0.367274	-0.736961	-0.952291	-0.051762	0.077216	-0.290691	0	0
7451	1.428472	1.514228	9.210840	-0.086282	-0.023333	0.088436	0.232436	-0.367548	-0.736707	-0.952056	-0.050938	0.077810	-0.291445	0	0
7452	1.653181	1.222159	9.109494	-0.095707	-0.052596	0.062277	0.230744	-0.366742	-0.737069	-0.951853	-0.050154	0.078686	-0.292007	0	0
7453	1.865109	0.880827	9.303105	-0.078964	-0.061157	0.037851	0.229951	-0.364028	-0.736750	-0.951729	-0.049565	0.079596	-0.292266	0	0
7454	2.020017	0.754863	9.380050	-0.089835	-0.067776	0.016968	0.228387	-0.363086	-0.736980	-0.951649	-0.048915	0.080578	-0.292366	0	0
7455	2.068817	0.808562	9.534632	-0.131756	-0.062778	-0.003827	0.226812	-0.359558	-0.736900	-0.951667	-0.047873	0.081640	-0.292186	0	0
7456	2.040195	0.919791	9.594981	-0.133982	-0.058885	-0.026503	0.226801	-0.355871	-0.737347	-0.951745	-0.046811	0.082647	-0.291821	0	0
7457	1.989328	0.949897	9.545743	-0.115296	-0.041156	-0.049198	0.226802	-0.353266	-0.738593	-0.951900	-0.045914	0.083436	-0.291233	0	0
7458	1.923426	0.918657	9.568609	-0.060328	-0.037774	-0.066800	0.225889	-0.355472	-0.737332	-0.952059	-0.045530	0.084006	-0.290608	0	0
7459	1.864207	0.787463	9.626214	-0.005229	-0.031842	-0.080895	0.225229	-0.354258	-0.736785	-0.952261	-0.045692	0.084373	-0.289814	0	0
7460	1.858844	0.691025	9.571703	0.020488	-0.019527	-0.097499	0.225358	-0.353299	-0.737027	-0.952498	-0.046047	0.084522	-0.288935	0	0
7461	1.922127	0.672340	9.456187	-0.013962	-0.007025	-0.098225	0.223799	-0.353996	-0.737029	-0.952773	-0.046076	0.084671	-0.287979	0	0
7462	1.965776	0.638456	9.413540	-0.021219	-0.013750	-0.111297	0.223517	-0.353211	-0.734677	-0.953061	-0.046031	0.084877	-0.286969	0	0
7463	2.023234	0.528206	9.681797	-0.010062	0.000259	-0.121734	0.224685	-0.350598	-0.735542	-0.953405	-0.046101	0.084936	-0.285796	0	0
7464	2.090943	0.482410	9.820001	0.022051	0.015718	-0.122639	0.225065	-0.350336	-0.734372	-0.953742	-0.046390	0.084734	-0.284683	0	0
7465	2.162112	0.577049	9.766441	0.055010	0.038237	-0.126160	0.226892	-0.351681	-0.734411	-0.954097	-0.046981	0.084245	-0.283540	0	0
7466	2.045202	0.597565	9.977642	0.061969	0.032859	-0.120980	0.227275	-0.351004	-0.733752	-0.954417	-0.047602	0.083765	-0.282500	0	0
7467	1.768865	0.513390	10.781763	0.063756	0.055634	-0.127926	0.228041	-0.352939	-0.731071	-0.954783	-0.048228	0.083083	-0.281355	0	0
7468	1.596992	0.674561	10.826763	0.076089	0.094990	-0.133127	0.230777	-0.353592	-0.731233	-0.955167	-0.048822	0.081962	-0.280275	0	0
7469	1.670274	1.004730	10.103465	0.071069	0.094080	-0.122677	0.232195	-0.352366	-0.730052	-0.955543	-0.049408	0.080890	-0.279203	0	0
7470	1.894836	0.945226	9.162917	0.063603	0.091155	-0.149671	0.235051	-0.353582	-0.728669	-0.955977	-0.049903	0.079833	-0.277927	0	0
7471	1.946767	0.702565	9.337419	0.054369	0.064378	-0.167130	0.238192	-0.357362	-0.729155	-0.956454	-0.050457	0.079071	-0.276401	0	0
7472	2.008214	0.423370	9.516023	0.011186	0.065563	-0.169577	0.239218	-0.358199	-0.726843	-0.956931	-0.050542	0.078390	-0.274926	0	0
7473	1.978924	0.431931	9.642714	0.013060	0.061901	-0.160875	0.241033	-0.356958	-0.726573	-0.957403	-0.050701	0.077771	-0.273425	0	0
7474	1.857515	0.513315	9.840359	-0.011649	0.054536	-0.179167	0.241538	-0.354782	-0.725755	-0.957919	-0.050599	0.077256	-0.271777	0	0
7475	1.597312	0.613237	10.225470	-0.029051	0.041540	-0.176584	0.242959	-0.354648	-0.724465	-0.958434	-0.050419	0.076936	-0.270080	0	0
7476	1.414675	0.581184	10.192917	-0.044389	0.057403	-0.174775	0.244906	-0.352853	-0.724704	-0.958943	-0.049995	0.076482	-0.268477	0	0
7477	1.142327	0.534420	9.803915	-0.054431	0.071477	-0.168641	0.246472	-0.351186	-0.725980	-0.959467	-0.049477	0.075940	-0.266849	0	0
7478	1.025601	0.453320	9.326095	-0.063350	0.047245	-0.173059	0.248659	-0.349420	-0.723755	-0.959966	-0.048896	0.075635	-0.265243	0	0
7479	0.946610	0.206907	9.062941	-0.019797	0.045011	-0.160969	0.249828	-0.349138	-0.723629	-0.960428	-0.048763	0.075250	-0.263698	0	0
7480	0.948012	0.020461	9.021518	0.013227	0.007689	-0.138473	0.250862	-0.348317	-0.723101	-0.960760	-0.048996	0.075138	-0.262476	0	0
7481	0.960127	0.029078	9.110939	0.013820	-0.005110	-0.105364	0.251905	-0.347755	-0.723616	-0.961021	-0.049255	0.075164	-0.261463	0	0
7482	0.984814	0.160790	9.472976	0.019117	-0.014136	-0.093200	0.252160	-0.348309	-0.722721	-0.961214	-0.049568	0.075269	-0.260664	0	0
7483	1.005411	0.428355	9.844304	0.017893	-0.018152	-0.063573	0.250975	-0.346970	-0.721648	-0.961354	-0.049854	0.075422	-0.260047	0	0
7484	1.002047	0.750096	10.163694	-0.016689	-0.026797	-0.054805	0.251508	-0.347494	-0.722960	-0.961454	-0.049827	0.075760	-0.259586	0	0
7485	1.076359	0.991406	10.233202	-0.063246	-0.023082	-0.047694	0.250439	-0.346452	-0.719948	-0.961590	-0.049333	0.076169	-0.259056	0	0
7486	1.269732	1.105899	9.837798	-0.063165	-0.019708	-0.046023	0.250676	-0.347853	-0.721794	-0.961683	-0.048837	0.076562	-0.258688	0	0
7487	1.512924	0.994840	9.375449	-0.045954	-0.028552	-0.047797	0.251712	-0.347028	-0.721526	-0.961805	-0.048533	0.076976	-0.258167	0	0
7488	1.686338	0.671491	9.289368	-0.038969	-0.042722	-0.042564	0.249501	-0.346088	-0.722140	-0.961874	-0.048322	0.077533	-0.257784	0	0
7489	1.804213	0.430606	9.251743	-0.037214	-0.056826	-0.038205	0.249492	-0.345691	-0.721225	-0.961944	-0.048170	0.078202	-0.257349	0	0
7490	1.866893	0.316748	9.183307	-0.053325	-0.060444	-0.024191	0.247928	-0.344751	-0.721325	-0.961958	-0.047853	0.078975	-0.257120	0	0
7491	1.889028	0.364698	9.219793	-0.060823	-0.051818	-0.014551	0.246607	-0.339450	-0.721212	-0.961980	-0.047441	0.079671	-0.256896	0	0
7492	1.804448	0.490205	9.349426	-0.037889	-0.047082	0.006304	0.245821	-0.339328	-0.720685	-0.961930	-0.047209	0.080292	-0.256935	0	0
7493	1.805084	0.592578	9.309712	-0.003245	-0.040371	0.007956	0.245049	-0.339596	-0.721593	-0.961875	-0.047306	0.080743	-0.256979	0	0
7494	1.761551	0.641315	9.325937	-0.003011	-0.019422	0.009748	0.245185	-0.341230	-0.721625	-0.961810	-0.047340	0.081008	-0.257133	0	0
7495	1.785685	0.593354	9.254488	-0.020139	-0.021156	0.016779	0.244008	-0.340155	-0.721337	-0.961756	-0.047222	0.081323	-0.257257	0	0
7496	1.824235	0.506819	9.148262	-0.030535	-0.019273	0.013340	0.243359	-0.338789	-0.722083	-0.961704	-0.046985	0.081660	-0.257391	0	0
7497	1.891753	0.390360	9.091783	-0.004305	-0.023213	0.027230	0.243338	-0.337177	-0.720236	-0.961613	-0.047018	0.081961	-0.257629	0	0
7498	1.944310	0.243086	9.199839	0.006153	-0.018087	0.027239	0.242561	-0.339097	-0.719879	-0.961506	-0.047120	0.082199	-0.257933	0	0
7499	1.929168	0.178743	9.311000	0.004704	-0.023491	0.043031	0.242211	-0.338900	-0.719741	-0.961369	-0.047222	0.082490	-0.258330	0	0
7500	1.963095	0.154219	9.307446	-0.010665	-0.009436	0.044868	0.242855	-0.339316	-0.718716	-0.961234	-0.047125	0.082697	-0.258785	0	0
7501	2.004193	0.137632	9.458785	-0.018750	0.000730	0.065864	0.240505	-0.338254	-0.718289	-0.961069	-0.046915	0.082829	-0.259394	0	0
7502	2.015895	0.091875	9.637019	-0.025939	0.005592	0.090330	0.240767	-0.338248	-0.718551	-0.960833	-0.046594	0.082953	-0.260282	0	0
7503	2.040001	0.075804	9.754864	-0.056159	0.016337	0.086966	0.240363	-0.337176	-0.717359	-0.960643	-0.045959	0.083045	-0.261069	0	0
7504	2.089237	0.135855	9.553637	-0.067036	0.037289	0.094035	0.241269	-0.336353	-0.717090	-0.960441	-0.045158	0.082973	-0.261971	0	0
7505	2.001646	0.131998	9.531394	-0.098437	0.045927	0.115944	0.240482	-0.336096	-0.716431	-0.960215	-0.044010	0.082908	-0.263015	0	0
7506	1.947103	0.003588	9.772928	-0.089373	0.049053	0.132507	0.240992	-0.336381	-0.715013	-0.959920	-0.042934	0.082796	-0.264300	0	0
7507	1.902951	-0.036102	9.884750	-0.075280	0.055786	0.141206	0.240732	-0.335698	-0.715387	-0.959621	-0.041952	0.082588	-0.265608	0	0
7508	1.847113	-0.016116	9.876640	-0.047036	0.084190	0.155149	0.241508	-0.333641	-0.715742	-0.959281	-0.041167	0.082038	-0.267124	0	0
7509	1.933144	0.083151	9.612175	-0.041363	0.084665	0.177813	0.241497	-0.333657	-0.714444	-0.958887	-0.040397	0.081479	-0.268822	0	0
7510	2.062280	0.104425	9.563496	-0.045040	0.086587	0.167380	0.240968	-0.333950	-0.713279	-0.958499	-0.039617	0.080903	-0.270490	0	0
7511	2.122761	0.098394	9.842852	-0.025548	0.090409	0.188281	0.240973	-0.334353	-0.713676	-0.958067	-0.038973	0.080254	-0.272301	0	0
7512	2.035299	0.114111	9.806359	-0.027127	0.085937	0.196979	0.240717	-0.336407	-0.713195	-0.957579	-0.038343	0.079647	-0.274278	0	0
7513	1.792283	0.155631	9.752037	-0.030336	0.087609	0.207418	0.241864	-0.333553	-0.711591	-0.957085	-0.037644	0.079047	-0.276265	0	0
7514	1.558613	0.154429	9.822785	-0.072012	0.082847	0.200512	0.242120	-0.334380	-0.710701	-0.956605	-0.036586	0.078597	-0.278191	0	0
7515	1.322728	0.205805	9.969384	-0.084146	0.084759	0.198768	0.242628	-0.332200	-0.710143	-0.956144	-0.035381	0.078165	-0.280048	0	0
7516	1.271425	0.229560	10.275955	-0.089645	0.086751	0.184826	0.241448	-0.333872	-0.708221	-0.955689	-0.034160	0.077717	-0.281870	0	0
7517	1.296102	0.333620	10.504443	-0.085122	0.082975	0.197881	0.242886	-0.333436	-0.709261	-0.955220	-0.032947	0.077296	-0.283714	0	0
7518	1.290043	0.512856	10.323137	-0.092757	0.089972	0.203135	0.244183	-0.334390	-0.708251	-0.954701	-0.031674	0.076832	-0.285726	0	0
7519	1.371380	0.611473	9.901404	-0.103580	0.058745	0.196971	0.243139	-0.332074	-0.708977	-0.954212	-0.030361	0.076689	-0.287536	0	0
7520	1.439506	0.530512	9.487104	-0.074651	0.043096	0.181157	0.243520	-0.331398	-0.708188	-0.953711	-0.029409	0.076614	-0.289311	0	0
7521	1.477310	0.299258	9.298942	-0.073705	0.006773	0.158401	0.243921	-0.333023	-0.708741	-0.953276	-0.028567	0.076868	-0.290758	0	0
7522	1.488135	0.063932	9.280816	-0.101601	-0.022721	0.157552	0.242352	-0.331679	-0.708444	-0.952782	-0.027571	0.077490	-0.292305	0	0
7523	1.350819	-0.071123	9.529009	-0.163298	-0.029022	0.143753	0.240645	-0.328018	-0.708231	-0.952380	-0.025987	0.078340	-0.293531	0	0
7524	1.166029	0.000493	9.781240	-0.207429	-0.037452	0.146441	0.240125	-0.325965	-0.709225	-0.951942	-0.024030	0.079410	-0.294826	0	0
7525	0.986950	0.208522	9.984441	-0.173291	-0.023324	0.123655	0.237641	-0.324362	-0.708527	-0.951597	-0.022346	0.080221	-0.295851	0	0
7526	0.946560	0.406223	10.135871	-0.111431	-0.033253	0.114698	0.236077	-0.320542	-0.709998	-0.951221	-0.021316	0.080960	-0.296935	0	0
7527	1.059655	0.576946	9.973480	-0.058284	-0.021917	0.091895	0.234391	-0.321372	-0.710391	-0.950942	-0.020754	0.081399	-0.297747	0	0
7528	1.264424	0.574262	9.617664	-0.051089	-0.035609	0.070930	0.234509	-0.320293	-0.709333	-0.950673	-0.020342	0.081971	-0.298476	0	0
7529	1.468091	0.395978	9.339268	-0.102285	-0.043842	0.062381	0.234386	-0.320557	-0.710116	-0.950470	-0.019463	0.082741	-0.298967	0	0
7530	1.661587	0.158574	9.147422	-0.169963	-0.051906	0.050397	0.231778	-0.317575	-0.710817	-0.950274	-0.017986	0.083819	-0.299382	0	0
7531	1.777504	0.002509	9.123155	-0.206845	-0.068792	0.029556	0.230081	-0.314994	-0.711403	-0.950162	-0.016222	0.085135	-0.299468	0	0
7532	1.830758	-0.025751	9.223206	-0.191280	-0.060144	0.026059	0.230200	-0.311034	-0.711845	-0.950041	-0.014584	0.086352	-0.299589	0	0
7533	1.799672	0.078324	9.273825	-0.171083	-0.068708	0.006771	0.228500	-0.307635	-0.712416	-0.949983	-0.013187	0.087559	-0.299487	0	0
7534	1.792031	0.020092	9.278015	-0.166909	-0.054532	-0.007153	0.227588	-0.305863	-0.713153	-0.949953	-0.011794	0.088644	-0.299320	0	0
7535	1.830836	0.046164	9.524434	-0.144160	-0.052565	-0.033376	0.225618	-0.302757	-0.712299	-0.950020	-0.010649	0.089615	-0.298861	0	0
7536	1.747217	-0.126798	9.427062	-0.109637	-0.063284	-0.033502	0.226149	-0.301501	-0.714225	-0.950054	-0.009848	0.090608	-0.298482	0	0
7537	1.731739	-0.272650	9.459238	-0.070894	-0.024711	-0.059660	0.224059	-0.300712	-0.713546	-0.950213	-0.009343	0.091093	-0.297841	0	0
7538	1.717494	-0.221008	9.409460	-0.018236	-0.021541	-0.063302	0.223785	-0.298816	-0.712728	-0.950361	-0.009314	0.091415	-0.297271	0	0
7539	1.736812	-0.234024	9.474196	0.031710	-0.000675	-0.080829	0.224033	-0.298009	-0.711676	-0.950595	-0.009735	0.091365	-0.296524	0	0
7540	1.746680	-0.219065	9.430603	0.057287	-0.021729	-0.087069	0.224554	-0.299101	-0.711183	-0.950809	-0.010444	0.091461	-0.295784	0	0
7541	1.819557	-0.248312	9.384925	0.051910	-0.009227	-0.101832	0.224562	-0.302106	-0.710722	-0.951093	-0.011104	0.091431	-0.294855	0	0
7542	1.877689	-0.297171	9.368361	0.036244	-0.017833	-0.103542	0.223386	-0.302810	-0.709820	-0.951350	-0.011619	0.091551	-0.293969	0	0
7543	1.891277	-0.416923	9.652022	0.019063	-0.005493	-0.105184	0.223643	-0.302538	-0.709557	-0.951648	-0.011958	0.091583	-0.292977	0	0
7544	1.777996	-0.515894	10.350485	0.022635	-0.000408	-0.101692	0.224165	-0.303078	-0.709571	-0.951921	-0.012290	0.091577	-0.292078	0	0
7545	1.617983	-0.311739	10.889711	0.036451	0.013490	-0.104351	0.224955	-0.303057	-0.710614	-0.952230	-0.012731	0.091374	-0.291111	0	0
7546	1.732835	0.072830	10.263067	0.021732	0.043571	-0.115590	0.222581	-0.300936	-0.707702	-0.952577	-0.012940	0.090949	-0.290098	0	0
7547	1.952658	0.120187	9.759933	0.019132	0.041857	-0.115563	0.224139	-0.300103	-0.707696	-0.952945	-0.013153	0.090525	-0.289012	0	0
7548	2.169812	-0.171904	9.886337	0.017735	0.035191	-0.139935	0.226227	-0.302404	-0.707367	-0.953349	-0.013371	0.090188	-0.287771	0	0
7549	2.416504	-0.415145	9.961912	0.021045	0.029950	-0.146873	0.227255	-0.301592	-0.706061	-0.953792	-0.013669	0.089875	-0.286387	0	0
7550	2.567238	-0.449653	9.892572	-0.006456	0.042342	-0.145859	0.228294	-0.302134	-0.705560	-0.954213	-0.013643	0.089538	-0.285087	0	0
7551	2.543360	-0.403902	9.724303	-0.009254	0.046950	-0.157187	0.229731	-0.301561	-0.706597	-0.954698	-0.013616	0.089159	-0.283578	0	0
7552	2.417238	-0.385351	9.461168	-0.051100	0.043226	-0.172800	0.229204	-0.301440	-0.705813	-0.955187	-0.013188	0.088935	-0.282019	0	0
7553	2.187984	-0.489525	9.402034	-0.100438	0.061363	-0.186586	0.230617	-0.297066	-0.705608	-0.955773	-0.012277	0.088680	-0.280149	0	0
7554	1.919379	-0.640923	9.473871	-0.116882	0.065119	-0.191787	0.232163	-0.294195	-0.705044	-0.956353	-0.011170	0.088430	-0.278290	0	0
7555	1.636538	-0.715347	9.619764	-0.089023	0.075385	-0.188385	0.233457	-0.292549	-0.704891	-0.956945	-0.010320	0.088010	-0.276411	0	0
7556	1.281116	-0.686580	9.928589	-0.065742	0.071768	-0.188518	0.234749	-0.291454	-0.704230	-0.957485	-0.009688	0.087553	-0.274704	0	0
7557	1.043871	-0.471342	9.963764	-0.061218	0.078649	-0.179849	0.236700	-0.290065	-0.704736	-0.958048	-0.009072	0.087016	-0.272930	0	0
7558	1.089218	-0.227626	9.837873	-0.088687	0.096291	-0.176249	0.238382	-0.288692	-0.704202	-0.958565	-0.008143	0.086388	-0.271336	0	0
7559	1.245405	-0.151083	9.818407	-0.128450	0.090383	-0.172645	0.240707	-0.286503	-0.703008	-0.959116	-0.006841	0.085913	-0.269570	0	0
7560	1.410901	-0.175018	9.659299	-0.182834	0.083693	-0.167245	0.241478	-0.283494	-0.703215	-0.959597	-0.005035	0.085660	-0.267975	0	0
7561	1.541799	-0.281710	9.548231	-0.226971	0.058548	-0.160179	0.242237	-0.277760	-0.703238	-0.960080	-0.002863	0.085753	-0.266240	0	0
7562	1.638181	-0.431375	9.618926	-0.254600	0.053442	-0.158337	0.244316	-0.272809	-0.705102	-0.960521	-0.000435	0.085983	-0.264588	0	0
7563	1.540181	-0.503447	9.847740	-0.237090	0.044333	-0.144463	0.244957	-0.270898	-0.704809	-0.960935	0.001812	0.086238	-0.262990	0	0
7564	1.428572	-0.412332	10.035612	-0.190076	0.036653	-0.123713	0.245860	-0.267472	-0.705527	-0.961230	0.003597	0.086458	-0.261819	0	0
7565	1.288058	-0.286092	10.142338	-0.153969	0.042910	-0.094178	0.246501	-0.264876	-0.705481	-0.961504	0.005084	0.086503	-0.260773	0	0
7566	1.172263	-0.133491	10.040660	-0.128938	0.035728	-0.090817	0.246612	-0.261065	-0.704888	-0.961726	0.006313	0.086570	-0.259902	0	0
7567	1.172907	-0.063195	9.828596	-0.078636	0.035239	-0.082252	0.248819	-0.259406	-0.705002	-0.961962	0.007060	0.086484	-0.259036	0	0
7568	1.318627	-0.200084	9.363287	-0.040512	0.017338	-0.072786	0.248166	-0.258868	-0.704986	-0.962129	0.007408	0.086498	-0.258402	0	0
7569	1.487383	-0.489313	9.268116	-0.022170	0.002986	-0.061485	0.247367	-0.257258	-0.703522	-0.962286	0.007542	0.086573	-0.257785	0	0
7570	1.598208	-0.709442	9.114739	-0.026323	-0.018202	-0.047538	0.246850	-0.256984	-0.704032	-0.962361	0.007685	0.086890	-0.257396	0	0
7571	1.675447	-0.839875	8.997312	-0.049418	-0.018185	-0.038724	0.246856	-0.256151	-0.705183	-0.962438	0.008052	0.087240	-0.256976	0	0
7572	1.645911	-0.920856	8.880631	-0.059159	-0.022063	-0.009919	0.245935	-0.254256	-0.704880	-0.962414	0.008535	0.087676	-0.256902	0	0
7573	1.580195	-0.925109	8.877247	-0.071741	-0.036319	0.013618	0.245017	-0.252495	-0.704709	-0.962338	0.009125	0.088255	-0.256969	0	0
7574	1.568670	-0.831780	8.786842	-0.071863	-0.053828	0.017046	0.244491	-0.252234	-0.704182	-0.962216	0.009672	0.089027	-0.257140	0	0
7575	1.530040	-0.759778	8.890443	-0.050928	-0.069999	0.034371	0.243961	-0.250334	-0.703881	-0.962057	0.009998	0.089877	-0.257427	0	0
7576	1.520649	-0.680739	8.993467	-0.038403	-0.070446	0.055259	0.240584	-0.252551	-0.703641	-0.961822	0.010215	0.090718	-0.258000	0	0
7577	1.560228	-0.553304	9.071840	-0.034606	-0.077824	0.076154	0.238760	-0.250379	-0.704364	-0.961547	0.010402	0.091597	-0.258705	0	0
7578	1.662931	-0.462129	9.087713	-0.029616	-0.090087	0.074367	0.237589	-0.248881	-0.705105	-0.961257	0.010506	0.092602	-0.259421	0	0
7579	1.686636	-0.484232	9.532319	-0.005064	-0.090629	0.091749	0.236153	-0.250547	-0.703830	-0.960930	0.010385	0.093527	-0.260303	0	0
7580	1.739503	-0.552841	9.769802	0.033363	-0.073668	0.102170	0.234334	-0.251247	-0.703830	-0.960579	0.009949	0.094208	-0.261370	0	0
7581	1.802710	-0.540090	9.884733	0.066834	-0.053315	0.122201	0.231998	-0.252905	-0.703846	-0.960211	0.009259	0.094584	-0.262607	0	0
7582	1.783489	-0.482542	9.963469	0.074904	-0.043053	0.131793	0.230838	-0.255231	-0.704143	-0.959810	0.008532	0.094858	-0.263998	0	0
7583	1.774109	-0.437847	9.879586	0.088517	-0.033074	0.157071	0.228616	-0.255679	-0.702708	-0.959366	0.007715	0.094979	-0.265587	0	0
7584	1.798458	-0.497591	9.556177	0.080278	-0.033252	0.173674	0.228086	-0.256522	-0.701164	-0.958863	0.007004	0.095141	-0.267359	0	0
7585	1.811946	-0.698645	9.509425	0.052423	-0.038783	0.203419	0.225760	-0.259262	-0.701850	-0.958280	0.006561	0.095411	-0.269356	0	0
7586	1.834873	-0.888744	9.782187	0.038842	-0.020179	0.243661	0.224448	-0.259566	-0.700419	-0.957585	0.006347	0.095553	-0.271773	0	0
7587	1.848723	-0.950950	10.129608	0.049398	-0.007027	0.285548	0.222890	-0.262593	-0.699430	-0.956797	0.006104	0.095521	-0.274550	0	0
7588	1.883515	-0.797477	10.271408	0.074069	0.017238	0.337871	0.223407	-0.263553	-0.698544	-0.955867	0.005746	0.095201	-0.277890	0	0
7589	2.071379	-0.417942	9.604270	0.105952	0.033143	0.369208	0.221202	-0.266031	-0.698317	-0.954867	0.005150	0.094624	-0.281511	0	0
7590	2.176299	-0.360947	9.636552	0.097604	0.039979	0.380602	0.219646	-0.269603	-0.697338	-0.953806	0.004668	0.094017	-0.285295	0	0
7591	2.137892	-0.575905	10.229951	0.148435	0.040755	0.411007	0.218736	-0.270982	-0.696840	-0.952665	0.003719	0.093246	-0.289345	0	0
7592	2.049827	-0.597953	10.536719	0.203449	0.068047	0.424871	0.217434	-0.275109	-0.694835	-0.951479	0.002354	0.092062	-0.293609	0	0
7593	1.929390	-0.374328	10.600789	0.220293	0.092231	0.436188	0.217181	-0.280448	-0.693251	-0.950273	0.000890	0.090590	-0.297951	0	0
7594	1.819857	0.007085	10.434435	0.244816	0.125247	0.440513	0.216934	-0.284818	-0.692816	-0.949035	-0.000688	0.088734	-0.302421	0	0
7595	1.743596	0.224697	10.129403	0.266661	0.149591	0.442226	0.217198	-0.289609	-0.691095	-0.947811	-0.002431	0.086573	-0.306845	0	0
7596	1.709729	0.217624	9.917035	0.244996	0.164816	0.431859	0.216961	-0.295884	-0.690957	-0.946580	-0.003898	0.084337	-0.311221	0	0
7597	1.821482	0.127843	9.608128	0.194595	0.157528	0.420670	0.219047	-0.300656	-0.689249	-0.945381	-0.004969	0.082321	-0.315362	0	0
7598	1.835496	0.002871	9.484974	0.147957	0.161422	0.418214	0.217872	-0.304513	-0.686981	-0.944154	-0.005538	0.080417	-0.319494	0	0
7599	1.776572	-0.107201	9.387927	0.106215	0.165512	0.402649	0.219694	-0.306141	-0.686247	-0.942981	-0.005774	0.078607	-0.323380	0	0
7600	1.737348	-0.155543	9.400249	0.080043	0.162393	0.392248	0.219949	-0.307517	-0.684979	-0.941818	-0.005715	0.076907	-0.327156	0	0
7601	1.625322	-0.155572	9.489993	0.061011	0.141441	0.400950	0.219437	-0.310251	-0.684769	-0.940599	-0.005611	0.075472	-0.330977	0	0
7602	1.411890	-0.028030	9.535475	0.051176	0.132995	0.391314	0.220221	-0.312981	-0.683920	-0.939375	-0.005379	0.074141	-0.334737	0	0
7603	1.202723	0.024989	9.732322	0.042059	0.145109	0.404422	0.220339	-0.312313	-0.682740	-0.938114	-0.005087	0.072730	-0.338564	0	0
7604	1.004228	0.229048	9.870546	0.049248	0.148364	0.418316	0.221775	-0.314350	-0.682271	-0.936790	-0.004762	0.071261	-0.342526	0	0
7605	0.830077	0.410053	9.879566	0.017828	0.145334	0.407886	0.221503	-0.315605	-0.680218	-0.935484	-0.004248	0.069922	-0.346356	0	0
7606	0.816705	0.563965	9.579438	0.021309	0.152365	0.407002	0.222277	-0.314922	-0.679692	-0.934166	-0.003656	0.068507	-0.350181	0	0
7607	0.857317	0.799751	9.296177	0.033250	0.138310	0.408651	0.223193	-0.316412	-0.679727	-0.932818	-0.003326	0.067170	-0.354015	0	0
7608	1.062174	0.823146	8.996413	0.100200	0.113492	0.398818	0.223061	-0.318611	-0.678472	-0.931466	-0.003613	0.065837	-0.357804	0	0
7609	1.202545	0.686399	8.962173	0.177359	0.092236	0.378506	0.222027	-0.321627	-0.677875	-0.930156	-0.004833	0.064413	-0.361438	0	0
7610	1.274779	0.561604	8.997464	0.226663	0.061011	0.393127	0.220727	-0.324381	-0.676752	-0.928749	-0.006490	0.063113	-0.365238	0	0
7611	1.449475	0.523448	9.239830	0.299840	0.042091	0.389404	0.220863	-0.329033	-0.675287	-0.927321	-0.009043	0.061712	-0.369034	0	0
7612	1.378497	0.494886	9.463797	0.376327	0.051726	0.404903	0.219439	-0.336303	-0.672825	-0.925807	-0.012114	0.059947	-0.373017	0	0
7613	1.035902	0.568757	9.414657	0.424026	0.055736	0.410820	0.219569	-0.339044	-0.671582	-0.924237	-0.015767	0.057959	-0.377065	0	0
7614	1.085784	0.712890	9.071772	0.433604	0.067078	0.409941	0.216716	-0.348654	-0.668376	-0.922642	-0.019307	0.055835	-0.381104	0	0
7615	0.958995	0.729832	9.394516	0.410995	0.062928	0.406488	0.216200	-0.354687	-0.666026	-0.921030	-0.022827	0.053826	-0.385079	0	0
7616	1.051055	0.665648	9.420527	0.371385	0.083345	0.403193	0.215049	-0.363991	-0.664253	-0.919419	-0.025733	0.051786	-0.389004	0	0
7617	1.157714	0.619715	9.540882	0.324334	0.071623	0.391108	0.215952	-0.368520	-0.661105	-0.917835	-0.028437	0.050026	-0.392770	0	0
7618	1.188795	0.550037	9.672329	0.328828	0.066808	0.361438	0.215044	-0.372363	-0.659747	-0.916344	-0.031035	0.048291	-0.396256	0	0
7619	1.157413	0.575581	9.581419	0.315639	0.050148	0.319552	0.213619	-0.378950	-0.657401	-0.914989	-0.033783	0.046741	-0.399336	0	0
7620	1.035790	0.553930	9.438659	0.346276	0.046820	0.298501	0.213611	-0.383076	-0.654497	-0.913690	-0.036649	0.045097	-0.402235	0	0
7621	0.889775	0.550293	9.441979	0.380162	0.047122	0.266980	0.211294	-0.391835	-0.653614	-0.912482	-0.040020	0.043295	-0.404846	0	0
7622	0.865551	0.565269	9.423384	0.465990	0.034601	0.245754	0.210517	-0.398008	-0.651135	-0.911300	-0.044050	0.041257	-0.407296	0	0
7623	0.887348	0.564152	9.507600	0.487585	0.020991	0.212511	0.209856	-0.404886	-0.646724	-0.910208	-0.048522	0.039230	-0.409425	0	0
7624	0.855384	0.547532	9.718731	0.486707	-0.008295	0.186262	0.209602	-0.411187	-0.644510	-0.909193	-0.052938	0.037469	-0.411293	0	0
7625	0.679162	0.497995	10.385455	0.505532	0.002202	0.174009	0.209351	-0.418855	-0.642064	-0.908190	-0.057649	0.035513	-0.413046	0	0
7626	0.552713	0.513502	10.398281	0.503526	0.014783	0.155712	0.208560	-0.424363	-0.638274	-0.907248	-0.062130	0.033455	-0.414634	0	0
7627	0.933907	0.796473	10.412872	0.474294	0.053459	0.149831	0.206745	-0.431501	-0.635806	-0.906331	-0.066334	0.031142	-0.416165	0	0
7628	1.186228	0.936610	9.614944	0.439446	0.029339	0.148137	0.207388	-0.436169	-0.632659	-0.905422	-0.070174	0.029211	-0.417652	0	0
7629	1.314850	0.856658	9.501890	0.373133	0.007432	0.128233	0.206872	-0.441652	-0.630686	-0.904612	-0.073654	0.027724	-0.418909	0	0
7630	1.367086	0.669650	9.691703	0.361522	-0.013341	0.118643	0.206081	-0.445927	-0.627391	-0.903838	-0.076973	0.026483	-0.420061	0	0
7631	1.458696	0.523200	9.694765	0.326426	0.012197	0.120592	0.205046	-0.452920	-0.624926	-0.903069	-0.080000	0.025150	-0.421229	0	0
7632	1.461028	0.540617	9.874115	0.293582	0.011532	0.121558	0.204925	-0.457981	-0.623727	-0.902318	-0.082598	0.023972	-0.422404	0	0
7633	1.410048	0.636263	10.264017	0.252647	0.050087	0.131367	0.206343	-0.460319	-0.620929	-0.901554	-0.084781	0.022623	-0.423675	0	0
7634	1.289097	0.820658	10.584168	0.185778	0.099426	0.136900	0.204521	-0.462943	-0.619670	-0.900836	-0.086029	0.021121	-0.425026	0	0
7635	1.169092	1.057487	10.331263	0.092335	0.135472	0.118040	0.205812	-0.464180	-0.617887	-0.900275	-0.086393	0.019673	-0.426210	0	0
7636	0.887208	1.035605	9.894415	0.016061	0.131109	0.107737	0.208408	-0.463067	-0.617624	-0.899829	-0.085984	0.018583	-0.427281	0	0
7637	0.673045	0.945075	9.467131	-0.040891	0.161566	0.094878	0.209442	-0.462520	-0.616972	-0.899482	-0.085025	0.017445	-0.428251	0	0
7638	0.685178	0.852820	9.020069	-0.042942	0.117909	0.097385	0.209836	-0.463334	-0.616991	-0.899119	-0.084144	0.016716	-0.429216	0	0
7639	0.633075	0.719857	9.232430	0.000202	0.089460	0.105909	0.210219	-0.462519	-0.616459	-0.898674	-0.083844	0.016055	-0.430230	0	0
7640	0.647699	0.742933	9.329262	0.055266	0.062792	0.107418	0.210873	-0.464152	-0.616106	-0.898176	-0.084080	0.015409	-0.431246	0	0
7641	0.556337	0.974366	9.542874	0.062206	0.046821	0.119527	0.210867	-0.463064	-0.615955	-0.897612	-0.084501	0.014871	-0.432356	0	0
7642	0.469507	1.179676	9.920640	0.040669	0.033421	0.093352	0.210869	-0.463609	-0.615966	-0.897182	-0.084734	0.014540	-0.433213	0	0
7643	0.404585	1.391790	10.324627	0.007563	0.042582	0.081235	0.210853	-0.463223	-0.614142	-0.896829	-0.084674	0.014235	-0.433966	0	0
7644	0.524498	1.532714	10.437652	-0.036145	0.029125	0.067373	0.210722	-0.462952	-0.614136	-0.896571	-0.084241	0.014253	-0.434582	0	0
7645	0.559232	1.621339	10.297691	-0.045665	0.008734	0.037681	0.211123	-0.462657	-0.615560	-0.896447	-0.083850	0.014438	-0.434907	0	0
7646	0.700658	1.577078	9.799907	-0.003021	0.001857	0.013136	0.211505	-0.461706	-0.615025	-0.896394	-0.083840	0.014511	-0.435015	0	0
7647	0.862446	1.320844	9.579473	0.049955	-0.020937	-0.007968	0.210334	-0.463226	-0.614268	-0.896384	-0.084438	0.014506	-0.434919	0	0
7648	1.072435	0.995618	9.415048	0.136239	-0.021465	-0.018622	0.210464	-0.463087	-0.614396	-0.896345	-0.085783	0.014155	-0.434748	0	0
7649	1.183708	0.887593	9.439992	0.203896	-0.022185	-0.008326	0.210708	-0.464071	-0.611823	-0.896202	-0.087761	0.013495	-0.434669	0	0
7650	1.295513	0.869487	9.454099	0.222926	-0.024137	-0.006623	0.210708	-0.467498	-0.610333	-0.896031	-0.089891	0.012802	-0.434608	0	0
7651	1.334528	0.913587	9.606350	0.214755	-0.024479	0.016081	0.209417	-0.469416	-0.610620	-0.895764	-0.091966	0.012145	-0.434743	0	0
7652	1.237739	1.020423	9.677895	0.189562	-0.003718	0.041484	0.208758	-0.472177	-0.608335	-0.895405	-0.093703	0.011457	-0.435130	0	0
7653	1.102244	1.166409	9.750891	0.179098	-0.010609	0.042331	0.208496	-0.473554	-0.607452	-0.895052	-0.095388	0.010858	-0.435506	0	0
7654	1.025438	1.319246	9.597474	0.163810	-0.003628	0.052833	0.208745	-0.474529	-0.605656	-0.894669	-0.096891	0.010294	-0.435974	0	0
7655	0.992373	1.498755	9.632267	0.127423	-0.003311	0.051172	0.208222	-0.477143	-0.604147	-0.894323	-0.098076	0.009865	-0.436428	0	0
7656	1.153647	1.577314	9.426294	0.084311	0.000441	0.054813	0.207837	-0.479606	-0.603673	-0.893996	-0.098850	0.009610	-0.436929	0	0
7657	1.309173	1.528285	9.349374	0.025196	-0.012953	0.044509	0.206407	-0.480167	-0.603544	-0.893777	-0.099167	0.009711	-0.437303	0	0
7658	1.213778	1.437129	9.326069	-0.037174	-0.015841	0.037699	0.206405	-0.478799	-0.603907	-0.893647	-0.098928	0.010118	-0.437613	0	0
7659	1.040305	1.317022	9.347734	-0.037628	-0.021361	0.056860	0.206531	-0.478393	-0.603640	-0.893435	-0.098716	0.010584	-0.438084	0	0
7660	0.986572	1.299493	9.438303	-0.019499	-0.021483	0.055929	0.206135	-0.477446	-0.603359	-0.893210	-0.098657	0.010982	-0.438545	0	0
7661	1.040276	1.316755	9.371941	0.023852	-0.039531	0.070585	0.204327	-0.478950	-0.604414	-0.892874	-0.099067	0.011355	-0.439127	0	0
7662	1.079577	1.370404	9.318535	0.054772	-0.037871	0.061777	0.203537	-0.478562	-0.603363	-0.892543	-0.099742	0.011578	-0.439641	0	0
7663	1.045649	1.385729	9.275958	0.073755	-0.050302	0.066041	0.201447	-0.479416	-0.602067	-0.892175	-0.100642	0.011824	-0.440176	0	0
7664	0.933905	1.434259	9.363966	0.064663	-0.076293	0.058121	0.201580	-0.480096	-0.602081	-0.891846	-0.101575	0.012344	-0.440613	0	0
7665	0.861019	1.468013	9.441181	0.041316	-0.072583	0.056441	0.199496	-0.480120	-0.601807	-0.891549	-0.102278	0.012920	-0.441035	0	0
7666	0.951284	1.552166	9.663028	-0.034806	-0.075554	0.056662	0.199490	-0.479718	-0.601281	-0.891327	-0.102321	0.013870	-0.441446	0	0
7667	1.036357	1.587399	9.923035	-0.106634	-0.055648	0.044728	0.196895	-0.479458	-0.602295	-0.891233	-0.101626	0.014935	-0.441760	0	0
7668	1.148831	1.644416	9.727568	-0.132151	-0.029362	0.051865	0.195981	-0.477963	-0.602648	-0.891126	-0.100598	0.015896	-0.442178	0	0
7669	1.198217	1.703563	9.388326	-0.163315	-0.027285	0.048471	0.196498	-0.475359	-0.603379	-0.891073	-0.099274	0.016962	-0.442544	0	0
7670	1.212663	1.651497	9.256516	-0.172424	-0.015162	0.059878	0.195192	-0.471675	-0.604595	-0.890980	-0.097822	0.017986	-0.443014	0	0
7671	1.231353	1.552266	9.436248	-0.185200	-0.011708	0.066046	0.194428	-0.470972	-0.606911	-0.890867	-0.096234	0.019029	-0.443545	0	0
7672	1.187029	1.492601	9.598631	-0.162625	0.005639	0.062541	0.192591	-0.467310	-0.606826	-0.890743	-0.094776	0.019824	-0.444074	0	0
7673	1.104026	1.481528	9.786809	-0.144842	0.036808	0.071290	0.193241	-0.465935	-0.607323	-0.890572	-0.093329	0.020262	-0.444703	0	0
7674	1.050165	1.476583	10.056716	-0.144397	0.055799	0.083549	0.193631	-0.463737	-0.608321	-0.890348	-0.091806	0.020550	-0.445454	0	0
7675	0.972046	1.481708	10.312800	-0.130188	0.057137	0.100946	0.192980	-0.460453	-0.609809	-0.890031	-0.090388	0.020765	-0.446366	0	0
7676	0.889362	1.491970	10.326962	-0.114160	0.081326	0.111421	0.191933	-0.458964	-0.609772	-0.889653	-0.089014	0.020716	-0.447398	0	0
7677	0.811605	1.461422	10.076536	-0.083279	0.082222	0.099111	0.193750	-0.456074	-0.610507	-0.889303	-0.087896	0.020491	-0.448324	0	0
7678	0.772827	1.403460	9.640823	-0.084776	0.081282	0.107831	0.193875	-0.456766	-0.609613	-0.888917	-0.086783	0.020309	-0.449314	0	0
7679	0.860286	1.295857	9.206329	-0.067029	0.075590	0.128719	0.194128	-0.455129	-0.609453	-0.888415	-0.085830	0.020092	-0.450498	0	0
7680	0.990946	1.152498	9.118956	-0.085902	0.067709	0.136636	0.194393	-0.453749	-0.610596	-0.887894	-0.084762	0.020061	-0.451727	0	0
7681	1.013956	0.979252	9.404059	-0.094257	0.071926	0.146292	0.193866	-0.454313	-0.609565	-0.887331	-0.083575	0.020013	-0.453055	0	0
7682	0.950197	0.970546	9.802456	-0.110899	0.076793	0.174261	0.193607	-0.453215	-0.610320	-0.886645	-0.082237	0.020044	-0.454637	0	0
7683	0.902191	1.153879	10.162065	-0.143706	0.083974	0.176098	0.194002	-0.451560	-0.611588	-0.885983	-0.080543	0.020137	-0.456226	0	0
7684	1.049396	1.375274	10.219921	-0.169504	0.091023	0.182299	0.192959	-0.448967	-0.612568	-0.885309	-0.078617	0.020316	-0.457858	0	0
7685	1.098716	1.541744	10.492306	-0.175086	0.091270	0.167480	0.194517	-0.447175	-0.612933	-0.884701	-0.076616	0.020480	-0.459364	0	0
7686	0.959260	1.781162	10.239886	-0.175649	0.089987	0.144751	0.194000	-0.443199	-0.615187	-0.884202	-0.074647	0.020668	-0.460637	0	0
7687	0.585702	1.875278	9.700282	-0.182381	0.056192	0.088777	0.194508	-0.440881	-0.614756	-0.883944	-0.072766	0.021112	-0.461414	0	0
7688	0.308502	1.787357	9.085651	-0.211232	0.007354	0.052921	0.193855	-0.438834	-0.615489	-0.883853	-0.070883	0.022125	-0.461832	0	0
7689	0.472707	1.540143	8.925816	-0.265932	0.000718	0.001648	0.194112	-0.434723	-0.616968	-0.884036	-0.068541	0.023375	-0.461775	0	0
7690	0.850058	1.178794	9.045112	-0.316812	-0.010719	-0.031284	0.193847	-0.430345	-0.618437	-0.884392	-0.065826	0.024975	-0.461404	0	0
7691	1.233216	0.991510	9.222436	-0.320510	-0.029989	-0.034736	0.193593	-0.425402	-0.621452	-0.884755	-0.063156	0.026726	-0.460983	0	0
7692	1.373357	0.857213	9.406127	-0.297205	-0.033065	-0.074899	0.193835	-0.418708	-0.622361	-0.885280	-0.060727	0.028406	-0.460200	0	0
7693	1.325938	0.690369	9.605791	-0.254671	-0.033525	-0.068035	0.193834	-0.415007	-0.623975	-0.885738	-0.058669	0.029869	-0.459493	0	0
7694	1.264368	0.582928	9.712209	-0.188687	-0.045911	-0.089194	0.194083	-0.411046	-0.624418	-0.886246	-0.057264	0.031155	-0.458605	0	0
7695	1.201470	0.637348	9.668437	-0.159749	-0.054580	-0.105019	0.194090	-0.408018	-0.626694	-0.886802	-0.056156	0.032351	-0.457583	0	0
7696	1.118710	0.674461	9.888769	-0.127123	-0.058210	-0.112118	0.193572	-0.407608	-0.627201	-0.887363	-0.055360	0.033450	-0.456512	0	0
7697	1.104158	0.702581	9.991188	-0.110291	-0.040411	-0.140033	0.192792	-0.405694	-0.628196	-0.888050	-0.054638	0.034275	-0.455200	0	0
7698	0.982348	0.718231	10.207274	-0.118829	-0.043954	-0.133059	0.194097	-0.405402	-0.628719	-0.888700	-0.053857	0.035198	-0.453953	0	0
7699	0.801682	0.670366	10.506130	-0.135323	0.002008	-0.157324	0.194612	-0.402251	-0.629569	-0.889488	-0.052721	0.035747	-0.452498	0	0
7700	0.748799	0.731935	10.246758	-0.151666	0.005649	-0.155538	0.195914	-0.398946	-0.631200	-0.890273	-0.051430	0.036366	-0.451051	0	0
7701	0.729779	0.754608	9.966681	-0.143326	0.016432	-0.174729	0.195892	-0.394867	-0.630342	-0.891141	-0.050159	0.036809	-0.449441	0	0
7702	0.836290	0.638412	9.856043	-0.124379	0.002263	-0.173052	0.197715	-0.393477	-0.631106	-0.891977	-0.049132	0.037325	-0.447850	0	0
7703	1.010386	0.466072	9.941566	-0.097014	0.003996	-0.188782	0.198222	-0.389790	-0.631167	-0.892872	-0.048332	0.037662	-0.446122	0	0
7704	1.146562	0.429766	9.826538	-0.069787	0.002340	-0.208032	0.198873	-0.388411	-0.631923	-0.893830	-0.047805	0.037917	-0.444236	0	0
7705	1.285773	0.461042	9.523561	-0.047687	-0.008101	-0.220322	0.199522	-0.387859	-0.631917	-0.894828	-0.047512	0.038130	-0.442234	0	0
7706	1.361082	0.424868	9.443834	-0.008317	-0.016914	-0.234403	0.201744	-0.387000	-0.633473	-0.895856	-0.047630	0.038271	-0.440123	0	0
7707	1.369801	0.302837	9.717892	0.036685	-0.008534	-0.236238	0.202903	-0.387007	-0.632054	-0.896875	-0.048103	0.038113	-0.438006	0	0
7708	1.227394	0.170326	10.179289	0.060628	-0.008546	-0.248524	0.203940	-0.386867	-0.631540	-0.897920	-0.048807	0.037869	-0.435801	0	0
7709	0.881359	0.163651	10.613286	0.072691	0.016059	-0.260750	0.206034	-0.386004	-0.633484	-0.899027	-0.049496	0.037320	-0.433484	0	0
7710	0.670605	0.302642	10.499081	0.095335	0.024617	-0.255607	0.206552	-0.388472	-0.631979	-0.900080	-0.050369	0.036623	-0.431252	0	0
7711	0.715501	0.404363	10.044340	0.101370	0.038722	-0.262570	0.208101	-0.389024	-0.630185	-0.901175	-0.051206	0.035738	-0.428933	0	0
7712	0.869618	0.454453	9.564552	0.146511	0.006346	-0.278480	0.210706	-0.388995	-0.630463	-0.902289	-0.052625	0.034975	-0.426476	0	0
7713	1.059249	0.352719	9.178624	0.194409	-0.017375	-0.292606	0.211217	-0.390650	-0.628553	-0.903427	-0.054547	0.034182	-0.423881	0	0
7714	1.165149	0.159641	9.217008	0.243935	-0.043713	-0.310233	0.213305	-0.393363	-0.627972	-0.904575	-0.057069	0.033437	-0.421153	0	0
7715	1.100834	0.005686	9.361563	0.255498	-0.062743	-0.327759	0.213311	-0.396096	-0.627506	-0.905785	-0.059736	0.032777	-0.418223	0	0
7716	0.973607	-0.077903	9.556993	0.215647	-0.078197	-0.325951	0.214085	-0.400213	-0.624739	-0.906955	-0.062151	0.032450	-0.415351	0	0
7717	0.873775	-0.041022	9.811610	0.146496	-0.081207	-0.324031	0.215385	-0.401024	-0.624245	-0.908185	-0.063885	0.032411	-0.412394	0	0
7718	0.779774	0.183922	10.175295	0.082478	-0.077228	-0.324740	0.216938	-0.400063	-0.623588	-0.909433	-0.065084	0.032629	-0.409427	0	0
7719	0.883119	0.398188	10.253430	0.042055	-0.069455	-0.355135	0.217195	-0.399242	-0.623574	-0.910840	-0.065813	0.032888	-0.406149	0	0
7720	0.986152	0.545257	10.262829	0.026021	-0.079593	-0.369945	0.217973	-0.399514	-0.623066	-0.912257	-0.066522	0.033324	-0.402804	0	0
7721	1.103887	0.651834	9.971104	0.039211	-0.081850	-0.397025	0.218506	-0.401134	-0.623880	-0.913805	-0.067281	0.033679	-0.399124	0	0
7722	1.167111	0.611924	9.799603	0.027287	-0.106746	-0.417983	0.219544	-0.399758	-0.624120	-0.915366	-0.068125	0.034322	-0.395331	0	0
7723	1.190952	0.490044	9.608479	0.006758	-0.119251	-0.444111	0.221759	-0.400417	-0.624149	-0.917076	-0.068744	0.035117	-0.391169	0	0
7724	1.238919	0.324710	9.377441	-0.001637	-0.120196	-0.435344	0.220577	-0.397703	-0.624087	-0.918685	-0.069380	0.035985	-0.387182	0	0
7725	1.377284	0.230998	9.184072	-0.022931	-0.140731	-0.452756	0.222532	-0.397405	-0.624614	-0.920403	-0.069802	0.037088	-0.382898	0	0
7726	1.549856	0.179667	9.082514	-0.014794	-0.158039	-0.468498	0.221230	-0.394676	-0.625849	-0.922102	-0.070471	0.038332	-0.378541	0	0
7727	1.632051	0.082179	9.055017	-0.008257	-0.175412	-0.479011	0.222008	-0.395221	-0.625217	-0.923851	-0.071161	0.039686	-0.373978	0	0
7728	1.525972	0.184036	8.705448	0.063697	-0.183091	-0.465316	0.221613	-0.394547	-0.624941	-0.925427	-0.072644	0.040868	-0.369644	0	0
7729	1.400932	0.134874	9.298366	0.074470	-0.192574	-0.481084	0.222524	-0.392893	-0.625694	-0.927071	-0.074151	0.042073	-0.365063	0	0
7730	1.418996	0.373980	9.611243	0.043301	-0.200322	-0.475801	0.223444	-0.393143	-0.626743	-0.928664	-0.075507	0.043483	-0.360543	0	0
7731	1.370869	0.517154	9.871021	-0.014871	-0.198628	-0.446863	0.222389	-0.391530	-0.625796	-0.930200	-0.076179	0.045092	-0.356219	0	0
7732	1.337541	0.671248	10.009562	-0.077257	-0.176947	-0.461468	0.222141	-0.390141	-0.627972	-0.931787	-0.076322	0.046724	-0.351802	0	0
7733	1.313540	0.729637	10.015789	-0.153120	-0.160671	-0.459466	0.222777	-0.386319	-0.627902	-0.933444	-0.075569	0.048458	-0.347308	0	0
7734	1.472562	0.766275	9.431593	-0.230517	-0.172865	-0.476704	0.222392	-0.383435	-0.629919	-0.935153	-0.074271	0.050574	-0.342659	0	0
7735	1.551612	0.531289	9.329581	-0.259148	-0.183970	-0.480105	0.221726	-0.377295	-0.630832	-0.936892	-0.072611	0.052878	-0.337882	0	0
7736	1.744111	0.178974	9.433908	-0.250514	-0.178764	-0.487026	0.222510	-0.372893	-0.633346	-0.938594	-0.071146	0.055110	-0.333079	0	0
7737	1.913000	-0.040126	9.581833	-0.236113	-0.191671	-0.457397	0.222235	-0.369080	-0.633269	-0.940176	-0.069700	0.057427	-0.328501	0	0
7738	1.920565	0.028878	9.701271	-0.232161	-0.181548	-0.438195	0.221715	-0.364422	-0.635509	-0.941644	-0.068387	0.059655	-0.324145	0	0
7739	1.841190	0.189653	9.710235	-0.262708	-0.178228	-0.411958	0.221454	-0.360586	-0.637249	-0.943050	-0.066607	0.061965	-0.319970	0	0
7740	1.827332	0.306895	9.654119	-0.338712	-0.170649	-0.411730	0.220530	-0.355678	-0.637925	-0.944457	-0.064234	0.064448	-0.315788	0	0
7741	1.790804	0.304612	9.669456	-0.431906	-0.164757	-0.407958	0.220395	-0.346363	-0.641633	-0.945906	-0.060804	0.067170	-0.311532	0	0
7742	1.754759	0.375716	9.632565	-0.529758	-0.150428	-0.383222	0.219209	-0.337897	-0.643665	-0.947290	-0.056537	0.070076	-0.307464	0	0
7743	1.788082	0.276684	9.782910	-0.584629	-0.143321	-0.367324	0.219589	-0.329544	-0.646358	-0.948632	-0.051561	0.073090	-0.303474	0	0
7744	1.776721	0.050335	10.068051	-0.583747	-0.135203	-0.333261	0.219054	-0.319973	-0.649021	-0.949812	-0.046695	0.076038	-0.299824	0	0
7745	1.682438	-0.195513	10.425041	-0.522552	-0.118590	-0.311572	0.217481	-0.310682	-0.651942	-0.950886	-0.042179	0.078652	-0.296395	0	0
7746	1.525282	-0.382113	10.740747	-0.431685	-0.100643	-0.276898	0.217208	-0.303026	-0.653866	-0.951788	-0.038608	0.080839	-0.293385	0	0
7747	1.448741	-0.226819	10.364625	-0.364769	-0.082652	-0.228227	0.215896	-0.297571	-0.655047	-0.952526	-0.035402	0.082670	-0.290872	0	0
7748	1.393084	0.129835	9.760891	-0.303726	-0.072899	-0.204877	0.217314	-0.291818	-0.656112	-0.953153	-0.032908	0.084243	-0.288650	0	0
7749	1.414100	0.304852	9.281114	-0.264682	-0.083822	-0.191958	0.216273	-0.287303	-0.658222	-0.953721	-0.030631	0.085804	-0.286558	0	0
7750	1.554800	0.235463	9.301086	-0.251550	-0.121935	-0.167652	0.214962	-0.284451	-0.658416	-0.954157	-0.028744	0.087704	-0.284721	0	0
7751	1.660650	0.101633	9.688942	-0.274308	-0.111715	-0.146588	0.213135	-0.281460	-0.659123	-0.954552	-0.026421	0.089570	-0.283038	0	0
7752	1.641153	0.145125	9.941797	-0.304031	-0.098731	-0.127280	0.212598	-0.276144	-0.659534	-0.954886	-0.023930	0.091407	-0.281539	0	0
7753	1.449962	0.358349	10.123562	-0.365648	-0.045039	-0.120893	0.212842	-0.270270	-0.660329	-0.955266	-0.020531	0.092896	-0.280028	0	0
7754	1.265814	0.502528	10.178288	-0.416177	-0.031779	-0.104178	0.211542	-0.264110	-0.663313	-0.955593	-0.016759	0.094412	-0.278652	0	0
7755	1.215297	0.593300	10.129906	-0.439845	-0.020775	-0.123286	0.210751	-0.258238	-0.664749	-0.955980	-0.012598	0.095869	-0.277043	0	0
7756	1.391035	0.631445	9.835867	-0.436557	-0.022435	-0.130257	0.212552	-0.250299	-0.665904	-0.956353	-0.008629	0.097344	-0.275389	0	0
7757	1.496097	0.639246	9.487346	-0.419326	-0.010169	-0.138983	0.210458	-0.244305	-0.667199	-0.956750	-0.004674	0.098637	-0.273640	0	0
7758	1.517323	0.488133	9.307969	-0.397829	-0.030443	-0.137341	0.212129	-0.238287	-0.667482	-0.957089	-0.001105	0.100078	-0.271964	0	0
7759	1.497350	0.389417	9.251342	-0.355322	-0.059903	-0.118352	0.211717	-0.231194	-0.668119	-0.957344	0.002101	0.101670	-0.270466	0	0
7760	1.560367	0.331504	9.171590	-0.304128	-0.048997	-0.114966	0.211187	-0.226004	-0.669311	-0.957580	0.004745	0.103033	-0.269075	0	0
7761	1.713062	0.267318	9.370515	-0.227471	-0.082027	-0.111762	0.209490	-0.220407	-0.671265	-0.957778	0.006652	0.104490	-0.267768	0	0
7762	1.967928	0.204387	9.596150	-0.163484	-0.096732	-0.103220	0.208953	-0.217558	-0.670557	-0.957925	0.007833	0.105930	-0.266639	0	0
7763	2.069427	0.137399	9.868849	-0.138805	-0.086790	-0.085793	0.207383	-0.214432	-0.671004	-0.958044	0.008881	0.107196	-0.265672	0	0
7764	2.050497	0.211429	9.773499	-0.127352	-0.071186	-0.082305	0.206603	-0.213616	-0.671501	-0.958147	0.009800	0.108294	-0.264823	0	0
7765	2.089964	0.266628	9.579692	-0.122870	-0.066045	-0.077071	0.204782	-0.211028	-0.672735	-0.958260	0.010733	0.109321	-0.263953	0	0
7766	2.127790	0.086090	9.634353	-0.124328	-0.055665	-0.071779	0.204913	-0.209516	-0.673614	-0.958344	0.011674	0.110261	-0.263217	0	0
7767	2.092918	-0.042853	9.689006	-0.117247	-0.031175	-0.076955	0.204381	-0.207620	-0.673054	-0.958491	0.012623	0.110942	-0.262350	0	0
7768	2.010387	-0.033469	9.562732	-0.084731	-0.031784	-0.052643	0.204503	-0.206122	-0.672766	-0.958550	0.013268	0.111546	-0.261844	0	0
7769	1.917821	-0.047473	9.584038	-0.062870	-0.024195	-0.044848	0.202546	-0.205053	-0.672602	-0.958626	0.013730	0.112015	-0.261344	0	0
7770	1.729916	-0.129166	9.655004	-0.045323	-0.000704	-0.044852	0.201899	-0.204504	-0.673365	-0.958697	0.014084	0.112218	-0.260977	0	0
7771	1.532374	-0.186913	9.762849	-0.039947	-0.000841	-0.037042	0.202794	-0.202326	-0.672421	-0.958781	0.014385	0.112399	-0.260574	0	0
7772	1.663828	-0.187393	9.704122	-0.046543	0.027110	-0.035178	0.202545	-0.201352	-0.674216	-0.958877	0.014843	0.112336	-0.260220	0	0
7773	1.752522	-0.063051	9.364901	-0.043052	0.020913	-0.029975	0.203833	-0.199715	-0.673285	-0.958967	0.015225	0.112314	-0.259878	0	0
7774	1.869615	-0.089047	9.003155	-0.086052	0.030719	-0.027285	0.202748	-0.198329	-0.672613	-0.959040	0.016080	0.112317	-0.259555	0	0
7775	2.194052	-0.395999	8.853293	-0.093484	0.008266	-0.044691	0.202892	-0.197757	-0.674678	-0.959144	0.016882	0.112553	-0.259017	0	0
7776	2.065693	-0.687612	8.985263	-0.073147	-0.000322	-0.063080	0.204821	-0.194484	-0.673331	-0.959282	0.017495	0.112826	-0.258347	0	0
7777	2.142913	-1.098074	9.609521	-0.020616	0.005738	-0.038732	0.204054	-0.195292	-0.674638	-0.959379	0.017599	0.112897	-0.257949	0	0
7778	1.809812	-1.033406	9.727081	0.086984	0.020499	-0.025105	0.203388	-0.194225	-0.673316	-0.959463	0.016770	0.112550	-0.257839	0	0
7779	2.144603	-1.141754	10.047064	0.156047	0.025171	-0.030461	0.205865	-0.195427	-0.673357	-0.959589	0.015245	0.111976	-0.257715	0	0
7780	2.302921	-0.700919	10.006104	0.217884	0.088711	0.007897	0.206268	-0.199242	-0.673175	-0.959682	0.013374	0.110631	-0.258054	0	0
7781	1.874782	-0.425855	9.167711	0.238679	0.066516	-0.018498	0.206803	-0.204424	-0.672502	-0.959826	0.011170	0.109445	-0.258129	0	0
7782	2.805986	-0.559321	9.100725	0.294454	0.039745	-0.024684	0.206932	-0.207989	-0.670757	-0.959938	0.008398	0.108375	-0.258269	0	0
7783	2.087846	-0.552229	9.456355	0.384024	0.014793	-0.027742	0.206948	-0.212350	-0.670712	-0.960044	0.004647	0.107314	-0.258413	0	0
7784	2.405591	-0.646782	9.859243	0.486061	0.026142	-0.029689	0.208530	-0.218610	-0.670327	-0.960146	-0.000001	0.105877	-0.258671	0	0
7785	2.061332	-0.877761	9.723488	0.528906	0.003373	-0.040376	0.207238	-0.227656	-0.667252	-0.960233	-0.005182	0.104547	-0.258835	0	0
7786	2.053623	-0.847068	10.247042	0.518593	0.005946	-0.036849	0.207932	-0.240470	-0.666600	-0.960243	-0.010217	0.103212	-0.259183	0	0
7787	1.821505	-0.633746	9.999175	0.409732	0.014836	-0.036470	0.207083	-0.247342	-0.666845	-0.960296	-0.014207	0.102072	-0.259250	0	0
7788	1.877586	-0.318797	9.348687	0.293692	0.019469	-0.046615	0.208633	-0.249538	-0.664434	-0.960365	-0.017047	0.101185	-0.259173	0	0
7789	2.014371	-0.259877	9.181737	0.189502	0.006524	-0.062035	0.209692	-0.252928	-0.665027	-0.960491	-0.018966	0.100689	-0.258764	0	0
7790	2.191514	-0.336956	9.210443	0.112814	-0.001258	-0.087966	0.209170	-0.255679	-0.663520	-0.960660	-0.020167	0.100460	-0.258136	0	0
7791	2.358584	-0.492913	9.136575	0.112818	0.002251	-0.091403	0.207886	-0.255938	-0.665592	-0.960867	-0.021387	0.100200	-0.257366	0	0
7792	2.426138	-0.602145	9.085039	0.112735	0.005845	-0.098349	0.208395	-0.256637	-0.663793	-0.961076	-0.022575	0.099901	-0.256597	0	0
7793	2.309178	-0.628026	9.101898	0.112577	0.004241	-0.105347	0.208923	-0.258676	-0.663837	-0.961317	-0.023792	0.099623	-0.255692	0	0
7794	2.241300	-0.606764	8.987560	0.103761	0.013280	-0.117521	0.211521	-0.259618	-0.662836	-0.961581	-0.024894	0.099269	-0.254732	0	0
7795	2.168455	-0.595595	8.911929	0.077696	0.018018	-0.126167	0.210485	-0.261403	-0.662604	-0.961892	-0.025750	0.098944	-0.253594	0	0
7796	2.193295	-0.526756	8.813073	0.058348	-0.006229	-0.129673	0.209704	-0.262507	-0.662101	-0.962168	-0.026479	0.098890	-0.252494	0	0
7797	2.264025	-0.505103	8.775433	0.069355	0.015849	-0.149696	0.211011	-0.263858	-0.662137	-0.962534	-0.027275	0.098603	-0.251120	0	0
7798	2.371113	-0.503408	8.758457	0.076104	0.001808	-0.150611	0.210871	-0.261544	-0.661961	-0.962878	-0.028169	0.098422	-0.249770	0	0
7799	2.429199	-0.511365	8.994262	0.114511	-0.015785	-0.163845	0.212826	-0.262754	-0.661739	-0.963230	-0.029485	0.098326	-0.248294	0	0
7800	2.470137	-0.520247	9.327291	0.123212	-0.000124	-0.167305	0.212549	-0.262645	-0.659789	-0.963594	-0.030853	0.098041	-0.246827	0	0
7801	2.499636	-0.425828	9.545846	0.108061	0.010182	-0.151534	0.211263	-0.266884	-0.659733	-0.963935	-0.032022	0.097718	-0.245468	0	0
7802	2.451954	-0.255556	9.549371	0.042153	0.024924	-0.166154	0.213603	-0.267277	-0.659238	-0.964331	-0.032549	0.097388	-0.243969	0	0
7803	2.262598	-0.153552	9.690774	0.002280	0.042934	-0.178237	0.214384	-0.267954	-0.658998	-0.964798	-0.032639	0.097003	-0.242259	0	0
7804	2.087244	-0.204197	9.577894	-0.023771	0.050351	-0.188630	0.215039	-0.267256	-0.659767	-0.965292	-0.032489	0.096581	-0.240476	0	0
7805	1.902217	-0.235829	9.509087	0.003807	0.052033	-0.193965	0.216337	-0.267110	-0.659514	-0.965798	-0.032578	0.096097	-0.238617	0	0
7806	1.812955	-0.438945	9.948883	0.051407	0.051598	-0.192349	0.216837	-0.264944	-0.657918	-0.966274	-0.033152	0.095482	-0.236850	0	0
7807	1.880519	-0.532019	9.972629	0.086277	0.056378	-0.181950	0.218268	-0.267536	-0.656682	-0.966723	-0.033997	0.094761	-0.235185	0	0
7808	2.090906	-0.412930	9.574838	0.096318	0.065573	-0.161002	0.220597	-0.267122	-0.655264	-0.967113	-0.034943	0.093913	-0.233777	0	0
7809	2.262500	-0.227947	9.394352	0.077306	0.063028	-0.157459	0.221128	-0.267649	-0.656316	-0.967506	-0.035653	0.093158	-0.232341	0	0
7810	2.271428	-0.299819	9.741750	0.073332	0.055697	-0.138267	0.223214	-0.268994	-0.656097	-0.967837	-0.036378	0.092467	-0.231122	0	0
7811	2.222007	-0.359286	10.110041	0.063927	0.066211	-0.138208	0.223475	-0.269264	-0.656105	-0.968188	-0.036921	0.091720	-0.229860	0	0
7812	2.076671	-0.214233	10.275249	0.043670	0.069507	-0.115497	0.224259	-0.272268	-0.655131	-0.968482	-0.037307	0.090972	-0.228854	0	0
7813	2.030132	0.125133	10.131052	0.018125	0.076437	-0.097129	0.226590	-0.272126	-0.653718	-0.968762	-0.037339	0.090245	-0.227951	0	0
7814	1.997426	0.340137	10.028343	-0.006291	0.066215	-0.099732	0.226330	-0.272265	-0.653719	-0.969035	-0.037234	0.089649	-0.227041	0	0
7815	1.988214	0.413953	9.944871	-0.006266	0.062681	-0.096263	0.228014	-0.270889	-0.653444	-0.969307	-0.037064	0.089113	-0.226118	0	0
7816	1.890761	0.372232	9.842424	0.012629	0.048598	-0.096370	0.229180	-0.268418	-0.653923	-0.969553	-0.037176	0.088646	-0.225225	0	0
7817	1.807864	0.309323	9.669129	0.034200	0.015077	-0.084324	0.229433	-0.268427	-0.653017	-0.969738	-0.037498	0.088484	-0.224437	0	0
7818	1.768212	0.204180	9.770231	0.029924	0.016846	-0.084301	0.229695	-0.269930	-0.652530	-0.969913	-0.037841	0.088290	-0.223699	0	0
7819	1.695350	0.206016	9.660574	0.002563	-0.020097	-0.054682	0.230468	-0.267466	-0.652746	-0.970012	-0.037906	0.088549	-0.223157	0	0
7820	1.644597	0.244070	9.550920	-0.012744	-0.021901	-0.042444	0.228651	-0.269122	-0.652506	-0.970077	-0.037884	0.088842	-0.222762	0	0
7821	1.686522	0.306368	9.371684	-0.042552	-0.042468	-0.052012	0.228514	-0.269133	-0.651727	-0.970166	-0.037558	0.089418	-0.222197	0	0
7822	1.642241	0.260890	9.568162	-0.059426	-0.049709	-0.030177	0.228127	-0.268858	-0.652238	-0.970194	-0.037135	0.090089	-0.221877	0	0
7823	1.558930	0.237760	9.969225	-0.074737	-0.052466	-0.017063	0.227345	-0.269005	-0.651976	-0.970207	-0.036484	0.090844	-0.221618	0	0
7824	1.498310	0.325169	10.233340	-0.093287	-0.038637	-0.000413	0.226943	-0.267518	-0.651295	-0.970188	-0.035682	0.091493	-0.221563	0	0
7825	1.402213	0.550964	10.301721	-0.113774	-0.014050	0.003167	0.226686	-0.266281	-0.652307	-0.970204	-0.034549	0.091963	-0.221478	0	0
7826	1.455478	0.864675	9.985381	-0.161819	-0.006037	0.019003	0.224619	-0.267650	-0.653487	-0.970182	-0.032996	0.092453	-0.221608	0	0
7827	1.584516	1.187869	9.410798	-0.184683	-0.019636	0.010290	0.226308	-0.265717	-0.654109	-0.970196	-0.031199	0.093133	-0.221524	0	0
7828	1.732522	1.419007	8.805415	-0.181710	-0.041268	-0.000253	0.224207	-0.260283	-0.654248	-0.970196	-0.029544	0.094004	-0.221381	0	0
7829	1.872478	1.218686	8.813857	-0.177066	-0.047065	-0.024664	0.223796	-0.257027	-0.653273	-0.970251	-0.027946	0.094926	-0.220955	0	0
7830	2.028453	0.889393	9.059773	-0.135702	-0.047325	-0.033447	0.222895	-0.256061	-0.654934	-0.970292	-0.026786	0.095743	-0.220566	0	0
7831	2.095776	0.775704	9.192178	-0.098965	-0.064915	-0.045792	0.221828	-0.250628	-0.654172	-0.970349	-0.026027	0.096662	-0.220003	0	0
7832	2.134552	0.750980	9.203035	-0.099965	-0.056011	-0.056222	0.220525	-0.250232	-0.654154	-0.970427	-0.025251	0.097479	-0.219390	0	0
7833	2.142149	0.790440	9.140475	-0.085562	-0.064702	-0.065015	0.220914	-0.249133	-0.654525	-0.970519	-0.024662	0.098366	-0.218653	0	0
7834	2.132044	0.734227	9.183487	-0.084891	-0.066317	-0.073739	0.219608	-0.248055	-0.654495	-0.970614	-0.024074	0.099245	-0.217899	0	0
7835	2.106484	0.576026	9.462664	-0.078639	-0.045409	-0.075428	0.218037	-0.246166	-0.654187	-0.970742	-0.023537	0.099929	-0.217071	0	0
7836	2.051867	0.421670	9.636041	-0.095251	-0.064494	-0.077169	0.217525	-0.245061	-0.655718	-0.970846	-0.022847	0.100812	-0.216269	0	0
7837	1.988537	0.384813	9.506244	-0.095120	-0.034614	-0.085814	0.216481	-0.243157	-0.656193	-0.971009	-0.022146	0.101425	-0.215324	0	0
7838	1.973664	0.341041	9.525332	-0.136154	-0.025830	-0.069966	0.216204	-0.240580	-0.655362	-0.971144	-0.020968	0.102022	-0.214551	0	0
7839	1.958703	0.301054	9.641317	-0.121099	-0.037900	-0.087487	0.215820	-0.239477	-0.656635	-0.971308	-0.020030	0.102721	-0.213561	0	0
7840	2.021765	0.266527	9.641790	-0.123552	-0.036240	-0.082228	0.216450	-0.237034	-0.655294	-0.971450	-0.019009	0.103389	-0.212682	0	0
7841	2.004097	0.237783	10.060626	-0.124274	-0.024086	-0.080443	0.215162	-0.236615	-0.657093	-0.971610	-0.018010	0.103960	-0.211759	0	0
7842	1.898458	0.192458	10.730623	-0.132392	0.000139	-0.066400	0.214886	-0.233762	-0.656516	-0.971748	-0.016812	0.104296	-0.211056	0	0
7843	1.777084	0.264989	10.850668	-0.146775	0.056353	-0.076691	0.215661	-0.231981	-0.656617	-0.971984	-0.015422	0.104128	-0.210159	0	0
7844	1.812455	0.322798	9.983949	-0.232616	0.084881	-0.065029	0.216172	-0.228426	-0.657070	-0.972210	-0.013074	0.103850	-0.209407	0	0
7845	2.056284	0.279662	9.304659	-0.275961	0.060728	-0.062318	0.215900	-0.223785	-0.657755	-0.972428	-0.010412	0.103910	-0.208513	0	0
7846	2.399880	-0.034896	9.389086	-0.261013	0.048033	-0.048354	0.218479	-0.220505	-0.656412	-0.972578	-0.007844	0.104051	-0.207854	0	0
7847	2.669931	-0.353972	9.939982	-0.162535	0.039265	-0.048586	0.218991	-0.216810	-0.657122	-0.972723	-0.006320	0.104090	-0.207207	0	0
7848	1.798826	-0.236967	10.571866	-0.114206	0.029383	-0.045408	0.219641	-0.215434	-0.657619	-0.972829	-0.005215	0.104108	-0.206731	0	0
7849	2.278552	-0.753605	9.727862	-0.137736	0.049411	-0.032950	0.219117	-0.212838	-0.658473	-0.972947	-0.003887	0.103995	-0.206261	0	0
7850	1.608428	-0.782763	10.471653	-0.126911	0.092181	-0.031210	0.221058	-0.209683	-0.658554	-0.973082	-0.002517	0.103428	-0.205931	0	0
7851	1.481085	-0.576084	10.097436	-0.068780	0.091639	-0.019214	0.221826	-0.207501	-0.657998	-0.973211	-0.001743	0.102755	-0.205668	0	0
7852	1.641068	-0.337610	9.697667	0.007376	0.096249	-0.014193	0.223904	-0.205842	-0.658240	-0.973311	-0.001652	0.101873	-0.205635	0	0
7853	1.983814	-0.444516	9.441285	-0.001611	0.088848	0.011170	0.223891	-0.205587	-0.656808	-0.973371	-0.001503	0.101086	-0.205737	0	0
7854	2.106282	-0.309370	9.416170	-0.008800	0.090816	-0.000138	0.225465	-0.206102	-0.657997	-0.973413	-0.001263	0.100290	-0.205930	0	0
7855	2.047067	-0.504825	9.138759	-0.026304	0.068332	-0.003631	0.226368	-0.206379	-0.656971	-0.973483	-0.000930	0.099757	-0.205863	0	0
7856	1.880726	-0.663286	9.111293	-0.015853	0.062992	-0.000197	0.226382	-0.206632	-0.658533	-0.973497	-0.000677	0.099246	-0.206043	0	0
7857	1.726946	-0.666602	9.531213	0.090989	0.041262	-0.004080	0.227283	-0.206912	-0.657248	-0.973539	-0.001532	0.098733	-0.206087	0	0
7858	1.629631	-0.615182	9.785978	0.170338	0.024904	-0.002631	0.227800	-0.210067	-0.655237	-0.973523	-0.003169	0.098209	-0.206392	0	0
7859	1.506760	-0.345621	10.088018	0.196028	0.026581	-0.009724	0.228736	-0.213310	-0.656864	-0.973555	-0.005075	0.097617	-0.206484	0	0
7860	1.581572	-0.042256	10.032505	0.119421	0.022238	-0.028723	0.228347	-0.215231	-0.656121	-0.973572	-0.006254	0.097221	-0.206559	0	0
7861	1.663284	0.142519	9.720936	0.043060	0.016014	-0.038122	0.227570	-0.217426	-0.655639	-0.973658	-0.006726	0.097041	-0.206224	0	0
7862	1.818709	0.055812	9.539377	-0.006852	0.012715	-0.028360	0.227948	-0.216894	-0.654334	-0.973672	-0.006694	0.096998	-0.206177	0	0
7863	1.839558	-0.147035	9.429483	-0.012757	-0.021857	-0.048479	0.227815	-0.214020	-0.655315	-0.973746	-0.006715	0.097301	-0.205685	0	0
7864	2.101210	-0.368661	9.294392	-0.066152	-0.042732	-0.033492	0.228078	-0.214286	-0.655581	-0.973746	-0.006213	0.097920	-0.205406	0	0
7865	2.193089	-0.514893	9.057770	-0.105823	-0.023084	-0.041143	0.228460	-0.212102	-0.655541	-0.973808	-0.005320	0.098431	-0.204894	0	0
7866	2.097554	-0.625729	9.058398	-0.091061	-0.017920	-0.042047	0.226771	-0.208823	-0.657411	-0.973855	-0.004531	0.098859	-0.204481	0	0
7867	1.968067	-0.712282	9.084368	-0.062432	-0.025215	-0.035184	0.225979	-0.208849	-0.655979	-0.973898	-0.004049	0.099305	-0.204069	0	0
7868	1.934417	-0.671409	8.925940	-0.041611	-0.032443	-0.028298	0.225196	-0.207901	-0.656084	-0.973890	-0.003762	0.099774	-0.203885	0	0
7869	1.978778	-0.595319	8.814631	-0.027798	-0.016698	-0.035274	0.224943	-0.208166	-0.656866	-0.973939	-0.003592	0.100068	-0.203508	0	0
7870	2.022497	-0.598698	8.866836	-0.010191	-0.022379	-0.017888	0.225708	-0.206812	-0.655548	-0.973932	-0.003574	0.100376	-0.203391	0	0
7871	2.046283	-0.672875	8.971755	0.025981	-0.020814	-0.024955	0.223894	-0.207365	-0.656324	-0.973954	-0.003919	0.100604	-0.203167	0	0
7872	2.067672	-0.728313	9.139943	0.096781	-0.016049	-0.030371	0.223496	-0.207931	-0.655035	-0.973974	-0.004942	0.100632	-0.203034	0	0
7873	2.069997	-0.697191	9.396961	0.148626	-0.002408	-0.035718	0.223238	-0.209437	-0.654673	-0.974029	-0.006445	0.100433	-0.202830	0	0
7874	2.109185	-0.639996	9.462237	0.160886	-0.018501	-0.020098	0.223767	-0.212025	-0.654468	-0.974020	-0.008086	0.100355	-0.202849	0	0
7875	2.123628	-0.636974	9.616892	0.128092	0.006327	-0.028651	0.223779	-0.214611	-0.654778	-0.974066	-0.009355	0.100115	-0.202694	0	0
7876	2.006677	-0.651282	9.684757	0.098600	-0.001265	-0.030347	0.222861	-0.217100	-0.652745	-0.974092	-0.010368	0.099993	-0.202581	0	0
7877	2.006195	-0.708590	9.819530	0.055438	0.002533	-0.030203	0.222873	-0.219001	-0.653301	-0.974142	-0.010927	0.099937	-0.202338	0	0
7878	2.060012	-0.704046	9.585934	0.022579	-0.012141	-0.024910	0.222215	-0.217784	-0.653013	-0.974158	-0.011213	0.100076	-0.202177	0	0
7879	2.128224	-0.694640	9.560282	0.031410	-0.015889	-0.014470	0.223640	-0.217780	-0.652245	-0.974160	-0.011547	0.100251	-0.202062	0	0
7880	2.249336	-0.762721	9.696935	0.052543	-0.002311	-0.003126	0.222088	-0.219700	-0.652531	-0.974137	-0.012084	0.100236	-0.202148	0	0
7881	2.326779	-0.806279	9.844629	0.120943	-0.019923	-0.028653	0.221187	-0.222436	-0.652448	-0.974151	-0.013300	0.100271	-0.201985	0	0
7882	2.539124	-0.714600	9.729663	0.088754	-0.009664	-0.002340	0.220661	-0.224643	-0.650801	-0.974110	-0.014206	0.100255	-0.202132	0	0
7883	2.742157	-0.540842	9.662079	0.034389	-0.007629	0.003071	0.221311	-0.225325	-0.650300	-0.974082	-0.014515	0.100358	-0.202193	0	0
7884	2.669366	-0.487836	9.754092	0.023302	-0.000619	0.007468	0.220802	-0.226683	-0.651101	-0.974043	-0.014753	0.100387	-0.202349	0	0
7885	2.474853	-0.452802	9.809925	0.020661	0.004761	0.003096	0.221321	-0.227502	-0.650602	-0.974029	-0.014900	0.100405	-0.202398	0	0
7886	2.251130	-0.417632	9.876119	0.023571	0.006307	0.017010	0.221315	-0.226551	-0.650324	-0.973981	-0.015115	0.100368	-0.202629	0	0
7887	2.105727	-0.324005	9.875606	0.033742	0.016887	0.002925	0.220761	-0.227601	-0.650227	-0.973977	-0.015361	0.100244	-0.202691	0	0
7888	2.008453	-0.308955	9.907119	0.077022	0.016526	0.006270	0.219467	-0.230482	-0.649755	-0.973945	-0.016091	0.099996	-0.202910	0	0
7889	1.945146	-0.308855	9.947319	0.089403	0.029434	0.013239	0.221297	-0.232096	-0.650059	-0.973923	-0.016839	0.099637	-0.203131	0	0
7890	1.894620	-0.218163	9.906199	0.072444	0.037246	0.025505	0.221541	-0.233216	-0.647489	-0.973878	-0.017459	0.099200	-0.203512	0	0
7891	1.885723	-0.102374	9.757950	0.021967	0.063663	0.037924	0.221287	-0.234853	-0.647519	-0.973850	-0.017455	0.098647	-0.203912	0	0
7892	1.898780	0.006861	9.526786	0.012526	0.056664	0.044898	0.222326	-0.235805	-0.646897	-0.973789	-0.017436	0.098146	-0.204447	0	0
7893	1.899626	0.111184	9.310360	0.005514	0.040969	0.048350	0.223503	-0.237430	-0.646807	-0.973720	-0.017312	0.097848	-0.204928	0	0
7894	1.934183	0.170608	9.177252	-0.007996	0.039076	0.064083	0.221688	-0.237026	-0.647824	-0.973606	-0.017109	0.097564	-0.205619	0	0
7895	1.948648	0.164645	9.266410	-0.044231	0.032242	0.070279	0.222974	-0.236626	-0.646139	-0.973491	-0.016506	0.097458	-0.206262	0	0
7896	1.777485	0.093899	9.651876	-0.092324	0.044693	0.078289	0.222848	-0.237992	-0.646035	-0.973365	-0.015457	0.097295	-0.207017	0	0
7897	1.533951	0.130586	10.035703	-0.023072	0.047594	0.083290	0.222460	-0.238128	-0.646295	-0.973233	-0.015019	0.096993	-0.207810	0	0
7898	1.355553	0.446001	10.184731	0.068738	0.059035	0.091718	0.224146	-0.237846	-0.645782	-0.973069	-0.015493	0.096358	-0.208834	0	0
7899	1.220798	0.734359	10.332368	0.156916	0.060065	0.096648	0.224408	-0.240445	-0.644797	-0.972891	-0.016782	0.095550	-0.209931	0	0
7900	1.260838	0.879851	10.093834	0.161500	0.073924	0.103641	0.224149	-0.242777	-0.643804	-0.972675	-0.018124	0.094576	-0.211257	0	0
7901	1.480781	0.930622	9.501170	0.103605	0.080559	0.100363	0.224412	-0.244415	-0.643448	-0.972513	-0.018869	0.093671	-0.212341	0	0
7902	1.675317	0.836100	9.117653	0.050274	0.062321	0.117949	0.226236	-0.246312	-0.642850	-0.972261	-0.019145	0.093046	-0.213737	0	0
7903	1.786335	0.665997	9.049721	0.023890	0.038229	0.105780	0.226761	-0.247672	-0.642751	-0.972059	-0.019220	0.092723	-0.214789	0	0
7904	1.800035	0.512836	9.061749	0.039857	0.032536	0.124925	0.226500	-0.249731	-0.641751	-0.971768	-0.019450	0.092411	-0.216217	0	0
7905	1.741836	0.545002	9.051447	0.051488	0.013449	0.112613	0.226761	-0.249865	-0.641756	-0.971519	-0.019855	0.092270	-0.217353	0	0
7906	1.717796	0.614510	9.149832	0.061980	0.016775	0.117815	0.224683	-0.251799	-0.641260	-0.971236	-0.020333	0.092063	-0.218659	0	0
7907	1.772193	0.782888	9.245393	0.068679	0.016823	0.110809	0.226769	-0.251772	-0.641793	-0.970988	-0.020917	0.091850	-0.219792	0	0
7908	1.791962	0.859044	9.367070	0.078116	0.013240	0.110768	0.224946	-0.252889	-0.641154	-0.970722	-0.021561	0.091642	-0.220990	0	0
7909	1.842882	0.838617	9.418866	0.078544	0.011785	0.091583	0.224165	-0.255776	-0.639778	-0.970506	-0.022291	0.091451	-0.221942	0	0
7910	1.790847	0.706295	9.573130	0.073259	0.010149	0.086368	0.225217	-0.257394	-0.640336	-0.970283	-0.022919	0.091278	-0.222920	0	0
7911	1.722402	0.644197	9.535089	0.064871	0.032946	0.086452	0.224430	-0.258644	-0.639057	-0.970099	-0.023488	0.090909	-0.223813	0	0
7912	1.654245	0.644781	9.522508	0.052736	0.031411	0.086570	0.224992	-0.258825	-0.639435	-0.969904	-0.023867	0.090575	-0.224751	0	0
7913	1.685635	0.600945	9.511475	0.004434	0.054595	0.079808	0.224719	-0.257888	-0.638248	-0.969766	-0.023818	0.090128	-0.225528	0	0
7914	1.760532	0.512717	9.530278	-0.007034	0.057715	0.106039	0.226031	-0.259504	-0.638808	-0.969564	-0.023540	0.089678	-0.226603	0	0
7915	1.906341	0.475395	9.499748	0.013888	0.063551	0.111255	0.224466	-0.258702	-0.638781	-0.969359	-0.023543	0.089129	-0.227694	0	0
7916	2.046193	0.294777	9.702154	0.029366	0.048479	0.112954	0.226157	-0.260470	-0.637789	-0.969123	-0.023632	0.088688	-0.228860	0	0
7917	2.118361	0.167075	9.780984	0.048313	0.069497	0.099027	0.226808	-0.258954	-0.638543	-0.968939	-0.023970	0.088004	-0.229864	0	0
7918	2.019722	-0.014277	10.015520	0.044286	0.067561	0.111251	0.227718	-0.260729	-0.637676	-0.968719	-0.024161	0.087344	-0.231019	0	0
7919	2.004700	-0.077809	10.065804	0.010777	0.085279	0.111403	0.227717	-0.260456	-0.637671	-0.968527	-0.024082	0.086599	-0.232114	0	0
7920	1.990316	-0.052727	10.003547	-0.020421	0.097917	0.101930	0.229013	-0.260589	-0.636904	-0.968364	-0.023585	0.085791	-0.233143	0	0
7921	2.214368	-0.089412	9.634696	-0.055572	0.081030	0.081958	0.228774	-0.261380	-0.639253	-0.968248	-0.022896	0.085240	-0.233893	0	0
7922	2.306082	-0.216529	9.645294	-0.036897	0.067051	0.071425	0.230846	-0.260828	-0.638219	-0.968128	-0.022338	0.084762	-0.234617	0	0
7923	2.290331	-0.383289	9.812756	-0.021916	0.070895	0.041752	0.231353	-0.259747	-0.637034	-0.968087	-0.022025	0.084230	-0.235004	0	0
7924	2.225326	-0.628632	10.101288	-0.019213	0.076080	0.041776	0.232266	-0.259735	-0.637300	-0.968040	-0.021642	0.083616	-0.235455	0	0
7925	2.103125	-0.706180	10.185321	-0.042916	0.071292	0.026121	0.232393	-0.258916	-0.637285	-0.968039	-0.021121	0.083133	-0.235675	0	0
7926	1.797150	-0.645250	9.960837	-0.084289	0.073407	0.029681	0.234719	-0.256175	-0.636599	-0.968031	-0.020124	0.082697	-0.235948	0	0
7927	1.583504	-0.604664	9.748458	-0.102254	0.075261	0.036677	0.234982	-0.255483	-0.637236	-0.968020	-0.018990	0.082317	-0.236223	0	0
7928	1.428732	-0.465952	9.616009	0.011104	0.058490	0.051960	0.236414	-0.253960	-0.637995	-0.967921	-0.018935	0.081803	-0.236808	0	0
7929	1.337758	-0.228621	9.514963	0.270192	0.044334	0.052869	0.236423	-0.257237	-0.637540	-0.967771	-0.021454	0.080839	-0.237539	0	0
7930	1.319552	-0.007767	9.530633	0.506013	0.014418	0.064282	0.235908	-0.264089	-0.635076	-0.967479	-0.026285	0.079578	-0.238665	0	0
7931	1.369234	0.182733	9.604828	0.534281	0.003768	0.060669	0.235417	-0.273373	-0.634346	-0.967176	-0.031445	0.078372	-0.239665	0	0
7932	1.491521	0.256495	9.423898	0.371510	0.001696	0.048936	0.235691	-0.279382	-0.633298	-0.966895	-0.035020	0.077544	-0.240570	0	0
7933	1.521321	0.356012	9.400416	0.160606	0.004186	0.047807	0.235168	-0.282408	-0.631537	-0.966720	-0.036573	0.077222	-0.241148	0	0
7934	1.526519	0.423357	9.452096	0.039633	-0.015176	0.058567	0.235945	-0.283777	-0.630531	-0.966520	-0.036969	0.077360	-0.241843	0	0
7935	1.468302	0.505866	9.718507	-0.026495	-0.021425	0.043026	0.235434	-0.284041	-0.631571	-0.966403	-0.036781	0.077733	-0.242220	0	0
7936	1.453658	0.558382	10.029484	-0.066595	-0.033246	0.034381	0.233753	-0.284042	-0.632856	-0.966283	-0.036214	0.078294	-0.242603	0	0
7937	1.400339	0.648051	10.303145	-0.128645	-0.011830	0.034608	0.233362	-0.282264	-0.633597	-0.966229	-0.035024	0.078812	-0.242823	0	0
7938	1.325157	0.706064	10.383181	-0.133700	-0.008372	0.039849	0.233481	-0.280634	-0.633047	-0.966137	-0.033744	0.079297	-0.243212	0	0
7939	1.425311	0.724997	10.129351	-0.113221	-0.008314	0.027589	0.234003	-0.279804	-0.633553	-0.966096	-0.032707	0.079733	-0.243375	0	0
7940	1.708181	0.726201	9.580525	-0.096048	-0.029468	0.031007	0.233226	-0.278160	-0.634813	-0.965992	-0.031849	0.080327	-0.243705	0	0
7941	1.960086	0.502230	9.445626	-0.076909	-0.012113	0.025828	0.233623	-0.280889	-0.634350	-0.965938	-0.031184	0.080714	-0.243878	0	0
7942	2.150546	0.185751	9.383459	-0.085804	-0.029449	0.018017	0.232971	-0.278155	-0.635460	-0.965858	-0.030436	0.081279	-0.244101	0	0
7943	2.249438	0.020708	9.306195	-0.052859	-0.018321	0.015368	0.232589	-0.279380	-0.635870	-0.965815	-0.030028	0.081674	-0.244189	0	0
7944	2.210470	-0.009179	9.185618	-0.044321	-0.042035	0.020505	0.232312	-0.278312	-0.634291	-0.965711	-0.029709	0.082260	-0.244443	0	0
7945	2.142236	-0.027971	9.182085	-0.026762	-0.021226	0.023121	0.230248	-0.278303	-0.636611	-0.965638	-0.029551	0.082631	-0.244626	0	0
7946	2.011182	0.024457	9.151964	-0.037466	-0.040223	0.016966	0.230755	-0.276400	-0.635799	-0.965553	-0.029293	0.083184	-0.244805	0	0
7947	1.938739	0.112851	9.116159	-0.061713	-0.027665	0.010074	0.230508	-0.275010	-0.638105	-0.965516	-0.028824	0.083705	-0.244831	0	0
7948	1.878276	0.204022	9.259273	-0.091137	-0.028316	0.010140	0.230368	-0.274754	-0.636931	-0.965473	-0.028024	0.084272	-0.244899	0	0
7949	1.905425	0.264786	9.230458	-0.068849	-0.017798	-0.002109	0.229331	-0.273386	-0.638065	-0.965474	-0.027475	0.084715	-0.244803	0	0
7950	1.856875	0.300683	9.314405	-0.041447	-0.022224	-0.010935	0.229324	-0.272163	-0.637781	-0.965477	-0.027156	0.085097	-0.244695	0	0
7951	1.836617	0.224575	9.628523	0.005388	-0.020987	-0.004082	0.228927	-0.269845	-0.638122	-0.965459	-0.027337	0.085389	-0.244642	0	0
7952	1.790229	0.193627	9.609785	0.039655	-0.015715	-0.020744	0.229068	-0.271198	-0.638798	-0.965472	-0.027792	0.085507	-0.244501	0	0
7953	1.811430	0.074431	9.617283	0.013136	0.001900	-0.017984	0.229579	-0.271756	-0.637386	-0.965505	-0.028003	0.085556	-0.244326	0	0
7954	1.795972	-0.059741	9.690782	-0.016603	0.033445	-0.010818	0.229839	-0.270521	-0.637883	-0.965549	-0.027788	0.085339	-0.244254	0	0
7955	1.829657	-0.134744	9.642937	-0.033402	0.033219	0.010178	0.229200	-0.271332	-0.638932	-0.965554	-0.027441	0.085208	-0.244321	0	0
7956	1.761243	-0.214920	9.483588	-0.029335	0.032791	0.036329	0.229453	-0.270518	-0.638399	-0.965481	-0.027065	0.085041	-0.244707	0	0
7957	1.595541	-0.268688	9.426125	-0.051659	0.032920	0.041607	0.229441	-0.269165	-0.637594	-0.965413	-0.026506	0.084965	-0.245063	0	0
7958	1.561358	-0.313149	9.302809	-0.024993	0.039241	0.071202	0.230625	-0.271602	-0.638039	-0.965258	-0.026126	0.084734	-0.245792	0	0
7959	1.570465	-0.392538	9.451571	-0.002266	0.040617	0.081618	0.230103	-0.271746	-0.637779	-0.965085	-0.025976	0.084471	-0.246579	0	0
7960	1.696705	-0.391623	9.710139	0.067343	0.030842	0.108449	0.231675	-0.273772	-0.638089	-0.964807	-0.026476	0.084104	-0.247734	0	0
7961	1.760546	-0.297190	9.680957	0.162004	0.043827	0.124783	0.231933	-0.274870	-0.637334	-0.964483	-0.027854	0.083415	-0.249077	0	0
7962	1.795692	-0.138421	9.575519	0.221794	0.050194	0.129750	0.230863	-0.278370	-0.637025	-0.964121	-0.029777	0.082482	-0.250563	0	0
7963	1.659379	-0.087318	9.889284	0.227076	0.043890	0.138416	0.232429	-0.283009	-0.635441	-0.963731	-0.031763	0.081633	-0.252089	0	0
7964	1.515264	-0.114314	10.248118	0.219851	0.029195	0.131401	0.232311	-0.287104	-0.635001	-0.963329	-0.033720	0.080906	-0.253603	0	0
7965	1.381856	-0.012909	10.400325	0.236020	0.059412	0.147110	0.232068	-0.292015	-0.634836	-0.962914	-0.035734	0.079880	-0.255224	0	0
7966	1.334362	0.163711	10.268359	0.225546	0.053416	0.147096	0.233115	-0.296382	-0.633632	-0.962464	-0.037675	0.078907	-0.256938	0	0
7967	1.379555	0.309539	9.775504	0.193983	0.036446	0.134916	0.233384	-0.300068	-0.632927	-0.962065	-0.039346	0.078196	-0.258397	0	0
7968	1.565374	0.343954	9.151922	0.164396	0.017516	0.133224	0.233121	-0.301857	-0.631793	-0.961640	-0.040800	0.077721	-0.259892	0	0
7969	1.759250	0.169804	8.946442	0.104006	-0.004980	0.145594	0.233126	-0.305140	-0.630820	-0.961208	-0.041703	0.077647	-0.261365	0	0
7970	1.786101	-0.159990	9.338174	0.110327	-0.029252	0.126360	0.231580	-0.307324	-0.631759	-0.960779	-0.042764	0.077758	-0.262732	0	0
7971	1.594698	-0.306685	10.023232	0.134154	-0.022811	0.145490	0.230032	-0.311844	-0.631188	-0.960315	-0.043987	0.077776	-0.264219	0	0
7972	1.278803	-0.157870	10.420010	0.149227	-0.026743	0.167180	0.230035	-0.314169	-0.630585	-0.959752	-0.045384	0.077777	-0.266022	0	0
7973	0.915880	0.236204	10.622841	0.166877	0.004537	0.174971	0.230036	-0.315676	-0.629966	-0.959207	-0.046807	0.077445	-0.267830	0	0
7974	0.778091	0.755220	10.325943	0.159819	0.018791	0.167976	0.229660	-0.321964	-0.628789	-0.958641	-0.048189	0.076975	-0.269740	0	0
7975	1.024329	1.129495	9.650121	0.158139	0.025799	0.170611	0.229144	-0.324156	-0.628310	-0.958119	-0.049478	0.076442	-0.271507	0	0
7976	1.303761	1.348420	8.949531	0.094952	-0.011712	0.145408	0.229957	-0.331775	-0.628724	-0.957588	-0.050345	0.076424	-0.273220	0	0
7977	1.527297	1.233441	8.637683	-0.000558	-0.022959	0.128253	0.228656	-0.332885	-0.628217	-0.957217	-0.050300	0.076765	-0.274431	0	0
7978	1.734238	0.907108	9.015620	-0.032193	-0.043526	0.110911	0.227601	-0.330449	-0.627643	-0.956868	-0.050048	0.077391	-0.275517	0	0
7979	1.859587	0.757358	9.291430	-0.065448	-0.041261	0.090118	0.226430	-0.329364	-0.628133	-0.956617	-0.049473	0.078068	-0.276302	0	0
7980	1.927431	0.747268	9.493086	-0.091843	-0.040763	0.069276	0.225660	-0.329903	-0.629175	-0.956407	-0.048676	0.078810	-0.276958	0	0
7981	1.898125	0.762575	9.668293	-0.112528	-0.033633	0.069352	0.224492	-0.327168	-0.630800	-0.956238	-0.047655	0.079538	-0.277510	0	0
7982	1.781453	0.766935	9.583894	-0.143371	-0.008024	0.069495	0.222014	-0.324872	-0.631126	-0.956081	-0.046272	0.080111	-0.278120	0	0
7983	1.566630	0.654185	9.630829	-0.148847	-0.010329	0.055527	0.222798	-0.326230	-0.630899	-0.955982	-0.044856	0.080708	-0.278519	0	0
7984	1.395701	0.521314	9.487624	-0.176322	-0.013676	0.062562	0.222021	-0.324038	-0.632407	-0.955839	-0.043182	0.081422	-0.279067	0	0
7985	1.434383	0.417635	9.175364	-0.233202	-0.018580	0.069706	0.222675	-0.321283	-0.634174	-0.955723	-0.040970	0.082333	-0.279528	0	0
7986	1.487377	0.301991	9.056286	-0.293378	-0.021857	0.083847	0.220960	-0.317225	-0.633044	-0.955565	-0.038179	0.083463	-0.280129	0	0
7987	1.510578	0.135121	9.203478	-0.374616	-0.028286	0.084961	0.220324	-0.312959	-0.636847	-0.955436	-0.034626	0.084865	-0.280610	0	0
7988	1.582736	-0.015646	9.173034	-0.424389	-0.022881	0.096487	0.219789	-0.307228	-0.637769	-0.955265	-0.030574	0.086375	-0.281200	0	0
7989	1.555338	-0.083319	9.388173	-0.442931	-0.049525	0.129616	0.219775	-0.300669	-0.639068	-0.954979	-0.026382	0.088180	-0.282033	0	0
7990	1.595631	-0.169404	9.899273	-0.432325	-0.048116	0.140076	0.217928	-0.294695	-0.638678	-0.954632	-0.022284	0.089964	-0.282998	0	0
7991	1.513741	-0.300719	10.644967	-0.366010	-0.018385	0.155675	0.215863	-0.288931	-0.643479	-0.954245	-0.018706	0.091252	-0.284147	0	0
7992	1.308856	-0.292224	11.134024	-0.299753	-0.009675	0.179029	0.214805	-0.282936	-0.644133	-0.953766	-0.015729	0.092297	-0.285596	0	0
7993	1.357017	-0.054176	10.639992	-0.270194	0.021695	0.174649	0.214670	-0.280066	-0.644854	-0.953321	-0.012927	0.092919	-0.287014	0	0
7994	1.509116	0.006685	9.845674	-0.240523	0.028389	0.183315	0.214800	-0.276775	-0.646347	-0.952825	-0.010404	0.093431	-0.288596	0	0
7995	1.780416	-0.291576	9.389694	-0.219690	0.003571	0.193720	0.214533	-0.274594	-0.646562	-0.952285	-0.008122	0.094078	-0.290236	0	0
7996	2.047455	-0.841073	9.269179	-0.207618	0.003538	0.185060	0.213490	-0.273923	-0.646541	-0.951731	-0.005986	0.094730	-0.291888	0	0
7997	2.203873	-1.175426	9.093757	-0.139935	-0.021787	0.204038	0.212322	-0.271050	-0.648292	-0.951116	-0.004516	0.095395	-0.293696	0	0
7998	2.178795	-1.306182	9.085212	-0.108261	-0.021541	0.227507	0.211409	-0.270240	-0.648400	-0.950411	-0.003353	0.095997	-0.295790	0	0
7999	2.081013	-1.302458	9.470405	-0.063056	-0.026449	0.244020	0.211181	-0.270304	-0.647994	-0.949657	-0.002573	0.096491	-0.298050	0	0
8000	1.925562	-1.153996	9.994207	-0.033147	-0.020110	0.268338	0.208853	-0.270304	-0.649793	-0.948813	-0.002082	0.096856	-0.300615	0	0
8001	1.756867	-0.797598	10.380857	-0.003776	-0.004564	0.266492	0.208072	-0.272233	-0.648787	-0.947998	-0.001768	0.096963	-0.303143	0	0
8002	1.650141	-0.325461	10.348886	0.024030	0.009150	0.273362	0.207027	-0.271426	-0.648764	-0.947148	-0.001727	0.096877	-0.305815	0	0
8003	1.654978	-0.002275	9.871591	0.009917	0.021830	0.257701	0.206131	-0.273469	-0.649576	-0.946372	-0.001480	0.096686	-0.308268	0	0
8004	1.723505	-0.001424	9.521393	-0.002705	0.013564	0.236788	0.205622	-0.275101	-0.650253	-0.945605	-0.001215	0.096638	-0.310628	0	0
8005	1.827394	-0.156106	9.381214	0.002011	-0.000178	0.219321	0.205106	-0.277020	-0.649898	-0.944917	-0.001012	0.096678	-0.312705	0	0
8006	1.846481	-0.205709	9.462382	0.013372	-0.020846	0.194815	0.202765	-0.277039	-0.650141	-0.944244	-0.001044	0.096903	-0.314661	0	0
8007	1.809659	-0.222208	9.666364	0.036976	-0.029404	0.172041	0.201220	-0.280183	-0.650710	-0.943668	-0.001319	0.097108	-0.316321	0	0
8008	1.737408	-0.040165	9.941778	0.027729	-0.028939	0.147618	0.201088	-0.280051	-0.650447	-0.943130	-0.001559	0.097364	-0.317843	0	0
8009	1.499801	0.157923	10.211556	0.017013	-0.016287	0.129312	0.199651	-0.280896	-0.649415	-0.942698	-0.001660	0.097501	-0.319079	0	0
8010	1.325489	0.277730	10.047816	-0.021383	0.000192	0.105879	0.199921	-0.281701	-0.650212	-0.942317	-0.001384	0.097637	-0.320162	0	0
8011	1.408863	0.246332	9.309454	-0.098062	-0.033841	0.090315	0.198104	-0.280889	-0.651220	-0.941993	-0.000511	0.098297	-0.320916	0	0
8012	1.609702	-0.050434	8.772807	-0.120833	-0.050952	0.079051	0.197966	-0.279530	-0.650933	-0.941660	0.000515	0.099234	-0.321603	0	0
8013	1.832847	-0.559146	8.949251	-0.102399	-0.089398	0.064150	0.194064	-0.277920	-0.651912	-0.941361	0.001218	0.100432	-0.322104	0	0
8014	2.029905	-0.951102	9.123118	-0.057251	-0.099605	0.073657	0.193022	-0.276561	-0.652397	-0.940999	0.001486	0.101621	-0.322789	0	0
8015	2.165617	-1.056022	9.067648	-0.041103	-0.079941	0.090270	0.191728	-0.276288	-0.653420	-0.940621	0.001674	0.102540	-0.323596	0	0
8016	2.227512	-0.911113	8.864916	-0.047776	-0.075675	0.100762	0.189902	-0.276313	-0.652888	-0.940192	0.001957	0.103473	-0.324544	0	0
8017	2.167489	-0.797485	8.732343	-0.019842	-0.087520	0.119814	0.189124	-0.276454	-0.653145	-0.939707	0.001952	0.104404	-0.325648	0	0
8018	2.182638	-0.696034	8.764910	-0.007664	-0.087700	0.125003	0.187172	-0.277433	-0.652631	-0.939187	0.001845	0.105319	-0.326852	0	0
8019	2.185111	-0.658937	8.920326	0.064832	-0.098777	0.126503	0.184576	-0.276625	-0.653894	-0.938664	0.001010	0.106087	-0.328106	0	0
8020	2.221083	-0.723829	9.054149	0.149527	-0.102969	0.128002	0.182494	-0.279936	-0.652387	-0.938118	-0.000618	0.106629	-0.329491	0	0
8021	2.280852	-0.844420	9.377890	0.200209	-0.079186	0.141903	0.179653	-0.282948	-0.653594	-0.937556	-0.002643	0.106774	-0.331030	0	0
8022	2.336061	-0.897825	9.775323	0.204156	-0.067345	0.159388	0.178096	-0.287618	-0.651987	-0.936926	-0.004635	0.106802	-0.332778	0	0
8023	2.399556	-0.797424	10.085176	0.166290	-0.046146	0.159560	0.176921	-0.288457	-0.651217	-0.936330	-0.006212	0.106756	-0.334442	0	0
8024	2.395547	-0.635826	10.193731	0.127120	-0.015610	0.173603	0.176127	-0.292222	-0.651171	-0.935704	-0.007293	0.106555	-0.336230	0	0
8025	2.188846	-0.587119	10.339618	0.077519	0.018728	0.182532	0.176124	-0.294420	-0.649787	-0.935097	-0.007798	0.106203	-0.338016	0	0
8026	2.212045	-0.471854	9.774205	0.062064	0.017088	0.187792	0.173664	-0.297168	-0.649953	-0.934440	-0.008150	0.105915	-0.339908	0	0
8027	2.148742	-0.496979	9.680890	0.034320	0.033252	0.175700	0.173156	-0.300443	-0.650014	-0.933867	-0.008213	0.105575	-0.341582	0	0
8028	2.099468	-0.644649	9.464456	0.048092	0.013905	0.179099	0.172759	-0.299360	-0.649730	-0.933240	-0.008451	0.105362	-0.343352	0	0
8029	2.040083	-0.837094	9.354142	0.025623	0.008865	0.178288	0.172774	-0.301531	-0.650551	-0.932627	-0.008510	0.105282	-0.345037	0	0
8030	2.111987	-1.063697	9.157995	-0.015670	-0.001472	0.188007	0.171462	-0.301423	-0.649242	-0.931951	-0.008197	0.105433	-0.346821	0	0
8031	2.150923	-1.100712	8.962888	-0.086145	-0.018805	0.212595	0.171209	-0.301140	-0.650273	-0.931191	-0.007263	0.106005	-0.348703	0	0
8032	2.116790	-1.064325	9.211138	-0.141039	-0.053303	0.209161	0.168079	-0.300772	-0.649465	-0.930387	-0.005941	0.107076	-0.350542	0	0
8033	2.106982	-1.019022	9.512215	-0.201862	-0.042744	0.230299	0.166504	-0.297655	-0.649263	-0.929533	-0.003985	0.108279	-0.352460	0	0
8034	2.189044	-1.035079	10.023346	-0.245360	-0.052878	0.223438	0.165599	-0.295461	-0.651029	-0.928675	-0.001673	0.109711	-0.354293	0	0
8035	1.878491	-0.845129	10.207537	-0.258074	-0.052945	0.237365	0.162614	-0.291367	-0.653781	-0.927766	0.000783	0.111204	-0.356207	0	0
8036	1.832734	-0.418107	9.817625	-0.252560	-0.059611	0.220701	0.159586	-0.286654	-0.651592	-0.926884	0.003133	0.112722	-0.358009	0	0
8037	1.893670	-0.050483	9.448615	-0.220390	-0.076967	0.202209	0.159726	-0.283758	-0.654131	-0.926054	0.005103	0.114295	-0.359631	0	0
8038	1.947584	-0.019780	9.263809	-0.224868	-0.128964	0.179399	0.157380	-0.281731	-0.654593	-0.925228	0.006901	0.116356	-0.361064	0	0
8039	2.087362	-0.221757	9.422335	-0.196062	-0.152551	0.161847	0.153988	-0.279586	-0.654397	-0.924441	0.008308	0.118539	-0.362336	0	0
8040	2.046395	-0.502183	9.792126	-0.212006	-0.168870	0.148790	0.149559	-0.276074	-0.655335	-0.923654	0.009804	0.120923	-0.363518	0	0
8041	1.784713	-0.650260	10.217319	-0.260288	-0.173849	0.155001	0.146558	-0.270083	-0.657142	-0.922843	0.011713	0.123528	-0.364644	0	0
8042	1.606254	-0.718626	10.612672	-0.260553	-0.173656	0.142773	0.143042	-0.266285	-0.658469	-0.922055	0.013635	0.126131	-0.365676	0	0
8043	1.422453	-0.589588	10.279812	-0.293462	-0.175899	0.141073	0.140430	-0.262077	-0.659146	-0.921266	0.015824	0.128858	-0.366624	0	0
8044	1.298340	-0.352549	9.351541	-0.252291	-0.189010	0.133014	0.137044	-0.258275	-0.660604	-0.920467	0.017599	0.131570	-0.367586	0	0
8045	1.513494	-0.264272	8.882993	-0.228717	-0.225680	0.121522	0.133392	-0.254624	-0.661155	-0.919675	0.018973	0.134504	-0.368437	0	0
8046	1.449129	-0.480702	8.750664	-0.210908	-0.255634	0.076911	0.129217	-0.252080	-0.660816	-0.918983	0.020048	0.137684	-0.368933	0	0
8047	1.321191	-0.837291	8.172340	-0.092373	-0.298911	0.056393	0.125302	-0.249257	-0.660733	-0.918338	0.019808	0.140786	-0.369380	0	0
8048	1.044294	-1.181585	8.135098	-0.067428	-0.328139	0.019595	0.119847	-0.250392	-0.661364	-0.917768	0.019217	0.144111	-0.369547	0	0
8049	1.063896	-1.533822	8.366891	0.015163	-0.353121	0.009730	0.115416	-0.249215	-0.660920	-0.917218	0.017743	0.147302	-0.369727	0	0
8050	1.346737	-1.459398	8.220999	-0.022774	-0.347687	0.012508	0.108638	-0.248615	-0.659693	-0.916635	0.016660	0.150639	-0.369879	0	0
8051	1.595400	-1.316857	8.527175	-0.025708	-0.334131	0.033516	0.105002	-0.248641	-0.660446	-0.915997	0.015682	0.153788	-0.370207	0	0
8052	1.927232	-1.023918	9.216091	-0.054989	-0.316660	0.037167	0.099011	-0.247338	-0.660377	-0.915344	0.015046	0.156952	-0.370519	0	0
8053	2.268482	-1.085035	10.529214	0.002019	-0.303325	0.033620	0.094969	-0.246295	-0.659679	-0.914739	0.013928	0.159702	-0.370882	0	0
8054	2.484251	-0.906064	9.979629	0.076343	-0.258107	0.014352	0.091846	-0.247423	-0.659160	-0.914267	0.012271	0.161844	-0.371175	0	0
8055	2.512261	-0.768389	9.579052	0.115964	-0.250343	0.005523	0.085863	-0.249810	-0.658256	-0.913853	0.010254	0.163683	-0.371449	0	0
8056	2.122946	-0.813543	9.354984	0.123579	-0.217541	-0.018887	0.082748	-0.253667	-0.657401	-0.913559	0.008259	0.165280	-0.371517	0	0
8057	2.016141	-0.732228	9.547448	0.077386	-0.218675	-0.034480	0.079360	-0.254669	-0.656229	-0.913332	0.006645	0.166961	-0.371355	0	0
8058	2.203173	-0.780375	9.586020	-0.036609	-0.192395	-0.042761	0.076110	-0.254696	-0.656596	-0.913149	0.006168	0.168923	-0.370925	0	0
8059	2.412837	-1.069581	9.896635	-0.159234	-0.139668	-0.064867	0.074024	-0.251708	-0.657430	-0.913146	0.006958	0.170751	-0.370080	0	0
8060	2.807431	-1.357900	10.202991	-0.179222	-0.112040	-0.045446	0.073492	-0.249538	-0.656995	-0.913094	0.008078	0.172506	-0.369371	0	0
8061	2.880716	-1.704555	10.327099	-0.071388	-0.088705	-0.029945	0.071002	-0.247123	-0.655892	-0.913050	0.008321	0.173536	-0.368994	0	0
8062	2.778253	-1.797821	10.047663	0.121043	-0.086901	-0.005989	0.068928	-0.246918	-0.656248	-0.912915	0.006861	0.173950	-0.369161	0	0
8063	2.723906	-2.002489	9.721587	0.304940	-0.063175	0.010125	0.069186	-0.249112	-0.654995	-0.912788	0.003849	0.173349	-0.369802	0	0
8064	2.773009	-1.957452	9.561307	0.364551	-0.072181	0.052668	0.068427	-0.254571	-0.655096	-0.912463	0.000322	0.172722	-0.370916	0	0
8065	3.153852	-1.762719	9.434232	0.390835	-0.083337	0.077020	0.066615	-0.261842	-0.652891	-0.912029	-0.003418	0.171982	-0.372308	0	0
8066	3.353387	-1.798645	9.235430	0.309897	-0.090004	0.092971	0.065059	-0.266647	-0.651417	-0.911495	-0.006445	0.171718	-0.373695	0	0
8067	3.543258	-1.744282	9.440025	0.185406	-0.110255	0.102025	0.061163	-0.269278	-0.651181	-0.910911	-0.008363	0.171996	-0.374952	0	0
8068	3.465052	-1.765236	9.640058	0.106107	-0.102778	0.108375	0.061302	-0.272418	-0.650724	-0.910300	-0.009554	0.172609	-0.376124	0	0
8069	3.278820	-1.597115	9.506333	0.075188	-0.095595	0.115416	0.059468	-0.273277	-0.648912	-0.909692	-0.010381	0.173173	-0.377312	0	0
8070	3.066841	-1.240185	9.438837	0.059287	-0.091679	0.102318	0.057406	-0.274363	-0.650864	-0.909123	-0.011115	0.173860	-0.378345	0	0
8071	2.753570	-1.254948	8.821239	0.026183	-0.085734	0.084934	0.056353	-0.275764	-0.648678	-0.908648	-0.011506	0.174516	-0.379172	0	0
8072	2.582340	-1.415875	8.801114	0.002971	-0.104280	0.057027	0.054927	-0.276592	-0.648944	-0.908231	-0.011856	0.175524	-0.379694	0	0
8073	2.615845	-1.483361	8.951904	-0.030000	-0.114521	0.055363	0.052046	-0.274181	-0.647838	-0.907821	-0.011884	0.176646	-0.380153	0	0
8074	2.495021	-1.281713	9.248088	-0.034375	-0.085452	0.043209	0.050493	-0.274181	-0.648995	-0.907493	-0.011846	0.177624	-0.380482	0	0
8075	2.510521	-1.036909	9.706367	-0.021698	-0.068741	0.027500	0.049695	-0.272297	-0.647655	-0.907267	-0.011814	0.178285	-0.380711	0	0
8076	2.511029	-0.846171	10.236853	-0.057670	-0.021312	0.025108	0.047772	-0.273780	-0.650524	-0.907123	-0.011354	0.178767	-0.380842	0	0
8077	2.585238	-0.596650	10.442057	-0.071300	0.040159	0.010481	0.047094	-0.271909	-0.648018	-0.907163	-0.010486	0.178614	-0.380844	0	0
8078	2.817445	-0.441720	10.298480	0.028792	0.100414	0.017357	0.049699	-0.272291	-0.648174	-0.907258	-0.010359	0.177661	-0.381067	0	0
8079	3.026935	-0.881823	9.987169	0.176658	0.129227	0.001382	0.051129	-0.273239	-0.647554	-0.907463	-0.011424	0.175746	-0.381435	0	0
8080	3.332274	-1.198981	9.457503	0.294485	0.154582	-0.002302	0.051654	-0.276518	-0.646584	-0.907691	-0.013536	0.173285	-0.381952	0	0
8081	3.366564	-1.178783	9.360158	0.303448	0.167481	0.006433	0.055580	-0.282203	-0.646723	-0.907911	-0.015599	0.170543	-0.382583	0	0
8082	3.420587	-1.236631	8.622096	0.234462	0.156581	0.015334	0.058465	-0.286530	-0.647347	-0.908064	-0.017127	0.168292	-0.383149	0	0
8083	3.905884	-1.608965	7.893807	0.170615	0.121835	0.029486	0.059633	-0.291322	-0.644725	-0.908124	-0.018122	0.166492	-0.383748	0	0
8084	4.269742	-1.838188	7.707826	0.118373	0.083762	0.026120	0.059389	-0.294315	-0.645431	-0.908122	-0.018859	0.165347	-0.384213	0	0
8085	4.287272	-2.076810	8.202755	0.084345	0.066603	0.017480	0.060946	-0.294993	-0.644547	-0.908143	-0.019302	0.164406	-0.384544	0	0
8086	4.086056	-2.152978	9.322409	0.081787	0.062936	0.022697	0.062244	-0.295945	-0.643667	-0.908128	-0.019791	0.163590	-0.384904	0	0
8087	3.649016	-1.892752	9.834938	0.128361	0.074963	0.017271	0.062515	-0.297297	-0.644344	-0.908150	-0.020591	0.162417	-0.385306	0	0
8088	3.383346	-1.557564	9.799847	0.160610	0.115031	0.015470	0.063823	-0.299605	-0.644139	-0.908223	-0.021608	0.160822	-0.385746	0	0
8089	3.125721	-1.543573	9.612314	0.148346	0.125268	0.041659	0.065906	-0.302462	-0.642912	-0.908222	-0.022345	0.159123	-0.386412	0	0
8090	3.155216	-1.552532	9.301615	0.092585	0.144798	0.050602	0.067735	-0.304627	-0.642838	-0.908214	-0.022574	0.157526	-0.387071	0	0
8091	3.199526	-1.456257	9.340698	0.083729	0.147857	0.080291	0.069805	-0.303117	-0.642045	-0.908105	-0.022566	0.155884	-0.387989	0	0
8092	3.098442	-1.252208	9.404042	0.137617	0.154240	0.094071	0.071513	-0.305955	-0.642631	-0.907932	-0.023097	0.154036	-0.389100	0	0
8093	2.949914	-0.882550	9.233580	0.277931	0.149429	0.114519	0.073613	-0.309882	-0.643112	-0.907637	-0.024791	0.151634	-0.390624	0	0
8094	3.022425	-0.580230	9.054631	0.464238	0.137683	0.106943	0.074137	-0.316865	-0.640269	-0.907282	-0.028332	0.148661	-0.392348	0	0
8095	2.911856	-0.378389	8.885745	0.619950	0.127609	0.120377	0.074933	-0.325610	-0.638111	-0.906796	-0.033216	0.145116	-0.394410	0	0
8096	2.900588	-0.213783	8.934348	0.680177	0.102672	0.121856	0.075483	-0.336254	-0.636766	-0.906195	-0.038830	0.141604	-0.396550	0	0
8097	3.066566	-0.127588	8.912374	0.664338	0.064214	0.127916	0.074975	-0.346113	-0.633712	-0.905492	-0.044366	0.138455	-0.398681	0	0
8098	3.275744	-0.125385	8.989888	0.515666	0.054725	0.131844	0.077068	-0.355263	-0.630792	-0.904778	-0.048663	0.136024	-0.400631	0	0
8099	3.327319	-0.029492	9.057851	0.335445	0.024713	0.126177	0.075384	-0.360478	-0.629325	-0.904130	-0.051395	0.134548	-0.402249	0	0
8100	3.198885	0.040730	8.952870	0.231851	0.009616	0.138620	0.075129	-0.365546	-0.627606	-0.903435	-0.053297	0.133662	-0.403854	0	0
8101	3.435084	0.150731	9.358133	0.235128	-0.020368	0.147276	0.072535	-0.369536	-0.626758	-0.902677	-0.055291	0.133015	-0.405492	0	0
8102	3.827756	0.362904	9.620818	0.261823	-0.019821	0.147241	0.071767	-0.374185	-0.626194	-0.901874	-0.057571	0.132276	-0.407200	0	0
8103	4.125959	0.632614	9.801767	0.230642	-0.006496	0.143028	0.072146	-0.375981	-0.624027	-0.901139	-0.059501	0.131535	-0.408786	0	0
8104	4.073299	0.703146	9.389993	0.144566	-0.022974	0.126641	0.071628	-0.379137	-0.622788	-0.900475	-0.060763	0.131288	-0.410142	0	0
8105	3.846166	0.577670	9.499978	0.079024	0.005657	0.118169	0.069820	-0.379544	-0.624339	-0.899940	-0.061340	0.131061	-0.411300	0	0
8106	3.653283	0.485803	9.616913	0.028533	-0.003314	0.104315	0.067864	-0.381352	-0.623063	-0.899420	-0.061519	0.131093	-0.412400	0	0
8107	3.335819	0.307716	9.725814	0.013189	-0.009415	0.113908	0.068763	-0.380814	-0.621762	-0.898920	-0.061587	0.131278	-0.413419	0	0
8108	3.179733	0.248186	9.743098	0.038871	-0.011133	0.102471	0.067732	-0.380672	-0.623049	-0.898420	-0.061883	0.131341	-0.414440	0	0
8109	3.026554	0.211414	9.455590	0.053555	-0.004090	0.097192	0.066418	-0.381527	-0.621111	-0.897970	-0.062320	0.131303	-0.415362	0	0
8110	2.790266	0.137329	9.314732	0.010894	-0.003419	0.080715	0.065639	-0.381395	-0.621362	-0.897548	-0.062373	0.131394	-0.416237	0	0
8111	2.517591	0.078348	9.153140	-0.066875	-0.000954	0.078295	0.066055	-0.382036	-0.624231	-0.897254	-0.061739	0.131814	-0.416832	0	0
8112	2.265048	0.156013	9.142771	-0.103645	-0.007378	0.059049	0.065379	-0.380487	-0.622402	-0.897004	-0.060804	0.132407	-0.417320	0	0
8113	1.992069	0.117160	9.356730	-0.120801	0.012069	0.055629	0.064600	-0.378024	-0.623775	-0.896853	-0.059653	0.132910	-0.417650	0	0
8114	1.914600	0.247749	9.679953	-0.107161	0.026130	0.043394	0.065372	-0.375288	-0.623987	-0.896741	-0.058557	0.133212	-0.417950	0	0
8115	1.730418	0.334199	9.467546	-0.093698	0.043988	0.018943	0.064202	-0.373653	-0.624854	-0.896768	-0.057554	0.133278	-0.418009	0	0
8116	1.565200	0.351525	9.345716	-0.101173	0.044538	-0.007230	0.062755	-0.371772	-0.623770	-0.896876	-0.056506	0.133358	-0.417896	0	0
8117	1.603930	0.324080	9.383166	-0.149911	0.055718	-0.027981	0.066017	-0.368984	-0.626203	-0.897145	-0.055001	0.133508	-0.417469	0	0
8118	1.807901	0.238193	9.309444	-0.244999	0.056427	-0.030278	0.066663	-0.366243	-0.626932	-0.897463	-0.052636	0.134072	-0.416911	0	0
8119	2.131165	0.149660	9.162720	-0.307580	0.043037	-0.041415	0.066921	-0.363776	-0.627794	-0.897846	-0.049781	0.134975	-0.416144	0	0
8120	2.302525	-0.098950	9.123750	-0.343160	0.036377	-0.048256	0.068213	-0.357745	-0.629501	-0.898242	-0.046643	0.136115	-0.415281	0	0
8121	2.377717	-0.464296	9.620383	-0.358818	0.022436	-0.049940	0.068225	-0.353065	-0.633171	-0.898637	-0.043416	0.137404	-0.414351	0	0
8122	2.398174	-0.647816	9.958661	-0.390573	0.006627	-0.034166	0.069381	-0.348415	-0.633477	-0.898931	-0.039954	0.139011	-0.413524	0	0
8123	2.472921	-0.806333	9.748892	-0.469832	0.009728	-0.026922	0.069355	-0.341601	-0.633473	-0.899228	-0.035735	0.140873	-0.412633	0	0
8124	2.543298	-0.881837	9.485084	-0.578095	0.009321	0.001419	0.068575	-0.333186	-0.636786	-0.899408	-0.030525	0.143237	-0.411846	0	0
8125	2.555383	-0.919429	9.363218	-0.640324	-0.018344	0.012866	0.068829	-0.324691	-0.639995	-0.899499	-0.024821	0.146057	-0.411039	0	0
8126	2.608657	-0.968168	9.339504	-0.694680	-0.032086	0.022593	0.068551	-0.311969	-0.643766	-0.899497	-0.018697	0.149268	-0.410212	0	0
8127	2.588259	-1.123659	9.369235	-0.745531	-0.063466	0.040983	0.067622	-0.301722	-0.646283	-0.899341	-0.012182	0.152916	-0.409457	0	0
8128	2.567146	-1.391444	9.457910	-0.748841	-0.066157	0.045372	0.066428	-0.292719	-0.647655	-0.899099	-0.005678	0.156643	-0.408720	0	0
8129	2.629191	-1.651299	9.203413	-0.720771	-0.087736	0.069687	0.064584	-0.280156	-0.650769	-0.898683	0.000572	0.160392	-0.408219	0	0
8130	2.880586	-1.902982	9.380442	-0.717881	-0.105653	0.088884	0.063656	-0.268948	-0.653787	-0.898111	0.006709	0.164332	-0.407856	0	0
8131	3.058786	-2.222533	9.386303	-0.733223	-0.110751	0.136077	0.060637	-0.257499	-0.656006	-0.897286	0.013095	0.168321	-0.407891	0	0
8132	2.933109	-2.055162	9.493272	-0.726233	-0.128479	0.149927	0.059830	-0.247676	-0.657235	-0.896321	0.019311	0.172476	-0.408029	0	0
8133	2.811601	-2.057373	9.348364	-0.794753	-0.130121	0.178014	0.057715	-0.234994	-0.659177	-0.895170	0.026245	0.176863	-0.408291	0	0
8134	2.817042	-2.042874	8.910240	-0.790739	-0.149860	0.211088	0.054701	-0.223264	-0.662040	-0.893790	0.033057	0.181436	-0.408813	0	0
8135	2.845322	-2.223888	8.795643	-0.826523	-0.181622	0.246015	0.051421	-0.211546	-0.664123	-0.892128	0.040184	0.186369	-0.409584	0	0
8136	2.809926	-2.417420	8.984966	-0.774158	-0.196484	0.273748	0.047326	-0.195500	-0.664039	-0.890287	0.046769	0.191241	-0.410645	0	0
8137	2.764170	-2.660341	9.478874	-0.720897	-0.232549	0.312765	0.042999	-0.185172	-0.664844	-0.888169	0.052870	0.196136	-0.412178	0	0
8138	2.691454	-2.592855	9.578356	-0.719434	-0.225980	0.338057	0.040238	-0.173862	-0.666549	-0.885908	0.058963	0.200987	-0.413878	0	0
8139	2.779293	-2.210386	9.162934	-0.734866	-0.231251	0.350269	0.037077	-0.162159	-0.667335	-0.883506	0.065257	0.205877	-0.415660	0	0
8140	2.818685	-1.811724	8.637496	-0.700732	-0.254051	0.344831	0.031319	-0.151021	-0.668633	-0.881047	0.071073	0.210866	-0.417421	0	0
8141	2.889188	-1.854176	8.470634	-0.641933	-0.267936	0.312360	0.027640	-0.140142	-0.669302	-0.878677	0.076287	0.215693	-0.419028	0	0
8142	2.943362	-2.146855	8.557215	-0.510190	-0.252710	0.279786	0.023692	-0.130927	-0.668056	-0.876539	0.080287	0.219897	-0.420569	0	0
8143	2.800287	-2.444029	8.764497	-0.339792	-0.255170	0.244402	0.019639	-0.122356	-0.669805	-0.874649	0.082735	0.223379	-0.422191	0	0
8144	3.007992	-2.673693	8.959796	-0.160370	-0.235213	0.217826	0.016355	-0.119145	-0.667513	-0.873052	0.083605	0.225995	-0.423930	0	0
8145	3.366816	-2.915917	8.856061	-0.045731	-0.223578	0.195799	0.013363	-0.118350	-0.667995	-0.871659	0.083494	0.227992	-0.425745	0	0
8146	3.536018	-3.056325	9.130993	-0.009010	-0.186631	0.158333	0.011020	-0.117826	-0.668098	-0.870532	0.083111	0.229588	-0.427266	0	0
8147	3.535769	-3.086193	9.198362	-0.009027	-0.150533	0.140994	0.007637	-0.118544	-0.667828	-0.869561	0.082854	0.230839	-0.428617	0	0
8148	3.413260	-3.230913	9.211237	-0.028708	-0.086213	0.118551	0.007098	-0.116385	-0.666485	-0.868810	0.082979	0.231677	-0.429662	0	0
8149	3.310485	-3.318169	9.280157	0.010328	-0.053136	0.108930	0.007490	-0.117475	-0.666249	-0.868214	0.082892	0.232024	-0.430695	0	0
8150	3.261670	-3.402114	9.020680	0.048152	-0.020707	0.081774	0.006854	-0.116898	-0.667284	-0.867836	0.082547	0.231992	-0.431540	0	0
8151	3.340424	-3.353101	8.477251	0.067158	-0.004049	0.073045	0.006213	-0.119083	-0.667452	-0.867554	0.082094	0.231698	-0.432351	0	0
8152	3.354986	-3.399486	8.270468	0.053872	0.006902	0.052186	0.006866	-0.120443	-0.667224	-0.867366	0.081747	0.231427	-0.432937	0	0
8153	3.490013	-3.660056	8.023960	0.061751	0.015620	0.048745	0.005428	-0.119782	-0.666682	-0.867229	0.081370	0.231011	-0.433506	0	0
8154	3.496560	-3.814087	7.900565	0.087563	0.010277	0.043437	0.006351	-0.120029	-0.667990	-0.867117	0.080727	0.230570	-0.434084	0	0
8155	3.366797	-3.919281	8.076378	0.125670	-0.003255	0.052003	0.006756	-0.122744	-0.668565	-0.866969	0.079726	0.230043	-0.434843	0	0
8156	3.356830	-3.942055	8.168283	0.051526	-0.010759	0.063538	0.006754	-0.123980	-0.667811	-0.866687	0.079348	0.229926	-0.435536	0	0
8157	3.420514	-3.819227	8.425188	-0.028965	0.003938	0.054219	0.007271	-0.123433	-0.667545	-0.866419	0.079732	0.230011	-0.435954	0	0
8158	3.362816	-3.637733	8.738994	-0.100375	0.042899	0.054513	0.007401	-0.124254	-0.667172	-0.866174	0.080881	0.230098	-0.436182	0	0
8159	3.100258	-3.518698	9.153483	-0.097808	0.064884	0.045796	0.009091	-0.121908	-0.668176	-0.866026	0.082110	0.229961	-0.436320	0	0
8160	2.925862	-3.335377	9.392539	-0.000106	0.087848	0.040298	0.008828	-0.122190	-0.667661	-0.866030	0.082556	0.229232	-0.436611	0	0
8161	2.863857	-3.125677	9.353377	0.089599	0.118976	0.020903	0.011183	-0.121323	-0.669736	-0.866266	0.082343	0.227822	-0.436921	0	0
8162	2.870352	-2.871468	9.173210	0.158089	0.136621	-0.012322	0.013508	-0.122989	-0.667568	-0.866745	0.081515	0.226021	-0.437061	0	0
8163	2.858583	-2.477580	8.680358	0.219769	0.148915	-0.038682	0.014713	-0.128546	-0.669242	-0.867411	0.080161	0.223827	-0.437120	0	0
8164	2.934003	-2.152476	8.194198	0.267153	0.151093	-0.082453	0.016670	-0.131947	-0.668285	-0.868295	0.078287	0.221478	-0.436901	0	0
8165	3.139014	-2.097800	7.919087	0.273156	0.137634	-0.117376	0.020337	-0.135714	-0.669422	-0.869311	0.076226	0.219212	-0.436388	0	0
8166	3.226219	-2.157250	7.959805	0.236080	0.131440	-0.150411	0.021399	-0.143212	-0.668539	-0.870408	0.074386	0.217218	-0.435516	0	0
8167	3.064193	-2.265763	8.681046	0.138354	0.111693	-0.183335	0.023229	-0.144690	-0.668840	-0.871542	0.073222	0.215816	-0.434140	0	0
8168	3.613105	-2.435543	8.682898	0.046793	0.147433	-0.198564	0.025954	-0.145225	-0.667573	-0.872735	0.072997	0.214536	-0.432410	0	0
8169	3.797294	-2.453038	9.244913	-0.070052	0.139267	-0.240080	0.029337	-0.143546	-0.668343	-0.874015	0.073628	0.213845	-0.430054	0	0
8170	3.943038	-2.463403	9.410871	-0.116599	0.198436	-0.260685	0.031413	-0.141890	-0.668325	-0.875451	0.074914	0.212867	-0.427388	0	0
8171	4.006433	-2.419051	9.521405	-0.132571	0.212909	-0.285014	0.034022	-0.142403	-0.668873	-0.877021	0.076285	0.211839	-0.424428	0	0
8172	3.787504	-2.453491	9.293553	-0.073880	0.246085	-0.305186	0.038976	-0.139049	-0.671567	-0.878755	0.077302	0.210290	-0.421416	0	0
8173	3.463142	-2.600234	9.206958	-0.001910	0.239104	-0.333363	0.043372	-0.136443	-0.669342	-0.880662	0.077516	0.208518	-0.418265	0	0
8174	3.216253	-2.815518	9.112755	0.068984	0.249235	-0.340536	0.047937	-0.136382	-0.670671	-0.882638	0.077214	0.206361	-0.415215	0	0
8175	3.030774	-2.954694	8.892323	0.108805	0.243721	-0.338067	0.051074	-0.139072	-0.671135	-0.884629	0.076456	0.204084	-0.412233	0	0
8176	2.869565	-3.099246	8.700307	0.101651	0.244065	-0.352013	0.054967	-0.139874	-0.669363	-0.886627	0.075815	0.201838	-0.409152	0	0
8177	2.720579	-3.195130	8.707226	0.081187	0.254634	-0.345831	0.059803	-0.140068	-0.671866	-0.888616	0.075336	0.199573	-0.406026	0	0
8178	2.561325	-3.387785	8.693635	0.044167	0.252252	-0.341373	0.063962	-0.141955	-0.670376	-0.890513	0.075258	0.197473	-0.402899	0	0
8179	2.444633	-3.349161	8.803405	-0.006243	0.246043	-0.311608	0.067725	-0.142346	-0.668854	-0.892245	0.075604	0.195599	-0.399904	0	0
8180	2.373806	-3.387800	8.840806	-0.076659	0.235696	-0.287015	0.070984	-0.140523	-0.670398	-0.893770	0.076641	0.194084	-0.397029	0	0
8181	2.391933	-3.207808	8.792109	-0.164483	0.229048	-0.266733	0.077094	-0.139375	-0.670160	-0.895140	0.078434	0.192946	-0.394136	0	0
8182	2.504577	-3.110179	8.655319	-0.299150	0.221131	-0.255017	0.079675	-0.134995	-0.669574	-0.896311	0.081464	0.192410	-0.391112	0	0
8183	2.567350	-3.188733	8.686646	-0.398726	0.228411	-0.228520	0.082652	-0.128271	-0.670761	-0.897305	0.085433	0.192157	-0.388099	0	0
8184	2.785265	-3.329066	8.916875	-0.436506	0.212584	-0.210959	0.086532	-0.121551	-0.670917	-0.898131	0.089743	0.192186	-0.385190	0	0
8185	2.934542	-3.599895	8.928940	-0.372224	0.196001	-0.191952	0.089624	-0.114576	-0.670283	-0.898899	0.093422	0.192082	-0.382568	0	0
8186	3.060205	-3.735243	8.999162	-0.324996	0.195191	-0.167635	0.093127	-0.110307	-0.671003	-0.899588	0.096743	0.191791	-0.380260	0	0
