# Supplementary material for: Identification of Haptic Based Guiding Using Hard Reins
Source: PLoS One. 2015 Jul 22;10(7):e0132020. doi: 10.1371/journal.pone.0132020 (PMC4511788; doi:10.1371/journal.pone.0132020)
Supplement: S1 File — (ZIP) [file pone.0132020.s001.zip › MotionData1/Subject1/T20/gc20.txt]

// Start Time: 0
// Sample rate: 50.0Hz
// Scenario: 4.0
// Firmware Version: 2.6.1
Counter	Acc_X	Acc_Y	Acc_Z	Gyr_X	Gyr_Y	Gyr_Z	Mag_X	Mag_Y	Mag_Z	Quat_w	Quat_x	Quat_y	Quat_z	AnalogIn_1	AnalogIn_2
6921	8.561764	2.391827	4.217013	-0.186446	-0.062466	-0.020890	-0.576863	-0.535876	-0.305027	-0.669915	-0.430059	0.317749	-0.515072	0	0
6922	8.513377	2.401723	4.255827	-0.161042	-0.079000	-0.020808	-0.575031	-0.532370	-0.305356	-0.670492	-0.429444	0.319010	-0.514054	0	0
6923	8.503717	2.391767	4.188586	-0.171649	-0.043525	-0.019126	-0.575874	-0.533980	-0.305477	-0.671248	-0.428550	0.320118	-0.513123	0	0
6924	8.532757	2.374968	4.207622	-0.144269	-0.037404	-0.026092	-0.576131	-0.531652	-0.309446	-0.671931	-0.427834	0.321008	-0.512269	0	0
6925	8.576324	2.343605	4.207329	-0.116959	-0.035825	-0.038321	-0.575438	-0.533120	-0.307186	-0.672574	-0.427327	0.321700	-0.511415	0	0
6926	8.627140	2.324026	4.158888	-0.114928	-0.015886	-0.036589	-0.574561	-0.532583	-0.310601	-0.673230	-0.426744	0.322231	-0.510703	0	0
6927	8.590898	2.290180	4.120712	-0.121971	-0.001302	-0.024348	-0.574267	-0.533044	-0.311736	-0.673931	-0.425980	0.322775	-0.510073	0	0
6928	8.581213	2.295252	4.168864	-0.114825	-0.015877	-0.026067	-0.574543	-0.530398	-0.313583	-0.674544	-0.425354	0.323361	-0.509413	0	0
6929	8.581235	2.271298	4.192926	-0.078187	-0.014356	-0.012825	-0.573551	-0.529830	-0.313885	-0.674955	-0.424913	0.323818	-0.508945	0	0
6930	8.588474	2.290438	4.171219	-0.085379	-0.004314	-0.009339	-0.574833	-0.529795	-0.313015	-0.675341	-0.424407	0.324202	-0.508613	0	0
6931	8.566710	2.281095	4.221876	-0.065191	0.006416	-0.006677	-0.574817	-0.528784	-0.315285	-0.675732	-0.423927	0.324479	-0.508316	0	0
6932	8.566703	2.295201	4.154544	-0.033974	0.005259	0.015343	-0.575087	-0.529825	-0.316408	-0.675879	-0.423591	0.324703	-0.508259	0	0
6933	8.542605	2.199274	4.222119	-0.023159	-0.002092	0.002189	-0.574086	-0.530595	-0.317412	-0.676019	-0.423410	0.324861	-0.508122	0	0
6934	8.462768	2.221085	4.227493	-0.028563	0.005223	0.003924	-0.574094	-0.528671	-0.317137	-0.676177	-0.423162	0.324990	-0.508035	0	0
6935	8.494119	2.310264	4.256042	0.000589	-0.002271	0.011925	-0.574089	-0.529413	-0.317417	-0.676166	-0.423111	0.325071	-0.508041	0	0
6936	8.530427	2.285879	4.205307	0.000456	-0.011357	0.002279	-0.574664	-0.530127	-0.316131	-0.676117	-0.423174	0.325125	-0.508018	0	0
6937	8.566666	2.324541	4.243479	-0.008771	-0.020356	0.004034	-0.573818	-0.528668	-0.316293	-0.676128	-0.423176	0.325342	-0.507864	0	0
6938	8.559376	2.362830	4.195416	0.000572	0.004976	0.004034	-0.575377	-0.528192	-0.316269	-0.676149	-0.423134	0.325315	-0.507887	0	0
6939	8.537602	2.367690	4.197975	0.018945	0.012091	0.011090	-0.575380	-0.527894	-0.315987	-0.676112	-0.423137	0.325202	-0.508008	0	0
6940	8.498924	2.343866	4.236746	0.013375	-0.004189	0.016354	-0.574526	-0.528505	-0.316282	-0.675996	-0.423182	0.325232	-0.508105	0	0
6941	8.491654	2.358298	4.231978	0.015166	-0.006019	0.014610	-0.573386	-0.530157	-0.316576	-0.675898	-0.423239	0.325275	-0.508161	0	0
6942	8.503824	2.285786	4.179054	0.009628	-0.022312	0.018111	-0.575097	-0.529371	-0.315419	-0.675706	-0.423360	0.325434	-0.508213	0	0
6943	8.530448	2.271106	4.140403	0.015184	-0.005127	0.007569	-0.574396	-0.527905	-0.315154	-0.675646	-0.423436	0.325441	-0.508225	0	0
6944	8.566713	2.285522	4.144935	0.053376	-0.017242	0.004171	-0.574533	-0.529528	-0.315145	-0.675388	-0.423852	0.325310	-0.508305	0	0
6945	8.552203	2.285423	4.120998	0.042388	-0.018969	0.000637	-0.574121	-0.529226	-0.313737	-0.675203	-0.424205	0.325244	-0.508299	0	0
6946	8.540088	2.300323	4.207629	0.022468	-0.009717	0.014619	-0.576390	-0.527703	-0.313848	-0.675002	-0.424369	0.325227	-0.508440	0	0
6947	8.506280	2.251906	4.145404	0.029659	-0.019764	0.005862	-0.575537	-0.528019	-0.314144	-0.674842	-0.424622	0.325253	-0.508425	0	0
6948	8.537690	2.285493	4.130722	0.027806	-0.006147	-0.009946	-0.576962	-0.529009	-0.312700	-0.674754	-0.424884	0.325079	-0.508434	0	0
6949	8.595697	2.324073	4.159118	0.035116	-0.008023	-0.002895	-0.576390	-0.529910	-0.312989	-0.674653	-0.425143	0.324961	-0.508427	0	0
6950	8.566647	2.348337	4.188162	0.057152	-0.000933	0.007684	-0.575546	-0.529774	-0.312437	-0.674419	-0.425486	0.324721	-0.508603	0	0
6951	8.549714	2.348460	4.207520	0.048036	0.000960	0.007659	-0.576962	-0.531953	-0.311555	-0.674238	-0.425752	0.324521	-0.508748	0	0
6952	8.576295	2.372544	4.216923	0.051493	-0.004523	-0.008115	-0.576125	-0.530629	-0.310583	-0.674029	-0.426169	0.324210	-0.508874	0	0
6953	8.576295	2.374806	4.188069	0.055184	-0.009087	0.000676	-0.575276	-0.531235	-0.310312	-0.673821	-0.426557	0.324012	-0.508951	0	0
6954	8.571481	2.357621	4.120799	0.064351	-0.024585	0.018267	-0.575286	-0.531811	-0.308893	-0.673395	-0.427053	0.323915	-0.509160	0	0
6955	8.600513	2.352593	4.086931	0.080731	-0.008402	-0.006286	-0.576702	-0.532076	-0.308727	-0.673115	-0.427631	0.323552	-0.509277	0	0
6956	8.605350	2.347989	4.130177	0.075285	-0.010167	0.000721	-0.574720	-0.534177	-0.307901	-0.672793	-0.428175	0.323239	-0.509444	0	0
6957	8.610122	2.410797	4.173368	0.080821	-0.002946	0.006006	-0.575437	-0.534151	-0.306899	-0.672466	-0.428686	0.322891	-0.509666	0	0
6958	8.605271	2.422915	4.187819	0.073482	-0.001072	0.000723	-0.575872	-0.533099	-0.306047	-0.672135	-0.429199	0.322488	-0.509926	0	0
6959	8.595569	2.454009	4.144587	0.071685	-0.008312	0.012145	-0.574320	-0.533713	-0.305220	-0.671798	-0.429655	0.322249	-0.510136	0	0
6960	8.549649	2.424798	4.068009	0.051773	-0.002699	0.021736	-0.575729	-0.534281	-0.305761	-0.671503	-0.429928	0.322104	-0.510387	0	0
6961	8.532749	2.391312	4.106628	0.068058	-0.004653	0.005094	-0.574893	-0.533398	-0.304504	-0.671229	-0.430364	0.321829	-0.510554	0	0
6962	8.556926	2.400955	4.116061	0.080829	-0.000224	0.000734	-0.576042	-0.533944	-0.302359	-0.670813	-0.430955	0.321335	-0.510912	0	0
6963	8.549674	2.396150	4.116118	0.064290	-0.008257	-0.004562	-0.574624	-0.535152	-0.302094	-0.670592	-0.431415	0.321061	-0.510985	0	0
6964	8.544784	2.440076	4.231524	0.067934	0.000794	-0.008067	-0.575476	-0.536015	-0.301510	-0.670366	-0.431889	0.320661	-0.511134	0	0
6965	8.561702	2.458935	4.156852	0.073262	-0.021032	-0.004509	-0.575761	-0.535712	-0.301365	-0.670065	-0.432474	0.320427	-0.511182	0	0
6966	8.595593	2.434421	4.079687	0.056781	-0.017283	-0.018597	-0.576750	-0.535401	-0.301775	-0.669920	-0.432974	0.320191	-0.511095	0	0
6967	8.581006	2.506876	4.120607	0.031597	-0.000719	0.015563	-0.575490	-0.536587	-0.299667	-0.669761	-0.433111	0.320121	-0.511231	0	0
6968	8.527806	2.497228	4.101770	0.031354	-0.020682	0.005054	-0.576063	-0.537302	-0.298522	-0.669454	-0.433471	0.320020	-0.511391	0	0
6969	8.556858	2.468379	4.118411	0.045750	-0.031700	-0.009823	-0.576639	-0.538162	-0.297093	-0.669264	-0.433943	0.319975	-0.511268	0	0
6970	8.605179	2.521261	4.115611	0.023861	-0.024265	-0.011625	-0.574655	-0.539971	-0.296693	-0.669136	-0.434279	0.319926	-0.511182	0	0
6971	8.639042	2.525687	4.048040	0.031293	-0.012536	-0.009863	-0.575794	-0.537879	-0.296684	-0.669070	-0.434556	0.319826	-0.511095	0	0
6972	8.551952	2.540383	4.072707	0.024155	-0.006107	0.004152	-0.575509	-0.538182	-0.296829	-0.668947	-0.434732	0.319747	-0.511156	0	0
6973	8.501173	2.530622	4.032213	0.025953	-0.015191	0.007675	-0.575797	-0.538022	-0.296258	-0.668806	-0.434931	0.319768	-0.511158	0	0
6974	8.503633	2.487391	4.053869	0.000344	-0.019521	0.004098	-0.574675	-0.538474	-0.294859	-0.668671	-0.435062	0.319839	-0.511178	0	0
6975	8.556848	2.482569	4.067910	0.016551	-0.029648	-0.011646	-0.575816	-0.538146	-0.293992	-0.668624	-0.435333	0.319921	-0.510958	0	0
6976	8.605194	2.509029	4.077152	0.020215	-0.031495	-0.005484	-0.576651	-0.540208	-0.294961	-0.668455	-0.435663	0.319964	-0.510871	0	0
6977	8.634213	2.516076	4.050487	0.005646	-0.024122	-0.009035	-0.576086	-0.540806	-0.294543	-0.668459	-0.435825	0.320076	-0.510657	0	0
6978	8.639037	2.530502	4.048036	0.000170	-0.024076	-0.008166	-0.574388	-0.540546	-0.294572	-0.668461	-0.435962	0.320199	-0.510461	0	0
6979	8.576185	2.499115	4.012456	0.013143	-0.018727	0.005889	-0.575249	-0.539629	-0.293429	-0.668373	-0.436099	0.320301	-0.510394	0	0
6980	8.561703	2.467947	4.034226	0.009342	-0.024146	-0.008163	-0.575810	-0.540213	-0.293842	-0.668244	-0.436355	0.320301	-0.510345	0	0
6981	8.556826	2.506524	4.043848	0.002040	-0.023175	-0.006417	-0.576657	-0.541083	-0.293824	-0.668253	-0.436480	0.320436	-0.510141	0	0
6982	8.614872	2.508845	4.043422	0.014753	-0.024196	-0.012525	-0.575826	-0.541077	-0.291714	-0.668063	-0.436824	0.320337	-0.510158	0	0
6983	8.607613	2.511324	4.055494	0.002081	-0.020457	-0.002907	-0.574689	-0.542283	-0.291728	-0.668062	-0.436924	0.320469	-0.509990	0	0
6984	8.605182	2.525664	4.033862	-0.005330	-0.031286	-0.004662	-0.574699	-0.541535	-0.290881	-0.667983	-0.437091	0.320628	-0.509851	0	0
6985	8.600372	2.496829	4.043537	-0.012715	-0.033952	-0.013460	-0.576244	-0.541518	-0.292272	-0.668057	-0.437195	0.320880	-0.509506	0	0
6986	8.619722	2.496776	4.038588	-0.005318	-0.031289	-0.004669	-0.576106	-0.541958	-0.291706	-0.668008	-0.437342	0.321065	-0.509327	0	0
6987	8.590685	2.511168	4.019554	0.004853	-0.029548	0.009397	-0.576117	-0.542386	-0.290288	-0.667903	-0.437468	0.321297	-0.509210	0	0
6988	8.588256	2.523124	4.002731	0.005755	-0.024114	0.002375	-0.575825	-0.541373	-0.291713	-0.667813	-0.437617	0.321426	-0.509119	0	0
6989	8.588272	2.506283	4.005149	0.003876	-0.029545	0.000618	-0.574841	-0.541236	-0.290880	-0.667757	-0.437764	0.321625	-0.508940	0	0
6990	8.585814	2.544832	4.009944	0.005742	-0.033183	0.012045	-0.576983	-0.539256	-0.289438	-0.667422	-0.438034	0.321714	-0.509091	0	0
6991	8.612428	2.539808	3.976094	0.016625	-0.035096	0.004176	-0.576967	-0.542221	-0.290275	-0.667275	-0.438283	0.321900	-0.508953	0	0
6992	8.600328	2.544702	3.988200	0.027567	-0.033370	0.001568	-0.576972	-0.543687	-0.289136	-0.667027	-0.438651	0.321945	-0.508933	0	0
6993	8.610012	2.539641	3.942452	0.029493	-0.024314	0.002438	-0.576401	-0.542673	-0.289999	-0.666866	-0.438936	0.321986	-0.508871	0	0
6994	8.605137	2.578146	3.937648	0.023956	-0.024270	-0.002831	-0.576409	-0.542368	-0.289151	-0.666759	-0.439201	0.322032	-0.508754	0	0
6995	8.600263	2.616577	3.918418	0.009382	-0.024147	0.002410	-0.577269	-0.543075	-0.287718	-0.666687	-0.439352	0.322175	-0.508627	0	0
6996	8.634052	2.688778	3.922921	0.002205	-0.011381	0.009416	-0.576130	-0.541780	-0.288875	-0.666566	-0.439423	0.322223	-0.508694	0	0
6997	8.609831	2.727117	3.879789	-0.016087	-0.016673	0.011144	-0.576131	-0.542368	-0.288589	-0.666586	-0.439338	0.322484	-0.508576	0	0
6998	8.624379	2.697792	3.797961	-0.028711	-0.022919	0.032178	-0.576713	-0.542043	-0.286882	-0.666131	-0.439389	0.322593	-0.509059	0	0
6999	8.585767	2.606629	3.851212	-0.004951	-0.022203	0.030453	-0.576420	-0.540293	-0.288594	-0.665985	-0.439345	0.322918	-0.509081	0	0
7000	8.484180	2.622759	3.678833	0.027941	-0.029728	0.035811	-0.578970	-0.540829	-0.288266	-0.665663	-0.439529	0.323165	-0.509187	0	0
7001	8.472107	2.605730	3.640466	0.053548	-0.029938	0.039379	-0.577565	-0.539667	-0.287445	-0.665190	-0.439885	0.323283	-0.509423	0	0
7002	8.605020	2.707475	3.802903	0.070132	-0.015549	0.056978	-0.578691	-0.541124	-0.287703	-0.664675	-0.440173	0.323361	-0.509797	0	0
7003	8.677578	2.712025	3.771114	0.119707	-0.014134	0.090446	-0.578997	-0.540058	-0.285296	-0.663699	-0.440724	0.323261	-0.510654	0	0
7004	8.687304	2.654605	3.845622	0.169942	-0.025428	0.105483	-0.582415	-0.540552	-0.282690	-0.661781	-0.441997	0.322519	-0.512509	0	0
7005	8.735597	2.738604	3.806733	0.173616	-0.012761	0.099356	-0.582421	-0.540398	-0.282124	-0.660522	-0.442866	0.322171	-0.513601	0	0
7006	8.558857	2.914644	3.812689	0.140174	0.029285	0.104525	-0.584135	-0.540786	-0.280112	-0.659424	-0.443337	0.321657	-0.514926	0	0
7007	8.343524	2.973425	3.948854	0.171201	0.018183	0.121292	-0.585424	-0.539858	-0.278679	-0.658158	-0.443959	0.321210	-0.516288	0	0
7008	8.358182	2.824315	3.984933	0.188472	-0.018251	0.143281	-0.585442	-0.539099	-0.276842	-0.656577	-0.444810	0.321005	-0.517694	0	0
7009	8.488897	2.722700	3.923954	0.186180	-0.014603	0.187128	-0.587452	-0.537846	-0.273983	-0.654791	-0.445483	0.320985	-0.519386	0	0
7010	8.542148	2.674979	4.024583	0.234068	-0.005903	0.231097	-0.591157	-0.534944	-0.272236	-0.652537	-0.446308	0.320811	-0.521618	0	0
7011	8.430820	2.731270	4.174416	0.279779	-0.033456	0.276881	-0.592742	-0.535319	-0.268811	-0.649794	-0.447394	0.320820	-0.524100	0	0
7012	8.401782	2.747985	4.138550	0.296176	-0.073499	0.314711	-0.598161	-0.532804	-0.265052	-0.646612	-0.448682	0.321144	-0.526730	0	0
7013	8.566301	2.704076	4.072469	0.362075	-0.084938	0.345594	-0.601458	-0.531214	-0.260757	-0.642949	-0.450333	0.321348	-0.529672	0	0
7014	8.704268	2.616313	3.896020	0.355361	-0.061301	0.382391	-0.605742	-0.527990	-0.257586	-0.639194	-0.451675	0.321608	-0.532907	0	0
7015	8.764763	2.587393	3.907623	0.406289	-0.078063	0.376386	-0.608342	-0.526842	-0.251886	-0.635156	-0.453450	0.321652	-0.536191	0	0
7016	8.837411	2.505136	3.849456	0.497151	-0.052494	0.403757	-0.614358	-0.522805	-0.245009	-0.630584	-0.455577	0.321133	-0.540080	0	0
7017	8.813352	2.379821	3.818478	0.542568	-0.023810	0.448552	-0.619221	-0.520290	-0.240127	-0.625662	-0.457656	0.320403	-0.544462	0	0
7018	8.745756	2.263667	3.682023	0.582722	-0.041383	0.453030	-0.623818	-0.516874	-0.233413	-0.620439	-0.460042	0.319569	-0.548900	0	0
7019	8.711958	2.205596	3.614997	0.613943	-0.024400	0.451313	-0.629970	-0.514314	-0.226810	-0.615108	-0.462511	0.318433	-0.553468	0	0
7020	8.731294	2.217702	3.634080	0.665092	-0.025724	0.458461	-0.633150	-0.512253	-0.219689	-0.609445	-0.465254	0.317029	-0.558219	0	0
7021	8.774894	2.157229	3.590534	0.670474	-0.062066	0.480447	-0.638326	-0.506897	-0.212265	-0.603493	-0.468129	0.315904	-0.562899	0	0
7022	8.789437	2.137244	3.450995	0.714480	-0.051545	0.486680	-0.642942	-0.503899	-0.203142	-0.597265	-0.471169	0.314459	-0.567794	0	0
7023	8.857358	1.939722	3.450660	0.752956	-0.046430	0.486718	-0.648110	-0.500026	-0.196137	-0.590852	-0.474363	0.312757	-0.572762	0	0
7024	8.929878	1.982769	3.414031	0.818259	-0.059696	0.451803	-0.654698	-0.498326	-0.187825	-0.584234	-0.478087	0.310570	-0.577625	0	0
7025	8.968533	2.030656	3.372837	0.797870	-0.086761	0.444783	-0.658467	-0.493723	-0.179006	-0.577626	-0.481832	0.308597	-0.582198	0	0
7026	8.896043	1.967706	3.282055	0.836312	-0.072561	0.434310	-0.664777	-0.491727	-0.170134	-0.570873	-0.485710	0.306235	-0.586864	0	0
7027	8.900988	1.861645	3.258063	0.860231	-0.056429	0.432565	-0.668835	-0.489172	-0.159885	-0.564027	-0.489589	0.303612	-0.591604	0	0
7028	8.847819	1.820710	3.241654	0.842041	-0.087112	0.469407	-0.672319	-0.485166	-0.151068	-0.556894	-0.493394	0.301415	-0.596306	0	0
7029	8.857555	1.764982	3.174309	0.867509	-0.116360	0.483534	-0.678791	-0.479609	-0.141076	-0.549423	-0.497422	0.299278	-0.600948	0	0
7030	8.963969	1.774369	3.156694	0.861781	-0.132666	0.471262	-0.683403	-0.478972	-0.131659	-0.541943	-0.501505	0.297170	-0.605376	0	0
7031	9.065666	1.663397	3.141615	0.852402	-0.163461	0.466868	-0.689321	-0.472380	-0.120548	-0.534402	-0.505689	0.295240	-0.609530	0	0
7032	9.138330	1.559727	3.133956	0.850479	-0.176164	0.462468	-0.693110	-0.467311	-0.109607	-0.526765	-0.509921	0.293305	-0.613572	0	0
7033	9.196478	1.469990	3.020603	0.815725	-0.195857	0.465903	-0.698304	-0.463698	-0.099345	-0.519221	-0.514017	0.291712	-0.617333	0	0
7034	9.298083	1.461828	2.863589	0.791744	-0.219280	0.455350	-0.702518	-0.458766	-0.088255	-0.511723	-0.518127	0.290287	-0.620820	0	0
7035	9.385171	1.458575	2.721103	0.691183	-0.229368	0.442843	-0.707569	-0.452508	-0.079138	-0.504782	-0.521772	0.289472	-0.623823	0	0
7036	9.481982	1.413955	2.494429	0.643552	-0.198179	0.379502	-0.710195	-0.450003	-0.070895	-0.498537	-0.525130	0.288444	-0.626498	0	0
7037	9.566774	1.269690	2.556439	0.580868	-0.224925	0.326699	-0.713539	-0.444821	-0.062368	-0.492852	-0.528469	0.287654	-0.628548	0	0
7038	9.462954	1.114135	2.235150	0.526054	-0.195477	0.266821	-0.717865	-0.441690	-0.054100	-0.487812	-0.531537	0.286663	-0.630343	0	0
7039	9.501828	0.949659	2.095552	0.452325	-0.154071	0.233207	-0.719493	-0.438035	-0.047010	-0.483562	-0.534029	0.285820	-0.631893	0	0
7040	9.710030	0.752074	2.123043	0.383893	-0.132680	0.204890	-0.721816	-0.435560	-0.041037	-0.479808	-0.536163	0.285062	-0.633287	0	0
7041	9.831209	0.510846	2.064651	0.341877	-0.152324	0.206515	-0.724980	-0.433226	-0.036040	-0.476300	-0.538166	0.284756	-0.634374	0	0
7042	9.879689	0.409365	2.006677	0.244303	-0.181519	0.129072	-0.725450	-0.431541	-0.031227	-0.473680	-0.540116	0.284747	-0.634682	0	0
7043	9.966620	0.553496	1.967456	0.119397	-0.180542	0.042813	-0.726909	-0.429249	-0.026965	-0.472318	-0.541696	0.285101	-0.634192	0	0
7044	10.000322	0.726038	1.818004	0.046369	-0.129156	-0.006523	-0.727503	-0.430233	-0.023271	-0.471750	-0.542768	0.285345	-0.633588	0	0
7045	10.067965	0.803223	1.865533	-0.019546	-0.111392	-0.041785	-0.727798	-0.430360	-0.021850	-0.471871	-0.543492	0.285796	-0.632673	0	0
7046	9.918052	0.735009	2.140771	-0.089700	-0.123529	-0.120945	-0.726941	-0.432889	-0.021853	-0.472837	-0.544186	0.286300	-0.631126	0	0
7047	9.656825	0.751753	2.044091	-0.179936	-0.022936	-0.105498	-0.724387	-0.433832	-0.022174	-0.474482	-0.543772	0.286999	-0.629929	0	0
7048	9.623012	0.735478	1.671687	-0.264787	-0.069480	-0.178474	-0.724247	-0.434715	-0.021606	-0.476890	-0.543463	0.288018	-0.627909	0	0
7049	9.593910	0.808015	1.724735	-0.339902	-0.028960	-0.248016	-0.720828	-0.438344	-0.022779	-0.480271	-0.542726	0.288972	-0.625527	0	0
7050	9.516498	0.827124	1.672391	-0.426038	-0.002871	-0.318457	-0.719076	-0.443009	-0.027318	-0.484626	-0.541600	0.289929	-0.622694	0	0
7051	9.618096	0.794395	1.895273	-0.463164	-0.037065	-0.350103	-0.715895	-0.447573	-0.033579	-0.489261	-0.540585	0.291126	-0.619385	0	0
7052	9.593888	0.813825	1.921882	-0.491054	-0.064070	-0.381723	-0.712464	-0.452689	-0.035595	-0.494155	-0.539667	0.292427	-0.615676	0	0
7053	9.506844	0.785112	1.932158	-0.535842	-0.061884	-0.394129	-0.708880	-0.456203	-0.039603	-0.499341	-0.538532	0.293934	-0.611755	0	0
7054	9.492345	0.770737	1.941893	-0.530459	-0.041979	-0.427493	-0.704722	-0.462535	-0.043466	-0.504746	-0.537372	0.295092	-0.607769	0	0
7055	9.410030	0.852559	1.911172	-0.560766	-0.029031	-0.460911	-0.700411	-0.468296	-0.048892	-0.510519	-0.536056	0.296201	-0.603556	0	0
7056	9.322942	0.871767	1.875728	-0.586197	-0.036063	-0.439021	-0.694695	-0.472601	-0.053639	-0.516261	-0.534552	0.297576	-0.599314	0	0
7057	9.376129	0.886667	1.981116	-0.620761	-0.053909	-0.399588	-0.691372	-0.479523	-0.059043	-0.521854	-0.532836	0.299471	-0.595039	0	0
7058	9.359122	0.956875	2.053311	-0.662212	-0.091673	-0.398745	-0.687919	-0.483194	-0.064180	-0.527535	-0.531088	0.301770	-0.590413	0	0
7059	9.274426	1.004837	1.991380	-0.674300	-0.086138	-0.432117	-0.683334	-0.488361	-0.068763	-0.533443	-0.529317	0.303943	-0.585560	0	0
7060	9.402434	1.189836	1.951825	-0.750249	-0.087344	-0.441898	-0.681434	-0.492596	-0.074297	-0.539782	-0.527134	0.306463	-0.580383	0	0
7061	9.590960	1.296981	2.246087	-0.768371	-0.147095	-0.454123	-0.676681	-0.498682	-0.081711	-0.546046	-0.525201	0.309354	-0.574715	0	0
7062	9.486856	1.389169	2.354966	-0.807573	-0.237498	-0.455838	-0.672375	-0.504143	-0.086713	-0.552217	-0.523524	0.312899	-0.568395	0	0
7063	9.447742	1.805664	2.340486	-0.864619	-0.264236	-0.457590	-0.666953	-0.505777	-0.091042	-0.558538	-0.521646	0.316904	-0.561687	0	0
7064	9.362602	2.280773	2.477765	-0.870643	-0.302262	-0.450421	-0.663490	-0.511523	-0.096736	-0.564689	-0.519863	0.321130	-0.554746	0	0
7065	9.146926	2.699768	2.430914	-0.798940	-0.262866	-0.408079	-0.658064	-0.515223	-0.100773	-0.570286	-0.518088	0.324952	-0.548420	0	0
7066	9.136893	3.069870	2.296046	-0.736914	-0.199818	-0.349997	-0.657169	-0.518537	-0.105021	-0.575418	-0.516083	0.328320	-0.542916	0	0
7067	9.272052	3.344896	2.446304	-0.565631	-0.203895	-0.248593	-0.654600	-0.518321	-0.107612	-0.579054	-0.514732	0.331314	-0.538497	0	0
7068	9.315654	3.272992	2.522981	-0.439710	-0.194904	-0.152669	-0.650872	-0.520664	-0.112335	-0.581554	-0.513715	0.334034	-0.535082	0	0
7069	9.378695	3.114132	2.549097	-0.311247	-0.181421	-0.092745	-0.652288	-0.521223	-0.112026	-0.583088	-0.513174	0.336313	-0.532498	0	0
7070	9.378838	2.951654	2.794465	-0.284654	-0.239672	-0.017183	-0.651733	-0.521515	-0.110618	-0.583892	-0.512829	0.339145	-0.530149	0	0
7071	9.321018	2.738843	2.590697	-0.331788	-0.264685	0.028318	-0.653290	-0.517361	-0.112168	-0.584590	-0.512186	0.342627	-0.527756	0	0
7072	9.456434	2.772178	2.556020	-0.352171	-0.315342	0.047655	-0.654857	-0.515551	-0.111725	-0.585120	-0.511604	0.346582	-0.525145	0	0
7073	9.373999	2.972153	2.561268	-0.380203	-0.394036	0.063533	-0.656422	-0.514921	-0.110995	-0.585407	-0.511214	0.351237	-0.522103	0	0
7074	9.117455	3.172587	2.130208	-0.379025	-0.238872	0.037060	-0.658566	-0.513675	-0.109124	-0.586366	-0.510091	0.354808	-0.519704	0	0
7075	9.093207	3.228337	2.197660	-0.331052	-0.222898	0.088064	-0.659125	-0.511317	-0.110824	-0.586852	-0.508986	0.358313	-0.517831	0	0
7076	9.219105	3.105170	2.158372	-0.319769	-0.208484	0.105597	-0.661120	-0.508905	-0.110236	-0.587244	-0.507790	0.361738	-0.516177	0	0
7077	9.306395	2.899644	2.008837	-0.285857	-0.119849	0.123069	-0.661400	-0.506695	-0.111373	-0.587675	-0.506278	0.364570	-0.515180	0	0
7078	9.354671	2.982340	2.188738	-0.270584	-0.047363	0.140581	-0.663521	-0.503859	-0.112766	-0.588206	-0.504402	0.366961	-0.514716	0	0
7079	9.538720	2.721484	2.553056	-0.285617	0.052548	0.092960	-0.663645	-0.501817	-0.115605	-0.589410	-0.502104	0.368618	-0.514401	0	0
7080	9.456373	2.834702	2.541544	-0.273103	0.137756	0.087640	-0.666877	-0.498838	-0.119670	-0.590894	-0.499446	0.369656	-0.514541	0	0
7081	9.541134	2.705853	2.795884	-0.240344	0.177444	0.147305	-0.667537	-0.497706	-0.125751	-0.592042	-0.496562	0.370605	-0.515329	0	0
7082	9.427588	2.571343	2.825675	-0.208389	0.169932	0.147353	-0.669921	-0.495626	-0.129261	-0.593005	-0.493888	0.371413	-0.516209	0	0
7083	9.330899	2.504536	2.917798	-0.198627	0.247904	0.140232	-0.666916	-0.493077	-0.133993	-0.594234	-0.490903	0.371684	-0.517447	0	0
7084	9.132520	2.541636	3.056261	-0.185264	0.226041	0.128006	-0.669008	-0.488805	-0.139356	-0.595379	-0.488138	0.371937	-0.518564	0	0
7085	8.963182	2.573077	3.035834	-0.220678	0.240873	0.134048	-0.670811	-0.485576	-0.145004	-0.596709	-0.485069	0.372322	-0.519637	0	0
7086	8.793809	2.645192	2.964885	-0.217980	0.242680	0.127046	-0.671911	-0.482652	-0.150095	-0.598063	-0.482017	0.372630	-0.520698	0	0
7087	8.668077	2.602188	2.994689	-0.231588	0.233740	0.143682	-0.671294	-0.479636	-0.157196	-0.599356	-0.478872	0.373149	-0.521741	0	0
7088	8.547182	2.570669	2.916257	-0.191602	0.217081	0.133258	-0.672832	-0.478010	-0.160151	-0.600442	-0.476077	0.373494	-0.522802	0	0
7089	8.344202	2.385309	2.862593	-0.211407	0.217265	0.150709	-0.672075	-0.475731	-0.166827	-0.601528	-0.473101	0.374030	-0.523872	0	0
7090	8.349013	2.414072	2.838491	-0.193518	0.198957	0.126212	-0.673889	-0.471311	-0.171630	-0.602585	-0.470403	0.374457	-0.524780	0	0
7091	8.626955	2.620734	2.841101	-0.217612	0.144697	0.156123	-0.675558	-0.468370	-0.176287	-0.603389	-0.467740	0.375478	-0.525507	0	0
7092	8.965560	2.616276	3.009335	-0.185354	0.064557	0.177372	-0.675398	-0.465158	-0.179701	-0.603625	-0.465598	0.376906	-0.526116	0	0
7093	9.500176	2.506055	3.267586	-0.171601	-0.033606	0.186292	-0.677093	-0.461596	-0.181529	-0.603377	-0.464031	0.378894	-0.526357	0	0
7094	9.568288	2.088711	3.599219	-0.178004	-0.171481	0.205651	-0.679938	-0.457988	-0.181215	-0.602527	-0.463061	0.381832	-0.526061	0	0
7095	9.314910	1.524491	3.358697	-0.308014	-0.184017	0.235047	-0.683630	-0.452895	-0.181884	-0.602071	-0.461267	0.385661	-0.525366	0	0
7096	9.235485	1.148094	3.174454	-0.403511	-0.265833	0.220791	-0.686493	-0.447793	-0.180019	-0.601791	-0.459365	0.390402	-0.523849	0	0
7097	9.139052	0.853277	2.930162	-0.494999	-0.379456	0.175014	-0.688772	-0.444196	-0.179714	-0.601716	-0.457675	0.396090	-0.521138	0	0
7098	9.182992	0.466945	2.720984	-0.570032	-0.416991	0.160751	-0.693040	-0.437164	-0.179816	-0.601877	-0.455755	0.402308	-0.517860	0	0
7099	9.284744	0.311945	2.568897	-0.649776	-0.443598	0.134236	-0.695315	-0.434162	-0.179791	-0.602400	-0.453580	0.408958	-0.513939	0	0
7100	9.337976	0.301605	2.443494	-0.650838	-0.434544	0.101755	-0.697886	-0.428488	-0.179207	-0.603086	-0.451451	0.415378	-0.509843	0	0
7101	9.545835	0.450444	2.417811	-0.625234	-0.366741	0.046488	-0.700018	-0.426668	-0.178897	-0.604192	-0.449338	0.420993	-0.505780	0	0
7102	9.715023	0.561499	2.527081	-0.550322	-0.290261	-0.013952	-0.701586	-0.423384	-0.178886	-0.605541	-0.447531	0.425457	-0.502018	0	0
7103	9.627979	0.537310	2.479651	-0.497575	-0.259862	-0.074424	-0.702135	-0.423394	-0.180859	-0.607083	-0.446124	0.429206	-0.498202	0	0
7104	9.710174	0.571282	2.555960	-0.431904	-0.220497	-0.116431	-0.701004	-0.421354	-0.181452	-0.608692	-0.445081	0.432184	-0.494585	0	0
7105	9.642461	0.557167	2.602148	-0.367680	-0.181087	-0.118090	-0.701133	-0.421368	-0.183007	-0.610181	-0.444235	0.434592	-0.491390	0	0
7106	9.502197	0.538079	2.595975	-0.319635	-0.127014	-0.107524	-0.699984	-0.422589	-0.184437	-0.611625	-0.443363	0.436466	-0.488714	0	0
7107	9.473175	0.547098	2.466349	-0.300744	-0.072718	-0.091749	-0.698434	-0.422906	-0.183470	-0.613142	-0.442266	0.437989	-0.486439	0	0
7108	9.473185	0.532919	2.519254	-0.302351	-0.074503	-0.061919	-0.699123	-0.422032	-0.186010	-0.614452	-0.441079	0.439604	-0.484403	0	0
7109	9.403047	0.546438	2.315392	-0.263784	-0.057580	-0.059210	-0.699113	-0.421898	-0.187285	-0.615703	-0.439983	0.440990	-0.482549	0	0
7110	9.473134	0.585764	2.495169	-0.278363	-0.031148	-0.074189	-0.699103	-0.421764	-0.188560	-0.617123	-0.438802	0.442138	-0.480756	0	0
7111	9.502062	0.677464	2.545373	-0.256472	-0.022252	-0.077636	-0.699211	-0.420773	-0.192951	-0.618576	-0.437654	0.443183	-0.478969	0	0
7112	9.434381	0.638788	2.495409	-0.230966	-0.011579	-0.100416	-0.698059	-0.423028	-0.194376	-0.620065	-0.436715	0.443929	-0.477208	0	0
7113	9.468176	0.701650	2.557622	-0.216417	-0.013510	-0.098608	-0.697075	-0.420978	-0.194260	-0.621473	-0.435858	0.444631	-0.475502	0	0
7114	9.567266	0.773900	2.590499	-0.218446	-0.017137	-0.112628	-0.696479	-0.421911	-0.197521	-0.622830	-0.435168	0.445198	-0.473825	0	0
7115	9.555153	0.802336	2.496798	-0.195283	0.020783	-0.112613	-0.694636	-0.422246	-0.197692	-0.624359	-0.434337	0.445519	-0.472271	0	0
7116	9.516477	0.773842	2.564423	-0.221529	0.043694	-0.109205	-0.693193	-0.423782	-0.200399	-0.625884	-0.433407	0.445645	-0.470986	0	0
7117	9.453584	0.783432	2.538428	-0.230691	0.051935	-0.123278	-0.692313	-0.423543	-0.204095	-0.627748	-0.432249	0.445888	-0.469338	0	0
7118	9.376124	0.846047	2.519708	-0.265685	0.046773	-0.153178	-0.690312	-0.425080	-0.205820	-0.629784	-0.431114	0.446105	-0.467443	0	0
7119	9.351881	0.903817	2.510221	-0.278737	0.019660	-0.154915	-0.688581	-0.427510	-0.208669	-0.631848	-0.429937	0.446631	-0.465235	0	0
7120	9.313200	0.889259	2.476856	-0.291561	0.025205	-0.168998	-0.687427	-0.429032	-0.210664	-0.633951	-0.428809	0.447020	-0.463035	0	0
7121	9.347054	0.898669	2.442941	-0.284241	0.036932	-0.179522	-0.684283	-0.427661	-0.214685	-0.636216	-0.427616	0.447346	-0.460711	0	0
7122	9.400270	0.893799	2.447365	-0.310074	0.009005	-0.183057	-0.685662	-0.427973	-0.218908	-0.638494	-0.426384	0.447962	-0.458096	0	0
7123	9.434121	0.910214	2.370167	-0.323001	-0.012674	-0.179543	-0.682528	-0.430711	-0.220222	-0.640685	-0.425159	0.448770	-0.455375	0	0
7124	9.497025	0.888719	2.422619	-0.323154	-0.029012	-0.179526	-0.680811	-0.430916	-0.222373	-0.642748	-0.424054	0.449630	-0.452643	0	0
7125	9.576831	0.893706	2.479735	-0.330563	-0.049822	-0.167229	-0.679933	-0.432146	-0.225213	-0.644730	-0.422882	0.450751	-0.449797	0	0
7126	9.545398	0.884098	2.475163	-0.357805	-0.045960	-0.155016	-0.679344	-0.433364	-0.227483	-0.646761	-0.421480	0.451991	-0.446943	0	0
7127	9.521214	0.884013	2.451298	-0.374332	-0.046736	-0.167341	-0.677766	-0.434012	-0.229771	-0.648921	-0.419998	0.453274	-0.443898	0	0
7128	9.511573	0.845749	2.499485	-0.396140	-0.038387	-0.164782	-0.676039	-0.434081	-0.233055	-0.651177	-0.418335	0.454587	-0.440812	0	0
7129	9.390635	0.852982	2.466702	-0.414709	-0.042776	-0.200802	-0.675458	-0.434847	-0.234477	-0.653645	-0.416707	0.455865	-0.437366	0	0
7130	9.289056	0.850507	2.424170	-0.429484	-0.055355	-0.211355	-0.672861	-0.435844	-0.239895	-0.656146	-0.415089	0.457226	-0.433726	0	0
7131	9.335037	0.830790	2.346913	-0.462411	-0.059636	-0.218450	-0.669596	-0.437099	-0.240509	-0.658780	-0.413282	0.458728	-0.429856	0	0
7132	9.429386	0.811340	2.336622	-0.475489	-0.082234	-0.231617	-0.670828	-0.437716	-0.245300	-0.661393	-0.411554	0.460350	-0.425746	0	0
7133	9.458484	0.738973	2.317234	-0.490073	-0.080308	-0.236059	-0.668693	-0.437037	-0.246895	-0.664083	-0.409708	0.462007	-0.421524	0	0
7134	9.424629	0.729539	2.346341	-0.515966	-0.107320	-0.248376	-0.667377	-0.438294	-0.251441	-0.666782	-0.407862	0.463876	-0.416976	0	0
7135	9.250493	0.729300	2.249038	-0.550615	-0.103394	-0.253733	-0.664520	-0.440150	-0.253745	-0.669640	-0.405762	0.465837	-0.412233	0	0
7136	9.163412	0.745761	2.146276	-0.576448	-0.112265	-0.281861	-0.664488	-0.439161	-0.257997	-0.672648	-0.403656	0.467818	-0.407127	0	0
7137	9.197250	0.772036	2.114752	-0.602301	-0.133843	-0.294172	-0.660205	-0.441206	-0.261456	-0.675679	-0.401487	0.469991	-0.401714	0	0
7138	9.303645	0.800672	2.094717	-0.631944	-0.163567	-0.313499	-0.659183	-0.442296	-0.264725	-0.678734	-0.399323	0.472371	-0.395888	0	0
7139	9.497098	0.839087	2.129336	-0.646732	-0.160751	-0.332829	-0.656895	-0.442077	-0.267595	-0.681898	-0.397100	0.474700	-0.389854	0	0
7140	9.634892	0.908823	2.152316	-0.672676	-0.171453	-0.361814	-0.654874	-0.444522	-0.271298	-0.685189	-0.394872	0.477047	-0.383429	0	0
7141	9.642010	1.041544	2.214667	-0.717137	-0.195603	-0.404857	-0.652287	-0.448450	-0.274438	-0.688655	-0.392594	0.479542	-0.376381	0	0
7142	9.540152	1.293417	2.479677	-0.746803	-0.208945	-0.422408	-0.649696	-0.449145	-0.279291	-0.692192	-0.390232	0.482122	-0.368983	0	0
7143	9.477176	1.432622	1.898187	-0.731813	-0.190932	-0.407430	-0.647124	-0.452465	-0.280876	-0.695643	-0.387789	0.484557	-0.361809	0	0
7144	9.583558	1.457413	2.070498	-0.729929	-0.285322	-0.402910	-0.645392	-0.451069	-0.285299	-0.698564	-0.385664	0.487607	-0.354274	0	0
7145	9.694603	1.667046	2.136836	-0.734678	-0.260798	-0.434489	-0.641955	-0.453543	-0.289026	-0.701674	-0.383527	0.490358	-0.346569	0	0
7146	9.566144	1.932300	2.183240	-0.719426	-0.198268	-0.404636	-0.639085	-0.456593	-0.292457	-0.704879	-0.381120	0.492678	-0.339356	0	0
7147	9.374953	2.054922	2.095578	-0.673906	-0.273000	-0.337710	-0.636792	-0.457852	-0.295321	-0.707260	-0.378916	0.495607	-0.332535	0	0
7148	9.360278	2.216372	2.119596	-0.663993	-0.305727	-0.307767	-0.635925	-0.457009	-0.297745	-0.709303	-0.376732	0.498801	-0.325821	0	0
7149	9.394003	2.360364	2.037487	-0.690354	-0.300062	-0.293757	-0.635623	-0.458363	-0.299443	-0.711375	-0.374235	0.502075	-0.319083	0	0
7150	9.345503	2.476606	2.157961	-0.697651	-0.287283	-0.295522	-0.633334	-0.459028	-0.302026	-0.713501	-0.371646	0.505225	-0.312320	0	0
7151	9.268055	2.534066	2.071926	-0.679371	-0.278355	-0.302496	-0.632048	-0.458922	-0.303463	-0.715574	-0.369154	0.508211	-0.305614	0	0
7152	9.246053	2.760920	2.172882	-0.696255	-0.347150	-0.267291	-0.633591	-0.458467	-0.305422	-0.717210	-0.366565	0.511821	-0.298798	0	0
7153	9.055008	2.759433	1.823253	-0.676682	-0.263795	-0.209433	-0.633445	-0.456121	-0.306850	-0.718977	-0.363533	0.514970	-0.292783	0	0
7154	9.175780	2.918311	1.853497	-0.700743	-0.261804	-0.239286	-0.631856	-0.455898	-0.310700	-0.720890	-0.360468	0.518019	-0.286420	0	0
7155	9.185368	3.009578	1.812480	-0.719115	-0.274356	-0.235779	-0.631408	-0.454022	-0.314113	-0.722744	-0.357253	0.521206	-0.279921	0	0
7156	9.252963	3.139341	1.783029	-0.735913	-0.254233	-0.182279	-0.631096	-0.454948	-0.317228	-0.724567	-0.353575	0.524433	-0.273782	0	0
7157	9.361911	3.035459	1.743849	-0.698023	-0.265422	-0.119890	-0.630383	-0.452613	-0.318666	-0.725980	-0.349838	0.527844	-0.268228	0	0
7158	9.393545	2.849690	1.676449	-0.671743	-0.214824	-0.098875	-0.630786	-0.448216	-0.322925	-0.727476	-0.346038	0.530845	-0.263134	0	0
7159	9.446955	2.652068	1.652177	-0.667417	-0.158607	-0.088455	-0.631892	-0.446166	-0.326880	-0.729187	-0.342039	0.533452	-0.258312	0	0
7160	9.524479	2.517614	1.747892	-0.631844	-0.086298	-0.060415	-0.632303	-0.443085	-0.329718	-0.731056	-0.337966	0.535489	-0.254140	0	0
7161	9.505154	2.484446	1.849040	-0.613167	-0.062837	-0.032331	-0.633524	-0.439593	-0.337358	-0.732887	-0.333788	0.537402	-0.250321	0	0
7162	9.604296	2.499302	1.958901	-0.588663	-0.014924	0.017691	-0.633521	-0.434445	-0.339645	-0.734746	-0.329397	0.539035	-0.247159	0	0
7163	9.606691	2.514254	2.059851	-0.551677	0.021996	0.041427	-0.633336	-0.433031	-0.345317	-0.736594	-0.325040	0.540380	-0.244475	0	0
7164	9.567923	2.575034	2.165873	-0.544077	0.086363	0.016802	-0.631614	-0.426912	-0.350327	-0.738805	-0.320718	0.541117	-0.241869	0	0
7165	9.529282	2.519548	2.132540	-0.552586	0.176260	-0.007921	-0.631001	-0.423745	-0.357146	-0.741563	-0.316226	0.541131	-0.239298	0	0
7166	9.567912	2.564258	2.415927	-0.541094	0.168907	-0.032449	-0.629677	-0.418976	-0.364833	-0.744283	-0.311967	0.541062	-0.236585	0	0
7167	9.350156	2.646051	2.340514	-0.536345	0.183414	-0.025421	-0.628652	-0.416831	-0.369673	-0.747022	-0.307653	0.540891	-0.233977	0	0
7168	9.229356	2.506907	2.404022	-0.519720	0.166972	0.007946	-0.626894	-0.413113	-0.378070	-0.749516	-0.303332	0.540869	-0.231681	0	0
7169	9.067489	2.328599	2.328413	-0.532603	0.158002	-0.011429	-0.624308	-0.409827	-0.383790	-0.752026	-0.299011	0.540889	-0.229104	0	0
7170	8.958749	2.232191	2.276391	-0.521713	0.163353	-0.034253	-0.623567	-0.406351	-0.389055	-0.754555	-0.294902	0.540734	-0.226464	0	0
7171	8.995089	2.165186	2.367543	-0.511102	0.114266	-0.024528	-0.623946	-0.402278	-0.396003	-0.756750	-0.290895	0.540962	-0.223763	0	0
7172	8.939506	2.121690	2.319899	-0.501979	0.099679	-0.014846	-0.622769	-0.400298	-0.402118	-0.758795	-0.286946	0.541276	-0.221162	0	0
7173	8.886267	2.146087	2.368354	-0.494847	0.074226	-0.006018	-0.620198	-0.395962	-0.406427	-0.760644	-0.283036	0.541796	-0.218560	0	0
7174	8.930009	1.925399	2.541322	-0.460280	-0.020452	-0.039217	-0.619605	-0.391886	-0.411126	-0.761937	-0.279779	0.542840	-0.215639	0	0
7175	8.850166	1.972383	2.287014	-0.452205	-0.038673	-0.044425	-0.619732	-0.388957	-0.413968	-0.763103	-0.276635	0.543992	-0.212647	0	0
7176	8.920330	1.934741	2.481278	-0.437447	-0.038781	-0.019830	-0.620692	-0.387209	-0.418207	-0.764154	-0.273492	0.545148	-0.209963	0	0
7177	8.925062	2.049702	2.363340	-0.402621	-0.046316	0.008377	-0.620143	-0.381458	-0.418382	-0.765001	-0.270446	0.546378	-0.207614	0	0
7178	9.021819	2.051287	2.227992	-0.388316	-0.064611	-0.012620	-0.621110	-0.380880	-0.421483	-0.765733	-0.267686	0.547629	-0.205179	0	0
7179	9.147534	2.101974	2.289544	-0.335719	-0.101348	-0.008920	-0.620404	-0.377506	-0.422500	-0.766112	-0.265352	0.549079	-0.202910	0	0
7180	9.200690	2.154995	2.315559	-0.321312	-0.119618	-0.008847	-0.621107	-0.374848	-0.424058	-0.766342	-0.263174	0.550618	-0.200695	0	0
7181	9.292630	2.130443	2.247588	-0.304880	-0.137002	0.007009	-0.625085	-0.372101	-0.423438	-0.766392	-0.261055	0.552308	-0.198617	0	0
7182	9.331469	1.995283	2.192116	-0.290193	-0.145298	0.015799	-0.624525	-0.368718	-0.423886	-0.766331	-0.259028	0.554032	-0.196695	0	0
7183	9.358088	1.971798	2.316963	-0.277762	-0.188951	0.022897	-0.625521	-0.366778	-0.424020	-0.765975	-0.257126	0.556095	-0.194749	0	0
7184	9.510498	1.946962	2.210081	-0.276885	-0.218010	0.045755	-0.629220	-0.363883	-0.422981	-0.765399	-0.255172	0.558415	-0.192938	0	0
7185	9.766994	1.824207	2.290053	-0.263432	-0.265328	0.065130	-0.631496	-0.360438	-0.422958	-0.764477	-0.253286	0.561129	-0.191195	0	0
7186	9.796301	1.524187	2.482426	-0.237709	-0.301818	0.112548	-0.633804	-0.356069	-0.419542	-0.763186	-0.251401	0.564171	-0.189882	0	0
7187	9.704837	1.076588	2.497885	-0.264671	-0.283450	0.115853	-0.637507	-0.353611	-0.417793	-0.762045	-0.249247	0.567137	-0.188466	0	0
7188	9.443789	0.917434	2.372495	-0.301006	-0.301273	0.138559	-0.640784	-0.349838	-0.416764	-0.760834	-0.246736	0.570334	-0.187007	0	0
7189	9.245382	0.994614	2.342626	-0.314225	-0.359214	0.147391	-0.644228	-0.346178	-0.412618	-0.759294	-0.244156	0.574024	-0.185357	0	0
7190	9.235588	1.142260	2.017999	-0.258284	-0.323391	0.138748	-0.648223	-0.342525	-0.410303	-0.757817	-0.242007	0.577283	-0.184091	0	0
7191	9.644330	1.128868	2.344410	-0.193433	-0.268615	0.101978	-0.651783	-0.339777	-0.408841	-0.756560	-0.240428	0.579932	-0.183005	0	0
7192	9.821024	1.003121	2.285519	-0.144198	-0.244564	0.061673	-0.653926	-0.337059	-0.407543	-0.755392	-0.239418	0.582192	-0.181974	0	0
7193	9.762991	0.984165	2.329235	-0.162617	-0.237159	0.033530	-0.655942	-0.335505	-0.404119	-0.754354	-0.238407	0.584370	-0.180623	0	0
7194	9.898439	0.983867	2.309012	-0.166767	-0.244426	-0.019119	-0.657504	-0.336792	-0.403097	-0.753365	-0.237722	0.586455	-0.178885	0	0
7195	9.893590	0.984565	2.446091	-0.145108	-0.233724	-0.055941	-0.659792	-0.334361	-0.401230	-0.752454	-0.237355	0.588353	-0.176967	0	0
7196	9.692863	0.956203	2.493262	-0.077009	-0.132643	-0.098047	-0.659814	-0.335070	-0.398395	-0.752045	-0.237587	0.589250	-0.175398	0	0
7197	9.811655	0.686015	2.420485	-0.051818	-0.007635	-0.070129	-0.659097	-0.334213	-0.399826	-0.752264	-0.237602	0.589243	-0.174461	0	0
7198	9.942102	0.858487	2.284752	-0.099391	-0.032660	-0.049098	-0.658963	-0.335531	-0.398407	-0.752407	-0.237210	0.589538	-0.173377	0	0
7199	9.992709	1.027948	2.483800	-0.124522	0.049221	-0.065020	-0.657667	-0.337204	-0.400403	-0.753123	-0.236548	0.589239	-0.172185	0	0
7200	9.893592	0.984468	2.426857	-0.107608	0.094464	-0.059786	-0.658071	-0.337662	-0.402659	-0.754049	-0.235942	0.588562	-0.171280	0	0
7201	9.750961	0.912453	2.427957	-0.055909	0.165737	-0.070309	-0.655498	-0.338629	-0.405246	-0.755294	-0.235624	0.587251	-0.170729	0	0
7202	9.617870	0.977595	2.416855	-0.071994	0.197652	-0.059846	-0.654052	-0.337518	-0.409238	-0.756744	-0.235087	0.585738	-0.170247	0	0
7203	9.460658	0.961776	2.576699	-0.059117	0.188510	-0.035245	-0.650769	-0.337471	-0.412407	-0.758065	-0.234498	0.584337	-0.169996	0	0
7204	9.371137	1.009066	2.380164	-0.064092	0.226672	-0.019497	-0.649033	-0.339172	-0.416250	-0.759586	-0.233744	0.582675	-0.169948	0	0
7205	9.506526	1.057526	2.480115	-0.076928	0.241282	-0.033573	-0.646594	-0.338085	-0.420542	-0.761247	-0.232915	0.580901	-0.169730	0	0
7206	9.327548	1.062049	2.370822	-0.089394	0.278601	-0.040674	-0.643149	-0.339686	-0.425547	-0.763157	-0.231992	0.578833	-0.169481	0	0
7207	9.201618	1.225672	2.316310	-0.074626	0.312068	-0.049419	-0.640837	-0.341263	-0.430533	-0.765237	-0.231147	0.576468	-0.169317	0	0
7208	9.104863	1.203523	2.670464	-0.074735	0.297586	-0.037132	-0.637131	-0.338720	-0.434427	-0.767203	-0.230274	0.574229	-0.169216	0	0
7209	8.935532	1.223302	2.724580	-0.007467	0.248064	-0.017603	-0.634269	-0.339699	-0.437726	-0.768694	-0.229864	0.572304	-0.169532	0	0
7210	9.112361	0.939965	2.925478	0.060964	0.149469	-0.036688	-0.633662	-0.340351	-0.442263	-0.769490	-0.230275	0.570968	-0.169865	0	0
7211	9.080872	0.974470	3.074746	0.052889	0.236685	0.007062	-0.632500	-0.339528	-0.446108	-0.770728	-0.230203	0.569078	-0.170692	0	0
7212	9.027575	1.092914	2.675928	0.002269	0.059236	0.024759	-0.631916	-0.339856	-0.448098	-0.771039	-0.229961	0.568677	-0.170949	0	0
7213	9.165688	0.819774	2.978081	-0.028805	0.052222	0.022867	-0.629938	-0.340039	-0.447564	-0.771386	-0.229481	0.568381	-0.171010	0	0
7214	9.071400	0.781260	2.952354	-0.015357	-0.105767	0.044153	-0.630489	-0.339311	-0.449681	-0.770765	-0.229277	0.569327	-0.170941	0	0
7215	8.994276	0.561394	2.299132	-0.071933	0.074336	0.040231	-0.631624	-0.338255	-0.449809	-0.771307	-0.228325	0.568974	-0.170943	0	0
7216	9.332978	0.437892	2.731933	-0.201720	0.080766	-0.087362	-0.629346	-0.336845	-0.451834	-0.772395	-0.227112	0.568497	-0.169227	0	0
7217	9.223975	0.592612	2.826370	-0.216117	0.159833	-0.133976	-0.626772	-0.337371	-0.454706	-0.774042	-0.225888	0.567325	-0.167260	0	0
7218	9.115086	0.640985	2.839148	-0.261117	0.003239	-0.111056	-0.625622	-0.336385	-0.457135	-0.774853	-0.224474	0.567487	-0.164845	0	0
7219	9.095925	0.466747	2.656704	-0.355735	-0.099441	-0.093639	-0.625323	-0.334645	-0.459696	-0.775260	-0.222363	0.568633	-0.161814	0	0
7220	9.132133	0.561613	2.382274	-0.462531	-0.077722	-0.120217	-0.624749	-0.332458	-0.461414	-0.776051	-0.219566	0.569713	-0.157994	0	0
7221	9.226388	0.620201	2.569072	-0.535398	-0.058114	-0.222199	-0.625006	-0.331014	-0.465097	-0.777257	-0.216714	0.570516	-0.153031	0	0
7222	9.247953	0.833812	2.443718	-0.574894	-0.132229	-0.276548	-0.623720	-0.328404	-0.467394	-0.778174	-0.214001	0.571815	-0.147226	0	0
7223	9.259697	1.178404	2.508267	-0.571920	-0.217525	-0.244752	-0.622572	-0.326092	-0.470113	-0.778520	-0.211212	0.573818	-0.141526	0	0
7224	9.653805	1.340066	2.214338	-0.648798	-0.287759	-0.302702	-0.624265	-0.324887	-0.471223	-0.778662	-0.208280	0.576322	-0.134749	0	0
7225	9.675365	1.547133	2.223628	-0.725616	-0.312575	-0.392311	-0.622711	-0.322265	-0.471826	-0.778890	-0.205250	0.578899	-0.126800	0	0
7226	9.679969	1.782995	2.208977	-0.716557	-0.323523	-0.374664	-0.624257	-0.320040	-0.474075	-0.778951	-0.202220	0.581539	-0.118978	0	0
7227	9.984596	1.916930	2.120088	-0.760745	-0.306887	-0.429153	-0.624690	-0.318107	-0.473793	-0.779199	-0.199094	0.583946	-0.110529	0	0
7228	9.708620	2.169807	2.056983	-0.780654	-0.274021	-0.432698	-0.624816	-0.315768	-0.476491	-0.779613	-0.195812	0.586058	-0.101963	0	0
7229	9.587470	2.397991	1.915829	-0.838872	-0.213652	-0.464450	-0.624241	-0.312847	-0.478637	-0.780455	-0.192152	0.587647	-0.092945	0	0
7230	9.471129	2.648187	1.844347	-0.827889	-0.209182	-0.453838	-0.622383	-0.309668	-0.481937	-0.781216	-0.188522	0.589150	-0.084044	0	0
7231	9.306621	2.696026	1.734913	-0.787424	-0.246670	-0.379970	-0.622073	-0.309119	-0.485342	-0.781547	-0.184761	0.591004	-0.075907	0	0
7232	9.306819	2.503080	1.667748	-0.756090	-0.270509	-0.332524	-0.622638	-0.304988	-0.487050	-0.781580	-0.180998	0.593055	-0.068253	0	0
7233	9.253648	2.469101	1.598440	-0.750519	-0.279620	-0.316711	-0.622784	-0.302036	-0.487626	-0.781477	-0.177149	0.595164	-0.060755	0	0
7234	9.297082	2.570215	1.610062	-0.774813	-0.337499	-0.316668	-0.625053	-0.296979	-0.489027	-0.781013	-0.173157	0.597686	-0.052982	0	0
7235	9.362254	2.704821	1.585433	-0.791578	-0.388173	-0.295544	-0.625627	-0.292248	-0.489887	-0.780193	-0.168898	0.600607	-0.045202	0	0
7236	9.408123	2.791425	1.585028	-0.813801	-0.429730	-0.284112	-0.628619	-0.286863	-0.489578	-0.779089	-0.164421	0.603818	-0.037281	0	0
7237	9.407934	2.988361	1.488697	-0.801146	-0.459766	-0.258542	-0.631336	-0.283831	-0.487565	-0.777694	-0.159866	0.607255	-0.029602	0	0
7238	9.497409	3.014178	1.382234	-0.799210	-0.486094	-0.218124	-0.634887	-0.280505	-0.487379	-0.776057	-0.155102	0.610890	-0.022198	0	0
7239	9.291755	3.097681	1.172092	-0.828307	-0.525744	-0.167225	-0.637743	-0.273498	-0.487080	-0.774129	-0.149771	0.614874	-0.014949	0	0
7240	9.195292	2.852259	0.696948	-0.827761	-0.199133	-0.257212	-0.640310	-0.268860	-0.486633	-0.774158	-0.144952	0.616127	-0.007484	0	0
7241	9.581730	3.359966	1.227462	-0.786236	-0.146864	-0.313214	-0.638592	-0.265974	-0.489930	-0.774384	-0.140772	0.616857	0.000078	0	0
7242	9.610820	3.294894	1.222494	-0.660144	-0.202318	-0.242652	-0.639444	-0.261684	-0.491208	-0.774050	-0.137137	0.618061	0.006398	0	0
7243	9.876942	3.204381	1.492308	-0.577345	-0.186648	-0.172290	-0.639878	-0.256954	-0.491930	-0.773655	-0.133695	0.619232	0.011640	0	0
7244	9.838354	3.098203	1.432569	-0.541826	-0.148804	-0.119628	-0.641420	-0.254880	-0.494461	-0.773435	-0.130209	0.620146	0.016204	0	0
7245	9.504773	2.910326	1.319754	-0.514109	0.066975	-0.104101	-0.640132	-0.250214	-0.497900	-0.774484	-0.126867	0.619412	0.020198	0	0
7246	9.533687	3.002862	1.535852	-0.464158	0.130112	-0.075963	-0.638717	-0.245236	-0.499644	-0.775857	-0.123749	0.618204	0.023586	0	0
7247	9.335375	2.992920	1.417095	-0.405457	0.142357	-0.061804	-0.636977	-0.242379	-0.505631	-0.777206	-0.121001	0.616935	0.026488	0	0
7248	9.323298	2.960178	1.604744	-0.345962	0.199993	0.013720	-0.635247	-0.239656	-0.510343	-0.778858	-0.118264	0.615296	0.028358	0	0
7249	9.378947	2.931763	1.714958	-0.288842	0.223137	0.056819	-0.632110	-0.236656	-0.514088	-0.780571	-0.115713	0.613553	0.029525	0	0
7250	9.291907	2.898247	1.727642	-0.286444	0.269416	0.075181	-0.630372	-0.231589	-0.520651	-0.782573	-0.113076	0.611444	0.030471	0	0
7251	9.117812	2.843435	1.789066	-0.229037	0.327967	0.109446	-0.626099	-0.226115	-0.525841	-0.784851	-0.110704	0.608941	0.030745	0	0
7252	8.967880	2.812638	1.845485	-0.190439	0.344010	0.122666	-0.624628	-0.222386	-0.533809	-0.787189	-0.108545	0.606310	0.030652	0	0
7253	8.871182	2.760022	1.887107	-0.170010	0.356571	0.149008	-0.618802	-0.218998	-0.537600	-0.789559	-0.106405	0.603623	0.030228	0	0
7254	8.711525	2.779787	1.941152	-0.149970	0.334659	0.168389	-0.617339	-0.214081	-0.545007	-0.791785	-0.104284	0.601107	0.029536	0	0
7255	8.653519	2.727537	2.066641	-0.099947	0.312482	0.170274	-0.612216	-0.211127	-0.549210	-0.793796	-0.102559	0.598792	0.028574	0	0
7256	8.810778	2.683882	2.048697	-0.048003	0.292076	0.180072	-0.610195	-0.210628	-0.554058	-0.795643	-0.101164	0.596639	0.027216	0	0
7257	8.934197	2.611775	2.107962	-0.035368	0.255671	0.200318	-0.608758	-0.206857	-0.558062	-0.797238	-0.099759	0.594811	0.025691	0	0
7258	8.922102	2.611914	2.132093	-0.028051	0.244731	0.214390	-0.605760	-0.203269	-0.562374	-0.798773	-0.098299	0.593062	0.023994	0	0
7259	9.006733	2.622170	2.280531	-0.026693	0.186647	0.225878	-0.604897	-0.198150	-0.565808	-0.799940	-0.096797	0.591803	0.022287	0	0
7260	9.021477	2.390973	2.270995	0.005888	0.124671	0.242652	-0.603749	-0.195692	-0.568669	-0.800724	-0.095412	0.591039	0.020280	0	0
7261	9.273110	2.262774	2.702032	0.063996	0.080636	0.262121	-0.602900	-0.193794	-0.569257	-0.801171	-0.094401	0.590673	0.017853	0	0
7262	9.239527	1.974546	2.827535	0.085579	-0.004823	0.299063	-0.603767	-0.188897	-0.568981	-0.801113	-0.093295	0.591006	0.015046	0	0
7263	9.201100	1.700188	2.837656	0.063660	-0.020983	0.297206	-0.603330	-0.187449	-0.570977	-0.800953	-0.092057	0.591477	0.012437	0	0
7264	9.119027	1.532120	2.905713	0.014092	-0.044172	0.278642	-0.606167	-0.183851	-0.571653	-0.800712	-0.090494	0.592087	0.010250	0	0
7265	9.324577	1.565787	2.957078	-0.017764	-0.132860	0.278695	-0.607895	-0.179364	-0.569946	-0.799949	-0.088700	0.593418	0.008374	0	0
7266	9.772260	1.316093	3.223290	0.045484	-0.222347	0.293827	-0.611037	-0.177794	-0.567211	-0.798609	-0.087279	0.595457	0.006038	0	0
7267	9.903461	0.719039	3.266095	0.076607	-0.257113	0.306962	-0.613623	-0.172689	-0.564642	-0.797007	-0.086057	0.597797	0.003483	0	0
7268	9.608681	0.439034	3.037666	-0.083502	-0.163258	0.244076	-0.614918	-0.168074	-0.563933	-0.796109	-0.083902	0.599304	0.002269	0	0
7269	9.564875	0.695139	3.203673	-0.131744	-0.175572	0.183485	-0.617773	-0.165042	-0.562201	-0.795154	-0.081754	0.600869	0.001867	0	0
7270	9.525960	0.934583	2.932078	-0.084889	-0.201388	0.140696	-0.621342	-0.160222	-0.560464	-0.794014	-0.080207	0.602583	0.001513	0	0
7271	9.683241	0.839720	3.262797	0.002704	-0.211177	0.154933	-0.623622	-0.157214	-0.559873	-0.792725	-0.079294	0.604400	0.000556	0	0
7272	9.782555	0.708521	3.055410	0.051122	-0.108156	0.147870	-0.627473	-0.154303	-0.557558	-0.792031	-0.078780	0.605376	-0.000746	0	0
7273	9.787537	0.573132	2.944887	0.076578	-0.112016	0.126843	-0.627760	-0.154439	-0.556986	-0.791278	-0.078618	0.606378	-0.002011	0	0
7274	9.671433	0.582740	2.907259	0.091020	-0.123018	0.116360	-0.629637	-0.151412	-0.553854	-0.790457	-0.078613	0.607442	-0.003296	0	0
7275	9.444022	0.647525	2.798271	0.086168	-0.064873	0.128570	-0.630772	-0.150502	-0.553839	-0.789979	-0.078510	0.608069	-0.004673	0	0
7276	9.216705	0.638821	2.439296	0.105007	-0.019646	0.135575	-0.630493	-0.149914	-0.553563	-0.789771	-0.078496	0.608327	-0.006279	0	0
7277	9.119916	0.686789	2.375049	0.117109	-0.068754	0.104086	-0.629936	-0.149913	-0.552440	-0.789242	-0.078784	0.608960	-0.007652	0	0
7278	9.105455	0.665718	2.012125	0.092101	0.005831	0.077606	-0.632061	-0.149428	-0.552549	-0.789199	-0.079018	0.608970	-0.008741	0	0
7279	9.202211	0.660565	1.972954	0.097461	-0.003304	0.072368	-0.632369	-0.148948	-0.549714	-0.789084	-0.079336	0.609061	-0.009799	0	0
7280	9.347476	0.506798	2.077806	0.099360	0.012993	0.060030	-0.632212	-0.148823	-0.551558	-0.789080	-0.079732	0.608999	-0.010798	0	0
7281	9.366808	0.516885	2.173828	0.090534	0.071136	0.039750	-0.632334	-0.150906	-0.553104	-0.789425	-0.080183	0.608476	-0.011620	0	0
7282	9.381336	0.497749	2.202589	0.103429	0.120014	0.001978	-0.630635	-0.149469	-0.553704	-0.790073	-0.080952	0.607520	-0.012271	0	0
7283	9.320750	0.609072	2.299112	0.110793	0.156258	-0.019088	-0.627655	-0.149979	-0.554317	-0.790923	-0.081906	0.606274	-0.012824	0	0
7284	9.352114	0.699834	2.164169	0.142053	0.185031	-0.020779	-0.625086	-0.151235	-0.556336	-0.791931	-0.083109	0.604776	-0.013581	0	0
7285	9.463285	0.777317	2.283508	0.146675	0.196790	-0.015497	-0.622799	-0.152781	-0.558349	-0.792989	-0.084317	0.603201	-0.014417	0	0
7286	9.487468	0.777560	2.338629	0.202163	0.188162	-0.027639	-0.621639	-0.154605	-0.560908	-0.793957	-0.086036	0.601657	-0.015485	0	0
7287	9.434230	0.804135	2.341401	0.215103	0.206213	-0.025872	-0.618214	-0.156917	-0.563361	-0.795003	-0.087844	0.599980	-0.016663	0	0
7288	9.356803	0.839951	2.260192	0.209362	0.179039	-0.031107	-0.615526	-0.157706	-0.562836	-0.795898	-0.089640	0.598495	-0.017736	0	0
7289	9.342245	0.888027	2.241025	0.244078	0.176945	-0.023112	-0.613234	-0.161023	-0.564699	-0.796730	-0.091664	0.597039	-0.019086	0	0
7290	9.400297	0.892246	2.139617	0.253299	0.185932	-0.023973	-0.612077	-0.162844	-0.566975	-0.797611	-0.093765	0.595487	-0.020486	0	0
7291	9.383346	0.911605	2.154151	0.262457	0.205816	-0.039769	-0.607392	-0.164869	-0.567751	-0.798585	-0.096024	0.593771	-0.021841	0	0
7292	9.298735	0.870729	2.140377	0.266036	0.188555	-0.034486	-0.605666	-0.169796	-0.569174	-0.799456	-0.098289	0.592173	-0.023238	0	0
7293	9.235929	0.795897	2.083194	0.313624	0.205403	-0.044944	-0.601966	-0.172398	-0.570498	-0.800360	-0.100983	0.590430	-0.024858	0	0
7294	9.129522	0.781525	2.067153	0.348012	0.199671	-0.078208	-0.599256	-0.176305	-0.571375	-0.801205	-0.104154	0.588665	-0.026396	0	0
7295	8.945696	0.800295	1.917011	0.384101	0.223849	-0.162396	-0.596700	-0.181813	-0.570260	-0.802148	-0.108092	0.586616	-0.027513	0	0
7296	9.153795	0.690256	2.117540	0.477596	0.220369	-0.107785	-0.593825	-0.188402	-0.572969	-0.802947	-0.112468	0.584594	-0.029597	0	0
7297	9.151290	0.790601	1.963603	0.508140	0.203760	-0.149784	-0.589978	-0.194252	-0.573715	-0.803590	-0.117322	0.582653	-0.031524	0	0
7298	9.383072	1.158827	2.480934	0.565171	0.088966	-0.152920	-0.586986	-0.200961	-0.573452	-0.803486	-0.122697	0.581573	-0.033599	0	0
7299	9.419186	1.324944	2.490152	0.596815	-0.005684	-0.190414	-0.585567	-0.209531	-0.570606	-0.802762	-0.128557	0.581196	-0.035465	0	0
7300	9.421157	1.770487	2.518626	0.619660	-0.078452	-0.192785	-0.586138	-0.218787	-0.566593	-0.801568	-0.134652	0.581347	-0.037327	0	0
7301	9.558626	2.156149	2.647139	0.650209	-0.075990	-0.224208	-0.585728	-0.228788	-0.561177	-0.800309	-0.141154	0.581421	-0.039137	0	0
7302	9.606470	2.674445	2.793028	0.701409	-0.076366	-0.174813	-0.585457	-0.238051	-0.556186	-0.798930	-0.147785	0.581497	-0.041618	0	0
7303	9.630468	2.859987	2.831170	0.709135	-0.042833	-0.144954	-0.583634	-0.247046	-0.550798	-0.797666	-0.154277	0.581337	-0.044439	0	0
7304	9.640060	2.919149	3.107544	0.701607	-0.059087	-0.141432	-0.584329	-0.256911	-0.548620	-0.796292	-0.160694	0.581264	-0.047207	0	0
7305	9.620716	2.918886	3.049983	0.714576	-0.079139	-0.099252	-0.583928	-0.266163	-0.542358	-0.794704	-0.166972	0.581404	-0.050353	0	0
7306	9.925563	2.817776	3.139201	0.756725	-0.110346	-0.045598	-0.584940	-0.276273	-0.536068	-0.792809	-0.173280	0.581807	-0.054118	0	0
7307	10.435940	2.765118	3.347092	0.709221	-0.115444	-0.034297	-0.585393	-0.284031	-0.529798	-0.790902	-0.179142	0.582285	-0.057677	0	0
7308	10.462467	2.842145	3.351644	0.647315	-0.100412	-0.024791	-0.584874	-0.287663	-0.522854	-0.789167	-0.184435	0.582650	-0.060977	0	0
7309	10.036870	2.769483	3.143236	0.652296	-0.016906	0.032125	-0.586582	-0.295418	-0.518828	-0.787826	-0.189386	0.582452	-0.064902	0	0
7310	9.509801	2.586079	2.906807	0.646599	0.047659	0.133765	-0.584615	-0.300150	-0.515301	-0.786788	-0.193644	0.581897	-0.069723	0	0
7311	9.142388	2.373886	2.736556	0.650198	0.083066	0.177542	-0.586052	-0.304216	-0.511296	-0.785869	-0.197650	0.581140	-0.074965	0	0
7312	8.837607	2.412193	2.606516	0.619310	0.184991	0.193135	-0.585917	-0.307449	-0.509302	-0.785572	-0.201228	0.579592	-0.080355	0	0
7313	8.794045	2.425084	2.763103	0.587530	0.219798	0.294807	-0.585368	-0.310530	-0.506042	-0.785408	-0.203941	0.577991	-0.086416	0	0
7314	8.755241	2.551494	2.515642	0.568819	0.186360	0.272904	-0.583384	-0.311456	-0.505929	-0.785088	-0.206643	0.576581	-0.092136	0	0
7315	8.818128	2.546791	2.556059	0.616817	0.234064	0.289630	-0.584245	-0.314368	-0.503495	-0.784877	-0.209586	0.574779	-0.098343	0	0
7316	8.808422	2.571294	2.637856	0.662388	0.250021	0.268661	-0.582969	-0.316309	-0.502942	-0.784656	-0.212964	0.572714	-0.104689	0	0
7317	8.774604	2.528008	2.638138	0.684519	0.286133	0.254614	-0.582549	-0.320287	-0.500949	-0.784548	-0.216566	0.570298	-0.111104	0	0
7318	8.755302	2.470813	2.748923	0.733557	0.260327	0.251237	-0.580422	-0.323573	-0.500121	-0.784157	-0.220568	0.567968	-0.117728	0	0
7319	8.702119	2.442074	2.763760	0.787276	0.252627	0.240836	-0.579293	-0.328449	-0.497853	-0.783546	-0.225066	0.565592	-0.124528	0	0
7320	8.779446	2.509577	2.804013	0.822931	0.230569	0.277825	-0.580020	-0.331501	-0.494430	-0.782641	-0.229620	0.563367	-0.131781	0	0
7321	8.856811	2.547656	2.738501	0.845339	0.281196	0.286603	-0.576342	-0.338638	-0.491345	-0.781876	-0.234243	0.560708	-0.139310	0	0
7322	8.992114	2.687287	2.775867	0.882195	0.317191	0.302479	-0.576209	-0.342751	-0.488781	-0.781149	-0.238971	0.557682	-0.147275	0	0
7323	9.049994	2.848945	2.861867	0.880749	0.346259	0.332316	-0.574396	-0.345846	-0.484409	-0.780452	-0.243483	0.554470	-0.155480	0	0
7324	8.933859	2.885329	2.881920	0.891791	0.348004	0.342875	-0.574121	-0.350846	-0.481560	-0.779659	-0.247966	0.551177	-0.163854	0	0
7325	8.759748	2.851809	2.868794	0.909949	0.320655	0.355225	-0.572985	-0.355583	-0.480143	-0.778552	-0.252579	0.548064	-0.172296	0	0
7326	8.537223	2.866197	2.793471	0.935229	0.291427	0.347424	-0.572718	-0.362046	-0.475872	-0.777170	-0.257420	0.545035	-0.180771	0	0
7327	8.324439	2.822206	2.602719	0.913339	0.282544	0.346491	-0.571893	-0.365565	-0.471623	-0.775698	-0.262128	0.542082	-0.189021	0	0
7328	8.266328	2.893986	2.497296	0.933194	0.249720	0.353620	-0.571763	-0.368644	-0.469064	-0.773925	-0.266933	0.539288	-0.197371	0	0
7329	8.445204	3.017871	2.289120	0.898409	0.219135	0.376435	-0.572497	-0.373307	-0.464218	-0.771931	-0.271444	0.536832	-0.205553	0	0
7330	8.851418	3.115195	2.608247	0.947683	0.100753	0.410962	-0.573953	-0.375877	-0.458521	-0.769042	-0.276308	0.535199	-0.213988	0	0
7331	9.139585	2.754577	2.793969	0.969829	-0.021046	0.445312	-0.577833	-0.377493	-0.451088	-0.765256	-0.281455	0.534526	-0.222372	0	0
7332	9.321400	2.308391	3.168073	0.968427	-0.117226	0.475155	-0.581854	-0.381462	-0.442794	-0.760834	-0.286544	0.534583	-0.230751	0	0
7333	8.934867	1.874233	2.899567	0.872694	-0.147279	0.478358	-0.585609	-0.383796	-0.433096	-0.756409	-0.290992	0.535074	-0.238464	0	0
7334	8.819028	1.637214	2.652965	0.701145	-0.167657	0.481426	-0.591194	-0.383455	-0.425644	-0.752326	-0.294088	0.536057	-0.245277	0	0
7335	8.761048	1.583436	2.475516	0.587712	-0.199404	0.474164	-0.596223	-0.382819	-0.417070	-0.748350	-0.296486	0.537534	-0.251248	0	0
7336	9.312592	1.505185	2.394613	0.552805	-0.219155	0.467087	-0.602372	-0.380851	-0.410465	-0.744370	-0.298634	0.539161	-0.256974	0	0
7337	10.260859	1.304863	3.046621	0.503410	-0.343135	0.496933	-0.607969	-0.379172	-0.402170	-0.739728	-0.300606	0.541928	-0.262209	0	0
7338	10.880397	0.934013	3.208293	0.491400	-0.382125	0.510919	-0.614142	-0.374524	-0.393736	-0.734852	-0.302439	0.544994	-0.267403	0	0
7339	10.958148	0.586807	3.128666	0.371174	-0.299531	0.431462	-0.619161	-0.372870	-0.386724	-0.730945	-0.303627	0.547529	-0.271556	0	0
7340	10.571000	0.750806	3.073658	0.244591	-0.254945	0.311784	-0.624325	-0.368559	-0.380287	-0.727984	-0.304380	0.549675	-0.274316	0	0
7341	9.864536	0.995367	2.669893	0.160659	-0.167120	0.215864	-0.629188	-0.366338	-0.375262	-0.726002	-0.304825	0.551131	-0.276146	0	0
7342	9.530673	1.091535	2.547230	0.238245	-0.037063	0.186937	-0.630352	-0.363919	-0.372422	-0.724585	-0.305609	0.551317	-0.278619	0	0
7343	9.371239	0.907875	2.365820	0.333271	-0.008821	0.148468	-0.631645	-0.365341	-0.369563	-0.723125	-0.307226	0.550925	-0.281398	0	0
7344	9.284202	0.874202	2.347249	0.342606	0.014703	0.144938	-0.632511	-0.365598	-0.367566	-0.721774	-0.308846	0.550303	-0.284296	0	0
7345	9.228582	0.871392	2.251486	0.335814	0.064672	0.150122	-0.633364	-0.366459	-0.366840	-0.720689	-0.310249	0.549359	-0.287328	0	0
7346	9.274630	0.779811	2.246416	0.345363	0.081840	0.178183	-0.633381	-0.366878	-0.364573	-0.719583	-0.311506	0.548333	-0.290681	0	0
7347	9.335199	0.676220	2.250866	0.361689	0.092571	0.148347	-0.632832	-0.367899	-0.362171	-0.718558	-0.313008	0.547088	-0.293930	0	0
7348	9.296455	0.724235	2.212641	0.323459	0.130989	0.121891	-0.634821	-0.367261	-0.361575	-0.717934	-0.314262	0.545582	-0.296902	0	0
7349	9.293938	0.816187	2.303948	0.295717	0.113068	0.106073	-0.634422	-0.365764	-0.359040	-0.717337	-0.315446	0.544234	-0.299550	0	0
7350	9.255288	0.767996	2.285035	0.280906	0.114991	0.074430	-0.632724	-0.368153	-0.358066	-0.716880	-0.316704	0.542802	-0.301906	0	0
7351	9.337563	0.724780	2.332555	0.238743	0.128016	0.039202	-0.632140	-0.368188	-0.360199	-0.716735	-0.317786	0.541293	-0.303815	0	0
7352	9.371435	0.715027	2.317890	0.218762	0.148135	0.029474	-0.631012	-0.369677	-0.359079	-0.716792	-0.318716	0.539673	-0.305585	0	0
7353	9.443965	0.741645	2.365424	0.165646	0.159441	0.000381	-0.631295	-0.369377	-0.359217	-0.717161	-0.319377	0.538029	-0.306925	0	0
7354	9.460821	0.816279	2.370048	0.146232	0.172288	-0.038275	-0.628873	-0.373272	-0.359523	-0.717765	-0.320099	0.536221	-0.307924	0	0
7355	9.516464	0.801775	2.374462	0.132054	0.161485	-0.086562	-0.628005	-0.373018	-0.361803	-0.718515	-0.320972	0.534378	-0.308470	0	0
7356	9.511578	0.850006	2.388884	0.113525	0.148928	-0.103252	-0.626014	-0.374395	-0.362396	-0.719309	-0.321847	0.532643	-0.308710	0	0
7357	9.526007	0.931939	2.407946	0.083879	0.117406	-0.117302	-0.623448	-0.376972	-0.363560	-0.720069	-0.322665	0.531159	-0.308638	0	0
7358	9.511583	0.849679	2.323969	0.093564	0.078295	-0.127778	-0.621041	-0.378639	-0.362884	-0.720612	-0.323759	0.529901	-0.308387	0	0
7359	9.494675	0.830310	2.297661	0.101780	0.090924	-0.143575	-0.618214	-0.380163	-0.361792	-0.721251	-0.324921	0.528463	-0.308139	0	0
7360	9.497039	0.883321	2.307218	0.096215	0.080991	-0.140052	-0.616930	-0.382263	-0.362228	-0.721833	-0.326087	0.527135	-0.307819	0	0
7361	9.383367	0.883175	2.245537	0.101744	0.072794	-0.128623	-0.615774	-0.384671	-0.364077	-0.722327	-0.327220	0.525871	-0.307621	0	0
7362	9.327794	0.832335	2.173856	0.119496	0.118019	-0.133040	-0.614088	-0.386750	-0.361831	-0.722999	-0.328403	0.524221	-0.307595	0	0
7363	9.380862	0.967516	2.259912	0.118903	0.163402	-0.129556	-0.612089	-0.388872	-0.362987	-0.723909	-0.329380	0.522242	-0.307778	0	0
7364	9.424483	0.878650	2.314965	0.140389	0.114217	-0.132096	-0.608958	-0.391901	-0.363875	-0.724487	-0.330713	0.520556	-0.307847	0	0
7365	9.460742	0.900228	2.307469	0.180106	0.064884	-0.132807	-0.606699	-0.395178	-0.361916	-0.724684	-0.332446	0.519084	-0.308001	0	0
7366	9.472745	0.993912	2.268836	0.196352	0.051137	-0.136236	-0.606126	-0.397700	-0.361773	-0.724752	-0.334399	0.517662	-0.308121	0	0
7367	9.453412	0.979398	2.249755	0.202051	0.052010	-0.111656	-0.605001	-0.398449	-0.360514	-0.724737	-0.336215	0.516280	-0.308499	0	0
7368	9.409864	0.993738	2.216402	0.185462	0.057582	-0.138027	-0.603584	-0.402013	-0.359389	-0.724873	-0.338072	0.514833	-0.308566	0	0
7369	9.370951	1.205832	2.250173	0.183749	0.093903	-0.148557	-0.599897	-0.406805	-0.358296	-0.725241	-0.339811	0.513074	-0.308722	0	0
7370	9.351749	1.088442	1.882554	0.176531	0.072167	-0.136282	-0.600611	-0.409433	-0.356574	-0.725466	-0.341551	0.511546	-0.308808	0	0
7371	9.399950	1.220817	2.365355	0.145553	0.181356	-0.106637	-0.596760	-0.412344	-0.358890	-0.726274	-0.342522	0.509408	-0.309368	0	0
7372	9.453294	1.104228	2.177526	0.140737	0.175912	-0.145277	-0.593935	-0.412393	-0.358087	-0.727174	-0.343717	0.507204	-0.309548	0	0
7373	9.390412	1.104055	2.125091	0.147898	0.148638	-0.136450	-0.591102	-0.414366	-0.357558	-0.727890	-0.344953	0.505188	-0.309788	0	0
7374	9.477454	1.121579	2.283124	0.157019	0.132240	-0.111832	-0.589109	-0.417952	-0.357434	-0.728399	-0.346231	0.503359	-0.310144	0	0
7375	9.574071	1.242371	2.392916	0.138458	0.130566	-0.134659	-0.586126	-0.420087	-0.357899	-0.729042	-0.347439	0.501504	-0.310286	0	0
7376	9.506210	1.384276	2.345211	0.101881	0.157178	-0.164583	-0.585114	-0.424402	-0.358746	-0.730023	-0.348498	0.499476	-0.310062	0	0
7377	9.450470	1.490608	2.408043	0.101739	0.143583	-0.159277	-0.581003	-0.427436	-0.358234	-0.730928	-0.349516	0.497550	-0.309882	0	0
7378	9.380220	1.592194	2.480602	0.097934	0.141811	-0.168037	-0.578591	-0.429112	-0.358266	-0.731848	-0.350607	0.495628	-0.309557	0	0
7379	9.322077	1.688535	2.471331	0.075759	0.141989	-0.196150	-0.575881	-0.430811	-0.360002	-0.732941	-0.351619	0.493660	-0.308970	0	0
7380	9.321987	1.768567	2.586672	0.075346	0.112958	-0.206626	-0.573057	-0.433656	-0.358054	-0.733909	-0.352820	0.491878	-0.308144	0	0
7381	9.280736	1.901117	2.601291	0.049895	0.153095	-0.227768	-0.570342	-0.439042	-0.359067	-0.735235	-0.353758	0.489790	-0.307232	0	0
7382	9.239514	2.002503	2.642382	0.060601	0.114913	-0.210119	-0.567075	-0.441182	-0.359536	-0.736265	-0.354857	0.488020	-0.306311	0	0
7383	9.132984	2.106417	2.688757	0.042326	0.106014	-0.196089	-0.563385	-0.442593	-0.360015	-0.737281	-0.355725	0.486408	-0.305424	0	0
7384	9.074831	2.214674	2.655434	0.007762	0.099966	-0.169811	-0.562236	-0.445729	-0.360870	-0.738296	-0.356280	0.485049	-0.304485	0	0
7385	9.050484	2.369183	2.732423	0.022929	0.062653	-0.160915	-0.558274	-0.446689	-0.360223	-0.739056	-0.356965	0.483938	-0.303604	0	0
7386	9.060049	2.466236	2.883744	0.038063	0.015359	-0.145877	-0.558265	-0.448025	-0.360783	-0.739477	-0.357882	0.483195	-0.302684	0	0
7387	9.021211	2.601360	2.932003	0.028495	-0.045340	-0.125606	-0.557563	-0.450240	-0.359228	-0.739585	-0.358764	0.482990	-0.301701	0	0
7388	8.938776	2.803573	2.903589	0.030257	-0.062571	-0.104470	-0.554170	-0.452364	-0.357859	-0.739527	-0.359660	0.482991	-0.300772	0	0
7389	9.020847	2.967202	2.910069	0.040616	-0.117108	-0.107840	-0.553906	-0.454701	-0.354738	-0.739188	-0.360764	0.483343	-0.299717	0	0
7390	9.044910	3.099134	2.820827	0.047609	-0.164348	-0.090175	-0.555054	-0.456719	-0.352163	-0.738529	-0.362024	0.484092	-0.298612	0	0
7391	9.059210	3.304229	2.914323	0.053662	-0.095414	-0.076159	-0.555062	-0.457886	-0.350742	-0.738148	-0.363010	0.484357	-0.297925	0	0
7392	9.421916	3.386372	3.075097	0.086654	-0.144730	-0.104068	-0.555075	-0.458312	-0.349041	-0.737481	-0.364560	0.484796	-0.296969	0	0
7393	9.187309	3.397727	2.872438	0.105492	-0.130327	-0.057532	-0.555117	-0.459436	-0.343656	-0.736683	-0.365945	0.485230	-0.296537	0	0
7394	9.175406	3.214418	2.802950	0.075773	-0.121005	-0.032212	-0.555693	-0.459707	-0.342371	-0.735950	-0.366999	0.485781	-0.296151	0	0
7395	9.068972	3.233376	2.712350	0.059383	-0.124490	-0.026978	-0.555570	-0.460717	-0.339820	-0.735255	-0.367881	0.486420	-0.295735	0	0
7396	8.919069	3.191821	2.545179	0.037655	-0.117045	-0.023541	-0.555170	-0.461136	-0.336711	-0.734652	-0.368603	0.487083	-0.295244	0	0
7397	8.892421	3.248818	2.381836	0.001460	-0.089525	-0.016626	-0.556027	-0.461991	-0.335419	-0.734305	-0.368911	0.487675	-0.294744	0	0
7398	8.899651	3.273004	2.405806	-0.005768	-0.096715	0.002678	-0.556185	-0.461085	-0.333863	-0.733883	-0.369124	0.488413	-0.294307	0	0
7399	8.928681	3.272573	2.328657	0.038133	-0.081659	-0.005132	-0.557042	-0.460027	-0.333287	-0.733402	-0.369629	0.488883	-0.294092	0	0
7400	9.006111	3.241147	2.325713	0.058322	-0.064596	-0.011253	-0.557332	-0.462367	-0.331573	-0.732939	-0.370286	0.489144	-0.293985	0	0
7401	9.061815	3.161869	2.375860	0.053156	-0.039148	-0.002543	-0.558764	-0.461141	-0.330139	-0.732600	-0.370768	0.489269	-0.294013	0	0
7402	9.069051	3.185728	2.334915	0.072005	-0.010246	0.039595	-0.557076	-0.463958	-0.327748	-0.732192	-0.371134	0.489266	-0.294573	0	0
7403	9.078750	3.157126	2.394975	0.039508	0.000927	0.072841	-0.557507	-0.461734	-0.327892	-0.731875	-0.371035	0.489419	-0.295229	0	0
7404	9.020688	3.176109	2.323255	0.056210	0.017134	0.086905	-0.558365	-0.460970	-0.327174	-0.731531	-0.370953	0.489452	-0.296131	0	0
7405	9.008542	3.224545	2.376199	0.058420	0.057055	0.096523	-0.559501	-0.459764	-0.327160	-0.731346	-0.370715	0.489227	-0.297254	0	0
7406	9.011065	3.118681	2.390692	0.058464	0.077005	0.074531	-0.558218	-0.460243	-0.328029	-0.731311	-0.370549	0.488755	-0.298323	0	0
7407	9.011125	3.060778	2.366696	0.061260	0.095120	0.057827	-0.558358	-0.460095	-0.328310	-0.731414	-0.370411	0.488100	-0.299313	0	0
7408	9.003986	2.949652	2.289902	0.075030	0.102255	0.049926	-0.557949	-0.458023	-0.327193	-0.731491	-0.370442	0.487276	-0.300425	0	0
7409	9.088671	2.911466	2.380677	0.100522	0.112921	0.032413	-0.557656	-0.457747	-0.328473	-0.731608	-0.370664	0.486279	-0.301481	0	0
7410	9.098336	2.921058	2.375790	0.104843	0.091103	0.026312	-0.557656	-0.458483	-0.328187	-0.731595	-0.371050	0.485366	-0.302506	0	0
7411	9.030668	2.881655	2.181570	0.073460	0.127663	0.046365	-0.556805	-0.458944	-0.328199	-0.731837	-0.370964	0.484395	-0.303582	0	0
7412	8.977489	2.852734	2.160343	0.113743	0.150017	0.034138	-0.556233	-0.458669	-0.329059	-0.732014	-0.371253	0.483006	-0.305011	0	0
7413	8.962913	2.915425	2.174824	0.097439	0.163770	0.039362	-0.555803	-0.457948	-0.329919	-0.732356	-0.371269	0.481672	-0.306279	0	0
7414	8.900019	2.925052	2.156042	0.073012	0.176687	0.051573	-0.555791	-0.458847	-0.331048	-0.732762	-0.371077	0.480284	-0.307715	0	0
7415	8.851629	2.935094	2.223707	0.107071	0.185505	0.079724	-0.553808	-0.456974	-0.331796	-0.733040	-0.370906	0.478909	-0.309397	0	0
7416	8.827476	2.906021	2.180630	0.081631	0.187532	0.088429	-0.554368	-0.455498	-0.333067	-0.733394	-0.370488	0.477606	-0.311069	0	0
7417	8.800837	2.935218	2.233695	0.096382	0.191057	0.106016	-0.552092	-0.455116	-0.334522	-0.733647	-0.370098	0.476319	-0.312905	0	0
7418	8.771716	3.027016	2.286727	0.106478	0.192804	0.118344	-0.553356	-0.454368	-0.336062	-0.733830	-0.369703	0.475003	-0.314937	0	0
7419	8.716074	3.045983	2.212585	0.093064	0.194746	0.148151	-0.552924	-0.453944	-0.337062	-0.733970	-0.369078	0.473852	-0.317070	0	0
7420	8.691936	2.988710	2.306576	0.080189	0.156758	0.176234	-0.551942	-0.451450	-0.336947	-0.733884	-0.368331	0.473087	-0.319273	0	0
7421	8.730659	2.957742	2.383255	0.101965	0.132083	0.187718	-0.552490	-0.447340	-0.340637	-0.733558	-0.367784	0.472511	-0.321498	0	0
7422	8.854056	2.911912	2.401625	0.099913	0.081279	0.213220	-0.554202	-0.445523	-0.339767	-0.732937	-0.367211	0.472394	-0.323733	0	0
7423	9.083829	2.907168	2.481696	0.119743	0.027570	0.244933	-0.555195	-0.444469	-0.339897	-0.731858	-0.366861	0.472733	-0.326069	0	0
7424	9.195366	2.623248	2.548432	0.103202	-0.043072	0.292303	-0.556213	-0.441765	-0.337627	-0.730357	-0.366355	0.473786	-0.328465	0	0
7425	9.190838	2.305892	2.635278	0.074161	-0.060977	0.314991	-0.560771	-0.436927	-0.336157	-0.728783	-0.365625	0.475171	-0.330765	0	0
7426	9.021762	2.074993	2.631893	0.030584	-0.064231	0.330623	-0.566881	-0.434126	-0.334653	-0.727305	-0.364472	0.476747	-0.333015	0	0
7427	9.287850	2.027246	2.788670	0.055875	-0.104382	0.346525	-0.569595	-0.428742	-0.333783	-0.725471	-0.363592	0.478612	-0.335294	0	0
7428	9.960448	1.798934	3.062839	0.106456	-0.177455	0.362496	-0.572162	-0.426457	-0.332335	-0.723061	-0.363191	0.480871	-0.337695	0	0
7429	10.599515	1.233903	3.395230	0.164577	-0.250591	0.388050	-0.576751	-0.420109	-0.327756	-0.719968	-0.363371	0.483561	-0.340260	0	0
7430	10.515474	0.631432	3.256887	0.028143	-0.253112	0.406003	-0.581175	-0.415853	-0.325154	-0.717299	-0.362440	0.486770	-0.342307	0	0
7431	10.009947	0.660759	3.198045	-0.098302	-0.230283	0.316153	-0.585890	-0.411287	-0.321699	-0.715479	-0.360983	0.489925	-0.343153	0	0
7432	9.308243	0.968722	2.955279	-0.132731	-0.172820	0.176525	-0.591293	-0.406438	-0.320782	-0.714529	-0.359762	0.492245	-0.343094	0	0
7433	9.150568	1.449318	2.727633	-0.060972	-0.181560	0.162788	-0.592308	-0.405064	-0.318506	-0.713329	-0.359144	0.494357	-0.343203	0	0
7434	9.351371	1.409722	2.572324	0.035422	-0.133377	0.173487	-0.594594	-0.402194	-0.317065	-0.711975	-0.358993	0.495806	-0.344081	0	0
7435	9.530670	1.091681	2.576082	0.109969	-0.059619	0.152434	-0.597175	-0.400187	-0.313917	-0.710795	-0.359218	0.496418	-0.345401	0	0
7436	9.685525	1.029036	2.611066	0.115563	-0.016140	0.119911	-0.596197	-0.399897	-0.312518	-0.709897	-0.359522	0.496543	-0.346749	0	0
7437	9.801422	1.219656	2.727874	0.085941	-0.014099	0.084785	-0.599728	-0.398069	-0.314167	-0.709261	-0.359749	0.496667	-0.347636	0	0
7438	9.740845	1.325909	2.773911	0.063779	-0.004845	0.051397	-0.599178	-0.397323	-0.312481	-0.708881	-0.359929	0.496685	-0.348200	0	0
7439	9.361142	1.313369	2.565118	0.044112	0.020761	0.061836	-0.600457	-0.396555	-0.312180	-0.708648	-0.359848	0.496622	-0.348845	0	0
7440	9.177351	1.268856	2.756436	0.029179	0.011825	0.032830	-0.599605	-0.395988	-0.312762	-0.708527	-0.359834	0.496562	-0.349191	0	0
7441	9.230589	1.251378	2.647868	-0.012050	0.086566	0.042288	-0.597901	-0.395881	-0.313357	-0.708893	-0.359219	0.496157	-0.349659	0	0
7442	9.143698	1.082226	2.499575	-0.060768	0.001623	-0.038495	-0.599033	-0.395417	-0.313624	-0.709277	-0.358981	0.496209	-0.349050	0	0
7443	9.298573	0.986675	2.693269	-0.084017	0.057159	-0.035136	-0.598182	-0.394406	-0.314208	-0.710026	-0.358337	0.495982	-0.348511	0	0
7444	9.400279	0.866048	2.673390	-0.092562	0.107128	-0.023840	-0.596897	-0.393709	-0.315648	-0.711000	-0.357424	0.495454	-0.348214	0	0
7445	9.434126	0.889516	2.562526	-0.083779	0.101583	-0.062414	-0.596021	-0.394055	-0.318776	-0.712062	-0.356757	0.494810	-0.347644	0	0
7446	9.356694	0.930171	2.486122	-0.076351	0.114233	-0.061526	-0.595146	-0.397637	-0.320473	-0.713141	-0.356119	0.494038	-0.347183	0	0
7447	9.274426	0.961738	2.515548	-0.084755	0.183289	-0.044080	-0.593162	-0.395324	-0.321507	-0.714543	-0.355065	0.492876	-0.347032	0	0
7448	9.317973	0.942813	2.594587	-0.079691	0.154200	-0.061586	-0.591725	-0.393319	-0.324795	-0.715842	-0.354239	0.491844	-0.346661	0	0
7449	9.332519	0.890940	2.815717	-0.062735	0.204894	-0.045833	-0.589436	-0.395604	-0.326805	-0.717273	-0.353270	0.490439	-0.346683	0	0
7450	9.337320	0.924773	2.842102	-0.059854	0.137712	-0.065915	-0.586293	-0.396145	-0.329969	-0.718423	-0.352673	0.489429	-0.346335	0	0
7451	9.267119	0.982731	2.856993	-0.050288	0.175765	-0.049256	-0.585563	-0.394862	-0.333101	-0.719675	-0.351904	0.488172	-0.346293	0	0
7452	9.225985	0.988335	3.001546	-0.063351	0.157731	-0.059797	-0.583413	-0.394939	-0.336250	-0.720919	-0.351168	0.487059	-0.346022	0	0
7453	9.138997	0.910962	2.910882	-0.061464	0.157717	-0.061569	-0.581290	-0.396012	-0.335714	-0.722160	-0.350434	0.485922	-0.345775	0	0
7454	9.037461	0.865187	2.875597	-0.072755	0.125143	-0.073853	-0.580566	-0.394280	-0.338282	-0.723315	-0.349819	0.485016	-0.345256	0	0
7455	9.037518	0.805204	2.916518	-0.047428	0.118572	-0.097494	-0.579828	-0.397572	-0.340686	-0.724438	-0.349490	0.483983	-0.344683	0	0
7456	9.047215	0.781211	2.935701	-0.044058	0.099480	-0.112386	-0.576144	-0.397650	-0.341030	-0.725498	-0.349354	0.483028	-0.343930	0	0
7457	9.042362	0.797950	2.911680	-0.021749	0.050289	-0.122795	-0.574138	-0.399487	-0.343178	-0.726286	-0.349562	0.482310	-0.343062	0	0
7458	8.964964	0.804899	2.835303	-0.003019	0.022903	-0.150795	-0.573577	-0.399639	-0.342479	-0.726965	-0.350167	0.481636	-0.341952	0	0
7459	8.969790	0.819119	2.791979	-0.008695	-0.001553	-0.149895	-0.571307	-0.402341	-0.342080	-0.727548	-0.350772	0.481152	-0.340771	0	0
7460	8.969749	0.862358	2.772709	-0.003221	-0.002504	-0.147237	-0.569027	-0.403730	-0.343244	-0.728089	-0.351444	0.480674	-0.339596	0	0
7461	8.921310	0.929721	2.748966	-0.017925	-0.009637	-0.149002	-0.569451	-0.408434	-0.341659	-0.728659	-0.352001	0.480281	-0.338351	0	0
7462	8.853542	0.986876	2.605157	-0.032220	0.012266	-0.136763	-0.568735	-0.408457	-0.342520	-0.729333	-0.352362	0.479826	-0.337168	0	0
7463	9.071158	1.053891	2.589087	-0.056189	-0.005711	-0.140283	-0.566051	-0.409093	-0.341570	-0.730023	-0.352581	0.479563	-0.335816	0	0
7464	9.325035	1.121933	2.786732	-0.085793	-0.030896	-0.147320	-0.564912	-0.410156	-0.342009	-0.730711	-0.352743	0.479565	-0.334142	0	0
7465	9.317652	1.242710	2.863625	-0.124494	-0.043283	-0.168429	-0.562930	-0.410343	-0.341899	-0.731551	-0.352720	0.479703	-0.332124	0	0
7466	9.312629	1.434923	2.784163	-0.153525	-0.032143	-0.149156	-0.561082	-0.410537	-0.342778	-0.732473	-0.352396	0.479930	-0.330103	0	0
7467	9.273771	1.584808	2.894922	-0.152166	-0.073881	-0.149065	-0.559531	-0.412180	-0.341381	-0.733191	-0.352174	0.480448	-0.327983	0	0
7468	9.273569	1.789355	2.875523	-0.166867	-0.080104	-0.142020	-0.559373	-0.412498	-0.343223	-0.733898	-0.351873	0.481089	-0.325779	0	0
7469	9.362904	1.950287	2.826653	-0.123071	-0.103141	-0.110248	-0.559235	-0.414262	-0.342085	-0.734239	-0.351771	0.481860	-0.323978	0	0
7470	9.457098	2.084946	2.821047	-0.115694	-0.110455	-0.083857	-0.558238	-0.414732	-0.342665	-0.734423	-0.351662	0.482758	-0.322337	0	0
7471	9.689119	2.244277	2.973096	-0.112407	-0.164927	-0.052142	-0.558971	-0.414686	-0.339681	-0.734234	-0.351556	0.484150	-0.320792	0	0
7472	9.626045	2.445830	2.819518	-0.104811	-0.143195	-0.032794	-0.559821	-0.414079	-0.339811	-0.734052	-0.351383	0.485429	-0.319462	0	0
7473	9.717737	2.653388	2.946106	-0.075409	-0.108946	-0.026572	-0.559551	-0.414068	-0.338258	-0.733917	-0.351247	0.486379	-0.318475	0	0
7474	9.681309	2.782244	3.184291	-0.057402	-0.138103	-0.009792	-0.559149	-0.414932	-0.335288	-0.733515	-0.351294	0.487546	-0.317565	0	0
7475	9.378967	2.798892	3.056655	-0.021538	-0.129287	0.006075	-0.560854	-0.413711	-0.334982	-0.732984	-0.351461	0.488588	-0.317004	0	0
7476	9.214690	2.606482	3.048395	0.015250	-0.117777	0.013114	-0.562285	-0.413810	-0.333118	-0.732353	-0.351860	0.489456	-0.316681	0	0
7477	9.118025	2.529280	2.989058	0.018737	-0.129605	-0.002680	-0.562438	-0.414382	-0.331555	-0.731705	-0.352366	0.490339	-0.316249	0	0
7478	9.045572	2.432418	2.857430	-0.020354	-0.105701	-0.020379	-0.562738	-0.414207	-0.329569	-0.731360	-0.352632	0.491111	-0.315552	0	0
7479	8.963301	2.470940	2.833957	-0.052650	-0.074556	0.016368	-0.563177	-0.413886	-0.328006	-0.731173	-0.352350	0.491882	-0.315100	0	0
7480	8.994577	2.643875	2.761459	-0.071478	-0.086223	-0.032758	-0.563604	-0.414464	-0.327572	-0.731140	-0.352242	0.492627	-0.314131	0	0
7481	9.127435	2.816864	2.729092	-0.066063	-0.092626	-0.022157	-0.563037	-0.414623	-0.327581	-0.731030	-0.352111	0.493436	-0.313264	0	0
7482	9.219243	2.908810	2.846156	-0.087193	-0.096084	-0.023935	-0.564459	-0.415028	-0.326706	-0.730974	-0.351875	0.494331	-0.312247	0	0
7483	9.185408	2.880091	2.870469	-0.061059	-0.099942	-0.062489	-0.564328	-0.413986	-0.325722	-0.730934	-0.352004	0.495035	-0.311079	0	0
7484	9.190209	2.918459	2.841552	-0.022378	-0.044006	-0.078254	-0.564334	-0.415156	-0.324584	-0.731073	-0.352349	0.495154	-0.310169	0	0
7485	9.098293	2.925746	2.827792	-0.003276	-0.031459	-0.101042	-0.562919	-0.416068	-0.324179	-0.731287	-0.352880	0.495040	-0.309243	0	0
7486	9.049930	2.922973	2.741593	0.012529	-0.013433	-0.088742	-0.562908	-0.416377	-0.325452	-0.731489	-0.353431	0.494793	-0.308528	0	0
7487	8.953270	2.838658	2.703899	0.014636	0.008336	-0.085279	-0.561779	-0.418750	-0.324044	-0.731786	-0.353896	0.494388	-0.307941	0	0
7488	8.948467	2.811721	2.612594	0.011475	0.051918	-0.076572	-0.561217	-0.418019	-0.323773	-0.732266	-0.354194	0.493695	-0.307568	0	0
7489	9.074228	2.818975	2.654946	0.022507	0.062706	-0.074800	-0.557955	-0.420154	-0.323676	-0.732770	-0.354500	0.492904	-0.307285	0	0
7490	9.127427	2.830910	2.649739	-0.008594	0.062952	-0.081890	-0.558375	-0.420299	-0.324235	-0.733388	-0.354647	0.492170	-0.306818	0	0
7491	9.151613	2.828636	2.683224	0.008694	0.071877	-0.096779	-0.556661	-0.422119	-0.325388	-0.734051	-0.354933	0.491276	-0.306334	0	0
7492	9.146800	2.800031	2.738581	0.020723	0.071790	-0.076575	-0.555797	-0.423185	-0.326671	-0.734593	-0.355236	0.490408	-0.306074	0	0
7493	9.064583	2.787788	2.674276	0.024442	0.088093	-0.089755	-0.554242	-0.424686	-0.325841	-0.735256	-0.355556	0.489369	-0.305773	0	0
7494	9.011336	2.821658	2.691468	0.043105	0.111555	-0.062530	-0.552246	-0.425185	-0.327287	-0.735851	-0.355860	0.488169	-0.305907	0	0
7495	8.924305	2.783121	2.663283	0.045179	0.126069	-0.052026	-0.551376	-0.426554	-0.329278	-0.736507	-0.356032	0.486920	-0.306117	0	0
7496	8.866256	2.783268	2.675729	0.050909	0.136928	-0.032722	-0.549104	-0.427198	-0.329879	-0.737102	-0.356171	0.485612	-0.306601	0	0
7497	8.803381	2.773634	2.656962	0.053659	0.120585	-0.016025	-0.547824	-0.428261	-0.330178	-0.737589	-0.356248	0.484504	-0.307093	0	0
7498	8.750205	2.739910	2.638144	0.047188	0.117008	-0.025699	-0.546397	-0.430218	-0.330759	-0.738012	-0.356485	0.483303	-0.307693	0	0
7499	8.745375	2.739553	2.566051	0.038125	0.107104	-0.009910	-0.545256	-0.429368	-0.332056	-0.738467	-0.356461	0.482363	-0.308103	0	0
7500	8.750196	2.758589	2.522723	0.045504	0.100697	0.005917	-0.545526	-0.428643	-0.333895	-0.738823	-0.356417	0.481520	-0.308618	0	0
7501	8.798534	2.792320	2.541576	0.036266	0.086253	0.011189	-0.543951	-0.429286	-0.335758	-0.739117	-0.356345	0.480816	-0.309097	0	0
7502	8.846951	2.753436	2.483552	0.036197	0.057213	0.029648	-0.545092	-0.429400	-0.334748	-0.739129	-0.356397	0.480299	-0.309810	0	0
7503	8.866319	2.738767	2.444953	0.025355	0.048233	0.050693	-0.544537	-0.428072	-0.333914	-0.739154	-0.356175	0.480051	-0.310389	0	0
7504	8.876028	2.709547	2.382395	0.000164	0.053895	0.085722	-0.543948	-0.427523	-0.336757	-0.739172	-0.355595	0.479949	-0.311167	0	0
7505	8.808332	2.689926	2.291543	0.001848	0.026663	0.091899	-0.544812	-0.426751	-0.335331	-0.739047	-0.355072	0.480081	-0.311857	0	0
7506	8.808329	2.690144	2.334820	-0.047346	0.018005	0.114608	-0.545944	-0.424816	-0.336170	-0.738938	-0.354162	0.480458	-0.312568	0	0
7507	8.815590	2.667137	2.548767	-0.087641	0.013806	0.109241	-0.546630	-0.421885	-0.339852	-0.739012	-0.352938	0.481026	-0.312906	0	0
7508	8.822854	2.680298	2.296253	-0.093126	-0.001587	0.116278	-0.547634	-0.420964	-0.338565	-0.738997	-0.351688	0.481735	-0.313257	0	0
7509	9.108227	2.704386	2.380703	-0.084483	-0.070640	0.138340	-0.549057	-0.417541	-0.338982	-0.738557	-0.350613	0.483019	-0.313523	0	0
7510	9.524343	2.575311	2.685516	-0.065194	-0.167017	0.151649	-0.551199	-0.413353	-0.338398	-0.737548	-0.349888	0.485003	-0.313645	0	0
7511	9.710858	2.289042	2.785367	-0.085457	-0.206801	0.159482	-0.554336	-0.412378	-0.336086	-0.736377	-0.349129	0.487366	-0.313579	0	0
7512	9.524863	2.046094	2.774902	-0.168391	-0.215180	0.166248	-0.557034	-0.410694	-0.335766	-0.735411	-0.347760	0.490042	-0.313197	0	0
7513	9.169374	1.997998	2.683771	-0.225727	-0.214671	0.175741	-0.560155	-0.406943	-0.336439	-0.734626	-0.345906	0.492948	-0.312532	0	0
7514	9.021819	2.019497	2.607895	-0.253252	-0.221698	0.162523	-0.561594	-0.400996	-0.335874	-0.733940	-0.343904	0.495941	-0.311615	0	0
7515	9.283129	1.920787	2.683003	-0.209370	-0.252920	0.203895	-0.564023	-0.397092	-0.334719	-0.732801	-0.342139	0.499160	-0.311099	0	0
7516	9.743022	1.555353	2.917965	-0.172916	-0.305885	0.244336	-0.569290	-0.392533	-0.332953	-0.731133	-0.340588	0.502773	-0.310909	0	0
7517	9.994914	1.205869	2.914005	-0.152670	-0.320603	0.260998	-0.573843	-0.389469	-0.331476	-0.729259	-0.339147	0.506487	-0.310856	0	0
7518	10.133047	0.951995	2.740095	-0.214243	-0.240298	0.215936	-0.577281	-0.384196	-0.328611	-0.728106	-0.337254	0.509616	-0.310504	0	0
7519	9.970939	0.996300	2.885500	-0.267460	-0.201753	0.147312	-0.579288	-0.379266	-0.327467	-0.727555	-0.335170	0.512419	-0.309436	0	0
7520	9.608171	0.969847	2.787192	-0.286828	-0.194320	0.105117	-0.581979	-0.377150	-0.328140	-0.727191	-0.333186	0.515037	-0.308086	0	0
7521	9.351741	1.038980	2.577432	-0.225354	-0.134927	0.074486	-0.583970	-0.374449	-0.328119	-0.727053	-0.331564	0.516968	-0.306926	0	0
7522	9.429168	1.005426	2.629788	-0.136516	-0.106621	0.081675	-0.585672	-0.371907	-0.328668	-0.726708	-0.330510	0.518406	-0.306454	0	0
7523	9.603302	1.019406	2.587631	-0.104556	-0.081508	0.058036	-0.586391	-0.369230	-0.328385	-0.726491	-0.329681	0.519518	-0.305977	0	0
7524	9.743601	1.000168	2.632303	-0.069554	-0.016486	0.029953	-0.586108	-0.369824	-0.328104	-0.726463	-0.329250	0.519831	-0.305976	0	0
7525	9.801621	1.024375	2.675137	-0.051664	0.048702	0.031673	-0.586093	-0.367634	-0.330662	-0.726828	-0.328541	0.519747	-0.306015	0	0
7526	9.699979	1.077760	2.728730	-0.051580	0.070492	0.022879	-0.587378	-0.365681	-0.330083	-0.727329	-0.327815	0.519473	-0.306069	0	0
7527	9.458027	1.160110	2.756878	-0.039803	0.081308	0.003598	-0.585385	-0.366325	-0.331245	-0.727910	-0.327234	0.519021	-0.306075	0	0
7528	9.269400	1.131427	2.743854	-0.030565	0.101210	-0.008704	-0.584950	-0.365757	-0.332670	-0.728575	-0.326767	0.518332	-0.306159	0	0
7529	9.177559	1.064043	2.722941	-0.057710	0.121404	-0.007060	-0.583800	-0.366392	-0.334527	-0.729455	-0.325984	0.517605	-0.306128	0	0
7530	9.167985	0.962939	2.723094	-0.072131	0.152366	-0.023834	-0.582514	-0.365549	-0.336251	-0.730567	-0.325129	0.516622	-0.306046	0	0
7531	9.177736	0.883620	2.751938	-0.086706	0.157925	-0.030039	-0.581632	-0.363546	-0.340804	-0.731797	-0.324136	0.515639	-0.305819	0	0
7532	9.185049	0.828138	2.732696	-0.101347	0.159851	-0.040621	-0.580477	-0.364480	-0.343084	-0.733112	-0.323091	0.514657	-0.305431	0	0
7533	9.177849	0.770452	2.749625	-0.113120	0.172649	-0.045946	-0.579188	-0.364084	-0.345089	-0.734547	-0.321935	0.513589	-0.305000	0	0
7534	9.180296	0.739332	2.785697	-0.087796	0.161544	-0.063431	-0.575488	-0.364625	-0.347129	-0.735878	-0.321119	0.512463	-0.304545	0	0
7535	9.177838	0.771083	2.874648	-0.096066	0.163432	-0.066957	-0.574754	-0.363789	-0.350542	-0.737269	-0.320217	0.511338	-0.304020	0	0
7536	9.199571	0.804890	2.900908	-0.061575	0.152255	-0.075627	-0.573159	-0.364899	-0.354669	-0.738513	-0.319661	0.510172	-0.303547	0	0
7537	9.158436	0.819518	2.925240	-0.048679	0.151256	-0.058920	-0.571299	-0.367463	-0.355963	-0.739661	-0.319099	0.509014	-0.303285	0	0
7538	9.100345	0.858392	2.978527	-0.022417	0.142879	-0.072003	-0.568744	-0.366935	-0.356998	-0.740708	-0.318855	0.507797	-0.303028	0	0
7539	9.044682	0.901253	2.868302	-0.007163	0.113715	-0.075427	-0.569577	-0.367675	-0.358680	-0.741580	-0.318793	0.506735	-0.302738	0	0
7540	9.066446	0.892306	3.010003	-0.010999	0.091975	-0.070148	-0.566454	-0.367748	-0.359580	-0.742329	-0.318768	0.505870	-0.302376	0	0
7541	9.076115	0.904002	2.945007	-0.042036	0.099480	-0.079880	-0.567426	-0.370255	-0.360969	-0.743251	-0.318508	0.505002	-0.301833	0	0
7542	9.085847	0.848492	2.920938	-0.025945	0.060321	-0.084192	-0.564726	-0.370470	-0.362145	-0.743926	-0.318541	0.504369	-0.301193	0	0
7543	9.134242	0.824515	2.954264	-0.040752	0.041380	-0.088595	-0.563307	-0.371238	-0.362165	-0.744576	-0.318505	0.503900	-0.300409	0	0
7544	9.197132	0.817344	2.982662	-0.070163	0.025278	-0.094788	-0.560887	-0.372924	-0.363189	-0.745245	-0.318366	0.503627	-0.299354	0	0
7545	9.168141	0.795040	2.848252	-0.089573	0.019973	-0.125545	-0.560454	-0.372796	-0.364187	-0.746051	-0.318213	0.503343	-0.297983	0	0
7546	9.206809	0.835377	2.742148	-0.100735	-0.000818	-0.129919	-0.559326	-0.373107	-0.363497	-0.746789	-0.318097	0.503243	-0.296425	0	0
7547	9.363930	0.910870	2.957324	-0.129550	-0.028725	-0.149238	-0.559160	-0.375496	-0.365471	-0.747542	-0.317905	0.503363	-0.294521	0	0
7548	9.286447	1.006681	2.837598	-0.174581	-0.048321	-0.165092	-0.558308	-0.374780	-0.366054	-0.748373	-0.317550	0.503720	-0.292173	0	0
7549	9.496578	1.295593	2.898339	-0.179423	-0.062809	-0.160618	-0.556189	-0.374966	-0.365522	-0.749138	-0.317138	0.504201	-0.289824	0	0
7550	9.651229	1.430793	3.017313	-0.167164	-0.099219	-0.171036	-0.555050	-0.376762	-0.365533	-0.749695	-0.317014	0.504891	-0.287306	0	0
7551	9.626862	1.618232	2.940401	-0.149835	-0.070329	-0.194677	-0.554483	-0.378689	-0.364968	-0.750415	-0.317012	0.505229	-0.284823	0	0
7552	9.510597	1.777789	3.037292	-0.109880	-0.088779	-0.188381	-0.553344	-0.380486	-0.364979	-0.750883	-0.317371	0.505615	-0.282494	0	0
7553	9.341168	1.916637	2.831648	-0.075925	-0.092662	-0.162812	-0.551784	-0.381257	-0.365001	-0.751158	-0.317824	0.506006	-0.280549	0	0
7554	9.331377	2.032264	2.841243	-0.065094	-0.116331	-0.145175	-0.551924	-0.382875	-0.364567	-0.751216	-0.318373	0.506607	-0.278678	0	0
7555	9.132927	2.152816	2.818551	-0.046301	-0.096472	-0.095989	-0.551792	-0.382130	-0.363723	-0.751185	-0.318720	0.507154	-0.277369	0	0
7556	8.963522	2.258540	2.728340	-0.031123	-0.062078	-0.060872	-0.551804	-0.382115	-0.362307	-0.751172	-0.318945	0.507519	-0.276475	0	0
7557	8.948956	2.318435	2.665886	-0.047453	-0.067380	-0.041582	-0.551805	-0.384175	-0.361449	-0.751139	-0.318929	0.508023	-0.275659	0	0
7558	9.021400	2.424819	2.775867	-0.060478	-0.089048	-0.037171	-0.551953	-0.383869	-0.360740	-0.751014	-0.318889	0.508744	-0.274712	0	0
7559	9.072162	2.451469	2.823560	-0.091655	-0.092429	-0.046887	-0.553092	-0.383544	-0.360156	-0.751007	-0.318638	0.509539	-0.273547	0	0
7560	9.156751	2.509537	2.904641	-0.095067	-0.072432	-0.031109	-0.551392	-0.385346	-0.359610	-0.751057	-0.318263	0.510248	-0.272523	0	0
7561	9.316255	2.643821	2.843259	-0.105842	-0.103238	-0.080197	-0.551390	-0.384907	-0.360037	-0.751127	-0.318106	0.511055	-0.270998	0	0
7562	9.475776	2.743083	2.998291	-0.086576	-0.088878	-0.069612	-0.552687	-0.384852	-0.357326	-0.751168	-0.318033	0.511739	-0.269673	0	0
7563	9.456462	2.702486	3.058572	-0.127704	-0.072214	-0.094316	-0.551548	-0.385619	-0.357766	-0.751500	-0.317702	0.512324	-0.268025	0	0
7564	9.364532	2.733278	2.931792	-0.153917	-0.039329	-0.101434	-0.551818	-0.385630	-0.359319	-0.752091	-0.317150	0.512714	-0.266270	0	0
7565	9.200006	2.788921	2.937757	-0.171756	-0.053702	-0.145327	-0.550121	-0.385368	-0.359206	-0.752787	-0.316698	0.513112	-0.264066	0	0
7566	9.103188	2.865743	2.866273	-0.187285	-0.049937	-0.149739	-0.549546	-0.386568	-0.359777	-0.753547	-0.316172	0.513508	-0.261746	0	0
7567	9.069308	2.884957	2.847271	-0.191251	-0.058989	-0.178692	-0.549248	-0.386004	-0.361766	-0.754355	-0.315758	0.513885	-0.259167	0	0
7568	9.025779	2.884634	2.770652	-0.178364	-0.046392	-0.182187	-0.546832	-0.387683	-0.362223	-0.755181	-0.315449	0.514124	-0.256651	0	0
7569	9.003979	2.916038	2.785212	-0.194155	-0.054436	-0.205024	-0.545972	-0.387714	-0.363511	-0.756078	-0.315135	0.514382	-0.253865	0	0
7570	8.967704	2.918062	2.698921	-0.169202	-0.033764	-0.192704	-0.542566	-0.389265	-0.363843	-0.756954	-0.314916	0.514459	-0.251359	0	0
7571	8.938659	2.937439	2.713543	-0.176407	-0.022810	-0.190977	-0.542268	-0.390468	-0.365259	-0.757909	-0.314582	0.514470	-0.248862	0	0
7572	8.938753	2.841233	2.732855	-0.139744	-0.010408	-0.190930	-0.540274	-0.391112	-0.366421	-0.758797	-0.314516	0.514294	-0.246592	0	0
7573	8.904943	2.797437	2.632158	-0.095612	0.007382	-0.177694	-0.539708	-0.392300	-0.365859	-0.759612	-0.314651	0.513912	-0.244701	0	0
7574	8.953322	2.792551	2.631808	-0.116576	0.011178	-0.177749	-0.537712	-0.393979	-0.367017	-0.760493	-0.314649	0.513544	-0.242734	0	0
7575	8.996825	2.812523	2.785348	-0.086310	0.009132	-0.150467	-0.536264	-0.395079	-0.370434	-0.761214	-0.314710	0.513207	-0.241098	0	0
7576	8.967789	2.831462	2.713416	-0.078827	0.001824	-0.122353	-0.533573	-0.397342	-0.369619	-0.761791	-0.314727	0.512992	-0.239710	0	0
7577	8.962924	2.864812	2.641296	-0.038568	0.012381	-0.122260	-0.533716	-0.397043	-0.369618	-0.762307	-0.315001	0.512603	-0.238540	0	0
7578	9.020862	2.966377	2.746578	-0.045780	0.031500	-0.120522	-0.533571	-0.397197	-0.369903	-0.762926	-0.315182	0.512089	-0.237420	0	0
7579	9.003922	2.985129	2.640899	-0.021816	0.052174	-0.116974	-0.531847	-0.398589	-0.372473	-0.763578	-0.315463	0.511372	-0.236497	0	0
7580	8.914460	2.963145	2.552612	-0.017126	0.072098	-0.128404	-0.531286	-0.399919	-0.371344	-0.764325	-0.315818	0.510446	-0.235609	0	0
7581	8.880593	2.963450	2.603349	0.002185	0.079211	-0.116961	-0.528010	-0.401482	-0.373090	-0.765035	-0.316221	0.509463	-0.234891	0	0
7582	8.769350	2.951360	2.560894	0.000382	0.068352	-0.106426	-0.527572	-0.404157	-0.373652	-0.765650	-0.316610	0.508589	-0.234255	0	0
7583	8.701552	3.028345	2.530071	0.015302	0.100910	-0.099395	-0.525301	-0.403769	-0.374540	-0.766384	-0.316975	0.507464	-0.233802	0	0
7584	8.812820	3.018659	2.550905	0.031695	0.088064	-0.088807	-0.523027	-0.403531	-0.375570	-0.766971	-0.317436	0.506438	-0.233476	0	0
7585	8.870834	3.054564	2.526409	0.052908	0.088804	-0.060664	-0.522443	-0.405921	-0.376843	-0.767430	-0.317923	0.505439	-0.233468	0	0
7586	8.865850	3.205958	2.468619	0.055644	0.080625	-0.044812	-0.522577	-0.406811	-0.377403	-0.767787	-0.318386	0.504538	-0.233613	0	0
7587	8.947987	3.302308	2.501601	0.053879	0.080643	-0.028994	-0.521317	-0.406671	-0.375726	-0.768125	-0.318743	0.503701	-0.233823	0	0
7588	8.914118	3.314142	2.451348	0.032026	0.077198	-0.020263	-0.520739	-0.406992	-0.377008	-0.768483	-0.318903	0.502961	-0.234019	0	0
7589	8.802804	3.369621	2.440095	0.000897	0.062951	-0.015043	-0.520171	-0.406859	-0.377301	-0.768866	-0.318828	0.502428	-0.234008	0	0
7590	8.865684	3.374415	2.454057	-0.030272	0.034169	0.000718	-0.518171	-0.406038	-0.379744	-0.769164	-0.318489	0.502242	-0.233890	0	0
7591	8.846412	3.301901	2.391746	-0.072423	0.024521	-0.016061	-0.519019	-0.406318	-0.379870	-0.769588	-0.317949	0.502173	-0.233376	0	0
7592	8.735169	3.287512	2.370932	-0.108649	0.034821	0.004893	-0.518873	-0.405443	-0.380726	-0.770123	-0.316996	0.502170	-0.232917	0	0
7593	8.740040	3.258347	2.318026	-0.115201	0.016719	0.000507	-0.518308	-0.403686	-0.381168	-0.770601	-0.316065	0.502314	-0.232286	0	0
7594	8.769077	3.243944	2.334655	-0.132395	0.005982	0.030314	-0.517461	-0.401787	-0.381614	-0.771008	-0.314860	0.502672	-0.231799	0	0
7595	8.754539	3.272662	2.296270	-0.139501	0.020565	0.039061	-0.518006	-0.401361	-0.384297	-0.771489	-0.313543	0.502964	-0.231350	0	0
7596	8.735151	3.311236	2.301188	-0.117475	0.016768	0.060189	-0.518698	-0.400778	-0.386412	-0.771832	-0.312274	0.503297	-0.231199	0	0
7597	8.749646	3.325806	2.329922	-0.089148	0.005655	0.077825	-0.519410	-0.398403	-0.386835	-0.771986	-0.311189	0.503708	-0.231250	0	0
7598	8.739951	3.349702	2.291505	-0.098855	0.011196	0.112904	-0.519690	-0.395751	-0.388116	-0.772120	-0.309807	0.504205	-0.231577	0	0
7599	8.918941	3.339878	2.304631	-0.073288	-0.008986	0.137566	-0.522242	-0.393634	-0.388508	-0.772008	-0.308581	0.504878	-0.232119	0	0
7600	9.083515	3.215701	2.553575	-0.029763	-0.049275	0.148221	-0.522534	-0.389790	-0.388945	-0.771539	-0.307691	0.505789	-0.232876	0	0
7601	9.110407	2.931422	2.524759	-0.007568	-0.047650	0.163120	-0.526085	-0.386465	-0.388759	-0.770965	-0.306935	0.506685	-0.233823	0	0
7602	9.214602	2.734113	2.577053	0.018071	-0.047876	0.164012	-0.527071	-0.384979	-0.389882	-0.770315	-0.306329	0.507521	-0.234947	0	0
7603	9.200348	2.460593	2.760105	0.046219	-0.093468	0.183371	-0.528646	-0.383748	-0.388304	-0.769292	-0.305991	0.508703	-0.236180	0	0
7604	9.089345	2.200935	2.799596	0.052751	-0.098957	0.190343	-0.531786	-0.380854	-0.386283	-0.768207	-0.305639	0.509926	-0.237528	0	0
7605	9.041157	2.013289	2.814527	0.068443	-0.090012	0.190320	-0.533214	-0.377572	-0.386132	-0.767110	-0.305424	0.511046	-0.238937	0	0
7606	9.026847	1.806526	2.867694	0.039923	-0.129707	0.193759	-0.536767	-0.377483	-0.384517	-0.765892	-0.305025	0.512541	-0.240148	0	0
7607	9.157499	1.762996	2.866775	0.046865	-0.164268	0.185039	-0.539480	-0.373866	-0.383073	-0.764486	-0.304844	0.514260	-0.241180	0	0
7608	9.423544	1.776827	2.821543	0.066904	-0.162651	0.180710	-0.541485	-0.371882	-0.381066	-0.763040	-0.304792	0.515898	-0.242322	0	0
7609	9.941313	1.571044	3.221847	0.079377	-0.194556	0.185126	-0.545047	-0.369721	-0.379177	-0.761370	-0.304924	0.517763	-0.243430	0	0
7610	10.285046	1.277561	3.368641	0.128523	-0.221316	0.186968	-0.547912	-0.368002	-0.375881	-0.759406	-0.305448	0.519710	-0.244758	0	0
7611	10.077401	0.925710	3.240613	0.123124	-0.219463	0.164920	-0.551627	-0.364793	-0.373003	-0.757510	-0.306067	0.521586	-0.245864	0	0
7612	9.705000	0.858378	3.149622	0.130761	-0.183198	0.155211	-0.555761	-0.364085	-0.369965	-0.755804	-0.306673	0.523132	-0.247073	0	0
7613	9.344502	1.008420	2.721767	0.142119	-0.141528	0.149954	-0.557353	-0.361948	-0.366550	-0.754284	-0.307311	0.524318	-0.248407	0	0
7614	9.332319	1.115736	2.515000	0.203807	-0.089404	0.158841	-0.559911	-0.361295	-0.365662	-0.752826	-0.308210	0.524981	-0.250308	0	0
7615	9.535477	1.129782	2.494270	0.266130	-0.062713	0.164232	-0.561931	-0.360766	-0.361384	-0.751292	-0.309504	0.525299	-0.252642	0	0
7616	9.699880	1.187853	2.598810	0.288932	-0.039326	0.146723	-0.561928	-0.364008	-0.360520	-0.749842	-0.310995	0.525313	-0.255078	0	0
7617	9.685406	1.144842	2.659058	0.300278	0.018655	0.132621	-0.563212	-0.362644	-0.359797	-0.748695	-0.312495	0.524826	-0.257606	0	0
7618	9.627338	1.159604	2.705152	0.331556	0.060145	0.120357	-0.565219	-0.362719	-0.356791	-0.747698	-0.314156	0.523907	-0.260335	0	0
7619	9.564415	1.198170	2.695963	0.333548	0.085543	0.115072	-0.564386	-0.361538	-0.355253	-0.746826	-0.315813	0.522766	-0.263114	0	0
7620	9.467563	1.304199	2.686967	0.339191	0.096407	0.129136	-0.566374	-0.363699	-0.353795	-0.745944	-0.317400	0.521560	-0.266080	0	0
7621	9.419107	1.386152	2.692063	0.331989	0.127321	0.113301	-0.565824	-0.365161	-0.351249	-0.745281	-0.318932	0.520092	-0.268966	0	0
7622	9.283646	1.400872	2.707466	0.332470	0.165456	0.131680	-0.565250	-0.365477	-0.352107	-0.744741	-0.320284	0.518370	-0.272160	0	0
7623	9.167590	1.362329	2.669877	0.325548	0.194566	0.142144	-0.566669	-0.365885	-0.351516	-0.744348	-0.321424	0.516495	-0.275437	0	0
7624	9.198855	1.535919	2.727210	0.311039	0.209214	0.151787	-0.565257	-0.366204	-0.350971	-0.743985	-0.322457	0.514507	-0.278910	0	0
7625	9.133561	1.521789	2.770975	0.285107	0.185833	0.130687	-0.565539	-0.367525	-0.350678	-0.743687	-0.323368	0.512755	-0.281858	0	0
7626	9.114123	1.608624	2.797494	0.195684	0.192019	0.133996	-0.567081	-0.367071	-0.352636	-0.743634	-0.323679	0.511146	-0.284552	0	0
7627	9.056189	1.488659	2.862930	0.204377	0.188298	0.078702	-0.567074	-0.365019	-0.354202	-0.743744	-0.324240	0.509424	-0.286705	0	0
7628	9.063402	1.531984	2.862842	0.209735	0.166481	0.090163	-0.564808	-0.365213	-0.354239	-0.743954	-0.324371	0.508183	-0.288213	0	0
7629	9.126288	1.529556	2.876811	0.191351	0.177502	0.063779	-0.564372	-0.366709	-0.355089	-0.744086	-0.324935	0.506523	-0.290151	0	0
7630	9.148080	1.512307	2.804537	0.209631	0.173717	0.067336	-0.564800	-0.366401	-0.354800	-0.743952	-0.325921	0.504656	-0.292630	0	0
7631	9.138414	1.500429	2.833468	0.187502	0.164818	0.049740	-0.563077	-0.367938	-0.357087	-0.744063	-0.326558	0.503049	-0.294401	0	0
7632	9.002974	1.500315	2.771947	0.182944	0.148540	0.063787	-0.562946	-0.367486	-0.355958	-0.744040	-0.327171	0.501598	-0.296248	0	0
7633	8.995753	1.461975	2.805691	0.192655	0.115790	0.056822	-0.562096	-0.368535	-0.355685	-0.743859	-0.327951	0.500357	-0.297935	0	0
7634	9.003066	1.411041	2.733550	0.198024	0.110288	0.043668	-0.562081	-0.368849	-0.357382	-0.743699	-0.328800	0.499132	-0.299450	0	0
7635	9.010285	1.449454	2.714232	0.174067	0.086890	0.042774	-0.561796	-0.370475	-0.356955	-0.743469	-0.329593	0.498111	-0.300843	0	0
7636	9.003006	1.473541	2.714266	0.153634	0.052574	0.037510	-0.561241	-0.369442	-0.355978	-0.743138	-0.330385	0.497378	-0.302006	0	0
7637	8.944953	1.487466	2.594464	0.160702	0.029826	0.028785	-0.562382	-0.370586	-0.354539	-0.742706	-0.331318	0.496773	-0.303039	0	0
7638	9.003043	1.444140	2.613309	0.132854	-0.023494	0.027023	-0.561963	-0.370881	-0.353695	-0.742094	-0.332237	0.496630	-0.303767	0	0
7639	9.032018	1.496894	2.579395	0.112518	-0.032414	0.007695	-0.561964	-0.369703	-0.354125	-0.741574	-0.333104	0.496562	-0.304198	0	0
7640	9.029587	1.524867	2.396664	0.092987	-0.045891	-0.027425	-0.562256	-0.371305	-0.352414	-0.741167	-0.334030	0.496547	-0.304198	0	0
7641	9.307624	1.628440	2.485911	0.049275	-0.078249	-0.079230	-0.563684	-0.371997	-0.350689	-0.740892	-0.334999	0.496721	-0.303517	0	0
7642	9.467073	1.799880	2.631268	0.050100	-0.146334	-0.111563	-0.562847	-0.375678	-0.347855	-0.740353	-0.336378	0.497264	-0.302416	0	0
7643	9.508125	1.876194	2.498670	0.051887	-0.144546	-0.117680	-0.562430	-0.376118	-0.346728	-0.739852	-0.337757	0.497790	-0.301239	0	0
7644	9.423404	1.930160	2.672354	0.029744	-0.147074	-0.135274	-0.563296	-0.375786	-0.344874	-0.739479	-0.339043	0.498357	-0.299768	0	0
7645	9.239433	2.102468	2.413895	0.039026	-0.132617	-0.132595	-0.561885	-0.378458	-0.343329	-0.739119	-0.340363	0.498780	-0.298453	0	0
7646	9.316720	2.222223	2.312253	0.073525	-0.154686	-0.127184	-0.563317	-0.380323	-0.340749	-0.738505	-0.341994	0.499267	-0.297292	0	0
7647	9.512580	2.274959	2.322800	0.110202	-0.151367	-0.104264	-0.562472	-0.383278	-0.339051	-0.737717	-0.343753	0.499710	-0.296474	0	0
7648	9.587525	2.301706	2.396764	0.129005	-0.136071	-0.048068	-0.564047	-0.383077	-0.337044	-0.736782	-0.345310	0.500184	-0.296191	0	0
7649	9.558547	2.244647	2.531662	0.123548	-0.155969	-0.023502	-0.564215	-0.385396	-0.333067	-0.735680	-0.346776	0.500895	-0.296016	0	0
7650	9.565833	2.204314	2.651855	0.139779	-0.170621	-0.030478	-0.563817	-0.385224	-0.329960	-0.734454	-0.348462	0.501621	-0.295852	0	0
7651	9.529395	2.354159	2.755383	0.088293	-0.184711	-0.048099	-0.567943	-0.386145	-0.327199	-0.733397	-0.349875	0.502558	-0.295217	0	0
7652	9.364697	2.578538	2.802085	0.048574	-0.204330	-0.070935	-0.568953	-0.387278	-0.324487	-0.732436	-0.351185	0.503658	-0.294168	0	0
7653	9.311504	2.570740	2.672649	0.076235	-0.202731	-0.044545	-0.567554	-0.388168	-0.322100	-0.731314	-0.352541	0.504770	-0.293432	0	0
7654	9.413116	2.548605	2.609413	0.052134	-0.162611	-0.022717	-0.570981	-0.388946	-0.318359	-0.730376	-0.353557	0.505687	-0.292967	0	0
7655	9.514739	2.507695	2.642364	0.055982	-0.159014	-0.002536	-0.571129	-0.389965	-0.317220	-0.729418	-0.354422	0.506682	-0.292587	0	0
7656	9.466376	2.498064	2.628300	-0.007477	-0.124906	0.013060	-0.570859	-0.390838	-0.315380	-0.728775	-0.354710	0.507622	-0.292212	0	0
7657	9.352726	2.469403	2.641175	-0.036414	-0.089269	0.005913	-0.571455	-0.388433	-0.312691	-0.728472	-0.354654	0.508407	-0.291672	0	0
7658	9.171326	2.474185	2.582389	-0.065372	-0.059070	0.000535	-0.572594	-0.387077	-0.312395	-0.728411	-0.354376	0.509000	-0.291124	0	0
7659	9.142249	2.531694	2.520043	-0.072655	-0.042681	-0.013529	-0.573729	-0.387198	-0.312093	-0.728530	-0.354019	0.509480	-0.290422	0	0
7660	9.236487	2.622993	2.509663	-0.074579	-0.045397	-0.016136	-0.573874	-0.385425	-0.312381	-0.728641	-0.353681	0.509967	-0.289700	0	0
7661	9.258303	2.579370	2.459050	-0.074228	-0.016364	-0.008284	-0.574408	-0.386484	-0.315766	-0.728883	-0.353209	0.510277	-0.289120	0	0
7662	9.243820	2.555012	2.399068	-0.079080	0.049011	-0.004876	-0.573277	-0.386064	-0.315786	-0.729470	-0.352484	0.510144	-0.288758	0	0
7663	9.219675	2.516333	2.360808	-0.041916	0.092277	0.024984	-0.573138	-0.383708	-0.316365	-0.730056	-0.351765	0.509684	-0.288967	0	0
7664	9.200385	2.453935	2.394659	0.000546	0.122795	0.047845	-0.573964	-0.385781	-0.318324	-0.730543	-0.351213	0.508915	-0.289762	0	0
7665	9.207738	2.357609	2.392280	0.010041	0.154476	0.053068	-0.572265	-0.383608	-0.319211	-0.731179	-0.350549	0.507947	-0.290658	0	0
7666	9.157012	2.285785	2.457625	0.009415	0.173551	0.065306	-0.571971	-0.381125	-0.321350	-0.731899	-0.349718	0.506914	-0.291649	0	0
7667	9.111022	2.321906	2.445910	0.033553	0.213291	0.074096	-0.572655	-0.380994	-0.324312	-0.732686	-0.348946	0.505517	-0.293022	0	0
7668	9.156918	2.377442	2.491210	0.037530	0.242303	0.089001	-0.571089	-0.380595	-0.325472	-0.733528	-0.348083	0.503916	-0.294692	0	0
7669	9.161734	2.392244	2.563292	0.066847	0.255680	0.091688	-0.570924	-0.379450	-0.328736	-0.734352	-0.347337	0.502164	-0.296505	0	0
7670	9.156909	2.377927	2.587382	0.092584	0.274527	0.093476	-0.569498	-0.378020	-0.330464	-0.735173	-0.346700	0.500210	-0.298512	0	0
7671	9.156938	2.344500	2.642707	0.114856	0.303392	0.107523	-0.568889	-0.377644	-0.335714	-0.736009	-0.346080	0.498011	-0.300841	0	0
7672	9.118215	2.364110	2.700677	0.144884	0.297708	0.104972	-0.569148	-0.376933	-0.338827	-0.736734	-0.345662	0.495780	-0.303221	0	0
7673	9.072135	2.475703	2.854797	0.133767	0.295999	0.098828	-0.566578	-0.378042	-0.340988	-0.737477	-0.345240	0.493536	-0.305548	0	0
7674	8.953612	2.483114	2.858061	0.161463	0.303059	0.128719	-0.566564	-0.376441	-0.343261	-0.738053	-0.344848	0.491254	-0.308263	0	0
7675	8.885841	2.529079	2.882561	0.172440	0.310239	0.126990	-0.564560	-0.375037	-0.346414	-0.738629	-0.344520	0.488870	-0.311028	0	0
7676	8.849522	2.567727	2.897221	0.172158	0.275766	0.131430	-0.563982	-0.374474	-0.347983	-0.739016	-0.344257	0.486763	-0.313694	0	0
7677	8.760016	2.586818	2.837752	0.181201	0.264810	0.130591	-0.562415	-0.374224	-0.349284	-0.739311	-0.344111	0.484687	-0.316362	0	0
7678	8.721341	2.569598	2.753899	0.146162	0.228794	0.120897	-0.562823	-0.372765	-0.351832	-0.739575	-0.343851	0.482960	-0.318661	0	0
7679	8.699602	2.529381	2.888730	0.127683	0.192662	0.134049	-0.564072	-0.372771	-0.354784	-0.739681	-0.343518	0.481591	-0.320841	0	0
7680	8.665766	2.518903	2.711069	0.122242	0.176373	0.148098	-0.563235	-0.370418	-0.354242	-0.739674	-0.343116	0.480412	-0.323046	0	0
7681	8.610204	2.465219	2.552836	0.107297	0.139280	0.135813	-0.562937	-0.369558	-0.356233	-0.739578	-0.342794	0.479503	-0.324952	0	0
7682	8.789177	2.460914	2.705406	0.117087	0.098361	0.156075	-0.562933	-0.368532	-0.357087	-0.739183	-0.342562	0.478943	-0.326915	0	0
7683	9.253523	2.489842	2.846247	0.132129	0.062800	0.148279	-0.564776	-0.366873	-0.357488	-0.738589	-0.342611	0.478558	-0.328765	0	0
7684	9.534218	2.329985	3.214586	0.162595	-0.016406	0.169476	-0.567617	-0.365921	-0.356738	-0.737437	-0.343027	0.478736	-0.330651	0	0
7685	9.558640	2.080435	3.387719	0.138668	-0.050693	0.172908	-0.568478	-0.365594	-0.355451	-0.736190	-0.343378	0.479248	-0.332322	0	0
7686	9.273372	1.934531	3.495711	0.090956	-0.068427	0.152584	-0.570474	-0.362592	-0.354865	-0.735085	-0.343515	0.479986	-0.333558	0	0
7687	8.751094	1.787815	3.374623	-0.012258	-0.109268	0.167256	-0.574445	-0.361325	-0.354522	-0.734089	-0.342974	0.481407	-0.334260	0	0
7688	8.528681	1.695833	3.212832	-0.031598	-0.152649	0.177769	-0.575175	-0.358486	-0.352965	-0.732908	-0.342370	0.483253	-0.334805	0	0
7689	8.848097	1.539254	3.287563	-0.024428	-0.208988	0.218196	-0.579742	-0.353048	-0.350649	-0.731295	-0.341821	0.485613	-0.335479	0	0
7690	9.240178	1.278909	3.335401	-0.011513	-0.227282	0.244524	-0.583167	-0.351767	-0.347908	-0.729448	-0.341286	0.488158	-0.336350	0	0
7691	9.651504	1.117681	3.469571	-0.055588	-0.254191	0.240913	-0.588574	-0.348090	-0.345995	-0.727630	-0.340542	0.491019	-0.336878	0	0
7692	9.995145	0.936154	3.378250	-0.064336	-0.205175	0.225001	-0.590874	-0.343878	-0.343427	-0.726123	-0.339633	0.493505	-0.337414	0	0
7693	10.208178	0.747949	3.357613	-0.078889	-0.188763	0.203844	-0.594288	-0.339961	-0.342963	-0.724816	-0.338670	0.495833	-0.337778	0	0
7694	10.145455	0.593388	3.245195	-0.093346	-0.152368	0.168622	-0.597420	-0.336343	-0.342220	-0.723852	-0.337640	0.497839	-0.337925	0	0
7695	9.772940	0.641560	3.142089	-0.091331	-0.092476	0.122918	-0.599129	-0.336002	-0.341202	-0.723332	-0.336657	0.499231	-0.337966	0	0
7696	9.429448	0.689688	3.038771	-0.029855	-0.043951	0.105454	-0.600691	-0.332284	-0.342042	-0.722900	-0.336036	0.500019	-0.338343	0	0
7697	9.308564	0.646144	2.962753	0.039178	0.009033	0.112557	-0.603681	-0.330288	-0.340727	-0.722481	-0.335700	0.500199	-0.339304	0	0
7698	9.332850	0.549611	2.924186	0.113580	0.051068	0.117923	-0.604111	-0.330125	-0.340155	-0.721992	-0.335740	0.499848	-0.340820	0	0
7699	9.298976	0.564034	2.909996	0.143605	0.056261	0.100440	-0.603557	-0.328208	-0.339464	-0.721496	-0.336054	0.499289	-0.342377	0	0
7700	9.240839	0.653152	2.900731	0.161800	0.063376	0.089965	-0.604389	-0.330273	-0.340716	-0.721004	-0.336528	0.498594	-0.343956	0	0
7701	9.255280	0.723023	2.914994	0.198353	0.090292	0.071607	-0.603267	-0.329695	-0.339746	-0.720588	-0.337259	0.497500	-0.345692	0	0
7702	9.221373	0.762055	3.006572	0.212949	0.090185	0.076036	-0.604682	-0.331727	-0.339006	-0.720092	-0.338085	0.496378	-0.347527	0	0
7703	9.148796	0.778943	2.992663	0.209208	0.090218	0.064621	-0.604542	-0.329961	-0.339441	-0.719656	-0.338923	0.495218	-0.349264	0	0
7704	9.090756	0.771758	2.983476	0.198232	0.090312	0.060203	-0.604842	-0.329934	-0.337454	-0.719264	-0.339710	0.494092	-0.350898	0	0
7705	9.049576	0.834440	2.988534	0.161600	0.091521	0.047843	-0.604409	-0.331279	-0.338021	-0.719049	-0.340278	0.493027	-0.352283	0	0
7706	9.066466	0.873009	3.002805	0.106599	0.087426	0.026665	-0.603976	-0.331445	-0.338877	-0.719067	-0.340580	0.492128	-0.353212	0	0
7707	9.032579	0.897208	3.017459	0.094660	0.102037	0.003806	-0.604535	-0.332768	-0.339287	-0.719284	-0.340844	0.491070	-0.353986	0	0
7708	9.032627	0.849081	3.022306	0.069537	0.082259	-0.036608	-0.603127	-0.331756	-0.338748	-0.719621	-0.341212	0.490119	-0.354265	0	0
7709	9.032656	0.820214	3.027138	0.050185	0.066079	-0.043661	-0.601717	-0.331336	-0.338207	-0.719980	-0.341513	0.489314	-0.354358	0	0
7710	9.119774	0.772067	3.052988	0.032585	0.055314	-0.064760	-0.600291	-0.333145	-0.338789	-0.720411	-0.341846	0.488591	-0.354159	0	0
7711	9.204437	0.766871	3.001884	0.030557	0.040794	-0.075274	-0.599711	-0.335087	-0.339639	-0.720824	-0.342248	0.487929	-0.353843	0	0
7712	9.306005	0.781262	3.020364	0.003062	0.035562	-0.080592	-0.600547	-0.336853	-0.340609	-0.721314	-0.342515	0.487398	-0.353318	0	0
7713	9.337414	0.814995	3.034533	-0.008252	0.017494	-0.102525	-0.598008	-0.336010	-0.339805	-0.721841	-0.342850	0.486947	-0.352538	0	0
7714	9.364067	0.775924	2.933390	0.000951	0.026480	-0.108664	-0.597573	-0.337798	-0.340370	-0.722392	-0.343269	0.486392	-0.351767	0	0
7715	9.347180	0.723444	3.024919	-0.022855	0.029397	-0.121026	-0.596567	-0.339604	-0.341512	-0.723090	-0.343543	0.485842	-0.350823	0	0
7716	9.395566	0.718144	2.942824	-0.020789	0.062941	-0.129838	-0.594859	-0.340827	-0.342101	-0.723964	-0.343779	0.485025	-0.349918	0	0
7717	9.344787	0.708444	2.914352	-0.008309	0.041056	-0.145579	-0.593575	-0.342927	-0.342537	-0.724752	-0.344233	0.484254	-0.348908	0	0
7718	9.390741	0.699303	3.024621	0.000922	0.050059	-0.138552	-0.592872	-0.345143	-0.341124	-0.725513	-0.344716	0.483420	-0.348004	0	0
7719	9.390656	0.785891	3.007720	0.002483	0.045500	-0.161336	-0.588475	-0.346272	-0.341616	-0.726336	-0.345305	0.482523	-0.346948	0	0
7720	9.308453	0.761489	2.919383	0.002720	0.079072	-0.173672	-0.587603	-0.349704	-0.343031	-0.727351	-0.345864	0.481350	-0.345891	0	0
7721	9.144003	0.742376	2.901365	-0.016510	0.067450	-0.172835	-0.584911	-0.350939	-0.342787	-0.728380	-0.346289	0.480317	-0.344734	0	0
7722	9.057104	0.564563	2.945422	0.035157	0.026191	-0.184115	-0.584763	-0.353011	-0.342780	-0.729059	-0.347317	0.479377	-0.343573	0	0
7723	9.023117	0.694416	2.904692	0.024516	0.051702	-0.166590	-0.581361	-0.355735	-0.342258	-0.729843	-0.348060	0.478336	-0.342605	0	0
7724	9.100548	0.656059	2.959456	-0.020810	0.019380	-0.205277	-0.579939	-0.357833	-0.342272	-0.730751	-0.348801	0.477560	-0.340995	0	0
7725	9.066581	0.762067	2.964426	-0.029474	-0.013216	-0.219271	-0.576393	-0.361151	-0.341750	-0.731586	-0.349619	0.476992	-0.339157	0	0
7726	9.240684	0.800547	3.006400	-0.002453	-0.046124	-0.222659	-0.575269	-0.363665	-0.339775	-0.732169	-0.350796	0.476567	-0.337276	0	0
7727	9.376046	0.884587	3.000534	-0.006475	-0.066076	-0.240168	-0.573418	-0.367102	-0.339791	-0.732734	-0.352054	0.476229	-0.335209	0	0
7728	9.487143	1.050350	2.961119	-0.023317	-0.092269	-0.252413	-0.571313	-0.368593	-0.336988	-0.733261	-0.353371	0.476103	-0.332842	0	0
7729	9.549816	1.257647	3.027812	-0.040657	-0.074882	-0.254179	-0.570463	-0.371114	-0.336141	-0.733940	-0.354468	0.475888	-0.330475	0	0
7730	9.477128	1.383095	3.057092	-0.020023	-0.104078	-0.259329	-0.566494	-0.376795	-0.334624	-0.734411	-0.355876	0.475806	-0.328028	0	0
7731	9.346310	1.592772	3.062685	-0.023896	-0.128520	-0.248728	-0.564514	-0.380070	-0.333086	-0.734746	-0.357240	0.475942	-0.325586	0	0
7732	9.249326	1.838027	2.971832	-0.018504	-0.122200	-0.254805	-0.561974	-0.384381	-0.330560	-0.735098	-0.358691	0.475996	-0.323110	0	0
7733	9.152290	2.129293	2.933835	-0.004023	-0.144067	-0.230977	-0.561418	-0.386145	-0.328580	-0.735219	-0.360161	0.476239	-0.320832	0	0
7734	9.103776	2.271364	2.924456	0.005418	-0.135043	-0.194075	-0.559161	-0.389125	-0.326480	-0.735218	-0.361534	0.476522	-0.318864	0	0
7735	9.084223	2.471476	2.974926	-0.014784	-0.162075	-0.165957	-0.558889	-0.391324	-0.324352	-0.735075	-0.362670	0.477160	-0.316943	0	0
7736	9.195230	2.721807	2.995549	-0.034435	-0.190960	-0.176431	-0.558353	-0.393212	-0.320105	-0.734886	-0.363840	0.478038	-0.314711	0	0
7737	9.001492	2.967595	2.982339	-0.033835	-0.223599	-0.167556	-0.558091	-0.395546	-0.316702	-0.734514	-0.365034	0.479176	-0.312458	0	0
7738	8.856162	3.188604	2.843772	-0.030117	-0.210908	-0.165754	-0.557526	-0.398352	-0.315425	-0.734169	-0.366242	0.480219	-0.310246	0	0
7739	8.773782	3.342289	2.740865	-0.053946	-0.219777	-0.163129	-0.555138	-0.399261	-0.312912	-0.733864	-0.367252	0.481399	-0.307935	0	0
7740	8.705898	3.524140	2.498380	-0.055661	-0.197987	-0.171010	-0.555994	-0.402179	-0.311045	-0.733680	-0.368253	0.482400	-0.305605	0	0
7741	8.952622	3.513610	2.390797	-0.040367	-0.170897	-0.116592	-0.555458	-0.403329	-0.306943	-0.733409	-0.368987	0.483345	-0.303873	0	0
7742	9.252470	3.580697	2.412595	-0.030079	-0.189187	-0.170048	-0.553189	-0.406030	-0.306403	-0.733159	-0.370140	0.484199	-0.301704	0	0
7743	9.441354	3.349508	2.454680	-0.000251	-0.174916	-0.120027	-0.553361	-0.407019	-0.302432	-0.732723	-0.371196	0.485035	-0.300119	0	0
7744	9.281809	3.272072	2.330886	-0.050843	-0.138187	-0.106177	-0.553085	-0.408046	-0.301157	-0.732598	-0.371733	0.485809	-0.298504	0	0
7745	9.243163	3.210066	2.437008	-0.086758	-0.085244	-0.089678	-0.551675	-0.408803	-0.300186	-0.732822	-0.371740	0.486357	-0.297050	0	0
7746	9.044916	3.137382	2.289450	-0.064826	-0.090859	-0.093150	-0.551222	-0.413118	-0.302016	-0.732936	-0.371966	0.486873	-0.295637	0	0
7747	8.836947	3.106005	2.214058	-0.090588	-0.037986	-0.069600	-0.550511	-0.414607	-0.301738	-0.733341	-0.371709	0.487158	-0.294483	0	0
7748	8.931204	3.180402	2.194074	-0.065902	-0.021866	-0.076559	-0.550673	-0.411487	-0.300474	-0.733744	-0.371642	0.487231	-0.293442	0	0
7749	8.957868	3.127081	2.131412	-0.012594	-0.008688	-0.051011	-0.550105	-0.412973	-0.300194	-0.733945	-0.371782	0.487140	-0.292910	0	0
7750	8.982128	3.050196	2.169765	-0.005572	0.037543	-0.025625	-0.549260	-0.412691	-0.299784	-0.734262	-0.371737	0.486788	-0.292761	0	0
7751	8.948242	3.069811	2.230104	-0.026862	0.099439	-0.012590	-0.548399	-0.412722	-0.301073	-0.734929	-0.371271	0.486088	-0.292841	0	0
7752	8.977242	3.089258	2.275558	-0.000006	0.124638	0.011140	-0.547818	-0.413047	-0.302780	-0.735540	-0.370831	0.485216	-0.293309	0	0
7753	8.878089	3.084178	2.194541	0.011160	0.111866	0.046282	-0.546107	-0.413833	-0.303937	-0.735952	-0.370323	0.484532	-0.294049	0	0
7754	8.904772	2.998000	2.300205	0.062076	0.082412	0.051684	-0.546099	-0.414578	-0.304500	-0.736005	-0.370269	0.483934	-0.294964	0	0
7755	8.924164	2.959195	2.249604	0.060387	0.077890	0.069229	-0.546675	-0.414850	-0.303357	-0.736000	-0.370113	0.483439	-0.295984	0	0
7756	9.025910	2.799962	2.212927	0.089981	0.111205	0.070976	-0.547798	-0.413367	-0.305044	-0.736031	-0.370084	0.482618	-0.297279	0	0
7757	9.214614	2.747079	2.283720	0.101650	0.167366	0.100759	-0.545952	-0.413263	-0.305641	-0.736207	-0.369814	0.481457	-0.299058	0	0
7758	9.357365	2.685071	2.441410	0.105492	0.174594	0.120051	-0.545657	-0.412548	-0.307347	-0.736334	-0.369471	0.480301	-0.301022	0	0
7759	9.374279	2.690516	2.571113	0.112734	0.170911	0.121827	-0.544531	-0.413152	-0.306372	-0.736415	-0.369167	0.479153	-0.303019	0	0
7760	9.318601	2.741085	2.557053	0.120376	0.207156	0.127075	-0.544236	-0.412289	-0.308080	-0.736608	-0.368805	0.477726	-0.305235	0	0
7761	9.195230	2.764980	2.485806	0.098428	0.198273	0.128792	-0.544379	-0.410224	-0.308653	-0.736842	-0.368277	0.476441	-0.307311	0	0
7762	9.117950	2.642515	2.527344	0.139669	0.210646	0.128840	-0.542956	-0.410262	-0.309525	-0.736967	-0.368030	0.474931	-0.309636	0	0
7763	9.006694	2.647095	2.448811	0.129881	0.236144	0.128783	-0.543790	-0.409970	-0.311495	-0.737253	-0.367612	0.473264	-0.311995	0	0
7764	9.035715	2.660830	2.316352	0.064630	0.265718	0.151413	-0.543511	-0.408498	-0.311506	-0.737824	-0.366538	0.471648	-0.314345	0	0
7765	8.982513	2.644481	2.400904	0.042584	0.237785	0.165429	-0.543487	-0.406320	-0.315196	-0.738311	-0.365294	0.470369	-0.316561	0	0
7766	8.813315	2.540843	2.330096	0.012531	0.215367	0.186417	-0.543464	-0.406203	-0.318029	-0.738723	-0.363807	0.469421	-0.318711	0	0
7767	8.781783	2.627708	2.359107	-0.065185	0.201496	0.191534	-0.543156	-0.403591	-0.322009	-0.739335	-0.361756	0.468841	-0.320474	0	0
7768	8.566557	2.585104	2.442460	-0.111294	0.129314	0.208171	-0.542588	-0.399629	-0.323593	-0.739713	-0.359521	0.468998	-0.321885	0	0
7769	8.581105	2.560303	2.302926	-0.100768	0.143754	0.245910	-0.545123	-0.396651	-0.326395	-0.739997	-0.357133	0.469148	-0.323667	0	0
7770	9.069689	2.518133	2.674459	-0.033603	0.145020	0.326801	-0.545257	-0.394450	-0.328101	-0.739748	-0.354896	0.469326	-0.326427	0	0
7771	9.249218	1.914530	3.342029	0.017358	0.039372	0.408510	-0.549802	-0.388304	-0.328620	-0.738574	-0.352951	0.470432	-0.329588	0	0
7772	9.138410	1.457548	3.400914	0.003061	-0.008577	0.468968	-0.552234	-0.382039	-0.327899	-0.737006	-0.350774	0.472140	-0.332962	0	0
7773	8.848279	1.342670	3.453617	-0.044911	-0.087094	0.481201	-0.555233	-0.378267	-0.326309	-0.735184	-0.348430	0.474621	-0.335910	0	0
7774	8.548187	1.541550	3.179155	-0.083358	-0.105806	0.486445	-0.560631	-0.371511	-0.326674	-0.733357	-0.345854	0.477365	-0.338666	0	0
7775	8.847813	1.823348	3.287333	-0.045126	-0.110667	0.504172	-0.563637	-0.365078	-0.325095	-0.731312	-0.343459	0.480074	-0.341685	0	0
7776	9.307525	1.640878	3.519743	0.003587	-0.160122	0.488521	-0.569464	-0.359632	-0.324457	-0.728889	-0.341666	0.482910	-0.344650	0	0
7777	9.544719	1.463214	3.686455	0.028887	-0.162184	0.456952	-0.574892	-0.353574	-0.320996	-0.726468	-0.340196	0.485555	-0.347487	0	0
7778	9.811063	1.169301	3.725621	0.029033	-0.245719	0.437689	-0.578031	-0.350242	-0.319402	-0.723681	-0.339118	0.488727	-0.349901	0	0
7779	9.939203	1.221919	3.693387	0.053891	-0.187875	0.406100	-0.582044	-0.344505	-0.315680	-0.721198	-0.338147	0.491276	-0.352390	0	0
7780	10.096631	1.007460	3.702029	0.048055	-0.169739	0.331422	-0.586041	-0.340261	-0.313368	-0.719065	-0.337446	0.493455	-0.354369	0	0
7781	10.067883	0.739704	3.591860	-0.018477	-0.216427	0.260175	-0.590466	-0.336298	-0.310481	-0.717180	-0.336762	0.495957	-0.355346	0	0
7782	10.038922	0.668005	3.688301	-0.072222	-0.217842	0.161742	-0.594026	-0.334140	-0.308875	-0.715804	-0.336198	0.498327	-0.355339	0	0
7783	9.797221	0.499908	3.704629	-0.100245	-0.241215	0.094960	-0.595043	-0.332614	-0.306316	-0.714646	-0.335828	0.500730	-0.354641	0	0
7784	9.514155	0.604782	3.413290	-0.139228	-0.233661	0.000105	-0.596484	-0.330640	-0.304036	-0.713980	-0.335642	0.502902	-0.353082	0	0
7785	9.192343	0.726076	3.502096	-0.212093	-0.164073	-0.047529	-0.596343	-0.331525	-0.303610	-0.714080	-0.334906	0.504662	-0.351060	0	0
7786	8.945630	0.767717	3.095137	-0.203640	-0.080686	-0.122198	-0.597335	-0.332093	-0.303308	-0.714819	-0.334336	0.505551	-0.348814	0	0
7787	8.757043	0.714024	2.897003	-0.175919	-0.119038	-0.165097	-0.595920	-0.334476	-0.302330	-0.715428	-0.334286	0.506462	-0.346283	0	0
7788	8.800619	0.679901	2.826988	-0.152696	-0.173690	-0.173752	-0.596205	-0.334762	-0.302041	-0.715696	-0.334656	0.507660	-0.343608	0	0
7789	8.955417	0.684123	2.753725	-0.131028	-0.200207	-0.175413	-0.594792	-0.335965	-0.301209	-0.715767	-0.335253	0.508953	-0.340955	0	0
7790	9.086093	0.616492	2.748017	-0.132505	-0.157564	-0.180749	-0.593664	-0.339073	-0.299516	-0.716061	-0.335743	0.509934	-0.338380	0	0
7791	9.151508	0.514755	2.644238	-0.137611	-0.128498	-0.175555	-0.594236	-0.340380	-0.298368	-0.716508	-0.336042	0.510728	-0.335930	0	0
7792	9.248324	0.438018	2.732551	-0.154134	-0.133819	-0.181748	-0.593668	-0.343926	-0.297229	-0.716988	-0.336298	0.511599	-0.333314	0	0
7793	9.168528	0.418864	2.730746	-0.163736	-0.151901	-0.223000	-0.592250	-0.343810	-0.297536	-0.717550	-0.336723	0.512480	-0.330309	0	0
7794	9.074204	0.409604	2.777124	-0.139629	-0.110342	-0.221248	-0.592533	-0.347044	-0.296385	-0.718221	-0.337199	0.512995	-0.327553	0	0
7795	9.236177	0.491051	2.742214	-0.112895	-0.067025	-0.229111	-0.591388	-0.350026	-0.296674	-0.719055	-0.337732	0.513070	-0.325048	0	0
7796	9.308619	0.597640	2.893068	-0.108256	-0.061606	-0.212408	-0.588273	-0.352445	-0.295865	-0.719831	-0.338224	0.513154	-0.322678	0	0
7797	9.260088	0.738358	3.092863	-0.115784	-0.041575	-0.245769	-0.587424	-0.354523	-0.295021	-0.720849	-0.338731	0.512991	-0.320122	0	0
7798	9.284204	0.805941	3.133505	-0.103194	-0.065266	-0.237794	-0.586287	-0.356906	-0.294605	-0.721660	-0.339397	0.512992	-0.317577	0	0
7799	9.199571	0.782173	3.170207	-0.146340	0.034906	-0.263485	-0.584001	-0.360365	-0.295901	-0.723220	-0.339523	0.512304	-0.314995	0	0
7800	9.088427	0.653130	3.329806	-0.144315	0.051243	-0.260031	-0.580294	-0.364594	-0.297360	-0.724826	-0.339630	0.511510	-0.312468	0	0
7801	9.180383	0.598153	3.434968	-0.141173	0.009459	-0.276656	-0.577562	-0.369413	-0.300640	-0.726267	-0.339928	0.510934	-0.309728	0	0
7802	9.149041	0.508416	3.295821	-0.115838	-0.044287	-0.258118	-0.575995	-0.370782	-0.301226	-0.727269	-0.340521	0.510743	-0.307029	0	0
7803	9.076630	0.372887	3.135374	-0.108176	-0.045248	-0.228295	-0.574573	-0.372438	-0.301383	-0.728158	-0.340971	0.510618	-0.304622	0	0
7804	8.972754	0.249903	3.066509	-0.120452	-0.044213	-0.179216	-0.572881	-0.374524	-0.299703	-0.728925	-0.341123	0.510701	-0.302470	0	0
7805	8.849545	0.117088	2.952112	-0.171862	-0.086441	-0.184585	-0.570598	-0.376359	-0.301149	-0.729679	-0.341002	0.511211	-0.299917	0	0
7806	8.830173	0.163788	2.658893	-0.210921	-0.083405	-0.172379	-0.569312	-0.380375	-0.301152	-0.730523	-0.340572	0.511869	-0.297215	0	0
7807	9.178289	0.325282	2.795666	-0.307650	-0.150705	-0.190024	-0.567735	-0.381609	-0.303013	-0.731412	-0.339667	0.513225	-0.293706	0	0
7808	9.231158	0.664889	2.838280	-0.400097	-0.287912	-0.275981	-0.566749	-0.381622	-0.302322	-0.732129	-0.338976	0.515567	-0.288570	0	0
7809	9.390085	1.401981	2.480685	-0.500836	-0.347016	-0.330353	-0.566733	-0.383409	-0.303588	-0.733026	-0.337927	0.518413	-0.282358	0	0
7810	9.781015	2.313044	2.313595	-0.528667	-0.354065	-0.321387	-0.566445	-0.386366	-0.303156	-0.733902	-0.336688	0.521408	-0.275976	0	0
7811	9.780543	2.778167	2.404582	-0.509284	-0.394135	-0.331704	-0.564898	-0.389622	-0.300619	-0.734509	-0.335683	0.524568	-0.269522	0	0
7812	9.864895	3.085943	2.350821	-0.477428	-0.338108	-0.271945	-0.563760	-0.389947	-0.301202	-0.735090	-0.334487	0.527419	-0.263798	0	0
7813	10.113720	3.384161	2.358377	-0.494163	-0.332553	-0.292970	-0.563347	-0.390382	-0.299650	-0.735796	-0.333198	0.530168	-0.257887	0	0
7814	10.132806	3.642118	2.432560	-0.494020	-0.343410	-0.244626	-0.562765	-0.393505	-0.300354	-0.736271	-0.331719	0.533146	-0.252236	0	0
7815	9.905459	3.646459	2.273131	-0.524216	-0.281424	-0.215823	-0.562340	-0.391452	-0.301077	-0.737088	-0.329646	0.535806	-0.246876	0	0
7816	9.661341	3.491888	2.106740	-0.556961	-0.215788	-0.178295	-0.562465	-0.391029	-0.303201	-0.738227	-0.327002	0.538177	-0.241778	0	0
7817	9.475187	3.421472	1.935050	-0.565571	-0.192102	-0.152918	-0.561878	-0.390478	-0.305902	-0.739445	-0.324044	0.540444	-0.236930	0	0
7818	9.514021	3.270684	2.122423	-0.604412	-0.140968	-0.159261	-0.561015	-0.388746	-0.308189	-0.741036	-0.320744	0.542395	-0.231942	0	0
7819	9.064338	3.142375	1.375677	-0.636896	-0.082594	-0.104159	-0.563397	-0.386373	-0.311983	-0.742902	-0.316714	0.544131	-0.227398	0	0
7820	9.069046	3.295045	1.096621	-0.598975	-0.054877	-0.297120	-0.560522	-0.386192	-0.317269	-0.745190	-0.313979	0.544950	-0.221670	0	0
7821	9.286470	3.518232	1.493961	-0.483475	-0.030379	-0.231882	-0.558240	-0.385082	-0.319718	-0.747088	-0.311648	0.545507	-0.217155	0	0
7822	9.489824	3.316712	1.694600	-0.423299	-0.042688	-0.230016	-0.557356	-0.386321	-0.323408	-0.748695	-0.309810	0.546024	-0.212910	0	0
7823	9.310947	3.211057	1.698397	-0.347151	-0.128588	-0.212204	-0.555644	-0.386371	-0.324851	-0.749554	-0.308590	0.547058	-0.208968	0	0
7824	9.127051	3.301933	1.524154	-0.296824	-0.072693	-0.147197	-0.556903	-0.387543	-0.326241	-0.750405	-0.307302	0.547767	-0.205934	0	0
7825	9.243113	3.331039	1.600219	-0.250844	-0.056730	-0.116384	-0.554903	-0.387606	-0.328397	-0.751140	-0.306127	0.548346	-0.203450	0	0
7826	9.097990	3.333590	1.586852	-0.212561	-0.064288	-0.117164	-0.552339	-0.388266	-0.329994	-0.751703	-0.305284	0.548902	-0.201125	0	0
7827	9.001345	3.221245	1.719885	-0.164138	-0.048344	-0.132022	-0.553050	-0.388689	-0.329414	-0.752240	-0.304829	0.549187	-0.199018	0	0
7828	8.933733	3.119633	1.602652	-0.108323	-0.037917	-0.138070	-0.552755	-0.389888	-0.330405	-0.752663	-0.304830	0.549266	-0.197189	0	0
7829	8.967587	3.124568	1.636060	-0.117126	-0.023315	-0.111782	-0.550770	-0.391109	-0.330290	-0.753147	-0.304569	0.549328	-0.195563	0	0
7830	8.938555	3.134096	1.607413	-0.149319	-0.073856	-0.088975	-0.550331	-0.391136	-0.331996	-0.753397	-0.304060	0.549904	-0.193769	0	0
7831	8.943299	3.255213	1.277893	-0.148993	-0.040297	-0.088980	-0.549902	-0.391151	-0.332570	-0.753834	-0.303470	0.550223	-0.192083	0	0
7832	9.098080	3.258130	1.423421	-0.059787	0.045169	-0.090630	-0.548467	-0.392528	-0.334286	-0.754464	-0.303416	0.549720	-0.191132	0	0
7833	9.240920	3.104695	1.593207	0.003066	0.120874	-0.076574	-0.547755	-0.392107	-0.335007	-0.755297	-0.303597	0.548568	-0.190861	0	0
7834	9.238526	3.064691	1.775982	0.019530	0.107147	-0.053715	-0.546612	-0.394204	-0.335442	-0.755953	-0.303824	0.547553	-0.190818	0	0
7835	9.074142	2.985061	1.693098	0.017859	0.117153	-0.055511	-0.543332	-0.394889	-0.338041	-0.756678	-0.304010	0.546464	-0.190772	0	0
7836	8.977415	2.972731	1.607261	0.038242	0.120635	-0.027390	-0.543874	-0.396086	-0.340434	-0.757299	-0.304204	0.545392	-0.191065	0	0
7837	8.943510	3.027500	1.477633	0.049197	0.115101	-0.022953	-0.542733	-0.396414	-0.341300	-0.757851	-0.304455	0.544357	-0.191428	0	0
7838	8.970119	3.031839	1.390881	0.016383	0.099038	-0.002823	-0.542449	-0.397451	-0.341017	-0.758366	-0.304408	0.543554	-0.191747	0	0
7839	8.938754	2.954722	1.367130	0.038522	0.086168	0.033206	-0.541577	-0.398527	-0.343292	-0.758682	-0.304331	0.542929	-0.192386	0	0
7840	9.052523	2.876734	1.212488	0.029916	0.100753	0.072644	-0.541572	-0.397651	-0.344287	-0.759017	-0.303975	0.542314	-0.193359	0	0
7841	9.035252	3.204990	1.371029	0.044367	0.049869	0.134252	-0.539737	-0.396798	-0.343896	-0.758920	-0.303467	0.542261	-0.194682	0	0
7842	9.214602	2.840865	1.307504	0.059079	0.129575	0.151650	-0.541002	-0.395312	-0.345581	-0.759150	-0.302888	0.541585	-0.196560	0	0
7843	9.190247	3.009468	1.314758	0.073283	0.202062	0.148122	-0.541559	-0.394134	-0.347134	-0.759755	-0.302227	0.540360	-0.198601	0	0
7844	9.398123	3.123333	1.515106	0.105434	0.283493	0.215696	-0.540264	-0.392715	-0.350134	-0.760510	-0.301420	0.538567	-0.201784	0	0
7845	9.620684	3.029768	2.121840	0.161376	0.172357	0.272985	-0.542820	-0.390592	-0.349960	-0.760421	-0.300813	0.537758	-0.205154	0	0
7846	9.485641	2.602756	2.387645	0.191455	0.103183	0.322170	-0.543932	-0.390448	-0.352490	-0.759628	-0.300647	0.537355	-0.209347	0	0
7847	9.285145	2.347912	2.401339	0.166949	0.090700	0.334342	-0.545369	-0.388184	-0.350778	-0.758934	-0.299913	0.537326	-0.212962	0	0
7848	8.852382	2.179261	2.253169	0.118218	0.123809	0.346414	-0.545944	-0.383451	-0.351497	-0.758378	-0.299040	0.536962	-0.217048	0	0
7849	8.775102	2.084123	1.984531	0.102149	0.116689	0.381466	-0.548356	-0.381629	-0.351606	-0.757890	-0.297498	0.537001	-0.220743	0	0
7850	9.181585	1.923133	2.164418	0.094329	0.035052	0.406094	-0.552049	-0.378595	-0.351276	-0.756766	-0.296310	0.537526	-0.224879	0	0
7851	10.013815	1.678725	2.634585	0.117286	-0.061394	0.425536	-0.556592	-0.372305	-0.352219	-0.755150	-0.295032	0.538993	-0.228453	0	0
7852	10.782975	1.608386	3.230093	0.165399	-0.207021	0.462692	-0.561296	-0.368783	-0.349609	-0.752516	-0.294218	0.541550	-0.232118	0	0
7853	10.444964	1.011314	3.134474	0.156547	-0.199686	0.443195	-0.563885	-0.365589	-0.346041	-0.749963	-0.293439	0.543996	-0.235621	0	0
7854	10.048322	1.001607	3.005144	0.054418	-0.068202	0.305869	-0.567036	-0.361652	-0.343175	-0.748712	-0.292382	0.545247	-0.238009	0	0
7855	9.612460	1.512029	2.882890	-0.002404	-0.022329	0.251383	-0.570881	-0.358601	-0.341568	-0.748025	-0.291027	0.546163	-0.239726	0	0
7856	9.230111	1.714566	2.832624	0.067151	0.062420	0.190050	-0.573143	-0.356793	-0.342671	-0.747729	-0.290355	0.546075	-0.241658	0	0
7857	9.157681	1.570948	2.977527	0.156109	0.033554	0.155156	-0.574421	-0.357057	-0.342083	-0.747111	-0.290572	0.545904	-0.243682	0	0
7858	8.964458	1.306014	2.902218	0.161235	0.025326	0.098944	-0.573714	-0.355304	-0.342668	-0.746564	-0.291167	0.545608	-0.245309	0	0
7859	9.138549	1.363343	2.862431	0.184542	0.003324	0.074478	-0.573431	-0.356634	-0.342101	-0.745892	-0.292107	0.545353	-0.246798	0	0
7860	9.307898	1.328997	2.784284	0.139855	-0.058969	0.030573	-0.573449	-0.356317	-0.340120	-0.745108	-0.293127	0.545533	-0.247557	0	0
7861	9.356304	1.299816	2.740677	0.087243	0.011310	-0.006505	-0.576549	-0.359806	-0.340620	-0.744962	-0.293760	0.545219	-0.247937	0	0
7862	9.218486	1.261002	2.643140	0.076672	0.073100	-0.032950	-0.576270	-0.360689	-0.339772	-0.745235	-0.294337	0.544378	-0.248279	0	0
7863	9.114518	1.229628	2.598244	0.007931	0.041001	-0.038348	-0.575146	-0.360848	-0.338657	-0.745563	-0.294477	0.543945	-0.248077	0	0
7864	9.102394	1.269980	2.480490	-0.008036	0.002100	-0.054119	-0.574841	-0.362059	-0.340780	-0.745758	-0.294699	0.543789	-0.247571	0	0
7865	9.148444	1.171408	2.521107	-0.019117	-0.012337	-0.058539	-0.575125	-0.361905	-0.340776	-0.745926	-0.294877	0.543760	-0.246916	0	0
7866	9.221011	1.166388	2.501346	-0.033808	-0.005882	-0.076132	-0.573439	-0.362365	-0.339103	-0.746206	-0.295047	0.543661	-0.246082	0	0
7867	9.187113	1.202576	2.506373	-0.049254	-0.029380	-0.152478	-0.574267	-0.365319	-0.340492	-0.746600	-0.295550	0.543555	-0.244514	0	0
7868	9.400023	1.121348	2.692418	-0.038200	0.053110	-0.111331	-0.573259	-0.367128	-0.341917	-0.747300	-0.295730	0.542922	-0.243562	0	0
7869	9.414554	1.102054	2.689923	-0.029654	-0.024145	-0.213888	-0.571285	-0.368630	-0.340385	-0.747810	-0.296695	0.542544	-0.241657	0	0
7870	9.351630	1.140656	2.687947	-0.027022	-0.000528	-0.138435	-0.570003	-0.369843	-0.340826	-0.748249	-0.297231	0.542204	-0.240400	0	0
7871	9.496676	1.217313	2.653165	0.007918	0.035467	-0.140128	-0.567289	-0.372872	-0.342556	-0.748789	-0.297929	0.541504	-0.239429	0	0
7872	9.525659	1.242413	2.864510	0.009170	-0.002657	-0.160257	-0.566556	-0.374980	-0.344824	-0.749160	-0.298854	0.541028	-0.238191	0	0
7873	9.402231	1.326279	2.749937	0.006610	-0.051646	-0.198792	-0.565997	-0.378514	-0.342553	-0.749369	-0.300063	0.540805	-0.236514	0	0
7874	9.346614	1.314300	2.745545	-0.009558	-0.017027	-0.205023	-0.563159	-0.381083	-0.342447	-0.749816	-0.301126	0.540339	-0.234801	0	0
7875	9.172447	1.338501	2.720351	-0.007563	0.019264	-0.224371	-0.561459	-0.382002	-0.342188	-0.750506	-0.302195	0.539535	-0.233069	0	0
7876	8.964540	1.249160	2.608941	-0.003277	0.044671	-0.185809	-0.561724	-0.387024	-0.342445	-0.751217	-0.303053	0.538647	-0.231716	0	0
7877	8.979175	1.128614	2.580081	-0.023384	0.131947	-0.178101	-0.560577	-0.388243	-0.343733	-0.752447	-0.303486	0.537167	-0.230588	0	0
7878	9.114657	1.092239	2.567099	-0.030185	0.115635	-0.212325	-0.556858	-0.391751	-0.346893	-0.753677	-0.304113	0.535724	-0.229099	0	0
7879	9.075849	1.209843	2.483137	-0.056554	0.048692	-0.236842	-0.553730	-0.394481	-0.347499	-0.754688	-0.304796	0.534763	-0.227098	0	0
7880	9.080504	1.390501	2.502190	-0.039584	0.027683	-0.248137	-0.551297	-0.397508	-0.349508	-0.755548	-0.305741	0.533889	-0.225017	0	0
7881	9.244812	1.581164	2.164235	-0.042757	0.019490	-0.291073	-0.548159	-0.402605	-0.350386	-0.756472	-0.306878	0.532944	-0.222589	0	0
7882	9.558995	1.776347	2.765255	-0.021995	-0.040586	-0.329511	-0.547742	-0.404665	-0.348686	-0.757082	-0.308538	0.532288	-0.219775	0	0
7883	9.433104	1.912783	2.571317	-0.015048	-0.018887	-0.396182	-0.543611	-0.410522	-0.349577	-0.757931	-0.310520	0.531235	-0.216578	0	0
7884	9.379542	2.277964	2.403111	0.072323	-0.017788	-0.412553	-0.540900	-0.416196	-0.349880	-0.758529	-0.313276	0.529929	-0.213698	0	0
7885	9.236544	2.574332	2.408723	0.126936	-0.025465	-0.406200	-0.536218	-0.421898	-0.348942	-0.758896	-0.316392	0.528572	-0.211150	0	0
7886	8.962937	2.895862	2.114733	0.114016	-0.052548	-0.388566	-0.534641	-0.427401	-0.349227	-0.759102	-0.319399	0.527497	-0.208555	0	0
7887	8.832015	3.218198	2.021660	0.149133	-0.034643	-0.339284	-0.532806	-0.432584	-0.346686	-0.759184	-0.322342	0.526359	-0.206594	0	0
7888	8.991556	3.309472	2.025228	0.219147	0.013787	-0.304048	-0.528423	-0.437376	-0.344189	-0.759202	-0.325557	0.524817	-0.205405	0	0
7889	9.088327	3.276156	2.130337	0.260186	0.033451	-0.214473	-0.528004	-0.442676	-0.341483	-0.759006	-0.328541	0.523325	-0.205187	0	0
7890	8.904533	3.256805	2.059567	0.293642	0.056807	-0.172311	-0.525729	-0.448624	-0.340504	-0.758717	-0.331536	0.521720	-0.205527	0	0
7891	8.945566	3.325126	2.251554	0.293624	0.056820	-0.162643	-0.521480	-0.451950	-0.339427	-0.758408	-0.334449	0.520141	-0.205947	0	0
7892	8.885049	3.384872	2.146159	0.338417	-0.008898	-0.197538	-0.520930	-0.455768	-0.336022	-0.757662	-0.338039	0.518846	-0.206099	0	0
7893	8.916549	3.329354	2.126740	0.357919	0.012721	-0.183491	-0.518385	-0.459201	-0.334350	-0.756929	-0.341632	0.517384	-0.206541	0	0
7894	8.877583	3.605749	2.021011	0.368907	0.039857	-0.194837	-0.517555	-0.465377	-0.329807	-0.756302	-0.345330	0.515647	-0.207035	0	0
7895	8.797701	3.684517	1.862848	0.366237	0.052583	-0.201859	-0.514719	-0.470151	-0.328558	-0.755758	-0.348989	0.513787	-0.207507	0	0
7896	8.879654	3.975226	1.765841	0.307482	0.040351	-0.214191	-0.512472	-0.477534	-0.323608	-0.755360	-0.352316	0.512085	-0.207542	0	0
7897	9.072959	4.169648	1.704163	0.386185	0.059658	-0.197297	-0.509370	-0.480819	-0.320814	-0.754746	-0.356081	0.510130	-0.208165	0	0
7898	9.232747	4.013028	1.724762	0.439525	0.068288	-0.164746	-0.507541	-0.485552	-0.317709	-0.753894	-0.360077	0.508102	-0.209333	0	0
7899	9.281105	4.036522	1.623410	0.425941	0.131938	-0.108688	-0.506715	-0.488779	-0.313744	-0.753288	-0.363529	0.505818	-0.211074	0	0
7900	9.370307	4.316274	1.742744	0.473986	0.194177	-0.080501	-0.503877	-0.496499	-0.311634	-0.752731	-0.367094	0.503036	-0.213524	0	0
7901	9.285841	4.121750	1.815648	0.498349	0.167714	0.014313	-0.502755	-0.498569	-0.309520	-0.751742	-0.370382	0.500755	-0.216672	0	0
7902	9.053637	4.140919	1.730775	0.532861	0.205588	0.059978	-0.501631	-0.501231	-0.307545	-0.750686	-0.373623	0.498260	-0.220483	0	0
7903	9.019799	4.121394	1.668527	0.574322	0.221594	0.086378	-0.501242	-0.503992	-0.302301	-0.749476	-0.376984	0.495644	-0.224735	0	0
7904	9.024829	3.928781	1.668647	0.603785	0.229517	0.096920	-0.501411	-0.505720	-0.298327	-0.748117	-0.380533	0.492882	-0.229311	0	0
7905	8.758883	3.825275	1.596141	0.571413	0.256130	0.116081	-0.501570	-0.509963	-0.294625	-0.746960	-0.383619	0.490089	-0.233882	0	0
7906	8.792804	3.783301	1.398777	0.601171	0.285828	0.142435	-0.502157	-0.513017	-0.291063	-0.745675	-0.386846	0.486975	-0.239110	0	0
7907	8.855450	4.014832	1.496706	0.559386	0.292548	0.179242	-0.500200	-0.515528	-0.287121	-0.744526	-0.389419	0.484143	-0.244211	0	0
7908	8.777981	4.100770	1.328902	0.554089	0.303487	0.188014	-0.501496	-0.516210	-0.284265	-0.743165	-0.392318	0.480880	-0.250095	0	0
7909	9.010279	4.008222	1.185428	0.632811	0.324581	0.184652	-0.501807	-0.517935	-0.280288	-0.741795	-0.395297	0.477603	-0.255687	0	0
7910	8.676746	3.867550	-0.069461	0.495031	0.020845	0.342657	-0.504381	-0.518145	-0.277131	-0.738956	-0.397491	0.477328	-0.260966	0	0
7911	8.632214	4.628227	2.757681	0.717464	0.558234	0.335598	-0.502958	-0.519655	-0.277431	-0.737891	-0.399707	0.472650	-0.268984	0	0
7912	9.097464	3.924476	0.836238	0.414573	-0.027456	0.419760	-0.507532	-0.517742	-0.272975	-0.734972	-0.400879	0.473364	-0.273931	0	0
7913	8.666858	3.972837	1.231242	0.421361	-0.078361	0.198688	-0.511117	-0.517023	-0.267823	-0.732391	-0.403243	0.473588	-0.276972	0	0
7914	8.647128	4.341916	1.368130	0.523514	0.237480	0.105592	-0.510588	-0.517282	-0.263300	-0.731125	-0.405917	0.470795	-0.281142	0	0
7915	8.642524	4.101554	1.445297	0.513599	0.436351	0.233370	-0.510027	-0.518464	-0.262172	-0.730449	-0.407339	0.467109	-0.286929	0	0
7916	8.633049	3.890357	1.575369	0.442451	0.386143	0.284106	-0.513153	-0.517504	-0.261275	-0.729652	-0.408121	0.464154	-0.292587	0	0
7917	8.763583	3.944391	1.824417	0.427235	0.382612	0.227046	-0.514577	-0.517170	-0.260404	-0.729036	-0.409062	0.461044	-0.297680	0	0
7918	9.022378	3.921556	2.144718	0.432745	0.226506	0.298339	-0.513444	-0.518371	-0.259993	-0.727447	-0.410146	0.459313	-0.302709	0	0
7919	8.570068	3.932198	2.215334	0.382502	0.198000	0.433384	-0.517298	-0.513690	-0.257968	-0.725493	-0.410338	0.458499	-0.308321	0	0
7920	9.083110	3.624807	2.517180	0.500919	0.309482	0.394844	-0.519016	-0.512895	-0.255961	-0.723660	-0.411181	0.456315	-0.314678	0	0
7921	9.431740	3.252959	2.880387	0.482081	0.197100	0.436976	-0.523715	-0.509822	-0.253915	-0.721218	-0.412053	0.455174	-0.320740	0	0
7922	9.107850	3.041440	2.856479	0.340926	0.134753	0.412962	-0.527434	-0.506018	-0.250756	-0.719131	-0.412177	0.454801	-0.325755	0	0
7923	8.894952	3.106155	2.737767	0.214127	0.105885	0.450442	-0.529433	-0.502277	-0.250173	-0.717287	-0.411324	0.455208	-0.330298	0	0
7924	8.866086	2.956419	2.637120	0.099603	0.044203	0.450212	-0.532421	-0.498222	-0.249858	-0.715625	-0.409823	0.456408	-0.334093	0	0
7925	8.977725	2.557664	2.848207	0.078760	-0.001043	0.388690	-0.538109	-0.494396	-0.248366	-0.714028	-0.408617	0.457757	-0.337127	0	0
7926	9.229290	2.524263	2.981036	0.032051	-0.047906	0.313167	-0.542786	-0.490614	-0.249155	-0.712658	-0.407557	0.459267	-0.339248	0	0
7927	9.800065	2.529879	3.303843	0.082168	-0.126414	0.293219	-0.545355	-0.488918	-0.247421	-0.710782	-0.407225	0.461095	-0.341100	0	0
7928	9.771659	1.899841	3.444013	0.134856	-0.155006	0.257239	-0.547934	-0.485441	-0.244987	-0.708675	-0.407511	0.462780	-0.342855	0	0
7929	9.926882	1.475636	3.395139	0.129969	-0.039791	0.180630	-0.549652	-0.483174	-0.243553	-0.707380	-0.407728	0.463364	-0.344479	0	0
7930	9.878480	1.527243	3.111745	0.029566	0.017254	0.112763	-0.551934	-0.480310	-0.242679	-0.706981	-0.407354	0.463588	-0.345439	0	0
7931	9.384735	1.896681	2.706323	-0.043081	0.005221	0.174119	-0.552925	-0.478670	-0.243236	-0.706618	-0.406216	0.464420	-0.346400	0	0
7932	9.355678	1.934930	2.643993	0.011930	0.062833	0.142594	-0.555054	-0.475823	-0.243638	-0.706387	-0.405433	0.464491	-0.347693	0	0
7933	9.159964	1.724071	2.787447	0.170023	0.248459	0.068954	-0.553331	-0.475153	-0.246784	-0.706650	-0.405438	0.462433	-0.349888	0	0
7934	9.259409	1.449132	2.722029	0.152448	0.286703	0.093369	-0.553327	-0.473391	-0.247924	-0.707054	-0.405081	0.460235	-0.352374	0	0
7935	9.672784	1.660893	2.819817	0.184452	0.264599	0.033866	-0.552173	-0.474914	-0.249918	-0.707444	-0.405282	0.457861	-0.354448	0	0
7936	9.118843	1.724289	2.819003	0.181612	0.280953	-0.110960	-0.551020	-0.478496	-0.251054	-0.708363	-0.406139	0.454709	-0.355687	0	0
7937	9.070125	2.059633	2.941705	0.132037	0.399395	-0.022519	-0.548736	-0.478859	-0.253072	-0.709759	-0.405736	0.451326	-0.357665	0	0
7938	8.995079	2.120273	3.009523	0.178879	0.545124	-0.024340	-0.546014	-0.479544	-0.256653	-0.711529	-0.405244	0.446621	-0.360600	0	0
7939	9.043596	1.971223	3.066993	0.097690	0.339841	0.081000	-0.543558	-0.480833	-0.262067	-0.712399	-0.404330	0.444187	-0.362909	0	0
7940	8.908174	1.942861	3.132921	0.026127	0.224276	0.045864	-0.542125	-0.480001	-0.264501	-0.713145	-0.403502	0.442662	-0.364225	0	0
7941	8.775051	2.043813	3.061683	-0.009058	0.270861	0.049252	-0.541963	-0.479294	-0.267197	-0.714244	-0.402210	0.440971	-0.365551	0	0
7942	8.886311	2.034599	3.176283	-0.087416	0.364928	-0.028283	-0.539369	-0.479844	-0.272333	-0.716298	-0.400412	0.438519	-0.366455	0	0
7943	8.789599	1.984984	3.335713	-0.111627	0.442266	-0.055665	-0.536770	-0.480108	-0.278321	-0.718926	-0.398207	0.435542	-0.367258	0	0
7944	8.779948	1.956375	3.388701	-0.140121	0.445212	-0.082949	-0.531613	-0.481171	-0.285055	-0.721737	-0.395932	0.432498	-0.367803	0	0
7945	8.736587	1.783034	3.377137	-0.174491	0.267627	-0.091622	-0.529883	-0.480067	-0.289193	-0.723965	-0.394055	0.430852	-0.367372	0	0
7946	8.630342	1.584576	3.618504	-0.165796	0.210406	-0.088954	-0.527268	-0.480057	-0.297164	-0.725895	-0.392438	0.429595	-0.366765	0	0
7947	8.717584	1.434061	3.396795	-0.197065	0.175240	-0.096911	-0.526383	-0.480856	-0.301139	-0.727820	-0.390748	0.428673	-0.365832	0	0
7948	8.625621	1.473532	3.558522	-0.178561	0.232268	-0.119754	-0.523955	-0.480343	-0.303871	-0.729978	-0.389104	0.427157	-0.365058	0	0
7949	8.572487	1.405641	3.448368	-0.179626	0.136973	-0.158261	-0.519678	-0.481644	-0.306909	-0.731884	-0.387932	0.426204	-0.363600	0	0
7950	8.589340	1.491803	3.352004	-0.201914	0.089967	-0.152964	-0.517247	-0.482166	-0.309636	-0.733641	-0.386762	0.425686	-0.361908	0	0
7951	8.444131	1.578764	3.367419	-0.231976	0.028511	-0.188042	-0.515368	-0.483282	-0.313768	-0.735383	-0.385717	0.425596	-0.359585	0	0
7952	8.521155	1.954158	3.352125	-0.285867	-0.096307	-0.259870	-0.513351	-0.484545	-0.317476	-0.737048	-0.385040	0.426334	-0.356011	0	0
7953	8.963235	2.449721	3.877433	-0.317774	-0.373720	-0.240152	-0.512509	-0.483080	-0.317072	-0.737569	-0.385006	0.429297	-0.351378	0	0
7954	8.658220	2.694334	4.076613	-0.382355	-0.176189	-0.179087	-0.511650	-0.483993	-0.317931	-0.738946	-0.383550	0.431249	-0.347668	0	0
7955	9.025917	2.688274	3.458436	-0.293658	-0.317630	-0.140055	-0.511650	-0.483109	-0.318218	-0.739229	-0.383044	0.434082	-0.344081	0	0
7956	8.812470	3.301952	3.346494	-0.339208	-0.362653	-0.273342	-0.512782	-0.485001	-0.317625	-0.739921	-0.382945	0.436878	-0.339127	0	0
7957	8.800314	3.378224	3.190242	-0.253370	-0.216320	-0.201345	-0.512497	-0.486334	-0.317341	-0.740670	-0.382641	0.438569	-0.335634	0	0
7958	9.146124	3.435746	3.238159	-0.256194	-0.134649	-0.176861	-0.512053	-0.485483	-0.319900	-0.741688	-0.381949	0.439750	-0.332617	0	0
7959	9.155469	3.763319	3.269079	-0.240668	-0.013163	-0.170756	-0.509499	-0.484954	-0.320794	-0.743161	-0.380920	0.439998	-0.330172	0	0
7960	9.314917	3.946203	3.296617	-0.227060	0.057516	-0.129519	-0.507768	-0.486501	-0.324071	-0.744736	-0.379599	0.439821	-0.328374	0	0
7961	9.179537	3.890387	3.170224	-0.161208	-0.146288	-0.130869	-0.505201	-0.485693	-0.326524	-0.745178	-0.379419	0.440946	-0.326063	0	0
7962	8.846046	3.608822	3.098357	-0.112437	-0.280941	-0.076250	-0.505907	-0.486711	-0.326366	-0.744655	-0.379804	0.443123	-0.323851	0	0
7963	8.800152	3.546390	3.117978	-0.173590	-0.173358	-0.081819	-0.506623	-0.485804	-0.325792	-0.744854	-0.379403	0.444668	-0.321739	0	0
7964	8.642778	3.719193	2.965113	-0.226301	-0.103910	-0.011789	-0.508021	-0.486387	-0.327749	-0.745313	-0.378099	0.446112	-0.320209	0	0
7965	8.865425	3.598022	2.872222	-0.266174	-0.058255	-0.033026	-0.507166	-0.484939	-0.328901	-0.746208	-0.376419	0.447275	-0.318478	0	0
7966	8.947492	3.761930	2.934000	-0.296937	-0.061662	-0.094481	-0.506455	-0.483339	-0.329911	-0.747364	-0.374830	0.448300	-0.316192	0	0
7967	8.916090	3.723310	2.905410	-0.298810	-0.070721	-0.094484	-0.506289	-0.481458	-0.333461	-0.748506	-0.373216	0.449420	-0.313800	0	0
7968	9.039373	3.781564	3.034293	-0.287978	-0.067189	-0.103222	-0.505273	-0.480774	-0.336737	-0.749636	-0.371715	0.450440	-0.311414	0	0
7969	8.933058	3.662144	3.193850	-0.243632	-0.018528	-0.092686	-0.504116	-0.479944	-0.339874	-0.750788	-0.370339	0.450994	-0.309469	0	0
7970	8.836426	3.546700	3.189841	-0.228699	0.001325	-0.082178	-0.505097	-0.478908	-0.341561	-0.751922	-0.368979	0.451378	-0.307776	0	0
7971	8.720348	3.532136	3.132998	-0.167822	0.075244	-0.087399	-0.502518	-0.480028	-0.344713	-0.753192	-0.367858	0.451007	-0.306554	0	0
7972	8.626129	3.426149	3.095304	-0.176974	0.146117	-0.062971	-0.500800	-0.479203	-0.347293	-0.754722	-0.366352	0.450208	-0.305768	0	0
7973	8.558434	3.390621	3.191999	-0.142407	0.228428	-0.052478	-0.498638	-0.478560	-0.352145	-0.756473	-0.364794	0.448726	-0.305481	0	0
7974	8.507769	3.263108	3.194878	-0.092047	0.303356	-0.009489	-0.494776	-0.478099	-0.357024	-0.758233	-0.363189	0.446679	-0.306030	0	0
7975	8.488447	3.229733	3.255153	-0.069525	0.332235	0.035272	-0.493471	-0.477280	-0.361013	-0.759901	-0.361467	0.444499	-0.307105	0	0
7976	8.430415	3.210729	3.289253	-0.043737	0.336580	0.058137	-0.492857	-0.477647	-0.366542	-0.761407	-0.359822	0.442283	-0.308503	0	0
7977	8.425532	3.245085	3.416687	0.013190	0.353377	0.088094	-0.489585	-0.475378	-0.369296	-0.762689	-0.358422	0.439866	-0.310413	0	0
7978	8.396460	3.291054	3.452926	0.011915	0.384267	0.126673	-0.487566	-0.475760	-0.373574	-0.763973	-0.356740	0.437350	-0.312741	0	0
7979	8.425422	3.337677	3.635402	0.032466	0.433117	0.142463	-0.483999	-0.474100	-0.377462	-0.765342	-0.354990	0.434444	-0.315424	0	0
7980	8.415691	3.395376	3.616192	0.065390	0.463692	0.120578	-0.482536	-0.473746	-0.383151	-0.766774	-0.353475	0.431117	-0.318200	0	0
7981	8.478611	3.347907	3.769645	0.114170	0.396145	0.133055	-0.482078	-0.471738	-0.387980	-0.767692	-0.352498	0.428183	-0.321019	0	0
7982	8.497931	3.372342	3.846421	0.143816	0.228939	0.144755	-0.481067	-0.473402	-0.389688	-0.767737	-0.352218	0.426479	-0.323477	0	0
7983	8.304406	3.410642	3.746824	0.142899	0.112814	0.151929	-0.480646	-0.471345	-0.389987	-0.767267	-0.352288	0.425685	-0.325557	0	0
7984	8.285014	3.458519	3.686820	0.177904	0.127058	0.176579	-0.480373	-0.471191	-0.388860	-0.766643	-0.352460	0.424758	-0.328042	0	0
7985	8.333612	3.254913	3.429372	0.224210	0.106726	0.258284	-0.481498	-0.471472	-0.389690	-0.765499	-0.352718	0.424112	-0.331255	0	0
7986	8.096602	3.240407	3.349370	0.222181	0.076819	0.258308	-0.484078	-0.469025	-0.386826	-0.764221	-0.353041	0.423704	-0.334370	0	0
7987	8.517463	3.218817	3.485761	0.209475	0.135845	0.213452	-0.484075	-0.469028	-0.387110	-0.763385	-0.353273	0.422717	-0.337272	0	0
7988	8.527147	3.179645	3.836747	0.268015	0.091859	0.285591	-0.485362	-0.466925	-0.386390	-0.761899	-0.353771	0.422127	-0.340830	0	0
7989	8.774152	2.889762	3.714965	0.280432	0.073541	0.240827	-0.486495	-0.467785	-0.386084	-0.760437	-0.354631	0.421461	-0.344010	0	0
7990	8.595207	2.842496	3.838929	0.322132	0.136751	0.249599	-0.488065	-0.467590	-0.384644	-0.759047	-0.355528	0.420203	-0.347673	0	0
7991	8.542383	2.461730	3.750667	0.305472	0.124204	0.318806	-0.490209	-0.466343	-0.382632	-0.757413	-0.356066	0.419329	-0.351718	0	0
7992	8.281273	2.367471	3.603586	0.242892	0.082977	0.285334	-0.493046	-0.465985	-0.382162	-0.755929	-0.356388	0.418868	-0.355118	0	0
7993	8.387691	2.365196	3.660513	0.256207	0.075582	0.250275	-0.493636	-0.463735	-0.380180	-0.754485	-0.357001	0.418279	-0.358254	0	0
7994	8.547477	2.188253	3.948004	0.283911	-0.048039	0.310129	-0.496356	-0.463936	-0.376454	-0.752195	-0.357989	0.418737	-0.361534	0	0
7995	8.983056	1.943683	4.272003	0.276701	-0.236775	0.299771	-0.500343	-0.462943	-0.374128	-0.749168	-0.359660	0.420588	-0.364001	0	0
7996	9.210575	1.779679	4.280092	0.279251	-0.269493	0.304174	-0.507467	-0.461712	-0.369203	-0.745958	-0.361422	0.422691	-0.366405	0	0
7997	9.162423	1.571826	4.107505	0.282250	-0.225988	0.269850	-0.510072	-0.460558	-0.362936	-0.743035	-0.363203	0.424316	-0.368698	0	0
7998	9.181790	1.561706	4.016009	0.251546	-0.171307	0.248645	-0.513364	-0.459710	-0.358922	-0.740514	-0.364622	0.425570	-0.370917	0	0
7999	9.208448	1.499652	4.131270	0.255947	-0.044318	0.206351	-0.517077	-0.460183	-0.354895	-0.738672	-0.365791	0.425702	-0.373281	0	0
8000	9.191689	1.321905	4.208474	0.263776	0.068111	0.142993	-0.517644	-0.461643	-0.354313	-0.737500	-0.366853	0.424743	-0.375640	0	0
8001	9.114301	1.321437	4.093635	0.218434	0.108408	0.131424	-0.518794	-0.458653	-0.353316	-0.736713	-0.367483	0.423606	-0.377846	0	0
8002	9.121397	1.480399	4.107879	0.229542	0.181803	0.083130	-0.518779	-0.462794	-0.353581	-0.736364	-0.368112	0.421711	-0.380029	0	0
8003	9.060872	1.542844	4.060184	0.313720	0.250970	0.035869	-0.517948	-0.461316	-0.351902	-0.736175	-0.369296	0.418803	-0.382453	0	0
8004	9.036730	1.506269	3.961815	0.246043	0.130881	0.141161	-0.515535	-0.461667	-0.352507	-0.735317	-0.369989	0.417429	-0.384929	0	0
8005	8.731880	1.621133	3.735542	0.237672	0.036583	0.105307	-0.516957	-0.462220	-0.351632	-0.734233	-0.371135	0.416637	-0.386748	0	0
8006	8.601078	1.820828	3.671419	0.241395	0.100976	0.054382	-0.517803	-0.464857	-0.351040	-0.733587	-0.372268	0.415170	-0.388459	0	0
8007	8.813663	2.053264	3.991851	0.330820	0.287204	0.106189	-0.516379	-0.466810	-0.351338	-0.733179	-0.373114	0.412173	-0.391596	0	0
8008	9.152478	1.880186	3.664938	0.286888	0.089654	0.058928	-0.517245	-0.466623	-0.349343	-0.732286	-0.374601	0.410618	-0.393477	0	0
8009	8.717091	1.884490	3.915756	0.296196	0.115050	0.058020	-0.514697	-0.468442	-0.348669	-0.731469	-0.376055	0.408830	-0.395467	0	0
8010	8.736413	1.935984	3.629464	0.264364	0.214214	0.071876	-0.515821	-0.469902	-0.349210	-0.731106	-0.376822	0.406495	-0.397807	0	0
8011	8.683125	1.985840	3.951986	0.261178	0.254207	0.100779	-0.514125	-0.471111	-0.348384	-0.730801	-0.377286	0.403980	-0.400481	0	0
8012	8.605783	1.937391	3.870845	0.225175	0.309858	0.097098	-0.514095	-0.472326	-0.351493	-0.730851	-0.377274	0.401184	-0.403202	0	0
8013	8.654093	1.999941	3.875250	0.212529	0.247333	0.072595	-0.512120	-0.472504	-0.350534	-0.730797	-0.377514	0.398797	-0.405438	0	0
8014	8.518550	2.091921	3.933868	0.200620	0.266500	0.053253	-0.511245	-0.475204	-0.352660	-0.730921	-0.377667	0.396239	-0.407574	0	0
8015	8.702323	2.130678	4.033473	0.209598	0.309943	-0.002932	-0.508964	-0.475565	-0.354395	-0.731417	-0.377921	0.393111	-0.409474	0	0
8016	8.687824	2.116303	4.043209	0.170771	0.275769	-0.027556	-0.506550	-0.476211	-0.354998	-0.732008	-0.378125	0.390297	-0.410919	0	0
8017	8.557314	2.015500	4.068287	0.179134	0.381890	-0.017173	-0.503113	-0.479569	-0.358438	-0.732938	-0.377905	0.386703	-0.412856	0	0
8018	8.489563	2.044443	4.059141	0.141536	0.446647	0.005474	-0.501675	-0.480361	-0.360723	-0.734137	-0.377056	0.382865	-0.415073	0	0
8019	8.595993	2.034776	4.082414	0.100933	0.352616	0.052887	-0.497813	-0.482256	-0.364742	-0.734935	-0.376102	0.380060	-0.417099	0	0
8020	8.383126	2.063632	4.014222	0.105099	0.192894	0.058371	-0.497100	-0.482276	-0.365320	-0.735071	-0.375824	0.378432	-0.418589	0	0
8021	8.426664	2.058885	4.040355	0.111984	0.145646	0.058449	-0.495658	-0.482927	-0.368172	-0.735008	-0.375789	0.377119	-0.419914	0	0
8022	8.402474	2.063663	4.026102	0.115449	0.178261	0.000497	-0.495227	-0.482945	-0.369029	-0.735294	-0.375856	0.375341	-0.420945	0	0
8023	8.397646	2.056327	4.002100	0.134546	0.254339	0.021504	-0.491825	-0.484343	-0.368937	-0.735701	-0.375666	0.372992	-0.422487	0	0
8024	8.567029	1.981440	4.000924	0.103293	0.266350	-0.020722	-0.490386	-0.485727	-0.371220	-0.736423	-0.375363	0.370516	-0.423677	0	0
8025	8.583892	2.044303	4.058452	0.080150	0.218457	-0.003149	-0.488244	-0.487265	-0.372805	-0.736994	-0.375011	0.368565	-0.424695	0	0
8026	8.339600	2.044970	4.120343	0.079698	0.251170	0.017859	-0.485539	-0.487486	-0.374548	-0.737579	-0.374447	0.366444	-0.426012	0	0
8027	8.407381	1.982478	4.160772	0.053211	0.358457	0.012377	-0.484367	-0.488148	-0.378953	-0.738686	-0.373238	0.363628	-0.427564	0	0
8028	8.501563	2.136034	4.083022	0.056635	0.409201	-0.061351	-0.480518	-0.488406	-0.381988	-0.740252	-0.372111	0.360132	-0.428796	0	0
8029	8.382936	2.256104	3.987619	-0.030969	0.406307	-0.052753	-0.474811	-0.489166	-0.387033	-0.742100	-0.370299	0.357070	-0.429729	0	0
8030	8.760169	2.282857	4.626785	-0.026844	0.426263	0.013930	-0.472209	-0.490169	-0.393017	-0.743709	-0.368181	0.354090	-0.431230	0	0
8031	8.697403	2.146726	4.826910	-0.104329	0.303512	0.042822	-0.468768	-0.491176	-0.397741	-0.745029	-0.365916	0.352452	-0.432222	0	0
8032	8.348959	2.321759	4.584076	-0.120279	0.245601	0.049039	-0.467885	-0.491825	-0.401575	-0.746116	-0.363796	0.351292	-0.433079	0	0
8033	8.394524	2.702670	4.698838	-0.105437	0.430602	0.022604	-0.464167	-0.488855	-0.407029	-0.747956	-0.361035	0.348629	-0.434366	0	0
8034	8.483922	2.764618	5.073203	-0.106914	0.543124	-0.035453	-0.459881	-0.487519	-0.412201	-0.750398	-0.357986	0.344890	-0.435661	0	0
8035	7.840571	2.748576	5.049065	-0.103272	0.604942	0.111878	-0.455294	-0.486358	-0.419360	-0.752401	-0.354156	0.341208	-0.438228	0	0
8036	8.106482	2.860906	5.438929	-0.093828	0.891607	0.094884	-0.449542	-0.485555	-0.430217	-0.755373	-0.349177	0.335247	-0.441698	0	0
8037	7.685631	2.861471	5.429981	-0.108938	1.015205	0.120123	-0.442662	-0.483446	-0.441099	-0.758636	-0.343422	0.328475	-0.445687	0	0
8038	7.646901	2.858776	5.838995	-0.114378	0.884571	0.053574	-0.434089	-0.482245	-0.450871	-0.761713	-0.338390	0.322463	-0.448669	0	0
8039	6.884826	3.084183	5.440459	-0.195961	0.812675	-0.034243	-0.425377	-0.482517	-0.459790	-0.765174	-0.333322	0.317037	-0.450437	0	0
8040	6.791076	2.481417	5.718128	-0.132961	0.863903	-0.003607	-0.418652	-0.480388	-0.469112	-0.768384	-0.328383	0.311016	-0.452792	0	0
8041	6.128796	1.853304	7.966673	-0.142776	0.964815	-0.161075	-0.410069	-0.478612	-0.480303	-0.772598	-0.323369	0.303713	-0.454185	0	0
8042	6.564223	2.055736	4.789674	-0.029217	0.725099	0.041482	-0.401493	-0.476679	-0.490645	-0.774747	-0.319671	0.298399	-0.456657	0	0
8043	9.978887	2.316207	7.769868	0.285496	0.403751	-0.033580	-0.392098	-0.476639	-0.496746	-0.775234	-0.320101	0.293867	-0.458463	0	0
8044	6.104075	2.626353	5.138788	-0.145523	0.830394	-0.186097	-0.386108	-0.477258	-0.501796	-0.779021	-0.315660	0.287517	-0.459150	0	0
8045	4.042939	0.367321	8.221148	-0.202947	1.132347	-0.440950	-0.372443	-0.479688	-0.509655	-0.784937	-0.310082	0.278220	-0.458603	0	0
8046	5.402746	4.830935	6.695282	-0.019632	1.353720	-1.011751	-0.355923	-0.488094	-0.518101	-0.793320	-0.306464	0.264518	-0.454702	0	0
8047	5.048725	3.595668	3.217474	0.230968	1.217589	-0.119630	-0.336043	-0.497110	-0.521786	-0.796369	-0.303014	0.253426	-0.457989	0	0
8048	6.507537	3.060523	5.414383	-0.429465	0.854224	-0.736914	-0.320950	-0.496641	-0.532228	-0.803195	-0.297490	0.246358	-0.453526	0	0
8049	5.341518	5.528263	7.459723	-0.341556	0.799698	-0.091974	-0.304702	-0.492396	-0.546670	-0.806621	-0.291299	0.241202	-0.454235	0	0
8050	6.448384	1.464349	8.748452	-0.021672	0.092714	-0.047434	-0.301283	-0.491314	-0.549563	-0.807177	-0.290772	0.240442	-0.453988	0	0
8051	3.942166	4.456944	7.545352	-0.225265	1.990378	-0.049682	-0.283068	-0.487091	-0.562338	-0.812735	-0.279941	0.225205	-0.458669	0	0
8052	3.806399	4.788772	7.423455	0.161178	0.705564	-0.757827	-0.265612	-0.495152	-0.564288	-0.817347	-0.279665	0.216619	-0.454761	0	0
8053	4.672603	4.438016	7.821332	0.776876	1.916096	0.482865	-0.243735	-0.501283	-0.570850	-0.817002	-0.276153	0.198720	-0.465573	0	0
8054	7.188947	-1.724532	12.532385	0.031436	-0.227144	-0.077597	-0.232387	-0.502424	-0.573013	-0.816875	-0.277574	0.200243	-0.464296	0	0
8055	5.754635	3.641460	6.770617	-0.249014	-0.003469	-0.231567	-0.233241	-0.502548	-0.572433	-0.818687	-0.275968	0.200774	-0.461825	0	0
8056	4.996226	2.542371	7.262719	-0.403692	-0.287028	-0.154661	-0.235802	-0.497918	-0.572694	-0.819970	-0.274253	0.204580	-0.458892	0	0
8057	4.943044	2.636169	5.796419	-0.241743	-0.319213	-0.009381	-0.240901	-0.496634	-0.572899	-0.820073	-0.273704	0.208270	-0.457373	0	0
8058	4.933451	2.343133	8.316416	-0.244603	-0.486291	-0.557772	-0.240590	-0.494172	-0.577162	-0.822301	-0.275032	0.211866	-0.450879	0	0
8059	5.169263	3.536203	8.645512	-0.043972	-0.599217	0.078503	-0.243854	-0.491593	-0.577119	-0.820841	-0.277149	0.217190	-0.449707	0	0
8060	5.622104	3.027539	8.166570	-0.059341	-0.433966	0.213293	-0.252529	-0.490191	-0.573019	-0.819140	-0.278104	0.221631	-0.450054	0	0
8061	5.675729	2.586043	8.479095	0.183813	0.076821	0.370177	-0.258774	-0.492400	-0.570359	-0.817186	-0.278388	0.221185	-0.453635	0	0
8062	5.373475	2.441056	9.241174	-0.014382	0.087428	0.022992	-0.259218	-0.491779	-0.568372	-0.817357	-0.277781	0.220621	-0.453973	0	0
8063	6.166944	2.372840	8.355465	0.110339	-0.338296	0.295913	-0.260774	-0.489687	-0.569205	-0.815014	-0.279506	0.223686	-0.455624	0	0
8064	6.043878	2.197750	7.019726	0.072996	-0.063902	0.513083	-0.269443	-0.486378	-0.566529	-0.812365	-0.279198	0.225328	-0.459717	0	0
8065	6.578798	1.811355	6.939196	0.003795	0.324887	0.324540	-0.270434	-0.484740	-0.567227	-0.811647	-0.276946	0.223558	-0.463197	0	0
8066	6.592999	2.006183	8.338225	-0.140662	0.373228	0.083701	-0.268702	-0.483050	-0.571793	-0.812521	-0.273844	0.221433	-0.464529	0	0
8067	6.544223	2.383389	8.646023	-0.140045	-0.000744	-0.193032	-0.266707	-0.483695	-0.573097	-0.813858	-0.273078	0.221544	-0.462581	0	0
8068	6.730397	2.425351	8.904291	-0.306891	-0.462250	-0.336740	-0.264867	-0.480052	-0.574417	-0.815258	-0.273416	0.225825	-0.457821	0	0
8069	6.341485	1.986751	8.231886	-0.368548	-1.000831	-0.443360	-0.269978	-0.478753	-0.573207	-0.816043	-0.275915	0.234427	-0.450543	0	0
8070	5.727737	1.444960	7.561208	-0.494100	-1.301025	-0.364434	-0.281482	-0.476707	-0.569629	-0.815957	-0.278528	0.246261	-0.442709	0	0
8071	5.079069	2.058065	5.779066	-0.325778	-1.061944	-0.383474	-0.290323	-0.476448	-0.562123	-0.815953	-0.281434	0.255265	-0.435725	0	0
8072	4.663168	1.902404	6.301557	-0.187447	-0.682678	-0.160803	-0.297995	-0.473903	-0.559885	-0.815459	-0.283242	0.261212	-0.431937	0	0
8073	5.297071	1.694350	6.285073	-0.060575	-0.407009	-0.124030	-0.302971	-0.473923	-0.557396	-0.815158	-0.284763	0.264419	-0.429545	0	0
8074	5.790291	1.895222	6.156283	-0.049405	-0.393533	-0.097623	-0.305807	-0.474155	-0.556783	-0.814714	-0.286267	0.267579	-0.427426	0	0
8075	5.790261	1.919661	6.228392	-0.131698	-0.427325	-0.074955	-0.311503	-0.472379	-0.553582	-0.814323	-0.287153	0.271386	-0.425171	0	0
8076	6.034471	2.000864	6.168839	-0.135246	-0.378338	-0.108344	-0.311799	-0.473387	-0.551591	-0.814181	-0.287912	0.274748	-0.422764	0	0
8077	6.472150	2.033325	7.002306	-0.096107	-0.149980	-0.102399	-0.312222	-0.473381	-0.551867	-0.814541	-0.287979	0.276059	-0.421168	0	0
8078	6.680047	2.111902	7.366173	-0.088186	-0.062928	-0.098087	-0.313934	-0.471710	-0.550855	-0.815076	-0.287757	0.276679	-0.419876	0	0
8079	7.156637	2.045952	6.838612	-0.031618	-0.038038	-0.033033	-0.313931	-0.469065	-0.552283	-0.815264	-0.287683	0.277006	-0.419345	0	0
8080	6.791252	2.210235	6.845956	-0.058023	-0.119450	-0.044370	-0.315499	-0.469461	-0.550839	-0.815328	-0.287794	0.278115	-0.418410	0	0
8081	6.643657	2.281735	6.659442	-0.078536	-0.197302	-0.018852	-0.315499	-0.468577	-0.551126	-0.815147	-0.287964	0.279976	-0.417404	0	0
8082	6.617020	2.301690	6.789452	-0.103719	-0.189803	0.024957	-0.316930	-0.466763	-0.549978	-0.814851	-0.287800	0.282047	-0.416700	0	0
8083	6.815403	2.234905	6.970782	-0.090138	-0.117321	0.051208	-0.321042	-0.465053	-0.549918	-0.814629	-0.287342	0.283505	-0.416460	0	0
8084	6.382704	2.021790	6.599049	-0.136825	-0.046141	0.038658	-0.321327	-0.462984	-0.550489	-0.814772	-0.286270	0.284580	-0.416185	0	0
8085	6.336668	2.119550	6.397346	-0.163253	0.079293	0.020909	-0.319912	-0.459330	-0.551660	-0.815441	-0.284481	0.284651	-0.416053	0	0
8086	6.532620	2.078476	6.424799	-0.232507	0.127010	-0.014425	-0.319897	-0.457731	-0.554074	-0.816563	-0.282058	0.284560	-0.415564	0	0
8087	6.747786	2.151790	6.702064	-0.187094	0.093974	0.010317	-0.317603	-0.456488	-0.557940	-0.817377	-0.280040	0.284577	-0.415316	0	0
8088	6.992232	2.003825	6.553738	-0.087749	-0.084720	0.058149	-0.317747	-0.454864	-0.558369	-0.817182	-0.279470	0.285817	-0.415233	0	0
8089	6.885844	1.954406	6.749302	-0.094241	-0.131868	-0.013786	-0.321161	-0.451683	-0.557619	-0.817188	-0.279217	0.287227	-0.414418	0	0
8090	7.048120	1.746120	6.551135	-0.149120	-0.138726	-0.038522	-0.320583	-0.452592	-0.558615	-0.817406	-0.278644	0.288890	-0.413217	0	0
8091	7.169113	1.697182	6.430077	-0.213639	-0.170910	-0.086905	-0.320885	-0.449471	-0.557491	-0.817925	-0.277784	0.290908	-0.411348	0	0
8092	7.224634	1.794106	6.569040	-0.241985	-0.228771	-0.131630	-0.322564	-0.448725	-0.560157	-0.818510	-0.277088	0.293426	-0.408859	0	0
8093	7.038322	1.853013	6.738653	-0.278060	-0.159482	-0.144087	-0.322579	-0.446204	-0.559318	-0.819458	-0.275815	0.295450	-0.406355	0	0
8094	7.541138	2.090197	7.129089	-0.206790	-0.187282	-0.070098	-0.323433	-0.443237	-0.559883	-0.819797	-0.275049	0.297649	-0.404581	0	0
8095	8.073298	2.073019	6.740530	-0.034813	-0.410171	-0.020232	-0.326838	-0.442865	-0.559263	-0.818808	-0.276411	0.301079	-0.403116	0	0
8096	8.068639	1.878886	6.913830	-0.096948	-0.413293	-0.030961	-0.332519	-0.440960	-0.557762	-0.817990	-0.277335	0.304785	-0.401353	0	0
8097	7.930846	1.831843	6.616745	-0.134093	-0.383958	-0.043383	-0.335084	-0.441770	-0.555451	-0.817419	-0.277841	0.308327	-0.399456	0	0
8098	8.209031	1.797578	6.585888	-0.068395	-0.422680	-0.116888	-0.337942	-0.440649	-0.552719	-0.816805	-0.279290	0.311746	-0.397041	0	0
8099	8.431220	2.170257	6.074254	0.043763	-0.757578	-0.103787	-0.344212	-0.441354	-0.547658	-0.814768	-0.282905	0.317450	-0.394137	0	0
8100	8.160614	1.863704	6.316909	-0.025379	-0.767854	-0.078582	-0.351337	-0.443213	-0.541446	-0.812728	-0.285928	0.323592	-0.391161	0	0
8101	8.233080	1.964350	6.244169	-0.020080	-0.735263	-0.130358	-0.357600	-0.444221	-0.537092	-0.810951	-0.288991	0.329255	-0.387858	0	0
8102	8.266664	2.243530	6.234079	0.086990	-0.616334	-0.093327	-0.364730	-0.444012	-0.531030	-0.809057	-0.292352	0.333656	-0.385527	0	0
8103	8.300351	2.444139	5.921113	0.132364	-0.643945	-0.094879	-0.369439	-0.445342	-0.526133	-0.806926	-0.296155	0.338063	-0.383243	0	0
8104	8.358546	2.297190	5.920807	0.358459	-0.834593	-0.159065	-0.376420	-0.450592	-0.518917	-0.803661	-0.302733	0.342956	-0.380608	0	0
8105	8.450342	2.455681	5.388661	0.440939	-1.042191	-0.130461	-0.387988	-0.457298	-0.504541	-0.799254	-0.310614	0.349229	-0.377825	0	0
8106	8.201683	2.025380	4.970079	0.419616	-1.207193	-0.153223	-0.396015	-0.462457	-0.490797	-0.794288	-0.319004	0.356800	-0.374215	0	0
8107	8.291337	1.870653	4.868570	0.423724	-1.352453	-0.179385	-0.406027	-0.468457	-0.476449	-0.788758	-0.327983	0.365342	-0.369882	0	0
8108	8.073377	2.182069	4.494841	0.428305	-1.261720	-0.158351	-0.417757	-0.473809	-0.460095	-0.783300	-0.336545	0.373169	-0.365956	0	0
8109	7.787862	2.315886	4.213112	0.269778	-0.998049	0.041041	-0.427456	-0.479262	-0.449436	-0.778533	-0.342087	0.380113	-0.363837	0	0
8110	7.536452	2.208823	3.916905	-0.006243	-0.686202	0.317253	-0.436468	-0.477198	-0.439245	-0.774807	-0.343293	0.386559	-0.363861	0	0
8111	7.589807	2.093805	3.563179	-0.190094	-0.464996	0.576263	-0.444857	-0.471535	-0.437009	-0.771599	-0.341226	0.392817	-0.365915	0	0
8112	7.285417	1.717058	3.721989	-0.124264	-0.182421	0.491700	-0.452822	-0.463084	-0.435782	-0.769538	-0.338969	0.396363	-0.368520	0	0
8113	7.232249	1.710114	3.284803	-0.370322	0.374941	0.491273	-0.457480	-0.456825	-0.439838	-0.770504	-0.332735	0.396495	-0.372025	0	0
8114	7.203169	1.690594	4.179425	-0.317322	0.953399	0.251053	-0.453008	-0.450689	-0.451971	-0.774403	-0.325705	0.391153	-0.375787	0	0
8115	7.425817	1.560351	4.197139	-0.451757	0.964433	0.203304	-0.446554	-0.444006	-0.464423	-0.778891	-0.317720	0.386020	-0.378644	0	0
8116	7.333398	2.039006	4.558066	-0.224437	0.606883	0.181604	-0.437684	-0.439885	-0.476903	-0.781287	-0.312931	0.382729	-0.381029	0	0
8117	7.676694	2.142840	5.195013	-0.280287	-0.055879	0.450883	-0.437095	-0.436392	-0.480892	-0.780275	-0.309175	0.385638	-0.383230	0	0
8118	7.444643	1.978361	5.454100	-0.299423	-0.215585	0.060479	-0.440652	-0.430411	-0.481142	-0.780175	-0.307397	0.388668	-0.381800	0	0
8119	7.541416	1.969939	5.244227	-0.330249	-0.068360	0.034771	-0.442906	-0.425815	-0.484098	-0.780842	-0.304894	0.390564	-0.380507	0	0
8120	7.405979	1.965107	5.201944	-0.339730	0.088725	0.045071	-0.442316	-0.423207	-0.487941	-0.782088	-0.301695	0.391314	-0.379726	0	0
8121	7.449597	1.871802	5.331532	-0.366795	0.095314	0.076564	-0.445424	-0.420503	-0.489742	-0.783326	-0.298111	0.392185	-0.379105	0	0
8122	7.502673	1.986164	5.585906	-0.463920	0.050759	0.095721	-0.445396	-0.413767	-0.495576	-0.784575	-0.293876	0.393841	-0.378110	0	0
8123	7.543876	1.872189	5.912680	-0.459088	0.002623	0.072944	-0.441681	-0.409028	-0.501462	-0.785707	-0.289921	0.395759	-0.376809	0	0
8124	7.047947	1.971661	5.921031	-0.537116	0.067748	0.062150	-0.442509	-0.403591	-0.506002	-0.787326	-0.285164	0.397442	-0.375286	0	0
8125	6.859189	2.084455	5.794890	-0.528752	0.185669	0.067307	-0.440494	-0.396607	-0.512578	-0.789364	-0.279977	0.398139	-0.374170	0	0
8126	7.241301	2.122493	5.808898	-0.543163	0.231111	0.050563	-0.440175	-0.390770	-0.518979	-0.791640	-0.274587	0.398497	-0.372971	0	0
8127	7.730029	1.956274	5.930485	-0.554801	-0.068303	0.060548	-0.439592	-0.385798	-0.522832	-0.792711	-0.270148	0.401253	-0.370977	0	0
8128	7.466623	1.693774	6.317309	-0.603677	-0.066932	0.104223	-0.438153	-0.378643	-0.528267	-0.793710	-0.265156	0.404314	-0.369116	0	0
8129	7.981514	1.956913	6.606655	-0.682998	0.058019	0.128520	-0.437717	-0.369539	-0.532985	-0.795321	-0.258937	0.406688	-0.367452	0	0
8130	7.959710	1.993096	6.613998	-0.682822	0.068917	0.140800	-0.438248	-0.361624	-0.540231	-0.796869	-0.252643	0.409021	-0.365887	0	0
8131	7.952568	1.843528	7.030113	-0.719498	0.185432	0.226514	-0.441362	-0.350962	-0.544189	-0.798653	-0.245238	0.410714	-0.365139	0	0
8132	8.276789	1.722825	7.059098	-0.740892	0.118479	0.358162	-0.439925	-0.339979	-0.550914	-0.799656	-0.237378	0.413354	-0.365158	0	0
8133	8.100241	1.699472	7.151770	-0.787846	-0.026308	0.350325	-0.439633	-0.328955	-0.556063	-0.800169	-0.229656	0.417232	-0.364561	0	0
8134	8.131674	1.681802	7.476132	-0.837412	0.086676	0.431662	-0.441465	-0.313325	-0.562896	-0.800879	-0.220797	0.420583	-0.364625	0	0
8135	8.473099	1.286696	7.522046	-0.844322	-0.053088	0.385227	-0.443867	-0.299444	-0.568580	-0.801143	-0.212537	0.424889	-0.363960	0	0
8136	8.330603	1.075308	7.576153	-0.920809	-0.179530	0.305291	-0.449256	-0.285633	-0.572656	-0.801220	-0.204476	0.430326	-0.362016	0	0
8137	8.446757	1.026426	7.464747	-0.990719	-0.199873	0.255124	-0.453380	-0.272279	-0.575478	-0.801482	-0.196089	0.435978	-0.359304	0	0
8138	8.732316	0.876453	7.407485	-0.964193	-0.490530	0.226579	-0.456526	-0.259222	-0.576615	-0.800402	-0.189094	0.443811	-0.355854	0	0
8139	8.773726	0.600849	7.193426	-0.944908	-0.787467	0.195354	-0.465644	-0.244539	-0.575255	-0.798001	-0.183389	0.453773	-0.351644	0	0
8140	8.107008	-0.163415	6.314144	-0.855256	-0.811815	0.156792	-0.477037	-0.233920	-0.571292	-0.795308	-0.178665	0.463533	-0.347421	0	0
8141	7.834306	-0.715428	5.624153	-0.793741	-0.554663	0.088024	-0.484756	-0.222188	-0.566827	-0.793875	-0.173798	0.470798	-0.343374	0	0
8142	8.033075	-1.051650	4.416025	-0.801127	-0.448567	0.014104	-0.489626	-0.212304	-0.563817	-0.793102	-0.168878	0.477134	-0.338840	0	0
8143	8.139750	-1.309200	4.458732	-0.908785	-0.370612	-0.075827	-0.494751	-0.201860	-0.564344	-0.793149	-0.163213	0.482964	-0.333201	0	0
8144	8.342885	-1.289368	4.630340	-0.921869	-0.363275	-0.110962	-0.497045	-0.193093	-0.564203	-0.793256	-0.157612	0.488731	-0.327177	0	0
8145	8.415477	-1.288985	4.249933	-0.704999	-0.519300	-0.004046	-0.502612	-0.183649	-0.562312	-0.791871	-0.153664	0.495096	-0.322811	0	0
8146	8.430166	-1.405801	3.528636	-0.913258	-0.189278	-0.293698	-0.501365	-0.174808	-0.562371	-0.793274	-0.148464	0.499087	-0.315575	0	0
8147	8.495157	-1.120106	3.864528	-0.677026	0.242567	-0.295381	-0.499658	-0.169259	-0.565396	-0.796453	-0.143728	0.498813	-0.310146	0	0
8148	8.841104	-1.140749	3.212861	-0.463279	0.257170	-0.088643	-0.498944	-0.165306	-0.567548	-0.798689	-0.139655	0.498086	-0.307412	0	0
8149	8.972134	-1.566841	3.260337	-0.330202	0.301485	0.041391	-0.495253	-0.158917	-0.571175	-0.800568	-0.135814	0.496717	-0.306458	0	0
8150	9.465740	-1.773971	3.386730	-0.395778	0.283727	-0.148332	-0.489694	-0.157604	-0.576086	-0.802983	-0.132484	0.495471	-0.303603	0	0
8151	9.540490	-1.556709	3.523051	-0.515289	0.150332	-0.315125	-0.482453	-0.152626	-0.580473	-0.805399	-0.129379	0.495378	-0.298654	0	0
8152	9.320017	-1.180861	3.512334	-0.449834	-0.004362	-0.162864	-0.484148	-0.149210	-0.582159	-0.806460	-0.126546	0.496560	-0.295021	0	0
8153	9.818434	-1.404639	4.158031	-0.407748	-0.042816	-0.094319	-0.483169	-0.145388	-0.582192	-0.807078	-0.123783	0.497965	-0.292119	0	0
8154	9.547757	-1.614108	4.078434	-0.395185	-0.217172	-0.179246	-0.484606	-0.141210	-0.581195	-0.807022	-0.122091	0.500664	-0.288349	0	0
8155	9.301187	-1.748577	4.077941	-0.369981	-0.337211	-0.330889	-0.487737	-0.139507	-0.579877	-0.806766	-0.121662	0.504023	-0.283351	0	0
8156	9.088341	-1.748151	4.101134	-0.413782	-0.324129	-0.345059	-0.490035	-0.137506	-0.576733	-0.806619	-0.120952	0.507400	-0.277997	0	0
8157	8.732991	-1.956427	4.233731	-0.395369	-0.157242	-0.291768	-0.489916	-0.136890	-0.574190	-0.807139	-0.119606	0.509393	-0.273387	0	0
8158	8.716186	-2.083845	4.265213	-0.335565	0.011952	-0.308552	-0.489500	-0.134975	-0.573922	-0.808456	-0.118408	0.509858	-0.269115	0	0
8159	8.836965	-1.900376	3.920369	-0.313244	-0.078133	-0.385547	-0.489758	-0.136915	-0.576174	-0.809494	-0.117973	0.510856	-0.264250	0	0
8160	8.551442	-1.775146	3.845416	-0.316763	-0.237800	-0.422183	-0.491196	-0.134797	-0.574319	-0.809775	-0.118164	0.513129	-0.258845	0	0
8161	8.251500	-1.746003	3.809115	-0.297205	-0.329566	-0.392182	-0.493176	-0.138586	-0.573138	-0.809472	-0.118539	0.516083	-0.253697	0	0
8162	7.956272	-1.582674	3.647648	-0.350605	-0.202038	-0.359094	-0.495180	-0.140138	-0.569984	-0.809762	-0.118039	0.518191	-0.248656	0	0
8163	7.874002	-1.566942	3.879047	-0.407774	-0.062699	-0.345374	-0.493643	-0.135727	-0.569179	-0.810801	-0.116595	0.519286	-0.243618	0	0
8164	7.811140	-1.581828	3.773730	-0.386173	0.080516	-0.316552	-0.492086	-0.134286	-0.569635	-0.812448	-0.114882	0.519215	-0.239052	0	0
8165	8.038505	-1.550886	3.291188	-0.313730	0.175171	-0.276985	-0.489947	-0.133760	-0.571654	-0.814405	-0.113261	0.518208	-0.235323	0	0
8166	8.367199	-1.301133	3.259731	-0.333908	0.090905	-0.292645	-0.484952	-0.131262	-0.577410	-0.815953	-0.111814	0.517932	-0.231224	0	0
8167	8.618490	-1.078288	3.599122	-0.399517	-0.198936	-0.277451	-0.485108	-0.129769	-0.576281	-0.816031	-0.110356	0.520154	-0.226618	0	0
8168	8.826385	-0.997279	3.967796	-0.434298	-0.354756	-0.326456	-0.486698	-0.128813	-0.572720	-0.815404	-0.109285	0.523677	-0.221214	0	0
8169	9.073101	-1.007349	3.951576	-0.481795	-0.294535	-0.392457	-0.489536	-0.128011	-0.572252	-0.815266	-0.107966	0.526696	-0.215119	0	0
8170	9.213291	-0.922735	4.061080	-0.594673	-0.182033	-0.463053	-0.490950	-0.125776	-0.573230	-0.815937	-0.105918	0.528958	-0.207923	0	0
8171	9.276070	-0.812298	4.017254	-0.567767	-0.197703	-0.498917	-0.490426	-0.122937	-0.569287	-0.816532	-0.104236	0.531200	-0.200589	0	0
8172	9.493666	-0.716925	3.895373	-0.583609	-0.321023	-0.515434	-0.492985	-0.120221	-0.568973	-0.816455	-0.102821	0.534450	-0.192852	0	0
8173	9.423244	-0.473759	4.352503	-0.673760	-0.489076	-0.615424	-0.494129	-0.121950	-0.566965	-0.815703	-0.101450	0.539075	-0.183670	0	0
8174	9.202802	-0.102005	4.007594	-0.621182	-0.614670	-0.518511	-0.499843	-0.118827	-0.562072	-0.813943	-0.100275	0.544689	-0.175373	0	0
8175	9.130264	-0.100945	3.719609	-0.692732	-0.552335	-0.415208	-0.504411	-0.117215	-0.558181	-0.812342	-0.097768	0.549951	-0.167615	0	0
8176	8.932040	-0.220337	3.858199	-0.804351	-0.271843	-0.301797	-0.508133	-0.112378	-0.555168	-0.812119	-0.093320	0.553202	-0.160382	0	0
8177	8.733731	-0.237259	3.787533	-0.961182	-0.038235	-0.311260	-0.507293	-0.103845	-0.557201	-0.813283	-0.087198	0.554730	-0.152451	0	0
8178	8.564335	-0.138843	3.680497	-1.058208	0.007005	-0.392263	-0.506021	-0.098127	-0.559087	-0.814801	-0.080727	0.555920	-0.143301	0	0
8179	8.588434	-0.033988	3.473468	-0.950712	-0.181755	-0.442627	-0.504347	-0.089298	-0.559436	-0.815166	-0.075602	0.558369	-0.134212	0	0
8180	8.830517	-0.214570	3.063118	-0.873110	-0.365725	-0.380803	-0.506640	-0.083476	-0.558291	-0.814261	-0.071072	0.562216	-0.125860	0	0
8181	8.987703	-0.199582	3.215832	-0.797162	-0.473420	-0.347129	-0.510210	-0.079832	-0.555983	-0.812579	-0.067031	0.566797	-0.118167	0	0
8182	9.152211	-0.217893	2.974216	-0.857375	-0.373138	-0.345641	-0.514065	-0.073384	-0.554532	-0.811414	-0.062436	0.570592	-0.110156	0	0
8183	9.163763	0.314793	3.098721	-1.024004	-0.166724	-0.476053	-0.515803	-0.066822	-0.552266	-0.811587	-0.056932	0.572736	-0.100296	0	0
8184	9.494610	0.824888	3.131952	-0.841502	-0.100200	-0.515930	-0.517226	-0.062074	-0.553254	-0.811974	-0.053130	0.574081	-0.091139	0	0
8185	9.990742	0.516285	3.188686	-0.672245	-0.196816	-0.264483	-0.515973	-0.058834	-0.551873	-0.811430	-0.049282	0.576134	-0.084978	0	0
8186	10.324926	0.090752	3.405381	-0.607389	-0.320797	-0.253738	-0.518416	-0.053440	-0.549591	-0.810079	-0.046062	0.579122	-0.079172	0	0
