# Supplementary material for: Identification of Haptic Based Guiding Using Hard Reins
Source: PLoS One. 2015 Jul 22;10(7):e0132020. doi: 10.1371/journal.pone.0132020 (PMC4511788; doi:10.1371/journal.pone.0132020)
Supplement: S1 File — (ZIP) [file pone.0132020.s001.zip › MotionData1/Subject1/T20/gh20.txt]

// Start Time: 0
// Sample rate: 50.0Hz
// Scenario: 4.0
// Firmware Version: 2.6.1
Counter	Acc_X	Acc_Y	Acc_Z	Gyr_X	Gyr_Y	Gyr_Z	Mag_X	Mag_Y	Mag_Z	Quat_w	Quat_x	Quat_y	Quat_z	AnalogIn_1	AnalogIn_2
6921	2.199175	-0.598407	9.498246	-0.048360	0.008733	0.013608	-0.176201	0.442136	-0.715880	-0.942732	0.068975	0.095567	0.312035	0	0
6922	2.201545	-0.607745	9.596654	-0.080620	-0.004431	0.017726	-0.176738	0.443517	-0.715337	-0.942720	0.069781	0.095410	0.311939	0	0
6923	2.170116	-0.612369	9.577645	-0.114544	0.022716	0.009656	-0.177404	0.446969	-0.718812	-0.942707	0.070829	0.094924	0.311893	0	0
6924	2.155372	-0.646126	9.512495	-0.103832	0.001736	0.010538	-0.176494	0.449584	-0.719581	-0.942657	0.071828	0.094640	0.311900	0	0
6925	2.193643	-0.699135	9.578849	-0.085985	-0.005298	0.016787	-0.178342	0.450283	-0.719807	-0.942658	0.072699	0.094501	0.311738	0	0
6926	2.213123	-0.675352	9.540501	-0.044740	0.000004	0.000364	-0.178350	0.451386	-0.719275	-0.942617	0.073137	0.094424	0.311783	0	0
6927	2.229957	-0.685091	9.545050	-0.003595	-0.004369	0.001522	-0.178094	0.452073	-0.718229	-0.942631	0.073211	0.094544	0.311688	0	0
6928	2.266215	-0.680505	9.564016	0.026043	-0.014809	-0.026507	-0.178078	0.450006	-0.719293	-0.942546	0.073001	0.094848	0.311901	0	0
6929	2.324029	-0.700192	9.565695	0.048393	-0.014829	-0.022841	-0.179397	0.450289	-0.719270	-0.942511	0.072594	0.095246	0.311978	0	0
6930	2.353041	-0.695579	9.575110	0.033161	-0.019226	-0.019451	-0.179394	0.448909	-0.717980	-0.942446	0.072338	0.095608	0.312124	0	0
6931	2.367482	-0.702842	9.596533	0.012598	-0.005241	-0.019557	-0.178063	0.447111	-0.719061	-0.942405	0.072241	0.095803	0.312211	0	0
6932	2.333694	-0.700187	9.592048	0.010824	-0.012218	-0.024871	-0.179123	0.448357	-0.719293	-0.942314	0.072169	0.096034	0.312430	0	0
6933	2.343346	-0.700336	9.567929	0.025160	-0.022695	-0.031857	-0.180040	0.446155	-0.717085	-0.942227	0.071996	0.096441	0.312609	0	0
6934	2.367625	-0.681342	9.548712	0.048424	-0.008703	-0.027233	-0.179514	0.446566	-0.717611	-0.942158	0.071556	0.096758	0.312820	0	0
6935	2.362836	-0.674221	9.505575	0.052003	-0.015690	-0.028110	-0.179513	0.446014	-0.716834	-0.942107	0.071112	0.097182	0.312942	0	0
6936	2.365239	-0.674387	9.457486	0.077068	-0.019167	-0.030583	-0.178981	0.444633	-0.716074	-0.942036	0.070432	0.097689	0.313152	0	0
6937	2.374799	-0.686635	9.409197	0.091406	-0.003409	-0.029545	-0.179364	0.442015	-0.715312	-0.942019	0.069578	0.098123	0.313259	0	0
6938	2.374836	-0.681796	9.418865	0.102170	0.006225	-0.032955	-0.179359	0.441326	-0.715580	-0.941979	0.068581	0.098470	0.313490	0	0
6939	2.358106	-0.657612	9.419288	0.089645	0.000105	-0.034821	-0.179615	0.440225	-0.715847	-0.941945	0.067728	0.098870	0.313650	0	0
6940	2.367933	-0.635880	9.472326	0.068151	-0.005169	-0.033234	-0.179609	0.437880	-0.713655	-0.941867	0.067087	0.099219	0.313913	0	0
6941	2.394628	-0.619083	9.527565	0.053808	0.006164	-0.025373	-0.181982	0.437203	-0.712192	-0.941844	0.066563	0.099444	0.314023	0	0
6942	2.406670	-0.623936	9.544229	0.055583	0.012272	-0.020937	-0.180653	0.435542	-0.712750	-0.941810	0.065999	0.099580	0.314202	0	0
6943	2.406993	-0.580482	9.597598	0.050174	0.003496	-0.015714	-0.178947	0.434704	-0.709395	-0.941811	0.065528	0.099813	0.314223	0	0
6944	2.373542	-0.532012	9.632091	0.071609	-0.001761	-0.009389	-0.179078	0.434566	-0.709525	-0.941808	0.064869	0.100124	0.314269	0	0
6945	2.325059	-0.558106	9.627402	0.085977	0.001783	-0.019836	-0.178017	0.432630	-0.708387	-0.941817	0.064062	0.100489	0.314292	0	0
6946	2.218674	-0.576574	9.608881	0.118088	-0.010466	-0.001113	-0.179065	0.432361	-0.709677	-0.941859	0.063001	0.101023	0.314208	0	0
6947	2.153783	-0.530660	9.513836	0.112748	-0.017417	-0.006434	-0.178252	0.428773	-0.710116	-0.941906	0.062013	0.101642	0.314064	0	0
6948	2.209280	-0.535964	9.494070	0.089485	-0.019185	-0.006627	-0.179440	0.428089	-0.708280	-0.941904	0.061242	0.102173	0.314048	0	0
6949	2.269595	-0.541437	9.431001	0.073367	-0.017455	-0.001469	-0.180481	0.425613	-0.708028	-0.941941	0.060630	0.102665	0.313897	0	0
6950	2.271890	-0.558278	9.435594	0.058163	-0.024452	-0.005134	-0.179169	0.425881	-0.707003	-0.941917	0.060174	0.103146	0.313900	0	0
6951	2.286267	-0.575109	9.473729	0.060845	-0.003476	0.000240	-0.180602	0.423546	-0.707526	-0.941964	0.059639	0.103466	0.313754	0	0
6952	2.290966	-0.579742	9.502542	0.053716	0.003616	-0.009437	-0.180526	0.423073	-0.705831	-0.941950	0.059133	0.103670	0.313826	0	0
6953	2.334708	-0.541556	9.517023	0.055529	-0.005131	-0.017392	-0.180374	0.421972	-0.709886	-0.941936	0.058637	0.104000	0.313850	0	0
6954	2.368670	-0.517938	9.461725	0.046640	0.005387	-0.025353	-0.180109	0.420591	-0.708209	-0.941870	0.058175	0.104175	0.314077	0	0
6955	2.392809	-0.518215	9.432674	0.053750	0.000115	-0.015635	-0.180504	0.421421	-0.709498	-0.941866	0.057685	0.104450	0.314089	0	0
6956	2.431501	-0.511221	9.458858	0.033177	0.012338	-0.013989	-0.180111	0.419072	-0.705095	-0.941828	0.057341	0.104510	0.314244	0	0
6957	2.421777	-0.520722	9.473251	0.014434	0.024600	-0.021130	-0.179842	0.418382	-0.705627	-0.941809	0.057142	0.104435	0.314364	0	0
6958	2.383296	-0.498803	9.464223	-0.003476	0.026347	-0.016832	-0.178923	0.418928	-0.705505	-0.941755	0.057097	0.104249	0.314594	0	0
6959	2.349259	-0.532108	9.497780	-0.012458	0.024584	-0.010733	-0.178386	0.417823	-0.706567	-0.941752	0.057164	0.104085	0.314645	0	0
6960	2.349428	-0.508100	9.483634	-0.014252	0.019336	-0.010760	-0.177866	0.419199	-0.706822	-0.941702	0.057249	0.103927	0.314830	0	0
6961	2.335283	-0.459906	9.477100	-0.026812	0.022817	-0.002012	-0.179840	0.419348	-0.707573	-0.941717	0.057468	0.103730	0.314812	0	0
6962	2.330701	-0.426116	9.503965	-0.026775	0.015837	-0.012604	-0.179843	0.420037	-0.707827	-0.941645	0.057682	0.103566	0.315043	0	0
6963	2.325904	-0.421297	9.494449	-0.030405	0.012315	-0.002066	-0.178130	0.419890	-0.707724	-0.941646	0.057968	0.103456	0.315023	0	0
6964	2.316175	-0.430871	9.484809	-0.030419	0.019307	0.003247	-0.177345	0.421817	-0.709281	-0.941628	0.058221	0.103239	0.315101	0	0
6965	2.325969	-0.426279	9.479904	-0.023257	0.012224	0.004989	-0.177027	0.421184	-0.709167	-0.941655	0.058446	0.103148	0.315008	0	0
6966	2.369543	-0.412085	9.513338	-0.017011	0.008701	0.006773	-0.178606	0.420227	-0.708110	-0.941644	0.058610	0.103071	0.315036	0	0
6967	2.429907	-0.412572	9.508005	-0.031330	0.008679	0.007532	-0.177156	0.420081	-0.708134	-0.941671	0.058925	0.102987	0.314925	0	0
6968	2.413243	-0.378797	9.498923	-0.025101	0.008668	0.015520	-0.177423	0.420772	-0.708123	-0.941681	0.059175	0.102879	0.314882	0	0
6969	2.403830	-0.345006	9.513813	-0.028690	-0.010575	0.011909	-0.178470	0.420365	-0.709414	-0.941703	0.059529	0.102984	0.314716	0	0
6970	2.442193	-0.383732	9.532264	-0.023349	-0.010600	0.017215	-0.178484	0.422708	-0.709260	-0.941695	0.059826	0.103061	0.314658	0	0
6971	2.427737	-0.378837	9.522831	-0.012631	0.001640	0.025273	-0.177677	0.419671	-0.708912	-0.941781	0.060003	0.103093	0.314357	0	0
6972	2.413126	-0.395597	9.510748	-0.012587	-0.005326	0.013795	-0.177951	0.421189	-0.708632	-0.941780	0.060177	0.103157	0.314305	0	0
6973	2.422984	-0.369091	9.551825	-0.012526	0.001690	0.001486	-0.179932	0.422026	-0.708463	-0.941791	0.060327	0.103205	0.314228	0	0
6974	2.403529	-0.388181	9.551773	-0.028616	0.001701	-0.002154	-0.178757	0.423398	-0.707685	-0.941730	0.060616	0.103160	0.314370	0	0
6975	2.369651	-0.397596	9.532730	-0.019658	0.001721	-0.003843	-0.179283	0.423953	-0.708715	-0.941720	0.060826	0.103188	0.314350	0	0
6976	2.364888	-0.387967	9.523269	-0.005294	-0.010489	-0.017877	-0.179283	0.424505	-0.709752	-0.941614	0.060916	0.103342	0.314598	0	0
6977	2.379368	-0.388183	9.489495	0.012526	-0.003527	0.001660	-0.179016	0.424504	-0.710799	-0.941636	0.060843	0.103518	0.314490	0	0
6978	2.379204	-0.397588	9.518294	0.026848	-0.003433	-0.005243	-0.179066	0.424171	-0.710796	-0.941598	0.060621	0.103699	0.314586	0	0
6979	2.379362	-0.375898	9.532963	0.025055	-0.005187	-0.005258	-0.179860	0.424175	-0.709741	-0.941604	0.060427	0.103934	0.314528	0	0
6980	2.386679	-0.366275	9.552237	0.004557	0.002713	-0.021240	-0.180650	0.423489	-0.708954	-0.941507	0.060379	0.103996	0.314807	0	0
6981	2.384350	-0.354245	9.547588	0.005389	0.002682	-0.007132	-0.180376	0.421695	-0.708845	-0.941504	0.060341	0.104096	0.314792	0	0
6982	2.384046	-0.397464	9.571127	0.000020	-0.000819	-0.008956	-0.181174	0.421975	-0.707397	-0.941443	0.060358	0.104171	0.314944	0	0
6983	2.345410	-0.397191	9.561851	0.005394	0.008816	-0.007108	-0.180122	0.422382	-0.707278	-0.941446	0.060299	0.104213	0.314932	0	0
6984	2.352689	-0.392423	9.566649	0.019679	-0.001692	-0.003518	-0.180634	0.420318	-0.708203	-0.941417	0.060139	0.104356	0.315004	0	0
6985	2.367082	-0.406872	9.597602	0.025973	-0.008678	-0.013198	-0.178533	0.420857	-0.707057	-0.941395	0.059933	0.104631	0.315017	0	0
6986	2.369322	-0.430964	9.590096	0.043801	-0.006957	0.001912	-0.181168	0.421975	-0.708961	-0.941385	0.059570	0.104894	0.315028	0	0
6987	2.335454	-0.440261	9.609508	0.044722	0.008803	0.000221	-0.181965	0.421979	-0.707254	-0.941435	0.059146	0.105055	0.314906	0	0
6988	2.321067	-0.425746	9.600185	0.033959	-0.000827	0.003640	-0.181043	0.419627	-0.703120	-0.941435	0.058857	0.105230	0.314901	0	0
6989	2.340464	-0.413945	9.576120	0.046449	-0.012211	0.008974	-0.179987	0.419484	-0.703398	-0.941491	0.058491	0.105589	0.314682	0	0
6990	2.350277	-0.406925	9.578453	0.057216	-0.010538	0.007250	-0.181903	0.418036	-0.703260	-0.941506	0.058017	0.105927	0.314612	0	0
6991	2.369484	-0.421588	9.551682	0.043788	-0.015793	0.008006	-0.181238	0.418034	-0.705094	-0.941553	0.057686	0.106311	0.314402	0	0
6992	2.350203	-0.416612	9.556712	0.051824	-0.018417	0.010706	-0.182806	0.416389	-0.706130	-0.941567	0.057291	0.106704	0.314297	0	0
6993	2.338021	-0.431022	9.532619	0.048183	-0.019317	0.024776	-0.182019	0.416384	-0.704969	-0.941666	0.056948	0.107125	0.313922	0	0
6994	2.383929	-0.426615	9.517854	0.050879	-0.017573	0.023027	-0.181092	0.415828	-0.705509	-0.941718	0.056573	0.107500	0.313703	0	0
6995	2.412657	-0.460587	9.493182	0.041012	-0.014094	0.030002	-0.183337	0.415977	-0.704171	-0.941833	0.056288	0.107847	0.313290	0	0
6996	2.446702	-0.427179	9.493272	0.042872	-0.015817	0.014145	-0.183077	0.415975	-0.703132	-0.941848	0.055976	0.108185	0.313186	0	0
6997	2.461255	-0.417716	9.478835	0.030322	-0.011464	0.021116	-0.184123	0.414464	-0.702870	-0.941931	0.055775	0.108479	0.312869	0	0
6998	2.480645	-0.408188	9.498004	0.012428	-0.015849	0.019203	-0.184258	0.413223	-0.700013	-0.941950	0.055754	0.108719	0.312734	0	0
6999	2.466584	-0.350190	9.551665	0.007930	-0.024612	0.020916	-0.184791	0.414880	-0.700901	-0.942005	0.055807	0.109068	0.312436	0	0
7000	2.413597	-0.332777	9.605196	-0.023404	-0.015879	0.026025	-0.185318	0.414607	-0.700374	-0.942021	0.056132	0.109193	0.312286	0	0
7001	2.415848	-0.356744	9.638547	-0.034164	-0.012401	0.031239	-0.186100	0.414613	-0.702839	-0.942098	0.056554	0.109289	0.311943	0	0
7002	2.442410	-0.359122	9.715198	-0.030635	-0.012445	0.040067	-0.186372	0.415441	-0.701914	-0.942161	0.056950	0.109350	0.311660	0	0
7003	2.461660	-0.368879	9.719726	-0.025228	-0.012430	0.031286	-0.186493	0.415443	-0.704910	-0.942243	0.057287	0.109474	0.311307	0	0
7004	2.495630	-0.347365	9.762939	-0.012693	-0.026429	0.024271	-0.188076	0.417107	-0.706955	-0.942252	0.057540	0.109733	0.311140	0	0
7005	2.558601	-0.321371	9.772308	0.017703	-0.031700	0.027984	-0.187676	0.416278	-0.707100	-0.942327	0.057528	0.110173	0.310760	0	0
7006	2.578271	-0.271117	9.739070	0.053456	-0.047451	0.032599	-0.189793	0.414356	-0.701222	-0.942382	0.057231	0.110831	0.310416	0	0
7007	2.617287	-0.216263	9.686491	0.087477	-0.045687	0.030210	-0.190850	0.414637	-0.700681	-0.942487	0.056604	0.111620	0.309929	0	0
7008	2.675293	-0.207257	9.633221	0.112459	-0.061465	0.042657	-0.191759	0.412023	-0.700172	-0.942589	0.055806	0.112588	0.309410	0	0
7009	2.733281	-0.202856	9.647191	0.132146	-0.054482	0.043690	-0.192815	0.411200	-0.698340	-0.942748	0.054800	0.113591	0.308740	0	0
7010	2.849333	-0.184360	9.699276	0.119662	-0.054506	0.032993	-0.193330	0.408721	-0.697574	-0.942833	0.053899	0.114522	0.308296	0	0
7011	2.974620	-0.223781	9.712161	0.098158	-0.054565	0.038958	-0.195301	0.407077	-0.696258	-0.942953	0.053211	0.115427	0.307708	0	0
7012	2.989299	-0.197423	9.717144	0.072213	-0.059823	0.036988	-0.197011	0.406397	-0.695978	-0.943019	0.052778	0.116260	0.307267	0	0
7013	3.008624	-0.195272	9.683356	0.083801	-0.065089	0.045861	-0.198727	0.405992	-0.694131	-0.943138	0.052269	0.117221	0.306624	0	0
7014	3.037614	-0.190923	9.606250	0.082040	-0.075565	0.038755	-0.199252	0.404615	-0.692573	-0.943198	0.051792	0.118232	0.306132	0	0
7015	3.114678	-0.218161	9.547592	0.103572	-0.072044	0.028323	-0.201755	0.404767	-0.692794	-0.943260	0.051103	0.119333	0.305628	0	0
7016	3.144050	-0.160855	9.485511	0.082098	-0.065057	0.032602	-0.200947	0.401454	-0.692318	-0.943316	0.050584	0.120249	0.305183	0	0
7017	3.216898	-0.103743	9.471119	0.067798	-0.065073	0.029844	-0.202798	0.401739	-0.690723	-0.943369	0.050219	0.121179	0.304711	0	0
7018	3.216909	-0.101411	9.447113	0.019462	-0.047606	0.040130	-0.202798	0.402153	-0.691501	-0.943436	0.050246	0.121736	0.304276	0	0
7019	3.192864	-0.084621	9.370606	0.011366	-0.045864	0.052426	-0.206223	0.401619	-0.690672	-0.943550	0.050387	0.122308	0.303669	0	0
7020	3.221852	-0.082494	9.353558	-0.002050	-0.044122	0.052327	-0.206100	0.402721	-0.689881	-0.943650	0.050621	0.122760	0.303138	0	0
7021	3.258357	-0.044171	9.394540	-0.012885	-0.054686	0.069829	-0.207699	0.404106	-0.686976	-0.943790	0.051044	0.123339	0.302394	0	0
7022	3.275149	-0.058822	9.365387	-0.009312	-0.037201	0.076960	-0.208488	0.404111	-0.687225	-0.943971	0.051355	0.123692	0.301633	0	0
7023	3.120192	-0.115453	9.327620	-0.023633	-0.031908	0.080435	-0.209157	0.405355	-0.686290	-0.944163	0.051827	0.124022	0.300814	0	0
7024	2.985242	-0.076001	9.300398	-0.002139	-0.019609	0.080686	-0.210742	0.406466	-0.686906	-0.944379	0.052021	0.124228	0.300014	0	0
7025	2.888395	-0.113581	9.348867	-0.003938	-0.033582	0.077118	-0.211681	0.408401	-0.685439	-0.944568	0.052308	0.124637	0.299201	0	0
7026	2.931939	-0.104154	9.396667	0.022888	-0.040598	0.077276	-0.211147	0.407847	-0.686496	-0.944761	0.052324	0.125118	0.298386	0	0
7027	3.000320	0.001334	9.459776	0.051523	-0.042369	0.074834	-0.213648	0.406895	-0.685424	-0.944959	0.052109	0.125779	0.297519	0	0
7028	3.004611	-0.075521	9.506922	0.071228	-0.047606	0.067010	-0.214709	0.407313	-0.684101	-0.945136	0.051677	0.126475	0.296735	0	0
7029	3.018868	-0.109174	9.549671	0.123176	-0.061563	0.049703	-0.215512	0.407592	-0.680828	-0.945268	0.050810	0.127544	0.296005	0	0
7030	2.976422	0.030884	9.623748	0.133899	-0.086053	0.044445	-0.217478	0.405534	-0.680427	-0.945359	0.049869	0.128801	0.295330	0	0
7031	2.966431	-0.012612	9.532007	0.185872	-0.087730	0.028953	-0.217857	0.402641	-0.680189	-0.945422	0.048457	0.130313	0.294699	0	0
7032	2.995333	-0.018119	9.377882	0.253974	-0.101634	0.006482	-0.218897	0.398786	-0.677866	-0.945432	0.046377	0.132090	0.294210	0	0
7033	2.932179	-0.072681	9.464319	0.296923	-0.101614	0.003276	-0.220215	0.396171	-0.673180	-0.945440	0.043922	0.134072	0.293664	0	0
7034	2.519793	-0.323191	9.078063	0.327513	-0.047121	-0.008559	-0.222567	0.391634	-0.671364	-0.945492	0.040967	0.135553	0.293244	0	0
7035	2.211458	-1.465794	5.885591	-0.153043	0.219574	-0.027027	-0.222313	0.392321	-0.669667	-0.945642	0.041804	0.133191	0.293723	0	0
7036	2.534837	-0.206749	7.867998	-0.552414	0.044000	-0.056010	-0.217971	0.396436	-0.675036	-0.945295	0.046837	0.131245	0.294956	0	0
7037	3.145654	-0.606342	9.316950	-0.659837	0.178217	-0.046912	-0.216303	0.406906	-0.679389	-0.945056	0.052567	0.127788	0.296271	0	0
7038	3.214493	-0.438203	9.419229	-0.452189	0.103072	-0.086193	-0.213309	0.414886	-0.682222	-0.944686	0.056438	0.125588	0.297675	0	0
7039	3.014034	-0.109202	9.528083	-0.208722	0.139946	-0.098259	-0.211347	0.420669	-0.687930	-0.944445	0.057953	0.123857	0.298873	0	0
7040	2.902107	0.117056	9.298528	-0.121084	0.108528	-0.089718	-0.208984	0.421896	-0.687562	-0.944243	0.058675	0.122591	0.299890	0	0
7041	3.102369	0.104883	8.974615	-0.162213	0.101526	-0.089218	-0.207280	0.424231	-0.688999	-0.944000	0.059869	0.121357	0.300920	0	0
7042	3.272816	0.278992	9.715369	-0.175069	0.039981	-0.054319	-0.206372	0.427122	-0.689766	-0.943784	0.061347	0.120555	0.301620	0	0
7043	3.112096	0.074896	10.204686	-0.159005	0.083664	-0.046999	-0.202429	0.428754	-0.689679	-0.943642	0.062604	0.119475	0.302236	0	0
7044	2.922464	-0.093055	9.855910	-0.048037	0.157265	-0.021221	-0.198743	0.430114	-0.691285	-0.943743	0.062568	0.117929	0.302535	0	0
7045	2.733277	-0.211698	9.901841	0.020005	0.173096	-0.027685	-0.197682	0.429281	-0.692091	-0.943873	0.061879	0.116533	0.302810	0	0
7046	2.510832	-0.266332	10.345344	0.091473	0.176557	-0.014770	-0.195824	0.428722	-0.695123	-0.944097	0.060475	0.115222	0.302899	0	0
7047	2.371486	-0.124968	9.026345	-0.063856	0.288849	-0.022445	-0.190808	0.427316	-0.695604	-0.944320	0.060224	0.112471	0.303287	0	0
7048	2.367762	-0.666500	9.683468	0.053902	0.138230	-0.011682	-0.188059	0.428678	-0.692895	-0.944480	0.059293	0.111406	0.303366	0	0
7049	2.344021	-0.599908	9.376813	0.034359	0.232781	-0.006167	-0.184899	0.430041	-0.694884	-0.944740	0.058304	0.109470	0.303452	0	0
7050	2.094251	-0.412469	9.472449	0.261525	0.185629	-0.000165	-0.181976	0.425475	-0.694452	-0.945098	0.055280	0.108579	0.303225	0	0
7051	2.009452	-0.102672	9.101825	0.469163	0.219012	0.008615	-0.179318	0.422291	-0.695827	-0.945612	0.050231	0.108076	0.302678	0	0
7052	2.040598	0.208960	8.840774	0.684714	0.142104	0.012611	-0.178895	0.415119	-0.691995	-0.946128	0.043351	0.108866	0.301846	0	0
7053	2.180546	0.180310	9.267027	0.877076	0.068602	-0.019795	-0.176736	0.402421	-0.685897	-0.946491	0.034850	0.111018	0.301023	0	0
7054	2.398090	0.203366	9.496134	1.032722	0.052788	-0.022308	-0.174302	0.386965	-0.678528	-0.946797	0.024902	0.113701	0.300044	0	0
7055	2.625300	0.230834	9.619462	1.089999	0.033488	-0.034362	-0.174756	0.369180	-0.670356	-0.946952	0.014470	0.116808	0.299046	0	0
7056	2.614517	0.413498	9.549556	1.034592	0.038762	-0.044398	-0.175196	0.350294	-0.664280	-0.946970	0.004516	0.119610	0.298198	0	0
7057	2.518528	0.496146	9.589787	0.862655	0.012427	-0.020148	-0.173821	0.336360	-0.657661	-0.946931	-0.003681	0.122217	0.297271	0	0
7058	2.441223	0.498480	9.369376	0.603312	0.022972	-0.039594	-0.172725	0.326978	-0.654382	-0.946808	-0.009498	0.123866	0.296852	0	0
7059	2.334880	0.489301	9.242812	0.349213	0.008966	-0.041464	-0.171260	0.321729	-0.650286	-0.946660	-0.012840	0.124971	0.296735	0	0
7060	2.331933	0.410384	9.383726	0.112989	0.001882	-0.044992	-0.170989	0.319384	-0.648749	-0.946519	-0.013959	0.125361	0.296972	0	0
7061	2.298676	0.487569	9.370481	-0.015905	0.022815	-0.026444	-0.170720	0.316761	-0.645912	-0.946474	-0.013855	0.125253	0.297165	0	0
7062	2.084130	0.537470	9.411358	-0.108995	0.040313	-0.013767	-0.169685	0.319788	-0.645637	-0.946502	-0.012948	0.124625	0.297381	0	0
7063	2.024653	0.665121	9.317206	-0.153738	0.092788	0.006410	-0.167974	0.321573	-0.648121	-0.946658	-0.011701	0.123446	0.297426	0	0
7064	2.034867	0.744253	9.265155	-0.123325	0.092794	0.010170	-0.166668	0.324185	-0.649028	-0.946819	-0.010784	0.122280	0.297430	0	0
7065	2.184978	0.791933	9.509546	-0.059010	0.097047	0.028237	-0.166419	0.326527	-0.648747	-0.947032	-0.010420	0.121343	0.297150	0	0
7066	2.578541	0.779880	9.717505	0.040206	0.047037	0.029535	-0.164304	0.326517	-0.650865	-0.947174	-0.010891	0.121098	0.296779	0	0
7067	2.778563	0.729651	9.532549	0.169924	0.047033	0.038344	-0.164037	0.325964	-0.650874	-0.947329	-0.012526	0.121319	0.296130	0	0
7068	2.729970	0.702221	9.090442	0.251361	0.050642	0.047781	-0.164155	0.321552	-0.647788	-0.947500	-0.014987	0.121667	0.295325	0	0
7069	2.429808	0.614171	8.632985	0.262995	0.080533	0.068323	-0.164805	0.319073	-0.646109	-0.947760	-0.017555	0.121854	0.294270	0	0
7070	2.185628	0.914026	8.537600	0.182406	0.085801	0.088159	-0.163876	0.316309	-0.643543	-0.948092	-0.019416	0.121672	0.293155	0	0
7071	2.180940	0.920174	8.963099	0.096289	0.100466	0.129874	-0.164647	0.313281	-0.644083	-0.948579	-0.020386	0.121190	0.291712	0	0
7072	2.360824	1.073938	9.367072	0.007532	0.131710	0.168080	-0.163599	0.314240	-0.644089	-0.949228	-0.020626	0.120077	0.290038	0	0
7073	2.496216	1.092577	9.515124	-0.068495	0.169240	0.169384	-0.163353	0.318376	-0.645877	-0.949937	-0.020183	0.118471	0.288403	0	0
7074	2.549549	1.116697	9.673560	-0.149978	0.177015	0.181140	-0.161918	0.320711	-0.645485	-0.950698	-0.019043	0.116473	0.286782	0	0
7075	2.328262	1.238633	9.657645	-0.206370	0.177925	0.187874	-0.159826	0.324974	-0.648211	-0.951482	-0.017294	0.114391	0.285127	0	0
7076	2.028675	1.225649	9.366876	-0.227797	0.148345	0.177130	-0.160108	0.331044	-0.652839	-0.952194	-0.015336	0.112439	0.283635	0	0
7077	2.035889	0.875254	9.634360	-0.189447	0.094049	0.178896	-0.161191	0.337806	-0.655492	-0.952837	-0.013525	0.111197	0.282054	0	0
7078	2.066393	0.741283	9.947392	-0.109838	0.099255	0.175927	-0.160133	0.339181	-0.658883	-0.953458	-0.012552	0.110044	0.280446	0	0
7079	2.088356	0.761485	10.317546	-0.038287	0.078213	0.165787	-0.160811	0.341941	-0.658064	-0.954017	-0.012151	0.109373	0.278822	0	0
7080	1.759113	0.980638	10.356552	-0.020420	0.081785	0.173123	-0.160289	0.344007	-0.660006	-0.954592	-0.011985	0.108635	0.277145	0	0
7081	1.483058	1.208952	10.380785	-0.018586	0.088873	0.166241	-0.161756	0.345392	-0.656973	-0.955155	-0.011814	0.107908	0.275491	0	0
7082	1.415273	1.185385	10.366679	-0.025722	0.055679	0.151986	-0.161367	0.346906	-0.657876	-0.955637	-0.011548	0.107402	0.274026	0	0
7083	1.515871	1.082453	9.996920	-0.063228	0.046991	0.142827	-0.161264	0.350074	-0.654718	-0.956091	-0.010877	0.106940	0.272646	0	0
7084	1.643153	0.993993	9.708810	-0.102457	0.026075	0.113336	-0.162329	0.352286	-0.655071	-0.956437	-0.009837	0.106502	0.271640	0	0
7085	1.702285	0.824823	9.595802	-0.157888	-0.014134	0.094233	-0.163659	0.355327	-0.656585	-0.956699	-0.008154	0.106356	0.270830	0	0
7086	1.769481	0.768771	9.527285	-0.168528	-0.019342	0.072958	-0.163146	0.359875	-0.659936	-0.956887	-0.006402	0.106169	0.270286	0	0
7087	1.721316	0.792649	9.347726	-0.166592	-0.022723	0.044786	-0.163679	0.361671	-0.661214	-0.957000	-0.004671	0.106074	0.269957	0	0
7088	1.697948	0.901105	9.361191	-0.184335	-0.029643	0.009413	-0.164864	0.364989	-0.666767	-0.957001	-0.002807	0.105938	0.270035	0	0
7089	1.833302	0.919281	9.357829	-0.228969	-0.038385	-0.015653	-0.165800	0.368027	-0.667766	-0.956929	-0.000511	0.105818	0.270349	0	0
7090	1.951157	0.860052	9.166268	-0.255715	-0.038348	-0.031752	-0.165155	0.370505	-0.668011	-0.956801	0.002016	0.105570	0.270892	0	0
7091	2.064913	0.897588	9.146492	-0.275339	-0.047097	-0.046933	-0.165027	0.370228	-0.666322	-0.956623	0.004738	0.105406	0.271550	0	0
7092	2.190952	0.955136	9.410432	-0.273502	-0.026164	-0.058331	-0.164778	0.374639	-0.669540	-0.956423	0.007373	0.104993	0.272356	0	0
7093	2.318705	0.916314	9.625182	-0.251996	-0.022712	-0.070549	-0.164548	0.381945	-0.671948	-0.956193	0.009771	0.104660	0.273213	0	0
7094	2.537640	0.790769	10.028010	-0.196618	-0.010625	-0.057866	-0.164295	0.385530	-0.674783	-0.956003	0.011630	0.104305	0.273939	0	0
7095	2.533164	0.839019	10.064654	-0.080129	0.029712	-0.085058	-0.162721	0.387176	-0.675573	-0.955800	0.012220	0.103945	0.274759	0	0
7096	2.420220	0.577780	10.079448	-0.051438	0.033287	-0.098954	-0.163002	0.389658	-0.674632	-0.955558	0.012526	0.103574	0.275724	0	0
7097	2.293929	0.475438	10.110604	0.002253	0.044708	-0.098505	-0.163144	0.390899	-0.673705	-0.955342	0.012272	0.103300	0.276588	0	0
7098	2.215941	0.383839	9.845859	0.025716	0.057997	-0.131760	-0.159174	0.388535	-0.675222	-0.955044	0.011739	0.102909	0.277781	0	0
7099	2.157892	0.367721	9.932693	-0.045017	0.070199	-0.119883	-0.158513	0.388393	-0.675494	-0.954786	0.011844	0.102263	0.278900	0	0
7100	2.074798	0.244240	9.453731	-0.036728	0.097528	-0.151435	-0.156930	0.388385	-0.676300	-0.954463	0.011776	0.101323	0.280349	0	0
7101	2.021005	0.146464	9.590059	-0.083208	0.061688	-0.176583	-0.150483	0.389177	-0.675087	-0.954028	0.012217	0.100657	0.282045	0	0
7102	1.928678	0.054586	9.983945	-0.079589	0.070425	-0.194148	-0.148760	0.388893	-0.677722	-0.953546	0.012590	0.099860	0.283935	0	0
7103	1.880349	0.043526	10.176500	-0.054444	0.105441	-0.209691	-0.146002	0.389705	-0.676844	-0.953057	0.012604	0.098861	0.285921	0	0
7104	1.784960	0.212524	10.140813	-0.063363	0.101109	-0.214995	-0.143357	0.389416	-0.679233	-0.952537	0.012714	0.097818	0.287998	0	0
7105	1.723150	0.354359	9.960324	-0.113298	0.124833	-0.239894	-0.137684	0.388559	-0.680370	-0.951961	0.013200	0.096464	0.290328	0	0
7106	1.609480	0.339832	9.639093	-0.174093	0.128419	-0.240286	-0.136104	0.390206	-0.682723	-0.951367	0.014261	0.094843	0.292750	0	0
7107	1.596918	0.281278	9.335710	-0.193734	0.114496	-0.245768	-0.131898	0.392665	-0.684066	-0.950736	0.015533	0.093347	0.295206	0	0
7108	1.534057	0.276386	9.148737	-0.197382	0.102264	-0.229075	-0.129401	0.394168	-0.685001	-0.950126	0.016903	0.091903	0.297537	0	0
7109	1.461349	0.236345	9.240231	-0.201073	0.077731	-0.214199	-0.126249	0.397185	-0.687104	-0.949536	0.018378	0.090725	0.299688	0	0
7110	1.385492	0.090776	9.421864	-0.167263	0.088135	-0.175154	-0.123086	0.398272	-0.689488	-0.949063	0.019552	0.089494	0.301476	0	0
7111	1.285223	-0.095169	9.708989	-0.103053	0.079293	-0.140367	-0.121494	0.397851	-0.691862	-0.948704	0.020157	0.088575	0.302835	0	0
7112	1.148984	-0.247070	10.025657	-0.009207	0.095002	-0.122881	-0.117280	0.398242	-0.692182	-0.948417	0.019858	0.087745	0.303992	0	0
7113	1.005915	-0.336792	10.208511	0.048924	0.107263	-0.118868	-0.115576	0.398921	-0.690898	-0.948175	0.018956	0.087008	0.305016	0	0
7114	1.042220	-0.325050	10.208333	0.052412	0.093216	-0.103041	-0.113466	0.398082	-0.690287	-0.947948	0.018096	0.086378	0.305950	0	0
7115	1.134002	-0.310063	9.837603	-0.015486	0.096775	-0.114113	-0.112274	0.397249	-0.690704	-0.947696	0.017843	0.085535	0.306981	0	0
7116	1.376246	-0.192628	9.531641	-0.079957	0.031998	-0.113097	-0.109379	0.398061	-0.691001	-0.947358	0.018418	0.085081	0.308116	0	0
7117	1.461406	-0.438749	9.489623	-0.167652	0.028461	-0.112061	-0.107011	0.399151	-0.692068	-0.947022	0.019826	0.084413	0.309243	0	0
7118	1.495332	-0.415572	9.290122	-0.223109	0.002242	-0.117849	-0.107277	0.400532	-0.693484	-0.946607	0.021845	0.083799	0.310542	0	0
7119	1.563147	-0.387239	9.289863	-0.251842	-0.039810	-0.107651	-0.105977	0.404937	-0.695937	-0.946198	0.024277	0.083514	0.311681	0	0
7120	1.596761	-0.411775	9.217191	-0.228523	-0.052014	-0.121637	-0.103888	0.408096	-0.695676	-0.945707	0.026513	0.083396	0.313018	0	0
7121	1.669178	-0.412606	9.130036	-0.210535	-0.043225	-0.137355	-0.107865	0.413495	-0.697257	-0.945200	0.028550	0.083279	0.314399	0	0
7122	1.765246	-0.485509	9.130773	-0.178365	-0.053756	-0.131916	-0.105762	0.414725	-0.697928	-0.944670	0.030311	0.083335	0.315808	0	0
7123	1.777704	-0.437001	9.294649	-0.178353	-0.057277	-0.139857	-0.106961	0.416799	-0.697629	-0.944141	0.032096	0.083454	0.317179	0	0
7124	1.833340	-0.423042	9.282312	-0.173909	-0.053808	-0.131895	-0.106456	0.420794	-0.697858	-0.943603	0.033814	0.083523	0.318581	0	0
7125	1.891239	-0.428511	9.214458	-0.148005	-0.080062	-0.128293	-0.105668	0.420927	-0.697347	-0.943092	0.035405	0.083951	0.319806	0	0
7126	1.990123	-0.448247	9.304704	-0.122971	-0.102840	-0.133516	-0.106994	0.424106	-0.700163	-0.942521	0.036796	0.084646	0.321148	0	0
7127	2.069631	-0.477336	9.433462	-0.108713	-0.090666	-0.121064	-0.107792	0.425075	-0.699620	-0.942030	0.038066	0.085300	0.322265	0	0
7128	2.079046	-0.515504	9.560318	-0.114180	-0.074125	-0.098147	-0.107676	0.426452	-0.697131	-0.941594	0.039312	0.085738	0.323271	0	0
7129	2.112867	-0.517755	9.696990	-0.117875	-0.067221	-0.074371	-0.109524	0.427841	-0.698393	-0.941264	0.040642	0.086126	0.323963	0	0
7130	2.069655	-0.477042	9.529598	-0.151971	-0.057626	-0.045482	-0.109800	0.429496	-0.697591	-0.940994	0.042235	0.086264	0.324507	0	0
7131	2.002036	-0.476631	9.491734	-0.171722	-0.082123	-0.036881	-0.110856	0.432261	-0.701457	-0.940744	0.044159	0.086604	0.324885	0	0
7132	2.049471	-0.597221	9.504357	-0.160981	-0.075135	-0.036817	-0.110996	0.433640	-0.701441	-0.940480	0.045900	0.086874	0.325337	0	0
7133	2.130788	-0.708353	9.550445	-0.124254	-0.083874	-0.050728	-0.112605	0.437370	-0.699425	-0.940197	0.047381	0.087393	0.325801	0	0
7134	2.207129	-0.843175	9.702048	-0.098319	-0.087411	-0.054130	-0.112353	0.439850	-0.700056	-0.939888	0.048558	0.087989	0.326359	0	0
7135	2.220443	-1.017864	10.026777	-0.044643	-0.069959	-0.057247	-0.114211	0.441376	-0.698709	-0.939631	0.049254	0.088643	0.326820	0	0
7136	2.287979	-1.034641	10.218267	0.034149	-0.026238	-0.061830	-0.114980	0.439038	-0.700937	-0.939418	0.048978	0.089101	0.327347	0	0
7137	2.193997	-0.655314	9.752388	0.084414	0.014164	-0.070013	-0.114453	0.438345	-0.699778	-0.939254	0.048186	0.089394	0.327854	0	0
7138	2.102988	-0.540127	9.434856	0.077329	-0.017208	-0.085981	-0.114972	0.437521	-0.700691	-0.938991	0.047453	0.089921	0.328571	0	0
7139	2.111308	-0.736534	9.723328	0.095255	-0.034714	-0.107111	-0.114178	0.436690	-0.700451	-0.938664	0.046692	0.090728	0.329392	0	0
7140	2.005793	-0.643412	10.018514	0.129290	0.012514	-0.108410	-0.111274	0.433915	-0.697655	-0.938378	0.045352	0.091158	0.330272	0	0
7141	1.924401	-0.546373	10.082818	0.088114	0.026495	-0.101567	-0.112313	0.430198	-0.695851	-0.938119	0.044464	0.091362	0.331073	0	0
7142	2.094072	-0.456367	10.060760	0.109701	0.012521	-0.129690	-0.112038	0.427577	-0.694839	-0.937749	0.043288	0.091736	0.332170	0	0
7143	2.232070	-0.404685	10.009693	0.113349	-0.001467	-0.147367	-0.110968	0.426746	-0.697991	-0.937319	0.042216	0.092307	0.333364	0	0
7144	2.153280	-0.261472	9.449642	0.147558	-0.004747	-0.177905	-0.109372	0.423014	-0.696227	-0.936785	0.040698	0.092990	0.334859	0	0
7145	2.168058	-0.214129	9.238567	0.204882	-0.059760	-0.201468	-0.109371	0.421911	-0.694805	-0.936147	0.038915	0.094436	0.336448	0	0
7146	2.105755	-0.155151	9.489728	0.267396	-0.081684	-0.188731	-0.108702	0.418321	-0.691853	-0.935535	0.036522	0.096246	0.337901	0	0
7147	1.816725	-0.060667	9.762480	0.273637	-0.062416	-0.184991	-0.108015	0.411699	-0.689061	-0.934958	0.034115	0.097939	0.339261	0	0
7148	1.599592	0.293201	10.095273	0.292353	-0.032717	-0.166993	-0.107325	0.405905	-0.688478	-0.934459	0.031343	0.099366	0.340486	0	0
7149	1.323598	0.524463	10.297385	0.199274	-0.009978	-0.158652	-0.107310	0.402182	-0.686690	-0.933984	0.029456	0.100295	0.341684	0	0
7150	1.411228	0.617980	10.427484	0.158076	-0.010058	-0.152794	-0.106640	0.398869	-0.684648	-0.933495	0.027877	0.101047	0.342929	0	0
7151	1.483466	0.588632	10.452960	0.163504	-0.000431	-0.164203	-0.106492	0.394455	-0.681826	-0.932992	0.026261	0.101754	0.344213	0	0
7152	1.331267	0.586661	10.206708	0.228024	-0.008151	-0.181333	-0.104366	0.390584	-0.680854	-0.932413	0.023994	0.102736	0.345653	0	0
7153	1.275583	0.583104	9.688030	0.358802	-0.027183	-0.205095	-0.102240	0.385746	-0.678067	-0.931774	0.020585	0.104363	0.347105	0	0
7154	1.086708	0.516573	9.472596	0.423248	-0.074280	-0.218846	-0.102743	0.379130	-0.674215	-0.931003	0.016691	0.106643	0.348687	0	0
7155	1.467725	0.446156	9.439659	0.439286	-0.139119	-0.222617	-0.102054	0.371542	-0.670390	-0.930160	0.012888	0.109581	0.350182	0	0
7156	1.935123	0.298161	9.426716	0.369581	-0.123486	-0.237337	-0.102523	0.359964	-0.668021	-0.929228	0.009642	0.112129	0.351951	0	0
7157	2.143132	0.344764	9.466313	0.258770	-0.111272	-0.264590	-0.102108	0.355687	-0.666506	-0.928211	0.007376	0.114175	0.354026	0	0
7158	1.979280	0.396292	9.381800	0.167611	-0.067465	-0.272083	-0.102617	0.351830	-0.665494	-0.927166	0.005771	0.115490	0.356360	0	0
7159	1.897085	0.386954	9.264639	0.089067	-0.074341	-0.313189	-0.100111	0.349195	-0.661909	-0.925985	0.004896	0.116590	0.359074	0	0
7160	2.057522	0.539290	9.152050	0.033790	-0.042811	-0.343452	-0.097727	0.347252	-0.662485	-0.924692	0.004357	0.117200	0.362201	0	0
7161	2.238020	0.786164	9.331177	0.017732	-0.049873	-0.359463	-0.095352	0.345860	-0.661362	-0.923348	0.004002	0.117817	0.365419	0	0
7162	2.263501	0.969096	9.441210	-0.000969	-0.034123	-0.376257	-0.092446	0.344880	-0.661937	-0.921921	0.003714	0.118219	0.368879	0	0
7163	2.153650	1.134123	9.643530	-0.057336	-0.009658	-0.373874	-0.090204	0.341557	-0.657181	-0.920544	0.003879	0.118187	0.372311	0	0
7164	2.192854	1.202237	9.994860	-0.071637	0.009517	-0.380964	-0.087296	0.340991	-0.659056	-0.919127	0.004074	0.117923	0.375876	0	0
7165	2.135458	1.279699	10.010665	-0.093155	0.023490	-0.366938	-0.084666	0.340976	-0.657792	-0.917788	0.004441	0.117446	0.379278	0	0
7166	2.091719	1.250333	9.734324	-0.110956	0.034955	-0.376706	-0.079895	0.339299	-0.663355	-0.916393	0.004905	0.116797	0.382830	0	0
7167	2.053149	1.264574	9.573797	-0.084094	0.014022	-0.382736	-0.077915	0.339565	-0.664947	-0.914957	0.005196	0.116437	0.386355	0	0
7168	2.125865	1.302533	9.588026	-0.032249	0.023604	-0.369121	-0.073969	0.339542	-0.663052	-0.913547	0.004992	0.116191	0.389751	0	0
7169	2.256967	1.398012	9.684126	-0.014436	0.027009	-0.352258	-0.071067	0.338009	-0.661807	-0.912224	0.004620	0.115977	0.392906	0	0
7170	2.299689	1.292059	9.752235	-0.001084	0.044445	-0.334511	-0.066311	0.336468	-0.663328	-0.910962	0.004088	0.115659	0.395923	0	0
7171	2.318485	1.219702	9.734418	0.031122	0.047949	-0.332521	-0.064052	0.333837	-0.664431	-0.909721	0.003236	0.115433	0.398838	0	0
7172	2.361909	1.218885	9.577818	0.031117	0.053203	-0.325462	-0.060755	0.332026	-0.662674	-0.908486	0.002386	0.115159	0.401728	0	0
7173	2.289347	1.206963	9.426898	0.058844	0.065490	-0.315500	-0.056662	0.331040	-0.663528	-0.907315	0.001228	0.114885	0.404449	0	0
7174	2.298737	1.170686	9.385543	0.085711	0.030540	-0.330420	-0.053483	0.328955	-0.665161	-0.906017	-0.000032	0.115035	0.407307	0	0
7175	2.317293	1.069057	9.232805	0.112452	0.039259	-0.302019	-0.049909	0.325627	-0.664727	-0.904852	-0.001554	0.115218	0.409835	0	0
7176	2.309682	1.016347	9.280332	0.105342	0.032283	-0.316205	-0.046343	0.321884	-0.661168	-0.903600	-0.002984	0.115429	0.412522	0	0
7177	2.122903	0.893220	9.439147	0.064091	0.044500	-0.297048	-0.043705	0.321180	-0.660955	-0.902444	-0.004081	0.115367	0.415052	0	0
7178	2.018163	0.759976	9.645205	0.027380	0.088200	-0.284821	-0.040006	0.318126	-0.658956	-0.901369	-0.005001	0.114750	0.417542	0	0
7179	1.991011	0.673937	9.755002	0.015729	0.100423	-0.280468	-0.034728	0.316995	-0.659829	-0.900334	-0.005869	0.113981	0.419968	0	0
7180	1.928645	0.734359	9.691345	-0.000320	0.144192	-0.277750	-0.031299	0.316287	-0.659627	-0.899339	-0.006767	0.112742	0.422412	0	0
7181	1.823049	0.833073	9.455462	-0.011095	0.138985	-0.263692	-0.027069	0.315715	-0.662955	-0.898405	-0.007532	0.111511	0.424708	0	0
7182	1.914836	0.841528	9.308165	-0.040624	0.140720	-0.258636	-0.022058	0.315551	-0.664205	-0.897476	-0.008032	0.110132	0.427016	0	0
7183	2.074224	0.844981	9.270780	-0.043382	0.123152	-0.246430	-0.019162	0.315259	-0.663340	-0.896586	-0.008414	0.108908	0.429188	0	0
7184	2.184209	0.683776	9.532343	-0.002322	0.114303	-0.235661	-0.014158	0.315783	-0.663541	-0.895707	-0.009119	0.107931	0.431250	0	0
7185	2.144886	0.585673	9.598847	0.035202	0.109043	-0.227485	-0.010984	0.314664	-0.665425	-0.894864	-0.010110	0.107177	0.433161	0	0
7186	2.086900	0.576903	9.729026	0.063846	0.116925	-0.231641	-0.006487	0.311055	-0.664746	-0.893995	-0.011416	0.106462	0.435096	0	0
7187	1.899191	0.665079	9.770112	0.029816	0.125690	-0.222972	-0.003593	0.311315	-0.663745	-0.893179	-0.012414	0.105537	0.436966	0	0
7188	1.677658	0.757683	9.600049	-0.043475	0.158149	-0.225062	0.001562	0.309910	-0.666704	-0.892381	-0.012934	0.103984	0.438948	0	0
7189	1.659175	0.877753	9.491036	-0.079294	0.149398	-0.217392	0.004340	0.308379	-0.667543	-0.891617	-0.013052	0.102369	0.440873	0	0
7190	1.645041	0.930485	9.395632	-0.063113	0.145961	-0.232249	0.009073	0.309869	-0.667079	-0.890765	-0.013350	0.100837	0.442935	0	0
7191	1.688670	0.954123	9.371493	-0.047062	0.126691	-0.225160	0.012107	0.310405	-0.669205	-0.889927	-0.013661	0.099565	0.444893	0	0
7192	1.703488	0.997552	9.453578	-0.054180	0.121445	-0.237565	0.017253	0.309137	-0.669817	-0.889018	-0.013936	0.098289	0.446982	0	0
7193	1.698962	1.042994	9.358006	-0.063217	0.124908	-0.213814	0.021199	0.311322	-0.671680	-0.888219	-0.014082	0.096962	0.448850	0	0
7194	1.720290	1.311031	9.759855	-0.152866	0.086247	-0.196063	0.024891	0.312131	-0.674074	-0.887463	-0.013281	0.095560	0.450668	0	0
7195	1.351275	1.048097	9.353855	-0.165416	0.116136	-0.172188	0.028046	0.314320	-0.675794	-0.886846	-0.012444	0.093857	0.452262	0	0
7196	1.265711	1.245389	9.157386	-0.109973	0.032242	-0.183473	0.030796	0.315682	-0.673085	-0.886077	-0.011766	0.093129	0.453934	0	0
7197	1.076993	1.191742	9.223288	0.020611	0.013064	-0.180784	0.031718	0.315677	-0.673099	-0.885294	-0.012130	0.093176	0.455439	0	0
7198	1.042110	1.040550	9.243480	0.092165	0.000841	-0.180328	0.033841	0.315116	-0.676656	-0.884476	-0.013096	0.093644	0.456905	0	0
7199	1.363485	1.062837	9.486102	0.040156	-0.009855	-0.164982	0.033987	0.313324	-0.677979	-0.883736	-0.013520	0.093980	0.458252	0	0
7200	0.920322	0.883710	9.555159	-0.396699	0.049494	-0.100887	0.035030	0.315662	-0.678493	-0.883384	-0.010314	0.091788	0.459458	0	0
7201	0.258974	0.905124	10.152328	-0.760345	0.014327	-0.042674	0.037361	0.324474	-0.681569	-0.883285	-0.003677	0.088233	0.460445	0	0
7202	0.162079	0.858174	10.282403	-0.882108	0.040495	-0.021420	0.038354	0.339360	-0.688475	-0.883229	0.003932	0.083887	0.461362	0	0
7203	-0.170905	0.885552	10.521116	-0.821570	-0.039153	0.015842	0.039089	0.353283	-0.695647	-0.883241	0.011376	0.080486	0.461820	0	0
7204	-0.609500	0.703207	9.549459	-0.492083	-0.009816	0.000842	0.039582	0.362381	-0.700777	-0.883165	0.015793	0.078374	0.462198	0	0
7205	-0.255405	0.256670	9.149529	0.112888	-0.203728	-0.076708	0.037728	0.364045	-0.700603	-0.882704	0.015637	0.080725	0.462681	0	0
7206	0.221409	0.402933	9.430689	0.354579	-0.182805	-0.102306	0.033789	0.360205	-0.697974	-0.882119	0.013297	0.084069	0.463273	0	0
7207	0.267832	0.138284	9.523378	0.220341	-0.171507	-0.097146	0.031957	0.355940	-0.694730	-0.881588	0.012009	0.086616	0.463849	0	0
7208	0.735160	0.658638	9.414777	-0.123348	-0.139442	-0.057270	0.031582	0.353186	-0.695795	-0.881209	0.013714	0.087356	0.464384	0	0
7209	1.043138	1.171631	9.639123	-0.211193	-0.234121	-0.052959	0.028404	0.356512	-0.696756	-0.880764	0.016542	0.088437	0.464930	0	0
7210	1.202731	1.208308	9.455515	0.075066	-0.305793	-0.056455	0.024720	0.356533	-0.697873	-0.880252	0.017276	0.091563	0.465268	0	0
7211	1.217793	0.944258	9.663841	0.330073	-0.323234	-0.070584	0.020757	0.355035	-0.692224	-0.879715	0.015721	0.095942	0.465457	0	0
7212	1.478415	0.564024	10.258051	0.337288	-0.209685	-0.068527	0.015513	0.348444	-0.688560	-0.879247	0.013689	0.099441	0.465671	0	0
7213	1.558219	0.236871	10.445868	0.195108	-0.096053	-0.060435	0.015939	0.342652	-0.687842	-0.878933	0.012274	0.101185	0.465927	0	0
7214	1.534270	0.265811	10.410357	0.048544	-0.094243	-0.096730	0.013703	0.341009	-0.686261	-0.878414	0.012210	0.102327	0.466658	0	0
7215	1.616829	0.336669	10.196564	-0.019302	-0.122157	-0.132578	0.013442	0.340735	-0.686520	-0.877705	0.012732	0.103306	0.467760	0	0
7216	1.878603	0.150498	9.759567	-0.029844	-0.115070	-0.162696	0.012904	0.342806	-0.686622	-0.876843	0.013386	0.104272	0.469143	0	0
7217	2.247284	0.046225	9.635021	-0.024376	-0.097616	-0.176821	0.013174	0.341287	-0.685989	-0.875945	0.013809	0.105023	0.470637	0	0
7218	2.758567	-0.044262	9.663217	-0.031426	-0.078477	-0.196361	0.012249	0.341568	-0.685712	-0.874958	0.014270	0.105665	0.472313	0	0
7219	3.017003	-0.036604	9.680302	-0.024090	-0.050481	-0.228005	0.013178	0.340184	-0.685479	-0.873860	0.014448	0.106028	0.474256	0	0
7220	3.259771	0.139905	9.817225	-0.031223	-0.085542	-0.246728	0.014097	0.341007	-0.686006	-0.872622	0.014886	0.106738	0.476358	0	0
7221	3.462356	0.441435	9.835768	0.004711	-0.046182	-0.265709	0.015432	0.338795	-0.687221	-0.871340	0.014787	0.107229	0.478591	0	0
7222	3.438490	0.449430	10.816620	-0.226382	-0.061376	-0.241907	0.016474	0.340995	-0.687606	-0.870114	0.016815	0.106791	0.480847	0	0
7223	2.687656	0.152736	10.194823	-0.129446	0.027440	-0.267136	0.019229	0.343600	-0.688665	-0.868869	0.017556	0.106016	0.483238	0	0
7224	3.131776	0.818626	9.641077	0.137341	-0.076527	-0.313136	0.020819	0.341385	-0.687668	-0.867329	0.016422	0.107474	0.485716	0	0
7225	2.632767	0.603224	9.503513	0.028230	-0.029144	-0.306601	0.022932	0.339718	-0.686413	-0.865843	0.016040	0.107970	0.488263	0	0
7226	2.668014	0.776405	10.382412	0.088870	-0.143046	-0.318903	0.025303	0.340671	-0.688004	-0.864181	0.015645	0.109768	0.490813	0	0
7227	2.111895	0.705614	9.410648	-0.057619	0.016487	-0.299833	0.026226	0.339976	-0.686982	-0.862749	0.015790	0.109451	0.493392	0	0
7228	2.167718	1.052048	10.368268	-0.133216	-0.288212	-0.317315	0.026759	0.338733	-0.686872	-0.860883	0.018035	0.111404	0.496130	0	0
7229	1.956540	0.578261	9.840719	-0.069231	-0.058717	-0.338950	0.025960	0.339702	-0.685938	-0.859153	0.018600	0.111687	0.499036	0	0
7230	2.052257	0.452784	9.951406	-0.070310	-0.221487	-0.350178	0.027281	0.340385	-0.687906	-0.857179	0.019940	0.113378	0.501988	0	0
7231	1.931855	0.486265	10.368605	-0.091656	-0.099041	-0.353381	0.026490	0.342045	-0.690484	-0.855304	0.020879	0.113895	0.505022	0	0
7232	1.801987	0.563883	10.250451	-0.157779	-0.083222	-0.364322	0.027545	0.342039	-0.691022	-0.853371	0.022256	0.113959	0.508209	0	0
7233	1.477865	0.489259	10.189903	-0.299124	-0.046419	-0.357205	0.030036	0.344921	-0.692204	-0.851464	0.024686	0.112962	0.511507	0	0
7234	0.881869	0.247757	9.134809	-0.250450	-0.017903	-0.399772	0.031476	0.347948	-0.694802	-0.849374	0.026481	0.112005	0.515090	0	0
7235	0.602380	0.345125	8.801874	0.064671	-0.154003	-0.468350	0.031079	0.348225	-0.694663	-0.846835	0.026230	0.113799	0.518876	0	0
7236	0.723253	0.339330	9.574634	0.195233	-0.208364	-0.490560	0.034134	0.344350	-0.695400	-0.844141	0.025122	0.116777	0.522645	0	0
7237	0.931302	0.388610	9.703185	0.075516	-0.126195	-0.508814	0.034523	0.343243	-0.691767	-0.841383	0.024560	0.118373	0.526744	0	0
7238	1.193607	0.604966	9.549597	-0.080095	-0.135878	-0.522351	0.035862	0.339238	-0.691566	-0.838489	0.025354	0.119295	0.531095	0	0
7239	1.456959	0.968014	9.390476	-0.144465	-0.163039	-0.535256	0.038624	0.340326	-0.691988	-0.835445	0.026789	0.120025	0.535638	0	0
7240	1.641709	1.146346	9.189054	-0.108752	-0.224305	-0.529945	0.039148	0.341426	-0.692898	-0.832349	0.028286	0.121530	0.540023	0	0
7241	1.742582	1.073112	9.093612	-0.017373	-0.166525	-0.536162	0.041660	0.341138	-0.695154	-0.829278	0.028663	0.122962	0.544386	0	0
7242	1.770451	0.914514	9.211714	-0.018268	-0.136817	-0.531699	0.044295	0.341676	-0.696101	-0.826257	0.028929	0.124222	0.548663	0	0
7243	1.880193	0.726199	9.259071	-0.058535	-0.142110	-0.534728	0.044961	0.340293	-0.695995	-0.823163	0.029508	0.125212	0.553041	0	0
7244	1.962135	0.701726	9.330183	-0.121112	-0.125519	-0.543967	0.046793	0.341799	-0.694965	-0.820007	0.030543	0.125807	0.557520	0	0
7245	2.059472	0.806744	9.313727	-0.187248	-0.110663	-0.554976	0.050211	0.343573	-0.696042	-0.816748	0.031977	0.125820	0.562200	0	0
7246	2.251540	0.992514	9.203653	-0.218406	-0.108887	-0.585174	0.052982	0.344387	-0.698552	-0.813302	0.033660	0.125739	0.567095	0	0
7247	2.472861	1.209971	9.305183	-0.213854	-0.080077	-0.595635	0.056528	0.347815	-0.701048	-0.809783	0.035086	0.125360	0.572107	0	0
7248	2.799106	1.587075	9.184134	-0.271051	-0.044298	-0.594178	0.059413	0.349729	-0.700682	-0.806288	0.036813	0.124447	0.577112	0	0
7249	3.025720	1.541427	8.991793	-0.246836	-0.060038	-0.606468	0.064143	0.353565	-0.703322	-0.802652	0.038383	0.123723	0.582211	0	0
7250	2.981072	1.375842	8.999887	-0.114391	-0.045982	-0.608997	0.067562	0.354649	-0.703493	-0.799080	0.038837	0.123732	0.587072	0	0
7251	3.042774	1.223909	9.024044	-0.109889	-0.013631	-0.607135	0.071789	0.354352	-0.706297	-0.795488	0.039044	0.123439	0.591978	0	0
7252	3.080386	1.077238	9.134990	-0.099192	-0.005802	-0.600023	0.076264	0.355569	-0.707135	-0.791985	0.039145	0.123205	0.596697	0	0
7253	3.059525	0.856602	9.291252	0.008170	-0.000540	-0.602789	0.080086	0.355272	-0.707196	-0.788422	0.038357	0.123517	0.601384	0	0
7254	3.015195	0.723430	9.674635	0.145929	0.030920	-0.598168	0.085099	0.353591	-0.706506	-0.785023	0.036300	0.124453	0.605750	0	0
7255	2.895625	0.874624	10.047516	0.107354	0.051817	-0.578930	0.091174	0.350801	-0.706365	-0.781651	0.034453	0.124940	0.610102	0	0
7256	2.962212	0.745286	9.608050	-0.077940	0.084125	-0.539666	0.097489	0.350765	-0.704115	-0.778552	0.033892	0.124066	0.614260	0	0
7257	3.057780	0.609211	9.398975	-0.175515	0.093698	-0.521009	0.100918	0.351299	-0.705986	-0.775442	0.034085	0.122481	0.618488	0	0
7258	3.069359	0.550410	9.076155	-0.156800	0.093712	-0.496208	0.107102	0.353472	-0.707362	-0.772547	0.034133	0.121026	0.622381	0	0
7259	3.163428	0.533087	9.156857	-0.108633	0.098855	-0.464150	0.112888	0.356198	-0.709117	-0.769777	0.033867	0.119809	0.626053	0	0
7260	3.178408	0.598250	9.268030	-0.096316	0.107471	-0.418202	0.117097	0.357830	-0.709816	-0.767366	0.033456	0.118593	0.629259	0	0
7261	3.283576	0.450412	9.169290	-0.142935	0.132756	-0.388550	0.122626	0.359455	-0.711448	-0.765068	0.033353	0.116888	0.632374	0	0
7262	3.172023	0.383937	9.169488	-0.184154	0.146738	-0.371156	0.126042	0.361367	-0.712002	-0.762929	0.033426	0.114797	0.635329	0	0
7263	2.949797	0.375878	9.113633	-0.230799	0.126627	-0.349473	0.132350	0.363951	-0.711941	-0.760814	0.034100	0.112581	0.638220	0	0
7264	2.699424	0.483522	9.068964	-0.255951	0.140635	-0.321310	0.137081	0.368339	-0.716140	-0.758931	0.034814	0.110059	0.640858	0	0
7265	2.652266	0.647008	8.927052	-0.263125	0.151147	-0.309819	0.141542	0.372727	-0.717989	-0.757057	0.035634	0.107446	0.643467	0	0
7266	2.840663	0.650639	9.021601	-0.243473	0.136202	-0.309787	0.145470	0.378773	-0.721117	-0.755211	0.036297	0.105029	0.645994	0	0
7267	2.893957	0.665491	9.295290	-0.182695	0.121265	-0.307655	0.148879	0.383167	-0.723992	-0.753323	0.036719	0.103173	0.648468	0	0
7268	2.333615	0.643836	9.436865	-0.206008	0.138864	-0.295264	0.154531	0.384652	-0.722760	-0.751563	0.037096	0.100970	0.650832	0	0
7269	1.853104	0.647515	9.414617	-0.275830	0.116238	-0.293947	0.157932	0.389873	-0.724323	-0.749703	0.038264	0.098539	0.653277	0	0
7270	1.657236	0.612645	9.310160	-0.336692	0.090053	-0.294431	0.161082	0.394131	-0.728239	-0.747825	0.039940	0.095848	0.655725	0	0
7271	1.697917	0.555159	9.491799	-0.316140	0.052410	-0.305020	0.163970	0.399495	-0.733964	-0.745788	0.041809	0.093627	0.658245	0	0
7272	1.656147	0.445696	9.769687	-0.286630	0.062877	-0.306545	0.164734	0.405420	-0.736263	-0.743797	0.043276	0.091470	0.660701	0	0
7273	1.474113	0.295153	10.413616	-0.265362	0.086347	-0.272811	0.169464	0.409393	-0.739163	-0.742000	0.044560	0.089305	0.662929	0	0
7274	1.237666	0.312419	10.737900	-0.252893	0.128312	-0.256640	0.172866	0.414614	-0.741248	-0.740397	0.045386	0.086862	0.664986	0	0
7275	0.986525	0.666268	10.191371	-0.303012	0.154666	-0.228552	0.176006	0.419561	-0.743201	-0.738917	0.046512	0.083898	0.666933	0	0
7276	0.809098	0.858564	9.700028	-0.333461	0.079565	-0.229824	0.179804	0.424228	-0.744516	-0.737398	0.048282	0.081264	0.668812	0	0
7277	0.963167	0.799000	9.491329	-0.303176	0.004294	-0.216712	0.179780	0.429743	-0.746546	-0.735850	0.050398	0.079385	0.670584	0	0
7278	1.186781	0.665004	9.502279	-0.220038	-0.021141	-0.209244	0.181346	0.433596	-0.748748	-0.734436	0.052022	0.078243	0.672143	0	0
7279	1.239278	0.573554	9.618538	-0.144095	-0.046563	-0.196483	0.181586	0.438006	-0.749359	-0.733053	0.053310	0.077783	0.673604	0	0
7280	1.235803	0.422350	9.715365	-0.088672	-0.053578	-0.190849	0.181841	0.440901	-0.751681	-0.731805	0.054200	0.077753	0.674891	0	0
7281	1.220878	0.357848	9.820498	-0.045807	-0.072854	-0.181806	0.180655	0.440907	-0.751663	-0.730548	0.054942	0.078129	0.676149	0	0
7282	1.307322	0.285440	9.958313	-0.034996	-0.074605	-0.202925	0.181317	0.441180	-0.752973	-0.729231	0.055571	0.078622	0.677460	0	0
7283	1.422583	0.197714	9.879404	-0.039394	-0.029119	-0.204606	0.181052	0.441595	-0.753095	-0.727852	0.055940	0.078724	0.678900	0	0
7284	1.518685	0.133999	9.738449	-0.029450	-0.030818	-0.223964	0.182237	0.442278	-0.754019	-0.726426	0.056215	0.078947	0.680377	0	0
7285	1.576172	0.079604	9.400864	-0.045472	-0.016754	-0.229338	0.184349	0.441854	-0.754707	-0.724878	0.056519	0.078924	0.682003	0	0
7286	1.682494	0.095109	9.236698	-0.102730	-0.039509	-0.232506	0.183545	0.444201	-0.754671	-0.723341	0.057377	0.078715	0.683586	0	0
7287	1.769404	0.092046	9.243123	-0.152869	-0.044812	-0.226750	0.185112	0.447226	-0.755708	-0.721719	0.058651	0.078159	0.685254	0	0
7288	1.884804	0.019184	9.306180	-0.176188	-0.050135	-0.218178	0.184827	0.449708	-0.753463	-0.720220	0.060123	0.077515	0.686775	0	0
7289	1.961093	-0.125068	9.520162	-0.145794	-0.046692	-0.218001	0.186651	0.454386	-0.755399	-0.718651	0.061368	0.077017	0.688363	0	0
7290	1.805416	-0.287070	9.630196	-0.101096	-0.030927	-0.208796	0.185854	0.456045	-0.756153	-0.717263	0.062176	0.076744	0.689767	0	0
7291	1.634790	-0.513853	9.754032	-0.060045	-0.018691	-0.186421	0.186118	0.457699	-0.759138	-0.715979	0.062634	0.076610	0.691073	0	0
7292	1.591171	-0.543957	10.023234	-0.045796	0.002237	-0.173022	0.186635	0.459626	-0.759518	-0.714876	0.062846	0.076458	0.692212	0	0
7293	1.583834	-0.562606	10.198526	-0.097712	0.023174	-0.167162	0.187435	0.460314	-0.763303	-0.713729	0.063293	0.075740	0.693432	0	0
7294	1.519382	-0.456453	10.140220	-0.179959	0.031955	-0.177380	0.191118	0.462224	-0.764904	-0.712523	0.064254	0.074448	0.694723	0	0
7295	1.425666	-0.377742	9.685302	-0.240686	0.048704	-0.184757	0.191884	0.466632	-0.765133	-0.711174	0.065524	0.072556	0.696185	0	0
7296	1.395073	-0.262403	9.571533	-0.274653	0.014633	-0.198311	0.193172	0.471035	-0.764066	-0.709725	0.067265	0.070739	0.697683	0	0
7297	1.415071	-0.168637	9.610891	-0.299642	-0.011587	-0.220605	0.193667	0.476960	-0.764536	-0.708029	0.069339	0.068878	0.699387	0	0
7298	1.516900	-0.111677	9.620281	-0.301329	-0.025558	-0.247122	0.195237	0.481365	-0.768687	-0.706178	0.071514	0.067192	0.701201	0	0
7299	1.593595	-0.193895	9.671547	-0.272626	-0.051772	-0.272602	0.195080	0.486191	-0.769419	-0.704091	0.073637	0.065834	0.703207	0	0
7300	1.675188	-0.270929	9.857416	-0.195616	-0.083245	-0.301278	0.195582	0.491151	-0.770420	-0.701878	0.075435	0.065336	0.705272	0	0
7301	1.866893	-0.151048	10.222445	-0.111456	-0.115659	-0.332545	0.194115	0.493226	-0.768552	-0.699428	0.076830	0.065601	0.707527	0	0
7302	1.801720	-0.141505	10.030851	-0.045079	-0.084905	-0.354835	0.195686	0.495424	-0.769467	-0.696933	0.077547	0.066218	0.709850	0	0
7303	1.831677	0.004159	9.763096	-0.014554	-0.112797	-0.377597	0.195820	0.495975	-0.770897	-0.694221	0.078212	0.067180	0.712339	0	0
7304	1.943365	0.092030	9.681430	0.019580	-0.128481	-0.409141	0.196082	0.495974	-0.770640	-0.691346	0.078750	0.068601	0.714936	0	0
7305	2.083552	0.116788	9.483433	0.028634	-0.111822	-0.422265	0.195021	0.496806	-0.769834	-0.688327	0.079075	0.069900	0.717682	0	0
7306	2.257953	0.185794	9.684600	0.064409	-0.125893	-0.428266	0.196223	0.494871	-0.771566	-0.685332	0.079269	0.071637	0.720351	0	0
7307	2.391425	0.269750	9.951182	0.100239	-0.109330	-0.439429	0.195036	0.494325	-0.770119	-0.682221	0.079074	0.073453	0.723137	0	0
7308	2.278165	0.297542	10.099082	0.105567	-0.081359	-0.426035	0.197010	0.494176	-0.769369	-0.679285	0.078663	0.075178	0.725763	0	0
7309	2.124336	0.390763	10.303360	0.135981	-0.074347	-0.427489	0.197017	0.492659	-0.768862	-0.676287	0.077976	0.077005	0.728441	0	0
7310	1.912035	0.412225	10.488091	0.131509	-0.034967	-0.421147	0.197428	0.488658	-0.766823	-0.673415	0.077052	0.078596	0.731025	0	0
7311	1.888693	0.531980	10.263757	0.130620	0.030651	-0.396207	0.198744	0.488789	-0.766581	-0.670699	0.075649	0.079644	0.733551	0	0
7312	1.824728	0.718710	9.814631	0.096716	0.029022	-0.404323	0.202706	0.486423	-0.765622	-0.667957	0.074500	0.080534	0.736069	0	0
7313	1.909933	0.827495	9.425809	0.035948	-0.000656	-0.418086	0.203894	0.485727	-0.765125	-0.664961	0.073936	0.081109	0.738770	0	0
7314	2.059323	0.787364	9.267842	0.012636	-0.012948	-0.406895	0.207316	0.486260	-0.765172	-0.662099	0.073651	0.081660	0.741304	0	0
7315	2.189125	0.711146	9.056758	0.003683	-0.005963	-0.398173	0.207850	0.484327	-0.764156	-0.659200	0.073357	0.082021	0.743873	0	0
7316	2.314273	0.654654	8.992542	0.005438	-0.042730	-0.400103	0.210222	0.485142	-0.765748	-0.656359	0.073342	0.082709	0.746307	0	0
7317	2.337476	0.520042	9.077313	0.057326	-0.039237	-0.400630	0.210622	0.485278	-0.767317	-0.653433	0.072945	0.083698	0.748798	0	0
7318	2.259402	0.403236	9.220843	0.102138	-0.016447	-0.415204	0.212582	0.485127	-0.762526	-0.650569	0.072083	0.084947	0.751231	0	0
7319	2.144081	0.470477	9.679242	0.159334	0.000111	-0.407640	0.215365	0.481803	-0.761688	-0.647676	0.070721	0.086451	0.753685	0	0
7320	1.978324	0.587520	9.778151	0.186190	0.055242	-0.396599	0.218136	0.480961	-0.761608	-0.645063	0.068784	0.087851	0.755939	0	0
7321	1.853002	0.626515	9.625868	0.196989	0.063204	-0.403492	0.220940	0.474053	-0.761198	-0.642258	0.066700	0.089222	0.758351	0	0
7322	1.773358	0.640776	9.367161	0.211266	0.069370	-0.385709	0.224503	0.471275	-0.758412	-0.639734	0.064501	0.090709	0.760494	0	0
7323	1.757342	0.442244	8.898772	0.192541	0.062483	-0.390302	0.227545	0.470157	-0.759903	-0.637000	0.062456	0.092034	0.762797	0	0
7324	2.004240	0.520186	9.060964	0.214765	0.018597	-0.375381	0.228618	0.466291	-0.759175	-0.634499	0.060628	0.093861	0.764804	0	0
7325	2.202921	0.603815	9.387063	0.220018	0.009686	-0.361326	0.230195	0.465729	-0.757119	-0.631932	0.058839	0.095714	0.766837	0	0
7326	2.281370	0.760300	9.635727	0.189395	0.009509	-0.322776	0.233509	0.461024	-0.755391	-0.629798	0.057287	0.097369	0.768500	0	0
7327	2.107663	0.780982	9.663900	0.149866	0.033944	-0.280623	0.236022	0.458114	-0.753373	-0.627816	0.055833	0.098484	0.770085	0	0
7328	1.943458	0.784312	9.547592	0.074688	0.060210	-0.265162	0.238402	0.456309	-0.753166	-0.626095	0.054667	0.098902	0.771515	0	0
7329	1.988322	0.989852	9.234734	-0.030895	0.068949	-0.251766	0.239718	0.456163	-0.752536	-0.624261	0.054104	0.098387	0.773105	0	0
7330	2.221695	1.209163	9.187175	-0.095478	0.051293	-0.218841	0.242474	0.458492	-0.753206	-0.622805	0.054114	0.097521	0.774387	0	0
7331	2.592196	1.346615	9.461941	-0.165437	0.041415	-0.191278	0.244435	0.461929	-0.754766	-0.621331	0.054671	0.096117	0.775706	0	0
7332	2.676671	1.341121	9.453938	-0.210427	0.047369	-0.133454	0.245214	0.464544	-0.755794	-0.620502	0.055505	0.094340	0.776528	0	0
7333	2.667919	1.129607	9.478019	-0.242786	0.031551	-0.107353	0.246646	0.468259	-0.756822	-0.619621	0.056711	0.092368	0.777382	0	0
7334	2.417056	0.824232	9.652115	-0.263512	0.050762	-0.075703	0.248071	0.472525	-0.756932	-0.619230	0.057899	0.090127	0.777868	0	0
7335	2.113096	0.873922	9.395750	-0.316264	0.064883	-0.072404	0.249885	0.479547	-0.759887	-0.618599	0.059338	0.087363	0.778577	0	0
7336	1.950800	0.807404	9.252186	-0.337736	0.068446	-0.068104	0.250246	0.485886	-0.760482	-0.618246	0.060855	0.084432	0.779063	0	0
7337	2.101871	0.657323	9.323660	-0.302073	0.064843	-0.044143	0.251272	0.492085	-0.762782	-0.617831	0.062232	0.081764	0.779568	0	0
7338	2.411571	0.739437	9.437291	-0.234073	0.082239	-0.041901	0.252564	0.495937	-0.761720	-0.617757	0.063023	0.079540	0.779793	0	0
7339	2.705140	0.582098	9.858337	-0.103541	0.059346	-0.039400	0.254931	0.497855	-0.763823	-0.617492	0.063231	0.078465	0.780095	0	0
7340	2.625910	0.306318	9.923143	0.033273	0.031384	-0.033251	0.254664	0.498822	-0.764200	-0.617592	0.062777	0.078633	0.780036	0	0
7341	2.450790	0.127565	10.011522	0.154159	0.010525	-0.064153	0.255203	0.496475	-0.763971	-0.617257	0.061764	0.079894	0.780254	0	0
7342	2.223443	0.078672	9.960049	0.234721	-0.025209	-0.081260	0.254689	0.493445	-0.762559	-0.617005	0.060474	0.082007	0.780335	0	0
7343	2.138048	0.297786	9.821508	0.259034	-0.015466	-0.107409	0.256022	0.488887	-0.759757	-0.616369	0.058983	0.084272	0.780710	0	0
7344	2.075730	0.378539	9.327890	0.226908	-0.018840	-0.112896	0.254452	0.486690	-0.759234	-0.615843	0.057664	0.086300	0.781002	0	0
7345	2.029203	0.624357	9.369571	0.197393	-0.041575	-0.121942	0.256197	0.481166	-0.759315	-0.615028	0.056745	0.088254	0.781494	0	0
7346	1.771786	0.415252	9.547234	0.215388	-0.029222	-0.146408	0.256211	0.477167	-0.756748	-0.614226	0.055547	0.090274	0.781979	0	0
7347	1.807426	0.674462	9.458580	0.238724	0.012786	-0.146042	0.255825	0.474825	-0.755593	-0.613286	0.053923	0.092224	0.782602	0	0
7348	1.703207	0.626599	9.271470	0.256707	-0.002842	-0.165327	0.257135	0.471229	-0.747437	-0.612371	0.052245	0.094413	0.783172	0	0
7349	1.696927	0.761343	9.273073	0.281808	-0.016803	-0.179264	0.258340	0.466534	-0.745286	-0.611155	0.050553	0.096893	0.783929	0	0
7350	1.541502	0.633145	9.426753	0.319376	-0.009777	-0.179829	0.258366	0.461020	-0.743907	-0.610155	0.048527	0.099620	0.784494	0	0
7351	1.653734	0.782526	9.797613	0.365845	0.013723	-0.169724	0.258930	0.456331	-0.746830	-0.609070	0.046083	0.102556	0.785106	0	0
7352	1.808817	0.860451	9.720265	0.353312	0.011056	-0.166329	0.260543	0.449291	-0.744317	-0.608196	0.043697	0.105411	0.785542	0	0
7353	2.029561	1.009410	9.443691	0.324625	-0.021361	-0.155230	0.261346	0.445701	-0.742149	-0.607152	0.041791	0.108225	0.786071	0	0
7354	2.117744	0.845331	9.496321	0.249435	-0.042411	-0.156797	0.261359	0.441012	-0.738286	-0.606223	0.040465	0.110580	0.786529	0	0
7355	2.209339	0.825108	9.408778	0.168886	-0.063443	-0.155727	0.261368	0.438254	-0.736098	-0.605055	0.039837	0.112424	0.787199	0	0
7356	2.261004	0.615945	9.569353	0.105142	-0.095957	-0.122887	0.260342	0.433987	-0.737297	-0.604244	0.039845	0.113951	0.787602	0	0
7357	2.257217	0.762608	9.542233	0.059438	-0.078519	-0.100215	0.260086	0.432471	-0.736787	-0.603449	0.040064	0.115002	0.788048	0	0
7358	2.194823	0.816085	9.567419	-0.024763	-0.085574	-0.081439	0.259829	0.432750	-0.739257	-0.602901	0.040825	0.115425	0.788366	0	0
7359	2.099723	1.023727	9.585047	-0.117872	-0.090856	-0.069730	0.258774	0.433583	-0.740145	-0.602257	0.042247	0.115140	0.788824	0	0
7360	1.962072	1.020184	9.648680	-0.189551	-0.089147	-0.049059	0.257692	0.437862	-0.739043	-0.601873	0.044069	0.114271	0.789145	0	0
7361	1.819297	0.973563	9.769542	-0.243302	-0.050698	-0.026370	0.256078	0.442281	-0.736890	-0.601558	0.045975	0.112729	0.789498	0	0
7362	1.683646	0.907872	9.964625	-0.277377	-0.027999	-0.008890	0.256046	0.448208	-0.737352	-0.601504	0.047890	0.110780	0.789701	0	0
7363	1.611735	0.980718	10.006940	-0.300601	0.003505	-0.008909	0.254709	0.452214	-0.738335	-0.601351	0.049723	0.108437	0.790029	0	0
7364	1.577773	0.961499	9.927702	-0.313177	0.013116	0.006903	0.255466	0.458275	-0.738808	-0.601436	0.051546	0.105949	0.790185	0	0
7365	1.640347	0.936553	9.794693	-0.293465	0.022756	0.007061	0.256749	0.464472	-0.739026	-0.601422	0.053193	0.103526	0.790408	0	0
7366	1.891050	0.881227	9.645291	-0.271989	-0.003518	0.002633	0.256739	0.467644	-0.741341	-0.601470	0.054895	0.101464	0.790522	0	0
7367	2.129178	0.758417	9.418316	-0.245153	-0.026280	0.002654	0.255664	0.472337	-0.743103	-0.601389	0.056633	0.099719	0.790684	0	0
7368	2.328448	0.602436	9.256185	-0.195091	-0.057795	0.006341	0.254336	0.474550	-0.743582	-0.601438	0.058307	0.098588	0.790666	0	0
7369	2.337376	0.501257	9.226105	-0.178131	-0.085787	0.007222	0.253004	0.478281	-0.745480	-0.601367	0.060122	0.097732	0.790691	0	0
7370	2.216705	0.507305	9.323348	-0.185322	-0.101524	0.007148	0.249820	0.482710	-0.746430	-0.601373	0.062084	0.096940	0.790632	0	0
7371	2.057736	0.561656	9.387831	-0.196974	-0.106749	0.008864	0.248482	0.486025	-0.745856	-0.601277	0.064181	0.096060	0.790645	0	0
7372	1.833959	0.665134	9.621670	-0.238139	-0.092746	0.008698	0.247152	0.488376	-0.746073	-0.601263	0.066392	0.094797	0.790626	0	0
7373	1.619612	0.735011	9.903108	-0.286458	-0.059515	0.012063	0.246066	0.494585	-0.747038	-0.601171	0.068648	0.092913	0.790727	0	0
7374	1.542718	0.786262	9.950024	-0.302498	-0.015753	0.009494	0.246315	0.498583	-0.749348	-0.601189	0.070638	0.090677	0.790797	0	0
7375	1.630251	0.874212	9.832517	-0.338251	-0.005262	0.008384	0.245633	0.502998	-0.749815	-0.601070	0.072761	0.088048	0.790992	0	0
7376	1.819529	1.007132	9.736279	-0.375784	-0.028027	-0.005217	0.244272	0.510587	-0.749850	-0.600900	0.075274	0.085317	0.791185	0	0
7377	2.051577	1.043448	9.619335	-0.384622	-0.042015	-0.030064	0.243319	0.516934	-0.751467	-0.600395	0.077928	0.082569	0.791603	0	0
7378	2.350080	0.913692	9.634495	-0.346974	-0.103262	-0.064494	0.242887	0.523140	-0.751138	-0.599729	0.080810	0.080565	0.792026	0	0
7379	2.643804	0.793375	9.577703	-0.269960	-0.117270	-0.082599	0.242077	0.527142	-0.751868	-0.598822	0.083333	0.079228	0.792585	0	0
7380	2.845976	0.700393	9.574890	-0.178557	-0.137339	-0.119976	0.241523	0.531832	-0.751814	-0.597846	0.085428	0.078811	0.793140	0	0
7381	3.014515	0.636111	9.433305	-0.079987	-0.121523	-0.144815	0.237834	0.533784	-0.754866	-0.596595	0.086810	0.079076	0.793905	0	0
7382	2.994955	0.606960	9.288939	-0.001051	-0.111753	-0.182091	0.236512	0.534894	-0.755357	-0.595301	0.087591	0.079970	0.794701	0	0
7383	2.866597	0.552775	9.332684	0.050949	-0.080174	-0.197432	0.236373	0.534755	-0.753010	-0.593774	0.087832	0.081091	0.795702	0	0
7384	2.680439	0.518447	9.430028	0.077871	-0.042486	-0.206746	0.236116	0.532826	-0.751722	-0.592418	0.087570	0.082223	0.796625	0	0
7385	2.528669	0.567813	9.455938	0.083351	-0.001292	-0.219719	0.236906	0.533098	-0.752253	-0.590801	0.086977	0.083162	0.797793	0	0
7386	2.451963	0.645499	9.495946	0.094137	0.019735	-0.224813	0.237709	0.530612	-0.751768	-0.589378	0.086104	0.084071	0.798844	0	0
7387	2.469032	0.669352	9.474443	0.081662	0.044239	-0.228340	0.238760	0.530330	-0.750483	-0.587724	0.085150	0.084739	0.800093	0	0
7388	2.507545	0.650022	9.543585	0.092383	0.051207	-0.224729	0.240627	0.527150	-0.751846	-0.586334	0.084033	0.085450	0.801155	0	0
7389	2.483259	0.630940	9.533961	0.088839	0.077465	-0.224656	0.242332	0.527139	-0.749396	-0.584737	0.082776	0.085981	0.802395	0	0
7390	2.459265	0.650546	9.592073	0.088832	0.076585	-0.224650	0.245241	0.525883	-0.750495	-0.583372	0.081474	0.086513	0.803464	0	0
7391	2.503433	0.751002	9.520748	0.087032	0.096684	-0.214007	0.247476	0.524353	-0.746764	-0.581870	0.080083	0.086914	0.804649	0	0
7392	2.620479	0.913335	9.420665	0.056619	0.094907	-0.212473	0.251687	0.524881	-0.746302	-0.580591	0.078830	0.087068	0.805679	0	0
7393	2.731979	0.974779	9.348310	0.026185	0.082627	-0.210996	0.253280	0.523495	-0.747773	-0.579047	0.077914	0.087069	0.806878	0	0
7394	2.741051	0.892915	9.342484	0.017139	0.072081	-0.192615	0.256167	0.524581	-0.746112	-0.577861	0.077092	0.087020	0.807813	0	0
7395	2.682394	0.796942	9.269787	0.026098	0.079116	-0.191643	0.255518	0.523206	-0.746898	-0.576466	0.076229	0.087038	0.808889	0	0
7396	2.542449	0.812440	9.261559	0.035006	0.079140	-0.182721	0.260115	0.524559	-0.745129	-0.575355	0.075257	0.087081	0.809765	0	0
7397	2.315582	0.833060	9.133974	0.033258	0.079245	-0.187945	0.262610	0.525096	-0.743598	-0.573992	0.074358	0.087160	0.810807	0	0
7398	2.045323	0.863670	9.016492	0.013507	0.059190	-0.175735	0.264959	0.525769	-0.738283	-0.572902	0.073677	0.087137	0.811642	0	0
7399	1.708052	0.963549	9.357015	-0.015219	0.065299	-0.161710	0.266006	0.526590	-0.737769	-0.571700	0.073187	0.086880	0.812560	0	0
7400	1.341104	0.960688	9.845619	-0.024229	0.100275	-0.150976	0.268894	0.527677	-0.736759	-0.570852	0.072406	0.086300	0.813288	0	0
7401	1.032623	1.033928	10.200007	-0.022533	0.122122	-0.133161	0.270098	0.526845	-0.740696	-0.569922	0.071503	0.085619	0.814092	0	0
7402	1.009183	1.137126	10.066810	-0.015360	0.149261	-0.124168	0.272335	0.527661	-0.741113	-0.569400	0.070289	0.084817	0.814647	0	0
7403	1.178322	1.161379	9.777231	-0.022581	0.103751	-0.115613	0.277208	0.528324	-0.741962	-0.568594	0.069536	0.084210	0.815337	0	0
7404	1.321913	0.982133	9.730672	-0.026217	0.089701	-0.106957	0.277723	0.529975	-0.741432	-0.568201	0.068879	0.083648	0.815725	0	0
7405	1.426245	0.712147	9.798767	0.018427	0.068648	-0.096222	0.278504	0.530797	-0.739872	-0.567550	0.068184	0.083550	0.816246	0	0
7406	1.536271	0.562425	9.882616	0.031722	0.069421	-0.071515	0.280353	0.529546	-0.739130	-0.567448	0.067395	0.083549	0.816382	0	0
7407	1.564643	0.478004	9.876594	0.032505	0.052746	-0.052210	0.281008	0.529956	-0.738875	-0.567152	0.066778	0.083613	0.816632	0	0
7408	1.552752	0.506666	9.780893	0.009100	0.043939	-0.020679	0.282844	0.529806	-0.736298	-0.567422	0.066369	0.083537	0.816486	0	0
7409	1.589033	0.518114	9.684579	-0.033991	0.036861	0.011578	0.284410	0.532141	-0.735777	-0.567588	0.066306	0.083096	0.816420	0	0
7410	1.743522	0.514162	9.572648	-0.098422	0.014076	0.010100	0.284157	0.531454	-0.737865	-0.568008	0.066777	0.082290	0.816172	0	0
7411	1.897513	0.442661	9.392652	-0.161078	0.014030	0.020161	0.283887	0.532558	-0.737590	-0.568139	0.067627	0.080932	0.816146	0	0
7412	1.994020	0.432189	9.360456	-0.191624	0.003442	0.045423	0.283468	0.536834	-0.737932	-0.568780	0.068744	0.079404	0.815756	0	0
7413	2.061382	0.397922	9.337851	-0.230999	0.005161	0.047759	0.282652	0.538904	-0.733859	-0.569077	0.070088	0.077508	0.815617	0	0
7414	2.080535	0.378207	9.231712	-0.245400	0.003375	0.068788	0.282366	0.543731	-0.735371	-0.569882	0.071530	0.075527	0.815116	0	0
7415	2.109131	0.325067	9.230855	-0.240077	-0.017638	0.072256	0.280896	0.548013	-0.736349	-0.570349	0.073133	0.073672	0.814817	0	0
7416	2.162180	0.314987	9.215861	-0.223917	-0.019367	0.060014	0.279702	0.551053	-0.738907	-0.571103	0.074630	0.072007	0.814301	0	0
7417	2.203412	0.343256	9.126907	-0.213210	-0.026375	0.067111	0.279549	0.556018	-0.740941	-0.571535	0.076152	0.070430	0.813995	0	0
7418	2.266738	0.419677	9.110416	-0.182802	-0.038633	0.067285	0.278746	0.559884	-0.743758	-0.572398	0.077574	0.069209	0.813359	0	0
7419	2.370635	0.428486	9.109621	-0.145225	-0.033408	0.069311	0.278334	0.562643	-0.743333	-0.572891	0.078772	0.068234	0.812979	0	0
7420	2.466657	0.346235	9.199174	-0.091655	-0.047481	0.087226	0.276212	0.564998	-0.743278	-0.573936	0.079762	0.067787	0.812182	0	0
7421	2.524295	0.302459	9.188560	-0.005731	-0.078060	0.071855	0.274895	0.564867	-0.742999	-0.574528	0.080534	0.068212	0.811652	0	0
7422	2.623426	0.320867	9.168690	0.076634	-0.089406	0.058290	0.273710	0.564183	-0.742205	-0.575406	0.080881	0.069392	0.810895	0	0
7423	2.537177	0.415406	9.189747	0.126681	-0.089403	0.071035	0.270954	0.561716	-0.741015	-0.576088	0.080992	0.070970	0.810263	0	0
7424	2.434687	0.266964	9.150472	0.157087	-0.073624	0.079246	0.270170	0.560618	-0.741014	-0.577151	0.080765	0.072688	0.809376	0	0
7425	2.509574	0.266804	9.289216	0.157106	-0.078902	0.069509	0.267549	0.557599	-0.739962	-0.577849	0.080619	0.074461	0.808732	0	0
7426	2.641345	0.456069	9.381581	0.138344	-0.053594	0.069461	0.265713	0.555127	-0.738394	-0.578779	0.080334	0.075914	0.807959	0	0
7427	2.457291	0.380614	9.406335	0.122160	-0.031727	0.092372	0.263748	0.551828	-0.736051	-0.579665	0.080032	0.077122	0.807239	0	0
7428	2.298344	0.441812	9.350730	0.114001	-0.051842	0.111686	0.263885	0.550586	-0.735414	-0.580895	0.079906	0.078332	0.806251	0	0
7429	2.429021	0.477244	9.472580	0.118406	-0.074668	0.116888	0.261515	0.549771	-0.734343	-0.581939	0.079994	0.079743	0.805350	0	0
7430	2.569382	0.517307	9.560752	0.129135	-0.054613	0.122290	0.259689	0.546197	-0.733830	-0.583233	0.079811	0.081079	0.804298	0	0
7431	2.640380	0.303800	9.922990	0.190695	-0.042514	0.153551	0.258644	0.542892	-0.730979	-0.584650	0.079252	0.082860	0.803142	0	0
7432	2.446126	0.147175	10.119937	0.221075	-0.005771	0.167145	0.256952	0.539041	-0.730471	-0.586398	0.078177	0.084611	0.801790	0	0
7433	2.237985	0.085803	9.969618	0.162081	0.036299	0.170445	0.256703	0.535596	-0.728937	-0.587987	0.077166	0.085682	0.800610	0	0
7434	2.199689	0.134127	9.944068	0.061793	0.025752	0.185559	0.256178	0.534633	-0.727765	-0.589794	0.076785	0.085958	0.799286	0	0
7435	2.175767	0.163398	10.016710	0.009915	0.043230	0.185256	0.256183	0.533116	-0.726868	-0.591384	0.076623	0.085751	0.798148	0	0
7436	2.535070	0.091158	10.118526	0.017044	0.020365	0.181575	0.254207	0.532299	-0.725543	-0.593120	0.076545	0.085704	0.796871	0	0
7437	1.651564	-0.178746	9.267464	0.029854	0.132828	0.174374	0.254874	0.530503	-0.724919	-0.594710	0.075537	0.085123	0.795844	0	0
7438	1.966287	-0.081138	9.741728	0.038606	-0.010834	0.162378	0.254086	0.531335	-0.726854	-0.596315	0.075558	0.085453	0.794605	0	0
7439	1.880283	0.040533	9.984200	0.046658	0.052109	0.175046	0.253825	0.529958	-0.725560	-0.597849	0.075087	0.085471	0.793494	0	0
7440	1.962341	0.039421	9.829667	0.018888	-0.024862	0.163969	0.252647	0.528999	-0.726074	-0.599450	0.075335	0.085728	0.792234	0	0
7441	1.991124	0.014908	9.752231	-0.028530	-0.018749	0.167159	0.251979	0.529139	-0.723455	-0.600800	0.075864	0.085570	0.791177	0	0
7442	2.049078	0.016684	9.694072	-0.059869	-0.054628	0.163260	0.249610	0.528601	-0.723164	-0.602309	0.076818	0.085383	0.789957	0	0
7443	2.150720	0.051615	9.578237	-0.115357	-0.060785	0.168099	0.248019	0.530677	-0.723771	-0.603559	0.078200	0.084784	0.788931	0	0
7444	2.169732	0.012621	9.459862	-0.143925	-0.084355	0.150171	0.246954	0.532475	-0.723476	-0.604882	0.079883	0.084125	0.787820	0	0
7445	2.128429	-0.025283	9.543899	-0.167285	-0.113265	0.160473	0.244838	0.534969	-0.725114	-0.605979	0.081984	0.083434	0.786834	0	0
7446	2.063213	-0.033820	9.731822	-0.132430	-0.100168	0.167838	0.240341	0.536232	-0.722166	-0.607399	0.083739	0.082945	0.785605	0	0
7447	1.885220	0.054985	10.003551	-0.090329	-0.072143	0.158619	0.238757	0.536792	-0.722006	-0.608572	0.085040	0.082600	0.784593	0	0
7448	1.750617	0.138170	10.121028	-0.047353	-0.030126	0.161783	0.237834	0.537763	-0.723416	-0.610086	0.085721	0.082360	0.783367	0	0
7449	1.660145	0.316971	10.157511	-0.045476	-0.012578	0.147824	0.237023	0.540385	-0.721814	-0.611257	0.086261	0.081998	0.782432	0	0
7450	1.762552	0.464407	9.867520	-0.056965	-0.002007	0.128399	0.235712	0.539014	-0.721417	-0.612524	0.086752	0.081540	0.781434	0	0
7451	1.941078	0.447954	9.661509	-0.081006	-0.029954	0.099872	0.233606	0.539439	-0.722423	-0.613272	0.087598	0.081041	0.780805	0	0
7452	2.161856	0.258351	9.570904	-0.084506	-0.096412	0.064256	0.233854	0.542057	-0.722401	-0.613971	0.088939	0.081008	0.780107	0	0
7453	2.411516	0.054201	9.515933	-0.104033	-0.099892	0.028739	0.231740	0.543309	-0.722618	-0.614084	0.090414	0.080820	0.779868	0	0
7454	2.570243	-0.033829	9.448662	-0.109327	-0.108633	0.010981	0.229361	0.544701	-0.722698	-0.614326	0.091960	0.080716	0.779507	0	0
7455	2.618906	0.018618	9.420006	-0.127148	-0.108611	-0.004132	0.227237	0.548573	-0.724322	-0.614152	0.093623	0.080437	0.779476	0	0
7456	2.590351	0.081040	9.310417	-0.128837	-0.095422	-0.019052	0.226048	0.549407	-0.724817	-0.614163	0.095160	0.080130	0.779312	0	0
7457	2.556678	0.102664	9.217226	-0.117034	-0.096182	-0.054199	0.224320	0.551897	-0.724245	-0.613615	0.096626	0.079906	0.779586	0	0
7458	2.496570	0.139192	9.210955	-0.065888	-0.082085	-0.081947	0.221941	0.553013	-0.723937	-0.613210	0.097622	0.080071	0.779764	0	0
7459	2.447867	0.081876	9.220329	-0.024606	-0.069753	-0.106272	0.221676	0.553842	-0.724968	-0.612365	0.098276	0.080458	0.780306	0	0
7460	2.455471	0.130120	9.285708	-0.015591	-0.043498	-0.114917	0.219690	0.554265	-0.722587	-0.611804	0.098633	0.080814	0.780664	0	0
7461	2.518231	0.129386	9.205849	-0.027202	-0.014643	-0.108746	0.219820	0.554954	-0.723364	-0.610980	0.098871	0.080849	0.781276	0	0
7462	2.585739	0.114456	9.214708	-0.044148	-0.024258	-0.123907	0.219294	0.555509	-0.724394	-0.610361	0.099242	0.080876	0.781709	0	0
7463	2.638925	0.119218	9.334470	-0.013682	-0.008521	-0.132458	0.220982	0.557979	-0.721527	-0.609368	0.099333	0.081007	0.782458	0	0
7464	2.731004	0.161969	9.391847	0.022141	0.019449	-0.132997	0.220218	0.554538	-0.723375	-0.608780	0.098950	0.081296	0.782935	0	0
7465	2.793754	0.156733	9.412875	0.048958	0.030789	-0.124850	0.220730	0.555637	-0.721025	-0.607940	0.098363	0.081676	0.783622	0	0
7466	2.682793	0.167730	9.579788	0.059746	0.045690	-0.136141	0.222447	0.554248	-0.719762	-0.607378	0.097543	0.082101	0.784115	0	0
7467	2.456452	0.240855	10.106505	0.066803	0.057868	-0.124519	0.223109	0.553141	-0.719001	-0.606578	0.096635	0.082456	0.784809	0	0
7468	2.273352	0.297771	10.161613	0.068674	0.117412	-0.125987	0.224952	0.553959	-0.719933	-0.606167	0.095204	0.082504	0.785297	0	0
7469	2.321396	0.268032	9.997430	0.045466	0.106952	-0.136784	0.227858	0.552151	-0.719213	-0.605287	0.094025	0.082399	0.786128	0	0
7470	2.466514	0.315952	9.520871	0.079555	0.093044	-0.147184	0.228653	0.551043	-0.718975	-0.604700	0.092702	0.082700	0.786705	0	0
7471	2.556551	0.072580	9.603816	0.006157	0.051008	-0.156761	0.229964	0.549517	-0.714579	-0.603578	0.092184	0.082643	0.787633	0	0
7472	2.637715	-0.057983	9.587195	0.013332	0.064991	-0.156709	0.230218	0.551860	-0.715602	-0.602814	0.091475	0.082597	0.788305	0	0
7473	2.637905	-0.033712	9.659572	-0.009846	0.051028	-0.181598	0.232058	0.551849	-0.714327	-0.601479	0.091035	0.082439	0.789392	0	0
7474	2.493815	0.073600	9.777409	-0.019744	0.035278	-0.176377	0.234422	0.552663	-0.713572	-0.600502	0.090743	0.082328	0.790180	0	0
7475	2.293884	0.135899	9.976922	-0.056473	0.030026	-0.173071	0.236526	0.553479	-0.713857	-0.599172	0.090755	0.081916	0.791231	0	0
7476	2.072293	0.216808	9.914874	-0.056414	0.061606	-0.174634	0.234811	0.554868	-0.715642	-0.598163	0.090479	0.081352	0.792084	0	0
7477	1.804694	0.281122	9.814580	-0.079668	0.068690	-0.171157	0.237301	0.556646	-0.714619	-0.596855	0.090316	0.080513	0.793174	0	0
7478	1.664352	0.247885	9.599110	-0.079656	0.058278	-0.171155	0.238483	0.556501	-0.713466	-0.595867	0.090208	0.079783	0.794003	0	0
7479	1.586463	0.166275	9.454644	-0.043955	0.016318	-0.160463	0.240582	0.558420	-0.714000	-0.594630	0.090245	0.079516	0.794952	0	0
7480	1.620027	0.132346	9.456367	0.008753	-0.001207	-0.147823	0.240584	0.557868	-0.713744	-0.593881	0.090099	0.079824	0.795497	0	0
7481	1.640049	0.228598	9.522191	0.034519	-0.017925	-0.114199	0.240446	0.559247	-0.714250	-0.593054	0.089968	0.080329	0.796078	0	0
7482	1.679471	0.332304	9.715309	0.027259	-0.043380	-0.103765	0.240053	0.558422	-0.713470	-0.592614	0.090085	0.080991	0.796326	0	0
7483	1.709447	0.465021	9.932875	0.030627	-0.057523	-0.066769	0.239905	0.559386	-0.710461	-0.592127	0.090320	0.081645	0.796594	0	0
7484	1.736985	0.599662	9.987059	-0.017749	-0.047094	-0.051205	0.237408	0.558573	-0.710692	-0.592000	0.090781	0.081917	0.796608	0	0
7485	1.812886	0.743568	10.048141	-0.040999	-0.047130	-0.054894	0.237792	0.559673	-0.709383	-0.591551	0.091358	0.081920	0.796875	0	0
7486	1.967347	0.737078	9.892921	-0.060703	-0.028805	-0.040917	0.237010	0.560506	-0.713143	-0.591455	0.091938	0.081729	0.796899	0	0
7487	2.193583	0.642916	9.565438	-0.062475	-0.038430	-0.039282	0.237274	0.559953	-0.712501	-0.591118	0.092583	0.081494	0.797099	0	0
7488	2.380613	0.463037	9.422364	-0.060624	-0.050667	-0.053501	0.236197	0.562025	-0.709205	-0.590883	0.093328	0.081443	0.797192	0	0
7489	2.497819	0.312479	9.251390	-0.058879	-0.061186	-0.043015	0.235134	0.563271	-0.708656	-0.590500	0.094133	0.081379	0.797387	0	0
7490	2.553128	0.285132	9.101592	-0.067897	-0.052474	-0.021039	0.234472	0.564791	-0.709934	-0.590539	0.094960	0.081254	0.797273	0	0
7491	2.553611	0.354690	9.039902	-0.067940	-0.059485	-0.011356	0.234207	0.566862	-0.713037	-0.590400	0.095836	0.081086	0.797288	0	0
7492	2.485778	0.321753	9.107401	-0.037525	-0.043730	-0.007541	0.232752	0.567835	-0.713006	-0.590618	0.096421	0.081144	0.797051	0	0
7493	2.447090	0.316995	9.025967	0.001757	-0.040243	0.014800	0.231701	0.567014	-0.712477	-0.590770	0.096756	0.081399	0.796871	0	0
7494	2.428045	0.353385	9.079423	0.012536	-0.024483	0.008779	0.231425	0.568531	-0.711415	-0.591194	0.096904	0.081727	0.796505	0	0
7495	2.430290	0.331544	9.021473	-0.016124	0.008730	0.026310	0.230637	0.567707	-0.710629	-0.591460	0.096967	0.081544	0.796318	0	0
7496	2.460914	0.225377	8.988745	-0.028605	0.005251	0.015603	0.230507	0.568260	-0.712055	-0.591938	0.097125	0.081365	0.795962	0	0
7497	2.544987	0.164499	8.958480	-0.012518	0.017469	0.023657	0.230900	0.568810	-0.712186	-0.592194	0.097099	0.081166	0.795796	0	0
7498	2.585550	0.094591	9.010199	0.000804	0.015656	0.043106	0.229827	0.569640	-0.707991	-0.592944	0.097021	0.081135	0.795250	0	0
7499	2.582800	0.046617	9.045721	-0.005479	0.037500	0.052823	0.229179	0.567714	-0.708000	-0.593454	0.096822	0.080850	0.794922	0	0
7500	2.592530	0.056191	9.055361	-0.014419	0.043617	0.052778	0.230617	0.569636	-0.708003	-0.594316	0.096617	0.080526	0.794336	0	0
7501	2.614257	0.051578	9.175286	-0.023497	0.040900	0.077365	0.230093	0.569639	-0.708777	-0.595006	0.096522	0.080060	0.793878	0	0
7502	2.655327	0.051529	9.263854	-0.028880	0.038243	0.077302	0.229829	0.569365	-0.708124	-0.596040	0.096466	0.079628	0.793152	0	0
7503	2.670012	0.075768	9.362542	-0.041496	0.057410	0.100188	0.230753	0.569912	-0.709827	-0.596906	0.096371	0.078904	0.792585	0	0
7504	2.681852	0.046489	9.256357	-0.064786	0.069645	0.112392	0.230745	0.570876	-0.709035	-0.598229	0.096306	0.077969	0.791687	0	0
7505	2.614133	0.030314	9.300015	-0.084526	0.055634	0.119263	0.229945	0.573225	-0.710173	-0.599200	0.096502	0.076902	0.791033	0	0
7506	2.560536	-0.038740	9.391010	-0.088200	0.066081	0.140422	0.230326	0.573772	-0.706915	-0.600703	0.096630	0.075775	0.789986	0	0
7507	2.521689	-0.071772	9.501518	-0.054314	0.064279	0.161813	0.229926	0.573636	-0.705346	-0.602042	0.096610	0.074856	0.789055	0	0
7508	2.453749	-0.119184	9.554432	-0.031064	0.085277	0.169117	0.230701	0.576802	-0.705978	-0.603842	0.096265	0.074036	0.787798	0	0
7509	2.536460	-0.028916	9.396137	-0.029302	0.095752	0.183264	0.232533	0.577894	-0.704170	-0.605393	0.095864	0.073106	0.786743	0	0
7510	2.657531	0.016013	9.453289	-0.041901	0.081676	0.193666	0.232009	0.577760	-0.704946	-0.607365	0.095631	0.072198	0.785334	0	0
7511	2.758843	-0.005780	9.663656	-0.013341	0.085084	0.204421	0.232017	0.576657	-0.705478	-0.609084	0.095238	0.071443	0.784119	0	0
7512	2.639366	-0.168286	9.701272	-0.006226	0.107832	0.218656	0.232017	0.575691	-0.703924	-0.611280	0.094602	0.070629	0.782559	0	0
7513	2.389723	-0.300734	9.798036	-0.031278	0.100893	0.213207	0.233459	0.574854	-0.700304	-0.613054	0.094203	0.069630	0.781308	0	0
7514	2.143447	-0.298645	9.853058	-0.067043	0.099211	0.205964	0.234505	0.575537	-0.699141	-0.615107	0.093996	0.068407	0.779826	0	0
7515	1.933822	-0.238896	9.980526	-0.070657	0.083494	0.205954	0.234231	0.577193	-0.698990	-0.616768	0.093963	0.067206	0.778621	0	0
7516	1.903589	-0.084047	10.203672	-0.083227	0.074696	0.207628	0.234238	0.577332	-0.701074	-0.618793	0.094049	0.066005	0.777106	0	0
7517	1.925848	-0.016330	10.382105	-0.081502	0.095613	0.223581	0.234626	0.578432	-0.700808	-0.620581	0.093991	0.064618	0.775803	0	0
7518	1.894798	0.031967	10.366105	-0.083278	0.085137	0.218262	0.234622	0.578984	-0.700803	-0.622646	0.094007	0.063337	0.774250	0	0
7519	1.954726	-0.026515	10.271186	-0.084987	0.068563	0.197895	0.236842	0.582280	-0.700543	-0.624206	0.094157	0.062106	0.773075	0	0
7520	2.023679	-0.171826	10.119914	-0.093842	0.045007	0.173907	0.235654	0.582562	-0.700261	-0.625854	0.094524	0.061032	0.771782	0	0
7521	2.065347	-0.417959	9.962913	-0.082227	-0.001322	0.166715	0.234857	0.583117	-0.699201	-0.627127	0.095173	0.060284	0.770727	0	0
7522	2.081398	-0.529447	9.725966	-0.107227	-0.024876	0.154089	0.232738	0.585058	-0.699150	-0.628516	0.096155	0.059557	0.769529	0	0
7523	1.929017	-0.564378	9.712461	-0.174417	-0.043253	0.167670	0.231801	0.588372	-0.700276	-0.629677	0.097702	0.058356	0.768476	0	0
7524	1.730877	-0.584328	9.762007	-0.190431	-0.036164	0.148248	0.230737	0.591136	-0.702057	-0.630926	0.099291	0.057067	0.767344	0	0
7525	1.563030	-0.423804	9.916710	-0.152821	-0.054478	0.132674	0.229675	0.593348	-0.703322	-0.631827	0.100758	0.056125	0.766481	0	0
7526	1.549225	-0.329751	9.963573	-0.086548	-0.033449	0.124444	0.226496	0.595018	-0.701172	-0.632933	0.101661	0.055632	0.765484	0	0
7527	1.660946	-0.237085	9.877155	-0.041680	-0.033391	0.098324	0.225708	0.595023	-0.701682	-0.633691	0.102232	0.055432	0.764795	0	0
7528	1.858636	-0.277498	9.750012	-0.049655	-0.040386	0.082314	0.225174	0.596542	-0.702180	-0.634490	0.102933	0.055306	0.764047	0	0
7529	2.055655	-0.409512	9.554529	-0.116648	-0.033376	0.064146	0.224379	0.597926	-0.703066	-0.634908	0.103957	0.054564	0.763614	0	0
7530	2.219146	-0.502764	9.364587	-0.177486	-0.060513	0.060016	0.224090	0.601787	-0.702242	-0.635393	0.105610	0.053614	0.763052	0	0
7531	2.324592	-0.609906	9.203827	-0.209595	-0.057850	0.042118	0.221835	0.605660	-0.703994	-0.635528	0.107402	0.052344	0.762777	0	0
7532	2.386978	-0.663486	9.144993	-0.198764	-0.063927	0.020998	0.221289	0.608695	-0.703434	-0.635702	0.109194	0.051298	0.762449	0	0
7533	2.381960	-0.687706	9.077464	-0.170110	-0.070016	0.015896	0.219843	0.610221	-0.707047	-0.635668	0.110818	0.050441	0.762300	0	0
7534	2.324236	-0.653756	9.020673	-0.155672	-0.068176	-0.008639	0.218635	0.614088	-0.706990	-0.635689	0.112351	0.049788	0.762101	0	0
7535	2.374794	-0.323555	8.589032	-0.163571	-0.071558	-0.029795	0.216641	0.617131	-0.706669	-0.635310	0.113928	0.049048	0.762231	0	0
7536	2.295981	-0.889340	8.989368	-0.087527	-0.069812	-0.041672	0.217021	0.618230	-0.704057	-0.635190	0.115022	0.048970	0.762171	0	0
7537	2.294181	-0.802802	8.968749	-0.085658	-0.052281	-0.053031	0.215035	0.620723	-0.705306	-0.634730	0.115948	0.048730	0.762430	0	0
7538	2.257458	-0.874519	9.018711	-0.013060	-0.025961	-0.074441	0.214639	0.621691	-0.706724	-0.634482	0.116217	0.048981	0.762579	0	0
7539	2.303621	-0.840662	9.196548	0.034390	-0.022476	-0.084667	0.213594	0.620318	-0.706982	-0.633934	0.116140	0.049506	0.763013	0	0
7540	2.299146	-0.792404	9.235595	0.052358	-0.018942	-0.100374	0.213326	0.620595	-0.706194	-0.633566	0.115927	0.050241	0.763303	0	0
7541	2.405369	-0.797855	9.297102	0.045199	-0.013738	-0.100442	0.213056	0.621423	-0.705530	-0.632913	0.115708	0.050812	0.763840	0	0
7542	2.477821	-0.798253	9.351748	0.023752	-0.019005	-0.109452	0.213063	0.619216	-0.703857	-0.632452	0.115671	0.051342	0.764191	0	0
7543	2.501549	-0.860623	9.466186	0.014789	-0.019038	-0.109540	0.213068	0.618941	-0.705033	-0.631691	0.115683	0.051727	0.764793	0	0
7544	2.400051	-0.882816	9.815288	0.012996	-0.006820	-0.114777	0.213454	0.620041	-0.703985	-0.631203	0.115616	0.052106	0.765180	0	0
7545	2.294690	-0.770261	10.173182	0.029038	0.022855	-0.101289	0.213328	0.619215	-0.704513	-0.630542	0.115219	0.052324	0.765770	0	0
7546	2.344453	-0.559516	10.002137	0.039898	0.044785	-0.116078	0.212811	0.617564	-0.704522	-0.630072	0.114588	0.052580	0.766234	0	0
7547	2.537655	-0.547434	9.726630	0.011357	0.031692	-0.132244	0.213598	0.617559	-0.703491	-0.629157	0.114220	0.052642	0.767036	0	0
7548	2.809098	-0.746731	9.741223	-0.006506	0.024634	-0.143097	0.213977	0.618796	-0.700878	-0.628441	0.114018	0.052704	0.767648	0	0
7549	3.068621	-0.922117	9.679289	-0.002916	0.024579	-0.144945	0.215161	0.618789	-0.700374	-0.627406	0.113796	0.052725	0.768526	0	0
7550	3.171882	-1.000085	9.615015	-0.002831	0.054334	-0.153694	0.216075	0.620163	-0.700505	-0.626675	0.113335	0.052647	0.769196	0	0
7551	3.157180	-1.026736	9.513896	-0.031441	0.054357	-0.155664	0.215689	0.619339	-0.701550	-0.625538	0.113070	0.052288	0.770184	0	0
7552	3.016940	-1.045557	9.293784	-0.081457	0.057961	-0.168308	0.217252	0.622915	-0.702581	-0.624620	0.113064	0.051600	0.770976	0	0
7553	2.794407	-1.094665	9.184587	-0.115464	0.054533	-0.164985	0.218551	0.624284	-0.699328	-0.623312	0.113327	0.050611	0.772061	0	0
7554	2.523718	-1.130781	9.268220	-0.136901	0.059860	-0.173861	0.219731	0.625933	-0.700633	-0.622273	0.113651	0.049488	0.772924	0	0
7555	2.233998	-1.125933	9.328455	-0.090284	0.068739	-0.192788	0.220775	0.627857	-0.700891	-0.620781	0.113635	0.048636	0.774179	0	0
7556	1.918827	-0.971244	9.558865	-0.058135	0.072267	-0.183608	0.222068	0.631709	-0.700090	-0.619731	0.113370	0.048052	0.775095	0	0
7557	1.690985	-0.757431	9.683455	-0.068939	0.086261	-0.166785	0.223909	0.632527	-0.700631	-0.618469	0.113089	0.047214	0.776194	0	0
7558	1.745673	-0.541164	9.757568	-0.093956	0.087988	-0.174865	0.225489	0.632794	-0.700783	-0.617429	0.112929	0.046240	0.777104	0	0
7559	1.891150	-0.464724	9.956668	-0.137028	0.079094	-0.154977	0.228110	0.634433	-0.699503	-0.616175	0.113120	0.044895	0.778149	0	0
7560	2.074732	-0.452111	9.830256	-0.194331	0.080771	-0.142221	0.228355	0.637188	-0.698958	-0.615260	0.113652	0.043148	0.778894	0	0
7561	2.199787	-0.522901	9.809137	-0.245401	0.056207	-0.133922	0.230436	0.643520	-0.701534	-0.614031	0.114695	0.041074	0.779823	0	0
7562	2.313256	-0.526186	9.810524	-0.271330	0.054428	-0.138558	0.231476	0.645719	-0.701267	-0.613060	0.115907	0.038888	0.780519	0	0
7563	2.219530	-0.467359	9.932175	-0.241006	0.040403	-0.124251	0.231711	0.650267	-0.700574	-0.611896	0.117049	0.036936	0.781357	0	0
7564	2.118246	-0.451826	10.034166	-0.191012	0.024635	-0.107171	0.233003	0.654533	-0.700290	-0.611237	0.118015	0.035523	0.781793	0	0
7565	1.964298	-0.368821	10.043659	-0.148966	0.043920	-0.099682	0.233519	0.657288	-0.701574	-0.610369	0.118571	0.034237	0.782444	0	0
7566	1.868348	-0.276927	9.961427	-0.130309	0.037774	-0.069559	0.233248	0.659082	-0.702334	-0.610046	0.119078	0.033170	0.782665	0	0
7567	1.839156	-0.305680	9.922895	-0.090923	0.033436	-0.073690	0.233769	0.660044	-0.702333	-0.609445	0.119366	0.032368	0.783123	0	0
7568	1.949659	-0.374950	9.575068	-0.080113	0.033498	-0.080700	0.234402	0.663486	-0.700483	-0.609075	0.119598	0.031731	0.783401	0	0
7569	2.155480	-0.627244	9.394949	-0.045353	0.001935	-0.056879	0.235447	0.665134	-0.700744	-0.608649	0.119859	0.031459	0.783703	0	0
7570	2.255945	-0.755943	9.250806	-0.044486	0.000168	-0.048120	0.234124	0.665968	-0.700324	-0.608570	0.120145	0.031266	0.783729	0	0
7571	2.327750	-0.841057	9.129042	-0.058876	0.003623	-0.027982	0.234389	0.666243	-0.701238	-0.608354	0.120488	0.030848	0.783860	0	0
7572	2.269445	-0.888838	9.085736	-0.070657	-0.019166	-0.000826	0.233589	0.667902	-0.701209	-0.608636	0.121099	0.030515	0.783560	0	0
7573	2.202043	-0.857248	9.019388	-0.068063	-0.021807	0.020360	0.234641	0.668171	-0.701092	-0.608779	0.121714	0.030125	0.783368	0	0
7574	2.173234	-0.830844	8.928614	-0.062732	-0.022678	0.030986	0.234107	0.669277	-0.701073	-0.609356	0.122313	0.029843	0.782837	0	0
7575	2.139575	-0.811250	8.957970	-0.039588	-0.043714	0.050477	0.233704	0.670796	-0.701313	-0.609763	0.122937	0.029776	0.782425	0	0
7576	2.111578	-0.676153	9.019847	-0.017268	-0.042863	0.060371	0.231732	0.670669	-0.702066	-0.610620	0.123425	0.029938	0.781673	0	0
7577	2.162713	-0.618643	9.080150	-0.031648	-0.054293	0.069912	0.230679	0.669571	-0.700497	-0.611184	0.124090	0.029977	0.781126	0	0
7578	2.249761	-0.600273	9.017124	-0.023615	-0.050820	0.077012	0.230024	0.670817	-0.703864	-0.612163	0.124683	0.030119	0.780259	0	0
7579	2.298258	-0.580587	9.286103	0.010263	-0.080657	0.087708	0.227389	0.671107	-0.704212	-0.612908	0.125305	0.030629	0.779554	0	0
7580	2.348821	-0.604690	9.398346	0.040648	-0.059713	0.098557	0.227396	0.670557	-0.705260	-0.614112	0.125581	0.031298	0.778535	0	0
7581	2.397441	-0.561548	9.472926	0.065613	-0.065025	0.114573	0.225275	0.669738	-0.700023	-0.615137	0.125751	0.032115	0.777664	0	0
7582	2.392784	-0.539658	9.540510	0.076237	-0.047602	0.142916	0.224089	0.669192	-0.698967	-0.616683	0.125728	0.032922	0.776409	0	0
7583	2.383728	-0.455403	9.541557	0.089638	-0.039739	0.150111	0.224508	0.666435	-0.701217	-0.618018	0.125567	0.033732	0.775338	0	0
7584	2.403454	-0.395690	9.455554	0.081545	-0.012651	0.169544	0.223991	0.665059	-0.701874	-0.619772	0.125248	0.034329	0.773962	0	0
7585	2.399150	-0.321189	9.425204	0.049143	-0.026745	0.208927	0.222409	0.664102	-0.700035	-0.621510	0.125258	0.034676	0.772550	0	0
7586	2.452422	-0.302209	9.475433	0.032866	-0.032109	0.244022	0.221743	0.663690	-0.697031	-0.623696	0.125419	0.034913	0.770749	0	0
7587	2.464254	-0.340360	9.614285	0.045224	-0.014727	0.282051	0.220170	0.662044	-0.696763	-0.625988	0.125387	0.035069	0.768887	0	0
7588	2.525254	-0.258455	9.811772	0.096046	0.007879	0.323031	0.218860	0.660811	-0.696756	-0.628814	0.124873	0.035434	0.766645	0	0
7589	2.627034	-0.195500	9.422280	0.118287	0.025333	0.367306	0.218608	0.659434	-0.697678	-0.631849	0.124107	0.035802	0.764253	0	0
7590	2.712933	-0.338215	9.376638	0.132533	-0.004442	0.374297	0.217820	0.657507	-0.695209	-0.635057	0.123472	0.036454	0.761662	0	0
7591	2.711513	-0.544322	9.614614	0.182490	0.019949	0.406424	0.217460	0.651720	-0.695912	-0.638444	0.122358	0.037306	0.758964	0	0
7592	2.614785	-0.567280	9.725737	0.236174	0.056700	0.414020	0.216814	0.648966	-0.695017	-0.642051	0.120609	0.038301	0.756146	0	0
7593	2.470304	-0.513028	9.794900	0.273704	0.086444	0.432078	0.215922	0.644147	-0.695703	-0.645738	0.118415	0.039391	0.753292	0	0
7594	2.340566	-0.422863	9.847526	0.296146	0.110124	0.421809	0.217246	0.641933	-0.694051	-0.649445	0.115874	0.040480	0.750437	0	0
7595	2.239813	-0.328409	9.803818	0.295237	0.114521	0.428037	0.219385	0.635579	-0.692582	-0.653100	0.113321	0.041554	0.747590	0	0
7596	2.229730	-0.386189	9.759980	0.264025	0.137311	0.412905	0.216516	0.629805	-0.691553	-0.656658	0.110778	0.042230	0.744812	0	0
7597	2.318412	-0.473943	9.604394	0.229147	0.142557	0.414391	0.218120	0.626074	-0.692005	-0.660113	0.108437	0.042642	0.742074	0	0
7598	2.334625	-0.565903	9.461401	0.163038	0.139113	0.394490	0.218922	0.623174	-0.690613	-0.663396	0.106532	0.042573	0.739421	0	0
7599	2.290828	-0.613541	9.502088	0.121858	0.119862	0.392360	0.220906	0.621509	-0.690138	-0.666534	0.105059	0.042367	0.736817	0	0
7600	2.286520	-0.541291	9.522182	0.085165	0.125090	0.395652	0.220898	0.621508	-0.687792	-0.669709	0.103773	0.041812	0.734148	0	0
7601	2.175877	-0.482507	9.586299	0.086027	0.111104	0.397414	0.222508	0.616813	-0.688384	-0.672817	0.102603	0.041397	0.731489	0	0
7602	1.949297	-0.423265	9.504819	0.087839	0.131303	0.401107	0.222247	0.615435	-0.686830	-0.676004	0.101253	0.040811	0.728766	0	0
7603	1.735395	-0.284293	9.573152	0.078876	0.119974	0.400211	0.222916	0.613501	-0.686729	-0.679105	0.100061	0.040277	0.726073	0	0
7604	1.538692	-0.102330	9.586554	0.057446	0.149769	0.400258	0.224229	0.613217	-0.685057	-0.682231	0.098779	0.039343	0.723364	0	0
7605	1.367762	-0.037735	9.824297	0.050237	0.153251	0.406446	0.225297	0.612110	-0.687169	-0.685336	0.097529	0.038358	0.720646	0	0
7606	1.345596	0.241243	9.760403	0.051961	0.153226	0.424147	0.226091	0.610450	-0.685634	-0.688594	0.096266	0.037334	0.717759	0	0
7607	1.389068	0.245405	9.659136	0.077992	0.128795	0.401328	0.226360	0.609898	-0.686165	-0.691654	0.094984	0.036712	0.715014	0	0
7608	1.576977	0.186017	9.594345	0.128997	0.074557	0.385575	0.225829	0.609072	-0.683819	-0.694643	0.093734	0.036817	0.712270	0	0
7609	1.736703	0.241869	9.389327	0.186293	0.050088	0.377060	0.225051	0.606733	-0.683570	-0.697578	0.092247	0.037534	0.709554	0	0
7610	1.828742	0.279744	9.425018	0.247153	0.016855	0.362383	0.224546	0.602876	-0.683339	-0.700461	0.090574	0.038901	0.706851	0	0
7611	2.002265	0.234871	9.350905	0.328537	-0.000669	0.367259	0.223659	0.596402	-0.682869	-0.703407	0.088446	0.040992	0.704071	0	0
7612	1.937541	0.300378	9.371444	0.397420	-0.012883	0.365986	0.221970	0.591309	-0.681330	-0.706397	0.085925	0.043622	0.701226	0	0
7613	1.622663	0.504752	9.333250	0.474372	0.002970	0.372029	0.220558	0.584148	-0.680206	-0.709462	0.082739	0.046707	0.698310	0	0
7614	1.606299	0.247090	9.191036	0.476210	0.025763	0.370318	0.219276	0.576158	-0.677138	-0.712513	0.079387	0.049608	0.695386	0	0
7615	1.568682	0.391510	9.130535	0.433280	0.029274	0.370060	0.217992	0.569272	-0.675232	-0.715492	0.076301	0.052218	0.692476	0	0
7616	1.620288	0.168459	9.468797	0.393824	0.022164	0.376727	0.216568	0.563765	-0.673440	-0.718471	0.073560	0.054564	0.689500	0	0
7617	1.752850	-0.209631	9.650765	0.356255	0.041342	0.372877	0.215678	0.557842	-0.672964	-0.721375	0.070938	0.056549	0.686577	0	0
7618	1.828771	-0.406664	9.907404	0.342019	0.044823	0.348045	0.215818	0.554669	-0.670000	-0.724093	0.068394	0.058393	0.683814	0	0
7619	1.784661	-0.493246	9.796236	0.333290	0.058955	0.306615	0.214270	0.548335	-0.669127	-0.726502	0.065777	0.060135	0.681361	0	0
7620	1.644396	-0.514568	9.544852	0.370998	0.052116	0.283117	0.213900	0.543788	-0.669036	-0.728767	0.062930	0.062164	0.679025	0	0
7621	1.490366	-0.439159	9.429286	0.415913	0.040039	0.243812	0.212752	0.535660	-0.666232	-0.730756	0.059798	0.064640	0.676935	0	0
7622	1.478135	-0.467332	9.623736	0.467958	0.031362	0.202739	0.212778	0.529317	-0.663427	-0.732489	0.056331	0.067524	0.675076	0	0
7623	1.526696	-0.438084	9.873599	0.498454	0.015618	0.174693	0.212537	0.522147	-0.657890	-0.734005	0.052709	0.070769	0.673387	0	0
7624	1.481538	-0.341145	9.997672	0.505654	0.002518	0.158867	0.211382	0.515398	-0.655594	-0.735403	0.049126	0.074139	0.671768	0	0
7625	1.332080	-0.306229	10.023396	0.511151	0.017489	0.134340	0.212464	0.508773	-0.652808	-0.736615	0.045362	0.077464	0.670329	0	0
7626	1.228378	0.037292	10.407966	0.529047	0.015709	0.124864	0.210660	0.501339	-0.652073	-0.737766	0.041489	0.080906	0.668906	0	0
7627	1.650063	0.246023	10.526893	0.515738	0.031355	0.102708	0.211360	0.493063	-0.650340	-0.738736	0.037564	0.084160	0.667664	0	0
7628	1.834619	0.402239	10.171405	0.439695	0.036579	0.112731	0.210852	0.487550	-0.646868	-0.739751	0.034200	0.086853	0.666375	0	0
7629	1.974265	0.352351	9.943715	0.391427	0.008605	0.099894	0.212065	0.481477	-0.644862	-0.740605	0.031344	0.089445	0.665222	0	0
7630	2.036386	0.264812	9.790763	0.358389	0.003392	0.087265	0.211416	0.478722	-0.643054	-0.741373	0.028779	0.091847	0.664156	0	0
7631	2.069718	0.208297	9.484604	0.332407	0.020891	0.108273	0.210665	0.471006	-0.641555	-0.742254	0.026296	0.093957	0.662978	0	0
7632	2.098652	0.205371	9.388188	0.318153	0.015679	0.095806	0.211476	0.466038	-0.639271	-0.743062	0.023953	0.095995	0.661869	0	0
7633	2.017743	0.369768	9.458069	0.275175	0.055881	0.113318	0.209779	0.462738	-0.638366	-0.743979	0.021678	0.097470	0.660700	0	0
7634	1.925955	0.356907	9.737498	0.205389	0.101318	0.118280	0.211108	0.459973	-0.637240	-0.744978	0.019629	0.098119	0.659541	0	0
7635	1.800810	0.411228	9.878595	0.114156	0.152036	0.123131	0.211904	0.458038	-0.635577	-0.746011	0.017933	0.097813	0.658467	0	0
7636	1.552336	0.446714	9.837887	0.012224	0.166111	0.113711	0.213607	0.458303	-0.633254	-0.747005	0.016892	0.096706	0.657531	0	0
7637	1.330707	0.520577	9.831036	-0.041461	0.143426	0.108032	0.215847	0.458843	-0.634325	-0.747896	0.016396	0.095437	0.656714	0	0
7638	1.270202	0.506163	9.682385	-0.032511	0.113741	0.102721	0.217153	0.459386	-0.631994	-0.748765	0.016021	0.094428	0.655879	0	0
7639	1.269657	0.429272	9.705540	0.004981	0.064740	0.106326	0.218072	0.459932	-0.632002	-0.749575	0.015688	0.094047	0.655016	0	0
7640	1.288806	0.405128	9.724323	0.065814	0.040262	0.100501	0.218079	0.458002	-0.630718	-0.750377	0.015055	0.094233	0.654085	0	0
7641	1.168364	0.442502	9.841151	0.072957	0.036775	0.099701	0.217295	0.458559	-0.633568	-0.751126	0.014385	0.094500	0.653202	0	0
7642	1.118201	0.508800	10.157182	0.047786	-0.000925	0.106452	0.215457	0.457742	-0.634070	-0.751923	0.014162	0.094876	0.652235	0	0
7643	1.107154	0.639939	10.540913	0.021038	0.013049	0.079894	0.217021	0.458697	-0.630695	-0.752511	0.014010	0.094975	0.651545	0	0
7644	1.233214	0.702144	10.754436	-0.023644	-0.000121	0.058343	0.217556	0.457729	-0.631625	-0.753004	0.014270	0.094887	0.650982	0	0
7645	1.247661	0.701538	10.593282	-0.031575	0.009578	0.038934	0.217016	0.459938	-0.631465	-0.753314	0.014490	0.094666	0.650651	0	0
7646	1.350961	0.643807	10.067802	-0.020658	-0.017383	0.005400	0.215470	0.455813	-0.634741	-0.753442	0.014790	0.094735	0.650485	0	0
7647	1.507249	0.566470	9.558464	0.037653	-0.031246	-0.018950	0.214938	0.455263	-0.632262	-0.753348	0.014698	0.095278	0.650518	0	0
7648	1.709890	0.545062	9.366608	0.125443	-0.045188	-0.041332	0.215065	0.456089	-0.632255	-0.753180	0.014032	0.096514	0.650545	0	0
7649	1.881876	0.620670	9.361187	0.195228	-0.045223	-0.039978	0.213223	0.454030	-0.629511	-0.752954	0.012831	0.098194	0.650579	0	0
7650	1.967644	0.793399	9.434532	0.227383	-0.031294	-0.024706	0.212715	0.451414	-0.630572	-0.752920	0.011322	0.099986	0.650374	0	0
7651	2.022069	0.971315	9.551467	0.209375	-0.019155	0.001659	0.213238	0.451549	-0.629796	-0.752985	0.009895	0.101563	0.650078	0	0
7652	1.923215	0.991419	9.581391	0.189674	-0.012150	0.006861	0.213777	0.448650	-0.628530	-0.753179	0.008574	0.102961	0.649651	0	0
7653	1.804907	0.992433	9.611263	0.191356	-0.012175	0.029819	0.213926	0.444789	-0.626876	-0.753426	0.007273	0.104369	0.649156	0	0
7654	1.703940	1.055745	9.608056	0.173442	0.001828	0.038594	0.212748	0.442037	-0.624670	-0.753827	0.006016	0.105552	0.648512	0	0
7655	1.675549	1.137732	9.604437	0.151984	0.022822	0.042064	0.213287	0.440518	-0.625605	-0.754182	0.004799	0.106441	0.647964	0	0
7656	1.825171	1.126764	9.545340	0.071421	0.012254	0.048442	0.213686	0.438585	-0.623545	-0.754661	0.004253	0.106882	0.647337	0	0
7657	1.965082	1.108648	9.483842	0.010595	0.029702	0.051542	0.213947	0.438583	-0.622897	-0.755077	0.004074	0.106807	0.646865	0	0
7658	1.853845	1.087746	9.443705	-0.035077	0.024461	0.060032	0.213573	0.436657	-0.625648	-0.755641	0.004264	0.106467	0.646260	0	0
7659	1.694381	1.074592	9.454542	-0.039508	0.012286	0.046783	0.211982	0.438872	-0.626514	-0.756005	0.004575	0.106203	0.645877	0	0
7660	1.626344	1.012830	9.533729	-0.009187	-0.014853	0.058367	0.211975	0.439146	-0.624817	-0.756513	0.004822	0.106327	0.645259	0	0
7661	1.660078	1.005122	9.458846	0.030193	-0.017458	0.056872	0.211966	0.439835	-0.623507	-0.756913	0.004811	0.106737	0.644722	0	0
7662	1.693945	1.012205	9.501895	0.056983	-0.052469	0.056931	0.210660	0.438464	-0.624282	-0.757389	0.004795	0.107573	0.644024	0	0
7663	1.689170	1.017288	9.578901	0.082005	-0.068227	0.057057	0.209740	0.436676	-0.622071	-0.757736	0.004721	0.108701	0.643426	0	0
7664	1.544266	1.013685	9.604143	0.074852	-0.080429	0.051716	0.207889	0.436684	-0.620087	-0.758147	0.004744	0.109864	0.642744	0	0
7665	1.491550	1.071736	9.576426	0.031977	-0.084757	0.035555	0.207626	0.436962	-0.620732	-0.758333	0.005129	0.110794	0.642362	0	0
7666	1.593564	1.157292	9.499622	-0.025309	-0.082183	0.043947	0.205137	0.435598	-0.622533	-0.758709	0.005910	0.111326	0.641820	0	0
7667	1.704807	1.178275	9.566197	-0.102341	-0.070049	0.064547	0.204478	0.435878	-0.622911	-0.759088	0.007251	0.111279	0.641366	0	0
7668	1.787720	1.295161	9.461080	-0.141671	-0.029831	0.071457	0.203822	0.437123	-0.625626	-0.759697	0.008608	0.110667	0.640733	0	0
7669	1.816810	1.318280	9.230375	-0.163105	-0.028917	0.069543	0.202885	0.440024	-0.626104	-0.760145	0.010153	0.109918	0.640308	0	0
7670	1.848067	1.303252	9.114573	-0.166614	-0.028873	0.057171	0.201557	0.441685	-0.625807	-0.760641	0.011681	0.109140	0.639826	0	0
7671	1.874752	1.317724	9.196223	-0.171180	-0.024571	0.076532	0.201408	0.445546	-0.627200	-0.761132	0.013270	0.108308	0.639353	0	0
7672	1.836209	1.327911	9.283192	-0.153292	-0.014953	0.078471	0.200605	0.448446	-0.628332	-0.761777	0.014631	0.107507	0.638689	0	0
7673	1.754294	1.350530	9.392308	-0.143512	-0.003608	0.092709	0.200459	0.451756	-0.629601	-0.762393	0.015892	0.106689	0.638061	0	0
7674	1.734417	1.262624	9.696691	-0.145353	-0.000174	0.096214	0.200712	0.453685	-0.629977	-0.763160	0.017118	0.105824	0.637256	0	0
7675	1.693050	1.210752	9.931976	-0.127463	0.026038	0.098199	0.199385	0.455622	-0.630328	-0.763840	0.018070	0.104878	0.636571	0	0
7676	1.591666	1.214098	9.980956	-0.098815	0.061926	0.103854	0.199643	0.456999	-0.630840	-0.764700	0.018557	0.103833	0.635695	0	0
7677	1.519051	1.192754	9.894818	-0.080911	0.068092	0.105789	0.199917	0.456034	-0.632418	-0.765477	0.018887	0.102855	0.634908	0	0
7678	1.475538	1.192477	9.693312	-0.063052	0.085608	0.124504	0.200163	0.459065	-0.632391	-0.766493	0.018973	0.101851	0.633842	0	0
7679	1.535513	1.147743	9.375041	-0.075533	0.075166	0.119950	0.201214	0.459887	-0.632920	-0.767365	0.019224	0.100845	0.632939	0	0
7680	1.665437	1.083984	9.305894	-0.070247	0.068104	0.137535	0.200939	0.461266	-0.631730	-0.768432	0.019491	0.099927	0.631781	0	0
7681	1.703277	0.968632	9.434021	-0.075736	0.057521	0.156805	0.201721	0.462226	-0.631080	-0.769514	0.019892	0.099047	0.630588	0	0
7682	1.623571	0.960178	9.612457	-0.091942	0.064457	0.176116	0.201451	0.463468	-0.631064	-0.770803	0.020388	0.098011	0.629158	0	0
7683	1.633420	0.984374	9.684750	-0.134951	0.083636	0.193496	0.201309	0.464709	-0.630398	-0.772123	0.021114	0.096548	0.627741	0	0
7684	1.748385	0.840349	10.071440	-0.154704	0.064272	0.191447	0.201300	0.467881	-0.632973	-0.773475	0.022112	0.095115	0.626259	0	0
7685	1.822282	0.694196	10.444040	-0.158279	0.081689	0.184374	0.201952	0.468981	-0.632711	-0.774720	0.023023	0.093520	0.624926	0	0
7686	1.659571	0.563349	10.499216	-0.156323	0.106302	0.152777	0.201947	0.471050	-0.634776	-0.775862	0.023734	0.091759	0.623742	0	0
7687	1.255218	0.416798	10.308754	-0.172217	0.099562	0.108674	0.203908	0.473796	-0.635039	-0.776640	0.024566	0.089950	0.623006	0	0
7688	0.931372	0.393846	9.842637	-0.227492	0.058718	0.065930	0.204422	0.476137	-0.635024	-0.777191	0.026045	0.088137	0.622517	0	0
7689	1.047009	0.367772	9.476035	-0.284629	-0.008539	0.028229	0.204414	0.478619	-0.636824	-0.777334	0.028340	0.086476	0.622472	0	0
7690	1.464252	0.301558	9.337088	-0.331018	-0.013826	-0.000462	0.203595	0.484138	-0.637799	-0.777379	0.031016	0.084600	0.622545	0	0
7691	1.867056	0.236032	9.385732	-0.343491	-0.034910	-0.020150	0.204361	0.490201	-0.640618	-0.777166	0.033895	0.082793	0.622905	0	0
7692	2.006437	0.139010	9.474740	-0.311158	-0.027894	-0.048150	0.204076	0.494890	-0.642392	-0.776930	0.036459	0.081168	0.623268	0	0
7693	1.993881	0.067361	9.608611	-0.262805	-0.038367	-0.063711	0.204451	0.498886	-0.643140	-0.776455	0.038707	0.079912	0.623885	0	0
7694	1.947159	-0.054545	9.737391	-0.203719	-0.045331	-0.077418	0.204172	0.502059	-0.643887	-0.776072	0.040520	0.079104	0.624350	0	0
7695	1.857729	-0.065915	9.723613	-0.153499	-0.046104	-0.102584	0.204954	0.504261	-0.644919	-0.775384	0.041943	0.078610	0.625173	0	0
7696	1.780616	-0.045872	9.789398	-0.137432	-0.053976	-0.098063	0.203362	0.507165	-0.646691	-0.774894	0.043279	0.078293	0.625728	0	0
7697	1.763965	-0.011943	9.830789	-0.109496	-0.038129	-0.138325	0.203617	0.508680	-0.646680	-0.774003	0.044286	0.078028	0.626793	0	0
7698	1.657805	-0.001329	9.884699	-0.117576	-0.032877	-0.132164	0.205719	0.510185	-0.647348	-0.773349	0.045306	0.077689	0.627569	0	0
7699	1.494150	0.072374	9.973478	-0.158627	0.002175	-0.147254	0.205706	0.513219	-0.648622	-0.772407	0.046430	0.076806	0.628755	0	0
7700	1.407831	0.159470	9.919948	-0.181826	0.037207	-0.149013	0.206218	0.515697	-0.648344	-0.771631	0.047498	0.075527	0.629782	0	0
7701	1.376562	0.174359	9.990085	-0.170169	0.026729	-0.159529	0.208572	0.518441	-0.647962	-0.770617	0.048541	0.074380	0.631079	0	0
7702	1.494415	0.110724	9.930656	-0.128037	0.023261	-0.176905	0.209621	0.520642	-0.650171	-0.769684	0.049260	0.073562	0.632256	0	0
7703	1.662260	-0.054221	9.903279	-0.120935	0.005706	-0.169951	0.210124	0.524361	-0.649621	-0.768608	0.050046	0.072889	0.633581	0	0
7704	1.795794	-0.286554	9.774484	-0.099300	0.030265	-0.196225	0.212486	0.526554	-0.650417	-0.767552	0.050487	0.072208	0.634902	0	0
7705	1.896744	-0.343473	9.508593	-0.058065	0.023333	-0.208322	0.213007	0.527516	-0.650415	-0.766270	0.050657	0.071821	0.636479	0	0
7706	1.954777	-0.329745	9.426537	-0.022207	-0.001110	-0.228429	0.214588	0.528060	-0.651476	-0.765030	0.050682	0.071887	0.637960	0	0
7707	1.983343	-0.394235	9.646654	0.006510	-0.008092	-0.255588	0.215106	0.528883	-0.650173	-0.763449	0.050531	0.072181	0.639830	0	0
7708	1.867942	-0.332363	9.922340	0.047686	0.032141	-0.255101	0.218397	0.529279	-0.650088	-0.762096	0.049789	0.072453	0.641468	0	0
7709	1.530657	-0.230468	10.135510	0.054834	0.054936	-0.251324	0.219982	0.528719	-0.650379	-0.760604	0.048870	0.072571	0.643294	0	0
7710	1.308843	-0.185196	10.217255	0.062049	0.065511	-0.262614	0.222615	0.527877	-0.648602	-0.759196	0.047801	0.072681	0.645023	0	0
7711	1.333020	-0.176234	10.063336	0.088892	0.067283	-0.258008	0.225273	0.524831	-0.650367	-0.757676	0.046530	0.072919	0.646873	0	0
7712	1.462773	-0.259631	9.864185	0.121196	0.037605	-0.282604	0.226056	0.525653	-0.649458	-0.756112	0.045181	0.073628	0.648716	0	0
7713	1.626196	-0.362504	9.674134	0.177652	0.016664	-0.303483	0.228827	0.524121	-0.648342	-0.754287	0.043533	0.074842	0.650810	0	0
7714	1.745501	-0.565215	9.757294	0.231348	-0.036693	-0.325393	0.230813	0.521628	-0.647094	-0.752420	0.041801	0.076843	0.652849	0	0
7715	1.672912	-0.584051	9.704830	0.234085	-0.041008	-0.336825	0.232670	0.518723	-0.646108	-0.750337	0.040081	0.078873	0.655109	0	0
7716	1.557146	-0.563947	9.691640	0.205443	-0.060222	-0.339707	0.232420	0.515828	-0.645090	-0.748298	0.038688	0.080882	0.657275	0	0
7717	1.494951	-0.486081	9.827658	0.139252	-0.051491	-0.344532	0.233482	0.513892	-0.644343	-0.746097	0.037741	0.082366	0.659644	0	0
7718	1.394503	-0.357169	10.041499	0.066719	-0.055919	-0.337976	0.233746	0.513891	-0.644347	-0.743982	0.037357	0.083425	0.661918	0	0
7719	1.447602	-0.364447	10.156317	0.013946	-0.034098	-0.338302	0.235588	0.514157	-0.644112	-0.741772	0.037230	0.083941	0.664335	0	0
7720	1.567891	-0.427837	10.183390	0.014052	-0.028834	-0.361242	0.237171	0.513596	-0.643881	-0.739477	0.037040	0.084456	0.666835	0	0
7721	1.655493	-0.332459	10.135664	0.017796	-0.030517	-0.396473	0.238733	0.516344	-0.643095	-0.736866	0.036812	0.084988	0.669665	0	0
7722	1.699890	-0.202863	10.155997	0.008898	-0.067239	-0.417806	0.239127	0.516618	-0.643098	-0.734124	0.036869	0.085769	0.672567	0	0
7723	1.708661	-0.323526	10.046385	-0.025036	-0.086433	-0.435771	0.239777	0.517027	-0.641410	-0.731160	0.037298	0.086434	0.675680	0	0
7724	1.727494	-0.382259	9.764359	-0.050000	-0.100346	-0.451876	0.241351	0.518397	-0.641550	-0.728106	0.037980	0.087070	0.678851	0	0
7725	1.826723	-0.342896	9.518817	-0.066026	-0.124786	-0.469721	0.242920	0.520870	-0.642201	-0.724833	0.038941	0.087748	0.682203	0	0
7726	2.007905	-0.325689	9.315573	-0.062482	-0.152806	-0.464556	0.240563	0.520333	-0.645560	-0.721603	0.040060	0.088681	0.685434	0	0
7727	2.070505	-0.350319	9.285910	-0.037389	-0.175526	-0.479459	0.239494	0.523096	-0.645647	-0.718196	0.041160	0.089928	0.688777	0	0
7728	1.890358	-0.557801	9.405244	0.027083	-0.168446	-0.493053	0.240150	0.524472	-0.647337	-0.714754	0.041714	0.091597	0.692096	0	0
7729	1.952286	0.003930	9.209290	0.055705	-0.152710	-0.477707	0.241993	0.524186	-0.646456	-0.711381	0.041994	0.093319	0.695317	0	0
7730	1.924907	0.216807	9.538824	0.026968	-0.200036	-0.476281	0.239227	0.525029	-0.647969	-0.707986	0.042782	0.095199	0.698472	0	0
7731	1.881347	0.198391	9.697608	-0.039268	-0.151112	-0.460719	0.238552	0.526686	-0.645857	-0.704658	0.043738	0.096237	0.701628	0	0
7732	1.808726	0.170390	9.794045	-0.125121	-0.166845	-0.477249	0.239083	0.526959	-0.647427	-0.701186	0.045365	0.096813	0.704917	0	0
7733	1.840305	0.194401	9.861341	-0.200324	-0.133682	-0.459179	0.236957	0.530831	-0.648660	-0.697780	0.047327	0.096587	0.708191	0	0
7734	1.934422	0.197417	9.514486	-0.266440	-0.130131	-0.469361	0.237470	0.534000	-0.649939	-0.694292	0.049690	0.095899	0.711542	0	0
7735	2.029937	0.051913	9.367790	-0.302212	-0.165108	-0.480377	0.237184	0.539379	-0.652228	-0.690615	0.052564	0.095173	0.715004	0	0
7736	2.242555	0.065056	9.488676	-0.282578	-0.179199	-0.476824	0.236352	0.547379	-0.653439	-0.686976	0.055378	0.094708	0.718351	0	0
7737	2.446157	0.167323	9.629891	-0.269289	-0.164483	-0.446758	0.234500	0.549596	-0.654823	-0.683513	0.058055	0.094196	0.721503	0	0
7738	2.445742	0.107371	9.686885	-0.257732	-0.189882	-0.439730	0.234205	0.555249	-0.655153	-0.680101	0.060809	0.093956	0.724525	0	0
7739	2.353591	0.054970	9.619784	-0.288195	-0.179380	-0.425796	0.232995	0.560495	-0.656647	-0.676724	0.063743	0.093395	0.727501	0	0
7740	2.344319	0.112446	9.514779	-0.384062	-0.158472	-0.387631	0.230857	0.566297	-0.657600	-0.673599	0.067170	0.091987	0.730268	0	0
7741	2.336324	0.343546	9.560765	-0.455650	-0.155010	-0.384567	0.229119	0.572373	-0.660120	-0.670392	0.071095	0.090012	0.733088	0	0
7742	2.308315	0.478482	9.569768	-0.560450	-0.144604	-0.355297	0.229339	0.581195	-0.662121	-0.667345	0.075629	0.087190	0.735750	0	0
7743	2.346550	0.420633	9.626452	-0.614245	-0.141195	-0.331910	0.227591	0.590030	-0.666439	-0.664361	0.080556	0.083915	0.738304	0	0
7744	2.355461	0.310457	9.800551	-0.599195	-0.137801	-0.300976	0.225965	0.598862	-0.668021	-0.661629	0.085338	0.080714	0.740574	0	0
7745	2.281990	0.162325	9.936472	-0.539370	-0.116858	-0.272278	0.225919	0.607409	-0.668848	-0.659110	0.089629	0.077776	0.742625	0	0
7746	2.189392	0.040799	10.072863	-0.445572	-0.102908	-0.239822	0.222978	0.615697	-0.670286	-0.656945	0.093182	0.075425	0.744346	0	0
7747	2.098524	0.168681	9.974177	-0.360644	-0.081900	-0.214399	0.221495	0.621770	-0.670464	-0.655011	0.096070	0.073524	0.745873	0	0
7748	2.026978	0.298669	9.827284	-0.308856	-0.074907	-0.183985	0.222393	0.627142	-0.672249	-0.653389	0.098555	0.071953	0.747123	0	0
7749	2.044088	0.336197	9.558395	-0.281194	-0.102885	-0.168015	0.220133	0.631429	-0.673345	-0.651845	0.101106	0.070729	0.748246	0	0
7750	2.142730	0.289365	9.439243	-0.261600	-0.120424	-0.150349	0.217604	0.636129	-0.673782	-0.650475	0.103644	0.069774	0.749180	0	0
7751	2.272005	0.132077	9.457950	-0.277781	-0.110011	-0.131996	0.216276	0.637514	-0.672705	-0.649185	0.106245	0.068584	0.750045	0	0
7752	2.252504	0.105838	9.479445	-0.302896	-0.097805	-0.115393	0.214935	0.642623	-0.674459	-0.648041	0.108904	0.067135	0.750783	0	0
7753	2.090694	0.097931	9.627354	-0.362909	-0.071598	-0.097187	0.213844	0.646900	-0.670750	-0.646931	0.111785	0.065015	0.751503	0	0
7754	1.889951	0.049359	9.748693	-0.407646	-0.045337	-0.092964	0.212225	0.653940	-0.671438	-0.645860	0.114740	0.062414	0.752200	0	0
7755	1.865523	0.006593	9.858965	-0.454146	-0.039223	-0.100334	0.211403	0.660148	-0.672407	-0.644622	0.117950	0.059390	0.753009	0	0
7756	2.040491	0.163737	9.782355	-0.452258	-0.026100	-0.115272	0.211643	0.667732	-0.678070	-0.643331	0.121030	0.056356	0.753857	0	0
7757	2.123528	0.301887	9.552509	-0.438856	-0.034845	-0.106386	0.210821	0.674216	-0.679818	-0.642043	0.124093	0.053419	0.754671	0	0
7758	2.160152	0.359238	9.524013	-0.416508	-0.059340	-0.108072	0.209592	0.680148	-0.677004	-0.640815	0.127194	0.050860	0.755375	0	0
7759	2.124775	0.142747	9.425695	-0.377128	-0.057543	-0.108692	0.209166	0.686079	-0.677981	-0.639553	0.130022	0.048536	0.756115	0	0
7760	2.179312	0.002808	9.421213	-0.305682	-0.099574	-0.092507	0.208082	0.691599	-0.678432	-0.638570	0.132720	0.047054	0.756571	0	0
7761	2.387270	0.035611	9.667338	-0.232281	-0.117123	-0.111482	0.205569	0.695198	-0.681486	-0.637434	0.135066	0.046210	0.757166	0	0
7762	2.619099	0.036328	9.706203	-0.175091	-0.118968	-0.097044	0.203572	0.699069	-0.681678	-0.636589	0.137072	0.045850	0.757537	0	0
7763	2.773813	0.061465	9.669106	-0.137492	-0.103248	-0.095872	0.202381	0.700316	-0.682169	-0.635699	0.138718	0.045622	0.757999	0	0
7764	2.720269	0.008424	9.491114	-0.119596	-0.078717	-0.084189	0.200263	0.701568	-0.681212	-0.635066	0.140070	0.045413	0.758294	0	0
7765	2.738779	-0.093756	9.158121	-0.128542	-0.064681	-0.071886	0.199457	0.704191	-0.681044	-0.634383	0.141379	0.044983	0.758648	0	0
7766	2.764979	-0.142272	9.090044	-0.132081	-0.052417	-0.075408	0.199464	0.703917	-0.682741	-0.633858	0.142611	0.044510	0.758884	0	0
7767	2.772239	-0.146522	9.291811	-0.121422	-0.031501	-0.057639	0.197594	0.708062	-0.682150	-0.633304	0.143634	0.043913	0.759188	0	0
7768	2.665701	-0.188807	9.349924	-0.092823	-0.012249	-0.046765	0.197599	0.709305	-0.685527	-0.633115	0.144323	0.043452	0.759242	0	0
7769	2.560777	-0.335273	9.164090	-0.062369	0.001829	-0.045605	0.197080	0.709033	-0.687476	-0.632751	0.144724	0.043079	0.759490	0	0
7770	2.357795	-0.355340	9.163207	-0.044472	0.019382	-0.040948	0.197333	0.710685	-0.686943	-0.632747	0.144866	0.042788	0.759483	0	0
7771	2.154162	-0.473356	9.377502	-0.044493	0.043885	-0.035540	0.196922	0.710961	-0.682893	-0.632503	0.144834	0.042266	0.759722	0	0
7772	2.311739	-0.392288	9.547710	-0.040948	0.048167	-0.031128	0.197168	0.713440	-0.681960	-0.632616	0.144738	0.041811	0.759671	0	0
7773	2.384005	-0.410322	9.340195	-0.066005	0.057786	-0.021603	0.197710	0.713302	-0.686271	-0.632453	0.144737	0.041016	0.759850	0	0
7774	2.452007	-0.683568	9.036051	-0.114281	0.045586	-0.027356	0.199028	0.714675	-0.688493	-0.632556	0.145124	0.040027	0.759743	0	0
7775	2.752537	-0.859767	8.812731	-0.117781	0.026340	-0.045196	0.198216	0.717711	-0.687408	-0.632125	0.145682	0.039076	0.760045	0	0
7776	2.649883	-1.027774	8.667485	-0.094513	0.050888	-0.036126	0.201095	0.718520	-0.683273	-0.632255	0.145897	0.038229	0.759939	0	0
7777	2.835114	-1.156227	9.606512	-0.014177	0.012150	-0.032259	0.200828	0.719349	-0.683521	-0.632066	0.145917	0.038140	0.760097	0	0
7778	2.367968	-1.320014	9.911478	0.098540	0.059484	-0.023235	0.201097	0.718244	-0.683406	-0.632551	0.144853	0.038683	0.759868	0	0
7779	2.745266	-1.236362	9.913991	0.177271	0.034906	-0.029015	0.202032	0.716586	-0.684218	-0.632673	0.143485	0.039895	0.759964	0	0
7780	2.965219	-0.863427	9.731325	0.238151	0.076863	-0.017831	0.202707	0.713273	-0.683610	-0.633350	0.141408	0.041368	0.759711	0	0
7781	2.387665	-1.249671	9.368966	0.297378	0.134913	-0.031186	0.203389	0.708858	-0.683012	-0.633658	0.138518	0.042862	0.759903	0	0
7782	3.425820	-0.598868	9.329039	0.306195	0.020861	-0.031712	0.204461	0.704854	-0.681504	-0.634271	0.136425	0.045219	0.759634	0	0
7783	2.654098	-1.138488	9.440045	0.369891	0.105132	-0.050210	0.205283	0.699749	-0.682349	-0.634508	0.133297	0.047486	0.759853	0	0
7784	3.137452	-1.090863	9.729628	0.474470	-0.029733	-0.074750	0.205586	0.692717	-0.682162	-0.634978	0.130493	0.051496	0.759686	0	0
7785	2.512259	-1.402922	9.909280	0.563968	0.068400	-0.057762	0.206419	0.684717	-0.681342	-0.635369	0.126403	0.055478	0.759770	0	0
7786	2.754313	-1.318535	9.807222	0.512035	0.050820	-0.051208	0.204620	0.675352	-0.678931	-0.635987	0.122755	0.059210	0.759569	0	0
7787	2.403049	-1.142270	9.922832	0.420792	0.052634	-0.057014	0.207161	0.668445	-0.678386	-0.636166	0.119684	0.062194	0.759671	0	0
7788	2.469346	-0.973470	9.448343	0.302808	0.050962	-0.070191	0.208228	0.664716	-0.676093	-0.636377	0.117346	0.064355	0.759679	0	0
7789	2.540229	-0.849377	9.309766	0.182941	0.022959	-0.079971	0.208770	0.662094	-0.676128	-0.636067	0.115996	0.065744	0.760027	0	0
7790	2.737870	-0.899175	9.259421	0.109578	0.024642	-0.079687	0.209571	0.659746	-0.675251	-0.635967	0.115077	0.066614	0.760175	0	0
7791	2.888967	-1.037957	9.093097	0.091785	0.024675	-0.098391	0.209589	0.656989	-0.675930	-0.635410	0.114285	0.067324	0.760698	0	0
7792	2.949058	-1.072498	8.962401	0.091831	0.022952	-0.105468	0.210393	0.654779	-0.676225	-0.635101	0.113473	0.068100	0.761008	0	0
7793	2.847111	-1.144079	8.890359	0.083838	0.026521	-0.116070	0.209976	0.656158	-0.672295	-0.634398	0.112713	0.068763	0.761647	0	0
7794	2.755419	-1.129415	8.732699	0.084707	0.016065	-0.109018	0.210114	0.654364	-0.671011	-0.634034	0.111995	0.069529	0.761987	0	0
7795	2.690457	-1.095351	8.695198	0.073171	0.023130	-0.126673	0.210115	0.653951	-0.670755	-0.633233	0.111326	0.070147	0.762694	0	0
7796	2.678871	-1.025654	8.648033	0.063301	0.002136	-0.125040	0.212103	0.653942	-0.674173	-0.632727	0.110837	0.070858	0.763120	0	0
7797	2.765723	-1.036013	8.627938	0.054364	0.014358	-0.123326	0.212229	0.653664	-0.671962	-0.631922	0.110361	0.071386	0.763806	0	0
7798	2.876734	-1.046400	8.660507	0.075935	0.012628	-0.146122	0.211718	0.650496	-0.671334	-0.631207	0.109702	0.072140	0.764421	0	0
7799	2.949487	-1.008000	8.818940	0.106440	0.024875	-0.165258	0.213311	0.647868	-0.670603	-0.630143	0.108794	0.073053	0.765341	0	0
7800	2.967254	-0.894416	9.041199	0.109924	0.002052	-0.156491	0.212777	0.647870	-0.668509	-0.629337	0.107996	0.074138	0.766012	0	0
7801	3.011531	-0.786040	9.200682	0.087564	0.021247	-0.156579	0.212539	0.644840	-0.670882	-0.628312	0.107247	0.074925	0.766882	0	0
7802	2.951632	-0.720614	9.206757	0.020538	0.030028	-0.171103	0.213991	0.643728	-0.669872	-0.627285	0.106788	0.075159	0.767763	0	0
7803	2.799506	-0.723897	9.318584	-0.031359	0.044031	-0.169626	0.215166	0.644962	-0.668965	-0.626046	0.106605	0.074909	0.768824	0	0
7804	2.613657	-0.712741	9.346753	-0.040239	0.054605	-0.181931	0.215299	0.643720	-0.667155	-0.624862	0.106332	0.074530	0.769861	0	0
7805	2.405554	-0.773657	9.345445	-0.007960	0.068702	-0.193050	0.216875	0.644814	-0.667689	-0.623483	0.105793	0.074325	0.771073	0	0
7806	2.381656	-0.748491	9.648759	0.030410	0.040640	-0.186698	0.217652	0.646463	-0.666381	-0.622315	0.105183	0.074581	0.772074	0	0
7807	2.416208	-0.645247	9.678487	0.063542	0.068626	-0.184583	0.217927	0.644532	-0.666665	-0.621072	0.104200	0.074912	0.773175	0	0
7808	2.678854	-0.380810	9.518239	0.088571	0.073805	-0.172067	0.219654	0.642593	-0.667492	-0.620084	0.102984	0.075393	0.774084	0	0
7809	2.799253	-0.427503	9.499840	0.075975	0.035263	-0.167937	0.221241	0.641206	-0.667139	-0.618953	0.102197	0.076011	0.775032	0	0
7810	2.854112	-0.526195	9.613591	0.062493	0.046564	-0.154816	0.222025	0.641477	-0.665845	-0.618039	0.101366	0.076439	0.775828	0	0
7811	2.818725	-0.419176	9.913139	0.056121	0.042098	-0.139873	0.221774	0.639272	-0.665602	-0.617108	0.100672	0.076835	0.776620	0	0
7812	2.685026	-0.210814	10.068097	0.048868	0.062167	-0.115982	0.222297	0.638993	-0.664049	-0.616475	0.099835	0.077018	0.777213	0	0
7813	2.640332	-0.042360	9.983900	0.020226	0.066546	-0.109076	0.223884	0.637744	-0.663955	-0.615764	0.099196	0.076953	0.777864	0	0
7814	2.624310	0.078264	10.062331	-0.001299	0.043769	-0.105763	0.224019	0.637054	-0.663703	-0.615148	0.098818	0.076850	0.778410	0	0
7815	2.621868	0.073561	10.091138	-0.013018	0.043717	-0.087345	0.224678	0.636636	-0.662935	-0.614554	0.098577	0.076645	0.778930	0	0
7816	2.506116	0.098233	9.998691	0.010319	0.045557	-0.100344	0.226136	0.635250	-0.663232	-0.613994	0.098118	0.076616	0.779432	0	0
7817	2.426532	0.113213	9.975516	0.020085	0.019316	-0.090647	0.226530	0.634834	-0.662460	-0.613388	0.097859	0.076820	0.779922	0	0
7818	2.407289	0.123044	9.995022	0.027201	-0.001687	-0.088021	0.227332	0.634417	-0.664953	-0.612907	0.097673	0.077201	0.780285	0	0
7819	2.330022	0.125855	9.930831	-0.001520	-0.021820	-0.072417	0.225613	0.635529	-0.664916	-0.612390	0.097878	0.077467	0.780639	0	0
7820	2.291782	0.181446	9.922187	-0.027566	-0.026239	-0.051451	0.225085	0.634152	-0.662315	-0.612115	0.098248	0.077534	0.780802	0	0
7821	2.284674	0.209505	9.641382	-0.051762	-0.028846	-0.035762	0.225478	0.634978	-0.663094	-0.611830	0.098840	0.077412	0.780963	0	0
7822	2.248214	0.176117	9.641314	-0.067922	-0.063842	-0.034240	0.223757	0.636365	-0.663055	-0.611631	0.099763	0.077378	0.781004	0	0
7823	2.219092	0.152593	9.739830	-0.069838	-0.047300	-0.004233	0.223227	0.635816	-0.661097	-0.611559	0.100628	0.077192	0.780968	0	0
7824	2.137238	0.182530	9.882676	-0.080610	-0.036826	0.002804	0.222041	0.636098	-0.661597	-0.611658	0.101447	0.076857	0.780818	0	0
7825	2.065837	0.325264	9.971453	-0.105723	-0.026368	0.017687	0.221639	0.637755	-0.662357	-0.611737	0.102377	0.076232	0.780696	0	0
7826	2.076589	0.481214	9.872213	-0.152175	0.001644	0.013075	0.220590	0.638589	-0.664940	-0.611883	0.103340	0.075096	0.780564	0	0
7827	2.184033	0.657481	9.584915	-0.171901	-0.001000	0.030555	0.220314	0.641072	-0.665562	-0.612012	0.104480	0.073781	0.780436	0	0
7828	2.304922	0.689210	9.257385	-0.196858	-0.054283	0.002841	0.219250	0.642870	-0.665659	-0.612014	0.106143	0.072653	0.780316	0	0
7829	2.463452	0.574628	9.158567	-0.178001	-0.097990	-0.022802	0.218446	0.645356	-0.665622	-0.611645	0.108039	0.071945	0.780412	0	0
7830	2.606544	0.325641	9.113614	-0.150285	-0.112011	-0.022744	0.215803	0.647301	-0.666605	-0.611491	0.109844	0.071566	0.780315	0	0
7831	2.682588	0.156449	9.036510	-0.110839	-0.129453	-0.043723	0.213543	0.649655	-0.664463	-0.611003	0.111564	0.071605	0.780450	0	0
7832	2.738534	0.213708	9.027072	-0.101846	-0.117202	-0.049787	0.212628	0.649799	-0.666793	-0.610720	0.113090	0.071672	0.780445	0	0
7833	2.741371	0.273715	8.994091	-0.096421	-0.099682	-0.055840	0.209848	0.652572	-0.667375	-0.610171	0.114485	0.071663	0.780672	0	0
7834	2.755795	0.261855	9.085156	-0.096386	-0.110174	-0.069104	0.209055	0.653679	-0.668395	-0.609787	0.115904	0.071760	0.780753	0	0
7835	2.774681	0.194977	9.286103	-0.096326	-0.101432	-0.085838	0.207466	0.655066	-0.668357	-0.608999	0.117294	0.071804	0.781157	0	0
7836	2.715839	0.070408	9.299599	-0.090950	-0.055940	-0.075068	0.205609	0.656454	-0.667012	-0.608638	0.118250	0.071624	0.781311	0	0
7837	2.647530	-0.025415	9.251019	-0.108833	-0.059406	-0.077852	0.204811	0.658113	-0.667505	-0.607925	0.119393	0.071309	0.781721	0	0
7838	2.613572	-0.048967	9.327949	-0.117784	-0.045421	-0.075219	0.204279	0.659633	-0.668394	-0.607583	0.120426	0.070863	0.781869	0	0
7839	2.647390	-0.049070	9.380528	-0.146368	-0.017442	-0.078863	0.204664	0.662389	-0.670197	-0.606844	0.121468	0.070001	0.782359	0	0
7840	2.705215	-0.068618	9.427871	-0.144604	-0.019226	-0.075354	0.204910	0.664730	-0.669005	-0.606529	0.122454	0.069195	0.782521	0	0
7841	2.695523	-0.077737	9.567243	-0.114226	-0.022756	-0.070741	0.203087	0.661984	-0.670699	-0.605886	0.123348	0.068608	0.782931	0	0
7842	2.642660	-0.052212	9.914070	-0.128552	0.022666	-0.064500	0.202411	0.665020	-0.670659	-0.605683	0.123919	0.067658	0.783080	0	0
7843	2.522034	-0.041228	10.052226	-0.155382	0.068148	-0.057446	0.205148	0.668312	-0.667539	-0.605153	0.124355	0.066178	0.783547	0	0
7844	2.541976	0.056254	9.733534	-0.230467	0.125912	-0.047189	0.204867	0.671898	-0.668412	-0.605060	0.124744	0.063789	0.783755	0	0
7845	2.701165	0.041909	9.381110	-0.300326	0.092637	-0.032000	0.208266	0.675739	-0.667122	-0.604558	0.125880	0.060993	0.784183	0	0
7846	3.081153	-0.172771	9.360944	-0.268142	0.057555	-0.037338	0.209287	0.682903	-0.669543	-0.604495	0.127038	0.058719	0.784219	0	0
7847	3.418154	-0.328625	9.591770	-0.185942	0.045148	-0.022823	0.210065	0.685380	-0.669921	-0.604171	0.127868	0.057108	0.784453	0	0
7848	2.577705	-1.015266	9.427701	-0.170606	0.129449	-0.024934	0.210205	0.686208	-0.673695	-0.604276	0.127888	0.055135	0.784510	0	0
7849	2.849455	-0.838902	9.590810	-0.148435	-0.022898	-0.029779	0.211245	0.688684	-0.673947	-0.603906	0.129022	0.054236	0.784672	0	0
7850	2.327881	-0.848246	9.924458	-0.110743	0.132040	-0.018221	0.212293	0.690195	-0.674599	-0.604130	0.128665	0.052708	0.784662	0	0
7851	2.141215	-0.602463	9.597236	-0.058900	0.094524	-0.007292	0.215428	0.692105	-0.670196	-0.604116	0.128340	0.051763	0.784789	0	0
7852	2.292721	-0.346784	9.435442	0.010912	0.117260	0.000359	0.217278	0.691821	-0.671531	-0.604655	0.127374	0.051258	0.784564	0	0
7853	2.645031	-0.389556	9.717906	0.046555	0.089945	0.016260	0.216873	0.692787	-0.670211	-0.604957	0.126457	0.051136	0.784488	0	0
7854	2.741760	-0.707779	9.723026	-0.044670	0.117026	0.013837	0.220298	0.692768	-0.670264	-0.605504	0.125838	0.050174	0.784227	0	0
7855	2.635701	-1.015161	9.609855	-0.032182	0.107449	0.020914	0.221744	0.693588	-0.670538	-0.605751	0.125264	0.049322	0.784183	0	0
7856	2.448643	-1.168024	9.482335	-0.003496	0.085704	0.005211	0.223315	0.694405	-0.669250	-0.606249	0.124638	0.048880	0.783925	0	0
7857	2.354577	-1.161647	9.754795	0.091305	0.040227	-0.006576	0.223055	0.692890	-0.667697	-0.606401	0.123825	0.049431	0.783901	0	0
7858	2.229861	-1.049397	9.963847	0.182582	0.047257	-0.012879	0.224657	0.690539	-0.669830	-0.606943	0.122365	0.050697	0.783631	0	0
7859	2.159574	-0.750403	10.030377	0.189806	0.036802	-0.030406	0.223889	0.686683	-0.669857	-0.607027	0.120960	0.052060	0.783695	0	0
7860	2.199796	-0.529374	10.051798	0.137847	0.033235	-0.016667	0.225086	0.684747	-0.670155	-0.607440	0.119879	0.053059	0.783474	0	0
7861	2.296890	-0.453658	9.890808	0.046625	0.033225	-0.020866	0.224967	0.681714	-0.668880	-0.607423	0.119371	0.053303	0.783548	0	0
7862	2.427028	-0.481876	9.646626	-0.014135	0.010516	-0.039054	0.226028	0.680330	-0.668518	-0.607452	0.119380	0.053273	0.783525	0	0
7863	2.453185	-0.541889	9.751456	-0.041016	-0.014890	-0.041127	0.227598	0.682389	-0.668913	-0.607146	0.119768	0.053146	0.783712	0	0
7864	2.671594	-0.713363	9.290970	-0.083890	0.029739	-0.032557	0.225613	0.683916	-0.668868	-0.607157	0.120054	0.052445	0.783707	0	0
7865	2.752687	-0.844778	8.995554	-0.123340	-0.015758	-0.020717	0.226394	0.686256	-0.669899	-0.606910	0.120965	0.051659	0.783810	0	0
7866	2.631517	-0.899681	8.822929	-0.123208	0.001861	-0.040009	0.226389	0.686945	-0.669631	-0.606833	0.121701	0.050835	0.783810	0	0
7867	2.530027	-0.908610	8.790055	-0.080311	-0.007737	-0.030890	0.226379	0.688599	-0.669354	-0.606561	0.122287	0.050353	0.783960	0	0
7868	2.462504	-0.896056	8.790782	-0.044550	0.001895	-0.021760	0.226243	0.688323	-0.667791	-0.606755	0.122554	0.050128	0.783783	0	0
7869	2.518255	-0.863134	8.687337	-0.026656	0.003647	-0.018107	0.226108	0.688600	-0.667395	-0.606654	0.122733	0.049984	0.783842	0	0
7870	2.534621	-0.937862	8.674320	-0.023122	0.006247	-0.007517	0.227028	0.688870	-0.667146	-0.607043	0.122840	0.049892	0.783531	0	0
7871	2.572306	-1.074853	8.804603	0.019873	-0.005110	-0.025792	0.226515	0.688323	-0.670271	-0.606934	0.122805	0.050178	0.783602	0	0
7872	2.600752	-1.151787	8.887589	0.100374	0.001876	-0.020800	0.227569	0.687490	-0.668992	-0.607381	0.122188	0.051098	0.783293	0	0
7873	2.615425	-1.132072	9.079954	0.157643	0.001861	-0.027437	0.226924	0.685288	-0.669265	-0.607430	0.121263	0.052423	0.783311	0	0
7874	2.644975	-1.059440	9.311254	0.161254	0.022819	-0.034383	0.227330	0.683080	-0.668641	-0.607803	0.120106	0.053701	0.783113	0	0
7875	2.660138	-0.967894	9.398695	0.125474	0.022794	-0.038156	0.228527	0.680592	-0.667902	-0.607738	0.119207	0.054659	0.783235	0	0
7876	2.558879	-0.952052	9.601629	0.075311	0.008759	-0.035019	0.227742	0.678665	-0.666215	-0.607958	0.118683	0.055343	0.783096	0	0
7877	2.577756	-1.014649	9.629586	0.041300	0.015732	-0.031736	0.228802	0.677556	-0.666112	-0.607837	0.118354	0.055675	0.783215	0	0
7878	2.612091	-0.938191	9.550859	0.019791	0.003466	-0.024881	0.229458	0.678380	-0.666635	-0.608052	0.118216	0.055941	0.783051	0	0
7879	2.664409	-1.049383	9.503467	0.015282	-0.010549	-0.020596	0.228945	0.676178	-0.667300	-0.607973	0.118257	0.056215	0.783086	0	0
7880	2.823515	-1.088891	9.573740	0.053777	-0.021950	-0.030988	0.227626	0.677013	-0.668054	-0.608106	0.118111	0.056900	0.782955	0	0
7881	2.884619	-0.988157	9.636857	0.098516	-0.024590	-0.033314	0.228955	0.673972	-0.666280	-0.608018	0.117753	0.057929	0.783003	0	0
7882	3.115247	-0.812369	9.507109	0.076988	-0.033421	-0.019435	0.228709	0.671492	-0.667343	-0.608230	0.117564	0.058847	0.782798	0	0
7883	3.308873	-0.751215	9.549401	0.044753	-0.031759	-0.014423	0.228048	0.671219	-0.666163	-0.608218	0.117609	0.059487	0.782752	0	0
7884	3.250282	-0.841995	9.601736	0.019660	-0.019533	-0.003990	0.227651	0.671221	-0.665766	-0.608449	0.117672	0.059847	0.782535	0	0
7885	3.037710	-0.850173	9.531377	0.012456	-0.024732	0.006576	0.227793	0.670394	-0.667340	-0.608567	0.117878	0.060175	0.782387	0	0
7886	2.830136	-0.834382	9.446830	0.021466	-0.009760	-0.000286	0.224906	0.668204	-0.666927	-0.608802	0.117858	0.060480	0.782184	0	0
7887	2.681198	-0.727274	9.485395	0.051899	-0.007963	-0.002635	0.226497	0.667093	-0.667875	-0.608904	0.117690	0.061026	0.782088	0	0
7888	2.599992	-0.606016	9.605253	0.069800	-0.005329	-0.005973	0.226763	0.665851	-0.666718	-0.609159	0.117336	0.061691	0.781890	0	0
7889	2.562439	-0.456426	9.662573	0.101927	0.019117	0.019063	0.227173	0.663643	-0.667267	-0.609505	0.116663	0.062436	0.781661	0	0
7890	2.519806	-0.338404	9.609021	0.068892	0.040146	0.011887	0.227584	0.660332	-0.666524	-0.609917	0.115971	0.062793	0.781415	0	0
7891	2.481623	-0.273339	9.552420	0.012465	0.045365	0.028263	0.228240	0.661708	-0.667824	-0.610247	0.115642	0.062666	0.781216	0	0
7892	2.486845	-0.215903	9.471322	0.009780	0.041875	0.030005	0.228245	0.660053	-0.666537	-0.610740	0.115308	0.062531	0.780891	0	0
7893	2.497633	-0.057314	9.449018	0.015917	0.013826	0.051126	0.229828	0.660459	-0.667860	-0.611232	0.115218	0.062597	0.780514	0	0
7894	2.551660	0.071854	9.353905	-0.010905	0.001582	0.046492	0.227990	0.659918	-0.668881	-0.611817	0.115334	0.062529	0.780044	0	0
7895	2.545923	-0.048938	9.165107	-0.059269	-0.000171	0.061095	0.230359	0.659766	-0.667875	-0.612290	0.115820	0.062087	0.779635	0	0
7896	2.370894	-0.215599	9.275253	-0.071010	0.008553	0.083967	0.227988	0.660193	-0.668617	-0.613114	0.116272	0.061466	0.778970	0	0
7897	2.155078	-0.015627	9.623089	-0.019984	0.001591	0.067670	0.227993	0.660194	-0.670181	-0.613685	0.116503	0.061308	0.778498	0	0
7898	1.983054	0.234115	9.841340	0.093631	0.016487	0.071293	0.228918	0.659224	-0.669553	-0.614639	0.115873	0.061940	0.777790	0	0
7899	1.888153	0.466131	9.964993	0.179455	0.020849	0.086106	0.228006	0.657299	-0.669298	-0.615596	0.114730	0.063184	0.777101	0	0
7900	1.932687	0.617152	9.913471	0.162466	0.057564	0.096708	0.230533	0.653564	-0.669894	-0.616896	0.113367	0.064075	0.776196	0	0
7901	2.101951	0.658300	9.643312	0.105183	0.075014	0.113941	0.231602	0.650525	-0.669419	-0.618016	0.112270	0.064372	0.775440	0	0
7902	2.306327	0.540777	9.486385	0.047879	0.024231	0.111495	0.231204	0.650389	-0.668372	-0.619327	0.111878	0.064569	0.774434	0	0
7903	2.423336	0.361475	9.353535	0.026420	0.022475	0.110382	0.232262	0.649693	-0.668265	-0.620294	0.111672	0.064586	0.773688	0	0
7904	2.436846	0.226506	9.296591	0.033515	-0.003779	0.117358	0.230959	0.647633	-0.669047	-0.621654	0.111585	0.064845	0.772587	0	0
7905	2.388276	0.190572	9.219690	0.063946	-0.010733	0.114920	0.231497	0.645563	-0.668815	-0.622673	0.111405	0.065356	0.771748	0	0
7906	2.331060	0.294380	9.199747	0.075540	-0.024723	0.120279	0.230177	0.646673	-0.669827	-0.624120	0.111216	0.066071	0.770545	0	0
7907	2.403392	0.283737	9.049995	0.079193	-0.024683	0.107949	0.230713	0.645154	-0.670111	-0.625090	0.111044	0.066796	0.769720	0	0
7908	2.427456	0.267182	9.203409	0.090866	-0.026436	0.093915	0.229942	0.641436	-0.669484	-0.626364	0.110752	0.067671	0.768650	0	0
7909	2.489773	0.199575	9.276598	0.093594	-0.000208	0.089590	0.227845	0.640345	-0.670767	-0.627222	0.110289	0.068376	0.767954	0	0
7910	2.456377	0.255312	9.327996	0.074844	0.008551	0.082456	0.226797	0.638144	-0.668948	-0.628369	0.109823	0.068915	0.767035	0	0
7911	2.408657	0.337302	9.276478	0.075772	0.036568	0.085240	0.230238	0.635645	-0.669285	-0.629197	0.109187	0.069259	0.766416	0	0
7912	2.366076	0.460348	9.292680	0.055145	0.047036	0.099264	0.228929	0.633169	-0.667726	-0.630478	0.108560	0.069386	0.765440	0	0
7913	2.302995	0.419857	9.261515	0.012160	0.015552	0.098848	0.229449	0.634407	-0.667722	-0.631324	0.108493	0.069362	0.764754	0	0
7914	2.476443	0.363090	9.230526	-0.011083	0.039994	0.102229	0.227345	0.634695	-0.669251	-0.632494	0.108345	0.069014	0.763839	0	0
7915	2.643066	0.022989	9.338135	0.003188	0.111620	0.128024	0.230778	0.633160	-0.669058	-0.633617	0.107622	0.068286	0.763076	0	0
7916	2.796033	-0.199301	9.396746	0.032695	0.034626	0.106720	0.229858	0.632200	-0.668011	-0.634836	0.107243	0.068299	0.762113	0	0
7917	2.756575	-0.318815	9.539911	0.047944	0.059127	0.100735	0.229730	0.631925	-0.668793	-0.635759	0.106623	0.068279	0.761432	0	0
7918	2.740655	-0.520556	9.595408	0.031864	0.108103	0.106926	0.231038	0.631916	-0.665946	-0.637007	0.105691	0.067814	0.760561	0	0
7919	2.673152	-0.509966	9.740312	0.005060	0.122104	0.098870	0.232761	0.630391	-0.666508	-0.637909	0.104867	0.067071	0.759984	0	0
7920	2.672570	-0.591696	9.753798	-0.030727	0.095865	0.089686	0.234868	0.630241	-0.666020	-0.638964	0.104414	0.066228	0.759234	0	0
7921	2.884173	-0.713872	9.666451	-0.041473	0.064334	0.084120	0.233552	0.630939	-0.667558	-0.639664	0.104319	0.065518	0.758719	0	0
7922	2.984005	-0.935901	9.675054	-0.037869	0.064324	0.077021	0.235002	0.630793	-0.667581	-0.640573	0.104146	0.064832	0.758035	0	0
7923	2.970026	-1.204917	9.758600	-0.018089	0.078370	0.056015	0.236039	0.631612	-0.664200	-0.641091	0.103784	0.064244	0.757697	0	0
7924	2.911660	-1.266615	9.883368	-0.020716	0.080148	0.040144	0.237098	0.630780	-0.664094	-0.641739	0.103358	0.063624	0.757259	0	0
7925	2.803788	-1.159602	9.996081	-0.028762	0.087155	0.038400	0.238155	0.630774	-0.665153	-0.642116	0.102992	0.062919	0.757048	0	0
7926	2.483284	-1.063700	9.865363	-0.069848	0.108277	0.033009	0.239083	0.630218	-0.665824	-0.642660	0.102666	0.061751	0.756726	0	0
7927	2.266092	-0.703961	9.758417	-0.086016	0.064589	0.039042	0.240264	0.631591	-0.666740	-0.642969	0.102837	0.060752	0.756522	0	0
7928	2.045708	-0.452471	9.638237	0.042823	0.036717	0.036476	0.241574	0.631583	-0.664675	-0.643618	0.102330	0.060894	0.756026	0	0
7929	1.958138	-0.538677	9.539465	0.305903	0.029850	0.030449	0.241072	0.627174	-0.664581	-0.644240	0.100230	0.063082	0.755599	0	0
7930	2.077447	-0.400164	9.520802	0.520726	-0.019049	-0.001654	0.239523	0.620565	-0.662798	-0.645019	0.097039	0.067229	0.754993	0	0
7931	2.027889	-0.245266	9.710469	0.538570	0.003646	0.011818	0.239725	0.608709	-0.663570	-0.645688	0.093616	0.071352	0.754475	0	0
7932	2.166753	-0.073269	9.680005	0.358657	-0.003476	0.027217	0.241205	0.602359	-0.662091	-0.646540	0.091364	0.074145	0.753751	0	0
7933	2.222097	-0.102381	9.739276	0.169801	-0.040310	0.029208	0.240433	0.599193	-0.662111	-0.646949	0.090661	0.075750	0.753326	0	0
7934	2.203207	-0.044338	9.795382	0.044497	-0.019385	0.043367	0.239133	0.596167	-0.662121	-0.647613	0.090571	0.076261	0.752714	0	0
7935	2.252068	0.032461	9.865541	-0.027101	-0.045672	0.038344	0.236754	0.597697	-0.662461	-0.647907	0.091185	0.076405	0.752372	0	0
7936	2.151223	0.110439	9.939406	-0.091554	-0.011589	0.053903	0.236222	0.597699	-0.661020	-0.648526	0.091926	0.075832	0.751807	0	0
7937	2.123101	0.226435	10.046729	-0.132636	0.010287	0.041376	0.235690	0.599081	-0.661780	-0.648788	0.092801	0.074812	0.751576	0	0
7938	2.012570	0.299752	10.144658	-0.139850	-0.000221	0.048381	0.236864	0.600314	-0.660482	-0.649337	0.093765	0.073808	0.751081	0	0
7939	2.131272	0.356227	10.038537	-0.120190	-0.022983	0.050182	0.237639	0.603343	-0.660985	-0.649650	0.094808	0.073083	0.750750	0	0
7940	2.373972	0.203893	9.606901	-0.103963	-0.022918	0.034345	0.235533	0.603631	-0.661993	-0.650089	0.095701	0.072509	0.750312	0	0
7941	2.604031	-0.034299	9.381072	-0.116494	-0.040438	0.034959	0.236840	0.607761	-0.665752	-0.650277	0.096842	0.071943	0.750057	0	0
7942	2.803041	-0.228572	9.280989	-0.109229	-0.028177	0.016454	0.233417	0.607228	-0.665444	-0.650567	0.097797	0.071380	0.749736	0	0
7943	2.944536	-0.364403	9.268593	-0.073419	-0.040433	0.007789	0.233535	0.609433	-0.665164	-0.650588	0.098648	0.071174	0.749625	0	0
7944	2.906158	-0.325861	9.190058	-0.034103	-0.054418	0.017739	0.232618	0.609025	-0.665936	-0.650935	0.099313	0.071344	0.749220	0	0
7945	2.813718	-0.416913	9.067240	-0.037600	-0.047333	0.004534	0.231039	0.609034	-0.666433	-0.650960	0.099989	0.071464	0.749097	0	0
7946	2.683765	-0.353506	9.021023	-0.039350	-0.014044	0.007338	0.230244	0.608761	-0.664599	-0.651232	0.100380	0.071340	0.748820	0	0
7947	2.587247	-0.343166	9.009958	-0.067132	-0.017543	0.016847	0.229192	0.609319	-0.666142	-0.651340	0.101040	0.071038	0.748666	0	0
7948	2.522758	-0.241854	8.941983	-0.087641	0.008744	0.011547	0.229174	0.610006	-0.662225	-0.651617	0.101577	0.070401	0.748412	0	0
7949	2.549337	-0.241849	9.011450	-0.084035	-0.000877	0.000955	0.229288	0.613314	-0.662454	-0.651599	0.102214	0.069884	0.748390	0	0
7950	2.500871	-0.269928	9.143728	-0.048208	0.005268	-0.009330	0.229686	0.613313	-0.663242	-0.651777	0.102504	0.069589	0.748223	0	0
7951	2.481754	-0.243203	9.182653	-0.003458	0.001789	-0.014293	0.228903	0.613594	-0.665834	-0.651728	0.102588	0.069675	0.748246	0	0
7952	2.448024	-0.235444	9.274360	0.030522	0.020146	-0.006920	0.228111	0.613322	-0.665043	-0.652002	0.102256	0.069868	0.748035	0	0
7953	2.457883	-0.206724	9.252975	0.009097	0.029783	-0.014087	0.229981	0.612212	-0.670426	-0.651986	0.102050	0.069866	0.748076	0	0
7954	2.465830	-0.114791	9.448632	-0.032134	0.032323	-0.002030	0.230506	0.612071	-0.669784	-0.652264	0.102037	0.069509	0.747869	0	0
7955	2.516293	-0.148897	9.435788	-0.041141	0.047142	0.015560	0.229970	0.613315	-0.669242	-0.652431	0.102049	0.068989	0.747770	0	0
7956	2.410119	-0.134053	9.299886	-0.044772	0.036672	0.027870	0.230103	0.611382	-0.666396	-0.652887	0.102110	0.068474	0.747411	0	0
7957	2.262109	-0.231687	9.242360	-0.047544	0.033184	0.047248	0.231287	0.611928	-0.666930	-0.653274	0.102290	0.067964	0.747095	0	0
7958	2.199117	-0.257932	9.151276	-0.035085	0.055919	0.071229	0.231289	0.611514	-0.666803	-0.654092	0.102173	0.067354	0.746450	0	0
7959	2.196691	-0.262437	9.244974	0.001455	0.017369	0.088977	0.231407	0.613029	-0.665226	-0.654830	0.102175	0.067267	0.745810	0	0
7960	2.374596	-0.378657	9.446385	0.078321	-0.005464	0.093778	0.230630	0.610966	-0.665756	-0.655885	0.101789	0.067880	0.744880	0	0
7961	2.461155	-0.436502	9.627626	0.176639	0.033806	0.122793	0.228786	0.610700	-0.665470	-0.657061	0.100543	0.068956	0.743913	0	0
7962	2.441436	-0.493942	9.670396	0.248222	0.025959	0.117992	0.229995	0.606006	-0.664232	-0.658465	0.098824	0.070599	0.742748	0	0
7963	2.364462	-0.454635	9.743611	0.255349	0.032950	0.125148	0.230014	0.602835	-0.664654	-0.659728	0.097066	0.072259	0.741698	0	0
7964	2.176316	-0.433259	9.961780	0.248140	0.032945	0.130439	0.229641	0.598426	-0.663780	-0.661218	0.095301	0.073841	0.740443	0	0
7965	2.094679	-0.374321	10.150620	0.251704	0.038178	0.130516	0.230450	0.594147	-0.662140	-0.662511	0.093523	0.075424	0.739353	0	0
7966	2.049964	-0.212715	10.186510	0.242781	0.053930	0.129673	0.229673	0.590290	-0.659430	-0.663997	0.091636	0.076826	0.738112	0	0
7967	2.105818	-0.163171	10.013559	0.207912	0.039951	0.124959	0.230487	0.586288	-0.659612	-0.665201	0.090121	0.078068	0.737082	0	0
7968	2.221882	-0.131346	9.705298	0.164950	0.018958	0.130717	0.230895	0.583942	-0.659642	-0.666612	0.089005	0.079128	0.735829	0	0
7969	2.416911	-0.203286	9.486490	0.106741	-0.019580	0.136253	0.229584	0.581743	-0.657819	-0.667757	0.088610	0.080009	0.734743	0	0
7970	2.451831	-0.388441	9.589807	0.101389	-0.030085	0.125551	0.229072	0.580092	-0.659261	-0.669014	0.088274	0.080931	0.733538	0	0
7971	2.299319	-0.449116	9.809127	0.154973	-0.040601	0.138268	0.229087	0.575403	-0.655919	-0.670194	0.087710	0.082301	0.732375	0	0
7972	1.993911	-0.277858	9.977157	0.196069	-0.037065	0.149278	0.228844	0.571545	-0.655563	-0.671692	0.086810	0.083940	0.730923	0	0
7973	1.624147	0.013895	10.058204	0.203255	0.010255	0.156720	0.227536	0.569760	-0.655300	-0.673086	0.085552	0.085292	0.729631	0	0
7974	1.456911	0.265292	10.043310	0.200502	0.015509	0.175325	0.227292	0.565901	-0.654552	-0.674827	0.084256	0.086588	0.728020	0	0
7975	1.694854	0.455073	9.788688	0.182795	0.029553	0.146141	0.227705	0.562176	-0.653553	-0.676136	0.082969	0.087651	0.726824	0	0
7976	1.927291	0.553210	9.439329	0.112154	0.037406	0.149138	0.228237	0.560932	-0.652791	-0.677696	0.082077	0.088185	0.725407	0	0
7977	2.119193	0.382597	9.192976	0.019194	-0.005430	0.121783	0.227850	0.559280	-0.652411	-0.678657	0.082125	0.088314	0.724486	0	0
7978	2.349514	0.169543	9.323126	-0.036241	-0.045727	0.096445	0.226801	0.558458	-0.652533	-0.679707	0.082785	0.088386	0.723417	0	0
7979	2.479502	0.110962	9.374204	-0.068436	-0.047520	0.090864	0.226796	0.558872	-0.651877	-0.680333	0.083707	0.088194	0.722746	0	0
7980	2.535136	0.124899	9.354657	-0.093394	-0.050989	0.069508	0.225999	0.560393	-0.652372	-0.681188	0.084764	0.087919	0.721850	0	0
7981	2.538132	0.206611	9.341151	-0.125609	-0.051876	0.071049	0.225732	0.561911	-0.653786	-0.681615	0.086093	0.087364	0.721357	0	0
7982	2.401110	0.294155	9.304887	-0.150546	-0.024675	0.055164	0.224407	0.563711	-0.654530	-0.682359	0.087335	0.086514	0.720607	0	0
7983	2.215078	0.276721	9.421650	-0.161318	-0.028156	0.058648	0.224118	0.566882	-0.652409	-0.682683	0.088725	0.085552	0.720245	0	0
7984	2.043828	0.302290	9.481102	-0.175651	-0.012389	0.065705	0.225440	0.567289	-0.654380	-0.683563	0.090051	0.084439	0.719377	0	0
7985	2.051323	0.340429	9.387746	-0.231206	-0.033421	0.080212	0.224896	0.570187	-0.654213	-0.683969	0.091968	0.082985	0.718917	0	0
7986	2.108190	0.190659	9.320643	-0.297518	-0.028248	0.105255	0.223023	0.575712	-0.655172	-0.685030	0.094273	0.081076	0.717825	0	0
7987	2.188756	-0.021826	9.255019	-0.383491	-0.061545	0.113253	0.224053	0.579841	-0.655147	-0.685495	0.097458	0.078687	0.717222	0	0
7988	2.227315	-0.031822	9.230538	-0.424677	-0.024854	0.130696	0.223641	0.585222	-0.659258	-0.686745	0.100616	0.075842	0.715895	0	0
7989	2.198596	-0.006523	9.565139	-0.433830	-0.089709	0.148024	0.223081	0.591015	-0.659192	-0.687363	0.104370	0.073250	0.715034	0	0
7990	2.282550	-0.088606	9.678830	-0.405338	-0.085440	0.176400	0.221864	0.596811	-0.659768	-0.688829	0.107872	0.070911	0.713337	0	0
7991	2.146236	-0.254593	10.108292	-0.341028	-0.093367	0.185650	0.219869	0.600958	-0.661000	-0.689786	0.111032	0.068962	0.712117	0	0
7992	2.094218	-0.439215	10.164298	-0.289107	-0.032995	0.195035	0.219327	0.604546	-0.662651	-0.691396	0.113386	0.067055	0.710365	0	0
7993	2.070173	-0.420241	10.015718	-0.253264	-0.005823	0.195409	0.219567	0.608266	-0.661836	-0.692564	0.115313	0.065106	0.709097	0	0
7994	2.210579	-0.364260	9.803658	-0.225474	0.004693	0.192980	0.218228	0.611030	-0.660224	-0.694122	0.116970	0.063376	0.707457	0	0
7995	2.484148	-0.591236	9.423770	-0.240758	-0.025095	0.209383	0.219530	0.614608	-0.661772	-0.695378	0.118952	0.061632	0.706046	0	0
7996	2.732976	-0.910899	9.345848	-0.204087	-0.032138	0.210367	0.217406	0.618066	-0.662749	-0.697050	0.120731	0.060290	0.704209	0	0
7997	2.876174	-1.141034	9.173735	-0.126328	-0.035667	0.231102	0.218063	0.619580	-0.664829	-0.698574	0.122010	0.059408	0.702551	0	0
7998	2.865793	-1.239782	9.102993	-0.061025	-0.035639	0.235087	0.216092	0.618212	-0.664031	-0.700588	0.122829	0.059070	0.700428	0	0
7999	2.793254	-1.258008	9.250011	-0.028111	-0.068955	0.263418	0.216219	0.618486	-0.662987	-0.702427	0.123680	0.059077	0.698433	0	0
8000	2.622267	-1.202887	9.535712	0.009408	-0.044487	0.276173	0.215308	0.616423	-0.662733	-0.704809	0.124089	0.059245	0.695943	0	0
8001	2.485651	-1.070890	9.879680	0.055866	-0.041027	0.283634	0.213896	0.611884	-0.666015	-0.706896	0.124165	0.059615	0.693777	0	0
8002	2.375966	-0.877493	9.921303	0.080957	-0.011252	0.283996	0.212840	0.611199	-0.664312	-0.709352	0.123847	0.060023	0.691288	0	0
8003	2.342830	-0.776874	9.706447	0.043546	0.016843	0.261831	0.213104	0.610508	-0.663280	-0.711296	0.123589	0.059921	0.689343	0	0
8004	2.419616	-0.840423	9.570468	0.022120	0.004620	0.251024	0.213643	0.607885	-0.662271	-0.713448	0.123557	0.059849	0.687127	0	0
8005	2.498276	-0.980824	9.476849	0.015139	-0.004039	0.211239	0.213125	0.606510	-0.662798	-0.714986	0.123613	0.059762	0.685525	0	0
8006	2.534080	-1.038859	9.466259	0.043846	-0.012743	0.192008	0.211027	0.605005	-0.663042	-0.716723	0.123509	0.060033	0.683703	0	0
8007	2.505137	-1.038236	9.596295	0.047496	-0.012716	0.172655	0.211837	0.602520	-0.664643	-0.718024	0.123369	0.060276	0.682340	0	0
8008	2.421694	-0.892841	9.738080	0.060071	-0.031925	0.153343	0.211839	0.602107	-0.664386	-0.719545	0.123251	0.060851	0.680707	0	0
8009	2.217979	-0.683843	9.922489	0.024374	-0.012625	0.134748	0.210532	0.600598	-0.664903	-0.720555	0.123248	0.060979	0.679626	0	0
8010	2.059713	-0.528719	9.908814	-0.023825	-0.017780	0.108904	0.210014	0.599360	-0.665429	-0.721601	0.123616	0.060924	0.678453	0	0
8011	2.117736	-0.510725	9.648962	-0.102542	-0.030012	0.108278	0.209877	0.600464	-0.665676	-0.722264	0.124621	0.060341	0.677616	0	0
8012	2.252294	-0.590069	9.214292	-0.138210	-0.075400	0.079609	0.209474	0.602397	-0.666694	-0.722943	0.126186	0.059965	0.676635	0	0
8013	2.540229	-0.842793	9.103156	-0.127425	-0.089422	0.066284	0.207368	0.601581	-0.666018	-0.723250	0.127746	0.059696	0.676037	0	0
8014	2.702553	-1.099550	8.925764	-0.066598	-0.078060	0.076364	0.204337	0.602701	-0.667265	-0.723996	0.128809	0.059830	0.675025	0	0
8015	2.852268	-1.096205	8.828379	-0.038048	-0.075500	0.097687	0.204074	0.603116	-0.668299	-0.724633	0.129655	0.060031	0.674161	0	0
8016	2.881577	-1.046262	8.718147	-0.036268	-0.081619	0.101206	0.202756	0.602295	-0.666723	-0.725708	0.130524	0.060390	0.672803	0	0
8017	2.815187	-0.872813	8.639001	-0.023798	-0.080745	0.117219	0.201445	0.600648	-0.665677	-0.726486	0.131323	0.060709	0.671778	0	0
8018	2.829777	-0.860702	8.703904	0.010150	-0.094766	0.122699	0.198545	0.602319	-0.667832	-0.727834	0.131948	0.061464	0.670127	0	0
8019	2.853607	-0.904264	8.676761	0.072806	-0.088618	0.119638	0.196053	0.599299	-0.666261	-0.728743	0.132106	0.062494	0.669011	0	0
8020	2.817204	-0.932571	8.765673	0.155117	-0.092971	0.116700	0.194886	0.595997	-0.666145	-0.730290	0.131650	0.064224	0.667248	0	0
8021	2.961643	-1.000497	8.943894	0.205132	-0.117553	0.123964	0.193186	0.594076	-0.666530	-0.731374	0.131043	0.066350	0.665971	0	0
8022	3.055959	-0.988474	9.183551	0.210475	-0.072161	0.136472	0.190175	0.589680	-0.664703	-0.733054	0.130058	0.068255	0.664122	0	0
8023	3.094780	-0.966726	9.315648	0.196095	-0.054742	0.152282	0.189662	0.585822	-0.662387	-0.734343	0.129125	0.069830	0.662714	0	0
8024	3.087904	-0.918280	9.409994	0.126219	-0.023341	0.178331	0.187965	0.582660	-0.661481	-0.736138	0.128467	0.070747	0.660751	0	0
8025	2.902802	-0.810221	9.667585	0.081477	0.012506	0.183494	0.187976	0.580592	-0.661241	-0.737523	0.127955	0.071032	0.659273	0	0
8026	2.930958	-0.917023	9.420976	0.060062	0.029176	0.181611	0.185621	0.576469	-0.659291	-0.739203	0.127447	0.071104	0.657481	0	0
8027	2.848931	-0.906760	9.421802	0.051075	0.016935	0.186815	0.185488	0.575641	-0.657342	-0.740567	0.127135	0.071154	0.655999	0	0
8028	2.804642	-1.024051	9.492935	0.069043	0.036220	0.173786	0.184963	0.575644	-0.657855	-0.742197	0.126508	0.071240	0.654267	0	0
8029	2.764984	-1.165762	9.455598	0.038563	0.016966	0.181408	0.185220	0.575918	-0.656684	-0.743502	0.126286	0.071215	0.652828	0	0
8030	2.822766	-1.185831	9.332299	0.004569	-0.005772	0.176654	0.182847	0.575930	-0.656126	-0.745007	0.126416	0.071182	0.651089	0	0
8031	2.873156	-1.229601	9.304925	-0.065420	-0.039129	0.211246	0.180738	0.576494	-0.656480	-0.746328	0.127359	0.070863	0.649425	0	0
8032	2.836845	-1.248008	9.485276	-0.128095	-0.053174	0.211623	0.179679	0.576360	-0.654770	-0.747835	0.128812	0.070274	0.647466	0	0
8033	2.855953	-1.281434	9.614506	-0.189081	-0.072525	0.234003	0.179007	0.578983	-0.655256	-0.749109	0.130913	0.069374	0.645666	0	0
8034	2.937685	-1.337013	9.738134	-0.233798	-0.076065	0.224814	0.174648	0.581903	-0.656855	-0.750494	0.133317	0.068249	0.643683	0	0
8035	2.600717	-1.191738	9.980640	-0.221434	-0.063846	0.258559	0.172121	0.585914	-0.656516	-0.751872	0.135617	0.067039	0.641718	0	0
8036	2.581679	-1.155253	10.065341	-0.192732	-0.044574	0.246512	0.169732	0.590063	-0.658003	-0.753401	0.137529	0.065903	0.639633	0	0
8037	2.585820	-0.908116	9.880687	-0.183762	-0.079516	0.237693	0.168677	0.590897	-0.659022	-0.754671	0.139622	0.065075	0.637764	0	0
8038	2.646799	-0.822070	9.859521	-0.176555	-0.112733	0.218239	0.166289	0.594908	-0.660770	-0.755990	0.141826	0.064597	0.635761	0	0
8039	2.771820	-0.897670	9.838346	-0.183684	-0.166962	0.195909	0.163776	0.596576	-0.660846	-0.756923	0.144440	0.064485	0.634071	0	0
8040	2.765762	-1.070662	9.882072	-0.181959	-0.180984	0.203767	0.160596	0.601144	-0.662838	-0.758039	0.147110	0.064501	0.632119	0	0
8041	2.513957	-1.171472	10.094578	-0.226718	-0.194953	0.198154	0.157401	0.605985	-0.661178	-0.758889	0.150217	0.064319	0.630385	0	0
8042	2.379205	-1.116443	10.442451	-0.239309	-0.146038	0.217669	0.154500	0.608760	-0.665017	-0.759972	0.153112	0.063677	0.628446	0	0
8043	2.172258	-1.013979	10.387735	-0.205516	-0.163558	0.260232	0.153824	0.612762	-0.666531	-0.761250	0.155875	0.063280	0.626256	0	0
8044	2.022643	-0.976588	9.649234	-0.153861	-0.175758	0.330246	0.151175	0.616361	-0.668280	-0.763104	0.158376	0.063219	0.623372	0	0
8045	2.155005	-1.031296	9.399920	-0.155503	-0.235140	0.286796	0.150248	0.618573	-0.670590	-0.764561	0.161198	0.063626	0.620817	0	0
8046	2.013830	-1.516849	9.135998	-0.139229	-0.243697	0.251586	0.148905	0.623544	-0.671563	-0.765886	0.163954	0.064300	0.618387	0	0
8047	1.866832	-1.809406	9.047382	-0.067563	-0.311769	0.213076	0.146783	0.627416	-0.673578	-0.766962	0.166508	0.065943	0.616195	0	0
8048	1.468363	-2.143827	8.785014	0.025230	-0.327451	0.271029	0.144936	0.628806	-0.675230	-0.768601	0.168528	0.068241	0.613347	0	0
8049	1.569053	-1.565460	8.622562	0.003763	-0.365488	0.069039	0.145079	0.627979	-0.677065	-0.768857	0.170737	0.070960	0.612105	0	0
8050	1.858474	-1.595902	8.057339	0.049201	-0.333223	0.136375	0.139801	0.628972	-0.676194	-0.769702	0.172510	0.073677	0.610222	0	0
8051	2.250822	-1.446234	8.449819	-0.006075	-0.341183	0.080334	0.135323	0.630100	-0.678200	-0.770010	0.174635	0.076121	0.608927	0	0
8052	2.472775	-1.485427	8.783917	-0.041986	-0.344866	0.096719	0.133209	0.630801	-0.677640	-0.770418	0.177147	0.078438	0.607390	0	0
8053	2.887840	-1.537774	9.241173	0.013605	-0.306505	0.068920	0.129513	0.631923	-0.677312	-0.770704	0.178887	0.080746	0.606214	0	0
8054	3.032272	-1.596998	9.119080	0.097875	-0.262700	0.048492	0.124512	0.630296	-0.675949	-0.771085	0.179783	0.083354	0.605110	0	0
8055	3.129869	-1.449296	8.903637	0.130292	-0.246847	0.014425	0.122132	0.631411	-0.675120	-0.771286	0.180211	0.086005	0.604356	0	0
8056	2.735912	-1.499115	8.911269	0.132184	-0.243181	-0.007469	0.120045	0.627286	-0.674347	-0.771401	0.180673	0.088772	0.603670	0	0
8057	2.589347	-1.396917	8.923322	0.058095	-0.229083	-0.041378	0.116348	0.628133	-0.673240	-0.771142	0.181486	0.090941	0.603434	0	0
8058	2.778006	-1.350582	8.826095	-0.055465	-0.206385	-0.047455	0.113708	0.629112	-0.673451	-0.770687	0.183136	0.092359	0.603301	0	0
8059	3.043209	-1.412451	8.933648	-0.202007	-0.141712	-0.074819	0.111976	0.632154	-0.672743	-0.769827	0.185386	0.092340	0.603715	0	0
8060	3.457558	-1.556949	9.142307	-0.187734	-0.117395	-0.065092	0.109721	0.634509	-0.672295	-0.769100	0.187500	0.092307	0.603994	0	0
8061	3.573653	-1.542317	9.504375	-0.080466	-0.072038	-0.039514	0.109296	0.639612	-0.671977	-0.768739	0.188424	0.092418	0.604149	0	0
8062	3.500995	-1.575172	9.586337	0.118024	-0.072047	-0.010737	0.107448	0.640449	-0.672201	-0.768937	0.187965	0.093776	0.603830	0	0
8063	3.408292	-1.695768	9.239673	0.275601	-0.080612	-0.027233	0.106538	0.637282	-0.670525	-0.769308	0.186209	0.096077	0.603540	0	0
8064	3.480201	-1.773035	9.324683	0.341749	-0.085904	-0.017997	0.105247	0.632051	-0.669514	-0.769846	0.184104	0.098901	0.603044	0	0
8065	3.861506	-1.804823	9.340255	0.347034	-0.098300	-0.004026	0.103027	0.627651	-0.667960	-0.770453	0.181925	0.101725	0.602460	0	0
8066	4.064864	-1.734065	9.401800	0.296734	-0.103731	0.036073	0.100823	0.621597	-0.668117	-0.771192	0.180325	0.104313	0.601552	0	0
8067	4.176916	-1.932452	9.307226	0.205208	-0.103904	0.095253	0.097279	0.618859	-0.667178	-0.772114	0.179382	0.106152	0.600327	0	0
8068	4.101241	-2.047269	9.320979	0.117436	-0.109196	0.112216	0.096614	0.618586	-0.665086	-0.772969	0.179275	0.107565	0.599006	0	0
8069	3.902813	-2.099264	9.115407	0.096004	-0.084608	0.115727	0.095167	0.618318	-0.665066	-0.773830	0.179090	0.108568	0.597768	0	0
8070	3.690963	-2.002058	8.902054	0.047754	-0.106356	0.101287	0.092802	0.616952	-0.664523	-0.774499	0.179490	0.109563	0.596599	0	0
8071	3.328203	-2.072024	8.692887	-0.005576	-0.082440	0.035877	0.092141	0.617369	-0.664769	-0.774699	0.179993	0.110087	0.596091	0	0
8072	3.182893	-2.128878	8.606968	-0.032286	-0.092815	0.005719	0.089892	0.618622	-0.663810	-0.774678	0.180825	0.110675	0.595758	0	0
8073	3.261019	-2.013640	8.737398	-0.053604	-0.092786	-0.031448	0.085924	0.620020	-0.661521	-0.774378	0.181687	0.111112	0.595804	0	0
8074	3.117391	-1.837034	8.707021	-0.066150	-0.084015	-0.022616	0.084335	0.621407	-0.661483	-0.774127	0.182698	0.111478	0.595753	0	0
8075	3.128675	-1.613124	8.810437	-0.052754	-0.082301	-0.018066	0.081830	0.621145	-0.660405	-0.773921	0.183500	0.111808	0.595712	0	0
8076	3.096559	-1.374957	8.746160	-0.071430	-0.019280	-0.021439	0.078257	0.624059	-0.660583	-0.773731	0.184169	0.111638	0.595785	0	0
8077	3.228584	-1.149667	8.822113	-0.083892	0.047145	-0.016879	0.078255	0.624749	-0.661228	-0.773621	0.184433	0.110773	0.596007	0	0
8078	3.403303	-1.028476	8.785950	0.015537	0.099644	-0.024803	0.078369	0.625435	-0.657052	-0.773702	0.183716	0.110207	0.596228	0	0
8079	3.684513	-1.213359	8.819851	0.145334	0.131106	-0.030915	0.081019	0.622664	-0.657119	-0.774021	0.181688	0.110083	0.596459	0	0
8080	3.979933	-1.436852	8.848379	0.272438	0.150320	-0.038866	0.083004	0.620998	-0.656775	-0.774539	0.178663	0.110681	0.596589	0	0
8081	3.998765	-1.508775	8.972363	0.290284	0.169515	-0.026353	0.083963	0.614790	-0.657372	-0.775173	0.175293	0.111120	0.596683	0	0
8082	4.076144	-1.486063	8.731624	0.224042	0.157252	-0.016320	0.086087	0.611470	-0.656395	-0.775731	0.172625	0.111334	0.596696	0	0
8083	4.517823	-1.841827	8.351209	0.123808	0.137914	-0.008506	0.089105	0.611038	-0.652404	-0.776130	0.170771	0.111005	0.596772	0	0
8084	4.867645	-2.220072	8.250113	0.080818	0.099332	-0.010020	0.089123	0.608557	-0.653341	-0.776421	0.169562	0.110804	0.596776	0	0
8085	4.904328	-2.494412	8.294708	0.066425	0.059058	-0.007695	0.090568	0.608824	-0.652709	-0.776626	0.168661	0.110769	0.596771	0	0
8086	4.715917	-2.515778	8.692636	0.064607	0.066035	-0.010283	0.092288	0.607988	-0.653395	-0.776884	0.167770	0.110739	0.596691	0	0
8087	4.316478	-2.326735	8.931377	0.105743	0.078351	-0.007142	0.092676	0.608537	-0.652483	-0.777172	0.166475	0.110803	0.596668	0	0
8088	4.046911	-1.869677	9.054317	0.145103	0.106384	0.002230	0.094392	0.605354	-0.647979	-0.777667	0.164733	0.110915	0.596485	0	0
8089	3.812162	-1.603401	9.013741	0.132591	0.125691	0.007621	0.094794	0.603698	-0.647219	-0.778133	0.162971	0.110752	0.596392	0	0
8090	3.829993	-1.469286	8.870930	0.096687	0.143121	0.042695	0.096386	0.601621	-0.647134	-0.778830	0.161430	0.110222	0.595999	0	0
8091	3.903469	-1.325479	8.893579	0.096590	0.136047	0.062061	0.099175	0.599816	-0.650582	-0.779566	0.159955	0.109680	0.595535	0	0
8092	3.783604	-1.204219	8.915234	0.143065	0.152675	0.078381	0.100891	0.597600	-0.648024	-0.780568	0.158031	0.109298	0.594806	0	0
8093	3.588788	-1.090176	8.745187	0.296970	0.145805	0.079564	0.102498	0.595526	-0.652109	-0.781725	0.154956	0.109846	0.593994	0	0
8094	3.697074	-0.809240	8.867648	0.488528	0.136224	0.056274	0.103326	0.586973	-0.648948	-0.783074	0.150407	0.111670	0.593045	0	0
8095	3.605032	-0.519138	9.116917	0.642342	0.115220	0.062688	0.104679	0.579796	-0.647345	-0.784582	0.144786	0.114530	0.591905	0	0
8096	3.590989	-0.460920	9.242680	0.681612	0.088933	0.073466	0.106564	0.567927	-0.639671	-0.786179	0.139016	0.117827	0.590520	0	0
8097	3.740437	-0.500346	9.315440	0.652090	0.068763	0.064312	0.106084	0.558554	-0.637671	-0.787586	0.133583	0.121099	0.589236	0	0
8098	4.011114	-0.477566	9.589748	0.520439	0.057176	0.080851	0.107570	0.551515	-0.636590	-0.788921	0.129264	0.123678	0.587876	0	0
8099	4.041447	-0.285610	9.517191	0.352142	0.018608	0.091853	0.107855	0.545446	-0.632875	-0.789987	0.126523	0.125543	0.586644	0	0
8100	3.911809	-0.178859	9.488294	0.241084	-0.018164	0.106833	0.108138	0.541861	-0.632654	-0.791023	0.124874	0.127044	0.585277	0	0
8101	4.163205	-0.142305	9.498561	0.230262	-0.046267	0.117158	0.104456	0.538570	-0.628982	-0.791986	0.123512	0.128678	0.583905	0	0
8102	4.529868	-0.189027	9.312208	0.258938	-0.041069	0.113745	0.104860	0.535534	-0.626672	-0.793007	0.121870	0.130446	0.582469	0	0
8103	4.781189	-0.157783	9.158990	0.246424	-0.016635	0.122489	0.102503	0.532238	-0.625235	-0.794042	0.120232	0.131947	0.581060	0	0
8104	4.733571	-0.059191	9.030755	0.167786	-0.006082	0.107892	0.103572	0.529475	-0.625148	-0.794977	0.119094	0.132917	0.579794	0	0
8105	4.594286	0.036806	9.393559	0.094384	-0.019251	0.102076	0.101998	0.528243	-0.625006	-0.795696	0.118669	0.133594	0.578739	0	0
8106	4.379073	-0.004849	9.380516	0.033523	-0.023583	0.105198	0.101223	0.526456	-0.626316	-0.796424	0.118697	0.133926	0.577653	0	0
8107	4.061891	-0.127132	9.482786	0.015667	-0.012994	0.096363	0.100697	0.526183	-0.626311	-0.797020	0.118863	0.134112	0.576754	0	0
8108	3.901697	-0.236991	9.329093	0.061316	-0.011151	0.096731	0.099918	0.524257	-0.626448	-0.797738	0.118588	0.134513	0.575723	0	0
8109	3.703068	-0.317782	9.144822	0.058681	-0.002295	0.093266	0.100182	0.524946	-0.627749	-0.798378	0.118349	0.134867	0.574801	0	0
8110	3.480070	-0.436235	9.167014	0.015753	0.010010	0.091278	0.099793	0.523845	-0.627493	-0.799037	0.118308	0.134844	0.573900	0	0
8111	3.218993	-0.477376	9.204844	-0.066576	0.004807	0.091610	0.097275	0.525512	-0.626135	-0.799527	0.119023	0.134421	0.573167	0	0
8112	2.943440	-0.509475	9.016990	-0.113090	-0.007332	0.090426	0.099114	0.527709	-0.628227	-0.800006	0.120109	0.133799	0.572418	0	0
8113	2.682569	-0.526147	9.192087	-0.132681	-0.005489	0.065688	0.097523	0.528130	-0.625983	-0.800254	0.121366	0.133101	0.571968	0	0
8114	2.552014	-0.544720	9.077641	-0.120917	0.003382	0.042053	0.098169	0.530746	-0.626488	-0.800471	0.122385	0.132410	0.571608	0	0
8115	2.339095	-0.601045	8.992311	-0.082286	0.040274	0.020493	0.098169	0.531298	-0.627525	-0.800585	0.122899	0.131675	0.571507	0	0
8116	2.223673	-0.537230	9.116610	-0.089382	0.061302	0.009988	0.098032	0.534057	-0.630363	-0.800763	0.123286	0.130746	0.571388	0	0
8117	2.306395	-0.455599	9.280260	-0.170722	0.056025	-0.013546	0.099085	0.535431	-0.632581	-0.800597	0.124352	0.129406	0.571694	0	0
8118	2.529311	-0.351327	9.339619	-0.241401	0.052434	-0.016764	0.100251	0.539975	-0.634509	-0.800456	0.125963	0.127720	0.571918	0	0
8119	2.828925	-0.324838	9.327725	-0.320097	0.052347	-0.025353	0.101685	0.543138	-0.635281	-0.800025	0.128214	0.125558	0.572500	0	0
8120	3.006865	-0.431856	9.392253	-0.354169	0.029508	-0.018712	0.102310	0.549890	-0.636788	-0.799681	0.130856	0.123411	0.572850	0	0
8121	3.130867	-0.662563	9.770658	-0.347058	0.016285	-0.024087	0.103603	0.554294	-0.637024	-0.799161	0.133519	0.121373	0.573396	0	0
8122	3.168396	-0.821222	9.893483	-0.395514	0.008306	0.000157	0.103313	0.559810	-0.638269	-0.798802	0.136638	0.119127	0.573632	0	0
8123	3.235358	-0.908667	9.783751	-0.468934	0.019626	0.017251	0.103545	0.566979	-0.641199	-0.798335	0.140295	0.116299	0.573981	0	0
8124	3.336818	-0.900104	9.696454	-0.562092	0.013409	0.041195	0.103772	0.574147	-0.642304	-0.797937	0.144762	0.112992	0.574085	0	0
8125	3.338386	-1.015819	9.613398	-0.642787	-0.012916	0.072211	0.103462	0.583799	-0.645071	-0.797451	0.150044	0.109339	0.574111	0	0
8126	3.344900	-1.116972	9.585742	-0.698264	-0.018174	0.071766	0.101973	0.593597	-0.649644	-0.796918	0.155804	0.105449	0.574044	0	0
8127	3.298273	-1.213560	9.342299	-0.728757	-0.042649	0.086435	0.101531	0.603112	-0.651889	-0.796277	0.161939	0.101505	0.573948	0	0
8128	3.289815	-1.386364	9.441324	-0.718218	-0.061992	0.120772	0.098839	0.613880	-0.652914	-0.795852	0.168148	0.097759	0.573401	0	0
8129	3.331963	-1.567383	9.342747	-0.707550	-0.070761	0.134869	0.098525	0.624360	-0.655804	-0.795412	0.174305	0.094070	0.572790	0	0
8130	3.611376	-1.665677	9.372852	-0.689730	-0.083119	0.146305	0.096892	0.634846	-0.657891	-0.795081	0.180416	0.090605	0.571916	0	0
8131	3.793739	-1.828169	9.398251	-0.700660	-0.093766	0.183989	0.093942	0.645616	-0.660607	-0.794829	0.186680	0.087043	0.570808	0	0
8132	3.634432	-1.817463	9.346875	-0.740186	-0.104297	0.217198	0.090854	0.656661	-0.662014	-0.794682	0.193360	0.083314	0.569343	0	0
8133	3.516981	-1.696236	9.363702	-0.758246	-0.121847	0.248785	0.088955	0.666597	-0.662669	-0.794573	0.200273	0.079515	0.567647	0	0
8134	3.504463	-1.752048	9.170902	-0.781662	-0.146381	0.280244	0.087836	0.678597	-0.663837	-0.794568	0.207548	0.075753	0.565550	0	0
8135	3.504444	-1.750090	9.024323	-0.785346	-0.167400	0.301292	0.084871	0.691572	-0.665749	-0.794556	0.214942	0.072044	0.563285	0	0
8136	3.449724	-1.971130	8.962171	-0.753319	-0.216419	0.327756	0.078997	0.705665	-0.666563	-0.794691	0.222395	0.068881	0.560591	0	0
8137	3.366217	-2.176478	9.239315	-0.717694	-0.219127	0.354418	0.075778	0.716711	-0.668230	-0.794976	0.229543	0.065835	0.557663	0	0
8138	3.296508	-2.464990	9.097207	-0.691021	-0.214785	0.395127	0.071747	0.731759	-0.670105	-0.795514	0.236506	0.062845	0.554322	0	0
8139	3.378614	-2.456732	8.861069	-0.717013	-0.223549	0.408987	0.068257	0.743082	-0.670200	-0.795993	0.243667	0.059701	0.550870	0	0
8140	3.339700	-2.481788	8.433325	-0.678491	-0.247046	0.403030	0.063723	0.753170	-0.670944	-0.796469	0.250680	0.057008	0.547309	0	0
8141	3.366415	-2.786178	8.064290	-0.612093	-0.256493	0.367290	0.060497	0.765181	-0.671949	-0.796854	0.257128	0.054798	0.543972	0	0
8142	3.416819	-3.162176	7.934560	-0.500905	-0.258072	0.315135	0.055302	0.774858	-0.671514	-0.797204	0.262709	0.053379	0.540925	0	0
8143	3.274247	-3.516775	8.018232	-0.321769	-0.264880	0.267039	0.051844	0.780115	-0.670628	-0.797732	0.266812	0.053067	0.538163	0	0
8144	3.504624	-3.715964	7.963485	-0.149740	-0.256019	0.217108	0.046813	0.784001	-0.669731	-0.798435	0.269517	0.053780	0.535695	0	0
8145	3.871415	-3.747954	7.875837	-0.051160	-0.228023	0.192260	0.042723	0.785126	-0.669658	-0.799277	0.271222	0.054831	0.533468	0	0
8146	4.034532	-3.898460	7.839053	0.000945	-0.185968	0.158347	0.040994	0.788445	-0.670381	-0.800099	0.272310	0.055951	0.531561	0	0
8147	4.077711	-3.937385	7.804586	0.004591	-0.156210	0.153174	0.039144	0.789281	-0.670084	-0.800907	0.273174	0.056838	0.529804	0	0
8148	3.933079	-3.906934	7.955190	-0.029266	-0.107161	0.132003	0.036253	0.788471	-0.670830	-0.801551	0.274068	0.057243	0.528324	0	0
8149	3.869185	-4.067117	8.107712	-0.014806	-0.065111	0.107571	0.036514	0.789711	-0.672125	-0.802108	0.274586	0.057426	0.527189	0	0
8150	3.788848	-4.153512	7.965616	0.054237	-0.022998	0.090613	0.034923	0.791373	-0.672085	-0.802813	0.274340	0.057712	0.526212	0	0
8151	3.845118	-4.041809	7.670806	0.058916	0.017354	0.066133	0.033749	0.787932	-0.669625	-0.803396	0.273816	0.057740	0.525591	0	0
8152	3.883765	-4.037550	7.588809	0.044657	0.015631	0.055440	0.034789	0.789580	-0.668451	-0.803909	0.273424	0.057762	0.525009	0	0
8153	4.013875	-4.079281	7.644886	0.055376	0.008585	0.055444	0.034001	0.790274	-0.670127	-0.804414	0.272981	0.057878	0.524452	0	0
8154	4.023373	-4.105475	7.755056	0.084035	0.017332	0.048624	0.035463	0.788613	-0.671208	-0.805031	0.272254	0.058128	0.523855	0	0
8155	3.935818	-4.195882	7.855711	0.109011	-0.014165	0.053104	0.034939	0.786961	-0.669392	-0.805651	0.271508	0.058720	0.523223	0	0
8156	3.901975	-4.200479	7.839127	0.071445	-0.015905	0.050190	0.034415	0.786412	-0.669129	-0.806199	0.271060	0.059156	0.522562	0	0
8157	3.936060	-4.155612	7.654293	-0.014407	0.017337	0.055855	0.033358	0.786969	-0.669237	-0.806510	0.271158	0.058847	0.522065	0	0
8158	3.916992	-4.123885	7.755762	-0.087821	0.029524	0.066830	0.033615	0.787656	-0.668583	-0.806761	0.271763	0.058052	0.521451	0	0
8159	3.670816	-4.120592	8.204942	-0.096734	0.054902	0.054585	0.035192	0.788199	-0.668341	-0.806860	0.272334	0.057017	0.521114	0	0
8160	3.497133	-4.099624	8.326847	-0.007166	0.073369	0.035973	0.036626	0.790397	-0.667689	-0.807207	0.272041	0.056379	0.520799	0	0
8161	3.420714	-3.978917	8.278424	0.079828	0.111997	0.004192	0.037302	0.789706	-0.671355	-0.807556	0.270859	0.055937	0.520922	0	0
8162	3.426720	-3.815325	8.306690	0.154304	0.138347	-0.034791	0.038625	0.788182	-0.670478	-0.807991	0.268884	0.055800	0.521286	0	0
8163	3.375423	-3.553381	8.103458	0.213524	0.157723	-0.058889	0.039957	0.783072	-0.666378	-0.808392	0.266343	0.055853	0.521962	0	0
8164	3.428223	-3.258241	8.010263	0.260184	0.142055	-0.088519	0.041820	0.779891	-0.666699	-0.808803	0.263461	0.056370	0.522731	0	0
8165	3.631447	-3.200096	7.879399	0.269338	0.140374	-0.130801	0.045671	0.774770	-0.667068	-0.808953	0.260514	0.057045	0.523903	0	0
8166	3.773384	-3.275652	7.915759	0.233597	0.126354	-0.147032	0.045845	0.768705	-0.669216	-0.809034	0.257883	0.057736	0.525002	0	0
8167	3.861946	-3.386826	7.966590	0.129962	0.126376	-0.183084	0.048236	0.765936	-0.670323	-0.808525	0.256108	0.057930	0.526632	0	0
8168	4.056427	-3.555459	8.373940	-0.012218	0.136761	-0.210620	0.050202	0.766889	-0.669170	-0.807666	0.255367	0.057420	0.528361	0	0
8169	4.327871	-3.417938	8.418843	-0.100683	0.159440	-0.229741	0.051388	0.766745	-0.668929	-0.806326	0.255261	0.056256	0.530580	0	0
8170	4.453829	-3.361374	8.360727	-0.161380	0.190945	-0.250362	0.054669	0.769347	-0.669604	-0.804933	0.255407	0.054637	0.532790	0	0
8171	4.550611	-3.337755	8.465910	-0.152350	0.236414	-0.258088	0.057017	0.773469	-0.669729	-0.803330	0.255300	0.052660	0.535453	0	0
8172	4.318599	-3.367061	8.515641	-0.087732	0.247087	-0.299812	0.060441	0.773451	-0.669521	-0.801851	0.254525	0.051099	0.538183	0	0
8173	3.994573	-3.429527	8.498491	-0.041061	0.257766	-0.328427	0.064526	0.773843	-0.670621	-0.800138	0.253373	0.049732	0.541394	0	0
8174	3.738783	-3.408048	8.577851	0.035955	0.270126	-0.341840	0.069664	0.773125	-0.669663	-0.798744	0.251455	0.048763	0.544426	0	0
8175	3.545279	-3.450145	8.475695	0.060170	0.268486	-0.352192	0.075083	0.771167	-0.671590	-0.797137	0.249415	0.047917	0.547785	0	0
8176	3.397785	-3.477817	8.488666	0.070875	0.261520	-0.347695	0.077066	0.769501	-0.670854	-0.795761	0.247254	0.047216	0.550818	0	0
8177	3.235762	-3.510267	8.475270	0.048503	0.258065	-0.347828	0.079449	0.768387	-0.672465	-0.794117	0.245355	0.046374	0.554102	0	0
8178	3.118515	-3.360209	8.482814	0.019827	0.263309	-0.335616	0.083777	0.768636	-0.667185	-0.792647	0.243588	0.045338	0.557064	0	0
8179	3.039811	-3.229128	8.674862	-0.050041	0.250999	-0.326430	0.086952	0.766965	-0.668292	-0.790854	0.242505	0.043946	0.560187	0	0
8180	2.976907	-3.252108	8.865003	-0.119958	0.240412	-0.306702	0.091683	0.768593	-0.667826	-0.789239	0.241974	0.042267	0.562817	0	0
8181	2.991493	-3.233465	8.706472	-0.229195	0.256099	-0.280122	0.092868	0.770242	-0.670434	-0.787254	0.242281	0.039709	0.565645	0	0
8182	3.103265	-3.133590	8.617733	-0.359039	0.248991	-0.255551	0.096392	0.776013	-0.670561	-0.785344	0.243599	0.036496	0.567945	0	0
8183	3.284244	-3.153977	8.704861	-0.451308	0.240974	-0.236046	0.099258	0.781097	-0.669511	-0.783027	0.245741	0.032689	0.570448	0	0
8184	3.418798	-3.242148	8.529647	-0.480022	0.241787	-0.213396	0.101199	0.787428	-0.669999	-0.781032	0.248053	0.028748	0.572392	0	0
8185	3.568740	-3.553086	8.693010	-0.430973	0.232915	-0.186748	0.103526	0.794307	-0.668533	-0.778997	0.250087	0.025000	0.574452	0	0
8186	3.683541	-3.705693	8.632586	-0.355077	0.216221	-0.156360	0.106644	0.802285	-0.669022	-0.777557	0.251581	0.021818	0.575879	0	0
