# Supplementary material for: Identification of Haptic Based Guiding Using Hard Reins
Source: PLoS One. 2015 Jul 22;10(7):e0132020. doi: 10.1371/journal.pone.0132020 (PMC4511788; doi:10.1371/journal.pone.0132020)
Supplement: S1 File — (ZIP) [file pone.0132020.s001.zip › MotionData1/Subject1/T20/sync20.txt]

// Start Time: 0
// Sample rate: 50.0Hz
// Scenario: 4.0
// Firmware Version: 2.6.1
Counter	Acc_X	Acc_Y	Acc_Z	Gyr_X	Gyr_Y	Gyr_Z	Mag_X	Mag_Y	Mag_Z	Quat_w	Quat_x	Quat_y	Quat_z	AnalogIn_1	AnalogIn_2
6921	2.264684	9.505604	-0.637793	-0.083894	-0.218851	0.001953	-0.530146	-0.460258	0.045150	0.210437	0.384963	0.622511	0.648074	0	0
6922	2.181975	9.518667	-0.652466	-0.069462	-0.222248	0.000227	-0.528795	-0.462285	0.045614	0.211928	0.386153	0.621641	0.647715	0	0
6923	2.138152	9.527582	-0.658693	-0.056814	-0.211477	0.000345	-0.526373	-0.461790	0.040150	0.213431	0.387432	0.620777	0.647286	0	0
6924	2.148309	9.501060	-0.679847	-0.045008	-0.193577	-0.000388	-0.525564	-0.462403	0.041348	0.214647	0.388477	0.620127	0.646881	0	0
6925	2.157705	9.513367	-0.696502	-0.026684	-0.168335	-0.008128	-0.524218	-0.462727	0.041730	0.215818	0.389486	0.619578	0.646410	0	0
6926	2.181547	9.533221	-0.695920	-0.027632	-0.147136	-0.002697	-0.524219	-0.462658	0.044867	0.216713	0.390271	0.619134	0.646063	0	0
6927	2.215581	9.528984	-0.690029	-0.026471	-0.125635	-0.008752	-0.523681	-0.462859	0.046899	0.217623	0.390998	0.618680	0.645752	0	0
6928	2.244475	9.541649	-0.669980	-0.013124	-0.122118	-0.002507	-0.521933	-0.462578	0.045252	0.218299	0.391649	0.618384	0.645413	0	0
6929	2.303065	9.518434	-0.682450	-0.000208	-0.104008	-0.011203	-0.521124	-0.463157	0.044951	0.218988	0.392277	0.618155	0.645017	0	0
6930	2.312678	9.521035	-0.691804	0.005824	-0.100663	-0.000555	-0.521120	-0.464284	0.044642	0.219437	0.392834	0.618025	0.644651	0	0
6931	2.312923	9.506472	-0.706131	0.003839	-0.057528	-0.019734	-0.518973	-0.462812	0.046300	0.219877	0.393118	0.617956	0.644393	0	0
6932	2.322618	9.504219	-0.720260	0.003230	-0.046589	0.005086	-0.518700	-0.464119	0.047345	0.219984	0.393373	0.617894	0.644261	0	0
6933	2.332708	9.482552	-0.731824	0.003891	-0.025611	-0.015996	-0.518439	-0.461933	0.050683	0.220203	0.393475	0.617881	0.644136	0	0
6934	2.357527	9.453871	-0.728438	0.015995	-0.020656	0.003519	-0.519243	-0.462922	0.051342	0.220102	0.393574	0.617969	0.644026	0	0
6935	2.323537	9.453252	-0.751142	0.019478	-0.026051	0.007039	-0.516548	-0.464253	0.050995	0.220114	0.393856	0.617965	0.643853	0	0
6936	2.318037	9.491998	-0.713087	0.010331	-0.036882	0.010476	-0.518430	-0.464412	0.047468	0.220071	0.394071	0.617965	0.643736	0	0
6937	2.314586	9.545345	-0.701558	0.010668	-0.024170	-0.000052	-0.518703	-0.463285	0.048053	0.220151	0.394277	0.617937	0.643609	0	0
6938	2.281573	9.496191	-0.721459	0.012354	-0.029581	0.003465	-0.519648	-0.462812	0.053122	0.220121	0.394426	0.617981	0.643486	0	0
6939	2.308813	9.462695	-0.749258	0.028620	-0.015220	0.003604	-0.520457	-0.462214	0.052606	0.220052	0.394637	0.618074	0.643292	0	0
6940	2.274877	9.462078	-0.755110	0.024879	-0.026009	0.007067	-0.519652	-0.461537	0.053163	0.219912	0.394798	0.618201	0.643118	0	0
6941	2.299867	9.423689	-0.758868	0.024944	-0.011784	0.007154	-0.518838	-0.463354	0.051187	0.219814	0.395000	0.618264	0.642967	0	0
6942	2.299209	9.452806	-0.783181	0.003466	0.004081	0.005420	-0.519110	-0.462510	0.051763	0.219584	0.394911	0.618326	0.643040	0	0
6943	2.298815	9.477079	-0.754488	-0.012508	0.002389	-0.003483	-0.517897	-0.463274	0.052950	0.219614	0.394874	0.618222	0.643153	0	0
6944	2.293127	9.520675	-0.745362	-0.007170	0.010348	0.000120	-0.518035	-0.462131	0.052716	0.219432	0.394699	0.618244	0.643302	0	0
6945	2.302737	9.525704	-0.740291	0.003200	0.019777	0.017892	-0.519518	-0.461263	0.053443	0.219155	0.394716	0.618194	0.643433	0	0
6946	2.298401	9.506208	-0.701760	0.006308	0.016641	0.001969	-0.519647	-0.462919	0.051619	0.218851	0.394524	0.618320	0.643533	0	0
6947	2.284517	9.467111	-0.740408	0.007105	0.003267	0.003660	-0.520458	-0.461626	0.051671	0.218753	0.394569	0.618316	0.643544	0	0
6948	2.313682	9.462784	-0.741888	0.007116	-0.004688	0.001834	-0.520456	-0.462139	0.049337	0.218573	0.394510	0.618404	0.643556	0	0
6949	2.316194	9.457974	-0.744181	0.016053	0.002411	0.005444	-0.519515	-0.461877	0.049335	0.218433	0.394590	0.618448	0.643512	0	0
6950	2.325462	9.482421	-0.724823	0.003688	0.002528	-0.003438	-0.519107	-0.463001	0.048476	0.218271	0.394459	0.618542	0.643557	0	0
6951	2.337398	9.492349	-0.719717	0.005441	0.023748	0.002004	-0.518841	-0.462516	0.051759	0.218063	0.394358	0.618578	0.643655	0	0
6952	2.372133	9.454138	-0.706326	0.004037	0.038268	-0.010291	-0.520187	-0.462195	0.051513	0.217727	0.393959	0.618776	0.643822	0	0
6953	2.357206	9.468430	-0.738187	-0.003239	0.046986	-0.005834	-0.520054	-0.461572	0.048942	0.217461	0.393640	0.618838	0.644048	0	0
6954	2.371499	9.483256	-0.723417	0.033151	0.067135	-0.017088	-0.520321	-0.462287	0.049467	0.216862	0.393065	0.619320	0.644138	0	0
6955	2.420091	9.474426	-0.741117	0.022007	0.073806	-0.002945	-0.520993	-0.462102	0.048254	0.216311	0.392646	0.619591	0.644318	0	0
6956	2.449182	9.474955	-0.735414	0.000540	0.061358	-0.010171	-0.521133	-0.460584	0.050213	0.215837	0.392084	0.619819	0.644600	0	0
6957	2.451553	9.479855	-0.720934	0.004305	0.066855	-0.015430	-0.523281	-0.462046	0.048147	0.215478	0.391594	0.620009	0.644835	0	0
6958	2.429539	9.494023	-0.695236	-0.000427	0.047126	-0.010263	-0.522342	-0.460934	0.048172	0.215084	0.391109	0.620207	0.645070	0	0
6959	2.415473	9.474350	-0.669039	0.007806	0.045547	-0.015548	-0.522342	-0.461236	0.048980	0.214844	0.390764	0.620374	0.645200	0	0
6960	2.386755	9.454407	-0.679399	0.022053	0.042866	-0.010209	-0.522074	-0.460971	0.049530	0.214405	0.390371	0.620697	0.645273	0	0
6961	2.362756	9.439403	-0.699281	0.025920	0.049338	-0.018990	-0.523689	-0.460635	0.048879	0.214093	0.390018	0.621001	0.645297	0	0
6962	2.357930	9.434458	-0.723465	0.023910	0.054435	-0.010121	-0.522612	-0.460657	0.048729	0.213563	0.389545	0.621366	0.645407	0	0
6963	2.392189	9.420515	-0.707864	0.024192	0.044078	-0.022571	-0.523690	-0.460342	0.048479	0.213313	0.389199	0.621662	0.645413	0	0
6964	2.404259	9.425591	-0.690681	-0.004932	0.034683	-0.012116	-0.523151	-0.460342	0.047928	0.213032	0.388779	0.621806	0.645620	0	0
6965	2.390601	9.503028	-0.689277	-0.007043	0.029070	-0.001550	-0.524497	-0.460324	0.048489	0.212860	0.388595	0.621786	0.645807	0	0
6966	2.409209	9.542208	-0.689002	-0.000675	0.034502	-0.003269	-0.525563	-0.463710	0.048801	0.212509	0.388242	0.621921	0.646005	0	0
6967	2.414976	9.496187	-0.688478	0.016458	0.041758	-0.003169	-0.523958	-0.460305	0.047121	0.212177	0.388016	0.622085	0.646092	0	0
6968	2.410424	9.479110	-0.702932	0.018437	0.039281	-0.010249	-0.524761	-0.461820	0.045991	0.211761	0.387624	0.622384	0.646176	0	0
6969	2.424410	9.508496	-0.693095	0.018107	0.039863	0.002127	-0.526377	-0.461201	0.045348	0.211400	0.387446	0.622534	0.646256	0	0
6970	2.449579	9.460400	-0.701589	0.009881	0.042331	0.007418	-0.527590	-0.460338	0.046072	0.210880	0.387122	0.622717	0.646444	0	0
6971	2.460062	9.421747	-0.696162	0.012632	0.032663	0.003827	-0.525033	-0.460712	0.047393	0.210573	0.386990	0.622810	0.646533	0	0
6972	2.474406	9.431719	-0.695797	0.013436	0.021959	0.005526	-0.526378	-0.460989	0.048490	0.210206	0.386819	0.622964	0.646607	0	0
6973	2.439724	9.469932	-0.692335	0.016148	-0.006336	0.000055	-0.526647	-0.461298	0.049846	0.210153	0.386923	0.623012	0.646516	0	0
6974	2.430792	9.430927	-0.697129	0.019435	-0.003060	0.012467	-0.525705	-0.461505	0.051736	0.209873	0.386970	0.623125	0.646469	0	0
6975	2.431038	9.416364	-0.711455	-0.004032	-0.008635	0.014127	-0.526514	-0.460907	0.051220	0.209821	0.387134	0.622983	0.646525	0	0
6976	2.415903	9.445221	-0.716952	-0.007254	0.002311	0.001812	-0.527589	-0.460801	0.047692	0.209643	0.386990	0.622998	0.646655	0	0
6977	2.415794	9.447644	-0.736232	-0.032536	0.014413	0.007115	-0.528126	-0.461365	0.048089	0.209603	0.386902	0.622746	0.646962	0	0
6978	2.410178	9.493672	-0.688606	-0.010905	0.002238	0.003567	-0.527050	-0.461072	0.046587	0.209452	0.386783	0.622717	0.647111	0	0
6979	2.390667	9.498173	-0.698868	-0.005307	0.004236	-0.003471	-0.526245	-0.460536	0.047140	0.209438	0.386751	0.622662	0.647187	0	0
6980	2.410342	9.483964	-0.698157	0.007220	-0.011660	-0.003538	-0.528397	-0.460468	0.046350	0.209340	0.386707	0.622754	0.647157	0	0
6981	2.419558	9.513267	-0.664393	0.036091	-0.025508	-0.008844	-0.527721	-0.461925	0.047385	0.209386	0.386922	0.622924	0.646850	0	0
6982	2.386797	9.444692	-0.727471	0.031595	0.004543	-0.003350	-0.528131	-0.459964	0.048816	0.209105	0.386838	0.623199	0.646726	0	0
6983	2.425143	9.467237	-0.721649	0.010898	0.005262	-0.003420	-0.526381	-0.459821	0.047028	0.209021	0.386834	0.623250	0.646706	0	0
6984	2.402506	9.512954	-0.693801	0.030587	0.013296	0.002000	-0.525844	-0.459865	0.048384	0.208657	0.386727	0.623514	0.646633	0	0
6985	2.342481	9.485161	-0.690619	0.052159	0.059481	0.011219	-0.529374	-0.448965	0.046597	0.207982	0.386550	0.623888	0.646596	0	0
6986	2.383535	9.352373	-0.808723	0.007001	0.030609	0.012660	-0.531254	-0.450086	0.047946	0.207495	0.386313	0.624016	0.646770	0	0
6987	2.406554	9.418341	-0.777219	-0.008964	0.073194	0.011105	-0.531256	-0.449504	0.047283	0.206970	0.385919	0.624024	0.647166	0	0
6988	2.510205	9.468789	-0.637202	-0.008444	0.033920	0.017900	-0.531927	-0.450065	0.047682	0.206519	0.385690	0.624020	0.647450	0	0
6989	2.541385	9.481491	-0.660414	0.005008	-0.018241	0.010529	-0.533270	-0.450582	0.046863	0.206514	0.385914	0.623930	0.647405	0	0
6990	2.489292	9.407707	-0.738490	-0.000385	-0.019182	0.010523	-0.533272	-0.450349	0.049051	0.206409	0.385998	0.623898	0.647419	0	0
6991	2.463460	9.368398	-0.724542	-0.029427	-0.032048	0.017429	-0.532467	-0.449183	0.046899	0.206578	0.386283	0.623530	0.647550	0	0
6992	2.454767	9.441071	-0.715728	-0.050878	-0.019694	0.013903	-0.532196	-0.449731	0.045788	0.206646	0.386284	0.623159	0.647885	0	0
6993	2.473487	9.475398	-0.710598	-0.023740	-0.003397	0.011434	-0.531118	-0.450294	0.044530	0.206653	0.386357	0.622910	0.648078	0	0
6994	2.458874	9.475130	-0.735118	-0.004519	0.010338	0.001861	-0.531118	-0.450316	0.045484	0.206443	0.386195	0.622941	0.648212	0	0
6995	2.532481	9.432770	-0.718095	0.018115	-0.011474	-0.007063	-0.533809	-0.450242	0.044973	0.206458	0.386293	0.623018	0.648075	0	0
6996	2.611491	9.356517	-0.739168	-0.017660	-0.046979	-0.021561	-0.531251	-0.450893	0.046012	0.206802	0.386323	0.622940	0.648023	0	0
6997	2.623240	9.497535	-0.732650	-0.005151	-0.085899	-0.025316	-0.531789	-0.450862	0.045201	0.207487	0.386741	0.622782	0.647706	0	0
6998	2.494685	9.597144	-0.903451	0.014511	-0.092079	-0.020845	-0.529218	-0.456585	0.050982	0.208004	0.387154	0.622803	0.647273	0	0
6999	2.291153	9.608027	-0.818301	0.071495	-0.053277	-0.024796	-0.527727	-0.460363	0.053432	0.208187	0.387524	0.623207	0.646604	0	0
7000	2.467090	9.514098	-0.956632	0.061607	-0.053353	-0.024859	-0.527730	-0.459384	0.054009	0.208287	0.387741	0.623639	0.646025	0	0
7001	2.439988	9.654408	-0.977781	0.050447	-0.064399	-0.013471	-0.525977	-0.460636	0.051222	0.208547	0.388208	0.623840	0.645466	0	0
7002	2.682738	9.819080	-0.581589	0.146579	-0.167305	-0.060754	-0.525709	-0.460406	0.053271	0.209229	0.389082	0.624739	0.643847	0	0
7003	2.421225	9.522988	-0.842556	0.304789	-0.235262	-0.064153	-0.522089	-0.456720	0.055801	0.209891	0.390862	0.626411	0.640923	0	0
7004	2.147823	9.202395	-1.185550	0.272768	-0.107884	-0.121706	-0.520347	-0.454914	0.061835	0.210117	0.391249	0.628461	0.638601	0	0
7005	2.081737	9.104084	-1.244612	0.156830	-0.005100	-0.075420	-0.520486	-0.454155	0.065950	0.209983	0.391167	0.629705	0.637469	0	0
7006	2.078252	9.273953	-1.274888	0.084463	0.054156	-0.051403	-0.518334	-0.454270	0.068783	0.209489	0.390573	0.630607	0.637105	0	0
7007	2.187640	9.404621	-1.113635	0.101220	0.104421	-0.064323	-0.516981	-0.456578	0.069101	0.208812	0.389745	0.631680	0.636770	0	0
7008	2.269782	9.301726	-1.079043	0.125299	0.130044	-0.085317	-0.519010	-0.453282	0.069641	0.207861	0.388504	0.633150	0.636380	0	0
7009	2.337162	9.181551	-1.222914	0.101926	0.163498	-0.079878	-0.518474	-0.452469	0.070751	0.206905	0.387200	0.634407	0.636234	0	0
7010	2.433178	9.226991	-1.229939	0.035353	0.189529	-0.076406	-0.519822	-0.451575	0.070251	0.205875	0.385454	0.635382	0.636655	0	0
7011	2.547432	9.340742	-1.169516	-0.004786	0.176321	-0.058966	-0.520083	-0.454101	0.069354	0.205115	0.383979	0.635901	0.637273	0	0
7012	2.569813	9.438257	-1.140677	0.009754	0.151795	-0.068812	-0.520889	-0.454319	0.067312	0.204367	0.382459	0.636605	0.637725	0	0
7013	2.429381	9.428424	-1.159356	0.019994	0.146923	-0.048446	-0.520212	-0.456431	0.072142	0.203629	0.381288	0.637178	0.638090	0	0
7014	2.257019	9.316049	-1.192686	0.006013	0.153364	-0.062550	-0.520483	-0.455575	0.072173	0.202884	0.379827	0.637809	0.638568	0	0
7015	2.081919	9.332283	-1.280030	-0.039004	0.188357	-0.055355	-0.523444	-0.455198	0.071130	0.202149	0.378225	0.638112	0.639448	0	0
7016	1.982034	9.485844	-1.240923	-0.052018	0.233903	-0.032104	-0.523709	-0.455756	0.064846	0.200848	0.376258	0.638453	0.640678	0	0
7017	1.952043	9.546001	-1.148412	-0.052134	0.288692	-0.018491	-0.525322	-0.455798	0.062137	0.199285	0.374217	0.638728	0.642085	0	0
7018	1.956327	9.577641	-1.126853	-0.038713	0.340083	-0.006629	-0.528143	-0.456603	0.056829	0.197078	0.371742	0.639264	0.643669	0	0
7019	2.000570	9.546885	-1.125264	-0.017930	0.421784	0.004559	-0.531638	-0.457609	0.054793	0.194385	0.369050	0.639921	0.645382	0	0
7020	2.021106	9.498710	-1.066494	0.005457	0.451187	0.010121	-0.535007	-0.455196	0.051913	0.191190	0.366042	0.640872	0.647104	0	0
7021	2.046142	9.460323	-1.055807	0.014883	0.514517	0.005247	-0.538633	-0.457707	0.053782	0.187769	0.362802	0.641890	0.648918	0	0
7022	2.079336	9.497340	-1.055068	0.014758	0.560440	0.017909	-0.541593	-0.457268	0.050015	0.183808	0.359162	0.643027	0.650948	0	0
7023	2.136573	9.551792	-1.005576	0.022853	0.613634	0.027099	-0.546703	-0.457878	0.050872	0.179568	0.355410	0.644161	0.653067	0	0
7024	2.228394	9.572885	-0.959586	0.037763	0.664759	0.050437	-0.553163	-0.456823	0.048529	0.174610	0.351299	0.645478	0.655331	0	0
7025	2.292996	9.515809	-0.817549	0.059591	0.697041	0.047161	-0.556264	-0.454555	0.045504	0.169556	0.347163	0.646871	0.657485	0	0
7026	2.365026	9.439439	-0.747358	0.068487	0.716504	0.054371	-0.564737	-0.454326	0.037979	0.164060	0.342705	0.648426	0.659683	0	0
7027	2.459856	9.429025	-0.715481	0.078448	0.740611	0.089899	-0.573076	-0.454957	0.036830	0.158359	0.338555	0.649799	0.661864	0	0
7028	2.533186	9.389079	-0.770705	0.089484	0.792268	0.090251	-0.576846	-0.453454	0.030790	0.152080	0.333859	0.651393	0.664151	0	0
7029	2.655282	9.374323	-0.574262	0.108139	0.804621	0.100966	-0.585193	-0.451219	0.028370	0.145768	0.329360	0.652943	0.666288	0	0
7030	2.737078	9.407369	-0.557557	0.116321	0.813630	0.099262	-0.592326	-0.449834	0.024683	0.139183	0.324579	0.654624	0.668389	0	0
7031	2.843890	9.419031	-0.429187	0.137112	0.825473	0.131203	-0.600671	-0.448185	0.023062	0.132418	0.320135	0.656205	0.670354	0	0
7032	2.931221	9.328389	-0.209166	0.132286	0.838486	0.178990	-0.608485	-0.444234	0.019465	0.125090	0.315712	0.657658	0.672431	0	0
7033	2.945215	9.243681	-0.150322	0.116743	0.824906	0.219521	-0.615345	-0.444247	0.014639	0.117779	0.311778	0.658722	0.674543	0	0
7034	3.023420	9.218401	-0.104400	0.076520	0.832852	0.244183	-0.622611	-0.443117	0.009855	0.110231	0.307734	0.659472	0.676939	0	0
7035	3.086955	9.214714	0.037202	0.050640	0.830253	0.268822	-0.632707	-0.440486	0.004334	0.102737	0.303966	0.659839	0.679458	0	0
7036	3.173524	9.245415	0.015554	0.030328	0.789779	0.280857	-0.644688	-0.437856	0.000743	0.095356	0.300367	0.660014	0.681959	0	0
7037	3.351002	9.241368	0.165469	0.016171	0.783716	0.270123	-0.652495	-0.435688	-0.005500	0.088248	0.296847	0.659996	0.684470	0	0
7038	3.543641	9.198750	0.267995	-0.001209	0.723135	0.269637	-0.659090	-0.434504	-0.007157	0.081517	0.293612	0.659817	0.686869	0	0
7039	3.686339	9.118817	0.436674	-0.006777	0.637031	0.226601	-0.667170	-0.431501	-0.012416	0.075730	0.290755	0.659564	0.688986	0	0
7040	3.877970	9.238827	0.480166	-0.011283	0.513076	0.204528	-0.673900	-0.429662	-0.017729	0.070848	0.288496	0.659283	0.690722	0	0
7041	4.018373	9.272951	0.643100	0.020204	0.368174	0.178909	-0.678477	-0.427964	-0.025252	0.067076	0.287182	0.659111	0.691809	0	0
7042	4.043085	9.251553	0.658464	0.030724	0.222820	0.163862	-0.683728	-0.426229	-0.027588	0.064273	0.286688	0.659010	0.692377	0	0
7043	4.049528	9.161839	0.596748	0.036226	0.108696	0.106572	-0.685212	-0.424712	-0.030383	0.062661	0.286698	0.658969	0.692559	0	0
7044	4.016427	9.110251	0.533532	-0.000300	0.000716	0.073950	-0.686824	-0.425538	-0.029846	0.062059	0.287154	0.658754	0.692629	0	0
7045	3.998406	9.037092	0.504643	-0.055513	-0.091285	0.036065	-0.686689	-0.425503	-0.031482	0.062512	0.288029	0.658149	0.692799	0	0
7046	3.954201	9.067850	0.515091	-0.098131	-0.192916	-0.003610	-0.686156	-0.424161	-0.028719	0.064017	0.289265	0.657351	0.692905	0	0
7047	3.838426	9.043903	0.540606	-0.112625	-0.287860	-0.016615	-0.682112	-0.426489	-0.030205	0.066288	0.291117	0.656369	0.692847	0	0
7048	3.765671	8.945491	0.671518	-0.110274	-0.363465	-0.050669	-0.680366	-0.425865	-0.028297	0.069277	0.293218	0.655498	0.692493	0	0
7049	3.830215	8.980643	0.610643	-0.130330	-0.452397	-0.056620	-0.677807	-0.426821	-0.026313	0.072952	0.295926	0.654374	0.692027	0	0
7050	3.881734	8.976741	0.783173	-0.121594	-0.539304	-0.062468	-0.672556	-0.428531	-0.025067	0.077210	0.299153	0.653302	0.691189	0	0
7051	3.938858	8.909805	0.797467	-0.105360	-0.615268	-0.077059	-0.667709	-0.430308	-0.020548	0.082008	0.302856	0.652245	0.690021	0	0
7052	4.021866	8.882181	0.814667	-0.145043	-0.697118	-0.088333	-0.661785	-0.432257	-0.015774	0.087550	0.306969	0.650908	0.688784	0	0
7053	4.017857	8.843268	0.834096	-0.159180	-0.785523	-0.113695	-0.656401	-0.433127	-0.014230	0.093859	0.311533	0.649375	0.687349	0	0
7054	3.989960	8.784499	0.838498	-0.184134	-0.842171	-0.132693	-0.649939	-0.435051	-0.011097	0.100758	0.316280	0.647693	0.685791	0	0
7055	3.892924	8.792451	0.859533	-0.196477	-0.905784	-0.153452	-0.642673	-0.436042	-0.006172	0.108217	0.321330	0.645809	0.684081	0	0
7056	3.712491	8.847441	0.863210	-0.230820	-0.959335	-0.157402	-0.631626	-0.441472	-0.003206	0.116182	0.326622	0.643646	0.682305	0	0
7057	3.488333	8.906492	0.860700	-0.254518	-0.984615	-0.150518	-0.623817	-0.443886	0.001394	0.124291	0.332103	0.641138	0.680589	0	0
7058	3.409082	8.980303	0.790307	-0.240248	-0.961607	-0.141470	-0.615604	-0.446250	0.003402	0.132169	0.337438	0.638725	0.678746	0	0
7059	3.511561	9.076848	0.850499	-0.220618	-0.954495	-0.134318	-0.606992	-0.447084	0.006273	0.139833	0.342796	0.636299	0.676802	0	0
7060	3.719042	9.223829	0.711318	-0.174479	-0.974179	-0.113130	-0.598646	-0.448909	0.009387	0.147349	0.348423	0.634091	0.674402	0	0
7061	3.899177	9.365432	0.320980	-0.096766	-0.949289	-0.086240	-0.592182	-0.451696	0.013037	0.154194	0.354167	0.632219	0.671632	0	0
7062	3.709571	9.094912	-0.031858	-0.037240	-0.951338	-0.055947	-0.583840	-0.452290	0.018099	0.160673	0.360145	0.630649	0.668403	0	0
7063	3.337012	8.738516	-0.534100	-0.058491	-0.940674	-0.064677	-0.578458	-0.452917	0.021422	0.167151	0.365964	0.628858	0.665333	0	0
7064	2.964165	8.692889	-0.699266	-0.261714	-0.859062	-0.055864	-0.571460	-0.453833	0.023355	0.173840	0.370892	0.625837	0.663737	0	0
7065	2.567338	8.744009	-0.172592	-0.519811	-0.845934	-0.028226	-0.564587	-0.457615	0.020563	0.181151	0.375459	0.620898	0.663853	0	0
7066	2.322768	9.368351	0.002962	-0.663595	-0.878680	0.024182	-0.558786	-0.462528	0.018700	0.188892	0.380234	0.614749	0.664700	0	0
7067	2.226737	10.082787	0.201653	-0.596356	-0.804768	0.078781	-0.552585	-0.466112	0.014151	0.195486	0.384971	0.608842	0.665503	0	0
7068	2.301509	10.436132	0.018327	-0.355463	-0.649905	0.083153	-0.548674	-0.468469	0.007896	0.200217	0.389111	0.604846	0.665333	0	0
7069	2.712713	10.470295	-0.022273	-0.211706	-0.519682	0.080810	-0.544636	-0.469135	0.008100	0.203559	0.392675	0.601981	0.664823	0	0
7070	3.075630	10.207376	-0.346175	-0.134239	-0.519866	0.079222	-0.544635	-0.469740	0.009716	0.206651	0.396343	0.599686	0.663765	0	0
7071	3.166344	9.725876	-0.756222	-0.055730	-0.539484	0.036033	-0.541404	-0.470683	0.010465	0.209780	0.400068	0.597960	0.662105	0	0
7072	2.788283	9.170320	-1.189727	-0.072161	-0.653260	0.027413	-0.538981	-0.471232	0.013417	0.213754	0.404411	0.595965	0.659990	0	0
7073	2.130622	8.920442	-1.506530	-0.284814	-0.699658	0.031032	-0.533862	-0.473456	0.012467	0.218780	0.408643	0.592362	0.658979	0	0
7074	1.909187	9.300055	-0.923992	-0.508065	-0.636022	0.042251	-0.529952	-0.476021	0.009068	0.224303	0.411973	0.587406	0.659485	0	0
7075	1.760571	9.826670	-0.145336	-0.512619	-0.631539	0.075853	-0.526314	-0.477119	0.003811	0.229536	0.415468	0.582195	0.660113	0	0
7076	1.200178	10.015512	-0.657457	-0.370402	-0.674672	0.069078	-0.523069	-0.482065	-0.000203	0.234502	0.419471	0.577875	0.659631	0	0
7077	0.852588	9.790694	-0.863827	-0.185082	-0.565453	-0.042714	-0.519021	-0.485977	-0.000650	0.238752	0.422558	0.575421	0.658280	0	0
7078	0.799134	9.546954	-0.911774	-0.169628	-0.458244	-0.130364	-0.515255	-0.485859	0.002717	0.242922	0.424422	0.573732	0.657028	0	0
7079	0.885630	9.587368	-0.894981	-0.247729	-0.382628	-0.158437	-0.509604	-0.486111	0.001825	0.247142	0.425462	0.571772	0.656490	0	0
7080	0.928204	9.884315	-0.886285	-0.284728	-0.285681	-0.172100	-0.504743	-0.491557	-0.000589	0.251072	0.425651	0.569905	0.656500	0	0
7081	1.039873	10.114537	-0.908669	-0.246645	-0.187695	-0.166082	-0.501781	-0.491443	-0.008524	0.254224	0.425353	0.568456	0.656736	0	0
7082	1.363656	9.916488	-0.935755	-0.211806	-0.114203	-0.177058	-0.497737	-0.493721	-0.012188	0.256878	0.424547	0.567516	0.657038	0	0
7083	1.809035	9.701225	-0.939721	-0.234685	-0.080142	-0.123072	-0.495708	-0.496646	-0.016532	0.259084	0.423808	0.566233	0.657756	0	0
7084	2.183996	9.416742	-0.656450	-0.265666	-0.091230	-0.043750	-0.493951	-0.498859	-0.020712	0.260951	0.423458	0.564426	0.658795	0	0
7085	2.344054	9.193892	-0.498196	-0.321431	-0.149090	0.012256	-0.494483	-0.500749	-0.024311	0.263020	0.423706	0.561810	0.660048	0	0
7086	2.362109	9.162677	-0.350561	-0.351668	-0.231221	0.051413	-0.492055	-0.502427	-0.027800	0.265404	0.424580	0.558652	0.661212	0	0
7087	2.397048	9.245859	-0.273082	-0.359259	-0.268813	0.059092	-0.491910	-0.505154	-0.032660	0.267987	0.425767	0.555254	0.662267	0	0
7088	2.456447	9.390143	-0.505857	-0.341434	-0.272373	0.065301	-0.490156	-0.506199	-0.038302	0.270450	0.426998	0.551977	0.663213	0	0
7089	2.574960	9.258758	-0.645667	-0.244343	-0.250418	0.073685	-0.490019	-0.506684	-0.041999	0.272334	0.428441	0.549312	0.663724	0	0
7090	2.768767	9.053520	-0.433550	-0.216554	-0.220993	0.116357	-0.490011	-0.508911	-0.043843	0.273634	0.429939	0.546768	0.664321	0	0
7091	3.371162	9.511166	-0.187414	-0.316773	-0.199845	0.163761	-0.493103	-0.509331	-0.047091	0.274945	0.431332	0.543360	0.665671	0	0
7092	4.202607	10.429390	0.288562	-0.318044	-0.161904	0.214161	-0.494847	-0.510299	-0.052554	0.275699	0.432678	0.539867	0.667326	0	0
7093	5.129426	10.965795	0.924414	-0.046007	-0.133327	0.341379	-0.495921	-0.510593	-0.057184	0.274278	0.435325	0.537659	0.667972	0	0
7094	5.278109	10.191725	1.671453	0.099066	-0.278702	0.409843	-0.501176	-0.508089	-0.055951	0.272545	0.439647	0.535756	0.667379	0	0
7095	4.827048	9.120152	0.955539	0.008028	-0.549623	0.473407	-0.506022	-0.507480	-0.052877	0.272221	0.445908	0.532156	0.666237	0	0
7096	4.005880	8.765318	0.386557	-0.198632	-0.726488	0.432936	-0.510066	-0.505504	-0.048404	0.274030	0.452495	0.526888	0.665240	0	0
7097	3.082699	8.976750	0.255524	-0.263724	-0.794776	0.365302	-0.511678	-0.506125	-0.050586	0.276900	0.459013	0.521219	0.664052	0	0
7098	2.205585	9.150151	-0.109724	-0.223551	-0.692361	0.261956	-0.511945	-0.506705	-0.049784	0.279741	0.464344	0.516582	0.662777	0	0
7099	1.758790	9.190595	-0.123741	-0.114860	-0.450259	0.143708	-0.511814	-0.505568	-0.050021	0.281580	0.467789	0.513830	0.661714	0	0
7100	1.851889	9.223901	0.403658	-0.059142	-0.245463	0.079737	-0.509388	-0.507009	-0.051459	0.282539	0.469652	0.512358	0.661126	0	0
7101	2.224612	9.310819	0.789980	-0.082911	-0.223852	0.062025	-0.510466	-0.506257	-0.052240	0.283606	0.471256	0.510829	0.660711	0	0
7102	2.426591	9.416462	0.949450	-0.129046	-0.241241	0.067020	-0.510727	-0.508613	-0.054357	0.284942	0.472814	0.508967	0.660460	0	0
7103	2.555212	9.292562	0.988034	-0.168514	-0.260035	0.058796	-0.509382	-0.508178	-0.056131	0.286619	0.474386	0.506777	0.660291	0	0
7104	2.586585	9.176603	0.980242	-0.221878	-0.273182	0.032904	-0.508304	-0.508732	-0.057797	0.288776	0.475707	0.504363	0.660249	0	0
7105	2.560467	9.256232	0.887362	-0.254995	-0.275955	0.025714	-0.506957	-0.508964	-0.061363	0.291160	0.476954	0.501701	0.660331	0	0
7106	2.584041	9.283360	0.849364	-0.242728	-0.285950	0.002698	-0.506004	-0.512312	-0.064754	0.293667	0.478131	0.499246	0.660230	0	0
7107	2.674665	9.352976	0.822732	-0.196510	-0.265780	-0.005891	-0.505597	-0.513102	-0.067782	0.295924	0.479309	0.497139	0.659958	0	0
7108	2.724278	9.518943	0.697823	-0.150497	-0.281219	-0.012933	-0.502098	-0.513000	-0.069592	0.298058	0.480635	0.495373	0.659361	0	0
7109	2.688148	9.637248	0.748782	-0.090694	-0.292726	-0.030499	-0.499133	-0.514771	-0.069547	0.300101	0.482171	0.493993	0.658347	0	0
7110	2.762007	9.587613	0.799569	-0.051019	-0.274608	-0.030274	-0.499133	-0.514755	-0.070228	0.301825	0.483651	0.492983	0.657230	0	0
7111	2.842169	9.450687	0.759731	-0.029278	-0.248679	-0.064530	-0.496436	-0.516804	-0.070190	0.303577	0.484904	0.492297	0.656012	0	0
7112	2.837817	9.190855	0.809704	-0.031841	-0.236191	-0.067100	-0.494959	-0.515862	-0.069495	0.305253	0.485999	0.491704	0.654869	0	0
7113	2.857676	9.162080	0.776828	-0.083869	-0.252410	-0.076210	-0.491860	-0.517167	-0.071345	0.307363	0.487045	0.490700	0.653857	0	0
7114	2.923449	9.274951	0.828548	-0.102186	-0.258152	-0.065716	-0.489173	-0.516117	-0.070389	0.309477	0.488068	0.489565	0.652947	0	0
7115	2.968997	9.428724	0.874525	-0.077230	-0.267002	-0.058639	-0.487685	-0.518809	-0.071993	0.311508	0.489307	0.488465	0.651876	0	0
7116	2.965470	9.367973	0.908577	-0.060974	-0.249108	-0.057587	-0.484590	-0.518720	-0.072844	0.313315	0.490430	0.487583	0.650826	0	0
7117	3.040162	9.257649	0.839483	-0.043825	-0.224136	-0.054731	-0.482165	-0.519943	-0.071412	0.314946	0.491505	0.486809	0.649807	0	0
7118	3.183224	9.138866	0.878471	-0.066141	-0.215293	-0.060077	-0.480419	-0.519108	-0.072496	0.316628	0.492374	0.486006	0.648932	0	0
7119	3.227769	9.091121	0.868162	-0.093368	-0.256456	-0.058665	-0.479338	-0.520408	-0.072551	0.318682	0.493476	0.484820	0.647976	0	0
7120	3.236566	9.134977	0.860879	-0.106335	-0.306478	-0.053725	-0.476242	-0.520879	-0.073693	0.320962	0.494836	0.483424	0.646855	0	0
7121	3.186554	9.219043	0.904449	-0.086608	-0.331162	-0.055582	-0.473820	-0.520916	-0.074540	0.323318	0.496448	0.482017	0.645495	0	0
7122	3.155588	9.305871	0.857105	-0.066265	-0.336633	-0.043172	-0.471395	-0.521963	-0.074602	0.325475	0.498175	0.480716	0.644050	0	0
7123	3.198126	9.367339	0.901278	-0.047160	-0.320335	-0.048325	-0.468970	-0.522998	-0.075209	0.327529	0.499868	0.479550	0.642564	0	0
7124	3.212309	9.384589	0.896769	-0.022199	-0.320344	-0.039410	-0.467625	-0.523067	-0.073592	0.329357	0.501642	0.478556	0.640986	0	0
7125	3.264200	9.329692	0.865073	0.015539	-0.313001	-0.035717	-0.465474	-0.522839	-0.073337	0.330975	0.503544	0.477743	0.639266	0	0
7126	3.324470	9.223969	0.862906	0.011901	-0.301560	-0.032128	-0.462511	-0.523767	-0.072993	0.332496	0.505339	0.476979	0.637628	0	0
7127	3.382293	9.118200	0.853442	-0.005715	-0.311979	-0.048171	-0.460893	-0.524950	-0.072505	0.334288	0.507095	0.476085	0.635963	0	0
7128	3.473419	9.168407	0.863081	-0.013350	-0.323943	-0.034149	-0.459551	-0.524171	-0.070724	0.336051	0.508929	0.475086	0.634313	0	0
7129	3.603303	9.233894	0.962865	-0.021574	-0.355034	-0.001696	-0.456997	-0.523531	-0.070324	0.337825	0.511116	0.473697	0.632650	0	0
7130	3.647389	9.220135	1.022097	-0.003282	-0.399697	0.013094	-0.455515	-0.524446	-0.069008	0.339597	0.513682	0.472247	0.630704	0	0
7131	3.613258	9.217079	0.939225	0.015130	-0.456661	0.021638	-0.454573	-0.524499	-0.067658	0.341503	0.516729	0.470606	0.628408	0	0
7132	3.575397	9.170266	0.933601	0.041830	-0.481508	0.028646	-0.452018	-0.524432	-0.067004	0.343321	0.520020	0.469059	0.625854	0	0
7133	3.654395	9.091582	0.893288	0.011057	-0.480159	0.035618	-0.451077	-0.524211	-0.065236	0.345255	0.523243	0.467216	0.623478	0	0
7134	3.724104	8.993310	0.857651	0.007287	-0.502536	0.004509	-0.449060	-0.524140	-0.064167	0.347488	0.526412	0.465482	0.620861	0	0
7135	3.731047	8.891477	0.877891	-0.006545	-0.530408	0.012247	-0.446909	-0.523827	-0.061457	0.349874	0.529752	0.463449	0.618196	0	0
7136	3.732996	8.799265	0.912349	-0.009883	-0.587739	-0.007578	-0.445560	-0.524844	-0.061778	0.352652	0.533306	0.461345	0.615128	0	0
7137	3.615706	8.828684	0.795384	-0.022807	-0.693516	-0.013572	-0.443673	-0.526358	-0.059532	0.356009	0.537436	0.458737	0.611539	0	0
7138	3.439023	8.929861	0.743460	-0.038546	-0.743698	-0.039545	-0.439644	-0.524888	-0.053535	0.359827	0.541654	0.456031	0.607595	0	0
7139	3.464148	9.134243	0.781206	-0.031976	-0.738063	-0.049228	-0.435740	-0.525862	-0.052114	0.363615	0.545805	0.453348	0.603620	0	0
7140	3.570226	9.175019	0.861187	0.018567	-0.761333	-0.025376	-0.432107	-0.525958	-0.051614	0.367078	0.550343	0.450791	0.599303	0	0
7141	3.629187	9.108097	0.690176	0.021241	-0.775514	-0.026348	-0.429955	-0.525378	-0.054346	0.370563	0.554954	0.448112	0.594900	0	0
7142	3.635716	8.996525	0.517892	-0.001884	-0.751522	0.002031	-0.426188	-0.525798	-0.052223	0.373890	0.559416	0.445265	0.590761	0	0
7143	3.492902	8.952640	0.297182	-0.122424	-0.777309	-0.003778	-0.424434	-0.527236	-0.053108	0.378003	0.563539	0.441548	0.587003	0	0
7144	3.465782	9.289557	-0.021549	-0.194101	-0.729823	-0.007236	-0.422012	-0.527115	-0.054632	0.382324	0.567047	0.437651	0.583736	0	0
7145	3.320056	9.425287	-0.029453	-0.179552	-0.674680	-0.003274	-0.421469	-0.528491	-0.056999	0.386260	0.570294	0.433934	0.580749	0	0
7146	3.368371	9.205258	0.065168	-0.157011	-0.549680	-0.016553	-0.419446	-0.530093	-0.057211	0.389604	0.572804	0.430959	0.578255	0	0
7147	3.722045	9.119444	0.235551	-0.220492	-0.530205	0.038107	-0.419038	-0.531325	-0.059573	0.392878	0.575190	0.427293	0.576389	0	0
7148	4.086903	9.169759	0.203037	-0.229980	-0.648392	0.069067	-0.420785	-0.531820	-0.060931	0.396537	0.578310	0.422986	0.573933	0	0
7149	4.182400	9.210312	0.001041	-0.185756	-0.795701	0.072665	-0.421860	-0.532022	-0.063378	0.400493	0.582457	0.418224	0.570472	0	0
7150	3.975130	9.114275	-0.238104	-0.154012	-0.930649	0.074609	-0.422397	-0.532271	-0.064334	0.404814	0.587440	0.413136	0.566002	0	0
7151	3.415269	8.948715	-0.518840	-0.192122	-1.025183	0.071369	-0.422126	-0.532851	-0.064083	0.409693	0.592759	0.407349	0.561120	0	0
7152	2.854328	8.860837	-0.650943	-0.302447	-1.008962	0.095127	-0.423872	-0.533743	-0.066681	0.415016	0.597542	0.400901	0.556762	0	0
7153	2.506608	9.029311	-0.715845	-0.420919	-0.898141	0.102608	-0.426426	-0.534015	-0.070748	0.420482	0.601209	0.394092	0.553565	0	0
7154	2.477233	9.290967	-0.689833	-0.445668	-0.816472	0.099512	-0.428440	-0.534747	-0.073883	0.425785	0.604225	0.387548	0.550841	0	0
7155	2.560372	9.496398	-0.693646	-0.383865	-0.741009	0.089553	-0.431395	-0.535687	-0.079330	0.430413	0.607028	0.381624	0.548292	0	0
7156	2.647096	9.536823	-0.604627	-0.300232	-0.776696	0.051548	-0.435430	-0.535963	-0.081745	0.434875	0.610171	0.376283	0.544963	0	0
7157	2.526408	9.505497	-0.646611	-0.259461	-0.773515	0.008406	-0.439732	-0.536986	-0.082273	0.439257	0.613299	0.371347	0.541312	0	0
7158	2.184059	9.402170	-0.728557	-0.236667	-0.742163	-0.030140	-0.440677	-0.535818	-0.082769	0.443586	0.616145	0.366958	0.537531	0	0
7159	1.833745	9.288957	-1.092328	-0.246082	-0.673752	-0.068541	-0.442826	-0.537223	-0.081154	0.447886	0.618433	0.362973	0.534031	0	0
7160	1.719088	9.320860	-1.127382	-0.262947	-0.527671	-0.085316	-0.445653	-0.536573	-0.081918	0.451841	0.619747	0.359712	0.531376	0	0
7161	1.919730	9.489595	-0.992503	-0.272816	-0.431243	-0.104234	-0.446861	-0.537225	-0.083151	0.455593	0.620444	0.356879	0.529265	0	0
7162	2.329314	9.632991	-0.855835	-0.212349	-0.406670	-0.141118	-0.447664	-0.538466	-0.083864	0.459065	0.621109	0.354765	0.526901	0	0
7163	2.624760	9.667500	-0.712220	-0.141352	-0.407063	-0.171911	-0.449140	-0.540010	-0.083079	0.462254	0.622009	0.353146	0.524132	0	0
7164	2.714643	9.411798	-0.726791	-0.130488	-0.442332	-0.180068	-0.447528	-0.539235	-0.081437	0.465523	0.623067	0.351531	0.521058	0	0
7165	2.721185	9.200708	-0.756292	-0.209735	-0.473159	-0.183158	-0.447257	-0.540116	-0.080378	0.469409	0.623923	0.349305	0.518036	0	0
7166	2.784144	9.201850	-0.766405	-0.322886	-0.479138	-0.159694	-0.446982	-0.542449	-0.077868	0.473871	0.624306	0.346374	0.515474	0	0
7167	3.005649	9.310282	-0.546175	-0.393033	-0.469844	-0.127202	-0.446571	-0.544562	-0.078895	0.478566	0.624433	0.342844	0.513338	0	0
7168	3.154045	9.424661	-0.414897	-0.416328	-0.507872	-0.070978	-0.446298	-0.545661	-0.080706	0.483221	0.624779	0.338708	0.511298	0	0
7169	3.217799	9.396692	-0.357361	-0.358098	-0.540323	-0.033002	-0.446432	-0.545923	-0.081530	0.487412	0.625708	0.334401	0.509013	0	0
7170	3.209173	9.343127	-0.357222	-0.311924	-0.568844	-0.014470	-0.448042	-0.547309	-0.081284	0.491289	0.627009	0.330121	0.506473	0	0
7171	3.171495	9.276890	-0.427690	-0.298398	-0.560699	0.020117	-0.451401	-0.548945	-0.080752	0.494862	0.628460	0.325657	0.504080	0	0
7172	3.087558	9.217093	-0.523700	-0.277773	-0.532285	0.028343	-0.454628	-0.549772	-0.078561	0.498143	0.629833	0.321444	0.501834	0	0
7173	3.125429	9.142524	-0.514754	-0.291182	-0.465919	0.036677	-0.458528	-0.550633	-0.074182	0.501243	0.630856	0.317360	0.500059	0	0
7174	3.235575	9.103262	-0.419599	-0.303593	-0.466611	0.096726	-0.462029	-0.550017	-0.072758	0.504098	0.631946	0.312897	0.498623	0	0
7175	3.204283	9.095413	-0.401242	-0.284871	-0.379029	0.084975	-0.467544	-0.550523	-0.069848	0.506611	0.632688	0.308958	0.497591	0	0
7176	3.297748	9.019420	-0.448354	-0.235019	-0.354328	0.110027	-0.474806	-0.551865	-0.065855	0.508585	0.633572	0.305312	0.496702	0	0
7177	3.366303	8.870154	-0.404200	-0.213197	-0.346855	0.103061	-0.481393	-0.554050	-0.062850	0.510429	0.634553	0.301764	0.495725	0	0
7178	3.508126	8.702804	-0.297478	-0.242297	-0.350907	0.113526	-0.487318	-0.552903	-0.057429	0.512405	0.635371	0.298062	0.494877	0	0
7179	3.596484	8.672865	-0.135658	-0.319216	-0.390875	0.121848	-0.496333	-0.553125	-0.051061	0.514933	0.636063	0.293628	0.494014	0	0
7180	3.844347	8.912866	0.053093	-0.427772	-0.363924	0.146365	-0.504939	-0.555012	-0.046661	0.517936	0.636056	0.288722	0.493776	0	0
7181	4.088245	9.101809	0.198776	-0.443420	-0.373184	0.156801	-0.517047	-0.556191	-0.038653	0.520987	0.636087	0.283518	0.493542	0	0
7182	4.377013	9.206583	0.206848	-0.362992	-0.401329	0.172718	-0.527004	-0.556756	-0.028742	0.523515	0.636633	0.278554	0.492989	0	0
7183	4.468134	9.293230	0.444906	-0.349929	-0.424604	0.184074	-0.537902	-0.558074	-0.015983	0.525936	0.637448	0.273341	0.492276	0	0
7184	4.340884	9.761914	0.716713	-0.400168	-0.544297	0.189341	-0.548803	-0.558755	-0.000069	0.528972	0.638502	0.267316	0.490964	0	0
7185	4.126575	10.481506	1.099506	-0.336721	-0.594527	0.229011	-0.558900	-0.558654	0.018042	0.531499	0.640288	0.260957	0.489328	0	0
7186	3.662215	10.693926	0.448123	-0.056770	-0.561166	0.268226	-0.570879	-0.559789	0.042403	0.531940	0.643393	0.256005	0.487388	0	0
7187	3.164582	9.657928	-0.209305	0.208910	-0.396971	0.260553	-0.580458	-0.554328	0.073492	0.530261	0.647149	0.253143	0.485737	0	0
7188	3.038204	8.645693	-0.576272	0.230150	-0.203515	0.209775	-0.589633	-0.549326	0.105651	0.528184	0.649850	0.251877	0.485052	0	0
7189	3.004232	8.358665	-0.100909	0.020626	-0.142348	0.145864	-0.597994	-0.546270	0.135285	0.527625	0.651067	0.250189	0.484900	0	0
7190	2.969291	9.069368	0.232087	-0.167365	-0.267651	0.151515	-0.604197	-0.544822	0.164842	0.528562	0.651821	0.247038	0.484484	0	0
7191	2.947837	9.933244	0.431939	-0.172422	-0.305321	0.163600	-0.607174	-0.542938	0.196828	0.529576	0.652834	0.243439	0.483832	0	0
7192	2.866020	9.905056	0.439270	-0.061899	-0.269147	0.176574	-0.610417	-0.541590	0.227709	0.529682	0.654193	0.240638	0.483282	0	0
7193	2.694495	9.246462	0.289722	-0.004796	-0.198478	0.141910	-0.609756	-0.541978	0.262304	0.529447	0.655505	0.238562	0.482792	0	0
7194	-12.943537	17.528574	10.883535	0.802479	1.412823	-1.124325	-0.601959	-0.542741	0.287537	0.525972	0.650039	0.257412	0.484295	0	0
7195	5.486945	8.078667	2.261928	1.823080	2.458218	-0.445986	-0.639183	-0.515240	0.313122	0.509773	0.646211	0.281943	0.493002	0	0
7196	3.841085	11.160741	-0.589866	1.963263	1.863961	-0.606413	-0.646249	-0.494949	0.338120	0.494083	0.644745	0.305584	0.496794	0	0
7197	2.340906	9.492367	-1.143296	1.195572	1.292229	-0.801260	-0.649790	-0.482111	0.350706	0.486380	0.641614	0.323028	0.497413	0	0
7198	2.219602	8.810452	-0.886699	0.705774	1.186497	-0.540852	-0.653449	-0.474645	0.362711	0.480243	0.637064	0.336215	0.500475	0	0
7199	3.594356	9.097633	-0.427805	0.426761	1.211294	-0.268712	-0.660184	-0.471981	0.364648	0.474817	0.632047	0.345866	0.505413	0	0
7200	3.034897	9.325395	-0.398546	0.571009	1.237072	-0.543815	-0.663962	-0.468814	0.366430	0.469260	0.626314	0.358425	0.508978	0	0
7201	2.707003	9.227185	-0.475272	0.378551	1.276471	-0.406172	-0.667733	-0.466584	0.359596	0.464396	0.620033	0.368868	0.513646	0	0
7202	2.965446	9.372665	-0.603248	0.295043	1.264507	-0.381816	-0.673246	-0.467248	0.357049	0.459482	0.613213	0.378936	0.518896	0	0
7203	2.647666	9.264936	-0.607373	0.293161	1.193452	-0.458233	-0.679710	-0.465082	0.355696	0.455557	0.606537	0.388737	0.522937	0	0
7204	2.417292	9.255890	-0.705852	0.300981	1.054292	-0.437828	-0.683207	-0.465257	0.354505	0.451514	0.600386	0.398119	0.526472	0	0
7205	2.413164	9.348071	-0.663343	0.193031	0.930541	-0.360279	-0.685359	-0.464861	0.351817	0.448580	0.594853	0.405502	0.529616	0	0
7206	1.260505	9.477790	0.465442	0.192859	0.722405	-0.358738	-0.685346	-0.469034	0.348275	0.446108	0.590222	0.412142	0.531757	0	0
7207	0.414601	10.632854	3.136582	-0.000962	0.052701	-0.236249	-0.680891	-0.473589	0.344532	0.447232	0.588901	0.413805	0.530984	0	0
7208	0.464881	-1.403377	-4.801845	-1.846061	-4.809485	0.717701	-0.644661	-0.486253	0.340700	0.473489	0.608303	0.377779	0.512892	0	0
7209	0.593247	9.754403	-1.097798	-0.544078	-1.264780	0.068449	-0.606960	-0.496460	0.339519	0.481262	0.612351	0.368592	0.507497	0	0
7210	0.984590	8.700770	0.279882	-1.078818	-1.588135	-0.052071	-0.576770	-0.512699	0.324603	0.493906	0.614938	0.355660	0.501411	0	0
7211	2.445050	9.674437	3.817580	-1.621659	-2.105989	0.289027	-0.538474	-0.539141	0.301221	0.509839	0.618209	0.335280	0.495448	0	0
7212	3.603536	8.107371	0.059002	-2.658084	-4.767220	0.834460	-0.489932	-0.571849	0.268658	0.537355	0.630159	0.292078	0.478372	0	0
7213	2.473384	8.902408	-1.293661	-2.145602	-3.872955	1.013548	-0.461056	-0.596677	0.240123	0.556859	0.639371	0.254389	0.465187	0	0
7214	1.285613	10.721251	0.923849	-1.025415	-1.122262	0.113583	-0.437310	-0.615808	0.209516	0.565718	0.639124	0.242505	0.461167	0	0
7215	1.838014	11.357705	1.817074	0.212185	0.979047	-0.371418	-0.427864	-0.622450	0.186704	0.563788	0.634760	0.251437	0.464760	0	0
7216	3.259202	10.402768	2.224174	0.700446	0.928817	-0.398781	-0.413325	-0.623370	0.168923	0.558821	0.633350	0.262385	0.466627	0	0
7217	4.024045	9.270736	1.656767	0.516218	0.084476	-0.114891	-0.403107	-0.620279	0.159909	0.555979	0.635417	0.266043	0.465137	0	0
7218	3.938228	8.618504	1.059635	0.150705	-0.279802	-0.036088	-0.398945	-0.615980	0.147598	0.555923	0.637460	0.265376	0.462785	0	0
7219	3.941700	8.846792	1.298750	0.039397	-0.216695	-0.036933	-0.384140	-0.615898	0.129166	0.556528	0.638477	0.264630	0.461079	0	0
7220	4.231040	8.968601	1.595587	0.089469	-0.421900	-0.062035	-0.370274	-0.617023	0.114794	0.557368	0.640765	0.263017	0.457802	0	0
7221	4.304078	8.906777	1.309418	0.090546	-0.592558	-0.064014	-0.347515	-0.622701	0.098262	0.558733	0.643705	0.260561	0.453398	0	0
7222	4.096879	8.922408	1.030916	0.036330	-0.688869	-0.071822	-0.329750	-0.622910	0.083329	0.560636	0.646853	0.257238	0.448438	0	0
7223	3.888974	9.001164	0.927649	-0.030161	-0.783194	-0.092039	-0.315090	-0.620130	0.070982	0.563335	0.649848	0.253315	0.442925	0	0
7224	3.807130	9.266673	0.480190	-0.107363	-0.797860	-0.101198	-0.298129	-0.621282	0.054665	0.566505	0.652517	0.248912	0.437421	0	0
7225	3.707111	9.493024	0.169685	-0.129732	-0.835965	-0.078505	-0.281703	-0.623196	0.035059	0.569839	0.655137	0.244116	0.431840	0	0
7226	3.534523	9.606396	-0.043496	-0.121961	-0.839721	-0.032495	-0.265014	-0.623108	0.014424	0.572845	0.657991	0.238901	0.426407	0	0
7227	3.510835	9.571974	-0.087295	-0.103081	-0.798811	0.009386	-0.251012	-0.624481	-0.001593	0.575447	0.660733	0.233813	0.421454	0	0
7228	3.504411	9.418923	-0.018932	-0.123623	-0.760722	0.044050	-0.242806	-0.622237	-0.021104	0.577874	0.663334	0.228511	0.416932	0	0
7229	3.444257	9.289175	0.066864	-0.191298	-0.781769	0.080851	-0.233793	-0.619793	-0.037757	0.580639	0.665584	0.222641	0.412659	0	0
7230	3.345125	9.384473	-0.023561	-0.249916	-0.800922	0.115928	-0.225984	-0.619841	-0.055839	0.583621	0.667693	0.216073	0.408515	0	0
7231	3.371779	9.503910	-0.038088	-0.219262	-0.818311	0.110598	-0.219117	-0.619621	-0.072266	0.586438	0.669910	0.209638	0.404182	0	0
7232	3.420672	9.485377	-0.022004	-0.116539	-0.862421	0.131845	-0.212252	-0.619311	-0.086510	0.588509	0.672983	0.203106	0.399374	0	0
7233	3.463888	9.221519	-0.283490	-0.003851	-0.866644	0.125107	-0.208220	-0.615720	-0.104839	0.589822	0.676596	0.197117	0.394301	0	0
7234	3.435563	9.114141	-0.721680	0.009866	-0.890226	0.148006	-0.201768	-0.612657	-0.115036	0.590944	0.680449	0.190774	0.389075	0	0
7235	3.338460	9.107514	-0.813680	-0.035771	-0.930171	0.165313	-0.198669	-0.612902	-0.125983	0.592328	0.684100	0.183973	0.383808	0	0
7236	3.172544	9.148191	-0.908149	-0.091638	-0.937808	0.166894	-0.195712	-0.610892	-0.136174	0.594053	0.687451	0.176795	0.378491	0	0
7237	3.012406	9.140419	-1.014111	-0.149569	-0.920090	0.149182	-0.192618	-0.609414	-0.148019	0.596141	0.690247	0.169693	0.373336	0	0
7238	2.807271	9.209519	-1.069074	-0.177139	-0.932432	0.134915	-0.190336	-0.605988	-0.163607	0.598466	0.692890	0.162390	0.367929	0	0
7239	2.622464	9.225577	-1.161530	-0.149100	-0.954276	0.092469	-0.188183	-0.604652	-0.174491	0.600696	0.695602	0.155443	0.362131	0	0
7240	2.397670	9.187506	-1.211473	-0.053778	-0.943052	0.030123	-0.185224	-0.603317	-0.186203	0.602459	0.698732	0.149206	0.355745	0	0
7241	2.172326	9.151834	-1.420333	-0.029505	-0.926147	0.001188	-0.180112	-0.602477	-0.190869	0.604027	0.701803	0.143468	0.349344	0	0
7242	2.030065	9.064251	-1.741802	-0.056622	-0.779682	-0.035048	-0.177562	-0.599513	-0.198980	0.605704	0.704132	0.138641	0.343657	0	0
7243	2.053978	8.987019	-1.564752	-0.136627	-0.605909	-0.042150	-0.176758	-0.597463	-0.208735	0.607642	0.705304	0.134758	0.339349	0	0
7244	2.116734	9.099814	-1.700894	-0.221519	-0.488375	-0.077927	-0.172855	-0.596772	-0.218026	0.610172	0.705517	0.131428	0.335653	0	0
7245	2.084520	9.176944	-1.437661	-0.229473	-0.444955	-0.110387	-0.170435	-0.595210	-0.226726	0.612734	0.705453	0.128682	0.332166	0	0
7246	1.938558	9.218001	-1.350972	-0.235420	-0.380109	-0.146210	-0.167340	-0.594736	-0.231925	0.615404	0.705088	0.126469	0.328838	0	0
7247	1.917693	9.300169	-1.299272	-0.249272	-0.340758	-0.160147	-0.163307	-0.592798	-0.240087	0.618105	0.704467	0.124645	0.325787	0	0
7248	1.958539	9.334908	-1.192359	-0.244019	-0.266471	-0.141987	-0.161419	-0.592978	-0.252653	0.620656	0.703655	0.123068	0.323280	0	0
7249	2.164431	9.338643	-1.205327	-0.259562	-0.193384	-0.153990	-0.156710	-0.592060	-0.260310	0.623202	0.702481	0.122078	0.321304	0	0
7250	2.411050	9.367394	-1.210012	-0.208831	-0.169609	-0.162575	-0.154560	-0.590529	-0.267372	0.625427	0.701529	0.121381	0.319320	0	0
7251	2.535805	9.199731	-1.137514	-0.150420	-0.134718	-0.186945	-0.151198	-0.589557	-0.269833	0.627219	0.700804	0.121335	0.317409	0	0
7252	2.536794	8.901144	-1.176155	-0.179278	-0.120872	-0.181629	-0.148775	-0.589339	-0.275578	0.629218	0.699843	0.121190	0.315624	0	0
7253	2.636620	8.992774	-1.219522	-0.251611	-0.059811	-0.158504	-0.144473	-0.587898	-0.280897	0.631515	0.698279	0.121090	0.314534	0	0
7254	2.791327	9.291779	-0.993150	-0.264505	-0.013219	-0.140617	-0.140437	-0.586851	-0.287315	0.633838	0.696479	0.121071	0.313861	0	0
7255	2.804434	9.396428	-0.786509	-0.184601	-0.008272	-0.133274	-0.139221	-0.587875	-0.293359	0.635507	0.695208	0.121326	0.313204	0	0
7256	2.782065	9.281908	-0.918734	-0.094472	0.041225	-0.162720	-0.137339	-0.586797	-0.298934	0.636639	0.694281	0.122344	0.312565	0	0
7257	2.784463	9.150851	-0.987483	-0.071027	0.080402	-0.157085	-0.133844	-0.585372	-0.302744	0.637469	0.693431	0.123679	0.312233	0	0
7258	2.948966	9.192697	-0.819054	-0.089087	0.133344	-0.146236	-0.132366	-0.584868	-0.301519	0.638388	0.692263	0.125199	0.312342	0	0
7259	3.256600	9.482341	-0.575882	-0.105093	0.162724	-0.116125	-0.129675	-0.584741	-0.303590	0.639206	0.690996	0.126663	0.312884	0	0
7260	3.552009	9.844555	-0.675470	-0.052484	0.182336	-0.027504	-0.128334	-0.582999	-0.306684	0.639435	0.690053	0.127787	0.314040	0	0
7261	3.826241	10.131181	-0.284048	0.023293	0.237326	0.041078	-0.130620	-0.582871	-0.309924	0.638760	0.689578	0.129037	0.315939	0	0
7262	4.084087	9.970785	-0.231593	0.121595	0.213733	0.130476	-0.133717	-0.582249	-0.309186	0.637242	0.689843	0.129822	0.318097	0	0
7263	4.041266	9.246599	0.051804	0.177724	0.188038	0.181797	-0.134255	-0.582384	-0.308912	0.635099	0.690691	0.130265	0.320354	0	0
7264	3.690147	8.817782	-0.259057	0.094735	0.037517	0.198358	-0.139237	-0.581155	-0.307996	0.633769	0.691427	0.129372	0.321757	0	0
7265	3.197303	9.481308	-0.173266	-0.143207	-0.091347	0.221620	-0.144352	-0.579810	-0.311981	0.634064	0.691184	0.126728	0.322750	0	0
7266	2.710310	10.744597	0.182612	-0.205291	-0.093506	0.251516	-0.149868	-0.579479	-0.314632	0.634797	0.690498	0.123667	0.323964	0	0
7267	2.056208	10.385587	0.302464	0.078991	-0.021451	0.201748	-0.152426	-0.578032	-0.319461	0.633535	0.691393	0.122329	0.325030	0	0
7268	1.490328	9.013341	-0.299154	0.242793	0.084879	0.089975	-0.154718	-0.576582	-0.318569	0.631472	0.692763	0.122960	0.325889	0	0
7269	1.575487	8.662898	-0.106126	-0.008102	0.209443	0.036932	-0.156603	-0.576135	-0.317579	0.631070	0.692142	0.123942	0.327611	0	0
7270	2.100132	9.653241	0.374335	-0.377160	0.355982	0.027704	-0.157142	-0.575449	-0.322184	0.633147	0.688618	0.124700	0.330725	0	0
7271	2.567486	10.596416	0.834135	-0.312838	0.313733	0.034555	-0.160371	-0.574985	-0.326765	0.634725	0.685693	0.125362	0.333516	0	0
7272	2.598019	10.509565	0.744250	-0.019605	0.239910	0.027928	-0.161185	-0.572054	-0.330067	0.634475	0.684800	0.126563	0.335369	0	0
7273	2.620906	9.798646	0.430144	0.071579	0.286906	0.027663	-0.161860	-0.571148	-0.331802	0.633471	0.684372	0.128388	0.337440	0	0
7274	2.712788	9.212829	0.497566	-0.093909	0.244036	0.050742	-0.162811	-0.568314	-0.330745	0.633637	0.683015	0.129205	0.339560	0	0
7275	2.909969	8.929947	0.520195	-0.205735	0.152586	0.043586	-0.163615	-0.568595	-0.336196	0.634644	0.681292	0.129131	0.341165	0	0
7276	2.840272	9.030649	0.575072	-0.202017	0.028792	0.017177	-0.165505	-0.566385	-0.337874	0.635936	0.679932	0.128438	0.341734	0	0
7277	2.516924	9.316094	0.524478	-0.181517	-0.034975	0.013357	-0.166050	-0.563750	-0.340917	0.637123	0.678953	0.127463	0.341835	0	0
7278	2.230172	9.480829	0.555360	-0.133666	-0.020280	0.010120	-0.165916	-0.562897	-0.347296	0.638037	0.678184	0.126731	0.341928	0	0
7279	2.165618	9.542767	0.459026	-0.075766	-0.015983	-0.000265	-0.167127	-0.562337	-0.351897	0.638535	0.677786	0.126337	0.341932	0	0
7280	2.091219	9.383618	0.453129	0.031411	-0.002683	-0.034300	-0.167668	-0.561201	-0.351445	0.638456	0.677953	0.126588	0.341657	0	0
7281	2.110219	9.153332	0.409711	0.087637	0.022072	-0.045452	-0.168209	-0.560669	-0.349378	0.637959	0.678405	0.127307	0.341421	0	0
7282	2.113000	9.114526	0.277687	0.077506	0.052690	-0.064734	-0.166729	-0.560857	-0.348856	0.637597	0.678635	0.128283	0.341274	0	0
7283	2.050553	9.205642	0.265454	0.060157	0.129278	-0.075781	-0.167139	-0.558593	-0.348233	0.637255	0.678501	0.129802	0.341604	0	0
7284	2.111820	9.294150	0.271481	0.076964	0.239768	-0.079459	-0.166067	-0.557543	-0.345622	0.636697	0.678065	0.132075	0.342639	0	0
7285	2.300128	9.360706	0.459713	0.101451	0.318923	-0.107215	-0.165532	-0.556438	-0.344911	0.635931	0.677490	0.135158	0.343993	0	0
7286	2.531648	9.432892	0.552937	0.126857	0.347690	-0.110543	-0.164192	-0.555250	-0.342435	0.634982	0.676944	0.138499	0.345489	0	0
7287	2.767372	9.522137	0.549868	0.149370	0.347087	-0.077821	-0.164191	-0.555738	-0.339725	0.633737	0.676595	0.141726	0.347146	0	0
7288	2.887768	9.536443	0.392165	0.233591	0.304951	-0.070777	-0.162050	-0.552291	-0.337594	0.631971	0.676909	0.144893	0.348444	0	0
7289	2.749733	9.383406	0.227794	0.245146	0.305709	-0.098102	-0.161513	-0.552584	-0.331614	0.630187	0.677261	0.148323	0.349546	0	0
7290	2.724686	9.392641	0.029557	0.242349	0.313491	-0.126342	-0.160576	-0.551578	-0.326958	0.628519	0.677497	0.151950	0.350533	0	0
7291	2.739199	9.388044	-0.008480	0.241832	0.335084	-0.136816	-0.159377	-0.548028	-0.322224	0.626824	0.677647	0.155809	0.351583	0	0
7292	2.789477	9.272412	-0.167354	0.290201	0.366194	-0.155918	-0.157495	-0.548191	-0.317072	0.624829	0.677925	0.160131	0.352654	0	0
7293	2.733716	9.120866	-0.362914	0.355489	0.429133	-0.162360	-0.157233	-0.547522	-0.303289	0.622267	0.678386	0.165142	0.353984	0	0
7294	2.745518	9.014262	-0.368970	0.413256	0.550169	-0.147257	-0.155492	-0.545452	-0.296428	0.619057	0.678746	0.170984	0.356141	0	0
7295	2.900784	9.012229	-0.332895	0.413281	0.645819	-0.131650	-0.154961	-0.544267	-0.286856	0.615563	0.678790	0.177316	0.359005	0	0
7296	3.293232	9.237821	-0.498286	0.418929	0.702787	-0.131360	-0.153890	-0.542616	-0.285725	0.611922	0.678588	0.183989	0.362240	0	0
7297	3.711581	9.412925	-0.455474	0.515030	0.722111	-0.087715	-0.155516	-0.539987	-0.275127	0.607346	0.678977	0.190826	0.365659	0	0
7298	3.879409	9.025124	-0.413695	0.678338	0.676997	-0.076904	-0.157002	-0.538800	-0.269756	0.601697	0.680441	0.197893	0.368509	0	0
7299	3.929036	8.457938	-0.561961	0.683819	0.717796	-0.071306	-0.158495	-0.535950	-0.256564	0.595794	0.681791	0.205161	0.371617	0	0
7300	3.800850	8.256499	-0.983247	0.401480	0.706736	-0.081056	-0.159444	-0.534756	-0.245884	0.591881	0.681364	0.211377	0.375153	0	0
7301	3.538345	8.533340	-1.007835	0.055913	0.675510	-0.087597	-0.161606	-0.532807	-0.235983	0.590307	0.679030	0.216119	0.379141	0	0
7302	3.587631	9.087813	-0.317201	-0.173085	0.598947	-0.088855	-0.162685	-0.531765	-0.237027	0.590506	0.675530	0.219562	0.383085	0	0
7303	3.820496	9.699043	0.537521	-0.226348	0.349880	-0.028827	-0.163358	-0.531104	-0.240405	0.591288	0.672858	0.220890	0.385808	0	0
7304	3.484278	10.309590	0.768142	-0.152681	-0.049526	0.039618	-0.164034	-0.529877	-0.243764	0.592270	0.672234	0.219694	0.386071	0	0
7305	2.543256	10.773150	0.418001	-0.036196	-0.178251	0.104777	-0.166588	-0.530325	-0.246338	0.592421	0.673005	0.217732	0.385608	0	0
7306	1.763451	11.059997	0.117473	0.038393	-0.027359	0.102607	-0.169016	-0.528135	-0.246648	0.591827	0.673563	0.216977	0.385971	0	0
7307	1.513564	11.259346	-0.238352	0.015603	0.191634	0.119021	-0.171170	-0.527654	-0.246879	0.590780	0.673230	0.217317	0.387961	0	0
7308	1.345957	11.159200	-0.223482	-0.063221	0.297529	0.123912	-0.174671	-0.526402	-0.248433	0.590074	0.671969	0.217949	0.390857	0	0
7309	1.315802	10.969296	-0.227789	-0.101733	0.337148	0.090465	-0.178167	-0.526870	-0.249225	0.589613	0.670289	0.218890	0.393897	0	0
7310	1.485718	10.715050	-0.215842	0.060380	0.345599	0.020274	-0.180323	-0.525671	-0.249843	0.588365	0.669325	0.220986	0.396227	0	0
7311	1.452851	10.177943	-0.203169	0.320531	0.339682	-0.083241	-0.182748	-0.525505	-0.242313	0.585751	0.669711	0.224777	0.397314	0	0
7312	1.248199	9.678944	-0.624556	0.468788	0.377697	-0.132849	-0.180067	-0.522877	-0.235991	0.582273	0.670644	0.229699	0.398036	0	0
7313	1.010183	9.303169	-0.855312	0.576897	0.360002	-0.172334	-0.179676	-0.519866	-0.225540	0.578215	0.672190	0.235219	0.398121	0	0
7314	0.727470	8.962986	-1.200852	0.513622	0.435162	-0.214403	-0.179147	-0.518126	-0.215405	0.574569	0.672905	0.241180	0.398623	0	0
7315	0.681587	8.821342	-1.275818	0.358725	0.479779	-0.202208	-0.177812	-0.515795	-0.207168	0.571764	0.672582	0.246709	0.399818	0	0
7316	0.657240	8.956854	-1.222219	0.221001	0.566300	-0.152580	-0.176465	-0.516603	-0.204212	0.569473	0.671192	0.251814	0.402234	0	0
7317	0.656763	9.126798	-1.067041	0.118402	0.693825	-0.130878	-0.177010	-0.514849	-0.199788	0.567421	0.668753	0.257109	0.405831	0	0
7318	0.831932	9.343615	-1.019970	0.130624	0.824581	-0.128283	-0.179436	-0.513930	-0.194142	0.564918	0.665794	0.263132	0.410302	0	0
7319	1.172691	9.291549	-0.888754	0.172023	0.932973	-0.109854	-0.180250	-0.512290	-0.190672	0.561726	0.662639	0.269831	0.415409	0	0
7320	1.553722	9.157669	-0.801424	0.162416	0.999593	-0.109538	-0.182673	-0.512051	-0.186275	0.558369	0.659069	0.276798	0.420993	0	0
7321	2.010730	9.068843	-0.928761	0.122733	1.000089	-0.106217	-0.185639	-0.510629	-0.183469	0.555191	0.655240	0.283589	0.426615	0	0
7322	2.340936	9.031132	-0.978525	0.060982	1.022983	-0.081580	-0.187787	-0.512356	-0.180229	0.552199	0.650949	0.290014	0.432705	0	0
7323	2.495669	9.067939	-0.865726	-0.024958	0.944964	-0.011660	-0.190756	-0.509680	-0.176428	0.549620	0.646689	0.295190	0.438832	0	0
7324	2.509789	9.107050	-0.752444	-0.134212	0.842912	0.050990	-0.194654	-0.510709	-0.177097	0.547745	0.642381	0.298859	0.444978	0	0
7325	2.327258	9.283395	-0.646232	-0.177626	0.815900	0.121438	-0.199631	-0.511146	-0.177734	0.545856	0.638152	0.301747	0.451388	0	0
7326	2.339887	9.361297	-0.759576	-0.144685	0.839798	0.172968	-0.207968	-0.512038	-0.179846	0.543432	0.634072	0.304529	0.458146	0	0
7327	2.493818	9.206312	-0.577949	-0.019154	0.918350	0.203891	-0.212677	-0.511911	-0.180605	0.539761	0.630393	0.308124	0.465105	0	0
7328	2.824240	8.937994	-0.481529	0.071995	0.964575	0.236235	-0.219134	-0.512346	-0.179862	0.535197	0.626994	0.312126	0.472249	0	0
7329	3.487980	9.027773	-0.018893	0.054326	1.031342	0.300984	-0.228819	-0.513018	-0.177862	0.530140	0.623366	0.315988	0.480124	0	0
7330	4.259112	9.789520	0.324011	-0.015668	1.007292	0.353447	-0.236628	-0.511179	-0.175940	0.525312	0.619530	0.318999	0.488334	0	0
7331	4.894521	10.568236	0.773359	0.085008	0.955270	0.480554	-0.249004	-0.511916	-0.174592	0.519302	0.616867	0.321413	0.496481	0	0
7332	4.844691	10.300392	1.719922	0.362491	0.640340	0.547483	-0.261784	-0.512734	-0.169291	0.512251	0.617305	0.323116	0.502124	0	0
7333	4.021786	8.911329	0.973327	0.491612	0.399185	0.596109	-0.271342	-0.511554	-0.161645	0.504847	0.619785	0.323901	0.506048	0	0
7334	3.328792	8.039273	0.118489	0.305904	0.416507	0.548106	-0.282113	-0.509915	-0.154243	0.498797	0.620982	0.324113	0.510425	0	0
7335	3.008564	8.021301	-0.093417	0.011457	0.416330	0.453546	-0.289918	-0.509311	-0.154132	0.494981	0.620438	0.323383	0.515241	0	0
7336	2.949664	9.700127	-0.461764	-0.192983	0.417032	0.355613	-0.299340	-0.507486	-0.156143	0.492973	0.618477	0.322208	0.520237	0	0
7337	2.685679	11.421498	0.496922	-0.010397	0.390205	0.281715	-0.305259	-0.507448	-0.157981	0.490244	0.617358	0.322295	0.524077	0	0
7338	2.200321	11.645794	0.944945	0.433456	0.413479	0.210847	-0.310647	-0.505394	-0.155535	0.485103	0.617986	0.325251	0.526289	0	0
7339	2.006465	10.258482	0.631698	0.627615	0.535836	0.109793	-0.315227	-0.504488	-0.147138	0.478839	0.618594	0.330440	0.528076	0	0
7340	1.931711	8.907271	-0.111482	0.419787	0.541017	0.079206	-0.318197	-0.502077	-0.138031	0.474005	0.617997	0.334718	0.530436	0	0
7341	1.913182	8.479655	-0.238819	-0.075130	0.646541	0.028846	-0.322505	-0.501770	-0.134700	0.472103	0.614336	0.337184	0.534805	0	0
7342	2.118372	8.973825	0.322245	-0.327918	0.733971	0.003780	-0.325059	-0.501699	-0.141346	0.471588	0.608859	0.338829	0.540454	0	0
7343	2.579025	9.526029	0.794419	-0.196918	0.695874	0.009116	-0.328015	-0.502048	-0.147864	0.470336	0.604220	0.340974	0.545380	0	0
7344	2.997298	9.708416	0.858839	-0.002214	0.582874	0.044265	-0.330432	-0.503214	-0.150190	0.468093	0.601175	0.343398	0.549141	0	0
7345	3.075913	9.403954	0.805774	0.153459	0.439900	0.054444	-0.333936	-0.501311	-0.149270	0.465329	0.599689	0.345963	0.551499	0	0
7346	3.057873	9.068593	0.648868	0.169681	0.365657	0.041665	-0.336899	-0.500588	-0.146895	0.462791	0.598605	0.348316	0.553328	0	0
7347	3.008505	8.970576	0.513283	0.100073	0.298312	0.008323	-0.339321	-0.500532	-0.146865	0.461080	0.597473	0.350195	0.554793	0	0
7348	2.989078	9.101322	0.559847	0.010721	0.237967	-0.026825	-0.339594	-0.499433	-0.145054	0.460309	0.596111	0.351478	0.556084	0	0
7349	3.097503	9.287814	0.768796	-0.008855	0.199097	-0.043085	-0.340534	-0.499972	-0.145333	0.459879	0.594837	0.352599	0.557095	0	0
7350	3.119133	9.283341	0.682830	0.033072	0.143274	-0.072488	-0.339597	-0.498583	-0.145027	0.459560	0.593940	0.353840	0.557528	0	0
7351	2.997133	9.174292	0.501768	0.082230	0.101678	-0.099971	-0.338248	-0.499747	-0.145080	0.459249	0.593421	0.355357	0.557372	0	0
7352	2.942696	9.216992	0.417927	0.063779	0.105467	-0.115906	-0.338521	-0.498639	-0.143678	0.459121	0.592718	0.356851	0.557270	0	0
7353	2.972060	9.351065	0.586328	0.091540	0.126847	-0.107741	-0.335696	-0.498559	-0.143845	0.458708	0.592068	0.358582	0.557190	0	0
7354	3.009120	9.325039	0.645437	0.107546	0.132122	-0.099709	-0.335971	-0.496597	-0.142552	0.458132	0.591472	0.360344	0.557161	0	0
7355	3.001531	9.218083	0.636382	0.125172	0.126606	-0.086421	-0.334893	-0.497229	-0.140813	0.457401	0.591048	0.362134	0.557051	0	0
7356	3.025419	9.237940	0.651409	0.117811	0.106923	-0.083925	-0.334358	-0.496262	-0.140243	0.456764	0.590691	0.363742	0.556904	0	0
7357	3.003784	9.354077	0.673942	0.106991	0.135149	-0.078474	-0.334363	-0.494728	-0.139103	0.456064	0.590159	0.365420	0.556944	0	0
7358	3.016876	9.432003	0.707458	0.135695	0.131771	-0.075760	-0.333825	-0.495065	-0.137348	0.455181	0.589771	0.367191	0.556912	0	0
7359	2.988409	9.380491	0.576978	0.166505	0.155224	-0.079038	-0.332755	-0.493125	-0.136480	0.454057	0.589388	0.369293	0.556845	0	0
7360	3.060710	9.267696	0.503014	0.197224	0.175063	-0.079709	-0.333838	-0.491166	-0.134224	0.452669	0.589016	0.371624	0.556818	0	0
7361	3.142251	9.184205	0.470037	0.179270	0.183806	-0.079723	-0.333298	-0.492092	-0.131534	0.451361	0.588522	0.373924	0.556863	0	0
7362	3.196004	9.173049	0.536768	0.171558	0.154949	-0.065799	-0.333036	-0.489881	-0.129285	0.450116	0.588190	0.375934	0.556868	0	0
7363	3.258177	9.215447	0.538356	0.179085	0.144699	-0.080002	-0.333573	-0.490495	-0.126710	0.448951	0.587904	0.378052	0.556677	0	0
7364	3.261516	9.300482	0.598000	0.198960	0.121930	-0.087164	-0.332368	-0.489354	-0.122053	0.447782	0.587792	0.380188	0.556282	0	0
7365	3.198427	9.299334	0.567185	0.237154	0.110214	-0.103902	-0.331433	-0.487281	-0.120634	0.446533	0.587859	0.382608	0.555555	0	0
7366	3.204532	9.231467	0.536589	0.236284	0.131476	-0.101114	-0.331169	-0.485952	-0.117051	0.445178	0.587798	0.385071	0.555005	0	0
7367	3.207695	9.197539	0.556201	0.221341	0.136991	-0.113502	-0.330904	-0.484746	-0.114289	0.443965	0.587600	0.387569	0.554447	0	0
7368	3.172847	9.114362	0.507613	0.205071	0.119070	-0.113656	-0.329427	-0.484316	-0.109795	0.442904	0.587412	0.389873	0.553880	0	0
7369	3.083979	9.069048	0.476339	0.217675	0.108544	-0.115430	-0.330506	-0.483750	-0.108674	0.441826	0.587339	0.392228	0.553155	0	0
7370	3.044175	9.121736	0.484350	0.198663	0.116195	-0.143724	-0.328089	-0.482605	-0.105394	0.440973	0.587012	0.394655	0.552456	0	0
7371	3.029748	9.238001	0.487844	0.205770	0.107321	-0.141992	-0.328096	-0.480561	-0.101785	0.440110	0.586780	0.397087	0.551647	0	0
7372	3.031789	9.252601	0.458909	0.231435	0.122132	-0.156847	-0.325947	-0.479527	-0.099596	0.439106	0.586502	0.399792	0.550788	0	0
7373	3.142612	9.288601	0.476482	0.238867	0.133045	-0.163853	-0.325148	-0.477524	-0.095043	0.438059	0.586177	0.402638	0.549895	0	0
7374	3.192180	9.333183	0.338043	0.270291	0.120841	-0.162958	-0.324614	-0.476638	-0.090932	0.436854	0.586038	0.405582	0.548835	0	0
7375	3.188625	9.257854	0.271098	0.263269	0.105885	-0.171911	-0.323543	-0.475186	-0.087354	0.435807	0.585925	0.408478	0.547641	0	0
7376	3.198015	9.129344	0.130325	0.235823	0.076839	-0.193394	-0.320051	-0.473647	-0.083802	0.435143	0.585741	0.411209	0.546319	0	0
7377	3.165640	9.162737	0.066489	0.180045	0.058676	-0.197214	-0.317233	-0.471495	-0.081585	0.434903	0.585411	0.413580	0.545073	0	0
7378	3.172698	9.313392	0.183527	0.149098	0.026244	-0.190456	-0.316162	-0.470725	-0.072987	0.434932	0.585129	0.415596	0.543818	0	0
7379	3.215822	9.336021	0.167829	0.139742	0.009904	-0.179991	-0.314417	-0.469978	-0.070257	0.435028	0.584956	0.417424	0.542526	0	0
7380	3.235692	9.304818	0.122935	0.141062	-0.034797	-0.169666	-0.312673	-0.468355	-0.068590	0.435240	0.585050	0.419005	0.541033	0	0
7381	3.204509	9.255676	-0.084680	0.095159	-0.062603	-0.139916	-0.310522	-0.467447	-0.073219	0.435675	0.585242	0.420033	0.539678	0	0
7382	3.231132	9.236724	-0.216122	0.062321	-0.068608	-0.124146	-0.309716	-0.466912	-0.072666	0.436242	0.585364	0.420771	0.538511	0	0
7383	3.210942	9.255765	-0.349287	0.056622	-0.084881	-0.115420	-0.308243	-0.464697	-0.071794	0.436856	0.585611	0.421342	0.537296	0	0
7384	3.208841	9.347968	-0.431895	0.043465	-0.135971	-0.103412	-0.305552	-0.464910	-0.071423	0.437705	0.586099	0.421560	0.535901	0	0
7385	3.098418	9.389645	-0.599295	0.036840	-0.191184	-0.066629	-0.303136	-0.462994	-0.070844	0.438613	0.587037	0.421265	0.534361	0	0
7386	2.919396	9.231012	-0.731180	0.045156	-0.232507	-0.047368	-0.302193	-0.463601	-0.070057	0.439556	0.588281	0.420736	0.532632	0	0
7387	2.687710	9.163676	-0.846111	0.017177	-0.234569	-0.010281	-0.302063	-0.462212	-0.068924	0.440454	0.589598	0.419809	0.531164	0	0
7388	2.428665	9.253642	-0.955846	-0.048526	-0.197919	0.030471	-0.300180	-0.461919	-0.071253	0.441387	0.590567	0.418470	0.530369	0	0
7389	2.341583	9.472968	-1.051651	-0.099533	-0.113928	0.067992	-0.300986	-0.462149	-0.072750	0.442048	0.591053	0.416991	0.530441	0	0
7390	2.319991	9.686196	-1.169473	-0.096311	-0.071757	0.089488	-0.302468	-0.461240	-0.073793	0.442419	0.591385	0.415606	0.530849	0	0
7391	2.465279	10.048120	-1.225520	-0.114277	-0.029354	0.094962	-0.303139	-0.461458	-0.075973	0.442671	0.591466	0.414265	0.531596	0	0
7392	2.676070	10.323861	-1.038176	-0.073180	-0.025692	0.105661	-0.306499	-0.462451	-0.078692	0.442625	0.591720	0.413110	0.532250	0	0
7393	2.762032	10.252582	-1.128886	0.027689	-0.072588	0.095055	-0.306770	-0.461381	-0.081788	0.442214	0.592659	0.412332	0.532151	0	0
7394	2.693348	10.027976	-1.273737	0.138002	-0.159743	0.061276	-0.307308	-0.461690	-0.080157	0.441707	0.594376	0.411967	0.530939	0	0
7395	2.465589	9.562606	-1.125555	0.178919	-0.175813	0.077281	-0.308659	-0.460157	-0.077638	0.440914	0.596454	0.411640	0.529518	0	0
7396	2.121749	9.269880	-1.340927	0.139612	-0.183857	0.100185	-0.307863	-0.457060	-0.071278	0.440286	0.598459	0.410940	0.528321	0	0
7397	1.853347	9.119351	-1.328770	0.057496	-0.141457	0.082582	-0.309205	-0.458163	-0.071298	0.440049	0.599833	0.410094	0.527618	0	0
7398	1.807199	9.269045	-1.182062	0.005198	-0.096874	0.059718	-0.310692	-0.455849	-0.071751	0.440079	0.600618	0.409306	0.527312	0	0
7399	1.904419	9.513584	-1.084632	0.060201	-0.056498	0.028288	-0.311230	-0.456013	-0.070251	0.439769	0.601327	0.409180	0.526860	0	0
7400	1.894845	9.503697	-1.108924	0.151105	-0.021256	0.000511	-0.309348	-0.455364	-0.069570	0.438925	0.602111	0.409848	0.526148	0	0
7401	1.831715	9.233060	-1.320662	0.176207	0.005275	-0.057560	-0.309486	-0.454557	-0.067498	0.438121	0.602646	0.411127	0.525207	0	0
7402	1.893642	9.037539	-1.365433	0.144686	0.071321	-0.078458	-0.310432	-0.453443	-0.065680	0.437347	0.602588	0.412641	0.524732	0	0
7403	2.077651	9.053020	-1.326200	0.065733	0.125791	-0.078399	-0.308689	-0.451833	-0.063467	0.436822	0.601914	0.413997	0.524873	0	0
7404	2.260394	9.136456	-1.258632	0.017164	0.134290	-0.078543	-0.308692	-0.450724	-0.062341	0.436556	0.600965	0.415114	0.525299	0	0
7405	2.403987	9.233745	-1.221257	0.016686	0.114390	-0.064563	-0.309227	-0.451805	-0.064142	0.436301	0.600192	0.416081	0.525631	0	0
7406	2.473941	9.254438	-1.195193	0.044264	0.107253	-0.053930	-0.309224	-0.452652	-0.064305	0.435853	0.599604	0.417073	0.525887	0	0
7407	2.380567	9.192049	-1.226476	0.016490	0.080561	-0.063005	-0.308953	-0.453175	-0.066506	0.435730	0.599013	0.417881	0.526021	0	0
7408	2.321781	9.212824	-1.291026	-0.011059	0.082467	-0.041847	-0.308422	-0.450844	-0.063575	0.435654	0.598364	0.418400	0.526411	0	0
7409	2.316569	9.239439	-1.238426	-0.030848	0.116842	-0.036386	-0.309227	-0.451512	-0.064541	0.435522	0.597485	0.418959	0.527072	0	0
7410	2.425837	9.236572	-1.191720	-0.071552	0.165899	-0.020311	-0.309231	-0.450369	-0.064913	0.435343	0.596221	0.419393	0.528306	0	0
7411	2.628565	9.179574	-1.055074	-0.090775	0.200877	-0.002512	-0.310572	-0.451576	-0.066572	0.435034	0.594777	0.419797	0.529864	0	0
7412	2.803662	9.165769	-0.953304	-0.099802	0.176012	-0.006276	-0.311107	-0.452354	-0.069180	0.434903	0.593391	0.420038	0.531333	0	0
7413	2.865390	8.996961	-0.892361	-0.063773	0.140933	-0.013468	-0.312183	-0.452128	-0.071749	0.434737	0.592336	0.420383	0.532373	0	0
7414	2.806266	8.806534	-0.863851	-0.085319	0.087670	-0.024465	-0.312720	-0.452361	-0.073386	0.434985	0.591403	0.420422	0.533175	0	0
7415	2.713675	8.591222	-0.845809	-0.139683	0.065607	-0.014139	-0.312716	-0.453171	-0.075184	0.435581	0.590418	0.420034	0.534086	0	0
7416	2.701204	8.489036	-0.835792	-0.217238	0.059490	-0.009110	-0.312985	-0.453111	-0.077496	0.436644	0.589123	0.419152	0.535340	0	0
7417	2.879249	8.550528	-0.859680	-0.291326	0.109962	0.010389	-0.314054	-0.454945	-0.082994	0.437806	0.587339	0.417993	0.537252	0	0
7418	3.304909	8.830143	-0.911316	-0.320942	0.183371	0.053098	-0.314450	-0.457017	-0.084964	0.438619	0.585176	0.416722	0.539931	0	0
7419	3.685637	8.885651	-0.490809	-0.300301	0.157947	0.082963	-0.315791	-0.457658	-0.092737	0.439220	0.583394	0.415278	0.542476	0	0
7420	3.927339	8.822079	-0.333659	-0.258322	0.068677	0.112528	-0.318750	-0.457511	-0.096105	0.439812	0.582360	0.413487	0.544473	0	0
7421	4.070071	8.712996	-0.338085	-0.275799	0.014237	0.150997	-0.321973	-0.458710	-0.102375	0.440470	0.581750	0.411123	0.546380	0	0
7422	4.120284	9.031959	-0.074147	-0.383874	0.001017	0.217733	-0.324386	-0.461086	-0.107603	0.441487	0.580952	0.407725	0.548948	0	0
7423	4.198732	9.671906	0.414523	-0.464252	0.003766	0.259879	-0.326397	-0.462750	-0.113357	0.442657	0.580003	0.403617	0.552037	0	0
7424	4.026361	10.059636	0.468898	-0.365069	-0.084627	0.236659	-0.330162	-0.462482	-0.121209	0.443787	0.579812	0.399816	0.554092	0	0
7425	3.534544	9.723003	0.699483	-0.195012	-0.195756	0.185321	-0.331238	-0.462067	-0.125816	0.444584	0.580844	0.396720	0.554597	0	0
7426	2.860887	9.409706	0.288782	-0.215097	-0.230001	0.158688	-0.333384	-0.463592	-0.131292	0.445845	0.581798	0.393546	0.554847	0	0
7427	2.498670	10.252769	-0.104234	-0.316599	-0.050980	0.182555	-0.336606	-0.465285	-0.134580	0.446790	0.581454	0.390431	0.556644	0	0
7428	2.584099	11.866323	0.305085	-0.224937	0.144573	0.217593	-0.338493	-0.463919	-0.136558	0.446301	0.580498	0.388524	0.559363	0	0
7429	2.580482	12.109063	0.693127	0.219267	0.275491	0.253400	-0.343334	-0.464788	-0.137074	0.442470	0.580973	0.389453	0.561264	0	0
7430	2.266095	10.153888	0.067515	0.589773	0.409838	0.158338	-0.347386	-0.460318	-0.130068	0.436524	0.581888	0.393616	0.562067	0	0
7431	1.895891	8.505970	-0.942482	0.393891	0.451521	0.092742	-0.351694	-0.459759	-0.125366	0.431869	0.581475	0.397213	0.563558	0	0
7432	1.833722	8.232953	-0.865296	-0.130290	0.526295	0.053585	-0.354655	-0.459433	-0.124230	0.430206	0.578157	0.398403	0.567391	0	0
7433	2.146834	9.420981	-0.118385	-0.414885	0.607096	0.070755	-0.358418	-0.460930	-0.123145	0.429726	0.573238	0.398211	0.572854	0	0
7434	2.623426	10.332810	0.765621	-0.197454	0.562739	0.071873	-0.360837	-0.461303	-0.129125	0.428175	0.569448	0.399048	0.577197	0	0
7435	3.085087	10.190700	1.007148	0.133624	0.475179	0.059873	-0.364739	-0.460905	-0.130157	0.425128	0.567547	0.401483	0.579627	0	0
7436	3.455809	9.323459	0.871000	0.186501	0.370870	0.017777	-0.368644	-0.458804	-0.137402	0.422449	0.566262	0.404008	0.581087	0	0
7437	3.725132	8.908339	0.646481	-0.007683	0.192350	-0.020258	-0.370252	-0.461208	-0.136098	0.421788	0.565070	0.404858	0.582135	0	0
7438	3.607580	8.947460	0.507769	-0.155197	-0.066454	-0.068321	-0.369317	-0.458930	-0.137398	0.423307	0.564532	0.404028	0.582130	0	0
7439	3.159610	9.055862	0.550979	-0.183690	-0.229332	-0.108259	-0.365275	-0.460371	-0.140491	0.425851	0.564693	0.402561	0.581135	0	0
7440	2.761194	9.233140	0.604820	-0.175571	-0.316961	-0.158224	-0.363659	-0.460641	-0.142699	0.429014	0.565154	0.401048	0.579404	0	0
7441	2.348966	9.368894	0.627254	-0.147715	-0.368971	-0.131862	-0.359348	-0.462082	-0.146067	0.432048	0.566163	0.399320	0.577354	0	0
7442	1.966432	9.565857	0.462369	-0.109222	-0.236189	-0.167944	-0.356386	-0.462685	-0.147484	0.434557	0.566390	0.398584	0.575755	0	0
7443	1.968454	9.602319	0.565670	-0.017213	-0.186462	-0.133746	-0.351810	-0.463017	-0.150001	0.436140	0.566881	0.398415	0.574190	0	0
7444	2.127834	9.520250	0.631363	0.046017	-0.027288	-0.148476	-0.351407	-0.463083	-0.147555	0.436818	0.566653	0.399369	0.573235	0	0
7445	2.551644	9.442993	0.808649	0.040350	0.022874	-0.164181	-0.348852	-0.462691	-0.148662	0.437422	0.566061	0.400621	0.572485	0	0
7446	2.784688	9.422944	0.801508	0.054625	-0.003660	-0.164356	-0.346702	-0.462227	-0.146355	0.438045	0.565668	0.401817	0.571559	0	0
7447	2.907513	9.357210	0.906880	0.051798	-0.029512	-0.198152	-0.345088	-0.461977	-0.146503	0.438988	0.565284	0.403094	0.570315	0	0
7448	2.985798	9.436312	0.870169	0.069823	-0.116971	-0.214588	-0.341726	-0.461469	-0.147343	0.440264	0.565396	0.404161	0.568462	0	0
7449	2.846491	9.482328	0.793327	0.098457	-0.175328	-0.218377	-0.337151	-0.461876	-0.146592	0.441640	0.565958	0.405170	0.566112	0	0
7450	2.689755	9.450358	0.844126	0.112521	-0.187039	-0.207765	-0.333118	-0.460885	-0.144427	0.442914	0.566676	0.406124	0.563709	0	0
7451	2.686354	9.486703	0.764307	0.124762	-0.173108	-0.191723	-0.330293	-0.461000	-0.142283	0.443977	0.567438	0.407134	0.561373	0	0
7452	2.705008	9.518598	0.733344	0.129331	-0.158787	-0.158026	-0.328279	-0.459944	-0.140909	0.444752	0.568264	0.408021	0.559277	0	0
7453	2.688251	9.387200	0.736228	0.190130	-0.127670	-0.137294	-0.325055	-0.458808	-0.138048	0.444948	0.569275	0.409284	0.557167	0	0
7454	2.651482	9.265136	0.601211	0.226154	-0.088413	-0.130725	-0.323579	-0.458105	-0.133137	0.444725	0.570241	0.410864	0.555189	0	0
7455	2.672211	9.195108	0.583117	0.213342	-0.042687	-0.114560	-0.321292	-0.458233	-0.129897	0.444307	0.570967	0.412497	0.553564	0	0
7456	2.802782	9.219333	0.639902	0.216960	-0.005440	-0.109037	-0.319416	-0.456075	-0.126987	0.443669	0.571514	0.414268	0.552188	0	0
7457	2.934753	9.178040	0.726112	0.228986	0.015395	-0.084141	-0.319960	-0.454717	-0.123802	0.442745	0.572110	0.416060	0.550963	0	0
7458	2.898364	9.055995	0.711473	0.220713	0.006300	-0.078907	-0.317812	-0.453579	-0.119974	0.441863	0.572725	0.417730	0.549768	0	0
7459	2.910271	8.944538	0.707864	0.223497	0.013478	-0.080619	-0.317546	-0.452801	-0.117090	0.440950	0.573318	0.419452	0.548571	0	0
7460	2.973035	8.950528	0.666414	0.203716	0.016872	-0.080672	-0.317553	-0.450918	-0.112668	0.440123	0.573784	0.421084	0.547496	0	0
7461	3.006981	8.956004	0.705931	0.212285	0.005929	-0.066579	-0.317150	-0.450971	-0.110767	0.439218	0.574427	0.422617	0.546366	0	0
7462	3.027862	9.000078	0.689388	0.177966	-0.021026	-0.066865	-0.315408	-0.449115	-0.106911	0.438621	0.575041	0.423858	0.545238	0	0
7463	3.140601	9.167196	0.607331	0.163037	-0.085369	-0.058512	-0.315008	-0.448176	-0.104977	0.438331	0.575999	0.424663	0.543831	0	0
7464	3.060645	9.277411	0.543863	0.203902	-0.145724	-0.049031	-0.314072	-0.446573	-0.101666	0.438011	0.577476	0.425393	0.541949	0	0
7465	2.961937	9.202761	0.281408	0.205026	-0.117217	-0.051466	-0.314074	-0.446383	-0.097571	0.437565	0.578820	0.426234	0.540213	0	0
7466	3.004484	9.237507	0.159679	0.141211	-0.080501	-0.047903	-0.311120	-0.444770	-0.096736	0.437321	0.579669	0.426898	0.538974	0	0
7467	2.932162	9.221631	0.181652	0.104392	-0.116986	-0.023481	-0.311929	-0.444534	-0.093857	0.437296	0.580690	0.427025	0.537793	0	0
7468	2.894049	9.182093	0.142264	0.045948	-0.139515	0.004493	-0.311800	-0.442864	-0.092578	0.437570	0.581659	0.426615	0.536847	0	0
7469	2.920833	9.282103	0.046039	-0.040729	-0.161752	0.011144	-0.310721	-0.443739	-0.092619	0.438386	0.582435	0.425557	0.536179	0	0
7470	2.867430	9.475308	-0.294080	-0.135279	-0.183868	0.009833	-0.309917	-0.442593	-0.093954	0.439876	0.582871	0.423943	0.535764	0	0
7471	2.811950	9.772866	-0.632644	-0.158990	-0.176461	-0.010519	-0.310048	-0.443421	-0.094797	0.441552	0.583112	0.422305	0.535417	0	0
7472	2.778804	9.942177	-0.849189	-0.132091	-0.168371	-0.005073	-0.307223	-0.443174	-0.096048	0.443034	0.583411	0.420857	0.535007	0	0
7473	2.737483	9.936564	-0.922633	-0.124031	-0.199336	-0.008771	-0.307762	-0.442989	-0.097399	0.444585	0.583934	0.419289	0.534380	0	0
7474	2.677996	9.916087	-0.702832	-0.186759	-0.258861	0.003921	-0.307088	-0.443272	-0.098097	0.446710	0.584502	0.417092	0.533706	0	0
7475	2.486896	10.024295	-0.670996	-0.216711	-0.362879	0.028836	-0.305742	-0.442909	-0.102871	0.449275	0.585630	0.414072	0.532667	0	0
7476	2.126656	10.214391	-0.726817	-0.154048	-0.405180	0.034139	-0.302780	-0.443189	-0.106049	0.451648	0.587238	0.411198	0.531114	0	0
7477	1.866211	10.236346	-0.942004	0.013741	-0.360952	0.027937	-0.301702	-0.443758	-0.107034	0.452852	0.589366	0.409414	0.529106	0	0
7478	1.744893	9.957363	-1.213241	0.123398	-0.314176	0.042770	-0.301569	-0.444098	-0.098597	0.453157	0.591761	0.408364	0.526978	0	0
7479	1.766343	9.603310	-1.262872	0.188771	-0.252919	0.032769	-0.301038	-0.442349	-0.095004	0.452860	0.594112	0.407968	0.524892	0	0
7480	1.906994	9.329092	-1.434627	0.181645	-0.210438	0.038308	-0.301844	-0.442649	-0.093505	0.452411	0.596195	0.407715	0.523111	0	0
7481	1.950570	9.215787	-1.398733	0.107142	-0.232964	0.060911	-0.299969	-0.439965	-0.094939	0.452369	0.598172	0.406815	0.521587	0	0
7482	1.832803	9.269473	-1.513488	-0.022364	-0.269400	0.051457	-0.299433	-0.439275	-0.094650	0.453308	0.599689	0.405141	0.520332	0	0
7483	1.664299	9.460631	-1.476770	-0.094423	-0.282458	0.051176	-0.298216	-0.440796	-0.097576	0.454726	0.600958	0.403029	0.519270	0	0
7484	1.536635	9.691388	-1.304288	-0.137018	-0.264533	0.030837	-0.296870	-0.440789	-0.099227	0.456435	0.601837	0.400895	0.518404	0	0
7485	1.566750	9.915300	-1.098025	-0.116449	-0.207840	0.010910	-0.296333	-0.440206	-0.100440	0.457901	0.602438	0.399257	0.517676	0	0
7486	1.673559	10.036199	-1.047513	-0.010681	-0.139264	-0.029017	-0.294981	-0.442492	-0.101075	0.458653	0.603000	0.398707	0.516780	0	0
7487	1.691229	9.762198	-1.020830	0.144924	-0.121282	-0.055814	-0.294714	-0.441984	-0.098745	0.458552	0.604072	0.399229	0.515212	0	0
7488	1.544450	9.186584	-1.252094	0.169699	-0.077378	-0.097829	-0.293105	-0.440365	-0.096804	0.458319	0.604862	0.400309	0.513652	0	0
7489	1.536081	8.963064	-1.476951	0.051319	-0.019597	-0.102235	-0.289742	-0.440454	-0.096301	0.458624	0.604787	0.401104	0.512848	0	0
7490	1.557599	9.109120	-1.414803	-0.026044	0.041770	-0.093256	-0.289341	-0.439601	-0.096823	0.459074	0.604085	0.401693	0.512810	0	0
7491	1.624383	9.423512	-1.304389	-0.036810	0.086010	-0.087733	-0.289338	-0.440760	-0.095770	0.459421	0.603115	0.402442	0.513055	0	0
7492	1.766565	9.608180	-1.161795	-0.015372	0.144507	-0.072304	-0.289338	-0.440306	-0.096982	0.459284	0.602017	0.403431	0.513689	0	0
7493	1.985666	9.573323	-1.072960	0.005612	0.172469	-0.044702	-0.288533	-0.439449	-0.098054	0.458810	0.600964	0.404540	0.514473	0	0
7494	2.190082	9.319723	-0.877003	-0.002057	0.195010	-0.023403	-0.288803	-0.439280	-0.098999	0.458135	0.599863	0.405532	0.515578	0	0
7495	2.348793	9.142960	-0.853948	-0.068554	0.173301	-0.030851	-0.290952	-0.440358	-0.099282	0.458026	0.598519	0.406176	0.516728	0	0
7496	2.506784	9.116693	-0.875382	-0.096228	0.106944	-0.017250	-0.292031	-0.439505	-0.098288	0.458237	0.597461	0.406240	0.517714	0	0
7497	2.542714	9.146482	-0.821543	-0.118402	0.074366	-0.001625	-0.291756	-0.441460	-0.099853	0.458669	0.596521	0.405993	0.518609	0	0
7498	2.563890	9.178426	-0.821134	-0.122170	0.068871	0.003626	-0.291886	-0.442191	-0.104918	0.459082	0.595625	0.405620	0.519564	0	0
7499	2.633054	9.250093	-0.723260	-0.133525	0.073593	0.024818	-0.292424	-0.441836	-0.107489	0.459461	0.594729	0.405127	0.520639	0	0
7500	2.744153	9.271532	-0.710383	-0.109047	0.092621	0.055050	-0.292157	-0.441247	-0.108700	0.459430	0.593976	0.404623	0.521916	0	0
7501	2.855486	9.288124	-0.654131	-0.071699	0.094306	0.071949	-0.295113	-0.442621	-0.107620	0.459101	0.593451	0.404259	0.523084	0	0
7502	2.983128	9.227335	-0.526982	-0.066339	0.103186	0.074646	-0.296190	-0.442146	-0.108682	0.458668	0.592915	0.403910	0.524340	0	0
7503	3.070050	9.122096	-0.528335	-0.059546	0.106410	0.090587	-0.298340	-0.443114	-0.107598	0.458107	0.592464	0.403543	0.525621	0	0
7504	3.254893	8.974940	-0.485443	-0.063162	0.092211	0.088681	-0.299683	-0.443921	-0.108153	0.457624	0.592054	0.403075	0.526861	0	0
7505	3.434781	8.716026	-0.415379	-0.055886	0.045429	0.077765	-0.300087	-0.443609	-0.108956	0.457336	0.591899	0.402508	0.527718	0	0
7506	3.733494	8.546644	-0.525300	-0.099529	0.006590	0.087933	-0.302912	-0.442994	-0.114355	0.457416	0.591770	0.401459	0.528592	0	0
7507	3.937634	8.394978	-0.539556	-0.205404	-0.051486	0.099568	-0.304520	-0.445051	-0.115765	0.458258	0.591547	0.399506	0.529591	0	0
7508	4.144139	8.748316	-0.451629	-0.332231	-0.123158	0.150810	-0.304379	-0.446484	-0.121401	0.459897	0.591283	0.396253	0.530908	0	0
7509	4.212195	9.655109	-0.032696	-0.417503	-0.158872	0.200644	-0.305989	-0.447443	-0.127410	0.461845	0.591059	0.392050	0.532583	0	0
7510	4.180902	10.579534	0.503421	-0.336819	-0.292889	0.219446	-0.308407	-0.448134	-0.131901	0.463793	0.591924	0.387567	0.533210	0	0
7511	3.852725	10.326000	0.890061	-0.033468	-0.430109	0.226665	-0.310690	-0.449159	-0.134361	0.464352	0.595007	0.383970	0.531893	0	0
7512	2.968211	9.159196	0.457663	0.038300	-0.545879	0.219329	-0.309749	-0.448919	-0.133410	0.465030	0.598929	0.380292	0.529537	0	0
7513	2.329148	8.734802	-0.444636	-0.206190	-0.453099	0.228177	-0.310020	-0.448352	-0.133116	0.466682	0.601300	0.375644	0.528714	0	0
7514	2.168021	9.304821	-0.282963	-0.331453	-0.168433	0.215468	-0.314050	-0.450001	-0.137483	0.468148	0.601455	0.371771	0.529978	0	0
7515	2.395727	10.561646	-0.051948	-0.229869	0.015690	0.248684	-0.315394	-0.449555	-0.143177	0.468073	0.601279	0.369062	0.532132	0	0
7516	2.597076	11.269392	0.642196	0.082257	0.045789	0.290433	-0.319967	-0.449671	-0.145853	0.465844	0.602496	0.367932	0.533492	0	0
7517	2.567494	10.576982	0.713916	0.345510	0.051934	0.275418	-0.324408	-0.449984	-0.140087	0.462037	0.604884	0.368300	0.533846	0	0
7518	2.434921	9.333971	-0.002966	0.310842	0.028762	0.192155	-0.327103	-0.449356	-0.133902	0.459002	0.606875	0.368897	0.533793	0	0
7519	2.211460	8.557874	-0.456542	0.068849	0.010666	0.120646	-0.328992	-0.447650	-0.132190	0.457849	0.607621	0.368534	0.534185	0	0
7520	2.054926	8.623004	-0.495540	-0.245564	0.092534	0.045954	-0.330335	-0.448142	-0.134098	0.458734	0.606175	0.367333	0.535893	0	0
7521	2.159204	9.316837	0.070550	-0.343106	0.138312	-0.003633	-0.329117	-0.450040	-0.139080	0.460285	0.603875	0.366114	0.537990	0	0
7522	2.351176	9.963692	0.480804	-0.211413	0.122085	-0.020200	-0.330863	-0.450331	-0.143157	0.461203	0.602175	0.365626	0.539439	0	0
7523	2.490641	10.019631	0.484661	-0.060027	0.100534	-0.031389	-0.329382	-0.450233	-0.148895	0.461346	0.601261	0.365933	0.540128	0	0
7524	2.628201	9.556014	0.439420	0.007103	0.089178	-0.052479	-0.329782	-0.451200	-0.149603	0.461241	0.600625	0.366665	0.540429	0	0
7525	2.899385	9.191924	0.359011	-0.092910	0.027085	-0.092132	-0.329244	-0.451071	-0.149605	0.462183	0.599728	0.366823	0.540514	0	0
7526	3.040567	9.184792	0.507836	-0.217083	-0.103165	-0.116375	-0.326014	-0.451718	-0.149392	0.464471	0.598859	0.365836	0.540184	0	0
7527	2.881067	9.405241	0.510908	-0.236695	-0.237719	-0.147331	-0.324129	-0.451667	-0.153500	0.467539	0.598514	0.364316	0.538945	0	0
7528	2.441185	9.584186	0.491244	-0.191490	-0.332789	-0.171578	-0.320355	-0.453328	-0.159050	0.470801	0.598789	0.362717	0.536875	0	0
7529	1.980236	9.607380	0.491367	-0.130332	-0.300480	-0.164006	-0.316051	-0.452848	-0.159630	0.473552	0.599192	0.361576	0.534772	0	0
7530	1.821986	9.640922	0.476628	-0.072832	-0.248754	-0.151084	-0.312547	-0.454887	-0.160827	0.475678	0.599635	0.360876	0.532857	0	0
7531	1.886985	9.644516	0.360637	-0.028798	-0.152890	-0.165374	-0.309725	-0.453522	-0.161361	0.477304	0.599702	0.360995	0.531244	0	0
7532	2.101360	9.604719	0.456587	0.052617	-0.025198	-0.159045	-0.308243	-0.454406	-0.161407	0.477905	0.599517	0.362075	0.530176	0	0
7533	2.453158	9.467875	0.478045	0.051212	-0.000032	-0.169569	-0.305961	-0.453488	-0.154317	0.478529	0.599127	0.363379	0.529162	0	0
7534	2.634731	9.361929	0.513304	0.069374	-0.005027	-0.176653	-0.302862	-0.454815	-0.155214	0.479047	0.598848	0.364747	0.528067	0	0
7535	2.664861	9.318784	0.572329	0.042522	-0.024588	-0.185709	-0.301388	-0.453186	-0.153543	0.479896	0.598481	0.365982	0.526856	0	0
7536	2.689528	9.309529	0.650190	0.025781	-0.028762	-0.166346	-0.298157	-0.453135	-0.159030	0.480705	0.598151	0.366943	0.525824	0	0
7537	2.737794	9.320116	0.651591	0.042782	-0.049951	-0.166439	-0.294790	-0.454648	-0.158301	0.481541	0.597985	0.367938	0.524550	0	0
7538	2.737144	9.349234	0.629686	0.047139	-0.071294	-0.164794	-0.293046	-0.452808	-0.159897	0.482367	0.597984	0.368795	0.523190	0	0
7539	2.721020	9.436342	0.679087	0.085086	-0.078743	-0.138202	-0.290353	-0.453449	-0.159405	0.482905	0.598273	0.369699	0.521723	0	0
7540	2.689094	9.462470	0.711613	0.119842	-0.069913	-0.123886	-0.288473	-0.452374	-0.158710	0.483074	0.598762	0.370696	0.520297	0	0
7541	2.643367	9.444646	0.700715	0.139619	-0.075085	-0.123846	-0.287936	-0.452808	-0.152734	0.483194	0.599343	0.371811	0.518717	0	0
7542	2.730345	9.463221	0.732132	0.166756	-0.064926	-0.093658	-0.286056	-0.451774	-0.150270	0.482900	0.600139	0.372895	0.517291	0	0
7543	2.851276	9.482413	0.774215	0.196195	-0.068445	-0.084776	-0.283506	-0.450176	-0.148340	0.482448	0.601100	0.374095	0.515728	0	0
7544	2.882235	9.368862	0.650842	0.214208	-0.057672	-0.082881	-0.281891	-0.450871	-0.144429	0.481782	0.602123	0.375389	0.514215	0	0
7545	2.895901	9.279279	0.574903	0.242611	-0.094993	-0.074188	-0.280280	-0.449850	-0.141144	0.481086	0.603480	0.376625	0.512368	0	0
7546	2.962575	9.324177	0.482725	0.262062	-0.088954	-0.059957	-0.280153	-0.447649	-0.138348	0.480121	0.604969	0.377876	0.510593	0	0
7547	3.005646	9.320082	0.281864	0.278317	-0.100290	-0.063519	-0.279352	-0.446045	-0.134899	0.479160	0.606561	0.379191	0.508629	0	0
7548	2.787756	9.175316	0.208865	0.252919	-0.106920	-0.056513	-0.277610	-0.444375	-0.129141	0.478293	0.608100	0.380283	0.506789	0	0
7549	2.746392	9.261931	-0.062676	0.139661	-0.060849	-0.053025	-0.275998	-0.443876	-0.127781	0.477959	0.608864	0.381009	0.505640	0	0
7550	2.931895	9.469241	0.126815	0.037675	-0.004437	-0.067183	-0.277078	-0.442731	-0.127186	0.478060	0.608809	0.381567	0.505191	0	0
7551	3.038361	9.730938	0.190698	-0.009909	-0.049797	-0.046441	-0.274387	-0.442975	-0.125454	0.478554	0.608830	0.381542	0.504716	0	0
7552	2.972646	9.868123	0.202090	0.036066	-0.083808	-0.021751	-0.274926	-0.442493	-0.127340	0.478738	0.609342	0.381433	0.504005	0	0
7553	2.931446	9.716841	0.014197	0.064437	-0.073372	-0.003010	-0.274790	-0.442909	-0.127900	0.478644	0.610007	0.381400	0.503314	0	0
7554	2.827467	9.413893	-0.290029	0.044187	-0.104115	0.010034	-0.274791	-0.442619	-0.128163	0.478693	0.610777	0.381044	0.502603	0	0
7555	2.848843	9.171501	-0.424760	-0.029514	-0.104673	0.007155	-0.273582	-0.442096	-0.127479	0.479231	0.611193	0.380320	0.502133	0	0
7556	2.999683	9.135391	-0.470412	-0.098497	-0.189003	0.014325	-0.273445	-0.442990	-0.125738	0.480453	0.611722	0.378810	0.501462	0	0
7557	2.967118	9.282868	-0.641036	-0.073453	-0.350900	0.025750	-0.270758	-0.441622	-0.126270	0.482083	0.613235	0.376556	0.499744	0	0
7558	2.630384	9.373848	-0.786866	-0.013539	-0.458793	0.021785	-0.270622	-0.441805	-0.130775	0.483763	0.615543	0.374107	0.497115	0	0
7559	2.138168	9.488714	-0.899130	0.004576	-0.498418	0.011086	-0.269546	-0.441559	-0.130235	0.485521	0.618090	0.371606	0.494107	0	0
7560	1.678040	9.689125	-1.054386	0.008347	-0.452236	0.013258	-0.267122	-0.442143	-0.131917	0.487066	0.620415	0.369330	0.491372	0	0
7561	1.589181	10.003101	-1.114850	0.002154	-0.299969	0.001843	-0.263891	-0.443257	-0.129947	0.488144	0.621909	0.367838	0.489530	0	0
7562	1.930483	10.390436	-1.104891	0.017735	-0.198654	-0.025841	-0.263891	-0.443074	-0.131713	0.488875	0.622877	0.367082	0.488136	0	0
7563	2.333935	10.446305	-1.160336	0.120275	-0.207547	-0.025666	-0.263222	-0.441685	-0.131130	0.489012	0.624384	0.366790	0.486290	0	0
7564	2.411960	9.925769	-1.231048	0.248943	-0.292340	-0.004581	-0.261611	-0.441265	-0.126366	0.488531	0.627005	0.366567	0.483561	0	0
7565	2.205900	9.417061	-1.392416	0.232239	-0.340817	0.007503	-0.261214	-0.439325	-0.124808	0.488282	0.629813	0.365952	0.480620	0	0
7566	1.885139	9.197594	-1.511340	0.093533	-0.352763	0.010611	-0.257314	-0.438888	-0.123068	0.488917	0.632007	0.364573	0.478136	0	0
7567	1.717212	9.345055	-1.568159	0.033810	-0.311084	0.030172	-0.257048	-0.438098	-0.120729	0.489694	0.633768	0.363003	0.476201	0	0
7568	1.685951	9.475595	-1.432887	0.033435	-0.243303	0.021762	-0.256512	-0.437518	-0.121807	0.490246	0.635173	0.361797	0.474675	0	0
7569	1.792296	9.496950	-1.391268	0.042224	-0.214248	0.000732	-0.255165	-0.437665	-0.122917	0.490758	0.636395	0.360930	0.473167	0	0
7570	1.966475	9.519537	-1.349983	0.077455	-0.202353	-0.036253	-0.253819	-0.438153	-0.121586	0.491154	0.637607	0.360497	0.471452	0	0
7571	1.993354	9.388933	-1.338544	0.126496	-0.240488	-0.059330	-0.253290	-0.435387	-0.119050	0.491505	0.639141	0.360279	0.469170	0	0
7572	1.879833	9.226633	-1.473205	0.105345	-0.219037	-0.071601	-0.250601	-0.434879	-0.119201	0.491943	0.640433	0.360118	0.467069	0	0
7573	1.812447	9.186557	-1.576077	0.065208	-0.183647	-0.078554	-0.249527	-0.434538	-0.116613	0.492568	0.641322	0.360015	0.465266	0	0
7574	1.845775	9.206576	-1.640203	0.031759	-0.134493	-0.064206	-0.247775	-0.435287	-0.116658	0.493134	0.641878	0.359876	0.464005	0	0
7575	1.961121	9.252364	-1.663489	0.006327	-0.060549	-0.042621	-0.245492	-0.434083	-0.115828	0.493525	0.642032	0.359875	0.463377	0	0
7576	2.119328	9.349920	-1.601595	0.006143	-0.025283	-0.030059	-0.246704	-0.433740	-0.117165	0.493704	0.642077	0.359937	0.463076	0	0
7577	2.193544	9.307592	-1.391969	0.002143	-0.016810	-0.014124	-0.246702	-0.434474	-0.116099	0.493828	0.642112	0.359949	0.462885	0	0
7578	2.257074	9.282042	-1.389827	-0.032248	-0.028782	-0.009017	-0.245895	-0.434033	-0.117593	0.494169	0.642060	0.359679	0.462803	0	0
7579	2.351835	9.385718	-1.426218	-0.034367	-0.067150	-0.003989	-0.245486	-0.435702	-0.119424	0.494657	0.642187	0.359207	0.462472	0	0
7580	2.365545	9.429667	-1.411685	0.003419	-0.057986	-0.002049	-0.243875	-0.434646	-0.117637	0.494842	0.642472	0.358912	0.462108	0	0
7581	2.333951	9.312566	-1.411771	0.030294	-0.049917	0.004288	-0.244410	-0.435739	-0.118892	0.494808	0.642873	0.358767	0.461698	0	0
7582	2.275651	9.068737	-1.459867	0.028438	-0.040272	0.008788	-0.244143	-0.434879	-0.119549	0.494718	0.643238	0.358606	0.461412	0	0
7583	2.244620	8.912798	-1.527047	-0.007719	-0.026576	0.017618	-0.244143	-0.434731	-0.119817	0.494778	0.643395	0.358313	0.461356	0	0
7584	2.307126	8.943067	-1.496469	-0.081217	-0.013574	0.042209	-0.244949	-0.434968	-0.121042	0.495142	0.643214	0.357563	0.461799	0	0
7585	2.415268	9.124685	-1.407858	-0.100267	-0.012075	0.047430	-0.246427	-0.435608	-0.122544	0.495600	0.642957	0.356719	0.462318	0	0
7586	2.489605	9.291118	-1.375537	-0.094594	0.009492	0.040489	-0.244138	-0.435912	-0.123944	0.495976	0.642596	0.356031	0.462947	0	0
7587	2.585953	9.331716	-1.307890	-0.069027	0.010065	0.026403	-0.246014	-0.438241	-0.125632	0.496243	0.642322	0.355572	0.463395	0	0
7588	2.619986	9.315332	-1.378941	-0.056142	0.020171	0.017663	-0.246152	-0.437101	-0.125730	0.496438	0.642018	0.355262	0.463843	0	0
7589	2.663857	9.303990	-1.372694	-0.065688	0.056717	0.010785	-0.246286	-0.437189	-0.127912	0.496579	0.641495	0.355144	0.464506	0	0
7590	2.717944	9.273418	-1.322658	-0.068375	0.060255	0.010787	-0.245610	-0.438048	-0.128220	0.496743	0.640920	0.355019	0.465219	0	0
7591	2.762594	9.220819	-1.330520	-0.060794	0.081919	0.000333	-0.247223	-0.438226	-0.131205	0.496800	0.640274	0.355110	0.465978	0	0
7592	2.844812	9.098494	-1.394478	-0.038918	0.089435	-0.008403	-0.248034	-0.437052	-0.132112	0.496759	0.639639	0.355391	0.466679	0	0
7593	2.922405	8.968804	-1.434450	-0.051152	0.116223	-0.017121	-0.245876	-0.438474	-0.134091	0.496698	0.638827	0.355800	0.467543	0	0
7594	2.882135	8.815142	-1.343049	-0.060051	0.054267	-0.031678	-0.246818	-0.438421	-0.135441	0.497026	0.638169	0.355953	0.467977	0	0
7595	2.816201	8.716838	-1.353960	-0.105011	0.029124	-0.037265	-0.245608	-0.437848	-0.136936	0.497698	0.637434	0.355797	0.468383	0	0
7596	2.824573	8.792253	-1.296497	-0.148634	0.014210	-0.024243	-0.245330	-0.440653	-0.138529	0.498697	0.636548	0.355288	0.468912	0	0
7597	2.841817	8.904242	-1.267925	-0.161337	0.008708	-0.021675	-0.244521	-0.440751	-0.141267	0.499712	0.635691	0.354658	0.469472	0	0
7598	2.853323	9.025812	-1.461073	-0.208392	0.038164	-0.006607	-0.242770	-0.440807	-0.146741	0.500920	0.634453	0.353874	0.470449	0	0
7599	3.004445	9.242199	-1.356961	-0.187608	0.087197	0.031742	-0.244381	-0.441554	-0.149608	0.501555	0.633290	0.353163	0.471871	0	0
7600	3.149218	9.533728	-1.253611	-0.222759	0.110849	0.070637	-0.246530	-0.442245	-0.154375	0.502228	0.631903	0.352182	0.473744	0	0
7601	3.230681	9.870253	-0.959958	-0.207216	0.099805	0.091794	-0.245988	-0.443008	-0.158768	0.502639	0.630798	0.351050	0.475619	0	0
7602	3.081492	10.081194	-0.821690	-0.117622	0.057705	0.098899	-0.248671	-0.445475	-0.159770	0.502696	0.630285	0.350119	0.476922	0	0
7603	2.905648	9.959085	-0.484327	0.026061	0.056864	0.109989	-0.247595	-0.445487	-0.160328	0.501691	0.630619	0.349761	0.477800	0	0
7604	2.764545	9.495267	-0.514046	0.020442	0.116770	0.129855	-0.250823	-0.445384	-0.161514	0.500521	0.630624	0.349587	0.479147	0	0
7605	2.839960	9.338824	-0.645360	-0.018013	0.176023	0.165470	-0.251357	-0.446752	-0.163187	0.499104	0.630359	0.349260	0.481207	0	0
7606	2.881476	9.240069	-0.402611	0.004812	0.177476	0.186758	-0.255799	-0.445774	-0.164194	0.497542	0.630185	0.348954	0.483270	0	0
7607	2.856208	9.307596	-0.302789	0.017191	0.110106	0.182829	-0.258083	-0.446849	-0.164474	0.496041	0.630468	0.348351	0.484875	0	0
7608	2.787615	9.874452	-0.022701	-0.044551	0.071956	0.194754	-0.260230	-0.448488	-0.165047	0.495114	0.630582	0.347226	0.486480	0	0
7609	2.738717	10.689299	0.386115	-0.050329	0.066330	0.205276	-0.262919	-0.449119	-0.165718	0.494087	0.630808	0.345937	0.488147	0	0
7610	2.476184	10.762242	0.598980	0.103625	0.086219	0.172340	-0.264531	-0.449627	-0.166669	0.492280	0.631500	0.345744	0.489213	0	0
7611	1.920095	9.669383	0.257952	0.230209	0.179643	0.102784	-0.266687	-0.448431	-0.167151	0.489606	0.632178	0.347038	0.490103	0	0
7612	1.635633	8.773211	-0.316956	0.058628	0.338431	0.021156	-0.267627	-0.449427	-0.166082	0.487941	0.630882	0.348810	0.492171	0	0
7613	1.661548	8.938766	-0.274078	-0.243477	0.484789	-0.031913	-0.269375	-0.450372	-0.160232	0.487860	0.627246	0.350120	0.495954	0	0
7614	1.758544	9.724698	0.103324	-0.266566	0.484974	-0.046192	-0.270582	-0.450933	-0.165414	0.488041	0.623375	0.351413	0.499729	0	0
7615	1.804308	10.162546	0.476965	-0.098271	0.525409	-0.041023	-0.269638	-0.451462	-0.168032	0.486954	0.620159	0.353697	0.503167	0	0
7616	1.999179	10.127249	0.565060	0.037715	0.565613	-0.037730	-0.272323	-0.452667	-0.174581	0.484886	0.617359	0.356835	0.506381	0	0
7617	2.154571	9.848447	0.427493	0.080650	0.581650	-0.024251	-0.275010	-0.453733	-0.174857	0.482394	0.614737	0.360178	0.509573	0	0
7618	2.358843	9.575404	0.455081	0.072360	0.580470	-0.050841	-0.274881	-0.451872	-0.175752	0.480093	0.611940	0.363620	0.512660	0	0
7619	2.481313	9.514510	0.478557	0.082665	0.534906	-0.074112	-0.276496	-0.451551	-0.175723	0.477991	0.609340	0.367036	0.515281	0	0
7620	2.422063	9.542549	0.312830	0.069512	0.467815	-0.098436	-0.275148	-0.452429	-0.175903	0.476334	0.606898	0.370193	0.517433	0	0
7621	2.358459	9.565667	0.272187	0.052114	0.448741	-0.124237	-0.275015	-0.452542	-0.171139	0.474978	0.604377	0.373331	0.519373	0	0
7622	2.281508	9.539997	0.301314	0.048063	0.411102	-0.113865	-0.275953	-0.453660	-0.170891	0.473721	0.602044	0.376186	0.521167	0	0
7623	2.314906	9.552732	0.213173	0.050316	0.384976	-0.135248	-0.273937	-0.452664	-0.173063	0.472662	0.599776	0.379069	0.522653	0	0
7624	2.397257	9.566372	0.283001	0.108597	0.360493	-0.131706	-0.273537	-0.451849	-0.171951	0.471311	0.597907	0.382095	0.523810	0	0
7625	2.515983	9.466579	0.410171	0.173646	0.344522	-0.110412	-0.272593	-0.452758	-0.170356	0.469526	0.596505	0.385273	0.524684	0	0
7626	2.614948	9.351839	0.325003	0.191218	0.310628	-0.099979	-0.272859	-0.453967	-0.166849	0.467691	0.595389	0.388296	0.525360	0	0
7627	2.592707	9.244614	0.279391	0.194629	0.287451	-0.096570	-0.272871	-0.450333	-0.164551	0.465915	0.594421	0.391222	0.525864	0	0
7628	2.505199	9.243016	0.187647	0.173157	0.282060	-0.101955	-0.273138	-0.451227	-0.162396	0.464296	0.593347	0.394020	0.526419	0	0
7629	2.456215	9.280977	0.265298	0.158745	0.312033	-0.096497	-0.270985	-0.451620	-0.159844	0.462625	0.592068	0.396860	0.527197	0	0
7630	2.523184	9.321033	0.235756	0.137372	0.330658	-0.101765	-0.270991	-0.450269	-0.156939	0.461013	0.590558	0.399683	0.528169	0	0
7631	2.573918	9.438472	0.159393	0.143026	0.324748	-0.112408	-0.270183	-0.450580	-0.156549	0.459455	0.589059	0.402581	0.528997	0	0
7632	2.651324	9.459307	0.243460	0.173040	0.333329	-0.089293	-0.269645	-0.450491	-0.154781	0.457543	0.587733	0.405521	0.529884	0	0
7633	2.796257	9.471640	0.168374	0.198052	0.354620	-0.078500	-0.271398	-0.449714	-0.149829	0.455344	0.586449	0.408632	0.530810	0	0
7634	2.977419	9.479767	0.027026	0.233353	0.356046	-0.051894	-0.270729	-0.448621	-0.148711	0.452769	0.585409	0.411765	0.531739	0	0
7635	3.077211	9.447583	-0.041888	0.261973	0.336645	-0.048411	-0.271402	-0.449276	-0.144227	0.450084	0.584619	0.414935	0.532423	0	0
7636	3.157401	9.325234	0.019271	0.330139	0.338781	-0.039357	-0.272624	-0.445901	-0.141787	0.446929	0.584135	0.418416	0.532887	0	0
7637	3.285207	9.223156	-0.062699	0.352291	0.321877	0.004786	-0.274375	-0.445388	-0.137661	0.443462	0.584035	0.421663	0.533334	0	0
7638	3.394381	9.195991	-0.198768	0.357239	0.282544	0.015140	-0.274516	-0.443763	-0.134200	0.440075	0.584174	0.424701	0.533576	0	0
7639	3.490788	9.086058	-0.296087	0.376463	0.246754	0.030870	-0.276943	-0.442369	-0.130719	0.436609	0.584677	0.427561	0.533589	0	0
7640	3.585066	8.971238	-0.330844	0.358529	0.186463	0.018036	-0.278565	-0.440599	-0.125873	0.433591	0.585324	0.430153	0.533257	0	0
7641	3.560370	9.232973	-0.357650	0.308913	0.077111	0.036626	-0.278564	-0.441465	-0.119087	0.431185	0.586455	0.431853	0.532590	0	0
7642	3.491350	9.370068	-0.625606	0.293492	0.046746	0.036399	-0.279108	-0.439815	-0.116302	0.429045	0.587633	0.433373	0.531785	0	0
7643	3.386035	9.181227	-0.632228	0.291045	0.058448	0.029425	-0.279512	-0.440463	-0.112366	0.426838	0.588753	0.434922	0.531058	0	0
7644	3.161353	8.803307	-0.491833	0.215182	0.068157	0.041687	-0.280592	-0.439368	-0.109592	0.425031	0.589496	0.436079	0.530734	0	0
7645	3.010835	8.805424	-0.559058	0.012945	0.045479	0.062161	-0.281669	-0.439050	-0.109978	0.424331	0.589643	0.435891	0.531284	0	0
7646	2.974473	9.193203	-0.413847	-0.124345	0.065146	0.083062	-0.282336	-0.440490	-0.114514	0.424318	0.589138	0.434986	0.532595	0	0
7647	3.128460	9.623270	-0.354591	-0.115525	0.073953	0.090166	-0.282465	-0.441977	-0.117559	0.424096	0.588711	0.434064	0.533995	0	0
7648	3.288701	9.728138	-0.369723	-0.035015	0.021082	0.098882	-0.283544	-0.441615	-0.113719	0.423662	0.588887	0.433353	0.534723	0	0
7649	3.456530	9.561237	-0.466827	-0.000433	-0.086175	0.133640	-0.283676	-0.442135	-0.115642	0.423212	0.589994	0.432102	0.534871	0	0
7650	3.389979	9.229854	-0.610808	-0.008789	-0.212231	0.122230	-0.284210	-0.443221	-0.117170	0.423507	0.591628	0.430401	0.534203	0	0
7651	2.843350	9.127652	-0.906060	-0.130643	-0.318134	0.118649	-0.285550	-0.443953	-0.127127	0.424894	0.593355	0.427550	0.533475	0	0
7652	2.159571	9.362847	-1.056406	-0.310309	-0.314091	0.107647	-0.284196	-0.446258	-0.133077	0.427482	0.594176	0.423883	0.533420	0	0
7653	1.845814	9.828149	-0.771039	-0.433992	-0.199545	0.107150	-0.284725	-0.447821	-0.144706	0.430227	0.593899	0.419983	0.534606	0	0
7654	2.045858	10.293063	-0.489160	-0.366945	-0.150687	0.096994	-0.284172	-0.451922	-0.151932	0.432500	0.593538	0.416759	0.535695	0	0
7655	2.404716	10.532633	-0.458288	-0.166453	-0.149190	0.070137	-0.285246	-0.452042	-0.157920	0.433645	0.593966	0.414725	0.535874	0	0
7656	2.531451	10.253325	-0.464328	0.054759	-0.229832	0.063226	-0.284170	-0.451969	-0.156022	0.433913	0.595703	0.413612	0.534586	0	0
7657	2.312128	9.763771	-0.866979	0.120584	-0.311632	0.012594	-0.284706	-0.452628	-0.157672	0.434336	0.597993	0.412755	0.532344	0	0
7658	1.858333	9.168033	-0.977517	0.120007	-0.323819	0.000264	-0.282817	-0.454214	-0.158427	0.434933	0.600244	0.411950	0.529941	0	0
7659	1.503112	9.168824	-1.407296	-0.039833	-0.286895	-0.038812	-0.281875	-0.454037	-0.160886	0.436497	0.601471	0.410663	0.528260	0	0
7660	1.362760	9.440628	-1.156072	-0.105639	-0.199931	-0.054362	-0.280390	-0.455413	-0.164218	0.438222	0.601850	0.409525	0.527283	0	0
7661	1.303852	9.621648	-1.014807	-0.062238	-0.171030	-0.057575	-0.276616	-0.457587	-0.165968	0.439563	0.602271	0.408752	0.526285	0	0
7662	1.361254	9.557156	-0.897008	0.008855	-0.095228	-0.078098	-0.276613	-0.458246	-0.168170	0.440293	0.602500	0.408815	0.525362	0	0
7663	1.439707	9.534318	-0.757212	0.025795	-0.048347	-0.098098	-0.274459	-0.458377	-0.170789	0.440836	0.602483	0.409303	0.524546	0	0
7664	1.516841	9.540564	-0.851184	0.046107	0.001871	-0.108337	-0.273648	-0.459504	-0.171925	0.441101	0.602240	0.410173	0.523923	0	0
7665	1.600410	9.449807	-1.054963	0.083110	0.038505	-0.138939	-0.271900	-0.459119	-0.171933	0.441173	0.601841	0.411601	0.523200	0	0
7666	1.624324	9.207465	-1.153508	0.088138	0.121292	-0.177286	-0.269347	-0.458346	-0.171120	0.441051	0.600871	0.413632	0.522816	0	0
7667	1.778299	9.020903	-1.157004	0.011920	0.149240	-0.182677	-0.267995	-0.460657	-0.170666	0.441332	0.599387	0.415444	0.522846	0	0
7668	1.927306	9.101303	-1.047116	-0.077190	0.127260	-0.186672	-0.265303	-0.460461	-0.175733	0.442222	0.597611	0.416688	0.523136	0	0
7669	1.946821	9.359002	-0.913652	-0.109076	0.099166	-0.211724	-0.261532	-0.461184	-0.178935	0.443589	0.595723	0.417821	0.523229	0	0
7670	1.896793	9.438208	-0.906156	-0.112451	0.092264	-0.221496	-0.259922	-0.459445	-0.182169	0.445013	0.593822	0.418927	0.523296	0	0
7671	1.886527	9.459866	-0.949966	-0.131647	0.093596	-0.210052	-0.256817	-0.462863	-0.184633	0.446530	0.591857	0.419907	0.523444	0	0
7672	1.949794	9.439159	-1.000829	-0.149109	0.148000	-0.186784	-0.253717	-0.464109	-0.189070	0.447750	0.589639	0.420857	0.524141	0	0
7673	2.158078	9.455083	-0.946411	-0.170846	0.213226	-0.170570	-0.250618	-0.465254	-0.191733	0.448783	0.587028	0.421930	0.525326	0	0
7674	2.453748	9.479886	-0.793086	-0.179255	0.210309	-0.126480	-0.248464	-0.465486	-0.196127	0.449593	0.584591	0.422639	0.526778	0	0
7675	2.639213	9.434711	-0.676318	-0.143867	0.202984	-0.105240	-0.246580	-0.465221	-0.197230	0.450154	0.582424	0.423414	0.528077	0	0
7676	2.720646	9.251696	-0.605033	-0.094606	0.170479	-0.068174	-0.246300	-0.468169	-0.204961	0.450324	0.580817	0.424045	0.529194	0	0
7677	2.748207	9.077399	-0.653426	-0.109816	0.134178	-0.043698	-0.244683	-0.468742	-0.206361	0.450636	0.579428	0.424320	0.530229	0	0
7678	2.792528	9.039359	-0.673444	-0.165727	0.127460	-0.006792	-0.243868	-0.471264	-0.208497	0.451073	0.577985	0.424020	0.531670	0	0
7679	2.953550	9.119974	-0.594485	-0.165352	0.128774	0.012627	-0.244134	-0.471705	-0.213687	0.451413	0.576618	0.423639	0.533168	0	0
7680	2.927986	8.852489	-0.403074	-0.094575	0.078665	0.049671	-0.243052	-0.473081	-0.216606	0.451343	0.575991	0.423169	0.534277	0	0
7681	2.911907	8.667684	-0.522538	-0.141032	0.044925	0.031642	-0.243312	-0.475472	-0.223358	0.451778	0.575268	0.422415	0.535284	0	0
7682	3.137663	9.011650	-0.537464	-0.240376	0.065054	0.047309	-0.242768	-0.476461	-0.230210	0.452615	0.574042	0.421115	0.536916	0	0
7683	3.671761	9.973004	-0.316483	-0.307089	0.105342	0.123226	-0.243033	-0.477031	-0.235950	0.453232	0.572634	0.419200	0.539391	0	0
7684	4.054801	10.766562	0.127415	-0.251286	0.081258	0.183237	-0.242751	-0.480546	-0.243699	0.453323	0.571832	0.417126	0.541768	0	0
7685	4.153821	10.719845	0.489495	-0.051114	-0.010400	0.219497	-0.244359	-0.481775	-0.250261	0.452408	0.572616	0.415495	0.542957	0	0
7686	3.604336	9.612589	0.613388	0.097504	-0.156929	0.225378	-0.248650	-0.486130	-0.253895	0.451258	0.574853	0.413988	0.542701	0	0
7687	2.797331	8.697244	0.219988	-0.030930	-0.289785	0.229654	-0.251332	-0.488651	-0.258716	0.451313	0.577284	0.411128	0.542248	0	0
7688	2.121057	8.653379	-0.084497	-0.246144	-0.218376	0.214564	-0.252931	-0.492727	-0.264825	0.452449	0.578246	0.407530	0.542993	0	0
7689	1.947067	9.485339	-0.038338	-0.326465	-0.023624	0.221750	-0.255077	-0.494035	-0.273565	0.453160	0.577843	0.404309	0.545232	0	0
7690	2.028188	10.341387	0.359713	-0.212643	0.089370	0.222767	-0.257482	-0.498449	-0.282674	0.452793	0.577300	0.402230	0.547644	0	0
7691	2.092406	10.692165	0.655136	-0.012333	0.111949	0.205822	-0.261771	-0.503144	-0.289999	0.451237	0.577493	0.401435	0.549305	0	0
7692	2.086473	10.395894	0.741445	0.114623	0.095304	0.167226	-0.264996	-0.503864	-0.292438	0.449253	0.578164	0.401496	0.550181	0	0
7693	2.059273	9.895276	0.477176	0.072257	0.049625	0.129702	-0.266194	-0.508027	-0.295148	0.447889	0.578762	0.401331	0.550784	0	0
7694	1.909722	9.477422	0.365003	-0.035892	0.071435	0.072975	-0.268608	-0.509868	-0.298995	0.447389	0.578508	0.400998	0.551700	0	0
7695	1.782013	9.322165	0.386328	-0.155162	0.121215	0.032285	-0.270215	-0.511998	-0.303406	0.447605	0.577290	0.400472	0.553180	0	0
7696	1.781962	9.579502	0.461419	-0.227346	0.178779	-0.018862	-0.270472	-0.515421	-0.308421	0.448283	0.575213	0.400090	0.555068	0	0
7697	1.868597	9.884552	0.659176	-0.193028	0.212864	-0.018572	-0.272077	-0.517457	-0.316917	0.448646	0.573095	0.400066	0.556980	0	0
7698	1.959513	9.951754	0.709605	-0.047026	0.232006	-0.023321	-0.271533	-0.518956	-0.320107	0.448093	0.571502	0.400947	0.558426	0	0
7699	2.101135	9.653294	0.692130	0.036941	0.238268	-0.031876	-0.271797	-0.520474	-0.321652	0.447119	0.570205	0.402400	0.559487	0	0
7700	2.280711	9.394362	0.663484	0.023612	0.247163	-0.036310	-0.272599	-0.522140	-0.322378	0.446167	0.568784	0.403815	0.560673	0	0
7701	2.446326	9.363388	0.724169	-0.020441	0.221179	-0.042839	-0.272594	-0.523517	-0.324194	0.445651	0.567271	0.404931	0.561810	0	0
7702	2.561140	9.448017	0.777607	-0.026207	0.164101	-0.073311	-0.273264	-0.524273	-0.327618	0.445520	0.565939	0.405903	0.562555	0	0
7703	2.507827	9.447049	0.773571	0.015193	0.081230	-0.087845	-0.272588	-0.525828	-0.322361	0.445622	0.565184	0.406849	0.562550	0	0
7704	2.383078	9.369519	0.688479	0.051052	0.068985	-0.084242	-0.273259	-0.526361	-0.323188	0.445500	0.564683	0.407893	0.562392	0	0
7705	2.277734	9.311776	0.733828	0.054684	0.054872	-0.087833	-0.274738	-0.526623	-0.322634	0.445490	0.564248	0.408945	0.562073	0	0
7706	2.230021	9.272067	0.723034	0.062094	0.079909	-0.091173	-0.273388	-0.527309	-0.331122	0.445298	0.563705	0.410139	0.561901	0	0
7707	2.327739	9.239858	0.764793	0.047977	0.101309	-0.098174	-0.274734	-0.527014	-0.330279	0.445196	0.562931	0.411419	0.561821	0	0
7708	2.500981	9.303693	0.769628	0.047547	0.080565	-0.085972	-0.274063	-0.526220	-0.334622	0.445049	0.562337	0.412507	0.561735	0	0
7709	2.552174	9.418728	0.823292	0.063429	0.044126	-0.080868	-0.274196	-0.526488	-0.335174	0.444998	0.562022	0.413520	0.561346	0	0
7710	2.556745	9.433376	0.828136	0.106292	0.022931	-0.072030	-0.274192	-0.527773	-0.334807	0.444680	0.562069	0.414601	0.560754	0	0
7711	2.522377	9.449743	0.793256	0.131428	0.008915	-0.072033	-0.275003	-0.527464	-0.328927	0.444341	0.562289	0.415786	0.559924	0	0
7712	2.467550	9.514287	0.723682	0.126236	0.001973	-0.080924	-0.275683	-0.525219	-0.327211	0.444040	0.562498	0.416939	0.559094	0	0
7713	2.443055	9.525980	0.715620	0.141456	-0.005057	-0.079148	-0.275280	-0.524646	-0.327879	0.443742	0.562807	0.418156	0.558110	0	0
7714	2.457385	9.528663	0.665486	0.149694	0.014613	-0.080766	-0.277168	-0.523506	-0.326185	0.443251	0.563046	0.419496	0.557253	0	0
7715	2.462556	9.523909	0.737900	0.145963	0.018009	-0.075455	-0.279058	-0.521696	-0.322833	0.442809	0.563259	0.420816	0.556394	0	0
7716	2.467358	9.528852	0.754861	0.138856	0.007414	-0.080851	-0.279335	-0.519508	-0.319079	0.442400	0.563481	0.422070	0.555544	0	0
7717	2.535081	9.534937	0.749671	0.164344	-0.000952	-0.093217	-0.280140	-0.520374	-0.317599	0.442030	0.563802	0.423504	0.554420	0	0
7718	2.637813	9.502824	0.844544	0.195914	0.000335	-0.062190	-0.280551	-0.518314	-0.314256	0.441221	0.564389	0.424936	0.553370	0	0
7719	2.744681	9.480479	0.775773	0.190747	0.004049	-0.070160	-0.281639	-0.514829	-0.310587	0.440545	0.564894	0.426401	0.552266	0	0
7720	2.784806	9.413234	0.777512	0.199178	-0.049523	-0.058105	-0.282993	-0.512316	-0.307492	0.439891	0.565774	0.427619	0.550943	0	0
7721	2.786587	9.321013	0.759004	0.202528	-0.095768	-0.056619	-0.286772	-0.509288	-0.299718	0.439489	0.566937	0.428621	0.549286	0	0
7722	2.796361	9.316335	0.754524	0.183084	-0.100914	-0.070860	-0.288125	-0.507352	-0.296232	0.439196	0.567956	0.429610	0.547693	0	0
7723	2.834312	9.484534	0.788122	0.215618	-0.136742	-0.048901	-0.289213	-0.503752	-0.291333	0.438842	0.569432	0.430449	0.545783	0	0
7724	2.869837	9.516732	0.728787	0.248189	-0.177864	-0.028736	-0.291375	-0.501404	-0.286462	0.438270	0.571327	0.431215	0.543653	0	0
7725	2.857014	9.409669	0.596799	0.297826	-0.180879	-0.033894	-0.293414	-0.495112	-0.280510	0.437540	0.573462	0.432206	0.541200	0	0
7726	2.843715	9.339020	0.543963	0.316720	-0.188703	-0.034762	-0.296248	-0.492789	-0.273861	0.436630	0.575663	0.433340	0.538687	0	0
7727	2.805032	9.311599	0.400952	0.283726	-0.214337	-0.016450	-0.297476	-0.488299	-0.264434	0.436013	0.577982	0.433991	0.536173	0	0
7728	2.742217	9.278884	0.257240	0.251181	-0.208571	-0.009424	-0.300046	-0.484577	-0.257196	0.435429	0.580106	0.434520	0.533920	0	0
7729	2.730280	9.256809	0.175192	0.163385	-0.154062	-0.014650	-0.303021	-0.480402	-0.250757	0.435224	0.581579	0.434766	0.532283	0	0
7730	2.823487	9.307043	0.076566	0.089415	-0.110578	-0.000478	-0.305731	-0.474650	-0.245360	0.435099	0.582506	0.434806	0.531337	0	0
7731	2.904508	9.359483	-0.029672	0.044790	-0.081393	-0.009290	-0.308836	-0.471389	-0.242220	0.435228	0.583101	0.434698	0.530667	0	0
7732	2.974395	9.479692	-0.163243	-0.004452	-0.110731	0.009801	-0.310603	-0.465718	-0.240381	0.435605	0.583672	0.434168	0.530164	0	0
7733	2.995672	9.484919	-0.299847	-0.013638	-0.143746	0.011327	-0.313705	-0.463483	-0.235775	0.436225	0.584437	0.433348	0.529481	0	0
7734	3.070637	9.481415	-0.374553	-0.019674	-0.165633	0.031488	-0.317760	-0.457788	-0.232681	0.436813	0.585325	0.432370	0.528816	0	0
7735	3.231644	9.416354	-0.453377	-0.003140	-0.219962	0.077133	-0.319790	-0.454296	-0.228319	0.437336	0.586827	0.430876	0.527936	0	0
7736	3.255913	9.339058	-0.931103	0.002584	-0.320477	0.116301	-0.323438	-0.449634	-0.223901	0.438023	0.589001	0.428820	0.526618	0	0
7737	2.964415	9.090978	-1.174093	-0.056288	-0.424022	0.147361	-0.324793	-0.446860	-0.219843	0.439341	0.591643	0.425721	0.525070	0	0
7738	2.614728	9.006949	-1.155303	-0.162942	-0.477609	0.155604	-0.329643	-0.445133	-0.216051	0.441464	0.594071	0.421846	0.523674	0	0
7739	2.258646	9.238396	-1.167977	-0.257289	-0.498591	0.179997	-0.333425	-0.439952	-0.215566	0.444092	0.596327	0.417148	0.522651	0	0
7740	2.035737	9.712592	-1.221727	-0.303602	-0.461346	0.167744	-0.335047	-0.437512	-0.215195	0.446893	0.598062	0.412509	0.521961	0	0
7741	2.067184	10.324932	-1.208530	-0.217453	-0.421963	0.115188	-0.334776	-0.437906	-0.216847	0.449285	0.599787	0.408730	0.520902	0	0
7742	2.207721	10.810583	-1.219918	-0.036468	-0.412400	0.078635	-0.337749	-0.433926	-0.214230	0.450718	0.602064	0.406226	0.518993	0	0
7743	2.149171	10.819224	-1.286777	0.179189	-0.440227	0.019030	-0.337625	-0.431230	-0.208284	0.451291	0.605246	0.404997	0.515742	0	0
7744	1.850142	9.765048	-1.333740	0.399591	-0.440268	0.058731	-0.338715	-0.427883	-0.198623	0.450261	0.609502	0.404755	0.511806	0	0
7745	1.517362	8.889868	-1.727333	0.290497	-0.340620	0.052956	-0.338863	-0.424217	-0.191416	0.449574	0.612774	0.404336	0.508825	0	0
7746	1.389093	8.503963	-1.805392	0.048125	-0.208452	0.053972	-0.338466	-0.422707	-0.183467	0.449771	0.614229	0.403351	0.507679	0	0
7747	1.544343	8.667039	-1.498537	-0.122140	-0.115318	0.041609	-0.338195	-0.423438	-0.182813	0.450767	0.614439	0.401920	0.507675	0	0
7748	1.798888	9.181486	-1.297208	-0.134002	-0.077481	0.018746	-0.340085	-0.421546	-0.183002	0.451744	0.614274	0.400796	0.507894	0	0
7749	2.061006	9.429023	-1.151407	-0.036925	-0.063497	-0.009222	-0.339415	-0.420928	-0.179719	0.452274	0.614395	0.400349	0.507629	0	0
7750	2.204542	9.295690	-1.054519	0.051783	-0.082679	-0.065676	-0.339958	-0.419549	-0.177487	0.452562	0.614760	0.400658	0.506686	0	0
7751	2.224766	8.987729	-1.200828	0.050850	-0.126180	-0.104845	-0.340503	-0.417295	-0.176318	0.453290	0.615210	0.400962	0.505247	0	0
7752	2.213814	8.790879	-1.308008	-0.015989	-0.142092	-0.131666	-0.336874	-0.416597	-0.173339	0.454577	0.615310	0.401049	0.503898	0	0
7753	2.188999	8.829278	-1.248876	-0.107613	-0.136447	-0.103624	-0.334455	-0.416526	-0.166551	0.456312	0.615093	0.400498	0.503032	0	0
7754	2.098663	9.007300	-1.101331	-0.211302	-0.125920	-0.061437	-0.333111	-0.416135	-0.166418	0.458388	0.614506	0.399228	0.502873	0	0
7755	2.175285	9.212639	-0.867020	-0.282011	-0.077371	-0.034857	-0.332037	-0.414960	-0.169254	0.460610	0.613460	0.397644	0.503373	0	0
7756	2.241700	9.422633	-0.765459	-0.307452	-0.106109	-0.031610	-0.332838	-0.416009	-0.178274	0.463041	0.612442	0.395788	0.503845	0	0
7757	2.214883	9.553241	-0.757638	-0.302370	-0.159470	-0.029283	-0.331758	-0.416821	-0.181038	0.465680	0.611723	0.393682	0.503936	0	0
7758	2.206939	9.596801	-0.695621	-0.246006	-0.172630	-0.053062	-0.330817	-0.415848	-0.187287	0.468099	0.611232	0.391944	0.503645	0	0
7759	2.296753	9.600865	-0.625491	-0.238112	-0.168365	-0.078670	-0.327719	-0.417015	-0.188996	0.470622	0.610650	0.390417	0.503186	0	0
7760	2.443367	9.567129	-0.459447	-0.214962	-0.152440	-0.067037	-0.326913	-0.416451	-0.189669	0.472837	0.610138	0.389008	0.502822	0	0
7761	2.601272	9.468061	-0.201087	-0.184592	-0.125805	-0.054431	-0.326648	-0.415044	-0.189490	0.474736	0.609680	0.387795	0.502524	0	0
7762	2.823602	9.268181	-0.132573	-0.134210	-0.102364	-0.049745	-0.324363	-0.414214	-0.190853	0.476167	0.609357	0.386925	0.502232	0	0
7763	3.032405	9.009786	-0.112179	-0.132190	-0.102139	-0.057729	-0.324361	-0.414753	-0.192097	0.477658	0.609019	0.386098	0.501864	0	0
7764	3.324991	8.680079	-0.105527	-0.171926	-0.104365	-0.052615	-0.322885	-0.413508	-0.192210	0.479336	0.608509	0.385046	0.501691	0	0
7765	3.616157	8.432897	-0.027322	-0.264770	-0.116827	-0.083100	-0.320996	-0.415079	-0.193646	0.481789	0.607519	0.383619	0.501635	0	0
7766	3.681146	8.356406	0.114873	-0.421106	-0.175432	-0.103429	-0.320468	-0.411631	-0.196130	0.485502	0.605961	0.381271	0.501729	0	0
7767	3.536104	8.378078	0.370248	-0.473725	-0.297535	-0.109655	-0.317763	-0.415834	-0.201067	0.490002	0.604757	0.378048	0.501245	0	0
7768	3.183553	8.332851	0.494579	-0.522467	-0.361841	-0.115448	-0.313598	-0.413404	-0.206080	0.495080	0.603567	0.374315	0.500491	0	0
7769	2.770652	8.718622	0.349002	-0.629717	-0.377909	-0.078677	-0.311168	-0.415466	-0.211354	0.500616	0.602069	0.369688	0.500227	0	0
7770	2.677889	10.044834	0.076161	-0.732483	-0.257493	0.014571	-0.310360	-0.414587	-0.219512	0.505872	0.599730	0.364605	0.501478	0	0
7771	2.864869	11.206275	0.622002	-0.574651	-0.071416	0.131969	-0.310353	-0.416279	-0.226108	0.508847	0.597692	0.360494	0.503869	0	0
7772	2.868690	11.080152	1.034721	-0.156743	0.010441	0.200988	-0.311963	-0.417300	-0.229393	0.508706	0.597562	0.358533	0.505561	0	0
7773	2.608897	9.616399	0.847614	0.130035	-0.032713	0.208806	-0.313051	-0.414520	-0.219750	0.506929	0.599174	0.357704	0.506025	0	0
7774	2.265031	8.617159	-0.002772	0.084839	-0.031623	0.254780	-0.315477	-0.413572	-0.215330	0.505203	0.600662	0.356440	0.506879	0	0
7775	2.089416	8.859126	-0.361454	-0.166848	0.068366	0.295336	-0.320048	-0.414916	-0.213958	0.504402	0.600559	0.354093	0.509437	0	0
7776	2.261721	10.008149	0.063666	-0.321805	0.206080	0.355753	-0.324086	-0.413873	-0.218238	0.503746	0.599127	0.351345	0.513657	0	0
7777	2.665095	11.003574	0.547589	-0.262524	0.254418	0.364947	-0.328391	-0.413409	-0.221716	0.502491	0.597804	0.349021	0.517994	0	0
7778	2.867647	11.106819	0.873198	-0.083792	0.185652	0.331416	-0.332428	-0.412825	-0.224511	0.500572	0.597555	0.347542	0.521124	0	0
7779	2.746194	10.611787	0.728767	-0.033864	0.075701	0.263730	-0.335655	-0.413652	-0.222320	0.499090	0.597932	0.346106	0.523065	0	0
7780	2.436945	10.280843	0.481043	-0.078243	0.011983	0.163370	-0.337811	-0.412636	-0.221171	0.498593	0.598015	0.344802	0.524303	0	0
7781	2.124400	10.406271	0.537910	-0.118781	-0.000857	0.128743	-0.340768	-0.413912	-0.218180	0.498599	0.597888	0.343353	0.525393	0	0
7782	2.080361	10.684661	0.630750	-0.073001	0.041881	0.106170	-0.340231	-0.413833	-0.216003	0.498249	0.597628	0.342586	0.526520	0	0
7783	2.350017	10.303569	0.726156	0.032222	0.100199	0.085610	-0.340092	-0.415068	-0.217953	0.497248	0.597560	0.342703	0.527467	0	0
7784	2.649372	9.604962	0.545622	0.016619	0.013829	0.049612	-0.340364	-0.413940	-0.217368	0.496749	0.597696	0.342612	0.527842	0	0
7785	2.667475	9.153728	0.356997	-0.057194	-0.103709	0.030967	-0.340628	-0.415956	-0.215795	0.497272	0.598069	0.341572	0.527602	0	0
7786	2.418110	9.052119	0.566769	-0.068826	-0.219671	0.041735	-0.339552	-0.416037	-0.213357	0.498136	0.598993	0.339899	0.526818	0	0
7787	2.084173	9.148022	0.570241	-0.049273	-0.248086	0.046104	-0.338476	-0.416099	-0.211736	0.499029	0.600206	0.338095	0.525752	0	0
7788	1.778883	9.297873	0.776399	-0.021877	-0.231446	0.101166	-0.337800	-0.417082	-0.212866	0.499357	0.601636	0.336223	0.525006	0	0
7789	1.834132	9.463969	0.902022	-0.008323	-0.119763	0.084219	-0.336993	-0.417236	-0.213153	0.499387	0.602488	0.335055	0.524746	0	0
7790	2.031641	9.421440	1.011918	0.067651	-0.132029	0.067537	-0.337664	-0.418158	-0.209359	0.499003	0.603719	0.334363	0.524137	0	0
7791	2.084663	9.303439	0.939809	0.114726	-0.096082	-0.003701	-0.338738	-0.419040	-0.206922	0.498688	0.604753	0.334499	0.523158	0	0
7792	2.202011	9.257019	0.967834	0.162893	-0.083777	-0.053004	-0.337259	-0.419165	-0.202991	0.498193	0.605798	0.335277	0.521921	0	0
7793	2.319707	9.079517	1.045004	0.167927	-0.100107	-0.109694	-0.334035	-0.417854	-0.201624	0.498133	0.606751	0.336317	0.520200	0	0
7794	2.357257	9.012219	0.998518	0.128425	-0.163264	-0.157967	-0.331616	-0.417264	-0.198907	0.498678	0.607693	0.337128	0.518049	0	0
7795	2.446391	9.057547	1.114055	0.102942	-0.212463	-0.190213	-0.327977	-0.419834	-0.195626	0.499811	0.608619	0.337759	0.515452	0	0
7796	2.419106	9.324088	1.065467	0.106064	-0.258904	-0.180779	-0.324883	-0.419968	-0.192941	0.500937	0.609864	0.338095	0.512660	0	0
7797	2.314839	9.458151	1.128661	0.146083	-0.305040	-0.171208	-0.319231	-0.420863	-0.190583	0.502022	0.611525	0.338365	0.509432	0	0
7798	2.320854	9.414573	1.223059	0.196997	-0.294337	-0.155068	-0.316009	-0.418880	-0.187558	0.502577	0.613485	0.338809	0.506222	0	0
7799	2.275635	9.277822	1.388808	0.210811	-0.308038	-0.135651	-0.312784	-0.417877	-0.185110	0.503093	0.615579	0.339170	0.502915	0	0
7800	2.075981	9.215944	1.474625	0.206319	-0.297406	-0.100190	-0.310092	-0.418883	-0.181086	0.503311	0.617769	0.339299	0.499916	0	0
7801	1.844742	9.270015	1.500823	0.151444	-0.242035	-0.057524	-0.308081	-0.417052	-0.176416	0.503584	0.619470	0.339212	0.497589	0	0
7802	1.768695	9.433712	1.477996	0.108087	-0.088506	-0.024840	-0.306057	-0.419454	-0.172702	0.503317	0.620371	0.339430	0.496588	0	0
7803	1.923313	9.591896	1.553766	0.133345	0.106554	0.006504	-0.305793	-0.417904	-0.172519	0.502218	0.620446	0.340619	0.496792	0	0
7804	2.312672	9.550434	1.792315	0.244773	0.233100	0.034096	-0.306195	-0.418861	-0.167502	0.499710	0.620629	0.342767	0.497614	0	0
7805	2.817738	9.379952	1.785028	0.333909	0.284434	0.075268	-0.306204	-0.416729	-0.161573	0.496416	0.621040	0.345413	0.498568	0	0
7806	3.508035	9.224934	1.436656	0.391264	0.300646	0.087791	-0.310109	-0.416198	-0.156059	0.492479	0.621777	0.348285	0.499555	0	0
7807	4.389663	9.243270	0.606572	0.456350	0.283756	0.075336	-0.311734	-0.413497	-0.148593	0.488383	0.622780	0.351507	0.500069	0	0
7808	4.826727	9.081183	-0.158760	0.499569	0.161927	0.055171	-0.314291	-0.414174	-0.141226	0.484394	0.624594	0.354427	0.499627	0	0
7809	4.466887	8.521143	-0.223353	0.447370	-0.057249	0.018346	-0.312682	-0.413285	-0.132221	0.481779	0.627052	0.356260	0.497768	0	0
7810	3.810388	8.373273	-0.295345	0.151374	-0.242042	0.017271	-0.312955	-0.412529	-0.127833	0.481583	0.629046	0.355711	0.495830	0	0
7811	3.836604	8.820477	0.087255	-0.259118	-0.277401	0.013072	-0.310531	-0.413293	-0.127886	0.484181	0.629178	0.352983	0.495083	0	0
7812	3.913450	9.610876	0.252161	-0.410716	-0.525919	0.016257	-0.307295	-0.415078	-0.133705	0.488518	0.629843	0.348256	0.493321	0	0
7813	3.917506	10.319783	-0.123788	-0.314054	-0.714988	0.036548	-0.305272	-0.417202	-0.129709	0.492823	0.631915	0.342939	0.490104	0	0
7814	3.773674	10.635134	-0.698706	-0.161087	-0.803187	0.023234	-0.301232	-0.418098	-0.131830	0.496455	0.635124	0.337993	0.485707	0	0
7815	3.316087	10.641334	-1.276105	-0.094771	-0.902136	0.018503	-0.296657	-0.418640	-0.131356	0.500016	0.639050	0.332882	0.480405	0	0
7816	2.825807	10.496449	-1.648747	-0.077114	-0.893538	0.034649	-0.291001	-0.419435	-0.139488	0.503297	0.643061	0.327755	0.475123	0	0
7817	2.489950	10.199034	-1.668846	-0.043422	-0.895543	0.054278	-0.288308	-0.420532	-0.137647	0.506250	0.647230	0.322639	0.469796	0	0
7818	2.044324	9.802512	-1.771008	0.014348	-0.980790	0.068176	-0.285619	-0.419391	-0.140640	0.508977	0.652112	0.317231	0.463743	0	0
7819	1.306626	9.434654	-2.084563	0.068967	-1.012576	0.075401	-0.280236	-0.420277	-0.138415	0.511389	0.657341	0.311856	0.457308	0	0
7820	0.791454	9.221356	-2.329865	0.096792	-0.795651	0.084077	-0.278892	-0.420055	-0.137061	0.512842	0.661733	0.307601	0.452200	0	0
7821	0.781013	9.250294	-2.383364	0.081355	-0.428573	0.119975	-0.274586	-0.420843	-0.131822	0.513117	0.664417	0.304953	0.449738	0	0
7822	1.526589	9.326963	-2.182922	0.053241	-0.091680	0.151929	-0.276335	-0.420791	-0.132344	0.512351	0.665570	0.303671	0.449774	0	0
7823	2.254744	9.311071	-1.943798	0.080923	-0.005743	0.140023	-0.276743	-0.419516	-0.131890	0.511245	0.666402	0.303056	0.450216	0	0
7824	2.693207	8.967025	-1.882008	0.104230	-0.004777	0.109960	-0.280779	-0.419454	-0.130478	0.510034	0.667276	0.302767	0.450489	0	0
7825	2.911135	8.725781	-1.933683	0.041206	-0.054960	0.068737	-0.280508	-0.420490	-0.128879	0.509646	0.667919	0.302190	0.450362	0	0
7826	3.003299	8.727457	-1.901979	-0.042846	-0.143681	0.032522	-0.281044	-0.421045	-0.128891	0.510195	0.668440	0.301032	0.449744	0	0
7827	2.895257	8.817761	-1.775981	-0.087989	-0.215895	0.024863	-0.280508	-0.420361	-0.128330	0.511334	0.669023	0.299338	0.448711	0	0
7828	2.769555	8.825207	-1.625828	-0.071475	-0.218064	0.046142	-0.280106	-0.419618	-0.130218	0.512240	0.669772	0.297565	0.447739	0	0
7829	2.641713	8.691806	-1.508379	-0.091333	-0.167886	0.023446	-0.278218	-0.421072	-0.130560	0.513252	0.670119	0.296106	0.447028	0	0
7830	2.497495	8.640642	-1.452236	-0.152441	-0.169266	-0.013854	-0.277409	-0.421298	-0.133847	0.514829	0.670056	0.294605	0.446300	0	0
7831	2.462408	8.693410	-1.485006	-0.183708	-0.139218	-0.017289	-0.277939	-0.423805	-0.135285	0.516547	0.669677	0.293151	0.445842	0	0
7832	2.605689	8.904777	-1.592940	-0.197341	-0.051852	-0.030956	-0.276863	-0.423657	-0.136656	0.518143	0.668796	0.292180	0.445949	0	0
7833	2.864387	9.186228	-1.548607	-0.236688	0.018917	-0.028928	-0.274973	-0.425467	-0.140007	0.519792	0.667403	0.291379	0.446641	0	0
7834	3.146750	9.400152	-1.344157	-0.226921	0.026954	0.009978	-0.276450	-0.426054	-0.143825	0.521169	0.666132	0.290405	0.447567	0	0
7835	3.355008	9.437938	-1.159910	-0.153904	0.026886	0.038445	-0.274837	-0.425197	-0.145724	0.521925	0.665332	0.289559	0.448423	0	0
7836	3.472524	9.056530	-0.893437	-0.062673	0.012977	0.057191	-0.276044	-0.426450	-0.145478	0.522033	0.665113	0.288934	0.449026	0	0
7837	3.473176	8.658407	-0.900042	-0.092385	-0.020118	0.018888	-0.276037	-0.428365	-0.148538	0.522586	0.664798	0.288240	0.449295	0	0
7838	3.448235	8.560841	-0.972291	-0.141391	-0.028942	-0.000761	-0.276846	-0.427793	-0.147965	0.523597	0.664186	0.287428	0.449543	0	0
7839	3.223601	8.542212	-0.849049	-0.155204	-0.065708	-0.029283	-0.276035	-0.429030	-0.150468	0.524898	0.663616	0.286524	0.449444	0	0
7840	2.998401	8.431322	-0.720315	-0.171868	-0.074314	-0.047021	-0.274016	-0.429017	-0.153080	0.526454	0.662916	0.285633	0.449224	0	0
7841	2.837178	8.258466	-0.678219	-0.217840	-0.019069	-0.067988	-0.273743	-0.430109	-0.155163	0.528201	0.661697	0.284944	0.449409	0	0
7842	3.058624	8.111983	-0.552360	-0.294620	0.044617	-0.080244	-0.272528	-0.430881	-0.159836	0.530370	0.659711	0.284349	0.450150	0	0
7843	3.387913	8.122810	-0.585668	-0.421078	0.082105	-0.056602	-0.270103	-0.431078	-0.166004	0.533096	0.656988	0.283193	0.451639	0	0
7844	4.037435	8.654145	-0.300126	-0.528627	0.154430	0.004353	-0.269826	-0.432911	-0.172880	0.536096	0.653478	0.281556	0.454196	0	0
7845	4.455269	9.885307	0.112651	-0.670352	0.099042	0.040533	-0.271702	-0.434516	-0.181360	0.539913	0.649595	0.278691	0.457002	0	0
7846	4.848013	10.586810	0.745311	-0.519455	0.053360	0.107773	-0.272228	-0.437228	-0.192344	0.542631	0.646842	0.275859	0.459400	0	0
7847	4.460097	10.028723	1.012050	-0.173220	-0.167980	0.079254	-0.274110	-0.437538	-0.195467	0.543748	0.646961	0.273549	0.459294	0	0
7848	3.395140	9.128093	0.379522	-0.122670	-0.285312	0.091326	-0.272223	-0.438542	-0.196884	0.544895	0.647856	0.270797	0.458302	0	0
7849	2.522904	8.995656	-0.373254	-0.239091	-0.135418	0.099207	-0.272355	-0.439049	-0.199352	0.546253	0.647510	0.268230	0.458684	0	0
7850	2.206348	9.766738	-0.576556	-0.183904	0.128189	0.100225	-0.273833	-0.439226	-0.202475	0.546629	0.646187	0.267398	0.460584	0	0
7851	2.545656	11.132400	-0.388676	-0.003757	0.304430	0.155711	-0.275718	-0.438947	-0.200400	0.545029	0.645239	0.267956	0.463476	0	0
7852	3.070324	12.098534	0.713053	0.127059	0.419352	0.158443	-0.281099	-0.439242	-0.200619	0.542316	0.644397	0.269793	0.466753	0	0
7853	3.245312	11.339422	0.676005	0.290060	0.408288	0.086383	-0.282984	-0.439016	-0.196228	0.538862	0.644339	0.272728	0.469122	0	0
7854	2.577232	9.436050	-0.341207	0.375995	0.290412	-0.011101	-0.284598	-0.439832	-0.189967	0.535652	0.644950	0.276129	0.469968	0	0
7855	2.013229	8.253223	-0.686614	0.186129	0.330240	-0.035130	-0.284607	-0.437209	-0.186884	0.533633	0.644339	0.278928	0.471447	0	0
7856	2.117356	8.439655	-0.304471	-0.207809	0.475938	-0.020444	-0.286761	-0.437197	-0.185223	0.533695	0.640907	0.280615	0.475039	0	0
7857	2.752185	9.543703	0.481835	-0.329508	0.443213	0.077778	-0.288638	-0.438445	-0.190692	0.534126	0.637292	0.280849	0.479262	0	0
7858	3.234553	9.989491	1.018067	-0.095157	0.227079	0.091138	-0.290111	-0.440471	-0.193603	0.533631	0.635944	0.281004	0.481507	0	0
7859	3.193953	9.585758	0.959685	0.072764	0.058972	0.042876	-0.290109	-0.441035	-0.193757	0.532744	0.636203	0.281336	0.481954	0	0
7860	2.968618	9.168935	0.647779	0.021507	-0.057521	-0.011001	-0.291594	-0.439612	-0.192467	0.532795	0.636558	0.281186	0.481517	0	0
7861	2.639203	9.128949	0.457423	-0.089506	-0.123477	-0.043519	-0.290247	-0.440197	-0.193047	0.533875	0.636582	0.280317	0.480794	0	0
7862	2.359570	9.298667	0.471635	-0.146369	-0.127715	-0.071961	-0.289167	-0.441324	-0.194459	0.535496	0.636213	0.279355	0.480040	0	0
7863	2.090190	9.444298	0.510415	-0.089083	-0.131127	-0.094737	-0.286073	-0.440970	-0.194484	0.536853	0.636117	0.278781	0.478983	0	0
7864	1.822241	9.497689	0.419941	-0.010595	-0.094909	-0.095084	-0.285804	-0.441096	-0.195445	0.537625	0.636250	0.278792	0.477933	0	0
7865	1.847156	9.459295	0.392108	0.083805	0.016401	-0.105572	-0.284054	-0.441133	-0.195603	0.537541	0.636331	0.279919	0.477261	0	0
7866	1.979638	9.384019	0.425629	0.115662	0.118765	-0.134903	-0.282573	-0.441777	-0.193733	0.537093	0.636003	0.281943	0.477010	0	0
7867	2.299681	9.404410	0.594179	0.126769	0.181158	-0.136312	-0.281230	-0.441282	-0.191961	0.536430	0.635426	0.284362	0.477089	0	0
7868	2.669293	9.348001	0.625206	0.110264	0.072764	-0.144210	-0.279756	-0.439663	-0.189882	0.536179	0.635251	0.286182	0.476516	0	0
7869	2.640027	9.366899	0.686755	0.110788	0.075027	-0.163639	-0.277605	-0.439485	-0.187448	0.536051	0.635006	0.288130	0.475812	0	0
7870	2.691944	9.435814	0.678199	0.076424	0.029391	-0.199416	-0.275719	-0.440271	-0.185997	0.536402	0.634694	0.289900	0.474757	0	0
7871	2.621111	9.577755	0.634030	0.080700	-0.030095	-0.201541	-0.273294	-0.441643	-0.184298	0.536951	0.634667	0.291383	0.473263	0	0
7872	2.454411	9.664548	0.582521	0.112623	-0.041790	-0.185568	-0.270072	-0.439466	-0.183583	0.537215	0.634925	0.292843	0.471714	0	0
7873	2.460351	9.601531	0.530218	0.143244	-0.027355	-0.183609	-0.266038	-0.438903	-0.181296	0.537276	0.635261	0.294523	0.470142	0	0
7874	2.529608	9.525099	0.489588	0.171259	-0.024306	-0.153454	-0.264431	-0.436704	-0.179880	0.536958	0.635839	0.296148	0.468701	0	0
7875	2.660910	9.522639	0.609187	0.198103	-0.034824	-0.149932	-0.260124	-0.437741	-0.176148	0.536533	0.636594	0.297831	0.467094	0	0
7876	2.709469	9.630330	0.549682	0.219277	-0.034148	-0.133962	-0.259726	-0.436279	-0.172290	0.535838	0.637524	0.299505	0.465550	0	0
7877	2.649924	9.536971	0.290977	0.276391	-0.010248	-0.110621	-0.259725	-0.437072	-0.168636	0.534652	0.638691	0.301430	0.464070	0	0
7878	2.662044	9.374511	0.032586	0.296774	0.082500	-0.115258	-0.257044	-0.434404	-0.164083	0.533005	0.639533	0.303978	0.463142	0	0
7879	2.707848	9.365617	-0.100751	0.280564	0.119526	-0.108005	-0.256238	-0.434708	-0.157834	0.531375	0.640119	0.306590	0.462484	0	0
7880	2.877244	9.487638	-0.178321	0.264393	0.137138	-0.106216	-0.255437	-0.433102	-0.154520	0.529705	0.640541	0.309232	0.462056	0	0
7881	2.971012	9.698152	0.145547	0.351145	0.125021	-0.089261	-0.255178	-0.430232	-0.150069	0.527502	0.641522	0.312070	0.461306	0	0
7882	3.117086	9.727467	-0.228138	0.416554	0.114661	-0.079421	-0.254374	-0.429973	-0.143665	0.524773	0.642907	0.315134	0.460406	0	0
7883	3.201458	9.512940	-0.192636	0.424504	0.115526	-0.039618	-0.254917	-0.429286	-0.136005	0.521873	0.644459	0.317924	0.459615	0	0
7884	3.118964	9.263816	-0.260692	0.340874	0.066218	-0.016295	-0.253719	-0.425749	-0.130725	0.519453	0.645831	0.320006	0.458985	0	0
7885	2.854144	9.166754	-0.311419	0.248061	0.097218	0.027879	-0.255070	-0.424266	-0.126028	0.517418	0.646753	0.321441	0.458983	0	0
7886	2.808204	9.141630	-0.435412	0.150830	0.127336	0.034854	-0.254798	-0.425469	-0.123344	0.515785	0.647012	0.322635	0.459617	0	0
7887	2.881168	9.230336	-0.561429	0.104492	0.097272	0.012398	-0.255606	-0.425667	-0.120071	0.514739	0.647141	0.323505	0.459997	0	0
7888	2.893215	9.317925	-0.797636	0.110184	0.049770	-0.006455	-0.257227	-0.423690	-0.118080	0.513787	0.647394	0.324408	0.460069	0	0
7889	3.085018	9.408792	-0.883913	0.139115	0.059002	-0.009885	-0.256682	-0.426307	-0.115854	0.512731	0.647810	0.325378	0.459977	0	0
7890	3.305964	9.393383	-0.855351	0.183801	-0.008171	-0.010223	-0.256690	-0.423806	-0.113592	0.511533	0.648711	0.326307	0.459381	0	0
7891	3.255858	9.334197	-0.979215	0.175415	-0.127985	0.013754	-0.255617	-0.423037	-0.111127	0.510727	0.650255	0.326323	0.458083	0	0
7892	3.037739	9.303514	-1.171039	0.129821	-0.160829	0.031137	-0.255355	-0.421116	-0.108615	0.510205	0.651726	0.325925	0.456857	0	0
7893	2.749572	9.388091	-1.327367	0.091264	-0.165431	0.059340	-0.255621	-0.422272	-0.107422	0.509845	0.653161	0.325060	0.455823	0	0
7894	2.476068	9.475368	-1.427896	0.092776	-0.126761	0.077333	-0.256566	-0.421138	-0.106421	0.509254	0.654443	0.324343	0.455156	0	0
7895	2.248154	9.461509	-1.545522	0.121275	-0.080795	0.097220	-0.255897	-0.420354	-0.104223	0.508246	0.655766	0.323798	0.454767	0	0
7896	2.195530	9.424137	-1.561299	0.161347	-0.007436	0.092524	-0.255897	-0.420700	-0.101508	0.506760	0.656909	0.323877	0.454718	0	0
7897	2.216959	9.354146	-1.357900	0.181810	0.080124	0.082532	-0.259534	-0.419568	-0.097749	0.504898	0.657755	0.324520	0.455109	0	0
7898	2.142296	9.294503	-1.586028	0.146563	0.137149	0.065130	-0.259803	-0.419886	-0.095985	0.503147	0.658062	0.325461	0.455931	0	0
7899	2.170909	9.193059	-1.608457	0.134447	0.185294	0.055673	-0.263037	-0.418158	-0.093847	0.501374	0.658095	0.326595	0.457024	0	0
7900	2.121660	9.235866	-1.583811	0.057463	0.229293	0.047765	-0.264111	-0.419296	-0.092645	0.499990	0.657476	0.327692	0.458643	0	0
7901	2.049334	9.477330	-1.472302	0.018495	0.247272	0.026543	-0.265728	-0.418736	-0.090700	0.498909	0.656539	0.328798	0.460368	0	0
7902	1.816815	9.711019	-1.483608	0.046388	0.280196	-0.001408	-0.266804	-0.418692	-0.091503	0.497657	0.655465	0.330407	0.462098	0	0
7903	1.575268	9.677508	-1.437807	0.154712	0.364608	0.001294	-0.267880	-0.418866	-0.089043	0.495414	0.654562	0.332894	0.463999	0	0
7904	1.583653	9.488297	-1.513156	0.271568	0.553903	-0.027180	-0.272057	-0.417148	-0.085532	0.491875	0.653224	0.337065	0.466632	0	0
7905	1.916671	9.088931	-1.422889	0.296274	0.717339	-0.047333	-0.275695	-0.416032	-0.081092	0.487723	0.651162	0.342250	0.470084	0	0
7906	2.321031	8.736972	-1.465600	0.204133	0.751667	-0.028026	-0.279732	-0.416021	-0.077501	0.483903	0.648497	0.347044	0.474184	0	0
7907	2.580602	8.613024	-1.403738	0.137096	0.737439	-0.014235	-0.283235	-0.414596	-0.074279	0.480499	0.645607	0.351320	0.478420	0	0
7908	2.717345	8.702914	-1.279855	0.070263	0.718982	-0.009295	-0.287004	-0.414282	-0.071772	0.477519	0.642447	0.355152	0.482809	0	0
7909	2.770625	8.871419	-0.995429	0.048054	0.710306	0.010888	-0.290771	-0.414517	-0.070100	0.474608	0.639285	0.358669	0.487256	0	0
7910	2.769833	8.936969	-0.832251	0.043272	0.740956	-0.007503	-0.295346	-0.414437	-0.068954	0.471665	0.635828	0.362423	0.491837	0	0
7911	2.781158	8.874068	-0.713471	0.086954	0.761254	-0.022268	-0.300997	-0.413943	-0.072415	0.468431	0.632412	0.366543	0.496259	0	0
7912	2.857085	8.715223	-0.697906	0.084409	0.779913	-0.058414	-0.304762	-0.414769	-0.069672	0.465280	0.628696	0.370963	0.500642	0	0
7913	2.982219	8.630093	-0.751198	0.050517	0.783454	-0.069130	-0.307055	-0.412739	-0.069307	0.462364	0.624755	0.375251	0.505062	0	0
7914	3.194026	8.672757	-0.947234	0.025994	0.841472	-0.050313	-0.310282	-0.413374	-0.069290	0.459249	0.620408	0.379560	0.510018	0	0
7915	3.455337	8.611979	-0.702840	0.045474	0.865232	-0.068727	-0.315124	-0.414135	-0.068304	0.455979	0.615950	0.384137	0.514905	0	0
7916	3.849750	8.548753	-0.536192	0.066606	0.870336	-0.051034	-0.319432	-0.412871	-0.069575	0.452435	0.611546	0.388737	0.519806	0	0
7917	4.268054	8.464085	-0.614193	0.016047	0.833490	-0.051515	-0.322252	-0.414841	-0.067426	0.449289	0.607109	0.392835	0.524632	0	0
7918	4.717701	8.768420	-0.588247	-0.090872	0.769234	0.030730	-0.327905	-0.413644	-0.070592	0.446610	0.602763	0.395601	0.529827	0	0
7919	4.961528	9.739099	-0.130699	-0.242053	0.648798	0.140775	-0.331403	-0.413501	-0.073272	0.444656	0.598849	0.396277	0.535374	0	0
7920	5.078723	10.731750	0.274651	-0.164948	0.538732	0.196817	-0.337180	-0.415566	-0.076269	0.442415	0.595997	0.396587	0.540162	0	0
7921	4.850574	10.654799	0.451185	0.158584	0.412659	0.191769	-0.343364	-0.417106	-0.077064	0.438682	0.595299	0.398022	0.542915	0	0
7922	4.376627	9.451757	0.099065	0.364158	0.259668	0.154466	-0.347407	-0.415111	-0.073409	0.434600	0.596089	0.400201	0.543728	0	0
7923	3.698352	8.385796	-0.390355	0.229565	0.200202	0.065460	-0.348760	-0.413358	-0.068158	0.431947	0.596341	0.401815	0.544375	0	0
7924	3.025911	8.281317	-0.631675	-0.090640	0.080731	0.039096	-0.350512	-0.412357	-0.066742	0.431919	0.595665	0.401417	0.545429	0	0
7925	2.359274	8.929564	-0.418701	-0.196276	0.069737	0.014938	-0.350908	-0.414681	-0.070084	0.432604	0.594577	0.400449	0.546784	0	0
7926	1.980549	9.990896	-0.055569	-0.159707	0.122922	0.033990	-0.351041	-0.414912	-0.072270	0.432847	0.593350	0.399881	0.548338	0	0
7927	2.125432	10.901571	0.924188	-0.128646	0.220320	0.062908	-0.353454	-0.417344	-0.075046	0.432284	0.591901	0.399662	0.550503	0	0
7928	2.392524	10.904009	1.096063	0.022956	0.329910	-0.001400	-0.354396	-0.417291	-0.076396	0.430796	0.590169	0.401208	0.552401	0	0
7929	2.298800	9.991842	0.190107	0.166057	0.384813	-0.088928	-0.355338	-0.417317	-0.074342	0.428680	0.588450	0.404225	0.553680	0	0
7930	2.041111	9.084014	-0.422408	0.074737	0.407261	-0.166761	-0.354396	-0.417341	-0.074217	0.427464	0.585822	0.407360	0.555108	0	0
7931	1.889998	9.057031	-0.094633	-0.162279	0.430603	-0.185010	-0.356544	-0.419011	-0.073429	0.427618	0.582022	0.409311	0.557546	0	0
7932	1.999399	9.816475	0.206315	-0.254091	0.376783	-0.196314	-0.356002	-0.419594	-0.079450	0.428586	0.578004	0.410650	0.559993	0	0
7933	1.923637	10.363770	0.394853	-0.125186	0.276351	-0.189490	-0.355056	-0.420715	-0.080997	0.429188	0.575171	0.412172	0.561329	0	0
7934	1.763074	10.273461	0.400236	0.126461	0.307346	-0.170783	-0.354382	-0.421165	-0.080610	0.428083	0.573254	0.415196	0.561905	0	0
7935	1.819390	9.759822	0.405839	0.283282	0.407116	-0.160803	-0.353710	-0.421221	-0.078848	0.425640	0.571525	0.419408	0.562394	0	0
7936	2.121904	9.308922	0.488337	0.250545	0.470275	-0.136681	-0.354257	-0.418881	-0.075223	0.422908	0.569320	0.423632	0.563524	0	0
7937	2.536473	9.185355	0.516435	0.128287	0.452584	-0.145221	-0.354795	-0.419045	-0.073723	0.421054	0.566707	0.427057	0.564960	0	0
7938	2.921894	9.323456	0.642772	0.067437	0.387823	-0.170674	-0.355337	-0.418487	-0.066612	0.419869	0.564010	0.430087	0.566240	0	0
7939	3.017910	9.381042	0.712689	0.064211	0.232350	-0.212371	-0.353992	-0.418395	-0.065807	0.419686	0.562065	0.432584	0.566408	0	0
7940	2.824518	9.328960	0.541043	0.113747	0.102577	-0.269579	-0.350491	-0.419647	-0.064253	0.420027	0.560740	0.435219	0.565448	0	0
7941	2.654229	9.342852	0.427383	0.110909	0.018245	-0.312523	-0.347532	-0.418918	-0.068080	0.421067	0.559758	0.437634	0.563782	0	0
7942	2.541844	9.399084	0.498136	0.128252	-0.031791	-0.296855	-0.342957	-0.419467	-0.067333	0.422056	0.559120	0.439933	0.561883	0	0
7943	2.502782	9.422658	0.556943	0.132796	-0.032541	-0.265013	-0.338252	-0.418482	-0.065585	0.422922	0.558712	0.441982	0.560027	0	0
7944	2.652692	9.459378	0.676817	0.162639	-0.040876	-0.204892	-0.335562	-0.417974	-0.065736	0.423230	0.558660	0.443920	0.558310	0	0
7945	2.671910	9.338339	0.625359	0.144089	-0.061029	-0.187396	-0.333415	-0.416678	-0.062585	0.423716	0.558795	0.445469	0.556570	0	0
7946	2.542591	9.352966	0.443139	0.158639	-0.042150	-0.155370	-0.330454	-0.417414	-0.058282	0.423763	0.558939	0.447107	0.555074	0	0
7947	2.547382	9.348192	0.395176	0.202736	0.008730	-0.112471	-0.328978	-0.416676	-0.054868	0.423187	0.559265	0.448850	0.553777	0	0
7948	2.749721	9.412557	0.408122	0.213964	0.064131	-0.119201	-0.328310	-0.415494	-0.051431	0.422232	0.559199	0.451050	0.552784	0	0
7949	3.083353	9.457456	0.430058	0.251716	0.025487	-0.124710	-0.327102	-0.414901	-0.047610	0.421363	0.559580	0.453191	0.551309	0	0
7950	3.562877	9.354486	0.435922	0.334455	-0.005703	-0.128288	-0.323073	-0.413246	-0.043515	0.420127	0.560384	0.455770	0.549306	0	0
7951	3.851737	9.078114	0.367430	0.408492	-0.144625	-0.093631	-0.322540	-0.412090	-0.038850	0.418952	0.562497	0.457855	0.546300	0	0
7952	3.793880	8.800299	0.244978	0.415050	-0.325688	-0.032857	-0.318785	-0.408778	-0.032518	0.418220	0.565832	0.458949	0.542487	0	0
7953	3.718704	8.832859	-0.330514	0.299408	-0.406701	0.038786	-0.316638	-0.408074	-0.022163	0.418100	0.569510	0.458557	0.539051	0	0
7954	3.399188	8.778485	-0.546937	0.190584	-0.367710	0.077671	-0.314629	-0.405349	-0.019372	0.418239	0.572634	0.457589	0.536450	0	0
7955	2.968461	8.935714	-0.874292	0.020175	-0.384492	0.121329	-0.313283	-0.405700	-0.017764	0.419137	0.575389	0.455290	0.534754	0	0
7956	2.530398	9.471530	-1.132509	-0.113822	-0.313798	0.163878	-0.313012	-0.406211	-0.020509	0.420307	0.577330	0.452405	0.534193	0	0
7957	2.512057	10.146083	-1.142975	-0.120760	-0.164849	0.178930	-0.311392	-0.407917	-0.021946	0.420700	0.578569	0.449932	0.534632	0	0
7958	2.995039	10.295693	-0.748927	-0.015391	-0.083299	0.154907	-0.313674	-0.409049	-0.025908	0.420298	0.579640	0.448590	0.534915	0	0
7959	3.150653	9.876086	-0.938385	0.039875	-0.217918	0.152438	-0.315020	-0.409071	-0.023577	0.420129	0.581717	0.446897	0.534210	0	0
7960	2.867596	9.455800	-1.131671	-0.133891	-0.372616	0.163365	-0.314344	-0.410183	-0.025256	0.421660	0.583865	0.443649	0.533367	0	0
7961	2.578193	9.734574	-1.219689	-0.322811	-0.421960	0.151902	-0.313130	-0.411026	-0.026797	0.424498	0.585483	0.439149	0.533066	0	0
7962	2.397714	10.289667	-1.140346	-0.274131	-0.490502	0.135717	-0.311507	-0.413573	-0.028670	0.427497	0.587521	0.434783	0.532005	0	0
7963	2.083167	10.266968	-1.118532	0.024782	-0.553410	0.120408	-0.309890	-0.414102	-0.031977	0.429017	0.591144	0.431737	0.529241	0	0
7964	1.765421	9.617838	-1.462816	0.188206	-0.550813	0.069766	-0.305850	-0.415662	-0.029894	0.429878	0.595160	0.429928	0.525502	0	0
7965	1.679590	9.028767	-1.665627	0.183177	-0.531098	0.061083	-0.304511	-0.413803	-0.025761	0.430661	0.599044	0.428151	0.521886	0	0
7966	1.520623	8.836512	-1.799050	0.093681	-0.510180	0.046837	-0.300075	-0.413104	-0.023610	0.432001	0.602299	0.426140	0.518667	0	0
7967	1.466708	8.956895	-1.994197	-0.024522	-0.466378	0.032613	-0.295902	-0.413757	-0.024088	0.433893	0.604790	0.423723	0.516163	0	0
7968	1.576300	9.323050	-1.815456	-0.101065	-0.333392	0.022571	-0.295228	-0.413855	-0.026689	0.435765	0.606160	0.421601	0.514715	0	0
7969	1.780590	9.579266	-1.507799	-0.134870	-0.300494	0.012004	-0.292265	-0.414735	-0.028387	0.437728	0.607205	0.419458	0.513566	0	0
7970	1.797400	9.591712	-1.478489	-0.094674	-0.296110	-0.043544	-0.288764	-0.415622	-0.030365	0.439737	0.608124	0.417921	0.512015	0	0
7971	1.605728	9.454696	-1.642220	-0.060424	-0.314460	-0.081517	-0.287410	-0.418525	-0.028839	0.441789	0.609156	0.416668	0.510038	0	0
7972	1.284898	9.376042	-1.661101	-0.004188	-0.271123	-0.089830	-0.283379	-0.416935	-0.028017	0.443364	0.610136	0.415985	0.508054	0	0
7973	1.132682	9.222760	-1.712762	-0.009781	-0.202324	-0.069917	-0.280821	-0.417233	-0.029965	0.444592	0.610851	0.415424	0.506579	0	0
7974	1.201737	9.163322	-1.710195	-0.049382	-0.068095	-0.046209	-0.277859	-0.417849	-0.030837	0.445380	0.610781	0.415137	0.506207	0	0
7975	1.459160	9.146151	-1.654019	-0.124607	0.041419	-0.041381	-0.278124	-0.419248	-0.031425	0.446166	0.609858	0.414914	0.506810	0	0
7976	1.707929	9.194366	-1.622675	-0.154935	0.087476	-0.043891	-0.277046	-0.419499	-0.033898	0.446934	0.608533	0.414775	0.507838	0	0
7977	1.878543	9.263005	-1.651660	-0.127610	0.109272	-0.052546	-0.277444	-0.421162	-0.035174	0.447517	0.607199	0.414912	0.508808	0	0
7978	1.986108	9.349934	-1.576795	-0.138687	0.133731	-0.038308	-0.276901	-0.422844	-0.036598	0.447966	0.605734	0.415021	0.510069	0	0
7979	2.052546	9.433687	-1.498354	-0.119207	0.127475	0.005897	-0.278918	-0.422920	-0.037394	0.448125	0.604583	0.414929	0.511368	0	0
7980	2.079597	9.431763	-1.386774	-0.103741	0.156100	0.004352	-0.278240	-0.424296	-0.039900	0.448050	0.603334	0.415054	0.512805	0	0
7981	2.144334	9.343113	-1.400969	-0.109157	0.193220	0.011635	-0.279849	-0.425755	-0.042654	0.447845	0.601909	0.415273	0.514479	0	0
7982	2.219434	9.227952	-1.371315	-0.118925	0.242839	0.015446	-0.281462	-0.426427	-0.042657	0.447440	0.600186	0.415637	0.516546	0	0
7983	2.303909	9.117808	-1.411224	-0.121664	0.264023	0.020864	-0.283211	-0.426365	-0.043588	0.446960	0.598372	0.416047	0.518731	0	0
7984	2.446569	9.125246	-1.469492	-0.137114	0.282352	0.029743	-0.285089	-0.427670	-0.046607	0.446420	0.596414	0.416399	0.521164	0	0
7985	2.617732	9.186626	-1.370817	-0.112563	0.320887	0.026488	-0.287241	-0.427897	-0.046862	0.445606	0.594360	0.417066	0.523667	0	0
7986	2.822793	9.350570	-1.401870	-0.099987	0.365260	0.034717	-0.290193	-0.430015	-0.050439	0.444463	0.592142	0.417941	0.526447	0	0
7987	3.181638	9.594997	-1.344556	-0.062542	0.413106	0.055384	-0.293284	-0.431091	-0.049893	0.442790	0.589937	0.419092	0.529408	0	0
7988	3.542650	10.009423	-1.062171	-0.029408	0.449666	0.099823	-0.296109	-0.431454	-0.049735	0.440517	0.587839	0.420313	0.532661	0	0
7989	3.729978	10.197393	-0.417496	0.065093	0.391293	0.120899	-0.301224	-0.430484	-0.049780	0.437805	0.586576	0.421634	0.535239	0	0
7990	3.697170	9.725883	0.027999	0.159504	0.275215	0.137266	-0.303916	-0.430148	-0.049329	0.434940	0.586375	0.422865	0.536820	0	0
7991	3.125379	8.691001	-0.313949	0.175728	0.192896	0.125474	-0.308227	-0.428732	-0.044872	0.432368	0.586671	0.423864	0.537786	0	0
7992	2.627493	7.953629	-0.699205	0.019674	0.209663	0.111095	-0.311993	-0.429244	-0.043481	0.430733	0.586097	0.424204	0.539453	0	0
7993	2.405437	8.027284	-0.711390	-0.236329	0.238982	0.131744	-0.313204	-0.428924	-0.043866	0.430335	0.584387	0.423135	0.542458	0	0
7994	2.414065	9.318966	-0.561988	-0.402400	0.272648	0.152598	-0.317768	-0.431817	-0.049085	0.430672	0.581817	0.421204	0.546441	0	0
7995	2.591206	10.754569	0.135551	-0.298027	0.360432	0.163981	-0.319377	-0.433084	-0.054013	0.429937	0.579286	0.420123	0.550526	0	0
7996	2.457460	10.997402	0.760329	0.022582	0.422655	0.130909	-0.327170	-0.435627	-0.058910	0.427271	0.577598	0.421284	0.553479	0	0
7997	2.055797	9.963197	0.572849	0.203399	0.436277	0.071582	-0.329327	-0.434815	-0.055043	0.423822	0.576376	0.423819	0.555466	0	0
7998	1.802221	9.242393	0.142005	0.036378	0.464271	0.031549	-0.332560	-0.433808	-0.052383	0.421425	0.574073	0.425790	0.558161	0	0
7999	1.918107	9.509110	0.150771	-0.159203	0.570285	-0.007322	-0.336594	-0.434226	-0.054803	0.419924	0.570199	0.427313	0.562086	0	0
8000	2.134614	10.110264	0.367130	-0.139642	0.549944	-0.003932	-0.338749	-0.432968	-0.058007	0.418340	0.566485	0.428846	0.565842	0	0
8001	2.244991	10.296775	0.426886	0.032767	0.502374	0.001575	-0.342775	-0.436270	-0.058340	0.415978	0.563792	0.431102	0.568553	0	0
8002	2.454347	10.135498	0.468230	0.120209	0.461702	0.022767	-0.346543	-0.436092	-0.056110	0.413121	0.561742	0.433573	0.570780	0	0
8003	2.611722	9.774203	0.437268	0.120120	0.412033	0.018010	-0.348298	-0.434396	-0.054126	0.410552	0.559969	0.435844	0.572645	0	0
8004	2.630183	9.422506	0.223830	0.092236	0.371880	-0.022103	-0.351123	-0.434318	-0.054636	0.408479	0.558098	0.438024	0.574288	0	0
8005	2.452137	8.989579	0.202374	0.089268	0.338755	-0.050557	-0.353144	-0.433472	-0.052404	0.406785	0.556301	0.440188	0.575578	0	0
8006	2.273868	8.937793	0.216553	-0.035219	0.302009	-0.045837	-0.353550	-0.432883	-0.052925	0.405854	0.554196	0.441471	0.577281	0	0
8007	2.317427	9.477555	0.536396	-0.096527	0.329787	-0.038818	-0.354619	-0.435101	-0.054075	0.405161	0.551730	0.442458	0.579370	0	0
8008	2.505641	10.015061	0.600707	-0.016840	0.343360	-0.056228	-0.356232	-0.435162	-0.055966	0.403993	0.549397	0.444068	0.581168	0	0
8009	2.575223	9.788112	0.479375	0.158379	0.313523	-0.084163	-0.357711	-0.435729	-0.054468	0.402228	0.547839	0.446710	0.581838	0	0
8010	2.515044	9.235911	0.190410	0.201837	0.304271	-0.127363	-0.357712	-0.435804	-0.051200	0.400426	0.546278	0.449820	0.582153	0	0
8011	2.537011	9.102787	0.165608	0.110858	0.267125	-0.130537	-0.358662	-0.433260	-0.049880	0.399388	0.544578	0.452242	0.582581	0	0
8012	2.561700	9.341157	0.280118	0.068867	0.244120	-0.113152	-0.358928	-0.434400	-0.049368	0.398490	0.542885	0.454252	0.583213	0	0
8013	2.520067	9.500638	0.383559	0.107949	0.207637	-0.134481	-0.357989	-0.433594	-0.048399	0.397755	0.541492	0.456433	0.583306	0	0
8014	2.486457	9.480604	0.358605	0.169041	0.257622	-0.121584	-0.357451	-0.433650	-0.046499	0.396296	0.540073	0.459117	0.583508	0	0
8015	2.672120	9.396570	0.292718	0.171168	0.281018	-0.095825	-0.358531	-0.432825	-0.044279	0.394649	0.538670	0.461739	0.583852	0	0
8016	2.861754	9.370883	0.317989	0.181140	0.291863	-0.063054	-0.358808	-0.430331	-0.041470	0.392606	0.537348	0.464312	0.584408	0	0
8017	2.944492	9.352962	0.311035	0.170703	0.288575	-0.077271	-0.360830	-0.429497	-0.038694	0.390803	0.535974	0.466844	0.584860	0	0
8018	2.901467	9.318191	0.281089	0.181158	0.263548	-0.068546	-0.360960	-0.430936	-0.037648	0.388913	0.534778	0.469326	0.585229	0	0
8019	2.950409	9.289944	0.251509	0.181510	0.287832	-0.043644	-0.362850	-0.429095	-0.035659	0.386841	0.533600	0.471720	0.585751	0	0
8020	3.140455	9.237556	0.238478	0.184281	0.287933	-0.046326	-0.365276	-0.428277	-0.031788	0.384672	0.532357	0.474194	0.586314	0	0
8021	3.219348	9.163725	0.195717	0.183708	0.259068	-0.029728	-0.365273	-0.429455	-0.029918	0.382622	0.531416	0.476395	0.586724	0	0
8022	3.204570	9.161019	0.103806	0.171043	0.227021	-0.032620	-0.366088	-0.426920	-0.028327	0.380734	0.530540	0.478465	0.587060	0	0
8023	3.209381	9.284918	0.107834	0.170671	0.193041	-0.024888	-0.365421	-0.425770	-0.023528	0.379022	0.529958	0.480294	0.587201	0	0
8024	3.214885	9.382130	0.162637	0.211643	0.158477	-0.015262	-0.366636	-0.424495	-0.022246	0.377143	0.529716	0.482241	0.587033	0	0
8025	3.189540	9.405924	-0.038126	0.242259	0.164927	-0.014231	-0.367976	-0.426552	-0.017800	0.375107	0.529618	0.484310	0.586723	0	0
8026	3.234123	9.358180	-0.036398	0.291489	0.190715	-0.033370	-0.368790	-0.424905	-0.014602	0.372749	0.529388	0.486934	0.586261	0	0
8027	3.242877	9.178704	0.066332	0.306046	0.173277	-0.042273	-0.368801	-0.421727	-0.010956	0.370479	0.529337	0.489535	0.585579	0	0
8028	3.312248	9.082844	-0.060811	0.293069	0.117920	-0.037372	-0.370152	-0.419917	-0.008156	0.368486	0.529510	0.491906	0.584693	0	0
8029	3.453230	9.299031	-0.099040	0.322908	0.036045	-0.023696	-0.369083	-0.418212	-0.003207	0.366669	0.530410	0.493978	0.583271	0	0
8030	3.588553	9.495653	-0.517649	0.371006	-0.015375	-0.013293	-0.369089	-0.416622	0.001615	0.364788	0.531768	0.496159	0.581359	0	0
8031	3.447323	9.056123	-0.434411	0.472559	-0.012082	-0.040313	-0.367755	-0.414041	0.011359	0.362484	0.533404	0.498988	0.578876	0	0
8032	3.104920	8.661442	-0.839147	0.336098	-0.062589	-0.059528	-0.366284	-0.411782	0.016457	0.361294	0.534672	0.501017	0.576693	0	0
8033	2.942194	8.784716	-0.936549	0.062144	-0.065246	-0.046226	-0.365076	-0.411190	0.020278	0.361464	0.535093	0.501296	0.575953	0	0
8034	2.939718	9.296922	-0.786421	-0.096516	-0.056159	-0.036081	-0.363731	-0.411220	0.020261	0.362423	0.534879	0.500721	0.576049	0	0
8035	2.893188	9.575264	-0.715323	-0.033594	-0.046827	-0.032291	-0.363455	-0.413500	0.020457	0.362927	0.534920	0.500437	0.575941	0	0
8036	2.762031	9.349543	-0.695979	0.039030	-0.046493	-0.021414	-0.361298	-0.414819	0.020116	0.363030	0.535216	0.500596	0.575462	0	0
8037	2.613462	9.031259	-0.635547	-0.021896	-0.137911	-0.013305	-0.359820	-0.414453	0.021201	0.363816	0.535919	0.499944	0.574877	0	0
8038	2.426925	9.241488	-0.816184	-0.115533	-0.181251	-0.019144	-0.358204	-0.415085	0.022388	0.365409	0.536440	0.498709	0.574454	0	0
8039	2.262100	9.626934	-0.689341	-0.216215	-0.151040	-0.052844	-0.354968	-0.417067	0.019015	0.367530	0.536306	0.497105	0.574616	0	0
8040	2.125168	9.954626	-0.537133	-0.270268	-0.147150	-0.084802	-0.353886	-0.418736	0.016496	0.370153	0.535729	0.495452	0.574899	0	0
8041	2.178146	9.975011	-0.516403	-0.203693	-0.128065	-0.114543	-0.350373	-0.423301	0.014126	0.372452	0.535192	0.494333	0.574877	0	0
8042	2.398946	9.600306	-0.501985	-0.123203	-0.178372	-0.137632	-0.348616	-0.425835	0.011570	0.374738	0.535070	0.493685	0.574061	0	0
8043	2.525480	9.083080	-0.539938	-0.087250	-0.298535	-0.155975	-0.343634	-0.427237	0.012012	0.377487	0.535734	0.492813	0.572388	0	0
8044	2.387467	8.898464	-0.896655	-0.067128	-0.467106	-0.128654	-0.338116	-0.427952	0.012878	0.380845	0.537514	0.491331	0.569764	0	0
8045	1.806823	8.608750	-0.868957	-0.099519	-0.555081	-0.143325	-0.331119	-0.428393	0.012646	0.384836	0.539633	0.489331	0.566791	0	0
8046	0.891126	8.817897	-0.946782	-0.296871	-0.618195	-0.177748	-0.324383	-0.431356	0.011381	0.390431	0.541117	0.486193	0.564245	0	0
8047	0.082330	9.521811	-0.885436	-0.381652	-0.564320	-0.229683	-0.316301	-0.433671	0.005215	0.396476	0.541714	0.483011	0.562187	0	0
8048	-0.422372	10.054029	-0.779760	-0.329151	-0.325619	-0.301283	-0.310235	-0.437585	0.002837	0.401486	0.540778	0.481474	0.560848	0	0
8049	-0.545728	10.144029	-0.899775	-0.150368	-0.103205	-0.317839	-0.306199	-0.437184	-0.000196	0.404575	0.539227	0.481913	0.559744	0	0
8050	-0.698465	10.058740	-0.687161	0.027635	0.117561	-0.339706	-0.299734	-0.439753	0.000190	0.405712	0.537031	0.484365	0.558915	0	0
8051	-0.577279	10.080376	-0.548796	-0.019916	0.235118	-0.291394	-0.297576	-0.441034	-0.001784	0.406351	0.534204	0.486786	0.559057	0	0
8052	-0.201328	10.640679	-0.753329	-0.103544	0.198390	-0.200048	-0.295558	-0.441062	-0.002626	0.407003	0.531683	0.488078	0.559859	0	0
8053	0.296565	10.972606	-0.625003	0.010974	0.186515	-0.110599	-0.294217	-0.439694	-0.001780	0.406730	0.530107	0.489530	0.560283	0	0
8054	0.385709	10.389158	-0.641939	0.276594	0.208317	-0.110505	-0.293685	-0.438100	0.002354	0.404813	0.529509	0.492504	0.559631	0	0
8055	0.537350	9.350450	-0.629449	0.410127	0.169035	-0.094415	-0.294233	-0.435360	0.007083	0.402433	0.529707	0.496040	0.558035	0	0
8056	0.658974	8.752966	-1.194148	0.284007	0.092530	-0.100593	-0.294372	-0.434299	0.010389	0.400985	0.529824	0.498518	0.556756	0	0
8057	0.823348	8.586050	-0.850821	0.118831	0.003921	-0.132658	-0.292903	-0.430963	0.011843	0.401187	0.529565	0.499969	0.555555	0	0
8058	0.831786	8.858077	-1.064457	-0.179558	-0.158459	-0.176193	-0.291421	-0.431573	0.012215	0.403872	0.528841	0.499249	0.554946	0	0
8059	0.557236	9.930935	-1.408371	-0.503091	-0.279272	-0.147897	-0.287645	-0.433795	0.006375	0.408867	0.527551	0.496187	0.555263	0	0
8060	0.586193	10.841949	-0.297365	-0.514982	-0.315630	-0.118179	-0.283602	-0.435079	-0.003526	0.413770	0.526607	0.492627	0.555695	0	0
8061	0.887109	11.078045	-0.217692	-0.230920	-0.139873	-0.008384	-0.281168	-0.438404	-0.009386	0.415864	0.526313	0.490903	0.555937	0	0
8062	1.241500	10.603827	0.027863	0.099812	-0.021727	-0.105672	-0.281438	-0.438095	-0.010191	0.416001	0.526333	0.491902	0.554931	0	0
8063	1.165389	9.978495	-0.395848	0.235075	-0.075473	-0.224005	-0.278754	-0.436094	-0.007432	0.416524	0.526549	0.494168	0.552315	0	0
8064	0.728234	9.579656	-0.899753	0.213251	-0.027444	-0.305861	-0.274992	-0.434820	-0.004982	0.417194	0.526078	0.496816	0.549877	0	0
8065	0.711500	9.846417	-0.675992	-0.004858	0.163349	-0.329207	-0.271768	-0.433187	-0.005239	0.418374	0.523439	0.499306	0.549244	0	0
8066	1.154635	10.553677	-0.167009	-0.101137	0.266316	-0.281249	-0.269890	-0.431196	-0.007377	0.419085	0.520148	0.501311	0.550001	0	0
8067	1.688553	10.811021	0.153162	-0.049379	0.293103	-0.194411	-0.271775	-0.430548	-0.008969	0.419094	0.517271	0.503381	0.550817	0	0
8068	2.371962	10.364621	0.386939	0.105922	0.376485	-0.131642	-0.271774	-0.430637	-0.011289	0.417337	0.514973	0.506202	0.551717	0	0
8069	2.973623	9.358351	0.360034	0.228725	0.363826	-0.080151	-0.272049	-0.428980	-0.009052	0.414883	0.513444	0.509474	0.551981	0	0
8070	3.175595	8.424914	0.091620	0.205722	0.236560	-0.047442	-0.273935	-0.428150	-0.006277	0.412842	0.512743	0.511820	0.551994	0	0
8071	3.138824	8.045509	-0.135341	0.058536	0.042768	-0.027897	-0.277308	-0.425591	-0.003156	0.412567	0.512562	0.512516	0.551721	0	0
8072	2.860175	8.394882	-0.209118	-0.113448	-0.147286	-0.024299	-0.274746	-0.427325	-0.004333	0.413992	0.512772	0.511398	0.551496	0	0
8073	2.394338	8.915663	-0.147901	-0.133130	-0.205775	-0.039685	-0.273402	-0.426742	-0.006374	0.416008	0.513122	0.510047	0.550904	0	0
8074	1.811803	8.953641	-0.182916	-0.054241	-0.239089	-0.033335	-0.272056	-0.426442	-0.008424	0.417644	0.514033	0.508915	0.549863	0	0
8075	1.297452	8.968575	-0.261404	-0.080024	-0.235525	-0.043888	-0.270306	-0.426747	-0.009272	0.419550	0.514744	0.507741	0.548831	0	0
8076	1.159690	9.354527	-0.003739	-0.110057	-0.239592	-0.033391	-0.266400	-0.428033	-0.012767	0.421478	0.515423	0.506287	0.548059	0	0
8077	1.224068	10.028164	0.079817	-0.100927	-0.258816	-0.043254	-0.265861	-0.427869	-0.014267	0.423601	0.516168	0.504888	0.547010	0	0
8078	1.173565	10.121920	0.029414	0.036771	-0.239121	-0.073631	-0.262234	-0.426277	-0.013167	0.424979	0.517252	0.504444	0.545324	0	0
8079	0.979635	9.613433	-0.126769	0.112911	-0.178727	-0.081779	-0.260351	-0.426179	-0.013186	0.425801	0.518264	0.504747	0.543439	0	0
8080	0.706703	9.173911	-0.305155	0.040704	-0.141529	-0.065771	-0.258469	-0.425797	-0.013196	0.426621	0.518868	0.504695	0.542267	0	0
8081	0.650512	9.330698	-0.223806	-0.083569	-0.126699	-0.060758	-0.257124	-0.425538	-0.013476	0.428090	0.518858	0.504045	0.541723	0	0
8082	0.941376	9.955039	-0.106447	-0.098113	-0.064910	-0.046355	-0.256720	-0.425207	-0.015923	0.429137	0.518550	0.503464	0.541730	0	0
8083	1.275712	10.109211	0.061532	0.029401	-0.030403	-0.030789	-0.254975	-0.423947	-0.016993	0.429372	0.518652	0.503681	0.541244	0	0
8084	1.461238	9.544499	-0.015177	0.168261	0.018791	-0.030939	-0.255783	-0.423956	-0.015757	0.428530	0.519108	0.504823	0.540410	0	0
8085	1.530962	8.914541	-0.335678	0.175893	0.029816	-0.043203	-0.255252	-0.421912	-0.012699	0.427759	0.519453	0.506147	0.539451	0	0
8086	1.749257	8.733967	-0.655011	0.053435	0.028706	-0.040090	-0.254182	-0.419843	-0.011281	0.427512	0.519317	0.506755	0.539206	0	0
8087	1.947341	9.155133	-0.502856	-0.096143	-0.011616	-0.041766	-0.253912	-0.420088	-0.013201	0.428341	0.518736	0.506415	0.539427	0	0
8088	1.830378	9.735690	-0.103991	-0.160960	-0.179329	-0.005035	-0.252565	-0.420390	-0.013771	0.430070	0.518980	0.504793	0.539337	0	0
8089	1.430626	10.102301	-0.044398	-0.111552	-0.290497	0.012161	-0.251217	-0.421054	-0.017079	0.432085	0.520109	0.502880	0.538424	0	0
8090	1.242662	10.040621	-0.093032	-0.021022	-0.204280	0.007738	-0.249334	-0.420814	-0.017093	0.433140	0.521151	0.501832	0.537547	0	0
8091	1.227382	9.797553	-0.327584	0.024786	-0.082786	-0.000163	-0.249601	-0.421318	-0.019560	0.433463	0.521686	0.501610	0.536975	0	0
8092	1.482891	9.816721	-0.647281	-0.004754	0.033025	-0.019014	-0.247986	-0.421339	-0.020261	0.433380	0.521382	0.501820	0.537140	0	0
8093	1.869239	10.132044	-0.642618	-0.025177	0.058783	-0.059679	-0.248791	-0.421900	-0.019724	0.433564	0.520646	0.502247	0.537306	0	0
8094	1.973387	10.534520	-0.423393	-0.043041	-0.059816	-0.087061	-0.247583	-0.421040	-0.021346	0.434501	0.520322	0.502214	0.536895	0	0
8095	1.779832	10.700985	-0.033383	-0.007065	-0.153238	-0.036243	-0.245972	-0.419647	-0.021865	0.435518	0.520926	0.501686	0.535977	0	0
8096	1.387027	10.557888	-0.227314	0.020934	-0.164428	-0.006955	-0.244761	-0.419851	-0.020387	0.436209	0.521836	0.501128	0.535051	0	0
8097	1.177556	10.340435	-0.395798	0.069100	-0.061777	0.028391	-0.244360	-0.419180	-0.019143	0.436022	0.522606	0.501066	0.534510	0	0
8098	1.285261	10.157883	-0.444077	0.062370	0.082011	0.036347	-0.244630	-0.418897	-0.018858	0.435014	0.522579	0.501593	0.534863	0	0
8099	1.800667	10.193936	-0.476678	0.037569	0.151267	0.033063	-0.245708	-0.418620	-0.017474	0.433891	0.522098	0.502261	0.535618	0	0
8100	2.273340	10.578816	-0.325452	0.044983	0.082555	0.011305	-0.246788	-0.417493	-0.016062	0.433063	0.521828	0.502866	0.535984	0	0
8101	2.434671	10.775971	-0.179957	0.109519	-0.010944	0.003789	-0.248938	-0.418278	-0.016743	0.432517	0.522389	0.503354	0.535419	0	0
8102	2.147862	10.450315	-0.195931	0.138566	-0.065405	-0.014073	-0.247464	-0.416350	-0.015744	0.431967	0.523080	0.504062	0.534521	0	0
8103	1.994487	9.971694	-0.367946	0.037887	-0.029020	-0.010562	-0.246389	-0.416429	-0.013443	0.431949	0.523363	0.504152	0.534174	0	0
8104	2.018762	9.731800	-0.336504	-0.068559	-0.015107	0.001574	-0.245583	-0.415883	-0.013298	0.432075	0.522903	0.503957	0.534707	0	0
8105	2.000777	9.680507	-0.216303	-0.078067	-0.053717	0.013678	-0.245846	-0.417823	-0.014993	0.432645	0.522947	0.503183	0.534932	0	0
8106	1.897055	9.537823	-0.194337	-0.028067	-0.074927	0.025220	-0.246917	-0.419490	-0.015443	0.432665	0.523037	0.502887	0.535105	0	0
8107	1.741514	9.326229	-0.132516	-0.004162	-0.074279	0.006775	-0.246383	-0.418076	-0.015813	0.432978	0.523482	0.502447	0.534831	0	0
8108	1.525037	9.244617	-0.126507	-0.021889	-0.026395	0.005308	-0.245303	-0.419385	-0.015459	0.432975	0.523378	0.502355	0.535021	0	0
8109	1.424087	8.956320	-0.146689	-0.004469	0.031509	-0.029595	-0.242879	-0.420140	-0.015921	0.432949	0.523075	0.502557	0.535149	0	0
8110	1.321931	8.483499	-0.179959	-0.026765	0.050006	-0.066635	-0.244903	-0.418113	-0.015695	0.433040	0.522243	0.503079	0.535397	0	0
8111	1.173090	8.150624	-0.297566	-0.076038	0.041735	-0.109229	-0.242747	-0.419305	-0.015350	0.433759	0.521175	0.503355	0.535596	0	0
8112	1.114537	8.181129	-0.227374	-0.147407	0.039948	-0.133325	-0.239108	-0.421054	-0.016948	0.434973	0.519618	0.503448	0.536037	0	0
8113	1.124304	8.460513	0.025993	-0.151286	0.000746	-0.130955	-0.239515	-0.419871	-0.018677	0.436404	0.518330	0.503252	0.536305	0	0
8114	1.045706	8.762547	0.069448	-0.078982	-0.067398	-0.155031	-0.234935	-0.421632	-0.020695	0.437929	0.517546	0.503340	0.535736	0	0
8115	0.912877	8.835378	-0.089245	0.034319	-0.112695	-0.226546	-0.232648	-0.421697	-0.020179	0.439480	0.517192	0.504134	0.534059	0	0
8116	0.759427	8.735476	-0.194308	0.051629	-0.131029	-0.270772	-0.227675	-0.419808	-0.020994	0.441276	0.516743	0.505223	0.531979	0	0
8117	0.647503	8.743145	-0.284463	-0.048753	-0.136820	-0.287011	-0.223642	-0.418774	-0.020735	0.443698	0.515834	0.505777	0.530318	0	0
8118	0.530804	9.008072	-0.261156	-0.118146	-0.103012	-0.311753	-0.218262	-0.418132	-0.023230	0.446445	0.514275	0.506283	0.529042	0	0
8119	0.502306	9.235764	-0.172270	-0.110425	-0.061722	-0.324731	-0.212206	-0.418690	-0.023592	0.449003	0.512488	0.507032	0.527893	0	0
8120	0.631773	9.325521	-0.051016	-0.040248	-0.077057	-0.327296	-0.207229	-0.418341	-0.025274	0.451296	0.511055	0.508127	0.526271	0	0
8121	0.688996	9.365396	-0.097707	-0.041266	-0.146170	-0.301232	-0.202251	-0.418288	-0.026421	0.453798	0.510130	0.508731	0.524431	0	0
8122	0.630560	9.354609	-0.251080	-0.043675	-0.190152	-0.285591	-0.196736	-0.417804	-0.028378	0.456456	0.509478	0.509071	0.522424	0	0
8123	0.461591	9.205889	-0.206997	-0.070984	-0.240264	-0.282419	-0.189747	-0.415401	-0.028927	0.459481	0.508992	0.508984	0.520327	0	0
8124	0.161246	9.096064	-0.075761	-0.148162	-0.268955	-0.227964	-0.185170	-0.416164	-0.031185	0.462764	0.508555	0.508108	0.518698	0	0
8125	-0.194109	9.184302	0.004145	-0.232404	-0.308201	-0.180666	-0.179790	-0.415066	-0.035029	0.466423	0.508173	0.506343	0.517520	0	0
8126	-0.420244	9.573469	-0.073135	-0.289692	-0.313605	-0.126032	-0.175749	-0.416025	-0.040558	0.470109	0.507811	0.503990	0.516837	0	0
8127	-0.354428	10.162155	-0.070742	-0.254918	-0.326797	-0.083611	-0.171305	-0.416876	-0.044999	0.473472	0.507882	0.501520	0.516099	0	0
8128	-0.223087	10.431614	0.244205	-0.144764	-0.330792	-0.099252	-0.168212	-0.416318	-0.047743	0.476353	0.508412	0.499681	0.514708	0	0
8129	-0.202467	10.364010	0.206831	-0.136832	-0.379577	-0.101308	-0.163234	-0.415931	-0.051059	0.479469	0.509201	0.497651	0.512999	0	0
8130	-0.382961	10.273321	0.038280	-0.195253	-0.451743	-0.116051	-0.158931	-0.414809	-0.054889	0.483281	0.510009	0.495040	0.511143	0	0
8131	-0.578185	10.216369	0.023089	-0.314616	-0.518805	-0.106200	-0.155023	-0.416155	-0.061929	0.488008	0.510591	0.491439	0.509541	0	0
8132	-0.581590	10.502766	-0.012879	-0.457899	-0.545790	-0.070585	-0.150707	-0.418761	-0.070104	0.493357	0.510789	0.486761	0.508682	0	0
8133	-0.586536	11.124161	0.044871	-0.500463	-0.603842	-0.038405	-0.146397	-0.419386	-0.078079	0.499070	0.511163	0.481411	0.507824	0	0
8134	-0.631933	11.710836	0.120901	-0.458345	-0.646940	-0.006738	-0.141009	-0.420751	-0.085818	0.504532	0.512126	0.475840	0.506705	0	0
8135	-0.625495	12.079931	-0.112788	-0.384712	-0.652563	0.065941	-0.139114	-0.423412	-0.095330	0.509312	0.513752	0.470253	0.505493	0	0
8136	-0.278106	12.362960	-0.369066	-0.249637	-0.563685	0.078344	-0.136956	-0.424403	-0.103701	0.512823	0.515699	0.465678	0.504194	0	0
8137	0.000347	12.537975	-0.113889	-0.095059	-0.554557	0.086770	-0.134799	-0.425511	-0.107033	0.515511	0.518357	0.461912	0.502187	0	0
8138	0.234005	12.347991	-0.232872	0.081849	-0.610864	0.159418	-0.134262	-0.424616	-0.109463	0.517080	0.522582	0.458308	0.499489	0	0
8139	0.511504	11.658704	-0.368409	0.216663	-0.554934	0.245041	-0.135474	-0.424466	-0.108626	0.517318	0.527541	0.455243	0.496826	0	0
8140	0.815519	10.489223	-0.513953	0.268087	-0.470181	0.358892	-0.136548	-0.425175	-0.107546	0.516229	0.532891	0.452215	0.495012	0	0
8141	1.319956	9.709366	-0.733320	0.181129	-0.408547	0.426130	-0.140587	-0.424739	-0.103942	0.515042	0.537729	0.448727	0.494189	0	0
8142	1.704669	9.374046	-0.752686	0.039607	-0.412539	0.468026	-0.145563	-0.425166	-0.104988	0.514314	0.542048	0.444270	0.494256	0	0
8143	2.081501	9.492595	-0.400178	-0.134478	-0.484175	0.502289	-0.150531	-0.428274	-0.106666	0.514724	0.545949	0.438370	0.494804	0	0
8144	2.269903	9.835931	0.031514	-0.246067	-0.608970	0.478089	-0.153617	-0.430345	-0.112148	0.516313	0.549760	0.431390	0.495063	0	0
8145	1.998401	10.090769	0.088664	-0.176841	-0.735105	0.424502	-0.156704	-0.432440	-0.116541	0.518339	0.554294	0.424343	0.493980	0	0
8146	1.420676	9.767116	0.058933	-0.039691	-0.732864	0.379115	-0.159655	-0.434835	-0.120400	0.519755	0.559300	0.418208	0.492076	0	0
8147	0.810506	9.149142	0.174864	0.006424	-0.718192	0.375090	-0.160458	-0.435875	-0.123695	0.520862	0.564416	0.412368	0.489990	0	0
8148	0.447230	8.875497	0.064674	-0.114881	-0.615571	0.353358	-0.162206	-0.436103	-0.124363	0.522317	0.568308	0.406528	0.488822	0	0
8149	0.513582	8.973823	0.207999	-0.255646	-0.405650	0.302077	-0.164890	-0.437641	-0.128742	0.523947	0.570164	0.401415	0.489141	0	0
8150	1.053826	9.187604	0.721278	-0.270536	-0.325718	0.230792	-0.166493	-0.440719	-0.135092	0.525638	0.571259	0.397043	0.489617	0	0
8151	1.453835	9.335689	0.925021	-0.197174	-0.412304	0.163179	-0.169718	-0.441678	-0.139447	0.527612	0.572869	0.392953	0.488912	0	0
8152	1.505546	9.424027	0.974088	-0.110978	-0.482680	0.090488	-0.169582	-0.441779	-0.141360	0.529665	0.574987	0.389326	0.487105	0	0
8153	1.400749	9.342020	1.038895	-0.074390	-0.508393	0.063941	-0.167160	-0.441293	-0.146415	0.531771	0.577295	0.385876	0.484820	0	0
8154	1.452646	9.389071	0.886065	-0.115575	-0.515631	0.054915	-0.165810	-0.442704	-0.148112	0.534165	0.579410	0.382188	0.482580	0	0
8155	1.527734	9.531250	1.002847	-0.125048	-0.468423	0.012726	-0.164055	-0.444064	-0.152401	0.536631	0.581027	0.378982	0.480423	0	0
8156	1.650440	9.577175	1.008674	-0.117063	-0.439287	-0.011846	-0.161902	-0.444214	-0.154203	0.539031	0.582479	0.376072	0.478260	0	0
8157	1.893790	9.639848	0.950672	-0.113702	-0.418213	0.000622	-0.162304	-0.444092	-0.159100	0.541276	0.583847	0.373242	0.476271	0	0
8158	1.958313	9.679857	0.913833	-0.093116	-0.432304	0.002350	-0.160283	-0.444651	-0.161459	0.543413	0.585419	0.370395	0.474124	0	0
8159	1.935800	9.470670	0.905091	-0.070382	-0.392959	0.000918	-0.157456	-0.445264	-0.162329	0.545284	0.586886	0.367887	0.472112	0	0
8160	1.966826	9.257604	0.941353	-0.053030	-0.347490	-0.034098	-0.156781	-0.445758	-0.166169	0.547030	0.588124	0.365890	0.470098	0	0
8161	2.161626	9.110638	1.068805	-0.077952	-0.327062	-0.041158	-0.153419	-0.444922	-0.168907	0.548880	0.589074	0.363938	0.468265	0	0
8162	2.342107	8.851755	1.326657	-0.076371	-0.342277	-0.035981	-0.153558	-0.443153	-0.171710	0.550736	0.590135	0.361867	0.466351	0	0
8163	2.442404	8.683640	1.326189	-0.072990	-0.402651	-0.038140	-0.150458	-0.444418	-0.175331	0.552790	0.591469	0.359485	0.464068	0	0
8164	2.227699	8.524382	1.402650	-0.080376	-0.466647	-0.042057	-0.147764	-0.445125	-0.178111	0.555131	0.593047	0.356727	0.461378	0	0
8165	1.933318	8.691396	1.334581	-0.177110	-0.533452	-0.071019	-0.145351	-0.442145	-0.180632	0.558390	0.594267	0.353311	0.458495	0	0
8166	1.668831	9.101745	1.525582	-0.266858	-0.614518	-0.095653	-0.142918	-0.445171	-0.187163	0.562571	0.595256	0.349170	0.455263	0	0
8167	1.494357	9.363206	1.650657	-0.286516	-0.657920	-0.109229	-0.138072	-0.445440	-0.192680	0.567049	0.596243	0.344753	0.451769	0	0
8168	1.498749	9.419144	1.859805	-0.290393	-0.660947	-0.167618	-0.132822	-0.445523	-0.200512	0.571802	0.597003	0.340631	0.447884	0	0
8169	1.597415	9.464640	1.925080	-0.320495	-0.727120	-0.198219	-0.128115	-0.444022	-0.208832	0.577063	0.597724	0.336160	0.443532	0	0
8170	1.602931	9.552135	1.922182	-0.350682	-0.812859	-0.228926	-0.120982	-0.443720	-0.216810	0.582884	0.598526	0.331216	0.438530	0	0
8171	1.757031	9.584050	1.803897	-0.309183	-0.874383	-0.243367	-0.114923	-0.444193	-0.226981	0.588678	0.599712	0.326155	0.432928	0	0
8172	1.837091	9.670449	1.608303	-0.278935	-0.911640	-0.236455	-0.109677	-0.443004	-0.234636	0.594321	0.601230	0.320932	0.426976	0	0
8173	1.560475	9.667845	1.489098	-0.342422	-0.930368	-0.220796	-0.102546	-0.442456	-0.240970	0.600286	0.602414	0.315199	0.421194	0	0
8174	1.476925	9.729450	1.514957	-0.487547	-0.900766	-0.173307	-0.098101	-0.442984	-0.253305	0.606762	0.602714	0.308714	0.416259	0	0
8175	1.707246	10.054055	1.288474	-0.473742	-0.863998	-0.144796	-0.093659	-0.442255	-0.264781	0.612865	0.602945	0.302303	0.411663	0	0
8176	1.901734	10.210488	0.932167	-0.295877	-0.800842	-0.120889	-0.088549	-0.440452	-0.274322	0.617548	0.604051	0.296843	0.406990	0	0
8177	2.002287	10.005946	0.782728	-0.164231	-0.712656	-0.046543	-0.084240	-0.440756	-0.283922	0.620826	0.605778	0.291987	0.402930	0	0
8178	1.963651	9.750339	0.747361	-0.105051	-0.682176	0.035193	-0.083831	-0.441437	-0.291717	0.623300	0.607973	0.287056	0.399330	0	0
8179	2.250860	9.558905	0.692622	-0.104034	-0.601437	0.078978	-0.082354	-0.440249	-0.295512	0.625314	0.609950	0.282339	0.396522	0	0
8180	2.306988	9.479770	0.314587	-0.112169	-0.648440	0.106943	-0.083697	-0.440537	-0.300139	0.627391	0.612115	0.277132	0.393564	0	0
8181	1.758734	9.263472	0.318652	-0.093875	-0.725874	0.150838	-0.083423	-0.441787	-0.301546	0.629330	0.614808	0.271202	0.390390	0	0
8182	1.527993	9.162175	0.288262	-0.215658	-0.657309	0.140341	-0.084496	-0.442506	-0.306190	0.631876	0.616389	0.265305	0.387828	0	0
8183	1.387154	9.504404	0.830224	-0.351831	-0.781760	0.093150	-0.083010	-0.443173	-0.315632	0.635693	0.617450	0.258340	0.384591	0	0
8184	0.776266	10.010417	0.913581	-0.357082	-0.974674	0.053111	-0.083275	-0.443511	-0.325316	0.640183	0.619041	0.250373	0.379826	0	0
8185	0.170367	10.205740	0.614266	-0.259421	-0.938081	0.043174	-0.081394	-0.441625	-0.335226	0.643915	0.621039	0.243034	0.374992	0	0
8186	0.052142	10.222962	0.124231	-0.103284	-0.638233	-0.020687	-0.080587	-0.440932	-0.341482	0.646181	0.622714	0.238598	0.371145	0	0
