# Supplementary material for: Identification of Haptic Based Guiding Using Hard Reins
Source: PLoS One. 2015 Jul 22;10(7):e0132020. doi: 10.1371/journal.pone.0132020 (PMC4511788; doi:10.1371/journal.pone.0132020)
Supplement: S1 File — (ZIP) [file pone.0132020.s001.zip › MotionData1/Subject1/T2/fc2.txt]

// Start Time: 0
// Sample rate: 50.0Hz
// Scenario: 4.0
// Firmware Version: 2.6.1
Counter	Acc_X	Acc_Y	Acc_Z	Gyr_X	Gyr_Y	Gyr_Z	Mag_X	Mag_Y	Mag_Z	Quat_w	Quat_x	Quat_y	Quat_z	AnalogIn_1	AnalogIn_2
51288	7.588795	3.913676	-4.558895	-0.117943	0.028051	0.078407	-0.502675	-0.542719	0.435964	0.393808	0.790446	-0.323223	0.340053	0	0
51289	7.569932	3.935038	-4.514574	-0.092133	0.039554	0.084863	-0.503245	-0.542663	0.434988	0.394358	0.789661	-0.324080	0.340425	0	0
51290	7.627709	3.912771	-4.512049	-0.057845	0.050735	0.065652	-0.504083	-0.544262	0.432928	0.394767	0.789017	-0.324626	0.340924	0	0
51291	7.724800	3.930362	-4.428613	-0.050924	0.068277	0.049148	-0.505526	-0.541902	0.431823	0.395205	0.788410	-0.324947	0.341514	0	0
51292	7.806520	4.032579	-4.498632	-0.058731	0.080516	0.029877	-0.506237	-0.541444	0.431437	0.395831	0.787783	-0.325077	0.342112	0	0
51293	7.840796	4.119192	-4.465534	-0.071717	0.064259	0.025313	-0.506112	-0.541485	0.429324	0.396502	0.787183	-0.325296	0.342508	0	0
51294	7.864729	4.038821	-4.452461	-0.059651	0.054813	-0.002184	-0.507228	-0.542566	0.428423	0.397167	0.786737	-0.325292	0.342766	0	0
51295	7.791798	3.974610	-4.508121	-0.080903	0.025733	-0.007713	-0.507248	-0.542057	0.426768	0.397898	0.786338	-0.325434	0.342698	0	0
51296	7.729260	3.901690	-4.462781	-0.089622	0.023148	-0.026102	-0.507245	-0.543127	0.425295	0.398776	0.785959	-0.325468	0.342514	0	0
51297	7.744100	3.966770	-4.441174	-0.085578	0.025949	-0.011402	-0.506970	-0.543760	0.423566	0.399557	0.785552	-0.325596	0.342417	0	0
51298	7.714994	3.935601	-4.452365	-0.074471	0.035820	-0.007738	-0.507218	-0.545797	0.424426	0.400291	0.785131	-0.325667	0.342458	0	0
51299	7.782406	4.008391	-4.490642	-0.060089	0.052100	-0.018721	-0.508068	-0.546000	0.423015	0.400981	0.784759	-0.325545	0.342618	0	0
51300	7.831538	4.018600	-4.374061	-0.023245	0.030107	-0.006669	-0.509190	-0.546782	0.421852	0.401295	0.784555	-0.325481	0.342780	0	0
51301	7.888823	4.084995	-4.472384	0.007321	0.019213	-0.025840	-0.508901	-0.547626	0.421516	0.401373	0.784589	-0.325203	0.342874	0	0
51302	7.888735	4.148561	-4.510612	-0.001782	0.011716	-0.023084	-0.508784	-0.546043	0.421191	0.401512	0.784590	-0.325004	0.342899	0	0
51303	7.802526	4.133602	-4.435025	0.018202	-0.032504	-0.023911	-0.508761	-0.547229	0.422102	0.401330	0.784839	-0.324912	0.342629	0	0
51304	7.792418	4.036936	-4.454600	0.036076	-0.033418	-0.040410	-0.506795	-0.546074	0.424123	0.401082	0.785205	-0.324621	0.342357	0	0
51305	7.749059	4.037220	-4.452977	0.046782	-0.006918	-0.053287	-0.506506	-0.546918	0.423787	0.400859	0.785576	-0.324098	0.342262	0	0
51306	7.782348	4.086538	-4.531191	0.079778	0.035458	-0.055113	-0.506492	-0.547529	0.424592	0.400546	0.785923	-0.323278	0.342607	0	0
51307	7.816279	4.137172	-4.527299	0.114947	0.034434	-0.039427	-0.505668	-0.545454	0.425698	0.399873	0.786380	-0.322463	0.343113	0	0
51308	7.835275	4.110699	-4.552336	0.120365	0.032746	-0.042168	-0.504840	-0.543800	0.426636	0.399181	0.786859	-0.321604	0.343624	0	0
51309	7.755673	4.067510	-4.544810	0.100699	0.006040	-0.056869	-0.505102	-0.545091	0.426840	0.398587	0.787411	-0.320814	0.343789	0	0
51310	7.724110	4.060833	-4.572657	0.106850	0.001040	-0.066034	-0.504532	-0.545283	0.427666	0.397987	0.788015	-0.319952	0.343905	0	0
51311	7.697530	4.058712	-4.581338	0.106691	0.014360	-0.073403	-0.502842	-0.544679	0.429375	0.397427	0.788612	-0.318977	0.344088	0	0
51312	7.670685	4.044859	-4.619071	0.121806	0.037324	-0.057821	-0.502979	-0.544697	0.429797	0.396791	0.789126	-0.317975	0.344572	0	0
51313	7.656098	4.015923	-4.623544	0.145737	0.044344	-0.053205	-0.504787	-0.544766	0.431779	0.395946	0.789709	-0.316905	0.345194	0	0
51314	7.684687	3.943120	-4.634749	0.197063	0.075500	-0.053161	-0.504239	-0.543507	0.432133	0.394819	0.790368	-0.315529	0.346234	0	0
51315	7.704349	3.925238	-4.577633	0.224575	0.101195	-0.053145	-0.503865	-0.539414	0.432946	0.393526	0.791059	-0.313961	0.347550	0	0
51316	7.675341	3.996333	-4.619561	0.244888	0.100698	-0.045760	-0.504103	-0.541241	0.435366	0.392069	0.791788	-0.312373	0.348966	0	0
51317	7.668439	3.981179	-4.571095	0.307590	0.112361	-0.028225	-0.504007	-0.536757	0.437050	0.390060	0.792676	-0.310664	0.350722	0	0
51318	7.699730	3.917603	-4.548526	0.339461	0.138767	-0.071334	-0.504000	-0.534950	0.440959	0.388052	0.793706	-0.308381	0.352630	0	0
51319	7.661648	4.021925	-4.531929	0.435734	0.191883	-0.102419	-0.504560	-0.534163	0.442560	0.385520	0.795017	-0.305314	0.355113	0	0
51320	7.691377	4.110538	-4.464834	0.572947	0.228521	-0.105857	-0.506839	-0.529184	0.446547	0.382038	0.796695	-0.301577	0.358295	0	0
51321	7.775609	4.041831	-4.449109	0.701604	0.245828	-0.155174	-0.506694	-0.526045	0.452366	0.377714	0.798930	-0.296909	0.361784	0	0
51322	7.845140	3.988289	-4.471381	0.765408	0.268862	-0.235828	-0.505591	-0.521585	0.457132	0.373243	0.801494	-0.291253	0.365333	0	0
51323	7.883821	4.007304	-4.463042	0.854979	0.298850	-0.310930	-0.505311	-0.518156	0.462827	0.368361	0.804452	-0.284539	0.369059	0	0
51324	7.879089	4.021819	-4.457940	0.978091	0.318107	-0.362103	-0.504629	-0.511713	0.470955	0.362717	0.807839	-0.276850	0.373078	0	0
51325	7.883262	3.952187	-4.511687	1.076555	0.352175	-0.413362	-0.503681	-0.505056	0.477547	0.356494	0.811504	-0.268227	0.377396	0	0
51326	7.893071	3.959137	-4.492686	1.191684	0.374595	-0.455378	-0.503681	-0.500302	0.485435	0.349522	0.815462	-0.258704	0.382006	0	0
51327	7.854496	3.932619	-4.484170	1.311435	0.404304	-0.496495	-0.501019	-0.492914	0.496978	0.341718	0.819686	-0.248235	0.386940	0	0
51328	7.806650	4.032351	-4.481731	1.435918	0.448630	-0.566970	-0.500805	-0.483685	0.503737	0.333217	0.824134	-0.236493	0.392225	0	0
51329	7.869059	4.027449	-4.510665	1.562755	0.469397	-0.581425	-0.500000	-0.473844	0.515309	0.323667	0.828738	-0.224002	0.397814	0	0
51330	7.896761	3.683042	-4.521193	1.668833	0.489897	-0.621675	-0.499785	-0.460789	0.528493	0.313353	0.833420	-0.210606	0.403567	0	0
51331	7.884444	3.402443	-4.747189	1.662693	0.501002	-0.684157	-0.497888	-0.448802	0.539625	0.303246	0.837890	-0.196619	0.409052	0	0
51332	7.883561	3.362527	-4.844030	1.631472	0.551821	-0.763221	-0.498352	-0.440491	0.547880	0.293733	0.841909	-0.181872	0.414527	0	0
51333	7.816217	3.450587	-4.865091	1.694378	0.565058	-0.772295	-0.495887	-0.429075	0.558832	0.283629	0.845776	-0.166685	0.420040	0	0
51334	7.827229	3.242566	-4.910335	1.692491	0.567128	-0.776007	-0.496261	-0.416647	0.567482	0.273465	0.849307	-0.151397	0.425410	0	0
51335	7.896133	2.990129	-4.929049	1.649490	0.554608	-0.810966	-0.494123	-0.402582	0.576914	0.263679	0.852518	-0.135983	0.430344	0	0
51336	7.928987	2.813390	-4.967661	1.556499	0.541469	-0.833172	-0.494033	-0.393847	0.585049	0.254684	0.855260	-0.120755	0.434839	0	0
51337	7.927704	2.715639	-5.091433	1.452292	0.532592	-0.864579	-0.494394	-0.383998	0.591008	0.246602	0.857543	-0.105708	0.438900	0	0
51338	7.898410	2.689678	-5.129152	1.332519	0.525589	-0.896011	-0.492754	-0.376633	0.597497	0.239624	0.859328	-0.090891	0.442576	0	0
51339	7.927918	2.734776	-5.071993	1.281016	0.481878	-0.901532	-0.492248	-0.369454	0.602298	0.232981	0.860962	-0.076349	0.445684	0	0
51340	7.851735	2.870285	-5.010293	1.252461	0.460811	-0.871266	-0.491471	-0.361689	0.606710	0.226399	0.862365	-0.062210	0.448554	0	0
51341	7.876362	2.947230	-4.974482	1.198998	0.390114	-0.809760	-0.489853	-0.354729	0.609799	0.219873	0.863731	-0.049003	0.450804	0	0
51342	7.876583	2.917578	-4.933622	1.163212	0.355057	-0.775827	-0.489079	-0.345365	0.616561	0.213468	0.864961	-0.036297	0.452721	0	0
51343	7.890845	3.017812	-5.001132	1.179113	0.343101	-0.761078	-0.485753	-0.338953	0.621569	0.206777	0.866106	-0.023686	0.454470	0	0
51344	7.866688	3.244908	-5.105023	1.186364	0.352227	-0.728934	-0.487354	-0.331735	0.626251	0.199872	0.867026	-0.011282	0.456279	0	0
51345	7.864639	3.307707	-5.085215	1.189140	0.337094	-0.691274	-0.485897	-0.323329	0.629010	0.192694	0.867851	0.000766	0.457933	0	0
51346	7.818629	3.269407	-5.098236	1.221087	0.349924	-0.660968	-0.485556	-0.313627	0.634812	0.185095	0.868493	0.012738	0.459672	0	0
51347	7.775416	3.347479	-5.110603	1.298750	0.368199	-0.631481	-0.484664	-0.304264	0.638620	0.176610	0.869023	0.024825	0.461510	0	0
51348	7.755063	3.203164	-5.188074	1.296469	0.402201	-0.583856	-0.487156	-0.293320	0.643261	0.167913	0.869203	0.036557	0.463633	0	0
51349	7.764204	2.964952	-5.151323	1.195277	0.403400	-0.537296	-0.489939	-0.282574	0.646206	0.159809	0.869058	0.047395	0.465782	0	0
51350	7.688363	2.977918	-4.993820	1.167677	0.390377	-0.472191	-0.492320	-0.270796	0.648367	0.151653	0.868793	0.057528	0.467858	0	0
51351	7.757668	3.036959	-5.092641	1.114528	0.351433	-0.402474	-0.493688	-0.261196	0.650945	0.143595	0.868538	0.066719	0.469650	0	0
51352	7.891818	3.028304	-4.880332	1.064926	0.338620	-0.339203	-0.497155	-0.252126	0.653370	0.135697	0.868179	0.075114	0.471392	0	0
51353	7.965971	2.891470	-5.202824	1.042583	0.326310	-0.285107	-0.499806	-0.241334	0.655332	0.127691	0.867782	0.082893	0.473052	0	0
51354	8.005762	2.815864	-5.011577	0.969784	0.290440	-0.266838	-0.500487	-0.230856	0.657255	0.120281	0.867366	0.090130	0.474432	0	0
51355	7.904636	2.909125	-5.041002	0.952728	0.293622	-0.288906	-0.505663	-0.221096	0.657771	0.113072	0.866808	0.097454	0.475774	0	0
51356	7.871047	2.972521	-5.048994	0.977616	0.346603	-0.252236	-0.508054	-0.208864	0.659398	0.105442	0.865957	0.104650	0.477544	0	0
51357	7.837002	2.797702	-5.015045	0.962421	0.379006	-0.208309	-0.510426	-0.198990	0.659612	0.097656	0.864892	0.111394	0.479600	0	0
51358	7.775286	2.508331	-5.101473	0.809397	0.396449	-0.184811	-0.515317	-0.189971	0.659965	0.091087	0.863528	0.117223	0.481956	0	0
51359	7.787148	2.425647	-5.090379	0.647708	0.404951	-0.211761	-0.519188	-0.183644	0.660255	0.085991	0.861887	0.122488	0.484513	0	0
51360	7.875591	2.553764	-4.926192	0.536607	0.417947	-0.192684	-0.524789	-0.177025	0.655094	0.081774	0.860055	0.127075	0.487310	0	0
51361	8.016843	2.681859	-4.788134	0.410891	0.407591	-0.135966	-0.531304	-0.173700	0.653394	0.078338	0.858212	0.130527	0.490201	0	0
51362	8.222019	2.694413	-4.747417	0.339856	0.399480	-0.088329	-0.535291	-0.170949	0.650930	0.075321	0.856383	0.133228	0.493139	0	0
51363	8.393356	2.712265	-4.722309	0.249318	0.392076	-0.051749	-0.540716	-0.166121	0.647344	0.072874	0.854554	0.135145	0.496148	0	0
51364	8.456795	2.734829	-4.630335	0.163409	0.318029	-0.040767	-0.543260	-0.165859	0.645697	0.071238	0.853024	0.136502	0.498641	0	0
51365	8.495788	2.802078	-4.602371	0.110036	0.278119	-0.048127	-0.547796	-0.163960	0.643327	0.070117	0.851640	0.137610	0.500856	0	0
51366	8.433391	2.782569	-4.561519	0.058055	0.242902	-0.072963	-0.550072	-0.163098	0.641011	0.069639	0.850350	0.138663	0.502821	0	0
51367	8.313074	2.827037	-4.559145	0.056869	0.232150	-0.047275	-0.552186	-0.163282	0.639613	0.069032	0.849147	0.139465	0.504711	0	0
51368	8.289063	2.783158	-4.529549	0.035651	0.187949	-0.015142	-0.554572	-0.164574	0.637586	0.068534	0.848191	0.139865	0.506274	0	0
51369	8.327037	2.691221	-4.565383	-0.006799	0.131320	0.010550	-0.556286	-0.163327	0.635992	0.068317	0.847528	0.139785	0.507434	0	0
51370	8.288872	2.793248	-4.558460	-0.005243	0.085374	0.039997	-0.558118	-0.164051	0.633855	0.068027	0.847136	0.139445	0.508220	0	0
51371	8.212431	2.958474	-4.542448	0.021328	0.042321	0.081420	-0.559677	-0.162889	0.633942	0.067340	0.847041	0.138848	0.508634	0	0
51372	8.192806	2.959221	-4.587601	0.020781	0.020914	0.131914	-0.560682	-0.161695	0.633182	0.066452	0.847121	0.137817	0.508898	0	0
51373	8.240044	2.902016	-4.686354	0.039204	0.006741	0.137476	-0.561686	-0.159443	0.634176	0.065383	0.847292	0.136815	0.509021	0	0
51374	8.277658	2.820463	-4.772830	0.038481	-0.007313	0.110879	-0.561413	-0.158607	0.634506	0.064492	0.847496	0.136030	0.509006	0	0
51375	8.326365	2.804587	-4.699879	-0.012121	-0.019276	0.066766	-0.562535	-0.158597	0.634658	0.064257	0.847668	0.135351	0.508930	0	0
51376	8.367951	2.910519	-4.664513	-0.035863	-0.032307	0.070439	-0.562003	-0.157513	0.632752	0.064234	0.847893	0.134519	0.508778	0	0
51377	8.249484	2.955950	-4.734663	-0.008260	-0.036469	0.076902	-0.563260	-0.156472	0.635219	0.063943	0.848168	0.133765	0.508557	0	0
51378	8.171936	2.896293	-4.765966	0.019729	-0.033851	0.062243	-0.561594	-0.154803	0.635589	0.063490	0.848424	0.133287	0.508311	0	0
51379	8.274156	2.815753	-4.601240	0.061007	-0.067548	0.069732	-0.561889	-0.153924	0.635224	0.062695	0.848889	0.132929	0.507727	0	0
51380	8.387542	2.775692	-4.567095	0.149626	-0.058029	0.029536	-0.560772	-0.151922	0.637729	0.061344	0.849306	0.133363	0.507081	0	0
51381	8.344896	2.571618	-4.697260	0.183970	-0.010788	0.007459	-0.559975	-0.147841	0.638678	0.059748	0.849471	0.134195	0.506774	0	0
51382	8.184432	2.399645	-4.808317	0.163540	0.047419	-0.011094	-0.559570	-0.147487	0.637149	0.058342	0.849303	0.135109	0.506978	0	0
51383	8.227076	2.342080	-4.877917	0.131617	0.076759	0.023663	-0.560449	-0.144885	0.636757	0.056991	0.849012	0.135589	0.507491	0	0
51384	8.459908	2.283463	-4.969128	0.140065	0.102065	0.063133	-0.560620	-0.142592	0.636620	0.055332	0.848647	0.135787	0.508230	0	0
51385	8.611932	2.108841	-4.867261	0.215586	0.124642	0.113719	-0.563609	-0.139016	0.637433	0.052744	0.848275	0.135955	0.509082	0	0
51386	8.516165	1.959669	-4.724562	0.194932	0.101594	0.130191	-0.566174	-0.136517	0.636769	0.050282	0.848025	0.135854	0.509773	0	0
51387	8.285967	1.922759	-4.564026	0.208659	0.053521	0.100880	-0.566239	-0.132307	0.635344	0.047911	0.847983	0.136056	0.510019	0	0
51388	8.122850	1.893365	-4.456674	0.201374	-0.005857	0.108263	-0.566840	-0.128767	0.636132	0.045648	0.848244	0.136127	0.509773	0	0
51389	8.074085	1.931293	-4.546386	0.135111	0.011890	0.091582	-0.567161	-0.125096	0.637067	0.044003	0.848359	0.136009	0.509757	0	0
51390	8.104968	2.113003	-4.370036	0.137382	0.049898	0.071382	-0.567758	-0.123298	0.635497	0.042394	0.848251	0.136090	0.510052	0	0
51391	8.260181	2.192407	-4.585458	0.118232	0.127667	0.065755	-0.568349	-0.120741	0.635943	0.040867	0.847728	0.136155	0.511027	0	0
51392	8.385075	2.182474	-4.633669	0.082618	0.135287	0.032665	-0.569944	-0.117389	0.635041	0.039799	0.847102	0.136330	0.512101	0	0
51393	8.594925	2.219635	-4.621952	0.047726	0.128512	-0.005877	-0.572212	-0.116967	0.632979	0.039236	0.846445	0.136642	0.513148	0	0
51394	8.709316	2.264937	-4.804670	0.082463	0.111649	0.029113	-0.574456	-0.117482	0.632547	0.038231	0.845935	0.136816	0.514018	0	0
51395	8.642185	2.135562	-4.706389	0.128045	0.082248	0.025545	-0.575051	-0.115426	0.631555	0.036892	0.845585	0.137257	0.514573	0	0
51396	8.516270	1.974120	-4.717225	0.140167	0.064842	0.069585	-0.577636	-0.111626	0.630550	0.035243	0.845385	0.137388	0.514982	0	0
51397	8.433496	1.746925	-4.730103	0.141005	0.022474	0.069598	-0.577106	-0.109072	0.630704	0.033648	0.845404	0.137500	0.515027	0	0
51398	8.353988	1.630405	-4.679583	0.148416	0.000237	0.040250	-0.577824	-0.107116	0.631817	0.032176	0.845498	0.137886	0.514865	0	0
51399	8.366907	1.740984	-4.614130	0.137074	0.017711	0.025542	-0.576015	-0.105727	0.632027	0.030845	0.845476	0.138346	0.514859	0	0
51400	8.420127	1.813412	-4.618063	0.139562	0.025679	0.015464	-0.579170	-0.101342	0.630923	0.029532	0.845395	0.138917	0.514914	0	0
51401	8.472328	1.833964	-4.730988	0.148009	0.030764	0.022825	-0.579607	-0.100054	0.631007	0.028103	0.845302	0.139460	0.515000	0	0
51402	8.549212	1.824053	-4.755666	0.136277	0.047344	-0.007490	-0.578764	-0.099410	0.632164	0.026919	0.845077	0.140191	0.515234	0	0
51403	8.498911	1.814131	-4.712789	0.113945	0.072313	-0.024101	-0.581029	-0.098082	0.631987	0.025961	0.844692	0.140965	0.515703	0	0
51404	8.430114	1.817611	-4.574933	0.117434	0.067079	-0.029602	-0.581910	-0.095994	0.630438	0.025011	0.844323	0.141810	0.516123	0	0
51405	8.477706	1.832953	-4.658735	0.121132	0.061453	-0.027740	-0.580803	-0.094858	0.630216	0.024026	0.843987	0.142648	0.516488	0	0
51406	8.547257	1.774497	-4.676209	0.109991	0.050780	-0.033245	-0.581674	-0.092568	0.630367	0.023183	0.843693	0.143477	0.516778	0	0
51407	8.568266	1.719434	-4.740153	0.098445	0.052131	-0.055298	-0.583238	-0.091379	0.629893	0.022544	0.843358	0.144428	0.517088	0	0
51408	8.549329	1.740926	-4.705490	0.075913	0.020137	-0.073642	-0.583792	-0.091675	0.630302	0.022242	0.843154	0.145413	0.517158	0	0
51409	8.477492	1.813816	-4.678174	0.057176	-0.016115	-0.051602	-0.584078	-0.091644	0.629744	0.022030	0.843166	0.146103	0.516952	0	0
51410	8.443386	1.722027	-4.687159	0.019581	-0.035235	-0.053503	-0.583234	-0.091399	0.630314	0.022179	0.843264	0.146615	0.516641	0	0
51411	8.338308	1.760148	-4.581536	0.051168	-0.068889	-0.031379	-0.582678	-0.090581	0.630922	0.021990	0.843577	0.147091	0.516002	0	0
51412	8.240758	1.865984	-4.466092	0.094237	-0.073175	0.007250	-0.582397	-0.090057	0.631796	0.021252	0.843975	0.147466	0.515274	0	0
51413	8.205126	1.982414	-4.449508	0.150552	-0.088640	0.063369	-0.581303	-0.088054	0.631348	0.019766	0.844548	0.147651	0.514341	0	0
51414	8.235590	2.033154	-4.271581	0.228061	-0.098746	0.090166	-0.580063	-0.084109	0.634957	0.017512	0.845222	0.148004	0.513213	0	0
51415	8.398641	2.121199	-4.412364	0.338979	-0.086345	0.062882	-0.580670	-0.080271	0.635482	0.014437	0.845804	0.149162	0.512013	0	0
51416	8.585220	2.097873	-4.578907	0.411113	-0.050748	0.018955	-0.580173	-0.074356	0.636971	0.010927	0.846135	0.151061	0.510996	0	0
51417	8.826747	2.085419	-4.501067	0.503389	-0.037307	-0.056074	-0.579249	-0.068874	0.638428	0.006999	0.846277	0.154069	0.509931	0	0
51418	9.108146	2.030683	-4.545762	0.605567	-0.010725	-0.104497	-0.577925	-0.062618	0.638523	0.002416	0.846189	0.157996	0.508917	0	0
51419	9.201842	1.786612	-4.478396	0.668680	-0.034664	-0.138304	-0.578849	-0.055529	0.639816	-0.002494	0.846134	0.162532	0.507577	0	0
51420	8.969543	1.519241	-4.490776	0.672551	-0.073584	-0.197055	-0.578927	-0.049266	0.640207	-0.007081	0.846140	0.167581	0.505880	0	0
51421	8.669271	1.202012	-4.546829	0.636366	-0.151716	-0.244836	-0.578441	-0.042497	0.641748	-0.010988	0.846422	0.172842	0.503561	0	0
51422	8.235134	0.891180	-4.467406	0.491807	-0.217540	-0.309389	-0.574972	-0.038212	0.643529	-0.013240	0.846900	0.177942	0.500920	0	0
51423	7.888757	0.953552	-4.415401	0.403976	-0.233630	-0.376582	-0.572455	-0.035148	0.647211	-0.014383	0.847323	0.183142	0.498292	0	0
51424	8.162560	1.001943	-4.550922	0.394998	-0.204697	-0.304093	-0.570469	-0.035165	0.649864	-0.015856	0.847709	0.187683	0.495897	0	0
51425	8.245089	0.860614	-4.724005	0.332261	-0.238833	-0.252787	-0.566551	-0.032101	0.653111	-0.017004	0.848348	0.191464	0.493314	0	0
51426	8.311293	1.136186	-4.693285	0.284579	-0.264458	-0.252778	-0.562899	-0.030314	0.656282	-0.017684	0.849101	0.195030	0.490589	0	0
51427	8.382320	1.411038	-4.971914	0.225202	-0.318411	-0.208711	-0.560084	-0.029605	0.658409	-0.017990	0.850200	0.197912	0.487511	0	0
51428	8.520923	1.397433	-5.114861	0.092029	-0.356813	-0.190535	-0.557290	-0.027580	0.659914	-0.017162	0.851527	0.200030	0.484351	0	0
51429	8.528190	1.401514	-5.421856	-0.036229	-0.356888	-0.198133	-0.551605	-0.030169	0.664341	-0.015223	0.852850	0.201550	0.481449	0	0
51430	8.456739	1.556651	-5.379528	-0.125116	-0.398763	-0.233096	-0.545065	-0.034436	0.667810	-0.012243	0.854303	0.202959	0.478356	0	0
51431	8.330398	1.705699	-5.576721	-0.227095	-0.394032	-0.214960	-0.540792	-0.037755	0.670095	-0.008519	0.855761	0.203703	0.475506	0	0
51432	8.132543	1.727078	-5.619905	-0.270389	-0.360153	-0.194954	-0.537478	-0.041595	0.674607	-0.004567	0.857078	0.204097	0.473012	0	0
51433	7.968595	1.645482	-5.597398	-0.306300	-0.324564	-0.173108	-0.532465	-0.047121	0.678013	-0.000505	0.858258	0.204093	0.470892	0	0
51434	7.752389	1.616599	-5.500133	-0.341791	-0.280713	-0.135677	-0.529579	-0.051842	0.680223	0.003622	0.859287	0.203621	0.469203	0	0
51435	7.631872	1.690686	-5.536204	-0.415406	-0.231846	-0.087282	-0.526249	-0.058548	0.682025	0.008027	0.860166	0.202359	0.468083	0	0
51436	7.520557	1.826439	-5.654339	-0.407309	-0.195196	0.008097	-0.522110	-0.063754	0.682084	0.011873	0.861047	0.200333	0.467251	0	0
51437	7.593882	1.833870	-5.524189	-0.355626	-0.174581	0.092604	-0.521769	-0.067406	0.683682	0.014805	0.861993	0.197799	0.466502	0	0
51438	7.689816	1.797388	-5.566660	-0.412652	-0.170403	0.149389	-0.518078	-0.069543	0.685342	0.017984	0.863004	0.194535	0.465893	0	0
51439	7.765905	1.813259	-5.704661	-0.550208	-0.185886	0.138150	-0.517182	-0.074225	0.684480	0.022400	0.864019	0.190688	0.465410	0	0
51440	7.804196	2.086603	-5.854064	-0.566517	-0.151048	0.141782	-0.516243	-0.081139	0.685447	0.026905	0.864841	0.186764	0.465237	0	0
51441	7.898019	2.321018	-5.662816	-0.587829	-0.202550	0.173086	-0.514757	-0.087580	0.685314	0.031513	0.865925	0.182422	0.464653	0	0
51442	7.951890	2.358162	-5.567974	-0.657351	-0.222760	0.175756	-0.510048	-0.093499	0.685182	0.036778	0.867043	0.177743	0.463995	0	0
51443	7.956917	2.421174	-5.567751	-0.668227	-0.245203	0.182206	-0.506890	-0.098433	0.685830	0.042116	0.868230	0.172917	0.463144	0	0
51444	7.854562	2.365373	-5.692301	-0.765029	-0.239729	0.187477	-0.503971	-0.106779	0.686268	0.048285	0.869303	0.167617	0.462478	0	0
51445	7.728213	2.416876	-5.849069	-0.867960	-0.231901	0.168888	-0.503143	-0.117025	0.685341	0.055391	0.870198	0.161967	0.462012	0	0
51446	7.590047	2.634585	-5.736207	-0.831569	-0.201118	0.159744	-0.500930	-0.124812	0.686243	0.062195	0.870881	0.156597	0.461709	0	0
51447	7.500168	2.637163	-5.520278	-0.780985	-0.189191	0.203854	-0.497744	-0.133080	0.684995	0.068310	0.871553	0.151046	0.461427	0	0
51448	7.539388	2.547922	-5.396728	-0.716463	-0.165455	0.219539	-0.495416	-0.140190	0.683687	0.073775	0.872123	0.145683	0.461233	0	0
51449	7.581525	2.496120	-5.533901	-0.771809	-0.150317	0.200134	-0.494489	-0.147956	0.681648	0.079761	0.872504	0.140216	0.461210	0	0
51450	7.625394	2.704692	-5.558336	-0.759558	-0.160473	0.215817	-0.493989	-0.156474	0.677597	0.085600	0.872901	0.134674	0.461062	0	0
51451	7.644728	2.875180	-5.623162	-0.740701	-0.168095	0.203968	-0.491491	-0.164550	0.678478	0.091313	0.873284	0.129286	0.460784	0	0
51452	7.627275	2.891637	-5.395359	-0.656071	-0.188902	0.224359	-0.489316	-0.170661	0.677233	0.096237	0.873812	0.124103	0.460206	0	0
51453	7.655644	2.848487	-5.447423	-0.661137	-0.176631	0.204140	-0.487559	-0.177180	0.675686	0.101259	0.874213	0.119061	0.459698	0	0
51454	7.718680	2.857122	-5.401417	-0.620508	-0.158864	0.182186	-0.487491	-0.182988	0.674762	0.106016	0.874501	0.114434	0.459254	0	0
51455	7.655138	2.910346	-5.538785	-0.652419	-0.169914	0.152769	-0.483758	-0.189991	0.673728	0.111181	0.874736	0.109877	0.458696	0	0
51456	7.593989	2.983771	-5.376606	-0.614703	-0.172209	0.127158	-0.481442	-0.196632	0.671605	0.116148	0.874953	0.105726	0.458028	0	0
51457	7.546139	3.037170	-5.355145	-0.607051	-0.171164	0.140017	-0.479416	-0.201901	0.670696	0.120969	0.875154	0.101479	0.457356	0	0
51458	7.580358	3.072668	-5.307887	-0.555372	-0.164930	0.156639	-0.478631	-0.209259	0.669105	0.125264	0.875367	0.097345	0.456689	0	0
51459	7.553263	3.129982	-5.407945	-0.514202	-0.157856	0.190659	-0.476324	-0.214132	0.668780	0.129021	0.875608	0.093090	0.456069	0	0
51460	7.604238	3.133847	-5.361518	-0.475496	-0.169721	0.202695	-0.475020	-0.218082	0.667397	0.132402	0.875931	0.088905	0.455313	0	0
51461	7.643332	3.220429	-5.328601	-0.412541	-0.189709	0.164336	-0.473584	-0.221194	0.666346	0.135412	0.876376	0.085298	0.454261	0	0
51462	7.648624	3.351269	-5.323115	-0.368830	-0.204240	0.158962	-0.470844	-0.226406	0.666981	0.138084	0.876919	0.081925	0.453027	0	0
51463	7.584865	3.373166	-5.475171	-0.337626	-0.197128	0.161749	-0.469108	-0.228839	0.669485	0.140455	0.877461	0.078670	0.451825	0	0
51464	7.522525	3.387701	-5.441345	-0.346684	-0.169552	0.162595	-0.467671	-0.232879	0.666970	0.142882	0.877848	0.075415	0.450867	0	0
51465	7.502712	3.354631	-5.496373	-0.309801	-0.136953	0.169944	-0.465102	-0.236197	0.666880	0.144926	0.878134	0.072298	0.450167	0	0
51466	7.467036	3.334557	-5.427540	-0.268275	-0.108053	0.146113	-0.463807	-0.238772	0.666567	0.146693	0.878320	0.069621	0.449653	0	0
51467	7.473060	3.243935	-5.544293	-0.207781	-0.082497	0.147090	-0.463237	-0.239885	0.665789	0.147905	0.878474	0.067243	0.449316	0	0
51468	7.454963	3.281030	-5.408114	-0.212117	-0.066190	0.120452	-0.462639	-0.243011	0.665307	0.149262	0.878524	0.065106	0.449086	0	0
51469	7.482993	3.153111	-5.467965	-0.198200	-0.053430	0.091080	-0.461521	-0.243000	0.664735	0.150622	0.878514	0.063306	0.448909	0	0
51470	7.488302	3.232705	-5.438661	-0.203286	-0.020807	0.069011	-0.462331	-0.245550	0.664584	0.152093	0.878329	0.061745	0.448992	0	0
51471	7.483845	3.329662	-5.433031	-0.137882	0.007588	0.083790	-0.462042	-0.247451	0.662494	0.152919	0.878123	0.060374	0.449300	0	0
51472	7.483737	3.285951	-5.428481	-0.074047	0.031531	0.142594	-0.463002	-0.249158	0.662678	0.152906	0.877941	0.058796	0.449868	0	0
51473	7.516951	3.189065	-5.454508	-0.010356	0.021067	0.129879	-0.462750	-0.248070	0.660774	0.152398	0.877894	0.057615	0.450286	0	0
51474	7.599290	3.151178	-5.385374	-0.014584	0.044600	0.105991	-0.464182	-0.246035	0.660493	0.152008	0.877718	0.056671	0.450881	0	0
51475	7.652965	3.152081	-5.300423	-0.008455	0.015560	0.098723	-0.466987	-0.246149	0.660793	0.151626	0.877678	0.055763	0.451200	0	0
51476	7.667648	3.158901	-5.274358	0.024944	0.029440	0.080420	-0.465019	-0.246714	0.660036	0.151024	0.877615	0.055175	0.451596	0	0
51477	7.604782	3.128018	-5.289116	0.047185	0.052810	0.088665	-0.464906	-0.244181	0.660755	0.150180	0.877483	0.054664	0.452196	0	0
51478	7.624123	3.081430	-5.261159	0.036386	0.045042	0.095994	-0.466595	-0.244399	0.659914	0.149391	0.877373	0.054029	0.452747	0	0
51479	7.679118	3.059831	-5.306833	0.031207	0.059203	0.106062	-0.468017	-0.242691	0.660456	0.148604	0.877195	0.053301	0.453437	0	0
51480	7.690897	3.069973	-5.345853	0.013339	0.039988	0.089544	-0.469184	-0.239779	0.659663	0.148037	0.877066	0.052634	0.453949	0	0
51481	7.715656	3.068640	-5.259835	0.021747	0.006218	0.099716	-0.468890	-0.240780	0.659598	0.147390	0.877109	0.051842	0.454168	0	0
51482	7.661554	2.973368	-5.359878	0.074294	-0.003843	0.080534	-0.470731	-0.239742	0.659399	0.146373	0.877265	0.051424	0.454244	0	0
51483	7.656384	2.895970	-5.372265	0.053401	0.014642	0.049252	-0.469899	-0.239557	0.658278	0.145672	0.877288	0.051229	0.454445	0	0
51484	7.632514	2.944526	-5.363810	0.028997	0.023491	0.025336	-0.470778	-0.236562	0.658613	0.145273	0.877223	0.051161	0.454707	0	0
51485	7.609026	2.933875	-5.280879	0.030388	0.033716	0.007884	-0.470514	-0.236206	0.657085	0.144952	0.877104	0.051252	0.455028	0	0
51486	7.651900	2.900297	-5.331008	0.041336	0.083792	0.001405	-0.472749	-0.236241	0.658511	0.144528	0.876770	0.051525	0.455775	0	0
51487	7.714817	2.923775	-5.306640	0.048587	0.106149	-0.003186	-0.473896	-0.235031	0.657472	0.144060	0.876341	0.051901	0.456705	0	0
51488	7.782754	2.895648	-5.234488	0.034027	0.098615	0.000481	-0.475033	-0.234403	0.656678	0.143692	0.875926	0.052180	0.457585	0	0
51489	7.811252	2.874223	-5.279169	0.037524	0.080474	-0.004070	-0.476447	-0.233271	0.657324	0.143335	0.875596	0.052474	0.458294	0	0
51490	7.826028	2.936977	-5.264821	0.041949	0.064109	-0.007691	-0.477544	-0.235918	0.656326	0.142966	0.875345	0.052788	0.458851	0	0
51491	7.832985	2.934961	-5.298909	0.077511	0.055020	-0.011278	-0.478989	-0.233679	0.654792	0.142305	0.875185	0.053292	0.459305	0	0
51492	7.830317	2.913481	-5.323102	0.066518	0.029167	-0.009428	-0.480675	-0.232326	0.656861	0.141726	0.875125	0.053722	0.459547	0	0
51493	7.787525	2.915211	-5.249031	0.044343	0.003766	-0.014943	-0.477732	-0.232600	0.655691	0.141400	0.875150	0.054033	0.459564	0	0
51494	7.787414	2.932478	-5.270652	0.028247	-0.011840	0.000652	-0.479140	-0.231367	0.657187	0.141143	0.875231	0.054119	0.459479	0	0
51495	7.797100	2.942081	-5.268536	0.026526	0.002733	0.003382	-0.479996	-0.230615	0.656679	0.140889	0.875245	0.054186	0.459522	0	0
51496	7.782334	2.971991	-5.320927	0.000709	-0.018036	-0.002141	-0.479994	-0.230629	0.656960	0.140886	0.875314	0.054168	0.459394	0	0
51497	7.748219	2.933873	-5.353714	0.006175	-0.030024	-0.002126	-0.478862	-0.231093	0.657342	0.140853	0.875446	0.054144	0.459154	0	0
51498	7.700103	2.885302	-5.323247	-0.001840	-0.028433	-0.028772	-0.478025	-0.230543	0.657509	0.141003	0.875545	0.054328	0.458899	0	0
51499	7.666721	2.909314	-5.288028	-0.011561	-0.012322	-0.051758	-0.477727	-0.231307	0.658443	0.141343	0.875544	0.054682	0.458753	0	0
51500	7.652219	2.894860	-5.287580	0.029236	0.027082	-0.035231	-0.479699	-0.230979	0.658201	0.141217	0.875428	0.055150	0.458958	0	0
51501	7.688456	2.801764	-5.236404	0.022067	0.061980	-0.033471	-0.480553	-0.230370	0.657685	0.141137	0.875143	0.055603	0.459470	0	0
51502	7.768541	2.844105	-5.181154	0.038047	0.064874	-0.051769	-0.480256	-0.231527	0.657891	0.140994	0.874856	0.056299	0.459976	0	0
51503	7.869005	2.844682	-5.276691	0.042222	0.073008	-0.033403	-0.481822	-0.230323	0.657137	0.140729	0.874549	0.056858	0.460573	0	0
51504	7.940557	2.902232	-5.085763	0.077454	0.055130	-0.013088	-0.481575	-0.228808	0.655260	0.140060	0.874381	0.057398	0.461027	0	0
51505	7.916795	2.874311	-5.341084	0.055174	0.031703	0.010745	-0.481695	-0.229586	0.656619	0.139500	0.874306	0.057572	0.461317	0	0
51506	7.894203	2.862095	-5.142260	0.056068	-0.009049	0.014481	-0.482693	-0.228033	0.657288	0.138936	0.874421	0.057669	0.461258	0	0
51507	7.897920	2.790821	-5.253970	0.002512	-0.018838	-0.003974	-0.481569	-0.228050	0.657276	0.138931	0.874497	0.057656	0.461117	0	0
51508	7.893122	2.954226	-5.320355	-0.009954	-0.010351	0.008859	-0.482706	-0.227694	0.656184	0.138968	0.874522	0.057501	0.461077	0	0
51509	7.831178	2.980264	-5.240577	0.072747	-0.035532	0.025570	-0.482412	-0.227509	0.658161	0.138224	0.874789	0.057531	0.460791	0	0
51510	7.825472	2.894049	-5.318217	0.056964	-0.040688	0.051221	-0.481299	-0.226672	0.658203	0.137505	0.875072	0.057257	0.460503	0	0
51511	7.757760	2.826663	-5.320955	0.011977	-0.045536	0.010742	-0.480742	-0.226653	0.657636	0.137365	0.875292	0.057123	0.460143	0	0
51512	7.671770	2.894244	-5.252084	-0.010710	-0.058697	-0.014979	-0.480317	-0.226023	0.659218	0.137544	0.875525	0.057110	0.459648	0	0
51513	7.671635	2.904237	-5.273752	-0.037882	-0.037010	-0.006808	-0.480029	-0.227125	0.658303	0.137917	0.875627	0.056912	0.459367	0	0
51514	7.695748	2.855257	-5.250820	-0.011301	-0.011254	-0.007717	-0.478888	-0.228037	0.659080	0.138051	0.875646	0.056880	0.459295	0	0
51515	7.733673	2.748772	-5.286747	-0.009943	-0.015911	0.008799	-0.479172	-0.227619	0.659389	0.138094	0.875698	0.056703	0.459204	0	0
51516	7.747981	2.705031	-5.287568	-0.041534	-0.018408	-0.009614	-0.479728	-0.228038	0.659369	0.138494	0.875705	0.056559	0.459086	0	0
51517	7.777411	2.738070	-5.235315	-0.041991	-0.022949	-0.026111	-0.479031	-0.227493	0.659677	0.138979	0.875726	0.056528	0.458904	0	0
51518	7.777367	2.786925	-5.261564	-0.059961	-0.006975	-0.015153	-0.478734	-0.229435	0.658429	0.139564	0.875653	0.056356	0.458888	0	0
51519	7.792342	2.824941	-5.211154	-0.032550	-0.001654	0.017936	-0.478187	-0.228962	0.657328	0.139750	0.875613	0.056012	0.458948	0	0
51520	7.801446	2.806295	-5.271999	-0.049964	-0.016325	0.017922	-0.479297	-0.229420	0.658294	0.140097	0.875614	0.055590	0.458892	0	0
51521	7.854685	2.839666	-5.256865	-0.064231	-0.020828	0.032601	-0.479724	-0.229779	0.657010	0.140502	0.875627	0.054944	0.458823	0	0
51522	7.845256	2.946680	-5.275138	-0.060633	-0.057772	0.034517	-0.478459	-0.229276	0.658014	0.140888	0.875811	0.054270	0.458432	0	0
51523	7.823036	3.020936	-5.375268	-0.054856	-0.076039	0.047408	-0.479819	-0.231886	0.659271	0.141174	0.876096	0.053460	0.457894	0	0
51524	7.776259	2.876664	-5.442089	-0.089695	-0.076642	0.043634	-0.478426	-0.231053	0.659310	0.141789	0.876330	0.052536	0.457364	0	0
51525	7.738658	2.933805	-5.343696	-0.132027	-0.072306	0.034373	-0.477846	-0.231957	0.660092	0.142808	0.876479	0.051493	0.456880	0	0
51526	7.681221	3.074984	-5.352705	-0.097862	-0.061848	0.011494	-0.478399	-0.233324	0.659027	0.143629	0.876613	0.050840	0.456438	0	0
51527	7.657126	2.977597	-5.311377	-0.073823	-0.053212	0.019765	-0.478526	-0.233269	0.660860	0.144198	0.876748	0.050219	0.456068	0	0
51528	7.643373	2.917931	-5.195315	-0.061495	-0.051253	0.001425	-0.477960	-0.234090	0.659960	0.144737	0.876879	0.049842	0.455686	0	0
51529	7.662796	2.912661	-5.174337	-0.029200	-0.017490	-0.026089	-0.479788	-0.234049	0.659699	0.145106	0.876891	0.049878	0.455541	0	0
51530	7.670039	2.917463	-5.174577	-0.014693	-0.002419	-0.032505	-0.479899	-0.236067	0.660137	0.145371	0.876851	0.050073	0.455513	0	0
51531	7.695861	2.945300	-5.274391	0.013166	-0.003413	-0.016843	-0.481884	-0.234343	0.660544	0.145319	0.876865	0.050242	0.455484	0	0
51532	7.739347	2.971622	-5.271015	0.025265	0.024081	-0.046212	-0.483272	-0.235339	0.660918	0.145272	0.876754	0.050797	0.455651	0	0
51533	7.785294	3.024667	-5.272387	0.102224	0.012489	-0.040519	-0.483001	-0.234760	0.660670	0.144541	0.876812	0.051603	0.455681	0	0
51534	7.840393	3.000448	-5.303589	0.178747	-0.006632	-0.016475	-0.483330	-0.230648	0.661350	0.143029	0.877076	0.052550	0.455542	0	0
51535	7.839141	2.895325	-5.420165	0.151894	-0.008542	-0.029391	-0.484467	-0.229628	0.661284	0.141821	0.877303	0.053454	0.455377	0	0
51536	7.804043	2.857167	-5.269350	0.162457	-0.016930	-0.044048	-0.485884	-0.228211	0.661948	0.140592	0.877573	0.054536	0.455111	0	0
51537	7.758104	2.918739	-5.315537	0.189552	-0.037535	-0.054974	-0.487444	-0.226250	0.663210	0.139185	0.877966	0.055794	0.454633	0	0
51538	7.687943	2.856316	-5.325397	0.168977	-0.044792	-0.071546	-0.487296	-0.225372	0.665654	0.138034	0.878349	0.057114	0.454078	0	0
51539	7.644070	2.877010	-5.398498	0.175698	-0.013828	-0.097283	-0.486293	-0.226425	0.666423	0.136926	0.878585	0.058713	0.453754	0	0
51540	7.636816	2.857594	-5.393522	0.240008	-0.023880	-0.086135	-0.487741	-0.223245	0.666072	0.135213	0.878956	0.060496	0.453315	0	0
51541	7.578168	2.776510	-5.464318	0.265886	-0.022665	-0.076939	-0.487887	-0.221495	0.668292	0.133222	0.879356	0.062312	0.452881	0	0
51542	7.574677	2.769343	-5.290329	0.309145	-0.012307	-0.067692	-0.488864	-0.220458	0.670757	0.130814	0.879766	0.064249	0.452517	0	0
51543	7.598596	2.783437	-5.629281	0.335594	0.000639	-0.038302	-0.489748	-0.216244	0.672434	0.128017	0.880161	0.066070	0.452287	0	0
51544	7.597716	2.819802	-5.447859	0.280452	0.005012	-0.047581	-0.489222	-0.213405	0.672605	0.125747	0.880449	0.067741	0.452115	0	0
51545	7.511381	2.770240	-5.684074	0.317346	0.011903	-0.072329	-0.489535	-0.209118	0.675547	0.123255	0.880730	0.069792	0.451943	0	0
51546	7.532894	2.731367	-5.689962	0.311302	0.066902	-0.099040	-0.489011	-0.205338	0.676902	0.120892	0.880723	0.072149	0.452225	0	0
51547	7.441920	2.833416	-5.656911	0.335031	0.126169	-0.106431	-0.489745	-0.202237	0.677946	0.118315	0.880463	0.074718	0.452993	0	0
51548	7.340970	3.001975	-5.695513	0.424024	0.190810	-0.067818	-0.490329	-0.199065	0.680399	0.114742	0.880029	0.077420	0.454300	0	0
51549	7.364634	2.975732	-5.740046	0.537140	0.241751	-0.016295	-0.493064	-0.192959	0.681930	0.109893	0.879508	0.080249	0.456015	0	0
51550	7.465462	2.736659	-5.687406	0.542859	0.289457	-0.013623	-0.496227	-0.186934	0.682335	0.104944	0.878746	0.083117	0.458130	0	0
51551	7.571398	2.731180	-5.696234	0.575116	0.316850	-0.042026	-0.500939	-0.180601	0.682773	0.099814	0.877833	0.086423	0.460410	0	0
51552	7.660135	2.941706	-5.529106	0.637438	0.309843	-0.035411	-0.502973	-0.174363	0.684306	0.094115	0.876981	0.089918	0.462559	0	0
51553	7.711919	2.960551	-5.695163	0.632777	0.297849	-0.003276	-0.507137	-0.166643	0.685388	0.088318	0.876163	0.093128	0.464613	0	0
51554	7.842512	2.753929	-5.546811	0.828456	0.323495	-0.010276	-0.508659	-0.157349	0.685559	0.080810	0.875340	0.097287	0.466675	0	0
51555	7.884985	2.386918	-5.507316	0.783702	0.354348	-0.047167	-0.514431	-0.146458	0.683619	0.073834	0.874229	0.101619	0.468983	0	0
51556	8.023407	2.427967	-5.386626	0.839293	0.278937	-0.081764	-0.517602	-0.139600	0.684497	0.066598	0.873416	0.106412	0.470517	0	0
51557	8.070053	2.387108	-5.258208	0.795540	0.229615	-0.070752	-0.521533	-0.129090	0.683922	0.059752	0.872748	0.110903	0.471636	0	0
51558	7.981743	2.180714	-5.372188	0.786703	0.223455	-0.059806	-0.523891	-0.119960	0.684794	0.052910	0.872059	0.115230	0.472690	0	0
51559	7.937840	1.928300	-5.333546	0.833108	0.227869	-0.105652	-0.526844	-0.110094	0.682482	0.045895	0.871257	0.120186	0.473667	0	0
51560	8.005155	1.786635	-5.293510	0.828328	0.256393	-0.151594	-0.531479	-0.098903	0.682800	0.039064	0.870194	0.125530	0.474846	0	0
51561	8.044628	1.750608	-5.159962	0.820861	0.247476	-0.156175	-0.533282	-0.090268	0.681948	0.032362	0.869101	0.130857	0.475913	0	0
51562	8.077044	1.538052	-5.239851	0.747853	0.228856	-0.148978	-0.535918	-0.082340	0.681200	0.026272	0.868025	0.135726	0.476887	0	0
51563	8.148724	1.406902	-5.262710	0.717675	0.216017	-0.148105	-0.539975	-0.073495	0.679679	0.020458	0.866948	0.140461	0.477759	0	0
51564	8.196624	1.346097	-5.274559	0.651308	0.189584	-0.164709	-0.541894	-0.067244	0.677976	0.015318	0.865913	0.145007	0.478470	0	0
51565	8.254926	1.391201	-5.232968	0.670580	0.169008	-0.160029	-0.544109	-0.059057	0.677663	0.010027	0.864944	0.149593	0.478949	0	0
51566	8.240688	1.388480	-5.203470	0.643504	0.134905	-0.142596	-0.545029	-0.053309	0.677185	0.004934	0.864123	0.153876	0.479155	0	0
51567	8.225939	1.367143	-5.232041	0.610752	0.119780	-0.134385	-0.546548	-0.045620	0.675146	0.000106	0.863346	0.157933	0.479260	0	0
51568	8.192109	1.391938	-5.254768	0.531704	0.091203	-0.145509	-0.548603	-0.039530	0.673856	-0.003956	0.862654	0.161724	0.479227	0	0
51569	8.191875	1.411859	-5.293275	0.511997	0.075499	-0.128086	-0.550062	-0.035225	0.673857	-0.007894	0.862044	0.165243	0.479074	0	0
51570	8.164093	1.263068	-5.394651	0.450259	0.078387	-0.111729	-0.552364	-0.031964	0.672112	-0.011371	0.861435	0.168302	0.479036	0	0
51571	8.157088	1.228581	-5.351138	0.400109	0.070957	-0.139348	-0.552428	-0.027367	0.671555	-0.014286	0.860799	0.171372	0.479012	0	0
51572	8.174278	1.281554	-5.332112	0.404759	0.041332	-0.167724	-0.554742	-0.023245	0.669724	-0.017060	0.860236	0.174732	0.478719	0	0
51573	8.155108	1.301013	-5.326438	0.340404	0.040156	-0.144909	-0.554491	-0.021229	0.669284	-0.019383	0.859719	0.177562	0.478517	0	0
51574	8.094355	1.304779	-5.394186	0.290273	0.017659	-0.135810	-0.555380	-0.017773	0.668945	-0.021275	0.859324	0.180084	0.478204	0	0
51575	8.152252	1.228645	-5.353372	0.257675	-0.005205	-0.121154	-0.555391	-0.017047	0.668709	-0.022920	0.859066	0.182319	0.477745	0	0
51576	8.180997	1.253127	-5.385686	0.206113	-0.019120	-0.132234	-0.554711	-0.014950	0.669395	-0.024034	0.858860	0.184405	0.477260	0	0
51577	8.137719	1.311802	-5.398178	0.190168	-0.001757	-0.113942	-0.555574	-0.013500	0.669212	-0.025140	0.858604	0.186252	0.476947	0	0
51578	8.099300	1.438664	-5.434560	0.193733	0.005812	-0.117606	-0.555315	-0.011789	0.669176	-0.026271	0.858297	0.188158	0.476690	0	0
51579	8.070221	1.392816	-5.436186	0.150350	0.020496	-0.099377	-0.557288	-0.010926	0.669670	-0.027143	0.857965	0.189684	0.476633	0	0
51580	8.114053	1.325856	-5.348894	0.122684	0.009045	-0.106752	-0.557725	-0.010567	0.668290	-0.027721	0.857676	0.191155	0.476532	0	0
51581	8.122264	1.303895	-5.523250	0.118479	0.017748	-0.128803	-0.555912	-0.009198	0.668921	-0.028174	0.857305	0.192783	0.476518	0	0
51582	8.095025	1.359700	-5.331054	0.095095	0.031652	-0.114180	-0.556913	-0.008024	0.668581	-0.028529	0.856896	0.194187	0.476663	0	0
51583	8.019133	1.372076	-5.489964	0.081479	0.044647	-0.146362	-0.557758	-0.007469	0.669186	-0.028631	0.856368	0.195781	0.476952	0	0
51584	8.021937	1.400635	-5.451237	0.028824	0.064237	-0.132726	-0.556085	-0.007426	0.667767	-0.028392	0.855782	0.197017	0.477509	0	0
51585	8.042388	1.574047	-5.373580	0.067812	0.086858	-0.112464	-0.558033	-0.008420	0.668286	-0.028617	0.855120	0.198244	0.478173	0	0
51586	8.066571	1.534701	-5.345757	0.105778	0.089220	-0.061009	-0.559473	-0.007537	0.665260	-0.029423	0.854534	0.199216	0.478769	0	0
51587	8.134036	1.426917	-5.300675	0.130066	0.052865	-0.038884	-0.558644	-0.006546	0.665173	-0.030462	0.854158	0.200123	0.478995	0	0
51588	8.171840	1.340156	-5.360623	0.078064	0.021468	-0.065553	-0.560338	-0.005938	0.664946	-0.030873	0.853893	0.201019	0.479068	0	0
51589	8.152829	1.339825	-5.326099	0.033028	0.011156	-0.106918	-0.560351	-0.005070	0.664719	-0.030675	0.853608	0.202054	0.479152	0	0
51590	8.162935	1.368207	-5.277986	0.027164	0.037930	-0.123480	-0.560626	-0.005892	0.664108	-0.030417	0.853156	0.203212	0.479483	0	0
51591	8.153646	1.309129	-5.207978	0.025506	0.046805	-0.118002	-0.562286	-0.007860	0.664001	-0.030175	0.852678	0.204293	0.479889	0	0
51592	8.110602	1.421050	-5.212884	0.064824	0.060372	-0.084905	-0.563273	-0.008353	0.662714	-0.030455	0.852189	0.205273	0.480323	0	0
51593	8.134220	1.504640	-5.309837	0.113394	0.071873	-0.048110	-0.564133	-0.007445	0.661935	-0.031348	0.851704	0.206172	0.480739	0	0
51594	8.128672	1.403517	-5.361011	0.098857	0.066177	-0.044478	-0.566378	-0.007425	0.662239	-0.032126	0.851256	0.206969	0.481138	0	0
51595	8.128543	1.381792	-5.368394	0.083948	0.053878	-0.053668	-0.566399	-0.006109	0.661618	-0.032704	0.850854	0.207780	0.481463	0	0
51596	8.142784	1.430845	-5.416914	0.072507	0.045694	-0.070183	-0.566112	-0.007604	0.659975	-0.033089	0.850458	0.208671	0.481749	0	0
51597	8.157961	1.383146	-5.304271	0.028052	0.015550	-0.087657	-0.565279	-0.006370	0.660747	-0.032947	0.850186	0.209513	0.481874	0	0
51598	8.177354	1.436462	-5.311894	0.003287	0.043749	-0.127193	-0.565840	-0.007161	0.659578	-0.032480	0.849695	0.210582	0.482305	0	0
51599	8.154186	1.420375	-5.185534	-0.015500	0.063399	-0.147452	-0.566971	-0.007631	0.657872	-0.031780	0.849078	0.211707	0.482946	0	0
51600	8.197450	1.278801	-5.139769	-0.006324	0.085579	-0.149317	-0.567503	-0.009643	0.658314	-0.031208	0.848340	0.212895	0.483758	0	0
51601	8.192802	1.419991	-5.177320	-0.019682	0.105342	-0.171375	-0.568900	-0.010719	0.657417	-0.030450	0.847465	0.214185	0.484769	0	0
51602	8.236402	1.592452	-5.221303	0.006724	0.099744	-0.140080	-0.569874	-0.012608	0.655480	-0.030062	0.846669	0.215352	0.485667	0	0
51603	8.245761	1.622139	-5.269766	-0.008586	0.097181	-0.096057	-0.569036	-0.011930	0.655936	-0.029745	0.845987	0.216060	0.486559	0	0
51604	8.212831	1.579508	-5.148045	0.005919	0.121492	-0.103418	-0.570130	-0.014069	0.656236	-0.029567	0.845164	0.216890	0.487630	0	0
51605	8.184966	1.621776	-5.030790	0.020277	0.112771	-0.112548	-0.573224	-0.015051	0.653954	-0.029446	0.844358	0.217873	0.488594	0	0
51606	8.176108	1.742425	-4.981365	0.056814	0.117370	-0.114299	-0.573225	-0.015308	0.653375	-0.029643	0.843508	0.219056	0.489520	0	0
51607	8.194834	1.696914	-5.033085	0.053674	0.126425	-0.095973	-0.571840	-0.014556	0.652143	-0.029913	0.842657	0.220058	0.490519	0	0
51608	8.223503	1.631288	-5.037000	0.041398	0.121586	-0.075808	-0.573386	-0.015318	0.650704	-0.030173	0.841874	0.220830	0.491500	0	0
51609	8.198899	1.600642	-5.089417	0.056073	0.132590	-0.075809	-0.575228	-0.014667	0.649637	-0.030576	0.841032	0.221671	0.492537	0	0
51610	8.196537	1.637160	-5.098752	0.072473	0.127127	-0.077598	-0.576348	-0.016120	0.647588	-0.031098	0.840205	0.222605	0.493494	0	0
51611	8.184954	1.646187	-5.042707	0.096587	0.142966	-0.066564	-0.576093	-0.014260	0.647420	-0.031910	0.839315	0.223564	0.494522	0	0
51612	8.223883	1.655014	-4.998214	0.107576	0.139200	-0.065608	-0.576669	-0.013769	0.646331	-0.032813	0.838438	0.224566	0.495495	0	0
51613	8.272457	1.717415	-4.975470	0.116782	0.183481	-0.067474	-0.577257	-0.012818	0.644567	-0.033879	0.837332	0.225618	0.496814	0	0
51614	8.439011	1.740116	-4.947735	0.152024	0.193648	-0.084814	-0.580099	-0.011527	0.642424	-0.035185	0.836117	0.226987	0.498145	0	0
51615	8.470467	1.793321	-4.953396	0.138387	0.229601	-0.084882	-0.580979	-0.011031	0.638384	-0.036448	0.834724	0.228274	0.499799	0	0
51616	8.427078	1.739999	-4.932798	0.133111	0.237684	-0.112451	-0.582691	-0.010055	0.636492	-0.037552	0.833221	0.229751	0.501544	0	0
51617	8.364923	1.646898	-4.829636	0.118254	0.229164	-0.154701	-0.585527	-0.009327	0.634174	-0.038296	0.831664	0.231516	0.503258	0	0
51618	8.448432	1.767936	-4.677387	0.092505	0.225778	-0.158372	-0.589585	-0.011989	0.631515	-0.038805	0.830116	0.233175	0.505006	0	0
51619	8.504924	1.855229	-4.886651	0.165077	0.223792	-0.112328	-0.592168	-0.009780	0.628020	-0.040135	0.828652	0.234824	0.506540	0	0
51620	8.539790	1.826182	-4.728731	0.165411	0.205419	-0.097609	-0.594147	-0.009411	0.626937	-0.041514	0.827304	0.236361	0.507916	0	0
51621	8.478467	1.665097	-4.799948	0.145983	0.220625	-0.073857	-0.598938	-0.009244	0.625024	-0.042874	0.825940	0.237593	0.509445	0	0
51622	8.456708	1.562942	-4.765985	0.137424	0.221404	-0.086742	-0.599097	-0.009132	0.622782	-0.044099	0.824542	0.238863	0.511008	0	0
51623	8.471519	1.574417	-4.725404	0.145706	0.260155	-0.088616	-0.602647	-0.007397	0.620533	-0.045476	0.822929	0.240193	0.512863	0	0
51624	8.489098	1.648658	-4.665193	0.207881	0.248693	-0.053590	-0.606196	-0.006332	0.617398	-0.047528	0.821418	0.241555	0.514456	0	0
51625	8.550227	1.678382	-4.563425	0.242764	0.257352	-0.014976	-0.607647	-0.004452	0.614434	-0.050075	0.819933	0.242773	0.516008	0	0
51626	8.612972	1.616797	-4.525112	0.285184	0.215746	0.001694	-0.611352	-0.002761	0.610215	-0.052948	0.818676	0.244065	0.517106	0	0
51627	8.617477	1.461222	-4.499726	0.272079	0.205388	-0.009350	-0.612794	-0.000143	0.609688	-0.055640	0.817438	0.245406	0.518146	0	0
51628	8.603758	1.484422	-4.414524	0.256364	0.215240	-0.050684	-0.615373	0.001381	0.605588	-0.058005	0.816050	0.246973	0.519328	0	0
51629	8.628685	1.594987	-4.354352	0.248750	0.193658	-0.058896	-0.617521	0.003373	0.603482	-0.060220	0.814746	0.248599	0.520347	0	0
51630	8.715976	1.681221	-4.320824	0.269465	0.163546	-0.033081	-0.619959	0.006081	0.601423	-0.062663	0.813642	0.250131	0.521051	0	0
51631	8.763783	1.603508	-4.337610	0.308214	0.171074	-0.022009	-0.622550	0.009388	0.598841	-0.065498	0.812493	0.251773	0.521704	0	0
51632	8.734932	1.530433	-4.298362	0.353642	0.158695	-0.032929	-0.624547	0.010923	0.597268	-0.068601	0.811345	0.253723	0.522147	0	0
51633	8.696652	1.508275	-4.253599	0.376303	0.174120	-0.076964	-0.626556	0.013841	0.596624	-0.071709	0.809971	0.256156	0.522675	0	0
51634	8.627700	1.406476	-4.401436	0.330513	0.203121	-0.082642	-0.628330	0.018085	0.592123	-0.074491	0.808448	0.258372	0.523553	0	0
51635	8.610540	1.505342	-4.170691	0.351360	0.180466	-0.121083	-0.631463	0.019970	0.589598	-0.077180	0.806917	0.261019	0.524212	0	0
51636	8.731974	1.536965	-4.061504	0.417023	0.178880	-0.128258	-0.634042	0.023472	0.588856	-0.080349	0.805312	0.264052	0.524684	0	0
51637	8.856561	1.469034	-4.124575	0.421920	0.150634	-0.148375	-0.635222	0.025802	0.585355	-0.083383	0.803777	0.267301	0.524920	0	0
51638	8.865089	1.373351	-4.226962	0.382879	0.167016	-0.174187	-0.636245	0.028556	0.584833	-0.085998	0.802107	0.270517	0.525404	0	0
51639	8.773451	1.354618	-4.228488	0.367108	0.151083	-0.215507	-0.638419	0.032283	0.582272	-0.088239	0.800401	0.274004	0.525826	0	0
51640	8.701654	1.383536	-4.177308	0.315664	0.147969	-0.222952	-0.639860	0.033709	0.579843	-0.090032	0.798713	0.277305	0.526358	0	0
51641	8.726929	1.581295	-4.109334	0.322200	0.149639	-0.251346	-0.644656	0.034168	0.577808	-0.091717	0.796926	0.280834	0.526905	0	0
51642	8.716490	1.621786	-4.229447	0.325462	0.148266	-0.197200	-0.646923	0.035511	0.577350	-0.093706	0.795281	0.283949	0.527371	0	0
51643	8.730299	1.495995	-4.259768	0.324377	0.174422	-0.172488	-0.647810	0.037626	0.575240	-0.095890	0.793556	0.286830	0.528018	0	0
51644	8.740300	1.436759	-4.188067	0.303433	0.157809	-0.201871	-0.648543	0.038743	0.573066	-0.097696	0.791845	0.289837	0.528613	0	0
51645	8.750848	1.474121	-4.086773	0.276354	0.129456	-0.219300	-0.651963	0.039874	0.568527	-0.099119	0.790245	0.292870	0.529070	0	0
51646	8.799588	1.541111	-4.044683	0.251993	0.106513	-0.203689	-0.654908	0.039369	0.568102	-0.100378	0.788818	0.295693	0.529392	0	0
51647	8.838068	1.533650	-4.051001	0.248321	0.101008	-0.203681	-0.655237	0.042296	0.566740	-0.101576	0.787423	0.298475	0.529679	0	0
51648	8.842230	1.449404	-4.100013	0.236674	0.092908	-0.159661	-0.655804	0.041275	0.564432	-0.102895	0.786203	0.300862	0.529886	0	0
51649	8.774251	1.392239	-4.141320	0.204378	0.095489	-0.170765	-0.657071	0.041579	0.564463	-0.103906	0.784966	0.303151	0.530219	0	0
51650	8.687959	1.396940	-4.084925	0.170445	0.075367	-0.171734	-0.659488	0.042578	0.562298	-0.104593	0.783855	0.305307	0.530490	0	0
51651	8.673615	1.457817	-4.096068	0.157744	0.091812	-0.169025	-0.659746	0.041132	0.562773	-0.105236	0.782680	0.307333	0.530927	0	0
51652	8.721933	1.527982	-4.109494	0.151146	0.092049	-0.141489	-0.660040	0.040683	0.560357	-0.105951	0.781602	0.309084	0.531356	0	0
51653	8.842247	1.617659	-4.168962	0.155479	0.092382	-0.115750	-0.663444	0.042781	0.559394	-0.106860	0.780584	0.310678	0.531742	0	0
51654	8.861407	1.634799	-4.191305	0.150197	0.078970	-0.106556	-0.663455	0.043107	0.558571	-0.107743	0.779659	0.312207	0.532024	0	0
51655	8.808013	1.650479	-4.247175	0.142942	0.065880	-0.102890	-0.662638	0.043246	0.555477	-0.108536	0.778829	0.313662	0.532223	0	0
51656	8.746484	1.609940	-4.085725	0.133579	0.097835	-0.113986	-0.665716	0.042167	0.555158	-0.109293	0.777802	0.315115	0.532711	0	0
51657	8.707297	1.630831	-4.175907	0.099436	0.115271	-0.126934	-0.667562	0.043503	0.554696	-0.109773	0.776675	0.316470	0.533453	0	0
51658	8.611633	1.591230	-4.066312	0.098127	0.114276	-0.141641	-0.667825	0.041684	0.554023	-0.110154	0.775508	0.317924	0.534207	0	0
51659	8.583295	1.648962	-4.016569	0.087073	0.136666	-0.146281	-0.668984	0.042306	0.550416	-0.110500	0.774213	0.319338	0.535170	0	0
51660	8.552832	1.769622	-3.956674	0.116890	0.194562	-0.130701	-0.674029	0.040472	0.548662	-0.111360	0.772611	0.320745	0.536464	0	0
51661	8.493443	1.817337	-3.867189	0.136014	0.199999	-0.099477	-0.673766	0.040306	0.546118	-0.112533	0.771063	0.321988	0.537700	0	0
51662	8.536450	1.812791	-3.912304	0.115988	0.199853	-0.095839	-0.676891	0.041750	0.543847	-0.113572	0.769545	0.323087	0.538996	0	0
51663	8.570245	1.822203	-3.908675	0.085803	0.187179	-0.128901	-0.677465	0.041299	0.541574	-0.114153	0.768019	0.324299	0.540320	0	0
51664	8.466326	1.982682	-3.705684	0.051817	0.171928	-0.165636	-0.679702	0.039693	0.540089	-0.114214	0.766499	0.325593	0.541686	0	0
51665	8.473612	2.205151	-3.482294	0.025740	0.125688	-0.176578	-0.681401	0.039401	0.537836	-0.113868	0.765211	0.326918	0.542780	0	0
51666	8.691318	2.363111	-3.441098	-0.001067	0.100236	-0.148987	-0.682502	0.037310	0.537154	-0.113482	0.764127	0.328019	0.543724	0	0
51667	9.080007	2.436427	-3.687030	-0.052109	0.070024	-0.070036	-0.683337	0.035426	0.535076	-0.112930	0.763575	0.328172	0.544521	0	0
51668	9.516150	2.449722	-4.002757	-0.065634	0.058467	-0.027747	-0.684869	0.033796	0.533864	-0.112510	0.763224	0.327953	0.545232	0	0
51669	9.822580	2.399815	-4.239169	-0.043078	-0.002073	-0.000027	-0.685986	0.033243	0.533840	-0.112165	0.763283	0.327706	0.545368	0	0
51670	9.811945	2.240659	-4.300193	-0.053028	-0.083940	0.045933	-0.683305	0.033528	0.535942	-0.111751	0.763950	0.327120	0.544871	0	0
51671	9.459096	2.054748	-4.355840	-0.070755	-0.229643	0.080888	-0.682705	0.031051	0.536767	-0.110886	0.765543	0.326361	0.543265	0	0
51672	8.925267	1.929785	-4.160370	-0.129187	-0.340997	0.096418	-0.679041	0.032370	0.540752	-0.109334	0.767841	0.325270	0.540986	0	0
51673	8.396208	1.936577	-4.027020	-0.160434	-0.416678	0.099119	-0.675937	0.034090	0.545471	-0.107263	0.770587	0.324085	0.538201	0	0
51674	8.007339	2.051370	-3.883716	-0.141506	-0.460915	0.128527	-0.670520	0.031688	0.552021	-0.105392	0.773621	0.322792	0.534984	0	0
51675	7.994979	2.142242	-3.962368	-0.138898	-0.429354	0.155101	-0.664572	0.032368	0.559601	-0.103731	0.776559	0.321296	0.531945	0	0
51676	8.234392	2.182265	-4.178780	-0.129258	-0.347977	0.165136	-0.661206	0.034187	0.562214	-0.102512	0.779062	0.319657	0.529503	0	0
51677	8.580409	2.259541	-4.336137	-0.130696	-0.292275	0.174304	-0.658651	0.033991	0.565412	-0.101443	0.781299	0.317908	0.527461	0	0
51678	9.221210	2.332634	-4.697773	-0.092872	-0.202341	0.211080	-0.655259	0.034081	0.568339	-0.101201	0.783128	0.315930	0.525982	0	0
51679	9.680412	2.296352	-5.125793	-0.061882	-0.063465	0.260550	-0.653324	0.037663	0.570372	-0.101838	0.784349	0.313636	0.525412	0	0
51680	9.593817	2.052813	-5.003374	-0.081548	-0.095480	0.210958	-0.652511	0.039671	0.569927	-0.102028	0.785589	0.311617	0.524724	0	0
51681	9.028851	1.769895	-4.406822	-0.069232	-0.257152	0.139516	-0.649685	0.039662	0.572149	-0.101364	0.787445	0.310429	0.522771	0	0
51682	8.235452	1.496835	-4.062521	-0.054945	-0.338074	0.133957	-0.645899	0.041880	0.575205	-0.100603	0.789674	0.309396	0.520162	0	0
51683	7.670523	1.498524	-3.891632	0.002684	-0.299716	0.165087	-0.643370	0.044213	0.579264	-0.100505	0.791741	0.308414	0.517615	0	0
51684	7.477499	1.495460	-3.923079	0.043070	-0.190390	0.228259	-0.640976	0.044928	0.581395	-0.101456	0.793382	0.306981	0.515766	0	0
51685	7.720119	1.538946	-4.038144	0.057679	-0.044908	0.212514	-0.640016	0.048484	0.584280	-0.102821	0.794211	0.305646	0.515013	0	0
51686	8.283202	1.677746	-4.195971	0.080868	0.043543	0.181363	-0.638957	0.051479	0.581080	-0.104547	0.794453	0.304540	0.514946	0	0
51687	9.071783	1.748407	-4.454459	0.105560	0.092079	0.141138	-0.639424	0.055322	0.581464	-0.106342	0.794302	0.303874	0.515205	0	0
51688	9.556897	1.572200	-4.589686	0.080367	0.067746	0.088900	-0.640738	0.058141	0.579683	-0.107664	0.794132	0.303478	0.515426	0	0
51689	9.307753	1.400027	-4.639460	-0.015714	0.007179	0.058444	-0.640455	0.058252	0.580250	-0.107815	0.794294	0.302931	0.515466	0	0
51690	8.815252	1.303404	-4.409122	-0.087430	-0.051214	0.050939	-0.641037	0.058776	0.578460	-0.107250	0.794801	0.302101	0.515291	0	0
51691	8.235358	1.230477	-4.271974	-0.100864	-0.105679	0.067380	-0.639067	0.059255	0.579736	-0.106433	0.795660	0.301162	0.514683	0	0
51692	7.993272	1.032403	-4.022677	-0.067632	-0.107425	0.078380	-0.638758	0.058686	0.582511	-0.105992	0.796517	0.300269	0.513970	0	0
51693	8.054737	0.941353	-4.136675	-0.015823	-0.050252	0.059115	-0.636229	0.058905	0.583063	-0.105982	0.796973	0.299769	0.513557	0	0
51694	8.277840	1.059245	-4.004159	-0.035802	0.043907	0.056246	-0.636246	0.059801	0.582275	-0.106135	0.796950	0.299054	0.513977	0	0
51695	8.508443	1.161298	-4.140131	-0.028711	0.115761	0.040610	-0.638223	0.061212	0.583226	-0.106431	0.796509	0.298455	0.514947	0	0
51696	8.764066	1.227419	-4.142014	-0.008212	0.158422	0.050743	-0.640212	0.060715	0.579416	-0.107119	0.795848	0.297807	0.516201	0	0
51697	8.956719	1.299420	-4.187395	0.034810	0.206429	0.047133	-0.641209	0.061205	0.578472	-0.108230	0.794885	0.297380	0.517696	0	0
51698	9.009772	1.259950	-4.165482	0.096171	0.154264	0.054683	-0.641979	0.065311	0.576484	-0.109754	0.794139	0.297241	0.518599	0	0
51699	9.085588	1.149472	-4.284975	0.092171	0.088451	0.047434	-0.643683	0.065446	0.574258	-0.110978	0.793720	0.297232	0.518985	0	0
51700	9.080107	1.062865	-4.333641	0.091838	0.032040	0.005298	-0.646088	0.066906	0.574372	-0.111850	0.793462	0.297599	0.518982	0	0
51701	9.012980	1.126155	-4.316226	0.036899	-0.015674	-0.025935	-0.645083	0.065311	0.574544	-0.111950	0.793425	0.297997	0.518789	0	0
51702	8.979272	1.187321	-4.338720	0.033999	-0.019254	0.003430	-0.645107	0.067826	0.575686	-0.112198	0.793494	0.298131	0.518553	0	0
51703	8.920652	1.069605	-4.390433	0.023935	-0.049031	0.040127	-0.644168	0.070713	0.574731	-0.112442	0.793840	0.297972	0.518061	0	0
51704	8.848243	0.948384	-4.354701	0.023011	-0.076775	0.041969	-0.643989	0.068899	0.576726	-0.112633	0.794332	0.297810	0.517358	0	0
51705	8.785631	0.965833	-4.357077	0.021706	-0.075911	0.027273	-0.642872	0.069973	0.577767	-0.112719	0.794781	0.297768	0.516674	0	0
51706	8.761378	1.051641	-4.413579	0.022030	-0.078515	0.040131	-0.643143	0.069394	0.578015	-0.112887	0.795276	0.297617	0.515961	0	0
51707	8.777039	1.132357	-4.292871	0.016806	-0.090263	0.052089	-0.641758	0.071996	0.579851	-0.113022	0.795876	0.297366	0.515151	0	0
51708	8.737127	1.003304	-4.412987	-0.005385	-0.087754	0.041914	-0.639813	0.073674	0.579937	-0.112969	0.796446	0.297093	0.514439	0	0
51709	8.665349	0.868784	-4.290412	-0.042814	-0.141329	0.015282	-0.636958	0.071245	0.582009	-0.112293	0.797264	0.296881	0.513441	0	0
51710	8.583014	0.840812	-4.330992	-0.091013	-0.187928	-0.004031	-0.636091	0.069768	0.582753	-0.111000	0.798318	0.296610	0.512240	0	0
51711	8.543036	0.860648	-4.522595	-0.109552	-0.191001	-0.013249	-0.632824	0.068714	0.585750	-0.109503	0.799375	0.296333	0.511073	0	0
51712	8.648717	0.958053	-4.608035	-0.115407	-0.092407	0.032498	-0.630869	0.069674	0.585932	-0.108506	0.800056	0.295574	0.510659	0	0
51713	8.662848	1.041445	-4.685311	-0.071612	-0.001944	0.088425	-0.632244	0.068332	0.587549	-0.108394	0.800403	0.294469	0.510778	0	0
51714	8.706071	0.943843	-4.663410	-0.067065	0.044233	0.116799	-0.632103	0.067930	0.586961	-0.108584	0.800599	0.293081	0.511228	0	0
51715	8.782945	0.880294	-4.666699	-0.083214	0.069529	0.125909	-0.631995	0.069305	0.585076	-0.108784	0.800700	0.291535	0.511911	0	0
51716	8.788468	0.957072	-4.608437	-0.040688	0.042651	0.111370	-0.631160	0.069605	0.584524	-0.109171	0.800846	0.290354	0.512272	0	0
51717	8.792936	0.930825	-4.642590	0.014836	0.024623	0.102327	-0.631302	0.069749	0.584534	-0.109908	0.800998	0.289545	0.512335	0	0
51718	8.782619	0.822328	-4.683972	0.039621	0.015356	0.071171	-0.630200	0.071569	0.584918	-0.110644	0.801082	0.289113	0.512288	0	0
51719	8.849909	0.768509	-4.684424	0.089950	0.019132	0.036401	-0.630925	0.072245	0.582998	-0.111633	0.800987	0.289220	0.512162	0	0
51720	8.946498	0.821124	-4.680447	0.133292	0.016593	0.015416	-0.630832	0.075423	0.582210	-0.112851	0.800790	0.289734	0.511913	0	0
51721	8.946613	0.850188	-4.677846	0.116101	-0.007663	-0.009349	-0.630271	0.075949	0.582941	-0.113740	0.800668	0.290368	0.511547	0	0
51722	8.879606	0.825469	-4.607872	0.120237	-0.078731	-0.053287	-0.630849	0.076975	0.582588	-0.114220	0.800775	0.291464	0.510649	0	0
51723	8.740191	0.713672	-4.516435	0.106849	-0.118147	-0.071649	-0.629035	0.078336	0.583359	-0.114400	0.801044	0.292671	0.509495	0	0
51724	8.573548	0.608203	-4.520552	0.070006	-0.087848	-0.084670	-0.628745	0.078277	0.584478	-0.114293	0.801157	0.293776	0.508705	0	0
51725	8.356773	0.543732	-4.481466	0.081778	-0.080238	-0.090222	-0.628731	0.077667	0.585284	-0.114295	0.801203	0.294956	0.507948	0	0
51726	8.253318	0.480780	-4.434531	0.091672	-0.072491	-0.097587	-0.627447	0.076739	0.586339	-0.114335	0.801176	0.296247	0.507230	0	0
51727	8.378505	0.497160	-4.456013	0.123265	-0.034763	-0.082875	-0.626490	0.078460	0.585874	-0.114848	0.800962	0.297521	0.506706	0	0
51728	8.676627	0.569380	-4.572967	0.162331	-0.010109	-0.095610	-0.627329	0.078188	0.585865	-0.115652	0.800537	0.299086	0.506273	0	0
51729	9.033692	0.727043	-4.582876	0.175886	0.006931	-0.102846	-0.628316	0.078487	0.585893	-0.116616	0.799986	0.300732	0.505948	0	0
51730	9.239513	0.947536	-4.857240	0.218052	-0.032228	-0.095287	-0.628485	0.079981	0.584581	-0.117799	0.799602	0.302600	0.505166	0	0
51731	9.264820	1.008659	-4.727359	0.213186	-0.124922	-0.130914	-0.628064	0.080503	0.585454	-0.118523	0.799579	0.304809	0.503703	0	0
51732	9.057368	1.176370	-4.827199	0.073072	-0.206981	-0.231094	-0.625225	0.079754	0.588193	-0.117331	0.799823	0.307235	0.502118	0	0
51733	8.663209	1.534154	-4.537191	0.035128	-0.284670	-0.271435	-0.624336	0.077625	0.590584	-0.115429	0.800368	0.309855	0.500076	0	0
51734	8.219049	1.666186	-4.384460	0.078070	-0.314696	-0.234672	-0.621460	0.074016	0.593426	-0.113924	0.801115	0.312452	0.497604	0	0
51735	7.886069	1.625438	-4.425412	0.145011	-0.259946	-0.199842	-0.617488	0.074252	0.599029	-0.113326	0.801611	0.315016	0.495320	0	0
51736	7.870271	1.593740	-4.584441	0.156467	-0.138770	-0.194522	-0.616902	0.072122	0.598609	-0.113196	0.801504	0.317468	0.493956	0	0
51737	8.014473	1.583616	-4.628545	0.168323	-0.040302	-0.240506	-0.617304	0.071755	0.600419	-0.113269	0.800745	0.320222	0.493392	0	0
51738	8.293814	1.628278	-4.670100	0.173159	0.063083	-0.275462	-0.618433	0.071806	0.599730	-0.113518	0.799347	0.323177	0.493674	0	0
51739	8.546708	1.643755	-4.691533	0.161478	0.072169	-0.302969	-0.619566	0.071877	0.598620	-0.113581	0.797823	0.326266	0.494093	0	0
51740	8.602177	1.662790	-4.693483	0.178559	0.050579	-0.312061	-0.619267	0.069651	0.597353	-0.113649	0.796343	0.329547	0.494287	0	0
51741	8.409523	1.590789	-4.648103	0.190693	-0.026893	-0.295451	-0.620942	0.068036	0.595862	-0.113651	0.795281	0.332826	0.493800	0	0
51742	8.075818	1.361073	-4.702335	0.178154	-0.104312	-0.278949	-0.620086	0.068605	0.598562	-0.113368	0.794653	0.336017	0.492713	0	0
51743	7.919391	1.095318	-4.874539	0.155184	-0.126366	-0.247845	-0.620904	0.067153	0.599323	-0.112989	0.794264	0.338849	0.491488	0	0
51744	8.187696	1.108348	-5.082546	0.163595	-0.049105	-0.214864	-0.619495	0.067369	0.600308	-0.113088	0.793585	0.341384	0.490806	0	0
51745	8.537978	1.301187	-5.360077	0.129394	0.051252	-0.134244	-0.620314	0.065924	0.600929	-0.113664	0.792729	0.342982	0.490943	0	0
51746	8.885801	1.548467	-5.356980	0.080745	0.132612	-0.043511	-0.620325	0.064665	0.597475	-0.114559	0.791838	0.343528	0.491790	0	0
51747	9.016881	1.770924	-5.017452	0.022367	0.080406	-0.029701	-0.622306	0.065048	0.596111	-0.114898	0.791316	0.343738	0.492404	0	0
51748	8.759644	1.928487	-4.697640	-0.085057	-0.007291	-0.068329	-0.622581	0.064889	0.596526	-0.113888	0.791209	0.343841	0.492738	0	0
51749	8.239114	2.050021	-4.445508	-0.164237	-0.033931	-0.083209	-0.622823	0.062554	0.597649	-0.112090	0.791277	0.343687	0.493149	0	0
51750	7.704487	2.028888	-4.396668	-0.163569	-0.029586	-0.127379	-0.623340	0.059525	0.598450	-0.110089	0.791163	0.343892	0.493640	0	0
51751	7.547259	1.992033	-4.458659	-0.121469	0.066556	-0.136669	-0.623306	0.056556	0.597843	-0.108703	0.790498	0.344264	0.494751	0	0
51752	7.809101	1.986701	-4.560269	0.003615	0.166646	-0.121849	-0.625823	0.055076	0.596790	-0.108720	0.789248	0.345026	0.496211	0	0
51753	8.342479	1.970995	-4.754223	0.150480	0.222707	-0.109615	-0.625823	0.053363	0.593871	-0.110147	0.787600	0.346362	0.497582	0	0
51754	8.871135	1.950276	-4.933541	0.254873	0.223277	-0.106551	-0.630100	0.056837	0.591315	-0.112412	0.785835	0.348181	0.498595	0	0
51755	9.101469	1.865002	-5.024832	0.284624	0.173141	-0.084357	-0.632663	0.058138	0.588889	-0.114845	0.784356	0.350034	0.499072	0	0
51756	8.920565	1.749537	-4.999497	0.218835	0.087944	-0.073397	-0.634683	0.061652	0.587720	-0.116527	0.783401	0.351574	0.499100	0	0
51757	8.605349	1.731490	-4.934690	0.160930	0.021749	-0.042278	-0.634696	0.061856	0.586467	-0.117666	0.782958	0.352651	0.498768	0	0
51758	8.273603	1.661753	-4.804386	0.110192	-0.029310	-0.018519	-0.633890	0.064305	0.585768	-0.118357	0.782904	0.353351	0.498192	0	0
51759	8.048093	1.642111	-4.668067	0.063937	-0.016984	-0.038864	-0.634152	0.063271	0.586550	-0.118614	0.782779	0.353965	0.497892	0	0
51760	8.068466	1.747369	-4.571528	0.054688	0.009143	-0.044405	-0.635271	0.062732	0.586246	-0.118871	0.782512	0.354535	0.497846	0	0
51761	8.242308	1.833327	-4.562977	0.060484	0.075119	-0.038940	-0.636127	0.063620	0.585887	-0.119424	0.781931	0.355024	0.498277	0	0
51762	8.468892	1.865723	-4.566408	0.060801	0.104079	-0.029755	-0.635430	0.063637	0.585319	-0.120135	0.781236	0.355392	0.498933	0	0
51763	8.613136	1.918936	-4.631839	0.092045	0.138897	-0.027875	-0.638693	0.065462	0.584057	-0.121215	0.780336	0.355875	0.499736	0	0
51764	8.704702	1.898774	-4.623318	0.114194	0.108789	-0.017674	-0.638866	0.066184	0.581009	-0.122431	0.779584	0.356427	0.500220	0	0
51765	8.665704	1.807147	-4.641780	0.104957	0.059961	-0.016720	-0.641672	0.065813	0.580732	-0.123384	0.779099	0.356983	0.500345	0	0
51766	8.623152	1.757240	-4.514916	0.085839	0.025726	-0.044244	-0.640854	0.066608	0.578804	-0.123945	0.778703	0.357694	0.500314	0	0
51767	8.516282	1.764351	-4.626810	0.080092	0.017992	-0.053445	-0.640157	0.067153	0.579113	-0.124370	0.778325	0.358463	0.500246	0	0
51768	8.479251	1.688793	-4.398874	0.029809	-0.007193	-0.014978	-0.640452	0.068296	0.579187	-0.124524	0.778267	0.358707	0.500123	0	0
51769	8.453607	1.706306	-4.605522	0.028470	-0.006194	-0.031508	-0.640454	0.068310	0.578906	-0.124571	0.778153	0.359077	0.500024	0	0
51770	8.489860	1.708298	-4.592372	0.025908	0.008223	-0.026022	-0.640738	0.067800	0.577752	-0.124696	0.777982	0.359371	0.500048	0	0
51771	8.549984	1.734902	-4.618601	0.026785	0.047000	0.003297	-0.641440	0.068738	0.579224	-0.125094	0.777728	0.359395	0.500325	0	0
51772	8.530579	1.705996	-4.622894	0.034881	0.045229	0.032669	-0.640888	0.068784	0.578096	-0.125706	0.777579	0.359216	0.500533	0	0
51773	8.554051	1.633748	-4.672550	0.028238	0.038208	0.058351	-0.643292	0.070237	0.578350	-0.126358	0.777564	0.358830	0.500668	0	0
51774	8.525168	1.550974	-4.633364	0.004007	0.013363	0.043643	-0.642181	0.070952	0.577962	-0.126679	0.777646	0.358464	0.500723	0	0
51775	8.487466	1.622925	-4.554193	-0.002505	0.015427	0.039963	-0.642154	0.068289	0.576952	-0.126918	0.777718	0.358096	0.500813	0	0
51776	8.492689	1.688036	-4.529811	0.001790	0.021362	0.063832	-0.642452	0.069845	0.577333	-0.127341	0.777841	0.357536	0.500915	0	0
51777	8.540564	1.641910	-4.551225	0.024845	0.032026	0.069368	-0.643469	0.071644	0.575907	-0.128000	0.777900	0.357055	0.500999	0	0
51778	8.564604	1.627204	-4.552220	0.028280	0.038089	0.060192	-0.642780	0.072501	0.575673	-0.128681	0.777884	0.356650	0.501138	0	0
51779	8.574131	1.600501	-4.555165	0.024330	0.036915	0.049172	-0.643475	0.072599	0.576811	-0.129251	0.777846	0.356317	0.501287	0	0
51780	8.583761	1.593131	-4.553158	0.024210	0.037190	0.044585	-0.643665	0.075930	0.575894	-0.129819	0.777783	0.356014	0.501453	0	0
51781	8.587147	1.615796	-4.437200	0.022249	0.018936	0.041866	-0.643682	0.076026	0.573932	-0.130274	0.777811	0.355750	0.501479	0	0
51782	8.583959	1.607418	-4.533750	0.019908	0.003241	0.058397	-0.644673	0.077281	0.574863	-0.130756	0.777972	0.355363	0.501378	0	0
51783	8.598008	1.559252	-4.565989	0.011510	-0.007450	0.052887	-0.643846	0.077750	0.573759	-0.131088	0.778185	0.354993	0.501222	0	0
51784	8.622194	1.588192	-4.566704	0.016778	-0.006970	0.044648	-0.642855	0.078351	0.575756	-0.131431	0.778360	0.354694	0.501073	0	0
51785	8.583636	1.600666	-4.572427	0.034733	-0.000918	0.065771	-0.645822	0.079162	0.574710	-0.132030	0.778554	0.354333	0.500869	0	0
51786	8.588011	1.501415	-4.587730	0.037446	-0.000815	0.063925	-0.643876	0.081098	0.575374	-0.132664	0.778730	0.353997	0.500665	0	0
51787	8.583001	1.438370	-4.585538	0.005422	-0.020857	0.030850	-0.643197	0.082145	0.574167	-0.132790	0.778940	0.353786	0.500455	0	0
51788	8.616305	1.475467	-4.656587	-0.002477	-0.019512	0.008822	-0.644867	0.081689	0.575280	-0.132771	0.779066	0.353706	0.500320	0	0
51789	8.587007	1.459270	-4.699073	-0.010440	-0.029351	0.019823	-0.643732	0.080675	0.575206	-0.132688	0.779300	0.353513	0.500114	0	0
51790	8.577599	1.415035	-4.650703	0.005531	-0.019229	0.034511	-0.642899	0.081381	0.575101	-0.132853	0.779511	0.353259	0.499921	0	0
51791	8.514949	1.342311	-4.619850	0.020655	-0.022220	0.052872	-0.644333	0.084086	0.575705	-0.133202	0.779784	0.352954	0.499617	0	0
51792	8.500913	1.366066	-4.575694	0.009344	-0.016827	0.039997	-0.643502	0.085327	0.576337	-0.133445	0.779989	0.352691	0.499418	0	0
51793	8.517781	1.390334	-4.585828	0.011603	-0.000209	0.054664	-0.642643	0.083634	0.575661	-0.133811	0.780171	0.352297	0.499315	0	0
51794	8.525120	1.390091	-4.571612	0.023256	0.001222	0.045511	-0.642917	0.084125	0.577381	-0.134231	0.780301	0.352002	0.499206	0	0
51795	8.544278	1.390160	-4.586820	0.024223	0.002036	0.047350	-0.642688	0.087328	0.576031	-0.134667	0.780428	0.351725	0.499086	0	0
51796	8.553658	1.380790	-4.616216	0.035232	0.012135	0.047355	-0.642967	0.086797	0.575298	-0.135249	0.780479	0.351493	0.499012	0	0
51797	8.539058	1.376263	-4.632607	0.046093	0.004034	0.043714	-0.642288	0.088502	0.575257	-0.135844	0.780553	0.351350	0.498834	0	0
51798	8.515100	1.337168	-4.598151	0.031227	0.008297	0.034492	-0.643117	0.087647	0.575493	-0.136305	0.780592	0.351185	0.498765	0	0
51799	8.539079	1.298181	-4.596887	0.029644	0.007761	0.043664	-0.643557	0.088819	0.575007	-0.136785	0.780669	0.350955	0.498674	0	0
51800	8.553427	1.322661	-4.621417	0.031241	0.011989	0.034492	-0.643294	0.090238	0.575093	-0.137267	0.780684	0.350796	0.498631	0	0
51801	8.536169	1.294196	-4.659603	0.016778	0.020911	0.039945	-0.644720	0.090911	0.573461	-0.137674	0.780700	0.350513	0.498693	0	0
51802	8.543296	1.269934	-4.662443	0.028263	0.027154	0.058306	-0.643894	0.092843	0.574557	-0.138304	0.780726	0.350132	0.498746	0	0
51803	8.531296	1.255301	-4.650013	0.032044	0.036128	0.061965	-0.642786	0.093708	0.574038	-0.138993	0.780721	0.349732	0.498841	0	0
51804	8.523355	1.232210	-4.731988	-0.012561	0.028585	0.036189	-0.643488	0.093718	0.574045	-0.139192	0.780724	0.349306	0.499080	0	0
51805	8.529717	1.234352	-4.534153	0.000677	0.040491	0.051803	-0.645033	0.093613	0.573772	-0.139601	0.780705	0.348822	0.499333	0	0
51806	8.567026	1.241135	-4.697333	-0.030283	0.045857	0.056326	-0.645042	0.094460	0.573966	-0.139824	0.780715	0.348130	0.499740	0	0
51807	8.524840	1.205222	-4.529330	-0.034229	0.022397	0.048088	-0.645622	0.094971	0.572456	-0.139879	0.780821	0.347526	0.499978	0	0
51808	8.567583	1.245039	-4.627283	-0.030443	0.042495	0.050829	-0.645346	0.094994	0.571892	-0.140065	0.780824	0.346887	0.500365	0	0
51809	8.577522	1.307856	-4.615169	-0.020105	0.077014	0.058147	-0.646224	0.096798	0.570325	-0.140470	0.780672	0.346198	0.500965	0	0
51810	8.539083	1.254275	-4.577850	0.016304	0.093783	0.083868	-0.646222	0.096784	0.570605	-0.141358	0.780470	0.345453	0.501544	0	0
51811	8.615990	1.234567	-4.595346	0.026057	0.099828	0.105912	-0.647098	0.098316	0.568740	-0.142441	0.780301	0.344590	0.502094	0	0
51812	8.666526	1.185544	-4.583064	0.043574	0.096004	0.076593	-0.647822	0.099378	0.567688	-0.143514	0.780020	0.344037	0.502605	0	0
51813	8.683988	1.179507	-4.504050	0.022045	0.078631	0.060068	-0.648965	0.100033	0.566333	-0.144262	0.779803	0.343541	0.503066	0	0
51814	8.684732	1.217226	-4.424125	0.045266	0.070548	0.039949	-0.650663	0.101190	0.566562	-0.145077	0.779519	0.343319	0.503424	0	0
51815	8.694229	1.141800	-4.410480	0.046297	0.055488	0.045470	-0.651826	0.103025	0.564436	-0.145861	0.779332	0.343090	0.503642	0	0
51816	8.703657	1.090882	-4.415995	0.035030	0.071936	0.032569	-0.650719	0.103496	0.563189	-0.146567	0.779027	0.342876	0.504055	0	0
51817	8.684503	1.137144	-4.419808	0.034972	0.052600	0.032603	-0.651846	0.104198	0.563806	-0.147189	0.778825	0.342695	0.504308	0	0
51818	8.723000	1.134532	-4.426095	0.042080	0.045658	0.025295	-0.652718	0.104775	0.561038	-0.147822	0.778617	0.342611	0.504502	0	0
51819	8.749649	1.090190	-4.388735	0.014552	0.049641	0.021565	-0.651895	0.107384	0.562880	-0.148220	0.778422	0.342415	0.504818	0	0
51820	8.742572	1.089976	-4.369149	0.034429	0.028840	0.014295	-0.652469	0.107333	0.561194	-0.148679	0.778273	0.342400	0.504924	0	0
51821	8.747808	1.035556	-4.292408	0.028424	0.016131	-0.004053	-0.653603	0.108075	0.560970	-0.148942	0.778138	0.342523	0.504971	0	0
51822	8.781348	1.069803	-4.332085	-0.012060	0.040852	-0.015171	-0.652158	0.105701	0.562356	-0.148921	0.777903	0.342467	0.505376	0	0
51823	8.767127	1.162170	-4.340612	0.004385	0.027858	-0.014188	-0.653592	0.106557	0.559891	-0.148987	0.777710	0.342529	0.505612	0	0
51824	8.776286	1.109284	-4.379945	0.014378	0.021324	0.017949	-0.654458	0.107763	0.558849	-0.149297	0.777631	0.342417	0.505718	0	0
51825	8.761624	1.024381	-4.370289	-0.015348	0.030783	-0.000493	-0.654425	0.105323	0.559119	-0.149290	0.777499	0.342268	0.506024	0	0
51826	8.737746	1.087583	-4.368984	-0.015773	0.002082	-0.013289	-0.654719	0.106859	0.559920	-0.149122	0.777468	0.342246	0.506136	0	0
51827	8.762138	1.133235	-4.350276	-0.013636	-0.007890	-0.000409	-0.654863	0.106617	0.559063	-0.148997	0.777530	0.342162	0.506135	0	0
51828	8.786119	1.123508	-4.360898	-0.020861	-0.019183	0.004186	-0.655144	0.107678	0.560819	-0.148814	0.777668	0.342022	0.506071	0	0
51829	8.757432	1.133070	-4.335609	-0.026450	-0.018957	0.000501	-0.654861	0.106603	0.559343	-0.148556	0.777807	0.341882	0.506027	0	0
51830	8.776747	1.157257	-4.341004	-0.010963	-0.015152	-0.002220	-0.652863	0.105068	0.560917	-0.148419	0.777897	0.341819	0.505973	0	0
51831	8.762459	1.161940	-4.321116	0.001007	-0.003333	-0.000382	-0.654541	0.103996	0.560022	-0.148425	0.777913	0.341801	0.505958	0	0
51832	8.767241	1.157092	-4.323742	0.006799	0.000601	0.010634	-0.653016	0.105538	0.560103	-0.148556	0.777933	0.341721	0.505943	0	0
51833	8.743181	1.137689	-4.310893	-0.006422	-0.009542	-0.004065	-0.652749	0.106937	0.560610	-0.148464	0.777979	0.341703	0.505912	0	0
51834	8.752659	1.101319	-4.316315	0.000854	-0.009453	-0.005890	-0.652047	0.106663	0.560164	-0.148432	0.778001	0.341737	0.505864	0	0
51835	8.767103	1.098800	-4.316871	0.000855	-0.027972	-0.004023	-0.653595	0.108027	0.561951	-0.148335	0.778129	0.341782	0.505664	0	0
51836	8.762221	1.096504	-4.323950	0.013852	-0.030287	0.003345	-0.653292	0.106043	0.561544	-0.148375	0.778272	0.341835	0.505397	0	0
51837	8.762174	1.099027	-4.331178	0.004429	-0.033342	-0.006761	-0.653838	0.105827	0.563223	-0.148275	0.778413	0.341927	0.505148	0	0
51838	8.742887	1.094304	-4.330487	0.004125	-0.047476	-0.016838	-0.652434	0.105942	0.563358	-0.148077	0.778588	0.342111	0.504810	0	0
51839	8.745039	1.084981	-4.359612	-0.004818	-0.044200	-0.009522	-0.651463	0.105867	0.561656	-0.147855	0.778787	0.342193	0.504513	0	0
51840	8.751544	1.076442	-4.449279	-0.025183	-0.045426	-0.018738	-0.650744	0.104832	0.562148	-0.147432	0.778985	0.342250	0.504292	0	0
51841	8.761013	1.110814	-4.485640	-0.046942	-0.043030	-0.011437	-0.650182	0.105881	0.563895	-0.146876	0.779234	0.342132	0.504151	0	0
51842	8.750965	1.077453	-4.524127	-0.072447	-0.058931	-0.005965	-0.650021	0.104570	0.564375	-0.146103	0.779612	0.341870	0.503968	0	0
51843	8.769179	1.030398	-4.641052	-0.094331	-0.055279	-0.004186	-0.649427	0.103313	0.566541	-0.145172	0.780016	0.341475	0.503881	0	0
51844	8.746862	1.100623	-4.441701	-0.074470	-0.045555	-0.014243	-0.649700	0.102748	0.566509	-0.144384	0.780302	0.341243	0.503821	0	0
51845	8.678176	1.191032	-4.636601	-0.086207	-0.053490	0.027031	-0.647854	0.101540	0.567260	-0.143680	0.780789	0.340642	0.503674	0	0
51846	8.671242	1.303438	-4.336106	-0.060685	-0.075690	0.027143	-0.648962	0.100148	0.566902	-0.143104	0.781348	0.340198	0.503271	0	0
51847	8.781878	1.420079	-4.411943	-0.038989	-0.115905	0.021786	-0.647277	0.101314	0.568787	-0.142528	0.782062	0.339965	0.502482	0	0
51848	8.952386	1.613225	-4.257647	0.036843	-0.088392	0.051327	-0.647007	0.103220	0.570591	-0.142798	0.782623	0.339848	0.501612	0	0
51849	8.933828	1.585276	-4.153275	0.228456	-0.084548	0.101239	-0.644508	0.105724	0.571145	-0.144818	0.783063	0.340289	0.500044	0	0
51850	8.904293	1.464619	-4.181942	0.351991	-0.094407	0.137254	-0.644286	0.110424	0.571294	-0.147950	0.783489	0.341062	0.497927	0	0
51851	8.912238	1.233377	-4.302098	0.406676	-0.106956	0.129082	-0.643783	0.115513	0.572169	-0.151426	0.783853	0.342199	0.495525	0	0
51852	8.935242	0.874159	-4.290809	0.454079	-0.111725	0.052051	-0.642598	0.122157	0.573133	-0.154876	0.783889	0.344168	0.493032	0	0
51853	8.814468	0.826747	-4.308339	0.444536	-0.128911	-0.030557	-0.641293	0.129450	0.572449	-0.157781	0.783722	0.346760	0.490554	0	0
51854	8.815282	0.590508	-4.413770	0.454965	-0.138499	-0.086536	-0.639932	0.134037	0.574550	-0.160470	0.783366	0.349865	0.488039	0	0
51855	8.749917	0.459801	-4.397686	0.512907	-0.183574	-0.105656	-0.639709	0.139123	0.575567	-0.163350	0.783056	0.353446	0.484991	0	0
51856	8.584404	0.341922	-4.561339	0.568579	-0.189873	-0.111104	-0.637802	0.143534	0.575261	-0.166615	0.782635	0.357354	0.481685	0	0
51857	8.574265	0.157507	-4.547670	0.640021	-0.224479	-0.105436	-0.637729	0.150262	0.577788	-0.170339	0.782253	0.361584	0.477829	0	0
51858	8.569156	0.182439	-4.595623	0.630654	-0.208715	-0.184390	-0.635841	0.156895	0.578745	-0.173661	0.781484	0.366366	0.474236	0	0
51859	8.678779	0.130130	-4.730493	0.667407	-0.183175	-0.181595	-0.637173	0.162194	0.578806	-0.177375	0.780507	0.371213	0.470689	0	0
51860	8.456593	0.152091	-4.804163	0.625876	-0.172378	-0.300108	-0.636001	0.169313	0.578816	-0.180241	0.779060	0.376792	0.467554	0	0
51861	8.441880	0.406286	-4.944462	0.554714	-0.172243	-0.360773	-0.636322	0.172456	0.578874	-0.182261	0.777486	0.382450	0.464788	0	0
51862	8.418815	0.853416	-5.001068	0.492156	-0.144134	-0.443454	-0.636888	0.173149	0.579485	-0.183501	0.775538	0.388420	0.462599	0	0
51863	8.355608	0.849956	-5.071187	0.452049	-0.132729	-0.370161	-0.638187	0.176543	0.580552	-0.184812	0.773870	0.393572	0.460511	0	0
51864	8.287990	1.001909	-5.154621	0.392055	-0.120081	-0.425345	-0.638607	0.176671	0.580986	-0.185445	0.772001	0.398873	0.458830	0	0
51865	8.403050	1.067990	-5.259938	0.359336	-0.080119	-0.352034	-0.639714	0.175407	0.580918	-0.186313	0.770289	0.403339	0.457449	0	0
51866	8.191874	1.175286	-5.193373	0.322509	-0.097685	-0.427346	-0.641968	0.176802	0.582292	-0.186478	0.768391	0.408267	0.456201	0	0
51867	8.248909	0.860967	-5.472905	0.268258	-0.051055	-0.341323	-0.642804	0.176509	0.582703	-0.186798	0.766726	0.412164	0.455366	0	0
51868	8.188317	0.857133	-5.516556	0.185436	-0.022866	-0.362649	-0.645319	0.175815	0.583106	-0.186504	0.764976	0.415811	0.455116	0	0
51869	8.112348	1.084946	-5.466338	0.101956	0.004431	-0.338058	-0.647253	0.173018	0.582529	-0.185784	0.763359	0.418812	0.455371	0	0
51870	8.021322	0.957827	-5.342995	0.097100	-0.004825	-0.244498	-0.648077	0.170280	0.580397	-0.185422	0.762168	0.421110	0.455396	0	0
51871	8.061140	1.126068	-5.251604	0.109493	-0.003069	-0.259118	-0.649181	0.169659	0.581776	-0.185081	0.760890	0.423552	0.455405	0	0
51872	8.150921	0.987083	-5.422526	0.131731	-0.007787	-0.180164	-0.649748	0.169959	0.581659	-0.185255	0.759915	0.425510	0.455138	0	0
51873	8.271301	0.815678	-5.362931	0.084433	0.014950	-0.172952	-0.649318	0.167656	0.578980	-0.185189	0.758960	0.427147	0.455225	0	0
51874	8.259884	0.902461	-5.318462	0.077405	0.002234	-0.160086	-0.651691	0.167081	0.579811	-0.185084	0.758119	0.428684	0.455225	0	0
51875	8.258071	1.013625	-5.288685	0.063562	-0.002342	-0.128889	-0.651415	0.168032	0.580711	-0.184984	0.757466	0.429921	0.455185	0	0
51876	8.026247	1.079556	-5.381031	-0.037889	-0.029676	-0.191482	-0.652791	0.166433	0.581750	-0.183724	0.756845	0.431227	0.455494	0	0
51877	8.244555	1.075491	-5.193578	-0.019776	-0.013275	-0.095991	-0.651506	0.164178	0.580754	-0.183093	0.756536	0.431856	0.455665	0	0
51878	8.094889	1.077025	-5.229032	-0.032271	0.023071	-0.087849	-0.651893	0.162007	0.581466	-0.182569	0.756113	0.432296	0.456159	0	0
51879	8.038865	1.298655	-5.090232	-0.068750	0.037614	-0.083327	-0.653562	0.160752	0.581404	-0.181843	0.755715	0.432513	0.456902	0	0
51880	8.064446	1.442220	-4.959824	-0.030027	0.051570	-0.072229	-0.653011	0.160013	0.578821	-0.181537	0.755218	0.432805	0.457570	0	0
51881	8.151646	1.450567	-4.905062	-0.050776	0.050761	-0.026367	-0.654655	0.156893	0.578924	-0.181263	0.754972	0.432650	0.458230	0	0
51882	8.155025	1.345739	-5.045962	-0.079747	0.065045	-0.017292	-0.655222	0.156928	0.578369	-0.180885	0.754745	0.432265	0.459116	0	0
51883	8.271194	1.378177	-4.994542	-0.089409	0.056975	-0.035617	-0.654395	0.157669	0.577563	-0.180302	0.754500	0.431992	0.460005	0	0
51884	8.391350	1.319356	-5.011496	-0.096919	0.035253	-0.041086	-0.654062	0.153794	0.577882	-0.179555	0.754337	0.431757	0.460784	0	0
51885	8.481271	1.160904	-5.175201	-0.218083	0.020064	-0.088992	-0.655337	0.151866	0.577642	-0.177595	0.754259	0.431357	0.462044	0	0
51886	8.423877	1.253228	-5.157961	-0.250368	-0.000592	-0.096359	-0.656659	0.146124	0.578705	-0.175286	0.754284	0.430903	0.463306	0	0
51887	8.443774	1.249567	-5.076607	-0.248091	-0.013660	-0.077976	-0.655794	0.144660	0.579168	-0.173004	0.754452	0.430335	0.464417	0	0
51888	8.350489	1.380729	-5.043279	-0.256206	0.019148	-0.041339	-0.655734	0.140876	0.580620	-0.170986	0.754625	0.429394	0.465752	0	0
51889	8.332770	1.497646	-4.892102	-0.145893	0.002310	0.050681	-0.656022	0.141050	0.580071	-0.170140	0.755089	0.428299	0.466318	0	0
51890	8.368224	1.440063	-4.956603	-0.108546	0.006102	0.078272	-0.654574	0.137740	0.580133	-0.169734	0.755581	0.427158	0.466716	0	0
51891	8.416936	1.526614	-4.926460	-0.110611	-0.023019	0.072835	-0.655007	0.139136	0.580927	-0.169150	0.756194	0.426102	0.466900	0	0
51892	8.400487	1.594292	-4.901250	-0.079594	-0.052576	0.072951	-0.653871	0.137987	0.580704	-0.168692	0.756881	0.425244	0.466736	0	0
51893	8.368845	1.558485	-4.926869	-0.057179	-0.044191	0.054616	-0.654017	0.138951	0.581469	-0.168336	0.757423	0.424609	0.466563	0	0
51894	8.286441	1.520878	-4.972340	-0.054408	-0.036846	0.054584	-0.653291	0.137876	0.582802	-0.168046	0.757917	0.423974	0.466442	0	0
51895	8.264534	1.453127	-4.971962	-0.056261	-0.068257	0.056450	-0.652861	0.137557	0.583341	-0.167602	0.758576	0.423370	0.466078	0	0
51896	8.232471	1.364399	-5.029311	-0.074668	-0.060512	0.050872	-0.653562	0.137954	0.584216	-0.167047	0.759193	0.422717	0.465867	0	0
51897	8.225146	1.413399	-5.062532	-0.073085	-0.041448	0.039839	-0.651741	0.138618	0.584662	-0.166511	0.759683	0.422115	0.465805	0	0
51898	8.207737	1.407149	-5.129552	-0.080167	-0.036390	0.048069	-0.648629	0.137520	0.585689	-0.165991	0.760192	0.421400	0.465807	0	0
51899	8.174164	1.385156	-5.099456	-0.068568	-0.009839	0.034275	-0.650294	0.136236	0.586188	-0.165595	0.760504	0.420809	0.465974	0	0
51900	8.146623	1.485391	-4.964928	-0.034327	0.000218	0.049022	-0.651445	0.137732	0.585167	-0.165595	0.760758	0.420259	0.466055	0	0
51901	8.286661	1.581465	-4.969538	0.010849	0.023168	0.094999	-0.651439	0.137433	0.585429	-0.166224	0.761039	0.419521	0.466038	0	0
51902	8.412300	1.609251	-4.937825	0.097858	0.002122	0.135609	-0.649091	0.140401	0.585310	-0.167627	0.761439	0.418901	0.465439	0	0
51903	8.589018	1.518095	-5.104442	0.095501	-0.042872	0.119179	-0.649421	0.143599	0.584246	-0.168735	0.761984	0.418482	0.464522	0	0
51904	8.617880	1.459450	-5.086580	0.092728	-0.090723	0.088049	-0.648047	0.145606	0.583655	-0.169503	0.762608	0.418379	0.463310	0	0
51905	8.504859	1.440337	-5.048663	0.105266	-0.138332	0.082618	-0.646918	0.146218	0.585370	-0.170115	0.763422	0.418443	0.461684	0	0
51906	8.376900	1.349001	-5.042058	0.129824	-0.141787	0.077122	-0.643564	0.148377	0.586879	-0.170888	0.764181	0.418657	0.459947	0	0
51907	8.285237	1.227873	-5.003190	0.141644	-0.147204	0.074362	-0.643878	0.152143	0.588805	-0.171702	0.764932	0.418964	0.458112	0	0
51908	8.145005	1.202868	-5.053662	0.155128	-0.116869	0.027507	-0.641504	0.153375	0.589140	-0.172552	0.765311	0.419640	0.456538	0	0
51909	8.106477	1.212852	-5.054571	0.150052	-0.088164	0.040290	-0.641341	0.153507	0.592241	-0.173519	0.765630	0.420141	0.455174	0	0
51910	8.215782	1.087930	-5.199564	0.151471	-0.042690	0.019115	-0.639266	0.155110	0.590915	-0.174603	0.765647	0.420716	0.454199	0	0
51911	8.219838	1.028259	-5.272565	0.150456	-0.018133	-0.022229	-0.639427	0.157349	0.591900	-0.175584	0.765379	0.421573	0.453476	0	0
51912	8.243732	0.969906	-5.273839	0.150105	-0.016390	-0.036000	-0.639578	0.157805	0.591367	-0.176523	0.765038	0.422526	0.452800	0	0
51913	8.271655	0.944611	-5.390985	0.138837	-0.011028	-0.047961	-0.640428	0.158652	0.591849	-0.177328	0.764647	0.423513	0.452224	0	0
51914	8.242417	0.991719	-5.452384	0.127793	-0.016410	-0.049810	-0.641008	0.158506	0.589173	-0.178036	0.764280	0.424476	0.451663	0	0
51915	8.194881	1.049446	-5.392262	0.124605	-0.016584	-0.031463	-0.640459	0.160422	0.590694	-0.178782	0.764008	0.425280	0.451072	0	0
51916	8.108461	0.937301	-5.302808	0.150405	-0.027479	0.010778	-0.640461	0.160165	0.590115	-0.179882	0.763912	0.425888	0.450223	0	0
51917	8.132833	0.931772	-5.265110	0.149838	-0.002123	-0.013115	-0.639387	0.163742	0.589624	-0.180964	0.763604	0.426638	0.449601	0	0
51918	8.181500	1.067177	-5.261217	0.132190	-0.003357	-0.022290	-0.639676	0.164586	0.589961	-0.181882	0.763285	0.427377	0.449070	0	0
51919	8.248799	1.066996	-5.283057	0.113151	0.009506	-0.051696	-0.638979	0.164603	0.589392	-0.182560	0.762824	0.428234	0.448762	0	0
51920	8.260665	1.052597	-5.300502	0.102489	0.018094	-0.040720	-0.641669	0.165295	0.587773	-0.183262	0.762379	0.428945	0.448553	0	0
51921	8.272760	1.062184	-5.298477	0.102039	0.022815	-0.058158	-0.641003	0.167218	0.586198	-0.183883	0.761849	0.429776	0.448404	0	0
51922	8.213923	1.025044	-5.393236	0.075143	-0.000229	-0.071991	-0.639991	0.167838	0.586919	-0.184154	0.761403	0.430631	0.448230	0	0
51923	8.190121	1.049091	-5.365620	0.078468	0.004200	-0.084838	-0.640280	0.168154	0.586379	-0.184394	0.760883	0.431593	0.448088	0	0
51924	8.189323	1.040730	-5.464674	0.120548	0.033534	-0.053610	-0.639317	0.168520	0.584424	-0.185239	0.760279	0.432448	0.447940	0	0
51925	8.159443	1.077447	-5.294242	0.105052	0.059107	-0.018808	-0.641162	0.170242	0.584830	-0.186213	0.759748	0.432925	0.447977	0	0
51926	8.112991	0.917974	-5.312868	0.160277	0.065647	-0.007737	-0.640631	0.171997	0.583809	-0.187701	0.759124	0.433544	0.447815	0	0
51927	8.114196	0.905433	-5.462747	0.129338	0.115413	-0.006966	-0.642500	0.173862	0.581270	-0.189155	0.758344	0.433933	0.448149	0	0
51928	8.136892	0.884000	-5.323645	0.158820	0.122246	0.000427	-0.643946	0.175316	0.578280	-0.190916	0.757496	0.434380	0.448403	0	0
51929	8.122249	0.855160	-5.335361	0.206789	0.123072	0.015192	-0.646518	0.177991	0.576924	-0.193088	0.756624	0.434930	0.448411	0	0
51930	8.199128	0.669655	-5.286308	0.218677	0.117347	0.049162	-0.648261	0.180465	0.573578	-0.195496	0.755888	0.435280	0.448270	0	0
51931	8.192279	0.586118	-5.202059	0.253313	0.121245	0.043705	-0.649440	0.183710	0.571822	-0.198138	0.755048	0.435819	0.448001	0	0
51932	8.183998	0.478259	-5.291821	0.248147	0.143737	0.052812	-0.649218	0.186954	0.569631	-0.200893	0.754145	0.436208	0.447918	0	0
51933	8.188741	0.534454	-5.325447	0.247583	0.187389	0.061927	-0.651229	0.188829	0.566954	-0.203860	0.753086	0.436443	0.448128	0	0
51934	8.174202	0.446898	-5.298905	0.279462	0.221898	0.052741	-0.653250	0.192086	0.565206	-0.207185	0.751755	0.436802	0.448490	0	0
51935	8.112453	0.396986	-5.161662	0.247778	0.243636	0.028770	-0.654744	0.195798	0.559825	-0.210246	0.750283	0.437162	0.449179	0	0
51936	8.170348	0.308663	-5.116096	0.258238	0.264252	0.006735	-0.656777	0.199124	0.556676	-0.213388	0.748581	0.437677	0.450034	0	0
51937	8.295640	0.339494	-5.130241	0.230645	0.267678	-0.033665	-0.659202	0.199643	0.552653	-0.216142	0.746746	0.438364	0.451099	0	0
51938	8.432864	0.370442	-5.159325	0.203412	0.278629	-0.061229	-0.662314	0.200612	0.551336	-0.218621	0.744784	0.439092	0.452438	0	0
51939	8.493288	0.340427	-5.123134	0.194354	0.237720	-0.053831	-0.664335	0.202285	0.546959	-0.220877	0.743057	0.439821	0.453472	0	0
51940	8.513378	0.304723	-5.003351	0.161223	0.219724	-0.059370	-0.666483	0.203220	0.543099	-0.222793	0.741445	0.440470	0.454543	0	0
51941	8.557251	0.284029	-4.930250	0.076652	0.215323	-0.074201	-0.670048	0.205830	0.540483	-0.223983	0.739981	0.440858	0.455966	0	0
51942	8.576856	0.288197	-4.889895	0.018021	0.186036	-0.074262	-0.670330	0.204656	0.538303	-0.224618	0.738767	0.441036	0.457447	0	0
51943	8.586740	0.255992	-4.844583	-0.044174	0.136175	-0.068800	-0.672156	0.205083	0.538909	-0.224591	0.737953	0.441005	0.458802	0	0
51944	8.592151	0.281752	-4.779403	-0.074158	0.128578	-0.094531	-0.672975	0.201789	0.536462	-0.224197	0.737116	0.441035	0.460308	0	0
51945	8.578538	0.387688	-4.715404	-0.125696	0.112695	-0.103765	-0.676326	0.198817	0.534059	-0.223305	0.736434	0.440936	0.461926	0	0
51946	8.579896	0.502379	-4.589109	-0.129456	0.102677	-0.105569	-0.677415	0.196523	0.534630	-0.222338	0.735786	0.440850	0.463505	0	0
51947	8.572750	0.380629	-4.546055	-0.179734	0.077865	-0.134978	-0.677987	0.194296	0.534637	-0.220751	0.735241	0.440802	0.465171	0	0
51948	8.526772	0.425195	-4.589937	-0.222398	0.099657	-0.158957	-0.679487	0.190881	0.534861	-0.218836	0.734568	0.440678	0.467251	0	0
51949	8.475751	0.660425	-4.743494	-0.229955	0.157583	-0.172805	-0.681811	0.184606	0.532523	-0.217052	0.733583	0.440492	0.469800	0	0
51950	8.378652	0.777667	-4.574853	-0.255366	0.164498	-0.164604	-0.684552	0.179231	0.532356	-0.215149	0.732639	0.440103	0.472504	0	0
51951	8.273539	0.793900	-4.464541	-0.266658	0.179073	-0.177513	-0.687032	0.174368	0.530389	-0.213163	0.731594	0.439721	0.475370	0	0
51952	8.245687	0.806876	-4.332986	-0.318591	0.213174	-0.207031	-0.689243	0.170884	0.529349	-0.210806	0.730345	0.439228	0.478785	0	0
51953	8.309485	0.931248	-4.237947	-0.381925	0.254527	-0.218194	-0.693687	0.166165	0.527972	-0.208108	0.728977	0.438417	0.482778	0	0
51954	8.415999	1.110116	-4.250425	-0.440075	0.291014	-0.240334	-0.694991	0.156886	0.525438	-0.205034	0.727426	0.437395	0.487339	0	0
51955	8.607300	1.363207	-4.236606	-0.465654	0.281703	-0.236614	-0.698841	0.148140	0.521555	-0.201743	0.725972	0.436227	0.491904	0	0
51956	8.783391	1.710394	-4.359280	-0.419407	0.232446	-0.245528	-0.702427	0.141077	0.518195	-0.198525	0.724595	0.435439	0.495927	0	0
51957	8.627113	1.680950	-4.612072	-0.366496	0.238014	-0.217954	-0.704743	0.134883	0.517129	-0.195841	0.723197	0.434691	0.499676	0	0
51958	8.377712	1.344059	-4.315098	-0.335120	0.219695	-0.206954	-0.706922	0.128707	0.515640	-0.193358	0.721852	0.434042	0.503140	0	0
51959	8.384179	1.658203	-4.236001	-0.348723	0.242416	-0.340927	-0.708670	0.121942	0.514392	-0.190192	0.719829	0.434243	0.507056	0	0
51960	8.386180	2.325405	-4.260710	-0.399435	0.240465	-0.351923	-0.712926	0.112320	0.511020	-0.186596	0.717831	0.434252	0.511201	0	0
51961	8.339948	2.524069	-4.402607	-0.336558	0.273505	-0.260077	-0.714394	0.105293	0.509190	-0.184046	0.715936	0.433857	0.515102	0	0
51962	8.014714	2.043357	-4.190689	-0.289644	0.267552	-0.148177	-0.717295	0.100166	0.506930	-0.182390	0.714445	0.432893	0.518562	0	0
51963	8.393950	2.126175	-4.416882	-0.290890	0.382537	-0.206997	-0.720199	0.094923	0.504099	-0.180898	0.712101	0.432139	0.522919	0	0
51964	8.846336	2.653295	-4.720206	-0.226191	0.489719	-0.121529	-0.723578	0.091060	0.496576	-0.180787	0.709416	0.430892	0.527615	0	0
51965	9.210344	2.554644	-4.968751	-0.210945	0.482076	0.039145	-0.727813	0.089269	0.490737	-0.181570	0.707429	0.428609	0.531856	0	0
51966	9.413586	1.961531	-4.610669	-0.162599	0.374344	0.145808	-0.732078	0.090027	0.485338	-0.182821	0.706353	0.425994	0.534950	0	0
51967	9.443073	1.955447	-4.534520	-0.100858	0.260382	0.139695	-0.732693	0.090737	0.479761	-0.183961	0.705754	0.423977	0.536948	0	0
51968	9.200315	2.244572	-4.267529	-0.203041	0.176273	0.195605	-0.734793	0.090070	0.479459	-0.184347	0.706007	0.421144	0.538709	0	0
51969	8.961805	2.115169	-3.897149	-0.271437	0.090255	0.281799	-0.734949	0.090426	0.478075	-0.184321	0.707221	0.417513	0.539951	0	0
51970	8.777562	1.811110	-3.911564	-0.291534	0.029188	0.287270	-0.734827	0.091590	0.477584	-0.183953	0.708795	0.413814	0.540859	0	0
51971	8.624478	2.137039	-3.903715	-0.352695	0.010611	0.261509	-0.734256	0.090998	0.477823	-0.182900	0.710481	0.410022	0.541892	0	0
51972	8.516825	2.459063	-3.629485	-0.401916	0.032371	0.268758	-0.732704	0.091334	0.479236	-0.181654	0.712135	0.405834	0.543290	0	0
51973	8.653581	2.318345	-3.336012	-0.376362	0.060011	0.298142	-0.732702	0.090263	0.477763	-0.180820	0.713713	0.401548	0.544681	0	0
51974	8.632611	2.028772	-3.431314	-0.327613	0.072780	0.235765	-0.732712	0.090982	0.477667	-0.180080	0.714850	0.397910	0.546103	0	0
51975	8.761474	2.250230	-3.376721	-0.394645	0.125548	0.187903	-0.732694	0.089423	0.477429	-0.178765	0.715634	0.394178	0.548211	0	0
51976	8.978098	2.216728	-3.703868	-0.344458	0.116365	0.217411	-0.734927	0.088053	0.476943	-0.177971	0.716462	0.390486	0.550026	0	0
51977	9.110835	1.826957	-3.822479	-0.371478	0.048994	0.237613	-0.733394	0.088234	0.475674	-0.176786	0.717794	0.386648	0.551382	0	0
51978	9.364653	1.593811	-3.930105	-0.431429	-0.011119	0.292660	-0.732537	0.088668	0.478224	-0.175280	0.719739	0.382147	0.552464	0	0
51979	9.613441	1.448868	-4.102183	-0.389564	-0.063094	0.391949	-0.733251	0.090068	0.479022	-0.174377	0.722276	0.377278	0.552785	0	0
51980	9.669443	1.296244	-3.962766	-0.365300	-0.080885	0.411285	-0.730055	0.092860	0.479306	-0.173726	0.724899	0.372389	0.552872	0	0
51981	9.587343	1.273418	-3.665171	-0.385331	-0.170532	0.355404	-0.728802	0.095808	0.482853	-0.172240	0.727843	0.367971	0.552427	0	0
51982	9.489698	1.521558	-3.312090	-0.419561	-0.283034	0.250944	-0.725975	0.095927	0.485366	-0.169552	0.731039	0.364274	0.551488	0	0
51983	9.270270	1.616738	-3.061728	-0.477968	-0.356993	0.195869	-0.722822	0.094589	0.491302	-0.165815	0.734535	0.360800	0.550261	0	0
51984	9.078032	1.534255	-2.958462	-0.618902	-0.355595	0.193704	-0.717134	0.091458	0.495133	-0.161070	0.738194	0.356517	0.549565	0	0
51985	8.842255	1.398711	-2.853914	-0.708940	-0.299870	0.173181	-0.714209	0.087045	0.502708	-0.155697	0.741594	0.351809	0.549570	0	0
51986	8.694248	1.358316	-2.657830	-0.733379	-0.217327	0.209671	-0.712147	0.082498	0.507470	-0.150662	0.744643	0.346515	0.550214	0	0
51987	8.698682	1.215060	-2.646853	-0.643248	-0.180148	0.292347	-0.707992	0.078922	0.512132	-0.146840	0.747609	0.341052	0.550638	0	0
51988	8.974185	0.972007	-2.750524	-0.502030	-0.135255	0.367809	-0.705997	0.078328	0.514889	-0.144668	0.750328	0.335693	0.550808	0	0
51989	9.305331	0.651886	-3.103144	-0.458727	-0.069339	0.404500	-0.705444	0.080752	0.517707	-0.143212	0.752728	0.330210	0.551227	0	0
51990	9.626895	0.586063	-3.246028	-0.461298	-0.064750	0.375181	-0.704735	0.080172	0.517665	-0.141612	0.754968	0.324895	0.551736	0	0
51991	9.935078	0.830639	-3.381557	-0.495716	-0.121472	0.325760	-0.701180	0.078016	0.519747	-0.139271	0.757394	0.319847	0.551957	0	0
51992	10.169523	1.129480	-3.726526	-0.481563	-0.151863	0.311246	-0.701288	0.077826	0.523676	-0.136873	0.759882	0.315001	0.551924	0	0
51993	10.062159	1.195993	-3.927383	-0.482482	-0.170154	0.278221	-0.698716	0.076613	0.527233	-0.134207	0.762353	0.310430	0.551761	0	0
51994	9.685946	1.087016	-3.921271	-0.551969	-0.188197	0.211948	-0.696706	0.075401	0.530937	-0.130602	0.764771	0.305980	0.551765	0	0
51995	9.339301	1.013275	-3.845989	-0.574801	-0.223059	0.147642	-0.695492	0.070900	0.535006	-0.126340	0.767197	0.301941	0.551614	0	0
51996	8.886099	0.994879	-3.862976	-0.552506	-0.201541	0.123690	-0.692610	0.067920	0.539577	-0.122193	0.769362	0.298158	0.551591	0	0
51997	8.548553	0.804947	-3.808115	-0.474933	-0.155278	0.145685	-0.691424	0.064505	0.541885	-0.118883	0.771231	0.294579	0.551627	0	0
51998	8.414921	0.507831	-3.824377	-0.415881	-0.091688	0.156630	-0.689549	0.061947	0.543959	-0.116288	0.772680	0.291147	0.551974	0	0
51999	8.436260	0.259514	-3.763995	-0.375916	-0.013506	0.171230	-0.689786	0.059449	0.545494	-0.114298	0.773692	0.287735	0.552761	0	0
52000	8.563155	0.141204	-3.508653	-0.301916	0.019854	0.163997	-0.689752	0.057929	0.547368	-0.112944	0.774390	0.284736	0.553614	0	0
52001	8.704775	0.115006	-3.258092	-0.274701	0.010086	0.156760	-0.691136	0.055984	0.546698	-0.111731	0.775095	0.281956	0.554297	0	0
52002	8.855104	0.148897	-3.152386	-0.244926	-0.021268	0.110114	-0.689584	0.055391	0.546646	-0.110401	0.775789	0.279732	0.554719	0	0
52003	9.070769	0.177645	-2.698930	-0.230088	-0.084384	0.056173	-0.688437	0.054445	0.548124	-0.108719	0.776672	0.278073	0.554650	0	0
52004	9.266150	0.292295	-3.031563	-0.187102	-0.130057	-0.043634	-0.688378	0.051460	0.550751	-0.106681	0.777468	0.277479	0.554228	0	0
52005	9.381408	0.515884	-3.488503	-0.170842	-0.156926	-0.117834	-0.686492	0.047913	0.552623	-0.104299	0.778196	0.277570	0.553614	0	0
52006	9.351878	0.799399	-3.997606	-0.191430	-0.175745	-0.202237	-0.685581	0.043804	0.554609	-0.101221	0.778797	0.278231	0.553007	0	0
52007	9.446188	0.973070	-4.338151	-0.148850	-0.202446	-0.249786	-0.684381	0.039378	0.557136	-0.098154	0.779374	0.279510	0.552102	0	0
52008	9.781886	1.390616	-4.727193	-0.043075	-0.101915	-0.271630	-0.685160	0.035193	0.558290	-0.096053	0.779211	0.281453	0.551714	0	0
52009	9.557317	1.518101	-4.531982	-0.068036	-0.134948	-0.242286	-0.684222	0.030134	0.562187	-0.093843	0.779343	0.283049	0.551091	0	0
52010	9.309004	1.462222	-4.213894	-0.120312	-0.286283	-0.266058	-0.682181	0.025710	0.564424	-0.090647	0.780269	0.284691	0.549468	0	0
52011	9.170901	1.552995	-4.039063	-0.215345	-0.356319	-0.323031	-0.677581	0.020270	0.569106	-0.086213	0.781499	0.286302	0.547592	0	0
52012	9.114851	2.047831	-4.019249	-0.194638	-0.272671	-0.306537	-0.674821	0.015075	0.572274	-0.082252	0.782269	0.287830	0.546300	0	0
52013	8.878199	2.060155	-4.090025	-0.130294	-0.162882	-0.236904	-0.673197	0.011158	0.575954	-0.079504	0.782588	0.289061	0.545599	0	0
52014	8.523804	1.677634	-3.951252	-0.074277	-0.101679	-0.202162	-0.673413	0.006822	0.577093	-0.077545	0.782611	0.290284	0.545200	0	0
52015	8.044596	1.561674	-3.552461	-0.091005	-0.092878	-0.212415	-0.671354	-0.000083	0.577488	-0.075440	0.782577	0.291478	0.544906	0	0
52016	7.674739	1.753078	-3.165417	-0.015004	-0.038147	-0.178441	-0.671045	-0.001837	0.578220	-0.074257	0.782270	0.292786	0.544808	0	0
52017	7.475941	2.165255	-2.875114	0.003320	0.019616	-0.145431	-0.670462	-0.003161	0.578835	-0.073583	0.781742	0.293884	0.545066	0	0
52018	7.569248	2.385938	-2.744320	0.064979	0.111641	-0.070155	-0.669330	-0.004546	0.577613	-0.074055	0.780874	0.294669	0.545822	0	0
52019	8.098131	2.416041	-2.916069	0.056354	0.245416	0.004973	-0.672575	-0.004544	0.575675	-0.075277	0.779511	0.294714	0.547576	0	0
52020	8.886753	2.757352	-3.283901	0.059961	0.414015	0.021446	-0.677816	-0.004077	0.570689	-0.077100	0.777251	0.294525	0.550628	0	0
52021	9.799610	2.936231	-3.720237	0.111677	0.515610	0.063812	-0.682095	-0.002315	0.565212	-0.079865	0.774508	0.294204	0.554259	0	0
52022	10.567992	2.779385	-4.001192	0.130611	0.413474	0.096262	-0.687204	-0.001138	0.560270	-0.082643	0.772383	0.293812	0.557017	0	0
52023	10.560408	2.355007	-4.177580	0.046174	0.185276	0.036741	-0.690066	0.001062	0.557058	-0.083777	0.771425	0.293594	0.558291	0	0
52024	9.995638	2.087456	-4.182358	-0.082283	-0.076115	-0.021987	-0.689504	0.001054	0.557052	-0.082816	0.771848	0.293335	0.557985	0	0
52025	9.041942	1.956751	-4.060593	-0.182716	-0.183902	-0.003888	-0.688752	-0.002158	0.558252	-0.080872	0.773016	0.292459	0.557112	0	0
52026	8.206037	2.058074	-3.762983	-0.198243	-0.214985	0.036346	-0.686588	-0.004368	0.561892	-0.078932	0.774472	0.291211	0.556020	0	0
52027	7.796282	2.371612	-3.600694	-0.122401	-0.155254	0.063893	-0.684448	-0.006048	0.563455	-0.077910	0.775622	0.290123	0.555130	0	0
52028	8.069581	2.597168	-3.565968	-0.113025	-0.024738	0.129867	-0.684137	-0.007281	0.565205	-0.077700	0.776219	0.288471	0.555186	0	0
52029	8.599429	2.652409	-3.624067	-0.076266	0.121214	0.121572	-0.685005	-0.005275	0.565337	-0.078149	0.775960	0.286978	0.556257	0	0
52030	9.057277	2.551568	-3.579047	-0.074185	0.170272	0.056436	-0.687540	-0.006252	0.562769	-0.078394	0.775226	0.285959	0.557769	0	0
52031	9.198751	2.571963	-3.366823	-0.187904	0.133654	-0.018928	-0.688395	-0.007228	0.559621	-0.077227	0.774577	0.284924	0.559362	0	0
52032	8.912152	2.671978	-3.080102	-0.259831	0.005330	-0.026241	-0.689611	-0.010789	0.559833	-0.075102	0.774664	0.283635	0.560184	0	0
52033	8.552032	2.564917	-2.864443	-0.256719	-0.097687	0.032564	-0.688458	-0.012955	0.559969	-0.073029	0.775497	0.281991	0.560135	0	0
52034	8.382854	2.488953	-2.897257	-0.256492	-0.163956	0.047300	-0.688405	-0.015512	0.562623	-0.070861	0.776727	0.280272	0.559573	0	0
52035	8.539627	2.477147	-3.183378	-0.201772	-0.189968	0.111702	-0.685382	-0.018888	0.566464	-0.069393	0.778245	0.278385	0.558588	0	0
52036	8.728732	2.362682	-3.606638	-0.159224	-0.182832	0.161333	-0.682713	-0.018136	0.567751	-0.068563	0.779818	0.276328	0.557518	0	0
52037	9.088314	2.263377	-3.804300	-0.090438	-0.167513	0.165170	-0.682277	-0.017439	0.570885	-0.068319	0.781270	0.274628	0.556353	0	0
52038	9.370616	2.128337	-4.008965	-0.095008	-0.146262	0.196358	-0.679616	-0.015846	0.572507	-0.068285	0.782680	0.272628	0.555358	0	0
52039	9.440629	2.014738	-4.253860	-0.089180	-0.178416	0.211091	-0.678342	-0.014734	0.575658	-0.068276	0.784307	0.270580	0.554065	0	0
52040	9.366787	1.778955	-4.354081	-0.121686	-0.253286	0.233110	-0.676084	-0.014566	0.577335	-0.067944	0.786413	0.268212	0.552268	0	0
52041	9.012073	1.612297	-4.037568	-0.144301	-0.337038	0.216587	-0.672428	-0.012534	0.581366	-0.067104	0.788950	0.265916	0.549858	0	0
52042	8.552803	1.457780	-3.847494	-0.198286	-0.363104	0.253105	-0.670173	-0.011553	0.583938	-0.065985	0.791736	0.263036	0.547368	0	0
52043	8.060628	1.155714	-3.488077	-0.287724	-0.339364	0.258250	-0.664771	-0.013331	0.589403	-0.064232	0.794456	0.259613	0.545267	0	0
52044	7.887810	1.072843	-3.366217	-0.334209	-0.235943	0.254275	-0.661960	-0.011931	0.591995	-0.062367	0.796602	0.255883	0.544114	0	0
52045	8.203918	1.142306	-3.648106	-0.350995	0.000452	0.321838	-0.660382	-0.013602	0.593564	-0.061332	0.797635	0.251379	0.544817	0	0
52046	8.540967	1.081900	-3.661104	-0.352366	0.164859	0.391373	-0.663901	-0.013766	0.592181	-0.061082	0.797919	0.246194	0.546793	0	0
52047	8.938044	0.850713	-3.629153	-0.339309	0.199606	0.395981	-0.663066	-0.014266	0.590454	-0.061046	0.797999	0.241021	0.548980	0	0
52048	9.332605	0.756307	-3.668677	-0.372917	0.184685	0.371235	-0.665215	-0.013059	0.586892	-0.060567	0.798089	0.235858	0.551141	0	0
52049	9.575915	0.949802	-3.758637	-0.394285	0.163484	0.327266	-0.668059	-0.011626	0.584757	-0.059631	0.798188	0.230933	0.553181	0	0
52050	9.810972	1.218307	-4.012043	-0.368475	0.182661	0.298930	-0.668589	-0.015636	0.582262	-0.058780	0.798071	0.226359	0.555328	0	0
52051	10.001616	1.306022	-4.322936	-0.262387	0.176255	0.263409	-0.671398	-0.016387	0.580976	-0.058573	0.797836	0.222655	0.557182	0	0
52052	10.029354	1.090811	-4.383345	-0.242098	0.109668	0.205716	-0.672535	-0.015502	0.580760	-0.058047	0.797813	0.219562	0.558495	0	0
52053	9.846038	0.907077	-4.329380	-0.255391	0.005660	0.127793	-0.673092	-0.016049	0.580450	-0.056766	0.798208	0.217070	0.559037	0	0
52054	9.362501	0.901803	-4.224379	-0.309842	-0.037483	0.079937	-0.672335	-0.020074	0.580755	-0.054674	0.798755	0.214683	0.559386	0	0
52055	8.809752	0.854396	-4.015620	-0.336738	-0.044364	0.101794	-0.671760	-0.021478	0.580100	-0.052492	0.799402	0.211965	0.559707	0	0
52056	8.317321	0.711310	-3.756602	-0.263402	-0.024666	0.105451	-0.671975	-0.026349	0.580502	-0.050939	0.799891	0.209623	0.560035	0	0
52057	8.067958	0.593856	-3.547567	-0.202334	0.015205	0.127460	-0.672647	-0.027838	0.581964	-0.050105	0.800175	0.207413	0.560526	0	0
52058	8.136773	0.581267	-3.369071	-0.084567	0.086494	0.145946	-0.672799	-0.027903	0.580414	-0.050441	0.800026	0.205691	0.561343	0	0
52059	8.388474	0.572686	-3.223957	0.055289	0.101403	0.105881	-0.673944	-0.027098	0.578927	-0.051731	0.799647	0.205050	0.562000	0	0
52060	8.688178	0.573847	-3.107143	0.174452	0.100783	0.080493	-0.676793	-0.024317	0.578424	-0.053801	0.799145	0.205297	0.562429	0	0
52061	9.082757	0.445266	-3.129983	0.263820	0.075593	0.036729	-0.677843	-0.020213	0.576579	-0.056324	0.798651	0.206387	0.562485	0	0
52062	9.273913	0.495500	-3.359017	0.350630	0.038108	-0.032734	-0.675750	-0.018841	0.577066	-0.059034	0.798158	0.208561	0.562104	0	0
52063	9.214534	0.571788	-3.590589	0.378888	-0.034455	-0.098636	-0.676631	-0.015439	0.577849	-0.061493	0.797916	0.211432	0.561110	0	0
52064	9.007686	0.650641	-3.575093	0.449138	-0.150056	-0.093759	-0.676664	-0.012605	0.578307	-0.064249	0.798267	0.214754	0.559038	0	0
52065	9.166908	0.780206	-3.915938	0.556251	-0.093756	-0.131214	-0.675740	-0.007650	0.578888	-0.067821	0.798138	0.218900	0.557188	0	0
52066	9.067057	1.292492	-4.268752	0.589820	0.032623	-0.152402	-0.675073	-0.004156	0.580224	-0.071765	0.797201	0.223339	0.556274	0	0
52067	8.810162	1.620181	-3.976828	0.580420	0.066317	-0.162561	-0.676104	-0.000954	0.579308	-0.075699	0.796038	0.227746	0.555630	0	0
52068	8.893155	1.670309	-3.240505	0.530472	-0.002446	-0.243245	-0.675030	0.003015	0.579544	-0.078579	0.795076	0.232591	0.554600	0	0
52069	9.454711	2.056353	-3.389417	0.561556	0.134607	-0.256066	-0.678440	0.005141	0.578021	-0.081996	0.793277	0.237567	0.554572	0	0
52070	9.576610	2.376715	-3.652746	0.603016	0.272512	-0.223100	-0.681585	0.007224	0.574382	-0.086203	0.790716	0.242414	0.555494	0	0
52071	9.210140	2.035789	-3.534988	0.676494	0.262807	-0.281800	-0.683621	0.010171	0.570224	-0.090675	0.787966	0.248107	0.556175	0	0
52072	8.807640	1.739499	-3.111257	0.769386	0.213808	-0.362413	-0.686227	0.014361	0.567133	-0.095265	0.785144	0.255000	0.556281	0	0
52073	8.626682	1.885771	-2.893400	0.839316	0.220389	-0.415515	-0.688262	0.018222	0.564720	-0.100151	0.782022	0.262653	0.556260	0	0
52074	9.001513	2.333738	-3.220909	0.844790	0.316314	-0.354950	-0.691724	0.023028	0.560972	-0.105626	0.778443	0.269760	0.556866	0	0
52075	9.483150	2.613056	-3.686356	0.818046	0.357118	-0.263171	-0.698129	0.027315	0.557079	-0.111528	0.774846	0.275924	0.557710	0	0
52076	9.959700	2.429481	-3.990386	0.786827	0.323949	-0.197049	-0.702880	0.032284	0.550400	-0.117432	0.771585	0.281428	0.558270	0	0
52077	10.159827	2.393012	-4.268628	0.754095	0.174118	-0.244558	-0.704634	0.036013	0.547694	-0.122403	0.769015	0.287267	0.557774	0	0
52078	9.817800	2.542213	-4.003667	0.759837	-0.004039	-0.284678	-0.705144	0.041289	0.545073	-0.126661	0.767260	0.293653	0.555912	0	0
52079	9.385443	2.386116	-4.070639	0.779341	-0.121255	-0.297422	-0.705877	0.044383	0.546257	-0.130647	0.766049	0.300374	0.553060	0	0
52080	8.679158	2.158133	-3.697901	0.742315	-0.192587	-0.306739	-0.706222	0.051234	0.549360	-0.134074	0.765193	0.307034	0.549758	0	0
52081	8.155294	2.227643	-3.542598	0.768434	-0.169476	-0.358208	-0.704294	0.054201	0.549385	-0.137470	0.763971	0.314187	0.546568	0	0
52082	7.891557	2.432082	-3.458941	0.761392	-0.097573	-0.422589	-0.703066	0.057565	0.550286	-0.140684	0.762098	0.321661	0.544012	0	0
52083	7.966459	2.692840	-3.232999	0.794297	0.004140	-0.431796	-0.703382	0.060145	0.550168	-0.144395	0.759545	0.329233	0.542077	0	0
52084	8.213725	2.866540	-3.115515	0.860445	0.066260	-0.426173	-0.704301	0.064831	0.548077	-0.148850	0.756504	0.336985	0.540358	0	0
52085	8.457131	2.830606	-3.095867	0.832732	0.038801	-0.364657	-0.707489	0.070730	0.545239	-0.153292	0.753802	0.344159	0.538366	0	0
52086	8.447865	2.727589	-3.004408	0.751628	-0.056129	-0.343576	-0.708915	0.071403	0.543606	-0.156930	0.751742	0.350834	0.535885	0	0
52087	8.371557	2.814538	-2.938189	0.715145	-0.158413	-0.293935	-0.707558	0.075754	0.544708	-0.160150	0.750423	0.357106	0.532628	0	0
52088	9.095012	2.819928	-3.177759	0.787559	-0.093103	-0.123075	-0.706233	0.081612	0.544215	-0.165085	0.749194	0.362323	0.529318	0	0
52089	9.729192	2.434574	-3.887534	0.999092	0.149270	0.098140	-0.707480	0.090010	0.542217	-0.173596	0.747081	0.366608	0.526624	0	0
52090	9.579961	1.370616	-4.036226	1.142160	0.159949	0.034874	-0.708259	0.104489	0.538343	-0.182902	0.744337	0.372017	0.523557	0	0
52091	9.160123	0.681925	-3.817295	1.204237	-0.065969	-0.227271	-0.709257	0.113861	0.533871	-0.190393	0.741590	0.380100	0.518960	0	0
52092	9.059727	0.583672	-3.671675	1.189319	-0.187135	-0.295041	-0.709959	0.124325	0.533262	-0.196978	0.739117	0.388753	0.513592	0	0
52093	8.972427	0.809636	-3.838428	1.143630	-0.072982	-0.199872	-0.710100	0.134658	0.532218	-0.204088	0.736424	0.396213	0.508962	0	0
52094	8.767595	1.010427	-4.235239	1.053225	0.074215	-0.070012	-0.709962	0.143545	0.528549	-0.211788	0.733583	0.401873	0.505470	0	0
52095	8.441939	0.877461	-3.914762	0.859530	0.111136	-0.064110	-0.712633	0.152202	0.524611	-0.218188	0.730930	0.406429	0.502942	0	0
52096	8.484154	0.772546	-3.709303	0.817141	0.083657	-0.142145	-0.713592	0.159099	0.521111	-0.223798	0.728126	0.411343	0.500544	0	0
52097	8.954275	0.993164	-3.771338	0.900183	0.107302	-0.185925	-0.714284	0.165945	0.515635	-0.229835	0.724794	0.416935	0.498011	0	0
52098	9.197440	0.966730	-4.097015	0.942408	0.171406	-0.118923	-0.716684	0.174525	0.510283	-0.236797	0.721248	0.422038	0.495593	0	0
52099	9.248358	0.799292	-4.295655	0.914668	0.267649	-0.141176	-0.720203	0.181780	0.503171	-0.243794	0.717144	0.426927	0.493966	0	0
52100	9.444675	0.924499	-4.512316	0.918766	0.377330	-0.204598	-0.723416	0.186767	0.495634	-0.250988	0.712136	0.431948	0.493242	0	0
52101	9.656422	1.111317	-4.630124	1.017347	0.409049	-0.215393	-0.725853	0.195038	0.484918	-0.258898	0.706611	0.437441	0.492258	0	0
52102	9.667128	1.021580	-4.454788	1.095454	0.337864	-0.229815	-0.733174	0.201876	0.475847	-0.266989	0.701063	0.443515	0.490431	0	0
52103	9.412230	0.734685	-4.265974	1.095224	0.205234	-0.260900	-0.737016	0.212153	0.468363	-0.274254	0.695953	0.450135	0.487661	0	0
52104	8.998304	0.626950	-4.152167	1.029841	0.171112	-0.273925	-0.738966	0.216864	0.460234	-0.280862	0.691025	0.456531	0.484954	0	0
52105	8.575121	0.508861	-3.984944	1.000406	0.184424	-0.281452	-0.742585	0.220975	0.453209	-0.287208	0.686025	0.462783	0.482404	0	0
52106	8.308574	0.457932	-3.844879	1.011192	0.224567	-0.292569	-0.746645	0.226266	0.445559	-0.293777	0.680650	0.468958	0.480093	0	0
52107	8.302552	0.414409	-3.671032	1.047855	0.290024	-0.296276	-0.749165	0.232225	0.438357	-0.300799	0.674777	0.475123	0.477969	0	0
52108	8.558233	0.402382	-3.632365	1.089680	0.338692	-0.310897	-0.755514	0.238718	0.427286	-0.308276	0.668363	0.481339	0.475993	0	0
52109	9.018522	0.311225	-3.587373	1.102534	0.331265	-0.308937	-0.760988	0.243421	0.417502	-0.315718	0.661886	0.487597	0.473792	0	0
52110	9.271721	0.187153	-3.510697	1.036748	0.264670	-0.299746	-0.763667	0.248564	0.406593	-0.322454	0.655863	0.493590	0.471419	0	0
52111	9.382140	-0.020200	-3.477533	0.963476	0.184590	-0.296099	-0.768040	0.255101	0.396913	-0.328246	0.650424	0.499451	0.468777	0	0
52112	9.324100	-0.234049	-3.413957	0.891611	0.092452	-0.307150	-0.770092	0.258273	0.391080	-0.333077	0.645507	0.505266	0.465925	0	0
52113	9.283684	-0.388368	-3.278192	0.845051	0.016650	-0.331007	-0.771841	0.260254	0.386156	-0.337041	0.640950	0.511258	0.462819	0	0
52114	9.216105	-0.314530	-3.323490	0.819078	-0.023245	-0.340174	-0.775566	0.263904	0.382761	-0.340608	0.636540	0.517251	0.459623	0	0
52115	9.086821	-0.437692	-3.474041	0.767449	-0.111050	-0.347529	-0.776992	0.264049	0.380251	-0.343295	0.632650	0.523342	0.456087	0	0
52116	9.130421	-0.360352	-3.477583	0.762213	-0.174380	-0.365767	-0.779254	0.263644	0.377575	-0.345548	0.628900	0.529675	0.452245	0	0
52117	9.200284	-0.141996	-3.882137	0.656251	-0.200107	-0.391586	-0.780529	0.264253	0.377203	-0.346822	0.625479	0.535771	0.448821	0	0
52118	9.199511	0.244706	-4.145276	0.545944	-0.161620	-0.413829	-0.782370	0.264762	0.376127	-0.347529	0.622087	0.541321	0.446321	0	0
52119	9.103769	0.395478	-4.126221	0.439482	-0.134905	-0.393888	-0.783500	0.264421	0.374709	-0.347754	0.619057	0.546185	0.444430	0	0
52120	8.875308	0.479913	-3.793469	0.334848	-0.197177	-0.364656	-0.783155	0.260347	0.376141	-0.347149	0.616778	0.550573	0.442654	0	0
52121	8.725097	0.542291	-3.304373	0.231710	-0.269619	-0.381265	-0.785751	0.256792	0.379602	-0.345388	0.615098	0.554871	0.440999	0	0
52122	8.765594	0.987379	-3.242602	0.187702	-0.223125	-0.386846	-0.786155	0.255110	0.379079	-0.343620	0.613289	0.558808	0.439927	0	0
52123	8.915423	1.327009	-3.330528	0.194538	-0.100295	-0.346569	-0.785543	0.252301	0.380868	-0.342715	0.611156	0.562120	0.439382	0	0
52124	8.957921	1.337990	-3.447983	0.213796	0.004937	-0.320999	-0.788311	0.248276	0.379378	-0.342660	0.608604	0.564964	0.439319	0	0
52125	8.957811	1.260136	-3.429164	0.227292	0.065837	-0.370632	-0.791792	0.244716	0.377361	-0.342775	0.605470	0.567977	0.439674	0	0
52126	8.959098	1.257885	-3.262567	0.259417	0.057342	-0.399913	-0.795155	0.243398	0.376185	-0.342934	0.602061	0.571300	0.439926	0	0
52127	9.266212	1.423847	-3.502429	0.257255	0.095931	-0.381539	-0.795545	0.239128	0.373110	-0.343344	0.598602	0.574382	0.440313	0	0
52128	9.667717	1.624321	-4.013700	0.250705	0.172449	-0.256778	-0.800034	0.236255	0.369035	-0.344727	0.595514	0.576391	0.440795	0	0
52129	9.876251	1.602132	-4.456408	0.213860	0.162252	-0.128344	-0.801894	0.236217	0.364549	-0.346361	0.593351	0.577525	0.440945	0	0
52130	9.938185	1.617576	-4.555238	0.119365	0.093493	-0.097208	-0.803449	0.236038	0.362865	-0.347206	0.591974	0.578269	0.441157	0	0
52131	9.810093	1.814942	-4.377670	0.047638	-0.030622	-0.097140	-0.804993	0.236054	0.363021	-0.346871	0.591415	0.579153	0.441011	0	0
52132	9.405802	1.763240	-4.288013	-0.082694	-0.134031	-0.102830	-0.805703	0.236506	0.362774	-0.345179	0.591705	0.579827	0.441063	0	0
52133	8.973658	1.729396	-4.069182	-0.186320	-0.181257	-0.141589	-0.805220	0.233630	0.365967	-0.342384	0.592359	0.580462	0.441529	0	0
52134	8.421741	1.807358	-3.806499	-0.260151	-0.170549	-0.165708	-0.804422	0.229365	0.371181	-0.339145	0.593048	0.580840	0.442605	0	0
52135	8.033260	1.909278	-3.607739	-0.279820	-0.130949	-0.151191	-0.803636	0.224640	0.374115	-0.336036	0.593729	0.580937	0.443935	0	0
52136	7.874006	1.916348	-3.328802	-0.308499	-0.079535	-0.133003	-0.806945	0.221157	0.376321	-0.333176	0.594352	0.580588	0.445710	0	0
52137	7.873263	1.808574	-3.068619	-0.335322	-0.044776	-0.112934	-0.804809	0.219505	0.377323	-0.330399	0.595041	0.579908	0.447738	0	0
52138	8.020251	1.908204	-2.800530	-0.380468	-0.101620	-0.083511	-0.805729	0.215322	0.378479	-0.327197	0.596273	0.579000	0.449622	0	0
52139	8.285735	1.934845	-2.757147	-0.438534	-0.174736	-0.057751	-0.805104	0.212565	0.382100	-0.323292	0.598179	0.577933	0.451284	0	0
52140	8.776225	2.240537	-3.024694	-0.504375	-0.236074	0.019446	-0.804164	0.208028	0.387013	-0.319021	0.600987	0.576262	0.452728	0	0
52141	9.556510	2.466091	-3.796333	-0.454857	-0.110583	0.217724	-0.801722	0.206884	0.392124	-0.316619	0.604208	0.573233	0.453970	0	0
52142	10.076974	1.917186	-4.186510	-0.290923	0.013321	0.311450	-0.800478	0.208830	0.392796	-0.316373	0.606860	0.569948	0.454740	0	0
52143	9.800209	0.925235	-4.032874	-0.374861	-0.191041	0.127876	-0.801004	0.209154	0.398026	-0.313577	0.609659	0.568058	0.455297	0	0
52144	9.526258	0.855151	-3.907149	-0.566974	-0.409695	-0.057569	-0.798121	0.206966	0.403912	-0.307551	0.612967	0.567067	0.456200	0	0
52145	9.228824	0.674414	-3.655669	-0.585634	-0.469937	0.072699	-0.792960	0.203245	0.411228	-0.301613	0.617327	0.565368	0.456395	0	0
52146	9.056312	0.150641	-3.927983	-0.581006	-0.295907	0.226449	-0.790922	0.202404	0.419034	-0.297406	0.621703	0.562165	0.457172	0	0
52147	8.842728	0.042646	-4.080113	-0.637024	-0.115298	0.303057	-0.789180	0.200729	0.423555	-0.294173	0.625832	0.557683	0.459116	0	0
52148	8.701284	0.272325	-3.773822	-0.730826	-0.071011	0.351452	-0.787719	0.200114	0.429833	-0.290831	0.630257	0.552282	0.461712	0	0
52149	8.734425	0.450087	-3.305323	-0.832815	-0.123311	0.445898	-0.783897	0.200414	0.434177	-0.286950	0.635700	0.545942	0.464213	0	0
52150	8.873647	0.318331	-3.318635	-0.909004	-0.105261	0.502619	-0.780950	0.200912	0.434742	-0.282945	0.641508	0.538772	0.467049	0	0
52151	8.953579	0.452941	-3.632327	-1.040924	-0.006256	0.485717	-0.778367	0.199230	0.439115	-0.278493	0.647071	0.530753	0.471213	0	0
52152	8.973744	0.895133	-3.705075	-1.052534	0.109913	0.452552	-0.777153	0.195386	0.444350	-0.274401	0.651855	0.522484	0.476235	0	0
52153	9.216010	1.163623	-3.961166	-0.947875	0.166442	0.427064	-0.776689	0.194605	0.448518	-0.271123	0.655871	0.514675	0.481077	0	0
52154	9.497350	1.226059	-4.063064	-0.933784	0.167201	0.337237	-0.776498	0.191137	0.449285	-0.267490	0.659310	0.507452	0.486057	0	0
52155	9.596523	1.345961	-4.375156	-0.895441	0.090393	0.203501	-0.775593	0.186534	0.449693	-0.263035	0.662283	0.501469	0.490636	0	0
52156	9.357381	1.260886	-4.415075	-0.858972	-0.031260	0.141303	-0.774120	0.182945	0.452551	-0.257900	0.665382	0.496351	0.494359	0	0
52157	8.926223	1.092936	-4.322755	-0.888764	-0.056931	0.123731	-0.775554	0.177040	0.456980	-0.252314	0.668555	0.491237	0.498054	0	0
52158	8.473650	0.914907	-4.191054	-0.784548	-0.070524	0.190814	-0.771521	0.171643	0.460967	-0.247689	0.671807	0.486179	0.500954	0	0
52159	8.238443	0.509405	-4.209055	-0.708510	-0.025233	0.291703	-0.772862	0.169444	0.465485	-0.244268	0.675101	0.480696	0.503491	0	0
52160	8.211990	0.348533	-4.134239	-0.674585	0.064854	0.353990	-0.773530	0.168463	0.468244	-0.241825	0.678109	0.474701	0.506308	0	0
52161	8.342925	0.424228	-4.061350	-0.619702	0.100605	0.385282	-0.772405	0.168175	0.467934	-0.240052	0.680924	0.468672	0.508983	0	0
52162	8.596136	0.478175	-4.058391	-0.589432	0.114266	0.387219	-0.770869	0.168864	0.467963	-0.238563	0.683559	0.462713	0.511597	0	0
52163	8.878180	0.605231	-4.097095	-0.571820	0.079676	0.365369	-0.771408	0.168742	0.470633	-0.236896	0.686206	0.457066	0.513899	0	0
52164	8.999254	0.647239	-4.038549	-0.605067	0.040870	0.323194	-0.770290	0.169281	0.470937	-0.234609	0.688894	0.451596	0.516183	0	0
52165	8.995111	0.714381	-3.979988	-0.581083	0.025922	0.263634	-0.770798	0.166339	0.472869	-0.232089	0.691316	0.446687	0.518351	0	0
52166	8.966731	0.703892	-3.906534	-0.529581	-0.003142	0.207803	-0.770770	0.165910	0.475796	-0.229510	0.693481	0.442469	0.520220	0	0
52167	9.015628	0.682808	-3.807055	-0.467616	-0.053284	0.134609	-0.768349	0.164226	0.477357	-0.226740	0.695436	0.439195	0.521598	0	0
52168	9.145019	0.790471	-3.946452	-0.385234	-0.066137	0.068767	-0.767161	0.161590	0.481261	-0.224150	0.696954	0.436818	0.522687	0	0
52169	9.023113	0.889616	-3.861540	-0.393643	-0.125065	0.068837	-0.766973	0.160256	0.485115	-0.221230	0.698802	0.434532	0.523369	0	0
52170	8.955163	0.756794	-3.867111	-0.422264	-0.194745	0.065184	-0.766085	0.158526	0.488094	-0.217796	0.701032	0.432259	0.523710	0	0
52171	8.988346	0.933802	-3.702953	-0.376600	-0.248502	0.069072	-0.763762	0.155412	0.492661	-0.214454	0.703462	0.430313	0.523432	0	0
52172	8.916826	1.079305	-3.665515	-0.279590	-0.263753	0.072965	-0.760901	0.154404	0.497776	-0.211756	0.705752	0.428863	0.522637	0	0
52173	9.159966	1.165784	-3.732013	-0.215196	-0.197810	0.045525	-0.759463	0.154583	0.502416	-0.209640	0.707451	0.427807	0.522058	0	0
52174	9.251026	1.564242	-3.655529	-0.188145	-0.117274	-0.009517	-0.758005	0.152404	0.505643	-0.207780	0.708417	0.427101	0.522070	0	0
52175	9.421696	1.861979	-3.524710	-0.206758	-0.125857	-0.018624	-0.755287	0.148906	0.506243	-0.205694	0.709439	0.426387	0.522093	0	0
52176	9.608583	2.124149	-3.462360	-0.209184	-0.115303	-0.040580	-0.756771	0.146459	0.510044	-0.203529	0.710297	0.425783	0.522266	0	0
52177	9.730053	2.057473	-3.617089	-0.166183	-0.094975	-0.043271	-0.754915	0.145732	0.512654	-0.201731	0.710961	0.425388	0.522383	0	0
52178	9.425659	1.763446	-3.593131	-0.154131	-0.095347	-0.038774	-0.755433	0.143637	0.514780	-0.200050	0.711605	0.425015	0.522456	0	0
52179	8.876910	1.493059	-3.395636	-0.121642	-0.125081	-0.053505	-0.753700	0.141481	0.517443	-0.198388	0.712288	0.424982	0.522187	0	0
52180	8.319413	1.455318	-3.181805	-0.061169	-0.111743	-0.050778	-0.754237	0.141082	0.519955	-0.197235	0.712777	0.425210	0.521769	0	0
52181	8.045933	1.616109	-3.093238	0.030248	-0.067039	0.012611	-0.753121	0.142962	0.522031	-0.197248	0.713134	0.425381	0.521137	0	0
52182	8.353143	1.850193	-3.349567	0.086690	0.072681	0.092426	-0.753822	0.142966	0.522178	-0.198678	0.712979	0.424993	0.521122	0	0
52183	8.977105	2.042863	-3.758102	0.100212	0.200648	0.141037	-0.755423	0.145953	0.519988	-0.200995	0.712345	0.424081	0.521844	0	0
52184	9.890142	2.067775	-4.106080	0.123200	0.304111	0.168639	-0.757617	0.150191	0.515771	-0.204063	0.711222	0.422872	0.523164	0	0
52185	10.152096	2.174439	-4.240779	0.010319	0.211051	0.130100	-0.760212	0.153261	0.512188	-0.205721	0.710658	0.421542	0.524353	0	0
52186	9.977110	2.130184	-4.104095	-0.093333	0.071787	0.030063	-0.761638	0.154063	0.510845	-0.205542	0.710600	0.420657	0.525212	0	0
52187	9.784478	1.975219	-4.020610	-0.199365	-0.049940	-0.024153	-0.761193	0.152863	0.511891	-0.203797	0.711183	0.419859	0.525742	0	0
52188	9.109403	1.858730	-4.020278	-0.281670	-0.133233	-0.015173	-0.761824	0.149292	0.515051	-0.201177	0.712391	0.418721	0.526023	0	0
52189	8.310153	1.765549	-3.884721	-0.290492	-0.173025	0.001202	-0.759808	0.147125	0.517852	-0.198394	0.713900	0.417508	0.525997	0	0
52190	7.863799	1.692350	-3.617309	-0.241079	-0.127034	-0.002548	-0.758608	0.144284	0.523009	-0.196151	0.715035	0.416472	0.526118	0	0
52191	7.753641	1.696817	-3.531038	-0.250778	-0.005849	0.033921	-0.759433	0.142873	0.522929	-0.194514	0.715711	0.414901	0.527047	0	0
52192	7.937428	1.650470	-3.427106	-0.242585	0.086641	0.057683	-0.758988	0.142066	0.524704	-0.193463	0.715964	0.413004	0.528578	0	0
52193	8.407224	1.747950	-3.168689	-0.308197	0.084408	0.068697	-0.760530	0.141283	0.523685	-0.191968	0.716408	0.410699	0.530315	0	0
52194	8.665462	2.041193	-2.930068	-0.387983	0.010685	0.105476	-0.759917	0.138067	0.525026	-0.189813	0.717524	0.407828	0.531796	0	0
52195	8.804158	2.276875	-2.856426	-0.442355	-0.129299	0.140534	-0.759154	0.134800	0.527348	-0.186858	0.719628	0.404689	0.532397	0	0
52196	9.108749	2.594265	-3.174914	-0.459633	-0.217837	0.223334	-0.756871	0.134561	0.531532	-0.183879	0.722539	0.401002	0.532282	0	0
52197	9.180280	2.447386	-3.830693	-0.426740	-0.207633	0.252715	-0.754002	0.132976	0.536752	-0.181302	0.725443	0.397264	0.532019	0	0
52198	9.374260	2.091336	-4.144603	-0.347628	-0.176695	0.194068	-0.753700	0.133905	0.541027	-0.179132	0.727777	0.394288	0.531780	0	0
52199	9.696209	1.724852	-4.110725	-0.321353	-0.144313	0.144530	-0.751399	0.131713	0.544245	-0.176986	0.729695	0.391768	0.531731	0	0
52200	9.590721	1.109380	-4.091470	-0.271339	-0.235996	0.104275	-0.748132	0.130131	0.546366	-0.174657	0.731834	0.389944	0.530903	0	0
52201	9.529456	0.482358	-3.958006	-0.342779	-0.285879	0.172002	-0.746261	0.129444	0.551088	-0.171944	0.734623	0.387342	0.529840	0	0
52202	9.490243	0.225260	-3.934062	-0.393862	-0.179425	0.303813	-0.744240	0.129098	0.557519	-0.169985	0.737417	0.383291	0.529537	0	0
52203	9.178466	0.341972	-3.793628	-0.517090	-0.097128	0.410752	-0.740868	0.129833	0.558939	-0.167978	0.740378	0.377656	0.530094	0	0
52204	8.816578	0.356429	-3.236545	-0.646298	-0.154125	0.444481	-0.739576	0.130178	0.563169	-0.164984	0.743934	0.371153	0.530649	0	0
52205	8.617885	0.395267	-2.774774	-0.737103	-0.190547	0.440669	-0.737232	0.126283	0.569094	-0.161141	0.747775	0.364233	0.531226	0	0
52206	8.702219	0.570276	-2.849248	-0.807709	-0.151102	0.431338	-0.733945	0.124185	0.573012	-0.156855	0.751417	0.356908	0.532340	0	0
52207	8.944359	0.773134	-3.093686	-0.815195	-0.006189	0.410985	-0.731342	0.120145	0.575971	-0.152911	0.754169	0.349439	0.534545	0	0
52208	9.240766	1.050787	-3.518402	-0.805468	0.150414	0.348457	-0.730996	0.115800	0.577104	-0.149237	0.755784	0.342223	0.537961	0	0
52209	9.525777	1.491470	-3.617970	-0.714767	0.186131	0.317512	-0.732649	0.113263	0.576962	-0.146200	0.756915	0.335652	0.541334	0	0
52210	9.915334	1.453518	-3.705247	-0.629085	0.154514	0.273764	-0.733725	0.109036	0.576147	-0.143455	0.757896	0.329904	0.544222	0	0
52211	10.068022	1.155110	-3.775701	-0.602200	0.059251	0.156500	-0.735222	0.105872	0.577090	-0.139962	0.758942	0.325310	0.546435	0	0
52212	9.842615	1.068755	-3.907926	-0.648365	-0.066097	0.083136	-0.735140	0.101301	0.580040	-0.135299	0.760460	0.321189	0.547934	0	0
52213	9.353335	0.977331	-3.885394	-0.614553	-0.179387	0.127304	-0.733908	0.094841	0.583284	-0.130773	0.762669	0.317049	0.548373	0	0
52214	8.803629	0.718373	-3.815803	-0.572185	-0.236197	0.211732	-0.730167	0.090966	0.588353	-0.126838	0.765365	0.312563	0.548118	0	0
52215	8.375944	0.582689	-3.600219	-0.508222	-0.216368	0.275945	-0.728678	0.086624	0.592008	-0.123814	0.768045	0.307891	0.547704	0	0
52216	8.198992	0.547432	-3.410264	-0.413705	-0.143496	0.314512	-0.725817	0.084166	0.594641	-0.121933	0.770298	0.303344	0.547500	0	0
52217	8.284114	0.582043	-3.323853	-0.334815	-0.059021	0.314559	-0.724832	0.086122	0.598130	-0.120931	0.771977	0.299111	0.547686	0	0
52218	8.546237	0.666460	-3.427304	-0.220017	-0.017483	0.292763	-0.723707	0.086099	0.598258	-0.120801	0.773206	0.295628	0.547872	0	0
52219	8.842295	0.684437	-3.476904	-0.148203	-0.025629	0.241599	-0.722869	0.087170	0.599442	-0.120942	0.774238	0.292930	0.547833	0	0
52220	8.998691	0.544710	-3.447433	-0.121281	-0.079590	0.157333	-0.721741	0.087525	0.600579	-0.120650	0.775275	0.291106	0.547402	0	0
52221	9.101771	0.557100	-3.521253	-0.111284	-0.097318	0.052800	-0.720754	0.087754	0.601428	-0.119837	0.776096	0.290152	0.546924	0	0
52222	9.187196	0.612454	-3.714900	-0.024352	-0.108467	0.019977	-0.718224	0.088759	0.603436	-0.119462	0.776771	0.289959	0.546149	0	0
52223	9.139666	0.484134	-3.885449	-0.015646	-0.159280	0.007191	-0.718440	0.085480	0.606329	-0.118966	0.777681	0.289953	0.544965	0	0
52224	9.047559	0.415004	-3.925932	-0.025158	-0.228799	-0.000090	-0.716040	0.086297	0.609311	-0.118124	0.778951	0.290051	0.543279	0	0
52225	9.051990	0.535156	-4.026760	0.023180	-0.266797	0.033116	-0.713374	0.087991	0.611782	-0.117762	0.780468	0.290176	0.541110	0	0
52226	8.989368	0.589205	-4.045804	0.013023	-0.265867	0.064287	-0.711388	0.088902	0.615900	-0.117459	0.782070	0.290022	0.538941	0	0
52227	9.105502	0.625902	-4.310766	0.058607	-0.258152	0.057046	-0.709261	0.089546	0.619577	-0.117531	0.783557	0.290135	0.536700	0	0
52228	9.512052	0.975401	-4.545904	0.082936	-0.131616	0.066208	-0.705365	0.092477	0.619722	-0.118172	0.784352	0.290180	0.535371	0	0
52229	9.553713	0.943944	-4.752973	0.032915	-0.084123	0.106405	-0.705645	0.093795	0.622058	-0.118811	0.785075	0.289562	0.534505	0	0
52230	9.417065	0.480977	-4.156703	-0.112602	-0.240823	0.084261	-0.702269	0.094773	0.624337	-0.117698	0.786732	0.288548	0.532860	0	0
52231	9.259098	0.494871	-4.025106	-0.218628	-0.340396	0.029130	-0.697690	0.091706	0.630152	-0.115209	0.788883	0.287491	0.530791	0	0
52232	8.971680	0.832895	-3.944524	-0.191159	-0.315219	0.098875	-0.694277	0.090616	0.633850	-0.113337	0.791051	0.286021	0.528758	0	0
52233	8.585969	0.838370	-3.968710	-0.107254	-0.244074	0.151141	-0.692286	0.090178	0.636336	-0.112650	0.792894	0.284471	0.526977	0	0
52234	8.260505	0.704389	-3.933259	-0.073798	-0.161116	0.161992	-0.689733	0.090524	0.640131	-0.112477	0.794281	0.282942	0.525748	0	0
52235	8.250495	0.881388	-3.745748	-0.047209	-0.055650	0.120618	-0.688484	0.091915	0.640487	-0.112641	0.794969	0.281734	0.525321	0	0
52236	8.358924	1.144709	-3.547611	-0.035878	-0.015421	0.062842	-0.688327	0.091553	0.642011	-0.112660	0.795263	0.281027	0.525250	0	0
52237	8.370305	1.487918	-3.468508	-0.009126	0.028535	0.034442	-0.689327	0.092592	0.641522	-0.112909	0.795222	0.280610	0.525482	0	0
52238	8.428761	1.691284	-3.474199	-0.052510	0.100073	-0.020765	-0.688918	0.092654	0.640115	-0.112681	0.794692	0.280351	0.526470	0	0
52239	8.703206	1.943421	-3.613247	-0.051998	0.181773	-0.077686	-0.691863	0.092142	0.639830	-0.112425	0.793575	0.280428	0.528166	0	0
52240	9.105590	2.081384	-3.984869	-0.055593	0.295682	-0.086951	-0.695206	0.088865	0.637829	-0.112370	0.791824	0.280453	0.530786	0	0
52241	9.650208	1.925550	-4.223633	0.034526	0.361286	-0.077617	-0.699427	0.086592	0.633086	-0.113295	0.789645	0.280786	0.533652	0	0
52242	10.165871	1.609022	-4.399564	0.115043	0.339069	-0.077368	-0.703852	0.088783	0.627637	-0.114760	0.787478	0.281589	0.536112	0	0
52243	10.154594	1.297335	-4.478466	0.099870	0.216350	-0.087352	-0.708090	0.089783	0.626052	-0.115738	0.785956	0.282506	0.537651	0	0
52244	9.750184	1.316571	-4.434232	0.092187	0.037642	-0.117447	-0.709516	0.090191	0.623981	-0.115956	0.785309	0.283846	0.537844	0	0
52245	9.233002	1.469911	-4.384908	0.019729	-0.066554	-0.112921	-0.709224	0.089069	0.623486	-0.115364	0.785323	0.284861	0.537413	0	0
52246	8.624599	1.584272	-4.274457	-0.046114	-0.071255	-0.110401	-0.708358	0.088391	0.625405	-0.114224	0.785439	0.285527	0.537133	0	0
52247	8.126481	1.694626	-3.924206	-0.059400	-0.087046	-0.125164	-0.708151	0.084699	0.627846	-0.112880	0.785618	0.286239	0.536777	0	0
52248	7.977846	1.718744	-3.836368	-0.057288	-0.011815	-0.121636	-0.708282	0.084118	0.628093	-0.111762	0.785393	0.286864	0.537007	0	0
52249	8.079409	1.683253	-3.775183	-0.045131	0.072981	-0.154762	-0.710089	0.082450	0.627725	-0.110824	0.784608	0.287707	0.537896	0	0
52250	8.248732	1.768721	-3.727820	-0.041754	0.103453	-0.202465	-0.713144	0.078592	0.625826	-0.109724	0.783509	0.288921	0.539073	0	0
52251	8.380924	1.973917	-3.547859	-0.090848	0.073396	-0.220795	-0.713376	0.074353	0.625002	-0.108068	0.782575	0.290035	0.540165	0	0
52252	8.353914	2.148830	-3.376633	-0.121908	-0.006362	-0.209689	-0.714456	0.071603	0.626107	-0.105982	0.782126	0.290988	0.540715	0	0
52253	8.329826	2.239227	-3.413789	-0.101018	-0.082254	-0.172815	-0.714411	0.068436	0.626613	-0.104047	0.782175	0.291839	0.540561	0	0
52254	8.348898	2.302862	-3.467225	-0.052362	-0.140405	-0.125818	-0.713236	0.065347	0.628098	-0.102567	0.782615	0.292651	0.539768	0	0
52255	8.486196	2.364709	-3.810107	0.029486	-0.126903	-0.077018	-0.710122	0.064500	0.629844	-0.102034	0.783045	0.293506	0.538780	0	0
52256	8.744782	2.375508	-4.027427	0.163611	-0.126584	-0.056518	-0.709557	0.064870	0.630847	-0.102657	0.783389	0.294922	0.537387	0	0
52257	9.426521	2.253242	-4.309746	0.296403	-0.077222	-0.023183	-0.708470	0.067972	0.631311	-0.104644	0.783430	0.296741	0.535941	0	0
52258	9.848379	1.878549	-4.439072	0.338816	-0.040294	0.052109	-0.707835	0.072315	0.629887	-0.107476	0.783437	0.298153	0.534584	0	0
52259	9.610793	1.155951	-4.318960	0.301919	-0.155110	0.048381	-0.708575	0.077171	0.633009	-0.109655	0.784084	0.299519	0.532426	0	0
52260	9.279607	0.809638	-3.999667	0.279005	-0.327023	0.028303	-0.706239	0.082321	0.634995	-0.111035	0.785591	0.301107	0.529011	0	0
52261	9.136292	0.588274	-4.053720	0.265599	-0.333414	0.074095	-0.701201	0.085525	0.637960	-0.112533	0.787278	0.302259	0.525518	0	0
52262	8.974520	0.819251	-4.193501	0.204240	-0.166903	0.125092	-0.698155	0.089831	0.639465	-0.114311	0.788296	0.302498	0.523466	0	0
52263	8.673063	1.017625	-3.999782	0.084213	-0.105208	0.113721	-0.697616	0.092330	0.640741	-0.115280	0.789096	0.302121	0.522266	0	0
52264	8.439935	0.989639	-3.599959	-0.099223	-0.153354	0.032649	-0.695051	0.091287	0.643746	-0.114222	0.790105	0.301486	0.521339	0	0
52265	8.400129	0.917175	-3.420206	-0.227090	-0.193815	-0.024441	-0.694740	0.090047	0.645636	-0.111747	0.791299	0.300671	0.520534	0	0
52266	8.433727	0.899422	-3.740406	-0.226121	-0.055151	-0.002644	-0.694703	0.087986	0.646914	-0.109800	0.791822	0.299547	0.520800	0	0
52267	8.686705	0.892128	-4.051833	-0.134574	0.156225	0.046791	-0.693408	0.085804	0.647329	-0.109481	0.791296	0.298257	0.522406	0	0
52268	9.164702	1.134590	-4.659891	-0.114891	0.295120	0.050405	-0.697781	0.084793	0.643087	-0.109730	0.790024	0.296894	0.525049	0	0
52269	9.603872	1.188931	-4.603499	-0.006490	0.266292	0.036089	-0.701733	0.084298	0.639858	-0.110695	0.788737	0.296235	0.527148	0	0
52270	9.968781	1.208212	-4.786094	0.052450	0.191706	-0.011312	-0.704860	0.085221	0.636569	-0.111635	0.787630	0.296352	0.528538	0	0
52271	9.872054	1.204614	-4.828393	-0.023513	0.108851	-0.038879	-0.706562	0.084950	0.633896	-0.111605	0.786966	0.296365	0.529526	0	0
52272	9.460981	1.139987	-4.675766	-0.077160	0.017613	-0.051781	-0.707106	0.084063	0.634690	-0.110795	0.786800	0.296310	0.529972	0	0
52273	8.808692	0.989713	-4.519507	-0.088269	-0.049297	0.018793	-0.707789	0.083036	0.635477	-0.110093	0.787216	0.295700	0.529842	0	0
52274	8.217752	0.839511	-4.220622	-0.043898	-0.058028	0.037099	-0.706243	0.082342	0.634575	-0.109791	0.787677	0.295205	0.529496	0	0
52275	7.829621	0.821311	-3.926044	0.043614	0.003177	0.054527	-0.707514	0.082930	0.634623	-0.110473	0.787774	0.294954	0.529348	0	0
52276	7.767880	0.739682	-3.774515	0.180537	0.086573	0.069319	-0.708838	0.087262	0.634061	-0.112536	0.787315	0.295232	0.529442	0	0
52277	8.019426	0.741126	-3.653483	0.276139	0.154031	0.045601	-0.709439	0.089217	0.632219	-0.115449	0.786321	0.296109	0.529802	0	0
52278	8.445969	0.694129	-3.628680	0.374866	0.159791	0.007334	-0.710655	0.094260	0.628746	-0.118924	0.785054	0.297813	0.529958	0	0
52279	8.823064	0.615525	-3.751985	0.405650	0.125804	-0.071397	-0.712544	0.097957	0.626743	-0.122152	0.783686	0.300316	0.529836	0	0
52280	8.953021	0.488062	-3.719030	0.388595	0.045960	-0.120843	-0.714160	0.101433	0.623317	-0.124713	0.782594	0.303228	0.529193	0	0
52281	9.029358	0.342528	-3.756649	0.410557	-0.033470	-0.148209	-0.715741	0.104304	0.623511	-0.127095	0.781803	0.306540	0.527887	0	0
52282	8.950497	0.338826	-3.980767	0.421744	-0.061715	-0.138074	-0.715381	0.108752	0.622940	-0.129492	0.781157	0.309887	0.526303	0	0
52283	8.814393	0.349139	-4.135024	0.462113	-0.123208	-0.127837	-0.716413	0.112482	0.622901	-0.132107	0.780802	0.313410	0.524090	0	0
52284	8.999976	0.518472	-4.201244	0.457895	-0.107113	-0.149826	-0.715475	0.115770	0.622534	-0.134579	0.780276	0.317082	0.522031	0	0
52285	9.057819	1.049726	-4.424572	0.414651	-0.012292	-0.131616	-0.715541	0.119988	0.620968	-0.137151	0.779358	0.320223	0.520815	0	0
52286	8.984542	1.289224	-4.342979	0.333927	-0.041317	-0.135371	-0.716129	0.122653	0.622124	-0.138935	0.778673	0.323036	0.519627	0	0
52287	8.909503	1.132498	-4.010291	0.172064	-0.122328	-0.159447	-0.715299	0.122852	0.620721	-0.139114	0.778553	0.325277	0.518361	0	0
52288	9.093249	1.203290	-3.961147	0.088275	-0.078053	-0.218352	-0.714445	0.122506	0.621677	-0.138435	0.778119	0.327508	0.517789	0	0
52289	9.314187	1.549351	-4.203859	0.127532	0.101245	-0.168914	-0.716667	0.120283	0.621137	-0.138947	0.776863	0.329278	0.518415	0	0
52290	9.447033	1.439865	-4.426923	0.269597	0.181430	-0.099025	-0.719119	0.122274	0.616220	-0.141144	0.775215	0.331155	0.519093	0	0
52291	9.106252	1.161834	-4.130979	0.312940	0.142707	-0.117342	-0.720840	0.124090	0.614662	-0.143495	0.773638	0.333421	0.519349	0	0
52292	8.436516	1.318917	-3.559038	0.365983	0.075072	-0.177794	-0.722435	0.126258	0.611717	-0.145672	0.772122	0.336551	0.518981	0	0
52293	8.097454	1.545172	-3.255041	0.406800	0.068320	-0.222693	-0.725151	0.129214	0.610520	-0.147948	0.770416	0.340215	0.518483	0	0
52294	8.312869	1.848598	-3.570284	0.393808	0.198238	-0.207239	-0.727296	0.130257	0.607369	-0.150599	0.768090	0.343520	0.518992	0	0
52295	8.800462	2.061802	-4.171645	0.329238	0.389946	-0.143316	-0.731557	0.131388	0.603119	-0.153779	0.765066	0.345677	0.521089	0	0
52296	9.556343	1.959489	-4.533898	0.307031	0.483053	-0.094738	-0.737548	0.133596	0.594873	-0.157320	0.761736	0.347215	0.523881	0	0
52297	10.099343	1.714487	-4.633093	0.291170	0.410864	-0.101001	-0.743261	0.136214	0.586931	-0.160485	0.758764	0.348801	0.526174	0	0
52298	10.020137	1.480371	-4.493982	0.186695	0.168262	-0.119221	-0.747692	0.139103	0.581807	-0.161885	0.757156	0.350386	0.527008	0	0
52299	9.664794	1.378225	-4.285716	0.030703	-0.063696	-0.113738	-0.748082	0.137475	0.583117	-0.161345	0.757043	0.351456	0.526623	0	0
52300	8.904308	1.508783	-4.217780	0.001568	-0.117870	-0.101924	-0.746908	0.134657	0.584900	-0.160425	0.757301	0.352389	0.525909	0	0
52301	8.091946	1.732851	-4.043433	0.039088	-0.179636	-0.058763	-0.745783	0.134369	0.584590	-0.159824	0.757976	0.353275	0.524524	0	0
52302	7.684055	1.832700	-3.860869	0.065216	-0.156963	-0.040465	-0.743919	0.133722	0.588471	-0.159573	0.758549	0.354140	0.523187	0	0
52303	7.959004	1.864454	-3.841960	0.087835	-0.032533	-0.027707	-0.741822	0.133617	0.587037	-0.160016	0.758483	0.354814	0.522690	0	0
52304	8.482727	1.853726	-4.040351	0.138919	0.106732	-0.047908	-0.743527	0.134680	0.586276	-0.161218	0.757531	0.355696	0.523103	0	0
52305	8.935595	1.962948	-4.104882	0.079806	0.117516	-0.069946	-0.746614	0.133256	0.584247	-0.161906	0.756541	0.356411	0.523836	0	0
52306	8.887338	1.973159	-4.117503	-0.051882	0.027021	-0.059057	-0.748022	0.132506	0.582526	-0.161322	0.756270	0.356509	0.524340	0	0
52307	8.469192	1.881482	-3.933389	-0.173558	-0.082010	-0.048212	-0.747301	0.131857	0.583885	-0.159490	0.756811	0.356056	0.524428	0	0
52308	7.958620	1.833422	-3.878378	-0.186482	-0.165382	-0.009685	-0.744568	0.127213	0.584555	-0.157461	0.757936	0.355381	0.523873	0	0
52309	7.604943	1.882013	-3.519439	-0.183838	-0.211863	0.027039	-0.743804	0.124861	0.588622	-0.155474	0.759433	0.354512	0.522887	0	0
52310	7.685644	1.971378	-3.715103	-0.093021	-0.168406	0.066629	-0.740659	0.122649	0.591971	-0.154537	0.760693	0.353741	0.521854	0	0
52311	8.233599	2.082187	-3.947424	0.016408	-0.090416	0.114564	-0.739806	0.123503	0.594689	-0.154951	0.761549	0.353066	0.520939	0	0
52312	9.172603	2.096338	-4.050076	0.134358	0.013130	0.135940	-0.738856	0.125130	0.593234	-0.156745	0.761752	0.352669	0.520374	0	0
52313	10.230557	1.892808	-4.257627	0.250422	0.075976	0.192232	-0.737944	0.129760	0.591684	-0.159929	0.761643	0.352359	0.519775	0	0
52314	10.171585	1.180610	-4.103066	0.114510	-0.000291	0.211231	-0.737312	0.134117	0.589980	-0.161917	0.762203	0.351308	0.519050	0	0
52315	9.614207	0.503664	-3.603564	0.052209	-0.193560	0.086407	-0.736481	0.135758	0.591199	-0.162098	0.763428	0.351201	0.517262	0	0
52316	9.431028	0.361151	-3.549335	0.007277	-0.217068	0.049592	-0.733676	0.137857	0.594117	-0.161672	0.764707	0.351182	0.515516	0	0
52317	9.224592	0.555672	-3.839852	0.052914	-0.138709	0.107340	-0.730964	0.135849	0.596357	-0.162166	0.765714	0.350820	0.514111	0	0
52318	8.894176	0.539025	-3.871080	-0.006446	-0.110339	0.142888	-0.728748	0.139564	0.598537	-0.162479	0.766794	0.349828	0.513077	0	0
52319	8.578170	0.523037	-3.598509	-0.129604	-0.135269	0.055453	-0.728708	0.137217	0.599797	-0.161325	0.767892	0.348915	0.512420	0	0
52320	8.532705	0.723477	-3.332228	-0.183293	-0.117673	-0.037323	-0.728946	0.135382	0.602358	-0.159338	0.768656	0.348419	0.512235	0	0
52321	8.969006	1.070629	-3.768968	-0.134260	0.044247	-0.066708	-0.727506	0.132778	0.602605	-0.158151	0.768409	0.348128	0.513169	0	0
52322	9.432428	1.186576	-4.338659	-0.078580	0.224021	-0.055771	-0.728491	0.132014	0.601019	-0.158056	0.767189	0.347756	0.515272	0	0
52323	9.873792	1.123530	-4.570543	-0.030139	0.290125	-0.099746	-0.731985	0.129058	0.598336	-0.158353	0.765391	0.347860	0.517779	0	0
52324	10.013118	1.152559	-4.638363	-0.032016	0.184204	-0.160107	-0.736339	0.127538	0.595751	-0.157938	0.763927	0.348590	0.519572	0	0
52325	9.751090	1.046025	-4.513321	-0.058055	0.029604	-0.160901	-0.737737	0.125405	0.593099	-0.156796	0.763303	0.349425	0.520275	0	0
52326	9.253444	1.098780	-4.388092	-0.015189	-0.059286	-0.156184	-0.737972	0.122235	0.593749	-0.155684	0.763084	0.350599	0.520139	0	0
52327	8.650686	1.042697	-4.409393	0.030596	-0.087833	-0.082787	-0.736801	0.119831	0.595839	-0.155213	0.763203	0.351481	0.519510	0	0
52328	8.159740	0.791460	-4.223596	0.074342	-0.087871	-0.055318	-0.735689	0.120411	0.595302	-0.155203	0.763348	0.352390	0.518684	0	0
52329	7.938427	0.782627	-4.171901	0.134335	-0.029818	-0.075529	-0.736233	0.119260	0.595657	-0.155766	0.763028	0.353664	0.518118	0	0
52330	8.067384	0.891730	-4.057660	0.255220	0.043600	-0.077196	-0.736534	0.118852	0.592399	-0.157485	0.762129	0.355467	0.517688	0	0
52331	8.277401	0.894455	-4.009943	0.309738	0.105437	-0.097326	-0.736575	0.121998	0.592314	-0.159750	0.760747	0.357600	0.517558	0	0
52332	8.461953	0.807744	-3.790366	0.392811	0.076192	-0.135622	-0.736909	0.125082	0.590680	-0.162325	0.759234	0.360501	0.516966	0	0
52333	8.721844	0.821142	-3.841058	0.462302	0.083975	-0.207012	-0.739187	0.126350	0.588811	-0.165103	0.757294	0.364274	0.516285	0	0
52334	8.827132	0.863136	-3.953413	0.492755	0.055764	-0.228902	-0.741198	0.128490	0.586572	-0.167873	0.755348	0.368417	0.515303	0	0
52335	9.080050	0.843750	-4.267333	0.558384	0.045147	-0.237890	-0.742973	0.133527	0.583385	-0.171069	0.753289	0.372959	0.513997	0	0
52336	9.207763	0.842159	-4.576454	0.571467	0.029779	-0.226811	-0.743847	0.134647	0.581212	-0.174337	0.751297	0.377512	0.512487	0	0
52337	9.170790	0.624363	-4.590984	0.559407	-0.049597	-0.191885	-0.745316	0.139536	0.580968	-0.177408	0.749841	0.381851	0.510347	0	0
52338	9.384028	0.615216	-4.743939	0.584310	-0.055803	-0.149577	-0.746338	0.142419	0.580735	-0.180830	0.748505	0.386010	0.507973	0	0
52339	9.090797	0.655026	-4.665084	0.532459	-0.069595	-0.101998	-0.744857	0.146993	0.580161	-0.184070	0.747494	0.389548	0.505592	0	0
52340	8.721910	0.673333	-4.390311	0.460542	-0.160892	-0.113073	-0.744051	0.149177	0.579023	-0.186333	0.747011	0.392977	0.502816	0	0
52341	8.257828	0.939010	-4.066889	0.386636	-0.220237	-0.166390	-0.742397	0.152900	0.581208	-0.187561	0.746740	0.396519	0.499973	0	0
52342	7.807808	1.278445	-3.825634	0.373109	-0.203821	-0.227038	-0.740551	0.152885	0.583863	-0.188422	0.746151	0.400422	0.497411	0	0
52343	7.435547	1.572292	-3.481308	0.408761	-0.127982	-0.267486	-0.739017	0.153851	0.584049	-0.189668	0.744942	0.404638	0.495334	0	0
52344	7.487842	1.712868	-3.322934	0.474487	0.051732	-0.289626	-0.741154	0.154983	0.582030	-0.191995	0.742604	0.409005	0.494360	0	0
52345	8.179685	1.899463	-3.676079	0.585521	0.342328	-0.271349	-0.744856	0.157182	0.579107	-0.196435	0.738662	0.413200	0.495033	0	0
52346	8.928007	2.012404	-4.171906	0.747423	0.646210	-0.199779	-0.751172	0.161498	0.568744	-0.203641	0.733140	0.417039	0.497106	0	0
52347	9.511729	1.630955	-4.244529	0.852693	0.697901	-0.205098	-0.757968	0.169469	0.556784	-0.211805	0.727037	0.421289	0.499070	0	0
52348	9.648949	1.357045	-4.145170	0.731569	0.499775	-0.304129	-0.766117	0.173589	0.545161	-0.217725	0.721682	0.426039	0.500261	0	0
52349	9.371117	1.378713	-3.627414	0.600420	0.302726	-0.329804	-0.771097	0.174826	0.538955	-0.221728	0.717439	0.430706	0.500610	0	0
52350	9.263217	1.487621	-3.914927	0.529305	0.259373	-0.247306	-0.774303	0.178722	0.530365	-0.225426	0.713887	0.434514	0.500745	0	0
52351	9.164571	1.560552	-4.236836	0.515769	0.317659	-0.142842	-0.778874	0.181870	0.525821	-0.229803	0.710503	0.437348	0.501101	0	0
52352	9.384130	1.538310	-4.501220	0.524454	0.338751	-0.094190	-0.781882	0.183050	0.520156	-0.234548	0.707185	0.439811	0.501442	0	0
52353	9.599872	1.304600	-4.547042	0.524318	0.242886	-0.091277	-0.783254	0.188320	0.515010	-0.238893	0.704329	0.442467	0.501072	0	0
52354	9.598208	1.230144	-4.419451	0.529657	0.078787	-0.149739	-0.785716	0.191430	0.510585	-0.242241	0.701999	0.445945	0.499650	0	0
52355	9.277469	1.242629	-4.458098	0.413092	0.013451	-0.192140	-0.788016	0.193750	0.507656	-0.244264	0.700074	0.449283	0.498373	0	0
52356	8.541221	1.299601	-4.340825	0.281435	-0.008792	-0.186088	-0.788706	0.193292	0.508478	-0.245288	0.698595	0.451970	0.497516	0	0
52357	7.895009	1.386106	-4.122867	0.240958	-0.014882	-0.192702	-0.789148	0.193950	0.506835	-0.245964	0.697214	0.454517	0.496799	0	0
52358	7.719866	1.373830	-4.019783	0.272676	-0.000677	-0.170679	-0.789694	0.193070	0.507489	-0.247034	0.695772	0.457023	0.495989	0	0
52359	7.949585	1.199395	-4.152694	0.326997	0.057584	-0.130275	-0.788579	0.193108	0.506355	-0.248937	0.694092	0.459378	0.495215	0	0
52360	8.314452	1.077289	-4.280656	0.315418	0.057276	-0.154098	-0.791724	0.195584	0.503444	-0.250647	0.692316	0.461826	0.494561	0	0
52361	8.580052	1.150067	-4.241807	0.216491	0.033790	-0.156016	-0.792029	0.196525	0.501818	-0.251538	0.690899	0.463866	0.494182	0	0
52362	8.653698	1.315466	-4.137207	0.110433	-0.040196	-0.145047	-0.791886	0.196109	0.501509	-0.251421	0.690150	0.465479	0.493771	0	0
52363	8.491274	1.314415	-3.971621	-0.031593	-0.141541	-0.106623	-0.792022	0.191529	0.502766	-0.250022	0.690447	0.466392	0.493204	0	0
52364	8.281383	1.458485	-3.755111	-0.067984	-0.234648	-0.088210	-0.788336	0.191810	0.507532	-0.248045	0.691366	0.467214	0.492136	0	0
52365	8.326624	1.727389	-3.938618	-0.040831	-0.253255	0.007350	-0.788277	0.189353	0.511037	-0.246616	0.692763	0.467570	0.490550	0	0
52366	8.471730	1.890605	-4.249731	-0.025086	-0.241138	0.082652	-0.784881	0.189822	0.514974	-0.245741	0.694397	0.467430	0.488808	0	0
52367	8.600240	1.863232	-4.445529	0.014228	-0.261693	0.117647	-0.782485	0.190795	0.517685	-0.245185	0.696207	0.467309	0.486623	0	0
52368	8.922618	1.827691	-4.496462	0.109389	-0.317471	0.123492	-0.779803	0.192401	0.521981	-0.245086	0.698061	0.467722	0.483612	0	0
52369	9.493478	1.662375	-4.765255	0.240399	-0.248277	0.225578	-0.777027	0.198235	0.527382	-0.246680	0.699742	0.467903	0.480185	0	0
52370	9.583768	1.051787	-4.671167	0.253900	-0.192268	0.242870	-0.769796	0.204634	0.528556	-0.248740	0.701177	0.467852	0.477067	0	0
52371	9.694715	0.833755	-4.565631	0.282348	-0.234440	0.145721	-0.766761	0.209802	0.529974	-0.250306	0.702290	0.468744	0.473724	0	0
52372	10.103304	0.881458	-4.720691	0.245201	-0.188519	0.119977	-0.764560	0.214663	0.532085	-0.251733	0.703133	0.469496	0.470964	0	0
52373	10.281405	0.726908	-4.682467	0.155942	-0.174258	0.132641	-0.761492	0.217125	0.533334	-0.252627	0.704202	0.469720	0.468661	0	0
52374	9.761421	0.557251	-4.236608	-0.118242	-0.242353	0.080701	-0.758961	0.219059	0.536808	-0.251056	0.706017	0.469173	0.467320	0	0
52375	8.819365	0.467264	-3.545093	-0.367911	-0.337745	-0.010708	-0.756147	0.216736	0.544373	-0.246819	0.708478	0.468351	0.466676	0	0
52376	7.898273	0.578670	-3.051003	-0.411265	-0.331841	0.011968	-0.752664	0.211542	0.550207	-0.242426	0.711092	0.467124	0.466232	0	0
52377	7.569091	0.525039	-3.217779	-0.287840	-0.136349	0.092556	-0.748502	0.207133	0.554394	-0.240176	0.712869	0.465428	0.466379	0	0
52378	8.032002	0.583346	-3.828888	-0.119806	0.154433	0.120040	-0.748515	0.208529	0.555044	-0.240614	0.713006	0.463594	0.467769	0	0
52379	8.804450	0.920448	-4.415940	0.025765	0.396391	0.134827	-0.750240	0.209844	0.552048	-0.243270	0.711723	0.461771	0.470147	0	0
52380	9.806698	1.196519	-4.553066	0.126968	0.496349	0.078239	-0.754841	0.211586	0.541227	-0.246848	0.709441	0.460555	0.472916	0	0
52381	10.434448	1.175253	-4.383451	0.219112	0.313118	-0.016576	-0.759105	0.213265	0.537433	-0.249772	0.707351	0.460906	0.474168	0	0
52382	10.195180	1.080642	-4.435504	0.107900	0.111496	-0.120228	-0.761119	0.215154	0.534475	-0.250500	0.706002	0.461951	0.474775	0	0
52383	9.581146	1.035490	-4.362113	-0.024368	-0.007031	-0.197514	-0.762515	0.213807	0.533279	-0.249366	0.705195	0.463219	0.475336	0	0
52384	8.551449	0.993635	-4.135482	0.027726	-0.087194	-0.156221	-0.760634	0.210950	0.535616	-0.248436	0.704821	0.464632	0.474998	0	0
52385	7.892220	0.811202	-3.928451	0.208803	-0.081446	-0.124849	-0.761595	0.209643	0.536387	-0.248945	0.704120	0.466678	0.473766	0	0
52386	7.750051	0.697582	-3.880399	0.430444	0.003257	-0.089732	-0.761059	0.211242	0.535638	-0.251580	0.702617	0.469293	0.472018	0	0
52387	7.916330	0.814124	-3.617753	0.617473	0.111021	-0.083969	-0.762133	0.216140	0.532154	-0.256047	0.700144	0.472481	0.470105	0	0
52388	8.291965	0.876012	-3.368122	0.848839	0.149666	-0.124769	-0.764635	0.222389	0.527784	-0.262116	0.696664	0.476897	0.467465	0	0
52389	8.790792	0.763337	-3.005884	1.013071	0.078436	-0.203143	-0.768033	0.231472	0.521207	-0.268599	0.692647	0.482786	0.463694	0	0
52390	9.023769	0.706228	-3.389350	1.100297	0.019220	-0.324886	-0.770697	0.239039	0.516216	-0.274814	0.687991	0.490023	0.459372	0	0
52391	9.180429	0.699500	-3.692341	1.111783	-0.059498	-0.471526	-0.772631	0.243654	0.510051	-0.280005	0.682858	0.498467	0.454788	0	0
52392	9.043184	0.772781	-4.020051	1.105871	-0.070114	-0.555966	-0.774101	0.246172	0.505720	-0.284681	0.677263	0.507416	0.450333	0	0
52393	9.017406	0.795405	-4.245983	1.247618	-0.075702	-0.592393	-0.776697	0.249379	0.502286	-0.290072	0.670992	0.517178	0.445145	0	0
52394	9.334044	1.146858	-4.579190	1.436549	0.075524	-0.588477	-0.780059	0.255472	0.495523	-0.297454	0.663392	0.527179	0.439902	0	0
52395	8.808715	1.285462	-4.331598	1.624291	0.069467	-0.544142	-0.785145	0.262217	0.484737	-0.306177	0.655301	0.537615	0.433365	0	0
52396	8.466737	1.418182	-3.743089	1.727658	-0.001245	-0.569555	-0.787883	0.272065	0.473981	-0.315006	0.646843	0.548729	0.425748	0	0
52397	8.540030	1.514147	-3.344254	1.791903	0.052125	-0.634618	-0.791843	0.279172	0.464191	-0.324144	0.637389	0.560163	0.418189	0	0
52398	8.881274	1.874293	-3.615526	1.804488	0.310486	-0.736730	-0.797354	0.285152	0.451673	-0.334185	0.626112	0.571134	0.412444	0	0
52399	8.991509	1.937981	-3.720679	1.844679	0.535069	-0.830571	-0.807654	0.288373	0.432840	-0.345312	0.612871	0.581993	0.407962	0	0
52400	9.007346	1.633039	-3.414093	1.877335	0.580001	-0.984770	-0.818256	0.291857	0.411634	-0.356110	0.598165	0.593499	0.403910	0	0
52401	9.129003	1.703295	-3.292586	1.976300	0.547762	-1.112943	-0.829050	0.290068	0.393197	-0.366614	0.582156	0.605988	0.399334	0	0
52402	9.371482	1.917754	-3.498315	2.079698	0.543963	-1.145685	-0.838351	0.290808	0.372230	-0.377334	0.565296	0.618720	0.394012	0	0
52403	9.638403	1.960035	-3.896894	2.015705	0.612293	-1.082553	-0.850998	0.289469	0.351026	-0.388170	0.548429	0.630259	0.389003	0	0
52404	9.681484	2.003459	-4.262941	1.956584	0.576372	-1.032139	-0.861097	0.287183	0.330863	-0.398435	0.531971	0.641085	0.383753	0	0
52405	9.676363	1.940610	-4.275236	1.860417	0.435945	-0.988071	-0.871302	0.282722	0.311410	-0.407265	0.516435	0.651559	0.378021	0	0
52406	9.481670	1.799686	-4.152936	1.742897	0.235323	-0.984372	-0.878786	0.277120	0.296925	-0.414022	0.501946	0.662107	0.371821	0	0
52407	9.078185	1.711750	-4.254358	1.644850	0.167187	-0.949694	-0.886837	0.272746	0.283787	-0.419800	0.488142	0.672145	0.365660	0	0
52408	8.514242	1.652501	-4.240901	1.637990	0.175320	-0.933338	-0.891909	0.266314	0.270915	-0.425512	0.474284	0.681799	0.359366	0	0
52409	8.095786	1.693067	-4.152527	1.594032	0.268023	-0.943748	-0.899626	0.257929	0.257947	-0.431450	0.460030	0.690716	0.353744	0	0
52410	8.010553	1.886148	-4.039390	1.604072	0.319796	-0.948382	-0.906797	0.250681	0.244904	-0.437631	0.445368	0.699215	0.348172	0	0
52411	8.093452	2.088737	-4.000109	1.572231	0.400920	-0.948521	-0.912121	0.242496	0.232910	-0.444070	0.430392	0.707011	0.343074	0	0
52412	8.303527	2.216035	-4.016691	1.535694	0.400800	-0.943905	-0.918571	0.235469	0.216288	-0.450224	0.415476	0.714408	0.338082	0	0
52413	8.513145	2.217020	-4.019692	1.409904	0.326091	-0.919210	-0.923039	0.226131	0.204212	-0.455248	0.401408	0.721399	0.333473	0	0
52414	8.532546	2.199594	-3.996378	1.251861	0.243412	-0.868000	-0.929752	0.217071	0.193018	-0.459108	0.388611	0.727832	0.329335	0	0
52415	8.397766	2.134423	-3.948286	1.118226	0.155530	-0.792919	-0.934985	0.204250	0.185235	-0.461939	0.377167	0.733795	0.325427	0	0
52416	8.262672	2.155162	-3.976914	1.010753	0.093187	-0.699463	-0.938589	0.196490	0.178596	-0.464152	0.367055	0.739206	0.321571	0	0
52417	8.197613	2.194646	-3.993546	0.995305	0.051591	-0.587491	-0.940941	0.189579	0.171716	-0.466273	0.357912	0.744258	0.317125	0	0
52418	8.591258	1.960387	-4.091917	1.010622	0.101639	-0.499409	-0.944575	0.184111	0.164938	-0.469061	0.349159	0.748700	0.312277	0	0
52419	9.463130	1.729857	-4.357899	1.009121	0.246710	-0.365532	-0.946842	0.182141	0.159209	-0.473266	0.340909	0.751912	0.307293	0	0
52420	9.522180	1.459033	-4.086522	0.951620	0.213055	-0.323405	-0.948545	0.177907	0.149956	-0.477122	0.333325	0.754862	0.302380	0	0
52421	9.407111	1.157068	-3.572130	0.741461	0.000460	-0.362073	-0.951346	0.174859	0.145994	-0.478489	0.327054	0.758270	0.298513	0	0
52422	9.329219	0.940163	-3.271126	0.451376	-0.088587	-0.322168	-0.951580	0.170361	0.144591	-0.478353	0.322733	0.761055	0.296338	0	0
52423	9.365563	0.753519	-3.476593	0.328941	0.018114	-0.190476	-0.953244	0.167620	0.142748	-0.478990	0.319669	0.762540	0.294811	0	0
52424	9.379083	0.819939	-3.916367	0.260691	0.247218	-0.029514	-0.954318	0.168805	0.138414	-0.481646	0.317488	0.762186	0.293754	0	0
52425	9.266972	0.623633	-3.686411	0.166522	0.276333	0.072974	-0.952094	0.168909	0.135586	-0.484497	0.316446	0.761096	0.293013	0	0
52426	9.193627	0.654179	-3.214889	0.005157	0.120944	0.076582	-0.953006	0.171832	0.131556	-0.485686	0.316673	0.760254	0.292986	0	0
52427	9.248533	0.928525	-3.087140	-0.130820	0.061918	0.131527	-0.954327	0.174301	0.128206	-0.486133	0.318145	0.759139	0.293541	0	0
52428	9.285420	1.123843	-3.384335	-0.107551	0.117964	0.210426	-0.953396	0.177230	0.126410	-0.487331	0.319940	0.757550	0.293708	0	0
52429	9.400671	1.120624	-3.746139	-0.093749	0.224861	0.270855	-0.953471	0.181496	0.123862	-0.489533	0.321805	0.755295	0.293818	0	0
52430	9.514456	1.065231	-3.654141	-0.073773	0.267764	0.260751	-0.952414	0.185433	0.121846	-0.492108	0.323372	0.752893	0.293960	0	0
52431	9.557256	0.919592	-3.666353	-0.125514	0.191758	0.179092	-0.951919	0.188722	0.118670	-0.493676	0.324793	0.750986	0.294642	0	0
52432	9.627200	0.958683	-3.364378	-0.189676	0.087001	0.116771	-0.949601	0.191204	0.113878	-0.494085	0.326371	0.749587	0.295772	0	0
52433	9.423066	0.958261	-3.586206	-0.219846	0.037259	0.087377	-0.951604	0.193824	0.113498	-0.493909	0.328022	0.748453	0.297107	0	0
52434	9.151173	0.763712	-3.763289	-0.268913	0.040395	0.098189	-0.950896	0.194443	0.115218	-0.493647	0.329988	0.747100	0.298767	0	0
52435	8.772372	0.640431	-3.774081	-0.225564	0.054040	0.144026	-0.952444	0.194879	0.115541	-0.493739	0.332038	0.745670	0.299913	0	0
52436	8.470396	0.439052	-3.788254	-0.174099	0.036484	0.188097	-0.951789	0.198842	0.116062	-0.494024	0.334213	0.744312	0.300403	0	0
52437	8.537595	0.307346	-3.767473	-0.139091	0.072715	0.227557	-0.951580	0.203611	0.114810	-0.494783	0.336402	0.742763	0.300544	0	0
52438	8.716425	0.388097	-3.734988	-0.104603	0.082506	0.216652	-0.949664	0.206918	0.113731	-0.495722	0.338303	0.741279	0.300526	0	0
52439	8.836858	0.519027	-3.796607	-0.090403	0.059375	0.202999	-0.949310	0.211001	0.111871	-0.496464	0.340109	0.740018	0.300372	0	0
52440	8.856544	0.491347	-3.732309	-0.104055	-0.003507	0.177383	-0.948351	0.214558	0.114756	-0.496643	0.341972	0.739088	0.300250	0	0
52441	8.706199	0.404506	-3.507455	-0.108081	-0.089356	0.103148	-0.948958	0.217740	0.114116	-0.495920	0.343574	0.738847	0.300209	0	0
52442	8.627378	0.420924	-3.424693	-0.119933	-0.107343	0.003125	-0.946836	0.217219	0.115330	-0.494752	0.344535	0.738979	0.300710	0	0
52443	8.757189	0.654676	-3.563284	-0.046811	-0.062543	-0.071982	-0.947095	0.217364	0.118295	-0.493908	0.344460	0.739391	0.301171	0	0
52444	8.799168	0.639735	-3.736442	-0.023271	-0.050886	-0.082964	-0.949031	0.215102	0.118454	-0.493229	0.344137	0.739828	0.301579	0	0
52445	8.856637	0.491184	-3.720236	-0.024726	-0.095696	-0.134291	-0.948447	0.214435	0.120236	-0.492025	0.343594	0.740683	0.302065	0	0
52446	9.001987	0.622946	-3.676506	0.033464	-0.171008	-0.139507	-0.951212	0.212374	0.122385	-0.490479	0.342934	0.742073	0.301916	0	0
52447	9.241876	0.681649	-3.839677	0.035909	-0.138779	-0.154177	-0.949775	0.211239	0.124692	-0.489100	0.342074	0.743388	0.301897	0	0
52448	9.390033	0.966351	-3.809546	0.099776	-0.118478	-0.126476	-0.951708	0.209092	0.125421	-0.488205	0.341026	0.744670	0.301369	0	0
52449	9.764402	1.138057	-3.788506	0.153932	-0.131878	-0.150062	-0.951917	0.208038	0.127661	-0.487288	0.339596	0.746286	0.300471	0	0
52450	10.420767	1.736603	-3.920256	0.188133	-0.029277	-0.109545	-0.952158	0.205566	0.128636	-0.487406	0.337972	0.747334	0.299502	0	0
52451	10.723471	1.897686	-3.795266	0.171640	-0.034241	-0.039736	-0.953017	0.206332	0.127847	-0.487605	0.336981	0.748146	0.298266	0	0
52452	10.428414	1.943807	-3.643840	0.088917	-0.148582	-0.111338	-0.953434	0.207239	0.129878	-0.486488	0.336181	0.749480	0.297643	0	0
52453	9.535576	1.887877	-3.163974	0.010077	-0.314133	-0.238045	-0.953080	0.203639	0.133309	-0.483452	0.335317	0.751828	0.297642	0	0
52454	8.623746	1.814512	-2.640034	-0.019715	-0.360927	-0.320808	-0.952697	0.198810	0.138492	-0.479741	0.334093	0.754553	0.298128	0	0
52455	7.804184	1.850778	-2.382105	0.037017	-0.285232	-0.361358	-0.956510	0.192749	0.143920	-0.476629	0.332068	0.757224	0.298608	0	0
52456	7.537333	2.012567	-2.371071	0.072555	-0.092937	-0.315749	-0.958943	0.188139	0.148441	-0.475249	0.329632	0.758899	0.299256	0	0
52457	8.049698	2.239052	-2.891150	0.124648	0.183961	-0.172813	-0.957657	0.185347	0.146707	-0.476539	0.327204	0.758955	0.299725	0	0
52458	9.140502	2.183169	-3.275288	0.253950	0.434079	-0.014917	-0.960240	0.185437	0.139842	-0.480641	0.324601	0.757658	0.299288	0	0
52459	10.279266	2.005405	-3.637861	0.367823	0.482766	0.063432	-0.961185	0.187368	0.129841	-0.485678	0.321887	0.756208	0.297751	0	0
52460	10.369548	2.111876	-3.848264	0.264171	0.263748	0.005803	-0.961004	0.188740	0.119231	-0.488565	0.319883	0.755661	0.296572	0	0
52461	10.168492	2.127044	-3.971182	0.099920	-0.030487	-0.054685	-0.961335	0.188626	0.117769	-0.488496	0.319094	0.756270	0.295982	0	0
52462	9.649377	1.993534	-4.049253	-0.073682	-0.224580	-0.097062	-0.962999	0.189056	0.121188	-0.486302	0.319407	0.757428	0.296296	0	0
52463	8.695919	1.889240	-3.908002	-0.120178	-0.323905	-0.115569	-0.962101	0.186872	0.124701	-0.483123	0.320096	0.759001	0.296728	0	0
52464	7.992793	1.866560	-3.835964	-0.114128	-0.291093	-0.097416	-0.963153	0.185149	0.131075	-0.480285	0.320793	0.760349	0.297132	0	0
52465	7.824613	1.915672	-3.793124	-0.061102	-0.154389	-0.077372	-0.959718	0.183671	0.136858	-0.478686	0.320978	0.761147	0.297469	0	0
52466	8.147216	1.913881	-3.829353	-0.044014	-0.024470	-0.032515	-0.961108	0.183082	0.137679	-0.478290	0.321039	0.761209	0.297883	0	0
52467	8.503997	1.991560	-3.842189	-0.021540	0.070453	0.012430	-0.960413	0.182320	0.135515	-0.478794	0.321048	0.760759	0.298211	0	0
52468	8.696609	1.961199	-3.849590	-0.125960	0.054217	0.043487	-0.960453	0.184138	0.133378	-0.478960	0.321842	0.759956	0.299135	0	0
52469	8.560525	1.931374	-3.364039	-0.202080	-0.045507	0.082017	-0.960757	0.186386	0.134224	-0.478208	0.323589	0.759295	0.300131	0	0
52470	8.345417	1.905448	-3.126705	-0.293059	-0.161315	0.113177	-0.958768	0.186755	0.137744	-0.476400	0.326354	0.758788	0.301291	0	0
52471	8.072139	1.915352	-2.638180	-0.380861	-0.303916	0.129707	-0.959572	0.188390	0.145450	-0.473237	0.330081	0.758645	0.302572	0	0
52472	8.108685	2.129017	-2.676799	-0.330005	-0.366450	0.157476	-0.957002	0.188505	0.151060	-0.469867	0.333964	0.758823	0.303117	0	0
52473	8.360919	2.337938	-3.194403	-0.295910	-0.350423	0.166798	-0.956960	0.192505	0.157839	-0.466723	0.337691	0.758995	0.303416	0	0
52474	8.916307	2.564727	-3.759566	-0.210087	-0.329712	0.157900	-0.954790	0.192902	0.166567	-0.464015	0.340890	0.759328	0.303159	0	0
52475	10.383702	2.646428	-4.113414	-0.051545	-0.136557	0.251821	-0.954972	0.198164	0.169992	-0.463567	0.343463	0.758931	0.301932	0	0
52476	10.658428	1.813836	-4.377898	-0.048477	-0.005610	0.279976	-0.952231	0.203540	0.170159	-0.464230	0.345852	0.757817	0.300983	0	0
52477	10.786188	1.185360	-4.415757	-0.032197	-0.056001	0.135951	-0.952297	0.208024	0.169032	-0.464107	0.347209	0.757495	0.300419	0	0
52478	10.360753	0.681660	-4.064981	-0.249206	-0.273515	0.148554	-0.950730	0.209719	0.174751	-0.461641	0.350332	0.757466	0.300667	0	0
52479	9.804072	0.088174	-3.820988	-0.442288	-0.451066	0.230828	-0.949419	0.210882	0.182690	-0.457365	0.355483	0.757378	0.301378	0	0
52480	9.025658	-0.244448	-3.383435	-0.682382	-0.553567	0.259672	-0.946849	0.214703	0.194300	-0.451539	0.362245	0.756870	0.303380	0	0
52481	8.372738	-0.024663	-3.154695	-0.744127	-0.501640	0.377735	-0.943403	0.215277	0.204856	-0.446179	0.369982	0.755457	0.305486	0	0
52482	8.175035	0.396433	-3.347446	-0.616164	-0.307334	0.494227	-0.939602	0.221777	0.216762	-0.443100	0.377412	0.753062	0.306791	0	0
52483	8.471292	0.640204	-3.777209	-0.534834	-0.034719	0.567449	-0.935736	0.229243	0.220567	-0.442556	0.384165	0.749393	0.308175	0	0
52484	9.264874	0.995870	-4.133057	-0.440780	0.176910	0.506041	-0.933854	0.236313	0.221411	-0.443765	0.389376	0.745259	0.309915	0	0
52485	9.741130	1.423222	-4.423433	-0.350325	0.183142	0.399018	-0.932421	0.242498	0.217139	-0.445005	0.393345	0.741777	0.311476	0	0
52486	9.683251	1.370060	-4.407123	-0.407927	-0.010890	0.212009	-0.930349	0.245314	0.217294	-0.444004	0.396783	0.739684	0.313515	0	0
52487	9.325968	1.198141	-4.419036	-0.625358	-0.151382	0.029103	-0.929595	0.245001	0.223458	-0.440494	0.400255	0.738247	0.317416	0	0
52488	8.541843	1.284167	-4.273214	-0.656378	-0.227026	-0.062749	-0.929225	0.241705	0.229441	-0.436009	0.403415	0.737366	0.321626	0	0
52489	7.747070	1.145209	-4.162276	-0.463408	-0.229670	-0.030448	-0.929007	0.240192	0.236943	-0.432350	0.405959	0.736973	0.324256	0	0
52490	7.355218	0.709146	-4.169788	-0.314017	-0.172528	0.006296	-0.927366	0.236707	0.243464	-0.429849	0.407942	0.736640	0.325846	0	0
52491	7.224394	0.486921	-4.166345	-0.181269	-0.059393	0.032000	-0.927339	0.236285	0.246252	-0.428781	0.409166	0.736157	0.326807	0	0
52492	7.445482	0.501028	-4.249397	-0.022559	0.083471	0.068834	-0.926682	0.238784	0.244572	-0.429556	0.409518	0.735413	0.327024	0	0
52493	8.023034	0.554344	-4.369678	0.093711	0.219933	0.092833	-0.927305	0.241792	0.241669	-0.431863	0.409097	0.734378	0.326838	0	0
52494	8.456434	0.593309	-4.429108	0.141708	0.250421	0.105824	-0.930180	0.243268	0.235738	-0.434654	0.408463	0.733293	0.326367	0	0
52495	8.704620	0.669601	-4.462045	0.129064	0.191285	0.049071	-0.927729	0.246062	0.230401	-0.436745	0.407659	0.732667	0.325986	0	0
52496	8.796114	0.756879	-4.508374	0.101229	0.107476	-0.026058	-0.929167	0.247467	0.228392	-0.437887	0.406697	0.732602	0.325800	0	0
52497	8.606945	0.636638	-4.304024	0.077594	0.022376	-0.081078	-0.930149	0.246283	0.226639	-0.438104	0.405715	0.733075	0.325672	0	0
52498	8.448936	0.492074	-4.110659	0.122798	-0.050239	-0.163508	-0.930279	0.245430	0.226587	-0.437728	0.404162	0.734326	0.325287	0	0
52499	8.491902	0.570524	-4.196292	0.150384	-0.044648	-0.227674	-0.931782	0.241907	0.226101	-0.437267	0.402002	0.735917	0.324988	0	0
52500	8.661311	0.718576	-4.474598	0.154812	0.011292	-0.238712	-0.933266	0.236682	0.225368	-0.437223	0.399551	0.737298	0.324941	0	0
52501	8.754236	0.783158	-4.637066	0.126990	-0.006471	-0.216690	-0.935790	0.235107	0.223324	-0.436977	0.397447	0.738593	0.324911	0	0
52502	8.710881	0.554176	-4.537908	0.043517	-0.122583	-0.180009	-0.934049	0.232117	0.225513	-0.435687	0.396346	0.739954	0.324893	0	0
52503	8.696473	0.427367	-4.477812	0.023016	-0.240614	-0.113818	-0.935555	0.231650	0.229720	-0.433626	0.396215	0.741517	0.324245	0	0
52504	8.835239	0.423233	-4.603796	0.008163	-0.258965	-0.051396	-0.935798	0.230377	0.232457	-0.431598	0.396657	0.742838	0.323384	0	0
52505	9.050768	0.760606	-4.918823	0.102107	-0.235847	0.005734	-0.934226	0.230460	0.236106	-0.430266	0.397055	0.744154	0.321641	0	0
52506	9.853619	1.051001	-5.294766	0.254181	-0.130292	0.038192	-0.933114	0.232497	0.237910	-0.430455	0.396685	0.745348	0.319071	0	0
52507	11.270380	1.694748	-5.580256	0.353733	0.124931	0.112714	-0.932746	0.235970	0.236857	-0.433143	0.395637	0.745479	0.316417	0	0
52508	11.085393	2.195753	-5.410658	0.141214	-0.055589	0.123646	-0.933643	0.238413	0.233921	-0.433706	0.396143	0.745647	0.314612	0	0
52509	10.269704	1.696678	-4.117758	-0.055889	-0.418244	-0.027782	-0.930807	0.239805	0.239609	-0.430273	0.397525	0.747380	0.313469	0	0
52510	9.634826	2.041791	-3.480679	-0.252157	-0.508320	-0.240962	-0.930551	0.234902	0.246337	-0.424737	0.398415	0.749692	0.314367	0	0
52511	8.466753	2.352150	-3.224838	-0.141516	-0.451317	-0.280491	-0.929985	0.228767	0.254815	-0.419903	0.398355	0.752259	0.314803	0	0
52512	7.216364	2.117451	-2.788319	0.087462	-0.301024	-0.285174	-0.927509	0.226109	0.261661	-0.417114	0.396809	0.754898	0.314146	0	0
52513	6.653160	1.959351	-2.637858	0.189083	-0.058761	-0.341481	-0.928699	0.221861	0.264222	-0.416349	0.393650	0.757073	0.313902	0	0
52514	7.224592	2.212532	-3.010220	0.233214	0.281122	-0.297738	-0.930654	0.217995	0.259216	-0.418483	0.389562	0.757768	0.314485	0	0
52515	8.710636	2.085446	-3.356465	0.363374	0.690751	-0.158370	-0.933544	0.216918	0.247076	-0.424630	0.384679	0.756597	0.315076	0	0
52516	10.522435	1.603371	-3.804159	0.518894	0.902923	-0.011287	-0.939187	0.219276	0.229829	-0.433425	0.379549	0.754370	0.314660	0	0
52517	10.182245	1.674830	-3.890001	0.331169	0.637305	-0.025976	-0.940982	0.219804	0.216653	-0.439409	0.375922	0.752711	0.314689	0	0
52518	10.067397	1.361364	-3.962626	0.229873	0.315493	-0.089970	-0.943833	0.217180	0.206948	-0.442390	0.373259	0.752352	0.314540	0	0
52519	9.927167	1.387572	-4.034503	-0.028883	0.082950	-0.130506	-0.945558	0.217568	0.202486	-0.442510	0.372162	0.752361	0.315649	0	0
52520	9.112819	1.710908	-3.847358	-0.006046	-0.089621	-0.111954	-0.944983	0.216820	0.202997	-0.441488	0.371650	0.753125	0.315859	0	0
52521	8.323296	1.802860	-3.778587	-0.022110	-0.144210	-0.124902	-0.946342	0.214988	0.205851	-0.439939	0.371280	0.754135	0.316047	0	0
52522	7.961030	1.983144	-3.650342	-0.080452	-0.103938	-0.119621	-0.945583	0.212141	0.208340	-0.438506	0.371082	0.754752	0.316797	0	0
52523	8.023890	2.011602	-3.635600	-0.114807	0.021392	-0.151066	-0.945692	0.210637	0.209936	-0.437777	0.370393	0.754833	0.318414	0	0
52524	8.313135	1.985002	-3.612775	-0.137563	0.137950	-0.158577	-0.948175	0.205915	0.207978	-0.437830	0.369381	0.754346	0.320661	0	0
52525	8.640709	2.085346	-3.672678	-0.175426	0.244273	-0.147723	-0.948724	0.202285	0.203536	-0.438564	0.368264	0.753235	0.323544	0	0
52526	8.679553	2.226024	-3.694952	-0.226278	0.208131	-0.094514	-0.950974	0.199819	0.199183	-0.439020	0.367890	0.751906	0.326430	0	0
52527	8.674343	2.080406	-3.683630	-0.267763	0.110423	-0.028398	-0.951263	0.200000	0.198493	-0.438787	0.368502	0.750626	0.328988	0	0
52528	8.675366	1.971302	-3.505642	-0.369392	-0.017117	0.015639	-0.950945	0.196877	0.198014	-0.437375	0.370314	0.749395	0.331629	0	0
52529	8.551411	2.172269	-3.417574	-0.415326	-0.172454	0.059850	-0.951594	0.195386	0.202430	-0.434756	0.373157	0.748520	0.333855	0	0
52530	8.561245	2.276732	-3.436584	-0.469253	-0.283987	0.142523	-0.951277	0.196361	0.208679	-0.431378	0.377226	0.747616	0.335685	0	0
52531	8.719228	2.379879	-3.615726	-0.551419	-0.360235	0.191163	-0.950099	0.196557	0.215997	-0.427255	0.382242	0.746556	0.337637	0	0
52532	8.886477	2.439709	-3.824481	-0.596400	-0.396940	0.223289	-0.947081	0.197042	0.225566	-0.422783	0.387805	0.745336	0.339612	0	0
52533	9.221073	2.476274	-4.194229	-0.606539	-0.326415	0.247082	-0.944935	0.198370	0.232804	-0.418845	0.393315	0.743653	0.341837	0	0
52534	9.396863	2.230650	-4.414956	-0.587359	-0.219439	0.336862	-0.942494	0.199088	0.240705	-0.416073	0.399040	0.741192	0.343926	0	0
52535	9.177010	1.667388	-4.250992	-0.499705	-0.241649	0.364459	-0.938852	0.203716	0.247149	-0.413551	0.404649	0.738983	0.345166	0	0
52536	9.299071	1.350905	-4.223805	-0.488744	-0.288032	0.401232	-0.936056	0.208376	0.253182	-0.410849	0.410638	0.736816	0.345949	0	0
52537	9.394840	1.163501	-4.223777	-0.593782	-0.279403	0.509278	-0.934226	0.212027	0.259723	-0.408120	0.417789	0.733767	0.347096	0	0
52538	9.076274	0.812983	-4.139273	-0.737440	-0.312882	0.613528	-0.929916	0.219621	0.266627	-0.404882	0.426381	0.729857	0.348682	0	0
52539	8.554054	0.706451	-3.697750	-0.845927	-0.365691	0.668336	-0.923727	0.225828	0.277929	-0.400932	0.435939	0.725463	0.350591	0	0
52540	8.146086	0.591812	-3.434458	-0.932115	-0.398467	0.664448	-0.919652	0.231837	0.288114	-0.396308	0.445878	0.720814	0.352931	0	0
52541	7.929902	0.665324	-3.377588	-0.983073	-0.292028	0.733881	-0.914458	0.238127	0.298024	-0.392402	0.456065	0.715144	0.355802	0	0
52542	8.121120	0.593503	-3.547036	-0.914751	-0.106883	0.807150	-0.909301	0.245024	0.304313	-0.390337	0.465789	0.708544	0.358667	0	0
52543	8.686002	0.586342	-4.031957	-0.826556	0.092308	0.799771	-0.905565	0.252694	0.309820	-0.390009	0.474327	0.701416	0.361831	0	0
52544	9.352378	0.809652	-4.577139	-0.773174	0.253202	0.726380	-0.903014	0.261010	0.308343	-0.390749	0.481513	0.694111	0.365609	0	0
52545	10.042165	1.137784	-4.634611	-0.733936	0.274388	0.618354	-0.898873	0.267056	0.308961	-0.391387	0.487653	0.687312	0.369612	0	0
52546	10.196974	1.233209	-4.598717	-0.867747	0.089104	0.489980	-0.897538	0.272460	0.309004	-0.389587	0.494079	0.681301	0.374081	0	0
52547	9.689026	1.109149	-4.483916	-0.965841	-0.161077	0.334070	-0.894672	0.272353	0.316146	-0.384973	0.500701	0.676596	0.378566	0	0
52548	9.070427	1.005051	-4.352770	-1.031124	-0.313376	0.233103	-0.893457	0.270750	0.325180	-0.378581	0.507413	0.672663	0.383057	0	0
52549	8.153468	0.965727	-4.193136	-1.014254	-0.310865	0.248526	-0.889112	0.267811	0.337197	-0.372299	0.514093	0.668621	0.387359	0	0
52550	7.606622	0.735230	-4.077575	-0.882007	-0.233258	0.328334	-0.886634	0.265933	0.345640	-0.367487	0.520466	0.664322	0.390825	0	0
52551	7.543356	0.444081	-4.033630	-0.764514	-0.068148	0.394304	-0.884055	0.266792	0.353548	-0.364608	0.526151	0.659476	0.394104	0	0
52552	8.001020	0.411852	-4.041294	-0.627182	0.059130	0.385288	-0.882798	0.268006	0.354597	-0.363233	0.530748	0.654709	0.397146	0	0
52553	8.623118	0.387203	-3.977766	-0.484271	0.128792	0.385592	-0.881723	0.272498	0.355851	-0.363056	0.534519	0.650226	0.399608	0	0
52554	9.225270	0.295571	-3.971897	-0.388485	0.092465	0.343746	-0.879097	0.276147	0.356334	-0.362972	0.537809	0.646452	0.401388	0	0
52555	9.436856	0.265605	-4.018651	-0.402680	0.025537	0.263119	-0.878140	0.277340	0.354992	-0.362051	0.540873	0.643286	0.403185	0	0
52556	9.277532	0.336209	-3.775526	-0.362233	-0.131929	0.183605	-0.877005	0.279375	0.359752	-0.360032	0.543867	0.641305	0.404120	0	0
52557	8.970960	0.212519	-3.793853	-0.343340	-0.223258	0.076342	-0.875846	0.279417	0.364386	-0.357069	0.546501	0.640264	0.404846	0	0
52558	8.633518	0.312635	-3.848211	-0.338258	-0.236843	-0.006268	-0.874079	0.276939	0.370688	-0.353744	0.548571	0.639793	0.405709	0	0
52559	8.541782	0.557474	-3.973614	-0.301789	-0.212233	-0.081461	-0.873310	0.275216	0.376483	-0.350430	0.549986	0.639724	0.406776	0	0
52560	8.824888	0.640532	-4.167227	-0.287779	-0.194103	-0.107084	-0.872235	0.271767	0.382449	-0.347058	0.551323	0.639601	0.408048	0	0
52561	9.589504	1.169656	-4.602983	-0.263964	0.002408	-0.158492	-0.872734	0.267705	0.383890	-0.345003	0.551225	0.639349	0.410312	0	0
52562	9.749326	1.469578	-4.628743	-0.281828	0.088263	-0.114536	-0.873818	0.264582	0.383847	-0.343566	0.551119	0.638479	0.413007	0	0
52563	9.527527	1.516609	-4.042870	-0.385499	-0.103394	-0.139230	-0.873326	0.260208	0.385540	-0.340236	0.551988	0.637966	0.415388	0	0
52564	9.372585	1.627644	-3.562941	-0.417760	-0.256461	-0.165658	-0.873781	0.255100	0.390854	-0.335670	0.553362	0.638031	0.417173	0	0
52565	8.960162	1.992869	-3.455768	-0.362718	-0.229420	-0.160116	-0.874251	0.251138	0.396100	-0.331563	0.554519	0.638128	0.418770	0	0
52566	8.428171	2.034733	-3.404201	-0.252228	-0.092576	-0.146464	-0.873575	0.243994	0.398885	-0.328999	0.554799	0.638172	0.420351	0	0
52567	8.214618	2.039552	-3.289907	-0.164781	0.035741	-0.173151	-0.872146	0.243829	0.401816	-0.327621	0.554093	0.638280	0.422191	0	0
52568	8.446826	2.211967	-3.249160	-0.091452	0.173178	-0.180487	-0.875199	0.239164	0.398882	-0.327468	0.552544	0.638271	0.424347	0	0
52569	9.087067	2.242821	-3.355024	-0.041280	0.333515	-0.167655	-0.876905	0.238249	0.394760	-0.328693	0.550196	0.637883	0.427025	0	0
52570	9.899931	2.376401	-3.616426	0.037393	0.436084	-0.143615	-0.881434	0.235609	0.385916	-0.331089	0.547305	0.637357	0.429666	0	0
52571	10.408874	2.385851	-3.864856	0.033903	0.452343	-0.105003	-0.886534	0.235932	0.380919	-0.333744	0.544578	0.636529	0.432297	0	0
52572	10.263427	2.315230	-3.946831	-0.042434	0.289365	-0.070070	-0.888541	0.234474	0.373390	-0.335078	0.543033	0.635726	0.434385	0	0
52573	9.662534	2.126621	-3.671976	-0.095626	0.015560	-0.047870	-0.889498	0.232224	0.372978	-0.334492	0.542983	0.635473	0.435268	0	0
52574	9.022885	1.902057	-3.407983	-0.209296	-0.147646	-0.040662	-0.889334	0.231556	0.374904	-0.332270	0.544074	0.635246	0.435939	0	0
52575	8.101490	1.928628	-2.916849	-0.263960	-0.208535	-0.024339	-0.888443	0.228884	0.376700	-0.329445	0.545704	0.634871	0.436592	0	0
52576	7.482206	1.953231	-2.618179	-0.305679	-0.167786	-0.013598	-0.887124	0.226964	0.380507	-0.326682	0.547360	0.634133	0.437666	0	0
52577	7.338773	2.210780	-2.579736	-0.329543	-0.091017	0.011938	-0.885213	0.223800	0.386202	-0.324397	0.548907	0.632872	0.439252	0	0
52578	7.618476	2.425535	-2.646765	-0.346970	0.006881	0.070568	-0.884898	0.222411	0.388223	-0.322868	0.550461	0.630898	0.441266	0	0
52579	8.821430	2.534864	-2.932574	-0.272272	0.195552	0.211994	-0.885061	0.222808	0.385998	-0.323582	0.551808	0.627845	0.443411	0	0
52580	9.463899	2.169555	-3.514515	-0.307809	0.435245	0.396955	-0.884155	0.225089	0.379940	-0.326396	0.553367	0.622833	0.446463	0	0
52581	10.039664	1.785231	-3.369477	-0.169610	0.412500	0.434032	-0.883981	0.230730	0.375506	-0.330006	0.554767	0.618265	0.448417	0	0
52582	9.838752	1.319976	-3.290120	-0.281021	0.194331	0.391835	-0.883672	0.236531	0.370657	-0.331429	0.557250	0.614149	0.449944	0	0
52583	9.526249	1.277669	-2.865682	-0.235759	-0.030410	0.327989	-0.882881	0.239991	0.369739	-0.331453	0.560172	0.611302	0.450173	0	0
52584	9.058157	1.106476	-2.873447	-0.232617	-0.143206	0.318868	-0.880624	0.242545	0.375224	-0.330735	0.563542	0.608906	0.449742	0	0
52585	8.714720	1.067227	-3.020274	-0.130814	-0.104071	0.289554	-0.880094	0.246556	0.377719	-0.330719	0.566197	0.606971	0.449034	0	0
52586	8.788848	1.237741	-3.476023	-0.037585	0.051929	0.201430	-0.878189	0.251640	0.378299	-0.331752	0.567322	0.605455	0.448900	0	0
52587	9.077653	1.528971	-3.644338	0.113380	0.162808	0.157611	-0.878101	0.254853	0.376810	-0.334141	0.567161	0.604472	0.448655	0	0
52588	9.564783	1.285148	-3.801820	0.212181	0.214617	0.150443	-0.879149	0.257887	0.373491	-0.337340	0.566409	0.603815	0.448096	0	0
52589	9.960240	0.720223	-3.837199	0.187998	0.182952	0.066021	-0.879368	0.261120	0.368769	-0.339860	0.565347	0.603608	0.447813	0	0
52590	10.023728	0.693245	-4.028148	0.091771	0.137801	-0.005662	-0.881666	0.261578	0.363051	-0.341213	0.564392	0.603550	0.448066	0	0
52591	9.924932	0.942720	-4.133934	0.135419	0.065964	-0.007281	-0.880859	0.263357	0.361465	-0.342398	0.563586	0.603915	0.447683	0	0
52592	9.561447	0.954413	-4.091280	0.176271	-0.033552	-0.008954	-0.882114	0.263456	0.362750	-0.343174	0.563090	0.604834	0.446471	0	0
52593	9.067796	0.918333	-4.034409	0.214660	-0.132363	-0.069395	-0.881569	0.264472	0.362245	-0.343327	0.562521	0.606580	0.444699	0	0
52594	8.669419	1.167107	-3.930936	0.211596	-0.180275	-0.178559	-0.881555	0.264390	0.363928	-0.342656	0.561520	0.609109	0.443022	0	0
52595	8.554277	1.425543	-3.973253	0.227560	-0.157562	-0.267553	-0.881827	0.264339	0.365053	-0.341839	0.559805	0.612101	0.441698	0	0
52596	8.423822	1.358764	-3.988132	0.282733	-0.103301	-0.331803	-0.881224	0.262241	0.366887	-0.341347	0.557271	0.615520	0.440530	0	0
52597	8.287823	1.107930	-4.018497	0.336948	-0.004640	-0.368630	-0.882588	0.257273	0.363776	-0.341620	0.553867	0.619014	0.439714	0	0
52598	8.283711	0.788986	-4.102545	0.412847	0.088659	-0.346666	-0.886391	0.256328	0.360940	-0.342954	0.549924	0.622405	0.438837	0	0
52599	8.333803	0.606600	-4.091115	0.490265	0.147408	-0.331947	-0.889347	0.254028	0.356322	-0.345155	0.545524	0.625814	0.437754	0	0
52600	8.558844	0.468535	-4.221199	0.551723	0.156041	-0.293280	-0.891897	0.252076	0.350316	-0.347878	0.541102	0.629245	0.436166	0	0
52601	8.779798	0.414585	-4.292613	0.568626	0.105591	-0.203206	-0.892808	0.254336	0.345259	-0.350777	0.537382	0.632395	0.433881	0	0
52602	9.055340	0.351944	-4.467570	0.650981	0.077232	-0.131384	-0.895409	0.257171	0.340676	-0.354213	0.533933	0.635608	0.430640	0	0
52603	9.198786	0.216318	-4.555941	0.591295	0.025931	-0.101132	-0.896315	0.259397	0.336320	-0.357144	0.531085	0.638542	0.427389	0	0
52604	9.260716	0.300735	-4.374139	0.573011	-0.062079	-0.090900	-0.896395	0.264091	0.333799	-0.359425	0.528726	0.641653	0.423727	0	0
52605	9.344812	0.393237	-4.444311	0.576702	-0.102901	-0.085291	-0.895719	0.265031	0.331881	-0.361496	0.526546	0.644858	0.419795	0	0
52606	9.221904	0.467308	-4.477878	0.558716	-0.119337	-0.071552	-0.897607	0.269115	0.330746	-0.363391	0.524570	0.647969	0.415824	0	0
52607	9.008245	0.496702	-4.387574	0.597419	-0.144026	-0.092580	-0.895563	0.273546	0.330017	-0.365250	0.522404	0.651402	0.411537	0	0
52608	8.852226	0.665037	-4.380641	0.659750	-0.159177	-0.119968	-0.896447	0.275648	0.328187	-0.367185	0.519869	0.655278	0.406844	0	0
52609	8.641363	0.720566	-4.251626	0.691321	-0.175024	-0.134596	-0.894543	0.279946	0.327310	-0.369125	0.517165	0.659369	0.401896	0	0
52610	8.617341	0.847432	-4.295793	0.721359	-0.059972	-0.151223	-0.895178	0.284079	0.324759	-0.371869	0.513748	0.663220	0.397386	0	0
52611	8.384591	1.110774	-4.280541	0.719668	0.028478	-0.153210	-0.896412	0.288969	0.318603	-0.375185	0.509948	0.666697	0.393323	0	0
52612	7.909139	1.404616	-3.881633	0.596118	0.026993	-0.186525	-0.896722	0.289009	0.314950	-0.377692	0.506367	0.669847	0.390187	0	0
52613	7.751833	1.969908	-3.277886	0.515126	-0.035020	-0.193846	-0.898178	0.291439	0.312442	-0.379352	0.503272	0.672915	0.387291	0	0
52614	7.954742	2.651174	-3.191664	0.492122	0.063097	-0.170029	-0.899626	0.291978	0.307705	-0.381617	0.500025	0.675397	0.384945	0	0
52615	8.618297	3.026435	-3.854103	0.488791	0.351065	-0.117088	-0.903651	0.294151	0.299577	-0.386021	0.496025	0.676467	0.383848	0	0
52616	9.102456	2.990919	-4.171946	0.562638	0.590339	-0.117235	-0.904893	0.296176	0.287755	-0.392367	0.490798	0.676871	0.383420	0	0
52617	9.374661	2.845912	-3.811105	0.770381	0.590441	-0.252584	-0.909409	0.299953	0.273258	-0.399201	0.483793	0.678670	0.382088	0	0
52618	9.577759	2.833516	-3.717335	0.841348	0.477586	-0.463261	-0.914017	0.300151	0.258963	-0.404745	0.475458	0.682145	0.380525	0	0
52619	9.693480	2.996000	-3.778572	0.788135	0.426849	-0.566920	-0.918810	0.293449	0.245646	-0.409267	0.466763	0.686030	0.379467	0	0
52620	9.608557	2.889632	-4.119071	0.780490	0.389740	-0.577016	-0.926035	0.289944	0.231989	-0.413402	0.458120	0.690023	0.378277	0	0
52621	9.332411	2.791681	-4.263966	0.734310	0.338584	-0.520217	-0.930121	0.284789	0.221858	-0.417156	0.450204	0.693711	0.376912	0	0
52622	9.190294	2.567541	-4.472665	0.721593	0.256593	-0.441274	-0.933773	0.279953	0.213853	-0.420531	0.443170	0.697286	0.374895	0	0
52623	8.996130	2.200631	-4.496780	0.720641	0.172278	-0.401790	-0.936334	0.277270	0.205269	-0.423443	0.436688	0.700980	0.372326	0	0
52624	8.764532	2.149096	-4.510193	0.749137	0.125344	-0.357676	-0.940565	0.274787	0.198963	-0.426275	0.430544	0.704746	0.369128	0	0
52625	8.509943	2.247011	-4.444481	0.785367	0.118121	-0.300742	-0.942151	0.272672	0.190123	-0.429398	0.424638	0.708375	0.365385	0	0
52626	8.202322	2.418506	-4.412537	0.783829	0.121037	-0.288860	-0.945390	0.269592	0.184053	-0.432545	0.418780	0.711893	0.361574	0	0
52627	7.900109	2.603572	-4.310660	0.751723	0.125085	-0.325665	-0.946403	0.268193	0.177925	-0.435421	0.412757	0.715377	0.358156	0	0
52628	7.791217	2.757036	-4.124435	0.740871	0.138099	-0.389930	-0.949199	0.263668	0.172042	-0.438080	0.406259	0.718978	0.355119	0	0
52629	7.909875	2.740539	-4.042027	0.749331	0.210019	-0.423035	-0.952016	0.258860	0.163186	-0.441141	0.399186	0.722380	0.352437	0	0
52630	8.114924	2.636246	-3.968252	0.739328	0.247016	-0.424918	-0.957067	0.251239	0.151223	-0.444397	0.391975	0.725541	0.349939	0	0
52631	8.302542	2.552572	-3.975814	0.698715	0.268178	-0.406653	-0.960194	0.249649	0.143837	-0.447666	0.384979	0.728334	0.347728	0	0
52632	8.356458	2.535979	-3.852340	0.657660	0.199288	-0.360731	-0.961440	0.243745	0.136446	-0.450409	0.378728	0.731064	0.345315	0	0
52633	8.463596	2.586931	-3.730415	0.662630	0.148141	-0.305549	-0.963397	0.238436	0.128818	-0.452956	0.372999	0.733796	0.342412	0	0
52634	8.517169	2.624597	-3.674204	0.671919	0.102697	-0.191659	-0.965644	0.235028	0.123280	-0.455579	0.368204	0.736301	0.338724	0	0
52635	8.680144	2.566438	-3.762800	0.714709	0.078194	-0.059381	-0.966366	0.233306	0.117833	-0.458593	0.364247	0.738541	0.334026	0	0
52636	9.068702	2.498530	-3.966172	0.767262	0.082208	0.058233	-0.966271	0.233964	0.113089	-0.462206	0.360891	0.740465	0.328382	0	0
52637	9.476480	2.269614	-4.108513	0.787911	0.108528	0.142696	-0.965931	0.237074	0.107792	-0.466325	0.357949	0.741988	0.322284	0	0
52638	9.661125	1.938172	-4.083764	0.838900	0.088700	0.133637	-0.966869	0.240149	0.100675	-0.470430	0.354748	0.743745	0.315742	0	0
52639	9.280251	1.546716	-3.627645	0.840242	-0.100619	0.064072	-0.966080	0.242695	0.098012	-0.472864	0.351588	0.746595	0.308838	0	0
52640	8.858665	1.013653	-3.079144	0.773240	-0.299386	-0.029499	-0.966660	0.243734	0.097379	-0.473270	0.348643	0.750449	0.302141	0	0
52641	8.367815	0.679320	-2.845585	0.661541	-0.323005	-0.031672	-0.965482	0.242080	0.101627	-0.473063	0.346254	0.754044	0.296206	0	0
52642	8.418352	0.785708	-3.209086	0.678025	-0.103046	0.015740	-0.965064	0.241302	0.099886	-0.474698	0.343481	0.756440	0.290655	0	0
52643	9.030377	1.165390	-3.992753	0.683293	0.263518	0.108932	-0.966811	0.242741	0.094364	-0.479360	0.340300	0.756758	0.285879	0	0
52644	9.281473	1.065190	-3.886859	0.575396	0.356375	0.101274	-0.967487	0.245794	0.084711	-0.484322	0.337304	0.756304	0.282246	0	0
52645	9.863610	0.775672	-3.582026	0.491453	0.164494	-0.010437	-0.967818	0.245558	0.077945	-0.487206	0.334390	0.756897	0.279143	0	0
52646	10.040348	0.894908	-3.525059	0.330122	0.055385	-0.149071	-0.967116	0.242648	0.072974	-0.488339	0.331515	0.758016	0.277552	0	0
52647	9.758114	0.933354	-3.891051	0.293398	0.105384	-0.090565	-0.967377	0.239758	0.070826	-0.489876	0.329116	0.758589	0.276130	0	0
52648	9.434971	0.962238	-4.245913	0.321230	0.194765	-0.016408	-0.967966	0.239660	0.067168	-0.492390	0.326901	0.758542	0.274412	0	0
52649	9.258710	0.895824	-4.263908	0.395964	0.211845	-0.029186	-0.968277	0.238914	0.062059	-0.495224	0.324161	0.758651	0.272253	0	0
52650	9.438445	0.753049	-4.020363	0.372563	0.195751	-0.082402	-0.968577	0.236786	0.056019	-0.497716	0.321176	0.758929	0.270465	0	0
52651	9.580114	0.775542	-3.783978	0.369502	0.121641	-0.120785	-0.968849	0.233565	0.051882	-0.499513	0.318105	0.759683	0.268659	0	0
52652	9.618034	0.751988	-3.855595	0.361482	0.110315	-0.146473	-0.970543	0.231524	0.047409	-0.501132	0.314909	0.760536	0.266991	0	0
52653	9.184416	0.720722	-3.827506	0.369626	0.095582	-0.148369	-0.970531	0.228285	0.043549	-0.502639	0.311688	0.761484	0.265229	0	0
52654	8.693917	0.615035	-3.645608	0.355257	0.072881	-0.170503	-0.970772	0.223828	0.041304	-0.503874	0.308430	0.762558	0.263603	0	0
52655	8.281385	0.604856	-3.393541	0.369386	0.071982	-0.188910	-0.972714	0.219751	0.037692	-0.505076	0.304954	0.763725	0.261964	0	0
52656	8.119013	0.540014	-3.175340	0.424454	0.086169	-0.183360	-0.973506	0.214448	0.035400	-0.506572	0.301201	0.764926	0.259904	0	0
52657	8.326458	0.460117	-3.113573	0.420779	0.076087	-0.183316	-0.973243	0.212697	0.030223	-0.507956	0.297486	0.766158	0.257845	0	0
52658	8.691855	0.498734	-2.931341	0.431549	0.029321	-0.185880	-0.974890	0.208533	0.028291	-0.509009	0.293813	0.767640	0.255563	0	0
52659	9.018862	0.589637	-3.370497	0.443337	-0.025671	-0.219646	-0.976272	0.206045	0.027024	-0.509564	0.289953	0.769520	0.253203	0	0
52660	9.225110	0.628902	-3.513214	0.422643	-0.077972	-0.236071	-0.977589	0.198946	0.026595	-0.509615	0.286196	0.771637	0.250919	0	0
52661	9.207998	0.579992	-3.834136	0.425520	-0.081679	-0.266362	-0.978224	0.193545	0.026265	-0.509545	0.282196	0.773854	0.248757	0	0
52662	8.914561	0.400659	-3.689072	0.451797	-0.153247	-0.303907	-0.979846	0.188180	0.025525	-0.508900	0.277937	0.776579	0.246367	0	0
52663	8.856120	0.499693	-3.809424	0.496568	-0.188243	-0.336797	-0.980340	0.184491	0.028114	-0.507995	0.273277	0.779662	0.243696	0	0
52664	8.721924	0.772511	-3.829196	0.536511	-0.180364	-0.347727	-0.983744	0.176778	0.029214	-0.507225	0.268297	0.782793	0.240778	0	0
52665	8.647233	1.051744	-3.636184	0.509187	-0.161771	-0.412004	-0.985161	0.168127	0.031363	-0.506338	0.262898	0.785909	0.238440	0	0
52666	8.861513	1.626796	-3.592141	0.442107	-0.074010	-0.428647	-0.987433	0.158635	0.030513	-0.505917	0.257481	0.788426	0.236930	0	0
52667	9.106630	2.080535	-3.559704	0.415117	0.048819	-0.386557	-0.987346	0.151522	0.029929	-0.506463	0.252236	0.790127	0.235734	0	0
52668	9.396784	2.110201	-3.753929	0.373478	0.190230	-0.315230	-0.987866	0.145741	0.025634	-0.508187	0.247428	0.790803	0.234854	0	0
52669	9.323475	1.702759	-3.712782	0.338259	0.202787	-0.370456	-0.988664	0.139152	0.020448	-0.509766	0.242322	0.791454	0.234562	0	0
52670	8.805394	1.594946	-3.358375	0.320784	0.169963	-0.439378	-0.990866	0.132577	0.015417	-0.510879	0.236832	0.792367	0.234668	0	0
52671	8.488383	1.649005	-3.244723	0.421045	0.154652	-0.451144	-0.992713	0.120945	0.011474	-0.512049	0.230759	0.793599	0.234001	0	0
52672	8.736418	1.851708	-3.660873	0.510846	0.270918	-0.318947	-0.993367	0.115518	0.008751	-0.514649	0.224998	0.794101	0.232196	0	0
52673	9.243479	1.842501	-4.143645	0.538878	0.430038	-0.175910	-0.993372	0.111454	0.001322	-0.518871	0.219844	0.793498	0.229787	0	0
52674	9.694061	1.626468	-4.364794	0.545855	0.458376	-0.124500	-0.992440	0.108570	-0.010123	-0.523438	0.214990	0.792602	0.227099	0	0
52675	9.926155	1.489337	-4.207707	0.436076	0.266551	-0.174841	-0.992015	0.104180	-0.016872	-0.526098	0.210734	0.792546	0.225129	0	0
52676	9.820839	1.410808	-4.083513	0.305053	0.094603	-0.234497	-0.992822	0.099888	-0.019383	-0.526988	0.207080	0.793199	0.224137	0	0
52677	9.300382	1.541287	-4.135660	0.140257	0.033377	-0.266932	-0.993328	0.094683	-0.020828	-0.526956	0.204169	0.793872	0.224499	0	0
52678	8.580452	1.733240	-4.146132	0.059447	0.053518	-0.279178	-0.993128	0.089846	-0.021271	-0.526902	0.201544	0.794265	0.225602	0	0
52679	8.083653	1.894261	-3.957428	0.039691	0.048107	-0.297636	-0.993610	0.084103	-0.020498	-0.526702	0.198883	0.794684	0.226951	0	0
52680	7.956021	2.122530	-3.733784	0.033115	0.057615	-0.303153	-0.994918	0.075635	-0.022138	-0.526565	0.196192	0.795031	0.228392	0	0
52681	8.153864	2.181658	-3.726305	-0.001725	0.087544	-0.308720	-0.994566	0.069934	-0.022496	-0.526560	0.193566	0.795156	0.230203	0	0
52682	8.402632	2.139864	-3.634435	-0.057609	0.097402	-0.347332	-0.994091	0.064199	-0.025109	-0.526449	0.190908	0.795154	0.232673	0	0
52683	8.542182	2.271617	-3.406920	-0.138526	0.028115	-0.354660	-0.992895	0.058344	-0.025484	-0.525588	0.188769	0.795343	0.235696	0	0
52684	8.630861	2.374932	-3.201842	-0.234394	-0.066773	-0.302351	-0.993091	0.052969	-0.023566	-0.523927	0.187779	0.795682	0.239017	0	0
52685	8.563082	2.430289	-2.954994	-0.331539	-0.174047	-0.228043	-0.992972	0.045799	-0.020073	-0.521379	0.188132	0.796211	0.242525	0	0
52686	8.479142	2.581406	-2.967778	-0.308738	-0.276522	-0.115884	-0.994555	0.041792	-0.013553	-0.518341	0.189511	0.797091	0.245059	0	0
52687	8.477354	2.765016	-3.275680	-0.259204	-0.332933	-0.035848	-0.992689	0.041531	-0.008803	-0.515114	0.191397	0.798230	0.246686	0	0
52688	8.514160	2.806823	-3.518321	-0.161619	-0.358827	0.024034	-0.993730	0.039875	-0.000876	-0.512026	0.193329	0.799604	0.247158	0	0
52689	9.267627	2.719172	-3.887635	-0.084116	-0.266706	0.037942	-0.993567	0.041328	0.004419	-0.509831	0.194734	0.800673	0.247131	0	0
52690	9.734985	1.963496	-4.202298	-0.101942	-0.076733	0.066016	-0.993420	0.043141	0.008188	-0.509211	0.195997	0.800659	0.247457	0	0
52691	9.861249	1.565816	-3.910107	-0.096339	-0.073296	-0.069809	-0.992534	0.041025	0.010300	-0.508271	0.196124	0.800917	0.248450	0	0
52692	10.229263	1.672343	-3.729946	-0.162046	-0.153610	-0.123841	-0.992913	0.038277	0.011117	-0.506444	0.196361	0.801512	0.250070	0	0
52693	10.281708	1.360777	-3.671139	-0.336042	-0.219212	0.012605	-0.991731	0.037917	0.018119	-0.504065	0.198725	0.801738	0.252276	0	0
52694	9.612814	0.754082	-3.287776	-0.494818	-0.333337	0.140701	-0.990852	0.037827	0.022608	-0.500785	0.203207	0.801852	0.254861	0	0
52695	8.741716	0.550889	-3.048803	-0.601850	-0.365139	0.212812	-0.990843	0.042007	0.030606	-0.497176	0.208870	0.801679	0.257877	0	0
52696	8.259133	0.878757	-2.651822	-0.627758	-0.274393	0.264879	-0.989457	0.046716	0.036092	-0.494365	0.214841	0.800826	0.261008	0	0
52697	8.290312	1.251268	-3.138463	-0.670209	-0.083515	0.370983	-0.988629	0.050884	0.041128	-0.493224	0.221355	0.798653	0.264358	0	0
52698	8.855342	1.493296	-3.399552	-0.685831	0.133286	0.381775	-0.986755	0.057474	0.040113	-0.493794	0.227450	0.795288	0.268235	0	0
52699	9.923910	1.838513	-4.024195	-0.759452	0.310713	0.347671	-0.986863	0.063390	0.035979	-0.495466	0.233142	0.790879	0.273256	0	0
52700	10.704793	2.005847	-4.074044	-0.796719	0.277709	0.257010	-0.986399	0.067386	0.030032	-0.496518	0.238375	0.786672	0.278916	0	0
52701	10.517437	1.886634	-3.947047	-0.848561	0.091135	0.114008	-0.983925	0.070306	0.027939	-0.495528	0.243241	0.783535	0.285234	0	0
52702	9.786665	1.910714	-3.731164	-0.965407	-0.034849	0.067951	-0.983521	0.072781	0.029778	-0.493107	0.248668	0.780727	0.292360	0	0
52703	8.747339	1.815251	-3.480367	-0.940713	-0.127988	0.111954	-0.982087	0.072852	0.033708	-0.490090	0.254563	0.778277	0.298822	0	0
52704	7.862189	1.574867	-3.173481	-0.777708	-0.186866	0.192887	-0.982351	0.073946	0.037718	-0.487248	0.260443	0.776327	0.303439	0	0
52705	7.433930	1.357264	-2.997055	-0.652984	-0.139328	0.268170	-0.982923	0.077844	0.042891	-0.485282	0.266142	0.774290	0.306831	0	0
52706	7.539920	1.283401	-2.970101	-0.554480	-0.032823	0.315001	-0.981262	0.082190	0.046945	-0.484540	0.271389	0.771868	0.309500	0	0
52707	8.056103	1.147125	-2.845371	-0.429157	0.072327	0.338112	-0.978404	0.088629	0.045770	-0.484988	0.275871	0.769243	0.311364	0	0
52708	8.765766	1.105793	-2.669288	-0.349750	0.095084	0.294343	-0.977923	0.094243	0.044708	-0.485697	0.279552	0.766846	0.312883	0	0
52709	9.360636	1.078397	-2.387377	-0.250859	0.033978	0.235127	-0.977679	0.097101	0.044602	-0.486008	0.282487	0.765216	0.313755	0	0
52710	9.645696	1.128768	-2.315586	-0.198638	-0.102730	0.148351	-0.977999	0.100631	0.045528	-0.485158	0.284923	0.764646	0.314257	0	0
52711	9.814331	1.331829	-2.716689	-0.129415	-0.245783	0.012972	-0.976003	0.100301	0.048725	-0.482970	0.286443	0.765371	0.314480	0	0
52712	9.731621	1.650161	-3.262223	-0.108197	-0.314120	-0.076782	-0.976383	0.100596	0.054516	-0.480046	0.287376	0.766741	0.314770	0	0
52713	9.969812	2.043528	-3.785454	-0.094169	-0.273411	-0.172146	-0.977703	0.097480	0.060244	-0.477156	0.287390	0.768226	0.315528	0	0
52714	9.619541	2.911597	-3.955094	-0.178464	-0.200962	-0.179705	-0.977904	0.094375	0.065400	-0.474562	0.287512	0.769109	0.317174	0	0
52715	8.947042	3.094383	-3.129268	-0.252511	-0.376028	-0.053036	-0.977804	0.090886	0.072498	-0.470792	0.289513	0.770216	0.318284	0	0
52716	9.299755	2.778116	-2.878830	-0.306987	-0.365997	0.029456	-0.977476	0.091006	0.078694	-0.467209	0.292355	0.770846	0.319437	0	0
52717	9.468944	2.633202	-3.371590	-0.184929	-0.152374	0.055043	-0.974925	0.092423	0.083964	-0.465691	0.294148	0.770782	0.320163	0	0
52718	9.291704	2.509964	-3.491364	-0.217460	-0.015470	-0.048071	-0.975459	0.090553	0.084415	-0.464808	0.294859	0.770271	0.322016	0	0
52719	8.762436	2.586088	-3.103940	-0.150202	-0.072114	-0.091985	-0.975985	0.088899	0.086287	-0.463537	0.295097	0.770369	0.323393	0	0
52720	8.422254	2.521633	-2.821118	-0.075322	-0.120303	-0.091839	-0.975081	0.085487	0.088599	-0.462123	0.295143	0.770929	0.324039	0	0
52721	8.472830	2.588930	-3.163137	-0.080006	-0.018736	-0.002994	-0.975936	0.085968	0.087793	-0.461757	0.295565	0.770741	0.324623	0	0
52722	8.728591	2.551018	-3.723651	-0.069856	0.126929	0.087666	-0.975542	0.087312	0.086466	-0.462846	0.296168	0.769643	0.325129	0	0
52723	8.981312	2.534416	-4.064116	-0.115381	0.155930	0.160979	-0.974029	0.089060	0.085294	-0.464249	0.297448	0.768043	0.325741	0	0
52724	9.266797	2.554777	-3.924906	-0.140498	0.090076	0.186798	-0.974105	0.092941	0.081878	-0.465163	0.299257	0.766584	0.326216	0	0
52725	9.387938	2.482037	-3.809142	-0.189377	0.013335	0.179503	-0.972888	0.095839	0.080639	-0.465305	0.301485	0.765341	0.326880	0	0
52726	9.331715	2.315548	-3.841940	-0.239736	0.006218	0.177540	-0.972785	0.098963	0.080973	-0.465241	0.303953	0.763965	0.327903	0	0
52727	8.914112	2.153952	-3.868438	-0.340782	0.009258	0.160701	-0.972513	0.100592	0.082620	-0.464822	0.306749	0.762287	0.329792	0	0
52728	8.400865	2.382650	-3.654525	-0.348716	-0.037731	0.144176	-0.970987	0.103063	0.084166	-0.463968	0.309611	0.760839	0.331661	0	0
52729	8.023569	2.476916	-3.253343	-0.302637	-0.059213	0.160761	-0.969457	0.104979	0.085396	-0.463132	0.312447	0.759585	0.333041	0	0
52730	7.924612	2.427364	-2.943214	-0.256776	-0.064328	0.166344	-0.968618	0.106044	0.086721	-0.462426	0.315127	0.758479	0.334015	0	0
52731	8.125362	2.447259	-2.544810	-0.284986	-0.076473	0.139759	-0.970756	0.109688	0.088797	-0.461435	0.317772	0.757413	0.335299	0	0
52732	8.585073	2.679731	-2.401072	-0.327363	-0.127553	0.135315	-0.968490	0.110473	0.092483	-0.459910	0.320751	0.756442	0.336745	0	0
52733	8.978249	2.968223	-2.781030	-0.368612	-0.194049	0.174002	-0.967369	0.112855	0.095997	-0.457865	0.324422	0.755502	0.338123	0	0
52734	9.273291	3.162901	-3.346328	-0.362856	-0.264902	0.190723	-0.967092	0.115777	0.100398	-0.455358	0.328431	0.754835	0.339126	0	0
52735	9.313392	3.085396	-3.734791	-0.302280	-0.335767	0.203784	-0.963837	0.117705	0.106678	-0.452540	0.332488	0.754633	0.339392	0	0
52736	9.537828	2.980093	-3.956423	-0.292501	-0.346126	0.192834	-0.963369	0.118745	0.114477	-0.449637	0.336454	0.754531	0.339571	0	0
52737	9.452465	2.381833	-4.145529	-0.274493	-0.293656	0.207342	-0.963927	0.122961	0.121920	-0.447220	0.340254	0.754188	0.339739	0	0
52738	8.917171	1.688724	-3.898154	-0.222923	-0.402741	0.055073	-0.961082	0.123769	0.127853	-0.443637	0.343049	0.755009	0.339800	0	0
52739	8.495445	1.468086	-3.499779	-0.311294	-0.458581	0.005323	-0.959591	0.122983	0.137639	-0.439141	0.346032	0.755930	0.340568	0	0
52740	8.341753	1.099988	-3.276634	-0.268603	-0.451212	0.095229	-0.958989	0.124455	0.145323	-0.435151	0.349479	0.756631	0.340614	0	0
52741	8.512019	0.721490	-3.531835	-0.180971	-0.276124	0.274931	-0.958007	0.127489	0.150146	-0.433386	0.353295	0.756222	0.339836	0	0
52742	8.956442	0.671244	-3.995625	-0.234477	-0.022055	0.403875	-0.955789	0.132782	0.155098	-0.433789	0.357454	0.754059	0.339778	0	0
52743	8.973215	0.910983	-3.799045	-0.349685	0.081306	0.466847	-0.954209	0.140509	0.154297	-0.434756	0.362222	0.750809	0.340688	0	0
52744	9.206988	1.046513	-3.541214	-0.454755	0.009012	0.480604	-0.952723	0.145849	0.155600	-0.434838	0.367780	0.747439	0.342035	0	0
52745	9.472116	1.039632	-3.529435	-0.605764	-0.056821	0.450192	-0.949753	0.154429	0.154417	-0.433740	0.373977	0.743909	0.344399	0	0
52746	9.350124	1.155323	-3.772901	-0.753741	0.002777	0.383727	-0.949219	0.158813	0.158061	-0.432283	0.380083	0.739818	0.348334	0	0
52747	9.205449	1.585771	-3.967575	-0.758420	0.069790	0.340518	-0.946139	0.161870	0.161740	-0.431116	0.385639	0.735526	0.352737	0	0
52748	9.147465	1.849852	-4.098945	-0.657116	0.120200	0.292949	-0.945211	0.165477	0.160689	-0.430519	0.390207	0.731514	0.356762	0	0
52749	9.081346	1.838213	-3.920227	-0.606194	0.095190	0.215083	-0.946075	0.167992	0.162120	-0.429635	0.394057	0.728058	0.360645	0	0
52750	9.096557	1.739235	-3.781350	-0.572080	0.035863	0.127148	-0.945528	0.168865	0.161606	-0.428128	0.397311	0.725304	0.364396	0	0
52751	9.100463	1.516419	-3.804687	-0.576013	-0.001897	0.050088	-0.943530	0.167593	0.163619	-0.426028	0.400156	0.722973	0.368355	0	0
52752	8.931658	1.327609	-3.741637	-0.551021	0.027013	0.057364	-0.943660	0.167669	0.165032	-0.424257	0.402822	0.720563	0.372196	0	0
52753	8.772455	1.129038	-3.679009	-0.497469	0.034813	0.108774	-0.942493	0.165813	0.167579	-0.422931	0.405597	0.718087	0.375462	0	0
52754	8.551169	0.993334	-3.570173	-0.408784	0.039781	0.174937	-0.942803	0.168631	0.168461	-0.422246	0.408436	0.715644	0.377812	0	0
52755	8.632696	0.812972	-3.545413	-0.326494	0.063584	0.204410	-0.942822	0.170590	0.169286	-0.422164	0.411051	0.713273	0.379547	0	0
52756	8.806388	0.865049	-3.541908	-0.291479	0.087016	0.211829	-0.940901	0.173864	0.168909	-0.422431	0.413453	0.710908	0.381077	0	0
52757	8.942395	1.028069	-3.473470	-0.258821	0.046760	0.206511	-0.939401	0.177015	0.168246	-0.422505	0.415853	0.708837	0.382238	0	0
52758	9.098306	1.155712	-3.309393	-0.223968	0.004236	0.146148	-0.939693	0.178009	0.168451	-0.422276	0.417677	0.707416	0.383135	0	0
52759	9.145267	1.265515	-3.204157	-0.188781	-0.042749	0.098610	-0.938575	0.178683	0.168905	-0.421591	0.419354	0.706429	0.383876	0	0
52760	9.200822	1.299033	-3.201186	-0.136901	-0.066164	0.056558	-0.939425	0.180851	0.171581	-0.420921	0.420372	0.706051	0.384194	0	0
52761	9.230649	1.257532	-3.376478	-0.080729	-0.079839	0.036497	-0.938308	0.181932	0.172481	-0.420188	0.421296	0.705893	0.384275	0	0
52762	9.159668	1.157520	-3.475921	-0.014147	-0.107104	-0.003738	-0.938151	0.182098	0.174882	-0.419487	0.421573	0.706383	0.383835	0	0
52763	9.029546	1.021868	-3.418801	0.046115	-0.177392	-0.001723	-0.938691	0.182240	0.177992	-0.418452	0.422070	0.707280	0.382767	0	0
52764	9.196924	1.120494	-3.627308	0.092570	-0.147590	0.022224	-0.938543	0.182725	0.179709	-0.417973	0.422309	0.708193	0.381334	0	0
52765	9.312545	1.185596	-3.660192	0.186919	-0.103880	0.057242	-0.936710	0.182921	0.180970	-0.418276	0.422351	0.709066	0.379330	0	0
52766	9.812114	1.470250	-3.991015	0.187383	0.035512	0.130574	-0.937594	0.185816	0.180455	-0.419860	0.422342	0.709064	0.377589	0	0
52767	9.906064	1.562986	-3.723403	0.173979	0.036394	0.178305	-0.936385	0.189026	0.178673	-0.421557	0.422761	0.708781	0.375756	0	0
52768	9.663842	1.382900	-3.188970	0.074505	-0.102696	0.167255	-0.935583	0.192289	0.178869	-0.421817	0.424004	0.708773	0.374074	0	0
52769	9.283604	1.575673	-2.898142	0.007031	-0.165778	0.114879	-0.932221	0.194278	0.180930	-0.421135	0.425431	0.708977	0.372834	0	0
52770	8.810518	1.927430	-2.839512	0.103881	-0.078966	0.103875	-0.933385	0.197171	0.180559	-0.421448	0.426013	0.709241	0.371312	0	0
52771	8.389073	1.998972	-2.528610	0.199152	0.029549	0.099228	-0.933975	0.199193	0.180268	-0.422909	0.425787	0.709396	0.369608	0	0
52772	8.148001	2.236371	-2.022898	0.264556	0.099100	0.008407	-0.932579	0.198563	0.178105	-0.424805	0.424362	0.709896	0.368111	0	0
52773	8.376220	2.741499	-2.016062	0.206375	0.191351	-0.053197	-0.932915	0.200340	0.173997	-0.426879	0.422418	0.710028	0.367692	0	0
52774	9.126923	2.847839	-2.202857	0.155257	0.329617	-0.097383	-0.933766	0.198023	0.169077	-0.429545	0.419865	0.709569	0.368398	0	0
52775	9.914093	2.635618	-2.523521	0.096796	0.445882	-0.142516	-0.935223	0.195704	0.158535	-0.432626	0.416803	0.708560	0.370206	0	0
52776	10.791612	2.543304	-2.431340	0.074559	0.470864	-0.156181	-0.938375	0.195050	0.149519	-0.435723	0.413633	0.707417	0.372309	0	0
52777	10.964261	2.123374	-2.672409	0.056364	0.379746	-0.077199	-0.938014	0.196058	0.143387	-0.438396	0.411433	0.706243	0.373835	0	0
52778	10.456542	1.730631	-2.414446	-0.018102	0.060316	-0.060487	-0.940808	0.193105	0.140416	-0.438553	0.410873	0.706131	0.374477	0	0
52779	9.794496	1.754475	-2.036890	-0.182849	-0.215468	0.000061	-0.938667	0.192481	0.143734	-0.436327	0.412487	0.706342	0.374905	0	0
52780	8.939816	1.994071	-1.732845	-0.280972	-0.352696	0.110976	-0.940162	0.192073	0.149632	-0.433121	0.415826	0.706336	0.374946	0	0
52781	8.208558	2.299479	-1.698677	-0.354556	-0.385625	0.170418	-0.937040	0.194491	0.157632	-0.429606	0.420008	0.705908	0.375133	0	0
52782	8.357036	2.846347	-2.048477	-0.406479	-0.225116	0.199535	-0.935589	0.194466	0.163527	-0.427084	0.424016	0.704475	0.376198	0	0
52783	9.003120	3.160049	-2.452220	-0.302732	0.002922	0.294984	-0.934226	0.199177	0.166058	-0.426979	0.427372	0.702016	0.377116	0	0
52784	9.863480	2.827993	-2.916494	-0.169062	0.278265	0.337134	-0.934301	0.203844	0.164098	-0.429505	0.429424	0.698711	0.378053	0	0
52785	10.456162	2.095776	-3.238106	-0.044248	0.387590	0.197730	-0.932153	0.208086	0.158432	-0.432820	0.429522	0.695970	0.379213	0	0
52786	10.040760	1.461377	-3.091447	0.052412	0.180077	-0.003810	-0.932790	0.210119	0.152092	-0.434313	0.428602	0.695375	0.379641	0	0
52787	9.582079	1.337533	-2.838396	0.122424	-0.068675	-0.098818	-0.933615	0.208836	0.152301	-0.434039	0.427639	0.696507	0.378964	0	0
52788	8.937047	1.235935	-2.698999	0.129173	-0.249063	-0.102342	-0.933012	0.206609	0.153845	-0.432497	0.427322	0.698483	0.377444	0	0
52789	8.350904	1.172859	-2.749951	0.194499	-0.261515	-0.052787	-0.932974	0.206389	0.158334	-0.431355	0.427093	0.700516	0.375235	0	0
52790	8.355333	1.461300	-2.922143	0.255915	-0.151102	-0.023437	-0.932942	0.205940	0.161682	-0.431329	0.426407	0.702195	0.372900	0	0
52791	8.624555	1.782472	-3.142669	0.230056	-0.083792	-0.038170	-0.934078	0.206025	0.160292	-0.431633	0.425455	0.703522	0.371131	0	0
52792	9.227745	2.013399	-3.139567	0.212962	-0.015592	-0.067503	-0.931850	0.207294	0.159927	-0.432208	0.424134	0.704635	0.369861	0	0
52793	9.781891	2.119337	-3.193414	0.232901	-0.005436	-0.144418	-0.931974	0.205879	0.159700	-0.432677	0.422123	0.706076	0.368862	0	0
52794	9.830473	1.990809	-3.398959	0.270592	-0.051518	-0.237881	-0.933490	0.203352	0.159275	-0.432604	0.419477	0.708267	0.367764	0	0
52795	9.710511	1.785206	-3.555228	0.219241	-0.161722	-0.302101	-0.935263	0.198579	0.158151	-0.431319	0.416976	0.710981	0.366881	0	0
52796	9.399343	1.739206	-3.577706	0.218286	-0.287410	-0.325837	-0.935153	0.192392	0.161986	-0.429016	0.414783	0.714343	0.365534	0	0
52797	8.922293	1.703472	-3.555268	0.276513	-0.383262	-0.328433	-0.935640	0.189983	0.167610	-0.426272	0.412640	0.718296	0.363416	0	0
52798	8.690845	1.668748	-3.556501	0.339568	-0.442807	-0.290652	-0.936092	0.184990	0.173495	-0.423458	0.410723	0.722574	0.360384	0	0
52799	8.730860	1.584754	-3.643083	0.355953	-0.407419	-0.298025	-0.936548	0.179889	0.178669	-0.420948	0.408520	0.726741	0.357438	0	0
52800	8.850537	1.607256	-3.756103	0.350689	-0.388417	-0.291615	-0.934216	0.176990	0.184658	-0.418538	0.406323	0.730779	0.354527	0	0
52801	8.873474	1.655453	-3.925722	0.334499	-0.386186	-0.281550	-0.936100	0.174025	0.190401	-0.416124	0.404226	0.734663	0.351729	0	0
52802	8.703772	1.692594	-4.073717	0.339980	-0.352860	-0.285298	-0.935738	0.169455	0.193209	-0.413926	0.401967	0.738440	0.348990	0	0
52803	8.481195	1.676215	-4.181437	0.352872	-0.323471	-0.285376	-0.936069	0.165498	0.198313	-0.412006	0.399521	0.742098	0.346302	0	0
52804	8.338532	1.673212	-4.243752	0.373432	-0.326375	-0.268848	-0.935299	0.162847	0.202643	-0.410169	0.397129	0.745770	0.343333	0	0
52805	8.270609	1.654974	-4.294469	0.390055	-0.343440	-0.261468	-0.933807	0.157962	0.205702	-0.408304	0.394753	0.749496	0.340167	0	0
52806	8.238104	1.613361	-4.428785	0.395762	-0.358726	-0.252275	-0.933316	0.156229	0.211780	-0.406343	0.392478	0.753262	0.336813	0	0
52807	8.295012	1.521885	-4.508801	0.382033	-0.353264	-0.219283	-0.932718	0.154823	0.214079	-0.404486	0.390460	0.756787	0.333473	0	0
52808	8.357002	1.554301	-4.607522	0.360377	-0.313105	-0.212033	-0.934626	0.153452	0.219359	-0.402842	0.388454	0.760047	0.330380	0	0
52809	8.428505	1.645404	-4.747278	0.347145	-0.256950	-0.164408	-0.932589	0.150368	0.223369	-0.401740	0.386655	0.762815	0.327439	0	0
52810	8.488830	1.737509	-4.775503	0.304490	-0.198553	-0.122348	-0.932161	0.150192	0.223916	-0.401030	0.385163	0.765051	0.324841	0	0
52811	8.563386	1.768933	-4.807070	0.281499	-0.209526	-0.091157	-0.929322	0.150114	0.227543	-0.400261	0.384021	0.767108	0.322280	0	0
52812	8.509631	1.777925	-4.906447	0.230783	-0.217941	-0.071069	-0.931841	0.150890	0.230007	-0.399275	0.383271	0.768966	0.319959	0	0
52813	8.452895	1.786176	-4.769011	0.187374	-0.206037	-0.052828	-0.929853	0.150208	0.231634	-0.398286	0.382781	0.770546	0.317973	0	0
52814	8.351164	1.821961	-4.851926	0.136496	-0.162253	-0.043841	-0.929556	0.150636	0.234472	-0.397448	0.382432	0.771766	0.316477	0	0
52815	8.275803	1.843843	-4.636414	0.101224	-0.144414	-0.064131	-0.928106	0.147841	0.235692	-0.396564	0.381999	0.772862	0.315433	0	0
52816	8.284204	1.867887	-4.805646	0.096973	-0.094876	-0.091746	-0.927265	0.149027	0.237446	-0.395942	0.381222	0.773867	0.314688	0	0
52817	8.341869	1.811673	-4.803339	0.106728	-0.014749	-0.077170	-0.927638	0.145981	0.238526	-0.396038	0.380256	0.774514	0.314145	0	0
52818	8.317856	1.772675	-4.776126	0.138527	0.007669	-0.053298	-0.929737	0.144644	0.237337	-0.396488	0.379287	0.775095	0.313315	0	0
52819	8.278955	1.671120	-4.777749	0.172192	0.002245	-0.025721	-0.928353	0.145403	0.235964	-0.397124	0.378406	0.775681	0.312123	0	0
52820	8.316668	1.579640	-4.847385	0.163208	-0.016564	-0.018377	-0.928075	0.145020	0.234953	-0.397586	0.377684	0.776299	0.310870	0	0
52821	8.393785	1.622976	-4.864479	0.133691	-0.032595	-0.025726	-0.929793	0.147344	0.234692	-0.397803	0.377062	0.776900	0.309843	0	0
52822	8.485047	1.652126	-4.916009	0.118079	-0.049272	0.008244	-0.928940	0.147277	0.235805	-0.397921	0.376828	0.777404	0.308710	0	0
52823	8.580770	1.647721	-4.999324	0.088724	-0.073041	0.007325	-0.928389	0.148651	0.236730	-0.397756	0.376766	0.777900	0.307747	0	0
52824	8.613484	1.637073	-5.126216	0.069926	-0.092186	-0.010114	-0.929217	0.148710	0.238711	-0.397302	0.376712	0.778494	0.306899	0	0
52825	8.488293	1.703624	-5.140423	0.044145	-0.141793	-0.011020	-0.928923	0.148759	0.240540	-0.396375	0.376895	0.779194	0.306095	0	0
52826	8.300749	1.714001	-5.092281	0.013160	-0.164045	-0.038610	-0.926658	0.147837	0.241165	-0.395059	0.377060	0.780004	0.305529	0	0
52827	8.103745	1.748525	-5.031551	-0.004900	-0.177349	-0.062517	-0.927752	0.147018	0.243657	-0.393510	0.377144	0.780885	0.305174	0	0
52828	7.950464	1.745545	-4.909901	-0.009427	-0.173804	-0.060727	-0.925886	0.146628	0.248118	-0.391962	0.377255	0.781742	0.304834	0	0
52829	7.931212	1.762710	-4.913899	0.004462	-0.146447	-0.057075	-0.924602	0.145964	0.249612	-0.390704	0.377249	0.782506	0.304498	0	0
52830	7.976779	1.792029	-4.954058	-0.013130	-0.114427	-0.068158	-0.925662	0.142704	0.252374	-0.389582	0.377131	0.783145	0.304438	0	0
52831	8.140035	1.806548	-5.037360	-0.024520	-0.072875	-0.053529	-0.926496	0.143061	0.254093	-0.388800	0.377041	0.783517	0.304592	0	0
52832	8.291818	1.868923	-5.066783	-0.046116	-0.062493	-0.040699	-0.925066	0.141832	0.255410	-0.388043	0.377110	0.783747	0.304879	0	0
52833	8.368317	1.884076	-5.151668	-0.055192	-0.055187	-0.038876	-0.925612	0.140959	0.255923	-0.387326	0.377199	0.783902	0.305282	0	0
52834	8.387479	1.840238	-5.147840	-0.071342	-0.081557	-0.059055	-0.925303	0.139733	0.257533	-0.386269	0.377278	0.784197	0.305765	0	0
52835	8.296291	1.923150	-5.134227	-0.110686	-0.096299	-0.057279	-0.924714	0.138645	0.259148	-0.384963	0.377562	0.784408	0.306518	0	0
52836	8.219282	1.923525	-5.121684	-0.135034	-0.124614	-0.075650	-0.924119	0.137517	0.261605	-0.383274	0.377888	0.784733	0.307401	0	0
52837	8.140173	1.938008	-5.075154	-0.151475	-0.111696	-0.075716	-0.923529	0.136686	0.263799	-0.381635	0.378229	0.784943	0.308485	0	0
52838	8.104200	1.952597	-5.059222	-0.149215	-0.094170	-0.061063	-0.923769	0.134601	0.265641	-0.380173	0.378627	0.785046	0.309536	0	0
52839	8.075258	1.930899	-5.053450	-0.129739	-0.068892	-0.053735	-0.923176	0.133486	0.267817	-0.379017	0.378923	0.785072	0.310524	0	0
52840	8.070566	1.996562	-5.064923	-0.105260	-0.057371	-0.062872	-0.922556	0.129706	0.268983	-0.378004	0.379023	0.785175	0.311375	0	0
52841	8.082428	2.026070	-5.101405	-0.099043	-0.057177	-0.035326	-0.923951	0.129408	0.269682	-0.377112	0.379310	0.785179	0.312096	0	0
52842	8.103786	1.997222	-5.131376	-0.091838	-0.066180	-0.038969	-0.924081	0.129213	0.270796	-0.376153	0.379573	0.785265	0.312716	0	0
52843	8.103660	2.026711	-5.160164	-0.075025	-0.063306	-0.026091	-0.922915	0.126970	0.272475	-0.375332	0.379861	0.785330	0.313190	0	0
52844	8.117944	2.065935	-5.199088	-0.095584	-0.088200	-0.039846	-0.922494	0.128157	0.274374	-0.374182	0.380201	0.785487	0.313759	0	0
52845	8.117806	2.080810	-5.223139	-0.069565	-0.082701	-0.025121	-0.922322	0.126648	0.275967	-0.373231	0.380536	0.785637	0.314111	0	0
52846	8.125060	2.100225	-5.228115	-0.064424	-0.075453	-0.038882	-0.922293	0.125426	0.277579	-0.372302	0.380724	0.785840	0.314478	0	0
52847	8.091336	2.100447	-5.226852	-0.051404	-0.068569	-0.031534	-0.921695	0.123884	0.279729	-0.371510	0.380895	0.786017	0.314764	0	0
52848	8.074517	2.124870	-5.230895	-0.044339	-0.071730	-0.040691	-0.920835	0.122847	0.280219	-0.370681	0.380982	0.786274	0.314994	0	0
52849	8.060099	2.129782	-5.227908	-0.018483	-0.072354	-0.031466	-0.921648	0.121496	0.281831	-0.369984	0.381044	0.786568	0.315006	0	0
52850	8.031436	2.163690	-5.209708	-0.012105	-0.061223	-0.033307	-0.921398	0.124183	0.282277	-0.369382	0.381037	0.786858	0.314995	0	0
52851	8.014505	2.188309	-5.228237	-0.009541	-0.064534	-0.039720	-0.921514	0.122856	0.283181	-0.368754	0.380976	0.787182	0.314997	0	0
52852	7.997159	2.189268	-5.290381	-0.011273	-0.056404	-0.036989	-0.921072	0.121805	0.284096	-0.368182	0.380919	0.787471	0.315010	0	0
52853	8.021748	2.158969	-5.214207	0.008687	-0.055163	-0.043372	-0.921059	0.121858	0.285928	-0.367685	0.380733	0.787831	0.314916	0	0
52854	7.988696	2.192158	-5.140294	-0.007627	-0.038829	-0.038842	-0.921457	0.119877	0.285668	-0.367260	0.380593	0.788074	0.314974	0	0
52855	7.963722	2.174353	-5.245752	-0.020469	-0.036836	-0.040717	-0.921591	0.119581	0.285933	-0.366803	0.380476	0.788264	0.315170	0	0
52856	7.973652	2.217675	-5.226518	-0.009880	-0.034154	-0.055372	-0.920443	0.118099	0.286674	-0.366354	0.380200	0.788545	0.315325	0	0
52857	7.983127	2.203259	-5.241458	0.007488	0.011928	-0.026050	-0.921283	0.119019	0.288568	-0.366434	0.379943	0.788589	0.315432	0	0
52858	7.976369	2.197608	-5.178443	0.029736	0.013042	-0.014998	-0.921689	0.117086	0.287326	-0.366635	0.379691	0.788667	0.315305	0	0
52859	8.031341	2.168735	-5.224164	0.047190	0.018421	-0.013131	-0.920182	0.118611	0.284874	-0.366957	0.379370	0.788764	0.315076	0	0
52860	8.060497	2.153475	-5.186707	0.035606	0.006646	-0.000284	-0.920592	0.118549	0.286281	-0.367175	0.379233	0.788828	0.314826	0	0
52861	8.055883	2.192172	-5.176621	0.018774	0.018614	-0.015011	-0.921154	0.117371	0.284243	-0.367386	0.379000	0.788841	0.314828	0	0
52862	8.027071	2.153174	-5.146814	0.031752	0.045047	-0.011370	-0.921305	0.118357	0.284587	-0.367858	0.378668	0.788794	0.314793	0	0
52863	8.080032	2.165081	-5.158378	0.039512	0.046817	0.005172	-0.922314	0.119708	0.283555	-0.368433	0.378429	0.788692	0.314665	0	0
52864	8.123259	2.152836	-5.172151	0.052589	0.055450	0.014367	-0.921758	0.119341	0.282120	-0.369146	0.378190	0.788574	0.314410	0	0
52865	8.140102	2.152758	-5.175197	0.050313	0.051838	-0.002145	-0.923438	0.118539	0.281523	-0.369778	0.377838	0.788514	0.314242	0	0
52866	8.142580	2.162376	-5.170396	0.052441	0.054860	0.008868	-0.922896	0.119969	0.281326	-0.370468	0.377559	0.788418	0.314006	0	0
52867	8.123197	2.201723	-5.200815	0.056113	0.042772	0.010731	-0.923742	0.119731	0.280616	-0.371090	0.377315	0.788360	0.313710	0	0
52868	8.118829	2.196089	-5.140304	0.081678	0.042799	0.008946	-0.923744	0.119745	0.280335	-0.371796	0.376964	0.788399	0.313198	0	0
52869	8.084565	2.175303	-5.199542	0.072413	0.014394	0.007125	-0.923191	0.120320	0.280084	-0.372244	0.376719	0.788511	0.312679	0	0
52870	8.137602	2.148055	-5.184795	0.085293	0.021621	0.008981	-0.924051	0.120693	0.278568	-0.372796	0.376420	0.788639	0.312057	0	0
52871	8.138009	2.191243	-5.150714	0.071874	0.033201	-0.014912	-0.924078	0.121379	0.276219	-0.373321	0.375945	0.788761	0.311695	0	0
52872	8.118217	2.153259	-5.200944	0.081394	0.023095	-0.000208	-0.923950	0.122509	0.276428	-0.373840	0.375584	0.788904	0.311144	0	0
52873	8.103780	2.085036	-5.169449	0.084400	0.030129	-0.025919	-0.925491	0.122505	0.277006	-0.374353	0.374983	0.789117	0.310713	0	0
