# Supplementary material for: Identification of Haptic Based Guiding Using Hard Reins
Source: PLoS One. 2015 Jul 22;10(7):e0132020. doi: 10.1371/journal.pone.0132020 (PMC4511788; doi:10.1371/journal.pone.0132020)
Supplement: S1 File — (ZIP) [file pone.0132020.s001.zip › MotionData1/Subject1/T2/fh2.txt]

// Start Time: 0
// Sample rate: 50.0Hz
// Scenario: 4.9
// Firmware Version: 2.6.1
Counter	Acc_X	Acc_Y	Acc_Z	Gyr_X	Gyr_Y	Gyr_Z	Mag_X	Mag_Y	Mag_Z	Quat_w	Quat_x	Quat_y	Quat_z	AnalogIn_1	AnalogIn_2
51288	0.395561	0.330649	9.604933	0.005288	0.029182	-0.000780	-0.118340	0.137969	-0.638458	-0.434750	0.008776	0.025566	0.900146	0	0
51289	0.396256	0.442763	9.562932	-0.003773	0.015471	-0.012144	-0.118078	0.137147	-0.638216	-0.434627	0.008731	0.025497	0.900207	0	0
51290	0.388881	0.446716	9.650320	-0.021715	0.013676	-0.001630	-0.118351	0.137816	-0.637157	-0.434599	0.008766	0.025273	0.900226	0	0
51291	0.396272	0.493429	9.810612	-0.024538	0.008550	-0.008617	-0.118602	0.138518	-0.638707	-0.434505	0.008875	0.025049	0.900277	0	0
51292	0.430297	0.492771	9.843713	-0.012659	0.013891	-0.020843	-0.117292	0.136052	-0.637721	-0.434305	0.008864	0.024909	0.900378	0	0
51293	0.454413	0.460699	9.871753	0.006551	0.011828	-0.011302	-0.117938	0.137300	-0.639388	-0.434190	0.008809	0.024953	0.900432	0	0
51294	0.493529	0.478164	9.798463	0.008249	0.022401	-0.017379	-0.117417	0.137163	-0.639003	-0.434028	0.008631	0.024964	0.900512	0	0
51295	0.481582	0.491788	9.673033	0.006358	0.017281	-0.022626	-0.116911	0.137142	-0.636920	-0.433812	0.008527	0.024988	0.900617	0	0
51296	0.425454	0.451693	9.610808	-0.004502	0.012488	-0.043548	-0.117947	0.137148	-0.638217	-0.433408	0.008487	0.024929	0.900813	0	0
51297	0.415419	0.396144	9.593301	-0.004252	0.020235	-0.036544	-0.117816	0.136183	-0.637715	-0.433067	0.008399	0.024848	0.900980	0	0
51298	0.429862	0.387674	9.689693	-0.017733	0.024457	-0.022533	-0.117559	0.135628	-0.636945	-0.432853	0.008314	0.024616	0.901090	0	0
51299	0.424998	0.387742	9.687386	-0.014467	0.013134	-0.026064	-0.116383	0.135636	-0.636692	-0.432603	0.008338	0.024475	0.901214	0	0
51300	0.414968	0.339126	9.701452	-0.012660	0.015710	-0.024314	-0.116889	0.136762	-0.639406	-0.432375	0.008309	0.024326	0.901327	0	0
51301	0.400502	0.368049	9.731252	0.002685	0.003423	-0.027888	-0.116899	0.135230	-0.637479	-0.432108	0.008346	0.024382	0.901454	0	0
51302	0.390937	0.397252	9.731889	0.020180	0.011931	-0.021813	-0.117428	0.137422	-0.637824	-0.431903	0.008210	0.024545	0.901549	0	0
51303	0.361737	0.406668	9.781120	0.019616	0.011706	-0.007861	-0.117546	0.134408	-0.638012	-0.431819	0.008103	0.024717	0.901585	0	0
51304	0.351757	0.367707	9.800165	0.023550	0.008454	-0.024452	-0.116887	0.134972	-0.638789	-0.431588	0.007984	0.024926	0.901691	0	0
51305	0.327539	0.387350	9.798583	0.015754	0.003249	-0.022706	-0.117809	0.136885	-0.639005	-0.431368	0.007966	0.025100	0.901791	0	0
51306	0.317990	0.407513	9.738562	0.019355	0.010165	-0.019211	-0.118454	0.136065	-0.639669	-0.431186	0.007850	0.025264	0.901875	0	0
51307	0.339633	0.354422	9.693726	0.015779	0.015576	-0.027900	-0.116368	0.134695	-0.638146	-0.430922	0.007719	0.025384	0.901999	0	0
51308	0.346565	0.295824	9.719363	0.022190	0.011736	-0.010477	-0.116224	0.133338	-0.639087	-0.430819	0.007579	0.025566	0.902044	0	0
51309	0.368415	0.299775	9.784286	0.002139	0.010240	-0.017397	-0.116493	0.133600	-0.638297	-0.430648	0.007557	0.025584	0.902125	0	0
51310	0.370989	0.337809	9.854982	0.004759	0.003137	-0.012194	-0.116759	0.134693	-0.638273	-0.430527	0.007569	0.025645	0.902182	0	0
51311	0.390504	0.354180	9.895925	0.016970	0.015266	-0.012194	-0.117543	0.135377	-0.638776	-0.430405	0.007439	0.025774	0.902237	0	0
51312	0.426700	0.284460	9.806934	0.010318	0.008095	0.001774	-0.116891	0.134690	-0.638142	-0.430411	0.007386	0.025864	0.902232	0	0
51313	0.375437	0.253498	9.793150	0.003271	0.024118	-0.012121	-0.116224	0.132787	-0.638837	-0.430291	0.007234	0.025829	0.902292	0	0
51314	0.394807	0.227175	9.743905	0.000780	0.029350	-0.010349	-0.116215	0.131699	-0.639510	-0.430189	0.007028	0.025742	0.902344	0	0
51315	0.380254	0.241510	9.775920	-0.010391	0.005615	0.003568	-0.118332	0.134123	-0.637751	-0.430205	0.007105	0.025660	0.902339	0	0
51316	0.397561	0.271478	9.686364	-0.003532	0.008251	0.000066	-0.115964	0.132236	-0.638458	-0.430194	0.007110	0.025624	0.902345	0	0
51317	0.395051	0.284564	9.822193	0.008708	0.004503	0.008741	-0.116369	0.135797	-0.638515	-0.430258	0.007117	0.025718	0.902312	0	0
51318	0.418603	0.162273	9.887701	0.015899	0.028889	0.008807	-0.116884	0.134287	-0.638802	-0.430333	0.006854	0.025768	0.902276	0	0
51319	0.352407	0.116841	10.096804	0.016106	0.034000	0.015795	-0.116096	0.133197	-0.638699	-0.430468	0.006563	0.025797	0.902213	0	0
51320	0.358794	-0.043282	10.084692	0.011242	0.030301	0.029772	-0.115175	0.133215	-0.639358	-0.430732	0.006314	0.025797	0.902089	0	0
51321	0.337028	-0.007418	10.151076	0.025179	0.038903	0.031494	-0.115297	0.132814	-0.640278	-0.431011	0.005941	0.025878	0.901956	0	0
51322	0.280239	-0.104188	10.385864	0.056764	0.034773	0.054072	-0.114387	0.132537	-0.639376	-0.431497	0.005461	0.026268	0.901715	0	0
51323	0.310742	0.160327	10.587461	0.093208	0.055418	0.055748	-0.112540	0.132027	-0.640965	-0.432003	0.004650	0.026882	0.901460	0	0
51324	0.317508	0.481105	10.548290	0.139302	0.086487	0.059158	-0.112143	0.131212	-0.641245	-0.432553	0.003349	0.027793	0.901174	0	0
51325	0.300562	0.436129	10.238132	0.145487	0.092572	0.060901	-0.111455	0.124514	-0.642164	-0.433115	0.001978	0.028716	0.900879	0	0
51326	0.239004	0.305856	10.213488	0.157828	0.104664	0.064392	-0.109465	0.122786	-0.644822	-0.433709	0.000434	0.029715	0.900563	0	0
51327	0.175685	0.269129	10.071579	0.102851	0.119848	0.071566	-0.107114	0.123766	-0.644689	-0.434372	-0.000997	0.030131	0.900229	0	0
51328	0.245971	0.589464	9.803345	0.067814	0.106358	0.060266	-0.105788	0.121326	-0.645790	-0.434933	-0.002166	0.030312	0.899950	0	0
51329	0.303938	0.892405	9.581150	0.049677	0.113502	0.061187	-0.103827	0.121894	-0.645793	-0.435500	-0.003311	0.030282	0.899673	0	0
51330	0.134874	0.653260	9.387958	-0.003708	0.098696	0.033385	-0.101331	0.122209	-0.647110	-0.435820	-0.004108	0.029851	0.899529	0	0
51331	0.037254	0.580175	9.268114	-0.041640	0.081372	0.043905	-0.100813	0.122482	-0.646586	-0.436224	-0.004572	0.029139	0.899355	0	0
51332	0.109664	0.909098	9.319547	-0.019730	0.070977	0.028088	-0.099495	0.121682	-0.647394	-0.436483	-0.005052	0.028684	0.899241	0	0
51333	0.204735	0.974228	9.502287	-0.012942	0.062144	0.028053	-0.099370	0.121951	-0.646868	-0.436737	-0.005470	0.028321	0.899127	0	0
51334	0.314227	0.954917	9.407478	-0.025120	0.076370	0.017680	-0.097408	0.122659	-0.647129	-0.436906	-0.005978	0.027794	0.899058	0	0
51335	0.333406	0.878592	9.270364	-0.050012	0.059511	-0.007581	-0.097148	0.123073	-0.647123	-0.436841	-0.006217	0.027117	0.899108	0	0
51336	0.232236	0.572371	8.943905	-0.063842	0.050961	-0.009296	-0.096886	0.123075	-0.647125	-0.436760	-0.006334	0.026351	0.899170	0	0
51337	0.135430	0.812303	9.712224	-0.043295	0.041990	-0.008542	-0.095450	0.123912	-0.647118	-0.436680	-0.006444	0.025816	0.899223	0	0
51338	0.116200	0.966225	10.295939	0.011768	0.041626	-0.015696	-0.096748	0.126121	-0.649414	-0.436538	-0.006810	0.025771	0.899291	0	0
51339	0.109923	0.755638	10.467410	0.077617	0.053327	-0.015832	-0.094913	0.123663	-0.648693	-0.436387	-0.007550	0.026278	0.899343	0	0
51340	0.184069	0.852990	9.946533	0.134657	0.068797	-0.022936	-0.094901	0.123405	-0.650002	-0.436178	-0.008698	0.027218	0.899407	0	0
51341	0.120471	0.802180	9.981174	0.157928	0.068689	-0.026497	-0.095670	0.120941	-0.650828	-0.435927	-0.009928	0.028385	0.899480	0	0
51342	0.105000	0.695439	10.207603	0.155330	0.073975	-0.029953	-0.093312	0.119591	-0.650611	-0.435651	-0.011215	0.029488	0.899562	0	0
51343	0.104476	0.584928	10.104352	0.100103	0.077892	-0.029770	-0.091716	0.117165	-0.652627	-0.435378	-0.012277	0.030095	0.899661	0	0
51344	0.142781	0.514463	10.301000	0.023706	0.113256	-0.022454	-0.091189	0.117450	-0.653147	-0.435195	-0.013341	0.029844	0.899742	0	0
51345	0.264841	0.462043	9.677615	-0.044288	0.127738	-0.018707	-0.090400	0.115535	-0.652799	-0.435054	-0.014219	0.028935	0.899827	0	0
51346	0.353187	0.681559	7.974199	-0.141326	0.094589	-0.016797	-0.087000	0.116944	-0.653187	-0.434936	-0.014396	0.027281	0.899933	0	0
51347	0.824329	1.139684	8.984307	-0.235026	0.073160	-0.013062	-0.088057	0.119676	-0.653256	-0.434855	-0.013942	0.024912	0.900048	0	0
51348	0.304210	1.165629	8.577828	-0.344621	0.082675	-0.051182	-0.086383	0.125027	-0.652380	-0.434447	-0.013136	0.021474	0.900346	0	0
51349	0.025852	1.133660	9.271414	-0.382634	0.061558	-0.079077	-0.086545	0.130492	-0.651097	-0.433779	-0.011946	0.017831	0.900764	0	0
51350	-0.186330	0.635108	9.303114	-0.326821	0.040423	-0.093236	-0.085796	0.138302	-0.650297	-0.432975	-0.010845	0.014732	0.901220	0	0
51351	-0.843507	-0.146125	9.781721	-0.239798	0.046587	-0.079533	-0.085035	0.143236	-0.649683	-0.432274	-0.010147	0.012428	0.901600	0	0
51352	-0.582578	-0.344761	10.421739	-0.034255	-0.034258	-0.049766	-0.083735	0.142821	-0.648396	-0.431818	-0.009632	0.012293	0.901826	0	0
51353	-0.650998	-0.222867	11.306358	0.116166	0.093367	-0.022818	-0.082689	0.143657	-0.648648	-0.431596	-0.010897	0.012981	0.901908	0	0
51354	0.146742	0.519477	8.964496	0.490050	-0.039663	-0.012048	-0.085004	0.136528	-0.650337	-0.431413	-0.012591	0.017601	0.901895	0	0
51355	0.501074	0.790126	9.018272	0.655612	-0.076898	-0.007376	-0.085466	0.126279	-0.653145	-0.431225	-0.014640	0.023902	0.901809	0	0
51356	0.456029	0.771994	10.035944	0.744979	-0.079129	-0.026828	-0.086841	0.114370	-0.655456	-0.430827	-0.017080	0.030988	0.901740	0	0
51357	0.465239	0.525912	9.233244	0.675567	0.077183	-0.037501	-0.086393	0.105223	-0.657988	-0.430371	-0.020606	0.036807	0.901666	0	0
51358	0.190424	-0.119808	10.111703	0.455663	0.067963	-0.018536	-0.085812	0.096632	-0.661031	-0.430114	-0.023122	0.040649	0.901563	0	0
51359	-0.262613	0.898492	9.250518	0.041264	0.197021	-0.007552	-0.083709	0.093497	-0.660847	-0.430099	-0.024989	0.040230	0.901539	0	0
51360	-0.489034	1.339805	9.467830	-0.303373	0.119119	0.003620	-0.084502	0.094994	-0.660551	-0.430230	-0.024692	0.037014	0.901622	0	0
51361	0.276157	1.922910	11.460760	-0.422089	0.071797	-0.012666	-0.083745	0.101161	-0.659913	-0.430226	-0.023436	0.032965	0.901815	0	0
51362	-0.008612	1.164684	9.785939	-0.252671	0.087742	-0.034901	-0.081300	0.109118	-0.658600	-0.429994	-0.023087	0.030331	0.902027	0	0
51363	-0.546228	0.787147	9.882565	0.059934	0.069028	-0.043759	-0.081033	0.107888	-0.658626	-0.429590	-0.023890	0.030634	0.902188	0	0
51364	-0.687959	-0.270808	9.301805	0.404090	0.022581	-0.030854	-0.080099	0.104204	-0.659227	-0.429208	-0.025775	0.034205	0.902190	0	0
51365	-0.918051	0.317172	9.208959	0.634200	0.009197	-0.007238	-0.079643	0.093553	-0.662049	-0.428957	-0.028503	0.039927	0.901992	0	0
51366	-0.896076	0.331470	9.215918	0.684344	-0.026420	0.009962	-0.080366	0.082749	-0.664604	-0.428813	-0.031131	0.046246	0.901671	0	0
51367	-0.749957	0.111247	10.141557	0.622924	-0.024980	0.045961	-0.080452	0.073856	-0.665953	-0.428996	-0.033488	0.051999	0.901187	0	0
51368	-0.332805	0.769648	10.422149	0.500391	-0.015676	0.061172	-0.081200	0.066599	-0.667134	-0.429349	-0.035397	0.056626	0.900666	0	0
51369	-0.278956	1.501856	9.576657	0.336282	-0.018882	0.074649	-0.081026	0.059498	-0.669101	-0.429870	-0.036564	0.059773	0.900168	0	0
51370	-0.242699	1.164303	10.222308	0.101455	0.013459	0.068494	-0.082206	0.057829	-0.668082	-0.430436	-0.037016	0.060684	0.899818	0	0
51371	-0.052348	1.342459	10.646573	-0.185675	0.036762	0.052839	-0.081681	0.059078	-0.668844	-0.430982	-0.036452	0.058882	0.899699	0	0
51372	0.733263	1.415267	9.157394	-0.331923	0.027495	0.046363	-0.081176	0.062915	-0.668380	-0.431517	-0.035178	0.055825	0.899689	0	0
51373	-0.220509	1.327295	8.633410	-0.346488	-0.008412	0.024353	-0.081087	0.069468	-0.666295	-0.431831	-0.033524	0.052771	0.899785	0	0
51374	-0.601491	0.440778	9.639215	-0.288653	-0.014006	0.013744	-0.081116	0.074386	-0.665024	-0.432032	-0.032081	0.050269	0.899885	0	0
51375	-0.049365	0.916110	10.127148	-0.211262	0.002313	0.037156	-0.082435	0.079597	-0.666217	-0.432415	-0.031106	0.048376	0.899839	0	0
51376	0.155985	1.005992	9.741139	-0.132933	-0.008611	0.028193	-0.081673	0.082325	-0.664603	-0.432694	-0.030376	0.047257	0.899789	0	0
51377	-0.460703	-1.388121	9.193486	-0.112275	-0.016354	0.070129	-0.083638	0.081751	-0.664079	-0.433332	-0.029651	0.046324	0.899555	0	0
51378	-0.214348	-1.777004	8.828770	-0.307560	0.010277	0.131908	-0.081044	0.086015	-0.663231	-0.434595	-0.028286	0.043582	0.899126	0	0
51379	0.053406	0.007181	9.269268	-0.445687	-0.031510	0.184387	-0.081599	0.092440	-0.662318	-0.436340	-0.025934	0.039719	0.898531	0	0
51380	0.051922	1.494113	9.581011	-0.576403	-0.019450	0.151503	-0.080724	0.100106	-0.660869	-0.437820	-0.023120	0.034695	0.898096	0	0
51381	-0.170282	1.768580	9.517415	-0.625773	-0.036794	0.118388	-0.079875	0.111041	-0.657790	-0.438988	-0.019952	0.029235	0.897796	0	0
51382	-0.367781	1.417664	10.236068	-0.586387	-0.013064	0.087824	-0.080706	0.120473	-0.656424	-0.439870	-0.017171	0.024077	0.897575	0	0
51383	-0.134245	1.493289	10.679666	-0.449527	-0.022658	0.069985	-0.081559	0.129460	-0.652328	-0.440548	-0.014915	0.020139	0.897379	0	0
51384	0.059175	2.196062	11.072590	-0.224841	0.002448	0.030109	-0.080532	0.132334	-0.651235	-0.440841	-0.013876	0.018146	0.897294	0	0
51385	-0.213102	2.267213	11.215477	0.031832	0.038162	-0.024666	-0.081045	0.132758	-0.652658	-0.440606	-0.014297	0.018277	0.897401	0	0
51386	-0.396421	1.542526	10.381356	0.274086	0.028300	-0.060251	-0.081281	0.129211	-0.654161	-0.440019	-0.015705	0.020635	0.897614	0	0
51387	0.026689	1.260869	9.181202	0.416974	0.031544	-0.055340	-0.081000	0.125798	-0.655013	-0.439443	-0.017764	0.024261	0.897767	0	0
51388	0.502264	0.844835	8.239408	0.405137	-0.007412	-0.072752	-0.082002	0.118413	-0.657108	-0.438702	-0.019431	0.027949	0.897988	0	0
51389	0.531039	0.005298	8.628705	0.260513	0.002128	-0.061740	-0.081979	0.114037	-0.657846	-0.438079	-0.020534	0.030307	0.898191	0	0
51390	0.333997	-0.251800	9.423739	0.069709	-0.017737	-0.045536	-0.081189	0.111845	-0.657373	-0.437637	-0.020630	0.031033	0.898379	0	0
51391	0.106286	0.051205	10.077343	-0.114405	0.004054	-0.011853	-0.082235	0.111561	-0.657371	-0.437538	-0.020093	0.030017	0.898474	0	0
51392	0.188232	0.775208	10.172919	-0.197248	0.035234	-0.009841	-0.080553	0.113754	-0.656035	-0.437484	-0.019485	0.028120	0.898575	0	0
51393	0.301117	0.833701	9.623960	-0.139126	0.044370	-0.004744	-0.081342	0.116222	-0.656764	-0.437464	-0.019195	0.026715	0.898634	0	0
51394	-0.274450	0.732015	10.267732	-0.073965	0.070088	-0.001446	-0.079524	0.118837	-0.656204	-0.437474	-0.019438	0.025775	0.898652	0	0
51395	-0.371801	0.631574	9.767369	0.052197	0.037589	0.009425	-0.080978	0.118939	-0.654495	-0.437541	-0.019923	0.026118	0.898598	0	0
51396	-0.486275	0.879213	8.972134	0.115688	0.014709	-0.000471	-0.081103	0.116740	-0.654146	-0.437502	-0.020497	0.027125	0.898575	0	0
51397	-0.386081	0.460131	8.598257	0.148688	-0.022521	0.016829	-0.081832	0.114477	-0.660056	-0.437599	-0.020866	0.028595	0.898473	0	0
51398	-0.168003	0.376323	8.984255	0.139957	-0.041877	0.022079	-0.081556	0.112434	-0.660881	-0.437743	-0.021032	0.030071	0.898351	0	0
51399	0.013238	0.767044	9.949255	0.072475	-0.041612	0.027505	-0.081155	0.111210	-0.661299	-0.437945	-0.020893	0.030941	0.898226	0	0
51400	-0.041441	1.403833	9.916002	-0.076526	-0.039417	0.019148	-0.082114	0.111960	-0.656320	-0.438107	-0.020134	0.030462	0.898181	0	0
51401	-0.170015	1.064333	9.986774	-0.183633	-0.021836	0.009059	-0.083566	0.113304	-0.655370	-0.438201	-0.019054	0.028949	0.898208	0	0
51402	-0.438774	0.854206	9.881039	-0.232384	-0.014018	-0.014348	-0.082423	0.117950	-0.653330	-0.438100	-0.017850	0.026952	0.898345	0	0
51403	-0.486162	0.224056	9.832003	-0.266389	-0.010532	0.000648	-0.082579	0.121771	-0.652080	-0.438132	-0.016517	0.024635	0.898421	0	0
51404	-0.162523	0.671351	9.959216	-0.224636	-0.009491	0.019723	-0.082986	0.126706	-0.652502	-0.438333	-0.015378	0.022693	0.898394	0	0
51405	0.030216	0.770981	10.019133	-0.153427	-0.018527	0.002065	-0.083777	0.125863	-0.651469	-0.438354	-0.014467	0.021429	0.898430	0	0
51406	-0.028183	0.762268	9.974356	-0.071560	-0.015425	-0.010385	-0.083411	0.129961	-0.650087	-0.438257	-0.013953	0.020884	0.898499	0	0
51407	-0.014375	1.055329	10.021790	0.004921	-0.029827	-0.019400	-0.083542	0.129133	-0.649711	-0.438060	-0.013636	0.021097	0.898595	0	0
51408	0.234985	0.837096	10.027450	0.101908	-0.006101	-0.023915	-0.085240	0.127880	-0.649462	-0.437816	-0.013969	0.022067	0.898685	0	0
51409	0.215365	0.757738	9.755603	0.174981	-0.027422	-0.033781	-0.084558	0.124206	-0.651105	-0.437465	-0.014417	0.023806	0.898805	0	0
51410	0.343330	0.586627	9.764738	0.212337	-0.004975	-0.037277	-0.085554	0.121794	-0.656233	-0.437086	-0.015246	0.025762	0.898921	0	0
51411	0.362419	0.509475	9.702670	0.207967	-0.004885	-0.040742	-0.086458	0.119597	-0.656661	-0.436670	-0.016038	0.027704	0.899052	0	0
51412	0.308976	0.519922	9.677420	0.213085	0.007469	-0.049454	-0.086602	0.117370	-0.654094	-0.436181	-0.016985	0.029610	0.899211	0	0
51413	0.322717	0.419951	9.927481	0.210119	0.005326	-0.026758	-0.086199	0.114632	-0.654021	-0.435888	-0.017872	0.031532	0.899271	0	0
51414	0.147489	0.421089	9.960598	0.153398	0.028451	-0.023065	-0.086698	0.111357	-0.655517	-0.435648	-0.018739	0.032815	0.899324	0	0
51415	-0.141017	0.194721	10.022148	0.098437	0.032239	-0.012448	-0.085762	0.109191	-0.657001	-0.435511	-0.019378	0.033610	0.899347	0	0
51416	0.160327	0.920693	9.768879	0.024104	0.043208	-0.007870	-0.084955	0.107580	-0.658995	-0.435437	-0.019810	0.033668	0.899371	0	0
51417	-0.020232	0.800428	9.589750	-0.066292	0.037353	-0.031191	-0.084451	0.107278	-0.656396	-0.435165	-0.019783	0.032959	0.899530	0	0
51418	-0.142888	1.393281	9.191846	-0.163381	0.045367	-0.041437	-0.084318	0.109212	-0.657533	-0.434825	-0.019429	0.031315	0.899761	0	0
51419	-0.309681	1.184753	9.301682	-0.201810	0.040747	-0.060531	-0.084481	0.113297	-0.655494	-0.434315	-0.018851	0.029373	0.900085	0	0
51420	-0.392898	1.084451	9.217436	-0.249118	0.018762	-0.081393	-0.083336	0.118222	-0.653840	-0.433626	-0.017898	0.027064	0.900509	0	0
51421	-0.448647	0.779487	9.621138	-0.244477	-0.011679	-0.095422	-0.084921	0.122870	-0.654129	-0.432790	-0.016676	0.024957	0.900995	0	0
51422	-0.284621	0.535108	9.642924	-0.231569	-0.016147	-0.098910	-0.084548	0.124223	-0.652409	-0.431920	-0.015489	0.022954	0.901487	0	0
51423	-0.237167	0.371863	9.881620	-0.171807	-0.029055	-0.088627	-0.084559	0.126412	-0.652105	-0.431124	-0.014425	0.021571	0.901920	0	0
51424	-0.240470	0.235182	9.952386	-0.109528	-0.026919	-0.088788	-0.086533	0.127753	-0.651282	-0.430321	-0.013665	0.020717	0.902335	0	0
51425	-0.194836	0.119004	9.886727	-0.073163	-0.033390	-0.084533	-0.087339	0.129918	-0.649668	-0.429544	-0.012991	0.020234	0.902726	0	0
51426	-0.156161	0.070358	9.865772	-0.037260	-0.024334	-0.068028	-0.087731	0.129915	-0.649795	-0.428921	-0.012560	0.020024	0.903033	0	0
51427	-0.185414	0.067800	9.900309	-0.011822	-0.032731	-0.047196	-0.087735	0.130736	-0.649649	-0.428473	-0.012151	0.020087	0.903250	0	0
51428	-0.219457	0.070591	9.893870	0.003879	-0.025908	-0.043739	-0.088128	0.130180	-0.649396	-0.428063	-0.011878	0.020258	0.903444	0	0
51429	-0.258154	0.132810	10.004602	0.016320	-0.021880	-0.028947	-0.088135	0.131547	-0.649108	-0.427778	-0.011688	0.020521	0.903575	0	0
51430	-0.243957	0.078418	10.083399	0.035774	-0.015329	-0.012404	-0.089555	0.127427	-0.649570	-0.427644	-0.011640	0.020939	0.903630	0	0
51431	-0.224425	0.115616	10.216641	0.037827	-0.007704	-0.000176	-0.089821	0.126040	-0.648422	-0.427620	-0.011668	0.021328	0.903632	0	0
51432	-0.121441	0.223146	10.070523	0.032783	-0.004273	0.005958	-0.089700	0.126577	-0.647499	-0.427658	-0.011704	0.021674	0.903605	0	0
51433	-0.089215	0.288116	9.877011	0.042905	0.008177	-0.010613	-0.089689	0.125215	-0.648178	-0.427542	-0.011901	0.022034	0.903648	0	0
51434	-0.086861	0.278175	9.896184	0.005024	-0.008372	0.003408	-0.090731	0.125489	-0.648948	-0.427557	-0.011782	0.022147	0.903640	0	0
51435	-0.091453	0.308325	9.807137	-0.011418	0.004987	-0.003488	-0.089956	0.124929	-0.647399	-0.427511	-0.011718	0.022027	0.903666	0	0
51436	-0.060000	0.255874	9.696711	-0.019017	0.001409	0.005256	-0.089711	0.127111	-0.646314	-0.427554	-0.011584	0.021880	0.903651	0	0
51437	-0.042716	0.262668	9.507557	-0.052078	-0.013988	0.001819	-0.089938	0.127301	-0.650744	-0.427557	-0.011175	0.021471	0.903664	0	0
51438	-0.027376	0.384261	9.475038	-0.079880	-0.013685	-0.003343	-0.090997	0.128374	-0.649672	-0.427519	-0.010646	0.020838	0.903703	0	0
51439	0.050869	0.479029	9.624692	-0.069978	-0.029319	-0.015624	-0.091781	0.130161	-0.650675	-0.427362	-0.010025	0.020332	0.903796	0	0
51440	0.103640	0.414094	9.968775	-0.075363	-0.025675	-0.026047	-0.092609	0.130912	-0.645697	-0.427118	-0.009412	0.019789	0.903931	0	0
51441	0.093395	0.329023	9.987170	-0.060822	-0.022136	-0.035667	-0.093392	0.131459	-0.646202	-0.426780	-0.008898	0.019334	0.904105	0	0
51442	0.039260	0.199837	9.858259	-0.054404	-0.015359	-0.024323	-0.093019	0.131295	-0.643729	-0.426549	-0.008467	0.018936	0.904226	0	0
51443	-0.004403	0.215243	9.815907	-0.056794	-0.006673	-0.019067	-0.093548	0.131557	-0.643199	-0.426364	-0.008107	0.018451	0.904327	0	0
51444	0.015073	0.224361	9.854325	-0.062978	-0.011820	-0.022550	-0.093027	0.132662	-0.643441	-0.426152	-0.007671	0.017961	0.904441	0	0
51445	0.073161	0.184245	9.925047	-0.066309	-0.018956	-0.013824	-0.093803	0.133496	-0.644985	-0.426012	-0.007159	0.017440	0.904521	0	0
51446	0.068435	0.199380	9.876948	-0.076736	0.002301	-0.025947	-0.093019	0.135983	-0.645985	-0.425775	-0.006793	0.016765	0.904648	0	0
51447	0.034861	0.257056	9.735696	-0.080170	-0.009988	-0.019007	-0.093303	0.134980	-0.642742	-0.425590	-0.006304	0.016080	0.904751	0	0
51448	-0.023324	0.257225	9.545771	-0.110856	0.005822	-0.007544	-0.093312	0.137861	-0.642946	-0.425517	-0.005821	0.015082	0.904806	0	0
51449	-0.045446	0.213992	9.521455	-0.128238	-0.003637	-0.008391	-0.093846	0.138391	-0.641888	-0.425431	-0.005184	0.013934	0.904869	0	0
51450	0.017036	0.105137	9.658889	-0.102461	0.002417	-0.018894	-0.094893	0.141000	-0.643134	-0.425253	-0.004708	0.013027	0.904969	0	0
51451	0.082124	0.030024	9.816113	-0.098588	-0.005005	0.002899	-0.093589	0.142247	-0.643119	-0.425266	-0.004183	0.012151	0.904977	0	0
51452	0.023152	-0.048323	9.922892	-0.065593	-0.012405	0.012377	-0.094389	0.142354	-0.641415	-0.425368	-0.003726	0.011641	0.904938	0	0
51453	-0.025388	-0.000824	10.055431	-0.031124	-0.004689	0.005309	-0.094394	0.143310	-0.641135	-0.425401	-0.003492	0.011370	0.904927	0	0
51454	-0.039733	0.065967	10.172930	-0.011622	0.000926	0.026194	-0.094666	0.144257	-0.640332	-0.425628	-0.003383	0.011293	0.904821	0	0
51455	0.023637	0.107760	10.295541	0.016037	0.007705	0.024395	-0.094917	0.140411	-0.639884	-0.425833	-0.003461	0.011394	0.904723	0	0
51456	0.106600	0.145980	10.286905	0.024772	0.014581	0.026142	-0.094390	0.141663	-0.640906	-0.426057	-0.003631	0.011588	0.904615	0	0
51457	0.023983	0.156910	10.240545	0.004371	0.036518	0.031483	-0.093204	0.144307	-0.643211	-0.426329	-0.003918	0.011462	0.904487	0	0
51458	-0.028888	0.232404	10.039464	-0.002421	0.053243	0.029788	-0.093465	0.144856	-0.643459	-0.426598	-0.004321	0.011245	0.904361	0	0
51459	-0.008532	0.350758	9.856669	-0.023717	0.030946	0.015820	-0.092934	0.143772	-0.644006	-0.426729	-0.004440	0.010889	0.904303	0	0
51460	-0.003766	0.317623	9.776190	-0.051034	0.036199	0.028129	-0.092443	0.146759	-0.641342	-0.426981	-0.004482	0.010305	0.904191	0	0
51461	0.005781	0.274474	9.719667	-0.061772	0.030412	0.013321	-0.092191	0.146471	-0.640045	-0.427091	-0.004433	0.009610	0.904147	0	0
51462	0.040312	0.342835	9.656893	-0.066933	0.036584	0.012479	-0.092302	0.146913	-0.642645	-0.427197	-0.004412	0.008880	0.904104	0	0
51463	0.079874	0.431050	9.550704	-0.059588	0.026285	-0.001532	-0.091907	0.147335	-0.643161	-0.427172	-0.004335	0.008227	0.904123	0	0
51464	0.067982	0.479634	9.556513	-0.046005	0.003474	-0.001643	-0.090881	0.146624	-0.640312	-0.427149	-0.004105	0.007827	0.904138	0	0
51465	0.070330	0.474226	9.604805	-0.033420	-0.003387	-0.015654	-0.091397	0.147457	-0.641597	-0.426993	-0.003870	0.007545	0.904215	0	0
51466	0.068013	0.466142	9.459473	-0.033331	-0.003425	-0.012166	-0.091144	0.147998	-0.640805	-0.426875	-0.003632	0.007288	0.904274	0	0
51467	0.065405	0.427787	9.417828	-0.015475	-0.003325	-0.026170	-0.091817	0.148789	-0.638828	-0.426623	-0.003472	0.007175	0.904394	0	0
51468	0.064907	0.358849	9.506441	-0.004391	-0.012103	-0.029709	-0.090765	0.147429	-0.638862	-0.426345	-0.003281	0.007217	0.904526	0	0
51469	0.070197	0.445425	9.575344	0.002546	-0.010442	-0.027987	-0.090627	0.148269	-0.640151	-0.426075	-0.003132	0.007303	0.904653	0	0
51470	0.167785	0.483764	9.544581	0.023021	-0.008666	-0.040243	-0.092982	0.147831	-0.639882	-0.425698	-0.003090	0.007577	0.904828	0	0
51471	0.155301	0.453355	9.670338	0.026667	-0.005330	-0.033264	-0.093239	0.146459	-0.639907	-0.425380	-0.003086	0.007868	0.904975	0	0
51472	0.089149	0.385364	9.724163	0.047271	-0.024728	-0.031637	-0.093228	0.147302	-0.641587	-0.425083	-0.003001	0.008431	0.905110	0	0
51473	0.040010	0.289499	9.651299	0.053177	-0.015817	-0.043839	-0.093734	0.145395	-0.642925	-0.424668	-0.003015	0.009011	0.905299	0	0
51474	0.073278	0.146301	9.624280	0.073175	-0.019562	-0.038654	-0.094000	0.144420	-0.641899	-0.424302	-0.003087	0.009786	0.905462	0	0
51475	0.111916	0.095014	9.622657	0.083981	-0.012053	-0.022952	-0.094125	0.141809	-0.641427	-0.424075	-0.003264	0.010629	0.905559	0	0
51476	0.145822	0.084061	9.708880	0.062931	-0.019605	-0.033372	-0.095048	0.142340	-0.640758	-0.423758	-0.003292	0.011311	0.905699	0	0
51477	0.122165	0.182404	9.613980	0.063143	-0.015358	-0.024653	-0.094011	0.141645	-0.639214	-0.423514	-0.003349	0.011980	0.905804	0	0
51478	0.049190	0.203892	9.703134	0.039111	-0.005617	-0.021079	-0.095978	0.140930	-0.638431	-0.423310	-0.003402	0.012387	0.905894	0	0
51479	0.039686	0.268108	9.830168	0.018297	-0.017760	-0.017571	-0.094398	0.140271	-0.639238	-0.423132	-0.003247	0.012660	0.905974	0	0
51480	0.064163	0.299107	9.861519	0.016436	-0.010622	-0.026267	-0.095934	0.138931	-0.642906	-0.422881	-0.003159	0.012883	0.906088	0	0
51481	0.020163	0.263149	9.854759	0.041072	0.001204	-0.012352	-0.096068	0.138649	-0.642389	-0.422752	-0.003272	0.013282	0.906142	0	0
51482	0.020250	0.259364	9.757857	0.049505	-0.012767	-0.015906	-0.096602	0.139040	-0.641203	-0.422596	-0.003303	0.013815	0.906207	0	0
51483	0.117716	0.269008	9.687950	0.046751	-0.005600	-0.026331	-0.097921	0.138459	-0.639639	-0.422339	-0.003380	0.014294	0.906319	0	0
51484	0.185746	0.269800	9.783237	0.030505	0.004918	-0.022754	-0.096335	0.136983	-0.640854	-0.422121	-0.003492	0.014579	0.906415	0	0
51485	0.190519	0.261998	9.826596	0.028712	-0.009112	-0.019297	-0.097646	0.138759	-0.641462	-0.421928	-0.003458	0.014912	0.906500	0	0
51486	0.144039	0.214141	9.800356	0.033633	-0.014205	-0.029796	-0.097638	0.137392	-0.641750	-0.421645	-0.003411	0.015306	0.906626	0	0
51487	0.102458	0.180323	9.817783	0.028586	-0.005453	-0.028014	-0.098953	0.136266	-0.640458	-0.421373	-0.003412	0.015621	0.906747	0	0
51488	0.068131	0.143724	9.861636	0.029510	-0.008138	-0.024537	-0.099342	0.136268	-0.640846	-0.421134	-0.003401	0.015952	0.906852	0	0
51489	0.053401	0.112778	9.817955	0.023773	0.010173	-0.019234	-0.099068	0.134911	-0.641788	-0.420944	-0.003523	0.016154	0.906936	0	0
51490	0.009305	0.066740	9.844951	0.019502	-0.009183	-0.008811	-0.098801	0.136301	-0.643067	-0.420854	-0.003459	0.016400	0.906973	0	0
51491	-0.000286	0.079622	9.784826	0.015417	0.006527	-0.005269	-0.099195	0.137122	-0.643309	-0.420790	-0.003513	0.016536	0.907000	0	0
51492	0.019737	0.158133	9.693478	0.037849	0.002861	-0.004478	-0.099344	0.138333	-0.641589	-0.420741	-0.003634	0.016897	0.907016	0	0
51493	0.068766	0.216238	9.668961	0.034375	0.001120	-0.003600	-0.098955	0.136952	-0.640444	-0.420691	-0.003719	0.017225	0.907033	0	0
51494	0.093294	0.254597	9.693151	0.029058	-0.016364	-0.001017	-0.100259	0.136395	-0.640837	-0.420665	-0.003628	0.017588	0.907038	0	0
51495	0.088689	0.291520	9.650203	0.003101	-0.009098	-0.005287	-0.099450	0.133546	-0.642465	-0.420598	-0.003489	0.017675	0.907068	0	0
51496	0.084038	0.330309	9.658126	-0.004126	-0.012334	-0.017491	-0.100495	0.133400	-0.642590	-0.420423	-0.003298	0.017719	0.907149	0	0
51497	0.074220	0.322709	9.694562	-0.008417	-0.024651	-0.010536	-0.099723	0.133386	-0.640900	-0.420307	-0.002971	0.017767	0.907203	0	0
51498	0.088993	0.351763	9.689792	0.000494	-0.016127	-0.001816	-0.099846	0.133122	-0.641818	-0.420277	-0.002762	0.017869	0.907215	0	0
51499	0.113481	0.405828	9.830423	0.006258	-0.028323	-0.007974	-0.100632	0.133389	-0.641807	-0.420183	-0.002463	0.018066	0.907256	0	0
51500	0.166828	0.387593	9.901567	0.013237	-0.017888	-0.009698	-0.101815	0.132679	-0.640769	-0.420078	-0.002293	0.018292	0.907301	0	0
51501	0.147047	0.343485	9.954661	0.019037	-0.015099	-0.022789	-0.101297	0.132814	-0.640248	-0.419852	-0.002170	0.018550	0.907401	0	0
51502	0.107917	0.323594	10.027917	0.032104	-0.012635	-0.019335	-0.101552	0.132821	-0.641029	-0.419665	-0.002128	0.018925	0.907479	0	0
51503	0.054382	0.328600	10.055858	0.030738	0.008238	-0.012302	-0.103130	0.133621	-0.640480	-0.419538	-0.002264	0.019191	0.907532	0	0
51504	0.064185	0.342946	10.067942	0.023790	0.009189	-0.014023	-0.102201	0.131996	-0.641301	-0.419399	-0.002385	0.019398	0.907591	0	0
51505	0.069321	0.368375	9.959232	0.016788	0.011965	-0.019232	-0.101022	0.131182	-0.641065	-0.419210	-0.002499	0.019520	0.907676	0	0
51506	0.032709	0.340065	9.913672	0.019542	0.017128	-0.014867	-0.102081	0.133635	-0.640748	-0.419072	-0.002674	0.019656	0.907736	0	0
51507	0.025237	0.301778	9.869720	0.032600	0.011692	-0.008812	-0.102199	0.130758	-0.640934	-0.418976	-0.002850	0.019921	0.907774	0	0
51508	0.076202	0.263378	9.790518	0.030810	0.011759	-0.012284	-0.103117	0.131573	-0.641042	-0.418852	-0.003024	0.020181	0.907825	0	0
51509	0.083831	0.289347	9.630915	0.011583	0.001528	-0.017494	-0.102070	0.131170	-0.640927	-0.418676	-0.003022	0.020296	0.907904	0	0
51510	0.103658	0.338469	9.563363	0.014996	-0.005509	-0.015782	-0.102175	0.127487	-0.642434	-0.418517	-0.002973	0.020485	0.907973	0	0
51511	0.115913	0.357569	9.582722	-0.005578	0.015637	-0.017406	-0.103619	0.127465	-0.641771	-0.418345	-0.003028	0.020385	0.908054	0	0
51512	0.115771	0.347060	9.655210	-0.010952	-0.010600	-0.013974	-0.102849	0.130482	-0.641326	-0.418209	-0.002824	0.020359	0.908118	0	0
51513	0.113106	0.321958	9.732391	-0.019816	-0.013895	-0.022678	-0.103109	0.130207	-0.641460	-0.417984	-0.002553	0.020252	0.908225	0	0
51514	0.117824	0.315942	9.833886	-0.004288	-0.012251	-0.024460	-0.103367	0.130348	-0.641978	-0.417749	-0.002363	0.020294	0.908333	0	0
51515	0.123177	0.403106	9.849530	-0.016167	-0.010586	-0.013962	-0.104943	0.131840	-0.641937	-0.417603	-0.002136	0.020207	0.908402	0	0
51516	0.094173	0.446498	9.899241	-0.007610	0.001728	-0.022683	-0.103634	0.131853	-0.641946	-0.417389	-0.002059	0.020160	0.908502	0	0
51517	0.113212	0.398731	10.033707	-0.011123	0.007057	-0.027882	-0.104296	0.131284	-0.640778	-0.417121	-0.002015	0.020045	0.908628	0	0
51518	0.132280	0.351231	10.143964	0.001994	0.010344	-0.022669	-0.105333	0.130048	-0.641447	-0.416900	-0.002057	0.020050	0.908729	0	0
51519	0.063985	0.334197	10.200986	0.023719	0.006579	-0.015773	-0.104295	0.130595	-0.640531	-0.416741	-0.002152	0.020253	0.908797	0	0
51520	0.046906	0.317832	10.157566	0.027230	0.018851	-0.019239	-0.104557	0.131695	-0.641029	-0.416566	-0.002376	0.020451	0.908872	0	0
51521	0.034828	0.323347	10.107080	0.029072	0.022284	-0.015748	-0.104034	0.131976	-0.641158	-0.416410	-0.002638	0.020635	0.908939	0	0
51522	0.030359	0.359232	9.938211	0.013592	0.037337	-0.019155	-0.103373	0.129787	-0.640945	-0.416233	-0.002973	0.020633	0.909019	0	0
51523	0.044877	0.346870	9.947385	0.001368	0.020795	-0.017419	-0.103621	0.129806	-0.642639	-0.416062	-0.003107	0.020569	0.909098	0	0
51524	0.064123	0.280360	9.800724	-0.005274	0.029477	-0.010388	-0.105454	0.128545	-0.641868	-0.415955	-0.003290	0.020428	0.909150	0	0
51525	0.083500	0.240331	9.673805	-0.011985	0.039963	-0.006843	-0.104151	0.129928	-0.641850	-0.415885	-0.003542	0.020161	0.909187	0	0
51526	0.161479	0.236164	9.550887	-0.012134	0.020712	-0.005142	-0.103625	0.129799	-0.642117	-0.415838	-0.003616	0.019994	0.909212	0	0
51527	0.181032	0.232216	9.453532	0.001869	0.022246	0.001803	-0.103900	0.131431	-0.641300	-0.415842	-0.003761	0.019926	0.909211	0	0
51528	0.210032	0.197971	9.454796	0.006003	0.006509	0.000009	-0.103636	0.130195	-0.640935	-0.415833	-0.003781	0.019984	0.909213	0	0
51529	0.180893	0.198775	9.404636	0.022575	0.009807	0.005199	-0.103890	0.131170	-0.642349	-0.415865	-0.003898	0.020156	0.909195	0	0
51530	0.113018	0.256838	9.474823	0.015597	-0.004180	0.009525	-0.102574	0.128852	-0.642274	-0.415940	-0.003858	0.020345	0.909156	0	0
51531	0.060175	0.396890	9.582148	0.003339	-0.005755	0.005173	-0.103094	0.127335	-0.641908	-0.415969	-0.003755	0.020407	0.909142	0	0
51532	0.046114	0.505363	9.661494	-0.003487	0.003003	0.006949	-0.103090	0.127066	-0.642305	-0.416018	-0.003701	0.020393	0.909120	0	0
51533	0.022136	0.593835	9.801313	0.019053	0.009786	0.008636	-0.103875	0.128161	-0.642800	-0.416081	-0.003803	0.020535	0.909088	0	0
51534	0.020233	0.695247	9.851225	0.023549	-0.005599	-0.014110	-0.102309	0.127067	-0.641789	-0.415942	-0.003788	0.020801	0.909145	0	0
51535	0.042226	0.718906	9.889792	0.049341	0.001331	-0.022887	-0.104127	0.125555	-0.642849	-0.415716	-0.003945	0.021258	0.909238	0	0
51536	0.047207	0.724520	9.817122	0.042311	0.008526	-0.031569	-0.104393	0.124855	-0.641948	-0.415413	-0.004140	0.021636	0.909366	0	0
51537	0.090683	0.668339	9.815318	0.045551	-0.010704	-0.033365	-0.104390	0.125412	-0.642589	-0.415088	-0.004173	0.022112	0.909503	0	0
51538	0.195261	0.662400	9.832188	0.060589	-0.035107	-0.045673	-0.105433	0.125130	-0.642848	-0.414656	-0.004050	0.022837	0.909683	0	0
51539	0.212293	0.650765	9.773520	0.057314	-0.017607	-0.045610	-0.105039	0.124172	-0.642609	-0.414218	-0.004070	0.023454	0.909867	0	0
51540	0.177814	0.555339	9.649479	0.040130	-0.019262	-0.042072	-0.105438	0.125951	-0.642701	-0.413826	-0.004006	0.023927	0.910032	0	0
51541	0.148468	0.524354	9.620662	0.026133	-0.026050	-0.047286	-0.106474	0.124579	-0.643373	-0.413372	-0.003819	0.024298	0.910230	0	0
51542	0.104404	0.471730	9.584613	0.012364	-0.024200	-0.046370	-0.106729	0.123207	-0.643529	-0.412929	-0.003596	0.024539	0.910425	0	0
51543	0.155552	0.464878	9.505857	0.013988	-0.029414	-0.048998	-0.106747	0.123041	-0.641184	-0.412458	-0.003328	0.024814	0.910632	0	0
51544	0.103828	0.349245	9.466666	0.025265	-0.033010	-0.047293	-0.108312	0.122206	-0.641450	-0.412006	-0.003079	0.025208	0.910827	0	0
51545	0.117634	0.187863	9.342992	0.043520	-0.047266	-0.038646	-0.108828	0.120697	-0.641737	-0.411624	-0.002769	0.025822	0.910984	0	0
51546	0.126938	0.112604	9.336863	0.065916	-0.060574	-0.036996	-0.110003	0.119861	-0.641614	-0.411257	-0.002433	0.026701	0.911125	0	0
51547	0.204334	0.052484	9.445593	0.064551	-0.063512	-0.019535	-0.110529	0.120817	-0.641722	-0.411043	-0.002058	0.027566	0.911197	0	0
51548	0.350287	0.055481	9.500372	0.062847	-0.082938	-0.009096	-0.111438	0.119027	-0.641751	-0.410925	-0.001499	0.028510	0.911222	0	0
51549	0.419175	0.158414	9.357398	0.047598	-0.078664	0.004043	-0.114061	0.119542	-0.641200	-0.410922	-0.000909	0.029280	0.911200	0	0
51550	0.419383	0.174124	9.253507	0.009726	-0.082876	0.012862	-0.114180	0.115975	-0.641008	-0.410997	-0.000125	0.029739	0.911151	0	0
51551	0.380294	0.163806	9.339004	0.015802	-0.082065	0.013715	-0.116409	0.115946	-0.640471	-0.411080	0.000629	0.030232	0.911097	0	0
51552	0.370745	0.225301	9.492633	0.018620	-0.079653	0.024174	-0.116544	0.116490	-0.640198	-0.411263	0.001350	0.030759	0.910997	0	0
51553	0.375864	0.280436	9.551408	0.046251	-0.079867	0.024088	-0.117584	0.115938	-0.640724	-0.411441	0.001962	0.031518	0.910889	0	0
51554	0.484830	0.194212	9.581559	0.072327	-0.080202	0.030143	-0.119155	0.115093	-0.640207	-0.411676	0.002470	0.032536	0.910746	0	0
51555	0.484696	0.206744	9.765749	0.070711	-0.096156	0.043187	-0.119970	0.115867	-0.636925	-0.412022	0.003136	0.033581	0.910549	0	0
51556	0.546195	0.400775	10.171426	0.048047	-0.072198	0.027613	-0.121784	0.114498	-0.638504	-0.412236	0.003670	0.034345	0.910422	0	0
51557	0.574519	0.695233	10.300864	0.023569	-0.071003	0.018940	-0.121633	0.114394	-0.640986	-0.412367	0.004296	0.034862	0.910340	0	0
51558	0.543148	0.739259	10.294952	0.014927	-0.062133	0.015492	-0.123734	0.115050	-0.640305	-0.412474	0.004870	0.035284	0.910273	0	0
51559	0.503069	0.499253	10.079398	-0.026249	-0.040830	0.015689	-0.122691	0.116158	-0.640422	-0.412583	0.005427	0.035226	0.910222	0	0
51560	0.428649	0.256967	10.097037	-0.039628	-0.005795	0.016714	-0.125073	0.115127	-0.636641	-0.412715	0.005714	0.034918	0.910173	0	0
51561	0.497116	0.310057	10.072001	-0.027356	-0.007805	0.026272	-0.124674	0.114038	-0.636927	-0.412932	0.005978	0.034710	0.910081	0	0
51562	0.552344	0.605574	10.084616	-0.027483	0.008068	0.017573	-0.124948	0.115119	-0.635860	-0.413078	0.006089	0.034455	0.910023	0	0
51563	0.516423	0.698523	10.048031	-0.028372	0.008094	0.017560	-0.124416	0.114586	-0.636657	-0.413221	0.006212	0.034177	0.909968	0	0
51564	0.460024	0.607679	9.965720	-0.034256	0.036231	0.010679	-0.125074	0.115953	-0.636886	-0.413314	0.006092	0.033745	0.909943	0	0
51565	0.359823	0.507973	9.840714	-0.011880	0.015075	0.014036	-0.123493	0.116536	-0.638452	-0.413428	0.006082	0.033588	0.909897	0	0
51566	0.308831	0.523173	9.822740	-0.020636	0.015244	0.008819	-0.122841	0.117642	-0.638695	-0.413503	0.006096	0.033367	0.909871	0	0
51567	0.338790	0.644831	9.772935	-0.003254	0.013257	0.015732	-0.123385	0.118019	-0.636336	-0.413633	0.006066	0.033296	0.909815	0	0
51568	0.312632	0.751753	9.782325	0.008421	0.001152	0.003437	-0.123919	0.118273	-0.635153	-0.413650	0.006087	0.033398	0.909803	0	0
51569	0.302467	0.701882	9.910172	0.017028	0.004622	-0.000062	-0.122861	0.118025	-0.636470	-0.413635	0.006047	0.033551	0.909804	0	0
51570	0.279655	0.564962	10.017702	0.016990	0.001139	-0.001805	-0.123749	0.115027	-0.638479	-0.413603	0.006031	0.033731	0.909812	0	0
51571	0.240630	0.536859	9.955253	0.019741	0.011591	-0.000043	-0.123360	0.115301	-0.638216	-0.413591	0.005915	0.033877	0.909813	0	0
51572	0.260598	0.596489	9.815213	0.006931	0.001019	0.012172	-0.122973	0.113228	-0.636563	-0.413687	0.005946	0.033965	0.909766	0	0
51573	0.266117	0.689789	9.714725	-0.017497	0.003141	0.001772	-0.122455	0.114052	-0.636290	-0.413686	0.006060	0.033808	0.909771	0	0
51574	0.290213	0.636864	9.652885	-0.038196	0.001519	0.003581	-0.123105	0.112672	-0.636052	-0.413702	0.006271	0.033484	0.909775	0	0
51575	0.280097	0.589741	9.751716	-0.046861	-0.005447	0.005336	-0.124015	0.113224	-0.637078	-0.413728	0.006585	0.033094	0.909775	0	0
51576	0.309041	0.564162	9.847530	-0.033073	-0.005544	0.003559	-0.123245	0.115966	-0.636508	-0.413747	0.006838	0.032846	0.909774	0	0
51577	0.299319	0.587309	9.957037	-0.021754	-0.010998	0.010485	-0.123253	0.116367	-0.635717	-0.413820	0.007100	0.032707	0.909743	0	0
51578	0.328716	0.604988	9.871868	0.015437	-0.007778	0.010388	-0.124444	0.117576	-0.634641	-0.413901	0.007175	0.032909	0.909699	0	0
51579	0.299579	0.596619	9.773154	0.043088	-0.016759	0.013766	-0.124037	0.116361	-0.635842	-0.414006	0.007222	0.033384	0.909633	0	0
51580	0.298991	0.476320	9.677030	0.051617	-0.013178	0.005041	-0.124160	0.114166	-0.635754	-0.414037	0.007195	0.033937	0.909599	0	0
51581	0.317976	0.384421	9.631702	0.045119	-0.016946	0.024251	-0.124689	0.115531	-0.635723	-0.414237	0.007237	0.034427	0.909489	0	0
51582	0.342507	0.404433	9.558785	0.069187	-0.025829	0.022412	-0.123765	0.113209	-0.635645	-0.414426	0.007258	0.035192	0.909373	0	0
51583	0.347170	0.361165	9.516902	0.065851	-0.036445	0.031991	-0.125068	0.112377	-0.635913	-0.414692	0.007393	0.035948	0.909222	0	0
51584	0.378816	0.365621	9.528340	0.069266	-0.026769	0.025908	-0.125584	0.112108	-0.636697	-0.414908	0.007423	0.036717	0.909092	0	0
51585	0.420404	0.413278	9.576482	0.061416	-0.041649	0.030251	-0.125059	0.111565	-0.636712	-0.415155	0.007622	0.037450	0.908948	0	0
51586	0.420427	0.429572	9.639663	0.064041	-0.046990	0.034589	-0.126091	0.109646	-0.637525	-0.415443	0.007861	0.038255	0.908781	0	0
51587	0.391487	0.464378	9.587562	0.041328	-0.043980	0.022443	-0.126898	0.110984	-0.635536	-0.415615	0.008161	0.038814	0.908675	0	0
51588	0.379085	0.446210	9.703805	0.036358	-0.062606	0.040723	-0.127941	0.112081	-0.636420	-0.415953	0.008659	0.039431	0.908489	0	0
51589	0.415616	0.459986	9.746738	0.018928	-0.078229	0.041607	-0.128461	0.111117	-0.636435	-0.416284	0.009369	0.039924	0.908309	0	0
51590	0.595717	0.491019	9.873763	0.031380	-0.055786	0.048638	-0.130285	0.109594	-0.636713	-0.416689	0.009830	0.040467	0.908095	0	0
51591	0.703148	0.578530	9.998428	0.039879	-0.048771	0.040791	-0.132641	0.109294	-0.636441	-0.417026	0.010186	0.041028	0.907911	0	0
51592	0.723079	0.658479	9.996685	0.046589	-0.041645	0.029447	-0.132114	0.106547	-0.635585	-0.417262	0.010447	0.041652	0.907771	0	0
51593	0.674871	0.732036	9.967370	0.051633	-0.032767	0.019848	-0.132240	0.106554	-0.636237	-0.417416	0.010602	0.042261	0.907670	0	0
51594	0.591878	0.684349	9.954082	0.029090	-0.032504	0.015545	-0.132383	0.106808	-0.634796	-0.417535	0.010847	0.042689	0.907593	0	0
51595	0.584244	0.635366	9.999562	0.022215	-0.018395	0.010376	-0.133430	0.107074	-0.634913	-0.417606	0.010991	0.042972	0.907545	0	0
51596	0.601348	0.640479	9.962923	0.027664	-0.015114	0.020838	-0.133558	0.107077	-0.635304	-0.417777	0.011086	0.043315	0.907449	0	0
51597	0.664610	0.616966	9.844911	0.027553	-0.004458	0.010413	-0.132767	0.105715	-0.635336	-0.417855	0.011083	0.043589	0.907400	0	0
51598	0.671693	0.564370	9.766521	0.019150	0.009532	0.013972	-0.133292	0.105984	-0.635327	-0.417974	0.010987	0.043752	0.907338	0	0
51599	0.703209	0.535466	9.721801	0.013687	-0.009579	0.009580	-0.132776	0.105702	-0.634293	-0.418040	0.011088	0.043923	0.907298	0	0
51600	0.662219	0.599014	9.713967	0.013915	-0.006229	0.019170	-0.132250	0.104607	-0.634057	-0.418199	0.011160	0.044104	0.907215	0	0
51601	0.596974	0.686445	9.760301	-0.005149	0.002753	0.013999	-0.133042	0.105278	-0.633516	-0.418309	0.011231	0.044053	0.907166	0	0
51602	0.548655	0.758960	9.825399	-0.020708	0.012546	0.010569	-0.133137	0.106299	-0.638453	-0.418395	0.011272	0.043842	0.907136	0	0
51603	0.519496	0.759577	9.792185	-0.032676	0.009912	0.017569	-0.132355	0.106714	-0.638189	-0.418537	0.011395	0.043512	0.907085	0	0
51604	0.461033	0.736490	9.730256	-0.005158	0.004557	0.013105	-0.132085	0.105490	-0.638737	-0.418643	0.011446	0.043475	0.907037	0	0
51605	0.465734	0.688982	9.632625	0.003837	0.016571	0.022713	-0.132782	0.106795	-0.634010	-0.418839	0.011357	0.043448	0.906950	0	0
51606	0.468050	0.669493	9.637136	0.010399	0.009747	0.009593	-0.131990	0.107227	-0.635051	-0.418919	0.011293	0.043531	0.906909	0	0
51607	0.509401	0.682802	9.718690	0.026851	0.000765	0.015631	-0.132140	0.108850	-0.633453	-0.419046	0.011248	0.043779	0.906839	0	0
51608	0.489768	0.667629	9.789142	0.034664	0.004195	0.015617	-0.133189	0.108699	-0.633187	-0.419181	0.011136	0.044104	0.906763	0	0
51609	0.533527	0.660010	9.785602	0.033695	-0.006293	0.015598	-0.132651	0.106796	-0.634011	-0.419305	0.011125	0.044443	0.906689	0	0
51610	0.518947	0.667198	9.805409	0.016862	0.000536	0.033109	-0.131316	0.103542	-0.635781	-0.419591	0.011128	0.044620	0.906548	0	0
51611	0.499498	0.672107	9.815614	0.015946	0.014669	0.024425	-0.132354	0.102580	-0.636444	-0.419802	0.011005	0.044708	0.906447	0	0
51612	0.518829	0.647731	9.809978	0.012503	0.007643	0.027910	-0.131557	0.104124	-0.638638	-0.420047	0.010960	0.044817	0.906329	0	0
51613	0.567347	0.595431	9.672527	0.033099	0.000574	0.023480	-0.132750	0.104363	-0.636798	-0.420246	0.010892	0.045118	0.906222	0	0
51614	0.576594	0.503559	9.632267	0.038178	0.004158	0.015636	-0.133001	0.103825	-0.637850	-0.420378	0.010765	0.045476	0.906145	0	0
51615	0.605609	0.464861	9.597150	0.047139	0.002093	0.030441	-0.133405	0.105045	-0.637041	-0.420642	0.010626	0.045895	0.906003	0	0
51616	0.581571	0.511440	9.574156	0.030680	-0.008313	0.033939	-0.131715	0.104631	-0.635495	-0.420938	0.010652	0.046235	0.905847	0	0
51617	0.545367	0.562707	9.575723	0.020535	0.002158	0.040094	-0.132892	0.102691	-0.634742	-0.421287	0.010629	0.046409	0.905677	0	0
51618	0.558116	0.655304	9.533165	-0.004941	-0.030797	0.037449	-0.133673	0.101172	-0.634506	-0.421589	0.011011	0.046521	0.905526	0	0
51619	0.624341	0.779081	9.702879	-0.011807	-0.013248	0.034029	-0.133563	0.103209	-0.632901	-0.421872	0.011261	0.046469	0.905394	0	0
51620	0.690550	0.888939	9.814287	-0.015671	-0.012971	0.017468	-0.132622	0.101878	-0.635282	-0.422010	0.011516	0.046410	0.905329	0	0
51621	0.759047	0.969868	9.905862	-0.018406	-0.019937	0.015715	-0.134054	0.101048	-0.635810	-0.422123	0.011849	0.046336	0.905276	0	0
51622	0.642143	0.928493	9.786915	-0.022776	0.001325	0.002689	-0.133141	0.104362	-0.637056	-0.422134	0.011998	0.046154	0.905278	0	0
51623	0.510655	0.905747	9.750889	-0.041758	0.008538	0.000130	-0.132876	0.103267	-0.636949	-0.422116	0.012165	0.045754	0.905305	0	0
51624	0.483907	0.938289	9.902082	-0.073099	-0.008683	-0.001579	-0.133143	0.104635	-0.636920	-0.422073	0.012616	0.045159	0.905348	0	0
51625	0.527397	0.925867	10.113964	-0.077386	0.003597	-0.005010	-0.134205	0.103221	-0.634331	-0.422002	0.012976	0.044460	0.905411	0	0
51626	0.522323	-0.021593	9.751945	-0.080879	0.019958	0.010842	-0.134995	0.104171	-0.634176	-0.422076	0.013206	0.043672	0.905412	0	0
51627	0.500087	1.159571	9.633689	-0.038462	0.003334	-0.001668	-0.132774	0.107635	-0.635429	-0.422039	0.013404	0.043323	0.905443	0	0
51628	0.583322	0.805617	9.529881	-0.007227	0.008341	-0.003441	-0.133945	0.107909	-0.636328	-0.422005	0.013421	0.043254	0.905462	0	0
51629	0.592700	0.779265	9.710876	0.004390	-0.014302	-0.014872	-0.135129	0.107060	-0.635162	-0.421847	0.013593	0.043372	0.905527	0	0
51630	0.749450	0.984990	9.862718	0.009387	-0.023112	-0.015780	-0.134609	0.106233	-0.634399	-0.421679	0.013820	0.043587	0.905592	0	0
51631	0.782185	0.758747	9.882952	0.035659	0.002861	-0.014882	-0.134079	0.105697	-0.634936	-0.421532	0.013708	0.043923	0.905645	0	0
51632	0.644684	0.507204	9.688854	0.020069	0.003127	-0.020938	-0.135120	0.104455	-0.635083	-0.421331	0.013650	0.044125	0.905730	0	0
51633	0.530461	0.133127	9.802382	-0.005499	0.008409	-0.012104	-0.134856	0.104737	-0.635471	-0.421207	0.013660	0.044058	0.905791	0	0
51634	0.518122	-0.389402	9.432055	0.031779	0.011069	0.022735	-0.134591	0.105571	-0.636239	-0.421411	0.013500	0.044327	0.905685	0	0
51635	0.539219	-0.174587	9.085978	0.045964	0.008952	0.041855	-0.134354	0.105811	-0.633366	-0.421782	0.013307	0.044699	0.905497	0	0
51636	0.534763	0.774851	9.276341	0.066178	-0.013009	0.041635	-0.135522	0.104297	-0.633779	-0.422145	0.013229	0.045379	0.905295	0	0
51637	0.593182	0.875616	9.777608	0.135005	-0.040716	0.043104	-0.135512	0.103348	-0.634580	-0.422517	0.013111	0.046770	0.905053	0	0
51638	0.497275	0.816474	10.372167	0.209502	-0.032686	0.048139	-0.135235	0.100343	-0.635163	-0.422951	0.012608	0.048828	0.904748	0	0
51639	0.722673	1.251207	9.075405	0.228240	-0.021954	0.033265	-0.136000	0.096505	-0.635755	-0.423250	0.011923	0.050991	0.904498	0	0
51640	0.579048	0.916810	9.575143	0.224355	-0.056806	0.026216	-0.136245	0.094875	-0.637090	-0.423470	0.011565	0.053288	0.904268	0	0
51641	0.583868	0.916342	9.613764	0.151970	-0.049380	0.032555	-0.136754	0.091307	-0.637156	-0.423736	0.011450	0.054878	0.904049	0	0
51642	0.628529	1.080171	9.690121	0.086058	-0.047879	0.024020	-0.138328	0.092389	-0.637254	-0.423921	0.011596	0.055887	0.903899	0	0
51643	0.618777	1.112225	9.872390	0.006296	-0.044477	0.012047	-0.137804	0.091016	-0.636633	-0.423987	0.012044	0.056145	0.903846	0	0
51644	0.603613	1.029007	9.946611	-0.061019	-0.029946	0.008802	-0.139120	0.091818	-0.636086	-0.424026	0.012642	0.055750	0.903844	0	0
51645	0.652058	0.980627	9.893959	-0.109634	-0.038210	0.001955	-0.139131	0.093732	-0.635656	-0.423989	0.013519	0.054935	0.903898	0	0
51646	0.722404	0.941264	9.886931	-0.126696	-0.017134	0.002079	-0.140185	0.095088	-0.635361	-0.423967	0.014276	0.053893	0.903960	0	0
51647	0.846413	0.902683	9.767302	-0.117970	-0.010229	0.002096	-0.140854	0.097816	-0.634781	-0.423944	0.014937	0.052888	0.904019	0	0
51648	0.846267	0.857696	9.664976	-0.128917	-0.023767	-0.018841	-0.139292	0.097820	-0.633879	-0.423730	0.015752	0.051857	0.904166	0	0
51649	0.762725	0.722217	9.689188	-0.108339	-0.029038	-0.025893	-0.140998	0.101103	-0.634715	-0.423445	0.016529	0.051025	0.904333	0	0
51650	0.733037	0.646722	9.734801	-0.084088	-0.025729	-0.025950	-0.140890	0.103551	-0.633102	-0.423173	0.017168	0.050409	0.904483	0	0
51651	0.694345	0.681422	9.699872	-0.070019	-0.016323	-0.018997	-0.141160	0.105189	-0.632807	-0.422963	0.017670	0.049866	0.904601	0	0
51652	0.669959	0.653571	9.603192	-0.066352	-0.031444	-0.003351	-0.141563	0.104480	-0.631253	-0.422890	0.018298	0.049430	0.904647	0	0
51653	0.662467	0.633470	9.670872	-0.068161	-0.024334	-0.010302	-0.141825	0.105718	-0.631749	-0.422754	0.018868	0.048935	0.904726	0	0
51654	0.689193	0.646659	9.774552	-0.076648	-0.019135	-0.005026	-0.142745	0.107771	-0.632223	-0.422672	0.019426	0.048355	0.904783	0	0
51655	0.688921	0.607376	9.815159	-0.064467	-0.015769	-0.003303	-0.144193	0.106226	-0.630417	-0.422604	0.019906	0.047853	0.904831	0	0
51656	0.737527	0.594944	9.804174	-0.066558	-0.034856	-0.011192	-0.145511	0.108404	-0.630234	-0.422454	0.020562	0.047431	0.904909	0	0
51657	0.776248	0.562804	9.827034	-0.080251	-0.026060	-0.009373	-0.144080	0.108268	-0.629204	-0.422322	0.021198	0.046830	0.904987	0	0
51658	0.815604	0.607765	9.681496	-0.102921	-0.039813	-0.011963	-0.145003	0.110177	-0.629159	-0.422161	0.022051	0.046100	0.905079	0	0
51659	0.830578	0.654767	9.589814	-0.125513	-0.037783	-0.018000	-0.145024	0.111247	-0.627051	-0.421934	0.022981	0.045143	0.905210	0	0
51660	0.859695	0.646870	9.622926	-0.146067	-0.032500	-0.011814	-0.145946	0.113572	-0.627390	-0.421765	0.023950	0.043991	0.905321	0	0
51661	0.825521	0.604806	9.502058	-0.160040	-0.034004	-0.018758	-0.147004	0.115612	-0.626951	-0.421524	0.024993	0.042707	0.905466	0	0
51662	0.815706	0.581153	9.453525	-0.163597	-0.037407	-0.022245	-0.146876	0.117126	-0.627313	-0.421251	0.026076	0.041420	0.905622	0	0
51663	0.847245	0.566249	9.459847	-0.175853	-0.049527	-0.023982	-0.147693	0.120377	-0.624895	-0.420949	0.027324	0.040062	0.905787	0	0
51664	0.874334	0.633335	9.518285	-0.167411	-0.047710	-0.032726	-0.147701	0.122295	-0.624857	-0.420576	0.028512	0.038787	0.905979	0	0
51665	0.927912	0.683849	9.738092	-0.134060	-0.056565	-0.043311	-0.148769	0.126526	-0.624245	-0.420105	0.029642	0.037847	0.906201	0	0
51666	0.936228	0.519006	10.151994	-0.106243	-0.046388	-0.041596	-0.149828	0.127598	-0.623172	-0.419668	0.030557	0.037123	0.906403	0	0
51667	0.862114	0.320910	10.124253	-0.056720	-0.038099	-0.036475	-0.149964	0.127313	-0.622394	-0.419289	0.031198	0.036805	0.906570	0	0
51668	0.676602	0.225138	10.148965	-0.029929	-0.022391	-0.045249	-0.152582	0.126183	-0.621745	-0.418841	0.031574	0.036672	0.906769	0	0
51669	0.635182	0.231855	10.232337	-0.016560	-0.015762	-0.029575	-0.152064	0.127283	-0.621597	-0.418544	0.031843	0.036615	0.906899	0	0
51670	0.589882	0.413155	10.335232	-0.023144	-0.003675	-0.017335	-0.152849	0.128102	-0.621967	-0.418370	0.032031	0.036457	0.906979	0	0
51671	0.673701	0.606316	10.362679	-0.032128	0.008913	-0.035598	-0.152853	0.128097	-0.621575	-0.418023	0.032136	0.036155	0.907148	0	0
51672	0.858965	0.649259	10.286376	-0.039017	-0.004306	-0.027741	-0.152465	0.128920	-0.621301	-0.417748	0.032393	0.035859	0.907277	0	0
51673	1.011047	0.815536	10.057640	-0.053437	0.005905	-0.057323	-0.153003	0.130547	-0.620352	-0.417196	0.032609	0.035389	0.907542	0	0
51674	1.180568	0.650457	9.927896	-0.070843	0.011414	-0.067681	-0.154953	0.130548	-0.621903	-0.416548	0.032841	0.034752	0.907856	0	0
51675	1.194087	0.410619	9.655419	-0.070567	0.018334	-0.062404	-0.152731	0.131945	-0.622283	-0.415946	0.033018	0.034086	0.908150	0	0
51676	1.120126	0.193272	9.392548	-0.117164	0.024026	-0.065732	-0.151441	0.132204	-0.620070	-0.415320	0.033329	0.032975	0.908466	0	0
51677	0.992787	0.028319	9.262398	-0.139413	0.024120	-0.058692	-0.153148	0.133970	-0.620153	-0.414730	0.033742	0.031659	0.908767	0	0
51678	0.786154	-0.275602	9.688969	-0.166871	0.017170	-0.049906	-0.153433	0.137239	-0.618782	-0.414213	0.034327	0.030118	0.909033	0	0
51679	0.552179	-0.297901	9.911961	-0.173345	0.041566	-0.041127	-0.152784	0.137928	-0.618513	-0.413775	0.034723	0.028402	0.909273	0	0
51680	0.588690	0.075946	9.659796	-0.156658	0.034167	-0.021171	-0.153185	0.141082	-0.618969	-0.413526	0.035119	0.026874	0.909418	0	0
51681	0.887517	0.367414	9.410084	-0.129960	0.016337	-0.013435	-0.153719	0.142576	-0.618284	-0.413345	0.035571	0.025646	0.909518	0	0
51682	1.125472	0.287263	9.449449	-0.107649	0.010941	-0.018703	-0.152558	0.145181	-0.617458	-0.413133	0.035977	0.024659	0.909626	0	0
51683	1.245802	0.053384	9.433655	-0.085044	0.017717	-0.018707	-0.152554	0.144636	-0.617730	-0.412919	0.036234	0.023843	0.909734	0	0
51684	1.245635	0.038048	9.503654	-0.073395	0.007395	-0.034469	-0.153344	0.146828	-0.618203	-0.412568	0.036526	0.023187	0.909899	0	0
51685	1.129457	0.148120	9.517590	-0.077118	-0.004686	-0.039755	-0.152841	0.147903	-0.616098	-0.412160	0.036953	0.022550	0.910082	0	0
51686	0.939485	0.141139	9.638095	-0.073464	0.011016	-0.038004	-0.153631	0.149128	-0.616068	-0.411779	0.037212	0.021880	0.910261	0	0
51687	0.749762	0.193893	9.844185	-0.045599	0.003611	-0.024184	-0.153255	0.150347	-0.614612	-0.411526	0.037438	0.021491	0.910375	0	0
51688	0.672276	0.303690	10.072706	-0.004300	0.001635	-0.029565	-0.152728	0.151462	-0.615638	-0.411251	0.037499	0.021487	0.910497	0	0
51689	0.627195	0.080843	10.065732	0.110116	0.005843	-0.019403	-0.153377	0.150085	-0.615660	-0.411100	0.037063	0.022502	0.910559	0	0
51690	0.732962	-0.166354	9.948397	0.227882	0.010087	-0.014460	-0.154276	0.147068	-0.616235	-0.411040	0.036096	0.024571	0.910571	0	0
51691	0.840330	-0.205747	9.475650	0.297245	0.005932	-0.004190	-0.154254	0.142691	-0.616973	-0.411092	0.034890	0.027278	0.910517	0	0
51692	0.772590	-0.148723	9.419918	0.314761	-0.011961	0.014881	-0.153056	0.138599	-0.617584	-0.411323	0.033774	0.030218	0.910363	0	0
51693	0.686194	0.193882	10.114402	0.278385	-0.022353	0.022764	-0.154198	0.134782	-0.620130	-0.411598	0.032908	0.032853	0.910178	0	0
51694	0.824854	0.497546	9.544127	0.179757	-0.019747	0.019555	-0.153659	0.132055	-0.620839	-0.411816	0.032419	0.034595	0.910033	0	0
51695	0.911210	0.342883	9.854682	0.113929	-0.012150	0.008462	-0.154945	0.126561	-0.620938	-0.411908	0.032133	0.035698	0.909959	0	0
51696	0.882349	0.424356	9.972725	0.057112	-0.010152	0.019088	-0.154810	0.125329	-0.620963	-0.412074	0.032062	0.036283	0.909863	0	0
51697	0.771983	0.651117	9.746070	0.022237	-0.016661	0.010406	-0.154811	0.125327	-0.620833	-0.412152	0.032195	0.036572	0.909811	0	0
51698	0.654452	0.539603	9.824675	0.034179	-0.018355	0.002510	-0.154804	0.125476	-0.621743	-0.412171	0.032287	0.036989	0.909783	0	0
51699	0.687990	0.419581	9.676922	0.056398	-0.030619	-0.005423	-0.155338	0.124212	-0.619807	-0.412111	0.032399	0.037649	0.909779	0	0
51700	0.740981	0.358996	9.846738	0.054510	-0.039325	-0.008916	-0.156235	0.122717	-0.621526	-0.412017	0.032593	0.038340	0.909785	0	0
51701	0.824304	0.467166	9.877829	0.054356	-0.039256	-0.014147	-0.156622	0.120929	-0.621298	-0.411874	0.032788	0.039019	0.909815	0	0
51702	0.873059	0.492868	9.930334	0.033853	-0.029626	-0.007076	-0.158987	0.122684	-0.620985	-0.411795	0.032980	0.039482	0.909823	0	0
51703	0.931480	0.492595	9.909611	-0.054573	-0.019075	-0.024225	-0.157155	0.122977	-0.621123	-0.411532	0.033435	0.039090	0.909943	0	0
51704	1.088918	0.369724	9.923594	-0.129604	-0.010727	-0.022200	-0.158460	0.123384	-0.621758	-0.411271	0.034122	0.037993	0.910082	0	0
51705	1.193206	0.326636	10.007734	-0.206420	0.009989	-0.027129	-0.158756	0.129531	-0.620331	-0.410939	0.034938	0.036104	0.910277	0	0
51706	1.222000	0.267508	10.064335	-0.249657	0.017371	-0.032205	-0.159700	0.133339	-0.618683	-0.410560	0.035859	0.033802	0.910501	0	0
51707	1.175544	0.212985	9.982312	-0.270313	0.038629	-0.039064	-0.157500	0.136355	-0.617074	-0.410102	0.036675	0.031220	0.910767	0	0
51708	1.036649	0.170938	9.941341	-0.242851	0.040383	-0.049624	-0.157905	0.140469	-0.617512	-0.409569	0.037352	0.028892	0.911056	0	0
51709	0.977636	0.064646	9.941191	-0.181199	0.043250	-0.039327	-0.158039	0.141566	-0.617620	-0.409138	0.037760	0.027102	0.911288	0	0
51710	0.840595	-0.065480	9.961873	-0.128587	0.032425	-0.041263	-0.157271	0.144580	-0.616914	-0.408715	0.038045	0.025844	0.911503	0	0
51711	0.827883	-0.139358	10.067647	-0.048659	0.038538	-0.025771	-0.158073	0.145648	-0.615322	-0.408454	0.037955	0.025269	0.911639	0	0
51712	0.913193	-0.138706	9.942205	0.023785	0.031057	-0.029481	-0.156375	0.144833	-0.614568	-0.408194	0.037632	0.025401	0.911765	0	0
51713	0.957247	-0.122907	9.796144	0.018670	0.020491	-0.021642	-0.157411	0.145254	-0.616117	-0.407993	0.037432	0.025509	0.911861	0	0
51714	0.872225	-0.125476	9.655222	0.013580	0.015228	-0.015550	-0.157536	0.144709	-0.616519	-0.407848	0.037299	0.025607	0.911928	0	0
51715	0.781821	-0.197103	9.617552	-0.007100	0.003061	-0.008553	-0.157396	0.143071	-0.616943	-0.407752	0.037365	0.025540	0.911970	0	0
51716	0.638404	-0.160119	9.677077	-0.025896	-0.012780	0.008876	-0.156872	0.143903	-0.617322	-0.407810	0.037654	0.025383	0.911937	0	0
51717	0.529075	-0.123206	9.716446	0.001865	-0.039461	0.026144	-0.157278	0.146222	-0.616752	-0.408023	0.038076	0.025548	0.911820	0	0
51718	0.529525	-0.040935	9.739397	0.027885	-0.061756	0.041697	-0.158333	0.145510	-0.615453	-0.408390	0.038601	0.026069	0.911618	0	0
51719	0.627196	0.021138	9.757394	0.044955	-0.076732	0.039869	-0.158847	0.144830	-0.616246	-0.408735	0.039185	0.026766	0.911419	0	0
51720	0.821926	0.066103	9.930282	0.036062	-0.100340	0.040728	-0.160684	0.143839	-0.615208	-0.409080	0.040028	0.027520	0.911205	0	0
51721	1.036224	0.093494	9.920879	-0.015289	-0.087190	0.058390	-0.161989	0.143004	-0.615215	-0.409566	0.040960	0.027703	0.910939	0	0
51722	1.148440	0.115899	9.783021	-0.082679	-0.079661	0.056005	-0.162660	0.144901	-0.613999	-0.410008	0.042104	0.027283	0.910701	0	0
51723	1.172224	0.000358	9.676717	-0.144810	-0.086268	0.061416	-0.162687	0.148307	-0.612367	-0.410466	0.043561	0.026285	0.910455	0	0
51724	1.254396	-0.108869	9.612734	-0.184255	-0.066828	0.065099	-0.165048	0.149239	-0.612070	-0.410947	0.045008	0.024884	0.910208	0	0
51725	1.341551	-0.191790	9.580486	-0.174128	-0.078169	0.058081	-0.165863	0.154009	-0.610536	-0.411361	0.046512	0.023588	0.909979	0	0
51726	1.404575	-0.240479	9.544441	-0.151641	-0.073956	0.056298	-0.167180	0.156603	-0.610736	-0.411778	0.047887	0.022518	0.909747	0	0
51727	1.279985	-0.308357	9.633515	-0.115232	-0.053159	0.051005	-0.167986	0.159319	-0.609372	-0.412159	0.048922	0.021660	0.909540	0	0
51728	1.114213	-0.337436	9.757988	-0.073401	-0.034344	0.057893	-0.167473	0.159861	-0.608452	-0.412631	0.049614	0.021137	0.909300	0	0
51729	0.958752	-0.287736	9.774393	-0.014355	-0.024407	0.066443	-0.166174	0.160135	-0.607412	-0.413208	0.049974	0.021066	0.909020	0	0
51730	0.832365	-0.253215	9.823806	0.013334	-0.010536	0.062017	-0.168519	0.160402	-0.608695	-0.413763	0.050092	0.021230	0.908758	0	0
51731	0.793577	-0.219396	9.868764	0.073890	0.006559	0.057519	-0.167467	0.158905	-0.608732	-0.414309	0.049800	0.021830	0.908510	0	0
51732	0.894130	-0.088859	9.839246	0.087611	0.011770	0.052262	-0.167330	0.158917	-0.609515	-0.414819	0.049406	0.022583	0.908281	0	0
51733	1.118971	0.040140	9.632511	0.074021	0.029250	0.056732	-0.167716	0.156717	-0.609295	-0.415363	0.048906	0.023090	0.908047	0	0
51734	1.275178	0.077756	9.401849	0.060032	0.038272	0.045477	-0.165745	0.155784	-0.609849	-0.415800	0.048385	0.023485	0.907864	0	0
51735	1.265113	-0.007926	9.255591	0.011541	0.044040	0.036918	-0.164830	0.157308	-0.610478	-0.416136	0.048009	0.023380	0.907733	0	0
51736	1.167650	-0.035916	9.228390	-0.016266	0.042645	0.030005	-0.164563	0.157319	-0.611132	-0.416400	0.047761	0.023072	0.907633	0	0
51737	1.016805	-0.041406	9.183372	-0.054192	0.056997	0.027516	-0.163914	0.158696	-0.611110	-0.416622	0.047540	0.022323	0.907562	0	0
51738	0.909852	-0.023420	9.176414	-0.113191	0.024200	0.031938	-0.165237	0.160177	-0.610027	-0.416848	0.047864	0.021210	0.907467	0	0
51739	0.793231	0.038887	9.339792	-0.109592	0.029340	0.037152	-0.163023	0.162113	-0.609614	-0.417124	0.048126	0.020068	0.907353	0	0
51740	0.788821	0.135038	9.428425	-0.106506	0.019001	0.026637	-0.163934	0.161009	-0.609760	-0.417304	0.048469	0.019041	0.907274	0	0
51741	0.777132	0.226851	9.476005	-0.075509	0.001225	0.030846	-0.162890	0.161566	-0.609626	-0.417532	0.048841	0.018330	0.907163	0	0
51742	0.813851	0.253856	9.419854	-0.048080	-0.012902	0.027240	-0.163556	0.164161	-0.609439	-0.417743	0.049229	0.017966	0.907053	0	0
51743	0.773927	0.104863	9.534871	-0.011655	-0.009739	0.029770	-0.163180	0.164966	-0.607730	-0.417991	0.049433	0.017882	0.906929	0	0
51744	0.694817	-0.048475	9.854109	0.022681	0.000729	0.013133	-0.163177	0.165246	-0.608247	-0.418111	0.049399	0.018110	0.906871	0	0
51745	0.616183	-0.119302	10.174511	0.066182	0.004555	0.024354	-0.163423	0.163614	-0.609451	-0.418351	0.049143	0.018669	0.906763	0	0
51746	0.611136	-0.120944	10.327138	0.094152	0.010239	0.036501	-0.162892	0.164458	-0.610743	-0.418720	0.048728	0.019493	0.906598	0	0
51747	0.811253	-0.066573	10.083594	0.133889	0.036335	0.024271	-0.162632	0.163218	-0.609986	-0.418997	0.047896	0.020527	0.906491	0	0
51748	0.956880	-0.181444	9.821951	0.149473	0.023018	0.029454	-0.162867	0.158706	-0.611117	-0.419324	0.047132	0.021803	0.906350	0	0
51749	1.017165	-0.334008	9.523005	0.147769	0.015155	0.031204	-0.161815	0.157898	-0.611401	-0.419665	0.046435	0.023045	0.906198	0	0
51750	1.009756	-0.390081	9.331105	0.115078	0.015339	0.036536	-0.162465	0.157347	-0.611669	-0.420042	0.045886	0.024038	0.906025	0	0
51751	0.937263	-0.320481	9.239346	0.072304	-0.028000	0.037391	-0.161020	0.156542	-0.611956	-0.420393	0.045897	0.024769	0.905842	0	0
51752	0.845987	-0.115752	9.234683	0.016294	-0.011860	0.040181	-0.162859	0.158168	-0.611911	-0.420750	0.046010	0.024979	0.905665	0	0
51753	0.778391	0.013806	9.424519	-0.025462	-0.034262	0.040217	-0.163370	0.158181	-0.613342	-0.421080	0.046487	0.024847	0.905491	0	0
51754	0.778634	0.094154	9.621772	-0.058360	-0.040181	0.042034	-0.162850	0.159284	-0.613454	-0.421411	0.047172	0.024500	0.905311	0	0
51755	0.812935	0.174138	9.825496	-0.053374	-0.044532	0.036772	-0.163788	0.158965	-0.610584	-0.421694	0.047857	0.024158	0.905152	0	0
51756	0.944622	0.249259	9.954267	-0.053692	-0.051408	0.027172	-0.165249	0.160572	-0.608715	-0.421886	0.048620	0.023907	0.905029	0	0
51757	1.115460	0.344459	9.992836	-0.010844	-0.058576	0.015705	-0.164454	0.158940	-0.609144	-0.421995	0.049249	0.024026	0.904941	0	0
51758	1.232302	0.357700	10.021800	0.027007	-0.051732	0.005164	-0.165117	0.159748	-0.608471	-0.422031	0.049669	0.024518	0.904888	0	0
51759	1.302746	0.319244	9.932464	0.069916	-0.044786	-0.012373	-0.166542	0.157825	-0.609282	-0.421928	0.049830	0.025334	0.904904	0	0
51760	1.314518	0.244286	9.897228	0.099234	-0.032619	-0.022009	-0.167977	0.157817	-0.609793	-0.421756	0.049765	0.026412	0.904957	0	0
51761	1.284656	0.107457	9.782175	0.125107	-0.025679	-0.029907	-0.168361	0.155621	-0.609834	-0.421525	0.049519	0.027662	0.905041	0	0
51762	1.269836	0.068776	9.779546	0.137177	-0.033660	-0.028218	-0.169538	0.153681	-0.609081	-0.421313	0.049302	0.029091	0.905107	0	0
51763	1.264922	0.059190	9.772260	0.156118	-0.048710	-0.024827	-0.168986	0.150696	-0.611100	-0.421135	0.049137	0.030720	0.905145	0	0
51764	1.236198	0.148824	9.810516	0.123228	-0.041394	-0.029085	-0.170040	0.150125	-0.610060	-0.420909	0.049048	0.032055	0.905208	0	0
51765	1.241392	0.225320	9.913175	0.067977	-0.026968	-0.031506	-0.171071	0.145726	-0.609878	-0.420633	0.049056	0.032801	0.905310	0	0
51766	1.246598	0.276669	9.875047	-0.004622	-0.026415	-0.031298	-0.172637	0.144614	-0.609889	-0.420316	0.049369	0.032917	0.905436	0	0
51767	1.217421	0.286299	9.904912	-0.056743	-0.022294	-0.045095	-0.171854	0.146824	-0.610634	-0.419856	0.049857	0.032524	0.905637	0	0
51768	1.251394	0.269081	9.899039	-0.080929	-0.006280	-0.051951	-0.173441	0.148161	-0.609161	-0.419334	0.050301	0.031875	0.905877	0	0
51769	1.212315	0.238177	9.870448	-0.089387	0.006872	-0.050147	-0.173175	0.147343	-0.609310	-0.418821	0.050661	0.031071	0.906122	0	0
51770	1.245868	0.143569	9.839272	-0.065358	0.002428	-0.057193	-0.173327	0.150343	-0.608206	-0.418261	0.050959	0.030529	0.906382	0	0
51771	1.201383	0.018114	9.804618	-0.037603	0.019788	-0.062452	-0.174237	0.150618	-0.608977	-0.417665	0.050982	0.030147	0.906669	0	0
51772	1.171937	-0.022979	9.811976	-0.011654	0.016947	-0.060792	-0.174240	0.149510	-0.608085	-0.417098	0.050923	0.030033	0.906937	0	0
51773	1.157359	-0.031843	9.746816	0.008996	0.007194	-0.060882	-0.173451	0.149939	-0.608865	-0.416536	0.050866	0.030123	0.907195	0	0
51774	1.145262	-0.031101	9.688997	0.011960	0.001624	-0.041719	-0.173585	0.148828	-0.607842	-0.416155	0.050853	0.030277	0.907366	0	0
51775	1.108638	-0.041145	9.747808	0.002860	0.018993	-0.031180	-0.173446	0.149670	-0.609262	-0.415863	0.050723	0.030245	0.907508	0	0
51776	1.152757	0.007400	9.713584	-0.009613	0.017595	-0.046847	-0.172923	0.149951	-0.609391	-0.415431	0.050653	0.030140	0.907713	0	0
51777	1.182028	0.021611	9.722795	-0.028458	0.017599	-0.038938	-0.174497	0.149377	-0.608608	-0.415052	0.050663	0.029833	0.907896	0	0
51778	1.164955	0.025965	9.781359	-0.055305	0.014317	-0.039744	-0.174763	0.151022	-0.608834	-0.414652	0.050815	0.029322	0.908087	0	0
51779	1.152868	0.031401	9.738134	-0.059553	0.021348	-0.039715	-0.173716	0.150344	-0.608594	-0.414252	0.050920	0.028717	0.908283	0	0
51780	1.140642	0.012569	9.694568	-0.065991	0.033376	-0.023961	-0.173329	0.151304	-0.608317	-0.413999	0.050948	0.028023	0.908418	0	0
51781	1.164964	0.019166	9.737681	-0.064539	0.037078	-0.037908	-0.174253	0.152523	-0.607895	-0.413616	0.050931	0.027306	0.908616	0	0
51782	1.174716	0.026151	9.756925	-0.053127	0.047414	-0.034422	-0.173230	0.151394	-0.604533	-0.413273	0.050775	0.026675	0.908799	0	0
51783	1.172206	0.007078	9.727657	-0.040146	0.033226	-0.027521	-0.171672	0.154423	-0.604354	-0.412996	0.050695	0.026191	0.908944	0	0
51784	1.152600	-0.017028	9.727767	-0.019331	0.043586	-0.029297	-0.172330	0.154411	-0.603958	-0.412724	0.050436	0.025881	0.909090	0	0
51785	1.113724	-0.006997	9.728807	0.002782	0.031372	-0.039870	-0.172942	0.154747	-0.609296	-0.412355	0.050193	0.025801	0.909273	0	0
51786	1.152810	0.019374	9.728280	0.016546	0.026018	-0.039922	-0.170961	0.153691	-0.611027	-0.411999	0.049943	0.025896	0.909446	0	0
51787	1.138263	0.052135	9.850141	0.032349	0.025687	-0.027762	-0.172960	0.154028	-0.606701	-0.411754	0.049633	0.026103	0.909568	0	0
51788	1.133909	0.137328	9.832085	0.016230	0.033267	-0.055616	-0.171387	0.153083	-0.606600	-0.411251	0.049314	0.026172	0.909811	0	0
51789	1.109690	0.147772	9.784369	0.004505	0.033968	-0.039012	-0.172955	0.152519	-0.606600	-0.410891	0.049041	0.026100	0.909990	0	0
51790	1.114704	0.162879	9.731203	-0.004259	0.031492	-0.043356	-0.172276	0.150911	-0.608985	-0.410486	0.048826	0.025984	0.910188	0	0
51791	1.094954	0.119065	9.757668	-0.009525	0.029841	-0.046833	-0.172141	0.152022	-0.610008	-0.410046	0.048648	0.025808	0.910401	0	0
51792	1.109513	0.100197	9.696534	-0.016564	0.031760	-0.053781	-0.171505	0.153516	-0.608417	-0.409552	0.048477	0.025584	0.910639	0	0
51793	1.084704	0.022475	9.720213	-0.043898	0.022939	-0.036277	-0.171900	0.152957	-0.607904	-0.409190	0.048505	0.025118	0.910813	0	0
51794	1.094264	-0.011368	9.700141	-0.026613	0.010490	-0.031124	-0.172303	0.155694	-0.607847	-0.408886	0.048576	0.024879	0.910952	0	0
51795	1.116044	-0.037924	9.670206	-0.045527	0.019366	-0.031038	-0.173865	0.152657	-0.607374	-0.408570	0.048645	0.024411	0.911103	0	0
51796	1.147553	-0.060002	9.666742	-0.045249	0.034994	-0.025753	-0.172822	0.153214	-0.607240	-0.408303	0.048570	0.023898	0.911240	0	0
51797	1.125606	-0.069447	9.659851	-0.033082	0.026056	-0.018839	-0.171103	0.154225	-0.609972	-0.408105	0.048530	0.023510	0.911341	0	0
51798	1.035598	-0.059311	9.691129	-0.003480	0.009840	-0.001541	-0.172669	0.154353	-0.610480	-0.408082	0.048520	0.023470	0.911353	0	0
51799	1.021009	-0.049909	9.730338	0.013481	0.001148	-0.012085	-0.172660	0.154781	-0.611776	-0.407963	0.048518	0.023603	0.911403	0	0
51800	1.021142	-0.021108	9.759799	0.023585	-0.012822	-0.017390	-0.172434	0.154039	-0.607096	-0.407802	0.048600	0.023910	0.911462	0	0
51801	1.016391	-0.001626	9.757765	0.016870	0.005563	-0.016449	-0.172952	0.152663	-0.607119	-0.407646	0.048543	0.024057	0.911532	0	0
51802	0.960599	0.014229	9.684223	0.037701	0.000963	-0.010428	-0.172422	0.151024	-0.607155	-0.407554	0.048443	0.024432	0.911568	0	0
51803	0.938791	0.019852	9.631541	0.023649	0.001255	-0.020858	-0.172427	0.152394	-0.607128	-0.407360	0.048395	0.024659	0.911651	0	0
51804	0.909522	0.010255	9.644187	-0.010884	-0.009065	-0.014684	-0.172952	0.150594	-0.606116	-0.407205	0.048584	0.024635	0.911711	0	0
51805	0.999293	-0.043431	9.600189	-0.038350	-0.007247	-0.007601	-0.173571	0.151884	-0.611044	-0.407100	0.048868	0.024322	0.911751	0	0
51806	1.030956	-0.043401	9.572825	-0.059085	0.010507	-0.015336	-0.172136	0.152443	-0.610782	-0.406926	0.049074	0.023779	0.911832	0	0
51807	1.031025	-0.024387	9.609412	-0.074544	0.001738	-0.006595	-0.173339	0.152392	-0.607644	-0.406814	0.049424	0.023099	0.911880	0	0
51808	1.060144	-0.046044	9.569693	-0.064448	-0.003410	-0.017100	-0.174395	0.153469	-0.606963	-0.406608	0.049778	0.022564	0.911967	0	0
51809	1.093811	-0.093665	9.679610	-0.021284	0.006838	-0.024163	-0.172817	0.153774	-0.608142	-0.406363	0.049861	0.022357	0.912076	0	0
51810	1.103499	-0.098760	9.693841	-0.008322	-0.004708	-0.018998	-0.172826	0.154586	-0.607343	-0.406177	0.049999	0.022340	0.912152	0	0
51811	1.074246	-0.099024	9.740515	-0.007398	0.001402	-0.018988	-0.173605	0.153622	-0.607617	-0.405985	0.050075	0.022279	0.912235	0	0
51812	1.059740	-0.088848	9.709520	-0.007876	-0.019351	-0.031260	-0.173620	0.154702	-0.606292	-0.405679	0.050342	0.022332	0.912355	0	0
51813	1.050148	-0.075966	9.649396	-0.022433	-0.017570	-0.025983	-0.173489	0.154015	-0.606045	-0.405411	0.050651	0.022213	0.912460	0	0
51814	1.054923	-0.097527	9.619925	-0.050771	-0.015723	-0.018914	-0.175334	0.155355	-0.605092	-0.405195	0.051062	0.021853	0.912542	0	0
51815	1.015849	-0.123791	9.610768	-0.080226	-0.004864	-0.027523	-0.174791	0.154012	-0.606819	-0.404887	0.051488	0.021155	0.912671	0	0
51816	1.059659	-0.121755	9.612206	-0.091341	-0.011925	-0.018782	-0.174795	0.155659	-0.607047	-0.404653	0.052028	0.020409	0.912761	0	0
51817	1.083969	-0.112972	9.677141	-0.091391	-0.008387	-0.022257	-0.175226	0.157940	-0.603477	-0.404385	0.052533	0.019620	0.912868	0	0
51818	1.115361	-0.154518	9.678246	-0.102384	-0.008489	-0.011749	-0.176132	0.158498	-0.604894	-0.404209	0.053087	0.018756	0.912932	0	0
51819	1.097947	-0.201553	9.774825	-0.077325	0.001882	-0.017023	-0.175238	0.160679	-0.603292	-0.403998	0.053442	0.018050	0.913019	0	0
51820	1.122447	-0.184127	9.716400	-0.065980	0.001713	-0.011822	-0.177324	0.160670	-0.604191	-0.403841	0.053756	0.017477	0.913081	0	0
51821	1.156727	-0.143369	9.735558	-0.058886	0.005903	-0.004851	-0.177858	0.162303	-0.603633	-0.403751	0.054003	0.016917	0.913117	0	0
51822	1.166307	-0.158652	9.793226	-0.072602	0.022637	-0.007377	-0.176684	0.161344	-0.602747	-0.403635	0.054153	0.016197	0.913172	0	0
51823	1.132513	-0.107619	9.814103	-0.024145	0.015177	-0.000572	-0.176037	0.162166	-0.602214	-0.403605	0.054176	0.015916	0.913189	0	0
51824	1.103348	-0.109349	9.773592	-0.025588	0.022032	0.009042	-0.177477	0.163805	-0.602954	-0.403665	0.054145	0.015619	0.913170	0	0
51825	1.083937	-0.108679	9.728048	-0.003368	0.025587	-0.004100	-0.176821	0.162435	-0.602464	-0.403615	0.053989	0.015489	0.913203	0	0
51826	1.079178	-0.093864	9.709000	0.014273	0.025185	0.012418	-0.176674	0.162048	-0.604299	-0.403726	0.053769	0.015541	0.913166	0	0
51827	1.047383	-0.122669	9.704481	0.026472	0.030314	0.014139	-0.176290	0.162728	-0.603505	-0.403859	0.053452	0.015657	0.913124	0	0
51828	1.044795	-0.142464	9.740577	0.041747	0.026886	0.002748	-0.174845	0.161235	-0.603545	-0.403901	0.053103	0.015958	0.913121	0	0
51829	1.059504	-0.127784	9.718656	0.051605	0.033585	0.015822	-0.174183	0.162494	-0.605091	-0.404063	0.052655	0.016289	0.913069	0	0
51830	1.010593	-0.166421	9.738605	0.035047	0.033833	0.008890	-0.174960	0.160017	-0.604873	-0.404154	0.052272	0.016498	0.913047	0	0
51831	0.971959	-0.124281	9.689253	0.033038	0.018228	0.003607	-0.174963	0.160565	-0.604862	-0.404192	0.052036	0.016727	0.913040	0	0
51832	0.923130	-0.141477	9.745823	0.027937	0.014689	0.008840	-0.173394	0.160303	-0.604618	-0.404281	0.051856	0.016948	0.913006	0	0
51833	0.918323	-0.133996	9.731513	0.025978	0.014881	-0.001622	-0.173395	0.160577	-0.604612	-0.404268	0.051677	0.017127	0.913019	0	0
51834	0.947326	-0.170508	9.718218	0.024197	0.000850	0.001840	-0.173656	0.160850	-0.604735	-0.404286	0.051637	0.017374	0.913008	0	0
51835	1.025182	-0.155157	9.806221	0.022677	0.007704	0.008854	-0.173661	0.162222	-0.604839	-0.404365	0.051538	0.017544	0.912976	0	0
51836	1.074095	-0.109613	9.820267	0.015542	0.002619	0.001885	-0.174048	0.161399	-0.605113	-0.404380	0.051517	0.017705	0.912967	0	0
51837	1.117803	-0.117712	9.860301	-0.014031	0.002968	-0.006743	-0.174833	0.161667	-0.605233	-0.404297	0.051608	0.017568	0.913002	0	0
51838	1.166410	-0.116358	9.919727	-0.018973	0.001035	0.005486	-0.174300	0.160860	-0.606035	-0.404324	0.051741	0.017418	0.912985	0	0
51839	1.200650	-0.096640	9.865952	-0.038296	0.004934	-0.010145	-0.174841	0.161930	-0.604314	-0.404197	0.051913	0.017057	0.913038	0	0
51840	1.190484	-0.160297	9.923388	-0.030912	0.008047	0.009038	-0.174303	0.160028	-0.605269	-0.404251	0.052031	0.016767	0.913013	0	0
51841	1.117316	-0.170464	10.021780	-0.027767	0.015306	-0.008405	-0.174570	0.159741	-0.604490	-0.404147	0.052066	0.016460	0.913063	0	0
51842	1.160927	-0.218510	9.942611	-0.006444	0.033201	0.009040	-0.173530	0.161533	-0.604462	-0.404223	0.051856	0.016293	0.913044	0	0
51843	1.194858	-0.247595	9.912359	0.021351	0.054010	0.005537	-0.172750	0.160430	-0.603315	-0.404278	0.051342	0.016271	0.913049	0	0
51844	1.221693	-0.247177	9.853638	0.010756	0.042820	0.000306	-0.173270	0.161534	-0.604333	-0.404281	0.050973	0.016226	0.913069	0	0
51845	1.233230	-0.340405	9.934363	-0.002492	0.040720	0.026519	-0.171418	0.157998	-0.605069	-0.404513	0.050682	0.016029	0.912986	0	0
51846	1.169706	-0.392814	9.893925	0.014844	0.047627	0.024738	-0.171414	0.159107	-0.606090	-0.404740	0.050256	0.015990	0.912910	0	0
51847	1.184060	-0.459524	9.769164	0.004805	0.051004	0.036997	-0.169976	0.160223	-0.606470	-0.405073	0.049843	0.015811	0.912788	0	0
51848	1.103847	-0.458081	9.700824	-0.008737	0.063252	0.044036	-0.169057	0.159685	-0.606618	-0.405471	0.049374	0.015483	0.912642	0	0
51849	1.121236	-0.425045	9.553201	-0.002535	0.061346	0.051861	-0.168412	0.160504	-0.605824	-0.405937	0.048898	0.015184	0.912466	0	0
51850	1.021693	-0.394612	9.512353	-0.001616	0.061329	0.054456	-0.168147	0.164510	-0.608095	-0.406436	0.048419	0.014925	0.912273	0	0
51851	0.951698	-0.299165	9.495958	-0.008498	0.063126	0.056205	-0.167103	0.163552	-0.607339	-0.406939	0.047951	0.014559	0.912080	0	0
51852	0.894009	-0.163472	9.562174	0.010314	0.043749	0.057817	-0.165915	0.160960	-0.607398	-0.407461	0.047584	0.014478	0.911867	0	0
51853	0.938981	0.053774	9.636863	-0.001943	0.043017	0.054346	-0.165382	0.160704	-0.608451	-0.407947	0.047273	0.014256	0.911670	0	0
51854	0.969214	0.262953	9.794097	0.002537	0.030236	0.031602	-0.164868	0.160970	-0.607405	-0.408228	0.047057	0.014172	0.911556	0	0
51855	0.974868	0.410333	9.851751	0.005473	0.023527	0.013243	-0.165139	0.163436	-0.607485	-0.408339	0.046890	0.014126	0.911516	0	0
51856	0.906558	0.381672	9.862605	0.034593	0.028810	-0.001663	-0.165260	0.162898	-0.608408	-0.408335	0.046551	0.014355	0.911531	0	0
51857	0.834743	0.147849	9.771353	0.067762	0.009675	-0.020991	-0.164080	0.161397	-0.608055	-0.408161	0.046252	0.014957	0.911615	0	0
51858	0.868114	0.010199	9.681460	0.109926	0.004242	-0.028961	-0.165237	0.158936	-0.609400	-0.407935	0.045826	0.015985	0.911720	0	0
51859	0.911059	-0.140494	9.666217	0.123656	-0.008096	-0.029886	-0.164046	0.158969	-0.611103	-0.407702	0.045459	0.017173	0.911821	0	0
51860	0.884040	-0.193154	9.620090	0.120683	0.007431	-0.015876	-0.163905	0.155952	-0.610903	-0.407606	0.044961	0.018281	0.911867	0	0
51861	0.840164	-0.211883	9.591782	0.101917	0.000366	-0.001890	-0.164161	0.154304	-0.610803	-0.407618	0.044609	0.019219	0.911860	0	0
51862	0.891829	-0.105983	9.633256	0.098951	0.007019	0.019069	-0.164815	0.154436	-0.610926	-0.407826	0.044211	0.020115	0.911767	0	0
51863	0.943800	0.067066	9.748314	0.080107	0.028095	0.020047	-0.164552	0.154440	-0.611058	-0.408034	0.043699	0.020731	0.911685	0	0
51864	0.951808	0.206798	9.837280	0.052515	0.033495	0.022747	-0.162708	0.153927	-0.612386	-0.408264	0.043249	0.021094	0.911595	0	0
51865	0.939812	0.240634	9.859830	0.082600	0.028101	0.018277	-0.162715	0.151434	-0.610348	-0.408457	0.042727	0.021738	0.911518	0	0
51866	0.974101	0.279179	9.859586	0.089248	0.031755	0.005186	-0.162963	0.149660	-0.611164	-0.408531	0.042140	0.022449	0.911495	0	0
51867	1.076502	0.289424	9.731466	0.104074	0.029772	0.012129	-0.162916	0.148631	-0.616533	-0.408675	0.041516	0.023291	0.911438	0	0
51868	1.075706	0.176376	9.858197	0.131765	0.036573	0.009463	-0.161862	0.146446	-0.616323	-0.408815	0.040711	0.024369	0.911383	0	0
51869	1.022090	0.150768	9.800962	0.140613	0.034620	0.019021	-0.161588	0.144814	-0.617140	-0.409037	0.039897	0.025525	0.911288	0	0
51870	0.939372	0.130897	9.686375	0.139214	0.048516	0.026903	-0.160298	0.142867	-0.613926	-0.409339	0.038957	0.026615	0.911162	0	0
51871	0.942190	0.166615	9.527021	0.139120	0.046850	0.023404	-0.160418	0.141504	-0.614604	-0.409602	0.038039	0.027706	0.911050	0	0
51872	0.939015	0.074761	9.714638	0.149752	0.048314	0.033855	-0.159361	0.140153	-0.615290	-0.409970	0.037059	0.028890	0.910888	0	0
51873	1.022194	0.147143	9.689535	0.131527	0.044957	0.033032	-0.159731	0.136599	-0.616401	-0.410315	0.036192	0.029916	0.910734	0	0
51874	0.998391	0.234950	9.669544	0.134576	0.039302	0.057417	-0.158544	0.136350	-0.617458	-0.410885	0.035364	0.030990	0.910474	0	0
51875	0.872290	0.297395	9.607975	0.118954	0.041270	0.053953	-0.159027	0.134478	-0.621536	-0.411413	0.034590	0.031910	0.910233	0	0
51876	0.711972	0.342629	9.592953	0.139810	0.041947	0.059097	-0.158763	0.133105	-0.621173	-0.411998	0.033716	0.033020	0.909962	0	0
51877	0.653625	0.364262	9.657558	0.180853	0.016440	0.051044	-0.157458	0.131182	-0.619786	-0.412511	0.032909	0.034605	0.909700	0	0
51878	0.717107	0.407097	9.685756	0.218867	0.003804	0.057009	-0.154960	0.128606	-0.620115	-0.413098	0.032056	0.036592	0.909386	0	0
51879	0.726858	0.381924	9.539903	0.202070	0.035282	0.064128	-0.156107	0.124644	-0.622011	-0.413740	0.030993	0.038285	0.909061	0	0
51880	0.631370	0.285348	9.567366	0.167682	0.023123	0.076401	-0.156893	0.124222	-0.621753	-0.414476	0.030183	0.039721	0.908692	0	0
51881	0.543567	0.265782	9.649014	0.143500	0.012746	0.081665	-0.155430	0.122067	-0.623632	-0.415249	0.029571	0.040962	0.908304	0	0
51882	0.675131	0.307596	9.716784	0.125551	0.000349	0.097399	-0.154883	0.120454	-0.625755	-0.416160	0.029150	0.042103	0.907848	0	0
51883	0.875197	0.434978	9.895564	0.093556	0.000491	0.099257	-0.155655	0.117985	-0.626190	-0.417071	0.028862	0.042932	0.907401	0	0
51884	0.941555	0.569184	10.000051	0.039549	0.014592	0.115152	-0.154859	0.118423	-0.627752	-0.418118	0.028679	0.043228	0.906910	0	0
51885	0.946758	0.641173	10.071170	0.019489	0.021898	0.104758	-0.153850	0.120443	-0.624067	-0.419065	0.028509	0.043297	0.906475	0	0
51886	0.971164	0.666917	10.138765	-0.001135	0.027223	0.108324	-0.152796	0.119638	-0.624612	-0.420050	0.028378	0.043173	0.906029	0	0
51887	1.034730	0.703647	10.060343	-0.001274	0.023798	0.103959	-0.151905	0.121124	-0.622241	-0.420984	0.028279	0.043051	0.905605	0	0
51888	1.063843	0.661270	9.918639	-0.019548	0.041663	0.089242	-0.151122	0.122232	-0.622486	-0.421798	0.028087	0.042704	0.905248	0	0
51889	0.965815	0.536154	9.894911	-0.058512	0.052634	0.078918	-0.149802	0.122538	-0.624055	-0.422501	0.027959	0.041954	0.904959	0	0
51890	0.843897	0.479672	9.829130	-0.080899	0.058082	0.078985	-0.149007	0.123940	-0.625859	-0.423208	0.027873	0.040985	0.904676	0	0
51891	0.729269	0.413849	9.724310	-0.057055	0.038867	0.070126	-0.149935	0.126394	-0.625544	-0.423825	0.027859	0.040307	0.904418	0	0
51892	0.688033	0.401609	9.545921	-0.005117	0.041977	0.071721	-0.148485	0.126839	-0.627111	-0.424482	0.027594	0.040094	0.904127	0	0
51893	0.641758	0.383221	9.488621	0.053157	0.022568	0.057535	-0.147432	0.126308	-0.627651	-0.425008	0.027253	0.040481	0.903873	0	0
51894	0.687840	0.365367	9.530883	0.080809	0.022341	0.057463	-0.147440	0.125743	-0.626357	-0.425549	0.026795	0.041132	0.903603	0	0
51895	0.638964	0.338544	9.580053	0.063357	0.027892	0.047058	-0.146133	0.124376	-0.625611	-0.425985	0.026356	0.041587	0.903389	0	0
51896	0.719485	0.376704	9.578737	0.051713	0.000091	0.041788	-0.145855	0.123301	-0.627069	-0.426366	0.026217	0.042074	0.903191	0	0
51897	0.855643	0.374607	9.662724	0.064953	-0.018988	0.024272	-0.147703	0.123809	-0.625350	-0.426577	0.026184	0.042746	0.903061	0	0
51898	0.945145	0.327611	9.892420	0.038315	0.000404	0.022681	-0.146390	0.122726	-0.625380	-0.426781	0.026091	0.043116	0.902950	0	0
51899	1.022665	0.261760	9.860638	-0.003261	0.004307	0.015854	-0.146394	0.123822	-0.625359	-0.426907	0.026136	0.043074	0.902891	0	0
51900	0.958895	0.204761	10.016253	-0.007974	0.006399	-0.003319	-0.147395	0.122780	-0.630460	-0.426865	0.026175	0.043007	0.902913	0	0
51901	0.944282	0.200163	10.004420	-0.003785	0.008235	-0.010306	-0.147399	0.121121	-0.629318	-0.426758	0.026176	0.042947	0.902966	0	0
51902	0.997688	0.175582	9.990730	-0.010660	0.015291	-0.011999	-0.146646	0.122731	-0.626031	-0.426641	0.026142	0.042820	0.903029	0	0
51903	1.162868	0.125668	9.986204	-0.023029	0.029635	-0.031081	-0.147693	0.122721	-0.626023	-0.426350	0.026024	0.042499	0.903185	0	0
51904	1.357521	0.165326	10.200178	-0.011448	0.012227	-0.045093	-0.147435	0.123131	-0.625756	-0.425930	0.026008	0.042386	0.903388	0	0
51905	1.273123	0.274203	10.077777	0.033045	0.023700	-0.069639	-0.148453	0.121650	-0.628648	-0.425303	0.025692	0.042610	0.903682	0	0
51906	1.295668	0.353521	9.911325	0.038504	0.039080	-0.102763	-0.148706	0.120558	-0.629189	-0.424383	0.025195	0.042849	0.904117	0	0
51907	1.403433	0.453330	9.801304	-0.022973	0.064257	-0.118207	-0.147933	0.120270	-0.627505	-0.423318	0.024736	0.042415	0.904649	0	0
51908	1.475925	0.353864	9.740106	-0.140974	0.084881	-0.150057	-0.147408	0.119589	-0.627391	-0.421944	0.024565	0.040848	0.905368	0	0
51909	1.300899	0.370658	9.674173	-0.267079	0.096412	-0.152303	-0.147946	0.123146	-0.627318	-0.420519	0.024838	0.038085	0.906144	0	0
51910	1.184233	0.409579	9.757321	-0.379398	0.107820	-0.155454	-0.146407	0.130006	-0.626672	-0.419043	0.025461	0.034263	0.906962	0	0
51911	1.130388	0.393327	9.952026	-0.474489	0.124391	-0.163857	-0.145642	0.134118	-0.626075	-0.417455	0.026350	0.029511	0.907836	0	0
51912	0.965316	0.471802	10.007801	-0.479251	0.118850	-0.141213	-0.144511	0.142881	-0.624476	-0.416066	0.027294	0.024731	0.908588	0	0
51913	0.741680	0.540041	10.156787	-0.406677	0.128902	-0.145798	-0.143358	0.147542	-0.623610	-0.414641	0.027867	0.020577	0.909326	0	0
51914	0.571040	0.451271	9.975456	-0.305208	0.118052	-0.166206	-0.142356	0.153549	-0.620889	-0.413058	0.028089	0.017389	0.910105	0	0
51915	0.619584	0.412999	9.886628	-0.287755	0.125723	-0.162735	-0.141184	0.156585	-0.621621	-0.411499	0.028193	0.014338	0.910861	0	0
51916	0.740499	0.262645	9.780005	-0.256478	0.106884	-0.148890	-0.141190	0.159058	-0.622094	-0.410072	0.028319	0.011634	0.911539	0	0
51917	0.881805	0.258539	9.602360	-0.097203	0.101949	-0.135392	-0.140155	0.160014	-0.621039	-0.408804	0.027864	0.010418	0.912137	0	0
51918	0.676463	0.086046	9.556224	0.128878	0.079461	-0.143979	-0.140801	0.158918	-0.621578	-0.407524	0.026663	0.011339	0.912735	0	0
51919	0.481347	0.051262	9.780561	0.238089	0.069380	-0.164413	-0.139992	0.155654	-0.622952	-0.406076	0.025132	0.013323	0.913396	0	0
51920	0.788534	0.095622	9.481136	0.168713	0.072688	-0.176372	-0.140217	0.148539	-0.624134	-0.404498	0.023825	0.014643	0.914111	0	0
51921	0.729155	-0.062301	9.540789	-0.015682	0.089328	-0.200203	-0.139677	0.146917	-0.625475	-0.402659	0.023136	0.014239	0.914947	0	0
51922	0.748043	-0.116070	9.779283	-0.217737	0.084532	-0.190022	-0.140350	0.150327	-0.624750	-0.400867	0.023277	0.011980	0.915762	0	0
51923	0.696150	-0.219493	9.953333	-0.216527	0.070831	-0.208377	-0.139443	0.152666	-0.624711	-0.398898	0.023565	0.009812	0.916640	0	0
51924	0.754488	-0.206754	10.073225	-0.142838	0.047820	-0.226094	-0.140890	0.153467	-0.624163	-0.396782	0.023740	0.008395	0.917567	0	0
51925	0.929521	-0.232668	10.085761	-0.133045	0.051653	-0.253994	-0.140908	0.157575	-0.623821	-0.394406	0.023869	0.007082	0.918599	0	0
51926	0.916633	-0.340334	10.174109	-0.113328	0.067475	-0.269697	-0.141960	0.156729	-0.622787	-0.391894	0.023742	0.005868	0.919685	0	0
51927	0.780288	-0.431838	9.774042	-0.272018	0.079785	-0.302360	-0.141563	0.156464	-0.623186	-0.389033	0.024154	0.003177	0.920902	0	0
51928	0.701370	-0.597174	9.860673	-0.336284	0.089350	-0.323074	-0.141459	0.160422	-0.621804	-0.385961	0.024695	-0.000161	0.922184	0	0
51929	0.469172	-0.784058	9.819796	-0.217100	0.067484	-0.320012	-0.143039	0.162459	-0.621492	-0.382937	0.025007	-0.002303	0.923433	0	0
51930	0.413639	-0.752013	9.598787	-0.189579	0.072710	-0.328813	-0.144880	0.165046	-0.621558	-0.379835	0.025136	-0.004221	0.924703	0	0
51931	0.479581	-0.695172	9.675550	-0.111960	0.063394	-0.330806	-0.146063	0.165992	-0.621401	-0.376727	0.025082	-0.005382	0.925969	0	0
51932	0.638076	-0.665819	9.531879	-0.033362	0.038812	-0.360741	-0.146439	0.161877	-0.621479	-0.373357	0.024934	-0.005719	0.927335	0	0
51933	0.528157	-0.756110	9.441129	-0.012546	0.038662	-0.359066	-0.148012	0.159926	-0.620202	-0.370004	0.024736	-0.005864	0.928682	0	0
51934	0.370211	-0.729831	9.382201	-0.090537	0.011300	-0.356328	-0.150484	0.159373	-0.621760	-0.366652	0.025053	-0.006631	0.929997	0	0
51935	0.302114	-0.756515	9.213912	-0.277149	-0.003114	-0.347983	-0.151277	0.162385	-0.622087	-0.363327	0.026211	-0.009095	0.931248	0	0
51936	0.219073	-0.832202	9.098537	-0.377283	-0.014703	-0.339008	-0.152876	0.163979	-0.619304	-0.360054	0.027817	-0.012439	0.932434	0	0
51937	0.121211	-0.919023	9.123774	-0.352879	-0.035252	-0.321698	-0.155007	0.168451	-0.616853	-0.356941	0.029541	-0.015512	0.933531	0	0
51938	0.140590	-0.910814	9.244501	-0.293781	-0.054468	-0.297498	-0.158168	0.171143	-0.615472	-0.354069	0.031212	-0.017945	0.934526	0	0
51939	0.315620	-0.920675	9.342007	-0.220845	-0.055350	-0.281111	-0.160006	0.172633	-0.615430	-0.351366	0.032643	-0.019736	0.935461	0	0
51940	0.232774	-0.927961	9.406767	-0.174938	-0.054657	-0.237642	-0.162645	0.172572	-0.612672	-0.349080	0.033883	-0.021077	0.936243	0	0
51941	0.252632	-0.864759	9.382996	-0.133287	-0.056874	-0.228179	-0.165269	0.173500	-0.612244	-0.346896	0.035008	-0.022068	0.936990	0	0
51942	0.267764	-0.777248	9.359680	-0.071306	-0.053429	-0.200444	-0.166198	0.174711	-0.611170	-0.344991	0.035868	-0.022455	0.937651	0	0
51943	0.374745	-0.769715	9.473533	-0.025739	-0.054305	-0.170906	-0.167497	0.174300	-0.612212	-0.343378	0.036582	-0.022472	0.938216	0	0
51944	0.510741	-0.800879	9.552267	0.061833	-0.036751	-0.165853	-0.169846	0.172494	-0.612100	-0.341838	0.036819	-0.021680	0.938787	0	0
51945	0.632065	-0.846376	9.621452	0.111014	-0.031598	-0.132812	-0.171677	0.170823	-0.611468	-0.340625	0.036842	-0.020507	0.939253	0	0
51946	0.585458	-0.909195	9.631319	0.187301	-0.038496	-0.119970	-0.172181	0.168228	-0.612559	-0.339561	0.036658	-0.018547	0.939687	0	0
51947	0.574555	-0.718201	9.489020	0.238996	-0.051096	-0.119308	-0.172691	0.163418	-0.611997	-0.338522	0.036426	-0.016112	0.940115	0	0
51948	0.723026	-0.682291	9.638636	0.145642	-0.048690	-0.119880	-0.175404	0.158758	-0.614157	-0.337438	0.036478	-0.014510	0.940529	0	0
51949	0.827445	-0.698898	9.742518	0.038703	-0.035770	-0.115152	-0.176974	0.158191	-0.613896	-0.336360	0.036779	-0.014011	0.940911	0	0
51950	0.929419	-0.729378	9.785731	0.014615	-0.025139	-0.115032	-0.178795	0.158190	-0.615187	-0.335272	0.037050	-0.013721	0.941293	0	0
51951	0.953687	-0.746248	9.755877	0.009528	-0.042779	-0.102850	-0.179582	0.157076	-0.614421	-0.334299	0.037516	-0.013476	0.941624	0	0
51952	1.060933	-0.724764	9.705281	0.007933	-0.051697	-0.092390	-0.180501	0.156925	-0.614026	-0.333425	0.038057	-0.013169	0.941916	0	0
51953	1.056669	-0.641038	9.600040	-0.042502	-0.036987	-0.112273	-0.181283	0.156232	-0.614034	-0.332341	0.038646	-0.013425	0.942271	0	0
51954	1.100489	-0.650388	9.533524	-0.080166	-0.045775	-0.092119	-0.182201	0.155254	-0.613264	-0.331432	0.039425	-0.013968	0.942551	0	0
51955	1.073488	-0.675315	9.613691	-0.059081	-0.038502	-0.119201	-0.183520	0.155363	-0.612078	-0.330276	0.040088	-0.014367	0.942923	0	0
51956	1.012951	-0.656005	9.450726	-0.053096	-0.043736	-0.120118	-0.184951	0.154259	-0.612611	-0.329113	0.040761	-0.014650	0.943297	0	0
51957	0.817765	-0.723589	9.568067	-0.065477	-0.066269	-0.123657	-0.186928	0.154631	-0.611024	-0.327914	0.041711	-0.015015	0.943667	0	0
51958	0.653331	-0.921339	9.799060	-0.125055	-0.058774	-0.126954	-0.188370	0.155577	-0.611126	-0.326657	0.042762	-0.015925	0.944041	0	0
51959	0.927729	-0.630577	9.632222	-0.169818	-0.051624	-0.118070	-0.189820	0.156786	-0.610309	-0.325463	0.043914	-0.017326	0.944376	0	0
51960	1.008593	-0.508841	9.755567	-0.178184	-0.067029	-0.135534	-0.192460	0.158104	-0.608176	-0.324100	0.045218	-0.018707	0.944756	0	0
51961	1.023110	-0.495950	9.895843	-0.204213	-0.072069	-0.137214	-0.195099	0.161213	-0.606792	-0.322709	0.046681	-0.020349	0.945127	0	0
51962	0.851266	-0.699268	10.197142	-0.190197	-0.058204	-0.137219	-0.195369	0.164920	-0.607500	-0.321322	0.047941	-0.021871	0.945503	0	0
51963	0.602900	-0.749362	10.090792	-0.148498	-0.055062	-0.130388	-0.195910	0.164613	-0.605284	-0.320015	0.049061	-0.023045	0.945861	0	0
51964	0.501216	-0.640399	10.193960	-0.085638	-0.026100	-0.113070	-0.198547	0.166210	-0.603538	-0.318894	0.049677	-0.023692	0.946191	0	0
51965	0.525465	-0.639083	10.275738	-0.068169	-0.029917	-0.102660	-0.199830	0.164168	-0.605656	-0.317881	0.050294	-0.024200	0.946486	0	0
51966	0.540625	-0.551306	10.228214	-0.009019	-0.013942	-0.091455	-0.200369	0.164277	-0.603823	-0.316999	0.050545	-0.024172	0.946770	0	0
51967	0.516957	-0.494402	9.929346	0.082477	-0.015381	-0.096100	-0.200744	0.161266	-0.604532	-0.316120	0.050543	-0.023301	0.947085	0	0
51968	0.682623	-0.567349	9.372456	0.063488	-0.022228	-0.094291	-0.202436	0.159886	-0.605069	-0.315248	0.050643	-0.022558	0.947389	0	0
51969	0.818989	-0.608855	9.068490	-0.006050	-0.023131	-0.113257	-0.203345	0.159335	-0.605595	-0.314162	0.050999	-0.022489	0.947732	0	0
51970	0.926005	-0.662999	8.832815	-0.031056	-0.045196	-0.141139	-0.204143	0.159308	-0.604024	-0.312805	0.051625	-0.022546	0.948145	0	0
51971	1.204144	-0.554982	8.726240	-0.105559	-0.090348	-0.127063	-0.206361	0.158468	-0.604416	-0.311550	0.052935	-0.023197	0.948470	0	0
51972	1.271495	-0.661557	8.873279	-0.136076	-0.104025	-0.133968	-0.209254	0.160485	-0.603573	-0.310215	0.054445	-0.024069	0.948801	0	0
51973	1.020738	-1.066903	9.066994	-0.131887	-0.140821	-0.128846	-0.211885	0.160299	-0.601731	-0.308939	0.056319	-0.024809	0.949089	0	0
51974	0.835350	-1.124781	9.176984	-0.080042	-0.139405	-0.130759	-0.214242	0.160550	-0.601710	-0.307671	0.057990	-0.025041	0.949394	0	0
51975	0.926987	-1.215907	9.444740	-0.039349	-0.182087	-0.108294	-0.216741	0.159676	-0.599621	-0.306651	0.059963	-0.024795	0.949608	0	0
51976	1.092038	-1.207317	9.857491	-0.036860	-0.173353	-0.115226	-0.221727	0.159881	-0.598016	-0.305561	0.061819	-0.024522	0.949847	0	0
51977	1.081730	-1.185031	10.485127	-0.028018	-0.221226	-0.082241	-0.222778	0.159313	-0.597237	-0.304802	0.064121	-0.024071	0.949950	0	0
51978	1.092562	-1.027901	10.315211	0.067748	-0.141498	-0.084927	-0.226457	0.157599	-0.594635	-0.304057	0.065347	-0.022919	0.950134	0	0
51979	1.189354	-1.079651	10.530144	0.113559	-0.161279	-0.075499	-0.228802	0.155385	-0.594792	-0.303436	0.066646	-0.021314	0.950279	0	0
51980	1.224673	-0.843203	10.631962	0.139402	-0.125164	-0.052812	-0.231406	0.152761	-0.595216	-0.303037	0.067492	-0.019551	0.950385	0	0
51981	1.363348	-0.504953	10.226818	0.148382	-0.131019	-0.070317	-0.234266	0.149313	-0.595785	-0.302480	0.068397	-0.017704	0.950534	0	0
51982	1.534270	-0.436525	10.051942	0.100759	-0.115653	-0.080584	-0.235708	0.146951	-0.594387	-0.301786	0.069274	-0.016318	0.950716	0	0
51983	1.702725	-0.749322	10.111390	0.059596	-0.094461	-0.079472	-0.237537	0.146386	-0.594515	-0.301071	0.070105	-0.015409	0.950896	0	0
51984	1.471885	-1.042693	10.480563	0.007998	-0.074846	-0.080140	-0.238989	0.146214	-0.592812	-0.300311	0.070874	-0.015029	0.951086	0	0
51985	1.282257	-0.989057	10.606765	-0.078588	-0.030679	-0.067585	-0.241205	0.144826	-0.593215	-0.299602	0.071511	-0.015639	0.951252	0	0
51986	1.343385	-0.582903	10.267330	-0.187875	-0.016142	-0.048071	-0.242239	0.144008	-0.594397	-0.298992	0.072303	-0.017321	0.951355	0	0
51987	1.353961	-0.492468	9.982676	-0.296321	0.003747	-0.036369	-0.242679	0.149307	-0.591029	-0.298414	0.073260	-0.020121	0.951408	0	0
51988	1.250687	-0.694560	9.899864	-0.385546	0.028661	-0.021206	-0.242699	0.154240	-0.590931	-0.297908	0.074211	-0.023836	0.951407	0	0
51989	0.888687	-0.984646	10.073578	-0.366263	0.019632	-0.009100	-0.243374	0.158612	-0.590319	-0.297528	0.075216	-0.027371	0.951352	0	0
51990	0.847273	-1.003128	10.021006	-0.239630	0.035953	0.003656	-0.243536	0.164491	-0.589289	-0.297359	0.075654	-0.029737	0.951299	0	0
51991	0.854589	-1.055854	9.734388	-0.128873	0.002498	0.023304	-0.242761	0.167241	-0.589371	-0.297468	0.076102	-0.030993	0.951189	0	0
51992	0.752426	-1.024843	9.863091	-0.117852	0.015127	0.047713	-0.244333	0.169567	-0.590227	-0.297814	0.076363	-0.032173	0.951021	0	0
51993	0.779398	-1.018557	9.712444	-0.185166	0.012066	0.053136	-0.243045	0.172167	-0.588880	-0.298160	0.076873	-0.034021	0.950807	0	0
51994	1.015654	-1.018360	9.510876	-0.207019	0.011734	0.081146	-0.243583	0.174758	-0.588304	-0.298753	0.077420	-0.036064	0.950501	0	0
51995	1.243912	-1.144028	9.283488	-0.180834	0.002534	0.095046	-0.245031	0.175971	-0.587748	-0.299502	0.077992	-0.037874	0.950148	0	0
51996	1.301654	-1.256254	9.290241	-0.081010	-0.034875	0.091181	-0.244398	0.178013	-0.586147	-0.300303	0.078601	-0.038588	0.949816	0	0
51997	1.457030	-1.345794	9.144950	-0.004069	-0.025572	0.125906	-0.244537	0.181170	-0.586605	-0.301492	0.078899	-0.038660	0.949412	0	0
51998	1.622221	-1.411681	9.048192	0.018477	-0.050469	0.139757	-0.244810	0.182527	-0.585794	-0.302841	0.079337	-0.038419	0.948956	0	0
51999	1.578555	-1.405501	8.962127	0.008797	-0.047368	0.169443	-0.245847	0.183222	-0.587338	-0.304461	0.079789	-0.038337	0.948403	0	0
52000	1.287703	-1.227138	8.862432	0.036579	-0.061686	0.183212	-0.245849	0.183633	-0.587330	-0.306236	0.080261	-0.037926	0.947808	0	0
52001	1.206085	-1.057637	8.743251	0.050039	-0.082620	0.177849	-0.245843	0.183366	-0.587857	-0.307980	0.080919	-0.037351	0.947209	0	0
52002	1.161835	-1.095918	8.947105	0.053026	-0.091109	0.160370	-0.247678	0.182515	-0.587078	-0.309559	0.081627	-0.036674	0.946660	0	0
52003	1.230171	-1.048644	9.009151	-0.021413	-0.081692	0.151897	-0.246400	0.183585	-0.583935	-0.310996	0.082506	-0.036756	0.946110	0	0
52004	1.322198	-1.053473	9.374973	-0.097805	-0.105597	0.148581	-0.248506	0.186026	-0.583481	-0.312346	0.083823	-0.037452	0.945522	0	0
52005	1.332398	-0.911418	9.691511	-0.065252	-0.096912	0.134544	-0.249559	0.186832	-0.583066	-0.313585	0.084989	-0.037881	0.944990	0	0
52006	1.382307	-0.707331	9.635157	0.036121	-0.100787	0.111545	-0.251000	0.188332	-0.583548	-0.314694	0.085854	-0.037294	0.944566	0	0
52007	1.386422	-0.824605	9.701184	0.068337	-0.097032	0.080074	-0.251145	0.187895	-0.581599	-0.315530	0.086624	-0.036403	0.944252	0	0
52008	1.101691	-1.208146	9.925048	0.006180	-0.075374	0.068102	-0.252199	0.188977	-0.581309	-0.316193	0.087360	-0.036142	0.943973	0	0
52009	1.183908	-1.351399	9.645097	0.040564	-0.084246	0.061024	-0.253246	0.189104	-0.581299	-0.316821	0.088100	-0.035541	0.943716	0	0
52010	1.289595	-1.603930	9.571268	-0.004675	-0.125902	0.062825	-0.254541	0.187320	-0.582107	-0.317438	0.089349	-0.035218	0.943403	0	0
52011	1.386266	-1.803785	9.130380	-0.034937	-0.076929	0.075296	-0.255204	0.187851	-0.581309	-0.318131	0.090252	-0.035378	0.943078	0	0
52012	1.414127	-1.968043	9.476046	-0.070974	-0.099783	0.096295	-0.255871	0.188928	-0.580240	-0.318996	0.091453	-0.035793	0.942654	0	0
52013	1.458689	-1.809734	9.612856	-0.003135	-0.104213	0.120499	-0.257195	0.190820	-0.579149	-0.320154	0.092492	-0.035622	0.942167	0	0
52014	1.523961	-1.483841	9.504614	0.074382	-0.120504	0.120202	-0.258508	0.191764	-0.578991	-0.321385	0.093414	-0.034622	0.941694	0	0
52015	1.770638	-1.323453	9.515726	0.040138	-0.120592	0.137768	-0.260098	0.192132	-0.576755	-0.322749	0.094464	-0.034007	0.941145	0	0
52016	1.949047	-1.200524	9.455247	-0.019244	-0.132061	0.116989	-0.261410	0.191975	-0.576226	-0.323861	0.095797	-0.033848	0.940633	0	0
52017	1.963246	-1.303129	9.283977	-0.006369	-0.137329	0.113459	-0.262433	0.192691	-0.579466	-0.324956	0.097166	-0.033587	0.940125	0	0
52018	1.870508	-1.348548	9.292736	0.032243	-0.132097	0.097651	-0.263608	0.190892	-0.578971	-0.325934	0.098338	-0.032925	0.939687	0	0
52019	1.723754	-1.469233	9.345252	0.059496	-0.143390	0.082701	-0.267151	0.191530	-0.578020	-0.326804	0.099561	-0.031995	0.939289	0	0
52020	1.482195	-1.455076	10.009590	0.052534	-0.121350	0.072284	-0.267449	0.192299	-0.573959	-0.327560	0.100574	-0.031152	0.938946	0	0
52021	1.369369	-1.070085	10.622969	0.145702	-0.099194	0.061556	-0.270583	0.189520	-0.573469	-0.328303	0.101103	-0.029538	0.938682	0	0
52022	1.396268	-0.589384	10.813199	0.228400	-0.057496	0.037837	-0.269007	0.188441	-0.573632	-0.328890	0.100949	-0.027218	0.938563	0	0
52023	1.587515	-0.366150	10.671533	0.221787	-0.034201	0.004782	-0.270293	0.184327	-0.574486	-0.329154	0.100632	-0.025033	0.938565	0	0
52024	2.017653	-0.508008	10.434409	0.145775	-0.013690	-0.043705	-0.271323	0.182138	-0.575566	-0.328876	0.100359	-0.023551	0.938730	0	0
52025	2.257564	-0.771755	9.952985	0.060808	-0.005729	-0.064308	-0.272860	0.182173	-0.579598	-0.328319	0.100327	-0.022884	0.938945	0	0
52026	2.396914	-1.138546	9.649162	-0.017591	-0.011626	-0.095440	-0.274419	0.180107	-0.580019	-0.327390	0.100583	-0.022890	0.939242	0	0
52027	2.215364	-1.447166	9.382634	-0.167943	-0.006820	-0.101964	-0.275231	0.182125	-0.577625	-0.326248	0.101324	-0.024325	0.939523	0	0
52028	2.015063	-1.595111	9.307677	-0.275171	-0.023462	-0.099971	-0.276824	0.184005	-0.575750	-0.325018	0.102534	-0.026707	0.939754	0	0
52029	1.708006	-1.737014	8.988314	-0.320570	0.004923	-0.098049	-0.277377	0.187813	-0.573845	-0.323750	0.103658	-0.029628	0.939980	0	0
52030	1.377037	-1.716339	9.131838	-0.321497	-0.012561	-0.092915	-0.277927	0.191351	-0.572206	-0.322531	0.104912	-0.032487	0.940166	0	0
52031	1.319296	-1.597206	9.159080	-0.285957	-0.028766	-0.079129	-0.278472	0.194621	-0.571094	-0.321481	0.106229	-0.035007	0.940287	0	0
52032	1.348490	-1.581424	9.245791	-0.253413	-0.020668	-0.056519	-0.279909	0.196679	-0.572348	-0.320672	0.107326	-0.037239	0.940353	0	0
52033	1.465006	-1.603360	9.383216	-0.197365	-0.009385	-0.027844	-0.280455	0.199257	-0.570728	-0.320189	0.108152	-0.039052	0.940349	0	0
52034	1.587075	-1.497250	9.570758	-0.079174	-0.009111	0.004095	-0.281246	0.200620	-0.570695	-0.320132	0.108557	-0.039747	0.940293	0	0
52035	1.573499	-1.296986	9.690138	0.016519	0.018681	0.023062	-0.281773	0.199505	-0.569670	-0.320348	0.108413	-0.039696	0.940238	0	0
52036	1.653312	-0.967162	9.654251	0.053199	0.025081	0.042141	-0.280728	0.199512	-0.569416	-0.320777	0.108058	-0.039297	0.940150	0	0
52037	1.732228	-0.783480	9.664728	0.079521	0.055334	0.049121	-0.281122	0.198955	-0.569033	-0.321290	0.107357	-0.038786	0.940076	0	0
52038	1.685839	-0.752405	9.964046	0.117746	0.062767	0.056001	-0.279419	0.197873	-0.568806	-0.321903	0.106435	-0.037916	0.940006	0	0
52039	1.668480	-0.757601	10.228279	0.197586	0.078590	0.064536	-0.278983	0.194360	-0.572531	-0.322676	0.105131	-0.036372	0.939949	0	0
52040	1.786329	-0.640829	9.893099	0.202842	0.106674	0.055881	-0.278161	0.192770	-0.576221	-0.323357	0.103521	-0.034844	0.939952	0	0
52041	1.927940	-0.642104	9.458842	0.155800	0.101194	0.040320	-0.276946	0.188981	-0.579174	-0.323846	0.102151	-0.033723	0.939974	0	0
52042	2.165677	-0.800070	9.291306	0.162460	0.086358	0.033333	-0.275249	0.188853	-0.578536	-0.324280	0.100870	-0.032485	0.940007	0	0
52043	2.314698	-1.119290	9.288160	0.203803	0.094083	0.019334	-0.275232	0.187501	-0.579998	-0.324618	0.099424	-0.030853	0.940099	0	0
52044	2.103906	-1.347697	9.473786	0.144839	0.111474	-0.000513	-0.274167	0.184782	-0.580972	-0.324705	0.097974	-0.029828	0.940254	0	0
52045	1.699723	-1.337616	9.754436	0.039482	0.098197	0.009290	-0.272031	0.182939	-0.585329	-0.324784	0.097027	-0.029744	0.940328	0	0
52046	1.501348	-1.118557	9.854142	-0.034983	0.109436	0.000763	-0.272814	0.182935	-0.585584	-0.324706	0.096179	-0.030404	0.940421	0	0
52047	1.380874	-0.918172	9.825881	-0.043426	0.104074	0.014689	-0.270078	0.185149	-0.585169	-0.324752	0.095443	-0.031124	0.940456	0	0
52048	1.239888	-0.901902	9.780946	-0.034652	0.109237	0.018143	-0.269158	0.186819	-0.586448	-0.324844	0.094590	-0.031797	0.940488	0	0
52049	1.200524	-0.988275	9.720097	0.014186	0.092725	0.044124	-0.269151	0.187382	-0.587611	-0.325225	0.093761	-0.031966	0.940434	0	0
52050	1.330560	-1.181143	9.939515	0.152852	0.082524	0.064667	-0.268596	0.184817	-0.590274	-0.325931	0.092535	-0.030833	0.940349	0	0
52051	1.389226	-1.114828	10.043215	0.208774	0.081588	0.094161	-0.265980	0.184290	-0.589912	-0.326966	0.091158	-0.029184	0.940176	0	0
52052	1.490433	-0.897830	9.876905	0.226216	0.091863	0.099364	-0.265821	0.181303	-0.592059	-0.328064	0.089593	-0.027423	0.939997	0	0
52053	1.732523	-0.721025	9.723719	0.200801	0.102159	0.120420	-0.263701	0.179848	-0.594582	-0.329328	0.088042	-0.025932	0.939744	0	0
52054	1.873898	-0.687744	9.677345	0.176916	0.080939	0.144870	-0.261586	0.177835	-0.596332	-0.330808	0.086729	-0.024639	0.939381	0	0
52055	1.830160	-0.723564	9.438150	0.106855	0.077407	0.181694	-0.261289	0.175962	-0.599763	-0.332568	0.085710	-0.023990	0.938870	0	0
52056	1.703768	-0.767174	9.089380	0.062454	0.084491	0.201015	-0.258684	0.177348	-0.598972	-0.334470	0.084728	-0.023832	0.938287	0	0
52057	1.569454	-0.876223	8.957767	0.125738	0.063045	0.256584	-0.258142	0.177382	-0.601193	-0.336948	0.083765	-0.023016	0.937507	0	0
52058	1.436037	-0.839131	8.779788	0.242073	0.046861	0.287574	-0.256038	0.176731	-0.602265	-0.339818	0.082511	-0.021119	0.936627	0	0
52059	1.310333	-0.706389	8.726474	0.273389	0.049360	0.336302	-0.254975	0.176490	-0.604103	-0.343160	0.081158	-0.018937	0.935573	0	0
52060	1.017409	-0.464935	8.630146	0.304588	0.050227	0.381499	-0.251542	0.173539	-0.606534	-0.346947	0.079637	-0.016543	0.934351	0	0
52061	0.787380	-0.250412	8.725676	0.368685	0.069235	0.421433	-0.249176	0.172890	-0.607608	-0.351141	0.077748	-0.013603	0.932990	0	0
52062	0.491690	0.004043	8.992771	0.422193	0.076146	0.457861	-0.246654	0.170076	-0.610682	-0.355710	0.075559	-0.010261	0.931481	0	0
52063	0.514755	0.219099	9.063093	0.480694	0.074310	0.489068	-0.243076	0.167286	-0.614937	-0.360593	0.073207	-0.006343	0.929824	0	0
52064	0.955381	0.304658	9.325304	0.462889	0.080154	0.504899	-0.240177	0.163486	-0.615685	-0.365597	0.070826	-0.002670	0.928071	0	0
52065	1.129615	0.207001	9.680642	0.368212	0.084001	0.520927	-0.236725	0.159323	-0.619836	-0.370662	0.068786	0.000159	0.926217	0	0
52066	1.159023	0.270706	9.823719	0.270226	0.105422	0.536974	-0.234485	0.158543	-0.621433	-0.375795	0.066874	0.001929	0.924285	0	0
52067	1.325644	0.434006	9.633344	0.230852	0.105392	0.556285	-0.228851	0.161093	-0.623641	-0.381064	0.065146	0.003398	0.922244	0	0
52068	1.455603	0.203671	9.728752	0.307032	0.101178	0.561330	-0.224907	0.161436	-0.626011	-0.386430	0.063127	0.005507	0.920140	0	0
52069	1.128251	0.125411	10.476076	0.423289	0.119287	0.574090	-0.219916	0.159998	-0.627640	-0.391953	0.060529	0.008692	0.917951	0	0
52070	1.252161	0.551805	10.672977	0.578772	0.121535	0.576236	-0.215692	0.158031	-0.631362	-0.397584	0.057259	0.013209	0.915682	0	0
52071	1.439589	0.934103	10.417447	0.595708	0.109272	0.570905	-0.212238	0.153457	-0.635521	-0.403130	0.054073	0.018035	0.913366	0	0
52072	1.440331	0.963979	9.909410	0.493861	0.157574	0.553887	-0.207094	0.149297	-0.638640	-0.408461	0.050807	0.021640	0.911104	0	0
52073	1.354861	0.902126	9.862081	0.318621	0.137450	0.531655	-0.201969	0.147867	-0.640793	-0.413463	0.048483	0.023866	0.908916	0	0
52074	1.382096	0.552904	9.812899	0.215254	0.140683	0.540728	-0.198023	0.146696	-0.642671	-0.418496	0.046508	0.025009	0.906682	0	0
52075	0.912551	0.626361	10.120173	0.140981	0.178250	0.527017	-0.192781	0.151726	-0.646132	-0.423353	0.044550	0.025457	0.904510	0	0
52076	0.975176	0.539508	10.243390	0.188696	0.197088	0.526079	-0.188319	0.152341	-0.647978	-0.428237	0.042166	0.026127	0.902304	0	0
52077	0.871061	1.089147	10.447313	0.265275	0.214262	0.511004	-0.182421	0.151450	-0.648821	-0.432983	0.039347	0.027556	0.900121	0	0
52078	0.897966	1.517076	10.360780	0.329229	0.194995	0.486299	-0.176753	0.149779	-0.653199	-0.437530	0.036364	0.029515	0.897983	0	0
52079	1.230787	1.789219	10.076111	0.266569	0.184040	0.435880	-0.171754	0.149457	-0.656373	-0.441565	0.033795	0.031138	0.896052	0	0
52080	1.154554	1.607841	9.854963	0.263572	0.172794	0.380037	-0.168469	0.148684	-0.657716	-0.445099	0.031265	0.032640	0.894340	0	0
52081	1.049215	1.381642	9.319099	0.274429	0.170300	0.319816	-0.163861	0.147118	-0.660389	-0.448071	0.028752	0.034451	0.892871	0	0
52082	0.834233	1.221577	9.253993	0.373759	0.124569	0.295828	-0.161108	0.145914	-0.660563	-0.450849	0.026130	0.037178	0.891443	0	0
52083	0.717423	1.169591	8.996887	0.362271	0.085981	0.260847	-0.156478	0.142453	-0.665100	-0.453271	0.023956	0.040175	0.890145	0	0
52084	0.512342	1.031687	8.895551	0.195900	0.081522	0.240367	-0.153972	0.140579	-0.666720	-0.455478	0.022502	0.041524	0.888994	0	0
52085	0.209702	0.899338	9.026558	0.119672	0.062957	0.238760	-0.152903	0.137314	-0.667836	-0.457627	0.021620	0.042468	0.887866	0	0
52086	0.135820	0.802149	9.312578	0.148444	0.042939	0.219430	-0.151064	0.136517	-0.668387	-0.459607	0.020716	0.043575	0.886811	0	0
52087	0.313860	0.878007	9.338599	0.270953	0.020088	0.221645	-0.148569	0.135176	-0.668822	-0.461611	0.019505	0.046049	0.885672	0	0
52088	0.316826	0.314006	10.294126	0.326159	0.012620	0.215425	-0.146972	0.132202	-0.670849	-0.463574	0.018049	0.048871	0.884525	0	0
52089	0.207074	0.014282	11.144645	0.291528	0.034861	0.200782	-0.145515	0.129210	-0.671571	-0.465393	0.016591	0.051436	0.883453	0	0
52090	0.225994	0.665244	10.649872	0.225265	0.029619	0.184318	-0.144192	0.129522	-0.673531	-0.467062	0.015438	0.053291	0.882482	0	0
52091	0.561581	1.241018	9.463946	0.206022	-0.012743	0.119689	-0.144051	0.127608	-0.673831	-0.468119	0.014750	0.055325	0.881809	0	0
52092	0.559023	0.815313	9.549949	0.040301	-0.049007	0.061673	-0.142865	0.127496	-0.674885	-0.468631	0.015090	0.055935	0.881492	0	0
52093	0.743999	0.121283	10.269409	-0.075688	-0.058619	0.050752	-0.143529	0.128577	-0.674207	-0.469010	0.016082	0.055697	0.881288	0	0
52094	0.728643	-0.041802	10.102803	-0.093541	-0.064151	0.024634	-0.144461	0.130473	-0.673119	-0.469163	0.017162	0.055204	0.881217	0	0
52095	0.920119	0.128449	9.483406	-0.095338	-0.049970	0.015963	-0.144991	0.131147	-0.672580	-0.469237	0.018149	0.054741	0.881187	0	0
52096	1.193218	0.191252	9.298826	-0.102861	-0.045761	0.026498	-0.144755	0.134969	-0.671202	-0.469418	0.019111	0.054079	0.881111	0	0
52097	1.231831	0.169591	9.471950	-0.081227	-0.045987	0.028189	-0.145279	0.136204	-0.671696	-0.469603	0.020007	0.053715	0.881015	0	0
52098	1.249964	0.014641	9.861554	-0.073745	-0.020118	0.041347	-0.144376	0.138812	-0.671260	-0.469935	0.020614	0.053186	0.880856	0	0
52099	1.231577	-0.199924	9.963035	-0.045435	-0.006720	0.062257	-0.144391	0.140582	-0.670312	-0.470448	0.021016	0.052936	0.880588	0	0
52100	1.180067	-0.272222	9.955932	0.071189	0.005887	0.092481	-0.145571	0.140566	-0.670043	-0.471268	0.020740	0.053550	0.880118	0	0
52101	1.088535	-0.099737	10.013766	0.101223	0.026279	0.115099	-0.145049	0.138914	-0.669035	-0.472294	0.020190	0.054410	0.879528	0	0
52102	1.047413	0.345801	9.924212	0.105824	0.023117	0.095833	-0.142911	0.140522	-0.675281	-0.473171	0.019600	0.055247	0.879018	0	0
52103	1.152244	0.794335	9.889438	0.107271	0.009132	0.095758	-0.141846	0.140284	-0.677381	-0.474016	0.019163	0.056244	0.878509	0	0
52104	1.304645	1.039361	9.782875	0.073620	0.004651	0.064439	-0.141979	0.138901	-0.676494	-0.474592	0.018871	0.056891	0.878163	0	0
52105	1.321987	1.062769	9.627852	0.095329	0.003321	0.030353	-0.141615	0.141066	-0.673975	-0.474856	0.018510	0.057833	0.877966	0	0
52106	1.256233	0.984704	9.274770	0.105238	0.000174	0.008503	-0.142911	0.139143	-0.674656	-0.474940	0.018076	0.058790	0.877866	0	0
52107	1.053589	0.862886	9.253505	0.007933	0.001387	-0.017396	-0.141203	0.139170	-0.675450	-0.474768	0.018123	0.058988	0.877945	0	0
52108	0.968403	0.858795	9.250572	-0.075389	0.012880	-0.038940	-0.141743	0.142034	-0.674738	-0.474413	0.018407	0.058307	0.878176	0	0
52109	0.963551	0.877342	9.333268	-0.087343	0.011084	-0.031062	-0.141483	0.143413	-0.675234	-0.474108	0.018814	0.057625	0.878377	0	0
52110	0.831121	0.714933	9.416334	-0.071859	-0.004773	-0.029410	-0.140671	0.144704	-0.679128	-0.473826	0.019241	0.057057	0.878557	0	0
52111	0.668836	0.441027	9.508187	-0.020058	0.002872	-0.039130	-0.141728	0.144126	-0.677567	-0.473458	0.019393	0.056999	0.878756	0	0
52112	0.637914	0.140454	9.494938	0.026807	-0.023098	-0.022741	-0.142543	0.145313	-0.674537	-0.473237	0.019518	0.057383	0.878848	0	0
52113	0.658849	-0.024858	9.501786	0.113330	-0.029093	-0.017756	-0.142658	0.144232	-0.675862	-0.473064	0.019326	0.058626	0.878863	0	0
52114	0.612118	-0.061279	9.758990	0.161570	-0.059300	-0.011006	-0.142919	0.143404	-0.675615	-0.472957	0.019138	0.060363	0.878807	0	0
52115	0.561407	0.002457	9.741700	0.113760	-0.043527	0.009226	-0.144579	0.141797	-0.679940	-0.473012	0.019079	0.061650	0.878689	0	0
52116	0.700834	0.132136	9.759695	0.026983	-0.061152	0.003331	-0.145898	0.140941	-0.678252	-0.472995	0.019552	0.062210	0.878648	0	0
52117	0.799372	0.344670	9.779814	0.013165	-0.053201	0.003387	-0.145769	0.141076	-0.677989	-0.472974	0.020045	0.062645	0.878618	0	0
52118	0.790575	0.500440	9.748338	0.078526	-0.076362	0.001368	-0.147080	0.142162	-0.678219	-0.472948	0.020407	0.063731	0.878545	0	0
52119	0.941445	0.517637	9.832260	0.219886	-0.084262	-0.011255	-0.147194	0.137362	-0.678052	-0.472819	0.020183	0.066122	0.878443	0	0
52120	1.099358	0.481863	9.871684	0.298967	-0.107476	-0.020246	-0.148584	0.131221	-0.681293	-0.472616	0.019762	0.069295	0.878317	0	0
52121	1.200161	0.591764	9.512588	0.215570	-0.107376	-0.039191	-0.151728	0.128702	-0.679624	-0.472219	0.019743	0.071758	0.878334	0	0
52122	1.277423	0.484470	9.497169	0.046419	-0.087783	-0.038619	-0.152905	0.128968	-0.679872	-0.471813	0.020328	0.072622	0.878468	0	0
52123	1.290745	0.309402	9.734065	-0.105373	-0.084240	-0.027677	-0.153831	0.129908	-0.679064	-0.471466	0.021631	0.072148	0.878662	0	0
52124	1.198458	0.378413	9.930873	-0.157298	-0.084693	-0.029291	-0.156728	0.133021	-0.678199	-0.471099	0.023157	0.071206	0.878897	0	0
52125	1.145773	0.556679	10.094424	-0.126342	-0.093660	-0.029432	-0.156866	0.134664	-0.678166	-0.470724	0.024639	0.070583	0.879107	0	0
52126	1.215606	0.847542	10.077582	-0.079610	-0.081808	-0.027810	-0.160274	0.136826	-0.678360	-0.470390	0.025775	0.070310	0.879276	0	0
52127	1.050081	0.862092	10.207514	-0.093548	-0.069273	-0.038227	-0.159632	0.139295	-0.678055	-0.469961	0.026881	0.069860	0.879508	0	0
52128	0.756778	0.663977	10.351896	-0.115408	-0.036023	-0.028498	-0.160821	0.140093	-0.676987	-0.469645	0.027782	0.069057	0.879712	0	0
52129	0.581708	0.689544	10.370831	-0.114901	-0.006437	-0.018850	-0.162018	0.142257	-0.675631	-0.469424	0.028440	0.068103	0.879883	0	0
52130	0.635767	0.772090	10.327176	-0.088157	0.008565	0.012515	-0.162933	0.145282	-0.677130	-0.469504	0.028848	0.067318	0.879887	0	0
52131	0.906437	0.839554	10.162087	-0.043006	0.030008	0.013350	-0.163326	0.147484	-0.678128	-0.469611	0.028864	0.066806	0.879869	0	0
52132	1.040831	0.875859	9.847170	0.004479	0.042247	0.044662	-0.162926	0.146672	-0.678669	-0.470025	0.028562	0.066669	0.879668	0	0
52133	1.072285	0.782075	9.523093	-0.011563	0.025199	0.028099	-0.161894	0.148038	-0.677475	-0.470267	0.028482	0.066451	0.879558	0	0
52134	0.958258	0.790739	9.266786	-0.097498	0.012134	0.016080	-0.162422	0.149405	-0.677575	-0.470382	0.028905	0.065567	0.879549	0	0
52135	0.773642	0.813536	9.104314	-0.159979	-0.018805	0.017887	-0.162709	0.151430	-0.675315	-0.470462	0.029900	0.064250	0.879570	0	0
52136	0.730162	0.876571	9.144955	-0.183620	-0.014878	0.003125	-0.163241	0.152928	-0.675021	-0.470412	0.030959	0.062739	0.879669	0	0
52137	0.779289	0.967743	9.203225	-0.178762	-0.028792	-0.003908	-0.164135	0.156124	-0.679126	-0.470286	0.032112	0.061308	0.879796	0	0
52138	0.793325	0.861323	9.157805	-0.197736	-0.041859	0.002229	-0.164673	0.159681	-0.679052	-0.470211	0.033473	0.059800	0.879889	0	0
52139	0.859470	0.539136	9.267907	-0.170701	-0.053024	-0.024876	-0.165474	0.161579	-0.677966	-0.469885	0.034786	0.058557	0.880096	0	0
52140	0.999951	0.107375	9.791172	-0.133728	-0.067313	-0.031059	-0.167239	0.166425	-0.672379	-0.469517	0.036050	0.057742	0.880296	0	0
52141	0.858038	-0.291158	10.602288	-0.079108	-0.049417	-0.034629	-0.168285	0.166829	-0.672624	-0.469138	0.036889	0.057274	0.880493	0	0
52142	0.429732	-0.221514	11.002980	-0.137381	-0.018499	-0.024847	-0.168828	0.169413	-0.671395	-0.468848	0.037744	0.056195	0.880681	0	0
52143	0.517870	0.533160	10.074697	-0.326755	0.004171	-0.032155	-0.168326	0.173796	-0.670791	-0.468427	0.039262	0.053272	0.881020	0	0
52144	0.786587	0.655636	9.765166	-0.395966	-0.014002	-0.065124	-0.169420	0.180193	-0.668048	-0.467681	0.041267	0.049910	0.881522	0	0
52145	0.797739	0.145746	10.210408	-0.244155	-0.016696	-0.082960	-0.170450	0.181312	-0.670628	-0.466825	0.042550	0.047824	0.882030	0	0
52146	0.794492	-0.325408	10.675903	0.044375	-0.011764	-0.095946	-0.170718	0.182126	-0.670218	-0.465986	0.042463	0.048346	0.882449	0	0
52147	0.946421	-0.206493	10.339966	0.253907	0.010991	-0.087762	-0.171249	0.181144	-0.668799	-0.465310	0.041170	0.050510	0.882746	0	0
52148	1.129597	0.216014	9.743722	0.065545	0.015903	-0.083731	-0.172792	0.177034	-0.670173	-0.464593	0.040745	0.051083	0.883110	0	0
52149	1.350717	0.518772	9.411224	-0.426991	0.070600	-0.101329	-0.173081	0.180574	-0.668536	-0.463542	0.042085	0.046965	0.883828	0	0
52150	1.582246	0.203685	9.628981	-0.873908	0.103310	-0.085034	-0.171810	0.191696	-0.669109	-0.462441	0.045244	0.038831	0.884643	0	0
52151	1.649370	-0.320377	9.995250	-0.933589	0.140122	-0.070731	-0.170065	0.205779	-0.664931	-0.461414	0.048330	0.029900	0.885363	0	0
52152	1.528089	-0.611779	10.320761	-0.544142	0.149092	-0.053509	-0.168837	0.215732	-0.659787	-0.460711	0.049567	0.024454	0.885828	0	0
52153	1.348937	-0.457150	10.305309	-0.106956	0.132673	-0.049641	-0.166872	0.219202	-0.661690	-0.460239	0.048915	0.022863	0.886152	0	0
52154	1.325841	-0.298454	10.019983	0.026195	0.130766	-0.044824	-0.166745	0.218921	-0.661044	-0.459876	0.047689	0.022550	0.886415	0	0
52155	1.399693	-0.176280	9.889274	-0.110172	0.160699	-0.048705	-0.165150	0.217596	-0.663429	-0.459416	0.046807	0.020806	0.886743	0	0
52156	1.413481	-0.314863	9.899088	-0.241384	0.165124	-0.045676	-0.163334	0.222139	-0.663614	-0.458920	0.046505	0.017962	0.887078	0	0
52157	1.344957	-0.412112	9.746753	-0.284396	0.157444	-0.035107	-0.161795	0.227208	-0.662221	-0.458490	0.046459	0.014687	0.887363	0	0
52158	1.260176	-0.430810	9.307793	-0.294825	0.151517	-0.036853	-0.159193	0.230381	-0.661786	-0.458038	0.046525	0.011427	0.887641	0	0
52159	1.116132	-0.539752	9.173984	-0.237594	0.143100	-0.026589	-0.159212	0.233937	-0.661194	-0.457694	0.046396	0.008632	0.887857	0	0
52160	1.096532	-0.568391	9.144975	-0.281304	0.122700	-0.040476	-0.157130	0.238489	-0.661902	-0.457203	0.046654	0.005625	0.888120	0	0
52161	1.169912	-0.478169	9.270465	-0.276008	0.124275	-0.034378	-0.155061	0.243435	-0.661168	-0.456761	0.046871	0.002582	0.888350	0	0
52162	1.164894	-0.481837	9.386744	-0.145740	0.097028	-0.032218	-0.154818	0.247958	-0.660950	-0.456403	0.046738	0.000894	0.888545	0	0
52163	1.130866	-0.423794	9.652265	0.022547	0.062425	-0.025838	-0.154432	0.248089	-0.660167	-0.456172	0.046146	0.000789	0.888694	0	0
52164	1.116802	-0.358973	9.508242	0.193246	0.022729	-0.026459	-0.154797	0.245922	-0.662556	-0.456015	0.045126	0.002449	0.888824	0	0
52165	0.889386	-0.138202	9.475478	0.345967	0.006596	-0.067132	-0.156182	0.237858	-0.665444	-0.455559	0.043557	0.005500	0.889122	0	0
52166	0.918659	-0.169910	9.246760	0.167101	-0.007215	-0.099790	-0.154590	0.235288	-0.666941	-0.454732	0.042919	0.007096	0.889565	0	0
52167	0.927764	-0.276877	9.254712	-0.064963	-0.006853	-0.121778	-0.156931	0.233909	-0.668125	-0.453607	0.043338	0.006583	0.890123	0	0
52168	0.722144	-0.470334	9.348712	-0.154888	-0.021902	-0.119825	-0.157455	0.234178	-0.668116	-0.452456	0.044292	0.005389	0.890670	0	0
52169	0.742568	-0.273261	9.510843	-0.065943	-0.053634	-0.144614	-0.158528	0.236885	-0.666229	-0.451122	0.045131	0.005088	0.891306	0	0
52170	1.015662	-0.178352	9.496202	0.146805	-0.077694	-0.164460	-0.161910	0.236607	-0.668558	-0.449709	0.045217	0.006855	0.892003	0	0
52171	0.904477	-0.041893	9.534609	0.312553	-0.106332	-0.197329	-0.165290	0.231644	-0.668892	-0.448066	0.044820	0.010197	0.892818	0	0
52172	1.098310	-0.202775	9.445521	0.187934	-0.099985	-0.209985	-0.167730	0.223832	-0.670855	-0.446248	0.044913	0.012450	0.893695	0	0
52173	1.135891	-0.431539	9.470450	-0.038470	-0.101775	-0.211045	-0.169964	0.223382	-0.669543	-0.444316	0.046046	0.012646	0.894597	0	0
52174	0.973944	-0.598963	9.810771	-0.192510	-0.105714	-0.220206	-0.172581	0.223356	-0.669525	-0.442229	0.047883	0.011528	0.895549	0	0
52175	0.910615	-0.585264	9.938330	-0.198359	-0.105829	-0.210605	-0.176800	0.226573	-0.667083	-0.440219	0.049759	0.010306	0.896451	0	0
52176	0.953629	-0.648038	10.314144	-0.158941	-0.130596	-0.214262	-0.179691	0.228179	-0.666248	-0.438191	0.051672	0.009595	0.897344	0	0
52177	0.918749	-0.728830	10.623709	-0.149437	-0.123658	-0.217754	-0.182717	0.229364	-0.664768	-0.436133	0.053489	0.008885	0.898247	0	0
52178	1.080548	-0.571968	10.360719	-0.292754	-0.091011	-0.224215	-0.185617	0.232060	-0.663389	-0.433938	0.055628	0.006805	0.899198	0	0
52179	1.159206	-0.505514	9.996673	-0.486418	-0.078880	-0.233209	-0.187618	0.236392	-0.660680	-0.431546	0.058505	0.002879	0.900187	0	0
52180	1.285592	-0.590568	9.687476	-0.583651	-0.102419	-0.244305	-0.191728	0.243438	-0.657381	-0.428980	0.062002	-0.001758	0.901182	0	0
52181	1.541684	-0.922093	9.616312	-0.487308	-0.125705	-0.258535	-0.195436	0.249950	-0.655009	-0.426331	0.065307	-0.005471	0.902190	0	0
52182	1.443742	-1.431919	9.700899	-0.349075	-0.116060	-0.271955	-0.197710	0.256606	-0.651991	-0.423643	0.067922	-0.007915	0.903245	0	0
52183	1.147936	-1.621482	9.951992	-0.170841	-0.128942	-0.259452	-0.202305	0.256536	-0.650003	-0.421180	0.069908	-0.008768	0.904237	0	0
52184	0.810737	-1.420842	10.069168	-0.032453	-0.134439	-0.249476	-0.206103	0.255942	-0.649335	-0.418897	0.071347	-0.008289	0.905188	0	0
52185	0.746843	-1.114144	10.041114	0.061034	-0.117688	-0.246254	-0.210523	0.250704	-0.650450	-0.416710	0.072248	-0.007116	0.906136	0	0
52186	0.977246	-0.836326	9.981639	0.078153	-0.101954	-0.256720	-0.214972	0.248728	-0.649413	-0.414429	0.072930	-0.005766	0.907137	0	0
52187	1.230652	-0.789257	9.918348	0.017933	-0.105296	-0.241692	-0.216026	0.249121	-0.648745	-0.412244	0.073894	-0.005041	0.908058	0	0
52188	1.449252	-0.884284	9.781203	-0.103083	-0.113181	-0.240447	-0.220342	0.248530	-0.648726	-0.409977	0.075424	-0.005301	0.908957	0	0
52189	1.736227	-0.991395	9.366294	-0.230958	-0.115739	-0.240029	-0.223493	0.249585	-0.647900	-0.407615	0.077508	-0.006792	0.909833	0	0
52190	1.784652	-1.076708	9.141213	-0.346289	-0.115176	-0.220487	-0.226925	0.253916	-0.646224	-0.405331	0.080047	-0.009271	0.910611	0	0
52191	1.639028	-1.000849	9.198922	-0.425662	-0.130501	-0.206373	-0.229979	0.257125	-0.642226	-0.403108	0.083057	-0.012496	0.911290	0	0
52192	1.536427	-1.022136	9.447948	-0.428905	-0.156406	-0.223894	-0.233421	0.263372	-0.640252	-0.400714	0.086304	-0.015557	0.911997	0	0
52193	1.647928	-1.061500	9.628821	-0.370721	-0.165925	-0.206622	-0.238043	0.266706	-0.636500	-0.398521	0.089415	-0.018135	0.912610	0	0
52194	1.800462	-1.161718	9.793353	-0.337654	-0.175209	-0.192753	-0.242267	0.271156	-0.634034	-0.396475	0.092459	-0.020315	0.913152	0	0
52195	1.670491	-1.310121	9.924985	-0.351186	-0.157685	-0.189178	-0.246614	0.273550	-0.631607	-0.394441	0.095412	-0.022759	0.913671	0	0
52196	1.507740	-1.650378	10.090961	-0.383614	-0.149752	-0.178582	-0.249155	0.278816	-0.627311	-0.392462	0.098399	-0.025472	0.914135	0	0
52197	1.434039	-1.745884	10.224467	-0.433993	-0.126049	-0.162668	-0.252083	0.284502	-0.623917	-0.390567	0.101375	-0.028831	0.914522	0	0
52198	1.318335	-1.571700	10.147301	-0.454906	-0.091183	-0.145100	-0.254732	0.289526	-0.622233	-0.388789	0.104092	-0.032458	0.914852	0	0
52199	1.148797	-1.392995	10.361980	-0.428942	-0.100233	-0.136522	-0.257672	0.294778	-0.617152	-0.387115	0.106795	-0.035903	0.915122	0	0
52200	1.042093	-0.929762	10.259666	-0.383943	-0.084805	-0.134931	-0.261529	0.303053	-0.613308	-0.385488	0.109171	-0.038914	0.915405	0	0
52201	1.141037	-0.741009	9.795204	-0.289048	-0.071290	-0.147389	-0.262992	0.305071	-0.611432	-0.383843	0.111065	-0.041172	0.915770	0	0
52202	0.920671	-1.357963	10.004574	-0.253446	-0.057471	-0.154399	-0.265235	0.307364	-0.610196	-0.382159	0.112694	-0.043071	0.916187	0	0
52203	1.039845	-1.451328	9.574367	-0.269371	-0.036535	-0.143802	-0.268143	0.312251	-0.608775	-0.380547	0.114184	-0.045291	0.916567	0	0
52204	1.272111	-1.387826	8.918612	-0.290177	-0.029241	-0.150675	-0.269748	0.315491	-0.606090	-0.378838	0.115691	-0.047638	0.916967	0	0
52205	1.299135	-1.713745	9.177256	-0.258711	-0.040312	-0.133312	-0.270302	0.316541	-0.602804	-0.377330	0.117165	-0.049759	0.917289	0	0
52206	1.056176	-2.031839	9.376875	-0.207836	-0.034135	-0.106406	-0.272406	0.318985	-0.602611	-0.376117	0.118381	-0.051382	0.917541	0	0
52207	0.907764	-2.021269	9.414350	-0.121064	-0.042947	-0.086646	-0.273745	0.321820	-0.600197	-0.375200	0.119328	-0.052301	0.917742	0	0
52208	0.757472	-1.941234	9.317271	-0.060238	-0.039210	-0.072889	-0.275843	0.321517	-0.599536	-0.374471	0.120019	-0.052590	0.917933	0	0
52209	0.670346	-1.862633	9.301033	-0.032580	-0.025323	-0.078186	-0.277809	0.321629	-0.599128	-0.373729	0.120457	-0.052788	0.918167	0	0
52210	0.766201	-2.070072	9.547668	-0.094169	-0.039458	-0.044862	-0.277818	0.324510	-0.599332	-0.373218	0.121262	-0.053421	0.918232	0	0
52211	0.753028	-1.884442	9.233441	-0.062827	-0.041600	-0.031900	-0.279139	0.325995	-0.598511	-0.372876	0.121927	-0.053908	0.918254	0	0
52212	1.118548	-1.811316	9.141299	-0.003841	-0.054641	-0.014615	-0.280847	0.325415	-0.597336	-0.372757	0.122518	-0.053693	0.918237	0	0
52213	1.493256	-1.823717	9.093728	0.018877	-0.069186	0.003654	-0.281238	0.325551	-0.597591	-0.372857	0.123109	-0.053373	0.918136	0	0
52214	1.829620	-1.726988	9.084915	-0.013877	-0.083201	0.015963	-0.282552	0.325254	-0.596805	-0.373022	0.123984	-0.053181	0.917962	0	0
52215	2.003860	-1.937122	8.855151	0.003243	-0.083832	0.044743	-0.282291	0.324980	-0.596551	-0.373486	0.124749	-0.052995	0.917680	0	0
52216	2.245638	-1.767814	8.941560	0.031866	-0.110654	0.064666	-0.283201	0.325946	-0.597830	-0.374171	0.125678	-0.052340	0.917312	0	0
52217	2.442310	-1.803221	9.137470	0.107466	-0.094905	0.076738	-0.284789	0.327005	-0.596102	-0.375062	0.126145	-0.051183	0.916949	0	0
52218	2.491148	-1.756078	9.226596	0.169420	-0.102028	0.107942	-0.284637	0.326488	-0.598461	-0.376311	0.126456	-0.049353	0.916495	0	0
52219	2.434981	-1.780467	9.280812	0.206168	-0.092074	0.123558	-0.286983	0.323721	-0.598238	-0.377749	0.126509	-0.047346	0.916002	0	0
52220	2.388584	-1.845923	9.089680	0.153868	-0.084888	0.137685	-0.286695	0.320181	-0.599875	-0.379231	0.126706	-0.045761	0.915443	0	0
52221	2.179661	-1.804310	9.000672	0.076129	-0.058501	0.166733	-0.287090	0.319898	-0.599487	-0.380879	0.126928	-0.045117	0.914760	0	0
52222	2.096041	-1.917550	9.209212	0.076421	-0.037592	0.169409	-0.284726	0.318832	-0.600046	-0.382532	0.126970	-0.044460	0.914096	0	0
52223	2.076753	-1.883573	9.224669	0.087036	-0.036981	0.180713	-0.284991	0.320064	-0.600151	-0.384309	0.126948	-0.043814	0.913384	0	0
52224	1.980217	-1.751368	9.197306	0.075291	-0.053873	0.205966	-0.284340	0.321583	-0.600517	-0.386301	0.127126	-0.043150	0.912551	0	0
52225	2.004792	-1.685009	9.323583	0.114536	-0.042159	0.218094	-0.282370	0.320787	-0.601068	-0.388451	0.127028	-0.042277	0.911692	0	0
52226	1.897810	-1.664997	9.352972	0.135927	-0.043898	0.209286	-0.282616	0.320256	-0.602643	-0.390540	0.126878	-0.041102	0.910874	0	0
52227	1.867722	-1.824602	9.322341	0.115573	-0.052796	0.228521	-0.282095	0.322739	-0.603511	-0.392786	0.126866	-0.040189	0.909950	0	0
52228	1.749232	-2.018528	9.830762	0.134820	-0.049626	0.236331	-0.279216	0.323182	-0.603784	-0.395121	0.126759	-0.039036	0.909004	0	0
52229	1.730320	-1.884601	10.026798	0.102534	-0.021686	0.251317	-0.277907	0.324024	-0.604298	-0.397541	0.126501	-0.038398	0.908011	0	0
52230	1.807683	-1.632995	9.602468	0.056187	-0.003956	0.260207	-0.277376	0.324316	-0.605340	-0.399965	0.126280	-0.038170	0.906987	0	0
52231	1.843824	-1.696343	9.595889	0.049252	-0.023252	0.267163	-0.277897	0.324729	-0.605850	-0.402456	0.126239	-0.038028	0.905896	0	0
52232	1.940651	-1.793692	9.543843	0.094210	-0.018329	0.264454	-0.274100	0.324494	-0.606012	-0.404967	0.125990	-0.037403	0.904837	0	0
52233	1.991234	-1.899962	9.456421	0.110164	-0.018730	0.280997	-0.273044	0.324795	-0.607319	-0.407652	0.125655	-0.036744	0.903704	0	0
52234	1.905779	-1.970855	9.348433	0.049529	-0.009303	0.268983	-0.269771	0.324968	-0.607600	-0.410138	0.125504	-0.036564	0.902607	0	0
52235	2.003730	-1.896992	9.177741	-0.038321	-0.029997	0.292737	-0.268618	0.329491	-0.606736	-0.412740	0.125871	-0.037216	0.901342	0	0
52236	2.106787	-1.779594	9.017235	-0.038522	-0.041308	0.290091	-0.267581	0.331693	-0.606570	-0.415312	0.126360	-0.037725	0.900070	0	0
52237	2.146328	-1.689272	8.940130	0.003090	-0.060222	0.305613	-0.265631	0.335691	-0.606897	-0.418085	0.126823	-0.037888	0.898713	0	0
52238	2.160540	-1.745824	8.994683	0.035888	-0.088612	0.315912	-0.264457	0.335696	-0.606383	-0.420993	0.127415	-0.037563	0.897284	0	0
52239	2.062820	-1.750939	9.314040	0.119568	-0.101491	0.315620	-0.263545	0.337354	-0.606749	-0.424010	0.127756	-0.036513	0.895857	0	0
52240	1.806474	-1.405711	9.683209	0.208650	-0.089950	0.318809	-0.263139	0.337102	-0.608192	-0.427154	0.127625	-0.034637	0.894456	0	0
52241	1.546155	-0.928113	9.938138	0.235767	-0.089804	0.301197	-0.262998	0.336017	-0.608997	-0.430174	0.127367	-0.032570	0.893122	0	0
52242	1.470165	-0.572433	10.099911	0.150514	-0.072957	0.273534	-0.260503	0.336607	-0.610308	-0.432823	0.127346	-0.031226	0.891892	0	0
52243	1.636508	-0.409430	10.156497	0.080747	-0.045630	0.235445	-0.259330	0.338266	-0.610544	-0.435034	0.127379	-0.030635	0.890832	0	0
52244	2.050533	-0.397910	9.890454	0.096622	-0.038370	0.207567	-0.258926	0.336358	-0.611107	-0.437009	0.127301	-0.029837	0.889903	0	0
52245	2.345766	-0.730104	9.629526	0.126514	-0.015422	0.176222	-0.256827	0.332803	-0.610148	-0.438733	0.126889	-0.028870	0.889145	0	0
52246	2.558867	-0.971069	9.304000	0.148491	-0.031021	0.156980	-0.257859	0.333367	-0.612217	-0.440317	0.126533	-0.027579	0.888454	0	0
52247	2.675087	-1.119780	9.052239	0.132822	-0.029017	0.148340	-0.255748	0.331760	-0.613568	-0.441798	0.126232	-0.026438	0.887796	0	0
52248	2.669478	-1.241480	9.086954	0.119084	-0.023682	0.148408	-0.256272	0.331202	-0.613184	-0.443266	0.125941	-0.025428	0.887134	0	0
52249	2.547208	-1.342579	9.105288	0.089581	-0.039162	0.148441	-0.254833	0.332319	-0.613694	-0.444691	0.125931	-0.024609	0.886446	0	0
52250	2.556649	-1.405089	9.043651	0.073952	-0.035447	0.142399	-0.253650	0.332063	-0.614230	-0.446054	0.125945	-0.023939	0.885777	0	0
52251	2.526732	-1.503387	9.176106	0.093830	-0.035598	0.141475	-0.253905	0.332072	-0.615141	-0.447417	0.125893	-0.023078	0.885120	0	0
52252	2.477731	-1.538265	9.295379	0.110376	-0.023497	0.141458	-0.252990	0.330701	-0.614392	-0.448806	0.125639	-0.022139	0.884476	0	0
52253	2.433823	-1.515956	9.507352	0.119140	-0.034250	0.152734	-0.251685	0.330156	-0.613629	-0.450295	0.125463	-0.021065	0.883770	0	0
52254	2.390443	-1.433614	9.557949	0.106624	-0.008096	0.162425	-0.251673	0.329073	-0.614694	-0.451858	0.125084	-0.020255	0.883045	0	0
52255	2.247503	-1.316413	9.606501	0.110509	-0.027149	0.152731	-0.251916	0.328547	-0.616659	-0.453330	0.124888	-0.019283	0.882340	0	0
52256	2.124300	-1.157797	9.626131	0.098670	-0.002602	0.155416	-0.250868	0.329386	-0.617172	-0.454819	0.124497	-0.018558	0.881644	0	0
52257	1.904944	-1.161658	9.926525	0.082127	-0.002375	0.150200	-0.249422	0.327343	-0.617092	-0.456226	0.124211	-0.017942	0.880970	0	0
52258	1.637865	-1.004784	10.215783	0.101765	0.029343	0.127499	-0.249297	0.327749	-0.616563	-0.457462	0.123529	-0.017302	0.880437	0	0
52259	1.800725	-0.697965	9.780580	0.146970	0.015348	0.109872	-0.248496	0.326266	-0.617903	-0.458588	0.122793	-0.016143	0.879976	0	0
52260	2.247728	-0.887459	9.447963	0.147508	0.022597	0.089043	-0.246243	0.324126	-0.620309	-0.459549	0.121967	-0.015021	0.879609	0	0
52261	2.292470	-1.489318	9.842695	0.119551	0.026575	0.066531	-0.245718	0.323031	-0.620074	-0.460255	0.121268	-0.014095	0.879352	0	0
52262	2.053137	-1.550595	10.302530	0.093800	0.023112	0.076164	-0.245324	0.324140	-0.620707	-0.461037	0.120686	-0.013431	0.879033	0	0
52263	1.889055	-1.405495	9.819311	0.005945	0.043038	0.080793	-0.244017	0.325393	-0.621214	-0.461728	0.120361	-0.013602	0.878712	0	0
52264	1.908352	-1.505977	9.451838	-0.063043	0.032968	0.089698	-0.242703	0.324724	-0.621497	-0.462436	0.120414	-0.014378	0.878320	0	0
52265	1.872422	-1.826191	9.462637	-0.092373	0.024412	0.091532	-0.242724	0.327311	-0.620142	-0.463106	0.120703	-0.015347	0.877911	0	0
52266	1.668813	-2.083299	9.604108	-0.114536	0.027948	0.100326	-0.241957	0.329496	-0.618930	-0.463842	0.121036	-0.016566	0.877455	0	0
52267	1.331110	-1.970024	9.720052	-0.086563	0.043398	0.108947	-0.240523	0.331019	-0.619041	-0.464669	0.121118	-0.017613	0.876985	0	0
52268	1.010991	-1.794352	9.666997	0.000220	0.056624	0.120875	-0.238437	0.331304	-0.618268	-0.465719	0.120663	-0.017983	0.876483	0	0
52269	1.018091	-1.458983	9.405279	0.017104	0.021576	0.122434	-0.236872	0.332414	-0.618127	-0.466796	0.120439	-0.018057	0.875939	0	0
52270	1.163747	-1.504683	9.473899	-0.005079	0.026761	0.133009	-0.236846	0.332178	-0.621132	-0.467947	0.120268	-0.018349	0.875342	0	0
52271	1.309472	-1.545155	9.508696	-0.018587	0.016016	0.152235	-0.236589	0.332726	-0.620862	-0.469244	0.120244	-0.018759	0.874643	0	0
52272	1.469979	-1.584039	9.388218	-0.013429	0.017740	0.149636	-0.234779	0.335468	-0.619517	-0.470532	0.120187	-0.019102	0.873951	0	0
52273	1.649986	-1.654925	9.073142	0.031844	-0.002204	0.172158	-0.233207	0.337278	-0.620536	-0.472066	0.120076	-0.019017	0.873140	0	0
52274	1.805441	-1.732250	8.920759	0.048992	-0.014559	0.170360	-0.232440	0.338360	-0.618824	-0.473615	0.120003	-0.018687	0.872318	0	0
52275	1.984802	-1.845890	8.961000	0.033735	-0.042879	0.195660	-0.231402	0.337806	-0.617538	-0.475361	0.120233	-0.018424	0.871342	0	0
52276	2.071386	-2.007617	9.031754	0.000893	-0.054962	0.199241	-0.229580	0.339462	-0.616997	-0.477104	0.120734	-0.018357	0.870320	0	0
52277	2.088316	-2.031679	8.999546	-0.005732	-0.069210	0.218414	-0.229425	0.341570	-0.621001	-0.479001	0.121378	-0.018344	0.869188	0	0
52278	2.003595	-1.957952	8.983183	0.001090	-0.093824	0.226154	-0.229689	0.341977	-0.620860	-0.480977	0.122210	-0.018122	0.867985	0	0
52279	1.921966	-1.754106	9.050920	0.018677	-0.101253	0.246110	-0.229706	0.343880	-0.619649	-0.483145	0.123009	-0.017779	0.866674	0	0
52280	1.976195	-1.614866	9.148497	-0.000197	-0.099513	0.254015	-0.227931	0.346292	-0.613874	-0.485357	0.123890	-0.017574	0.865316	0	0
52281	2.034333	-1.613169	9.389295	-0.034059	-0.111523	0.253218	-0.229244	0.347927	-0.614093	-0.487515	0.125031	-0.017645	0.863936	0	0
52282	2.109679	-1.582439	9.625266	-0.068981	-0.092350	0.269086	-0.227521	0.348391	-0.616967	-0.489759	0.126180	-0.018089	0.862489	0	0
52283	2.168708	-1.466813	9.659445	-0.112794	-0.104582	0.288366	-0.226900	0.352206	-0.614678	-0.492111	0.127640	-0.018913	0.860916	0	0
52284	2.105283	-1.467782	9.796481	-0.100852	-0.071764	0.305861	-0.226539	0.356711	-0.612896	-0.494621	0.128758	-0.019780	0.859291	0	0
52285	2.010259	-1.458993	9.953756	-0.048748	-0.072354	0.317905	-0.225796	0.361478	-0.609938	-0.497292	0.129616	-0.020246	0.857607	0	0
52286	1.986156	-1.452068	9.784930	-0.011870	-0.030782	0.324887	-0.222404	0.362875	-0.609413	-0.500065	0.129935	-0.020576	0.855937	0	0
52287	1.922529	-1.565143	9.523304	-0.016081	-0.012032	0.358098	-0.219525	0.363870	-0.609936	-0.503099	0.130102	-0.021112	0.854119	0	0
52288	1.634438	-1.704975	9.661132	-0.019345	-0.005028	0.361588	-0.217174	0.366644	-0.610681	-0.506156	0.130228	-0.021682	0.852278	0	0
52289	1.389308	-1.557003	9.860172	-0.010212	-0.012502	0.389400	-0.213648	0.369426	-0.611174	-0.509453	0.130351	-0.022214	0.850278	0	0
52290	1.326045	-1.131899	9.879791	0.059227	0.007810	0.399668	-0.211191	0.371610	-0.608539	-0.512921	0.129955	-0.022231	0.848251	0	0
52291	1.484283	-0.806689	9.321477	0.116085	-0.003047	0.399457	-0.208310	0.373022	-0.609576	-0.516449	0.129341	-0.021750	0.846214	0	0
52292	1.786435	-0.878688	8.572596	0.143361	-0.027551	0.390634	-0.205820	0.373879	-0.610360	-0.519942	0.128809	-0.020858	0.844176	0	0
52293	1.904742	-1.508026	8.321209	0.101236	-0.054793	0.364593	-0.203976	0.375020	-0.612438	-0.523150	0.128716	-0.020180	0.842223	0	0
52294	1.657627	-2.064891	8.825012	0.050898	-0.070018	0.355126	-0.203203	0.375422	-0.611131	-0.526211	0.129028	-0.019802	0.840275	0	0
52295	1.297911	-1.862931	9.499596	-0.016175	-0.071579	0.375308	-0.198500	0.378353	-0.611629	-0.529348	0.129681	-0.020048	0.838196	0	0
52296	1.116357	-1.193867	9.939440	-0.025235	-0.071340	0.366519	-0.197212	0.382056	-0.610783	-0.532400	0.130399	-0.020314	0.836142	0	0
52297	1.085973	-0.502509	10.221154	0.028045	-0.053196	0.355001	-0.194743	0.383984	-0.609588	-0.535408	0.130651	-0.020268	0.834181	0	0
52298	1.384240	-0.266781	10.183724	0.141166	-0.042012	0.310239	-0.192245	0.383751	-0.610916	-0.538188	0.130243	-0.019227	0.832479	0	0
52299	1.859802	-0.554339	9.916844	0.185965	-0.029963	0.294543	-0.192750	0.383224	-0.613010	-0.540880	0.129462	-0.017899	0.830884	0	0
52300	2.012931	-1.043713	9.712647	0.195109	-0.024399	0.268438	-0.189206	0.381070	-0.613338	-0.543364	0.128621	-0.016450	0.829423	0	0
52301	2.201294	-1.357146	9.374556	0.180436	-0.026000	0.265046	-0.188387	0.380028	-0.617018	-0.545789	0.127844	-0.015140	0.827974	0	0
52302	2.314997	-1.538770	9.027960	0.190726	-0.045319	0.266740	-0.185770	0.380054	-0.617036	-0.548252	0.127198	-0.013610	0.826472	0	0
52303	2.350233	-1.752926	9.050730	0.190707	-0.061127	0.270212	-0.184843	0.379667	-0.618224	-0.550724	0.126660	-0.012018	0.824934	0	0
52304	2.400718	-1.823359	9.234991	0.188959	-0.075222	0.275428	-0.183274	0.380646	-0.618608	-0.553249	0.126266	-0.010349	0.823326	0	0
52305	2.471511	-1.727652	9.525258	0.209555	-0.080642	0.273611	-0.183117	0.377930	-0.620489	-0.555760	0.125790	-0.008490	0.821727	0	0
52306	2.505740	-1.689668	9.575852	0.180873	-0.095292	0.273655	-0.181400	0.376456	-0.621834	-0.558244	0.125604	-0.006774	0.820086	0	0
52307	2.510401	-1.712298	9.643215	0.143862	-0.096015	0.280743	-0.180214	0.375791	-0.622508	-0.560717	0.125625	-0.005368	0.818405	0	0
52308	2.525266	-1.686976	9.536701	0.122035	-0.102712	0.273808	-0.179689	0.375110	-0.622395	-0.563120	0.125825	-0.004092	0.816729	0	0
52309	2.432965	-1.693884	9.354726	0.100245	-0.084738	0.256462	-0.177851	0.375275	-0.623188	-0.565327	0.126006	-0.003067	0.815180	0	0
52310	2.381745	-1.722152	9.316769	0.080267	-0.080961	0.249548	-0.178633	0.373893	-0.622948	-0.567465	0.126263	-0.002224	0.813656	0	0
52311	2.272619	-1.621344	9.504732	0.087541	-0.096502	0.235500	-0.178624	0.375011	-0.624622	-0.569476	0.126615	-0.001206	0.812197	0	0
52312	2.165672	-1.587225	9.575481	0.110746	-0.094808	0.229312	-0.177705	0.372681	-0.623892	-0.571483	0.126809	-0.000011	0.810757	0	0
52313	1.906371	-1.703546	10.199634	0.109784	-0.064818	0.211060	-0.176920	0.373792	-0.624398	-0.573316	0.126774	0.001035	0.809466	0	0
52314	1.894066	-1.284763	10.312410	0.100918	-0.050587	0.200614	-0.177176	0.372970	-0.624673	-0.575073	0.126665	0.001934	0.808235	0	0
52315	2.091849	-0.873791	9.650293	0.105974	-0.027645	0.188435	-0.176383	0.371888	-0.625222	-0.576713	0.126348	0.002765	0.807113	0	0
52316	2.187605	-1.109711	9.838416	0.083233	-0.022009	0.171113	-0.175054	0.371106	-0.627334	-0.578214	0.126108	0.003395	0.806073	0	0
52317	2.127787	-1.251054	10.375284	0.052227	0.002736	0.164306	-0.173746	0.371256	-0.627340	-0.579588	0.125855	0.003650	0.805124	0	0
52318	2.178019	-1.053150	9.999240	0.028083	0.011704	0.164386	-0.171785	0.372652	-0.627849	-0.580989	0.125662	0.003654	0.804144	0	0
52319	2.246534	-1.068511	9.578577	0.052505	0.015811	0.171313	-0.170607	0.373215	-0.628107	-0.582415	0.125303	0.003832	0.803167	0	0
52320	2.254765	-1.376526	9.329464	0.068016	0.007903	0.167788	-0.171785	0.374030	-0.628474	-0.583865	0.124908	0.004170	0.802174	0	0
52321	1.946927	-1.541772	9.586023	0.070200	0.019937	0.180871	-0.168773	0.373788	-0.628631	-0.585386	0.124414	0.004454	0.801139	0	0
52322	1.660776	-1.330546	9.803861	0.046009	0.036848	0.176563	-0.166808	0.373259	-0.628656	-0.586916	0.123914	0.004442	0.800097	0	0
52323	1.501911	-1.023751	9.840952	0.058983	0.039369	0.179965	-0.165486	0.373569	-0.630485	-0.588414	0.123322	0.004515	0.799087	0	0
52324	1.542352	-0.801047	9.644652	0.108129	0.054913	0.170253	-0.163644	0.373190	-0.631550	-0.589961	0.122311	0.004900	0.798099	0	0
52325	1.694264	-0.668506	9.393650	0.107667	0.036760	0.158871	-0.161537	0.371302	-0.632385	-0.591347	0.121445	0.005401	0.797202	0	0
52326	1.883389	-0.791133	9.360903	0.114640	0.035753	0.160634	-0.160743	0.370635	-0.633186	-0.592816	0.120548	0.005963	0.796242	0	0
52327	2.116130	-0.929593	9.409243	0.161042	0.017942	0.155266	-0.158516	0.372590	-0.634338	-0.594231	0.119517	0.007010	0.795334	0	0
52328	2.319797	-1.094208	9.210922	0.162951	0.026599	0.157076	-0.157324	0.370832	-0.635294	-0.595765	0.118404	0.008020	0.794343	0	0
52329	2.421311	-1.243785	9.049072	0.166061	0.028851	0.177166	-0.156914	0.369485	-0.636889	-0.597352	0.117265	0.009027	0.793308	0	0
52330	2.566576	-1.362022	9.092458	0.222357	0.009814	0.190067	-0.153603	0.363651	-0.638985	-0.599173	0.115931	0.010564	0.792111	0	0
52331	2.648749	-1.455170	9.111024	0.250209	0.004160	0.200459	-0.152260	0.360685	-0.641923	-0.601029	0.114498	0.012370	0.790887	0	0
52332	2.539573	-1.421428	8.997810	0.235076	0.005764	0.218804	-0.151070	0.359612	-0.642866	-0.603065	0.113122	0.013997	0.789506	0	0
52333	2.497941	-1.421273	9.236048	0.187868	-0.004718	0.238969	-0.150782	0.357038	-0.645006	-0.605140	0.112147	0.015331	0.788032	0	0
52334	2.488608	-1.298043	9.514030	0.191496	-0.004946	0.249413	-0.147635	0.357216	-0.645807	-0.607350	0.111121	0.016642	0.786448	0	0
52335	2.367679	-1.124864	9.751721	0.176871	0.000357	0.252925	-0.146569	0.356431	-0.647918	-0.609510	0.110181	0.017849	0.784882	0	0
52336	2.179171	-0.844925	10.045758	0.168854	0.024545	0.274767	-0.143935	0.355932	-0.649773	-0.611891	0.109063	0.018775	0.783162	0	0
52337	1.965638	-0.748069	10.013331	0.094485	0.046325	0.263663	-0.141687	0.353785	-0.651658	-0.614042	0.108267	0.019046	0.781580	0	0
52338	1.779897	-0.848271	10.219573	0.101888	0.060017	0.278492	-0.139319	0.353001	-0.652864	-0.616383	0.107279	0.019226	0.779868	0	0
52339	1.741138	-0.850931	10.050949	0.143747	0.075302	0.288001	-0.136172	0.353869	-0.654044	-0.618772	0.105952	0.019671	0.778144	0	0
52340	1.827923	-1.070493	9.643905	0.132284	0.087322	0.307291	-0.132894	0.354740	-0.655355	-0.621430	0.104566	0.019898	0.776205	0	0
52341	1.861096	-1.322517	9.140791	0.077218	0.073601	0.319651	-0.129476	0.355074	-0.657460	-0.623981	0.103668	0.019800	0.774279	0	0
52342	1.899271	-1.538873	8.701018	-0.008537	0.065056	0.349559	-0.126465	0.355520	-0.657865	-0.626743	0.103340	0.019021	0.772109	0	0
52343	1.815818	-1.701070	8.506944	-0.070383	0.034520	0.377567	-0.123218	0.358410	-0.656266	-0.629566	0.103679	0.017964	0.769789	0	0
52344	1.620776	-1.751239	8.585792	-0.077014	-0.004323	0.407108	-0.120613	0.361864	-0.656347	-0.632633	0.104324	0.017027	0.767204	0	0
52345	1.207579	-1.557552	9.171909	-0.002706	-0.016344	0.415501	-0.117996	0.365200	-0.657996	-0.635790	0.104623	0.016758	0.764555	0	0
52346	0.835151	-1.087584	9.545535	-0.027374	-0.044012	0.413646	-0.115402	0.367395	-0.656145	-0.638924	0.105256	0.016446	0.761857	0	0
52347	0.794814	-0.552065	9.219970	-0.099994	-0.055783	0.424226	-0.113190	0.370983	-0.656352	-0.642019	0.106458	0.015657	0.759100	0	0
52348	1.024968	-0.352355	8.980222	-0.127718	-0.083974	0.397200	-0.111917	0.374938	-0.653804	-0.644886	0.108031	0.014855	0.756459	0	0
52349	1.334982	-0.561257	9.192835	-0.082492	-0.108624	0.380497	-0.108807	0.379335	-0.652175	-0.647639	0.109499	0.014577	0.753897	0	0
52350	1.430216	-0.818117	9.739004	-0.020264	-0.113590	0.381220	-0.108551	0.380982	-0.652144	-0.650480	0.110595	0.014794	0.751283	0	0
52351	1.314057	-0.638980	10.092885	0.065793	-0.121075	0.371320	-0.109594	0.381529	-0.652909	-0.653306	0.111180	0.015714	0.748721	0	0
52352	1.204294	-0.278000	10.020660	0.086193	-0.110425	0.355534	-0.106322	0.382252	-0.653309	-0.656052	0.111552	0.016738	0.746239	0	0
52353	1.346798	-0.071161	9.862938	0.076121	-0.103580	0.368666	-0.104492	0.381993	-0.653067	-0.658854	0.111923	0.017617	0.743690	0	0
52354	1.541603	-0.064541	9.771371	0.112085	-0.103643	0.353761	-0.103172	0.382299	-0.654636	-0.661600	0.112070	0.018791	0.741197	0	0
52355	1.734017	-0.459090	9.741940	0.147241	-0.096641	0.332815	-0.102389	0.382992	-0.654628	-0.664197	0.111905	0.020192	0.738858	0	0
52356	1.592475	-0.640903	9.171226	0.172274	-0.080783	0.319696	-0.101709	0.380696	-0.656765	-0.666734	0.111474	0.021696	0.736592	0	0
52357	2.218257	-1.064282	8.777884	0.148431	-0.117880	0.346838	-0.100524	0.378926	-0.656808	-0.669412	0.111460	0.023237	0.734115	0	0
52358	2.099643	-1.420126	8.562495	0.176536	-0.127979	0.365934	-0.100503	0.377305	-0.658667	-0.672258	0.111354	0.025033	0.731466	0	0
52359	2.157807	-1.418189	8.781506	0.150674	-0.142855	0.376445	-0.099709	0.377877	-0.659966	-0.675124	0.111521	0.026731	0.728736	0	0
52360	2.205897	-1.469881	9.029039	0.082808	-0.155902	0.401044	-0.098004	0.376798	-0.659999	-0.678093	0.112256	0.027993	0.725813	0	0
52361	2.410212	-1.424066	9.337302	0.025089	-0.143178	0.444891	-0.096957	0.378463	-0.660757	-0.681287	0.113298	0.028708	0.722625	0	0
52362	2.449369	-1.351108	9.514182	0.021395	-0.138400	0.472828	-0.095814	0.382281	-0.658342	-0.684678	0.114338	0.029322	0.719224	0	0
52363	2.488529	-1.266632	9.746912	0.082879	-0.129122	0.515414	-0.092394	0.382343	-0.660583	-0.688415	0.114907	0.030282	0.715517	0	0
52364	2.469932	-1.125181	9.700932	0.113241	-0.109857	0.552870	-0.091487	0.383303	-0.659918	-0.692457	0.115129	0.031267	0.711528	0	0
52365	2.299732	-1.085841	9.787743	0.055379	-0.089827	0.585339	-0.087565	0.388024	-0.661680	-0.696627	0.115630	0.031685	0.707345	0	0
52366	2.188284	-0.983972	9.881351	-0.015222	-0.068140	0.628320	-0.084700	0.390239	-0.661135	-0.701022	0.116464	0.031380	0.702865	0	0
52367	2.145682	-0.816314	9.678923	-0.004676	-0.045216	0.666708	-0.079598	0.392079	-0.661788	-0.705655	0.117085	0.030965	0.698129	0	0
52368	2.194094	-0.892561	9.512079	-0.003719	-0.033593	0.703387	-0.073586	0.394886	-0.662298	-0.710545	0.117609	0.030409	0.693087	0	0
52369	2.045433	-0.870529	9.830578	0.061028	-0.028544	0.738080	-0.067849	0.397944	-0.661236	-0.715686	0.117658	0.030246	0.687776	0	0
52370	1.911462	-0.476038	9.819920	0.072318	-0.024951	0.783352	-0.061825	0.399942	-0.662805	-0.721136	0.117593	0.030056	0.682079	0	0
52371	1.910192	-0.267687	9.856812	0.083577	-0.006385	0.818241	-0.055029	0.402755	-0.663190	-0.726772	0.117332	0.029788	0.676128	0	0
52372	1.855960	-0.338076	10.118547	0.105340	0.006741	0.858340	-0.046646	0.403679	-0.664667	-0.732684	0.116819	0.029501	0.669818	0	0
52373	2.000772	-0.102567	10.220244	0.100476	0.020516	0.870603	-0.040243	0.406486	-0.664919	-0.738595	0.116244	0.029084	0.663414	0	0
52374	2.150559	0.078798	9.945775	0.112936	0.058857	0.871550	-0.030942	0.407424	-0.666794	-0.744500	0.115316	0.028442	0.656973	0	0
52375	2.184179	-0.109354	9.373346	0.170511	0.070468	0.886263	-0.023077	0.406696	-0.668169	-0.750493	0.113875	0.028098	0.650387	0	0
52376	1.895039	-0.479408	9.258540	0.252131	0.057405	0.903426	-0.013903	0.406810	-0.670060	-0.756637	0.111904	0.028335	0.643564	0	0
52377	1.504694	-0.618923	9.447158	0.247647	0.072857	0.926117	-0.005761	0.406110	-0.673393	-0.762845	0.109856	0.028422	0.636546	0	0
52378	1.350362	-0.361213	9.529448	0.312489	0.075851	0.929376	0.003157	0.404299	-0.675059	-0.769084	0.107294	0.028868	0.629416	0	0
52379	1.308134	-0.075233	9.602287	0.371639	0.098601	0.901320	0.013406	0.401434	-0.678972	-0.775135	0.104091	0.029556	0.622461	0	0
52380	1.339021	0.202034	9.528044	0.375929	0.113286	0.857711	0.022762	0.394048	-0.683751	-0.780861	0.100766	0.030182	0.615785	0	0
52381	1.276208	0.257285	9.409223	0.299171	0.096830	0.833448	0.031829	0.390474	-0.686756	-0.786283	0.098084	0.030496	0.609269	0	0
52382	1.222794	0.245040	9.240801	0.176028	0.107821	0.808535	0.039959	0.389204	-0.688405	-0.791381	0.096330	0.029986	0.602941	0	0
52383	1.273696	0.206052	9.214858	0.097617	0.102730	0.781721	0.047682	0.390113	-0.689226	-0.796185	0.095156	0.029071	0.596816	0	0
52384	1.312348	0.141113	9.130721	0.136176	0.096314	0.729267	0.055550	0.387736	-0.690242	-0.800665	0.093749	0.028482	0.591047	0	0
52385	1.095234	0.034405	9.071267	0.245398	0.052619	0.683444	0.065137	0.383887	-0.692735	-0.804921	0.091638	0.028929	0.585549	0	0
52386	1.313199	-0.112470	9.233623	0.303015	0.012487	0.648322	0.069362	0.380265	-0.695707	-0.808970	0.089353	0.030068	0.580241	0	0
52387	1.525710	0.074813	9.473497	0.332859	0.011318	0.595040	0.075543	0.376653	-0.697910	-0.812699	0.086735	0.031434	0.575335	0	0
52388	1.713612	0.167872	9.472902	0.242122	0.003783	0.561284	0.080814	0.372764	-0.700633	-0.816115	0.084962	0.032369	0.570693	0	0
52389	1.454074	0.246556	9.143476	0.096679	0.022813	0.540777	0.086975	0.370086	-0.700861	-0.819272	0.084173	0.032336	0.566270	0	0
52390	1.630017	-0.018620	9.280907	-0.027208	0.010522	0.490568	0.090118	0.372602	-0.702269	-0.822011	0.084534	0.031743	0.562267	0	0
52391	1.598278	-0.322191	9.979456	-0.081359	0.002491	0.466313	0.095079	0.374289	-0.701750	-0.824550	0.085290	0.030934	0.558467	0	0
52392	1.870512	-0.315665	10.275907	-0.070108	0.030425	0.455937	0.099904	0.374449	-0.699824	-0.827028	0.085878	0.029963	0.554754	0	0
52393	1.745578	-0.462533	10.264596	0.087595	0.034911	0.431062	0.104620	0.374229	-0.700384	-0.829491	0.085042	0.029857	0.551199	0	0
52394	1.425217	-0.702188	10.455013	0.275398	0.034033	0.400832	0.108446	0.371559	-0.703074	-0.831926	0.082729	0.030813	0.547819	0	0
52395	1.560022	-0.115783	10.440879	0.474901	0.015523	0.372245	0.112288	0.366018	-0.706341	-0.834342	0.078754	0.033044	0.544591	0	0
52396	1.984960	0.464405	9.884876	0.623889	0.024120	0.312522	0.114980	0.355683	-0.710738	-0.836513	0.073557	0.036054	0.541789	0	0
52397	2.014754	0.141591	9.860223	0.659333	0.017504	0.272314	0.118331	0.345638	-0.715917	-0.838451	0.067992	0.039352	0.539285	0	0
52398	1.704535	-0.369626	10.455717	0.637677	0.016668	0.225284	0.121033	0.334491	-0.721113	-0.840077	0.062681	0.042559	0.537150	0	0
52399	1.659220	-0.615330	10.540428	0.660571	0.017520	0.162436	0.123724	0.324981	-0.725755	-0.841342	0.057057	0.045933	0.535517	0	0
52400	1.724264	-0.378825	10.174275	0.702449	0.016457	0.104724	0.123813	0.312575	-0.730957	-0.842280	0.051144	0.049557	0.534316	0	0
52401	1.886955	-0.137873	9.549287	0.591299	0.051183	0.066762	0.125198	0.301264	-0.735103	-0.842937	0.045883	0.052333	0.533491	0	0
52402	1.686111	-0.364357	9.553123	0.352407	0.040172	0.051720	0.127074	0.296111	-0.738088	-0.843380	0.042763	0.053912	0.532893	0	0
52403	1.934742	-1.092028	9.752504	0.251736	0.033349	0.026815	0.128412	0.291621	-0.739621	-0.843633	0.040456	0.055052	0.532557	0	0
52404	1.734536	-1.115068	10.236192	0.232839	0.036899	0.031217	0.128448	0.287541	-0.742180	-0.843900	0.038350	0.056029	0.532186	0	0
52405	1.463253	-0.949692	9.978484	0.310673	0.048690	0.029217	0.129529	0.282642	-0.744111	-0.844183	0.035481	0.057358	0.531795	0	0
52406	1.353290	-0.728365	9.364356	0.346995	0.034420	0.037748	0.131537	0.275977	-0.746604	-0.844512	0.032428	0.058961	0.531293	0	0
52407	1.395945	-0.519203	9.293714	0.326217	0.009923	0.049934	0.130393	0.270227	-0.748014	-0.844869	0.029657	0.060695	0.530692	0	0
52408	1.538675	-0.592435	9.659813	0.300040	-0.016196	0.050842	0.133697	0.266175	-0.750205	-0.845203	0.027276	0.062470	0.530080	0	0
52409	1.598230	-0.439763	9.416073	0.292791	-0.029090	0.042967	0.132686	0.261532	-0.752376	-0.845473	0.025003	0.064363	0.529536	0	0
52410	1.541114	-0.248223	9.260323	0.297490	-0.002110	0.049978	0.132332	0.258281	-0.755699	-0.845795	0.022569	0.066004	0.528928	0	0
52411	1.527599	-0.123183	8.937978	0.209438	-0.046591	0.036134	0.132359	0.254048	-0.756956	-0.845984	0.021100	0.067610	0.528484	0	0
52412	1.574337	-0.054549	8.841029	0.110731	-0.056270	0.032905	0.132111	0.254067	-0.758650	-0.846132	0.020520	0.068725	0.528126	0	0
52413	1.649029	-0.133239	9.094827	0.024061	-0.083649	0.033974	0.131457	0.253233	-0.758270	-0.846241	0.020827	0.069671	0.527816	0	0
52414	1.698265	0.020946	9.381582	-0.019647	-0.090078	0.017504	0.129378	0.252960	-0.759957	-0.846255	0.021518	0.070387	0.527670	0	0
52415	1.756514	0.051230	9.671208	-0.032137	-0.114413	0.012247	0.129105	0.252663	-0.758395	-0.846213	0.022458	0.071306	0.527574	0	0
52416	1.605311	0.021736	9.821972	-0.050580	-0.117550	0.000061	0.126490	0.254295	-0.759388	-0.846107	0.023543	0.072095	0.527591	0	0
52417	1.356892	-0.005879	9.878161	-0.025736	-0.148316	0.003355	0.126222	0.255799	-0.759356	-0.845992	0.024605	0.073336	0.527555	0	0
52418	1.248060	-0.269485	10.094828	0.006020	-0.142845	0.026841	0.124254	0.257150	-0.759315	-0.846018	0.025364	0.074631	0.527295	0	0
52419	1.035582	-0.275039	10.763056	0.075227	-0.141727	0.030977	0.122571	0.257437	-0.761646	-0.846075	0.025556	0.076337	0.526950	0	0
52420	1.085429	0.359917	10.814525	0.143415	-0.131752	0.031621	0.118122	0.256290	-0.761115	-0.846164	0.025098	0.078260	0.526547	0	0
52421	1.338532	1.055794	10.026864	0.194130	-0.130217	0.026203	0.116046	0.254642	-0.762437	-0.846228	0.024205	0.080486	0.526150	0	0
52422	1.539154	0.798233	9.895083	0.216636	-0.105758	0.013180	0.116205	0.248898	-0.763333	-0.846253	0.022975	0.082579	0.525841	0	0
52423	1.507110	0.028215	10.630581	0.208214	-0.098814	0.011562	0.113878	0.246023	-0.765461	-0.846259	0.021782	0.084612	0.525559	0	0
52424	1.430868	-0.460677	11.000663	0.103599	-0.045784	0.019038	0.113899	0.245090	-0.767566	-0.846332	0.021198	0.085601	0.525305	0	0
52425	1.467514	-0.138399	10.362795	-0.045064	-0.010028	0.043963	0.112093	0.240701	-0.768683	-0.846526	0.021713	0.085542	0.524980	0	0
52426	1.739186	0.392801	9.526359	-0.190895	0.015548	0.047929	0.113249	0.244125	-0.767581	-0.846739	0.023324	0.084459	0.524743	0	0
52427	1.836699	0.412072	9.463851	-0.323987	0.030626	0.041394	0.113342	0.250824	-0.766145	-0.846884	0.025989	0.082594	0.524681	0	0
52428	1.855483	-0.053449	9.841756	-0.344257	0.042753	0.052010	0.114078	0.258475	-0.763652	-0.847086	0.028760	0.080473	0.524540	0	0
52429	1.796576	-0.466187	10.336000	-0.280917	0.087197	0.078158	0.115345	0.265455	-0.761828	-0.847463	0.030802	0.078346	0.524137	0	0
52430	1.612004	-0.378670	10.467410	-0.174550	0.129711	0.102355	0.118071	0.270273	-0.761361	-0.848035	0.031718	0.076361	0.523450	0	0
52431	1.406921	0.222289	9.839094	-0.141561	0.152310	0.104839	0.121576	0.274953	-0.760120	-0.848635	0.032258	0.074401	0.522726	0	0
52432	1.311371	0.427973	9.311573	-0.146511	0.164586	0.110953	0.123530	0.276889	-0.759966	-0.849279	0.032760	0.072264	0.521949	0	0
52433	1.324899	0.218081	9.184793	-0.165320	0.169913	0.114535	0.126644	0.280738	-0.758477	-0.849925	0.033411	0.070022	0.521160	0	0
52434	1.265023	0.018792	9.473879	-0.148957	0.152224	0.117940	0.131210	0.282970	-0.757945	-0.850588	0.034002	0.067974	0.520311	0	0
52435	1.439819	-0.055257	9.449417	-0.087389	0.163887	0.121318	0.134590	0.288207	-0.757605	-0.851282	0.034026	0.066184	0.519404	0	0
52436	1.583566	-0.031758	9.407693	-0.075287	0.146149	0.129974	0.137333	0.289331	-0.757603	-0.852018	0.034030	0.064566	0.518400	0	0
52437	1.662526	0.088033	9.049242	-0.110181	0.134360	0.121316	0.140205	0.290589	-0.757338	-0.852678	0.034407	0.062912	0.517493	0	0
52438	1.548056	0.042051	8.905962	-0.152815	0.098879	0.123070	0.143708	0.294714	-0.755586	-0.853316	0.035311	0.061297	0.516573	0	0
52439	1.444937	-0.080521	9.095449	-0.169628	0.049144	0.126466	0.146045	0.298293	-0.755010	-0.853921	0.036642	0.060062	0.515624	0	0
52440	1.493071	-0.145572	9.233839	-0.128048	0.039041	0.135054	0.148383	0.301323	-0.754315	-0.854586	0.037651	0.059081	0.514562	0	0
52441	1.672989	-0.175953	9.207460	-0.065655	0.000317	0.120837	0.147595	0.304206	-0.755297	-0.855166	0.038349	0.058804	0.513578	0	0
52442	1.663383	-0.160910	9.171579	0.009314	-0.036173	0.127489	0.147984	0.304756	-0.755158	-0.855793	0.038566	0.059174	0.512474	0	0
52443	1.541688	-0.173977	9.130623	0.043143	-0.076319	0.111558	0.148386	0.304085	-0.755957	-0.856318	0.038726	0.060117	0.511473	0	0
52444	1.532318	-0.119999	9.085606	0.025570	-0.084767	0.102855	0.146940	0.305578	-0.755917	-0.856794	0.039039	0.060996	0.510548	0	0
52445	1.454759	-0.029242	9.279962	-0.019805	-0.103488	0.093320	0.146437	0.304914	-0.758014	-0.857182	0.039868	0.061858	0.509729	0	0
52446	1.406188	-0.002702	9.332306	-0.055785	-0.116886	0.075059	0.144591	0.306253	-0.756931	-0.857461	0.041024	0.062609	0.509075	0	0
52447	1.370583	-0.248701	9.436157	-0.014023	-0.114967	0.044435	0.143017	0.307335	-0.757029	-0.857591	0.041832	0.063617	0.508665	0	0
52448	1.394326	-0.323283	9.577395	0.051409	-0.131143	0.039850	0.142239	0.308164	-0.758181	-0.857723	0.042119	0.065049	0.508238	0	0
52449	1.391341	-0.360549	9.877159	0.123968	-0.112352	0.030103	0.140812	0.306240	-0.758861	-0.857836	0.041720	0.066740	0.507860	0	0
52450	1.367543	-0.529616	10.698498	0.160346	-0.105767	0.030909	0.136404	0.300744	-0.761285	-0.857980	0.040937	0.068511	0.507446	0	0
52451	1.489125	-0.457885	11.142205	0.148594	-0.077023	0.036274	0.135909	0.298578	-0.763803	-0.858153	0.040150	0.070017	0.507010	0	0
52452	1.661912	-0.091919	10.838357	0.041204	-0.019526	0.043714	0.137609	0.299833	-0.764182	-0.858372	0.039961	0.070439	0.506595	0	0
52453	1.826581	0.431534	9.907435	-0.079161	0.010656	0.024051	0.136833	0.300116	-0.765475	-0.858452	0.040673	0.070042	0.506457	0	0
52454	2.072927	0.412002	9.286491	-0.133393	-0.012159	0.003245	0.133930	0.302255	-0.763455	-0.858396	0.041917	0.069532	0.506522	0	0
52455	2.092356	-0.029137	9.214391	-0.073256	-0.017543	-0.016959	0.137301	0.310236	-0.763323	-0.858249	0.042700	0.069430	0.506720	0	0
52456	2.012171	-0.422138	9.256650	0.002875	-0.025141	-0.015429	0.136787	0.311073	-0.764868	-0.858147	0.042827	0.069730	0.506840	0	0
52457	1.766493	-0.396384	9.313536	0.023633	-0.015571	-0.018991	0.134959	0.308993	-0.764374	-0.858032	0.042777	0.070108	0.506988	0	0
52458	1.608426	-0.311520	9.664622	-0.016373	-0.021272	-0.025899	0.134189	0.310526	-0.766947	-0.857870	0.043043	0.070281	0.507214	0	0
52459	1.448498	-0.076633	10.279373	-0.079928	0.021055	-0.022149	0.135088	0.312577	-0.765870	-0.857720	0.043691	0.069818	0.507478	0	0
52460	1.420263	0.176018	10.721852	-0.096065	0.042625	-0.053469	0.135216	0.312297	-0.765355	-0.857430	0.044296	0.069051	0.508019	0	0
52461	1.447283	0.625681	10.645310	-0.060063	0.046023	-0.062330	0.134425	0.313660	-0.765322	-0.857101	0.044605	0.068485	0.508624	0	0
52462	1.574322	0.650047	10.318287	0.039459	0.045836	-0.095753	0.135465	0.316554	-0.765794	-0.856654	0.044004	0.068398	0.509439	0	0
52463	1.684361	0.642716	9.797511	0.132291	0.057901	-0.125632	0.135335	0.315176	-0.765299	-0.856094	0.042549	0.068733	0.510459	0	0
52464	1.623704	0.598907	9.415744	0.174407	0.044422	-0.171159	0.135234	0.313843	-0.768325	-0.855315	0.040747	0.069378	0.511823	0	0
52465	1.672251	0.523915	9.135121	0.189540	0.038517	-0.189524	0.134464	0.310825	-0.768770	-0.854429	0.038852	0.070196	0.513336	0	0
52466	1.686021	0.401251	9.242009	0.164765	0.048821	-0.221681	0.133308	0.308090	-0.770120	-0.853379	0.037073	0.070773	0.515133	0	0
52467	1.802699	0.380811	9.243866	0.139155	0.047638	-0.246012	0.132420	0.304815	-0.772004	-0.852176	0.035520	0.071275	0.517159	0	0
52468	1.778508	0.396108	9.196218	0.107750	0.037549	-0.254678	0.130598	0.302882	-0.772290	-0.850913	0.034262	0.071665	0.519266	0	0
52469	1.829741	0.415311	9.175940	0.087802	0.027177	-0.252899	0.129565	0.304134	-0.774606	-0.849629	0.033250	0.072080	0.521372	0	0
52470	1.846234	0.355030	9.346603	0.110555	0.018613	-0.275657	0.128284	0.300856	-0.776488	-0.848230	0.032050	0.072651	0.523641	0	0
52471	1.913496	0.226960	9.461864	0.142177	0.015099	-0.291435	0.126206	0.298653	-0.777299	-0.846739	0.030616	0.073468	0.526021	0	0
52472	1.839112	0.017154	9.615549	0.135392	0.022125	-0.291384	0.125164	0.297548	-0.777444	-0.845250	0.029176	0.074144	0.528397	0	0
52473	1.602206	-0.094730	9.820386	0.076589	0.042017	-0.303391	0.123742	0.296457	-0.779020	-0.843679	0.028150	0.074392	0.530923	0	0
52474	1.459676	0.037784	9.581026	-0.003053	0.033986	-0.304964	0.122822	0.296993	-0.778742	-0.842072	0.027805	0.074236	0.533508	0	0
52475	1.037667	-0.406901	10.393113	-0.039115	0.035891	-0.299632	0.119704	0.296169	-0.781084	-0.840468	0.027788	0.073914	0.536077	0	0
52476	0.758803	-0.528555	11.075748	-0.085796	0.076070	-0.279345	0.118246	0.296954	-0.779232	-0.838990	0.027932	0.072953	0.538510	0	0
52477	0.732024	-0.119968	11.024076	-0.103452	0.096906	-0.260964	0.120584	0.300811	-0.778912	-0.837607	0.028142	0.071749	0.540810	0	0
52478	0.716121	0.030772	10.794158	-0.099343	0.122812	-0.241733	0.120188	0.303008	-0.779518	-0.836353	0.028173	0.070312	0.542933	0	0
52479	0.911087	0.050381	10.625294	-0.077776	0.109670	-0.198194	0.120312	0.304651	-0.779356	-0.835314	0.028130	0.069109	0.544686	0	0
52480	1.342932	0.193100	10.334074	-0.022439	0.086244	-0.184416	0.121475	0.306020	-0.778294	-0.834359	0.027757	0.068380	0.546258	0	0
52481	1.564236	0.135015	10.146548	0.016497	0.073569	-0.177548	0.120946	0.306005	-0.777508	-0.833427	0.027138	0.067986	0.547759	0	0
52482	1.579366	-0.181385	10.211908	0.010937	0.067118	-0.156580	0.121077	0.307387	-0.778264	-0.832614	0.026610	0.067589	0.549069	0	0
52483	1.530881	-0.211456	9.895428	-0.065801	0.077330	-0.154590	0.121321	0.308188	-0.776424	-0.831783	0.026677	0.066709	0.550432	0	0
52484	1.252218	-0.088099	9.492022	-0.126664	0.088118	-0.136997	0.120793	0.310106	-0.776774	-0.831051	0.027192	0.065376	0.551671	0	0
52485	1.077381	-0.046583	9.385278	-0.164342	0.091728	-0.122953	0.121683	0.314487	-0.775651	-0.830371	0.028020	0.063821	0.552834	0	0
52486	1.096924	-0.064397	9.224776	-0.160696	0.078381	-0.109042	0.122581	0.317225	-0.774690	-0.829774	0.028889	0.062373	0.553851	0	0
52487	1.230317	-0.152235	9.162336	-0.103380	0.053955	-0.086570	0.123208	0.320360	-0.772806	-0.829282	0.029444	0.061458	0.554660	0	0
52488	1.269789	-0.110793	8.895686	-0.056684	0.041286	-0.079765	0.123992	0.321055	-0.772929	-0.828853	0.029673	0.060886	0.555352	0	0
52489	1.198278	0.069004	8.495563	-0.092517	0.032470	-0.053551	0.123454	0.322131	-0.771730	-0.828532	0.030280	0.060200	0.555872	0	0
52490	1.180244	0.270808	8.259157	-0.160928	-0.003861	-0.041269	0.125267	0.325428	-0.770895	-0.828256	0.031647	0.059411	0.556292	0	0
52491	1.311309	0.266642	8.534504	-0.244504	-0.003507	-0.028789	0.125247	0.329532	-0.770293	-0.827999	0.033728	0.058171	0.556683	0	0
52492	1.258061	0.352397	8.723385	-0.296051	0.003661	-0.016423	0.124168	0.333056	-0.767998	-0.827805	0.036188	0.056559	0.556983	0	0
52493	1.226277	0.332872	8.757737	-0.291034	-0.017371	-0.014755	0.124913	0.338793	-0.765803	-0.827590	0.038736	0.055168	0.557272	0	0
52494	1.252796	0.289020	8.751658	-0.215948	-0.028428	-0.014997	0.124091	0.343690	-0.763483	-0.827402	0.040712	0.054267	0.557498	0	0
52495	1.316073	0.279427	8.691952	-0.106265	-0.043297	-0.011859	0.124080	0.345052	-0.762804	-0.827253	0.041876	0.054119	0.557647	0	0
52496	1.325644	0.305396	8.970535	-0.101287	-0.057323	-0.013657	0.124078	0.346841	-0.763421	-0.827101	0.043064	0.054095	0.557784	0	0
52497	1.414103	0.452782	8.963326	-0.194457	-0.049748	-0.007260	0.122483	0.350233	-0.761908	-0.826933	0.044993	0.053506	0.557937	0	0
52498	1.612843	0.345058	9.112157	-0.293012	-0.045519	-0.011278	0.121401	0.354855	-0.759722	-0.826703	0.047703	0.052313	0.558166	0	0
52499	1.669434	0.093513	9.426863	-0.280404	-0.034589	0.004454	0.123454	0.360742	-0.757533	-0.826558	0.050266	0.051117	0.558267	0	0
52500	1.774936	-0.110222	9.770173	-0.126454	-0.044714	0.012740	0.120557	0.366336	-0.757794	-0.826534	0.051606	0.050835	0.558206	0	0
52501	1.672163	-0.151485	10.069763	0.064819	-0.038478	0.022658	0.121473	0.366069	-0.757675	-0.826659	0.051351	0.051592	0.557975	0	0
52502	1.610810	0.094183	9.631604	0.177953	-0.056827	0.029215	0.121896	0.360744	-0.758957	-0.826879	0.050250	0.053100	0.557608	0	0
52503	1.633418	0.171795	9.399755	0.198694	-0.025270	0.015282	0.122840	0.356248	-0.760357	-0.827033	0.048811	0.054500	0.557371	0	0
52504	1.741458	-0.024092	9.689853	0.227753	-0.055229	0.012535	0.122867	0.353671	-0.762495	-0.827177	0.047280	0.056281	0.557113	0	0
52505	1.817667	-0.194013	10.290965	0.341481	-0.046254	-0.007798	0.120316	0.345889	-0.766935	-0.827248	0.044768	0.058664	0.556969	0	0
52506	1.674332	-0.420063	11.090042	0.472137	-0.052947	-0.037847	0.118803	0.337138	-0.769836	-0.827202	0.041173	0.061808	0.556976	0	0
52507	1.301116	-0.778993	12.231502	0.509819	-0.024848	-0.068416	0.121078	0.329106	-0.772358	-0.826988	0.037110	0.064972	0.557218	0	0
52508	1.357565	-0.283784	12.183982	0.465767	0.007720	-0.114468	0.122057	0.321768	-0.776684	-0.826523	0.033178	0.067606	0.557842	0	0
52509	1.420838	0.349008	11.102004	0.403390	0.000890	-0.191131	0.119111	0.311910	-0.779857	-0.825567	0.029761	0.069997	0.559154	0	0
52510	1.339817	0.443692	10.064122	0.307056	-0.068970	-0.297495	0.116814	0.303155	-0.783013	-0.823943	0.027440	0.072432	0.561354	0	0
52511	1.469672	0.120531	9.773246	0.150514	-0.140479	-0.393138	0.112525	0.299022	-0.784629	-0.821652	0.026754	0.074625	0.564450	0	0
52512	1.657037	-0.372138	9.401151	-0.123307	-0.173410	-0.497027	0.107795	0.300046	-0.782618	-0.818678	0.028411	0.075546	0.568552	0	0
52513	1.468595	-0.995831	9.316726	-0.419007	-0.191576	-0.582535	0.100696	0.305715	-0.781151	-0.815063	0.032552	0.074982	0.573577	0	0
52514	1.222992	-1.405426	9.231827	-0.710230	-0.207047	-0.620105	0.093289	0.316548	-0.776449	-0.811089	0.039099	0.072855	0.579050	0	0
52515	0.935395	-1.453387	9.402427	-0.823395	-0.198466	-0.661657	0.085054	0.329511	-0.767394	-0.806727	0.046510	0.070036	0.584913	0	0
52516	0.647543	-1.453192	10.048265	-0.893459	-0.211353	-0.696419	0.076299	0.345784	-0.760358	-0.802043	0.054502	0.066895	0.591001	0	0
52517	0.505259	-1.559230	10.529433	-0.933204	-0.188201	-0.706711	0.068605	0.360572	-0.754272	-0.797160	0.062678	0.063337	0.597157	0	0
52518	0.564380	-1.442749	10.486145	-0.882549	-0.158434	-0.733817	0.060751	0.376693	-0.745288	-0.792101	0.070228	0.059850	0.603375	0	0
52519	0.736667	-1.219240	9.894583	-0.780609	-0.175231	-0.765565	0.052404	0.388996	-0.738333	-0.786767	0.077047	0.057111	0.609754	0	0
52520	1.214324	-1.193336	9.375474	-0.700688	-0.197553	-0.776262	0.041585	0.398952	-0.731928	-0.781363	0.083356	0.055051	0.616030	0	0
52521	1.549552	-1.334537	9.152658	-0.809218	-0.210463	-0.795107	0.031407	0.411375	-0.725088	-0.775610	0.090571	0.052413	0.622478	0	0
52522	1.757698	-1.544130	9.067389	-0.932160	-0.216410	-0.805179	0.021603	0.426255	-0.717027	-0.769603	0.098760	0.049077	0.628927	0	0
52523	2.022286	-2.015857	9.376576	-0.977281	-0.223027	-0.815440	0.009435	0.439857	-0.707410	-0.763323	0.107323	0.045494	0.635413	0	0
52524	2.196828	-2.101456	9.519017	-1.066905	-0.252531	-0.790802	-0.000798	0.455779	-0.695413	-0.756977	0.116745	0.041548	0.641584	0	0
52525	1.944617	-1.995020	9.308454	-1.186831	-0.238242	-0.748595	-0.011581	0.476066	-0.682151	-0.750600	0.126989	0.036652	0.647402	0	0
52526	1.550389	-2.042669	9.094134	-1.259934	-0.217317	-0.704768	-0.022476	0.493624	-0.669987	-0.744281	0.137626	0.031078	0.652793	0	0
52527	1.457241	-2.133240	9.235424	-1.310467	-0.210871	-0.648782	-0.032214	0.512403	-0.655849	-0.738086	0.148585	0.025017	0.657667	0	0
52528	1.749186	-2.092447	9.490747	-1.223418	-0.216551	-0.615863	-0.041432	0.532007	-0.641569	-0.732097	0.158917	0.019542	0.662116	0	0
52529	1.820409	-2.366779	9.659520	-1.095897	-0.200058	-0.565555	-0.051414	0.545433	-0.627144	-0.726507	0.168179	0.014671	0.666099	0	0
52530	1.937229	-2.376711	9.588888	-0.909468	-0.179732	-0.507582	-0.058001	0.562467	-0.613455	-0.721533	0.175947	0.010831	0.669564	0	0
52531	2.427278	-2.612607	9.688005	-0.728217	-0.162997	-0.449519	-0.066621	0.572543	-0.604063	-0.717192	0.182270	0.007939	0.672570	0	0
52532	2.504430	-2.785234	9.434385	-0.567813	-0.126479	-0.406243	-0.072982	0.576630	-0.596110	-0.713398	0.187205	0.005825	0.675266	0	0
52533	2.179960	-2.962679	9.269873	-0.447764	-0.118800	-0.338568	-0.077236	0.583238	-0.590861	-0.710251	0.191209	0.004295	0.677469	0	0
52534	1.863481	-3.317185	9.746684	-0.200362	-0.084251	-0.269419	-0.081993	0.586014	-0.586467	-0.708041	0.193239	0.004110	0.679205	0	0
52535	1.699193	-3.130356	9.661135	0.042398	-0.064420	-0.202080	-0.085149	0.588440	-0.585614	-0.706748	0.193382	0.005239	0.680503	0	0
52536	1.468480	-2.708914	9.263287	0.078064	-0.033761	-0.162057	-0.088147	0.586774	-0.586278	-0.705793	0.193100	0.006379	0.681562	0	0
52537	1.210396	-2.800125	8.931407	-0.047209	-0.038617	-0.121615	-0.090376	0.586194	-0.585490	-0.704879	0.193680	0.006535	0.682342	0	0
52538	1.381852	-3.029577	8.914495	-0.120136	-0.025041	-0.067233	-0.089741	0.587962	-0.583895	-0.704187	0.194743	0.006080	0.682759	0	0
52539	1.765581	-2.810154	8.528633	-0.038650	-0.040013	-0.046546	-0.090799	0.589175	-0.583080	-0.703804	0.195261	0.006142	0.683004	0	0
52540	2.073607	-2.652345	8.066164	-0.014175	-0.078291	-0.015297	-0.090684	0.590530	-0.581750	-0.703666	0.195944	0.006683	0.682946	0	0
52541	2.047267	-3.019894	7.959851	-0.135028	-0.075396	0.023476	-0.090183	0.591879	-0.579640	-0.703570	0.197384	0.006195	0.682634	0	0
52542	2.150080	-3.639070	8.558795	-0.176171	-0.104199	0.084658	-0.091514	0.595002	-0.578395	-0.703789	0.199389	0.005614	0.681831	0	0
52543	2.137279	-3.699989	8.810025	-0.088162	-0.112490	0.121020	-0.091023	0.598265	-0.575855	-0.704447	0.200752	0.005505	0.680751	0	0
52544	2.061218	-3.347271	9.020181	0.000481	-0.102825	0.183544	-0.090270	0.602359	-0.573823	-0.705684	0.201508	0.005919	0.679242	0	0
52545	2.100879	-3.120337	9.540626	0.053485	-0.099847	0.239210	-0.088161	0.601577	-0.575419	-0.707429	0.201780	0.006436	0.677339	0	0
52546	2.309813	-2.799292	9.320044	0.203076	-0.066565	0.271138	-0.085793	0.603274	-0.577751	-0.709661	0.200860	0.007791	0.675260	0	0
52547	2.505451	-2.222566	9.255942	0.365865	-0.048822	0.285512	-0.082106	0.603486	-0.580774	-0.712334	0.198565	0.009962	0.673093	0	0
52548	2.640857	-1.983932	9.081888	0.397085	-0.013979	0.277664	-0.079303	0.600428	-0.586073	-0.714975	0.195904	0.012239	0.671031	0	0
52549	2.685681	-1.905857	8.571098	0.373033	-0.013836	0.283835	-0.075067	0.597375	-0.590729	-0.717620	0.193315	0.014218	0.668916	0	0
52550	2.700333	-1.951417	8.289256	0.297018	-0.006186	0.280594	-0.070554	0.592005	-0.596086	-0.720061	0.191311	0.015764	0.666831	0	0
52551	2.794518	-2.509698	8.216182	0.229906	-0.051591	0.306901	-0.066599	0.590436	-0.599015	-0.722551	0.190006	0.017024	0.664476	0	0
52552	2.629876	-2.257275	8.785289	0.344794	-0.032055	0.339720	-0.063155	0.587225	-0.602625	-0.725444	0.187831	0.018958	0.661885	0	0
52553	2.640754	-2.081344	8.671327	0.447557	0.005290	0.360443	-0.057876	0.584316	-0.606895	-0.728674	0.184576	0.021152	0.659181	0	0
52554	2.665763	-1.992579	8.526743	0.459695	0.003412	0.363884	-0.053619	0.580055	-0.613532	-0.731904	0.181325	0.023543	0.656418	0	0
52555	2.487726	-1.597915	8.754378	0.411228	0.009057	0.363975	-0.048306	0.573612	-0.620220	-0.735042	0.178301	0.025469	0.653661	0	0
52556	2.598703	-1.380651	8.556373	0.249129	0.003586	0.346979	-0.043828	0.572600	-0.623403	-0.737744	0.176580	0.026510	0.651038	0	0
52557	2.785517	-1.440112	8.740062	0.167249	0.021568	0.349051	-0.039481	0.570895	-0.626077	-0.740323	0.175263	0.026785	0.648450	0	0
52558	2.751053	-1.505538	8.756874	0.249175	0.014052	0.343558	-0.034875	0.570844	-0.629373	-0.742979	0.173464	0.027752	0.645850	0	0
52559	2.555079	-1.681504	9.017961	0.349849	0.008376	0.324049	-0.030526	0.568730	-0.632185	-0.745681	0.170867	0.029355	0.643352	0	0
52560	2.525588	-1.762063	8.862540	0.301902	0.045425	0.326041	-0.024720	0.567760	-0.637725	-0.748297	0.168463	0.030460	0.640893	0	0
52561	2.106131	-2.212553	9.538900	0.157197	0.055038	0.338690	-0.020761	0.566334	-0.641173	-0.750752	0.167001	0.030452	0.638400	0	0
52562	1.889221	-2.220914	9.805278	0.071086	0.074839	0.344200	-0.014060	0.564101	-0.643614	-0.753083	0.166138	0.029827	0.635904	0	0
52563	1.940774	-1.790250	9.451885	0.123053	0.095462	0.344939	-0.009588	0.562664	-0.645761	-0.755515	0.164658	0.029276	0.633425	0	0
52564	2.097168	-1.695780	9.347929	0.209569	0.094689	0.350804	-0.003957	0.562728	-0.646453	-0.758097	0.162622	0.029369	0.630857	0	0
52565	2.243150	-1.713183	9.271674	0.294459	0.079784	0.366239	0.003027	0.559565	-0.651001	-0.760912	0.159938	0.029984	0.628119	0	0
52566	2.219424	-1.603987	9.293146	0.344623	0.075836	0.371300	0.008953	0.556926	-0.654487	-0.763805	0.156994	0.031036	0.625294	0	0
52567	2.224955	-1.437090	9.561723	0.347470	0.060349	0.353788	0.014000	0.551162	-0.660899	-0.766583	0.154012	0.032150	0.622574	0	0
52568	2.078831	-1.377370	9.982388	0.357950	0.060139	0.360710	0.019805	0.546746	-0.664811	-0.769385	0.151052	0.033421	0.619769	0	0
52569	2.171269	-1.343928	10.179265	0.371657	0.077662	0.348521	0.024834	0.542886	-0.670011	-0.772134	0.147758	0.034555	0.617076	0	0
52570	2.317636	-1.242928	10.371015	0.390838	0.070902	0.322292	0.027784	0.536408	-0.675769	-0.774708	0.144456	0.036002	0.614543	0	0
52571	2.313329	-1.109070	10.561872	0.431144	0.087499	0.303019	0.034134	0.528582	-0.680665	-0.777225	0.140610	0.037490	0.612164	0	0
52572	2.148986	-0.913574	10.570871	0.461961	0.098064	0.287212	0.040619	0.520902	-0.686081	-0.779658	0.136568	0.039212	0.609873	0	0
52573	2.074624	-0.778988	10.310598	0.390255	0.119539	0.240353	0.044341	0.516479	-0.691152	-0.781706	0.132803	0.040282	0.608011	0	0
52574	2.022167	-1.117319	9.776758	0.210419	0.115860	0.232166	0.048831	0.512176	-0.694269	-0.783435	0.130590	0.040408	0.606253	0	0
52575	2.206923	-1.666716	9.268330	0.097650	0.118934	0.202929	0.051857	0.510025	-0.695247	-0.784848	0.129100	0.039756	0.604786	0	0
52576	2.260793	-2.063308	9.091958	0.104277	0.094538	0.195038	0.057116	0.507635	-0.697288	-0.786195	0.127830	0.039454	0.603324	0	0
52577	2.038539	-2.202379	9.109639	0.111534	0.087268	0.211550	0.060142	0.506038	-0.698646	-0.787654	0.126435	0.039130	0.601734	0	0
52578	2.017250	-2.127630	8.951398	0.106248	0.059239	0.220196	0.063817	0.504988	-0.699476	-0.789130	0.125370	0.039085	0.600024	0	0
52579	1.846331	-2.090380	9.667699	0.112496	0.053668	0.234094	0.067240	0.501883	-0.700605	-0.790701	0.124182	0.039006	0.598205	0	0
52580	1.633861	-1.563360	10.905219	0.065423	0.069261	0.258621	0.069489	0.500152	-0.702873	-0.792349	0.123393	0.038589	0.596212	0	0
52581	1.836941	-0.902695	11.147208	0.012195	0.130798	0.257171	0.075777	0.498571	-0.703080	-0.793953	0.122533	0.037263	0.594336	0	0
52582	2.171919	-0.344076	10.416231	0.084608	0.149693	0.246533	0.082574	0.499869	-0.702843	-0.795573	0.121105	0.036337	0.592517	0	0
52583	2.342339	-0.464050	9.718133	0.134361	0.154979	0.223758	0.087424	0.499655	-0.703795	-0.797123	0.119114	0.035589	0.590881	0	0
52584	2.397175	-1.191235	9.144804	0.195349	0.164924	0.229793	0.091907	0.496856	-0.706622	-0.798764	0.116705	0.035215	0.589166	0	0
52585	2.471286	-1.833093	9.182378	0.336072	0.151068	0.259952	0.097444	0.489945	-0.708624	-0.800738	0.113153	0.035658	0.587149	0	0
52586	2.635983	-1.949519	9.266499	0.486460	0.139306	0.264752	0.102218	0.482094	-0.712726	-0.802879	0.108573	0.037161	0.584993	0	0
52587	2.510120	-1.834325	9.263783	0.472854	0.137499	0.276966	0.107121	0.474379	-0.716697	-0.805051	0.104028	0.038512	0.582741	0	0
52588	2.273748	-1.486825	9.191870	0.350095	0.140247	0.278131	0.113069	0.467914	-0.721041	-0.807085	0.100539	0.039195	0.580491	0	0
52589	2.004618	-0.855884	9.415289	0.327259	0.117738	0.280644	0.117437	0.462244	-0.724576	-0.809079	0.097289	0.039862	0.578219	0	0
52590	1.914012	-0.447418	9.863849	0.405974	0.119370	0.250710	0.122465	0.455074	-0.728145	-0.810965	0.093453	0.041061	0.576122	0	0
52591	1.757993	-0.384526	10.444586	0.414084	0.121397	0.227987	0.125288	0.446946	-0.733543	-0.812703	0.089449	0.042249	0.574220	0	0
52592	1.529478	-0.449577	9.918703	0.322966	0.138397	0.200356	0.130698	0.440590	-0.736186	-0.814198	0.086154	0.042862	0.572558	0	0
52593	1.424798	-0.591556	9.229067	0.133308	0.138564	0.178223	0.135429	0.437360	-0.737197	-0.815387	0.084307	0.042342	0.571177	0	0
52594	1.586715	-0.883429	8.717569	-0.008652	0.118789	0.171654	0.137393	0.434624	-0.736091	-0.816411	0.083812	0.041241	0.569867	0	0
52595	2.046621	-1.254184	8.963154	0.036111	0.095576	0.170698	0.141977	0.434401	-0.736519	-0.817447	0.083010	0.040531	0.568548	0	0
52596	2.119134	-1.323597	9.037968	0.046461	0.067321	0.181946	0.144355	0.431703	-0.738155	-0.818552	0.082361	0.040156	0.567078	0	0
52597	2.089702	-1.396715	8.868126	0.107106	0.036870	0.200874	0.146582	0.430074	-0.737681	-0.819785	0.081343	0.040317	0.565429	0	0
52598	2.065914	-1.329440	8.729205	0.156689	0.005234	0.191033	0.148167	0.428459	-0.738768	-0.820995	0.080145	0.041067	0.563789	0	0
52599	2.047511	-1.098922	8.970186	0.158265	-0.029954	0.203987	0.150289	0.425216	-0.740804	-0.822248	0.079104	0.042074	0.562032	0	0
52600	2.141095	-0.841229	9.300972	0.051446	-0.042968	0.191168	0.151892	0.418664	-0.741727	-0.823356	0.079041	0.042629	0.560375	0	0
52601	2.160420	-0.787581	9.703202	-0.014683	-0.026144	0.204494	0.151776	0.418134	-0.743302	-0.824468	0.079415	0.042643	0.558684	0	0
52602	2.058786	-0.641419	9.954590	0.110330	-0.041878	0.200567	0.154382	0.419522	-0.742641	-0.825662	0.078863	0.043509	0.556929	0	0
52603	1.989993	-0.328095	9.989694	0.249383	-0.028826	0.194922	0.155981	0.414896	-0.744048	-0.826917	0.077073	0.045030	0.555194	0	0
52604	1.969387	-0.141339	9.799135	0.215071	-0.018186	0.203750	0.156288	0.409592	-0.747155	-0.828213	0.075524	0.046282	0.553369	0	0
52605	1.832412	-0.247891	9.883101	0.044433	0.000400	0.215630	0.158661	0.406058	-0.747633	-0.829427	0.075278	0.046413	0.551570	0	0
52606	1.726952	-0.429294	9.686840	-0.039597	0.014722	0.235979	0.159193	0.404836	-0.748183	-0.830717	0.075672	0.045959	0.549610	0	0
52607	1.577846	-0.595129	9.433702	-0.045549	0.026485	0.270912	0.162576	0.405253	-0.745981	-0.832169	0.076054	0.045337	0.547408	0	0
52608	1.622175	-0.498689	9.458261	0.051771	0.013867	0.301990	0.165083	0.401864	-0.746979	-0.833878	0.075720	0.045339	0.544848	0	0
52609	1.676896	-0.308936	9.377379	0.028410	0.010737	0.343906	0.168489	0.399699	-0.746525	-0.835762	0.075604	0.045198	0.541981	0	0
52610	1.973610	-0.367836	9.205049	-0.110065	0.020927	0.368813	0.171095	0.400811	-0.745739	-0.837690	0.076614	0.044212	0.538935	0	0
52611	1.755821	-0.148134	9.261630	-0.181112	0.041213	0.393444	0.174217	0.402881	-0.744416	-0.839671	0.078109	0.042648	0.535755	0	0
52612	1.816444	0.198202	9.064203	-0.205383	0.039651	0.395227	0.177750	0.402226	-0.744063	-0.841645	0.079825	0.040970	0.532526	0	0
52613	1.958079	0.279831	9.035461	-0.271879	0.010794	0.372673	0.182295	0.404975	-0.741172	-0.843397	0.082232	0.039196	0.529513	0	0
52614	1.682011	-0.210203	9.664365	-0.365186	0.008890	0.369465	0.185261	0.407970	-0.737220	-0.845051	0.085445	0.036948	0.526519	0	0
52615	1.480031	-0.506967	10.318521	-0.271773	0.045960	0.353602	0.188362	0.413730	-0.735042	-0.846679	0.087647	0.034886	0.523675	0	0
52616	1.328319	-0.557268	10.815227	-0.034081	0.070495	0.344242	0.191750	0.412640	-0.732870	-0.848472	0.087722	0.033873	0.520819	0	0
52617	1.643064	-0.051562	10.495562	0.168307	0.065845	0.320953	0.196604	0.410087	-0.733216	-0.850300	0.086064	0.033965	0.518102	0	0
52618	2.099696	0.124756	10.012613	0.199402	0.067879	0.280696	0.198819	0.403995	-0.733220	-0.851946	0.084148	0.034244	0.515688	0	0
52619	2.430507	-0.335724	9.911255	0.144606	0.072963	0.256546	0.201589	0.400197	-0.734228	-0.853403	0.082635	0.034215	0.513521	0	0
52620	2.403188	-0.758324	10.394943	0.075221	0.118562	0.220287	0.204894	0.395460	-0.736301	-0.854638	0.081495	0.033472	0.511696	0	0
52621	2.136141	-1.039493	10.566590	0.064777	0.140800	0.202925	0.208038	0.392741	-0.735595	-0.855763	0.080309	0.032508	0.510063	0	0
52622	1.890599	-1.017070	10.485419	0.208735	0.146227	0.183290	0.210902	0.390819	-0.733044	-0.856908	0.077872	0.032238	0.508532	0	0
52623	1.816668	-0.437849	9.965139	0.409356	0.152323	0.152989	0.214355	0.382938	-0.735702	-0.858034	0.073663	0.032972	0.507213	0	0
52624	1.683610	-0.383632	9.554966	0.407152	0.135856	0.098838	0.215871	0.373148	-0.740601	-0.858875	0.069548	0.033863	0.506310	0	0
52625	1.742836	-0.693033	9.391818	0.284512	0.123365	0.064310	0.219193	0.361544	-0.741505	-0.859424	0.066531	0.034280	0.505755	0	0
52626	1.740610	-1.039854	9.587888	0.195998	0.113774	0.048006	0.219751	0.355676	-0.743059	-0.859841	0.064323	0.034327	0.505329	0	0
52627	1.510330	-1.346389	9.390308	0.204519	0.103396	0.041841	0.220923	0.354301	-0.741791	-0.860204	0.062100	0.034533	0.504975	0	0
52628	1.232935	-1.413037	9.047120	0.261332	0.068081	0.045025	0.223060	0.346947	-0.743777	-0.860618	0.059558	0.035303	0.504522	0	0
52629	1.267858	-1.345631	8.630833	0.306098	0.027435	0.055240	0.223608	0.341202	-0.744154	-0.861071	0.056860	0.036672	0.503963	0	0
52630	1.301956	-1.320342	8.732094	0.247340	0.006715	0.065824	0.222857	0.336422	-0.746069	-0.861547	0.054756	0.037887	0.503292	0	0
52631	1.150098	-1.403857	9.146371	0.148894	-0.011015	0.078357	0.221624	0.333368	-0.749255	-0.862003	0.053626	0.038787	0.502564	0	0
52632	1.145995	-1.268102	9.165346	0.126080	-0.008620	0.102839	0.223204	0.329262	-0.748565	-0.862592	0.052657	0.039504	0.501600	0	0
52633	1.102412	-1.206030	9.293138	0.204519	-0.033731	0.106016	0.221006	0.324456	-0.749556	-0.863201	0.051180	0.040866	0.500595	0	0
52634	0.927249	-1.162944	9.484226	0.273877	-0.055544	0.126656	0.220122	0.317465	-0.750209	-0.863956	0.049180	0.042716	0.499336	0	0
52635	0.868669	-1.152674	9.698789	0.261756	-0.079228	0.137083	0.221192	0.313652	-0.751336	-0.864716	0.047451	0.044738	0.498008	0	0
52636	0.914825	-1.050423	10.294785	0.205380	-0.075043	0.168662	0.220450	0.307369	-0.753672	-0.865637	0.046156	0.046396	0.496376	0	0
52637	1.067874	-0.991971	10.817474	0.125749	-0.058653	0.158496	0.220867	0.303275	-0.754799	-0.866438	0.045511	0.047551	0.494927	0	0
52638	1.186587	-0.678845	10.724765	0.096814	-0.042999	0.176055	0.222192	0.299868	-0.755267	-0.867374	0.044998	0.048390	0.493251	0	0
52639	1.492205	-0.153637	9.964936	0.085899	-0.050465	0.160351	0.221156	0.297944	-0.755689	-0.868162	0.044658	0.049275	0.491805	0	0
52640	1.965499	-0.095446	9.163112	0.040431	-0.085809	0.151721	0.219724	0.295046	-0.755213	-0.868913	0.044834	0.050217	0.490366	0	0
52641	2.088625	-0.642587	9.377646	-0.019176	-0.102308	0.114419	0.218546	0.294895	-0.755077	-0.869397	0.045653	0.051066	0.489344	0	0
52642	1.821535	-1.263749	10.004476	-0.032543	-0.095444	0.124974	0.218165	0.292428	-0.755384	-0.869984	0.046496	0.051748	0.488147	0	0
52643	1.481214	-1.542288	10.434497	-0.028510	-0.085279	0.143288	0.218168	0.292294	-0.755648	-0.870608	0.047345	0.052396	0.486882	0	0
52644	1.507539	-0.888105	9.862122	-0.003541	-0.043811	0.166815	0.217512	0.290630	-0.754632	-0.871453	0.047704	0.052751	0.485295	0	0
52645	1.657428	-0.295015	9.450663	-0.051997	-0.043467	0.171276	0.217893	0.291306	-0.753578	-0.872217	0.048575	0.052910	0.483816	0	0
52646	1.672376	-0.172468	9.771656	-0.016109	-0.020630	0.145060	0.217359	0.291009	-0.752145	-0.872945	0.048920	0.053011	0.482456	0	0
52647	1.515146	-0.325241	10.320296	0.072202	-0.002088	0.143107	0.218660	0.291423	-0.751363	-0.873651	0.048491	0.053422	0.481174	0	0
52648	1.227675	-0.351360	10.491203	0.089578	0.031218	0.131772	0.219204	0.287324	-0.751970	-0.874406	0.047654	0.053587	0.479866	0	0
52649	1.113001	-0.034393	10.232037	0.053402	0.075444	0.120610	0.221046	0.286393	-0.752784	-0.875033	0.046995	0.053235	0.478826	0	0
52650	1.214776	0.220051	9.751496	0.013603	0.075798	0.120712	0.222354	0.284337	-0.751790	-0.875733	0.046602	0.052652	0.477648	0	0
52651	1.334608	0.243039	9.335036	-0.011810	0.085098	0.099891	0.224694	0.283786	-0.749731	-0.876233	0.046446	0.051908	0.476827	0	0
52652	1.362427	0.018676	9.408677	0.023505	0.090217	0.089364	0.225616	0.280771	-0.749014	-0.876782	0.045882	0.051259	0.475942	0	0
52653	1.309023	0.011124	9.254848	0.035172	0.087860	0.070125	0.226935	0.280524	-0.750202	-0.877161	0.045281	0.050727	0.475359	0	0
52654	1.313894	-0.016436	9.109074	0.040112	0.073075	0.064837	0.228763	0.279157	-0.749068	-0.877572	0.044642	0.050316	0.474703	0	0
52655	1.343556	0.001407	8.789048	0.031866	0.059455	0.049122	0.228501	0.277776	-0.748441	-0.877833	0.044192	0.050026	0.474292	0	0
52656	1.308795	-0.110423	8.831841	0.066727	0.049081	0.026319	0.230608	0.275889	-0.749276	-0.878048	0.043415	0.049968	0.473972	0	0
52657	1.347485	-0.126777	8.963878	0.064337	0.014355	0.012280	0.230203	0.274072	-0.746830	-0.878126	0.042874	0.050243	0.473848	0	0
52658	1.518009	-0.048275	9.195910	0.060741	0.009097	0.010551	0.229955	0.273127	-0.748152	-0.878228	0.042333	0.050513	0.473679	0	0
52659	1.479169	0.026395	9.498095	0.055107	-0.004664	-0.001694	0.230223	0.271622	-0.748183	-0.878225	0.041957	0.050919	0.473674	0	0
52660	1.465102	0.137108	9.594421	0.058529	-0.011739	0.001752	0.228660	0.270515	-0.748585	-0.878270	0.041530	0.051365	0.473582	0	0
52661	1.484206	0.119795	9.828587	0.091930	-0.010050	-0.012290	0.227358	0.268305	-0.748228	-0.878229	0.040847	0.051997	0.473647	0	0
52662	1.574919	0.194306	9.604804	0.086886	-0.023547	-0.038477	0.227625	0.269006	-0.749260	-0.878083	0.040206	0.052696	0.473896	0	0
52663	1.552210	0.039974	9.530497	0.077949	-0.016166	-0.057608	0.226444	0.265405	-0.747235	-0.877817	0.039651	0.053335	0.474363	0	0
52664	1.380572	-0.191286	9.504537	0.105280	-0.037160	-0.066472	0.225806	0.264320	-0.748686	-0.877538	0.038898	0.054252	0.474838	0	0
52665	1.433942	-0.266719	9.260113	0.124163	-0.044204	-0.070895	0.224251	0.260744	-0.748876	-0.877209	0.038065	0.055363	0.475385	0	0
52666	1.480526	-0.585039	9.474832	0.174355	-0.047277	-0.070135	0.221908	0.258947	-0.749547	-0.876924	0.036752	0.056698	0.475856	0	0
52667	1.253789	-0.979711	10.002264	0.169565	-0.051905	-0.054423	0.220355	0.254408	-0.749494	-0.876681	0.035574	0.058088	0.476226	0	0
52668	0.796258	-0.978969	10.070951	0.051150	-0.026875	-0.027910	0.220364	0.253457	-0.750165	-0.876571	0.035267	0.058643	0.476382	0	0
52669	0.706430	-0.645930	9.436158	-0.116387	-0.029125	-0.018759	0.218920	0.253436	-0.749634	-0.876407	0.036506	0.058453	0.476614	0	0
52670	0.854443	-0.389525	8.961842	-0.232089	-0.060011	0.002417	0.218237	0.254349	-0.746480	-0.876324	0.038856	0.057938	0.476644	0	0
52671	1.175117	-0.438312	9.174066	-0.178987	-0.102432	0.000454	0.214834	0.257210	-0.747704	-0.876180	0.041002	0.058083	0.476712	0	0
52672	1.302910	-0.900085	10.007106	-0.094804	-0.124582	0.022900	0.212834	0.260992	-0.744875	-0.876188	0.042471	0.058779	0.476483	0	0
52673	1.195808	-1.204707	10.639588	-0.065567	-0.123622	0.052495	0.211399	0.260019	-0.744884	-0.876320	0.043760	0.059628	0.476017	0	0
52674	1.160457	-1.062818	10.347043	-0.110784	-0.114877	0.076179	0.210085	0.261928	-0.745098	-0.876607	0.045349	0.060143	0.475275	0	0
52675	1.460357	-0.625872	9.891156	-0.131170	-0.106266	0.093705	0.207981	0.262442	-0.744029	-0.876911	0.047158	0.060508	0.474491	0	0
52676	1.827861	-0.242620	9.629059	-0.059681	-0.104993	0.087409	0.207441	0.263790	-0.742694	-0.877277	0.048259	0.061174	0.473618	0	0
52677	1.997104	-0.371250	9.935649	-0.032565	-0.111919	0.065547	0.205218	0.264597	-0.743184	-0.877485	0.049219	0.062074	0.473016	0	0
52678	2.166428	-0.563425	9.841840	0.002914	-0.067102	0.083933	0.204949	0.262928	-0.741519	-0.877884	0.049589	0.062704	0.472153	0	0
52679	2.219599	-0.686646	9.528949	-0.050996	-0.098069	0.080532	0.202847	0.264273	-0.741086	-0.878158	0.050669	0.063397	0.471435	0	0
52680	2.063751	-0.743883	9.338040	-0.115714	-0.033071	0.093097	0.202195	0.266201	-0.742348	-0.878541	0.051928	0.063162	0.470616	0	0
52681	1.958713	-0.889200	8.951012	-0.224644	-0.071696	0.105512	0.203362	0.267851	-0.741802	-0.878853	0.054439	0.062800	0.469798	0	0
52682	1.644385	-0.936617	9.093182	-0.310653	-0.040470	0.109298	0.201868	0.275058	-0.738388	-0.879185	0.057457	0.061704	0.468962	0	0
52683	1.584982	-1.129207	8.994966	-0.308626	-0.053846	0.125837	0.202353	0.279415	-0.735697	-0.879538	0.060643	0.060779	0.468018	0	0
52684	1.665549	-0.617830	9.223132	-0.182842	-0.065225	0.121038	0.202332	0.282690	-0.734589	-0.879966	0.062660	0.060491	0.466985	0	0
52685	1.310409	-0.453060	9.964873	-0.150191	-0.117332	0.139918	0.200730	0.283176	-0.730915	-0.880431	0.064751	0.060854	0.465774	0	0
52686	0.883320	-0.107992	10.701159	-0.206051	0.151069	0.156447	0.201905	0.285390	-0.731662	-0.881129	0.065986	0.058531	0.464577	0	0
52687	1.370255	-0.281611	9.559175	-0.248670	0.022953	0.158036	0.203193	0.287163	-0.729941	-0.881690	0.068280	0.057177	0.463349	0	0
52688	1.232580	-0.452091	9.937631	-0.302564	0.022719	0.142492	0.204731	0.291403	-0.728042	-0.882182	0.070952	0.055548	0.462207	0	0
52689	0.981567	-0.878186	10.252114	-0.256431	0.049496	0.139825	0.205340	0.296440	-0.724817	-0.882652	0.073165	0.053927	0.461156	0	0
52690	0.692515	-1.047631	11.094102	-0.226913	0.066077	0.177273	0.206888	0.300005	-0.723714	-0.883368	0.074986	0.052239	0.459684	0	0
52691	0.937260	-0.155151	10.093949	-0.261580	0.077821	0.177344	0.209603	0.303565	-0.721315	-0.884007	0.077111	0.050303	0.458318	0	0
52692	1.096265	0.303506	9.539938	-0.317374	0.067146	0.165236	0.212574	0.307671	-0.718516	-0.884645	0.079713	0.048211	0.456864	0	0
52693	1.103472	-0.034709	10.048244	-0.309415	0.053478	0.137303	0.214095	0.311885	-0.714531	-0.885033	0.082324	0.046290	0.455846	0	0
52694	1.058772	-0.148380	10.265563	-0.278998	0.039679	0.111014	0.215642	0.316139	-0.713676	-0.885441	0.084684	0.044664	0.454784	0	0
52695	1.166231	-0.186919	9.715348	-0.321146	0.030018	0.083213	0.216373	0.322403	-0.709905	-0.885545	0.087457	0.042933	0.454222	0	0
52696	1.276866	-0.484662	9.335695	-0.375308	0.002791	0.064149	0.218297	0.328566	-0.707971	-0.885593	0.090818	0.041232	0.453626	0	0
52697	1.285843	-0.978342	9.633526	-0.339779	-0.021520	0.034376	0.216941	0.332340	-0.703974	-0.885417	0.093958	0.039911	0.453448	0	0
52698	1.129514	-1.418697	10.066678	-0.348668	-0.022985	0.018722	0.217691	0.336429	-0.701550	-0.885254	0.097180	0.038603	0.453201	0	0
52699	0.777582	-1.606995	10.466777	-0.300327	-0.023250	0.014188	0.217385	0.342974	-0.699071	-0.885006	0.099958	0.037488	0.453175	0	0
52700	0.608035	-1.559273	10.013772	-0.193476	-0.025461	-0.000121	0.213957	0.347863	-0.698168	-0.884854	0.101813	0.036916	0.453105	0	0
52701	0.757533	-1.490843	9.415686	-0.153161	-0.028122	-0.013319	0.214710	0.350027	-0.695260	-0.884621	0.103285	0.036529	0.453259	0	0
52702	0.967948	-1.768591	9.126017	-0.107709	-0.045766	-0.025654	0.214309	0.351388	-0.694839	-0.884471	0.104460	0.036561	0.453280	0	0
52703	1.154149	-2.072586	8.594416	-0.074982	-0.053754	-0.032694	0.214032	0.352051	-0.693259	-0.884218	0.105352	0.036775	0.453549	0	0
52704	1.401017	-2.330399	8.449458	-0.116369	-0.067596	-0.025571	0.211666	0.352977	-0.692441	-0.884010	0.106705	0.036952	0.453624	0	0
52705	1.620429	-2.663303	8.531655	-0.164625	-0.077921	-0.018412	0.211128	0.355706	-0.691862	-0.883712	0.108525	0.036965	0.453771	0	0
52706	1.632574	-2.636045	8.691560	-0.115999	-0.087306	-0.002879	0.209274	0.358961	-0.690610	-0.883571	0.109974	0.037288	0.453672	0	0
52707	1.629389	-2.376921	8.528261	-0.107107	-0.082295	0.009292	0.207156	0.361247	-0.688724	-0.883453	0.111335	0.037578	0.453545	0	0
52708	1.611989	-2.036019	8.443933	-0.060150	-0.074106	0.023095	0.205855	0.360970	-0.689502	-0.883479	0.112241	0.038006	0.453235	0	0
52709	1.625074	-1.848432	8.591572	0.013606	-0.081345	0.003653	0.204411	0.361776	-0.689346	-0.883468	0.112539	0.038845	0.453111	0	0
52710	1.707958	-1.801760	8.696853	0.044846	-0.065887	0.003615	0.202855	0.360128	-0.690280	-0.883519	0.112473	0.039697	0.452955	0	0
52711	1.805270	-1.745319	9.005318	0.047924	-0.074524	-0.007746	0.201679	0.359290	-0.690027	-0.883495	0.112439	0.040648	0.452926	0	0
52712	1.785806	-1.660172	9.442789	-0.031788	-0.045685	-0.027501	0.202207	0.359992	-0.690930	-0.883327	0.112946	0.041009	0.453095	0	0
52713	1.653274	-1.738558	10.050026	-0.040479	-0.024518	-0.038762	0.199579	0.360087	-0.689605	-0.883083	0.113454	0.041152	0.453431	0	0
52714	1.352712	-1.468036	10.404626	0.130516	0.002416	-0.052340	0.198808	0.359963	-0.691298	-0.882999	0.112300	0.041851	0.453817	0	0
52715	1.218724	-1.188529	9.816092	0.160547	0.004213	-0.061201	0.197520	0.357639	-0.692769	-0.882892	0.110876	0.042669	0.454300	0	0
52716	0.964148	-1.471556	9.706571	-0.018679	0.020939	-0.088554	0.197132	0.357091	-0.693038	-0.882491	0.110938	0.042569	0.455072	0	0
52717	0.956569	-1.850424	10.171058	-0.056895	0.023994	-0.102347	0.196471	0.356798	-0.692126	-0.881963	0.111312	0.042261	0.456032	0	0
52718	1.123336	-1.674295	9.917912	0.057286	0.012452	-0.090496	0.195687	0.356929	-0.692248	-0.881631	0.110742	0.042583	0.456781	0	0
52719	1.292937	-1.494447	9.325790	0.114202	0.010381	-0.094155	0.195446	0.354891	-0.693852	-0.881324	0.109664	0.043161	0.457580	0	0
52720	1.596006	-1.727550	9.097567	0.063545	-0.008203	-0.113180	0.193481	0.355420	-0.693828	-0.880880	0.109123	0.043718	0.458510	0	0
52721	1.793204	-2.063209	9.446566	0.081145	-0.029768	-0.092289	0.193349	0.355830	-0.693818	-0.880523	0.108527	0.044498	0.459261	0	0
52722	1.900275	-1.935410	10.099627	0.153545	-0.051476	-0.087319	0.191417	0.351998	-0.695837	-0.880276	0.107403	0.045822	0.459869	0	0
52723	2.019820	-1.387185	10.477530	0.143555	-0.039566	-0.066358	0.189205	0.348273	-0.695633	-0.880096	0.106317	0.046949	0.460351	0	0
52724	2.343606	-0.943115	10.457003	0.077976	-0.011143	-0.067827	0.189106	0.345979	-0.698548	-0.879883	0.105680	0.047550	0.460844	0	0
52725	2.481465	-0.681355	10.384911	0.109174	0.009608	-0.069610	0.187145	0.346236	-0.698789	-0.879672	0.104666	0.048092	0.461421	0	0
52726	2.530358	-0.670450	10.238667	0.160752	0.039364	-0.095838	0.186762	0.344869	-0.699335	-0.879439	0.103054	0.048660	0.462168	0	0
52727	2.418041	-0.838479	9.715897	0.269860	0.067581	-0.103059	0.186787	0.340359	-0.700337	-0.879260	0.100345	0.049473	0.463018	0	0
52728	2.171891	-1.010034	9.176799	0.361732	0.074809	-0.098970	0.185521	0.334483	-0.702792	-0.879254	0.096793	0.050668	0.463655	0	0
52729	1.896456	-1.145400	8.900378	0.315883	0.064786	-0.099768	0.187130	0.329320	-0.705123	-0.879115	0.093697	0.051717	0.464439	0	0
52730	1.722599	-1.337892	8.882285	0.251272	0.070492	-0.096082	0.186384	0.323032	-0.707068	-0.879003	0.091135	0.052434	0.465080	0	0
52731	1.457567	-1.269602	9.058861	0.256515	0.044033	-0.080518	0.186679	0.319226	-0.709362	-0.878871	0.088669	0.053372	0.465699	0	0
52732	1.267881	-1.191248	9.364582	0.289407	0.024362	-0.067621	0.185923	0.316506	-0.711628	-0.878853	0.086004	0.054638	0.466085	0	0
52733	1.356084	-0.968161	9.975854	0.240978	0.003449	-0.054460	0.185425	0.311715	-0.712501	-0.878795	0.083869	0.055831	0.466441	0	0
52734	1.625719	-0.566160	10.290101	0.136964	-0.006300	-0.056798	0.186222	0.309812	-0.713197	-0.878685	0.082689	0.056647	0.466762	0	0
52735	1.831303	-0.285772	10.676730	0.011739	-0.009116	-0.045968	0.184949	0.305443	-0.715491	-0.878465	0.082621	0.056869	0.467160	0	0
52736	1.860908	-0.176599	10.878557	-0.080928	-0.003047	-0.055280	0.183892	0.307484	-0.715183	-0.878216	0.083337	0.056644	0.467530	0	0
52737	1.870913	-0.132811	10.862001	-0.099621	0.033817	-0.056869	0.184391	0.309518	-0.713059	-0.877877	0.084025	0.055973	0.468123	0	0
52738	2.188601	-0.111241	9.760603	-0.061926	0.033891	-0.074386	0.182799	0.311951	-0.711565	-0.877583	0.084390	0.055530	0.468661	0	0
52739	2.311038	-0.603085	8.704829	-0.070359	0.025243	-0.070836	0.182797	0.313741	-0.712182	-0.877196	0.084858	0.055088	0.469352	0	0
52740	2.111675	-1.387030	8.853229	-0.051050	0.023279	-0.067356	0.184355	0.313048	-0.710380	-0.877002	0.085174	0.054796	0.469692	0	0
52741	1.811845	-1.795762	9.391834	-0.024209	0.027722	-0.032531	0.183565	0.313859	-0.710098	-0.876833	0.085263	0.054523	0.470023	0	0
52742	1.610909	-1.568684	9.646667	-0.009427	0.021579	0.017074	0.182904	0.315083	-0.709808	-0.877007	0.085275	0.054358	0.469715	0	0
52743	1.512139	-1.053972	9.285477	-0.058960	0.039040	0.040650	0.183010	0.315576	-0.710585	-0.877158	0.085659	0.053761	0.469432	0	0
52744	1.538064	-0.814292	9.101861	-0.097174	0.014811	0.045904	0.183902	0.317064	-0.708345	-0.877387	0.086488	0.053218	0.468914	0	0
52745	1.377028	-0.833147	9.395851	-0.091788	0.004930	0.059796	0.184410	0.320493	-0.708151	-0.877579	0.087325	0.052747	0.468451	0	0
52746	1.147815	-0.847275	9.754435	-0.112658	0.000787	0.056325	0.184664	0.322689	-0.708240	-0.877801	0.088365	0.052240	0.467897	0	0
52747	0.809700	-0.795258	9.922781	-0.150533	-0.006022	0.066826	0.184637	0.325817	-0.706352	-0.877968	0.089755	0.051574	0.467393	0	0
52748	0.657369	-0.700050	9.552376	-0.201948	0.006461	0.080931	0.185660	0.327582	-0.704238	-0.878209	0.091567	0.050576	0.466697	0	0
52749	0.784081	-0.791259	8.921070	-0.183091	-0.004030	0.075636	0.185241	0.333049	-0.703475	-0.878385	0.093216	0.049720	0.466131	0	0
52750	0.984428	-1.099596	8.771626	-0.134994	-0.039359	0.073714	0.185764	0.332366	-0.703232	-0.878603	0.094652	0.049439	0.465461	0	0
52751	1.222942	-1.498051	8.840342	-0.112067	-0.050457	0.094629	0.185472	0.335899	-0.701073	-0.878907	0.095899	0.049300	0.464646	0	0
52752	1.318717	-1.765943	8.846421	-0.194530	-0.066037	0.121036	0.184686	0.336992	-0.701437	-0.879257	0.098006	0.048930	0.463582	0	0
52753	1.099840	-1.774543	8.696401	-0.254722	-0.072756	0.136858	0.184641	0.340919	-0.697708	-0.879598	0.100634	0.048284	0.462439	0	0
52754	0.920301	-1.715385	8.534329	-0.186729	-0.094768	0.173197	0.184620	0.343644	-0.696480	-0.880165	0.102830	0.048147	0.460888	0	0
52755	0.881385	-1.687354	8.663949	-0.041356	-0.127722	0.197095	0.183318	0.343090	-0.697004	-0.880963	0.103858	0.048903	0.459049	0	0
52756	0.911217	-1.543913	8.839625	0.069312	-0.155075	0.214131	0.182670	0.341989	-0.697151	-0.881938	0.104095	0.050432	0.456953	0	0
52757	0.856777	-1.216927	9.165132	0.088495	-0.164255	0.231454	0.182946	0.340222	-0.698101	-0.882999	0.104151	0.052062	0.454703	0	0
52758	0.787305	-0.953558	9.548186	0.107706	-0.164649	0.245318	0.181916	0.336516	-0.698427	-0.884135	0.104107	0.053817	0.452294	0	0
52759	0.780513	-0.967143	9.025179	0.146108	-0.150157	0.253966	0.180893	0.334888	-0.700539	-0.885351	0.103578	0.055548	0.449822	0	0
52760	0.642278	-0.957129	8.665340	0.242858	-0.160438	0.255373	0.179748	0.332447	-0.703448	-0.886649	0.102322	0.057862	0.447254	0	0
52761	0.501854	-0.807014	8.808727	0.348759	-0.177453	0.286381	0.178614	0.326437	-0.705905	-0.888176	0.100112	0.060697	0.444338	0	0
52762	0.516419	-0.711005	9.335150	0.333473	-0.189985	0.307321	0.179703	0.320035	-0.708126	-0.889744	0.098211	0.063624	0.441206	0	0
52763	0.549590	-0.875777	9.283614	0.185738	-0.145507	0.326217	0.178307	0.313749	-0.710587	-0.891271	0.097304	0.065399	0.438054	0	0
52764	0.537190	-0.928371	9.220202	0.053793	-0.171978	0.350081	0.177418	0.312403	-0.713216	-0.892730	0.097836	0.066893	0.434727	0	0
52765	0.422156	-0.949747	9.706787	0.071709	-0.196642	0.351692	0.177965	0.309136	-0.714588	-0.894198	0.098156	0.068584	0.431360	0	0
52766	0.552937	-0.917518	10.423309	0.215143	-0.207576	0.358244	0.176553	0.306407	-0.716588	-0.895794	0.097402	0.071082	0.427801	0	0
52767	0.939839	-0.470751	10.549054	0.253967	-0.193952	0.356439	0.178393	0.304096	-0.716647	-0.897429	0.096049	0.073512	0.424254	0	0
52768	1.287598	-0.140151	10.221656	0.252104	-0.212566	0.325104	0.174812	0.298693	-0.720769	-0.898875	0.094956	0.076242	0.420945	0	0
52769	1.949233	-0.074095	10.759339	0.175943	-0.226750	0.252117	0.174182	0.294313	-0.721764	-0.899937	0.094335	0.078728	0.418349	0	0
52770	2.154093	0.057166	11.022804	0.121521	-0.244546	0.185954	0.171219	0.287186	-0.724101	-0.900624	0.094439	0.081328	0.416345	0	0
52771	3.097476	-0.283446	9.921166	0.093194	-0.243181	0.109454	0.169011	0.284571	-0.724919	-0.900980	0.094510	0.083750	0.415077	0	0
52772	3.192309	-0.647375	10.272128	0.042820	-0.276544	0.031059	0.166000	0.286745	-0.725768	-0.900904	0.095326	0.086457	0.414500	0	0
52773	3.711717	-0.870552	10.295691	0.007539	-0.235364	-0.021825	0.161300	0.286437	-0.726784	-0.900626	0.096042	0.088589	0.414489	0	0
52774	3.725607	-1.116117	9.662372	0.012495	-0.229788	-0.040118	0.157773	0.285861	-0.727291	-0.900256	0.096874	0.090816	0.414616	0	0
52775	3.687378	-1.054131	9.354228	0.039864	-0.185707	-0.073234	0.153463	0.285554	-0.728049	-0.899828	0.097077	0.092700	0.415081	0	0
52776	3.789193	-1.044748	9.744239	0.121252	-0.147814	-0.082068	0.149803	0.284972	-0.728295	-0.899456	0.096551	0.094680	0.415562	0	0
52777	3.776700	-0.616234	10.075064	0.199092	-0.099289	-0.094413	0.147228	0.279911	-0.731116	-0.899163	0.094966	0.096482	0.416148	0	0
52778	3.590054	-0.045691	10.208556	0.171588	-0.055249	-0.099529	0.146333	0.275246	-0.731462	-0.898852	0.093584	0.097855	0.416811	0	0
52779	3.354485	0.346033	9.648179	0.147284	0.010264	-0.130756	0.145556	0.273598	-0.731750	-0.898455	0.091974	0.098495	0.417873	0	0
52780	3.291680	0.408244	9.558511	0.179069	0.038360	-0.151720	0.143757	0.269632	-0.733902	-0.898014	0.090082	0.099106	0.419086	0	0
52781	3.166868	0.347226	9.918495	0.314039	0.053614	-0.192300	0.143499	0.266716	-0.735521	-0.897539	0.086728	0.100111	0.420570	0	0
52782	2.881370	0.121592	9.471541	0.419547	0.084654	-0.208245	0.143137	0.260006	-0.736172	-0.897095	0.082424	0.101363	0.422082	0	0
52783	2.672302	-0.678082	9.513410	0.487271	0.091136	-0.208373	0.144233	0.252374	-0.738678	-0.896695	0.077342	0.102773	0.423550	0	0
52784	2.473975	-1.192871	10.125637	0.491319	0.080127	-0.182220	0.144557	0.243652	-0.742243	-0.896369	0.072435	0.104343	0.424722	0	0
52785	2.362558	-1.076948	10.265446	0.456995	0.108358	-0.182068	0.144611	0.236294	-0.745518	-0.896024	0.067585	0.105447	0.425974	0	0
52786	2.574783	-0.660661	9.770132	0.370289	0.124383	-0.158233	0.145439	0.228650	-0.747239	-0.895720	0.063597	0.106083	0.427068	0	0
52787	2.557093	-0.451067	9.267502	0.226396	0.131378	-0.140378	0.145980	0.225788	-0.748082	-0.895394	0.060768	0.105970	0.428190	0	0
52788	2.506941	-0.779127	8.900816	0.226270	0.106087	-0.140426	0.146257	0.222506	-0.748409	-0.895034	0.058166	0.106140	0.429261	0	0
52789	2.472753	-1.218327	8.914722	0.317955	0.071964	-0.127665	0.144718	0.217164	-0.749808	-0.894734	0.054808	0.106952	0.430127	0	0
52790	2.352548	-1.352730	9.089910	0.382592	0.048972	-0.087798	0.146866	0.207070	-0.751848	-0.894613	0.051105	0.108274	0.430502	0	0
52791	2.352803	-1.306728	9.100243	0.376117	0.021391	-0.054717	0.147300	0.200245	-0.753680	-0.894576	0.047548	0.109755	0.430611	0	0
52792	2.465882	-1.110930	9.085892	0.309886	0.012791	-0.033617	0.146158	0.195465	-0.755853	-0.894590	0.044709	0.111057	0.430554	0	0
52793	2.394276	-0.849349	9.192958	0.169329	0.017102	-0.017532	0.146182	0.191091	-0.756722	-0.894596	0.043084	0.111676	0.430547	0	0
52794	2.308478	-0.471043	9.498489	0.036490	0.005583	0.006420	0.146467	0.190861	-0.756865	-0.894649	0.042766	0.111847	0.430424	0	0
52795	2.390460	-0.100071	9.911055	-0.076096	0.005572	0.002365	0.148049	0.189241	-0.757561	-0.894620	0.043417	0.111507	0.430507	0	0
52796	2.430865	0.186605	10.076421	-0.039808	0.014894	0.002263	0.146868	0.190327	-0.757661	-0.894636	0.043736	0.111269	0.430504	0	0
52797	2.578339	0.428817	10.008670	0.049813	0.012573	-0.004986	0.148033	0.191146	-0.756480	-0.894638	0.043222	0.111412	0.430514	0	0
52798	2.640248	0.576135	9.808380	0.125090	0.019622	-0.041828	0.147399	0.188828	-0.757956	-0.894537	0.041997	0.111859	0.430728	0	0
52799	2.655320	0.603379	9.527564	0.133522	0.030323	-0.056653	0.146368	0.187325	-0.759152	-0.894370	0.040601	0.112228	0.431114	0	0
52800	2.608321	0.440451	9.371376	0.065760	0.036459	-0.078236	0.146755	0.187596	-0.758628	-0.894103	0.039792	0.112283	0.431728	0	0
52801	2.507312	0.209217	9.288097	0.008759	0.029908	-0.077209	0.147408	0.186221	-0.757746	-0.893793	0.039496	0.112128	0.432436	0	0
52802	2.448055	0.040949	9.185382	0.064325	0.039922	-0.072973	0.147294	0.184868	-0.759207	-0.893560	0.038689	0.112146	0.432986	0	0
52803	2.362543	-0.048851	9.031124	0.135895	0.020202	-0.073243	0.147826	0.183095	-0.759506	-0.893304	0.037311	0.112630	0.433510	0	0
52804	2.287856	0.087304	9.068684	0.192602	0.031683	-0.052467	0.148105	0.180367	-0.760345	-0.893192	0.035418	0.113268	0.433732	0	0
52805	2.196283	0.247922	9.102139	0.198645	0.028114	-0.049037	0.146826	0.175023	-0.761484	-0.893066	0.033477	0.113945	0.433968	0	0
52806	2.172469	0.353713	9.224894	0.092392	0.037573	-0.050555	0.148649	0.173095	-0.762180	-0.892933	0.032453	0.114094	0.434280	0	0
52807	2.181463	0.296236	9.587041	0.023560	0.037805	-0.036387	0.149564	0.171036	-0.761184	-0.892812	0.032048	0.113921	0.434605	0	0
52808	2.099034	0.359434	9.643110	0.016880	0.032400	-0.022446	0.149030	0.173220	-0.760876	-0.892763	0.031756	0.113778	0.434765	0	0
52809	2.082353	0.427153	9.678356	0.078828	0.030364	-0.033109	0.148390	0.171305	-0.761692	-0.892664	0.030891	0.113908	0.434995	0	0
52810	2.150817	0.487095	9.692155	0.167220	0.041799	-0.026351	0.148665	0.170088	-0.762761	-0.892653	0.029211	0.114336	0.435023	0	0
52811	2.207032	0.518818	9.633201	0.232757	0.013229	-0.019641	0.148425	0.165708	-0.763367	-0.892634	0.027060	0.115283	0.434950	0	0
52812	2.170650	0.563843	9.760582	0.165220	0.025262	-0.029886	0.149485	0.164499	-0.764442	-0.892585	0.025465	0.115850	0.434997	0	0
52813	2.226121	0.503664	9.891607	0.026022	0.033377	-0.036419	0.148978	0.161210	-0.764894	-0.892458	0.025051	0.115720	0.435316	0	0
52814	2.181549	0.356743	9.822753	-0.073736	0.021266	-0.050111	0.150675	0.162601	-0.765140	-0.892260	0.025580	0.115288	0.435805	0	0
52815	2.113444	0.320805	9.613173	-0.122157	0.023479	-0.053461	0.149480	0.164766	-0.763915	-0.892008	0.026514	0.114606	0.436444	0	0
52816	2.167504	0.398764	9.545242	-0.123330	0.025466	-0.067408	0.149462	0.167496	-0.763079	-0.891714	0.027450	0.113924	0.437165	0	0
52817	2.249969	0.322127	9.387292	-0.116333	0.007762	-0.056992	0.149321	0.168305	-0.762149	-0.891428	0.028400	0.113409	0.437823	0	0
52818	2.312665	0.206075	9.297030	-0.086205	0.011164	-0.065772	0.148518	0.171301	-0.761301	-0.891134	0.029069	0.113017	0.438477	0	0
52819	2.350996	0.112891	9.352926	-0.054166	0.003824	-0.060637	0.148768	0.172664	-0.760494	-0.890843	0.029486	0.112814	0.439093	0	0
52820	2.462600	0.072196	9.434509	-0.065116	0.008932	-0.050101	0.147449	0.175805	-0.760683	-0.890619	0.029995	0.112529	0.439586	0	0
52821	2.476971	0.042392	9.484597	-0.123712	0.002198	-0.039476	0.147444	0.176487	-0.760409	-0.890395	0.031073	0.112033	0.440090	0	0
52822	2.408586	0.035996	9.677358	-0.178672	0.014661	-0.028822	0.148478	0.178407	-0.759727	-0.890248	0.032589	0.111192	0.440492	0	0
52823	2.379181	0.013650	9.745511	-0.159397	0.021358	-0.020138	0.147679	0.180307	-0.758901	-0.890115	0.033931	0.110365	0.440867	0	0
52824	2.316348	0.089381	9.750462	-0.072745	0.027571	-0.011668	0.147536	0.183043	-0.758585	-0.890080	0.034468	0.109870	0.441020	0	0
52825	2.355916	0.193730	9.721980	0.001203	0.005261	-0.017186	0.149756	0.184024	-0.758582	-0.889996	0.034459	0.109895	0.441184	0	0
52826	2.400375	0.289078	9.625463	0.063612	0.007275	-0.008643	0.148192	0.181399	-0.758101	-0.890009	0.033872	0.110181	0.441131	0	0
52827	2.444513	0.337810	9.574293	-0.003919	0.009630	-0.014544	0.148060	0.182498	-0.758469	-0.889939	0.033896	0.110147	0.441278	0	0
52828	2.439470	0.271903	9.391885	-0.105070	-0.003609	-0.011665	0.148057	0.184423	-0.758953	-0.889868	0.034856	0.109786	0.441437	0	0
52829	2.426593	0.129892	9.293314	-0.181790	-0.004887	-0.004455	0.148556	0.186046	-0.756838	-0.889763	0.036545	0.109096	0.441683	0	0
52830	2.389902	0.073288	9.172297	-0.197342	-0.041700	0.011185	0.147498	0.188635	-0.756519	-0.889721	0.038517	0.108659	0.441708	0	0
52831	2.377485	0.041483	9.191862	-0.187143	-0.038039	0.002542	0.146194	0.192633	-0.756307	-0.889602	0.040414	0.108240	0.441882	0	0
52832	2.302454	0.133101	9.306273	-0.143762	-0.036752	0.011121	0.145385	0.195346	-0.754682	-0.889568	0.041890	0.107995	0.441872	0	0
52833	2.285612	0.203911	9.501363	-0.109414	-0.024567	-0.002909	0.145378	0.196852	-0.754522	-0.889467	0.043032	0.107802	0.442013	0	0
52834	2.244719	0.314286	9.649149	-0.042233	-0.040786	-0.004040	0.145367	0.199729	-0.754465	-0.889409	0.043605	0.108049	0.442013	0	0
52835	2.271649	0.350037	9.687775	-0.033195	-0.009485	0.000385	0.142760	0.197788	-0.754746	-0.889371	0.044001	0.108056	0.442050	0	0
52836	2.288877	0.367791	9.605309	-0.045519	-0.012735	-0.008311	0.144045	0.199970	-0.752886	-0.889325	0.044474	0.108040	0.442098	0	0
52837	2.272031	0.383455	9.518760	-0.060934	0.004900	-0.009965	0.143254	0.201746	-0.752975	-0.889243	0.045039	0.107800	0.442263	0	0
52838	2.335045	0.330073	9.468122	-0.054001	0.001312	-0.008236	0.143002	0.201758	-0.754147	-0.889210	0.045525	0.107622	0.442324	0	0
52839	2.342055	0.272196	9.428396	-0.034970	0.001169	-0.008285	0.142983	0.204763	-0.753305	-0.889143	0.045875	0.107530	0.442445	0	0
52840	2.344337	0.240921	9.401266	-0.035111	0.001287	-0.015259	0.142975	0.206955	-0.753262	-0.889079	0.046188	0.107438	0.442564	0	0
52841	2.414427	0.167022	9.444597	-0.049626	0.005649	-0.009952	0.142448	0.207496	-0.753117	-0.889002	0.046647	0.107242	0.442717	0	0
52842	2.355556	0.089610	9.466645	-0.068156	0.003463	-0.027350	0.141520	0.207745	-0.751801	-0.888880	0.047229	0.106991	0.442961	0	0
52843	2.302089	0.097550	9.448624	-0.070618	0.008683	-0.023849	0.141644	0.208700	-0.751392	-0.888734	0.047847	0.106683	0.443262	0	0
52844	2.301972	0.091869	9.523602	-0.053819	0.004734	-0.004718	0.142152	0.210886	-0.750439	-0.888721	0.048320	0.106474	0.443287	0	0
52845	2.379779	0.090686	9.570211	-0.052932	0.015242	-0.008167	0.141626	0.211981	-0.750675	-0.888660	0.048769	0.106178	0.443432	0	0
52846	2.375037	0.101075	9.512361	-0.048613	-0.004145	0.000486	0.141878	0.215001	-0.750878	-0.888658	0.049241	0.106068	0.443409	0	0
52847	2.360149	0.050287	9.507139	-0.046971	0.004725	-0.008214	0.140967	0.213483	-0.750771	-0.888588	0.049685	0.105893	0.443543	0	0
52848	2.359709	-0.020411	9.535197	-0.053937	0.001304	-0.009940	0.142532	0.214593	-0.750630	-0.888562	0.050165	0.105719	0.443582	0	0
52849	2.332698	-0.068403	9.506083	-0.049973	0.007954	0.009258	0.143574	0.214873	-0.750241	-0.888570	0.050642	0.105494	0.443564	0	0
52850	2.310740	-0.096328	9.414189	-0.063612	0.009705	0.016279	0.142522	0.214854	-0.749581	-0.888659	0.051199	0.105188	0.443396	0	0
52851	2.262249	-0.082827	9.328340	-0.052392	0.007899	0.016232	0.142777	0.216501	-0.749551	-0.888696	0.051707	0.104950	0.443318	0	0
52852	2.230510	-0.085845	9.406507	-0.048050	0.000802	0.020556	0.141976	0.218950	-0.748714	-0.888785	0.052174	0.104788	0.443124	0	0
52853	2.274003	-0.134986	9.426593	-0.023938	0.000676	0.016136	0.141444	0.219483	-0.747917	-0.888828	0.052462	0.104741	0.443014	0	0
52854	2.286125	-0.130901	9.486900	0.006652	0.001049	0.031751	0.143022	0.218958	-0.748591	-0.889008	0.052450	0.104815	0.442637	0	0
52855	2.325447	-0.067889	9.465098	0.009843	0.009129	0.016935	0.141197	0.217572	-0.748736	-0.889081	0.052402	0.104842	0.442489	0	0
52856	2.320855	-0.023952	9.446461	0.003922	0.002032	0.026522	0.141455	0.218396	-0.748721	-0.889228	0.052408	0.104897	0.442181	0	0
52857	2.349888	-0.044117	9.491506	-0.008341	0.008398	0.016116	0.141843	0.219772	-0.748828	-0.889287	0.052524	0.104851	0.442059	0	0
52858	2.345043	-0.034690	9.520805	-0.012440	0.000333	0.030059	0.142755	0.220326	-0.748562	-0.889443	0.052685	0.104847	0.441726	0	0
52859	2.296474	-0.019617	9.512457	0.027460	-0.000067	0.036911	0.141967	0.220176	-0.748168	-0.889605	0.052543	0.105024	0.441376	0	0
52860	2.355100	0.023366	9.531084	0.040987	-0.005253	0.026394	0.141723	0.217858	-0.749256	-0.889769	0.052249	0.105308	0.441013	0	0
52861	2.408967	0.085750	9.554939	0.029601	0.012522	0.012524	0.141720	0.218404	-0.749114	-0.889836	0.052006	0.105396	0.440884	0	0
52862	2.433187	0.066132	9.554101	0.002004	0.021488	0.010891	0.142385	0.216221	-0.749423	-0.889947	0.051922	0.105279	0.440697	0	0
52863	2.432862	0.012583	9.567873	-0.017135	0.011172	0.009179	0.142252	0.215114	-0.748661	-0.889974	0.052099	0.105175	0.440647	0	0
52864	2.369468	-0.001879	9.607870	-0.006808	0.021704	0.002192	0.142642	0.216217	-0.748903	-0.890043	0.052084	0.105021	0.440547	0	0
52865	2.340271	-0.015395	9.535717	0.005461	0.022386	0.009133	0.142385	0.215946	-0.749298	-0.890093	0.052010	0.104917	0.440479	0	0
52866	2.313678	0.004803	9.485775	0.029382	0.018026	-0.001423	0.143704	0.214045	-0.749736	-0.890172	0.051682	0.104959	0.440348	0	0
52867	2.301329	-0.024351	9.497750	0.032724	0.005770	-0.001466	0.142913	0.214303	-0.749073	-0.890172	0.051427	0.105129	0.440337	0	0
52868	2.247674	-0.057212	9.437993	0.044035	0.023265	-0.006689	0.143839	0.213777	-0.750134	-0.890228	0.050944	0.105190	0.440266	0	0
52869	2.281366	-0.116086	9.467852	0.027277	0.014840	-0.018864	0.142661	0.212937	-0.749620	-0.890158	0.050680	0.105264	0.440420	0	0
52870	2.320297	-0.111824	9.491225	0.012020	0.029678	-0.011793	0.143304	0.214167	-0.748818	-0.890174	0.050450	0.105128	0.440446	0	0
52871	2.266924	-0.091537	9.454008	0.003509	0.042867	-0.011742	0.144362	0.212954	-0.749632	-0.890153	0.050283	0.104845	0.440576	0	0
52872	2.266737	-0.127725	9.434128	-0.003523	0.029816	-0.011755	0.144228	0.214189	-0.749868	-0.890169	0.050189	0.104640	0.440602	0	0
52873	2.305441	-0.160025	9.471513	0.010596	0.039158	-0.003037	0.144490	0.213640	-0.749619	-0.890186	0.049987	0.104417	0.440644	0	0
