# Supplementary material for: Identification of Haptic Based Guiding Using Hard Reins
Source: PLoS One. 2015 Jul 22;10(7):e0132020. doi: 10.1371/journal.pone.0132020 (PMC4511788; doi:10.1371/journal.pone.0132020)
Supplement: S1 File — (ZIP) [file pone.0132020.s001.zip › MotionData1/Subject1/T2/gc2.txt]

// Start Time: 0
// Sample rate: 50.0Hz
// Scenario: 4.0
// Firmware Version: 2.6.1
Counter	Acc_X	Acc_Y	Acc_Z	Gyr_X	Gyr_Y	Gyr_Z	Mag_X	Mag_Y	Mag_Z	Quat_w	Quat_x	Quat_y	Quat_z	AnalogIn_1	AnalogIn_2
51288	9.256527	1.112246	3.048909	0.040118	-0.016182	0.012916	-0.789534	0.291061	-0.156207	0.613301	-0.320570	-0.492457	-0.527810	0	0
51289	9.261364	1.114525	3.024830	0.029801	-0.030627	-0.006395	-0.788542	0.288981	-0.155933	0.613175	-0.320543	-0.492806	-0.527646	0	0
51290	9.256496	1.143544	3.048884	0.030023	-0.010658	0.002362	-0.788699	0.289592	-0.154239	0.613180	-0.320437	-0.493015	-0.527510	0	0
51291	9.275837	1.153036	3.027097	0.042787	-0.010767	0.000641	-0.788564	0.290770	-0.153964	0.613231	-0.320260	-0.493289	-0.527302	0	0
51292	9.285514	1.143792	3.106373	0.022717	-0.008783	0.002342	-0.788692	0.290316	-0.155371	0.613221	-0.320188	-0.493448	-0.527208	0	0
51293	9.232303	1.162161	2.914410	0.039962	-0.018007	-0.006373	-0.789122	0.288425	-0.153945	0.613191	-0.320032	-0.493774	-0.527033	0	0
51294	9.261338	1.147818	2.943060	0.029955	-0.025181	0.005895	-0.790252	0.289183	-0.154071	0.613141	-0.320020	-0.494060	-0.526830	0	0
51295	9.280657	1.172228	3.015025	0.011733	-0.009606	-0.002062	-0.788831	0.287968	-0.154795	0.613084	-0.320015	-0.494171	-0.526795	0	0
51296	9.275805	1.182132	3.067945	0.022780	-0.010593	0.012885	-0.787691	0.288224	-0.156225	0.613122	-0.320003	-0.494309	-0.526629	0	0
51297	9.287930	1.159853	2.950069	0.015257	-0.049557	0.021691	-0.789260	0.288277	-0.154224	0.613004	-0.320303	-0.494607	-0.526304	0	0
51298	9.300043	1.135990	2.995680	0.040937	-0.025271	0.011183	-0.789550	0.289761	-0.153803	0.613017	-0.320251	-0.494934	-0.526013	0	0
51299	9.309722	1.137971	2.913864	0.008142	-0.017749	0.008465	-0.788707	0.288281	-0.152822	0.612963	-0.320362	-0.495043	-0.525905	0	0
51300	9.300015	1.171617	2.899482	0.021895	-0.005158	0.004103	-0.790834	0.288484	-0.151660	0.612978	-0.320285	-0.495170	-0.525817	0	0
51301	9.270994	1.166991	2.928549	0.020945	-0.003334	-0.002048	-0.788147	0.288128	-0.152266	0.612981	-0.320190	-0.495291	-0.525756	0	0
51302	9.266142	1.186016	2.880485	0.014710	0.004888	0.007586	-0.788426	0.289303	-0.153114	0.613041	-0.320121	-0.495308	-0.525713	0	0
51303	9.295156	1.186482	2.981249	0.015502	-0.006912	0.009357	-0.788009	0.287689	-0.151702	0.613069	-0.320134	-0.495386	-0.525598	0	0
51304	9.300012	1.169574	2.971610	0.015561	0.000344	0.007588	-0.789271	0.289172	-0.153240	0.613109	-0.320084	-0.495434	-0.525536	0	0
51305	9.309702	1.152755	2.981170	0.007345	0.011294	-0.004735	-0.788001	0.289293	-0.153262	0.613127	-0.319982	-0.495403	-0.525606	0	0
51306	9.280674	1.159875	2.952526	0.015668	0.001257	0.018115	-0.789131	0.287115	-0.152387	0.613227	-0.319979	-0.495413	-0.525483	0	0
51307	9.261328	1.162045	2.899773	0.004616	-0.008637	0.014593	-0.787865	0.288269	-0.152272	0.613239	-0.320094	-0.495428	-0.525384	0	0
51308	9.285493	1.176794	2.966902	-0.004577	-0.008562	0.010186	-0.787863	0.288854	-0.152698	0.613185	-0.320227	-0.495417	-0.525377	0	0
51309	9.295202	1.138489	3.012542	0.008107	-0.008672	-0.002080	-0.787575	0.289281	-0.153551	0.613120	-0.320238	-0.495504	-0.525364	0	0
51310	9.314583	1.109364	2.971553	-0.015507	-0.008478	0.009266	-0.789564	0.288898	-0.151823	0.613025	-0.320433	-0.495438	-0.525418	0	0
51311	9.300035	1.147833	2.957203	-0.008194	-0.004907	0.008411	-0.791247	0.289212	-0.153208	0.612982	-0.320577	-0.495383	-0.525432	0	0
51312	9.280665	1.167171	2.966945	-0.017256	0.001524	0.011017	-0.788716	0.288732	-0.151978	0.612941	-0.320738	-0.495241	-0.525516	0	0
51313	9.290375	1.133391	2.954881	-0.009877	0.011441	0.007504	-0.789293	0.289934	-0.150844	0.612969	-0.320802	-0.495080	-0.525597	0	0
51314	9.285542	1.128595	2.957324	-0.017095	0.006064	0.023288	-0.788585	0.289623	-0.150996	0.613014	-0.321000	-0.494871	-0.525619	0	0
51315	9.287979	1.111642	2.938087	-0.006263	-0.003105	0.016302	-0.788717	0.289907	-0.152265	0.613028	-0.321161	-0.494789	-0.525582	0	0
51316	9.300078	1.104450	2.947621	-0.017344	-0.010278	0.008385	-0.789832	0.289619	-0.153798	0.612915	-0.321371	-0.494728	-0.525643	0	0
51317	9.295240	1.104493	2.954869	-0.022701	0.007913	0.003961	-0.788871	0.290954	-0.151138	0.612865	-0.321514	-0.494532	-0.525797	0	0
51318	9.271069	1.090096	2.957461	-0.019049	0.006071	0.004845	-0.789292	0.290373	-0.151129	0.612807	-0.321633	-0.494372	-0.525943	0	0
51319	9.275903	1.092569	2.971849	-0.024526	0.004303	0.007467	-0.787451	0.289887	-0.151721	0.612752	-0.321824	-0.494177	-0.526074	0	0
51320	9.285574	1.094962	2.971777	-0.020875	-0.002077	0.014505	-0.786597	0.289127	-0.152296	0.612700	-0.322043	-0.494027	-0.526141	0	0
51321	9.275918	1.075790	2.986288	-0.009832	0.004188	0.018028	-0.788595	0.290957	-0.150296	0.612747	-0.322196	-0.493877	-0.526134	0	0
51322	9.285574	1.095011	2.981393	-0.006237	-0.001287	0.018049	-0.788169	0.290357	-0.150441	0.612763	-0.322341	-0.493786	-0.526111	0	0
51323	9.280717	1.114303	2.986222	-0.003666	0.000498	-0.003003	-0.788732	0.289193	-0.150145	0.612701	-0.322372	-0.493759	-0.526190	0	0
51324	9.285571	1.099705	2.957348	-0.003419	0.004135	0.021561	-0.788020	0.290344	-0.151431	0.612773	-0.322487	-0.493639	-0.526149	0	0
51325	9.300076	1.104571	2.971663	-0.024390	0.006122	0.023265	-0.789018	0.290671	-0.150288	0.612810	-0.322745	-0.493383	-0.526187	0	0
51326	9.307350	1.085397	2.990859	-0.002688	-0.003139	0.007528	-0.788579	0.291229	-0.152414	0.612774	-0.322824	-0.493357	-0.526205	0	0
51327	9.304954	1.063697	2.983682	0.000872	-0.008617	0.000518	-0.788760	0.291869	-0.147898	0.612700	-0.322893	-0.493398	-0.526210	0	0
51328	9.300108	1.073273	2.971688	0.019245	-0.003318	0.009333	-0.789038	0.290549	-0.147888	0.612742	-0.322849	-0.493482	-0.526110	0	0
51329	9.285579	1.090172	2.976589	0.000948	-0.000447	0.002268	-0.787898	0.290660	-0.149177	0.612718	-0.322883	-0.493467	-0.526131	0	0
51330	9.275906	1.094637	2.904530	0.007275	-0.005041	-0.002973	-0.788174	0.291097	-0.150162	0.612650	-0.322859	-0.493540	-0.526156	0	0
51331	9.309756	1.090597	3.067772	-0.006516	-0.013996	0.000512	-0.788603	0.290673	-0.149307	0.612525	-0.323002	-0.493575	-0.526181	0	0
51332	9.338815	1.063610	2.976222	-0.000862	0.000469	0.002258	-0.788757	0.289665	-0.147324	0.612485	-0.323026	-0.493553	-0.526235	0	0
51333	9.275903	1.097093	2.914145	-0.011819	0.004191	-0.003031	-0.788612	0.291271	-0.148462	0.612414	-0.323087	-0.493460	-0.526366	0	0
51334	9.271090	1.070727	2.935839	-0.010068	-0.010340	0.002250	-0.788200	0.291277	-0.147058	0.612291	-0.323224	-0.493456	-0.526429	0	0
51335	9.305008	1.006099	3.019791	0.006352	-0.010477	0.000518	-0.788478	0.292158	-0.147904	0.612225	-0.323269	-0.493537	-0.526402	0	0
51336	9.295289	1.056307	2.947695	-0.000954	-0.010418	0.000514	-0.789322	0.291292	-0.147886	0.612122	-0.323342	-0.493587	-0.526430	0	0
51337	9.280774	1.065619	2.880476	0.008153	-0.003241	-0.011756	-0.788596	0.291397	-0.150439	0.612034	-0.323277	-0.493673	-0.526492	0	0
51338	9.304945	1.075504	2.937992	0.021888	-0.006976	0.000570	-0.788887	0.290534	-0.149019	0.612022	-0.323192	-0.493822	-0.526418	0	0
51339	9.285583	1.089978	2.938122	0.010901	-0.006885	-0.002964	-0.789163	0.289358	-0.149292	0.611970	-0.323173	-0.493917	-0.526401	0	0
51340	9.229923	1.119084	2.964951	0.028246	0.000238	-0.008192	-0.788599	0.289935	-0.149445	0.611968	-0.322968	-0.494084	-0.526372	0	0
51341	9.295252	1.092528	2.969304	0.008160	-0.014117	0.005815	-0.789315	0.290842	-0.148590	0.611919	-0.323047	-0.494179	-0.526292	0	0
51342	9.309767	1.090039	2.957179	0.010982	-0.003254	0.004052	-0.789172	0.291131	-0.148876	0.611908	-0.323027	-0.494237	-0.526263	0	0
51343	9.314580	1.114082	2.952316	0.020828	-0.017858	-0.002919	-0.788902	0.291287	-0.147470	0.611834	-0.323005	-0.494450	-0.526161	0	0
51344	9.317026	1.089834	2.918658	0.011844	-0.008710	0.002308	-0.789883	0.291151	-0.148300	0.611790	-0.323000	-0.494552	-0.526121	0	0
51345	9.307307	1.137792	2.877819	-0.006370	0.004141	-0.004760	-0.790171	0.289257	-0.146876	0.611728	-0.323020	-0.494494	-0.526235	0	0
51346	9.271044	1.118768	2.914162	-0.010292	-0.017605	-0.015279	-0.788756	0.290397	-0.147751	0.611476	-0.323109	-0.494590	-0.526383	0	0
51347	9.275907	1.092303	2.918957	-0.013889	-0.008505	-0.019694	-0.788776	0.290276	-0.145351	0.611248	-0.323168	-0.494618	-0.526585	0	0
51348	9.309761	1.097140	2.933131	-0.015747	-0.010308	-0.020571	-0.790753	0.290318	-0.145178	0.610985	-0.323227	-0.494657	-0.526817	0	0
51349	9.275884	1.114055	2.935769	-0.011299	-0.013067	-0.031085	-0.790469	0.288696	-0.144752	0.610683	-0.323237	-0.494763	-0.527061	0	0
51350	9.300060	1.123649	2.935584	-0.017582	-0.013918	-0.016177	-0.791023	0.288253	-0.145870	0.610421	-0.323347	-0.494801	-0.527262	0	0
51351	9.309721	1.138068	2.933098	-0.037686	-0.016476	-0.015340	-0.790324	0.287953	-0.145033	0.610099	-0.323614	-0.494738	-0.527529	0	0
51352	9.314563	1.133245	2.933066	-0.031995	-0.010162	0.003970	-0.789192	0.288220	-0.145476	0.609915	-0.323892	-0.494611	-0.527690	0	0
51353	9.314577	1.121087	2.909034	-0.035630	-0.006506	0.000444	-0.789756	0.288525	-0.145610	0.609733	-0.324172	-0.494447	-0.527883	0	0
51354	9.317017	1.099415	2.909034	-0.015582	-0.015744	0.004886	-0.789749	0.289983	-0.147027	0.609579	-0.324383	-0.494438	-0.527939	0	0
51355	9.343658	1.060977	2.932913	-0.041214	-0.024611	0.003950	-0.789782	0.289878	-0.143075	0.609307	-0.324810	-0.494344	-0.528079	0	0
51356	9.338840	1.041724	2.932964	-0.021175	-0.017523	-0.010057	-0.789489	0.288246	-0.143637	0.609046	-0.324992	-0.494364	-0.528249	0	0
51357	9.314642	1.056084	2.909087	-0.028455	-0.010204	-0.015346	-0.790920	0.288446	-0.141357	0.608785	-0.325170	-0.494311	-0.528490	0	0
51358	9.275886	1.113970	2.918939	-0.032309	-0.013804	-0.032889	-0.790928	0.289336	-0.140796	0.608385	-0.325287	-0.494324	-0.528866	0	0
51359	9.266222	1.104282	2.904593	-0.037807	-0.017388	-0.032900	-0.790646	0.288597	-0.140515	0.607965	-0.325473	-0.494322	-0.529237	0	0
51360	9.256532	1.118790	2.914268	-0.045016	-0.015507	-0.022386	-0.792044	0.288021	-0.141901	0.607572	-0.325727	-0.494245	-0.529604	0	0
51361	9.280672	1.166807	2.894819	-0.037819	-0.021015	-0.026736	-0.792185	0.286116	-0.141185	0.607166	-0.325962	-0.494245	-0.529925	0	0
51362	9.348402	1.157088	2.896737	-0.054292	-0.019076	-0.033798	-0.792181	0.285964	-0.141608	0.606664	-0.326235	-0.494176	-0.530396	0	0
51363	9.382294	1.128063	2.879683	-0.052345	-0.012743	-0.027665	-0.791220	0.287153	-0.138807	0.606245	-0.326510	-0.494052	-0.530821	0	0
51364	9.338760	1.128018	2.858364	-0.043301	-0.023703	-0.027630	-0.792046	0.286997	-0.141191	0.605788	-0.326770	-0.494049	-0.531184	0	0
51365	9.280726	1.113769	2.880437	-0.048650	-0.006412	-0.031181	-0.790793	0.284792	-0.138380	0.605394	-0.326972	-0.493917	-0.531632	0	0
51366	9.309742	1.118662	2.904263	-0.054223	-0.022699	-0.024151	-0.793343	0.285737	-0.137496	0.604924	-0.327311	-0.493838	-0.532033	0	0
51367	9.314551	1.152057	2.844095	-0.046845	-0.017316	-0.020621	-0.792934	0.283691	-0.135095	0.604537	-0.327612	-0.493747	-0.532372	0	0
51368	9.343570	1.152268	2.894372	-0.052402	-0.013646	-0.032047	-0.793078	0.285459	-0.135382	0.604075	-0.327852	-0.493648	-0.532840	0	0
51369	9.367785	1.118843	2.956731	-0.037805	-0.009232	-0.037292	-0.793359	0.283996	-0.134948	0.603669	-0.327973	-0.493610	-0.533261	0	0
51370	9.314559	1.133452	2.973938	-0.037736	-0.002871	-0.034666	-0.793769	0.283107	-0.136207	0.603294	-0.328053	-0.493533	-0.533706	0	0
51371	9.304884	1.149409	2.793680	-0.040528	-0.002863	-0.046951	-0.791793	0.282919	-0.136239	0.602858	-0.328108	-0.493474	-0.534219	0	0
51372	9.275803	1.198136	2.899638	-0.035805	0.013448	-0.038176	-0.792514	0.283100	-0.134393	0.602551	-0.328073	-0.493320	-0.534730	0	0
51373	9.256449	1.200730	2.931032	-0.034316	-0.022859	-0.039881	-0.794915	0.282858	-0.134071	0.602074	-0.328232	-0.493391	-0.535104	0	0
51374	9.246832	1.156621	2.774865	-0.030355	-0.008375	-0.025858	-0.794217	0.282853	-0.133236	0.601742	-0.328341	-0.493356	-0.535442	0	0
51375	9.297592	1.190068	2.738404	-0.043993	0.002618	-0.029404	-0.795754	0.278462	-0.133474	0.601415	-0.328474	-0.493188	-0.535884	0	0
51376	9.377326	1.276244	2.663220	-0.035464	0.040652	-0.027651	-0.795603	0.280795	-0.135462	0.601299	-0.328341	-0.492837	-0.536417	0	0
51377	9.353148	1.282629	2.490289	-0.038467	0.093310	-0.010171	-0.794196	0.280331	-0.134777	0.601538	-0.328049	-0.492090	-0.537013	0	0
51378	9.580465	1.268252	3.046416	-0.045503	0.144191	-0.009385	-0.794602	0.280758	-0.137030	0.601995	-0.327511	-0.491001	-0.537826	0	0
51379	9.701359	1.276957	3.374901	-0.059916	0.198751	-0.029675	-0.793591	0.280269	-0.139585	0.602575	-0.326684	-0.489565	-0.538988	0	0
51380	9.338640	1.198400	3.447337	-0.069229	0.182530	-0.041995	-0.793562	0.279352	-0.142686	0.602962	-0.325920	-0.488221	-0.540234	0	0
51381	9.074955	1.247427	3.545392	-0.047303	0.078940	-0.038298	-0.794104	0.279628	-0.145500	0.602948	-0.325619	-0.487599	-0.540993	0	0
51382	8.864654	1.154751	3.248882	-0.008497	-0.004853	-0.023202	-0.793255	0.278581	-0.145368	0.602719	-0.325592	-0.487651	-0.541217	0	0
51383	8.975907	1.154755	3.281729	-0.001706	-0.073880	-0.009930	-0.793256	0.277408	-0.144799	0.602261	-0.325980	-0.488104	-0.541085	0	0
51384	9.179115	1.151931	2.780172	0.038639	-0.059747	-0.018609	-0.792706	0.277414	-0.143115	0.601942	-0.325989	-0.488726	-0.540873	0	0
51385	9.198460	1.165789	2.669425	0.038955	-0.032531	-0.011617	-0.793564	0.276271	-0.141402	0.601809	-0.325900	-0.489156	-0.540686	0	0
51386	9.283049	1.205542	2.938046	0.028119	-0.017910	0.000631	-0.793293	0.276574	-0.140138	0.601763	-0.325841	-0.489406	-0.540546	0	0
51387	9.353204	1.177299	3.086617	0.044680	-0.003525	0.005909	-0.794113	0.274943	-0.142658	0.601885	-0.325647	-0.489634	-0.540320	0	0
51388	9.413680	1.172006	3.009245	0.046610	0.014593	-0.002883	-0.794396	0.276416	-0.143224	0.602041	-0.325282	-0.489801	-0.540216	0	0
51389	9.280641	1.198129	2.899602	0.030320	0.012929	0.012003	-0.794116	0.275827	-0.142661	0.602230	-0.325115	-0.489833	-0.540077	0	0
51390	9.193602	1.157888	3.010864	0.048403	-0.010796	0.016449	-0.793832	0.276113	-0.142949	0.602371	-0.324972	-0.490099	-0.539765	0	0
51391	9.150045	1.186407	2.924608	0.030029	-0.017908	0.007647	-0.793133	0.275227	-0.141828	0.602384	-0.324952	-0.490329	-0.539553	0	0
51392	9.111364	1.171861	2.893648	0.059241	-0.021775	0.009472	-0.793697	0.275825	-0.142104	0.602468	-0.324769	-0.490742	-0.539194	0	0
51393	9.104062	1.219937	2.876833	0.046567	-0.008964	0.011193	-0.794409	0.276728	-0.141673	0.602597	-0.324618	-0.490996	-0.538909	0	0
51394	9.249083	1.306926	2.981487	0.050035	-0.018076	0.009483	-0.794267	0.277310	-0.142101	0.602670	-0.324470	-0.491336	-0.538607	0	0
51395	9.365182	1.301865	2.966218	0.029988	-0.005225	0.000645	-0.794268	0.277018	-0.141817	0.602706	-0.324348	-0.491513	-0.538478	0	0
51396	9.338552	1.319291	3.072183	0.010764	0.007639	-0.015212	-0.794542	0.275253	-0.142087	0.602645	-0.324176	-0.491566	-0.538601	0	0
51397	9.299821	1.348469	3.118123	-0.008469	0.001453	-0.013490	-0.794270	0.276580	-0.141392	0.602514	-0.324180	-0.491541	-0.538769	0	0
51398	9.295013	1.344504	2.808018	0.020877	-0.006965	0.000638	-0.794393	0.276120	-0.143364	0.602499	-0.324103	-0.491687	-0.538699	0	0
51399	9.304761	1.256310	2.985930	-0.015662	-0.015730	0.007556	-0.793563	0.274803	-0.140973	0.602373	-0.324347	-0.491658	-0.538719	0	0
51400	9.227337	1.285315	2.986472	-0.013803	0.000593	-0.004741	-0.795256	0.275717	-0.141372	0.602253	-0.324413	-0.491588	-0.538878	0	0
51401	9.188670	1.254050	2.981972	-0.006635	-0.006728	-0.016132	-0.795400	0.274110	-0.140375	0.602073	-0.324437	-0.491631	-0.539025	0	0
51402	9.179021	1.243586	2.813756	0.022887	0.012990	-0.005556	-0.794550	0.275116	-0.141099	0.602128	-0.324211	-0.491687	-0.539048	0	0
51403	9.285414	1.249431	3.048587	-0.010219	-0.004887	-0.006489	-0.794828	0.273648	-0.141088	0.601998	-0.324293	-0.491668	-0.539161	0	0
51404	9.314380	1.304882	3.072372	-0.032037	0.001648	0.002240	-0.794821	0.272758	-0.141649	0.601862	-0.324497	-0.491471	-0.539370	0	0
51405	9.266044	1.275651	2.991006	-0.035603	0.008029	0.000461	-0.794829	0.273943	-0.141089	0.601750	-0.324697	-0.491215	-0.539608	0	0
51406	9.227363	1.263368	2.931193	-0.037646	-0.013736	-0.006539	-0.794265	0.274226	-0.141100	0.601472	-0.324975	-0.491108	-0.539847	0	0
51407	9.203259	1.186061	2.871327	-0.019246	-0.013885	0.004017	-0.794967	0.274529	-0.141654	0.601325	-0.325212	-0.491061	-0.539912	0	0
51408	9.154913	1.152864	2.958259	-0.004831	-0.032145	0.000552	-0.794130	0.274964	-0.140682	0.601102	-0.325426	-0.491219	-0.539887	0	0
51409	9.217772	1.179193	2.945757	0.015302	-0.035034	0.012022	-0.794711	0.274409	-0.138553	0.601006	-0.325610	-0.491459	-0.539665	0	0
51410	9.229851	1.204942	2.803800	0.006413	-0.003212	0.004071	-0.794978	0.272049	-0.139385	0.600980	-0.325617	-0.491492	-0.539658	0	0
51411	9.280668	1.162477	2.990991	0.007700	-0.057669	0.000621	-0.796398	0.272381	-0.138517	0.600687	-0.325913	-0.491864	-0.539468	0	0
51412	9.387115	1.140239	2.908489	0.013238	-0.037776	-0.016065	-0.794857	0.273098	-0.137416	0.600405	-0.325967	-0.492207	-0.539436	0	0
51413	9.471742	1.157475	3.008833	0.010749	-0.005996	-0.013474	-0.795704	0.272235	-0.137117	0.600299	-0.325896	-0.492331	-0.539484	0	0
51414	9.423236	1.292295	2.994652	0.004573	0.024011	-0.011740	-0.796267	0.272538	-0.137391	0.600316	-0.325690	-0.492243	-0.539670	0	0
51415	9.333731	1.311566	2.971248	-0.017003	0.055054	-0.004809	-0.794575	0.273826	-0.137706	0.600467	-0.325499	-0.491822	-0.540001	0	0
51416	9.319243	1.264772	3.235855	-0.039038	0.049803	-0.008383	-0.794838	0.272193	-0.139388	0.600488	-0.325431	-0.491332	-0.540464	0	0
51417	9.198277	1.314709	3.078020	-0.031709	0.040679	0.000433	-0.794272	0.272914	-0.139824	0.600548	-0.325431	-0.490901	-0.540789	0	0
51418	9.227279	1.345393	2.964786	-0.008351	0.000549	-0.004713	-0.794548	0.273646	-0.140810	0.600446	-0.325464	-0.490861	-0.540919	0	0
51419	9.241795	1.349641	2.856487	0.008253	0.004041	0.009367	-0.794281	0.272045	-0.138409	0.600505	-0.325465	-0.490836	-0.540875	0	0
51420	9.256338	1.316036	2.880450	0.000689	-0.023124	0.004988	-0.795965	0.272654	-0.139795	0.600368	-0.325620	-0.490955	-0.540826	0	0
51421	9.249081	1.307035	3.003125	-0.001008	-0.010395	0.011105	-0.794978	0.271754	-0.139384	0.600335	-0.325764	-0.490962	-0.540770	0	0
51422	9.275665	1.326304	3.012532	-0.006591	-0.017612	0.007597	-0.794557	0.272189	-0.139252	0.600216	-0.325945	-0.491000	-0.540759	0	0
51423	9.261211	1.273081	2.957384	0.007948	-0.030439	0.007635	-0.795835	0.272812	-0.138528	0.600094	-0.326126	-0.491187	-0.540614	0	0
51424	9.237082	1.224506	2.866240	0.018896	-0.024188	-0.006399	-0.795419	0.273986	-0.138117	0.599950	-0.326121	-0.491448	-0.540541	0	0
51425	9.365266	1.192672	3.274045	-0.012218	-0.021202	-0.004735	-0.795690	0.271630	-0.138525	0.599742	-0.326313	-0.491510	-0.540599	0	0
51426	9.283045	1.237537	2.599027	0.013950	0.019396	0.004075	-0.794296	0.273091	-0.137002	0.599852	-0.326153	-0.491449	-0.540629	0	0
51427	9.258874	1.186730	3.019981	-0.008060	0.000554	0.023329	-0.794569	0.272499	-0.137842	0.599916	-0.326340	-0.491312	-0.540570	0	0
51428	9.116142	1.229719	2.910395	-0.021779	0.006117	0.011012	-0.794562	0.270582	-0.137975	0.599882	-0.326501	-0.491114	-0.540690	0	0
51429	9.150104	1.133102	2.857333	-0.003554	-0.001304	0.007533	-0.794283	0.272048	-0.138127	0.599866	-0.326593	-0.491065	-0.540697	0	0
51430	9.266194	1.133075	2.885336	0.008223	-0.015929	0.014604	-0.793444	0.271453	-0.137009	0.599841	-0.326711	-0.491150	-0.540577	0	0
51431	9.391944	1.147575	2.932489	0.013794	0.002162	0.011090	-0.794850	0.270888	-0.137407	0.599918	-0.326698	-0.491161	-0.540488	0	0
51432	9.437853	1.186391	3.004249	0.015619	0.005778	0.012855	-0.794016	0.271621	-0.136154	0.600014	-0.326646	-0.491161	-0.540413	0	0
51433	9.391846	1.239473	3.014158	0.022737	0.004811	-0.005544	-0.793726	0.271018	-0.136861	0.600043	-0.326484	-0.491260	-0.540389	0	0
51434	9.319249	1.282576	2.947336	0.032961	0.012906	0.007643	-0.794000	0.271014	-0.137845	0.600203	-0.326262	-0.491328	-0.540283	0	0
51435	9.222475	1.313945	2.933592	0.035770	0.014713	0.014673	-0.793717	0.272181	-0.138419	0.600433	-0.326068	-0.491372	-0.540106	0	0
51436	9.222523	1.263557	2.967291	0.037440	-0.003451	0.012932	-0.794126	0.272171	-0.140105	0.600556	-0.325933	-0.491546	-0.539892	0	0
51437	9.270912	1.248895	2.938099	0.054672	-0.012677	0.007719	-0.794704	0.272640	-0.138687	0.600675	-0.325739	-0.491878	-0.539574	0	0
51438	9.285400	1.268352	2.981253	0.079300	-0.001993	-0.002763	-0.793559	0.270982	-0.139968	0.600856	-0.325269	-0.492319	-0.539254	0	0
51439	9.314425	1.268260	2.971425	0.073942	0.012566	-0.003671	-0.793001	0.271126	-0.139273	0.601099	-0.324766	-0.492641	-0.538991	0	0
51440	9.321698	1.253610	2.932916	0.081272	0.016131	-0.006293	-0.794403	0.269675	-0.139808	0.601356	-0.324168	-0.492995	-0.538741	0	0
51441	9.299936	1.248815	2.930675	0.084224	0.036075	-0.001926	-0.794109	0.270536	-0.141510	0.601758	-0.323486	-0.493224	-0.538493	0	0
51442	9.307188	1.249035	2.976302	0.094254	0.032367	0.002490	-0.794668	0.270392	-0.142206	0.602183	-0.322765	-0.493521	-0.538178	0	0
51443	9.237035	1.272584	2.851776	0.105232	0.032278	0.001645	-0.792130	0.269171	-0.141395	0.602652	-0.321993	-0.493874	-0.537791	0	0
51444	9.251542	1.268281	2.957459	0.072344	0.025296	0.009471	-0.793114	0.270359	-0.142372	0.603009	-0.321477	-0.494072	-0.537518	0	0
51445	9.275699	1.288063	3.067860	0.070616	0.043463	0.007691	-0.792391	0.269149	-0.143931	0.603453	-0.320883	-0.494151	-0.537302	0	0
51446	9.236977	1.321340	2.971947	0.072620	0.051619	0.019103	-0.793516	0.269166	-0.144477	0.603992	-0.320271	-0.494161	-0.537053	0	0
51447	9.222466	1.321313	2.962436	0.077866	0.034330	0.008607	-0.792792	0.267515	-0.146034	0.604418	-0.319686	-0.494330	-0.536766	0	0
51448	9.275712	1.278263	3.034209	0.085123	0.028823	0.009498	-0.792513	0.268247	-0.145900	0.604832	-0.319072	-0.494575	-0.536439	0	0
51449	9.295025	1.316597	3.002782	0.052444	0.036356	0.025217	-0.792513	0.268688	-0.146043	0.605276	-0.318712	-0.494542	-0.536183	0	0
51450	9.304694	1.325957	2.952215	0.065093	0.032612	0.012093	-0.792221	0.268375	-0.147176	0.605658	-0.318212	-0.494647	-0.535951	0	0
51451	9.261152	1.333245	2.952527	0.063456	0.045340	0.021726	-0.791077	0.270094	-0.149601	0.606162	-0.317720	-0.494629	-0.535690	0	0
51452	9.236998	1.297435	3.005625	0.059847	0.056260	0.014672	-0.790783	0.268606	-0.150446	0.606657	-0.317137	-0.494555	-0.535543	0	0
51453	9.232175	1.282948	2.996056	0.061605	0.047171	0.014684	-0.792467	0.268629	-0.151547	0.607126	-0.316611	-0.494538	-0.535338	0	0
51454	9.227299	1.316976	3.058573	0.059884	0.043570	0.035753	-0.791615	0.268606	-0.152125	0.607671	-0.316200	-0.494473	-0.535023	0	0
51455	9.249067	1.316895	3.048797	0.048960	0.051821	0.030452	-0.790763	0.268581	-0.152845	0.608207	-0.315803	-0.494310	-0.534800	0	0
51456	9.270813	1.340817	3.024577	0.054356	0.039979	0.033997	-0.791026	0.269736	-0.155527	0.608706	-0.315436	-0.494243	-0.534510	0	0
51457	9.307117	1.312140	3.077227	0.058944	0.050825	0.026089	-0.790309	0.268680	-0.156522	0.609245	-0.314962	-0.494152	-0.534260	0	0
51458	9.275658	1.333587	3.024547	0.052566	0.054506	0.022564	-0.791444	0.269592	-0.156084	0.609748	-0.314471	-0.494022	-0.534095	0	0
51459	9.222463	1.316947	3.051396	0.052541	0.050884	0.022562	-0.790031	0.271762	-0.157104	0.610247	-0.314018	-0.493907	-0.533898	0	0
51460	9.203136	1.288389	3.111665	0.041538	0.052790	0.014626	-0.790001	0.267174	-0.159060	0.610665	-0.313564	-0.493754	-0.533828	0	0
51461	9.227315	1.295624	3.121099	0.048953	0.063618	0.018143	-0.788861	0.266991	-0.160207	0.611192	-0.313043	-0.493555	-0.533715	0	0
51462	9.239379	1.326758	3.092135	0.050635	0.054525	0.011147	-0.788286	0.268874	-0.162200	0.611628	-0.312506	-0.493450	-0.533628	0	0
51463	9.236967	1.317314	3.128224	0.037873	0.056447	0.011988	-0.788435	0.268300	-0.161066	0.612051	-0.312060	-0.493255	-0.533584	0	0
51464	9.222508	1.264382	3.130777	0.034229	0.056475	0.009333	-0.788274	0.270326	-0.164182	0.612434	-0.311605	-0.493055	-0.533595	0	0
51465	9.222507	1.264431	3.140394	0.040615	0.056423	0.009348	-0.788698	0.269749	-0.163890	0.612851	-0.311129	-0.492883	-0.533553	0	0
51466	9.188644	1.264602	3.164683	0.033209	0.056483	-0.002957	-0.788682	0.269728	-0.165866	0.613165	-0.310619	-0.492715	-0.533644	0	0
51467	9.149942	1.269463	3.162558	0.039608	0.047366	0.007601	-0.787400	0.268367	-0.166728	0.613525	-0.310189	-0.492598	-0.533590	0	0
51468	9.140231	1.307888	3.140959	0.043200	0.041893	0.007626	-0.788529	0.268390	-0.166709	0.613854	-0.309747	-0.492540	-0.533521	0	0
51469	9.149899	1.312786	3.160118	0.030359	0.038367	0.004969	-0.788089	0.268213	-0.168691	0.614126	-0.309408	-0.492436	-0.533500	0	0
51470	9.149907	1.303241	3.176955	0.028450	0.022053	0.012003	-0.786667	0.269492	-0.170413	0.614336	-0.309184	-0.492408	-0.533414	0	0
51471	9.140213	1.322527	3.179415	0.033815	0.020191	0.001492	-0.787519	0.269515	-0.169835	0.614511	-0.308904	-0.492445	-0.533341	0	0
51472	9.140184	1.351405	3.176987	0.022868	0.018469	0.005863	-0.786668	0.267438	-0.169558	0.614652	-0.308703	-0.492428	-0.533310	0	0
51473	9.120847	1.341719	3.160307	0.033638	-0.002491	0.004158	-0.787234	0.269799	-0.170264	0.614729	-0.308558	-0.492595	-0.533152	0	0
51474	9.125680	1.346502	3.155459	0.022715	-0.008749	0.014672	-0.787378	0.268633	-0.169410	0.614782	-0.308547	-0.492717	-0.532984	0	0
51475	9.140182	1.356135	3.160154	0.024227	-0.025106	-0.005484	-0.788354	0.267757	-0.170519	0.614667	-0.308533	-0.493003	-0.532861	0	0
51476	9.178903	1.334313	3.140655	0.011454	-0.025008	-0.006396	-0.787374	0.267159	-0.169404	0.614494	-0.308573	-0.493229	-0.532827	0	0
51477	9.181310	1.341750	3.183907	-0.001227	-0.024895	0.007616	-0.787660	0.268051	-0.169262	0.614370	-0.308778	-0.493338	-0.532750	0	0
51478	9.164392	1.341084	3.046992	0.009649	-0.032253	0.000633	-0.787103	0.268195	-0.168425	0.614193	-0.308904	-0.493578	-0.532660	0	0
51479	9.203107	1.317352	3.126067	0.011378	-0.044971	0.004157	-0.787388	0.268352	-0.168139	0.613991	-0.309121	-0.493887	-0.532480	0	0
51480	9.207945	1.308224	3.227016	-0.003901	-0.017615	0.007591	-0.790229	0.269753	-0.166405	0.613880	-0.309287	-0.493943	-0.532459	0	0
51481	9.174035	1.360997	3.179136	-0.015866	-0.022961	0.002317	-0.788250	0.268682	-0.166433	0.613693	-0.309545	-0.493978	-0.532493	0	0
51482	9.198253	1.336498	3.102045	0.000437	-0.044880	0.005891	-0.789097	0.269580	-0.166705	0.613453	-0.309819	-0.494230	-0.532376	0	0
51483	9.236965	1.317411	3.147457	0.007735	-0.039501	0.000632	-0.788110	0.268240	-0.166151	0.613248	-0.310013	-0.494497	-0.532252	0	0
51484	9.265966	1.341358	3.130397	0.005825	-0.043121	-0.004626	-0.789394	0.268723	-0.164721	0.612976	-0.310193	-0.494799	-0.532179	0	0
51485	9.249051	1.331462	3.072827	0.006218	-0.010452	0.005862	-0.787977	0.268688	-0.165309	0.612938	-0.310267	-0.494863	-0.532120	0	0
51486	9.198260	1.331537	3.073198	0.000526	-0.017668	-0.013450	-0.789397	0.268434	-0.164155	0.612729	-0.310300	-0.495009	-0.532206	0	0
51487	9.171648	1.341085	3.049343	0.006915	-0.024975	-0.006403	-0.789118	0.266671	-0.163165	0.612555	-0.310387	-0.495204	-0.532174	0	0
51488	9.169228	1.341162	3.063786	-0.012334	-0.032077	-0.008195	-0.789814	0.268141	-0.164853	0.612264	-0.310601	-0.495353	-0.532246	0	0
51489	9.188584	1.331624	3.087694	0.007755	-0.034056	-0.004637	-0.791101	0.268188	-0.162856	0.612057	-0.310739	-0.495603	-0.532171	0	0
51490	9.227266	1.346085	3.101825	-0.006910	-0.037569	-0.006418	-0.790245	0.265077	-0.162857	0.611763	-0.310959	-0.495808	-0.532188	0	0
51491	9.236940	1.346094	3.106563	0.007796	-0.032243	0.000631	-0.791119	0.267036	-0.160311	0.611593	-0.311113	-0.496031	-0.532086	0	0
51492	9.246584	1.379615	3.072806	0.000411	-0.035816	-0.004638	-0.789290	0.266713	-0.159493	0.611340	-0.311288	-0.496258	-0.532062	0	0
51493	9.261101	1.379303	3.014999	-0.008525	-0.021226	0.001467	-0.789298	0.267164	-0.158648	0.611179	-0.311487	-0.496324	-0.532070	0	0
51494	9.261081	1.398611	3.024601	-0.004905	-0.017627	-0.004668	-0.790288	0.267040	-0.158349	0.610999	-0.311597	-0.496413	-0.532129	0	0
51495	9.229703	1.333680	3.029691	-0.013960	-0.024805	0.007588	-0.789712	0.267601	-0.159913	0.610835	-0.311879	-0.496452	-0.532116	0	0
51496	9.232124	1.331256	3.027271	-0.004888	-0.024883	0.000589	-0.790428	0.267335	-0.158631	0.610649	-0.312053	-0.496569	-0.532119	0	0
51497	9.251433	1.369833	3.043928	0.004076	-0.024965	-0.016053	-0.790278	0.267907	-0.159905	0.610414	-0.312108	-0.496779	-0.532159	0	0
51498	9.261101	1.379327	3.019808	0.006045	-0.017719	-0.006401	-0.790015	0.267633	-0.157510	0.610259	-0.312143	-0.496932	-0.532174	0	0
51499	9.270813	1.340792	3.019768	0.000639	-0.024930	0.007627	-0.790304	0.267500	-0.156658	0.610140	-0.312337	-0.497050	-0.532087	0	0
51500	9.266006	1.311861	3.010210	-0.014830	-0.004848	-0.009995	-0.790021	0.266466	-0.156376	0.609965	-0.312413	-0.497024	-0.532267	0	0
51501	9.236978	1.316719	3.010418	0.000721	-0.015854	0.005853	-0.790431	0.265284	-0.157493	0.609881	-0.312549	-0.497093	-0.532219	0	0
51502	9.246654	1.316620	2.993518	0.008094	-0.003215	0.000590	-0.791019	0.267086	-0.155374	0.609842	-0.312529	-0.497146	-0.532226	0	0
51503	9.236958	1.336004	3.015211	0.026251	-0.017878	0.005921	-0.790182	0.267081	-0.154259	0.609829	-0.312520	-0.497362	-0.532044	0	0
51504	9.251465	1.340797	3.015101	0.008060	-0.013191	0.009384	-0.789611	0.266768	-0.154831	0.609787	-0.312597	-0.497449	-0.531966	0	0
51505	9.268376	1.359983	3.005345	-0.006465	-0.001278	0.007584	-0.791013	0.266785	-0.155937	0.609762	-0.312708	-0.497385	-0.531989	0	0
51506	9.244201	1.350389	3.005530	0.004354	-0.017698	0.007628	-0.791150	0.266342	-0.156357	0.609678	-0.312822	-0.497485	-0.531925	0	0
51507	9.241794	1.340641	2.981513	0.019183	-0.001483	0.016416	-0.789602	0.266463	-0.155818	0.609779	-0.312822	-0.497531	-0.531766	0	0
51508	9.236955	1.340746	3.000782	-0.002912	-0.017637	0.011118	-0.790025	0.266765	-0.155954	0.609690	-0.312998	-0.497581	-0.531718	0	0
51509	9.268395	1.340748	3.010169	-0.002874	-0.015823	0.014627	-0.791300	0.268264	-0.155939	0.609642	-0.313199	-0.497602	-0.531634	0	0
51510	9.270806	1.350253	2.986102	0.013643	-0.006885	0.015535	-0.789607	0.267350	-0.155540	0.609682	-0.313239	-0.497661	-0.531510	0	0
51511	9.280499	1.331002	2.990855	0.000879	0.001381	0.007592	-0.791589	0.267105	-0.154659	0.609694	-0.313291	-0.497620	-0.531504	0	0
51512	9.261137	1.340928	3.043881	-0.006342	0.019592	0.000531	-0.791157	0.267379	-0.155797	0.609722	-0.313237	-0.497457	-0.531655	0	0
51513	9.212767	1.354523	2.861504	0.019131	0.000324	0.004133	-0.790175	0.267953	-0.155392	0.609768	-0.313167	-0.497531	-0.531576	0	0
51514	9.268444	1.297097	2.947695	0.019199	-0.001490	0.014652	-0.791583	0.269592	-0.156364	0.609847	-0.313140	-0.497589	-0.531447	0	0
51515	9.275684	1.302508	3.067848	-0.000830	0.015011	0.008438	-0.791167	0.268272	-0.154954	0.609925	-0.313134	-0.497453	-0.531487	0	0
51516	9.227260	1.355520	3.063350	-0.009837	0.022357	0.018072	-0.791729	0.269014	-0.155512	0.610050	-0.313175	-0.497200	-0.531557	0	0
51517	9.256337	1.311560	2.947772	0.021137	0.003945	0.023428	-0.790025	0.266911	-0.156095	0.610222	-0.313168	-0.497202	-0.531362	0	0
51518	9.268454	1.278407	3.060708	0.018115	-0.006926	0.002363	-0.789478	0.267510	-0.154131	0.610205	-0.313115	-0.497325	-0.531296	0	0
51519	9.285350	1.316647	3.010065	0.020824	-0.017837	0.011171	-0.790460	0.269723	-0.155677	0.610203	-0.313166	-0.497496	-0.531109	0	0
51520	9.251481	1.330779	2.938175	-0.006398	0.000535	0.009331	-0.792562	0.268866	-0.157191	0.610184	-0.313257	-0.497423	-0.531146	0	0
51521	9.232134	1.326187	2.976787	0.017377	0.011231	0.004106	-0.790725	0.268239	-0.157218	0.610278	-0.313139	-0.497420	-0.531110	0	0
51522	9.236971	1.326179	2.976752	0.024632	0.005726	0.004130	-0.790315	0.269569	-0.156102	0.610354	-0.312988	-0.497496	-0.531041	0	0
51523	9.232110	1.345689	3.024855	0.018212	-0.003288	0.012906	-0.790311	0.267950	-0.155954	0.610425	-0.312986	-0.497559	-0.530902	0	0
51524	9.241774	1.355402	3.044011	0.013702	0.007637	0.009373	-0.789460	0.267926	-0.156532	0.610504	-0.312917	-0.497548	-0.530861	0	0
51525	9.265975	1.340848	3.029420	0.024743	0.016617	0.009385	-0.790591	0.268979	-0.156659	0.610676	-0.312752	-0.497536	-0.530773	0	0
51526	9.244203	1.345695	3.029576	0.020935	0.018456	-0.011687	-0.790866	0.267361	-0.156930	0.610720	-0.312477	-0.497563	-0.530859	0	0
51527	9.239373	1.340742	3.000764	0.013517	0.000368	-0.008172	-0.790441	0.266324	-0.156650	0.610682	-0.312379	-0.497645	-0.530883	0	0
51528	9.207938	1.333591	3.005808	0.009980	0.011291	-0.006442	-0.789872	0.265866	-0.157081	0.610684	-0.312235	-0.497642	-0.530968	0	0
51529	9.164410	1.321933	3.068645	0.014588	0.005822	0.005855	-0.791002	0.267944	-0.157777	0.610751	-0.312171	-0.497652	-0.530919	0	0
51530	9.203113	1.317012	3.058749	0.008221	0.004964	0.009352	-0.789448	0.266151	-0.157230	0.610800	-0.312150	-0.497628	-0.530897	0	0
51531	9.236961	1.328999	3.058492	0.019164	0.003963	0.010261	-0.789875	0.266457	-0.156942	0.610896	-0.312090	-0.497661	-0.530792	0	0
51532	9.256263	1.379334	3.019843	0.022623	-0.010590	0.004160	-0.791305	0.267390	-0.155089	0.610883	-0.312039	-0.497824	-0.530683	0	0
51533	9.258670	1.391368	3.019816	0.015419	0.004895	0.000615	-0.789876	0.266311	-0.156801	0.610921	-0.311949	-0.497861	-0.530658	0	0
51534	9.256298	1.343294	3.034297	0.015341	-0.003274	-0.002897	-0.790164	0.268380	-0.156805	0.610886	-0.311867	-0.497964	-0.530650	0	0
51535	9.246643	1.321738	3.053619	0.006344	0.000436	0.008479	-0.790722	0.266915	-0.157072	0.610915	-0.311895	-0.497956	-0.530608	0	0
51536	9.224868	1.331340	3.041749	0.020976	0.007576	0.004118	-0.791295	0.267671	-0.156360	0.610988	-0.311757	-0.498000	-0.530563	0	0
51537	9.198241	1.355297	3.010670	0.020884	0.000318	0.000623	-0.790999	0.266474	-0.157489	0.611020	-0.311657	-0.498094	-0.530497	0	0
51538	9.203081	1.355144	2.981784	0.004553	0.015874	-0.004700	-0.790566	0.266159	-0.158623	0.611037	-0.311530	-0.498028	-0.530613	0	0
51539	9.188586	1.345148	2.904963	-0.004722	-0.001297	-0.008212	-0.789312	0.266154	-0.156668	0.610934	-0.311552	-0.498023	-0.530723	0	0
51540	9.220047	1.325853	2.907154	0.008195	0.004043	0.002339	-0.791281	0.268240	-0.158197	0.610941	-0.311502	-0.498027	-0.530742	0	0
51541	9.244210	1.340759	3.005538	0.011754	0.009456	-0.009943	-0.790582	0.267647	-0.157218	0.610933	-0.311357	-0.498050	-0.530814	0	0
51542	9.236921	1.374402	2.991138	0.022840	0.022073	-0.005536	-0.790864	0.267653	-0.157214	0.611033	-0.311082	-0.498045	-0.530865	0	0
51543	9.227196	1.431833	2.919036	0.012009	0.023075	0.009371	-0.790020	0.268079	-0.157088	0.611197	-0.310960	-0.497926	-0.530860	0	0
51544	9.227168	1.460675	2.909396	-0.022543	0.033344	0.016302	-0.789161	0.267899	-0.158513	0.611328	-0.311011	-0.497544	-0.531037	0	0
51545	9.306996	1.418846	3.231010	-0.009990	0.024171	0.008431	-0.790278	0.266440	-0.159335	0.611423	-0.311012	-0.497304	-0.531151	0	0
51546	9.280416	1.394859	3.240841	-0.021048	0.011559	0.007536	-0.790287	0.267332	-0.158633	0.611404	-0.311127	-0.497091	-0.531307	0	0
51547	9.251450	1.341670	3.188203	-0.017312	0.016064	0.007526	-0.790567	0.266308	-0.158483	0.611431	-0.311211	-0.496864	-0.531438	0	0
51548	9.222439	1.334188	3.128316	-0.021125	0.006108	-0.004757	-0.789159	0.266136	-0.158082	0.611319	-0.311294	-0.496721	-0.531652	0	0
51549	9.164412	1.321739	3.030178	-0.003102	-0.024893	-0.005554	-0.790015	0.266899	-0.157224	0.611118	-0.311444	-0.496861	-0.531665	0	0
51550	9.183748	1.322462	3.179097	-0.018922	-0.051982	-0.008192	-0.790022	0.267642	-0.156663	0.610705	-0.311805	-0.497096	-0.531708	0	0
51551	9.237004	1.283427	3.092188	-0.017662	-0.024777	0.000545	-0.790587	0.266186	-0.156083	0.610491	-0.312073	-0.497138	-0.531756	0	0
51552	9.178954	1.306424	2.861790	-0.002904	-0.008573	-0.005575	-0.790445	0.267062	-0.156512	0.610358	-0.312118	-0.497185	-0.531839	0	0
51553	9.203165	1.273143	2.953000	0.011515	-0.037724	0.004141	-0.789463	0.267050	-0.155823	0.610190	-0.312296	-0.497450	-0.531679	0	0
51554	9.299898	1.273679	3.086928	0.009722	-0.041335	0.018183	-0.790585	0.266330	-0.156366	0.610060	-0.312556	-0.497690	-0.531451	0	0
51555	9.333713	1.321657	3.062600	0.009730	-0.031360	0.011163	-0.791438	0.267529	-0.156075	0.609956	-0.312745	-0.497884	-0.531277	0	0
51556	9.275639	1.355109	2.995679	0.006352	-0.014080	0.025182	-0.790733	0.267662	-0.156087	0.609988	-0.312916	-0.497918	-0.531109	0	0
51557	9.232134	1.321614	3.024875	0.026375	-0.012429	0.014686	-0.790607	0.267826	-0.154255	0.610048	-0.312920	-0.498074	-0.530890	0	0
51558	9.217630	1.312115	3.046626	0.014419	-0.017776	0.009396	-0.789477	0.268242	-0.154558	0.610003	-0.312983	-0.498222	-0.530766	0	0
51559	9.229720	1.316827	3.029705	0.004461	-0.024948	0.026934	-0.790602	0.267673	-0.154819	0.609997	-0.313249	-0.498300	-0.530543	0	0
51560	9.268408	1.321900	3.091927	0.009870	-0.023181	0.019926	-0.791173	0.266518	-0.153676	0.609966	-0.313420	-0.498424	-0.530360	0	0
51561	9.328870	1.321980	3.125144	0.011714	-0.025013	0.026077	-0.790607	0.268853	-0.154683	0.609979	-0.313638	-0.498544	-0.530105	0	0
51562	9.304690	1.326200	3.000299	-0.006379	-0.003094	0.018110	-0.790184	0.267672	-0.154120	0.609988	-0.313792	-0.498465	-0.530078	0	0
51563	9.275675	1.316686	3.014944	0.018282	0.005778	0.010256	-0.789630	0.268260	-0.153144	0.610090	-0.313727	-0.498481	-0.529983	0	0
51564	9.299837	1.336201	3.072453	0.019091	-0.006929	0.014666	-0.789340	0.269124	-0.154423	0.610142	-0.313730	-0.498571	-0.529837	0	0
51565	9.266012	1.313783	2.914040	0.024779	0.020237	0.004111	-0.789629	0.269139	-0.153571	0.610304	-0.313518	-0.498552	-0.529793	0	0
51566	9.251533	1.277911	2.957451	0.004618	0.008609	0.005822	-0.790469	0.268854	-0.154262	0.610341	-0.313483	-0.498498	-0.529823	0	0
51567	9.236994	1.306713	2.935896	0.013817	0.007632	0.016384	-0.789486	0.268107	-0.153428	0.610471	-0.313466	-0.498460	-0.529719	0	0
51568	9.222450	1.340331	2.914337	0.013793	0.007633	0.014637	-0.789911	0.270172	-0.153995	0.610578	-0.313424	-0.498433	-0.529646	0	0
51569	9.207937	1.342687	2.900016	0.000825	-0.003155	0.002335	-0.789913	0.268560	-0.153141	0.610539	-0.313474	-0.498436	-0.529659	0	0
51570	9.227302	1.325903	2.919122	-0.002824	-0.001312	0.000564	-0.789197	0.267505	-0.153995	0.610475	-0.313510	-0.498420	-0.529726	0	0
51571	9.241830	1.311291	2.890177	-0.002636	0.009576	0.010201	-0.790330	0.268707	-0.153981	0.610530	-0.313553	-0.498302	-0.529747	0	0
51572	9.256336	1.311584	2.952580	0.013743	0.007628	0.008487	-0.790610	0.268857	-0.154260	0.610605	-0.313480	-0.498294	-0.529712	0	0
51573	9.280520	1.311645	2.971637	-0.017293	0.006067	0.011048	-0.790195	0.268271	-0.153135	0.610601	-0.313635	-0.498118	-0.529791	0	0
51574	9.299850	1.330949	2.985905	-0.011806	0.012372	0.007548	-0.789620	0.268834	-0.154558	0.610614	-0.313688	-0.497949	-0.529903	0	0
51575	9.280519	1.311706	2.983658	-0.017304	0.015138	0.000505	-0.789908	0.268260	-0.153704	0.610599	-0.313743	-0.497750	-0.530074	0	0
51576	9.275690	1.302192	3.005339	-0.024656	0.026080	-0.017081	-0.790326	0.268996	-0.154547	0.610509	-0.313680	-0.497506	-0.530444	0	0
51577	9.268456	1.278262	3.031857	-0.028244	0.026115	-0.010076	-0.788914	0.268820	-0.154569	0.610458	-0.313690	-0.497216	-0.530769	0	0
51578	9.278137	1.271037	3.034197	-0.004538	0.027731	-0.015288	-0.790452	0.268539	-0.156236	0.610450	-0.313504	-0.497063	-0.531032	0	0
51579	9.256372	1.268637	3.029549	-0.000671	0.042226	-0.004768	-0.789195	0.269410	-0.154991	0.610594	-0.313286	-0.496803	-0.531238	0	0
51580	9.246677	1.290295	3.024794	-0.006229	0.040455	-0.011794	-0.790599	0.268549	-0.155529	0.610660	-0.313061	-0.496552	-0.531529	0	0
51581	9.217628	1.314535	3.049029	-0.000909	0.025897	-0.013513	-0.790299	0.268814	-0.157792	0.610676	-0.312889	-0.496418	-0.531738	0	0
51582	9.256336	1.302488	3.058372	0.004593	0.022221	-0.006477	-0.789181	0.268658	-0.156399	0.610714	-0.312719	-0.496320	-0.531885	0	0
51583	9.261150	1.326532	3.053509	0.008265	0.027635	-0.008224	-0.789727	0.267326	-0.158077	0.610795	-0.312508	-0.496207	-0.532021	0	0
51584	9.282897	1.345832	3.067760	0.013672	0.033028	-0.020498	-0.790445	0.266622	-0.156369	0.610841	-0.312157	-0.496134	-0.532243	0	0
51585	9.258708	1.346038	3.101595	0.010083	0.040322	-0.019640	-0.788317	0.267886	-0.158103	0.610929	-0.311810	-0.495990	-0.532479	0	0
51586	9.232136	1.307921	3.173947	-0.009900	0.044126	-0.011807	-0.788882	0.267017	-0.157808	0.611003	-0.311586	-0.495697	-0.532799	0	0
51587	9.178935	1.321099	2.907458	-0.006260	0.040454	-0.018807	-0.789712	0.267307	-0.159912	0.611045	-0.311342	-0.495461	-0.533112	0	0
51588	9.178902	1.334362	3.150272	-0.004604	0.044077	-0.033728	-0.789708	0.265835	-0.159765	0.611018	-0.310978	-0.495265	-0.533538	0	0
51589	9.198258	1.327086	3.145328	0.008047	0.022195	-0.026650	-0.789845	0.265686	-0.160185	0.610972	-0.310705	-0.495241	-0.533771	0	0
51590	9.212790	1.307707	3.126004	0.011784	0.023072	-0.018748	-0.788995	0.266104	-0.160765	0.610971	-0.310426	-0.495214	-0.533960	0	0
51591	9.236944	1.343614	3.092139	0.009944	0.027619	-0.024013	-0.789415	0.264494	-0.160610	0.610972	-0.310126	-0.495159	-0.534184	0	0
51592	9.217608	1.333795	3.049013	-0.006438	0.025940	-0.018787	-0.789975	0.264940	-0.161309	0.610929	-0.309943	-0.495016	-0.534472	0	0
51593	9.159552	1.341298	3.087898	0.022732	0.025708	-0.022228	-0.789975	0.264500	-0.161166	0.610969	-0.309584	-0.495036	-0.534616	0	0
51594	9.152285	1.353273	3.073517	0.015348	0.023951	-0.030138	-0.790949	0.264502	-0.162843	0.610923	-0.309222	-0.495057	-0.534859	0	0
51595	9.154679	1.375070	3.099927	0.015311	0.009440	-0.016951	-0.790656	0.264189	-0.163975	0.610888	-0.309021	-0.495120	-0.534956	0	0
51596	9.203016	1.408813	3.121185	0.024468	0.011179	-0.011657	-0.790659	0.263020	-0.163124	0.610905	-0.308764	-0.495211	-0.535002	0	0
51597	9.217532	1.403976	3.121083	0.010805	0.009477	-0.006423	-0.788545	0.262833	-0.162734	0.610912	-0.308642	-0.495217	-0.535057	0	0
51598	9.217510	1.427930	3.097021	0.009975	0.012210	0.001476	-0.790661	0.263316	-0.162984	0.610960	-0.308533	-0.495183	-0.535098	0	0
51599	9.183686	1.394130	3.068445	0.019106	0.014855	-0.004657	-0.790515	0.262719	-0.163407	0.611029	-0.308340	-0.495195	-0.535118	0	0
51600	9.140123	1.418463	3.107211	-0.001030	0.005956	0.000575	-0.790776	0.260204	-0.164944	0.611007	-0.308327	-0.495144	-0.535198	0	0
51601	9.140112	1.430489	3.104797	0.022829	0.011211	0.011159	-0.790505	0.258451	-0.162965	0.611155	-0.308209	-0.495149	-0.535093	0	0
51602	9.159509	1.380060	3.135951	-0.002977	-0.015805	0.007610	-0.789802	0.261669	-0.163837	0.611056	-0.308359	-0.495198	-0.535074	0	0
51603	9.188537	1.375178	3.130935	0.011583	-0.017745	0.004137	-0.789520	0.261663	-0.163842	0.610988	-0.308431	-0.495342	-0.534977	0	0
51604	9.193357	1.394370	3.118863	0.004309	-0.010428	0.000605	-0.790227	0.261679	-0.163689	0.610901	-0.308473	-0.495419	-0.534981	0	0
51605	9.190948	1.384744	3.118888	0.007095	-0.010448	0.005874	-0.790927	0.261686	-0.164383	0.610864	-0.308541	-0.495489	-0.534918	0	0
51606	9.178868	1.370329	3.121392	0.006338	-0.004990	0.018147	-0.790953	0.262893	-0.161707	0.610904	-0.308629	-0.495489	-0.534822	0	0
51607	9.169169	1.392180	3.155104	-0.003019	-0.015806	0.004102	-0.789963	0.263458	-0.162149	0.610800	-0.308779	-0.495543	-0.534805	0	0
51608	9.193380	1.370307	3.121286	-0.003005	-0.023068	0.011128	-0.791377	0.261582	-0.161130	0.610684	-0.308985	-0.495626	-0.534741	0	0
51609	9.200633	1.372704	3.121232	0.000609	-0.030356	0.014657	-0.790252	0.263178	-0.161297	0.610575	-0.309243	-0.495756	-0.534596	0	0
51610	9.212733	1.365487	3.125957	0.015176	-0.025037	0.004153	-0.791376	0.263195	-0.161843	0.610469	-0.309314	-0.495969	-0.534478	0	0
51611	9.212737	1.363007	3.111534	0.014247	-0.025032	0.001518	-0.790678	0.263484	-0.161009	0.610359	-0.309395	-0.496179	-0.534362	0	0
51612	9.198195	1.394302	3.106807	0.006155	-0.024955	0.018179	-0.792102	0.263528	-0.159574	0.610299	-0.309591	-0.496300	-0.534205	0	0
51613	9.203026	1.403695	3.061084	0.014328	-0.025028	0.012060	-0.792375	0.262788	-0.160413	0.610245	-0.309724	-0.496478	-0.534023	0	0
51614	9.236926	1.365088	3.053655	-0.002938	-0.024889	0.019030	-0.791541	0.263521	-0.159160	0.610163	-0.309978	-0.496548	-0.533906	0	0
51615	9.246614	1.350665	3.060808	-0.001179	-0.032164	0.018163	-0.790410	0.263349	-0.159319	0.610058	-0.310274	-0.496668	-0.533742	0	0
51616	9.241788	1.340957	3.044022	0.020579	-0.034167	0.000664	-0.791247	0.262473	-0.160148	0.609905	-0.310343	-0.496976	-0.533589	0	0
51617	9.222417	1.364952	3.022506	0.030030	-0.017897	0.023488	-0.790270	0.263495	-0.159181	0.609996	-0.310398	-0.497159	-0.533282	0	0
51618	9.236922	1.369806	3.034417	0.029948	-0.021530	0.018229	-0.790850	0.263819	-0.157480	0.610027	-0.310431	-0.497385	-0.533017	0	0
51619	9.217554	1.391381	3.010499	0.024466	-0.016041	0.012071	-0.790711	0.263819	-0.157200	0.610049	-0.310454	-0.497563	-0.532813	0	0
51620	9.246586	1.374970	3.106469	0.010674	-0.025001	0.012044	-0.790993	0.263531	-0.157194	0.609971	-0.310591	-0.497727	-0.532669	0	0
51621	9.280456	1.365302	3.108634	0.020903	-0.012380	0.021704	-0.792554	0.263280	-0.156038	0.610051	-0.310664	-0.497833	-0.532435	0	0
51622	9.212728	1.379411	3.022565	0.019990	-0.008743	0.014680	-0.790857	0.263388	-0.156490	0.610096	-0.310672	-0.497939	-0.532280	0	0
51623	9.183713	1.369885	3.034806	0.011656	-0.030446	0.022582	-0.790161	0.264119	-0.155658	0.610063	-0.310901	-0.498103	-0.532031	0	0
51624	9.210359	1.326680	3.068305	0.000848	-0.021282	0.029554	-0.791579	0.264157	-0.154788	0.610065	-0.311166	-0.498137	-0.531841	0	0
51625	9.246615	1.350580	3.043979	0.018998	-0.025069	0.021713	-0.791292	0.263852	-0.155215	0.610077	-0.311318	-0.498310	-0.531577	0	0
51626	9.309514	1.340541	2.981019	0.008130	-0.021359	0.026071	-0.791576	0.264740	-0.155355	0.610083	-0.311521	-0.498395	-0.531372	0	0
51627	9.304672	1.345363	2.981050	0.024673	-0.010604	0.028730	-0.790023	0.264414	-0.155379	0.610221	-0.311597	-0.498488	-0.531081	0	0
51628	9.275653	1.340664	2.995691	0.029164	-0.003385	0.012055	-0.789742	0.265584	-0.155671	0.610308	-0.311506	-0.498618	-0.530912	0	0
51629	9.241741	1.393582	2.976662	0.037432	0.005626	0.011199	-0.790311	0.266188	-0.155382	0.610474	-0.311330	-0.498734	-0.530716	0	0
51630	9.232089	1.367357	3.024838	0.011006	0.005848	0.016392	-0.790600	0.267083	-0.154817	0.610572	-0.311323	-0.498698	-0.530641	0	0
51631	9.256313	1.331087	3.000648	0.028257	0.005695	0.002385	-0.791452	0.267988	-0.154524	0.610663	-0.311159	-0.498792	-0.530544	0	0
51632	9.251472	1.333526	3.005490	0.033696	-0.003421	0.007676	-0.790737	0.265760	-0.154809	0.610740	-0.311019	-0.498960	-0.530379	0	0
51633	9.246639	1.331053	2.991102	0.031992	-0.001587	0.019954	-0.790456	0.266342	-0.154957	0.610899	-0.310958	-0.499064	-0.530134	0	0
51634	9.217596	1.352666	2.972063	0.018134	0.007590	-0.009922	-0.792018	0.267120	-0.154088	0.610889	-0.310768	-0.499137	-0.530189	0	0
51635	9.219990	1.374500	3.005687	0.003696	0.009536	0.011107	-0.790584	0.265009	-0.155937	0.610969	-0.310776	-0.499050	-0.530173	0	0
51636	9.220020	1.343251	3.015329	0.006259	-0.012264	0.011133	-0.790735	0.266198	-0.155234	0.610935	-0.310868	-0.499117	-0.530097	0	0
51637	9.256292	1.350420	3.015058	0.004472	-0.008623	0.012882	-0.790320	0.268107	-0.154967	0.610936	-0.310977	-0.499140	-0.530010	0	0
51638	9.268355	1.381651	3.005328	0.008052	-0.006842	0.004121	-0.790314	0.266926	-0.155244	0.610897	-0.310994	-0.499204	-0.529984	0	0
51639	9.278052	1.359921	2.995658	0.017258	0.003967	0.000614	-0.790603	0.266060	-0.154107	0.610936	-0.310897	-0.499256	-0.529947	0	0
51640	9.270835	1.321399	2.993338	-0.013728	0.000594	0.007555	-0.789758	0.266338	-0.153981	0.610885	-0.311025	-0.499148	-0.530033	0	0
51641	9.261164	1.316707	3.015050	-0.013786	-0.005755	0.007561	-0.791177	0.266817	-0.153254	0.610815	-0.311204	-0.499073	-0.530078	0	0
51642	9.232129	1.326478	3.034488	-0.006511	-0.003090	0.002311	-0.791025	0.267094	-0.154669	0.610740	-0.311281	-0.499043	-0.530148	0	0
51643	9.220038	1.324040	3.024961	0.006254	-0.008637	0.005858	-0.790744	0.266062	-0.154104	0.610709	-0.311344	-0.499097	-0.530095	0	0
51644	9.222443	1.340767	3.000888	0.008097	-0.003210	0.002350	-0.791031	0.266367	-0.153678	0.610679	-0.311333	-0.499144	-0.530092	0	0
51645	9.220034	1.328879	3.029766	-0.007379	-0.003079	0.007574	-0.791027	0.266363	-0.154101	0.610643	-0.311459	-0.499087	-0.530113	0	0
51646	9.241788	1.343219	3.015170	-0.006572	-0.013072	0.005839	-0.791322	0.268146	-0.153257	0.610537	-0.311607	-0.499106	-0.530131	0	0
51647	9.261141	1.340686	2.995797	0.009876	-0.013209	0.007634	-0.791180	0.267115	-0.152973	0.610504	-0.311681	-0.499202	-0.530035	0	0
51648	9.251476	1.331070	2.995875	0.006116	-0.014091	-0.005540	-0.790345	0.267846	-0.151861	0.610372	-0.311700	-0.499330	-0.530056	0	0
51649	9.236956	1.340673	2.986357	0.006326	-0.010451	0.016397	-0.791047	0.267415	-0.152130	0.610388	-0.311826	-0.499363	-0.529932	0	0
51650	9.236970	1.326216	2.983964	-0.002963	-0.016734	0.002338	-0.792186	0.267451	-0.150982	0.610256	-0.311954	-0.499434	-0.529942	0	0
51651	9.244225	1.326290	3.000741	0.005282	-0.015893	0.005867	-0.792189	0.268334	-0.150986	0.610186	-0.312062	-0.499527	-0.529871	0	0
51652	9.236977	1.321316	2.967139	-0.001100	-0.024912	0.014638	-0.790362	0.266400	-0.149314	0.610084	-0.312283	-0.499620	-0.529770	0	0
51653	9.268384	1.355047	2.981307	0.003608	-0.008616	0.018148	-0.791071	0.267445	-0.149307	0.610110	-0.312424	-0.499622	-0.529655	0	0
51654	9.265988	1.340096	2.880360	0.022658	-0.025114	0.016458	-0.790373	0.268616	-0.148759	0.610091	-0.312510	-0.499836	-0.529425	0	0
51655	9.297428	1.324264	3.091713	0.008081	-0.017726	0.019038	-0.793182	0.268508	-0.150406	0.610090	-0.312676	-0.499914	-0.529253	0	0
51656	9.280481	1.352500	2.957179	-0.018109	0.004267	0.026855	-0.791623	0.268028	-0.150994	0.610146	-0.312907	-0.499701	-0.529254	0	0
51657	9.217601	1.350114	2.943215	0.007354	-0.003197	0.021658	-0.790926	0.269346	-0.150447	0.610230	-0.313014	-0.499679	-0.529115	0	0
51658	9.261172	1.316174	2.909265	-0.002723	-0.006754	0.018122	-0.792058	0.268345	-0.149718	0.610232	-0.313166	-0.499641	-0.529059	0	0
51659	9.285422	1.244398	3.005315	0.011789	-0.012321	0.012001	-0.791499	0.270542	-0.149878	0.610232	-0.313246	-0.499728	-0.528929	0	0
51660	9.333780	1.263295	2.947245	0.006211	-0.008661	-0.004683	-0.789810	0.269046	-0.148770	0.610132	-0.313240	-0.499820	-0.528960	0	0
51661	9.304735	1.291840	2.870500	0.013760	0.000361	0.014638	-0.792066	0.269089	-0.149016	0.610216	-0.313254	-0.499832	-0.528844	0	0
51662	9.299902	1.282508	2.928243	0.024649	0.007528	0.000610	-0.791503	0.269227	-0.148884	0.610283	-0.313077	-0.499907	-0.528802	0	0
51663	9.261206	1.282493	2.914101	0.018353	0.005774	0.012882	-0.790667	0.270983	-0.148341	0.610399	-0.313025	-0.499915	-0.528690	0	0
51664	9.229718	1.325996	2.938338	0.014788	0.013072	0.019016	-0.791218	0.269804	-0.149456	0.610560	-0.312970	-0.499847	-0.528602	0	0
51665	9.268434	1.306812	2.964517	0.004635	0.007703	0.011097	-0.791209	0.269206	-0.150300	0.610633	-0.312984	-0.499776	-0.528575	0	0
51666	9.295038	1.306736	2.957110	0.011943	0.007640	0.011993	-0.792061	0.270110	-0.150008	0.610721	-0.312940	-0.499748	-0.528527	0	0
51667	9.280536	1.297176	2.966840	0.019276	0.014839	0.007610	-0.792063	0.270552	-0.150010	0.610857	-0.312808	-0.499722	-0.528471	0	0
51668	9.261193	1.292317	2.952560	0.030143	0.003862	0.007649	-0.792048	0.268479	-0.150989	0.610960	-0.312651	-0.499827	-0.528347	0	0
51669	9.239405	1.316255	2.919041	0.008279	0.011301	0.004960	-0.789939	0.270061	-0.150607	0.611031	-0.312593	-0.499773	-0.528351	0	0
51670	9.227297	1.326170	2.972014	0.006365	-0.003194	0.011996	-0.791355	0.270829	-0.150305	0.611046	-0.312640	-0.499781	-0.528297	0	0
51671	9.241846	1.287676	2.981556	0.008371	0.005866	0.022510	-0.790794	0.270234	-0.149747	0.611182	-0.312698	-0.499706	-0.528176	0	0
51672	9.297456	1.306829	2.976326	0.008241	-0.005029	0.019898	-0.790367	0.271249	-0.150464	0.611237	-0.312783	-0.499710	-0.528059	0	0
51673	9.314379	1.316313	2.952152	0.006519	0.008593	0.018125	-0.791065	0.270079	-0.151012	0.611358	-0.312815	-0.499623	-0.527983	0	0
51674	9.314403	1.289927	2.971407	0.017294	0.008494	-0.004673	-0.792064	0.271875	-0.150298	0.611378	-0.312651	-0.499669	-0.528013	0	0
51675	9.290231	1.275543	2.976404	-0.013650	0.011476	0.002265	-0.791205	0.270668	-0.151294	0.611366	-0.312712	-0.499507	-0.528143	0	0
51676	9.278133	1.273517	3.048620	0.000923	0.014989	-0.002972	-0.790643	0.269193	-0.150451	0.611377	-0.312622	-0.499422	-0.528264	0	0
51677	9.256389	1.254120	3.015136	0.008159	0.011296	-0.009976	-0.791484	0.269936	-0.151428	0.611369	-0.312489	-0.499414	-0.528360	0	0
51678	9.229748	1.292521	2.984045	-0.006391	0.008701	0.000533	-0.790080	0.269916	-0.150604	0.611344	-0.312495	-0.499318	-0.528477	0	0
51679	9.227284	1.340518	2.952769	-0.006523	-0.004909	0.000563	-0.789799	0.270500	-0.150611	0.611264	-0.312590	-0.499299	-0.528531	0	0
51680	9.241793	1.342976	2.967086	-0.006520	-0.010352	0.007591	-0.791212	0.271557	-0.150875	0.611180	-0.312732	-0.499296	-0.528546	0	0
51681	9.246613	1.359834	2.969441	-0.030127	-0.002894	0.016305	-0.789797	0.269910	-0.150609	0.611120	-0.313040	-0.499090	-0.528628	0	0
51682	9.309534	1.321281	2.981034	-0.022822	-0.012032	0.025102	-0.791632	0.270682	-0.150864	0.611070	-0.313378	-0.498957	-0.528611	0	0
51683	9.314410	1.282717	2.973817	-0.011840	-0.002147	0.015453	-0.790371	0.271547	-0.150183	0.611065	-0.313566	-0.498847	-0.528610	0	0
51684	9.268473	1.265945	2.976571	-0.024637	0.004310	0.004878	-0.790793	0.270087	-0.149746	0.610984	-0.313727	-0.498667	-0.528777	0	0
51685	9.232202	1.256454	2.993673	-0.037722	-0.017364	-0.010048	-0.791072	0.270381	-0.150308	0.610687	-0.314027	-0.498592	-0.529012	0	0
51686	9.241856	1.278071	2.986372	-0.032178	-0.010150	-0.008283	-0.791077	0.272297	-0.150316	0.610441	-0.314245	-0.498503	-0.529252	0	0
51687	9.236989	1.311516	2.933488	-0.043280	-0.035464	0.000508	-0.790533	0.272163	-0.147925	0.610092	-0.314726	-0.498476	-0.529393	0	0
51688	9.280519	1.314065	2.974039	-0.058689	-0.020821	0.000454	-0.790529	0.272599	-0.148492	0.609754	-0.315206	-0.498283	-0.529678	0	0
51689	9.333719	1.319031	3.019326	-0.054961	-0.022663	0.014508	-0.789691	0.271713	-0.147090	0.609506	-0.315761	-0.498071	-0.529832	0	0
51690	9.287816	1.282138	2.851398	-0.081511	-0.036972	0.010946	-0.790539	0.270558	-0.146507	0.609071	-0.316517	-0.497823	-0.530115	0	0
51691	9.321715	1.239044	2.908886	-0.079713	-0.036991	0.007429	-0.791397	0.269855	-0.144938	0.608635	-0.317263	-0.497589	-0.530389	0	0
51692	9.251554	1.263053	2.875720	-0.086827	-0.022403	0.014418	-0.790845	0.272795	-0.144536	0.608273	-0.317991	-0.497211	-0.530723	0	0
51693	9.159654	1.267374	2.751369	-0.077818	-0.047878	0.021493	-0.791279	0.273550	-0.143545	0.607862	-0.318853	-0.497009	-0.530866	0	0
51694	9.295079	1.286263	2.716706	-0.090775	-0.086799	0.042584	-0.791590	0.275941	-0.141010	0.607315	-0.320086	-0.496911	-0.530842	0	0
51695	9.386941	1.320499	2.848238	-0.121294	-0.118315	0.035540	-0.792441	0.274349	-0.139860	0.606487	-0.321654	-0.496859	-0.530889	0	0
51696	9.411170	1.304380	2.523506	-0.110987	-0.100271	0.036423	-0.792340	0.277039	-0.136063	0.605773	-0.323050	-0.496753	-0.530957	0	0
51697	9.336337	1.141921	2.750181	-0.126755	-0.023902	0.033605	-0.791213	0.276578	-0.135657	0.605382	-0.324139	-0.496105	-0.531344	0	0
51698	9.149981	1.244551	2.996687	-0.142579	-0.041885	0.028339	-0.792358	0.278088	-0.134374	0.604811	-0.325374	-0.495501	-0.531803	0	0
51699	9.154773	1.274380	3.184156	-0.164071	-0.096142	0.033627	-0.790832	0.278237	-0.131296	0.603938	-0.327071	-0.495088	-0.532138	0	0
51700	9.307154	1.273692	3.091684	-0.191255	-0.095931	0.056385	-0.792109	0.278858	-0.130713	0.603084	-0.329024	-0.494458	-0.532489	0	0
51701	9.386940	1.306939	3.023756	-0.207852	-0.103072	0.044082	-0.792015	0.281411	-0.125928	0.602084	-0.331070	-0.493815	-0.532949	0	0
51702	9.430519	1.268051	2.963364	-0.236809	-0.079249	0.045730	-0.790759	0.280963	-0.124112	0.601097	-0.333152	-0.492870	-0.533639	0	0
51703	9.304820	1.196170	2.995596	-0.275099	-0.073480	0.040342	-0.792770	0.283395	-0.120844	0.599991	-0.335422	-0.491696	-0.534545	0	0
51704	9.261428	1.065478	2.846958	-0.226617	-0.066630	0.031643	-0.793070	0.285038	-0.119294	0.599018	-0.337302	-0.490769	-0.535304	0	0
51705	9.169711	0.891279	2.650626	-0.225403	-0.046684	0.028067	-0.790554	0.284870	-0.116371	0.598136	-0.339066	-0.489735	-0.536122	0	0
51706	9.208465	0.824491	2.785032	-0.225321	-0.057563	0.050879	-0.791705	0.285656	-0.113957	0.597308	-0.340980	-0.488691	-0.536784	0	0
51707	9.416492	0.790913	2.870091	-0.225558	-0.086617	0.056178	-0.791013	0.287420	-0.112988	0.596375	-0.343093	-0.487793	-0.537292	0	0
51708	9.547023	0.876661	2.724816	-0.189011	-0.094190	0.070345	-0.790628	0.289514	-0.109193	0.595590	-0.345077	-0.487090	-0.537529	0	0
51709	9.498672	0.875496	2.479941	-0.244280	-0.035677	0.049080	-0.790786	0.291886	-0.108072	0.594794	-0.346990	-0.485808	-0.538339	0	0
51710	9.416461	0.847141	2.562308	-0.257990	-0.002901	0.012136	-0.790942	0.290735	-0.105807	0.593894	-0.348607	-0.484386	-0.539567	0	0
51711	9.397058	0.897873	2.591258	-0.239972	0.002387	-0.018531	-0.792387	0.292861	-0.102547	0.592926	-0.349957	-0.483130	-0.540883	0	0
51712	9.387403	0.880913	2.567301	-0.285613	0.002759	-0.021277	-0.791125	0.291671	-0.101151	0.591768	-0.351540	-0.481635	-0.542455	0	0
51713	9.472031	0.888956	2.754204	-0.227926	-0.083916	-0.010496	-0.792261	0.293464	-0.100999	0.590461	-0.353322	-0.480921	-0.543355	0	0
51714	9.547194	0.732908	2.385939	-0.174784	-0.085293	-0.006885	-0.792009	0.293057	-0.097192	0.589342	-0.354792	-0.480492	-0.543991	0	0
51715	9.542502	0.599763	2.239425	-0.313241	-0.033368	-0.040661	-0.793149	0.291919	-0.095475	0.587802	-0.356652	-0.479117	-0.545650	0	0
51716	9.503936	0.462932	2.307136	-0.256688	0.015144	-0.103810	-0.792014	0.290714	-0.095770	0.586338	-0.357588	-0.477990	-0.547599	0	0
51717	9.547457	0.493170	2.109648	-0.202972	0.101803	-0.105535	-0.793159	0.290024	-0.093632	0.585475	-0.357747	-0.476650	-0.549583	0	0
51718	9.431258	0.560614	2.560029	-0.248533	0.143953	-0.121492	-0.792997	0.288233	-0.095461	0.584547	-0.357838	-0.474867	-0.552049	0	0
51719	9.276334	0.702438	2.472089	-0.388824	0.185047	-0.127113	-0.794264	0.288109	-0.095722	0.583282	-0.358515	-0.472080	-0.555327	0	0
51720	8.952022	0.892452	2.820509	-0.396605	0.261397	-0.134222	-0.794518	0.286611	-0.098534	0.582288	-0.358747	-0.468823	-0.558969	0	0
51721	8.816714	0.726020	3.196689	-0.440287	0.251817	-0.106288	-0.794369	0.285717	-0.099238	0.581242	-0.359433	-0.465261	-0.562581	0	0
51722	8.719694	0.959856	3.706899	-0.463350	0.164930	-0.123737	-0.794218	0.284528	-0.099941	0.579586	-0.360626	-0.462128	-0.566097	0	0
51723	8.678010	1.546257	3.490347	-0.637977	0.105604	-0.066886	-0.795639	0.283102	-0.098218	0.577338	-0.363441	-0.458126	-0.569835	0	0
51724	8.960992	1.477492	4.257682	-0.491080	-0.000847	-0.046238	-0.794236	0.283376	-0.097396	0.575224	-0.366073	-0.455489	-0.572397	0	0
51725	9.152323	1.253474	3.811688	-0.497128	-0.111553	-0.026843	-0.795408	0.283748	-0.092298	0.572690	-0.369473	-0.453366	-0.574435	0	0
51726	9.307254	1.127168	3.635153	-0.482457	-0.137103	-0.003981	-0.796585	0.285299	-0.087206	0.570198	-0.373011	-0.451381	-0.576187	0	0
51727	9.314405	1.248885	3.425835	-0.549377	-0.124735	0.059940	-0.796198	0.285189	-0.082837	0.567877	-0.377155	-0.448686	-0.577885	0	0
51728	9.135729	0.961845	3.266293	-0.536806	-0.180188	0.066987	-0.795406	0.288030	-0.077359	0.565365	-0.381548	-0.446340	-0.579279	0	0
51729	9.203317	1.096516	3.256073	-0.593235	-0.181528	0.097605	-0.794765	0.290594	-0.070466	0.562799	-0.386409	-0.443538	-0.580706	0	0
51730	9.116550	0.813657	2.997283	-0.508177	-0.202198	0.111807	-0.796082	0.292439	-0.065655	0.560521	-0.390943	-0.441279	-0.581595	0	0
51731	9.334256	0.786596	2.945226	-0.585602	-0.172559	0.099300	-0.796144	0.295013	-0.059174	0.557990	-0.395686	-0.438434	-0.582971	0	0
51732	9.411829	0.601576	3.038574	-0.548070	-0.181944	0.115152	-0.795214	0.297562	-0.053132	0.555626	-0.400313	-0.435784	-0.584056	0	0
51733	9.412167	0.280359	2.836880	-0.496121	-0.184225	0.080100	-0.794859	0.298227	-0.045239	0.553250	-0.404516	-0.433573	-0.585061	0	0
51734	9.518587	0.282390	2.792825	-0.529187	-0.175817	0.045791	-0.794620	0.300918	-0.041021	0.550546	-0.408674	-0.431251	-0.586435	0	0
51735	9.552465	0.260866	2.831063	-0.506926	-0.136980	0.048421	-0.792410	0.302401	-0.035843	0.548112	-0.412499	-0.428820	-0.587819	0	0
51736	9.508996	0.193605	2.848264	-0.514665	-0.135127	-0.011292	-0.792736	0.302315	-0.030616	0.545276	-0.416070	-0.426569	-0.589575	0	0
51737	9.537852	0.375671	2.677207	-0.505222	-0.103445	-0.000729	-0.794622	0.303151	-0.024803	0.542672	-0.419454	-0.424143	-0.591328	0	0
51738	9.600815	0.280272	2.873969	-0.503896	-0.127973	-0.034067	-0.793680	0.302162	-0.018888	0.539746	-0.422805	-0.421989	-0.593158	0	0
51739	9.494500	0.179097	2.831553	-0.464632	-0.140083	-0.028720	-0.794703	0.301640	-0.014494	0.536964	-0.426045	-0.420096	-0.594705	0	0
51740	9.431645	0.159397	2.726243	-0.463499	-0.130105	-0.018205	-0.794730	0.301234	-0.011105	0.534268	-0.429235	-0.418106	-0.596240	0	0
51741	9.528440	0.106385	2.744813	-0.366652	-0.122743	-0.016238	-0.795333	0.301148	-0.006438	0.532030	-0.431883	-0.416633	-0.597358	0	0
51742	9.610676	0.090259	2.912519	-0.384746	-0.089931	-0.025105	-0.794523	0.301911	-0.002363	0.529779	-0.434369	-0.414913	-0.598753	0	0
51743	9.482442	0.138563	2.906204	-0.320788	-0.094970	-0.010896	-0.794271	0.300182	0.001874	0.527873	-0.436618	-0.413531	-0.599756	0	0
51744	9.562370	0.029755	2.835987	-0.243938	-0.081099	-0.012509	-0.793739	0.300506	0.005674	0.526334	-0.438348	-0.412544	-0.600526	0	0
51745	9.673676	-0.018682	2.811171	-0.276510	-0.049995	-0.012635	-0.794590	0.299794	0.006396	0.524788	-0.440078	-0.411191	-0.601541	0	0
51746	9.451033	0.116275	2.774220	-0.271374	-0.057282	-0.042422	-0.795603	0.300434	0.009232	0.523040	-0.441680	-0.410039	-0.602675	0	0
51747	9.426611	0.350034	2.812676	-0.324479	-0.067720	-0.035458	-0.796335	0.299014	0.012919	0.521062	-0.443665	-0.408582	-0.603917	0	0
51748	9.349201	0.362283	2.832465	-0.277147	-0.102571	-0.014239	-0.796352	0.298449	0.015180	0.519263	-0.445678	-0.407499	-0.604716	0	0
51749	9.237927	0.386184	2.765941	-0.350252	-0.079292	-0.051297	-0.795248	0.298310	0.018126	0.517015	-0.447791	-0.406010	-0.606081	0	0
51750	9.346920	0.236405	2.695544	-0.325025	-0.109476	-0.070536	-0.795562	0.295862	0.022939	0.514622	-0.449856	-0.404913	-0.607322	0	0
51751	9.528276	0.297408	2.432112	-0.335891	-0.089463	-0.084601	-0.796438	0.295182	0.026625	0.512180	-0.451809	-0.403703	-0.608739	0	0
51752	9.576637	0.311600	2.395684	-0.294312	-0.077137	-0.147695	-0.796304	0.292254	0.028611	0.509575	-0.453196	-0.402966	-0.610381	0	0
51753	9.547584	0.340618	2.412702	-0.252314	-0.087452	-0.133535	-0.796744	0.289642	0.031593	0.507210	-0.454503	-0.402467	-0.611707	0	0
51754	9.588847	0.200485	2.325963	-0.293910	-0.072596	-0.112624	-0.798740	0.287653	0.034738	0.504827	-0.455991	-0.401541	-0.613177	0	0
51755	9.649423	0.096460	2.243862	-0.313622	-0.049757	-0.100438	-0.797901	0.285591	0.036427	0.502526	-0.457501	-0.400318	-0.614741	0	0
51756	9.731731	0.071601	1.635017	-0.125691	-0.116663	-0.064789	-0.799056	0.283886	0.040122	0.501021	-0.458599	-0.400421	-0.615083	0	0
51757	9.692992	0.103551	1.753080	-0.260899	0.050541	-0.026713	-0.799621	0.282137	0.040844	0.499808	-0.459516	-0.398678	-0.616517	0	0
51758	9.571950	0.180449	2.167425	-0.246468	0.049554	-0.028426	-0.800475	0.281430	0.041990	0.498632	-0.460336	-0.397035	-0.617916	0	0
51759	9.344654	0.130060	2.135468	-0.205553	0.080119	0.024265	-0.800757	0.280702	0.042280	0.498099	-0.460991	-0.395247	-0.619003	0	0
51760	9.359202	0.084793	2.233971	-0.225412	0.079391	0.053165	-0.799208	0.281849	0.042250	0.497638	-0.461840	-0.393204	-0.620041	0	0
51761	9.386118	-0.223541	2.207579	-0.188794	0.072723	0.053184	-0.799766	0.283318	0.040842	0.497326	-0.462567	-0.391419	-0.620878	0	0
51762	9.538490	-0.223768	2.206466	-0.187422	0.070854	0.001420	-0.798927	0.284486	0.041387	0.496682	-0.463072	-0.389891	-0.621978	0	0
51763	9.637512	-0.106899	2.494152	-0.213896	0.100113	-0.010941	-0.800211	0.282768	0.043674	0.495958	-0.463500	-0.388107	-0.623351	0	0
51764	9.451242	-0.068199	2.476248	-0.191119	0.096317	-0.012633	-0.798636	0.282562	0.041109	0.495303	-0.463806	-0.386491	-0.624647	0	0
51765	9.373717	0.059611	2.495944	-0.194953	0.089100	-0.019624	-0.800044	0.282146	0.040851	0.494564	-0.464170	-0.384916	-0.625933	0	0
51766	9.320528	0.029047	2.626184	-0.202178	0.081921	-0.000338	-0.799485	0.281847	0.041549	0.493874	-0.464664	-0.383240	-0.627138	0	0
51767	9.272074	0.108737	2.660132	-0.172934	0.058115	0.034882	-0.800036	0.281108	0.040291	0.493457	-0.465318	-0.381700	-0.627921	0	0
51768	9.402648	0.128433	2.784181	-0.198678	0.041985	0.036603	-0.799914	0.283478	0.041690	0.492858	-0.466183	-0.380069	-0.628739	0	0
51769	9.436453	0.188316	2.733397	-0.154943	0.003525	0.070122	-0.799492	0.283764	0.041682	0.492534	-0.467222	-0.378743	-0.629021	0	0
51770	9.465796	-0.115983	2.553115	-0.183772	0.013724	0.080499	-0.798654	0.284345	0.042512	0.492170	-0.468353	-0.377138	-0.629429	0	0
51771	9.427170	-0.201819	2.707336	-0.231567	-0.021266	0.076893	-0.798664	0.286999	0.042783	0.491432	-0.469948	-0.375417	-0.629845	0	0
51772	9.393226	-0.106148	2.572871	-0.235208	-0.019422	0.076908	-0.797853	0.287468	0.046860	0.490673	-0.471523	-0.373664	-0.630303	0	0
51773	9.402990	-0.197599	2.582491	-0.233181	-0.017619	0.094439	-0.797591	0.288662	0.048826	0.490046	-0.473162	-0.371827	-0.630648	0	0
51774	9.407907	-0.277030	2.587328	-0.260901	-0.042812	0.075079	-0.796893	0.288951	0.049660	0.489061	-0.474997	-0.370030	-0.631090	0	0
51775	9.432072	-0.259995	2.630413	-0.262622	-0.032814	0.080331	-0.796920	0.290160	0.052478	0.488142	-0.476817	-0.368144	-0.631533	0	0
51776	9.393366	-0.259477	2.722055	-0.268301	-0.033675	0.059254	-0.797639	0.291365	0.053613	0.487047	-0.478564	-0.366325	-0.632113	0	0
51777	9.296571	-0.201941	2.645781	-0.283129	-0.049884	0.048722	-0.796532	0.290782	0.056420	0.485760	-0.480468	-0.364537	-0.632693	0	0
51778	9.349821	-0.245209	2.674278	-0.299761	-0.064277	0.038161	-0.795976	0.292103	0.056969	0.484261	-0.482477	-0.362764	-0.633333	0	0
51779	9.439415	-0.333104	2.457317	-0.250551	-0.091927	0.045320	-0.795434	0.292560	0.059499	0.482948	-0.484468	-0.361395	-0.633597	0	0
51780	9.509675	-0.449060	2.399197	-0.221221	-0.079482	0.038329	-0.795462	0.289953	0.063744	0.481766	-0.486187	-0.360186	-0.633869	0	0
51781	9.567629	-0.357540	2.422741	-0.215772	-0.074085	0.036604	-0.795480	0.292031	0.065146	0.480625	-0.487860	-0.358989	-0.634129	0	0
51782	9.601424	-0.294825	2.456102	-0.226390	-0.044951	0.052353	-0.794385	0.292785	0.068935	0.479625	-0.489429	-0.357509	-0.634513	0	0
51783	9.579738	-0.381196	2.509223	-0.219066	-0.037754	0.043562	-0.794261	0.292805	0.071049	0.478637	-0.490908	-0.356080	-0.634920	0	0
51784	9.456411	-0.414111	2.630361	-0.232017	-0.030381	0.015425	-0.794566	0.293573	0.073450	0.477422	-0.492274	-0.354671	-0.635565	0	0
51785	9.417664	-0.356710	2.544046	-0.210461	-0.057787	0.001486	-0.794841	0.291808	0.073180	0.476133	-0.493684	-0.353595	-0.636038	0	0
51786	9.378982	-0.375670	2.592428	-0.214325	-0.074087	-0.007285	-0.794871	0.290966	0.077135	0.474700	-0.495158	-0.352616	-0.636507	0	0
51787	9.320768	-0.207155	2.573483	-0.249271	-0.073800	-0.030144	-0.793193	0.291391	0.078799	0.472956	-0.496736	-0.351521	-0.637180	0	0
51788	9.376351	-0.152472	2.452822	-0.238409	-0.102929	-0.010756	-0.794198	0.289819	0.081503	0.471275	-0.498489	-0.350537	-0.637599	0	0
51789	9.533641	-0.227605	2.398841	-0.240248	-0.105662	-0.014279	-0.794922	0.289416	0.083775	0.469558	-0.500277	-0.349567	-0.637998	0	0
51790	9.615891	-0.242391	2.354977	-0.272925	-0.079093	-0.021412	-0.794953	0.290629	0.087015	0.467712	-0.501995	-0.348299	-0.638697	0	0
51791	9.567544	-0.257370	2.235132	-0.247265	-0.073861	-0.020483	-0.793703	0.288282	0.090392	0.466024	-0.503584	-0.347162	-0.639300	0	0
51792	9.577337	-0.368567	2.148600	-0.186558	-0.048950	-0.000212	-0.794563	0.286994	0.092387	0.464847	-0.504773	-0.346194	-0.639743	0	0
51793	9.553307	-0.513624	2.021471	-0.153410	-0.016570	-0.013372	-0.794285	0.286995	0.092947	0.463871	-0.505580	-0.345351	-0.640270	0	0
51794	9.579956	-0.602493	2.547869	-0.166452	-0.016448	-0.031866	-0.794573	0.284660	0.094514	0.462702	-0.506355	-0.344519	-0.640951	0	0
51795	9.744245	-0.397365	2.214721	-0.188436	0.005467	-0.061718	-0.793733	0.283477	0.095775	0.461312	-0.507013	-0.343593	-0.641929	0	0
51796	9.853070	-0.387776	2.237961	-0.144380	0.017808	-0.042317	-0.794589	0.282626	0.097204	0.460304	-0.507428	-0.342794	-0.642752	0	0
51797	9.756332	-0.410761	2.426214	-0.137202	0.012323	-0.047572	-0.796142	0.282510	0.097230	0.459285	-0.507851	-0.342092	-0.643520	0	0
51798	9.654849	-0.497923	2.299604	-0.169950	0.018036	-0.051190	-0.795024	0.282062	0.098766	0.458088	-0.508348	-0.341171	-0.644469	0	0
51799	9.509655	-0.425191	2.358306	-0.166415	0.020746	-0.063459	-0.795300	0.278978	0.099207	0.456844	-0.508794	-0.340321	-0.645448	0	0
51800	9.509585	-0.357623	2.389506	-0.157300	0.016142	-0.054639	-0.796714	0.279010	0.099512	0.455680	-0.509231	-0.339506	-0.646356	0	0
51801	9.463600	-0.310339	2.204680	-0.162339	0.036157	-0.026581	-0.796295	0.278126	0.100356	0.454745	-0.509681	-0.338421	-0.647228	0	0
51802	9.301592	-0.389551	2.681961	-0.156144	0.005305	-0.007257	-0.796715	0.277104	0.100367	0.453854	-0.510340	-0.337420	-0.647856	0	0
51803	9.374166	-0.408762	2.712701	-0.107959	-0.011434	-0.012388	-0.795728	0.277378	0.100350	0.453125	-0.510896	-0.336830	-0.648235	0	0
51804	9.533635	-0.231862	2.509438	-0.093269	-0.024268	0.017555	-0.796167	0.278287	0.101905	0.452615	-0.511544	-0.336242	-0.648386	0	0
51805	9.664349	-0.319964	2.263326	-0.056674	-0.031858	0.022905	-0.797006	0.275653	0.101930	0.452307	-0.512118	-0.335896	-0.648327	0	0
51806	9.727264	-0.365024	2.416772	-0.061891	-0.000960	0.025473	-0.795320	0.275775	0.102749	0.452086	-0.512498	-0.335365	-0.648455	0	0
51807	9.688460	-0.252153	2.349646	-0.052625	0.009862	0.035163	-0.795774	0.278464	0.105426	0.452018	-0.512824	-0.334794	-0.648540	0	0
51808	9.514213	-0.141319	2.317170	-0.041519	0.024316	0.042214	-0.796189	0.278462	0.104445	0.452094	-0.513005	-0.334194	-0.648654	0	0
51809	9.451508	-0.319453	2.303348	-0.008558	0.024045	0.042246	-0.796460	0.277866	0.103323	0.452345	-0.513063	-0.333809	-0.648631	0	0
51810	9.405633	-0.410167	2.443201	-0.045199	-0.001048	0.051816	-0.794357	0.278722	0.104696	0.452379	-0.513456	-0.333251	-0.648583	0	0
51811	9.383817	-0.366496	2.503430	-0.068104	0.000958	0.043870	-0.797314	0.280975	0.103041	0.452258	-0.513937	-0.332575	-0.648633	0	0
51812	9.386214	-0.338058	2.414433	-0.063689	-0.020859	0.047428	-0.795786	0.280093	0.106265	0.452102	-0.514528	-0.332008	-0.648564	0	0
51813	9.366882	-0.363979	2.520381	-0.093030	-0.024246	0.036822	-0.793814	0.279911	0.106798	0.451722	-0.515261	-0.331320	-0.648599	0	0
51814	9.388646	-0.352410	2.433661	-0.096663	-0.033293	0.046484	-0.794683	0.280837	0.109066	0.451348	-0.516077	-0.330600	-0.648578	0	0
51815	9.441858	-0.357231	2.447701	-0.087559	-0.046072	0.057931	-0.794113	0.280525	0.108494	0.451060	-0.516995	-0.329936	-0.648385	0	0
51816	9.567678	-0.410335	2.456442	-0.085857	-0.053366	0.049159	-0.793985	0.281712	0.109616	0.450693	-0.517899	-0.329363	-0.648210	0	0
51817	9.543470	-0.377273	2.321957	-0.114951	-0.031358	0.036786	-0.792027	0.281255	0.111984	0.450172	-0.518774	-0.328564	-0.648278	0	0
51818	9.524276	-0.529087	2.288562	-0.066260	-0.017237	0.049132	-0.792456	0.283032	0.111984	0.450024	-0.519355	-0.327953	-0.648225	0	0
51819	9.568027	-0.743517	2.269183	-0.035843	-0.009327	0.063183	-0.792032	0.283610	0.111692	0.450157	-0.519817	-0.327430	-0.648027	0	0
51820	9.582487	-0.690646	2.254610	0.018929	-0.006147	0.063324	-0.792885	0.284222	0.112268	0.450578	-0.519988	-0.327248	-0.647688	0	0
51821	9.490510	-0.622954	2.284077	0.017108	-0.001580	0.063327	-0.793452	0.284823	0.112275	0.451013	-0.520162	-0.327032	-0.647355	0	0
51822	9.413125	-0.646138	2.438530	-0.004682	0.014950	0.063241	-0.791621	0.288313	0.111383	0.451381	-0.520303	-0.326602	-0.647203	0	0
51823	9.500217	-0.665733	2.397038	0.031543	-0.010774	0.053707	-0.791065	0.287725	0.112646	0.451798	-0.520439	-0.326571	-0.646818	0	0
51824	9.582477	-0.685504	2.319519	0.053479	-0.012782	0.056395	-0.790913	0.288295	0.111089	0.452332	-0.520473	-0.326677	-0.646363	0	0
51825	9.524508	-0.776163	2.466673	0.053468	-0.010957	0.051976	-0.791765	0.290080	0.111095	0.452852	-0.520506	-0.326797	-0.645913	0	0
51826	9.485662	-0.622292	2.413939	0.049752	-0.009106	0.049371	-0.791765	0.290374	0.110953	0.453333	-0.520510	-0.326899	-0.645520	0	0
51827	9.521937	-0.617628	2.394436	0.080769	-0.011181	0.049451	-0.791640	0.290392	0.112926	0.453977	-0.520411	-0.327208	-0.644990	0	0
51828	9.568019	-0.743056	2.360543	0.126397	-0.020641	0.049543	-0.790072	0.291221	0.110781	0.454820	-0.520141	-0.327856	-0.644284	0	0
51829	9.587393	-0.771745	2.406105	0.102405	-0.024088	0.021401	-0.791216	0.292143	0.112206	0.455353	-0.519934	-0.328508	-0.643743	0	0
51830	9.606565	-0.589143	2.338498	0.098740	-0.018612	0.023188	-0.791209	0.293015	0.111074	0.455888	-0.519690	-0.329104	-0.643257	0	0
51831	9.592010	-0.548036	2.369826	0.087569	-0.032132	0.014413	-0.790366	0.292562	0.111626	0.456271	-0.519578	-0.329733	-0.642753	0	0
51832	9.475976	-0.608026	2.375530	0.080240	-0.036599	0.010871	-0.790083	0.293436	0.111195	0.456571	-0.519492	-0.330356	-0.642289	0	0
51833	9.509830	-0.598665	2.332000	0.067283	-0.051021	0.003843	-0.791770	0.294342	0.110089	0.456719	-0.519558	-0.330995	-0.641802	0	0
51834	9.538836	-0.574973	2.264451	0.071052	-0.034726	0.000330	-0.789513	0.293711	0.110479	0.456909	-0.519467	-0.331605	-0.641425	0	0
51835	9.534029	-0.608477	2.302981	0.056313	-0.050938	0.000306	-0.788689	0.293429	0.113288	0.456976	-0.519570	-0.332192	-0.640990	0	0
51836	9.505012	-0.608797	2.231067	0.041507	-0.067156	-0.010239	-0.789256	0.293444	0.113580	0.456837	-0.519787	-0.332814	-0.640591	0	0
51837	9.509830	-0.589569	2.226207	0.069819	-0.071015	-0.003140	-0.790386	0.294202	0.113454	0.456885	-0.519945	-0.333596	-0.640021	0	0
51838	9.548476	-0.536697	2.218669	0.089009	-0.078428	0.010971	-0.788845	0.294331	0.114698	0.457090	-0.520086	-0.334464	-0.639307	0	0
51839	9.596897	-0.571336	2.047645	0.056222	-0.067291	0.000344	-0.790403	0.294811	0.115286	0.457101	-0.520293	-0.335124	-0.638785	0	0
51840	9.533950	-0.510860	2.086523	0.048982	-0.070843	0.016140	-0.789283	0.295386	0.116112	0.457156	-0.520585	-0.335673	-0.638219	0	0
51841	9.480725	-0.503146	2.168649	0.050759	-0.076290	0.018782	-0.788726	0.294797	0.117234	0.457226	-0.520935	-0.336243	-0.637583	0	0
51842	9.471066	-0.517650	2.154306	0.030440	-0.096092	0.009102	-0.789313	0.295571	0.119639	0.457052	-0.521448	-0.336825	-0.636980	0	0
51843	9.473537	-0.570570	2.163948	0.039513	-0.105242	0.009122	-0.786768	0.294779	0.119319	0.456904	-0.522002	-0.337505	-0.636273	0	0
51844	9.529252	-0.652775	2.110715	0.039579	-0.105254	0.010860	-0.787645	0.296889	0.122146	0.456758	-0.522536	-0.338179	-0.635581	0	0
51845	9.606692	-0.694036	2.066907	0.059440	-0.127212	0.003909	-0.787508	0.296893	0.122709	0.456605	-0.523118	-0.339111	-0.634714	0	0
51846	9.669572	-0.689351	2.059232	0.064693	-0.130903	-0.018887	-0.787947	0.294720	0.125406	0.456313	-0.523598	-0.340216	-0.633937	0	0
51847	9.696177	-0.680282	1.955649	0.059474	-0.105460	-0.017172	-0.787125	0.295761	0.127928	0.456099	-0.523970	-0.341158	-0.633278	0	0
51848	9.684086	-0.682671	1.955739	0.066882	-0.091001	-0.019806	-0.786278	0.295744	0.127914	0.455947	-0.524182	-0.342098	-0.632704	0	0
51849	9.679345	-0.774465	1.893339	0.068847	-0.080135	-0.022470	-0.786292	0.294881	0.129894	0.455834	-0.524331	-0.343012	-0.632167	0	0
51850	9.730119	-0.759925	1.926615	0.056023	-0.072779	-0.033036	-0.787565	0.293149	0.130910	0.455603	-0.524431	-0.343868	-0.631786	0	0
51851	9.776020	-0.702505	1.868532	0.067178	-0.047468	-0.033025	-0.786445	0.294899	0.131307	0.455526	-0.524345	-0.344676	-0.631472	0	0
51852	9.776000	-0.683220	1.873325	0.089269	-0.024962	-0.032997	-0.786719	0.293720	0.130753	0.455634	-0.523990	-0.345525	-0.631225	0	0
51853	9.744544	-0.668729	1.873543	0.107727	-0.006050	-0.027709	-0.787284	0.293145	0.131047	0.455945	-0.523475	-0.346372	-0.630963	0	0
51854	9.572749	-0.591627	1.836268	0.114838	-0.007913	-0.047859	-0.786859	0.293428	0.130756	0.456151	-0.522844	-0.347381	-0.630783	0	0
51855	9.553370	-0.560373	1.821959	0.125753	-0.017072	-0.041671	-0.787264	0.291359	0.129361	0.456428	-0.522267	-0.348464	-0.630463	0	0
51856	9.577567	-0.581470	1.942010	0.109046	-0.026016	-0.062767	-0.787822	0.291949	0.128379	0.456446	-0.521722	-0.349596	-0.630274	0	0
51857	9.616333	-0.644439	1.879269	0.151173	-0.025459	-0.052150	-0.788246	0.290491	0.128957	0.456760	-0.521044	-0.350931	-0.629866	0	0
51858	9.703414	-0.647461	1.782467	0.196936	-0.010425	-0.055566	-0.788245	0.290782	0.128674	0.457333	-0.520022	-0.352506	-0.629415	0	0
51859	9.742102	-0.644674	1.868733	0.228134	0.021076	-0.065185	-0.789505	0.291235	0.127281	0.458125	-0.518650	-0.354178	-0.629033	0	0
51860	9.838723	-0.524297	1.896780	0.206209	0.025789	-0.062578	-0.788777	0.288112	0.125872	0.458827	-0.517328	-0.355678	-0.628763	0	0
51861	9.870115	-0.471573	1.858040	0.300518	0.063123	-0.064140	-0.790166	0.288992	0.122786	0.460144	-0.515356	-0.357602	-0.628328	0	0
51862	9.804886	-0.530129	1.685462	0.411378	0.092160	-0.055150	-0.789012	0.288058	0.120231	0.462178	-0.512691	-0.360042	-0.627622	0	0
51863	9.887245	-0.650966	1.617641	0.517997	0.150261	-0.035691	-0.790963	0.290120	0.116444	0.465088	-0.509254	-0.362770	-0.626699	0	0
51864	9.788173	-0.755900	1.786744	0.626734	0.176602	-0.051295	-0.791196	0.291237	0.110093	0.468525	-0.505043	-0.366128	-0.625593	0	0
51865	9.492998	-0.656438	1.851329	0.742726	0.173884	-0.035204	-0.792546	0.290601	0.103063	0.472624	-0.500369	-0.370120	-0.623914	0	0
51866	8.851896	-0.500507	2.033797	0.779927	0.160961	-0.040351	-0.791919	0.292418	0.094860	0.476792	-0.495521	-0.374413	-0.622047	0	0
51867	8.556646	-0.315018	1.970889	0.791294	0.091946	-0.022645	-0.792726	0.290917	0.090647	0.480848	-0.491113	-0.378989	-0.619646	0	0
51868	9.069551	-0.470188	1.902355	0.826892	0.186872	-0.017438	-0.794652	0.293242	0.083895	0.485428	-0.485903	-0.383283	-0.617536	0	0
51869	9.577662	-0.673174	1.898808	0.822344	0.265803	0.006109	-0.794301	0.294616	0.075134	0.490411	-0.480313	-0.387018	-0.615641	0	0
51870	10.051732	-0.716001	2.135800	0.698562	0.473704	0.065218	-0.795048	0.295680	0.062724	0.495921	-0.474214	-0.388666	-0.614916	0	0
51871	10.302639	-0.149259	2.878809	0.624196	0.454346	-0.012902	-0.796376	0.297218	0.052297	0.500503	-0.468299	-0.390290	-0.614709	0	0
51872	9.997802	-0.048200	2.779977	0.880252	0.412292	-0.135075	-0.796708	0.296376	0.041582	0.505318	-0.460818	-0.394248	-0.613897	0	0
51873	9.586799	-0.174816	2.379176	0.893218	0.360504	-0.084994	-0.797727	0.294792	0.029047	0.510261	-0.453773	-0.398271	-0.612457	0	0
51874	9.548096	-0.169944	2.379455	0.763896	0.250026	0.068411	-0.796537	0.295866	0.021403	0.515065	-0.448610	-0.401347	-0.610227	0	0
51875	9.615586	0.047493	2.549483	0.487742	0.174173	-0.114628	-0.798609	0.294677	0.016362	0.517198	-0.444608	-0.403922	-0.609653	0	0
51876	9.363267	0.787293	3.091670	0.315412	0.244591	-0.215006	-0.799942	0.289910	0.008784	0.518212	-0.440620	-0.405528	-0.610620	0	0
51877	9.281082	0.727882	3.222146	0.606803	0.109754	-0.157992	-0.799191	0.287931	0.004124	0.520308	-0.436194	-0.409339	-0.609472	0	0
51878	9.334969	0.105726	2.558699	0.834868	-0.044594	-0.073142	-0.800144	0.289374	-0.000523	0.523244	-0.431815	-0.414960	-0.606267	0	0
51879	9.306020	0.037971	2.482031	0.700893	-0.131522	-0.075121	-0.800122	0.288465	-0.002919	0.525210	-0.428660	-0.420197	-0.603191	0	0
51880	9.211176	0.548952	2.571263	0.475957	-0.235876	-0.201767	-0.801664	0.282320	-0.001879	0.524975	-0.426735	-0.425161	-0.601279	0	0
51881	9.058408	0.921402	2.862984	0.440999	-0.213775	-0.226369	-0.802935	0.278825	-0.000432	0.524534	-0.424773	-0.429881	-0.599696	0	0
51882	9.218174	0.804343	2.611875	0.553111	-0.083126	-0.175390	-0.803486	0.276765	-0.001261	0.525406	-0.421616	-0.434367	-0.597924	0	0
51883	9.324826	0.579704	2.495877	0.552163	0.046652	-0.110673	-0.804867	0.274554	-0.004051	0.527222	-0.417985	-0.437869	-0.596319	0	0
51884	9.169895	0.703688	2.689245	0.420838	-0.093823	-0.158171	-0.805982	0.272063	-0.004869	0.527563	-0.415635	-0.441525	-0.594962	0	0
51885	9.068156	0.862686	2.680241	0.390458	-0.252399	-0.236981	-0.806809	0.267946	-0.005684	0.526611	-0.414059	-0.446144	-0.593457	0	0
51886	9.566736	0.515264	2.676882	0.461214	-0.239424	-0.208817	-0.807677	0.265790	-0.002274	0.526147	-0.412120	-0.450995	-0.591549	0	0
51887	9.847432	0.398049	2.429698	0.486344	-0.138021	-0.158005	-0.808519	0.261398	-0.001254	0.526544	-0.409693	-0.455228	-0.589636	0	0
51888	9.327054	0.774515	2.457235	0.309143	-0.139213	-0.153085	-0.809363	0.259064	-0.000665	0.526213	-0.408192	-0.458403	-0.588511	0	0
51889	9.043573	1.262222	2.651245	0.223129	-0.282762	-0.216179	-0.811046	0.255563	-0.000623	0.524509	-0.407721	-0.462067	-0.587493	0	0
51890	9.218017	0.999466	2.157323	0.400075	-0.289735	-0.257919	-0.813332	0.252121	0.003945	0.523221	-0.406132	-0.466977	-0.585858	0	0
51891	10.151978	0.613289	2.232557	0.495069	-0.199825	-0.131508	-0.814179	0.247444	0.005814	0.523479	-0.404125	-0.471435	-0.583440	0	0
51892	9.721006	1.089670	2.047789	0.384454	-0.136227	-0.089623	-0.813909	0.247894	0.007077	0.523806	-0.402486	-0.474744	-0.581593	0	0
51893	9.270586	1.626200	2.327126	0.384686	-0.106181	-0.054445	-0.813322	0.245212	0.005386	0.524488	-0.400859	-0.477738	-0.579647	0	0
51894	9.309304	1.602274	2.367734	0.376730	-0.227693	-0.005170	-0.813912	0.244962	0.008501	0.524819	-0.400179	-0.481127	-0.577008	0	0
51895	9.430468	1.411749	1.859717	0.364557	-0.213109	0.024587	-0.813647	0.245565	0.010329	0.525349	-0.399641	-0.484232	-0.574295	0	0
51896	9.592624	1.300848	1.875452	0.375369	-0.147873	0.045566	-0.814212	0.246898	0.009909	0.526335	-0.398740	-0.486974	-0.571695	0	0
51897	9.599756	1.412322	2.021966	0.400020	-0.137173	0.047392	-0.814659	0.247671	0.012453	0.527487	-0.397676	-0.489776	-0.568974	0	0
51898	9.606941	1.489012	1.954533	0.430950	-0.171900	0.073858	-0.814674	0.248864	0.013859	0.528717	-0.396743	-0.492830	-0.565837	0	0
51899	9.512617	1.493555	1.873476	0.422414	-0.202682	0.063347	-0.814415	0.250209	0.016107	0.529707	-0.395994	-0.496022	-0.562639	0	0
51900	9.478856	1.403970	1.763202	0.390690	-0.187907	0.064986	-0.813002	0.251791	0.015230	0.530627	-0.395304	-0.498949	-0.559661	0	0
51901	9.556279	1.386371	1.637632	0.374474	-0.164198	0.061407	-0.813573	0.252252	0.015943	0.531587	-0.394567	-0.501656	-0.556842	0	0
51902	9.577995	1.443780	1.570109	0.338341	-0.123975	0.066551	-0.813306	0.253879	0.017060	0.532612	-0.393795	-0.503928	-0.554352	0	0
51903	9.589990	1.540195	1.596389	0.343974	-0.094982	0.062163	-0.812741	0.253720	0.017052	0.533789	-0.392828	-0.506081	-0.551940	0	0
51904	9.589870	1.665058	1.531374	0.285623	-0.110822	0.092791	-0.811348	0.256650	0.018145	0.534805	-0.392387	-0.507877	-0.549616	0	0
51905	9.555966	1.708480	1.538799	0.273181	-0.092553	0.117319	-0.811327	0.257211	0.015461	0.536008	-0.392056	-0.509399	-0.547265	0	0
51906	9.473672	1.784733	1.359023	0.279202	-0.045406	0.131333	-0.811058	0.259570	0.016152	0.537533	-0.391479	-0.510650	-0.545013	0	0
51907	9.362323	1.881029	1.326099	0.223306	-0.032247	0.094347	-0.810789	0.261195	0.017129	0.538714	-0.390962	-0.511659	-0.543269	0	0
51908	9.357398	1.981424	1.181801	0.200631	0.006945	0.071454	-0.810223	0.261622	0.016835	0.539866	-0.390213	-0.512426	-0.541939	0	0
51909	9.623419	2.009749	1.146176	0.172621	-0.033706	0.041620	-0.809090	0.263502	0.015680	0.540549	-0.389702	-0.513372	-0.540729	0	0
51910	9.816885	2.028939	1.188022	0.188907	-0.053819	0.050471	-0.810772	0.265283	0.013583	0.541227	-0.389234	-0.514483	-0.539331	0	0
51911	9.860466	1.985370	1.154081	0.157874	-0.043597	0.036334	-0.809504	0.264085	0.014273	0.541769	-0.388827	-0.515422	-0.538183	0	0
51912	9.797715	1.850728	1.171478	0.147267	-0.009932	0.034474	-0.809227	0.266435	0.014117	0.542420	-0.388264	-0.516129	-0.537255	0	0
51913	9.783330	1.725474	1.154856	0.138414	0.013731	0.034390	-0.808668	0.265550	0.015100	0.543168	-0.387642	-0.516658	-0.536439	0	0
51914	9.725344	1.663111	1.184181	0.139662	0.039140	0.044872	-0.811197	0.267055	0.013159	0.544096	-0.386910	-0.517016	-0.535682	0	0
51915	9.657565	1.720967	1.179820	0.195716	0.073179	0.057260	-0.807796	0.268729	0.010838	0.545492	-0.385773	-0.517439	-0.534672	0	0
51916	9.705765	1.889688	1.232223	0.206858	0.105760	0.059043	-0.807768	0.269574	0.007166	0.547097	-0.384388	-0.517735	-0.533743	0	0
51917	9.541312	1.870988	1.295949	0.236656	0.156363	0.076588	-0.806767	0.270125	0.005453	0.549176	-0.382678	-0.517843	-0.532731	0	0
51918	9.451804	1.894965	1.250904	0.273427	0.194178	0.066978	-0.808423	0.270991	0.000538	0.551526	-0.380493	-0.517969	-0.531745	0	0
51919	9.367195	1.835874	1.443906	0.257302	0.223372	0.075655	-0.807246	0.271348	-0.005268	0.554014	-0.378299	-0.517812	-0.530876	0	0
51920	9.226903	1.857265	1.348746	0.285043	0.248571	0.088854	-0.808055	0.273225	-0.010484	0.556792	-0.375864	-0.517603	-0.529902	0	0
51921	9.531518	1.955016	1.723901	0.321541	0.195666	0.167139	-0.806333	0.275209	-0.014613	0.559847	-0.373922	-0.517584	-0.528073	0	0
51922	9.655103	1.709849	1.838600	0.321554	0.137598	0.220684	-0.803893	0.278484	-0.020735	0.562868	-0.372540	-0.517677	-0.525742	0	0
51923	9.817496	1.344710	2.044472	0.345365	0.125590	0.229441	-0.803173	0.281386	-0.023581	0.565958	-0.371143	-0.517925	-0.523162	0	0
51924	9.783871	1.104300	2.102615	0.333889	0.055807	0.225930	-0.801895	0.285019	-0.025876	0.568609	-0.370136	-0.518507	-0.520417	0	0
51925	9.682555	0.839529	2.084337	0.269654	0.018213	0.205572	-0.801888	0.287799	-0.027722	0.570721	-0.369595	-0.519041	-0.517951	0	0
51926	9.552385	0.419846	1.893294	0.207635	-0.003071	0.199202	-0.799623	0.290532	-0.029606	0.572448	-0.369465	-0.519391	-0.515782	0	0
51927	9.327712	0.164851	1.868697	0.198853	-0.014764	0.234226	-0.799625	0.293324	-0.030323	0.574267	-0.369641	-0.519630	-0.513388	0	0
51928	9.434108	0.197768	1.742874	0.201092	-0.019311	0.288661	-0.797523	0.298876	-0.030664	0.576334	-0.370091	-0.519699	-0.510671	0	0
51929	9.668634	0.270044	1.820440	0.211893	-0.052075	0.315080	-0.795685	0.303090	-0.032688	0.578409	-0.370795	-0.519907	-0.507593	0	0
51930	9.842999	0.043552	1.833776	0.202583	-0.077438	0.308019	-0.793587	0.308061	-0.032179	0.580264	-0.371621	-0.520234	-0.504527	0	0
51931	9.944682	-0.057738	1.828308	0.208483	-0.001292	0.273688	-0.791903	0.311561	-0.032363	0.582367	-0.371866	-0.520269	-0.501881	0	0
51932	10.007677	-0.191342	2.087610	0.184577	0.014316	0.237593	-0.790354	0.315497	-0.033393	0.584265	-0.371961	-0.520223	-0.499648	0	0
51933	9.857830	-0.297123	2.074366	0.174270	0.009858	0.200686	-0.788655	0.319124	-0.035412	0.585924	-0.371964	-0.520281	-0.497638	0	0
51934	9.722428	-0.331002	2.000853	0.190054	0.046031	0.188379	-0.788932	0.322497	-0.037397	0.587755	-0.371606	-0.520252	-0.495773	0	0
51935	9.579655	-0.262931	2.090796	0.213444	0.034962	0.163888	-0.789778	0.326183	-0.038810	0.589501	-0.371058	-0.520486	-0.493861	0	0
51936	9.480438	-0.205246	2.043389	0.240344	0.009328	0.132406	-0.786104	0.327130	-0.039721	0.591042	-0.370289	-0.521122	-0.491922	0	0
51937	9.485304	-0.220487	1.887093	0.258567	0.009164	0.121919	-0.784947	0.327658	-0.043270	0.592606	-0.369380	-0.521878	-0.489919	0	0
51938	9.475605	-0.196361	1.894357	0.275867	0.047116	0.078040	-0.784093	0.328806	-0.044559	0.594201	-0.367925	-0.522658	-0.488247	0	0
51939	9.528770	-0.146246	1.821801	0.293028	0.046957	0.057036	-0.783790	0.329361	-0.047248	0.595763	-0.366282	-0.523587	-0.486580	0	0
51940	9.514243	-0.129433	1.809873	0.287493	0.059699	0.036827	-0.786018	0.330835	-0.051451	0.597256	-0.364476	-0.524491	-0.485130	0	0
51941	9.528660	-0.042287	1.908269	0.290995	0.066929	0.020172	-0.784575	0.329446	-0.054714	0.598727	-0.362549	-0.525416	-0.483758	0	0
51942	9.605991	0.024814	1.869182	0.307562	0.090376	0.015814	-0.783863	0.331039	-0.056002	0.600341	-0.360358	-0.526301	-0.482432	0	0
51943	9.760761	0.039417	1.944974	0.278635	0.125085	0.019218	-0.784256	0.329248	-0.058952	0.602059	-0.358213	-0.526810	-0.481330	0	0
51944	9.857493	0.039977	2.083711	0.254857	0.140696	0.003345	-0.783943	0.330377	-0.063054	0.603678	-0.356023	-0.527173	-0.480529	0	0
51945	9.833260	0.083554	2.124724	0.224586	0.136409	-0.006366	-0.783897	0.328851	-0.067987	0.605131	-0.354011	-0.527436	-0.479899	0	0
51946	9.712245	0.172582	2.079855	0.211091	0.166478	-0.011683	-0.784299	0.328978	-0.070662	0.606650	-0.351877	-0.527480	-0.479504	0	0
51947	9.540578	0.103844	2.244651	0.163047	0.193220	0.000426	-0.782280	0.328443	-0.075631	0.608211	-0.349996	-0.527071	-0.479351	0	0
51948	9.451215	-0.021226	2.243002	0.112528	0.148268	0.000329	-0.783098	0.329011	-0.079289	0.609339	-0.348608	-0.526705	-0.479333	0	0
51949	9.335150	-0.049931	2.246278	0.070220	0.105071	0.003783	-0.783365	0.327823	-0.080691	0.610124	-0.347730	-0.526371	-0.479338	0	0
51950	9.359346	-0.061907	2.265344	0.059369	0.110606	0.010767	-0.783324	0.325423	-0.084632	0.610916	-0.346899	-0.525942	-0.479403	0	0
51951	9.393230	-0.083735	2.243477	0.020867	0.098208	0.001912	-0.783597	0.327765	-0.086614	0.611484	-0.346347	-0.525417	-0.479654	0	0
51952	9.354598	-0.141882	2.159659	-0.006771	0.080274	-0.017451	-0.783307	0.327456	-0.087464	0.611751	-0.345917	-0.524952	-0.480133	0	0
51953	9.369183	-0.218701	2.207699	-0.050573	0.080631	-0.019331	-0.783018	0.328322	-0.088601	0.611878	-0.345774	-0.524264	-0.480826	0	0
51954	9.405606	-0.358694	2.147442	-0.094499	0.062827	-0.024711	-0.784441	0.327485	-0.086881	0.611713	-0.345926	-0.523508	-0.481749	0	0
51955	9.495079	-0.339773	2.105901	-0.104424	0.071973	-0.019473	-0.783279	0.326834	-0.090566	0.611606	-0.346154	-0.522611	-0.482693	0	0
51956	9.531363	-0.344617	2.110449	-0.143709	0.083174	-0.035377	-0.783567	0.326847	-0.089856	0.611325	-0.346451	-0.521529	-0.484006	0	0
51957	9.437070	-0.373586	2.067885	-0.147274	0.072329	-0.017830	-0.783549	0.326236	-0.091829	0.611077	-0.346948	-0.520414	-0.485161	0	0
51958	9.514436	-0.349310	2.129810	-0.159907	0.070625	0.006720	-0.784111	0.325805	-0.091959	0.610874	-0.347622	-0.519180	-0.486255	0	0
51959	9.582114	-0.319745	2.283160	-0.182053	0.050845	0.006699	-0.783557	0.328595	-0.091698	0.610510	-0.348563	-0.517938	-0.487362	0	0
51960	9.644891	-0.191094	2.032560	-0.220490	0.045695	-0.000366	-0.783843	0.328165	-0.091127	0.609927	-0.349688	-0.516582	-0.488722	0	0
51961	9.722157	-0.088469	2.354075	-0.235413	0.020425	0.006673	-0.784699	0.329514	-0.090554	0.609214	-0.351101	-0.515260	-0.489994	0	0
51962	9.743854	-0.020921	2.387520	-0.242907	-0.001288	0.011965	-0.783439	0.328768	-0.089019	0.608364	-0.352653	-0.514032	-0.491224	0	0
51963	9.741234	0.181265	2.377758	-0.253989	-0.019332	0.027809	-0.784025	0.328807	-0.086470	0.607477	-0.354478	-0.512779	-0.492316	0	0
51964	9.869287	0.306786	2.480101	-0.248653	-0.033894	0.039283	-0.784042	0.330149	-0.084923	0.606565	-0.356361	-0.511618	-0.493288	0	0
51965	9.779567	0.524432	2.646469	-0.284569	-0.127962	0.006898	-0.785180	0.331798	-0.084488	0.604901	-0.358796	-0.510939	-0.494269	0	0
51966	9.491390	0.922408	2.232323	-0.284600	-0.109797	-0.009699	-0.783514	0.332385	-0.081414	0.603220	-0.361013	-0.510228	-0.495442	0	0
51967	9.169536	1.110199	2.140757	-0.299669	-0.118730	-0.052685	-0.784104	0.334190	-0.079013	0.601241	-0.363181	-0.509624	-0.496883	0	0
51968	8.968759	1.162298	1.911378	-0.299873	-0.149570	-0.052634	-0.786099	0.331614	-0.075724	0.599076	-0.365462	-0.509220	-0.498238	0	0
51969	9.048557	1.185757	1.812203	-0.275545	-0.200594	-0.038458	-0.785301	0.333713	-0.070666	0.596824	-0.367955	-0.509164	-0.499161	0	0
51970	9.392071	1.115368	1.797730	-0.219851	-0.204721	-0.033060	-0.785904	0.331425	-0.065284	0.594756	-0.370124	-0.509406	-0.499779	0	0
51971	9.721057	1.057244	1.824224	-0.227275	-0.237357	-0.011978	-0.786225	0.330892	-0.060479	0.592612	-0.372639	-0.509704	-0.500153	0	0
51972	9.725689	1.266521	1.790361	-0.212553	-0.197552	-0.027737	-0.786253	0.330928	-0.057092	0.590623	-0.374749	-0.509911	-0.500718	0	0
51973	9.674754	1.420070	1.670398	-0.221281	-0.168426	-0.004939	-0.786576	0.330985	-0.052289	0.588876	-0.376911	-0.509796	-0.501269	0	0
51974	9.759477	1.352352	1.633771	-0.215715	-0.173925	0.007354	-0.788997	0.331943	-0.049996	0.587161	-0.379094	-0.509708	-0.501724	0	0
51975	9.723278	1.268313	1.667763	-0.237472	-0.177365	0.024834	-0.787203	0.331370	-0.044943	0.585446	-0.381541	-0.509445	-0.502141	0	0
51976	9.773962	1.394696	1.441294	-0.199360	-0.194030	0.015332	-0.787803	0.330840	-0.040415	0.583721	-0.383764	-0.509518	-0.502381	0	0
51977	9.904669	1.302422	1.322608	-0.135028	-0.149212	0.012779	-0.787823	0.331159	-0.038158	0.582471	-0.385402	-0.509646	-0.502447	0	0
51978	10.127384	1.117980	1.095136	-0.101633	-0.088738	-0.003049	-0.787432	0.330605	-0.034070	0.581560	-0.386429	-0.509663	-0.502697	0	0
51979	10.204997	0.889734	1.210157	-0.073602	-0.002781	-0.024212	-0.787288	0.331478	-0.034782	0.581104	-0.386784	-0.509390	-0.503228	0	0
51980	10.030801	0.927294	1.447011	-0.050421	-0.030174	-0.053960	-0.788283	0.329452	-0.033205	0.580432	-0.386959	-0.509519	-0.503738	0	0
51981	9.749990	1.191822	1.306999	0.035226	-0.012709	-0.083554	-0.788430	0.327995	-0.031926	0.580045	-0.386429	-0.510082	-0.504021	0	0
51982	9.732964	1.306291	1.085843	0.084795	0.024988	-0.090471	-0.790666	0.326399	-0.033999	0.579993	-0.385354	-0.510712	-0.504265	0	0
51983	9.832261	1.148619	1.356922	0.106967	0.068356	-0.102803	-0.790073	0.325031	-0.036825	0.580196	-0.383899	-0.511242	-0.504605	0	0
51984	9.774202	1.158469	1.383784	0.165706	0.107810	-0.104468	-0.789201	0.322046	-0.038802	0.580804	-0.381863	-0.511851	-0.504833	0	0
51985	9.810399	1.231222	1.498862	0.273912	0.114217	-0.041017	-0.791694	0.320864	-0.043977	0.582185	-0.379519	-0.512716	-0.504131	0	0
51986	9.904804	1.153932	1.476598	0.321977	0.132888	0.008200	-0.791948	0.321127	-0.047502	0.584076	-0.377019	-0.513530	-0.502990	0	0
51987	9.745191	1.126068	1.634060	0.309497	0.161151	0.016893	-0.790504	0.320176	-0.051049	0.586111	-0.374520	-0.514071	-0.501935	0	0
51988	9.512979	1.150573	1.652566	0.305916	0.170283	0.015116	-0.790752	0.321606	-0.055708	0.588154	-0.371953	-0.514547	-0.500966	0	0
51989	9.232351	1.232082	1.503085	0.278551	0.170533	0.013309	-0.790727	0.321574	-0.058671	0.590091	-0.369561	-0.514880	-0.500116	0	0
51990	9.205673	1.313528	1.414258	0.311840	0.206566	0.029160	-0.790941	0.319439	-0.065996	0.592398	-0.366841	-0.515107	-0.499156	0	0
51991	9.208146	1.246854	1.560950	0.302758	0.204836	0.037896	-0.790482	0.320852	-0.070808	0.594708	-0.364251	-0.515257	-0.498150	0	0
51992	9.295140	1.314620	1.656428	0.324467	0.171996	0.057314	-0.790587	0.320956	-0.075181	0.597007	-0.361764	-0.515635	-0.496819	0	0
51993	9.420818	1.392152	1.790082	0.310020	0.170311	0.089772	-0.791831	0.321535	-0.078550	0.599408	-0.359560	-0.515826	-0.495329	0	0
51994	9.464235	1.494173	1.982018	0.320921	0.148467	0.120563	-0.789394	0.323640	-0.083820	0.601870	-0.357527	-0.516086	-0.493540	0	0
51995	9.452113	1.523129	1.991700	0.306053	0.115019	0.125843	-0.787673	0.322690	-0.086807	0.604134	-0.355796	-0.516446	-0.491645	0	0
51996	9.449808	1.412182	1.950935	0.287717	0.096108	0.127552	-0.787079	0.324109	-0.090774	0.606228	-0.354249	-0.516821	-0.489787	0	0
51997	9.916710	1.273574	2.289034	0.311949	0.013314	0.174200	-0.786360	0.325105	-0.092766	0.608209	-0.353221	-0.517644	-0.487197	0	0
51998	10.100964	0.798676	2.696790	0.253460	-0.130497	0.193430	-0.786355	0.327153	-0.094186	0.609319	-0.353321	-0.518984	-0.484304	0	0
51999	9.992353	0.595152	2.409245	0.183431	-0.128117	0.197599	-0.784973	0.329510	-0.091537	0.610215	-0.353878	-0.519948	-0.481729	0	0
52000	9.494123	0.591126	2.422505	0.129311	-0.159379	0.192226	-0.783855	0.332143	-0.091144	0.610718	-0.354861	-0.520858	-0.479378	0	0
52001	9.160331	0.636177	2.189295	0.099794	-0.140032	0.236013	-0.783321	0.335252	-0.088626	0.611431	-0.356180	-0.521347	-0.476954	0	0
52002	9.170298	0.335660	2.276018	0.100593	-0.221689	0.293084	-0.781655	0.337894	-0.086407	0.611978	-0.358155	-0.522133	-0.473905	0	0
52003	9.523846	-0.093595	2.235318	0.118875	-0.283582	0.337867	-0.780011	0.344674	-0.082935	0.612478	-0.360560	-0.523210	-0.470232	0	0
52004	9.710323	-0.339414	2.238964	0.049479	-0.308446	0.348208	-0.777243	0.347621	-0.077490	0.612625	-0.363532	-0.524069	-0.466783	0	0
52005	9.775669	-0.369177	2.084642	0.038688	-0.279345	0.330592	-0.777017	0.353997	-0.073147	0.612800	-0.366357	-0.524748	-0.463571	0	0
52006	9.823986	-0.316138	2.113096	0.042034	-0.270320	0.288480	-0.775088	0.360033	-0.069818	0.612820	-0.368870	-0.525537	-0.460649	0	0
52007	9.809393	-0.243382	2.214120	0.070149	-0.250594	0.253436	-0.773296	0.362105	-0.065481	0.612888	-0.370954	-0.526450	-0.457834	0	0
52008	9.673962	-0.243787	2.094899	0.138902	-0.217576	0.248290	-0.772770	0.364344	-0.061690	0.613342	-0.372410	-0.527495	-0.454832	0	0
52009	9.688549	-0.302644	1.885675	0.152085	-0.171424	0.237722	-0.769971	0.369012	-0.060627	0.614045	-0.373538	-0.528342	-0.451966	0	0
52010	9.705531	-0.357860	1.921659	0.168503	-0.170655	0.233358	-0.769574	0.371678	-0.058528	0.614777	-0.374511	-0.529277	-0.449063	0	0
52011	9.828866	-0.350408	2.002495	0.117431	-0.127612	0.198082	-0.767611	0.375176	-0.058293	0.615393	-0.375438	-0.529836	-0.446779	0	0
52012	9.674113	-0.361434	1.681471	0.053807	-0.088988	0.175941	-0.767214	0.378137	-0.056196	0.615861	-0.376442	-0.529963	-0.445137	0	0
52013	9.545918	-0.349351	1.653547	-0.034037	-0.059244	0.116018	-0.766949	0.380500	-0.055081	0.615900	-0.377559	-0.529729	-0.444414	0	0
52014	9.386440	-0.491690	1.549043	-0.092174	-0.002517	0.075399	-0.766699	0.381416	-0.051562	0.615825	-0.378544	-0.529051	-0.444488	0	0
52015	9.384246	-0.715633	1.539625	-0.123148	0.034005	0.029588	-0.764705	0.382527	-0.054139	0.615635	-0.379337	-0.528171	-0.445120	0	0
52016	9.478724	-0.894687	1.866053	-0.153154	0.072354	0.004846	-0.764147	0.380763	-0.052730	0.615410	-0.379988	-0.527026	-0.446232	0	0
52017	9.638375	-0.928072	1.975507	-0.118006	0.050260	-0.023128	-0.764291	0.380036	-0.052018	0.615089	-0.380398	-0.526266	-0.447220	0	0
52018	9.621367	-0.850958	1.985185	-0.099779	0.066442	-0.038883	-0.764856	0.380488	-0.052152	0.614837	-0.380516	-0.525560	-0.448297	0	0
52019	9.689024	-0.781556	1.922125	-0.088610	0.080868	-0.024813	-0.765409	0.379018	-0.052984	0.614781	-0.380599	-0.524746	-0.449255	0	0
52020	9.921140	-0.716559	1.987694	-0.059321	0.091500	-0.016836	-0.767660	0.377293	-0.053222	0.614912	-0.380469	-0.523982	-0.450077	0	0
52021	9.882508	-0.797484	2.161145	-0.055812	0.109615	-0.052856	-0.765113	0.377820	-0.054253	0.615004	-0.380074	-0.523243	-0.451144	0	0
52022	9.713115	-0.717105	2.296952	-0.047042	0.110462	-0.089682	-0.765932	0.377069	-0.057200	0.614951	-0.379400	-0.522693	-0.452419	0	0
52023	9.456480	-0.454305	2.298613	-0.014481	0.105688	-0.107969	-0.767485	0.375633	-0.056604	0.614930	-0.378478	-0.522370	-0.453592	0	0
52024	9.359660	-0.377218	2.280024	0.009080	0.092801	-0.112267	-0.766472	0.373527	-0.058869	0.614891	-0.377420	-0.522265	-0.454645	0	0
52025	9.289626	-0.480758	2.256578	-0.001726	0.083827	-0.093003	-0.769697	0.372685	-0.061070	0.614871	-0.376595	-0.522075	-0.455575	0	0
52026	9.248562	-0.517756	2.069380	-0.039270	0.065976	-0.098341	-0.768841	0.369135	-0.060787	0.614571	-0.376028	-0.521861	-0.456691	0	0
52027	9.367194	-0.629235	1.958011	-0.073029	0.055342	-0.094920	-0.769400	0.368405	-0.061198	0.614124	-0.375760	-0.521524	-0.457896	0	0
52028	9.374440	-0.624115	2.020463	-0.140638	0.072223	-0.117919	-0.771654	0.367419	-0.061298	0.613383	-0.375683	-0.520879	-0.459683	0	0
52029	9.369680	-0.703483	2.034988	-0.180419	0.128801	-0.135659	-0.771353	0.364014	-0.062276	0.612724	-0.375522	-0.519747	-0.461970	0	0
52030	9.297126	-0.703545	2.001859	-0.194711	0.121686	-0.091809	-0.772450	0.360474	-0.064783	0.612152	-0.375679	-0.518445	-0.464057	0	0
52031	9.311727	-0.797229	2.047508	-0.189421	0.096232	-0.091787	-0.772438	0.357377	-0.065052	0.611486	-0.375949	-0.517299	-0.465993	0	0
52032	9.277888	-0.821169	2.064605	-0.246186	0.087621	-0.105083	-0.772021	0.357964	-0.064497	0.610474	-0.376506	-0.516009	-0.468295	0	0
52033	9.280188	-0.700797	2.064490	-0.295592	0.098911	-0.123614	-0.773440	0.356828	-0.063199	0.609264	-0.377242	-0.514460	-0.470975	0	0
52034	9.437284	-0.585628	2.031994	-0.357028	0.115712	-0.167624	-0.774844	0.352737	-0.062594	0.607669	-0.378012	-0.512701	-0.474323	0	0
52035	9.616193	-0.527471	2.158062	-0.385783	0.084170	-0.179920	-0.776255	0.351885	-0.062285	0.605759	-0.379067	-0.511010	-0.477737	0	0
52036	9.683784	-0.406614	2.272872	-0.446271	0.074684	-0.187043	-0.776965	0.348970	-0.060708	0.603499	-0.380458	-0.509129	-0.481485	0	0
52037	9.579370	0.012131	2.210784	-0.486951	0.069579	-0.222132	-0.778388	0.345492	-0.057989	0.600898	-0.381961	-0.507177	-0.485592	0	0
52038	9.658899	0.305268	2.118604	-0.504456	0.056112	-0.211546	-0.779237	0.342871	-0.056694	0.598170	-0.383646	-0.505190	-0.489685	0	0
52039	9.687907	0.319742	2.132806	-0.492817	0.049653	-0.230812	-0.780374	0.338941	-0.054259	0.595366	-0.385215	-0.503332	-0.493767	0	0
52040	9.581451	0.362848	2.056614	-0.481929	0.024173	-0.213193	-0.783501	0.331694	-0.048956	0.592520	-0.386892	-0.501622	-0.497604	0	0
52041	9.663491	0.548564	2.147223	-0.504906	-0.011917	-0.178051	-0.783082	0.330370	-0.047969	0.589586	-0.389079	-0.499837	-0.501168	0	0
52042	9.658356	0.856247	2.050842	-0.493587	-0.062820	-0.175246	-0.784651	0.326901	-0.044683	0.586415	-0.391427	-0.498408	-0.504472	0	0
52043	9.924189	1.110981	1.558234	-0.438544	-0.030652	-0.174194	-0.785671	0.325054	-0.040143	0.583632	-0.393316	-0.497027	-0.507582	0	0
52044	10.103125	1.144893	1.650663	-0.411147	-0.021816	-0.174127	-0.786536	0.323774	-0.037442	0.580966	-0.394962	-0.495747	-0.510607	0	0
52045	9.958035	1.104897	1.793604	-0.391099	-0.036471	-0.161793	-0.786691	0.317924	-0.033604	0.578379	-0.396648	-0.494574	-0.513366	0	0
52046	9.774285	1.026571	1.963304	-0.354055	-0.022205	-0.112610	-0.789514	0.315634	-0.032701	0.576231	-0.398255	-0.493327	-0.515731	0	0
52047	9.561476	1.007142	1.868707	-0.355853	-0.083849	-0.051116	-0.788418	0.314479	-0.028340	0.574101	-0.400516	-0.492154	-0.517473	0	0
52048	9.508155	1.113455	1.929115	-0.397749	-0.093460	-0.021343	-0.790691	0.312783	-0.025897	0.571881	-0.403180	-0.490713	-0.519229	0	0
52049	9.546597	1.391322	1.661741	-0.434768	-0.137634	-0.028317	-0.790459	0.312254	-0.019689	0.569267	-0.406269	-0.489332	-0.520994	0	0
52050	9.645771	1.386069	1.603320	-0.458520	-0.112060	-0.059118	-0.789941	0.313475	-0.014623	0.566488	-0.409175	-0.487814	-0.523168	0	0
52051	9.725523	1.448497	1.593069	-0.468269	-0.146488	-0.094180	-0.790685	0.312365	-0.009526	0.563322	-0.412159	-0.486556	-0.525410	0	0
52052	9.904501	1.457327	1.485969	-0.440080	-0.166706	-0.087055	-0.791699	0.308015	-0.004834	0.560180	-0.415091	-0.485535	-0.527402	0	0
52053	9.979587	1.351091	1.447040	-0.405324	-0.177888	-0.073818	-0.792871	0.308680	0.000121	0.557201	-0.417966	-0.484681	-0.529071	0	0
52054	9.991812	1.230031	1.314818	-0.391138	-0.129017	-0.077384	-0.792637	0.306093	0.006760	0.554472	-0.420455	-0.483648	-0.530908	0	0
52055	10.006258	1.315454	1.071818	-0.342960	-0.061360	-0.065044	-0.791531	0.303752	0.010421	0.552345	-0.422393	-0.482425	-0.532696	0	0
52056	9.914303	1.359217	1.130155	-0.315090	-0.072480	-0.101813	-0.791257	0.301115	0.012404	0.550064	-0.424031	-0.481573	-0.534523	0	0
52057	9.793335	1.402393	1.063686	-0.257534	-0.044821	-0.126274	-0.794097	0.300608	0.014710	0.548036	-0.425105	-0.480967	-0.536295	0	0
52058	9.662680	1.437238	1.252140	-0.228399	-0.023267	-0.150804	-0.795111	0.297580	0.018973	0.546086	-0.425761	-0.480506	-0.538174	0	0
52059	9.599758	1.489423	1.079455	-0.153174	0.001532	-0.134845	-0.795397	0.294948	0.020400	0.544670	-0.425967	-0.480239	-0.539682	0	0
52060	9.643267	1.509031	1.160864	-0.075729	0.055364	-0.092603	-0.796230	0.292600	0.019577	0.544057	-0.425642	-0.479921	-0.540839	0	0
52061	9.628829	1.427610	1.242779	-0.005850	0.098359	-0.078474	-0.796217	0.290823	0.018738	0.544033	-0.424791	-0.479682	-0.541743	0	0
52062	9.461772	1.592126	1.354459	0.054682	0.114242	-0.047602	-0.796634	0.290970	0.017898	0.544498	-0.423652	-0.479556	-0.542279	0	0
52063	9.498080	1.563182	1.354217	0.063963	0.123239	-0.039700	-0.797307	0.287567	0.015242	0.545096	-0.422470	-0.479396	-0.542742	0	0
52064	9.507983	1.316262	1.565916	0.111730	0.139189	-0.027387	-0.798152	0.289784	0.014259	0.546028	-0.420981	-0.479355	-0.542998	0	0
52065	9.491136	1.227561	1.635833	0.205164	0.147513	0.000882	-0.798959	0.288135	0.010046	0.547553	-0.419086	-0.479656	-0.542662	0	0
52066	9.352965	1.536036	1.658229	0.282295	0.179596	0.041465	-0.798360	0.288373	0.005802	0.549763	-0.416770	-0.480025	-0.541886	0	0
52067	9.543722	1.844241	1.721498	0.335869	0.219105	0.101299	-0.796923	0.288899	0.002530	0.552708	-0.414241	-0.480213	-0.540660	0	0
52068	9.676765	1.824783	1.720542	0.345677	0.110103	0.076892	-0.798025	0.291676	-0.001697	0.555023	-0.412111	-0.481147	-0.539085	0	0
52069	9.275014	2.085500	1.744902	0.352023	0.180909	0.120744	-0.796590	0.291765	-0.004543	0.557939	-0.409780	-0.481540	-0.537498	0	0
52070	9.502512	1.935920	1.748170	0.374105	0.155309	0.162922	-0.796556	0.294510	-0.009635	0.561031	-0.407649	-0.482006	-0.535478	0	0
52071	9.345533	1.705009	1.744697	0.338300	0.155592	0.120650	-0.796816	0.297862	-0.013597	0.563749	-0.405515	-0.482452	-0.533839	0	0
52072	9.159411	1.596803	1.717294	0.417686	0.147694	0.115552	-0.794523	0.299093	-0.018155	0.566708	-0.402936	-0.483369	-0.531826	0	0
52073	9.091694	1.608055	1.542273	0.503602	0.137922	0.133326	-0.794758	0.301240	-0.024651	0.570051	-0.400006	-0.484726	-0.529224	0	0
52074	9.164150	1.718171	1.438273	0.496219	0.112573	0.154435	-0.794470	0.302401	-0.025790	0.573330	-0.397337	-0.486078	-0.526444	0	0
52075	9.277583	1.949754	1.562274	0.524985	0.072416	0.163391	-0.791902	0.307451	-0.030934	0.576565	-0.394751	-0.487776	-0.523277	0	0
52076	9.681476	1.945503	1.790131	0.509797	-0.000080	0.181884	-0.791311	0.308726	-0.034618	0.579462	-0.392706	-0.489713	-0.519796	0	0
52077	9.887308	1.574715	1.919101	0.506167	-0.020004	0.170387	-0.789929	0.311256	-0.037644	0.582173	-0.390722	-0.491792	-0.516287	0	0
52078	9.962604	1.256764	1.909193	0.499306	0.012701	0.170251	-0.790508	0.314809	-0.037226	0.584994	-0.388598	-0.493613	-0.512951	0	0
52079	9.851536	1.059986	2.003929	0.490787	0.043650	0.201726	-0.788207	0.317938	-0.043488	0.588087	-0.386508	-0.495094	-0.509555	0	0
52080	9.861258	0.993714	2.232312	0.444961	0.029514	0.198103	-0.789609	0.319276	-0.045164	0.590896	-0.384732	-0.496408	-0.506362	0	0
52081	9.953443	0.709830	2.299188	0.392318	-0.049929	0.192745	-0.787645	0.324095	-0.045499	0.593072	-0.383634	-0.497952	-0.503124	0	0
52082	10.024034	0.234397	2.568331	0.341979	-0.078567	0.187272	-0.786223	0.326403	-0.047509	0.594870	-0.382947	-0.499407	-0.500074	0	0
52083	9.964008	-0.226543	2.809566	0.341919	-0.110320	0.192455	-0.783411	0.329588	-0.047427	0.596532	-0.382437	-0.501040	-0.496841	0	0
52084	9.620953	-0.611404	2.778727	0.305946	-0.089123	0.206273	-0.783831	0.331941	-0.048701	0.598216	-0.382102	-0.502290	-0.493802	0	0
52085	9.200280	-0.761063	2.579969	0.335404	-0.109283	0.236159	-0.783710	0.334899	-0.047445	0.600058	-0.381833	-0.503699	-0.490328	0	0
52086	9.306784	-0.815957	2.228221	0.299300	-0.110818	0.272930	-0.781737	0.338974	-0.048483	0.601916	-0.381968	-0.504776	-0.486825	0	0
52087	9.684118	-0.845529	2.201446	0.247446	-0.179412	0.257105	-0.780494	0.343973	-0.047114	0.603153	-0.382663	-0.506078	-0.483384	0	0
52088	9.812236	-0.782761	2.272585	0.220868	-0.240027	0.204485	-0.777993	0.347348	-0.043641	0.603709	-0.383538	-0.507800	-0.480180	0	0
52089	9.790308	-0.596471	1.969663	0.251545	-0.272052	0.195000	-0.778873	0.350342	-0.040816	0.604176	-0.384330	-0.509901	-0.476722	0	0
52090	10.114314	-0.496553	1.825366	0.218899	-0.210135	0.160657	-0.777489	0.352551	-0.038308	0.604652	-0.384840	-0.511588	-0.473891	0	0
52091	10.298217	-0.601726	2.028466	0.196702	-0.182772	0.099115	-0.777793	0.353758	-0.036191	0.604894	-0.385040	-0.513243	-0.471624	0	0
52092	10.133818	-0.664295	1.986442	0.217102	-0.126677	0.070989	-0.774552	0.355754	-0.036253	0.605358	-0.384699	-0.514754	-0.469656	0	0
52093	9.867756	-0.644930	1.930669	0.197082	-0.092017	0.037547	-0.776542	0.356547	-0.034812	0.605772	-0.384149	-0.516092	-0.468102	0	0
52094	9.688834	-0.702371	1.946449	0.175159	-0.104519	0.043632	-0.775982	0.357128	-0.034541	0.606054	-0.383813	-0.517372	-0.466597	0	0
52095	9.340405	-0.534456	1.725266	0.125989	-0.082309	0.032991	-0.773445	0.357082	-0.034018	0.606221	-0.383623	-0.518331	-0.465471	0	0
52096	9.282415	-0.605770	1.889234	0.130098	-0.055092	0.061023	-0.773314	0.359439	-0.033748	0.606665	-0.383417	-0.519032	-0.464279	0	0
52097	9.374296	-0.572577	1.814005	0.192189	-0.064684	0.074361	-0.775019	0.360076	-0.032594	0.607367	-0.382957	-0.520029	-0.462623	0	0
52098	9.354902	-0.515472	1.674656	0.206478	-0.102917	0.074461	-0.774598	0.360070	-0.032319	0.607912	-0.382575	-0.521320	-0.460765	0	0
52099	9.480593	-0.445429	1.755424	0.198359	-0.060220	0.049835	-0.773474	0.361815	-0.032345	0.608543	-0.381926	-0.522406	-0.459238	0	0
52100	9.286891	-0.190036	1.261364	0.163505	-0.004562	0.077831	-0.773886	0.361809	-0.033749	0.609449	-0.381368	-0.522884	-0.457956	0	0
52101	9.519101	-0.228052	1.427993	0.188989	-0.010233	0.081404	-0.773888	0.362693	-0.033753	0.610446	-0.380708	-0.523498	-0.456473	0	0
52102	9.703012	-0.240810	1.738863	0.130793	-0.086071	-0.002869	-0.773011	0.364208	-0.032899	0.610427	-0.380297	-0.524628	-0.455541	0	0
52103	9.601381	-0.169792	1.470276	0.081956	-0.071137	0.030362	-0.773871	0.364537	-0.031334	0.610463	-0.380301	-0.525317	-0.454696	0	0
52104	9.628041	-0.222894	1.450891	0.089413	-0.076638	0.051436	-0.773161	0.365543	-0.032338	0.610583	-0.380383	-0.525993	-0.453684	0	0
52105	9.676424	-0.216786	1.243771	0.069575	-0.006643	0.000408	-0.772897	0.367029	-0.030655	0.610773	-0.380012	-0.526345	-0.453330	0	0
52106	9.698188	-0.223411	1.368636	0.078617	-0.005809	-0.006595	-0.771050	0.366243	-0.031811	0.610960	-0.379532	-0.526760	-0.452998	0	0
52107	9.567529	-0.167892	1.359928	0.052578	-0.040072	-0.027665	-0.773872	0.366006	-0.031764	0.610782	-0.379269	-0.527345	-0.452778	0	0
52108	9.407906	-0.161136	1.221645	0.099371	-0.018666	-0.027581	-0.773305	0.362762	-0.030912	0.610885	-0.378609	-0.528012	-0.452414	0	0
52109	9.490121	-0.148905	1.283544	0.110536	-0.105874	-0.016906	-0.773889	0.364560	-0.029217	0.610626	-0.378346	-0.529219	-0.451572	0	0
52110	9.466041	-0.225297	0.927960	0.104952	-0.140329	-0.011622	-0.773322	0.363957	-0.029365	0.610177	-0.378285	-0.530592	-0.450619	0	0
52111	9.393401	-0.152442	1.031812	0.088579	-0.098449	-0.041538	-0.773909	0.363411	-0.026390	0.609761	-0.377990	-0.531746	-0.450068	0	0
52112	9.412660	-0.045140	0.832035	0.121370	-0.096918	-0.051960	-0.774060	0.362399	-0.024831	0.609419	-0.377419	-0.533077	-0.449436	0	0
52113	9.591621	-0.028651	0.811480	0.115962	-0.073307	-0.066034	-0.775750	0.361842	-0.025083	0.609126	-0.376713	-0.534292	-0.448981	0	0
52114	9.475562	-0.164167	0.716613	0.109284	-0.035089	-0.062642	-0.775795	0.360472	-0.024397	0.609019	-0.375877	-0.535231	-0.448709	0	0
52115	9.163740	-0.341932	0.704610	0.115265	0.010262	-0.064497	-0.778181	0.359329	-0.025623	0.609175	-0.374809	-0.535927	-0.448560	0	0
52116	9.267784	-0.371838	0.533176	0.201025	-0.001353	-0.064277	-0.779026	0.359638	-0.025893	0.609582	-0.373253	-0.537076	-0.447931	0	0
52117	9.441829	-0.278046	0.563082	0.176792	-0.035660	-0.080057	-0.778880	0.357721	-0.025746	0.609648	-0.371931	-0.538383	-0.447371	0	0
52118	9.756049	-0.085500	0.642373	0.136302	-0.038991	-0.097643	-0.780991	0.355407	-0.025701	0.609459	-0.370755	-0.539592	-0.447149	0	0
52119	9.792044	0.146362	1.276633	0.079747	-0.067544	-0.136308	-0.780002	0.355092	-0.025716	0.608737	-0.369862	-0.540865	-0.447333	0	0
52120	9.668396	0.447338	1.248440	0.112341	-0.180317	-0.144787	-0.782821	0.350741	-0.024522	0.607479	-0.369207	-0.542998	-0.447000	0	0
52121	10.127811	0.601203	0.860285	0.201874	-0.179300	-0.134858	-0.783257	0.347830	-0.021962	0.606602	-0.368075	-0.545486	-0.446094	0	0
52122	10.558485	0.421139	1.083281	0.218713	-0.152247	-0.111194	-0.784547	0.347734	-0.019541	0.606029	-0.366826	-0.547791	-0.445076	0	0
52123	10.640773	0.347524	1.308735	0.211417	-0.124067	-0.135841	-0.784827	0.346708	-0.019532	0.605475	-0.365378	-0.549981	-0.444319	0	0
52124	10.447232	0.377964	1.560162	0.211040	-0.141277	-0.155130	-0.784676	0.343758	-0.019522	0.604729	-0.363879	-0.552338	-0.443642	0	0
52125	10.282511	0.624381	1.681376	0.185135	-0.180950	-0.137536	-0.788512	0.341224	-0.015637	0.603748	-0.362827	-0.554753	-0.442826	0	0
52126	10.243575	0.851399	1.811302	0.223667	-0.175784	-0.100540	-0.787659	0.339732	-0.015786	0.603088	-0.361701	-0.557165	-0.441616	0	0
52127	10.137117	0.894626	1.759152	0.240401	-0.175893	-0.063634	-0.789088	0.339048	-0.013501	0.602652	-0.360696	-0.559515	-0.440059	0	0
52128	10.069440	0.865012	1.596185	0.248315	-0.149626	-0.025043	-0.789957	0.338506	-0.010662	0.602548	-0.359723	-0.561596	-0.438343	0	0
52129	9.943677	0.871718	1.457654	0.236791	-0.134089	-0.005785	-0.789526	0.337021	-0.010945	0.602579	-0.358873	-0.563460	-0.436603	0	0
52130	10.050221	0.773561	1.120366	0.331922	-0.052310	0.026793	-0.789674	0.339087	-0.010951	0.603540	-0.357256	-0.565123	-0.434445	0	0
52131	10.388864	0.732445	1.180435	0.289310	0.008790	0.001163	-0.789949	0.339670	-0.012079	0.604586	-0.355499	-0.566320	-0.432872	0	0
52132	10.354913	0.821646	1.195035	0.287541	0.103200	0.025629	-0.789515	0.341117	-0.013786	0.606251	-0.353465	-0.566845	-0.431519	0	0
52133	10.226726	0.787774	1.602311	0.250398	0.157982	0.013161	-0.790610	0.338894	-0.017145	0.608046	-0.351358	-0.566918	-0.430617	0	0
52134	9.740581	0.811396	1.372635	0.288268	0.192200	0.018467	-0.788305	0.339229	-0.022830	0.610177	-0.348887	-0.566921	-0.429608	0	0
52135	9.619842	0.600842	1.597280	0.360184	0.252437	0.036049	-0.789809	0.340226	-0.029020	0.612975	-0.345826	-0.566795	-0.428264	0	0
52136	9.644107	0.523620	1.568315	0.383766	0.249504	0.015030	-0.789192	0.340148	-0.035240	0.615726	-0.342494	-0.566849	-0.426921	0	0
52137	9.668246	0.571650	1.551270	0.392647	0.236718	0.001041	-0.789290	0.341272	-0.040748	0.618373	-0.339088	-0.567055	-0.425538	0	0
52138	9.462422	0.806006	1.655964	0.349227	0.211693	-0.020042	-0.790081	0.340923	-0.047367	0.620619	-0.335920	-0.567293	-0.424462	0	0
52139	9.396916	1.010656	1.639446	0.362704	0.194356	-0.016427	-0.789193	0.339974	-0.051894	0.622828	-0.332766	-0.567673	-0.423200	0	0
52140	9.372612	1.124185	1.706849	0.365082	0.240641	0.011626	-0.789143	0.339616	-0.057821	0.625405	-0.329546	-0.567672	-0.421920	0	0
52141	9.237103	1.171293	1.938605	0.342439	0.164631	0.011673	-0.788680	0.339557	-0.062486	0.627477	-0.326791	-0.568041	-0.420488	0	0
52142	9.125710	1.310888	1.898434	0.381926	0.095354	0.008379	-0.788505	0.338924	-0.066297	0.629249	-0.324048	-0.569013	-0.418643	0	0
52143	9.014482	1.295845	1.747793	0.378154	0.077238	0.004879	-0.787627	0.340336	-0.070552	0.630894	-0.321386	-0.570086	-0.416756	0	0
52144	8.898437	1.256939	1.638079	0.392873	0.058986	0.030375	-0.788871	0.338714	-0.073065	0.632566	-0.318844	-0.571244	-0.414582	0	0
52145	8.855035	1.129066	1.571182	0.407308	0.009872	0.050625	-0.788129	0.339240	-0.077596	0.634091	-0.316527	-0.572699	-0.412013	0	0
52146	8.763214	1.053891	1.437279	0.418396	-0.021054	0.089285	-0.787273	0.338918	-0.078596	0.635609	-0.314481	-0.574264	-0.409052	0	0
52147	9.024372	1.131422	1.132377	0.482550	-0.028867	0.126341	-0.787277	0.341859	-0.079173	0.637435	-0.312267	-0.576013	-0.405433	0	0
52148	9.469447	1.071179	1.249385	0.525430	-0.126365	0.121302	-0.787247	0.341674	-0.082702	0.638781	-0.310137	-0.578556	-0.401306	0	0
52149	9.721132	0.912467	1.358269	0.578196	-0.149512	0.121424	-0.784991	0.342952	-0.082885	0.640150	-0.307753	-0.581440	-0.396766	0	0
52150	9.936525	0.763597	1.498666	0.673015	-0.193855	0.153267	-0.786256	0.345320	-0.084427	0.641637	-0.305113	-0.584858	-0.391342	0	0
52151	9.973082	0.470748	1.681357	0.665460	-0.271819	0.193640	-0.784841	0.349102	-0.086302	0.642785	-0.303042	-0.588596	-0.385420	0	0
52152	9.968471	0.253534	1.573378	0.606986	-0.311272	0.211050	-0.783440	0.349527	-0.085197	0.643543	-0.301588	-0.592277	-0.379613	0	0
52153	9.852475	0.175453	1.333868	0.504424	-0.348554	0.195038	-0.784030	0.351774	-0.082939	0.643695	-0.300825	-0.595830	-0.374364	0	0
52154	9.707259	0.292545	1.118455	0.459048	-0.330019	0.205466	-0.784056	0.356504	-0.081548	0.643821	-0.300338	-0.599039	-0.369383	0	0
52155	9.702506	0.196967	1.260416	0.426654	-0.293441	0.222865	-0.781692	0.358849	-0.078209	0.644127	-0.300016	-0.601821	-0.364558	0	0
52156	9.760735	0.009374	1.315440	0.460003	-0.235653	0.212292	-0.781153	0.362686	-0.076541	0.644808	-0.299199	-0.604365	-0.359786	0	0
52157	9.644738	-0.098148	1.443799	0.453942	-0.270088	0.173676	-0.779736	0.363824	-0.077698	0.645120	-0.298300	-0.607205	-0.355162	0	0
52158	9.533436	-0.036334	1.257033	0.463778	-0.284691	0.159694	-0.779484	0.365618	-0.074746	0.645288	-0.297294	-0.610200	-0.350535	0	0
52159	9.586676	-0.044921	1.001805	0.491610	-0.333949	0.145789	-0.780206	0.368737	-0.073901	0.645184	-0.296187	-0.613627	-0.345647	0	0
52160	9.964213	-0.269951	0.886232	0.455001	-0.328276	0.114061	-0.777539	0.368261	-0.071966	0.644859	-0.295091	-0.616969	-0.341215	0	0
52161	10.273908	-0.372133	0.763842	0.443308	-0.226583	0.132317	-0.776848	0.370908	-0.071142	0.645187	-0.293829	-0.619537	-0.337005	0	0
52162	10.733656	-0.625538	1.251149	0.428186	-0.199256	0.159390	-0.776300	0.372972	-0.069890	0.645698	-0.292731	-0.621788	-0.332809	0	0
52163	10.641781	-0.654486	1.213376	0.387774	-0.299664	0.119047	-0.776467	0.375944	-0.067924	0.645335	-0.291973	-0.624649	-0.328799	0	0
52164	10.264237	-0.381458	0.821621	0.346100	-0.347398	0.094503	-0.777617	0.374525	-0.064935	0.644439	-0.291475	-0.627745	-0.325080	0	0
52165	9.918233	-0.213873	0.535508	0.354647	-0.312955	0.094516	-0.777078	0.377775	-0.063123	0.643785	-0.290809	-0.630623	-0.321380	0	0
52166	9.659519	-0.276981	0.359537	0.404778	-0.235305	0.101534	-0.776255	0.379550	-0.060886	0.643758	-0.289604	-0.633137	-0.317558	0	0
52167	9.509667	-0.368874	0.235688	0.437552	-0.205647	0.047141	-0.774984	0.379524	-0.060907	0.643844	-0.287748	-0.635697	-0.313935	0	0
52168	9.412776	-0.192345	-0.114762	0.451913	0.009282	0.010089	-0.775831	0.379541	-0.060893	0.645190	-0.284877	-0.637021	-0.311093	0	0
52169	9.688442	-0.166824	0.251047	0.496420	0.086957	0.031163	-0.776342	0.380805	-0.067806	0.647226	-0.281611	-0.637899	-0.308023	0	0
52170	9.930457	-0.339409	0.470607	0.483198	0.050739	0.015342	-0.777427	0.377395	-0.071866	0.648914	-0.278427	-0.639010	-0.305051	0	0
52171	10.061055	-0.334679	0.491287	0.439009	0.016601	0.008266	-0.775707	0.378502	-0.075428	0.650242	-0.275591	-0.640202	-0.302285	0	0
52172	10.128796	-0.354040	0.490808	0.408558	0.064040	0.029190	-0.775975	0.378196	-0.076975	0.651824	-0.272931	-0.640936	-0.299726	0	0
52173	9.937735	-0.367934	0.545107	0.378786	0.122376	0.008848	-0.775659	0.378587	-0.081216	0.653645	-0.270165	-0.641234	-0.297621	0	0
52174	9.761139	-0.333796	0.580029	0.350914	0.175259	0.006082	-0.775607	0.378521	-0.087426	0.655695	-0.267391	-0.641113	-0.295873	0	0
52175	9.673965	-0.239216	0.691182	0.331214	0.153646	-0.027265	-0.774440	0.378011	-0.091678	0.657463	-0.264603	-0.641143	-0.294386	0	0
52176	9.649822	-0.287015	0.753907	0.319014	0.117450	-0.030772	-0.774405	0.378699	-0.096198	0.658931	-0.261966	-0.641389	-0.292923	0	0
52177	9.746600	-0.327674	0.834976	0.342252	0.068246	-0.037682	-0.773808	0.377180	-0.099447	0.660135	-0.259284	-0.642024	-0.291202	0	0
52178	9.683732	-0.355767	0.974903	0.358912	0.008223	-0.055128	-0.775611	0.375855	-0.102799	0.660920	-0.256539	-0.643155	-0.289352	0	0
52179	9.533688	-0.245927	0.752318	0.266265	-0.127139	-0.082350	-0.777020	0.372065	-0.101631	0.660530	-0.254632	-0.644961	-0.287904	0	0
52180	9.434354	-0.031723	0.233559	0.256983	0.159685	-0.076539	-0.777288	0.371905	-0.103319	0.661956	-0.251984	-0.644839	-0.287229	0	0
52181	9.833599	-0.269247	0.988162	0.265487	0.130552	-0.104626	-0.777094	0.370807	-0.109246	0.663150	-0.249193	-0.644983	-0.286585	0	0
52182	9.708023	-0.457137	0.931532	0.244254	0.010932	-0.134409	-0.778483	0.368018	-0.110905	0.663409	-0.246677	-0.645945	-0.285998	0	0
52183	9.528986	-0.371729	0.629840	0.254139	0.076202	-0.118651	-0.779444	0.365949	-0.113420	0.664174	-0.244024	-0.646440	-0.285377	0	0
52184	9.674082	-0.348015	0.599910	0.233930	0.043692	-0.097585	-0.779130	0.362674	-0.115952	0.664714	-0.241717	-0.647055	-0.284689	0	0
52185	9.664379	-0.314635	0.532636	0.200610	-0.003227	-0.104614	-0.780093	0.358846	-0.117472	0.664867	-0.239734	-0.647883	-0.284124	0	0
52186	9.628082	-0.281737	0.362175	0.191804	0.031323	-0.106424	-0.782204	0.360348	-0.118856	0.665194	-0.237683	-0.648474	-0.283734	0	0
52187	9.693390	-0.291209	0.412194	0.180307	0.067715	-0.097725	-0.782052	0.359598	-0.119843	0.665772	-0.235678	-0.648750	-0.283420	0	0
52188	9.703048	-0.285778	0.537138	0.177045	0.035068	-0.122263	-0.781479	0.357520	-0.120125	0.666036	-0.233609	-0.649306	-0.283239	0	0
52189	9.814212	-0.173943	0.307835	0.187900	0.038579	-0.138000	-0.784551	0.354312	-0.122884	0.666323	-0.231374	-0.649885	-0.283071	0	0
52190	10.113947	-0.012370	0.447362	0.200358	0.047517	-0.167771	-0.784520	0.351043	-0.125411	0.666587	-0.228815	-0.650523	-0.283066	0	0
52191	10.128301	0.128287	0.653904	0.174234	0.024139	-0.195853	-0.786040	0.346923	-0.127768	0.666576	-0.226334	-0.651284	-0.283335	0	0
52192	10.166721	0.421049	0.475474	0.159434	0.031507	-0.215125	-0.787721	0.343712	-0.128150	0.666499	-0.223782	-0.652011	-0.283871	0	0
52193	9.958432	0.705687	0.524848	0.130122	0.040856	-0.220409	-0.788839	0.341959	-0.128830	0.666419	-0.221384	-0.652582	-0.284626	0	0
52194	9.730820	0.970755	0.507061	0.157503	0.038857	-0.205363	-0.789959	0.338447	-0.128655	0.666403	-0.218885	-0.653224	-0.285123	0	0
52195	9.725779	1.200391	0.211193	0.205554	0.069329	-0.162223	-0.791770	0.334932	-0.130163	0.666831	-0.216280	-0.653684	-0.285056	0	0
52196	9.759517	1.318564	0.261338	0.200934	0.152869	-0.135985	-0.793139	0.331676	-0.134078	0.667843	-0.213617	-0.653529	-0.285049	0	0
52197	9.706327	1.274355	0.550268	0.179203	0.166686	-0.122034	-0.792845	0.328721	-0.134353	0.668955	-0.211168	-0.653168	-0.285094	0	0
52198	9.420890	1.304349	0.686965	0.194745	0.151184	-0.099166	-0.792244	0.327783	-0.138310	0.670037	-0.208789	-0.652919	-0.284875	0	0
52199	9.275608	1.466038	0.721553	0.252410	0.147121	-0.065641	-0.791930	0.325828	-0.141412	0.671325	-0.206270	-0.652770	-0.284020	0	0
52200	9.226970	1.724247	0.827484	0.260151	0.090826	-0.044427	-0.793578	0.323015	-0.145890	0.672295	-0.203977	-0.652988	-0.282877	0	0
52201	9.052575	2.002395	0.554451	0.256468	0.049150	0.001321	-0.793551	0.321219	-0.148423	0.673130	-0.202140	-0.653362	-0.281343	0	0
52202	9.710279	2.146717	0.717823	0.337212	0.082928	0.040138	-0.793259	0.325018	-0.150985	0.674431	-0.199902	-0.653666	-0.279108	0	0
52203	10.235101	2.165172	0.709165	0.344109	-0.026101	0.001707	-0.793242	0.323234	-0.152388	0.674939	-0.197680	-0.654780	-0.276846	0	0
52204	10.370523	2.197851	0.544663	0.350598	-0.013475	-0.001788	-0.793233	0.322636	-0.153233	0.675504	-0.195343	-0.655840	-0.274608	0	0
52205	10.358435	2.197627	0.496668	0.404353	0.131302	0.054317	-0.792787	0.323480	-0.156208	0.677287	-0.192617	-0.655936	-0.271898	0	0
52206	10.547248	2.015588	0.735857	0.411467	0.187505	0.083175	-0.793166	0.323286	-0.161423	0.679498	-0.189871	-0.655617	-0.269070	0	0
52207	10.353915	1.834409	1.035540	0.377248	0.332110	0.096010	-0.790586	0.324065	-0.166408	0.682630	-0.187051	-0.654169	-0.266629	0	0
52208	9.945254	1.698437	1.644497	0.353504	0.197135	0.022352	-0.788967	0.324096	-0.174339	0.684605	-0.184264	-0.653717	-0.264607	0	0
52209	9.362419	1.691869	1.129451	0.391471	0.106127	0.047122	-0.788232	0.322429	-0.177308	0.686129	-0.181618	-0.653918	-0.261979	0	0
52210	9.217403	1.609101	0.906986	0.406159	0.082424	0.067351	-0.787632	0.322960	-0.181695	0.687547	-0.179061	-0.654287	-0.259085	0	0
52211	9.246594	1.458762	0.702538	0.391074	0.033513	0.043652	-0.788452	0.324265	-0.185357	0.688564	-0.176576	-0.654970	-0.256347	0	0
52212	9.401287	1.559477	0.667666	0.396889	0.102404	0.019037	-0.787852	0.321859	-0.188744	0.689949	-0.173712	-0.655242	-0.253873	0	0
52213	9.565696	1.603380	0.827512	0.395610	0.093320	-0.005513	-0.786967	0.321794	-0.193275	0.691219	-0.170713	-0.655591	-0.251543	0	0
52214	9.560799	1.674946	0.695257	0.416642	0.102215	-0.010719	-0.787772	0.320584	-0.197773	0.692538	-0.167514	-0.655943	-0.249138	0	0
52215	9.526877	1.744293	0.592068	0.409235	0.096829	-0.017731	-0.785491	0.317720	-0.199491	0.693798	-0.164323	-0.656301	-0.246802	0	0
52216	9.376721	1.953520	0.504039	0.436191	0.118427	0.027110	-0.784586	0.316015	-0.205709	0.695323	-0.161191	-0.656502	-0.244024	0	0
52217	9.267989	1.875017	0.182733	0.427178	0.174778	0.075265	-0.784410	0.317289	-0.210375	0.697325	-0.158287	-0.656187	-0.241044	0	0
52218	9.226952	1.800227	0.139818	0.438971	0.219170	0.124359	-0.782674	0.315732	-0.214913	0.699719	-0.155526	-0.655509	-0.237725	0	0
52219	9.372142	1.720902	0.206139	0.470637	0.243420	0.175284	-0.779796	0.316193	-0.221596	0.702441	-0.152800	-0.654629	-0.233858	0	0
52220	9.614025	1.682969	0.391932	0.538532	0.221100	0.249184	-0.778610	0.318740	-0.229389	0.705250	-0.150145	-0.653938	-0.229004	0	0
52221	9.972065	1.568622	0.735615	0.628170	0.198587	0.305567	-0.775451	0.320077	-0.236221	0.708162	-0.147252	-0.653489	-0.223105	0	0
52222	9.962710	1.196182	1.353869	0.618351	0.106136	0.317840	-0.772301	0.322159	-0.242351	0.710429	-0.144728	-0.653630	-0.217054	0	0
52223	10.253086	1.069626	1.166727	0.592253	0.018287	0.333670	-0.771156	0.324758	-0.245204	0.712102	-0.142655	-0.654277	-0.210907	0	0
52224	10.275088	0.783724	1.767851	0.505463	-0.083526	0.324733	-0.768602	0.327920	-0.247941	0.712921	-0.141374	-0.655459	-0.205257	0	0
52225	9.605344	0.554618	1.974885	0.404010	-0.198778	0.303493	-0.768888	0.331453	-0.248798	0.712793	-0.140884	-0.657255	-0.200235	0	0
52226	9.208673	0.637948	1.198751	0.404279	-0.202401	0.312299	-0.766928	0.333194	-0.247567	0.712621	-0.140475	-0.659055	-0.195152	0	0
52227	9.179952	0.362007	0.896255	0.374696	-0.198536	0.345506	-0.767080	0.336734	-0.247580	0.712495	-0.140461	-0.660694	-0.190013	0	0
52228	9.334975	0.160110	0.529847	0.340743	-0.225535	0.327872	-0.765831	0.340846	-0.246489	0.712071	-0.140644	-0.662478	-0.185196	0	0
52229	9.586645	0.022653	0.556971	0.367621	-0.169532	0.313796	-0.763861	0.342868	-0.246530	0.712029	-0.140412	-0.663905	-0.180359	0	0
52230	9.645086	-0.392696	0.802112	0.394161	-0.122598	0.255772	-0.763021	0.345209	-0.246554	0.712197	-0.139540	-0.665121	-0.175835	0	0
52231	9.650003	-0.463091	0.689135	0.388954	-0.066319	0.220570	-0.761316	0.345160	-0.247852	0.712672	-0.138349	-0.665952	-0.171655	0	0
52232	9.974157	-0.521462	0.665177	0.396368	-0.045553	0.211782	-0.760484	0.349565	-0.247743	0.713250	-0.137030	-0.666657	-0.167531	0	0
52233	10.172616	-0.670053	0.856185	0.337506	-0.056904	0.169498	-0.758482	0.349639	-0.250882	0.713605	-0.135846	-0.667381	-0.164063	0	0
52234	10.117068	-0.747253	0.808569	0.276333	-0.109972	0.104462	-0.759754	0.348639	-0.250292	0.713392	-0.134764	-0.668474	-0.161408	0	0
52235	9.974156	-0.503245	0.458400	0.302643	-0.023974	0.106233	-0.759037	0.350520	-0.252288	0.713801	-0.133355	-0.668977	-0.158661	0	0
52236	10.133715	-0.463155	0.815429	0.341075	0.019264	0.089603	-0.758157	0.350167	-0.256111	0.714501	-0.131503	-0.669258	-0.155851	0	0
52237	10.288430	-0.395502	0.908008	0.326814	-0.069597	0.011602	-0.756753	0.350001	-0.255146	0.714473	-0.129357	-0.670236	-0.153554	0	0
52238	10.244776	-0.277372	0.927464	0.287402	-0.114672	-0.064752	-0.759299	0.349031	-0.254253	0.713952	-0.127061	-0.671577	-0.152030	0	0
52239	10.026977	-0.154193	0.943380	0.248835	-0.105267	-0.097303	-0.759299	0.346096	-0.253111	0.713405	-0.124795	-0.672817	-0.150984	0	0
52240	9.857609	-0.086700	0.910904	0.199277	0.107488	-0.131032	-0.760940	0.342540	-0.258150	0.714156	-0.122340	-0.672513	-0.150795	0	0
52241	9.688494	-0.283331	1.018085	0.199421	0.107508	-0.124069	-0.760344	0.341608	-0.261543	0.714930	-0.119925	-0.672185	-0.150535	0	0
52242	9.550655	-0.288935	0.821951	0.210522	0.136450	-0.146021	-0.759879	0.338023	-0.265205	0.715856	-0.117244	-0.671699	-0.150411	0	0
52243	9.637753	-0.317882	0.835763	0.216078	0.126422	-0.125815	-0.760421	0.335658	-0.267021	0.716763	-0.114669	-0.671253	-0.150070	0	0
52244	9.649957	-0.424110	0.780464	0.232453	0.094527	-0.107331	-0.761225	0.331217	-0.270517	0.717481	-0.112151	-0.671045	-0.149470	0	0
52245	9.591978	-0.505151	0.925206	0.204998	0.096574	-0.118834	-0.760341	0.328804	-0.274050	0.718176	-0.109748	-0.670778	-0.149114	0	0
52246	9.572474	-0.346360	0.898773	0.206665	0.085677	-0.117898	-0.760188	0.327318	-0.274892	0.718780	-0.107356	-0.670599	-0.148751	0	0
52247	9.567501	-0.211508	0.903508	0.195802	0.098479	-0.111764	-0.760853	0.325226	-0.278966	0.719480	-0.105066	-0.670288	-0.148404	0	0
52248	9.523994	-0.249405	1.014450	0.175664	0.091395	-0.110061	-0.761255	0.323740	-0.280929	0.720093	-0.102938	-0.670006	-0.148196	0	0
52249	9.502239	-0.268245	1.091559	0.182418	0.044151	-0.125787	-0.761790	0.319310	-0.282877	0.720386	-0.100732	-0.670074	-0.147980	0	0
52250	9.347311	-0.110356	0.847333	0.135577	-0.033527	-0.191575	-0.761774	0.316354	-0.283711	0.719994	-0.098529	-0.670708	-0.148498	0	0
52251	9.509324	-0.072307	0.800438	0.124735	-0.037078	-0.171396	-0.763752	0.315516	-0.283110	0.719611	-0.096555	-0.671315	-0.148911	0	0
52252	9.707755	-0.173900	0.763008	0.098004	0.028452	-0.166298	-0.763875	0.311385	-0.283796	0.719629	-0.094699	-0.671416	-0.149558	0	0
52253	9.940001	-0.227574	0.689229	0.051976	0.017888	-0.205888	-0.765132	0.309046	-0.284471	0.719487	-0.092938	-0.671546	-0.150757	0	0
52254	10.150237	-0.058488	0.860659	0.013064	-0.003593	-0.233988	-0.766397	0.306423	-0.284157	0.719102	-0.091286	-0.671807	-0.152429	0	0
52255	10.302307	0.226452	1.073290	0.020216	0.000892	-0.229517	-0.767514	0.302906	-0.284406	0.718773	-0.089623	-0.672027	-0.153991	0	0
52256	10.287558	0.462555	1.102056	0.010591	-0.023528	-0.248756	-0.768644	0.298234	-0.282532	0.718221	-0.087918	-0.672433	-0.155765	0	0
52257	9.929312	0.765742	0.967386	-0.007607	0.003883	-0.261053	-0.770178	0.296333	-0.284052	0.717830	-0.086237	-0.672608	-0.157740	0	0
52258	9.740449	0.991480	0.800287	0.023814	0.010927	-0.215300	-0.770317	0.293398	-0.283190	0.717564	-0.084608	-0.672751	-0.159215	0	0
52259	9.706426	1.159765	0.742698	0.078336	-0.043036	-0.179955	-0.771875	0.291087	-0.281743	0.717051	-0.082930	-0.673323	-0.159989	0	0
52260	9.677224	1.328868	0.848558	0.096576	-0.043165	-0.167586	-0.772701	0.287261	-0.282842	0.716553	-0.081185	-0.673924	-0.160584	0	0
52261	9.512632	1.447517	0.936216	0.096855	-0.025886	-0.143014	-0.774820	0.285545	-0.281953	0.716225	-0.079593	-0.674367	-0.160982	0	0
52262	9.207648	1.677266	1.053659	0.079917	-0.074698	-0.138559	-0.775671	0.283806	-0.280803	0.715542	-0.078215	-0.675139	-0.161457	0	0
52263	9.096091	1.994301	0.871495	0.064982	-0.118111	-0.120907	-0.776517	0.281767	-0.280215	0.714598	-0.077144	-0.676169	-0.161843	0	0
52264	9.366726	2.260211	0.686582	0.106907	-0.130275	-0.102282	-0.776533	0.280907	-0.277953	0.713614	-0.075908	-0.677350	-0.161832	0	0
52265	9.664337	2.141606	0.646037	0.178577	-0.116366	-0.064413	-0.777667	0.279174	-0.276798	0.712855	-0.074400	-0.678502	-0.161050	0	0
52266	9.705729	1.869229	0.593064	0.224894	-0.061406	-0.058296	-0.779514	0.279374	-0.275357	0.712491	-0.072511	-0.679343	-0.159978	0	0
52267	9.826770	1.753828	0.659591	0.263525	-0.056279	-0.031033	-0.778656	0.277580	-0.276069	0.712246	-0.070524	-0.680171	-0.158428	0	0
52268	9.889550	1.866330	0.548447	0.252780	-0.070698	0.013748	-0.779355	0.275972	-0.276192	0.711945	-0.068939	-0.681062	-0.156643	0	0
52269	9.981364	1.953252	0.624640	0.231102	-0.055087	0.034761	-0.779224	0.275248	-0.274780	0.711780	-0.067623	-0.681776	-0.154847	0	0
52270	9.913741	1.847883	0.716580	0.235216	-0.026970	0.057519	-0.779351	0.276700	-0.277042	0.711824	-0.066396	-0.682290	-0.152902	0	0
52271	9.812221	1.808204	0.457700	0.250093	-0.016202	0.066309	-0.778934	0.275233	-0.275631	0.711978	-0.065096	-0.682727	-0.150779	0	0
52272	9.778399	1.778758	0.337760	0.217675	0.040316	0.053866	-0.778634	0.274764	-0.277610	0.712456	-0.063865	-0.682730	-0.149022	0	0
52273	9.889576	1.864875	0.259943	0.207176	0.105720	0.044131	-0.778042	0.277507	-0.281866	0.713373	-0.062532	-0.682241	-0.147430	0	0
52274	9.821773	1.924187	0.544087	0.231565	0.129119	0.001165	-0.775192	0.275361	-0.284303	0.714379	-0.060714	-0.681657	-0.146012	0	0
52275	9.686262	1.982714	0.653219	0.294527	0.132256	0.001319	-0.774587	0.272656	-0.288112	0.715457	-0.058420	-0.681124	-0.144150	0	0
52276	9.645046	2.079282	0.694313	0.322080	0.130240	0.031246	-0.775411	0.272057	-0.290636	0.716555	-0.056157	-0.680632	-0.141898	0	0
52277	9.628130	2.073983	0.593464	0.356755	0.129042	0.026944	-0.773000	0.271994	-0.291946	0.717666	-0.053590	-0.680179	-0.139430	0	0
52278	9.512071	2.049498	0.478929	0.346307	0.160904	0.047931	-0.772110	0.269867	-0.296326	0.718990	-0.051224	-0.679475	-0.136908	0	0
52279	9.425129	1.924219	0.436391	0.357747	0.189861	0.066316	-0.770098	0.270368	-0.300878	0.720547	-0.048826	-0.678545	-0.134184	0	0
52280	9.420417	1.799035	0.436527	0.383620	0.191473	0.095303	-0.768335	0.268778	-0.308521	0.722137	-0.046471	-0.677626	-0.131081	0	0
52281	9.415616	1.760619	0.455827	0.398236	0.160516	0.127837	-0.766037	0.269270	-0.313360	0.723569	-0.044230	-0.676908	-0.127623	0	0
52282	9.338264	1.712875	0.514132	0.407467	0.135060	0.165611	-0.765148	0.268024	-0.318027	0.724850	-0.042252	-0.676369	-0.123822	0	0
52283	9.374525	1.731984	0.494618	0.422214	0.136757	0.182324	-0.762557	0.267029	-0.323569	0.726170	-0.040229	-0.675801	-0.119796	0	0
52284	9.444650	1.755446	0.393110	0.440666	0.136604	0.205195	-0.759982	0.266640	-0.327562	0.727491	-0.038273	-0.675245	-0.115478	0	0
52285	9.464057	1.697588	0.383399	0.433598	0.140297	0.226221	-0.757845	0.270096	-0.331140	0.728855	-0.036453	-0.674617	-0.111058	0	0
52286	9.500453	1.577365	0.424102	0.457677	0.141925	0.261348	-0.755552	0.269712	-0.335128	0.730243	-0.034752	-0.673985	-0.106220	0	0
52287	9.826895	1.658177	0.311058	0.531101	0.144936	0.312452	-0.753562	0.272150	-0.337712	0.731720	-0.032789	-0.673356	-0.100512	0	0
52288	10.214045	1.445734	0.784436	0.577010	0.126414	0.373963	-0.750545	0.273638	-0.344542	0.733103	-0.030988	-0.672872	-0.094037	0	0
52289	10.204834	0.926581	1.431659	0.516166	0.025310	0.398373	-0.747556	0.275308	-0.348127	0.733792	-0.029821	-0.673022	-0.087757	0	0
52290	9.859235	0.653270	1.559425	0.463908	-0.079511	0.352668	-0.746822	0.276284	-0.351954	0.733679	-0.028885	-0.673896	-0.082122	0	0
52291	9.179489	0.806105	1.117084	0.364703	-0.163940	0.350810	-0.745140	0.280668	-0.352141	0.732958	-0.028667	-0.675277	-0.077152	0	0
52292	8.981218	0.771494	0.880544	0.337274	-0.190019	0.359544	-0.744995	0.283596	-0.353709	0.732027	-0.028796	-0.676818	-0.072286	0	0
52293	9.421866	0.326826	0.673329	0.400043	-0.180608	0.405222	-0.744174	0.288309	-0.352331	0.731201	-0.028699	-0.678290	-0.066670	0	0
52294	9.954767	-0.491864	0.799930	0.427588	-0.209950	0.415665	-0.744485	0.291434	-0.350081	0.730151	-0.028560	-0.679978	-0.060774	0	0
52295	10.264805	-0.963251	0.985578	0.357810	-0.236662	0.375052	-0.744216	0.293647	-0.349248	0.728862	-0.028608	-0.681797	-0.055636	0	0
52296	10.429162	-0.843775	0.854452	0.265943	-0.230521	0.301149	-0.743679	0.297193	-0.347297	0.727516	-0.028879	-0.683533	-0.051665	0	0
52297	10.327342	-0.584849	0.609756	0.193271	-0.131032	0.244751	-0.742700	0.299827	-0.347183	0.726800	-0.029188	-0.684504	-0.048620	0	0
52298	10.361137	-0.522135	0.643117	0.188324	-0.023025	0.200738	-0.740306	0.301841	-0.347231	0.726783	-0.029234	-0.684703	-0.045970	0	0
52299	10.131370	-0.544534	0.909277	0.199744	-0.006776	0.134031	-0.740019	0.302122	-0.347942	0.726857	-0.028684	-0.684796	-0.043715	0	0
52300	9.954546	-0.274897	0.857456	0.258851	0.009085	0.102623	-0.738457	0.301785	-0.348954	0.727026	-0.027528	-0.684813	-0.041302	0	0
52301	9.843196	-0.174016	0.778848	0.301872	-0.049349	0.069478	-0.739432	0.303257	-0.351062	0.726800	-0.025813	-0.685267	-0.038801	0	0
52302	9.770589	-0.116625	0.680759	0.311671	-0.056695	0.046709	-0.738288	0.301160	-0.352060	0.726498	-0.023919	-0.685786	-0.036416	0	0
52303	9.818918	-0.077922	0.730863	0.313775	-0.085773	0.004640	-0.738703	0.299984	-0.352612	0.725986	-0.021688	-0.686512	-0.034294	0	0
52304	9.775431	-0.116924	0.623023	0.330777	-0.027837	0.006352	-0.739668	0.297039	-0.354277	0.725857	-0.019366	-0.686825	-0.032073	0	0
52305	9.799833	-0.338184	0.675918	0.293938	-0.022125	-0.051718	-0.738671	0.294952	-0.354567	0.725746	-0.016873	-0.687079	-0.030506	0	0
52306	9.698244	-0.333048	0.710315	0.246042	-0.041697	-0.083402	-0.740339	0.290257	-0.355931	0.725466	-0.014551	-0.687471	-0.029514	0	0
52307	9.669276	-0.399784	0.835600	0.253593	-0.016341	-0.079928	-0.740316	0.289494	-0.358327	0.725368	-0.012161	-0.687666	-0.028424	0	0
52308	9.708064	-0.498065	0.931565	0.247896	-0.056218	-0.066752	-0.739593	0.289164	-0.360314	0.724983	-0.009948	-0.688153	-0.027302	0	0
52309	9.558031	-0.377557	0.437296	0.228534	0.031042	-0.083548	-0.740426	0.284760	-0.360281	0.725200	-0.007708	-0.687989	-0.026408	0	0
52310	9.674110	-0.399634	0.866819	0.243764	0.083577	-0.046734	-0.740120	0.280908	-0.361681	0.725772	-0.005617	-0.687451	-0.025172	0	0
52311	9.666947	-0.491169	0.854925	0.256430	0.074390	-0.057246	-0.738109	0.278328	-0.364949	0.726287	-0.003350	-0.686968	-0.023892	0	0
52312	9.611256	-0.419322	0.763913	0.265442	0.059802	-0.055432	-0.738931	0.276699	-0.367328	0.726685	-0.001049	-0.686599	-0.022571	0	0
52313	9.674035	-0.318106	0.801840	0.279547	0.021565	-0.067607	-0.738186	0.273993	-0.370998	0.726824	0.001438	-0.686495	-0.021200	0	0
52314	9.722328	-0.240992	0.830274	0.301329	0.013218	-0.067524	-0.736476	0.271883	-0.372146	0.726887	0.004074	-0.686462	-0.019719	0	0
52315	9.751365	-0.250908	0.781986	0.288496	0.023290	-0.086874	-0.738002	0.268652	-0.374083	0.727022	0.006752	-0.686334	-0.018420	0	0
52316	9.577165	-0.174579	0.590860	0.246333	-0.000853	-0.086926	-0.738114	0.265975	-0.376610	0.726977	0.009120	-0.686380	-0.017456	0	0
52317	9.548102	-0.149611	0.759346	0.244520	0.009156	-0.088697	-0.736415	0.263733	-0.376346	0.727007	0.011483	-0.686336	-0.016468	0	0
52318	9.582024	-0.212160	0.778383	0.213506	0.003964	-0.083514	-0.737235	0.261074	-0.378579	0.726990	0.013591	-0.686334	-0.015703	0	0
52319	9.657071	-0.275304	0.691335	0.182246	-0.003068	-0.109918	-0.736789	0.256487	-0.379555	0.726934	0.015638	-0.686359	-0.015291	0	0
52320	9.785253	-0.279751	0.800996	0.153202	0.044338	-0.134619	-0.737778	0.256361	-0.379397	0.727188	0.017665	-0.686040	-0.015304	0	0
52321	9.819026	-0.179426	0.654010	0.101532	0.004813	-0.159233	-0.736065	0.253953	-0.380826	0.727187	0.019456	-0.685982	-0.015796	0	0
52322	9.772989	-0.095180	0.637449	0.052339	0.015209	-0.154079	-0.736767	0.252348	-0.380667	0.727252	0.020879	-0.685851	-0.016647	0	0
52323	9.741459	0.000707	0.546241	0.001241	0.032865	-0.168240	-0.736340	0.250720	-0.380525	0.727458	0.022001	-0.685567	-0.017881	0	0
52324	9.780055	0.095027	0.642051	-0.014274	0.037536	-0.162994	-0.734905	0.249488	-0.382802	0.727684	0.023005	-0.685256	-0.019248	0	0
52325	9.668751	0.170559	0.311021	-0.045022	-0.033908	-0.172606	-0.738140	0.247778	-0.383588	0.727437	0.023802	-0.685445	-0.020840	0	0
52326	10.002272	0.397631	0.558437	-0.036015	-0.019480	-0.175172	-0.736013	0.246255	-0.384181	0.727270	0.024720	-0.685538	-0.022458	0	0
52327	10.065109	0.447889	0.517066	-0.054358	-0.024784	-0.177826	-0.735321	0.244350	-0.381785	0.727082	0.025483	-0.685652	-0.024147	0	0
52328	9.982799	0.540994	0.337275	-0.057623	0.012454	-0.171714	-0.734472	0.242715	-0.381509	0.727135	0.026229	-0.685505	-0.025879	0	0
52329	9.910162	0.606857	0.486813	-0.074115	0.033470	-0.192832	-0.734458	0.243432	-0.383348	0.727342	0.026964	-0.685182	-0.027796	0	0
52330	9.803718	0.651606	0.259155	-0.064879	0.027956	-0.180504	-0.733330	0.240180	-0.382082	0.727495	0.027719	-0.684912	-0.029639	0	0
52331	9.864059	0.772098	0.299487	-0.115931	0.026569	-0.161286	-0.733606	0.239298	-0.382497	0.727668	0.027930	-0.684631	-0.031614	0	0
52332	9.922063	0.801714	0.460121	-0.101591	0.013745	-0.171760	-0.733030	0.240447	-0.384205	0.727730	0.028351	-0.684451	-0.033651	0	0
52333	9.808286	0.912144	0.364694	-0.106739	0.035587	-0.152469	-0.732896	0.239572	-0.383074	0.727959	0.028572	-0.684105	-0.035496	0	0
52334	9.779122	1.051835	0.367198	-0.111928	0.053799	-0.127899	-0.731744	0.238786	-0.385489	0.728307	0.028632	-0.683637	-0.037272	0	0
52335	9.745200	1.100799	0.518871	-0.123145	0.028498	-0.125253	-0.732026	0.237764	-0.385198	0.728497	0.028546	-0.683340	-0.039035	0	0
52336	9.648279	1.269942	0.613205	-0.161620	0.021578	-0.121788	-0.729206	0.240647	-0.385821	0.728635	0.028187	-0.683085	-0.041119	0	0
52337	9.558565	1.487248	0.712256	-0.172761	0.012619	-0.119121	-0.728932	0.242560	-0.385551	0.728726	0.027697	-0.682880	-0.043187	0	0
52338	9.662396	1.657966	0.699338	-0.185774	-0.019940	-0.101512	-0.727379	0.242380	-0.385576	0.728590	0.027005	-0.682917	-0.045300	0	0
52339	9.662298	1.747554	0.800242	-0.206456	-0.081468	-0.100584	-0.727107	0.243269	-0.384596	0.728047	0.026111	-0.683381	-0.047497	0	0
52340	9.691213	1.887735	0.439285	-0.224777	-0.098575	-0.094418	-0.726705	0.244022	-0.382348	0.727378	0.025048	-0.683966	-0.049847	0	0
52341	9.799919	2.024437	0.366253	-0.188345	-0.094352	-0.101317	-0.727017	0.245239	-0.379243	0.726732	0.024297	-0.684523	-0.051941	0	0
52342	9.845973	1.927850	0.322720	-0.165140	-0.056440	-0.101332	-0.728567	0.245707	-0.379784	0.726324	0.023731	-0.684823	-0.053929	0	0
52343	9.773540	1.811827	0.210346	-0.158660	-0.041077	-0.118917	-0.726889	0.246427	-0.378121	0.726018	0.023356	-0.684999	-0.055945	0	0
52344	9.807273	1.946222	0.135459	-0.112506	0.017529	-0.111825	-0.726053	0.246864	-0.377007	0.726092	0.023277	-0.684782	-0.057637	0	0
52345	9.894526	1.708591	0.779344	-0.086706	0.026423	-0.082010	-0.726037	0.246404	-0.378699	0.726247	0.023220	-0.684513	-0.058887	0	0
52346	9.701162	1.597248	0.605340	-0.099593	0.033780	-0.118938	-0.725175	0.246074	-0.380406	0.726421	0.023293	-0.684182	-0.060539	0	0
52347	9.754238	1.731978	0.602438	-0.077460	0.071708	-0.122409	-0.725176	0.245048	-0.379837	0.726857	0.023614	-0.683576	-0.062015	0	0
52348	9.850863	1.847661	0.654530	-0.037021	0.096789	-0.104762	-0.724022	0.243526	-0.382249	0.727452	0.024082	-0.682825	-0.063122	0	0
52349	9.850852	1.843744	0.832445	-0.032932	0.156656	-0.108345	-0.721439	0.242540	-0.386944	0.728461	0.024693	-0.681628	-0.064181	0	0
52350	9.773309	1.988467	0.864148	-0.023778	0.178370	-0.118849	-0.721280	0.240459	-0.388349	0.729594	0.025405	-0.680283	-0.065280	0	0
52351	9.647347	2.188150	0.799992	-0.011366	0.175548	-0.152115	-0.720109	0.239209	-0.392879	0.730691	0.026497	-0.678943	-0.066518	0	0
52352	9.526381	2.219846	0.844126	0.015073	0.157208	-0.134474	-0.717395	0.238527	-0.396449	0.731653	0.027581	-0.677768	-0.067478	0	0
52353	9.429759	2.099493	0.820888	0.025202	0.141712	-0.116912	-0.716943	0.236281	-0.398988	0.732526	0.028692	-0.676703	-0.068232	0	0
52354	9.444172	2.195905	0.847150	0.054665	0.159631	-0.097534	-0.715228	0.234751	-0.400985	0.733513	0.029821	-0.675542	-0.068648	0	0
52355	9.390894	2.263455	0.859506	0.051070	0.145163	-0.071183	-0.715609	0.234119	-0.405775	0.734427	0.030828	-0.674476	-0.068904	0	0
52356	9.352276	2.186327	0.831000	0.047544	0.108917	-0.023777	-0.713042	0.232566	-0.408351	0.735120	0.031373	-0.673702	-0.068841	0	0
52357	9.347424	2.196280	0.893537	0.042130	0.090831	0.006071	-0.712321	0.231946	-0.409912	0.735721	0.031770	-0.673050	-0.068618	0	0
52358	9.255666	2.060722	0.721214	0.019378	0.063800	0.027080	-0.710884	0.229830	-0.412185	0.736154	0.031740	-0.672603	-0.068379	0	0
52359	9.183294	1.891237	0.510311	0.002311	0.058496	0.047189	-0.710165	0.230826	-0.414177	0.736576	0.031555	-0.672173	-0.068142	0	0
52360	9.207655	1.731408	0.332352	-0.010130	0.054963	0.076087	-0.709746	0.232145	-0.414049	0.736990	0.030965	-0.671786	-0.067751	0	0
52361	9.348075	1.598349	0.244883	-0.018969	0.065906	0.090066	-0.709877	0.233309	-0.415745	0.737496	0.030345	-0.671300	-0.067342	0	0
52362	9.461753	1.613905	0.020448	-0.033821	0.055102	0.065486	-0.708590	0.234583	-0.418171	0.737909	0.029646	-0.670892	-0.067194	0	0
52363	9.526971	1.691285	0.106460	-0.037151	0.082362	0.084769	-0.707875	0.234850	-0.419454	0.738524	0.028944	-0.670271	-0.066945	0	0
52364	9.643100	1.634581	0.353291	0.006025	0.087468	0.119952	-0.705034	0.235945	-0.421905	0.739177	0.028192	-0.669664	-0.066122	0	0
52365	9.720470	1.667698	0.258935	0.025144	0.076411	0.125290	-0.705446	0.237700	-0.424023	0.739757	0.027679	-0.669139	-0.065161	0	0
52366	9.742181	1.729982	0.203429	0.027174	0.067334	0.162182	-0.702890	0.238511	-0.426044	0.740294	0.026779	-0.668704	-0.063899	0	0
52367	9.744732	1.588421	0.299694	0.030902	0.054608	0.179720	-0.703585	0.240272	-0.428016	0.740756	0.025935	-0.668357	-0.062508	0	0
52368	9.783562	1.460498	0.246622	0.058713	0.055295	0.221878	-0.702722	0.242730	-0.430864	0.741235	0.024853	-0.668041	-0.060606	0	0
52369	9.938417	1.402124	0.173412	0.062438	0.039824	0.242961	-0.701030	0.242698	-0.430609	0.741622	0.023813	-0.667835	-0.058540	0	0
52370	10.049919	1.151868	0.230502	-0.006171	0.007702	0.246288	-0.700870	0.245020	-0.433727	0.741805	0.022060	-0.667833	-0.056900	0	0
52371	9.992233	0.758966	0.596684	-0.044456	0.000771	0.247851	-0.700315	0.247369	-0.433464	0.741950	0.020166	-0.667849	-0.055515	0	0
52372	9.818103	0.731414	0.811953	-0.086020	-0.018838	0.212657	-0.698770	0.250283	-0.433643	0.741945	0.018008	-0.667984	-0.054688	0	0
52373	9.779052	1.092223	0.737414	-0.089884	-0.013354	0.200446	-0.698927	0.254710	-0.433377	0.741970	0.016083	-0.668065	-0.053957	0	0
52374	9.783920	1.045011	0.924945	-0.174260	-0.012676	0.154595	-0.699068	0.257648	-0.434516	0.741981	0.013644	-0.668090	-0.054167	0	0
52375	9.687622	0.570117	1.253008	-0.145665	-0.083688	0.135318	-0.699226	0.258846	-0.432966	0.741504	0.011698	-0.668645	-0.054299	0	0
52376	9.721915	0.141263	1.200214	-0.072925	-0.155082	0.147764	-0.701216	0.259784	-0.431668	0.740540	0.009984	-0.669773	-0.053893	0	0
52377	9.760706	0.054147	1.123067	-0.032526	-0.169927	0.184718	-0.701517	0.261575	-0.430118	0.739494	0.008483	-0.671028	-0.052897	0	0
52378	10.108794	0.250826	1.077088	-0.051103	-0.197032	0.189160	-0.702811	0.262217	-0.427559	0.738257	0.006599	-0.672473	-0.052076	0	0
52379	10.391782	0.240776	1.075029	-0.157399	-0.178983	0.122196	-0.704261	0.265672	-0.424163	0.737118	0.004580	-0.673717	-0.052370	0	0
52380	10.363034	-0.029223	0.996120	-0.186457	-0.123429	0.061436	-0.705136	0.264697	-0.420475	0.736305	0.002551	-0.674531	-0.053444	0	0
52381	10.438350	-0.361947	0.921310	-0.093304	-0.127854	0.049299	-0.706845	0.266364	-0.419325	0.735463	0.001502	-0.675423	-0.053821	0	0
52382	10.314735	-0.121892	1.224948	-0.079115	-0.146083	0.042385	-0.708121	0.265664	-0.418313	0.734473	0.000317	-0.676455	-0.054378	0	0
52383	10.069689	0.696450	0.634636	-0.014714	-0.073985	0.054944	-0.709403	0.266878	-0.417450	0.733995	-0.000173	-0.676991	-0.054174	0	0
52384	10.161098	1.210599	0.450829	-0.072739	-0.024499	0.077694	-0.708137	0.265831	-0.416478	0.733845	-0.001488	-0.677131	-0.054431	0	0
52385	10.011480	0.869222	0.505093	-0.168161	0.101525	0.085986	-0.708121	0.267132	-0.418884	0.734567	-0.003215	-0.676292	-0.055044	0	0
52386	9.881532	0.191662	0.737399	-0.154802	0.143158	0.077007	-0.707546	0.266666	-0.420020	0.735544	-0.005032	-0.675151	-0.055862	0	0
52387	9.470576	-0.028514	0.880025	-0.107853	0.099248	0.046389	-0.706995	0.269167	-0.419334	0.736226	-0.006060	-0.674359	-0.056346	0	0
52388	9.412143	0.352323	0.952268	-0.113732	0.082983	0.040346	-0.706128	0.268978	-0.421606	0.736764	-0.007472	-0.673678	-0.057277	0	0
52389	9.622539	0.378347	0.921859	-0.182606	0.118926	0.066475	-0.705693	0.269836	-0.423310	0.737580	-0.009180	-0.672692	-0.058113	0	0
52390	9.465662	0.053057	0.822293	-0.231478	0.151085	0.057456	-0.703985	0.270078	-0.425033	0.738568	-0.011523	-0.671431	-0.059704	0	0
52391	9.378794	-0.142234	0.741344	-0.262986	0.213035	0.029168	-0.702844	0.270626	-0.426748	0.739973	-0.013529	-0.669696	-0.061353	0	0
52392	9.068921	0.149462	0.728945	-0.249238	0.212977	0.050326	-0.701007	0.274696	-0.428489	0.741335	-0.016100	-0.667946	-0.063329	0	0
52393	9.080775	0.392409	0.690193	-0.199945	0.199887	0.078605	-0.700141	0.274802	-0.430762	0.742675	-0.017983	-0.666326	-0.064183	0	0
52394	9.165520	0.309773	0.559814	-0.225735	0.145641	0.098782	-0.698720	0.276229	-0.432485	0.743601	-0.020803	-0.665063	-0.065699	0	0
52395	9.431746	0.110791	0.803260	-0.291450	0.137087	0.108243	-0.697887	0.280340	-0.432234	0.744508	-0.023609	-0.663831	-0.066924	0	0
52396	9.451324	-0.120323	0.810518	-0.220236	0.143743	0.089040	-0.695335	0.282329	-0.434402	0.745392	-0.026393	-0.662566	-0.068560	0	0
52397	9.298787	0.048199	0.765815	-0.225799	0.143808	0.085555	-0.695460	0.283192	-0.436662	0.746329	-0.028565	-0.661321	-0.069509	0	0
52398	9.427001	0.001047	1.000530	-0.278113	0.053467	0.041657	-0.692784	0.285494	-0.436715	0.746577	-0.031281	-0.660697	-0.071579	0	0
52399	9.306325	-0.272138	1.218013	-0.282832	-0.017291	-0.025035	-0.693648	0.287000	-0.435296	0.746341	-0.033271	-0.660637	-0.073672	0	0
52400	9.161396	-0.439266	0.976382	-0.222520	-0.019608	-0.035460	-0.695891	0.285265	-0.436522	0.746077	-0.034914	-0.660621	-0.075700	0	0
52401	9.151864	-0.556352	0.671213	-0.147549	0.001523	-0.061658	-0.696746	0.284412	-0.435234	0.745973	-0.035656	-0.660529	-0.077161	0	0
52402	9.277583	-0.510651	0.699108	-0.130252	-0.099360	-0.066736	-0.697479	0.285782	-0.432406	0.745193	-0.036397	-0.661187	-0.078706	0	0
52403	9.446865	-0.486973	0.669001	-0.132459	-0.131128	-0.077218	-0.699466	0.284367	-0.430673	0.744199	-0.037045	-0.662100	-0.080118	0	0
52404	9.558010	-0.421790	1.213892	-0.173396	-0.165271	-0.110611	-0.702287	0.282221	-0.430053	0.742931	-0.037804	-0.663228	-0.082177	0	0
52405	9.997866	-0.085587	1.171937	-0.170828	-0.247014	-0.131459	-0.707692	0.283702	-0.425737	0.741099	-0.038484	-0.664984	-0.084189	0	0
52406	10.200413	0.489658	1.677277	-0.294541	-0.313146	-0.175406	-0.710256	0.281434	-0.422157	0.738728	-0.039835	-0.667114	-0.087476	0	0
52407	9.706437	1.065957	1.714075	-0.249597	-0.362439	-0.176861	-0.712695	0.278744	-0.416460	0.736032	-0.040887	-0.669649	-0.090306	0	0
52408	9.575713	1.229601	1.185970	-0.111525	-0.305470	-0.106352	-0.717810	0.276542	-0.411568	0.733820	-0.041341	-0.671834	-0.091859	0	0
52409	9.832173	1.137977	1.232256	-0.067681	-0.329440	-0.078150	-0.722652	0.273904	-0.405549	0.731487	-0.041671	-0.674229	-0.092766	0	0
52410	10.030406	1.229313	1.259583	-0.029787	-0.358814	-0.092033	-0.725794	0.271959	-0.400408	0.728941	-0.041696	-0.676855	-0.093665	0	0
52411	10.378580	1.359777	0.973237	0.099768	-0.352674	-0.103965	-0.729785	0.270326	-0.395255	0.726479	-0.040637	-0.679567	-0.093630	0	0
52412	10.900813	1.562742	0.791344	0.138527	-0.316744	-0.077519	-0.733046	0.265567	-0.391652	0.724272	-0.039560	-0.682017	-0.093366	0	0
52413	11.442441	1.701742	0.820933	0.188054	-0.313556	-0.035229	-0.736453	0.263310	-0.388623	0.722157	-0.038274	-0.684480	-0.092260	0	0
52414	11.611688	1.772806	0.639323	0.172738	-0.222693	0.005012	-0.739580	0.260319	-0.384889	0.720647	-0.037590	-0.686226	-0.091370	0	0
52415	11.287471	1.871080	0.937329	0.141301	-0.095309	0.057431	-0.740868	0.256844	-0.381466	0.720085	-0.037055	-0.687024	-0.090016	0	0
52416	10.446110	1.561326	0.857177	0.148317	0.013628	0.097569	-0.740706	0.255347	-0.383438	0.720279	-0.036885	-0.687011	-0.088625	0	0
52417	9.861086	1.255538	1.159822	0.101688	0.077614	0.116576	-0.741559	0.256253	-0.383004	0.720941	-0.036873	-0.686500	-0.087196	0	0
52418	9.607433	0.970762	0.950337	0.140531	0.097272	0.128853	-0.739570	0.255609	-0.384304	0.721730	-0.036903	-0.685860	-0.085669	0	0
52419	9.723891	0.616054	0.824756	0.050612	0.072542	0.072424	-0.739680	0.253811	-0.387400	0.722298	-0.036956	-0.685354	-0.084910	0	0
52420	9.682897	0.513812	0.589526	0.045079	0.114286	0.005641	-0.738946	0.251413	-0.389801	0.723070	-0.036751	-0.684556	-0.084865	0	0
52421	9.629633	0.566929	0.604298	0.053872	0.112390	-0.030303	-0.738659	0.250227	-0.389942	0.723823	-0.036044	-0.683801	-0.084840	0	0
52422	9.566643	0.672977	0.609480	0.090590	0.159279	-0.048680	-0.737512	0.246071	-0.390507	0.724864	-0.035143	-0.682731	-0.084940	0	0
52423	9.464946	0.793237	0.557232	0.159459	0.213173	-0.051190	-0.735916	0.244516	-0.395184	0.726319	-0.033441	-0.681338	-0.084383	0	0
52424	9.338997	0.971750	0.591666	0.197181	0.243747	-0.036181	-0.735164	0.241215	-0.399416	0.727965	-0.031856	-0.679730	-0.083778	0	0
52425	9.256598	1.126608	0.721969	0.224663	0.238114	-0.004483	-0.734409	0.237616	-0.403930	0.729638	-0.029967	-0.678183	-0.082451	0	0
52426	9.237008	1.369722	0.707489	0.218976	0.229095	-0.006179	-0.734506	0.233158	-0.407579	0.731202	-0.028445	-0.676679	-0.081485	0	0
52427	9.222281	1.570416	0.875727	0.236535	0.234433	0.033392	-0.731086	0.231581	-0.410874	0.732870	-0.026712	-0.675143	-0.079814	0	0
52428	9.011809	1.619171	0.934926	0.244791	0.212630	0.064158	-0.729642	0.229162	-0.413851	0.734374	-0.025487	-0.673749	-0.078154	0	0
52429	8.680497	1.592514	0.805137	0.252048	0.170870	0.092296	-0.728193	0.228058	-0.417963	0.735649	-0.024067	-0.672661	-0.075946	0	0
52430	8.559750	1.430104	0.551305	0.243157	0.125591	0.148457	-0.726039	0.224006	-0.420804	0.736636	-0.023337	-0.671879	-0.073492	0	0
52431	8.671201	1.241741	0.468901	0.233189	0.094809	0.176513	-0.726444	0.223552	-0.422771	0.737445	-0.022666	-0.671305	-0.070785	0	0
52432	9.101948	0.993951	0.629443	0.252692	0.094618	0.213366	-0.724606	0.223950	-0.423368	0.738263	-0.022300	-0.670731	-0.067754	0	0
52433	9.198859	0.777623	1.203517	0.264587	-0.016167	0.231024	-0.723761	0.224817	-0.423385	0.738357	-0.021832	-0.670972	-0.064412	0	0
52434	9.817990	0.805956	1.271097	0.408512	-0.097240	0.292929	-0.723749	0.223333	-0.424367	0.737957	-0.020941	-0.671879	-0.059665	0	0
52435	9.784604	0.270362	1.993041	0.322871	-0.252563	0.357711	-0.726039	0.226355	-0.421661	0.736524	-0.021038	-0.673848	-0.054944	0	0
52436	9.939791	-0.074815	1.381519	0.330171	-0.310755	0.377042	-0.728881	0.228343	-0.420211	0.734679	-0.021421	-0.676227	-0.050062	0	0
52437	9.973767	-0.197285	1.453497	0.185040	-0.309571	0.371396	-0.728358	0.230147	-0.415852	0.732796	-0.022666	-0.678503	-0.046147	0	0
52438	9.956903	-0.235058	1.119465	0.038456	-0.355589	0.339511	-0.729547	0.233035	-0.409776	0.730527	-0.024940	-0.681041	-0.043486	0	0
52439	10.307761	-0.408132	1.273317	-0.067807	-0.362034	0.298863	-0.731318	0.238010	-0.402430	0.728162	-0.027578	-0.683573	-0.041793	0	0
52440	10.683008	-0.765293	1.213165	-0.123026	-0.383444	0.246030	-0.734211	0.242707	-0.395769	0.725587	-0.030443	-0.686236	-0.040944	0	0
52441	11.053347	-1.050317	1.133757	-0.245289	-0.346223	0.196489	-0.737376	0.245781	-0.389802	0.723205	-0.033683	-0.688580	-0.041194	0	0
52442	10.840640	-1.152863	0.789189	-0.296144	-0.276868	0.133068	-0.738997	0.249422	-0.383017	0.721233	-0.036964	-0.690407	-0.042366	0	0
52443	10.743857	-1.159669	1.321232	-0.255528	-0.164658	0.087370	-0.739900	0.253033	-0.377654	0.720031	-0.039475	-0.691451	-0.043513	0	0
52444	10.211675	-1.031285	0.846577	-0.184804	-0.092622	0.048859	-0.740501	0.255145	-0.374125	0.719323	-0.041273	-0.692014	-0.044571	0	0
52445	10.008532	-1.068509	1.045237	-0.114388	-0.088622	0.063042	-0.740809	0.255771	-0.371300	0.718686	-0.042586	-0.692574	-0.044927	0	0
52446	9.911789	-1.045745	0.757420	-0.121897	-0.104001	0.043747	-0.740544	0.257255	-0.369758	0.717920	-0.043868	-0.693247	-0.045546	0	0
52447	9.812652	-1.067532	0.705269	-0.136470	-0.084827	0.022618	-0.742252	0.257015	-0.367894	0.717276	-0.045077	-0.693784	-0.046327	0	0
52448	9.677266	-1.127349	0.739966	-0.165685	-0.072784	0.004961	-0.743398	0.258527	-0.366471	0.716686	-0.046375	-0.694227	-0.047526	0	0
52449	9.503099	-1.084677	0.558484	-0.140469	-0.007645	-0.000319	-0.743416	0.259576	-0.364781	0.716561	-0.047436	-0.694216	-0.048515	0	0
52450	9.374925	-1.085190	0.419976	-0.136217	0.052220	0.003122	-0.742988	0.257507	-0.364497	0.716849	-0.048436	-0.693775	-0.049567	0	0
52451	9.394298	-1.107007	0.395810	-0.132006	0.037648	-0.026690	-0.742851	0.257216	-0.363933	0.717025	-0.049251	-0.693455	-0.050689	0	0
52452	9.377385	-1.119359	0.328626	-0.139387	0.046770	-0.049538	-0.743277	0.258842	-0.364216	0.717244	-0.049912	-0.693074	-0.052138	0	0
52453	9.476533	-1.095917	0.231714	-0.168365	0.105052	-0.083895	-0.741576	0.259239	-0.365233	0.717834	-0.050575	-0.692277	-0.053936	0	0
52454	9.626469	-1.104144	0.552790	-0.179190	0.159575	-0.112955	-0.742147	0.259699	-0.364661	0.718773	-0.051018	-0.691092	-0.056169	0	0
52455	9.703914	-1.147983	0.475325	-0.173778	0.157696	-0.123477	-0.740704	0.257430	-0.367498	0.719692	-0.051436	-0.689927	-0.058296	0	0
52456	9.638520	-1.056425	0.470920	-0.173566	0.204883	-0.142823	-0.740697	0.257273	-0.368344	0.720919	-0.051597	-0.688424	-0.060718	0	0
52457	9.529629	-1.007761	0.541398	-0.178926	0.215838	-0.135823	-0.739247	0.254407	-0.371884	0.722215	-0.051950	-0.686834	-0.062981	0	0
52458	9.447432	-1.032405	0.404978	-0.166278	0.198491	-0.141041	-0.738814	0.255414	-0.373307	0.723389	-0.052071	-0.685368	-0.065334	0	0
52459	9.418478	-1.104442	0.434099	-0.201341	0.167012	-0.157778	-0.738647	0.253470	-0.375701	0.724309	-0.052486	-0.684117	-0.067864	0	0
52460	9.462086	-1.190376	0.592528	-0.232545	0.150933	-0.160488	-0.736644	0.251048	-0.377981	0.725096	-0.052978	-0.682949	-0.070780	0	0
52461	9.287958	-1.213574	0.716434	-0.259307	0.042269	-0.192018	-0.738201	0.251084	-0.377533	0.725093	-0.053689	-0.682570	-0.073867	0	0
52462	9.145157	-1.098517	0.575535	-0.223523	-0.034241	-0.199703	-0.738198	0.249612	-0.377385	0.724576	-0.053981	-0.682760	-0.076905	0	0
52463	9.205599	-1.051839	0.300976	-0.223969	-0.095963	-0.195217	-0.739489	0.248344	-0.374395	0.723630	-0.054536	-0.683401	-0.079678	0	0
52464	9.326696	-1.211400	0.204053	-0.243560	-0.070409	-0.174269	-0.741611	0.247071	-0.373366	0.722862	-0.055170	-0.683810	-0.082646	0	0
52465	9.471945	-1.364387	0.462771	-0.269855	-0.110150	-0.220830	-0.744032	0.245826	-0.370357	0.721753	-0.055917	-0.684522	-0.085882	0	0
52466	9.466966	-1.185999	0.029904	-0.302932	-0.099028	-0.263869	-0.746163	0.243097	-0.367770	0.720661	-0.056387	-0.685120	-0.089883	0	0
52467	9.889700	-0.704950	0.538520	-0.376844	-0.127474	-0.288456	-0.746326	0.242247	-0.364800	0.719285	-0.057475	-0.685880	-0.094307	0	0
52468	10.293113	-0.232283	0.811672	-0.403329	-0.188979	-0.291823	-0.749472	0.240894	-0.359379	0.717459	-0.058557	-0.687018	-0.099141	0	0
52469	10.578087	0.177370	0.967934	-0.370503	-0.158406	-0.293429	-0.752464	0.237907	-0.354942	0.715832	-0.059590	-0.687979	-0.103532	0	0
52470	10.359871	0.703477	1.156628	-0.301960	-0.204294	-0.308880	-0.754733	0.233709	-0.352205	0.713906	-0.059840	-0.689306	-0.107774	0	0
52471	10.204494	1.313784	0.873569	-0.197241	-0.230528	-0.285624	-0.759270	0.232065	-0.349160	0.711864	-0.059744	-0.690931	-0.110884	0	0
52472	10.203946	1.871806	0.769737	-0.114056	-0.238430	-0.230864	-0.760277	0.227265	-0.345171	0.709874	-0.059228	-0.692636	-0.113250	0	0
52473	10.261633	2.228261	0.814705	-0.055918	-0.262484	-0.214807	-0.763850	0.225484	-0.339177	0.707758	-0.058615	-0.694582	-0.114890	0	0
52474	10.111490	2.448156	0.454992	0.124759	-0.227632	-0.147667	-0.767668	0.220286	-0.336410	0.706063	-0.056972	-0.696420	-0.115015	0	0
52475	9.874774	2.149371	0.336754	0.262584	-0.157913	-0.024652	-0.769085	0.217827	-0.334824	0.705066	-0.055273	-0.697864	-0.113189	0	0
52476	9.899456	1.689700	-0.100618	0.330093	-0.077704	0.064810	-0.768666	0.216062	-0.333694	0.704762	-0.053492	-0.698746	-0.110466	0	0
52477	10.291587	1.373709	-0.108034	0.254857	-0.114360	0.040918	-0.769653	0.216521	-0.333962	0.704128	-0.052235	-0.699823	-0.108272	0	0
52478	10.417304	1.455917	-0.479267	0.176699	-0.072013	0.031057	-0.770923	0.214638	-0.333369	0.703735	-0.051294	-0.700504	-0.106862	0	0
52479	10.354383	1.464931	-0.142226	0.100520	0.026628	-0.000853	-0.769081	0.212390	-0.333389	0.703959	-0.050665	-0.700436	-0.106130	0	0
52480	10.180066	1.606900	0.270052	0.118595	0.080947	-0.058778	-0.769197	0.211334	-0.335923	0.704509	-0.049341	-0.700022	-0.105838	0	0
52481	10.001023	1.672193	0.276115	0.129598	0.111722	-0.083352	-0.768482	0.209692	-0.336492	0.705255	-0.047819	-0.699421	-0.105546	0	0
52482	9.725333	1.652615	0.133893	0.124428	0.164406	-0.111526	-0.768317	0.207605	-0.338462	0.706330	-0.046002	-0.698444	-0.105629	0	0
52483	9.655259	1.594491	0.045496	0.170901	0.220304	-0.076400	-0.766431	0.203394	-0.342991	0.707854	-0.044102	-0.697107	-0.105068	0	0
52484	9.764216	1.483074	-0.056186	0.192922	0.223732	-0.075496	-0.766393	0.203051	-0.347507	0.709402	-0.041991	-0.695756	-0.104447	0	0
52485	9.711072	1.406792	0.078900	0.182096	0.243793	-0.081715	-0.764222	0.197510	-0.351753	0.711077	-0.039938	-0.694252	-0.103868	0	0
52486	9.548942	1.479864	0.200236	0.192422	0.299990	-0.099304	-0.763180	0.195219	-0.357405	0.713114	-0.037584	-0.692354	-0.103448	0	0
52487	9.367479	1.542911	0.237573	0.187836	0.311843	-0.111608	-0.760602	0.192771	-0.360966	0.715215	-0.035197	-0.690364	-0.103081	0	0
52488	9.178803	1.551360	0.426473	0.167792	0.311138	-0.101133	-0.758842	0.188543	-0.367327	0.717298	-0.033001	-0.688343	-0.102853	0	0
52489	9.140141	1.515390	0.443614	0.186159	0.285601	-0.062454	-0.757094	0.185798	-0.372707	0.719250	-0.030975	-0.686503	-0.102149	0	0
52490	9.202955	1.582828	0.467143	0.193271	0.249251	-0.041310	-0.754922	0.183484	-0.378379	0.720960	-0.029075	-0.684916	-0.101299	0	0
52491	9.164269	1.568562	0.491479	0.177732	0.214916	-0.007962	-0.752501	0.182674	-0.380673	0.722466	-0.027541	-0.683545	-0.100251	0	0
52492	9.086857	1.599150	0.328533	0.171572	0.198653	0.032421	-0.751357	0.182486	-0.382385	0.723884	-0.026367	-0.682270	-0.099017	0	0
52493	9.033593	1.668150	0.150955	0.173723	0.192303	0.076331	-0.750469	0.180950	-0.386627	0.725308	-0.025446	-0.681025	-0.097394	0	0
52494	8.958646	1.643871	0.089013	0.122670	0.175494	0.097285	-0.748482	0.179721	-0.387501	0.726611	-0.025090	-0.679844	-0.096016	0	0
52495	9.132803	1.606329	0.333000	0.110113	0.164723	0.144647	-0.745338	0.181811	-0.392925	0.727888	-0.025108	-0.678712	-0.094334	0	0
52496	9.502974	1.462565	0.575643	0.113759	0.112055	0.204369	-0.745042	0.181788	-0.394482	0.728849	-0.025622	-0.677948	-0.092240	0	0
52497	9.919120	1.242559	1.467148	0.094817	-0.025686	0.290440	-0.742793	0.184836	-0.394532	0.728958	-0.026907	-0.678141	-0.089560	0	0
52498	9.769552	0.841565	1.634458	0.051828	-0.195905	0.327305	-0.743110	0.188409	-0.391719	0.727914	-0.028984	-0.679521	-0.086907	0	0
52499	9.668358	0.488145	1.224365	0.013550	-0.231909	0.334197	-0.742158	0.192692	-0.388931	0.726621	-0.031342	-0.681114	-0.084400	0	0
52500	9.305548	0.516944	1.101973	-0.132681	-0.241573	0.314551	-0.744750	0.198239	-0.384960	0.725177	-0.034702	-0.682652	-0.083069	0	0
52501	9.600574	0.587117	0.780001	-0.198939	-0.313671	0.321542	-0.745658	0.204352	-0.379891	0.723221	-0.038585	-0.684637	-0.082070	0	0
52502	10.515349	0.023819	1.055069	-0.188507	-0.375578	0.309244	-0.746417	0.210892	-0.375954	0.720805	-0.042420	-0.687068	-0.081101	0	0
52503	10.895644	-0.547496	1.019098	-0.225227	-0.398952	0.275709	-0.748474	0.216319	-0.368323	0.718177	-0.046260	-0.689631	-0.080561	0	0
52504	10.883543	-0.522014	0.817212	-0.263301	-0.316100	0.214093	-0.750803	0.220564	-0.361528	0.716026	-0.049915	-0.691583	-0.080801	0	0
52505	10.634258	-0.280492	-0.056297	-0.190806	-0.163358	0.191324	-0.752581	0.226870	-0.353763	0.714946	-0.052752	-0.692498	-0.080722	0	0
52506	11.115652	-0.431626	0.666381	-0.143776	0.070333	0.136688	-0.751189	0.231270	-0.353099	0.715450	-0.054709	-0.691805	-0.080892	0	0
52507	10.750365	-0.345019	0.548769	-0.085916	0.091630	0.042035	-0.747800	0.234283	-0.354297	0.716064	-0.055569	-0.691056	-0.081276	0	0
52508	10.563997	-0.237210	0.867398	-0.051684	0.102257	-0.008781	-0.749055	0.232820	-0.355682	0.716720	-0.055819	-0.690287	-0.081852	0	0
52509	10.162251	0.009608	0.999959	-0.088032	0.015456	-0.105241	-0.749614	0.233119	-0.356379	0.716684	-0.055746	-0.690162	-0.083256	0	0
52510	9.765524	0.100664	0.800830	-0.109231	-0.076915	-0.150790	-0.749053	0.229882	-0.354822	0.715952	-0.055571	-0.690706	-0.085141	0	0
52511	9.460598	0.288515	0.725970	-0.145256	0.034102	-0.203635	-0.750032	0.226955	-0.354794	0.715925	-0.055210	-0.690449	-0.087655	0	0
52512	9.214010	0.169016	0.828846	-0.088257	0.084476	-0.214135	-0.750450	0.225048	-0.354778	0.716256	-0.054308	-0.689884	-0.089937	0	0
52513	9.114949	0.072523	0.762330	-0.028341	0.012313	-0.187598	-0.750729	0.221821	-0.353913	0.716150	-0.053244	-0.689869	-0.091514	0	0
52514	9.064361	-0.116048	0.592154	-0.018007	-0.090318	-0.173445	-0.752427	0.220100	-0.352749	0.715343	-0.052276	-0.690591	-0.092925	0	0
52515	9.001656	-0.262358	0.205654	-0.018063	0.040362	-0.119237	-0.751981	0.218154	-0.354724	0.715495	-0.051594	-0.690348	-0.093943	0	0
52516	9.364472	-0.323334	0.631002	-0.004781	0.049341	-0.050780	-0.751416	0.216380	-0.354161	0.715772	-0.051244	-0.690017	-0.094453	0	0
52517	9.645009	-0.322453	0.886203	0.032315	0.112549	-0.033219	-0.750995	0.215641	-0.353600	0.716527	-0.050740	-0.689259	-0.094533	0	0
52518	9.688497	-0.288049	1.037322	0.090787	0.123872	-0.030454	-0.750410	0.215163	-0.355866	0.717384	-0.049776	-0.688473	-0.094276	0	0
52519	9.538428	-0.163242	0.918106	0.134294	0.206103	-0.041836	-0.748960	0.214500	-0.360121	0.718822	-0.048403	-0.687141	-0.093750	0	0
52520	9.470554	-0.036362	1.233450	0.184724	0.236579	-0.027691	-0.747935	0.212377	-0.363798	0.720496	-0.046674	-0.685625	-0.092879	0	0
52521	9.344866	-0.127017	1.361865	0.242573	0.159901	-0.018708	-0.745914	0.210812	-0.368623	0.721681	-0.044730	-0.684704	-0.091415	0	0
52522	9.124904	-0.236386	1.094290	0.262233	0.103478	-0.030025	-0.745322	0.208271	-0.370880	0.722464	-0.042546	-0.684209	-0.089965	0	0
52523	9.224113	-0.264084	0.882017	0.285203	0.001634	-0.023694	-0.744875	0.206471	-0.372997	0.722570	-0.040414	-0.684461	-0.088165	0	0
52524	9.403176	-0.341912	0.777391	0.326443	-0.107620	-0.005914	-0.745432	0.202949	-0.372690	0.721944	-0.038116	-0.685526	-0.086010	0	0
52525	9.845804	-0.348319	0.589039	0.369478	-0.216919	0.012777	-0.747426	0.201398	-0.369969	0.720601	-0.035829	-0.687399	-0.083266	0	0
52526	10.162617	-0.358656	1.017086	0.288126	-0.267108	-0.040885	-0.749833	0.198080	-0.367798	0.718817	-0.033700	-0.689575	-0.081564	0	0
52527	9.954206	0.039681	1.174558	0.250968	-0.272223	-0.086510	-0.751687	0.196527	-0.364938	0.716949	-0.031637	-0.691760	-0.080318	0	0
52528	9.984918	0.816878	0.620732	0.359588	-0.256781	-0.073774	-0.754107	0.192491	-0.361071	0.715210	-0.028760	-0.693908	-0.078357	0	0
52529	10.509892	0.749476	-0.181246	0.456670	-0.170553	-0.040287	-0.756641	0.188424	-0.360306	0.714118	-0.025457	-0.695488	-0.075386	0	0
52530	10.732123	0.969484	0.543022	0.348809	-0.131540	-0.057223	-0.758325	0.182869	-0.359408	0.713235	-0.022670	-0.696702	-0.073413	0	0
52531	10.320827	1.113843	0.406465	0.513235	-0.167303	-0.004982	-0.758600	0.180810	-0.359535	0.712174	-0.019196	-0.698260	-0.069803	0	0
52532	10.352078	1.347137	-0.108454	0.363900	-0.135246	0.001711	-0.759735	0.176584	-0.357240	0.711287	-0.016716	-0.699473	-0.067304	0	0
52533	10.080997	1.488139	0.561782	0.371996	-0.011827	-0.001928	-0.759589	0.175694	-0.357521	0.711264	-0.014146	-0.699798	-0.064699	0	0
52534	9.449272	1.935705	0.811262	0.222903	-0.098538	-0.030168	-0.760291	0.172181	-0.356648	0.710576	-0.012419	-0.700646	-0.063421	0	0
52535	9.238256	2.564918	0.442042	0.267825	-0.137912	-0.052666	-0.761698	0.170441	-0.356617	0.709612	-0.010282	-0.701791	-0.061922	0	0
52536	9.240663	2.588286	0.302562	0.353854	-0.027907	-0.033288	-0.762260	0.165900	-0.355177	0.709419	-0.007562	-0.702208	-0.059755	0	0
52537	9.492466	2.327452	0.211979	0.389248	-0.039144	-0.063080	-0.763104	0.162389	-0.354301	0.709137	-0.004393	-0.702706	-0.057522	0	0
52538	9.560317	2.197358	0.213993	0.347382	0.002913	-0.100123	-0.764783	0.159029	-0.354824	0.709103	-0.001234	-0.702887	-0.055877	0	0
52539	9.877226	2.138427	0.077090	0.381196	0.060691	-0.049220	-0.763631	0.156042	-0.356382	0.709508	0.001864	-0.702651	-0.053633	0	0
52540	10.155494	1.994509	0.262703	0.360164	0.103517	0.013827	-0.761880	0.150504	-0.361186	0.710224	0.004370	-0.702106	-0.051086	0	0
52541	9.896903	1.754112	0.736013	0.290828	0.088716	0.032906	-0.762843	0.149759	-0.363848	0.710855	0.006286	-0.701608	-0.048913	0	0
52542	9.775883	1.866111	0.472343	0.265402	0.112515	0.019681	-0.760727	0.149130	-0.363457	0.711627	0.008076	-0.700937	-0.046993	0	0
52543	9.681517	1.913916	0.376825	0.251055	0.141678	0.018743	-0.757873	0.145951	-0.366030	0.712614	0.009854	-0.700029	-0.045216	0	0
52544	9.633276	1.792982	0.252257	0.241814	0.138107	-0.004120	-0.758412	0.145490	-0.368842	0.713546	0.011657	-0.699152	-0.043626	0	0
52545	9.604231	1.812407	0.276496	0.227308	0.172704	-0.027013	-0.757242	0.143654	-0.373088	0.714719	0.013619	-0.697995	-0.042356	0	0
52546	9.522003	1.816774	0.164095	0.241992	0.187101	-0.037526	-0.755655	0.140936	-0.376207	0.715966	0.015677	-0.696754	-0.040998	0	0
52547	9.364739	1.865497	0.232522	0.229177	0.196299	-0.048094	-0.755042	0.138075	-0.380863	0.717281	0.017827	-0.695413	-0.039879	0	0
52548	9.333193	1.966866	0.273541	0.263933	0.183333	-0.018134	-0.753029	0.136227	-0.384557	0.718493	0.019906	-0.694198	-0.038230	0	0
52549	9.299370	1.928445	0.283437	0.291444	0.155907	0.024079	-0.752438	0.134713	-0.387242	0.719527	0.022006	-0.693172	-0.036187	0	0
52550	9.236610	1.803347	0.283997	0.324566	0.126626	0.078570	-0.750426	0.132280	-0.390511	0.720352	0.023830	-0.692392	-0.033432	0	0
52551	9.362414	1.787502	0.042670	0.350506	0.128217	0.115493	-0.748427	0.131623	-0.393081	0.721193	0.025728	-0.691590	-0.030343	0	0
52552	9.541375	1.801827	0.070201	0.363912	0.161686	0.161124	-0.747299	0.129254	-0.391960	0.722256	0.027276	-0.690571	-0.026709	0	0
52553	9.773673	1.677091	0.227284	0.388433	0.211394	0.205846	-0.746002	0.130368	-0.395656	0.723659	0.028861	-0.689180	-0.022697	0	0
52554	9.744710	1.551083	1.011371	0.463698	0.199970	0.289357	-0.740875	0.130501	-0.401104	0.724953	0.030254	-0.687912	-0.017438	0	0
52555	9.312242	1.048453	1.471740	0.449353	0.054978	0.342889	-0.742271	0.133739	-0.404200	0.725247	0.031315	-0.687670	-0.012067	0	0
52556	9.368124	0.840894	0.908915	0.397149	-0.041713	0.391117	-0.741141	0.136065	-0.405075	0.724869	0.031488	-0.688135	-0.006599	0	0
52557	9.489350	0.558247	0.751986	0.303330	-0.050952	0.403126	-0.739594	0.138389	-0.405252	0.724446	0.031059	-0.688629	-0.001826	0	0
52558	9.480143	0.072975	0.956807	0.194092	-0.119040	0.376499	-0.739328	0.142366	-0.404850	0.723564	0.029861	-0.689608	0.002117	0	0
52559	9.378934	-0.270560	0.597195	0.108047	-0.170992	0.365748	-0.739924	0.147115	-0.402885	0.722345	0.028260	-0.690935	0.005252	0	0
52560	9.499923	-0.292220	0.156358	0.101528	-0.192760	0.356994	-0.740245	0.152161	-0.400078	0.720958	0.026525	-0.692420	0.008391	0	0
52561	9.645117	-0.367202	0.128912	0.087546	-0.221709	0.348209	-0.741134	0.156635	-0.396696	0.719372	0.024883	-0.694088	0.011259	0	0
52562	9.848296	-0.384283	0.141867	0.188558	-0.278811	0.373098	-0.742166	0.160527	-0.392885	0.717337	0.023670	-0.696160	0.015095	0	0
52563	10.158084	-0.587120	0.110918	0.266889	-0.222319	0.394234	-0.743062	0.166331	-0.389225	0.715666	0.022977	-0.697791	0.019554	0	0
52564	10.342156	-0.860928	0.292517	0.291853	-0.163575	0.362559	-0.743649	0.168865	-0.387533	0.714377	0.022553	-0.698984	0.024057	0	0
52565	10.366348	-0.877174	0.419776	0.248892	-0.126940	0.320280	-0.743530	0.170947	-0.385568	0.713360	0.022206	-0.699890	0.027902	0	0
52566	10.269568	-0.831882	0.302640	0.273706	-0.172532	0.274777	-0.744252	0.172596	-0.384293	0.712008	0.022271	-0.701104	0.031651	0	0
52567	10.230747	-0.693098	0.122495	0.254051	-0.175120	0.219485	-0.743590	0.175719	-0.380224	0.710660	0.022665	-0.702308	0.034818	0	0
52568	10.153395	-0.713602	-0.146195	0.240350	-0.204952	0.237918	-0.745439	0.177536	-0.379214	0.709078	0.022757	-0.703734	0.038057	0	0
52569	10.177765	-0.892145	-0.215949	0.142691	0.191439	0.140598	-0.744722	0.178975	-0.381067	0.710347	0.022762	-0.702347	0.039977	0	0
52570	10.230752	-0.734299	0.545669	0.130835	0.097164	0.056471	-0.742041	0.179656	-0.381255	0.710977	0.023239	-0.701621	0.041226	0	0
52571	9.887200	-0.600459	0.252352	0.149171	0.042569	0.005716	-0.741594	0.177122	-0.383086	0.711249	0.024287	-0.701252	0.042209	0	0
52572	9.727378	-0.430216	0.546695	0.128630	0.002853	0.011015	-0.741577	0.177981	-0.385489	0.711233	0.025108	-0.701184	0.043098	0	0
52573	9.664592	-0.503852	0.249092	0.118930	-0.078750	0.011083	-0.742721	0.176555	-0.383206	0.710657	0.025949	-0.701689	0.043883	0	0
52574	9.660060	-0.805051	0.196478	0.088221	-0.045851	-0.004904	-0.740744	0.176514	-0.383238	0.710316	0.026616	-0.701979	0.044364	0	0
52575	9.710892	-0.855150	0.301932	0.044392	-0.034609	-0.017322	-0.742439	0.173027	-0.381784	0.710081	0.027095	-0.702193	0.044448	0	0
52576	9.751928	-0.777977	0.340037	-0.036404	-0.059367	-0.042035	-0.744141	0.173952	-0.381196	0.709693	0.027146	-0.702624	0.043789	0	0
52577	9.688899	-0.619764	0.186499	-0.078433	-0.039064	-0.064936	-0.743568	0.172756	-0.381764	0.709480	0.027080	-0.702910	0.042682	0	0
52578	9.533997	-0.513288	0.250053	-0.092876	-0.015326	-0.063226	-0.744143	0.174101	-0.381055	0.709426	0.026856	-0.703046	0.041484	0	0
52579	9.463913	-0.566343	0.212141	-0.063425	-0.019180	-0.035084	-0.744992	0.174562	-0.380902	0.709335	0.026671	-0.703190	0.040707	0	0
52580	9.384382	-0.841239	0.102353	-0.060881	0.027987	-0.019413	-0.743885	0.173686	-0.377952	0.709556	0.026351	-0.703015	0.040059	0	0
52581	9.302282	-0.975864	0.117487	-0.113714	0.053824	-0.042427	-0.744723	0.174573	-0.379354	0.709994	0.025817	-0.702658	0.038909	0	0
52582	9.360269	-0.904356	-0.008013	-0.190728	0.041727	-0.070654	-0.743892	0.175163	-0.377676	0.710363	0.024928	-0.702421	0.036987	0	0
52583	9.476447	-0.986578	-0.047263	-0.196691	0.005447	-0.096963	-0.744033	0.173258	-0.376960	0.710497	0.024191	-0.702420	0.034870	0	0
52584	9.815076	-1.011047	-0.028079	-0.218380	-0.045245	-0.125026	-0.744613	0.173875	-0.375401	0.710273	0.023521	-0.702789	0.032347	0	0
52585	10.015546	-0.754997	0.198648	-0.277119	-0.101964	-0.189088	-0.744195	0.175048	-0.375131	0.709691	0.022882	-0.703544	0.028998	0	0
52586	10.044195	-0.361324	-0.023069	-0.310409	-0.118943	-0.206591	-0.747743	0.174850	-0.372813	0.708979	0.022150	-0.704430	0.025228	0	0
52587	10.244752	-0.153382	-0.265125	-0.251326	-0.063181	-0.177498	-0.748466	0.171951	-0.369684	0.708642	0.021600	-0.704889	0.022153	0	0
52588	10.157841	-0.332579	-0.019115	-0.263736	-0.010436	-0.191690	-0.748195	0.171960	-0.368277	0.708663	0.021072	-0.704981	0.018844	0	0
52589	9.876989	-0.058949	0.213518	-0.342350	-0.002477	-0.191835	-0.750037	0.171712	-0.367399	0.708759	0.019961	-0.705008	0.015041	0	0
52590	9.760364	0.464224	0.326942	-0.414106	-0.020006	-0.205899	-0.751176	0.169546	-0.365395	0.708722	0.018468	-0.705167	0.010570	0	0
52591	9.634129	0.924731	0.423657	-0.374638	-0.072925	-0.203871	-0.752620	0.169175	-0.361418	0.708302	0.017234	-0.705670	0.006427	0	0
52592	9.619292	1.258851	0.315304	-0.285214	-0.104482	-0.157019	-0.752342	0.170790	-0.361429	0.707618	0.016312	-0.706400	0.003191	0	0
52593	9.832090	1.308486	0.193498	-0.164296	-0.129059	-0.076819	-0.753644	0.170855	-0.357739	0.706743	0.015693	-0.707295	0.001401	0	0
52594	10.422415	1.154213	-0.152086	-0.086842	-0.096189	-0.031054	-0.755343	0.170896	-0.357146	0.706073	0.015285	-0.707974	0.000461	0	0
52595	10.596827	0.861475	0.092107	-0.102858	-0.053425	-0.032977	-0.755230	0.171663	-0.354046	0.705719	0.014805	-0.708337	-0.000589	0	0
52596	10.268171	0.564621	0.330363	-0.133935	-0.074907	-0.029605	-0.755941	0.170949	-0.353185	0.705204	0.014054	-0.708862	-0.001849	0	0
52597	10.069644	0.771671	0.273944	-0.182178	-0.143457	-0.043625	-0.756385	0.171719	-0.350923	0.704219	0.013097	-0.709853	-0.003558	0	0
52598	9.977533	1.014948	-0.206424	-0.185193	0.012652	-0.022704	-0.757820	0.173392	-0.348789	0.704328	0.011938	-0.709756	-0.005123	0	0
52599	10.021159	0.887133	0.240545	-0.229428	0.040219	-0.094846	-0.757259	0.173091	-0.348233	0.704642	0.011031	-0.709437	-0.007518	0	0
52600	9.784319	0.722562	0.001988	-0.182616	0.016266	-0.059645	-0.757261	0.173094	-0.347950	0.704768	0.010155	-0.709304	-0.009322	0	0
52601	9.823009	0.736586	-0.070432	-0.139099	-0.018583	-0.060367	-0.758271	0.174609	-0.345964	0.704652	0.009642	-0.709404	-0.010848	0	0
52602	9.992133	0.941828	-0.379574	-0.094031	-0.077061	-0.064506	-0.757549	0.173401	-0.347382	0.704103	0.009413	-0.709933	-0.012069	0	0
52603	10.040521	0.936334	-0.500134	-0.095708	-0.048936	-0.080340	-0.758409	0.173140	-0.345815	0.703761	0.009356	-0.710248	-0.013442	0	0
52604	10.011593	0.817385	-0.225745	-0.104427	-0.024336	-0.054103	-0.757303	0.171973	-0.342582	0.703586	0.008986	-0.710402	-0.014659	0	0
52605	10.084200	0.769126	-0.226236	-0.051377	-0.033846	-0.032913	-0.759287	0.172317	-0.341704	0.703352	0.008913	-0.710619	-0.015389	0	0
52606	10.031072	0.705543	-0.437367	-0.038262	-0.015808	-0.023265	-0.759287	0.172903	-0.341989	0.703235	0.008787	-0.710725	-0.015922	0	0
52607	9.847219	0.748885	-0.488952	-0.063196	0.082407	-0.052405	-0.758447	0.174069	-0.341584	0.703823	0.008793	-0.710121	-0.016868	0	0
52608	9.798821	0.759399	-0.327525	-0.040912	0.134870	-0.055932	-0.757582	0.173736	-0.343573	0.704769	0.008903	-0.709162	-0.017640	0	0
52609	9.769835	0.707411	-0.142146	-0.012022	0.107418	-0.062867	-0.758687	0.172553	-0.346090	0.705525	0.009353	-0.708387	-0.018300	0	0
52610	9.576348	0.716601	-0.284993	0.037416	0.116102	-0.061006	-0.756689	0.171018	-0.348092	0.706327	0.010050	-0.707571	-0.018550	0	0
52611	9.455245	0.899194	-0.394851	0.043243	0.170511	-0.069793	-0.754704	0.167151	-0.347684	0.707520	0.010957	-0.706357	-0.018868	0	0
52612	9.488965	1.052497	-0.539474	0.103545	0.150062	-0.036232	-0.753853	0.168009	-0.348549	0.708555	0.011952	-0.705312	-0.018475	0	0
52613	9.479493	0.852493	-0.577710	0.134065	0.177030	-0.030101	-0.752689	0.166181	-0.351947	0.709783	0.013231	-0.704069	-0.017877	0	0
52614	9.443204	0.859915	-0.548600	0.163259	0.178610	-0.032666	-0.752935	0.165847	-0.356176	0.711006	0.014623	-0.702827	-0.017041	0	0
52615	9.455057	1.114245	-0.717189	0.144734	0.156982	-0.032614	-0.751337	0.163409	-0.360708	0.712082	0.016000	-0.701722	-0.016397	0	0
52616	9.522569	1.339577	-0.890969	0.087364	0.152013	-0.001967	-0.750327	0.163067	-0.363264	0.713129	0.016631	-0.700655	-0.015880	0	0
52617	9.546904	1.176643	-0.729932	0.071387	0.186635	0.012824	-0.748750	0.162419	-0.365827	0.714424	0.017186	-0.699331	-0.015434	0	0
52618	9.537374	1.018574	-0.568651	0.106395	0.209951	0.023364	-0.745895	0.162761	-0.369827	0.715872	0.017780	-0.697853	-0.014599	0	0
52619	9.658307	1.000068	-0.384395	0.126902	0.226133	0.065510	-0.744308	0.160631	-0.373090	0.717432	0.018377	-0.696258	-0.013389	0	0
52620	9.740559	0.980686	-0.384980	0.167411	0.211299	0.123542	-0.743426	0.161157	-0.377483	0.718882	0.018716	-0.694787	-0.011405	0	0
52621	10.074478	0.812670	-0.187734	0.129323	0.206151	0.160279	-0.741287	0.163728	-0.381057	0.720301	0.018675	-0.693345	-0.009505	0	0
52622	10.166568	0.561485	0.634038	0.037529	0.121650	0.202213	-0.739157	0.165871	-0.383359	0.721151	0.017518	-0.692511	-0.007879	0	0
52623	9.617803	0.274952	0.946020	-0.018124	0.030512	0.176650	-0.736632	0.168627	-0.382566	0.721376	0.016283	-0.692318	-0.006912	0	0
52624	9.547799	0.199169	0.220521	0.073440	0.019750	0.190919	-0.736221	0.173185	-0.382733	0.721509	0.015452	-0.692213	-0.005140	0	0
52625	9.763156	0.084210	0.401762	-0.054338	0.022595	0.191461	-0.736935	0.175412	-0.382590	0.721680	0.013845	-0.692074	-0.004311	0	0
52626	10.089888	-0.169459	0.798680	-0.075443	-0.073456	0.170412	-0.736675	0.179544	-0.381483	0.721185	0.012081	-0.692627	-0.003728	0	0
52627	10.240115	-0.444090	0.807424	-0.057767	-0.167995	0.184553	-0.736415	0.183824	-0.380377	0.720032	0.010474	-0.693855	-0.002982	0	0
52628	10.419348	-0.690456	0.700530	-0.035702	-0.180908	0.200365	-0.735885	0.185177	-0.376722	0.718781	0.008782	-0.695179	-0.001922	0	0
52629	10.380683	-0.712745	0.566194	-0.019523	-0.206459	0.189902	-0.736762	0.188315	-0.374321	0.717348	0.007392	-0.696675	-0.000856	0	0
52630	10.283971	-0.734899	0.441900	0.024462	-0.206809	0.204043	-0.739079	0.194307	-0.369511	0.715901	0.006086	-0.698175	0.000626	0	0
52631	10.148664	-0.855910	0.277097	0.053819	-0.221559	0.222529	-0.739963	0.195838	-0.365692	0.714347	0.004974	-0.699770	0.002457	0	0
52632	10.042438	-1.021149	-0.056178	0.005511	0.116380	0.184203	-0.738682	0.197414	-0.367554	0.715152	0.003672	-0.698950	0.003690	0	0
52633	10.081005	-0.950206	0.655129	0.034487	0.143391	0.157914	-0.735573	0.199696	-0.368744	0.716147	0.002843	-0.697926	0.004963	0	0
52634	10.114876	-0.946278	0.488988	0.098791	-0.005982	0.137206	-0.735719	0.202492	-0.369319	0.716092	0.002524	-0.697971	0.006487	0	0
52635	9.988950	-0.764515	0.213275	0.076285	0.035948	0.131003	-0.734447	0.203493	-0.369767	0.716333	0.002170	-0.697711	0.007873	0	0
52636	9.858113	-0.537748	0.266939	0.032003	0.145209	0.084297	-0.734433	0.203916	-0.371604	0.717335	0.001738	-0.696673	0.008563	0	0
52637	9.746813	-0.498747	0.330230	0.040744	0.123366	0.063290	-0.732029	0.205916	-0.372922	0.718189	0.001587	-0.695785	0.009227	0	0
52638	9.611496	-0.626022	0.355364	0.018922	0.177978	0.006966	-0.731451	0.206915	-0.374912	0.719424	0.001579	-0.694508	0.009254	0	0
52639	9.553545	-0.738131	0.545812	-0.032318	0.191102	-0.023045	-0.729023	0.206831	-0.378198	0.720754	0.001485	-0.693133	0.008801	0	0
52640	9.529395	-0.769672	0.490717	-0.054574	0.154981	-0.031834	-0.726873	0.207186	-0.382327	0.721829	0.001229	-0.692024	0.008047	0	0
52641	9.582468	-0.632547	0.485409	-0.132544	0.248167	-0.056676	-0.726432	0.205394	-0.383738	0.723551	0.000629	-0.690239	0.006671	0	0
52642	9.630928	-0.719338	0.475509	-0.165416	0.232099	-0.046223	-0.725031	0.207434	-0.383205	0.725151	-0.000328	-0.688571	0.005054	0	0
52643	9.510066	-0.788939	0.483661	-0.193793	0.224173	-0.053323	-0.723017	0.207786	-0.387898	0.726695	-0.001407	-0.686951	0.003291	0	0
52644	9.432656	-0.776653	0.510663	-0.205583	0.246960	-0.067422	-0.721446	0.208906	-0.390469	0.728383	-0.002510	-0.685164	0.001242	0	0
52645	9.480999	-0.752347	0.570395	-0.181767	0.263096	-0.070012	-0.721135	0.209891	-0.394289	0.730179	-0.003401	-0.683247	-0.000548	0	0
52646	9.568121	-0.809905	0.639528	-0.216829	0.247028	-0.099048	-0.718145	0.210680	-0.397587	0.731851	-0.004369	-0.681445	-0.002903	0	0
52647	9.606843	-0.847707	0.793145	-0.237325	0.210896	-0.107837	-0.716870	0.211675	-0.398600	0.733270	-0.005422	-0.679895	-0.005332	0	0
52648	9.456931	-0.895306	0.859193	-0.278067	0.153167	-0.120164	-0.716310	0.212257	-0.398189	0.734281	-0.006688	-0.678763	-0.008243	0	0
52649	9.280384	-0.902545	0.805192	-0.270868	0.119558	-0.101681	-0.715458	0.212527	-0.398910	0.735062	-0.008052	-0.677866	-0.010835	0	0
52650	9.224805	-0.948399	0.767168	-0.263942	0.078664	-0.109522	-0.716142	0.213101	-0.401724	0.735553	-0.009280	-0.677268	-0.013552	0	0
52651	9.268408	-1.006778	0.661112	-0.277004	0.064227	-0.135872	-0.714587	0.212479	-0.401746	0.735939	-0.010482	-0.676768	-0.016414	0	0
52652	9.162075	-1.088742	0.609063	-0.285692	0.038877	-0.175373	-0.715593	0.213549	-0.400041	0.736133	-0.011424	-0.676452	-0.019752	0	0
52653	9.041221	-1.145172	0.364762	-0.255902	0.027721	-0.218300	-0.715599	0.212530	-0.398907	0.736241	-0.011940	-0.676221	-0.023054	0	0
52654	9.031553	-1.156904	0.422543	-0.252630	0.003187	-0.237571	-0.717303	0.212429	-0.397750	0.736167	-0.012220	-0.676166	-0.026616	0	0
52655	8.958901	-1.058355	0.370101	-0.282476	-0.019270	-0.288488	-0.716729	0.210352	-0.398033	0.735915	-0.012490	-0.676267	-0.030587	0	0
52656	9.258688	-0.922434	0.197101	-0.212404	-0.023521	-0.304062	-0.718433	0.207316	-0.395733	0.735624	-0.012023	-0.676411	-0.034352	0	0
52657	9.959957	-0.798032	0.242365	-0.192588	-0.096376	-0.353009	-0.721402	0.205180	-0.394405	0.734816	-0.011240	-0.677099	-0.038161	0	0
52658	10.549863	-0.599225	0.687481	-0.243185	-0.186755	-0.381034	-0.723531	0.202008	-0.391816	0.733362	-0.010537	-0.678415	-0.042680	0	0
52659	10.941160	-0.093490	0.830867	-0.220411	-0.233254	-0.407107	-0.727355	0.197258	-0.388487	0.731567	-0.009655	-0.680076	-0.047046	0	0
52660	10.785799	0.465998	0.973394	-0.168414	-0.218199	-0.388441	-0.734037	0.193784	-0.381447	0.729868	-0.008364	-0.681624	-0.051103	0	0
52661	10.466083	0.951299	0.679617	-0.060705	-0.158216	-0.324082	-0.735036	0.189414	-0.378589	0.728608	-0.006834	-0.682781	-0.053787	0	0
52662	10.422262	1.226463	0.807136	-0.030620	-0.083099	-0.274899	-0.736184	0.187553	-0.375598	0.727879	-0.005244	-0.683387	-0.056087	0	0
52663	10.368855	1.392157	1.184852	0.007964	-0.068845	-0.236182	-0.737024	0.184186	-0.375146	0.727270	-0.003748	-0.683913	-0.057684	0	0
52664	10.426756	1.516212	1.453599	0.058429	-0.141835	-0.220144	-0.738436	0.180839	-0.373838	0.726164	-0.001919	-0.684985	-0.058975	0	0
52665	10.155586	1.843933	0.957642	0.137139	-0.142453	-0.194421	-0.740971	0.175598	-0.372645	0.725071	0.000211	-0.686108	-0.059403	0	0
52666	9.904009	1.860256	1.257589	0.124819	-0.113251	-0.160275	-0.743941	0.172730	-0.370890	0.724187	0.002126	-0.687002	-0.059807	0	0
52667	9.454382	1.647706	0.991775	0.122855	-0.171276	-0.144472	-0.744927	0.169078	-0.369729	0.722918	0.003816	-0.688314	-0.059994	0	0
52668	9.270739	1.533753	0.303201	0.104430	-0.149352	-0.111217	-0.746499	0.168253	-0.367160	0.721808	0.005217	-0.689451	-0.060191	0	0
52669	9.507851	1.444395	0.315967	0.032204	-0.168750	-0.106991	-0.748201	0.166536	-0.365572	0.720575	0.006012	-0.690685	-0.060746	0	0
52670	9.870498	1.581593	0.414183	-0.049319	-0.169935	-0.123813	-0.748516	0.165116	-0.361044	0.719317	0.006373	-0.691871	-0.062100	0	0
52671	10.068612	1.779539	0.576060	-0.063166	-0.160758	-0.131703	-0.751078	0.163139	-0.357888	0.718124	0.006674	-0.692979	-0.063508	0	0
52672	10.150872	1.736979	0.753406	-0.042503	-0.104658	-0.115065	-0.753209	0.162612	-0.356016	0.717316	0.007057	-0.693696	-0.064755	0	0
52673	10.049367	1.657852	0.787871	-0.050589	-0.030149	-0.071327	-0.752778	0.160246	-0.356013	0.717063	0.007129	-0.693874	-0.065649	0	0
52674	9.971993	1.649920	0.624956	-0.086801	-0.000815	-0.073208	-0.753641	0.160137	-0.354023	0.717004	0.006973	-0.693817	-0.066895	0	0
52675	9.739846	1.636602	0.304499	-0.104377	0.059231	-0.068944	-0.753344	0.160552	-0.356005	0.717373	0.006717	-0.693315	-0.068152	0	0
52676	9.691589	1.527960	0.230409	-0.096610	0.100909	-0.066374	-0.753763	0.160555	-0.356563	0.718020	0.006497	-0.692521	-0.069424	0	0
52677	9.696550	1.395989	0.319436	-0.102011	0.146305	-0.110359	-0.752200	0.160511	-0.357718	0.718959	0.006614	-0.691388	-0.070966	0	0
52678	9.684413	1.441701	0.309871	-0.063653	0.164135	-0.124320	-0.753445	0.159184	-0.360232	0.719994	0.007067	-0.690154	-0.072432	0	0
52679	9.739972	1.513625	0.266131	0.002468	0.215311	-0.125962	-0.751730	0.159122	-0.362800	0.721383	0.008102	-0.688591	-0.073368	0	0
52680	9.587608	1.504270	0.276868	0.006930	0.299688	-0.118170	-0.749131	0.155768	-0.368474	0.723340	0.009112	-0.686422	-0.074300	0	0
52681	9.183617	1.589085	0.270134	-0.003733	0.332493	-0.117353	-0.747830	0.154235	-0.371594	0.725528	0.010138	-0.683995	-0.075214	0	0
52682	8.960871	1.804776	0.487964	0.041845	0.304960	-0.076799	-0.746092	0.153851	-0.376702	0.727529	0.011091	-0.681804	-0.075640	0	0
52683	8.902658	1.968743	0.521915	0.054173	0.223223	-0.034503	-0.744494	0.152294	-0.381520	0.729012	0.011906	-0.680211	-0.075583	0	0
52684	8.868711	2.046295	0.613460	0.086880	0.183053	-0.002764	-0.743340	0.151946	-0.384360	0.730222	0.012571	-0.678942	-0.075199	0	0
52685	8.907446	2.021459	0.473753	0.108277	0.159304	0.065765	-0.740362	0.153630	-0.386674	0.731333	0.013069	-0.677860	-0.074068	0	0
52686	8.951117	1.891049	0.406222	0.086045	0.163130	0.123595	-0.740335	0.153302	-0.389778	0.732494	0.012824	-0.676748	-0.072803	0	0
52687	9.043145	1.765927	0.446523	0.097334	0.153972	0.169237	-0.738353	0.155457	-0.391232	0.733639	0.012552	-0.675704	-0.071002	0	0
52688	9.202976	1.524848	0.904756	0.086421	0.094203	0.241181	-0.737077	0.159680	-0.393529	0.734408	0.011446	-0.675105	-0.068902	0	0
52689	9.541726	1.350391	1.258247	0.113516	0.008685	0.302745	-0.736646	0.162304	-0.395382	0.734653	0.010296	-0.675143	-0.066034	0	0
52690	9.786160	1.150574	1.807188	0.064250	-0.127012	0.348381	-0.736950	0.167035	-0.394551	0.733997	0.008218	-0.676151	-0.063251	0	0
52691	9.636657	0.718640	1.568211	0.031927	-0.246521	0.391350	-0.736421	0.173821	-0.392754	0.732564	0.005702	-0.677998	-0.060304	0	0
52692	9.644065	0.603256	1.128280	-0.069995	-0.234824	0.393705	-0.735906	0.180477	-0.389404	0.731190	0.002282	-0.679692	-0.058085	0	0
52693	9.542570	0.512164	1.177180	-0.176616	-0.288404	0.354879	-0.738503	0.186471	-0.384870	0.729429	-0.001544	-0.681691	-0.056813	0	0
52694	9.862022	0.321157	1.107684	-0.222389	-0.297158	0.337194	-0.738284	0.192417	-0.379536	0.727570	-0.005704	-0.683719	-0.056014	0	0
52695	10.433279	-0.176058	1.498206	-0.209686	-0.295518	0.316046	-0.741459	0.200496	-0.374156	0.725705	-0.009524	-0.685719	-0.055233	0	0
52696	10.530367	-0.531810	1.637231	-0.272140	-0.356728	0.317642	-0.743363	0.207372	-0.368509	0.723385	-0.013941	-0.688117	-0.054904	0	0
52697	10.842494	-0.643869	1.466748	-0.337529	-0.160262	0.252278	-0.742425	0.212846	-0.364596	0.722367	-0.018198	-0.689043	-0.055458	0	0
52698	10.694971	-0.642139	1.289912	-0.320524	-0.154976	0.197026	-0.741356	0.219653	-0.359844	0.721333	-0.022000	-0.689943	-0.056334	0	0
52699	10.670903	-0.757834	1.256523	-0.221472	-0.066883	0.152364	-0.742228	0.224692	-0.358722	0.720906	-0.024700	-0.690259	-0.056805	0	0
52700	10.525807	-0.783785	1.320114	-0.163795	-0.072822	0.066497	-0.742822	0.227970	-0.356468	0.720389	-0.026414	-0.690674	-0.057547	0	0
52701	10.366014	-0.606095	1.181692	-0.061844	-0.053702	0.015861	-0.743692	0.230805	-0.354773	0.720011	-0.027033	-0.691016	-0.057881	0	0
52702	10.198939	-0.422488	1.259698	0.024740	0.048159	0.015975	-0.744995	0.230138	-0.350655	0.720350	-0.026962	-0.690680	-0.057708	0	0
52703	9.964272	-0.359544	1.261361	0.049066	0.045250	-0.019057	-0.742848	0.230938	-0.354505	0.720666	-0.026497	-0.690382	-0.057541	0	0
52704	9.615893	-0.246771	1.085903	0.068654	0.097752	-0.026956	-0.742854	0.230945	-0.353799	0.721334	-0.025779	-0.689725	-0.057382	0	0
52705	9.340178	-0.244487	0.982130	0.054038	0.108777	-0.047196	-0.743220	0.227652	-0.359425	0.722073	-0.025058	-0.688977	-0.057391	0	0
52706	9.199913	-0.254187	0.927866	0.042672	0.083461	-0.075278	-0.741946	0.228503	-0.360155	0.722606	-0.024197	-0.688419	-0.057750	0	0
52707	9.296755	-0.362039	1.052265	0.046050	0.070711	-0.096341	-0.742068	0.226867	-0.361839	0.723051	-0.023229	-0.687951	-0.058149	0	0
52708	9.328295	-0.456233	1.001623	0.027834	0.079919	-0.108704	-0.742329	0.223763	-0.363233	0.723534	-0.022244	-0.687416	-0.058848	0	0
52709	9.470963	-0.422983	0.952470	0.008930	0.101841	-0.097355	-0.742741	0.224490	-0.364923	0.724183	-0.021533	-0.686699	-0.059502	0	0
52710	9.674155	-0.470295	1.177019	0.022624	0.103534	-0.091191	-0.742296	0.220638	-0.366043	0.724835	-0.020692	-0.685983	-0.060114	0	0
52711	9.666913	-0.498301	1.350198	0.017088	0.119913	-0.111421	-0.741296	0.220603	-0.367471	0.725598	-0.019830	-0.685140	-0.060803	0	0
52712	9.490180	-0.317839	1.279216	0.020696	0.134419	-0.125431	-0.740010	0.218210	-0.368328	0.726437	-0.018748	-0.684203	-0.061682	0	0
52713	9.456204	-0.222658	1.524616	0.025833	0.116245	-0.133275	-0.741107	0.215549	-0.371263	0.727160	-0.017686	-0.683392	-0.062458	0	0
52714	9.523932	-0.236767	1.610685	0.001407	0.054727	-0.149931	-0.741959	0.213958	-0.370113	0.727431	-0.016624	-0.683022	-0.063630	0	0
52715	9.490124	-0.266929	1.348897	-0.017246	0.014931	-0.168355	-0.742647	0.211014	-0.371077	0.727430	-0.015712	-0.682922	-0.064927	0	0
52716	9.509530	-0.306582	1.130005	-0.031746	0.004152	-0.154339	-0.743353	0.210148	-0.370779	0.727344	-0.014892	-0.682896	-0.066347	0	0
52717	9.466156	-0.447342	0.894824	-0.079465	-0.035401	-0.161454	-0.743627	0.207208	-0.370621	0.726991	-0.014528	-0.683118	-0.067996	0	0
52718	9.335592	-0.490434	0.905429	-0.116077	-0.052328	-0.159781	-0.744491	0.207246	-0.368631	0.726497	-0.014321	-0.683442	-0.070022	0	0
52719	9.330629	-0.347019	0.698587	-0.105180	-0.073286	-0.143013	-0.744929	0.205219	-0.366075	0.725889	-0.014313	-0.683916	-0.071689	0	0
52720	9.543402	-0.279974	0.687361	-0.138315	-0.074864	-0.168515	-0.747341	0.204255	-0.364337	0.725225	-0.014222	-0.684384	-0.073926	0	0
52721	10.070580	-0.208144	0.760386	-0.190032	-0.099918	-0.201918	-0.747623	0.200592	-0.362905	0.724370	-0.014461	-0.684992	-0.076582	0	0
52722	10.220329	0.007702	0.638905	-0.274006	-0.039379	-0.254788	-0.749059	0.201091	-0.360202	0.723851	-0.014734	-0.685100	-0.080376	0	0
52723	10.302129	0.416026	0.950522	-0.267767	-0.006746	-0.269635	-0.751178	0.197613	-0.358741	0.723552	-0.015006	-0.684969	-0.084058	0	0
52724	10.323632	0.680796	0.945341	-0.253512	-0.032265	-0.268622	-0.752590	0.195588	-0.357863	0.723052	-0.015031	-0.685025	-0.087810	0	0
52725	10.166290	0.822491	0.830973	-0.322295	-0.055284	-0.281010	-0.754465	0.193767	-0.352461	0.722379	-0.015659	-0.685179	-0.091940	0	0
52726	10.284589	1.050216	0.668841	-0.287680	-0.041070	-0.294921	-0.755308	0.191577	-0.352155	0.721765	-0.015757	-0.685251	-0.096112	0	0
52727	10.209435	1.223899	0.714928	-0.269821	-0.079310	-0.291278	-0.757591	0.188719	-0.348154	0.720900	-0.015952	-0.685607	-0.099956	0	0
52728	9.926089	1.592644	0.711890	-0.260716	-0.078425	-0.275378	-0.758161	0.185801	-0.346438	0.720030	-0.016025	-0.685950	-0.103793	0	0
52729	9.845999	1.887771	0.491047	-0.234884	-0.055934	-0.255962	-0.759735	0.185860	-0.343872	0.719345	-0.016168	-0.686148	-0.107159	0	0
52730	9.792666	1.997062	0.664451	-0.289804	-0.031885	-0.287695	-0.761141	0.180304	-0.342413	0.718754	-0.016317	-0.686106	-0.111289	0	0
52731	9.584611	2.050409	0.680352	-0.281688	0.037055	-0.259677	-0.762554	0.179013	-0.341820	0.718674	-0.016648	-0.685564	-0.115036	0	0
52732	9.536164	2.122803	0.699881	-0.301721	0.036326	-0.248300	-0.763537	0.177999	-0.342082	0.718569	-0.017077	-0.684990	-0.118974	0	0
52733	9.545650	2.306100	0.766980	-0.359530	0.001426	-0.234307	-0.764821	0.175547	-0.339510	0.718238	-0.018161	-0.684583	-0.123084	0	0
52734	9.497150	2.436080	0.747995	-0.380624	-0.000209	-0.237834	-0.765829	0.176913	-0.337665	0.717855	-0.019272	-0.684151	-0.127477	0	0
52735	9.405210	2.469873	0.739022	-0.392487	-0.000100	-0.236979	-0.767103	0.175476	-0.336649	0.717474	-0.020551	-0.683684	-0.131852	0	0
52736	9.521173	2.611089	0.608233	-0.397132	-0.009149	-0.231671	-0.767115	0.175344	-0.335237	0.717003	-0.021835	-0.683264	-0.136306	0	0
52737	9.615417	2.695139	0.593050	-0.419277	0.003711	-0.268572	-0.768247	0.173023	-0.333939	0.716566	-0.023058	-0.682707	-0.141110	0	0
52738	9.683202	2.627798	0.626269	-0.424508	0.040038	-0.279178	-0.768401	0.172747	-0.332382	0.716324	-0.024145	-0.681874	-0.146097	0	0
52739	9.709734	2.695460	0.683721	-0.402634	0.050747	-0.287898	-0.768535	0.169513	-0.331943	0.716147	-0.025028	-0.680971	-0.150952	0	0
52740	9.651529	2.849894	0.736913	-0.402690	0.056206	-0.289625	-0.770233	0.168085	-0.330921	0.715967	-0.025862	-0.680022	-0.155862	0	0
52741	9.646581	2.947038	0.902761	-0.394949	0.105165	-0.275609	-0.772216	0.164610	-0.328897	0.716145	-0.026664	-0.678698	-0.160607	0	0
52742	9.598260	2.889681	0.972882	-0.356198	0.144786	-0.268564	-0.770930	0.165152	-0.330897	0.716577	-0.027169	-0.677150	-0.165068	0	0
52743	9.412089	2.818267	1.080086	-0.342887	0.173755	-0.237005	-0.770616	0.161730	-0.333428	0.717264	-0.027725	-0.675373	-0.169216	0	0
52744	9.182194	2.948444	1.048000	-0.335526	0.182799	-0.235219	-0.770891	0.160845	-0.333984	0.717983	-0.028243	-0.673550	-0.173301	0	0
52745	9.070852	3.044328	0.933334	-0.307655	0.199842	-0.193029	-0.768606	0.159885	-0.336840	0.718904	-0.028773	-0.671601	-0.176919	0	0
52746	9.070908	2.991217	0.904526	-0.313277	0.229858	-0.135175	-0.767734	0.159395	-0.339675	0.720095	-0.029722	-0.669424	-0.180144	0	0
52747	9.054151	2.808805	1.010582	-0.310051	0.242556	-0.096621	-0.766168	0.160521	-0.341681	0.721449	-0.030820	-0.667108	-0.183109	0	0
52748	9.027662	2.679591	1.159942	-0.267816	0.216833	-0.042116	-0.766160	0.161980	-0.343099	0.722712	-0.032088	-0.665058	-0.185352	0	0
52749	9.162989	2.779080	1.353613	-0.227535	0.216516	-0.012157	-0.762884	0.163931	-0.347395	0.724055	-0.033184	-0.663034	-0.187159	0	0
52750	9.337100	2.800913	1.436471	-0.198172	0.209017	0.021280	-0.763554	0.164487	-0.351903	0.725393	-0.034382	-0.661136	-0.188473	0	0
52751	9.489594	2.664331	1.608571	-0.178125	0.197954	0.028329	-0.760431	0.165870	-0.354501	0.726694	-0.035408	-0.659310	-0.189663	0	0
52752	9.574299	2.606668	1.656084	-0.172547	0.172509	0.066975	-0.758036	0.168322	-0.354833	0.727875	-0.036790	-0.657700	-0.190461	0	0
52753	9.603420	2.503429	1.720869	-0.181481	0.170774	0.088868	-0.757752	0.171543	-0.356263	0.729102	-0.038279	-0.656030	-0.191230	0	0
52754	9.516484	2.357416	1.863471	-0.157684	0.136127	0.128416	-0.756050	0.174435	-0.358279	0.730158	-0.040025	-0.654681	-0.191467	0	0
52755	9.509470	2.132485	1.656944	-0.174544	0.060931	0.133686	-0.754930	0.177359	-0.358310	0.730746	-0.041961	-0.653800	-0.191822	0	0
52756	9.468580	1.903930	1.676662	-0.231373	0.036885	0.115971	-0.753110	0.181745	-0.358077	0.731090	-0.044353	-0.653031	-0.192588	0	0
52757	9.246314	1.660859	1.630400	-0.306576	-0.006050	0.098228	-0.753968	0.184565	-0.357792	0.731105	-0.047153	-0.652391	-0.194031	0	0
52758	9.091496	1.703503	1.448776	-0.275459	0.002776	0.093035	-0.753841	0.187515	-0.357243	0.731151	-0.049781	-0.651786	-0.195232	0	0
52759	9.202901	1.583598	1.097046	-0.191110	0.022014	0.099336	-0.753998	0.191502	-0.356834	0.731396	-0.051694	-0.651155	-0.195919	0	0
52760	9.265900	1.465731	1.135149	-0.194927	0.020210	0.075607	-0.752599	0.193690	-0.356161	0.731553	-0.053587	-0.650581	-0.196732	0	0
52761	9.606792	1.538583	1.834628	-0.143988	0.008917	0.100329	-0.752895	0.196649	-0.355604	0.731734	-0.055193	-0.650134	-0.197090	0	0
52762	9.771318	1.532657	1.184294	0.010124	0.069308	0.107659	-0.752184	0.198390	-0.356893	0.732381	-0.055697	-0.649583	-0.196360	0	0
52763	9.846360	1.442600	1.489154	0.057871	0.097965	0.118239	-0.749358	0.201999	-0.358508	0.733284	-0.055776	-0.648872	-0.195315	0	0
52764	9.635872	1.501312	1.613259	0.085537	0.126814	0.127926	-0.748781	0.202412	-0.360213	0.734382	-0.055747	-0.648033	-0.193979	0	0
52765	9.643030	1.549979	2.194986	0.101655	0.110383	0.131495	-0.747915	0.203692	-0.362914	0.735412	-0.055569	-0.647305	-0.192555	0	0
52766	9.589948	1.449725	1.873291	0.196548	0.082368	0.137881	-0.747896	0.202493	-0.364744	0.736297	-0.054870	-0.646996	-0.190397	0	0
52767	9.430430	1.364122	1.561979	0.191421	0.105094	0.137820	-0.745216	0.203909	-0.365076	0.737346	-0.054087	-0.646471	-0.188335	0	0
52768	9.343349	1.380789	1.500092	0.148570	0.097292	0.150016	-0.744342	0.205765	-0.369050	0.738316	-0.053793	-0.645947	-0.186406	0	0
52769	9.420807	1.295386	1.773676	0.118130	0.085738	0.128871	-0.744614	0.207079	-0.370745	0.739176	-0.053535	-0.645428	-0.184866	0	0
52770	9.740132	1.222929	1.819486	0.155699	0.039092	0.085136	-0.744454	0.207052	-0.373006	0.739649	-0.052875	-0.645377	-0.183337	0	0
52771	9.662801	1.173972	1.637371	0.188930	0.085090	0.071104	-0.742897	0.206135	-0.373169	0.740430	-0.051731	-0.645021	-0.181757	0	0
52772	9.653083	1.199153	1.853800	0.207154	0.096748	0.064113	-0.740470	0.205905	-0.376313	0.741257	-0.050448	-0.644643	-0.180080	0	0
52773	9.677285	1.184575	1.834402	0.240091	0.091036	0.078238	-0.740593	0.206178	-0.378570	0.742106	-0.048966	-0.644327	-0.178111	0	0
52774	9.648269	1.188802	1.709591	0.249452	0.103665	0.088777	-0.738595	0.205523	-0.380999	0.743033	-0.047516	-0.643953	-0.175980	0	0
52775	9.580544	1.191335	1.714893	0.262445	0.127160	0.089654	-0.738419	0.204009	-0.384524	0.744134	-0.045885	-0.643394	-0.173790	0	0
52776	9.498422	1.078449	1.744435	0.280828	0.144254	0.079990	-0.737970	0.201913	-0.386781	0.745309	-0.044071	-0.642766	-0.171537	0	0
52777	9.476612	1.103600	1.951336	0.295376	0.146871	0.079145	-0.735821	0.201242	-0.390341	0.746518	-0.042100	-0.642111	-0.169211	0	0
52778	9.430496	1.276403	1.831321	0.289934	0.123343	0.114309	-0.734394	0.201194	-0.392199	0.747604	-0.040474	-0.641626	-0.166632	0	0
52779	9.488461	1.353636	1.886132	0.309818	0.106846	0.115276	-0.733517	0.200551	-0.395598	0.748606	-0.038696	-0.641266	-0.163921	0	0
52780	9.536719	1.469015	1.864047	0.306149	0.103247	0.124079	-0.732068	0.196952	-0.398712	0.749569	-0.037042	-0.640941	-0.161149	0	0
52781	9.531971	1.386755	1.782406	0.287890	0.094316	0.124905	-0.730208	0.197178	-0.401707	0.750482	-0.035511	-0.640621	-0.158497	0	0
52782	9.386897	1.343659	1.788309	0.271526	0.105351	0.116938	-0.728793	0.198319	-0.402582	0.751418	-0.034069	-0.640213	-0.156002	0	0
52783	9.401387	1.358495	1.869935	0.283142	0.075316	0.122272	-0.728067	0.198572	-0.405135	0.752188	-0.032588	-0.640018	-0.153388	0	0
52784	9.464281	1.348772	1.869483	0.262057	0.060057	0.127507	-0.726498	0.197932	-0.406852	0.752835	-0.031353	-0.639922	-0.150855	0	0
52785	9.515129	1.295488	1.821071	0.263474	0.038241	0.095936	-0.728316	0.197068	-0.408512	0.753308	-0.029909	-0.639973	-0.148549	0	0
52786	9.568439	1.194270	1.815955	0.253297	0.040118	0.071314	-0.726179	0.196119	-0.410519	0.753729	-0.028410	-0.640021	-0.146486	0	0
52787	9.503122	1.208860	1.826037	0.221193	0.025869	0.067747	-0.726455	0.195823	-0.411219	0.754059	-0.027126	-0.640105	-0.144654	0	0
52788	9.623960	1.300214	1.834697	0.226488	0.028530	0.050232	-0.726858	0.195365	-0.413469	0.754359	-0.025712	-0.640200	-0.142918	0	0
52789	9.764192	1.357277	1.732649	0.196986	0.007875	0.037924	-0.725013	0.192526	-0.413628	0.754518	-0.024448	-0.640387	-0.141457	0	0
52790	9.914243	1.258431	1.748463	0.143846	0.004649	0.013210	-0.725291	0.193114	-0.414331	0.754586	-0.023454	-0.640550	-0.140522	0	0
52791	9.822447	1.163704	1.556874	0.082096	0.063212	-0.023894	-0.724146	0.190429	-0.415185	0.754981	-0.022589	-0.640171	-0.140270	0	0
52792	9.537048	1.168737	1.518083	0.082253	0.086830	-0.034462	-0.724839	0.189546	-0.416441	0.755492	-0.021638	-0.639636	-0.140107	0	0
52793	9.430588	1.212158	1.504400	0.069307	0.055195	-0.020404	-0.725106	0.188505	-0.417843	0.755835	-0.020909	-0.639299	-0.139904	0	0
52794	9.657825	1.299994	1.800791	0.051518	0.021759	-0.020380	-0.723691	0.188179	-0.418147	0.755942	-0.020372	-0.639209	-0.139819	0	0
52795	9.657787	1.352062	1.622837	0.073483	0.027014	-0.022072	-0.723680	0.187725	-0.419274	0.756102	-0.019643	-0.639092	-0.139593	0	0
52796	9.667486	1.332472	1.560273	0.055323	0.039860	-0.027400	-0.723665	0.185944	-0.420396	0.756315	-0.019008	-0.638871	-0.139539	0	0
52797	9.643238	1.385983	1.661383	0.062067	0.080654	-0.020406	-0.721981	0.184161	-0.418581	0.756816	-0.018304	-0.638332	-0.139381	0	0
52798	9.580343	1.395815	1.683473	0.043748	0.069018	-0.015170	-0.722677	0.185631	-0.420270	0.757228	-0.017796	-0.637871	-0.139317	0	0
52799	9.539200	1.411001	1.818397	0.078594	0.066036	0.012998	-0.720685	0.184689	-0.421851	0.757684	-0.017202	-0.637459	-0.138796	0	0
52800	9.493275	1.391288	1.715367	0.082387	0.052405	0.039347	-0.720941	0.182607	-0.424237	0.758073	-0.016769	-0.637167	-0.138066	0	0
52801	9.488375	1.467535	1.556663	0.089640	0.032382	0.053454	-0.720378	0.184066	-0.424535	0.758370	-0.016397	-0.637019	-0.137160	0	0
52802	9.681940	1.394779	1.507224	0.088948	0.035999	0.072743	-0.720782	0.182288	-0.426214	0.758699	-0.016152	-0.636853	-0.136135	0	0
52803	9.752202	1.278750	1.434679	0.073413	0.046989	0.049850	-0.720224	0.184339	-0.426232	0.759080	-0.015865	-0.636572	-0.135359	0	0
52804	9.725638	1.235576	1.458950	0.068332	0.083336	0.057677	-0.718508	0.185159	-0.429087	0.759684	-0.015619	-0.636021	-0.134589	0	0
52805	9.655495	1.238160	1.473886	0.083281	0.130406	0.049751	-0.717368	0.183800	-0.429946	0.760594	-0.015149	-0.635119	-0.133759	0	0
52806	9.532166	1.203104	1.647918	0.076153	0.161336	0.040902	-0.715948	0.184201	-0.431100	0.761669	-0.014631	-0.633985	-0.133078	0	0
52807	9.401510	1.247071	1.735389	0.087135	0.170341	0.039166	-0.714360	0.184860	-0.435505	0.762813	-0.014016	-0.632784	-0.132305	0	0
52808	8.788218	0.230704	1.481043	-0.465469	0.559612	-0.052442	-0.710367	0.186635	-0.441082	0.766185	-0.016511	-0.627888	-0.135815	0	0
52809	10.029920	1.661222	1.927606	-0.345119	0.511392	-0.007821	-0.707516	0.190947	-0.445946	0.769313	-0.018448	-0.623479	-0.138169	0	0
52810	9.768442	1.840264	2.982414	0.013477	0.221790	-0.005698	-0.704940	0.190411	-0.449938	0.770673	-0.018022	-0.621789	-0.138261	0	0
52811	9.454592	1.340539	2.143641	0.126468	0.101069	0.032345	-0.703656	0.190367	-0.451652	0.771368	-0.017141	-0.621166	-0.137293	0	0
52812	9.454608	1.312352	2.283108	0.100325	0.152102	0.021676	-0.702067	0.187941	-0.455055	0.772344	-0.016311	-0.620124	-0.136617	0	0
52813	9.270799	1.310072	2.255602	0.139855	0.184464	0.018212	-0.700637	0.188916	-0.457624	0.773534	-0.015125	-0.618874	-0.135689	0	0
52814	9.217560	1.336755	2.280011	0.162798	0.198804	0.020008	-0.697229	0.188675	-0.459937	0.774799	-0.013741	-0.617550	-0.134649	0	0
52815	9.328849	1.287075	2.486001	0.189025	0.167737	0.028873	-0.698180	0.186446	-0.463581	0.775897	-0.012263	-0.616487	-0.133330	0	0
52816	9.411185	1.183406	2.480675	0.216363	0.133028	0.054409	-0.696311	0.184899	-0.466992	0.776800	-0.010761	-0.615732	-0.131680	0	0
52817	9.604617	1.240898	2.479215	0.206852	0.098601	0.050064	-0.694314	0.183218	-0.468853	0.777494	-0.009369	-0.615220	-0.130074	0	0
52818	9.635949	1.351561	2.471683	0.213795	0.068595	0.044883	-0.693738	0.183779	-0.470417	0.777979	-0.007914	-0.614957	-0.128507	0	0
52819	9.648106	1.300221	2.320171	0.270605	0.067219	0.064318	-0.693146	0.180650	-0.472530	0.778494	-0.006157	-0.614763	-0.126393	0	0
52820	9.546628	1.201361	2.260888	0.320218	0.070459	0.090732	-0.692838	0.177822	-0.474640	0.779045	-0.004151	-0.614608	-0.123810	0	0
52821	9.425758	1.157174	2.057449	0.356256	0.091953	0.110086	-0.690552	0.175687	-0.477068	0.779757	-0.001982	-0.614314	-0.120807	0	0
52822	9.423237	1.278845	1.836181	0.313221	0.077778	0.108282	-0.689977	0.175516	-0.478206	0.780354	-0.000132	-0.614078	-0.118132	0	0
52823	9.440084	1.374393	1.691727	0.312691	0.103194	0.129337	-0.690095	0.175930	-0.481169	0.781137	0.001589	-0.613630	-0.115241	0	0
52824	9.444911	1.354537	2.052340	0.284278	0.132469	0.095871	-0.687666	0.174375	-0.484166	0.782039	0.003350	-0.612919	-0.112841	0	0
52825	9.401399	1.328313	2.091146	0.318996	0.168472	0.060796	-0.685649	0.171935	-0.488141	0.783126	0.005615	-0.611952	-0.110443	0	0
52826	9.343421	1.242748	2.293593	0.291786	0.201372	0.048375	-0.682509	0.169187	-0.491144	0.784378	0.007804	-0.610695	-0.108361	0	0
52827	9.367580	1.246466	2.560281	0.253905	0.179906	0.025491	-0.680937	0.168102	-0.493141	0.785483	0.009784	-0.609550	-0.106633	0	0
52828	9.222445	1.238641	2.876299	0.221510	0.158416	0.002611	-0.680053	0.164810	-0.496247	0.786415	0.011654	-0.608538	-0.105341	0	0
52829	9.304607	1.301599	2.971816	0.242986	0.134635	-0.016596	-0.678191	0.162830	-0.498809	0.787188	0.013756	-0.607722	-0.104014	0	0
52830	9.299690	1.365172	3.164137	0.200460	0.107761	-0.042978	-0.680001	0.161221	-0.501172	0.787758	0.015684	-0.607074	-0.103215	0	0
52831	9.149503	1.596685	3.198705	0.179786	0.068929	-0.060476	-0.677293	0.157904	-0.503037	0.788088	0.017491	-0.606695	-0.102629	0	0
52832	9.306540	1.783364	3.024302	0.165203	0.062683	-0.043773	-0.676847	0.154491	-0.504441	0.788383	0.019104	-0.606361	-0.102050	0	0
52833	9.354773	1.932049	2.922852	0.121110	0.043072	-0.050831	-0.676546	0.152846	-0.506132	0.788573	0.020372	-0.606122	-0.101755	0	0
52834	9.129947	1.812857	3.092886	0.057152	0.025482	-0.043983	-0.677096	0.152693	-0.507816	0.788660	0.021094	-0.605969	-0.101843	0	0
52835	9.066977	1.908669	2.977866	0.049748	0.005587	-0.034297	-0.677098	0.150200	-0.506676	0.788653	0.021671	-0.605953	-0.101866	0	0
52836	9.209563	2.032883	2.825258	0.049800	-0.014383	-0.002640	-0.677522	0.150503	-0.506671	0.788543	0.022045	-0.606115	-0.101679	0	0
52837	9.412776	1.984394	2.816600	0.015287	-0.013208	0.016577	-0.676813	0.149016	-0.506535	0.788481	0.022033	-0.606222	-0.101522	0	0
52838	9.299307	1.784400	2.750274	0.011164	0.004079	0.035798	-0.676258	0.151366	-0.506272	0.788529	0.021888	-0.606208	-0.101263	0	0
52839	9.255809	1.748304	2.741004	-0.024309	0.001658	0.050625	-0.677533	0.151250	-0.505686	0.788601	0.021377	-0.606164	-0.101079	0	0
52840	9.318667	1.781406	2.639541	-0.024135	0.015259	0.056763	-0.676542	0.151961	-0.506270	0.788745	0.020839	-0.606030	-0.100864	0	0
52841	9.299390	1.716068	2.567609	-0.038430	0.026271	0.076005	-0.677664	0.153590	-0.507670	0.788993	0.020093	-0.605783	-0.100564	0	0
52842	9.313972	1.646204	2.562751	-0.060098	0.038247	0.088206	-0.675564	0.155477	-0.506301	0.789315	0.019102	-0.605436	-0.100316	0	0
52843	9.299504	1.600592	2.584532	-0.078372	0.035675	0.086398	-0.674993	0.156338	-0.507443	0.789636	0.017991	-0.605075	-0.100176	0	0
52844	9.246399	1.494801	2.597027	-0.107847	0.025017	0.058231	-0.674719	0.160159	-0.507887	0.789854	0.016790	-0.604778	-0.100457	0	0
52845	9.299741	1.362333	2.601554	-0.104065	0.041306	0.049412	-0.674151	0.160731	-0.508464	0.790174	0.015704	-0.604338	-0.100763	0	0
52846	9.299800	1.299932	2.640072	-0.118860	0.045043	0.019518	-0.674167	0.162512	-0.507201	0.790474	0.014671	-0.603864	-0.101411	0	0
52847	9.415962	1.227680	2.668132	-0.130909	0.026976	0.014233	-0.673608	0.166177	-0.507932	0.790673	0.013568	-0.603503	-0.102156	0	0
52848	9.469169	1.232355	2.655719	-0.124371	0.039622	0.019501	-0.671896	0.164212	-0.509363	0.790938	0.012487	-0.603063	-0.102837	0	0
52849	9.444865	1.338989	2.788041	-0.138900	0.070603	0.007163	-0.673477	0.166922	-0.506949	0.791391	0.011405	-0.602346	-0.103678	0	0
52850	9.401315	1.358071	2.740259	-0.140448	0.067006	0.044026	-0.671063	0.169496	-0.509681	0.791844	0.010075	-0.601674	-0.104262	0	0
52851	9.391634	1.367521	2.701855	-0.120374	0.066840	0.042322	-0.671351	0.171418	-0.509685	0.792305	0.008923	-0.601007	-0.104712	0	0
52852	9.323907	1.367937	2.764859	-0.127800	0.070534	0.024745	-0.670934	0.172738	-0.509415	0.792754	0.007813	-0.600315	-0.105371	0	0
52853	9.222322	1.377355	2.693467	-0.111501	0.052259	0.024808	-0.667969	0.173559	-0.509749	0.793104	0.006822	-0.599769	-0.105907	0	0
52854	9.229591	1.362947	2.703043	-0.109744	0.050425	0.017790	-0.667121	0.175301	-0.510618	0.793421	0.005876	-0.599252	-0.106513	0	0
52855	8.754893	2.654176	-4.911079	-1.180981	0.815777	0.169170	-0.662442	0.181932	-0.515522	0.798472	-0.003646	-0.591461	-0.112260	0	0
52856	9.478852	1.063754	4.552707	-1.534173	0.759168	0.154642	-0.657230	0.201069	-0.521335	0.802947	-0.015987	-0.583583	-0.120216	0	0
52857	9.375609	0.398623	3.438450	-0.928233	0.663376	0.153436	-0.647051	0.211851	-0.527335	0.806796	-0.023553	-0.577069	-0.124564	0	0
52858	9.208418	0.645680	4.163137	-0.567325	0.339181	0.021372	-0.640700	0.222586	-0.531155	0.808611	-0.027869	-0.573606	-0.127857	0	0
52859	9.230180	0.707267	3.492154	-0.453568	0.265568	-0.074760	-0.638583	0.226653	-0.532618	0.809896	-0.030790	-0.570883	-0.131197	0	0
52860	9.101764	0.933982	3.536183	-0.318972	0.214582	-0.067299	-0.636615	0.230146	-0.532948	0.810911	-0.032743	-0.568741	-0.133738	0	0
52861	9.091840	1.175281	3.641844	-0.226487	0.116763	-0.020383	-0.635198	0.230698	-0.533820	0.811466	-0.034327	-0.567486	-0.135293	0	0
52862	9.115945	1.284293	3.304990	-0.255305	0.104305	0.035763	-0.633639	0.232126	-0.535122	0.811998	-0.036489	-0.566278	-0.136587	0	0
52863	9.145109	1.139969	3.338553	-0.414163	0.147371	0.090577	-0.633393	0.239506	-0.533464	0.812792	-0.040178	-0.564468	-0.138316	0	0
52864	9.189137	0.625982	3.593497	-0.368929	0.189638	0.085231	-0.630578	0.243568	-0.534093	0.813805	-0.043433	-0.562374	-0.139893	0	0
52865	9.128756	0.534950	3.666138	-0.263968	0.155171	0.004765	-0.628333	0.248237	-0.534150	0.814560	-0.045412	-0.560729	-0.141469	0	0
52866	9.038896	0.905913	3.680918	-0.216532	0.156629	0.022518	-0.627193	0.250256	-0.536153	0.815349	-0.047117	-0.559132	-0.142681	0	0
52867	8.990577	0.848435	3.726997	-0.187314	0.123743	0.055960	-0.624927	0.253136	-0.538178	0.816024	-0.048799	-0.557819	-0.143395	0	0
52868	9.072897	0.766154	3.666358	-0.172773	0.085508	0.082355	-0.622677	0.256037	-0.538228	0.816513	-0.050580	-0.556830	-0.143835	0	0
52869	9.024794	0.492061	3.724634	-0.156344	0.085364	0.066526	-0.621688	0.258070	-0.539100	0.816997	-0.052126	-0.555865	-0.144268	0	0
52870	8.957397	0.162551	3.768670	-0.061845	0.062785	0.017552	-0.620990	0.258946	-0.538550	0.817319	-0.052672	-0.555251	-0.144608	0	0
52871	9.039049	0.749570	3.709894	-0.027579	0.046179	0.019563	-0.621555	0.259839	-0.538827	0.817582	-0.052967	-0.554816	-0.144685	0	0
52872	9.087332	0.838625	3.719086	-0.007618	0.035125	0.023159	-0.620014	0.260263	-0.537584	0.817786	-0.053142	-0.554504	-0.144664	0	0
52873	9.077624	0.874594	3.687873	-0.005509	0.042382	0.051246	-0.620302	0.261450	-0.537302	0.818085	-0.053434	-0.554114	-0.144360	0	0
