# Supplementary material for: Identification of Haptic Based Guiding Using Hard Reins
Source: PLoS One. 2015 Jul 22;10(7):e0132020. doi: 10.1371/journal.pone.0132020 (PMC4511788; doi:10.1371/journal.pone.0132020)
Supplement: S1 File — (ZIP) [file pone.0132020.s001.zip › MotionData1/Subject1/T2/gh2.txt]

// Start Time: 0
// Sample rate: 50.0Hz
// Scenario: 4.0
// Firmware Version: 2.6.1
Counter	Acc_X	Acc_Y	Acc_Z	Gyr_X	Gyr_Y	Gyr_Z	Mag_X	Mag_Y	Mag_Z	Quat_w	Quat_x	Quat_y	Quat_z	AnalogIn_1	AnalogIn_2
51288	0.909400	-0.160299	9.680045	0.004741	0.017019	-0.008699	-0.135653	1.065768	-0.625476	0.638089	-0.039915	-0.023876	-0.768557	0	0
51289	0.914574	-0.112231	9.680553	-0.013176	0.016999	-0.003534	-0.134323	1.065206	-0.625502	0.638041	-0.039915	-0.023718	-0.768601	0	0
51290	0.914715	-0.092945	9.695194	-0.016711	0.009149	-0.015921	-0.134055	1.065483	-0.626947	0.637942	-0.039997	-0.023590	-0.768683	0	0
51291	0.929390	-0.068830	9.753028	-0.025685	0.011743	-0.010691	-0.132996	1.065754	-0.626567	0.637833	-0.040115	-0.023373	-0.768774	0	0
51292	0.963134	-0.078627	9.781466	-0.004162	0.022253	-0.019321	-0.134052	1.064094	-0.625517	0.637711	-0.040016	-0.023260	-0.768884	0	0
51293	0.979937	-0.093147	9.795575	-0.002400	0.002996	-0.019386	-0.134450	1.064791	-0.626685	0.637542	-0.040053	-0.023283	-0.769022	0	0
51294	1.016184	-0.088723	9.761664	-0.007719	0.018753	-0.024664	-0.135108	1.063128	-0.625248	0.637375	-0.040002	-0.023167	-0.769166	0	0
51295	1.001921	-0.055127	9.699684	-0.007702	0.013528	-0.028195	-0.133651	1.063953	-0.626050	0.637138	-0.039991	-0.023088	-0.769365	0	0
51296	0.953415	-0.083671	9.680547	-0.011330	0.017017	-0.015863	-0.135370	1.063686	-0.627208	0.637044	-0.039979	-0.022952	-0.769448	0	0
51297	0.943887	-0.064441	9.652008	-0.016666	0.017039	-0.022063	-0.133777	1.064233	-0.628539	0.636851	-0.040001	-0.022781	-0.769611	0	0
51298	0.963148	-0.074066	9.699800	-0.018467	0.022266	-0.019422	-0.133785	1.066454	-0.629830	0.636742	-0.039992	-0.022559	-0.769709	0	0
51299	0.972775	-0.078916	9.711679	-0.007746	0.024005	-0.015817	-0.134311	1.064930	-0.628524	0.636602	-0.039907	-0.022412	-0.769833	0	0
51300	0.948360	-0.117130	9.737888	-0.006828	0.011781	-0.025549	-0.134574	1.063264	-0.626436	0.636431	-0.039904	-0.022347	-0.769977	0	0
51301	0.986933	-0.126965	9.766284	0.000355	0.031017	-0.026322	-0.135102	1.062851	-0.626695	0.636215	-0.039713	-0.022224	-0.770168	0	0
51302	0.945990	-0.112169	9.781228	0.010118	0.020495	-0.012175	-0.136038	1.064105	-0.626537	0.636157	-0.039538	-0.022230	-0.770225	0	0
51303	0.905014	-0.102168	9.800924	0.020914	0.018789	-0.026188	-0.135770	1.063826	-0.626938	0.635948	-0.039310	-0.022344	-0.770406	0	0
51304	0.880973	-0.087518	9.810914	0.011968	0.020541	-0.026236	-0.133916	1.064510	-0.626959	0.635802	-0.039119	-0.022369	-0.770535	0	0
51305	0.881046	-0.077845	9.827849	0.022658	0.017020	-0.017358	-0.135762	1.062855	-0.627604	0.635661	-0.038896	-0.022505	-0.770659	0	0
51306	0.866552	-0.077798	9.806343	0.019075	0.030140	-0.012045	-0.134963	1.062157	-0.627360	0.635608	-0.038590	-0.022518	-0.770718	0	0
51307	0.876099	-0.092408	9.772445	0.013703	0.011777	-0.015680	-0.135103	1.063268	-0.627084	0.635475	-0.038465	-0.022617	-0.770831	0	0
51308	0.861249	-0.142805	9.771994	0.013688	0.013524	-0.012155	-0.133502	1.062288	-0.627906	0.635433	-0.038320	-0.022694	-0.770871	0	0
51309	0.895109	-0.135824	9.781395	0.007417	0.008260	-0.012229	-0.134034	1.061874	-0.626852	0.635323	-0.038263	-0.022766	-0.770962	0	0
51310	0.916990	-0.116620	9.824690	0.013650	0.013479	-0.005119	-0.133235	1.061870	-0.627652	0.635329	-0.038120	-0.022841	-0.770962	0	0
51311	0.943585	-0.112032	9.819706	0.006542	0.026612	-0.012179	-0.134556	1.060906	-0.627773	0.635224	-0.037928	-0.022790	-0.771060	0	0
51312	0.977077	-0.155635	9.804495	0.014539	0.020458	-0.001588	-0.133233	1.060898	-0.626743	0.635255	-0.037727	-0.022826	-0.771042	0	0
51313	0.942884	-0.208397	9.768131	0.002921	0.015233	-0.005216	-0.134298	1.061598	-0.626851	0.635199	-0.037648	-0.022818	-0.771093	0	0
51314	0.918733	-0.208259	9.751517	-0.013207	0.020472	0.001743	-0.135090	1.061186	-0.627368	0.635240	-0.037625	-0.022638	-0.771066	0	0
51315	0.894820	-0.176670	9.795349	-0.004245	0.016984	-0.003479	-0.132968	1.061452	-0.627660	0.635195	-0.037579	-0.022564	-0.771107	0	0
51316	0.933298	-0.198649	9.785151	0.002881	0.029202	0.007175	-0.132699	1.060895	-0.627670	0.635310	-0.037386	-0.022452	-0.771025	0	0
51317	0.947893	-0.184294	9.797207	0.013640	0.016969	-0.001604	-0.132585	1.063253	-0.626204	0.635287	-0.037229	-0.022516	-0.771050	0	0
51318	0.947653	-0.217945	9.804032	0.019009	0.018719	-0.001565	-0.132577	1.061588	-0.625696	0.635330	-0.037013	-0.022598	-0.771022	0	0
51319	0.918596	-0.225287	9.688832	0.011764	0.032688	0.024877	-0.131509	1.061444	-0.627551	0.635513	-0.036753	-0.022538	-0.770886	0	0
51320	0.915978	-0.256287	9.770216	0.018872	0.027408	0.031952	-0.133483	1.058957	-0.627809	0.635801	-0.036479	-0.022551	-0.770661	0	0
51321	0.886743	-0.294339	9.837328	0.024231	0.033525	0.033775	-0.133091	1.060343	-0.628588	0.636057	-0.036136	-0.022579	-0.770464	0	0
51322	0.857539	-0.329824	9.957345	0.058176	0.053609	0.048193	-0.130954	1.058527	-0.629558	0.636512	-0.035413	-0.022722	-0.770118	0	0
51323	0.894490	-0.233382	10.126378	0.090380	0.057072	0.046682	-0.129893	1.058661	-0.629835	0.636896	-0.034471	-0.023104	-0.769832	0	0
51324	0.866622	-0.079146	10.152426	0.124435	0.081593	0.041772	-0.128806	1.055602	-0.631983	0.637312	-0.033109	-0.023581	-0.769533	0	0
51325	0.849732	-0.081051	10.272723	0.140497	0.090305	0.050734	-0.128542	1.055323	-0.631202	0.637749	-0.031592	-0.024136	-0.769217	0	0
51326	0.772007	-0.138672	10.109296	0.124404	0.118336	0.060426	-0.126401	1.053091	-0.632832	0.638298	-0.029953	-0.024370	-0.768821	0	0
51327	0.720989	-0.177171	9.974699	0.092183	0.109614	0.063695	-0.123730	1.051691	-0.635775	0.638821	-0.028598	-0.024424	-0.768436	0	0
51328	0.741588	0.005154	9.870866	0.076133	0.116637	0.057469	-0.121605	1.051679	-0.636332	0.639337	-0.027279	-0.024300	-0.768059	0	0
51329	0.819826	0.143673	9.746803	0.040366	0.114881	0.056328	-0.120274	1.052090	-0.638318	0.639788	-0.026213	-0.023924	-0.767732	0	0
51330	0.650400	0.094059	9.608294	-0.024069	0.100064	0.058492	-0.118666	1.049166	-0.638109	0.640269	-0.025663	-0.023136	-0.767374	0	0
51331	0.533811	-0.001186	9.627432	-0.015057	0.067782	0.033783	-0.116816	1.050822	-0.638646	0.640520	-0.025306	-0.022640	-0.767191	0	0
51332	0.607269	0.140172	9.633230	-0.013242	0.060774	0.026728	-0.116151	1.051791	-0.640746	0.640767	-0.024980	-0.022195	-0.767008	0	0
51333	0.762343	0.209127	9.767280	0.009983	0.044080	0.026802	-0.116415	1.052487	-0.642179	0.640965	-0.024644	-0.022046	-0.766858	0	0
51334	0.791237	0.201317	9.646767	-0.025761	0.047600	0.021259	-0.116414	1.052765	-0.642964	0.641151	-0.024499	-0.021590	-0.766720	0	0
51335	0.839081	0.142758	9.496666	-0.045313	0.043301	-0.005357	-0.114838	1.053171	-0.639046	0.641088	-0.024519	-0.021034	-0.766787	0	0
51336	0.790126	0.060439	9.195709	-0.038951	0.037295	-0.021189	-0.113785	1.053997	-0.638004	0.640970	-0.024527	-0.020554	-0.766898	0	0
51337	0.698978	0.138852	9.435340	-0.039905	0.001403	-0.024812	-0.114707	1.053447	-0.639045	0.640750	-0.024832	-0.020316	-0.767079	0	0
51338	0.637647	0.319492	10.144565	-0.009542	0.006535	-0.028938	-0.113112	1.052884	-0.639075	0.640575	-0.024887	-0.020261	-0.767224	0	0
51339	0.699995	0.256626	10.196180	0.072793	0.045017	-0.023826	-0.112851	1.054410	-0.640377	0.640400	-0.024136	-0.020609	-0.767386	0	0
51340	0.706706	0.190790	9.921371	0.142664	0.041621	-0.035675	-0.114022	1.050391	-0.640399	0.640192	-0.022945	-0.021498	-0.767571	0	0
51341	0.656065	0.202992	9.849843	0.154358	0.060918	-0.041669	-0.112413	1.048996	-0.642800	0.639900	-0.021546	-0.022376	-0.767830	0	0
51342	0.675352	0.193690	10.003391	0.139162	0.076632	-0.044377	-0.111203	1.045797	-0.642326	0.639642	-0.020107	-0.023015	-0.768065	0	0
51343	0.704660	0.237023	10.090162	0.083648	0.109800	-0.027921	-0.110661	1.045101	-0.644179	0.639449	-0.018789	-0.023036	-0.768259	0	0
51344	0.733188	0.169860	10.223738	0.031664	0.093974	-0.016927	-0.109856	1.044125	-0.645251	0.639364	-0.017911	-0.022733	-0.768359	0	0
51345	0.831372	0.062505	9.976502	-0.016610	0.139462	-0.006586	-0.107994	1.043699	-0.645809	0.639322	-0.017014	-0.021793	-0.768442	0	0
51346	0.804910	0.107843	9.003849	-0.088058	0.131791	-0.010621	-0.105612	1.044102	-0.644791	0.639277	-0.016612	-0.020327	-0.768528	0	0
51347	1.372070	0.055885	9.190636	-0.274303	0.051908	-0.008928	-0.105635	1.048127	-0.645013	0.639151	-0.018045	-0.017979	-0.768659	0	0
51348	0.789057	-0.093094	9.326143	-0.385096	0.144796	-0.019831	-0.103264	1.050751	-0.644366	0.638981	-0.019440	-0.014148	-0.768846	0	0
51349	0.492333	0.293415	9.112029	-0.403835	0.039998	-0.053659	-0.102787	1.059214	-0.643108	0.638471	-0.021788	-0.010892	-0.769261	0	0
51350	0.414234	0.160970	9.649556	-0.349180	0.085467	-0.072497	-0.102014	1.061985	-0.640992	0.637892	-0.023402	-0.007728	-0.769731	0	0
51351	-0.281004	-0.154825	10.007636	-0.243792	0.013859	-0.063040	-0.100451	1.066139	-0.639399	0.637330	-0.024921	-0.005862	-0.770166	0	0
51352	-0.040563	-0.296594	9.881355	-0.085382	0.076831	-0.051182	-0.100075	1.069884	-0.639498	0.636985	-0.024921	-0.004781	-0.770459	0	0
51353	0.143136	-0.278252	10.055434	0.154284	0.036531	-0.040825	-0.099536	1.068910	-0.640304	0.636690	-0.023722	-0.005822	-0.770733	0	0
51354	0.629980	-0.066325	9.808517	0.396808	0.019897	-0.048908	-0.100300	1.064335	-0.641782	0.636454	-0.021090	-0.008817	-0.770976	0	0
51355	0.703011	0.023729	9.554154	0.591893	-0.057839	-0.071557	-0.101036	1.055874	-0.645006	0.635992	-0.017833	-0.013844	-0.771366	0	0
51356	1.094702	0.088339	9.657270	0.706562	0.013833	-0.084668	-0.100296	1.045464	-0.649978	0.635507	-0.013271	-0.019272	-0.771740	0	0
51357	0.820049	0.177126	9.675081	0.668890	0.008603	-0.065475	-0.101815	1.033814	-0.651646	0.635058	-0.009020	-0.024478	-0.772024	0	0
51358	0.557435	-0.071414	9.532685	0.505920	0.026086	-0.029559	-0.101497	1.026319	-0.654220	0.634908	-0.005648	-0.028270	-0.772050	0	0
51359	0.202919	0.337277	9.345763	0.160510	0.083799	0.004455	-0.101466	1.021601	-0.655449	0.634953	-0.004060	-0.029064	-0.771993	0	0
51360	-0.137614	0.656260	9.748940	-0.324648	0.052110	0.032685	-0.100424	1.025204	-0.655823	0.635243	-0.005778	-0.026276	-0.771844	0	0
51361	0.883048	0.846308	10.787826	-0.462537	0.004348	0.012712	-0.101259	1.030898	-0.653915	0.635288	-0.008762	-0.022764	-0.771890	0	0
51362	0.479055	0.435604	9.954990	-0.274188	0.167521	-0.018753	-0.098237	1.035878	-0.653912	0.635190	-0.009256	-0.019635	-0.772050	0	0
51363	-0.001911	0.048900	9.695120	0.040713	0.008637	-0.050447	-0.097983	1.036986	-0.652592	0.634786	-0.008993	-0.019981	-0.772377	0	0
51364	-0.104990	-0.185706	9.796661	0.386109	0.034124	-0.053144	-0.097555	1.032821	-0.654215	0.634466	-0.006317	-0.022802	-0.772588	0	0
51365	-0.335170	0.051140	9.577848	0.649148	0.002804	-0.052099	-0.097496	1.023661	-0.656145	0.634072	-0.002225	-0.027869	-0.772768	0	0
51366	-0.395520	0.388639	9.671178	0.695623	-0.035690	-0.052696	-0.097951	1.012423	-0.659139	0.633719	0.001877	-0.033520	-0.772835	0	0
51367	-0.087347	0.247810	10.025016	0.582616	-0.025505	-0.000742	-0.099479	1.002717	-0.661444	0.633662	0.005324	-0.038236	-0.772646	0	0
51368	0.266775	0.461833	10.125366	0.504609	-0.019616	0.035656	-0.099429	0.995223	-0.663488	0.633935	0.008308	-0.042309	-0.772183	0	0
51369	0.259218	0.766349	9.792448	0.333769	-0.002104	0.039833	-0.099788	0.988980	-0.664201	0.634189	0.010346	-0.044951	-0.771801	0	0
51370	0.325425	0.557693	10.159611	0.122403	-0.047804	0.060967	-0.100163	0.985512	-0.665281	0.634657	0.010678	-0.046254	-0.771334	0	0
51371	0.529159	0.672440	10.447588	-0.160220	0.104214	0.073512	-0.098449	0.988002	-0.666332	0.635267	0.010386	-0.044411	-0.770945	0	0
51372	1.258129	0.643676	9.979503	-0.373195	0.067275	0.081304	-0.096485	0.992294	-0.665925	0.635993	0.008450	-0.041164	-0.770550	0	0
51373	0.137854	0.367939	8.981350	-0.363998	0.043407	0.045459	-0.095467	0.997699	-0.662474	0.636366	0.006400	-0.038139	-0.770417	0	0
51374	-0.025546	0.121188	9.676928	-0.274765	-0.072158	0.043912	-0.096553	1.002286	-0.662937	0.636750	0.004032	-0.036533	-0.770194	0	0
51375	0.474585	0.481738	10.085347	-0.178009	0.008158	0.030724	-0.096055	1.006584	-0.660538	0.636975	0.002903	-0.035158	-0.770077	0	0
51376	0.677889	0.558320	9.690305	-0.129687	0.023909	0.045195	-0.096867	1.009365	-0.660761	0.637391	0.002198	-0.034058	-0.769785	0	0
51377	0.189394	-0.886140	9.601001	-0.200503	-0.016199	0.056724	-0.097678	1.011172	-0.659155	0.637804	0.000729	-0.032663	-0.769505	0	0
51378	0.350996	-0.566008	9.300451	-0.225099	-0.019942	0.162295	-0.096109	1.015050	-0.659140	0.639128	-0.000960	-0.031109	-0.768470	0	0
51379	0.574401	-0.398805	9.487916	-0.433712	-0.007928	0.192503	-0.096813	1.020604	-0.656711	0.640574	-0.003900	-0.027866	-0.767381	0	0
51380	0.561050	0.422707	9.879627	-0.549200	-0.034304	0.193491	-0.097282	1.031709	-0.654624	0.642045	-0.007785	-0.023914	-0.766254	0	0
51381	0.287014	0.595863	9.958490	-0.608057	-0.016668	0.154471	-0.096021	1.041416	-0.651659	0.643146	-0.011901	-0.019392	-0.765406	0	0
51382	0.154701	0.323212	10.129546	-0.575820	-0.053348	0.131643	-0.095547	1.049740	-0.649220	0.644174	-0.016086	-0.015365	-0.764556	0	0
51383	0.298818	0.216144	10.093424	-0.444951	-0.040982	0.083231	-0.095072	1.057369	-0.646001	0.644707	-0.019322	-0.012253	-0.764088	0	0
51384	0.574306	0.579726	10.133682	-0.265740	-0.008543	0.035300	-0.095385	1.063476	-0.642391	0.645027	-0.021154	-0.010325	-0.763797	0	0
51385	0.283427	0.753733	10.448239	0.019012	-0.003944	-0.020649	-0.098303	1.064325	-0.643913	0.644855	-0.021104	-0.010543	-0.763941	0	0
51386	0.104221	0.689543	10.237543	0.268036	0.050569	-0.062650	-0.098287	1.061549	-0.643809	0.644480	-0.019033	-0.012330	-0.764285	0	0
51387	0.570722	0.429385	9.728203	0.405966	0.008656	-0.093701	-0.096918	1.055853	-0.646513	0.643818	-0.016382	-0.015439	-0.764847	0	0
51388	0.955962	0.289853	9.129619	0.390789	-0.050809	-0.102970	-0.098991	1.048093	-0.648134	0.643155	-0.014287	-0.018824	-0.765372	0	0
51389	1.088116	-0.135001	8.969772	0.241287	-0.092863	-0.095523	-0.099757	1.043934	-0.649739	0.642419	-0.013483	-0.021339	-0.765938	0	0
51390	0.933394	-0.171137	9.343228	0.053212	-0.040553	-0.050852	-0.101587	1.039225	-0.649758	0.642133	-0.013488	-0.022067	-0.766157	0	0
51391	0.683792	0.036053	9.602531	-0.145529	0.012701	-0.016749	-0.101859	1.040615	-0.650265	0.641967	-0.014382	-0.020936	-0.766311	0	0
51392	0.783113	0.408906	9.865536	-0.229775	0.018647	0.010896	-0.102284	1.044225	-0.648253	0.642116	-0.015764	-0.019106	-0.766207	0	0
51393	0.879963	0.455242	9.533554	-0.159924	0.034456	0.011450	-0.101504	1.047135	-0.648630	0.642165	-0.016597	-0.017730	-0.766182	0	0
51394	0.293846	0.214449	9.526229	-0.023817	0.038225	-0.012090	-0.101654	1.049773	-0.648076	0.642169	-0.016503	-0.017357	-0.766189	0	0
51395	0.299334	0.297086	9.820354	0.047705	0.116862	0.016041	-0.100722	1.049768	-0.648878	0.642300	-0.015368	-0.017038	-0.766110	0	0
51396	0.039407	0.423781	9.687057	0.115747	0.114371	0.010467	-0.097790	1.048087	-0.649990	0.642505	-0.013799	-0.017241	-0.765963	0	0
51397	0.119966	0.215559	9.446025	0.151448	0.005056	0.003220	-0.097640	1.045172	-0.650284	0.642531	-0.012845	-0.018431	-0.765930	0	0
51398	0.403453	0.011258	9.431616	0.142426	-0.012547	0.013538	-0.098031	1.044064	-0.650289	0.642733	-0.012077	-0.019653	-0.765743	0	0
51399	0.559154	0.160299	9.799716	0.051068	-0.030213	0.019833	-0.098016	1.041704	-0.650838	0.642865	-0.012042	-0.020299	-0.765616	0	0
51400	0.494655	0.596143	9.793266	-0.057161	0.023119	0.030801	-0.097609	1.040731	-0.651641	0.643171	-0.012287	-0.019761	-0.765369	0	0
51401	0.357645	0.336115	10.147171	-0.176233	-0.060021	0.011108	-0.096830	1.042113	-0.649276	0.643202	-0.013940	-0.018861	-0.765337	0	0
51402	0.029043	0.318664	9.895039	-0.228920	0.004856	0.014585	-0.097378	1.044475	-0.648194	0.643350	-0.015427	-0.017128	-0.765225	0	0
51403	0.114475	0.108734	9.894292	-0.238858	-0.049427	0.018653	-0.097676	1.049195	-0.646436	0.643427	-0.017396	-0.015671	-0.765150	0	0
51404	0.348467	0.071109	9.985575	-0.210293	-0.032046	0.035586	-0.099563	1.053646	-0.645444	0.643706	-0.019049	-0.014315	-0.764902	0	0
51405	0.607104	0.103040	10.075043	-0.150262	-0.007594	0.021940	-0.099857	1.057811	-0.644085	0.643824	-0.020129	-0.013267	-0.764794	0	0
51406	0.511977	-0.026401	9.978236	-0.065168	-0.024964	-0.002171	-0.100129	1.058645	-0.643548	0.643844	-0.020789	-0.012982	-0.764764	0	0
51407	0.474806	0.176163	10.052990	-0.002467	-0.025792	-0.018408	-0.099223	1.059886	-0.638955	0.643680	-0.021051	-0.013191	-0.764891	0	0
51408	0.786186	0.159133	9.997231	0.085334	-0.033659	-0.045209	-0.100539	1.059062	-0.640781	0.643402	-0.020802	-0.014123	-0.765115	0	0
51409	0.693730	0.072314	9.686984	0.161434	-0.023046	-0.044599	-0.101848	1.056293	-0.641051	0.643071	-0.019990	-0.015579	-0.765387	0	0
51410	0.896753	0.099362	9.611035	0.194565	-0.040560	-0.053286	-0.102079	1.052966	-0.645544	0.642740	-0.019090	-0.017392	-0.765649	0	0
51411	0.898874	0.060639	9.538468	0.201794	-0.023023	-0.061989	-0.103380	1.049643	-0.647395	0.642279	-0.018022	-0.019170	-0.766020	0	0
51412	0.822052	0.123795	9.544664	0.196381	-0.009037	-0.047843	-0.103646	1.047560	-0.643736	0.641986	-0.016870	-0.020792	-0.766249	0	0
51413	0.896766	0.099524	9.663914	0.194565	-0.011714	-0.046134	-0.103889	1.045342	-0.646380	0.641642	-0.015770	-0.022446	-0.766514	0	0
51414	0.708385	0.091802	9.804852	0.162360	0.008426	-0.045362	-0.104661	1.040627	-0.645628	0.641359	-0.014703	-0.023695	-0.766734	0	0
51415	0.460742	-0.098280	9.939397	0.085314	0.032895	-0.021130	-0.102647	1.037842	-0.647786	0.641197	-0.013968	-0.024220	-0.766867	0	0
51416	0.825535	0.264126	9.822646	0.032537	0.044153	-0.015339	-0.102510	1.037286	-0.648319	0.641145	-0.013465	-0.024240	-0.766919	0	0
51417	0.510203	0.067056	9.859153	-0.068623	0.018833	-0.012589	-0.103034	1.036456	-0.648713	0.641023	-0.013829	-0.023675	-0.767032	0	0
51418	0.347817	0.325351	9.748158	-0.138251	0.026823	-0.041161	-0.102389	1.039089	-0.647909	0.640741	-0.014549	-0.022500	-0.767290	0	0
51419	0.260701	0.297410	9.827902	-0.224070	0.041718	-0.055813	-0.101341	1.040749	-0.646858	0.640268	-0.015719	-0.020598	-0.767715	0	0
51420	0.110555	0.240598	9.744423	-0.243668	0.045313	-0.071768	-0.102433	1.045473	-0.645744	0.639742	-0.016966	-0.018501	-0.768180	0	0
51421	0.075890	0.120629	9.752956	-0.261572	0.022582	-0.077282	-0.102466	1.051164	-0.645687	0.639086	-0.018511	-0.016428	-0.768737	0	0
51422	0.263398	-0.000843	9.836467	-0.231158	0.016402	-0.080691	-0.101148	1.052961	-0.646083	0.638507	-0.019898	-0.014614	-0.769220	0	0
51423	0.325592	-0.083157	9.820563	-0.180998	-0.007177	-0.099831	-0.101439	1.056015	-0.643948	0.637682	-0.021151	-0.013351	-0.769894	0	0
51424	0.344606	-0.126530	9.843935	-0.122014	-0.000209	-0.083530	-0.101979	1.057683	-0.643792	0.637097	-0.021969	-0.012483	-0.770370	0	0
51425	0.376243	-0.093043	9.863275	-0.073755	-0.025596	-0.078868	-0.104642	1.057974	-0.641648	0.636450	-0.022679	-0.012156	-0.770888	0	0
51426	0.402551	-0.127071	9.814588	-0.043416	-0.009016	-0.054809	-0.103588	1.059079	-0.641390	0.636094	-0.023069	-0.011944	-0.771174	0	0
51427	0.373099	-0.194118	9.838105	-0.016598	-0.010763	-0.051100	-0.103849	1.058247	-0.641263	0.635676	-0.023302	-0.011953	-0.771512	0	0
51428	0.358703	-0.184090	9.934484	0.001218	-0.012557	-0.036874	-0.104652	1.058945	-0.640457	0.635469	-0.023437	-0.012104	-0.771675	0	0
51429	0.300968	-0.154641	9.978582	0.018202	-0.009055	-0.033191	-0.104390	1.059082	-0.639672	0.635197	-0.023435	-0.012362	-0.771895	0	0
51430	0.308007	-0.183547	9.982996	0.026160	-0.018721	-0.015552	-0.105171	1.057422	-0.641252	0.635160	-0.023462	-0.012740	-0.771919	0	0
51431	0.353805	-0.198073	10.068959	0.031473	-0.016151	-0.004949	-0.105702	1.057147	-0.640590	0.635108	-0.023430	-0.013135	-0.771956	0	0
51432	0.436022	-0.179723	9.986743	0.040361	-0.002201	0.014533	-0.105566	1.057146	-0.641511	0.635300	-0.023243	-0.013509	-0.771797	0	0
51433	0.474196	-0.242723	9.932813	0.033236	-0.005685	0.007396	-0.105837	1.057564	-0.640715	0.635345	-0.023119	-0.013846	-0.771758	0	0
51434	0.445173	-0.247454	9.884939	0.018941	-0.012658	0.001988	-0.105567	1.056035	-0.639422	0.635439	-0.023147	-0.014125	-0.771675	0	0
51435	0.473981	-0.271689	9.898833	-0.004262	-0.002150	-0.008731	-0.105557	1.054508	-0.639699	0.635352	-0.023231	-0.014152	-0.771744	0	0
51436	0.478585	-0.300825	9.821548	-0.015035	-0.000412	0.001765	-0.105301	1.056172	-0.639949	0.635455	-0.023379	-0.014091	-0.771655	0	0
51437	0.478343	-0.334506	9.818759	-0.052596	-0.030140	-0.010959	-0.106367	1.057289	-0.640316	0.635335	-0.023985	-0.013921	-0.771738	0	0
51438	0.483740	-0.252978	9.749949	-0.066944	-0.026657	-0.000460	-0.107164	1.057293	-0.640041	0.635409	-0.024666	-0.013627	-0.771661	0	0
51439	0.590555	-0.174436	9.749930	-0.081165	-0.023148	-0.019953	-0.106380	1.057842	-0.637422	0.635213	-0.025398	-0.013194	-0.771806	0	0
51440	0.628891	-0.220100	9.859634	-0.061505	-0.023181	-0.018071	-0.107718	1.060349	-0.638558	0.635191	-0.026014	-0.012927	-0.771809	0	0
51441	0.645621	-0.244300	9.854404	-0.066852	0.004805	-0.014494	-0.107049	1.059234	-0.638186	0.635043	-0.026442	-0.012426	-0.771924	0	0
51442	0.594541	-0.296731	9.883084	-0.052543	-0.002177	-0.016173	-0.106920	1.061039	-0.640139	0.635055	-0.026840	-0.012095	-0.771905	0	0
51443	0.507787	-0.269754	9.831266	-0.052566	0.002215	-0.008194	-0.107597	1.062430	-0.638539	0.634960	-0.027198	-0.011719	-0.771977	0	0
51444	0.541824	-0.238670	9.857768	-0.054308	0.006596	-0.017888	-0.108123	1.061322	-0.638017	0.634933	-0.027539	-0.011318	-0.771994	0	0
51445	0.585152	-0.258230	9.864380	-0.061403	0.006614	-0.032056	-0.108929	1.061881	-0.636161	0.634650	-0.027917	-0.010852	-0.772219	0	0
51446	0.604512	-0.249083	9.758566	-0.073935	0.016235	-0.025064	-0.107352	1.063953	-0.635115	0.634610	-0.028307	-0.010242	-0.772246	0	0
51447	0.590252	-0.215458	9.706199	-0.090129	0.015321	-0.004025	-0.107885	1.064512	-0.635495	0.634536	-0.028804	-0.009493	-0.772298	0	0
51448	0.479307	-0.195420	9.683352	-0.109748	-0.002103	-0.022698	-0.108424	1.065902	-0.635210	0.634482	-0.029564	-0.008722	-0.772323	0	0
51449	0.464899	-0.185553	9.726852	-0.108022	-0.012630	-0.013025	-0.108450	1.069372	-0.633731	0.634330	-0.030388	-0.008013	-0.772424	0	0
51450	0.556115	-0.263137	9.758821	-0.110723	-0.021413	-0.013121	-0.109242	1.068265	-0.632811	0.634367	-0.031305	-0.007355	-0.772363	0	0
51451	0.616090	-0.318886	9.772084	-0.096500	-0.016228	0.008120	-0.109785	1.070072	-0.632260	0.634379	-0.032086	-0.006753	-0.772326	0	0
51452	0.565062	-0.364101	9.800846	-0.056245	-0.014460	0.009306	-0.109138	1.071872	-0.630676	0.634623	-0.032605	-0.006466	-0.772106	0	0
51453	0.521521	-0.377855	9.911623	-0.031262	-0.007498	0.023620	-0.111127	1.072577	-0.631952	0.634777	-0.032906	-0.006306	-0.771969	0	0
51454	0.488033	-0.336392	10.013334	-0.009743	-0.009224	0.010569	-0.110470	1.072851	-0.630646	0.634993	-0.033090	-0.006343	-0.771783	0	0
51455	0.555923	-0.300607	10.090071	0.018879	0.002988	0.014332	-0.109135	1.071317	-0.630551	0.635092	-0.032990	-0.006505	-0.771704	0	0
51456	0.642847	-0.301346	10.070085	0.011705	0.025690	0.024910	-0.109928	1.071738	-0.632241	0.635405	-0.032769	-0.006480	-0.771456	0	0
51457	0.574940	-0.339544	9.990917	0.008144	0.025730	0.023136	-0.109799	1.072571	-0.632497	0.635570	-0.032563	-0.006412	-0.771330	0	0
51458	0.521960	-0.319820	10.013232	-0.005320	0.043204	0.037220	-0.108875	1.073398	-0.632372	0.635951	-0.032317	-0.006140	-0.771028	0	0
51459	0.512570	-0.281341	9.987317	-0.020511	0.036220	0.031808	-0.108063	1.071452	-0.633979	0.636174	-0.032211	-0.005781	-0.770851	0	0
51460	0.517382	-0.281592	9.917572	-0.045531	0.029244	0.024551	-0.107539	1.072003	-0.632931	0.636425	-0.032328	-0.005290	-0.770642	0	0
51461	0.538816	-0.320525	9.825608	-0.057974	0.032790	0.009481	-0.106481	1.072136	-0.632158	0.636464	-0.032486	-0.004671	-0.770608	0	0
51462	0.560953	-0.263072	9.792429	-0.066939	0.011790	0.008464	-0.105966	1.074214	-0.631226	0.636596	-0.032872	-0.004133	-0.770485	0	0
51463	0.595098	-0.213090	9.706184	-0.049058	0.017035	0.015665	-0.105572	1.075323	-0.631878	0.636684	-0.033096	-0.003683	-0.770406	0	0
51464	0.575898	-0.196139	9.694528	-0.043604	0.008344	-0.005465	-0.106369	1.075744	-0.632255	0.636704	-0.033360	-0.003350	-0.770379	0	0
51465	0.576242	-0.148041	9.692675	-0.034575	0.002266	-0.024798	-0.106907	1.076579	-0.631451	0.636484	-0.033606	-0.003121	-0.770551	0	0
51466	0.557080	-0.124043	9.625818	-0.027424	0.011898	-0.018530	-0.107306	1.076303	-0.630791	0.636415	-0.033739	-0.002895	-0.770603	0	0
51467	0.556889	-0.148316	9.553437	-0.018485	-0.003832	-0.019407	-0.107032	1.074497	-0.630157	0.636241	-0.033930	-0.002829	-0.770739	0	0
51468	0.597847	-0.162936	9.596178	0.000332	-0.002081	-0.026329	-0.107574	1.076721	-0.630521	0.636135	-0.033995	-0.002909	-0.770823	0	0
51469	0.586162	-0.109809	9.635345	-0.002330	-0.019563	-0.036972	-0.107705	1.076722	-0.631044	0.635831	-0.034205	-0.003077	-0.771064	0	0
51470	0.673178	-0.100648	9.706803	0.010191	-0.016100	-0.036894	-0.108755	1.075341	-0.632092	0.635641	-0.034315	-0.003325	-0.771215	0	0
51471	0.653654	-0.129360	9.706642	0.013834	-0.003819	-0.047397	-0.107958	1.075058	-0.631844	0.635262	-0.034303	-0.003525	-0.771527	0	0
51472	0.595498	-0.157725	9.721238	0.029905	-0.009062	-0.042000	-0.108480	1.074229	-0.632895	0.635043	-0.034233	-0.003883	-0.771708	0	0
51473	0.595189	-0.201005	9.725551	0.047842	-0.005537	-0.050678	-0.109674	1.073958	-0.632485	0.634649	-0.034019	-0.004358	-0.772039	0	0
51474	0.614045	-0.263869	9.666982	0.053147	-0.021302	-0.040139	-0.109920	1.071184	-0.633559	0.634432	-0.033895	-0.004972	-0.772219	0	0
51475	0.633259	-0.278452	9.666648	0.061211	-0.012556	-0.040057	-0.110461	1.071741	-0.631445	0.634124	-0.033653	-0.005593	-0.772478	0	0
51476	0.700812	-0.288485	9.704406	0.065637	-0.008232	-0.029459	-0.112173	1.070085	-0.632223	0.633987	-0.033349	-0.006217	-0.772599	0	0
51477	0.655036	-0.271494	9.637699	0.053065	-0.007362	-0.017192	-0.111778	1.069944	-0.631312	0.633853	-0.033121	-0.006737	-0.772715	0	0
51478	0.604798	-0.206082	9.662919	0.040597	0.001417	-0.027797	-0.110584	1.069937	-0.631199	0.633750	-0.032902	-0.007106	-0.772806	0	0
51479	0.590285	-0.212861	9.768719	0.026248	-0.008233	-0.026174	-0.112032	1.069113	-0.633023	0.633537	-0.032850	-0.007428	-0.772979	0	0
51480	0.609664	-0.205679	9.807090	0.026232	0.001365	-0.020857	-0.111495	1.067166	-0.631738	0.633455	-0.032723	-0.007683	-0.773049	0	0
51481	0.570821	-0.234255	9.802289	0.033388	-0.005616	-0.022587	-0.111754	1.066335	-0.632267	0.633272	-0.032606	-0.008043	-0.773200	0	0
51482	0.556064	-0.270338	9.763546	0.044145	-0.005592	-0.026035	-0.113080	1.065926	-0.631594	0.633151	-0.032418	-0.008482	-0.773302	0	0
51483	0.643318	-0.225347	9.753696	0.044126	-0.021365	-0.026109	-0.113747	1.067040	-0.632361	0.632943	-0.032354	-0.009025	-0.773469	0	0
51484	0.720433	-0.249814	9.815240	0.045945	-0.004767	-0.029590	-0.112549	1.066479	-0.632779	0.632818	-0.032148	-0.009475	-0.773575	0	0
51485	0.712842	-0.297892	9.805140	0.028919	-0.012649	-0.026225	-0.114927	1.064826	-0.632890	0.632604	-0.032115	-0.009848	-0.773746	0	0
51486	0.662028	-0.311941	9.800609	0.031605	-0.005637	-0.024406	-0.115050	1.063022	-0.632512	0.632484	-0.032007	-0.010189	-0.773844	0	0
51487	0.647468	-0.321493	9.786204	0.028006	-0.016134	-0.022705	-0.115590	1.064691	-0.632619	0.632297	-0.032008	-0.010576	-0.773992	0	0
51488	0.609046	-0.292239	9.815714	0.028883	-0.009142	-0.017369	-0.114784	1.062604	-0.632127	0.632263	-0.031944	-0.010918	-0.774018	0	0
51489	0.608969	-0.301963	9.781954	0.019068	0.008362	-0.017378	-0.114250	1.062741	-0.633184	0.632117	-0.031812	-0.011078	-0.774141	0	0
51490	0.541192	-0.325406	9.808707	0.022664	-0.000356	-0.024418	-0.115585	1.064414	-0.633672	0.632028	-0.031719	-0.011318	-0.774214	0	0
51491	0.536552	-0.298910	9.809052	0.026187	0.011859	-0.008480	-0.116384	1.064696	-0.633132	0.631953	-0.031513	-0.011506	-0.774280	0	0
51492	0.584751	-0.311425	9.772440	0.033332	0.002228	-0.007598	-0.115587	1.063163	-0.630927	0.632001	-0.031334	-0.011807	-0.774244	0	0
51493	0.606726	-0.277892	9.782250	0.026180	-0.008273	-0.012094	-0.116112	1.062472	-0.631451	0.631895	-0.031284	-0.012122	-0.774327	0	0
51494	0.633288	-0.278099	9.782019	0.020820	-0.002157	-0.012119	-0.116099	1.060530	-0.632127	0.631912	-0.031217	-0.012356	-0.774313	0	0
51495	0.628420	-0.282931	9.762777	0.015466	-0.005644	-0.015695	-0.115562	1.060528	-0.633973	0.631775	-0.031213	-0.012572	-0.774421	0	0
51496	0.619066	-0.239619	9.744128	-0.002423	-0.003893	-0.015807	-0.116889	1.060535	-0.633691	0.631772	-0.031306	-0.012638	-0.774419	0	0
51497	0.616952	-0.198608	9.778267	-0.006061	-0.016172	-0.007058	-0.116771	1.062477	-0.632885	0.631694	-0.031521	-0.012751	-0.774472	0	0
51498	0.609871	-0.174609	9.742552	0.001164	-0.005636	-0.017533	-0.117298	1.061925	-0.632883	0.631689	-0.031604	-0.012857	-0.774470	0	0
51499	0.624507	-0.155363	9.781102	0.011911	-0.018754	-0.024553	-0.117559	1.061093	-0.632887	0.631482	-0.031722	-0.013130	-0.774630	0	0
51500	0.721176	-0.146343	9.830844	-0.002435	-0.012689	-0.017614	-0.118084	1.059708	-0.632105	0.631464	-0.031883	-0.013253	-0.774636	0	0
51501	0.672835	-0.153130	9.848007	0.021735	0.004824	-0.015600	-0.117554	1.059844	-0.632112	0.631332	-0.031758	-0.013452	-0.774745	0	0
51502	0.619650	-0.162247	9.877203	0.021698	-0.014421	-0.013894	-0.117284	1.058870	-0.631995	0.631361	-0.031780	-0.013771	-0.774715	0	0
51503	0.595628	-0.147355	9.966510	0.021747	0.018825	-0.017290	-0.118866	1.057908	-0.633030	0.631218	-0.031546	-0.013881	-0.774839	0	0
51504	0.578876	-0.125634	9.947677	0.026213	0.017080	-0.015491	-0.118867	1.057630	-0.632508	0.631197	-0.031296	-0.014036	-0.774864	0	0
51505	0.585927	-0.152185	9.935293	0.028916	0.018840	-0.018997	-0.118331	1.057628	-0.633829	0.631043	-0.031015	-0.014200	-0.774998	0	0
51506	0.540078	-0.147067	9.918923	0.019061	0.022344	-0.014635	-0.117800	1.057209	-0.633316	0.631046	-0.030768	-0.014266	-0.775003	0	0
51507	0.568709	-0.195414	9.913314	0.022617	0.020578	-0.010228	-0.118213	1.057486	-0.629369	0.630958	-0.030513	-0.014366	-0.775084	0	0
51508	0.597608	-0.205364	9.879301	0.019035	0.020572	-0.008502	-0.117014	1.056925	-0.630049	0.630998	-0.030282	-0.014441	-0.775059	0	0
51509	0.597450	-0.224856	9.797360	0.008323	0.013600	-0.013894	-0.118210	1.056653	-0.628983	0.630876	-0.030169	-0.014473	-0.775162	0	0
51510	0.629001	-0.201196	9.749291	-0.004209	-0.002148	-0.015809	-0.119265	1.057771	-0.632632	0.630835	-0.030260	-0.014513	-0.775191	0	0
51511	0.614886	-0.148241	9.725987	0.001153	-0.003893	-0.013998	-0.117400	1.057207	-0.633979	0.630708	-0.030328	-0.014600	-0.775290	0	0
51512	0.634074	-0.167531	9.759249	-0.016727	-0.007397	-0.019438	-0.118461	1.056657	-0.633180	0.630670	-0.030537	-0.014578	-0.775313	0	0
51513	0.643430	-0.210813	9.787512	-0.016733	0.003086	-0.015888	-0.119001	1.058048	-0.632764	0.630523	-0.030663	-0.014483	-0.775429	0	0
51514	0.633877	-0.196277	9.797375	-0.011390	-0.009166	-0.014125	-0.119003	1.058047	-0.632108	0.630523	-0.030853	-0.014512	-0.775421	0	0
51515	0.643830	-0.155448	9.802566	-0.009550	-0.007395	-0.024674	-0.119535	1.057772	-0.631315	0.630309	-0.031014	-0.014541	-0.775588	0	0
51516	0.627128	-0.128711	9.851087	-0.002431	-0.008291	-0.017567	-0.118999	1.057214	-0.631854	0.630292	-0.031140	-0.014636	-0.775596	0	0
51517	0.646532	-0.119035	9.918327	0.010112	-0.007420	-0.022765	-0.120196	1.056942	-0.630525	0.630098	-0.031178	-0.014817	-0.775748	0	0
51518	0.663346	-0.133423	9.975699	0.004757	0.008311	-0.022756	-0.118483	1.058320	-0.629488	0.630042	-0.031129	-0.014864	-0.775795	0	0
51519	0.612450	-0.161654	10.052725	0.001125	0.006538	-0.013970	-0.119147	1.058602	-0.629737	0.629916	-0.031115	-0.014884	-0.775897	0	0
51520	0.585820	-0.173252	10.124926	0.028849	-0.007453	-0.017339	-0.120175	1.054167	-0.631997	0.629860	-0.031039	-0.015213	-0.775939	0	0
51521	0.547288	-0.156319	10.058156	0.029813	0.013588	-0.024288	-0.120168	1.052779	-0.631618	0.629664	-0.030786	-0.015412	-0.776105	0	0
51522	0.571801	-0.101554	9.938400	0.014593	0.030201	-0.013759	-0.120047	1.054999	-0.631991	0.629642	-0.030508	-0.015393	-0.776134	0	0
51523	0.581305	-0.123277	9.938068	-0.002414	0.031066	-0.012124	-0.119523	1.056107	-0.631857	0.629533	-0.030323	-0.015227	-0.776233	0	0
51524	0.576202	-0.159502	9.877609	-0.002411	0.022335	-0.013923	-0.117924	1.055543	-0.632937	0.629508	-0.030213	-0.015125	-0.776259	0	0
51525	0.595376	-0.176776	9.783510	-0.014041	0.032834	-0.008690	-0.119528	1.057495	-0.632762	0.629422	-0.030087	-0.014855	-0.776338	0	0
51526	0.663005	-0.172700	9.715677	-0.016672	0.036348	-0.017526	-0.117542	1.058178	-0.632785	0.629359	-0.029957	-0.014556	-0.776401	0	0
51527	0.682129	-0.197169	9.628706	0.010148	0.024111	-0.013859	-0.117669	1.055957	-0.630705	0.629239	-0.029747	-0.014531	-0.776506	0	0
51528	0.710892	-0.226347	9.599280	0.015448	0.006586	-0.003324	-0.117270	1.055677	-0.630714	0.629297	-0.029648	-0.014664	-0.776461	0	0
51529	0.691558	-0.226386	9.536957	-0.000639	-0.003887	-0.008759	-0.118326	1.055545	-0.632012	0.629209	-0.029726	-0.014731	-0.776528	0	0
51530	0.626596	-0.194476	9.581146	0.002895	-0.016139	-0.003465	-0.118860	1.056242	-0.631997	0.629275	-0.029882	-0.014910	-0.776465	0	0
51531	0.576465	-0.114588	9.620954	-0.004246	0.004860	-0.001648	-0.118321	1.054851	-0.632281	0.629243	-0.029915	-0.014892	-0.776490	0	0
51532	0.548093	-0.032347	9.699055	-0.002510	-0.005666	0.005399	-0.118858	1.056242	-0.632653	0.629397	-0.030025	-0.014962	-0.776359	0	0
51533	0.521425	-0.051000	9.824050	-0.002540	-0.028425	0.001793	-0.119119	1.055689	-0.632917	0.629387	-0.030305	-0.015164	-0.776353	0	0
51534	0.548187	-0.026817	9.934657	0.031512	-0.002183	-0.004918	-0.119381	1.055413	-0.633572	0.629458	-0.030172	-0.015478	-0.776294	0	0
51535	0.558303	0.037961	9.906472	0.040522	-0.016139	-0.021635	-0.118726	1.055825	-0.631872	0.629281	-0.030080	-0.015943	-0.776432	0	0
51536	0.572698	0.025734	9.877366	0.060243	-0.023109	-0.031215	-0.121899	1.054594	-0.632886	0.629128	-0.029925	-0.016619	-0.776548	0	0
51537	0.599122	0.008483	9.809643	0.038840	-0.024824	-0.045486	-0.120442	1.052918	-0.629380	0.628763	-0.029907	-0.017132	-0.776833	0	0
51538	0.712636	0.005675	9.967259	0.038802	-0.051132	-0.049145	-0.122831	1.052931	-0.629081	0.628468	-0.030101	-0.017824	-0.777049	0	0
51539	0.717757	0.048711	9.895607	0.045990	-0.035368	-0.049026	-0.122823	1.051960	-0.629879	0.628075	-0.030120	-0.018462	-0.777350	0	0
51540	0.698237	0.024443	9.775323	0.044244	-0.031824	-0.054310	-0.122532	1.048906	-0.632277	0.627745	-0.030129	-0.019076	-0.777602	0	0
51541	0.654573	-0.001800	9.734539	0.014744	-0.037045	-0.060703	-0.124652	1.049752	-0.634336	0.627251	-0.030355	-0.019486	-0.777982	0	0
51542	0.637942	0.036780	9.723108	-0.000501	-0.044056	-0.054658	-0.125319	1.048921	-0.631840	0.626885	-0.030739	-0.019828	-0.778252	0	0
51543	0.664500	0.038720	9.638781	0.013793	-0.031818	-0.043941	-0.125193	1.050170	-0.632092	0.626522	-0.030933	-0.020192	-0.778528	0	0
51544	0.637299	-0.052296	9.695652	0.021848	-0.044054	-0.050107	-0.125453	1.049338	-0.632359	0.626215	-0.031179	-0.020708	-0.778752	0	0
51545	0.656274	-0.100530	9.702144	0.043292	-0.037073	-0.042010	-0.126767	1.046847	-0.631839	0.625874	-0.031228	-0.021333	-0.779007	0	0
51546	0.682320	-0.172881	9.705894	0.058435	-0.056346	-0.033181	-0.128353	1.045884	-0.631824	0.625686	-0.031344	-0.022204	-0.779129	0	0
51547	0.749745	-0.197646	9.644941	0.054815	-0.068620	-0.026226	-0.129140	1.045751	-0.634176	0.625464	-0.031570	-0.023110	-0.779271	0	0
51548	0.884984	-0.194121	9.569307	0.052982	-0.072169	-0.015717	-0.130196	1.044646	-0.633909	0.625436	-0.031845	-0.024034	-0.779255	0	0
51549	0.933382	-0.175669	9.434508	0.027899	-0.060819	-0.001768	-0.130471	1.046174	-0.633627	0.625397	-0.032187	-0.024676	-0.779252	0	0
51550	0.938123	-0.185562	9.357443	0.013645	-0.066901	-0.015113	-0.133660	1.045080	-0.630307	0.625373	-0.032667	-0.025261	-0.779233	0	0
51551	0.904322	-0.185239	9.376966	0.003684	-0.079200	0.006809	-0.133791	1.045636	-0.631744	0.625387	-0.033309	-0.025829	-0.779175	0	0
51552	0.904462	-0.170367	9.521343	0.024251	-0.074850	0.006975	-0.135892	1.043429	-0.634228	0.625604	-0.033787	-0.026542	-0.778957	0	0
51553	0.906989	-0.158036	9.627215	0.051043	-0.077508	0.014209	-0.135365	1.043703	-0.633708	0.625691	-0.034123	-0.027468	-0.778840	0	0
51554	1.001075	-0.170814	9.621450	0.068863	-0.079317	0.030163	-0.136684	1.042183	-0.633441	0.626175	-0.034360	-0.028551	-0.778402	0	0
51555	0.991166	-0.208914	9.722043	0.075993	-0.084587	0.031951	-0.137223	1.042046	-0.630808	0.626405	-0.034601	-0.029711	-0.778163	0	0
51556	1.078733	-0.127184	9.928925	0.052754	-0.088137	0.020299	-0.139342	1.040947	-0.630131	0.626840	-0.035002	-0.030730	-0.777754	0	0
51557	1.103923	0.017060	9.968822	0.029562	-0.054898	0.014103	-0.139866	1.040812	-0.631699	0.626923	-0.035300	-0.031352	-0.777649	0	0
51558	1.094679	0.074891	9.979180	0.000988	-0.042635	0.005142	-0.140129	1.039702	-0.630656	0.627295	-0.035663	-0.031692	-0.777319	0	0
51559	1.002246	-0.016040	9.897214	-0.018752	-0.030386	0.022677	-0.139075	1.041084	-0.630658	0.627434	-0.036078	-0.031783	-0.777184	0	0
51560	0.953086	-0.135984	9.877031	-0.025856	-0.019847	0.013842	-0.140664	1.039982	-0.629857	0.627856	-0.036436	-0.031768	-0.776827	0	0
51561	1.016073	-0.107642	9.867200	-0.024218	-0.026937	0.045538	-0.140923	1.039151	-0.630256	0.628172	-0.036866	-0.031787	-0.776550	0	0
51562	1.069753	-0.031016	9.891653	-0.032150	-0.007662	0.024401	-0.141735	1.040959	-0.628519	0.628657	-0.037173	-0.031642	-0.776149	0	0
51563	1.050990	0.046148	9.907123	-0.029439	0.006343	0.022730	-0.140154	1.042477	-0.627871	0.628804	-0.037371	-0.031421	-0.776029	0	0
51564	0.978371	0.022589	9.883444	-0.027590	0.013395	0.012213	-0.140423	1.043728	-0.628905	0.629246	-0.037481	-0.031187	-0.775675	0	0
51565	0.905644	-0.015446	9.845179	-0.031164	0.008178	0.010420	-0.140687	1.043868	-0.629556	0.629298	-0.037671	-0.030945	-0.775634	0	0
51566	0.862351	0.008932	9.841025	-0.009634	0.008226	-0.001741	-0.140954	1.044008	-0.629288	0.629564	-0.037707	-0.030884	-0.775418	0	0
51567	0.869937	0.056951	9.831898	-0.010601	0.002939	0.013220	-0.140025	1.043726	-0.628911	0.629643	-0.037808	-0.030831	-0.775351	0	0
51568	0.819679	0.119929	9.847477	-0.002511	0.004720	0.005383	-0.139368	1.044138	-0.627867	0.629976	-0.037828	-0.030845	-0.775079	0	0
51569	0.853384	0.100863	9.991175	0.000159	0.008181	0.005398	-0.138441	1.044688	-0.628138	0.630001	-0.037816	-0.030844	-0.775060	0	0
51570	0.819205	0.048285	10.014899	0.018947	0.004696	0.003759	-0.140296	1.043587	-0.627070	0.630209	-0.037705	-0.031019	-0.774889	0	0
51571	0.785288	0.034022	9.983783	0.021704	0.032729	-0.003161	-0.141482	1.043317	-0.628893	0.630182	-0.037361	-0.031030	-0.774927	0	0
51572	0.800265	0.103537	9.943594	0.015395	0.016964	0.003796	-0.140554	1.043034	-0.628253	0.630359	-0.037179	-0.031099	-0.774789	0	0
51573	0.795811	0.158638	9.860145	-0.015032	0.005598	0.004428	-0.139495	1.043306	-0.628004	0.630370	-0.037276	-0.030990	-0.774780	0	0
51574	0.805497	0.163293	9.833677	-0.025743	0.013479	0.001734	-0.140558	1.043450	-0.627724	0.630492	-0.037381	-0.030762	-0.774685	0	0
51575	0.809884	0.100777	9.852148	-0.042782	0.004708	0.006851	-0.140017	1.041921	-0.628141	0.630511	-0.037658	-0.030441	-0.774669	0	0
51576	0.834109	0.110326	9.890504	-0.028512	-0.002320	0.013972	-0.140032	1.043863	-0.627203	0.630706	-0.037907	-0.030285	-0.774503	0	0
51577	0.853468	0.115059	9.914426	-0.015083	-0.005819	0.010528	-0.140169	1.044975	-0.627846	0.630761	-0.038091	-0.030242	-0.774451	0	0
51578	0.877738	0.133936	9.856750	0.010011	0.008200	0.007234	-0.140565	1.044561	-0.627713	0.630897	-0.038015	-0.030320	-0.774342	0	0
51579	0.829241	0.107695	9.803991	0.033288	0.002990	0.003871	-0.139905	1.045251	-0.627847	0.630921	-0.037822	-0.030597	-0.774321	0	0
51580	0.833544	0.035381	9.764668	0.051114	-0.002280	0.018065	-0.139897	1.044141	-0.628384	0.631152	-0.037570	-0.031055	-0.774126	0	0
51581	0.828384	-0.010325	9.749765	0.063660	-0.011880	0.011065	-0.140423	1.042755	-0.627339	0.631238	-0.037301	-0.031657	-0.774045	0	0
51582	0.871839	-0.010782	9.710930	0.072588	-0.018015	0.014620	-0.141352	1.042621	-0.627064	0.631427	-0.037035	-0.032381	-0.773874	0	0
51583	0.871456	-0.063757	9.691096	0.076128	-0.030271	0.019878	-0.141344	1.041650	-0.627730	0.631579	-0.036832	-0.033190	-0.773724	0	0
51584	0.910060	-0.068826	9.705126	0.079743	-0.037259	0.009292	-0.142137	1.040683	-0.627071	0.631736	-0.036667	-0.034093	-0.773565	0	0
51585	0.924698	-0.049550	9.753290	0.083214	-0.042572	0.030445	-0.142925	1.040966	-0.629813	0.631968	-0.036516	-0.035030	-0.773341	0	0
51586	0.929463	-0.059157	9.769963	0.061726	-0.060951	0.027575	-0.142388	1.039297	-0.628657	0.632262	-0.036654	-0.035937	-0.773052	0	0
51587	0.895686	-0.054148	9.748681	0.040304	-0.058294	0.017747	-0.143311	1.037914	-0.628131	0.632373	-0.036890	-0.036644	-0.772917	0	0
51588	0.886033	-0.054007	9.770397	0.025946	-0.064441	0.024672	-0.145429	1.037648	-0.629021	0.632610	-0.037280	-0.037297	-0.772673	0	0
51589	0.924736	-0.044695	9.767767	0.029532	-0.061824	0.023817	-0.145695	1.037511	-0.628493	0.632762	-0.037612	-0.037937	-0.772501	0	0
51590	1.132607	-0.017457	9.766286	0.037529	-0.065410	0.035260	-0.148615	1.037109	-0.627402	0.633081	-0.037941	-0.038682	-0.772187	0	0
51591	1.209920	-0.013163	9.794510	0.042057	-0.051417	0.026509	-0.147423	1.037936	-0.628200	0.633262	-0.038116	-0.039355	-0.771996	0	0
51592	1.236699	0.015624	9.837873	0.049275	-0.044404	0.014248	-0.147145	1.036270	-0.629271	0.633494	-0.038196	-0.040069	-0.771765	0	0
51593	1.198302	0.049564	9.826576	0.043887	-0.043530	0.019517	-0.148606	1.035444	-0.627288	0.633624	-0.038300	-0.040711	-0.771619	0	0
51594	1.128420	0.071641	9.788978	0.025179	-0.028603	0.007125	-0.149539	1.036143	-0.627135	0.633755	-0.038409	-0.041139	-0.771484	0	0
51595	1.114159	0.103060	9.801479	0.024224	-0.019015	0.023024	-0.149121	1.033226	-0.628089	0.633914	-0.038450	-0.041474	-0.771333	0	0
51596	1.128777	0.122093	9.770328	0.011803	-0.009346	0.003583	-0.148330	1.033777	-0.627571	0.634054	-0.038493	-0.041680	-0.771204	0	0
51597	1.181932	0.126451	9.757901	0.014495	-0.007606	0.002713	-0.149926	1.033785	-0.626496	0.634058	-0.038500	-0.041877	-0.771191	0	0
51598	1.191269	0.082941	9.711655	0.015370	-0.011108	0.007102	-0.150320	1.034066	-0.628063	0.634202	-0.038536	-0.042119	-0.771057	0	0
51599	1.234529	0.053760	9.718156	0.006417	-0.002383	0.010574	-0.149120	1.033365	-0.628613	0.634265	-0.038560	-0.042220	-0.770998	0	0
51600	1.205798	0.087705	9.733215	0.010886	0.001119	0.012397	-0.150983	1.033236	-0.626748	0.634471	-0.038532	-0.042349	-0.770824	0	0
51601	1.138664	0.155537	9.720154	-0.007011	-0.004114	0.012282	-0.150456	1.033510	-0.626228	0.634540	-0.038656	-0.042358	-0.770759	0	0
51602	1.076586	0.252429	9.784293	-0.013299	-0.000626	0.017573	-0.150456	1.034066	-0.627273	0.634803	-0.038795	-0.042311	-0.770539	0	0
51603	1.038113	0.276659	9.744045	-0.025728	0.008182	-0.000092	-0.150455	1.034622	-0.628449	0.634775	-0.038938	-0.042102	-0.770566	0	0
51604	1.004032	0.238447	9.746304	-0.021360	-0.004102	0.019283	-0.150327	1.034065	-0.626094	0.635027	-0.039157	-0.042013	-0.770352	0	0
51605	0.996681	0.224028	9.731780	-0.010574	0.008172	0.012357	-0.150716	1.034068	-0.628582	0.635101	-0.039207	-0.041915	-0.770294	0	0
51606	1.003683	0.190283	9.726524	0.025194	-0.007568	0.012551	-0.151254	1.034904	-0.628040	0.635303	-0.039155	-0.042209	-0.770114	0	0
51607	1.047264	0.204536	9.779189	0.022505	-0.011964	0.010742	-0.151648	1.034351	-0.628302	0.635369	-0.039148	-0.042493	-0.770044	0	0
51608	1.052129	0.209324	9.784009	0.029672	-0.011086	0.009035	-0.150577	1.032124	-0.627291	0.635549	-0.039093	-0.042845	-0.769879	0	0
51609	1.066508	0.194705	9.759682	0.033247	-0.009338	0.010823	-0.151116	1.033098	-0.626485	0.635621	-0.038997	-0.043194	-0.769805	0	0
51610	1.076140	0.189915	9.790789	0.025141	-0.005003	0.023111	-0.151103	1.031710	-0.627812	0.635891	-0.038930	-0.043466	-0.769570	0	0
51611	1.061551	0.175619	9.797960	0.010868	-0.002358	0.014206	-0.152437	1.032133	-0.626606	0.635983	-0.038923	-0.043596	-0.769487	0	0
51612	1.075811	0.141993	9.850327	0.011771	0.006379	0.013351	-0.151501	1.031713	-0.627937	0.636170	-0.038850	-0.043696	-0.769330	0	0
51613	1.119078	0.117292	9.748725	0.018047	0.004642	0.012493	-0.151631	1.031158	-0.627678	0.636255	-0.038743	-0.043837	-0.769257	0	0
51614	1.128351	0.064213	9.719193	0.033201	0.002872	0.024921	-0.151503	1.031434	-0.626890	0.636538	-0.038566	-0.044120	-0.769016	0	0
51615	1.142762	0.054375	9.685307	0.038533	-0.009386	0.030197	-0.151355	1.029769	-0.628484	0.636761	-0.038444	-0.044501	-0.768815	0	0
51616	1.118647	0.059338	9.673554	0.033226	0.011638	0.023193	-0.151083	1.028657	-0.628499	0.637044	-0.038197	-0.044730	-0.768580	0	0
51617	1.070493	0.078995	9.686213	0.021541	-0.004120	0.030119	-0.152164	1.031438	-0.627667	0.637262	-0.038143	-0.044945	-0.768390	0	0
51618	1.095140	0.148558	9.686800	0.011670	-0.000650	0.037997	-0.150563	1.031153	-0.629795	0.637664	-0.038133	-0.045082	-0.768049	0	0
51619	1.141403	0.198989	9.778313	-0.016958	-0.012051	0.031573	-0.151624	1.030326	-0.628474	0.637874	-0.038386	-0.045052	-0.767863	0	0
51620	1.211551	0.215285	9.780298	-0.006169	-0.002424	0.022857	-0.152156	1.030745	-0.628724	0.638117	-0.038499	-0.045066	-0.767654	0	0
51621	1.274555	0.243841	9.840170	-0.020476	-0.009447	0.017426	-0.152163	1.031578	-0.628191	0.638219	-0.038750	-0.045001	-0.767561	0	0
51622	1.168451	0.266172	9.793273	-0.025790	-0.009383	0.006851	-0.151901	1.031853	-0.627667	0.638362	-0.039033	-0.044917	-0.767433	0	0
51623	1.023622	0.276736	9.732154	-0.052583	0.002928	0.001460	-0.151638	1.032407	-0.627928	0.638334	-0.039385	-0.044533	-0.767460	0	0
51624	1.026536	0.342085	9.872281	-0.052621	-0.011106	0.002300	-0.151383	1.033377	-0.626609	0.638427	-0.039851	-0.044256	-0.767375	0	0
51625	1.058078	0.359044	9.992376	-0.072229	0.011635	-0.010987	-0.151772	1.031852	-0.626619	0.638299	-0.040255	-0.043668	-0.767494	0	0
51626	1.082060	-0.338738	9.974533	-0.075955	0.015073	0.018808	-0.152712	1.034078	-0.626845	0.638474	-0.040679	-0.043036	-0.767362	0	0
51627	0.946189	0.253413	9.773413	-0.060612	0.015196	-0.001180	-0.152058	1.034768	-0.625535	0.638427	-0.040983	-0.042507	-0.767415	0	0
51628	1.158645	0.242504	9.894031	-0.031081	0.004635	-0.009002	-0.153381	1.034081	-0.625390	0.638400	-0.041189	-0.042298	-0.767437	0	0
51629	1.090607	0.185145	9.841082	0.004653	-0.028581	-0.005327	-0.152058	1.034907	-0.625665	0.638329	-0.041411	-0.042551	-0.767470	0	0
51630	1.308774	0.299103	9.907806	0.015473	0.002865	-0.015753	-0.152860	1.036021	-0.625642	0.638282	-0.041329	-0.042713	-0.767504	0	0
51631	1.298697	0.245793	9.753459	0.013771	0.006434	-0.029855	-0.153651	1.034637	-0.624856	0.638042	-0.041217	-0.042828	-0.767704	0	0
51632	1.206332	0.166667	9.599524	0.008422	0.008244	-0.029873	-0.153916	1.034778	-0.625113	0.637873	-0.041133	-0.042907	-0.767844	0	0
51633	1.094570	0.071370	9.613814	0.006480	-0.007541	-0.001733	-0.152324	1.034213	-0.624224	0.637839	-0.041187	-0.043043	-0.767862	0	0
51634	1.116495	-0.239112	9.605248	-0.020465	0.022132	0.028068	-0.152855	1.033799	-0.623432	0.638122	-0.041206	-0.042789	-0.767640	0	0
51635	1.050613	0.006430	9.502887	0.024247	-0.016314	0.026565	-0.154187	1.036168	-0.626014	0.638309	-0.041225	-0.043104	-0.767466	0	0
51636	1.071382	0.203995	9.663609	0.093930	-0.016386	0.046489	-0.153376	1.033804	-0.626312	0.638763	-0.040817	-0.043966	-0.767061	0	0
51637	1.095876	0.243149	9.945052	0.129692	-0.040923	0.037843	-0.152844	1.033662	-0.626584	0.639068	-0.040355	-0.045242	-0.766758	0	0
51638	1.073709	0.530934	9.609664	0.193302	0.004652	0.043832	-0.154028	1.032142	-0.626844	0.639529	-0.039150	-0.046730	-0.766346	0	0
51639	1.164730	0.420235	9.823917	0.272914	-0.033864	0.030119	-0.154267	1.028119	-0.627668	0.639828	-0.037714	-0.049063	-0.766022	0	0
51640	1.161758	0.347589	9.657269	0.205036	-0.036415	0.006694	-0.155175	1.025210	-0.628733	0.639978	-0.036731	-0.050917	-0.765824	0	0
51641	1.115722	0.324094	9.722290	0.167336	-0.061840	0.023959	-0.156612	1.021609	-0.629273	0.640170	-0.036181	-0.052622	-0.765574	0	0
51642	1.155276	0.449144	9.814717	0.097660	-0.019859	0.009516	-0.156614	1.021331	-0.628225	0.640306	-0.035759	-0.053547	-0.765416	0	0
51643	1.145548	0.439599	9.814692	0.018903	-0.033878	0.009773	-0.156876	1.020500	-0.627967	0.640349	-0.035937	-0.053940	-0.765345	0	0
51644	1.131122	0.444861	9.925436	-0.059869	-0.037427	0.013595	-0.155555	1.021325	-0.627454	0.640468	-0.036659	-0.053771	-0.765223	0	0
51645	1.171821	0.398546	9.828414	-0.110832	-0.012936	0.015055	-0.156884	1.020776	-0.626126	0.640514	-0.037510	-0.053035	-0.765194	0	0
51646	1.265076	0.270257	9.802100	-0.126047	-0.022579	0.013093	-0.157435	1.023276	-0.624386	0.640582	-0.038544	-0.052264	-0.765139	0	0
51647	1.347130	0.264671	9.758065	-0.121511	-0.015568	0.002553	-0.157574	1.025499	-0.626069	0.640525	-0.039478	-0.051469	-0.765193	0	0
51648	1.346800	0.221127	9.675850	-0.115208	-0.016407	-0.004461	-0.158380	1.026057	-0.624213	0.640482	-0.040385	-0.050749	-0.765230	0	0
51649	1.288568	0.183052	9.661493	-0.097299	-0.030365	-0.011420	-0.157592	1.027997	-0.624993	0.640319	-0.041272	-0.050242	-0.765353	0	0
51650	1.259544	0.176107	9.676085	-0.088378	-0.026871	-0.005167	-0.157351	1.031743	-0.624434	0.640307	-0.042085	-0.049796	-0.765347	0	0
51651	1.221403	0.246103	9.657991	-0.072249	-0.026843	-0.009429	-0.159072	1.031614	-0.625197	0.640171	-0.042786	-0.049457	-0.765444	0	0
51652	1.187288	0.205288	9.595326	-0.060652	-0.030335	-0.001423	-0.160541	1.031620	-0.622418	0.640154	-0.043452	-0.049242	-0.765434	0	0
51653	1.177590	0.198294	9.643398	-0.059713	-0.019823	-0.009309	-0.160274	1.031897	-0.623338	0.640027	-0.044018	-0.048954	-0.765527	0	0
51654	1.211401	0.193704	9.801682	-0.054407	-0.033878	-0.004048	-0.161480	1.033013	-0.621733	0.640015	-0.044669	-0.048811	-0.765509	0	0
51655	1.206272	0.150565	9.839686	-0.070551	-0.028658	0.004656	-0.160832	1.035090	-0.620672	0.639984	-0.045378	-0.048489	-0.765513	0	0
51656	1.263805	0.092311	9.814486	-0.068706	-0.030389	-0.007701	-0.161097	1.035231	-0.620929	0.639945	-0.046091	-0.048217	-0.765520	0	0
51657	1.316662	0.053514	9.847232	-0.074073	-0.037404	-0.011315	-0.162169	1.035791	-0.618938	0.639786	-0.046882	-0.047931	-0.765623	0	0
51658	1.336058	0.067494	9.748683	-0.084827	-0.030412	-0.002557	-0.162724	1.039124	-0.617453	0.639763	-0.047702	-0.047532	-0.765616	0	0
51659	1.341079	0.098335	9.621611	-0.131331	-0.039141	-0.006445	-0.162728	1.040096	-0.617837	0.639612	-0.048876	-0.046817	-0.765713	0	0
51660	1.403801	0.088318	9.652200	-0.140280	-0.049659	-0.010094	-0.164055	1.040381	-0.618339	0.639508	-0.050194	-0.046122	-0.765756	0	0
51661	1.350536	0.069455	9.640425	-0.161709	-0.029514	-0.013690	-0.164330	1.041909	-0.618057	0.639287	-0.051486	-0.045119	-0.765914	0	0
51662	1.321103	0.007028	9.601505	-0.156395	-0.042639	-0.004890	-0.164761	1.044823	-0.613295	0.639227	-0.052855	-0.044254	-0.765922	0	0
51663	1.383871	0.004175	9.615353	-0.162606	-0.044383	-0.017298	-0.165440	1.046630	-0.611692	0.638968	-0.054265	-0.043341	-0.766092	0	0
51664	1.398563	0.032881	9.601134	-0.154562	-0.058379	-0.019050	-0.165995	1.049686	-0.609946	0.638807	-0.055736	-0.042599	-0.766162	0	0
51665	1.429937	0.028038	9.670508	-0.143743	-0.053106	-0.037469	-0.167197	1.052747	-0.612523	0.638397	-0.057086	-0.041900	-0.766443	0	0
51666	1.480542	0.008817	9.806849	-0.102581	-0.044383	-0.039803	-0.168534	1.053587	-0.610919	0.638115	-0.058108	-0.041480	-0.766624	0	0
51667	1.416871	-0.115684	9.832404	-0.067688	-0.015501	-0.032402	-0.168942	1.053587	-0.608156	0.637800	-0.058687	-0.041122	-0.766861	0	0
51668	1.262198	-0.133651	9.855164	-0.029205	-0.029434	-0.039179	-0.168813	1.053308	-0.606585	0.637562	-0.059128	-0.041169	-0.767023	0	0
51669	1.204670	-0.079723	10.038943	-0.016738	-0.005865	-0.023998	-0.170407	1.053594	-0.606427	0.637346	-0.059308	-0.041131	-0.767191	0	0
51670	1.166303	-0.045410	10.150229	-0.013163	-0.002375	-0.024825	-0.171195	1.053600	-0.608646	0.637192	-0.059447	-0.041116	-0.767308	0	0
51671	1.258374	-0.005003	10.226810	-0.016777	0.008059	-0.016023	-0.171727	1.053047	-0.607462	0.637043	-0.059520	-0.040981	-0.767433	0	0
51672	1.398434	-0.003811	10.187160	-0.045361	0.002794	-0.026865	-0.169866	1.054288	-0.610629	0.636855	-0.059824	-0.040687	-0.767581	0	0
51673	1.528763	-0.007824	9.993711	-0.054227	0.022061	-0.033945	-0.171461	1.055130	-0.611121	0.636552	-0.060021	-0.040186	-0.767844	0	0
51674	1.697526	-0.040937	9.821229	-0.071989	0.022102	-0.058801	-0.171468	1.056240	-0.610979	0.636092	-0.060334	-0.039583	-0.768231	0	0
51675	1.720510	-0.195797	9.578903	-0.092480	0.022175	-0.072201	-0.172392	1.053745	-0.608233	0.635470	-0.060765	-0.038818	-0.768751	0	0
51676	1.613879	-0.243563	9.418242	-0.132773	0.023954	-0.061007	-0.171471	1.055406	-0.608755	0.634973	-0.061448	-0.037738	-0.769161	0	0
51677	1.502452	-0.288673	9.327353	-0.149810	0.020480	-0.051424	-0.171511	1.059428	-0.603726	0.634473	-0.062268	-0.036535	-0.769566	0	0
51678	1.323068	-0.390157	9.505590	-0.170418	0.025735	-0.048883	-0.171521	1.061233	-0.604102	0.634067	-0.063180	-0.035148	-0.769891	0	0
51679	1.110916	-0.349202	9.772273	-0.170588	0.030915	-0.017077	-0.172329	1.062624	-0.602894	0.633818	-0.064060	-0.033693	-0.770088	0	0
51680	1.150763	-0.178871	9.728222	-0.156275	0.039651	-0.011630	-0.170894	1.068170	-0.605093	0.633706	-0.064788	-0.032304	-0.770179	0	0
51681	1.411879	-0.130805	9.594331	-0.118705	0.020362	-0.011492	-0.171041	1.070113	-0.604021	0.633528	-0.065421	-0.031310	-0.770313	0	0
51682	1.642604	-0.281980	9.513691	-0.093676	-0.007674	-0.013272	-0.170386	1.070247	-0.602060	0.633426	-0.066117	-0.030704	-0.770362	0	0
51683	1.776582	-0.456290	9.486496	-0.075708	0.013324	-0.023714	-0.170672	1.072607	-0.599932	0.633177	-0.066534	-0.030102	-0.770554	0	0
51684	1.742733	-0.463139	9.520358	-0.070346	0.011578	-0.023673	-0.171200	1.072749	-0.600841	0.633040	-0.066930	-0.029562	-0.770654	0	0
51685	1.646601	-0.397544	9.488294	-0.066722	0.008136	-0.033309	-0.171599	1.072612	-0.600443	0.632720	-0.067334	-0.029076	-0.770899	0	0
51686	1.454189	-0.290112	9.520030	-0.081093	-0.005838	-0.025455	-0.171210	1.074276	-0.600564	0.632606	-0.067930	-0.028569	-0.770960	0	0
51687	1.280526	-0.268805	9.752506	-0.061443	0.008155	-0.019923	-0.172142	1.076086	-0.602632	0.632392	-0.068304	-0.028115	-0.771119	0	0
51688	1.208876	-0.161995	9.888947	-0.023870	0.018652	-0.018689	-0.171345	1.076638	-0.603688	0.632356	-0.068352	-0.027889	-0.771152	0	0
51689	1.184039	-0.258039	9.880846	0.081766	-0.004012	-0.038280	-0.170806	1.075108	-0.603712	0.632096	-0.067906	-0.028625	-0.771378	0	0
51690	1.303967	-0.374208	9.952983	0.196226	-0.023293	-0.032290	-0.172653	1.072202	-0.601875	0.632042	-0.066883	-0.030366	-0.771445	0	0
51691	1.375869	-0.442813	9.725648	0.296459	-0.009250	-0.027134	-0.172362	1.068593	-0.603228	0.632005	-0.065122	-0.032782	-0.771527	0	0
51692	1.322945	-0.409223	9.563055	0.312521	-0.005732	-0.011998	-0.173263	1.063740	-0.603000	0.632174	-0.063234	-0.035294	-0.771435	0	0
51693	1.254404	-0.206163	9.719803	0.258738	-0.007556	0.006167	-0.174035	1.060553	-0.604727	0.632360	-0.061706	-0.037384	-0.771308	0	0
51694	1.287048	-0.028677	9.637441	0.190755	0.013417	0.011944	-0.172952	1.057077	-0.605172	0.632634	-0.060447	-0.038820	-0.771112	0	0
51695	1.513853	-0.058956	9.752906	0.124517	0.008056	0.013127	-0.174777	1.053064	-0.607809	0.632793	-0.059650	-0.039772	-0.770995	0	0
51696	1.455524	-0.115781	9.899367	0.038525	0.007980	0.030126	-0.174112	1.052922	-0.608084	0.633094	-0.059405	-0.040057	-0.770752	0	0
51697	1.301204	-0.089917	10.098080	0.015309	-0.011224	0.008787	-0.175845	1.054319	-0.607912	0.633146	-0.059444	-0.040290	-0.770694	0	0
51698	1.177770	-0.123148	9.928117	0.011793	-0.009381	-0.000010	-0.174521	1.054033	-0.606885	0.633196	-0.059489	-0.040497	-0.770639	0	0
51699	1.233145	-0.143133	9.826464	0.042219	-0.025984	-0.003392	-0.174782	1.053480	-0.607149	0.633164	-0.059464	-0.041034	-0.770638	0	0
51700	1.285813	-0.201789	9.657092	0.060197	-0.029423	-0.018277	-0.173042	1.051806	-0.608767	0.633106	-0.059348	-0.041752	-0.770656	0	0
51701	1.373204	-0.139771	9.709928	0.058427	-0.032071	-0.024482	-0.174501	1.051536	-0.608485	0.632918	-0.059257	-0.042464	-0.770779	0	0
51702	1.426189	-0.163828	9.843788	0.033356	-0.026875	-0.022908	-0.175430	1.050707	-0.607035	0.632788	-0.059291	-0.042960	-0.770856	0	0
51703	1.474920	-0.101801	9.800818	-0.045392	-0.012923	-0.014620	-0.174636	1.052092	-0.608740	0.632622	-0.059713	-0.042744	-0.770971	0	0
51704	1.621941	-0.145837	9.933638	-0.127767	-0.015660	-0.006475	-0.176097	1.052377	-0.608584	0.632536	-0.060687	-0.041918	-0.771011	0	0
51705	1.698520	-0.238297	9.782899	-0.201017	0.028977	-0.015698	-0.175727	1.056261	-0.607107	0.632284	-0.061774	-0.040242	-0.771221	0	0
51706	1.748441	-0.344893	9.661069	-0.263648	0.018475	-0.016226	-0.176021	1.060703	-0.606139	0.632060	-0.063338	-0.038159	-0.771384	0	0
51707	1.709489	-0.387958	9.636875	-0.288664	0.037739	-0.018098	-0.174712	1.062638	-0.604302	0.631728	-0.064916	-0.035758	-0.771639	0	0
51708	1.540406	-0.400465	9.835275	-0.248393	0.043022	-0.023909	-0.174207	1.066521	-0.603221	0.631474	-0.066191	-0.033644	-0.771834	0	0
51709	1.485134	-0.361664	9.797743	-0.195538	0.050085	-0.034928	-0.174499	1.071242	-0.603432	0.631070	-0.067079	-0.031896	-0.772162	0	0
51710	1.386166	-0.362663	10.005282	-0.118681	0.033444	-0.025592	-0.175574	1.072635	-0.601695	0.630856	-0.067610	-0.030843	-0.772333	0	0
51711	1.370404	-0.542724	10.075453	-0.050702	0.023834	-0.026927	-0.175718	1.074023	-0.600760	0.630601	-0.067788	-0.030371	-0.772544	0	0
51712	1.462151	-0.543588	10.026582	0.010178	0.043086	-0.028203	-0.174910	1.072631	-0.602099	0.630449	-0.067431	-0.030253	-0.772705	0	0
51713	1.486061	-0.573008	9.905864	0.022658	0.018595	-0.022043	-0.174911	1.073048	-0.602357	0.630279	-0.067189	-0.030378	-0.772859	0	0
51714	1.418793	-0.519989	9.767653	0.004791	0.022141	-0.023007	-0.174110	1.073044	-0.603813	0.630154	-0.067029	-0.030347	-0.772976	0	0
51715	1.332646	-0.417568	10.005114	-0.009687	-0.007689	-0.002031	-0.174097	1.070824	-0.603836	0.630110	-0.067199	-0.030372	-0.772996	0	0
51716	1.188995	-0.252150	10.246198	-0.024054	-0.015588	0.001432	-0.174905	1.071937	-0.602368	0.630122	-0.067522	-0.030337	-0.772960	0	0
51717	1.101686	-0.302193	10.176675	0.004464	-0.033963	0.022739	-0.174641	1.074159	-0.605632	0.630271	-0.067807	-0.030614	-0.772802	0	0
51718	1.106005	-0.372115	10.132571	0.032989	-0.086466	0.031554	-0.174644	1.073602	-0.603931	0.630528	-0.068327	-0.031447	-0.772513	0	0
51719	1.173176	-0.435100	10.157706	0.049095	-0.081236	0.031656	-0.176764	1.073198	-0.603903	0.630762	-0.068694	-0.032354	-0.772253	0	0
51720	1.381515	-0.342884	10.168985	0.043729	-0.086548	0.029792	-0.177292	1.071673	-0.602072	0.630994	-0.069146	-0.033270	-0.771983	0	0
51721	1.555402	-0.335122	10.004139	-0.011778	-0.095350	0.039001	-0.179152	1.071960	-0.601778	0.631236	-0.070008	-0.033790	-0.771685	0	0
51722	1.640329	-0.271473	9.797441	-0.086948	-0.088379	0.049926	-0.179701	1.073489	-0.599129	0.631530	-0.071306	-0.033695	-0.771330	0	0
51723	1.700018	-0.361454	9.627648	-0.156733	-0.070897	0.058260	-0.180784	1.076825	-0.598292	0.631823	-0.072904	-0.032934	-0.770973	0	0
51724	1.771235	-0.528425	9.480906	-0.181854	-0.091919	0.070284	-0.181596	1.079467	-0.598253	0.632202	-0.074835	-0.032114	-0.770512	0	0
51725	1.847603	-0.649792	9.315416	-0.181821	-0.070911	0.072960	-0.183744	1.083503	-0.597392	0.632585	-0.076601	-0.031154	-0.770064	0	0
51726	1.885346	-0.770746	9.186316	-0.151408	-0.058653	0.081123	-0.184822	1.085729	-0.596304	0.633074	-0.078086	-0.030350	-0.769545	0	0
51727	1.788526	-0.803547	9.225230	-0.115528	-0.054201	0.061156	-0.184307	1.087946	-0.595633	0.633417	-0.079307	-0.029810	-0.769158	0	0
51728	1.619717	-0.773192	9.282315	-0.076145	-0.041028	0.060665	-0.186448	1.090456	-0.594525	0.633821	-0.080173	-0.029491	-0.768748	0	0
51729	1.470419	-0.718686	9.421227	-0.031439	-0.032266	0.066362	-0.185105	1.088506	-0.596009	0.634276	-0.080693	-0.029453	-0.768319	0	0
51730	1.359284	-0.727313	9.462946	0.024077	-0.016464	0.060687	-0.185920	1.091008	-0.594528	0.634776	-0.080734	-0.029749	-0.767891	0	0
51731	1.296332	-0.750845	9.472833	0.077745	-0.004198	0.067304	-0.185390	1.091005	-0.594273	0.635334	-0.080342	-0.030365	-0.767446	0	0
51732	1.388568	-0.684275	9.453574	0.090341	0.018549	0.059534	-0.185380	1.089895	-0.595466	0.635886	-0.079693	-0.030948	-0.767033	0	0
51733	1.606916	-0.541763	9.419681	0.086782	0.012374	0.055044	-0.185370	1.088786	-0.596527	0.636362	-0.079112	-0.031537	-0.766675	0	0
51734	1.761427	-0.543339	9.298156	0.043943	0.039497	0.042450	-0.185372	1.088646	-0.595741	0.636755	-0.078592	-0.031644	-0.766397	0	0
51735	1.765567	-0.637395	9.227339	0.011702	0.028992	0.047445	-0.185628	1.087677	-0.596797	0.637117	-0.078363	-0.031563	-0.766123	0	0
51736	1.659006	-0.682102	9.280620	-0.031175	0.032539	0.031306	-0.184433	1.087948	-0.597600	0.637393	-0.078370	-0.031151	-0.765910	0	0
51737	1.529198	-0.599295	9.285095	-0.083057	0.048305	0.033684	-0.183122	1.089189	-0.595114	0.637581	-0.078594	-0.030232	-0.765767	0	0
51738	1.433354	-0.497269	9.368814	-0.100981	0.022941	0.030866	-0.182864	1.090159	-0.594583	0.637831	-0.079118	-0.029350	-0.765539	0	0
51739	1.332415	-0.435756	9.562669	-0.106452	0.004523	0.043135	-0.183146	1.092380	-0.593375	0.638059	-0.079826	-0.028521	-0.765307	0	0
51740	1.289061	-0.423082	9.664134	-0.093873	0.011546	0.030929	-0.183154	1.095157	-0.595579	0.638323	-0.080392	-0.027769	-0.765055	0	0
51741	1.299291	-0.341555	9.607300	-0.084887	0.018566	0.026629	-0.182633	1.095987	-0.594266	0.638445	-0.080846	-0.027024	-0.764933	0	0
51742	1.320984	-0.344394	9.520555	-0.047342	-0.023405	0.024102	-0.182100	1.097095	-0.596757	0.638716	-0.081379	-0.026860	-0.764655	0	0
51743	1.284334	-0.404242	9.520184	-0.024026	-0.005871	0.017285	-0.182105	1.097928	-0.596748	0.638809	-0.081626	-0.026741	-0.764556	0	0
51744	1.221028	-0.480382	9.630414	0.009901	-0.005895	0.029869	-0.182105	1.097373	-0.595966	0.639153	-0.081662	-0.026895	-0.764259	0	0
51745	1.143555	-0.512981	9.784529	0.058300	0.013399	0.012682	-0.183168	1.096406	-0.593859	0.639284	-0.081227	-0.027280	-0.764182	0	0
51746	1.158082	-0.517023	10.072773	0.104717	0.008062	0.027088	-0.182242	1.096817	-0.593607	0.639635	-0.080552	-0.028066	-0.763931	0	0
51747	1.317004	-0.576415	9.933722	0.128895	0.036035	0.034358	-0.182620	1.095433	-0.597028	0.639994	-0.079492	-0.028821	-0.763713	0	0
51748	1.529033	-0.640827	9.861451	0.145982	0.036035	0.016784	-0.182333	1.092101	-0.597853	0.640277	-0.078336	-0.029749	-0.763560	0	0
51749	1.547383	-0.771333	9.705971	0.154848	0.016781	0.032611	-0.180609	1.091813	-0.597226	0.640635	-0.077257	-0.030825	-0.763327	0	0
51750	1.546641	-0.872574	9.632709	0.115488	0.011542	0.030524	-0.180974	1.087792	-0.600017	0.640998	-0.076487	-0.031667	-0.763066	0	0
51751	1.469740	-0.819171	9.595531	0.070681	-0.011214	0.040724	-0.179915	1.087508	-0.598986	0.641342	-0.076162	-0.032273	-0.762784	0	0
51752	1.359802	-0.659525	9.607929	0.016990	-0.019950	0.040366	-0.179525	1.087088	-0.595977	0.641694	-0.076267	-0.032557	-0.762465	0	0
51753	1.298073	-0.514469	9.691847	-0.017036	-0.035711	0.040107	-0.180579	1.086261	-0.596626	0.641958	-0.076688	-0.032648	-0.762196	0	0
51754	1.308364	-0.430008	9.808096	-0.064465	-0.051489	0.034429	-0.180982	1.086262	-0.595044	0.642175	-0.077554	-0.032516	-0.761931	0	0
51755	1.344672	-0.418250	9.812724	-0.063526	-0.035739	0.029197	-0.183115	1.089051	-0.596822	0.642320	-0.078267	-0.032257	-0.761747	0	0
51756	1.496861	-0.409893	9.787473	-0.039376	-0.062009	0.023948	-0.182598	1.090713	-0.595500	0.642475	-0.079049	-0.032393	-0.761530	0	0
51757	1.619893	-0.425464	9.728549	-0.000850	-0.068993	0.011828	-0.184722	1.089891	-0.593769	0.642526	-0.079607	-0.032839	-0.761410	0	0
51758	1.742895	-0.445788	9.688799	0.038643	-0.049711	-0.009003	-0.183274	1.091270	-0.592990	0.642501	-0.079783	-0.033517	-0.761383	0	0
51759	1.805487	-0.472751	9.683142	0.063732	-0.054074	-0.018553	-0.184855	1.089475	-0.592984	0.642376	-0.079806	-0.034388	-0.761447	0	0
51760	1.820348	-0.422222	9.726857	0.086156	-0.035690	-0.026248	-0.185759	1.086566	-0.595362	0.642258	-0.079563	-0.035351	-0.761528	0	0
51761	1.808481	-0.395464	9.794564	0.117488	-0.040926	-0.033081	-0.187470	1.084494	-0.595882	0.642067	-0.079140	-0.036563	-0.761676	0	0
51762	1.805784	-0.436202	9.837381	0.146104	-0.040931	-0.031118	-0.188398	1.083665	-0.594563	0.641956	-0.078550	-0.038019	-0.761759	0	0
51763	1.810473	-0.455512	9.827505	0.140739	-0.039181	-0.031156	-0.189318	1.082700	-0.595609	0.641795	-0.077967	-0.039399	-0.761884	0	0
51764	1.767270	-0.416864	9.770638	0.121080	-0.051395	-0.038371	-0.190090	1.079235	-0.596682	0.641609	-0.077614	-0.040738	-0.762006	0	0
51765	1.774954	-0.354472	9.742448	0.061185	-0.044389	-0.046701	-0.191277	1.077992	-0.596676	0.641264	-0.077577	-0.041560	-0.762256	0	0
51766	1.758266	-0.320989	9.637225	-0.009543	-0.019929	-0.026847	-0.191676	1.077577	-0.595624	0.641079	-0.077826	-0.041693	-0.762380	0	0
51767	1.753393	-0.325865	9.603562	-0.059578	-0.019900	-0.041309	-0.191939	1.077301	-0.595754	0.640690	-0.078380	-0.041434	-0.762664	0	0
51768	1.762949	-0.340372	9.603313	-0.089998	0.004573	-0.034399	-0.192214	1.079107	-0.595994	0.640410	-0.078954	-0.040805	-0.762874	0	0
51769	1.748082	-0.393174	9.602834	-0.099753	0.029104	-0.046724	-0.192484	1.079386	-0.595069	0.639967	-0.079392	-0.039932	-0.763246	0	0
51770	1.743144	-0.407627	9.583483	-0.085394	0.036130	-0.053644	-0.192475	1.077164	-0.594041	0.639553	-0.079688	-0.039151	-0.763603	0	0
51771	1.723773	-0.416913	9.643630	-0.053233	0.029990	-0.046380	-0.193536	1.077448	-0.594678	0.639149	-0.079822	-0.038629	-0.763953	0	0
51772	1.685079	-0.426107	9.684717	-0.034406	0.032643	-0.055036	-0.192222	1.080634	-0.596373	0.638783	-0.079817	-0.038262	-0.764278	0	0
51773	1.675351	-0.435652	9.684691	0.015616	0.025621	-0.038835	-0.192345	1.079247	-0.596910	0.638490	-0.079548	-0.038289	-0.764550	0	0
51774	1.665425	-0.471773	9.645906	0.006712	0.037018	-0.044149	-0.192609	1.078693	-0.596124	0.638223	-0.079252	-0.038198	-0.764808	0	0
51775	1.638958	-0.459429	9.682328	-0.003994	0.020419	-0.056614	-0.193412	1.078974	-0.594796	0.637775	-0.079141	-0.038121	-0.765197	0	0
51776	1.665682	-0.435701	9.643915	-0.020205	0.015112	-0.033843	-0.191825	1.079242	-0.593767	0.637572	-0.079188	-0.037957	-0.765369	0	0
51777	1.694716	-0.426447	9.598105	-0.048828	0.022101	-0.032270	-0.191675	1.078411	-0.597454	0.637276	-0.079360	-0.037509	-0.765620	0	0
51778	1.704119	-0.464771	9.674494	-0.060497	0.007201	-0.030659	-0.192473	1.079248	-0.598089	0.637060	-0.079725	-0.037084	-0.765782	0	0
51779	1.658329	-0.452342	9.689453	-0.063143	0.025593	-0.034120	-0.192483	1.080497	-0.597420	0.636739	-0.079962	-0.036505	-0.766053	0	0
51780	1.636483	-0.464536	9.578942	-0.068531	0.018610	-0.028891	-0.192763	1.080774	-0.593475	0.636528	-0.080292	-0.035945	-0.766220	0	0
51781	1.680253	-0.421640	9.559830	-0.068525	0.008109	-0.032458	-0.192505	1.082994	-0.595032	0.636208	-0.080698	-0.035435	-0.766467	0	0
51782	1.675327	-0.435946	9.588550	-0.063134	0.022110	-0.034132	-0.191839	1.082713	-0.595308	0.635995	-0.080963	-0.034902	-0.766640	0	0
51783	1.708798	-0.484206	9.623757	-0.055968	0.032595	-0.034063	-0.193035	1.082719	-0.594764	0.635681	-0.081102	-0.034336	-0.766912	0	0
51784	1.677188	-0.517362	9.712578	-0.016626	0.022971	-0.033810	-0.192249	1.084381	-0.594891	0.635495	-0.081066	-0.034151	-0.767078	0	0
51785	1.657702	-0.541219	9.726892	0.006630	0.020355	-0.033650	-0.191842	1.083269	-0.595433	0.635230	-0.080901	-0.034143	-0.767315	0	0
51786	1.684354	-0.527157	9.673947	0.022749	0.025612	-0.033517	-0.192240	1.082993	-0.594905	0.635076	-0.080595	-0.034243	-0.767470	0	0
51787	1.665438	-0.473804	9.768459	0.022735	0.022972	-0.033512	-0.192766	1.082163	-0.594905	0.634826	-0.080309	-0.034343	-0.767703	0	0
51788	1.665644	-0.444948	9.766386	0.020972	0.029979	-0.037019	-0.191696	1.081325	-0.596243	0.634647	-0.079979	-0.034405	-0.767882	0	0
51789	1.636983	-0.401360	9.788765	0.001314	0.032614	-0.042422	-0.192493	1.081885	-0.596750	0.634315	-0.079751	-0.034286	-0.768185	0	0
51790	1.622730	-0.367640	9.767645	-0.009437	0.036982	-0.037186	-0.192747	1.079943	-0.596766	0.634094	-0.079562	-0.034068	-0.768397	0	0
51791	1.632365	-0.372401	9.808366	-0.018387	0.032598	-0.039034	-0.193416	1.080501	-0.595962	0.633771	-0.079460	-0.033795	-0.768686	0	0
51792	1.642081	-0.362995	9.762724	-0.017466	0.032615	-0.043433	-0.192349	1.079524	-0.595988	0.633501	-0.079353	-0.033549	-0.768930	0	0
51793	1.627453	-0.382153	9.753016	-0.028286	0.036073	-0.024113	-0.193413	1.079946	-0.596099	0.633286	-0.079293	-0.033168	-0.769130	0	0
51794	1.622740	-0.363137	9.666751	-0.045269	0.030845	-0.026892	-0.192080	1.079523	-0.597042	0.633115	-0.079381	-0.032705	-0.769281	0	0
51795	1.675581	-0.402111	9.641812	-0.052446	0.032571	-0.021675	-0.191830	1.080631	-0.594672	0.632898	-0.079503	-0.032160	-0.769471	0	0
51796	1.658440	-0.435623	9.651189	-0.039935	0.016832	-0.023405	-0.191035	1.080626	-0.594422	0.632763	-0.079665	-0.031825	-0.769579	0	0
51797	1.646242	-0.454609	9.703952	-0.025656	0.030804	-0.012677	-0.192367	1.083272	-0.597001	0.632635	-0.079635	-0.031491	-0.769701	0	0
51798	1.578357	-0.492535	9.713716	-0.006836	0.025598	-0.021358	-0.191569	1.082574	-0.596495	0.632537	-0.079522	-0.031353	-0.769799	0	0
51799	1.549123	-0.530572	9.785634	0.018195	0.011602	-0.022989	-0.191838	1.082991	-0.596224	0.632359	-0.079359	-0.031486	-0.769957	0	0
51800	1.549317	-0.501870	9.733087	0.019015	0.022063	-0.001791	-0.192615	1.081471	-0.599247	0.632418	-0.079116	-0.031553	-0.769931	0	0
51801	1.534724	-0.516203	9.728241	0.015400	-0.002433	-0.001023	-0.191418	1.081048	-0.599400	0.632402	-0.079084	-0.031734	-0.769939	0	0
51802	1.491378	-0.496856	9.651926	0.031576	0.004626	-0.012316	-0.192737	1.078972	-0.597957	0.632382	-0.078893	-0.032016	-0.769963	0	0
51803	1.445455	-0.501418	9.616219	0.011836	0.001113	-0.000123	-0.191152	1.079240	-0.596534	0.632372	-0.078855	-0.032145	-0.769970	0	0
51804	1.418855	-0.501672	9.465027	-0.009516	-0.000549	-0.023183	-0.191683	1.079382	-0.596525	0.632253	-0.078959	-0.032153	-0.770057	0	0
51805	1.515718	-0.463951	9.462221	-0.041794	-0.004993	-0.009357	-0.194067	1.078423	-0.596236	0.632127	-0.079303	-0.031913	-0.770135	0	0
51806	1.529949	-0.497937	9.396813	-0.063252	-0.004984	-0.011286	-0.194062	1.077035	-0.595199	0.632035	-0.079785	-0.031525	-0.770176	0	0
51807	1.568444	-0.517510	9.386642	-0.061442	-0.002359	-0.014803	-0.193815	1.080920	-0.596477	0.631853	-0.080231	-0.031121	-0.770296	0	0
51808	1.562840	-0.632293	9.592070	-0.052513	-0.012884	-0.020089	-0.193301	1.082721	-0.594629	0.631769	-0.080702	-0.030880	-0.770326	0	0
51809	1.630147	-0.680450	9.747160	-0.043585	0.001058	-0.016483	-0.194365	1.083004	-0.594347	0.631588	-0.081008	-0.030593	-0.770453	0	0
51810	1.625530	-0.651483	9.769164	-0.023889	-0.009426	-0.022538	-0.193839	1.084668	-0.595914	0.631490	-0.081271	-0.030550	-0.770508	0	0
51811	1.625396	-0.670681	9.783365	-0.000602	-0.012907	-0.029435	-0.194368	1.083837	-0.594864	0.631240	-0.081409	-0.030693	-0.770693	0	0
51812	1.596575	-0.646593	9.721401	-0.007812	-0.007672	-0.014474	-0.196349	1.081349	-0.593415	0.631174	-0.081561	-0.030752	-0.770728	0	0
51813	1.567663	-0.634612	9.632860	-0.023850	-0.014616	-0.028701	-0.195963	1.084262	-0.594573	0.630911	-0.081859	-0.030725	-0.770913	0	0
51814	1.590056	-0.541101	9.592883	-0.042685	-0.012900	-0.016483	-0.196221	1.082598	-0.593929	0.630841	-0.082269	-0.030555	-0.770933	0	0
51815	1.515090	-0.555035	9.564528	-0.078434	-0.012862	-0.024653	-0.196375	1.085096	-0.592196	0.630564	-0.082899	-0.030092	-0.771111	0	0
51816	1.572670	-0.606131	9.520182	-0.095382	0.002016	-0.030918	-0.196773	1.085098	-0.592058	0.630344	-0.083522	-0.029433	-0.771248	0	0
51817	1.606805	-0.560681	9.525216	-0.093670	-0.002407	-0.015062	-0.196121	1.086621	-0.591265	0.630130	-0.084169	-0.028779	-0.771377	0	0
51818	1.638044	-0.584737	9.603985	-0.092794	-0.014678	-0.016878	-0.196399	1.088843	-0.591239	0.630039	-0.084909	-0.028236	-0.771391	0	0
51819	1.635724	-0.574781	9.707468	-0.082973	0.006284	-0.008799	-0.197730	1.089405	-0.590950	0.629884	-0.085424	-0.027605	-0.771484	0	0
51820	1.630837	-0.579833	9.616120	-0.075798	0.008059	-0.009619	-0.198534	1.090520	-0.590665	0.629829	-0.085884	-0.027040	-0.771497	0	0
51821	1.660277	-0.512933	9.544532	-0.075830	0.011539	0.000973	-0.196412	1.090786	-0.590957	0.629756	-0.086317	-0.026424	-0.771530	0	0
51822	1.694244	-0.491477	9.568520	-0.061514	0.008032	-0.000704	-0.196681	1.090925	-0.589901	0.629837	-0.086688	-0.025968	-0.771438	0	0
51823	1.655326	-0.531946	9.606846	-0.036453	0.025537	0.001307	-0.197487	1.092178	-0.589089	0.629804	-0.086767	-0.025570	-0.771470	0	0
51824	1.611449	-0.589318	9.611372	-0.016753	0.033434	-0.000282	-0.196825	1.092731	-0.589881	0.629916	-0.086661	-0.025297	-0.771398	0	0
51825	1.592568	-0.528962	9.636263	-0.013230	0.029034	0.010320	-0.196153	1.091895	-0.590818	0.629973	-0.086569	-0.025048	-0.771370	0	0
51826	1.573287	-0.521771	9.578829	0.015407	0.022064	0.008749	-0.196285	1.091340	-0.590034	0.630177	-0.086351	-0.025087	-0.771227	0	0
51827	1.567894	-0.603248	9.664464	0.032399	0.032548	0.010656	-0.194836	1.092997	-0.590040	0.630276	-0.085944	-0.025168	-0.771189	0	0
51828	1.557997	-0.636816	9.673777	0.040470	0.032562	0.006305	-0.194571	1.092579	-0.589129	0.630500	-0.085485	-0.025337	-0.771051	0	0
51829	1.572312	-0.660997	9.668569	0.049398	0.039547	0.012555	-0.191907	1.091594	-0.590492	0.630631	-0.084917	-0.025503	-0.771002	0	0
51830	1.528663	-0.689248	9.757548	0.049376	0.025546	0.010747	-0.193624	1.090771	-0.591393	0.630871	-0.084458	-0.025778	-0.770846	0	0
51831	1.480554	-0.664664	9.808719	0.038604	0.027280	0.017742	-0.193897	1.091466	-0.590463	0.631029	-0.084052	-0.025932	-0.770756	0	0
51832	1.461084	-0.688315	9.890333	0.031468	0.022038	0.008859	-0.193478	1.088827	-0.591940	0.631206	-0.083734	-0.026089	-0.770641	0	0
51833	1.463410	-0.698205	9.808481	0.033252	0.015926	0.010611	-0.193212	1.088270	-0.591162	0.631302	-0.083444	-0.026275	-0.770587	0	0
51834	1.456058	-0.712639	9.789151	0.033308	0.020332	0.000053	-0.193337	1.087716	-0.592610	0.631401	-0.083125	-0.026464	-0.770534	0	0
51835	1.543235	-0.679557	9.817620	0.024353	0.004556	-0.003614	-0.192932	1.086465	-0.592497	0.631377	-0.082974	-0.026663	-0.770563	0	0
51836	1.596564	-0.651124	9.812680	0.004664	-0.012955	-0.007355	-0.193994	1.086332	-0.592088	0.631377	-0.083091	-0.026846	-0.770544	0	0
51837	1.649693	-0.651474	9.833849	0.002895	-0.012963	-0.012672	-0.192674	1.087713	-0.592620	0.631261	-0.083209	-0.026999	-0.770622	0	0
51838	1.691078	-0.603800	9.797988	-0.020372	0.006257	-0.004843	-0.192281	1.088265	-0.591833	0.631286	-0.083335	-0.026868	-0.770592	0	0
51839	1.713116	-0.558535	9.711794	-0.038252	0.004515	-0.005857	-0.193475	1.087438	-0.590510	0.631192	-0.083582	-0.026590	-0.770652	0	0
51840	1.708149	-0.577739	9.711617	-0.045475	0.021969	0.013537	-0.192289	1.089653	-0.592081	0.631324	-0.083752	-0.026149	-0.770540	0	0
51841	1.630766	-0.593868	9.745747	-0.028462	0.023747	0.010162	-0.191628	1.089927	-0.591695	0.631366	-0.083794	-0.025814	-0.770512	0	0
51842	1.683513	-0.647170	9.754292	-0.004290	0.036862	0.010359	-0.192564	1.091043	-0.591407	0.631501	-0.083588	-0.025598	-0.770431	0	0
51843	1.707396	-0.683512	9.729634	0.011838	0.029007	0.003385	-0.191501	1.090481	-0.591166	0.631526	-0.083336	-0.025548	-0.770440	0	0
51844	1.751195	-0.635864	9.691349	0.017203	0.046485	0.010534	-0.190969	1.090479	-0.591437	0.631696	-0.082920	-0.025438	-0.770349	0	0
51845	1.770156	-0.686467	9.709831	0.008236	0.051712	0.015758	-0.191754	1.089095	-0.592226	0.631818	-0.082522	-0.025211	-0.770299	0	0
51846	1.714436	-0.710202	9.671583	0.013499	0.056928	0.041382	-0.190570	1.090477	-0.591705	0.632209	-0.082058	-0.024979	-0.770035	0	0
51847	1.687542	-0.753561	9.582389	0.017146	0.067479	0.031755	-0.189249	1.090608	-0.590411	0.632465	-0.081488	-0.024710	-0.769894	0	0
51848	1.639110	-0.772433	9.580186	0.011717	0.063964	0.044050	-0.188572	1.089495	-0.592533	0.632891	-0.080981	-0.024419	-0.769607	0	0
51849	1.595636	-0.772203	9.544512	0.008125	0.056979	0.045775	-0.186188	1.089759	-0.591779	0.633244	-0.080554	-0.024136	-0.769370	0	0
51850	1.537387	-0.814875	9.599804	0.008059	0.079689	0.065250	-0.185126	1.091420	-0.594536	0.633858	-0.079954	-0.023703	-0.768940	0	0
51851	1.464804	-0.835801	9.650662	0.018736	0.057816	0.070552	-0.183928	1.090581	-0.594562	0.634410	-0.079459	-0.023476	-0.768543	0	0
51852	1.407331	-0.770222	9.711998	0.018792	0.043860	0.052907	-0.183807	1.091828	-0.593108	0.634897	-0.079064	-0.023359	-0.768185	0	0
51853	1.441835	-0.674159	9.751261	0.024157	0.025480	0.047601	-0.184341	1.093220	-0.594530	0.635269	-0.078776	-0.023395	-0.767906	0	0
51854	1.476306	-0.582891	9.795275	0.008085	0.021975	0.038667	-0.183532	1.090995	-0.594433	0.635632	-0.078614	-0.023346	-0.767624	0	0
51855	1.471939	-0.520140	9.853717	0.015354	0.020277	0.012292	-0.184455	1.090445	-0.595212	0.635724	-0.078414	-0.023374	-0.767568	0	0
51856	1.418700	-0.538688	9.945295	0.014557	0.018581	-0.012383	-0.183267	1.090994	-0.594437	0.635706	-0.078224	-0.023437	-0.767600	0	0
51857	1.345961	-0.581269	9.993503	0.058393	-0.004129	-0.019183	-0.183275	1.090575	-0.591553	0.635585	-0.077928	-0.023974	-0.767714	0	0
51858	1.409088	-0.529263	9.856558	0.088943	0.008188	-0.040069	-0.183665	1.089745	-0.592343	0.635397	-0.077339	-0.024694	-0.767906	0	0
51859	1.433626	-0.469798	9.700805	0.119377	-0.009271	-0.043427	-0.183385	1.087940	-0.593678	0.635134	-0.076688	-0.025750	-0.768154	0	0
51860	1.434008	-0.414653	9.643752	0.117514	-0.011052	-0.025811	-0.185728	1.081987	-0.596590	0.635058	-0.076069	-0.026799	-0.768243	0	0
51861	1.359568	-0.351920	9.517733	0.103184	0.001217	-0.015259	-0.184399	1.082119	-0.597659	0.635000	-0.075446	-0.027642	-0.768322	0	0
51862	1.415485	-0.297232	9.452986	0.103078	-0.011088	0.006721	-0.184806	1.082258	-0.595157	0.635185	-0.074927	-0.028559	-0.768187	0	0
51863	1.483080	-0.304558	9.589315	0.083335	0.002827	0.019820	-0.185192	1.080734	-0.596216	0.635381	-0.074428	-0.029213	-0.768048	0	0
51864	1.487565	-0.354893	9.658399	0.083351	0.025559	0.020770	-0.184920	1.080039	-0.597015	0.635653	-0.073756	-0.029733	-0.767868	0	0
51865	1.458160	-0.414783	9.662770	0.082506	0.030840	0.011087	-0.183839	1.077953	-0.599022	0.635789	-0.073045	-0.030210	-0.767805	0	0
51866	1.511872	-0.333376	9.677664	0.089700	0.043082	0.006778	-0.184897	1.077681	-0.599665	0.635963	-0.072194	-0.030677	-0.767722	0	0
51867	1.592113	-0.256972	9.697078	0.104922	0.050059	0.006024	-0.183812	1.075040	-0.602070	0.636081	-0.071193	-0.031211	-0.767697	0	0
51868	1.632996	-0.281287	9.715672	0.115697	0.044821	-0.004508	-0.183282	1.074759	-0.601425	0.636199	-0.070159	-0.031875	-0.767667	0	0
51869	1.561303	-0.170607	9.544515	0.126384	0.055333	0.015042	-0.182722	1.071287	-0.604093	0.636400	-0.068986	-0.032538	-0.767578	0	0
51870	1.474990	-0.085574	9.601517	0.135292	0.029973	0.015057	-0.181664	1.071142	-0.603061	0.636673	-0.067947	-0.033433	-0.767406	0	0
51871	1.430697	-0.202908	9.660637	0.138847	0.050080	0.023955	-0.181387	1.070031	-0.604389	0.636947	-0.066738	-0.034219	-0.767250	0	0
51872	1.502428	-0.308734	9.846271	0.140657	0.043051	0.011559	-0.180040	1.068221	-0.607447	0.637199	-0.065563	-0.035074	-0.767104	0	0
51873	1.532562	-0.141172	9.658064	0.139681	0.032530	0.032691	-0.179764	1.066693	-0.607860	0.637531	-0.064488	-0.035975	-0.766877	0	0
51874	1.523449	-0.064180	9.642203	0.133428	0.040405	0.033574	-0.178829	1.065855	-0.608276	0.637931	-0.063387	-0.036775	-0.766599	0	0
51875	1.371563	-0.029323	9.641511	0.114576	0.043034	0.048479	-0.179469	1.061973	-0.608568	0.638370	-0.062398	-0.037408	-0.766284	0	0
51876	1.243493	-0.046998	9.827480	0.133336	0.027296	0.045065	-0.178808	1.062386	-0.608574	0.638828	-0.061403	-0.038282	-0.765939	0	0
51877	1.204355	-0.123077	10.019220	0.197694	0.001035	0.045431	-0.177721	1.059466	-0.611114	0.639276	-0.060199	-0.039817	-0.765583	0	0
51878	1.267847	-0.016125	9.760327	0.225446	-0.007677	0.047373	-0.177704	1.056691	-0.611404	0.639793	-0.058883	-0.041618	-0.765158	0	0
51879	1.258817	0.077242	9.593237	0.201228	-0.001569	0.067510	-0.177680	1.053777	-0.613665	0.640405	-0.057684	-0.043182	-0.764650	0	0
51880	1.185823	0.000811	9.583374	0.178927	0.022093	0.059510	-0.175418	1.052376	-0.613057	0.640993	-0.056442	-0.044428	-0.764179	0	0
51881	1.069548	-0.055465	9.761586	0.135031	0.022062	0.066259	-0.175006	1.051126	-0.615177	0.641564	-0.055480	-0.045330	-0.763717	0	0
51882	1.220370	0.097403	9.795691	0.129568	0.011466	0.083789	-0.175394	1.049741	-0.615578	0.642283	-0.054648	-0.046252	-0.763117	0	0
51883	1.428695	0.187252	9.818961	0.086529	-0.016641	0.095665	-0.175775	1.048079	-0.617821	0.643031	-0.054305	-0.047015	-0.762464	0	0
51884	1.481583	0.153221	9.837341	0.057893	0.006066	0.102565	-0.174057	1.048902	-0.617314	0.643852	-0.053983	-0.047415	-0.761769	0	0
51885	1.500390	0.080986	9.860383	0.025662	0.014784	0.108509	-0.173270	1.050146	-0.616788	0.644678	-0.053799	-0.047506	-0.761077	0	0
51886	1.526687	0.040226	9.970247	0.004221	0.028762	0.102216	-0.174080	1.052510	-0.616752	0.645465	-0.053651	-0.047350	-0.760431	0	0
51887	1.582529	0.085213	9.878951	-0.003752	0.042787	0.091629	-0.172480	1.051530	-0.617311	0.646159	-0.053438	-0.047049	-0.759875	0	0
51888	1.601605	0.055772	9.739047	-0.040447	0.033169	0.094843	-0.171162	1.052633	-0.616664	0.646877	-0.053540	-0.046530	-0.759289	0	0
51889	1.494672	-0.039577	9.748487	-0.071702	0.050713	0.085879	-0.169580	1.054012	-0.616149	0.647492	-0.053706	-0.045667	-0.758804	0	0
51890	1.387806	-0.129713	9.890177	-0.074401	0.055090	0.085886	-0.170364	1.052629	-0.617333	0.648123	-0.053858	-0.044752	-0.758310	0	0
51891	1.258711	-0.282817	9.834251	-0.052930	0.044652	0.084251	-0.168531	1.056227	-0.616275	0.648732	-0.053946	-0.044070	-0.757822	0	0
51892	1.183607	-0.307209	9.531782	-0.015238	0.027300	0.062458	-0.167613	1.058026	-0.616139	0.649220	-0.053914	-0.043797	-0.757422	0	0
51893	1.169234	-0.292517	9.580144	0.056349	0.006335	0.053217	-0.166539	1.056077	-0.616700	0.649636	-0.053566	-0.044203	-0.757067	0	0
51894	1.203058	-0.292561	9.651956	0.076045	0.029060	0.055194	-0.166540	1.056077	-0.616175	0.650113	-0.052924	-0.044614	-0.756678	0	0
51895	1.189093	-0.224601	9.816294	0.074290	0.015065	0.039284	-0.166533	1.056356	-0.618667	0.650436	-0.052385	-0.045102	-0.756409	0	0
51896	1.234746	-0.258458	9.873194	0.056414	0.004557	0.030282	-0.165736	1.056352	-0.619073	0.650711	-0.052045	-0.045537	-0.756170	0	0
51897	1.386553	-0.303060	9.832915	0.058242	-0.012073	0.017845	-0.165342	1.054682	-0.615026	0.650850	-0.051804	-0.046089	-0.756033	0	0
51898	1.497655	-0.299222	9.798352	0.033196	-0.016476	0.015852	-0.164680	1.054400	-0.614382	0.650996	-0.051767	-0.046493	-0.755885	0	0
51899	1.565320	-0.290321	9.735381	0.003730	-0.002474	0.008622	-0.166006	1.054130	-0.613971	0.651042	-0.051807	-0.046578	-0.755838	0	0
51900	1.510807	-0.489057	9.892195	-0.013258	0.015889	0.005893	-0.165716	1.053021	-0.619237	0.651102	-0.051824	-0.046425	-0.755794	0	0
51901	1.475828	-0.654579	9.948277	-0.003414	-0.000713	-0.002050	-0.166778	1.052749	-0.618699	0.651065	-0.051894	-0.046449	-0.755820	0	0
51902	1.538449	-0.674599	9.853771	-0.005978	0.015083	-0.021418	-0.165859	1.054409	-0.618565	0.650927	-0.051856	-0.046371	-0.755947	0	0
51903	1.722509	-0.599176	9.816998	-0.038144	0.006303	-0.032298	-0.165460	1.053991	-0.618313	0.650645	-0.052089	-0.046105	-0.756189	0	0
51904	1.935245	-0.571535	9.959688	-0.013909	0.006265	-0.053331	-0.167456	1.054973	-0.618010	0.650252	-0.052155	-0.046041	-0.756526	0	0
51905	1.793004	-0.869345	9.743583	0.028269	0.026535	-0.070587	-0.168384	1.055256	-0.618649	0.649725	-0.051794	-0.046171	-0.756996	0	0
51906	1.823155	-0.694994	9.416053	0.026693	0.057282	-0.098651	-0.168376	1.053312	-0.617750	0.649032	-0.051189	-0.046106	-0.757636	0	0
51907	1.901088	-0.601897	9.382802	-0.042960	0.074800	-0.122009	-0.167171	1.051502	-0.618049	0.648098	-0.050909	-0.045418	-0.758495	0	0
51908	1.984586	-0.409869	9.466007	-0.152912	0.103634	-0.136792	-0.166243	1.051774	-0.618323	0.647055	-0.051099	-0.043711	-0.759472	0	0
51909	1.807114	-0.242155	9.584833	-0.291608	0.135972	-0.127027	-0.165999	1.054826	-0.617115	0.645975	-0.051973	-0.040751	-0.760496	0	0
51910	1.725651	-0.154718	9.653839	-0.403455	0.142945	-0.125132	-0.164429	1.058148	-0.616449	0.644889	-0.053488	-0.036879	-0.761510	0	0
51911	1.659483	0.039040	9.921019	-0.481384	0.111375	-0.121355	-0.163542	1.064804	-0.615346	0.643718	-0.055781	-0.032637	-0.762529	0	0
51912	1.490930	0.101053	10.105849	-0.493060	0.130605	-0.110737	-0.162794	1.071044	-0.612014	0.642658	-0.057971	-0.028153	-0.763438	0	0
51913	1.244788	-0.209958	10.027486	-0.425952	0.120225	-0.113798	-0.161502	1.076450	-0.611060	0.641548	-0.059841	-0.024274	-0.764360	0	0
51914	1.082977	-0.209001	9.927948	-0.320316	0.102858	-0.128901	-0.162190	1.079644	-0.609180	0.640413	-0.061128	-0.021297	-0.765298	0	0
51915	1.103182	-0.079782	9.761017	-0.300494	0.134427	-0.144480	-0.160496	1.084631	-0.608631	0.639127	-0.062073	-0.018303	-0.766374	0	0
51916	1.301908	0.013062	9.952646	-0.259431	0.092330	-0.140853	-0.162112	1.088248	-0.607783	0.637930	-0.063047	-0.015867	-0.767345	0	0
51917	1.344581	-0.095721	9.883731	-0.146754	0.081838	-0.129529	-0.160027	1.092815	-0.604487	0.636834	-0.063418	-0.014383	-0.768254	0	0
51918	1.162360	-0.591830	10.004579	0.107353	0.074964	-0.138326	-0.161068	1.090046	-0.605680	0.635881	-0.062189	-0.014873	-0.769134	0	0
51919	1.029885	-0.870848	9.666029	0.215845	0.103189	-0.172689	-0.162491	1.085336	-0.608200	0.634678	-0.060078	-0.016064	-0.770270	0	0
51920	1.228006	-0.846835	9.371373	0.145196	0.075192	-0.180403	-0.162444	1.079370	-0.611804	0.633410	-0.058598	-0.016868	-0.771410	0	0
51921	1.263776	-0.586054	9.792266	-0.051655	0.110028	-0.178154	-0.160990	1.080611	-0.612339	0.632001	-0.058129	-0.015957	-0.772620	0	0
51922	1.253110	-0.734377	10.028595	-0.245007	0.074928	-0.176197	-0.160183	1.079497	-0.613676	0.630543	-0.059121	-0.013748	-0.773777	0	0
51923	1.265920	-0.978879	10.335720	-0.227115	0.067895	-0.187608	-0.161522	1.082142	-0.614679	0.628943	-0.060086	-0.011754	-0.775037	0	0
51924	1.269292	-1.181091	10.290104	-0.176952	0.043468	-0.207639	-0.162333	1.083811	-0.613075	0.627248	-0.060888	-0.010287	-0.776367	0	0
51925	1.422973	-1.293780	10.013487	-0.163372	0.085523	-0.223312	-0.162358	1.085335	-0.608333	0.625400	-0.061312	-0.008698	-0.777843	0	0
51926	1.400599	-1.712885	9.766111	-0.151515	0.090071	-0.267341	-0.164624	1.087708	-0.609325	0.623243	-0.061587	-0.007173	-0.779566	0	0
51927	1.273276	-1.283641	9.800987	-0.303520	0.114583	-0.280572	-0.164347	1.086319	-0.610262	0.620851	-0.062654	-0.004345	-0.781409	0	0
51928	1.151838	-1.379083	9.743255	-0.351783	0.106774	-0.293270	-0.165020	1.087988	-0.610235	0.618346	-0.064043	-0.001169	-0.783291	0	0
51929	0.981803	-1.523945	9.918509	-0.247906	0.098132	-0.320724	-0.166105	1.090908	-0.608352	0.615650	-0.064890	0.001099	-0.785343	0	0
51930	0.900520	-1.405768	9.814816	-0.210364	0.101656	-0.308050	-0.166388	1.093129	-0.606750	0.613097	-0.065443	0.003125	-0.787286	0	0
51931	0.976708	-1.551283	9.617805	-0.136881	0.101746	-0.328711	-0.167981	1.093138	-0.606463	0.610392	-0.065575	0.004543	-0.789367	0	0
51932	1.131537	-1.513854	9.667373	-0.047398	0.037018	-0.351243	-0.170771	1.092319	-0.604066	0.607587	-0.065641	0.004862	-0.791521	0	0
51933	0.982754	-1.382813	9.665356	-0.031261	0.040576	-0.356328	-0.172609	1.089276	-0.604593	0.604720	-0.065611	0.005056	-0.793715	0	0
51934	0.879982	-1.232963	9.639124	-0.129662	0.068569	-0.350714	-0.173931	1.088311	-0.604320	0.601847	-0.065922	0.006219	-0.795862	0	0
51935	0.784401	-1.092599	9.675211	-0.310506	0.028261	-0.338903	-0.176850	1.089300	-0.605841	0.598917	-0.067668	0.008577	-0.797901	0	0
51936	0.676521	-0.981224	9.638968	-0.402776	0.014222	-0.316660	-0.177936	1.092636	-0.604085	0.596114	-0.070047	0.011611	-0.799754	0	0
51937	0.589383	-1.005045	9.492834	-0.381420	-0.012017	-0.294546	-0.179686	1.096114	-0.602711	0.593467	-0.072526	0.014331	-0.801456	0	0
51938	0.637966	-0.962385	9.408784	-0.312568	-0.036506	-0.289731	-0.182491	1.098488	-0.601200	0.590925	-0.074769	0.016359	-0.803088	0	0
51939	0.782976	-0.940010	9.229934	-0.235682	-0.043529	-0.273370	-0.186086	1.099895	-0.599556	0.588538	-0.076628	0.017742	-0.804634	0	0
51940	0.744648	-0.900827	9.360502	-0.187507	-0.040100	-0.244793	-0.188191	1.095603	-0.597598	0.586436	-0.078152	0.018777	-0.805998	0	0
51941	0.708562	-0.879146	9.279345	-0.149068	-0.049704	-0.237481	-0.191520	1.096036	-0.594917	0.584394	-0.079540	0.019457	-0.807328	0	0
51942	0.764776	-0.785731	9.294354	-0.091058	-0.057655	-0.207125	-0.193264	1.097570	-0.591856	0.582673	-0.080634	0.019639	-0.808458	0	0
51943	0.856574	-0.781580	9.312838	-0.019639	-0.071738	-0.176723	-0.196185	1.098002	-0.591807	0.581224	-0.081430	0.019194	-0.809432	0	0
51944	0.986258	-0.879060	9.228881	0.039381	-0.040284	-0.158613	-0.197503	1.096066	-0.591019	0.579997	-0.081613	0.018460	-0.810310	0	0
51945	1.178848	-0.966764	9.355997	0.119837	-0.035124	-0.145750	-0.198155	1.096071	-0.594291	0.578902	-0.081298	0.017120	-0.811154	0	0
51946	1.095509	-1.143685	9.494083	0.198551	-0.028110	-0.143403	-0.201442	1.091927	-0.595988	0.577924	-0.080457	0.015179	-0.811973	0	0
51947	1.083241	-1.172307	9.541929	0.232467	-0.025524	-0.125526	-0.203002	1.086661	-0.596542	0.577076	-0.079408	0.012996	-0.812717	0	0
51948	1.254767	-1.161666	9.526151	0.134021	-0.029983	-0.121022	-0.202713	1.083051	-0.597239	0.576223	-0.078950	0.011587	-0.813388	0	0
51949	1.337090	-1.135447	9.657932	0.026649	-0.011697	-0.118236	-0.204563	1.081396	-0.596702	0.575265	-0.078976	0.011160	-0.814069	0	0
51950	1.450082	-1.208279	9.725821	-0.009170	-0.015260	-0.115035	-0.205614	1.079597	-0.596704	0.574340	-0.079221	0.011005	-0.814700	0	0
51951	1.457332	-1.208263	9.749793	-0.020882	-0.019682	-0.099278	-0.207596	1.079054	-0.597992	0.573497	-0.079588	0.010929	-0.815259	0	0
51952	1.575025	-1.291481	9.579578	-0.023503	-0.003918	-0.104576	-0.207710	1.077807	-0.601416	0.572642	-0.079822	0.010965	-0.815837	0	0
51953	1.555732	-1.288837	9.608617	-0.062951	-0.014461	-0.090797	-0.208234	1.076977	-0.601941	0.571832	-0.080391	0.011263	-0.816345	0	0
51954	1.582325	-1.282079	9.526747	-0.085301	-0.009208	-0.090946	-0.208764	1.076425	-0.601151	0.571034	-0.081020	0.011783	-0.816834	0	0
51955	1.557226	-1.414238	9.506216	-0.066392	-0.023116	-0.121718	-0.212772	1.077831	-0.595300	0.569968	-0.081687	0.012029	-0.817508	0	0
51956	1.475802	-1.321931	9.594505	-0.073554	-0.035354	-0.126179	-0.215024	1.077011	-0.595011	0.568885	-0.082467	0.012276	-0.818180	0	0
51957	1.296258	-1.440730	9.616320	-0.086115	-0.021332	-0.115617	-0.214232	1.077978	-0.595276	0.567849	-0.083233	0.012697	-0.818815	0	0
51958	1.130015	-1.395390	9.861025	-0.134464	-0.049331	-0.123066	-0.216756	1.078269	-0.594841	0.566744	-0.084472	0.013366	-0.819443	0	0
51959	1.365102	-1.265976	9.519193	-0.188991	-0.028357	-0.118137	-0.218763	1.080222	-0.593216	0.565598	-0.085877	0.014588	-0.820068	0	0
51960	1.495785	-1.232735	9.710725	-0.191684	-0.072148	-0.134213	-0.221410	1.078570	-0.592141	0.564347	-0.087629	0.015588	-0.820726	0	0
51961	1.476805	-1.188951	9.821951	-0.207843	-0.054705	-0.120157	-0.221696	1.081347	-0.591059	0.563164	-0.089359	0.016810	-0.821327	0	0
51962	1.327389	-1.149061	9.900610	-0.195270	-0.060767	-0.134134	-0.222899	1.082186	-0.589720	0.561906	-0.091037	0.017902	-0.821981	0	0
51963	1.082229	-0.988342	9.918994	-0.139806	-0.050201	-0.128299	-0.226481	1.081928	-0.589143	0.560711	-0.092346	0.018583	-0.822636	0	0
51964	1.004870	-0.997594	9.842644	-0.089684	-0.037029	-0.126100	-0.228086	1.083323	-0.587792	0.559604	-0.093234	0.018947	-0.823281	0	0
51965	1.004906	-0.994954	9.919584	-0.071891	-0.039711	-0.106596	-0.227954	1.083323	-0.587531	0.558646	-0.094067	0.019152	-0.823832	0	0
51966	1.043265	-1.035954	9.981273	-0.006610	-0.039730	-0.100855	-0.231406	1.084175	-0.588258	0.557828	-0.094508	0.018840	-0.824343	0	0
51967	0.997960	-1.286364	9.781700	0.080259	-0.021253	-0.108999	-0.232988	1.081406	-0.586554	0.556989	-0.094335	0.017897	-0.824951	0	0
51968	1.200727	-1.293172	9.645278	0.053427	-0.021294	-0.107492	-0.232976	1.079463	-0.586837	0.556168	-0.094289	0.017187	-0.825525	0	0
51969	1.267694	-1.376200	9.408206	-0.020796	-0.044009	-0.116959	-0.233765	1.078218	-0.586574	0.555170	-0.094866	0.016947	-0.826135	0	0
51970	1.417576	-1.353348	9.397562	-0.051993	-0.035256	-0.140105	-0.235211	1.077256	-0.588925	0.553983	-0.095526	0.016998	-0.826855	0	0
51971	1.694020	-1.191974	9.387419	-0.100429	-0.094873	-0.130150	-0.238537	1.078245	-0.587814	0.552806	-0.096969	0.017117	-0.827472	0	0
51972	1.707445	-1.341169	9.400008	-0.128165	-0.121113	-0.139293	-0.240272	1.079920	-0.587771	0.551562	-0.098761	0.017323	-0.828086	0	0
51973	1.515918	-1.449996	9.506162	-0.123724	-0.136823	-0.140166	-0.243199	1.080490	-0.586145	0.550280	-0.100684	0.017390	-0.828705	0	0
51974	1.342360	-1.405443	9.474523	-0.080821	-0.149022	-0.132786	-0.246650	1.080370	-0.585569	0.549134	-0.102443	0.017056	-0.829256	0	0
51975	1.471267	-1.276590	9.465279	-0.030783	-0.186682	-0.128164	-0.250624	1.078309	-0.583691	0.548049	-0.104264	0.016092	-0.829766	0	0
51976	1.583670	-1.435638	9.654757	-0.002291	-0.185928	-0.103352	-0.254340	1.077635	-0.582328	0.547227	-0.105893	0.014935	-0.830124	0	0
51977	1.644519	-1.377561	9.924088	0.015623	-0.149248	-0.103982	-0.256582	1.076815	-0.584534	0.546381	-0.107144	0.013815	-0.830540	0	0
51978	1.605483	-1.439223	10.111186	0.072750	-0.156312	-0.081567	-0.259495	1.075721	-0.584369	0.545813	-0.108113	0.012220	-0.830813	0	0
51979	1.678174	-1.401614	10.010045	0.130089	-0.168506	-0.098828	-0.262269	1.072959	-0.583173	0.545131	-0.108895	0.010051	-0.831188	0	0
51980	1.814623	-1.229669	9.953162	0.155107	-0.072372	-0.060412	-0.263982	1.069081	-0.580166	0.544811	-0.108714	0.008252	-0.831441	0	0
51981	1.852844	-1.283314	9.812815	0.148004	-0.112556	-0.080896	-0.266617	1.065764	-0.580028	0.544286	-0.108932	0.006257	-0.831774	0	0
51982	2.007688	-1.236917	9.648577	0.094395	-0.103811	-0.090100	-0.270987	1.064400	-0.579975	0.543650	-0.109344	0.004760	-0.832146	0	0
51983	2.203999	-1.478669	9.749855	0.051427	-0.100400	-0.088749	-0.273090	1.060803	-0.579716	0.542949	-0.109990	0.003619	-0.832524	0	0
51984	1.997107	-1.368837	9.743290	0.004038	-0.043504	-0.078230	-0.274415	1.060254	-0.579176	0.542308	-0.110389	0.003215	-0.832890	0	0
51985	1.845812	-1.254320	9.837243	-0.082827	-0.030424	-0.059363	-0.275745	1.060817	-0.579151	0.541700	-0.111181	0.003604	-0.833179	0	0
51986	1.875974	-0.745215	9.645752	-0.196487	-0.016476	-0.040656	-0.276818	1.063044	-0.579506	0.541147	-0.112440	0.005057	-0.833361	0	0
51987	1.846923	-0.754683	9.621860	-0.306582	-0.007772	-0.028202	-0.277629	1.065546	-0.579468	0.540542	-0.114254	0.007462	-0.833489	0	0
51988	1.764680	-0.773349	9.600723	-0.406847	0.034171	-0.003205	-0.279261	1.071661	-0.577807	0.540050	-0.116225	0.010985	-0.833497	0	0
51989	1.432059	-1.029882	9.812149	-0.358677	-0.007788	0.009373	-0.279425	1.076380	-0.576708	0.539685	-0.118313	0.013867	-0.833396	0	0
51990	1.375097	-1.231218	9.899254	-0.240637	0.000965	0.022575	-0.281851	1.082361	-0.575561	0.539596	-0.119658	0.015855	-0.833227	0	0
51991	1.396947	-0.534383	9.724414	-0.110033	-0.049730	0.022602	-0.283457	1.084730	-0.575644	0.539638	-0.120745	0.016457	-0.833031	0	0
51992	1.246908	-1.272292	10.298862	-0.090576	-0.058604	0.049910	-0.282029	1.087217	-0.570784	0.539969	-0.121771	0.016905	-0.832658	0	0
51993	1.295894	-1.163254	9.898314	-0.190763	-0.007864	0.071409	-0.282844	1.090275	-0.570216	0.540311	-0.122929	0.018474	-0.832233	0	0
51994	1.554264	-1.156529	9.610150	-0.233770	-0.006191	0.093061	-0.282606	1.094437	-0.569390	0.540812	-0.124284	0.020450	-0.831660	0	0
51995	1.765899	-1.274041	9.477186	-0.181990	-0.041250	0.110850	-0.285262	1.096118	-0.571433	0.541494	-0.125662	0.021813	-0.830974	0	0
51996	1.841619	-1.486741	9.332283	-0.096963	-0.034212	0.109670	-0.283688	1.098885	-0.570642	0.542304	-0.126505	0.022521	-0.830299	0	0
51997	1.987227	-1.382426	9.207246	-0.017344	-0.042968	0.113723	-0.284098	1.100553	-0.570094	0.543214	-0.127007	0.022507	-0.829627	0	0
51998	2.146317	-1.420023	9.116513	0.004000	-0.051805	0.141991	-0.285170	1.102224	-0.569798	0.544421	-0.127441	0.022322	-0.828774	0	0
51999	2.068486	-1.496504	9.077849	0.018164	-0.090321	0.164874	-0.285575	1.103058	-0.569128	0.545808	-0.128135	0.021811	-0.827768	0	0
52000	1.762245	-1.770831	9.043690	0.028867	-0.064876	0.179179	-0.283461	1.104157	-0.568493	0.547357	-0.128533	0.021396	-0.826693	0	0
52001	1.699445	-1.772745	9.044209	0.055797	-0.082292	0.154658	-0.284798	1.105830	-0.568324	0.548703	-0.128954	0.020609	-0.825755	0	0
52002	1.621783	-1.829603	9.130751	0.056600	-0.105936	0.165162	-0.285726	1.106113	-0.568964	0.550174	-0.129541	0.019722	-0.824705	0	0
52003	1.715099	-1.611567	9.091593	-0.028291	-0.063961	0.155901	-0.287459	1.107927	-0.569575	0.551413	-0.130271	0.019734	-0.823762	0	0
52004	1.787370	-1.638349	9.169976	-0.085595	-0.088512	0.155366	-0.288800	1.109321	-0.567572	0.552610	-0.131498	0.020102	-0.822755	0	0
52005	1.800472	-1.837578	9.338218	-0.047934	-0.077989	0.134482	-0.287751	1.111536	-0.567828	0.553648	-0.132452	0.020174	-0.821902	0	0
52006	1.834064	-1.866801	9.306347	0.039859	-0.077913	0.111315	-0.288556	1.112789	-0.567279	0.554656	-0.132907	0.019509	-0.821165	0	0
52007	1.858567	-1.823129	9.491705	0.039963	-0.088388	0.080434	-0.290688	1.114050	-0.566577	0.555366	-0.133468	0.018732	-0.820612	0	0
52008	1.557124	-2.113251	9.810631	-0.004723	-0.063841	0.066123	-0.290966	1.114883	-0.564333	0.555937	-0.134063	0.018451	-0.820134	0	0
52009	1.663122	-2.143460	9.641127	-0.027889	-0.048063	0.053641	-0.292033	1.115443	-0.563655	0.556330	-0.134667	0.018431	-0.819769	0	0
52010	1.867679	-1.895737	9.368215	-0.053015	-0.098849	0.063843	-0.291890	1.114333	-0.564718	0.556825	-0.135818	0.018347	-0.819245	0	0
52011	1.818699	-1.987149	9.240203	-0.056602	-0.109311	0.065540	-0.292838	1.116280	-0.562584	0.557287	-0.137079	0.018242	-0.818723	0	0
52012	1.935066	-1.925350	9.295189	-0.051387	-0.100689	0.100833	-0.294576	1.116704	-0.559403	0.558080	-0.138228	0.018186	-0.817991	0	0
52013	1.973162	-2.006873	9.476586	0.018297	-0.123494	0.111800	-0.294461	1.119479	-0.558852	0.559025	-0.139176	0.017455	-0.817201	0	0
52014	1.987705	-2.001926	9.558235	0.082682	-0.132255	0.114876	-0.297119	1.119909	-0.558282	0.560120	-0.139831	0.016146	-0.816365	0	0
52015	2.227574	-1.888506	9.504594	0.066604	-0.121818	0.113867	-0.297901	1.118666	-0.560120	0.561144	-0.140495	0.015034	-0.815569	0	0
52016	2.403507	-1.933547	9.382384	0.002219	-0.125347	0.108039	-0.301090	1.120071	-0.560845	0.562059	-0.141544	0.014411	-0.814768	0	0
52017	2.419291	-2.087821	9.313177	-0.006736	-0.141082	0.106120	-0.300961	1.121459	-0.562146	0.562915	-0.142781	0.013773	-0.813972	0	0
52018	2.336106	-2.229941	9.033460	0.052443	-0.146177	0.083624	-0.302029	1.121742	-0.560814	0.563707	-0.143720	0.012588	-0.813278	0	0
52019	2.179482	-2.182954	9.054579	0.064971	-0.174112	0.074859	-0.304008	1.120088	-0.561063	0.564412	-0.144825	0.011136	-0.812614	0	0
52020	1.913634	-2.223201	9.373667	0.084778	-0.131166	0.051432	-0.307080	1.121212	-0.557198	0.564974	-0.145462	0.009729	-0.812127	0	0
52021	1.828354	-2.000444	9.636539	0.158115	-0.086590	0.065411	-0.309461	1.120393	-0.557564	0.565726	-0.145324	0.008011	-0.811647	0	0
52022	1.853826	-1.822027	9.840261	0.235322	-0.072488	0.007891	-0.309984	1.118174	-0.556134	0.566144	-0.144636	0.005649	-0.811498	0	0
52023	2.071553	-1.774902	10.074463	0.226414	-0.039343	0.002599	-0.310490	1.114986	-0.557996	0.566478	-0.143725	0.003561	-0.811439	0	0
52024	2.479618	-1.778330	9.993992	0.117480	-0.000892	-0.033424	-0.311797	1.112357	-0.559315	0.566385	-0.143123	0.002502	-0.811614	0	0
52025	2.732053	-1.929954	9.821828	0.022880	0.014903	-0.078218	-0.313765	1.109870	-0.561672	0.565766	-0.142930	0.002253	-0.812081	0	0
52026	2.863778	-2.075926	9.617123	-0.061212	0.006139	-0.078928	-0.314425	1.110708	-0.563754	0.565047	-0.143283	0.002619	-0.812517	0	0
52027	2.697107	-2.079697	9.531993	-0.207929	0.018412	-0.077258	-0.314314	1.112093	-0.560067	0.564102	-0.144372	0.004259	-0.812975	0	0
52028	2.484252	-2.115362	9.124830	-0.322326	0.011576	-0.096555	-0.315792	1.114599	-0.558706	0.562857	-0.146155	0.006753	-0.813502	0	0
52029	2.120068	-2.045713	8.948513	-0.334963	-0.005842	-0.071910	-0.318479	1.119331	-0.556780	0.561762	-0.148154	0.009300	-0.813872	0	0
52030	1.865297	-1.882146	9.087186	-0.338525	-0.016277	-0.081560	-0.319303	1.123638	-0.555937	0.560604	-0.150250	0.011790	-0.814253	0	0
52031	1.752982	-1.713235	8.977135	-0.313576	-0.035517	-0.060229	-0.318680	1.129324	-0.553790	0.559629	-0.152360	0.014021	-0.814497	0	0
52032	1.811896	-1.579038	8.963748	-0.260842	-0.007571	-0.038585	-0.322954	1.131565	-0.549239	0.558927	-0.153942	0.015991	-0.814645	0	0
52033	1.908730	-1.546054	8.984923	-0.181349	-0.014648	-0.010738	-0.322847	1.135728	-0.548674	0.558547	-0.155130	0.017341	-0.814653	0	0
52034	2.053774	-1.527659	9.077619	-0.053457	-0.002457	0.002533	-0.323384	1.137536	-0.549698	0.558504	-0.155504	0.017712	-0.814603	0	0
52035	2.037741	-1.407147	9.117598	0.033242	0.011505	0.026154	-0.324697	1.135045	-0.549703	0.558752	-0.155272	0.017517	-0.814481	0	0
52036	2.087824	-1.157407	9.110423	0.065406	0.032454	0.044124	-0.324959	1.135047	-0.550486	0.559220	-0.154691	0.017180	-0.814278	0	0
52037	2.153009	-1.158057	9.064187	0.081488	0.041178	0.053066	-0.325080	1.134355	-0.552854	0.559755	-0.153945	0.016793	-0.814059	0	0
52038	2.127870	-1.310467	9.500082	0.138607	0.026202	0.067493	-0.324809	1.133799	-0.553520	0.560536	-0.153000	0.015860	-0.813719	0	0
52039	2.132289	-1.372594	9.645942	0.197771	0.054235	0.046861	-0.325056	1.132414	-0.556418	0.561194	-0.151496	0.014588	-0.813570	0	0
52040	2.278023	-1.249176	9.475457	0.182586	0.078705	0.053873	-0.326625	1.129926	-0.559045	0.561916	-0.149879	0.013571	-0.813389	0	0
52041	2.357280	-1.307709	9.414014	0.153995	0.074334	0.044803	-0.325547	1.128950	-0.562221	0.562484	-0.148459	0.012757	-0.813271	0	0
52042	2.608149	-1.673813	9.104803	0.154997	0.084866	0.030606	-0.324484	1.129362	-0.563415	0.562991	-0.146949	0.011961	-0.813206	0	0
52043	2.808858	-1.975734	9.205353	0.187198	0.039338	0.014691	-0.324456	1.125893	-0.565550	0.563360	-0.145638	0.010625	-0.813205	0	0
52044	2.567082	-2.017095	9.221384	0.135485	0.111186	-0.004748	-0.324180	1.125059	-0.567401	0.563535	-0.144027	0.010087	-0.813377	0	0
52045	2.258681	-1.931730	9.607177	0.049449	0.103251	0.014084	-0.324444	1.125478	-0.568443	0.563690	-0.142974	0.010228	-0.813454	0	0
52046	2.028708	-1.679182	9.804342	-0.047215	0.090123	0.013448	-0.324715	1.127840	-0.570778	0.563751	-0.142561	0.011083	-0.813473	0	0
52047	1.915411	-1.312771	9.778288	-0.056043	0.104198	-0.005842	-0.322980	1.127833	-0.573692	0.563593	-0.142094	0.012062	-0.813650	0	0
52048	1.791853	-1.028276	9.681679	-0.041909	0.097154	0.036629	-0.323116	1.128944	-0.574467	0.563856	-0.141591	0.012946	-0.813542	0	0
52049	1.723493	-1.133461	9.719515	0.002755	0.084905	0.047483	-0.322589	1.130469	-0.575904	0.564216	-0.140938	0.013415	-0.813398	0	0
52050	1.837644	-1.379697	9.718102	0.154824	0.078782	0.052009	-0.321268	1.131016	-0.575393	0.564884	-0.139473	0.012617	-0.813200	0	0
52051	1.921086	-1.197121	9.856479	0.233540	0.074370	0.052576	-0.320712	1.128656	-0.578707	0.565608	-0.137598	0.011158	-0.813037	0	0
52052	2.019344	-0.962382	9.786226	0.226240	0.091756	0.092258	-0.320296	1.125600	-0.578875	0.566676	-0.135618	0.009911	-0.812642	0	0
52053	2.286106	-0.801211	9.684833	0.210007	0.078502	0.120244	-0.319093	1.124622	-0.579691	0.567909	-0.133838	0.008750	-0.812090	0	0
52054	2.378756	-0.676914	9.666234	0.168730	0.067909	0.144576	-0.318020	1.124619	-0.583120	0.569314	-0.132371	0.007906	-0.811355	0	0
52055	2.341079	-0.537591	9.509533	0.103287	0.094961	0.185655	-0.317213	1.124894	-0.586805	0.570927	-0.131065	0.007778	-0.810434	0	0
52056	2.184444	-0.484153	9.280766	0.078111	0.068737	0.211875	-0.314298	1.126961	-0.589061	0.572742	-0.130101	0.007763	-0.809308	0	0
52057	2.017408	-0.531894	8.974014	0.145074	0.049541	0.245825	-0.313621	1.127655	-0.594184	0.574891	-0.128924	0.007103	-0.807978	0	0
52058	1.916292	-0.485709	8.874473	0.246876	0.000544	0.278153	-0.312827	1.129039	-0.596020	0.577444	-0.127534	0.005420	-0.806389	0	0
52059	1.732303	-0.203706	8.595694	0.311200	0.018085	0.314052	-0.310430	1.129028	-0.598682	0.580342	-0.125651	0.003317	-0.804614	0	0
52060	1.432148	0.034327	8.586599	0.348590	-0.002031	0.351399	-0.308701	1.128463	-0.598845	0.583586	-0.123686	0.000893	-0.802576	0	0
52061	1.163167	0.243119	8.533638	0.407449	0.000588	0.397783	-0.306168	1.127618	-0.600993	0.587249	-0.121372	-0.001982	-0.800252	0	0
52062	0.921900	0.265044	8.795546	0.475225	-0.015217	0.435300	-0.303757	1.126080	-0.605246	0.591277	-0.118763	-0.005395	-0.797658	0	0
52063	0.927654	0.040450	9.302448	0.523344	-0.023245	0.461117	-0.299484	1.123561	-0.609012	0.595538	-0.115940	-0.009252	-0.794863	0	0
52064	1.417394	-0.028078	9.379152	0.487537	0.010685	0.472271	-0.296538	1.121188	-0.613018	0.599823	-0.113046	-0.012565	-0.792007	0	0
52065	1.553825	0.132678	9.596135	0.396173	0.028019	0.494566	-0.292534	1.119503	-0.617034	0.604156	-0.110567	-0.015068	-0.789014	0	0
52066	1.545612	0.326004	9.870021	0.283220	-0.007142	0.525373	-0.288010	1.118924	-0.619997	0.608582	-0.109042	-0.016814	-0.785783	0	0
52067	1.843297	0.087321	9.660414	0.234939	0.123971	0.560609	-0.282857	1.122227	-0.619386	0.613228	-0.106788	-0.017391	-0.782461	0	0
52068	1.827027	-0.158217	9.554381	0.311745	-0.035191	0.546451	-0.278862	1.121791	-0.622996	0.617797	-0.105297	-0.019512	-0.779012	0	0
52069	1.686741	-0.206068	10.066979	0.460279	0.048761	0.554908	-0.272480	1.120925	-0.625859	0.622574	-0.102236	-0.022311	-0.775533	0	0
52070	1.707415	-0.033815	10.602351	0.614156	0.080181	0.554398	-0.268176	1.115632	-0.633853	0.627475	-0.097963	-0.026058	-0.772010	0	0
52071	1.943894	-0.050818	10.364575	0.659086	0.157205	0.540836	-0.261499	1.110601	-0.638206	0.632289	-0.092806	-0.029730	-0.768579	0	0
52072	1.909787	-0.062995	9.441800	0.532191	0.143408	0.527553	-0.255616	1.105575	-0.642940	0.636838	-0.088544	-0.032473	-0.765207	0	0
52073	1.853586	-0.171630	9.955377	0.310217	0.122266	0.524080	-0.249088	1.102487	-0.645696	0.641126	-0.085858	-0.033710	-0.761872	0	0
52074	1.728117	0.176110	10.085438	0.267278	0.115270	0.518561	-0.242725	1.105508	-0.649307	0.645312	-0.083490	-0.034613	-0.758554	0	0
52075	1.329950	-0.103925	9.523243	0.199380	0.190709	0.532512	-0.235290	1.104357	-0.649301	0.649548	-0.080994	-0.034553	-0.755204	0	0
52076	1.404090	0.098421	10.596874	0.241193	0.078490	0.523595	-0.228515	1.103766	-0.650985	0.653691	-0.079064	-0.035492	-0.751782	0	0
52077	1.384737	0.124497	9.635956	0.323123	0.308009	0.505669	-0.221070	1.103450	-0.654909	0.657820	-0.074861	-0.035607	-0.748599	0	0
52078	1.471814	0.119025	10.428285	0.349767	0.136393	0.477000	-0.214012	1.101193	-0.658977	0.661667	-0.071757	-0.037023	-0.745438	0	0
52079	1.640629	0.095335	10.191016	0.307168	0.237976	0.436473	-0.206292	1.098932	-0.662531	0.665195	-0.068157	-0.037524	-0.742605	0	0
52080	1.615052	-0.097536	9.979918	0.264421	0.178654	0.379525	-0.202555	1.095720	-0.663670	0.668230	-0.065262	-0.038093	-0.740107	0	0
52081	1.417234	-0.071750	10.042008	0.311146	0.142094	0.323402	-0.195765	1.093047	-0.666294	0.670850	-0.062299	-0.039335	-0.737924	0	0
52082	1.314481	-0.258472	10.071993	0.391832	0.102008	0.274491	-0.191914	1.090526	-0.663096	0.673131	-0.059073	-0.041424	-0.735995	0	0
52083	1.209472	-0.066916	9.519901	0.358163	0.132005	0.226854	-0.187631	1.086063	-0.666488	0.675038	-0.055826	-0.043133	-0.734403	0	0
52084	0.954679	0.098578	9.502371	0.222082	0.068168	0.227504	-0.183629	1.082433	-0.666848	0.676837	-0.053972	-0.044230	-0.732818	0	0
52085	0.679435	0.101136	9.636966	0.146937	0.040235	0.212837	-0.181219	1.081729	-0.672274	0.678470	-0.052807	-0.045005	-0.731344	0	0
52086	0.665354	0.158902	9.613717	0.193454	-0.011340	0.200670	-0.179343	1.078526	-0.672334	0.680011	-0.051716	-0.046444	-0.729900	0	0
52087	0.823050	0.258901	9.680803	0.279310	-0.034130	0.201184	-0.178278	1.077271	-0.671182	0.681582	-0.050178	-0.048685	-0.728394	0	0
52088	0.886826	-0.288940	10.029667	0.339234	-0.030681	0.194445	-0.176128	1.073096	-0.672306	0.683127	-0.048231	-0.051320	-0.726896	0	0
52089	0.851757	-0.827498	10.802500	0.331215	0.060182	0.189312	-0.173977	1.069477	-0.674475	0.684668	-0.045636	-0.053285	-0.725471	0	0
52090	0.837315	-0.837803	11.328864	0.281177	0.068874	0.162535	-0.175006	1.064486	-0.675428	0.685985	-0.043345	-0.054833	-0.724251	0	0
52091	1.070128	-0.673724	10.518774	0.209839	0.021809	0.118649	-0.172865	1.061977	-0.676668	0.686925	-0.041811	-0.056198	-0.723345	0	0
52092	1.044544	-0.871075	10.415781	0.047172	-0.053313	0.059885	-0.170595	1.060716	-0.678553	0.687327	-0.041953	-0.056934	-0.722897	0	0
52093	1.314395	-0.941926	9.958383	-0.076043	-0.005131	0.029116	-0.171140	1.062384	-0.677346	0.687482	-0.042526	-0.056447	-0.722754	0	0
52094	1.310922	-0.758508	10.150395	-0.072536	-0.044547	0.029033	-0.170882	1.062937	-0.676163	0.687614	-0.043409	-0.056270	-0.722590	0	0
52095	1.360900	-0.505633	9.595268	-0.095648	0.011545	0.029117	-0.170114	1.065151	-0.671821	0.687770	-0.043997	-0.055523	-0.722464	0	0
52096	1.709623	-0.014394	9.093180	-0.101039	-0.023487	0.040412	-0.169726	1.067092	-0.671939	0.687982	-0.044931	-0.054991	-0.722245	0	0
52097	1.687442	-0.081167	9.224794	-0.076021	-0.044494	0.037865	-0.170411	1.070288	-0.671240	0.688177	-0.045802	-0.054776	-0.722021	0	0
52098	1.764407	-0.129399	9.379801	-0.085017	0.000903	0.057313	-0.169880	1.070146	-0.670856	0.688530	-0.046459	-0.054184	-0.721687	0	0
52099	1.764521	-0.119235	9.557773	-0.036810	-0.002664	0.075273	-0.170442	1.073895	-0.668315	0.689034	-0.046788	-0.053955	-0.721201	0	0
52100	1.666571	-0.301925	9.345013	0.081290	0.021913	0.088556	-0.171238	1.074733	-0.669608	0.689699	-0.046165	-0.054402	-0.720573	0	0
52101	1.623022	-0.324565	9.696033	0.142034	0.025338	0.101348	-0.168573	1.073053	-0.670190	0.690487	-0.045079	-0.055262	-0.719821	0	0
52102	1.540324	-0.419031	10.056181	0.139261	0.018270	0.108349	-0.166722	1.072208	-0.666945	0.691316	-0.044093	-0.056144	-0.719018	0	0
52103	1.632549	-0.352600	9.991255	0.127797	0.022707	0.074785	-0.166965	1.069296	-0.668546	0.691901	-0.043114	-0.056932	-0.718452	0	0
52104	1.749992	-0.134989	9.874974	0.081382	0.035843	0.058645	-0.164578	1.069699	-0.668841	0.692354	-0.042373	-0.057298	-0.718030	0	0
52105	1.735878	-0.071035	9.515311	0.088774	0.020282	0.012847	-0.165090	1.068316	-0.672128	0.692474	-0.041654	-0.057856	-0.717912	0	0
52106	1.668298	-0.056941	9.232448	0.081715	0.013397	-0.003061	-0.164026	1.066783	-0.670322	0.692471	-0.041036	-0.058405	-0.717906	0	0
52107	1.533648	0.016965	9.460385	-0.005899	0.011664	-0.024803	-0.165211	1.066513	-0.672407	0.692276	-0.041018	-0.058363	-0.718099	0	0
52108	1.401854	0.162107	9.393491	-0.095422	-0.000583	-0.014855	-0.165082	1.067623	-0.673317	0.692107	-0.041721	-0.057742	-0.718271	0	0
52109	1.409365	0.200424	9.357815	-0.097153	-0.009295	-0.028992	-0.164423	1.067757	-0.672144	0.691831	-0.042484	-0.057193	-0.718536	0	0
52110	1.331979	0.177667	9.584146	-0.092677	-0.015423	-0.037780	-0.166826	1.069852	-0.671168	0.691489	-0.043261	-0.056704	-0.718857	0	0
52111	1.142430	0.002025	9.869775	-0.042599	-0.016279	-0.040928	-0.166439	1.070959	-0.669981	0.691146	-0.043688	-0.056597	-0.719170	0	0
52112	1.145622	-0.224335	9.792637	0.028062	-0.011008	-0.033390	-0.166570	1.070127	-0.668937	0.690891	-0.043601	-0.056944	-0.719393	0	0
52113	1.168289	-0.426977	9.655518	0.117454	-0.043359	-0.022327	-0.168551	1.069028	-0.669706	0.690735	-0.043123	-0.058160	-0.719474	0	0
52114	1.134241	-0.469184	9.924514	0.163913	-0.084505	-0.027428	-0.168934	1.066254	-0.669465	0.690535	-0.042630	-0.059989	-0.719545	0	0
52115	1.091465	-0.377033	10.060536	0.114748	-0.053028	-0.031169	-0.171698	1.064189	-0.672331	0.690306	-0.042229	-0.061248	-0.719682	0	0
52116	1.256072	-0.316266	9.901186	0.033236	-0.054872	-0.007130	-0.171305	1.064741	-0.671807	0.690212	-0.042437	-0.061923	-0.719703	0	0
52117	1.324150	-0.249639	9.838875	0.020742	-0.065364	-0.015195	-0.172085	1.064471	-0.675998	0.690050	-0.042782	-0.062580	-0.719781	0	0
52118	1.261546	-0.225029	9.861329	0.104836	-0.079323	-0.017253	-0.173546	1.064756	-0.676104	0.689898	-0.042665	-0.063943	-0.719814	0	0
52119	1.444249	-0.346162	10.043427	0.242699	-0.102932	-0.046377	-0.176303	1.060052	-0.676503	0.689579	-0.041727	-0.066465	-0.719946	0	0
52120	1.637874	-0.285122	10.047265	0.310770	-0.084574	-0.056435	-0.178400	1.053955	-0.673906	0.689214	-0.040202	-0.069362	-0.720109	0	0
52121	1.673319	-0.041475	9.583488	0.217779	-0.082768	-0.055294	-0.179175	1.050907	-0.674713	0.688823	-0.039288	-0.071570	-0.720318	0	0
52122	1.765639	0.039292	9.487482	0.033390	-0.105605	-0.042631	-0.181031	1.048972	-0.672078	0.688429	-0.039835	-0.072608	-0.720560	0	0
52123	1.784034	-0.099439	9.788565	-0.104443	-0.098715	-0.040126	-0.183429	1.050095	-0.670980	0.688004	-0.041270	-0.072602	-0.720886	0	0
52124	1.702053	-0.086373	9.919209	-0.142910	-0.082980	-0.040325	-0.183441	1.051899	-0.670568	0.687573	-0.042869	-0.072213	-0.721243	0	0
52125	1.678431	-0.020508	10.160517	-0.124219	-0.111036	-0.033226	-0.184779	1.054544	-0.671572	0.687177	-0.044536	-0.072145	-0.721526	0	0
52126	1.718550	0.194870	9.903072	-0.081174	-0.070733	-0.034491	-0.185841	1.055383	-0.672860	0.686822	-0.045626	-0.072115	-0.721799	0	0
52127	1.528952	0.364224	9.740817	-0.091839	-0.065378	-0.043266	-0.189702	1.057208	-0.671733	0.686398	-0.046734	-0.071971	-0.722145	0	0
52128	1.266385	0.450871	9.876269	-0.116975	-0.051384	-0.023919	-0.189986	1.058874	-0.669349	0.686106	-0.047938	-0.071543	-0.722386	0	0
52129	1.117380	0.550673	9.883509	-0.124121	-0.019863	-0.016743	-0.191046	1.058880	-0.669595	0.685890	-0.048949	-0.070832	-0.722594	0	0
52130	1.165986	0.593605	9.888391	-0.095633	-0.037433	0.009830	-0.191330	1.061657	-0.668775	0.685863	-0.049929	-0.070447	-0.722590	0	0
52131	1.417901	0.704408	9.796159	-0.038342	-0.043587	0.004888	-0.193988	1.062504	-0.668989	0.685828	-0.050531	-0.070501	-0.722576	0	0
52132	1.585271	0.469907	9.835281	-0.004452	-0.039310	0.027961	-0.192391	1.062357	-0.670196	0.685975	-0.050912	-0.070778	-0.722382	0	0
52133	1.607362	0.181205	9.870227	-0.017043	-0.025360	0.043715	-0.193586	1.063197	-0.671220	0.686244	-0.051263	-0.070840	-0.722096	0	0
52134	1.471556	0.113696	9.471647	-0.092023	-0.001580	0.022142	-0.193870	1.065696	-0.669878	0.686327	-0.051969	-0.070228	-0.722027	0	0
52135	1.293193	0.162964	9.396842	-0.169049	-0.065409	0.023177	-0.194681	1.067366	-0.668274	0.686339	-0.053633	-0.069473	-0.721966	0	0
52136	1.274761	0.283672	9.494527	-0.192283	-0.075905	0.011543	-0.194697	1.069447	-0.667202	0.686243	-0.055556	-0.068654	-0.721991	0	0
52137	1.330460	0.307158	9.451054	-0.213828	-0.077708	0.028111	-0.196969	1.072930	-0.668052	0.686253	-0.057613	-0.067650	-0.721915	0	0
52138	1.353115	0.099977	9.402811	-0.228061	-0.082908	0.008554	-0.196604	1.077368	-0.666175	0.686104	-0.059829	-0.066621	-0.721972	0	0
52139	1.381955	-0.258483	9.453720	-0.203826	-0.102978	-0.017860	-0.199017	1.080989	-0.664790	0.685764	-0.061963	-0.065884	-0.722182	0	0
52140	1.591603	-0.661471	9.562644	-0.142036	-0.088134	-0.030721	-0.201430	1.083360	-0.661579	0.685370	-0.063601	-0.065535	-0.722446	0	0
52141	1.547079	-0.832121	10.277299	-0.097368	-0.082998	-0.034820	-0.204349	1.083376	-0.661403	0.684984	-0.064847	-0.065433	-0.722710	0	0
52142	1.125876	-0.638667	10.326420	-0.129470	0.041321	-0.022102	-0.202275	1.088775	-0.656523	0.684745	-0.065467	-0.064283	-0.722984	0	0
52143	1.150107	-0.281261	10.065939	-0.306673	0.058757	0.002295	-0.202297	1.092939	-0.656875	0.684580	-0.067134	-0.061657	-0.723216	0	0
52144	1.288650	-0.487370	9.877307	-0.400475	0.046559	-0.029354	-0.200212	1.097645	-0.653841	0.684105	-0.069566	-0.058516	-0.723696	0	0
52145	1.407396	-0.767229	9.904309	-0.267093	-0.000617	-0.060368	-0.201029	1.102091	-0.655228	0.683466	-0.071346	-0.056616	-0.724278	0	0
52146	1.376909	-0.985205	10.123185	0.056949	0.011773	-0.096773	-0.201299	1.103204	-0.655738	0.682796	-0.070864	-0.057072	-0.724922	0	0
52147	1.580478	-0.868072	9.618048	0.241471	0.104625	-0.100405	-0.202068	1.098766	-0.656164	0.682282	-0.068379	-0.058158	-0.725557	0	0
52148	1.698488	-0.238679	9.657914	0.058055	0.088779	-0.103470	-0.201247	1.095571	-0.658047	0.681602	-0.067326	-0.058099	-0.726299	0	0
52149	1.834085	0.160902	9.315240	-0.481542	0.174283	-0.050649	-0.199150	1.099584	-0.657251	0.680988	-0.069296	-0.053430	-0.727048	0	0
52150	2.073511	-0.113986	8.915846	-0.955861	0.161854	-0.020786	-0.197230	1.109843	-0.654290	0.680218	-0.074660	-0.045445	-0.727780	0	0
52151	2.170091	-0.464827	9.271498	-0.970335	0.137216	-0.005228	-0.195892	1.127320	-0.648360	0.679472	-0.080252	-0.037448	-0.728337	0	0
52152	2.048461	-0.943330	9.798211	-0.556991	0.104062	-0.027081	-0.192648	1.138126	-0.645282	0.678851	-0.083315	-0.032761	-0.728798	0	0
52153	1.898388	-0.999253	10.005561	-0.106008	0.139193	-0.030688	-0.191607	1.140340	-0.643044	0.678570	-0.083014	-0.031072	-0.729168	0	0
52154	1.837685	-0.701178	9.790797	0.026489	0.174284	-0.029511	-0.190008	1.140055	-0.644778	0.678412	-0.081602	-0.030161	-0.729512	0	0
52155	1.910137	-0.695028	9.626807	-0.118460	0.189985	-0.019953	-0.188407	1.139075	-0.645731	0.678212	-0.081025	-0.028033	-0.729848	0	0
52156	1.933448	-0.821770	9.927985	-0.254614	0.137359	-0.010602	-0.186313	1.143921	-0.645452	0.677949	-0.081794	-0.025307	-0.730106	0	0
52157	1.841317	-0.865096	9.683128	-0.315397	0.151427	-0.012732	-0.185267	1.148220	-0.648182	0.677618	-0.082842	-0.022005	-0.730402	0	0
52158	1.791710	-1.038793	9.388337	-0.292111	0.114785	-0.021521	-0.181181	1.152778	-0.648199	0.677235	-0.084025	-0.019167	-0.730701	0	0
52159	1.636310	-1.155633	9.325844	-0.261745	0.130562	-0.003595	-0.180413	1.156798	-0.646595	0.676997	-0.084869	-0.016396	-0.730892	0	0
52160	1.586614	-1.022146	9.589786	-0.282369	0.118263	-0.003753	-0.178852	1.160396	-0.643695	0.676731	-0.085963	-0.013589	-0.731068	0	0
52161	1.636993	-1.068272	9.579206	-0.288641	0.123491	-0.000280	-0.178355	1.165250	-0.642079	0.676480	-0.087044	-0.010671	-0.731221	0	0
52162	1.689902	-1.104238	9.751386	-0.145507	0.053528	-0.020665	-0.176265	1.169262	-0.639314	0.676197	-0.087683	-0.009318	-0.731425	0	0
52163	1.660741	-1.132602	9.840240	0.015558	0.043082	-0.029221	-0.177059	1.169267	-0.639827	0.675986	-0.087297	-0.009199	-0.731668	0	0
52164	1.626700	-1.165938	9.864184	0.216017	0.022178	-0.044575	-0.176774	1.166212	-0.640650	0.675833	-0.085718	-0.010723	-0.731974	0	0
52165	1.383229	-1.443110	9.846274	0.319984	0.026752	-0.083436	-0.177384	1.160945	-0.647256	0.675481	-0.083390	-0.012991	-0.732532	0	0
52166	1.429112	-1.097820	9.611905	0.148278	0.041624	-0.088978	-0.177348	1.155672	-0.648622	0.674946	-0.082120	-0.013925	-0.733151	0	0
52167	1.438301	-1.165096	9.659122	-0.092378	0.029324	-0.100486	-0.177081	1.154281	-0.646934	0.674121	-0.082555	-0.013168	-0.733875	0	0
52168	1.215076	-1.321326	9.914019	-0.159470	0.012732	-0.115986	-0.176826	1.155667	-0.646399	0.673134	-0.083570	-0.012063	-0.734684	0	0
52169	1.263667	-1.278571	9.861215	-0.062744	-0.003814	-0.140018	-0.179229	1.157345	-0.644770	0.672037	-0.084042	-0.011776	-0.735639	0	0
52170	1.476937	-1.163199	9.591514	0.128848	-0.057939	-0.174099	-0.180682	1.156382	-0.645020	0.670849	-0.083630	-0.013315	-0.736743	0	0
52171	1.379670	-1.262920	9.769062	0.273880	-0.067468	-0.201269	-0.184224	1.150990	-0.647383	0.669567	-0.082303	-0.015986	-0.738005	0	0
52172	1.574773	-0.992873	9.693573	0.154049	-0.043914	-0.204703	-0.184990	1.146136	-0.648207	0.668169	-0.081611	-0.017640	-0.739310	0	0
52173	1.567584	-0.983356	9.640868	-0.075043	-0.039615	-0.193134	-0.187894	1.143515	-0.648058	0.666655	-0.082415	-0.017543	-0.740588	0	0
52174	1.472506	-1.116594	9.875696	-0.221790	-0.051030	-0.201298	-0.189765	1.145051	-0.646439	0.664966	-0.084284	-0.016461	-0.741920	0	0
52175	1.374803	-1.278713	10.098197	-0.216530	-0.096551	-0.197908	-0.192041	1.147005	-0.643759	0.663280	-0.086451	-0.015697	-0.743195	0	0
52176	1.433121	-1.228619	10.110288	-0.184255	-0.065052	-0.202854	-0.196166	1.148693	-0.642892	0.661597	-0.088173	-0.014989	-0.744507	0	0
52177	1.427066	-1.403784	10.233306	-0.169932	-0.068553	-0.209848	-0.198029	1.149119	-0.642071	0.659856	-0.089818	-0.014392	-0.745866	0	0
52178	1.489883	-1.395072	10.095866	-0.338111	-0.040600	-0.204818	-0.201233	1.152050	-0.641206	0.658011	-0.092371	-0.012377	-0.747218	0	0
52179	1.622438	-1.429932	10.046253	-0.524255	-0.033706	-0.192978	-0.203139	1.157610	-0.636264	0.656056	-0.096089	-0.008887	-0.748518	0	0
52180	1.724195	-1.391470	10.298181	-0.602972	-0.100238	-0.223781	-0.205583	1.163449	-0.629999	0.653778	-0.100823	-0.005301	-0.749921	0	0
52181	1.943572	-1.771716	10.003500	-0.533014	-0.100141	-0.255130	-0.209098	1.170403	-0.622524	0.651295	-0.105089	-0.002247	-0.751509	0	0
52182	1.896524	-1.928301	9.805022	-0.354048	-0.128016	-0.262752	-0.212460	1.176249	-0.619002	0.648937	-0.108400	-0.000751	-0.753080	0	0
52183	1.570096	-1.983844	9.687027	-0.160803	-0.110370	-0.250616	-0.217248	1.177385	-0.617342	0.646857	-0.110321	-0.000559	-0.754590	0	0
52184	1.229834	-1.947859	9.575010	-0.022937	-0.120671	-0.267160	-0.222163	1.177272	-0.615431	0.644805	-0.111429	-0.001515	-0.756179	0	0
52185	1.161490	-1.711661	9.556684	0.084370	-0.139894	-0.257566	-0.227044	1.173830	-0.617491	0.642933	-0.111979	-0.003362	-0.757685	0	0
52186	1.426849	-1.410812	9.507380	0.095183	-0.117198	-0.264472	-0.229399	1.169125	-0.619340	0.641024	-0.112296	-0.005187	-0.759244	0	0
52187	1.743834	-0.998198	9.956434	0.027076	-0.147172	-0.259811	-0.233386	1.167061	-0.613786	0.639058	-0.113265	-0.006645	-0.760745	0	0
52188	1.909710	-1.437527	9.868234	-0.106336	-0.089571	-0.221941	-0.236703	1.166524	-0.612822	0.637234	-0.114661	-0.006714	-0.762063	0	0
52189	2.198529	-1.561079	9.530240	-0.243141	-0.091341	-0.233623	-0.240690	1.166961	-0.611575	0.635151	-0.116934	-0.005733	-0.763464	0	0
52190	2.244549	-1.207552	9.630046	-0.361357	-0.133440	-0.222244	-0.243373	1.171000	-0.609656	0.633014	-0.120285	-0.004136	-0.764727	0	0
52191	2.083718	-1.415114	9.775659	-0.442022	-0.156235	-0.203526	-0.246058	1.174205	-0.605908	0.630896	-0.124317	-0.002019	-0.765840	0	0
52192	1.985381	-1.659607	9.802538	-0.445537	-0.161417	-0.221215	-0.251133	1.179506	-0.604859	0.628633	-0.128410	0.000046	-0.767028	0	0
52193	2.131703	-1.449988	9.505655	-0.399023	-0.177155	-0.213878	-0.255548	1.182580	-0.599247	0.626458	-0.132328	0.001686	-0.768139	0	0
52194	2.300674	-1.460800	9.547336	-0.352629	-0.205246	-0.194310	-0.260102	1.188433	-0.596494	0.624492	-0.136167	0.002797	-0.769065	0	0
52195	2.124173	-1.829746	9.578265	-0.359680	-0.150923	-0.204762	-0.264124	1.190393	-0.587618	0.622409	-0.139635	0.004305	-0.770123	0	0
52196	2.032274	-1.852684	9.708581	-0.409918	-0.146625	-0.177776	-0.268673	1.195413	-0.584742	0.620462	-0.143373	0.006248	-0.770994	0	0
52197	1.969498	-1.847735	9.593814	-0.443995	-0.098548	-0.143462	-0.270565	1.198196	-0.579565	0.618703	-0.146950	0.008819	-0.771709	0	0
52198	1.850199	-1.986065	9.674971	-0.444093	-0.098571	-0.124953	-0.273251	1.202234	-0.576727	0.617083	-0.150519	0.011399	-0.772284	0	0
52199	1.680701	-1.728297	10.160089	-0.418228	-0.107381	-0.121178	-0.276486	1.207939	-0.571502	0.615511	-0.153989	0.013757	-0.772816	0	0
52200	1.590534	-1.499608	9.990447	-0.383237	-0.051317	-0.119762	-0.278375	1.212390	-0.569853	0.613993	-0.156812	0.016164	-0.773409	0	0
52201	1.569708	-1.682495	9.123277	-0.320458	-0.065074	-0.133465	-0.278937	1.215166	-0.565354	0.612454	-0.159342	0.018016	-0.774071	0	0
52202	1.432732	-1.937713	9.477238	-0.266795	-0.056331	-0.137467	-0.282809	1.217684	-0.562250	0.610969	-0.161489	0.019463	-0.774764	0	0
52203	1.461804	-1.917012	9.241685	-0.270308	-0.019548	-0.134715	-0.284167	1.221298	-0.559174	0.609482	-0.163344	0.021215	-0.775500	0	0
52204	1.725699	-1.809634	8.846475	-0.318560	-0.012556	-0.135090	-0.285516	1.223803	-0.556897	0.607913	-0.165464	0.023334	-0.776221	0	0
52205	1.843341	-1.911045	9.019747	-0.290092	-0.077393	-0.123722	-0.286601	1.226028	-0.553970	0.606481	-0.167880	0.024909	-0.776773	0	0
52206	1.576170	-2.134275	9.276655	-0.211428	-0.056377	-0.109826	-0.288740	1.227426	-0.551561	0.605286	-0.169680	0.025970	-0.777279	0	0
52207	1.386885	-2.258389	9.108620	-0.148845	-0.038814	-0.089885	-0.290221	1.229236	-0.548107	0.604342	-0.170918	0.026751	-0.777716	0	0
52208	1.222704	-2.252485	9.047614	-0.070998	-0.063216	-0.096404	-0.293684	1.231198	-0.547378	0.603485	-0.171918	0.026703	-0.778163	0	0
52209	1.198897	-2.202050	8.961874	-0.042451	-0.057113	-0.073244	-0.294480	1.230230	-0.545932	0.602858	-0.172636	0.026592	-0.778493	0	0
52210	1.171748	-1.951228	9.111604	-0.088160	-0.040574	-0.054075	-0.294996	1.228429	-0.547255	0.602294	-0.173551	0.026886	-0.778716	0	0
52211	1.282194	-2.045395	9.275407	-0.066795	-0.056417	-0.039934	-0.296608	1.230380	-0.544716	0.601888	-0.174386	0.027043	-0.778838	0	0
52212	1.618113	-2.009552	9.268114	0.017178	-0.065304	-0.013013	-0.296592	1.229271	-0.547222	0.601831	-0.174848	0.026439	-0.778799	0	0
52213	2.072766	-1.916887	9.267660	0.028784	-0.070696	-0.008660	-0.298723	1.230670	-0.547176	0.601839	-0.175207	0.025824	-0.778733	0	0
52214	2.281353	-2.121138	9.078445	-0.000826	-0.079518	0.011259	-0.298980	1.228311	-0.545882	0.601940	-0.175881	0.025318	-0.778520	0	0
52215	2.520328	-1.787186	8.774982	0.038457	-0.069094	0.043308	-0.299782	1.227620	-0.542858	0.602368	-0.176160	0.024719	-0.778145	0	0
52216	2.766900	-1.752865	8.828529	0.088384	-0.161938	0.053842	-0.301906	1.227909	-0.542954	0.602975	-0.176927	0.023098	-0.777550	0	0
52217	2.963478	-1.949637	8.694784	0.143892	-0.076247	0.073846	-0.302695	1.228054	-0.545172	0.603821	-0.176631	0.021672	-0.777002	0	0
52218	3.031741	-1.863195	8.820169	0.197465	-0.100814	0.088241	-0.304275	1.226536	-0.546082	0.604870	-0.176256	0.019632	-0.776325	0	0
52219	2.900656	-1.958414	8.810592	0.224267	-0.086795	0.100843	-0.304274	1.225703	-0.545171	0.606060	-0.175561	0.017548	-0.775604	0	0
52220	2.833317	-1.919431	8.802007	0.181208	-0.071106	0.130574	-0.304250	1.222372	-0.546386	0.607395	-0.175044	0.015887	-0.774712	0	0
52221	2.659077	-1.966631	8.653953	0.082747	-0.050968	0.149361	-0.302918	1.221532	-0.546678	0.608698	-0.174929	0.015190	-0.773728	0	0
52222	2.629461	-2.062020	8.847792	0.086195	-0.081655	0.163359	-0.303990	1.222926	-0.545729	0.610117	-0.175064	0.014258	-0.772597	0	0
52223	2.547530	-2.041746	8.976115	0.096885	-0.037953	0.183007	-0.303592	1.223063	-0.545996	0.611697	-0.174761	0.013584	-0.771427	0	0
52224	2.517371	-1.877193	9.223421	0.096789	-0.054649	0.193557	-0.302936	1.224586	-0.546516	0.613356	-0.174616	0.012788	-0.770156	0	0
52225	2.450160	-2.151514	9.014149	0.134301	-0.051991	0.213195	-0.302519	1.222503	-0.548512	0.615229	-0.174188	0.011789	-0.768773	0	0
52226	2.411929	-2.097980	9.118443	0.145060	-0.062475	0.202681	-0.302391	1.224030	-0.549680	0.617032	-0.173804	0.010590	-0.767432	0	0
52227	2.348880	-2.135878	9.149796	0.143242	-0.050234	0.211535	-0.300131	1.223323	-0.549853	0.618899	-0.173305	0.009529	-0.766054	0	0
52228	2.295482	-2.182715	9.428521	0.146715	-0.045065	0.228321	-0.298931	1.223040	-0.551187	0.620892	-0.172771	0.008469	-0.764573	0	0
52229	2.247785	-2.102612	9.545219	0.139471	-0.025882	0.250395	-0.297209	1.223725	-0.551600	0.623040	-0.172100	0.007658	-0.762984	0	0
52230	2.277570	-1.985399	9.409313	0.089376	-0.010143	0.257154	-0.296680	1.223305	-0.550431	0.625133	-0.171651	0.007305	-0.761374	0	0
52231	2.348933	-2.135231	9.361309	0.084004	-0.011905	0.257939	-0.294433	1.225514	-0.551493	0.627233	-0.171213	0.007019	-0.759747	0	0
52232	2.438166	-2.150450	9.331522	0.101842	-0.017196	0.269476	-0.292574	1.226060	-0.553091	0.629436	-0.170737	0.006546	-0.758035	0	0
52233	2.425062	-2.292450	9.269916	0.132225	-0.024185	0.276697	-0.291779	1.227445	-0.554927	0.631750	-0.170085	0.005848	-0.756260	0	0
52234	2.415389	-2.294743	9.281990	0.071363	-0.003226	0.286906	-0.288855	1.227152	-0.556025	0.634017	-0.169692	0.005724	-0.754450	0	0
52235	2.469076	-2.218029	9.335285	-0.005637	-0.029531	0.289773	-0.285705	1.230463	-0.551839	0.636185	-0.169949	0.006055	-0.752562	0	0
52236	2.522443	-2.180357	9.205471	-0.009253	-0.052283	0.294946	-0.285325	1.233653	-0.551813	0.638366	-0.170433	0.006241	-0.750601	0	0
52237	2.585736	-2.106564	9.114442	0.022912	-0.066295	0.303939	-0.284936	1.235178	-0.551935	0.640680	-0.170784	0.006143	-0.748549	0	0
52238	2.605743	-2.010498	9.117777	0.072949	-0.099552	0.309484	-0.283755	1.236836	-0.550887	0.643095	-0.171092	0.005437	-0.746410	0	0
52239	2.479005	-2.175302	9.174659	0.163335	-0.087244	0.306666	-0.281504	1.237379	-0.550522	0.645654	-0.170697	0.004155	-0.744296	0	0
52240	2.238281	-2.076489	9.411008	0.251880	-0.090702	0.307386	-0.279914	1.239315	-0.553283	0.648343	-0.169781	0.002168	-0.742173	0	0
52241	1.983416	-1.929437	9.655244	0.275196	-0.099379	0.287358	-0.280561	1.237098	-0.554346	0.650932	-0.168742	-0.000052	-0.740144	0	0
52242	1.878104	-1.798662	9.676885	0.189413	-0.062597	0.273707	-0.278045	1.236250	-0.551505	0.653242	-0.168021	-0.001450	-0.738269	0	0
52243	2.062490	-1.679733	9.710309	0.110826	-0.059105	0.241393	-0.276988	1.236938	-0.551514	0.655201	-0.167743	-0.002262	-0.736593	0	0
52244	2.449325	-1.606625	9.433817	0.100304	-0.039836	0.207806	-0.274862	1.236650	-0.551812	0.656874	-0.167432	-0.002967	-0.735170	0	0
52245	2.787001	-1.657845	9.276493	0.121972	-0.026688	0.172657	-0.275385	1.237348	-0.555341	0.658337	-0.166842	-0.003770	-0.733990	0	0
52246	2.983994	-1.794676	9.080943	0.138233	-0.024004	0.143623	-0.274846	1.236374	-0.556015	0.659596	-0.166162	-0.004756	-0.733008	0	0
52247	3.097692	-1.762302	8.945740	0.118513	-0.013550	0.158473	-0.274838	1.236515	-0.558640	0.660942	-0.165509	-0.005486	-0.731938	0	0
52248	3.089611	-1.880030	8.968491	0.111385	-0.029273	0.146005	-0.272448	1.236919	-0.559853	0.662170	-0.165043	-0.006307	-0.730925	0	0
52249	2.993078	-1.872014	8.983837	0.082804	-0.020485	0.137048	-0.273240	1.236229	-0.559848	0.663292	-0.164688	-0.006872	-0.729982	0	0
52250	2.968275	-1.958855	8.838844	0.079220	-0.027452	0.139633	-0.272973	1.235394	-0.558942	0.664410	-0.164421	-0.007454	-0.729020	0	0
52251	2.987649	-1.953931	8.925259	0.088163	-0.022224	0.139710	-0.272709	1.235115	-0.558030	0.665554	-0.164054	-0.008077	-0.728052	0	0
52252	2.910610	-1.924155	9.027211	0.122127	-0.030971	0.142596	-0.270978	1.235245	-0.560024	0.666762	-0.163526	-0.008992	-0.727053	0	0
52253	2.877306	-1.858493	9.177268	0.118547	-0.012625	0.144419	-0.270705	1.234272	-0.560825	0.667985	-0.162895	-0.009774	-0.726062	0	0
52254	2.819136	-1.889235	9.201451	0.125659	-0.008260	0.155071	-0.270709	1.235661	-0.561862	0.669280	-0.162179	-0.010540	-0.725018	0	0
52255	2.689106	-1.839874	9.280051	0.123865	-0.016982	0.151550	-0.269364	1.232878	-0.562697	0.670556	-0.161548	-0.011385	-0.723967	0	0
52256	2.548712	-1.886840	9.295144	0.127446	-0.030930	0.146270	-0.270160	1.233716	-0.563990	0.671782	-0.160982	-0.012330	-0.722939	0	0
52257	2.350191	-1.961825	9.437799	0.102405	-0.008157	0.146212	-0.268307	1.233427	-0.562183	0.672981	-0.160430	-0.012968	-0.721935	0	0
52258	2.065412	-1.946717	9.719232	0.125763	0.005929	0.121843	-0.267911	1.233842	-0.562316	0.674031	-0.159605	-0.013693	-0.721125	0	0
52259	2.221470	-1.734042	9.660244	0.140229	0.025203	0.097343	-0.267766	1.232454	-0.563514	0.674940	-0.158542	-0.014449	-0.720494	0	0
52260	2.679981	-1.771820	9.487611	0.127789	-0.009838	0.072311	-0.266417	1.230922	-0.567488	0.675636	-0.157809	-0.015375	-0.719983	0	0
52261	2.794080	-2.031856	9.692738	0.118883	-0.002880	0.058081	-0.267600	1.229541	-0.568271	0.676221	-0.157090	-0.016234	-0.719572	0	0
52262	2.562391	-2.019767	9.908784	0.083004	0.021583	0.079123	-0.267199	1.229400	-0.568935	0.676894	-0.156434	-0.016614	-0.719074	0	0
52263	2.374607	-1.932395	9.685484	-0.015391	0.040017	0.085601	-0.267199	1.229261	-0.568674	0.677472	-0.156318	-0.016170	-0.718564	0	0
52264	2.368955	-2.038981	9.424732	-0.056547	0.011195	0.083420	-0.266413	1.230784	-0.568539	0.677958	-0.156682	-0.015611	-0.718039	0	0
52265	2.372966	-2.149984	9.317669	-0.107533	0.012956	0.083034	-0.266418	1.232450	-0.569704	0.678368	-0.157382	-0.014691	-0.717518	0	0
52266	2.154710	-2.278197	9.308464	-0.129958	0.019110	0.097031	-0.266172	1.235780	-0.569675	0.678835	-0.158188	-0.013530	-0.716921	0	0
52267	1.826561	-2.244029	9.419845	-0.074568	0.034025	0.116977	-0.263798	1.237709	-0.568773	0.679543	-0.158510	-0.012640	-0.716196	0	0
52268	1.468930	-2.279474	9.501837	0.008541	0.015726	0.131714	-0.262739	1.238537	-0.569699	0.680474	-0.158403	-0.012439	-0.715338	0	0
52269	1.525053	-1.856931	9.386038	0.032759	0.018374	0.124923	-0.262737	1.239093	-0.571007	0.681409	-0.158092	-0.012393	-0.714518	0	0
52270	1.640835	-1.879104	9.509764	0.024567	-0.001861	0.145896	-0.262208	1.237700	-0.568272	0.682456	-0.158003	-0.012403	-0.713537	0	0
52271	1.815047	-1.832256	9.542448	-0.013886	0.014695	0.145632	-0.261419	1.239918	-0.569968	0.683464	-0.158025	-0.012004	-0.712573	0	0
52272	1.935439	-1.876892	9.411109	-0.003246	0.002391	0.166770	-0.260378	1.242270	-0.567992	0.684617	-0.158097	-0.011754	-0.711454	0	0
52273	2.128109	-1.943860	9.240434	0.052277	-0.009838	0.156489	-0.260120	1.243240	-0.567461	0.685802	-0.157837	-0.011972	-0.710366	0	0
52274	2.306320	-2.010347	9.190063	0.059318	-0.040542	0.173986	-0.259333	1.244763	-0.567589	0.687093	-0.157786	-0.012449	-0.709120	0	0
52275	2.469853	-2.105378	9.206787	0.039554	-0.058998	0.185162	-0.258135	1.245590	-0.569962	0.688451	-0.157966	-0.012870	-0.707754	0	0
52276	2.580561	-2.156846	9.176398	0.013598	-0.059036	0.187573	-0.257878	1.247255	-0.570343	0.689759	-0.158361	-0.013130	-0.706386	0	0
52277	2.565920	-2.176151	9.118620	-0.003548	-0.096701	0.210224	-0.256965	1.248220	-0.567590	0.691213	-0.159113	-0.013471	-0.704788	0	0
52278	2.488359	-2.214214	9.058764	0.021456	-0.101058	0.220981	-0.256847	1.249884	-0.566000	0.692751	-0.159753	-0.014021	-0.703121	0	0
52279	2.412250	-2.054561	9.159799	0.037486	-0.117704	0.230784	-0.256592	1.251131	-0.565204	0.694403	-0.160372	-0.014767	-0.701332	0	0
52280	2.417656	-1.972923	9.127043	0.032071	-0.122101	0.241318	-0.258200	1.254888	-0.566718	0.696082	-0.161087	-0.015503	-0.699486	0	0
52281	2.505584	-1.836298	9.195151	-0.009196	-0.125705	0.263034	-0.258211	1.256831	-0.566698	0.697873	-0.162092	-0.015928	-0.697457	0	0
52282	2.583277	-1.781251	9.303270	-0.053997	-0.124042	0.275035	-0.256763	1.257099	-0.564092	0.699636	-0.163424	-0.016022	-0.695375	0	0
52283	2.632526	-1.647044	9.268336	-0.104111	-0.107460	0.283555	-0.256794	1.261401	-0.562211	0.701404	-0.164968	-0.015630	-0.693234	0	0
52284	2.565190	-1.608031	9.269365	-0.084505	-0.094362	0.304921	-0.256022	1.264449	-0.560354	0.703311	-0.166308	-0.015252	-0.690987	0	0
52285	2.488020	-1.595224	9.327862	-0.020146	-0.076875	0.322221	-0.252738	1.269427	-0.559304	0.705476	-0.167054	-0.015164	-0.688598	0	0
52286	2.449004	-1.643467	9.183436	0.001328	-0.061971	0.330367	-0.251029	1.272472	-0.559694	0.707694	-0.167566	-0.015109	-0.686194	0	0
52287	2.380701	-1.736993	9.101233	0.009361	-0.052326	0.339275	-0.251694	1.274281	-0.562291	0.710013	-0.167934	-0.015022	-0.683706	0	0
52288	2.120210	-1.700596	9.327420	0.010100	-0.052364	0.367558	-0.247467	1.277450	-0.562193	0.712482	-0.168319	-0.014896	-0.681040	0	0
52289	1.869994	-1.577729	9.540093	0.026088	-0.059377	0.386250	-0.244958	1.279380	-0.562212	0.715132	-0.168608	-0.014886	-0.678186	0	0
52290	1.785420	-1.586571	9.579177	0.081529	-0.057611	0.392851	-0.244584	1.282986	-0.561263	0.717872	-0.168518	-0.015239	-0.675300	0	0
52291	1.910827	-1.602646	9.361598	0.145124	-0.048819	0.386261	-0.241659	1.282693	-0.562492	0.720704	-0.167863	-0.015949	-0.672424	0	0
52292	2.215753	-1.837023	9.005366	0.145202	-0.073290	0.370180	-0.238756	1.284064	-0.560291	0.723377	-0.167412	-0.016885	-0.669637	0	0
52293	2.382287	-2.180510	8.798090	0.105013	-0.097753	0.350297	-0.237313	1.287248	-0.560806	0.725870	-0.167364	-0.017740	-0.666924	0	0
52294	2.148985	-2.394457	9.030779	0.072761	-0.109984	0.348277	-0.236379	1.286411	-0.560960	0.728247	-0.167674	-0.018493	-0.664229	0	0
52295	1.787572	-2.289757	9.311500	0.026142	-0.089873	0.367519	-0.235588	1.289184	-0.564226	0.730705	-0.168140	-0.018730	-0.661399	0	0
52296	1.580248	-1.907656	9.457083	0.016303	-0.075857	0.369398	-0.233085	1.291390	-0.562929	0.733115	-0.168634	-0.018824	-0.658598	0	0
52297	1.534001	-1.627651	9.662592	0.065598	-0.068830	0.348701	-0.229641	1.294149	-0.565842	0.735503	-0.168645	-0.019183	-0.655917	0	0
52298	1.856125	-1.495425	9.675754	0.157047	-0.053945	0.312342	-0.227387	1.294692	-0.566396	0.737768	-0.167945	-0.020138	-0.653520	0	0
52299	2.321310	-1.614840	9.567018	0.199351	-0.015447	0.270332	-0.225535	1.296210	-0.567460	0.739862	-0.166593	-0.021106	-0.651464	0	0
52300	2.520255	-1.823202	9.582133	0.202964	0.003754	0.266801	-0.224468	1.295788	-0.568268	0.741901	-0.165165	-0.022011	-0.649476	0	0
52301	2.693247	-1.940507	9.418260	0.189592	-0.009363	0.256009	-0.223391	1.293284	-0.568834	0.743870	-0.163841	-0.022899	-0.647526	0	0
52302	2.803980	-1.985082	9.282198	0.198551	-0.036471	0.248888	-0.219919	1.292991	-0.574929	0.745763	-0.162699	-0.024104	-0.645589	0	0
52303	2.841862	-2.091157	9.299879	0.194910	-0.064495	0.253132	-0.219643	1.292296	-0.576646	0.747691	-0.161698	-0.025451	-0.643556	0	0
52304	2.875407	-2.129730	9.356830	0.213654	-0.071525	0.259392	-0.217511	1.291175	-0.577609	0.749648	-0.160668	-0.026997	-0.641470	0	0
52305	2.957076	-2.192703	9.422698	0.236914	-0.083793	0.254191	-0.216189	1.290194	-0.574620	0.751626	-0.159484	-0.028765	-0.639372	0	0
52306	2.985910	-2.214430	9.470268	0.202800	-0.087374	0.276826	-0.213915	1.287406	-0.575338	0.753652	-0.158639	-0.030332	-0.637120	0	0
52307	2.971071	-2.264695	9.513081	0.156302	-0.080377	0.271219	-0.213517	1.289071	-0.578085	0.755590	-0.158053	-0.031543	-0.634907	0	0
52308	2.998917	-2.414812	9.261154	0.127757	-0.048829	0.267567	-0.212854	1.289068	-0.578095	0.757430	-0.157523	-0.032354	-0.632802	0	0
52309	2.887803	-2.416598	9.180375	0.110802	-0.076746	0.251516	-0.211934	1.290451	-0.577832	0.759157	-0.157261	-0.033291	-0.630747	0	0
52310	2.802789	-2.485696	9.177910	0.100109	-0.073201	0.242651	-0.210995	1.289614	-0.579430	0.760773	-0.157085	-0.034150	-0.628795	0	0
52311	2.694546	-2.424854	9.133878	0.106510	-0.071344	0.214552	-0.209270	1.288632	-0.578022	0.762249	-0.156817	-0.035082	-0.627021	0	0
52312	2.626943	-2.422023	9.100845	0.128890	-0.059066	0.216544	-0.209267	1.289744	-0.580506	0.763735	-0.156323	-0.036053	-0.625278	0	0
52313	2.376536	-2.332220	9.512628	0.128893	-0.080040	0.198929	-0.208337	1.290295	-0.581827	0.765135	-0.155934	-0.037218	-0.623593	0	0
52314	2.322444	-2.131943	9.582694	0.128080	-0.039777	0.192075	-0.207008	1.289593	-0.581329	0.766463	-0.155315	-0.038074	-0.622063	0	0
52315	2.518516	-1.722743	9.393430	0.123699	-0.043269	0.177961	-0.206870	1.288759	-0.581471	0.767730	-0.154726	-0.038956	-0.620591	0	0
52316	2.605319	-1.742518	9.440522	0.089813	-0.019643	0.158383	-0.206744	1.290564	-0.582636	0.768789	-0.154262	-0.039471	-0.619361	0	0
52317	2.641768	-1.720258	9.733686	0.049514	0.000383	0.164317	-0.204617	1.290692	-0.584243	0.769868	-0.153967	-0.039581	-0.618087	0	0
52318	2.618655	-1.573554	9.668276	0.028959	0.017889	0.166912	-0.203295	1.291517	-0.584255	0.770903	-0.153741	-0.039419	-0.616862	0	0
52319	2.724567	-1.613589	9.431362	0.046863	0.016156	0.170526	-0.202765	1.291237	-0.583478	0.772017	-0.153371	-0.039382	-0.615562	0	0
52320	2.694496	-1.758427	9.184803	0.066596	-0.015242	0.156443	-0.202489	1.290542	-0.585327	0.773026	-0.153054	-0.039724	-0.614351	0	0
52321	2.408502	-1.907420	9.286503	0.073739	0.016303	0.165474	-0.201826	1.291789	-0.587425	0.774145	-0.152476	-0.039861	-0.613075	0	0
52322	2.119510	-1.801330	9.420004	0.066559	0.033839	0.172640	-0.200233	1.291086	-0.586537	0.775267	-0.151863	-0.039797	-0.611813	0	0
52323	1.942216	-1.609505	9.558332	0.073645	0.025085	0.183323	-0.198636	1.290522	-0.586961	0.776495	-0.151230	-0.039831	-0.610408	0	0
52324	1.988626	-1.530946	9.409821	0.104210	0.032169	0.158023	-0.197049	1.292458	-0.588935	0.777582	-0.150328	-0.040033	-0.609234	0	0
52325	2.127658	-1.335012	9.338770	0.111370	0.019894	0.157150	-0.196247	1.292176	-0.590000	0.778701	-0.149412	-0.040371	-0.608006	0	0
52326	2.330520	-1.331877	9.308214	0.113223	0.044356	0.151024	-0.194907	1.290365	-0.590958	0.779760	-0.148362	-0.040544	-0.606893	0	0
52327	2.576258	-1.410905	9.261923	0.152562	0.019806	0.151133	-0.191979	1.289795	-0.592846	0.780898	-0.147122	-0.041143	-0.605691	0	0
52328	2.740541	-1.398008	9.178936	0.157835	-0.008258	0.166004	-0.191435	1.288405	-0.594181	0.782087	-0.146047	-0.041975	-0.604357	0	0
52329	2.899779	-1.416238	9.129283	0.173961	0.000462	0.165222	-0.189038	1.287560	-0.595538	0.783324	-0.144769	-0.042841	-0.603001	0	0
52330	2.997592	-1.580798	9.052040	0.220484	-0.008283	0.164587	-0.187695	1.285610	-0.596891	0.784585	-0.143202	-0.044053	-0.601647	0	0
52331	3.111064	-1.581914	8.976541	0.256136	-0.015361	0.194748	-0.187141	1.282555	-0.598768	0.786096	-0.141402	-0.045508	-0.599990	0	0
52332	2.981770	-1.429186	9.037095	0.241769	-0.009247	0.207071	-0.186462	1.280470	-0.599718	0.787622	-0.139691	-0.046793	-0.598287	0	0
52333	2.937499	-1.541849	9.050603	0.204085	-0.004925	0.230593	-0.186187	1.279775	-0.601435	0.789262	-0.138264	-0.047813	-0.596375	0	0
52334	2.947206	-1.539152	9.170723	0.209391	-0.013720	0.238526	-0.183251	1.278095	-0.603597	0.790914	-0.136846	-0.048895	-0.594423	0	0
52335	2.803555	-1.373712	9.419018	0.216471	-0.027748	0.245647	-0.182437	1.276843	-0.606773	0.792631	-0.135471	-0.050155	-0.592341	0	0
52336	2.620663	-1.290012	9.580187	0.175280	0.014221	0.261428	-0.181356	1.275451	-0.609954	0.794370	-0.134168	-0.050781	-0.590251	0	0
52337	2.413903	-1.161004	9.552209	0.118070	0.038776	0.258546	-0.180304	1.277111	-0.610084	0.796050	-0.133184	-0.050914	-0.588195	0	0
52338	2.222639	-1.233700	9.675600	0.120678	0.033531	0.270041	-0.177652	1.278208	-0.611427	0.797764	-0.132203	-0.051053	-0.586079	0	0
52339	2.192089	-1.117818	9.737283	0.155503	0.045742	0.287994	-0.175256	1.277918	-0.613304	0.799657	-0.130886	-0.051305	-0.583769	0	0
52340	2.268579	-1.220141	9.507117	0.117015	0.056231	0.300049	-0.171805	1.277900	-0.613882	0.801540	-0.129814	-0.051202	-0.581429	0	0
52341	2.321077	-1.302828	9.344682	0.065931	0.047442	0.319883	-0.170748	1.279838	-0.615716	0.803486	-0.129216	-0.050875	-0.578900	0	0
52342	2.334273	-1.478951	9.203142	-0.003956	0.022038	0.336868	-0.168229	1.280935	-0.617319	0.805390	-0.129329	-0.050296	-0.576273	0	0
52343	2.255605	-1.673210	9.189569	-0.047079	-0.015632	0.363718	-0.164394	1.284247	-0.619182	0.807392	-0.130026	-0.049767	-0.573353	0	0
52344	2.051906	-1.791929	9.175542	-0.027564	-0.057619	0.388418	-0.162028	1.286870	-0.617092	0.809500	-0.130809	-0.049625	-0.570207	0	0
52345	1.694982	-1.735314	9.474898	0.031324	-0.099600	0.404669	-0.161796	1.290197	-0.613124	0.811773	-0.131363	-0.050163	-0.566790	0	0
52346	1.294841	-1.642426	9.726975	0.008905	-0.086440	0.413498	-0.161008	1.292136	-0.613904	0.814021	-0.132026	-0.050425	-0.563380	0	0
52347	1.221852	-1.375386	9.557626	-0.063540	-0.093401	0.411263	-0.158241	1.295313	-0.613784	0.816184	-0.133294	-0.050351	-0.559947	0	0
52348	1.457039	-1.238176	9.405756	-0.086725	-0.139760	0.385333	-0.156558	1.301132	-0.611388	0.818096	-0.135015	-0.050548	-0.556718	0	0
52349	1.785271	-1.264747	9.419443	-0.066967	-0.157301	0.363280	-0.156179	1.303350	-0.609797	0.819930	-0.136624	-0.051028	-0.553575	0	0
52350	1.910820	-1.274704	9.629750	0.011727	-0.164365	0.364664	-0.155798	1.306957	-0.610817	0.821824	-0.137660	-0.051998	-0.550411	0	0
52351	1.770900	-1.258809	9.751313	0.103025	-0.115334	0.368193	-0.155007	1.307786	-0.610820	0.823915	-0.137628	-0.053056	-0.547181	0	0
52352	1.665929	-1.079967	9.761486	0.126348	-0.120520	0.354314	-0.153558	1.309165	-0.610172	0.825910	-0.137470	-0.054309	-0.544081	0	0
52353	1.768324	-0.945912	9.812616	0.117399	-0.155539	0.343543	-0.153031	1.310134	-0.610696	0.827843	-0.137501	-0.055798	-0.540977	0	0
52354	2.028903	-0.974645	9.733127	0.128259	-0.129305	0.326012	-0.150115	1.310673	-0.610735	0.829664	-0.137356	-0.057173	-0.538072	0	0
52355	2.202599	-0.993356	9.563170	0.146192	-0.110069	0.327922	-0.149964	1.308453	-0.612466	0.831555	-0.136880	-0.058456	-0.535129	0	0
52356	2.070749	-1.185712	9.249646	0.189287	-0.083659	0.310716	-0.149562	1.308451	-0.613654	0.833383	-0.135969	-0.059798	-0.532361	0	0
52357	2.646117	-1.415679	8.665206	0.153470	-0.113487	0.322476	-0.148114	1.310664	-0.614047	0.835229	-0.135445	-0.061158	-0.529440	0	0
52358	2.591288	-1.329768	9.089677	0.174646	-0.227353	0.343391	-0.147976	1.310665	-0.615625	0.837097	-0.135434	-0.063575	-0.526198	0	0
52359	2.591012	-1.359483	8.810535	0.171134	-0.153829	0.357730	-0.148646	1.311501	-0.615081	0.839098	-0.135000	-0.065319	-0.522898	0	0
52360	2.741210	-1.297648	8.963772	0.101147	-0.195115	0.385232	-0.145056	1.310371	-0.615410	0.841075	-0.135457	-0.067024	-0.519377	0	0
52361	2.824181	-1.180095	9.074967	0.059820	-0.164654	0.429096	-0.144679	1.313977	-0.615379	0.843256	-0.136065	-0.068185	-0.515515	0	0
52362	2.891005	-0.952208	9.043363	0.058772	-0.161258	0.466137	-0.143234	1.315634	-0.614072	0.845579	-0.136751	-0.069272	-0.511368	0	0
52363	2.942243	-0.880285	9.096623	0.123932	-0.164844	0.498319	-0.140578	1.315620	-0.614769	0.848160	-0.136862	-0.070670	-0.506852	0	0
52364	2.899647	-0.759587	9.129623	0.154202	-0.120316	0.544559	-0.139264	1.318112	-0.615289	0.850994	-0.136580	-0.071786	-0.501998	0	0
52365	2.716649	-0.690355	9.278610	0.103944	-0.097646	0.581349	-0.135678	1.318371	-0.616917	0.853959	-0.136570	-0.072398	-0.496850	0	0
52366	2.567993	-0.544589	9.372900	0.037587	-0.070608	0.619808	-0.131317	1.321122	-0.616431	0.856988	-0.137079	-0.072401	-0.491467	0	0
52367	2.496469	-0.414285	9.326946	0.023066	-0.079439	0.664659	-0.126462	1.330812	-0.617196	0.860201	-0.137707	-0.072335	-0.485652	0	0
52368	2.519685	-0.539989	9.181093	0.028266	-0.093495	0.700744	-0.120641	1.333417	-0.616865	0.863522	-0.138453	-0.072372	-0.479503	0	0
52369	2.360596	-0.506768	9.413580	0.105048	-0.086554	0.733100	-0.115081	1.335885	-0.617581	0.867090	-0.138431	-0.072655	-0.472983	0	0
52370	2.208755	-0.132362	9.544175	0.112069	-0.051634	0.772169	-0.107947	1.340843	-0.617115	0.870803	-0.138290	-0.072625	-0.466158	0	0
52371	2.164399	0.079763	9.580646	0.126151	-0.065740	0.819859	-0.101061	1.343581	-0.617981	0.874720	-0.138004	-0.072689	-0.458842	0	0
52372	2.166305	0.003290	9.747992	0.136718	-0.079837	0.848063	-0.094300	1.344238	-0.617946	0.878683	-0.137815	-0.072906	-0.451230	0	0
52373	2.178822	-0.264542	9.504458	0.125943	-0.042221	0.872740	-0.086879	1.346419	-0.619088	0.882732	-0.137418	-0.072673	-0.443418	0	0
52374	2.387977	-0.393811	9.453098	0.136686	-0.027400	0.876308	-0.077078	1.349697	-0.619992	0.886726	-0.136992	-0.072379	-0.435558	0	0
52375	2.361293	-0.410462	9.445927	0.220807	-0.007249	0.878762	-0.068315	1.350762	-0.623659	0.890819	-0.135566	-0.072229	-0.427605	0	0
52376	2.114385	-0.488386	9.290936	0.286986	-0.006275	0.889883	-0.058226	1.351263	-0.626565	0.894947	-0.133699	-0.072368	-0.419472	0	0
52377	1.692950	-0.658732	9.143599	0.304826	0.020082	0.913114	-0.049462	1.350939	-0.628277	0.899165	-0.131389	-0.072269	-0.411115	0	0
52378	1.477201	-1.109479	9.068173	0.371989	0.030711	0.903042	-0.040687	1.350338	-0.632749	0.903324	-0.128589	-0.072399	-0.402776	0	0
52379	1.475772	-1.320099	9.407056	0.435602	0.025484	0.871715	-0.029908	1.346395	-0.635972	0.907379	-0.125008	-0.072822	-0.394630	0	0
52380	1.530243	-1.137245	9.562510	0.448281	0.074487	0.849092	-0.019408	1.346619	-0.641905	0.911282	-0.121282	-0.072917	-0.386702	0	0
52381	1.549719	-0.778890	9.600111	0.367955	0.105149	0.815199	-0.009818	1.342682	-0.646423	0.914930	-0.117924	-0.072409	-0.379149	0	0
52382	1.452067	-0.577234	9.223525	0.246401	0.142860	0.809242	0.000690	1.339990	-0.649892	0.918339	-0.115731	-0.071147	-0.371749	0	0
52383	1.495402	-0.935720	9.303150	0.155138	0.100852	0.792476	0.012891	1.341729	-0.651636	0.921518	-0.114285	-0.069894	-0.364498	0	0
52384	1.543476	-1.647527	9.479618	0.180368	0.102681	0.744919	0.021665	1.339738	-0.653627	0.924465	-0.112786	-0.068820	-0.357641	0	0
52385	1.410344	-1.359729	9.652318	0.257570	0.090596	0.682089	0.030702	1.339414	-0.657706	0.927244	-0.110335	-0.068150	-0.351284	0	0
52386	1.657944	-1.531141	10.076028	0.327443	-0.000406	0.623993	0.039230	1.334928	-0.661032	0.929756	-0.107743	-0.068682	-0.345293	0	0
52387	1.838675	-1.235403	9.712543	0.355428	0.032947	0.590847	0.046281	1.332253	-0.662347	0.932191	-0.104513	-0.068984	-0.339616	0	0
52388	2.021876	-0.930225	9.296268	0.274152	0.022506	0.569086	0.053482	1.328052	-0.666175	0.934389	-0.102290	-0.069178	-0.334167	0	0
52389	1.748245	-1.040653	9.455987	0.113216	0.020834	0.538003	0.060384	1.327876	-0.666807	0.936314	-0.101316	-0.068832	-0.329111	0	0
52390	1.968540	-1.304337	9.525562	-0.004874	-0.007237	0.522821	0.065432	1.327710	-0.668592	0.937995	-0.101762	-0.068423	-0.324235	0	0
52391	2.009232	-1.352932	9.469373	-0.051153	0.047087	0.485650	0.071793	1.329480	-0.669590	0.939548	-0.102208	-0.067347	-0.319792	0	0
52392	2.249649	-1.169164	9.611216	-0.044911	0.005011	0.474931	0.079476	1.331242	-0.669165	0.940998	-0.102950	-0.066740	-0.315389	0	0
52393	2.120421	-1.689242	9.894767	0.092203	0.035777	0.424860	0.084120	1.331495	-0.669758	0.942457	-0.102048	-0.066289	-0.311396	0	0
52394	1.815708	-1.769312	10.463693	0.317751	0.014024	0.385954	0.090132	1.326190	-0.673185	0.943965	-0.099281	-0.066821	-0.307586	0	0
52395	2.052988	-1.673363	10.195964	0.527392	0.026430	0.337255	0.094156	1.321174	-0.677365	0.945531	-0.094248	-0.067895	-0.304102	0	0
52396	2.371464	-1.018629	9.595071	0.636795	-0.026775	0.287684	0.097149	1.311723	-0.683281	0.946949	-0.088518	-0.069881	-0.300947	0	0
52397	2.441711	-1.340134	10.037813	0.626312	0.019620	0.231284	0.101215	1.299906	-0.688450	0.948195	-0.082501	-0.071417	-0.298362	0	0
52398	2.145618	-2.231698	10.332953	0.611297	0.054762	0.185381	0.104203	1.291427	-0.694356	0.949256	-0.076689	-0.072637	-0.296237	0	0
52399	2.124885	-2.420046	10.040148	0.682285	0.050621	0.124176	0.106409	1.280870	-0.700796	0.950158	-0.069996	-0.074134	-0.294624	0	0
52400	2.255018	-1.768186	9.592265	0.712921	0.020145	0.083859	0.107052	1.267270	-0.710655	0.950878	-0.063240	-0.076052	-0.293338	0	0
52401	2.267628	-1.345891	9.284561	0.568184	0.020243	0.048528	0.109778	1.258654	-0.717346	0.951374	-0.057686	-0.077556	-0.292482	0	0
52402	2.238925	-1.322577	9.756156	0.340962	0.074352	0.042666	0.111272	1.251427	-0.715472	0.951730	-0.054273	-0.077890	-0.291887	0	0
52403	2.410488	-1.650494	9.933568	0.268542	-0.014892	-0.002366	0.113033	1.247117	-0.718824	0.951845	-0.051660	-0.078887	-0.291719	0	0
52404	2.433834	-1.732892	9.004683	0.208769	0.111225	0.021443	0.112794	1.244205	-0.721475	0.952082	-0.049381	-0.078495	-0.291443	0	0
52405	2.065582	-1.566113	9.117933	0.348172	-0.068865	0.005207	0.113117	1.237406	-0.726930	0.952198	-0.046207	-0.080243	-0.291110	0	0
52406	1.732460	-0.888585	9.590062	0.369682	0.039590	0.020083	0.115160	1.230040	-0.729791	0.952434	-0.042604	-0.081002	-0.290677	0	0
52407	1.920737	-0.926046	10.405185	0.300612	0.025317	0.031782	0.116128	1.225318	-0.733397	0.952658	-0.039642	-0.081705	-0.290164	0	0
52408	1.969540	-1.186776	10.216700	0.319366	0.004340	0.037066	0.118292	1.220311	-0.736893	0.952872	-0.036634	-0.082644	-0.289592	0	0
52409	2.067099	-1.035182	9.698453	0.315880	0.004430	0.031767	0.116739	1.214769	-0.739025	0.953064	-0.033609	-0.083595	-0.289051	0	0
52410	2.049029	-0.852980	9.455550	0.289053	-0.035755	0.024425	0.117965	1.210044	-0.740404	0.953178	-0.030994	-0.084832	-0.288608	0	0
52411	1.953883	-0.641443	9.170387	0.192422	-0.033095	0.034382	0.117856	1.206993	-0.742270	0.953292	-0.029274	-0.085787	-0.288128	0	0
52412	2.040153	-0.737981	9.283899	0.094061	-0.049743	0.012409	0.116955	1.204085	-0.745174	0.953291	-0.028548	-0.086597	-0.287961	0	0
52413	2.098998	-0.617789	9.409754	0.038543	-0.072554	0.012807	0.116831	1.203114	-0.746232	0.953261	-0.028408	-0.087497	-0.287805	0	0
52414	2.147899	-0.540509	9.636146	-0.011665	-0.119888	0.015791	0.115633	1.204093	-0.746597	0.953176	-0.028894	-0.088670	-0.287679	0	0
52415	2.247000	-0.540101	10.022253	-0.033166	-0.131360	0.007624	0.111244	1.206060	-0.746642	0.953054	-0.029617	-0.089930	-0.287616	0	0
52416	2.104501	-0.552536	10.311755	-0.042181	-0.167248	0.003937	0.109127	1.205239	-0.747012	0.952879	-0.030521	-0.091470	-0.287617	0	0
52417	1.858155	-0.551174	10.128830	-0.024190	-0.156602	-0.009032	0.107520	1.206495	-0.744743	0.952684	-0.031225	-0.093003	-0.287695	0	0
52418	1.761626	-0.540915	10.091326	0.013335	-0.197682	-0.007994	0.105920	1.207614	-0.744314	0.952456	-0.031677	-0.094996	-0.287749	0	0
52419	1.592510	-0.562602	10.433827	0.088360	-0.184615	0.015549	0.101544	1.208472	-0.746208	0.952334	-0.031417	-0.097110	-0.287475	0	0
52420	1.667682	-0.183006	10.480805	0.152826	-0.163629	0.012624	0.098253	1.206549	-0.750377	0.952232	-0.030462	-0.099172	-0.287213	0	0
52421	1.818415	0.323149	9.632094	0.201361	-0.110975	0.006196	0.097871	1.204470	-0.751442	0.952181	-0.028898	-0.100909	-0.286937	0	0
52422	2.041097	0.052525	9.797708	0.200400	-0.212518	-0.015453	0.094322	1.199355	-0.752621	0.951951	-0.027602	-0.103581	-0.286876	0	0
52423	2.091508	-0.332219	9.961091	0.187044	-0.140816	-0.015388	0.092476	1.198811	-0.754961	0.951793	-0.026240	-0.105566	-0.286806	0	0
52424	2.017911	-0.495033	10.017538	0.090350	-0.097138	0.008726	0.090642	1.196046	-0.757061	0.951712	-0.025686	-0.106816	-0.286662	0	0
52425	2.033792	-0.284967	9.534316	-0.063517	0.014815	0.050355	0.089850	1.194106	-0.754968	0.951837	-0.026341	-0.106585	-0.286271	0	0
52426	2.238854	0.030389	9.355913	-0.213925	-0.033407	0.063190	0.089567	1.197439	-0.755455	0.951897	-0.028558	-0.106343	-0.285951	0	0
52427	2.315975	0.021371	8.963379	-0.333759	0.002477	0.071242	0.090468	1.203820	-0.757900	0.951984	-0.031845	-0.105451	-0.285643	0	0
52428	2.432294	-0.265207	9.146551	-0.367799	-0.005475	0.070867	0.090681	1.211313	-0.755203	0.952030	-0.035455	-0.104497	-0.285417	0	0
52429	2.375440	-0.458644	9.457268	-0.280106	0.096832	0.089471	0.093023	1.217961	-0.753072	0.952264	-0.037990	-0.102854	-0.284905	0	0
52430	2.240855	-0.372961	9.603621	-0.171072	0.112552	0.117693	0.095632	1.221968	-0.747033	0.952619	-0.039438	-0.101318	-0.284070	0	0
52431	1.911446	-0.160039	9.173885	-0.126207	0.180985	0.122826	0.099334	1.224446	-0.747590	0.953080	-0.040303	-0.099298	-0.283113	0	0
52432	1.812632	-0.130614	9.105375	-0.162066	0.144254	0.129518	0.103705	1.226505	-0.748949	0.953494	-0.041586	-0.097480	-0.282164	0	0
52433	1.835930	-0.250927	9.149457	-0.174603	0.151230	0.132063	0.107923	1.230923	-0.748444	0.953921	-0.043001	-0.095600	-0.281153	0	0
52434	1.839997	-0.361247	9.265924	-0.149554	0.156467	0.130476	0.111633	1.231597	-0.748100	0.954342	-0.044131	-0.093698	-0.280187	0	0
52435	1.960969	-0.332961	9.385378	-0.101312	0.158137	0.144018	0.115587	1.233377	-0.743679	0.954829	-0.044837	-0.091951	-0.278992	0	0
52436	2.148196	-0.503960	9.790385	-0.060255	0.124760	0.144096	0.120360	1.234740	-0.745051	0.955289	-0.045215	-0.090595	-0.277798	0	0
52437	2.191992	-0.449772	9.531056	-0.122797	0.152793	0.140221	0.124321	1.238327	-0.745732	0.955741	-0.046143	-0.088842	-0.276653	0	0
52438	2.119107	-0.513883	9.617473	-0.172145	0.068779	0.143088	0.126022	1.241509	-0.744282	0.956088	-0.047743	-0.087709	-0.275543	0	0
52439	1.998318	-0.524582	9.743372	-0.156935	0.035573	0.129893	0.129721	1.243987	-0.743789	0.956383	-0.049314	-0.086987	-0.274470	0	0
52440	2.079206	-0.693674	9.714292	-0.111357	0.018056	0.136271	0.131026	1.246199	-0.741292	0.956688	-0.050465	-0.086509	-0.273345	0	0
52441	2.262751	-0.694779	9.820851	-0.038928	-0.022238	0.131309	0.132349	1.247025	-0.741567	0.956989	-0.051073	-0.086664	-0.272125	0	0
52442	2.235709	-0.764089	9.897199	0.011184	-0.061569	0.115663	0.132070	1.248830	-0.740494	0.957228	-0.051251	-0.087292	-0.271051	0	0
52443	2.116487	-0.896284	9.665908	0.059554	-0.085154	0.107087	0.132601	1.247187	-0.741961	0.957455	-0.051074	-0.088331	-0.269944	0	0
52444	2.038929	-0.929911	9.483527	0.030949	-0.106082	0.099774	0.132479	1.245523	-0.742501	0.957617	-0.051170	-0.089447	-0.268979	0	0
52445	2.000353	-0.917906	9.378246	-0.020843	-0.100771	0.081809	0.132609	1.246217	-0.742890	0.957717	-0.051791	-0.090434	-0.268176	0	0
52446	1.927805	-0.929630	9.292212	-0.061948	-0.118208	0.067369	0.131010	1.247474	-0.742853	0.957728	-0.052780	-0.091432	-0.267603	0	0
52447	1.893551	-0.994101	9.359064	-0.020653	-0.126868	0.032387	0.130075	1.247895	-0.741522	0.957667	-0.053432	-0.092696	-0.267256	0	0
52448	1.956379	-0.991842	9.471511	0.059897	-0.132115	0.022360	0.129289	1.246790	-0.742571	0.957605	-0.053251	-0.094176	-0.266996	0	0
52449	1.956356	-0.996513	9.517122	0.133306	-0.125085	0.014107	0.127180	1.244859	-0.743083	0.957574	-0.052414	-0.095844	-0.266679	0	0
52450	1.965274	-1.110998	9.857020	0.172635	-0.083174	0.025086	0.124957	1.241404	-0.746496	0.957618	-0.051026	-0.097154	-0.266318	0	0
52451	2.126190	-0.904600	10.117579	0.153006	-0.015041	0.026940	0.124059	1.236413	-0.747057	0.957732	-0.049726	-0.097814	-0.265913	0	0
52452	2.234202	-0.657793	10.085836	0.045660	0.018133	0.034227	0.126983	1.236121	-0.748154	0.957830	-0.049294	-0.097812	-0.265640	0	0
52453	2.331717	-0.515511	9.668428	-0.084868	0.060150	0.036080	0.127763	1.238614	-0.747879	0.957922	-0.050084	-0.097115	-0.265417	0	0
52454	2.587836	-0.487017	9.414184	-0.139369	0.011172	0.011649	0.129343	1.239576	-0.746187	0.957860	-0.051420	-0.096699	-0.265536	0	0
52455	2.600034	-0.800452	9.201373	-0.091843	0.026141	-0.002994	0.130118	1.243040	-0.745771	0.957809	-0.052337	-0.096334	-0.265675	0	0
52456	2.531015	-0.982552	9.214362	-0.005890	0.014942	-0.025290	0.131187	1.243841	-0.745388	0.957721	-0.052348	-0.096255	-0.266017	0	0
52457	2.260689	-0.961392	9.152044	0.033538	0.036931	-0.030123	0.131319	1.242451	-0.743041	0.957672	-0.052022	-0.096138	-0.266301	0	0
52458	2.107121	-0.831977	9.392800	0.004752	-0.005996	-0.014560	0.132122	1.242170	-0.744631	0.957599	-0.051997	-0.096283	-0.266516	0	0
52459	1.953057	-0.772263	9.649583	-0.059615	0.025497	-0.023674	0.131713	1.243559	-0.743561	0.957507	-0.052603	-0.096023	-0.266821	0	0
52460	1.956305	-0.672117	10.157838	-0.081991	0.041147	-0.030821	0.133701	1.244521	-0.744632	0.957388	-0.053267	-0.095494	-0.267304	0	0
52461	1.930858	-0.517818	10.210304	-0.042462	0.081457	-0.055022	0.135016	1.245484	-0.742936	0.957274	-0.053524	-0.094759	-0.267922	0	0
52462	2.085415	-0.512237	10.069633	0.030235	0.106050	-0.093217	0.137001	1.243666	-0.738521	0.957107	-0.052881	-0.093941	-0.268931	0	0
52463	2.147580	-0.590505	9.803816	0.128838	0.095702	-0.129574	0.138205	1.242272	-0.739078	0.956894	-0.051386	-0.093569	-0.270109	0	0
52464	2.036269	-0.610053	9.419998	0.177314	0.097637	-0.153848	0.139020	1.239492	-0.739906	0.956625	-0.049301	-0.093259	-0.271554	0	0
52465	2.099149	-0.591802	9.256229	0.165840	0.060996	-0.194610	0.139065	1.234498	-0.744682	0.956211	-0.047486	-0.093351	-0.273298	0	0
52466	2.104031	-0.584609	9.261077	0.151637	0.043560	-0.224736	0.138826	1.231169	-0.746550	0.955674	-0.045726	-0.093523	-0.275408	0	0
52467	2.211462	-0.417322	9.180356	0.123113	0.037463	-0.246992	0.137519	1.230069	-0.750479	0.955060	-0.044336	-0.093748	-0.277678	0	0
52468	2.212369	-0.294301	9.297129	0.073982	0.047962	-0.264032	0.136732	1.228129	-0.749961	0.954369	-0.043268	-0.093679	-0.280234	0	0
52469	2.238902	-0.297061	9.248798	0.063283	0.041858	-0.272951	0.135676	1.227719	-0.750737	0.953646	-0.042412	-0.093709	-0.282805	0	0
52470	2.274581	-0.372003	9.216384	0.095528	0.030514	-0.283357	0.134914	1.222450	-0.751828	0.952879	-0.041168	-0.093875	-0.285506	0	0
52471	2.355312	-0.567156	9.316792	0.118838	0.034884	-0.296455	0.133322	1.222597	-0.751933	0.952088	-0.039784	-0.094141	-0.288240	0	0
52472	2.286986	-0.671929	9.489227	0.091106	0.055861	-0.296586	0.132264	1.220381	-0.749314	0.951286	-0.038496	-0.094057	-0.291076	0	0
52473	2.079145	-0.698800	9.610885	0.059831	0.064661	-0.306420	0.130550	1.218864	-0.749828	0.950452	-0.037587	-0.093874	-0.293965	0	0
52474	1.876900	-0.615375	9.632816	-0.005498	0.059444	-0.305075	0.130560	1.217198	-0.749845	0.949574	-0.037198	-0.093475	-0.296964	0	0
52475	1.500215	-0.621109	9.943644	-0.074397	0.059487	-0.312522	0.128183	1.217769	-0.754003	0.948648	-0.037574	-0.092944	-0.300029	0	0
52476	1.281274	-0.524057	10.446569	-0.108565	0.110092	-0.273741	0.128169	1.219156	-0.752414	0.947850	-0.038040	-0.091744	-0.302848	0	0
52477	1.267274	-0.121908	10.561873	-0.112294	0.132722	-0.234831	0.131213	1.220805	-0.752838	0.947193	-0.038613	-0.090366	-0.305234	0	0
52478	1.248424	-0.058970	10.644478	-0.108803	0.145785	-0.213594	0.132262	1.222326	-0.751920	0.946590	-0.039028	-0.088802	-0.307504	0	0
52479	1.475535	-0.048206	10.810884	-0.077597	0.118540	-0.202080	0.132511	1.224267	-0.750592	0.946021	-0.039329	-0.087642	-0.309541	0	0
52480	1.861733	-0.068477	10.672725	-0.030258	0.102680	-0.185167	0.133300	1.223983	-0.747981	0.945484	-0.039158	-0.086717	-0.311459	0	0
52481	2.058731	-0.203065	10.424324	-0.006095	0.092179	-0.183348	0.134366	1.223700	-0.748788	0.944970	-0.038874	-0.086019	-0.313244	0	0
52482	2.090917	-0.422855	10.210014	-0.015983	0.095680	-0.167596	0.135301	1.223002	-0.749597	0.944482	-0.038603	-0.085196	-0.314968	0	0
52483	1.999589	-0.351022	9.870337	-0.089361	0.088734	-0.157532	0.136222	1.224246	-0.749336	0.944006	-0.039141	-0.084260	-0.316577	0	0
52484	1.686081	-0.277774	9.426840	-0.155597	0.090606	-0.138504	0.137271	1.225488	-0.748027	0.943544	-0.040229	-0.083033	-0.318138	0	0
52485	1.570843	-0.185306	9.481773	-0.180800	0.039830	-0.121195	0.137106	1.228818	-0.744053	0.943098	-0.041810	-0.082251	-0.319458	0	0
52486	1.560835	-0.233394	9.462079	-0.159413	0.034553	-0.103442	0.137617	1.231035	-0.742200	0.942688	-0.043141	-0.081525	-0.320675	0	0
52487	1.754167	-0.213243	9.465449	-0.096867	0.029222	-0.086317	0.136923	1.233673	-0.737700	0.942373	-0.043989	-0.081095	-0.321592	0	0
52488	1.734866	-0.201918	9.186944	-0.045047	0.017002	-0.065702	0.138641	1.234218	-0.736671	0.942114	-0.044329	-0.080884	-0.322358	0	0
52489	1.689831	-0.072703	8.852334	-0.084471	0.015273	-0.043919	0.138898	1.235605	-0.736530	0.941928	-0.045134	-0.080606	-0.322858	0	0
52490	1.615081	-0.048873	8.588872	-0.161461	-0.035424	-0.041987	0.140239	1.235461	-0.740490	0.941647	-0.046759	-0.080502	-0.323471	0	0
52491	1.789926	0.082526	8.742696	-0.236730	-0.054816	-0.026774	0.137551	1.239499	-0.737258	0.941384	-0.049229	-0.080383	-0.323900	0	0
52492	1.721710	-0.001144	8.737515	-0.295820	-0.035592	-0.013033	0.137132	1.243387	-0.737475	0.941117	-0.052143	-0.079830	-0.324355	0	0
52493	1.730989	-0.056349	8.799291	-0.303039	-0.068862	-0.011459	0.136033	1.248527	-0.735176	0.940844	-0.055286	-0.079618	-0.324681	0	0
52494	1.705792	-0.202874	8.800226	-0.222517	-0.079323	-0.014457	0.137065	1.252546	-0.733576	0.940562	-0.057650	-0.079713	-0.325061	0	0
52495	1.814130	-0.253772	8.950125	-0.133104	-0.107362	-0.013953	0.135324	1.253942	-0.731041	0.940334	-0.059310	-0.080415	-0.325249	0	0
52496	1.870621	-0.121844	8.975189	-0.109781	-0.061882	-0.013609	0.132782	1.256175	-0.728617	0.940129	-0.060557	-0.080711	-0.325540	0	0
52497	1.915179	0.031650	8.942921	-0.199254	-0.054924	-0.009812	0.132788	1.256454	-0.730715	0.939911	-0.062661	-0.080701	-0.325774	0	0
52498	2.132998	0.093059	9.129218	-0.315692	-0.076097	0.005948	0.131967	1.259789	-0.729094	0.939627	-0.065903	-0.080448	-0.326015	0	0
52499	2.227871	-0.152533	9.289011	-0.311272	-0.072670	0.012960	0.130077	1.263406	-0.725747	0.939382	-0.069125	-0.080225	-0.326109	0	0
52500	2.347183	-0.359625	9.516333	-0.143970	-0.095427	0.001677	0.129768	1.267568	-0.719925	0.939172	-0.070813	-0.080715	-0.326232	0	0
52501	2.312204	-0.527347	9.639687	0.065330	-0.071800	0.019123	0.127921	1.266190	-0.720698	0.939203	-0.070495	-0.081709	-0.325963	0	0
52502	2.199259	-0.445158	9.485381	0.181773	-0.034051	0.006945	0.128619	1.262024	-0.723639	0.939289	-0.068927	-0.082682	-0.325806	0	0
52503	2.206245	-0.476901	9.347959	0.203305	-0.023504	0.000966	0.127853	1.257866	-0.725637	0.939391	-0.067138	-0.083687	-0.325627	0	0
52504	2.310416	-0.777465	9.646441	0.240877	-0.056788	-0.017485	0.127093	1.252736	-0.727384	0.939412	-0.065067	-0.085082	-0.325628	0	0
52505	2.451791	-1.282388	10.069634	0.339311	-0.063838	-0.037215	0.126626	1.242885	-0.729313	0.939431	-0.062109	-0.086936	-0.325659	0	0
52506	2.313216	-1.774441	10.841492	0.448482	-0.053367	-0.061130	0.125620	1.234981	-0.732264	0.939420	-0.058038	-0.089002	-0.325883	0	0
52507	2.006721	-2.102371	11.369128	0.511327	0.014984	-0.104469	0.125273	1.229295	-0.737304	0.939356	-0.053170	-0.090713	-0.326426	0	0
52508	2.040100	-2.169307	11.589190	0.482891	0.069248	-0.137993	0.124819	1.218891	-0.742258	0.939174	-0.048306	-0.091777	-0.327406	0	0
52509	2.015386	-2.246284	11.523624	0.397322	0.072910	-0.207341	0.125014	1.209453	-0.744587	0.938724	-0.044253	-0.092618	-0.329030	0	0
52510	1.940691	-2.558585	11.460591	0.276910	-0.019571	-0.317859	0.121079	1.202397	-0.745910	0.937738	-0.041446	-0.093920	-0.331825	0	0
52511	1.972548	-2.817519	11.029523	0.090346	-0.054310	-0.413682	0.118976	1.199494	-0.746694	0.936323	-0.040543	-0.095027	-0.335598	0	0
52512	2.068858	-2.841421	10.538110	-0.179501	-0.071638	-0.485347	0.115254	1.199235	-0.744015	0.934511	-0.042024	-0.095358	-0.340339	0	0
52513	1.856489	-2.807495	10.078867	-0.470850	-0.081908	-0.549108	0.112287	1.205773	-0.741016	0.932318	-0.046381	-0.094880	-0.345875	0	0
52514	1.474311	-2.887126	9.807255	-0.774851	-0.113206	-0.597153	0.106896	1.216486	-0.734526	0.929716	-0.053448	-0.093596	-0.352152	0	0
52515	1.239394	-2.635935	9.547789	-0.887524	-0.151577	-0.613847	0.099100	1.230960	-0.729012	0.926857	-0.061894	-0.092331	-0.358582	0	0
52516	0.975052	-2.460237	9.696297	-0.944651	-0.154095	-0.647645	0.090751	1.247101	-0.720322	0.923722	-0.070620	-0.090834	-0.365376	0	0
52517	0.816209	-2.388900	9.809048	-0.937435	-0.112940	-0.650908	0.085068	1.261562	-0.712084	0.920489	-0.079347	-0.089025	-0.372128	0	0
52518	0.847635	-2.734317	10.198973	-0.922962	-0.095424	-0.693124	0.076855	1.276869	-0.702879	0.917009	-0.087596	-0.087081	-0.379260	0	0
52519	0.983404	-2.315068	9.995924	-0.809111	-0.074317	-0.727415	0.070515	1.290223	-0.694773	0.913391	-0.094914	-0.085432	-0.386536	0	0
52520	1.504937	-2.001827	9.973327	-0.748279	-0.153250	-0.741493	0.061917	1.303603	-0.685724	0.909612	-0.101724	-0.084706	-0.393807	0	0
52521	1.701442	-2.201686	9.616025	-0.874272	-0.146202	-0.767150	0.052530	1.316416	-0.677578	0.905481	-0.109850	-0.083468	-0.401336	0	0
52522	1.918025	-2.308998	9.685026	-0.986967	-0.151528	-0.780416	0.043803	1.329224	-0.668261	0.901047	-0.118758	-0.081798	-0.409048	0	0
52523	2.208453	-2.219748	9.722002	-1.029982	-0.195386	-0.779196	0.033587	1.345370	-0.656002	0.896362	-0.128448	-0.080362	-0.416628	0	0
52524	2.419956	-1.687200	9.793596	-1.114242	-0.209568	-0.748095	0.023909	1.361375	-0.645457	0.891545	-0.138719	-0.078620	-0.423939	0	0
52525	2.141384	-1.464342	9.596672	-1.252262	-0.199128	-0.687248	0.013133	1.380297	-0.629355	0.886604	-0.150415	-0.076127	-0.430712	0	0
52526	1.817469	-1.505538	9.457189	-1.334705	-0.204346	-0.656935	0.003434	1.397548	-0.614861	0.881494	-0.162636	-0.073237	-0.437212	0	0
52527	1.726224	-1.423916	9.172903	-1.345576	-0.204352	-0.619073	-0.006145	1.416047	-0.598912	0.876311	-0.175130	-0.070238	-0.443256	0	0
52528	2.068113	-1.570488	9.307669	-1.247431	-0.231689	-0.571010	-0.014666	1.435234	-0.583236	0.871330	-0.186696	-0.067800	-0.448701	0	0
52529	2.212907	-1.581478	9.229383	-1.118685	-0.162658	-0.527569	-0.024878	1.448741	-0.567590	0.866658	-0.196981	-0.065252	-0.453701	0	0
52530	2.328083	-1.681294	9.131103	-0.922117	-0.190742	-0.473421	-0.032299	1.461401	-0.552126	0.862502	-0.205545	-0.063716	-0.458020	0	0
52531	2.852805	-1.905701	8.662531	-0.737788	-0.119064	-0.443814	-0.038759	1.471143	-0.541431	0.858809	-0.212321	-0.062344	-0.462040	0	0
52532	2.973123	-1.964416	8.646397	-0.560923	-0.130565	-0.382695	-0.045449	1.476448	-0.533401	0.855726	-0.217526	-0.061749	-0.465405	0	0
52533	2.615656	-1.956978	8.553493	-0.410790	-0.082319	-0.330163	-0.050300	1.481768	-0.527586	0.853201	-0.221354	-0.061327	-0.468284	0	0
52534	2.365666	-2.474234	8.665069	-0.187307	-0.063053	-0.286201	-0.055498	1.483460	-0.523552	0.851376	-0.223100	-0.061684	-0.470723	0	0
52535	2.158188	-2.452780	8.859383	0.045038	-0.056111	-0.226263	-0.057764	1.484859	-0.522715	0.850348	-0.222953	-0.062934	-0.472483	0	0
52536	1.990940	-2.197029	8.690717	0.071706	0.031310	-0.156034	-0.059209	1.482508	-0.522979	0.849757	-0.222127	-0.063414	-0.473868	0	0
52537	1.734145	-2.310596	8.653172	-0.042146	0.013761	-0.111933	-0.060933	1.481962	-0.522040	0.849123	-0.222428	-0.063384	-0.474866	0	0
52538	1.871757	-2.653194	8.662466	-0.102268	0.008378	-0.077255	-0.061480	1.483907	-0.520568	0.848497	-0.223239	-0.063057	-0.475648	0	0
52539	2.214882	-2.622248	8.645440	-0.031746	-0.035504	-0.054086	-0.061364	1.485571	-0.518715	0.848135	-0.223698	-0.063352	-0.476039	0	0
52540	2.561754	-2.399458	8.447925	-0.034586	-0.037414	-0.013634	-0.061870	1.483633	-0.522403	0.847929	-0.224192	-0.063591	-0.476141	0	0
52541	2.486573	-2.444542	8.457669	-0.154701	-0.060272	0.027717	-0.060960	1.484875	-0.519253	0.847667	-0.225846	-0.063321	-0.475861	0	0
52542	2.622673	-2.996575	8.406885	-0.158555	-0.069174	0.083899	-0.062339	1.488903	-0.510922	0.847614	-0.227605	-0.063015	-0.475158	0	0
52543	2.613559	-2.923989	8.523165	-0.055068	-0.104294	0.137411	-0.061149	1.489451	-0.510672	0.848070	-0.228683	-0.063337	-0.473783	0	0
52544	2.513010	-2.798452	8.417320	0.025296	-0.113058	0.174151	-0.059836	1.490831	-0.508841	0.848828	-0.229147	-0.064068	-0.472099	0	0
52545	2.607996	-2.686105	8.429810	0.102038	-0.113177	0.219644	-0.056908	1.490816	-0.511511	0.850022	-0.228970	-0.065013	-0.469903	0	0
52546	2.673381	-2.655773	8.290193	0.271957	-0.068578	0.254517	-0.055031	1.488309	-0.513140	0.851732	-0.227179	-0.066338	-0.467484	0	0
52547	2.890785	-2.649905	8.403751	0.418604	-0.080032	0.267814	-0.053014	1.485385	-0.515957	0.853872	-0.224168	-0.068372	-0.464733	0	0
52548	2.988517	-2.498410	8.640189	0.440238	-0.017057	0.245286	-0.049252	1.481065	-0.522621	0.855909	-0.220688	-0.070056	-0.462394	0	0
52549	2.991972	-2.349641	8.531310	0.397227	-0.031081	0.259052	-0.046681	1.474808	-0.526792	0.857954	-0.217606	-0.071590	-0.459823	0	0
52550	3.085771	-2.062036	8.432862	0.327357	-0.060892	0.272567	-0.044385	1.472857	-0.535116	0.859797	-0.215307	-0.073066	-0.457223	0	0
52551	2.966302	-2.217812	8.314332	0.295095	-0.075735	0.281977	-0.040380	1.470895	-0.539266	0.861662	-0.213305	-0.074465	-0.454417	0	0
52552	3.125032	-2.303706	8.160557	0.380931	-0.073140	0.299293	-0.038887	1.467002	-0.542478	0.863690	-0.210613	-0.076225	-0.451522	0	0
52553	2.984347	-2.391546	8.179989	0.466765	-0.076604	0.310503	-0.035663	1.462962	-0.547162	0.866004	-0.207144	-0.078349	-0.448319	0	0
52554	3.048149	-2.254467	8.334836	0.506066	-0.066181	0.324932	-0.032289	1.457257	-0.554491	0.868360	-0.203347	-0.080555	-0.445098	0	0
52555	2.903524	-2.223853	8.538326	0.448832	-0.036442	0.322024	-0.028911	1.451970	-0.563259	0.870665	-0.199845	-0.082224	-0.441864	0	0
52556	3.016504	-1.955627	8.444297	0.275283	-0.017265	0.325257	-0.025169	1.448897	-0.565972	0.872554	-0.197827	-0.082981	-0.438895	0	0
52557	3.127829	-1.922734	8.472556	0.195630	-0.045315	0.321023	-0.021832	1.447910	-0.570234	0.874308	-0.196554	-0.083614	-0.435846	0	0
52558	3.141190	-2.081492	8.504265	0.277082	-0.038286	0.314556	-0.019019	1.444565	-0.572673	0.876109	-0.194596	-0.084580	-0.432910	0	0
52559	3.033470	-2.287410	8.536475	0.368372	-0.050455	0.302830	-0.015931	1.441776	-0.578524	0.878086	-0.191809	-0.086044	-0.429851	0	0
52560	2.974843	-2.382991	8.593565	0.311223	0.011681	0.293824	-0.012164	1.435234	-0.582847	0.879879	-0.189313	-0.086760	-0.427138	0	0
52561	2.573284	-2.494000	9.023570	0.182252	0.019506	0.312387	-0.008694	1.433691	-0.586328	0.881571	-0.187859	-0.086791	-0.424275	0	0
52562	2.366692	-2.347574	9.185664	0.108814	0.068447	0.338552	-0.003642	1.433526	-0.588901	0.883202	-0.186936	-0.086060	-0.421430	0	0
52563	2.358695	-2.116477	9.226846	0.142803	0.042209	0.333467	0.001552	1.431556	-0.591626	0.884910	-0.185731	-0.085674	-0.418449	0	0
52564	2.553035	-1.954518	9.198190	0.234936	0.047410	0.342063	0.005280	1.431260	-0.594967	0.886751	-0.183778	-0.085651	-0.415406	0	0
52565	2.726629	-1.989846	9.100147	0.339626	0.045657	0.342762	0.009297	1.426659	-0.598094	0.888835	-0.180803	-0.086031	-0.412167	0	0
52566	2.721705	-2.008522	9.273025	0.380763	0.038639	0.340387	0.014644	1.423164	-0.603986	0.890891	-0.177582	-0.086692	-0.408978	0	0
52567	2.699698	-2.060004	9.686018	0.378044	0.040316	0.336835	0.019493	1.415786	-0.612666	0.892971	-0.174261	-0.087282	-0.405730	0	0
52568	2.576377	-2.087470	9.828571	0.389634	0.047309	0.344023	0.023114	1.412161	-0.618008	0.895021	-0.170919	-0.087893	-0.402491	0	0
52569	2.624490	-2.114210	9.859094	0.396883	0.071823	0.330045	0.027281	1.406173	-0.623645	0.897088	-0.167276	-0.088280	-0.399322	0	0
52570	2.869788	-2.268855	10.254174	0.418337	0.031472	0.310556	0.030786	1.397133	-0.624839	0.898989	-0.163700	-0.089201	-0.396314	0	0
52571	2.832279	-2.122272	10.152766	0.429266	0.069977	0.287863	0.035632	1.388777	-0.629351	0.900892	-0.159721	-0.089798	-0.393470	0	0
52572	2.645159	-1.949974	10.173186	0.472367	0.089351	0.260141	0.041121	1.384311	-0.636435	0.902683	-0.155376	-0.090489	-0.390938	0	0
52573	2.601646	-1.952414	10.050957	0.404600	0.106971	0.217430	0.042632	1.378755	-0.642157	0.904259	-0.151394	-0.090760	-0.388792	0	0
52574	2.560922	-2.249798	10.232955	0.202344	0.047429	0.203352	0.046381	1.375268	-0.646711	0.905344	-0.149594	-0.090866	-0.386933	0	0
52575	2.710877	-2.186530	9.280619	0.078167	0.073820	0.195482	0.049966	1.375249	-0.647685	0.906292	-0.148673	-0.090200	-0.385221	0	0
52576	2.829779	-2.433751	8.969108	0.109502	0.082601	0.200949	0.053030	1.373429	-0.648668	0.907250	-0.147572	-0.089631	-0.383517	0	0
52577	2.601294	-2.306678	9.039837	0.136271	0.073879	0.213542	0.055698	1.370083	-0.647299	0.908341	-0.146152	-0.089166	-0.381584	0	0
52578	2.533757	-2.298654	9.131844	0.130840	0.071228	0.224087	0.058362	1.368959	-0.648794	0.909395	-0.144920	-0.088745	-0.379636	0	0
52579	2.386754	-2.260996	9.272945	0.146881	0.072095	0.234830	0.062902	1.365050	-0.651002	0.910566	-0.143434	-0.088305	-0.377490	0	0
52580	2.225954	-1.809925	10.067854	0.103673	0.049130	0.266277	0.066105	1.363647	-0.654346	0.911711	-0.142568	-0.087924	-0.375136	0	0
52581	2.378599	-1.402115	10.100067	0.050116	0.145301	0.268034	0.070616	1.363345	-0.654418	0.912919	-0.141703	-0.086399	-0.372873	0	0
52582	2.689055	-1.203373	9.811258	0.107455	0.131312	0.256018	0.075934	1.360957	-0.654129	0.914090	-0.140480	-0.085296	-0.370715	0	0
52583	2.840052	-1.008841	9.312273	0.164912	0.155933	0.235384	0.080194	1.359547	-0.656308	0.915331	-0.138487	-0.084148	-0.368660	0	0
52584	2.864494	-1.298341	9.092422	0.218682	0.161273	0.222516	0.084474	1.355363	-0.659696	0.916539	-0.136104	-0.083228	-0.366750	0	0
52585	3.013807	-1.689476	8.990498	0.350059	0.143727	0.250603	0.089290	1.350898	-0.664145	0.918051	-0.132472	-0.082858	-0.364374	0	0
52586	3.137225	-1.997641	9.211815	0.494074	0.103466	0.239066	0.093719	1.344771	-0.668999	0.919597	-0.127784	-0.083448	-0.362007	0	0
52587	3.016113	-2.049582	9.221877	0.480571	0.134059	0.265539	0.097098	1.336707	-0.673724	0.921271	-0.123013	-0.083630	-0.359350	0	0
52588	2.814159	-1.925298	9.234662	0.370511	0.148069	0.271922	0.102843	1.331682	-0.677274	0.922759	-0.119324	-0.083317	-0.356841	0	0
52589	2.463276	-1.698087	9.490262	0.347277	0.122778	0.252422	0.107004	1.325417	-0.681075	0.924167	-0.115816	-0.083143	-0.354386	0	0
52590	2.402727	-1.393755	9.749050	0.375054	0.112284	0.235038	0.109981	1.317771	-0.685659	0.925459	-0.112175	-0.083218	-0.352160	0	0
52591	2.317619	-1.488143	10.128446	0.407357	0.133298	0.209793	0.114009	1.311090	-0.688674	0.926754	-0.108034	-0.083205	-0.350045	0	0
52592	2.017037	-1.303628	9.921657	0.314378	0.163152	0.209357	0.118699	1.305100	-0.692349	0.927899	-0.104751	-0.082624	-0.348143	0	0
52593	1.876661	-1.328421	9.321717	0.106071	0.175553	0.192954	0.122570	1.302305	-0.694929	0.928822	-0.103237	-0.081183	-0.346469	0	0
52594	2.088745	-1.383374	9.196679	-0.012009	0.114285	0.172413	0.126416	1.302006	-0.694204	0.929446	-0.103119	-0.079960	-0.345113	0	0
52595	2.553408	-1.579412	9.200030	0.023686	0.059905	0.175822	0.130144	1.298932	-0.693372	0.930121	-0.102764	-0.079329	-0.343541	0	0
52596	2.635777	-1.550435	9.447208	0.070148	0.059823	0.183185	0.132541	1.297809	-0.694076	0.930812	-0.102079	-0.078883	-0.341974	0	0
52597	2.574481	-1.679831	9.451056	0.088025	0.049347	0.183269	0.133995	1.297939	-0.692916	0.931562	-0.101181	-0.078570	-0.340267	0	0
52598	2.550198	-1.694471	9.321311	0.164899	0.014382	0.192522	0.135866	1.295431	-0.692970	0.932323	-0.099778	-0.078856	-0.338526	0	0
52599	2.587526	-1.540744	9.346791	0.159435	-0.034654	0.199373	0.135630	1.291548	-0.694711	0.933121	-0.098526	-0.079560	-0.336524	0	0
52600	2.625067	-1.358081	9.396637	0.043169	-0.044302	0.185299	0.138568	1.289591	-0.697269	0.933676	-0.098451	-0.079988	-0.334901	0	0
52601	2.645743	-1.170431	9.461105	0.007360	-0.024232	0.194834	0.138571	1.289314	-0.697797	0.934307	-0.098588	-0.080094	-0.333069	0	0
52602	2.515997	-1.082477	9.576199	0.114676	-0.057438	0.193788	0.139898	1.288334	-0.696252	0.934932	-0.097898	-0.080871	-0.331328	0	0
52603	2.489157	-0.779585	9.450127	0.253521	-0.034566	0.170282	0.140730	1.282780	-0.697632	0.935704	-0.095747	-0.081918	-0.329514	0	0
52604	2.482303	-0.385275	9.380212	0.198915	-0.022354	0.184112	0.141299	1.277644	-0.700054	0.936400	-0.094144	-0.082657	-0.327811	0	0
52605	2.309540	-0.236650	9.561267	0.026987	0.021266	0.223629	0.142105	1.276113	-0.700607	0.937166	-0.093960	-0.082390	-0.325734	0	0
52606	2.227663	-0.204754	9.557533	-0.071529	0.021213	0.244971	0.143826	1.276103	-0.699583	0.937843	-0.094794	-0.081782	-0.323693	0	0
52607	2.072329	-0.314201	9.552809	-0.036785	0.003707	0.272501	0.147130	1.276222	-0.696220	0.938683	-0.095287	-0.081422	-0.321192	0	0
52608	2.082705	-0.208931	9.395301	0.027522	-0.006810	0.299389	0.149265	1.274824	-0.697710	0.939605	-0.095322	-0.081346	-0.318496	0	0
52609	2.154735	-0.258410	9.129730	0.027392	-0.002485	0.336387	0.151919	1.274254	-0.697100	0.940690	-0.095266	-0.081190	-0.315332	0	0
52610	2.381414	-0.294609	8.882205	-0.101569	0.005259	0.371533	0.155113	1.272849	-0.697819	0.941715	-0.096531	-0.080525	-0.312043	0	0
52611	2.213176	-0.189244	9.086759	-0.175969	0.034912	0.405531	0.158273	1.276578	-0.697305	0.942826	-0.098313	-0.079312	-0.308421	0	0
52612	2.197317	-0.388069	9.312939	-0.204719	-0.023762	0.406831	0.160913	1.278645	-0.697325	0.943810	-0.100661	-0.078565	-0.304825	0	0
52613	2.336020	-0.568064	9.011643	-0.306594	0.006887	0.395553	0.163930	1.283206	-0.695094	0.944699	-0.103741	-0.077226	-0.301361	0	0
52614	2.096754	-0.929722	8.906200	-0.360206	-0.003486	0.377502	0.166155	1.286523	-0.691945	0.945412	-0.107465	-0.075844	-0.298153	0	0
52615	1.857313	-1.337421	9.475602	-0.256429	-0.012209	0.359698	0.169812	1.292049	-0.684859	0.946190	-0.110092	-0.074869	-0.294957	0	0
52616	1.793937	-1.440778	10.123895	-0.020139	0.042033	0.339571	0.172608	1.289813	-0.684267	0.947161	-0.110432	-0.074100	-0.291890	0	0
52617	2.109138	-1.269446	10.322633	0.201875	0.021044	0.302278	0.176338	1.288823	-0.687222	0.948276	-0.108569	-0.074216	-0.288925	0	0
52618	2.549396	-1.144786	9.736226	0.212890	0.064863	0.270701	0.179557	1.283395	-0.688506	0.949300	-0.106583	-0.073985	-0.286350	0	0
52619	2.856490	-1.417320	9.492500	0.132434	0.052591	0.256710	0.181038	1.279918	-0.689219	0.950210	-0.105255	-0.073658	-0.283896	0	0
52620	2.834098	-1.849814	9.586263	0.068169	0.113867	0.235231	0.184648	1.274902	-0.689193	0.951000	-0.104476	-0.072587	-0.281808	0	0
52621	2.642106	-2.030180	9.893489	0.082610	0.148052	0.208158	0.187835	1.274330	-0.689247	0.951773	-0.103333	-0.071270	-0.279947	0	0
52622	2.364092	-2.080248	10.116430	0.231198	0.117571	0.179239	0.191832	1.271811	-0.690121	0.952560	-0.100950	-0.070676	-0.278285	0	0
52623	2.253417	-2.017400	9.935445	0.404213	0.142329	0.118958	0.195596	1.264159	-0.692092	0.953385	-0.096712	-0.070406	-0.277031	0	0
52624	2.153653	-1.776918	9.665076	0.419621	0.134627	0.082119	0.197509	1.257074	-0.696392	0.954071	-0.092415	-0.070268	-0.276172	0	0
52625	2.206524	-1.813332	9.690639	0.299809	0.112760	0.056470	0.199814	1.250125	-0.699384	0.954571	-0.089221	-0.070053	-0.275548	0	0
52626	2.210897	-1.873817	9.586557	0.187188	0.140785	0.041640	0.200498	1.246513	-0.699430	0.954914	-0.087095	-0.069252	-0.275242	0	0
52627	2.025442	-1.802889	9.497642	0.189008	0.111137	0.029282	0.203421	1.243026	-0.695047	0.955225	-0.084961	-0.068774	-0.274949	0	0
52628	1.738165	-1.788776	9.447406	0.267713	0.069263	0.025388	0.205178	1.238299	-0.696565	0.955528	-0.082251	-0.068890	-0.274691	0	0
52629	1.758437	-1.654350	9.410321	0.324907	0.027268	0.030081	0.205220	1.232472	-0.698986	0.955882	-0.079062	-0.069588	-0.274221	0	0
52630	1.788605	-1.486371	9.359117	0.258610	0.018455	0.048978	0.204614	1.226929	-0.706382	0.956188	-0.076594	-0.070144	-0.273710	0	0
52631	1.660518	-1.502059	9.408111	0.185976	-0.009597	0.074817	0.204898	1.223597	-0.706157	0.956516	-0.074876	-0.070779	-0.272876	0	0
52632	1.643480	-1.518940	9.350380	0.152813	-0.016617	0.086889	0.205854	1.219151	-0.706872	0.956808	-0.073543	-0.071352	-0.272065	0	0
52633	1.649475	-1.364263	9.606874	0.233237	-0.083145	0.083734	0.204683	1.215828	-0.707937	0.957133	-0.071588	-0.072812	-0.271055	0	0
52634	1.437376	-1.309493	9.671824	0.294007	-0.079617	0.099243	0.204590	1.210279	-0.710091	0.957497	-0.069086	-0.074360	-0.269996	0	0
52635	1.430266	-1.294623	9.797036	0.283162	-0.086688	0.117645	0.202768	1.205156	-0.711558	0.957929	-0.066691	-0.075961	-0.268617	0	0
52636	1.449136	-1.366095	10.070045	0.232915	-0.083321	0.141937	0.201476	1.201002	-0.714598	0.958338	-0.064818	-0.077349	-0.267215	0	0
52637	1.652530	-1.303794	10.511244	0.159458	-0.078267	0.151055	0.201769	1.196421	-0.715042	0.958770	-0.063617	-0.078513	-0.265611	0	0
52638	1.766508	-1.241660	10.669603	0.138791	-0.101110	0.159608	0.201781	1.195451	-0.716889	0.959138	-0.062708	-0.079809	-0.264109	0	0
52639	2.041251	-0.972780	10.415557	0.103950	-0.099394	0.156695	0.200202	1.193517	-0.717410	0.959522	-0.062104	-0.081023	-0.262478	0	0
52640	2.463247	-1.037995	9.829529	0.039759	-0.120313	0.115491	0.199419	1.191301	-0.717288	0.959693	-0.062158	-0.082270	-0.261453	0	0
52641	2.635477	-1.261190	9.645217	-0.031830	-0.143087	0.114793	0.197030	1.191592	-0.717380	0.959840	-0.062953	-0.083581	-0.260306	0	0
52642	2.397044	-1.509507	9.637209	-0.051469	-0.148237	0.102316	0.196642	1.191040	-0.719349	0.959890	-0.063945	-0.084865	-0.259460	0	0
52643	2.068881	-1.475508	9.693308	-0.003298	-0.118483	0.141651	0.195176	1.192019	-0.718792	0.960138	-0.064443	-0.085999	-0.258042	0	0
52644	2.095021	-1.181363	9.201351	0.009259	-0.062448	0.166681	0.194383	1.191746	-0.719307	0.960455	-0.064688	-0.086573	-0.256606	0	0
52645	2.183882	-0.910426	9.146016	-0.015780	-0.093952	0.157603	0.194908	1.190075	-0.714870	0.960750	-0.065264	-0.087431	-0.255060	0	0
52646	2.212321	-0.989644	9.269840	-0.014774	-0.035335	0.146339	0.195306	1.189517	-0.714094	0.961017	-0.065654	-0.087695	-0.253860	0	0
52647	2.091084	-1.065080	9.462296	0.073904	0.004097	0.130403	0.196111	1.188681	-0.715295	0.961383	-0.065101	-0.087858	-0.252558	0	0
52648	1.797649	-0.908141	9.694961	0.095499	0.091650	0.123943	0.198631	1.188667	-0.715072	0.961769	-0.064091	-0.087194	-0.251575	0	0
52649	1.644454	-0.719292	9.708068	0.056070	0.123997	0.147649	0.200245	1.184634	-0.714874	0.962267	-0.063418	-0.086145	-0.250200	0	0
52650	1.732526	-0.550161	9.394399	0.013298	0.116221	0.116483	0.202110	1.183653	-0.715700	0.962598	-0.063130	-0.085043	-0.249374	0	0
52651	1.823970	-0.587641	9.169658	-0.018865	0.116245	0.111813	0.204369	1.183086	-0.716002	0.962947	-0.063160	-0.083902	-0.248402	0	0
52652	1.856802	-0.727109	9.266313	0.002639	0.099634	0.096889	0.206225	1.183075	-0.715637	0.963201	-0.063000	-0.082944	-0.247782	0	0
52653	1.798657	-0.755350	9.321769	0.033187	0.130321	0.076085	0.209401	1.183057	-0.713454	0.963502	-0.062463	-0.081818	-0.247118	0	0
52654	1.819920	-0.818314	9.236740	0.027870	0.104122	0.059192	0.212317	1.182763	-0.712583	0.963675	-0.062017	-0.080902	-0.246858	0	0
52655	1.797921	-0.852141	9.130789	0.042185	0.067425	0.051235	0.213662	1.179425	-0.712374	0.963867	-0.061529	-0.080420	-0.246388	0	0
52656	1.790576	-0.866486	9.140302	0.074481	0.025509	0.019595	0.213268	1.178594	-0.711983	0.963904	-0.060797	-0.080400	-0.246433	0	0
52657	1.822900	-0.736804	9.155934	0.065523	0.034229	0.024865	0.214721	1.179141	-0.711343	0.964017	-0.060146	-0.080312	-0.246177	0	0
52658	2.035735	-0.694790	9.279561	0.056614	0.025421	0.010612	0.214458	1.178726	-0.711343	0.964016	-0.059580	-0.080254	-0.246340	0	0
52659	1.995062	-0.654751	9.684154	0.054803	0.004375	-0.001803	0.214739	1.175532	-0.710592	0.964032	-0.059084	-0.080445	-0.246331	0	0
52660	1.934661	-0.663473	9.823975	0.054782	-0.004382	-0.003584	0.214746	1.176506	-0.713995	0.963977	-0.058596	-0.080681	-0.246588	0	0
52661	1.996839	-0.750363	9.884930	0.083569	-0.011313	-0.042208	0.212900	1.174573	-0.713986	0.963897	-0.057828	-0.081119	-0.246937	0	0
52662	2.059926	-0.698835	9.591756	0.060397	-0.007752	-0.052940	0.213307	1.172628	-0.713487	0.963723	-0.057253	-0.081430	-0.247646	0	0
52663	2.040503	-0.708745	9.447601	0.078336	-0.005948	-0.058083	0.212115	1.172357	-0.713471	0.963604	-0.056511	-0.081815	-0.248154	0	0
52664	1.880359	-0.820119	9.587104	0.096239	-0.026020	-0.070339	0.210532	1.170700	-0.713201	0.963390	-0.055622	-0.082402	-0.248990	0	0
52665	1.918984	-0.813955	9.341688	0.110653	-0.023318	-0.084328	0.210564	1.165427	-0.713779	0.963206	-0.054594	-0.083050	-0.249713	0	0
52666	2.009741	-0.963005	9.598765	0.153513	-0.067130	-0.086000	0.207657	1.164612	-0.715449	0.962948	-0.053242	-0.084186	-0.250619	0	0
52667	1.808050	-1.148173	9.884388	0.151617	-0.044429	-0.064767	0.206740	1.162118	-0.714673	0.962811	-0.051897	-0.085129	-0.251105	0	0
52668	1.386274	-1.034159	9.910969	0.062048	0.001955	-0.029856	0.206886	1.159897	-0.714697	0.962694	-0.051302	-0.085340	-0.251604	0	0
52669	1.218525	-0.845998	9.662216	-0.115192	-0.019040	-0.009981	0.206085	1.161012	-0.715330	0.962578	-0.052510	-0.085334	-0.251803	0	0
52670	1.398429	-0.678888	9.708252	-0.210165	-0.065541	0.004999	0.203938	1.164353	-0.713426	0.962331	-0.054740	-0.085486	-0.252218	0	0
52671	1.682736	-0.772194	9.810478	-0.168202	-0.114636	0.006782	0.202061	1.167416	-0.712711	0.962141	-0.056711	-0.086253	-0.252247	0	0
52672	1.912807	-1.027937	10.142036	-0.090429	-0.104266	0.014307	0.201113	1.169779	-0.711098	0.961939	-0.057897	-0.087071	-0.252469	0	0
52673	1.788993	-1.122890	10.238152	-0.047617	-0.097304	0.042858	0.199777	1.170896	-0.710148	0.961918	-0.058700	-0.087952	-0.252055	0	0
52674	1.684958	-1.142113	9.979255	-0.100475	-0.065807	0.074342	0.197912	1.172016	-0.709583	0.961894	-0.059938	-0.088339	-0.251721	0	0
52675	1.917850	-0.985855	9.757923	-0.108638	-0.100882	0.095270	0.196844	1.173132	-0.709687	0.961963	-0.061388	-0.089066	-0.250852	0	0
52676	2.300184	-0.864781	9.424339	-0.043276	-0.104404	0.093888	0.197638	1.172850	-0.708521	0.961989	-0.062188	-0.089956	-0.250235	0	0
52677	2.556289	-0.847431	9.458381	-0.003832	-0.097439	0.078266	0.195655	1.173973	-0.712285	0.962078	-0.062612	-0.090927	-0.249437	0	0
52678	2.630019	-1.006639	9.496773	0.004329	-0.057182	0.064317	0.194854	1.174115	-0.711091	0.962105	-0.062809	-0.091501	-0.249072	0	0
52679	2.659145	-0.974309	9.131568	-0.038670	-0.032694	0.093177	0.194316	1.174811	-0.710157	0.962264	-0.063431	-0.091759	-0.248201	0	0
52680	2.545073	-1.050756	9.011499	-0.117415	-0.041409	0.095236	0.194571	1.174253	-0.706229	0.962315	-0.064784	-0.091861	-0.247618	0	0
52681	2.349299	-1.073410	8.969666	-0.226605	-0.048387	0.101519	0.194545	1.178693	-0.706184	0.962353	-0.067271	-0.091804	-0.246827	0	0
52682	2.125007	-1.028785	8.832714	-0.289318	-0.040492	0.125843	0.194652	1.182439	-0.704967	0.962358	-0.070303	-0.091449	-0.246091	0	0
52683	1.999686	-0.998484	8.983158	-0.255423	-0.081619	0.133031	0.194098	1.186466	-0.704787	0.962408	-0.073180	-0.091617	-0.244995	0	0
52684	1.897828	-1.073322	9.420607	-0.191110	-0.064203	0.149430	0.194600	1.190347	-0.703050	0.962502	-0.075346	-0.091711	-0.243930	0	0
52685	1.704185	-0.808752	9.708927	-0.139279	-0.071211	0.155175	0.195368	1.192283	-0.698318	0.962689	-0.077094	-0.092040	-0.242519	0	0
52686	1.687567	-0.767825	9.678296	-0.185774	0.002249	0.170977	0.194285	1.195619	-0.697349	0.962881	-0.079070	-0.091485	-0.241328	0	0
52687	1.662640	-0.867155	9.381743	-0.266233	-0.065886	0.143703	0.196260	1.198523	-0.698138	0.962934	-0.082003	-0.091458	-0.240145	0	0
52688	1.778225	-0.913674	9.409053	-0.321640	-0.007319	0.145229	0.197016	1.203373	-0.694689	0.962923	-0.085288	-0.090683	-0.239337	0	0
52689	1.391034	-1.035049	9.632116	-0.263652	-0.050152	0.163206	0.197521	1.206561	-0.692565	0.963021	-0.088163	-0.090484	-0.237971	0	0
52690	1.289139	-1.119111	10.199245	-0.203824	-0.026640	0.180470	0.197484	1.212389	-0.691456	0.963140	-0.090397	-0.090133	-0.236783	0	0
52691	1.397246	-0.846992	9.792853	-0.257447	0.056463	0.204204	0.198912	1.215709	-0.688032	0.963421	-0.092977	-0.088872	-0.235109	0	0
52692	1.580904	-0.824757	9.666545	-0.300277	0.023250	0.172002	0.202204	1.219576	-0.687650	0.963447	-0.096016	-0.087812	-0.234177	0	0
52693	1.642148	-1.052558	10.052757	-0.310938	0.100163	0.165961	0.204160	1.224005	-0.685536	0.963606	-0.098955	-0.086030	-0.232959	0	0
52694	1.539296	-1.260257	10.301217	-0.296494	0.113349	0.133494	0.207311	1.227038	-0.681092	0.963603	-0.101709	-0.084141	-0.232477	0	0
52695	1.625621	-1.340752	10.155339	-0.341127	0.081037	0.104815	0.208587	1.233412	-0.677241	0.963551	-0.104914	-0.082524	-0.231848	0	0
52696	1.744767	-1.560839	10.065256	-0.389373	-0.001146	0.066197	0.209729	1.239787	-0.672864	0.963185	-0.108764	-0.081591	-0.231923	0	0
52697	1.747065	-1.916664	10.123634	-0.371412	-0.050070	0.033472	0.210089	1.245057	-0.670848	0.962801	-0.112498	-0.081234	-0.231860	0	0
52698	1.633704	-2.231236	10.005630	-0.358786	-0.034217	0.017733	0.208979	1.251444	-0.667093	0.962321	-0.116081	-0.080747	-0.232257	0	0
52699	1.304792	-2.298580	9.954818	-0.320279	-0.023591	0.014614	0.209072	1.256437	-0.664157	0.961950	-0.119245	-0.080265	-0.232358	0	0
52700	1.086950	-2.362483	9.739651	-0.214699	-0.063686	0.008246	0.207846	1.261439	-0.663039	0.961590	-0.121495	-0.080410	-0.232631	0	0
52701	1.241930	-2.294667	9.501151	-0.161698	-0.053082	-0.028366	0.206237	1.263111	-0.660898	0.961276	-0.123167	-0.080620	-0.232978	0	0
52702	1.458727	-2.364250	9.323028	-0.099964	-0.044357	-0.020911	0.205681	1.266444	-0.659019	0.961008	-0.124242	-0.080885	-0.233420	0	0
52703	1.700493	-2.294471	8.374781	-0.035440	-0.065205	-0.023197	0.203025	1.267013	-0.658972	0.960849	-0.124740	-0.081496	-0.233599	0	0
52704	1.852049	-2.716262	8.479183	-0.138380	-0.053936	-0.015229	0.201413	1.269797	-0.657870	0.960534	-0.126211	-0.081755	-0.234011	0	0
52705	2.097533	-2.837908	8.653522	-0.181403	-0.047960	-0.002405	0.201652	1.273819	-0.656784	0.960248	-0.128109	-0.081833	-0.234127	0	0
52706	2.097691	-2.814017	8.600920	-0.117026	-0.075938	0.000612	0.200838	1.276182	-0.655566	0.959978	-0.129438	-0.082333	-0.234328	0	0
52707	2.055379	-2.641557	8.257169	-0.072315	-0.075881	0.016855	0.200038	1.275352	-0.652938	0.959847	-0.130391	-0.082911	-0.234131	0	0
52708	2.046723	-2.497533	8.138726	-0.038282	-0.096824	0.007369	0.198696	1.277857	-0.652630	0.959679	-0.131017	-0.083789	-0.234159	0	0
52709	2.056524	-2.482707	8.292634	0.014447	-0.096867	0.016561	0.196054	1.276067	-0.652607	0.959640	-0.131201	-0.084774	-0.233862	0	0
52710	2.133873	-2.480157	8.537148	0.060172	-0.098614	-0.011338	0.195798	1.275515	-0.654446	0.959559	-0.130868	-0.085928	-0.233958	0	0
52711	2.244942	-2.483307	8.577013	0.078987	-0.081147	-0.012934	0.194478	1.274273	-0.654307	0.959545	-0.130383	-0.086953	-0.233908	0	0
52712	2.257186	-2.468154	8.843865	-0.027391	-0.040948	-0.029432	0.192625	1.274006	-0.654807	0.959360	-0.130738	-0.087374	-0.234309	0	0
52713	2.134109	-2.470701	9.270310	-0.010438	-0.054111	-0.034616	0.191568	1.273735	-0.655581	0.959200	-0.131038	-0.087960	-0.234578	0	0
52714	1.869677	-2.318065	9.743022	0.130123	-0.026919	-0.058065	0.189713	1.273190	-0.655295	0.959168	-0.129823	-0.088655	-0.235123	0	0
52715	1.668444	-2.081805	9.406183	0.140115	0.020479	-0.066516	0.187882	1.270287	-0.657921	0.959194	-0.128470	-0.088913	-0.235662	0	0
52716	1.440537	-2.205455	9.291362	-0.025300	0.027574	-0.086155	0.186427	1.269462	-0.657645	0.958945	-0.128591	-0.088757	-0.236667	0	0
52717	1.502155	-2.386998	9.860766	-0.059419	-0.005820	-0.086593	0.186544	1.271126	-0.655924	0.958643	-0.129191	-0.088813	-0.237541	0	0
52718	1.594230	-2.339949	9.749954	0.049829	0.020476	-0.095410	0.186944	1.271680	-0.657368	0.958464	-0.128599	-0.088918	-0.238544	0	0
52719	1.812736	-2.166961	9.456836	0.104523	0.024022	-0.110883	0.186281	1.271961	-0.658011	0.958340	-0.127531	-0.089100	-0.239542	0	0
52720	2.098038	-2.114223	9.339614	0.069551	-0.011070	-0.100764	0.183512	1.269479	-0.658650	0.958144	-0.126820	-0.089562	-0.240531	0	0
52721	2.300391	-2.191941	9.610969	0.086435	-0.034830	-0.090235	0.183120	1.268649	-0.658915	0.957991	-0.126085	-0.090238	-0.241272	0	0
52722	2.484950	-2.057742	9.918562	0.155262	-0.051563	-0.088067	0.181148	1.266857	-0.661003	0.957893	-0.124661	-0.091279	-0.242009	0	0
52723	2.564325	-1.769246	10.075016	0.137269	-0.023694	-0.060749	0.181307	1.263665	-0.663399	0.957882	-0.123433	-0.091935	-0.242435	0	0
52724	2.826691	-1.545677	9.916695	0.083707	0.027008	-0.067154	0.180121	1.263118	-0.664437	0.957812	-0.122524	-0.092022	-0.243140	0	0
52725	2.952890	-1.446711	9.565838	0.107060	0.030570	-0.075792	0.178404	1.262017	-0.664815	0.957773	-0.121431	-0.092109	-0.243805	0	0
52726	2.982606	-1.336928	9.360147	0.160879	0.039416	-0.096498	0.178962	1.257851	-0.665784	0.957727	-0.119727	-0.092299	-0.244755	0	0
52727	2.847100	-1.370058	9.192693	0.252281	0.071056	-0.113303	0.177238	1.259111	-0.667976	0.957801	-0.117103	-0.092406	-0.245694	0	0
52728	2.590469	-1.455290	8.982423	0.339952	0.075553	-0.103772	0.178330	1.254804	-0.669742	0.957957	-0.113590	-0.092693	-0.246625	0	0
52729	2.377310	-1.547359	9.007237	0.319434	0.076515	-0.117972	0.178641	1.248699	-0.672695	0.958081	-0.110300	-0.092920	-0.247549	0	0
52730	2.184397	-1.516294	9.235185	0.262859	0.048435	-0.086705	0.177357	1.242879	-0.675358	0.958149	-0.107606	-0.093258	-0.248345	0	0
52731	1.928775	-1.472873	9.410938	0.255728	0.036253	-0.100817	0.175658	1.239837	-0.677463	0.958192	-0.105034	-0.093690	-0.249116	0	0
52732	1.778993	-1.490129	9.678817	0.284179	0.004695	-0.077778	0.176617	1.234003	-0.676617	0.958247	-0.102252	-0.094490	-0.249758	0	0
52733	1.895921	-1.362213	10.119111	0.246494	-0.000720	-0.067517	0.175316	1.230681	-0.678599	0.958316	-0.099881	-0.095211	-0.250177	0	0
52734	2.144303	-1.081903	10.389379	0.135514	0.021846	-0.059456	0.176399	1.228039	-0.680348	0.958274	-0.098496	-0.095457	-0.250792	0	0
52735	2.389642	-0.888251	10.629834	0.003013	0.006791	-0.051704	0.172969	1.227367	-0.684765	0.958145	-0.098438	-0.095476	-0.251300	0	0
52736	2.351344	-0.833347	10.395257	-0.086344	0.039223	-0.061022	0.174294	1.227082	-0.683738	0.957896	-0.099133	-0.095001	-0.252157	0	0
52737	2.387907	-0.785540	10.390684	-0.110489	0.040960	-0.062955	0.174934	1.230130	-0.682142	0.957658	-0.100047	-0.094417	-0.252916	0	0
52738	2.614576	-0.806496	9.621784	-0.080798	0.057714	-0.073307	0.173209	1.230000	-0.681855	0.957395	-0.100631	-0.093789	-0.253914	0	0
52739	2.753366	-0.963482	8.979461	-0.082519	0.042944	-0.076076	0.172924	1.232915	-0.680771	0.957151	-0.101252	-0.093277	-0.254775	0	0
52740	2.572484	-1.263262	8.806930	-0.070097	-0.000738	-0.062929	0.174237	1.233600	-0.678160	0.956857	-0.101895	-0.093221	-0.255639	0	0
52741	2.335053	-1.383006	9.158506	-0.016531	0.019348	-0.041279	0.172106	1.234722	-0.677591	0.956745	-0.101979	-0.093071	-0.256081	0	0
52742	2.128006	-1.305798	9.495261	0.013618	0.020098	0.010122	0.173029	1.234577	-0.675638	0.956735	-0.101839	-0.092953	-0.256216	0	0
52743	2.009035	-1.055037	9.391015	-0.047269	0.035840	0.029210	0.173826	1.235129	-0.676957	0.956788	-0.102232	-0.092493	-0.256029	0	0
52744	2.008820	-1.084003	9.357036	-0.097522	-0.000968	0.051616	0.173546	1.237350	-0.676405	0.956751	-0.103247	-0.092249	-0.255848	0	0
52745	1.872634	-1.222009	9.500832	-0.085083	-0.007982	0.064027	0.174327	1.239149	-0.675087	0.956813	-0.104136	-0.092072	-0.255318	0	0
52746	1.636176	-1.200372	9.680977	-0.099428	0.004282	0.069325	0.175909	1.241222	-0.675878	0.956826	-0.105170	-0.091755	-0.254961	0	0
52747	1.341934	-1.149873	9.712937	-0.145989	0.027065	0.083265	0.175119	1.241089	-0.677311	0.956904	-0.106555	-0.091056	-0.254340	0	0
52748	1.154102	-1.076257	9.710598	-0.203346	0.000823	0.096922	0.176423	1.244689	-0.676639	0.956881	-0.108612	-0.090483	-0.253763	0	0
52749	1.216093	-1.174207	9.300348	-0.185388	-0.029697	0.084577	0.177458	1.247735	-0.674393	0.956865	-0.110499	-0.090211	-0.253103	0	0
52750	1.448575	-1.416844	9.204222	-0.135305	-0.049852	0.084751	0.176490	1.252317	-0.670395	0.956838	-0.112020	-0.090308	-0.252503	0	0
52751	1.701016	-1.570579	9.128172	-0.130029	-0.081434	0.096906	0.175811	1.253707	-0.668271	0.956863	-0.113512	-0.090650	-0.251616	0	0
52752	1.777923	-1.617325	8.982763	-0.196336	-0.072758	0.124622	0.176462	1.255924	-0.668390	0.956845	-0.115708	-0.090769	-0.250642	0	0
52753	1.572802	-1.596579	8.951123	-0.234005	-0.090238	0.140212	0.174579	1.258986	-0.665968	0.956842	-0.118251	-0.090877	-0.249421	0	0
52754	1.352789	-1.633344	8.952599	-0.157167	-0.146169	0.147678	0.175613	1.262309	-0.663720	0.956851	-0.120274	-0.091769	-0.248090	0	0
52755	1.340510	-1.662098	8.957181	-0.005274	-0.181209	0.183902	0.173770	1.260238	-0.664369	0.957137	-0.120887	-0.093252	-0.246130	0	0
52756	1.396383	-1.614545	8.918791	0.089462	-0.190868	0.205700	0.173237	1.261213	-0.665138	0.957535	-0.120711	-0.095112	-0.243944	0	0
52757	1.310849	-1.423424	9.061127	0.112622	-0.204032	0.221743	0.170466	1.259286	-0.666034	0.958021	-0.120274	-0.097046	-0.241480	0	0
52758	1.254801	-1.164844	9.314543	0.109051	-0.184822	0.220089	0.168357	1.256799	-0.665764	0.958470	-0.119906	-0.098878	-0.239125	0	0
52759	1.199641	-1.098325	8.902389	0.155596	-0.146252	0.239111	0.170229	1.256236	-0.669211	0.959090	-0.118912	-0.100326	-0.236519	0	0
52760	1.092039	-0.950644	8.941067	0.264656	-0.219699	0.238821	0.168942	1.250833	-0.671607	0.959715	-0.117147	-0.102839	-0.233767	0	0
52761	0.909182	-0.857728	8.970151	0.361214	-0.205675	0.259034	0.167126	1.244738	-0.673215	0.960536	-0.114311	-0.105299	-0.230685	0	0
52762	0.999540	-0.729715	9.374624	0.341388	-0.229452	0.272892	0.166369	1.239748	-0.676010	0.961280	-0.111861	-0.108044	-0.227496	0	0
52763	0.972418	-0.802193	9.200976	0.182043	-0.170918	0.312474	0.167190	1.236831	-0.678676	0.962022	-0.110691	-0.109680	-0.224125	0	0
52764	0.966009	-1.036563	9.626152	0.042229	-0.229715	0.334097	0.165083	1.234900	-0.679713	0.962537	-0.111178	-0.111682	-0.220655	0	0
52765	0.877157	-1.322780	10.190845	0.077911	-0.226311	0.341375	0.164305	1.232546	-0.681037	0.963141	-0.111139	-0.113560	-0.217053	0	0
52766	1.071882	-1.451216	10.375158	0.227189	-0.323481	0.338497	0.161413	1.229372	-0.683125	0.963729	-0.110048	-0.116860	-0.213213	0	0
52767	1.523171	-1.490858	10.361195	0.293539	-0.215971	0.339227	0.161581	1.224932	-0.686059	0.964540	-0.107890	-0.119082	-0.209386	0	0
52768	1.757742	-1.790168	10.615303	0.253439	-0.248346	0.284929	0.161348	1.220911	-0.688720	0.965086	-0.106314	-0.121769	-0.206103	0	0
52769	2.495263	-2.001553	11.015097	0.194499	-0.288793	0.235615	0.157669	1.216492	-0.691333	0.965448	-0.105134	-0.124586	-0.203311	0	0
52770	2.726982	-2.035226	11.606365	0.076605	-0.323846	0.162283	0.153452	1.213186	-0.693533	0.965431	-0.105264	-0.127767	-0.201341	0	0
52771	3.475303	-2.039570	10.520705	0.116437	-0.267693	0.106180	0.151873	1.210141	-0.692358	0.965450	-0.104640	-0.130354	-0.199912	0	0
52772	3.826441	-2.571930	10.372154	0.032689	-0.323556	0.011753	0.147884	1.211550	-0.691627	0.965063	-0.104996	-0.133600	-0.199452	0	0
52773	4.118022	-2.301776	9.791107	0.018752	-0.188718	-0.014316	0.144193	1.208796	-0.693829	0.964825	-0.105030	-0.135369	-0.199390	0	0
52774	4.241735	-2.190489	8.743410	0.032587	-0.139420	-0.061611	0.140480	1.208817	-0.693904	0.964528	-0.104919	-0.136913	-0.199832	0	0
52775	4.101528	-1.863244	8.426319	0.062209	-0.169014	-0.080772	0.137583	1.204808	-0.693375	0.964218	-0.104435	-0.138670	-0.200369	0	0
52776	4.264251	-1.734516	8.462447	0.164298	-0.146263	-0.094067	0.136002	1.203846	-0.694673	0.963975	-0.103024	-0.140576	-0.200938	0	0
52777	4.240744	-1.310682	8.566065	0.243219	-0.051736	-0.107157	0.132436	1.201784	-0.695689	0.963948	-0.100540	-0.141613	-0.201596	0	0
52778	4.043309	-0.899515	8.803228	0.196759	0.006005	-0.108911	0.131403	1.197906	-0.697287	0.963911	-0.098489	-0.142129	-0.202424	0	0
52779	3.735725	-0.685640	8.741044	0.145068	0.063898	-0.133613	0.131949	1.195961	-0.698627	0.963883	-0.096679	-0.141895	-0.203592	0	0
52780	3.702133	-0.654225	8.703239	0.175606	0.034252	-0.166965	0.131728	1.189580	-0.700787	0.963736	-0.094691	-0.142151	-0.205038	0	0
52781	3.654319	-0.606296	9.309875	0.299202	0.041267	-0.208324	0.129631	1.186262	-0.702626	0.963652	-0.091329	-0.142531	-0.206683	0	0
52782	3.260432	-0.633093	8.981288	0.383527	0.118513	-0.224933	0.129397	1.182657	-0.705676	0.963672	-0.087080	-0.142453	-0.208472	0	0
52783	3.178376	-0.968728	9.134362	0.435428	0.073074	-0.245915	0.129184	1.175166	-0.708110	0.963637	-0.082282	-0.142843	-0.210310	0	0
52784	3.005424	-1.192151	9.568312	0.471070	0.092237	-0.220916	0.128977	1.166288	-0.710296	0.963654	-0.077245	-0.143192	-0.211898	0	0
52785	2.931367	-1.080835	9.599072	0.454897	0.132433	-0.194409	0.128509	1.159078	-0.716266	0.963775	-0.072210	-0.143001	-0.213248	0	0
52786	3.104708	-0.817555	9.615025	0.373373	0.139292	-0.168542	0.128155	1.152698	-0.718293	0.963850	-0.068087	-0.142643	-0.214498	0	0
52787	3.098129	-0.721581	9.520046	0.216790	0.151501	-0.160804	0.130831	1.148659	-0.718374	0.963868	-0.065356	-0.141731	-0.215869	0	0
52788	3.028608	-0.981422	9.320575	0.205974	0.095555	-0.155826	0.132180	1.145600	-0.719738	0.963773	-0.062958	-0.141424	-0.217203	0	0
52789	2.993398	-1.173901	9.212914	0.311500	0.051870	-0.155241	0.131417	1.141442	-0.722393	0.963701	-0.059552	-0.141674	-0.218316	0	0
52790	2.911769	-1.106059	9.166328	0.386520	0.055345	-0.122039	0.132257	1.134778	-0.724178	0.963709	-0.055548	-0.142124	-0.219042	0	0
52791	2.902568	-1.043314	9.210391	0.377351	0.035986	-0.079866	0.131111	1.127847	-0.726461	0.963788	-0.051665	-0.142625	-0.219319	0	0
52792	3.042968	-0.994076	9.152063	0.319961	0.049861	-0.045899	0.132612	1.121179	-0.727338	0.963892	-0.048422	-0.142938	-0.219398	0	0
52793	2.942689	-0.841090	9.370998	0.203496	0.039252	-0.021176	0.132380	1.116880	-0.729739	0.963998	-0.046308	-0.142997	-0.219354	0	0
52794	2.836967	-0.772398	9.540943	0.033383	0.039151	-0.000344	0.132647	1.116740	-0.730270	0.964041	-0.045915	-0.142761	-0.219399	0	0
52795	2.906022	-0.575307	9.669996	-0.041863	0.021552	0.011397	0.133863	1.114237	-0.732413	0.964077	-0.046263	-0.142437	-0.219381	0	0
52796	2.916194	-0.507660	9.793263	-0.032927	0.035516	0.015045	0.133320	1.115627	-0.731079	0.964118	-0.046539	-0.142083	-0.219369	0	0
52797	3.066174	-0.470429	9.765959	0.060264	0.036446	-0.014269	0.134107	1.116593	-0.730294	0.964165	-0.045839	-0.141853	-0.219459	0	0
52798	3.120162	-0.346145	9.644345	0.135607	0.040932	-0.049820	0.133454	1.114932	-0.730300	0.964147	-0.044387	-0.141846	-0.219840	0	0
52799	3.113347	-0.279388	9.433667	0.126758	0.036640	-0.066622	0.134406	1.111458	-0.731531	0.964106	-0.042975	-0.141787	-0.220340	0	0
52800	3.101679	-0.217271	9.266240	0.040008	0.041035	-0.068981	0.134413	1.111042	-0.732847	0.964001	-0.042417	-0.141578	-0.221038	0	0
52801	2.970757	-0.288548	9.220884	0.010516	0.014860	-0.083363	0.134147	1.111044	-0.732581	0.963839	-0.042154	-0.141484	-0.221854	0	0
52802	2.927229	-0.293364	9.108242	0.044550	0.018414	-0.086612	0.133090	1.110078	-0.732049	0.963663	-0.041578	-0.141510	-0.222711	0	0
52803	2.836060	-0.206424	8.989856	0.132215	-0.000767	-0.084233	0.133095	1.109523	-0.732580	0.963524	-0.040180	-0.141841	-0.223355	0	0
52804	2.778576	-0.138785	8.938253	0.205526	-0.006001	-0.071349	0.133387	1.105915	-0.734458	0.963407	-0.038129	-0.142454	-0.223829	0	0
52805	2.726454	-0.003219	9.089275	0.196551	0.002715	-0.066056	0.132617	1.102034	-0.735403	0.963332	-0.036129	-0.142889	-0.224207	0	0
52806	2.644690	0.041026	9.191435	0.100789	0.020171	-0.057847	0.131030	1.100654	-0.734474	0.963237	-0.035048	-0.143009	-0.224709	0	0
52807	2.722686	0.132688	9.475425	0.013857	0.020006	-0.033820	0.131187	1.098574	-0.738041	0.963190	-0.034811	-0.142855	-0.225044	0	0
52808	2.634946	0.018107	9.537354	0.019202	0.041001	-0.024891	0.131051	1.099408	-0.738293	0.963170	-0.034516	-0.142580	-0.225350	0	0
52809	2.622770	0.001585	9.609373	0.086317	0.027028	-0.033266	0.131989	1.097459	-0.737802	0.963159	-0.033564	-0.142518	-0.225579	0	0
52810	2.678088	-0.027874	9.555681	0.174906	0.032296	-0.032623	0.132019	1.093575	-0.739941	0.963160	-0.031776	-0.142681	-0.225731	0	0
52811	2.738885	0.031770	9.551035	0.236664	0.048043	-0.032122	0.132563	1.090796	-0.739452	0.963225	-0.029330	-0.142753	-0.225740	0	0
52812	2.706806	-0.072964	9.828909	0.162343	0.042718	-0.029176	0.133919	1.086488	-0.740828	0.963238	-0.027645	-0.142785	-0.225878	0	0
52813	2.761521	-0.193206	9.976069	0.004870	0.074120	-0.024967	0.133778	1.087876	-0.740550	0.963285	-0.027387	-0.142078	-0.226155	0	0
52814	2.685725	-0.318237	9.797429	-0.097029	0.063704	-0.046013	0.135102	1.087869	-0.740045	0.963216	-0.028129	-0.141326	-0.226827	0	0
52815	2.638130	-0.217132	9.702864	-0.131075	0.032218	-0.041932	0.134292	1.090093	-0.739485	0.963126	-0.029259	-0.140716	-0.227446	0	0
52816	2.672559	-0.126371	9.581034	-0.135489	0.039248	-0.048977	0.135865	1.092860	-0.738694	0.963001	-0.030422	-0.140113	-0.228192	0	0
52817	2.730483	-0.122785	9.328213	-0.130961	0.050664	-0.050676	0.135847	1.093968	-0.735533	0.962913	-0.031501	-0.139327	-0.228899	0	0
52818	2.802644	-0.161895	9.307913	-0.086236	0.014804	-0.058440	0.134776	1.096194	-0.736282	0.962744	-0.032232	-0.139074	-0.229658	0	0
52819	2.845809	-0.205405	9.347898	-0.066588	-0.004463	-0.057508	0.134638	1.096472	-0.735227	0.962581	-0.032814	-0.138971	-0.230322	0	0
52820	2.985924	-0.196960	9.320349	-0.086307	0.019959	-0.041742	0.135030	1.097441	-0.734961	0.962456	-0.033558	-0.138663	-0.230922	0	0
52821	2.976415	-0.177496	9.368724	-0.132870	0.007682	-0.038596	0.135280	1.100076	-0.734939	0.962328	-0.034783	-0.138289	-0.231498	0	0
52822	2.891631	-0.215245	9.393056	-0.175894	0.018145	-0.019468	0.134865	1.102298	-0.733729	0.962216	-0.036423	-0.137782	-0.232011	0	0
52823	2.915670	-0.234316	9.510399	-0.160672	0.019880	-0.024652	0.135100	1.106598	-0.732246	0.962122	-0.037912	-0.137224	-0.232493	0	0
52824	2.826153	-0.262076	9.643042	-0.074889	-0.006378	-0.011767	0.133761	1.107992	-0.730899	0.962028	-0.038649	-0.137183	-0.232786	0	0
52825	2.870370	-0.156637	9.627048	0.020812	-0.016877	-0.005812	0.135369	1.107153	-0.734344	0.961994	-0.038506	-0.137395	-0.232823	0	0
52826	2.918802	-0.142164	9.763794	0.047663	-0.026518	-0.014478	0.132582	1.106890	-0.733254	0.961913	-0.038107	-0.137835	-0.232964	0	0
52827	2.991360	-0.123739	9.681663	-0.013187	-0.006438	-0.004291	0.134049	1.106327	-0.734595	0.961884	-0.038270	-0.137870	-0.233037	0	0
52828	2.966901	-0.166874	9.671763	-0.117036	-0.036216	0.000131	0.132316	1.107169	-0.733641	0.961760	-0.039497	-0.138013	-0.233260	0	0
52829	2.942052	-0.258672	9.478646	-0.190375	-0.037930	-0.002179	0.131501	1.109531	-0.731899	0.961620	-0.041444	-0.137940	-0.233543	0	0
52830	2.922428	-0.297380	9.355794	-0.211902	-0.090402	-0.002526	0.129349	1.114122	-0.731033	0.961369	-0.043707	-0.138383	-0.233902	0	0
52831	2.883498	-0.331405	9.141830	-0.174324	-0.076358	0.007501	0.128804	1.116206	-0.730217	0.961196	-0.045606	-0.138714	-0.234051	0	0
52832	2.825778	-0.297381	9.109072	-0.151030	-0.079812	0.000634	0.127584	1.120097	-0.729109	0.960986	-0.047264	-0.139195	-0.234301	0	0
52833	2.799265	-0.292186	9.167043	-0.099090	-0.081525	-0.011322	0.125181	1.122053	-0.728003	0.960792	-0.048428	-0.139762	-0.234522	0	0
52834	2.816374	-0.267854	9.301768	-0.057066	-0.068438	-0.004803	0.123585	1.122894	-0.727970	0.960625	-0.049148	-0.140355	-0.234700	0	0
52835	2.816710	-0.224244	9.405616	-0.029219	-0.048280	-0.025669	0.122781	1.124286	-0.728076	0.960476	-0.049541	-0.140775	-0.234977	0	0
52836	2.855855	-0.148070	9.245122	-0.054289	-0.011561	-0.006326	0.121707	1.125401	-0.726079	0.960386	-0.050099	-0.140828	-0.235195	0	0
52837	2.841625	-0.114070	9.315336	-0.073954	-0.009815	-0.011740	0.120508	1.126934	-0.727096	0.960300	-0.050846	-0.140768	-0.235421	0	0
52838	2.908690	-0.191516	9.330691	-0.075761	0.025131	0.001555	0.122093	1.127897	-0.726717	0.960268	-0.051536	-0.140414	-0.235611	0	0
52839	2.918187	-0.215527	9.368789	-0.057843	0.011150	-0.008948	0.121567	1.126789	-0.726326	0.960226	-0.052079	-0.140191	-0.235798	0	0
52840	2.884413	-0.210481	9.359525	-0.047061	0.023429	-0.014982	0.121274	1.131509	-0.726012	0.960166	-0.052475	-0.139929	-0.236111	0	0
52841	2.966169	-0.254829	9.223715	-0.061413	0.019906	-0.004556	0.121132	1.132619	-0.725211	0.960143	-0.053036	-0.139613	-0.236265	0	0
52842	2.893467	-0.292570	9.281591	-0.070378	0.018159	-0.002852	0.121524	1.132477	-0.723250	0.960091	-0.053684	-0.139341	-0.236491	0	0
52843	2.854739	-0.306567	9.325027	-0.073990	0.021644	0.004191	0.122310	1.133582	-0.722201	0.960083	-0.054373	-0.138975	-0.236580	0	0
52844	2.876455	-0.315727	9.531432	-0.072200	0.005870	-0.006440	0.122425	1.135801	-0.720868	0.960003	-0.055063	-0.138818	-0.236838	0	0
52845	2.936849	-0.309292	9.430039	-0.054294	0.029486	0.000811	0.123092	1.136632	-0.723495	0.960008	-0.055537	-0.138426	-0.236937	0	0
52846	2.912762	-0.299585	9.396710	-0.045350	0.011136	-0.002705	0.122825	1.137466	-0.724270	0.959958	-0.055962	-0.138280	-0.237125	0	0
52847	2.898162	-0.316205	9.430294	-0.034630	0.014628	0.000911	0.123230	1.137326	-0.726115	0.959953	-0.056280	-0.138079	-0.237187	0	0
52848	2.888175	-0.359645	9.357777	-0.052511	0.018142	0.000789	0.123478	1.138989	-0.723740	0.959916	-0.056762	-0.137846	-0.237357	0	0
52849	2.863616	-0.417167	9.362134	-0.048982	0.012880	0.009603	0.124272	1.140373	-0.725575	0.959920	-0.057233	-0.137625	-0.237355	0	0
52850	2.824755	-0.445963	9.285228	-0.057937	0.018143	0.014851	0.123870	1.139819	-0.723475	0.959913	-0.057787	-0.137371	-0.237398	0	0
52851	2.776399	-0.455118	9.314382	-0.065139	0.011133	0.021835	0.123197	1.140932	-0.722666	0.959933	-0.058433	-0.137121	-0.237300	0	0
52852	2.771046	-0.527326	9.284756	-0.066960	0.004130	0.027070	0.124380	1.142313	-0.721883	0.959929	-0.059124	-0.136973	-0.237232	0	0
52853	2.816782	-0.549185	9.332179	-0.013270	-0.015108	0.018561	0.123315	1.142457	-0.720815	0.959936	-0.059332	-0.137100	-0.237078	0	0
52854	2.838562	-0.542198	9.312843	0.008229	0.005892	0.019670	0.123969	1.144258	-0.721332	0.959960	-0.059287	-0.137117	-0.236982	0	0
52855	2.848460	-0.508615	9.308337	-0.002511	-0.001111	0.018689	0.123577	1.142316	-0.719771	0.959993	-0.059359	-0.137137	-0.236820	0	0
52856	2.853367	-0.498929	9.342055	-0.013301	0.000601	0.030072	0.123312	1.142179	-0.719506	0.960022	-0.059548	-0.137148	-0.236648	0	0
52857	2.882324	-0.503783	9.401835	-0.006146	-0.023024	0.022097	0.124233	1.142589	-0.717941	0.960030	-0.059712	-0.137368	-0.236445	0	0
52858	2.867848	-0.499130	9.313087	-0.011471	0.007617	0.023939	0.125022	1.143417	-0.717419	0.960055	-0.059858	-0.137319	-0.236337	0	0
52859	2.843505	-0.527672	9.356231	0.040363	-0.008137	0.031309	0.123429	1.142592	-0.715828	0.960133	-0.059553	-0.137502	-0.235991	0	0
52860	2.882449	-0.484695	9.351582	0.054686	0.002351	0.033211	0.124519	1.141202	-0.721634	0.960211	-0.059089	-0.137655	-0.235700	0	0
52861	2.945174	-0.494660	9.398995	0.029678	0.004091	0.022439	0.123718	1.142039	-0.721744	0.960278	-0.058846	-0.137702	-0.235461	0	0
52862	2.952109	-0.538011	9.398437	0.008272	0.025104	0.013537	0.124519	1.140508	-0.720459	0.960313	-0.058748	-0.137538	-0.235439	0	0
52863	2.949730	-0.533167	9.403320	-0.020310	0.032117	0.004544	0.125972	1.141610	-0.720733	0.960346	-0.058896	-0.137211	-0.235457	0	0
52864	2.893947	-0.566450	9.388998	-0.004247	0.035616	0.015258	0.126767	1.142439	-0.721787	0.960391	-0.058896	-0.136915	-0.235444	0	0
52865	2.857868	-0.544681	9.336683	0.011892	0.032158	0.008330	0.126242	1.141193	-0.721266	0.960452	-0.058742	-0.136663	-0.235381	0	0
52866	2.814388	-0.546732	9.341842	0.026214	0.028680	0.005791	0.125845	1.140778	-0.721002	0.960483	-0.058453	-0.136511	-0.235414	0	0
52867	2.804756	-0.541934	9.313138	0.028979	0.047966	-0.005570	0.127288	1.140768	-0.716299	0.960543	-0.058079	-0.136156	-0.235470	0	0
52868	2.746508	-0.580200	9.236290	0.029007	0.047135	-0.009967	0.127565	1.138962	-0.716715	0.960563	-0.057698	-0.135842	-0.235662	0	0
52869	2.816700	-0.561168	9.346462	0.026311	0.030478	-0.015354	0.129424	1.138675	-0.716746	0.960573	-0.057380	-0.135655	-0.235805	0	0
52870	2.829130	-0.513010	9.394979	0.015503	0.049662	0.004909	0.129450	1.136734	-0.721097	0.960625	-0.057143	-0.135277	-0.235871	0	0
52871	2.758611	-0.579941	9.351555	-0.018460	0.049701	-0.002379	0.129308	1.137845	-0.720296	0.960666	-0.057229	-0.134792	-0.235961	0	0
52872	2.746329	-0.608725	9.346523	-0.013136	0.046187	0.006456	0.130635	1.137838	-0.720448	0.960698	-0.057277	-0.134379	-0.236053	0	0
52873	2.796992	-0.618463	9.437305	0.006575	0.033938	-0.005800	0.130375	1.136451	-0.719539	0.960724	-0.057158	-0.134106	-0.236132	0	0
