# Supplementary material for: Identification of Haptic Based Guiding Using Hard Reins
Source: PLoS One. 2015 Jul 22;10(7):e0132020. doi: 10.1371/journal.pone.0132020 (PMC4511788; doi:10.1371/journal.pone.0132020)
Supplement: S1 File — (ZIP) [file pone.0132020.s001.zip › MotionData1/Subject1/T2/sync2.txt]

// Start Time: 0
// Sample rate: 50.0Hz
// Scenario: 4.0
// Firmware Version: 2.6.1
Counter	Acc_X	Acc_Y	Acc_Z	Gyr_X	Gyr_Y	Gyr_Z	Mag_X	Mag_Y	Mag_Z	Quat_w	Quat_x	Quat_y	Quat_z	AnalogIn_1	AnalogIn_2
51288	0.886163	9.760508	0.397642	0.006828	-0.005323	0.003226	-0.484882	-0.433082	-0.770695	0.322588	0.250456	-0.646391	-0.644506	0	0
51289	0.905761	9.746295	0.374278	-0.015526	0.005245	-0.000316	-0.483277	-0.430994	-0.770783	0.322684	0.250393	-0.646270	-0.644603	0	0
51290	0.922940	9.741755	0.413356	-0.003932	0.003479	0.003241	-0.484622	-0.430127	-0.770195	0.322789	0.250368	-0.646237	-0.644593	0	0
51291	0.927753	9.744271	0.418299	-0.005567	0.008931	-0.002035	-0.484352	-0.430840	-0.770221	0.322873	0.250372	-0.646164	-0.644623	0	0
51292	0.910683	9.746387	0.398501	0.003485	0.009938	-0.003764	-0.483810	-0.432110	-0.770949	0.322959	0.250461	-0.646140	-0.644570	0	0
51293	0.925075	9.753931	0.398886	-0.003805	0.010679	-0.000250	-0.484220	-0.429828	-0.771278	0.323062	0.250471	-0.646077	-0.644577	0	0
51294	0.914817	9.782877	0.403168	-0.005536	0.005418	-0.003824	-0.485296	-0.429259	-0.770295	0.323135	0.250496	-0.646011	-0.644597	0	0
51295	0.939201	9.780895	0.437633	0.001762	-0.003277	-0.009168	-0.484757	-0.429960	-0.771140	0.323076	0.250491	-0.646007	-0.644633	0	0
51296	0.944925	9.732444	0.409287	0.003362	0.003629	-0.000276	-0.484350	-0.431393	-0.770783	0.323145	0.250518	-0.646010	-0.644584	0	0
51297	0.917819	9.756229	0.417904	-0.012609	0.012559	-0.007337	-0.484756	-0.430554	-0.769935	0.323236	0.250557	-0.645867	-0.644667	0	0
51298	0.905719	9.756010	0.422349	0.003440	0.010783	-0.001991	-0.483681	-0.430579	-0.769948	0.323337	0.250638	-0.645845	-0.644607	0	0
51299	0.955500	9.686510	0.397921	0.005008	0.010579	0.006846	-0.484757	-0.430145	-0.769241	0.323462	0.250629	-0.645857	-0.644535	0	0
51300	0.994984	9.653241	0.411420	-0.003479	0.009214	-0.012647	-0.483410	-0.431098	-0.772281	0.323506	0.250751	-0.645767	-0.644556	0	0
51301	0.974043	9.735403	0.439045	-0.032378	-0.001739	-0.011039	-0.483147	-0.429129	-0.771948	0.323531	0.250658	-0.645533	-0.644814	0	0
51302	0.904917	9.804553	0.474918	-0.003436	-0.004902	-0.017145	-0.482743	-0.429337	-0.775633	0.323457	0.250720	-0.645476	-0.644884	0	0
51303	0.907391	9.799742	0.460587	-0.008329	-0.014161	-0.003959	-0.483820	-0.428665	-0.773014	0.323387	0.250579	-0.645456	-0.644994	0	0
51304	0.915329	9.761040	0.427421	-0.003622	0.009967	-0.007325	-0.482741	-0.430069	-0.774568	0.323466	0.250666	-0.645377	-0.645000	0	0
51305	0.940416	9.717798	0.423702	-0.005310	0.002973	-0.012683	-0.483549	-0.429381	-0.772904	0.323442	0.250702	-0.645299	-0.645076	0	0
51306	0.974492	9.715992	0.458463	-0.012769	0.008875	-0.002068	-0.482878	-0.429280	-0.771820	0.323567	0.250715	-0.645179	-0.645128	0	0
51307	0.988838	9.723534	0.444403	-0.009185	-0.005275	-0.003919	-0.482879	-0.429013	-0.771131	0.323557	0.250627	-0.645124	-0.645222	0	0
51308	0.978021	9.781602	0.455669	-0.010823	-0.005135	-0.010112	-0.482747	-0.428151	-0.771785	0.323540	0.250613	-0.645041	-0.645320	0	0
51309	0.973071	9.786366	0.453074	-0.011017	-0.011513	-0.003964	-0.483014	-0.429019	-0.770722	0.323494	0.250480	-0.644994	-0.645441	0	0
51310	0.949418	9.754376	0.435739	-0.000893	-0.004144	-0.010951	-0.483549	-0.429520	-0.773045	0.323454	0.250511	-0.644969	-0.645474	0	0
51311	0.966941	9.723133	0.414847	-0.011022	-0.003558	-0.002140	-0.483282	-0.428979	-0.772214	0.323471	0.250417	-0.644901	-0.645569	0	0
51312	0.973867	9.742682	0.429356	-0.011253	-0.012624	0.004871	-0.483284	-0.427916	-0.775309	0.323509	0.250262	-0.644874	-0.645637	0	0
51313	0.944383	9.766425	0.452344	-0.011730	-0.012235	-0.011036	-0.483285	-0.427633	-0.775300	0.323415	0.250167	-0.644808	-0.645787	0	0
51314	0.929987	9.756452	0.435127	0.005332	-0.010360	-0.009199	-0.484091	-0.427606	-0.775698	0.323330	0.250167	-0.644848	-0.645791	0	0
51315	0.920451	9.746567	0.422873	-0.012689	-0.005222	-0.007451	-0.484087	-0.429058	-0.774112	0.323306	0.250091	-0.644762	-0.645918	0	0
51316	0.956889	9.744802	0.438448	-0.003840	0.003570	-0.000303	-0.483547	-0.430217	-0.773475	0.323391	0.250092	-0.644720	-0.645917	0	0
51317	0.973966	9.742687	0.460653	-0.025544	-0.009099	0.001312	-0.483554	-0.427856	-0.771494	0.323430	0.249892	-0.644586	-0.646108	0	0
51318	0.973571	9.762100	0.458087	-0.007586	-0.017838	0.001312	-0.483287	-0.427281	-0.772159	0.323398	0.249734	-0.644592	-0.646180	0	0
51319	0.966432	9.754687	0.453110	-0.010807	-0.017516	-0.012840	-0.484357	-0.428966	-0.771657	0.323255	0.249619	-0.644545	-0.646342	0	0
51320	0.937584	9.742025	0.447505	-0.010868	-0.015807	-0.010170	-0.484090	-0.428071	-0.773944	0.323173	0.249540	-0.644493	-0.646465	0	0
51321	0.940313	9.727509	0.452513	-0.011112	-0.012493	-0.000424	-0.484093	-0.426939	-0.773907	0.323144	0.249377	-0.644459	-0.646576	0	0
51322	0.911096	9.731833	0.437140	-0.010756	-0.017477	-0.014594	-0.484223	-0.428988	-0.770843	0.323016	0.249310	-0.644405	-0.646720	0	0
51323	0.910647	9.751244	0.417722	-0.000978	-0.007769	-0.008313	-0.483153	-0.427136	-0.772428	0.322941	0.249261	-0.644402	-0.646780	0	0
51324	0.900801	9.765635	0.460642	-0.007134	0.009136	-0.010876	-0.483017	-0.428019	-0.771098	0.323007	0.249361	-0.644292	-0.646818	0	0
51325	0.915004	9.785316	0.477780	-0.010713	-0.001494	-0.013611	-0.484765	-0.427062	-0.774039	0.322962	0.249355	-0.644192	-0.646942	0	0
51326	0.924785	9.780638	0.475708	-0.003948	-0.008921	0.001390	-0.483685	-0.428790	-0.773836	0.322985	0.249271	-0.644191	-0.646964	0	0
51327	0.949596	9.751957	0.476686	0.008937	0.002075	-0.007345	-0.482880	-0.428702	-0.772346	0.322955	0.249312	-0.644222	-0.646933	0	0
51328	0.964461	9.732803	0.458029	-0.005673	-0.003556	-0.000356	-0.484496	-0.427241	-0.772688	0.322998	0.249262	-0.644191	-0.646962	0	0
51329	0.959674	9.727860	0.445883	-0.007638	-0.009038	0.004909	-0.484496	-0.427238	-0.772824	0.323017	0.249098	-0.644181	-0.647025	0	0
51330	0.967022	9.725567	0.455755	-0.007639	-0.009038	0.004907	-0.483958	-0.427533	-0.772840	0.323070	0.248978	-0.644166	-0.647060	0	0
51331	0.954154	9.764176	0.462290	-0.011900	-0.007966	-0.003939	-0.485032	-0.427505	-0.772962	0.323049	0.248864	-0.644104	-0.647176	0	0
51332	0.973407	9.771809	0.467638	-0.010946	-0.011446	-0.006615	-0.483555	-0.427212	-0.774875	0.323024	0.248795	-0.644044	-0.647274	0	0
51333	0.939716	9.756630	0.447461	0.003459	-0.015752	-0.007473	-0.484093	-0.426917	-0.774859	0.322892	0.248703	-0.644098	-0.647322	0	0
51334	0.930446	9.734612	0.442528	-0.000012	-0.008583	-0.010971	-0.484629	-0.427508	-0.773239	0.322821	0.248708	-0.644093	-0.647360	0	0
51335	0.907944	9.775477	0.482452	-0.007215	0.001981	-0.009156	-0.484226	-0.427832	-0.771894	0.322819	0.248707	-0.644016	-0.647438	0	0
51336	0.939619	9.761483	0.447421	0.003453	0.003718	-0.003813	-0.485301	-0.427499	-0.772959	0.322867	0.248759	-0.644010	-0.647400	0	0
51337	0.955706	9.686521	0.462924	0.001283	-0.016120	0.006662	-0.484496	-0.427213	-0.773911	0.322830	0.248566	-0.644087	-0.647416	0	0
51338	0.947513	9.734925	0.476751	-0.014619	-0.012434	-0.003974	-0.484763	-0.427785	-0.773383	0.322824	0.248462	-0.644014	-0.647532	0	0
51339	0.924876	9.780643	0.504598	0.005890	-0.011548	0.003171	-0.485037	-0.425798	-0.773315	0.322782	0.248337	-0.644096	-0.647519	0	0
51340	0.934918	9.761403	0.493015	0.008675	-0.008792	0.000544	-0.484493	-0.428253	-0.771768	0.322767	0.248298	-0.644175	-0.647463	0	0
51341	0.966919	9.735279	0.484565	0.005021	-0.005331	0.003201	-0.485030	-0.428209	-0.773121	0.322767	0.248210	-0.644232	-0.647440	0	0
51342	0.966355	9.761971	0.474718	0.006891	-0.005250	0.000555	-0.484229	-0.426719	-0.771042	0.322780	0.248189	-0.644287	-0.647386	0	0
51343	0.947270	9.747060	0.476652	-0.004033	-0.012542	0.004015	-0.485300	-0.428115	-0.770802	0.322762	0.248020	-0.644311	-0.647436	0	0
51344	0.930616	9.732192	0.481067	0.005212	-0.005157	-0.003861	-0.483956	-0.428413	-0.771508	0.322755	0.248026	-0.644343	-0.647406	0	0
51345	0.927834	9.746705	0.459207	0.000026	0.000308	-0.010915	-0.485033	-0.427219	-0.773089	0.322712	0.248049	-0.644315	-0.647446	0	0
51346	0.950060	9.732547	0.500920	0.003591	-0.006772	-0.010954	-0.484493	-0.428068	-0.773667	0.322654	0.248086	-0.644324	-0.647453	0	0
51347	0.964328	9.742514	0.477210	-0.007578	-0.005437	0.003162	-0.484227	-0.427385	-0.772832	0.322684	0.247957	-0.644300	-0.647511	0	0
51348	0.973959	9.742686	0.458246	-0.009309	-0.000962	0.001415	-0.484093	-0.427567	-0.771207	0.322769	0.247904	-0.644239	-0.647549	0	0
51349	1.032088	9.748599	0.484058	0.003361	-0.015833	-0.003959	-0.484226	-0.427674	-0.772569	0.322659	0.247788	-0.644302	-0.647585	0	0
51350	1.051216	9.758655	0.465311	-0.005496	-0.015775	-0.009295	-0.485034	-0.426804	-0.772667	0.322575	0.247726	-0.644285	-0.647667	0	0
51351	1.041698	9.753630	0.489129	0.007101	-0.026294	-0.011089	-0.484095	-0.426555	-0.772126	0.322343	0.247600	-0.644389	-0.647728	0	0
51352	1.025046	9.736333	0.479119	0.017751	-0.033427	-0.006676	-0.485026	-0.429646	-0.772215	0.322105	0.247483	-0.644586	-0.647695	0	0
51353	1.037276	9.729271	0.469919	-0.000096	-0.026355	-0.011109	-0.485844	-0.425695	-0.770853	0.321891	0.247333	-0.644643	-0.647802	0	0
51354	1.002783	9.762635	0.502311	-0.000014	-0.043982	-0.017405	-0.484632	-0.426832	-0.771857	0.321560	0.247160	-0.644732	-0.647944	0	0
51355	0.963308	9.800763	0.522477	0.001223	-0.048032	0.002913	-0.485566	-0.428643	-0.772177	0.321293	0.246783	-0.644902	-0.648051	0	0
51356	0.929564	9.785581	0.485447	0.010557	-0.058275	-0.011259	-0.486103	-0.428948	-0.770684	0.320881	0.246509	-0.645121	-0.648141	0	0
51357	0.881663	9.750721	0.445724	0.013121	-0.047766	-0.004098	-0.486379	-0.426365	-0.771957	0.320541	0.246218	-0.645350	-0.648193	0	0
51358	0.886918	9.726538	0.421995	0.007078	-0.033419	-0.011098	-0.486775	-0.428292	-0.773920	0.320309	0.246102	-0.645463	-0.648238	0	0
51359	0.916314	9.712506	0.432632	0.003383	-0.033535	-0.007580	-0.487180	-0.427730	-0.773353	0.320062	0.245895	-0.645574	-0.648329	0	0
51360	0.978953	9.733065	0.444028	0.005093	-0.031825	-0.004042	-0.488793	-0.427453	-0.771420	0.319876	0.245723	-0.645692	-0.648368	0	0
51361	1.002646	9.762628	0.458976	-0.001092	-0.037077	-0.009406	-0.487181	-0.427626	-0.771717	0.319606	0.245490	-0.645781	-0.648501	0	0
51362	0.987639	9.786633	0.463148	0.010555	-0.043225	-0.008523	-0.487449	-0.427588	-0.773073	0.319321	0.245308	-0.645954	-0.648538	0	0
51363	1.002250	9.782042	0.456410	0.012580	-0.040343	-0.016458	-0.487586	-0.427069	-0.770878	0.318950	0.245142	-0.646125	-0.648613	0	0
51364	0.992817	9.762445	0.415344	0.013215	-0.047671	-0.007658	-0.488118	-0.428730	-0.772013	0.318627	0.244926	-0.646334	-0.648646	0	0
51365	0.988785	9.723532	0.427551	0.010398	-0.053116	-0.004163	-0.487585	-0.427827	-0.768725	0.318258	0.244590	-0.646561	-0.648727	0	0
51366	0.986512	9.718637	0.444369	0.003537	-0.051089	-0.016548	-0.487582	-0.428836	-0.767942	0.317876	0.244376	-0.646697	-0.648859	0	0
51367	0.973749	9.752393	0.453351	0.005196	-0.060942	-0.013069	-0.488659	-0.429002	-0.759635	0.317412	0.244030	-0.646894	-0.649020	0	0
51368	0.925082	9.761219	0.446977	0.006203	-0.068807	-0.018410	-0.488663	-0.427631	-0.757686	0.316881	0.243705	-0.647104	-0.649192	0	0
51369	0.871783	9.755394	0.416498	0.003471	-0.071523	-0.017539	-0.490407	-0.428421	-0.758508	0.316323	0.243315	-0.647312	-0.649404	0	0
51370	0.832904	9.759542	0.410459	-0.005507	-0.061844	-0.016613	-0.489864	-0.429377	-0.766708	0.315918	0.243028	-0.647412	-0.649608	0	0
51371	0.810792	9.773706	0.404859	0.003328	-0.045988	-0.007638	-0.491073	-0.429356	-0.766421	0.315590	0.242738	-0.647561	-0.649727	0	0
51372	0.789297	9.753893	0.380276	0.003631	-0.042170	-0.018216	-0.490001	-0.428233	-0.767078	0.315264	0.242603	-0.647661	-0.649837	0	0
51373	0.811731	9.725170	0.395625	-0.001159	-0.023001	-0.003967	-0.490810	-0.427366	-0.767040	0.315119	0.242426	-0.647717	-0.649917	0	0
51374	0.851894	9.784166	0.439743	-0.007043	-0.007604	-0.017161	-0.490806	-0.428498	-0.767077	0.315046	0.242470	-0.647642	-0.650010	0	0
51375	0.880505	9.804104	0.416398	0.006508	-0.001244	-0.017968	-0.490268	-0.429126	-0.764926	0.314932	0.242550	-0.647646	-0.650032	0	0
51376	0.934760	9.746819	0.351092	0.014109	0.013350	-0.030236	-0.489861	-0.430242	-0.766056	0.314859	0.242883	-0.647611	-0.649979	0	0
51377	0.983437	9.742851	0.391132	0.019025	0.033260	-0.042482	-0.489596	-0.428884	-0.769960	0.314779	0.243384	-0.647528	-0.649913	0	0
51378	0.904242	9.848245	0.537157	0.026053	0.062335	-0.065250	-0.488114	-0.430317	-0.770704	0.314776	0.244310	-0.647326	-0.649767	0	0
51379	0.610711	9.969145	0.445390	0.034217	0.096076	-0.061411	-0.487715	-0.429241	-0.768633	0.314941	0.245390	-0.647097	-0.649509	0	0
51380	0.662556	9.780718	0.323224	0.026224	0.114733	-0.027722	-0.485833	-0.430208	-0.765421	0.315493	0.246385	-0.646832	-0.649128	0	0
51381	1.016112	9.554084	0.335784	-0.026611	0.065913	-0.012355	-0.486094	-0.432299	-0.766574	0.315931	0.246760	-0.646422	-0.649181	0	0
51382	0.991894	9.563362	0.399967	-0.049635	0.013839	-0.035743	-0.485297	-0.429796	-0.765414	0.315979	0.246927	-0.645957	-0.649557	0	0
51383	0.850332	9.604485	0.344760	-0.071671	-0.000930	-0.021731	-0.483147	-0.429792	-0.767752	0.316035	0.246786	-0.645443	-0.650094	0	0
51384	0.880519	9.685153	0.436554	-0.082407	0.005253	-0.023505	-0.484493	-0.428444	-0.769598	0.316204	0.246729	-0.644815	-0.650656	0	0
51385	0.925175	9.785517	0.629749	-0.089608	0.030006	-0.019852	-0.484762	-0.428241	-0.772037	0.316515	0.246720	-0.644090	-0.651226	0	0
51386	0.728816	9.898472	0.560282	-0.009160	0.023962	-0.000148	-0.484763	-0.427672	-0.772154	0.316767	0.246857	-0.643941	-0.651200	0	0
51387	0.549168	9.890341	0.412801	0.023707	0.030006	0.017718	-0.482745	-0.429145	-0.771681	0.317042	0.246965	-0.644045	-0.650921	0	0
51388	0.675655	9.865932	0.404831	0.000182	0.011163	0.052861	-0.482611	-0.428840	-0.772762	0.317544	0.246718	-0.644124	-0.650692	0	0
51389	0.836233	9.847005	0.482119	0.007555	0.009635	0.045765	-0.483824	-0.427391	-0.772973	0.317910	0.246462	-0.644257	-0.650479	0	0
51390	0.837105	9.803324	0.482476	0.013524	0.010209	0.024571	-0.485303	-0.426810	-0.772120	0.318175	0.246419	-0.644361	-0.650263	0	0
51391	0.866926	9.765022	0.474051	0.031558	0.038721	0.028342	-0.484762	-0.428231	-0.772445	0.318556	0.246541	-0.644514	-0.649878	0	0
51392	0.878502	9.663267	0.427028	0.029932	0.033547	0.021234	-0.485843	-0.425777	-0.773441	0.318917	0.246732	-0.644639	-0.649505	0	0
51393	0.923217	9.605814	0.409576	0.024450	0.045817	0.026592	-0.484901	-0.426716	-0.770489	0.319350	0.246888	-0.644719	-0.649153	0	0
51394	0.961570	9.635647	0.463488	0.010012	0.033277	0.025572	-0.486105	-0.428185	-0.773108	0.319783	0.246983	-0.644726	-0.648896	0	0
51395	0.993709	9.728482	0.483032	-0.007908	0.015504	0.019202	-0.485840	-0.426971	-0.770759	0.320052	0.246886	-0.644675	-0.648852	0	0
51396	1.036597	9.763246	0.469642	0.008619	-0.005296	0.003197	-0.486107	-0.427521	-0.771182	0.320093	0.246868	-0.644742	-0.648771	0	0
51397	1.007919	9.748163	0.502577	-0.015319	-0.029952	-0.014712	-0.485973	-0.427854	-0.769153	0.319867	0.246671	-0.644705	-0.648995	0	0
51398	0.998022	9.767410	0.559903	-0.010540	-0.029648	-0.025304	-0.485438	-0.427018	-0.769132	0.319617	0.246622	-0.644654	-0.649187	0	0
51399	0.910108	9.802230	0.568979	-0.000594	-0.018902	-0.025186	-0.485169	-0.427018	-0.769408	0.319359	0.246611	-0.644650	-0.649322	0	0
51400	0.870461	9.711680	0.489005	0.010833	-0.019075	-0.014528	-0.486780	-0.427220	-0.771300	0.319198	0.246632	-0.644729	-0.649314	0	0
51401	0.883820	9.636658	0.408134	0.006888	-0.014127	-0.000361	-0.486235	-0.429643	-0.771113	0.319113	0.246516	-0.644820	-0.649310	0	0
51402	0.931270	9.693357	0.442864	-0.025682	-0.019860	0.004791	-0.486108	-0.427559	-0.769550	0.319160	0.246288	-0.644714	-0.649479	0	0
51403	0.919985	9.780552	0.490005	-0.014615	-0.031905	-0.007631	-0.486106	-0.428118	-0.769840	0.318966	0.246035	-0.644704	-0.649680	0	0
51404	0.861144	9.811041	0.468711	-0.000240	-0.047747	-0.009443	-0.485572	-0.426986	-0.770354	0.318688	0.245809	-0.644813	-0.649794	0	0
51405	0.869082	9.772340	0.435545	-0.011388	-0.026921	0.007453	-0.488257	-0.427337	-0.770878	0.318616	0.245501	-0.644845	-0.649914	0	0
51406	0.929585	9.780724	0.461411	-0.012782	-0.024778	-0.007581	-0.487722	-0.426340	-0.771669	0.318522	0.245366	-0.644806	-0.650050	0	0
51407	0.943484	9.819822	0.504874	0.003692	-0.014640	-0.016311	-0.487053	-0.425815	-0.770571	0.318338	0.245340	-0.644839	-0.650117	0	0
51408	0.900786	9.765635	0.455827	0.021363	-0.015692	-0.003872	-0.487047	-0.427657	-0.770495	0.318245	0.245350	-0.645001	-0.649998	0	0
51409	0.878171	9.672967	0.383614	0.039628	-0.021504	-0.014451	-0.487047	-0.427952	-0.769960	0.317940	0.245381	-0.645294	-0.649844	0	0
51410	0.878271	9.665685	0.369228	0.012596	-0.019108	-0.012751	-0.487988	-0.427503	-0.770071	0.317789	0.245399	-0.645388	-0.649818	0	0
51411	0.823598	9.742382	0.424746	0.007135	-0.010352	-0.009169	-0.487586	-0.427380	-0.769663	0.317670	0.245365	-0.645448	-0.649830	0	0
51412	0.826571	9.846830	0.491453	0.021658	-0.011874	-0.014444	-0.488122	-0.427814	-0.768719	0.317533	0.245470	-0.645573	-0.649733	0	0
51413	0.845276	9.881157	0.491768	0.043082	0.012936	-0.003615	-0.488252	-0.429257	-0.767403	0.317512	0.245666	-0.645806	-0.649438	0	0
51414	0.929597	9.771007	0.403711	0.034045	0.002195	-0.003723	-0.486377	-0.427578	-0.768459	0.317514	0.245842	-0.645990	-0.649187	0	0
51415	0.989223	9.694403	0.382046	0.030355	0.002079	-0.000209	-0.486914	-0.427726	-0.767641	0.317476	0.245905	-0.646183	-0.648990	0	0
51416	0.937811	9.717745	0.365848	0.023567	0.009480	-0.014317	-0.485433	-0.428756	-0.767420	0.317478	0.246160	-0.646251	-0.648824	0	0
51417	1.023016	9.699870	0.373412	0.025184	0.011103	-0.007247	-0.486373	-0.428879	-0.767277	0.317466	0.246311	-0.646364	-0.648660	0	0
51418	1.144651	9.687519	0.439827	0.016299	-0.003900	-0.014472	-0.486106	-0.428313	-0.767534	0.317397	0.246455	-0.646428	-0.648575	0	0
51419	1.153049	9.765364	0.521345	0.000392	-0.031194	-0.030617	-0.485566	-0.429334	-0.766757	0.317021	0.246402	-0.646458	-0.648749	0	0
51420	1.002068	9.801466	0.521254	0.013687	-0.034823	-0.023494	-0.485975	-0.427517	-0.765333	0.316696	0.246392	-0.646582	-0.648789	0	0
51421	0.877111	9.733644	0.431269	0.017876	-0.033328	-0.011062	-0.486508	-0.428907	-0.765916	0.316391	0.246254	-0.646780	-0.648793	0	0
51422	0.883084	9.668200	0.374172	-0.013171	-0.030472	0.006544	-0.486910	-0.429040	-0.765915	0.316361	0.246000	-0.646787	-0.648896	0	0
51423	0.935606	9.712853	0.404334	-0.020629	-0.034304	0.015322	-0.487179	-0.428867	-0.766995	0.316316	0.245563	-0.646803	-0.649068	0	0
51424	0.964071	9.747359	0.426612	-0.015187	-0.055460	0.009891	-0.488255	-0.428097	-0.768590	0.316159	0.245126	-0.646881	-0.649231	0	0
51425	0.914928	9.785312	0.453705	-0.025769	-0.058888	0.001004	-0.487717	-0.428738	-0.765896	0.315874	0.244606	-0.646906	-0.649541	0	0
51426	0.909405	9.824057	0.484538	-0.013038	-0.039179	-0.000599	-0.487448	-0.428867	-0.766720	0.315743	0.244342	-0.646923	-0.649687	0	0
51427	0.876106	9.799181	0.527035	0.017599	-0.019410	0.001399	-0.488529	-0.427056	-0.764336	0.315609	0.244213	-0.647106	-0.649619	0	0
51428	0.849690	9.779276	0.478229	0.050373	-0.009943	-0.010807	-0.487992	-0.426927	-0.764338	0.315435	0.244396	-0.647422	-0.649320	0	0
51429	0.808169	9.788228	0.433556	0.064586	-0.010002	-0.003680	-0.488524	-0.428650	-0.762755	0.315215	0.244509	-0.647867	-0.648940	0	0
51430	0.822676	9.788490	0.424370	0.077130	-0.011718	-0.001887	-0.489062	-0.428493	-0.762879	0.315025	0.244710	-0.648382	-0.648442	0	0
51431	0.808272	9.778516	0.404745	0.079020	-0.002771	-0.003588	-0.488924	-0.429955	-0.761024	0.314816	0.244915	-0.648897	-0.647950	0	0
51432	0.784585	9.744095	0.360947	0.053473	0.001996	0.010515	-0.489323	-0.431401	-0.759297	0.314849	0.245046	-0.649247	-0.647535	0	0
51433	0.799716	9.705522	0.303928	0.035678	0.014423	0.005234	-0.489594	-0.430706	-0.758455	0.314915	0.245169	-0.649449	-0.647254	0	0
51434	0.867900	9.687336	0.291714	0.006968	0.023120	0.003418	-0.489064	-0.428461	-0.758116	0.315158	0.245341	-0.649411	-0.647108	0	0
51435	0.930736	9.707906	0.365705	-0.007211	0.010825	-0.007331	-0.489052	-0.432272	-0.758648	0.315223	0.245387	-0.649316	-0.647154	0	0
51436	0.947292	9.734914	0.406933	-0.000111	0.010799	-0.003778	-0.488785	-0.431693	-0.759449	0.315367	0.245513	-0.649250	-0.647102	0	0
51437	0.881348	9.760422	0.407124	-0.000285	0.003551	0.001493	-0.488253	-0.429885	-0.758580	0.315425	0.245477	-0.649244	-0.647094	0	0
51438	0.861755	9.769775	0.401638	0.006939	0.003632	0.000636	-0.488522	-0.429558	-0.760199	0.315532	0.245550	-0.649257	-0.647000	0	0
51439	0.885730	9.779920	0.383039	0.005431	0.010973	-0.009052	-0.487313	-0.429882	-0.759679	0.315557	0.245648	-0.649239	-0.646970	0	0
51440	0.914759	9.780444	0.369482	0.016001	0.001998	-0.002009	-0.488252	-0.430457	-0.758327	0.315605	0.245747	-0.649313	-0.646834	0	0
51441	0.920005	9.763549	0.389029	0.010775	0.009198	-0.007285	-0.488792	-0.429442	-0.758832	0.315616	0.245839	-0.649339	-0.646767	0	0
51442	0.881287	9.760418	0.387864	0.006418	0.009290	-0.012594	-0.488250	-0.431039	-0.757665	0.315669	0.246026	-0.649301	-0.646708	0	0
51443	0.859547	9.755167	0.377608	0.007273	0.009252	-0.010818	-0.488651	-0.431731	-0.757955	0.315666	0.246131	-0.649296	-0.646676	0	0
51444	0.841999	9.788838	0.405703	0.012172	0.014145	0.008680	-0.488384	-0.431158	-0.758484	0.315879	0.246234	-0.649330	-0.646498	0	0
51445	0.841668	9.798538	0.362288	0.028492	0.014390	0.004313	-0.488655	-0.430131	-0.759808	0.315955	0.246340	-0.649483	-0.646267	0	0
51446	0.869273	9.745628	0.327426	0.042967	0.025202	0.003540	-0.487850	-0.429888	-0.758857	0.316133	0.246648	-0.649668	-0.645877	0	0
51447	0.886538	9.726518	0.301620	0.030300	0.030342	0.007068	-0.488522	-0.429857	-0.759528	0.316325	0.246846	-0.649788	-0.645586	0	0
51448	0.890824	9.763015	0.354436	0.014254	0.044521	0.003568	-0.487445	-0.430730	-0.759569	0.316698	0.247186	-0.649727	-0.645335	0	0
51449	0.885488	9.784765	0.337257	0.010663	0.046269	0.003569	-0.487721	-0.428197	-0.758668	0.317019	0.247447	-0.649661	-0.645143	0	0
51450	0.886026	9.760501	0.354307	0.024296	0.044736	-0.001702	-0.488247	-0.432202	-0.756342	0.317314	0.247833	-0.649658	-0.644852	0	0
51451	0.901488	9.712227	0.340703	0.010926	0.046512	-0.006155	-0.487575	-0.432494	-0.756632	0.317574	0.248160	-0.649569	-0.644689	0	0
51452	0.895978	9.746115	0.345092	0.003781	0.058898	-0.006098	-0.486233	-0.432254	-0.756095	0.318000	0.248619	-0.649371	-0.644501	0	0
51453	0.915213	9.756176	0.360050	0.003684	0.053499	-0.003486	-0.487444	-0.431371	-0.756325	0.318340	0.248950	-0.649219	-0.644359	0	0
51454	0.910465	9.751234	0.359942	0.014256	0.065771	0.007236	-0.486371	-0.430972	-0.756324	0.318863	0.249392	-0.649102	-0.644047	0	0
51455	0.907481	9.775454	0.335595	0.010679	0.049826	0.003587	-0.487176	-0.431051	-0.758222	0.319207	0.249676	-0.649024	-0.643845	0	0
51456	0.900245	9.772894	0.330578	0.008746	0.051456	0.008898	-0.486103	-0.430497	-0.758761	0.319673	0.250009	-0.648916	-0.643593	0	0
51457	0.939718	9.742054	0.356094	0.021832	0.044938	-0.010561	-0.485157	-0.432361	-0.758696	0.319866	0.250389	-0.648890	-0.643376	0	0
51458	0.954591	9.722901	0.339844	0.007389	0.055397	-0.007005	-0.485430	-0.430777	-0.759594	0.320254	0.250841	-0.648723	-0.643176	0	0
51459	0.973348	9.757230	0.357012	0.005237	0.040895	0.003499	-0.484221	-0.430792	-0.760153	0.320553	0.251050	-0.648638	-0.643031	0	0
51460	0.951348	9.766541	0.356266	0.010834	0.042894	-0.003539	-0.483686	-0.430279	-0.758374	0.320870	0.251408	-0.648542	-0.642830	0	0
51461	0.939124	9.768745	0.336617	0.020167	0.053901	-0.014045	-0.484086	-0.431423	-0.757454	0.321103	0.251862	-0.648467	-0.642612	0	0
51462	0.960791	9.771563	0.308373	0.023602	0.037841	-0.010605	-0.483687	-0.429832	-0.759312	0.321310	0.252274	-0.648451	-0.642362	0	0
51463	0.958498	9.764237	0.303543	0.007167	0.037484	-0.001817	-0.483145	-0.431574	-0.758014	0.321548	0.252501	-0.648376	-0.642230	0	0
51464	0.958547	9.761811	0.303563	0.010774	0.028669	-0.003631	-0.482875	-0.431857	-0.758299	0.321772	0.252767	-0.648324	-0.642065	0	0
51465	0.973390	9.747516	0.308941	0.023334	0.030509	-0.001814	-0.482336	-0.432570	-0.758600	0.321923	0.253002	-0.648375	-0.641845	0	0
51466	0.987782	9.755059	0.309326	0.000029	0.019778	-0.007264	-0.483411	-0.432262	-0.758578	0.322094	0.253200	-0.648274	-0.641783	0	0
51467	0.987607	9.762338	0.299636	0.003376	0.016031	0.001563	-0.483281	-0.431193	-0.755959	0.322224	0.253255	-0.648253	-0.641718	0	0
51468	0.985393	9.752588	0.304457	-0.000073	0.017912	-0.003739	-0.481129	-0.432374	-0.756023	0.322407	0.253420	-0.648165	-0.641649	0	0
51469	0.962974	9.781311	0.293923	0.008808	0.023187	0.001631	-0.482199	-0.433456	-0.757134	0.322571	0.253538	-0.648155	-0.641531	0	0
51470	0.962632	9.800728	0.308210	0.008647	0.008875	0.005074	-0.482202	-0.432598	-0.757514	0.322733	0.253619	-0.648174	-0.641398	0	0
51471	0.953846	9.754443	0.303475	0.032383	0.010268	-0.007216	-0.481664	-0.432915	-0.756578	0.322696	0.253787	-0.648335	-0.641188	0	0
51472	0.924953	9.741778	0.283425	0.013120	0.001797	0.005054	-0.482337	-0.432497	-0.755605	0.322794	0.253831	-0.648407	-0.641047	0	0
51473	0.934869	9.732249	0.293431	0.003347	0.008915	0.001531	-0.481530	-0.433082	-0.755633	0.322878	0.253841	-0.648408	-0.641000	0	0
51474	0.915284	9.741604	0.290352	0.008194	-0.009263	0.019115	-0.481530	-0.433100	-0.754817	0.323018	0.253717	-0.648517	-0.640869	0	0
51475	0.914791	9.765871	0.287746	-0.003884	0.012366	0.003302	-0.483412	-0.432152	-0.757213	0.323154	0.253714	-0.648465	-0.640854	0	0
51476	0.929763	9.746723	0.302794	-0.011700	0.001109	0.024420	-0.483418	-0.430165	-0.757421	0.323445	0.253557	-0.648426	-0.640809	0	0
51477	0.958957	9.742398	0.310944	-0.011189	-0.000182	0.004957	-0.483818	-0.431291	-0.757317	0.323529	0.253439	-0.648372	-0.640868	0	0
51478	0.987974	9.747782	0.323830	-0.001410	-0.005519	0.008483	-0.483277	-0.432303	-0.756948	0.323648	0.253377	-0.648380	-0.640824	0	0
51479	0.982784	9.762251	0.306711	0.003137	-0.016062	0.004895	-0.482340	-0.431340	-0.756655	0.323593	0.253204	-0.648469	-0.640830	0	0
51480	0.976013	9.732994	0.280244	0.006939	0.001858	0.000604	-0.483282	-0.430587	-0.757708	0.323693	0.253272	-0.648485	-0.640737	0	0
51481	0.944545	9.732424	0.288912	0.001708	-0.007770	-0.007424	-0.484622	-0.431713	-0.756641	0.323616	0.253227	-0.648507	-0.640771	0	0
51482	0.933855	9.785640	0.309848	-0.007591	-0.010777	0.003136	-0.483552	-0.430175	-0.756876	0.323681	0.253144	-0.648479	-0.640799	0	0
51483	0.899242	9.823856	0.334977	0.010435	-0.024763	-0.000428	-0.483551	-0.430753	-0.756350	0.323516	0.252973	-0.648630	-0.640797	0	0
51484	0.910140	9.756076	0.287677	0.008674	-0.012356	0.000532	-0.484621	-0.432131	-0.756926	0.323518	0.252955	-0.648704	-0.640729	0	0
51485	0.930590	9.703039	0.288705	-0.019371	-0.009187	0.006651	-0.484356	-0.431024	-0.756077	0.323575	0.252741	-0.648631	-0.640858	0	0
51486	0.949503	9.727659	0.293914	-0.023874	-0.019847	0.004795	-0.484087	-0.431011	-0.756897	0.323643	0.252547	-0.648529	-0.641004	0	0
51487	0.939142	9.766316	0.327006	-0.009651	-0.005722	0.013770	-0.484764	-0.430162	-0.750059	0.323743	0.252341	-0.648525	-0.641038	0	0
51488	0.953686	9.761723	0.298600	-0.005873	-0.018806	0.004855	-0.485567	-0.431307	-0.748726	0.323731	0.252169	-0.648551	-0.641085	0	0
51489	0.973730	9.730528	0.309080	0.008570	-0.019529	0.003125	-0.485296	-0.431863	-0.749427	0.323628	0.252003	-0.648682	-0.641070	0	0
51490	0.980950	9.733087	0.309282	0.006959	-0.019367	-0.003954	-0.485429	-0.431725	-0.755271	0.323593	0.251996	-0.648743	-0.641029	0	0
51491	0.973663	9.735383	0.318670	0.003366	-0.017620	-0.003953	-0.486100	-0.431679	-0.756622	0.323470	0.251871	-0.648817	-0.641066	0	0
51492	0.954295	9.735032	0.322893	-0.012651	-0.019358	-0.011082	-0.486238	-0.430365	-0.758211	0.323419	0.251828	-0.648741	-0.641184	0	0
51493	0.964088	9.732784	0.340061	-0.008453	-0.033764	-0.002323	-0.486235	-0.431054	-0.759050	0.323231	0.251550	-0.648795	-0.641333	0	0
51494	0.963660	9.754625	0.342291	-0.013009	-0.030312	0.000336	-0.485164	-0.430100	-0.758487	0.323185	0.251363	-0.648781	-0.641444	0	0
51495	0.914489	9.790148	0.345328	-0.014676	-0.026663	-0.004057	-0.486238	-0.430717	-0.755229	0.323048	0.251123	-0.648768	-0.641621	0	0
51496	0.914713	9.780442	0.355037	0.003197	-0.012465	0.003163	-0.486504	-0.431276	-0.755244	0.323068	0.251057	-0.648818	-0.641586	0	0
51497	0.949007	9.761643	0.351417	0.001446	-0.001809	0.003219	-0.486102	-0.430654	-0.758086	0.323099	0.250980	-0.648846	-0.641573	0	0
51498	0.993674	9.706616	0.333945	-0.000382	0.001689	0.004996	-0.486770	-0.432214	-0.757312	0.323254	0.251005	-0.648823	-0.641508	0	0
51499	0.983567	9.723424	0.309435	-0.003879	-0.017724	-0.002209	-0.487316	-0.429083	-0.757477	0.323160	0.250844	-0.648854	-0.641586	0	0
51500	0.982934	9.757401	0.323603	-0.007442	-0.008863	-0.002165	-0.486903	-0.432500	-0.757048	0.323212	0.250818	-0.648804	-0.641621	0	0
51501	0.978346	9.745180	0.328369	0.000027	-0.001470	-0.010934	-0.486908	-0.430821	-0.756177	0.323157	0.250831	-0.648787	-0.641661	0	0
51502	0.978312	9.747607	0.333164	-0.000093	-0.006892	-0.007433	-0.485834	-0.430673	-0.757545	0.323176	0.250881	-0.648762	-0.641657	0	0
51503	0.975432	9.774261	0.356947	-0.012403	-0.004954	-0.018069	-0.486233	-0.431767	-0.758801	0.323084	0.250878	-0.648658	-0.641810	0	0
51504	0.973103	9.771793	0.371338	-0.008109	-0.008649	-0.011006	-0.487711	-0.431592	-0.758778	0.323079	0.250904	-0.648583	-0.641878	0	0
51505	0.966085	9.752240	0.327939	0.003406	0.001895	-0.002059	-0.487315	-0.429517	-0.757083	0.323094	0.250892	-0.648598	-0.641860	0	0
51506	0.954280	9.735031	0.318078	0.001347	-0.003677	0.006744	-0.487583	-0.429787	-0.757360	0.323209	0.250864	-0.648613	-0.641798	0	0
51507	0.983449	9.733135	0.333431	0.001685	0.009037	-0.003790	-0.486909	-0.430673	-0.756445	0.323264	0.250903	-0.648590	-0.641778	0	0
51508	0.958602	9.766672	0.351674	-0.007286	-0.005175	-0.007441	-0.485833	-0.431094	-0.757695	0.323315	0.250943	-0.648512	-0.641815	0	0
51509	0.958453	9.776381	0.366039	0.003433	-0.001617	-0.003850	-0.487179	-0.430082	-0.757239	0.323296	0.250920	-0.648535	-0.641811	0	0
51510	0.953368	9.785998	0.351367	-0.003758	0.000101	-0.003860	-0.486913	-0.429218	-0.758166	0.323383	0.250971	-0.648477	-0.641806	0	0
51511	0.978685	9.728192	0.328508	-0.014591	0.012368	-0.000282	-0.487448	-0.429781	-0.757770	0.323523	0.250956	-0.648347	-0.641872	0	0
51512	0.983564	9.725853	0.323860	-0.000003	0.012666	-0.007308	-0.488123	-0.428301	-0.759891	0.323661	0.251123	-0.648264	-0.641822	0	0
51513	0.987953	9.752639	0.347866	0.003403	-0.008727	-0.003900	-0.486641	-0.430026	-0.760236	0.323596	0.251055	-0.648309	-0.641836	0	0
51514	0.975404	9.771831	0.332892	-0.005750	-0.011603	0.001360	-0.487717	-0.429291	-0.760336	0.323655	0.251000	-0.648285	-0.641851	0	0
51515	0.972913	9.771783	0.311151	0.001618	-0.000765	-0.002967	-0.486508	-0.429787	-0.758461	0.323652	0.250971	-0.648295	-0.641854	0	0
51516	0.959256	9.727839	0.313470	0.018099	0.004057	-0.012605	-0.487314	-0.429759	-0.758859	0.323655	0.251175	-0.648343	-0.641725	0	0
51517	0.953598	9.771435	0.332226	-0.011183	0.012221	0.006804	-0.487047	-0.429218	-0.758028	0.323831	0.251124	-0.648253	-0.641746	0	0
51518	0.947701	9.824736	0.336457	0.001800	0.019770	-0.006369	-0.487852	-0.429457	-0.759115	0.324016	0.251336	-0.648161	-0.641663	0	0
51519	0.992825	9.743011	0.295128	0.006977	0.010750	0.000657	-0.487046	-0.429520	-0.757222	0.324097	0.251375	-0.648177	-0.641590	0	0
51520	0.986199	9.713761	0.314403	-0.003949	-0.001854	0.003196	-0.488119	-0.430023	-0.758858	0.324222	0.251371	-0.648140	-0.641566	0	0
51521	0.975999	9.745140	0.352370	-0.004735	-0.007062	-0.002144	-0.488119	-0.430039	-0.758179	0.324199	0.251275	-0.648133	-0.641623	0	0
51522	0.963179	9.781322	0.358925	-0.008779	0.000409	-0.018021	-0.487453	-0.428407	-0.755957	0.324206	0.251400	-0.648007	-0.641697	0	0
51523	0.944231	9.754271	0.327253	0.003895	0.000579	-0.020627	-0.487444	-0.431211	-0.757136	0.324093	0.251501	-0.647984	-0.641738	0	0
51524	0.978333	9.742750	0.309129	0.003652	0.003894	-0.010888	-0.485838	-0.429396	-0.757640	0.324163	0.251668	-0.647934	-0.641687	0	0
51525	0.958735	9.756963	0.332493	-0.000920	0.009101	-0.007329	-0.487448	-0.429596	-0.759669	0.324202	0.251723	-0.647886	-0.641695	0	0
51526	0.958883	9.747253	0.318127	-0.000189	0.002753	-0.002062	-0.487718	-0.429196	-0.758292	0.324311	0.251792	-0.647846	-0.641654	0	0
51527	0.944427	9.742135	0.312907	-0.000279	0.003552	0.001482	-0.486911	-0.429636	-0.758452	0.324369	0.251755	-0.647842	-0.641643	0	0
51528	0.978440	9.742755	0.342834	0.002063	0.009390	-0.017931	-0.487451	-0.428769	-0.758689	0.324423	0.251987	-0.647751	-0.641616	0	0
51529	1.012294	9.748226	0.353460	-0.000291	0.001780	0.001455	-0.488120	-0.429448	-0.759248	0.324469	0.251940	-0.647752	-0.641610	0	0
51530	0.972445	9.800910	0.347026	0.008849	0.012610	-0.001977	-0.485295	-0.430915	-0.759872	0.324645	0.252126	-0.647729	-0.641472	0	0
51531	0.982919	9.757400	0.318788	-0.003549	0.003834	-0.010913	-0.486372	-0.430195	-0.759292	0.324633	0.252161	-0.647671	-0.641521	0	0
51532	0.983194	9.742839	0.314092	0.008562	-0.000058	0.006783	-0.485028	-0.430182	-0.761212	0.324777	0.252203	-0.647712	-0.641392	0	0
51533	0.958668	9.761818	0.342083	0.003262	0.001762	0.003245	-0.486642	-0.429444	-0.760898	0.324826	0.252155	-0.647741	-0.641357	0	0
51534	0.919218	9.792659	0.323789	0.005007	-0.010672	0.003179	-0.488521	-0.429958	-0.761300	0.324864	0.252117	-0.647792	-0.641300	0	0
51535	0.914786	9.770729	0.316597	0.004868	0.010443	0.012157	-0.487453	-0.428061	-0.758667	0.325022	0.252073	-0.647826	-0.641203	0	0
51536	0.939594	9.744477	0.332000	0.007054	0.012591	-0.001973	-0.487584	-0.429184	-0.758973	0.325183	0.252234	-0.647798	-0.641087	0	0
51537	0.963550	9.757049	0.323011	-0.003836	0.013303	0.001528	-0.487047	-0.428876	-0.760602	0.325313	0.252248	-0.647740	-0.641074	0	0
51538	0.973869	9.728106	0.337989	-0.000146	0.012533	-0.002003	-0.487043	-0.430306	-0.759968	0.325505	0.252400	-0.647660	-0.640997	0	0
51539	0.978164	9.757317	0.347530	-0.012242	-0.002097	0.010240	-0.487986	-0.429288	-0.760197	0.325613	0.252232	-0.647620	-0.641049	0	0
51540	0.978143	9.762174	0.371565	-0.011253	0.002422	0.007619	-0.486777	-0.429322	-0.759940	0.325825	0.252217	-0.647528	-0.641039	0	0
51541	0.958829	9.754538	0.346958	-0.000795	-0.005777	0.019098	-0.487854	-0.428577	-0.760447	0.325937	0.252006	-0.647596	-0.640998	0	0
51542	1.012509	9.733662	0.329504	-0.013305	0.013678	0.019173	-0.488120	-0.429291	-0.759923	0.326294	0.251973	-0.647486	-0.640940	0	0
51543	1.043944	9.748806	0.402573	-0.015135	0.018958	0.020960	-0.488393	-0.428159	-0.759611	0.326614	0.251861	-0.647386	-0.640922	0	0
51544	1.016524	9.787150	0.403849	-0.015152	0.015400	0.020941	-0.488125	-0.427883	-0.759605	0.326997	0.251821	-0.647263	-0.640866	0	0
51545	0.936468	9.785694	0.370109	0.008527	0.024701	0.012253	-0.487719	-0.428703	-0.761269	0.327239	0.251879	-0.647274	-0.640709	0	0
51546	0.880982	9.767690	0.337248	-0.007534	0.017602	0.005982	-0.489196	-0.428971	-0.760444	0.327521	0.251976	-0.647155	-0.640647	0	0
51547	0.910961	9.717251	0.302439	-0.018753	0.033051	0.024608	-0.488390	-0.429027	-0.758823	0.327964	0.251919	-0.646994	-0.640605	0	0
51548	1.042829	9.671094	0.326092	-0.027739	0.036541	0.024574	-0.488796	-0.427870	-0.759461	0.328536	0.251947	-0.646732	-0.640566	0	0
51549	1.135522	9.648504	0.372438	-0.018240	0.028241	0.004197	-0.489199	-0.427842	-0.760272	0.328816	0.251992	-0.646538	-0.640600	0	0
51550	1.129686	9.701809	0.395929	-0.041833	0.001309	0.006601	-0.490004	-0.427774	-0.762437	0.329092	0.251875	-0.646252	-0.640793	0	0
51551	1.095104	9.732738	0.385006	-0.045292	-0.009215	-0.000543	-0.490543	-0.427479	-0.762421	0.329168	0.251622	-0.645996	-0.641111	0	0
51552	1.056682	9.710190	0.355110	-0.030897	-0.010876	-0.000499	-0.488532	-0.425962	-0.762668	0.329296	0.251513	-0.645800	-0.641286	0	0
51553	1.017581	9.728903	0.370619	-0.034167	-0.010599	-0.012877	-0.489875	-0.425913	-0.763467	0.329256	0.251367	-0.645589	-0.641576	0	0
51554	0.962591	9.822589	0.433221	-0.032667	-0.012628	-0.002269	-0.489612	-0.424202	-0.764231	0.329360	0.251246	-0.645385	-0.641775	0	0
51555	0.935753	9.824525	0.389052	-0.036357	-0.002125	0.003098	-0.490414	-0.425294	-0.765209	0.329483	0.251044	-0.645173	-0.642005	0	0
51556	1.012931	9.723967	0.401808	-0.025808	-0.016431	0.010099	-0.490416	-0.424756	-0.763967	0.329622	0.250839	-0.645057	-0.642129	0	0
51557	1.062114	9.690874	0.418011	-0.019044	-0.017712	-0.007580	-0.489477	-0.424331	-0.764917	0.329532	0.250663	-0.644980	-0.642322	0	0
51558	1.052139	9.705259	0.420004	-0.016029	-0.010312	-0.018130	-0.490281	-0.424904	-0.763837	0.329510	0.250717	-0.644834	-0.642458	0	0
51559	1.027447	9.729088	0.426288	-0.017822	-0.008551	-0.018120	-0.490416	-0.424599	-0.764642	0.329408	0.250672	-0.644708	-0.642655	0	0
51560	1.027279	9.736367	0.419006	-0.023189	-0.001484	-0.018092	-0.490284	-0.423735	-0.765432	0.329466	0.250763	-0.644486	-0.642812	0	0
51561	1.051177	9.753795	0.422015	-0.026721	-0.017382	-0.023515	-0.490954	-0.424244	-0.767210	0.329295	0.250666	-0.644318	-0.643106	0	0
51562	1.080282	9.754324	0.432533	-0.032059	-0.024449	-0.027120	-0.489615	-0.423605	-0.759450	0.329137	0.250607	-0.644104	-0.643424	0	0
51563	1.056635	9.724763	0.432031	-0.026792	-0.033384	-0.023618	-0.489078	-0.423491	-0.758772	0.328863	0.250407	-0.643988	-0.643758	0	0
51564	1.032078	9.743740	0.450392	-0.024836	-0.029682	-0.028889	-0.488003	-0.423777	-0.759746	0.328681	0.250389	-0.643817	-0.644029	0	0
51565	1.041448	9.765762	0.486623	-0.027019	-0.030048	-0.014757	-0.488272	-0.423073	-0.765434	0.328486	0.250153	-0.643711	-0.644326	0	0
51566	1.031224	9.797139	0.517367	-0.015307	-0.026393	-0.014696	-0.488807	-0.423602	-0.766534	0.328414	0.250116	-0.643619	-0.644470	0	0
51567	1.016499	9.801724	0.487993	0.012585	-0.027939	-0.014615	-0.488801	-0.424913	-0.771066	0.328134	0.250022	-0.643761	-0.644507	0	0
51568	1.036426	9.772953	0.476785	0.025005	-0.026232	-0.007495	-0.489476	-0.424062	-0.770486	0.328000	0.250063	-0.643949	-0.644371	0	0
51569	1.061413	9.736994	0.487452	0.022874	-0.026554	0.004869	-0.490415	-0.424354	-0.769124	0.327828	0.249887	-0.644202	-0.644274	0	0
51570	1.037012	9.746263	0.493855	0.035622	-0.035163	-0.002214	-0.489609	-0.425029	-0.765210	0.327602	0.249829	-0.644516	-0.644097	0	0
51571	1.041489	9.763335	0.484235	0.033916	-0.045714	-0.007593	-0.489608	-0.425290	-0.766171	0.327200	0.249646	-0.644872	-0.644017	0	0
51572	1.000493	9.752881	0.483056	0.044512	-0.038735	0.001335	-0.490416	-0.424904	-0.763700	0.326966	0.249587	-0.645258	-0.643772	0	0
51573	0.983901	9.723441	0.415365	0.051869	-0.026144	-0.002091	-0.491080	-0.427146	-0.764037	0.326680	0.249552	-0.645678	-0.643509	0	0
51574	0.945298	9.713029	0.404630	0.046385	-0.013878	0.003284	-0.490415	-0.425356	-0.762490	0.326616	0.249649	-0.645999	-0.643182	0	0
51575	0.959593	9.725427	0.404975	0.033928	-0.003226	-0.000227	-0.491218	-0.426196	-0.762100	0.326535	0.249691	-0.646233	-0.642971	0	0
51576	0.973597	9.752385	0.405201	0.024872	-0.005122	0.001496	-0.492021	-0.427341	-0.760767	0.326555	0.249770	-0.646388	-0.642775	0	0
51577	0.987508	9.781767	0.390963	0.037727	-0.000350	-0.007277	-0.491889	-0.426297	-0.763183	0.326437	0.249889	-0.646620	-0.642555	0	0
51578	0.985024	9.781720	0.371629	0.043195	0.004184	-0.008998	-0.492563	-0.425436	-0.763012	0.326427	0.250180	-0.646826	-0.642239	0	0
51579	1.003036	9.728639	0.367768	0.039579	0.010333	-0.007204	-0.493231	-0.426867	-0.761690	0.326374	0.250373	-0.647035	-0.641981	0	0
51580	1.017949	9.707059	0.349130	0.030467	0.005725	-0.003728	-0.492554	-0.429246	-0.757421	0.326405	0.250562	-0.647182	-0.641743	0	0
51581	1.012779	9.723959	0.353658	0.028618	0.005665	-0.001965	-0.492148	-0.430104	-0.757453	0.326382	0.250656	-0.647348	-0.641550	0	0
51582	1.021659	9.767819	0.372858	0.028638	0.005689	-0.002853	-0.491078	-0.428412	-0.758227	0.326462	0.250872	-0.647470	-0.641302	0	0
51583	1.016522	9.782291	0.372591	0.035947	0.004082	-0.007261	-0.492153	-0.428400	-0.757670	0.326377	0.251014	-0.647675	-0.641083	0	0
51584	0.997344	9.762516	0.314378	0.037430	0.005563	0.005137	-0.492157	-0.427268	-0.757634	0.326464	0.251187	-0.647881	-0.640762	0	0
51585	1.005225	9.733529	0.324467	0.027878	0.009345	-0.007247	-0.492287	-0.428674	-0.757950	0.326434	0.251336	-0.648018	-0.640581	0	0
51586	1.012224	9.743364	0.300535	0.032067	0.002895	0.003333	-0.493226	-0.428966	-0.756588	0.326505	0.251484	-0.648194	-0.640308	0	0
51587	1.031395	9.755851	0.310658	0.021230	-0.005195	0.003242	-0.492553	-0.429526	-0.757566	0.326464	0.251450	-0.648362	-0.640173	0	0
51588	1.036959	9.714679	0.277438	0.030510	-0.001322	-0.006428	-0.493223	-0.430120	-0.755673	0.326459	0.251641	-0.648513	-0.639947	0	0
51589	1.041498	9.729326	0.272652	0.028575	-0.015627	-0.003874	-0.492959	-0.428416	-0.756165	0.326286	0.251610	-0.648744	-0.639813	0	0
51590	1.021849	9.748395	0.310422	0.012878	0.002415	-0.019719	-0.492686	-0.430003	-0.755131	0.326269	0.251858	-0.648735	-0.639733	0	0
51591	1.015845	9.801690	0.280948	0.013281	-0.003354	-0.002073	-0.492148	-0.430594	-0.754612	0.326226	0.251844	-0.648833	-0.639662	0	0
51592	1.031801	9.734009	0.301206	0.019581	-0.013924	-0.003890	-0.492954	-0.430472	-0.752966	0.326177	0.251896	-0.648964	-0.639533	0	0
51593	1.042090	9.705065	0.306555	0.006881	-0.010584	0.000510	-0.492147	-0.430933	-0.752174	0.326120	0.251798	-0.649051	-0.639513	0	0
51594	1.024351	9.746014	0.320145	0.003419	-0.026418	-0.007557	-0.492686	-0.430311	-0.754052	0.326029	0.251763	-0.649102	-0.639521	0	0
51595	1.011851	9.762778	0.305192	0.017969	-0.013764	-0.010964	-0.492423	-0.428343	-0.753720	0.325849	0.251756	-0.649241	-0.639475	0	0
51596	0.997625	9.743097	0.280831	0.018084	0.000503	-0.012636	-0.492958	-0.429151	-0.754964	0.325857	0.251967	-0.649288	-0.639340	0	0
51597	0.982979	9.745256	0.261107	0.014579	-0.010065	-0.018015	-0.492148	-0.430657	-0.751893	0.325665	0.252018	-0.649375	-0.639329	0	0
51598	1.006990	9.762690	0.300229	0.000217	0.004020	-0.017093	-0.491611	-0.430663	-0.752172	0.325702	0.252212	-0.649289	-0.639321	0	0
51599	1.012224	9.743364	0.300535	0.005590	0.003154	-0.016198	-0.492686	-0.430355	-0.752149	0.325630	0.252306	-0.649281	-0.639329	0	0
51600	1.012612	9.723950	0.300693	-0.003712	0.008993	-0.003812	-0.492682	-0.431757	-0.752739	0.325794	0.252434	-0.649186	-0.639291	0	0
51601	1.012948	9.709392	0.315257	0.000131	0.000398	-0.014464	-0.494029	-0.430453	-0.752681	0.325730	0.252482	-0.649156	-0.639335	0	0
51602	0.997559	9.747952	0.290421	0.000068	-0.003204	-0.012717	-0.492555	-0.429506	-0.752259	0.325749	0.252602	-0.649103	-0.639332	0	0
51603	1.036535	9.738950	0.296500	-0.000145	0.001912	-0.003852	-0.492418	-0.430355	-0.752424	0.325762	0.252589	-0.649093	-0.639340	0	0
51604	1.065814	9.727342	0.285450	-0.007471	-0.005347	-0.000391	-0.492019	-0.428943	-0.752656	0.325874	0.252599	-0.649027	-0.639347	0	0
51605	1.085284	9.725268	0.298099	-0.012809	-0.012414	-0.003994	-0.492015	-0.430358	-0.752701	0.325826	0.252455	-0.648983	-0.639473	0	0
51606	1.046057	9.753692	0.335197	0.000071	-0.012045	-0.014553	-0.492549	-0.431144	-0.754897	0.325789	0.252543	-0.648948	-0.639492	0	0
51607	1.021649	9.762960	0.339193	0.000813	-0.005103	-0.007429	-0.492281	-0.431028	-0.754080	0.325732	0.252512	-0.648959	-0.639522	0	0
51608	0.992835	9.747870	0.328793	-0.001257	-0.018655	0.000442	-0.491880	-0.430474	-0.753931	0.325740	0.252445	-0.648980	-0.639523	0	0
51609	0.992586	9.752716	0.280604	0.003565	-0.010352	-0.010098	-0.491742	-0.431606	-0.754105	0.325625	0.252406	-0.649018	-0.639558	0	0
51610	0.982998	9.747686	0.282755	0.006843	-0.003542	0.003219	-0.493359	-0.429884	-0.753487	0.325718	0.252434	-0.649053	-0.639464	0	0
51611	0.973248	9.752366	0.294457	-0.007572	0.003405	0.004988	-0.492012	-0.431040	-0.753812	0.325817	0.252349	-0.649014	-0.639488	0	0
51612	0.987867	9.747776	0.290125	-0.007360	-0.001707	-0.003887	-0.492820	-0.430622	-0.752700	0.325921	0.252397	-0.648930	-0.639500	0	0
51613	0.993187	9.726026	0.302489	-0.017732	0.009224	-0.017996	-0.493222	-0.430588	-0.753783	0.325936	0.252465	-0.648749	-0.639650	0	0
51614	0.988208	9.735647	0.321522	-0.021808	-0.001871	-0.002166	-0.494160	-0.431280	-0.753522	0.326082	0.252449	-0.648580	-0.639753	0	0
51615	1.011818	9.765206	0.309987	-0.018327	0.003362	0.003177	-0.492284	-0.429846	-0.756219	0.326196	0.252340	-0.648467	-0.639852	0	0
51616	1.041135	9.753600	0.310974	-0.005309	0.012713	-0.010874	-0.493356	-0.430689	-0.755417	0.326356	0.252545	-0.648327	-0.639831	0	0
51617	1.036632	9.734096	0.296539	-0.010968	0.001800	-0.003002	-0.491747	-0.429773	-0.753774	0.326402	0.252491	-0.648251	-0.639906	0	0
51618	1.042120	9.705066	0.316185	-0.014536	0.003570	-0.003887	-0.492419	-0.429733	-0.754853	0.326560	0.252550	-0.648104	-0.639951	0	0
51619	1.017758	9.714336	0.334626	-0.021839	0.001643	-0.000381	-0.491887	-0.428044	-0.754941	0.326649	0.252442	-0.647966	-0.640089	0	0
51620	1.012220	9.753080	0.360643	-0.029513	-0.007762	-0.018148	-0.493231	-0.427605	-0.754231	0.326667	0.252459	-0.647729	-0.640312	0	0
51621	0.992135	9.786702	0.352552	-0.021844	0.001642	-0.000379	-0.494033	-0.428982	-0.755082	0.326756	0.252351	-0.647591	-0.640450	0	0
51622	0.975813	9.747560	0.309015	-0.012634	-0.005177	-0.009228	-0.493494	-0.429249	-0.756322	0.326826	0.252402	-0.647468	-0.640518	0	0
51623	0.978818	9.718482	0.309327	-0.020156	-0.003768	0.003135	-0.492962	-0.427564	-0.756273	0.326898	0.252242	-0.647367	-0.640646	0	0
51624	0.983013	9.754975	0.333253	-0.033508	0.008655	-0.000367	-0.492289	-0.428158	-0.755756	0.327161	0.252251	-0.647090	-0.640789	0	0
51625	0.992507	9.767287	0.347895	-0.018285	0.013141	0.003243	-0.492691	-0.428098	-0.757926	0.327339	0.252205	-0.646945	-0.640862	0	0
51626	1.007857	9.723866	0.329435	0.002507	0.012514	-0.000233	-0.492689	-0.428664	-0.757945	0.327543	0.252361	-0.646884	-0.640758	0	0
51627	1.017482	9.728898	0.339322	-0.026245	0.001693	-0.003932	-0.492422	-0.428095	-0.758338	0.327620	0.252261	-0.646709	-0.640935	0	0
51628	0.992165	9.786704	0.362182	-0.025406	-0.010746	-0.004006	-0.492961	-0.427505	-0.758856	0.327717	0.252198	-0.646537	-0.641084	0	0
51629	0.991471	9.820677	0.357089	-0.023693	0.001584	0.001382	-0.491887	-0.427397	-0.758457	0.327821	0.252072	-0.646391	-0.641227	0	0
51630	1.004504	9.777218	0.372261	0.016221	0.009293	-0.009054	-0.492694	-0.427253	-0.757763	0.327904	0.252300	-0.646410	-0.641076	0	0
51631	1.012937	9.719109	0.372958	0.008882	0.009100	-0.003774	-0.493232	-0.426797	-0.758558	0.327941	0.252362	-0.646435	-0.641006	0	0
51632	1.032453	9.709750	0.354369	-0.000021	0.009114	-0.007341	-0.491486	-0.426699	-0.758439	0.328089	0.252539	-0.646349	-0.640948	0	0
51633	1.042130	9.709926	0.349850	-0.008230	0.016026	-0.002020	-0.493230	-0.427360	-0.758712	0.328226	0.252578	-0.646247	-0.640966	0	0
51634	1.039520	9.719588	0.352105	-0.010679	0.009156	-0.012681	-0.491621	-0.426702	-0.758166	0.328350	0.252738	-0.646086	-0.641002	0	0
51635	1.041718	9.736626	0.388153	-0.007177	0.009099	-0.009136	-0.491621	-0.426551	-0.758569	0.328394	0.252782	-0.645995	-0.641054	0	0
51636	1.021748	9.762965	0.370490	0.002145	-0.002920	-0.023325	-0.491881	-0.429186	-0.760692	0.328355	0.252992	-0.645922	-0.641064	0	0
51637	1.036540	9.753525	0.390274	0.001876	0.000373	-0.012699	-0.492026	-0.426529	-0.752986	0.328297	0.253032	-0.645908	-0.641091	0	0
51638	1.061260	9.724839	0.362361	0.001847	0.003885	-0.010912	-0.491491	-0.426154	-0.751347	0.328319	0.253139	-0.645868	-0.641078	0	0
51639	1.061074	9.734547	0.364690	-0.005290	-0.003199	-0.014517	-0.491225	-0.424997	-0.752673	0.328245	0.253145	-0.645816	-0.641166	0	0
51640	1.031202	9.777704	0.387520	-0.007433	-0.015926	-0.003992	-0.491349	-0.427532	-0.759284	0.328299	0.253144	-0.645762	-0.641193	0	0
51641	0.977612	9.786439	0.356922	-0.003758	0.000102	-0.003865	-0.490949	-0.426699	-0.758990	0.328311	0.253107	-0.645736	-0.641228	0	0
51642	1.022001	9.748403	0.358572	0.001859	-0.004074	-0.012724	-0.490676	-0.427774	-0.761749	0.328339	0.253245	-0.645690	-0.641206	0	0
51643	1.046730	9.724576	0.364325	0.008932	-0.000589	-0.007379	-0.491213	-0.428214	-0.760532	0.328291	0.253268	-0.645739	-0.641172	0	0
51644	1.026926	9.746065	0.368369	-0.007362	-0.000814	-0.003892	-0.492289	-0.427332	-0.760899	0.328387	0.253307	-0.645658	-0.641189	0	0
51645	1.027104	9.736358	0.363634	0.000086	-0.008490	-0.014526	-0.491755	-0.426847	-0.757897	0.328265	0.253296	-0.645658	-0.641255	0	0
51646	0.997526	9.762526	0.372158	-0.003672	-0.001586	-0.007416	-0.492556	-0.428529	-0.757806	0.328320	0.253360	-0.645597	-0.641264	0	0
51647	0.997866	9.745539	0.372296	0.001657	-0.012231	-0.006583	-0.491484	-0.427391	-0.759142	0.328221	0.253279	-0.645639	-0.641304	0	0
51648	0.992777	9.757585	0.372049	0.007017	-0.005140	-0.003868	-0.492827	-0.427354	-0.759397	0.328274	0.253358	-0.645657	-0.641228	0	0
51649	0.992920	9.752733	0.386534	0.006085	-0.001635	-0.002080	-0.491482	-0.427947	-0.759568	0.328261	0.253331	-0.645704	-0.641197	0	0
51650	1.002712	9.745626	0.372444	0.007325	0.000459	-0.014442	-0.490949	-0.426702	-0.758854	0.328282	0.253515	-0.645678	-0.641140	0	0
51651	1.012646	9.733669	0.372839	0.014769	0.002519	-0.023248	-0.491486	-0.426825	-0.759124	0.328138	0.253680	-0.645715	-0.641112	0	0
51652	0.988483	9.728374	0.362509	0.002725	-0.001446	-0.010928	-0.492023	-0.426479	-0.761283	0.328178	0.253811	-0.645675	-0.641079	0	0
51653	0.993273	9.730888	0.360229	-0.007127	-0.001485	-0.012728	-0.491213	-0.428048	-0.761615	0.328131	0.253810	-0.645611	-0.641169	0	0
51654	0.987653	9.774487	0.391022	-0.003906	-0.000918	0.001429	-0.490950	-0.425907	-0.762638	0.328278	0.253851	-0.645556	-0.641132	0	0
51655	0.982498	9.791388	0.400366	0.006098	0.001921	-0.002057	-0.492291	-0.427089	-0.759123	0.328288	0.253847	-0.645592	-0.641093	0	0
51656	0.973435	9.754806	0.369069	0.009268	0.011229	-0.017897	-0.491482	-0.428079	-0.759981	0.328325	0.254102	-0.645544	-0.641020	0	0
51657	0.969643	9.698899	0.350116	0.010504	0.000089	0.001489	-0.491888	-0.427102	-0.758992	0.328335	0.254078	-0.645624	-0.640945	0	0
51658	0.949247	9.751939	0.365941	0.001825	0.009168	-0.009087	-0.490544	-0.427572	-0.758343	0.328448	0.254253	-0.645552	-0.640889	0	0
51659	0.943507	9.800389	0.389472	0.001868	0.009213	-0.010856	-0.491616	-0.428394	-0.758493	0.328460	0.254338	-0.645515	-0.640887	0	0
51660	0.982989	9.762262	0.371713	0.003410	0.003675	-0.002053	-0.491077	-0.428811	-0.759329	0.328585	0.254445	-0.645487	-0.640809	0	0
51661	0.998917	9.692150	0.367917	-0.003890	-0.008876	-0.000388	-0.490543	-0.427698	-0.759027	0.328561	0.254327	-0.645499	-0.640856	0	0
51662	0.975960	9.752425	0.386016	-0.007240	0.005495	-0.007377	-0.491080	-0.427831	-0.758889	0.328687	0.254441	-0.645385	-0.640862	0	0
51663	0.963742	9.761917	0.414456	0.005017	-0.007111	0.003191	-0.492288	-0.428095	-0.758475	0.328675	0.254341	-0.645457	-0.640835	0	0
51664	0.985828	9.738035	0.350318	0.001841	0.002102	-0.010907	-0.491081	-0.427708	-0.758069	0.328731	0.254484	-0.645404	-0.640803	0	0
51665	1.017649	9.728907	0.392287	0.000054	0.005646	-0.010898	-0.491348	-0.427966	-0.758890	0.328724	0.254540	-0.645366	-0.640821	0	0
51666	1.004789	9.767516	0.401230	0.007409	0.009395	-0.016154	-0.491887	-0.427202	-0.760764	0.328789	0.254790	-0.645308	-0.640748	0	0
51667	1.017104	9.753171	0.372829	0.009102	0.016390	-0.010801	-0.491212	-0.428017	-0.762975	0.328828	0.254945	-0.645293	-0.640680	0	0
51668	1.032335	9.719461	0.378365	0.005471	0.009248	-0.010860	-0.490001	-0.428874	-0.763833	0.328948	0.255171	-0.645230	-0.640594	0	0
51669	1.017573	9.728903	0.368212	0.000103	0.005690	-0.012665	-0.490138	-0.428041	-0.762988	0.328930	0.255239	-0.645188	-0.640618	0	0
51670	1.022204	9.743555	0.392316	-0.007202	0.003764	-0.009166	-0.491484	-0.427212	-0.760769	0.329003	0.255323	-0.645087	-0.640648	0	0
51671	0.992353	9.781855	0.391111	0.003620	0.009187	-0.009093	-0.491213	-0.428092	-0.759712	0.329022	0.255402	-0.645065	-0.640629	0	0
51672	1.002663	9.748054	0.372424	0.009216	0.010298	-0.016141	-0.490676	-0.427931	-0.761074	0.329079	0.255655	-0.645018	-0.640546	0	0
51673	0.998108	9.733405	0.372395	0.003325	0.015990	0.003328	-0.489067	-0.427147	-0.759843	0.329222	0.255696	-0.645004	-0.640470	0	0
51674	1.012255	9.755512	0.387106	0.000042	0.013603	-0.009079	-0.489868	-0.428682	-0.760019	0.329360	0.255886	-0.644910	-0.640418	0	0
51675	0.992408	9.774570	0.362280	0.003342	-0.000814	-0.000316	-0.491214	-0.427645	-0.760650	0.329371	0.255843	-0.644942	-0.640398	0	0
51676	1.017303	9.738605	0.344058	0.007210	0.016285	-0.007270	-0.490135	-0.429081	-0.760845	0.329525	0.256067	-0.644887	-0.640285	0	0
51677	1.085071	9.744692	0.353313	-0.000119	0.009030	-0.003819	-0.490005	-0.428144	-0.758639	0.329586	0.256098	-0.644855	-0.640272	0	0
51678	1.129073	9.730927	0.386062	0.007094	0.012650	-0.003783	-0.490003	-0.428562	-0.758925	0.329722	0.256259	-0.644827	-0.640166	0	0
51679	1.080115	9.754314	0.379568	0.014633	0.004170	-0.017949	-0.490004	-0.428270	-0.759324	0.329624	0.256399	-0.644870	-0.640117	0	0
51680	1.021970	9.748402	0.348942	0.014399	-0.006680	-0.010933	-0.488662	-0.428002	-0.760011	0.329590	0.256526	-0.644926	-0.640027	0	0
51681	1.007642	9.738431	0.353392	0.006332	0.000363	-0.010909	-0.490135	-0.429075	-0.761117	0.329534	0.256568	-0.644947	-0.640018	0	0
51682	1.012064	9.762790	0.372602	0.014594	-0.004725	-0.017991	-0.488930	-0.427802	-0.762314	0.329464	0.256750	-0.644981	-0.639947	0	0
51683	1.030957	9.792267	0.401846	0.008740	-0.021124	-0.003975	-0.489056	-0.430634	-0.762132	0.329308	0.256618	-0.645106	-0.639955	0	0
51684	1.036354	9.763232	0.392602	0.006855	-0.019449	-0.000434	-0.489327	-0.429817	-0.760470	0.329260	0.256552	-0.645190	-0.639921	0	0
51685	1.046664	9.729431	0.373915	0.025299	-0.004721	-0.014427	-0.490136	-0.428962	-0.759889	0.329100	0.256646	-0.645340	-0.639814	0	0
51686	1.025072	9.714471	0.349293	0.010776	-0.022669	-0.012814	-0.489868	-0.428999	-0.758533	0.328936	0.256645	-0.645430	-0.639808	0	0
51687	1.003585	9.694657	0.327117	0.007385	-0.018968	-0.019867	-0.490405	-0.429301	-0.757176	0.328695	0.256625	-0.645498	-0.639871	0	0
51688	0.978692	9.728193	0.330915	0.002994	-0.015363	-0.023390	-0.490132	-0.430716	-0.757497	0.328533	0.256717	-0.645487	-0.639929	0	0
51689	0.992641	9.757577	0.328714	0.003648	-0.017353	-0.014564	-0.489868	-0.429015	-0.757853	0.328347	0.256660	-0.645539	-0.639995	0	0
51690	1.036063	9.777793	0.392483	-0.003555	-0.032455	-0.017348	-0.490402	-0.430113	-0.758835	0.328140	0.256592	-0.645553	-0.640114	0	0
51691	1.035960	9.787505	0.421294	0.007442	-0.034832	-0.025286	-0.488793	-0.429172	-0.758279	0.327762	0.256505	-0.645660	-0.640235	0	0
51692	0.976059	9.745143	0.371630	0.018659	-0.027283	-0.039332	-0.489061	-0.429332	-0.757192	0.327385	0.256679	-0.645745	-0.640272	0	0
51693	0.896709	9.707284	0.330964	0.009868	-0.013897	-0.044558	-0.489327	-0.430310	-0.757493	0.327013	0.256857	-0.645749	-0.640387	0	0
51694	0.823388	9.739942	0.342911	0.017033	0.010030	-0.039064	-0.486639	-0.431091	-0.757005	0.326888	0.257269	-0.645699	-0.640335	0	0
51695	0.749616	9.787151	0.304182	0.021102	0.040590	-0.051217	-0.488784	-0.432004	-0.758234	0.326796	0.257877	-0.645579	-0.640259	0	0
51696	0.721579	9.738092	0.325357	0.027006	0.079170	-0.063321	-0.486898	-0.434219	-0.756151	0.326912	0.258896	-0.645314	-0.640056	0	0
51697	0.800756	9.661849	0.357250	0.007151	0.113482	-0.055222	-0.485968	-0.431150	-0.755110	0.327299	0.259951	-0.644854	-0.639894	0	0
51698	0.906704	9.707476	0.427560	-0.009028	0.135516	-0.052507	-0.485962	-0.432798	-0.757341	0.327936	0.261138	-0.644202	-0.639742	0	0
51699	0.973673	9.752389	0.429276	-0.001675	0.128646	-0.059617	-0.483012	-0.430847	-0.758945	0.328415	0.262287	-0.643622	-0.639609	0	0
51700	1.017016	9.762883	0.406455	0.008559	0.113162	-0.041128	-0.479789	-0.430613	-0.760063	0.328962	0.263344	-0.643170	-0.639348	0	0
51701	1.118558	9.784153	0.462370	-0.021767	0.084899	-0.022863	-0.479518	-0.431481	-0.759550	0.329448	0.263910	-0.642701	-0.639337	0	0
51702	1.167135	9.775321	0.439855	-0.021369	0.051684	-0.009822	-0.479113	-0.432191	-0.759850	0.329847	0.264241	-0.642355	-0.639342	0	0
51703	1.197031	9.737023	0.455505	-0.036125	0.008738	-0.003960	-0.478715	-0.430327	-0.761291	0.330003	0.264150	-0.642094	-0.639561	0	0
51704	1.148657	9.728861	0.434824	-0.034547	-0.041036	-0.004262	-0.478576	-0.432037	-0.760940	0.329888	0.263820	-0.641979	-0.639871	0	0
51705	1.065796	9.749204	0.417684	-0.040066	-0.089005	-0.008105	-0.480056	-0.430815	-0.763332	0.329400	0.263117	-0.642005	-0.640387	0	0
51706	0.997403	9.777095	0.425004	-0.029198	-0.115413	-0.015299	-0.479649	-0.432085	-0.763922	0.328732	0.262408	-0.642136	-0.640889	0	0
51707	0.861380	9.791619	0.420720	-0.016290	-0.125654	-0.028556	-0.481401	-0.430215	-0.763433	0.327815	0.261678	-0.642379	-0.641414	0	0
51708	0.731199	9.747982	0.364094	-0.010858	-0.125598	-0.029391	-0.483280	-0.430769	-0.762068	0.326923	0.261035	-0.642630	-0.641880	0	0
51709	0.638972	9.736586	0.250616	-0.016183	-0.111428	-0.029293	-0.481666	-0.431520	-0.761839	0.326090	0.260401	-0.642823	-0.642367	0	0
51710	0.590115	9.757548	0.260994	-0.032025	-0.084676	-0.038003	-0.481806	-0.429832	-0.761239	0.325484	0.260030	-0.642771	-0.642877	0	0
51711	0.613733	9.799253	0.328808	-0.024319	-0.054032	-0.051937	-0.482203	-0.431791	-0.761842	0.324895	0.259885	-0.642664	-0.643340	0	0
51712	0.677603	9.761575	0.362347	-0.009471	-0.037551	-0.065943	-0.481401	-0.430561	-0.760723	0.324347	0.260064	-0.642533	-0.643675	0	0
51713	0.745788	9.743389	0.350133	0.005048	-0.021379	-0.067576	-0.481667	-0.431385	-0.761563	0.323790	0.260325	-0.642468	-0.643915	0	0
51714	0.794025	9.751545	0.327479	0.012666	-0.012073	-0.081648	-0.480321	-0.432252	-0.762151	0.323256	0.260849	-0.642351	-0.644087	0	0
51715	0.842480	9.754854	0.343385	0.013374	-0.000783	-0.106339	-0.479244	-0.433150	-0.761104	0.322560	0.261519	-0.642171	-0.644344	0	0
51716	0.914744	9.780444	0.364667	-0.000912	-0.016724	-0.113576	-0.477636	-0.432033	-0.762039	0.321821	0.262170	-0.641898	-0.644720	0	0
51717	0.962951	9.800744	0.409324	0.006517	-0.037686	-0.126077	-0.475752	-0.432888	-0.763721	0.320778	0.262704	-0.641740	-0.645180	0	0
51718	0.996290	9.830481	0.410123	0.010223	-0.065881	-0.135095	-0.475888	-0.432630	-0.762487	0.319556	0.263212	-0.641639	-0.645681	0	0
51719	1.033178	9.802017	0.399434	0.015921	-0.093885	-0.151176	-0.473329	-0.434967	-0.761912	0.317965	0.263572	-0.641653	-0.646305	0	0
51720	1.035155	9.704950	0.412263	0.028428	-0.115117	-0.151270	-0.472255	-0.435005	-0.761381	0.316274	0.263924	-0.641778	-0.646866	0	0
51721	0.965166	9.689114	0.405420	0.010448	-0.122341	-0.153124	-0.471049	-0.434089	-0.759325	0.314501	0.264093	-0.641838	-0.647601	0	0
51722	0.906360	9.741467	0.533213	0.015701	-0.141898	-0.151457	-0.470236	-0.436676	-0.758466	0.312653	0.264214	-0.641967	-0.648319	0	0
51723	0.836803	9.827600	0.540058	0.027988	-0.158019	-0.142669	-0.468356	-0.436756	-0.756858	0.310671	0.264137	-0.642275	-0.648998	0	0
51724	0.695994	9.829894	0.477945	0.044368	-0.172729	-0.117925	-0.469160	-0.437602	-0.756196	0.308764	0.263930	-0.642768	-0.649503	0	0
51725	0.584254	9.837573	0.445571	0.019293	-0.178982	-0.089728	-0.469152	-0.440174	-0.755190	0.307011	0.263348	-0.643219	-0.650124	0	0
51726	0.473233	9.816139	0.456769	-0.007780	-0.181891	-0.053560	-0.470227	-0.440199	-0.753002	0.305594	0.262499	-0.643568	-0.650789	0	0
51727	0.406546	9.751807	0.421506	-0.034824	-0.168841	-0.015527	-0.469292	-0.438812	-0.752696	0.304529	0.261338	-0.643826	-0.651500	0	0
51728	0.402450	9.715320	0.428877	-0.028299	-0.141083	0.014732	-0.470231	-0.439092	-0.751878	0.303880	0.260261	-0.644089	-0.651974	0	0
51729	0.430554	9.771669	0.475053	-0.044473	-0.134102	0.014716	-0.472379	-0.439320	-0.752132	0.303259	0.259101	-0.644254	-0.652562	0	0
51730	0.405515	9.800339	0.401850	-0.037017	-0.140893	0.004093	-0.472919	-0.438138	-0.753720	0.302564	0.258067	-0.644430	-0.653121	0	0
51731	0.382231	9.746504	0.363025	-0.030064	-0.133988	0.014776	-0.474395	-0.438670	-0.753720	0.301906	0.256951	-0.644685	-0.653614	0	0
51732	0.285440	9.735035	0.338476	-0.049464	-0.140877	-0.001220	-0.474932	-0.438605	-0.756024	0.301216	0.255921	-0.644760	-0.654261	0	0
51733	0.197707	9.757718	0.328391	-0.047418	-0.138869	-0.010023	-0.475606	-0.437722	-0.756804	0.300407	0.254881	-0.644849	-0.654951	0	0
51734	0.163130	9.791078	0.334300	-0.028819	-0.099206	-0.025618	-0.475476	-0.436194	-0.755668	0.299777	0.254347	-0.644868	-0.655429	0	0
51735	0.178006	9.781642	0.380566	-0.030534	-0.079660	-0.025502	-0.477085	-0.437314	-0.754597	0.299203	0.253845	-0.644849	-0.655904	0	0
51736	0.167910	9.788733	0.298355	-0.024749	-0.068641	-0.037787	-0.478291	-0.438289	-0.754070	0.298672	0.253594	-0.644774	-0.656317	0	0
51737	0.178158	9.742782	0.183468	-0.022985	-0.047425	-0.032339	-0.477621	-0.437563	-0.755551	0.298240	0.253372	-0.644689	-0.656682	0	0
51738	0.276402	9.664444	0.100412	-0.053234	-0.029654	-0.042061	-0.477086	-0.437012	-0.755404	0.298042	0.253357	-0.644285	-0.657174	0	0
51739	0.416805	9.683993	0.171976	-0.052982	-0.018776	-0.049981	-0.476016	-0.435305	-0.756858	0.297754	0.253348	-0.643873	-0.657712	0	0
51740	0.506568	9.824012	0.318111	-0.054533	-0.011446	-0.058809	-0.475341	-0.436445	-0.757174	0.297577	0.253566	-0.643359	-0.658211	0	0
51741	0.543406	9.938790	0.429110	-0.027536	-0.039529	-0.064224	-0.475742	-0.436983	-0.758003	0.296997	0.253587	-0.643140	-0.658678	0	0
51742	0.573232	9.895630	0.391834	-0.002193	-0.049809	-0.071286	-0.474935	-0.437624	-0.755585	0.296347	0.253776	-0.643056	-0.658980	0	0
51743	0.570328	9.783897	0.301112	0.006621	-0.067628	-0.066945	-0.474399	-0.437353	-0.755582	0.295481	0.253730	-0.643139	-0.659306	0	0
51744	0.468892	9.762633	0.278901	-0.017125	-0.088522	-0.057405	-0.474401	-0.436517	-0.755011	0.294730	0.253549	-0.643098	-0.659752	0	0
51745	0.322273	9.827950	0.310018	-0.032706	-0.088035	-0.046813	-0.473193	-0.435904	-0.758270	0.293964	0.253123	-0.643031	-0.660322	0	0
51746	0.175479	9.912690	0.408387	-0.033747	-0.065155	-0.037802	-0.473593	-0.437039	-0.757758	0.293572	0.252957	-0.642846	-0.660740	0	0
51747	0.102894	9.901660	0.377355	-0.003345	-0.046500	-0.026962	-0.473860	-0.437476	-0.756953	0.293130	0.252765	-0.642901	-0.660957	0	0
51748	0.070673	9.813679	0.362587	0.018918	0.010949	-0.041542	-0.473323	-0.437827	-0.754522	0.293047	0.253259	-0.642839	-0.660864	0	0
51749	0.111261	9.727024	0.388559	0.006785	0.045805	-0.052856	-0.471983	-0.436387	-0.756940	0.293000	0.253874	-0.642623	-0.660859	0	0
51750	0.499090	9.777796	0.727466	-0.038218	-0.028766	0.000359	-0.472515	-0.438054	-0.757804	0.293147	0.253731	-0.642382	-0.661083	0	0
51751	-0.140572	9.804971	0.182846	-0.051326	0.011165	-0.039058	-0.473058	-0.436344	-0.757742	0.293115	0.253858	-0.641918	-0.661499	0	0
51752	-0.027191	9.879890	0.489076	0.066306	0.279928	-0.151935	-0.469294	-0.437577	-0.757146	0.293930	0.257000	-0.641088	-0.660729	0	0
51753	0.452827	9.643421	0.577809	-0.012963	0.135922	-0.107231	-0.466341	-0.436777	-0.757970	0.294149	0.258501	-0.640333	-0.660778	0	0
51754	0.403639	9.654650	0.422150	-0.051027	0.105238	-0.102228	-0.466341	-0.436737	-0.759738	0.294498	0.259847	-0.639351	-0.661045	0	0
51755	0.492087	9.726663	0.489317	-0.066769	0.125023	-0.116320	-0.462172	-0.438193	-0.762146	0.294726	0.261174	-0.638245	-0.661489	0	0
51756	0.450700	9.757485	0.625029	-0.057169	0.072553	-0.148448	-0.459623	-0.437108	-0.762685	0.294594	0.262597	-0.637186	-0.662005	0	0
51757	0.403797	9.795473	0.594415	-0.056660	0.059744	-0.169737	-0.456265	-0.436968	-0.765985	0.294024	0.263859	-0.636195	-0.662709	0	0
51758	0.318609	9.837641	0.745548	-0.063055	0.052476	-0.201617	-0.453440	-0.438416	-0.767426	0.293424	0.265465	-0.635012	-0.663469	0	0
51759	0.177573	9.864215	0.765092	-0.041331	0.049224	-0.206844	-0.450081	-0.438480	-0.768011	0.292499	0.266936	-0.634049	-0.664207	0	0
51760	0.109050	9.765860	0.701143	-0.017890	0.051213	-0.207622	-0.446852	-0.440550	-0.767435	0.291684	0.268658	-0.633164	-0.664716	0	0
51761	-0.031696	9.646775	0.659206	-0.002035	0.035069	-0.197029	-0.444702	-0.441021	-0.767612	0.290626	0.270085	-0.632523	-0.665211	0	0
51762	0.002661	9.625550	0.660420	-0.027082	0.042082	-0.201490	-0.441482	-0.439956	-0.767887	0.289811	0.271673	-0.631616	-0.665782	0	0
51763	0.101974	9.751163	0.669742	-0.088245	0.071717	-0.197983	-0.438794	-0.439961	-0.770368	0.289210	0.273097	-0.630286	-0.666719	0	0
51764	0.237448	9.782765	0.791617	-0.084857	0.059181	-0.192782	-0.434093	-0.440032	-0.772057	0.288720	0.274576	-0.628960	-0.667576	0	0
51765	0.281532	9.783581	0.942214	-0.071441	-0.003620	-0.201112	-0.432620	-0.438336	-0.773380	0.287577	0.275563	-0.627945	-0.668618	0	0
51766	0.222927	9.806795	0.949870	-0.063355	-0.022159	-0.203846	-0.429936	-0.437524	-0.774474	0.286401	0.276589	-0.626976	-0.669607	0	0
51767	0.217082	9.847952	0.894013	-0.031618	-0.000428	-0.208911	-0.426177	-0.436850	-0.776809	0.285114	0.277756	-0.626191	-0.670408	0	0
51768	0.220149	9.811590	0.867901	-0.023846	-0.005982	-0.197428	-0.423218	-0.438172	-0.777702	0.283963	0.278953	-0.625456	-0.671085	0	0
51769	0.242889	9.768309	0.888184	-0.049930	-0.029203	-0.202082	-0.420261	-0.438818	-0.777214	0.282592	0.279828	-0.624643	-0.672056	0	0
51770	0.096399	9.833632	0.960228	-0.065979	-0.079609	-0.182977	-0.419591	-0.438547	-0.777349	0.281155	0.280283	-0.623885	-0.673172	0	0
51771	-0.130809	9.912039	0.880446	-0.057240	-0.117867	-0.179610	-0.417035	-0.439728	-0.777825	0.279401	0.280397	-0.623330	-0.674368	0	0
51772	-0.200099	9.857370	0.849845	-0.034287	-0.092425	-0.158139	-0.415965	-0.437961	-0.781862	0.277978	0.280713	-0.622878	-0.675242	0	0
51773	-0.169821	9.792371	0.817563	-0.018074	-0.079887	-0.156243	-0.415157	-0.438388	-0.782565	0.276506	0.281044	-0.622543	-0.676017	0	0
51774	-0.109637	9.693933	0.834596	-0.010874	-0.101071	-0.159902	-0.413817	-0.437614	-0.780651	0.274923	0.281350	-0.622275	-0.676781	0	0
51775	-0.083987	9.611851	0.763784	-0.034628	-0.135250	-0.152239	-0.410319	-0.439662	-0.781302	0.273180	0.281234	-0.621987	-0.677800	0	0
51776	-0.094058	9.635948	0.796995	-0.064853	-0.161713	-0.171068	-0.409510	-0.440542	-0.780796	0.271299	0.281054	-0.621481	-0.679093	0	0
51777	-0.194801	9.595286	0.871243	-0.137668	-0.249012	-0.189515	-0.408838	-0.441013	-0.779459	0.268883	0.280112	-0.620689	-0.681164	0	0
51778	-0.327326	9.903605	0.761337	-0.109242	-0.216312	-0.136153	-0.409380	-0.439303	-0.779397	0.267009	0.279206	-0.620122	-0.682787	0	0
51779	-0.363165	9.893254	0.859014	-0.036971	-0.236692	-0.150196	-0.407233	-0.438629	-0.780081	0.264651	0.278368	-0.620084	-0.684081	0	0
51780	-0.455687	9.779896	0.775182	-0.051654	-0.208772	-0.134123	-0.407239	-0.436422	-0.783683	0.262694	0.277671	-0.619879	-0.685303	0	0
51781	-0.411263	9.965189	0.664413	-0.042861	-0.191178	-0.123388	-0.408173	-0.438388	-0.783463	0.260816	0.276958	-0.619747	-0.686428	0	0
51782	-0.457860	9.881811	0.731016	0.059260	-0.169515	-0.101699	-0.406157	-0.439355	-0.780389	0.258995	0.276598	-0.620293	-0.686769	0	0
51783	-0.420903	9.731971	0.742910	0.025089	-0.165355	-0.101782	-0.407232	-0.439226	-0.778739	0.257234	0.276104	-0.620615	-0.687339	0	0
51784	-0.466619	9.825811	0.673395	0.018093	-0.151952	-0.107015	-0.406153	-0.440684	-0.777983	0.255597	0.275788	-0.620813	-0.687897	0	0
51785	-0.368056	9.747490	0.691454	-0.000979	-0.137269	-0.131754	-0.406423	-0.440383	-0.778514	0.253875	0.275604	-0.620798	-0.688622	0	0
51786	-0.328913	9.738497	0.750498	-0.026940	-0.147975	-0.138986	-0.406283	-0.442385	-0.777764	0.252162	0.275395	-0.620584	-0.689527	0	0
51787	-0.217266	9.852193	0.753066	0.003934	-0.211131	-0.126946	-0.404542	-0.440897	-0.776512	0.250001	0.274680	-0.620798	-0.690406	0	0
51788	-0.334620	9.772373	0.692293	0.038147	-0.199342	-0.124964	-0.404940	-0.442481	-0.774926	0.247886	0.274191	-0.621195	-0.691005	0	0
51789	-0.505771	9.601760	0.673884	0.018446	-0.244540	-0.102284	-0.404542	-0.440960	-0.773793	0.245645	0.273125	-0.621653	-0.691816	0	0
51790	-0.572726	9.544702	0.600042	-0.064070	-0.259987	-0.081405	-0.404538	-0.442054	-0.775461	0.243738	0.271698	-0.621601	-0.693098	0	0
51791	-0.784700	9.739932	0.710020	-0.120359	-0.252059	-0.062045	-0.405614	-0.441561	-0.777337	0.242103	0.269986	-0.621217	-0.694683	0	0
51792	-0.879981	9.913000	0.794859	-0.089876	-0.220968	-0.086493	-0.407624	-0.442587	-0.779932	0.240471	0.268794	-0.620869	-0.696021	0	0
51793	-0.904047	9.902852	0.784568	-0.002578	-0.188366	-0.080700	-0.407363	-0.440349	-0.779046	0.238782	0.267922	-0.621092	-0.696739	0	0
51794	-0.986562	9.634295	0.586666	-0.016823	-0.202549	-0.087874	-0.407628	-0.441801	-0.777185	0.237055	0.267040	-0.621199	-0.697572	0	0
51795	-0.923344	9.640309	0.689666	-0.092768	-0.173448	-0.103856	-0.408702	-0.441795	-0.776356	0.235535	0.266200	-0.620691	-0.698859	0	0
51796	-1.006416	9.697080	0.835939	-0.177351	-0.126385	-0.130330	-0.407362	-0.440650	-0.778240	0.234416	0.265736	-0.619376	-0.700577	0	0
51797	-0.950100	10.271016	0.806857	-0.124419	-0.167612	-0.098637	-0.405750	-0.440631	-0.780707	0.233051	0.264826	-0.618640	-0.702025	0	0
51798	-1.057761	9.861240	0.963117	0.020529	-0.144283	-0.129823	-0.407098	-0.438902	-0.780635	0.231318	0.264711	-0.618743	-0.702551	0	0
51799	-0.911430	9.776475	0.717891	-0.037146	-0.093509	-0.117325	-0.405751	-0.440043	-0.781640	0.230047	0.264640	-0.618393	-0.703302	0	0
51800	-0.749042	9.932385	0.938353	0.029811	-0.122615	-0.103203	-0.404408	-0.440055	-0.782473	0.228617	0.264538	-0.618575	-0.703646	0	0
51801	-0.961381	9.867829	0.826404	0.117549	-0.154151	-0.057105	-0.405214	-0.440382	-0.779753	0.226984	0.264022	-0.619609	-0.703459	0	0
51802	-1.112214	9.627168	0.659896	0.055431	-0.070687	-0.074401	-0.405076	-0.442211	-0.774235	0.225983	0.264142	-0.619938	-0.703447	0	0
51803	-0.941039	9.542874	0.610418	-0.007667	0.064036	-0.114437	-0.403333	-0.441091	-0.775444	0.225628	0.265232	-0.619443	-0.703586	0	0
51804	-0.780903	9.841994	1.022311	-0.011857	0.027229	-0.100598	-0.401183	-0.441100	-0.777238	0.225254	0.266073	-0.618996	-0.703783	0	0
51805	-0.851123	9.962102	1.033694	0.062124	-0.067480	-0.056758	-0.402118	-0.442795	-0.776466	0.224304	0.266037	-0.619441	-0.703708	0	0
51806	-0.919778	9.732642	0.867217	0.114849	-0.092205	-0.046113	-0.400905	-0.444551	-0.775176	0.223230	0.265979	-0.620299	-0.703315	0	0
51807	-0.960736	9.576516	0.725109	0.035101	-0.046545	-0.050473	-0.399835	-0.443921	-0.766733	0.222526	0.265991	-0.620523	-0.703336	0	0
51808	-1.167758	9.752405	0.746316	0.013554	-0.007731	-0.045834	-0.400099	-0.445659	-0.764745	0.222213	0.266269	-0.620494	-0.703356	0	0
51809	-1.282836	9.687198	0.731240	0.011262	0.103218	-0.075161	-0.401174	-0.445327	-0.765810	0.222326	0.267435	-0.620150	-0.703181	0	0
51810	-1.135261	9.578205	0.726962	-0.048560	0.175754	-0.080217	-0.397949	-0.445216	-0.773872	0.223135	0.269131	-0.619159	-0.703151	0	0
51811	-0.997251	9.719091	0.807167	-0.057962	0.185016	-0.097907	-0.394458	-0.444692	-0.775528	0.223779	0.270857	-0.618081	-0.703232	0	0
51812	-1.030900	9.706344	0.815860	0.000112	0.272593	-0.167883	-0.391232	-0.444817	-0.779515	0.224422	0.273870	-0.616975	-0.702831	0	0
51813	-0.852714	9.787277	0.960339	0.046827	0.131404	-0.122714	-0.388414	-0.444319	-0.779396	0.224274	0.275605	-0.616680	-0.702460	0	0
51814	-0.908083	9.633323	0.873139	0.046097	0.075814	-0.104486	-0.386799	-0.445506	-0.778637	0.224009	0.276933	-0.616510	-0.702170	0	0
51815	-0.919263	9.468044	0.893301	-0.051510	0.028569	-0.097128	-0.384646	-0.447064	-0.774631	0.223678	0.277566	-0.615824	-0.702629	0	0
51816	-1.000876	9.663195	0.841179	-0.145909	-0.045560	-0.080206	-0.382237	-0.444252	-0.776201	0.223363	0.277458	-0.614644	-0.703804	0	0
51817	-0.909460	9.970754	1.034246	-0.061412	-0.113843	-0.022066	-0.382638	-0.444266	-0.781366	0.222711	0.276603	-0.614412	-0.704548	0	0
51818	-0.923788	9.827257	0.962671	0.069473	-0.219357	0.046638	-0.382907	-0.444291	-0.780003	0.221659	0.275000	-0.615471	-0.704583	0	0
51819	-1.180381	9.523973	0.677841	0.058589	-0.216054	0.052005	-0.387472	-0.444783	-0.778606	0.220567	0.273235	-0.616513	-0.704702	0	0
51820	-1.489392	9.455242	0.625546	-0.075448	-0.155248	0.027292	-0.389896	-0.443087	-0.776074	0.220133	0.271852	-0.616364	-0.705502	0	0
51821	-1.341825	9.739542	0.801253	-0.130439	-0.100915	0.005317	-0.389899	-0.441924	-0.777396	0.219935	0.270769	-0.615688	-0.706570	0	0
51822	-1.321656	9.946258	0.819570	-0.063577	-0.001826	0.012335	-0.391107	-0.441877	-0.778197	0.220338	0.270612	-0.615232	-0.706902	0	0
51823	-1.225671	10.015987	0.956797	0.034025	0.046316	0.004966	-0.389094	-0.441345	-0.778748	0.220598	0.270934	-0.615392	-0.706558	0	0
51824	-1.076097	9.785636	0.818689	0.058962	0.041843	0.014720	-0.390297	-0.443279	-0.779612	0.220966	0.271350	-0.615707	-0.706008	0	0
51825	-1.055363	9.710751	0.771745	0.011788	0.018960	0.025034	-0.391103	-0.443261	-0.779602	0.221259	0.271306	-0.615825	-0.705831	0	0
51826	-1.095393	9.775571	0.784471	0.022728	0.051054	0.025280	-0.391505	-0.443534	-0.779607	0.221845	0.271633	-0.615897	-0.705458	0	0
51827	-1.026487	9.725843	0.801404	0.031910	0.070780	0.021885	-0.390969	-0.442981	-0.779595	0.222380	0.272019	-0.616033	-0.705022	0	0
51828	-0.940696	9.688566	0.871722	-0.018672	0.071967	0.028788	-0.392047	-0.442126	-0.778738	0.223224	0.272371	-0.615779	-0.704842	0	0
51829	-0.904974	9.713486	0.829299	-0.067394	0.064361	0.032115	-0.390976	-0.440695	-0.780473	0.224061	0.272427	-0.615257	-0.705010	0	0
51830	-0.862516	9.777378	0.863822	-0.074016	0.056936	0.042642	-0.391377	-0.441397	-0.780355	0.225063	0.272466	-0.614681	-0.705178	0	0
51831	-0.834846	9.879862	1.063701	-0.044838	0.019546	0.054857	-0.390437	-0.440944	-0.782528	0.225724	0.272115	-0.614480	-0.705277	0	0
51832	-0.869103	9.886517	1.002418	0.003675	0.000390	0.054895	-0.392727	-0.438930	-0.781620	0.226251	0.271853	-0.614613	-0.705094	0	0
51833	-0.896102	9.776780	0.968716	0.013031	0.025575	0.046256	-0.392728	-0.438665	-0.780795	0.226731	0.271727	-0.614783	-0.704840	0	0
51834	-0.803748	9.763890	0.969240	-0.012466	0.042797	0.060412	-0.393529	-0.440184	-0.781651	0.227585	0.271680	-0.614727	-0.704632	0	0
51835	-0.757735	9.764725	0.963424	-0.014228	0.035739	0.057699	-0.394330	-0.441710	-0.782236	0.228283	0.271492	-0.614713	-0.704491	0	0
51836	-0.715424	9.704799	0.936287	-0.004996	0.028947	0.047953	-0.394605	-0.439723	-0.782168	0.228935	0.271433	-0.614710	-0.704304	0	0
51837	-0.700979	9.712346	0.953524	-0.023471	0.017732	0.063733	-0.395142	-0.439236	-0.784323	0.229591	0.271059	-0.614688	-0.704254	0	0
51838	-0.747143	9.723650	0.988131	-0.045403	0.018071	0.042457	-0.395946	-0.440073	-0.784069	0.230240	0.270859	-0.614412	-0.704360	0	0
51839	-0.750214	9.769728	1.074351	-0.026766	0.014455	0.051330	-0.396215	-0.439759	-0.785144	0.230797	0.270530	-0.614340	-0.704367	0	0
51840	-0.808552	9.773521	1.043645	-0.012267	0.046532	0.053362	-0.397831	-0.437987	-0.786700	0.231603	0.270534	-0.614264	-0.704167	0	0
51841	-0.816833	9.685966	0.938132	0.000306	0.081070	0.027108	-0.398099	-0.438571	-0.785627	0.232326	0.270885	-0.614162	-0.703883	0	0
51842	-0.980540	9.629586	0.928718	-0.024838	0.196808	0.011895	-0.399333	-0.429898	-0.786013	0.233773	0.272151	-0.613543	-0.703455	0	0
51843	-1.314456	9.820147	0.767783	0.019679	0.416095	-0.032465	-0.395979	-0.428536	-0.787096	0.236076	0.275268	-0.612626	-0.702271	0	0
51844	-1.058234	9.635459	0.921475	0.074780	0.645848	-0.135196	-0.391144	-0.428631	-0.787836	0.238941	0.280798	-0.611230	-0.700327	0	0
51845	-0.626685	9.660305	1.127113	-0.010857	0.474357	-0.059747	-0.385366	-0.429272	-0.790373	0.241484	0.284403	-0.609857	-0.699196	0	0
51846	-0.589688	9.743511	1.089104	-0.039325	0.203744	0.015336	-0.383090	-0.426747	-0.791679	0.243036	0.285654	-0.609112	-0.698797	0	0
51847	-0.673376	9.800250	1.040370	-0.024545	0.066215	0.044578	-0.381870	-0.430453	-0.791813	0.243857	0.285731	-0.608918	-0.698649	0	0
51848	-0.788623	9.730175	0.941071	-0.057905	-0.014654	0.066973	-0.383757	-0.428134	-0.792260	0.244491	0.285093	-0.608721	-0.698860	0	0
51849	-0.787203	9.654942	0.915202	-0.103521	-0.049256	0.084294	-0.383759	-0.427241	-0.794136	0.245111	0.283927	-0.608370	-0.699423	0	0
51850	-0.660687	9.771349	1.038570	-0.144011	-0.160166	0.097567	-0.388599	-0.425370	-0.796740	0.245325	0.281881	-0.608008	-0.700489	0	0
51851	-0.645719	9.888158	1.144068	-0.116249	-0.282156	0.114544	-0.392903	-0.423118	-0.797977	0.244776	0.278865	-0.608217	-0.701706	0	0
51852	-0.711937	10.071470	1.287496	-0.028839	-0.358211	0.163844	-0.394918	-0.423236	-0.797005	0.243931	0.275309	-0.609319	-0.702448	0	0
51853	-0.885872	10.264936	1.153114	0.157735	-0.379308	0.217372	-0.398381	-0.433005	-0.793471	0.242747	0.271645	-0.611955	-0.701992	0	0
51854	-0.844298	9.889416	1.200553	0.307622	-0.310432	0.144025	-0.405358	-0.436089	-0.787775	0.241108	0.269341	-0.615235	-0.700577	0	0
51855	-0.956713	9.382385	0.772435	0.187352	-0.284665	0.138564	-0.409922	-0.437351	-0.783681	0.239858	0.266888	-0.617614	-0.699851	0	0
51856	-1.052235	9.281099	0.582501	-0.038195	-0.025278	0.070588	-0.412877	-0.437318	-0.782149	0.240381	0.266192	-0.617579	-0.699968	0	0
51857	-0.876186	9.738291	0.892584	-0.091301	0.099112	0.057007	-0.411535	-0.436689	-0.786226	0.241671	0.266259	-0.616864	-0.700129	0	0
51858	-0.705185	9.945335	1.093666	0.008213	0.064231	0.064118	-0.413148	-0.436074	-0.786731	0.242590	0.266353	-0.616915	-0.699730	0	0
51859	-0.669365	9.844022	1.052199	0.056108	0.086056	0.060869	-0.411535	-0.436554	-0.785950	0.243433	0.266660	-0.617271	-0.699006	0	0
51860	-0.595154	9.753108	0.954057	0.033920	0.078234	0.081957	-0.412070	-0.437714	-0.784212	0.244481	0.266792	-0.617520	-0.698370	0	0
51861	-0.498198	9.747581	0.923372	-0.016046	0.067649	0.097625	-0.414892	-0.437068	-0.784839	0.245660	0.266566	-0.617513	-0.698049	0	0
51862	-0.424449	9.700371	0.954879	-0.012007	0.038934	0.109817	-0.414762	-0.435697	-0.783027	0.246775	0.266134	-0.617612	-0.697733	0	0
51863	-0.379267	9.621078	0.947234	-0.002623	0.019005	0.092030	-0.416369	-0.437050	-0.784140	0.247578	0.265634	-0.617802	-0.697470	0	0
51864	-0.398675	9.615867	0.908162	-0.014327	0.006503	0.090151	-0.418252	-0.436293	-0.784366	0.248364	0.265093	-0.617911	-0.697300	0	0
51865	-0.444433	9.719421	0.886718	0.006027	-0.027285	0.097078	-0.419334	-0.433534	-0.786305	0.248893	0.264260	-0.618288	-0.697093	0	0
51866	-0.510259	9.873604	0.970197	0.005486	-0.029549	0.116517	-0.420409	-0.433518	-0.785884	0.249594	0.263359	-0.618691	-0.696826	0	0
51867	-0.521800	9.958355	0.921058	0.022884	-0.037041	0.137742	-0.424030	-0.435340	-0.783043	0.250301	0.262248	-0.619316	-0.696436	0	0
51868	-0.463419	9.944847	0.903693	0.041058	-0.019018	0.134366	-0.425106	-0.435058	-0.781933	0.251081	0.261383	-0.619990	-0.695881	0	0
51869	-0.477303	9.905749	0.865046	0.062394	-0.015549	0.145070	-0.428598	-0.434997	-0.781074	0.251868	0.260474	-0.620853	-0.695167	0	0
51870	-0.519729	9.827283	0.748787	0.057140	0.013737	0.145256	-0.430207	-0.436073	-0.781906	0.252889	0.259815	-0.621580	-0.694393	0	0
51871	-0.514885	9.841947	0.840301	0.055238	0.065868	0.157957	-0.432894	-0.435766	-0.780233	0.254288	0.259372	-0.622217	-0.693476	0	0
51872	-0.365653	9.922358	1.022412	0.043810	0.108605	0.188213	-0.432896	-0.435046	-0.780753	0.256226	0.259064	-0.622720	-0.692426	0	0
51873	-0.225893	9.958878	0.997538	0.106294	0.133403	0.177927	-0.437329	-0.434643	-0.781505	0.258049	0.259094	-0.623585	-0.690958	0	0
51874	-0.297424	9.879883	0.870761	0.158111	0.152001	0.162317	-0.437192	-0.435846	-0.778552	0.259768	0.259529	-0.624695	-0.689145	0	0
51875	-0.329204	9.753057	0.750379	0.136026	0.176131	0.185403	-0.438274	-0.433929	-0.774668	0.261829	0.259879	-0.625665	-0.687351	0	0
51876	-0.081800	9.738122	0.719568	0.099690	0.216255	0.204943	-0.442161	-0.436688	-0.773896	0.264377	0.260321	-0.626311	-0.685618	0	0
51877	0.354313	9.770329	0.881959	0.070996	0.223249	0.201260	-0.442300	-0.435154	-0.772756	0.267007	0.260719	-0.626740	-0.684054	0	0
51878	0.544663	9.727674	1.027744	0.096186	0.161510	0.190291	-0.443099	-0.437414	-0.772140	0.269121	0.260870	-0.627456	-0.682510	0	0
51879	0.455866	9.675077	0.972456	0.116143	0.037036	0.196653	-0.446860	-0.437335	-0.771821	0.270432	0.260139	-0.628672	-0.681150	0	0
51880	0.259123	9.671490	0.812380	0.090593	-0.045813	0.229685	-0.449012	-0.436763	-0.769873	0.271525	0.258611	-0.630004	-0.680066	0	0
51881	0.233121	9.748694	0.741189	0.068682	-0.032126	0.243854	-0.453579	-0.436407	-0.768447	0.272844	0.256979	-0.631199	-0.679048	0	0
51882	0.412326	9.771378	0.840400	0.047878	0.005643	0.220117	-0.456403	-0.435180	-0.769735	0.274301	0.255740	-0.632069	-0.678119	0	0
51883	0.539113	9.744555	0.911897	0.062963	-0.013056	0.190842	-0.459222	-0.436020	-0.767281	0.275393	0.254553	-0.633030	-0.677226	0	0
51884	0.482369	9.787217	0.864096	0.096890	-0.083851	0.188739	-0.463121	-0.434812	-0.766652	0.275939	0.253034	-0.634394	-0.676296	0	0
51885	0.334204	9.791803	0.789704	0.101988	-0.121290	0.193854	-0.466613	-0.435090	-0.763355	0.276265	0.251199	-0.635918	-0.675415	0	0
51886	0.335264	9.731127	0.742048	0.114491	-0.123052	0.197422	-0.470373	-0.435805	-0.759252	0.276571	0.249403	-0.637524	-0.674441	0	0
51887	0.359049	9.760695	0.785886	0.101277	-0.153823	0.214857	-0.474803	-0.436954	-0.754068	0.276829	0.247208	-0.639176	-0.673578	0	0
51888	0.393557	9.860859	0.834335	0.095917	-0.137883	0.215814	-0.476956	-0.435484	-0.754267	0.277210	0.245143	-0.640733	-0.672697	0	0
51889	0.412575	10.006865	0.872333	0.082351	-0.167205	0.246515	-0.482325	-0.437121	-0.751537	0.277638	0.242598	-0.642362	-0.671889	0	0
51890	0.446020	10.024461	0.829896	0.125171	-0.167195	0.260788	-0.487157	-0.438158	-0.750833	0.278055	0.240123	-0.644294	-0.670754	0	0
51891	0.458945	9.956703	0.657480	0.174248	-0.157505	0.245094	-0.493071	-0.437117	-0.747057	0.278309	0.237903	-0.646495	-0.669321	0	0
51892	0.405838	9.810073	0.565481	0.184030	-0.123081	0.222379	-0.497101	-0.437226	-0.744429	0.278604	0.236127	-0.648594	-0.667795	0	0
51893	0.315728	9.687040	0.416800	0.178556	-0.101978	0.229598	-0.501670	-0.436668	-0.739460	0.279097	0.234385	-0.650618	-0.666232	0	0
51894	0.249413	9.583859	0.254257	0.160740	-0.065690	0.229797	-0.504356	-0.436936	-0.737396	0.279863	0.232875	-0.652407	-0.664688	0	0
51895	0.306089	9.541194	0.280391	0.137830	-0.014965	0.220314	-0.508384	-0.438088	-0.732488	0.280951	0.231656	-0.653885	-0.663202	0	0
51896	0.521420	9.707769	0.449436	0.108284	0.039861	0.223166	-0.511605	-0.438888	-0.731388	0.282476	0.230736	-0.655006	-0.661767	0	0
51897	0.691628	10.062876	0.567529	0.081541	0.039088	0.246008	-0.513756	-0.438440	-0.730260	0.284213	0.229546	-0.656009	-0.660442	0	0
51898	0.771477	10.205136	0.657975	0.118484	0.021759	0.240683	-0.517789	-0.437392	-0.728683	0.285712	0.228421	-0.657279	-0.658921	0	0
51899	0.793672	10.033156	0.460151	0.211554	0.006925	0.224974	-0.522355	-0.437799	-0.724833	0.286798	0.227524	-0.659171	-0.656867	0	0
51900	0.744032	9.680220	0.162789	0.256999	-0.011809	0.206463	-0.524769	-0.439369	-0.721863	0.287527	0.226793	-0.661359	-0.654597	0	0
51901	0.712268	9.407722	-0.105744	0.212550	0.002444	0.189642	-0.527991	-0.440367	-0.718320	0.288343	0.226099	-0.663178	-0.652635	0	0
51902	0.701926	9.417229	-0.250569	0.126552	0.023375	0.212498	-0.531616	-0.441273	-0.712184	0.289630	0.225174	-0.664417	-0.651123	0	0
51903	0.762691	9.663528	-0.173530	0.088105	0.051642	0.207228	-0.534169	-0.441249	-0.710657	0.291163	0.224323	-0.665314	-0.649816	0	0
51904	0.888035	9.711938	-0.083387	0.116809	0.054473	0.210841	-0.537126	-0.440481	-0.710326	0.292671	0.223588	-0.666385	-0.648292	0	0
51905	1.009767	9.529625	-0.292523	0.141397	0.039931	0.232029	-0.539949	-0.439423	-0.710395	0.294163	0.222649	-0.667710	-0.646574	0	0
51906	0.990722	9.354466	-0.522884	0.122997	0.040204	0.214308	-0.542503	-0.438984	-0.708446	0.295583	0.221816	-0.668861	-0.645022	0	0
51907	0.969973	9.276389	-0.679404	0.068788	0.042133	0.189408	-0.545859	-0.439991	-0.704358	0.296971	0.220960	-0.669611	-0.643899	0	0
51908	1.040758	9.350487	-0.819820	0.056685	0.083212	0.178124	-0.547743	-0.438496	-0.705920	0.298586	0.220444	-0.670121	-0.642798	0	0
51909	1.209325	9.654575	-0.776017	0.028411	0.104743	0.161325	-0.549898	-0.436787	-0.704207	0.300298	0.220058	-0.670359	-0.641883	0	0
51910	1.450279	10.110498	-0.642070	-0.009139	0.125966	0.154196	-0.551509	-0.436668	-0.707722	0.302190	0.219780	-0.670260	-0.641194	0	0
51911	1.689558	10.182841	-0.392139	0.041589	0.070089	0.130950	-0.553662	-0.435340	-0.707926	0.303443	0.219414	-0.670618	-0.640352	0	0
51912	1.699990	9.901425	-0.401732	0.109097	-0.054229	0.075563	-0.553796	-0.435537	-0.705346	0.303363	0.218866	-0.671646	-0.639500	0	0
51913	1.345048	9.428854	-0.666637	0.122584	-0.140137	0.029187	-0.554602	-0.436003	-0.702766	0.302375	0.218083	-0.672936	-0.638879	0	0
51914	0.864648	9.286585	-0.966771	0.049467	-0.145515	0.004288	-0.556748	-0.437135	-0.700601	0.301357	0.217252	-0.673699	-0.638839	0	0
51915	0.568275	9.453575	-0.900093	-0.035571	-0.052914	-0.030693	-0.555668	-0.438851	-0.700941	0.300913	0.216954	-0.673585	-0.639269	0	0
51916	0.460148	9.597317	-0.463966	-0.055920	0.059655	-0.059204	-0.556747	-0.437390	-0.701834	0.301100	0.217544	-0.672918	-0.639683	0	0
51917	0.370755	9.471893	-0.400766	0.004324	0.075099	-0.088067	-0.554196	-0.436522	-0.705237	0.301061	0.218575	-0.672548	-0.639739	0	0
51918	0.320485	9.094713	-0.283915	0.001088	0.131218	-0.057636	-0.553116	-0.438175	-0.708296	0.301626	0.219795	-0.672028	-0.639602	0	0
51919	0.511299	8.981633	-0.436086	-0.081164	0.236427	-0.025427	-0.551235	-0.438224	-0.708047	0.303254	0.221180	-0.670759	-0.639686	0	0
51920	1.028457	9.304184	-0.403390	-0.134245	0.412290	0.037289	-0.549897	-0.436344	-0.711131	0.306584	0.223125	-0.668729	-0.639549	0	0
51921	1.611441	9.827061	0.250889	-0.219984	0.531941	0.097738	-0.547486	-0.433577	-0.716920	0.311277	0.225143	-0.665920	-0.639506	0	0
51922	2.213060	10.088055	0.546625	-0.198758	0.507083	0.105452	-0.545876	-0.432168	-0.724376	0.315803	0.227028	-0.663299	-0.639344	0	0
51923	2.610486	9.869513	0.688056	-0.168958	0.420758	0.119941	-0.543195	-0.429829	-0.730318	0.319771	0.228329	-0.661177	-0.639106	0	0
51924	2.487780	9.925535	0.558689	-0.221021	0.235561	0.184042	-0.544278	-0.426271	-0.736177	0.323043	0.227881	-0.659428	-0.639428	0	0
51925	2.079133	10.228845	0.469235	-0.258520	0.172801	0.263170	-0.548311	-0.424523	-0.740427	0.326486	0.226353	-0.657833	-0.639866	0	0
51926	1.625304	10.181797	0.742128	-0.120516	0.293691	0.238833	-0.548589	-0.420870	-0.745067	0.330248	0.226232	-0.656640	-0.639201	0	0
51927	1.446523	9.654179	0.656368	0.030823	0.369299	0.180621	-0.549802	-0.419108	-0.746629	0.333789	0.227445	-0.656041	-0.637545	0	0
51928	1.394729	9.318216	0.551393	0.005115	0.409194	0.140156	-0.550339	-0.419036	-0.749205	0.337375	0.229107	-0.655027	-0.636104	0	0
51929	1.423345	9.639218	0.896496	-0.150717	0.428118	0.113238	-0.548195	-0.416671	-0.755684	0.341276	0.230515	-0.652895	-0.635706	0	0
51930	1.434740	10.081279	1.158310	-0.159549	0.364511	0.094210	-0.546854	-0.415483	-0.759471	0.344649	0.231635	-0.650852	-0.635574	0	0
51931	1.417262	10.119813	1.239330	-0.047198	0.342260	0.061710	-0.545782	-0.414294	-0.762982	0.347412	0.233182	-0.649527	-0.634859	0	0
51932	1.518933	9.975982	1.060583	0.003045	0.326534	0.031696	-0.543228	-0.414607	-0.764247	0.349753	0.235022	-0.648487	-0.633958	0	0
51933	1.623695	9.807937	0.939888	0.023961	0.298570	0.019192	-0.543235	-0.412316	-0.765397	0.351789	0.236810	-0.647651	-0.633019	0	0
51934	1.651185	9.648214	0.961195	0.049784	0.237388	-0.014713	-0.539736	-0.414345	-0.766864	0.353143	0.238546	-0.647099	-0.632178	0	0
51935	1.463554	9.576836	0.955975	0.020845	0.141384	-0.025983	-0.538263	-0.412933	-0.768196	0.353881	0.239618	-0.646682	-0.631787	0	0
51936	1.250043	9.577809	0.886827	-0.007709	0.109475	-0.040373	-0.539466	-0.414578	-0.769324	0.354383	0.240509	-0.646152	-0.631709	0	0
51937	1.075050	9.608624	0.924555	0.018902	0.170414	-0.015109	-0.536647	-0.413882	-0.771647	0.355379	0.241687	-0.645641	-0.631221	0	0
51938	1.070943	9.562419	0.867003	0.033482	0.240633	-0.009306	-0.534765	-0.414472	-0.772504	0.356826	0.243354	-0.644975	-0.630445	0	0
51939	1.217547	9.528683	1.030636	0.046435	0.301294	-0.012448	-0.532886	-0.413625	-0.774268	0.358613	0.245437	-0.644168	-0.629448	0	0
51940	1.404746	9.643765	1.175134	0.025406	0.275123	-0.039253	-0.529919	-0.417808	-0.773893	0.360101	0.247474	-0.643248	-0.628741	0	0
51941	1.582304	9.753817	1.304931	0.044417	0.231156	-0.051899	-0.528040	-0.417263	-0.774850	0.361188	0.249358	-0.642571	-0.628065	0	0
51942	1.648721	9.721046	1.408322	0.085666	0.148994	-0.094747	-0.526028	-0.416640	-0.773221	0.361363	0.251173	-0.642340	-0.627478	0	0
51943	1.577968	9.734322	1.343461	0.077100	0.076719	-0.123510	-0.525220	-0.417541	-0.771763	0.360926	0.252662	-0.642239	-0.627235	0	0
51944	1.498616	9.829989	1.378821	0.053985	0.036066	-0.141511	-0.522529	-0.419310	-0.771443	0.360164	0.253958	-0.642093	-0.627299	0	0
51945	1.443928	9.887253	1.306900	0.053601	0.012682	-0.131042	-0.520654	-0.417489	-0.772495	0.359328	0.255007	-0.642051	-0.627396	0	0
51946	1.403514	9.721437	1.275616	0.067609	0.007110	-0.116872	-0.518355	-0.422668	-0.771192	0.358501	0.256014	-0.642154	-0.627353	0	0
51947	1.463746	9.620573	1.292669	0.067515	0.038008	-0.107843	-0.517285	-0.421592	-0.769809	0.357938	0.257120	-0.642163	-0.627213	0	0
51948	1.604613	9.620711	1.388467	0.078331	0.023085	-0.111474	-0.515533	-0.423346	-0.769206	0.357214	0.258225	-0.642290	-0.627042	0	0
51949	1.737999	9.499327	1.417549	0.098666	0.006053	-0.134531	-0.515131	-0.423405	-0.767036	0.356199	0.259411	-0.642534	-0.626880	0	0
51950	1.793958	9.364394	1.401026	0.098383	-0.068579	-0.136783	-0.512703	-0.426877	-0.766224	0.354674	0.260174	-0.643045	-0.626905	0	0
51951	1.797348	9.412992	1.246698	0.067098	-0.108441	-0.117686	-0.512165	-0.427534	-0.762851	0.353112	0.260417	-0.643536	-0.627181	0	0
51952	1.706278	9.615266	1.314595	0.070041	-0.167441	-0.103899	-0.510818	-0.429001	-0.761961	0.351229	0.260247	-0.644300	-0.627525	0	0
51953	1.550642	9.656149	1.405801	0.091836	-0.206031	-0.118192	-0.510415	-0.429475	-0.760213	0.348970	0.259963	-0.645281	-0.627894	0	0
51954	1.483136	9.628213	1.341352	0.092388	-0.210842	-0.139422	-0.509873	-0.431411	-0.756608	0.346522	0.259824	-0.646238	-0.628324	0	0
51955	1.503595	9.567889	1.299104	0.103612	-0.180261	-0.149801	-0.510276	-0.431612	-0.753617	0.344198	0.259941	-0.647110	-0.628654	0	0
51956	1.557003	9.564003	1.303179	0.111434	-0.177845	-0.172759	-0.509729	-0.435193	-0.752379	0.341698	0.260286	-0.647977	-0.628983	0	0
51957	1.654992	9.526950	1.400349	0.126299	-0.177274	-0.190412	-0.507305	-0.437439	-0.749486	0.339077	0.260756	-0.648865	-0.629291	0	0
51958	1.664093	9.551388	1.366742	0.135573	-0.210584	-0.206512	-0.505419	-0.440141	-0.744698	0.336083	0.261191	-0.649896	-0.629653	0	0
51959	1.624940	9.555523	1.274034	0.140644	-0.263973	-0.203291	-0.505145	-0.442369	-0.740420	0.332777	0.261239	-0.651117	-0.630127	0	0
51960	1.557008	9.546999	1.197388	0.147613	-0.290701	-0.199002	-0.504604	-0.444000	-0.737758	0.329269	0.261153	-0.652496	-0.630579	0	0
51961	1.423185	9.658644	0.968563	0.105274	-0.309658	-0.166515	-0.502986	-0.446209	-0.735671	0.325984	0.260547	-0.653722	-0.631267	0	0
51962	1.394984	9.682372	0.630501	0.069010	-0.296077	-0.153268	-0.502717	-0.446878	-0.731478	0.322926	0.259865	-0.654725	-0.632079	0	0
51963	1.479401	9.649881	0.296319	0.037522	-0.232564	-0.107881	-0.502850	-0.447799	-0.728241	0.320687	0.259135	-0.655412	-0.632806	0	0
51964	1.652025	9.667527	-0.184785	-0.002914	-0.195640	-0.068899	-0.503519	-0.448658	-0.727173	0.319001	0.258298	-0.655848	-0.633549	0	0
51965	1.684711	9.469044	-0.297833	-0.082702	-0.154385	-0.038823	-0.505261	-0.450039	-0.726925	0.318021	0.257222	-0.655699	-0.634633	0	0
51966	1.655964	9.126254	-0.055403	-0.261138	-0.156004	0.037537	-0.505537	-0.447144	-0.729413	0.317932	0.255114	-0.654637	-0.636621	0	0
51967	1.972891	9.200009	0.233010	-0.424909	-0.185524	0.097756	-0.507826	-0.445215	-0.730957	0.318488	0.251848	-0.652750	-0.639575	0	0
51968	2.086141	9.656069	0.603764	-0.374820	-0.358724	0.144493	-0.512399	-0.442439	-0.736256	0.318036	0.247374	-0.651855	-0.642452	0	0
51969	1.938671	9.973820	0.425925	-0.177834	-0.547459	0.149231	-0.516835	-0.440898	-0.737242	0.315932	0.242218	-0.652797	-0.644494	0	0
51970	1.638606	9.900367	0.106733	-0.069957	-0.621085	0.142102	-0.522072	-0.441042	-0.738002	0.312985	0.237025	-0.654643	-0.645989	0	0
51971	1.282707	9.806463	-0.370490	-0.094180	-0.667336	0.132983	-0.530402	-0.440317	-0.736521	0.309763	0.231447	-0.656412	-0.647767	0	0
51972	0.838610	9.927048	-0.560759	-0.163185	-0.602185	0.134164	-0.535245	-0.437678	-0.735563	0.307079	0.226118	-0.657521	-0.649799	0	0
51973	0.656486	10.178636	-0.618799	-0.182712	-0.483476	0.144619	-0.542504	-0.435522	-0.735816	0.305317	0.221368	-0.658127	-0.651649	0	0
51974	0.785600	10.263515	-0.639549	-0.085989	-0.374302	0.113762	-0.545998	-0.434895	-0.734939	0.303811	0.217878	-0.658960	-0.652687	0	0
51975	1.173476	10.438017	-1.038198	0.021164	-0.277783	0.095183	-0.547756	-0.431265	-0.730992	0.302619	0.215411	-0.660142	-0.652865	0	0
51976	1.470707	10.195848	-0.540982	0.084752	-0.285497	0.070512	-0.551917	-0.432662	-0.727587	0.301038	0.213298	-0.661711	-0.652701	0	0
51977	1.554434	10.112389	-0.648517	0.055423	-0.388156	0.005213	-0.555397	-0.436924	-0.723467	0.298447	0.210806	-0.663247	-0.653141	0	0
51978	1.056111	10.045069	-0.778851	0.065819	-0.527597	-0.070678	-0.557822	-0.434815	-0.720377	0.294372	0.207986	-0.665096	-0.654014	0	0
51979	0.434110	9.616217	-0.915066	0.131392	-0.531734	-0.098632	-0.559698	-0.437050	-0.713625	0.289973	0.205462	-0.667308	-0.654524	0	0
51980	0.051340	9.084880	-1.153902	0.025825	-0.463078	-0.108137	-0.561034	-0.439924	-0.710437	0.286150	0.203191	-0.668591	-0.655604	0	0
51981	-0.074109	9.053471	-1.169551	-0.199175	-0.328659	-0.084083	-0.562109	-0.439629	-0.709871	0.283858	0.200947	-0.668057	-0.657833	0	0
51982	0.005571	9.501645	-0.734772	-0.286114	-0.239518	-0.050237	-0.563188	-0.437857	-0.711977	0.282534	0.198862	-0.666750	-0.660359	0	0
51983	0.241194	10.127421	-0.448204	-0.239924	-0.198883	-0.022510	-0.564808	-0.434780	-0.714852	0.281584	0.196945	-0.665688	-0.662407	0	0
51984	0.370712	10.217180	-0.310100	-0.046429	-0.132651	-0.045385	-0.564804	-0.436195	-0.714898	0.280528	0.196208	-0.665663	-0.663098	0	0
51985	0.452470	9.869077	-0.410884	0.032657	-0.054313	-0.094145	-0.563997	-0.436317	-0.716544	0.279523	0.196495	-0.665857	-0.663243	0	0
51986	0.550965	9.657225	-0.490518	-0.044757	0.010519	-0.081607	-0.563730	-0.436047	-0.716266	0.279177	0.196954	-0.665370	-0.663741	0	0
51987	0.701205	9.669669	-0.418598	-0.134014	0.037138	-0.037548	-0.563055	-0.436723	-0.718337	0.279480	0.197008	-0.664315	-0.664654	0	0
51988	0.841034	9.958672	-0.361120	-0.135090	0.064498	0.006784	-0.562522	-0.435264	-0.720745	0.280257	0.196986	-0.663248	-0.665398	0	0
51989	0.763831	9.777681	0.140996	-0.012124	0.072340	0.019609	-0.563598	-0.434353	-0.722335	0.280932	0.197237	-0.663017	-0.665269	0	0
51990	0.791887	9.316925	-0.025583	0.063138	0.172499	-0.050224	-0.562924	-0.435201	-0.723051	0.281652	0.198865	-0.662852	-0.664644	0	0
51991	1.014212	8.990808	0.012587	0.055634	0.219857	-0.097721	-0.560908	-0.435534	-0.722949	0.282388	0.201065	-0.662422	-0.664099	0	0
51992	1.279668	8.915506	-0.055731	-0.008527	0.264235	-0.080010	-0.558217	-0.437456	-0.722090	0.283654	0.203290	-0.661457	-0.663844	0	0
51993	1.720376	9.168687	-0.111520	-0.147466	0.303574	-0.027255	-0.555800	-0.436716	-0.725904	0.285819	0.205000	-0.659575	-0.664262	0	0
51994	1.978754	9.377322	0.140376	-0.247122	0.286356	0.060659	-0.554727	-0.435607	-0.732139	0.288648	0.205761	-0.657236	-0.665121	0	0
51995	2.055052	9.237932	0.396532	-0.272503	0.257720	0.095742	-0.554194	-0.433155	-0.740773	0.291580	0.205988	-0.654891	-0.666084	0	0
51996	2.255929	9.581420	0.176229	-0.364697	0.277063	0.181279	-0.553399	-0.429106	-0.745278	0.295382	0.205546	-0.652020	-0.667360	0	0
51997	2.352732	10.185302	0.877566	-0.518786	0.282108	0.321334	-0.554486	-0.423971	-0.752037	0.300472	0.203722	-0.648391	-0.669181	0	0
51998	2.588835	11.024714	1.131242	-0.637915	0.216480	0.454828	-0.558801	-0.417256	-0.762654	0.306238	0.200262	-0.644380	-0.671482	0	0
51999	2.575820	10.801202	1.736754	-0.459850	0.154268	0.515103	-0.564190	-0.410259	-0.772161	0.311655	0.196486	-0.641854	-0.672523	0	0
52000	2.418378	10.157432	1.534568	-0.249877	0.155390	0.540589	-0.573072	-0.403490	-0.780545	0.316802	0.193242	-0.640742	-0.672119	0	0
52001	2.138821	9.564857	1.359544	-0.177678	0.127777	0.530120	-0.578860	-0.398884	-0.784138	0.321576	0.190055	-0.640175	-0.671301	0	0
52002	1.797562	9.626613	1.129544	-0.172370	0.108213	0.530974	-0.584513	-0.394455	-0.786378	0.326182	0.186786	-0.639671	-0.670475	0	0
52003	1.472016	10.140207	1.055497	-0.083461	0.067953	0.462973	-0.590437	-0.389459	-0.788324	0.329926	0.183923	-0.639765	-0.669345	0	0
52004	1.256783	10.252837	1.146740	0.107816	0.152178	0.358062	-0.595677	-0.388767	-0.788513	0.333121	0.182965	-0.640641	-0.667183	0	0
52005	1.015169	9.772669	1.417377	0.170986	0.181067	0.289554	-0.598236	-0.386452	-0.788136	0.335948	0.182806	-0.641719	-0.664769	0	0
52006	0.908356	9.294917	1.412889	0.053607	0.213326	0.310653	-0.601461	-0.385768	-0.789981	0.339307	0.182370	-0.641925	-0.662981	0	0
52007	1.324108	9.343727	1.372319	-0.160987	0.365118	0.284337	-0.602945	-0.382956	-0.793818	0.343874	0.182339	-0.640143	-0.662360	0	0
52008	1.869008	9.550296	1.782275	-0.220141	0.377339	0.275250	-0.603622	-0.380392	-0.799985	0.348534	0.182277	-0.637884	-0.662120	0	0
52009	2.063271	9.563553	1.985532	-0.140507	0.181917	0.223809	-0.602424	-0.376685	-0.802329	0.351479	0.181485	-0.636734	-0.661887	0	0
52010	2.204622	9.527279	2.004587	-0.142492	0.052490	0.207915	-0.607273	-0.371387	-0.806182	0.353475	0.179970	-0.635985	-0.661959	0	0
52011	2.087420	9.554272	1.899682	-0.116353	-0.137660	0.139618	-0.609691	-0.370993	-0.808590	0.353782	0.177680	-0.635958	-0.662439	0	0
52012	1.693869	9.537376	1.497754	-0.068105	-0.283830	0.061132	-0.611982	-0.369054	-0.804419	0.352533	0.175135	-0.636618	-0.663148	0	0
52013	1.044215	9.297389	1.472407	-0.024305	-0.299906	-0.030625	-0.615073	-0.368442	-0.803275	0.350509	0.173180	-0.637463	-0.663922	0	0
52014	0.632234	9.163670	1.402998	-0.078663	-0.210554	-0.068141	-0.616144	-0.369574	-0.802211	0.348885	0.171908	-0.637560	-0.665015	0	0
52015	0.642766	9.260978	1.515729	-0.121415	-0.082172	-0.096638	-0.617214	-0.371285	-0.800621	0.347969	0.171484	-0.636875	-0.666259	0	0
52016	1.045528	9.501350	1.641824	-0.073121	-0.015642	-0.108539	-0.614800	-0.370017	-0.802785	0.347307	0.171786	-0.636256	-0.667118	0	0
52017	1.351328	9.725388	1.659148	0.044595	0.025010	-0.129204	-0.613052	-0.370293	-0.804855	0.346567	0.172863	-0.636244	-0.667235	0	0
52018	1.550128	9.838234	1.625881	0.115937	0.083348	-0.162250	-0.611841	-0.371502	-0.802731	0.345850	0.174823	-0.636447	-0.666903	0	0
52019	1.737802	9.790664	1.660886	0.148181	0.093177	-0.188649	-0.608611	-0.373739	-0.801073	0.344964	0.177092	-0.636780	-0.666445	0	0
52020	1.856046	9.705422	1.727747	0.148301	0.047266	-0.201343	-0.606052	-0.376058	-0.801314	0.343696	0.179171	-0.637247	-0.666098	0	0
52021	1.917131	9.570592	1.800449	0.143386	-0.034601	-0.200124	-0.605236	-0.379663	-0.799263	0.341924	0.180643	-0.637958	-0.665932	0	0
52022	1.949000	9.440085	1.857779	0.138766	-0.104635	-0.174067	-0.602009	-0.381355	-0.796634	0.339885	0.181503	-0.638923	-0.665817	0	0
52023	1.767882	9.296003	1.920712	0.132171	-0.151849	-0.137214	-0.600658	-0.384137	-0.794019	0.337800	0.181753	-0.640063	-0.665715	0	0
52024	1.626395	9.332271	1.858322	0.099728	-0.090209	-0.124513	-0.600923	-0.385595	-0.791886	0.336250	0.182258	-0.640804	-0.665649	0	0
52025	1.690092	9.299441	1.867746	0.073772	-0.101746	-0.098159	-0.599305	-0.388272	-0.787910	0.334851	0.182392	-0.641449	-0.665696	0	0
52026	1.587353	9.358275	1.938774	0.063266	-0.108644	-0.110595	-0.600109	-0.389140	-0.786296	0.333338	0.182559	-0.642032	-0.665848	0	0
52027	1.583221	9.346078	2.087990	0.085156	-0.071935	-0.149193	-0.598227	-0.389466	-0.786329	0.331768	0.183257	-0.642553	-0.665937	0	0
52028	1.716535	9.474739	2.139256	0.107143	-0.076679	-0.165104	-0.597281	-0.391484	-0.785725	0.330016	0.184133	-0.643217	-0.665925	0	0
52029	1.823629	9.452406	2.142711	0.135249	-0.124048	-0.181255	-0.595939	-0.391898	-0.781400	0.327804	0.184852	-0.644176	-0.665891	0	0
52030	1.909914	9.250047	2.093926	0.173134	-0.159069	-0.190210	-0.594447	-0.396971	-0.777772	0.325225	0.185552	-0.645497	-0.665682	0	0
52031	1.946365	9.129332	2.129657	0.184390	-0.215212	-0.217060	-0.593767	-0.400371	-0.772176	0.322092	0.186051	-0.646998	-0.665609	0	0
52032	1.946959	9.090494	2.072194	0.181241	-0.273257	-0.243961	-0.593629	-0.402335	-0.766935	0.318392	0.186358	-0.648627	-0.665718	0	0
52033	1.920005	9.201658	1.914055	0.170549	-0.303358	-0.253023	-0.591481	-0.402787	-0.761805	0.314468	0.186450	-0.650229	-0.665995	0	0
52034	1.928536	9.352305	1.730228	0.188969	-0.331151	-0.273480	-0.590126	-0.407026	-0.757332	0.310170	0.186581	-0.652013	-0.666229	0	0
52035	1.732625	9.319611	1.649837	0.228329	-0.380642	-0.272743	-0.590384	-0.411267	-0.751207	0.305492	0.186456	-0.654173	-0.666309	0	0
52036	1.790721	9.238069	1.113007	0.193692	-0.349625	-0.316854	-0.587958	-0.414836	-0.746181	0.300760	0.186754	-0.655933	-0.666647	0	0
52037	1.899746	9.220613	0.991307	0.125906	-0.315992	-0.333669	-0.587004	-0.419909	-0.742003	0.296276	0.187138	-0.657068	-0.667429	0	0
52038	1.822660	9.427980	0.915159	0.022627	-0.400711	-0.323032	-0.585389	-0.421448	-0.738262	0.291472	0.186616	-0.657794	-0.668973	0	0
52039	1.517138	9.793858	0.876542	-0.039078	-0.483047	-0.251205	-0.584043	-0.422673	-0.735596	0.286737	0.184843	-0.658438	-0.670876	0	0
52040	1.409432	10.054061	0.647398	-0.001162	-0.459510	-0.183727	-0.585384	-0.423862	-0.731810	0.282510	0.182931	-0.659400	-0.672246	0	0
52041	1.585734	10.147042	0.271759	0.120366	-0.319429	-0.125902	-0.584306	-0.425398	-0.727654	0.279389	0.181876	-0.660854	-0.672409	0	0
52042	1.660828	9.883780	0.131613	0.198806	-0.255751	-0.085467	-0.586316	-0.427735	-0.722536	0.276792	0.181240	-0.662747	-0.671792	0	0
52043	1.954871	9.607515	0.171608	0.047156	-0.265457	-0.103741	-0.586315	-0.428702	-0.717398	0.274304	0.180196	-0.663588	-0.672263	0	0
52044	2.230263	9.702369	0.487474	-0.254411	-0.423709	-0.062451	-0.587658	-0.428693	-0.716429	0.271558	0.177026	-0.662920	-0.674874	0	0
52045	1.960152	10.132018	0.552976	-0.282495	-0.693960	-0.002343	-0.590885	-0.427164	-0.718111	0.267492	0.171505	-0.662856	-0.677979	0	0
52046	1.494972	10.300747	0.130599	-0.076784	-0.741289	0.038773	-0.594377	-0.427707	-0.715639	0.263003	0.165983	-0.664365	-0.679631	0	0
52047	1.092432	10.128323	-0.263209	0.075530	-0.636363	0.017041	-0.600429	-0.425747	-0.708566	0.258817	0.161659	-0.666550	-0.680141	0	0
52048	0.959449	9.824854	-0.546651	0.093519	-0.531815	0.037264	-0.604451	-0.428635	-0.702082	0.255403	0.158001	-0.668612	-0.680267	0	0
52049	1.048195	9.717199	-0.752547	0.050000	-0.451050	0.064157	-0.608482	-0.428636	-0.697953	0.252796	0.154551	-0.670186	-0.680484	0	0
52050	1.375426	9.817802	-0.868442	0.042428	-0.423104	0.082804	-0.611714	-0.426745	-0.690780	0.250490	0.151191	-0.671665	-0.680634	0	0
52051	1.559965	10.034776	-0.922190	0.114291	-0.454469	0.081897	-0.614934	-0.428192	-0.686163	0.247871	0.147755	-0.673691	-0.680345	0	0
52052	1.520271	10.325371	-0.911157	0.124274	-0.516263	0.067384	-0.620714	-0.426852	-0.683195	0.244703	0.144067	-0.675903	-0.680089	0	0
52053	1.203777	10.416745	-0.786752	0.099396	-0.580758	0.077565	-0.623261	-0.429503	-0.676177	0.241207	0.139758	-0.678098	-0.680052	0	0
52054	0.700162	10.106553	-1.057445	0.099763	-0.614145	0.059801	-0.628500	-0.429816	-0.669595	0.237345	0.135388	-0.680325	-0.680070	0	0
52055	0.203129	9.704226	-1.360942	0.108680	-0.485099	0.020120	-0.632796	-0.431308	-0.661974	0.234076	0.132139	-0.682237	-0.679927	0	0
52056	0.028094	9.492278	-1.335827	0.089141	-0.313411	-0.026537	-0.632530	-0.431137	-0.657346	0.231680	0.130374	-0.683534	-0.679786	0	0
52057	0.130412	9.494154	-1.156971	0.061335	-0.173711	-0.039902	-0.634950	-0.430110	-0.656468	0.230178	0.129544	-0.684307	-0.679677	0	0
52058	0.236311	9.549496	-1.040997	0.084534	-0.097650	-0.087111	-0.634808	-0.433172	-0.652760	0.228855	0.129652	-0.684988	-0.679417	0	0
52059	0.251374	9.408972	-0.996143	0.145235	-0.039226	-0.091850	-0.633733	-0.433819	-0.650344	0.227805	0.130288	-0.685955	-0.678672	0	0
52060	0.222318	9.272490	-1.082667	0.143934	0.027548	-0.132081	-0.632653	-0.435707	-0.649329	0.226961	0.131695	-0.686690	-0.677940	0	0
52061	0.221453	9.296737	-1.203240	0.074501	0.105566	-0.146826	-0.629423	-0.438089	-0.647539	0.226617	0.133535	-0.686776	-0.677608	0	0
52062	0.205279	9.381412	-1.185117	-0.024628	0.143567	-0.135402	-0.628352	-0.437126	-0.647385	0.226766	0.135364	-0.686096	-0.677883	0	0
52063	0.339755	9.454260	-1.118951	-0.089263	0.217559	-0.128976	-0.626197	-0.438688	-0.649365	0.227525	0.137473	-0.684839	-0.678475	0	0
52064	0.587530	9.580159	-0.910086	-0.097970	0.267381	-0.132286	-0.622169	-0.437966	-0.654015	0.228644	0.139957	-0.683375	-0.679067	0	0
52065	0.764197	9.724174	-0.847977	-0.093189	0.274848	-0.108399	-0.618942	-0.438481	-0.659511	0.229933	0.142305	-0.681982	-0.679545	0	0
52066	0.880978	9.837974	-0.753775	-0.079117	0.331348	-0.086808	-0.615717	-0.438781	-0.662007	0.231762	0.144949	-0.680549	-0.679801	0	0
52067	1.029741	9.903785	-0.812296	-0.062582	0.375187	-0.091814	-0.612628	-0.438390	-0.663663	0.233795	0.147936	-0.679142	-0.679868	0	0
52068	1.030905	10.066442	-0.950701	-0.021568	0.394650	-0.073883	-0.610475	-0.439470	-0.668077	0.236042	0.151042	-0.677955	-0.679594	0	0
52069	0.989214	9.951574	-1.064256	0.019887	0.457000	-0.064497	-0.605909	-0.438645	-0.671641	0.238682	0.154589	-0.676938	-0.678887	0	0
52070	0.938722	9.569524	-1.048479	0.035612	0.504472	-0.037595	-0.602948	-0.440131	-0.677710	0.241821	0.158323	-0.675907	-0.677943	0	0
52071	0.941411	9.309815	-1.070510	-0.016488	0.532435	-0.035801	-0.598380	-0.440302	-0.681034	0.245210	0.162094	-0.674477	-0.677258	0	0
52072	0.876825	9.260086	-1.115448	-0.069062	0.556421	-0.017229	-0.596372	-0.437899	-0.682885	0.248982	0.165768	-0.672607	-0.676853	0	0
52073	0.816246	9.302713	-0.843200	-0.072910	0.573888	-0.005631	-0.592607	-0.438536	-0.689752	0.252929	0.169469	-0.670704	-0.676360	0	0
52074	0.810717	9.220078	-0.813859	-0.080332	0.623192	0.011462	-0.589923	-0.437187	-0.695726	0.257346	0.173363	-0.668591	-0.675799	0	0
52075	1.160880	9.522598	-0.834283	-0.091011	0.733037	0.025304	-0.585895	-0.435966	-0.703624	0.262576	0.177874	-0.666161	-0.675015	0	0
52076	1.712568	10.110422	-0.470326	-0.124033	0.765942	0.051779	-0.581332	-0.433933	-0.710414	0.268265	0.182327	-0.663386	-0.674321	0	0
52077	2.136678	10.606075	-0.412905	-0.106764	0.691121	0.064501	-0.576766	-0.432709	-0.718999	0.273482	0.186232	-0.660963	-0.673538	0	0
52078	2.093015	10.413534	-0.107069	0.036565	0.548309	0.064047	-0.574887	-0.431926	-0.724166	0.277491	0.189559	-0.659821	-0.672088	0	0
52079	1.853486	9.809582	0.041794	0.058548	0.502770	0.042680	-0.571660	-0.432773	-0.727496	0.280993	0.192777	-0.658944	-0.670577	0	0
52080	1.635175	9.633298	0.402330	-0.114865	0.423670	0.017807	-0.570049	-0.431883	-0.730887	0.284148	0.195135	-0.657014	-0.670459	0	0
52081	1.452932	10.086428	0.812183	-0.269943	0.346957	0.046900	-0.570327	-0.428347	-0.736620	0.287279	0.196342	-0.654356	-0.671371	0	0
52082	1.293619	10.622523	1.332849	-0.276457	0.361981	0.156602	-0.567106	-0.426887	-0.741781	0.291265	0.196911	-0.651762	-0.672009	0	0
52083	1.086530	10.740190	1.732434	-0.159790	0.410596	0.243950	-0.568059	-0.421755	-0.748542	0.295907	0.197570	-0.650014	-0.671482	0	0
52084	0.969763	10.153013	1.721244	0.013821	0.533270	0.303678	-0.568056	-0.422199	-0.753862	0.301406	0.199174	-0.649119	-0.669424	0	0
52085	1.027578	9.192722	1.682118	0.152893	0.641891	0.273010	-0.569675	-0.419393	-0.757290	0.307104	0.202110	-0.648780	-0.666275	0	0
52086	1.250996	8.898160	1.498615	0.067314	0.681695	0.216383	-0.568600	-0.419078	-0.759741	0.312845	0.205404	-0.647561	-0.663779	0	0
52087	1.548049	9.563866	1.536411	-0.098193	0.645043	0.204927	-0.564714	-0.415794	-0.764851	0.318595	0.208000	-0.645339	-0.662397	0	0
52088	1.668094	10.168136	1.925513	-0.069682	0.579589	0.201885	-0.562298	-0.414568	-0.771370	0.323837	0.210269	-0.643443	-0.660982	0	0
52089	1.590060	10.190994	1.918131	0.044714	0.494712	0.149556	-0.560957	-0.413568	-0.773122	0.327932	0.212668	-0.642481	-0.659129	0	0
52090	1.455677	9.851097	1.728805	0.012049	0.491432	0.126495	-0.562570	-0.412572	-0.777832	0.331916	0.215088	-0.641215	-0.657581	0	0
52091	1.450379	9.620370	1.662979	-0.117637	0.465449	0.125934	-0.561232	-0.410252	-0.781582	0.336001	0.216896	-0.639195	-0.656878	0	0
52092	1.523203	9.609550	1.631594	-0.174167	0.438572	0.114961	-0.557608	-0.409097	-0.786213	0.339959	0.218413	-0.636824	-0.656642	0	0
52093	1.545097	9.758053	1.828542	-0.151670	0.390152	0.139460	-0.556537	-0.407292	-0.791882	0.343714	0.219515	-0.634832	-0.656248	0	0
52094	1.529275	9.816025	1.789102	-0.087729	0.347403	0.164144	-0.556811	-0.405039	-0.797247	0.347214	0.220411	-0.633422	-0.655468	0	0
52095	1.428022	9.755902	1.579424	0.011014	0.330262	0.171446	-0.556279	-0.402854	-0.800448	0.350431	0.221471	-0.632751	-0.654046	0	0
52096	1.383227	9.543867	1.403918	0.066179	0.354789	0.132899	-0.556011	-0.402238	-0.802880	0.353422	0.223141	-0.632235	-0.652365	0	0
52097	1.458890	9.363147	1.198171	0.092766	0.391684	0.088126	-0.553995	-0.403020	-0.801705	0.356292	0.225409	-0.631675	-0.650564	0	0
52098	1.609815	9.348906	1.318459	0.079234	0.372034	0.051676	-0.552652	-0.402733	-0.803208	0.358819	0.227740	-0.630983	-0.649033	0	0
52099	1.653206	9.395842	1.540905	0.023323	0.298008	0.042169	-0.551579	-0.402179	-0.803747	0.360948	0.229433	-0.630185	-0.648031	0	0
52100	1.572840	9.646848	1.469142	0.056801	0.239196	0.058704	-0.548890	-0.402719	-0.807605	0.362733	0.230780	-0.629827	-0.646903	0	0
52101	1.611428	9.764064	1.382780	0.145018	0.228504	0.089844	-0.549155	-0.403876	-0.806279	0.364448	0.232159	-0.630166	-0.645113	0	0
52102	1.639832	9.526653	1.202490	0.208894	0.282109	0.101004	-0.550362	-0.404867	-0.805072	0.366412	0.234058	-0.630723	-0.642766	0	0
52103	1.808099	9.340344	1.122398	0.201915	0.338909	0.103086	-0.548076	-0.406120	-0.802146	0.368769	0.236264	-0.631038	-0.640296	0	0
52104	2.016238	9.353831	1.116647	0.156199	0.332514	0.094899	-0.548210	-0.405950	-0.803228	0.371124	0.238324	-0.631040	-0.638167	0	0
52105	2.207387	9.367008	1.100748	0.148534	0.340836	0.079857	-0.546326	-0.407273	-0.803020	0.373462	0.240483	-0.630932	-0.636097	0	0
52106	2.335268	9.383887	1.027513	0.146653	0.280551	0.072366	-0.545653	-0.407854	-0.803047	0.375360	0.242314	-0.630995	-0.634219	0	0
52107	2.380966	9.273041	0.984013	0.113556	0.229107	0.056015	-0.543637	-0.408192	-0.802673	0.376922	0.243773	-0.631012	-0.632715	0	0
52108	2.307855	9.276558	0.878231	0.092648	0.138422	0.048315	-0.542827	-0.409622	-0.802865	0.377899	0.244652	-0.631201	-0.631604	0	0
52109	2.190376	9.332688	0.869388	0.110336	0.101094	0.053460	-0.543363	-0.409887	-0.803139	0.378644	0.245302	-0.631669	-0.630436	0	0
52110	2.153996	9.443690	0.795216	0.142198	0.092009	0.072072	-0.542824	-0.411106	-0.799920	0.379354	0.245923	-0.632400	-0.629033	0	0
52111	2.149004	9.312497	0.687725	0.167363	0.097483	0.074848	-0.544165	-0.411675	-0.798426	0.380070	0.246628	-0.633290	-0.627428	0	0
52112	2.173710	9.142996	0.533290	0.150323	0.117681	0.043102	-0.544565	-0.412971	-0.797103	0.380736	0.247621	-0.633899	-0.626016	0	0
52113	2.308299	9.184269	0.436003	0.111639	0.173093	0.018552	-0.544295	-0.413715	-0.795769	0.381715	0.248940	-0.634008	-0.624785	0	0
52114	2.380060	9.457453	0.327817	0.091878	0.141105	0.011188	-0.543213	-0.415850	-0.796395	0.382472	0.250059	-0.634079	-0.623803	0	0
52115	2.270556	9.368078	0.390127	0.212301	0.135753	0.016862	-0.542675	-0.416157	-0.795867	0.382950	0.251537	-0.634951	-0.622025	0	0
52116	2.266126	9.236915	0.460792	0.302943	0.196424	0.003394	-0.543211	-0.417371	-0.791819	0.383474	0.253851	-0.636097	-0.619587	0	0
52117	2.388344	9.054627	0.405736	0.346848	0.247017	-0.013844	-0.541593	-0.419762	-0.787969	0.384121	0.256722	-0.637286	-0.616775	0	0
52118	2.830898	8.946109	0.184223	0.307866	0.296846	-0.027880	-0.538229	-0.422325	-0.784554	0.385066	0.259866	-0.637977	-0.614149	0	0
52119	3.086263	8.805102	0.342374	0.279353	0.226077	-0.051463	-0.537412	-0.426072	-0.782508	0.385514	0.262577	-0.638714	-0.611945	0	0
52120	2.770284	9.061529	0.138162	0.153806	0.028872	-0.102563	-0.534986	-0.429302	-0.779920	0.384687	0.263957	-0.639283	-0.611277	0	0
52121	2.181954	9.893244	0.210123	0.021838	-0.071915	-0.099992	-0.535925	-0.429840	-0.780198	0.383609	0.264159	-0.639462	-0.611681	0	0
52122	1.997077	10.756617	0.843084	-0.056514	-0.025556	-0.059284	-0.534313	-0.429751	-0.779534	0.383254	0.264123	-0.639066	-0.612332	0	0
52123	2.160499	11.007240	1.221742	0.107415	-0.011486	0.004035	-0.534043	-0.430163	-0.780367	0.382975	0.264355	-0.639808	-0.611631	0	0
52124	2.311954	10.437054	1.066997	0.321632	-0.057502	-0.003551	-0.534980	-0.431659	-0.775915	0.381755	0.265214	-0.641992	-0.609730	0	0
52125	2.249159	9.989183	0.608661	0.292759	-0.149959	-0.014798	-0.536451	-0.434391	-0.772584	0.379979	0.265425	-0.644336	-0.608273	0	0
52126	2.011933	9.756700	0.764422	0.141672	-0.278526	0.026399	-0.540335	-0.438530	-0.767231	0.377989	0.264056	-0.646332	-0.607992	0	0
52127	1.459923	9.741837	0.848699	-0.039216	-0.408397	0.037498	-0.542757	-0.437239	-0.765528	0.375734	0.261094	-0.647758	-0.609149	0	0
52128	0.702360	10.019379	0.621147	-0.085494	-0.517266	-0.000315	-0.546787	-0.437191	-0.763575	0.372625	0.257581	-0.649178	-0.611040	0	0
52129	0.129888	10.217718	0.178403	-0.014353	-0.453126	-0.090614	-0.549738	-0.438717	-0.761957	0.369214	0.255263	-0.650564	-0.612607	0	0
52130	0.006126	10.293119	-0.162981	0.121664	-0.284750	-0.165992	-0.550543	-0.439185	-0.759242	0.366058	0.255008	-0.651940	-0.613145	0	0
52131	-0.067749	10.357328	-0.127217	0.216162	-0.123769	-0.171726	-0.549328	-0.441872	-0.754445	0.363689	0.256086	-0.653303	-0.612655	0	0
52132	-0.207624	10.087758	-0.076515	0.199893	-0.027499	-0.151671	-0.549053	-0.444358	-0.751263	0.362090	0.257593	-0.654244	-0.611965	0	0
52133	-0.080332	9.684672	0.079683	0.038873	0.132284	-0.160009	-0.546361	-0.446290	-0.749997	0.361912	0.259524	-0.653613	-0.611928	0	0
52134	0.246360	9.481836	0.177900	-0.139956	0.124906	-0.137697	-0.544475	-0.447937	-0.754154	0.362272	0.260641	-0.651953	-0.613011	0	0
52135	0.342911	9.459283	-0.088581	-0.140942	0.091159	-0.139698	-0.540990	-0.445119	-0.757096	0.362409	0.261539	-0.650416	-0.614179	0	0
52136	0.482337	9.279746	-0.049246	-0.085985	0.135946	-0.133958	-0.536688	-0.446267	-0.760721	0.362724	0.262898	-0.649049	-0.614859	0	0
52137	0.495853	9.321255	-0.111733	-0.121408	0.114152	-0.091776	-0.536019	-0.445088	-0.763412	0.363248	0.263699	-0.647668	-0.615662	0	0
52138	0.482512	9.689971	-0.471200	-0.152170	0.190750	-0.071937	-0.534943	-0.445186	-0.766421	0.364465	0.264746	-0.645854	-0.616398	0	0
52139	0.860288	10.085257	-0.371113	-0.092262	0.354684	-0.063729	-0.531852	-0.445150	-0.771081	0.366630	0.266954	-0.643844	-0.616266	0	0
52140	1.385874	10.138515	-0.138732	0.038264	0.390462	-0.026083	-0.528764	-0.444746	-0.773281	0.368899	0.269623	-0.642582	-0.615065	0	0
52141	1.652165	9.716120	0.166314	0.089349	0.353645	0.042752	-0.526346	-0.444786	-0.773991	0.371215	0.271800	-0.641964	-0.613356	0	0
52142	1.764330	9.523921	-0.064706	-0.035778	0.242871	0.092916	-0.524741	-0.442346	-0.777060	0.373463	0.272517	-0.641102	-0.612575	0	0
52143	1.764356	9.407400	-0.025310	-0.059157	0.223320	0.156375	-0.525011	-0.441431	-0.779612	0.376037	0.272609	-0.640356	-0.611739	0	0
52144	1.539534	9.238230	-0.146482	-0.019356	0.227342	0.150397	-0.526084	-0.441640	-0.781783	0.378486	0.272920	-0.639800	-0.610671	0	0
52145	1.393958	9.199142	-0.444341	0.036991	0.286708	0.141269	-0.529039	-0.441547	-0.782834	0.381104	0.273854	-0.639352	-0.609092	0	0
52146	1.323890	9.185730	-0.460834	0.083925	0.411160	0.158142	-0.527697	-0.441122	-0.784197	0.384477	0.275615	-0.638736	-0.606820	0	0
52147	1.449035	9.154046	-0.172697	0.040572	0.511611	0.180718	-0.526223	-0.439352	-0.788782	0.388746	0.277667	-0.637535	-0.604423	0	0
52148	1.959046	9.381812	0.067519	-0.044441	0.570898	0.272648	-0.524744	-0.439446	-0.792340	0.394164	0.279151	-0.635804	-0.602048	0	0
52149	2.479051	10.211815	0.370902	-0.133724	0.578227	0.379232	-0.526096	-0.435753	-0.797647	0.400511	0.279634	-0.633796	-0.599748	0	0
52150	2.800743	10.873207	1.276103	-0.057074	0.550112	0.465813	-0.530132	-0.433175	-0.801054	0.406950	0.279691	-0.632552	-0.596693	0	0
52151	2.926015	10.652128	1.175695	0.074631	0.500254	0.513631	-0.532018	-0.430903	-0.805584	0.412989	0.279665	-0.632413	-0.592690	0	0
52152	2.780835	9.612864	0.822805	0.237682	0.458231	0.469753	-0.535111	-0.429785	-0.801838	0.418007	0.280332	-0.633243	-0.587952	0	0
52153	2.574373	8.713277	0.365875	0.177069	0.413775	0.375660	-0.536997	-0.428051	-0.801488	0.422364	0.281059	-0.633628	-0.584063	0	0
52154	2.166136	8.744696	0.223117	-0.074183	0.329080	0.333754	-0.539954	-0.426770	-0.804950	0.426616	0.280499	-0.632751	-0.582191	0	0
52155	1.721204	9.707697	0.486256	-0.212332	0.302700	0.310218	-0.542913	-0.424892	-0.809752	0.430959	0.279327	-0.631118	-0.581327	0	0
52156	1.335056	10.200839	1.046022	-0.053971	0.342117	0.316322	-0.545740	-0.422153	-0.815209	0.435117	0.279034	-0.630220	-0.579341	0	0
52157	1.058466	9.744293	1.134862	0.176341	0.480271	0.344528	-0.546825	-0.418456	-0.814804	0.439668	0.280348	-0.630130	-0.575355	0	0
52158	1.128474	8.915323	1.181781	0.171352	0.620443	0.355152	-0.546826	-0.418004	-0.816014	0.445133	0.282365	-0.629385	-0.570965	0	0
52159	1.486538	8.730057	1.348232	-0.042390	0.650967	0.343109	-0.546557	-0.417740	-0.821587	0.451325	0.283668	-0.627221	-0.567831	0	0
52160	2.032335	9.587221	1.548689	-0.223245	0.618669	0.366929	-0.546832	-0.414792	-0.826386	0.457912	0.283803	-0.624204	-0.565810	0	0
52161	2.403569	10.713126	1.891012	-0.143301	0.565278	0.326034	-0.547652	-0.409512	-0.833553	0.463712	0.284245	-0.621735	-0.563579	0	0
52162	2.511374	10.882578	1.796751	0.174240	0.519081	0.289575	-0.545774	-0.408056	-0.837201	0.468071	0.286112	-0.621141	-0.559673	0	0
52163	2.238925	9.853106	1.112493	0.384875	0.564793	0.165107	-0.544964	-0.409797	-0.836178	0.471421	0.289984	-0.621124	-0.554867	0	0
52164	2.013169	8.834221	0.699201	0.204876	0.618713	0.042986	-0.542272	-0.411568	-0.835723	0.474891	0.294037	-0.619482	-0.551601	0	0
52165	2.013708	8.695863	0.762851	-0.106195	0.599566	0.027747	-0.537969	-0.413145	-0.839225	0.479091	0.296605	-0.616134	-0.550342	0	0
52166	2.014555	8.965391	1.198966	-0.154063	0.522983	0.052724	-0.534217	-0.409258	-0.845810	0.483053	0.298352	-0.612951	-0.549488	0	0
52167	1.899163	8.934176	1.299173	-0.041248	0.501260	0.070644	-0.530055	-0.408087	-0.851671	0.486660	0.300414	-0.610517	-0.547889	0	0
52168	1.958214	8.925562	1.524926	-0.013275	0.527263	0.071764	-0.526568	-0.406416	-0.853970	0.490304	0.302731	-0.608110	-0.546038	0	0
52169	2.198815	9.289237	1.731776	-0.060686	0.483814	0.051815	-0.522807	-0.406301	-0.856596	0.493738	0.304702	-0.605563	-0.544677	0	0
52170	2.398269	9.749255	1.797016	-0.026907	0.400439	-0.015867	-0.521193	-0.406379	-0.860971	0.496154	0.306779	-0.603411	-0.543703	0	0
52171	2.381478	9.974713	1.741840	0.105187	0.308363	-0.058482	-0.517970	-0.406126	-0.862905	0.497403	0.309273	-0.602273	-0.542409	0	0
52172	2.261091	9.775867	1.503733	0.204848	0.326538	-0.112826	-0.514472	-0.408174	-0.863556	0.498123	0.312680	-0.601430	-0.540728	0	0
52173	2.332701	9.320757	1.350484	0.181327	0.376600	-0.132022	-0.508287	-0.410469	-0.862342	0.499134	0.316355	-0.600117	-0.539114	0	0
52174	2.482373	9.109844	1.366298	0.122113	0.393979	-0.135657	-0.504792	-0.411234	-0.863360	0.500377	0.319838	-0.598399	-0.537815	0	0
52175	2.606487	9.228638	1.511239	0.086211	0.335369	-0.150326	-0.498203	-0.414236	-0.862582	0.501330	0.322914	-0.596698	-0.536978	0	0
52176	2.593007	9.422606	1.538249	0.087103	0.261958	-0.129581	-0.493901	-0.415479	-0.862128	0.501922	0.325474	-0.595454	-0.536261	0	0
52177	2.376387	9.564314	1.374060	0.147606	0.274193	-0.100976	-0.490140	-0.415531	-0.863670	0.502565	0.328228	-0.594534	-0.534999	0	0
52178	2.232437	9.481585	1.314900	0.207127	0.320819	-0.096919	-0.486638	-0.418880	-0.863139	0.503276	0.331503	-0.593730	-0.533201	0	0
52179	2.290828	9.237461	1.378715	0.198044	0.384402	-0.082399	-0.483413	-0.419683	-0.862250	0.504494	0.334978	-0.592568	-0.531168	0	0
52180	2.571825	9.269281	1.536349	0.146888	0.381542	-0.055238	-0.480320	-0.421200	-0.860975	0.505969	0.338011	-0.591258	-0.529299	0	0
52181	2.808930	9.450827	1.787797	0.119256	0.341827	-0.039731	-0.476690	-0.422402	-0.861600	0.507412	0.340596	-0.590015	-0.527646	0	0
52182	2.919209	9.654335	1.924453	0.137306	0.258012	-0.023449	-0.473595	-0.424305	-0.861970	0.508350	0.342739	-0.589370	-0.526074	0	0
52183	2.784468	9.562038	1.651400	0.221202	0.182725	-0.043078	-0.472652	-0.425506	-0.859979	0.508483	0.345014	-0.589445	-0.524371	0	0
52184	2.633923	9.297099	1.422496	0.261640	0.226284	-0.065609	-0.469959	-0.428192	-0.856696	0.508576	0.347863	-0.589459	-0.522379	0	0
52185	2.554210	9.130553	1.221503	0.225951	0.226234	-0.076301	-0.468878	-0.430568	-0.852976	0.508767	0.350576	-0.589210	-0.520657	0	0
52186	2.589402	9.172450	1.118754	0.199225	0.222717	-0.087023	-0.464842	-0.433090	-0.852016	0.508936	0.353210	-0.588828	-0.519142	0	0
52187	2.688277	9.448571	1.172665	0.237546	0.218241	-0.108184	-0.462287	-0.434346	-0.849230	0.508865	0.356119	-0.588555	-0.517532	0	0
52188	2.767164	9.612645	1.096815	0.271577	0.151100	-0.113834	-0.460404	-0.435592	-0.846163	0.508206	0.358900	-0.588805	-0.515971	0	0
52189	2.608539	9.568512	1.239124	0.341368	0.084027	-0.110474	-0.457437	-0.440444	-0.841320	0.506952	0.361647	-0.589728	-0.514230	0	0
52190	2.586168	9.645741	0.782881	0.327336	0.075356	-0.124706	-0.456627	-0.442106	-0.837574	0.505580	0.364378	-0.590596	-0.512654	0	0
52191	2.564022	9.528806	0.706051	0.334294	0.072466	-0.149446	-0.454462	-0.447905	-0.833842	0.504071	0.367248	-0.591385	-0.511180	0	0
52192	2.523447	9.358124	0.592952	0.288124	0.080654	-0.137142	-0.452844	-0.450614	-0.828506	0.502799	0.369873	-0.591966	-0.509866	0	0
52193	2.443001	9.244983	0.497453	0.212254	0.099217	-0.123092	-0.450156	-0.451904	-0.824361	0.502024	0.372101	-0.592083	-0.508871	0	0
52194	2.216697	9.252989	0.259350	0.134075	0.076548	-0.096904	-0.449075	-0.453915	-0.824167	0.501498	0.373689	-0.592041	-0.508275	0	0
52195	1.929164	9.420111	0.056684	0.088176	0.071753	-0.063423	-0.448264	-0.455644	-0.823688	0.501322	0.374799	-0.591884	-0.507814	0	0
52196	2.037786	9.567741	0.082976	0.092411	0.137023	-0.076284	-0.446382	-0.456583	-0.821700	0.501411	0.376360	-0.591402	-0.507133	0	0
52197	2.342793	9.592702	0.125850	0.147079	0.119651	-0.037393	-0.445578	-0.456041	-0.821419	0.501426	0.377853	-0.591400	-0.506010	0	0
52198	2.485256	9.464172	-0.085463	0.192550	0.067445	0.003946	-0.446113	-0.457088	-0.818454	0.501128	0.379086	-0.592072	-0.504594	0	0
52199	2.435365	9.264184	-0.263623	0.183462	0.031842	0.001945	-0.447181	-0.459399	-0.815387	0.500681	0.380081	-0.592842	-0.503383	0	0
52200	2.304214	9.256934	-0.397585	0.145186	-0.014981	0.012167	-0.445833	-0.461285	-0.814783	0.500115	0.380613	-0.593715	-0.502516	0	0
52201	2.094436	9.418186	-0.573748	0.103352	-0.072419	0.018785	-0.447715	-0.461002	-0.812848	0.499436	0.380582	-0.594668	-0.502087	0	0
52202	1.737126	9.678717	-0.793704	0.074306	-0.150833	0.014728	-0.449187	-0.462848	-0.811121	0.498342	0.380059	-0.595872	-0.502143	0	0
52203	1.264864	10.002714	-0.943041	0.040221	-0.190003	0.003856	-0.451203	-0.462877	-0.807834	0.497120	0.379215	-0.597036	-0.502609	0	0
52204	0.746772	10.223941	-0.905242	-0.013436	-0.140592	-0.000313	-0.453489	-0.461675	-0.808584	0.496342	0.378394	-0.597688	-0.503222	0	0
52205	0.552878	10.220419	-0.930424	-0.029597	-0.012400	-0.012761	-0.452946	-0.463627	-0.810422	0.496351	0.378204	-0.597551	-0.503518	0	0
52206	0.880811	10.318629	-0.839254	-0.066946	0.133764	-0.038544	-0.453221	-0.461329	-0.811569	0.497217	0.378721	-0.596429	-0.503605	0	0
52207	1.275708	10.466610	-0.717517	-0.054653	0.165509	-0.022484	-0.453486	-0.462263	-0.813773	0.498326	0.379367	-0.595242	-0.503427	0	0
52208	1.392889	10.405606	-0.833825	0.039097	0.146960	-0.031170	-0.451473	-0.461746	-0.813644	0.498898	0.380428	-0.594617	-0.502798	0	0
52209	1.112032	10.016939	-0.899693	0.149680	0.201680	-0.049844	-0.450399	-0.461488	-0.813648	0.499298	0.382442	-0.594169	-0.501401	0	0
52210	0.915294	9.527828	-1.056106	0.241852	0.298350	-0.045333	-0.446901	-0.463580	-0.812396	0.499911	0.385344	-0.593749	-0.499060	0	0
52211	0.969818	9.227796	-1.035318	0.225395	0.374096	-0.021914	-0.445144	-0.467656	-0.809283	0.501164	0.388430	-0.592910	-0.496401	0	0
52212	1.290159	9.209334	-1.015719	0.169447	0.446109	-0.004017	-0.441650	-0.468475	-0.807990	0.503107	0.391429	-0.591540	-0.493707	0	0
52213	1.579590	9.340865	-0.627481	0.089005	0.428416	0.037975	-0.437889	-0.468862	-0.807230	0.505485	0.393734	-0.589965	-0.491324	0	0
52214	1.597081	9.462581	-0.459354	0.052388	0.399232	0.055342	-0.436409	-0.469450	-0.807811	0.507879	0.395541	-0.588469	-0.489194	0	0
52215	1.577876	9.471955	-0.342057	0.064200	0.452563	0.060142	-0.433857	-0.469477	-0.809202	0.510583	0.397698	-0.586713	-0.486733	0	0
52216	1.699973	9.415902	-0.405291	0.089976	0.544445	0.021004	-0.430901	-0.469667	-0.810059	0.513483	0.400577	-0.584506	-0.483970	0	0
52217	1.722628	9.120136	-0.472175	0.155733	0.597209	-0.004966	-0.425393	-0.470356	-0.810282	0.516318	0.404266	-0.582160	-0.480702	0	0
52218	1.682684	8.575628	-0.445220	0.145010	0.662560	-0.062900	-0.420016	-0.472066	-0.809039	0.519238	0.408449	-0.579234	-0.477544	0	0
52219	1.669271	8.390882	-0.487569	-0.012871	0.739595	-0.068195	-0.414646	-0.471180	-0.809889	0.523235	0.412279	-0.575037	-0.474956	0	0
52220	2.198004	8.784072	-0.180623	-0.203207	0.784656	-0.012062	-0.406581	-0.472654	-0.815473	0.528476	0.414894	-0.569964	-0.472988	0	0
52221	2.973414	9.730409	0.384890	-0.336829	0.813523	0.072352	-0.400682	-0.468056	-0.824373	0.534834	0.416510	-0.564352	-0.471145	0	0
52222	3.808502	10.745735	0.330639	-0.344609	0.749418	0.147725	-0.396119	-0.465804	-0.834557	0.541137	0.417241	-0.559388	-0.469219	0	0
52223	4.250021	10.831504	1.007948	-0.103215	0.590730	0.177408	-0.393713	-0.461515	-0.838800	0.545706	0.418420	-0.556446	-0.466365	0	0
52224	4.141515	10.208073	1.081539	-0.000645	0.423324	0.150184	-0.393444	-0.461157	-0.842329	0.548721	0.419444	-0.554827	-0.463830	0	0
52225	3.468801	9.574330	0.475896	-0.091669	0.265750	0.232182	-0.392906	-0.461452	-0.842345	0.551676	0.418838	-0.553932	-0.461940	0	0
52226	2.342840	9.097464	0.081442	-0.163665	0.135835	0.280026	-0.395068	-0.456955	-0.844895	0.554386	0.416926	-0.553649	-0.460763	0	0
52227	1.338716	8.889887	0.061823	-0.119227	0.278897	0.260093	-0.397483	-0.457045	-0.850856	0.557640	0.416064	-0.552650	-0.458809	0	0
52228	0.856323	8.827762	0.403764	-0.102656	0.474959	0.246470	-0.397757	-0.455331	-0.851206	0.561782	0.416202	-0.550615	-0.456070	0	0
52229	1.025209	9.190169	0.916553	-0.146211	0.607973	0.247120	-0.395879	-0.453860	-0.855534	0.566866	0.416750	-0.547558	-0.452949	0	0
52230	1.616957	9.720461	1.323097	-0.201097	0.730646	0.231658	-0.395622	-0.449170	-0.862732	0.572697	0.417530	-0.543527	-0.449739	0	0
52231	2.148044	9.841780	1.425141	-0.071025	0.761405	0.184398	-0.392268	-0.447763	-0.865719	0.577956	0.419502	-0.539604	-0.445884	0	0
52232	2.552374	9.489824	1.375208	0.111879	0.737369	0.105178	-0.385418	-0.447926	-0.865532	0.581890	0.422763	-0.536333	-0.441615	0	0
52233	2.810136	9.166748	1.142422	0.119539	0.688212	0.046500	-0.379236	-0.449206	-0.865374	0.585281	0.426205	-0.533044	-0.437790	0	0
52234	2.926977	9.142165	1.148600	0.002948	0.578671	-0.021781	-0.375208	-0.448559	-0.866760	0.588227	0.428778	-0.529628	-0.435468	0	0
52235	2.895520	9.505738	1.159335	-0.029480	0.430497	-0.081188	-0.371708	-0.450821	-0.870412	0.590292	0.430868	-0.526621	-0.434256	0	0
52236	2.662605	9.763696	1.174314	0.039132	0.293165	-0.113639	-0.367008	-0.450486	-0.871272	0.591158	0.432893	-0.524621	-0.433484	0	0
52237	2.384375	9.642138	1.325573	0.087650	0.193392	-0.161803	-0.361636	-0.450791	-0.869576	0.591109	0.435058	-0.523162	-0.433147	0	0
52238	2.203652	9.600023	1.390155	0.005927	0.114115	-0.148381	-0.359756	-0.450545	-0.869862	0.591030	0.436296	-0.521913	-0.433516	0	0
52239	2.143111	9.623219	1.551817	0.007114	0.085241	-0.130872	-0.356533	-0.450292	-0.871796	0.590897	0.437352	-0.520871	-0.433887	0	0
52240	2.144497	9.550412	1.530743	0.026831	0.092407	-0.126341	-0.354919	-0.451036	-0.871839	0.590709	0.438506	-0.519932	-0.434104	0	0
52241	2.180707	9.434543	1.520692	0.041002	0.118868	-0.112869	-0.352500	-0.451553	-0.870251	0.590678	0.439811	-0.518913	-0.434045	0	0
52242	2.111043	9.394431	1.463490	0.014077	0.154107	-0.109173	-0.348337	-0.451331	-0.871789	0.590942	0.441070	-0.517622	-0.433949	0	0
52243	2.116160	9.491621	1.395510	0.003571	0.177308	-0.116134	-0.347127	-0.451654	-0.871270	0.591361	0.442421	-0.516075	-0.433845	0	0
52244	2.239979	9.615257	1.477817	0.053025	0.234367	-0.105039	-0.343901	-0.452536	-0.873105	0.591878	0.444233	-0.514494	-0.433167	0	0
52245	2.473773	9.580673	1.617652	0.120618	0.249220	-0.106553	-0.339871	-0.452936	-0.872076	0.592186	0.446530	-0.513064	-0.432079	0	0
52246	2.670868	9.424030	1.644141	0.138164	0.179907	-0.101675	-0.336107	-0.454333	-0.870533	0.592054	0.448590	-0.512178	-0.431175	0	0
52247	2.766431	9.243689	1.602696	0.150981	0.111158	-0.121537	-0.334492	-0.455517	-0.869910	0.591453	0.450534	-0.511625	-0.430629	0	0
52248	2.753537	9.158486	1.586092	0.152814	0.043914	-0.134331	-0.331669	-0.456506	-0.866709	0.590415	0.452261	-0.511453	-0.430447	0	0
52249	2.448572	9.123811	1.495148	0.163361	-0.046567	-0.140111	-0.331662	-0.459065	-0.866248	0.588872	0.453683	-0.511800	-0.430652	0	0
52250	2.121077	9.229517	1.296533	0.156161	-0.050210	-0.140085	-0.329775	-0.461403	-0.864985	0.587310	0.455052	-0.512166	-0.430907	0	0
52251	1.972864	9.484150	1.251547	0.142168	-0.021625	-0.150532	-0.328027	-0.462385	-0.860956	0.585943	0.456504	-0.512222	-0.431165	0	0
52252	2.044189	9.810755	1.342748	0.153437	0.004612	-0.164505	-0.325740	-0.463884	-0.859670	0.584564	0.458216	-0.512138	-0.431321	0	0
52253	2.259684	10.062281	1.333020	0.251104	-0.010917	-0.185574	-0.323047	-0.466548	-0.857339	0.582598	0.460522	-0.512435	-0.431173	0	0
52254	2.266308	9.960433	1.252145	0.389697	-0.011537	-0.185138	-0.321024	-0.469788	-0.853930	0.579950	0.463639	-0.513357	-0.430303	0	0
52255	2.444220	9.711136	0.758773	0.346476	0.025215	-0.176215	-0.318867	-0.473124	-0.846444	0.577758	0.466591	-0.513887	-0.429429	0	0
52256	2.580643	9.660193	0.659832	0.244192	0.027351	-0.153561	-0.315505	-0.475298	-0.841520	0.576107	0.468859	-0.514091	-0.428931	0	0
52257	2.358029	9.631870	0.593032	0.205272	-0.068712	-0.094129	-0.315634	-0.477187	-0.839266	0.574439	0.470156	-0.514934	-0.428737	0	0
52258	2.044248	9.550909	0.487723	0.195298	-0.059116	-0.055124	-0.315227	-0.478975	-0.835792	0.572989	0.471260	-0.515883	-0.428324	0	0
52259	1.928668	9.492963	0.359435	0.179568	-0.011868	-0.030086	-0.316835	-0.480406	-0.833506	0.572006	0.472318	-0.516590	-0.427621	0	0
52260	2.028216	9.339386	0.214398	0.149566	0.031850	-0.010463	-0.315891	-0.481836	-0.833836	0.571428	0.473315	-0.517030	-0.426758	0	0
52261	2.370897	9.148952	0.081915	0.125591	0.068304	0.017921	-0.316157	-0.482729	-0.831685	0.571320	0.474153	-0.517276	-0.425674	0	0
52262	2.478098	9.119338	0.073392	0.110193	-0.017729	0.040287	-0.315617	-0.484400	-0.827255	0.570887	0.474451	-0.518069	-0.424957	0	0
52263	2.040539	9.140499	-0.209810	0.056862	-0.204260	0.085000	-0.319914	-0.484619	-0.825716	0.569979	0.473383	-0.519900	-0.425132	0	0
52264	1.367792	9.312777	-0.337674	-0.082989	-0.278420	0.085999	-0.323005	-0.483782	-0.828237	0.569298	0.471230	-0.521571	-0.426388	0	0
52265	1.014890	9.653538	-0.189788	-0.170738	-0.176048	0.086438	-0.327029	-0.484844	-0.833395	0.569603	0.468980	-0.522267	-0.427606	0	0
52266	0.910007	9.935670	-0.154212	-0.121688	-0.071629	0.087271	-0.328379	-0.482185	-0.836830	0.570182	0.467476	-0.522596	-0.428081	0	0
52267	0.953161	9.931579	-0.328587	-0.058063	0.024199	0.081006	-0.330664	-0.481401	-0.837867	0.570968	0.466763	-0.522596	-0.427810	0	0
52268	1.283360	9.889009	-0.409609	-0.025799	0.153509	0.041198	-0.331873	-0.481144	-0.841654	0.572072	0.467004	-0.521837	-0.426997	0	0
52269	1.643064	9.861566	-0.261149	-0.006901	0.179331	0.011282	-0.331335	-0.480990	-0.842743	0.573122	0.467617	-0.520839	-0.426136	0	0
52270	1.723870	9.940716	-0.266488	-0.031928	0.103157	-0.008754	-0.330130	-0.480046	-0.841911	0.573777	0.467866	-0.520107	-0.425875	0	0
52271	1.408216	9.964115	-0.305239	0.014553	0.000532	-0.014500	-0.331604	-0.481138	-0.842201	0.573679	0.467980	-0.520101	-0.425890	0	0
52272	0.857635	9.674902	-0.734003	0.076538	-0.014260	-0.044316	-0.329458	-0.480215	-0.841380	0.573063	0.468536	-0.520338	-0.425818	0	0
52273	0.638776	9.435429	-0.945938	0.070659	0.135584	-0.066299	-0.329863	-0.479499	-0.841352	0.573169	0.469832	-0.519546	-0.425215	0	0
52274	0.858876	9.483137	-0.785478	0.021327	0.292003	-0.079652	-0.326365	-0.481726	-0.840376	0.574245	0.471548	-0.517629	-0.424199	0	0
52275	1.211471	9.829430	-0.526915	-0.049145	0.323102	-0.065627	-0.320724	-0.481387	-0.842336	0.575871	0.472956	-0.515242	-0.423333	0	0
52276	1.462485	10.028211	-0.366646	-0.006418	0.308911	-0.051506	-0.317232	-0.481306	-0.843190	0.577271	0.474430	-0.513234	-0.422213	0	0
52277	1.517196	9.844710	-0.317845	0.072862	0.285750	-0.058483	-0.314816	-0.480780	-0.843882	0.578139	0.476346	-0.511599	-0.420852	0	0
52278	1.426336	9.510458	-0.503471	0.067390	0.314806	-0.049436	-0.312395	-0.481659	-0.845027	0.579212	0.478245	-0.509876	-0.419312	0	0
52279	1.464700	9.290242	-0.491003	0.008809	0.355004	-0.005158	-0.308903	-0.481739	-0.845070	0.580945	0.479805	-0.507813	-0.417631	0	0
52280	1.546519	9.316001	-0.512759	-0.038249	0.411918	0.014490	-0.305279	-0.481288	-0.843738	0.583269	0.481158	-0.505379	-0.415785	0	0
52281	1.834124	9.505738	-0.334449	-0.039649	0.484976	0.044937	-0.303802	-0.481001	-0.845378	0.586077	0.482712	-0.502581	-0.413419	0	0
52282	2.087918	9.597776	0.031328	-0.014411	0.502107	0.045057	-0.298834	-0.480238	-0.846636	0.588835	0.484396	-0.499851	-0.410831	0	0
52283	2.295434	9.630665	-0.049213	0.049396	0.483096	0.045090	-0.295610	-0.480293	-0.847492	0.591177	0.486439	-0.497413	-0.408004	0	0
52284	2.165010	9.492355	-0.013656	0.113230	0.479963	0.013477	-0.291849	-0.480847	-0.845649	0.593045	0.488915	-0.495163	-0.405060	0	0
52285	1.976540	9.032580	0.330676	0.167355	0.430063	0.000119	-0.288618	-0.483703	-0.841697	0.594341	0.491640	-0.493280	-0.402149	0	0
52286	1.868118	8.579038	-0.030320	-0.031799	0.455571	0.050101	-0.285255	-0.485634	-0.841119	0.596925	0.492955	-0.490751	-0.399800	0	0
52287	2.328190	9.330238	-0.017054	-0.283906	0.612002	0.147428	-0.282575	-0.482876	-0.846775	0.601895	0.492965	-0.486676	-0.397308	0	0
52288	3.217810	10.482553	0.410789	-0.344398	0.703732	0.267806	-0.279227	-0.479002	-0.852403	0.608038	0.492281	-0.482452	-0.393940	0	0
52289	4.097660	10.687933	0.970653	-0.195142	0.667927	0.331484	-0.277486	-0.476968	-0.856439	0.613518	0.492085	-0.479253	-0.389569	0	0
52290	4.400237	9.902052	1.260297	-0.022433	0.469341	0.367845	-0.279906	-0.476010	-0.858693	0.617269	0.491909	-0.478175	-0.385167	0	0
52291	3.785052	8.934423	1.412412	-0.085759	0.162204	0.395912	-0.283400	-0.474909	-0.859977	0.620019	0.490049	-0.478819	-0.382311	0	0
52292	2.659457	8.892085	0.810074	-0.283087	-0.024803	0.408505	-0.287701	-0.473767	-0.862203	0.622829	0.486163	-0.479949	-0.381284	0	0
52293	1.520820	9.694367	0.646308	-0.298055	0.027595	0.439073	-0.292541	-0.471601	-0.865341	0.626109	0.482240	-0.480800	-0.379820	0	0
52294	0.900489	10.343454	0.942541	-0.148567	0.271413	0.409377	-0.297520	-0.467995	-0.869384	0.629659	0.480286	-0.480574	-0.376700	0	0
52295	1.075405	10.351503	1.125986	0.093523	0.564579	0.358924	-0.302754	-0.469117	-0.870720	0.633279	0.481229	-0.479101	-0.371266	0	0
52296	1.582944	9.967461	1.322597	0.201232	0.717316	0.261122	-0.300875	-0.468760	-0.869642	0.636670	0.483808	-0.476630	-0.365246	0	0
52297	2.090274	9.580977	1.437372	0.142693	0.666303	0.219846	-0.297378	-0.471260	-0.862961	0.639955	0.486059	-0.473972	-0.359936	0	0
52298	2.418695	9.392725	1.407948	0.064022	0.582041	0.185402	-0.293882	-0.472774	-0.862234	0.643046	0.487603	-0.471435	-0.355647	0	0
52299	2.504490	9.212203	1.342132	0.072346	0.525597	0.133780	-0.292134	-0.473398	-0.861459	0.645653	0.489266	-0.468969	-0.351879	0	0
52300	2.630118	9.005719	1.446243	0.020933	0.447994	0.090665	-0.289178	-0.473742	-0.861776	0.647954	0.490477	-0.466652	-0.349033	0	0
52301	2.672571	9.055036	1.386992	-0.047335	0.328913	0.064925	-0.287298	-0.473767	-0.862615	0.649965	0.490973	-0.464685	-0.347216	0	0
52302	2.481257	9.153513	1.288902	-0.021896	0.203619	0.034185	-0.284748	-0.472807	-0.863839	0.651131	0.491315	-0.463508	-0.346119	0	0
52303	2.125887	9.234462	1.315902	-0.017593	0.144967	-0.002350	-0.283674	-0.472684	-0.864119	0.651901	0.491673	-0.462504	-0.345503	0	0
52304	1.852557	9.346039	1.422221	-0.041908	0.138490	-0.036894	-0.282328	-0.473686	-0.864984	0.652617	0.491990	-0.461327	-0.345274	0	0
52305	1.870387	9.438622	1.513546	0.003801	0.184698	-0.055915	-0.281257	-0.472560	-0.865776	0.653274	0.492876	-0.459865	-0.344718	0	0
52306	2.029455	9.499783	1.619071	0.062253	0.221417	-0.082059	-0.278976	-0.471766	-0.865641	0.653699	0.494364	-0.458279	-0.343893	0	0
52307	2.242972	9.481804	1.582428	0.089914	0.232068	-0.071340	-0.273732	-0.474253	-0.861293	0.654087	0.496043	-0.456721	-0.342808	0	0
52308	2.428564	9.409915	1.571815	0.078913	0.229977	-0.097948	-0.271586	-0.473466	-0.860748	0.654410	0.497741	-0.455047	-0.341957	0	0
52309	2.458076	9.381314	1.527198	0.085851	0.212970	-0.090967	-0.269433	-0.474644	-0.860948	0.654659	0.499408	-0.453496	-0.341108	0	0
52310	2.462970	9.386263	1.573049	0.102260	0.218618	-0.097954	-0.263785	-0.477049	-0.860547	0.654806	0.501214	-0.451969	-0.340202	0	0
52311	2.482721	9.364771	1.552152	0.110492	0.226775	-0.101416	-0.260563	-0.476563	-0.860297	0.654954	0.503126	-0.450355	-0.339234	0	0
52312	2.555739	9.344244	1.520846	0.143481	0.241818	-0.087085	-0.255730	-0.476466	-0.857085	0.655027	0.505226	-0.448863	-0.337948	0	0
52313	2.575527	9.330041	1.557669	0.161170	0.246997	-0.074624	-0.254783	-0.479096	-0.854460	0.655096	0.507401	-0.447418	-0.336466	0	0
52314	2.545123	9.392605	1.534599	0.142840	0.204928	-0.069641	-0.251560	-0.479217	-0.852461	0.655056	0.509287	-0.446246	-0.335249	0	0
52315	2.459536	9.425035	1.498026	0.149628	0.196627	-0.055510	-0.248865	-0.482114	-0.852314	0.655019	0.511119	-0.445186	-0.333942	0	0
52316	2.428674	9.400204	1.545412	0.189347	0.161662	-0.066211	-0.246040	-0.483958	-0.848869	0.654554	0.513145	-0.444462	-0.332709	0	0
52317	2.292728	9.407444	1.519520	0.217659	0.136647	-0.052107	-0.244563	-0.484029	-0.847256	0.653909	0.515195	-0.444034	-0.331378	0	0
52318	2.268716	9.397299	1.526081	0.203506	0.154460	-0.058220	-0.242139	-0.486558	-0.844373	0.653358	0.517248	-0.443439	-0.330061	0	0
52319	2.401011	9.457970	1.592272	0.194459	0.182690	-0.051913	-0.239716	-0.488484	-0.843103	0.653034	0.519285	-0.442629	-0.328588	0	0
52320	2.559153	9.436569	1.650247	0.221704	0.202642	-0.057923	-0.238371	-0.489790	-0.836903	0.652593	0.521607	-0.441773	-0.326932	0	0
52321	2.762516	9.328590	1.666931	0.252781	0.183882	-0.079205	-0.234335	-0.492526	-0.832821	0.651881	0.524128	-0.441000	-0.325361	0	0
52322	2.936055	9.249197	1.629525	0.250996	0.118377	-0.091156	-0.232453	-0.493484	-0.830017	0.650797	0.526506	-0.440605	-0.324226	0	0
52323	3.067066	9.227288	1.535013	0.234772	0.027921	-0.105957	-0.230164	-0.495893	-0.826040	0.649409	0.528494	-0.440650	-0.323712	0	0
52324	2.896796	9.335838	1.256947	0.254251	-0.067857	-0.110005	-0.230559	-0.498770	-0.823679	0.647417	0.530366	-0.441370	-0.323661	0	0
52325	2.511324	9.207454	1.173868	0.254719	-0.083404	-0.129461	-0.228135	-0.501311	-0.820252	0.645357	0.532208	-0.442075	-0.323788	0	0
52326	2.396367	9.244199	1.073773	0.159253	-0.060387	-0.122514	-0.227059	-0.502112	-0.817298	0.643854	0.533539	-0.442365	-0.324192	0	0
52327	2.485561	9.376900	0.993661	0.092407	-0.063827	-0.113928	-0.224777	-0.502208	-0.815423	0.642797	0.534317	-0.442500	-0.324825	0	0
52328	2.458625	9.505071	0.948537	0.070529	-0.073120	-0.105214	-0.222361	-0.501723	-0.814347	0.641764	0.534957	-0.442674	-0.325575	0	0
52329	2.414855	9.509129	0.927905	0.062568	-0.065044	-0.075119	-0.223033	-0.501701	-0.814610	0.640991	0.535359	-0.442928	-0.326093	0	0
52330	2.449222	9.473329	0.840161	0.060896	-0.027765	-0.073121	-0.221018	-0.501420	-0.816530	0.640313	0.535941	-0.442951	-0.326437	0	0
52331	2.628061	9.483847	0.746872	0.053390	-0.044038	-0.064445	-0.219671	-0.502721	-0.816723	0.639721	0.536297	-0.443101	-0.326809	0	0
52332	2.823975	9.494678	0.690213	0.053364	-0.081232	-0.070030	-0.220074	-0.502722	-0.816310	0.638856	0.536642	-0.443457	-0.327451	0	0
52333	2.805335	9.450639	0.649050	0.044006	-0.209131	-0.078828	-0.219269	-0.502423	-0.817807	0.637542	0.536449	-0.444558	-0.328833	0	0
52334	2.546281	9.387642	0.335852	0.018547	-0.321186	-0.087514	-0.219536	-0.502634	-0.820668	0.635734	0.535856	-0.446231	-0.331025	0	0
52335	2.412743	9.482297	0.090313	0.040089	-0.337022	-0.087517	-0.221011	-0.503160	-0.820939	0.633833	0.535243	-0.448084	-0.333154	0	0
52336	2.514557	9.479288	0.079017	0.076424	-0.339939	-0.100705	-0.220880	-0.501858	-0.822259	0.631572	0.535002	-0.449987	-0.335262	0	0
52337	2.527163	9.557187	-0.041547	0.066777	-0.364527	-0.080561	-0.221946	-0.504946	-0.822347	0.629413	0.534418	-0.452132	-0.337363	0	0
52338	2.560977	9.785983	-0.167414	0.059673	-0.386518	-0.020621	-0.224769	-0.503724	-0.823363	0.627283	0.533538	-0.454689	-0.339281	0	0
52339	2.481370	9.973868	-0.397558	0.080837	-0.416860	-0.009240	-0.227051	-0.503924	-0.824703	0.625032	0.532526	-0.457580	-0.341134	0	0
52340	2.155295	9.890248	-0.575442	0.106646	-0.469246	-0.040358	-0.228655	-0.506748	-0.823415	0.622183	0.531729	-0.460692	-0.343388	0	0
52341	1.767923	9.756989	-0.523735	0.095736	-0.465051	-0.034972	-0.230538	-0.506170	-0.822014	0.619508	0.530752	-0.463776	-0.345579	0	0
52342	1.557368	9.743458	-0.515651	-0.005622	-0.434625	-0.042121	-0.232549	-0.506916	-0.824464	0.617381	0.529363	-0.466257	-0.348166	0	0
52343	1.438723	9.726731	-0.586569	-0.035230	-0.395856	-0.038401	-0.235236	-0.506239	-0.826587	0.615673	0.527826	-0.468419	-0.350615	0	0
52344	1.261629	9.723510	-0.661791	-0.018262	-0.352532	-0.059247	-0.236579	-0.506164	-0.828474	0.613917	0.526708	-0.470246	-0.352921	0	0
52345	1.174218	9.731634	-0.662127	0.016379	-0.314763	-0.136677	-0.236311	-0.506196	-0.827389	0.611938	0.526239	-0.471552	-0.355306	0	0
52346	0.961860	9.688941	-0.641842	0.081991	-0.322331	-0.168299	-0.236579	-0.506189	-0.827386	0.609394	0.526342	-0.472965	-0.357642	0	0
52347	0.714530	9.660152	-0.863462	0.115216	-0.310708	-0.196350	-0.234833	-0.506729	-0.824159	0.606665	0.526782	-0.474260	-0.359909	0	0
52348	0.646927	9.637071	-0.927951	0.076068	-0.202631	-0.193996	-0.234027	-0.506914	-0.823086	0.604612	0.527387	-0.474778	-0.361791	0	0
52349	0.801611	9.681163	-0.783915	0.030809	-0.121777	-0.170673	-0.232817	-0.507385	-0.822299	0.603287	0.527890	-0.474740	-0.363318	0	0
52350	1.000094	9.728485	-0.563934	0.004809	-0.106760	-0.138883	-0.229053	-0.507955	-0.825898	0.602257	0.528142	-0.474708	-0.364698	0	0
52351	1.132395	9.670204	-0.479995	-0.032495	-0.102953	-0.089496	-0.228113	-0.507967	-0.826318	0.601634	0.527957	-0.474744	-0.365945	0	0
52352	1.234034	9.446288	-0.407783	-0.027288	-0.088920	-0.079680	-0.227310	-0.507002	-0.826024	0.601071	0.527798	-0.474799	-0.367027	0	0
52353	1.332841	9.360692	-0.358367	-0.042467	-0.068514	-0.046905	-0.227039	-0.507860	-0.825919	0.600811	0.527484	-0.474811	-0.367887	0	0
52354	1.587824	9.455140	-0.368105	-0.086884	-0.012497	-0.025528	-0.226238	-0.506467	-0.825747	0.601123	0.526988	-0.474474	-0.368524	0	0
52355	1.924166	9.609332	-0.330060	-0.087232	0.008468	-0.009562	-0.226238	-0.505949	-0.829812	0.601600	0.526512	-0.474054	-0.368966	0	0
52356	2.141136	9.676394	-0.270947	-0.041878	-0.025265	0.004457	-0.225699	-0.506360	-0.830920	0.601722	0.526095	-0.474119	-0.369278	0	0
52357	2.181188	9.599428	-0.353392	-0.022870	-0.066569	0.027235	-0.224224	-0.505215	-0.832941	0.601643	0.525550	-0.474586	-0.369583	0	0
52358	2.198559	9.434649	-0.498459	-0.037377	-0.073895	0.030686	-0.227448	-0.505126	-0.833581	0.601606	0.524855	-0.475099	-0.369972	0	0
52359	2.007929	9.280684	-0.440559	-0.080947	-0.106495	0.039228	-0.226373	-0.505138	-0.834138	0.601687	0.523751	-0.475656	-0.370685	0	0
52360	1.763445	9.140299	-0.466260	-0.091604	-0.078157	0.039436	-0.226645	-0.504006	-0.833826	0.601946	0.522672	-0.476037	-0.371299	0	0
52361	1.778376	9.104144	-0.571449	-0.084705	0.010972	0.032956	-0.228392	-0.503360	-0.835553	0.602580	0.522013	-0.475840	-0.371453	0	0
52362	1.942124	9.177530	-0.441800	-0.097514	0.078815	0.018279	-0.228526	-0.503809	-0.834342	0.603532	0.521575	-0.475147	-0.371408	0	0
52363	2.115154	9.282652	-0.242294	-0.108470	0.085701	0.024430	-0.225977	-0.502582	-0.834876	0.604613	0.521086	-0.474368	-0.371331	0	0
52364	2.353413	9.476321	-0.315883	-0.151762	0.108294	0.031453	-0.226381	-0.501944	-0.837572	0.606034	0.520365	-0.473363	-0.371309	0	0
52365	2.452964	9.599516	-0.246354	-0.120380	0.106702	0.035048	-0.226113	-0.501639	-0.838790	0.607318	0.519823	-0.472471	-0.371106	0	0
52366	2.725199	9.565619	-0.208857	-0.055921	0.139659	0.019489	-0.224501	-0.501648	-0.840033	0.608339	0.519851	-0.471568	-0.370543	0	0
52367	3.003471	9.488144	-0.069741	-0.036464	0.160786	0.035537	-0.223026	-0.501176	-0.837450	0.609452	0.520001	-0.470669	-0.369645	0	0
52368	3.106775	9.674530	0.052387	-0.066024	0.100552	0.052707	-0.222757	-0.501314	-0.837866	0.610461	0.519664	-0.470139	-0.369129	0	0
52369	3.008538	10.000488	0.167276	-0.078779	-0.002370	0.039637	-0.221415	-0.500929	-0.837461	0.611052	0.518917	-0.470110	-0.369239	0	0
52370	2.715420	10.094687	0.037207	0.001528	-0.029861	0.027399	-0.223024	-0.501741	-0.837468	0.611004	0.518629	-0.470492	-0.369236	0	0
52371	2.380451	9.428322	0.267867	0.071664	-0.025889	-0.002318	-0.221949	-0.502388	-0.835053	0.610556	0.518903	-0.470949	-0.369009	0	0
52372	2.141795	8.989441	0.201266	-0.077911	0.008043	0.011647	-0.221412	-0.502422	-0.834108	0.611041	0.518347	-0.470723	-0.369277	0	0
52373	2.107006	9.401507	0.230791	-0.229672	0.041679	0.037899	-0.222491	-0.500638	-0.836759	0.612622	0.516835	-0.469864	-0.369869	0	0
52374	2.181444	9.963666	0.493634	-0.167385	0.084104	0.070147	-0.221419	-0.499308	-0.840266	0.614140	0.515732	-0.469143	-0.369807	0	0
52375	2.101506	10.093314	0.557606	-0.024437	0.096740	0.111354	-0.222491	-0.500144	-0.839736	0.615189	0.515332	-0.469083	-0.368697	0	0
52376	1.821853	10.029984	0.626534	0.024609	0.120668	0.166536	-0.223701	-0.500032	-0.837269	0.616240	0.515088	-0.469340	-0.366951	0	0
52377	1.715816	10.040225	0.880781	0.009692	0.193505	0.164320	-0.224105	-0.499928	-0.835220	0.617755	0.515002	-0.469075	-0.364857	0	0
52378	1.734869	10.188663	0.945242	0.021650	0.238125	0.161979	-0.223162	-0.500977	-0.833633	0.619349	0.515186	-0.468566	-0.362542	0	0
52379	1.804917	10.053970	0.787121	0.051135	0.235449	0.136410	-0.223569	-0.500194	-0.830337	0.620734	0.515636	-0.468037	-0.360209	0	0
52380	1.851608	9.528019	0.737154	0.049348	0.260095	0.073805	-0.222219	-0.502545	-0.827980	0.621961	0.516475	-0.467030	-0.358192	0	0
52381	1.878975	9.356145	0.643000	-0.046103	0.260889	0.008976	-0.220337	-0.503474	-0.826400	0.623500	0.517001	-0.465327	-0.356971	0	0
52382	2.006446	9.569690	0.914915	-0.125623	0.275800	-0.045150	-0.216979	-0.503193	-0.829695	0.625270	0.517355	-0.462973	-0.356423	0	0
52383	2.075224	9.804014	1.151170	-0.139726	0.201634	-0.070453	-0.214433	-0.500960	-0.830877	0.626728	0.517444	-0.460889	-0.356434	0	0
52384	1.969490	9.637017	1.149185	-0.108936	0.095817	-0.095758	-0.211483	-0.499591	-0.831819	0.627395	0.517492	-0.459450	-0.357048	0	0
52385	1.987314	9.120267	1.225849	-0.078075	0.071508	-0.109062	-0.208397	-0.498382	-0.832088	0.627795	0.517674	-0.458198	-0.357688	0	0
52386	1.971650	8.945202	1.298907	-0.146851	-0.030349	-0.112573	-0.206925	-0.496542	-0.833543	0.628019	0.517111	-0.457322	-0.359229	0	0
52387	1.802160	9.175175	1.267898	-0.159869	-0.069801	-0.103997	-0.204774	-0.497129	-0.834811	0.628213	0.516242	-0.456688	-0.360940	0	0
52388	1.680103	9.444840	1.158605	-0.136496	-0.043075	-0.098430	-0.203437	-0.494849	-0.836794	0.628373	0.515632	-0.455997	-0.362405	0	0
52389	1.776628	9.436862	0.976268	-0.073187	-0.001540	-0.102402	-0.200749	-0.495184	-0.837244	0.628433	0.515546	-0.455252	-0.363359	0	0
52390	1.867568	9.127776	0.959725	-0.023876	0.023424	-0.124197	-0.199812	-0.494235	-0.836408	0.628219	0.516000	-0.454417	-0.364128	0	0
52391	2.003618	8.989443	0.957722	-0.060709	0.047913	-0.156007	-0.196460	-0.492441	-0.837750	0.628245	0.516411	-0.453129	-0.365104	0	0
52392	2.118774	9.059513	1.028131	-0.094072	0.034367	-0.122633	-0.193644	-0.491122	-0.836380	0.628447	0.516456	-0.451975	-0.366122	0	0
52393	2.211440	9.046639	1.127362	-0.098085	0.018866	-0.143985	-0.191228	-0.490476	-0.836115	0.628582	0.516461	-0.450796	-0.367335	0	0
52394	2.356599	9.039550	1.001878	-0.078509	0.032051	-0.166854	-0.188007	-0.489529	-0.837482	0.628527	0.516793	-0.449482	-0.368571	0	0
52395	2.491649	9.075989	1.020191	-0.072145	0.038323	-0.202188	-0.184518	-0.488414	-0.840208	0.628406	0.517279	-0.447979	-0.369922	0	0
52396	2.546975	9.215365	1.001579	-0.043817	-0.043308	-0.199103	-0.180760	-0.487670	-0.839412	0.627711	0.517692	-0.447095	-0.371591	0	0
52397	2.515123	9.358019	1.026006	-0.054168	-0.080047	-0.155166	-0.178344	-0.486996	-0.840370	0.627147	0.517626	-0.446650	-0.373167	0	0
52398	2.580273	9.487861	0.988509	-0.059190	-0.049524	-0.096656	-0.177003	-0.486181	-0.840224	0.626882	0.517459	-0.446275	-0.374291	0	0
52399	2.763577	9.513022	0.866359	-0.037716	0.009082	-0.014033	-0.174588	-0.485382	-0.840498	0.627167	0.517185	-0.446070	-0.374437	0	0
52400	2.866589	9.422623	0.682435	0.013551	0.024574	0.024228	-0.176062	-0.486951	-0.838491	0.627308	0.517211	-0.446128	-0.374094	0	0
52401	2.934688	9.360706	0.367233	0.091836	-0.014590	0.052509	-0.175658	-0.487457	-0.835383	0.627078	0.517349	-0.446911	-0.373355	0	0
52402	3.039639	9.440291	0.336152	0.095397	-0.011930	0.054280	-0.177134	-0.488676	-0.830099	0.626744	0.517618	-0.447658	-0.372646	0	0
52403	2.853330	9.597168	0.656639	0.093955	-0.059287	0.099087	-0.178743	-0.489806	-0.828620	0.626485	0.517380	-0.448978	-0.371823	0	0
52404	2.781231	9.814348	0.686490	0.130125	-0.046314	0.162059	-0.180621	-0.490872	-0.823463	0.626217	0.517252	-0.450625	-0.370459	0	0
52405	2.843244	9.868884	0.714461	0.295762	-0.013778	0.233496	-0.185712	-0.495794	-0.819753	0.625619	0.517824	-0.453105	-0.367635	0	0
52406	2.820431	9.674177	-0.064725	0.351972	0.011778	0.225027	-0.189067	-0.497480	-0.810789	0.624682	0.519003	-0.455522	-0.364566	0	0
52407	2.502234	9.355247	-0.002273	0.157639	-0.076602	0.208020	-0.193092	-0.499804	-0.804151	0.624407	0.518581	-0.457751	-0.362841	0	0
52408	2.109585	9.632175	0.202650	-0.072173	-0.209852	0.195908	-0.196583	-0.500322	-0.802766	0.624540	0.516429	-0.459848	-0.363030	0	0
52409	1.493364	9.990047	0.727489	0.028222	-0.308513	0.192163	-0.202490	-0.501233	-0.800278	0.623799	0.514427	-0.462959	-0.363192	0	0
52410	1.054596	10.081594	0.506309	0.156840	-0.390773	0.181529	-0.209471	-0.502557	-0.797246	0.621846	0.513098	-0.466931	-0.363336	0	0
52411	0.867206	10.240843	0.499357	0.139117	-0.349951	0.178233	-0.214973	-0.504326	-0.794790	0.620253	0.511706	-0.470602	-0.363286	0	0
52412	0.940639	10.683997	0.459751	0.011376	-0.241171	0.194409	-0.218064	-0.504051	-0.791343	0.619774	0.509940	-0.473167	-0.363255	0	0
52413	1.053322	10.928846	0.851339	-0.022701	-0.174834	0.233582	-0.223438	-0.503667	-0.790316	0.620003	0.507928	-0.475422	-0.362738	0	0
52414	1.107573	10.944356	0.477353	-0.193995	-0.164295	0.180063	-0.228812	-0.502978	-0.790231	0.620866	0.505226	-0.476686	-0.363375	0	0
52415	1.368360	10.657795	0.665656	-0.264047	-0.126926	0.012058	-0.230162	-0.500332	-0.793123	0.621715	0.502956	-0.476626	-0.365148	0	0
52416	1.488174	10.504616	0.800481	-0.233294	-0.224883	-0.078672	-0.229765	-0.497965	-0.797949	0.621535	0.501012	-0.476810	-0.367875	0	0
52417	1.131805	10.328175	0.420156	-0.061436	-0.376648	-0.068400	-0.231112	-0.495967	-0.803446	0.619856	0.499474	-0.478621	-0.370440	0	0
52418	0.666302	9.746739	-0.239705	0.141462	-0.317215	-0.103489	-0.232726	-0.495439	-0.800145	0.617253	0.499623	-0.480627	-0.371985	0	0
52419	0.416258	9.314881	-0.797792	0.171950	-0.171197	-0.138620	-0.233260	-0.497225	-0.795843	0.615094	0.500649	-0.481655	-0.372852	0	0
52420	0.346529	9.189823	-0.644923	0.119779	0.001905	-0.109369	-0.231113	-0.497135	-0.789607	0.614102	0.501871	-0.481580	-0.372939	0	0
52421	0.545419	9.341543	-0.404052	-0.012269	0.028568	-0.081377	-0.229767	-0.498310	-0.789116	0.614016	0.502259	-0.480961	-0.373360	0	0
52422	0.905022	9.450051	-0.196439	-0.075129	0.116754	-0.072258	-0.229230	-0.498159	-0.790070	0.614689	0.502529	-0.479642	-0.373584	0	0
52423	1.331000	9.268449	0.010585	-0.084471	0.158898	-0.052659	-0.227889	-0.497344	-0.789923	0.615682	0.502836	-0.478087	-0.373530	0	0
52424	1.660612	9.031673	0.051373	-0.085651	0.179895	-0.038447	-0.225882	-0.494806	-0.791497	0.616831	0.503110	-0.476509	-0.373280	0	0
52425	1.935524	9.177433	-0.230162	-0.083021	0.204647	-0.031267	-0.222796	-0.494065	-0.789877	0.618107	0.503494	-0.474779	-0.372856	0	0
52426	2.211108	9.332946	-0.237322	-0.018797	0.227707	-0.006231	-0.221454	-0.493505	-0.790963	0.619260	0.504201	-0.473315	-0.371847	0	0
52427	2.378965	9.437962	-0.141487	0.031956	0.235682	0.048749	-0.221051	-0.493857	-0.788394	0.620396	0.505027	-0.472223	-0.370219	0	0
52428	2.460861	9.507451	0.137338	0.032123	0.233379	0.142420	-0.219442	-0.493403	-0.785133	0.621861	0.505360	-0.471660	-0.368017	0	0
52429	2.361223	9.146349	0.072009	0.023586	0.139964	0.177197	-0.222936	-0.492770	-0.784527	0.623057	0.505165	-0.471778	-0.366106	0	0
52430	2.195429	8.929694	-0.075881	0.023412	0.180430	0.158054	-0.224809	-0.495304	-0.783227	0.624364	0.505164	-0.471590	-0.364117	0	0
52431	2.189002	8.779074	0.006905	0.119962	0.238965	0.125142	-0.225618	-0.494481	-0.781286	0.625343	0.506169	-0.471175	-0.361569	0	0
52432	2.375059	8.530037	0.558537	0.051404	0.313541	0.143042	-0.224813	-0.494552	-0.778985	0.627071	0.506887	-0.470175	-0.358863	0	0
52433	2.951132	9.025996	0.389521	-0.147672	0.348325	0.323734	-0.228039	-0.493633	-0.778782	0.630624	0.505652	-0.469113	-0.355757	0	0
52434	3.532734	9.852294	0.988509	-0.291878	0.436701	0.478385	-0.230995	-0.492940	-0.781310	0.635831	0.503048	-0.467781	-0.351912	0	0
52435	4.041613	9.973278	1.730207	-0.217920	0.373021	0.492220	-0.236909	-0.491371	-0.782006	0.640423	0.500606	-0.467138	-0.347899	0	0
52436	4.097744	9.391700	2.015561	-0.125966	0.262337	0.433456	-0.242279	-0.491764	-0.784133	0.643777	0.498623	-0.467234	-0.344410	0	0
52437	3.905033	9.072600	1.906135	-0.187519	0.021426	0.338067	-0.247257	-0.488963	-0.783984	0.646027	0.495821	-0.468175	-0.342961	0	0
52438	3.262008	9.487818	1.974900	-0.324577	-0.271207	0.297068	-0.251898	-0.485929	-0.786556	0.647383	0.491348	-0.470321	-0.343904	0	0
52439	2.417493	10.547952	2.181713	-0.346811	-0.477463	0.215364	-0.258623	-0.482682	-0.791680	0.647630	0.486345	-0.473312	-0.346438	0	0
52440	1.587609	11.074244	2.113759	-0.114616	-0.433168	0.155537	-0.266685	-0.481545	-0.796040	0.646675	0.483314	-0.476510	-0.348077	0	0
52441	1.228350	10.431644	1.710382	0.180919	-0.195198	0.052012	-0.270446	-0.481644	-0.794094	0.645096	0.483481	-0.478680	-0.347797	0	0
52442	1.299484	9.379322	1.470148	0.127657	-0.025179	-0.010688	-0.270040	-0.482826	-0.792368	0.644327	0.484220	-0.479273	-0.347377	0	0
52443	1.533606	9.084988	1.607138	-0.220690	0.049756	0.004570	-0.270046	-0.480676	-0.793523	0.645685	0.482889	-0.478224	-0.348153	0	0
52444	1.795928	9.577724	1.832940	-0.482296	0.043573	0.058440	-0.270055	-0.477132	-0.799804	0.648426	0.479596	-0.476577	-0.349866	0	0
52445	2.196007	9.978290	2.121439	-0.388216	0.014904	0.100876	-0.269794	-0.473910	-0.804738	0.650739	0.476594	-0.475612	-0.350985	0	0
52446	2.607161	10.048888	2.297219	-0.176211	-0.019909	0.108293	-0.270872	-0.472408	-0.807398	0.651872	0.474817	-0.475673	-0.351209	0	0
52447	2.774368	9.682922	2.281039	-0.021935	-0.135956	0.108013	-0.273831	-0.470853	-0.810443	0.651743	0.473626	-0.477003	-0.351251	0	0
52448	2.761170	9.051831	1.794156	0.007589	-0.214843	0.068662	-0.276185	-0.468285	-0.810596	0.650931	0.472548	-0.478788	-0.351780	0	0
52449	2.524966	8.707655	1.568035	-0.027751	-0.253654	-0.028875	-0.276721	-0.468996	-0.809933	0.649782	0.471553	-0.480212	-0.353295	0	0
52450	2.210602	8.682536	1.630796	-0.067766	-0.272211	-0.083863	-0.278063	-0.469279	-0.808566	0.648506	0.470510	-0.481375	-0.355440	0	0
52451	2.125870	8.831532	1.834096	-0.118450	-0.236638	-0.101469	-0.280488	-0.466948	-0.809006	0.647599	0.469331	-0.482014	-0.357781	0	0
52452	2.165577	9.036179	1.886731	-0.047142	-0.237592	-0.110110	-0.278205	-0.466391	-0.810920	0.646289	0.468662	-0.482897	-0.359827	0	0
52453	2.154946	9.084539	1.895669	0.032920	-0.178627	-0.166063	-0.277674	-0.464441	-0.810046	0.644709	0.468980	-0.483391	-0.361583	0	0
52454	2.268394	8.989495	1.916718	0.054932	-0.127646	-0.206357	-0.274981	-0.467061	-0.809618	0.643097	0.469827	-0.483474	-0.363238	0	0
52455	2.441691	8.820289	2.002753	0.044779	-0.109414	-0.227523	-0.273637	-0.467567	-0.807474	0.641567	0.470761	-0.483268	-0.365004	0	0
52456	2.608723	8.714081	2.037567	-0.009801	-0.091862	-0.236456	-0.270950	-0.467936	-0.806429	0.640316	0.471462	-0.482738	-0.366992	0	0
52457	2.713906	8.783960	2.018602	-0.036342	-0.116386	-0.224344	-0.268538	-0.466027	-0.805715	0.639144	0.471821	-0.482291	-0.369155	0	0
52458	2.798427	8.931158	2.085082	-0.021680	-0.148752	-0.240445	-0.265717	-0.466186	-0.807794	0.637651	0.472250	-0.482055	-0.371487	0	0
52459	2.741960	9.078211	2.017243	0.030443	-0.153696	-0.238537	-0.263037	-0.464002	-0.806938	0.635930	0.472948	-0.482024	-0.373585	0	0
52460	2.818785	9.106303	1.964022	0.063154	-0.136309	-0.247181	-0.261151	-0.466001	-0.808113	0.634061	0.473990	-0.481985	-0.375486	0	0
52461	2.935510	8.855957	2.041711	0.135999	-0.132201	-0.244291	-0.258195	-0.466710	-0.804905	0.631921	0.475446	-0.482183	-0.376996	0	0
52462	3.180988	8.700190	2.045604	0.131999	-0.173368	-0.270253	-0.256310	-0.468482	-0.803624	0.629448	0.476887	-0.482518	-0.378880	0	0
52463	3.216514	8.844050	1.925246	0.101356	-0.267506	-0.285108	-0.252014	-0.468224	-0.800673	0.626666	0.477780	-0.483241	-0.381438	0	0
52464	3.069553	9.130247	1.709144	0.103917	-0.289707	-0.249853	-0.250268	-0.468431	-0.799611	0.623825	0.478491	-0.484283	-0.383872	0	0
52465	3.045923	9.307010	1.483210	0.202685	-0.235983	-0.231514	-0.247980	-0.469935	-0.798054	0.620907	0.479850	-0.485449	-0.385432	0	0
52466	3.080195	9.509108	1.333486	0.315732	-0.138858	-0.201376	-0.247173	-0.471069	-0.792658	0.617951	0.482210	-0.486586	-0.385803	0	0
52467	3.128579	9.684726	0.881079	0.357557	-0.118556	-0.145425	-0.245690	-0.473624	-0.787724	0.615182	0.484538	-0.488027	-0.385492	0	0
52468	3.103442	9.946434	0.714639	0.306352	-0.109996	-0.113705	-0.244069	-0.477184	-0.782280	0.612733	0.486511	-0.489360	-0.385218	0	0
52469	2.951744	9.997075	0.579610	0.254009	-0.147670	-0.046886	-0.244606	-0.477854	-0.777262	0.610696	0.487590	-0.491053	-0.384933	0	0
52470	2.636366	9.734000	0.352855	0.217918	-0.110835	0.032005	-0.243254	-0.481411	-0.771678	0.609224	0.488296	-0.492752	-0.384198	0	0
52471	2.391995	9.530459	-0.035865	0.124744	-0.077552	0.091231	-0.244057	-0.482889	-0.768179	0.608687	0.488172	-0.494191	-0.383358	0	0
52472	2.382284	9.520565	-0.103492	-0.018727	-0.108276	0.133908	-0.248760	-0.482221	-0.767831	0.608770	0.486940	-0.495460	-0.383155	0	0
52473	2.356993	9.835710	0.018533	-0.171668	-0.184628	0.185090	-0.252521	-0.481834	-0.768591	0.609498	0.484136	-0.496867	-0.383729	0	0
52474	2.305049	10.543664	0.322135	-0.277040	-0.254516	0.207274	-0.256014	-0.481056	-0.774239	0.610379	0.480396	-0.498382	-0.385062	0	0
52475	1.981616	11.207818	0.333679	-0.186007	-0.342971	0.219413	-0.261125	-0.478145	-0.778711	0.610494	0.476719	-0.500845	-0.386253	0	0
52476	1.312932	10.918912	0.113127	0.203753	-0.360136	0.181790	-0.267301	-0.478733	-0.777705	0.608428	0.475616	-0.504720	-0.385827	0	0
52477	0.777522	9.690447	-0.678805	0.377445	-0.299718	0.096269	-0.270658	-0.479272	-0.775507	0.605555	0.476169	-0.508472	-0.384737	0	0
52478	0.654500	8.731680	-1.180873	0.108330	-0.177563	-0.046935	-0.273342	-0.480584	-0.771164	0.603967	0.476338	-0.509769	-0.385307	0	0
52479	0.713233	8.766775	-0.779729	-0.167462	-0.051172	-0.146032	-0.271325	-0.481026	-0.772426	0.603987	0.475805	-0.508741	-0.387287	0	0
52480	0.843637	9.808193	-0.487490	-0.266162	-0.074644	-0.164252	-0.267968	-0.480798	-0.773411	0.604248	0.474701	-0.507406	-0.389978	0	0
52481	0.794802	10.462784	-0.303753	-0.082911	-0.032642	-0.145748	-0.266098	-0.476965	-0.775757	0.603932	0.474772	-0.506576	-0.391457	0	0
52482	0.731258	10.114473	-0.370479	0.189170	0.137980	-0.193281	-0.265157	-0.477741	-0.773753	0.602986	0.477388	-0.505594	-0.391003	0	0
52483	1.017896	9.452065	-0.510750	0.181016	0.285622	-0.197699	-0.258977	-0.478696	-0.769230	0.602794	0.480578	-0.503607	-0.389955	0	0
52484	1.466653	9.188315	-0.516654	0.040594	0.328703	-0.189110	-0.255213	-0.480049	-0.769590	0.603524	0.483010	-0.500902	-0.389303	0	0
52485	1.933007	9.306053	-0.214359	-0.052751	0.305315	-0.136623	-0.250107	-0.481059	-0.767777	0.604770	0.484556	-0.498164	-0.388961	0	0
52486	2.178108	9.230432	0.176489	-0.050809	0.247194	-0.085772	-0.246083	-0.479139	-0.769123	0.605925	0.485593	-0.496085	-0.388529	0	0
52487	2.276464	9.052582	0.267511	-0.057928	0.160459	-0.104047	-0.242859	-0.478688	-0.773500	0.606595	0.486373	-0.494356	-0.388710	0	0
52488	2.252413	9.042435	0.262035	-0.050664	0.101262	-0.116774	-0.239510	-0.475927	-0.773857	0.606900	0.486993	-0.493008	-0.389170	0	0
52489	2.285723	9.178975	0.160922	-0.081755	0.106744	-0.097398	-0.237762	-0.476199	-0.776064	0.607446	0.487380	-0.491545	-0.389684	0	0
52490	2.358760	9.294022	0.220221	-0.109652	0.124335	-0.060183	-0.236754	-0.475050	-0.776175	0.608368	0.487451	-0.490100	-0.389977	0	0
52491	2.483436	9.342396	0.098504	-0.088920	0.140530	-0.024677	-0.236619	-0.475459	-0.777007	0.609398	0.487562	-0.488760	-0.389911	0	0
52492	2.520242	8.964361	0.155446	-0.017050	0.183496	-0.011794	-0.233942	-0.472115	-0.777338	0.610343	0.488188	-0.487549	-0.389167	0	0
52493	2.767795	8.687238	0.049584	-0.035657	0.264219	0.025755	-0.232597	-0.472545	-0.778456	0.611915	0.488846	-0.485912	-0.387917	0	0
52494	3.159897	8.330280	0.699830	-0.083244	0.310968	0.062066	-0.231257	-0.471312	-0.778024	0.614082	0.489195	-0.484020	-0.386415	0	0
52495	3.716151	8.512736	0.715524	-0.303497	0.252014	0.143087	-0.232331	-0.471203	-0.781682	0.617365	0.487559	-0.482001	-0.385774	0	0
52496	4.505392	9.682630	0.933129	-0.500449	0.232323	0.299482	-0.233683	-0.467620	-0.788354	0.622079	0.483869	-0.480120	-0.385193	0	0
52497	4.917428	11.474471	1.519630	-0.511568	0.115491	0.420524	-0.237316	-0.464321	-0.798819	0.626772	0.479017	-0.479483	-0.384441	0	0
52498	4.753579	11.296786	2.233310	-0.022874	-0.137908	0.408085	-0.241354	-0.461355	-0.800581	0.627795	0.476340	-0.482241	-0.382644	0	0
52499	3.734998	9.525489	1.570266	0.335398	-0.397225	0.298236	-0.251155	-0.463765	-0.796735	0.625492	0.475367	-0.487474	-0.380994	0	0
52500	2.421433	8.356066	0.330174	0.170823	-0.574188	0.234988	-0.260082	-0.466178	-0.789220	0.622775	0.473050	-0.492853	-0.381406	0	0
52501	1.411922	9.199502	-0.126033	-0.304279	-0.461388	0.218504	-0.266262	-0.465087	-0.793466	0.622834	0.468207	-0.495631	-0.383680	0	0
52502	1.075953	11.273993	0.989051	-0.401157	-0.227108	0.240879	-0.271508	-0.462063	-0.796573	0.624515	0.463595	-0.496657	-0.385219	0	0
52503	0.816157	11.963617	1.358631	0.046331	-0.077913	0.257401	-0.276083	-0.459085	-0.798328	0.624949	0.462233	-0.498531	-0.383727	0	0
52504	0.847647	10.740581	0.533503	0.530784	0.231367	0.103597	-0.277146	-0.463596	-0.791930	0.624046	0.465868	-0.499624	-0.379354	0	0
52505	1.155737	9.386703	0.514655	0.473216	0.446649	0.007534	-0.276336	-0.465727	-0.786295	0.624115	0.470425	-0.498657	-0.374863	0	0
52506	1.790733	9.189484	0.810058	-0.035203	0.499159	0.013210	-0.272974	-0.467231	-0.785838	0.626820	0.471959	-0.495499	-0.372601	0	0
52507	2.386791	9.768420	1.353581	-0.253831	0.378996	0.054023	-0.270291	-0.466842	-0.780823	0.630112	0.471472	-0.492424	-0.371742	0	0
52508	2.942007	10.137794	1.454495	-0.099149	0.197907	0.024919	-0.267339	-0.465451	-0.782717	0.631656	0.471416	-0.490956	-0.371134	0	0
52509	3.124310	9.534219	1.647595	0.112061	-0.051167	-0.041454	-0.267743	-0.465005	-0.783242	0.630750	0.472093	-0.491498	-0.371096	0	0
52510	2.771525	8.726686	1.483982	0.088414	-0.297800	-0.073050	-0.268684	-0.464145	-0.788918	0.628606	0.471859	-0.493389	-0.372520	0	0
52511	2.141106	8.457506	1.221279	-0.047323	-0.459030	-0.070734	-0.271173	-0.463878	-0.790109	0.626325	0.470147	-0.495759	-0.375368	0	0
52512	1.546637	8.580215	1.009528	-0.127017	-0.465537	-0.052329	-0.272650	-0.464190	-0.787380	0.624424	0.467817	-0.497975	-0.378501	0	0
52513	1.225752	8.860844	0.939789	-0.103093	-0.353322	-0.052360	-0.274536	-0.462390	-0.789885	0.622966	0.466058	-0.499534	-0.381011	0	0
52514	1.173976	9.041986	1.037939	-0.038714	-0.188596	-0.075857	-0.275610	-0.462349	-0.790552	0.621926	0.465435	-0.500236	-0.382547	0	0
52515	1.387577	9.283779	1.134146	0.005803	-0.036462	-0.099557	-0.275612	-0.461432	-0.793516	0.621346	0.465810	-0.500001	-0.383341	0	0
52516	1.598893	9.632341	1.181332	0.042710	0.047010	-0.153782	-0.275615	-0.460620	-0.791857	0.620803	0.466981	-0.499186	-0.383857	0	0
52517	1.743675	9.693252	1.365861	0.139688	0.099837	-0.170860	-0.271580	-0.462658	-0.787343	0.619994	0.469074	-0.498274	-0.383798	0	0
52518	1.869501	9.447909	1.287319	0.197524	0.150108	-0.170373	-0.267548	-0.463650	-0.785245	0.619171	0.471679	-0.497330	-0.383157	0	0
52519	1.908616	9.196152	1.338564	0.167867	0.156141	-0.136832	-0.262970	-0.467496	-0.782701	0.618628	0.473991	-0.496326	-0.382481	0	0
52520	1.854795	9.195157	1.173226	0.106802	0.158491	-0.073339	-0.262436	-0.466382	-0.782399	0.618640	0.475580	-0.495436	-0.381645	0	0
52521	1.849443	9.244012	1.326604	0.132797	0.247167	-0.021498	-0.261023	-0.466919	-0.780662	0.619144	0.477448	-0.494273	-0.379997	0	0
52522	1.977269	9.294897	1.450506	0.162707	0.307006	0.014308	-0.257662	-0.468680	-0.775180	0.619948	0.479507	-0.493086	-0.377629	0	0
52523	2.187306	9.327835	1.401336	0.198399	0.376091	0.037802	-0.257658	-0.470478	-0.770884	0.620985	0.481965	-0.491644	-0.374664	0	0
52524	2.566659	9.402703	1.511111	0.220301	0.385457	0.027233	-0.255908	-0.472278	-0.768242	0.621927	0.484597	-0.490233	-0.371544	0	0
52525	3.061661	9.673825	1.110206	0.277242	0.334838	0.009295	-0.253356	-0.472657	-0.766651	0.622258	0.487504	-0.489190	-0.368548	0	0
52526	3.040446	9.945291	0.712715	0.418679	0.307807	-0.000156	-0.251468	-0.475655	-0.761328	0.621726	0.491197	-0.488841	-0.364988	0	0
52527	2.360715	9.709582	0.399947	0.471644	0.262044	0.032595	-0.250792	-0.478121	-0.753253	0.620807	0.494905	-0.489059	-0.361232	0	0
52528	2.138700	9.846315	0.031012	0.308998	0.382143	0.045282	-0.250510	-0.483367	-0.747031	0.621315	0.497935	-0.488053	-0.357538	0	0
52529	1.847719	10.564452	-0.084441	0.260180	0.440903	0.096819	-0.249971	-0.484319	-0.743123	0.622507	0.500644	-0.486688	-0.353518	0	0
52530	1.746137	10.310137	-0.090454	0.289575	0.621442	0.140535	-0.247818	-0.486530	-0.735329	0.624575	0.503906	-0.484567	-0.348108	0	0
52531	2.124174	9.647017	0.311313	0.176104	0.782402	0.137607	-0.245131	-0.487535	-0.731311	0.627926	0.507053	-0.480937	-0.342499	0	0
52532	2.755297	9.473969	0.300692	0.018972	0.712514	0.178972	-0.243247	-0.488759	-0.729196	0.631864	0.508697	-0.477456	-0.337656	0	0
52533	3.274562	9.495484	-0.133695	0.089965	0.560752	0.156901	-0.243651	-0.488480	-0.728638	0.634597	0.510401	-0.474978	-0.333428	0	0
52534	3.217658	9.152132	-0.368763	0.288685	0.309858	0.086993	-0.243379	-0.489995	-0.724608	0.634890	0.512807	-0.474448	-0.329914	0	0
52535	2.627320	8.592763	-0.512652	0.274875	0.057882	0.022724	-0.242833	-0.493483	-0.721190	0.633824	0.514630	-0.475079	-0.328213	0	0
52536	1.792116	8.572769	-0.345550	-0.037604	-0.144118	0.028589	-0.241489	-0.494155	-0.717962	0.633437	0.513742	-0.476048	-0.328944	0	0
52537	1.129973	9.201642	-0.370614	-0.324056	-0.247610	0.087266	-0.245125	-0.490448	-0.721610	0.634188	0.510468	-0.476964	-0.331259	0	0
52538	0.775298	9.904024	-0.800848	-0.326665	-0.143166	0.068535	-0.246337	-0.488525	-0.730104	0.635407	0.507551	-0.477170	-0.333104	0	0
52539	0.886063	10.151201	-1.001524	-0.146365	0.125783	-0.030877	-0.247546	-0.487866	-0.732926	0.636602	0.507234	-0.475678	-0.333440	0	0
52540	1.270314	10.214015	-0.951690	-0.053456	0.316980	-0.107250	-0.244860	-0.487890	-0.734591	0.638031	0.508416	-0.472969	-0.332762	0	0
52541	1.649105	10.225777	-0.651282	0.033517	0.353718	-0.123631	-0.242039	-0.487955	-0.734626	0.639053	0.510460	-0.470134	-0.331687	0	0
52542	1.674934	10.031658	-0.610358	0.156383	0.307420	-0.148214	-0.236866	-0.487652	-0.733036	0.639214	0.513131	-0.467963	-0.330321	0	0
52543	1.685936	9.844932	-0.608612	0.217490	0.328202	-0.140811	-0.234179	-0.488392	-0.728192	0.639083	0.516349	-0.465793	-0.328623	0	0
52544	1.856241	9.568845	-0.610932	0.223689	0.354771	-0.098212	-0.230411	-0.490839	-0.724097	0.639263	0.519356	-0.463784	-0.326368	0	0
52545	2.045326	9.314942	-0.665803	0.131167	0.346236	-0.072064	-0.225846	-0.490456	-0.720736	0.639857	0.521756	-0.461555	-0.324530	0	0
52546	2.345069	9.359227	-0.632865	0.073483	0.370491	-0.065085	-0.222618	-0.492265	-0.719199	0.640979	0.523684	-0.459116	-0.322667	0	0
52547	2.714498	9.336821	-0.443221	0.110365	0.423120	-0.022282	-0.220469	-0.492069	-0.717585	0.642173	0.525955	-0.456576	-0.320191	0	0
52548	2.668159	9.253456	-0.294763	0.104370	0.323372	-0.017624	-0.217647	-0.492916	-0.714379	0.643051	0.527697	-0.454776	-0.318121	0	0
52549	2.342123	8.878573	0.001376	0.062300	0.224993	-0.009465	-0.216030	-0.494362	-0.714717	0.643623	0.528953	-0.453417	-0.316813	0	0
52550	1.737418	8.809330	-0.059990	-0.090676	0.125499	0.040833	-0.217377	-0.493488	-0.714401	0.644811	0.528540	-0.452575	-0.316293	0	0
52551	1.247444	8.834429	-0.031884	-0.180514	0.157606	0.040862	-0.216842	-0.492010	-0.717625	0.646508	0.527795	-0.451140	-0.316120	0	0
52552	1.324017	8.971743	-0.242411	-0.180373	0.419670	0.014231	-0.215099	-0.491248	-0.715580	0.649402	0.527846	-0.447964	-0.314619	0	0
52553	2.637628	9.340306	-0.204879	-0.197961	0.793634	0.062236	-0.211475	-0.489844	-0.718707	0.654073	0.528876	-0.442438	-0.311010	0	0
52554	4.254408	10.083467	0.734636	-0.305524	1.008741	0.213161	-0.208117	-0.489271	-0.722401	0.660786	0.528999	-0.436032	-0.305612	0	0
52555	5.485198	10.270993	1.796490	-0.329051	0.875181	0.325091	-0.208128	-0.484697	-0.730418	0.667234	0.528132	-0.430902	-0.300330	0	0
52556	5.857186	9.913646	2.215023	-0.164798	0.425757	0.363321	-0.210006	-0.485305	-0.732865	0.671026	0.526693	-0.429520	-0.296363	0	0
52557	5.118136	9.244740	1.870001	-0.112330	-0.083401	0.401978	-0.213233	-0.484341	-0.734566	0.672420	0.523982	-0.431847	-0.294623	0	0
52558	3.652223	9.193757	0.891377	-0.235805	-0.407798	0.457328	-0.223041	-0.483183	-0.738088	0.673235	0.519166	-0.436321	-0.294694	0	0
52559	1.994367	9.367541	0.413103	-0.234680	-0.344074	0.428933	-0.232046	-0.481176	-0.742408	0.674182	0.514710	-0.440153	-0.294648	0	0
52560	0.808395	9.287757	0.408604	-0.024800	0.017852	0.351719	-0.240241	-0.480954	-0.743802	0.675428	0.512999	-0.441808	-0.292292	0	0
52561	0.606508	9.007377	0.707840	0.128305	0.448331	0.254218	-0.241448	-0.482004	-0.740012	0.677439	0.514095	-0.440428	-0.287762	0	0
52562	1.392133	8.842055	1.320571	0.084529	0.709482	0.252035	-0.240371	-0.483076	-0.737610	0.680842	0.515541	-0.437188	-0.282024	0	0
52563	2.544728	9.190737	1.663850	-0.110182	0.690106	0.325287	-0.240504	-0.483639	-0.737626	0.685276	0.515355	-0.433815	-0.276786	0	0
52564	3.303829	9.430296	1.808109	-0.132587	0.609539	0.305955	-0.243195	-0.481999	-0.738494	0.689442	0.514751	-0.430877	-0.272114	0	0
52565	3.610792	9.598520	1.840332	-0.059542	0.497793	0.212566	-0.243327	-0.482483	-0.741911	0.692424	0.514813	-0.428349	-0.268390	0	0
52566	3.343678	9.712604	1.629063	0.013742	0.352607	0.139431	-0.242117	-0.482662	-0.741522	0.694241	0.515212	-0.426699	-0.265545	0	0
52567	2.979599	9.681682	1.261847	0.104231	0.311154	0.047595	-0.241316	-0.481140	-0.740802	0.695121	0.516593	-0.425039	-0.263213	0	0
52568	2.758519	9.342657	1.252806	0.163103	0.323411	0.002833	-0.239429	-0.483515	-0.737907	0.695664	0.518522	-0.423271	-0.260823	0	0
52569	2.884604	8.888576	1.471941	0.112805	0.296525	-0.005467	-0.237280	-0.483942	-0.733864	0.696284	0.520135	-0.421453	-0.258892	0	0
52570	3.242720	8.698453	1.623987	0.007039	0.244774	0.002636	-0.237817	-0.483904	-0.734945	0.697291	0.520765	-0.419819	-0.257565	0	0
52571	3.636288	8.916814	1.769225	-0.089838	0.163756	-0.024807	-0.234730	-0.483120	-0.735228	0.698361	0.520684	-0.418303	-0.257300	0	0
52572	3.741750	9.253763	1.991389	-0.064132	0.032638	-0.034449	-0.232981	-0.483515	-0.738255	0.698751	0.520424	-0.417769	-0.257632	0	0
52573	3.524354	9.444400	1.896462	0.003199	-0.125424	-0.022911	-0.233456	-0.483238	-0.739063	0.698144	0.520221	-0.418526	-0.258459	0	0
52574	3.182603	9.290091	1.680113	0.095453	-0.165008	-0.045774	-0.234128	-0.483242	-0.738239	0.696846	0.520613	-0.419724	-0.259231	0	0
52575	3.010108	9.056329	1.604365	0.089725	-0.074265	-0.050466	-0.234799	-0.483745	-0.734166	0.695934	0.521251	-0.420205	-0.259617	0	0
52576	3.205974	8.841401	1.640885	0.031695	-0.036193	-0.027454	-0.233997	-0.482961	-0.732109	0.695554	0.521454	-0.420434	-0.259856	0	0
52577	3.420449	8.796751	1.739280	-0.019784	-0.043850	-0.022407	-0.233724	-0.484225	-0.732834	0.695424	0.521278	-0.420569	-0.260340	0	0
52578	3.479222	8.919220	1.937555	-0.014459	-0.118207	-0.033498	-0.235341	-0.482164	-0.734653	0.694923	0.520971	-0.421216	-0.261244	0	0
52579	3.286021	9.007965	1.947808	0.006144	-0.234052	-0.016455	-0.235741	-0.483286	-0.734685	0.693881	0.520436	-0.422775	-0.262559	0	0
52580	3.006208	8.900900	1.689673	0.076553	-0.255452	-0.026908	-0.236946	-0.484409	-0.733890	0.692339	0.520370	-0.424644	-0.263743	0	0
52581	3.080869	8.783288	1.565266	0.107339	-0.163016	-0.050982	-0.238025	-0.483296	-0.731937	0.690979	0.520856	-0.425794	-0.264492	0	0
52582	3.181453	8.855522	1.640026	0.097949	-0.151979	-0.068650	-0.237618	-0.484397	-0.733746	0.689648	0.521383	-0.426783	-0.265333	0	0
52583	3.380210	8.820264	1.424922	0.104055	-0.165445	-0.097044	-0.237619	-0.484466	-0.730755	0.688177	0.522021	-0.427701	-0.266418	0	0
52584	3.502140	9.026012	1.422452	0.110261	-0.145102	-0.123372	-0.237139	-0.486560	-0.730956	0.686659	0.522881	-0.428385	-0.267545	0	0
52585	3.161625	9.277125	1.089940	0.111245	-0.236193	-0.107965	-0.236873	-0.486116	-0.725910	0.684817	0.523412	-0.429751	-0.269037	0	0
52586	2.886205	9.439609	0.856386	0.060550	-0.201519	-0.090162	-0.237409	-0.486692	-0.724970	0.683399	0.523632	-0.430857	-0.270440	0	0
52587	2.888264	9.597453	0.970807	0.045650	-0.125120	-0.092381	-0.236470	-0.486607	-0.723481	0.682411	0.523943	-0.431362	-0.271525	0	0
52588	3.009167	9.599640	0.897468	0.121061	-0.098928	-0.046914	-0.236065	-0.487339	-0.722829	0.681231	0.524664	-0.432156	-0.271833	0	0
52589	3.422771	9.235691	0.638478	0.182046	-0.015405	-0.023272	-0.237001	-0.489251	-0.718798	0.680187	0.525900	-0.432646	-0.271279	0	0
52590	4.008656	8.797224	0.741613	0.176123	0.025651	-0.030214	-0.234980	-0.490970	-0.719965	0.679298	0.527259	-0.432827	-0.270581	0	0
52591	4.077904	8.715933	0.667318	0.093464	-0.243003	0.019075	-0.235385	-0.490445	-0.717766	0.677857	0.527074	-0.434850	-0.271309	0	0
52592	3.470491	9.098146	0.299147	-0.072376	-0.575573	0.105845	-0.238071	-0.491024	-0.714488	0.676021	0.524514	-0.439141	-0.273926	0	0
52593	2.343811	9.694319	0.317848	-0.222897	-0.695685	0.126929	-0.246939	-0.490045	-0.717346	0.674514	0.520457	-0.443907	-0.277672	0	0
52594	1.745592	10.397180	0.282151	-0.231728	-0.540852	0.045776	-0.250431	-0.489846	-0.722470	0.673444	0.517141	-0.447178	-0.281195	0	0
52595	1.789658	10.621323	0.303478	-0.091401	-0.244191	-0.001414	-0.252319	-0.486688	-0.728606	0.672847	0.515797	-0.448564	-0.282878	0	0
52596	2.194980	10.007222	0.445727	0.076836	-0.103880	-0.008012	-0.253929	-0.487396	-0.726977	0.671971	0.516015	-0.449476	-0.283117	0	0
52597	2.645282	9.279809	0.301340	0.068891	-0.066693	-0.039692	-0.253392	-0.487621	-0.723861	0.671222	0.516433	-0.449917	-0.283429	0	0
52598	2.987900	9.103949	0.240962	-0.003255	-0.123197	-0.043882	-0.253391	-0.488052	-0.723602	0.670569	0.516219	-0.450544	-0.284367	0	0
52599	3.115574	9.489818	0.131235	0.006740	-0.246000	-0.035837	-0.255275	-0.486858	-0.724358	0.669339	0.515694	-0.452028	-0.285858	0	0
52600	2.876387	9.587446	0.217042	0.077251	-0.395516	-0.006468	-0.255808	-0.488396	-0.724674	0.667138	0.515065	-0.454896	-0.287583	0	0
52601	2.553847	9.202864	0.024685	0.066972	-0.409355	-0.026831	-0.258492	-0.489319	-0.724945	0.664859	0.514429	-0.457677	-0.289580	0	0
52602	2.418569	9.146978	-0.188478	0.028504	-0.357323	-0.059292	-0.259573	-0.487216	-0.722959	0.662911	0.513811	-0.459864	-0.291674	0	0
52603	2.529460	9.396592	-0.333801	0.016093	-0.270590	-0.118925	-0.260786	-0.486062	-0.722635	0.661235	0.513661	-0.461087	-0.293802	0	0
52604	2.670655	9.622889	-0.235036	0.041038	-0.199909	-0.166258	-0.259907	-0.487381	-0.723106	0.659620	0.514068	-0.461710	-0.295733	0	0
52605	2.556741	9.625678	-0.219294	0.084787	-0.213205	-0.189168	-0.256948	-0.489203	-0.720751	0.657631	0.514867	-0.462385	-0.297715	0	0
52606	2.260184	9.528033	-0.348022	0.097439	-0.195389	-0.187174	-0.255869	-0.490642	-0.720810	0.655675	0.515748	-0.463031	-0.299495	0	0
52607	2.162640	9.327207	-0.272468	0.093387	-0.114409	-0.155697	-0.254933	-0.489560	-0.719562	0.654178	0.516749	-0.463243	-0.300712	0	0
52608	2.299838	9.252012	-0.279726	0.053676	-0.020115	-0.134912	-0.252782	-0.490489	-0.718256	0.653409	0.517622	-0.462876	-0.301446	0	0
52609	2.575955	9.274025	-0.194386	0.048681	0.019257	-0.109985	-0.249827	-0.490566	-0.717885	0.652890	0.518526	-0.462311	-0.301884	0	0
52610	2.750570	9.279629	-0.121667	0.081846	0.065470	-0.097248	-0.248750	-0.491785	-0.715216	0.652483	0.519665	-0.461664	-0.301797	0	0
52611	2.890011	9.214186	-0.124115	0.107621	0.078621	-0.116561	-0.246602	-0.491570	-0.714418	0.651908	0.521162	-0.460854	-0.301695	0	0
52612	2.945319	9.108371	-0.162543	0.127114	0.113908	-0.098599	-0.244588	-0.491497	-0.713487	0.651479	0.522744	-0.460020	-0.301156	0	0
52613	2.990173	8.910110	-0.258369	0.117918	0.113632	-0.090672	-0.243778	-0.492967	-0.711911	0.651087	0.524289	-0.459148	-0.300651	0	0
52614	3.006978	8.774452	-0.398859	0.052123	0.117447	-0.051950	-0.241627	-0.493611	-0.710732	0.651203	0.525175	-0.458307	-0.300133	0	0
52615	3.048608	8.643741	-0.326634	-0.008235	0.167340	-0.073846	-0.240088	-0.491235	-0.709436	0.651768	0.525976	-0.456796	-0.299808	0	0
52616	3.220854	8.775543	-0.206793	-0.050859	0.172859	-0.095209	-0.235788	-0.491604	-0.710043	0.652546	0.526552	-0.455056	-0.299751	0	0
52617	3.227868	8.918906	-0.149885	-0.068926	0.149642	-0.097191	-0.235254	-0.489994	-0.712854	0.653280	0.527000	-0.453357	-0.299940	0	0
52618	3.166606	9.092596	-0.032711	-0.065594	0.145896	-0.088360	-0.232566	-0.490289	-0.715073	0.654027	0.527362	-0.451784	-0.300048	0	0
52619	3.265805	9.477968	0.046865	-0.078390	0.202305	-0.072166	-0.230153	-0.488637	-0.715456	0.655123	0.527783	-0.449846	-0.299829	0	0
52620	3.501926	9.822142	0.246504	0.004735	0.251280	-0.009777	-0.228538	-0.489523	-0.715503	0.656203	0.528563	-0.448205	-0.298549	0	0
52621	3.733294	9.423370	0.386605	0.000889	0.268736	0.002662	-0.227196	-0.489145	-0.714826	0.657405	0.529347	-0.446465	-0.297120	0	0
52622	4.157218	9.081494	0.464783	-0.171475	0.316503	0.062464	-0.224780	-0.488370	-0.714013	0.659911	0.528829	-0.444249	-0.295803	0	0
52623	4.255820	9.046902	0.771387	-0.333726	0.269892	0.130587	-0.224519	-0.485427	-0.719092	0.663270	0.526806	-0.442187	-0.294990	0	0
52624	4.160612	9.033086	1.233173	-0.324969	0.032627	0.164470	-0.225597	-0.483721	-0.724467	0.665610	0.523966	-0.441924	-0.295172	0	0
52625	3.752535	9.569471	1.262341	-0.291706	-0.158348	0.131593	-0.229637	-0.479350	-0.731899	0.666854	0.520917	-0.442833	-0.296394	0	0
52626	3.049849	10.289861	1.257008	-0.254277	-0.255774	0.127675	-0.231513	-0.480461	-0.737084	0.667423	0.517844	-0.444495	-0.298007	0	0
52627	2.207765	10.456645	1.193798	-0.102648	-0.254999	0.146017	-0.233807	-0.476975	-0.738578	0.667283	0.515695	-0.446671	-0.298792	0	0
52628	1.485548	9.926426	0.915650	0.076500	0.000352	0.090050	-0.237032	-0.476622	-0.738393	0.667162	0.515755	-0.447408	-0.297855	0	0
52629	1.408795	9.400667	0.917261	-0.016189	0.258769	0.034870	-0.237835	-0.477452	-0.738410	0.668522	0.516225	-0.445829	-0.296356	0	0
52630	1.829830	9.384080	1.368430	-0.239573	0.336466	0.054014	-0.237296	-0.477522	-0.742093	0.671417	0.515326	-0.443190	-0.295331	0	0
52631	2.365605	9.682733	1.772597	-0.274312	0.374730	0.078765	-0.235960	-0.474742	-0.747326	0.674731	0.514206	-0.440278	-0.294085	0	0
52632	2.779174	9.867467	1.899444	-0.161215	0.379006	0.089654	-0.232202	-0.472888	-0.751664	0.677492	0.513787	-0.437747	-0.292242	0	0
52633	3.006854	9.604543	1.730277	-0.032109	0.301617	0.027643	-0.230454	-0.473167	-0.753599	0.679074	0.514291	-0.435764	-0.290643	0	0
52634	3.071580	9.246409	1.544791	-0.001757	0.221829	-0.043493	-0.228576	-0.472352	-0.754002	0.679928	0.515067	-0.434070	-0.289806	0	0
52635	2.954350	9.050073	1.554711	-0.029629	0.100261	-0.099138	-0.228037	-0.472977	-0.751988	0.680253	0.515542	-0.432807	-0.290087	0	0
52636	2.762134	8.964045	1.539832	-0.072153	0.006664	-0.140492	-0.224543	-0.473315	-0.753128	0.680253	0.515635	-0.431868	-0.291319	0	0
52637	2.727222	9.055689	1.807684	-0.097530	-0.080445	-0.149972	-0.222134	-0.470544	-0.752931	0.680000	0.515334	-0.431374	-0.293167	0	0
52638	2.775032	9.236218	1.971483	-0.090981	-0.157095	-0.139855	-0.221194	-0.470122	-0.753744	0.679388	0.514815	-0.431493	-0.295315	0	0
52639	2.733201	9.371394	1.858445	-0.011433	-0.203912	-0.161117	-0.219450	-0.469103	-0.756726	0.678125	0.514772	-0.432032	-0.297497	0	0
52640	2.597710	9.201405	1.624472	0.076218	-0.212683	-0.208596	-0.217708	-0.467548	-0.758329	0.676199	0.515513	-0.432664	-0.299672	0	0
52641	2.455680	8.992453	1.376148	0.073680	-0.140949	-0.234621	-0.216902	-0.467598	-0.756979	0.674542	0.516542	-0.432645	-0.301655	0	0
52642	2.477875	8.852054	1.377888	0.020382	-0.066393	-0.247572	-0.212735	-0.468712	-0.755839	0.673410	0.517509	-0.431912	-0.303573	0	0
52643	2.718845	8.934118	1.456882	-0.037171	-0.027849	-0.243143	-0.210722	-0.467850	-0.758420	0.672784	0.518158	-0.430747	-0.305501	0	0
52644	2.968895	9.069772	1.680187	-0.024074	-0.079406	-0.238194	-0.207497	-0.467924	-0.758460	0.671847	0.518737	-0.430009	-0.307613	0	0
52645	3.077235	9.236822	1.740026	-0.000113	-0.171561	-0.242277	-0.204549	-0.465438	-0.758686	0.670413	0.519172	-0.429928	-0.310110	0	0
52646	3.093616	9.385202	1.724965	0.023180	-0.229883	-0.248775	-0.200115	-0.465807	-0.759430	0.668540	0.519642	-0.430283	-0.312863	0	0
52647	3.138798	9.305910	1.717321	0.064072	-0.279584	-0.238362	-0.199577	-0.465603	-0.762696	0.666317	0.520128	-0.431141	-0.315605	0	0
52648	3.116479	9.181678	1.539435	0.058603	-0.304508	-0.239408	-0.198229	-0.466866	-0.764522	0.663949	0.520545	-0.432143	-0.318523	0	0
52649	3.036492	9.034551	1.374396	0.088454	-0.343932	-0.217437	-0.197427	-0.465636	-0.763403	0.661377	0.520871	-0.433609	-0.321336	0	0
52650	2.950823	8.938308	1.266573	0.115025	-0.352981	-0.202357	-0.196085	-0.465745	-0.760020	0.658603	0.521331	-0.435291	-0.324004	0	0
52651	2.835662	8.979900	1.132732	0.125337	-0.348053	-0.182817	-0.196616	-0.468185	-0.758051	0.655918	0.521708	-0.437074	-0.326433	0	0
52652	2.735417	8.997484	0.965829	0.128701	-0.309315	-0.166620	-0.194602	-0.467854	-0.756023	0.653358	0.522228	-0.438686	-0.328567	0	0
52653	2.716989	8.921875	0.792510	0.182264	-0.240290	-0.171303	-0.194469	-0.467612	-0.754384	0.650872	0.523260	-0.440003	-0.330093	0	0
52654	2.807173	8.882233	0.704100	0.225152	-0.162367	-0.179527	-0.194735	-0.468806	-0.751425	0.648394	0.524937	-0.440897	-0.331113	0	0
52655	2.899430	8.786825	0.919491	0.263876	-0.152311	-0.212958	-0.190698	-0.471477	-0.750198	0.645723	0.526953	-0.441689	-0.332075	0	0
52656	3.036294	8.888866	1.158834	0.255625	-0.160393	-0.175944	-0.189352	-0.472708	-0.747260	0.643091	0.528805	-0.442679	-0.332918	0	0
52657	3.320914	9.527616	0.926837	0.226109	-0.200215	-0.156925	-0.187741	-0.472839	-0.743200	0.640590	0.530144	-0.443946	-0.333921	0	0
52658	3.222621	10.025885	0.578228	0.263828	-0.217688	-0.156909	-0.187066	-0.474043	-0.740798	0.637708	0.531761	-0.445422	-0.334899	0	0
52659	2.842080	9.984963	0.306874	0.285467	-0.162642	-0.147557	-0.185447	-0.476702	-0.737637	0.635082	0.533544	-0.446692	-0.335363	0	0
52660	2.271800	9.780406	0.314989	0.168440	-0.092896	-0.133198	-0.184909	-0.477032	-0.736157	0.633331	0.534856	-0.447170	-0.335945	0	0
52661	1.953922	9.930011	0.369101	-0.041362	-0.060091	-0.022190	-0.184368	-0.478462	-0.736073	0.633320	0.534348	-0.447357	-0.336525	0	0
52662	1.877927	10.127720	0.577118	-0.071525	-0.119904	0.085194	-0.184907	-0.477727	-0.736724	0.633464	0.533070	-0.448365	-0.336940	0	0
52663	2.149810	10.076798	0.395671	0.025545	-0.119093	0.157945	-0.188936	-0.477899	-0.737499	0.633432	0.531982	-0.450108	-0.336395	0	0
52664	2.414168	10.137396	0.071123	0.074835	-0.137412	0.196829	-0.190549	-0.477868	-0.737207	0.633087	0.531066	-0.452311	-0.335536	0	0
52665	2.501582	10.386609	0.163401	-0.000648	-0.120151	0.228498	-0.197532	-0.478519	-0.738779	0.633418	0.529485	-0.454343	-0.334665	0	0
52666	2.375749	10.423200	0.455358	-0.033725	-0.124632	0.218659	-0.201025	-0.478116	-0.740494	0.633770	0.527818	-0.456212	-0.334087	0	0
52667	2.089210	9.951887	0.370681	0.032110	-0.194003	0.168998	-0.203576	-0.478306	-0.741968	0.633381	0.526465	-0.458498	-0.333830	0	0
52668	1.771953	9.526118	0.056026	0.132434	-0.269921	0.107920	-0.208275	-0.479214	-0.740853	0.631814	0.525865	-0.461251	-0.333954	0	0
52669	1.814150	9.403108	0.361566	0.097408	-0.256790	0.140594	-0.210692	-0.480054	-0.738811	0.630679	0.524846	-0.463990	-0.333908	0	0
52670	1.662007	9.254690	0.362831	-0.115716	-0.376247	0.079967	-0.214053	-0.478651	-0.741040	0.629813	0.522444	-0.466427	-0.335907	0	0
52671	1.497061	9.698345	0.051105	-0.125330	-0.490334	0.015579	-0.217405	-0.480480	-0.744326	0.628311	0.519813	-0.469218	-0.338901	0	0
52672	1.132921	9.919899	-0.274686	0.062451	-0.430045	-0.130125	-0.220633	-0.478916	-0.747503	0.625532	0.519312	-0.471485	-0.341653	0	0
52673	0.715624	10.145351	-0.525106	0.129074	-0.363997	-0.118796	-0.221169	-0.479199	-0.746962	0.622801	0.519340	-0.473619	-0.343643	0	0
52674	0.423491	9.936109	-0.725074	0.139140	-0.235396	-0.067472	-0.221703	-0.480652	-0.744826	0.620740	0.519674	-0.475245	-0.344621	0	0
52675	0.663278	9.586032	-0.681373	0.156704	-0.023285	-0.081128	-0.221433	-0.481570	-0.742137	0.619577	0.520887	-0.475529	-0.344489	0	0
52676	1.000202	9.257159	-0.442268	0.080095	0.026406	-0.102334	-0.218744	-0.482401	-0.739473	0.618943	0.521918	-0.475144	-0.344601	0	0
52677	1.235788	9.115781	-0.409899	0.006431	-0.023651	-0.116193	-0.218483	-0.480162	-0.738588	0.618426	0.522380	-0.474720	-0.345413	0	0
52678	1.273737	9.145593	-0.483585	-0.023774	-0.083741	-0.141435	-0.216331	-0.480749	-0.739856	0.617673	0.522571	-0.474452	-0.346835	0	0
52679	1.209785	9.188127	-0.512349	-0.026682	-0.093702	-0.135306	-0.214449	-0.481053	-0.740841	0.616916	0.522688	-0.474238	-0.348296	0	0
52680	1.404192	9.063005	-0.370631	-0.023426	-0.001847	-0.072863	-0.212709	-0.478628	-0.743368	0.616786	0.522839	-0.473823	-0.348864	0	0
52681	1.832706	8.876595	-0.158678	-0.101636	0.125049	-0.088302	-0.210692	-0.479021	-0.746807	0.617614	0.523037	-0.472239	-0.349250	0	0
52682	2.439226	9.079377	-0.213814	-0.116706	0.105773	-0.067395	-0.208542	-0.479171	-0.748605	0.618497	0.522960	-0.470862	-0.349662	0	0
52683	2.719043	9.145145	-0.215352	-0.054655	0.057536	-0.108241	-0.206130	-0.476940	-0.749514	0.618692	0.523298	-0.469757	-0.350296	0	0
52684	2.596682	8.977858	-0.111925	-0.083012	-0.025415	-0.071698	-0.205460	-0.476063	-0.751399	0.618765	0.522988	-0.469286	-0.351261	0	0
52685	2.336719	8.868739	-0.237036	-0.170352	-0.094345	-0.047594	-0.203715	-0.475172	-0.754928	0.619066	0.521786	-0.469034	-0.352851	0	0
52686	2.209700	8.715949	0.017797	-0.223534	0.006994	0.006845	-0.205333	-0.472771	-0.759186	0.620297	0.520349	-0.468274	-0.353819	0	0
52687	2.498352	8.837722	0.097955	-0.328801	0.155841	0.064862	-0.204534	-0.470011	-0.763053	0.622989	0.518510	-0.466494	-0.354142	0	0
52688	3.147572	9.611796	0.290177	-0.450374	0.232049	0.179720	-0.204001	-0.467577	-0.770873	0.627042	0.515635	-0.464417	-0.353914	0	0
52689	3.950519	10.815919	0.459798	-0.460308	0.270427	0.352983	-0.207101	-0.463341	-0.779545	0.631946	0.511996	-0.462928	-0.352423	0	0
52690	4.243487	10.767951	1.600569	-0.237503	0.121683	0.405685	-0.213284	-0.461361	-0.785532	0.635154	0.508992	-0.463435	-0.350335	0	0
52691	4.211056	9.917664	1.307487	-0.074559	-0.015918	0.415974	-0.217585	-0.460345	-0.788443	0.636970	0.506445	-0.465427	-0.348082	0	0
52692	3.687319	8.747779	1.512081	-0.074382	-0.169997	0.317015	-0.222418	-0.461215	-0.788823	0.637663	0.503856	-0.467890	-0.347266	0	0
52693	2.930679	8.748598	1.363677	-0.282881	-0.412358	0.264587	-0.229813	-0.458229	-0.794219	0.638140	0.499270	-0.470910	-0.348928	0	0
52694	2.039475	10.142854	1.176558	-0.472580	-0.561682	0.195989	-0.236269	-0.454630	-0.802601	0.638529	0.493315	-0.473845	-0.352692	0	0
52695	1.063798	11.496801	1.613041	-0.302298	-0.549521	0.120718	-0.242184	-0.452630	-0.809679	0.637890	0.488774	-0.476910	-0.356023	0	0
52696	0.452567	11.269646	1.557481	0.172881	-0.374793	0.119051	-0.247826	-0.452464	-0.811241	0.635686	0.487927	-0.480528	-0.356263	0	0
52697	0.276754	9.780684	0.942243	0.456596	-0.044188	0.004588	-0.249162	-0.455577	-0.803841	0.633294	0.490584	-0.482471	-0.354242	0	0
52698	0.446511	8.985036	0.553848	0.154263	0.139053	-0.030546	-0.249431	-0.455913	-0.801264	0.633107	0.492155	-0.482021	-0.353006	0	0
52699	0.911951	9.517884	0.886686	-0.299568	0.229888	0.025945	-0.247415	-0.455893	-0.804144	0.635799	0.490904	-0.479637	-0.353161	0	0
52700	1.340538	10.278315	1.731832	-0.311409	0.269660	0.033974	-0.246340	-0.455554	-0.807684	0.638745	0.489666	-0.477019	-0.353107	0	0
52701	1.817260	10.435050	1.726021	-0.061567	0.231652	0.039707	-0.245942	-0.453488	-0.811704	0.640305	0.489872	-0.475510	-0.352030	0	0
52702	2.384072	9.913652	1.405517	0.035698	0.189091	-0.002791	-0.245274	-0.451906	-0.813430	0.641028	0.490735	-0.474446	-0.350948	0	0
52703	2.592229	9.431899	1.345728	-0.019078	0.021408	-0.035887	-0.242586	-0.452540	-0.813210	0.641113	0.490828	-0.474060	-0.351181	0	0
52704	2.243043	9.187648	1.276673	-0.075128	-0.182078	-0.061146	-0.243932	-0.451315	-0.815876	0.640414	0.489955	-0.474695	-0.352816	0	0
52705	1.671511	9.026752	1.164057	-0.063363	-0.188240	-0.097261	-0.242857	-0.451515	-0.814398	0.639500	0.489319	-0.475191	-0.354682	0	0
52706	1.275872	9.072991	1.267116	-0.075385	-0.154189	-0.112912	-0.242585	-0.452462	-0.816609	0.638747	0.488785	-0.475388	-0.356509	0	0
52707	1.315695	9.282502	1.387121	-0.052751	-0.055634	-0.135217	-0.241652	-0.449575	-0.819929	0.638264	0.488876	-0.474877	-0.357926	0	0
52708	1.590055	9.389448	1.452508	0.038146	0.023906	-0.155707	-0.239504	-0.449093	-0.818441	0.637644	0.489903	-0.474132	-0.358615	0	0
52709	1.857964	9.447720	1.469919	0.092879	0.043665	-0.180225	-0.237493	-0.447702	-0.819372	0.636752	0.491494	-0.473281	-0.359146	0	0
52710	2.070737	9.587523	1.427249	0.110809	0.030496	-0.180304	-0.235473	-0.449663	-0.816193	0.635715	0.493120	-0.472630	-0.359611	0	0
52711	2.206887	9.575434	1.486885	0.159042	0.004023	-0.171513	-0.232241	-0.452745	-0.814698	0.634335	0.494943	-0.472307	-0.359967	0	0
52712	2.284326	9.358367	1.613670	0.180172	-0.047574	-0.162947	-0.230765	-0.452593	-0.810492	0.632643	0.496643	-0.472481	-0.360376	0	0
52713	2.179332	9.283638	1.661565	0.143003	-0.088816	-0.126171	-0.228610	-0.454670	-0.808543	0.631065	0.497806	-0.472909	-0.360976	0	0
52714	2.244367	9.440196	1.756263	0.133235	-0.078075	-0.096097	-0.227534	-0.455135	-0.807890	0.629698	0.498779	-0.473434	-0.361332	0	0
52715	2.291880	9.494471	1.795828	0.159715	-0.065927	-0.074732	-0.230084	-0.456438	-0.804092	0.628332	0.499876	-0.474033	-0.361409	0	0
52716	2.277193	9.479623	1.655868	0.166534	-0.027285	-0.053238	-0.229006	-0.457645	-0.801966	0.627189	0.501035	-0.474571	-0.361081	0	0
52717	2.322398	9.380898	1.532821	0.176324	0.029341	-0.038703	-0.228735	-0.458977	-0.799699	0.626324	0.502400	-0.474811	-0.360372	0	0
52718	2.514759	9.207167	1.487075	0.202850	0.049436	-0.050902	-0.228326	-0.461335	-0.796106	0.625367	0.504049	-0.475007	-0.359470	0	0
52719	2.670840	9.176024	1.598020	0.238526	-0.008968	-0.049432	-0.227920	-0.462564	-0.792340	0.623972	0.505701	-0.475657	-0.358715	0	0
52720	2.929829	9.331248	1.705902	0.236674	-0.109911	-0.066063	-0.228585	-0.465158	-0.789695	0.622026	0.507057	-0.476887	-0.358548	0	0
52721	3.062651	9.692928	1.538741	0.316797	-0.248131	-0.057895	-0.229519	-0.468123	-0.782976	0.619065	0.508353	-0.479263	-0.358668	0	0
52722	2.934323	9.724529	1.009778	0.421339	-0.348097	-0.079385	-0.230723	-0.469825	-0.781656	0.614975	0.510046	-0.482548	-0.358895	0	0
52723	2.541394	9.246435	0.960404	0.422241	-0.375653	-0.116583	-0.233264	-0.474470	-0.774156	0.610631	0.511782	-0.485771	-0.359494	0	0
52724	2.454103	9.392870	0.337951	0.179555	-0.320813	-0.116965	-0.234469	-0.476228	-0.770389	0.607742	0.512251	-0.487804	-0.360966	0	0
52725	2.259852	9.862707	0.121419	0.112420	-0.314801	-0.095891	-0.235137	-0.478356	-0.763373	0.605333	0.512193	-0.489630	-0.362618	0	0
52726	1.938043	10.046200	-0.087237	0.193629	-0.237825	-0.089771	-0.236748	-0.478941	-0.760924	0.602862	0.512901	-0.491340	-0.363421	0	0
52727	1.778672	9.768983	-0.118924	0.208898	-0.132462	-0.103147	-0.236880	-0.480189	-0.755792	0.600811	0.514120	-0.492366	-0.363707	0	0
52728	1.907737	9.521297	0.045786	0.071542	-0.086320	-0.074130	-0.236072	-0.481396	-0.753391	0.599762	0.514561	-0.492793	-0.364235	0	0
52729	2.111494	9.522574	0.109804	-0.012005	-0.206267	-0.033654	-0.237687	-0.480529	-0.752528	0.598731	0.513839	-0.493811	-0.365570	0	0
52730	2.421010	9.751499	-0.200185	0.008682	-0.273320	-0.011102	-0.237413	-0.481894	-0.755024	0.597308	0.512905	-0.495450	-0.366988	0	0
52731	2.409666	9.792535	-0.463236	0.144464	-0.425459	-0.032860	-0.241170	-0.483543	-0.753401	0.594382	0.512299	-0.498349	-0.368657	0	0
52732	2.163900	9.669086	-0.787607	0.247917	-0.502646	-0.077167	-0.245334	-0.483596	-0.753082	0.590327	0.512256	-0.501877	-0.370442	0	0
52733	1.874053	9.573974	-1.077435	0.261589	-0.490974	-0.114106	-0.246674	-0.485067	-0.749303	0.586136	0.512484	-0.505153	-0.372323	0	0
52734	1.655244	9.569977	-1.320032	0.209344	-0.496811	-0.112485	-0.248281	-0.487536	-0.745010	0.582140	0.512383	-0.508290	-0.374458	0	0
52735	1.565450	9.709157	-1.246805	0.167093	-0.506801	-0.082611	-0.250825	-0.490882	-0.738557	0.578428	0.511817	-0.511432	-0.376699	0	0
52736	1.476513	9.804656	-1.178037	0.179824	-0.527814	-0.091532	-0.253511	-0.491462	-0.735278	0.574468	0.511289	-0.514715	-0.378996	0	0
52737	1.285200	9.864265	-1.521376	0.237791	-0.544737	-0.107324	-0.256195	-0.492545	-0.734737	0.570058	0.511092	-0.518179	-0.381194	0	0
52738	0.921887	9.600338	-1.583494	0.276207	-0.517338	-0.124618	-0.256727	-0.494913	-0.729773	0.565495	0.511291	-0.521564	-0.383103	0	0
52739	0.725886	9.320018	-1.722201	0.190928	-0.433853	-0.150816	-0.258335	-0.496639	-0.726952	0.561683	0.511463	-0.523954	-0.385214	0	0
52740	0.735887	9.208546	-1.562173	0.075403	-0.370548	-0.161383	-0.256720	-0.497905	-0.722793	0.558743	0.511260	-0.525525	-0.387611	0	0
52741	0.865283	9.298299	-1.462589	-0.015898	-0.364582	-0.145752	-0.258600	-0.498277	-0.723192	0.556338	0.510508	-0.526726	-0.390422	0	0
52742	0.933611	9.527741	-1.399634	-0.034980	-0.370197	-0.140570	-0.259000	-0.499438	-0.721592	0.554027	0.509563	-0.527957	-0.393270	0	0
52743	0.893481	9.599845	-1.372522	-0.011499	-0.350444	-0.140364	-0.258733	-0.498884	-0.721305	0.551667	0.508857	-0.529101	-0.395953	0	0
52744	0.855362	9.565166	-1.383059	-0.015985	-0.322147	-0.135767	-0.258733	-0.498582	-0.722111	0.549517	0.508168	-0.530150	-0.398418	0	0
52745	0.816634	9.576611	-1.295265	0.020379	-0.286086	-0.143373	-0.258733	-0.498218	-0.725638	0.547300	0.507907	-0.531032	-0.400622	0	0
52746	0.772047	9.381591	-1.297569	0.046039	-0.269525	-0.157314	-0.257392	-0.497708	-0.724548	0.545016	0.507870	-0.531919	-0.402600	0	0
52747	0.747027	9.179646	-1.287184	0.019181	-0.214747	-0.152614	-0.256853	-0.498619	-0.722407	0.543128	0.507939	-0.532344	-0.404500	0	0
52748	0.777528	9.092794	-1.386698	-0.060125	-0.164180	-0.139278	-0.255514	-0.497263	-0.721154	0.542009	0.507647	-0.532312	-0.406405	0	0
52749	0.978506	9.232394	-1.328624	-0.120092	-0.110291	-0.109114	-0.254440	-0.496659	-0.723868	0.541547	0.507154	-0.531816	-0.408281	0	0
52750	1.306477	9.578227	-1.195990	-0.179674	-0.062157	-0.061342	-0.255513	-0.496811	-0.728487	0.541890	0.506210	-0.531136	-0.409880	0	0
52751	1.624456	9.972453	-0.852188	-0.208838	-0.059946	-0.015542	-0.254978	-0.495308	-0.732800	0.542524	0.504941	-0.530474	-0.411462	0	0
52752	1.974634	10.396358	-0.868713	-0.191650	-0.102991	0.006245	-0.253912	-0.492317	-0.734621	0.542984	0.503401	-0.530303	-0.412959	0	0
52753	2.354609	10.789246	-0.855201	-0.093200	-0.116773	0.023163	-0.253780	-0.491126	-0.737305	0.542895	0.502309	-0.530622	-0.413993	0	0
52754	2.616659	10.609555	-0.359535	0.073397	-0.178904	0.040907	-0.256868	-0.491769	-0.737018	0.541759	0.501706	-0.532131	-0.414275	0	0
52755	2.439092	9.987257	-0.658791	0.136988	-0.320433	-0.003931	-0.258209	-0.492747	-0.736217	0.539326	0.501145	-0.534375	-0.415239	0	0
52756	1.906439	9.385191	-1.224268	0.102309	-0.367339	0.009077	-0.260890	-0.494730	-0.733528	0.536899	0.500077	-0.536852	-0.416477	0	0
52757	1.211050	8.872470	-1.338030	0.061760	-0.331587	-0.014515	-0.262907	-0.493948	-0.734704	0.534726	0.499108	-0.538779	-0.417943	0	0
52758	0.668360	8.716949	-1.493133	-0.044539	-0.268909	0.001595	-0.265593	-0.494305	-0.734957	0.533518	0.497693	-0.540066	-0.419512	0	0
52759	0.507547	9.058790	-1.139556	-0.143403	-0.116478	-0.011872	-0.266935	-0.494375	-0.736712	0.533522	0.496517	-0.539984	-0.421002	0	0
52760	0.662124	9.649133	-0.648182	-0.150089	-0.040662	0.013276	-0.266402	-0.492919	-0.738985	0.534116	0.495429	-0.539664	-0.421939	0	0
52761	0.850814	9.926889	-0.538567	-0.061991	-0.013409	0.020744	-0.268422	-0.491149	-0.739993	0.534402	0.494953	-0.539528	-0.422311	0	0
52762	0.936677	9.746371	-0.582716	0.008629	0.047767	0.016042	-0.266272	-0.491051	-0.740287	0.534697	0.495070	-0.539418	-0.421939	0	0
52763	1.072596	9.736700	-0.580879	-0.060200	0.110434	-0.024470	-0.266274	-0.490620	-0.740545	0.535446	0.495374	-0.538400	-0.421934	0	0
52764	1.213943	9.843669	-0.425690	-0.098368	0.157610	-0.003109	-0.265201	-0.489900	-0.742167	0.536781	0.495484	-0.537154	-0.421696	0	0
52765	1.448041	9.765373	-0.466061	-0.076623	0.200434	-0.001046	-0.265063	-0.490856	-0.743833	0.538189	0.495951	-0.535696	-0.421205	0	0
52766	1.514954	9.698620	-0.420173	-0.060308	0.184749	-0.008181	-0.263992	-0.489422	-0.745704	0.539455	0.496403	-0.534437	-0.420653	0	0
52767	1.450987	9.741152	-0.453752	-0.061942	0.168948	-0.017115	-0.262115	-0.488053	-0.745545	0.540552	0.496899	-0.533127	-0.420322	0	0
52768	1.345051	9.710101	-0.427881	0.006692	0.180358	-0.023875	-0.260770	-0.488464	-0.747480	0.541392	0.497776	-0.532091	-0.419516	0	0
52769	1.333533	9.554522	-0.453541	0.024450	0.208601	-0.009484	-0.258620	-0.488975	-0.745888	0.542298	0.498862	-0.530964	-0.418483	0	0
52770	1.455843	9.498479	-0.449365	-0.028185	0.236090	0.011720	-0.257012	-0.487579	-0.746678	0.543752	0.499589	-0.529653	-0.417387	0	0
52771	1.525068	9.689100	-0.347573	-0.066222	0.228495	0.018599	-0.257281	-0.487271	-0.747482	0.545329	0.500111	-0.528175	-0.416577	0	0
52772	1.492882	9.863317	-0.229511	-0.060879	0.219653	0.018556	-0.255669	-0.486827	-0.749936	0.546882	0.500551	-0.526846	-0.415695	0	0
52773	1.391267	9.851761	-0.246986	-0.010228	0.202597	0.006252	-0.253113	-0.487838	-0.751631	0.547986	0.501330	-0.525675	-0.414783	0	0
52774	1.312004	9.690097	-0.274679	0.000180	0.208447	-0.011334	-0.252175	-0.487165	-0.751076	0.549046	0.502211	-0.524506	-0.413795	0	0
52775	1.266746	9.655293	-0.244511	-0.015014	0.231430	-0.011224	-0.251901	-0.489362	-0.748157	0.550246	0.503173	-0.523065	-0.412855	0	0
52776	1.192771	9.726784	-0.194360	-0.002262	0.245846	-0.014616	-0.249753	-0.488660	-0.750064	0.551494	0.504207	-0.521659	-0.411706	0	0
52777	1.233557	9.746944	-0.198075	0.010551	0.288649	-0.015196	-0.248012	-0.486832	-0.751250	0.552839	0.505562	-0.519979	-0.410363	0	0
52778	1.360010	9.720104	-0.232508	0.020066	0.314000	-0.030059	-0.245055	-0.487504	-0.749673	0.554257	0.507072	-0.518202	-0.408832	0	0
52779	1.476384	9.724648	-0.190455	0.035084	0.337729	-0.049337	-0.243176	-0.487128	-0.749411	0.555581	0.508931	-0.516169	-0.407293	0	0
52780	1.613653	9.647028	-0.190471	0.036412	0.337312	-0.031681	-0.240223	-0.486385	-0.747788	0.557018	0.510625	-0.514310	-0.405559	0	0
52781	1.691761	9.619313	-0.190273	0.020094	0.331758	-0.028247	-0.236869	-0.485053	-0.747512	0.558464	0.512253	-0.512349	-0.403997	0	0
52782	1.754840	9.620461	-0.161865	0.019893	0.319185	-0.023038	-0.234715	-0.486674	-0.746909	0.559914	0.513726	-0.510558	-0.402384	0	0
52783	1.794419	9.577480	-0.179585	0.002986	0.307765	0.001583	-0.232697	-0.487601	-0.745602	0.561440	0.514993	-0.508809	-0.400851	0	0
52784	1.871854	9.578882	-0.208514	-0.002422	0.284698	-0.002134	-0.230949	-0.488213	-0.745370	0.562903	0.516087	-0.507219	-0.399404	0	0
52785	1.891427	9.579244	-0.147734	-0.011176	0.267154	-0.014656	-0.229077	-0.485266	-0.746113	0.564227	0.517179	-0.505555	-0.398231	0	0
52786	1.964248	9.570853	-0.164694	-0.010734	0.249033	-0.000641	-0.227864	-0.486406	-0.746981	0.565550	0.518069	-0.504135	-0.396997	0	0
52787	1.983484	9.580914	-0.149736	-0.012326	0.189954	0.014884	-0.226793	-0.485604	-0.746015	0.566608	0.518686	-0.503056	-0.396050	0	0
52788	1.924070	9.645383	-0.137602	-0.021402	0.152626	0.011091	-0.224911	-0.485914	-0.746727	0.567543	0.519070	-0.502195	-0.395299	0	0
52789	1.887915	9.758826	-0.125124	-0.021339	0.126131	0.003852	-0.224107	-0.485099	-0.746030	0.568288	0.519429	-0.501387	-0.394783	0	0
52790	1.887961	9.758829	-0.110679	-0.010337	0.108706	-0.006834	-0.223836	-0.485933	-0.747013	0.568872	0.519791	-0.500725	-0.394305	0	0
52791	1.841423	9.651162	-0.178698	0.001719	0.069336	0.007113	-0.224370	-0.487043	-0.747451	0.569229	0.520034	-0.500351	-0.393943	0	0
52792	1.750040	9.600942	-0.270193	-0.012307	0.055378	-0.008909	-0.222093	-0.485060	-0.743603	0.569549	0.520185	-0.499972	-0.393763	0	0
52793	1.612388	9.700405	-0.253502	-0.040100	0.026909	-0.017994	-0.221554	-0.485299	-0.746066	0.569815	0.520145	-0.499547	-0.393972	0	0
52794	1.612670	9.680986	-0.287049	-0.008378	0.034461	-0.024917	-0.223305	-0.484146	-0.745192	0.569945	0.520315	-0.499220	-0.393973	0	0
52795	1.691818	9.609599	-0.233528	0.008473	0.033442	-0.049641	-0.220884	-0.484872	-0.746877	0.569869	0.520732	-0.498786	-0.394082	0	0
52796	1.739839	9.639607	-0.186543	-0.024191	0.016997	-0.042789	-0.219812	-0.483887	-0.747674	0.569924	0.520833	-0.498403	-0.394354	0	0
52797	1.728044	9.746209	-0.178080	-0.025958	0.015249	-0.044575	-0.219409	-0.483594	-0.748486	0.569960	0.520952	-0.497965	-0.394697	0	0
52798	1.805329	9.752462	-0.223901	-0.009409	0.040502	-0.053219	-0.218873	-0.483330	-0.748211	0.570013	0.521281	-0.497452	-0.394832	0	0
52799	1.962099	9.665483	-0.247321	0.023040	0.062075	-0.051241	-0.217528	-0.483773	-0.748785	0.570005	0.521892	-0.496910	-0.394719	0	0
52800	2.103559	9.626784	-0.208986	0.010445	0.063757	-0.051300	-0.218063	-0.484788	-0.747179	0.570078	0.522415	-0.496353	-0.394623	0	0
52801	1.995545	9.581131	-0.166218	0.020494	0.045327	-0.093798	-0.215780	-0.484419	-0.747058	0.569839	0.523147	-0.495680	-0.394845	0	0
52802	1.741501	9.552240	-0.212313	0.012295	0.022067	-0.127509	-0.214435	-0.485217	-0.744514	0.569393	0.523894	-0.494967	-0.395391	0	0
52803	1.430588	9.580581	-0.253363	-0.013879	0.014612	-0.159398	-0.212287	-0.484638	-0.747242	0.568924	0.524628	-0.493990	-0.396313	0	0
52804	1.210054	9.571718	-0.305802	-0.033545	0.041989	-0.159234	-0.210002	-0.484992	-0.746463	0.568689	0.525348	-0.492815	-0.397160	0	0
52805	1.160756	9.497999	-0.265835	-0.042558	0.101210	-0.148262	-0.205978	-0.482751	-0.749432	0.568836	0.526207	-0.491286	-0.397706	0	0
52806	1.229429	9.465263	-0.215335	-0.056878	0.140123	-0.144536	-0.203026	-0.481834	-0.749164	0.569261	0.527108	-0.489533	-0.398066	0	0
52807	1.384158	9.497211	-0.133795	-0.064004	0.158746	-0.144477	-0.199935	-0.481858	-0.751242	0.569814	0.528051	-0.487608	-0.398388	0	0
52808	1.460872	9.542303	-0.114930	-0.040380	0.147656	-0.155102	-0.196982	-0.481099	-0.750300	0.570141	0.529123	-0.485818	-0.398685	0	0
52809	1.364034	9.652212	-0.154840	-0.023073	0.130335	-0.132155	-0.192956	-0.479729	-0.752344	0.570386	0.530118	-0.484281	-0.398882	0	0
52810	1.308481	9.631776	-0.223794	-0.007059	0.140023	-0.123187	-0.190940	-0.480071	-0.751834	0.570622	0.531191	-0.482833	-0.398872	0	0
52811	1.292892	9.684901	-0.219859	-0.024853	0.186101	-0.122947	-0.188924	-0.480271	-0.751320	0.571180	0.532349	-0.481017	-0.398725	0	0
52812	1.342450	9.763492	-0.146713	-0.023227	0.212529	-0.112180	-0.184626	-0.479876	-0.754351	0.571890	0.533560	-0.479145	-0.398341	0	0
52813	1.403408	9.754894	-0.084595	-0.029253	0.231385	-0.085570	-0.182750	-0.478240	-0.753503	0.572834	0.534685	-0.477248	-0.397753	0	0
52814	1.498124	9.742045	-0.103257	0.016190	0.235779	-0.067738	-0.181405	-0.479132	-0.753004	0.573614	0.535996	-0.475633	-0.396799	0	0
52815	1.576697	9.801726	-0.171107	0.049709	0.232727	-0.076511	-0.176837	-0.479281	-0.751157	0.574176	0.537524	-0.474089	-0.395766	0	0
52816	1.540264	9.912726	-0.262132	0.071937	0.223859	-0.034057	-0.174958	-0.478912	-0.750622	0.574727	0.538941	-0.472938	-0.394412	0	0
52817	1.483176	9.969946	-0.326904	0.054821	0.260042	0.006801	-0.174559	-0.477839	-0.748415	0.575717	0.540201	-0.471704	-0.392720	0	0
52818	1.558885	9.947048	-0.288299	0.034503	0.312517	0.035347	-0.171595	-0.480595	-0.748539	0.577153	0.541415	-0.470263	-0.390661	0	0
52819	1.632274	9.941116	-0.110271	0.029012	0.337198	0.042540	-0.171463	-0.480217	-0.746623	0.578781	0.542644	-0.468672	-0.388455	0	0
52820	1.616945	9.739347	-0.099590	0.040205	0.307544	0.022947	-0.171060	-0.480283	-0.744180	0.580102	0.543919	-0.467206	-0.386461	0	0
52821	1.413553	9.478322	-0.154416	0.037169	0.281442	-0.001927	-0.169715	-0.481188	-0.743137	0.581246	0.545171	-0.465722	-0.384766	0	0
52822	1.191805	9.411176	-0.192009	-0.002127	0.261888	-0.016268	-0.166355	-0.481686	-0.743328	0.582425	0.546199	-0.464137	-0.383439	0	0
52823	1.061729	9.622452	-0.139820	-0.032373	0.269048	-0.028676	-0.164342	-0.480877	-0.743598	0.583778	0.547116	-0.462305	-0.382284	0	0
52824	1.113230	9.720496	-0.095648	-0.001049	0.296555	-0.051404	-0.161657	-0.480391	-0.742797	0.584968	0.548437	-0.460322	-0.380963	0	0
52825	1.142353	9.706450	-0.171681	0.046154	0.281385	-0.069039	-0.159912	-0.480167	-0.741993	0.585784	0.550038	-0.458489	-0.379609	0	0
52826	1.090544	9.630254	-0.175103	0.035770	0.278132	-0.084991	-0.157222	-0.481247	-0.740835	0.586550	0.551649	-0.456562	-0.378410	0	0
52827	1.069508	9.709982	-0.193201	-0.011282	0.273962	-0.076323	-0.153598	-0.480380	-0.739080	0.587610	0.552911	-0.454506	-0.377397	0	0
52828	1.232166	9.824609	-0.148151	-0.011324	0.298736	-0.070901	-0.151184	-0.479310	-0.738802	0.588772	0.554250	-0.452350	-0.376209	0	0
52829	1.419565	9.917839	-0.078107	-0.008039	0.273713	-0.064025	-0.148231	-0.478547	-0.737995	0.589853	0.555463	-0.450370	-0.375102	0	0
52830	1.536108	9.907816	-0.074455	0.020374	0.220489	-0.058997	-0.146747	-0.480229	-0.740244	0.590522	0.556633	-0.448854	-0.374131	0	0
52831	1.577773	9.879437	-0.106664	0.035784	0.170311	-0.038059	-0.145275	-0.478788	-0.736677	0.590990	0.557588	-0.447793	-0.373240	0	0
52832	1.470618	9.794961	-0.037097	0.045979	0.088385	-0.029686	-0.143524	-0.480391	-0.736477	0.591031	0.558282	-0.447313	-0.372713	0	0
52833	1.336224	9.717258	-0.108039	0.033137	0.041994	-0.028220	-0.142319	-0.479289	-0.736319	0.590980	0.558692	-0.447056	-0.372487	0	0
52834	1.264087	9.694104	-0.073969	0.028936	0.018381	-0.009803	-0.142854	-0.480142	-0.735660	0.590876	0.558935	-0.447037	-0.372310	0	0
52835	1.165654	9.765144	-0.096783	0.013390	-0.031560	-0.009268	-0.143121	-0.480566	-0.735398	0.590678	0.558868	-0.447249	-0.372470	0	0
52836	1.039272	9.777412	-0.132049	0.017499	-0.040753	0.003976	-0.143924	-0.481554	-0.734741	0.590425	0.558762	-0.447613	-0.372593	0	0
52837	1.020598	9.743089	-0.122734	0.020104	-0.056757	0.004771	-0.144061	-0.480884	-0.732948	0.590128	0.558579	-0.448076	-0.372782	0	0
52838	1.059587	9.736516	-0.097415	0.002246	-0.046148	0.001238	-0.143927	-0.481048	-0.732139	0.589926	0.558374	-0.448399	-0.373018	0	0
52839	1.031161	9.714158	-0.030715	0.001145	-0.058734	0.006464	-0.144192	-0.482177	-0.732036	0.589732	0.558065	-0.448812	-0.373293	0	0
52840	1.026560	9.699508	-0.045189	0.003578	-0.059902	-0.017404	-0.143656	-0.481413	-0.735011	0.589391	0.557900	-0.449118	-0.373711	0	0
52841	1.055804	9.685469	-0.082702	0.003493	-0.063524	-0.014781	-0.146611	-0.481634	-0.734712	0.589081	0.557682	-0.449448	-0.374127	0	0
52842	1.090098	9.666670	-0.086323	-0.000184	-0.060084	-0.011240	-0.146208	-0.481499	-0.734848	0.588782	0.557466	-0.449775	-0.374526	0	0
52843	1.100535	9.628016	-0.095340	-0.010856	-0.074222	-0.018437	-0.145672	-0.481215	-0.735390	0.588491	0.557139	-0.450094	-0.375087	0	0
52844	1.056630	9.636927	-0.128049	-0.014879	-0.068510	-0.035201	-0.145542	-0.479530	-0.734928	0.588146	0.556912	-0.450280	-0.375740	0	0
52845	0.993373	9.650345	-0.120462	-0.013838	-0.073686	-0.041406	-0.146745	-0.481443	-0.736745	0.587786	0.556673	-0.450456	-0.376447	0	0
52846	0.948774	9.693229	-0.158264	-0.031779	-0.061394	-0.041375	-0.145941	-0.480606	-0.737000	0.587543	0.556401	-0.450503	-0.377171	0	0
52847	0.952062	9.775830	-0.129899	-0.022185	-0.054506	-0.028928	-0.145140	-0.478703	-0.740486	0.587360	0.556130	-0.450602	-0.377737	0	0
52848	0.982427	9.834645	-0.119782	-0.026942	-0.058318	-0.020136	-0.145675	-0.479386	-0.741046	0.587184	0.555802	-0.450766	-0.378298	0	0
52849	1.014573	9.801241	-0.128172	-0.028645	-0.047619	-0.021847	-0.145679	-0.478273	-0.740193	0.587093	0.555488	-0.450839	-0.378813	0	0
52850	1.040248	9.850260	-0.130161	-0.025917	-0.056418	-0.024554	-0.144601	-0.479285	-0.740375	0.586902	0.555192	-0.450971	-0.379384	0	0
52851	1.100985	9.841650	-0.137862	-0.007011	-0.059789	-0.025414	-0.145543	-0.478688	-0.740753	0.586622	0.554975	-0.451177	-0.379890	0	0
52852	1.205840	9.678469	-0.198409	0.016201	-0.061545	-0.018294	-0.145405	-0.479496	-0.742685	0.586198	0.554878	-0.451534	-0.380263	0	0
52853	1.216608	9.630115	-0.164012	-0.006748	-0.056008	-0.034245	-0.145675	-0.479367	-0.741862	0.585901	0.554714	-0.451671	-0.380796	0	0
52854	1.169357	9.692377	-0.151488	-0.019524	-0.063360	-0.029021	-0.145675	-0.479352	-0.742542	0.585625	0.554449	-0.451842	-0.381403	0	0
52855	1.182544	9.634351	-0.179533	-0.013907	-0.057805	-0.036040	-0.146484	-0.478217	-0.741815	0.585354	0.554242	-0.451954	-0.381987	0	0
52856	1.163079	9.638853	-0.175350	-0.030059	-0.068522	-0.039691	-0.146348	-0.478934	-0.741568	0.585072	0.553943	-0.452056	-0.382732	0	0
52857	1.113042	9.725345	-0.124578	-0.033856	-0.089978	-0.036298	-0.146216	-0.477912	-0.743033	0.584765	0.553495	-0.452278	-0.383585	0	0
52858	1.077446	9.816954	-0.073401	-0.032000	-0.075738	-0.036198	-0.144472	-0.477065	-0.744659	0.584474	0.553141	-0.452433	-0.384357	0	0
52859	1.001714	9.839850	-0.119229	-0.026785	-0.065252	-0.027257	-0.144736	-0.478471	-0.744837	0.584274	0.552788	-0.452587	-0.384987	0	0
52860	0.996226	9.747499	-0.137959	-0.000577	-0.041921	-0.027020	-0.145814	-0.477132	-0.746551	0.583996	0.552704	-0.452716	-0.385377	0	0
52861	0.971912	9.742197	-0.196439	-0.019706	-0.031679	-0.016399	-0.145814	-0.476972	-0.747362	0.583949	0.552473	-0.452761	-0.385726	0	0
52862	0.961993	9.766302	-0.115078	-0.017510	-0.015351	-0.028665	-0.145814	-0.477289	-0.745875	0.583878	0.552400	-0.452661	-0.386055	0	0
52863	0.971281	9.793179	-0.074073	-0.014166	0.002153	-0.016170	-0.144742	-0.476446	-0.746677	0.583954	0.552332	-0.452530	-0.386192	0	0
52864	1.015113	9.781836	-0.079864	-0.007013	0.012796	-0.012552	-0.144604	-0.477575	-0.746987	0.584015	0.552356	-0.452394	-0.386223	0	0
52865	1.068821	9.763390	-0.073262	0.001694	0.010832	-0.001940	-0.144607	-0.476462	-0.746135	0.584098	0.552349	-0.452353	-0.386157	0	0
52866	1.073621	9.763475	-0.087559	0.001633	0.028480	0.003477	-0.144338	-0.476443	-0.747226	0.584243	0.552412	-0.452248	-0.385969	0	0
52867	1.142178	9.725876	-0.104429	0.019472	0.034681	0.010632	-0.145013	-0.475453	-0.746506	0.584385	0.552543	-0.452207	-0.385616	0	0
52868	1.166721	9.711756	-0.096348	-0.003819	0.042554	0.007952	-0.143398	-0.476301	-0.748185	0.584642	0.552607	-0.452023	-0.385349	0	0
52869	1.190743	9.726761	-0.069244	-0.016563	0.047631	0.014127	-0.145015	-0.474862	-0.747575	0.585057	0.552559	-0.451788	-0.385065	0	0
52870	1.159173	9.735902	-0.031765	-0.018137	0.046057	0.005277	-0.144739	-0.477157	-0.746564	0.585398	0.552565	-0.451514	-0.384859	0	0
52871	1.147043	9.735682	-0.036950	-0.010780	0.039181	-0.001814	-0.145008	-0.477132	-0.747376	0.585683	0.552588	-0.451263	-0.384687	0	0
52872	1.093508	9.749278	-0.019438	-0.011103	0.051271	0.012418	-0.144877	-0.476185	-0.745578	0.586035	0.552622	-0.451025	-0.384379	0	0
52873	1.050457	9.716935	-0.042180	-0.010894	0.055000	0.005381	-0.144878	-0.475905	-0.745433	0.586420	0.552672	-0.450721	-0.384077	0	0
