# Supplementary material for: Identification of Haptic Based Guiding Using Hard Reins
Source: PLoS One. 2015 Jul 22;10(7):e0132020. doi: 10.1371/journal.pone.0132020 (PMC4511788; doi:10.1371/journal.pone.0132020)
Supplement: S1 File — (ZIP) [file pone.0132020.s001.zip › MotionData1/Subject1/T3/fc3.txt]

// Start Time: 0
// Sample rate: 50.0Hz
// Scenario: 4.0
// Firmware Version: 2.6.1
Counter	Acc_X	Acc_Y	Acc_Z	Gyr_X	Gyr_Y	Gyr_Z	Mag_X	Mag_Y	Mag_Z	Quat_w	Quat_x	Quat_y	Quat_z	AnalogIn_1	AnalogIn_2
57382	8.451489	0.839762	-4.701836	0.057542	-0.059171	-0.055052	-0.657649	0.123269	0.635161	0.135392	-0.801884	-0.315154	-0.489213	0	0
57383	8.456120	0.805914	-4.711892	0.039685	-0.041576	-0.040439	-0.655090	0.122421	0.637057	0.135411	-0.801907	-0.315685	-0.488828	0	0
57384	8.470337	0.757454	-4.722401	0.043514	-0.016944	-0.036806	-0.654682	0.123949	0.637853	0.135542	-0.801813	-0.316177	-0.488626	0	0
57385	8.508297	0.728952	-4.786807	0.046073	-0.029675	-0.008334	-0.655684	0.123796	0.635457	0.135807	-0.801870	-0.316465	-0.488273	0	0
57386	8.580127	0.709732	-4.837926	0.027898	-0.031716	-0.003767	-0.655679	0.123768	0.636019	0.135931	-0.801972	-0.316641	-0.487956	0	0
57387	8.637734	0.692641	-4.859515	0.022298	-0.048094	-0.006495	-0.655261	0.124977	0.637500	0.135958	-0.802157	-0.316823	-0.487528	0	0
57388	8.625485	0.710150	-4.892759	-0.002695	-0.060538	0.018249	-0.654145	0.125680	0.637392	0.135853	-0.802510	-0.316712	-0.487047	0	0
57389	8.623087	0.763805	-4.914058	-0.017557	-0.078524	0.011834	-0.654289	0.125567	0.636822	0.135554	-0.802954	-0.316592	-0.486476	0	0
57390	8.553049	0.749943	-4.928437	-0.030416	-0.089491	0.010890	-0.651588	0.125239	0.639736	0.135097	-0.803463	-0.316442	-0.485860	0	0
57391	8.478455	0.774681	-4.925486	-0.048178	-0.068448	0.029161	-0.652425	0.124810	0.639999	0.134668	-0.803954	-0.316020	-0.485442	0	0
57392	8.389592	0.799187	-4.897849	-0.054753	-0.056965	0.021775	-0.649617	0.125339	0.640005	0.134173	-0.804369	-0.315623	-0.485149	0	0
57393	8.344275	0.827964	-4.850074	-0.057477	-0.045922	0.021748	-0.650412	0.122416	0.641522	0.133704	-0.804739	-0.315185	-0.484951	0	0
57394	8.342023	0.830144	-4.830652	-0.057926	-0.015493	0.036380	-0.649009	0.122952	0.641824	0.133381	-0.805005	-0.314593	-0.484982	0	0
57395	8.373586	0.875846	-4.819458	-0.075738	-0.000591	0.018903	-0.649556	0.122334	0.642918	0.132894	-0.805169	-0.314030	-0.485209	0	0
57396	8.416934	0.917045	-4.840134	-0.066850	0.022198	0.006971	-0.647854	0.120645	0.641810	0.132475	-0.805170	-0.313581	-0.485610	0	0
57397	8.477056	0.914388	-4.854476	-0.059973	0.019489	-0.009515	-0.648854	0.122073	0.642191	0.132039	-0.805126	-0.313296	-0.485986	0	0
57398	8.484430	0.953105	-4.852084	-0.044602	0.026325	-0.016828	-0.649403	0.120411	0.641247	0.131700	-0.805001	-0.313147	-0.486382	0	0
57399	8.522655	0.953407	-4.894574	-0.031320	0.023595	-0.033307	-0.649941	0.119746	0.643324	0.131390	-0.804824	-0.313188	-0.486732	0	0
57400	8.542285	0.964850	-4.854171	-0.011028	0.032415	-0.027769	-0.650510	0.118730	0.640871	0.131285	-0.804592	-0.313279	-0.487085	0	0
57401	8.585221	0.955551	-4.906561	0.008540	0.020680	-0.047892	-0.649676	0.119173	0.640326	0.131215	-0.804331	-0.313635	-0.487306	0	0
57402	8.590828	0.961456	-4.807701	0.021060	0.024971	-0.058880	-0.651504	0.119058	0.640337	0.131195	-0.803994	-0.314144	-0.487539	0	0
57403	8.546171	0.944496	-4.965558	0.033823	0.039888	-0.062567	-0.652472	0.117917	0.640557	0.131316	-0.803560	-0.314717	-0.487854	0	0
57404	8.524077	0.980187	-4.722959	0.030103	0.025141	-0.062542	-0.652188	0.117106	0.639517	0.131348	-0.803199	-0.315295	-0.488065	0	0
57405	8.465038	0.860763	-4.827807	0.023667	0.025496	-0.099295	-0.653307	0.116817	0.639932	0.131164	-0.802731	-0.316131	-0.488344	0	0
57406	8.456276	0.976367	-4.763925	0.025463	0.020880	-0.099264	-0.653314	0.116858	0.639089	0.130968	-0.802279	-0.316992	-0.488582	0	0
57407	8.484797	0.928074	-4.794291	0.029433	0.052609	-0.091052	-0.654157	0.116864	0.639239	0.130956	-0.801695	-0.317754	-0.489048	0	0
57408	8.456412	0.983446	-4.749392	0.061326	0.070150	-0.062568	-0.654168	0.116396	0.637095	0.131382	-0.801071	-0.318427	-0.489519	0	0
57409	8.489584	0.952486	-4.808804	0.071148	0.064004	-0.036847	-0.656274	0.116136	0.637240	0.132005	-0.800547	-0.318944	-0.489871	0	0
57410	8.513944	0.932342	-4.766369	0.042969	0.043518	-0.062558	-0.657285	0.117890	0.636795	0.132200	-0.800075	-0.319564	-0.490186	0	0
57411	8.545721	1.014253	-4.742869	0.013487	0.044046	-0.069936	-0.658118	0.116775	0.636452	0.132135	-0.799619	-0.320088	-0.490606	0	0
57412	8.519582	1.043068	-4.707888	-0.002684	0.030433	-0.057099	-0.658684	0.116404	0.635448	0.131950	-0.799288	-0.320456	-0.490955	0	0
57413	8.507349	1.009330	-4.717312	-0.027500	0.021516	-0.060812	-0.659225	0.114701	0.635347	0.131529	-0.799024	-0.320736	-0.491313	0	0
57414	8.504901	1.031365	-4.731569	-0.033798	0.025921	-0.057159	-0.659496	0.113849	0.635296	0.131079	-0.798756	-0.320956	-0.491726	0	0
57415	8.500308	1.048076	-4.709550	-0.039014	0.020677	-0.046147	-0.658929	0.113284	0.634974	0.130636	-0.798559	-0.321063	-0.492094	0	0
57416	8.524292	1.089564	-4.741577	-0.060723	0.023887	-0.037008	-0.660019	0.110713	0.635247	0.130063	-0.798400	-0.320991	-0.492550	0	0
57417	8.557864	1.077415	-4.757404	-0.075261	0.005198	-0.031496	-0.660433	0.110542	0.635945	0.129352	-0.798372	-0.320823	-0.492892	0	0
57418	8.605717	1.058157	-4.793135	-0.082366	0.001059	-0.023239	-0.659857	0.108734	0.634699	0.128602	-0.798396	-0.320567	-0.493216	0	0
57419	8.620213	1.048233	-4.784080	-0.094895	-0.013420	-0.011310	-0.659983	0.107595	0.634629	0.127774	-0.798549	-0.320165	-0.493446	0	0
57420	8.651031	1.000119	-4.829023	-0.123591	-0.018315	0.010661	-0.660947	0.106027	0.634822	0.126801	-0.798827	-0.319459	-0.493702	0	0
57421	8.644212	1.060427	-4.801805	-0.108266	-0.020865	0.037314	-0.661202	0.104821	0.636159	0.126082	-0.799187	-0.318611	-0.493852	0	0
57422	8.614561	1.000943	-4.871131	-0.096574	-0.022479	0.063931	-0.661204	0.105100	0.636318	0.125573	-0.799621	-0.317617	-0.493921	0	0
57423	8.583690	0.971105	-4.800125	-0.118242	-0.023082	0.074891	-0.658644	0.103316	0.636887	0.124953	-0.800121	-0.316420	-0.494035	0	0
57424	8.533427	1.029403	-4.780957	-0.134773	-0.043298	0.074890	-0.658624	0.102140	0.637518	0.124124	-0.800739	-0.315170	-0.494044	0	0
57425	8.499788	1.044108	-4.774772	-0.152910	-0.036214	0.080344	-0.658062	0.102932	0.638690	0.123211	-0.801361	-0.313773	-0.494153	0	0
57426	8.485315	1.083260	-4.793299	-0.150737	-0.033301	0.093193	-0.658309	0.099826	0.637935	0.122377	-0.801999	-0.312287	-0.494265	0	0
57427	8.449741	1.155686	-4.750435	-0.137516	-0.034102	0.074874	-0.657050	0.101436	0.639714	0.121566	-0.802570	-0.311006	-0.494347	0	0
57428	8.476011	1.126644	-4.768514	-0.117834	-0.024087	0.091413	-0.657866	0.099831	0.640609	0.121015	-0.803113	-0.309684	-0.494430	0	0
57429	8.504946	1.145918	-4.774302	-0.107316	-0.023076	0.074007	-0.656306	0.098810	0.640530	0.120475	-0.803587	-0.308545	-0.494504	0	0
57430	8.519426	1.165286	-4.779548	-0.093410	-0.014060	0.045581	-0.655738	0.098244	0.640208	0.119923	-0.803906	-0.307697	-0.494647	0	0
57431	8.512287	1.157864	-4.764836	-0.071810	-0.020729	0.032786	-0.655723	0.097096	0.640277	0.119470	-0.804197	-0.307063	-0.494678	0	0
57432	8.476151	1.145911	-4.758732	-0.061208	-0.016214	0.018108	-0.654574	0.096813	0.642785	0.119034	-0.804404	-0.306595	-0.494737	0	0
57433	8.476113	1.128905	-4.756426	-0.028777	0.003356	-0.002967	-0.655430	0.097424	0.642268	0.118822	-0.804414	-0.306432	-0.494872	0	0
57434	8.471429	1.140898	-4.744096	-0.022629	0.005548	0.021818	-0.655001	0.096317	0.641349	0.118784	-0.804477	-0.306104	-0.494982	0	0
57435	8.497927	1.140724	-4.745088	-0.011470	0.021994	-0.007543	-0.656839	0.097058	0.641413	0.118746	-0.804360	-0.306042	-0.495219	0	0
57436	8.539141	1.174141	-4.727088	-0.007413	0.030552	-0.027721	-0.656844	0.096556	0.639972	0.118662	-0.804129	-0.306160	-0.495543	0	0
57437	8.536740	1.120485	-4.703194	0.014327	0.056916	-0.038740	-0.657558	0.097552	0.640323	0.118783	-0.803712	-0.306436	-0.496019	0	0
57438	8.519949	1.108276	-4.688153	0.017814	0.046180	-0.044227	-0.658112	0.096847	0.640284	0.118866	-0.803324	-0.306789	-0.496410	0	0
57439	8.520165	1.105460	-4.659195	0.037756	0.050237	-0.051534	-0.658952	0.096832	0.640855	0.119091	-0.802872	-0.307291	-0.496775	0	0
57440	8.556183	1.076158	-4.663148	0.047528	0.063638	-0.029512	-0.659511	0.095497	0.639086	0.119537	-0.802407	-0.307650	-0.497198	0	0
57441	8.558616	1.066345	-4.656057	0.056083	0.059396	-0.051511	-0.660076	0.096048	0.639689	0.119938	-0.801887	-0.308231	-0.497580	0	0
57442	8.544002	1.052087	-4.670096	0.043698	0.052927	-0.035015	-0.660805	0.096733	0.637625	0.120296	-0.801460	-0.308631	-0.497933	0	0
57443	8.534249	1.062110	-4.688989	0.036471	0.050889	-0.031356	-0.662208	0.096469	0.637622	0.120613	-0.801067	-0.308963	-0.498283	0	0
57444	8.562440	1.004639	-4.758049	0.020138	0.041415	-0.025873	-0.662500	0.096399	0.636211	0.120792	-0.800754	-0.309185	-0.498606	0	0
57445	8.576287	1.050184	-4.545715	0.034904	0.024347	-0.018459	-0.663367	0.098002	0.635896	0.121080	-0.800534	-0.309437	-0.498732	0	0
57446	8.630411	1.076451	-4.723892	-0.013843	0.030468	0.005304	-0.665031	0.095236	0.634471	0.121108	-0.800412	-0.309253	-0.499035	0	0
57447	8.659964	1.016598	-4.616694	-0.024370	0.016515	0.023657	-0.662795	0.096879	0.635257	0.121108	-0.800433	-0.308881	-0.499231	0	0
57448	8.683613	1.075745	-4.699317	-0.073917	-0.019121	0.021794	-0.662923	0.095883	0.635196	0.120584	-0.800683	-0.308325	-0.499301	0	0
57449	8.644709	1.091264	-4.750900	-0.065169	-0.008271	0.040138	-0.663185	0.094318	0.635101	0.120264	-0.800927	-0.307648	-0.499405	0	0
57450	8.572579	1.076863	-4.724142	-0.054124	-0.001064	0.041966	-0.663482	0.096264	0.636352	0.120055	-0.801123	-0.307008	-0.499534	0	0
57451	8.533930	1.067547	-4.732419	-0.036647	-0.021704	0.047528	-0.663464	0.095367	0.637142	0.119959	-0.801422	-0.306429	-0.499433	0	0
57452	8.553470	1.069389	-4.699322	-0.050604	-0.035956	0.040189	-0.663346	0.097213	0.637397	0.119663	-0.801782	-0.305864	-0.499273	0	0
57453	8.515679	1.148811	-4.634591	-0.029214	-0.060721	0.021925	-0.662608	0.095150	0.638389	0.119378	-0.802188	-0.305574	-0.498866	0	0
57454	8.515739	1.177974	-4.639234	-0.020936	-0.042332	0.021917	-0.660916	0.095111	0.638652	0.119205	-0.802490	-0.305305	-0.498587	0	0
57455	8.520405	1.166014	-4.653978	-0.018638	-0.046879	0.005411	-0.660631	0.095086	0.639071	0.118964	-0.802763	-0.305185	-0.498278	0	0
57456	8.544121	1.166509	-4.703170	-0.001711	-0.036624	-0.012920	-0.659781	0.094245	0.638446	0.118792	-0.802905	-0.305288	-0.498027	0	0
57457	8.558449	1.173950	-4.722980	0.014453	-0.032276	-0.024820	-0.659221	0.095709	0.640506	0.118709	-0.802974	-0.305558	-0.497769	0	0
57458	8.575092	1.164466	-4.747819	0.021921	-0.041881	-0.018366	-0.659211	0.094853	0.640452	0.118684	-0.803098	-0.305829	-0.497410	0	0
57459	8.582329	1.144890	-4.738555	0.029054	-0.039624	-0.025698	-0.658640	0.094668	0.641140	0.118691	-0.803183	-0.306188	-0.497049	0	0
57460	8.577867	1.105276	-4.675847	0.051070	-0.036123	-0.023831	-0.658117	0.097010	0.639871	0.118893	-0.803224	-0.306645	-0.496653	0	0
57461	8.519246	1.043655	-4.751349	0.034379	-0.052214	-0.031204	-0.658361	0.094813	0.641005	0.118876	-0.803348	-0.307090	-0.496181	0	0
57462	8.504935	1.019110	-4.721989	0.022002	-0.017961	-0.018443	-0.657958	0.096633	0.641679	0.118924	-0.803352	-0.307332	-0.496013	0	0
57463	8.466679	1.043252	-4.693831	0.021851	-0.017644	-0.023953	-0.659085	0.096392	0.641111	0.118949	-0.803342	-0.307614	-0.495849	0	0
57464	8.461643	1.050982	-4.724993	0.032490	-0.011561	-0.002838	-0.656562	0.096681	0.640259	0.119179	-0.803349	-0.307777	-0.495682	0	0
57465	8.471329	1.043514	-4.715742	0.048028	0.019913	-0.006528	-0.656013	0.098078	0.640764	0.119617	-0.803174	-0.308004	-0.495718	0	0
57466	8.500435	1.091755	-4.711685	0.044415	0.012401	-0.003755	-0.657707	0.098396	0.640659	0.120012	-0.803045	-0.308205	-0.495708	0	0
57467	8.536891	1.154367	-4.698148	0.043860	0.008084	-0.023917	-0.658125	0.097852	0.640206	0.120294	-0.802880	-0.308565	-0.495682	0	0
57468	8.575291	1.178754	-4.728410	0.045283	0.001597	-0.038574	-0.658270	0.098140	0.640225	0.120489	-0.802696	-0.309061	-0.495624	0	0
57469	8.601800	1.193194	-4.734138	0.063159	0.008054	-0.055057	-0.657427	0.097869	0.639637	0.120770	-0.802411	-0.309768	-0.495576	0	0
57470	8.575305	1.205557	-4.737897	0.086365	-0.012224	-0.040302	-0.657858	0.098989	0.640274	0.121243	-0.802240	-0.310498	-0.495281	0	0
57471	8.567963	1.193611	-4.747362	0.101401	-0.006467	-0.060473	-0.658709	0.099301	0.640020	0.121759	-0.801962	-0.311455	-0.495003	0	0
57472	8.538671	1.145696	-4.775564	0.112639	-0.012627	-0.050363	-0.658159	0.100427	0.640226	0.122391	-0.801727	-0.312396	-0.494634	0	0
57473	8.499879	1.104923	-4.788872	0.123595	-0.023714	-0.050340	-0.659015	0.101038	0.639708	0.123080	-0.801537	-0.313402	-0.494134	0	0
57474	8.484732	1.020868	-4.841992	0.118745	-0.036217	-0.025574	-0.657492	0.102747	0.639377	0.123811	-0.801486	-0.314204	-0.493525	0	0
57475	8.474827	0.962867	-4.851662	0.120699	-0.029077	-0.021923	-0.658490	0.104160	0.640039	0.124600	-0.801413	-0.314974	-0.492955	0	0
57476	8.488894	0.936622	-4.891005	0.114063	-0.030576	0.003756	-0.657390	0.105354	0.638693	0.125455	-0.801430	-0.315509	-0.492367	0	0
57477	8.503172	0.895371	-4.896639	0.095273	-0.020342	0.018380	-0.657953	0.106027	0.639727	0.126266	-0.801470	-0.315818	-0.491895	0	0
57478	8.493464	0.907754	-4.910687	0.063579	-0.006172	0.029306	-0.657276	0.107756	0.639265	0.126918	-0.801511	-0.315868	-0.491630	0	0
57479	8.496000	0.934345	-4.905778	0.052703	-0.021197	0.034819	-0.657307	0.109522	0.638247	0.127467	-0.801660	-0.315836	-0.491264	0	0
57480	8.477069	0.924120	-4.856829	0.031517	-0.004364	0.062274	-0.656316	0.108679	0.637622	0.128029	-0.801836	-0.315461	-0.491072	0	0
57481	8.465332	0.943173	-4.824865	0.005687	0.009141	0.053028	-0.657748	0.110962	0.638200	0.128386	-0.801954	-0.315013	-0.491074	0	0
57482	8.439126	0.991614	-4.806662	-0.010775	0.014707	0.052990	-0.656767	0.111898	0.639236	0.128625	-0.802060	-0.314482	-0.491179	0	0
57483	8.453867	0.976383	-4.763835	-0.023492	0.031205	0.054776	-0.655944	0.113203	0.638605	0.128825	-0.802111	-0.313849	-0.491447	0	0
57484	8.408037	1.003617	-4.781267	-0.009705	0.019892	0.058485	-0.656233	0.114178	0.639232	0.129115	-0.802207	-0.313271	-0.491584	0	0
57485	8.456253	1.003236	-4.778242	-0.003750	0.033862	0.040133	-0.655961	0.113965	0.637666	0.129410	-0.802174	-0.312849	-0.491829	0	0
57486	8.528890	0.972849	-4.720771	0.036518	0.038355	0.040218	-0.656837	0.115744	0.636657	0.130039	-0.802061	-0.312622	-0.491992	0	0
57487	8.562446	1.029018	-4.767552	0.021660	0.067604	0.029146	-0.656136	0.115618	0.636079	0.130588	-0.801794	-0.312369	-0.492442	0	0
57488	8.620578	0.932962	-4.688229	0.058427	0.039563	0.003570	-0.657979	0.116387	0.635581	0.131215	-0.801532	-0.312539	-0.492594	0	0
57489	8.668468	1.003879	-4.757189	0.051535	0.040690	-0.014776	-0.658117	0.116110	0.635424	0.131703	-0.801220	-0.312820	-0.492793	0	0
57490	8.658283	0.985392	-4.819729	0.091371	0.045239	-0.031230	-0.659124	0.117043	0.634223	0.132440	-0.800777	-0.313423	-0.492932	0	0
57491	8.620144	0.999574	-4.772317	0.162706	0.056173	-0.032948	-0.660270	0.117971	0.633164	0.133777	-0.800183	-0.314377	-0.492929	0	0
57492	8.590698	0.922659	-4.807949	0.201322	0.050097	-0.025542	-0.659042	0.120826	0.632908	0.135435	-0.799583	-0.315468	-0.492752	0	0
57493	8.609636	0.845070	-4.818824	0.181756	0.012091	-0.035622	-0.661337	0.123889	0.632416	0.136771	-0.799167	-0.316594	-0.492336	0	0
57494	8.561733	0.871733	-4.792705	0.178916	0.005807	-0.038376	-0.660659	0.125089	0.631074	0.138050	-0.798767	-0.317739	-0.491889	0	0
57495	8.528096	0.864484	-4.777002	0.175693	0.005748	-0.021874	-0.661825	0.127722	0.630263	0.139384	-0.798429	-0.318732	-0.491419	0	0
57496	8.513004	0.763259	-4.815744	0.148593	0.001383	-0.009095	-0.661274	0.129634	0.631927	0.140547	-0.798183	-0.319496	-0.490990	0	0
57497	8.474200	0.673729	-4.810046	0.130096	-0.024023	-0.014619	-0.661860	0.130832	0.631021	0.141458	-0.798075	-0.320248	-0.490416	0	0
57498	8.464787	0.729497	-4.804499	0.099411	-0.008234	-0.000016	-0.660746	0.131413	0.630483	0.142242	-0.797972	-0.320710	-0.490053	0	0
57499	8.488804	0.763613	-4.829329	0.092760	-0.011574	0.025679	-0.661341	0.134254	0.631088	0.143092	-0.797983	-0.320939	-0.489639	0	0
57500	8.537139	0.821557	-4.835590	0.067964	-0.010580	0.056847	-0.661635	0.134334	0.629546	0.143897	-0.798117	-0.320798	-0.489276	0	0
57501	8.619409	0.869157	-4.811787	0.071092	0.011907	0.034822	-0.662197	0.134600	0.630131	0.144693	-0.798072	-0.320813	-0.489105	0	0
57502	8.580750	0.857416	-4.820079	0.059664	-0.030574	0.022011	-0.660269	0.137594	0.629736	0.145197	-0.798204	-0.320938	-0.488659	0	0
57503	8.575992	0.779300	-4.779348	0.014313	-0.010725	-0.000144	-0.660837	0.137901	0.629478	0.145295	-0.798239	-0.320987	-0.488539	0	0
57504	8.554854	0.829710	-4.729921	0.002150	-0.016597	-0.009329	-0.660836	0.137630	0.629180	0.145232	-0.798285	-0.321061	-0.488434	0	0
57505	8.475003	0.835734	-4.775204	0.019483	-0.001940	0.021861	-0.660260	0.136487	0.628962	0.145507	-0.798341	-0.320948	-0.488336	0	0
57506	8.499473	0.747108	-4.689742	0.006812	0.038547	0.022682	-0.660828	0.137581	0.630163	0.145812	-0.798215	-0.320705	-0.488611	0	0
57507	8.523742	0.778342	-4.680785	0.018717	0.035699	0.023639	-0.660988	0.137958	0.628356	0.146209	-0.798093	-0.320519	-0.488813	0	0
57508	8.552624	0.770878	-4.681913	0.014381	0.024071	0.033747	-0.661298	0.139587	0.627333	0.146586	-0.798060	-0.320251	-0.488930	0	0
57509	8.573970	0.749370	-4.716668	-0.006124	0.016670	0.019955	-0.661842	0.139485	0.629587	0.146707	-0.798055	-0.320001	-0.489065	0	0
57510	8.602841	0.727292	-4.713060	-0.013449	0.013014	0.019950	-0.661725	0.140679	0.628532	0.146756	-0.798073	-0.319720	-0.489204	0	0
57511	8.619591	0.693234	-4.713909	-0.006699	0.016146	-0.002066	-0.661564	0.139237	0.628723	0.146764	-0.798002	-0.319643	-0.489369	0	0
57512	8.610031	0.727309	-4.718160	-0.006236	0.009530	0.016300	-0.662019	0.141818	0.628747	0.146843	-0.798014	-0.319433	-0.489462	0	0
57513	8.590648	0.727632	-4.731925	0.000517	0.003167	0.030083	-0.661734	0.141657	0.629016	0.147024	-0.798098	-0.319154	-0.489454	0	0
57514	8.566636	0.739848	-4.726117	0.004621	-0.002489	0.047531	-0.661462	0.141708	0.627889	0.147303	-0.798253	-0.318763	-0.489371	0	0
57515	8.532985	0.761893	-4.724715	0.001660	-0.009416	0.040192	-0.661480	0.143005	0.627688	0.147502	-0.798429	-0.318427	-0.489243	0	0
57516	8.499300	0.757166	-4.716239	-0.000084	0.005203	0.041992	-0.660634	0.143379	0.628549	0.147741	-0.798536	-0.318047	-0.489244	0	0
57517	8.489667	0.752347	-4.713495	-0.005966	0.021850	0.025435	-0.660899	0.143023	0.630080	0.147906	-0.798522	-0.317746	-0.489411	0	0
57518	8.513797	0.854553	-4.752378	0.014337	0.047305	0.030043	-0.660215	0.144981	0.630759	0.148334	-0.798364	-0.317467	-0.489721	0	0
57519	8.563993	0.815881	-4.788323	0.061754	0.067922	0.021848	-0.663317	0.144397	0.629061	0.149166	-0.798013	-0.317458	-0.490045	0	0
57520	8.532848	0.827982	-4.770172	0.045399	0.075110	0.025470	-0.663919	0.146886	0.628095	0.149911	-0.797656	-0.317330	-0.490483	0	0
57521	8.503895	0.791669	-4.759664	0.045012	0.074134	0.010778	-0.664515	0.148146	0.625924	0.150572	-0.797263	-0.317319	-0.490925	0	0
57522	8.523005	0.669879	-4.729772	0.062823	0.086328	-0.009409	-0.665786	0.147792	0.624786	0.151319	-0.796713	-0.317536	-0.491449	0	0
57523	8.657863	0.600774	-4.711112	0.050177	0.110337	-0.040651	-0.665811	0.149789	0.624911	0.151884	-0.795970	-0.317905	-0.492240	0	0
57524	8.749480	0.702472	-4.747691	0.048710	0.126401	-0.062665	-0.668225	0.149684	0.621967	0.152384	-0.795071	-0.318416	-0.493206	0	0
57525	8.774011	0.750320	-4.712065	0.092576	0.111543	-0.062541	-0.671475	0.150338	0.621334	0.153180	-0.794185	-0.319166	-0.493903	0	0
57526	8.687690	0.752628	-4.658099	0.092847	0.086821	-0.049672	-0.672901	0.150999	0.619980	0.153968	-0.793452	-0.319850	-0.494392	0	0
57527	8.543394	0.779988	-4.633201	0.086654	0.099491	-0.077258	-0.672499	0.152304	0.619493	0.154605	-0.792584	-0.320704	-0.495032	0	0
57528	8.480306	0.825777	-4.398664	0.137930	0.125083	-0.077198	-0.674332	0.151687	0.618063	0.155733	-0.791502	-0.321765	-0.495721	0	0
57529	8.495893	0.803507	-4.553978	0.119381	0.153537	-0.090131	-0.675904	0.151984	0.615418	0.156737	-0.790269	-0.322798	-0.496700	0	0
57530	8.517229	0.848548	-4.308111	0.188506	0.165288	-0.105593	-0.679458	0.153437	0.613147	0.158254	-0.788806	-0.324273	-0.497581	0	0
57531	8.632026	0.868755	-4.428212	0.199059	0.176453	-0.123000	-0.681895	0.155581	0.611048	0.159795	-0.787217	-0.325921	-0.498529	0	0
57532	8.752726	0.899226	-4.413204	0.224625	0.214473	-0.128484	-0.685173	0.157458	0.608801	0.161640	-0.785363	-0.327672	-0.499708	0	0
57533	8.786891	0.929940	-4.370804	0.305890	0.208810	-0.098939	-0.687037	0.157821	0.604895	0.164241	-0.783501	-0.329606	-0.500510	0	0
57534	8.805530	0.818730	-4.406041	0.346272	0.203822	-0.094280	-0.691055	0.161375	0.600785	0.167170	-0.781594	-0.331703	-0.501137	0	0
57535	8.819145	0.668885	-4.451005	0.333034	0.178040	-0.108970	-0.693101	0.165414	0.597814	0.169826	-0.779784	-0.333892	-0.501610	0	0
57536	8.775929	0.678673	-4.434833	0.303272	0.169946	-0.126456	-0.696117	0.168063	0.594344	0.172144	-0.777986	-0.336075	-0.502153	0	0
57537	8.711807	0.723832	-4.333108	0.316041	0.160680	-0.126420	-0.698127	0.169249	0.591195	0.174516	-0.776211	-0.338336	-0.502562	0	0
57538	8.719064	0.682270	-4.311912	0.310330	0.148243	-0.133756	-0.700434	0.171459	0.587690	0.176772	-0.774466	-0.340636	-0.502913	0	0
57539	8.695006	0.657984	-4.296678	0.293449	0.172163	-0.117320	-0.703443	0.174195	0.585352	0.179049	-0.772684	-0.342684	-0.503457	0	0
57540	8.695006	0.675056	-4.303813	0.290902	0.211541	-0.113715	-0.706179	0.176453	0.581009	0.181468	-0.770701	-0.344611	-0.504314	0	0
57541	8.676192	0.693895	-4.252263	0.297524	0.226037	-0.141252	-0.708477	0.177549	0.576870	0.183835	-0.768536	-0.346757	-0.505289	0	0
57542	8.674916	0.718756	-4.116791	0.288493	0.220199	-0.135747	-0.711636	0.180607	0.573849	0.186148	-0.766415	-0.348814	-0.506246	0	0
57543	8.663394	0.717921	-4.048734	0.250323	0.245645	-0.128522	-0.714210	0.181151	0.569398	0.188279	-0.764260	-0.350578	-0.507496	0	0
57544	8.619577	0.626325	-4.067016	0.239388	0.238196	-0.126722	-0.717653	0.183168	0.564341	0.190321	-0.762150	-0.352276	-0.508732	0	0
57545	8.566698	0.470376	-3.983931	0.210669	0.259267	-0.108495	-0.722913	0.185674	0.561587	0.192295	-0.760051	-0.353649	-0.510174	0	0
57546	8.668436	0.385801	-3.879594	0.174390	0.284617	-0.099419	-0.725756	0.184687	0.556338	0.194139	-0.757907	-0.354708	-0.511927	0	0
57547	8.831846	0.356151	-3.924545	0.183195	0.329449	-0.048059	-0.727213	0.187114	0.553966	0.196460	-0.755697	-0.355337	-0.513869	0	0
57548	9.129786	0.243337	-3.987146	0.195194	0.338346	-0.011302	-0.733060	0.189766	0.548408	0.199097	-0.753529	-0.355720	-0.515770	0	0
57549	9.302665	0.230989	-4.061323	0.156015	0.356468	0.027165	-0.733414	0.191256	0.541457	0.201694	-0.751478	-0.355574	-0.517849	0	0
57550	9.413897	0.300255	-4.040877	0.107078	0.318729	0.014320	-0.739669	0.193695	0.537440	0.203726	-0.749657	-0.355340	-0.519849	0	0
57551	9.337522	0.277567	-3.936722	0.038372	0.248720	0.017951	-0.743076	0.193654	0.533524	0.205008	-0.748355	-0.354862	-0.521545	0	0
57552	9.261126	0.315890	-3.861153	-0.027862	0.216350	0.007772	-0.743830	0.195942	0.530855	0.205628	-0.747308	-0.354178	-0.523264	0	0
57553	9.150559	0.333264	-3.832751	-0.045977	0.204841	0.015993	-0.746236	0.195266	0.527876	0.206113	-0.746394	-0.353360	-0.524929	0	0
57554	9.070428	0.266609	-3.883327	-0.050846	0.196063	0.039824	-0.749061	0.194706	0.525612	0.206655	-0.745608	-0.352353	-0.526507	0	0
57555	9.057878	0.160258	-3.902874	-0.099662	0.191216	0.061737	-0.750898	0.194116	0.523620	0.206931	-0.745030	-0.350936	-0.528160	0	0
57556	9.038694	0.062675	-3.849654	-0.139273	0.191748	0.085497	-0.752329	0.194805	0.521703	0.207037	-0.744603	-0.349128	-0.529917	0	0
57557	9.015386	-0.006823	-3.718804	-0.129597	0.188662	0.105695	-0.753617	0.194948	0.519187	0.207313	-0.744246	-0.347224	-0.531559	0	0
57558	9.082397	-0.026011	-3.769743	-0.151860	0.192733	0.162544	-0.756876	0.195921	0.517870	0.207736	-0.744096	-0.344769	-0.533199	0	0
57559	9.268978	-0.083481	-3.922020	-0.191572	0.206541	0.180823	-0.756904	0.197138	0.516395	0.208010	-0.744021	-0.341932	-0.535021	0	0
57560	9.489305	-0.089989	-4.094549	-0.209965	0.201349	0.177168	-0.757747	0.195821	0.514348	0.208102	-0.743981	-0.339031	-0.536884	0	0
57561	9.595189	-0.005131	-4.148679	-0.187102	0.184857	0.144242	-0.760011	0.195795	0.512677	0.208136	-0.743873	-0.336527	-0.538593	0	0
57562	9.499733	0.057338	-4.055332	-0.188820	0.116228	0.121401	-0.761877	0.197888	0.511415	0.207797	-0.744044	-0.334328	-0.539856	0	0
57563	9.332036	0.032433	-3.918791	-0.162559	0.028006	0.085771	-0.760741	0.197544	0.512229	0.207168	-0.744527	-0.332714	-0.540429	0	0
57564	9.086661	-0.000686	-3.851861	-0.155564	0.010346	0.040794	-0.760176	0.197264	0.511924	0.206284	-0.744926	-0.331511	-0.540956	0	0
57565	8.923046	-0.043845	-3.802547	-0.122053	-0.002199	0.063777	-0.761808	0.194842	0.515171	0.205737	-0.745412	-0.330341	-0.541210	0	0
57566	8.764792	-0.131890	-3.664355	-0.093778	0.001573	0.060110	-0.760979	0.195184	0.513775	0.205388	-0.745793	-0.329344	-0.541426	0	0
57567	8.698921	-0.265911	-3.401902	-0.064449	-0.019254	0.098710	-0.760971	0.195400	0.515198	0.205404	-0.746366	-0.328257	-0.541289	0	0
57568	8.658680	-0.418101	-3.244388	-0.058915	-0.024927	0.100536	-0.760273	0.197276	0.517564	0.205446	-0.746950	-0.327201	-0.541107	0	0
57569	8.699699	-0.451954	-2.912817	-0.064470	-0.024826	0.098704	-0.759153	0.197029	0.516410	0.205451	-0.747550	-0.326120	-0.540929	0	0
57570	8.783959	-0.423149	-2.935103	-0.045626	-0.053669	0.087798	-0.758308	0.197274	0.516981	0.205430	-0.748218	-0.325290	-0.540514	0	0
57571	9.075020	-0.328532	-2.730400	-0.029073	-0.111130	0.063235	-0.759142	0.198419	0.520161	0.205234	-0.749093	-0.324835	-0.539649	0	0
57572	9.410918	-0.205356	-3.589966	-0.102392	-0.050677	-0.018602	-0.757292	0.197609	0.521503	0.204222	-0.749513	-0.324489	-0.539658	0	0
57573	9.852241	0.117032	-3.990833	-0.025129	0.007947	-0.077131	-0.757253	0.196059	0.523943	0.203686	-0.749281	-0.324862	-0.539958	0	0
57574	10.353591	0.298585	-4.049460	0.107755	0.038809	-0.105226	-0.758383	0.195703	0.522804	0.204071	-0.748507	-0.326115	-0.540131	0	0
57575	10.232159	0.609767	-3.682995	0.113729	-0.113971	-0.137967	-0.758963	0.195944	0.520992	0.203846	-0.748450	-0.327942	-0.539188	0	0
57576	9.952672	0.856268	-3.472872	-0.021413	-0.260457	-0.146269	-0.756095	0.194133	0.524939	0.202063	-0.749412	-0.329415	-0.537622	0	0
57577	9.445298	0.911675	-3.359336	-0.056512	-0.320670	-0.186714	-0.755324	0.191877	0.529865	0.199616	-0.750641	-0.331107	-0.535780	0	0
57578	8.666235	0.921620	-3.148982	-0.077970	-0.308577	-0.237406	-0.752144	0.188431	0.534976	0.196756	-0.751656	-0.333048	-0.534210	0	0
57579	8.055668	0.998974	-2.990381	-0.044009	-0.242242	-0.273348	-0.751484	0.183623	0.539463	0.194192	-0.752132	-0.335295	-0.533070	0	0
57580	7.852541	1.104100	-3.127024	-0.052218	-0.120294	-0.249734	-0.751677	0.178884	0.542834	0.192084	-0.752033	-0.337090	-0.532842	0	0
57581	8.082362	1.100214	-3.319215	-0.100356	0.023411	-0.216980	-0.751902	0.174853	0.543430	0.190280	-0.751379	-0.338099	-0.533771	0	0
57582	8.632097	1.113883	-3.902473	-0.191510	0.183905	-0.153079	-0.755546	0.172966	0.542220	0.188666	-0.750239	-0.337839	-0.536108	0	0
57583	9.397496	1.136117	-4.334324	-0.218336	0.289858	-0.072394	-0.758059	0.169711	0.539363	0.187639	-0.748861	-0.336626	-0.539148	0	0
57584	10.044353	0.970450	-4.436888	-0.206543	0.245190	0.030581	-0.761422	0.167033	0.536691	0.187102	-0.748024	-0.334785	-0.541638	0	0
57585	10.368350	0.800380	-4.223065	-0.146491	0.069457	0.104435	-0.761955	0.163959	0.535377	0.186822	-0.748285	-0.333046	-0.542445	0	0
57586	10.188595	0.976251	-3.862547	-0.156183	-0.050288	0.167003	-0.761106	0.164977	0.537688	0.186411	-0.749402	-0.331004	-0.542295	0	0
57587	9.893000	1.289155	-3.892930	-0.097050	-0.088975	0.194694	-0.759723	0.167611	0.538966	0.186459	-0.750724	-0.329152	-0.541577	0	0
57588	9.467657	1.568182	-3.860712	-0.075683	-0.091607	0.174506	-0.761401	0.169026	0.542735	0.186555	-0.751931	-0.327566	-0.540831	0	0
57589	9.217697	1.593224	-3.788401	-0.038537	-0.086640	0.057072	-0.758172	0.169949	0.543325	0.186295	-0.752675	-0.327064	-0.540188	0	0
57590	8.893490	1.578981	-3.641106	-0.064129	-0.041427	-0.084426	-0.757447	0.169020	0.544529	0.185241	-0.752739	-0.327394	-0.540262	0	0
57591	8.594703	1.625666	-3.349441	-0.050205	0.010416	-0.184547	-0.757996	0.168681	0.545782	0.183897	-0.752189	-0.328472	-0.540833	0	0
57592	8.423482	1.583895	-3.038969	-0.078943	-0.003356	-0.231412	-0.758498	0.163840	0.545485	0.182060	-0.751587	-0.329755	-0.541509	0	0
57593	8.218422	1.474255	-2.713182	-0.148737	-0.082288	-0.233311	-0.758428	0.160122	0.548353	0.179400	-0.751549	-0.330836	-0.541791	0	0
57594	8.065701	1.538581	-2.547635	-0.219028	-0.129041	-0.187512	-0.760908	0.156811	0.549580	0.176332	-0.752013	-0.331254	-0.541898	0	0
57595	8.174897	1.762623	-2.854599	-0.313291	-0.127446	-0.084878	-0.760233	0.150591	0.553696	0.173081	-0.752987	-0.330404	-0.542112	0	0
57596	8.505324	1.812724	-3.146816	-0.241218	-0.127708	0.010763	-0.758628	0.147855	0.556470	0.170920	-0.754128	-0.329198	-0.541947	0	0
57597	8.998077	1.508253	-3.486062	-0.174515	-0.176000	0.078918	-0.756628	0.147653	0.559963	0.169436	-0.755654	-0.327947	-0.541045	0	0
57598	9.662632	1.230584	-3.744603	-0.052141	-0.155824	0.170058	-0.756464	0.147513	0.562771	0.169470	-0.757138	-0.326606	-0.539768	0	0
57599	10.069510	0.683067	-4.178839	0.070086	-0.133177	0.218877	-0.753963	0.151502	0.565251	0.170731	-0.758467	-0.325542	-0.538146	0	0
57600	10.154591	0.112215	-4.151926	0.091647	-0.220839	0.174940	-0.750216	0.155853	0.565768	0.171668	-0.760062	-0.325048	-0.535891	0	0
57601	10.161158	0.153023	-3.944181	-0.087646	-0.343878	0.084879	-0.746822	0.156764	0.569457	0.170330	-0.762342	-0.324505	-0.533403	0	0
57602	9.793085	0.686952	-3.782011	-0.071325	-0.382786	0.086820	-0.743245	0.156502	0.576595	0.169026	-0.764778	-0.324076	-0.530584	0	0
57603	9.095643	0.684661	-3.606189	-0.210025	-0.440809	0.106680	-0.737746	0.158475	0.581317	0.166550	-0.767823	-0.322868	-0.527698	0	0
57604	8.342726	0.414570	-3.323760	-0.313854	-0.448904	0.089771	-0.733555	0.154333	0.588630	0.163182	-0.770989	-0.321231	-0.525127	0	0
57605	7.916901	0.211529	-3.149742	-0.452530	-0.382975	0.131481	-0.730368	0.151903	0.596341	0.159151	-0.774160	-0.318437	-0.523398	0	0
57606	7.791287	-0.016298	-3.093391	-0.470473	-0.235946	0.198130	-0.725760	0.147789	0.602947	0.155810	-0.776760	-0.314774	-0.522766	0	0
57607	8.201154	-0.255098	-3.583695	-0.490635	-0.032207	0.242762	-0.722764	0.146581	0.606226	0.153173	-0.778456	-0.310340	-0.523672	0	0
57608	8.886204	-0.179628	-4.145041	-0.453582	0.166948	0.238992	-0.724407	0.142898	0.606012	0.151428	-0.779005	-0.305806	-0.526027	0	0
57609	9.672902	-0.012973	-4.687857	-0.479557	0.244033	0.216981	-0.726913	0.140396	0.605317	0.149593	-0.779108	-0.301186	-0.529056	0	0
57610	10.350754	0.253411	-5.015810	-0.641340	0.196378	0.193068	-0.728428	0.135992	0.602238	0.146224	-0.779587	-0.295951	-0.532236	0	0
57611	10.044057	0.359873	-4.836984	-0.661001	-0.010136	0.197903	-0.729629	0.131663	0.603389	0.142109	-0.781185	-0.290863	-0.533810	0	0
57612	9.451473	0.275944	-4.776724	-0.752270	-0.175105	0.187752	-0.727686	0.125417	0.607632	0.136740	-0.783706	-0.285585	-0.534367	0	0
57613	8.975501	0.345629	-4.659438	-0.888406	-0.155109	0.227738	-0.723615	0.117720	0.611624	0.130565	-0.786377	-0.279218	-0.535351	0	0
57614	8.413480	0.504946	-4.490042	-0.752140	-0.139588	0.329738	-0.721830	0.112896	0.616099	0.126039	-0.788995	-0.272734	-0.535926	0	0
57615	8.047087	0.188264	-4.372127	-0.589633	-0.097347	0.415192	-0.717533	0.110017	0.620952	0.123362	-0.791383	-0.266379	-0.536224	0	0
57616	7.941394	-0.070093	-4.220103	-0.552006	-0.025467	0.411419	-0.717196	0.107043	0.623160	0.121146	-0.793273	-0.260150	-0.536994	0	0
57617	7.996865	0.047177	-3.953303	-0.481489	0.055774	0.372929	-0.715644	0.106470	0.622687	0.119494	-0.794524	-0.254496	-0.538223	0	0
57618	8.278851	0.175021	-3.690074	-0.313701	0.065943	0.318277	-0.716217	0.106269	0.621129	0.118899	-0.795340	-0.250161	-0.539181	0	0
57619	8.581513	0.075216	-3.460503	-0.153280	0.005954	0.267360	-0.716503	0.107623	0.622767	0.119163	-0.796166	-0.247158	-0.539288	0	0
57620	8.793049	-0.144896	-3.433618	-0.079288	-0.096979	0.168581	-0.714547	0.109264	0.623696	0.119218	-0.797193	-0.245467	-0.538532	0	0
57621	8.848390	-0.228749	-3.718836	-0.092733	-0.198684	0.084290	-0.713407	0.109165	0.625370	0.118481	-0.798588	-0.244484	-0.537073	0	0
57622	8.780993	-0.175421	-4.042048	-0.061334	-0.252679	0.031202	-0.709868	0.110182	0.629769	0.117558	-0.800085	-0.244168	-0.535188	0	0
57623	8.533755	-0.210159	-4.214184	0.013353	-0.311416	0.024035	-0.707038	0.111902	0.634642	0.117075	-0.801801	-0.244360	-0.532632	0	0
57624	8.537188	-0.344347	-4.335958	0.053666	-0.365303	0.030597	-0.704485	0.112412	0.638032	0.116792	-0.803747	-0.244790	-0.529554	0	0
57625	8.995941	-0.205986	-4.586506	0.115801	-0.237397	0.015032	-0.699685	0.113173	0.641416	0.117270	-0.804913	-0.245503	-0.527343	0	0
57626	9.415555	0.338538	-5.084145	0.103508	-0.005116	0.012970	-0.698284	0.114381	0.642606	0.118175	-0.804844	-0.245914	-0.527055	0	0
57627	9.965474	0.833716	-5.227083	0.044126	0.133139	0.108260	-0.699592	0.116758	0.641216	0.119474	-0.804367	-0.245063	-0.527887	0	0
57628	10.301824	0.836872	-4.737236	-0.033054	-0.007119	0.179995	-0.700075	0.120563	0.639625	0.120158	-0.804878	-0.243412	-0.527716	0	0
57629	10.128718	0.716152	-4.325761	-0.106607	-0.153929	0.112140	-0.699107	0.122761	0.641163	0.119562	-0.806100	-0.242077	-0.526599	0	0
57630	10.007305	1.036378	-4.270825	-0.112951	-0.175782	0.014928	-0.698773	0.119279	0.642070	0.118321	-0.807189	-0.241536	-0.525458	0	0
57631	9.416059	1.162297	-4.127123	0.099389	-0.215291	-0.045260	-0.696218	0.118845	0.644274	0.118408	-0.808101	-0.242625	-0.523531	0	0
57632	8.271461	0.949181	-3.728228	0.279143	-0.207631	-0.063549	-0.692156	0.122470	0.647843	0.119843	-0.808693	-0.244808	-0.521270	0	0
57633	7.302983	0.796088	-3.016695	0.389049	-0.211647	-0.160808	-0.688511	0.125143	0.650512	0.121671	-0.808937	-0.248337	-0.518792	0	0
57634	6.949697	1.002521	-2.673642	0.398618	-0.099032	-0.292216	-0.689967	0.129152	0.650917	0.123149	-0.808225	-0.252850	-0.517372	0	0
57635	7.608191	1.513077	-3.115220	0.288623	0.216719	-0.330339	-0.694237	0.131085	0.647836	0.124355	-0.805913	-0.256695	-0.518795	0	0
57636	8.931409	1.762741	-3.800743	0.227193	0.555892	-0.266458	-0.699921	0.130693	0.640114	0.126245	-0.802040	-0.259288	-0.523034	0	0
57637	10.578421	1.613426	-4.201467	0.370592	0.707762	-0.189017	-0.707299	0.131154	0.633025	0.130089	-0.797362	-0.261796	-0.527971	0	0
57638	10.984929	1.474540	-4.546069	0.398290	0.486936	-0.159192	-0.715855	0.134575	0.624299	0.133713	-0.793835	-0.264492	-0.531029	0	0
57639	10.190118	1.338071	-4.439942	0.423561	0.213368	-0.145137	-0.720728	0.138075	0.618644	0.136893	-0.791750	-0.267564	-0.531790	0	0
57640	10.226922	0.867702	-4.466124	0.409583	0.000949	-0.101770	-0.725317	0.142078	0.614286	0.139614	-0.790900	-0.270509	-0.530857	0	0
57641	8.913665	0.716047	-4.401093	0.260934	-0.114780	-0.072827	-0.723104	0.145447	0.614898	0.141004	-0.790954	-0.272590	-0.529343	0	0
57642	8.179884	0.787519	-4.281401	0.267788	-0.195252	-0.115957	-0.722121	0.146633	0.616654	0.141993	-0.791285	-0.275162	-0.527250	0	0
57643	7.549382	0.868599	-4.208985	0.284370	-0.200879	-0.179352	-0.721008	0.149074	0.619050	0.142762	-0.791452	-0.278328	-0.525125	0	0
57644	7.230646	1.038543	-4.055864	0.227624	-0.045248	-0.194430	-0.720191	0.151072	0.618885	0.143434	-0.790815	-0.281090	-0.524429	0	0
57645	7.644065	1.071568	-4.203957	0.210960	0.173911	-0.224083	-0.723314	0.151012	0.615246	0.144425	-0.788979	-0.283687	-0.525523	0	0
57646	8.389926	1.288429	-4.131404	0.270280	0.310993	-0.207467	-0.727861	0.151600	0.610534	0.146366	-0.786354	-0.286256	-0.527525	0	0
57647	8.788731	1.346221	-4.310189	0.303760	0.342694	-0.121108	-0.731734	0.154201	0.605377	0.149099	-0.783761	-0.288280	-0.529512	0	0
57648	8.923748	1.184158	-4.231755	0.204022	0.288242	-0.082672	-0.735727	0.154828	0.599675	0.151108	-0.781683	-0.289540	-0.531324	0	0
57649	8.752445	1.083996	-3.907169	0.138550	0.146689	-0.053255	-0.738747	0.156839	0.594615	0.152332	-0.780554	-0.290448	-0.532138	0	0
57650	8.525836	1.120606	-3.625515	0.047232	0.017720	-0.033076	-0.741451	0.157845	0.592448	0.152596	-0.780287	-0.290896	-0.532209	0	0
57651	8.395219	1.288926	-3.450454	0.003566	-0.058774	-0.014683	-0.742555	0.156415	0.592792	0.152369	-0.780567	-0.291100	-0.531752	0	0
57652	8.477942	1.399146	-3.394860	-0.010123	-0.144249	0.030427	-0.739858	0.155178	0.593817	0.152050	-0.781434	-0.290991	-0.530628	0	0
57653	8.745571	1.445070	-3.704079	-0.058223	-0.182115	0.082752	-0.738185	0.156837	0.594468	0.151494	-0.782743	-0.290295	-0.529236	0	0
57654	8.943087	1.335808	-3.977872	-0.075229	-0.219806	0.099312	-0.735624	0.156634	0.597814	0.150811	-0.784302	-0.289417	-0.527602	0	0
57655	9.411752	1.315091	-4.125966	-0.069418	-0.200237	0.143432	-0.734194	0.156746	0.600908	0.150427	-0.785892	-0.288213	-0.526003	0	0
57656	10.153882	1.181715	-4.695640	-0.022107	-0.003957	0.249773	-0.732803	0.158939	0.602441	0.151573	-0.786660	-0.286102	-0.525678	0	0
57657	10.436851	0.840641	-4.727769	0.126342	0.028586	0.253686	-0.733405	0.161556	0.601764	0.153963	-0.787057	-0.284714	-0.525143	0	0
57658	10.572245	0.375488	-4.472585	0.295231	-0.122212	0.149614	-0.731806	0.167611	0.600294	0.156741	-0.787661	-0.285237	-0.523127	0	0
57659	10.434178	0.190596	-4.176363	0.300888	-0.252379	0.030496	-0.729291	0.170058	0.602114	0.158536	-0.788606	-0.286949	-0.520218	0	0
57660	10.111863	0.296751	-4.146710	0.146094	-0.291236	-0.006500	-0.727371	0.174952	0.603810	0.158837	-0.789863	-0.288185	-0.517530	0	0
57661	9.242066	0.413204	-3.874298	0.036367	-0.306165	-0.001350	-0.723399	0.174313	0.606833	0.158224	-0.791396	-0.288851	-0.514998	0	0
57662	8.473657	0.272531	-3.469676	-0.000018	-0.349361	0.011314	-0.719824	0.172471	0.611194	0.157290	-0.793220	-0.289275	-0.512232	0	0
57663	7.840856	0.107779	-2.968835	-0.047630	-0.301193	0.005487	-0.716963	0.171631	0.615766	0.156063	-0.794863	-0.289438	-0.509964	0	0
57664	7.353754	-0.082587	-2.623364	-0.042421	-0.134447	0.047311	-0.715663	0.170889	0.618808	0.155596	-0.795747	-0.289018	-0.508964	0	0
57665	7.388137	-0.196831	-2.801720	0.006687	0.061135	0.084698	-0.715513	0.169774	0.618173	0.156261	-0.795680	-0.288254	-0.509298	0	0
57666	8.308106	-0.237961	-3.471643	0.077355	0.295819	0.102070	-0.716963	0.170443	0.613719	0.158264	-0.794340	-0.287333	-0.511288	0	0
57667	9.081173	-0.111672	-3.891026	0.128226	0.484713	0.069014	-0.721691	0.173777	0.608475	0.161039	-0.791856	-0.286636	-0.514655	0	0
57668	10.077000	-0.066878	-4.138115	0.122727	0.521355	0.029708	-0.727674	0.175609	0.602162	0.163673	-0.789046	-0.286151	-0.518397	0	0
57669	10.715904	0.142611	-4.182381	0.030305	0.387907	-0.026056	-0.731669	0.175857	0.595450	0.164905	-0.786912	-0.285839	-0.521414	0	0
57670	10.512085	0.278894	-4.111070	0.036065	0.135709	-0.058695	-0.737509	0.177802	0.589707	0.165291	-0.785971	-0.286231	-0.522494	0	0
57671	9.865527	0.065321	-4.119683	-0.008769	-0.039960	-0.077032	-0.738462	0.175514	0.589997	0.164729	-0.785979	-0.286816	-0.522338	0	0
57672	8.921290	-0.109063	-4.000969	-0.093135	-0.061677	-0.082902	-0.737271	0.172078	0.592590	0.163404	-0.786213	-0.287045	-0.522277	0	0
57673	8.343126	-0.090593	-3.988889	-0.039688	-0.059138	-0.068245	-0.736248	0.170520	0.594880	0.162593	-0.786397	-0.287428	-0.522043	0	0
57674	8.059456	-0.094622	-3.901014	0.078481	0.036184	-0.037029	-0.736937	0.168589	0.593638	0.163138	-0.785970	-0.288032	-0.522183	0	0
57675	8.066800	-0.160726	-3.858242	0.176641	0.151772	-0.003998	-0.740035	0.168120	0.592511	0.164971	-0.784882	-0.288693	-0.522878	0	0
57676	8.445247	-0.083156	-3.874305	0.264626	0.241974	-0.006627	-0.740974	0.172917	0.588309	0.167729	-0.783153	-0.289690	-0.524041	0	0
57677	8.884107	-0.050214	-3.849440	0.341750	0.244914	0.003716	-0.744861	0.176259	0.582634	0.171165	-0.781306	-0.290992	-0.524964	0	0
57678	9.111630	-0.119453	-3.689322	0.390590	0.176622	-0.010717	-0.745775	0.180383	0.580504	0.174691	-0.779668	-0.292783	-0.525241	0	0
57679	9.093406	-0.199204	-3.520082	0.407952	0.081638	-0.071103	-0.748111	0.183817	0.575384	0.177774	-0.778317	-0.295285	-0.524811	0	0
57680	8.974624	-0.206201	-3.298299	0.399522	-0.037014	-0.135181	-0.748448	0.187056	0.573616	0.180082	-0.777391	-0.298461	-0.523598	0	0
57681	8.897325	-0.224833	-3.314853	0.460340	-0.125735	-0.178985	-0.749331	0.189677	0.572942	0.182392	-0.776679	-0.302431	-0.521573	0	0
57682	8.974202	-0.267117	-3.636837	0.525164	-0.166051	-0.215497	-0.747369	0.191284	0.574574	0.184859	-0.775920	-0.307103	-0.519098	0	0
57683	9.172095	-0.330700	-3.881362	0.594149	-0.181566	-0.235499	-0.748108	0.193618	0.573880	0.187736	-0.775026	-0.312285	-0.516301	0	0
57684	9.204815	-0.407209	-3.979700	0.677669	-0.254588	-0.218711	-0.747030	0.197581	0.574399	0.191077	-0.774361	-0.317911	-0.512627	0	0
57685	9.223001	-0.507872	-4.077653	0.668005	-0.314667	-0.198463	-0.746070	0.200622	0.576271	0.194283	-0.774047	-0.323403	-0.508445	0	0
57686	9.321738	-0.445739	-4.421513	0.624246	-0.261088	-0.198613	-0.742752	0.205421	0.576538	0.197275	-0.773498	-0.328576	-0.504798	0	0
57687	9.061565	-0.273285	-4.485536	0.573814	-0.260993	-0.167545	-0.740684	0.209342	0.577609	0.200065	-0.773120	-0.333213	-0.501227	0	0
57688	8.873788	0.010659	-4.582941	0.482274	-0.229229	-0.171442	-0.740439	0.212727	0.578522	0.202186	-0.772720	-0.337372	-0.498202	0	0
57689	8.598724	0.382885	-4.166855	0.456189	-0.245052	-0.184299	-0.737919	0.214352	0.579586	0.204020	-0.772389	-0.341498	-0.495147	0	0
57690	8.635679	0.794073	-3.926431	0.352282	-0.193735	-0.206522	-0.735235	0.214121	0.580532	0.205073	-0.771916	-0.345191	-0.492883	0	0
57691	9.290329	1.056624	-4.137603	0.351087	0.003338	-0.236019	-0.736540	0.215819	0.578396	0.206682	-0.770362	-0.348675	-0.492189	0	0
57692	9.531282	0.959136	-4.408113	0.447500	0.192467	-0.277396	-0.739372	0.215829	0.576168	0.209450	-0.767511	-0.352573	-0.492696	0	0
57693	9.576884	0.773768	-4.353057	0.544092	0.200013	-0.362573	-0.742538	0.218006	0.570696	0.212588	-0.764095	-0.357553	-0.493073	0	0
57694	9.107696	0.752180	-3.944356	0.626434	0.088857	-0.419219	-0.746089	0.217451	0.565621	0.215639	-0.760804	-0.363609	-0.492407	0	0
57695	8.345388	0.833609	-3.468467	0.681824	-0.029005	-0.455766	-0.749383	0.219425	0.561406	0.218516	-0.757799	-0.370430	-0.490687	0	0
57696	7.860007	0.971251	-3.350386	0.584536	-0.022646	-0.467057	-0.751938	0.219851	0.559343	0.220585	-0.754881	-0.376841	-0.489375	0	0
57697	8.151490	1.227180	-3.779899	0.468414	0.113556	-0.443551	-0.753205	0.218683	0.557309	0.222415	-0.751610	-0.382171	-0.489448	0	0
57698	8.686954	1.323550	-4.374162	0.434474	0.327380	-0.365849	-0.758476	0.220721	0.552412	0.225156	-0.747629	-0.386273	-0.491070	0	0
57699	9.290184	1.112293	-4.489883	0.454493	0.419981	-0.311726	-0.763872	0.219761	0.544511	0.228674	-0.743328	-0.389834	-0.493154	0	0
57700	10.091409	0.959903	-4.578810	0.531939	0.316794	-0.280064	-0.767582	0.218789	0.536311	0.232496	-0.739443	-0.393767	-0.494083	0	0
57701	9.966561	0.894146	-4.492446	0.561998	0.140813	-0.232963	-0.770204	0.222255	0.530632	0.236082	-0.736516	-0.397887	-0.493452	0	0
57702	9.191706	0.805132	-4.319125	0.530924	0.007292	-0.218310	-0.772368	0.224842	0.528136	0.238962	-0.734347	-0.402056	-0.491917	0	0
57703	8.281740	0.800295	-4.203002	0.399576	-0.063612	-0.230580	-0.774354	0.225097	0.526479	0.240530	-0.732780	-0.405822	-0.490396	0	0
57704	7.959811	0.881386	-4.113142	0.316211	-0.125571	-0.331632	-0.774331	0.224566	0.528560	0.240730	-0.731283	-0.410064	-0.489001	0	0
57705	7.779994	1.171317	-4.119020	0.275174	-0.069895	-0.399694	-0.772305	0.220508	0.528993	0.240517	-0.729326	-0.414461	-0.488320	0	0
57706	7.936964	1.354966	-4.152678	0.282666	0.024132	-0.401600	-0.774256	0.218310	0.527747	0.240735	-0.726859	-0.418669	-0.488302	0	0
57707	8.367507	1.387424	-4.267598	0.337745	0.110714	-0.403369	-0.776934	0.216919	0.524867	0.241690	-0.723821	-0.422949	-0.488656	0	0
57708	8.894445	1.341133	-4.347991	0.380134	0.108205	-0.392165	-0.779472	0.214997	0.521106	0.243001	-0.720706	-0.427341	-0.488788	0	0
57709	8.999596	1.346789	-4.462995	0.351365	0.038669	-0.366397	-0.782289	0.213994	0.519097	0.243908	-0.718104	-0.431575	-0.488444	0	0
57710	8.857369	1.362531	-4.476897	0.265576	-0.050696	-0.315067	-0.784550	0.213161	0.516389	0.244080	-0.716339	-0.435223	-0.487714	0	0
57711	8.475004	1.329758	-4.363780	0.179101	-0.146415	-0.219742	-0.784237	0.211518	0.517693	0.243650	-0.715674	-0.438006	-0.486411	0	0
57712	8.177853	1.431437	-4.195003	0.131175	-0.220129	-0.155530	-0.782517	0.210513	0.520151	0.242890	-0.715744	-0.440256	-0.484654	0	0
57713	8.079888	1.616042	-4.165982	0.115537	-0.244269	-0.120645	-0.780204	0.208004	0.523919	0.242046	-0.716133	-0.442256	-0.482676	0	0
57714	8.173786	1.713071	-4.217169	0.200870	-0.241588	-0.076403	-0.777236	0.207891	0.525293	0.242068	-0.716476	-0.444319	-0.480257	0	0
57715	8.262166	1.611363	-4.274276	0.243167	-0.242127	-0.068978	-0.775996	0.211728	0.528340	0.242384	-0.716761	-0.446554	-0.477591	0	0
57716	8.723766	1.583093	-4.398001	0.312112	-0.191283	-0.027541	-0.772893	0.212699	0.530908	0.243656	-0.716794	-0.448666	-0.474907	0	0
57717	9.647567	1.400438	-4.825034	0.437539	-0.016163	0.059755	-0.771809	0.215969	0.530960	0.246979	-0.716089	-0.450343	-0.472662	0	0
57718	10.227835	0.962305	-5.009007	0.608493	0.141157	0.070898	-0.772924	0.223887	0.527377	0.252322	-0.714230	-0.452314	-0.470766	0	0
57719	10.220116	0.637074	-4.624374	0.724669	-0.049282	-0.014867	-0.771927	0.230442	0.521715	0.257179	-0.712571	-0.455935	-0.467146	0	0
57720	10.290471	0.675449	-4.269275	0.739828	-0.220345	-0.080597	-0.770594	0.237070	0.523243	0.261084	-0.711313	-0.460483	-0.462412	0	0
57721	10.138849	0.558452	-4.505908	0.530388	-0.206846	-0.081088	-0.768418	0.242905	0.523163	0.263511	-0.710522	-0.464031	-0.458690	0	0
57722	9.644491	0.460864	-4.203039	0.407380	-0.211262	-0.096118	-0.766060	0.245715	0.523456	0.265005	-0.709968	-0.467099	-0.455562	0	0
57723	9.015884	0.333757	-3.798726	0.287426	-0.260665	-0.129454	-0.764804	0.247875	0.525693	0.265227	-0.709803	-0.469997	-0.452700	0	0
57724	8.128230	0.306403	-3.282628	0.135571	-0.256867	-0.128106	-0.762819	0.248285	0.528378	0.264425	-0.710004	-0.472166	-0.450592	0	0
57725	7.597129	0.208360	-2.746509	0.103460	-0.227370	-0.098970	-0.761672	0.248016	0.530605	0.263639	-0.710302	-0.473912	-0.448746	0	0
57726	7.437843	0.097731	-2.731611	0.196850	-0.043028	-0.045916	-0.761650	0.246962	0.531667	0.264648	-0.709764	-0.475196	-0.447645	0	0
57727	8.050299	0.008398	-3.262333	0.326579	0.193946	-0.009234	-0.761561	0.250832	0.531485	0.267853	-0.707996	-0.476178	-0.447494	0	0
57728	8.764983	0.155574	-3.761520	0.345257	0.461829	-0.022305	-0.766033	0.254049	0.522707	0.272407	-0.704901	-0.476588	-0.449193	0	0
57729	9.869634	0.394033	-4.040401	0.323152	0.592118	-0.040633	-0.770786	0.257398	0.514222	0.277334	-0.701162	-0.476669	-0.451935	0	0
57730	10.968860	0.570852	-4.061032	0.346998	0.475852	-0.095183	-0.777676	0.260402	0.501790	0.281625	-0.697585	-0.477545	-0.453886	0	0
57731	10.921960	0.485328	-4.168530	0.441870	0.182177	-0.145941	-0.780566	0.262473	0.495463	0.284936	-0.694815	-0.480012	-0.453467	0	0
57732	10.343098	0.373317	-4.191089	0.415895	-0.027742	-0.208199	-0.781873	0.264443	0.493625	0.286771	-0.692751	-0.483388	-0.451879	0	0
57733	9.215556	0.171264	-4.082609	0.399673	-0.063445	-0.230475	-0.783308	0.265688	0.492025	0.288217	-0.690776	-0.486927	-0.450180	0	0
57734	8.445754	0.018392	-3.851923	0.399554	-0.107810	-0.230593	-0.784176	0.267426	0.491860	0.289436	-0.688982	-0.490592	-0.448162	0	0
57735	7.972556	-0.044282	-3.631742	0.445150	-0.069997	-0.204980	-0.784448	0.267375	0.492987	0.291268	-0.686999	-0.494154	-0.446102	0	0
57736	7.879704	0.003198	-3.507189	0.522354	0.072445	-0.205066	-0.786477	0.269466	0.488908	0.294314	-0.684141	-0.497632	-0.444626	0	0
57737	8.193306	0.117437	-3.510926	0.573225	0.180568	-0.228908	-0.787252	0.271742	0.483560	0.298144	-0.680503	-0.501161	-0.443693	0	0
57738	8.592490	0.159929	-3.634270	0.644369	0.243923	-0.243460	-0.790142	0.273813	0.477233	0.302681	-0.676275	-0.504891	-0.442855	0	0
57739	8.915326	0.091886	-3.612972	0.747187	0.165552	-0.291705	-0.795576	0.276778	0.470986	0.307305	-0.671789	-0.509609	-0.441093	0	0
57740	9.197702	-0.033522	-3.812751	0.787710	0.102434	-0.345627	-0.797084	0.280296	0.463891	0.311609	-0.667134	-0.515040	-0.438824	0	0
57741	9.262620	-0.104463	-3.801148	0.764789	0.014382	-0.442791	-0.799380	0.280849	0.459155	0.314872	-0.662384	-0.521236	-0.436368	0	0
57742	9.234917	-0.116815	-3.949948	0.774481	-0.036420	-0.486747	-0.802947	0.281849	0.454459	0.317702	-0.657544	-0.527901	-0.433615	0	0
57743	9.368603	-0.115579	-4.111941	0.826896	-0.066527	-0.508594	-0.805216	0.281193	0.451057	0.320612	-0.652492	-0.534967	-0.430433	0	0
57744	9.680716	-0.076780	-4.275530	0.894285	-0.040920	-0.523114	-0.809755	0.281996	0.447767	0.323983	-0.646977	-0.542296	-0.427050	0	0
57745	9.587827	0.199346	-4.562521	0.895209	-0.050456	-0.486378	-0.812351	0.283458	0.442104	0.327454	-0.641623	-0.549350	-0.423448	0	0
57746	9.378921	0.341688	-4.218039	0.990056	-0.119693	-0.488846	-0.816044	0.284507	0.439386	0.331084	-0.636171	-0.557004	-0.418827	0	0
57747	8.801902	0.343522	-4.051524	0.963514	-0.215861	-0.513641	-0.816510	0.285826	0.435949	0.333887	-0.630988	-0.564936	-0.413788	0	0
57748	8.162109	0.516741	-3.973329	0.890520	-0.184398	-0.577257	-0.818904	0.284546	0.433637	0.336082	-0.625489	-0.572813	-0.409508	0	0
57749	7.935651	0.725574	-4.055285	0.902376	-0.137935	-0.616782	-0.823400	0.282455	0.431013	0.338436	-0.619455	-0.580746	-0.405551	0	0
57750	7.818020	0.791491	-4.026302	0.894434	-0.036547	-0.650006	-0.826780	0.280403	0.427252	0.341133	-0.612774	-0.588454	-0.402316	0	0
57751	7.797266	0.877816	-3.942839	0.882793	0.033456	-0.681326	-0.829039	0.278097	0.422479	0.344020	-0.605586	-0.595982	-0.399651	0	0
57752	7.861513	1.181885	-3.865966	0.938059	0.121246	-0.673950	-0.834135	0.275835	0.414775	0.347731	-0.597831	-0.603320	-0.397098	0	0
57753	8.266737	1.573419	-3.980015	1.001330	0.237197	-0.643580	-0.839940	0.273740	0.406807	0.352609	-0.589486	-0.610228	-0.394709	0	0
57754	9.030592	1.747810	-4.364923	1.015020	0.413181	-0.628050	-0.844519	0.273190	0.396104	0.358623	-0.580423	-0.616385	-0.393152	0	0
57755	9.579999	1.772487	-4.684819	0.958226	0.478531	-0.638243	-0.853165	0.269972	0.382737	0.364637	-0.571131	-0.622048	-0.392308	0	0
57756	9.503197	1.767620	-4.643332	0.954280	0.366609	-0.706907	-0.859996	0.268398	0.370301	0.369598	-0.561776	-0.628419	-0.391018	0	0
57757	9.319547	1.768064	-4.399752	0.959511	0.224887	-0.770933	-0.867895	0.264522	0.361396	0.373395	-0.552466	-0.635579	-0.389097	0	0
57758	9.096305	1.716259	-4.577727	0.899924	0.188090	-0.738022	-0.870991	0.260070	0.353960	0.376688	-0.543665	-0.642373	-0.387157	0	0
57759	8.894980	1.656582	-4.722758	0.790972	0.215754	-0.641075	-0.877737	0.253901	0.344760	0.379905	-0.535709	-0.648034	-0.385668	0	0
57760	8.759850	1.535245	-5.005929	0.746776	0.215039	-0.549461	-0.882801	0.250388	0.339233	0.383193	-0.528467	-0.652984	-0.384055	0	0
57761	8.639484	1.655405	-5.041706	0.742036	0.186025	-0.448499	-0.887315	0.247077	0.332305	0.386618	-0.521969	-0.657431	-0.381915	0	0
57762	8.424168	1.685934	-4.854714	0.781042	0.152794	-0.387846	-0.889610	0.246043	0.324933	0.390236	-0.515800	-0.661798	-0.379064	0	0
57763	8.305287	1.762033	-4.680695	0.727111	0.121056	-0.347535	-0.891345	0.246337	0.319471	0.393478	-0.510199	-0.665823	-0.376234	0	0
57764	8.161429	1.898378	-4.645441	0.631209	0.080147	-0.336654	-0.893488	0.245103	0.313213	0.395986	-0.505169	-0.669555	-0.373759	0	0
57765	8.026474	1.882289	-4.640499	0.523715	0.092575	-0.355268	-0.898125	0.242614	0.310001	0.397931	-0.500374	-0.672901	-0.372129	0	0
57766	7.872930	1.991959	-4.600226	0.421821	0.121562	-0.405077	-0.899512	0.238813	0.306254	0.399371	-0.495529	-0.675967	-0.371514	0	0
57767	7.926371	2.142046	-4.608492	0.411859	0.153026	-0.438142	-0.903164	0.235387	0.301424	0.400821	-0.490361	-0.679023	-0.371237	0	0
57768	8.089973	2.175474	-4.655455	0.431127	0.189711	-0.405090	-0.907372	0.231928	0.297443	0.402738	-0.485187	-0.681803	-0.370865	0	0
57769	8.321298	2.183591	-4.659222	0.419074	0.180684	-0.375685	-0.908518	0.230080	0.291701	0.404608	-0.480278	-0.684423	-0.370393	0	0
57770	8.505049	2.249501	-4.607694	0.405469	0.133950	-0.331540	-0.911883	0.224634	0.284205	0.406268	-0.475878	-0.686936	-0.369602	0	0
57771	8.544087	2.263014	-4.551096	0.359225	0.068108	-0.274622	-0.914398	0.221787	0.281796	0.407427	-0.472294	-0.689273	-0.368571	0	0
57772	8.524626	2.161038	-4.531710	0.315925	-0.005782	-0.175511	-0.913992	0.222535	0.280994	0.408257	-0.469834	-0.691253	-0.367086	0	0
57773	8.346265	2.142874	-4.529989	0.332288	-0.061616	-0.104779	-0.915949	0.221166	0.280363	0.409003	-0.467996	-0.693200	-0.364924	0	0
57774	8.244076	2.086779	-4.632811	0.342505	-0.114041	-0.059749	-0.915139	0.223205	0.279355	0.409624	-0.466610	-0.695161	-0.362264	0	0
57775	8.397475	2.023702	-4.711421	0.310403	-0.126864	-0.027655	-0.914587	0.224453	0.279991	0.410081	-0.465624	-0.696922	-0.359622	0	0
57776	8.569194	1.992112	-4.616601	0.278534	-0.099519	0.009895	-0.915177	0.227002	0.280719	0.410746	-0.464924	-0.698251	-0.357181	0	0
57777	8.841496	1.951139	-4.598067	0.294518	-0.071046	0.057649	-0.914638	0.228189	0.279661	0.411814	-0.464390	-0.699317	-0.354551	0	0
57778	9.099567	1.595242	-4.416806	0.297676	-0.062810	0.105359	-0.913422	0.231907	0.279317	0.413156	-0.464139	-0.700107	-0.351748	0	0
57779	9.041101	1.199894	-4.021070	0.298938	-0.096706	0.086080	-0.912793	0.237358	0.278805	0.414158	-0.463866	-0.701148	-0.348845	0	0
57780	9.077278	0.956364	-3.603730	0.270336	-0.123665	0.044757	-0.912107	0.239832	0.280644	0.414727	-0.463508	-0.702361	-0.346195	0	0
57781	9.657018	0.585007	-3.883865	0.113134	0.004988	-0.034609	-0.911850	0.240495	0.278710	0.415160	-0.462799	-0.702883	-0.345566	0	0
57782	10.092178	0.802464	-4.413202	-0.036164	0.192832	-0.025909	-0.913143	0.241466	0.276809	0.416285	-0.462118	-0.702044	-0.346825	0	0
57783	10.146600	0.728894	-4.200746	-0.049032	0.118478	0.048514	-0.913858	0.241939	0.276141	0.417054	-0.462272	-0.701145	-0.347514	0	0
57784	9.581791	0.540799	-3.622891	-0.098940	-0.102196	0.121120	-0.912900	0.242083	0.272899	0.416329	-0.463904	-0.700637	-0.347234	0	0
57785	8.986540	0.331192	-3.232440	-0.146200	-0.160556	0.173269	-0.912053	0.244302	0.276976	0.415126	-0.466301	-0.699977	-0.346794	0	0
57786	8.531804	0.293518	-3.437898	-0.190474	-0.036699	0.181129	-0.911768	0.246130	0.280469	0.414635	-0.468504	-0.698590	-0.347209	0	0
57787	8.644209	0.327666	-3.871821	-0.158616	0.111652	0.193817	-0.910108	0.249052	0.281622	0.415345	-0.470145	-0.696651	-0.348038	0	0
57788	9.037070	0.509405	-4.247639	-0.109390	0.265755	0.171751	-0.910170	0.251927	0.278419	0.417303	-0.470889	-0.694321	-0.349342	0	0
57789	9.388815	0.677748	-4.327327	-0.071289	0.296052	0.157199	-0.911078	0.253499	0.272888	0.419572	-0.471260	-0.692077	-0.350574	0	0
57790	9.728213	0.696161	-4.071789	-0.084770	0.143390	0.078591	-0.913687	0.256624	0.268316	0.420468	-0.471672	-0.690777	-0.351511	0	0
57791	9.519475	0.886311	-4.036174	-0.095995	0.030381	0.012671	-0.913103	0.255305	0.268791	0.420273	-0.472075	-0.690236	-0.352266	0	0
57792	9.048091	0.755692	-4.173983	-0.096641	-0.002453	-0.009430	-0.912823	0.256101	0.269966	0.419793	-0.472443	-0.689917	-0.352967	0	0
57793	8.295623	0.528036	-4.161819	-0.100122	0.029466	-0.006939	-0.913943	0.255554	0.269802	0.419500	-0.472732	-0.689457	-0.353826	0	0
57794	7.933719	0.236288	-4.097049	-0.049434	0.033823	0.039822	-0.912264	0.256378	0.269978	0.419668	-0.473112	-0.688920	-0.354165	0	0
57795	7.932948	0.083983	-4.131828	0.017112	0.078462	0.060041	-0.913706	0.258587	0.269143	0.420502	-0.473199	-0.688353	-0.354162	0	0
57796	8.151510	0.211183	-3.967679	0.116086	0.168301	0.093198	-0.915299	0.260460	0.266456	0.422566	-0.472773	-0.687582	-0.353772	0	0
57797	8.588227	0.242995	-4.218098	0.190737	0.221636	0.108034	-0.914805	0.263633	0.262843	0.425371	-0.471950	-0.686793	-0.353041	0	0
57798	8.965446	0.308761	-4.077190	0.179579	0.176728	0.106348	-0.914061	0.267646	0.256603	0.427833	-0.471309	-0.686139	-0.352194	0	0
57799	8.968608	0.356885	-3.690529	0.155982	0.045181	0.058819	-0.914376	0.268901	0.254429	0.429084	-0.470912	-0.686204	-0.351074	0	0
57800	8.988684	0.350473	-3.585044	0.181116	-0.075639	-0.016174	-0.914938	0.268109	0.253257	0.429389	-0.470303	-0.687209	-0.349547	0	0
57801	9.048883	0.442120	-3.939347	0.180804	-0.063323	-0.098759	-0.914959	0.269821	0.253364	0.429458	-0.469096	-0.688563	-0.348419	0	0
57802	8.993879	0.470370	-4.207631	0.238539	-0.083831	-0.127991	-0.915509	0.269889	0.255065	0.429578	-0.467501	-0.690318	-0.346939	0	0
57803	8.953275	0.347405	-4.419470	0.277990	-0.106129	-0.157277	-0.914955	0.270065	0.254225	0.429596	-0.465616	-0.692457	-0.345183	0	0
57804	8.832974	0.245506	-4.352835	0.308816	-0.179684	-0.160812	-0.917174	0.268847	0.256425	0.429259	-0.463810	-0.695008	-0.342901	0	0
57805	8.662756	0.220813	-4.230691	0.351581	-0.251786	-0.127618	-0.917433	0.267927	0.257780	0.428695	-0.462305	-0.697868	-0.339816	0	0
57806	8.703840	0.215434	-4.212939	0.378761	-0.220198	-0.071635	-0.916290	0.267942	0.260025	0.428690	-0.460942	-0.700393	-0.336463	0	0
57807	8.761248	0.245033	-4.280109	0.407649	-0.177001	-0.056033	-0.916321	0.270903	0.260915	0.429134	-0.459427	-0.702763	-0.333008	0	0
57808	8.935945	0.378281	-4.181911	0.386283	-0.142898	-0.070746	-0.915914	0.272310	0.261280	0.429692	-0.457763	-0.704950	-0.329943	0	0
57809	9.480280	0.638253	-4.323758	0.366963	-0.060819	-0.116635	-0.916480	0.272332	0.261005	0.430553	-0.455597	-0.706940	-0.327555	0	0
57810	9.995543	0.966994	-4.514793	0.317666	0.009526	-0.118516	-0.916386	0.274193	0.258019	0.431704	-0.453377	-0.708443	-0.325866	0	0
57811	10.209565	1.210811	-4.364206	0.244583	-0.025758	-0.109333	-0.916921	0.270861	0.256125	0.432272	-0.451663	-0.709832	-0.324469	0	0
57812	9.811886	1.175440	-4.050055	0.302837	-0.128921	-0.144007	-0.917354	0.271859	0.256333	0.432282	-0.449765	-0.711988	-0.322361	0	0
57813	8.981123	1.073713	-3.623523	0.331303	-0.184644	-0.202774	-0.919017	0.271203	0.258563	0.431802	-0.447511	-0.714746	-0.320030	0	0
57814	8.121790	0.971588	-3.152449	0.357898	-0.164563	-0.235980	-0.917884	0.271145	0.259394	0.431494	-0.444822	-0.717618	-0.317757	0	0
57815	7.535666	1.031092	-2.941741	0.386190	-0.082991	-0.280211	-0.920948	0.268753	0.259556	0.431726	-0.441433	-0.720426	-0.315812	0	0
57816	7.328164	1.179374	-3.039292	0.402821	0.042463	-0.285909	-0.923203	0.268278	0.258280	0.432927	-0.437517	-0.722735	-0.314334	0	0
57817	8.026470	1.325812	-3.475070	0.325732	0.264353	-0.248628	-0.923465	0.264467	0.254380	0.435483	-0.433501	-0.723677	-0.314203	0	0
57818	9.124254	1.563010	-4.016982	0.230790	0.489086	-0.194770	-0.928301	0.262454	0.244434	0.439429	-0.429566	-0.723072	-0.315503	0	0
57819	10.370840	1.698435	-4.282519	0.186953	0.581528	-0.132319	-0.930064	0.261719	0.233693	0.444020	-0.425969	-0.721642	-0.317222	0	0
57820	10.519982	1.707579	-4.319438	0.283403	0.408876	-0.065756	-0.932407	0.262948	0.223926	0.447990	-0.422956	-0.720965	-0.317212	0	0
57821	10.186290	1.370516	-4.326064	0.278889	0.156191	-0.074667	-0.934434	0.263438	0.217492	0.450066	-0.420692	-0.721443	-0.316196	0	0
57822	9.512339	1.295943	-4.197484	0.181537	-0.041010	-0.069194	-0.934999	0.262401	0.215460	0.450343	-0.419521	-0.722463	-0.315025	0	0
57823	8.664485	1.213558	-4.118006	0.137861	-0.143470	-0.050045	-0.934981	0.263221	0.219175	0.449735	-0.419011	-0.723733	-0.313654	0	0
57824	8.110422	1.246485	-4.111563	0.113912	-0.154284	-0.054779	-0.934014	0.265562	0.220721	0.448950	-0.418608	-0.724980	-0.312434	0	0
57825	7.975939	1.383224	-4.110473	0.114154	-0.062300	-0.054015	-0.934226	0.261062	0.222134	0.448814	-0.417919	-0.725825	-0.311589	0	0
57826	8.052604	1.402965	-4.176012	0.121888	0.086787	-0.053302	-0.935103	0.262455	0.220256	0.449814	-0.416735	-0.726007	-0.311310	0	0
57827	8.425728	1.391209	-4.219028	0.078175	0.216210	-0.059021	-0.935575	0.264209	0.216705	0.451530	-0.415302	-0.725505	-0.311909	0	0
57828	8.828288	1.475896	-4.235945	0.080155	0.239084	-0.055280	-0.936455	0.263899	0.211620	0.453450	-0.413814	-0.724871	-0.312574	0	0
57829	8.905560	1.418967	-4.190898	0.061624	0.181137	-0.024017	-0.936506	0.264989	0.206897	0.454946	-0.412814	-0.724325	-0.312987	0	0
57830	8.724556	1.282399	-3.858940	-0.033130	0.054507	0.003475	-0.938197	0.264499	0.205755	0.455243	-0.412839	-0.723929	-0.313440	0	0
57831	8.565257	1.282227	-3.582458	-0.144876	-0.084090	0.047495	-0.937086	0.264565	0.204057	0.454189	-0.414124	-0.723645	-0.313929	0	0
57832	8.405053	1.410461	-3.476599	-0.204569	-0.200402	0.086092	-0.936495	0.265321	0.208890	0.452188	-0.416322	-0.723524	-0.314189	0	0
57833	8.500436	1.567627	-3.672374	-0.239141	-0.237970	0.132005	-0.935643	0.267648	0.213679	0.449887	-0.419120	-0.723279	-0.314337	0	0
57834	8.558349	1.712733	-4.033489	-0.215956	-0.268323	0.146805	-0.932232	0.269250	0.220793	0.447527	-0.422015	-0.723156	-0.314116	0	0
57835	8.550129	1.685249	-4.149301	-0.196549	-0.363028	0.128633	-0.931634	0.270365	0.227059	0.444475	-0.424977	-0.723598	-0.313436	0	0
57836	8.597373	1.652422	-4.257559	-0.167583	-0.397130	0.050751	-0.928074	0.271123	0.233838	0.441072	-0.427349	-0.724586	-0.312736	0	0
57837	8.869259	1.621931	-4.296910	-0.171330	-0.332018	0.040601	-0.927737	0.271195	0.241027	0.438061	-0.429448	-0.725321	-0.312390	0	0
57838	9.234456	1.420530	-4.659699	-0.138154	-0.156894	0.099146	-0.926322	0.272713	0.244632	0.436665	-0.431282	-0.725118	-0.312287	0	0
57839	9.595091	1.073056	-4.617481	0.080667	-0.049092	0.196687	-0.925388	0.276706	0.244590	0.437272	-0.432522	-0.724720	-0.310644	0	0
57840	9.917360	0.374316	-4.402210	0.226348	-0.073628	0.169445	-0.923324	0.281177	0.246117	0.438269	-0.433008	-0.724978	-0.307948	0	0
57841	10.492621	-0.067653	-4.298587	0.099137	-0.056025	0.128852	-0.922543	0.285105	0.244522	0.438692	-0.433693	-0.724954	-0.306434	0	0
57842	10.197381	0.132438	-4.235518	-0.000539	-0.098579	0.136036	-0.920041	0.288557	0.246264	0.438418	-0.435004	-0.724763	-0.305417	0	0
57843	9.471938	0.143384	-3.947454	-0.076937	-0.245716	0.134138	-0.918331	0.288808	0.249364	0.436716	-0.437076	-0.725001	-0.304330	0	0
57844	8.596067	0.060311	-3.441821	-0.259553	-0.346298	0.158525	-0.915240	0.292494	0.254921	0.433577	-0.440427	-0.724993	-0.304007	0	0
57845	7.825078	-0.019074	-3.085011	-0.384000	-0.336856	0.157177	-0.915330	0.294052	0.264039	0.429924	-0.444263	-0.724564	-0.304636	0	0
57846	7.501910	0.005649	-3.130734	-0.388387	-0.154190	0.180664	-0.914015	0.294280	0.270665	0.427654	-0.447728	-0.723203	-0.305991	0	0
57847	7.963326	0.223357	-3.692452	-0.257907	0.114724	0.175105	-0.912473	0.295750	0.272293	0.427873	-0.449757	-0.721114	-0.307635	0	0
57848	8.589422	0.589675	-4.211051	-0.150609	0.335095	0.198085	-0.910984	0.298188	0.268766	0.430243	-0.450818	-0.718287	-0.309385	0	0
57849	9.430896	0.738236	-4.519323	-0.133879	0.441169	0.197231	-0.912623	0.301123	0.261917	0.433424	-0.451453	-0.715054	-0.311499	0	0
57850	10.166032	0.761272	-4.814775	-0.181037	0.279895	0.159016	-0.912706	0.304252	0.256475	0.435127	-0.452519	-0.712524	-0.313371	0	0
57851	10.089020	0.710433	-4.780826	-0.169812	0.065090	0.085950	-0.913003	0.304875	0.255530	0.435102	-0.453678	-0.711296	-0.314517	0	0
57852	9.534965	0.487255	-4.664945	-0.200221	-0.046966	0.018931	-0.911987	0.303623	0.257415	0.433945	-0.454849	-0.710752	-0.315650	0	0
57853	8.715634	0.351695	-4.613449	-0.232841	-0.105151	0.036192	-0.913115	0.305370	0.260072	0.432261	-0.456461	-0.710286	-0.316683	0	0
57854	7.935360	0.049136	-4.426825	-0.182504	-0.109384	0.070948	-0.911968	0.305629	0.263178	0.430902	-0.458118	-0.709824	-0.317178	0	0
57855	7.693918	-0.148314	-4.404591	-0.110049	-0.046816	0.036036	-0.910268	0.306064	0.265444	0.430188	-0.459012	-0.709491	-0.317599	0	0
57856	7.608058	-0.154128	-4.287894	-0.073314	0.047170	0.032271	-0.910246	0.305411	0.267095	0.430314	-0.459428	-0.708874	-0.318204	0	0
57857	7.888069	-0.044779	-4.271083	0.004412	0.186883	0.017599	-0.911415	0.306734	0.263805	0.431721	-0.458956	-0.707983	-0.318961	0	0
57858	8.446486	0.030389	-4.383261	0.078508	0.256269	0.010424	-0.912865	0.308327	0.260959	0.433953	-0.457894	-0.707044	-0.319542	0	0
57859	8.735209	0.082753	-4.461349	0.073879	0.287747	0.039798	-0.912787	0.308690	0.253510	0.436457	-0.456953	-0.705827	-0.320167	0	0
57860	8.965742	-0.000424	-4.528482	0.082774	0.219862	0.036288	-0.913523	0.308099	0.248265	0.438529	-0.456161	-0.704935	-0.320432	0	0
57861	8.816257	-0.033359	-4.525522	0.070839	0.112757	0.010705	-0.914157	0.311432	0.244674	0.439686	-0.455586	-0.704600	-0.320400	0	0
57862	8.557432	-0.075452	-4.325300	0.033327	0.025942	-0.014979	-0.915277	0.310621	0.244070	0.440000	-0.455270	-0.704630	-0.320353	0	0
57863	8.361012	-0.151708	-4.142127	0.042974	-0.035973	-0.058956	-0.915020	0.313007	0.244921	0.439757	-0.454804	-0.705177	-0.320143	0	0
57864	8.355730	-0.155742	-4.199925	0.071173	-0.059541	-0.097405	-0.916973	0.312275	0.245881	0.439375	-0.454016	-0.706077	-0.319804	0	0
57865	8.452486	-0.098538	-4.176601	0.087962	-0.041586	-0.121226	-0.916675	0.311380	0.246527	0.439096	-0.452932	-0.707074	-0.319520	0	0
57866	8.606160	-0.113315	-4.240415	0.044759	-0.020569	-0.131408	-0.916952	0.310563	0.245774	0.438759	-0.451892	-0.707870	-0.319693	0	0
57867	8.744770	-0.119613	-4.385733	-0.018731	-0.006525	-0.147128	-0.917634	0.309520	0.246843	0.438161	-0.450981	-0.708487	-0.320432	0	0
57868	8.801912	-0.062721	-4.498607	-0.075092	-0.075891	-0.092054	-0.917758	0.307180	0.245007	0.437017	-0.450919	-0.708963	-0.321029	0	0
57869	8.960155	-0.028315	-4.615409	-0.057330	-0.177896	-0.033094	-0.919147	0.308679	0.249906	0.435392	-0.451535	-0.709690	-0.320764	0	0
57870	9.175780	0.123538	-4.839869	0.028338	-0.250717	-0.003382	-0.918518	0.306568	0.254842	0.433755	-0.452211	-0.710854	-0.319450	0	0
57871	9.195377	0.288689	-4.868511	0.120081	-0.290290	-0.023296	-0.916542	0.307956	0.258011	0.432159	-0.452481	-0.712584	-0.317368	0	0
57872	9.483232	0.349893	-5.062447	0.165434	-0.272567	-0.074552	-0.915954	0.308468	0.261984	0.430754	-0.452118	-0.714590	-0.315281	0	0
57873	10.314071	0.630888	-4.934685	0.149277	-0.166024	-0.175453	-0.915940	0.308650	0.264109	0.429688	-0.450775	-0.716552	-0.314202	0	0
57874	11.302975	1.022207	-4.978777	0.053131	0.044983	-0.232584	-0.916479	0.306139	0.262971	0.429544	-0.448759	-0.717540	-0.315029	0	0
57875	10.754317	1.623708	-4.517149	-0.017067	-0.146570	-0.199389	-0.918681	0.302179	0.262745	0.427789	-0.447893	-0.718994	-0.315336	0	0
57876	9.864493	1.518583	-3.627089	0.094057	-0.403413	-0.224640	-0.917499	0.300243	0.266842	0.424625	-0.447159	-0.721985	-0.313814	0	0
57877	8.743346	1.358321	-3.023417	0.080068	-0.527005	-0.255924	-0.917135	0.298698	0.274917	0.420374	-0.446644	-0.725589	-0.311955	0	0
57878	7.664608	1.345775	-2.606354	0.214151	-0.458098	-0.311054	-0.914786	0.294924	0.281143	0.417057	-0.444928	-0.729528	-0.309663	0	0
57879	7.144452	1.284801	-2.848163	0.209893	-0.260025	-0.423456	-0.917229	0.290734	0.285697	0.414786	-0.441785	-0.733117	-0.308737	0	0
57880	7.364590	1.421842	-3.415876	0.150050	0.106725	-0.440621	-0.920495	0.283786	0.288396	0.414891	-0.437625	-0.735041	-0.309942	0	0
57881	8.069461	1.403543	-3.867467	0.140952	0.432965	-0.334583	-0.925025	0.280301	0.279202	0.417658	-0.433253	-0.735114	-0.312188	0	0
57882	9.398624	1.347012	-3.968266	0.256180	0.650775	-0.220645	-0.928314	0.278536	0.269539	0.422877	-0.428545	-0.734098	-0.314046	0	0
57883	10.641322	1.412550	-4.084358	0.372032	0.543425	-0.119032	-0.932189	0.277181	0.257511	0.428092	-0.424400	-0.733439	-0.314148	0	0
57884	10.139205	1.603057	-4.281725	0.438355	0.165182	-0.063329	-0.934242	0.277958	0.248135	0.430990	-0.421551	-0.734342	-0.311903	0	0
57885	9.814125	1.133580	-4.364414	0.300809	-0.010477	-0.060717	-0.934312	0.280481	0.243360	0.432006	-0.419856	-0.735555	-0.309920	0	0
57886	8.797792	1.117901	-4.287862	0.092676	-0.098189	-0.034598	-0.936988	0.281065	0.243986	0.431594	-0.419523	-0.736383	-0.308978	0	0
57887	7.927024	1.072644	-4.072022	-0.018930	-0.124047	-0.031298	-0.935262	0.280161	0.247296	0.430520	-0.419774	-0.736967	-0.308742	0	0
57888	7.724873	1.200452	-4.092614	-0.060592	-0.137711	-0.047898	-0.934791	0.277884	0.249827	0.429130	-0.420128	-0.737543	-0.308821	0	0
57889	7.862340	1.326097	-4.130752	-0.049953	-0.038815	-0.070007	-0.935217	0.278840	0.250877	0.428433	-0.419962	-0.737826	-0.309337	0	0
57890	8.206764	1.567819	-4.253165	-0.067081	0.105154	-0.073828	-0.934931	0.276956	0.248361	0.428726	-0.419401	-0.737447	-0.310595	0	0
57891	8.481788	1.901880	-4.353057	0.063897	0.174573	-0.038702	-0.936066	0.275834	0.245342	0.430175	-0.418313	-0.737036	-0.311034	0	0
57892	8.736588	1.832865	-4.404098	0.060989	0.176684	-0.011140	-0.937228	0.276458	0.241728	0.431724	-0.417440	-0.736480	-0.311376	0	0
57893	8.634765	1.644428	-4.403934	-0.029988	0.138798	0.010710	-0.937847	0.277856	0.236746	0.432668	-0.417230	-0.735720	-0.312143	0	0
57894	8.444468	1.557861	-4.358735	-0.152346	0.040440	0.028925	-0.937695	0.276597	0.236103	0.432448	-0.417994	-0.734919	-0.313310	0	0
57895	8.183490	1.542163	-4.136522	-0.186155	-0.071001	0.076698	-0.939236	0.276708	0.237252	0.431400	-0.419597	-0.734300	-0.314064	0	0
57896	8.033872	1.488191	-3.831769	-0.195594	-0.161375	0.109824	-0.937829	0.278146	0.239583	0.429767	-0.421771	-0.733889	-0.314351	0	0
57897	8.076084	1.629614	-3.730978	-0.217305	-0.189922	0.157577	-0.935407	0.278996	0.244828	0.427962	-0.424468	-0.733332	-0.314483	0	0
57898	8.371390	1.814762	-3.948539	-0.228441	-0.141740	0.216293	-0.933724	0.281122	0.247623	0.426659	-0.427494	-0.732268	-0.314634	0	0
57899	8.699629	1.908395	-4.230730	-0.137760	-0.125682	0.253226	-0.934035	0.284209	0.248946	0.425957	-0.430339	-0.731263	-0.314044	0	0
57900	8.669894	1.851499	-4.312112	-0.088496	-0.184747	0.253398	-0.930672	0.287417	0.252496	0.425047	-0.433166	-0.730648	-0.312818	0	0
57901	8.452718	1.819430	-4.338015	-0.093610	-0.259273	0.205739	-0.928431	0.291414	0.257798	0.423400	-0.435884	-0.730540	-0.311526	0	0
57902	8.851295	1.809328	-4.517234	-0.118622	-0.267831	0.228724	-0.926885	0.293650	0.261305	0.421664	-0.438907	-0.730273	-0.310259	0	0
57903	9.267627	1.631028	-4.821399	-0.021610	-0.178564	0.288466	-0.925070	0.296752	0.264582	0.421169	-0.441664	-0.729667	-0.308440	0	0
57904	9.767673	1.194689	-5.096562	0.146450	-0.046112	0.330821	-0.922040	0.302119	0.265029	0.422525	-0.443620	-0.728817	-0.305778	0	0
57905	10.202831	0.486029	-4.924223	0.285450	-0.082717	0.259563	-0.920292	0.307988	0.264391	0.423990	-0.444563	-0.728860	-0.302257	0	0
57906	10.249563	0.313317	-4.729033	0.240464	-0.176032	0.158679	-0.918518	0.312654	0.264947	0.424280	-0.445249	-0.729594	-0.299052	0	0
57907	9.906926	0.258707	-4.455712	0.213908	-0.250826	0.131143	-0.916724	0.315873	0.265835	0.423806	-0.446053	-0.730686	-0.295842	0	0
57908	9.102425	-0.028820	-4.292238	0.132969	-0.293270	0.117986	-0.913923	0.318559	0.268513	0.422630	-0.447236	-0.731763	-0.293065	0	0
57909	8.137825	-0.182737	-3.701625	-0.024512	-0.309514	0.115649	-0.914021	0.318314	0.273573	0.420608	-0.449099	-0.732453	-0.291396	0	0
57910	7.556524	-0.301318	-3.414965	-0.063052	-0.278034	0.142911	-0.912737	0.320573	0.279621	0.418730	-0.451237	-0.732765	-0.290011	0	0
57911	7.329869	-0.430476	-3.069174	-0.084417	-0.162932	0.188503	-0.910884	0.320408	0.282412	0.417718	-0.453452	-0.732323	-0.289130	0	0
57912	7.709586	-0.690623	-3.399073	-0.096400	0.072565	0.193640	-0.909507	0.322811	0.282549	0.418399	-0.455080	-0.730832	-0.289360	0	0
57913	8.428775	-0.440495	-3.982296	-0.124422	0.325636	0.215385	-0.908430	0.324929	0.279851	0.420853	-0.456238	-0.728095	-0.290874	0	0
57914	9.446801	-0.343773	-4.495572	-0.082958	0.534252	0.239214	-0.909238	0.328464	0.272186	0.425078	-0.456790	-0.724469	-0.292910	0	0
57915	10.643202	-0.284327	-4.675189	-0.180887	0.534211	0.202589	-0.908926	0.330950	0.262190	0.428731	-0.457462	-0.720700	-0.295820	0	0
57916	10.958664	-0.025247	-4.810898	-0.273699	0.315243	0.175339	-0.910541	0.332947	0.256974	0.430294	-0.458978	-0.717701	-0.298482	0	0
57917	10.583215	0.079059	-4.796177	-0.334733	0.042158	0.109526	-0.909142	0.333375	0.256564	0.429410	-0.461084	-0.715982	-0.300631	0	0
57918	9.591056	0.133803	-4.739393	-0.510899	-0.137509	0.039524	-0.911335	0.331347	0.260687	0.426212	-0.463982	-0.714817	-0.303482	0	0
57919	8.547205	0.264660	-4.544918	-0.584652	-0.195617	0.025507	-0.908716	0.328954	0.267842	0.422196	-0.467249	-0.713713	-0.306664	0	0
57920	7.921472	0.184823	-4.410929	-0.532819	-0.162295	0.079544	-0.908911	0.327662	0.276784	0.418812	-0.470577	-0.712349	-0.309374	0	0
57921	7.565029	-0.071499	-4.278500	-0.479023	-0.023593	0.127024	-0.907434	0.325382	0.281984	0.416803	-0.473565	-0.710328	-0.312163	0	0
57922	7.604660	-0.161459	-4.101828	-0.426144	0.110012	0.106727	-0.906735	0.325134	0.280975	0.415923	-0.475767	-0.707998	-0.315267	0	0
57923	8.063312	-0.034435	-4.050521	-0.318613	0.226958	0.149082	-0.905905	0.325733	0.280159	0.416506	-0.477438	-0.705302	-0.318001	0	0
57924	8.661726	-0.074258	-3.928235	-0.269529	0.213762	0.138318	-0.906353	0.326556	0.278101	0.417190	-0.478872	-0.702858	-0.320350	0	0
57925	9.040586	-0.187649	-3.810295	-0.298508	0.133128	0.087992	-0.905966	0.328208	0.276367	0.417004	-0.480316	-0.700888	-0.322738	0	0
57926	9.119849	-0.117036	-3.873184	-0.332784	0.002913	0.050540	-0.907064	0.325814	0.275947	0.415621	-0.482048	-0.699535	-0.324869	0	0
57927	9.037876	-0.052965	-3.905932	-0.393317	-0.089203	0.054231	-0.905489	0.326426	0.280480	0.413304	-0.484358	-0.698326	-0.326983	0	0
57928	8.847165	-0.129049	-3.918619	-0.445264	-0.143017	0.032138	-0.905171	0.326738	0.285712	0.410276	-0.486902	-0.697267	-0.329269	0	0
57929	8.880781	-0.180977	-4.222141	-0.427944	-0.122452	0.026623	-0.904505	0.321896	0.290901	0.407454	-0.489252	-0.696188	-0.331565	0	0
57930	9.258894	0.013568	-4.640800	-0.439198	0.028137	0.035639	-0.903333	0.320287	0.294172	0.405645	-0.491203	-0.694409	-0.334615	0	0
57931	9.554606	0.232829	-4.510336	-0.447046	0.038155	0.085263	-0.902758	0.320210	0.295571	0.404028	-0.493487	-0.692296	-0.337577	0	0
57932	9.390112	0.582799	-4.120269	-0.538925	-0.105828	0.156919	-0.902312	0.320595	0.299255	0.401196	-0.497098	-0.690101	-0.340141	0	0
57933	8.723808	0.698359	-3.708133	-0.679232	-0.289455	0.199032	-0.900421	0.320209	0.306543	0.396522	-0.502176	-0.687905	-0.342603	0	0
57934	8.355635	0.915401	-3.424840	-0.852725	-0.347836	0.150118	-0.896505	0.317489	0.317048	0.390382	-0.507754	-0.685564	-0.346106	0	0
57935	7.879785	1.223890	-3.392956	-0.876111	-0.272739	0.125125	-0.894964	0.314837	0.329835	0.384517	-0.512962	-0.682893	-0.350249	0	0
57936	7.792425	1.342934	-3.540977	-0.807130	-0.129433	0.126894	-0.893532	0.311191	0.338149	0.379950	-0.517386	-0.679856	-0.354606	0	0
57937	8.368283	1.038262	-3.728747	-0.622292	0.056860	0.176577	-0.891663	0.311337	0.343357	0.377772	-0.520745	-0.676465	-0.358480	0	0
57938	8.982184	0.681234	-3.650170	-0.415945	0.186645	0.215389	-0.890827	0.311372	0.342364	0.377661	-0.523117	-0.673104	-0.361457	0	0
57939	9.730870	0.530833	-3.679149	-0.241346	0.171646	0.245256	-0.890317	0.314714	0.341158	0.378478	-0.525059	-0.670253	-0.363081	0	0
57940	9.970271	0.656247	-3.933656	-0.211067	0.145295	0.285797	-0.890383	0.318276	0.338561	0.379408	-0.527253	-0.667403	-0.364180	0	0
57941	9.767023	0.871338	-4.132378	-0.221094	0.070880	0.329924	-0.887468	0.321384	0.338445	0.379957	-0.530035	-0.664539	-0.364806	0	0
57942	9.368979	0.938360	-4.218503	-0.300173	0.014510	0.320605	-0.884536	0.324918	0.341316	0.379654	-0.533264	-0.661651	-0.365665	0	0
57943	9.168385	1.204225	-4.407331	-0.387176	0.013244	0.283728	-0.883139	0.326812	0.343112	0.378754	-0.536559	-0.658619	-0.367248	0	0
57944	9.249153	1.234939	-4.569569	-0.384870	0.031159	0.230502	-0.882033	0.330353	0.346424	0.377763	-0.539430	-0.655812	-0.369082	0	0
57945	9.509310	1.282023	-4.600730	-0.395050	0.083573	0.186419	-0.880051	0.330254	0.347809	0.376907	-0.541833	-0.652981	-0.371449	0	0
57946	9.609033	1.313165	-4.804735	-0.379398	0.120620	0.151544	-0.881431	0.328264	0.347980	0.376226	-0.543813	-0.650259	-0.374013	0	0
57947	9.369481	1.097773	-4.531486	-0.376375	0.077545	0.131351	-0.879460	0.329422	0.350007	0.375214	-0.545790	-0.647795	-0.376418	0	0
57948	8.950081	0.856774	-4.425692	-0.458801	0.016931	0.131126	-0.878098	0.329790	0.352171	0.373334	-0.548306	-0.645248	-0.378995	0	0
57949	8.490334	0.776928	-4.017724	-0.507945	-0.061477	0.149404	-0.879175	0.327672	0.354868	0.370755	-0.551393	-0.642679	-0.381405	0	0
57950	8.152420	0.624213	-4.025405	-0.569394	-0.101936	0.181364	-0.874919	0.327674	0.359338	0.367674	-0.555058	-0.639844	-0.383830	0	0
57951	7.875142	0.675932	-3.758666	-0.611546	-0.125883	0.182193	-0.874025	0.327243	0.364940	0.364207	-0.558946	-0.636890	-0.386399	0	0
57952	7.857161	0.815261	-3.650807	-0.674391	-0.121989	0.227966	-0.872259	0.325175	0.371560	0.360561	-0.563321	-0.633407	-0.389179	0	0
57953	8.169252	1.069403	-3.598021	-0.698666	-0.133305	0.281269	-0.868981	0.325815	0.377911	0.356907	-0.568125	-0.629521	-0.391861	0	0
57954	8.767013	1.337353	-4.000263	-0.797640	-0.090310	0.339896	-0.866348	0.323346	0.386612	0.353151	-0.573457	-0.624729	-0.395152	0	0
57955	9.751960	1.530045	-4.779785	-0.872471	0.138444	0.495598	-0.862119	0.324829	0.390047	0.350994	-0.579058	-0.617873	-0.399659	0	0
57956	9.637327	1.221754	-4.516644	-0.693874	0.132136	0.468361	-0.860680	0.324750	0.394116	0.349677	-0.583852	-0.611867	-0.403065	0	0
57957	9.294592	0.772206	-4.088893	-0.677775	-0.049841	0.367612	-0.858849	0.326568	0.397313	0.346928	-0.588654	-0.607099	-0.405658	0	0
57958	8.716949	0.570259	-3.916437	-0.601539	-0.205584	0.255910	-0.856801	0.325555	0.405687	0.343196	-0.593124	-0.603820	-0.407211	0	0
57959	8.402944	0.368923	-3.927745	-0.521170	-0.229373	0.217463	-0.852251	0.326141	0.412727	0.339642	-0.597148	-0.601138	-0.408278	0	0
57960	8.351969	0.188773	-4.209616	-0.452634	-0.162391	0.171561	-0.850473	0.322688	0.418415	0.336685	-0.600383	-0.598776	-0.409452	0	0
57961	8.347296	0.490980	-4.318580	-0.402227	-0.110743	0.136755	-0.848310	0.322353	0.424575	0.334206	-0.603004	-0.596628	-0.410765	0	0
57962	8.364080	0.930697	-4.205232	-0.344674	-0.131051	0.103947	-0.845877	0.321947	0.429178	0.331795	-0.605322	-0.594984	-0.411693	0	0
57963	8.571606	0.992122	-4.193269	-0.357808	-0.122844	0.091119	-0.844013	0.321720	0.433233	0.329313	-0.607553	-0.593316	-0.412805	0	0
57964	8.771407	0.868426	-4.476903	-0.436351	-0.085721	0.090921	-0.843538	0.319816	0.436916	0.326552	-0.609886	-0.591207	-0.414580	0	0
57965	8.804199	0.684475	-4.520391	-0.493299	-0.034958	0.076023	-0.840091	0.316455	0.440197	0.323689	-0.612084	-0.588759	-0.417062	0	0
57966	8.746766	0.669555	-4.462786	-0.537087	0.033391	0.073979	-0.840595	0.313473	0.442835	0.320928	-0.614120	-0.585916	-0.420195	0	0
57967	8.731738	0.699922	-4.548981	-0.520729	0.077626	0.134500	-0.839275	0.310762	0.445190	0.318787	-0.616245	-0.582598	-0.423315	0	0
57968	8.688816	0.533591	-4.420444	-0.446543	0.093269	0.239190	-0.840082	0.309496	0.447938	0.317611	-0.618671	-0.578894	-0.425736	0	0
57969	8.659512	0.324726	-4.382063	-0.418436	0.075078	0.264926	-0.838684	0.310588	0.448557	0.316622	-0.621208	-0.575181	-0.427806	0	0
57970	8.732288	0.274581	-4.298157	-0.457819	0.054717	0.299760	-0.838390	0.310644	0.450249	0.315398	-0.624146	-0.571147	-0.429834	0	0
57971	8.864059	0.221313	-4.373478	-0.431437	0.084678	0.290606	-0.836426	0.312372	0.452311	0.314476	-0.626796	-0.567157	-0.431932	0	0
57972	8.989812	0.184812	-4.610298	-0.394805	0.136445	0.286021	-0.834182	0.312909	0.452323	0.314031	-0.629073	-0.563186	-0.434135	0	0
57973	9.219419	0.161789	-4.821929	-0.303759	0.167129	0.231135	-0.835879	0.313777	0.452675	0.314104	-0.630601	-0.559837	-0.436193	0	0
57974	9.353997	0.278534	-4.917986	-0.259571	0.141818	0.175336	-0.834745	0.313847	0.453796	0.314047	-0.631788	-0.557112	-0.438001	0	0
57975	9.311614	0.447836	-4.862158	-0.233368	0.086125	0.135124	-0.835085	0.316706	0.451018	0.313685	-0.632898	-0.554916	-0.439443	0	0
57976	9.072290	0.593011	-4.712168	-0.159768	0.001923	0.091334	-0.835068	0.316603	0.453126	0.313114	-0.633901	-0.553600	-0.440064	0	0
57977	8.807671	0.472171	-4.604029	-0.140514	-0.040874	0.096870	-0.832844	0.318587	0.452805	0.312463	-0.635062	-0.552448	-0.440300	0	0
57978	8.551733	0.357815	-4.621772	-0.083230	-0.023594	0.081279	-0.831254	0.317786	0.456968	0.312185	-0.635886	-0.551601	-0.440370	0	0
57979	8.359261	0.217200	-4.523706	-0.023253	-0.006213	0.063872	-0.830720	0.319667	0.456376	0.312325	-0.636345	-0.551066	-0.440277	0	0
57980	8.220629	0.025980	-4.297551	0.044594	-0.010473	0.069461	-0.830354	0.323166	0.454899	0.312886	-0.636638	-0.550825	-0.439758	0	0
57981	8.250885	-0.064374	-4.086716	0.112434	-0.012857	0.075101	-0.829399	0.325047	0.454161	0.313901	-0.636764	-0.550835	-0.438837	0	0
57982	8.443396	-0.070161	-4.118107	0.161610	0.028310	0.062326	-0.829020	0.328464	0.454371	0.315383	-0.636485	-0.551021	-0.437945	0	0
57983	8.564800	-0.053119	-4.006597	0.220269	0.035297	0.066133	-0.828535	0.333409	0.452560	0.317310	-0.636008	-0.551406	-0.436760	0	0
57984	8.685546	-0.020288	-3.986744	0.215978	0.018226	0.044163	-0.827452	0.335757	0.451005	0.319001	-0.635495	-0.551974	-0.435557	0	0
57985	9.002958	0.134995	-4.156913	0.238116	0.003316	-0.014372	-0.829137	0.338615	0.447374	0.320511	-0.634650	-0.553043	-0.434322	0	0
57986	9.313809	0.419896	-4.586962	0.240494	0.036845	-0.065703	-0.828062	0.341934	0.446443	0.321981	-0.633361	-0.554352	-0.433447	0	0
57987	9.316873	0.719406	-4.319429	0.330331	0.001959	-0.087435	-0.829363	0.344142	0.445606	0.323745	-0.631812	-0.556281	-0.431920	0	0
57988	8.963590	0.744671	-4.209436	0.308391	-0.094227	-0.111251	-0.828701	0.346361	0.443906	0.324712	-0.630607	-0.558583	-0.429979	0	0
57989	8.570215	0.884009	-3.725227	0.337530	-0.145697	-0.178144	-0.829574	0.347333	0.441860	0.325300	-0.629148	-0.561580	-0.427763	0	0
57990	8.515605	1.156146	-3.735903	0.292657	-0.060154	-0.221461	-0.829867	0.348723	0.442795	0.325880	-0.627213	-0.564384	-0.426470	0	0
57991	8.877965	1.368373	-4.018597	0.386538	0.140259	-0.219656	-0.830210	0.350673	0.438127	0.328197	-0.624119	-0.566901	-0.425894	0	0
57992	9.285147	1.245384	-4.283413	0.501161	0.296741	-0.192094	-0.833227	0.351999	0.432458	0.332204	-0.620125	-0.569210	-0.425542	0	0
57993	9.425852	1.057376	-4.082175	0.602653	0.270899	-0.226716	-0.837290	0.355415	0.422418	0.336551	-0.615674	-0.572220	-0.424550	0	0
57994	9.341452	1.039252	-3.772380	0.608288	0.191247	-0.281645	-0.840172	0.356508	0.415606	0.340213	-0.611198	-0.575846	-0.423195	0	0
57995	8.949158	1.207728	-3.471593	0.633089	0.137019	-0.270548	-0.845881	0.357448	0.406979	0.343759	-0.606900	-0.579653	-0.421313	0	0
57996	8.597219	1.273862	-3.515970	0.633526	0.178540	-0.257835	-0.848234	0.360979	0.399890	0.347572	-0.602467	-0.583228	-0.419609	0	0
57997	8.746577	1.272194	-3.830739	0.572750	0.220256	-0.243317	-0.850707	0.362807	0.392556	0.351319	-0.598129	-0.586274	-0.418450	0	0
57998	8.993034	1.329568	-4.078707	0.531850	0.247862	-0.270912	-0.854588	0.365450	0.386555	0.354835	-0.593637	-0.589199	-0.417770	0	0
57999	9.428382	1.335191	-4.184321	0.483676	0.236518	-0.292915	-0.857463	0.364779	0.377800	0.357908	-0.589204	-0.592064	-0.417374	0	0
58000	9.781708	1.334239	-4.298988	0.474416	0.188753	-0.292783	-0.862452	0.364424	0.369085	0.360624	-0.584979	-0.595056	-0.416723	0	0
58001	9.574564	1.437994	-4.331627	0.521497	0.080377	-0.299888	-0.863881	0.362981	0.363933	0.362933	-0.580977	-0.598640	-0.415182	0	0
58002	9.155285	1.475114	-4.347106	0.534949	-0.004562	-0.266780	-0.867452	0.364396	0.359544	0.364928	-0.577456	-0.602385	-0.412922	0	0
58003	8.560337	1.483800	-4.319969	0.496349	-0.011605	-0.272479	-0.868300	0.363106	0.356934	0.366628	-0.574050	-0.606000	-0.410870	0	0
58004	8.293108	1.465764	-4.281108	0.528586	-0.054640	-0.294430	-0.870573	0.362463	0.353250	0.368142	-0.570553	-0.610019	-0.408434	0	0
58005	8.053079	1.568272	-4.203832	0.513894	-0.022673	-0.367950	-0.873999	0.362532	0.347084	0.369457	-0.566507	-0.614250	-0.406532	0	0
58006	8.129345	1.757676	-4.082263	0.554803	0.005713	-0.413742	-0.877100	0.360746	0.343619	0.370981	-0.561876	-0.618794	-0.404675	0	0
58007	8.386235	1.750180	-4.200613	0.622882	0.071424	-0.406321	-0.879629	0.356787	0.337616	0.373297	-0.556756	-0.623279	-0.402734	0	0
58008	8.636215	1.686080	-4.253857	0.648442	0.099348	-0.411779	-0.883893	0.355239	0.329666	0.375893	-0.551350	-0.627775	-0.400771	0	0
58009	8.771279	1.728809	-4.256214	0.654290	0.070758	-0.395168	-0.886177	0.353871	0.323258	0.378376	-0.546120	-0.632257	-0.398543	0	0
58010	8.713864	1.787024	-4.227118	0.690672	-0.012678	-0.325230	-0.891823	0.351005	0.316367	0.380802	-0.541475	-0.636802	-0.395320	0	0
58011	8.535956	1.646119	-4.115105	0.736028	-0.097580	-0.262670	-0.891864	0.351110	0.311298	0.383140	-0.537379	-0.641453	-0.391108	0	0
58012	8.439367	1.554478	-4.102428	0.753763	-0.137529	-0.211224	-0.894727	0.352752	0.307904	0.385506	-0.533657	-0.646022	-0.386331	0	0
58013	8.299974	1.652386	-4.096577	0.817513	-0.137549	-0.152388	-0.893928	0.353401	0.303143	0.388400	-0.530044	-0.650470	-0.380905	0	0
58014	8.534307	1.590469	-4.303808	0.894809	-0.094633	-0.071524	-0.895294	0.357705	0.297503	0.392272	-0.526445	-0.654575	-0.374846	0	0
58015	9.124433	1.342126	-4.540052	0.964477	0.002864	-0.009067	-0.896245	0.362172	0.291306	0.397336	-0.522579	-0.658167	-0.368581	0	0
58016	9.507674	0.977575	-4.682362	1.067030	0.047056	-0.012588	-0.895920	0.365120	0.283592	0.403180	-0.518066	-0.661910	-0.361840	0	0
58017	9.251595	0.581227	-4.288904	1.206387	-0.124021	-0.054362	-0.896903	0.370302	0.274479	0.408402	-0.513266	-0.666979	-0.353419	0	0
58018	8.735497	0.196088	-3.871156	1.124917	-0.295806	-0.074598	-0.898414	0.373970	0.267250	0.411949	-0.509179	-0.672485	-0.344672	0	0
58019	8.245665	-0.061992	-3.538101	0.963648	-0.326784	-0.012609	-0.898888	0.377191	0.265905	0.414614	-0.506238	-0.677152	-0.336576	0	0
58020	8.144482	-0.283258	-3.441559	0.861108	-0.193363	0.039223	-0.897868	0.381893	0.260126	0.417815	-0.503562	-0.680610	-0.329584	0	0
58021	9.122082	-0.273226	-4.159199	0.820499	0.085770	-0.004233	-0.897560	0.386254	0.252782	0.422524	-0.499820	-0.682924	-0.324451	0	0
58022	9.351813	0.084009	-4.515696	0.695590	0.263213	-0.039529	-0.897657	0.388407	0.243894	0.427685	-0.495760	-0.684216	-0.321179	0	0
58023	9.816233	0.214219	-4.343812	0.675346	0.128565	-0.063998	-0.898868	0.390244	0.235985	0.431718	-0.492025	-0.686106	-0.317474	0	0
58024	9.655234	0.053609	-4.218068	0.553491	-0.114747	-0.116208	-0.901754	0.391758	0.229340	0.433317	-0.489183	-0.688908	-0.313596	0	0
58025	9.133220	0.182605	-4.159059	0.381792	-0.094288	-0.175393	-0.902300	0.388623	0.226330	0.434003	-0.486627	-0.691335	-0.311273	0	0
58026	8.833121	0.267486	-4.362254	0.350904	0.027506	-0.179377	-0.904835	0.386687	0.222850	0.435374	-0.483774	-0.693157	-0.309750	0	0
58027	8.656632	0.030060	-4.647051	0.435018	0.135836	-0.194154	-0.906668	0.384746	0.219222	0.437835	-0.480124	-0.694815	-0.308244	0	0
58028	8.960003	-0.130195	-4.611133	0.507616	0.234305	-0.227161	-0.909373	0.382448	0.211492	0.441219	-0.475607	-0.696402	-0.306835	0	0
58029	9.573771	-0.270602	-4.951420	0.576600	0.246717	-0.250802	-0.911678	0.381598	0.203284	0.444920	-0.470567	-0.698231	-0.305101	0	0
58030	9.611290	-0.072590	-4.548159	0.636594	0.119462	-0.250427	-0.914816	0.377915	0.191806	0.448011	-0.465608	-0.700786	-0.302316	0	0
58031	9.091870	-0.034177	-4.427036	0.601028	0.046706	-0.203689	-0.916936	0.375613	0.186890	0.450532	-0.461356	-0.703299	-0.299236	0	0
58032	8.614735	-0.189280	-4.364311	0.555095	0.087729	-0.181034	-0.918648	0.374188	0.181460	0.453191	-0.457321	-0.705363	-0.296545	0	0
58033	8.008394	-0.215800	-4.237947	0.528958	0.116601	-0.203287	-0.921063	0.372496	0.175880	0.455841	-0.453157	-0.707293	-0.294269	0	0
58034	7.706307	-0.087058	-4.095377	0.566260	0.142742	-0.212473	-0.924442	0.368583	0.169183	0.458816	-0.448647	-0.709238	-0.291867	0	0
58035	8.009812	-0.071944	-4.116291	0.654366	0.191931	-0.206805	-0.925765	0.367074	0.159515	0.462515	-0.443628	-0.711150	-0.289032	0	0
58036	8.577490	-0.176665	-4.201004	0.769306	0.220310	-0.223037	-0.928075	0.366122	0.150455	0.466866	-0.437838	-0.713297	-0.285554	0	0
58037	9.005784	-0.237150	-4.256062	0.829392	0.230191	-0.235699	-0.929980	0.365532	0.139722	0.471465	-0.431633	-0.715568	-0.281737	0	0
58038	9.114620	-0.399595	-4.135590	0.869538	0.144243	-0.231812	-0.932395	0.361457	0.130187	0.475612	-0.425451	-0.718290	-0.277208	0	0
58039	8.960922	-0.650622	-3.962399	0.870747	0.055815	-0.247337	-0.934825	0.359596	0.122199	0.479030	-0.419386	-0.721435	-0.272356	0	0
58040	8.719460	-0.761993	-3.669077	0.805822	-0.038399	-0.271233	-0.938904	0.354608	0.114314	0.481419	-0.413637	-0.724918	-0.267645	0	0
58041	8.722323	-0.906704	-3.549357	0.764350	-0.109598	-0.310676	-0.941285	0.350870	0.109593	0.482956	-0.408010	-0.728726	-0.263135	0	0
58042	8.994021	-0.914915	-3.622372	0.745813	-0.168186	-0.314232	-0.942651	0.346415	0.107496	0.483970	-0.402532	-0.732748	-0.258500	0	0
58043	9.108104	-0.827607	-3.862779	0.756996	-0.222332	-0.301246	-0.943466	0.342286	0.104426	0.484612	-0.397249	-0.736941	-0.253502	0	0
58044	9.159817	-0.740346	-4.067039	0.812345	-0.299429	-0.276221	-0.947619	0.337443	0.105292	0.484957	-0.391987	-0.741517	-0.247620	0	0
58045	9.210657	-0.458882	-4.465648	0.818005	-0.231785	-0.345090	-0.951239	0.332500	0.102199	0.485590	-0.386048	-0.745962	-0.242303	0	0
58046	8.983656	0.031381	-4.736566	0.805584	-0.092507	-0.411379	-0.952604	0.326979	0.098484	0.487030	-0.379264	-0.749909	-0.237903	0	0
58047	8.615015	0.562784	-4.026092	0.803291	-0.141686	-0.453484	-0.956921	0.320689	0.093904	0.487933	-0.372301	-0.754172	-0.233533	0	0
58048	8.454368	0.841252	-3.730835	0.674206	-0.163109	-0.521583	-0.960342	0.311307	0.090814	0.488018	-0.365419	-0.758451	-0.230346	0	0
58049	8.922596	1.343915	-3.846516	0.505160	-0.001756	-0.562360	-0.963077	0.304657	0.090144	0.488561	-0.358710	-0.761632	-0.229243	0	0
58050	9.040722	1.322794	-4.140920	0.632699	0.171446	-0.600913	-0.967744	0.291336	0.083155	0.490771	-0.350644	-0.764349	-0.227957	0	0
58051	9.193924	0.952756	-4.115246	0.695263	0.186278	-0.729302	-0.973721	0.280399	0.074636	0.492963	-0.341241	-0.767513	-0.226863	0	0
58052	9.053774	0.778826	-4.091815	0.642044	0.152041	-0.801899	-0.976424	0.267877	0.068242	0.494505	-0.331574	-0.770890	-0.226389	0	0
58053	9.134539	0.780280	-4.242167	0.598180	0.188732	-0.735047	-0.981106	0.255697	0.061324	0.496275	-0.322532	-0.773690	-0.226028	0	0
58054	9.213300	0.709632	-4.619961	0.550098	0.296307	-0.559144	-0.984652	0.242915	0.054640	0.499091	-0.314806	-0.775217	-0.225485	0	0
58055	9.221066	0.554307	-4.795174	0.531470	0.295932	-0.365601	-0.988297	0.236006	0.044940	0.502239	-0.308670	-0.776048	-0.224114	0	0
58056	9.111790	0.508450	-4.573999	0.477706	0.157853	-0.239802	-0.988956	0.229403	0.039741	0.504426	-0.304058	-0.777034	-0.222082	0	0
58057	8.839534	0.745140	-4.359380	0.459752	-0.009963	-0.173518	-0.989943	0.226778	0.035217	0.505372	-0.300435	-0.778604	-0.219350	0	0
58058	8.541332	0.931579	-4.361505	0.332873	-0.054816	-0.157212	-0.991591	0.223393	0.034740	0.505628	-0.297659	-0.780056	-0.217377	0	0
58059	8.382135	1.196393	-4.493919	0.161660	-0.033518	-0.197949	-0.990409	0.219475	0.035471	0.505430	-0.295395	-0.781145	-0.217015	0	0
58060	8.218616	1.440861	-4.553842	0.030573	-0.004653	-0.244127	-0.991156	0.212700	0.036748	0.504982	-0.293362	-0.781929	-0.217990	0	0
58061	8.118656	1.546714	-4.438304	-0.005226	0.077551	-0.325076	-0.995164	0.207034	0.036856	0.504873	-0.290700	-0.782458	-0.219899	0	0
58062	8.177246	1.559611	-4.346210	0.064704	0.124796	-0.348854	-0.995825	0.202168	0.034162	0.505295	-0.287392	-0.782953	-0.221513	0	0
58063	8.335418	1.403903	-4.391788	0.082126	0.163434	-0.317676	-0.994618	0.194529	0.031983	0.506114	-0.284149	-0.783201	-0.222945	0	0
58064	8.469136	1.268503	-4.491872	0.054143	0.144959	-0.268149	-0.997407	0.190715	0.028952	0.506831	-0.281473	-0.783320	-0.224286	0	0
58065	8.508201	1.121000	-4.363862	-0.040620	0.094891	-0.180178	-0.996225	0.185610	0.027636	0.507063	-0.280077	-0.783240	-0.225785	0	0
58066	8.490344	1.050360	-4.151099	-0.181657	-0.002980	-0.106900	-0.999260	0.180269	0.026627	0.506318	-0.280187	-0.783118	-0.227735	0	0
58067	8.469771	1.137048	-3.734313	-0.236560	-0.090404	-0.027933	-0.996557	0.179269	0.028653	0.504890	-0.281393	-0.783099	-0.229477	0	0
58068	8.565814	1.222328	-3.814642	-0.269848	-0.154746	0.034533	-0.997494	0.178737	0.033986	0.503024	-0.283402	-0.783135	-0.230976	0	0
58069	8.648441	1.427833	-3.811562	-0.280289	-0.217094	0.062192	-0.996745	0.178200	0.038880	0.500678	-0.285820	-0.783384	-0.232245	0	0
58070	8.675411	1.499323	-4.092292	-0.396045	-0.293399	0.051086	-0.995845	0.178657	0.046794	0.497388	-0.288903	-0.783753	-0.234247	0	0
58071	8.870623	1.671053	-4.161273	-0.428950	-0.345940	0.023648	-0.994404	0.180954	0.054960	0.493492	-0.292047	-0.784375	-0.236495	0	0
58072	9.235234	1.678667	-4.377754	-0.408368	-0.237828	0.063964	-0.994206	0.180221	0.061115	0.490608	-0.295147	-0.784361	-0.238683	0	0
58073	9.217820	1.333412	-4.302060	-0.231435	-0.138352	0.100795	-0.993013	0.178094	0.066187	0.489085	-0.297420	-0.784174	-0.239602	0	0
58074	9.479086	0.816915	-4.262059	-0.159451	-0.093241	0.082484	-0.991353	0.182211	0.069248	0.488104	-0.299093	-0.783975	-0.240170	0	0
58075	9.956051	0.813787	-4.279916	-0.135114	-0.062318	-0.003665	-0.993581	0.181306	0.070904	0.487208	-0.299891	-0.783951	-0.241069	0	0
58076	10.401620	1.040264	-4.403796	-0.183044	-0.020991	0.048609	-0.990733	0.180148	0.073201	0.486640	-0.301237	-0.783439	-0.242201	0	0
58077	10.174912	0.820277	-4.336367	-0.274379	-0.117795	0.132001	-0.989459	0.181411	0.076229	0.485215	-0.303908	-0.782932	-0.243361	0	0
58078	9.366740	0.511262	-4.015894	-0.361328	-0.232663	0.175838	-0.989168	0.183998	0.081744	0.482747	-0.307622	-0.782613	-0.244625	0	0
58079	8.349830	0.150939	-3.557517	-0.521366	-0.306862	0.219417	-0.988560	0.185716	0.090304	0.479277	-0.312619	-0.782112	-0.246705	0	0
58080	7.781319	-0.227557	-3.065303	-0.585888	-0.279284	0.266788	-0.987975	0.189017	0.098681	0.475936	-0.318216	-0.781127	-0.249127	0	0
58081	7.802549	-0.488558	-3.323832	-0.576244	-0.079747	0.332506	-0.985734	0.193416	0.104573	0.474307	-0.323767	-0.778979	-0.251793	0	0
58082	8.326669	-0.339677	-3.849698	-0.531837	0.181999	0.358909	-0.983524	0.196935	0.105053	0.474925	-0.328642	-0.775571	-0.254816	0	0
58083	9.209465	0.037232	-4.208751	-0.417033	0.425301	0.352568	-0.981806	0.203121	0.100911	0.477751	-0.332286	-0.771294	-0.257771	0	0
58084	10.465490	0.231473	-4.524982	-0.502617	0.515673	0.358980	-0.979120	0.208458	0.093323	0.480996	-0.336139	-0.766290	-0.261637	0	0
58085	10.770717	0.436253	-4.404629	-0.594620	0.306154	0.327125	-0.975840	0.213349	0.088804	0.482198	-0.340716	-0.762122	-0.265645	0	0
58086	10.158115	0.525159	-4.202400	-0.565413	-0.030229	0.221166	-0.976978	0.216082	0.091804	0.480649	-0.345220	-0.759973	-0.268777	0	0
58087	9.370047	0.496802	-4.204514	-0.661002	-0.119659	0.178735	-0.976283	0.219296	0.096086	0.477939	-0.350091	-0.758117	-0.272524	0	0
58088	8.290739	0.474815	-4.166709	-0.688414	-0.138425	0.182140	-0.975277	0.221016	0.101541	0.474993	-0.355148	-0.756219	-0.276378	0	0
58089	7.727280	0.270805	-4.028613	-0.583507	-0.114280	0.202339	-0.972724	0.222721	0.106839	0.472617	-0.359781	-0.754398	-0.279419	0	0
58090	7.594739	-0.052619	-3.892917	-0.502635	-0.044919	0.207813	-0.971149	0.224127	0.112692	0.471072	-0.363864	-0.752419	-0.282063	0	0
58091	7.855824	-0.036428	-3.791466	-0.391240	0.058995	0.189576	-0.970314	0.225757	0.114195	0.470634	-0.366987	-0.750323	-0.284323	0	0
58092	8.339230	0.030741	-3.630366	-0.276373	0.122592	0.168718	-0.969226	0.228078	0.113202	0.471046	-0.369221	-0.748310	-0.286050	0	0
58093	8.883119	0.023891	-3.406794	-0.198294	0.090448	0.149779	-0.966585	0.230355	0.112614	0.471429	-0.371041	-0.746742	-0.287158	0	0
58094	9.064149	-0.040662	-3.029935	-0.123218	-0.081754	0.100693	-0.965781	0.233753	0.113100	0.470679	-0.372624	-0.746373	-0.287297	0	0
58095	9.055108	-0.109929	-2.923770	-0.071269	-0.242890	0.005613	-0.966597	0.233729	0.116772	0.468630	-0.373723	-0.747268	-0.286894	0	0
58096	9.230181	-0.149425	-3.324287	-0.099762	-0.307467	-0.098006	-0.967924	0.231164	0.122827	0.465709	-0.374346	-0.748763	-0.286940	0	0
58097	9.274072	0.111412	-3.988466	-0.110268	-0.299653	-0.150308	-0.966567	0.228504	0.129979	0.462635	-0.374617	-0.750379	-0.287338	0	0
58098	9.761247	0.242437	-4.609683	-0.091635	-0.201152	-0.148484	-0.966368	0.225518	0.132470	0.460386	-0.374514	-0.751576	-0.287953	0	0
58099	10.205182	0.706593	-4.734367	-0.117852	-0.137192	-0.106258	-0.968854	0.224880	0.137529	0.458623	-0.374679	-0.752244	-0.288808	0	0
58100	10.280592	0.995734	-4.455115	-0.126344	-0.259606	0.002269	-0.967943	0.222492	0.142165	0.456233	-0.376035	-0.753035	-0.288769	0	0
58101	10.206244	1.276808	-4.218623	-0.235736	-0.344105	0.096739	-0.966220	0.224391	0.149598	0.453048	-0.378855	-0.753532	-0.288802	0	0
58102	9.965715	1.077759	-4.078078	-0.355232	-0.357749	0.145077	-0.965049	0.224377	0.155366	0.449454	-0.382591	-0.753546	-0.289454	0	0
58103	9.418952	0.891004	-3.969478	-0.400684	-0.346828	0.085180	-0.963015	0.224505	0.163813	0.445565	-0.386058	-0.753586	-0.290757	0	0
58104	8.600816	1.036951	-3.573204	-0.308617	-0.365911	0.042120	-0.961395	0.223539	0.171350	0.441767	-0.388817	-0.754126	-0.291474	0	0
58105	7.698040	1.130367	-3.193430	-0.221718	-0.357920	0.008154	-0.961438	0.221116	0.179940	0.438245	-0.390922	-0.754998	-0.291716	0	0
58106	7.135405	1.332900	-2.811172	-0.161219	-0.279015	0.007150	-0.959972	0.220357	0.186223	0.435564	-0.392495	-0.755701	-0.291801	0	0
58107	7.553661	1.560298	-3.349475	-0.182238	-0.071625	0.021572	-0.957989	0.221846	0.190244	0.434390	-0.393682	-0.755370	-0.292806	0	0
58108	8.436329	1.683099	-3.927567	-0.265539	0.189757	0.061563	-0.958007	0.222214	0.188575	0.434986	-0.394760	-0.753496	-0.295290	0	0
58109	9.214759	1.554075	-4.479248	-0.234893	0.376058	0.057788	-0.960299	0.222482	0.183821	0.437079	-0.395123	-0.750906	-0.298296	0	0
58110	10.001132	1.602473	-4.703988	-0.180710	0.357345	0.032406	-0.957940	0.221581	0.178103	0.439174	-0.395098	-0.748647	-0.300918	0	0
58111	10.175366	1.563365	-4.592404	-0.082395	0.202400	0.064079	-0.958976	0.222686	0.173388	0.440577	-0.395348	-0.747229	-0.302060	0	0
58112	9.799147	1.290978	-4.517310	-0.043891	0.012965	0.119385	-0.958153	0.224121	0.173047	0.440895	-0.396399	-0.746547	-0.301907	0	0
58113	9.013576	1.160013	-4.464631	-0.157491	-0.111010	0.194409	-0.958155	0.225722	0.175403	0.440049	-0.398897	-0.745761	-0.301792	0	0
58114	8.285896	0.911463	-4.354499	-0.161647	-0.206300	0.184261	-0.955899	0.228050	0.179755	0.438454	-0.401608	-0.745422	-0.301357	0	0
58115	7.703388	0.931575	-4.281860	-0.250039	-0.208415	0.128914	-0.954758	0.230325	0.185526	0.436302	-0.404310	-0.745035	-0.301824	0	0
58116	7.583492	1.226516	-4.331008	-0.275437	-0.077234	0.091055	-0.954189	0.232400	0.189738	0.434916	-0.406437	-0.744142	-0.303165	0	0
58117	7.961087	1.295823	-4.453371	-0.252722	0.100736	0.101917	-0.952486	0.231762	0.190528	0.434964	-0.408007	-0.742496	-0.305018	0	0
58118	8.564958	1.332221	-4.591656	-0.212942	0.227581	0.105598	-0.951954	0.232734	0.188046	0.436135	-0.409036	-0.740396	-0.307067	0	0
58119	9.075665	1.402007	-4.639285	-0.168538	0.213696	0.091149	-0.951600	0.234973	0.183107	0.437324	-0.409806	-0.738546	-0.308797	0	0
58120	9.081251	1.429899	-4.552357	-0.208733	0.109934	0.104091	-0.951764	0.235113	0.180297	0.437633	-0.411155	-0.736969	-0.310330	0	0
58121	8.778006	1.289945	-4.445313	-0.215765	-0.025946	0.128064	-0.950916	0.235480	0.181299	0.436968	-0.413141	-0.735861	-0.311259	0	0
58122	8.389343	1.187302	-4.182660	-0.226412	-0.137910	0.151984	-0.949640	0.236858	0.184897	0.435521	-0.415687	-0.735103	-0.311688	0	0
58123	8.032858	1.160314	-4.152596	-0.234119	-0.201915	0.143731	-0.949331	0.237361	0.189155	0.433525	-0.418408	-0.734628	-0.311950	0	0
58124	7.913759	1.373376	-4.064630	-0.249656	-0.186995	0.109738	-0.946215	0.238520	0.193709	0.431478	-0.420889	-0.734172	-0.312523	0	0
58125	8.145636	1.653691	-4.112535	-0.229567	-0.147888	0.071273	-0.943927	0.238809	0.198780	0.429662	-0.422881	-0.733767	-0.313287	0	0
58126	8.309748	1.895978	-4.182309	-0.166633	-0.155071	0.065977	-0.944185	0.239205	0.202472	0.428054	-0.424581	-0.733603	-0.313571	0	0
58127	8.521366	1.953762	-4.262309	-0.096803	-0.189243	0.080903	-0.944040	0.240369	0.204940	0.426522	-0.426197	-0.733742	-0.313142	0	0
58128	8.785124	1.827338	-4.376860	-0.070929	-0.213848	0.092037	-0.942595	0.240528	0.210012	0.424968	-0.427858	-0.734011	-0.312359	0	0
58129	9.397428	1.596811	-4.867435	-0.061218	-0.070767	0.165315	-0.941798	0.245026	0.211412	0.424715	-0.429566	-0.733390	-0.311816	0	0
58130	9.684116	1.162508	-5.001758	0.136639	0.042743	0.229737	-0.939848	0.246708	0.211498	0.426359	-0.430553	-0.732617	-0.310024	0	0
58131	9.405754	0.389317	-4.525384	0.281897	-0.119923	0.200743	-0.938214	0.251106	0.211757	0.427327	-0.431206	-0.733111	-0.306597	0	0
58132	9.291812	0.079819	-4.172906	0.315151	-0.263154	0.191795	-0.936982	0.255128	0.213970	0.427371	-0.432081	-0.734341	-0.302330	0	0
58133	9.429485	-0.229710	-4.310505	0.128866	-0.240787	0.165678	-0.935451	0.257848	0.216380	0.426673	-0.433489	-0.735017	-0.299646	0	0
58134	8.975769	-0.074052	-4.466432	0.035903	-0.171973	0.172648	-0.932219	0.261274	0.221356	0.426110	-0.435135	-0.735080	-0.297901	0	0
58135	8.423814	-0.083838	-4.170497	-0.057453	-0.139394	0.168629	-0.931680	0.264580	0.223813	0.425353	-0.437051	-0.734743	-0.297008	0	0
58136	8.040873	-0.056390	-3.846825	-0.208469	-0.110067	0.129679	-0.931417	0.267068	0.225516	0.424048	-0.439226	-0.733999	-0.297505	0	0
58137	7.825480	-0.003777	-3.679010	-0.321186	-0.027212	0.149480	-0.929012	0.267757	0.228215	0.422897	-0.441782	-0.732472	-0.299117	0	0
58138	8.083545	0.051844	-3.982978	-0.330997	0.153658	0.174920	-0.927864	0.266951	0.229704	0.423110	-0.444014	-0.730027	-0.301480	0	0
58139	8.608892	0.049122	-4.596833	-0.293877	0.317475	0.176663	-0.928216	0.270538	0.226689	0.424669	-0.445603	-0.726980	-0.304293	0	0
58140	9.328954	0.105048	-4.985709	-0.228520	0.407586	0.147440	-0.927706	0.270310	0.219480	0.427088	-0.446410	-0.723863	-0.307140	0	0
58141	10.043855	0.201306	-5.125340	-0.214451	0.392326	0.127475	-0.927629	0.272533	0.214965	0.429376	-0.447058	-0.720927	-0.309903	0	0
58142	10.369905	0.312323	-5.076425	-0.180713	0.264922	0.102145	-0.928672	0.274209	0.210286	0.430823	-0.447759	-0.718743	-0.311950	0	0
58143	9.908517	0.269491	-4.895202	-0.161035	0.097199	0.102348	-0.928116	0.273712	0.208558	0.431138	-0.448903	-0.717336	-0.313106	0	0
58144	9.008692	0.112491	-4.650018	-0.201812	-0.063776	0.098637	-0.925856	0.274424	0.210837	0.430115	-0.450686	-0.716511	-0.313839	0	0
58145	8.195447	0.047848	-4.465440	-0.257953	-0.130667	0.092944	-0.925848	0.276228	0.214897	0.428324	-0.452890	-0.715816	-0.314701	0	0
58146	7.593695	0.207738	-4.137553	-0.200246	-0.083113	0.092885	-0.925538	0.276059	0.218267	0.427146	-0.454681	-0.715096	-0.315357	0	0
58147	7.461848	0.226994	-4.057619	-0.102519	0.059314	0.107506	-0.923997	0.276742	0.218435	0.427460	-0.455721	-0.714004	-0.315902	0	0
58148	7.701429	0.326621	-3.657724	-0.022689	0.167952	0.072702	-0.923742	0.277290	0.215930	0.428817	-0.455813	-0.712859	-0.316516	0	0
58149	8.207897	0.468596	-3.661247	0.096567	0.209963	0.012444	-0.924934	0.280075	0.212026	0.430811	-0.454843	-0.712180	-0.316733	0	0
58150	8.834378	0.572194	-3.398981	0.307057	0.111493	-0.042796	-0.926644	0.279559	0.208486	0.432899	-0.452861	-0.712844	-0.315229	0	0
58151	9.352239	0.302370	-3.623001	0.486519	0.031887	-0.134931	-0.927801	0.279619	0.204694	0.434919	-0.449707	-0.714814	-0.312490	0	0
58152	9.592143	0.104281	-3.985914	0.570187	-0.005279	-0.255820	-0.927530	0.278225	0.200939	0.436678	-0.445396	-0.717743	-0.309483	0	0
58153	9.441901	0.106139	-4.405396	0.581106	-0.078766	-0.320875	-0.928618	0.274051	0.198857	0.437720	-0.440811	-0.721271	-0.306359	0	0
58154	9.860494	0.293924	-4.883584	0.641188	0.016344	-0.341905	-0.931710	0.272482	0.196815	0.439642	-0.435474	-0.724635	-0.303285	0	0
58155	9.674371	0.623754	-4.787519	0.688360	0.052127	-0.358370	-0.932836	0.268923	0.190965	0.441938	-0.429703	-0.728004	-0.300093	0	0
58156	8.786932	1.014440	-3.800113	0.928029	-0.186165	-0.330094	-0.935914	0.265154	0.187094	0.443605	-0.423708	-0.732992	-0.293955	0	0
58157	8.278164	1.078520	-3.249278	0.803478	-0.345062	-0.317322	-0.936447	0.262343	0.186219	0.443551	-0.418835	-0.738169	-0.288003	0	0
58158	8.343481	1.453209	-3.374880	0.661824	-0.172603	-0.361845	-0.938650	0.259970	0.188629	0.444033	-0.413701	-0.742323	-0.283975	0	0
58159	8.783121	1.676105	-3.950243	0.737995	0.121506	-0.417104	-0.939055	0.256175	0.184449	0.446811	-0.406987	-0.745550	-0.280849	0	0
58160	8.878260	1.321518	-3.960943	0.961985	0.249337	-0.471964	-0.943404	0.250063	0.176215	0.451263	-0.398460	-0.748988	-0.276783	0	0
58161	8.843679	0.728131	-3.818594	1.109284	0.245762	-0.543344	-0.947621	0.243740	0.166416	0.456008	-0.388693	-0.753027	-0.271893	0	0
58162	8.820596	0.692384	-3.673039	1.233328	0.179756	-0.585211	-0.949738	0.238513	0.156947	0.460553	-0.378145	-0.757742	-0.265942	0	0
58163	8.535182	0.882321	-3.581419	1.409358	0.113420	-0.562768	-0.951980	0.232669	0.148427	0.465217	-0.367064	-0.762979	-0.258264	0	0
58164	8.195864	0.991272	-3.570434	1.441329	0.192750	-0.537197	-0.956209	0.227474	0.138980	0.470566	-0.355730	-0.767662	-0.250437	0	0
58165	8.176291	1.069971	-3.641652	1.295626	0.238366	-0.585262	-0.959441	0.220606	0.128291	0.475515	-0.344526	-0.771760	-0.244080	0	0
58166	8.736664	1.333037	-4.201945	1.074026	0.308185	-0.600337	-0.963344	0.210917	0.117010	0.480123	-0.334013	-0.774901	-0.239678	0	0
58167	9.566271	1.492885	-4.801964	0.913783	0.446104	-0.585998	-0.966846	0.203327	0.106561	0.485218	-0.324010	-0.776827	-0.236897	0	0
58168	10.252511	1.463838	-5.165975	0.880466	0.520981	-0.540168	-0.968819	0.196224	0.094436	0.490833	-0.314313	-0.778055	-0.234352	0	0
58169	10.384767	1.336553	-5.147596	0.987845	0.360474	-0.477298	-0.972198	0.188077	0.080709	0.495613	-0.304902	-0.780024	-0.230140	0	0
58170	9.872106	0.919655	-4.894432	1.047277	0.083945	-0.383323	-0.972419	0.179654	0.074547	0.498580	-0.296521	-0.783117	-0.224103	0	0
58171	9.058770	0.591763	-4.610120	0.940677	-0.015042	-0.357906	-0.974068	0.174817	0.071582	0.500445	-0.289064	-0.786298	-0.218476	0	0
58172	8.200320	0.628870	-4.394203	0.870723	-0.053038	-0.369170	-0.975013	0.170227	0.069191	0.501745	-0.281929	-0.789473	-0.213311	0	0
58173	7.720867	0.835265	-4.162372	0.846304	-0.051773	-0.391306	-0.976641	0.163807	0.066409	0.502885	-0.274710	-0.792585	-0.208448	0	0
58174	7.691555	1.092933	-4.012255	0.809625	0.009515	-0.398775	-0.977297	0.158248	0.063250	0.504361	-0.267469	-0.795264	-0.204049	0	0
58175	8.016665	1.228224	-3.784406	0.764390	0.104785	-0.387902	-0.979613	0.150690	0.060545	0.506447	-0.260323	-0.797282	-0.200210	0	0
58176	8.403557	1.384101	-3.677088	0.703785	0.094364	-0.394312	-0.980700	0.144392	0.055087	0.508254	-0.253439	-0.799190	-0.196830	0	0
58177	8.803093	1.728411	-3.883017	0.556806	0.029081	-0.340219	-0.981071	0.138144	0.051318	0.509235	-0.247844	-0.800964	-0.194193	0	0
58178	8.818378	2.000024	-3.891480	0.538607	-0.073459	-0.255625	-0.982566	0.133887	0.051067	0.509504	-0.243214	-0.802979	-0.190989	0	0
58179	8.691237	1.955352	-4.109234	0.526352	-0.154695	-0.158298	-0.983639	0.129094	0.049933	0.509249	-0.239567	-0.805125	-0.187208	0	0
58180	8.885283	1.769915	-4.487257	0.499795	-0.092948	-0.063938	-0.983034	0.128050	0.053527	0.509600	-0.236701	-0.806653	-0.183279	0	0
58181	9.729684	1.385185	-4.813609	0.554963	0.124364	0.059807	-0.982217	0.128861	0.051314	0.512033	-0.234136	-0.806864	-0.178809	0	0
58182	9.634405	0.562003	-4.322668	0.859922	-0.034822	-0.019315	-0.981419	0.129647	0.046703	0.513740	-0.229655	-0.808571	-0.171877	0	0
58183	9.043468	0.150812	-3.911953	1.004346	-0.363470	-0.199457	-0.982788	0.128518	0.049748	0.512750	-0.223508	-0.812558	-0.163956	0	0
58184	8.582348	0.010631	-3.344909	0.875044	-0.486479	-0.232653	-0.981815	0.122596	0.056418	0.510373	-0.217941	-0.816941	-0.156937	0	0
58185	8.424756	-0.308513	-3.333850	0.795026	-0.339542	-0.161561	-0.983160	0.119999	0.060216	0.509075	-0.213103	-0.820224	-0.150540	0	0
58186	8.817267	-0.372494	-3.650872	0.653126	-0.013175	-0.130178	-0.983705	0.118452	0.059843	0.510179	-0.208751	-0.821511	-0.145808	0	0
58187	8.977933	0.051427	-4.241062	0.576661	0.241609	-0.105872	-0.983152	0.117175	0.056516	0.513220	-0.204599	-0.821306	-0.142129	0	0
58188	9.062330	0.185546	-3.980064	0.570551	0.235104	-0.058110	-0.984613	0.117506	0.050206	0.516253	-0.200883	-0.820991	-0.138215	0	0
58189	9.321683	0.190814	-3.786834	0.487660	0.045838	-0.059741	-0.984911	0.116019	0.045605	0.517538	-0.197825	-0.821520	-0.134627	0	0
58190	9.339133	0.243331	-3.734005	0.516260	-0.041648	-0.076047	-0.983497	0.113052	0.041460	0.518136	-0.194603	-0.822549	-0.130685	0	0
58191	9.282403	0.220944	-4.203034	0.378082	0.048058	-0.122370	-0.983484	0.112447	0.042127	0.519122	-0.191589	-0.823007	-0.128319	0	0
58192	9.453020	0.166213	-4.550345	0.373884	0.173518	-0.156511	-0.984122	0.107973	0.043123	0.521087	-0.188164	-0.822855	-0.126380	0	0
58193	9.581755	0.065281	-4.686249	0.427779	0.199784	-0.197732	-0.984986	0.105320	0.036199	0.523298	-0.184069	-0.822698	-0.124282	0	0
58194	9.678896	0.097421	-4.602718	0.558696	0.147538	-0.223055	-0.984155	0.103795	0.032007	0.525280	-0.179152	-0.822993	-0.121116	0	0
58195	9.585797	0.150208	-4.511937	0.641248	0.067111	-0.206258	-0.983839	0.097239	0.025534	0.526737	-0.174017	-0.823750	-0.117056	0	0
58196	9.068037	0.031386	-4.420887	0.716977	0.020734	-0.174970	-0.984511	0.093358	0.023183	0.527964	-0.168792	-0.824742	-0.112093	0	0
58197	8.507478	-0.166182	-4.222471	0.742635	0.033416	-0.175091	-0.984776	0.092472	0.023836	0.529298	-0.163403	-0.825652	-0.106961	0	0
58198	8.034883	-0.317715	-3.886951	0.723123	0.054594	-0.222996	-0.985711	0.087168	0.021399	0.530703	-0.157699	-0.826456	-0.102250	0	0
58199	7.968768	-0.265950	-3.734386	0.740898	0.103804	-0.246898	-0.985271	0.083618	0.017790	0.532477	-0.151635	-0.827011	-0.097611	0	0
58200	8.321003	-0.164317	-3.722742	0.819371	0.196686	-0.263314	-0.986110	0.079626	0.011910	0.535095	-0.144924	-0.827109	-0.092523	0	0
58201	8.788249	-0.169676	-3.749912	0.947573	0.229490	-0.262097	-0.986962	0.076239	0.005363	0.538113	-0.137487	-0.827080	-0.086428	0	0
58202	9.141383	-0.315949	-3.517700	1.031154	0.149144	-0.276426	-0.987756	0.070405	0.002047	0.540520	-0.129543	-0.827480	-0.079578	0	0
58203	9.249254	-0.495537	-3.204071	1.062145	0.006202	-0.335776	-0.985453	0.064781	-0.000722	0.541664	-0.121032	-0.828660	-0.072617	0	0
58204	9.296545	-0.694295	-3.236120	1.091481	-0.070374	-0.396180	-0.987328	0.056842	-0.001622	0.542104	-0.111906	-0.830238	-0.065618	0	0
58205	9.451984	-0.679373	-3.705594	1.048033	-0.065169	-0.449470	-0.989714	0.046225	-0.000288	0.542424	-0.102551	-0.831712	-0.059284	0	0
58206	9.656185	-0.343845	-4.237603	1.090613	-0.014059	-0.504439	-0.989918	0.038765	-0.002724	0.543113	-0.092467	-0.832873	-0.052918	0	0
58207	9.684040	-0.069031	-4.490471	1.131313	-0.014779	-0.555699	-0.990496	0.029310	-0.002321	0.543717	-0.081719	-0.833985	-0.046503	0	0
58208	9.074671	0.255000	-4.281999	1.125730	-0.129255	-0.614326	-0.991186	0.017569	-0.001919	0.543254	-0.070558	-0.835626	-0.040335	0	0
58209	8.264724	0.430921	-3.774726	1.053788	-0.253616	-0.690560	-0.992827	0.004590	0.000671	0.541572	-0.059183	-0.837833	-0.035107	0	0
58210	7.830447	0.714342	-3.343603	0.865829	-0.218888	-0.741485	-0.992782	-0.007606	0.004281	0.539979	-0.048386	-0.839687	-0.031726	0	0
58211	7.659152	1.077567	-3.214058	0.806193	-0.025900	-0.764822	-0.993162	-0.021370	0.004977	0.539893	-0.037636	-0.840389	-0.029084	0	0
58212	8.128542	1.069536	-3.584314	0.822405	0.220737	-0.731143	-0.991159	-0.034449	0.005553	0.541836	-0.027018	-0.839641	-0.026191	0	0
58213	8.655993	0.870458	-3.844463	0.887977	0.430118	-0.661539	-0.990776	-0.046949	-0.002279	0.545493	-0.016555	-0.837651	-0.022451	0	0
58214	9.347288	0.665358	-4.103532	0.943219	0.542432	-0.661500	-0.989595	-0.057083	-0.011944	0.550025	-0.005780	-0.834929	-0.018237	0	0
58215	9.901623	0.870975	-4.176061	0.935039	0.461132	-0.685088	-0.987501	-0.072651	-0.021957	0.553778	0.005152	-0.832527	-0.014242	0	0
58216	9.949952	1.050877	-4.234665	0.967324	0.287951	-0.622315	-0.988223	-0.085258	-0.027247	0.556022	0.015702	-0.830964	-0.009604	0	0
58217	9.808783	0.829952	-4.322612	0.952858	0.165931	-0.535967	-0.986691	-0.095402	-0.028035	0.557181	0.025456	-0.829988	-0.004661	0	0
58218	9.538773	0.450938	-4.488895	0.806228	0.098294	-0.506910	-0.985598	-0.104514	-0.029319	0.557767	0.034125	-0.829295	-0.000756	0	0
58219	9.096198	0.428291	-4.375875	0.662552	0.012565	-0.499812	-0.985177	-0.114595	-0.028118	0.557636	0.041953	-0.829023	0.001934	0	0
58220	8.718961	0.629083	-4.321812	0.605329	-0.055967	-0.476005	-0.984456	-0.125577	-0.026131	0.556935	0.049244	-0.829084	0.004289	0	0
58221	8.565842	0.798981	-4.252177	0.544950	-0.064447	-0.439410	-0.983516	-0.132364	-0.025153	0.556149	0.055913	-0.829176	0.006305	0	0
58222	8.526759	1.075781	-4.437313	0.450484	-0.015749	-0.417618	-0.982267	-0.139715	-0.021535	0.555807	0.061847	-0.828972	0.007722	0	0
58223	8.566868	1.387414	-4.369150	0.370744	0.056725	-0.393970	-0.982187	-0.145742	-0.021207	0.556078	0.067161	-0.828367	0.008613	0	0
58224	8.565533	1.448285	-4.566767	0.323378	0.078652	-0.388588	-0.980373	-0.154960	-0.020530	0.556563	0.072138	-0.827616	0.009198	0	0
58225	8.572234	1.444957	-4.323083	0.256752	0.056416	-0.414366	-0.978731	-0.163997	-0.023505	0.556883	0.076988	-0.826966	0.009023	0	0
58226	8.610390	1.435625	-4.370463	0.163964	0.055732	-0.429222	-0.977101	-0.170319	-0.023492	0.557275	0.081411	-0.826288	0.008045	0	0
58227	8.580089	1.548687	-4.286469	0.155530	0.018678	-0.363099	-0.975060	-0.176449	-0.024598	0.557331	0.085279	-0.825867	0.007282	0	0
58228	8.568404	1.555453	-4.242511	0.175513	0.014799	-0.298824	-0.973568	-0.181859	-0.022694	0.557347	0.088690	-0.825499	0.007093	0	0
58229	8.590287	1.447640	-4.171569	0.209982	-0.016521	-0.238157	-0.973208	-0.188542	-0.023678	0.557040	0.091834	-0.825359	0.007439	0	0
58230	8.583325	1.403323	-4.118459	0.176481	-0.063725	-0.185853	-0.971466	-0.190859	-0.020738	0.556389	0.094322	-0.825514	0.007816	0	0
58231	8.603287	1.475158	-4.060767	0.133155	-0.118455	-0.192255	-0.971966	-0.194391	-0.018557	0.555299	0.096669	-0.825978	0.007683	0	0
58232	8.570153	1.652389	-4.058373	0.104097	-0.158033	-0.144512	-0.970935	-0.196127	-0.015573	0.553927	0.098419	-0.826693	0.007602	0	0
58233	8.598184	1.670805	-4.180071	0.116144	-0.178970	-0.102241	-0.968909	-0.198863	-0.012943	0.552338	0.099936	-0.827572	0.007761	0	0
58234	9.062589	1.589931	-4.540955	0.100028	-0.122503	-0.027043	-0.970424	-0.198904	-0.008702	0.551251	0.100688	-0.828200	0.008332	0	0
58235	9.392629	1.523642	-4.833917	0.122415	-0.051561	0.050016	-0.969850	-0.198710	-0.007004	0.550692	0.100972	-0.828524	0.009505	0	0
58236	9.365538	1.303586	-4.505842	0.265137	-0.157573	0.060525	-0.970834	-0.197378	-0.004656	0.549135	0.101911	-0.829411	0.011890	0	0
58237	9.068655	0.817006	-4.053477	0.267141	-0.313146	0.012013	-0.970380	-0.197041	0.000013	0.546255	0.103335	-0.831106	0.013785	0	0
58238	8.790001	0.512606	-3.813161	0.116611	-0.361625	-0.002989	-0.971582	-0.197401	0.007756	0.543150	0.104012	-0.833044	0.014379	0	0
58239	8.289300	0.205528	-3.617698	-0.020600	-0.332118	0.062606	-0.971818	-0.197130	0.013978	0.540389	0.103444	-0.834913	0.014136	0	0
58240	7.917790	-0.222795	-3.490657	-0.109944	-0.273698	0.135594	-0.973630	-0.194824	0.020060	0.538221	0.101722	-0.836531	0.013682	0	0
58241	8.609880	-0.358555	-3.676841	-0.116323	-0.044249	0.181219	-0.973395	-0.190324	0.021607	0.537940	0.099598	-0.836968	0.013582	0	0
58242	9.117053	0.068626	-4.330691	-0.194338	0.271621	0.278905	-0.974299	-0.187979	0.017815	0.540389	0.096148	-0.835791	0.013741	0	0
58243	9.512955	0.210903	-4.298676	-0.168478	0.334294	0.386324	-0.972898	-0.180795	0.010918	0.543282	0.091971	-0.834368	0.014688	0	0
58244	9.808138	-0.105477	-4.009852	-0.366325	0.124575	0.362438	-0.975007	-0.172942	0.006071	0.544622	0.086903	-0.834054	0.013729	0	0
58245	9.592675	0.010670	-3.877851	-0.587201	-0.026672	0.190637	-0.975892	-0.170978	0.004228	0.544874	0.082123	-0.834429	0.009800	0	0
58246	8.975781	0.434586	-4.059743	-0.822351	-0.020379	0.156146	-0.975962	-0.167131	0.001649	0.545370	0.076305	-0.834707	0.003786	0	0
58247	8.762880	0.683916	-4.274789	-0.719501	0.043198	0.165409	-0.976289	-0.164211	0.000565	0.546259	0.071003	-0.834600	-0.001332	0	0
58248	8.904691	0.597493	-4.594659	-0.609334	0.156981	0.167284	-0.976080	-0.161413	-0.004056	0.548018	0.066246	-0.833822	-0.005378	0	0
58249	9.035123	0.454566	-4.494190	-0.529337	0.206104	0.142596	-0.976460	-0.157131	-0.009565	0.550086	0.062172	-0.832742	-0.008919	0	0
58250	9.259056	0.449066	-4.203090	-0.508749	0.106319	0.101562	-0.974957	-0.156621	-0.014623	0.551315	0.058504	-0.832150	-0.012517	0	0
58251	9.366445	0.597142	-4.090200	-0.551092	0.055118	0.097943	-0.976007	-0.153587	-0.017807	0.552101	0.054661	-0.831818	-0.016574	0	0
58252	9.028817	0.541485	-4.102091	-0.502017	0.070051	0.152985	-0.975492	-0.150402	-0.018741	0.553001	0.050595	-0.831406	-0.019853	0	0
58253	8.672872	0.156786	-4.161335	-0.517383	0.061188	0.193198	-0.976123	-0.146560	-0.021034	0.553803	0.046142	-0.831047	-0.023095	0	0
58254	8.372697	-0.003854	-3.960339	-0.527810	0.028421	0.217000	-0.978434	-0.143005	-0.022764	0.554350	0.041389	-0.830839	-0.026252	0	0
58255	8.268697	0.020185	-3.709921	-0.502297	-0.021522	0.218954	-0.979073	-0.138321	-0.024721	0.554431	0.036777	-0.830902	-0.029253	0	0
58256	8.539996	-0.020795	-3.510193	-0.426312	-0.057024	0.224724	-0.977454	-0.133705	-0.026000	0.554198	0.032497	-0.831151	-0.031556	0	0
58257	8.896378	-0.120452	-3.500017	-0.388436	-0.072669	0.239567	-0.978349	-0.129161	-0.025003	0.553794	0.028322	-0.831497	-0.033504	0	0
58258	9.241154	-0.231232	-3.738266	-0.400018	-0.122957	0.220405	-0.977706	-0.124056	-0.024268	0.552978	0.024201	-0.832081	-0.035631	0	0
58259	9.432654	-0.157207	-3.933347	-0.471515	-0.161764	0.149723	-0.978581	-0.120424	-0.022201	0.551797	0.020274	-0.832829	-0.038779	0	0
58260	9.340244	-0.035572	-4.093346	-0.523778	-0.255615	0.120403	-0.981416	-0.116823	-0.018848	0.549837	0.016249	-0.834031	-0.042515	0	0
58261	9.227598	-0.034072	-4.325833	-0.589458	-0.330406	0.065308	-0.981113	-0.115364	-0.013684	0.547198	0.012301	-0.835585	-0.047129	0	0
58262	9.403366	0.238081	-4.458649	-0.687391	-0.313159	0.028466	-0.980119	-0.114239	-0.010663	0.544690	0.008122	-0.836938	-0.052741	0	0
58263	9.443753	0.653422	-4.708654	-0.696501	-0.318839	0.032198	-0.980678	-0.112670	-0.007459	0.542084	0.003865	-0.838283	-0.058417	0	0
58264	9.369662	0.960875	-4.450261	-0.802037	-0.366339	0.061473	-0.980657	-0.110935	-0.001993	0.539085	-0.001244	-0.839753	-0.064807	0	0
58265	8.852478	1.129520	-4.096494	-0.889403	-0.484068	0.092613	-0.980908	-0.109128	0.005030	0.535047	-0.007155	-0.841738	-0.071766	0	0
58266	8.514119	1.320395	-3.686469	-0.871996	-0.510558	0.133033	-0.982147	-0.106492	0.012959	0.530782	-0.013337	-0.843774	-0.078342	0	0
58267	8.334208	1.481225	-3.649707	-0.837242	-0.361140	0.187905	-0.982273	-0.104591	0.018013	0.527754	-0.019670	-0.844969	-0.084361	0	0
58268	8.605295	1.520423	-3.821422	-0.661600	-0.134153	0.233825	-0.982599	-0.100090	0.019707	0.526702	-0.025280	-0.845034	-0.088677	0	0
58269	8.653059	1.345228	-3.802611	-0.564286	-0.024012	0.234739	-0.982901	-0.097587	0.021275	0.526562	-0.030276	-0.844579	-0.092210	0	0
58270	8.835204	1.224389	-3.568670	-0.490880	-0.039088	0.175291	-0.982972	-0.093997	0.018116	0.526266	-0.034405	-0.844250	-0.095409	0	0
58271	8.728717	1.494915	-3.432492	-0.475718	-0.073375	0.131358	-0.984006	-0.089465	0.019396	0.525611	-0.038104	-0.844118	-0.098720	0	0
58272	8.602982	1.489246	-3.485796	-0.412529	-0.016513	0.162557	-0.982511	-0.085867	0.018478	0.525497	-0.041691	-0.843710	-0.101331	0	0
58273	8.691595	1.320597	-3.794552	-0.401804	0.067100	0.211976	-0.983373	-0.084298	0.018866	0.526117	-0.045537	-0.842843	-0.103651	0	0
58274	9.102685	1.133314	-4.149303	-0.452125	0.133963	0.237511	-0.983312	-0.079869	0.016040	0.527307	-0.049806	-0.841532	-0.106260	0	0
58275	9.610094	1.203994	-4.621915	-0.489194	0.196048	0.281492	-0.982296	-0.073686	0.012186	0.529015	-0.054560	-0.839812	-0.109003	0	0
58276	9.961549	1.172851	-4.654585	-0.511778	0.134444	0.298135	-0.983837	-0.066005	0.007745	0.530207	-0.059654	-0.838347	-0.111787	0	0
58277	9.818639	1.278271	-4.484305	-0.574846	-0.015418	0.281726	-0.983762	-0.061522	0.006755	0.530052	-0.065095	-0.837590	-0.115114	0	0
58278	9.126420	1.319137	-4.274581	-0.717105	-0.103099	0.274108	-0.985098	-0.055939	0.007116	0.529049	-0.071337	-0.837089	-0.119586	0	0
58279	8.423286	1.235479	-4.176369	-0.827316	-0.118850	0.293938	-0.982321	-0.051261	0.010060	0.527807	-0.078328	-0.836474	-0.124881	0	0
58280	8.014847	1.211893	-4.011493	-0.875659	-0.085824	0.296455	-0.983663	-0.044979	0.010746	0.526779	-0.085562	-0.835546	-0.130559	0	0
58281	7.827626	1.280236	-3.946076	-0.915584	-0.018003	0.302663	-0.983708	-0.040747	0.011997	0.526228	-0.092947	-0.834136	-0.136608	0	0
58282	7.955303	1.325732	-3.969877	-0.890831	0.055701	0.331992	-0.982971	-0.034309	0.008867	0.526323	-0.100351	-0.832260	-0.142328	0	0
58283	8.414768	1.255538	-4.040657	-0.888250	0.096952	0.321007	-0.983198	-0.028775	0.006958	0.526684	-0.107568	-0.830113	-0.148137	0	0
58284	8.756846	1.392291	-4.110528	-0.942668	0.100009	0.304476	-0.982861	-0.023257	0.005185	0.526954	-0.114934	-0.827801	-0.154450	0	0
58285	8.939830	1.649783	-4.238878	-1.001149	0.062970	0.311841	-0.981573	-0.015836	0.002251	0.526790	-0.122699	-0.825506	-0.161175	0	0
58286	8.877975	1.697613	-4.156544	-0.989347	-0.007500	0.350512	-0.982497	-0.009933	0.001782	0.526079	-0.130836	-0.823454	-0.167470	0	0
58287	8.614689	1.667120	-3.915018	-0.996410	-0.089660	0.368925	-0.982857	-0.003250	0.002766	0.524638	-0.139267	-0.821713	-0.173629	0	0
58288	8.457485	1.826013	-3.746270	-0.989660	-0.166526	0.391080	-0.982095	0.004494	0.005074	0.522569	-0.147979	-0.820255	-0.179459	0	0
58289	8.468570	2.018531	-3.641567	-0.964878	-0.165440	0.464571	-0.980475	0.012151	0.008919	0.520603	-0.157122	-0.818635	-0.184721	0	0
58290	8.703972	2.018157	-3.737328	-0.906031	-0.131010	0.472020	-0.981119	0.020704	0.012701	0.518980	-0.165962	-0.816837	-0.189458	0	0
58291	8.852226	2.014221	-3.882991	-0.856275	-0.146487	0.451983	-0.979795	0.029105	0.016032	0.517211	-0.174364	-0.815165	-0.193895	0	0
58292	8.956911	1.981667	-4.041705	-0.833574	-0.193824	0.380545	-0.980147	0.036268	0.018878	0.514922	-0.182171	-0.813830	-0.198368	0	0
58293	9.125070	1.942352	-4.091727	-0.852593	-0.251344	0.358607	-0.978185	0.040529	0.024764	0.512031	-0.189961	-0.812720	-0.203041	0	0
58294	9.264043	1.864691	-4.160231	-0.876579	-0.210427	0.415400	-0.977989	0.050813	0.030902	0.509502	-0.198269	-0.811165	-0.207624	0	0
58295	9.286862	1.574079	-4.201626	-0.766722	-0.188078	0.483435	-0.977643	0.058394	0.033767	0.507459	-0.206469	-0.809515	-0.211050	0	0
58296	9.434747	1.048854	-4.174349	-0.688006	-0.172877	0.549575	-0.976452	0.066627	0.037653	0.505808	-0.214789	-0.807749	-0.213459	0	0
58297	9.301226	0.518075	-3.767027	-0.617397	-0.238025	0.525855	-0.975127	0.076216	0.043031	0.503685	-0.222653	-0.806454	-0.215313	0	0
58298	9.250328	0.155546	-3.651548	-0.721339	-0.249552	0.538449	-0.973505	0.084788	0.048625	0.501233	-0.231180	-0.804900	-0.217849	0	0
58299	9.165709	0.137124	-3.679904	-0.801669	-0.191383	0.539094	-0.973735	0.094707	0.053616	0.499010	-0.239944	-0.802804	-0.221181	0	0
58300	8.834415	0.176339	-3.536826	-0.808176	-0.160909	0.567415	-0.971411	0.103404	0.059352	0.497038	-0.248899	-0.800394	-0.224436	0	0
58301	8.577331	0.099493	-3.097770	-0.948645	-0.139363	0.581732	-0.969964	0.114560	0.064827	0.494857	-0.258573	-0.797436	-0.228805	0	0
58302	8.382485	0.071022	-3.042361	-1.096464	-0.100037	0.592345	-0.967651	0.122533	0.067839	0.492571	-0.268952	-0.793804	-0.234336	0	0
58303	8.616144	0.264615	-3.134376	-1.147242	0.007448	0.599496	-0.966179	0.130497	0.071282	0.490932	-0.279329	-0.789376	-0.240515	0	0
58304	9.210085	0.486272	-3.698610	-1.119494	0.155059	0.595795	-0.963478	0.140515	0.073291	0.490451	-0.289153	-0.784169	-0.246837	0	0
58305	9.901512	0.758978	-4.142971	-1.030539	0.239904	0.561149	-0.960944	0.150824	0.072358	0.490726	-0.298003	-0.778744	-0.252863	0	0
58306	10.318456	0.735701	-4.434072	-0.949430	0.166679	0.521130	-0.959653	0.159683	0.072193	0.490512	-0.306302	-0.773900	-0.258178	0	0
58307	10.301494	0.526235	-4.357510	-0.982425	-0.021111	0.398374	-0.959026	0.165814	0.072428	0.488363	-0.314253	-0.770178	-0.263764	0	0
58308	9.847758	0.599680	-4.170984	-1.060886	-0.155900	0.282740	-0.957181	0.168873	0.079509	0.484576	-0.322019	-0.767181	-0.270042	0	0
58309	9.049199	0.739408	-4.043593	-1.097564	-0.172531	0.282545	-0.955200	0.171957	0.086027	0.480470	-0.329965	-0.764069	-0.276531	0	0
58310	8.504437	0.436279	-3.938242	-1.037891	-0.182697	0.324719	-0.954687	0.179913	0.092862	0.476548	-0.337937	-0.760933	-0.282279	0	0
58311	8.156912	0.032373	-3.836093	-1.020972	-0.146194	0.405299	-0.952433	0.184637	0.100888	0.473118	-0.346301	-0.757311	-0.287604	0	0
58312	8.234674	-0.181505	-3.661655	-0.990510	-0.109096	0.445660	-0.950063	0.189632	0.106252	0.470146	-0.354670	-0.753365	-0.292597	0	0
58313	8.548124	-0.135291	-3.656168	-0.901508	-0.067504	0.486218	-0.946871	0.196197	0.111424	0.467851	-0.362780	-0.749263	-0.296836	0	0
58314	8.933914	-0.157967	-3.615189	-0.845905	-0.058075	0.512086	-0.945392	0.204256	0.115860	0.465877	-0.370739	-0.745106	-0.300547	0	0
58315	9.261733	-0.165357	-3.598512	-0.814217	-0.128439	0.471959	-0.944047	0.212404	0.121430	0.463310	-0.378453	-0.741457	-0.303905	0	0
58316	9.388897	-0.082381	-3.704174	-0.819739	-0.226982	0.411584	-0.941531	0.217898	0.128234	0.459792	-0.385975	-0.738409	-0.307192	0	0
58317	9.222982	0.098666	-3.735435	-0.851486	-0.310515	0.362099	-0.939535	0.221952	0.138336	0.455313	-0.393537	-0.735773	-0.310576	0	0
58318	9.020114	0.135050	-3.809735	-0.900660	-0.364213	0.306993	-0.936566	0.226467	0.147470	0.450062	-0.400992	-0.733377	-0.314336	0	0
58319	8.736271	0.175222	-3.762627	-0.885656	-0.402004	0.290512	-0.932718	0.229704	0.159055	0.444461	-0.408392	-0.731185	-0.317865	0	0
58320	8.913515	0.358751	-3.978200	-0.896752	-0.322031	0.278497	-0.932671	0.231016	0.167313	0.439370	-0.415359	-0.728608	-0.321810	0	0
58321	9.243159	0.603580	-4.143518	-0.841630	-0.226365	0.278560	-0.930098	0.234191	0.177636	0.435109	-0.421840	-0.725693	-0.325731	0	0
58322	9.583590	1.024377	-4.235630	-0.852062	-0.173893	0.296033	-0.927114	0.235834	0.184054	0.431244	-0.428227	-0.722386	-0.329861	0	0
58323	9.341224	1.342080	-3.929815	-0.888530	-0.268975	0.347507	-0.926255	0.240238	0.193202	0.426629	-0.435474	-0.719077	-0.333585	0	0
58324	9.207841	1.257389	-3.693499	-0.964682	-0.331294	0.345586	-0.922821	0.241716	0.202848	0.421233	-0.443109	-0.715735	-0.337552	0	0
58325	9.230371	1.206300	-3.873415	-1.016630	-0.277602	0.312357	-0.919783	0.241990	0.213832	0.415782	-0.450570	-0.712026	-0.342242	0	0
58326	8.911145	1.193501	-4.016147	-0.885090	-0.199780	0.296813	-0.916792	0.244650	0.222851	0.411409	-0.457020	-0.708444	-0.346385	0	0
58327	8.555154	0.870534	-3.797214	-0.740970	-0.195984	0.348347	-0.915787	0.248094	0.231092	0.407840	-0.463230	-0.705046	-0.349277	0	0
58328	8.233319	0.597811	-3.545415	-0.634180	-0.171918	0.370430	-0.911011	0.252842	0.237827	0.405020	-0.468994	-0.701792	-0.351415	0	0
58329	8.054866	0.687121	-3.600960	-0.560636	-0.115575	0.378716	-0.909004	0.254193	0.244660	0.402916	-0.474347	-0.698475	-0.353252	0	0
58330	8.186433	0.926884	-3.826535	-0.490497	-0.024541	0.393451	-0.907953	0.261227	0.246780	0.401923	-0.478979	-0.695058	-0.354867	0	0
58331	8.644960	1.199785	-4.163153	-0.519433	0.054517	0.398910	-0.904892	0.265622	0.249562	0.401236	-0.483665	-0.691047	-0.357115	0	0
58332	9.211589	1.438353	-4.528192	-0.599953	0.126228	0.391451	-0.903239	0.269516	0.251340	0.400663	-0.488251	-0.686512	-0.360252	0	0
58333	9.761522	1.603570	-4.839945	-0.686481	0.182465	0.365639	-0.902467	0.275482	0.251986	0.399882	-0.492867	-0.681479	-0.364367	0	0
58334	10.221226	1.689053	-4.945950	-0.751911	0.171080	0.314258	-0.901612	0.276730	0.255439	0.398507	-0.497379	-0.676460	-0.369064	0	0
58335	9.899169	1.597200	-4.799241	-0.672643	0.058734	0.278725	-0.898223	0.275823	0.255350	0.396588	-0.501743	-0.672319	-0.372773	0	0
58336	9.243987	1.186801	-4.593844	-0.724623	-0.046914	0.259316	-0.897628	0.276423	0.260457	0.393636	-0.506506	-0.668473	-0.376359	0	0
58337	8.590473	1.017381	-4.275829	-0.734484	-0.081991	0.305069	-0.896202	0.279210	0.267384	0.390510	-0.511758	-0.664447	-0.379625	0	0
58338	8.046680	0.777728	-4.382656	-0.681582	-0.051669	0.363685	-0.893927	0.281155	0.273687	0.388079	-0.517026	-0.660153	-0.382461	0	0
58339	7.872616	0.729416	-4.125259	-0.662415	0.007343	0.391117	-0.890554	0.284315	0.278222	0.386187	-0.522169	-0.655536	-0.385320	0	0
58340	7.872334	0.807956	-4.194783	-0.689488	0.097326	0.396437	-0.888736	0.287003	0.281192	0.384773	-0.527043	-0.650389	-0.388806	0	0
58341	8.222798	0.993853	-4.136631	-0.727569	0.165195	0.403705	-0.886945	0.290379	0.281808	0.383563	-0.531843	-0.644763	-0.392813	0	0
58342	8.685596	1.078801	-3.844212	-0.768028	0.152815	0.398266	-0.885408	0.292936	0.284631	0.382052	-0.536731	-0.639000	-0.397032	0	0
58343	8.862575	1.193421	-3.444294	-0.838130	0.070870	0.386402	-0.882319	0.295577	0.288150	0.379521	-0.542132	-0.633289	-0.401251	0	0
58344	8.927794	1.383600	-3.194290	-0.931964	-0.007438	0.376305	-0.879454	0.296304	0.295781	0.375943	-0.548060	-0.627479	-0.405668	0	0
58345	8.977254	1.576159	-3.112761	-0.987593	-0.100141	0.358956	-0.877175	0.298236	0.302364	0.371341	-0.554427	-0.621830	-0.409931	0	0
58346	9.004555	1.747066	-3.392855	-0.956312	-0.170985	0.372920	-0.875283	0.298108	0.310233	0.366531	-0.560950	-0.616438	-0.413514	0	0
58347	9.246258	1.725634	-3.909270	-0.873041	-0.161819	0.371266	-0.870991	0.297909	0.318779	0.362159	-0.567104	-0.611291	-0.416601	0	0
58348	9.757814	1.426735	-4.311984	-0.737473	-0.066184	0.399874	-0.868549	0.299436	0.327733	0.359251	-0.572489	-0.606134	-0.419281	0	0
58349	9.168638	0.628187	-4.130909	-0.633503	-0.163836	0.393552	-0.864739	0.302500	0.334090	0.356273	-0.577843	-0.601778	-0.420750	0	0
58350	8.492468	-0.089908	-3.395342	-0.569585	-0.309956	0.367054	-0.862468	0.305797	0.342028	0.352692	-0.583360	-0.598334	-0.421065	0	0
58351	8.258381	-0.718646	-2.864128	-0.630427	-0.351530	0.386131	-0.859028	0.307240	0.352377	0.348535	-0.589374	-0.594623	-0.421408	0	0
58352	9.006494	-0.885796	-3.269999	-0.524189	-0.164709	0.369648	-0.853252	0.310438	0.358301	0.346070	-0.594054	-0.590800	-0.422245	0	0
58353	9.565428	-0.266565	-4.166073	-0.530801	0.146446	0.435403	-0.851566	0.312014	0.360639	0.345629	-0.597847	-0.585422	-0.424736	0	0
58354	9.442244	0.154997	-4.071764	-0.659413	0.169632	0.484710	-0.850201	0.316476	0.362595	0.344809	-0.602156	-0.579163	-0.427885	0	0
58355	9.794760	0.264136	-3.717093	-0.890520	0.006695	0.480956	-0.845693	0.318240	0.366046	0.341549	-0.607967	-0.572371	-0.431407	0	0
58356	10.023758	0.403828	-3.765808	-1.012349	-0.091964	0.381850	-0.841955	0.317465	0.374844	0.336581	-0.613903	-0.566013	-0.435277	0	0
58357	9.731463	0.704042	-4.296387	-0.921164	-0.048559	0.297510	-0.838627	0.315040	0.382414	0.331956	-0.618883	-0.560279	-0.439178	0	0
58358	9.349797	0.698634	-4.414997	-0.827635	-0.018386	0.233325	-0.837279	0.312693	0.389022	0.327775	-0.622996	-0.555215	-0.442917	0	0
58359	8.881742	0.702971	-4.491665	-0.748676	0.020906	0.170916	-0.836335	0.307602	0.393348	0.323994	-0.626303	-0.550718	-0.446634	0	0
58360	8.659987	0.675393	-4.488383	-0.604255	-0.023297	0.101479	-0.835948	0.303014	0.399261	0.320559	-0.628915	-0.547421	-0.449487	0	0
58361	8.621438	0.504931	-4.415591	-0.466099	-0.061456	0.070578	-0.835332	0.301637	0.403822	0.317618	-0.631084	-0.545045	-0.451417	0	0
58362	8.736691	0.358489	-4.406363	-0.337032	-0.049674	0.036862	-0.834042	0.302145	0.407648	0.315423	-0.632569	-0.543429	-0.452824	0	0
58363	8.832708	0.256015	-4.410622	-0.180903	-0.021800	0.056395	-0.834572	0.300773	0.409541	0.314424	-0.633565	-0.542297	-0.453483	0	0
58364	8.678650	0.054397	-4.304728	-0.099620	-0.012669	0.084002	-0.833159	0.301511	0.411547	0.314135	-0.634393	-0.541325	-0.453687	0	0
58365	8.418914	-0.142198	-4.156202	-0.067480	-0.031799	0.124383	-0.832026	0.301453	0.412379	0.314107	-0.635446	-0.540306	-0.453447	0	0
58366	8.308984	-0.186912	-4.019535	-0.049250	-0.018781	0.120700	-0.829774	0.301820	0.412944	0.314269	-0.636341	-0.539346	-0.453223	0	0
58367	8.353121	-0.173921	-3.926900	0.013074	-0.009977	0.124493	-0.830643	0.304488	0.414246	0.314871	-0.637042	-0.538620	-0.452683	0	0
58368	8.627609	-0.163304	-3.958834	0.113739	-0.001010	0.124737	-0.829135	0.307875	0.414725	0.316181	-0.637365	-0.538311	-0.451682	0	0
58369	8.873719	-0.185129	-3.907795	0.149215	-0.043204	0.121256	-0.829190	0.311110	0.412954	0.317458	-0.637767	-0.538322	-0.450204	0	0
58370	9.148095	-0.135292	-3.970870	0.218095	-0.122233	0.070199	-0.828098	0.313804	0.413111	0.318537	-0.638000	-0.539218	-0.448034	0	0
58371	9.305235	-0.020910	-4.263435	0.227726	-0.175637	0.024469	-0.827560	0.316723	0.414698	0.319165	-0.638218	-0.540612	-0.445590	0	0
58372	9.161963	0.091781	-4.452991	0.272764	-0.201981	0.000723	-0.824869	0.316322	0.416198	0.319842	-0.638254	-0.542432	-0.442832	0	0
58373	9.201977	0.159005	-4.603804	0.343657	-0.195554	-0.017485	-0.824041	0.319052	0.418616	0.320907	-0.637950	-0.544660	-0.439754	0	0
58374	8.976026	0.193785	-4.546819	0.349764	-0.202388	-0.027598	-0.822527	0.322140	0.419358	0.321938	-0.637570	-0.546986	-0.436654	0	0
58375	8.698135	0.275841	-4.371644	0.378503	-0.254894	-0.076132	-0.821264	0.323465	0.421120	0.322631	-0.637072	-0.549914	-0.433177	0	0
58376	8.340323	0.530573	-4.011199	0.367780	-0.255270	-0.133067	-0.821825	0.323460	0.421407	0.323018	-0.636258	-0.553142	-0.429963	0	0
58377	8.135855	0.873544	-3.800837	0.459324	-0.229526	-0.199894	-0.818869	0.325268	0.424452	0.323816	-0.634678	-0.557097	-0.426579	0	0
58378	8.265620	1.117817	-3.639849	0.435769	-0.125929	-0.268849	-0.820007	0.324825	0.422179	0.324755	-0.632306	-0.561029	-0.424229	0	0
58379	8.850818	1.252613	-4.052152	0.419594	0.098180	-0.349847	-0.823100	0.323527	0.420436	0.326481	-0.628585	-0.564667	-0.423605	0	0
58380	9.500299	1.520010	-4.620580	0.487486	0.373713	-0.370171	-0.826514	0.321403	0.412301	0.330101	-0.623317	-0.567787	-0.424413	0	0
58381	9.766047	1.399858	-4.481546	0.713937	0.405582	-0.389923	-0.832217	0.321121	0.402328	0.335196	-0.617030	-0.571860	-0.424138	0	0
58382	9.482217	1.001677	-3.937306	0.878740	0.229214	-0.437146	-0.837631	0.319992	0.392018	0.340085	-0.610589	-0.577455	-0.421981	0	0
58383	8.868986	0.926516	-3.436612	0.844086	0.066265	-0.484799	-0.842314	0.319488	0.386251	0.343575	-0.604639	-0.583696	-0.419126	0	0
58384	8.346651	1.099973	-3.437686	0.762694	0.075731	-0.518093	-0.845577	0.318623	0.381576	0.346468	-0.598662	-0.589707	-0.416905	0	0
58385	8.295981	1.494881	-3.923545	0.650585	0.262871	-0.485538	-0.851631	0.313692	0.373150	0.349893	-0.592454	-0.594365	-0.416297	0	0
58386	8.828054	1.681468	-4.372169	0.660915	0.463656	-0.392112	-0.855635	0.312794	0.363546	0.354942	-0.585872	-0.597756	-0.416483	0	0
58387	9.446810	1.372445	-4.619542	0.621265	0.531743	-0.309638	-0.862608	0.310956	0.350669	0.360470	-0.579608	-0.600223	-0.416952	0	0
58388	9.838378	1.126110	-4.360435	0.678291	0.384176	-0.353281	-0.867196	0.311249	0.340298	0.365250	-0.573426	-0.603662	-0.416373	0	0
58389	9.667130	1.211212	-4.107103	0.727644	0.134904	-0.328945	-0.870627	0.310415	0.332102	0.368869	-0.568232	-0.608041	-0.413926	0	0
58390	9.236351	1.349894	-4.094920	0.658465	0.056382	-0.307005	-0.874438	0.307888	0.326483	0.371708	-0.563687	-0.612266	-0.411365	0	0
58391	8.484343	1.428741	-4.153238	0.592564	0.067363	-0.274273	-0.876311	0.308829	0.322471	0.374335	-0.559547	-0.615963	-0.409109	0	0
58392	8.183547	1.391136	-4.084265	0.524940	0.045304	-0.303803	-0.876996	0.305682	0.319744	0.376326	-0.555530	-0.619594	-0.407269	0	0
58393	8.112902	1.574132	-3.949998	0.477401	0.032716	-0.369005	-0.881230	0.304090	0.315597	0.377677	-0.551337	-0.623435	-0.405853	0	0
58394	8.205771	1.668762	-3.822422	0.449310	0.054585	-0.394746	-0.883329	0.301271	0.312481	0.378919	-0.546951	-0.627192	-0.404839	0	0
58395	8.504686	1.712776	-3.826067	0.458572	0.071025	-0.391928	-0.886842	0.297848	0.307508	0.380283	-0.542491	-0.630895	-0.403807	0	0
58396	8.659887	1.975807	-3.810833	0.464978	0.039463	-0.387199	-0.887929	0.292609	0.303808	0.381520	-0.538109	-0.634691	-0.402552	0	0
58397	8.656898	2.118977	-3.635878	0.363376	-0.038427	-0.311085	-0.889590	0.289958	0.302954	0.381979	-0.534929	-0.637950	-0.401201	0	0
58398	8.580939	2.158974	-3.504760	0.292958	-0.118195	-0.267058	-0.890829	0.287959	0.303264	0.381750	-0.532581	-0.640974	-0.399720	0	0
58399	8.542036	2.264733	-3.594401	0.267005	-0.184479	-0.203683	-0.891234	0.285752	0.301720	0.381177	-0.531019	-0.643809	-0.397785	0	0
58400	8.432691	2.252462	-3.706332	0.275796	-0.247087	-0.142118	-0.892314	0.284706	0.305895	0.380524	-0.530023	-0.646583	-0.395232	0	0
58401	8.630234	2.016327	-3.922984	0.322327	-0.245118	-0.114506	-0.889627	0.284196	0.306683	0.380195	-0.529048	-0.649374	-0.392268	0	0
58402	9.618443	1.812401	-4.425028	0.343074	-0.024335	-0.046749	-0.890192	0.285270	0.308306	0.381694	-0.527546	-0.651024	-0.390094	0	0
58403	10.272124	1.469350	-4.504849	0.561003	0.128177	0.012243	-0.890251	0.287074	0.303626	0.385533	-0.525002	-0.652630	-0.387054	0	0
58404	9.849519	0.840496	-4.046294	0.829015	-0.088578	-0.073324	-0.890909	0.291869	0.299420	0.389041	-0.521660	-0.656515	-0.381452	0	0
58405	9.730418	0.631621	-3.779922	0.785807	-0.256836	-0.168620	-0.890119	0.294820	0.297341	0.390805	-0.518483	-0.661348	-0.375588	0	0
58406	9.575891	0.694231	-3.846198	0.665370	-0.206534	-0.126753	-0.891560	0.296622	0.296057	0.392440	-0.515805	-0.665276	-0.370600	0	0
58407	9.107244	0.706919	-4.002498	0.542868	-0.134853	-0.027197	-0.890314	0.298050	0.295711	0.394247	-0.514010	-0.667925	-0.366388	0	0
58408	8.626786	0.578497	-3.758319	0.411557	-0.163347	-0.008259	-0.888820	0.302049	0.295382	0.395268	-0.512934	-0.670086	-0.362832	0	0
58409	8.032911	0.483550	-3.239155	0.328358	-0.202142	-0.036017	-0.889369	0.301975	0.297075	0.395479	-0.512148	-0.672231	-0.359731	0	0
58410	7.821270	0.396538	-3.149683	0.225837	-0.149899	-0.043700	-0.889101	0.303899	0.298602	0.395506	-0.511496	-0.673840	-0.357613	0	0
58411	8.142682	0.362693	-3.326172	0.188616	0.033760	-0.017397	-0.887148	0.304767	0.297791	0.396654	-0.510532	-0.674441	-0.356584	0	0
58412	8.793247	0.347714	-3.635617	0.247364	0.236181	-0.031237	-0.887467	0.305256	0.293737	0.399411	-0.508533	-0.674494	-0.356263	0	0
58413	9.497733	0.530764	-3.911972	0.264087	0.380189	-0.035845	-0.889092	0.306386	0.285787	0.403209	-0.505895	-0.674061	-0.356559	0	0
58414	10.228563	0.723665	-4.213402	0.236024	0.413328	-0.062378	-0.891392	0.306037	0.279020	0.406981	-0.503074	-0.673501	-0.357322	0	0
58415	10.480392	0.853885	-4.110862	0.242014	0.284799	-0.098783	-0.893169	0.306308	0.268199	0.409788	-0.500419	-0.673666	-0.357532	0	0
58416	10.128187	0.840001	-4.155751	0.334099	0.081660	-0.124970	-0.895449	0.307301	0.266168	0.411608	-0.497889	-0.675144	-0.356182	0	0
58417	9.552545	0.883327	-3.829599	0.359625	-0.063405	-0.181688	-0.894752	0.307067	0.264878	0.412349	-0.495418	-0.677551	-0.354195	0	0
58418	8.753232	0.892671	-3.744092	0.382283	-0.073382	-0.188224	-0.895727	0.304638	0.262198	0.413114	-0.492816	-0.680118	-0.352007	0	0
58419	8.262265	0.851203	-3.648709	0.499043	-0.001053	-0.173543	-0.897694	0.303853	0.261322	0.414980	-0.489585	-0.682690	-0.349332	0	0
58420	8.134083	0.682207	-3.637770	0.610778	0.166909	-0.186495	-0.900535	0.304047	0.258260	0.418461	-0.485229	-0.684977	-0.346770	0	0
58421	8.396940	0.519012	-3.542386	0.746072	0.303895	-0.204767	-0.903701	0.303170	0.247944	0.423469	-0.479648	-0.687227	-0.343992	0	0
58422	8.836183	0.514701	-3.452563	0.827251	0.380435	-0.256016	-0.905786	0.304927	0.236090	0.429188	-0.473054	-0.689640	-0.341195	0	0
58423	9.136869	0.499519	-3.203042	0.890132	0.349538	-0.296146	-0.906414	0.303991	0.226169	0.434811	-0.465988	-0.692506	-0.337980	0	0
58424	9.297263	0.391142	-2.982698	0.936351	0.257091	-0.338092	-0.911550	0.303008	0.215725	0.439809	-0.458714	-0.696051	-0.334161	0	0
58425	9.377105	0.292454	-2.899373	0.943341	0.151771	-0.409477	-0.914699	0.299652	0.203421	0.443839	-0.451192	-0.700335	-0.330096	0	0
58426	9.402928	0.134929	-2.920689	0.942981	0.069302	-0.415790	-0.919204	0.296286	0.197615	0.447234	-0.443810	-0.704980	-0.325604	0	0
58427	9.358047	0.045193	-3.076597	0.887722	0.003674	-0.424081	-0.920179	0.292534	0.192739	0.449840	-0.436824	-0.709659	-0.321269	0	0
58428	9.475257	-0.042616	-3.460772	0.880440	-0.007347	-0.423161	-0.922561	0.289196	0.188606	0.452277	-0.429890	-0.714300	-0.316885	0	0
58429	9.753008	0.187757	-3.786076	0.871562	0.043995	-0.417666	-0.926201	0.284377	0.182983	0.455038	-0.422813	-0.718581	-0.312748	0	0
58430	9.641972	0.452288	-3.922708	0.888404	-0.033836	-0.394554	-0.929573	0.280022	0.176541	0.457333	-0.416017	-0.723131	-0.307989	0	0
58431	9.358958	0.566616	-3.800270	0.909214	-0.142992	-0.356758	-0.932088	0.276245	0.172664	0.459005	-0.409707	-0.727991	-0.302461	0	0
58432	8.763548	0.781664	-3.609938	0.783442	-0.201876	-0.400125	-0.933061	0.273809	0.170125	0.459552	-0.403794	-0.732878	-0.297746	0	0
58433	8.333316	1.137135	-3.308928	0.704881	-0.175846	-0.464577	-0.934823	0.268143	0.169506	0.459754	-0.397666	-0.737590	-0.294021	0	0
58434	8.133433	1.495113	-3.134872	0.608414	-0.078331	-0.521790	-0.937860	0.262681	0.168067	0.460075	-0.391258	-0.741761	-0.291614	0	0
58435	8.171304	1.681397	-3.301737	0.630584	0.096637	-0.461432	-0.940304	0.253597	0.164423	0.461946	-0.384644	-0.744894	-0.289462	0	0
58436	8.673907	1.469168	-3.652828	0.667147	0.277954	-0.413871	-0.942840	0.248884	0.156258	0.465397	-0.377680	-0.747079	-0.287464	0	0
58437	9.373685	1.178901	-3.714705	0.644702	0.382897	-0.410308	-0.945671	0.244782	0.147430	0.469543	-0.370501	-0.748629	-0.286030	0	0
58438	10.008153	1.260930	-3.655774	0.589475	0.316528	-0.450527	-0.948357	0.239862	0.137704	0.472819	-0.363470	-0.750442	-0.284901	0	0
58439	9.984771	1.596428	-3.705851	0.479336	0.217536	-0.452370	-0.950718	0.232566	0.129658	0.474943	-0.357177	-0.752359	-0.284269	0	0
58440	9.847579	1.699561	-3.729033	0.502949	0.094213	-0.376900	-0.954194	0.226019	0.124208	0.476399	-0.351691	-0.754648	-0.282601	0	0
58441	9.574684	1.495239	-3.720160	0.461054	0.038851	-0.296240	-0.955291	0.221629	0.120703	0.477519	-0.347138	-0.756750	-0.280713	0	0
58442	9.314420	1.477612	-3.715372	0.279004	-0.024798	-0.255264	-0.956377	0.217441	0.118901	0.477610	-0.343960	-0.758506	-0.279730	0	0
58443	9.155942	1.575320	-3.684655	0.240373	-0.074726	-0.188294	-0.958293	0.214772	0.121432	0.477391	-0.341583	-0.760133	-0.278598	0	0
58444	8.851731	1.629732	-3.784032	0.157793	-0.078127	-0.127951	-0.957692	0.211896	0.121529	0.477007	-0.340096	-0.761353	-0.277742	0	0
58445	8.864191	1.692339	-3.757520	0.111348	-0.050927	-0.087698	-0.958248	0.210804	0.120620	0.476804	-0.339029	-0.762156	-0.277191	0	0
58446	8.690858	1.810356	-3.786500	0.072292	0.005682	-0.047511	-0.957391	0.209399	0.119819	0.476990	-0.338326	-0.762464	-0.276884	0	0
58447	8.582667	1.800944	-3.751115	0.022157	0.045921	-0.010077	-0.958921	0.208125	0.120037	0.477437	-0.338005	-0.762294	-0.276974	0	0
58448	8.606377	1.703892	-3.759881	-0.037041	0.056429	0.032906	-0.958662	0.208516	0.117803	0.477862	-0.338296	-0.761784	-0.277289	0	0
58449	8.683991	1.614658	-3.657087	-0.152278	0.030779	0.036398	-0.958367	0.207900	0.118608	0.477731	-0.339203	-0.761044	-0.278436	0	0
58450	8.708421	1.530980	-3.578838	-0.222008	-0.029672	0.034517	-0.958244	0.209325	0.118695	0.476876	-0.340629	-0.760421	-0.279859	0	0
58451	8.791159	1.685075	-3.539865	-0.343222	-0.065592	0.056405	-0.957800	0.209194	0.121220	0.475412	-0.342861	-0.759530	-0.282035	0	0
58452	9.399573	1.858502	-3.771628	-0.490575	0.053012	0.146006	-0.957242	0.210801	0.123289	0.474567	-0.346171	-0.757355	-0.285245	0	0
58453	10.368756	1.899931	-4.655412	-0.619908	0.327420	0.310673	-0.955896	0.214186	0.120949	0.475823	-0.350505	-0.752888	-0.289652	0	0
58454	9.884998	1.349384	-4.037057	-0.219566	0.136439	0.280382	-0.954565	0.218711	0.118681	0.476918	-0.353284	-0.750586	-0.290448	0	0
58455	9.059471	0.916553	-2.796471	-0.032492	-0.058876	0.145043	-0.953485	0.222139	0.118462	0.476833	-0.354680	-0.750211	-0.289855	0	0
58456	8.514559	0.838072	-2.805589	-0.397546	-0.079651	0.076329	-0.953186	0.223090	0.122324	0.475071	-0.357398	-0.749133	-0.292189	0	0
58457	8.283596	1.107361	-2.872489	-0.513680	-0.009387	0.107179	-0.951631	0.224621	0.125648	0.473525	-0.360645	-0.747233	-0.295555	0	0
58458	8.488885	0.923248	-3.354787	-0.514944	0.087516	0.151065	-0.952901	0.225447	0.126698	0.472789	-0.363970	-0.744711	-0.299000	0	0
58459	8.477759	0.985132	-3.262182	-0.522269	0.140793	0.215206	-0.951651	0.226719	0.126624	0.472626	-0.367596	-0.741637	-0.302443	0	0
58460	8.753140	0.999064	-3.180604	-0.437183	0.208465	0.312593	-0.949907	0.232882	0.125864	0.473531	-0.371366	-0.738139	-0.304971	0	0
58461	9.336007	0.968569	-3.202600	-0.399330	0.198042	0.395389	-0.949986	0.237578	0.123479	0.474762	-0.375545	-0.734450	-0.306840	0	0
58462	9.691209	0.807564	-3.318381	-0.431224	0.158192	0.402779	-0.947507	0.242092	0.124019	0.475560	-0.380078	-0.730820	-0.308684	0	0
58463	9.661576	0.584640	-3.316311	-0.613733	0.070195	0.358476	-0.945355	0.249790	0.123914	0.474891	-0.385371	-0.727157	-0.311786	0	0
58464	9.374983	0.601036	-3.303071	-0.700795	0.019068	0.323460	-0.943139	0.254727	0.127584	0.473351	-0.391000	-0.723584	-0.315411	0	0
58465	9.138860	0.553893	-3.280055	-0.658427	-0.022486	0.338231	-0.941699	0.255843	0.133561	0.471725	-0.396607	-0.720217	-0.318538	0	0
58466	9.072935	0.368067	-3.312617	-0.624379	-0.050762	0.347471	-0.940887	0.260516	0.137228	0.470006	-0.402225	-0.717041	-0.321188	0	0
58467	9.110991	0.390616	-3.386355	-0.579531	-0.069227	0.315483	-0.938526	0.265695	0.141758	0.468238	-0.407408	-0.714166	-0.323632	0	0
58468	9.221684	0.512043	-3.457335	-0.559055	-0.105048	0.298189	-0.936436	0.270422	0.146825	0.466194	-0.412507	-0.711589	-0.325796	0	0
58469	9.307810	0.580804	-3.566386	-0.571319	-0.113199	0.250491	-0.933058	0.272360	0.150016	0.463895	-0.417299	-0.709154	-0.328274	0	0
58470	9.374630	0.571707	-3.646237	-0.570638	-0.128166	0.208319	-0.932773	0.275776	0.156147	0.461308	-0.421855	-0.706962	-0.330816	0	0
58471	9.342913	0.592127	-3.705303	-0.505271	-0.154077	0.191966	-0.931034	0.276384	0.163640	0.458770	-0.426034	-0.705127	-0.332898	0	0
58472	9.178510	0.594245	-3.776434	-0.436404	-0.204664	0.171956	-0.929904	0.278328	0.167416	0.456063	-0.429941	-0.703841	-0.334312	0	0
58473	9.072033	0.595789	-3.835243	-0.385419	-0.207967	0.162860	-0.928345	0.280624	0.172619	0.453535	-0.433527	-0.702741	-0.335433	0	0
58474	9.045643	0.566506	-3.807877	-0.330493	-0.230222	0.131795	-0.927631	0.283334	0.178420	0.450951	-0.436738	-0.702069	-0.336159	0	0
58475	9.092210	0.510475	-3.993555	-0.282177	-0.211380	0.122679	-0.924630	0.283028	0.183730	0.448696	-0.439572	-0.701482	-0.336706	0	0
58476	9.161500	0.306138	-3.982986	-0.199434	-0.198567	0.135648	-0.923074	0.284680	0.187483	0.446909	-0.442102	-0.701072	-0.336624	0	0
58477	9.148604	0.219904	-4.055529	-0.177836	-0.209603	0.087974	-0.921482	0.284402	0.192667	0.444998	-0.444214	-0.700970	-0.336589	0	0
58478	9.081985	0.255478	-3.961020	-0.136013	-0.214957	0.113750	-0.921077	0.288204	0.196707	0.443297	-0.446355	-0.700930	-0.336083	0	0
58479	8.990312	0.136806	-3.924549	-0.078876	-0.210495	0.128497	-0.919369	0.289921	0.202014	0.441948	-0.448311	-0.700975	-0.335161	0	0
58480	9.004321	-0.018606	-3.916425	-0.037015	-0.230436	0.121247	-0.919104	0.292660	0.204437	0.440601	-0.450111	-0.701294	-0.333853	0	0
58481	9.013012	-0.065795	-4.018505	-0.006321	-0.216592	0.103842	-0.915981	0.292991	0.208376	0.439446	-0.451591	-0.701712	-0.332495	0	0
58482	9.117817	-0.040023	-4.186504	0.038708	-0.233575	0.078287	-0.915679	0.293657	0.212221	0.438270	-0.452761	-0.702482	-0.330826	0	0
58483	9.078808	0.034214	-4.276347	0.103961	-0.254609	0.057345	-0.915818	0.296564	0.217196	0.437185	-0.453555	-0.703635	-0.328717	0	0
58484	8.999250	0.049480	-4.287765	0.167415	-0.283127	0.038230	-0.914258	0.297001	0.219464	0.436105	-0.454034	-0.705218	-0.326088	0	0
58485	8.876185	-0.012759	-4.283568	0.234230	-0.318377	0.008099	-0.911845	0.298436	0.224465	0.434990	-0.454114	-0.707285	-0.322975	0	0
58486	8.736235	-0.082162	-4.278787	0.254897	-0.350727	-0.037730	-0.911533	0.297988	0.227677	0.433571	-0.453880	-0.709771	-0.319742	0	0
58487	8.571564	-0.103965	-4.374218	0.270503	-0.376618	-0.067981	-0.910675	0.300016	0.232729	0.431945	-0.453437	-0.712528	-0.316422	0	0
58488	8.573897	-0.120922	-4.376831	0.325600	-0.358290	-0.131218	-0.911767	0.299440	0.236087	0.430479	-0.452236	-0.715665	-0.313041	0	0
58489	8.661868	-0.114601	-4.532250	0.379325	-0.344645	-0.176998	-0.910588	0.296995	0.238884	0.429207	-0.450424	-0.719086	-0.309539	0	0
58490	8.906150	-0.094203	-4.734486	0.425157	-0.313182	-0.211776	-0.910828	0.295829	0.242338	0.428238	-0.448051	-0.722663	-0.305975	0	0
58491	9.155550	-0.006073	-4.926809	0.435921	-0.272621	-0.258552	-0.911612	0.292185	0.243951	0.427462	-0.445162	-0.726272	-0.302715	0	0
58492	9.222556	0.096697	-5.030092	0.386102	-0.252082	-0.276088	-0.912294	0.291406	0.245460	0.426538	-0.442275	-0.729712	-0.299965	0	0
58493	9.346752	0.180668	-5.208099	0.270247	-0.195746	-0.303895	-0.910534	0.287391	0.248012	0.425427	-0.439509	-0.732657	-0.298426	0	0
58494	9.256332	0.437840	-5.169225	0.201695	-0.139524	-0.271062	-0.913289	0.284042	0.250085	0.424507	-0.437098	-0.735009	-0.297490	0	0
58495	8.714734	0.475508	-4.800906	0.071239	-0.190422	-0.216283	-0.914628	0.279428	0.251220	0.422809	-0.435793	-0.736936	-0.297054	0	0
58496	8.034274	0.517473	-4.318673	-0.131964	-0.247299	-0.213047	-0.915972	0.276831	0.255019	0.419809	-0.435521	-0.738492	-0.297846	0	0
58497	7.546323	0.778038	-3.962984	-0.258141	-0.247381	-0.207841	-0.914589	0.270707	0.259840	0.416271	-0.435826	-0.739625	-0.299548	0	0
58498	7.305441	1.018618	-4.053855	-0.328011	-0.109889	-0.164169	-0.914353	0.266978	0.265808	0.413563	-0.436321	-0.739782	-0.302180	0	0
58499	7.510993	1.005452	-4.264522	-0.250919	0.025147	-0.099967	-0.916528	0.261263	0.266319	0.412386	-0.436565	-0.739318	-0.304563	0	0
58500	8.101439	0.819957	-4.485876	-0.145698	0.136903	-0.077826	-0.915262	0.260987	0.265725	0.412554	-0.436186	-0.738622	-0.306560	0	0
58501	8.654489	0.842464	-4.646505	-0.137385	0.164851	-0.112601	-0.916791	0.257988	0.263156	0.412861	-0.435437	-0.737975	-0.308761	0	0
58502	9.171068	1.149392	-4.658992	-0.106116	0.133136	-0.136181	-0.915516	0.255933	0.260902	0.412990	-0.434473	-0.737662	-0.310687	0	0
58503	9.142835	1.384983	-4.670893	-0.032971	0.057219	-0.163412	-0.916606	0.252567	0.259856	0.412797	-0.433247	-0.737997	-0.311859	0	0
58504	8.896893	1.350418	-4.676413	-0.014679	-0.039175	-0.154107	-0.918123	0.250422	0.260301	0.411996	-0.432302	-0.738756	-0.312433	0	0
58505	8.434600	1.216488	-4.573043	-0.061193	-0.094802	-0.178087	-0.918057	0.246331	0.262019	0.410509	-0.431554	-0.739689	-0.313214	0	0
58506	7.992646	1.256168	-4.406501	-0.099955	-0.121865	-0.187381	-0.920537	0.243677	0.264415	0.408622	-0.430966	-0.740661	-0.314194	0	0
58507	7.833942	1.376222	-4.414276	-0.027775	-0.079551	-0.159796	-0.919489	0.240121	0.266580	0.407445	-0.430166	-0.741552	-0.314715	0	0
58508	8.133693	1.252247	-4.549480	0.063130	-0.004703	-0.121159	-0.919205	0.239573	0.265979	0.407331	-0.429040	-0.742264	-0.314723	0	0
58509	8.719372	1.115475	-4.784831	0.120561	0.101187	-0.106435	-0.920043	0.238092	0.264344	0.408298	-0.427461	-0.742653	-0.314702	0	0
58510	9.257721	1.182409	-4.995344	0.122779	0.133796	-0.095348	-0.922148	0.235307	0.260525	0.409551	-0.425831	-0.742880	-0.314745	0	0
58511	9.391224	1.316350	-4.927001	0.114053	0.118022	-0.076935	-0.924154	0.236602	0.258087	0.410705	-0.424442	-0.743048	-0.314721	0	0
58512	9.096076	1.369941	-4.790013	0.063985	0.035993	-0.058602	-0.922763	0.236413	0.255666	0.411092	-0.423642	-0.743326	-0.314639	0	0
58513	8.647810	1.425141	-4.512025	-0.022414	-0.052149	-0.029348	-0.922756	0.235842	0.255630	0.410551	-0.423701	-0.743560	-0.314712	0	0
58514	8.200345	1.453871	-4.429888	-0.104763	-0.087204	-0.025874	-0.923842	0.235096	0.259541	0.409410	-0.424222	-0.743674	-0.315227	0	0
58515	8.027791	1.507114	-4.331302	-0.140828	-0.078903	-0.040665	-0.922950	0.232690	0.261638	0.408131	-0.424765	-0.743691	-0.316113	0	0
58516	8.153094	1.647682	-4.390626	-0.133812	-0.037284	-0.090218	-0.922070	0.230882	0.263209	0.407031	-0.424769	-0.743778	-0.317318	0	0
58517	8.489891	1.763329	-4.511160	-0.055394	0.031671	-0.106602	-0.923037	0.229464	0.263271	0.406727	-0.424120	-0.743892	-0.318308	0	0
58518	8.821402	1.716416	-4.622896	0.049268	0.071401	-0.097223	-0.923989	0.227168	0.263701	0.407186	-0.422987	-0.744142	-0.318644	0	0
58519	8.979565	1.597308	-4.685142	0.120265	0.072099	-0.111754	-0.924855	0.227040	0.260740	0.407909	-0.421454	-0.744670	-0.318519	0	0
58520	8.902020	1.510815	-4.704544	0.137578	0.036821	-0.076828	-0.925159	0.226117	0.256315	0.408557	-0.420197	-0.745266	-0.317954	0	0
58521	8.692698	1.380043	-4.608199	0.145617	-0.007456	-0.045609	-0.924583	0.225503	0.256977	0.409001	-0.419304	-0.745917	-0.317034	0	0
58522	8.521867	1.222280	-4.508637	0.126055	-0.047581	-0.020869	-0.925299	0.226248	0.256607	0.409141	-0.418794	-0.746574	-0.315979	0	0
58523	8.454393	1.142280	-4.475235	0.087949	-0.087078	-0.005309	-0.922902	0.226985	0.258322	0.408876	-0.418688	-0.747196	-0.314990	0	0
58524	8.473336	1.128094	-4.512268	0.062695	-0.089655	0.008410	-0.923894	0.228887	0.260705	0.408523	-0.418798	-0.747695	-0.314117	0	0
58525	8.572082	1.239672	-4.565957	0.043314	-0.084588	0.001980	-0.926114	0.226353	0.260569	0.408111	-0.418920	-0.748135	-0.313441	0	0
58526	8.675725	1.341324	-4.605401	0.020052	-0.062339	-0.014579	-0.924140	0.226567	0.261409	0.407723	-0.418918	-0.748499	-0.313080	0	0
58527	8.719386	1.408803	-4.596932	0.018398	-0.065523	-0.007215	-0.924433	0.228493	0.263083	0.407321	-0.419012	-0.748821	-0.312708	0	0
58528	8.690460	1.448051	-4.614918	0.006973	-0.085796	-0.021887	-0.924433	0.229022	0.263961	0.406670	-0.419102	-0.749258	-0.312387	0	0
58529	8.608570	1.385152	-4.583281	-0.007924	-0.112955	-0.029240	-0.924698	0.228136	0.264614	0.405733	-0.419286	-0.749781	-0.312103	0	0
58530	8.531500	1.356364	-4.566093	-0.017090	-0.120310	-0.029268	-0.922546	0.226547	0.267173	0.404702	-0.419515	-0.750318	-0.311842	0	0
58531	8.479867	1.324380	-4.685142	-0.024373	-0.120342	-0.028385	-0.922126	0.227613	0.268645	0.403642	-0.419794	-0.750814	-0.311647	0	0
58532	8.512118	1.317661	-4.563206	0.022083	-0.096178	-0.003549	-0.921936	0.225340	0.271180	0.403035	-0.419986	-0.751264	-0.311090	0	0
58533	8.497108	1.313852	-4.632716	-0.026535	-0.073499	-0.011026	-0.921218	0.225246	0.272859	0.402371	-0.420256	-0.751490	-0.311038	0	0
