# Supplementary material for: Identification of Haptic Based Guiding Using Hard Reins
Source: PLoS One. 2015 Jul 22;10(7):e0132020. doi: 10.1371/journal.pone.0132020 (PMC4511788; doi:10.1371/journal.pone.0132020)
Supplement: S1 File — (ZIP) [file pone.0132020.s001.zip › MotionData1/Subject1/T3/fh3.txt]

// Start Time: 0
// Sample rate: 50.0Hz
// Scenario: 4.9
// Firmware Version: 2.6.1
Counter	Acc_X	Acc_Y	Acc_Z	Gyr_X	Gyr_Y	Gyr_Z	Mag_X	Mag_Y	Mag_Z	Quat_w	Quat_x	Quat_y	Quat_z	AnalogIn_1	AnalogIn_2
57382	1.813300	-0.286650	9.489677	-0.061432	0.043597	0.014278	-0.261307	0.194873	-0.630762	0.426896	-0.089042	-0.020104	-0.899682	0	0
57383	1.837891	-0.233917	9.531020	-0.085463	0.039227	0.024801	-0.260654	0.196806	-0.631511	0.427035	-0.089125	-0.019162	-0.899628	0	0
57384	1.852672	-0.200197	9.543264	-0.075295	0.037530	0.016915	-0.260681	0.197592	-0.628627	0.427109	-0.089177	-0.018341	-0.899605	0	0
57385	1.784941	-0.138506	9.504548	-0.085656	0.056985	0.009133	-0.259912	0.198952	-0.627303	0.427109	-0.089101	-0.017343	-0.899632	0	0
57386	1.723520	-0.187126	9.778864	-0.090951	0.061484	0.002181	-0.258749	0.201422	-0.626741	0.427046	-0.089001	-0.016293	-0.899692	0	0
57387	1.718209	-0.267010	9.763323	-0.079194	0.078397	-0.022221	-0.257468	0.204976	-0.625116	0.426772	-0.088700	-0.015293	-0.899869	0	0
57388	1.683501	-0.364572	9.832949	-0.072143	0.081775	-0.018737	-0.257462	0.204435	-0.625648	0.426536	-0.088333	-0.014343	-0.900032	0	0
57389	1.680551	-0.461222	9.795323	-0.032532	0.079845	-0.025827	-0.255368	0.205561	-0.626423	0.426270	-0.087820	-0.013761	-0.900218	0	0
57390	1.709195	-0.579149	9.681610	0.005755	0.086432	-0.018926	-0.254806	0.201768	-0.629370	0.426096	-0.087079	-0.013493	-0.900376	0	0
57391	1.655249	-0.644574	9.713400	0.022858	0.074136	-0.022501	-0.255448	0.201781	-0.630929	0.425907	-0.086381	-0.013429	-0.900534	0	0
57392	1.616329	-0.662516	9.609934	0.055965	0.053471	-0.001727	-0.254810	0.200659	-0.628349	0.425924	-0.085725	-0.013738	-0.900584	0	0
57393	1.567674	-0.668910	9.567387	0.064657	0.057792	-0.001748	-0.252314	0.199875	-0.629425	0.425956	-0.084997	-0.014098	-0.900632	0	0
57394	1.557753	-0.711923	9.513738	0.066343	0.049909	-0.000900	-0.252820	0.198795	-0.631007	0.425996	-0.084330	-0.014516	-0.900669	0	0
57395	1.499479	-0.691916	9.505684	0.055287	0.039310	0.012175	-0.252683	0.197016	-0.631043	0.426143	-0.083808	-0.014854	-0.900643	0	0
57396	1.460519	-0.696445	9.506519	0.011175	0.015919	0.020954	-0.251895	0.195788	-0.630812	0.426320	-0.083685	-0.014900	-0.900570	0	0
57397	1.446099	-0.667095	9.497586	-0.007691	0.004508	0.033183	-0.250700	0.199548	-0.634788	0.426599	-0.083746	-0.014795	-0.900434	0	0
57398	1.480307	-0.640791	9.506855	-0.012891	0.000141	0.034932	-0.251759	0.199793	-0.633342	0.426894	-0.083869	-0.014682	-0.900284	0	0
57399	1.499967	-0.595512	9.567574	-0.025134	-0.008485	0.033198	-0.250710	0.199809	-0.633740	0.427157	-0.084120	-0.014472	-0.900140	0	0
57400	1.495329	-0.549710	9.599808	-0.048270	-0.010232	0.043722	-0.251532	0.200017	-0.629167	0.427488	-0.084489	-0.014076	-0.899954	0	0
57401	1.476011	-0.518320	9.629755	-0.066535	-0.017052	0.042006	-0.251533	0.200291	-0.629162	0.427794	-0.084993	-0.013519	-0.899770	0	0
57402	1.510625	-0.446892	9.508915	-0.062183	-0.027672	0.048938	-0.250902	0.201777	-0.627051	0.428162	-0.085579	-0.013068	-0.899546	0	0
57403	1.588641	-0.391007	9.662862	-0.043959	-0.020887	0.050656	-0.250916	0.204650	-0.626734	0.428564	-0.086022	-0.012724	-0.899317	0	0
57404	1.649717	-0.343298	9.691184	-0.032128	-0.022567	0.040154	-0.251433	0.202863	-0.626635	0.428876	-0.086433	-0.012530	-0.899132	0	0
57405	1.715787	-0.285255	9.659009	-0.028881	-0.022457	0.031427	-0.251026	0.206196	-0.629962	0.429117	-0.086824	-0.012350	-0.898981	0	0
57406	1.801364	-0.215508	9.650763	-0.010124	-0.022442	0.020911	-0.251423	0.205496	-0.629060	0.429284	-0.087137	-0.012370	-0.898871	0	0
57407	1.832968	-0.220625	9.649960	0.003605	-0.020720	0.015648	-0.250517	0.204112	-0.627269	0.429410	-0.087375	-0.012497	-0.898786	0	0
57408	1.779399	-0.215939	9.706950	0.013845	-0.006610	0.003438	-0.251568	0.204095	-0.626740	0.429432	-0.087440	-0.012679	-0.898767	0	0
57409	1.750153	-0.220737	9.724505	0.022429	-0.004865	-0.000075	-0.253142	0.204347	-0.626202	0.429435	-0.087456	-0.012928	-0.898760	0	0
57410	1.716160	-0.205999	9.735185	0.041241	0.000431	-0.011461	-0.250884	0.202219	-0.629520	0.429353	-0.087338	-0.013339	-0.898805	0	0
57411	1.740410	-0.229936	9.685861	0.075729	-0.010327	-0.010714	-0.251673	0.201103	-0.628493	0.429305	-0.087175	-0.014107	-0.898832	0	0
57412	1.754788	-0.266566	9.694692	0.089605	0.008897	-0.017672	-0.252733	0.202586	-0.627413	0.429209	-0.086772	-0.014922	-0.898903	0	0
57413	1.754354	-0.346383	9.669354	0.097376	0.001820	-0.015962	-0.251928	0.200145	-0.628771	0.429133	-0.086408	-0.015841	-0.898959	0	0
57414	1.710429	-0.379352	9.611792	0.098045	0.003752	-0.026429	-0.252446	0.198219	-0.628544	0.428960	-0.086013	-0.016761	-0.899063	0	0
57415	1.710096	-0.419195	9.703236	0.087799	0.000205	-0.019427	-0.252981	0.199574	-0.627731	0.428844	-0.085705	-0.017605	-0.899132	0	0
57416	1.729579	-0.419197	9.688259	0.074174	0.010716	-0.014993	-0.253604	0.198237	-0.630882	0.428762	-0.085352	-0.018272	-0.899191	0	0
57417	1.724421	-0.463213	9.721647	0.070942	0.018496	-0.008851	-0.252300	0.196729	-0.629748	0.428729	-0.084953	-0.018877	-0.899232	0	0
57418	1.719290	-0.497788	9.779382	0.078547	0.015925	-0.015856	-0.252032	0.195915	-0.630157	0.428643	-0.084534	-0.019561	-0.899298	0	0
57419	1.648619	-0.528054	9.717633	0.062260	0.015986	-0.010583	-0.251503	0.194551	-0.630187	0.428586	-0.084194	-0.020099	-0.899345	0	0
57420	1.572926	-0.559722	9.786723	0.065975	0.035143	-0.007930	-0.251743	0.192103	-0.631798	0.428553	-0.083658	-0.020579	-0.899400	0	0
57421	1.572780	-0.579457	9.815499	0.061307	0.023115	-0.018416	-0.251864	0.191841	-0.632845	0.428427	-0.083254	-0.021078	-0.899486	0	0
57422	1.562925	-0.608070	9.776581	0.046955	0.042349	-0.012212	-0.251071	0.190621	-0.633266	0.428348	-0.082734	-0.021361	-0.899565	0	0
57423	1.533574	-0.643694	9.728329	0.057566	0.045631	-0.003513	-0.250146	0.187615	-0.633071	0.428358	-0.082143	-0.021711	-0.899606	0	0
57424	1.538428	-0.655334	9.679628	0.045812	0.052512	0.008754	-0.251570	0.186521	-0.634386	0.428451	-0.081541	-0.021921	-0.899611	0	0
57425	1.589466	-0.681573	9.598178	0.056302	0.059389	0.010498	-0.249478	0.188195	-0.635151	0.428590	-0.080833	-0.022182	-0.899603	0	0
57426	1.577042	-0.722914	9.614824	0.038868	0.027952	0.017440	-0.248176	0.187510	-0.634130	0.428780	-0.080483	-0.022430	-0.899537	0	0
57427	1.499406	-0.706370	9.495795	-0.009249	0.028150	0.029778	-0.249212	0.186688	-0.634921	0.429032	-0.080339	-0.022212	-0.899435	0	0
57428	1.460568	-0.695991	9.465365	-0.029802	0.035222	0.035084	-0.248430	0.187244	-0.634916	0.429308	-0.080222	-0.021796	-0.899324	0	0
57429	1.453228	-0.698598	9.487288	-0.031404	0.021052	0.047259	-0.246469	0.186986	-0.634675	0.429699	-0.080237	-0.021385	-0.899146	0	0
57430	1.489899	-0.676633	9.448015	-0.064325	0.001990	0.052538	-0.249219	0.187780	-0.634639	0.430096	-0.080571	-0.020788	-0.898940	0	0
57431	1.570677	-0.594738	9.442473	-0.093445	0.000215	0.066578	-0.247125	0.188629	-0.635159	0.430606	-0.081043	-0.019888	-0.898674	0	0
57432	1.617269	-0.513681	9.539397	-0.141736	0.000457	0.072824	-0.247020	0.192587	-0.633909	0.431134	-0.081727	-0.018586	-0.898387	0	0
57433	1.583630	-0.440540	9.536373	-0.130824	-0.004666	0.061426	-0.247561	0.195309	-0.632939	0.431565	-0.082402	-0.017376	-0.898142	0	0
57434	1.525781	-0.343089	9.548780	-0.131522	-0.008309	0.071865	-0.246405	0.198733	-0.631967	0.432088	-0.083121	-0.016204	-0.897846	0	0
57435	1.565220	-0.246822	9.592821	-0.103741	0.000150	0.075294	-0.247202	0.202977	-0.632399	0.432665	-0.083638	-0.015206	-0.897538	0	0
57436	1.638665	-0.169773	9.592221	-0.093890	-0.004849	0.055192	-0.246175	0.204611	-0.630810	0.433069	-0.084161	-0.014371	-0.897308	0	0
57437	1.682959	-0.069068	9.670109	-0.074953	-0.008502	0.055124	-0.246053	0.204874	-0.629893	0.433486	-0.084630	-0.013694	-0.897073	0	0
57438	1.717374	-0.008682	9.670174	-0.072041	-0.009014	0.031562	-0.243960	0.205309	-0.630161	0.433694	-0.085092	-0.013093	-0.896938	0	0
57439	1.736947	0.022010	9.733109	-0.072255	-0.009753	0.022838	-0.245292	0.208289	-0.628528	0.433821	-0.085560	-0.012484	-0.896841	0	0
57440	1.746669	0.021822	9.742565	-0.072412	-0.006117	0.014128	-0.246318	0.206932	-0.630372	0.433861	-0.085995	-0.011880	-0.896788	0	0
57441	1.785421	-0.007731	9.750935	-0.029016	-0.012984	-0.013921	-0.245545	0.208300	-0.629569	0.433694	-0.086305	-0.011717	-0.896841	0	0
57442	1.804818	-0.013120	9.784306	0.028899	-0.015205	-0.012348	-0.246348	0.209917	-0.628097	0.433602	-0.086379	-0.012086	-0.896873	0	0
57443	1.778059	-0.017430	9.755809	0.063245	0.000561	-0.029852	-0.245823	0.208134	-0.627484	0.433372	-0.086169	-0.012717	-0.896996	0	0
57444	1.729112	-0.065587	9.758675	0.105980	-0.009946	-0.047454	-0.248035	0.206062	-0.627900	0.433010	-0.085857	-0.013783	-0.897185	0	0
57445	1.755325	-0.153628	9.797976	0.159795	0.003553	-0.044070	-0.247759	0.203056	-0.628222	0.432734	-0.085203	-0.015287	-0.897356	0	0
57446	1.779232	-0.212902	9.871635	0.193932	-0.006074	-0.059887	-0.248122	0.199377	-0.630117	0.432340	-0.084474	-0.017137	-0.897582	0	0
57447	1.740152	-0.236926	9.879459	0.215331	0.001203	-0.033765	-0.248240	0.197330	-0.630808	0.432199	-0.083604	-0.019146	-0.897690	0	0
57448	1.718382	-0.217169	9.865716	0.220284	-0.000414	-0.043384	-0.248733	0.192963	-0.632455	0.431973	-0.082711	-0.021193	-0.897836	0	0
57449	1.679203	-0.269673	9.815030	0.235611	-0.000328	-0.054769	-0.249236	0.189407	-0.633303	0.431656	-0.081763	-0.023410	-0.898020	0	0
57450	1.666486	-0.371149	9.782404	0.208853	0.005160	-0.057284	-0.250006	0.186941	-0.633868	0.431291	-0.080866	-0.025342	-0.898224	0	0
57451	1.695463	-0.419394	9.732625	0.201022	-0.000012	-0.058139	-0.250774	0.184480	-0.634823	0.430911	-0.080061	-0.027247	-0.898423	0	0
57452	1.753570	-0.496069	9.597028	0.203340	0.013630	-0.038901	-0.250361	0.180107	-0.635303	0.430703	-0.079116	-0.029077	-0.898549	0	0
57453	1.777870	-0.512645	9.540545	0.206694	-0.012719	-0.032003	-0.250592	0.176294	-0.637332	0.430556	-0.078408	-0.031063	-0.898615	0	0
57454	1.802006	-0.562902	9.456952	0.194954	-0.005842	-0.019729	-0.252528	0.173421	-0.639069	0.430498	-0.077679	-0.032886	-0.898641	0	0
57455	1.707190	-0.556777	9.415648	0.158808	0.006677	-0.018732	-0.252130	0.170816	-0.638602	0.430436	-0.077005	-0.034342	-0.898674	0	0
57456	1.671045	-0.502657	9.378516	0.119440	-0.007391	0.005755	-0.252380	0.168626	-0.638904	0.430555	-0.076624	-0.035474	-0.898606	0	0
57457	1.659287	-0.425272	9.413785	0.065103	-0.000034	0.008541	-0.251849	0.166715	-0.639076	0.430663	-0.076421	-0.036089	-0.898547	0	0
57458	1.681464	-0.363159	9.486792	0.009394	0.014092	0.024442	-0.250540	0.167420	-0.639593	0.430881	-0.076327	-0.036126	-0.898449	0	0
57459	1.727998	-0.294129	9.573861	-0.059609	0.022395	0.028157	-0.251452	0.167828	-0.640100	0.431079	-0.076466	-0.035504	-0.898367	0	0
57460	1.594353	-0.245387	9.659961	-0.106348	0.016657	0.028252	-0.251066	0.167822	-0.639320	0.431230	-0.076850	-0.034487	-0.898302	0	0
57461	1.573029	-0.154879	9.613318	-0.110522	0.018338	0.035233	-0.251205	0.169738	-0.639282	0.431450	-0.077245	-0.033415	-0.898202	0	0
57462	1.653494	-0.112640	9.682275	-0.092510	0.016499	0.030823	-0.249645	0.171943	-0.639119	0.431648	-0.077571	-0.032522	-0.898112	0	0
57463	1.682864	-0.088322	9.655310	-0.078977	0.016611	0.017702	-0.250167	0.172078	-0.639374	0.431734	-0.077840	-0.031755	-0.898075	0	0
57464	1.678174	-0.054493	9.672848	-0.052995	0.023406	0.017641	-0.249410	0.176037	-0.637737	0.431845	-0.077928	-0.031197	-0.898033	0	0
57465	1.663898	0.006058	9.695830	-0.034977	0.016315	0.015816	-0.248622	0.174949	-0.637764	0.431947	-0.078010	-0.030830	-0.897990	0	0
57466	1.610592	0.043039	9.685482	-0.003482	0.007647	-0.001758	-0.249665	0.176322	-0.638772	0.431911	-0.078020	-0.030799	-0.898007	0	0
57467	1.545184	0.087615	9.656153	0.026930	0.002028	0.008589	-0.249009	0.177158	-0.639412	0.431993	-0.077961	-0.031057	-0.897964	0	0
57468	1.577018	0.100714	9.544230	0.051504	-0.008345	-0.008954	-0.249531	0.174675	-0.638415	0.431931	-0.077875	-0.031595	-0.897983	0	0
57469	1.581710	0.096751	9.679650	0.096231	-0.020874	-0.012607	-0.250830	0.174675	-0.639448	0.431868	-0.077716	-0.032593	-0.897991	0	0
57470	1.621136	0.165338	9.592555	0.125374	-0.031485	-0.017958	-0.250797	0.167010	-0.639860	0.431760	-0.077516	-0.033900	-0.898012	0	0
57471	1.699396	0.237280	9.611140	0.158338	-0.012503	-0.019740	-0.250789	0.165645	-0.640278	0.431682	-0.077012	-0.035430	-0.898034	0	0
57472	1.767605	0.267299	9.697154	0.144254	-0.021046	-0.026693	-0.251177	0.164958	-0.640419	0.431534	-0.076633	-0.036870	-0.898079	0	0
57473	1.835995	0.317374	9.725341	0.112817	-0.005630	-0.047486	-0.251687	0.163183	-0.641232	0.431172	-0.076256	-0.037990	-0.898238	0	0
57474	1.850667	0.331706	9.734890	0.097313	-0.015243	-0.040489	-0.253244	0.161120	-0.641783	0.430849	-0.076022	-0.038992	-0.898370	0	0
57475	1.855733	0.379453	9.803246	0.119713	-0.004820	-0.047506	-0.253516	0.163856	-0.641727	0.430491	-0.075612	-0.040179	-0.898524	0	0
57476	1.904174	0.340220	9.801568	0.148686	-0.008259	-0.065034	-0.252967	0.158666	-0.642485	0.430006	-0.075083	-0.041633	-0.898735	0	0
57477	1.903617	0.256961	9.868188	0.162507	0.000446	-0.070274	-0.253609	0.155509	-0.642543	0.429475	-0.074434	-0.043205	-0.898968	0	0
57478	1.896117	0.213821	9.824166	0.181621	0.009045	-0.070302	-0.254243	0.151675	-0.643135	0.428949	-0.073607	-0.044882	-0.899206	0	0
57479	1.878545	0.117078	9.806247	0.174538	0.000449	-0.075532	-0.253314	0.148675	-0.643461	0.428376	-0.072905	-0.046569	-0.899450	0	0
57480	1.866117	0.061924	9.754905	0.158820	0.016560	-0.091138	-0.255384	0.146760	-0.645309	0.427657	-0.072097	-0.048024	-0.899781	0	0
57481	1.819671	0.021267	9.736030	0.152972	0.000631	-0.075469	-0.255357	0.143219	-0.646943	0.427067	-0.071486	-0.049514	-0.900029	0	0
57482	1.809695	-0.024547	9.716238	0.143712	0.011974	-0.070173	-0.255600	0.139250	-0.647411	0.426512	-0.070794	-0.050838	-0.900273	0	0
57483	1.794990	-0.046079	9.699324	0.115911	-0.014982	-0.064935	-0.256380	0.136494	-0.646677	0.425981	-0.070485	-0.052048	-0.900479	0	0
57484	1.814276	-0.093842	9.613458	0.085268	-0.012444	-0.045642	-0.255846	0.135414	-0.647484	0.425601	-0.070275	-0.052933	-0.900624	0	0
57485	1.843318	-0.102434	9.709511	0.078551	-0.034573	-0.026489	-0.257158	0.134843	-0.646704	0.425379	-0.070321	-0.053858	-0.900670	0	0
57486	1.760486	-0.123373	9.691756	0.053586	-0.043229	-0.018601	-0.257675	0.133194	-0.646733	0.425200	-0.070536	-0.054568	-0.900695	0	0
57487	1.595605	-0.033936	9.633888	0.030491	-0.069598	0.004907	-0.260030	0.132755	-0.646333	0.425208	-0.071116	-0.055178	-0.900609	0	0
57488	1.634925	0.038250	9.660641	0.066571	-0.096146	0.008214	-0.261342	0.132046	-0.645425	0.425249	-0.071768	-0.056211	-0.900474	0	0
57489	1.907981	0.128224	9.653193	0.072961	-0.109978	-0.007511	-0.262904	0.130940	-0.645827	0.425152	-0.072522	-0.057379	-0.900385	0	0
57490	2.010372	0.159055	9.639161	0.059107	-0.115167	-0.005729	-0.265509	0.130379	-0.646862	0.425053	-0.073369	-0.058436	-0.900295	0	0
57491	1.918240	0.215721	9.634832	0.043614	-0.111557	-0.003949	-0.267857	0.127333	-0.646123	0.424965	-0.074265	-0.059343	-0.900204	0	0
57492	1.850531	0.279919	9.588887	0.041554	-0.118315	-0.015319	-0.268402	0.129636	-0.644509	0.424766	-0.075208	-0.060263	-0.900159	0	0
57493	1.783040	0.382892	9.548331	0.063934	-0.114888	-0.019758	-0.269959	0.126608	-0.644557	0.424547	-0.076038	-0.061377	-0.900117	0	0
57494	1.754665	0.523996	9.541311	0.115974	-0.099594	-0.016396	-0.272702	0.125208	-0.644304	0.424396	-0.076496	-0.062886	-0.900045	0	0
57495	2.432103	0.734369	9.746562	0.113751	-0.061627	-0.051087	-0.275450	0.124627	-0.643775	0.423964	-0.076618	-0.064253	-0.900142	0	0
57496	2.237166	0.604790	9.323097	-0.001077	-0.008742	-0.073301	-0.274393	0.123551	-0.644586	0.423275	-0.076718	-0.064368	-0.900450	0	0
57497	1.945974	0.635286	8.766129	-0.237176	0.063136	-0.075951	-0.275326	0.123928	-0.642616	0.422427	-0.077189	-0.062073	-0.900968	0	0
57498	1.813440	0.499462	9.079586	-0.562245	0.121391	-0.069608	-0.273769	0.129298	-0.643565	0.421401	-0.078491	-0.056577	-0.901698	0	0
57499	1.620712	0.012111	9.181209	-0.864450	0.158818	-0.080811	-0.273309	0.141054	-0.641251	0.420047	-0.080737	-0.048221	-0.902617	0	0
57500	1.833234	-0.231927	9.354412	-1.010218	0.177265	-0.078529	-0.270509	0.155568	-0.638639	0.418569	-0.083402	-0.038450	-0.903530	0	0
57501	2.240127	-0.473377	9.801595	-1.046910	0.198153	-0.067803	-0.269028	0.171015	-0.634956	0.417116	-0.086047	-0.028259	-0.904329	0	0
57502	2.228773	-0.731817	9.914392	-1.029192	0.218844	-0.060791	-0.265451	0.186489	-0.631810	0.415709	-0.088404	-0.018122	-0.905010	0	0
57503	2.005567	-0.758343	9.192826	-0.952903	0.232376	-0.059269	-0.263573	0.200983	-0.628279	0.414335	-0.090333	-0.008624	-0.905590	0	0
57504	2.060220	-1.241506	10.041772	-0.787688	0.223870	-0.052730	-0.260639	0.213851	-0.625310	0.413142	-0.091627	-0.000643	-0.906045	0	0
57505	2.016773	-1.228683	9.793580	-0.565057	0.195427	-0.016836	-0.258338	0.222609	-0.622807	0.412449	-0.092277	0.005233	-0.906280	0	0
57506	2.095325	-1.057568	10.062949	-0.222038	0.160427	0.037886	-0.257311	0.227412	-0.622720	0.412565	-0.091801	0.007911	-0.906256	0	0
57507	1.905954	-0.946438	10.257755	0.229698	0.095558	0.057279	-0.255081	0.228962	-0.624401	0.413270	-0.090073	0.006236	-0.906121	0	0
57508	1.825634	-0.578847	10.003359	0.723181	0.054829	0.080095	-0.254497	0.221071	-0.628211	0.414625	-0.086646	-0.000050	-0.905858	0	0
57509	1.599664	-0.055267	10.243621	1.028599	0.036980	0.072088	-0.252438	0.206774	-0.633460	0.416129	-0.082135	-0.009201	-0.905542	0	0
57510	1.588265	0.328300	9.368046	0.798912	0.087978	0.060641	-0.252713	0.190971	-0.640548	0.417302	-0.078082	-0.016049	-0.905265	0	0
57511	1.466155	0.256243	9.394053	0.322357	0.124726	0.065613	-0.250437	0.185426	-0.644455	0.418145	-0.075714	-0.018458	-0.905031	0	0
57512	1.438523	0.174910	9.747021	0.156481	0.132945	0.064383	-0.248184	0.181086	-0.646120	0.418847	-0.073933	-0.019300	-0.904836	0	0
57513	1.368949	0.317907	9.600552	0.178784	0.110037	0.068587	-0.247916	0.181376	-0.647160	0.419600	-0.072299	-0.020475	-0.904593	0	0
57514	1.161003	0.515582	9.445952	0.284605	0.082361	0.061167	-0.245527	0.178009	-0.649850	0.420361	-0.070437	-0.022691	-0.904334	0	0
57515	1.078668	0.623286	9.647922	0.502798	0.073089	0.046526	-0.243782	0.173688	-0.653468	0.421126	-0.067769	-0.026973	-0.904064	0	0
57516	1.060270	0.424695	9.841633	0.507888	0.003357	0.032377	-0.243601	0.164536	-0.655344	0.421742	-0.065672	-0.031560	-0.903784	0	0
57517	0.498875	0.568902	9.968025	0.472952	-0.003679	0.059398	-0.244463	0.158133	-0.658853	0.422563	-0.063819	-0.035882	-0.903372	0	0
57518	0.821077	1.007134	9.158158	0.300796	0.000614	0.093055	-0.244174	0.152668	-0.659745	0.423563	-0.062641	-0.038567	-0.902875	0	0
57519	1.319214	0.845135	8.933705	0.006117	0.063731	0.102908	-0.243898	0.151592	-0.661072	0.424499	-0.062170	-0.038367	-0.902476	0	0
57520	2.325825	0.754044	9.146431	-0.121581	0.153361	0.112425	-0.241822	0.154066	-0.660126	0.425469	-0.061410	-0.036580	-0.902146	0	0
57521	2.750262	0.230441	9.853096	-0.064669	0.236709	0.103900	-0.238930	0.156323	-0.663101	0.426428	-0.059693	-0.035030	-0.901870	0	0
57522	2.209199	0.020001	9.547849	0.153654	0.280668	0.103324	-0.234093	0.157472	-0.663504	0.427537	-0.056606	-0.035189	-0.901537	0	0
57523	2.090222	0.147340	9.978532	0.454000	0.275097	0.090193	-0.230255	0.153172	-0.667136	0.428675	-0.052329	-0.038171	-0.901134	0	0
57524	2.297350	0.263272	10.309517	0.647079	0.289711	0.063526	-0.224561	0.143695	-0.671535	0.429672	-0.047032	-0.042758	-0.900745	0	0
57525	2.265504	0.633281	10.238043	0.620124	0.278329	0.026893	-0.221235	0.136375	-0.675093	0.430291	-0.041995	-0.047268	-0.900473	0	0
57526	2.051519	0.650133	10.197224	0.226752	0.285680	-0.022565	-0.216997	0.130301	-0.678893	0.430295	-0.038500	-0.048121	-0.900582	0	0
57527	1.779150	0.635445	9.980560	-0.361071	0.300957	-0.037423	-0.213324	0.132008	-0.681102	0.429935	-0.037456	-0.043735	-0.901022	0	0
57528	1.099879	0.104870	9.758688	-0.846084	0.322729	-0.064784	-0.208145	0.141900	-0.679380	0.429136	-0.038220	-0.034778	-0.901761	0	0
57529	1.118974	0.030065	9.703917	-1.143296	0.290391	-0.086677	-0.206134	0.159981	-0.677736	0.427964	-0.040604	-0.023393	-0.902580	0	0
57530	0.955308	-0.523103	9.588449	-1.198749	0.303411	-0.107382	-0.201004	0.181509	-0.675524	0.426540	-0.043031	-0.011350	-0.903373	0	0
57531	0.622153	-0.890233	9.682921	-1.055638	0.276322	-0.116611	-0.198754	0.198868	-0.670767	0.425017	-0.045145	-0.000808	-0.904059	0	0
57532	0.602048	-1.033808	9.511862	-0.667291	0.238636	-0.127434	-0.195812	0.209957	-0.667963	0.423547	-0.045886	0.006150	-0.904691	0	0
57533	0.426072	-1.126917	9.727662	-0.114562	0.192484	-0.124832	-0.193731	0.212439	-0.667668	0.422332	-0.044753	0.007841	-0.905302	0	0
57534	0.412586	-0.928119	9.759857	0.431013	0.140343	-0.126593	-0.192376	0.208393	-0.671669	0.421355	-0.041737	0.004444	-0.905924	0	0
57535	0.375423	-0.621967	9.760232	0.714016	0.116488	-0.132757	-0.192028	0.193649	-0.675350	0.420415	-0.037787	-0.001679	-0.906543	0	0
57536	0.182052	-0.392495	9.792176	0.648230	0.096834	-0.125697	-0.192733	0.182193	-0.679873	0.419486	-0.034246	-0.007226	-0.907087	0	0
57537	0.008546	-0.141100	9.581860	0.411774	0.104585	-0.111084	-0.189422	0.174987	-0.681603	0.418605	-0.031663	-0.010636	-0.907554	0	0
57538	0.082222	-0.075674	9.314763	0.261123	0.088352	-0.115923	-0.189382	0.169815	-0.684182	0.417627	-0.029820	-0.012703	-0.908040	0	0
57539	-0.062623	-0.274757	9.431490	0.211086	0.064075	-0.103635	-0.189734	0.166292	-0.687508	0.416738	-0.028436	-0.014444	-0.908467	0	0
57540	0.100528	-0.233607	9.534838	0.259018	0.011169	-0.099541	-0.189318	0.161648	-0.688254	0.415890	-0.027306	-0.016809	-0.908850	0	0
57541	0.296590	-0.001697	9.482766	0.328611	-0.012027	-0.104166	-0.190075	0.156446	-0.689133	0.415011	-0.026117	-0.019923	-0.909223	0	0
57542	0.263546	0.141290	9.308821	0.331238	-0.020858	-0.097242	-0.192261	0.151110	-0.691308	0.414185	-0.024978	-0.023077	-0.909557	0	0
57543	0.360959	0.122881	9.141671	0.284173	-0.046602	-0.104140	-0.193281	0.146180	-0.692180	0.413279	-0.024283	-0.025923	-0.909911	0	0
57544	0.512078	0.188346	9.250485	0.185509	-0.061665	-0.102133	-0.194573	0.142608	-0.692371	0.412358	-0.024116	-0.027921	-0.910275	0	0
57545	0.769745	0.181528	9.447813	0.137562	-0.049428	-0.086215	-0.195746	0.140123	-0.691760	0.411574	-0.024056	-0.029438	-0.910583	0	0
57546	0.617763	0.004694	9.533546	0.028782	-0.032781	-0.091089	-0.197435	0.137918	-0.692051	0.410719	-0.024274	-0.029887	-0.910949	0	0
57547	0.600221	-0.027463	9.821610	-0.031524	-0.032508	-0.082187	-0.197663	0.136040	-0.695346	0.409935	-0.024754	-0.029787	-0.911292	0	0
57548	0.958677	0.142097	10.014278	0.013627	-0.026142	-0.071793	-0.198968	0.135755	-0.695473	0.409255	-0.024981	-0.030065	-0.911582	0	0
57549	1.060964	0.183432	10.148088	0.100320	-0.007702	-0.066748	-0.198430	0.133854	-0.696426	0.408652	-0.024701	-0.031063	-0.911827	0	0
57550	1.017761	0.313348	10.286521	0.169318	-0.022243	-0.064392	-0.201328	0.134758	-0.694302	0.408083	-0.024257	-0.032744	-0.912035	0	0
57551	1.162868	0.212016	10.557737	0.205761	0.008983	-0.072225	-0.201837	0.129125	-0.693366	0.407459	-0.023396	-0.034639	-0.912266	0	0
57552	1.012525	0.286984	10.479959	0.184434	0.030108	-0.068645	-0.201162	0.125858	-0.694478	0.406862	-0.022412	-0.036245	-0.912495	0	0
57553	0.969589	0.401010	10.298566	0.126681	0.050708	-0.070183	-0.200619	0.122450	-0.695331	0.406250	-0.021494	-0.037250	-0.912749	0	0
57554	0.862658	0.412304	10.238247	0.046222	0.048786	-0.073462	-0.201387	0.119987	-0.696156	0.405580	-0.020899	-0.037519	-0.913050	0	0
57555	0.901305	0.372590	10.287633	-0.013161	0.064881	-0.069743	-0.201090	0.120046	-0.700590	0.404947	-0.020420	-0.037190	-0.913355	0	0
57556	0.828642	0.369416	9.972095	-0.035938	0.056566	-0.081053	-0.199784	0.120055	-0.700338	0.404203	-0.020084	-0.036679	-0.913713	0	0
57557	0.745348	0.289060	10.060037	-0.067670	0.032650	-0.099350	-0.199523	0.119919	-0.700212	0.403275	-0.020109	-0.035986	-0.914150	0	0
57558	0.491317	0.038655	9.633797	-0.173029	0.031834	-0.100807	-0.200456	0.123190	-0.699620	0.402309	-0.020545	-0.034326	-0.914629	0	0
57559	0.432394	-0.080569	9.485770	-0.270325	-0.019796	-0.102412	-0.200210	0.125648	-0.698791	0.401291	-0.021861	-0.031980	-0.915131	0	0
57560	0.375723	-0.591617	9.649284	-0.246204	-0.026889	-0.109434	-0.201927	0.130290	-0.698948	0.400208	-0.023125	-0.029887	-0.915645	0	0
57561	0.382412	-0.294522	9.556513	-0.203229	-0.057003	-0.102698	-0.202596	0.132463	-0.697988	0.399186	-0.024505	-0.028284	-0.916106	0	0
57562	0.456459	-0.115414	9.545247	-0.229240	-0.067356	-0.099170	-0.204339	0.137203	-0.695014	0.398185	-0.026074	-0.026507	-0.916551	0	0
57563	0.480743	-0.139030	9.466873	-0.314242	-0.091992	-0.102475	-0.206717	0.142791	-0.694627	0.397121	-0.028213	-0.024015	-0.917018	0	0
57564	0.563623	-0.092385	9.574574	-0.390541	-0.099200	-0.109242	-0.208058	0.147685	-0.692696	0.395966	-0.030712	-0.020887	-0.917514	0	0
57565	0.839339	-0.436361	9.296983	-0.426463	-0.088616	-0.102053	-0.209915	0.153138	-0.692054	0.394861	-0.033263	-0.017345	-0.917975	0	0
57566	0.961755	-0.315528	9.249873	-0.520225	-0.112276	-0.108819	-0.214158	0.160308	-0.688232	0.393643	-0.036394	-0.013078	-0.918450	0	0
57567	1.200751	-0.619924	9.373182	-0.487291	-0.117921	-0.105372	-0.214863	0.168763	-0.685844	0.392463	-0.039453	-0.009092	-0.918876	0	0
57568	1.504172	-0.725718	9.485725	-0.372817	-0.117424	-0.088200	-0.219089	0.173893	-0.683106	0.391476	-0.042053	-0.006191	-0.919206	0	0
57569	1.483922	-0.836203	9.615362	-0.209069	-0.124262	-0.067753	-0.220418	0.176602	-0.681739	0.390743	-0.044086	-0.004774	-0.919431	0	0
57570	1.443734	-0.638888	9.582783	-0.125282	-0.153052	-0.054150	-0.222800	0.180667	-0.680078	0.390168	-0.046046	-0.004273	-0.919582	0	0
57571	1.373253	-0.600781	9.703589	-0.116417	-0.144494	-0.047187	-0.226980	0.181460	-0.681075	0.389659	-0.047909	-0.003782	-0.919704	0	0
57572	1.206596	-0.734562	10.078391	-0.111709	-0.125454	-0.039305	-0.227517	0.182673	-0.679874	0.389222	-0.049562	-0.003290	-0.919804	0	0
57573	1.012190	-0.684672	10.107803	-0.056427	-0.119422	-0.003722	-0.230946	0.183972	-0.676956	0.389142	-0.050962	-0.003228	-0.919761	0	0
57574	0.694771	-0.458325	10.079619	0.002705	-0.104243	0.008287	-0.232507	0.183693	-0.677732	0.389198	-0.051976	-0.003683	-0.919679	0	0
57575	0.538838	-0.133147	9.768258	0.008155	-0.097394	0.020441	-0.233805	0.183419	-0.678771	0.389373	-0.052919	-0.004113	-0.919549	0	0
57576	0.520916	0.083483	9.507851	-0.034737	-0.074404	0.026709	-0.236680	0.183945	-0.679261	0.389579	-0.053806	-0.004098	-0.919411	0	0
57577	0.579576	0.112999	9.427018	-0.039807	-0.092946	0.040633	-0.237211	0.183653	-0.678220	0.389914	-0.054893	-0.004060	-0.919205	0	0
57578	0.842404	0.079025	9.221930	0.029602	-0.082269	0.047482	-0.238004	0.184458	-0.677547	0.390347	-0.055602	-0.004656	-0.918975	0	0
57579	1.144614	0.104038	8.919925	0.079948	-0.081095	0.056975	-0.239833	0.183754	-0.677417	0.390897	-0.056116	-0.005673	-0.918705	0	0
57580	1.177299	-0.120364	8.993452	0.111204	-0.091990	0.065604	-0.239815	0.180751	-0.678259	0.391539	-0.056596	-0.007046	-0.918392	0	0
57581	1.008427	-0.268175	9.101779	0.179990	-0.091085	0.086331	-0.241362	0.178564	-0.679855	0.392412	-0.056814	-0.009009	-0.917989	0	0
57582	0.839635	-0.360119	9.426382	0.250296	-0.096247	0.101798	-0.242407	0.177453	-0.679478	0.393462	-0.056790	-0.011656	-0.917511	0	0
57583	0.586352	-0.337162	9.742466	0.240659	-0.071190	0.124537	-0.243689	0.174173	-0.681098	0.394718	-0.056586	-0.014068	-0.916950	0	0
57584	0.509429	-0.132560	9.957796	0.143836	-0.063441	0.123065	-0.244851	0.171981	-0.681915	0.395898	-0.056683	-0.015597	-0.916411	0	0
57585	0.539889	0.110886	10.088879	0.023297	-0.027730	0.131349	-0.244721	0.172533	-0.682166	0.397096	-0.056934	-0.015834	-0.915872	0	0
57586	0.756916	0.177754	10.019446	0.033426	-0.043532	0.128684	-0.244991	0.174170	-0.681871	0.398271	-0.057286	-0.016269	-0.915332	0	0
57587	0.940579	-0.065183	9.895531	0.067635	-0.052312	0.112911	-0.244730	0.175273	-0.682242	0.399321	-0.057581	-0.017019	-0.914843	0	0
57588	1.331263	-0.285041	9.718739	0.085127	-0.068491	0.126853	-0.244855	0.174180	-0.682523	0.400503	-0.057955	-0.018028	-0.914283	0	0
57589	1.642598	-0.339262	9.550980	0.064464	-0.094852	0.141719	-0.245767	0.173349	-0.682533	0.401805	-0.058659	-0.018906	-0.913649	0	0
57590	1.730211	-0.362790	9.415458	0.045661	-0.100146	0.153113	-0.247607	0.174143	-0.681722	0.403192	-0.059485	-0.019666	-0.912968	0	0
57591	1.744012	-0.494359	9.449583	0.021519	-0.117597	0.161873	-0.248382	0.173599	-0.682640	0.404644	-0.060577	-0.020237	-0.912241	0	0
57592	1.662915	-0.251121	9.246700	-0.016310	-0.130643	0.179351	-0.250239	0.175882	-0.680496	0.406226	-0.061937	-0.020538	-0.911440	0	0
57593	1.658802	-0.122354	9.238944	-0.101574	-0.153350	0.165565	-0.251160	0.178620	-0.681087	0.407624	-0.063860	-0.020138	-0.910692	0	0
57594	1.712298	-0.086375	9.456123	-0.202059	-0.163033	0.160604	-0.252890	0.182690	-0.679300	0.408907	-0.066265	-0.018890	-0.909971	0	0
57595	1.853226	-0.061847	9.763124	-0.186075	-0.164689	0.143129	-0.253965	0.184287	-0.676393	0.410037	-0.068636	-0.017791	-0.909308	0	0
57596	1.865951	0.060375	9.895313	-0.116320	-0.165084	0.134192	-0.256331	0.186725	-0.676067	0.411129	-0.070703	-0.017349	-0.908665	0	0
57597	1.713977	0.303583	9.970078	-0.084001	-0.159666	0.111386	-0.258061	0.189693	-0.673780	0.412036	-0.072609	-0.017194	-0.908107	0	0
57598	1.411764	0.280836	10.286641	-0.067296	-0.132913	0.072993	-0.258592	0.192293	-0.673986	0.412613	-0.074171	-0.017109	-0.907720	0	0
57599	0.973558	0.312240	10.641014	-0.107901	-0.114951	0.066116	-0.260569	0.192524	-0.672142	0.413096	-0.075759	-0.016590	-0.907379	0	0
57600	1.085915	0.386485	10.644318	-0.050768	-0.104288	0.027610	-0.263066	0.192894	-0.670813	0.413268	-0.076985	-0.016570	-0.907198	0	0
57601	1.144181	0.380184	10.730043	0.047634	-0.076810	0.009966	-0.265424	0.193001	-0.670272	0.413365	-0.077573	-0.017351	-0.907089	0	0
57602	1.260289	0.225846	10.548421	0.149500	-0.075713	0.001854	-0.265946	0.193136	-0.670527	0.413470	-0.077707	-0.019049	-0.906996	0	0
57603	1.575858	0.037100	10.250328	0.279072	-0.070495	-0.006293	-0.266720	0.191216	-0.670950	0.413597	-0.077276	-0.021920	-0.906910	0	0
57604	1.746038	-0.082797	9.765303	0.339657	-0.077123	-0.002092	-0.268779	0.186011	-0.672602	0.413804	-0.076634	-0.025351	-0.906780	0	0
57605	1.943981	-0.395431	9.567430	0.284620	-0.069836	0.002512	-0.268767	0.181896	-0.672161	0.414007	-0.076178	-0.028266	-0.906640	0	0
57606	2.037556	-0.633565	9.518297	0.243600	-0.073371	0.021850	-0.271593	0.175333	-0.675268	0.414343	-0.075906	-0.030792	-0.906427	0	0
57607	1.926442	-0.868188	9.749954	0.233110	-0.083735	0.018372	-0.271723	0.172027	-0.673898	0.414641	-0.075793	-0.033279	-0.906212	0	0
57608	1.824365	-0.815711	9.912855	0.214720	-0.099921	0.054994	-0.273012	0.169425	-0.674983	0.415250	-0.075891	-0.035629	-0.905836	0	0
57609	1.665037	-0.591322	9.939099	0.160018	-0.052425	0.063963	-0.272997	0.167381	-0.675806	0.415913	-0.075809	-0.037277	-0.905472	0	0
57610	1.481340	-0.390038	9.878415	-0.002392	-0.034254	0.100201	-0.275345	0.165714	-0.675822	0.416782	-0.076231	-0.037352	-0.905034	0	0
57611	1.438227	-0.282254	9.822838	-0.200377	-0.023001	0.092941	-0.276150	0.169257	-0.674964	0.417444	-0.077390	-0.035583	-0.904702	0	0
57612	1.569343	-0.345644	9.746273	-0.302063	-0.003975	0.096807	-0.273966	0.174867	-0.672783	0.418067	-0.078785	-0.032823	-0.904398	0	0
57613	1.807016	-0.508782	9.607718	-0.354618	0.005089	0.097911	-0.273083	0.181025	-0.671626	0.418655	-0.080332	-0.029530	-0.904103	0	0
57614	2.060086	-0.545209	9.412504	-0.308914	-0.009952	0.138773	-0.274699	0.188515	-0.669381	0.419640	-0.081821	-0.026698	-0.903601	0	0
57615	2.103950	-0.620743	8.964925	-0.254318	-0.009516	0.142987	-0.272774	0.193989	-0.667462	0.420704	-0.083094	-0.024338	-0.903057	0	0
57616	2.118226	-0.708840	8.798702	-0.259269	-0.026338	0.159536	-0.271492	0.198922	-0.666592	0.421908	-0.084525	-0.022007	-0.902421	0	0
57617	2.103568	-0.736825	8.706639	-0.303378	-0.014280	0.191100	-0.271915	0.205207	-0.665683	0.423355	-0.086062	-0.019185	-0.901663	0	0
57618	1.972683	-0.685059	8.516707	-0.365401	-0.035021	0.209512	-0.270799	0.213942	-0.662260	0.424905	-0.088029	-0.015890	-0.900808	0	0
57619	1.899796	-0.688022	8.402133	-0.382686	-0.061253	0.220816	-0.270841	0.221592	-0.660676	0.426527	-0.090331	-0.012530	-0.899866	0	0
57620	1.783088	-0.651796	8.509455	-0.397989	-0.080687	0.241718	-0.270101	0.227593	-0.657956	0.428313	-0.092848	-0.009106	-0.898802	0	0
57621	1.743924	-0.635262	8.801132	-0.349560	-0.097852	0.251990	-0.270148	0.236063	-0.656224	0.430224	-0.095338	-0.006173	-0.897652	0	0
57622	1.700411	-0.505938	9.213153	-0.269797	-0.096099	0.265702	-0.270969	0.239994	-0.653534	0.432328	-0.097442	-0.003943	-0.896427	0	0
57623	1.672055	-0.304942	9.497522	-0.164728	-0.089659	0.249690	-0.270493	0.245437	-0.650301	0.434384	-0.099060	-0.002640	-0.895260	0	0
57624	1.614506	-0.174848	9.411121	-0.095502	-0.084961	0.252967	-0.271301	0.248148	-0.648678	0.436536	-0.100306	-0.001936	-0.894076	0	0
57625	1.727421	-0.375281	9.669565	-0.061431	-0.071460	0.261670	-0.269767	0.256100	-0.648011	0.438793	-0.101311	-0.001472	-0.892857	0	0
57626	1.698283	-0.681908	10.203368	-0.035856	-0.049194	0.272158	-0.269787	0.258136	-0.646537	0.441174	-0.101975	-0.001126	-0.891608	0	0
57627	1.623667	-0.912249	10.458454	0.032211	-0.027308	0.289481	-0.267558	0.257478	-0.646957	0.443770	-0.102170	-0.001272	-0.890297	0	0
57628	1.712086	-0.813450	10.235072	0.114213	0.001417	0.312004	-0.266120	0.259145	-0.647717	0.446648	-0.101718	-0.001997	-0.888907	0	0
57629	1.717688	-0.701004	10.159067	0.185005	0.020294	0.301372	-0.263376	0.258755	-0.647223	0.449497	-0.100804	-0.003277	-0.887570	0	0
57630	1.803319	-0.642242	10.046553	0.224960	0.030387	0.306524	-0.263749	0.256991	-0.648819	0.452426	-0.099596	-0.004862	-0.886210	0	0
57631	2.026110	-0.493565	9.598032	0.267761	0.040048	0.284636	-0.260060	0.255968	-0.651734	0.455197	-0.098133	-0.006808	-0.884940	0	0
57632	2.292080	-0.429099	9.268373	0.284721	0.016369	0.281062	-0.258221	0.253656	-0.651662	0.457949	-0.096774	-0.009012	-0.883649	0	0
57633	2.504368	-0.425308	8.759924	0.256409	0.003910	0.255842	-0.256371	0.250949	-0.652772	0.460437	-0.095687	-0.011069	-0.882451	0	0
57634	2.610200	-0.658103	8.657319	0.198447	-0.045978	0.233230	-0.256869	0.248779	-0.654897	0.462661	-0.095268	-0.012843	-0.881308	0	0
57635	2.295753	-1.064604	9.225344	0.108536	-0.067221	0.236920	-0.255963	0.247947	-0.653355	0.464822	-0.095496	-0.013953	-0.880129	0	0
57636	1.850881	-1.291043	9.854631	0.038403	-0.062135	0.226632	-0.255833	0.248497	-0.653476	0.466828	-0.095959	-0.014398	-0.879009	0	0
57637	1.399032	-1.087563	10.243243	-0.037751	-0.052423	0.259939	-0.254259	0.251828	-0.655638	0.469048	-0.096734	-0.014115	-0.877745	0	0
57638	0.955331	-0.754536	10.543929	-0.113774	-0.039526	0.260096	-0.253760	0.254827	-0.654148	0.471201	-0.097714	-0.013086	-0.876499	0	0
57639	0.761228	-0.277268	10.337303	-0.076417	-0.017057	0.264330	-0.250634	0.257870	-0.653981	0.473423	-0.098345	-0.012273	-0.875242	0	0
57640	0.909744	0.061914	9.839945	-0.039835	-0.036272	0.250196	-0.251713	0.258910	-0.650432	0.475553	-0.098945	-0.011886	-0.874024	0	0
57641	1.235488	-0.035523	9.617972	0.015230	-0.055909	0.246550	-0.250954	0.261634	-0.648559	0.477699	-0.099470	-0.012072	-0.872791	0	0
57642	1.521360	-0.311337	9.314484	0.063213	-0.073547	0.231602	-0.251090	0.262865	-0.648534	0.479761	-0.099900	-0.012781	-0.871600	0	0
57643	1.646770	-0.589197	8.881509	0.073587	-0.084099	0.231586	-0.250451	0.263536	-0.646961	0.481824	-0.100388	-0.013627	-0.870392	0	0
57644	1.737996	-0.847203	8.655404	0.080266	-0.126165	0.235848	-0.250452	0.263810	-0.646955	0.483926	-0.101193	-0.014734	-0.869113	0	0
57645	1.892843	-1.003654	8.635074	0.044386	-0.135025	0.256902	-0.250702	0.266583	-0.649767	0.486166	-0.102268	-0.015544	-0.867722	0	0
57646	1.951001	-1.072968	8.492316	-0.010029	-0.152218	0.264877	-0.251641	0.267776	-0.647390	0.488416	-0.103741	-0.015963	-0.866275	0	0
57647	1.926721	-1.035540	8.638680	-0.096333	-0.167523	0.278163	-0.250753	0.268982	-0.644505	0.490680	-0.105786	-0.015689	-0.864752	0	0
57648	1.824950	-0.899833	8.957711	-0.131839	-0.190138	0.287770	-0.254460	0.274523	-0.641501	0.492980	-0.108184	-0.015214	-0.863154	0	0
57649	1.811454	-0.652904	9.247233	-0.137154	-0.193614	0.287750	-0.255262	0.277657	-0.640782	0.495267	-0.110653	-0.014703	-0.861539	0	0
57650	1.843983	-0.470281	9.389509	-0.123261	-0.195599	0.294669	-0.255570	0.280890	-0.636675	0.497623	-0.113053	-0.014321	-0.859875	0	0
57651	1.817894	-0.385678	9.221835	-0.075124	-0.204547	0.287511	-0.257039	0.285787	-0.635134	0.499962	-0.115304	-0.014400	-0.858216	0	0
57652	1.869038	-0.711480	9.671192	-0.007079	-0.189744	0.306590	-0.257338	0.287105	-0.631195	0.502541	-0.117072	-0.014973	-0.856459	0	0
57653	1.998170	-0.665033	9.760874	0.015396	-0.196144	0.310884	-0.258926	0.288298	-0.629335	0.505174	-0.118796	-0.015758	-0.854657	0	0
57654	2.196159	-0.561866	9.496285	0.019503	-0.169404	0.329283	-0.258932	0.289254	-0.629055	0.507966	-0.120258	-0.016427	-0.852783	0	0
57655	2.252658	-0.777518	10.077828	0.031987	-0.148753	0.336320	-0.258407	0.291466	-0.630319	0.510828	-0.121494	-0.017087	-0.850883	0	0
57656	2.092809	-0.943499	10.725605	0.099150	-0.130412	0.355364	-0.259069	0.292826	-0.630027	0.513933	-0.122218	-0.018204	-0.848884	0	0
57657	1.928711	-0.658457	10.977989	0.152398	-0.094296	0.367469	-0.256746	0.295832	-0.627638	0.517202	-0.122370	-0.019563	-0.846844	0	0
57658	1.938504	-0.313801	10.532336	0.173124	-0.067131	0.357853	-0.256213	0.295440	-0.628692	0.520418	-0.122173	-0.020978	-0.844866	0	0
57659	2.026473	-0.329432	10.120907	0.189718	-0.027722	0.346589	-0.254645	0.295866	-0.628695	0.523553	-0.121556	-0.022331	-0.842981	0	0
57660	2.148752	-0.650507	10.086879	0.207852	-0.023421	0.339622	-0.251355	0.295381	-0.631075	0.526653	-0.120800	-0.023834	-0.841116	0	0
57661	2.281621	-0.853442	9.896914	0.211419	-0.027021	0.343131	-0.249517	0.294584	-0.631625	0.529769	-0.120058	-0.025370	-0.839218	0	0
57662	2.515668	-0.878687	9.363338	0.166652	-0.036457	0.353736	-0.248590	0.293646	-0.632563	0.532911	-0.119630	-0.026577	-0.837251	0	0
57663	2.748513	-1.085064	8.967637	0.087039	-0.053336	0.353102	-0.247808	0.295304	-0.633058	0.535937	-0.119774	-0.027205	-0.835275	0	0
57664	2.800925	-1.316398	8.774284	0.000127	-0.068741	0.373405	-0.245471	0.297368	-0.631991	0.539024	-0.120508	-0.027168	-0.833183	0	0
57665	2.707589	-1.433983	8.944246	-0.033433	-0.087946	0.387403	-0.243397	0.300391	-0.631164	0.542166	-0.121601	-0.026940	-0.830990	0	0
57666	2.517484	-1.430726	9.236800	-0.007120	-0.090198	0.406483	-0.240152	0.303968	-0.629813	0.545500	-0.122557	-0.026918	-0.828665	0	0
57667	2.371917	-1.264789	9.709807	0.027234	-0.090372	0.400240	-0.240170	0.307109	-0.629100	0.548804	-0.123340	-0.027188	-0.826355	0	0
57668	2.242180	-0.922163	9.996114	0.046581	-0.089087	0.420196	-0.237057	0.310407	-0.627493	0.552294	-0.123993	-0.027585	-0.823915	0	0
57669	2.082602	-0.658766	10.446620	0.045078	-0.075246	0.428914	-0.235091	0.311812	-0.628783	0.555842	-0.124553	-0.027878	-0.821431	0	0
57670	2.038739	-0.213775	10.628290	0.077869	-0.038584	0.416659	-0.234967	0.313180	-0.628496	0.559331	-0.124611	-0.028255	-0.819037	0	0
57671	2.188093	-0.132895	10.221661	0.124351	-0.033498	0.406082	-0.230656	0.314869	-0.628755	0.562782	-0.124370	-0.028993	-0.816681	0	0
57672	2.279567	-0.361031	9.928183	0.198162	-0.035364	0.379729	-0.229341	0.318063	-0.631179	0.566119	-0.123710	-0.030383	-0.814421	0	0
57673	2.399319	-0.781711	9.464252	0.253721	-0.018244	0.376185	-0.225937	0.316175	-0.630849	0.569469	-0.122602	-0.032129	-0.812183	0	0
57674	2.422278	-1.067978	9.212688	0.290019	-0.036036	0.379549	-0.224606	0.314846	-0.633101	0.572883	-0.121421	-0.034268	-0.809869	0	0
57675	2.446768	-1.101164	8.901744	0.245897	-0.028566	0.372726	-0.221826	0.311206	-0.635539	0.576168	-0.120440	-0.036015	-0.807606	0	0
57676	2.422245	-1.153255	8.802301	0.182985	-0.040509	0.385087	-0.219983	0.311107	-0.637119	0.579470	-0.119907	-0.037306	-0.805261	0	0
57677	2.334661	-1.138633	8.865062	0.121070	-0.051703	0.404411	-0.218688	0.310962	-0.635436	0.582831	-0.119843	-0.038140	-0.802802	0	0
57678	2.259498	-1.075816	8.950011	0.105195	-0.069832	0.399155	-0.216974	0.310863	-0.637146	0.586116	-0.119999	-0.038957	-0.800344	0	0
57679	2.292078	-0.892712	9.048711	0.053525	-0.083722	0.416698	-0.214106	0.313495	-0.637245	0.589461	-0.120588	-0.039420	-0.797772	0	0
57680	2.428611	-0.810939	9.230729	0.018755	-0.095718	0.415035	-0.212810	0.317073	-0.637575	0.592745	-0.121460	-0.039679	-0.795189	0	0
57681	2.448106	-0.794755	9.288616	0.014592	-0.090544	0.420297	-0.211784	0.319945	-0.636353	0.596047	-0.122332	-0.039868	-0.792574	0	0
57682	2.418350	-0.868597	9.404468	0.057014	-0.099727	0.427130	-0.210223	0.320775	-0.635826	0.599444	-0.123008	-0.040437	-0.789874	0	0
57683	2.442200	-0.914618	9.596953	0.091779	-0.089612	0.431429	-0.207620	0.321194	-0.634402	0.602905	-0.123411	-0.041215	-0.787132	0	0
57684	2.608364	-0.790017	9.614259	0.098784	-0.073963	0.430593	-0.205783	0.323014	-0.636075	0.606371	-0.123630	-0.041953	-0.784391	0	0
57685	2.659075	-0.812421	9.845199	0.050570	-0.070267	0.437735	-0.203049	0.326605	-0.636285	0.609814	-0.124132	-0.042286	-0.781620	0	0
57686	2.602409	-0.887375	10.082713	0.003131	-0.023990	0.459812	-0.201872	0.327718	-0.636793	0.613384	-0.124549	-0.041932	-0.778774	0	0
57687	2.617580	-0.810985	9.967235	0.007003	-0.005844	0.471185	-0.196669	0.331723	-0.635317	0.617035	-0.124823	-0.041488	-0.775864	0	0
57688	2.549586	-0.836708	9.711798	0.015922	0.015079	0.472953	-0.194315	0.334090	-0.636461	0.620719	-0.124857	-0.040976	-0.772942	0	0
57689	2.588660	-0.863269	9.449033	-0.007996	0.009810	0.486970	-0.190410	0.337821	-0.636025	0.624451	-0.125106	-0.040301	-0.769925	0	0
57690	2.655542	-1.084434	9.422549	-0.014372	0.039405	0.494956	-0.185719	0.341148	-0.635472	0.628247	-0.125144	-0.039373	-0.766873	0	0
57691	2.517543	-1.324542	9.732225	-0.001818	0.042511	0.511508	-0.181269	0.342990	-0.636901	0.632158	-0.125109	-0.038510	-0.763702	0	0
57692	2.328063	-1.237386	9.900060	0.048850	0.065491	0.527089	-0.176560	0.345381	-0.638192	0.636255	-0.124555	-0.037858	-0.760416	0	0
57693	2.214156	-0.782388	9.669475	0.064652	0.082789	0.535747	-0.171605	0.348577	-0.637904	0.640414	-0.123790	-0.037210	-0.757074	0	0
57694	2.341374	-0.336379	9.186234	0.050561	0.075149	0.532246	-0.166637	0.350831	-0.638939	0.644520	-0.123148	-0.036502	-0.753722	0	0
57695	2.586066	-0.183271	8.759061	0.049800	0.040501	0.514723	-0.162453	0.353213	-0.639965	0.648448	-0.122787	-0.036047	-0.750426	0	0
57696	2.902841	-0.535036	8.715261	0.071983	0.029081	0.502500	-0.157219	0.355750	-0.641517	0.652308	-0.122335	-0.035831	-0.747158	0	0
57697	2.863329	-0.971560	9.150609	0.087633	0.029776	0.501628	-0.150939	0.357884	-0.642954	0.656144	-0.121812	-0.035759	-0.743881	0	0
57698	2.626237	-1.085179	9.512797	0.118503	-0.001945	0.504043	-0.149769	0.359264	-0.642805	0.660022	-0.121280	-0.036089	-0.740513	0	0
57699	2.491614	-0.738112	9.840440	0.083667	0.014284	0.490180	-0.144917	0.359884	-0.644784	0.663728	-0.120894	-0.036106	-0.737256	0	0
57700	2.460129	-0.268287	9.961650	-0.027337	0.013564	0.479981	-0.142195	0.360700	-0.642180	0.667225	-0.121199	-0.035284	-0.734083	0	0
57701	2.389125	0.095350	10.058049	-0.127861	0.035603	0.462844	-0.136591	0.365963	-0.642377	0.670450	-0.122049	-0.033638	-0.731075	0	0
57702	2.326658	0.185966	9.813825	-0.152663	0.022212	0.441922	-0.133185	0.370554	-0.645310	0.673503	-0.123109	-0.031888	-0.728163	0	0
57703	2.293847	-0.068179	9.554322	-0.065343	0.002913	0.408486	-0.129934	0.374140	-0.644742	0.676370	-0.123751	-0.030987	-0.725431	0	0
57704	2.389681	-0.367668	9.344469	0.115508	-0.031371	0.390461	-0.127454	0.375122	-0.644610	0.679332	-0.123369	-0.031607	-0.722696	0	0
57705	2.493265	-0.598733	9.086987	0.231047	-0.039032	0.377929	-0.123016	0.373638	-0.642976	0.682305	-0.122298	-0.033180	-0.720001	0	0
57706	2.502812	-0.664842	8.911503	0.251531	-0.060079	0.374327	-0.121031	0.372041	-0.645108	0.685285	-0.121188	-0.034997	-0.717268	0	0
57707	2.338883	-0.846424	8.777120	0.156735	-0.052413	0.379851	-0.120103	0.370967	-0.646178	0.688151	-0.120726	-0.036132	-0.714541	0	0
57708	1.965823	-1.004422	8.647903	0.028120	-0.058430	0.386272	-0.118519	0.371557	-0.648264	0.690911	-0.121139	-0.036321	-0.711792	0	0
57709	1.941434	-0.988674	8.779433	0.032306	-0.093591	0.396623	-0.114875	0.372945	-0.646829	0.693709	-0.121826	-0.036827	-0.708922	0	0
57710	1.911560	-1.049825	9.064948	0.103820	-0.103463	0.430409	-0.114584	0.375749	-0.651730	0.696838	-0.122047	-0.037809	-0.705756	0	0
57711	1.892930	-0.876537	9.213115	0.194750	-0.120194	0.449266	-0.111172	0.374698	-0.652688	0.700169	-0.121802	-0.039577	-0.702397	0	0
57712	1.791932	-0.662449	9.247549	0.221770	-0.110024	0.457901	-0.109475	0.372506	-0.651309	0.703598	-0.121251	-0.041400	-0.698952	0	0
57713	1.667124	-0.369807	9.220702	0.192743	-0.127686	0.485798	-0.108150	0.372823	-0.653659	0.707142	-0.121070	-0.043152	-0.695291	0	0
57714	1.551013	-0.288988	9.026000	0.149440	-0.132512	0.484137	-0.105544	0.373385	-0.652754	0.710616	-0.121191	-0.044596	-0.691627	0	0
57715	1.492516	-0.316982	8.968845	0.120319	-0.127174	0.492953	-0.103670	0.369062	-0.656112	0.714085	-0.121503	-0.045818	-0.687910	0	0
57716	1.480448	-0.701481	9.067760	0.103419	-0.130805	0.506988	-0.101064	0.370451	-0.655582	0.717623	-0.121943	-0.046902	-0.684067	0	0
57717	1.439278	-0.960833	9.725992	0.089194	-0.105362	0.554230	-0.098472	0.374712	-0.654735	0.721445	-0.122333	-0.047661	-0.679912	0	0
57718	1.366318	-0.826682	10.383297	0.091984	-0.064059	0.587465	-0.095063	0.375587	-0.656306	0.725501	-0.122430	-0.048084	-0.675535	0	0
57719	1.466612	-0.336000	10.271751	0.178964	-0.054673	0.615114	-0.090609	0.375231	-0.657128	0.729821	-0.121822	-0.048987	-0.670911	0	0
57720	1.648521	-0.019431	10.257529	0.265341	-0.012042	0.637657	-0.086396	0.376143	-0.661051	0.734395	-0.120322	-0.050133	-0.666088	0	0
57721	1.695657	-0.224677	10.563425	0.297925	0.010102	0.653357	-0.080869	0.374323	-0.664516	0.739081	-0.118397	-0.051294	-0.661143	0	0
57722	2.006147	-0.415359	10.444588	0.293801	0.056830	0.677992	-0.074320	0.372337	-0.664863	0.743919	-0.116241	-0.052070	-0.656019	0	0
57723	2.165263	-0.341172	9.977107	0.309958	0.068605	0.699797	-0.066956	0.369168	-0.668499	0.748875	-0.113841	-0.052812	-0.650721	0	0
57724	2.256243	-0.280257	9.445642	0.353241	0.061242	0.705759	-0.061051	0.366641	-0.669894	0.753877	-0.111212	-0.053905	-0.645287	0	0
57725	2.475700	-0.291515	8.975552	0.357210	0.071414	0.723253	-0.052751	0.363512	-0.676013	0.758945	-0.108442	-0.054906	-0.639710	0	0
57726	2.513506	-0.486035	8.976751	0.329923	0.069605	0.738182	-0.046444	0.361279	-0.678709	0.764037	-0.105939	-0.055745	-0.633969	0	0
57727	2.501771	-0.750320	9.399383	0.317159	0.042005	0.718108	-0.040277	0.358206	-0.679987	0.768914	-0.103650	-0.056722	-0.628340	0	0
57728	2.243598	-0.739029	9.676675	0.246478	0.045946	0.725265	-0.031877	0.356408	-0.682951	0.773729	-0.101918	-0.057223	-0.622641	0	0
57729	1.992034	-0.438270	9.892565	0.115603	0.074725	0.738743	-0.025063	0.355670	-0.684319	0.778456	-0.100980	-0.056661	-0.616928	0	0
57730	1.866786	-0.158914	10.189973	-0.041719	0.109331	0.726170	-0.019321	0.359568	-0.684805	0.782926	-0.101082	-0.054876	-0.611390	0	0
57731	1.891249	-0.077517	10.493211	-0.124910	0.129422	0.709022	-0.011891	0.362912	-0.683489	0.787176	-0.101643	-0.052427	-0.606032	0	0
57732	1.988255	-0.088225	10.728090	-0.126188	0.147279	0.682927	-0.001835	0.365884	-0.683242	0.791242	-0.102142	-0.049868	-0.600846	0	0
57733	2.155451	-0.233895	10.601097	-0.031060	0.130435	0.652113	0.004441	0.368151	-0.684286	0.795168	-0.101906	-0.048026	-0.595833	0	0
57734	2.203859	-0.402032	9.963243	0.017006	0.140137	0.628469	0.011885	0.369588	-0.683789	0.798974	-0.101277	-0.046431	-0.590955	0	0
57735	2.065036	-0.510022	9.519422	0.055315	0.127225	0.604756	0.019333	0.371031	-0.683815	0.802639	-0.100341	-0.045177	-0.586226	0	0
57736	1.995416	-0.819573	9.250297	0.083707	0.129871	0.592488	0.026395	0.372617	-0.684617	0.806234	-0.099215	-0.044090	-0.581549	0	0
57737	2.083074	-1.209836	9.354089	0.155522	0.110570	0.560878	0.031386	0.370358	-0.686261	0.809676	-0.097548	-0.043599	-0.577069	0	0
57738	2.278960	-1.415595	9.370847	0.279608	0.086986	0.552651	0.038612	0.369519	-0.690111	0.813154	-0.095062	-0.044029	-0.572543	0	0
57739	2.207033	-1.230498	9.370300	0.354998	0.065121	0.574145	0.045052	0.363434	-0.691319	0.816778	-0.092051	-0.045049	-0.567777	0	0
57740	1.925688	-1.081899	9.320807	0.397417	0.073613	0.574858	0.050478	0.356697	-0.696054	0.820417	-0.088684	-0.046236	-0.562950	0	0
57741	1.691627	-1.137158	9.451326	0.397122	0.061569	0.566073	0.055485	0.354051	-0.699532	0.823953	-0.085342	-0.047530	-0.558174	0	0
57742	1.705264	-1.286328	9.540892	0.386941	0.065029	0.571364	0.060352	0.348770	-0.700583	0.827476	-0.082100	-0.048727	-0.553326	0	0
57743	1.811962	-1.313571	9.726889	0.342009	0.074106	0.568053	0.066286	0.344773	-0.704876	0.830905	-0.079144	-0.049609	-0.548518	0	0
57744	1.889776	-1.259555	10.050295	0.258777	0.070446	0.559572	0.073117	0.340755	-0.706829	0.834197	-0.076922	-0.050062	-0.543776	0	0
57745	1.768415	-1.117955	10.510289	0.141437	0.080800	0.566892	0.077448	0.336827	-0.706938	0.837402	-0.075600	-0.049793	-0.539040	0	0
57746	1.834323	-0.666726	10.481295	0.068447	0.078041	0.556593	0.082435	0.334287	-0.708067	0.840476	-0.074920	-0.049150	-0.534389	0	0
57747	1.938309	-0.407481	10.223520	0.041809	0.078755	0.527002	0.089542	0.334016	-0.713599	0.843337	-0.074421	-0.048391	-0.530002	0	0
57748	1.933288	-0.505333	9.856650	0.020630	0.079335	0.504393	0.093731	0.333099	-0.713647	0.846053	-0.074107	-0.047519	-0.525780	0	0
57749	1.776384	-0.735458	9.716572	-0.012697	0.064224	0.485256	0.099231	0.333717	-0.714978	0.848603	-0.074126	-0.046628	-0.521732	0	0
57750	1.789782	-1.031534	9.261713	0.003707	0.052574	0.445081	0.102584	0.336571	-0.710513	0.850936	-0.074064	-0.045934	-0.517988	0	0
57751	1.819174	-1.057534	8.955600	0.040047	0.052319	0.445851	0.108074	0.336622	-0.710291	0.853278	-0.073687	-0.045451	-0.514220	0	0
57752	1.781489	-0.829733	9.017820	0.080882	0.027810	0.430805	0.111631	0.336010	-0.713327	0.855553	-0.073085	-0.045376	-0.510518	0	0
57753	1.694204	-0.757214	9.112873	0.167970	0.001537	0.395566	0.114270	0.334419	-0.715463	0.857674	-0.071856	-0.046021	-0.507063	0	0
57754	1.590204	-1.016593	9.382751	0.295579	0.004336	0.377770	0.118882	0.329698	-0.717675	0.859791	-0.069508	-0.047274	-0.503680	0	0
57755	1.423826	-1.097252	9.782515	0.400269	-0.004713	0.347768	0.120490	0.322058	-0.718880	0.861792	-0.066296	-0.049181	-0.500500	0	0
57756	1.440788	-0.689567	9.778242	0.407570	0.002559	0.328538	0.122111	0.314989	-0.721899	0.863691	-0.062966	-0.051044	-0.497461	0	0
57757	1.477957	-0.169504	9.692783	0.428492	-0.007732	0.309209	0.123081	0.310676	-0.726684	0.865469	-0.059499	-0.053137	-0.494571	0	0
57758	1.468962	0.007382	9.947309	0.427390	-0.006967	0.262094	0.127574	0.305143	-0.729824	0.867000	-0.056008	-0.055219	-0.492063	0	0
57759	1.487680	-0.064042	10.246082	0.394749	-0.004505	0.230808	0.128924	0.297507	-0.731548	0.868331	-0.052765	-0.057158	-0.489847	0	0
57760	1.444180	0.012591	10.374078	0.289518	0.012616	0.194515	0.129247	0.290165	-0.735606	0.869435	-0.050334	-0.058427	-0.487991	0	0
57761	1.451013	0.274277	9.970892	0.166103	0.024673	0.159989	0.131367	0.286922	-0.737510	0.870298	-0.048884	-0.059026	-0.486526	0	0
57762	1.393916	0.415470	9.538414	0.078378	0.046873	0.130624	0.132818	0.285992	-0.738712	0.870993	-0.048085	-0.059000	-0.485364	0	0
57763	1.440533	0.409490	9.164395	0.011347	0.031964	0.114208	0.133346	0.286694	-0.739614	0.871558	-0.047911	-0.058802	-0.484390	0	0
57764	1.495405	0.164617	8.876368	-0.063243	0.018730	0.103953	0.134123	0.287241	-0.738957	0.872034	-0.048466	-0.058346	-0.483533	0	0
57765	1.522885	-0.154760	8.762235	-0.115954	0.008632	0.104115	0.136455	0.289159	-0.737111	0.872472	-0.049509	-0.057742	-0.482708	0	0
57766	1.628878	-0.360807	8.655165	-0.140902	-0.000043	0.110306	0.137491	0.291909	-0.737195	0.872927	-0.050836	-0.057071	-0.481827	0	0
57767	1.642783	-0.498294	8.565724	-0.147144	0.018019	0.130453	0.137063	0.294329	-0.733885	0.873476	-0.052130	-0.056226	-0.480793	0	0
57768	1.589432	-0.436461	8.722791	-0.133473	-0.000477	0.132964	0.136524	0.296503	-0.732926	0.874033	-0.053407	-0.055582	-0.479713	0	0
57769	1.658224	-0.293077	8.873354	-0.108339	0.000965	0.138125	0.138061	0.299639	-0.730529	0.874623	-0.054454	-0.055071	-0.478577	0	0
57770	1.521742	-0.271039	9.181885	-0.052135	-0.001268	0.141423	0.139656	0.300935	-0.734295	0.875262	-0.055027	-0.054820	-0.477371	0	0
57771	1.002704	-0.035273	8.897008	-0.050534	-0.020384	0.145618	0.140964	0.302877	-0.735179	0.875904	-0.055669	-0.054765	-0.476125	0	0
57772	1.328509	-0.058658	9.002944	-0.173452	0.012280	0.122572	0.142519	0.305489	-0.734748	0.876387	-0.057231	-0.053827	-0.475156	0	0
57773	1.470327	0.098171	9.198013	-0.263454	0.000628	0.125425	0.142097	0.309572	-0.732970	0.876816	-0.059621	-0.052584	-0.474208	0	0
57774	1.718109	0.073939	9.441323	-0.293193	-0.004274	0.112457	0.143234	0.315860	-0.731029	0.877158	-0.062304	-0.051228	-0.473379	0	0
57775	1.639517	0.008100	9.749687	-0.240246	-0.025347	0.093051	0.144246	0.319675	-0.728615	0.877421	-0.064592	-0.050341	-0.472680	0	0
57776	1.696941	-0.130049	9.906190	-0.170034	-0.039494	0.068408	0.143165	0.324845	-0.726680	0.877603	-0.066338	-0.049904	-0.472146	0	0
57777	1.878438	-0.218914	10.338961	-0.094997	-0.047341	0.026340	0.143421	0.327044	-0.727030	0.877628	-0.067419	-0.049940	-0.471943	0	0
57778	2.060281	-0.299960	10.503087	0.002368	-0.038249	0.008675	0.143291	0.327320	-0.727284	0.877642	-0.067617	-0.050346	-0.471844	0	0
57779	1.909438	-0.332996	10.314831	0.138927	-0.052643	-0.024932	0.143571	0.326524	-0.729127	0.877579	-0.066645	-0.051570	-0.471969	0	0
57780	1.718563	-0.518331	10.321444	0.285728	-0.062387	-0.028887	0.140173	0.324289	-0.728365	0.877586	-0.064450	-0.053549	-0.472039	0	0
57781	1.711330	-0.829673	10.825620	0.453072	-0.072265	-0.041579	0.138391	0.318559	-0.731593	0.877621	-0.060805	-0.056438	-0.472122	0	0
57782	1.665293	-0.708062	11.278748	0.575683	-0.028088	-0.024381	0.138343	0.310971	-0.738261	0.877816	-0.055904	-0.059480	-0.471991	0	0
57783	1.682007	0.027716	11.017668	0.630100	-0.002156	-0.028032	0.138407	0.299498	-0.740833	0.878004	-0.050373	-0.062575	-0.471864	0	0
57784	1.744197	0.558572	10.374921	0.589853	0.014379	-0.052343	0.137444	0.290799	-0.746994	0.878039	-0.045126	-0.065321	-0.471958	0	0
57785	1.625028	0.477435	9.901973	0.485009	0.022565	-0.071218	0.137783	0.280451	-0.751633	0.877912	-0.040713	-0.067528	-0.472285	0	0
57786	1.367084	0.054823	9.906756	0.347733	0.028939	-0.074284	0.137691	0.274173	-0.753581	0.877708	-0.037506	-0.069010	-0.472714	0	0
57787	0.957232	-0.142341	9.835940	0.167489	0.046038	-0.068520	0.137070	0.269395	-0.755365	0.877464	-0.035763	-0.069502	-0.473231	0	0
57788	0.631157	-0.194958	9.578817	-0.024735	0.063124	-0.055747	0.137584	0.270212	-0.754570	0.877225	-0.035675	-0.068915	-0.473766	0	0
57789	0.518927	-0.302479	9.291762	-0.162392	0.053247	-0.025726	0.138495	0.272970	-0.755305	0.877068	-0.036810	-0.067757	-0.474137	0	0
57790	0.629319	-0.230741	8.864112	-0.238066	0.028926	0.002344	0.138723	0.277054	-0.753140	0.876999	-0.038795	-0.066437	-0.474293	0	0
57791	0.788696	-0.420223	8.973948	-0.232691	0.012862	0.016285	0.140264	0.281021	-0.751509	0.876980	-0.040759	-0.065276	-0.474324	0	0
57792	1.097192	-0.459816	9.242270	-0.201378	-0.005269	0.034514	0.139585	0.286212	-0.750881	0.877047	-0.042606	-0.064417	-0.474156	0	0
57793	1.481958	-0.388883	9.333659	-0.123305	-0.022954	0.057840	0.139306	0.289488	-0.750162	0.877242	-0.043810	-0.064072	-0.473733	0	0
57794	1.692064	-0.244939	9.323591	-0.071437	-0.031367	0.064660	0.140599	0.291684	-0.749477	0.877487	-0.044660	-0.064044	-0.473202	0	0
57795	1.648607	-0.181691	9.344865	-0.080015	-0.038395	0.071630	0.139552	0.293876	-0.750339	0.877753	-0.045573	-0.064036	-0.472622	0	0
57796	1.668491	-0.136622	9.204620	-0.095254	-0.033224	0.083898	0.139670	0.296062	-0.749775	0.878074	-0.046653	-0.063903	-0.471938	0	0
57797	1.699826	-0.167209	9.312413	-0.074160	-0.024873	0.096081	0.139666	0.296606	-0.749504	0.878465	-0.047471	-0.063796	-0.471144	0	0
57798	1.716361	-0.259248	9.281667	-0.023800	-0.027177	0.106407	0.139653	0.298654	-0.748942	0.878927	-0.047909	-0.063936	-0.470218	0	0
57799	1.767638	-0.248818	9.176521	0.067705	-0.031315	0.103517	0.139928	0.297161	-0.749886	0.879413	-0.047522	-0.064553	-0.469263	0	0
57800	1.818565	-0.260019	9.272032	0.140455	-0.051383	0.119831	0.140722	0.297735	-0.751314	0.879997	-0.046638	-0.065671	-0.468099	0	0
57801	1.876426	-0.288459	9.604409	0.139488	-0.040810	0.111156	0.141788	0.295297	-0.752674	0.880541	-0.045678	-0.066709	-0.467023	0	0
57802	1.884108	-0.216063	9.636737	0.053170	-0.022647	0.108837	0.141005	0.295154	-0.752801	0.881048	-0.045421	-0.067171	-0.466024	0	0
57803	1.877676	-0.079328	9.568619	-0.102866	-0.005917	0.120662	0.142069	0.293538	-0.754144	0.881545	-0.046445	-0.066771	-0.465040	0	0
57804	1.901800	-0.150358	9.387886	-0.213157	-0.000005	0.131477	0.142559	0.299555	-0.752987	0.882046	-0.048444	-0.065782	-0.464027	0	0
57805	1.876738	-0.299334	9.270128	-0.234006	0.014375	0.117634	0.142404	0.303649	-0.751862	0.882471	-0.050535	-0.064599	-0.463161	0	0
57806	1.749122	-0.432424	9.552035	-0.223738	0.009100	0.114096	0.143284	0.308838	-0.749941	0.882878	-0.052574	-0.063488	-0.462311	0	0
57807	1.773044	-0.491564	9.613590	-0.216912	0.014388	0.107124	0.144958	0.313775	-0.749074	0.883252	-0.054513	-0.062391	-0.461521	0	0
57808	1.811633	-0.529519	9.723532	-0.261656	0.018076	0.114254	0.145710	0.317589	-0.746788	0.883635	-0.056844	-0.061026	-0.460689	0	0
57809	1.848992	-0.691460	10.291755	-0.306302	0.048033	0.113624	0.146983	0.323060	-0.745125	0.883994	-0.059428	-0.059218	-0.459908	0	0
57810	1.832746	-0.915647	10.603687	-0.321150	0.081047	0.128613	0.147474	0.329077	-0.743968	0.884427	-0.062003	-0.057012	-0.459015	0	0
57811	1.833005	-0.860419	10.657733	-0.242814	0.085292	0.152815	0.151225	0.336353	-0.742287	0.885008	-0.063882	-0.055142	-0.457863	0	0
57812	1.683705	-0.635654	10.422266	-0.130558	0.100402	0.143759	0.153689	0.340618	-0.741830	0.885626	-0.064689	-0.053629	-0.456734	0	0
57813	1.646738	-0.364431	10.068651	-0.010771	0.099777	0.131159	0.156811	0.342827	-0.740766	0.886257	-0.064434	-0.052705	-0.455653	0	0
57814	1.633582	-0.217681	9.538392	0.082297	0.078224	0.129060	0.158914	0.341211	-0.741334	0.886929	-0.063448	-0.052368	-0.454521	0	0
57815	1.637705	-0.394580	9.288821	0.099923	0.057435	0.111522	0.160762	0.338777	-0.742438	0.887515	-0.062392	-0.052337	-0.453526	0	0
57816	1.656016	-0.637444	9.067037	0.067091	0.045433	0.113354	0.163142	0.337463	-0.744959	0.888086	-0.061681	-0.052232	-0.452515	0	0
57817	1.656349	-0.962443	9.263358	0.016157	0.034355	0.116996	0.164046	0.337731	-0.743786	0.888629	-0.061484	-0.052026	-0.451499	0	0
57818	1.486696	-1.188715	9.663545	-0.015003	0.009114	0.123994	0.165224	0.338571	-0.744300	0.889174	-0.061673	-0.051866	-0.450417	0	0
57819	1.147851	-1.187133	10.223416	-0.034225	0.019322	0.150199	0.166925	0.339967	-0.745067	0.889825	-0.062014	-0.051545	-0.449121	0	0
57820	0.925396	-0.898938	10.455403	-0.104094	0.020606	0.159938	0.167694	0.343256	-0.744617	0.890478	-0.062962	-0.050860	-0.447770	0	0
57821	0.848044	-0.404671	10.377065	-0.183035	0.022263	0.152259	0.169256	0.347946	-0.745970	0.891040	-0.064601	-0.049836	-0.446531	0	0
57822	1.006125	-0.057946	10.068442	-0.255927	0.028276	0.140262	0.170784	0.352995	-0.743274	0.891502	-0.066857	-0.048416	-0.445432	0	0
57823	1.167508	0.035338	9.848140	-0.254130	0.008595	0.114047	0.172323	0.357373	-0.741635	0.891830	-0.069152	-0.047212	-0.444554	0	0
57824	1.385483	-0.145881	9.823577	-0.140277	-0.006442	0.069240	0.173089	0.360658	-0.740793	0.892029	-0.070496	-0.046663	-0.444002	0	0
57825	1.462731	-0.294641	9.606613	-0.030189	-0.024439	0.050576	0.172290	0.362557	-0.739968	0.892210	-0.070901	-0.046790	-0.443560	0	0
57826	1.520938	-0.386460	9.303740	0.074236	-0.052583	0.015317	0.171242	0.362543	-0.739700	0.892295	-0.070511	-0.047643	-0.443359	0	0
57827	1.515511	-0.517943	9.125249	0.124998	-0.059128	-0.033685	0.171240	0.359646	-0.738062	0.892195	-0.069644	-0.048827	-0.443570	0	0
57828	1.403352	-0.569679	9.061732	0.099017	-0.051793	-0.040579	0.170331	0.359786	-0.738966	0.892050	-0.069001	-0.049822	-0.443851	0	0
57829	1.393419	-0.608213	9.042044	0.011611	-0.050144	-0.047295	0.169691	0.358147	-0.739906	0.891812	-0.069098	-0.050432	-0.444245	0	0
57830	1.500747	-0.551503	9.098479	-0.054934	-0.036485	-0.052284	0.168550	0.358329	-0.744327	0.891516	-0.069755	-0.050615	-0.444715	0	0
57831	1.549191	-0.553964	9.283754	-0.106207	-0.048253	-0.059137	0.166573	0.360491	-0.743488	0.891143	-0.070887	-0.050693	-0.445274	0	0
57832	1.510498	-0.496305	9.367787	-0.129320	-0.039456	-0.052078	0.165892	0.366504	-0.742973	0.890788	-0.072220	-0.050570	-0.445784	0	0
57833	1.457034	-0.465379	9.466309	-0.136898	-0.035383	-0.083456	0.164185	0.370058	-0.743674	0.890288	-0.073552	-0.050413	-0.446583	0	0
57834	1.510801	-0.410810	9.538478	-0.110768	-0.016409	-0.081731	0.163654	0.371970	-0.743632	0.889823	-0.074602	-0.050189	-0.447359	0	0
57835	1.594830	-0.250127	9.209549	-0.033565	-0.024474	-0.102919	0.161010	0.375757	-0.741844	0.889315	-0.074950	-0.050409	-0.448286	0	0
57836	1.708866	-0.316122	9.162395	0.029810	-0.039498	-0.123185	0.160234	0.376589	-0.743256	0.888753	-0.074832	-0.051052	-0.449345	0	0
57837	1.728576	-0.623738	9.527995	0.073130	-0.025846	-0.127595	0.159302	0.375451	-0.740664	0.888211	-0.074224	-0.051782	-0.450435	0	0
57838	1.648458	-0.912765	10.046279	0.087191	-0.012069	-0.125830	0.158002	0.374762	-0.741320	0.887692	-0.073471	-0.052440	-0.451504	0	0
57839	1.443542	-0.929736	10.423627	0.051947	0.025020	-0.133499	0.155932	0.373537	-0.743546	0.887129	-0.072818	-0.052626	-0.452692	0	0
57840	1.381772	-0.704022	10.253944	0.048036	0.038835	-0.118655	0.155195	0.371950	-0.748656	0.886638	-0.072185	-0.052650	-0.453752	0	0
57841	1.326484	-0.899061	10.814152	0.029488	0.082583	-0.118460	0.154935	0.372639	-0.749162	0.886155	-0.071472	-0.052208	-0.454859	0	0
57842	1.443637	-0.800245	11.006544	0.033077	0.104375	-0.120143	0.157519	0.373993	-0.745895	0.885675	-0.070673	-0.051585	-0.455986	0	0
57843	1.718902	-0.409529	10.579626	0.047106	0.125174	-0.115766	0.157522	0.373998	-0.746286	0.885235	-0.069605	-0.050841	-0.457088	0	0
57844	2.012638	-0.198184	10.115831	0.041052	0.117918	-0.149767	0.157926	0.374295	-0.747848	0.884627	-0.068659	-0.050153	-0.458481	0	0
57845	2.166053	-0.241964	9.784810	0.044185	0.128727	-0.170654	0.158463	0.374322	-0.749546	0.883928	-0.067576	-0.049406	-0.460069	0	0
57846	1.991747	-0.537391	9.636940	0.075183	0.118145	-0.176006	0.160168	0.374072	-0.750084	0.883217	-0.066313	-0.048892	-0.461671	0	0
57847	1.627129	-0.895802	9.625732	0.108175	0.151402	-0.189983	0.159910	0.372145	-0.749599	0.882472	-0.064557	-0.048256	-0.463408	0	0
57848	1.180646	-1.089304	9.691399	0.114496	0.144260	-0.177859	0.161489	0.371900	-0.750658	0.881779	-0.062825	-0.047693	-0.465020	0	0
57849	0.961318	-1.168708	9.579120	0.139902	0.143906	-0.164004	0.161773	0.370286	-0.752778	0.881160	-0.060837	-0.047252	-0.466501	0	0
57850	0.815692	-1.092876	9.639249	0.141923	0.156012	-0.155283	0.163352	0.365218	-0.751585	0.880585	-0.058818	-0.046698	-0.467899	0	0
57851	0.787362	-0.949052	9.605634	0.150973	0.143301	-0.129198	0.164421	0.362508	-0.753080	0.880124	-0.056749	-0.046288	-0.469062	0	0
57852	0.778901	-0.751120	9.492432	0.133764	0.129280	-0.116999	0.167732	0.363571	-0.758819	0.879702	-0.054944	-0.045908	-0.470105	0	0
57853	0.958556	-0.455834	9.209211	0.088995	0.134723	-0.108136	0.168260	0.363308	-0.759219	0.879293	-0.053464	-0.045266	-0.471102	0	0
57854	1.112263	-0.402733	9.116835	0.023068	0.123050	-0.113193	0.169185	0.363884	-0.760779	0.878817	-0.052663	-0.044417	-0.472159	0	0
57855	1.199434	-0.496986	9.011790	-0.027033	0.118142	-0.111294	0.171373	0.365230	-0.757118	0.878319	-0.052280	-0.043375	-0.473224	0	0
57856	1.216324	-0.528302	8.977058	-0.058176	0.094642	-0.102541	0.171365	0.366318	-0.756575	0.877835	-0.052332	-0.042386	-0.474204	0	0
57857	1.227702	-0.668943	8.955424	-0.054824	0.079756	-0.102577	0.171211	0.368485	-0.754706	0.877344	-0.052384	-0.041546	-0.475182	0	0
57858	1.207741	-0.742279	9.017792	-0.020076	0.065278	-0.088758	0.171990	0.370413	-0.754935	0.876929	-0.052247	-0.040989	-0.476011	0	0
57859	1.105128	-0.791245	9.135679	0.023154	0.050867	-0.081957	0.173050	0.369619	-0.756262	0.876561	-0.051766	-0.040765	-0.476759	0	0
57860	1.081209	-0.709119	9.190666	0.018429	0.038214	-0.054079	0.173058	0.368530	-0.756805	0.876322	-0.051434	-0.040610	-0.477248	0	0
57861	1.140108	-0.608482	9.263373	-0.004762	0.029430	-0.041825	0.173851	0.368551	-0.757853	0.876121	-0.051320	-0.040420	-0.477644	0	0
57862	1.228305	-0.516353	9.204540	-0.074593	0.029801	-0.032894	0.174493	0.371845	-0.757923	0.875930	-0.051852	-0.039884	-0.477983	0	0
57863	1.359922	-0.490112	9.143765	-0.095144	0.022740	-0.020626	0.174626	0.372126	-0.758310	0.875780	-0.052575	-0.039313	-0.478226	0	0
57864	1.485636	-0.625039	9.175259	-0.085929	0.015175	0.007272	0.175139	0.374045	-0.758015	0.875768	-0.053292	-0.038829	-0.478208	0	0
57865	1.572341	-0.753484	9.309433	-0.053052	0.008706	0.010675	0.176686	0.377056	-0.756663	0.875783	-0.053737	-0.038572	-0.478152	0	0
57866	1.618038	-0.827741	9.404166	0.011488	0.008632	0.036670	0.176950	0.377889	-0.757301	0.875959	-0.053643	-0.038595	-0.477838	0	0
57867	1.624782	-0.878901	9.635713	0.066633	-0.007544	0.036472	0.177237	0.377380	-0.760181	0.876154	-0.053141	-0.039046	-0.477500	0	0
57868	1.479503	-0.737839	9.723395	0.084496	-0.001073	0.061697	0.178825	0.375635	-0.761791	0.876485	-0.052464	-0.039490	-0.476929	0	0
57869	1.320023	-0.537826	9.758980	0.079499	0.002349	0.071271	0.179620	0.374143	-0.762347	0.876855	-0.051821	-0.039900	-0.476285	0	0
57870	1.193644	-0.494051	9.849684	0.063133	0.024452	0.064380	0.179633	0.374163	-0.763912	0.877195	-0.051211	-0.040016	-0.475715	0	0
57871	1.076307	-0.553244	10.025874	0.042679	0.005916	0.085310	0.181191	0.374162	-0.762619	0.877613	-0.050878	-0.040211	-0.474964	0	0
57872	1.002681	-0.625096	10.215402	0.005745	0.027150	0.085476	0.183045	0.373390	-0.765125	0.878025	-0.050767	-0.040021	-0.474229	0	0
57873	0.918414	-0.815542	10.602020	-0.016427	0.058769	0.083024	0.186187	0.374528	-0.766038	0.878422	-0.050698	-0.039469	-0.473547	0	0
57874	0.691414	-1.224162	11.293896	-0.006709	0.105424	0.106693	0.188801	0.374689	-0.765923	0.878958	-0.050333	-0.038522	-0.472668	0	0
57875	0.622475	-0.987986	11.061578	0.028434	0.145239	0.117133	0.191028	0.371963	-0.765210	0.879570	-0.049470	-0.037399	-0.471711	0	0
57876	0.810716	-0.178145	10.114825	0.024080	0.161125	0.117127	0.195078	0.372274	-0.764973	0.880187	-0.048575	-0.036101	-0.470752	0	0
57877	1.217900	0.239323	9.360807	0.000070	0.131839	0.104043	0.198599	0.371328	-0.763322	0.880713	-0.048009	-0.034966	-0.469912	0	0
57878	1.523962	0.094100	9.085344	-0.031983	0.092288	0.077044	0.202515	0.370529	-0.762062	0.881089	-0.047917	-0.034030	-0.469285	0	0
57879	1.435982	-0.331003	9.403337	0.014392	0.069309	0.069027	0.204605	0.372751	-0.762815	0.881432	-0.047511	-0.033533	-0.468717	0	0
57880	1.193137	-0.631974	9.591090	0.037917	0.045080	0.045334	0.206735	0.373796	-0.768025	0.881671	-0.047014	-0.033356	-0.468331	0	0
57881	0.760542	-0.527083	9.660684	-0.005718	0.046709	0.026199	0.207669	0.371768	-0.769375	0.881796	-0.046878	-0.032985	-0.468135	0	0
57882	0.454782	-0.365269	9.752369	-0.092869	0.064040	0.026438	0.209453	0.372126	-0.763775	0.881893	-0.047439	-0.032037	-0.467962	0	0
57883	0.215566	-0.393320	10.280463	-0.135439	0.066270	0.016072	0.212583	0.374072	-0.763629	0.881914	-0.048337	-0.030881	-0.467907	0	0
57884	0.239565	-0.410406	10.490305	-0.108186	0.073364	-0.004914	0.212305	0.376249	-0.762672	0.881856	-0.048979	-0.029795	-0.468020	0	0
57885	0.323469	-0.221032	10.420850	-0.046229	0.075691	-0.015563	0.214390	0.379840	-0.763398	0.881775	-0.049018	-0.028978	-0.468220	0	0
57886	0.411627	-0.138449	10.347355	-0.044169	0.019486	-0.052358	0.214913	0.379846	-0.763402	0.881509	-0.049334	-0.028690	-0.468705	0	0
57887	0.665022	-0.146579	10.007267	-0.084636	0.008001	-0.080148	0.215425	0.378043	-0.761225	0.881087	-0.049996	-0.028314	-0.469452	0	0
57888	0.795256	-0.374349	9.870275	-0.078356	-0.012668	-0.102861	0.216716	0.379131	-0.759648	0.880561	-0.050750	-0.028174	-0.470365	0	0
57889	0.804676	-0.510537	9.446838	-0.049586	-0.019364	-0.130864	0.214227	0.381167	-0.760112	0.879907	-0.051213	-0.028227	-0.471534	0	0
57890	0.636573	-0.593779	9.202579	0.039175	-0.037570	-0.175679	0.211729	0.380846	-0.758275	0.879080	-0.051029	-0.028897	-0.473054	0	0
57891	0.472095	-0.835580	9.246516	0.086438	-0.087167	-0.208231	0.210953	0.380300	-0.759062	0.878104	-0.050591	-0.030225	-0.474826	0	0
57892	0.530780	-0.833396	9.003078	0.023629	-0.091500	-0.233349	0.207069	0.379081	-0.763230	0.876976	-0.050781	-0.031323	-0.476816	0	0
57893	0.540088	-0.892548	9.077076	-0.086934	-0.118223	-0.258390	0.204707	0.380424	-0.762926	0.875652	-0.051995	-0.032119	-0.479060	0	0
57894	0.618707	-0.743777	9.171803	-0.173430	-0.143331	-0.286996	0.199717	0.383924	-0.761909	0.874132	-0.054142	-0.032757	-0.481548	0	0
57895	0.741003	-0.630945	9.189953	-0.151124	-0.174473	-0.317671	0.194450	0.384918	-0.757940	0.872450	-0.056165	-0.033766	-0.484289	0	0
57896	0.711934	-0.595048	9.258927	-0.078676	-0.202441	-0.350243	0.187905	0.387321	-0.758107	0.870629	-0.057748	-0.035412	-0.487254	0	0
57897	0.603891	-0.718113	9.496944	-0.059059	-0.242225	-0.384433	0.181999	0.388883	-0.756208	0.868621	-0.059267	-0.037490	-0.490490	0	0
57898	0.822887	-0.724470	9.462741	-0.156616	-0.253285	-0.413802	0.174663	0.391270	-0.755717	0.866388	-0.061749	-0.039230	-0.493984	0	0
57899	1.001913	-0.850406	9.737666	-0.253671	-0.252431	-0.426557	0.167582	0.395302	-0.755066	0.864006	-0.064986	-0.040459	-0.497629	0	0
57900	1.149110	-0.638332	9.761497	-0.310123	-0.228989	-0.446387	0.157893	0.400423	-0.755938	0.861469	-0.068658	-0.041247	-0.501455	0	0
57901	1.332870	-0.444321	9.634115	-0.308495	-0.261786	-0.472645	0.150268	0.405245	-0.753181	0.858757	-0.072391	-0.042309	-0.505477	0	0
57902	1.284523	-0.734623	10.023325	-0.277086	-0.242240	-0.510162	0.143273	0.412515	-0.748555	0.855852	-0.075813	-0.043420	-0.509789	0	0
57903	1.258165	-1.056411	10.169464	-0.290964	-0.242940	-0.516199	0.135530	0.415702	-0.746612	0.852872	-0.079274	-0.044434	-0.514151	0	0
57904	1.207231	-1.361894	10.616625	-0.301221	-0.205766	-0.491612	0.126732	0.420243	-0.744243	0.849993	-0.082717	-0.045092	-0.518301	0	0
57905	1.076502	-1.271940	10.485341	-0.313053	-0.174140	-0.493263	0.118086	0.424816	-0.744352	0.847079	-0.086011	-0.045377	-0.522494	0	0
57906	0.920903	-1.278641	10.333886	-0.331324	-0.125190	-0.482629	0.111503	0.430193	-0.741331	0.844195	-0.089288	-0.045184	-0.526613	0	0
57907	1.041933	-1.395766	10.295527	-0.310186	-0.108054	-0.473888	0.105816	0.435548	-0.735969	0.841357	-0.092206	-0.044895	-0.530661	0	0
57908	1.333229	-1.179867	9.860908	-0.303378	-0.086939	-0.486041	0.099888	0.441072	-0.733211	0.838439	-0.095037	-0.044527	-0.534794	0	0
57909	1.578612	-0.905501	9.442708	-0.250239	-0.101135	-0.496698	0.093445	0.444809	-0.730484	0.835486	-0.097397	-0.044515	-0.538977	0	0
57910	1.802732	-0.519400	9.033854	-0.247171	-0.099160	-0.510666	0.087780	0.449510	-0.727482	0.832429	-0.099806	-0.044571	-0.543244	0	0
57911	1.977776	-0.545207	9.036707	-0.198050	-0.114668	-0.549203	0.080041	0.453255	-0.726310	0.829181	-0.101777	-0.045006	-0.547791	0	0
57912	2.158757	-1.180542	9.280123	-0.067237	-0.139886	-0.570493	0.071914	0.454108	-0.724279	0.825902	-0.102881	-0.046439	-0.552400	0	0
57913	2.054146	-1.537473	9.592208	0.072597	-0.165435	-0.570950	0.065246	0.452391	-0.723613	0.822728	-0.102887	-0.048807	-0.556912	0	0
57914	1.745809	-1.792349	9.832973	0.088842	-0.161589	-0.544837	0.056770	0.449724	-0.725169	0.819688	-0.102827	-0.051253	-0.561169	0	0
57915	1.350611	-1.876597	10.296079	0.030680	-0.144835	-0.525479	0.049855	0.445823	-0.725326	0.816682	-0.103077	-0.053162	-0.565314	0	0
57916	1.028696	-1.951903	10.551821	-0.047763	-0.129138	-0.485122	0.043572	0.444510	-0.723873	0.813809	-0.103977	-0.054508	-0.569150	0	0
57917	0.925539	-2.111567	10.583405	-0.248738	-0.098574	-0.444325	0.038339	0.450104	-0.726202	0.810957	-0.106264	-0.054348	-0.572803	0	0
57918	1.220885	-1.678553	9.827350	-0.496874	-0.077912	-0.414764	0.031616	0.455052	-0.721885	0.807988	-0.110552	-0.052635	-0.576336	0	0
57919	1.447573	-1.690512	9.415190	-0.552621	-0.060846	-0.364801	0.028787	0.463162	-0.715447	0.805227	-0.115113	-0.050327	-0.579505	0	0
57920	1.790595	-1.813366	8.843811	-0.432747	-0.074517	-0.333727	0.023837	0.474650	-0.706972	0.802736	-0.118901	-0.048863	-0.582315	0	0
57921	2.155541	-1.871872	8.582749	-0.226548	-0.104693	-0.297719	0.018828	0.478397	-0.703864	0.800677	-0.121134	-0.048725	-0.584695	0	0
57922	2.248225	-1.852213	8.488885	-0.110193	-0.121851	-0.264949	0.014870	0.480783	-0.700660	0.798923	-0.122640	-0.049438	-0.586717	0	0
57923	2.271862	-1.927783	8.719693	-0.093655	-0.128039	-0.217900	0.011194	0.483342	-0.700062	0.797464	-0.123997	-0.050173	-0.588353	0	0
57924	2.233813	-1.758491	8.805301	-0.127927	-0.135079	-0.198653	0.007382	0.485477	-0.698558	0.796059	-0.125753	-0.050804	-0.589826	0	0
57925	2.248724	-1.654665	9.063077	-0.194697	-0.114652	-0.137349	0.005043	0.485339	-0.700239	0.794942	-0.127884	-0.050740	-0.590879	0	0
57926	2.303471	-1.400355	9.290599	-0.210944	-0.114763	-0.125106	0.002395	0.488569	-0.697810	0.793870	-0.130216	-0.050628	-0.591820	0	0
57927	2.348377	-1.183725	9.420967	-0.111756	-0.109055	-0.093992	-0.001045	0.492192	-0.694454	0.793111	-0.131678	-0.050956	-0.592486	0	0
57928	2.333756	-1.172324	9.498943	0.033590	-0.112934	-0.084835	-0.001050	0.492736	-0.694183	0.792588	-0.132079	-0.052223	-0.592986	0	0
57929	2.228044	-1.326209	9.668675	0.111690	-0.105821	-0.075447	-0.004303	0.491902	-0.695740	0.792230	-0.131758	-0.053825	-0.593392	0	0
57930	2.121541	-1.581623	10.020987	0.148651	-0.083708	-0.058033	-0.007281	0.489714	-0.698370	0.792027	-0.131087	-0.055506	-0.593657	0	0
57931	2.155768	-1.511506	10.239098	0.149950	-0.042510	-0.016052	-0.007786	0.487808	-0.699707	0.792103	-0.130113	-0.056751	-0.593652	0	0
57932	2.118724	-1.245591	9.926569	0.077870	-0.033524	0.005954	-0.007386	0.487687	-0.700625	0.792215	-0.129740	-0.057531	-0.593509	0	0
57933	2.123732	-1.324694	9.392674	-0.054912	-0.011506	0.007280	-0.007921	0.488076	-0.699310	0.792181	-0.130213	-0.057280	-0.593475	0	0
57934	2.279230	-1.486576	8.764543	-0.095634	-0.013431	0.038830	-0.006635	0.489983	-0.697456	0.792272	-0.131114	-0.056829	-0.593198	0	0
57935	2.369942	-1.786107	8.782394	-0.048849	-0.044664	0.054352	-0.005569	0.491953	-0.700815	0.792505	-0.131769	-0.056818	-0.592744	0	0
57936	2.292680	-2.075815	8.920482	-0.006497	-0.067603	0.100412	-0.004799	0.491801	-0.698998	0.793049	-0.132319	-0.057245	-0.591851	0	0
57937	2.089896	-2.155315	9.243626	-0.008362	-0.057563	0.128338	-0.004154	0.493723	-0.698835	0.793763	-0.132777	-0.057480	-0.590768	0	0
57938	2.003306	-1.929352	9.510326	-0.052736	-0.075323	0.165889	-0.002595	0.494136	-0.697795	0.794622	-0.133777	-0.057607	-0.589374	0	0
57939	1.827814	-1.526789	9.679907	-0.103119	-0.056081	0.190446	-0.002610	0.497557	-0.697467	0.795573	-0.135006	-0.057181	-0.587850	0	0
57940	1.756525	-1.569703	10.104644	-0.058743	-0.051417	0.202539	-0.000785	0.500046	-0.697952	0.796644	-0.135933	-0.057032	-0.586198	0	0
57941	1.811035	-1.381902	10.200482	0.001166	-0.039825	0.212854	0.001429	0.501157	-0.697425	0.797872	-0.136232	-0.057047	-0.584454	0	0
57942	1.877172	-1.323245	10.112629	0.061970	-0.026450	0.221440	0.006132	0.501748	-0.697187	0.799228	-0.136059	-0.057380	-0.582606	0	0
57943	1.854349	-1.487816	10.086601	0.131635	-0.011494	0.236121	0.008237	0.502340	-0.699015	0.800779	-0.135149	-0.057888	-0.580634	0	0
57944	1.864255	-1.486295	9.941126	0.146106	0.013462	0.253595	0.011665	0.500763	-0.701678	0.802445	-0.134088	-0.058347	-0.578531	0	0
57945	1.976148	-1.524293	9.778204	0.110252	0.023087	0.268576	0.014555	0.501089	-0.703518	0.804164	-0.133156	-0.058404	-0.576349	0	0
57946	2.001406	-1.373501	9.731344	0.096719	0.029985	0.280834	0.019537	0.500470	-0.704870	0.805918	-0.132409	-0.058407	-0.574067	0	0
57947	2.042218	-1.122074	9.351439	0.114369	0.029591	0.299948	0.022025	0.499810	-0.704901	0.807812	-0.131415	-0.058389	-0.571629	0	0
57948	2.238912	-0.792424	9.240216	0.114040	0.026226	0.291212	0.026228	0.500845	-0.707648	0.809628	-0.130554	-0.058507	-0.569241	0	0
57949	2.472551	-0.780130	9.264049	0.113873	0.024518	0.285137	0.029756	0.499499	-0.706787	0.811418	-0.129579	-0.058548	-0.566906	0	0
57950	2.748903	-0.925276	9.444448	0.112500	0.032971	0.296564	0.035395	0.498753	-0.708407	0.813253	-0.128692	-0.058596	-0.564469	0	0
57951	2.822565	-0.841611	9.284142	0.108909	0.036616	0.289608	0.039589	0.497017	-0.708732	0.815051	-0.127696	-0.058513	-0.562105	0	0
57952	2.676899	-0.805192	9.176653	0.169710	0.051824	0.296424	0.044478	0.496457	-0.714775	0.816953	-0.126233	-0.058728	-0.559646	0	0
57953	2.533524	-0.751755	9.284835	0.193940	0.056909	0.296341	0.047386	0.492400	-0.716701	0.818889	-0.124435	-0.058954	-0.557190	0	0
57954	2.432411	-0.940324	9.514495	0.155899	0.046667	0.298174	0.051334	0.491101	-0.719232	0.820759	-0.123113	-0.059131	-0.554709	0	0
57955	2.305188	-1.283029	10.534280	0.124093	0.091805	0.322843	0.056028	0.489197	-0.716696	0.822756	-0.121705	-0.058650	-0.552106	0	0
57956	2.322124	-0.545194	10.086795	0.119157	0.117134	0.331573	0.063374	0.487653	-0.718865	0.824788	-0.120310	-0.058002	-0.549442	0	0
57957	2.276353	-0.097590	9.813371	0.079157	0.129056	0.320328	0.067978	0.486639	-0.721786	0.826718	-0.119054	-0.056968	-0.546917	0	0
57958	2.333500	0.020890	9.370667	-0.004113	0.131727	0.305742	0.074513	0.488077	-0.722066	0.828448	-0.118579	-0.055554	-0.544542	0	0
57959	2.474577	-0.425979	9.283570	-0.040885	0.139460	0.274538	0.079878	0.487860	-0.722369	0.829973	-0.118228	-0.053836	-0.542465	0	0
57960	2.638130	-0.775800	9.182809	0.036890	0.124819	0.276076	0.084554	0.488132	-0.718617	0.831569	-0.117431	-0.052735	-0.540297	0	0
57961	2.706163	-0.855353	8.860513	0.085139	0.140463	0.260295	0.090440	0.487367	-0.718544	0.833149	-0.116029	-0.051717	-0.538262	0	0
57962	2.637476	-1.009241	8.562107	0.089414	0.121202	0.263719	0.095048	0.484844	-0.721234	0.834725	-0.114806	-0.050946	-0.536151	0	0
57963	2.412189	-1.234270	8.673059	0.108909	0.114386	0.246188	0.100030	0.485464	-0.723083	0.836225	-0.113352	-0.050300	-0.534181	0	0
57964	2.235176	-1.470215	9.075700	0.121042	0.089636	0.256550	0.104497	0.482786	-0.724472	0.837768	-0.112027	-0.049969	-0.532069	0	0
57965	2.079750	-1.401822	9.157741	0.122232	0.072448	0.240766	0.107661	0.477069	-0.724867	0.839218	-0.110690	-0.049757	-0.530081	0	0
57966	1.880088	-1.383070	9.373260	0.129818	0.058465	0.238929	0.111081	0.475205	-0.726493	0.840648	-0.109446	-0.049753	-0.528068	0	0
57967	1.832648	-1.137028	9.549759	0.121580	0.051772	0.224946	0.114761	0.474169	-0.728365	0.841991	-0.108215	-0.049729	-0.526182	0	0
57968	1.880097	-0.910204	9.634212	0.110775	0.046831	0.210992	0.118693	0.471880	-0.728438	0.843237	-0.107177	-0.049752	-0.524395	0	0
57969	1.897158	-0.873333	9.798981	0.097997	0.035075	0.186573	0.121331	0.469461	-0.730069	0.844334	-0.106209	-0.049785	-0.522820	0	0
57970	1.771044	-0.831688	9.642691	0.076586	0.044606	0.151747	0.121610	0.466873	-0.731035	0.845223	-0.105441	-0.049711	-0.521545	0	0
57971	1.730788	-1.041189	9.742326	0.053642	0.025803	0.136076	0.125804	0.464725	-0.731238	0.846000	-0.104865	-0.049642	-0.520406	0	0
57972	1.597514	-1.337765	9.886452	0.074143	0.027653	0.120333	0.126863	0.463239	-0.732057	0.846712	-0.104190	-0.049732	-0.519374	0	0
57973	1.518784	-1.510536	9.767174	0.143128	0.025558	0.111408	0.128713	0.461360	-0.733671	0.847451	-0.102842	-0.050153	-0.518397	0	0
57974	1.577412	-1.495100	9.642561	0.194713	0.021852	0.100786	0.128996	0.457538	-0.734531	0.848175	-0.101165	-0.050937	-0.517465	0	0
57975	1.584490	-1.547749	9.569014	0.184769	0.039231	0.111337	0.131124	0.452654	-0.736598	0.848955	-0.099394	-0.051457	-0.516477	0	0
57976	1.652572	-1.608475	9.300250	0.163669	0.011535	0.106101	0.132976	0.449123	-0.737593	0.849665	-0.098035	-0.052163	-0.515496	0	0
57977	1.730028	-1.695580	9.214902	0.146897	0.006002	0.130578	0.134691	0.447373	-0.738683	0.850482	-0.096774	-0.052754	-0.514327	0	0
57978	1.883254	-1.706670	9.220889	0.158827	-0.002808	0.127054	0.136542	0.444253	-0.739670	0.851281	-0.095540	-0.053535	-0.513155	0	0
57979	2.063813	-1.634619	9.149952	0.162754	0.008198	0.144539	0.136578	0.441691	-0.742849	0.852176	-0.094154	-0.054182	-0.511855	0	0
57980	2.137717	-1.521138	8.927114	0.162841	0.001970	0.152369	0.138700	0.436798	-0.744265	0.853104	-0.092874	-0.054919	-0.510463	0	0
57981	2.157986	-1.378333	8.948049	0.202690	-0.012524	0.165284	0.139244	0.434493	-0.745748	0.854120	-0.091279	-0.055936	-0.508939	0	0
57982	2.170754	-1.235044	9.150749	0.216592	-0.014514	0.172205	0.142655	0.429723	-0.744954	0.855178	-0.089634	-0.057069	-0.507326	0	0
57983	2.222232	-1.149254	9.254891	0.227429	0.020212	0.179250	0.143350	0.427038	-0.748792	0.856291	-0.087682	-0.057926	-0.505689	0	0
57984	2.290851	-1.000592	9.587120	0.222367	0.037654	0.180184	0.145209	0.422415	-0.750070	0.857410	-0.085726	-0.058633	-0.504045	0	0
57985	2.315722	-0.880951	9.723833	0.257097	0.033693	0.191404	0.147614	0.417421	-0.754096	0.858601	-0.083467	-0.059520	-0.502289	0	0
57986	2.194712	-0.740680	9.864209	0.275188	0.057578	0.219299	0.149229	0.410620	-0.756588	0.859959	-0.080979	-0.060289	-0.500278	0	0
57987	2.094673	-0.389063	9.752890	0.287342	0.068878	0.220987	0.154899	0.406890	-0.760613	0.861323	-0.078303	-0.061003	-0.498267	0	0
57988	2.090785	-0.265093	9.519893	0.273758	0.083785	0.226286	0.157310	0.399288	-0.764170	0.862712	-0.075699	-0.061533	-0.496197	0	0
57989	2.187857	-0.318812	9.473305	0.306822	0.102720	0.227136	0.161775	0.395778	-0.764792	0.864117	-0.072690	-0.062048	-0.494133	0	0
57990	2.203596	-0.537685	9.498879	0.345155	0.125112	0.227986	0.166265	0.388451	-0.766794	0.865563	-0.069263	-0.062571	-0.492025	0	0
57991	2.166239	-0.655603	9.655438	0.373426	0.134116	0.250616	0.169982	0.380031	-0.769724	0.867117	-0.065545	-0.063131	-0.489720	0	0
57992	2.093269	-0.604223	9.895127	0.332608	0.164701	0.268252	0.174487	0.374106	-0.774305	0.868744	-0.062056	-0.063220	-0.487274	0	0
57993	2.251742	-0.189548	9.587463	0.281407	0.179502	0.296334	0.178960	0.368957	-0.775221	0.870455	-0.058949	-0.062911	-0.484639	0	0
57994	2.506360	0.112250	9.755359	0.219025	0.182578	0.293045	0.185539	0.363161	-0.777599	0.872114	-0.056374	-0.062275	-0.482039	0	0
57995	2.616749	0.239080	9.614188	0.200604	0.185537	0.280898	0.192643	0.354478	-0.778733	0.873677	-0.053940	-0.061538	-0.479576	0	0
57996	2.437526	0.014411	9.876614	0.268113	0.168918	0.250996	0.196593	0.350152	-0.780150	0.875127	-0.050973	-0.061277	-0.477284	0	0
57997	2.208263	-0.057609	9.982573	0.294079	0.170512	0.250897	0.201825	0.343454	-0.777191	0.876557	-0.047784	-0.061141	-0.475001	0	0
57998	2.060529	0.069499	10.016848	0.224199	0.161056	0.223126	0.206582	0.337929	-0.780723	0.877821	-0.045221	-0.060752	-0.472963	0	0
57999	1.796287	0.246170	10.049678	0.095043	0.157091	0.209476	0.209984	0.335211	-0.779758	0.878933	-0.043816	-0.059811	-0.471147	0	0
58000	1.644142	0.441856	10.031767	-0.027829	0.144725	0.171375	0.214221	0.332853	-0.785050	0.879816	-0.043513	-0.058398	-0.469702	0	0
58001	1.705581	0.561834	10.109532	-0.028798	0.133088	0.134708	0.216447	0.330676	-0.784456	0.880499	-0.043258	-0.057115	-0.468602	0	0
58002	1.861044	0.480003	9.925611	-0.025432	0.115301	0.098044	0.219669	0.328981	-0.777864	0.881013	-0.043029	-0.056002	-0.467791	0	0
58003	1.724215	0.344947	9.733157	-0.044210	0.111619	0.068423	0.223326	0.328460	-0.777118	0.881363	-0.042971	-0.054866	-0.467272	0	0
58004	1.555139	0.062045	9.326283	-0.127965	0.077818	0.042403	0.224108	0.328738	-0.776858	0.881548	-0.043790	-0.053629	-0.466990	0	0
58005	1.397899	-0.258483	9.020287	-0.157648	0.046741	0.037174	0.223161	0.331987	-0.774571	0.881663	-0.045019	-0.052549	-0.466778	0	0
58006	1.248723	-0.429571	8.803393	-0.135303	0.019491	0.040514	0.225110	0.332263	-0.773145	0.881798	-0.046174	-0.051793	-0.466494	0	0
58007	1.305476	-0.707165	8.839290	-0.126501	0.004363	0.050950	0.223673	0.332940	-0.773643	0.881966	-0.047339	-0.051227	-0.466123	0	0
58008	1.231176	-0.939155	8.803807	-0.141731	-0.016825	0.071881	0.224183	0.334578	-0.772832	0.882222	-0.048736	-0.050746	-0.465548	0	0
58009	1.295220	-0.748690	9.090735	-0.179558	-0.037040	0.093733	0.223381	0.337298	-0.771861	0.882536	-0.050591	-0.050280	-0.464803	0	0
58010	1.467883	-0.737251	9.239442	-0.142605	-0.021173	0.117248	0.223353	0.335602	-0.767722	0.882995	-0.052039	-0.049810	-0.463821	0	0
58011	1.553444	-0.679130	9.185028	-0.083951	-0.053250	0.127460	0.222304	0.336137	-0.767573	0.883501	-0.053150	-0.049918	-0.462719	0	0
58012	1.432586	-0.519070	9.291786	-0.056101	-0.055382	0.139550	0.222924	0.339397	-0.764906	0.884084	-0.054003	-0.050138	-0.461482	0	0
58013	1.428658	-0.335769	9.401017	-0.071541	-0.073889	0.156096	0.222270	0.338426	-0.764399	0.884713	-0.055115	-0.050471	-0.460107	0	0
58014	1.375402	-0.217936	9.762255	0.021947	-0.077429	0.167136	0.223323	0.337070	-0.764694	0.885452	-0.055393	-0.051230	-0.458565	0	0
58015	1.346128	-0.140310	10.228897	0.191161	-0.076919	0.161401	0.219473	0.331633	-0.771031	0.886242	-0.054188	-0.052789	-0.457003	0	0
58016	1.426521	-0.098739	10.358374	0.309962	-0.060578	0.173322	0.220036	0.324812	-0.772864	0.887162	-0.051840	-0.054713	-0.455262	0	0
58017	1.470439	0.285234	10.062603	0.324844	-0.045013	0.179393	0.220552	0.318191	-0.768826	0.888102	-0.049304	-0.056586	-0.453477	0	0
58018	1.745609	0.626830	9.467929	0.283366	-0.044729	0.183006	0.220081	0.311242	-0.772088	0.889038	-0.047124	-0.058242	-0.451661	0	0
58019	1.845950	0.328549	9.584843	0.160602	-0.036719	0.173839	0.221418	0.307581	-0.773995	0.889862	-0.046000	-0.059300	-0.450015	0	0
58020	1.748058	-0.123408	9.924474	0.032761	-0.008462	0.158627	0.221700	0.304721	-0.775096	0.890582	-0.045872	-0.059515	-0.448573	0	0
58021	1.489342	-0.585364	10.415366	-0.017492	0.025759	0.171094	0.222484	0.302661	-0.774099	0.891342	-0.046053	-0.059217	-0.447082	0	0
58022	1.367687	-0.591177	10.376934	-0.034820	0.060526	0.192159	0.224180	0.300743	-0.772715	0.892217	-0.046237	-0.058499	-0.445409	0	0
58023	1.385132	-0.199671	9.859137	-0.053385	0.063874	0.214859	0.226784	0.299648	-0.770800	0.893171	-0.046592	-0.057679	-0.443563	0	0
58024	1.479094	-0.009653	9.503762	-0.088011	0.069469	0.211478	0.228343	0.301027	-0.770262	0.894102	-0.047222	-0.056635	-0.441751	0	0
58025	1.593987	-0.276351	9.826588	-0.103514	0.073019	0.209837	0.231224	0.299960	-0.770304	0.895006	-0.047981	-0.055513	-0.439978	0	0
58026	1.587667	-0.503417	9.951822	-0.092432	0.076589	0.198500	0.233039	0.299539	-0.768109	0.895874	-0.048611	-0.054392	-0.438278	0	0
58027	1.587840	-0.469655	9.971668	-0.102260	0.099132	0.213417	0.235508	0.301331	-0.767049	0.896798	-0.049250	-0.053041	-0.436480	0	0
58028	1.568831	-0.377970	10.036362	-0.098007	0.095607	0.213383	0.236529	0.302403	-0.764427	0.897724	-0.049855	-0.051717	-0.434662	0	0
58029	1.539748	-0.344499	10.105303	-0.127591	0.095974	0.204740	0.239658	0.302972	-0.763657	0.898584	-0.050731	-0.050289	-0.432948	0	0
58030	1.432911	-0.309365	10.084059	-0.101895	0.088940	0.197647	0.242392	0.302429	-0.761862	0.899430	-0.051390	-0.049015	-0.431256	0	0
58031	1.463132	-0.215117	9.658581	-0.113279	0.070481	0.160112	0.244992	0.302432	-0.760055	0.900083	-0.052223	-0.047900	-0.429918	0	0
58032	1.525749	-0.361755	9.480723	-0.104207	0.061979	0.141767	0.247052	0.305020	-0.757281	0.900664	-0.052992	-0.046887	-0.428716	0	0
58033	1.533835	-0.643557	9.495894	-0.072692	0.038363	0.127683	0.247831	0.306397	-0.757260	0.901177	-0.053586	-0.046255	-0.427631	0	0
58034	1.508857	-0.814718	9.188970	-0.053305	0.028118	0.106675	0.248603	0.305834	-0.755451	0.901615	-0.054026	-0.045783	-0.426703	0	0
58035	1.508299	-0.946215	9.007946	-0.085432	0.015330	0.103255	0.249111	0.304436	-0.752875	0.902002	-0.054832	-0.045322	-0.425830	0	0
58036	1.400124	-1.123333	9.085400	-0.087443	-0.014323	0.101435	0.249349	0.306056	-0.750759	0.902378	-0.055758	-0.045090	-0.424938	0	0
58037	1.258512	-1.197869	9.131190	-0.084138	-0.051159	0.110029	0.248963	0.305511	-0.751288	0.902760	-0.056850	-0.045234	-0.423964	0	0
58038	1.215435	-1.050699	9.245653	-0.051942	-0.075599	0.094144	0.246356	0.304947	-0.752063	0.903094	-0.057711	-0.045710	-0.423085	0	0
58039	1.190945	-1.070337	9.284678	-0.054747	-0.089499	0.090623	0.246604	0.305204	-0.750495	0.903390	-0.058698	-0.046337	-0.422249	0	0
58040	1.244355	-1.090278	9.290423	-0.038532	-0.093001	0.082726	0.245662	0.307633	-0.748355	0.903671	-0.059506	-0.047033	-0.421456	0	0
58041	1.248533	-1.188591	9.397880	-0.009488	-0.119378	0.078217	0.242915	0.306778	-0.747830	0.903923	-0.060210	-0.048129	-0.420692	0	0
58042	1.218389	-1.284412	9.745857	0.044164	-0.112838	0.078087	0.241924	0.303547	-0.753102	0.904226	-0.060351	-0.049355	-0.419877	0	0
58043	1.235991	-1.157536	9.892526	0.078725	-0.100826	0.074522	0.239455	0.301065	-0.753784	0.904520	-0.060182	-0.050657	-0.419112	0	0
58044	1.429366	-0.937155	10.007411	0.080471	-0.098329	0.078021	0.239451	0.300646	-0.753141	0.904847	-0.059934	-0.051904	-0.418289	0	0
58045	1.420043	-0.857471	10.052341	0.069187	-0.081500	0.069370	0.236314	0.294141	-0.750247	0.905120	-0.059770	-0.052994	-0.417585	0	0
58046	1.298650	-0.840187	9.900438	0.041239	-0.064052	0.086924	0.234618	0.293029	-0.750257	0.905478	-0.059737	-0.053762	-0.416714	0	0
58047	1.460534	-0.719271	9.375452	0.029249	-0.065773	0.093068	0.235269	0.292479	-0.749621	0.905832	-0.059881	-0.054527	-0.415824	0	0
58048	1.509935	-0.685267	8.895408	0.008828	-0.056987	0.102747	0.233712	0.291932	-0.750924	0.906237	-0.060122	-0.055086	-0.414833	0	0
58049	1.500867	-1.321425	9.361106	0.012672	-0.050241	0.109802	0.233451	0.290552	-0.750297	0.906655	-0.060367	-0.055634	-0.413808	0	0
58050	1.417290	-1.457223	9.414369	0.025113	-0.047036	0.121988	0.233471	0.287277	-0.751275	0.907157	-0.060429	-0.056159	-0.412627	0	0
58051	1.488321	-0.978379	9.298487	0.068604	-0.035337	0.135811	0.235044	0.287022	-0.751552	0.907721	-0.060129	-0.056788	-0.411342	0	0
58052	1.571149	-0.468629	9.671845	0.116799	-0.025171	0.130428	0.234671	0.286223	-0.753651	0.908315	-0.059273	-0.057487	-0.410055	0	0
58053	1.645485	-0.188080	9.925922	0.093969	-0.016041	0.114805	0.233642	0.283484	-0.754479	0.908815	-0.058646	-0.058056	-0.408956	0	0
58054	1.510517	-0.280258	10.465222	0.070555	0.010560	0.099241	0.234188	0.280493	-0.755846	0.909275	-0.058045	-0.058258	-0.407990	0	0
58055	1.403515	-0.242060	10.606243	0.057230	0.014454	0.081827	0.234555	0.280732	-0.752845	0.909634	-0.057597	-0.058414	-0.407229	0	0
58056	1.361527	0.004802	10.264503	0.063942	0.033956	0.066126	0.235085	0.281025	-0.753886	0.909962	-0.056942	-0.058395	-0.406592	0	0
58057	1.406698	0.118266	9.625892	0.052481	0.005026	0.029432	0.234708	0.276360	-0.753584	0.910100	-0.056529	-0.058642	-0.406306	0	0
58058	1.534306	-0.166392	9.367092	0.058392	0.004266	0.018993	0.235639	0.276531	-0.755543	0.910223	-0.056017	-0.058898	-0.406064	0	0
58059	1.571679	-0.456808	9.260406	0.034380	-0.013465	-0.007992	0.234590	0.274174	-0.754148	0.910187	-0.055818	-0.059260	-0.406118	0	0
58060	1.649092	-0.581059	9.021997	0.008513	-0.018551	-0.005291	0.234073	0.271422	-0.753546	0.910168	-0.055839	-0.059535	-0.406119	0	0
58061	1.636729	-0.660878	8.786296	-0.027750	-0.027042	-0.001716	0.233549	0.272242	-0.753787	0.910114	-0.056270	-0.059767	-0.406145	0	0
58062	1.622496	-0.616006	8.690417	-0.042804	-0.054808	-0.005248	0.232631	0.272642	-0.753642	0.910038	-0.056906	-0.060163	-0.406169	0	0
58063	1.611117	-0.461606	8.784882	-0.088670	-0.059735	-0.003401	0.229486	0.274254	-0.753588	0.909922	-0.058028	-0.060448	-0.406228	0	0
58064	1.706750	-0.290178	9.012701	-0.104751	-0.074281	-0.017352	0.228420	0.275453	-0.751731	0.909743	-0.059299	-0.060775	-0.406396	0	0
58065	1.687285	-0.216525	9.391899	-0.104890	-0.068091	-0.024320	0.227619	0.277762	-0.750768	0.909524	-0.060587	-0.061083	-0.406649	0	0
58066	1.755330	-0.185734	9.628037	-0.049759	-0.079009	-0.026247	0.225925	0.278167	-0.751660	0.909337	-0.061372	-0.061682	-0.406859	0	0
58067	1.784248	-0.193181	9.840325	0.020779	-0.079346	-0.040402	0.223950	0.279505	-0.750707	0.909121	-0.061546	-0.062612	-0.407174	0	0
58068	1.741113	-0.058038	9.944934	0.053131	-0.092458	-0.054510	0.222648	0.276607	-0.749972	0.908871	-0.061433	-0.063770	-0.407568	0	0
58069	1.736492	-0.025862	9.892233	0.082408	-0.079390	-0.065030	0.220043	0.274393	-0.750258	0.908591	-0.061022	-0.064963	-0.408067	0	0
58070	1.814905	0.040615	9.746099	0.054519	-0.074606	-0.077142	0.216667	0.272881	-0.752479	0.908257	-0.060808	-0.065977	-0.408678	0	0
58071	1.799425	-0.121323	9.695728	0.013672	-0.060876	-0.096160	0.214305	0.273257	-0.751543	0.907817	-0.060918	-0.066738	-0.409516	0	0
58072	1.699311	-0.525365	10.094200	0.016131	-0.053727	-0.110073	0.213269	0.271471	-0.751961	0.907338	-0.060945	-0.067427	-0.410461	0	0
58073	1.474590	-0.660149	10.165264	0.095814	-0.059671	-0.101619	0.210396	0.270898	-0.752213	0.906923	-0.060297	-0.068515	-0.411291	0	0
58074	1.245476	-0.749153	10.050653	0.118564	-0.047627	-0.096445	0.209353	0.268689	-0.751597	0.906561	-0.059379	-0.069560	-0.412047	0	0
58075	1.121341	-0.730120	10.182112	0.119130	-0.051572	-0.068566	0.206239	0.263183	-0.751943	0.906299	-0.058500	-0.070644	-0.412565	0	0
58076	1.088395	-0.893657	10.509821	0.048407	-0.040602	-0.068314	0.205453	0.263449	-0.751932	0.906018	-0.058208	-0.071320	-0.413107	0	0
58077	1.256672	-0.813399	10.584554	-0.023813	-0.032491	-0.053234	0.204154	0.263725	-0.753091	0.905747	-0.058549	-0.071626	-0.413598	0	0
58078	1.514242	-0.525160	10.219535	-0.101495	-0.032911	-0.045151	0.204539	0.265646	-0.753056	0.905483	-0.059599	-0.071600	-0.414030	0	0
58079	1.763972	-0.342945	9.790238	-0.131047	-0.053710	-0.041619	0.201247	0.268059	-0.751420	0.905181	-0.061003	-0.071645	-0.414480	0	0
58080	1.795166	-0.468998	9.531081	-0.159157	-0.066295	-0.059002	0.200964	0.270779	-0.750061	0.904792	-0.062703	-0.071690	-0.415066	0	0
58081	1.760929	-0.890277	9.680828	-0.181546	-0.070531	-0.058909	0.198576	0.274560	-0.747623	0.904368	-0.064625	-0.071689	-0.415695	0	0
58082	1.564393	-1.195499	9.777869	-0.160104	-0.067611	-0.032793	0.197783	0.276053	-0.747197	0.904085	-0.066357	-0.071725	-0.416032	0	0
58083	1.363752	-1.387953	9.777343	-0.148969	-0.059378	-0.004901	0.196841	0.278897	-0.745309	0.903909	-0.067981	-0.071723	-0.416153	0	0
58084	1.251070	-1.497374	9.882497	-0.145148	-0.032134	0.037028	0.194990	0.281327	-0.743944	0.903949	-0.069479	-0.071453	-0.415865	0	0
58085	1.339607	-1.333189	9.892474	-0.126629	-0.020288	0.050961	0.194985	0.281043	-0.743167	0.904044	-0.070782	-0.071149	-0.415490	0	0
58086	1.594465	-1.061307	9.691923	-0.082885	-0.020228	0.078755	0.194202	0.282278	-0.743920	0.904329	-0.071693	-0.071006	-0.414738	0	0
58087	1.824180	-0.900111	9.642910	-0.042905	-0.011106	0.087405	0.194705	0.283079	-0.741822	0.904639	-0.072228	-0.070940	-0.413979	0	0
58088	2.009592	-0.869565	9.370315	-0.061862	-0.017175	0.092700	0.195480	0.284725	-0.741404	0.904994	-0.072947	-0.070845	-0.413093	0	0
58089	2.114979	-0.815148	8.976429	-0.079059	-0.009154	0.092780	0.195325	0.285787	-0.738905	0.905298	-0.073812	-0.070613	-0.412311	0	0
58090	2.087741	-0.936448	8.771955	-0.123872	-0.021164	0.101606	0.196231	0.288400	-0.738990	0.905631	-0.075116	-0.070290	-0.411400	0	0
58091	2.008751	-1.120822	8.824420	-0.127339	-0.031648	0.103338	0.197001	0.289901	-0.737923	0.905922	-0.076530	-0.070059	-0.410537	0	0
58092	1.944932	-1.249472	8.654582	-0.078650	-0.049772	0.122337	0.195166	0.289601	-0.737264	0.906344	-0.077556	-0.070165	-0.409392	0	0
58093	1.951876	-1.326336	8.575850	-0.026442	-0.082102	0.151758	0.196986	0.291117	-0.736596	0.906870	-0.078309	-0.070771	-0.407978	0	0
58094	1.976161	-1.322379	8.638296	-0.027743	-0.077154	0.169225	0.195956	0.290994	-0.738546	0.907493	-0.079020	-0.071296	-0.406361	0	0
58095	2.027180	-1.316646	8.738888	-0.098267	-0.088354	0.190341	0.195146	0.292188	-0.736040	0.908106	-0.080491	-0.071641	-0.404639	0	0
58096	2.148142	-1.349428	9.195645	-0.152273	-0.080469	0.207992	0.193580	0.293141	-0.736792	0.908766	-0.082374	-0.071657	-0.402771	0	0
58097	2.206644	-1.243303	9.650981	-0.147646	-0.093181	0.230623	0.194201	0.296402	-0.734255	0.909484	-0.084351	-0.071817	-0.400707	0	0
58098	2.161713	-1.308605	10.324168	-0.102868	-0.058945	0.248041	0.195230	0.298040	-0.732927	0.910348	-0.085726	-0.071801	-0.398450	0	0
58099	1.999391	-1.428994	11.241398	-0.035638	-0.024869	0.264510	0.196814	0.298354	-0.734888	0.911332	-0.086435	-0.071755	-0.396049	0	0
58100	1.909822	-0.992517	10.910720	0.015154	0.020028	0.279255	0.196551	0.297247	-0.734256	0.912476	-0.086440	-0.071463	-0.393458	0	0
58101	1.866050	-0.994206	10.877810	0.036401	0.033589	0.295798	0.199685	0.296170	-0.733257	0.913674	-0.086272	-0.071135	-0.390765	0	0
58102	1.770630	-1.078673	10.907866	0.018093	0.068443	0.310773	0.202956	0.294414	-0.732663	0.915011	-0.086074	-0.070396	-0.387802	0	0
58103	1.905010	-1.083833	10.391405	-0.012557	0.082470	0.324003	0.206368	0.293088	-0.733496	0.916294	-0.086173	-0.069401	-0.384920	0	0
58104	2.141065	-0.805620	9.632093	-0.028411	0.070518	0.317910	0.209486	0.293914	-0.731416	0.917639	-0.086389	-0.068463	-0.381823	0	0
58105	2.356700	-0.673920	8.968014	0.010839	0.047752	0.305533	0.213168	0.292053	-0.733043	0.918827	-0.086393	-0.067891	-0.379057	0	0
58106	2.348739	-0.840770	8.697075	0.048222	-0.003900	0.296569	0.216308	0.292363	-0.733451	0.920049	-0.086179	-0.067938	-0.376121	0	0
58107	2.114431	-1.332073	8.969083	0.001443	-0.021843	0.293183	0.216320	0.287973	-0.732885	0.921117	-0.086533	-0.067985	-0.373407	0	0
58108	1.941160	-1.688764	9.752460	-0.020714	-0.031629	0.308938	0.218406	0.290188	-0.733118	0.922261	-0.087069	-0.068009	-0.370444	0	0
58109	1.830455	-1.377904	10.263041	-0.084334	-0.013028	0.321342	0.221790	0.289370	-0.730811	0.923346	-0.088204	-0.067631	-0.367529	0	0
58110	1.786132	-0.606796	10.367046	-0.082749	0.004534	0.317812	0.222323	0.287876	-0.731366	0.924509	-0.089177	-0.067091	-0.364458	0	0
58111	1.722716	-0.173938	10.563522	-0.053778	0.023898	0.296794	0.224674	0.287619	-0.730866	0.925539	-0.089853	-0.066496	-0.361777	0	0
58112	1.671559	0.181596	10.279228	-0.075631	0.021391	0.251446	0.227273	0.290926	-0.730429	0.926447	-0.090656	-0.065883	-0.359356	0	0
58113	1.750282	0.234878	9.789096	-0.116165	0.018827	0.216669	0.228817	0.292555	-0.728061	0.927118	-0.091842	-0.065171	-0.357450	0	0
58114	1.834305	-0.056611	9.303617	-0.137852	0.019825	0.167928	0.231161	0.293390	-0.727280	0.927639	-0.093175	-0.064421	-0.355885	0	0
58115	1.841851	-0.485829	9.040691	-0.112656	0.020308	0.127776	0.231122	0.298842	-0.725086	0.927990	-0.094248	-0.063786	-0.354800	0	0
58116	1.824602	-0.974262	8.884026	-0.087030	0.001094	0.115482	0.232821	0.299132	-0.725093	0.928325	-0.095147	-0.063431	-0.353747	0	0
58117	1.686940	-1.218126	8.874048	-0.052300	0.003434	0.118008	0.232295	0.299398	-0.724823	0.928683	-0.095712	-0.063175	-0.352697	0	0
58118	1.622404	-1.415450	8.988945	-0.028019	0.000576	0.120558	0.235307	0.298883	-0.725116	0.929100	-0.096066	-0.063032	-0.351527	0	0
58119	1.563884	-1.439072	8.975434	-0.028957	-0.000217	0.117062	0.234643	0.298311	-0.723688	0.929473	-0.096429	-0.062893	-0.350466	0	0
58120	1.510407	-1.415159	9.049644	-0.072880	0.006162	0.121560	0.234372	0.297879	-0.722260	0.929842	-0.097182	-0.062537	-0.349339	0	0
58121	1.525845	-1.260501	9.099913	-0.111119	-0.000469	0.117278	0.235411	0.299119	-0.721983	0.930132	-0.098308	-0.062112	-0.348327	0	0
58122	1.625953	-1.193809	9.137288	-0.113406	-0.024725	0.104141	0.236185	0.302692	-0.722309	0.930376	-0.099535	-0.061918	-0.347362	0	0
58123	1.667686	-1.117244	9.205206	-0.090979	-0.035465	0.108405	0.236158	0.304028	-0.719675	0.930629	-0.100585	-0.061895	-0.346383	0	0
58124	1.769559	-1.176204	9.189908	-0.099811	-0.051997	0.106661	0.236020	0.305118	-0.719262	0.930870	-0.101781	-0.061998	-0.345366	0	0
58125	1.866486	-1.272618	9.053133	-0.105039	-0.059833	0.106678	0.236008	0.305926	-0.718203	0.931084	-0.103043	-0.062155	-0.344386	0	0
58126	1.958217	-1.408807	9.005495	-0.085756	-0.052256	0.113650	0.236402	0.306207	-0.718461	0.931360	-0.104114	-0.062303	-0.343288	0	0
58127	1.918410	-1.549824	9.057672	-0.071627	-0.056967	0.127560	0.236134	0.306333	-0.717805	0.931677	-0.105072	-0.062528	-0.342094	0	0
58128	1.946632	-1.664797	9.336237	-0.076407	-0.067842	0.150241	0.236133	0.305780	-0.717424	0.932072	-0.106131	-0.062814	-0.340636	0	0
58129	1.842687	-1.795059	10.222923	-0.073424	-0.038998	0.194804	0.236901	0.307691	-0.716219	0.932621	-0.107090	-0.062795	-0.338832	0	0
58130	1.640895	-1.277710	10.569069	-0.073762	0.003872	0.246308	0.236127	0.308113	-0.717770	0.933376	-0.107942	-0.062317	-0.336563	0	0
58131	1.622911	-0.306703	9.915070	-0.039433	0.041831	0.268884	0.237815	0.307422	-0.715970	0.934253	-0.108333	-0.061570	-0.334132	0	0
58132	1.593145	-0.084688	9.395950	0.061035	0.048013	0.277299	0.240689	0.307034	-0.715477	0.935272	-0.107794	-0.061097	-0.331534	0	0
58133	1.610958	-0.646509	10.142939	0.238055	0.077762	0.290891	0.243584	0.305161	-0.716838	0.936529	-0.105455	-0.060905	-0.328761	0	0
58134	1.799501	-0.829648	10.315142	0.374617	0.097129	0.320255	0.246766	0.297544	-0.718575	0.938022	-0.101842	-0.060959	-0.325617	0	0
58135	2.006420	-0.527645	9.622213	0.440678	0.113962	0.332316	0.251252	0.289522	-0.719808	0.939605	-0.097490	-0.061043	-0.322355	0	0
58136	2.056477	-0.368116	9.204469	0.468717	0.124057	0.346207	0.255772	0.279209	-0.724085	0.941238	-0.092916	-0.061122	-0.318907	0	0
58137	2.065210	-0.542846	9.194516	0.485351	0.124679	0.353157	0.260127	0.270496	-0.724939	0.942871	-0.088105	-0.061225	-0.315411	0	0
58138	1.883640	-0.748320	9.479059	0.474983	0.142624	0.382019	0.265153	0.260989	-0.727509	0.944561	-0.083429	-0.061111	-0.311624	0	0
58139	1.440572	-0.758181	9.617475	0.449552	0.161916	0.395165	0.268086	0.252564	-0.730564	0.946245	-0.078851	-0.060710	-0.307761	0	0
58140	1.175305	-0.366278	9.503281	0.413583	0.177818	0.407443	0.273896	0.243616	-0.733389	0.947913	-0.074657	-0.060048	-0.303780	0	0
58141	1.055683	0.000486	9.574215	0.372656	0.194393	0.430232	0.279963	0.233836	-0.735189	0.949595	-0.070701	-0.059067	-0.299635	0	0
58142	1.037522	0.265404	9.776940	0.355876	0.206158	0.412841	0.286261	0.227594	-0.734966	0.951186	-0.066967	-0.057953	-0.295637	0	0
58143	0.921126	0.361953	9.916588	0.360323	0.218344	0.414580	0.290745	0.218327	-0.735311	0.952763	-0.063011	-0.056708	-0.291645	0	0
58144	1.033778	0.436655	9.658407	0.325220	0.211975	0.393737	0.296273	0.211273	-0.736402	0.954217	-0.059537	-0.055458	-0.287835	0	0
58145	0.920276	0.133575	9.496919	0.359343	0.187521	0.379625	0.301808	0.202300	-0.737531	0.955614	-0.055629	-0.054515	-0.284141	0	0
58146	0.815885	0.081545	9.014359	0.402354	0.189237	0.367278	0.305904	0.193037	-0.738394	0.956964	-0.051465	-0.053715	-0.280511	0	0
58147	1.140294	-0.643492	8.916646	0.448913	0.149401	0.370643	0.311557	0.185975	-0.738834	0.958297	-0.046793	-0.053392	-0.276815	0	0
58148	1.128842	-0.843135	9.420089	0.568028	0.101894	0.384141	0.315015	0.175077	-0.740899	0.959652	-0.041291	-0.053876	-0.272875	0	0
58149	1.110355	-0.668511	9.447213	0.634324	0.052252	0.397742	0.316908	0.161277	-0.742226	0.960997	-0.035128	-0.054982	-0.268752	0	0
58150	1.045416	-0.548384	9.389894	0.655886	0.020440	0.411522	0.318305	0.147238	-0.746684	0.962312	-0.029014	-0.056472	-0.264434	0	0
58151	0.980941	-0.270069	9.734307	0.634635	-0.002648	0.442883	0.320215	0.133602	-0.750095	0.963631	-0.023021	-0.058090	-0.259828	0	0
58152	1.205214	-0.141745	10.028755	0.595909	-0.002622	0.453487	0.322615	0.123363	-0.750965	0.964913	-0.017566	-0.059627	-0.255106	0	0
58153	1.497726	0.009986	10.348593	0.545658	-0.011120	0.455387	0.322808	0.110234	-0.752528	0.966132	-0.012463	-0.061093	-0.250402	0	0
58154	1.406690	0.361618	10.888353	0.546021	0.000790	0.472818	0.324963	0.099329	-0.755105	0.967354	-0.007492	-0.062461	-0.245495	0	0
58155	1.316048	0.710029	11.060045	0.523591	0.023752	0.469411	0.324225	0.085065	-0.754207	0.968528	-0.002518	-0.063529	-0.240647	0	0
58156	1.397632	1.143605	9.979659	0.477018	0.047027	0.466081	0.328461	0.073338	-0.755119	0.969666	0.001903	-0.064278	-0.235823	0	0
58157	1.337333	1.105427	9.307428	0.410717	0.040230	0.438332	0.328649	0.062681	-0.757155	0.970690	0.005856	-0.064913	-0.231330	0	0
58158	1.234028	0.556573	9.633698	0.373125	0.060498	0.442032	0.330640	0.055032	-0.757320	0.971707	0.009316	-0.065283	-0.226795	0	0
58159	1.089759	0.020975	9.670566	0.353166	0.071632	0.464835	0.333676	0.047390	-0.757231	0.972747	0.012756	-0.065484	-0.222063	0	0
58160	1.465740	0.188079	9.412460	0.338175	0.067706	0.494563	0.335413	0.038645	-0.757676	0.973823	0.015857	-0.065707	-0.217023	0	0
58161	1.295137	0.599989	9.611115	0.367342	0.059666	0.494387	0.337940	0.026750	-0.757407	0.974846	0.019377	-0.066059	-0.211979	0	0
58162	1.245363	0.810239	9.513570	0.387949	0.059608	0.490807	0.339138	0.020870	-0.757270	0.975826	0.022947	-0.066463	-0.206928	0	0
58163	1.191361	0.732814	9.533084	0.373679	0.039830	0.478581	0.340881	0.011033	-0.757998	0.976726	0.026494	-0.067017	-0.202023	0	0
58164	1.142753	0.706181	9.344977	0.348912	0.022897	0.459409	0.343397	0.001462	-0.757422	0.977556	0.029627	-0.067688	-0.197295	0	0
58165	1.010442	0.501243	9.103002	0.288293	0.020932	0.450856	0.343840	-0.009202	-0.758677	0.978346	0.032311	-0.068248	-0.192709	0	0
58166	0.941142	0.334759	9.286240	0.193381	0.006589	0.462440	0.343465	-0.016343	-0.757511	0.979163	0.033887	-0.068774	-0.188049	0	0
58167	0.930503	0.285069	9.837800	0.076161	0.020355	0.471552	0.344394	-0.019482	-0.757710	0.980013	0.034460	-0.068943	-0.183396	0	0
58168	1.076308	0.314250	10.159282	-0.037936	0.038735	0.464109	0.346243	-0.023432	-0.758062	0.980888	0.033827	-0.068722	-0.178861	0	0
58169	0.863222	0.571426	10.555248	-0.090027	0.043656	0.455495	0.346883	-0.023860	-0.756250	0.981740	0.032809	-0.068354	-0.174463	0	0
58170	0.751022	0.888746	10.262135	-0.124884	0.067941	0.434679	0.349247	-0.024648	-0.757064	0.982571	0.031393	-0.067681	-0.170261	0	0
58171	0.744767	1.011057	9.961377	-0.125509	0.076378	0.403287	0.349757	-0.024111	-0.755754	0.983328	0.030120	-0.066909	-0.166382	0	0
58172	0.867265	1.082133	9.584281	-0.155527	0.097356	0.365063	0.352490	-0.024104	-0.754209	0.984034	0.028498	-0.065872	-0.162869	0	0
58173	1.168959	1.024261	9.315004	-0.147986	0.109773	0.347681	0.354448	-0.024091	-0.753701	0.984695	0.027100	-0.064716	-0.159537	0	0
58174	1.274659	0.774159	9.241210	-0.126367	0.103463	0.347642	0.355230	-0.023536	-0.753696	0.985339	0.025785	-0.063659	-0.156171	0	0
58175	1.468617	0.619039	9.069884	-0.072635	0.102062	0.352760	0.358091	-0.021052	-0.752885	0.985956	0.025108	-0.062701	-0.152738	0	0
58176	1.587375	0.510336	8.930009	0.005610	0.102885	0.371753	0.360170	-0.022567	-0.750583	0.986574	0.025077	-0.061858	-0.149053	0	0
58177	1.642357	0.374421	9.105969	0.052258	0.106041	0.368161	0.362397	-0.026259	-0.749368	0.987157	0.025615	-0.061058	-0.145384	0	0
58178	1.647655	0.484036	9.286572	0.071489	0.105674	0.380306	0.363454	-0.029539	-0.749180	0.987744	0.026233	-0.060285	-0.141562	0	0
58179	1.483613	0.785664	9.575508	0.031332	0.102705	0.368149	0.365816	-0.032257	-0.748989	0.988301	0.026551	-0.059492	-0.137901	0	0
58180	1.274453	0.845727	9.794256	-0.054373	0.103479	0.362258	0.368673	-0.032950	-0.746155	0.988865	0.025932	-0.058560	-0.134330	0	0
58181	1.041070	0.638615	10.707050	-0.148715	0.139447	0.339078	0.369725	-0.035134	-0.745945	0.989423	0.024534	-0.057151	-0.131049	0	0
58182	0.793338	1.131500	10.666524	-0.176787	0.136451	0.327721	0.372974	-0.034031	-0.743991	0.989962	0.022767	-0.055719	-0.127875	0	0
58183	0.522970	1.773567	9.882931	-0.148749	0.125047	0.277773	0.376496	-0.033596	-0.743095	0.990406	0.021406	-0.054434	-0.125201	0	0
58184	0.549917	1.710735	9.397183	-0.156857	0.112022	0.227175	0.378584	-0.032893	-0.742966	0.990776	0.019860	-0.053246	-0.123016	0	0
58185	0.773863	0.966227	9.822062	-0.103801	0.094393	0.202663	0.379357	-0.029735	-0.742910	0.991084	0.018966	-0.052301	-0.121068	0	0
58186	0.955365	0.464335	10.290112	-0.065886	0.083570	0.197373	0.381171	-0.029329	-0.741089	0.991372	0.018303	-0.051501	-0.119141	0	0
58187	0.926148	0.489671	10.436416	-0.014256	0.093885	0.183290	0.382861	-0.028776	-0.740178	0.991630	0.018300	-0.050665	-0.117337	0	0
58188	0.806584	0.776597	10.043773	0.042201	0.076350	0.167323	0.384694	-0.030684	-0.739577	0.991851	0.018716	-0.050058	-0.115649	0	0
58189	0.656024	0.810497	9.948466	0.017269	0.071869	0.135954	0.386257	-0.031780	-0.738306	0.992031	0.019029	-0.049468	-0.114301	0	0
58190	0.594531	0.685425	9.892419	-0.028109	0.065554	0.116882	0.388087	-0.032590	-0.737814	0.992198	0.018760	-0.048879	-0.113148	0	0
58191	0.507055	0.331607	10.129097	-0.045445	0.062246	0.111715	0.388741	-0.032584	-0.737818	0.992354	0.018451	-0.048306	-0.112072	0	0
58192	0.306326	0.149818	10.261888	-0.008752	0.067669	0.085444	0.389639	-0.032188	-0.735861	0.992479	0.018391	-0.047711	-0.111222	0	0
58193	0.145938	0.198997	10.329242	0.023108	0.072822	0.078359	0.391201	-0.033011	-0.734585	0.992588	0.018781	-0.047101	-0.110443	0	0
58194	-0.059727	0.363077	10.137794	0.016052	0.073051	0.073095	0.392768	-0.032999	-0.734335	0.992696	0.018980	-0.046478	-0.109700	0	0
58195	-0.285140	0.455798	9.829572	-0.015447	0.066651	0.058293	0.391074	-0.035073	-0.734103	0.992786	0.018989	-0.045876	-0.109138	0	0
58196	-0.039604	0.391990	9.701934	-0.042389	0.030615	0.027784	0.393809	-0.033272	-0.733566	0.992835	0.018582	-0.045601	-0.108877	0	0
58197	0.259312	0.289601	9.509564	-0.032332	0.030741	0.012110	0.394189	-0.031772	-0.732757	0.992861	0.018403	-0.045323	-0.108788	0	0
58198	0.564160	0.330276	9.106033	0.001936	0.000757	0.011965	0.394854	-0.031747	-0.734195	0.992870	0.018410	-0.045391	-0.108673	0	0
58199	0.711199	0.086469	9.089481	0.008486	-0.006058	-0.004598	0.393157	-0.032310	-0.734325	0.992854	0.018595	-0.045519	-0.108738	0	0
58200	1.021790	-0.050453	9.157835	-0.023216	-0.019536	-0.026287	0.393800	-0.031632	-0.733273	0.992817	0.018348	-0.045754	-0.109014	0	0
58201	1.153326	0.032452	9.461042	-0.043877	-0.037156	-0.012307	0.392882	-0.032610	-0.732503	0.992788	0.017965	-0.046136	-0.109184	0	0
58202	1.315526	0.303288	9.427255	-0.021733	-0.053012	-0.015909	0.392895	-0.032176	-0.734320	0.992747	0.017692	-0.046706	-0.109357	0	0
58203	1.334416	0.295465	9.901253	0.012049	-0.043965	-0.054353	0.391317	-0.032482	-0.733011	0.992658	0.017868	-0.047214	-0.109920	0	0
58204	1.413275	0.506183	10.100965	0.034214	-0.054564	-0.059689	0.390803	-0.033299	-0.733806	0.992557	0.018169	-0.047852	-0.110502	0	0
58205	1.549391	0.512886	10.267397	0.045810	-0.026176	-0.094511	0.390145	-0.033312	-0.733280	0.992424	0.018714	-0.048219	-0.111444	0	0
58206	1.626433	0.415029	10.496655	0.013724	0.007553	-0.115231	0.389492	-0.032490	-0.733780	0.992293	0.018907	-0.048208	-0.112578	0	0
58207	1.402938	0.493750	10.575572	0.031791	0.032162	-0.129213	0.389488	-0.031807	-0.733636	0.992148	0.019388	-0.047978	-0.113859	0	0
58208	1.205296	0.721911	10.070102	0.001703	0.048883	-0.167516	0.391038	-0.029892	-0.732176	0.991976	0.019533	-0.047533	-0.115509	0	0
58209	0.935196	0.976366	9.218034	-0.057914	0.041374	-0.202330	0.390514	-0.030313	-0.731789	0.991764	0.019176	-0.047095	-0.117556	0	0
58210	0.828392	0.906170	8.623899	-0.147133	0.023651	-0.245747	0.390629	-0.025927	-0.731965	0.991507	0.017853	-0.046711	-0.120052	0	0
58211	0.864298	0.395420	8.688433	-0.162505	-0.005582	-0.270149	0.391532	-0.022631	-0.731906	0.991197	0.016437	-0.046603	-0.122827	0	0
58212	0.963713	-0.021723	9.019159	-0.094467	-0.023547	-0.277314	0.389929	-0.016499	-0.730601	0.990853	0.015593	-0.046745	-0.125626	0	0
58213	0.884344	-0.232582	9.272211	0.014718	-0.033390	-0.261948	0.389257	-0.014054	-0.729505	0.990495	0.015878	-0.047136	-0.128239	0	0
58214	0.655481	-0.213613	9.490829	0.111407	-0.049869	-0.258823	0.387826	-0.013781	-0.730532	0.990115	0.017031	-0.047802	-0.130758	0	0
58215	0.490434	-0.070607	9.857429	0.105905	-0.075162	-0.258917	0.385236	-0.015972	-0.732643	0.989711	0.018148	-0.048720	-0.133303	0	0
58216	0.471714	0.124813	10.199603	0.072863	-0.075731	-0.264076	0.383927	-0.015160	-0.732878	0.989303	0.018888	-0.049589	-0.135884	0	0
58217	0.519365	0.027703	10.603873	0.070753	-0.075500	-0.281493	0.383921	-0.014204	-0.732599	0.988858	0.019657	-0.050454	-0.138666	0	0
58218	0.666146	0.056790	10.053718	0.088930	-0.063281	-0.286730	0.382098	-0.014487	-0.733373	0.988405	0.020585	-0.051216	-0.141454	0	0
58219	0.812968	0.237820	10.251437	0.080759	-0.070076	-0.298059	0.381038	-0.013692	-0.732046	0.987919	0.021457	-0.052035	-0.144391	0	0
58220	1.194196	0.415316	9.707664	0.071259	-0.071810	-0.295384	0.378958	-0.012040	-0.734346	0.987433	0.022203	-0.052853	-0.147275	0	0
58221	1.360715	0.552401	9.473338	0.103116	-0.064948	-0.302426	0.377642	-0.010413	-0.734043	0.986918	0.023300	-0.053656	-0.150239	0	0
58222	1.584505	0.515470	9.346586	0.147926	-0.086354	-0.299091	0.376734	-0.011651	-0.734322	0.986380	0.024782	-0.054730	-0.153115	0	0
58223	1.632537	0.424206	9.441023	0.156421	-0.072240	-0.313013	0.374132	-0.014135	-0.734873	0.985809	0.026391	-0.055689	-0.156151	0	0
58224	1.574085	0.405812	9.393688	0.142778	-0.093372	-0.295596	0.372317	-0.014681	-0.736436	0.985252	0.027808	-0.056824	-0.158987	0	0
58225	1.539940	0.414548	9.508395	0.100002	-0.081945	-0.280616	0.371385	-0.012235	-0.735599	0.984718	0.028817	-0.057804	-0.161734	0	0
58226	1.324834	0.687056	9.616510	0.096101	-0.093028	-0.292036	0.368121	-0.011984	-0.736352	0.984157	0.029771	-0.058860	-0.164573	0	0
58227	1.168388	0.979908	9.595240	0.125640	-0.096011	-0.279974	0.368779	-0.012797	-0.736504	0.983589	0.031009	-0.060024	-0.167300	0	0
58228	1.217486	1.093772	9.796682	0.164110	-0.105742	-0.292328	0.367220	-0.013074	-0.737541	0.982978	0.032612	-0.061316	-0.170090	0	0
58229	1.151770	1.107919	9.885563	0.240605	-0.102485	-0.312615	0.364360	-0.015143	-0.738604	0.982288	0.034995	-0.062727	-0.173065	0	0
58230	0.912047	1.281536	9.736197	0.261298	-0.086692	-0.320538	0.361501	-0.019001	-0.739050	0.981578	0.037603	-0.063986	-0.176061	0	0
58231	0.601442	1.379285	9.478436	0.180928	-0.090587	-0.357882	0.360716	-0.019974	-0.738542	0.980803	0.039462	-0.065151	-0.179509	0	0
58232	0.397277	1.406056	9.410899	0.054119	-0.093476	-0.385468	0.358637	-0.019422	-0.740472	0.980020	0.040066	-0.066081	-0.183274	0	0
58233	0.434894	1.168441	9.358224	-0.062493	-0.103382	-0.420888	0.356413	-0.017931	-0.740948	0.979185	0.039569	-0.066893	-0.187500	0	0
58234	0.572975	0.720944	9.769944	-0.093710	-0.101346	-0.431187	0.354162	-0.014276	-0.739296	0.978335	0.038738	-0.067606	-0.191807	0	0
58235	0.741548	0.528681	10.344389	-0.055830	-0.101649	-0.438225	0.351029	-0.009063	-0.742300	0.977427	0.038312	-0.068399	-0.196189	0	0
58236	0.908379	0.710009	10.059843	0.018728	-0.081294	-0.434891	0.348662	-0.004698	-0.742718	0.976497	0.038620	-0.069132	-0.200457	0	0
58237	0.942908	0.695679	9.572190	0.013435	-0.068765	-0.447049	0.347864	-0.004727	-0.741018	0.975528	0.038933	-0.069729	-0.204857	0	0
58238	0.993868	0.643440	9.427422	-0.072902	-0.082235	-0.438101	0.344986	-0.001864	-0.742245	0.974594	0.038348	-0.070278	-0.209182	0	0
58239	1.065482	0.813395	9.367658	-0.211344	-0.082855	-0.442939	0.344039	0.005105	-0.741580	0.973669	0.036429	-0.070543	-0.213696	0	0
58240	1.209724	0.942551	9.429115	-0.299434	-0.064701	-0.446111	0.343090	0.011382	-0.740407	0.972765	0.033678	-0.070437	-0.218250	0	0
58241	1.228235	0.474496	10.036996	-0.302596	-0.068460	-0.435588	0.341366	0.019043	-0.741026	0.971845	0.030887	-0.070366	-0.222740	0	0
58242	1.293171	0.017046	10.527740	-0.250102	-0.035926	-0.425991	0.338851	0.026961	-0.740852	0.970935	0.028662	-0.070093	-0.227049	0	0
58243	1.288959	0.096666	10.354649	-0.154193	-0.026711	-0.391365	0.338832	0.031479	-0.740633	0.970054	0.027351	-0.069960	-0.230980	0	0
58244	1.207769	0.249478	9.767939	-0.123484	-0.016622	-0.374887	0.336327	0.036933	-0.740638	0.969207	0.026364	-0.069800	-0.234669	0	0
58245	1.203666	0.314034	9.420307	-0.128966	-0.006391	-0.353918	0.336685	0.040742	-0.738219	0.968392	0.025304	-0.069536	-0.238206	0	0
58246	1.362758	0.089749	9.604711	-0.149158	-0.008456	-0.330264	0.336153	0.045132	-0.739172	0.967642	0.024058	-0.069245	-0.241446	0	0
58247	1.368285	-0.177128	9.809002	-0.139860	-0.005494	-0.304957	0.334831	0.047990	-0.738715	0.966922	0.022837	-0.068959	-0.244509	0	0
58248	1.279950	-0.300404	9.831078	-0.081826	0.005678	-0.266716	0.334031	0.051816	-0.738634	0.966305	0.022234	-0.068709	-0.247062	0	0
58249	1.178314	-0.202482	9.834820	-0.024767	-0.012365	-0.256492	0.333884	0.053719	-0.737553	0.965659	0.022050	-0.068781	-0.249573	0	0
58250	1.102974	0.170723	9.507754	-0.057758	-0.009112	-0.221550	0.332176	0.058097	-0.738497	0.965126	0.021611	-0.068743	-0.251673	0	0
58251	1.203977	0.365157	9.406501	-0.137167	-0.024473	-0.207412	0.332948	0.059465	-0.737694	0.964607	0.020269	-0.068659	-0.253786	0	0
58252	1.378739	0.318360	9.551909	-0.180841	-0.022754	-0.189801	0.331230	0.064655	-0.737840	0.964170	0.018588	-0.068447	-0.255630	0	0
58253	1.525430	0.475202	9.742024	-0.180476	-0.027541	-0.168001	0.331331	0.069570	-0.736441	0.963745	0.016785	-0.068294	-0.257389	0	0
58254	1.655810	0.721580	9.749784	-0.113030	-0.032567	-0.160367	0.329625	0.072024	-0.736902	0.963350	0.015711	-0.068356	-0.258917	0	0
58255	1.718068	0.929566	9.550351	-0.050468	-0.031555	-0.143115	0.328960	0.073928	-0.736338	0.962957	0.015135	-0.068589	-0.260347	0	0
58256	1.771801	0.960856	9.532608	0.023812	-0.026823	-0.146803	0.328171	0.076118	-0.736811	0.962569	0.015384	-0.068954	-0.261666	0	0
58257	1.840094	0.982476	9.499863	0.054866	-0.039358	-0.143432	0.327647	0.075560	-0.736427	0.962149	0.015808	-0.069546	-0.263025	0	0
58258	1.873210	0.842450	9.625425	0.072251	-0.032533	-0.143442	0.325949	0.075410	-0.736678	0.961757	0.016507	-0.070093	-0.264269	0	0
58259	1.940825	0.791158	9.821668	0.062022	-0.018526	-0.143355	0.325561	0.074998	-0.736944	0.961345	0.017054	-0.070515	-0.265618	0	0
58260	1.926318	0.824293	9.909636	0.033186	-0.004654	-0.124047	0.324268	0.074043	-0.738257	0.961027	0.017437	-0.070693	-0.266692	0	0
58261	1.906974	0.857736	9.973509	0.015801	0.009626	-0.134429	0.324275	0.073228	-0.738795	0.960663	0.017609	-0.070733	-0.267982	0	0
58262	1.655123	0.660079	10.044304	0.048877	0.009292	-0.126694	0.324785	0.074591	-0.737859	0.960340	0.018182	-0.070819	-0.269073	0	0
58263	1.340033	0.458576	10.072926	0.087040	0.040711	-0.138083	0.326351	0.074739	-0.737477	0.959971	0.019120	-0.070754	-0.270339	0	0
58264	1.140903	0.514428	10.005686	0.126756	0.029935	-0.134777	0.325838	0.073234	-0.738024	0.959627	0.020503	-0.070849	-0.271432	0	0
58265	1.207495	0.616370	9.734430	0.168528	0.031827	-0.161064	0.325575	0.073505	-0.738017	0.959167	0.022214	-0.071082	-0.272862	0	0
58266	1.195872	0.655971	9.454409	0.158238	0.021984	-0.192472	0.325328	0.071044	-0.738585	0.958643	0.023918	-0.071325	-0.274490	0	0
58267	1.018275	0.258423	9.544855	0.062608	0.017962	-0.221846	0.325061	0.071309	-0.738056	0.958021	0.024614	-0.071383	-0.276577	0	0
58268	0.797202	-0.076065	9.673521	-0.102598	0.038790	-0.242238	0.325313	0.072674	-0.737510	0.957437	0.023903	-0.070732	-0.278820	0	0
58269	0.798000	0.023223	9.473960	-0.267524	0.036439	-0.233925	0.326201	0.079255	-0.737256	0.956861	0.021483	-0.069682	-0.281248	0	0
58270	0.916139	0.213890	9.260885	-0.346968	0.049291	-0.234533	0.326292	0.085808	-0.735433	0.956328	0.018454	-0.068249	-0.283617	0	0
58271	1.018465	0.255599	9.360804	-0.310990	0.031596	-0.239909	0.325732	0.094150	-0.734744	0.955711	0.015599	-0.067117	-0.286125	0	0
58272	1.136717	0.135290	9.613001	-0.224842	0.022284	-0.248876	0.326092	0.099890	-0.733460	0.955058	0.013666	-0.066288	-0.288590	0	0
58273	1.248978	-0.142430	10.056787	-0.131610	0.030386	-0.259542	0.326209	0.104968	-0.734144	0.954335	0.012522	-0.065677	-0.291160	0	0
58274	1.159789	-0.326463	10.525931	-0.040241	0.038644	-0.275476	0.325158	0.107017	-0.734487	0.953578	0.012417	-0.065224	-0.293735	0	0
58275	0.879503	-0.365204	10.735230	0.016108	0.045829	-0.310548	0.324886	0.106447	-0.732932	0.952683	0.012741	-0.064882	-0.296687	0	0
58276	0.649608	-0.170121	10.612576	0.030432	0.042307	-0.362992	0.326447	0.108653	-0.732900	0.951662	0.013382	-0.064589	-0.299980	0	0
58277	0.463908	0.090308	10.472882	0.061381	0.025051	-0.438203	0.325778	0.110277	-0.731820	0.950341	0.014151	-0.064547	-0.304113	0	0
58278	0.545408	0.208772	10.012668	0.112369	0.009061	-0.548305	0.324075	0.111082	-0.731792	0.948682	0.015588	-0.064790	-0.309130	0	0
58279	0.788968	0.172216	9.616716	0.133940	-0.010234	-0.660034	0.319769	0.112431	-0.733559	0.946589	0.017079	-0.065260	-0.315309	0	0
58280	1.114364	-0.011143	9.262787	0.131439	-0.028569	-0.768172	0.317658	0.114311	-0.732204	0.944118	0.018718	-0.065877	-0.322413	0	0
58281	1.167911	-0.041294	9.094062	0.145251	-0.068053	-0.869496	0.314004	0.116215	-0.733965	0.941203	0.020251	-0.066886	-0.330535	0	0
58282	0.892889	-0.427447	9.327347	0.098751	-0.133544	-0.955028	0.307585	0.120129	-0.734363	0.937903	0.021358	-0.068339	-0.339428	0	0
58283	0.821920	-0.178312	8.802301	-0.011575	-0.144747	-1.013221	0.303131	0.123793	-0.735042	0.934316	0.021238	-0.069496	-0.348960	0	0
58284	0.865154	-0.248229	8.945577	-0.220652	-0.153795	-1.006516	0.295525	0.129746	-0.735131	0.930701	0.019317	-0.070011	-0.358498	0	0
58285	0.836402	-0.108331	9.267824	-0.429605	-0.171790	-0.986784	0.287499	0.141714	-0.734577	0.927068	0.015165	-0.069929	-0.368001	0	0
58286	1.144072	0.078325	9.270638	-0.578623	-0.126031	-0.942579	0.279973	0.155582	-0.732164	0.923537	0.009971	-0.068887	-0.377140	0	0
58287	1.504938	0.233864	9.412207	-0.579098	-0.087750	-0.938938	0.274412	0.168372	-0.729657	0.919932	0.004700	-0.067474	-0.386200	0	0
58288	1.221038	0.007319	9.706078	-0.508759	-0.063824	-0.937349	0.270303	0.179543	-0.727974	0.916240	0.000380	-0.066115	-0.395137	0	0
58289	0.963727	0.070274	9.480487	-0.443169	-0.048303	-0.948884	0.262516	0.190928	-0.724434	0.912404	-0.003488	-0.064857	-0.404106	0	0
58290	0.970203	-0.029315	9.701665	-0.384216	-0.055960	-0.937725	0.256439	0.203035	-0.722458	0.908510	-0.006640	-0.063910	-0.412893	0	0
58291	1.399147	-0.287905	9.925348	-0.306763	-0.035301	-0.963964	0.250125	0.212558	-0.722225	0.904433	-0.009208	-0.063082	-0.421825	0	0
58292	1.506368	-0.241382	10.025223	-0.174237	-0.050026	-0.981825	0.243684	0.219470	-0.721391	0.900194	-0.010404	-0.062952	-0.430790	0	0
58293	0.932107	-0.197748	10.257011	-0.037055	-0.088857	-1.013828	0.237365	0.224026	-0.718258	0.895712	-0.010742	-0.063752	-0.439909	0	0
58294	0.300634	-0.298460	10.856082	0.017040	-0.126992	-1.052556	0.228476	0.226423	-0.719711	0.890949	-0.010506	-0.065138	-0.449285	0	0
58295	0.168716	0.028164	10.834725	0.024804	-0.168654	-1.069325	0.217493	0.229897	-0.721389	0.885978	-0.010595	-0.066896	-0.458754	0	0
58296	0.247592	0.211471	10.879093	-0.066430	-0.203971	-1.111906	0.207675	0.232816	-0.721522	0.880672	-0.011407	-0.068575	-0.468599	0	0
58297	0.220495	0.447149	10.219680	-0.233286	-0.240642	-1.135981	0.197974	0.237503	-0.720578	0.875089	-0.014039	-0.069741	-0.478705	0	0
58298	0.244852	0.375989	9.830720	-0.501964	-0.246739	-1.170098	0.186275	0.247213	-0.717565	0.869168	-0.018827	-0.069719	-0.489215	0	0
58299	0.230278	-0.020651	9.931941	-0.764817	-0.253388	-1.178033	0.173762	0.261003	-0.712902	0.862989	-0.026104	-0.068390	-0.499891	0	0
58300	0.446146	-0.175846	9.750422	-0.948448	-0.266416	-1.153935	0.161892	0.278916	-0.708814	0.856684	-0.034862	-0.066304	-0.510374	0	0
58301	0.801552	-0.177363	9.611449	-1.014697	-0.275017	-1.136267	0.148703	0.297348	-0.703403	0.850237	-0.044404	-0.063852	-0.520622	0	0
58302	0.936859	-0.352719	9.559826	-0.967088	-0.253204	-1.105776	0.137728	0.314136	-0.696345	0.843787	-0.053269	-0.061516	-0.530473	0	0
58303	0.925516	-0.661583	9.403158	-0.833059	-0.265411	-1.062559	0.125063	0.328993	-0.689443	0.837454	-0.061246	-0.059870	-0.539755	0	0
58304	0.846846	-1.161891	9.710181	-0.631811	-0.276259	-1.029988	0.111763	0.341531	-0.683886	0.831266	-0.067444	-0.059461	-0.548554	0	0
58305	0.918151	-1.786530	10.169345	-0.259995	-0.316212	-1.010171	0.097584	0.348880	-0.680250	0.825303	-0.070937	-0.061294	-0.556853	0	0
58306	1.208808	-1.585760	10.226018	0.062597	-0.319633	-0.955272	0.084510	0.348480	-0.680425	0.819778	-0.071651	-0.065015	-0.564449	0	0
58307	1.273215	-0.997222	10.073113	0.187929	-0.326629	-0.904247	0.072498	0.347011	-0.681931	0.814551	-0.071566	-0.069337	-0.571470	0	0
58308	1.331879	-0.540811	10.020148	0.152660	-0.327225	-0.850978	0.060886	0.342251	-0.682854	0.809525	-0.071639	-0.073541	-0.578039	0	0
58309	1.571183	-0.048347	9.639090	0.054482	-0.337384	-0.824570	0.050041	0.339677	-0.682696	0.804512	-0.072729	-0.077109	-0.584401	0	0
58310	2.024621	0.024773	9.259221	-0.035079	-0.335257	-0.810287	0.037264	0.334372	-0.684795	0.799452	-0.074383	-0.080247	-0.590681	0	0
58311	2.450428	0.016559	9.232321	-0.102920	-0.319995	-0.757644	0.024692	0.334495	-0.682616	0.794610	-0.076673	-0.082705	-0.596554	0	0
58312	2.686825	0.084677	9.254462	-0.110802	-0.332920	-0.715759	0.014092	0.335203	-0.681874	0.789941	-0.078987	-0.085294	-0.602062	0	0
58313	3.124284	0.053209	9.565923	-0.035325	-0.337191	-0.660093	0.003234	0.333848	-0.680649	0.785622	-0.080924	-0.088232	-0.607013	0	0
58314	3.220915	-0.006916	9.880006	-0.091153	-0.315752	-0.614488	-0.006837	0.332780	-0.679815	0.781507	-0.083055	-0.090713	-0.611653	0	0
58315	3.517607	0.349372	9.696638	-0.278227	-0.294318	-0.558922	-0.016805	0.335942	-0.677595	0.777560	-0.086721	-0.091768	-0.616002	0	0
58316	3.626513	0.235042	9.634388	-0.511214	-0.223697	-0.497828	-0.025095	0.341291	-0.673780	0.773810	-0.091657	-0.090845	-0.620133	0	0
58317	3.508866	0.025983	9.314537	-0.665591	-0.190487	-0.424014	-0.031434	0.349122	-0.669670	0.770354	-0.097812	-0.088601	-0.623808	0	0
58318	3.292262	-0.436254	9.138638	-0.696182	-0.164715	-0.380225	-0.037271	0.357478	-0.663336	0.767119	-0.103905	-0.085953	-0.627172	0	0
58319	3.340127	-0.586479	9.077285	-0.684056	-0.155547	-0.306942	-0.043750	0.367498	-0.659181	0.764305	-0.110084	-0.083215	-0.629916	0	0
58320	3.182190	-0.899709	9.429962	-0.564649	-0.131430	-0.236558	-0.047116	0.378612	-0.652420	0.762056	-0.115072	-0.080978	-0.632038	0	0
58321	2.907446	-1.244232	9.629938	-0.444880	-0.077590	-0.164362	-0.051365	0.385360	-0.647694	0.760410	-0.119048	-0.078993	-0.633533	0	0
58322	2.501380	-1.169326	9.756598	-0.260223	-0.069439	-0.102144	-0.055063	0.388711	-0.644733	0.759380	-0.121430	-0.078050	-0.634433	0	0
58323	2.359420	-0.960328	9.404523	-0.091535	-0.029829	-0.032790	-0.055730	0.390887	-0.644034	0.759014	-0.122511	-0.077776	-0.634696	0	0
58324	2.326456	-0.830380	9.092385	0.019091	-0.013677	0.000057	-0.056250	0.390061	-0.644046	0.759017	-0.122497	-0.078058	-0.634662	0	0
58325	2.163391	-1.201118	9.381412	0.069594	0.004424	0.043590	-0.055710	0.386786	-0.644636	0.759361	-0.122186	-0.078444	-0.634262	0	0
58326	2.012617	-1.098024	9.834274	0.095670	0.019245	0.085395	-0.056336	0.385032	-0.647273	0.760023	-0.121448	-0.078857	-0.633559	0	0
58327	2.084476	-0.512718	9.528619	0.084167	0.037303	0.111594	-0.055163	0.386278	-0.647388	0.760843	-0.120852	-0.078990	-0.632672	0	0
58328	2.068002	-0.117274	8.900288	-0.017290	0.054461	0.131079	-0.054238	0.386026	-0.648442	0.761682	-0.120786	-0.078365	-0.631751	0	0
58329	2.245896	-0.152988	8.479233	-0.076352	0.059795	0.153101	-0.053074	0.387947	-0.647761	0.762585	-0.121281	-0.077261	-0.630702	0	0
58330	2.380733	-0.351097	8.729939	-0.014769	0.034457	0.172955	-0.049415	0.389633	-0.648276	0.763676	-0.121353	-0.076754	-0.629430	0	0
58331	2.482998	-0.677111	9.158743	0.089275	0.035115	0.184919	-0.048749	0.390484	-0.650089	0.764956	-0.120753	-0.076844	-0.627978	0	0
58332	2.348080	-0.782594	9.584059	0.177417	0.035536	0.223036	-0.046911	0.388171	-0.649887	0.766584	-0.119387	-0.077475	-0.626174	0	0
58333	2.006334	-0.512367	9.777386	0.250908	0.047294	0.222776	-0.045051	0.386031	-0.652550	0.768296	-0.117483	-0.078431	-0.624314	0	0
58334	1.872311	-0.129853	9.752031	0.232605	0.071522	0.249004	-0.041872	0.382682	-0.656028	0.770168	-0.115487	-0.079099	-0.622292	0	0
58335	1.864805	0.207875	9.507634	0.216508	0.070283	0.228947	-0.039871	0.379317	-0.659238	0.771881	-0.113676	-0.079648	-0.620430	0	0
58336	1.809821	0.286352	9.037897	0.260865	0.066956	0.203492	-0.037621	0.375525	-0.660893	0.773483	-0.111451	-0.080577	-0.618716	0	0
58337	1.987866	-0.420247	9.362686	0.303979	0.057907	0.194722	-0.034718	0.374078	-0.663419	0.775057	-0.108987	-0.081795	-0.617023	0	0
58338	2.348810	-0.289239	9.307791	0.336572	0.057727	0.185946	-0.032847	0.369612	-0.666258	0.776608	-0.106215	-0.083280	-0.615356	0	0
58339	2.641069	-0.250095	9.272544	0.274292	0.061678	0.182691	-0.030725	0.365271	-0.667923	0.778059	-0.103939	-0.084302	-0.613770	0	0
58340	2.873503	-0.379919	9.638184	0.225945	0.060133	0.185497	-0.029487	0.357800	-0.671990	0.779478	-0.102009	-0.085088	-0.612184	0	0
58341	2.767542	-0.249363	9.327741	0.189963	0.060236	0.200398	-0.028294	0.355908	-0.673079	0.780934	-0.100412	-0.085593	-0.610519	0	0
58342	2.442262	-0.184346	8.968165	0.121383	0.062023	0.184842	-0.025528	0.355140	-0.675200	0.782232	-0.099284	-0.085723	-0.609022	0	0
58343	2.292060	-0.103482	8.796041	0.132247	0.029713	0.182941	-0.024467	0.353382	-0.676155	0.783488	-0.098301	-0.086135	-0.607507	0	0
58344	2.286166	-0.246198	8.975732	0.182147	0.010129	0.180138	-0.020795	0.352746	-0.677236	0.784767	-0.097008	-0.087045	-0.605932	0	0
58345	2.323624	-0.379659	9.602466	0.222038	0.006975	0.187889	-0.019973	0.348265	-0.679677	0.786111	-0.095456	-0.088174	-0.604271	0	0
58346	2.361565	-0.444315	10.152691	0.258413	0.032064	0.180893	-0.019419	0.344460	-0.681711	0.787471	-0.093430	-0.089370	-0.602639	0	0
58347	2.438875	-0.473077	10.499142	0.296787	0.041988	0.193039	-0.017033	0.340402	-0.683894	0.788932	-0.091075	-0.090663	-0.600892	0	0
58348	2.456019	-0.031550	10.507452	0.246263	0.088366	0.160129	-0.015034	0.336346	-0.686596	0.790197	-0.088785	-0.091360	-0.599466	0	0
58349	2.464356	0.478388	10.042395	0.208090	0.097568	0.154977	-0.013439	0.333922	-0.688610	0.791385	-0.086746	-0.091716	-0.598141	0	0
58350	2.621818	0.993579	8.985629	0.141483	0.102360	0.115022	-0.009617	0.330975	-0.690912	0.792300	-0.085157	-0.091714	-0.597158	0	0
58351	2.728332	0.833725	8.651617	0.162666	0.055696	0.074734	-0.007894	0.328409	-0.692540	0.792921	-0.083644	-0.092215	-0.596470	0	0
58352	2.541131	0.196613	9.562065	0.207832	0.045264	0.044090	-0.007756	0.325528	-0.692076	0.793409	-0.081804	-0.093121	-0.595935	0	0
58353	2.555701	-0.106620	10.194174	0.214042	0.058229	0.043276	-0.006931	0.322844	-0.695785	0.793880	-0.079836	-0.093937	-0.595446	0	0
58354	2.765381	0.304057	9.769054	0.156739	0.063214	0.033848	-0.006384	0.319856	-0.697412	0.794288	-0.078282	-0.094405	-0.595034	0	0
58355	2.868751	0.461111	9.534052	0.040479	0.067069	0.013261	-0.006909	0.317092	-0.695898	0.794447	-0.077611	-0.094152	-0.594951	0	0
58356	2.857455	0.194032	9.549879	-0.036316	0.051537	-0.017062	-0.005585	0.316303	-0.697487	0.794405	-0.077609	-0.093605	-0.595093	0	0
58357	2.753827	-0.015957	9.742975	-0.053440	0.065661	-0.018709	-0.004029	0.318228	-0.696809	0.794297	-0.077667	-0.092838	-0.595350	0	0
58358	2.705798	0.073041	9.633979	-0.058725	0.072839	-0.025669	-0.003769	0.319606	-0.697305	0.794214	-0.077707	-0.091996	-0.595586	0	0
58359	2.567469	0.132706	9.613812	-0.062840	0.073402	-0.055340	-0.002465	0.320990	-0.697418	0.793885	-0.077761	-0.091147	-0.596147	0	0
58360	2.701396	0.100367	9.360880	-0.138722	0.089710	-0.055922	-0.002480	0.325376	-0.697592	0.793578	-0.078308	-0.089718	-0.596701	0	0
58361	2.910216	-0.008792	9.192286	-0.144019	0.107430	-0.070643	-0.002233	0.327561	-0.696899	0.793121	-0.078796	-0.088137	-0.597480	0	0
58362	2.890909	0.002039	9.105724	-0.066879	0.089741	-0.091857	-0.001460	0.327137	-0.695218	0.792648	-0.078742	-0.087165	-0.598257	0	0
58363	2.781419	-0.013075	9.020877	0.033256	0.092638	-0.099135	-0.001980	0.326861	-0.695481	0.792141	-0.077897	-0.086796	-0.599092	0	0
58364	2.793124	-0.113926	8.912641	0.053711	0.068085	-0.102742	-0.001185	0.326610	-0.696665	0.791660	-0.077009	-0.086723	-0.599853	0	0
58365	2.714137	-0.300567	8.950546	0.029677	0.059390	-0.093966	-0.002099	0.325914	-0.696541	0.791149	-0.076408	-0.086602	-0.600621	0	0
58366	2.684919	-0.302804	8.956031	-0.010454	0.040622	-0.102629	-0.002495	0.326318	-0.696270	0.790571	-0.076196	-0.086357	-0.601443	0	0
58367	2.475486	-0.334850	8.943464	-0.066993	0.046026	-0.083289	-0.001578	0.326880	-0.696657	0.790037	-0.076458	-0.085759	-0.602197	0	0
58368	2.475019	-0.385121	9.100135	-0.074695	0.030161	-0.072838	-0.003414	0.326441	-0.695870	0.789577	-0.076843	-0.085188	-0.602832	0	0
58369	2.528225	-0.402371	9.302036	-0.047352	0.036527	-0.050209	-0.003410	0.328376	-0.697266	0.789247	-0.077043	-0.084762	-0.603299	0	0
58370	2.421760	-0.244356	9.582756	0.089222	0.021334	-0.039341	-0.003666	0.326728	-0.697166	0.789102	-0.076216	-0.085222	-0.603528	0	0
58371	2.104958	-0.319699	9.618055	0.129210	0.027995	-0.033374	-0.003394	0.323992	-0.697222	0.789000	-0.075089	-0.085914	-0.603704	0	0
58372	1.950113	-0.218339	9.351906	0.062073	0.024857	-0.019268	-0.004695	0.326193	-0.698994	0.788953	-0.074473	-0.086166	-0.603807	0	0
58373	1.991675	-0.226041	9.137775	-0.060033	0.057042	-0.006604	-0.003649	0.325377	-0.698627	0.788895	-0.074682	-0.085460	-0.603956	0	0
58374	1.940192	-0.302685	9.084608	-0.147943	0.058449	0.002378	-0.004178	0.327429	-0.698843	0.788853	-0.075538	-0.084164	-0.604087	0	0
58375	2.004219	-0.144540	9.220964	-0.090863	0.030622	0.019573	-0.002107	0.328105	-0.696498	0.788907	-0.076170	-0.083456	-0.604036	0	0
58376	2.144552	-0.249563	9.390551	0.005994	0.024500	0.024541	-0.002889	0.329756	-0.697634	0.789084	-0.076035	-0.083340	-0.603837	0	0
58377	2.376675	-0.526960	9.272288	0.104932	0.031356	0.036547	-0.002104	0.327698	-0.696767	0.789389	-0.075135	-0.083796	-0.603488	0	0
58378	2.353086	-0.409604	9.213975	0.150199	0.017557	0.059039	-0.002088	0.325931	-0.697845	0.789872	-0.073933	-0.084579	-0.602896	0	0
58379	2.052059	-0.281219	9.251810	0.158982	0.019204	0.065936	0.000307	0.321471	-0.700818	0.790381	-0.072706	-0.085433	-0.602256	0	0
58380	1.559441	-0.347138	9.889328	0.146409	0.008477	0.088557	-0.001768	0.321203	-0.702894	0.791027	-0.071614	-0.086243	-0.601423	0	0
58381	1.416534	0.197224	9.941538	0.095544	0.012229	0.099976	-0.001499	0.320115	-0.703309	0.791688	-0.070943	-0.086730	-0.600562	0	0
58382	1.570880	0.696906	9.412434	0.029703	-0.001265	0.104458	-0.000055	0.319172	-0.703468	0.792340	-0.070846	-0.086905	-0.599688	0	0
58383	1.713052	0.797315	9.001405	-0.002154	-0.026849	0.082680	0.000208	0.319729	-0.703980	0.792793	-0.071148	-0.087122	-0.599022	0	0
58384	2.032030	0.443394	9.151216	0.030177	-0.072546	0.076438	-0.001621	0.319437	-0.703973	0.793208	-0.071450	-0.087883	-0.598325	0	0
58385	2.193397	-0.193167	9.520967	0.113401	-0.085706	0.086720	-0.002923	0.319434	-0.704746	0.793713	-0.071189	-0.089256	-0.597482	0	0
58386	2.119145	-0.348918	9.835215	0.183055	-0.086637	0.109201	-0.003692	0.315317	-0.704691	0.794416	-0.070390	-0.091019	-0.596375	0	0
58387	1.930130	-0.158693	10.120721	0.185686	-0.043357	0.133692	-0.003146	0.313429	-0.706687	0.795285	-0.069341	-0.092445	-0.595120	0	0
58388	1.787460	0.337354	9.712219	0.137339	-0.030669	0.135536	-0.003646	0.310979	-0.708296	0.796163	-0.068595	-0.093473	-0.593871	0	0
58389	1.809195	0.643080	9.265736	0.080967	-0.044150	0.135630	-0.002862	0.308920	-0.707300	0.796964	-0.068370	-0.094275	-0.592693	0	0
58390	2.054180	0.512146	9.282425	0.048829	-0.040315	0.125319	-0.003100	0.307025	-0.709291	0.797712	-0.068375	-0.094861	-0.591592	0	0
58391	2.226079	0.362620	9.281168	0.107853	-0.037462	0.133920	-0.002828	0.306080	-0.710224	0.798524	-0.067888	-0.095770	-0.590405	0	0
58392	2.366787	0.284055	9.252587	0.176770	-0.055447	0.131081	-0.002954	0.304983	-0.710245	0.799365	-0.066968	-0.097228	-0.589134	0	0
58393	2.527695	0.326987	9.196217	0.176655	-0.051883	0.125006	-0.004117	0.303064	-0.711056	0.800149	-0.066009	-0.098668	-0.587936	0	0
58394	2.650296	0.458729	9.040307	0.088424	-0.052941	0.123519	-0.003588	0.302253	-0.711467	0.800879	-0.065773	-0.099590	-0.586812	0	0
58395	2.616258	0.431707	8.876070	0.015812	-0.041766	0.116781	-0.003565	0.300083	-0.713205	0.801514	-0.066038	-0.100018	-0.585842	0	0
58396	2.454224	0.235911	9.148194	-0.001468	-0.053931	0.120283	-0.005262	0.299520	-0.713334	0.802161	-0.066524	-0.100422	-0.584831	0	0
58397	2.493107	0.216760	9.093759	0.024763	-0.047316	0.130700	-0.003944	0.298585	-0.714144	0.802874	-0.066767	-0.100941	-0.583735	0	0
58398	2.546798	0.254555	9.146321	0.047268	-0.045786	0.132388	-0.006552	0.298570	-0.715038	0.803625	-0.066827	-0.101556	-0.582586	0	0
58399	2.390383	0.175952	9.352192	0.092235	-0.054051	0.136581	-0.005912	0.298280	-0.713223	0.804407	-0.066575	-0.102520	-0.581367	0	0
58400	2.259633	0.288678	9.356816	0.115881	-0.044766	0.147846	-0.004179	0.296419	-0.716401	0.805297	-0.066092	-0.103516	-0.580011	0	0
58401	2.121605	0.406266	9.366521	0.104735	-0.048250	0.154813	-0.004183	0.296275	-0.715882	0.806193	-0.065718	-0.104492	-0.578633	0	0
58402	1.816151	0.309424	10.021066	0.075605	-0.030631	0.158405	-0.003646	0.292857	-0.715953	0.807122	-0.065490	-0.105132	-0.577246	0	0
58403	1.473964	0.155579	10.590908	0.052054	0.000769	0.172487	-0.002209	0.293421	-0.716083	0.808133	-0.065258	-0.105378	-0.575810	0	0
58404	1.510947	0.575162	10.152956	0.133916	0.031363	0.191483	-0.001676	0.292614	-0.716885	0.809350	-0.064235	-0.105831	-0.574131	0	0
58405	1.766120	0.875234	9.817216	0.173282	0.027771	0.179151	-0.001267	0.290440	-0.717974	0.810500	-0.062851	-0.106538	-0.572528	0	0
58406	1.894995	0.494730	10.104202	0.177541	0.042951	0.204540	0.000594	0.288027	-0.720642	0.811825	-0.061421	-0.107138	-0.570691	0	0
58407	1.973991	0.256904	10.038463	0.157251	0.051598	0.217744	0.003355	0.284356	-0.720734	0.813201	-0.060060	-0.107525	-0.568801	0	0
58408	2.110048	0.540638	9.516391	0.134058	0.031203	0.196806	0.004548	0.283842	-0.722447	0.814437	-0.059040	-0.107977	-0.567051	0	0
58409	2.374761	0.786015	9.070700	0.154301	0.010263	0.186232	0.006390	0.280984	-0.722517	0.815577	-0.057898	-0.108701	-0.565390	0	0
58410	2.617429	0.663076	9.024606	0.133591	-0.003076	0.153159	0.008239	0.278826	-0.723746	0.816522	-0.057027	-0.109454	-0.563967	0	0
58411	2.591102	0.369127	9.287355	0.085986	-0.002649	0.146350	0.008777	0.278028	-0.725200	0.817376	-0.056477	-0.109927	-0.562692	0	0
58412	2.527410	0.347302	9.554843	0.030538	-0.000391	0.139535	0.008779	0.278031	-0.725460	0.818174	-0.056419	-0.110084	-0.561507	0	0
58413	2.366788	0.444823	10.080488	0.033756	0.008499	0.127309	0.008775	0.277473	-0.724689	0.818900	-0.056212	-0.110183	-0.560449	0	0
58414	2.210408	0.421659	10.541368	0.118113	0.011596	0.111353	0.010619	0.276135	-0.725771	0.819605	-0.055338	-0.110749	-0.559392	0	0
58415	2.050584	0.581722	10.678080	0.171605	0.025334	0.103345	0.009315	0.274199	-0.725279	0.820289	-0.053871	-0.111486	-0.558386	0	0
58416	1.993466	0.745687	10.381511	0.164639	0.055401	0.088594	0.011174	0.270679	-0.727186	0.820935	-0.052345	-0.111964	-0.557485	0	0
58417	1.979175	0.721121	9.979581	0.149168	0.067863	0.085182	0.013675	0.269627	-0.728659	0.821547	-0.050792	-0.112229	-0.556673	0	0
58418	2.063859	0.566676	9.612253	0.148759	0.058564	0.067738	0.015912	0.267742	-0.729495	0.822082	-0.049352	-0.112604	-0.555936	0	0
58419	2.042150	0.504330	9.120374	0.176274	0.058570	0.058934	0.016449	0.265013	-0.729943	0.822546	-0.047594	-0.113105	-0.555302	0	0
58420	1.966260	0.360583	8.788383	0.156977	0.042317	0.050222	0.019090	0.260394	-0.730965	0.822960	-0.046157	-0.113667	-0.554694	0	0
58421	1.914934	0.308367	8.721033	0.177642	0.021127	0.055332	0.020160	0.258514	-0.733096	0.823356	-0.044592	-0.114481	-0.554067	0	0
58422	1.914796	0.332338	8.968335	0.189399	0.012443	0.044806	0.019915	0.256746	-0.734302	0.823700	-0.043050	-0.115469	-0.553472	0	0
58423	1.724018	0.620696	9.160854	0.124309	0.009594	0.037951	0.019136	0.255920	-0.734574	0.823959	-0.041964	-0.116085	-0.553042	0	0
58424	1.416150	0.877412	9.452474	0.016803	0.014183	0.024249	0.019147	0.252630	-0.734378	0.824111	-0.041811	-0.116112	-0.552821	0	0
58425	1.197896	1.007802	9.464213	-0.060114	0.035937	0.015765	0.019670	0.253600	-0.734884	0.824200	-0.042054	-0.115485	-0.552800	0	0
58426	1.277837	0.978569	9.631431	-0.016873	0.053140	0.009599	0.020592	0.252930	-0.735295	0.824302	-0.041946	-0.115011	-0.552756	0	0
58427	1.561838	0.877951	9.729969	0.126633	0.058971	0.008381	0.021887	0.255404	-0.734995	0.824455	-0.040495	-0.115217	-0.552593	0	0
58428	1.678891	0.936794	9.805580	0.252685	0.061567	0.002800	0.022563	0.250898	-0.735610	0.824630	-0.038112	-0.116164	-0.552302	0	0
58429	1.579826	0.698681	10.124070	0.370678	0.096424	0.005184	0.025211	0.245188	-0.736914	0.824893	-0.034426	-0.117399	-0.551892	0	0
58430	1.620936	1.049336	9.990107	0.518801	0.146927	0.002247	0.025291	0.235117	-0.742067	0.825236	-0.029374	-0.119108	-0.551304	0	0
58431	1.610343	0.834718	9.650757	0.592202	0.174686	-0.017060	0.028230	0.224220	-0.744649	0.825493	-0.023390	-0.120911	-0.550812	0	0
58432	1.570450	1.014118	9.262006	0.519894	0.220849	-0.023725	0.030372	0.217016	-0.747413	0.825728	-0.017889	-0.122015	-0.550423	0	0
58433	1.489708	0.886624	9.000571	0.368366	0.244550	-0.011006	0.034085	0.208314	-0.749697	0.826007	-0.013369	-0.121995	-0.550137	0	0
58434	1.436105	0.835871	8.802553	0.232093	0.271851	-0.012280	0.038553	0.203295	-0.750089	0.826288	-0.009977	-0.121087	-0.549987	0	0
58435	1.634059	0.560089	8.784369	0.330398	0.243090	-0.012589	0.042772	0.197191	-0.751543	0.826522	-0.005778	-0.120862	-0.549745	0	0
58436	1.907786	0.443039	9.279980	0.601548	0.197021	-0.001240	0.046492	0.188776	-0.754864	0.826762	0.000242	-0.122598	-0.549031	0	0
58437	1.900866	0.593607	9.718090	0.670555	0.149832	0.017602	0.049828	0.178304	-0.758222	0.827002	0.006690	-0.125005	-0.548084	0	0
58438	1.938605	0.898804	10.186424	0.523010	0.099340	0.017867	0.050154	0.165868	-0.760294	0.827168	0.011501	-0.127108	-0.547270	0	0
58439	1.917296	1.138721	10.897307	0.269311	0.046889	0.025414	0.053063	0.160298	-0.761729	0.827313	0.014048	-0.128163	-0.546745	0	0
58440	1.952110	1.352094	11.330505	-0.023771	0.040271	0.027981	0.052297	0.156186	-0.762065	0.827514	0.014001	-0.127763	-0.546535	0	0
58441	1.888457	1.188247	10.830886	-0.253839	0.015896	0.026841	0.053840	0.160570	-0.760947	0.827696	0.012041	-0.126211	-0.546668	0	0
58442	1.936935	1.016165	10.110657	-0.376364	0.036199	0.022041	0.054716	0.166992	-0.759001	0.827893	0.009061	-0.123915	-0.546952	0	0
58443	1.870155	0.813716	10.031840	-0.378376	-0.016318	0.029759	0.054672	0.174227	-0.757034	0.828047	0.005880	-0.121946	-0.547204	0	0
58444	2.038108	0.769254	9.751317	-0.335216	-0.021878	0.028773	0.054763	0.180229	-0.754961	0.828183	0.002913	-0.120353	-0.547375	0	0
58445	2.199230	0.784323	9.360426	-0.374916	-0.039199	0.038454	0.053018	0.187168	-0.752596	0.828336	-0.000390	-0.118596	-0.547535	0	0
58446	2.267675	0.828025	9.306202	-0.381949	-0.047876	0.037584	0.052722	0.193725	-0.751422	0.828467	-0.003897	-0.116959	-0.547676	0	0
58447	2.326411	0.853649	9.138150	-0.323454	-0.070993	0.035608	0.051260	0.196706	-0.749918	0.828547	-0.006961	-0.115754	-0.547780	0	0
58448	2.277132	0.772555	9.266455	-0.263138	-0.046437	0.054693	0.051222	0.202571	-0.747978	0.828764	-0.009494	-0.114752	-0.547624	0	0
58449	2.251324	0.917187	9.157738	-0.198532	-0.063492	0.054437	0.048830	0.207448	-0.745518	0.828955	-0.011516	-0.114174	-0.547418	0	0
58450	2.406225	1.208750	9.230945	-0.146979	-0.062007	0.044690	0.049876	0.209938	-0.746650	0.829103	-0.013160	-0.113938	-0.547206	0	0
58451	2.504393	1.378799	9.361840	-0.063884	-0.057539	0.051437	0.048415	0.213195	-0.745402	0.829295	-0.014037	-0.114057	-0.546867	0	0
58452	2.541685	1.197871	9.891056	0.024074	-0.049340	0.038149	0.047115	0.210853	-0.745308	0.829443	-0.014187	-0.114652	-0.546515	0	0
58453	2.387727	0.825816	10.731875	0.076358	0.002704	0.031189	0.047507	0.208926	-0.744306	0.829612	-0.013556	-0.115048	-0.546190	0	0
58454	2.279150	1.353978	10.465891	0.161643	0.049134	0.043209	0.047777	0.208391	-0.745101	0.829921	-0.012032	-0.115577	-0.545645	0	0
58455	2.054758	1.965738	9.753439	0.128448	0.072637	0.022333	0.049367	0.204582	-0.745969	0.830126	-0.010572	-0.115681	-0.545341	0	0
58456	1.934143	1.659868	9.410488	0.029634	0.061440	0.008644	0.049114	0.204042	-0.746760	0.830248	-0.010035	-0.115391	-0.545227	0	0
58457	1.806916	1.087462	9.250324	-0.044783	0.051681	0.000149	0.051197	0.205287	-0.746099	0.830288	-0.010098	-0.114726	-0.545305	0	0
58458	1.786336	0.891242	9.231058	-0.050012	0.021869	0.008819	0.050944	0.205574	-0.747395	0.830357	-0.010438	-0.114331	-0.545276	0	0
58459	1.869925	1.020267	9.131698	-0.012286	0.022660	-0.003501	0.050806	0.205562	-0.746482	0.830347	-0.010387	-0.114085	-0.545344	0	0
58460	1.806869	1.075542	9.230786	-0.010760	0.000785	-0.001838	0.051983	0.206675	-0.746990	0.830336	-0.010504	-0.114080	-0.545359	0	0
58461	1.840594	1.062907	9.469522	-0.033083	-0.006252	0.008683	0.052237	0.208320	-0.746829	0.830358	-0.010797	-0.113960	-0.545347	0	0
58462	1.849895	1.026662	9.667325	-0.005587	-0.006375	0.001631	0.051718	0.207770	-0.747097	0.830356	-0.010915	-0.114042	-0.545330	0	0
58463	1.844256	0.913868	9.774801	0.039586	0.014233	0.001570	0.051733	0.206691	-0.748422	0.830369	-0.010485	-0.114147	-0.545296	0	0
58464	1.923106	1.076268	9.734132	0.050153	0.023643	0.008539	0.053031	0.206965	-0.747383	0.830447	-0.009984	-0.114284	-0.545159	0	0
58465	2.001739	1.204506	9.709930	0.076211	0.029466	0.013711	0.052007	0.201891	-0.747736	0.830547	-0.009181	-0.114462	-0.544983	0	0
58466	2.104314	1.280671	9.766752	0.091678	0.027602	0.011925	0.052009	0.202445	-0.748247	0.830647	-0.008318	-0.114791	-0.544774	0	0
58467	2.138690	1.331510	9.752155	0.082633	0.035001	-0.008962	0.053709	0.202737	-0.748383	0.830629	-0.007406	-0.114964	-0.544779	0	0
58468	2.109390	1.300953	9.684605	0.058585	0.036858	-0.003655	0.051887	0.202733	-0.749413	0.830649	-0.006750	-0.115037	-0.544741	0	0
58469	2.050614	1.219837	9.602489	0.015538	0.045911	-0.001761	0.055033	0.200571	-0.749348	0.830677	-0.006348	-0.114756	-0.544762	0	0
58470	2.079602	1.153326	9.448340	-0.010390	0.042621	-0.001684	0.055549	0.203322	-0.749819	0.830723	-0.006233	-0.114405	-0.544768	0	0
58471	2.055271	1.144356	9.400352	0.018853	0.043402	-0.008749	0.056593	0.203604	-0.749691	0.830710	-0.005813	-0.114167	-0.544843	0	0
58472	2.099242	1.157086	9.312355	0.008434	0.046160	-0.012195	0.056206	0.202368	-0.749712	0.830697	-0.005511	-0.113890	-0.544923	0	0
58473	2.094270	1.135473	9.295215	-0.052626	0.048167	0.000202	0.055679	0.202495	-0.749315	0.830733	-0.005674	-0.113228	-0.545004	0	0
58474	2.093515	1.036585	9.458463	-0.062056	0.049929	0.001991	0.058285	0.204297	-0.749038	0.830802	-0.005954	-0.112534	-0.545041	0	0
58475	2.069393	1.070897	9.447402	-0.058916	0.030781	-0.003314	0.057510	0.204166	-0.750078	0.830798	-0.006266	-0.111986	-0.545155	0	0
58476	2.079111	1.091348	9.566105	-0.018487	0.028828	-0.010415	0.057492	0.205379	-0.748489	0.830771	-0.006285	-0.111706	-0.545253	0	0
58477	2.099159	1.193057	9.571933	0.051435	0.028331	-0.012372	0.058424	0.203347	-0.749579	0.830722	-0.005688	-0.111785	-0.545319	0	0
58478	2.109347	1.282180	9.626231	0.057596	0.038735	-0.010623	0.058160	0.203341	-0.749316	0.830718	-0.005020	-0.111838	-0.545321	0	0
58479	2.060633	1.284424	9.680654	0.015134	0.042669	-0.017474	0.059993	0.202260	-0.749090	0.830654	-0.004643	-0.111603	-0.545470	0	0
58480	1.982664	1.245046	9.570521	0.011844	0.053182	-0.015699	0.060135	0.201727	-0.750144	0.830644	-0.004269	-0.111286	-0.545553	0	0
58481	1.938256	1.138686	9.565190	0.012459	0.051638	-0.027912	0.061573	0.201741	-0.750154	0.830532	-0.003856	-0.110965	-0.545791	0	0
58482	1.930184	0.998367	9.529483	0.036841	0.065432	-0.027931	0.061451	0.201892	-0.751324	0.830463	-0.003194	-0.110683	-0.545958	0	0
58483	1.952399	1.042454	9.476333	0.077757	0.077215	-0.019296	0.062503	0.200396	-0.751361	0.830428	-0.002114	-0.110508	-0.546052	0	0
58484	1.938131	1.091592	9.433781	0.135003	0.080148	-0.010740	0.064340	0.198632	-0.751278	0.830476	-0.000574	-0.110639	-0.545956	0	0
58485	1.835703	1.030575	9.323905	0.121202	0.087336	-0.014179	0.064101	0.195772	-0.752767	0.830478	0.000913	-0.110619	-0.545957	0	0
58486	1.767269	0.954821	9.203350	0.078142	0.091127	-0.010557	0.065943	0.195807	-0.754083	0.830529	0.002038	-0.110348	-0.545931	0	0
58487	1.723092	0.878169	9.145172	0.067566	0.056189	-0.005391	0.067510	0.194580	-0.753336	0.830543	0.002895	-0.110295	-0.545917	0	0
58488	1.737215	0.795537	9.143669	0.110855	0.054050	-0.002024	0.067920	0.191855	-0.754175	0.830602	0.004082	-0.110510	-0.545776	0	0
58489	1.712902	0.823473	9.270528	0.107594	0.052145	0.008442	0.069107	0.189816	-0.754484	0.830684	0.005228	-0.110710	-0.545601	0	0
58490	1.683818	0.898275	9.553118	0.075033	0.060927	0.019019	0.070169	0.187232	-0.755195	0.830865	0.006131	-0.110673	-0.545323	0	0
58491	1.581158	0.858055	9.758293	0.058082	0.055520	0.036488	0.069788	0.185179	-0.755623	0.831105	0.006850	-0.110575	-0.544969	0	0
58492	1.547592	0.973222	9.905977	0.081016	0.081365	0.047818	0.070576	0.184780	-0.755898	0.831450	0.007880	-0.110403	-0.544463	0	0
58493	1.561622	0.917280	10.125181	0.157164	0.070113	0.057169	0.073589	0.183440	-0.755946	0.831809	0.009478	-0.110721	-0.543824	0	0
58494	1.581385	0.970401	10.135165	0.191433	0.097578	0.071101	0.074527	0.180867	-0.757568	0.832292	0.011490	-0.111016	-0.542985	0	0
58495	1.554559	1.295867	9.697349	0.157131	0.111756	0.079921	0.076638	0.177197	-0.758176	0.832815	0.013289	-0.110987	-0.542148	0	0
58496	1.428952	1.360611	9.207257	0.073472	0.103579	0.090579	0.078484	0.174897	-0.759017	0.833421	0.014330	-0.110593	-0.541270	0	0
58497	1.542793	1.267548	9.193618	0.004333	0.077683	0.101201	0.080190	0.174096	-0.759306	0.834038	0.014650	-0.110022	-0.540427	0	0
58498	1.729444	1.121609	9.075856	-0.035618	0.055242	0.100425	0.081488	0.174094	-0.758142	0.834653	0.014508	-0.109442	-0.539599	0	0
58499	1.699458	0.985925	9.077038	-0.079108	0.036449	0.094402	0.081745	0.175743	-0.758372	0.835197	0.013909	-0.108766	-0.538908	0	0
58500	1.499661	0.952891	9.146554	-0.139581	0.014057	0.104955	0.081849	0.180111	-0.757114	0.835791	0.012670	-0.107970	-0.538177	0	0
58501	1.436309	1.003122	9.482851	-0.201536	0.001948	0.124279	0.082755	0.183551	-0.757574	0.836470	0.010828	-0.106925	-0.537371	0	0
58502	1.475703	1.135706	9.754997	-0.229129	0.017870	0.122655	0.082997	0.185177	-0.755979	0.837172	0.008842	-0.105617	-0.536572	0	0
58503	1.568318	1.170804	9.801781	-0.236134	0.014428	0.120932	0.083753	0.190238	-0.754842	0.837839	0.006782	-0.104279	-0.535822	0	0
58504	1.705169	1.237168	9.620399	-0.243131	0.007485	0.120945	0.085304	0.193393	-0.754009	0.838510	0.004625	-0.102981	-0.535046	0	0
58505	1.827462	1.294855	9.356912	-0.222489	0.003885	0.118269	0.084755	0.197894	-0.752874	0.839140	0.002623	-0.101805	-0.534297	0	0
58506	1.876152	1.278611	9.251447	-0.202100	0.000484	0.103380	0.085774	0.201721	-0.751372	0.839693	0.000790	-0.100784	-0.533627	0	0
58507	2.060674	1.238880	9.408835	-0.169675	-0.017132	0.092802	0.086149	0.206245	-0.751416	0.840156	-0.000859	-0.100070	-0.533032	0	0
58508	2.220938	1.227591	9.647088	-0.148851	-0.006880	0.092799	0.087185	0.208994	-0.751369	0.840645	-0.002273	-0.099394	-0.532384	0	0
58509	2.210399	1.086972	9.640488	-0.147931	0.001902	0.089345	0.085596	0.211704	-0.750262	0.841103	-0.003642	-0.098645	-0.531792	0	0
58510	2.150994	0.949476	9.828752	-0.117787	-0.000003	0.084025	0.086372	0.213903	-0.750224	0.841545	-0.004750	-0.098076	-0.531188	0	0
58511	2.020454	1.114683	9.916438	-0.026430	0.007407	0.071531	0.087670	0.214177	-0.749185	0.841915	-0.005057	-0.097932	-0.530625	0	0
58512	2.002231	1.333096	9.934495	0.080517	0.019924	0.059018	0.087550	0.211574	-0.749235	0.842271	-0.004362	-0.098249	-0.530007	0	0
58513	1.944538	1.427402	9.791902	0.165687	0.017837	0.043043	0.087823	0.208564	-0.749297	0.842507	-0.002967	-0.099041	-0.529494	0	0
58514	1.905786	1.415623	9.569883	0.218403	0.035097	0.034209	0.089149	0.206262	-0.750394	0.842753	-0.001004	-0.099961	-0.528936	0	0
58515	1.822652	1.320683	9.439710	0.188850	0.052241	0.016894	0.089711	0.201781	-0.753094	0.842880	0.000796	-0.100587	-0.528617	0	0
58516	1.688289	1.215766	9.373528	0.141969	0.036104	0.012613	0.091296	0.199756	-0.754188	0.843020	0.002144	-0.101093	-0.528292	0	0
58517	1.569039	1.193587	9.276699	0.080204	0.043327	0.029370	0.090519	0.198382	-0.754470	0.843202	0.002970	-0.101220	-0.527974	0	0
58518	1.495775	1.154965	9.314158	0.017488	0.019550	0.017267	0.090251	0.197818	-0.753436	0.843322	0.003172	-0.101208	-0.527782	0	0
58519	1.471210	1.134632	9.416125	-0.020697	0.011150	0.013864	0.089739	0.196727	-0.754236	0.843392	0.002997	-0.101071	-0.527699	0	0
58520	1.458592	1.084595	9.560973	-0.020670	0.009354	0.015608	0.091573	0.195373	-0.754015	0.843516	0.002828	-0.100944	-0.527525	0	0
58521	1.476138	1.181098	9.600679	-0.042846	0.030397	0.020959	0.091308	0.197294	-0.754497	0.843643	0.002565	-0.100525	-0.527404	0	0
58522	1.480987	1.185483	9.639369	-0.060621	0.000965	0.012205	0.092069	0.202225	-0.753884	0.843713	0.002013	-0.100258	-0.527345	0	0
58523	1.558531	1.126752	9.622214	-0.048470	0.000823	0.013932	0.091016	0.202479	-0.753090	0.843772	0.001556	-0.100056	-0.527290	0	0
58524	1.580188	1.076088	9.577413	-0.017229	0.000499	0.019082	0.092059	0.203588	-0.753336	0.843888	0.001363	-0.100022	-0.527112	0	0
58525	1.616594	1.042771	9.488935	-0.055168	0.011298	0.017487	0.090756	0.202755	-0.753473	0.843976	0.000903	-0.099696	-0.527033	0	0
58526	1.600676	1.175004	9.176436	-0.140751	0.046567	0.040496	0.090480	0.204658	-0.752521	0.844242	-0.000113	-0.098622	-0.526810	0	0
58527	1.426060	0.920318	9.515805	-0.108230	0.008740	0.040297	0.091909	0.205761	-0.751988	0.844446	-0.001056	-0.098038	-0.526591	0	0
58528	1.520484	0.882989	9.745522	-0.051031	0.014280	0.045400	0.093855	0.207684	-0.750922	0.844720	-0.001486	-0.097708	-0.526212	0	0
58529	1.737592	0.941431	9.559753	-0.012163	0.017483	0.043577	0.092810	0.207539	-0.751047	0.844951	-0.001575	-0.097555	-0.525870	0	0
58530	1.708248	0.917353	9.564931	0.011337	0.029515	0.045285	0.092817	0.208789	-0.752457	0.845219	-0.001402	-0.097425	-0.525463	0	0
58531	1.645140	0.912442	9.399260	-0.003993	0.031272	0.054047	0.093598	0.208240	-0.751691	0.845518	-0.001362	-0.097200	-0.525024	0	0
58532	1.581748	0.925554	9.580075	-0.029746	0.017234	0.068901	0.094775	0.206598	-0.750950	0.845915	-0.001620	-0.096958	-0.524428	0	0
58533	1.504578	1.035995	9.530165	-0.058950	0.024376	0.075088	0.095808	0.209344	-0.750642	0.846315	-0.002100	-0.096501	-0.523864	0	0
