# Supplementary material for: Identification of Haptic Based Guiding Using Hard Reins
Source: PLoS One. 2015 Jul 22;10(7):e0132020. doi: 10.1371/journal.pone.0132020 (PMC4511788; doi:10.1371/journal.pone.0132020)
Supplement: S1 File — (ZIP) [file pone.0132020.s001.zip › MotionData1/Subject1/T3/gc3.txt]

// Start Time: 0
// Sample rate: 50.0Hz
// Scenario: 4.0
// Firmware Version: 2.6.1
Counter	Acc_X	Acc_Y	Acc_Z	Gyr_X	Gyr_Y	Gyr_Z	Mag_X	Mag_Y	Mag_Z	Quat_w	Quat_x	Quat_y	Quat_z	AnalogIn_1	AnalogIn_2
57382	8.931468	1.604292	3.439352	-0.387539	-0.132236	-0.068654	-0.850606	0.046245	0.054371	-0.327153	0.483438	0.321211	0.745709	0	0
57383	8.938735	1.605924	3.287831	-0.446118	-0.122707	-0.103904	-0.849625	0.043445	0.056344	-0.323767	0.485485	0.318763	0.746907	0	0
57384	9.035487	1.591796	3.378497	-0.509367	-0.136720	-0.118080	-0.849924	0.039946	0.059613	-0.319893	0.487779	0.315954	0.748274	0	0
57385	9.100763	1.622730	3.325101	-0.516732	-0.134858	-0.126864	-0.849367	0.036861	0.061735	-0.315936	0.490045	0.313111	0.749668	0	0
57386	9.083838	1.622464	3.267524	-0.521408	-0.147527	-0.129491	-0.849660	0.033796	0.064154	-0.311864	0.492392	0.310282	0.751010	0	0
57387	9.207269	1.547308	3.199365	-0.498104	-0.178604	-0.154857	-0.848552	0.031010	0.067820	-0.307633	0.494810	0.307835	0.752172	0	0
57388	9.229105	1.484365	3.136747	-0.494986	-0.247604	-0.153019	-0.848299	0.027517	0.072633	-0.303186	0.497723	0.305609	0.752963	0	0
57389	9.205042	1.381975	2.877350	-0.452538	-0.227994	-0.133658	-0.848174	0.023717	0.076037	-0.299169	0.500408	0.303533	0.753629	0	0
57390	9.236445	1.411400	2.992499	-0.434211	-0.195482	-0.152956	-0.848620	0.021697	0.079443	-0.295167	0.502716	0.301592	0.754450	0	0
57391	9.284709	1.517454	3.030528	-0.454409	-0.209830	-0.143305	-0.848916	0.016873	0.082858	-0.291107	0.505213	0.299479	0.755201	0	0
57392	9.258123	1.507293	2.917732	-0.441108	-0.170007	-0.126652	-0.848104	0.015873	0.087509	-0.287329	0.507403	0.297263	0.756055	0	0
57393	9.306571	1.437124	2.862138	-0.411630	-0.141223	-0.130144	-0.847972	0.011769	0.090067	-0.283775	0.509273	0.295193	0.756950	0	0
57394	9.333069	1.531718	3.008525	-0.408150	-0.166643	-0.112531	-0.846847	0.009256	0.091613	-0.280270	0.511362	0.293131	0.757649	0	0
57395	9.376593	1.550489	2.924044	-0.417173	-0.155689	-0.112558	-0.846286	0.005871	0.093313	-0.276766	0.513387	0.290960	0.758404	0	0
57396	9.342773	1.511837	2.888259	-0.396832	-0.130446	-0.111675	-0.846024	0.004276	0.096423	-0.273420	0.515151	0.288866	0.759221	0	0
57397	9.325981	1.376810	2.842811	-0.367307	-0.107098	-0.108158	-0.846623	0.002716	0.101100	-0.270336	0.516664	0.286906	0.760040	0	0
57398	9.316217	1.463677	2.878875	-0.384729	-0.112393	-0.105539	-0.846065	-0.001400	0.103369	-0.267138	0.518258	0.284811	0.760873	0	0
57399	9.275089	1.473453	2.895997	-0.343596	-0.101836	-0.108964	-0.846918	-0.002550	0.104517	-0.264178	0.519649	0.283013	0.761629	0	0
57400	9.284809	1.434530	2.819023	-0.334296	-0.100098	-0.094911	-0.844359	-0.005561	0.103641	-0.261354	0.521028	0.281209	0.762329	0	0
57401	9.260713	1.347714	2.783206	-0.314166	-0.091196	-0.105427	-0.845503	-0.007429	0.106069	-0.258596	0.522257	0.279581	0.763027	0	0
57402	9.381491	1.497031	2.827883	-0.299465	-0.083148	-0.089565	-0.844364	-0.012751	0.106921	-0.256032	0.523419	0.277960	0.763687	0	0
57403	9.333215	1.400777	2.823505	-0.288421	-0.084142	-0.084298	-0.844924	-0.014655	0.107079	-0.253584	0.524576	0.276394	0.764278	0	0
57404	9.318667	1.439174	2.794729	-0.270755	-0.049800	-0.079903	-0.844365	-0.015687	0.108204	-0.251335	0.525426	0.274855	0.764992	0	0
57405	9.265485	1.414984	2.756670	-0.251542	-0.047232	-0.080745	-0.844369	-0.018914	0.109772	-0.249205	0.526209	0.273453	0.765653	0	0
57406	9.265422	1.473068	2.816729	-0.241707	-0.057294	-0.089471	-0.844651	-0.018908	0.109777	-0.247010	0.527009	0.272201	0.766260	0	0
57407	9.277605	1.381648	2.833544	-0.233274	-0.050100	-0.075442	-0.843244	-0.022161	0.111604	-0.245006	0.527775	0.270915	0.766832	0	0
57408	9.299309	1.448833	2.794863	-0.197644	-0.048578	-0.070075	-0.844518	-0.022426	0.112049	-0.243212	0.528446	0.269872	0.767308	0	0
57409	9.289643	1.434717	2.857455	-0.163742	-0.033424	-0.069141	-0.844372	-0.023610	0.111911	-0.241665	0.528927	0.269043	0.767756	0	0
57410	9.221926	1.439111	2.754565	-0.149053	-0.023563	-0.073506	-0.843379	-0.027453	0.112900	-0.240167	0.529275	0.268329	0.768237	0	0
57411	9.299411	1.338596	2.895930	-0.123487	-0.023777	-0.072593	-0.843794	-0.028777	0.112347	-0.238832	0.529573	0.267802	0.768632	0	0
57412	9.304247	1.343161	2.847806	-0.126849	0.012544	-0.077033	-0.843659	-0.029507	0.113337	-0.237521	0.529577	0.267190	0.769247	0	0
57413	9.241326	1.381654	2.824192	-0.110349	0.009699	-0.064696	-0.842370	-0.032493	0.112340	-0.236405	0.529605	0.266641	0.769762	0	0
57414	9.202662	1.347994	2.822098	-0.057392	0.013802	-0.069850	-0.843484	-0.034841	0.111238	-0.235518	0.529453	0.266522	0.770180	0	0
57415	9.296975	1.353142	2.915169	-0.002615	0.016072	-0.066209	-0.843484	-0.035575	0.111524	-0.234978	0.529173	0.266794	0.770443	0	0
57416	9.318625	1.471102	2.919724	-0.032045	0.006329	-0.075012	-0.843201	-0.035728	0.111520	-0.234167	0.529004	0.266915	0.770764	0	0
57417	9.275043	1.521483	2.871916	-0.030468	-0.010020	-0.087260	-0.843070	-0.036599	0.113075	-0.233248	0.528933	0.267145	0.771012	0	0
57418	9.221813	1.540919	2.891523	0.015380	0.007765	-0.079273	-0.842355	-0.038681	0.112790	-0.232657	0.528630	0.267650	0.771223	0	0
57419	9.217010	1.504935	2.915630	0.040311	0.020275	-0.059056	-0.842340	-0.041049	0.111953	-0.232410	0.528235	0.268206	0.771374	0	0
57420	9.122632	1.553395	2.949939	0.051901	-0.007030	-0.060740	-0.843319	-0.041923	0.111125	-0.232116	0.528011	0.268929	0.771365	0	0
57421	9.105657	1.599103	2.938005	0.069953	-0.025326	-0.064172	-0.843467	-0.042499	0.112119	-0.231863	0.527884	0.269845	0.771208	0	0
57422	9.170895	1.666271	2.908623	0.070011	-0.018072	-0.060651	-0.842477	-0.042521	0.111961	-0.231637	0.527702	0.270733	0.771090	0	0
57423	9.187732	1.757889	2.939680	0.068110	-0.032567	-0.047450	-0.841767	-0.045183	0.112526	-0.231483	0.527679	0.271564	0.770859	0	0
57424	9.240889	1.810751	2.934440	0.080857	-0.032676	-0.047404	-0.841066	-0.044897	0.113078	-0.231374	0.527620	0.272497	0.770603	0	0
57425	9.352106	1.849179	2.948021	0.077375	-0.018134	-0.037765	-0.842209	-0.045152	0.114652	-0.231383	0.527490	0.273315	0.770400	0	0
57426	9.221474	1.878118	2.920102	0.066850	-0.019822	0.015746	-0.842200	-0.046044	0.113949	-0.231720	0.527536	0.273777	0.770103	0	0
57427	9.110457	1.632983	2.974005	0.088857	-0.018183	0.011341	-0.841507	-0.044426	0.114920	-0.232167	0.527513	0.274423	0.769753	0	0
57428	9.149156	1.637425	2.911209	0.112505	-0.031088	0.013174	-0.842219	-0.043524	0.115210	-0.232696	0.527531	0.275277	0.769276	0	0
57429	9.231289	1.742943	2.852822	0.096127	-0.025515	0.019301	-0.842648	-0.042333	0.115494	-0.233222	0.527569	0.275954	0.768848	0	0
57430	9.265162	1.728593	2.881437	0.134483	-0.040343	0.037837	-0.841800	-0.044848	0.116338	-0.234028	0.527675	0.276866	0.768203	0	0
57431	9.182977	1.680540	2.877268	0.128111	-0.043912	0.039567	-0.841820	-0.042913	0.118025	-0.234827	0.527833	0.277724	0.767540	0	0
57432	9.182975	1.685185	2.843605	0.099780	-0.043684	0.034236	-0.841538	-0.043212	0.118163	-0.235414	0.528034	0.278396	0.766979	0	0
57433	9.178202	1.622476	2.819649	0.119931	-0.042037	0.036021	-0.841122	-0.042183	0.118717	-0.236147	0.528185	0.279204	0.766355	0	0
57434	9.183144	1.521183	2.786036	0.156446	-0.050509	0.037850	-0.841715	-0.040961	0.121546	-0.237040	0.528313	0.280306	0.765588	0	0
57435	9.178316	1.511511	2.776462	0.162087	-0.042383	0.048381	-0.842289	-0.040056	0.122399	-0.238090	0.528400	0.281371	0.764812	0	0
57436	9.299273	1.493981	2.677019	0.190382	-0.039009	0.041426	-0.841736	-0.038437	0.123230	-0.239221	0.528365	0.282686	0.763998	0	0
57437	9.410590	1.433664	2.683468	0.215143	-0.021081	0.034430	-0.840470	-0.038750	0.123917	-0.240503	0.528119	0.284176	0.763212	0	0
57438	9.429988	1.385436	2.673749	0.220678	-0.015687	0.032670	-0.840756	-0.036978	0.123631	-0.241792	0.527804	0.285711	0.762449	0	0
57439	9.509841	1.351370	2.625108	0.213424	0.006129	0.012436	-0.841049	-0.036370	0.124764	-0.242974	0.527288	0.287235	0.761858	0	0
57440	9.449245	1.481466	2.625445	0.220398	-0.015700	0.002859	-0.840485	-0.034032	0.123897	-0.244034	0.526883	0.288923	0.761161	0	0
57441	9.347578	1.572739	2.553987	0.202314	0.002610	0.006323	-0.842176	-0.033855	0.123359	-0.245098	0.526399	0.290400	0.760591	0	0
57442	9.352318	1.673630	2.510594	0.189602	0.029024	-0.008633	-0.840067	-0.032269	0.124024	-0.246036	0.525691	0.291803	0.760241	0	0
57443	9.400572	1.793837	2.490910	0.191537	0.046248	-0.005986	-0.841745	-0.034167	0.122647	-0.247075	0.524863	0.293154	0.759956	0	0
57444	9.364347	1.736256	2.520072	0.194181	0.040781	-0.014764	-0.842588	-0.034742	0.122381	-0.248021	0.524033	0.294591	0.759665	0	0
57445	9.371721	1.620563	2.496070	0.204339	0.061556	-0.030591	-0.840626	-0.033588	0.123756	-0.248984	0.522981	0.296129	0.759477	0	0
57446	9.371645	1.697579	2.491199	0.171477	0.079063	-0.044714	-0.843137	-0.035338	0.120698	-0.249696	0.521824	0.297454	0.759521	0	0
57447	9.390903	1.784415	2.529456	0.177069	0.082658	-0.027132	-0.841436	-0.034646	0.119678	-0.250603	0.520686	0.298711	0.759510	0	0
57448	9.279541	1.890512	2.530183	0.177120	0.093563	-0.027123	-0.842691	-0.034494	0.117721	-0.251521	0.519453	0.299950	0.759563	0	0
57449	9.124643	2.001185	2.471118	0.177072	0.079069	-0.014795	-0.842393	-0.035694	0.116309	-0.252508	0.518375	0.301151	0.759496	0	0
57450	9.013401	1.977797	2.575332	0.169774	0.057379	0.009775	-0.841537	-0.035576	0.115164	-0.253556	0.517544	0.302230	0.759286	0	0
57451	9.085938	1.978950	2.824841	0.186360	0.069961	0.025591	-0.844069	-0.034363	0.113506	-0.254869	0.516630	0.303314	0.759036	0	0
57452	9.206877	1.964713	2.900904	0.182595	0.031883	0.055467	-0.842252	-0.033201	0.115307	-0.256250	0.516094	0.304317	0.758534	0	0
57453	9.148879	1.921125	2.834045	0.218910	0.004362	0.054700	-0.842133	-0.030532	0.116988	-0.257751	0.515678	0.305662	0.757767	0	0
57454	9.190042	1.870748	2.881870	0.233563	0.011496	0.052081	-0.842837	-0.031107	0.117002	-0.259305	0.515152	0.307118	0.757006	0	0
57455	9.207061	1.777121	2.939523	0.239059	-0.001249	0.064372	-0.843955	-0.028896	0.114751	-0.260963	0.514750	0.308577	0.756116	0	0
57456	9.320773	1.743088	2.907465	0.225967	-0.019317	0.043299	-0.843121	-0.027575	0.115862	-0.262316	0.514442	0.310099	0.755234	0	0
57457	9.419925	1.761801	2.827386	0.179960	-0.040744	0.020411	-0.843966	-0.027267	0.115451	-0.263213	0.514353	0.311437	0.754431	0	0
57458	9.337660	1.809152	2.645227	0.165425	-0.018854	0.001055	-0.843414	-0.026969	0.116853	-0.263935	0.514066	0.312715	0.753846	0	0
57459	9.158703	1.785440	2.665788	0.169336	0.008358	0.001016	-0.842589	-0.024314	0.118522	-0.264784	0.513571	0.313941	0.753376	0	0
57460	9.071645	1.771233	2.688073	0.171066	-0.007071	0.004543	-0.843147	-0.027396	0.118827	-0.265594	0.513190	0.315210	0.752820	0	0
57461	9.158671	1.823584	2.591226	0.128808	-0.025800	-0.007801	-0.842285	-0.027284	0.117118	-0.266060	0.513029	0.316265	0.752323	0	0
57462	9.255335	1.905284	2.588049	0.101284	-0.032844	-0.011344	-0.843295	-0.025327	0.118962	-0.266314	0.512974	0.317160	0.751894	0	0
57463	9.313361	1.924555	2.606843	0.115677	-0.036606	-0.030604	-0.842732	-0.027099	0.119808	-0.266506	0.512856	0.318261	0.751441	0	0
57464	9.281940	1.905305	2.599876	0.110220	-0.031116	-0.035895	-0.842722	-0.026083	0.118250	-0.266625	0.512685	0.319343	0.751056	0	0
57465	9.202209	1.818862	2.622167	0.113360	0.003352	-0.028937	-0.842167	-0.024908	0.118942	-0.266945	0.512277	0.320311	0.750809	0	0
57466	9.180531	1.727506	2.641633	0.150777	-0.014191	-0.016563	-0.842591	-0.026220	0.119519	-0.267470	0.511931	0.321552	0.750327	0	0
57467	9.303853	1.765260	2.525299	0.179569	-0.046215	-0.033988	-0.842879	-0.026648	0.120373	-0.267931	0.511700	0.323173	0.749624	0	0
57468	9.332749	1.906437	2.361485	0.153133	-0.105010	-0.076057	-0.842034	-0.028130	0.121213	-0.267727	0.511833	0.324978	0.748825	0	0
57469	9.238378	1.956795	2.294815	0.116590	-0.096541	-0.089307	-0.841629	-0.028115	0.123466	-0.267287	0.511966	0.326543	0.748210	0	0
57470	9.231190	1.887085	2.314158	0.076733	-0.047221	-0.107913	-0.841783	-0.031034	0.126024	-0.266640	0.511765	0.327782	0.748037	0	0
57471	9.313417	1.896387	2.272678	0.057007	-0.032538	-0.079892	-0.840656	-0.032228	0.126858	-0.266173	0.511607	0.328681	0.747916	0	0
57472	9.400435	1.956021	2.187846	0.036889	-0.025131	-0.090460	-0.842760	-0.033086	0.125342	-0.265527	0.511402	0.329474	0.747937	0	0
57473	9.359249	2.014578	2.329949	0.051351	-0.047007	-0.076346	-0.840226	-0.036944	0.127860	-0.265010	0.511379	0.330351	0.747750	0	0
57474	9.351995	2.023600	2.207379	0.076863	-0.054482	-0.078026	-0.840223	-0.036361	0.127292	-0.264562	0.511327	0.331456	0.747454	0	0
57475	9.332645	2.034963	2.068066	0.039870	-0.008811	-0.078168	-0.841649	-0.038372	0.129584	-0.264098	0.511043	0.332156	0.747503	0	0
57476	9.308372	2.114884	2.154730	0.023215	0.038543	-0.036129	-0.841915	-0.038387	0.127611	-0.263998	0.510576	0.332399	0.747748	0	0
57477	9.177731	2.130736	2.396094	0.059798	0.014699	0.006105	-0.840365	-0.039881	0.128722	-0.264343	0.510343	0.332755	0.747627	0	0
57478	8.993962	2.082859	2.397476	0.078250	0.010948	0.028952	-0.841349	-0.038693	0.127603	-0.264919	0.510153	0.333151	0.747377	0	0
57479	9.032586	2.159697	2.368280	0.163045	0.046579	0.095824	-0.840781	-0.038708	0.127311	-0.266567	0.509707	0.333736	0.746835	0	0
57480	9.168136	2.044480	2.475574	0.254994	0.049477	0.173238	-0.841903	-0.035170	0.125055	-0.269248	0.509236	0.334611	0.745801	0	0
57481	9.308544	1.887085	2.813672	0.313272	0.007269	0.204981	-0.840233	-0.030180	0.126136	-0.272341	0.509035	0.335860	0.744253	0	0
57482	9.318272	1.834093	2.811240	0.331013	-0.045517	0.194548	-0.842113	-0.025827	0.129820	-0.275242	0.509125	0.337441	0.742406	0	0
57483	9.323039	1.910751	2.736612	0.420540	-0.089784	0.252759	-0.839586	-0.020718	0.129756	-0.278900	0.509495	0.339496	0.739845	0	0
57484	9.444021	1.844082	2.918504	0.601876	-0.069472	0.309313	-0.841318	-0.015056	0.132020	-0.283938	0.509372	0.342548	0.736601	0	0
57485	9.357264	1.508504	3.186280	0.850042	-0.129554	0.346747	-0.841479	-0.009300	0.132280	-0.290315	0.509092	0.347370	0.732036	0	0
57486	9.497959	1.119095	2.870616	1.082880	-0.195012	0.391180	-0.841963	0.001801	0.135347	-0.297921	0.508702	0.353837	0.726130	0	0
57487	9.343399	0.904024	2.667561	1.102081	-0.199715	0.377136	-0.842015	0.009798	0.138562	-0.305491	0.508180	0.360462	0.720066	0	0
57488	9.316682	1.042136	2.357498	1.086921	-0.200541	0.306938	-0.839808	0.017897	0.141880	-0.312408	0.507380	0.367307	0.714179	0	0
57489	9.696007	1.470796	2.012978	0.865562	-0.128046	0.192362	-0.839285	0.024548	0.144385	-0.317647	0.506288	0.372868	0.709748	0	0
57490	9.671381	1.906885	2.070504	0.922135	-0.101266	0.190816	-0.838492	0.029887	0.148869	-0.323205	0.504770	0.378741	0.705196	0	0
57491	9.201959	2.126061	1.953543	0.986985	-0.098111	0.196274	-0.838239	0.038438	0.149251	-0.329139	0.503000	0.384978	0.700321	0	0
57492	9.158231	2.370948	1.328565	0.892156	-0.073770	0.175029	-0.837694	0.042271	0.150215	-0.334484	0.501236	0.390564	0.695948	0	0
57493	9.346469	2.798503	1.187396	0.698697	-0.064981	0.084285	-0.837419	0.046387	0.149627	-0.338265	0.499679	0.395185	0.692623	0	0
57494	9.278499	3.039805	1.276652	0.693306	-0.064902	0.112411	-0.838991	0.048792	0.150914	-0.342171	0.498218	0.399626	0.689200	0	0
57495	9.414023	2.966881	1.177148	0.556782	-0.018437	0.104992	-0.837033	0.053476	0.151426	-0.345542	0.496863	0.402975	0.686541	0	0
57496	9.486784	2.741848	1.450882	0.515457	0.054498	0.105616	-0.837879	0.056429	0.150156	-0.348971	0.495130	0.405785	0.684400	0	0
57497	9.472605	2.389104	1.677270	0.502520	0.014683	0.114317	-0.836196	0.059934	0.150255	-0.352247	0.493745	0.408581	0.682055	0	0
57498	9.613009	2.275111	1.551317	0.449446	-0.006690	0.110687	-0.836752	0.060522	0.148991	-0.355118	0.492658	0.411109	0.679830	0	0
57499	9.743673	2.210301	1.627351	0.418437	-0.008261	0.115866	-0.836913	0.066424	0.149109	-0.357880	0.491711	0.413389	0.677681	0	0
57500	9.709737	2.303263	1.432781	0.365159	-0.020546	0.085945	-0.837058	0.068489	0.148820	-0.360099	0.490899	0.415502	0.675799	0	0
57501	9.685265	2.601140	1.295676	0.279506	0.032783	0.061177	-0.836351	0.070529	0.147952	-0.361968	0.489935	0.416954	0.674605	0	0
57502	9.530205	2.848176	1.541839	0.239692	0.091229	0.064568	-0.836769	0.072440	0.146538	-0.363885	0.488724	0.417912	0.673859	0	0
57503	9.324532	2.948967	1.418239	0.258196	0.091111	0.094470	-0.837465	0.073763	0.144849	-0.366110	0.487575	0.418843	0.672908	0	0
57504	9.177110	2.829149	1.486732	0.273302	0.094658	0.145362	-0.836747	0.076231	0.142567	-0.368741	0.486549	0.419612	0.671733	0	0
57505	9.109515	2.699365	1.511374	0.232597	0.096828	0.180329	-0.837735	0.078894	0.141442	-0.371434	0.485806	0.419926	0.670590	0	0
57506	9.148242	2.697706	1.193735	0.179309	0.135364	0.197710	-0.837575	0.082685	0.137751	-0.374122	0.485068	0.419650	0.669803	0	0
57507	9.278735	2.817476	1.110940	0.156274	0.177303	0.245025	-0.837849	0.087674	0.134909	-0.377206	0.484332	0.418834	0.669116	0	0
57508	9.402099	2.771107	1.499561	0.188729	0.140746	0.246889	-0.836438	0.092347	0.133312	-0.380280	0.483719	0.418352	0.668120	0	0
57509	9.418869	2.930051	1.513734	0.182853	0.106314	0.245205	-0.837558	0.095736	0.130915	-0.383187	0.483348	0.417975	0.666963	0	0
57510	9.382568	2.954035	1.485129	0.208632	0.097049	0.282141	-0.837833	0.102341	0.127502	-0.386400	0.483088	0.417612	0.665523	0	0
57511	9.355869	3.045706	1.514101	0.218373	0.084265	0.265529	-0.838680	0.106764	0.125802	-0.389510	0.482801	0.417452	0.664018	0	0
57512	9.488778	3.156545	1.570741	0.206802	0.126096	0.268111	-0.837141	0.112038	0.125612	-0.392719	0.482294	0.417010	0.662772	0	0
57513	9.544575	2.972041	1.760417	0.299352	0.155285	0.277021	-0.836141	0.117585	0.122183	-0.396578	0.481250	0.417045	0.661209	0	0
57514	9.508756	2.509935	1.777885	0.379494	0.197274	0.292836	-0.835706	0.123143	0.118762	-0.401057	0.479681	0.417325	0.659469	0	0
57515	9.584074	2.161133	1.856958	0.396306	0.224343	0.292754	-0.837385	0.128739	0.114811	-0.405754	0.477837	0.417630	0.657739	0	0
57516	9.434210	2.051726	2.079331	0.409052	0.193424	0.320868	-0.836521	0.135751	0.110247	-0.410510	0.476269	0.417958	0.655714	0	0
57517	9.359278	1.992498	2.248223	0.425308	0.149761	0.347268	-0.835935	0.141588	0.105551	-0.415367	0.474994	0.418473	0.653246	0	0
57518	9.497241	1.879782	2.374731	0.553293	0.113337	0.409024	-0.834688	0.151579	0.104640	-0.421006	0.473698	0.419614	0.649836	0	0
57519	9.579806	1.538349	2.485000	0.618991	0.071960	0.433720	-0.834960	0.158328	0.100944	-0.426983	0.472440	0.421268	0.645771	0	0
57520	9.522099	1.219368	2.233238	0.638845	0.007354	0.444305	-0.834544	0.168611	0.098068	-0.432766	0.471564	0.423202	0.641281	0	0
57521	9.404016	0.804492	2.044505	0.702948	-0.001351	0.444365	-0.832582	0.176521	0.096872	-0.438847	0.470404	0.425606	0.636391	0	0
57522	9.440574	0.541072	1.856923	0.772418	-0.020090	0.453270	-0.831184	0.185324	0.095399	-0.445138	0.469097	0.428410	0.631082	0	0
57523	9.653574	0.370415	1.973313	0.823740	-0.013268	0.467386	-0.829782	0.195296	0.092932	-0.451815	0.467505	0.431455	0.625419	0	0
57524	9.643963	0.289593	2.175404	0.836405	-0.016996	0.459497	-0.827521	0.203473	0.089752	-0.458404	0.465825	0.434562	0.619700	0	0
57525	9.435946	0.304408	2.188932	0.815915	-0.041316	0.434027	-0.825835	0.213143	0.087141	-0.464638	0.464217	0.437764	0.613984	0	0
57526	9.358423	0.461552	1.819120	0.847588	-0.064276	0.420138	-0.824157	0.222825	0.085659	-0.470758	0.462518	0.441270	0.608066	0	0
57527	9.435793	0.503826	1.630991	0.865976	-0.075322	0.444785	-0.822049	0.230432	0.084038	-0.477057	0.460851	0.444808	0.601812	0	0
57528	9.552128	0.249256	1.789027	0.923410	-0.100304	0.453666	-0.821073	0.240268	0.081861	-0.483484	0.459068	0.448706	0.595116	0	0
57529	9.716847	0.007556	1.648576	0.949677	-0.157716	0.471302	-0.817697	0.248590	0.080499	-0.489859	0.457515	0.452926	0.587857	0	0
57530	9.949213	-0.143669	1.327239	0.935798	-0.140438	0.411550	-0.816574	0.258709	0.077471	-0.495820	0.455615	0.457191	0.580994	0	0
57531	9.973512	-0.263633	1.416116	0.837232	-0.084306	0.349782	-0.814311	0.264094	0.075151	-0.501208	0.453548	0.460856	0.575062	0	0
57532	10.050847	-0.189891	1.261620	0.788976	-0.093042	0.261948	-0.813190	0.272161	0.073262	-0.505774	0.451337	0.464641	0.569734	0	0
57533	10.099049	-0.023552	1.318834	0.740010	-0.054518	0.274109	-0.810078	0.275910	0.071217	-0.510355	0.449180	0.467876	0.564683	0	0
57534	9.975535	0.131259	1.427800	0.720110	-0.007149	0.258236	-0.810072	0.281043	0.068653	-0.514929	0.446756	0.470793	0.560010	0	0
57535	9.948794	0.279801	1.276409	0.725586	-0.007192	0.261800	-0.808357	0.288327	0.063509	-0.519537	0.444296	0.473705	0.555235	0	0
57536	9.851964	0.380187	1.103930	0.698352	0.005742	0.265254	-0.806356	0.293251	0.058936	-0.524060	0.441893	0.476352	0.550618	0	0
57537	9.837539	0.284466	1.214708	0.665835	0.046847	0.261586	-0.807051	0.298097	0.055678	-0.528603	0.439398	0.478601	0.546305	0	0
57538	9.823245	0.054081	1.356849	0.617043	0.117112	0.238499	-0.804487	0.303600	0.051093	-0.533099	0.436643	0.480284	0.542657	0	0
57539	9.707297	-0.085784	1.278471	0.573531	0.173718	0.202305	-0.803890	0.307073	0.045983	-0.537476	0.433625	0.481573	0.539608	0	0
57540	9.629954	-0.134146	1.214161	0.522545	0.226750	0.155591	-0.802136	0.306376	0.039179	-0.541600	0.430348	0.482483	0.537291	0	0
57541	9.717031	-0.143676	1.259213	0.507823	0.254066	0.114275	-0.801800	0.308946	0.031818	-0.545568	0.426798	0.483330	0.535342	0	0
57542	9.782327	-0.152457	1.446273	0.457995	0.241752	0.068535	-0.801489	0.315366	0.025995	-0.548988	0.423343	0.484157	0.533840	0	0
57543	9.762974	-0.152210	1.489690	0.420346	0.240239	0.043874	-0.801438	0.314126	0.020350	-0.552111	0.419983	0.484885	0.532610	0	0
57544	9.687991	-0.138187	1.384440	0.417791	0.270203	0.030669	-0.801103	0.315522	0.013559	-0.555272	0.416392	0.485477	0.531604	0	0
57545	9.644347	-0.041118	1.524125	0.393675	0.264050	0.000802	-0.803591	0.316239	0.006818	-0.558144	0.412827	0.486090	0.530816	0	0
57546	9.569392	-0.064960	1.548735	0.441818	0.233719	0.002703	-0.803826	0.315744	0.001316	-0.561052	0.409140	0.487107	0.529673	0	0
57547	9.479927	-0.073020	1.357057	0.468770	0.276150	0.007977	-0.801793	0.315487	-0.005213	-0.564302	0.405107	0.487995	0.528500	0	0
57548	9.470248	-0.081835	1.515813	0.490692	0.277797	0.013286	-0.801730	0.315407	-0.012699	-0.567649	0.400938	0.488953	0.527208	0	0
57549	9.334748	-0.026188	1.531183	0.499246	0.225107	0.001098	-0.803093	0.315373	-0.018609	-0.570703	0.396946	0.490290	0.525688	0	0
57550	9.208883	0.070300	1.532024	0.504490	0.194233	0.009946	-0.802749	0.315875	-0.026243	-0.573645	0.393099	0.491781	0.523981	0	0
57551	9.286294	0.055704	1.524258	0.506970	0.181490	-0.008461	-0.803407	0.314948	-0.031595	-0.576432	0.389223	0.493417	0.522275	0	0
57552	9.407154	0.132261	1.463207	0.484305	0.130827	-0.043526	-0.802388	0.315036	-0.035284	-0.578671	0.385539	0.495349	0.520700	0	0
57553	9.619971	0.160496	1.394311	0.490476	0.127109	-0.064552	-0.802778	0.312652	-0.038374	-0.580803	0.381747	0.497405	0.519158	0	0
57554	9.992479	0.091846	1.733045	0.453605	0.128278	-0.097123	-0.802878	0.312161	-0.043173	-0.582606	0.377969	0.499374	0.518011	0	0
57555	9.856916	0.214673	1.702681	0.391062	0.127876	-0.149898	-0.804511	0.307711	-0.048917	-0.583896	0.374311	0.501212	0.517440	0	0
57556	9.807985	0.759707	1.873294	0.359443	0.097317	-0.148924	-0.806460	0.305218	-0.051417	-0.584899	0.370968	0.503051	0.516928	0	0
57557	9.701428	0.885748	2.011011	0.391627	0.020856	-0.139070	-0.806285	0.302088	-0.054231	-0.585689	0.367902	0.505460	0.515875	0	0
57558	9.594820	1.082850	1.917864	0.437009	-0.016700	-0.123069	-0.808249	0.302111	-0.055893	-0.586516	0.364812	0.508254	0.514381	0	0
57559	9.691488	1.164271	1.859390	0.469123	0.076510	-0.085353	-0.808496	0.297959	-0.058555	-0.588126	0.361264	0.510520	0.512802	0	0
57560	9.817211	1.203041	1.944992	0.454507	0.071183	-0.073961	-0.810439	0.297368	-0.062475	-0.589692	0.357854	0.512687	0.511230	0	0
57561	9.773545	1.283191	2.548707	0.408300	0.038931	-0.082800	-0.810975	0.296168	-0.065427	-0.590880	0.354853	0.514832	0.509792	0	0
57562	9.507264	1.514758	2.560080	0.416552	-0.046401	-0.087886	-0.810651	0.293466	-0.069375	-0.591613	0.352181	0.517532	0.508059	0	0
57563	9.303938	1.696831	2.323399	0.447640	-0.084730	-0.040330	-0.810360	0.289336	-0.068938	-0.592497	0.349781	0.520438	0.505711	0	0
57564	9.204732	1.749313	2.199061	0.454820	-0.121071	-0.019192	-0.812317	0.289204	-0.071307	-0.593301	0.347605	0.523510	0.503092	0	0
57565	9.255476	1.806460	2.088049	0.460440	-0.119304	-0.003366	-0.813473	0.288819	-0.068038	-0.594210	0.345480	0.526535	0.500318	0	0
57566	9.424707	1.869387	2.202165	0.459595	-0.017662	0.019336	-0.811765	0.289356	-0.069763	-0.595739	0.342949	0.528859	0.497784	0	0
57567	9.676148	1.951717	2.368556	0.450372	-0.026672	0.031637	-0.812039	0.291847	-0.071746	-0.597252	0.340588	0.531140	0.495157	0	0
57568	9.739057	1.936645	2.262323	0.417630	-0.028226	0.043847	-0.811462	0.291087	-0.072882	-0.598680	0.338477	0.533214	0.492644	0	0
57569	9.739034	1.974268	2.084380	0.405716	0.048099	0.064794	-0.813135	0.289331	-0.074825	-0.600582	0.336176	0.534696	0.490293	0	0
57570	9.644700	1.983868	2.051402	0.393609	0.102666	0.087511	-0.811979	0.290156	-0.078237	-0.602822	0.333789	0.535701	0.488074	0	0
57571	9.821195	2.060040	1.929839	0.419832	0.122421	0.150760	-0.811391	0.292465	-0.081928	-0.605566	0.331486	0.536498	0.485362	0	0
57572	9.932549	1.958953	1.967576	0.481951	0.168208	0.216643	-0.810216	0.292679	-0.087315	-0.609051	0.328925	0.537082	0.482088	0	0
57573	9.893991	1.796657	2.237263	0.541957	0.221282	0.242118	-0.807355	0.297275	-0.093455	-0.613135	0.325871	0.537535	0.478466	0	0
57574	9.787524	1.831249	2.382266	0.567658	0.231988	0.254453	-0.807311	0.301185	-0.100110	-0.617376	0.322662	0.537976	0.474677	0	0
57575	9.499770	1.759936	2.480596	0.604293	0.253496	0.242197	-0.804567	0.301641	-0.107501	-0.621783	0.319040	0.538480	0.470785	0	0
57576	9.303860	1.773944	2.337762	0.628578	0.305946	0.247452	-0.804644	0.304500	-0.116269	-0.626524	0.315037	0.538720	0.466904	0	0
57577	9.221526	1.866038	2.434458	0.659935	0.351080	0.247487	-0.800494	0.309930	-0.124693	-0.631591	0.310602	0.538800	0.462940	0	0
57578	9.144131	1.861593	2.485515	0.701843	0.328975	0.261652	-0.799574	0.312464	-0.134323	-0.636668	0.306076	0.539125	0.458602	0	0
57579	9.153740	1.935690	2.382003	0.723783	0.346934	0.247662	-0.796119	0.314368	-0.142862	-0.641828	0.301214	0.539453	0.454222	0	0
57580	9.148839	1.996079	2.420457	0.751114	0.334016	0.260044	-0.794063	0.317460	-0.153360	-0.646981	0.296304	0.539898	0.449588	0	0
57581	9.119886	1.905801	2.651548	0.763610	0.290375	0.274142	-0.792277	0.317604	-0.164264	-0.651981	0.291538	0.540615	0.444592	0	0
57582	9.003794	1.892232	2.791852	0.745847	0.256052	0.261847	-0.788685	0.319657	-0.172382	-0.656612	0.286983	0.541459	0.439687	0	0
57583	8.815055	1.983707	2.735455	0.793667	0.288355	0.272468	-0.786786	0.322478	-0.180900	-0.661585	0.281975	0.542246	0.434471	0	0
57584	8.819901	1.976405	2.721000	0.802158	0.292834	0.300563	-0.784315	0.323810	-0.189702	-0.666628	0.277077	0.542893	0.429072	0	0
57585	8.824900	1.810521	2.769183	0.803838	0.234757	0.335702	-0.781149	0.327784	-0.198245	-0.671507	0.272527	0.543818	0.423167	0	0
57586	8.800876	1.655966	2.668508	0.844985	0.193594	0.374428	-0.779675	0.329588	-0.206186	-0.676327	0.268129	0.545015	0.416710	0	0
57587	9.190306	1.630948	2.593556	0.887537	0.120616	0.409735	-0.776488	0.332508	-0.216843	-0.681003	0.263847	0.546766	0.409471	0	0
57588	9.642982	1.167387	3.417680	0.963362	-0.017937	0.459118	-0.772369	0.335920	-0.220880	-0.685206	0.259921	0.549560	0.401144	0	0
57589	9.529869	0.586027	3.635361	0.911456	-0.193578	0.406413	-0.769935	0.339355	-0.226019	-0.688074	0.256673	0.553450	0.392895	0	0
57590	9.220418	0.524413	2.786576	0.776522	-0.244247	0.328925	-0.769075	0.340496	-0.228015	-0.689915	0.254148	0.557296	0.385807	0	0
57591	8.927668	0.666559	2.245244	0.667231	-0.217033	0.315503	-0.767674	0.342833	-0.227483	-0.691567	0.252133	0.560542	0.379417	0	0
57592	9.067916	0.718115	2.006159	0.636321	-0.206824	0.316317	-0.768509	0.344008	-0.229452	-0.693124	0.250339	0.563551	0.373256	0	0
57593	9.474495	0.435424	2.400116	0.603648	-0.198416	0.331957	-0.766397	0.346178	-0.229355	-0.694707	0.248760	0.566327	0.367116	0	0
57594	9.690091	0.054770	2.886909	0.562698	-0.267070	0.304644	-0.764143	0.350692	-0.230400	-0.695631	0.247604	0.569455	0.361262	0	0
57595	9.576529	-0.021890	2.452636	0.516190	-0.341137	0.254595	-0.763171	0.350693	-0.228438	-0.695842	0.246691	0.573043	0.355767	0	0
57596	9.412066	0.000829	2.136461	0.460050	-0.255397	0.206969	-0.764604	0.353979	-0.227158	-0.696178	0.245628	0.575919	0.351171	0	0
57597	9.542553	0.139155	1.914207	0.515488	-0.174204	0.205286	-0.763478	0.353815	-0.226611	-0.697121	0.243832	0.578421	0.346406	0	0
57598	9.881360	-0.054363	1.830145	0.572972	-0.085794	0.209662	-0.762337	0.354953	-0.228329	-0.698676	0.241391	0.580464	0.341531	0	0
57599	10.285544	-0.347517	2.058237	0.612449	-0.055313	0.199998	-0.762176	0.354925	-0.230733	-0.700474	0.238462	0.582441	0.336503	0	0
57600	10.496092	-0.491287	2.253963	0.622582	-0.109881	0.157937	-0.762143	0.353707	-0.234259	-0.701782	0.235426	0.584903	0.331610	0	0
57601	10.283006	-0.240757	2.221656	0.575312	-0.120382	0.092956	-0.761983	0.354269	-0.236665	-0.702702	0.232335	0.587420	0.327367	0	0
57602	9.987425	0.285862	2.011814	0.548218	-0.052975	0.078890	-0.760699	0.355108	-0.238525	-0.703859	0.229157	0.589381	0.323573	0	0
57603	9.837370	0.393963	1.921462	0.591403	0.044713	0.123646	-0.760954	0.353904	-0.241341	-0.705839	0.225583	0.590679	0.319377	0	0
57604	9.634340	0.248061	2.052892	0.593483	0.070129	0.120939	-0.760338	0.352065	-0.246710	-0.707917	0.221916	0.591785	0.315275	0	0
57605	9.532863	0.140067	2.092189	0.597020	0.073728	0.096340	-0.759157	0.351537	-0.252658	-0.709944	0.218032	0.592913	0.311281	0	0
57606	9.460320	0.125633	2.073497	0.564096	0.093954	0.064637	-0.757698	0.349540	-0.257476	-0.711874	0.214148	0.593842	0.307778	0	0
57607	9.474847	0.102009	2.167175	0.553621	0.090390	0.017221	-0.757225	0.347412	-0.262559	-0.713615	0.210038	0.594849	0.304619	0	0
57608	9.402191	0.209789	2.035386	0.509603	0.074418	0.010144	-0.755766	0.345415	-0.267376	-0.715106	0.206263	0.595833	0.301766	0	0
57609	9.397315	0.248365	2.045007	0.510830	0.094384	0.030314	-0.756858	0.343481	-0.271163	-0.716781	0.202514	0.596621	0.298758	0	0
57610	9.411934	0.131005	2.170015	0.527597	0.105150	0.057513	-0.755393	0.341329	-0.276686	-0.718596	0.198788	0.597310	0.295504	0	0
57611	9.320080	0.069007	2.262098	0.495261	0.091800	0.022330	-0.753104	0.340365	-0.279826	-0.720165	0.195101	0.598054	0.292626	0	0
57612	9.283728	0.145883	2.219024	0.463270	0.082089	0.030183	-0.752775	0.338097	-0.284482	-0.721600	0.191731	0.598746	0.289891	0	0
57613	9.334434	0.227858	2.257055	0.457453	0.059445	0.019689	-0.753441	0.335417	-0.288273	-0.722862	0.188386	0.599590	0.287182	0	0
57614	9.360995	0.266581	2.304914	0.424003	0.007989	0.006522	-0.753270	0.333613	-0.291234	-0.723683	0.185360	0.600726	0.284697	0	0
57615	9.353699	0.318903	2.175096	0.401037	-0.005441	0.001235	-0.754799	0.331997	-0.293603	-0.724372	0.182493	0.601890	0.282327	0	0
57616	9.394743	0.395615	2.121841	0.363577	0.019349	-0.026068	-0.754055	0.327529	-0.296420	-0.725038	0.179669	0.602815	0.280450	0	0
57617	9.353601	0.428945	2.035562	0.320074	0.070516	-0.043781	-0.753341	0.328827	-0.297850	-0.725893	0.176900	0.603267	0.279024	0	0
57618	9.377824	0.383627	2.126783	0.289522	0.119774	-0.036032	-0.754292	0.324834	-0.300783	-0.726987	0.174271	0.603260	0.277842	0	0
57619	9.479551	0.232178	2.200694	0.289329	0.088911	-0.032519	-0.753968	0.323160	-0.305159	-0.727916	0.171739	0.603461	0.276547	0	0
57620	9.544894	0.202572	2.077625	0.221825	0.090356	-0.034440	-0.752389	0.321333	-0.307578	-0.728711	0.169687	0.603470	0.275701	0	0
57621	9.585989	0.226489	2.058072	0.188990	0.107855	-0.048574	-0.751364	0.318624	-0.310832	-0.729529	0.167736	0.603275	0.275155	0	0
57622	9.573879	0.236537	2.137491	0.141262	0.105518	-0.075011	-0.752064	0.319217	-0.311811	-0.730161	0.165984	0.603014	0.275115	0	0
57623	9.585955	0.251122	2.168646	0.122385	0.116576	-0.048741	-0.752318	0.317130	-0.314482	-0.730915	0.164495	0.602569	0.274983	0	0
57624	9.561803	0.217404	2.159233	0.080400	0.055191	-0.097914	-0.751607	0.315495	-0.314345	-0.731077	0.163185	0.602542	0.275391	0	0
57625	9.701642	0.646524	2.314137	0.012922	0.077540	-0.078688	-0.753994	0.314497	-0.315714	-0.731331	0.162423	0.602128	0.276071	0	0
57626	10.020705	0.852502	2.193831	0.039102	-0.005311	-0.125840	-0.753555	0.313882	-0.317272	-0.730982	0.161413	0.602474	0.276832	0	0
57627	10.078653	0.939754	2.325569	0.029712	-0.025194	-0.125816	-0.753991	0.312290	-0.315281	-0.730512	0.160529	0.602932	0.277588	0	0
57628	9.906811	1.028584	2.704215	-0.000482	-0.073930	-0.177592	-0.755257	0.308638	-0.314538	-0.729539	0.159685	0.603751	0.278854	0	0
57629	9.541072	1.590390	2.290498	-0.039426	-0.122578	-0.184504	-0.756688	0.308250	-0.312112	-0.728203	0.159219	0.604816	0.280299	0	0
57630	9.139266	1.917670	2.146509	0.043214	-0.088707	-0.150054	-0.758953	0.305952	-0.310653	-0.727279	0.158266	0.605816	0.281076	0	0
57631	9.047493	1.787522	2.091989	0.124496	-0.058482	-0.076219	-0.760639	0.304359	-0.311183	-0.726890	0.157080	0.606700	0.280843	0	0
57632	9.192776	1.609865	2.232921	0.146557	-0.058671	-0.061291	-0.761916	0.302042	-0.309599	-0.726557	0.155828	0.607628	0.280395	0	0
57633	9.335613	1.465541	2.299314	0.108278	-0.065630	-0.051753	-0.761075	0.301152	-0.308479	-0.726164	0.154926	0.608476	0.280072	0	0
57634	9.439518	1.548091	2.466783	0.069742	-0.070761	-0.057961	-0.761365	0.300726	-0.307484	-0.725644	0.154287	0.609269	0.280049	0	0
57635	9.453856	1.725935	2.408832	0.024648	-0.090360	-0.072915	-0.763054	0.298697	-0.307447	-0.724911	0.153929	0.610092	0.280352	0	0
57636	9.380974	2.060131	2.298498	-0.023868	-0.102647	-0.060645	-0.763640	0.298736	-0.304895	-0.724043	0.154041	0.610857	0.280868	0	0
57637	9.390512	2.210966	2.134818	0.024590	-0.114834	-0.034145	-0.764077	0.299643	-0.303621	-0.723267	0.153985	0.611796	0.280854	0	0
57638	9.685678	2.123480	2.058202	0.053176	-0.092420	-0.027095	-0.766618	0.298664	-0.303434	-0.722671	0.153719	0.612649	0.280675	0	0
57639	9.821224	2.008397	2.191942	0.071566	-0.090761	-0.013040	-0.765228	0.296755	-0.300059	-0.722171	0.153382	0.613512	0.280260	0	0
57640	9.637527	1.886044	2.224638	0.049537	-0.103271	-0.023645	-0.767930	0.296832	-0.297897	-0.721510	0.153195	0.614425	0.280064	0	0
57641	9.591430	2.060067	1.869008	0.018683	0.025829	-0.029101	-0.767517	0.297278	-0.296775	-0.721600	0.152811	0.614322	0.280270	0	0
57642	9.656590	2.190704	2.012679	0.008756	0.074000	-0.051971	-0.768230	0.296272	-0.295630	-0.721883	0.152252	0.613883	0.280805	0	0
57643	9.438964	2.124587	2.206661	0.057955	0.051857	-0.039568	-0.767647	0.296679	-0.297901	-0.722161	0.151444	0.613718	0.280888	0	0
57644	9.289102	2.046872	2.029907	0.102337	0.066943	0.000865	-0.765936	0.295302	-0.299335	-0.722692	0.150550	0.613513	0.280452	0	0
57645	9.315755	1.998633	2.020134	0.124368	0.086717	-0.007894	-0.765058	0.296421	-0.303450	-0.723371	0.149355	0.613232	0.279953	0	0
57646	9.342408	1.957253	1.938230	0.148324	0.099220	0.000915	-0.763921	0.295215	-0.303746	-0.724164	0.148041	0.612919	0.279285	0	0
57647	9.347239	1.971303	1.861248	0.157702	0.126362	0.000907	-0.765022	0.293438	-0.306545	-0.725156	0.146545	0.612428	0.278577	0	0
57648	9.298836	2.002576	1.842342	0.189021	0.133384	0.029061	-0.763190	0.293259	-0.306009	-0.726290	0.145014	0.611934	0.277508	0	0
57649	9.315765	2.007171	1.803747	0.250531	0.140152	0.064304	-0.761587	0.293459	-0.311968	-0.727668	0.143190	0.611502	0.275791	0	0
57650	9.327875	1.992539	1.770011	0.280937	0.136286	0.101237	-0.761123	0.293399	-0.316777	-0.729141	0.141420	0.611129	0.273632	0	0
57651	9.361752	1.973446	1.813055	0.272028	0.130928	0.134564	-0.759254	0.292732	-0.320477	-0.730673	0.139888	0.610712	0.271255	0	0
57652	9.395611	1.959873	1.995540	0.301306	0.139771	0.139882	-0.758095	0.293701	-0.324313	-0.732284	0.138196	0.610300	0.268692	0	0
57653	9.419704	2.065016	1.846216	0.294467	0.199709	0.134553	-0.755662	0.295081	-0.328596	-0.734248	0.136309	0.609427	0.266269	0	0
57654	9.376147	2.089010	1.817664	0.311139	0.235870	0.125776	-0.753069	0.293790	-0.334141	-0.736400	0.134197	0.608338	0.263875	0	0
57655	9.318225	1.959381	1.875895	0.335390	0.262914	0.153845	-0.752037	0.294743	-0.339670	-0.738830	0.131952	0.607063	0.261139	0	0
57656	9.211898	1.863433	1.915217	0.351318	0.270071	0.190702	-0.748591	0.295925	-0.346793	-0.741384	0.129845	0.605718	0.258061	0	0
57657	9.153794	1.925775	1.848273	0.361450	0.267278	0.205663	-0.744456	0.296820	-0.351808	-0.743975	0.127701	0.604384	0.254780	0	0
57658	9.086056	1.940478	1.880010	0.399193	0.258835	0.254908	-0.742422	0.297296	-0.358764	-0.746652	0.125646	0.603134	0.250905	0	0
57659	9.158731	1.820176	1.915641	0.466186	0.254665	0.298045	-0.737580	0.300086	-0.364504	-0.749489	0.123300	0.602007	0.246274	0	0
57660	9.400631	1.772345	2.048549	0.508860	0.270662	0.370078	-0.732156	0.301373	-0.371802	-0.752605	0.121081	0.600754	0.240873	0	0
57661	9.734528	1.610296	2.474194	0.603877	0.229058	0.434381	-0.728152	0.302260	-0.377944	-0.755717	0.118567	0.599933	0.234339	0	0
57662	9.739745	1.166225	3.215019	0.680830	0.115040	0.476707	-0.723441	0.305773	-0.385239	-0.758273	0.116041	0.600067	0.226885	0	0
57663	9.529736	0.775281	2.971641	0.647674	-0.019015	0.434578	-0.721728	0.308359	-0.388385	-0.759856	0.113753	0.601149	0.219769	0	0
57664	9.275806	0.774131	2.670565	0.594379	-0.056687	0.416946	-0.720568	0.310060	-0.392649	-0.761057	0.111899	0.602391	0.213063	0	0
57665	9.082454	0.634855	2.686516	0.522417	-0.135944	0.396651	-0.716612	0.310861	-0.392999	-0.761636	0.110575	0.604073	0.206834	0	0
57666	9.481521	0.673273	2.303702	0.517596	-0.166826	0.391446	-0.717735	0.311609	-0.394114	-0.761965	0.109371	0.605963	0.200639	0	0
57667	9.963037	0.426790	2.737954	0.551526	-0.163503	0.413406	-0.714908	0.314487	-0.395444	-0.762373	0.107975	0.607841	0.194057	0	0
57668	10.219872	-0.058493	3.017767	0.514488	-0.223131	0.394846	-0.712239	0.316213	-0.394365	-0.762293	0.106918	0.610095	0.187782	0	0
57669	9.934741	-0.309421	2.827717	0.347686	-0.234500	0.297863	-0.713099	0.318743	-0.393797	-0.761770	0.106504	0.612202	0.183229	0	0
57670	9.477289	0.064346	2.337888	0.235909	-0.208174	0.218672	-0.713252	0.320818	-0.393097	-0.761114	0.106464	0.613978	0.180007	0	0
57671	9.365723	0.395464	2.083586	0.284173	-0.135948	0.250371	-0.714673	0.322326	-0.392657	-0.761013	0.106063	0.615246	0.176301	0	0
57672	9.537789	0.035051	2.274960	0.349026	-0.053009	0.266125	-0.711845	0.322852	-0.393271	-0.761492	0.105174	0.615972	0.172183	0	0
57673	9.731627	-0.321114	2.360386	0.374081	-0.065979	0.201178	-0.709855	0.324264	-0.395286	-0.761806	0.103661	0.616895	0.168364	0	0
57674	9.900811	-0.191869	2.258068	0.358504	-0.100392	0.124879	-0.710683	0.322494	-0.396960	-0.761736	0.101910	0.618125	0.165213	0	0
57675	9.755499	0.010142	2.172412	0.349486	-0.051311	0.094128	-0.710968	0.323385	-0.396959	-0.761913	0.099900	0.618987	0.162369	0	0
57676	9.627075	0.250867	2.129878	0.322581	0.008826	0.101063	-0.707826	0.322250	-0.400678	-0.762422	0.098101	0.619334	0.159734	0	0
57677	9.532762	0.238921	2.120960	0.350751	0.079395	0.120339	-0.707816	0.321502	-0.401663	-0.763433	0.096031	0.619160	0.156807	0	0
57678	9.484537	0.085203	2.179139	0.352315	0.061226	0.099263	-0.706373	0.318351	-0.404074	-0.764274	0.093906	0.619141	0.154048	0	0
57679	9.617598	0.053440	2.125300	0.357223	0.023039	0.067731	-0.705506	0.318014	-0.406347	-0.764841	0.091547	0.619442	0.151424	0	0
57680	9.617581	0.063483	2.207036	0.320253	0.021508	0.016747	-0.704615	0.315445	-0.410587	-0.765262	0.089219	0.619739	0.149459	0	0
57681	9.566737	0.116499	2.202555	0.283645	0.050835	-0.023734	-0.702604	0.313307	-0.413718	-0.765781	0.086815	0.619787	0.148011	0	0
57682	9.474756	0.193434	2.155080	0.249042	0.065647	-0.027329	-0.702872	0.311825	-0.414978	-0.766334	0.084695	0.619669	0.146865	0	0
57683	9.411755	0.304686	2.237194	0.259744	0.041982	-0.023738	-0.701299	0.310448	-0.416693	-0.766766	0.082487	0.619741	0.145556	0	0
57684	9.416620	0.280337	2.184285	0.250050	-0.034165	-0.015770	-0.703405	0.308418	-0.417497	-0.766708	0.080577	0.620373	0.144232	0	0
57685	9.402248	0.163415	1.910403	0.248294	-0.026916	-0.032481	-0.702818	0.305882	-0.419191	-0.766682	0.078504	0.620956	0.143000	0	0
57686	9.416785	0.141507	1.867039	0.187805	0.145995	-0.024955	-0.703905	0.303060	-0.423256	-0.767672	0.076754	0.620118	0.142272	0	0
57687	9.455482	0.121092	2.126429	0.145796	0.162678	-0.036495	-0.701355	0.302264	-0.423860	-0.768729	0.075172	0.619098	0.141852	0	0
57688	9.443332	0.183414	2.068766	0.111884	0.155693	-0.044449	-0.699648	0.302214	-0.425300	-0.769683	0.073886	0.618085	0.141772	0	0
57689	9.373094	0.286751	2.011493	0.086175	0.134137	-0.036559	-0.697358	0.300368	-0.428154	-0.770513	0.072805	0.617196	0.141697	0	0
57690	9.407061	0.178471	2.032971	0.093348	0.112294	-0.034785	-0.695624	0.300577	-0.432985	-0.771195	0.071778	0.616482	0.141619	0	0
57691	9.455507	0.101492	2.059127	0.051839	0.069065	-0.045378	-0.695035	0.299067	-0.435248	-0.771583	0.071002	0.616050	0.141775	0	0
57692	9.455550	0.055895	2.088014	-0.006994	0.055010	-0.083247	-0.695042	0.298342	-0.434115	-0.771768	0.070540	0.615668	0.142658	0	0
57693	9.411986	0.100756	1.900766	-0.068570	0.044600	-0.128122	-0.693772	0.299492	-0.434423	-0.771800	0.070222	0.615312	0.144173	0	0
57694	9.334520	0.177524	1.824335	-0.125265	0.121308	-0.109032	-0.692928	0.300068	-0.434157	-0.772262	0.070441	0.614260	0.146058	0	0
57695	9.315232	0.096861	2.055347	-0.165993	0.087157	-0.138948	-0.692482	0.299442	-0.436704	-0.772464	0.070751	0.613438	0.148281	0	0
57696	9.286160	0.179179	1.661199	-0.218201	0.013127	-0.203887	-0.693614	0.297852	-0.435831	-0.772049	0.071255	0.613145	0.151381	0	0
57697	9.568933	0.372161	1.817655	-0.208585	0.056606	-0.168763	-0.693469	0.300048	-0.437114	-0.771976	0.071758	0.612509	0.154068	0	0
57698	9.929418	0.229211	2.219048	-0.238627	0.009621	-0.210930	-0.692353	0.301806	-0.436010	-0.771486	0.072427	0.612200	0.157398	0	0
57699	9.943730	0.433513	2.156267	-0.317273	0.022963	-0.232143	-0.693062	0.299473	-0.434858	-0.771012	0.073434	0.611686	0.161210	0	0
57700	9.798369	0.651935	2.460083	-0.300576	0.057360	-0.212798	-0.693521	0.302317	-0.431756	-0.770744	0.074485	0.610897	0.164957	0	0
57701	9.759475	0.863006	2.291900	-0.264685	0.009871	-0.231901	-0.694366	0.300715	-0.431453	-0.770205	0.075109	0.610552	0.168429	0	0
57702	9.797966	1.074568	2.243361	-0.225771	0.034988	-0.175621	-0.693821	0.301463	-0.429346	-0.769899	0.075848	0.610016	0.171415	0	0
57703	9.875376	1.028218	2.622701	-0.224348	0.009573	-0.186133	-0.693838	0.303248	-0.427941	-0.769449	0.076440	0.609696	0.174286	0	0
57704	9.725344	1.082765	2.893026	-0.299983	-0.022465	-0.237168	-0.694700	0.303283	-0.426233	-0.768608	0.077482	0.609505	0.178164	0	0
57705	9.444299	1.569454	2.885066	-0.346537	-0.074681	-0.266935	-0.697255	0.301295	-0.423923	-0.767386	0.078665	0.609660	0.182333	0	0
57706	9.247968	2.004768	2.739488	-0.306334	-0.073155	-0.243918	-0.698281	0.304006	-0.420528	-0.766194	0.079788	0.609833	0.186237	0	0
57707	9.332603	2.016934	2.789348	-0.216304	-0.041213	-0.203372	-0.698551	0.302381	-0.421364	-0.765373	0.080287	0.609901	0.189153	0	0
57708	9.381168	1.815127	2.887731	-0.214496	-0.061194	-0.192863	-0.699283	0.301252	-0.417957	-0.764413	0.080966	0.610103	0.192073	0	0
57709	9.323194	1.749810	2.808869	-0.254861	-0.082646	-0.202601	-0.700715	0.302775	-0.416105	-0.763294	0.081835	0.610400	0.195185	0	0
57710	9.337538	1.915981	2.823054	-0.267658	-0.091602	-0.184149	-0.702153	0.300633	-0.412258	-0.762108	0.083020	0.610711	0.198322	0	0
57711	9.236007	1.858715	2.895969	-0.276086	-0.141417	-0.159553	-0.702739	0.300965	-0.409849	-0.760680	0.084421	0.611361	0.201188	0	0
57712	9.163390	1.939320	2.627161	-0.297086	-0.145787	-0.161329	-0.704188	0.303389	-0.406447	-0.759167	0.086061	0.611994	0.204262	0	0
57713	9.027970	1.935913	2.390134	-0.302341	-0.136664	-0.154333	-0.705496	0.303169	-0.401905	-0.757736	0.087675	0.612531	0.207253	0	0
57714	9.047354	1.924848	2.111112	-0.336074	-0.052911	-0.136967	-0.705943	0.305850	-0.400214	-0.756789	0.089557	0.612342	0.210447	0	0
57715	9.269903	1.892988	2.063831	-0.333452	0.015109	-0.112477	-0.707099	0.308109	-0.397945	-0.756327	0.091339	0.611611	0.213444	0	0
57716	9.458616	1.803017	2.418351	-0.276166	0.064564	-0.070306	-0.705972	0.309706	-0.398112	-0.756277	0.092922	0.610584	0.215865	0	0
57717	9.439251	1.817588	2.437715	-0.261700	0.029976	-0.049162	-0.705707	0.311632	-0.396712	-0.756094	0.094510	0.609823	0.217958	0	0
57718	9.439076	2.000111	2.348611	-0.275977	0.059141	-0.031635	-0.706151	0.313428	-0.395018	-0.756083	0.096331	0.608792	0.220069	0	0
57719	9.371401	1.936276	2.560729	-0.229101	0.086005	-0.017540	-0.704168	0.316318	-0.396758	-0.756332	0.097734	0.607638	0.221780	0	0
57720	9.125011	1.646466	2.310322	-0.121840	0.094211	0.000180	-0.702190	0.317746	-0.397361	-0.756749	0.098496	0.606646	0.222735	0	0
57721	8.999310	1.595076	2.109327	-0.128908	0.092464	0.018582	-0.700777	0.318304	-0.397669	-0.757209	0.099342	0.605625	0.223571	0	0
57722	9.277312	1.738945	2.073520	-0.130621	0.106974	0.028258	-0.700191	0.321056	-0.401221	-0.757754	0.100308	0.604486	0.224374	0	0
57723	9.487753	1.696606	2.331673	-0.099621	0.088571	0.052918	-0.697381	0.321606	-0.399575	-0.758294	0.101143	0.603522	0.224771	0	0
57724	9.451650	1.518600	2.351316	-0.001922	0.055114	0.081230	-0.696943	0.324223	-0.402277	-0.758771	0.101569	0.603009	0.224342	0	0
57725	9.270152	1.638130	2.131356	-0.035840	0.059022	0.056602	-0.695383	0.325652	-0.403580	-0.759203	0.102007	0.602408	0.224298	0	0
57726	9.279499	1.961052	2.195938	-0.042539	0.064526	0.035598	-0.695371	0.325050	-0.404707	-0.759595	0.102439	0.601779	0.224463	0	0
57727	9.238472	1.862902	2.294891	0.038628	0.036652	0.053351	-0.693533	0.326773	-0.405592	-0.759960	0.102335	0.601516	0.223978	0	0
57728	9.071906	1.551997	2.180959	0.117518	0.032389	0.079790	-0.692260	0.326157	-0.405610	-0.760420	0.101889	0.601444	0.222810	0	0
57729	8.984809	1.589992	2.051736	0.115930	0.045116	0.092065	-0.691816	0.326123	-0.408018	-0.761000	0.101408	0.601249	0.221576	0	0
57730	9.052026	2.100020	1.997936	0.049382	0.000286	0.069280	-0.689397	0.328401	-0.411034	-0.761174	0.101483	0.601280	0.220859	0	0
57731	9.230861	2.230573	2.157606	0.104102	-0.024654	0.106335	-0.689394	0.330160	-0.412030	-0.761350	0.101322	0.601572	0.219522	0	0
57732	9.141733	1.860420	2.252324	0.175876	-0.032472	0.164337	-0.688828	0.330587	-0.412324	-0.761662	0.101075	0.602032	0.217282	0	0
57733	9.052421	1.696041	2.094431	0.185306	-0.026195	0.177473	-0.688957	0.331016	-0.413877	-0.762061	0.100721	0.602437	0.214917	0	0
57734	9.052179	1.936866	2.108662	0.166744	-0.064138	0.195967	-0.688236	0.330102	-0.415297	-0.762234	0.100793	0.603080	0.212447	0	0
57735	9.139183	2.001837	2.127208	0.177375	-0.124109	0.225926	-0.687394	0.332441	-0.415603	-0.762127	0.100990	0.604156	0.209665	0	0
57736	9.535861	1.984079	2.061814	0.172725	-0.145893	0.239995	-0.687671	0.333027	-0.416449	-0.761893	0.101452	0.605381	0.206736	0	0
57737	9.952133	1.663957	2.674515	0.202531	-0.216922	0.283955	-0.685852	0.335949	-0.415503	-0.761353	0.101992	0.607143	0.203266	0	0
57738	10.196983	1.095357	2.661169	0.218949	-0.267914	0.303231	-0.687704	0.337770	-0.414209	-0.760533	0.102732	0.609309	0.199444	0	0
57739	9.928912	0.705313	2.579297	0.169969	-0.269310	0.311785	-0.687296	0.339397	-0.412952	-0.759668	0.103791	0.611354	0.195901	0	0
57740	9.392186	0.510228	2.410273	0.034400	-0.326241	0.288655	-0.689017	0.342401	-0.410959	-0.758244	0.105953	0.613592	0.193246	0	0
57741	9.305040	0.621340	1.980463	-0.111742	-0.321435	0.262008	-0.690474	0.345864	-0.406996	-0.756641	0.108947	0.615516	0.191744	0	0
57742	9.711544	0.431475	2.162773	-0.137194	-0.279542	0.230262	-0.690812	0.348143	-0.401209	-0.755182	0.111958	0.617110	0.190631	0	0
57743	10.074703	0.044586	2.410475	-0.127576	-0.310529	0.200398	-0.691433	0.353367	-0.396420	-0.753487	0.114672	0.618970	0.189694	0	0
57744	10.285333	-0.167444	2.437959	-0.176150	-0.335573	0.193247	-0.693305	0.357416	-0.393582	-0.751542	0.117857	0.620934	0.189037	0	0
57745	10.244399	-0.350379	2.433599	-0.183562	-0.338247	0.170369	-0.695634	0.359605	-0.386209	-0.749529	0.120864	0.622910	0.188628	0	0
57746	10.063083	-0.400103	2.069522	-0.212742	-0.324412	0.140434	-0.697663	0.361767	-0.380819	-0.747483	0.123971	0.624762	0.188605	0	0
57747	10.046115	-0.348034	1.886882	-0.204829	-0.254611	0.137746	-0.699970	0.365250	-0.376559	-0.745881	0.126783	0.626094	0.188662	0	0
57748	10.210581	-0.343633	1.852018	-0.100542	-0.218286	0.128303	-0.698596	0.367033	-0.372635	-0.744598	0.128782	0.627363	0.188164	0	0
57749	10.404140	-0.411465	1.824213	-0.078225	-0.132308	0.084358	-0.701012	0.367395	-0.370902	-0.743811	0.130092	0.628083	0.187972	0	0
57750	10.379894	-0.367136	2.014288	-0.048626	-0.053600	0.058006	-0.701163	0.367997	-0.370055	-0.743489	0.130958	0.628309	0.187889	0	0
57751	10.021912	-0.328823	1.870214	-0.022279	0.022448	0.066747	-0.700030	0.369732	-0.371069	-0.743712	0.131459	0.628005	0.187671	0	0
57752	9.823435	-0.179249	1.873946	-0.033441	0.120568	0.056093	-0.698746	0.368369	-0.372073	-0.744498	0.131878	0.626965	0.187742	0	0
57753	9.740983	0.026265	2.023443	-0.018320	0.105942	0.040398	-0.698591	0.369377	-0.374057	-0.745199	0.132031	0.626081	0.187801	0	0
57754	9.610436	-0.033681	2.034063	0.008658	0.055823	0.038753	-0.696606	0.369621	-0.375079	-0.745598	0.132156	0.625622	0.187659	0	0
57755	9.412313	-0.217546	1.800046	0.019829	0.100180	-0.004326	-0.694727	0.370410	-0.380480	-0.746228	0.131761	0.624911	0.187801	0	0
57756	9.245471	-0.258420	1.762830	-0.007242	0.124921	0.001705	-0.694717	0.368341	-0.380895	-0.746966	0.131645	0.623954	0.188129	0	0
57757	9.194614	-0.188769	1.715061	-0.051347	0.127993	-0.035245	-0.693998	0.368017	-0.382318	-0.747615	0.131542	0.622942	0.188977	0	0
57758	9.208982	-0.053387	1.830248	-0.134778	0.179517	-0.010030	-0.692971	0.367948	-0.386854	-0.748496	0.132213	0.621345	0.190271	0	0
57759	9.230802	-0.101800	1.784448	-0.135311	0.174039	-0.074096	-0.692827	0.367061	-0.386852	-0.749240	0.132414	0.619877	0.191987	0	0
57760	9.257456	-0.168268	1.979050	-0.085568	0.204503	-0.047710	-0.691954	0.365837	-0.389404	-0.750256	0.132447	0.618227	0.193309	0	0
57761	9.247753	-0.143912	2.031994	-0.077102	0.142726	-0.059891	-0.689108	0.365312	-0.391708	-0.750903	0.132365	0.617081	0.194510	0	0
57762	9.182495	-0.175913	1.873818	-0.099138	0.142892	-0.084522	-0.689645	0.364113	-0.394660	-0.751441	0.132398	0.615910	0.196119	0	0
57763	9.180017	-0.115770	1.864170	-0.084305	0.179067	-0.091538	-0.687940	0.364066	-0.395817	-0.752233	0.132108	0.614516	0.197643	0	0
57764	9.155841	-0.129912	1.917251	-0.077055	0.175382	-0.093277	-0.686497	0.363998	-0.399513	-0.752965	0.131888	0.613143	0.199262	0	0
57765	9.257399	-0.099141	1.841953	-0.084545	0.159092	-0.098526	-0.686184	0.360429	-0.401762	-0.753613	0.131602	0.611903	0.200806	0	0
57766	9.450937	-0.158950	1.972820	-0.086975	0.115526	-0.123058	-0.686731	0.359830	-0.403728	-0.753897	0.131393	0.610995	0.202631	0	0
57767	9.489607	-0.130142	1.967706	-0.090255	0.084681	-0.154609	-0.685577	0.358308	-0.406000	-0.753962	0.130965	0.610376	0.204527	0	0
57768	9.462981	-0.103910	1.910178	-0.073523	0.026460	-0.168528	-0.686002	0.358025	-0.405709	-0.753605	0.130603	0.610212	0.206552	0	0
57769	9.242800	-0.023795	1.979039	-0.086825	-0.009707	-0.189563	-0.687830	0.355113	-0.405667	-0.753018	0.130136	0.610354	0.208559	0	0
57770	8.981514	0.062561	1.841433	-0.056124	-0.035350	-0.206113	-0.690358	0.350888	-0.405748	-0.752227	0.129522	0.610740	0.210654	0	0
57771	8.850852	0.143155	1.553814	-0.068803	-0.046126	-0.189434	-0.693461	0.348742	-0.405547	-0.751433	0.129002	0.611190	0.212495	0	0
57772	9.141081	0.165829	1.359338	-0.041188	-0.015545	-0.195530	-0.693183	0.346685	-0.404271	-0.750786	0.128327	0.611434	0.214479	0	0
57773	9.450692	0.125217	1.510979	-0.076700	0.010122	-0.205304	-0.694311	0.344650	-0.403679	-0.750282	0.127657	0.611462	0.216550	0	0
57774	9.595855	0.047517	1.899467	-0.123889	-0.005847	-0.255440	-0.695002	0.341267	-0.404218	-0.749451	0.127207	0.611528	0.219488	0	0
57775	9.566706	0.168276	1.966899	-0.130256	-0.065692	-0.291330	-0.698228	0.337337	-0.405561	-0.748214	0.126585	0.612110	0.222425	0	0
57776	9.643797	0.464821	2.071880	-0.136020	-0.080155	-0.287739	-0.700764	0.333857	-0.404939	-0.746838	0.126153	0.612742	0.225536	0	0
57777	9.720900	0.742517	2.258621	-0.105815	-0.136661	-0.304199	-0.702039	0.331097	-0.403494	-0.745149	0.125429	0.613913	0.228322	0	0
57778	9.827000	1.060273	2.281629	-0.082311	-0.169508	-0.275057	-0.705291	0.326761	-0.401445	-0.743296	0.124890	0.615300	0.230909	0	0
57779	9.758963	1.355354	2.531925	-0.028131	-0.217106	-0.269534	-0.708823	0.322133	-0.399672	-0.741273	0.123978	0.617189	0.232856	0	0
57780	9.618388	1.662973	2.383639	0.016948	-0.247415	-0.293882	-0.713066	0.318114	-0.397467	-0.738991	0.122785	0.619388	0.234891	0	0
57781	9.821227	2.012763	2.102982	0.065103	-0.190648	-0.255127	-0.716741	0.313051	-0.395267	-0.737263	0.121196	0.621265	0.236190	0	0
57782	10.249061	2.263310	2.258331	0.135878	-0.156753	-0.204029	-0.718989	0.308676	-0.395070	-0.735855	0.119541	0.622939	0.237013	0	0
57783	10.614130	2.386763	2.495986	0.154810	-0.213169	-0.152097	-0.721249	0.303434	-0.393174	-0.734325	0.117969	0.625053	0.236977	0	0
57784	10.519965	2.225539	2.484784	0.232185	-0.211950	-0.079121	-0.725070	0.299996	-0.390978	-0.732975	0.116503	0.627207	0.236192	0	0
57785	10.227617	1.938326	2.258753	0.262716	-0.148637	-0.014268	-0.727587	0.295609	-0.392330	-0.732291	0.114837	0.628927	0.234549	0	0
57786	9.952056	1.784169	2.164722	0.186878	-0.097162	0.017029	-0.725616	0.295576	-0.391656	-0.731859	0.113948	0.630029	0.233372	0	0
57787	9.615869	1.814051	1.787286	0.137837	-0.024121	0.065965	-0.727296	0.292068	-0.392037	-0.731997	0.113402	0.630446	0.232073	0	0
57788	9.574864	1.671455	2.143528	0.029861	0.085662	0.032172	-0.726153	0.293496	-0.394181	-0.732584	0.113300	0.629830	0.231944	0	0
57789	9.381440	1.618026	1.995922	0.039359	0.077450	0.075188	-0.724436	0.292700	-0.396465	-0.733272	0.113290	0.629261	0.231319	0	0
57790	9.367089	1.454493	2.027415	0.029277	0.143787	0.102240	-0.723845	0.291040	-0.399010	-0.734396	0.113463	0.628143	0.230705	0	0
57791	9.521915	1.411473	2.134509	0.003501	0.124927	0.098684	-0.722421	0.291877	-0.400731	-0.735394	0.113749	0.627112	0.230189	0	0
57792	9.536350	1.490742	2.103084	0.007696	0.178439	0.112687	-0.719858	0.292240	-0.403317	-0.736731	0.114066	0.625673	0.229673	0	0
57793	9.565421	1.431215	2.242366	0.033633	0.207275	0.130245	-0.717568	0.292156	-0.406885	-0.738347	0.114132	0.624062	0.228833	0	0
57794	9.306661	1.404789	2.179363	0.082586	0.157898	0.133923	-0.715856	0.294010	-0.409605	-0.739686	0.114065	0.622918	0.227656	0	0
57795	9.222032	1.392234	2.052568	0.143077	0.153787	0.162151	-0.713715	0.293351	-0.412038	-0.741159	0.113637	0.621907	0.225838	0	0
57796	9.260891	1.233123	2.021159	0.170409	0.104566	0.197344	-0.711422	0.292382	-0.415602	-0.742407	0.113417	0.621280	0.223561	0	0
57797	9.290005	1.155287	1.871948	0.182874	0.093542	0.160516	-0.711014	0.293422	-0.414059	-0.743537	0.112817	0.620798	0.221438	0	0
57798	9.405929	1.326048	1.870962	0.133470	0.128405	0.121787	-0.709011	0.293936	-0.417343	-0.744707	0.112369	0.619987	0.220001	0	0
57799	9.473398	1.551448	2.187643	0.159712	0.151789	0.095545	-0.708134	0.292854	-0.420460	-0.746022	0.111402	0.619086	0.218572	0	0
57800	9.415293	1.609364	2.197637	0.220408	0.101390	0.095768	-0.706952	0.291443	-0.426122	-0.747065	0.110178	0.618694	0.216729	0	0
57801	9.197659	1.570925	2.151174	0.244103	0.083978	0.102852	-0.706922	0.289349	-0.428938	-0.748061	0.108765	0.618466	0.214652	0	0
57802	9.004234	1.519757	1.974716	0.294501	0.081767	0.117000	-0.704785	0.287960	-0.430662	-0.749099	0.107156	0.618348	0.212165	0	0
57803	8.902699	1.492261	1.744674	0.283853	0.096376	0.127481	-0.703765	0.285550	-0.433493	-0.750253	0.105564	0.618073	0.209671	0	0
57804	8.888213	1.468086	1.720758	0.264878	0.096541	0.148491	-0.703023	0.283581	-0.437027	-0.751406	0.104330	0.617738	0.207132	0	0
57805	8.820506	1.460527	1.634706	0.266689	0.085642	0.153772	-0.700740	0.282331	-0.439319	-0.752515	0.103044	0.617469	0.204536	0	0
57806	8.917189	1.534362	1.504112	0.288568	0.061864	0.176697	-0.700731	0.282026	-0.440307	-0.753520	0.101877	0.617402	0.201602	0	0
57807	9.188001	1.617701	1.398684	0.312521	0.038067	0.233858	-0.700117	0.280337	-0.445535	-0.754526	0.100831	0.617488	0.198070	0	0
57808	9.381560	1.524914	1.673831	0.323369	-0.000128	0.268135	-0.696854	0.281428	-0.447570	-0.755349	0.100076	0.617849	0.194151	0	0
57809	9.613993	1.249523	2.032991	0.371024	-0.024107	0.315598	-0.697267	0.280835	-0.448691	-0.756162	0.099207	0.618416	0.189574	0	0
57810	9.648233	0.839557	2.384092	0.403552	-0.086073	0.327931	-0.697836	0.279383	-0.447687	-0.756616	0.098376	0.619494	0.184614	0	0
57811	9.813059	0.478292	2.404820	0.352239	-0.147379	0.348863	-0.697549	0.280546	-0.448685	-0.756671	0.098083	0.620896	0.179769	0	0
57812	9.820518	0.275989	2.392910	0.251612	-0.179234	0.342470	-0.696590	0.281299	-0.445314	-0.756387	0.098660	0.622358	0.175544	0	0
57813	9.590775	0.261109	2.240730	0.149165	-0.182021	0.309751	-0.697179	0.282809	-0.443052	-0.755927	0.099725	0.623676	0.172212	0	0
57814	9.585873	0.342075	2.062787	0.066924	-0.170475	0.284993	-0.696634	0.284733	-0.441374	-0.755391	0.101324	0.624789	0.169576	0	0
57815	9.939174	0.163247	2.031501	0.018076	-0.108425	0.265457	-0.698635	0.290091	-0.440517	-0.755168	0.102981	0.625358	0.167462	0	0
57816	10.403930	-0.245049	2.360221	-0.040331	-0.068091	0.216028	-0.699211	0.291291	-0.439665	-0.755031	0.104797	0.625575	0.166134	0	0
57817	10.737956	-0.512126	2.487827	-0.102899	-0.070372	0.149128	-0.697411	0.294530	-0.436602	-0.754717	0.106588	0.625772	0.165682	0	0
57818	10.810565	-0.585484	2.761438	-0.147100	-0.052792	0.089304	-0.698266	0.295732	-0.436169	-0.754346	0.108399	0.625823	0.166005	0	0
57819	10.544502	-0.579788	2.859546	-0.116767	-0.092953	0.046419	-0.696589	0.296896	-0.434366	-0.753701	0.109702	0.626274	0.166378	0	0
57820	10.147853	-0.534153	2.246925	-0.045180	-0.075377	0.050967	-0.698736	0.298149	-0.431511	-0.753231	0.110548	0.626702	0.166334	0	0
57821	10.053514	-0.494661	1.935032	0.013897	-0.046809	0.091452	-0.699735	0.298477	-0.430366	-0.753091	0.111085	0.626972	0.165589	0	0
57822	10.002780	-0.554653	1.959494	0.041573	-0.009829	0.084433	-0.698883	0.298453	-0.430945	-0.753182	0.111379	0.627013	0.164822	0	0
57823	9.811789	-0.631591	1.924889	0.069321	0.050747	0.056314	-0.698310	0.299019	-0.432087	-0.753655	0.111131	0.626681	0.164091	0	0
57824	9.608534	-0.544461	1.957558	0.084320	0.115980	0.039606	-0.698015	0.298117	-0.433218	-0.754503	0.110627	0.625890	0.163548	0	0
57825	9.456064	-0.438861	1.847991	0.117049	0.112092	0.028305	-0.696014	0.296578	-0.435504	-0.755364	0.109754	0.625204	0.162786	0	0
57826	9.383423	-0.361373	1.915777	0.091058	0.081460	0.014257	-0.694434	0.294310	-0.437779	-0.755963	0.109087	0.624713	0.162342	0	0
57827	9.339841	-0.313230	1.901631	0.077488	0.048880	-0.046273	-0.694826	0.293250	-0.441158	-0.756260	0.108159	0.624521	0.162314	0	0
57828	9.151160	-0.270536	1.720253	0.058979	0.050840	-0.085801	-0.694383	0.289251	-0.441995	-0.756468	0.107161	0.624316	0.162796	0	0
57829	9.238173	-0.212836	1.729188	-0.023769	0.040595	-0.143009	-0.695230	0.287653	-0.441410	-0.756444	0.106417	0.624126	0.164115	0	0
57830	9.085660	-0.082070	1.835981	-0.022957	0.134996	-0.133451	-0.694788	0.284683	-0.442534	-0.757004	0.105617	0.623197	0.165576	0	0
57831	9.218669	-0.081394	2.008113	-0.035951	0.116949	-0.132580	-0.695328	0.281872	-0.444490	-0.757456	0.104911	0.622396	0.166968	0	0
57832	9.218596	-0.009120	2.017672	-0.053147	0.055375	-0.156217	-0.694888	0.280080	-0.445761	-0.757447	0.104318	0.622041	0.168689	0	0
57833	9.218596	-0.004572	1.964775	-0.049484	0.033574	-0.133362	-0.694602	0.279483	-0.445904	-0.757360	0.103853	0.621847	0.170078	0	0
57834	9.218699	-0.105809	1.940814	-0.038857	0.087932	-0.126411	-0.695159	0.276547	-0.445741	-0.757615	0.103281	0.621236	0.171517	0	0
57835	9.373630	-0.252413	2.035971	-0.059822	0.084459	-0.122981	-0.695287	0.275504	-0.447006	-0.757847	0.102881	0.620626	0.172936	0	0
57836	9.286635	-0.340647	2.178528	-0.072085	0.073666	-0.161637	-0.695396	0.271501	-0.449387	-0.757919	0.102343	0.620103	0.174806	0	0
57837	9.310847	-0.373939	2.267334	-0.154800	-0.023696	-0.238065	-0.696387	0.270201	-0.448659	-0.757174	0.102148	0.620261	0.177564	0	0
57838	8.991276	-0.040092	2.016953	-0.175119	0.025526	-0.199486	-0.697235	0.267577	-0.447504	-0.756768	0.102232	0.619953	0.180302	0	0
57839	9.093050	-0.244143	2.163034	-0.126588	0.012426	-0.173078	-0.698930	0.267317	-0.447475	-0.756380	0.102171	0.619816	0.182421	0	0
57840	9.172910	-0.292230	2.198553	-0.117496	-0.165538	-0.213203	-0.699519	0.265890	-0.444070	-0.754814	0.102077	0.621064	0.184702	0	0
57841	9.025405	-0.252908	1.360524	-0.119671	-0.203677	-0.245604	-0.703196	0.262739	-0.442301	-0.752946	0.101919	0.622641	0.187092	0	0
57842	9.143819	-0.156638	1.388431	-0.215032	0.038496	-0.211016	-0.705479	0.260905	-0.438867	-0.752543	0.102179	0.622157	0.190157	0	0
57843	9.511313	-0.067627	1.957879	-0.269788	-0.008264	-0.240901	-0.703057	0.258921	-0.440592	-0.751728	0.102827	0.621964	0.193630	0	0
57844	9.619929	0.162849	1.860729	-0.338127	-0.056731	-0.274285	-0.706316	0.258559	-0.439266	-0.750464	0.103792	0.622009	0.197825	0	0
57845	9.653399	0.543794	1.980385	-0.429873	-0.048720	-0.311277	-0.708887	0.256150	-0.434977	-0.749062	0.105283	0.621857	0.202768	0	0
57846	10.097908	1.076838	1.825237	-0.402641	-0.047163	-0.297897	-0.711739	0.255213	-0.431395	-0.747705	0.106564	0.621696	0.207544	0	0
57847	10.440961	1.432478	2.267223	-0.376314	-0.138121	-0.287971	-0.713045	0.255430	-0.427279	-0.745812	0.107973	0.622266	0.211877	0	0
57848	10.494078	1.530768	2.199436	-0.261474	-0.197125	-0.241959	-0.716318	0.252736	-0.423401	-0.743756	0.108860	0.623433	0.215190	0	0
57849	10.348725	1.782755	1.998338	-0.238994	-0.160979	-0.203277	-0.717906	0.251637	-0.418851	-0.742024	0.109806	0.624351	0.218013	0	0
57850	10.357909	2.235325	2.469131	-0.167406	-0.148782	-0.122283	-0.721717	0.249654	-0.418497	-0.740613	0.110636	0.625217	0.219900	0	0
57851	9.970793	2.366246	2.539170	-0.094601	-0.218268	-0.069348	-0.724426	0.250329	-0.415631	-0.738964	0.111452	0.626711	0.220778	0	0
57852	9.508927	2.311687	2.090595	-0.073014	-0.129458	-0.004492	-0.725163	0.250676	-0.412090	-0.738026	0.112291	0.627503	0.221240	0	0
57853	9.438935	2.173908	1.961390	-0.065000	-0.089585	0.026155	-0.724602	0.250962	-0.411818	-0.737426	0.113183	0.627997	0.221386	0	0
57854	9.448723	2.067538	1.877257	-0.086403	-0.067626	0.055010	-0.726736	0.251466	-0.410090	-0.736989	0.114361	0.628233	0.221567	0	0
57855	9.419824	1.940164	1.913636	-0.105356	-0.067461	0.074237	-0.725489	0.252499	-0.407573	-0.736587	0.115788	0.628415	0.221648	0	0
57856	9.463413	1.905205	1.677732	-0.124139	-0.047355	0.089960	-0.725938	0.255183	-0.405600	-0.736300	0.117442	0.628370	0.221858	0	0
57857	9.579286	2.140218	1.527632	-0.115992	-0.005658	0.160196	-0.725380	0.257972	-0.405762	-0.736461	0.119337	0.627966	0.221456	0	0
57858	9.826242	1.839111	2.042981	-0.162479	0.070905	0.089702	-0.725386	0.260475	-0.406055	-0.736858	0.121028	0.626959	0.222070	0	0
57859	9.666483	1.973915	1.993550	-0.103656	0.083167	0.131102	-0.723704	0.262661	-0.405245	-0.737525	0.122436	0.625953	0.221921	0	0
57860	9.487921	1.566727	1.879783	-0.112159	0.208476	0.154506	-0.722273	0.264372	-0.408100	-0.738980	0.123860	0.623957	0.221913	0	0
57861	9.376946	1.266946	2.077985	-0.106844	0.175779	0.156233	-0.719727	0.268134	-0.409994	-0.740271	0.125234	0.622220	0.221716	0	0
57862	9.207827	1.106822	1.786035	-0.104158	0.244725	0.165763	-0.717036	0.271008	-0.411887	-0.741968	0.126601	0.619946	0.221636	0	0
57863	9.394073	1.076363	2.005888	-0.074536	0.286222	0.180692	-0.714476	0.274606	-0.415334	-0.744027	0.127636	0.617419	0.221195	0	0
57864	9.565776	1.079534	2.206586	-0.004240	0.178564	0.194165	-0.711624	0.276276	-0.419201	-0.745497	0.128565	0.615812	0.220182	0	0
57865	9.483595	1.031215	2.149524	0.074068	0.156144	0.188225	-0.706820	0.279408	-0.420564	-0.746949	0.128820	0.614561	0.218603	0	0
57866	9.411047	1.026168	2.082740	0.121241	0.148486	0.156754	-0.706095	0.281133	-0.423408	-0.748299	0.128663	0.613491	0.217076	0	0
57867	9.314218	1.117409	2.006438	0.160241	0.142721	0.134059	-0.704800	0.281077	-0.426254	-0.749654	0.127964	0.612589	0.215357	0	0
57868	9.236787	1.160351	1.905991	0.163235	0.213461	0.088353	-0.700526	0.280063	-0.430274	-0.751306	0.126913	0.611208	0.214143	0	0
57869	9.217343	1.233879	2.158517	0.199903	0.227706	0.105985	-0.698803	0.279405	-0.433407	-0.753159	0.125552	0.609779	0.212502	0	0
57870	9.120552	1.277516	2.190444	0.255035	0.169190	0.103567	-0.697067	0.279319	-0.438236	-0.754674	0.124002	0.608895	0.210565	0	0
57871	9.081776	1.363759	2.094488	0.275968	0.134552	0.134399	-0.695908	0.276909	-0.440787	-0.756100	0.122427	0.608280	0.208132	0	0
57872	9.072029	1.433725	2.120948	0.272250	0.101934	0.166041	-0.692626	0.275773	-0.444367	-0.757353	0.121234	0.607858	0.205493	0	0
57873	8.970546	1.335155	2.119366	0.303510	0.074486	0.215266	-0.691621	0.276613	-0.446647	-0.758598	0.120053	0.607641	0.202211	0	0
57874	8.823131	1.214926	2.106116	0.318405	0.078016	0.237200	-0.689778	0.276127	-0.447240	-0.759886	0.118992	0.607391	0.198723	0	0
57875	8.830419	1.185831	2.067618	0.369557	0.066709	0.250494	-0.688052	0.275760	-0.450797	-0.761209	0.117527	0.607302	0.194763	0	0
57876	9.231913	1.167016	2.271464	0.440369	-0.041856	0.329788	-0.686351	0.277186	-0.452102	-0.762068	0.116314	0.608073	0.189660	0	0
57877	9.832013	0.832237	2.894855	0.460908	-0.082854	0.438628	-0.683802	0.279917	-0.453851	-0.762907	0.115572	0.609043	0.183531	0	0
57878	10.118200	-0.007850	3.482484	0.388140	-0.277395	0.424450	-0.683533	0.280662	-0.452587	-0.762399	0.115748	0.611362	0.177726	0	0
57879	9.702621	-0.367499	2.702036	0.303276	-0.342090	0.327713	-0.684123	0.281880	-0.450041	-0.761220	0.116000	0.614108	0.173086	0	0
57880	9.034997	-0.250551	2.307717	0.118172	-0.365053	0.248336	-0.687271	0.284346	-0.446045	-0.759507	0.117305	0.616791	0.170169	0	0
57881	9.005616	0.121785	2.134524	0.025947	-0.400617	0.186830	-0.689026	0.286806	-0.439813	-0.757368	0.118901	0.619642	0.168226	0	0
57882	9.382890	0.148071	2.203873	0.067924	-0.400995	0.194847	-0.691611	0.287058	-0.434828	-0.755256	0.120310	0.622550	0.165969	0	0
57883	9.799491	-0.447376	2.167655	0.128821	-0.341682	0.178107	-0.693231	0.289964	-0.428035	-0.753564	0.120978	0.625115	0.163513	0	0
57884	10.341516	-0.689541	2.043682	0.140226	-0.280157	0.155198	-0.696647	0.290801	-0.425158	-0.752199	0.121410	0.627256	0.161266	0	0
57885	10.576298	-0.886070	2.287357	0.092805	-0.268902	0.148003	-0.696832	0.291740	-0.420357	-0.750849	0.122054	0.629238	0.159335	0	0
57886	10.714221	-0.944274	2.243121	0.118428	-0.258246	0.141021	-0.699243	0.292390	-0.419332	-0.749559	0.122517	0.631184	0.157346	0	0
57887	10.723891	-0.937211	2.214194	0.147565	-0.243980	0.116504	-0.701117	0.292915	-0.415067	-0.748369	0.122525	0.633094	0.155319	0	0
57888	10.394956	-0.927553	2.125229	0.166001	-0.209625	0.095435	-0.700007	0.293211	-0.412827	-0.747360	0.122266	0.634794	0.153428	0	0
57889	10.082690	-0.646476	1.915709	0.213965	-0.124695	0.072689	-0.701556	0.291475	-0.412652	-0.746927	0.121326	0.635960	0.151442	0	0
57890	9.852745	-0.459051	1.777791	0.274656	-0.038069	0.039417	-0.702405	0.288262	-0.411354	-0.747049	0.119622	0.636606	0.149468	0	0
57891	9.688206	-0.395652	1.889536	0.319008	0.049608	0.018356	-0.701967	0.286767	-0.412484	-0.747758	0.117294	0.636684	0.147421	0	0
57892	9.615600	-0.347406	1.887623	0.302150	0.115089	0.010343	-0.700521	0.285961	-0.416176	-0.748830	0.114976	0.636249	0.145676	0	0
57893	9.547807	-0.291071	2.058772	0.313893	0.124986	-0.006307	-0.699489	0.282361	-0.419991	-0.749961	0.112421	0.635771	0.143928	0	0
57894	9.494529	-0.216698	1.991783	0.320389	0.150340	-0.018592	-0.699037	0.280995	-0.422817	-0.751221	0.109719	0.635119	0.142310	0	0
57895	9.489632	-0.158765	2.020622	0.299162	0.155949	-0.048473	-0.696301	0.276467	-0.427503	-0.752456	0.106962	0.634419	0.141001	0	0
57896	9.431469	-0.052214	2.126746	0.298531	0.108775	-0.065942	-0.695830	0.270231	-0.430732	-0.753348	0.104165	0.634089	0.139812	0	0
57897	9.320230	-0.064426	2.060250	0.323914	0.094051	-0.076398	-0.695389	0.268879	-0.432287	-0.754161	0.101130	0.633904	0.138488	0	0
57898	9.337210	-0.105852	1.966395	0.351846	0.133750	-0.057084	-0.694499	0.263372	-0.435385	-0.755259	0.097959	0.633434	0.136926	0	0
57899	9.465509	-0.228256	2.078556	0.315832	0.181225	-0.048485	-0.693595	0.259759	-0.440751	-0.756636	0.095044	0.632536	0.135522	0	0
57900	9.480126	-0.347805	2.246843	0.296038	0.206803	-0.041579	-0.691296	0.258635	-0.445021	-0.758144	0.092287	0.631407	0.134260	0	0
57901	9.463224	-0.397101	2.492237	0.279660	0.231445	-0.055710	-0.690960	0.255918	-0.450381	-0.759776	0.089536	0.630070	0.133177	0	0
57902	9.366329	-0.258952	2.646703	0.251593	0.187224	-0.079385	-0.687522	0.249767	-0.453801	-0.761053	0.086893	0.629051	0.132451	0	0
57903	9.199330	-0.141026	2.590126	0.268650	0.148088	-0.069615	-0.686789	0.248542	-0.456632	-0.762116	0.084250	0.628330	0.131465	0	0
57904	9.165494	-0.146907	2.369189	0.313428	0.114152	-0.036115	-0.684776	0.244933	-0.459474	-0.763027	0.081505	0.627899	0.129958	0	0
57905	9.223654	-0.251026	2.267871	0.320914	0.103197	-0.011533	-0.685013	0.240034	-0.463121	-0.763912	0.078891	0.627527	0.128156	0	0
57906	9.223797	-0.388594	2.200664	0.321105	0.103193	0.000720	-0.685824	0.237213	-0.466485	-0.764793	0.076325	0.627147	0.126302	0	0
57907	9.146495	-0.480111	2.172453	0.286254	0.083515	-0.006384	-0.682839	0.234339	-0.467652	-0.765519	0.074043	0.626865	0.124651	0	0
57908	9.093205	-0.393761	2.093432	0.221660	0.045916	-0.050345	-0.683642	0.231216	-0.471721	-0.765891	0.071988	0.626826	0.123766	0	0
57909	9.163265	-0.298450	1.917334	0.139805	0.006629	-0.083807	-0.683913	0.229738	-0.472557	-0.765923	0.070446	0.627002	0.123561	0	0
57910	9.257289	0.004758	1.916400	0.069953	0.102471	-0.112099	-0.682201	0.225423	-0.472990	-0.766460	0.069095	0.626383	0.124137	0	0
57911	9.450649	0.075435	2.619368	0.051720	-0.010824	-0.180437	-0.684296	0.223673	-0.475208	-0.766198	0.067648	0.626647	0.125210	0	0
57912	9.753015	0.086520	2.040136	0.019385	0.029305	-0.175274	-0.682886	0.220417	-0.473664	-0.766159	0.066379	0.626565	0.126535	0	0
57913	9.972980	0.198018	2.252414	0.066724	-0.040023	-0.099571	-0.684588	0.218256	-0.472073	-0.765821	0.065365	0.627016	0.126871	0	0
57914	9.943953	0.180159	2.521914	0.009040	-0.071336	-0.191823	-0.684861	0.215900	-0.472341	-0.765119	0.064197	0.627699	0.128320	0	0
57915	9.849353	0.477426	2.243473	-0.032345	-0.162666	-0.237358	-0.688541	0.212313	-0.470005	-0.763765	0.063236	0.629046	0.130251	0	0
57916	9.817548	0.852343	2.103955	0.013714	-0.110396	-0.223178	-0.689101	0.209674	-0.469702	-0.762771	0.061884	0.630046	0.131881	0	0
57917	9.926217	1.025305	2.059744	0.085343	-0.083752	-0.187891	-0.692213	0.206071	-0.467800	-0.762043	0.060226	0.630906	0.132746	0	0
57918	9.797935	1.108055	2.200058	0.102236	-0.067508	-0.139593	-0.694200	0.204067	-0.465923	-0.761476	0.058670	0.631639	0.133208	0	0
57919	9.558350	1.257241	2.115135	0.104258	-0.074739	-0.104445	-0.694476	0.200833	-0.465480	-0.760923	0.057373	0.632399	0.133330	0	0
57920	9.364628	1.488724	2.130787	0.024913	-0.061350	-0.097580	-0.695303	0.198034	-0.466867	-0.760403	0.056659	0.632954	0.133961	0	0
57921	9.219297	1.700850	2.141293	-0.009051	-0.091890	-0.076512	-0.696580	0.196158	-0.465426	-0.759712	0.056409	0.633673	0.134589	0	0
57922	9.269968	1.827985	2.063884	-0.012628	-0.092766	-0.060688	-0.697586	0.195906	-0.463290	-0.759019	0.056259	0.634394	0.135162	0	0
57923	9.555350	1.853486	1.951184	0.038506	-0.063291	-0.088667	-0.699575	0.194199	-0.461272	-0.758519	0.055513	0.634962	0.135611	0	0
57924	9.809320	1.838687	1.954149	0.035362	-0.020635	-0.069419	-0.699148	0.192423	-0.460989	-0.758297	0.054847	0.635204	0.135986	0	0
57925	9.836015	1.742711	2.026159	0.049915	-0.054320	-0.043039	-0.699854	0.192143	-0.460977	-0.757921	0.054278	0.635692	0.136035	0	0
57926	9.623431	1.496853	1.907701	0.068651	-0.039935	-0.022018	-0.699432	0.190815	-0.460272	-0.757659	0.053686	0.636099	0.135829	0	0
57927	9.565421	1.458467	1.917773	0.010377	-0.004979	-0.044153	-0.700403	0.191253	-0.462517	-0.757573	0.053333	0.636157	0.136172	0	0
57928	9.468548	1.579473	2.014551	-0.000346	0.018730	-0.031021	-0.700391	0.191532	-0.464072	-0.757634	0.053129	0.636030	0.136506	0	0
57929	9.371731	1.654080	1.981538	-0.013100	0.018849	-0.025771	-0.700111	0.190942	-0.463509	-0.757713	0.053026	0.635864	0.136882	0	0
57930	9.453882	1.738100	1.956828	-0.007459	0.029691	-0.011706	-0.698707	0.189603	-0.461973	-0.757866	0.052981	0.635634	0.137118	0	0
57931	9.424980	1.613146	1.995608	0.020189	0.042176	0.000597	-0.700384	0.189320	-0.464063	-0.758148	0.052749	0.635320	0.137105	0	0
57932	9.480638	1.602341	1.778830	0.034762	0.067428	-0.038009	-0.698400	0.188538	-0.464516	-0.758526	0.052166	0.634876	0.137294	0	0
57933	9.550645	1.759703	1.494492	0.041488	0.181709	-0.005623	-0.699374	0.187363	-0.465907	-0.759695	0.051531	0.633533	0.137274	0	0
57934	9.778035	1.702603	1.694832	0.135709	0.268059	0.046254	-0.696512	0.188581	-0.470761	-0.761506	0.050442	0.631656	0.136289	0	0
57935	9.732369	1.361548	2.320542	0.120305	0.202864	0.018118	-0.693510	0.187154	-0.474476	-0.762873	0.049320	0.630240	0.135606	0	0
57936	9.570185	1.512614	2.153308	0.144225	0.101964	0.037649	-0.692647	0.185942	-0.475897	-0.763621	0.048334	0.629638	0.134545	0	0
57937	9.453933	1.692066	1.899163	0.137557	0.070263	0.037721	-0.689811	0.185723	-0.477214	-0.764183	0.047373	0.629242	0.133546	0	0
57938	9.490177	1.719016	2.002258	0.159258	0.124551	0.072810	-0.689093	0.187163	-0.479068	-0.765122	0.046466	0.628467	0.132135	0	0
57939	9.613809	1.432592	2.052077	0.198893	0.136918	0.092126	-0.687367	0.184739	-0.481910	-0.766196	0.045280	0.627611	0.130372	0	0
57940	9.577629	1.324768	2.143790	0.206568	0.100548	0.060569	-0.686218	0.182782	-0.483474	-0.766983	0.043960	0.627081	0.128741	0	0
57941	9.529140	1.442760	2.134431	0.241938	0.078489	0.062466	-0.685498	0.181722	-0.484752	-0.767663	0.042327	0.626734	0.126912	0	0
57942	9.449248	1.517634	2.158996	0.254448	0.056618	0.057274	-0.684223	0.180517	-0.484768	-0.768180	0.040677	0.626596	0.124988	0	0
57943	9.366929	1.608902	2.092205	0.292608	0.020025	0.076741	-0.683493	0.179592	-0.487177	-0.768521	0.038808	0.626747	0.122714	0	0
57944	9.313709	1.614087	2.150291	0.294602	0.034540	0.083745	-0.682778	0.178097	-0.487747	-0.768937	0.037042	0.626807	0.120323	0	0
57945	9.216985	1.594898	2.136588	0.316875	0.052527	0.106584	-0.682186	0.174820	-0.489720	-0.769511	0.035123	0.626714	0.117685	0	0
57946	9.197649	1.580530	2.146358	0.308024	0.059874	0.131997	-0.682995	0.173026	-0.493654	-0.770132	0.033522	0.626565	0.114842	0	0
57947	9.236320	1.611601	2.112391	0.307863	0.039907	0.134665	-0.681010	0.172683	-0.494391	-0.770639	0.031852	0.626535	0.112046	0	0
57948	9.304029	1.628038	2.049373	0.316178	0.036206	0.150494	-0.678731	0.171144	-0.496116	-0.771118	0.030332	0.626558	0.109001	0	0
57949	9.386292	1.612597	1.875680	0.337360	0.019695	0.184793	-0.679426	0.171438	-0.497518	-0.771543	0.028759	0.626686	0.105633	0	0
57950	9.410502	1.579438	1.990933	0.328343	0.030663	0.189135	-0.678587	0.173193	-0.497257	-0.772012	0.027395	0.626738	0.102211	0	0
57951	9.567729	1.555638	2.090781	0.315056	-0.020061	0.184778	-0.678291	0.171114	-0.498101	-0.772160	0.026025	0.627132	0.098977	0	0
57952	9.608889	1.494049	2.302102	0.312248	-0.036361	0.197937	-0.677574	0.169618	-0.498812	-0.772193	0.024903	0.627667	0.095562	0	0
57953	9.461616	1.224965	2.370716	0.288982	-0.103310	0.197894	-0.677148	0.169753	-0.499102	-0.771805	0.023889	0.628661	0.092372	0	0
57954	9.510149	1.088616	2.081965	0.230113	-0.164565	0.189030	-0.678022	0.171420	-0.496553	-0.770985	0.023467	0.630095	0.089511	0	0
57955	9.662705	0.896309	2.184389	0.219574	-0.249786	0.211886	-0.680579	0.168406	-0.493673	-0.769651	0.023208	0.632137	0.086615	0	0
57956	9.518112	0.389792	1.957457	0.176327	-0.329301	0.211758	-0.683445	0.170718	-0.489682	-0.767776	0.023486	0.634770	0.083874	0	0
57957	9.228111	0.186136	1.591895	0.035842	-0.291873	0.152525	-0.684604	0.173275	-0.487132	-0.766060	0.024310	0.636978	0.082579	0	0
57958	9.126378	0.360642	1.316010	-0.069433	-0.207529	0.137292	-0.687172	0.175122	-0.484697	-0.764822	0.025900	0.638476	0.082002	0	0
57959	9.314754	0.614607	1.602934	-0.073311	-0.196609	0.126802	-0.689332	0.176685	-0.480431	-0.763654	0.027324	0.639863	0.081617	0	0
57960	9.667860	0.623930	1.643623	-0.036873	-0.202389	0.130421	-0.690360	0.179253	-0.476612	-0.762443	0.028618	0.641342	0.080885	0	0
57961	9.987057	0.667882	1.857635	0.000353	-0.101085	0.125130	-0.690675	0.181649	-0.473651	-0.761899	0.029395	0.642056	0.080065	0	0
57962	10.093612	0.510174	2.123854	0.075786	-0.050880	0.144510	-0.690250	0.182373	-0.474085	-0.761699	0.029799	0.642462	0.078547	0	0
57963	9.992395	0.157916	1.944564	0.076401	-0.014594	0.151396	-0.691119	0.186089	-0.472957	-0.761750	0.030102	0.642567	0.077059	0	0
57964	10.031231	0.022868	1.910731	0.018221	0.007649	0.147686	-0.689981	0.186791	-0.474109	-0.761908	0.030920	0.642479	0.075905	0	0
57965	10.002290	-0.058981	1.903797	-0.045377	0.069861	0.112330	-0.688855	0.190298	-0.474990	-0.762432	0.031847	0.641858	0.075513	0	0
57966	9.968509	-0.149738	2.038754	-0.078700	0.048347	0.077149	-0.688435	0.191763	-0.475003	-0.762764	0.032921	0.641406	0.075531	0	0
57967	9.968602	-0.236809	1.959485	-0.110018	0.035878	0.047233	-0.687744	0.193530	-0.473892	-0.762998	0.033962	0.641015	0.076027	0	0
57968	9.905628	-0.138516	1.858887	-0.176783	0.075424	-0.009116	-0.687467	0.194560	-0.473618	-0.763402	0.035209	0.640309	0.077342	0	0
57969	9.823288	-0.034677	1.897872	-0.173501	0.159798	-0.024991	-0.685899	0.195832	-0.475768	-0.764347	0.036187	0.638944	0.078829	0	0
57970	9.663733	-0.118193	2.000083	-0.144475	0.154127	-0.045127	-0.685315	0.195503	-0.477895	-0.765232	0.036895	0.637668	0.080237	0	0
57971	9.620269	-0.187983	1.993245	-0.113856	0.137525	-0.083663	-0.683894	0.195757	-0.479049	-0.766002	0.037072	0.636537	0.081773	0	0
57972	9.567013	-0.158055	2.183543	-0.122025	0.072259	-0.112556	-0.682081	0.196190	-0.476397	-0.766312	0.037247	0.635926	0.083527	0	0
57973	9.431456	-0.037842	2.112309	-0.096719	0.059356	-0.126492	-0.681787	0.196904	-0.478100	-0.766551	0.037094	0.635419	0.085244	0	0
57974	9.494247	0.051362	2.155054	-0.096879	0.066606	-0.145784	-0.681621	0.195107	-0.480354	-0.766801	0.036869	0.634880	0.087089	0	0
57975	9.561785	0.232044	2.197689	-0.133989	0.045115	-0.182655	-0.683748	0.193250	-0.478758	-0.766880	0.036664	0.634466	0.089461	0	0
57976	9.464941	0.324086	2.280065	-0.089042	0.113767	-0.108905	-0.681760	0.192464	-0.479634	-0.767459	0.036569	0.633554	0.090989	0	0
57977	9.469975	0.122113	2.333086	-0.041751	0.055312	-0.078931	-0.681204	0.192610	-0.478656	-0.767726	0.036311	0.633102	0.091980	0	0
57978	9.426497	0.078115	2.189186	-0.057281	-0.031695	-0.108702	-0.682891	0.192341	-0.479474	-0.767392	0.036108	0.633332	0.093253	0	0
57979	9.499045	0.096746	2.085259	-0.065185	-0.087913	-0.124434	-0.684598	0.191509	-0.477748	-0.766698	0.035883	0.633973	0.094681	0	0
57980	9.472429	0.104238	2.131128	-0.095275	-0.103984	-0.101669	-0.685152	0.188275	-0.477866	-0.765896	0.036080	0.634716	0.096110	0	0
57981	9.474802	0.154502	2.073368	-0.078083	-0.120461	-0.101592	-0.685874	0.188750	-0.476162	-0.765008	0.036140	0.635583	0.097425	0	0
57982	9.491778	0.120092	1.938635	-0.078205	-0.147691	-0.094542	-0.686746	0.189386	-0.473467	-0.763935	0.036297	0.636670	0.098679	0	0
57983	9.416939	-0.014812	1.900824	-0.098669	-0.203783	-0.092799	-0.689168	0.190343	-0.471313	-0.762511	0.036662	0.638145	0.100018	0	0
57984	9.240519	-0.138328	1.705067	-0.107584	-0.211863	-0.075292	-0.692164	0.189559	-0.467447	-0.761029	0.037229	0.639679	0.101287	0	0
57985	9.286539	-0.180755	1.421067	-0.148974	-0.152563	-0.077225	-0.695036	0.189970	-0.462035	-0.759920	0.038039	0.640702	0.102833	0	0
57986	9.276888	-0.195720	1.315364	-0.219222	-0.034030	-0.091589	-0.695038	0.189973	-0.461752	-0.759509	0.039168	0.640769	0.105007	0	0
57987	9.320256	-0.043189	1.497644	-0.299777	0.080971	-0.112956	-0.694363	0.190586	-0.458235	-0.759789	0.040667	0.639869	0.107867	0	0
57988	9.375544	0.296299	1.518601	-0.357544	0.072377	-0.112996	-0.694928	0.192359	-0.458940	-0.759966	0.042598	0.638974	0.111129	0	0
57989	9.416493	0.464680	1.501336	-0.371051	0.036171	-0.153304	-0.695646	0.192536	-0.457516	-0.759861	0.044436	0.638337	0.114723	0	0
57990	9.764512	0.715369	1.662076	-0.405493	0.016451	-0.188391	-0.694648	0.194120	-0.459234	-0.759548	0.046310	0.637824	0.118836	0	0
57991	9.849005	0.862806	1.800784	-0.324554	-0.018686	-0.172319	-0.696642	0.197118	-0.458367	-0.759067	0.047735	0.637647	0.122249	0	0
57992	9.933681	0.863632	1.511657	-0.278571	-0.022701	-0.135337	-0.697780	0.196123	-0.457073	-0.758605	0.049032	0.637539	0.125131	0	0
57993	10.117399	0.964269	1.469361	-0.252688	-0.006585	-0.105427	-0.697372	0.196575	-0.455387	-0.758302	0.050322	0.637314	0.127582	0	0
57994	10.117398	0.946136	1.692969	-0.245415	-0.044724	-0.061492	-0.698525	0.198536	-0.453399	-0.757796	0.051867	0.637368	0.129680	0	0
57995	9.928724	0.968036	1.684713	-0.247199	-0.061012	-0.040415	-0.698264	0.199880	-0.451291	-0.757220	0.053598	0.637521	0.131575	0	0
57996	9.655335	1.057230	1.628936	-0.273362	-0.031724	-0.033481	-0.698144	0.200932	-0.449179	-0.756808	0.055513	0.637416	0.133643	0	0
57997	9.367409	1.170617	1.592479	-0.319794	-0.022231	-0.026564	-0.698721	0.203308	-0.448615	-0.756445	0.057825	0.637160	0.135919	0	0
57998	9.381983	1.133003	1.299088	-0.313620	0.041223	-0.021369	-0.698739	0.206269	-0.447498	-0.756476	0.060025	0.636430	0.138194	0	0
57999	9.575441	1.152716	1.444316	-0.381262	0.074415	-0.059300	-0.699039	0.209969	-0.446802	-0.756627	0.062455	0.635363	0.141166	0	0
58000	9.706000	1.168810	1.808792	-0.440523	0.045842	-0.116445	-0.699060	0.211610	-0.444973	-0.756452	0.065006	0.634459	0.144968	0	0
58001	9.768742	1.304035	1.906796	-0.468352	0.029727	-0.141028	-0.699364	0.214288	-0.443285	-0.756117	0.067630	0.633630	0.149083	0	0
58002	9.696036	1.448692	1.926444	-0.497939	0.002757	-0.149806	-0.698537	0.216499	-0.441754	-0.755544	0.070463	0.632958	0.153465	0	0
58003	9.545925	1.607690	1.903368	-0.516448	-0.036989	-0.131334	-0.698700	0.219909	-0.440354	-0.754728	0.073597	0.632518	0.157768	0	0
58004	9.405631	1.631343	1.779354	-0.514562	-0.055133	-0.109363	-0.700003	0.220856	-0.436947	-0.753797	0.076895	0.632192	0.161897	0	0
58005	9.359730	1.587555	1.676344	-0.515274	-0.055121	-0.091825	-0.701743	0.225353	-0.433266	-0.752887	0.080282	0.631822	0.165882	0	0
58006	9.490406	1.533424	1.483095	-0.466740	-0.073682	-0.061852	-0.703184	0.227769	-0.430711	-0.751913	0.083551	0.631642	0.169333	0	0
58007	9.754111	1.478806	1.231174	-0.407601	-0.012499	-0.047748	-0.704910	0.230779	-0.428153	-0.751399	0.086322	0.631067	0.172341	0	0
58008	10.131568	1.322107	1.298266	-0.350580	0.035990	-0.049458	-0.703521	0.233865	-0.426495	-0.751209	0.088612	0.630228	0.175058	0	0
58009	10.344443	1.249377	1.736743	-0.367401	0.010713	-0.056507	-0.703263	0.235800	-0.424248	-0.750839	0.090980	0.629537	0.177895	0	0
58010	10.095336	1.226363	1.875623	-0.340291	-0.004001	-0.073992	-0.703275	0.236990	-0.423264	-0.750343	0.093104	0.629022	0.180689	0	0
58011	9.916110	1.499583	1.578586	-0.269358	0.049890	-0.047496	-0.704133	0.239076	-0.422835	-0.750309	0.094714	0.628189	0.182879	0	0
58012	9.812078	1.519629	1.704349	-0.196163	0.118306	0.017528	-0.702874	0.240388	-0.421873	-0.750870	0.096113	0.626920	0.184198	0	0
58013	9.870241	1.390300	1.855496	-0.110968	0.110366	0.061585	-0.702167	0.243310	-0.423027	-0.751559	0.097099	0.625812	0.184637	0	0
58014	9.802623	1.282366	1.916183	-0.071942	0.070130	0.071353	-0.700609	0.244449	-0.423905	-0.752032	0.097989	0.625078	0.184725	0	0
58015	9.693861	1.225966	1.681410	-0.008067	0.062340	0.063605	-0.701739	0.245207	-0.424172	-0.752523	0.098298	0.624517	0.184462	0	0
58016	9.609215	1.221204	1.667607	0.028795	0.091090	0.074183	-0.698928	0.248251	-0.423666	-0.753227	0.098416	0.623806	0.183928	0	0
58017	9.430208	1.259384	1.548672	0.071084	0.114355	0.082158	-0.696790	0.248036	-0.425960	-0.754152	0.098144	0.622979	0.183085	0	0
58018	9.222185	1.292647	1.401103	0.094035	0.121444	0.084841	-0.696489	0.249035	-0.428511	-0.755128	0.097777	0.622146	0.182088	0	0
58019	9.217360	1.287439	1.321803	0.157293	0.123657	0.113071	-0.694496	0.249563	-0.430524	-0.756245	0.097025	0.621373	0.180487	0	0
58020	9.159392	1.201254	1.401636	0.188698	0.135219	0.142942	-0.693474	0.247885	-0.433923	-0.757497	0.096278	0.620545	0.178474	0	0
58021	9.145071	1.004223	1.474028	0.250643	0.112930	0.141312	-0.692192	0.249461	-0.435786	-0.758677	0.095010	0.619985	0.176068	0	0
58022	9.101402	1.139036	1.459812	0.261811	0.126468	0.160661	-0.689782	0.248520	-0.436528	-0.759959	0.093846	0.619325	0.173471	0	0
58023	9.197857	1.450633	1.213622	0.258691	0.190913	0.169433	-0.686933	0.248726	-0.439400	-0.761662	0.092548	0.618148	0.170876	0	0
58024	9.492835	1.537375	1.312374	0.312079	0.221320	0.204653	-0.685770	0.250718	-0.444089	-0.763632	0.091108	0.616795	0.167720	0	0
58025	9.635641	1.397059	1.696121	0.384456	0.228002	0.237247	-0.680632	0.249224	-0.449957	-0.765766	0.089194	0.615463	0.163865	0	0
58026	9.614078	1.162949	2.052295	0.417902	0.172395	0.254005	-0.678328	0.249122	-0.455220	-0.767581	0.087310	0.614590	0.159610	0	0
58027	9.720534	1.108461	2.258325	0.428485	0.121495	0.268122	-0.675197	0.249471	-0.458097	-0.769109	0.085410	0.614088	0.155150	0	0
58028	9.691711	0.879080	2.595314	0.429476	0.002634	0.289273	-0.673767	0.248098	-0.459668	-0.769907	0.083914	0.614476	0.150399	0	0
58029	9.397146	0.366934	2.641160	0.390570	-0.098661	0.292681	-0.674036	0.248674	-0.461502	-0.770051	0.082788	0.615560	0.145790	0	0
58030	9.025038	0.026838	2.408541	0.291172	-0.175894	0.239797	-0.674034	0.248671	-0.461785	-0.769530	0.082312	0.617132	0.142113	0	0
58031	9.148356	0.078383	2.162367	0.177027	-0.227648	0.172920	-0.674206	0.250182	-0.458681	-0.768503	0.082284	0.618982	0.139624	0	0
58032	9.319985	0.181093	2.050435	0.067375	-0.208636	0.142831	-0.674823	0.252316	-0.453172	-0.767439	0.082988	0.620556	0.138060	0	0
58033	9.888602	-0.069455	2.181122	0.055780	-0.175941	0.137448	-0.676267	0.254000	-0.450049	-0.766572	0.083608	0.621860	0.136628	0	0
58034	10.553925	-0.292961	2.450525	0.027528	-0.150378	0.119757	-0.676838	0.254165	-0.449475	-0.765798	0.084392	0.622946	0.135534	0	0
58035	10.902416	-0.546057	2.967498	-0.000162	-0.155627	0.095062	-0.676853	0.255360	-0.448068	-0.764946	0.085164	0.624051	0.134778	0	0
58036	10.711567	-0.778745	3.079676	-0.025521	-0.208960	0.051125	-0.679142	0.255443	-0.444641	-0.763662	0.086011	0.625566	0.134497	0	0
58037	10.307602	-0.668363	2.414163	-0.006114	-0.182800	0.030106	-0.680161	0.258585	-0.442237	-0.762541	0.086478	0.626924	0.134235	0	0
58038	9.992985	-0.461479	2.291273	-0.010209	-0.119211	0.024793	-0.682449	0.258961	-0.438953	-0.761789	0.086942	0.627790	0.134159	0	0
58039	9.799324	-0.283471	2.205991	0.021961	-0.065016	0.000268	-0.683004	0.258079	-0.439787	-0.761388	0.086862	0.628312	0.134039	0	0
58040	9.625133	-0.225831	2.127877	0.097220	-0.025685	0.007428	-0.681882	0.257625	-0.438674	-0.761294	0.086261	0.628626	0.133487	0	0
58041	9.439021	-0.341589	2.035566	0.104776	0.017810	-0.020725	-0.684148	0.257532	-0.437930	-0.761456	0.085319	0.628647	0.133069	0	0
58042	9.359133	-0.264599	2.002428	0.088114	0.023386	-0.052347	-0.682853	0.254685	-0.439775	-0.761581	0.084352	0.628625	0.133079	0	0
58043	9.257483	-0.188014	1.882897	0.117340	-0.000427	-0.025901	-0.683001	0.254990	-0.439068	-0.761629	0.083316	0.628806	0.132597	0	0
58044	9.160833	-0.284074	1.902915	0.131990	0.000368	-0.027650	-0.683414	0.253517	-0.439761	-0.761674	0.082216	0.628993	0.132141	0	0
58045	9.107555	-0.207439	1.807073	0.102686	0.003327	-0.041745	-0.684661	0.250868	-0.441706	-0.761710	0.081197	0.629140	0.131866	0	0
58046	9.102698	-0.183648	1.749387	0.089987	0.025202	-0.055837	-0.683812	0.251289	-0.442005	-0.761837	0.080206	0.629104	0.131909	0	0
58047	9.146137	-0.089649	1.782652	0.055245	0.050883	-0.082256	-0.684363	0.249080	-0.442833	-0.762078	0.079240	0.628858	0.132271	0	0
58048	9.230807	-0.115748	1.883033	-0.001357	0.077646	-0.108758	-0.683944	0.248637	-0.442132	-0.762389	0.078548	0.628342	0.133339	0	0
58049	9.373359	0.042305	1.756843	-0.011627	0.149409	-0.093910	-0.682371	0.246378	-0.443561	-0.763178	0.077895	0.627264	0.134281	0	0
58050	9.508774	0.048229	2.015505	0.006994	0.180120	-0.070211	-0.680926	0.245868	-0.447254	-0.764188	0.077233	0.625946	0.135070	0	0
58051	9.591092	-0.047539	2.144810	0.015000	0.094725	-0.117493	-0.679767	0.243311	-0.449804	-0.764618	0.076310	0.625337	0.135977	0	0
58052	9.482200	0.019257	1.991681	0.036545	0.041927	-0.108581	-0.681310	0.241566	-0.450478	-0.764731	0.075361	0.625143	0.136758	0	0
58053	9.470112	0.009936	2.049478	0.042555	0.099961	-0.103381	-0.679879	0.241807	-0.452762	-0.765231	0.074315	0.624520	0.137382	0	0
58054	9.600749	-0.032914	2.183195	0.031170	0.061928	-0.112143	-0.679872	0.240330	-0.453038	-0.765456	0.073363	0.624166	0.138246	0	0
58055	9.624928	-0.027953	2.219078	0.023155	0.001184	-0.133144	-0.681846	0.237427	-0.452428	-0.765280	0.072426	0.624293	0.139138	0	0
58056	9.620021	0.044098	2.182991	0.015616	-0.003300	-0.154198	-0.682404	0.233906	-0.451839	-0.765031	0.071397	0.624447	0.140345	0	0
58057	9.416861	0.044133	2.131582	-0.025055	-0.044700	-0.177064	-0.682847	0.234085	-0.449714	-0.764468	0.070626	0.624887	0.141833	0	0
58058	9.097466	0.197695	1.936644	-0.054200	-0.053497	-0.161294	-0.684822	0.233095	-0.449536	-0.763839	0.070165	0.625327	0.143504	0	0
58059	8.903966	0.230256	1.654333	-0.027611	0.004395	-0.106890	-0.684252	0.231607	-0.449680	-0.763676	0.069788	0.625338	0.144500	0	0
58060	9.102464	0.061338	1.633787	-0.027527	0.009807	-0.111320	-0.687082	0.229910	-0.448355	-0.763533	0.069332	0.625297	0.145650	0	0
58061	9.160593	-0.022866	1.662281	-0.095597	-0.014163	-0.153594	-0.686790	0.227248	-0.448490	-0.763135	0.069220	0.625384	0.147405	0	0
58062	9.005798	-0.015705	1.605705	-0.119245	-0.000347	-0.161568	-0.688645	0.226868	-0.446198	-0.762788	0.069159	0.625318	0.149497	0	0
58063	9.368494	0.089275	1.521226	-0.154030	0.010778	-0.177421	-0.688906	0.225084	-0.448022	-0.762462	0.069318	0.625142	0.151805	0	0
58064	9.697201	0.287925	1.860063	-0.248184	-0.028416	-0.235460	-0.689769	0.225121	-0.446172	-0.761727	0.069815	0.625138	0.155239	0	0
58065	10.088703	0.595966	1.948312	-0.223624	-0.103065	-0.251011	-0.692327	0.224898	-0.444293	-0.760512	0.070225	0.625765	0.158456	0	0
58066	10.296513	0.774663	2.114944	-0.190747	-0.091542	-0.241246	-0.694462	0.222906	-0.441566	-0.759395	0.070347	0.626322	0.161530	0	0
58067	10.233544	0.836303	2.384627	-0.125567	-0.142869	-0.240138	-0.695893	0.221783	-0.438996	-0.757999	0.070142	0.627387	0.164019	0	0
58068	10.044676	1.057736	2.318508	-0.089166	-0.178517	-0.206607	-0.698444	0.218761	-0.436823	-0.756451	0.069848	0.628733	0.166126	0	0
58069	9.884724	1.369260	2.461272	-0.063766	-0.178686	-0.202966	-0.701576	0.215331	-0.432520	-0.754923	0.069456	0.630134	0.167923	0	0
58070	9.836069	1.639690	2.603256	-0.023892	-0.191695	-0.202790	-0.703019	0.214811	-0.428680	-0.753329	0.068721	0.631675	0.169586	0	0
58071	9.961553	1.941857	2.404947	0.040371	-0.163185	-0.174507	-0.706983	0.210496	-0.426055	-0.752011	0.067677	0.633102	0.170534	0	0
58072	9.990513	1.990813	2.572991	0.078844	-0.161666	-0.149836	-0.708105	0.209922	-0.426740	-0.750757	0.066451	0.634547	0.171167	0	0
58073	9.905836	2.046852	2.203314	0.099197	-0.167273	-0.121679	-0.711787	0.206483	-0.424405	-0.749536	0.065287	0.636058	0.171359	0	0
58074	9.821217	2.026990	2.059694	0.046903	-0.104227	-0.116625	-0.713349	0.204029	-0.422392	-0.748676	0.064415	0.636990	0.171985	0	0
58075	9.540628	2.060700	1.979973	0.041894	-0.090527	-0.078042	-0.713227	0.202875	-0.419705	-0.747977	0.063807	0.637792	0.172278	0	0
58076	9.526317	1.881316	1.732589	0.027199	0.069298	-0.055508	-0.715056	0.200847	-0.419808	-0.748312	0.063182	0.637350	0.172692	0	0
58077	9.627762	1.975282	2.253488	-0.026372	0.084246	-0.122334	-0.714490	0.201275	-0.420101	-0.748607	0.062487	0.636750	0.173876	0	0
58078	9.410021	2.070112	1.899176	-0.005025	-0.021169	-0.088775	-0.715334	0.200847	-0.420368	-0.748282	0.062058	0.636948	0.174701	0	0
58079	9.390650	2.084974	1.976241	-0.024952	0.073393	-0.054719	-0.715319	0.199213	-0.421491	-0.748627	0.061784	0.636384	0.175376	0	0
58080	9.475464	1.912137	2.100781	-0.020060	0.073360	-0.019649	-0.713748	0.197983	-0.423207	-0.749018	0.061727	0.635806	0.175819	0	0
58081	9.332892	1.798347	1.933620	-0.036411	0.080751	-0.032891	-0.714314	0.198584	-0.423200	-0.749440	0.061653	0.635149	0.176419	0	0
58082	9.337765	1.760062	1.981700	-0.011709	0.136839	0.025881	-0.712749	0.199419	-0.424924	-0.750316	0.061723	0.634080	0.176521	0	0
58083	9.415321	1.598642	1.981265	-0.002976	0.075050	0.033842	-0.712174	0.199248	-0.426062	-0.750839	0.061823	0.633480	0.176412	0	0
58084	9.347573	1.634298	1.871137	-0.000820	0.085937	0.060169	-0.711605	0.201728	-0.427495	-0.751458	0.062115	0.632790	0.176153	0	0
58085	9.364533	1.598548	1.947977	0.028707	0.100227	0.084782	-0.709193	0.202401	-0.428949	-0.752249	0.062248	0.632023	0.175481	0	0
58086	9.444432	1.498259	2.135005	0.077737	0.058086	0.098968	-0.710169	0.205048	-0.431487	-0.752807	0.062244	0.631654	0.174416	0	0
58087	9.342971	1.382534	2.073330	0.101056	0.011613	0.086767	-0.709186	0.205476	-0.430940	-0.753085	0.061996	0.631676	0.173220	0	0
58088	9.236457	1.487944	1.939386	0.131729	-0.025838	0.082527	-0.709741	0.205181	-0.432060	-0.753117	0.061619	0.632041	0.171877	0	0
58089	9.202523	1.569365	1.843399	0.138933	-0.038599	0.085215	-0.709456	0.205172	-0.432347	-0.753096	0.061157	0.632504	0.170427	0	0
58090	9.236291	1.665470	1.814223	0.162982	-0.004311	0.093152	-0.709472	0.206073	-0.430797	-0.753296	0.060581	0.632750	0.168825	0	0
58091	9.216965	1.641448	1.819192	0.205172	0.011681	0.099368	-0.708053	0.205743	-0.431383	-0.753652	0.059615	0.632933	0.166885	0	0
58092	9.192772	1.655517	1.737614	0.216094	0.000704	0.104678	-0.707760	0.206458	-0.432945	-0.753930	0.058701	0.633218	0.164859	0	0
58093	9.190277	1.732488	1.723144	0.234556	0.018708	0.115249	-0.707324	0.205260	-0.433936	-0.754366	0.057594	0.633379	0.162623	0	0
58094	9.178267	1.659626	1.593463	0.256806	0.040301	0.124912	-0.706891	0.204945	-0.434930	-0.754942	0.056432	0.633413	0.160203	0	0
58095	9.284771	1.577490	1.568709	0.237124	0.071305	0.136216	-0.708000	0.204941	-0.437454	-0.755735	0.055346	0.633160	0.157826	0	0
58096	9.367041	1.552638	1.438300	0.255555	0.067516	0.156448	-0.706004	0.205172	-0.439747	-0.756521	0.054351	0.632959	0.155193	0	0
58097	9.451712	1.528703	1.490594	0.290326	0.065415	0.170571	-0.705858	0.206631	-0.440886	-0.757345	0.053084	0.632804	0.152216	0	0
58098	9.642768	1.538389	1.556509	0.317845	0.066996	0.190826	-0.703864	0.205394	-0.442467	-0.758196	0.051840	0.632669	0.148930	0	0
58099	9.686309	1.519865	1.714885	0.310210	0.023509	0.201388	-0.702709	0.206075	-0.445596	-0.758793	0.050674	0.632830	0.145573	0	0
58100	9.722661	1.456609	1.594459	0.348700	0.010487	0.226056	-0.701291	0.205745	-0.446182	-0.759333	0.049497	0.633134	0.141788	0	0
58101	9.846057	1.385679	1.886931	0.344912	-0.011254	0.240095	-0.701273	0.206016	-0.448444	-0.759759	0.048357	0.633571	0.137898	0	0
58102	9.749591	1.102002	1.940760	0.289772	-0.057991	0.226785	-0.700573	0.208213	-0.448465	-0.759814	0.047731	0.634293	0.134449	0	0
58103	9.797950	1.116326	1.930778	0.231173	-0.070224	0.218768	-0.700294	0.210415	-0.448902	-0.759762	0.047399	0.635017	0.131411	0	0
58104	9.648087	1.015943	2.032932	0.126630	-0.112007	0.199233	-0.700016	0.209827	-0.448198	-0.759347	0.047899	0.635935	0.129166	0	0
58105	9.645645	1.035449	2.081019	0.071260	-0.152398	0.171075	-0.703562	0.213149	-0.447589	-0.758624	0.048584	0.637088	0.127466	0	0
58106	9.590167	0.874810	2.196958	0.005253	-0.170009	0.148079	-0.702600	0.215512	-0.445356	-0.757708	0.049759	0.638307	0.126359	0	0
58107	9.696857	0.602638	2.203613	-0.023815	-0.162535	0.141791	-0.702205	0.219212	-0.443260	-0.756830	0.050993	0.639424	0.125479	0	0
58108	9.910043	0.264722	2.094141	-0.038351	-0.155209	0.119733	-0.703646	0.220012	-0.440132	-0.755945	0.052294	0.640485	0.124866	0	0
58109	9.953872	-0.033609	2.146956	-0.125178	-0.143640	0.077313	-0.704519	0.222411	-0.438010	-0.755048	0.053872	0.641362	0.125120	0	0
58110	9.997494	-0.120321	2.151517	-0.144188	-0.099949	0.045598	-0.705531	0.226573	-0.436740	-0.754361	0.055437	0.641907	0.125784	0	0
58111	9.842723	-0.144069	2.171901	-0.125028	-0.101904	0.043880	-0.707814	0.227824	-0.434449	-0.753686	0.056764	0.642483	0.126297	0	0
58112	9.753219	-0.106749	1.908059	-0.071297	-0.105987	0.024720	-0.706852	0.229159	-0.431787	-0.752972	0.057648	0.643174	0.126641	0	0
58113	9.922467	-0.028875	1.644699	-0.001371	-0.078444	0.060862	-0.707991	0.231397	-0.431495	-0.752536	0.058139	0.643720	0.126231	0	0
58114	10.128146	-0.136804	1.785134	0.037064	-0.050656	0.044221	-0.710261	0.233071	-0.430900	-0.752261	0.058275	0.644117	0.125776	0	0
58115	10.043592	-0.244434	1.901242	0.080974	-0.036488	0.037255	-0.708004	0.232441	-0.430370	-0.752112	0.057958	0.644467	0.125023	0	0
58116	9.847700	-0.242851	1.681483	0.108908	0.032252	0.021435	-0.708557	0.231556	-0.431487	-0.752387	0.057289	0.644344	0.124308	0	0
58117	9.712176	-0.156319	1.615084	0.086343	0.097771	-0.015542	-0.707842	0.231237	-0.432344	-0.753038	0.056440	0.643721	0.123980	0	0
58118	9.644167	0.130399	1.639390	0.083688	0.155873	-0.048901	-0.707820	0.228859	-0.434171	-0.754004	0.055356	0.642674	0.124029	0	0
58119	9.527854	0.345108	1.692957	0.126943	0.101097	-0.045167	-0.706116	0.229695	-0.435473	-0.754658	0.054014	0.642092	0.123657	0	0
58120	9.368217	0.363927	1.559472	0.169932	0.100758	-0.039796	-0.706785	0.224961	-0.438266	-0.755324	0.052404	0.641559	0.123051	0	0
58121	9.353716	0.361092	1.470624	0.178602	0.134267	-0.023145	-0.704923	0.223717	-0.440834	-0.756240	0.050779	0.640774	0.122192	0	0
58122	9.392547	0.219488	1.569029	0.167641	0.147955	-0.043409	-0.704628	0.222960	-0.442106	-0.757195	0.049113	0.639877	0.121662	0	0
58123	9.532763	0.268303	1.741069	0.140021	0.142727	-0.055741	-0.704032	0.222175	-0.445502	-0.758098	0.047570	0.638993	0.121293	0	0
58124	9.643958	0.317088	1.898895	0.137965	0.128221	-0.058347	-0.703448	0.219202	-0.446629	-0.758889	0.046048	0.638212	0.121045	0	0
58125	9.624570	0.346614	2.019224	0.125393	0.072969	-0.080240	-0.702269	0.216620	-0.451580	-0.759306	0.044551	0.637847	0.120917	0	0
58126	9.489030	0.447713	1.976856	0.080845	0.003471	-0.093398	-0.702550	0.215742	-0.451431	-0.759230	0.043382	0.637957	0.121234	0	0
58127	9.346506	0.274426	1.946784	0.070472	0.000817	-0.145243	-0.702962	0.214415	-0.452265	-0.759081	0.041981	0.638100	0.121912	0	0
58128	9.199082	0.181958	1.709918	0.093648	0.094114	-0.104964	-0.705069	0.210918	-0.452357	-0.759572	0.040527	0.637540	0.122269	0	0
58129	9.247570	0.048132	1.921244	0.127271	0.157374	-0.078676	-0.703063	0.211135	-0.455922	-0.760521	0.038940	0.636534	0.122133	0	0
58130	9.334826	-0.150985	2.086661	0.147672	0.101835	-0.097913	-0.701063	0.208276	-0.457496	-0.761087	0.037107	0.635974	0.122090	0	0
58131	8.998410	0.100789	1.788385	0.101594	-0.005767	-0.148722	-0.703583	0.204333	-0.458708	-0.760898	0.035483	0.636201	0.122576	0	0
58132	8.879475	0.533786	1.683115	0.044895	-0.007089	-0.138218	-0.703717	0.202564	-0.458981	-0.760681	0.034300	0.636356	0.123443	0	0
58133	8.802066	0.525533	1.933727	0.044962	-0.007059	-0.122432	-0.703709	0.199323	-0.458685	-0.760493	0.033280	0.636512	0.124083	0	0
58134	9.053797	0.373369	1.431933	0.095930	-0.021165	-0.150392	-0.704832	0.197575	-0.458800	-0.760185	0.031647	0.636839	0.124710	0	0
58135	9.508444	0.425804	1.457419	0.047861	-0.043525	-0.190817	-0.706533	0.196148	-0.457636	-0.759676	0.030225	0.637295	0.125831	0	0
58136	9.764603	0.592106	2.044448	-0.046643	-0.120807	-0.245314	-0.710361	0.192719	-0.454593	-0.758564	0.029196	0.638224	0.128057	0	0
58137	9.657763	0.993102	2.280516	-0.039338	-0.187076	-0.253893	-0.712069	0.189245	-0.451725	-0.757022	0.028219	0.639671	0.130165	0	0
58138	9.594440	1.461026	1.956026	-0.007596	-0.210009	-0.237868	-0.713786	0.186957	-0.448298	-0.755346	0.027053	0.641313	0.132053	0	0
58139	9.637594	1.857305	1.777475	0.048431	-0.186858	-0.200802	-0.717059	0.183969	-0.444277	-0.753887	0.025739	0.642845	0.133204	0	0
58140	9.840706	1.896373	1.944256	0.122412	-0.229191	-0.139128	-0.721717	0.180094	-0.443195	-0.752239	0.024253	0.644767	0.133506	0	0
58141	10.034278	1.805157	2.053510	0.180647	-0.244210	-0.145131	-0.723710	0.175454	-0.439611	-0.750505	0.022364	0.646879	0.133380	0	0
58142	10.060814	1.874863	2.038834	0.231440	-0.201056	-0.114333	-0.725404	0.174019	-0.439154	-0.749083	0.020185	0.648716	0.132798	0	0
58143	10.034037	2.050458	2.000419	0.258201	-0.188549	-0.082649	-0.727955	0.168647	-0.436123	-0.747794	0.018031	0.650484	0.131721	0	0
58144	9.879065	2.238087	1.924463	0.245805	-0.146680	-0.073036	-0.730356	0.165611	-0.435082	-0.746768	0.015937	0.651913	0.130741	0	0
58145	9.762775	2.442341	1.814552	0.223909	-0.175506	-0.033511	-0.731946	0.165101	-0.430534	-0.745610	0.014322	0.653514	0.129538	0	0
58146	9.724085	2.430628	1.867737	0.203811	-0.209800	0.001582	-0.735065	0.161066	-0.427641	-0.744250	0.013116	0.655338	0.128269	0	0
58147	9.813509	2.506856	1.732385	0.209445	-0.180828	-0.008947	-0.735926	0.161395	-0.426075	-0.743076	0.011756	0.656942	0.126991	0	0
58148	9.723938	2.593369	1.675267	0.175129	-0.142420	-0.002039	-0.736780	0.158777	-0.424355	-0.742139	0.010654	0.658220	0.125946	0	0
58149	9.731221	2.575948	1.564634	0.146391	-0.105887	0.011885	-0.739039	0.156765	-0.423744	-0.741470	0.009783	0.659175	0.124955	0	0
58150	9.602895	2.717988	1.526988	0.132105	-0.083963	0.033793	-0.740319	0.158124	-0.423164	-0.740954	0.009164	0.659957	0.123933	0	0
58151	9.753180	2.415175	1.199162	0.106252	0.043258	0.057196	-0.741465	0.159342	-0.421738	-0.741318	0.008684	0.659747	0.122902	0	0
58152	9.627355	2.457175	1.375556	-0.046465	0.084431	-0.013424	-0.740160	0.157805	-0.425143	-0.741838	0.008868	0.659063	0.123422	0	0
58153	9.608068	2.385524	1.483945	-0.019998	0.106040	0.074345	-0.739325	0.159271	-0.424315	-0.742625	0.009341	0.658227	0.123117	0	0
58154	9.453568	2.076178	1.682473	-0.055381	0.113610	0.078550	-0.737614	0.161860	-0.427179	-0.743447	0.010162	0.657305	0.123015	0	0
58155	9.279513	2.001125	1.549169	-0.003862	0.096889	0.133959	-0.738174	0.163041	-0.428164	-0.744247	0.010907	0.656546	0.122170	0	0
58156	9.231251	1.892737	1.525567	-0.015156	0.128756	0.161944	-0.736461	0.165334	-0.431168	-0.745271	0.011952	0.655548	0.121179	0	0
58157	9.262759	1.825352	1.539817	0.024308	0.142043	0.170780	-0.733788	0.169552	-0.431512	-0.746410	0.012665	0.654476	0.119887	0	0
58158	9.274824	1.851890	1.554133	0.038667	0.099284	0.188428	-0.733492	0.172173	-0.434070	-0.747273	0.013520	0.653754	0.118344	0	0
58159	9.323262	1.784504	1.573068	0.041929	0.054784	0.184967	-0.732080	0.174789	-0.434952	-0.747854	0.014289	0.653346	0.116825	0	0
58160	9.390883	1.885519	1.572492	0.063571	0.019217	0.197379	-0.730670	0.178729	-0.436122	-0.748203	0.015108	0.653246	0.115038	0	0
58161	9.642318	1.986383	1.594615	0.081489	0.016310	0.169377	-0.730671	0.177555	-0.435552	-0.748516	0.015513	0.653168	0.113381	0	0
58162	9.816256	2.179357	1.718206	0.075763	0.021788	0.151857	-0.731240	0.181977	-0.436833	-0.748827	0.015936	0.653065	0.111850	0	0
58163	9.719393	2.279288	1.932809	0.090180	0.018063	0.145771	-0.730238	0.181940	-0.438403	-0.749122	0.016102	0.652981	0.110328	0	0
58164	9.569477	2.238668	1.950767	0.099238	0.027070	0.123826	-0.728411	0.183678	-0.437875	-0.749437	0.016157	0.652866	0.108849	0	0
58165	9.414841	2.096030	1.788525	0.090221	0.028960	0.118499	-0.728955	0.185865	-0.441265	-0.749771	0.016115	0.652700	0.107547	0	0
58166	9.410078	2.025952	1.735724	0.059377	0.040100	0.123660	-0.727826	0.186872	-0.441429	-0.750162	0.016451	0.652442	0.106330	0	0
58167	9.337484	2.064386	1.697756	0.039909	0.094722	0.141101	-0.727543	0.189804	-0.442577	-0.750938	0.016849	0.651720	0.105211	0	0
58168	9.323017	2.020999	1.683471	0.040028	0.101982	0.144591	-0.724986	0.191202	-0.444884	-0.751748	0.017399	0.650971	0.103970	0	0
58169	9.293903	2.107908	1.722081	0.038156	0.091122	0.156907	-0.724697	0.193832	-0.446595	-0.752513	0.017900	0.650266	0.102756	0	0
58170	9.219010	2.044162	1.472640	0.069255	0.073624	0.169277	-0.721869	0.194651	-0.447351	-0.753165	0.018418	0.649751	0.101131	0	0
58171	9.209405	1.994861	1.241945	0.082364	0.092563	0.178051	-0.721713	0.197274	-0.450048	-0.753963	0.018706	0.649071	0.099483	0	0
58172	9.308624	1.932507	1.318206	0.098957	0.119637	0.169266	-0.719724	0.197806	-0.451637	-0.754913	0.018953	0.648234	0.097672	0	0
58173	9.395787	1.836294	1.360924	0.121005	0.119452	0.183338	-0.717451	0.200534	-0.454228	-0.755890	0.018944	0.647383	0.095747	0	0
58174	9.557787	1.888801	1.316422	0.135808	0.139279	0.190388	-0.716865	0.203727	-0.457923	-0.756985	0.019031	0.646422	0.093541	0	0
58175	9.652225	1.764197	1.460087	0.182705	0.147977	0.222049	-0.713449	0.203038	-0.460801	-0.758183	0.018766	0.645396	0.090938	0	0
58176	9.652382	1.600849	1.532345	0.159909	0.133648	0.232501	-0.711155	0.205004	-0.465649	-0.759273	0.018943	0.644482	0.088250	0	0
58177	9.633132	1.504431	1.503714	0.162078	0.149063	0.250890	-0.709317	0.207756	-0.466821	-0.760485	0.019011	0.643413	0.085565	0	0
58178	9.628473	1.317161	1.604878	0.158386	0.130040	0.257876	-0.706471	0.209728	-0.470124	-0.761558	0.019367	0.642507	0.082693	0	0
58179	9.575531	1.034049	1.783408	0.127340	0.116689	0.258620	-0.703775	0.212890	-0.472724	-0.762546	0.019773	0.641643	0.080165	0	0
58180	9.609575	0.855527	1.720795	0.129071	0.124812	0.225224	-0.703178	0.215922	-0.477690	-0.763540	0.020146	0.640749	0.077728	0	0
58181	9.585517	0.721105	1.793207	0.101634	0.108707	0.229530	-0.700058	0.218046	-0.480010	-0.764436	0.020570	0.639923	0.075580	0	0
58182	9.701797	0.528694	1.864641	0.088681	0.085202	0.225096	-0.698503	0.220803	-0.481177	-0.765158	0.021281	0.639292	0.073393	0	0
58183	9.764836	0.360850	2.018188	0.057468	0.067301	0.217980	-0.697063	0.222796	-0.485164	-0.765762	0.022008	0.638747	0.071598	0	0
58184	9.769871	0.165652	1.982247	0.053597	0.065490	0.179313	-0.695232	0.226290	-0.485915	-0.766310	0.022709	0.638244	0.069981	0	0
58185	9.789548	-0.166385	2.028054	0.046421	0.074606	0.166036	-0.692969	0.229177	-0.487377	-0.766916	0.023200	0.637644	0.068642	0	0
58186	9.847879	-0.471039	2.263490	0.051650	0.067283	0.133508	-0.693649	0.230775	-0.491045	-0.767438	0.023623	0.637133	0.067390	0	0
58187	9.785279	-0.764178	2.360355	0.032905	0.025681	0.101847	-0.690834	0.233815	-0.490963	-0.767682	0.023866	0.636914	0.066596	0	0
58188	9.756515	-1.015027	2.259793	0.012512	-0.014098	0.085992	-0.690827	0.233217	-0.491667	-0.767643	0.024342	0.637011	0.065939	0	0
58189	9.824357	-1.126444	2.146389	-0.040850	-0.022778	0.033199	-0.691953	0.234411	-0.492501	-0.767514	0.024781	0.637133	0.066101	0	0
58190	9.858166	-1.078137	2.186975	-0.028887	-0.062829	-0.019361	-0.694516	0.235664	-0.490487	-0.767084	0.024939	0.637602	0.066509	0	0
58191	9.712870	-0.897454	2.168655	0.021431	-0.112240	-0.055992	-0.694794	0.233900	-0.490475	-0.766340	0.024422	0.638474	0.066910	0	0
58192	9.693337	-0.698498	1.990723	0.079550	-0.119988	-0.078606	-0.694380	0.232876	-0.488924	-0.765530	0.023409	0.639467	0.067066	0	0
58193	9.722473	-0.813957	2.019455	0.128201	-0.122194	-0.048679	-0.696929	0.231174	-0.487462	-0.764748	0.022153	0.640484	0.066705	0	0
58194	9.761125	-0.756865	1.894106	0.118393	-0.085829	-0.059261	-0.699885	0.229753	-0.488114	-0.764174	0.020947	0.641233	0.066475	0	0
58195	9.715176	-0.747967	1.735756	0.113559	-0.036781	-0.038271	-0.697769	0.228832	-0.487438	-0.763940	0.019840	0.641584	0.066124	0	0
58196	9.857798	-0.698379	2.061648	0.109910	-0.060321	0.003883	-0.698888	0.227078	-0.488119	-0.763566	0.019087	0.642118	0.065472	0	0
58197	9.838257	-0.510321	2.109722	0.083368	-0.121818	-0.038177	-0.699748	0.225936	-0.486264	-0.762778	0.018288	0.643097	0.065278	0	0
58198	9.644537	-0.260839	1.875320	0.061965	-0.139786	-0.064470	-0.702576	0.226144	-0.485936	-0.761837	0.017517	0.644216	0.065444	0	0
58199	9.489586	-0.092604	1.772933	0.072755	-0.079949	-0.031135	-0.704143	0.224724	-0.483785	-0.761317	0.016832	0.644867	0.065259	0	0
58200	9.617911	-0.227810	1.733638	0.069129	-0.079944	-0.036438	-0.705831	0.221225	-0.483319	-0.760780	0.016142	0.645528	0.065170	0	0
58201	9.784876	-0.314280	1.821445	0.025035	-0.094128	-0.055849	-0.707115	0.222295	-0.482173	-0.760143	0.015686	0.646259	0.065466	0	0
58202	9.857475	-0.353030	1.796904	-0.022806	-0.128235	-0.068212	-0.709099	0.220286	-0.480719	-0.759255	0.015526	0.647230	0.066208	0	0
58203	9.779990	-0.261598	1.763736	-0.066917	-0.144205	-0.084071	-0.710540	0.221233	-0.477593	-0.758258	0.015635	0.648284	0.067290	0	0
58204	9.717011	-0.147132	1.528489	-0.105245	-0.158405	-0.070072	-0.711683	0.219216	-0.475305	-0.757156	0.016107	0.649425	0.068573	0	0
58205	9.741179	-0.114312	1.359990	-0.137527	-0.098257	-0.066704	-0.713407	0.220903	-0.472460	-0.756452	0.016846	0.650077	0.069976	0	0
58206	9.552666	-0.244620	1.246071	-0.147983	-0.072743	-0.047492	-0.714257	0.219896	-0.471735	-0.755909	0.017729	0.650532	0.071380	0	0
58207	9.620358	-0.211209	1.207081	-0.206880	0.092884	-0.056612	-0.715106	0.222265	-0.472438	-0.756436	0.018937	0.649685	0.073177	0	0
58208	9.579197	-0.185957	1.428550	-0.279742	0.334880	-0.060610	-0.711002	0.224668	-0.474351	-0.758496	0.020439	0.646953	0.075615	0	0
58209	9.862063	-0.098179	1.729345	-0.225292	-0.055809	-0.112601	-0.710996	0.226863	-0.475915	-0.758002	0.021555	0.647224	0.077910	0	0
58210	9.482315	-0.032678	1.241603	-0.235728	-0.043893	-0.080158	-0.713574	0.227547	-0.471921	-0.757591	0.022880	0.647388	0.080131	0	0
58211	9.460670	-0.148595	1.164921	-0.283583	0.093529	-0.060295	-0.713414	0.226934	-0.473898	-0.758079	0.024669	0.646462	0.082429	0	0
58212	9.482447	-0.178688	1.410017	-0.322780	0.134682	-0.090291	-0.713291	0.230478	-0.473068	-0.758779	0.026443	0.645194	0.085328	0	0
58213	9.463106	-0.176894	1.282733	-0.351353	0.113125	-0.106125	-0.712445	0.232667	-0.473656	-0.759317	0.028448	0.644061	0.088402	0	0
58214	9.508944	-0.065840	1.356839	-0.393431	0.112566	-0.106197	-0.712596	0.234884	-0.473381	-0.759816	0.030674	0.642883	0.091869	0	0
58215	9.608198	-0.175655	1.570179	-0.395408	0.087175	-0.095667	-0.709209	0.239226	-0.474585	-0.760156	0.033117	0.641886	0.095125	0	0
58216	9.654273	-0.296136	1.562728	-0.381281	0.021714	-0.092067	-0.711482	0.241051	-0.473708	-0.760062	0.035426	0.641383	0.098374	0	0
58217	9.519011	-0.465152	1.426813	-0.389627	0.101638	-0.098378	-0.710237	0.244731	-0.471908	-0.760466	0.037808	0.640265	0.101601	0	0
58218	9.388412	-0.488124	1.608103	-0.431771	0.111070	-0.123954	-0.710813	0.247400	-0.471628	-0.760866	0.040206	0.639022	0.105443	0	0
58219	9.354441	-0.359134	1.396674	-0.430050	0.123744	-0.150257	-0.710548	0.251528	-0.471085	-0.761307	0.042558	0.637692	0.109314	0	0
58220	9.453424	-0.203733	1.686736	-0.421424	0.091013	-0.155423	-0.709982	0.250928	-0.470951	-0.761516	0.044692	0.636598	0.113311	0	0
58221	9.513803	-0.117091	1.698245	-0.346320	0.006915	-0.140192	-0.710568	0.253463	-0.469398	-0.761229	0.046613	0.636227	0.116505	0	0
58222	9.523426	-0.055152	1.570700	-0.336074	0.017721	-0.126999	-0.711028	0.254987	-0.465584	-0.761017	0.048360	0.635755	0.119707	0	0
58223	9.687900	-0.051237	1.439667	-0.308450	0.044691	-0.128714	-0.711043	0.255887	-0.464176	-0.760979	0.050031	0.635124	0.122579	0	0
58224	9.803843	0.073012	1.763290	-0.312313	0.030218	-0.118146	-0.710916	0.257664	-0.463197	-0.760851	0.051636	0.634566	0.125562	0	0
58225	9.733492	0.264475	1.994453	-0.286630	-0.050724	-0.109163	-0.712756	0.259470	-0.463316	-0.760224	0.053389	0.634667	0.128090	0	0
58226	9.489015	0.453086	2.087446	-0.273776	-0.146068	-0.098441	-0.714766	0.261901	-0.460327	-0.759005	0.055048	0.635476	0.130583	0	0
58227	9.387115	0.782413	1.958094	-0.292300	-0.163141	-0.098381	-0.715933	0.263292	-0.456501	-0.757657	0.057052	0.636404	0.133004	0	0
58228	9.490915	0.963987	2.187994	-0.280010	-0.193184	-0.105289	-0.717370	0.262764	-0.453368	-0.756108	0.058773	0.637551	0.135556	0	0
58229	9.606653	1.324677	2.133961	-0.308448	-0.252867	-0.149060	-0.720813	0.265398	-0.447956	-0.754089	0.060680	0.639147	0.138419	0	0
58230	9.787810	1.583328	1.916046	-0.341317	-0.265315	-0.126230	-0.725392	0.265417	-0.440961	-0.751986	0.062830	0.640744	0.141476	0	0
58231	9.899161	1.493817	1.862413	-0.373627	-0.230573	-0.101798	-0.727997	0.267164	-0.434147	-0.750106	0.065475	0.642025	0.144424	0	0
58232	9.696271	1.226447	1.777561	-0.336572	-0.205451	-0.084264	-0.727616	0.269707	-0.429927	-0.748421	0.067771	0.643129	0.147169	0	0
58233	9.686708	1.124691	1.647886	-0.335411	-0.126500	-0.036999	-0.731325	0.270268	-0.425773	-0.747303	0.070379	0.643620	0.149460	0	0
58234	9.701284	1.057428	1.681493	-0.336675	-0.085645	-0.014256	-0.733061	0.273145	-0.421944	-0.746471	0.072947	0.643762	0.151759	0	0
58235	9.706097	1.117894	1.260669	-0.322653	-0.004085	0.040105	-0.733235	0.278477	-0.419986	-0.746247	0.075761	0.643287	0.153484	0	0
58236	10.093266	0.906730	1.510456	-0.332457	0.141144	0.027562	-0.730868	0.283613	-0.417788	-0.746921	0.078223	0.641697	0.155616	0	0
58237	10.097906	1.072375	1.894964	-0.352000	0.083220	-0.044335	-0.731005	0.284932	-0.418780	-0.747086	0.080573	0.640574	0.158227	0	0
58238	9.846398	1.039262	1.940104	-0.331670	0.037693	-0.081103	-0.732298	0.287923	-0.417359	-0.746907	0.082490	0.639828	0.161076	0	0
58239	9.672306	1.004955	1.770704	-0.297876	0.030165	-0.081023	-0.732450	0.288527	-0.416229	-0.746701	0.084273	0.639202	0.163576	0	0
58240	9.662713	0.918601	1.830950	-0.235383	0.046003	-0.049326	-0.733598	0.290335	-0.414806	-0.746693	0.085659	0.638511	0.165578	0	0
58241	9.674970	0.754847	1.826185	-0.211469	0.053061	-0.044931	-0.732195	0.291200	-0.413985	-0.746755	0.086984	0.637816	0.167278	0	0
58242	9.527291	0.899397	1.803104	-0.162231	0.027282	-0.017544	-0.732768	0.292690	-0.413559	-0.746736	0.088057	0.637354	0.168557	0	0
58243	9.541826	0.875337	1.810230	-0.144149	-0.023671	0.014151	-0.731935	0.295041	-0.412735	-0.746462	0.089379	0.637288	0.169324	0	0
58244	9.566064	0.831516	1.721133	-0.185958	-0.110454	0.010645	-0.733799	0.296729	-0.410029	-0.745586	0.091041	0.637785	0.170422	0	0
58245	9.575721	0.850665	1.701813	-0.168881	-0.114239	-0.017385	-0.735954	0.297993	-0.406185	-0.744653	0.092494	0.638376	0.171503	0	0
58246	9.551674	0.738330	1.379914	-0.166387	-0.005409	-0.070195	-0.735677	0.298582	-0.405769	-0.744321	0.093314	0.638193	0.173173	0	0
58247	9.546609	0.948835	1.586542	-0.175421	0.020096	-0.064936	-0.735707	0.300676	-0.402953	-0.744151	0.094278	0.637812	0.174776	0	0
58248	9.565901	1.004276	1.605590	-0.193527	0.056535	-0.080808	-0.737109	0.299371	-0.403630	-0.744164	0.095124	0.637125	0.176756	0	0
58249	9.464390	0.932226	1.611199	-0.167802	0.067225	-0.077272	-0.736268	0.300095	-0.403223	-0.744274	0.095862	0.636413	0.178451	0	0
58250	9.406407	0.869619	1.592440	-0.123562	0.083214	-0.047367	-0.735828	0.300360	-0.405209	-0.744577	0.096353	0.635615	0.179761	0	0
58251	9.404186	0.685778	1.419502	-0.150563	0.092503	-0.028181	-0.736260	0.302582	-0.405070	-0.744947	0.097228	0.634694	0.181005	0	0
58252	9.305083	0.637095	1.285629	-0.197858	0.101969	-0.026563	-0.735440	0.303628	-0.402122	-0.745328	0.098373	0.633598	0.182654	0	0
58253	9.314686	0.713831	1.227795	-0.217972	0.115736	-0.042404	-0.735456	0.305705	-0.401001	-0.745745	0.099620	0.632391	0.184450	0	0
58254	9.411374	0.775967	1.164528	-0.216115	0.112084	-0.031844	-0.735459	0.307471	-0.401291	-0.746153	0.100848	0.631183	0.186262	0	0
58255	9.512839	0.891486	1.185330	-0.238684	0.064158	-0.052865	-0.734599	0.309053	-0.403431	-0.746192	0.102278	0.630327	0.188213	0	0
58256	9.566019	0.924931	1.148851	-0.279985	0.026383	-0.038863	-0.733758	0.310807	-0.403311	-0.745971	0.104095	0.629638	0.190388	0	0
58257	9.657707	1.137081	1.232156	-0.306597	0.008463	-0.019542	-0.733637	0.312445	-0.401484	-0.745639	0.106344	0.629026	0.192460	0	0
58258	9.720559	1.184277	1.060959	-0.319827	0.142871	0.003964	-0.733936	0.315850	-0.400788	-0.746173	0.108506	0.627333	0.194692	0	0
58259	9.971931	1.250082	2.246756	-0.325597	0.157477	0.003052	-0.733090	0.317891	-0.401375	-0.746783	0.110740	0.625533	0.196877	0	0
58260	9.730330	0.965353	2.527643	-0.239212	-0.062768	0.073661	-0.733122	0.320134	-0.398418	-0.746240	0.113138	0.625443	0.197852	0	0
58261	9.459795	0.664142	1.919192	-0.286896	-0.153124	0.098164	-0.733726	0.324308	-0.395319	-0.745122	0.116283	0.625918	0.198740	0	0
58262	9.445445	0.541410	1.448169	-0.397827	-0.137719	0.109266	-0.734774	0.329838	-0.390242	-0.743979	0.120234	0.626016	0.200356	0	0
58263	9.789047	0.400293	1.253435	-0.460578	-0.012033	0.104546	-0.733555	0.335460	-0.386049	-0.743522	0.124430	0.625068	0.202440	0	0
58264	10.173638	0.307229	2.005628	-0.428679	0.129255	0.086861	-0.733151	0.339589	-0.385226	-0.743936	0.127926	0.623120	0.204733	0	0
58265	10.384206	0.094180	2.785637	-0.314789	0.017623	0.085458	-0.734181	0.346711	-0.382980	-0.743784	0.130859	0.622250	0.206073	0	0
58266	10.287423	0.150952	2.557896	-0.286502	-0.109645	0.101503	-0.732806	0.351136	-0.380197	-0.742902	0.133876	0.622335	0.207057	0	0
58267	10.014072	0.213008	2.372313	-0.290241	-0.124111	0.099768	-0.732421	0.354114	-0.376686	-0.741914	0.137005	0.622536	0.207948	0	0
58268	9.832473	0.420059	2.320578	-0.233399	-0.102766	0.116597	-0.734728	0.358332	-0.372570	-0.741165	0.139700	0.622648	0.208489	0	0
58269	9.726019	0.463067	2.225152	-0.187101	-0.017842	0.105199	-0.732494	0.362431	-0.371071	-0.740981	0.141869	0.622257	0.208845	0	0
58270	9.631790	0.357689	2.307670	-0.117447	0.031497	0.082454	-0.734214	0.366023	-0.369364	-0.741153	0.143213	0.621657	0.209106	0	0
58271	9.740873	0.107447	2.367182	-0.103378	-0.002232	0.040348	-0.733374	0.367043	-0.368817	-0.741046	0.144322	0.621413	0.209446	0	0
58272	9.772178	0.276479	1.998969	-0.136131	0.016163	0.031522	-0.734086	0.368680	-0.368812	-0.740987	0.145514	0.620960	0.210172	0	0
58273	10.084136	0.287683	2.400591	-0.184928	0.080078	0.043613	-0.733546	0.371491	-0.366856	-0.741278	0.147071	0.619926	0.211115	0	0
58274	10.297055	0.189701	2.605879	-0.180550	-0.023434	0.022674	-0.732139	0.373085	-0.366745	-0.740885	0.148621	0.619681	0.212122	0	0
58275	10.079622	-0.032729	2.357609	-0.180818	-0.050666	-0.007186	-0.733166	0.373888	-0.362494	-0.740259	0.150107	0.619694	0.213223	0	0
58276	9.746007	-0.184198	2.302468	-0.211479	-0.003207	-0.027553	-0.734173	0.375694	-0.360932	-0.739833	0.151528	0.619305	0.214821	0	0
58277	9.300933	-0.119576	2.098904	-0.226037	0.007836	-0.042515	-0.734052	0.376451	-0.358819	-0.739418	0.153007	0.618836	0.216546	0	0
58278	9.155553	0.158991	1.917018	-0.262681	0.042616	-0.086455	-0.736036	0.377381	-0.358367	-0.739062	0.154339	0.618080	0.218962	0	0
58279	9.298199	0.202648	2.021726	-0.261738	0.077070	-0.111056	-0.736608	0.376520	-0.357224	-0.738860	0.155504	0.617118	0.221519	0	0
58280	9.213709	0.034586	2.089798	-0.218647	0.100313	-0.121560	-0.735212	0.376219	-0.355127	-0.738839	0.156164	0.616077	0.224007	0	0
58281	9.271946	-0.153432	2.060676	-0.188376	0.110937	-0.126812	-0.736471	0.376376	-0.356660	-0.738913	0.156615	0.615044	0.226276	0	0
58282	9.317939	-0.194283	2.089224	-0.169270	0.094445	-0.117979	-0.736903	0.375954	-0.355522	-0.738932	0.156943	0.614144	0.228421	0	0
58283	9.163386	-0.437092	2.114593	-0.096312	0.035798	-0.080061	-0.738320	0.375842	-0.354933	-0.738788	0.157177	0.613798	0.229652	0	0
58284	9.165711	-0.340891	2.095263	-0.059885	-0.024363	-0.021075	-0.737767	0.376432	-0.353815	-0.738467	0.157562	0.613872	0.230221	0	0
58285	9.480312	-0.510516	1.968084	-0.019209	-0.033791	0.040434	-0.738471	0.376739	-0.354087	-0.738292	0.158137	0.614029	0.229970	0	0
58286	9.697901	-0.433144	2.096259	-0.019321	-0.030177	0.035188	-0.738469	0.376442	-0.354227	-0.738130	0.158578	0.614151	0.229861	0	0
58287	9.586736	-0.524513	2.087529	0.031084	-0.083232	-0.003262	-0.739051	0.376034	-0.352097	-0.737628	0.158636	0.614859	0.229537	0	0
58288	9.146509	-0.485508	2.057054	0.074652	-0.020013	0.007286	-0.740335	0.376957	-0.350950	-0.737613	0.158190	0.615165	0.229073	0	0
58289	9.223922	-0.481997	1.820872	0.125455	-0.004094	0.056539	-0.738773	0.376034	-0.351537	-0.737882	0.157749	0.615412	0.227844	0	0
58290	9.443980	-0.452973	1.910601	0.090458	0.007043	0.014331	-0.740759	0.375204	-0.350230	-0.738074	0.157166	0.615543	0.227272	0	0
58291	9.376445	-0.654207	2.089171	0.139214	-0.053243	0.005693	-0.740889	0.373430	-0.350926	-0.737943	0.156432	0.616265	0.226246	0	0
58292	9.359478	-0.583993	1.685328	0.089974	-0.083697	0.033723	-0.741592	0.373880	-0.351481	-0.737618	0.156175	0.617032	0.225389	0	0
58293	9.385981	-0.482820	1.704286	0.006535	-0.006788	0.025552	-0.741328	0.373310	-0.349082	-0.737608	0.156450	0.617082	0.225096	0	0
58294	9.414929	-0.424112	1.896364	0.044205	-0.057913	0.009046	-0.742457	0.374507	-0.349634	-0.737314	0.156321	0.617594	0.224743	0	0
58295	9.383710	-0.636558	1.771746	0.086652	0.083290	0.008913	-0.741324	0.372424	-0.349220	-0.737946	0.155710	0.617187	0.224210	0	0
58296	9.637781	-0.766118	1.933482	0.106831	0.010494	-0.012911	-0.742438	0.370371	-0.350323	-0.738123	0.154828	0.617369	0.223737	0	0
58297	9.521699	-0.757528	1.693901	0.023799	-0.061441	-0.054258	-0.744277	0.370412	-0.350010	-0.737619	0.154629	0.617990	0.223821	0	0
58298	9.456306	-0.675138	1.780864	0.051213	-0.032621	-0.073519	-0.745126	0.369256	-0.349426	-0.737307	0.153880	0.618459	0.224072	0	0
58299	9.378926	-0.694126	1.812699	0.104229	-0.018531	-0.080439	-0.745255	0.366600	-0.349836	-0.737131	0.152842	0.618985	0.223906	0	0
58300	9.417521	-0.583789	1.742605	0.157292	-0.000821	-0.079427	-0.748493	0.362099	-0.349481	-0.737163	0.151201	0.619464	0.223591	0	0
58301	9.572220	-0.492460	1.755826	0.162901	0.006387	-0.062721	-0.748894	0.359288	-0.351158	-0.737266	0.149795	0.619911	0.222959	0	0
58302	10.007514	-0.439778	1.824729	0.199504	0.024194	-0.059120	-0.748606	0.356926	-0.350870	-0.737557	0.147911	0.620265	0.222268	0	0
58303	10.263735	-0.308746	2.101641	0.228493	0.023944	-0.064280	-0.750850	0.355629	-0.352381	-0.737858	0.145980	0.620726	0.221258	0	0
58304	10.456826	0.081495	2.200890	0.157670	0.035389	-0.111749	-0.749702	0.351912	-0.353090	-0.738035	0.144052	0.620975	0.221230	0	0
58305	10.478070	0.592683	2.363805	0.130600	0.015665	-0.125702	-0.751937	0.348988	-0.355018	-0.738003	0.142474	0.621363	0.221271	0	0
58306	10.197072	1.044866	2.197194	0.188643	0.009773	-0.146509	-0.754465	0.346084	-0.355670	-0.737982	0.140157	0.621915	0.221268	0	0
58307	9.821832	1.406115	2.113089	0.242665	0.069313	-0.062132	-0.754736	0.342697	-0.355792	-0.738579	0.138010	0.622054	0.220232	0	0
58308	9.386256	1.635138	2.048766	0.422320	0.124228	0.090087	-0.754825	0.339549	-0.360861	-0.740103	0.135184	0.621936	0.217184	0	0
58309	9.439560	1.545665	1.985940	0.516033	0.217859	0.170028	-0.753232	0.339321	-0.365406	-0.742483	0.132109	0.621225	0.212944	0	0
58310	9.584806	1.395085	2.244658	0.486243	0.205365	0.113771	-0.749627	0.335337	-0.372792	-0.744610	0.128775	0.620577	0.209423	0	0
58311	9.497440	1.693626	2.221010	0.403005	0.175174	0.029439	-0.749158	0.333655	-0.377594	-0.746247	0.125729	0.620087	0.206883	0	0
58312	9.409863	2.224412	1.942327	0.425912	0.280279	0.062842	-0.746984	0.331633	-0.383412	-0.748618	0.122368	0.618789	0.204200	0	0
58313	9.632219	2.355664	2.253145	0.493244	0.389521	0.054997	-0.744949	0.329022	-0.389365	-0.751711	0.118327	0.616806	0.201194	0	0
58314	9.873975	2.438640	2.544627	0.564849	0.217430	0.082618	-0.743614	0.326859	-0.396157	-0.753851	0.114163	0.616198	0.197421	0	0
58315	9.758260	2.053875	2.598679	0.633053	0.254141	0.212509	-0.740559	0.322868	-0.405229	-0.756528	0.110274	0.615271	0.192216	0	0
58316	9.654743	1.567795	2.616661	0.639847	0.182384	0.194940	-0.739790	0.319983	-0.411726	-0.758691	0.106291	0.614891	0.187079	0	0
58317	9.661902	1.691338	2.291937	0.573832	0.162937	0.175540	-0.736335	0.317482	-0.418551	-0.760608	0.102768	0.614522	0.182417	0	0
58318	9.700369	1.931572	2.200100	0.581104	0.199161	0.145738	-0.734172	0.315326	-0.423096	-0.762660	0.098892	0.613905	0.178020	0	0
58319	9.516585	1.848243	2.809780	0.621069	0.211578	0.122960	-0.731718	0.312860	-0.428492	-0.764770	0.094565	0.613248	0.173524	0	0
58320	9.211886	1.809606	2.699039	0.641986	0.117044	0.091523	-0.731795	0.308376	-0.434404	-0.766218	0.090027	0.613367	0.169077	0	0
58321	9.110173	1.971601	2.329399	0.628693	0.088093	0.054717	-0.731174	0.304034	-0.439479	-0.767400	0.085405	0.613674	0.164947	0	0
58322	9.037529	2.067403	2.209641	0.594216	0.160953	0.003667	-0.729435	0.299391	-0.443019	-0.768867	0.080617	0.613404	0.161492	0	0
58323	9.071307	2.144721	2.274245	0.601596	0.167252	0.014226	-0.727834	0.293864	-0.446693	-0.770387	0.075793	0.613043	0.157913	0	0
58324	9.027938	1.967272	2.402130	0.605468	0.137305	0.066001	-0.727055	0.289939	-0.453892	-0.771759	0.071333	0.612879	0.153881	0	0
58325	9.027982	1.933009	2.291563	0.572166	0.109425	0.035237	-0.726294	0.284568	-0.458400	-0.772882	0.066928	0.612853	0.150284	0	0
58326	8.989059	2.163800	2.214724	0.495342	0.112781	0.024577	-0.726368	0.280373	-0.464878	-0.773914	0.063098	0.612701	0.147221	0	0
58327	8.957450	2.341422	2.099408	0.457267	0.149395	0.024485	-0.724634	0.277645	-0.468566	-0.775149	0.059429	0.612166	0.144448	0	0
58328	8.964605	2.442503	2.094465	0.444489	0.194908	0.094625	-0.722592	0.273852	-0.474798	-0.776716	0.056303	0.611233	0.141200	0	0
58329	9.042120	2.317585	2.170935	0.433515	0.214994	0.178787	-0.719162	0.271528	-0.478798	-0.778521	0.053640	0.610035	0.137426	0	0
58330	9.173030	2.009397	2.203889	0.428771	0.229555	0.236601	-0.716296	0.271419	-0.483647	-0.780448	0.051453	0.608700	0.133185	0	0
58331	9.354516	1.904166	2.394987	0.379903	0.264434	0.253965	-0.712573	0.271280	-0.489639	-0.782585	0.049580	0.606971	0.129183	0	0
58332	9.567462	1.772892	2.682045	0.385557	0.249876	0.296088	-0.708717	0.273499	-0.495502	-0.784647	0.048064	0.605357	0.124747	0	0
58333	9.971473	1.587263	3.703445	0.482144	0.174720	0.385870	-0.706123	0.272207	-0.501188	-0.786409	0.046282	0.604356	0.119051	0	0
58334	9.628953	0.588129	4.557858	0.416965	-0.131404	0.405133	-0.701867	0.273125	-0.503804	-0.786261	0.045627	0.605688	0.113372	0	0
58335	8.966762	0.189811	3.199824	0.187999	-0.302007	0.296775	-0.705861	0.276634	-0.500364	-0.784855	0.046177	0.608100	0.109927	0	0
58336	8.591611	0.564111	1.884744	0.140450	-0.303468	0.259040	-0.705330	0.276665	-0.496419	-0.783339	0.047003	0.610512	0.106989	0	0
58337	8.922665	0.884905	1.620004	0.185330	-0.209481	0.304757	-0.708469	0.280293	-0.493982	-0.782475	0.047526	0.612173	0.103536	0	0
58338	9.305196	0.421764	2.507150	0.331856	-0.197963	0.359376	-0.707065	0.282919	-0.493875	-0.781768	0.047357	0.613886	0.098691	0	0
58339	9.654349	-0.450326	2.495693	0.268607	-0.276517	0.246792	-0.708501	0.283272	-0.491170	-0.780441	0.046948	0.616163	0.095136	0	0
58340	9.852733	-0.476516	2.133631	0.128202	-0.243714	0.107770	-0.711082	0.285868	-0.487608	-0.779085	0.046866	0.618134	0.093486	0	0
58341	9.886296	-0.193988	2.311068	0.058760	-0.279454	0.049800	-0.712250	0.285792	-0.483069	-0.777436	0.046898	0.620316	0.092745	0	0
58342	9.900489	0.153456	1.988515	-0.006828	-0.242631	0.037406	-0.715107	0.286773	-0.479495	-0.775947	0.047431	0.622177	0.092477	0	0
58343	10.079567	0.047611	2.057016	0.019941	-0.155730	0.091743	-0.717258	0.289646	-0.476789	-0.775078	0.047920	0.623337	0.091702	0	0
58344	10.050912	-0.327568	2.127253	0.009040	-0.137514	0.057371	-0.718105	0.288489	-0.476347	-0.774263	0.048357	0.624384	0.091230	0	0
58345	9.968799	-0.434202	1.964453	0.005181	-0.115736	-0.004998	-0.718411	0.289993	-0.474088	-0.773543	0.048337	0.625266	0.091301	0	0
58346	9.828549	-0.456207	1.857305	-0.029715	-0.093689	-0.061281	-0.717863	0.289416	-0.471835	-0.772873	0.048294	0.625994	0.092013	0	0
58347	9.770403	-0.361924	1.917759	-0.059296	-0.062613	-0.132453	-0.721569	0.288945	-0.467677	-0.772334	0.047944	0.626468	0.093485	0	0
58348	9.634769	-0.178290	2.009961	-0.062547	0.001867	-0.138648	-0.723267	0.287515	-0.466795	-0.772171	0.047582	0.626462	0.095047	0	0
58349	9.649174	-0.065473	1.947254	-0.075025	0.055500	-0.153635	-0.722552	0.286167	-0.467366	-0.772339	0.047120	0.626017	0.096828	0	0
58350	9.629816	-0.067245	2.067608	-0.062450	0.038163	-0.156219	-0.725070	0.283397	-0.469290	-0.772382	0.046610	0.625735	0.098538	0	0
58351	9.600883	-0.165401	2.168877	-0.050007	-0.010025	-0.149135	-0.726187	0.281053	-0.469968	-0.772150	0.046058	0.625816	0.100087	0	0
58352	9.649267	-0.168463	2.053123	-0.081440	-0.067852	-0.140356	-0.726758	0.279458	-0.468539	-0.771532	0.045898	0.626322	0.101742	0	0
58353	9.634774	-0.174057	1.894554	-0.138298	-0.092807	-0.152743	-0.728466	0.279508	-0.467099	-0.770732	0.046102	0.626952	0.103822	0	0
58354	9.586399	-0.169267	1.875670	-0.140162	-0.060139	-0.193158	-0.728764	0.279533	-0.465259	-0.770072	0.046058	0.627357	0.106258	0	0
58355	9.470352	-0.226317	1.987159	-0.138392	-0.087349	-0.172078	-0.732185	0.276998	-0.460531	-0.769276	0.046150	0.627947	0.108477	0	0
58356	9.388222	-0.309239	1.752212	-0.156558	-0.072697	-0.191465	-0.733884	0.276744	-0.459937	-0.768522	0.046252	0.628423	0.110993	0	0
58357	9.344644	-0.261339	1.689982	-0.187384	-0.014381	-0.227582	-0.735294	0.273391	-0.459052	-0.768088	0.046307	0.628418	0.113965	0	0
58358	9.320535	-0.338344	1.690220	-0.234402	0.054960	-0.251498	-0.737705	0.270809	-0.456883	-0.768018	0.046483	0.627841	0.117485	0	0
58359	9.470412	-0.261478	1.698680	-0.226018	0.071217	-0.240944	-0.737432	0.271990	-0.456186	-0.768070	0.046669	0.627130	0.120825	0	0
58360	9.581641	-0.241898	1.794020	-0.294978	0.057237	-0.281452	-0.740670	0.268518	-0.456118	-0.767929	0.047120	0.626459	0.124953	0	0
58361	9.508920	-0.064530	1.616494	-0.357508	0.043217	-0.319271	-0.740826	0.268539	-0.454421	-0.767619	0.047875	0.625820	0.129688	0	0
58362	9.581329	0.107394	1.356169	-0.362074	0.035983	-0.309568	-0.742956	0.267127	-0.452544	-0.767244	0.048689	0.625214	0.134437	0	0
58363	9.687584	0.271008	1.367280	-0.373719	0.088697	-0.326293	-0.743812	0.265980	-0.451113	-0.767161	0.049474	0.624182	0.139332	0	0
58364	9.779515	0.183278	2.138437	-0.365746	0.054193	-0.295551	-0.743252	0.266122	-0.450558	-0.766881	0.050378	0.623395	0.143998	0	0
58365	9.868660	0.543352	1.954771	-0.384526	-0.072716	-0.319905	-0.747500	0.263284	-0.448216	-0.765754	0.051523	0.623554	0.148815	0	0
58366	9.807814	0.932976	1.858729	-0.433112	-0.057793	-0.341003	-0.750925	0.261929	-0.443494	-0.764634	0.052817	0.623517	0.154183	0	0
58367	9.686564	1.237365	2.030067	-0.433276	0.026648	-0.314717	-0.752061	0.260051	-0.442055	-0.764065	0.054211	0.622805	0.159309	0	0
58368	9.652543	1.387301	2.152808	-0.417132	0.073739	-0.274339	-0.754760	0.260271	-0.440316	-0.763833	0.055590	0.621716	0.164130	0	0
58369	9.589570	1.471949	2.210901	-0.412234	0.067386	-0.219893	-0.755334	0.260734	-0.439462	-0.763642	0.057339	0.620643	0.168420	0	0
58370	9.584668	1.550568	2.044981	-0.446175	0.121214	-0.186673	-0.754916	0.259705	-0.438334	-0.763795	0.059401	0.619063	0.172771	0	0
58371	9.441755	1.740058	2.341591	-0.429897	0.098446	-0.160242	-0.755918	0.261652	-0.437479	-0.763852	0.061592	0.617658	0.176732	0	0
58372	9.241020	1.717009	2.487329	-0.386413	0.001960	-0.096846	-0.756219	0.263737	-0.436071	-0.763428	0.063963	0.617012	0.179951	0	0
58373	9.199870	1.750752	2.482794	-0.388480	-0.017985	-0.103838	-0.758502	0.265574	-0.434064	-0.762864	0.066377	0.616511	0.183157	0	0
58374	9.209375	1.923861	2.439307	-0.403518	-0.036020	-0.128377	-0.758968	0.267105	-0.429543	-0.762110	0.068753	0.616123	0.186692	0	0
58375	9.371213	2.126337	2.534129	-0.386971	-0.005308	-0.128322	-0.761954	0.269688	-0.428093	-0.761554	0.070962	0.615520	0.190092	0	0
58376	9.460546	2.275883	2.615098	-0.372648	-0.014506	-0.139645	-0.762964	0.270469	-0.425820	-0.760905	0.072994	0.615012	0.193535	0	0
58377	9.472444	2.482294	2.492228	-0.363308	-0.009125	-0.110615	-0.762135	0.270475	-0.423716	-0.760353	0.075116	0.614446	0.196663	0	0
58378	9.438680	2.372386	2.648839	-0.299176	-0.031397	-0.059568	-0.764425	0.273056	-0.421006	-0.759789	0.077116	0.614134	0.199031	0	0
58379	9.267320	2.020439	2.510932	-0.303604	-0.073089	-0.028024	-0.766272	0.274135	-0.420133	-0.759037	0.079399	0.614090	0.201125	0	0
58380	9.236018	1.901220	2.254006	-0.340633	-0.051018	-0.020269	-0.764623	0.276803	-0.415652	-0.758381	0.081994	0.613800	0.203433	0	0
58381	9.400499	1.906997	2.014781	-0.340190	-0.005680	-0.020314	-0.765083	0.280088	-0.412551	-0.758012	0.084453	0.613149	0.205751	0	0
58382	9.598866	1.840941	2.340361	-0.280219	-0.008004	-0.041246	-0.767219	0.282944	-0.411540	-0.757607	0.086383	0.612659	0.207891	0	0
58383	9.739203	1.764759	2.550969	-0.266161	-0.064390	-0.043791	-0.768373	0.285054	-0.409412	-0.756880	0.088249	0.612612	0.209886	0	0
58384	9.719758	1.845243	2.750597	-0.217249	-0.062977	-0.079641	-0.768968	0.285397	-0.406014	-0.756101	0.089579	0.612694	0.211880	0	0
58385	9.429440	1.961569	2.341500	-0.194159	-0.152080	-0.075053	-0.772089	0.285771	-0.404552	-0.754826	0.090882	0.613477	0.213598	0	0
58386	9.267234	2.129791	2.234358	-0.297191	0.226261	-0.122261	-0.771792	0.285747	-0.406252	-0.755643	0.091935	0.611234	0.216667	0	0
58387	9.361498	2.155921	2.668813	-0.161977	0.170763	-0.029723	-0.769539	0.287032	-0.405871	-0.756464	0.092565	0.609594	0.218148	0	0
58388	9.390928	1.742172	2.745870	-0.137859	0.108835	-0.051629	-0.769671	0.287023	-0.406998	-0.756850	0.093106	0.608508	0.219606	0	0
58389	9.274810	1.789112	2.472599	-0.081609	-0.031382	-0.065339	-0.770938	0.287924	-0.407829	-0.756433	0.093344	0.608600	0.220685	0	0
58390	9.284447	1.845738	2.246485	-0.064413	0.033812	-0.045179	-0.769947	0.287314	-0.407842	-0.756442	0.093533	0.608235	0.221578	0	0
58391	9.289268	1.846677	2.433978	-0.019022	-0.008283	-0.023959	-0.770102	0.287922	-0.406430	-0.756315	0.093491	0.608249	0.221991	0	0
58392	9.216760	1.807561	2.295095	0.048151	-0.096839	0.015797	-0.771545	0.287402	-0.402591	-0.755766	0.093498	0.609063	0.221627	0	0
58393	9.192578	1.816378	2.126969	0.086272	-0.159756	0.050199	-0.771844	0.288897	-0.401180	-0.754977	0.093441	0.610384	0.220701	0	0
58394	9.221547	1.887590	1.934361	0.128599	-0.149212	0.078392	-0.774812	0.286903	-0.400276	-0.754318	0.093339	0.611710	0.219324	0	0
58395	9.228860	1.827561	1.968015	0.158915	-0.053257	0.109916	-0.774667	0.288218	-0.401131	-0.754375	0.092858	0.612326	0.217606	0	0
58396	9.190139	1.844811	2.035603	0.154430	0.041175	0.134356	-0.773810	0.290098	-0.402989	-0.755016	0.092503	0.612213	0.215845	0	0
58397	9.250444	2.003703	2.051862	0.231249	0.028768	0.176720	-0.772257	0.290068	-0.402873	-0.755779	0.091698	0.612299	0.213261	0	0
58398	9.298854	1.969768	2.020281	0.310286	0.043560	0.224271	-0.773090	0.293004	-0.405697	-0.756755	0.090721	0.612408	0.209878	0	0
58399	9.521484	1.835610	2.215910	0.379644	0.006692	0.263066	-0.771381	0.294126	-0.407848	-0.757679	0.089357	0.612879	0.205713	0	0
58400	9.536163	1.637632	2.586215	0.497757	-0.130345	0.342448	-0.769816	0.295256	-0.409574	-0.757972	0.088031	0.614561	0.200111	0	0
58401	9.437527	1.126365	2.385398	0.484823	-0.170193	0.324790	-0.768831	0.298177	-0.410308	-0.757984	0.086601	0.616494	0.194666	0	0
58402	9.033495	1.358664	1.070644	0.443271	-0.298711	0.364421	-0.770553	0.297658	-0.406888	-0.757178	0.086152	0.619281	0.189077	0	0
58403	9.745007	0.806023	2.445922	0.354802	-0.106511	0.417345	-0.768431	0.303633	-0.409491	-0.757597	0.086164	0.620364	0.183772	0	0
58404	9.648124	1.000236	1.782905	0.138357	-0.239163	0.195040	-0.769891	0.306220	-0.404676	-0.756539	0.086872	0.622244	0.181424	0	0
58405	9.597307	1.051676	1.465877	0.038736	0.187279	0.277635	-0.768343	0.308839	-0.404996	-0.758232	0.087884	0.620630	0.179388	0	0
58406	9.972267	0.804017	3.545399	0.136803	0.119423	0.351574	-0.765338	0.312401	-0.410992	-0.759677	0.088903	0.619644	0.176151	0	0
58407	9.706789	0.283738	2.941897	0.054424	-0.141285	0.318241	-0.763801	0.319147	-0.411470	-0.759402	0.090629	0.620503	0.173411	0	0
58408	9.414146	0.324380	2.323712	-0.076424	0.053962	0.272057	-0.762418	0.325618	-0.410391	-0.760096	0.092892	0.619699	0.172041	0	0
58409	9.539541	0.672429	2.630253	-0.036135	0.023686	0.242441	-0.760439	0.327633	-0.411279	-0.760621	0.094552	0.619207	0.170582	0	0
58410	9.590632	0.364651	2.721491	0.129195	-0.154599	0.318459	-0.761039	0.332682	-0.409031	-0.760290	0.095870	0.620290	0.167358	0	0
58411	9.605663	-0.128143	2.397213	0.226363	-0.159057	0.330866	-0.759361	0.336634	-0.408511	-0.760064	0.096398	0.621534	0.163417	0	0
58412	9.649422	-0.349834	2.370627	0.207163	-0.039146	0.297264	-0.757959	0.339262	-0.408263	-0.760470	0.096798	0.621872	0.159974	0	0
58413	9.840370	-0.252264	2.676893	0.091869	-0.018255	0.260128	-0.757412	0.343680	-0.407726	-0.760856	0.097691	0.621885	0.157527	0	0
58414	9.823244	-0.068515	2.825931	0.029311	-0.013211	0.211749	-0.756841	0.345718	-0.409156	-0.761105	0.098858	0.621817	0.155850	0	0
58415	9.581488	-0.146870	2.495978	0.026016	0.033090	0.186212	-0.754587	0.350820	-0.410345	-0.761623	0.099719	0.621403	0.154418	0	0
58416	9.426830	-0.288296	2.574158	-0.037557	0.084435	0.163134	-0.754315	0.351562	-0.409364	-0.762334	0.100934	0.620533	0.153615	0	0
58417	9.378636	-0.480098	2.718920	-0.103130	0.068606	0.078700	-0.752487	0.356088	-0.410120	-0.762774	0.102066	0.619754	0.153830	0	0
58418	9.339908	-0.439671	2.608576	-0.152190	0.087107	-0.026736	-0.751929	0.357554	-0.409853	-0.763090	0.102969	0.618878	0.155183	0	0
58419	9.373751	-0.388745	2.213994	-0.234731	0.165787	-0.056849	-0.750795	0.358701	-0.410724	-0.763779	0.104126	0.617288	0.157336	0	0
58420	9.121834	-0.017102	2.316509	-0.292273	-0.007027	-0.077741	-0.752501	0.358309	-0.409282	-0.763281	0.105921	0.616957	0.159831	0	0
58421	9.440828	0.206390	2.804458	-0.281282	0.251501	-0.087647	-0.750106	0.359737	-0.409045	-0.764386	0.107102	0.614659	0.162595	0	0
58422	9.648877	0.087614	3.658940	-0.084884	0.113829	-0.008939	-0.747821	0.362302	-0.413048	-0.764955	0.107542	0.613657	0.163411	0	0
58423	9.392879	-0.228682	2.927779	-0.071152	0.193541	-0.026632	-0.746972	0.361108	-0.412774	-0.766020	0.107585	0.612068	0.164352	0	0
58424	9.153502	-0.293366	2.922368	-0.129706	0.168638	-0.024132	-0.746390	0.362103	-0.415189	-0.766848	0.108178	0.610586	0.165608	0	0
58425	9.160645	-0.157554	2.643315	-0.245977	0.160489	-0.059461	-0.744531	0.362184	-0.417903	-0.767458	0.109420	0.608990	0.167827	0	0
58426	9.731171	0.127243	2.470619	-0.356999	0.192148	-0.144794	-0.744668	0.363945	-0.419038	-0.767965	0.110977	0.607068	0.171413	0	0
58427	10.074467	0.226042	3.064278	-0.356032	0.189382	-0.214969	-0.744823	0.364846	-0.417769	-0.768341	0.112068	0.605215	0.175520	0	0
58428	9.663391	0.073827	3.793481	-0.315021	0.115610	-0.244681	-0.743404	0.362166	-0.417498	-0.768229	0.112825	0.604041	0.179525	0	0
58429	8.937609	0.347053	2.863317	-0.290149	-0.009771	-0.221577	-0.746102	0.361944	-0.415758	-0.767439	0.113718	0.603818	0.183056	0	0
58430	8.830620	0.988219	2.029310	-0.275365	-0.018960	-0.180985	-0.749499	0.360259	-0.414283	-0.766652	0.114792	0.603661	0.186174	0	0
58431	9.057760	1.204219	1.960157	-0.108632	0.024135	-0.138456	-0.748817	0.359395	-0.411042	-0.766414	0.114721	0.603407	0.188014	0	0
58432	9.392084	0.622739	2.282758	0.031505	0.081065	-0.048828	-0.750354	0.357055	-0.412136	-0.766823	0.114055	0.602899	0.188382	0	0
58433	9.339318	0.170628	2.367660	0.029517	0.105543	-0.120941	-0.749929	0.358073	-0.412713	-0.767262	0.112881	0.602259	0.189344	0	0
58434	9.237515	0.396807	2.312922	0.068163	0.095289	-0.061107	-0.749776	0.355705	-0.413270	-0.767772	0.111834	0.601723	0.189604	0	0
58435	9.454660	0.917200	2.447953	-0.013126	0.000685	-0.038227	-0.750583	0.352734	-0.416916	-0.767687	0.111683	0.601712	0.190070	0	0
58436	9.778562	1.091346	2.700292	0.040067	0.218951	0.009055	-0.748591	0.351793	-0.418357	-0.769041	0.111034	0.600094	0.190093	0	0
58437	9.778556	1.082589	2.873404	0.141740	-0.254661	0.001130	-0.749455	0.352273	-0.416509	-0.767669	0.110405	0.602292	0.189050	0	0
58438	9.125707	0.986956	1.863668	0.108425	-0.177223	0.036028	-0.752873	0.352084	-0.413062	-0.766762	0.110149	0.603814	0.188019	0	0
58439	9.536781	1.032494	2.418408	-0.018707	0.176785	-0.006844	-0.750885	0.351736	-0.414223	-0.767795	0.109885	0.602404	0.188483	0	0
58440	9.684464	0.869533	2.609800	0.061331	-0.025360	-0.052941	-0.752276	0.349975	-0.416170	-0.767585	0.109167	0.602770	0.188585	0	0
58441	9.488691	0.766671	2.207404	-0.036934	0.038032	-0.105057	-0.753132	0.350296	-0.415310	-0.767574	0.108709	0.602497	0.189761	0	0
58442	9.488579	0.859406	2.454965	-0.046589	0.154306	-0.054315	-0.753265	0.348820	-0.415725	-0.768324	0.108474	0.601279	0.190723	0	0
58443	9.551569	0.730664	2.723883	-0.040147	0.048089	-0.044546	-0.751277	0.347004	-0.416315	-0.768483	0.108385	0.600855	0.191466	0	0
58444	9.474216	0.723818	2.298906	-0.051146	0.040898	-0.059476	-0.750717	0.347146	-0.415760	-0.768534	0.108367	0.600504	0.192370	0	0
58445	9.421022	0.686614	2.544555	-0.063451	0.088211	-0.045543	-0.750137	0.347850	-0.417749	-0.768906	0.108374	0.599727	0.193302	0	0
58446	9.430730	0.652918	2.549320	-0.036384	0.048060	-0.043679	-0.749275	0.347227	-0.419314	-0.769045	0.108325	0.599331	0.194004	0	0
58447	9.387235	0.630248	2.338085	-0.037548	0.098888	-0.026199	-0.750102	0.344868	-0.420844	-0.769544	0.108229	0.598501	0.194643	0	0
58448	9.474215	0.698887	2.606667	-0.041224	0.117071	-0.033238	-0.748960	0.345417	-0.422560	-0.770109	0.108145	0.597552	0.195367	0	0
58449	9.416245	0.621860	2.592728	-0.023618	0.026190	-0.022568	-0.747829	0.344805	-0.422435	-0.770194	0.108107	0.597303	0.195814	0	0
58450	9.377538	0.642882	2.453548	-0.025009	0.062501	-0.012081	-0.747839	0.345405	-0.421449	-0.770490	0.108133	0.596782	0.196223	0	0
58451	9.384818	0.609675	2.554500	-0.012531	0.033362	-0.016412	-0.748109	0.345983	-0.423141	-0.770641	0.108034	0.596494	0.196562	0	0
58452	9.346078	0.664378	2.410485	-0.026926	0.029862	0.010778	-0.747398	0.346110	-0.423718	-0.770784	0.108275	0.596196	0.196770	0	0
58453	9.396924	0.595309	2.573657	-0.019668	0.033430	0.003751	-0.746966	0.345209	-0.424428	-0.770967	0.108354	0.595872	0.196994	0	0
58454	9.452614	0.532703	2.587726	-0.005029	0.041465	-0.003259	-0.746417	0.346099	-0.422887	-0.771175	0.108321	0.595542	0.197194	0	0
58455	9.433269	0.518893	2.708090	-0.006108	0.026963	-0.005005	-0.747260	0.345523	-0.423153	-0.771316	0.108259	0.595304	0.197396	0	0
58456	9.425927	0.616885	2.563810	-0.005270	0.012436	0.002065	-0.746407	0.346087	-0.424017	-0.771361	0.108316	0.595192	0.197524	0	0
58457	9.435567	0.652911	2.549285	-0.001425	0.033277	0.005567	-0.746976	0.345516	-0.423299	-0.771565	0.108270	0.594905	0.197621	0	0
58458	9.437999	0.629438	2.669498	0.013165	0.018652	0.022285	-0.745841	0.346514	-0.424311	-0.771707	0.108294	0.594759	0.197491	0	0
58459	9.442863	0.600674	2.695932	-0.005135	0.026055	0.008184	-0.745275	0.346355	-0.424319	-0.771868	0.108308	0.594517	0.197581	0	0
58460	9.469385	0.682539	2.705289	0.005946	0.040486	0.014356	-0.746518	0.345464	-0.427402	-0.772117	0.108295	0.594197	0.197577	0	0
58461	9.425931	0.600760	2.708077	-0.005187	0.026055	0.002040	-0.746383	0.346056	-0.426842	-0.772266	0.108275	0.593962	0.197714	0	0
58462	9.375145	0.600545	2.650747	0.024032	0.011305	0.016169	-0.744975	0.346179	-0.426442	-0.772364	0.108193	0.593901	0.197560	0	0
58463	9.435589	0.619885	2.683949	0.034887	0.011207	0.007426	-0.744968	0.347052	-0.427576	-0.772478	0.107926	0.593855	0.197400	0	0
58464	9.508179	0.586217	2.712296	0.049409	-0.005250	0.014496	-0.744414	0.346761	-0.426171	-0.772501	0.107672	0.593973	0.197091	0	0
58465	9.498551	0.535867	2.750875	0.049202	-0.014330	-0.003058	-0.745250	0.345295	-0.426998	-0.772458	0.107285	0.594164	0.196897	0	0
58466	9.353415	0.571202	2.554760	0.025712	0.004020	0.000381	-0.745814	0.345159	-0.426989	-0.772483	0.107110	0.594179	0.196846	0	0
58467	9.372690	0.616230	2.895983	0.070142	0.061765	0.030253	-0.745108	0.345878	-0.427286	-0.772979	0.106610	0.593787	0.196351	0	0
58468	9.372734	0.616030	2.379074	0.060515	0.163467	0.066089	-0.744242	0.346132	-0.429561	-0.774116	0.106245	0.592567	0.195758	0	0
58469	9.479138	0.609923	2.630745	0.070888	-0.078012	0.037464	-0.745088	0.344973	-0.429259	-0.773796	0.106058	0.593251	0.195052	0	0
58470	9.372713	0.621719	2.552174	0.046473	0.051054	0.037240	-0.745084	0.344380	-0.429539	-0.774194	0.105850	0.592903	0.194642	0	0
58471	9.546890	0.567239	2.779347	0.046212	0.027454	0.037257	-0.743100	0.345359	-0.430706	-0.774472	0.105649	0.592723	0.194195	0	0
58472	9.430746	0.636077	2.551738	0.060607	0.005556	0.029440	-0.745085	0.345996	-0.430111	-0.774598	0.105377	0.592762	0.193719	0	0
58473	9.454887	0.672676	2.654914	0.034491	0.040264	0.042504	-0.741951	0.344578	-0.432699	-0.774948	0.105274	0.592455	0.193312	0	0
58474	9.464592	0.636888	2.722190	0.031593	0.022140	0.042510	-0.742803	0.346804	-0.432977	-0.775168	0.105270	0.592296	0.192922	0	0
58475	9.396972	0.542659	2.636209	0.044303	0.012957	0.033753	-0.743657	0.345067	-0.431543	-0.775349	0.105094	0.592228	0.192495	0	0
58476	9.435639	0.567040	2.708034	0.031664	0.020327	0.047760	-0.741955	0.345611	-0.432562	-0.775568	0.105124	0.592078	0.192062	0	0
58477	9.430799	0.571741	2.684023	0.031449	-0.005080	0.047794	-0.741258	0.347223	-0.432157	-0.775655	0.105167	0.592111	0.191581	0	0
58478	9.406630	0.557235	2.664977	0.027192	0.038508	0.037192	-0.742389	0.347541	-0.432139	-0.775955	0.105138	0.591821	0.191281	0	0
58479	9.416439	0.417803	2.708295	0.066422	0.032737	0.033748	-0.741235	0.347488	-0.434983	-0.776275	0.104756	0.591643	0.190740	0	0
58480	9.353616	0.357659	2.699186	0.061179	0.061819	0.026660	-0.740516	0.348045	-0.436692	-0.776728	0.104355	0.591247	0.190341	0	0
58481	9.406837	0.345531	2.696403	0.066659	0.063582	0.024914	-0.739229	0.347706	-0.438406	-0.777213	0.103865	0.590840	0.189895	0	0
58482	9.430972	0.398400	2.684163	0.071772	0.034495	0.014448	-0.738955	0.346243	-0.436851	-0.777491	0.103361	0.590689	0.189501	0	0
58483	9.498672	0.413156	2.765400	0.074309	0.027206	0.002182	-0.738256	0.348587	-0.436872	-0.777724	0.102750	0.590603	0.189145	0	0
58484	9.440638	0.403443	2.732172	0.045009	0.011118	0.005639	-0.738805	0.344907	-0.437412	-0.777819	0.102447	0.590592	0.188953	0	0
58485	9.346314	0.403389	2.694394	0.071385	0.010904	-0.008340	-0.738226	0.347080	-0.439973	-0.777932	0.101831	0.590638	0.188678	0	0
58486	9.276099	0.482723	2.651566	0.084297	0.015350	0.005744	-0.739345	0.344446	-0.440226	-0.778091	0.101216	0.590668	0.188258	0	0
58487	9.382507	0.490006	2.694059	0.078949	0.023556	0.016256	-0.737505	0.345578	-0.441109	-0.778331	0.100666	0.590605	0.187756	0	0
58488	9.450177	0.529178	2.842595	0.060343	0.012811	-0.006582	-0.738902	0.344559	-0.442635	-0.778428	0.100169	0.590621	0.187572	0	0
58489	9.440454	0.586512	2.751258	0.071164	0.000921	-0.010035	-0.739450	0.342199	-0.443746	-0.778476	0.099568	0.590746	0.187298	0	0
58490	9.382400	0.591522	2.773317	0.078663	0.028997	-0.015320	-0.738053	0.342631	-0.442075	-0.778669	0.098846	0.590679	0.187089	0	0
58491	9.309829	0.596870	2.857990	0.074964	0.019968	-0.009177	-0.739163	0.341601	-0.444030	-0.778834	0.098185	0.590661	0.186804	0	0
58492	9.307396	0.611294	2.853188	0.049283	0.005661	-0.008339	-0.738340	0.339851	-0.440505	-0.778874	0.097776	0.590713	0.186690	0	0
58493	9.479173	0.567097	2.731758	0.036508	0.022968	-0.031211	-0.738480	0.341028	-0.441073	-0.778977	0.097280	0.590622	0.186806	0	0
58494	9.338787	0.675462	2.696632	0.035554	-0.090434	-0.024022	-0.739616	0.339884	-0.439920	-0.778405	0.097067	0.591412	0.186805	0	0
58495	9.435443	0.750813	2.866564	0.020090	0.029479	-0.020686	-0.740857	0.336786	-0.442428	-0.778550	0.096748	0.591229	0.186942	0	0
58496	9.488650	0.755379	2.832512	0.037849	-0.023309	-0.025837	-0.739456	0.337654	-0.441325	-0.778374	0.096378	0.591502	0.187003	0	0
58497	9.384634	0.779148	2.741892	-0.000355	-0.006656	-0.030333	-0.740024	0.337522	-0.440891	-0.778268	0.096227	0.591572	0.187302	0	0
58498	9.357993	0.822098	2.657904	-0.011215	0.004322	-0.031239	-0.739321	0.336924	-0.440335	-0.778197	0.096158	0.591543	0.187726	0	0
58499	9.362879	0.764808	2.756488	0.003531	0.013282	-0.023334	-0.740444	0.336645	-0.441022	-0.778225	0.095980	0.591457	0.187968	0	0
58500	9.391959	0.720653	2.602442	0.000189	0.042334	-0.024263	-0.741853	0.336669	-0.441423	-0.778402	0.095794	0.591147	0.188309	0	0
58501	9.382210	0.784015	2.751523	-0.007561	-0.005683	-0.018942	-0.739574	0.334396	-0.442862	-0.778315	0.095764	0.591184	0.188563	0	0
58502	9.396770	0.744915	2.640854	-0.047682	0.008241	-0.034859	-0.740160	0.335756	-0.440881	-0.778224	0.095951	0.591058	0.189236	0	0
58503	9.445147	0.730932	2.746298	-0.051049	0.033683	-0.023496	-0.740998	0.336348	-0.442283	-0.778320	0.096158	0.590712	0.189820	0	0
58504	9.391935	0.735668	2.715428	-0.061173	0.030137	-0.031414	-0.738885	0.335285	-0.441183	-0.778350	0.096430	0.590386	0.190567	0	0
58505	9.299983	0.781487	2.704041	-0.065661	0.030190	-0.020885	-0.741287	0.336215	-0.441430	-0.778415	0.096773	0.590036	0.191215	0	0
58506	9.333857	0.764778	2.742275	-0.057427	0.026494	-0.013844	-0.740450	0.335037	-0.439744	-0.778459	0.097129	0.589728	0.191803	0	0
58507	9.343623	0.659609	2.896160	-0.060059	0.024711	0.000163	-0.739593	0.336916	-0.441602	-0.778536	0.097562	0.589410	0.192247	0	0
58508	9.365476	0.579849	2.840768	-0.028975	0.019006	0.005492	-0.740583	0.337232	-0.441587	-0.778601	0.097825	0.589195	0.192510	0	0
58509	9.435499	0.702153	2.765626	-0.053682	0.027362	-0.005074	-0.739327	0.335170	-0.438915	-0.778688	0.098175	0.588874	0.192960	0	0
58510	9.391972	0.688185	2.847699	-0.001592	0.024228	0.007334	-0.739466	0.337813	-0.440196	-0.778814	0.098226	0.588669	0.193053	0	0
58511	9.377595	0.553361	2.843105	0.036990	0.027546	0.024938	-0.738884	0.337192	-0.442038	-0.779049	0.098047	0.588492	0.192733	0	0
58512	9.363091	0.548349	2.799939	0.018382	0.011350	-0.003168	-0.738033	0.337170	-0.442476	-0.779099	0.097903	0.588437	0.192774	0	0
58513	9.338853	0.599052	2.821713	0.023810	0.005868	0.000374	-0.739022	0.337926	-0.442604	-0.779146	0.097726	0.588428	0.192701	0	0
58514	9.348453	0.657789	3.013933	0.039994	-0.021472	0.010112	-0.739445	0.336759	-0.442310	-0.779048	0.097557	0.588657	0.192482	0	0
58515	9.392019	0.644607	2.799649	0.045809	0.007503	0.012724	-0.739440	0.336605	-0.442874	-0.779150	0.097279	0.588666	0.192184	0	0
58516	9.464618	0.596834	2.895327	0.039942	-0.021500	-0.003060	-0.739447	0.336467	-0.442026	-0.779027	0.097033	0.588908	0.192067	0	0
58517	9.411347	0.663935	2.818726	0.012764	0.011392	-0.011926	-0.739168	0.337054	-0.441751	-0.779072	0.096861	0.588847	0.192159	0	0
58518	9.309630	0.794360	2.872256	0.049261	0.004766	0.002239	-0.738597	0.336594	-0.442323	-0.779122	0.096524	0.588896	0.191972	0	0
58519	9.290332	0.752903	2.761837	0.131246	-0.047624	0.030576	-0.740568	0.334423	-0.442281	-0.779015	0.095791	0.589481	0.190978	0	0
58520	9.401671	0.673095	2.722620	0.126227	-0.007668	0.039272	-0.739713	0.333514	-0.442856	-0.779136	0.095094	0.589738	0.190034	0	0
58521	9.353200	0.778734	2.650762	0.094784	-0.001985	-0.013437	-0.739426	0.332916	-0.443141	-0.779177	0.094299	0.589939	0.189641	0	0
58522	9.309557	0.880278	2.723125	0.067432	0.016397	-0.020524	-0.739992	0.333075	-0.443132	-0.779267	0.093668	0.589952	0.189541	0	0
58523	9.256405	0.813493	2.831758	0.072834	-0.016294	0.004081	-0.740692	0.331173	-0.443113	-0.779236	0.093173	0.590205	0.189128	0	0
58524	9.278214	0.772532	2.831632	0.077472	-0.018146	0.012861	-0.739975	0.330851	-0.444253	-0.779196	0.092722	0.590475	0.188670	0	0
58525	9.300055	0.702451	2.785849	0.074567	-0.036282	0.005841	-0.741941	0.329554	-0.445204	-0.779050	0.092261	0.590885	0.188215	0	0
58526	9.416186	0.659283	2.852354	0.067455	-0.018084	0.011057	-0.741660	0.328963	-0.444782	-0.778997	0.091878	0.591136	0.187831	0	0
58527	9.522631	0.625904	2.947773	0.078071	-0.046314	0.002337	-0.741668	0.329708	-0.444079	-0.778787	0.091389	0.591634	0.187372	0	0
58528	9.600045	0.615698	2.855855	0.094439	-0.038305	-0.016938	-0.741647	0.328506	-0.446193	-0.778585	0.090670	0.592118	0.187029	0	0
58529	9.532241	0.702252	2.813004	0.065252	-0.006309	-0.045111	-0.742496	0.327644	-0.445610	-0.778511	0.089927	0.592323	0.187050	0	0
58530	9.430628	0.744998	2.667053	0.056151	-0.003509	-0.048636	-0.741930	0.325134	-0.444902	-0.778420	0.089252	0.592493	0.187211	0	0
58531	9.365310	0.764137	2.624239	0.041458	-0.001575	-0.062711	-0.741628	0.322901	-0.446310	-0.778319	0.088582	0.592632	0.187513	0	0
58532	9.314487	0.788713	2.708738	0.021251	-0.012287	-0.062742	-0.742036	0.321861	-0.447852	-0.778118	0.088110	0.592817	0.187980	0	0
58533	9.362791	0.860672	2.669859	0.013900	-0.009512	-0.068008	-0.741603	0.320665	-0.448560	-0.777934	0.087638	0.592970	0.188479	0	0
