# Supplementary material for: Identification of Haptic Based Guiding Using Hard Reins
Source: PLoS One. 2015 Jul 22;10(7):e0132020. doi: 10.1371/journal.pone.0132020 (PMC4511788; doi:10.1371/journal.pone.0132020)
Supplement: S1 File — (ZIP) [file pone.0132020.s001.zip › MotionData1/Subject1/T3/gh3.txt]

// Start Time: 0
// Sample rate: 50.0Hz
// Scenario: 4.0
// Firmware Version: 2.6.1
Counter	Acc_X	Acc_Y	Acc_Z	Gyr_X	Gyr_Y	Gyr_Z	Mag_X	Mag_Y	Mag_Z	Quat_w	Quat_x	Quat_y	Quat_z	AnalogIn_1	AnalogIn_2
57382	2.335952	-0.634507	9.431286	-0.057952	0.038974	0.033402	-0.290056	1.109987	-0.615564	-0.638767	0.114434	0.044865	0.759519	0	0
57383	2.340616	-0.654125	9.320461	-0.073991	0.042517	0.022721	-0.290600	1.112348	-0.615532	-0.638855	0.114643	0.044048	0.759461	0	0
57384	2.340825	-0.625232	9.330405	-0.082942	0.043385	0.023546	-0.288627	1.114417	-0.614492	-0.638958	0.114902	0.043169	0.759386	0	0
57385	2.214778	-0.691612	9.325923	-0.106153	0.082792	0.023544	-0.286363	1.114406	-0.617674	-0.639031	0.115012	0.041851	0.759382	0	0
57386	2.233165	-0.826045	9.458812	-0.090022	0.075794	0.011263	-0.284923	1.116616	-0.616100	-0.639055	0.115065	0.040727	0.759414	0	0
57387	2.216376	-0.813549	9.569658	-0.084575	0.078447	-0.008068	-0.286253	1.116623	-0.614769	-0.638910	0.115056	0.039637	0.759595	0	0
57388	2.199066	-0.873268	9.660453	-0.082753	0.082830	-0.016859	-0.284543	1.118971	-0.615033	-0.638719	0.114998	0.038554	0.759820	0	0
57389	2.212882	-0.965001	9.587175	-0.055894	0.079358	-0.020222	-0.283233	1.121599	-0.614765	-0.638513	0.114794	0.037689	0.760068	0	0
57390	2.203382	-0.945427	9.671603	0.004970	0.089868	-0.024141	-0.283200	1.116746	-0.616388	-0.638371	0.114119	0.037237	0.760311	0	0
57391	2.196642	-0.877752	9.761367	0.031739	0.075835	-0.014290	-0.283718	1.115362	-0.617443	-0.638309	0.113384	0.037054	0.760482	0	0
57392	2.140591	-0.949430	9.775447	0.046027	0.057478	-0.014251	-0.280685	1.116315	-0.614725	-0.638278	0.112697	0.037108	0.760608	0	0
57393	2.087176	-0.985505	9.640900	0.065632	0.049610	0.004380	-0.280006	1.114787	-0.616718	-0.638385	0.111951	0.037328	0.760617	0	0
57394	2.092538	-0.910994	9.636904	0.071023	0.044374	-0.001754	-0.280662	1.114098	-0.617502	-0.638461	0.111209	0.037641	0.760646	0	0
57395	2.030045	-0.871850	9.693172	0.042259	0.032065	0.022690	-0.280665	1.116179	-0.620104	-0.638675	0.110750	0.037772	0.760527	0	0
57396	2.010224	-0.943702	9.742990	0.026091	0.026783	0.033117	-0.279334	1.115063	-0.619873	-0.638963	0.110442	0.037817	0.760328	0	0
57397	1.964321	-0.943637	9.647248	-0.002550	0.021551	0.036430	-0.278411	1.115334	-0.618967	-0.639228	0.110352	0.037656	0.760127	0	0
57398	1.990965	-0.929671	9.563058	-0.028514	0.000555	0.036161	-0.279468	1.115896	-0.620781	-0.639462	0.110593	0.037449	0.759905	0	0
57399	2.034227	-0.958822	9.579174	-0.039276	0.004022	0.042244	-0.277889	1.117273	-0.619742	-0.639724	0.110872	0.037112	0.759660	0	0
57400	2.019572	-0.982688	9.603061	-0.050938	-0.001241	0.046545	-0.279228	1.118389	-0.617612	-0.640010	0.111274	0.036735	0.759379	0	0
57401	1.977223	-0.828250	9.658077	-0.052723	-0.016979	0.040350	-0.279757	1.118114	-0.617607	-0.640235	0.111795	0.036430	0.759127	0	0
57402	2.035305	-0.809565	9.624143	-0.059888	-0.016997	0.042928	-0.278311	1.119493	-0.616566	-0.640481	0.112373	0.036090	0.758851	0	0
57403	2.127058	-0.812541	9.671386	-0.047327	-0.043241	0.026153	-0.279377	1.120053	-0.615888	-0.640594	0.113053	0.036010	0.758658	0	0
57404	2.151069	-0.829758	9.608491	-0.031255	-0.022266	0.041317	-0.278465	1.122266	-0.614962	-0.640857	0.113486	0.035923	0.758375	0	0
57405	2.247454	-0.854933	9.487198	-0.014202	-0.023118	0.032595	-0.279386	1.121578	-0.615742	-0.641063	0.113805	0.035960	0.758151	0	0
57406	2.324650	-0.865218	9.467186	-0.007920	-0.043236	0.022850	-0.279391	1.122133	-0.615212	-0.641203	0.114241	0.036205	0.757955	0	0
57407	2.310636	-0.797860	9.434433	0.013632	-0.015203	0.015197	-0.281113	1.122004	-0.615187	-0.641311	0.114319	0.036426	0.757842	0	0
57408	2.286806	-0.754289	9.463981	0.010119	-0.023912	-0.002468	-0.281641	1.121729	-0.615444	-0.641284	0.114484	0.036712	0.757826	0	0
57409	2.243634	-0.715259	9.532099	0.014586	-0.008175	0.002047	-0.280049	1.121582	-0.615732	-0.641296	0.114499	0.036914	0.757804	0	0
57410	2.214583	-0.724719	9.510610	0.033439	0.005866	-0.007451	-0.279520	1.121718	-0.615607	-0.641287	0.114286	0.037195	0.757830	0	0
57411	2.224135	-0.739278	9.493535	0.068361	-0.004603	-0.016051	-0.280968	1.120894	-0.617036	-0.641224	0.113925	0.037804	0.757908	0	0
57412	2.274292	-0.816642	9.492213	0.085429	0.000671	-0.030037	-0.281219	1.118122	-0.616535	-0.641088	0.113409	0.038535	0.758063	0	0
57413	2.266912	-0.835806	9.499267	0.101555	0.011180	-0.031646	-0.282273	1.117573	-0.617312	-0.640949	0.112711	0.039315	0.758245	0	0
57414	2.224000	-0.758476	9.507736	0.090829	0.012941	-0.033451	-0.281200	1.115487	-0.617611	-0.640806	0.112066	0.040014	0.758424	0	0
57415	2.233948	-0.719913	9.558566	0.081822	0.019891	-0.019389	-0.280388	1.113126	-0.618565	-0.640740	0.111434	0.040576	0.758544	0	0
57416	2.262503	-0.777954	9.528811	0.081859	0.021656	-0.026452	-0.281446	1.112854	-0.618683	-0.640640	0.110783	0.041143	0.758693	0	0
57417	2.254783	-0.845178	9.549736	0.065736	0.035634	-0.019481	-0.280773	1.112159	-0.620536	-0.640560	0.110136	0.041484	0.758836	0	0
57418	2.256577	-0.931793	9.546321	0.074708	0.043521	-0.022930	-0.279968	1.109796	-0.619392	-0.640492	0.109366	0.041853	0.758985	0	0
57419	2.164838	-0.928648	9.554359	0.065695	0.042636	-0.008872	-0.281286	1.108833	-0.620037	-0.640495	0.108671	0.042137	0.759066	0	0
57420	2.073389	-0.886835	9.622926	0.060327	0.042650	-0.010639	-0.278636	1.109373	-0.620728	-0.640500	0.108005	0.042389	0.759143	0	0
57421	2.097363	-0.911091	9.617633	0.056747	0.047890	-0.008896	-0.278226	1.107291	-0.620624	-0.640494	0.107326	0.042569	0.759234	0	0
57422	2.092519	-0.911229	9.559991	0.050455	0.056627	0.001666	-0.278612	1.107295	-0.624028	-0.640579	0.106623	0.042642	0.759258	0	0
57423	2.034502	-0.920338	9.579614	0.057643	0.057533	-0.005312	-0.278062	1.104519	-0.625113	-0.640605	0.105865	0.042761	0.759335	0	0
57424	2.024663	-0.944418	9.545774	0.064735	0.053137	0.008821	-0.276477	1.104926	-0.624346	-0.640759	0.105099	0.042957	0.759300	0	0
57425	2.072836	-0.963832	9.612432	0.054899	0.046119	0.003417	-0.277258	1.102018	-0.623576	-0.640844	0.104447	0.043117	0.759309	0	0
57426	2.092344	-0.939710	9.684644	0.032477	0.056561	0.016507	-0.276458	1.101736	-0.624378	-0.641013	0.103866	0.043037	0.759251	0	0
57427	2.001122	-0.862201	9.628639	0.000267	0.046967	0.015400	-0.273684	1.102830	-0.623360	-0.641132	0.103562	0.042761	0.759207	0	0
57428	1.962222	-0.898051	9.604528	-0.013293	0.018053	0.038112	-0.275010	1.102837	-0.623340	-0.641405	0.103576	0.042558	0.758986	0	0
57429	1.964443	-0.924586	9.584976	-0.042941	0.017986	0.065206	-0.273427	1.103938	-0.623091	-0.641845	0.103788	0.042086	0.758611	0	0
57430	1.996080	-0.886700	9.469773	-0.071513	-0.001221	0.049950	-0.275554	1.105336	-0.623569	-0.642133	0.104327	0.041552	0.758323	0	0
57431	2.078632	-0.839306	9.488768	-0.095778	-0.001403	0.077909	-0.273364	1.105795	-0.623360	-0.642605	0.105030	0.040789	0.757867	0	0
57432	2.100271	-0.853782	9.529273	-0.119037	-0.015409	0.071511	-0.273118	1.108844	-0.622809	-0.643006	0.105990	0.039964	0.757438	0	0
57433	2.071472	-0.829437	9.551432	-0.121721	-0.017154	0.070617	-0.273134	1.111339	-0.622390	-0.643386	0.106976	0.039114	0.757020	0	0
57434	2.011391	-0.788164	9.523583	-0.119038	-0.015385	0.072432	-0.273150	1.114112	-0.622362	-0.643787	0.107936	0.038287	0.756586	0	0
57435	2.055251	-0.733184	9.523837	-0.102880	-0.024111	0.058418	-0.272911	1.117160	-0.619844	-0.644091	0.108848	0.037636	0.756229	0	0
57436	2.127994	-0.690544	9.494859	-0.081422	-0.026755	0.062076	-0.272660	1.119099	-0.619042	-0.644449	0.109648	0.037179	0.755831	0	0
57437	2.185715	-0.724553	9.532425	-0.068862	-0.027630	0.053328	-0.272797	1.119515	-0.618380	-0.644749	0.110367	0.036816	0.755488	0	0
57438	2.209935	-0.715070	9.549149	-0.074167	-0.026734	0.039188	-0.272287	1.122563	-0.617833	-0.644943	0.111110	0.036438	0.755232	0	0
57439	2.217568	-0.662087	9.590550	-0.082973	-0.019678	0.009197	-0.274144	1.123128	-0.618192	-0.644895	0.111846	0.035970	0.755187	0	0
57440	2.248874	-0.676543	9.662218	-0.060661	-0.036334	0.014573	-0.275472	1.124245	-0.619079	-0.644910	0.112566	0.035783	0.755076	0	0
57441	2.294517	-0.710517	9.680661	-0.043575	-0.029305	-0.002922	-0.275481	1.124521	-0.616978	-0.644810	0.113119	0.035691	0.755083	0	0
57442	2.304339	-0.686643	9.647202	-0.002256	-0.030958	-0.037871	-0.275343	1.123966	-0.617772	-0.644508	0.113402	0.035972	0.755285	0	0
57443	2.282951	-0.636183	9.575864	0.062142	-0.023942	-0.028546	-0.275606	1.123690	-0.617771	-0.644336	0.113226	0.036677	0.755425	0	0
57444	2.253963	-0.623737	9.597955	0.105181	-0.020290	-0.052836	-0.276469	1.122534	-0.617613	-0.644045	0.112731	0.037717	0.755695	0	0
57445	2.273319	-0.619026	9.614666	0.157085	-0.013284	-0.053319	-0.279352	1.118114	-0.619712	-0.643794	0.111855	0.039102	0.755969	0	0
57446	2.306744	-0.674428	9.673827	0.183979	-0.006272	-0.064576	-0.278554	1.116721	-0.618164	-0.643501	0.110741	0.040660	0.756300	0	0
57447	2.282720	-0.657373	9.683844	0.216155	0.005966	-0.053712	-0.277858	1.113114	-0.621752	-0.643315	0.109341	0.042371	0.756568	0	0
57448	2.253673	-0.666789	9.676776	0.225179	0.014761	-0.067706	-0.278498	1.109790	-0.622955	-0.643055	0.107800	0.044109	0.756911	0	0
57449	2.224422	-0.705046	9.676588	0.218046	0.022652	-0.071253	-0.279131	1.105634	-0.624561	-0.642739	0.106253	0.045746	0.757301	0	0
57450	2.197828	-0.709619	9.686379	0.214442	0.016523	-0.067770	-0.279108	1.100918	-0.623297	-0.642453	0.104767	0.047390	0.757649	0	0
57451	2.226802	-0.707676	9.609241	0.191182	0.034883	-0.060831	-0.280142	1.097319	-0.624891	-0.642187	0.103303	0.048734	0.757990	0	0
57452	2.282027	-0.749242	9.528973	0.198337	0.026137	-0.060834	-0.281045	1.094829	-0.627919	-0.641933	0.101851	0.050186	0.758307	0	0
57453	2.286998	-0.727802	9.473897	0.196419	0.019955	-0.032668	-0.279959	1.091219	-0.629545	-0.641873	0.100482	0.051638	0.758443	0	0
57454	2.311131	-0.730352	9.488081	0.196366	0.008552	-0.024788	-0.279810	1.088444	-0.629575	-0.641880	0.099193	0.053152	0.758502	0	0
57455	2.224489	-0.686656	9.398000	0.164162	0.018202	-0.020545	-0.280969	1.083459	-0.631181	-0.641874	0.098052	0.054359	0.758570	0	0
57456	2.167234	-0.585491	9.298712	0.126486	0.011175	0.002106	-0.280163	1.081791	-0.631472	-0.642006	0.097206	0.055298	0.758499	0	0
57457	2.167312	-0.575767	9.332471	0.072761	0.005888	0.008746	-0.280689	1.080545	-0.630427	-0.642125	0.096762	0.055863	0.758414	0	0
57458	2.196391	-0.561562	9.332384	0.011898	0.012847	0.015371	-0.280947	1.079159	-0.630437	-0.642244	0.096646	0.055909	0.758325	0	0
57459	2.235095	-0.554443	9.399428	-0.049022	0.012768	0.030776	-0.280426	1.080543	-0.629907	-0.642415	0.096946	0.055486	0.758173	0	0
57460	2.114955	-0.473795	9.509547	-0.092042	0.019730	0.046399	-0.278062	1.084691	-0.630557	-0.642685	0.097461	0.054670	0.757937	0	0
57461	2.061138	-0.569655	9.487278	-0.106319	0.018020	0.037474	-0.279390	1.084975	-0.630403	-0.642853	0.098092	0.053771	0.757777	0	0
57462	2.147159	-0.699954	9.571562	-0.081298	0.005736	0.037558	-0.277675	1.085936	-0.629632	-0.643048	0.098640	0.053134	0.757585	0	0
57463	2.181543	-0.618529	9.543360	-0.072290	0.011007	0.027075	-0.277154	1.087459	-0.629494	-0.643166	0.099100	0.052547	0.757466	0	0
57464	2.192082	-0.498107	9.621564	-0.056142	0.000523	0.013076	-0.277956	1.088434	-0.628947	-0.643198	0.099512	0.052159	0.757412	0	0
57465	2.160353	-0.545885	9.647726	-0.040075	-0.002983	0.019348	-0.279691	1.089968	-0.628250	-0.643282	0.099866	0.051913	0.757311	0	0
57466	2.129003	-0.540749	9.674494	0.000250	-0.004684	0.004665	-0.278234	1.090515	-0.628660	-0.643303	0.099952	0.051994	0.757276	0	0
57467	2.052622	-0.415145	9.652562	0.033387	-0.008134	-0.002106	-0.280221	1.090388	-0.628893	-0.643295	0.099859	0.052358	0.757270	0	0
57468	2.115539	-0.400823	9.777164	0.071866	-0.040511	-0.016060	-0.278357	1.088574	-0.628415	-0.643215	0.099744	0.053232	0.757293	0	0
57469	2.117683	-0.437067	9.728660	0.097838	-0.030865	-0.017605	-0.279406	1.086639	-0.628287	-0.643141	0.099399	0.054244	0.757329	0	0
57470	2.145221	-0.310402	9.573587	0.147991	-0.029158	-0.018138	-0.280768	1.084765	-0.631455	-0.643121	0.098707	0.055624	0.757337	0	0
57471	2.227554	-0.277466	9.542011	0.161476	-0.044881	-0.035738	-0.280877	1.081855	-0.633450	-0.642962	0.098049	0.057227	0.757437	0	0
57472	2.295124	-0.285079	9.584602	0.146259	-0.037045	-0.033199	-0.282329	1.079366	-0.631092	-0.642821	0.097419	0.058658	0.757529	0	0
57473	2.382448	-0.230446	9.582073	0.125758	-0.022172	-0.045646	-0.282586	1.078259	-0.631493	-0.642562	0.096815	0.059857	0.757732	0	0
57474	2.392480	-0.177672	9.560963	0.101615	-0.008182	-0.044001	-0.283893	1.075216	-0.631765	-0.642311	0.096246	0.060776	0.757944	0	0
57475	2.387315	-0.225636	9.594104	0.107064	-0.012513	-0.064253	-0.282941	1.071745	-0.632863	-0.641896	0.095680	0.061792	0.758285	0	0
57476	2.425678	-0.264379	9.607748	0.141103	-0.001129	-0.070152	-0.285433	1.068432	-0.634957	-0.641490	0.094787	0.062990	0.758642	0	0
57477	2.459406	-0.278766	9.708237	0.155446	0.011106	-0.075305	-0.284373	1.068149	-0.634582	-0.641049	0.093727	0.064236	0.759042	0	0
57478	2.425660	-0.268998	9.670185	0.162756	0.040931	-0.098922	-0.285286	1.065380	-0.634071	-0.640470	0.092358	0.065356	0.759603	0	0
57479	2.415970	-0.273689	9.684635	0.164544	0.032187	-0.101583	-0.284597	1.061773	-0.635691	-0.639847	0.091064	0.066562	0.760180	0	0
57480	2.403912	-0.273403	9.747232	0.151944	0.030391	-0.087580	-0.284843	1.059002	-0.636633	-0.639333	0.089851	0.067656	0.760660	0	0
57481	2.348805	-0.212838	9.748404	0.148325	0.032133	-0.077879	-0.284293	1.055671	-0.636806	-0.638871	0.088678	0.068720	0.761090	0	0
57482	2.336844	-0.198202	9.784727	0.130386	0.028605	-0.070086	-0.284800	1.052486	-0.638272	-0.638461	0.087628	0.069645	0.761471	0	0
57483	2.358887	-0.157255	9.859514	0.123140	0.028539	-0.052515	-0.285448	1.050549	-0.639068	-0.638165	0.086662	0.070518	0.761750	0	0
57484	2.346763	-0.166561	9.931615	0.093574	-0.001225	-0.054601	-0.286499	1.049168	-0.639591	-0.637814	0.086084	0.071338	0.762033	0	0
57485	2.397067	-0.226781	10.031433	0.067510	-0.006566	-0.033692	-0.287284	1.046954	-0.638814	-0.637586	0.085755	0.071995	0.762199	0	0
57486	2.315344	-0.175437	10.095219	0.045887	-0.031119	-0.009232	-0.288597	1.045575	-0.640119	-0.637515	0.085741	0.072603	0.762202	0	0
57487	2.143633	-0.208100	9.988170	0.038715	-0.057293	-0.011094	-0.286603	1.045843	-0.642376	-0.637398	0.085996	0.073341	0.762201	0	0
57488	2.142295	-0.391258	9.868306	0.069066	-0.087026	-0.002203	-0.288716	1.045161	-0.643269	-0.637363	0.086266	0.074477	0.762089	0	0
57489	2.404842	-0.480332	9.725617	0.096810	-0.104555	-0.005683	-0.290569	1.043645	-0.641288	-0.637301	0.086513	0.075951	0.761967	0	0
57490	2.487491	-0.404021	9.720975	0.083443	-0.111552	-0.019032	-0.292165	1.042265	-0.637475	-0.637123	0.086866	0.077366	0.761934	0	0
57491	2.404510	-0.187079	9.661695	0.043220	-0.113264	-0.025429	-0.294538	1.040060	-0.637461	-0.636855	0.087507	0.078505	0.761968	0	0
57492	2.337390	-0.112502	9.494891	0.044126	-0.121960	-0.025415	-0.296259	1.040208	-0.638220	-0.636585	0.088184	0.079692	0.761992	0	0
57493	2.253405	-0.032952	9.337903	0.087088	-0.141132	-0.029532	-0.299173	1.039947	-0.638178	-0.636299	0.088754	0.081346	0.761990	0	0
57494	2.241593	0.009849	9.146222	0.126565	-0.128794	-0.044163	-0.302086	1.038992	-0.637357	-0.635950	0.088943	0.083220	0.762057	0	0
57495	2.876663	-0.612378	7.821372	0.109865	-0.053326	-0.060117	-0.301085	1.035173	-0.636471	-0.635519	0.088680	0.084521	0.762304	0	0
57496	2.717175	0.041272	8.008119	0.005218	-0.065578	-0.073083	-0.303464	1.033799	-0.636186	-0.634895	0.089133	0.085095	0.762708	0	0
57497	2.270047	0.323897	8.048874	-0.239856	0.068294	-0.051282	-0.302409	1.034625	-0.636063	-0.634320	0.090178	0.082958	0.763298	0	0
57498	2.261861	-0.147287	8.110824	-0.660429	0.154727	-0.019764	-0.301922	1.041695	-0.635213	-0.633674	0.093216	0.077004	0.764093	0	0
57499	2.055261	-0.355345	8.763952	-0.904805	0.156322	-0.013604	-0.300014	1.053609	-0.631975	-0.632795	0.097827	0.069188	0.764993	0	0
57500	2.297043	-0.327079	9.185198	-1.063192	0.207724	-0.005836	-0.296273	1.068424	-0.626900	-0.631811	0.103004	0.059796	0.765917	0	0
57501	2.774667	-0.726231	8.871249	-1.094531	0.215492	0.007844	-0.294797	1.085471	-0.622163	-0.630808	0.108358	0.050124	0.766699	0	0
57502	2.767189	-1.100964	9.013616	-1.047117	0.190137	-0.004316	-0.291852	1.100984	-0.617856	-0.629692	0.113547	0.040952	0.767410	0	0
57503	2.384465	-1.286068	9.644493	-0.975666	0.206728	0.010427	-0.288238	1.115524	-0.613962	-0.628692	0.118199	0.032236	0.767943	0	0
57504	2.635419	-1.318699	9.839035	-0.809132	0.273183	-0.000542	-0.286613	1.129380	-0.608603	-0.627788	0.121234	0.024358	0.768499	0	0
57505	2.596253	-0.730290	10.235497	-0.549903	0.157644	0.011626	-0.284549	1.139215	-0.608667	-0.627213	0.123576	0.019220	0.768742	0	0
57506	2.649246	-0.758635	10.539951	-0.189573	0.117333	0.045800	-0.281800	1.144191	-0.606823	-0.627342	0.123923	0.017024	0.768632	0	0
57507	2.506299	-0.824845	10.547633	0.292710	0.098280	0.035176	-0.280990	1.143218	-0.609600	-0.627962	0.121442	0.018713	0.768482	0	0
57508	2.393543	-0.741748	10.732155	0.781113	-0.011910	0.029527	-0.279523	1.134247	-0.614066	-0.629102	0.116681	0.024806	0.768115	0	0
57509	2.097927	-0.848512	9.673560	1.049857	0.074265	0.012502	-0.280476	1.120114	-0.621404	-0.630380	0.109608	0.032488	0.767823	0	0
57510	2.084756	0.049843	8.453440	0.822823	0.126940	0.016540	-0.278776	1.105412	-0.628789	-0.631407	0.103499	0.038037	0.767572	0	0
57511	1.980243	-0.078408	9.507978	0.359048	0.116045	0.050112	-0.278057	1.097646	-0.632286	-0.632176	0.100465	0.040114	0.767236	0	0
57512	1.954346	0.000148	9.960952	0.201570	0.143918	0.047316	-0.274996	1.094855	-0.631312	-0.632779	0.098156	0.040754	0.767004	0	0
57513	1.882965	0.151951	9.867176	0.209468	0.075669	0.064805	-0.274037	1.091108	-0.633986	-0.633484	0.096379	0.041923	0.766584	0	0
57514	1.718426	-0.570632	9.908357	0.303500	0.084546	0.043394	-0.272687	1.088190	-0.636396	-0.634125	0.093877	0.043724	0.766264	0	0
57515	1.583494	-0.185319	9.716868	0.504054	0.020022	0.002449	-0.273173	1.082094	-0.639072	-0.634592	0.090622	0.047554	0.766041	0	0
57516	1.815873	0.204900	10.493258	0.528891	-0.025746	0.017437	-0.273120	1.074608	-0.641901	-0.635166	0.087520	0.051804	0.765651	0	0
57517	1.057755	0.907553	10.233886	0.487780	0.025220	0.033560	-0.270795	1.064893	-0.646492	-0.635830	0.084329	0.055435	0.765203	0	0
57518	1.383561	1.283572	8.178051	0.273177	0.039417	0.067319	-0.273154	1.061024	-0.647675	-0.636572	0.082378	0.057269	0.764663	0	0
57519	1.755095	1.263499	7.280534	0.010039	-0.007891	0.096856	-0.273415	1.061304	-0.649504	-0.637291	0.082514	0.057410	0.764039	0	0
57520	2.754011	0.462968	7.608807	-0.158312	0.061626	0.134181	-0.267599	1.062102	-0.646437	-0.638213	0.083178	0.055750	0.763320	0	0
57521	3.201252	-0.483101	7.704629	-0.078437	0.178824	0.106660	-0.265764	1.065974	-0.646951	-0.639031	0.082481	0.054042	0.762834	0	0
57522	2.644469	-0.378605	8.994073	0.176533	0.228687	0.092998	-0.262966	1.065129	-0.650018	-0.639987	0.079708	0.053902	0.762337	0	0
57523	2.584803	-0.627371	9.294561	0.488037	0.294401	0.072556	-0.259346	1.059287	-0.652230	-0.641049	0.074498	0.055813	0.761834	0	0
57524	2.845091	-0.718915	9.911351	0.677845	0.259377	0.017307	-0.253976	1.050804	-0.658166	-0.641794	0.068234	0.059352	0.761526	0	0
57525	2.833312	-0.684501	10.123351	0.613628	0.346874	-0.007511	-0.252311	1.042064	-0.665359	-0.642316	0.061781	0.061948	0.761430	0	0
57526	2.690889	-0.359222	10.731585	0.196627	0.346675	-0.010454	-0.248545	1.035113	-0.669682	-0.642545	0.057921	0.061275	0.761594	0	0
57527	2.296933	-0.391284	10.253926	-0.406306	0.430699	0.001439	-0.239810	1.038117	-0.671358	-0.642545	0.057393	0.055565	0.762073	0	0
57528	1.655237	0.041423	10.110618	-0.886051	0.336245	0.017271	-0.234443	1.048902	-0.670284	-0.642313	0.060580	0.046692	0.762616	0	0
57529	1.593753	-1.122643	9.984802	-1.204457	0.357279	-0.006338	-0.230858	1.068013	-0.665689	-0.641623	0.065723	0.035361	0.763381	0	0
57530	1.485020	-1.455079	9.542089	-1.249172	0.318913	-0.012115	-0.223577	1.088767	-0.659562	-0.640759	0.071343	0.023837	0.764048	0	0
57531	1.126865	-1.567183	9.724148	-1.093401	0.280608	-0.048047	-0.219723	1.106768	-0.654327	-0.639610	0.076323	0.013856	0.764776	0	0
57532	1.109905	-1.589708	10.180689	-0.662209	0.212426	-0.065428	-0.216089	1.116728	-0.648776	-0.638609	0.078974	0.007535	0.765431	0	0
57533	0.916253	-1.651085	10.066289	-0.105519	0.193501	-0.104568	-0.214394	1.122543	-0.650579	-0.637713	0.078283	0.005698	0.766265	0	0
57534	0.982624	-1.483603	9.945066	0.452989	0.121172	-0.164187	-0.215273	1.114923	-0.651953	-0.636797	0.074507	0.008577	0.767376	0	0
57535	0.888811	-1.093382	9.890277	0.724149	0.120422	-0.172679	-0.214399	1.104244	-0.656793	-0.635980	0.069071	0.013608	0.768488	0	0
57536	0.824687	-0.609062	10.006957	0.655180	0.130844	-0.153642	-0.214572	1.091909	-0.662946	-0.635242	0.063927	0.017968	0.769453	0	0
57537	0.526769	-0.393005	9.896646	0.398266	0.123812	-0.123682	-0.211858	1.083023	-0.666616	-0.634538	0.060527	0.020425	0.770247	0	0
57538	0.603064	-0.524051	9.711820	0.266712	0.102786	-0.119475	-0.211818	1.078311	-0.670335	-0.633787	0.058069	0.021951	0.771012	0	0
57539	0.507020	-0.461783	10.165211	0.225456	0.032733	-0.130572	-0.212577	1.072492	-0.671168	-0.632895	0.056452	0.023643	0.771815	0	0
57540	0.627196	-0.537592	10.064761	0.255839	0.002975	-0.128745	-0.212284	1.068887	-0.673045	-0.632034	0.054830	0.025722	0.772570	0	0
57541	0.855368	-0.366778	9.872481	0.329216	-0.016281	-0.130072	-0.214378	1.064461	-0.673319	-0.631181	0.052925	0.028514	0.773302	0	0
57542	0.734564	-0.368878	9.664400	0.336383	-0.004841	-0.122889	-0.214994	1.057395	-0.675216	-0.630392	0.050855	0.031262	0.773978	0	0
57543	0.909896	-0.161261	9.573943	0.263007	-0.025020	-0.123505	-0.216021	1.052965	-0.677343	-0.629539	0.049429	0.033585	0.774667	0	0
57544	1.011645	-0.114097	9.525539	0.177043	-0.060953	-0.117232	-0.217322	1.048396	-0.676844	-0.628688	0.048798	0.035449	0.775315	0	0
57545	1.291210	-0.184326	9.296396	0.101864	-0.035673	-0.099277	-0.218090	1.043825	-0.677140	-0.627934	0.048476	0.036577	0.775894	0	0
57546	1.170323	-0.211597	9.508628	0.010583	-0.040074	-0.102576	-0.220730	1.042314	-0.677377	-0.627117	0.048734	0.037011	0.776518	0	0
57547	1.131840	-0.191877	9.566870	-0.043177	-0.027010	-0.083520	-0.220746	1.042034	-0.672528	-0.626416	0.049259	0.036950	0.777053	0	0
57548	1.537958	-0.136870	9.713012	0.014011	-0.039416	-0.074451	-0.221944	1.042456	-0.671718	-0.625821	0.049501	0.037393	0.777496	0	0
57549	1.566684	-0.175272	9.813267	0.081988	-0.011452	-0.064180	-0.223528	1.040939	-0.670923	-0.625336	0.049134	0.038203	0.777870	0	0
57550	1.576782	-0.117306	9.917194	0.140163	0.002543	-0.066342	-0.221769	1.037882	-0.676225	-0.624879	0.048263	0.039361	0.778233	0	0
57551	1.726376	-0.137462	9.999792	0.167961	0.021763	-0.076695	-0.222807	1.034422	-0.676899	-0.624349	0.047100	0.040644	0.778664	0	0
57552	1.562151	-0.140885	10.034818	0.162665	0.104034	-0.069338	-0.221997	1.031506	-0.676285	-0.623914	0.045297	0.041344	0.779083	0	0
57553	1.487905	-0.053843	9.993197	0.112567	0.090059	-0.073238	-0.222245	1.028457	-0.676312	-0.623408	0.043953	0.041772	0.779542	0	0
57554	1.383563	-0.133898	10.291204	0.040964	0.105755	-0.071932	-0.219853	1.027751	-0.676880	-0.622897	0.042894	0.041514	0.780023	0	0
57555	1.436326	-0.189193	10.434319	-0.014606	0.058439	-0.069014	-0.221686	1.024850	-0.678454	-0.622354	0.042592	0.041145	0.780492	0	0
57556	1.321000	-0.104397	10.340152	-0.032409	0.068144	-0.083153	-0.219043	1.026083	-0.678482	-0.621706	0.042278	0.040553	0.781057	0	0
57557	1.265378	-0.450571	10.259742	-0.104059	0.060258	-0.069657	-0.219443	1.026918	-0.679124	-0.621120	0.042517	0.039473	0.781565	0	0
57558	0.989275	-0.563898	10.251207	-0.199760	0.037602	-0.084476	-0.218666	1.029131	-0.677540	-0.620375	0.043482	0.037764	0.782188	0	0
57559	0.950322	-0.606993	10.217400	-0.300896	0.014842	-0.083529	-0.218954	1.032737	-0.676975	-0.619572	0.045286	0.035422	0.782832	0	0
57560	0.846804	-0.890855	9.941036	-0.267736	-0.023513	-0.101070	-0.220850	1.038292	-0.674399	-0.618635	0.047144	0.033568	0.783544	0	0
57561	0.906056	-0.713012	10.043514	-0.216847	-0.063816	-0.090255	-0.222715	1.039827	-0.674224	-0.617782	0.049033	0.032363	0.784152	0	0
57562	0.920616	-0.701275	9.985841	-0.252722	-0.086600	-0.076501	-0.223139	1.043156	-0.672218	-0.617014	0.051300	0.031003	0.784666	0	0
57563	0.950094	-0.631721	9.996000	-0.318802	-0.069076	-0.099824	-0.225548	1.045941	-0.670055	-0.616022	0.053851	0.029026	0.785350	0	0
57564	1.047176	-0.556199	9.770107	-0.386830	-0.084845	-0.091574	-0.227180	1.051217	-0.666569	-0.615051	0.056925	0.026610	0.785979	0	0
57565	1.321399	-0.029273	9.737748	-0.413687	-0.109434	-0.091833	-0.229455	1.054834	-0.666236	-0.614039	0.060377	0.024131	0.786593	0	0
57566	1.404383	-0.893435	8.945977	-0.588889	-0.028834	-0.087715	-0.231235	1.062328	-0.662069	-0.612963	0.064249	0.019778	0.787247	0	0
57567	1.804253	-0.709880	9.425326	-0.481693	-0.138384	-0.094473	-0.233816	1.071075	-0.658533	-0.611854	0.068350	0.016948	0.787829	0	0
57568	1.896872	-0.929332	9.474880	-0.344010	-0.163786	-0.081299	-0.235443	1.075242	-0.654795	-0.610934	0.071784	0.015345	0.788271	0	0
57569	2.015734	-0.859992	9.642893	-0.191890	-0.121828	-0.076539	-0.238663	1.080388	-0.652072	-0.610152	0.073993	0.014697	0.788685	0	0
57570	1.945852	-0.833537	9.463541	-0.120359	-0.162009	-0.072608	-0.242916	1.082491	-0.651724	-0.609451	0.076047	0.014840	0.789029	0	0
57571	1.881343	-0.741216	9.599752	-0.124056	-0.167321	-0.051471	-0.245854	1.085140	-0.649817	-0.608902	0.078213	0.014995	0.789238	0	0
57572	1.721907	-0.753960	9.745188	-0.099048	-0.153322	-0.041503	-0.248913	1.084599	-0.645580	-0.608458	0.080073	0.015229	0.789389	0	0
57573	1.529528	-0.641756	9.764962	-0.043610	-0.134039	-0.027732	-0.251568	1.085168	-0.645271	-0.608161	0.081492	0.015801	0.789462	0	0
57574	1.216320	-0.538537	9.684731	0.018947	-0.107729	-0.000629	-0.253157	1.084067	-0.643947	-0.608139	0.082280	0.016656	0.789380	0	0
57575	1.063767	-0.258445	9.648409	0.017125	-0.111203	0.008261	-0.254498	1.086570	-0.643377	-0.608177	0.083149	0.017534	0.789240	0	0
57576	1.012075	-0.051781	9.454148	-0.024930	-0.093690	0.020417	-0.254624	1.085184	-0.643127	-0.608287	0.084096	0.017940	0.789046	0	0
57577	1.081839	-0.086252	9.371433	-0.031233	-0.083228	0.034481	-0.255021	1.085602	-0.643903	-0.608496	0.085037	0.018239	0.788777	0	0
57578	1.313430	-0.112691	9.181663	0.033197	-0.104229	0.031279	-0.257135	1.084782	-0.644404	-0.608737	0.085715	0.019159	0.788495	0	0
57579	1.639204	-0.139742	9.031931	0.088670	-0.083302	0.041352	-0.259788	1.084380	-0.642794	-0.609101	0.085929	0.020402	0.788160	0	0
57580	1.662839	-0.212037	9.047720	0.121696	-0.106074	0.051181	-0.258991	1.083821	-0.642549	-0.609572	0.086086	0.022013	0.787735	0	0
57581	1.498386	-0.248971	9.135238	0.194917	-0.110467	0.079936	-0.260437	1.081471	-0.642157	-0.610321	0.085876	0.024229	0.787113	0	0
57582	1.343430	-0.309916	9.260853	0.270932	-0.117431	0.082258	-0.262667	1.078295	-0.643335	-0.611154	0.085218	0.027057	0.786445	0	0
57583	1.107924	-0.490544	9.371367	0.260083	-0.092077	0.110500	-0.262914	1.074691	-0.642580	-0.612195	0.084466	0.029641	0.785623	0	0
57584	1.072752	-0.352354	9.637638	0.147304	-0.067680	0.120373	-0.263160	1.071504	-0.642871	-0.613228	0.084183	0.031161	0.784789	0	0
57585	1.048655	-0.351563	9.834937	0.032731	-0.045024	0.131960	-0.265549	1.072765	-0.643740	-0.614255	0.084450	0.031640	0.783937	0	0
57586	1.259989	-0.514435	9.812014	0.038211	-0.041521	0.108124	-0.266348	1.073324	-0.643591	-0.615104	0.084627	0.032154	0.783231	0	0
57587	1.504080	-0.498449	10.156187	0.072122	-0.066162	0.110848	-0.265688	1.072765	-0.642033	-0.615991	0.084804	0.033082	0.782476	0	0
57588	1.870246	-0.284845	10.150677	0.084619	-0.050548	0.123266	-0.265429	1.073873	-0.642026	-0.616996	0.084770	0.034001	0.781648	0	0
57589	2.200814	-0.314553	9.931173	0.073819	-0.069883	0.137115	-0.266482	1.072214	-0.641239	-0.618085	0.084979	0.034950	0.780723	0	0
57590	2.239536	-0.635241	9.773332	0.052283	-0.108372	0.142032	-0.267789	1.069449	-0.642034	-0.619181	0.085603	0.035958	0.779740	0	0
57591	2.294180	-0.758534	9.708953	0.043245	-0.132907	0.155936	-0.268860	1.070841	-0.641217	-0.620363	0.086506	0.037050	0.778649	0	0
57592	2.172100	-0.604039	9.579594	0.014626	-0.148597	0.153098	-0.269676	1.073201	-0.639214	-0.621494	0.087680	0.038004	0.777569	0	0
57593	2.169700	-0.599437	9.505160	-0.078478	-0.163501	0.162062	-0.271948	1.075986	-0.638234	-0.622598	0.089584	0.038340	0.776451	0	0
57594	2.208308	-0.604461	9.533610	-0.163497	-0.162676	0.165838	-0.272369	1.078483	-0.635580	-0.623657	0.091980	0.037986	0.775338	0	0
57595	2.340306	-0.720761	9.593624	-0.158918	-0.162664	0.140253	-0.274792	1.083486	-0.633002	-0.624510	0.094375	0.037718	0.774376	0	0
57596	2.359971	-0.672763	9.608427	-0.089082	-0.164379	0.129304	-0.276668	1.086268	-0.631765	-0.625346	0.096304	0.037984	0.773450	0	0
57597	2.206350	-0.546188	9.707345	-0.049629	-0.167796	0.107620	-0.278258	1.088220	-0.634869	-0.626040	0.098048	0.038631	0.772637	0	0
57598	1.891029	-0.745361	9.842369	-0.069152	-0.132664	0.077696	-0.281046	1.089483	-0.635600	-0.626504	0.099586	0.038903	0.772051	0	0
57599	1.511083	-0.534379	10.223010	-0.077990	-0.090591	0.056785	-0.281200	1.091840	-0.633476	-0.626805	0.100884	0.038889	0.771638	0	0
57600	1.569351	-0.491465	10.247035	-0.038543	-0.113296	0.032308	-0.281352	1.091838	-0.627705	-0.626956	0.102063	0.039321	0.771339	0	0
57601	1.681238	-0.381458	10.324244	0.038548	-0.106253	0.001160	-0.283885	1.093237	-0.625816	-0.626939	0.102719	0.040350	0.771212	0	0
57602	1.767244	-0.507548	10.211494	0.160390	-0.100897	-0.029704	-0.285854	1.090614	-0.626861	-0.626817	0.102530	0.042302	0.771232	0	0
57603	2.142930	-0.313276	10.200872	0.287424	-0.113228	-0.028014	-0.287414	1.087713	-0.630538	-0.626823	0.101663	0.045320	0.771170	0	0
57604	2.304316	-0.354510	9.713511	0.319770	-0.076399	-0.033860	-0.287914	1.082308	-0.630322	-0.626834	0.100282	0.048351	0.771158	0	0
57605	2.515229	-0.573011	9.589006	0.298249	-0.095702	-0.027142	-0.291046	1.073035	-0.629056	-0.626851	0.099215	0.051346	0.771088	0	0
57606	2.582265	-0.653009	9.556264	0.240951	-0.076511	-0.013427	-0.293395	1.067919	-0.631038	-0.626925	0.098338	0.053748	0.770977	0	0
57607	2.529378	-0.623370	9.674829	0.251588	-0.099297	-0.001077	-0.295123	1.068621	-0.630742	-0.627085	0.097609	0.056386	0.770752	0	0
57608	2.402833	-0.755095	9.537411	0.238903	-0.073090	0.044761	-0.296966	1.066413	-0.630605	-0.627600	0.096749	0.058693	0.770268	0	0
57609	2.243992	-0.679344	9.520425	0.170832	-0.034626	0.072665	-0.297465	1.061841	-0.631954	-0.628280	0.096070	0.060230	0.769680	0	0
57610	2.028675	-0.400740	9.624026	0.006970	0.003777	0.110501	-0.296259	1.060171	-0.633038	-0.629119	0.096114	0.060205	0.768991	0	0
57611	1.960228	-0.515773	9.587243	-0.188970	0.021244	0.114421	-0.294576	1.065984	-0.631301	-0.629805	0.097288	0.058577	0.768407	0	0
57612	2.080753	-0.541225	9.436897	-0.332150	0.035171	0.127488	-0.294334	1.068616	-0.628787	-0.630459	0.099234	0.055730	0.767834	0	0
57613	2.327941	-0.418146	9.414548	-0.359075	0.024556	0.143947	-0.292517	1.074706	-0.627836	-0.631193	0.101468	0.052743	0.767149	0	0
57614	2.549695	-0.468635	9.200552	-0.326909	0.041998	0.164439	-0.291497	1.080661	-0.626219	-0.632123	0.103345	0.049854	0.766326	0	0
57615	2.573113	-0.565518	9.040608	-0.267887	0.019284	0.168289	-0.289840	1.089385	-0.621830	-0.633118	0.105061	0.047582	0.765415	0	0
57616	2.582454	-0.606792	8.939109	-0.262605	0.000018	0.184109	-0.288689	1.096172	-0.620862	-0.634230	0.106860	0.045430	0.764375	0	0
57617	2.563275	-0.585184	8.877033	-0.312835	-0.017534	0.208364	-0.288183	1.099218	-0.619135	-0.635450	0.109168	0.043014	0.763175	0	0
57618	2.408268	-0.646746	8.800753	-0.368406	-0.026284	0.229111	-0.288756	1.105321	-0.616836	-0.636758	0.111857	0.040170	0.761849	0	0
57619	2.292228	-0.660667	8.671808	-0.390855	-0.066500	0.238530	-0.286558	1.113627	-0.614820	-0.638078	0.115047	0.037442	0.760407	0	0
57620	2.185903	-0.669567	8.636571	-0.379350	-0.092757	0.259697	-0.288871	1.121817	-0.611031	-0.639555	0.118319	0.034902	0.758784	0	0
57621	2.142014	-0.731492	8.725165	-0.331064	-0.113743	0.257328	-0.285482	1.129422	-0.607204	-0.641043	0.121490	0.032908	0.757114	0	0
57622	2.100839	-0.754650	8.912723	-0.234521	-0.105033	0.273928	-0.288051	1.135118	-0.602125	-0.642772	0.123928	0.031525	0.755309	0	0
57623	2.079687	-0.681544	9.168510	-0.145000	-0.113762	0.254298	-0.287822	1.140246	-0.600111	-0.644447	0.125899	0.030940	0.753578	0	0
57624	2.018242	-0.497910	9.284114	-0.087789	-0.111155	0.264470	-0.286251	1.143148	-0.599450	-0.646272	0.127433	0.030714	0.751764	0	0
57625	2.155244	-0.585759	9.221836	-0.068059	-0.098039	0.259317	-0.286525	1.145785	-0.601256	-0.648076	0.128787	0.030600	0.749984	0	0
57626	2.151669	-0.757962	9.532334	-0.026085	-0.087615	0.270194	-0.286951	1.149530	-0.599114	-0.650016	0.129745	0.030676	0.748134	0	0
57627	2.061750	-0.843308	9.709984	0.042774	-0.045642	0.284952	-0.285909	1.151464	-0.597275	-0.652161	0.129987	0.031013	0.746209	0	0
57628	2.184005	-0.964945	9.572938	0.117892	-0.017673	0.304928	-0.284321	1.152427	-0.598076	-0.654554	0.129493	0.031664	0.744169	0	0
57629	2.163758	-1.094677	9.571621	0.203839	-0.015864	0.293204	-0.281935	1.152414	-0.598375	-0.656966	0.128458	0.032991	0.742163	0	0
57630	2.259766	-1.177138	9.593879	0.261149	0.024368	0.293721	-0.280574	1.148526	-0.602106	-0.659456	0.126706	0.034444	0.740187	0	0
57631	2.438273	-1.202676	9.563204	0.289850	0.020867	0.277998	-0.280299	1.148527	-0.604995	-0.661858	0.124823	0.036185	0.738278	0	0
57632	2.761774	-1.214814	9.565080	0.292622	0.003331	0.253182	-0.277522	1.148372	-0.603203	-0.664060	0.123001	0.038059	0.736510	0	0
57633	2.950337	-1.182901	9.470085	0.254240	-0.010664	0.231656	-0.276693	1.144764	-0.606792	-0.666044	0.121575	0.039813	0.734860	0	0
57634	3.075297	-1.265889	9.393546	0.213053	-0.050934	0.227632	-0.275888	1.143374	-0.607342	-0.667926	0.120669	0.041494	0.733207	0	0
57635	2.765633	-1.349626	9.537059	0.117279	-0.054405	0.230519	-0.276152	1.144486	-0.609425	-0.669704	0.120486	0.042544	0.731552	0	0
57636	2.344626	-1.470875	9.714748	0.044764	-0.050848	0.235389	-0.275885	1.143929	-0.609304	-0.671431	0.120706	0.042982	0.729906	0	0
57637	1.910864	-1.351347	9.940982	-0.017933	-0.028075	0.251025	-0.273778	1.145859	-0.608661	-0.673200	0.121239	0.042834	0.728195	0	0
57638	1.454551	-1.005809	10.081081	-0.068103	-0.017527	0.266763	-0.272080	1.150286	-0.608774	-0.675025	0.121987	0.042186	0.726416	0	0
57639	1.229368	-0.753793	10.117167	-0.060949	-0.027967	0.265134	-0.271433	1.152362	-0.607714	-0.676840	0.122792	0.041683	0.724619	0	0
57640	1.370721	-0.567794	9.949844	-0.026066	-0.043726	0.268855	-0.270936	1.156379	-0.604928	-0.678704	0.123444	0.041513	0.722772	0	0
57641	1.674071	-0.690921	9.787184	0.016119	-0.057696	0.239039	-0.270017	1.158870	-0.606360	-0.680405	0.123912	0.041785	0.721074	0	0
57642	1.958412	-0.770618	9.620380	0.057316	-0.059470	0.233948	-0.269358	1.159837	-0.607016	-0.682104	0.124096	0.042366	0.719402	0	0
57643	2.102244	-0.911872	9.415626	0.073477	-0.082178	0.219817	-0.269107	1.161083	-0.604909	-0.683721	0.124334	0.043236	0.717773	0	0
57644	2.158984	-1.076396	9.245004	0.071624	-0.143404	0.219535	-0.270960	1.161371	-0.606189	-0.685284	0.125016	0.044510	0.716083	0	0
57645	2.342501	-1.073426	9.111265	0.056341	-0.162716	0.233401	-0.271232	1.161094	-0.603827	-0.686932	0.125953	0.045791	0.714258	0	0
57646	2.366094	-1.146227	8.961211	-0.003694	-0.188991	0.248710	-0.271778	1.163453	-0.602878	-0.688579	0.127489	0.046802	0.712331	0	0
57647	2.375911	-1.122419	8.906121	-0.075342	-0.206530	0.260464	-0.273006	1.167479	-0.599541	-0.690218	0.129656	0.047411	0.710310	0	0
57648	2.265300	-1.063200	9.112049	-0.108619	-0.246849	0.281265	-0.273289	1.169559	-0.597680	-0.691920	0.132339	0.048031	0.708115	0	0
57649	2.227954	-0.882527	9.107238	-0.113065	-0.220598	0.284019	-0.275715	1.174839	-0.594968	-0.693651	0.134871	0.048434	0.705912	0	0
57650	2.262640	-0.760095	9.117960	-0.096981	-0.234610	0.284981	-0.277067	1.179700	-0.595030	-0.695378	0.137384	0.049045	0.703683	0	0
57651	2.282591	-0.677887	9.308605	-0.025430	-0.255627	0.280146	-0.278417	1.182340	-0.592491	-0.697165	0.139544	0.050309	0.701396	0	0
57652	2.325003	-0.833753	9.573230	0.010280	-0.262700	0.287380	-0.280163	1.185260	-0.590600	-0.699018	0.141505	0.051864	0.699043	0	0
57653	2.446072	-0.780134	9.325247	0.040755	-0.203207	0.300133	-0.281768	1.187348	-0.589768	-0.701046	0.142837	0.053191	0.696637	0	0
57654	2.644133	-0.772201	9.277964	0.040672	-0.209421	0.317677	-0.281115	1.187620	-0.587546	-0.703155	0.144226	0.054540	0.694116	0	0
57655	2.726456	-0.752559	9.618768	0.067417	-0.213911	0.328401	-0.282730	1.192066	-0.587608	-0.705392	0.145454	0.056086	0.691462	0	0
57656	2.570124	-1.008108	9.814260	0.131801	-0.174541	0.341340	-0.281822	1.194972	-0.586806	-0.707787	0.145969	0.057781	0.688761	0	0
57657	2.435046	-0.989920	9.911773	0.181920	-0.129902	0.348958	-0.284461	1.193601	-0.587698	-0.710359	0.145808	0.059486	0.685997	0	0
57658	2.426121	-0.888692	9.956276	0.230317	-0.094879	0.340649	-0.282346	1.194560	-0.587851	-0.712900	0.145072	0.061289	0.683353	0	0
57659	2.486137	-0.932958	9.791815	0.220543	-0.082597	0.333549	-0.281544	1.194279	-0.589440	-0.715428	0.144288	0.062935	0.680722	0	0
57660	2.651058	-1.170041	9.766035	0.216081	-0.093122	0.327213	-0.281011	1.194277	-0.590104	-0.717828	0.143630	0.064645	0.678170	0	0
57661	2.832373	-1.142515	9.791225	0.225095	-0.055544	0.322959	-0.279411	1.193714	-0.592101	-0.720286	0.142615	0.066138	0.675629	0	0
57662	3.041062	-0.995521	9.625278	0.178540	-0.042497	0.338499	-0.276108	1.194527	-0.590700	-0.722721	0.141888	0.067213	0.673071	0	0
57663	3.269355	-1.142475	9.345222	0.102468	-0.037302	0.351089	-0.275849	1.196190	-0.591475	-0.725185	0.141655	0.067712	0.670415	0	0
57664	3.287204	-1.340547	9.116867	0.037051	-0.046082	0.376093	-0.274007	1.198676	-0.592002	-0.727646	0.141997	0.067808	0.667660	0	0
57665	3.180391	-1.416874	9.054421	0.015535	-0.070549	0.379390	-0.272421	1.199777	-0.592409	-0.730131	0.142644	0.067933	0.664791	0	0
57666	3.015373	-1.535352	9.217917	0.031554	-0.072310	0.392740	-0.270855	1.204206	-0.592782	-0.732663	0.143207	0.068158	0.661854	0	0
57667	2.838663	-1.263964	9.419644	0.085149	-0.079323	0.406427	-0.268358	1.206825	-0.591220	-0.735397	0.143418	0.068769	0.658705	0	0
57668	2.716882	-1.079483	9.658354	0.097654	-0.070593	0.408381	-0.265459	1.209582	-0.590975	-0.738102	0.143492	0.069393	0.655592	0	0
57669	2.522038	-0.981052	9.887090	0.092248	-0.046111	0.418197	-0.262281	1.210536	-0.591801	-0.740921	0.143428	0.069781	0.652376	0	0
57670	2.493667	-0.898798	9.969997	0.097668	-0.046089	0.405042	-0.263471	1.210682	-0.592830	-0.743583	0.143335	0.070224	0.649313	0	0
57671	2.589707	-0.967693	9.708805	0.138918	-0.040771	0.392989	-0.260296	1.210941	-0.591827	-0.746285	0.142857	0.070902	0.646238	0	0
57672	2.729168	-1.046242	9.548072	0.208874	-0.035435	0.361741	-0.257515	1.215367	-0.598513	-0.748811	0.141830	0.072046	0.643409	0	0
57673	2.819567	-1.230375	9.343286	0.266205	-0.040621	0.349744	-0.255387	1.215079	-0.600121	-0.751389	0.140362	0.073602	0.640544	0	0
57674	2.896251	-1.310573	9.269598	0.284970	-0.045884	0.355111	-0.253524	1.214515	-0.601467	-0.753937	0.138823	0.075319	0.637679	0	0
57675	2.872265	-1.284279	9.154742	0.241973	-0.059888	0.365336	-0.252198	1.213120	-0.599403	-0.756536	0.137670	0.076844	0.634662	0	0
57676	2.842989	-1.322830	9.058414	0.201702	-0.063377	0.368557	-0.250345	1.215052	-0.601903	-0.759010	0.136876	0.078141	0.631714	0	0
57677	2.785025	-1.326908	9.150198	0.155070	-0.105410	0.376891	-0.249676	1.215050	-0.603749	-0.761499	0.136677	0.079444	0.628592	0	0
57678	2.706025	-1.230119	9.137572	0.124624	-0.097540	0.385554	-0.247555	1.215454	-0.604564	-0.763925	0.136693	0.080489	0.625503	0	0
57679	2.742708	-1.167689	9.195656	0.074404	-0.115122	0.404510	-0.247301	1.216839	-0.603899	-0.766443	0.137186	0.081320	0.622200	0	0
57680	2.864543	-1.014713	9.191557	0.047523	-0.106445	0.416677	-0.244140	1.220149	-0.603520	-0.768920	0.137869	0.081905	0.618907	0	0
57681	2.889166	-0.947629	9.168081	0.042128	-0.105592	0.423697	-0.243108	1.224025	-0.601924	-0.771491	0.138561	0.082434	0.615472	0	0
57682	2.861782	-1.060629	9.114142	0.068990	-0.102057	0.421248	-0.241006	1.226370	-0.600621	-0.773993	0.139052	0.083106	0.612122	0	0
57683	2.897732	-1.101523	9.204693	0.101187	-0.093335	0.424137	-0.238902	1.228576	-0.599582	-0.776630	0.139208	0.083899	0.608628	0	0
57684	3.023394	-1.088132	9.184535	0.101232	-0.067114	0.422435	-0.238117	1.230929	-0.600358	-0.779178	0.139232	0.084491	0.605275	0	0
57685	3.082163	-0.977651	9.281436	0.052816	-0.046228	0.448596	-0.234932	1.231745	-0.603021	-0.781904	0.139496	0.084590	0.601673	0	0
57686	3.026948	-0.938152	9.472239	0.011582	-0.027056	0.466008	-0.233233	1.235618	-0.602746	-0.784593	0.140010	0.084264	0.598090	0	0
57687	3.024499	-0.938552	9.335258	0.008043	0.014080	0.473184	-0.227812	1.237113	-0.601502	-0.787422	0.140278	0.083584	0.594393	0	0
57688	2.941990	-0.995591	9.349735	-0.000929	0.009717	0.476641	-0.224396	1.242085	-0.601242	-0.790148	0.140672	0.082875	0.590769	0	0
57689	2.975519	-1.029970	9.204844	0.011557	0.027200	0.494405	-0.219642	1.245110	-0.601547	-0.793083	0.140846	0.082079	0.586894	0	0
57690	3.018438	-1.100620	9.021000	-0.012679	0.039411	0.519803	-0.214494	1.249242	-0.602371	-0.796028	0.141189	0.081000	0.582961	0	0
57691	2.872377	-1.269745	9.188557	0.029349	0.037684	0.519227	-0.209746	1.254208	-0.604098	-0.799101	0.141173	0.080187	0.578859	0	0
57692	2.715368	-1.282346	9.386848	0.081162	0.063030	0.539123	-0.204327	1.257646	-0.605720	-0.802258	0.140639	0.079430	0.574712	0	0
57693	2.554504	-1.151314	9.351288	0.108046	0.095459	0.541274	-0.200358	1.259289	-0.606551	-0.805570	0.139665	0.078570	0.570419	0	0
57694	2.657599	-0.916497	9.319450	0.074009	0.077036	0.546264	-0.194942	1.262864	-0.607385	-0.808706	0.139107	0.077643	0.566229	0	0
57695	2.899451	-0.861028	9.197829	0.065174	0.052555	0.517855	-0.189789	1.265610	-0.607698	-0.811745	0.138693	0.076914	0.562067	0	0
57696	3.206852	-1.092473	9.019468	0.077716	0.009665	0.505319	-0.185020	1.267248	-0.609721	-0.814560	0.138444	0.076606	0.558083	0	0
57697	3.223932	-1.411889	9.222344	0.126079	0.002683	0.485304	-0.181718	1.267645	-0.607276	-0.817420	0.137791	0.076671	0.554040	0	0
57698	2.974457	-1.524616	9.477965	0.158117	-0.006977	0.512865	-0.177365	1.271781	-0.608481	-0.820329	0.136979	0.076932	0.549890	0	0
57699	2.828393	-1.359158	9.726279	0.129543	-0.004331	0.495116	-0.173389	1.272315	-0.609323	-0.823199	0.136340	0.077058	0.545726	0	0
57700	2.801752	-1.036291	9.840779	0.015094	0.007025	0.480295	-0.167559	1.273532	-0.611105	-0.825719	0.136593	0.076466	0.541925	0	0
57701	2.716050	-0.862588	9.793044	-0.108286	0.006193	0.461832	-0.164672	1.278369	-0.610838	-0.828055	0.137820	0.075253	0.538207	0	0
57702	2.687463	-0.807114	9.769894	-0.148498	-0.007772	0.447410	-0.161382	1.283204	-0.612414	-0.830127	0.139473	0.073939	0.534760	0	0
57703	2.641166	-0.862348	9.680731	-0.040056	-0.033853	0.402290	-0.159298	1.288738	-0.611079	-0.832178	0.140289	0.073497	0.531410	0	0
57704	2.782634	-0.998582	9.538545	0.137183	-0.063508	0.378734	-0.156119	1.289692	-0.612167	-0.834218	0.139807	0.074262	0.528223	0	0
57705	2.864391	-1.040716	9.340272	0.257128	-0.070438	0.370743	-0.154794	1.289823	-0.612186	-0.836462	0.138311	0.075742	0.524847	0	0
57706	2.890100	-1.150100	9.031152	0.264410	-0.070330	0.351387	-0.152927	1.288427	-0.613408	-0.838500	0.136778	0.077273	0.521764	0	0
57707	2.742752	-1.153970	8.962679	0.171319	-0.093056	0.355078	-0.151580	1.288701	-0.620114	-0.840495	0.136105	0.078517	0.518535	0	0
57708	2.350881	-0.914744	9.110614	0.063872	-0.094789	0.369431	-0.150660	1.289805	-0.619854	-0.842314	0.136394	0.079184	0.515398	0	0
57709	2.350117	-1.020648	9.085368	0.072701	-0.142057	0.381640	-0.148415	1.291318	-0.619873	-0.844248	0.136810	0.080286	0.511940	0	0
57710	2.309610	-0.947861	9.187499	0.145028	-0.163978	0.405023	-0.149102	1.293261	-0.616172	-0.846269	0.136794	0.081899	0.508340	0	0
57711	2.319755	-0.880531	9.207414	0.228173	-0.156128	0.421529	-0.146976	1.293667	-0.618561	-0.848575	0.135984	0.083849	0.504380	0	0
57712	2.205162	-0.696782	9.224936	0.265607	-0.157916	0.453589	-0.144572	1.292269	-0.621496	-0.850978	0.134949	0.085954	0.500236	0	0
57713	2.061695	-0.496190	9.170797	0.237003	-0.156117	0.450829	-0.143643	1.292541	-0.622294	-0.853399	0.134062	0.087897	0.495995	0	0
57714	1.931525	-0.459517	9.032942	0.169790	-0.147390	0.481261	-0.141388	1.292807	-0.623506	-0.855785	0.133807	0.089397	0.491666	0	0
57715	1.870722	-0.517049	8.941475	0.140318	-0.150834	0.470468	-0.139273	1.294182	-0.624180	-0.858135	0.133708	0.090775	0.487325	0	0
57716	1.883329	-0.444773	9.011896	0.145562	-0.161406	0.493388	-0.137687	1.295838	-0.625762	-0.860507	0.133730	0.092260	0.482838	0	0
57717	1.844762	-0.437057	9.077211	0.134673	-0.119516	0.537530	-0.134914	1.297487	-0.625525	-0.863157	0.133558	0.093235	0.477943	0	0
57718	1.787594	-0.339234	9.458573	0.154163	-0.098669	0.576548	-0.131994	1.297749	-0.627403	-0.865955	0.133270	0.094108	0.472762	0	0
57719	1.832361	-0.165633	9.710140	0.222000	-0.072559	0.614163	-0.127217	1.298418	-0.630222	-0.869071	0.132150	0.094968	0.467154	0	0
57720	1.997002	-0.106632	9.759871	0.312309	-0.056883	0.630700	-0.123098	1.297565	-0.631998	-0.872310	0.130329	0.096145	0.461352	0	0
57721	2.074517	-0.071327	9.704329	0.340949	-0.007047	0.645173	-0.116989	1.297395	-0.635503	-0.875708	0.127858	0.096927	0.455405	0	0
57722	2.352812	-0.326076	9.696595	0.345373	0.011218	0.660116	-0.110872	1.295838	-0.638758	-0.879105	0.125449	0.097617	0.449342	0	0
57723	2.502532	-0.327138	9.731342	0.357820	0.042610	0.685828	-0.103434	1.294135	-0.640987	-0.882659	0.122612	0.097974	0.443036	0	0
57724	2.556005	-0.274990	9.616116	0.381107	0.031261	0.680667	-0.097051	1.292300	-0.644249	-0.886112	0.119801	0.098612	0.436725	0	0
57725	2.731319	-0.393422	9.089291	0.386430	0.027772	0.703538	-0.088272	1.290592	-0.650694	-0.889654	0.116769	0.099196	0.430163	0	0
57726	2.794365	-0.696772	9.157362	0.359559	-0.006370	0.696087	-0.083212	1.287237	-0.652247	-0.893004	0.114312	0.100047	0.423635	0	0
57727	2.834641	-1.155294	9.550714	0.363070	0.012776	0.703117	-0.075381	1.287197	-0.655776	-0.896389	0.111540	0.100658	0.417029	0	0
57728	2.580137	-0.953370	9.648966	0.302224	0.055656	0.715280	-0.067942	1.285771	-0.658395	-0.899708	0.109343	0.100684	0.410406	0	0
57729	2.294028	-0.773553	9.516506	0.178705	0.068812	0.733939	-0.061439	1.286153	-0.661900	-0.902965	0.108008	0.099988	0.403722	0	0
57730	2.117200	-0.849200	9.497934	0.001575	0.090695	0.734528	-0.051378	1.288456	-0.662686	-0.905969	0.108385	0.098445	0.397216	0	0
57731	2.184879	-0.853298	9.903485	-0.089674	0.107211	0.725081	-0.044643	1.292578	-0.662485	-0.908841	0.109293	0.096324	0.390877	0	0
57732	2.346590	-1.218615	10.409823	-0.105736	0.107118	0.699275	-0.035527	1.297520	-0.662837	-0.911512	0.110530	0.094236	0.384771	0	0
57733	2.539385	-1.273056	10.402727	-0.023212	0.124682	0.658457	-0.025882	1.302042	-0.661890	-0.914126	0.110688	0.092278	0.378955	0	0
57734	2.574461	-1.082209	9.976806	0.034216	0.128327	0.636016	-0.018063	1.303110	-0.663834	-0.916647	0.110496	0.090595	0.373284	0	0
57735	2.432505	-1.328240	9.388762	0.059462	0.121574	0.606221	-0.009590	1.304311	-0.663426	-0.919077	0.109855	0.089033	0.367835	0	0
57736	2.371129	-1.806400	9.393408	0.080975	0.077039	0.581464	-0.001648	1.306487	-0.664312	-0.921332	0.109366	0.088049	0.362538	0	0
57737	2.471079	-2.016082	9.510306	0.183093	0.069219	0.548620	0.005791	1.303812	-0.664846	-0.923573	0.107735	0.087484	0.357424	0	0
57738	2.726207	-1.796754	9.520241	0.294110	0.042971	0.526392	0.010841	1.302954	-0.667554	-0.925766	0.105346	0.087636	0.352391	0	0
57739	2.628029	-1.343746	9.535910	0.388002	0.032487	0.537734	0.018036	1.298203	-0.670858	-0.928082	0.101948	0.088152	0.347130	0	0
57740	2.341272	-1.255262	9.424036	0.431834	0.058823	0.551473	0.023119	1.293742	-0.677274	-0.930439	0.098241	0.088607	0.341731	0	0
57741	2.133946	-1.546816	9.513803	0.428188	0.034361	0.554883	0.029004	1.287335	-0.682148	-0.932766	0.094476	0.089227	0.336245	0	0
57742	2.095974	-1.791816	9.528138	0.417481	0.041385	0.548623	0.035787	1.284110	-0.683726	-0.934992	0.090951	0.089790	0.330839	0	0
57743	2.246695	-1.653344	9.574096	0.369174	0.060558	0.551847	0.041922	1.279919	-0.688057	-0.937187	0.087653	0.089971	0.325426	0	0
57744	2.329649	-1.546966	9.963961	0.286773	0.065653	0.561828	0.048854	1.275447	-0.692404	-0.939279	0.085276	0.089861	0.320011	0	0
57745	2.262639	-1.475451	10.369140	0.169545	0.104042	0.566425	0.055108	1.272503	-0.694889	-0.941312	0.083730	0.088976	0.314651	0	0
57746	2.248024	-1.494440	10.414713	0.112259	0.077781	0.562387	0.061073	1.272054	-0.694722	-0.943200	0.082948	0.088191	0.309379	0	0
57747	2.363168	-1.594645	10.189047	0.068620	0.090119	0.526817	0.067699	1.272989	-0.696387	-0.944950	0.082369	0.087155	0.304448	0	0
57748	2.335492	-1.402924	9.888656	0.029397	0.072742	0.499206	0.074722	1.273922	-0.697665	-0.946517	0.082324	0.086211	0.299827	0	0
57749	2.173828	-1.710664	9.521190	-0.006310	0.078132	0.491029	0.080155	1.274170	-0.697876	-0.948036	0.082471	0.085093	0.295271	0	0
57750	2.198634	-1.951807	9.383610	0.027842	0.059004	0.454146	0.085445	1.276498	-0.698720	-0.949410	0.082438	0.084306	0.291063	0	0
57751	2.227062	-1.687762	9.280649	0.067301	0.056437	0.437729	0.091284	1.275635	-0.699604	-0.950772	0.081924	0.083657	0.286918	0	0
57752	2.218432	-1.543423	9.265559	0.117502	0.025897	0.408939	0.094997	1.274366	-0.698100	-0.952022	0.081094	0.083477	0.283037	0	0
57753	2.100744	-1.792581	9.290148	0.210572	-0.017749	0.390057	0.098997	1.272405	-0.701852	-0.953266	0.079403	0.083983	0.279153	0	0
57754	2.003077	-1.945481	9.380563	0.328875	-0.022841	0.341551	0.101672	1.269897	-0.704803	-0.954413	0.076639	0.084910	0.275705	0	0
57755	1.917328	-1.789925	9.690732	0.429105	-0.024578	0.329109	0.103844	1.261844	-0.706359	-0.955605	0.072848	0.086138	0.272198	0	0
57756	1.902491	-1.501157	9.696584	0.474823	0.000831	0.319023	0.106808	1.255452	-0.709746	-0.956763	0.068605	0.087252	0.268860	0	0
57757	1.916025	-1.299042	9.754070	0.461518	-0.021866	0.286277	0.109774	1.249338	-0.714310	-0.957806	0.064466	0.088570	0.265720	0	0
57758	1.906300	-1.312943	9.903008	0.459878	-0.015687	0.251037	0.111953	1.241703	-0.718616	-0.958698	0.060347	0.089842	0.263030	0	0
57759	1.991149	-1.270001	10.003714	0.404641	0.019354	0.206684	0.113857	1.236010	-0.723029	-0.959483	0.056582	0.090663	0.260714	0	0
57760	1.976416	-0.966809	10.007327	0.308147	0.049123	0.186769	0.115092	1.231014	-0.726900	-0.960137	0.053690	0.090953	0.258810	0	0
57761	1.910326	-0.747946	9.832559	0.186674	0.075468	0.154326	0.117906	1.226979	-0.729343	-0.960691	0.051828	0.090696	0.257219	0	0
57762	1.849464	-0.471587	9.595917	0.078488	0.049291	0.137662	0.119769	1.225860	-0.729514	-0.961085	0.051094	0.090418	0.255988	0	0
57763	1.917474	-0.407975	9.334086	0.011491	0.036230	0.117739	0.122019	1.227235	-0.731108	-0.961413	0.050981	0.090107	0.254884	0	0
57764	1.975832	-0.348599	9.235724	-0.082409	0.010868	0.102861	0.123200	1.228337	-0.729541	-0.961597	0.051861	0.089804	0.254118	0	0
57765	1.980103	-0.419108	8.999339	-0.124453	0.019640	0.109625	0.124522	1.227774	-0.727600	-0.961817	0.053090	0.089310	0.253206	0	0
57766	2.061155	-0.555458	8.665398	-0.139642	0.024923	0.114775	0.124756	1.232209	-0.725986	-0.962006	0.054496	0.088719	0.252397	0	0
57767	2.109181	-0.592032	8.626107	-0.128112	-0.006611	0.128823	0.125935	1.236225	-0.728718	-0.962243	0.055849	0.088460	0.251287	0	0
57768	2.045588	-0.372197	8.775794	-0.121962	-0.015422	0.148282	0.126182	1.238025	-0.726737	-0.962478	0.057218	0.088280	0.250138	0	0
57769	2.119315	-0.529233	8.737301	-0.085240	-0.001413	0.144141	0.126692	1.241210	-0.726057	-0.962776	0.058159	0.088071	0.248844	0	0
57770	1.988310	-0.621298	8.972910	-0.029804	-0.001411	0.145442	0.129065	1.242861	-0.725159	-0.963063	0.058604	0.087986	0.247657	0	0
57771	1.335711	-0.705146	8.991997	-0.090632	0.028499	0.150572	0.131179	1.244930	-0.727006	-0.963395	0.059528	0.087472	0.246322	0	0
57772	1.796199	-0.481674	9.307848	-0.155076	-0.031176	0.130401	0.132874	1.247553	-0.723203	-0.963541	0.061239	0.087373	0.245366	0	0
57773	1.868838	-0.457872	9.410843	-0.264194	0.042226	0.140427	0.132983	1.250879	-0.721860	-0.963746	0.063788	0.086303	0.244289	0	0
57774	2.208885	-0.527178	9.637842	-0.283909	-0.013887	0.124097	0.135196	1.256412	-0.719741	-0.963801	0.066689	0.085724	0.243499	0	0
57775	2.072537	-1.025937	9.794314	-0.239147	-0.017327	0.110248	0.135959	1.260566	-0.717351	-0.963881	0.069116	0.085308	0.242648	0	0
57776	2.177366	-1.237239	10.180339	-0.183585	-0.059317	0.066359	0.135666	1.265281	-0.717037	-0.963811	0.071111	0.085447	0.242303	0	0
57777	2.321708	-1.315201	10.223862	-0.090364	-0.062749	0.026432	0.136309	1.266107	-0.712842	-0.963746	0.072151	0.085890	0.242099	0	0
57778	2.569398	-1.128925	10.418546	0.008184	-0.064512	-0.006381	0.133915	1.267507	-0.712530	-0.963627	0.072248	0.086595	0.242291	0	0
57779	2.385945	-1.113542	10.261678	0.130007	-0.080070	-0.037210	0.132863	1.266681	-0.713440	-0.963549	0.071157	0.087786	0.242496	0	0
57780	2.254767	-1.218690	10.151043	0.300147	-0.111371	-0.074834	0.129187	1.264486	-0.719831	-0.963425	0.068495	0.089699	0.243052	0	0
57781	2.234954	-1.286040	10.099967	0.487206	-0.107777	-0.085801	0.127378	1.259230	-0.724577	-0.963429	0.063993	0.092059	0.243382	0	0
57782	2.234834	-0.972657	10.327091	0.624085	-0.076313	-0.077581	0.124944	1.249126	-0.731852	-0.963499	0.058120	0.094423	0.243672	0	0
57783	2.197041	-0.511124	10.138045	0.667183	-0.006249	-0.082191	0.122105	1.239162	-0.737547	-0.963646	0.051636	0.096234	0.243843	0	0
57784	2.314828	-0.238811	9.820501	0.627955	0.015676	-0.096469	0.121924	1.228352	-0.743815	-0.963685	0.045476	0.097727	0.244322	0	0
57785	2.151777	-0.074249	9.732470	0.491999	-0.002644	-0.108015	0.120669	1.218656	-0.747826	-0.963616	0.040638	0.099082	0.244897	0	0
57786	1.890257	-0.173360	9.690325	0.339895	0.034124	-0.096595	0.120712	1.213112	-0.751029	-0.963503	0.037206	0.099690	0.245640	0	0
57787	1.479569	-0.192229	9.551848	0.146610	0.078795	-0.074809	0.121259	1.211030	-0.752632	-0.963438	0.035521	0.099395	0.246263	0	0
57788	1.170431	-0.201492	9.667371	-0.027085	0.063897	-0.056654	0.122460	1.210747	-0.754489	-0.963308	0.035592	0.098799	0.247001	0	0
57789	1.075209	-0.012848	9.761692	-0.175787	0.062025	-0.019790	0.123359	1.214901	-0.753019	-0.963244	0.037097	0.097844	0.247409	0	0
57790	1.162042	-0.016888	9.448449	-0.245751	0.022590	0.015666	0.123732	1.217115	-0.749593	-0.963166	0.039447	0.097078	0.247651	0	0
57791	1.305088	-0.275309	9.468278	-0.239614	-0.011611	0.031351	0.122908	1.222389	-0.750053	-0.963124	0.041789	0.096649	0.247598	0	0
57792	1.671274	-0.396067	9.454116	-0.186934	-0.013503	0.054504	0.124463	1.226815	-0.747147	-0.963119	0.043700	0.096358	0.247400	0	0
57793	1.990058	-0.391434	9.422578	-0.132390	-0.029334	0.058275	0.124041	1.230422	-0.746187	-0.963165	0.045080	0.096352	0.246975	0	0
57794	2.231925	-0.335781	9.361045	-0.068935	-0.033788	0.074523	0.123499	1.232088	-0.745506	-0.963237	0.045924	0.096537	0.246469	0	0
57795	2.183762	-0.316242	9.335247	-0.063603	-0.052151	0.078039	0.123485	1.233474	-0.743919	-0.963338	0.046718	0.096913	0.245776	0	0
57796	2.179333	-0.254241	9.148529	-0.095779	-0.045119	0.077848	0.124273	1.235411	-0.744961	-0.963390	0.047852	0.097140	0.245261	0	0
57797	2.231797	-0.341730	8.988443	-0.070799	-0.059129	0.093810	0.124122	1.237630	-0.743363	-0.963517	0.048750	0.097559	0.244419	0	0
57798	2.231453	-0.392019	9.059972	0.009729	-0.041628	0.096211	0.124123	1.238463	-0.744928	-0.963663	0.048878	0.097999	0.243640	0	0
57799	2.286650	-0.440515	9.073359	0.074124	-0.045138	0.100165	0.123585	1.239297	-0.743993	-0.963887	0.048355	0.098637	0.242601	0	0
57800	2.332081	-0.510001	9.276461	0.142953	-0.066179	0.102321	0.124668	1.236797	-0.746526	-0.964081	0.047266	0.099634	0.241632	0	0
57801	2.438135	-0.543918	9.467431	0.160866	-0.081962	0.088252	0.124554	1.234580	-0.748120	-0.964275	0.045990	0.100845	0.240602	0	0
57802	2.457553	-0.529675	9.455410	0.066869	-0.041796	0.111502	0.124182	1.232088	-0.751549	-0.964475	0.045587	0.101420	0.239634	0	0
57803	2.426095	-0.534636	9.325838	-0.086101	-0.026055	0.113099	0.124957	1.234856	-0.750222	-0.964666	0.046591	0.101490	0.238638	0	0
57804	2.423578	-0.546835	9.263230	-0.203342	-0.033962	0.119265	0.124671	1.238046	-0.749530	-0.964759	0.048785	0.101337	0.237888	0	0
57805	2.420604	-0.623886	9.228722	-0.232007	-0.055838	0.120725	0.126231	1.242057	-0.747284	-0.964860	0.051282	0.101345	0.236949	0	0
57806	2.325891	-0.702184	9.339197	-0.219458	-0.038321	0.117365	0.126467	1.247047	-0.747238	-0.964922	0.053641	0.101194	0.236239	0	0
57807	2.350104	-0.690597	9.257404	-0.203330	-0.010320	0.122868	0.126963	1.250647	-0.743407	-0.965076	0.055762	0.100830	0.235271	0	0
57808	2.388611	-0.710024	9.295303	-0.230177	0.007141	0.128006	0.127998	1.253830	-0.741556	-0.965189	0.058127	0.100206	0.234498	0	0
57809	2.421638	-0.827344	9.555645	-0.298228	0.039404	0.140805	0.129815	1.259920	-0.740474	-0.965366	0.061071	0.099130	0.233477	0	0
57810	2.473157	-1.062467	9.881769	-0.292884	0.077810	0.147080	0.133360	1.264336	-0.738385	-0.965539	0.063894	0.097661	0.232627	0	0
57811	2.454339	-0.999148	10.089355	-0.224892	0.110149	0.152994	0.135040	1.270148	-0.735468	-0.965840	0.065983	0.096064	0.231454	0	0
57812	2.319394	-0.957392	10.028510	-0.124628	0.143477	0.153015	0.140854	1.273583	-0.736309	-0.966182	0.067033	0.094345	0.230432	0	0
57813	2.218183	-0.925543	9.960050	0.004242	0.115585	0.140674	0.144427	1.274118	-0.735834	-0.966602	0.066884	0.093232	0.229162	0	0
57814	2.206261	-0.897254	9.741765	0.079508	0.117445	0.123620	0.146552	1.273413	-0.736136	-0.966984	0.065992	0.092253	0.228203	0	0
57815	2.176836	-0.955194	9.597146	0.095637	0.080769	0.111268	0.150406	1.272423	-0.737515	-0.967360	0.065014	0.091706	0.227107	0	0
57816	2.188933	-0.948411	9.486561	0.058053	0.072026	0.112725	0.152803	1.271718	-0.739657	-0.967658	0.064421	0.091126	0.226237	0	0
57817	2.251061	-1.046885	9.691589	0.023953	0.028200	0.115799	0.156375	1.271558	-0.737746	-0.967946	0.064264	0.090924	0.225128	0	0
57818	2.095913	-1.140901	10.013908	-0.006607	0.033367	0.138526	0.157958	1.273353	-0.738670	-0.968223	0.064408	0.090554	0.224044	0	0
57819	1.777058	-1.163976	10.307210	-0.018342	0.019371	0.149049	0.158750	1.273348	-0.737764	-0.968547	0.064714	0.090320	0.222644	0	0
57820	1.516248	-1.164422	10.283017	-0.076578	0.035134	0.171670	0.160469	1.273893	-0.737523	-0.968851	0.065561	0.089756	0.221298	0	0
57821	1.401234	-1.034102	10.131688	-0.153526	0.045657	0.180024	0.164165	1.276646	-0.737814	-0.969174	0.067143	0.088941	0.219736	0	0
57822	1.523051	-0.881346	10.055483	-0.232155	0.033421	0.155611	0.167717	1.279398	-0.734825	-0.969330	0.069485	0.088060	0.218670	0	0
57823	1.686412	-0.998215	10.009468	-0.253484	0.028206	0.122762	0.169276	1.282992	-0.731797	-0.969430	0.072016	0.087228	0.217738	0	0
57824	1.930667	-1.288492	10.095354	-0.150466	-0.006752	0.080955	0.171770	1.286583	-0.730881	-0.969439	0.073585	0.086965	0.217278	0	0
57825	1.980393	-1.417218	9.814646	-0.033049	0.001286	0.044796	0.171615	1.289772	-0.729798	-0.969500	0.073975	0.086930	0.216888	0	0
57826	2.006965	-1.404126	9.444437	0.083479	-0.027380	-0.000277	0.171355	1.288803	-0.729672	-0.969486	0.073250	0.087434	0.216996	0	0
57827	1.983524	-1.296546	9.169479	0.118496	-0.037756	-0.022053	0.170441	1.287145	-0.730724	-0.969477	0.072206	0.088156	0.217092	0	0
57828	1.880458	-1.185408	9.068299	0.094436	-0.051661	-0.044252	0.171246	1.285754	-0.731275	-0.969349	0.071390	0.088951	0.217611	0	0
57829	1.876762	-1.024469	8.988464	0.013930	-0.055162	-0.046578	0.169130	1.284101	-0.729816	-0.969194	0.071378	0.089633	0.218024	0	0
57830	1.985672	-0.989343	8.954280	-0.061126	-0.035921	-0.062060	0.169674	1.283823	-0.733237	-0.968922	0.072023	0.089947	0.218891	0	0
57831	2.048718	-0.955882	9.045452	-0.102352	-0.029005	-0.047370	0.168866	1.285768	-0.732812	-0.968703	0.073081	0.090122	0.219434	0	0
57832	1.990529	-0.986858	8.992722	-0.127305	-0.019317	-0.065127	0.169248	1.287290	-0.730967	-0.968379	0.074331	0.090129	0.220442	0	0
57833	1.932662	-0.978778	9.127907	-0.129147	-0.021971	-0.058085	0.167633	1.290903	-0.729726	-0.968119	0.075624	0.090185	0.221117	0	0
57834	1.990162	-1.046211	9.246807	-0.096881	0.006014	-0.065713	0.168410	1.293672	-0.729186	-0.967826	0.076526	0.090010	0.222160	0	0
57835	2.072806	-0.969959	9.222937	-0.025177	-0.009663	-0.096978	0.168944	1.292559	-0.728418	-0.967568	0.076749	0.090206	0.223127	0	0
57836	2.147964	-0.927338	9.193937	0.025042	-0.001741	-0.118626	0.168153	1.292287	-0.729195	-0.967241	0.076440	0.090418	0.224560	0	0
57837	2.187847	-1.095564	9.343076	0.057213	-0.013148	-0.118482	0.168283	1.291175	-0.726717	-0.966991	0.075854	0.090851	0.225657	0	0
57838	2.133829	-1.226805	9.548729	0.072515	0.006130	-0.139464	0.165773	1.290496	-0.727735	-0.966652	0.075050	0.091108	0.227266	0	0
57839	1.940893	-1.198226	9.750208	0.059043	0.034106	-0.125303	0.166176	1.289940	-0.728402	-0.966427	0.074336	0.091093	0.228462	0	0
57840	1.855055	-1.041558	9.637384	0.041147	0.055122	-0.114723	0.164883	1.285511	-0.730393	-0.966165	0.073744	0.090789	0.229878	0	0
57841	1.860031	-1.031020	9.949910	0.034025	0.069081	-0.127067	0.166212	1.285505	-0.731463	-0.965946	0.073186	0.090376	0.231139	0	0
57842	1.946310	-1.134031	10.306094	0.043842	0.116212	-0.118068	0.168074	1.283275	-0.729677	-0.965731	0.072422	0.089492	0.232617	0	0
57843	2.203016	-1.025914	10.134478	0.044813	0.144179	-0.121535	0.170325	1.284095	-0.730490	-0.965594	0.071589	0.088374	0.233868	0	0
57844	2.488442	-0.951881	9.902136	0.026988	0.142410	-0.130549	0.171923	1.282977	-0.730919	-0.965361	0.070912	0.087209	0.235466	0	0
57845	2.582200	-1.001582	9.619553	0.018196	0.155620	-0.153508	0.172729	1.282003	-0.732515	-0.965131	0.070283	0.085945	0.237055	0	0
57846	2.433913	-1.135453	9.511138	0.043337	0.148740	-0.172715	0.173266	1.279781	-0.730578	-0.964814	0.069393	0.084789	0.239018	0	0
57847	2.037700	-1.158989	9.456604	0.079209	0.141048	-0.191752	0.174995	1.280605	-0.733743	-0.964512	0.068184	0.083841	0.240911	0	0
57848	1.641597	-1.168019	9.426270	0.101575	0.155164	-0.186133	0.175276	1.277831	-0.733775	-0.964194	0.066704	0.082772	0.242960	0	0
57849	1.434909	-1.031554	9.477691	0.131090	0.149093	-0.185851	0.176355	1.275052	-0.734737	-0.963935	0.064980	0.081864	0.244755	0	0
57850	1.314023	-1.050027	9.420838	0.151543	0.146455	-0.157480	0.179031	1.271711	-0.736516	-0.963696	0.063061	0.080981	0.246488	0	0
57851	1.251855	-0.967405	9.537690	0.168418	0.134152	-0.136221	0.179316	1.268660	-0.737338	-0.963558	0.061052	0.080270	0.247761	0	0
57852	1.269635	-0.847085	9.601410	0.148641	0.151568	-0.111611	0.182238	1.266424	-0.735306	-0.963415	0.059186	0.079301	0.249079	0	0
57853	1.417572	-0.752601	9.413751	0.075286	0.158532	-0.106855	0.184902	1.264052	-0.735371	-0.963304	0.058032	0.078101	0.250156	0	0
57854	1.567179	-0.768211	9.409877	0.014427	0.113871	-0.116320	0.186104	1.262660	-0.735665	-0.963033	0.057548	0.077163	0.251599	0	0
57855	1.663659	-0.781250	9.324775	-0.046454	0.098954	-0.109798	0.186518	1.261550	-0.738567	-0.962792	0.057713	0.076231	0.252763	0	0
57856	1.694664	-0.832299	9.227782	-0.076873	0.076220	-0.114525	0.188106	1.262096	-0.738979	-0.962436	0.058205	0.075424	0.254243	0	0
57857	1.702156	-0.798602	9.254542	-0.080521	0.047322	-0.108484	0.187963	1.263483	-0.738177	-0.962136	0.058831	0.074902	0.255389	0	0
57858	1.726511	-0.774305	9.396415	-0.037637	0.025412	-0.104732	0.187164	1.264042	-0.737897	-0.961778	0.059083	0.074677	0.256739	0	0
57859	1.615758	-0.729980	9.450756	0.008755	0.007891	-0.081506	0.187429	1.263624	-0.737380	-0.961567	0.058970	0.074747	0.257535	0	0
57860	1.596915	-0.662578	9.420449	0.015883	0.011383	-0.072609	0.189288	1.264308	-0.739500	-0.961310	0.058768	0.074775	0.258529	0	0
57861	1.645729	-0.586362	9.298328	-0.020045	0.004308	-0.040290	0.186784	1.262104	-0.739746	-0.961185	0.058969	0.074779	0.258948	0	0
57862	1.748162	-0.443047	9.231796	-0.075601	-0.004518	-0.022222	0.187712	1.262931	-0.741325	-0.960989	0.059726	0.074693	0.259525	0	0
57863	1.844425	-0.485074	9.105503	-0.099796	-0.008049	-0.011872	0.186649	1.264047	-0.742347	-0.960880	0.060741	0.074594	0.259724	0	0
57864	2.017457	-0.604071	9.174746	-0.088260	-0.016897	0.003963	0.186366	1.265433	-0.739575	-0.960729	0.061672	0.074575	0.260068	0	0
57865	2.113171	-0.729634	9.259000	-0.057822	0.004069	0.003323	0.186631	1.264044	-0.737102	-0.960691	0.062266	0.074464	0.260096	0	0
57866	2.158389	-0.825872	9.365658	0.024398	-0.002979	0.018841	0.187964	1.263483	-0.738439	-0.960664	0.062088	0.074597	0.260201	0	0
57867	2.198948	-0.902434	9.602368	0.058287	-0.013564	0.033116	0.188775	1.261955	-0.740564	-0.960762	0.061640	0.074945	0.259845	0	0
57868	2.069078	-0.831361	9.702847	0.088643	0.000421	0.049300	0.189066	1.258349	-0.741916	-0.960859	0.060858	0.075194	0.259599	0	0
57869	1.861827	-0.769833	9.630836	0.086790	-0.010035	0.062543	0.188811	1.255437	-0.740105	-0.961052	0.060151	0.075567	0.258941	0	0
57870	1.746063	-0.749640	9.646488	0.057304	0.005748	0.058017	0.188558	1.254192	-0.741425	-0.961154	0.059663	0.075678	0.258645	0	0
57871	1.620412	-0.762898	9.709909	0.020533	0.005721	0.075406	0.190693	1.251407	-0.740961	-0.961351	0.059560	0.075719	0.257922	0	0
57872	1.543142	-0.762293	9.710583	-0.004531	0.038957	0.087704	0.192805	1.251255	-0.738372	-0.961517	0.059604	0.075334	0.257404	0	0
57873	1.488339	-1.001887	9.876542	-0.024254	0.047674	0.092843	0.194266	1.250693	-0.738531	-0.961763	0.059835	0.074842	0.256573	0	0
57874	1.317547	-1.259178	10.252398	-0.010890	0.096616	0.108087	0.196522	1.249570	-0.737396	-0.962016	0.059807	0.073873	0.255911	0	0
57875	1.245890	-1.152465	10.357591	0.031151	0.154332	0.125386	0.199865	1.246226	-0.740497	-0.962455	0.059259	0.072470	0.254787	0	0
57876	1.335763	-0.730865	10.020374	0.038406	0.145651	0.113138	0.203184	1.245654	-0.741471	-0.962784	0.058633	0.071152	0.254060	0	0
57877	1.733247	-0.522788	9.860710	-0.002737	0.106201	0.103810	0.207045	1.243832	-0.743646	-0.963109	0.058511	0.070136	0.253139	0	0
57878	2.066330	-0.544710	9.833549	-0.045637	0.084262	0.087453	0.208779	1.242020	-0.743690	-0.963278	0.058830	0.069212	0.252675	0	0
57879	1.997382	-1.070720	9.902603	-0.010746	0.038828	0.069831	0.210899	1.241314	-0.742418	-0.963462	0.058934	0.068849	0.252048	0	0
57880	1.799781	-1.350566	9.913108	0.045740	0.035471	0.041154	0.210108	1.239099	-0.740068	-0.963536	0.058463	0.068653	0.251926	0	0
57881	1.286576	-1.183558	9.731988	-0.000695	0.049668	0.031366	0.213031	1.238251	-0.740777	-0.963636	0.058427	0.068232	0.251667	0	0
57882	0.971583	-0.998006	9.828170	-0.097320	0.030481	0.022793	0.214231	1.237691	-0.741981	-0.963586	0.059331	0.067737	0.251781	0	0
57883	0.785566	-1.015161	10.036273	-0.125947	0.032248	0.016470	0.215406	1.239902	-0.740665	-0.963562	0.060531	0.067167	0.251740	0	0
57884	0.864809	-1.087031	10.332790	-0.095535	0.025192	0.007809	0.216465	1.239757	-0.739896	-0.963475	0.061420	0.066737	0.251971	0	0
57885	0.966348	-1.086341	10.817417	-0.034552	0.046165	-0.030483	0.215653	1.241147	-0.737378	-0.963397	0.061667	0.066280	0.252329	0	0
57886	1.053295	-1.078017	10.614874	-0.048749	0.068087	-0.044626	0.217780	1.239748	-0.737031	-0.963248	0.061958	0.065589	0.253006	0	0
57887	1.240443	-1.236786	10.298985	-0.089824	0.018275	-0.069860	0.217890	1.240438	-0.731781	-0.963017	0.062782	0.065278	0.253762	0	0
57888	1.388667	-1.440497	10.131930	-0.106676	0.002596	-0.103606	0.216815	1.241413	-0.729132	-0.962646	0.063755	0.065111	0.254966	0	0
57889	1.339470	-1.554312	9.756109	-0.069798	0.005403	-0.135931	0.215743	1.243360	-0.728703	-0.962247	0.064387	0.065013	0.256336	0	0
57890	1.178060	-1.836986	9.720604	0.008184	-0.032915	-0.178687	0.215891	1.242112	-0.731341	-0.961736	0.064295	0.065530	0.258138	0	0
57891	1.081580	-1.826139	9.875381	0.062819	-0.065219	-0.204813	0.213780	1.241015	-0.731975	-0.961192	0.063804	0.066490	0.260034	0	0
57892	1.038174	-1.807527	9.558716	0.001289	-0.044085	-0.235121	0.210082	1.240483	-0.734940	-0.960519	0.063767	0.067133	0.262354	0	0
57893	1.089476	-1.726042	9.592858	-0.089036	-0.072089	-0.253503	0.206905	1.240500	-0.735940	-0.959734	0.064736	0.067785	0.264810	0	0
57894	1.078078	-1.632099	9.608458	-0.187451	-0.107090	-0.264899	0.204229	1.243842	-0.734030	-0.958807	0.066655	0.068554	0.267481	0	0
57895	1.193841	-1.650107	9.520727	-0.165786	-0.133237	-0.312455	0.200749	1.246075	-0.727661	-0.957751	0.068494	0.069621	0.270507	0	0
57896	1.178080	-1.845534	10.071408	-0.079846	-0.179603	-0.352578	0.194900	1.248325	-0.726238	-0.956586	0.069515	0.071433	0.273877	0	0
57897	1.019669	-1.705268	9.915761	-0.074288	-0.144464	-0.378766	0.190521	1.249874	-0.727205	-0.955374	0.070467	0.072890	0.277455	0	0
57898	1.235151	-1.620905	9.737017	-0.172651	-0.194339	-0.400855	0.184938	1.251984	-0.725788	-0.953966	0.072379	0.074617	0.281321	0	0
57899	1.402368	-1.540210	9.808605	-0.281737	-0.197891	-0.419321	0.178552	1.254929	-0.723301	-0.952410	0.075435	0.076023	0.285386	0	0
57900	1.538672	-1.387582	9.727467	-0.338879	-0.190882	-0.440868	0.171349	1.260790	-0.719723	-0.950714	0.078887	0.077274	0.289739	0	0
57901	1.644229	-1.482431	9.655766	-0.327181	-0.211847	-0.460294	0.163083	1.267488	-0.716384	-0.948929	0.082385	0.078706	0.294196	0	0
57902	1.678077	-1.484374	9.893392	-0.308294	-0.199595	-0.484801	0.157592	1.273893	-0.710466	-0.947054	0.085531	0.080160	0.298912	0	0
57903	1.601007	-1.459379	10.004903	-0.324343	-0.196067	-0.498978	0.148818	1.277683	-0.708590	-0.945097	0.088919	0.081472	0.303722	0	0
57904	1.581990	-1.411666	9.827761	-0.335037	-0.145304	-0.488279	0.143471	1.283672	-0.705302	-0.943161	0.092144	0.082328	0.308512	0	0
57905	1.480928	-1.362636	9.872458	-0.338646	-0.152294	-0.484766	0.135360	1.287598	-0.703959	-0.941199	0.095534	0.083157	0.313214	0	0
57906	1.273147	-1.373419	9.749148	-0.344044	-0.126000	-0.467024	0.128278	1.295399	-0.700102	-0.939266	0.098794	0.083778	0.317805	0	0
57907	1.445364	-1.596752	9.519171	-0.338639	-0.088391	-0.459010	0.124914	1.301099	-0.694749	-0.937373	0.101990	0.083964	0.322303	0	0
57908	1.680383	-1.824725	9.504908	-0.317147	-0.085812	-0.463367	0.118521	1.305292	-0.692512	-0.935450	0.104867	0.084286	0.326852	0	0
57909	1.938190	-1.569272	9.536865	-0.270496	-0.064838	-0.484125	0.114253	1.308364	-0.689793	-0.933505	0.107321	0.084490	0.331530	0	0
57910	2.096147	-1.422161	9.280025	-0.250751	-0.112030	-0.503550	0.108375	1.315883	-0.688580	-0.931437	0.109624	0.085312	0.336347	0	0
57911	2.284984	-1.688597	9.155161	-0.221907	-0.096203	-0.543924	0.101858	1.317996	-0.685313	-0.929255	0.111673	0.086033	0.341485	0	0
57912	2.463697	-1.700655	9.600520	-0.082298	-0.153975	-0.580191	0.094142	1.320115	-0.680453	-0.927013	0.112482	0.087898	0.346798	0	0
57913	2.410581	-1.700152	9.629826	0.035845	-0.134676	-0.583651	0.086597	1.319186	-0.681397	-0.924884	0.112229	0.089904	0.352011	0	0
57914	2.126406	-1.594277	9.705599	0.064391	-0.148635	-0.570170	0.078259	1.317430	-0.681549	-0.922779	0.111663	0.092212	0.357082	0	0
57915	1.759876	-1.523808	9.791288	0.001626	-0.117150	-0.533382	0.070320	1.316643	-0.683797	-0.920745	0.111695	0.093865	0.361858	0	0
57916	1.458049	-1.866924	10.083167	-0.086210	-0.109327	-0.507545	0.062894	1.317376	-0.683676	-0.918677	0.112427	0.095193	0.366512	0	0
57917	1.417773	-1.428169	10.304870	-0.272575	-0.068451	-0.441689	0.058631	1.320449	-0.682269	-0.916669	0.114869	0.095271	0.370739	0	0
57918	1.623772	-0.960870	9.476873	-0.521464	-0.011715	-0.365703	0.054071	1.327127	-0.677675	-0.914664	0.119362	0.093931	0.374591	0	0
57919	1.957959	-1.156856	9.164096	-0.584255	-0.047709	-0.333821	0.051337	1.337536	-0.670711	-0.912648	0.124660	0.092519	0.378120	0	0
57920	2.163760	-1.409492	8.875810	-0.451989	-0.072246	-0.300450	0.048222	1.345175	-0.664031	-0.910847	0.128800	0.091910	0.381209	0	0
57921	2.600825	-1.408447	8.759089	-0.244436	-0.109037	-0.302724	0.041956	1.350061	-0.661526	-0.909267	0.131251	0.092306	0.384038	0	0
57922	2.658981	-1.380074	8.746896	-0.117591	-0.107377	-0.255984	0.037827	1.352717	-0.659863	-0.908006	0.132518	0.093234	0.386358	0	0
57923	2.751397	-1.291549	8.828834	-0.112368	-0.114488	-0.227786	0.032917	1.353159	-0.658735	-0.906862	0.133854	0.094093	0.388369	0	0
57924	2.669506	-1.262014	8.839494	-0.146517	-0.125045	-0.198083	0.030517	1.355112	-0.657630	-0.905754	0.135504	0.094990	0.390160	0	0
57925	2.708425	-1.225929	8.940517	-0.196868	-0.133957	-0.149143	0.027841	1.358454	-0.655720	-0.904770	0.137747	0.095594	0.391507	0	0
57926	2.751447	-1.284348	8.824109	-0.189806	-0.113013	-0.119078	0.025032	1.360685	-0.651984	-0.903909	0.139816	0.096104	0.392637	0	0
57927	2.829617	-1.164220	8.978636	-0.093300	-0.127091	-0.099042	0.021583	1.362369	-0.653750	-0.903262	0.141134	0.096987	0.393437	0	0
57928	2.793430	-1.163525	9.113549	0.033764	-0.120065	-0.103370	0.018261	1.363773	-0.653423	-0.902761	0.141224	0.098416	0.394199	0	0
57929	2.706164	-1.210862	9.142599	0.110692	-0.086805	-0.090337	0.015361	1.360738	-0.652885	-0.902471	0.140537	0.099730	0.394778	0	0
57930	2.606215	-1.348967	9.346166	0.152602	-0.086864	-0.065361	0.013399	1.357700	-0.655246	-0.902314	0.139461	0.101273	0.395126	0	0
57931	2.657807	-1.231015	9.508108	0.160522	-0.089596	-0.040636	0.011173	1.353276	-0.655780	-0.902283	0.138370	0.102737	0.395202	0	0
57932	2.626550	-1.211571	9.494181	0.076332	-0.033692	-0.004905	0.011051	1.353695	-0.659446	-0.902308	0.137834	0.103415	0.395156	0	0
57933	2.645874	-1.205065	9.311427	-0.027537	-0.038112	0.016351	0.009983	1.355920	-0.660981	-0.902294	0.138281	0.103591	0.394984	0	0
57934	2.776024	-1.233189	9.098477	-0.102768	-0.073151	0.027972	0.010631	1.357302	-0.658879	-0.902159	0.139550	0.103872	0.394772	0	0
57935	2.909511	-1.474948	9.036863	-0.061725	-0.062729	0.056418	0.010493	1.357024	-0.657044	-0.902230	0.140438	0.104082	0.394240	0	0
57936	2.816712	-1.620832	9.074442	-0.002890	-0.092528	0.093745	0.009426	1.357861	-0.656495	-0.902470	0.140951	0.104838	0.393305	0	0
57937	2.646265	-1.819027	9.112089	0.004112	-0.094305	0.125521	0.008364	1.358422	-0.656866	-0.902870	0.141440	0.105495	0.392035	0	0
57938	2.550746	-1.675715	9.326064	-0.027384	-0.108405	0.156135	0.010223	1.359245	-0.659116	-0.903300	0.142301	0.106210	0.390538	0	0
57939	2.346830	-1.491017	9.426085	-0.117920	-0.101482	0.193487	0.009672	1.361188	-0.656465	-0.903779	0.143981	0.106351	0.388771	0	0
57940	2.237781	-1.554176	9.731536	-0.021360	-0.080519	0.206617	0.011784	1.362007	-0.655309	-0.904436	0.144730	0.106763	0.386847	0	0
57941	2.349668	-1.441977	9.739071	0.010860	-0.031577	0.219354	0.013503	1.362830	-0.655589	-0.905270	0.144982	0.106724	0.384807	0	0
57942	2.407629	-1.437928	9.637673	0.087836	-0.042036	0.212813	0.015096	1.363238	-0.657183	-0.906142	0.144600	0.107199	0.382762	0	0
57943	2.373516	-1.480928	9.647087	0.161183	-0.006168	0.227578	0.017363	1.360869	-0.657241	-0.907244	0.143383	0.107486	0.380521	0	0
57944	2.402298	-1.505479	9.557629	0.163844	0.028801	0.245336	0.020158	1.360439	-0.659911	-0.908413	0.142073	0.107561	0.378195	0	0
57945	2.484347	-1.511131	9.491963	0.136021	0.011248	0.260906	0.022174	1.356547	-0.661685	-0.909611	0.141038	0.107540	0.375700	0	0
57946	2.462938	-1.463105	9.410983	0.125230	0.010360	0.274941	0.025757	1.355557	-0.661487	-0.910803	0.140178	0.107594	0.373112	0	0
57947	2.553768	-1.252496	9.297256	0.132362	-0.000161	0.282022	0.028683	1.355404	-0.664156	-0.912047	0.139225	0.107629	0.370408	0	0
57948	2.704622	-1.090434	9.192066	0.121607	-0.008951	0.287189	0.033994	1.353572	-0.664255	-0.913241	0.138480	0.107827	0.367678	0	0
57949	2.965941	-1.015727	9.118567	0.110034	-0.003745	0.278250	0.035722	1.353286	-0.665202	-0.914421	0.137725	0.107820	0.365023	0	0
57950	3.230813	-1.121275	9.100647	0.113631	0.004938	0.276445	0.038523	1.351886	-0.668012	-0.915561	0.136988	0.107874	0.362415	0	0
57951	3.293557	-1.120037	8.879004	0.130669	0.027710	0.281044	0.042384	1.349925	-0.669926	-0.916795	0.135927	0.107661	0.359750	0	0
57952	3.160806	-1.113908	8.971550	0.166405	-0.002886	0.281232	0.044255	1.347141	-0.669983	-0.917998	0.134736	0.107968	0.357029	0	0
57953	3.033129	-1.074114	9.074054	0.189705	0.010276	0.274445	0.046923	1.344909	-0.671357	-0.919248	0.133180	0.108142	0.354331	0	0
57954	2.937098	-0.996317	9.099812	0.162825	0.045246	0.292924	0.051045	1.343224	-0.672486	-0.920519	0.131861	0.107978	0.351566	0	0
57955	2.898197	-1.051949	9.685947	0.150132	0.066068	0.319330	0.053326	1.340718	-0.676479	-0.921914	0.130506	0.107442	0.348567	0	0
57956	2.827520	-0.797176	9.444335	0.152002	0.148351	0.333818	0.060236	1.338740	-0.678440	-0.923400	0.128967	0.106233	0.345563	0	0
57957	2.769842	-0.758253	9.440474	0.082260	0.108151	0.312042	0.064459	1.338714	-0.673390	-0.924704	0.128063	0.105086	0.342752	0	0
57958	2.815865	-0.734897	9.329786	0.007204	0.136165	0.301016	0.070035	1.337436	-0.674275	-0.925855	0.127867	0.103531	0.340182	0	0
57959	2.980287	-1.035141	9.098992	-0.041016	0.130951	0.282916	0.073750	1.336723	-0.674339	-0.926906	0.127981	0.101795	0.337792	0	0
57960	3.104631	-1.204667	9.038287	0.039529	0.120467	0.276345	0.079854	1.337384	-0.677834	-0.927981	0.127510	0.100523	0.335392	0	0
57961	3.185451	-1.374587	8.737610	0.075406	0.129292	0.266894	0.084113	1.335005	-0.679234	-0.929106	0.126536	0.099226	0.333024	0	0
57962	3.110024	-1.455603	8.795012	0.095076	0.104824	0.260785	0.088219	1.334705	-0.678120	-0.930165	0.125584	0.098303	0.330695	0	0
57963	2.912952	-1.665337	8.924087	0.116584	0.104892	0.248619	0.091940	1.333853	-0.679496	-0.931238	0.124298	0.097402	0.328419	0	0
57964	2.781686	-1.793509	9.149669	0.143437	0.101416	0.238236	0.095278	1.330231	-0.680632	-0.932262	0.122882	0.096696	0.326248	0	0
57965	2.605299	-1.813293	9.309590	0.152345	0.111920	0.245434	0.099018	1.326329	-0.682826	-0.933357	0.121244	0.095854	0.323969	0	0
57966	2.399703	-1.866420	9.503029	0.152297	0.076953	0.240067	0.102220	1.323262	-0.683954	-0.934358	0.119824	0.095402	0.321737	0	0
57967	2.339814	-1.798645	9.489904	0.149718	0.075275	0.217164	0.106617	1.320883	-0.686799	-0.935308	0.118306	0.094925	0.319674	0	0
57968	2.395825	-1.736234	9.591084	0.129233	0.075285	0.194098	0.110344	1.319061	-0.688578	-0.936120	0.117061	0.094469	0.317886	0	0
57969	2.402721	-1.786640	9.643320	0.100677	0.089298	0.179828	0.111953	1.316280	-0.689286	-0.936894	0.115925	0.093749	0.316231	0	0
57970	2.287323	-1.720270	9.815723	0.073848	0.052580	0.161921	0.113972	1.311000	-0.689632	-0.937511	0.115239	0.093367	0.314764	0	0
57971	2.192688	-1.782245	9.758144	0.052559	0.066698	0.126587	0.115961	1.310434	-0.688881	-0.938034	0.114577	0.092765	0.313624	0	0
57972	2.123902	-1.945324	9.740039	0.074089	0.063263	0.112621	0.118339	1.310004	-0.686168	-0.938501	0.113808	0.092340	0.312630	0	0
57973	2.022531	-1.937388	9.716970	0.152860	0.045847	0.100828	0.120475	1.307774	-0.687009	-0.939033	0.112251	0.092273	0.311612	0	0
57974	2.051897	-1.877983	9.553966	0.195833	0.052880	0.102055	0.122879	1.304988	-0.687729	-0.939590	0.110361	0.092337	0.310587	0	0
57975	2.105336	-1.832832	9.510762	0.192250	0.030133	0.097534	0.122917	1.301108	-0.692096	-0.940133	0.108486	0.092541	0.309543	0	0
57976	2.158483	-1.824170	9.332548	0.158251	0.039753	0.105242	0.123462	1.298610	-0.692391	-0.940639	0.106992	0.092609	0.308504	0	0
57977	2.206847	-1.812713	9.269773	0.153711	0.023099	0.116593	0.126147	1.296103	-0.698227	-0.941184	0.105528	0.092738	0.307305	0	0
57978	2.352505	-1.703396	9.207284	0.161763	0.014320	0.116599	0.127492	1.293323	-0.699324	-0.941698	0.104088	0.093044	0.306125	0	0
57979	2.507626	-1.618487	9.053102	0.170651	0.026508	0.137831	0.129096	1.291096	-0.699633	-0.942320	0.102484	0.093174	0.304711	0	0
57980	2.585164	-1.576311	8.884676	0.181342	0.017745	0.150202	0.129908	1.287625	-0.698631	-0.942950	0.100880	0.093471	0.303204	0	0
57981	2.600214	-1.499325	8.928694	0.204537	-0.006780	0.157342	0.131916	1.285119	-0.700260	-0.943621	0.099087	0.094006	0.301536	0	0
57982	2.629675	-1.432161	8.943632	0.218851	0.010698	0.162801	0.131812	1.281516	-0.702655	-0.944306	0.097162	0.094469	0.299869	0	0
57983	2.659615	-1.297701	8.942516	0.217006	0.008032	0.175133	0.134499	1.276789	-0.705234	-0.945042	0.095232	0.094890	0.298032	0	0
57984	2.723559	-1.139131	9.047136	0.245609	0.018479	0.182439	0.135057	1.273321	-0.707506	-0.945801	0.093049	0.095339	0.296162	0	0
57985	2.763149	-1.009242	9.149232	0.258099	0.035046	0.193177	0.137474	1.269705	-0.710857	-0.946636	0.090671	0.095617	0.294136	0	0
57986	2.648837	-0.791334	9.325772	0.282227	0.031541	0.195177	0.140424	1.264976	-0.712916	-0.947457	0.088113	0.096036	0.292126	0	0
57987	2.519876	-0.588450	9.271535	0.272423	0.075316	0.202395	0.143645	1.259413	-0.715381	-0.948349	0.085484	0.095972	0.290029	0	0
57988	2.521073	-0.415787	9.105268	0.261684	0.084074	0.211199	0.146332	1.254270	-0.717309	-0.949225	0.082982	0.095817	0.287932	0	0
57989	2.597654	-0.508217	8.964146	0.301050	0.084085	0.214972	0.148231	1.248854	-0.720801	-0.950160	0.080059	0.095746	0.285690	0	0
57990	2.636009	-0.551446	9.083489	0.370834	0.099812	0.217277	0.149601	1.241637	-0.721943	-0.951126	0.076480	0.095746	0.283448	0	0
57991	2.582621	-0.593781	9.261318	0.376119	0.127742	0.238568	0.155484	1.234952	-0.725771	-0.952194	0.072738	0.095461	0.280933	0	0
57992	2.564206	-0.472854	9.431108	0.356335	0.167883	0.268555	0.159635	1.229247	-0.728776	-0.953316	0.069152	0.094730	0.278266	0	0
57993	2.651903	-0.365379	9.405149	0.299012	0.159068	0.280438	0.163661	1.222016	-0.731139	-0.954436	0.066091	0.093906	0.275437	0	0
57994	2.961373	-0.316942	9.515998	0.249787	0.153692	0.279093	0.167805	1.216726	-0.732828	-0.955463	0.063569	0.093005	0.272764	0	0
57995	2.998863	-0.480492	9.614738	0.229229	0.132692	0.264722	0.172212	1.212544	-0.735559	-0.956437	0.061233	0.092260	0.270125	0	0
57996	2.886298	-0.695360	9.853583	0.270476	0.143246	0.240372	0.175428	1.207814	-0.738016	-0.957325	0.058506	0.091535	0.267820	0	0
57997	2.678326	-0.747998	10.200869	0.309817	0.136259	0.234510	0.180766	1.201684	-0.738552	-0.958239	0.055368	0.090998	0.265390	0	0
57998	2.514220	-0.736799	10.298552	0.254431	0.155558	0.218364	0.184240	1.197784	-0.740217	-0.959037	0.052744	0.090123	0.263334	0	0
57999	2.263732	-0.639227	10.104752	0.092549	0.162642	0.212023	0.189029	1.195263	-0.741495	-0.959774	0.051604	0.088774	0.261322	0	0
58000	2.095003	-0.601319	10.272481	-0.006649	0.131222	0.172469	0.192102	1.191364	-0.742105	-0.960281	0.051504	0.087470	0.259918	0	0
58001	2.171154	-0.760471	10.334888	-0.029759	0.133891	0.137007	0.193826	1.190522	-0.741091	-0.960725	0.051551	0.086117	0.258717	0	0
58002	2.365000	-0.670377	10.401546	-0.027828	0.085805	0.090104	0.197145	1.190505	-0.742715	-0.960963	0.051699	0.085236	0.258094	0	0
58003	2.167054	-0.646157	9.951686	-0.083143	0.103482	0.073097	0.199380	1.192571	-0.741155	-0.961183	0.052288	0.084073	0.257536	0	0
58004	2.061113	-0.597691	9.799337	-0.147477	0.064214	0.046977	0.201208	1.196304	-0.739310	-0.961225	0.053605	0.083113	0.257421	0	0
58005	1.862604	-0.663767	9.708960	-0.167152	0.030187	0.037066	0.201726	1.196854	-0.736952	-0.961242	0.055162	0.082458	0.257239	0	0
58006	1.711746	-0.812690	9.391294	-0.145622	0.016327	0.028383	0.201583	1.198241	-0.736018	-0.961195	0.056568	0.081972	0.257265	0	0
58007	1.837920	-0.725002	9.285462	-0.118938	-0.036234	0.051279	0.200635	1.201296	-0.735449	-0.961216	0.057847	0.082070	0.256868	0	0
58008	1.714646	-0.736535	9.132573	-0.145863	-0.041472	0.072250	0.200623	1.202960	-0.734514	-0.961224	0.059442	0.082112	0.256463	0	0
58009	1.804811	-0.626240	9.248428	-0.153174	-0.081821	0.091430	0.198480	1.205466	-0.732358	-0.961286	0.061200	0.082535	0.255680	0	0
58010	1.988655	-0.584161	9.319429	-0.128143	-0.055660	0.102233	0.199259	1.206291	-0.728953	-0.961359	0.062687	0.082738	0.254977	0	0
58011	2.060551	-0.661622	9.341952	-0.067455	-0.094217	0.123645	0.197930	1.206576	-0.728274	-0.961540	0.063679	0.083481	0.253804	0	0
58012	1.966798	-0.603079	9.369873	-0.047811	-0.086342	0.134431	0.197769	1.209347	-0.724835	-0.961709	0.064501	0.084161	0.252729	0	0
58013	1.960532	-0.468160	9.426757	-0.028235	-0.092524	0.155727	0.196457	1.207136	-0.724968	-0.961993	0.065134	0.084966	0.251214	0	0
58014	1.869344	-0.394624	9.644699	0.046876	-0.118766	0.152692	0.195661	1.207557	-0.725345	-0.962238	0.065141	0.086184	0.249855	0	0
58015	1.881191	-0.428223	9.699490	0.203471	-0.108233	0.150336	0.194371	1.204378	-0.730078	-0.962637	0.063570	0.087722	0.248181	0	0
58016	1.986527	-0.224083	9.866766	0.329548	-0.136283	0.156446	0.191494	1.199126	-0.732446	-0.963046	0.060902	0.089810	0.246512	0	0
58017	2.021574	-0.044557	9.671445	0.333224	-0.054027	0.165613	0.193516	1.193153	-0.732406	-0.963590	0.057946	0.091136	0.244605	0	0
58018	2.234368	0.003556	9.429818	0.286746	-0.073279	0.156344	0.191968	1.187340	-0.735194	-0.964011	0.055532	0.092513	0.242981	0	0
58019	2.383165	-0.125115	9.419845	0.152544	-0.062857	0.157095	0.191996	1.182209	-0.734590	-0.964405	0.054322	0.093492	0.241313	0	0
58020	2.308914	-0.379320	9.477649	0.029084	-0.041877	0.157122	0.192018	1.180686	-0.738539	-0.964708	0.054316	0.093943	0.239923	0	0
58021	2.066616	-0.501710	9.737904	-0.021114	-0.026164	0.174478	0.194136	1.180952	-0.738306	-0.965077	0.054708	0.094141	0.238268	0	0
58022	1.984717	-0.476662	9.854263	-0.028389	0.025368	0.212529	0.195060	1.180391	-0.736359	-0.965538	0.055147	0.093774	0.236435	0	0
58023	1.951000	-0.453359	9.523148	-0.065015	0.061296	0.219464	0.195314	1.180804	-0.733867	-0.966064	0.055795	0.092997	0.234433	0	0
58024	2.018043	-0.531076	9.449572	-0.077588	0.038528	0.224542	0.197960	1.181622	-0.733899	-0.966530	0.056688	0.092379	0.232534	0	0
58025	2.185743	-0.719831	9.503637	-0.090968	0.050736	0.216469	0.201146	1.180911	-0.734217	-0.967014	0.057611	0.091646	0.230577	0	0
58026	2.200247	-0.724138	9.705352	-0.086467	0.087441	0.215743	0.202855	1.181732	-0.731613	-0.967490	0.058468	0.090538	0.228797	0	0
58027	2.166610	-0.699858	9.693904	-0.085596	0.122415	0.231753	0.206152	1.183654	-0.730201	-0.968065	0.059190	0.089115	0.226726	0	0
58028	2.112799	-0.800044	9.830213	-0.098143	0.103163	0.226297	0.209205	1.182806	-0.730125	-0.968560	0.060132	0.087821	0.224864	0	0
58029	2.116791	-0.928833	10.198828	-0.103516	0.094364	0.213854	0.213420	1.185970	-0.728060	-0.969046	0.061078	0.086640	0.222962	0	0
58030	2.033520	-1.091769	10.190462	-0.103410	0.122430	0.198087	0.215933	1.185539	-0.725873	-0.969480	0.062002	0.085163	0.221386	0	0
58031	1.980049	-1.128512	9.837195	-0.111399	0.113786	0.190965	0.218304	1.186912	-0.724191	-0.969916	0.062970	0.083789	0.219721	0	0
58032	2.070733	-1.276243	9.738577	-0.106782	0.085873	0.152952	0.222404	1.187582	-0.722935	-0.970207	0.063968	0.082685	0.218562	0	0
58033	2.064949	-1.406397	9.636186	-0.074469	0.075463	0.129336	0.223195	1.187993	-0.722419	-0.970491	0.064623	0.081804	0.217436	0	0
58034	2.055350	-1.392419	9.463381	-0.061940	0.045767	0.124923	0.225440	1.188396	-0.720613	-0.970708	0.065251	0.081204	0.216506	0	0
58035	2.026190	-1.416384	9.417692	-0.076178	0.024834	0.102719	0.227152	1.189218	-0.719057	-0.970887	0.066026	0.080830	0.215605	0	0
58036	1.968042	-1.449053	9.598076	-0.088825	-0.006718	0.114856	0.228199	1.191430	-0.718789	-0.971012	0.067022	0.080685	0.214787	0	0
58037	1.815233	-1.544014	9.617531	-0.072739	-0.041654	0.107823	0.227799	1.191293	-0.717866	-0.971147	0.067925	0.080961	0.213788	0	0
58038	1.735010	-1.615804	9.533277	-0.047675	-0.066085	0.099998	0.226990	1.192128	-0.715354	-0.971213	0.068638	0.081488	0.213058	0	0
58039	1.739733	-1.628125	9.448974	-0.056583	-0.071302	0.091982	0.226992	1.191990	-0.715618	-0.971297	0.069450	0.082095	0.212177	0	0
58040	1.756445	-1.654730	9.443717	-0.033290	-0.094018	0.078842	0.225668	1.192136	-0.716252	-0.971300	0.070067	0.082937	0.211634	0	0
58041	1.758757	-1.669166	9.448338	0.000701	-0.083521	0.083530	0.224874	1.191308	-0.715199	-0.971392	0.070356	0.083788	0.210777	0	0
58042	1.753887	-1.678411	9.558832	0.068761	-0.104472	0.061036	0.224087	1.189648	-0.714941	-0.971416	0.069990	0.084958	0.210318	0	0
58043	1.757798	-1.471388	9.623668	0.074136	-0.082625	0.065600	0.221708	1.188690	-0.715046	-0.971520	0.069561	0.085965	0.209572	0	0
58044	1.935387	-1.289866	9.657871	0.095576	-0.080076	0.073679	0.221191	1.186614	-0.715321	-0.971609	0.068893	0.086947	0.208974	0	0
58045	1.915188	-1.073416	9.598044	0.066983	-0.064316	0.072698	0.221189	1.188001	-0.717012	-0.971735	0.068505	0.087755	0.208177	0	0
58046	1.801883	-1.043929	9.512836	0.047232	-0.048573	0.094683	0.221202	1.185228	-0.716384	-0.971860	0.068259	0.088316	0.207433	0	0
58047	1.961815	-0.959278	9.286507	0.032903	-0.052097	0.103351	0.220285	1.184679	-0.718342	-0.972035	0.068203	0.088912	0.206376	0	0
58048	1.951820	-0.994036	8.906449	0.007077	-0.041489	0.089988	0.219487	1.184267	-0.717023	-0.972124	0.068332	0.089322	0.205738	0	0
58049	1.988177	-1.316288	9.017796	0.009635	-0.050314	0.110163	0.219762	1.183157	-0.717825	-0.972295	0.068510	0.089849	0.204635	0	0
58050	1.919701	-1.436073	9.000185	0.043581	-0.017080	0.131675	0.219768	1.181354	-0.716794	-0.972512	0.068272	0.090067	0.203586	0	0
58051	1.930526	-1.277042	9.119689	0.107949	-0.029357	0.137413	0.222430	1.179675	-0.717114	-0.972821	0.067485	0.090572	0.202142	0	0
58052	2.057891	-1.036531	9.438610	0.127635	-0.025945	0.130523	0.221520	1.178018	-0.719477	-0.973080	0.066447	0.091047	0.201026	0	0
58053	2.128473	-0.966637	9.664728	0.116940	-0.013741	0.119023	0.222458	1.175516	-0.718467	-0.973366	0.065525	0.091430	0.199762	0	0
58054	2.015179	-0.950179	10.038428	0.093695	-0.001519	0.108353	0.223659	1.174401	-0.719021	-0.973578	0.064747	0.091615	0.198899	0	0
58055	1.884852	-0.946159	10.234278	0.070498	0.038739	0.100434	0.222867	1.173018	-0.717711	-0.973842	0.064153	0.091404	0.197893	0	0
58056	1.837205	-0.850085	10.067553	0.054563	0.052848	0.072210	0.225396	1.171202	-0.717899	-0.974010	0.063612	0.091007	0.197423	0	0
58057	1.818092	-0.810117	9.717275	0.049374	0.033759	0.036878	0.227376	1.170496	-0.714265	-0.974130	0.063169	0.090840	0.197052	0	0
58058	2.000857	-0.910712	9.536686	0.058434	-0.008174	0.004117	0.225791	1.169117	-0.713598	-0.974111	0.062648	0.091089	0.197196	0	0
58059	2.004625	-1.055416	9.419624	0.044135	-0.007274	0.003107	0.225788	1.169256	-0.713072	-0.974123	0.062308	0.091332	0.197132	0	0
58060	2.125476	-1.032984	9.197723	-0.002365	-0.009900	0.002731	0.225555	1.167458	-0.719119	-0.974063	0.062380	0.091480	0.197336	0	0
58061	2.079677	-1.018473	9.106955	-0.038111	-0.016856	-0.006347	0.225288	1.166904	-0.717809	-0.973996	0.062857	0.091662	0.197433	0	0
58062	2.048025	-1.052150	9.025124	-0.054224	-0.048319	-0.011861	0.223949	1.169130	-0.717504	-0.973836	0.063498	0.092090	0.197816	0	0
58063	2.061523	-0.854854	9.080151	-0.063167	-0.083313	-0.023473	0.223684	1.168854	-0.716847	-0.973656	0.064337	0.092882	0.198060	0	0
58064	2.156693	-0.718301	9.143390	-0.090941	-0.069391	-0.012172	0.221289	1.170253	-0.716666	-0.973449	0.065379	0.093441	0.198473	0	0
58065	2.103486	-0.734281	9.287871	-0.091846	-0.069402	-0.013931	0.220479	1.171920	-0.715063	-0.973279	0.066474	0.094036	0.198660	0	0
58066	2.219123	-0.777968	9.454612	-0.039941	-0.079932	-0.024213	0.217821	1.173322	-0.715271	-0.973064	0.067032	0.094804	0.199159	0	0
58067	2.257411	-0.830804	9.578653	0.026370	-0.083387	-0.051083	0.215715	1.171948	-0.716957	-0.972884	0.066966	0.095797	0.199586	0	0
58068	2.226767	-0.729244	9.676223	0.068447	-0.083372	-0.058679	0.214258	1.172233	-0.717588	-0.972666	0.066444	0.096837	0.200320	0	0
58069	2.204921	-0.745823	9.705062	0.072961	-0.092091	-0.071012	0.212014	1.170859	-0.718092	-0.972466	0.065918	0.098021	0.200890	0	0
58070	2.274918	-0.746723	9.589083	0.046248	-0.072799	-0.090541	0.209108	1.168378	-0.716499	-0.972175	0.065560	0.098935	0.201965	0	0
58071	2.272636	-0.729721	9.637367	0.012342	-0.089380	-0.117280	0.205662	1.167842	-0.715665	-0.971840	0.065568	0.100002	0.203046	0	0
58072	2.170113	-0.889506	9.823883	0.023071	-0.079755	-0.118935	0.205129	1.168261	-0.715390	-0.971463	0.065423	0.100955	0.204419	0	0
58073	1.998176	-0.962249	9.980754	0.080324	-0.063977	-0.116665	0.203014	1.167857	-0.716149	-0.971195	0.064716	0.101910	0.205441	0	0
58074	1.781280	-0.902669	10.033782	0.137561	-0.072665	-0.114441	0.200114	1.166071	-0.717696	-0.970906	0.063448	0.103027	0.206643	0	0
58075	1.639071	-0.867675	10.102708	0.116011	-0.076177	-0.100464	0.196950	1.163871	-0.718981	-0.970677	0.062431	0.104154	0.207463	0	0
58076	1.682453	-0.886581	10.323233	0.061318	-0.064054	-0.077930	0.194842	1.162219	-0.719752	-0.970427	0.061919	0.105009	0.208354	0	0
58077	1.841608	-0.921178	10.427214	-0.018408	-0.048446	-0.055601	0.194049	1.163473	-0.722350	-0.970234	0.062191	0.105550	0.208895	0	0
58078	2.059300	-0.865682	10.252926	-0.088190	-0.038009	-0.049073	0.193506	1.165417	-0.721929	-0.969986	0.063101	0.105825	0.209635	0	0
58079	2.301435	-0.767242	10.026045	-0.140077	-0.053798	-0.048675	0.192174	1.166949	-0.722418	-0.969724	0.064568	0.106155	0.210233	0	0
58080	2.312375	-0.917269	9.759847	-0.168696	-0.064251	-0.048068	0.190021	1.169593	-0.717507	-0.969398	0.066313	0.106515	0.211009	0	0
58081	2.285156	-1.004098	9.612473	-0.188351	-0.061586	-0.049970	0.188410	1.172512	-0.716142	-0.969086	0.068265	0.106818	0.211665	0	0
58082	2.112796	-1.128101	9.523607	-0.154434	-0.062426	-0.030312	0.186805	1.175156	-0.716354	-0.968804	0.069886	0.107177	0.212243	0	0
58083	1.897968	-1.112281	9.429505	-0.148256	-0.051900	-0.005486	0.185463	1.177242	-0.715001	-0.968619	0.071478	0.107435	0.212430	0	0
58084	1.787151	-1.077519	9.502964	-0.139504	-0.065968	0.031575	0.185445	1.179459	-0.713405	-0.968471	0.073027	0.107816	0.212382	0	0
58085	1.888545	-1.080791	9.478017	-0.117250	-0.045062	0.063504	0.184628	1.182514	-0.712313	-0.968458	0.074377	0.108016	0.211871	0	0
58086	2.115901	-1.027496	9.394951	-0.061843	-0.054755	0.077916	0.183292	1.183768	-0.711232	-0.968475	0.075199	0.108418	0.211296	0	0
58087	2.376626	-1.036870	9.354138	-0.038607	-0.041717	0.088627	0.183018	1.185017	-0.710822	-0.968575	0.075807	0.108732	0.210459	0	0
58088	2.521249	-1.069697	9.213114	-0.045763	-0.029498	0.095621	0.184345	1.184733	-0.710845	-0.968667	0.076440	0.108909	0.209714	0	0
58089	2.593796	-1.047005	8.953177	-0.094067	-0.022493	0.102333	0.183525	1.187509	-0.708182	-0.968771	0.077563	0.108913	0.208817	0	0
58090	2.561637	-1.152722	8.908978	-0.115604	-0.060985	0.105550	0.184582	1.188613	-0.709236	-0.968788	0.078950	0.109239	0.208045	0	0
58091	2.522864	-1.171662	8.909094	-0.128137	-0.066226	0.105447	0.183242	1.190560	-0.708016	-0.968818	0.080503	0.109596	0.207120	0	0
58092	2.481863	-1.161970	8.827842	-0.072758	-0.080226	0.124321	0.182185	1.190567	-0.708918	-0.968880	0.081537	0.110180	0.206116	0	0
58093	2.464665	-1.200556	8.750636	-0.024564	-0.108239	0.144837	0.180458	1.191131	-0.708755	-0.969023	0.082220	0.111128	0.204660	0	0
58094	2.514924	-1.263511	8.742269	-0.028189	-0.106526	0.155363	0.179651	1.193354	-0.708983	-0.969145	0.082913	0.112030	0.203306	0	0
58095	2.554239	-1.172106	8.843925	-0.083812	-0.125884	0.180446	0.180300	1.194458	-0.707014	-0.969282	0.084250	0.113001	0.201554	0	0
58096	2.684087	-1.254412	9.002889	-0.132288	-0.143526	0.205523	0.179363	1.195433	-0.705679	-0.969367	0.086083	0.114007	0.199799	0	0
58097	2.785844	-1.215936	9.259622	-0.128851	-0.136672	0.231980	0.179491	1.196958	-0.706977	-0.969543	0.087939	0.114950	0.197586	0	0
58098	2.742520	-1.205101	9.546130	-0.078743	-0.112205	0.230680	0.177621	1.198076	-0.704708	-0.969743	0.089220	0.115731	0.195562	0	0
58099	2.669741	-1.270140	10.115625	-0.003732	-0.063356	0.261359	0.178667	1.200844	-0.705090	-0.970157	0.089748	0.116181	0.192982	0	0
58100	2.502149	-1.062503	9.944008	0.042016	0.035589	0.270959	0.181065	1.198890	-0.705671	-0.970701	0.089618	0.115725	0.190565	0	0
58101	2.473667	-0.999175	10.130047	0.049893	0.010123	0.297377	0.183186	1.198740	-0.705442	-0.971305	0.089512	0.115527	0.187638	0	0
58102	2.380915	-1.142294	10.285425	0.024799	0.074808	0.320334	0.187441	1.196776	-0.706313	-0.971958	0.089531	0.114613	0.184784	0	0
58103	2.515474	-1.230469	10.110203	-0.000221	0.108033	0.327267	0.189289	1.197458	-0.705417	-0.972667	0.089752	0.113337	0.181709	0	0
58104	2.693934	-1.256595	9.887246	-0.005547	0.088799	0.318292	0.195123	1.197149	-0.705902	-0.973289	0.090033	0.112231	0.178906	0	0
58105	2.867164	-1.335849	9.582006	0.037371	0.046822	0.320154	0.197255	1.194364	-0.704520	-0.973929	0.089987	0.111624	0.175800	0	0
58106	2.871344	-1.418443	9.326256	0.053525	0.006669	0.304253	0.199642	1.194351	-0.705081	-0.974469	0.089820	0.111433	0.172989	0	0
58107	2.636149	-1.551378	9.302722	0.030272	-0.003748	0.298803	0.202962	1.192946	-0.704621	-0.974990	0.089912	0.111329	0.170050	0	0
58108	2.512235	-1.665124	9.545231	-0.003834	-0.017798	0.310848	0.204550	1.192798	-0.703860	-0.975447	0.090351	0.111270	0.167210	0	0
58109	2.363416	-1.547700	9.809840	-0.019963	0.017161	0.319732	0.207734	1.192227	-0.703783	-0.975963	0.090923	0.110854	0.164138	0	0
58110	2.302384	-1.306340	9.926104	-0.026246	0.004901	0.318826	0.209461	1.191802	-0.704469	-0.976424	0.091548	0.110529	0.161243	0	0
58111	2.235845	-1.161019	10.084573	-0.025236	0.004952	0.289801	0.211177	1.191930	-0.702658	-0.976856	0.092147	0.110244	0.158456	0	0
58112	2.168955	-1.055107	9.939757	-0.060928	0.049624	0.286223	0.215410	1.192877	-0.702058	-0.977267	0.093000	0.109456	0.155945	0	0
58113	2.202551	-1.073288	9.585953	-0.122340	0.067306	0.229438	0.218040	1.195496	-0.700367	-0.977570	0.094368	0.108459	0.153910	0	0
58114	2.261898	-1.206945	9.290684	-0.148068	0.056075	0.185113	0.220946	1.195617	-0.697787	-0.977738	0.095950	0.107565	0.152483	0	0
58115	2.282145	-1.409625	9.134358	-0.138955	0.025583	0.142729	0.221739	1.197278	-0.700012	-0.977837	0.097444	0.107031	0.151273	0	0
58116	2.285791	-1.568982	8.945026	-0.094171	-0.001454	0.128829	0.223041	1.200598	-0.698950	-0.977901	0.098528	0.106832	0.150298	0	0
58117	2.179276	-1.604361	8.902277	-0.049387	-0.006625	0.117707	0.223430	1.201288	-0.697506	-0.978010	0.099169	0.106771	0.149205	0	0
58118	2.096616	-1.682996	8.933331	-0.021657	-0.010097	0.117024	0.224614	1.202252	-0.696728	-0.978112	0.099545	0.106775	0.148278	0	0
58119	2.072121	-1.730963	8.916166	-0.035053	-0.013574	0.110743	0.225137	1.203080	-0.695941	-0.978215	0.100053	0.106808	0.147230	0	0
58120	2.028552	-1.749461	9.048519	-0.075456	-0.010166	0.138665	0.226330	1.203351	-0.696481	-0.978292	0.100979	0.106710	0.146152	0	0
58121	2.024177	-1.686806	9.075715	-0.103140	-0.003156	0.128809	0.226847	1.205289	-0.695945	-0.978361	0.102158	0.106519	0.145010	0	0
58122	2.140723	-1.600860	9.162221	-0.101352	-0.015447	0.123471	0.228689	1.206110	-0.693473	-0.978379	0.103328	0.106449	0.144105	0	0
58123	2.170161	-1.538389	9.215561	-0.087054	-0.006727	0.128897	0.226831	1.207230	-0.694483	-0.978456	0.104352	0.106314	0.142940	0	0
58124	2.259624	-1.520059	9.145300	-0.092403	-0.004985	0.127080	0.229332	1.208879	-0.692407	-0.978494	0.105424	0.106148	0.142011	0	0
58125	2.326857	-1.573504	9.144106	-0.088849	-0.017257	0.128793	0.230243	1.210120	-0.689785	-0.978554	0.106475	0.106113	0.140837	0	0
58126	2.433076	-1.576858	9.104695	-0.096016	-0.027781	0.128671	0.231824	1.211359	-0.689010	-0.978560	0.107617	0.106160	0.139887	0	0
58127	2.416436	-1.540596	9.122080	-0.058503	-0.045291	0.137705	0.231683	1.212885	-0.689255	-0.978630	0.108416	0.106434	0.138564	0	0
58128	2.432398	-1.333932	9.100284	-0.053182	-0.051443	0.148333	0.231276	1.213857	-0.688190	-0.978676	0.109196	0.106747	0.137381	0	0
58129	2.347104	-1.113552	9.372740	-0.047152	-0.036719	0.197841	0.232328	1.214682	-0.687018	-0.978846	0.109922	0.106889	0.135468	0	0
58130	2.171791	-0.645126	9.514231	-0.039257	0.033168	0.252048	0.233394	1.213012	-0.686002	-0.979129	0.110563	0.106275	0.133371	0	0
58131	2.054451	-0.157129	9.124286	-0.032208	0.047180	0.293708	0.237630	1.213821	-0.686058	-0.979526	0.111092	0.105506	0.130598	0	0
58132	1.985826	-0.291903	8.923842	0.075200	0.029796	0.284733	0.240028	1.211450	-0.685594	-0.979964	0.110647	0.105038	0.128043	0	0
58133	2.046489	-0.603622	9.395617	0.246899	0.013980	0.284953	0.241768	1.208946	-0.686432	-0.980608	0.108438	0.104961	0.125027	0	0
58134	2.262627	-0.773439	9.473516	0.388332	0.089178	0.289680	0.246058	1.202269	-0.689711	-0.981437	0.104846	0.104306	0.122106	0	0
58135	2.438502	-0.486758	9.283020	0.472402	0.108388	0.309758	0.249307	1.193380	-0.694570	-0.982407	0.100300	0.103556	0.118710	0	0
58136	2.443997	-0.388666	9.125473	0.493852	0.091786	0.315163	0.254145	1.183928	-0.698409	-0.983326	0.095683	0.102979	0.115371	0	0
58137	2.477057	-0.492415	9.104767	0.508093	0.083878	0.329306	0.256446	1.176568	-0.699960	-0.984261	0.090802	0.102494	0.111717	0	0
58138	2.311843	-0.635239	9.171847	0.499057	0.101361	0.351351	0.260618	1.167396	-0.703393	-0.985167	0.086150	0.101793	0.107988	0	0
58139	1.869813	-0.655466	9.295601	0.486462	0.137283	0.373545	0.265056	1.157806	-0.706179	-0.986111	0.081446	0.100714	0.103960	0	0
58140	1.554716	-0.477761	9.184997	0.452409	0.154837	0.394642	0.271227	1.146682	-0.709138	-0.987008	0.077230	0.099399	0.099854	0	0
58141	1.441175	-0.145078	9.141733	0.407683	0.174970	0.401541	0.275114	1.140284	-0.711359	-0.987882	0.073263	0.097833	0.095653	0	0
58142	1.460419	-0.170276	9.602738	0.393224	0.144217	0.410996	0.282180	1.134424	-0.713885	-0.988672	0.069649	0.096548	0.091411	0	0
58143	1.310199	-0.249958	9.905951	0.368255	0.209833	0.403143	0.286208	1.126084	-0.715210	-0.989486	0.066014	0.094585	0.087249	0	0
58144	1.454308	-0.361497	9.980336	0.337880	0.192311	0.385168	0.292885	1.117728	-0.715788	-0.990199	0.062872	0.092790	0.083323	0	0
58145	1.357127	-0.442623	9.946593	0.357654	0.192399	0.365940	0.295587	1.109951	-0.718005	-0.990898	0.059302	0.091001	0.079523	0	0
58146	1.191799	-0.575844	9.220649	0.420353	0.155012	0.359250	0.301732	1.102986	-0.720528	-0.991545	0.055343	0.089654	0.075744	0	0
58147	1.595677	-0.844516	9.699571	0.452481	0.101460	0.346767	0.306415	1.094224	-0.718851	-0.992137	0.050881	0.088842	0.071991	0	0
58148	1.711643	-0.862256	10.486695	0.599983	0.069806	0.344147	0.309265	1.084228	-0.721748	-0.992717	0.045186	0.088474	0.068149	0	0
58149	1.648219	-0.948618	10.399725	0.633069	0.055850	0.346103	0.312270	1.070486	-0.724684	-0.993264	0.038966	0.088234	0.064213	0	0
58150	1.540079	-0.529972	10.165128	0.657982	0.017365	0.374466	0.313957	1.057864	-0.731654	-0.993737	0.032751	0.088406	0.059988	0	0
58151	1.485687	-0.025079	9.955092	0.671306	-0.024620	0.392159	0.316171	1.043434	-0.734717	-0.994140	0.026233	0.088961	0.055526	0	0
58152	1.672322	-0.266944	9.993963	0.636283	-0.029995	0.416451	0.318758	1.032745	-0.736830	-0.994473	0.020296	0.089571	0.050879	0	0
58153	2.043820	0.005435	10.344791	0.602240	-0.041563	0.414335	0.318042	1.020966	-0.740346	-0.994740	0.014491	0.090245	0.046249	0	0
58154	1.848561	0.048310	10.495983	0.581572	-0.010977	0.439032	0.321036	1.008749	-0.742611	-0.994981	0.009107	0.090628	0.041422	0	0
58155	1.815165	0.101871	10.621866	0.545809	0.022243	0.439791	0.322441	0.995571	-0.743813	-0.995204	0.003857	0.090632	0.036593	0	0
58156	1.778802	0.439418	10.005973	0.475322	0.071382	0.429855	0.326883	0.985010	-0.745953	-0.995416	-0.000511	0.090148	0.031952	0	0
58157	1.731513	0.596947	9.486645	0.416408	0.031301	0.402904	0.328645	0.977513	-0.744874	-0.995548	-0.004519	0.090014	0.027607	0	0
58158	1.675558	0.537413	9.539319	0.370660	-0.003736	0.416546	0.330016	0.969880	-0.745495	-0.995619	-0.007834	0.090242	0.023191	0	0
58159	1.531587	0.329191	9.511729	0.394774	0.038271	0.438023	0.332976	0.961683	-0.744835	-0.995700	-0.011596	0.090029	0.018513	0	0
58160	1.907961	0.274070	9.750595	0.374883	0.001291	0.465812	0.333439	0.953087	-0.749387	-0.995718	-0.014911	0.090209	0.013601	0	0
58161	1.695256	0.246803	9.730486	0.398100	0.017078	0.481077	0.336808	0.944612	-0.751358	-0.995712	-0.018654	0.090209	0.008492	0	0
58162	1.641476	0.151391	9.854833	0.412383	-0.038895	0.467755	0.337393	0.935597	-0.752244	-0.995613	-0.022337	0.090788	0.003535	0	0
58163	1.651064	0.141680	9.849831	0.403486	-0.034501	0.458008	0.338513	0.926024	-0.753667	-0.995480	-0.026135	0.091292	-0.001341	0	0
58164	1.641491	0.162551	9.571354	0.366012	-0.028293	0.444553	0.338168	0.917847	-0.755317	-0.995330	-0.029376	0.091755	-0.006026	0	0
58165	1.515512	0.107985	9.497307	0.310584	-0.031733	0.435353	0.339405	0.909104	-0.753587	-0.995160	-0.032251	0.092223	-0.010593	0	0
58166	1.431062	0.113817	9.615871	0.231748	-0.049286	0.448838	0.341295	0.903132	-0.753676	-0.994973	-0.034151	0.092903	-0.015186	0	0
58167	1.466820	0.048621	9.624427	0.110007	-0.038865	0.463825	0.341596	0.898140	-0.755959	-0.994809	-0.034983	0.093470	-0.019849	0	0
58168	1.610455	-0.136754	9.935907	-0.006363	-0.032012	0.468201	0.341880	0.895505	-0.757039	-0.994673	-0.034492	0.094024	-0.024411	0	0
58169	1.442817	-0.284046	10.108708	-0.068896	0.011768	0.453822	0.343733	0.895494	-0.756280	-0.994580	-0.033511	0.094113	-0.028827	0	0
58170	1.281355	-0.230563	9.882389	-0.097416	0.048621	0.446762	0.344000	0.894522	-0.755245	-0.994515	-0.032111	0.093878	-0.033107	0	0
58171	1.263964	0.049944	9.539669	-0.113279	0.061030	0.407990	0.347971	0.894360	-0.753734	-0.994460	-0.030694	0.093463	-0.037042	0	0
58172	1.367030	0.290985	9.183438	-0.129228	0.085604	0.392128	0.349690	0.896293	-0.755839	-0.994423	-0.029013	0.092850	-0.040754	0	0
58173	1.691499	0.411393	9.270950	-0.129164	0.068038	0.370842	0.352200	0.897666	-0.755601	-0.994361	-0.027463	0.092355	-0.044306	0	0
58174	1.812595	0.465357	9.135933	-0.107567	0.111810	0.360562	0.354849	0.897512	-0.755118	-0.994324	-0.026015	0.091460	-0.047729	0	0
58175	1.966265	0.348160	8.957808	-0.064547	0.104849	0.346685	0.358147	0.897908	-0.751493	-0.994261	-0.025110	0.090564	-0.051110	0	0
58176	2.118169	0.317931	8.898467	0.028465	0.096075	0.354330	0.361352	0.893731	-0.751452	-0.994152	-0.025027	0.089754	-0.054588	0	0
58177	2.166663	0.341951	9.011287	0.083819	0.092499	0.376737	0.362416	0.893310	-0.751997	-0.993996	-0.025573	0.088919	-0.058399	0	0
58178	2.197304	0.227179	9.312537	0.085546	0.085422	0.379329	0.364962	0.888582	-0.752345	-0.993821	-0.026040	0.088188	-0.062165	0	0
58179	2.018144	0.159141	9.416648	0.073045	0.133562	0.384736	0.370014	0.884393	-0.749841	-0.993668	-0.026438	0.086961	-0.066056	0	0
58180	1.791394	0.187881	9.584773	-0.010990	0.144983	0.368375	0.371892	0.880085	-0.749389	-0.993546	-0.025918	0.085696	-0.069642	0	0
58181	1.597714	0.095409	10.313623	-0.101417	0.144880	0.360689	0.375343	0.878818	-0.748929	-0.993434	-0.024586	0.084465	-0.073145	0	0
58182	1.350907	0.012106	10.759432	-0.152330	0.216619	0.350051	0.379959	0.881425	-0.746744	-0.993392	-0.022622	0.082582	-0.076432	0	0
58183	1.016446	0.200365	10.117956	-0.158282	0.206472	0.297254	0.383661	0.881681	-0.744700	-0.993361	-0.020722	0.080753	-0.079270	0	0
58184	1.001031	0.420612	9.738475	-0.153623	0.136672	0.247748	0.387092	0.883742	-0.743945	-0.993305	-0.018893	0.079639	-0.081524	0	0
58185	1.308691	0.212077	9.973766	-0.132111	0.096358	0.219421	0.389183	0.888028	-0.742623	-0.993223	-0.017401	0.078856	-0.083587	0	0
58186	1.543888	-0.000554	10.257706	-0.049818	0.112004	0.219957	0.393684	0.888835	-0.742421	-0.993137	-0.016645	0.077895	-0.085638	0	0
58187	1.504477	-0.115094	10.456215	-0.003249	0.105903	0.202635	0.396088	0.885494	-0.742360	-0.993044	-0.016429	0.076903	-0.087637	0	0
58188	1.300366	-0.291531	10.443930	0.038046	0.092062	0.167665	0.398214	0.883263	-0.740316	-0.992964	-0.016604	0.076054	-0.089237	0	0
58189	1.204458	-0.185885	10.138331	0.013153	0.072097	0.135746	0.400082	0.882145	-0.742061	-0.992894	-0.016618	0.075367	-0.090580	0	0
58190	1.133098	-0.031647	10.054196	-0.044083	0.056385	0.128277	0.401945	0.880193	-0.741059	-0.992832	-0.016038	0.074939	-0.091719	0	0
58191	1.077855	-0.329298	10.111337	-0.052973	0.073917	0.117657	0.403651	0.882124	-0.739493	-0.992788	-0.015395	0.074283	-0.092833	0	0
58192	0.868728	-0.534318	10.178081	-0.017040	0.109033	0.093392	0.407096	0.882105	-0.739152	-0.992789	-0.015062	0.073302	-0.093648	0	0
58193	0.704961	-0.475080	10.254682	0.011550	0.096813	0.097141	0.407625	0.881824	-0.738376	-0.992769	-0.015032	0.072341	-0.094611	0	0
58194	0.483284	-0.406098	10.223739	0.011669	0.103937	0.074338	0.411079	0.879447	-0.737141	-0.992776	-0.015003	0.071380	-0.095266	0	0
58195	0.222662	-0.371309	9.923553	-0.036545	0.096227	0.058190	0.412822	0.876527	-0.737983	-0.992798	-0.014506	0.070444	-0.095809	0	0
58196	0.512446	-0.377711	10.142097	-0.042857	0.034002	0.044608	0.413213	0.877772	-0.738108	-0.992789	-0.014025	0.070225	-0.096132	0	0
58197	0.753879	-0.375642	9.861238	-0.041823	0.037542	0.022533	0.414391	0.879013	-0.736147	-0.992805	-0.013541	0.069856	-0.096310	0	0
58198	1.072643	-0.364659	9.546166	-0.007782	-0.006193	0.009319	0.415448	0.879978	-0.736547	-0.992796	-0.013472	0.069997	-0.096303	0	0
58199	1.186123	-0.361281	9.367372	-0.018465	-0.018416	-0.001407	0.415710	0.880392	-0.736547	-0.992793	-0.013277	0.070157	-0.096252	0	0
58200	1.530540	-0.497699	9.682489	-0.020318	-0.049196	-0.006076	0.415972	0.881223	-0.736936	-0.992771	-0.013135	0.070734	-0.096075	0	0
58201	1.646940	-0.424506	9.530910	-0.031011	-0.032577	-0.006110	0.414636	0.882616	-0.736246	-0.992762	-0.012820	0.071054	-0.095969	0	0
58202	1.811170	-0.423224	9.582383	-0.011209	-0.058798	-0.041358	0.413581	0.882484	-0.737542	-0.992766	-0.012802	0.071714	-0.095439	0	0
58203	1.859370	-0.442300	9.759603	0.012052	-0.048339	-0.042935	0.413983	0.882205	-0.738338	-0.992775	-0.012943	0.072156	-0.094996	0	0
58204	1.946160	-0.462237	9.753818	0.026567	-0.033392	-0.082458	0.412789	0.882211	-0.737926	-0.992831	-0.013304	0.072522	-0.094077	0	0
58205	2.043495	-0.357280	9.715730	0.024830	-0.008909	-0.085032	0.411721	0.882771	-0.736724	-0.992904	-0.013555	0.072570	-0.093232	0	0
58206	2.119931	-0.477823	9.819435	0.023155	0.011226	-0.107932	0.412515	0.883044	-0.736734	-0.993016	-0.013858	0.072494	-0.092046	0	0
58207	1.907084	-0.524398	9.777474	0.018891	0.067364	-0.136783	0.412894	0.883455	-0.732146	-0.993189	-0.014003	0.071798	-0.090694	0	0
58208	1.641014	-0.584929	9.755039	-0.019449	0.072752	-0.164291	0.414486	0.883724	-0.732954	-0.993399	-0.013866	0.071141	-0.088915	0	0
58209	1.301802	-0.400069	9.563009	-0.092615	0.111431	-0.190975	0.416324	0.885654	-0.731127	-0.993659	-0.012889	0.070104	-0.086951	0	0
58210	1.262092	-0.203399	9.277201	-0.172930	0.050359	-0.246356	0.418174	0.888558	-0.734536	-0.993934	-0.011303	0.069793	-0.084244	0	0
58211	1.247355	-0.239247	9.315371	-0.189016	0.002273	-0.266037	0.418658	0.896181	-0.733943	-0.994177	-0.009507	0.069913	-0.081452	0	0
58212	1.411477	-0.252441	9.352258	-0.115632	0.001374	-0.270845	0.418646	0.897844	-0.733139	-0.994412	-0.008549	0.070039	-0.078527	0	0
58213	1.330857	-0.386158	9.466781	0.009554	-0.033596	-0.268302	0.416768	0.900904	-0.731769	-0.994595	-0.008750	0.070360	-0.075848	0	0
58214	1.128980	-0.599952	9.828984	0.086381	-0.066852	-0.262567	0.416508	0.901184	-0.733598	-0.994742	-0.009848	0.071008	-0.073144	0	0
58215	0.984805	-0.511180	10.174941	0.098865	-0.060761	-0.260638	0.413873	0.898980	-0.734366	-0.994877	-0.010937	0.071526	-0.070601	0	0
58216	0.965819	-0.467470	10.262132	0.063070	-0.086139	-0.268908	0.412407	0.900930	-0.735111	-0.994997	-0.011822	0.072380	-0.067838	0	0
58217	0.993658	-0.626457	10.255257	0.056018	-0.082591	-0.291898	0.411616	0.901767	-0.737714	-0.995126	-0.012507	0.073133	-0.064952	0	0
58218	0.988492	-0.670037	10.149049	0.061436	-0.051068	-0.290868	0.411211	0.903850	-0.739129	-0.995267	-0.013369	0.073636	-0.061989	0	0
58219	1.312221	-0.307460	9.984587	0.061527	-0.065093	-0.308561	0.407761	0.904424	-0.738809	-0.995400	-0.014095	0.074203	-0.058943	0	0
58220	1.645001	-0.027001	9.732578	0.063411	-0.052871	-0.317352	0.407223	0.905813	-0.738655	-0.995534	-0.014998	0.074718	-0.055726	0	0
58221	1.800660	0.139113	9.391857	0.087658	-0.056316	-0.327767	0.406411	0.907758	-0.737181	-0.995658	-0.015994	0.075188	-0.052507	0	0
58222	2.027052	0.055515	9.374521	0.138597	-0.092244	-0.324967	0.404577	0.905273	-0.739145	-0.995730	-0.017671	0.076053	-0.049259	0	0
58223	2.070434	0.043193	9.388426	0.162803	-0.093102	-0.336265	0.402197	0.904454	-0.739379	-0.995790	-0.019440	0.076865	-0.046006	0	0
58224	2.032984	0.207228	9.448318	0.117127	-0.082647	-0.324180	0.401137	0.905293	-0.740797	-0.995846	-0.020897	0.077642	-0.042739	0	0
58225	2.009195	0.253483	9.569227	0.094653	-0.092338	-0.306742	0.399019	0.905305	-0.741420	-0.995880	-0.021967	0.078496	-0.039726	0	0
58226	1.811861	0.346638	9.639297	0.091867	-0.086227	-0.283753	0.397822	0.906699	-0.742700	-0.995899	-0.023140	0.079327	-0.036832	0	0
58227	1.653723	0.516575	9.748367	0.125860	-0.119422	-0.294119	0.396623	0.907676	-0.742409	-0.995878	-0.024527	0.080446	-0.033963	0	0
58228	1.678188	0.559775	9.779898	0.158983	-0.124664	-0.300064	0.393459	0.905753	-0.743954	-0.995832	-0.026394	0.081632	-0.030948	0	0
58229	1.633436	0.381959	9.722960	0.231573	-0.112316	-0.321541	0.392140	0.904928	-0.744466	-0.995771	-0.028859	0.082640	-0.027893	0	0
58230	1.337764	0.239376	9.536403	0.247798	-0.096392	-0.338925	0.389895	0.904664	-0.746271	-0.995702	-0.031633	0.083506	-0.024569	0	0
58231	1.018983	0.236972	9.510284	0.163850	-0.090990	-0.371144	0.386851	0.904404	-0.746751	-0.995659	-0.033453	0.084292	-0.020969	0	0
58232	0.807018	0.310917	9.553823	0.035140	-0.089156	-0.400195	0.387253	0.903431	-0.746636	-0.995643	-0.034160	0.085110	-0.016876	0	0
58233	0.845747	0.320551	9.656947	-0.100831	-0.103194	-0.413585	0.385635	0.908431	-0.746955	-0.995653	-0.033377	0.086034	-0.012624	0	0
58234	1.019348	0.272151	10.003391	-0.127665	-0.148765	-0.438688	0.382301	0.912887	-0.748171	-0.995606	-0.032502	0.087456	-0.007997	0	0
58235	1.258429	0.274995	9.970117	-0.086554	-0.126110	-0.420753	0.379887	0.918725	-0.749650	-0.995552	-0.031864	0.088590	-0.003679	0	0
58236	1.395358	0.177474	9.890903	-0.002345	-0.126058	-0.442228	0.376687	0.922209	-0.749829	-0.995440	-0.032237	0.089775	0.000856	0	0
58237	1.395198	0.166744	9.527863	-0.011164	-0.078724	-0.446521	0.374421	0.925272	-0.750944	-0.995364	-0.032363	0.090418	0.005348	0	0
58238	1.470183	0.185305	9.496183	-0.098878	-0.112882	-0.449064	0.372148	0.928612	-0.750745	-0.995251	-0.031780	0.091462	0.010026	0	0
58239	1.556782	0.477892	9.436311	-0.216940	-0.061329	-0.440010	0.369465	0.934450	-0.750908	-0.995212	-0.029849	0.091911	0.014633	0	0
58240	1.663509	0.544392	9.431348	-0.336876	-0.082401	-0.436573	0.368219	0.942775	-0.749363	-0.995149	-0.026886	0.092622	0.019393	0	0
58241	1.778364	0.390182	9.635280	-0.355759	-0.098252	-0.427145	0.363923	0.951949	-0.748813	-0.995059	-0.023556	0.093418	0.024009	0	0
58242	1.874076	0.260204	9.849270	-0.281568	-0.039741	-0.400899	0.364143	0.959157	-0.747564	-0.994971	-0.021119	0.093722	0.028351	0	0
58243	1.868592	0.168828	9.843459	-0.184081	0.012733	-0.377105	0.360660	0.964721	-0.746145	-0.994908	-0.019475	0.093470	0.032281	0	0
58244	1.772436	0.236313	9.643176	-0.143830	0.032904	-0.362593	0.361818	0.970954	-0.746363	-0.994833	-0.018393	0.093096	0.036095	0	0
58245	1.749686	0.437955	9.453415	-0.149269	0.032895	-0.340551	0.360603	0.974427	-0.745785	-0.994762	-0.017069	0.092661	0.039625	0	0
58246	1.915947	0.386244	9.485034	-0.174516	-0.004862	-0.310092	0.360031	0.981917	-0.745964	-0.994649	-0.015617	0.092658	0.042951	0	0
58247	1.954453	0.025607	9.634376	-0.165669	-0.004934	-0.294255	0.359730	0.986770	-0.743682	-0.994538	-0.014072	0.092605	0.046040	0	0
58248	1.883018	-0.173238	9.712020	-0.097769	0.016908	-0.269030	0.358110	0.991354	-0.742693	-0.994429	-0.013355	0.092425	0.048881	0	0
58249	1.842239	-0.143268	9.969884	-0.038929	-0.009444	-0.236961	0.357044	0.993441	-0.744623	-0.994307	-0.013005	0.092487	0.051283	0	0
58250	1.733277	0.159986	9.753195	-0.055021	0.015970	-0.224551	0.357410	0.997597	-0.742358	-0.994201	-0.012672	0.092341	0.053638	0	0
58251	1.788418	0.447612	9.563750	-0.141045	-0.007726	-0.196139	0.356459	1.000374	-0.740349	-0.994103	-0.011273	0.092337	0.055727	0	0
58252	1.984261	0.479901	9.610500	-0.198428	-0.027105	-0.176413	0.354969	1.005095	-0.738837	-0.993988	-0.009446	0.092547	0.057741	0	0
58253	2.117108	0.483731	9.628626	-0.169900	-0.029815	-0.155107	0.354280	1.010091	-0.739301	-0.993882	-0.007720	0.092758	0.059451	0	0
58254	2.243137	0.549890	9.561003	-0.128735	-0.037699	-0.156620	0.354250	1.015082	-0.738989	-0.993750	-0.006560	0.093115	0.061211	0	0
58255	2.301428	0.597468	9.537012	-0.044698	-0.041223	-0.141929	0.351592	1.016761	-0.739718	-0.993623	-0.006072	0.093530	0.062675	0	0
58256	2.350492	0.707467	9.451330	0.016210	-0.036806	-0.152034	0.351046	1.018982	-0.738639	-0.993479	-0.006349	0.093968	0.064260	0	0
58257	2.389047	0.697411	9.407619	0.048436	-0.042914	-0.156240	0.349582	1.019822	-0.738477	-0.993328	-0.006815	0.094473	0.065780	0	0
58258	2.465871	0.636485	9.343767	0.053785	-0.028944	-0.146491	0.349312	1.020794	-0.738463	-0.993186	-0.007464	0.094857	0.067286	0	0
58259	2.552310	0.561778	9.517613	0.043012	-0.032512	-0.144866	0.349309	1.021626	-0.738979	-0.993046	-0.007884	0.095275	0.068697	0	0
58260	2.561619	0.509133	9.629889	0.012563	-0.009818	-0.135328	0.347720	1.022190	-0.740261	-0.992928	-0.008125	0.095442	0.070140	0	0
58261	2.507932	0.432434	9.581402	0.003670	0.012966	-0.139715	0.348496	1.024681	-0.738805	-0.992832	-0.008189	0.095399	0.071535	0	0
58262	2.270087	0.261519	9.716082	0.016160	0.028745	-0.131603	0.348619	1.025789	-0.738141	-0.992747	-0.008488	0.095185	0.072943	0	0
58263	1.984228	0.129518	9.868447	0.079683	0.060303	-0.126564	0.349679	1.026338	-0.738807	-0.992695	-0.009329	0.094734	0.074130	0	0
58264	1.793673	-0.181344	9.979480	0.125333	0.067369	-0.133264	0.351800	1.025494	-0.737799	-0.992631	-0.010743	0.094217	0.075441	0	0
58265	1.777719	-0.379122	9.761033	0.161326	0.078894	-0.170000	0.351927	1.025770	-0.736618	-0.992548	-0.012436	0.093633	0.076978	0	0
58266	1.742284	-0.596298	9.441587	0.131076	0.078163	-0.200209	0.352459	1.025767	-0.737150	-0.992433	-0.013979	0.093005	0.078933	0	0
58267	1.587166	-0.681164	9.610191	0.030983	0.085215	-0.229085	0.351918	1.027989	-0.737644	-0.992318	-0.014414	0.092243	0.081175	0	0
58268	1.357057	-0.439075	9.533243	-0.113930	0.137727	-0.217494	0.355343	1.030742	-0.736358	-0.992267	-0.013591	0.090823	0.083503	0	0
58269	1.309769	-0.294714	9.427155	-0.282200	0.123686	-0.204627	0.355296	1.036703	-0.732757	-0.992234	-0.010912	0.089413	0.085781	0	0
58270	1.382799	-0.213458	9.441880	-0.366362	0.102622	-0.198273	0.357079	1.047506	-0.729661	-0.992173	-0.007538	0.088129	0.088143	0	0
58271	1.512783	-0.272153	9.456908	-0.334072	0.081649	-0.222837	0.357822	1.054987	-0.727106	-0.992059	-0.004313	0.087081	0.090649	0	0
58272	1.627654	-0.421773	9.588790	-0.230286	0.060642	-0.232799	0.358441	1.061916	-0.725866	-0.991892	-0.002282	0.086331	0.093229	0	0
58273	1.731089	-0.821316	9.765965	-0.148850	0.074618	-0.239321	0.357207	1.066634	-0.721998	-0.991726	-0.000885	0.085519	0.095735	0	0
58274	1.670465	-1.209080	10.230701	-0.045933	0.085111	-0.256228	0.356924	1.069408	-0.721310	-0.991538	-0.000726	0.084700	0.098378	0	0
58275	1.338775	-1.676946	10.552649	-0.001028	0.087023	-0.304361	0.355858	1.070385	-0.721284	-0.991302	-0.000824	0.083897	0.101398	0	0
58276	1.099916	-1.991939	10.762590	0.020649	0.088931	-0.356182	0.355443	1.072744	-0.720205	-0.990997	-0.001415	0.083104	0.104962	0	0
58277	0.865498	-2.351220	10.659538	0.044284	0.071737	-0.442427	0.354369	1.074412	-0.718992	-0.990579	-0.002005	0.082472	0.109306	0	0
58278	0.852081	-2.523381	10.172179	0.068031	0.041471	-0.545481	0.350647	1.076652	-0.719438	-0.989990	-0.003171	0.082194	0.114693	0	0
58279	0.993066	-2.720378	9.822602	0.088268	0.028662	-0.662650	0.345875	1.076955	-0.719362	-0.989229	-0.004261	0.082008	0.121171	0	0
58280	1.273530	-2.674274	9.883202	0.092294	0.006068	-0.769401	0.340429	1.079481	-0.720041	-0.988258	-0.005809	0.082095	0.128737	0	0
58281	1.245930	-2.827223	10.136446	0.079297	-0.018224	-0.877995	0.332335	1.081050	-0.719639	-0.987073	-0.006855	0.082331	0.137334	0	0
58282	0.977223	-2.243182	10.092604	0.062702	-0.042435	-0.969645	0.324505	1.084005	-0.721327	-0.985645	-0.008210	0.082837	0.146881	0	0
58283	0.770942	-1.362288	9.748802	-0.071364	-0.122756	-1.010315	0.316016	1.085716	-0.721836	-0.984021	-0.007681	0.083848	0.156886	0	0
58284	0.908327	-0.386759	9.766044	-0.271775	-0.122878	-1.007213	0.306299	1.092285	-0.720442	-0.982293	-0.005653	0.084619	0.167055	0	0
58285	0.898787	0.321321	9.257526	-0.493712	-0.094924	-0.971561	0.295379	1.100524	-0.718620	-0.980564	-0.000990	0.084653	0.176996	0	0
58286	1.165451	0.487892	8.562546	-0.629800	-0.077500	-0.926700	0.286157	1.112219	-0.715478	-0.978791	0.004544	0.084354	0.186634	0	0
58287	1.558703	0.086751	8.955915	-0.643331	-0.091711	-0.920009	0.278529	1.123351	-0.712760	-0.976904	0.010699	0.084082	0.196149	0	0
58288	1.339157	-0.243821	9.626973	-0.554819	-0.027041	-0.906810	0.269974	1.134072	-0.709113	-0.974976	0.015416	0.083421	0.205487	0	0
58289	1.019467	-0.369275	9.474469	-0.504638	0.003734	-0.910665	0.261963	1.142572	-0.706022	-0.972973	0.020027	0.082475	0.214759	0	0
58290	1.036248	-0.725269	9.513493	-0.440178	-0.005846	-0.925289	0.252621	1.151772	-0.702378	-0.970829	0.023567	0.081839	0.224138	0	0
58291	1.463967	-1.030796	9.799510	-0.354235	-0.039182	-0.955821	0.244350	1.160135	-0.700595	-0.968514	0.026777	0.081634	0.233667	0	0
58292	1.612920	-1.161950	10.551397	-0.202128	-0.048034	-0.980387	0.236899	1.165028	-0.699909	-0.966068	0.028055	0.081956	0.243327	0	0
58293	1.002392	-1.460715	11.187739	-0.060702	-0.055741	-1.014522	0.226285	1.167860	-0.701030	-0.963480	0.028427	0.082606	0.253128	0	0
58294	0.442788	-1.391901	11.813447	-0.014100	-0.096716	-1.059983	0.215688	1.167779	-0.702181	-0.960646	0.027942	0.083869	0.263334	0	0
58295	0.224766	-1.145346	11.654729	-0.024800	-0.125475	-1.070620	0.203772	1.166320	-0.703063	-0.957657	0.028099	0.085243	0.273565	0	0
58296	0.247178	-1.040626	11.348099	-0.113208	-0.138491	-1.103012	0.191578	1.167219	-0.703917	-0.954416	0.028633	0.086634	0.284191	0	0
58297	0.206766	-0.603516	11.031411	-0.314423	-0.166429	-1.122095	0.182005	1.172262	-0.703066	-0.950928	0.031615	0.087548	0.295081	0	0
58298	0.101736	-0.421003	10.669093	-0.563030	-0.210070	-1.152185	0.169496	1.180094	-0.701092	-0.947072	0.036592	0.088311	0.306459	0	0
58299	0.141134	-0.313216	10.621923	-0.842183	-0.171678	-1.139971	0.157749	1.191247	-0.695164	-0.943022	0.044545	0.087635	0.317877	0	0
58300	0.424616	0.147280	10.913185	-1.011552	-0.254192	-1.111541	0.142258	1.208243	-0.688989	-0.938691	0.053928	0.087371	0.329115	0	0
58301	0.690308	0.183461	10.050877	-1.083118	-0.210437	-1.077592	0.128617	1.224396	-0.680228	-0.934261	0.064264	0.086207	0.339991	0	0
58302	0.902213	0.108774	9.764583	-1.035749	-0.241072	-1.067738	0.116188	1.238464	-0.673473	-0.929637	0.073849	0.085683	0.350684	0	0
58303	0.914981	-0.129649	9.699243	-0.899876	-0.238465	-1.038592	0.100988	1.250328	-0.666435	-0.925029	0.082541	0.085351	0.360864	0	0
58304	0.899742	-0.906701	9.613529	-0.692398	-0.241917	-1.019621	0.088443	1.262040	-0.660358	-0.920484	0.088962	0.085994	0.370675	0	0
58305	1.046987	-1.282616	10.550086	-0.311486	-0.340040	-1.022629	0.074355	1.267661	-0.657989	-0.916062	0.092575	0.088704	0.379990	0	0
58306	1.289265	-0.814881	9.957320	0.037368	-0.266543	-0.961628	0.059128	1.266359	-0.659344	-0.912144	0.092409	0.092242	0.388517	0	0
58307	1.498128	-0.307009	9.819554	0.165150	-0.314742	-0.932630	0.045779	1.261025	-0.660767	-0.908338	0.091602	0.096436	0.396524	0	0
58308	1.505362	0.027421	9.869002	0.140741	-0.319269	-0.878126	0.032552	1.257632	-0.662435	-0.904620	0.090761	0.100763	0.404070	0	0
58309	1.751605	0.027018	9.578460	0.035080	-0.290515	-0.843613	0.019331	1.252991	-0.663592	-0.900919	0.091067	0.104119	0.411353	0	0
58310	2.192621	0.242177	9.485798	-0.039361	-0.337091	-0.814451	0.007292	1.248064	-0.661359	-0.897129	0.091979	0.107800	0.418424	0	0
58311	2.698673	0.780678	9.110282	-0.139638	-0.309282	-0.778106	-0.007138	1.246341	-0.662730	-0.893384	0.093950	0.110550	0.425227	0	0
58312	2.949722	0.766782	9.139201	-0.139053	-0.358483	-0.725489	-0.018288	1.247510	-0.659402	-0.889723	0.095935	0.113906	0.431527	0	0
58313	3.412520	0.630195	9.700850	-0.051730	-0.395584	-0.673177	-0.031804	1.247306	-0.659591	-0.886293	0.097564	0.117728	0.437158	0	0
58314	3.618517	1.086481	9.204403	-0.098327	-0.309071	-0.615885	-0.042127	1.245144	-0.659718	-0.883099	0.099084	0.120702	0.442437	0	0
58315	3.891291	1.413530	9.090445	-0.345618	-0.345238	-0.545575	-0.052215	1.246168	-0.656669	-0.879899	0.103194	0.122691	0.447299	0	0
58316	4.030784	1.346347	8.713531	-0.558710	-0.252670	-0.476347	-0.061271	1.251901	-0.653589	-0.876834	0.108678	0.122970	0.451918	0	0
58317	3.916066	0.843977	8.530890	-0.724526	-0.205572	-0.396381	-0.068218	1.257620	-0.646870	-0.873959	0.115628	0.121908	0.456031	0	0
58318	3.852977	0.794620	8.747177	-0.746278	-0.195241	-0.338341	-0.074793	1.268189	-0.640764	-0.871263	0.122650	0.120664	0.459672	0	0
58319	3.851838	0.635837	8.733344	-0.709881	-0.149904	-0.262163	-0.081504	1.277649	-0.632175	-0.868963	0.129333	0.119049	0.462606	0	0
58320	3.738093	0.270471	8.521025	-0.583034	-0.127166	-0.206559	-0.084223	1.286812	-0.627584	-0.867062	0.134766	0.117788	0.464939	0	0
58321	3.461978	0.148220	8.740715	-0.434782	-0.090492	-0.141849	-0.087187	1.292649	-0.623022	-0.865679	0.138892	0.116795	0.466549	0	0
58322	3.102141	-0.199531	8.941710	-0.249865	-0.064275	-0.076930	-0.090796	1.295717	-0.619396	-0.864870	0.141293	0.116357	0.467437	0	0
58323	2.933393	-0.150890	8.686558	-0.071878	-0.030949	-0.045486	-0.094261	1.297814	-0.617224	-0.864498	0.142082	0.116417	0.467871	0	0
58324	2.844475	-0.422531	8.511154	0.017421	-0.023959	-0.001657	-0.095315	1.296850	-0.617480	-0.864460	0.142070	0.116772	0.467856	0	0
58325	2.747674	-0.463894	8.896064	0.106704	-0.017066	0.031634	-0.094236	1.295876	-0.621178	-0.864719	0.141316	0.117440	0.467438	0	0
58326	2.626679	-0.503457	9.021632	0.153077	0.072072	0.087834	-0.093687	1.292822	-0.621479	-0.865401	0.139787	0.117472	0.466628	0	0
58327	2.646481	-0.427448	8.757957	0.104683	0.078170	0.114835	-0.091701	1.293922	-0.622809	-0.866156	0.138676	0.117186	0.465629	0	0
58328	2.599378	0.077932	8.725718	0.011517	0.050109	0.135320	-0.090503	1.293222	-0.623228	-0.866828	0.138531	0.116681	0.464547	0	0
58329	2.751052	0.016353	8.639582	-0.044081	0.014151	0.154114	-0.089448	1.294742	-0.624409	-0.867482	0.139019	0.116208	0.463297	0	0
58330	2.908131	-0.302598	8.564859	-0.010181	0.010585	0.175386	-0.087859	1.295705	-0.625473	-0.868255	0.139292	0.115886	0.461845	0	0
58331	3.012733	-0.536430	8.662212	0.098901	-0.020939	0.178629	-0.086658	1.295561	-0.627591	-0.869176	0.138711	0.116350	0.460168	0	0
58332	2.886534	-0.639794	9.147609	0.209777	-0.002616	0.185677	-0.085725	1.295557	-0.629309	-0.870273	0.137147	0.117140	0.458360	0	0
58333	2.598228	-0.444138	9.469600	0.290193	0.020988	0.209379	-0.082112	1.290824	-0.631510	-0.871636	0.134721	0.118070	0.456246	0	0
58334	2.414492	-0.471727	9.417993	0.254318	0.033238	0.233004	-0.080770	1.289432	-0.633904	-0.873027	0.132661	0.118684	0.454026	0	0
58335	2.394673	-0.539157	9.340478	0.211477	0.036798	0.212432	-0.078882	1.284986	-0.636075	-0.874301	0.130824	0.119100	0.451993	0	0
58336	2.302330	-0.613626	9.136126	0.236684	0.039567	0.184445	-0.077145	1.283591	-0.637689	-0.875432	0.128831	0.119639	0.450232	0	0
58337	2.577347	-0.656236	9.275066	0.308243	0.003627	0.174168	-0.076191	1.282063	-0.642964	-0.876604	0.126231	0.120818	0.448369	0	0
58338	2.933439	-0.832731	9.099320	0.336975	0.073564	0.176254	-0.073763	1.275118	-0.643595	-0.877840	0.123196	0.121516	0.446602	0	0
58339	3.206084	-0.529212	9.155737	0.267179	0.054208	0.172129	-0.071484	1.272750	-0.647325	-0.878990	0.120718	0.122072	0.444861	0	0
58340	3.461403	-0.629007	9.421572	0.242090	0.083801	0.180762	-0.069859	1.269278	-0.651580	-0.880117	0.118475	0.122248	0.443184	0	0
58341	3.339259	-0.484067	9.313734	0.174113	0.110072	0.187480	-0.067056	1.267045	-0.653481	-0.881275	0.116582	0.121889	0.441482	0	0
58342	3.003496	-0.496085	9.246793	0.135525	0.076885	0.204802	-0.062689	1.265633	-0.649497	-0.882353	0.115338	0.121623	0.439726	0	0
58343	2.827094	-0.509468	9.140006	0.140129	0.087514	0.182016	-0.061477	1.263131	-0.650851	-0.883408	0.113828	0.121317	0.438082	0	0
58344	2.817264	-0.533430	9.144622	0.183021	0.047278	0.182181	-0.057749	1.261448	-0.653023	-0.884387	0.112266	0.121544	0.436444	0	0
58345	2.864169	-0.730759	9.233279	0.228615	0.038507	0.184188	-0.056919	1.258674	-0.658440	-0.885480	0.110186	0.122053	0.434612	0	0
58346	2.899899	-0.807268	9.474839	0.279639	0.069967	0.181117	-0.054111	1.255609	-0.660742	-0.886568	0.107670	0.122499	0.432896	0	0
58347	2.976649	-0.888865	9.730408	0.310015	0.075141	0.184836	-0.051039	1.252821	-0.663046	-0.887777	0.104709	0.123030	0.430989	0	0
58348	2.982661	-0.725192	9.782709	0.290436	0.138131	0.179665	-0.048881	1.247542	-0.665230	-0.888931	0.101799	0.122918	0.429336	0	0
58349	2.979767	-0.455687	9.812271	0.211865	0.155670	0.149252	-0.044882	1.243915	-0.665851	-0.889964	0.099315	0.122344	0.427939	0	0
58350	3.049076	-0.202803	9.309857	0.142267	0.155797	0.122352	-0.040083	1.242228	-0.671055	-0.890731	0.097574	0.121497	0.426984	0	0
58351	3.164810	-0.223363	9.174030	0.140654	0.089422	0.067431	-0.037418	1.240273	-0.672033	-0.891252	0.095902	0.121296	0.426334	0	0
58352	2.993919	-0.495018	9.571352	0.183672	0.053620	0.028831	-0.036341	1.237495	-0.672471	-0.891518	0.094117	0.121623	0.426080	0	0
58353	3.070325	-0.624713	9.828773	0.201560	0.081545	0.030769	-0.035656	1.235274	-0.675126	-0.891924	0.091894	0.121787	0.425671	0	0
58354	3.192559	-0.409795	9.630705	0.135432	0.095547	0.023300	-0.034712	1.232774	-0.675821	-0.892165	0.090353	0.121540	0.425566	0	0
58355	3.338760	-0.223592	9.542657	0.024517	0.080633	0.015385	-0.034158	1.230138	-0.678347	-0.892336	0.089697	0.120980	0.425505	0	0
58356	3.320591	-0.396960	9.435068	-0.048770	0.061446	-0.006395	-0.033110	1.231934	-0.677820	-0.892242	0.089908	0.120281	0.425856	0	0
58357	3.235353	-0.497334	9.429843	-0.077317	0.089490	-0.017070	-0.032970	1.231379	-0.679008	-0.892192	0.090091	0.119244	0.426214	0	0
58358	3.148007	-0.550039	9.276171	-0.066624	0.094767	-0.001974	-0.031125	1.233866	-0.680192	-0.892137	0.090325	0.118167	0.426578	0	0
58359	2.988551	-0.563018	9.344693	-0.068345	0.077351	-0.024035	-0.030068	1.233859	-0.679290	-0.892048	0.090478	0.117288	0.426974	0	0
58360	3.116767	-0.523806	9.122921	-0.138055	0.101850	-0.028005	-0.030620	1.235524	-0.675593	-0.891820	0.091288	0.115864	0.427668	0	0
58361	3.315908	-0.701206	9.037446	-0.154064	0.087865	-0.052058	-0.028514	1.237453	-0.674819	-0.891540	0.092139	0.114558	0.428420	0	0
58362	3.311480	-0.647981	9.127024	-0.080568	0.075696	-0.085922	-0.029065	1.239951	-0.672950	-0.891084	0.092480	0.113667	0.429531	0	0
58363	3.222842	-0.550874	9.193798	0.001767	0.066997	-0.094120	-0.028000	1.239668	-0.673887	-0.890738	0.091994	0.113262	0.430458	0	0
58364	3.223263	-0.488661	9.088758	0.034035	0.051310	-0.108025	-0.029587	1.239677	-0.674781	-0.890264	0.091393	0.113101	0.431609	0	0
58365	3.182209	-0.488384	9.074695	0.019640	0.032043	-0.095851	-0.029832	1.237739	-0.677157	-0.889884	0.090904	0.113095	0.432496	0	0
58366	3.138902	-0.466375	9.082532	-0.028723	0.019775	-0.089181	-0.031689	1.238304	-0.677647	-0.889399	0.091017	0.112927	0.433513	0	0
58367	2.979949	-0.409550	9.168677	-0.059228	0.011012	-0.075279	-0.032349	1.239557	-0.680641	-0.889009	0.091349	0.112754	0.434286	0	0
58368	2.979779	-0.429189	9.038667	-0.071811	0.012748	-0.058623	-0.032878	1.238450	-0.679070	-0.888610	0.091909	0.112433	0.435067	0	0
58369	3.020907	-0.417579	9.007201	-0.042279	0.030239	-0.053948	-0.033687	1.240950	-0.679033	-0.888349	0.092035	0.112149	0.435648	0	0
58370	2.897871	-0.406458	9.183842	0.050690	0.003999	-0.048043	-0.034756	1.241510	-0.677569	-0.888090	0.091559	0.112428	0.436204	0	0
58371	2.602896	-0.463704	9.375601	0.112439	0.025067	-0.050088	-0.035406	1.239573	-0.678103	-0.887980	0.090337	0.112859	0.436571	0	0
58372	2.477712	-0.409799	9.379704	0.051502	0.044272	-0.023097	-0.034455	1.237767	-0.681676	-0.887876	0.089706	0.112762	0.436936	0	0
58373	2.468455	-0.345546	9.130565	-0.077333	0.046027	-0.016959	-0.034994	1.238601	-0.680610	-0.887763	0.090110	0.112143	0.437242	0	0
58374	2.416077	-0.241646	9.151439	-0.132906	0.047718	0.005589	-0.035144	1.241513	-0.680185	-0.887609	0.091135	0.111181	0.437588	0	0
58375	2.483807	-0.227553	9.213506	-0.088304	0.012656	0.023391	-0.034757	1.242481	-0.678870	-0.887625	0.091820	0.110769	0.437518	0	0
58376	2.637378	-0.367913	9.325933	0.017218	0.016095	0.032907	-0.035304	1.245257	-0.678703	-0.887680	0.091685	0.110716	0.437448	0	0
58377	2.882494	-0.529145	9.139302	0.122851	0.033601	0.030113	-0.033955	1.242061	-0.680198	-0.887940	0.090412	0.111036	0.437103	0	0
58378	2.916896	-0.454083	9.389826	0.174627	0.016017	0.044525	-0.033675	1.240397	-0.681792	-0.888194	0.088890	0.111664	0.436740	0	0
58379	2.528796	-0.361709	9.504795	0.188829	0.005563	0.064110	-0.034185	1.238460	-0.684164	-0.888625	0.087191	0.112490	0.435991	0	0
58380	2.110720	-0.419611	9.954777	0.167242	-0.012806	0.071039	-0.034421	1.234858	-0.686557	-0.888938	0.085894	0.113317	0.435398	0	0
58381	1.909377	-0.211041	10.002174	0.117108	0.000326	0.081397	-0.034005	1.232500	-0.688160	-0.889374	0.084861	0.113846	0.434571	0	0
58382	2.059335	0.169329	9.707227	0.031209	-0.010204	0.089584	-0.034006	1.232638	-0.687897	-0.889632	0.084787	0.114038	0.434007	0	0
58383	2.205239	0.310178	9.731622	-0.009978	-0.069738	0.078479	-0.034531	1.231948	-0.688420	-0.889868	0.085164	0.114631	0.433293	0	0
58384	2.525305	0.162690	9.510855	0.024008	-0.094275	0.079397	-0.034666	1.232503	-0.688543	-0.889988	0.085506	0.115550	0.432734	0	0
58385	2.742631	-0.175763	9.505088	0.106316	-0.113545	0.073625	-0.038248	1.232661	-0.687569	-0.890248	0.085024	0.117039	0.431892	0	0
58386	2.652963	-0.218535	9.447687	0.181370	-0.094306	0.103339	-0.039556	1.231145	-0.690187	-0.890596	0.083995	0.118618	0.430945	0	0
58387	2.488534	-0.255190	9.626539	0.193823	-0.092569	0.114930	-0.039271	1.227954	-0.690486	-0.891126	0.082689	0.120258	0.429646	0	0
58388	2.296935	-0.028100	9.462563	0.150894	-0.061021	0.126294	-0.039116	1.225181	-0.692351	-0.891594	0.081812	0.121393	0.428521	0	0
58389	2.302818	0.125210	9.271999	0.090087	-0.066244	0.123222	-0.040964	1.224638	-0.693640	-0.892099	0.081315	0.122339	0.427294	0	0
58390	2.531904	0.084520	9.134962	0.054343	-0.083763	0.111369	-0.040428	1.222554	-0.691833	-0.892405	0.081375	0.123277	0.426373	0	0
58391	2.744164	0.047094	9.236048	0.114216	-0.101349	0.119598	-0.041213	1.221450	-0.693143	-0.892866	0.080803	0.124641	0.425119	0	0
58392	2.910207	-0.035811	9.291345	0.188505	-0.087379	0.115716	-0.042660	1.220627	-0.694703	-0.893295	0.079684	0.126180	0.423973	0	0
58393	3.049798	-0.093013	9.032314	0.167970	-0.045393	0.125364	-0.042109	1.217990	-0.696311	-0.893885	0.078404	0.127271	0.422641	0	0
58394	3.158886	-0.031577	8.950362	0.086603	-0.048906	0.115047	-0.042106	1.217436	-0.696317	-0.894281	0.078029	0.128037	0.421639	0	0
58395	3.089031	-0.006992	8.946441	0.022190	-0.029662	0.119079	-0.041817	1.215495	-0.700012	-0.894744	0.077982	0.128383	0.420559	0	0
58396	2.994431	-0.072940	9.162808	0.018548	-0.080412	0.111829	-0.041690	1.216465	-0.700005	-0.895040	0.078341	0.129148	0.419627	0	0
58397	3.002138	-0.001486	8.952061	0.032897	-0.045389	0.120889	-0.041317	1.218402	-0.696188	-0.895495	0.078270	0.129681	0.418503	0	0
58398	3.050596	0.022086	8.918265	0.054391	-0.045383	0.117512	-0.042369	1.216744	-0.695795	-0.895887	0.078168	0.130278	0.417497	0	0
58399	2.939672	0.037988	9.116488	0.090110	-0.061146	0.123035	-0.042362	1.216883	-0.697892	-0.896371	0.077654	0.131193	0.416265	0	0
58400	2.776170	0.131186	9.287211	0.120501	-0.069003	0.123292	-0.043527	1.213702	-0.700660	-0.896813	0.077063	0.132274	0.415080	0	0
58401	2.702102	0.251138	8.996009	0.107113	-0.055813	0.128583	-0.043127	1.213978	-0.701843	-0.897335	0.076376	0.133205	0.413780	0	0
58402	2.264938	0.222537	9.540227	0.054195	-0.066338	0.138846	-0.042461	1.213698	-0.702381	-0.897795	0.076386	0.133977	0.412529	0	0
58403	2.225537	0.110315	9.709921	0.046966	-0.017421	0.163629	-0.042721	1.213839	-0.704211	-0.898464	0.076113	0.134274	0.411023	0	0
58404	1.941813	0.276570	9.868101	0.147184	0.042122	0.176146	-0.040456	1.212024	-0.704526	-0.899292	0.074889	0.134426	0.409384	0	0
58405	2.438350	0.495474	9.568307	0.190041	-0.015730	0.188487	-0.040974	1.209947	-0.704539	-0.900166	0.073335	0.135264	0.407463	0	0
58406	2.425132	0.325736	9.874109	0.193657	-0.024489	0.168177	-0.038304	1.207160	-0.705525	-0.900903	0.071953	0.136211	0.405763	0	0
58407	2.583203	0.144008	9.841815	0.166849	0.073416	0.189401	-0.038688	1.206471	-0.708280	-0.901874	0.070235	0.136142	0.403926	0	0
58408	2.702378	-0.064742	9.525939	0.139160	0.119793	0.199869	-0.034430	1.204507	-0.710200	-0.902886	0.068801	0.135544	0.402108	0	0
58409	2.857025	-0.047091	9.399829	0.145485	0.087447	0.180372	-0.030426	1.200188	-0.711091	-0.903813	0.067207	0.135265	0.400386	0	0
58410	3.107583	-0.126244	9.324654	0.131178	-0.008793	0.151632	-0.030951	1.199775	-0.711874	-0.904444	0.066293	0.135830	0.398919	0	0
58411	3.136550	-0.130973	9.425294	0.097271	-0.020144	0.124897	-0.029618	1.198936	-0.712689	-0.904963	0.065500	0.136371	0.397686	0	0
58412	3.041739	-0.217060	9.348212	0.032783	-0.017531	0.142073	-0.030818	1.200191	-0.712659	-0.905472	0.065499	0.136629	0.396437	0	0
58413	2.889312	-0.263445	9.522041	0.054202	-0.022780	0.147529	-0.028422	1.199069	-0.714018	-0.906045	0.065145	0.137008	0.395054	0	0
58414	2.788282	-0.220617	9.898343	0.131278	-0.015725	0.111138	-0.028148	1.196710	-0.712734	-0.906494	0.064202	0.137659	0.393949	0	0
58415	2.630460	-0.005127	9.959865	0.185059	0.042079	0.106543	-0.027067	1.196014	-0.717478	-0.907074	0.062351	0.137986	0.392797	0	0
58416	2.546607	0.091420	9.855947	0.167287	0.080647	0.094264	-0.025066	1.194201	-0.718313	-0.907605	0.060679	0.137915	0.391855	0	0
58417	2.524269	0.011747	9.701404	0.151361	0.145471	0.077634	-0.022117	1.190582	-0.721935	-0.908185	0.058685	0.137183	0.391071	0	0
58418	2.587473	0.075684	9.533352	0.147791	0.143730	0.080243	-0.019991	1.189600	-0.721846	-0.908731	0.056922	0.136471	0.390312	0	0
58419	2.529272	0.046760	9.365281	0.172893	0.112328	0.064466	-0.017325	1.187228	-0.722435	-0.909218	0.054843	0.136126	0.389596	0	0
58420	2.431027	-0.179047	9.209712	0.174705	0.082670	0.053785	-0.014651	1.183332	-0.722907	-0.909586	0.053036	0.136089	0.388999	0	0
58421	2.394699	-0.193254	9.190635	0.185435	0.045959	0.044927	-0.014103	1.180972	-0.723988	-0.909906	0.051080	0.136401	0.388403	0	0
58422	2.363931	-0.106375	9.206320	0.194365	0.014479	0.039618	-0.013952	1.179448	-0.727022	-0.910127	0.049341	0.137068	0.387875	0	0
58423	2.155387	0.111549	9.148135	0.138098	0.004086	0.017249	-0.012327	1.173894	-0.727627	-0.910252	0.047942	0.137584	0.387573	0	0
58424	1.889149	0.363821	9.162947	0.033319	0.011072	0.041315	-0.013256	1.173621	-0.726959	-0.910398	0.047683	0.137657	0.387236	0	0
58425	1.637903	0.351163	9.102479	-0.047069	0.056672	0.025989	-0.013379	1.172513	-0.727886	-0.910542	0.047767	0.136961	0.387135	0	0
58426	1.777796	0.323977	9.221131	-0.007608	0.042683	-0.002022	-0.012338	1.175557	-0.727347	-0.910547	0.047696	0.136609	0.387256	0	0
58427	2.015891	0.524283	9.259835	0.108741	0.064509	-0.002889	-0.011524	1.172780	-0.728174	-0.910664	0.046281	0.136448	0.387209	0	0
58428	2.157448	0.736930	9.155308	0.262679	0.096893	0.000997	-0.009899	1.168197	-0.730605	-0.910881	0.043542	0.136647	0.386947	0	0
58429	2.039692	0.486958	8.913105	0.371974	0.146037	-0.009494	-0.008275	1.162782	-0.731471	-0.911186	0.039395	0.136757	0.386633	0	0
58430	2.043960	0.401036	9.142811	0.527679	0.144309	-0.021607	-0.004774	1.155555	-0.735268	-0.911459	0.034025	0.137555	0.386217	0	0
58431	1.996098	0.472543	8.807564	0.590560	0.219712	-0.044631	-0.001786	1.145003	-0.738828	-0.911758	0.027548	0.137838	0.385927	0	0
58432	1.944367	0.669954	8.733370	0.526136	0.210969	-0.043312	0.000538	1.135843	-0.744068	-0.911978	0.021902	0.138021	0.385702	0	0
58433	1.906154	0.736868	8.494124	0.370443	0.242444	-0.024917	0.006017	1.130547	-0.748532	-0.912274	0.017367	0.137231	0.385517	0	0
58434	1.828397	0.652500	9.022583	0.250412	0.212560	-0.018856	0.010163	1.124979	-0.750224	-0.912500	0.014261	0.136326	0.385428	0	0
58435	2.039129	0.387877	9.546479	0.364879	0.207184	-0.023457	0.011408	1.117486	-0.752809	-0.912720	0.009917	0.135826	0.385221	0	0
58436	2.478158	0.304379	10.104137	0.617092	0.130046	-0.039683	0.015992	1.106649	-0.757314	-0.912756	0.003754	0.137084	0.384799	0	0
58437	2.480192	0.570666	10.667183	0.697453	0.115900	-0.021484	0.017901	1.098737	-0.759914	-0.912817	-0.003258	0.138688	0.384083	0	0
58438	2.568086	0.687120	11.218152	0.546907	0.096394	0.009056	0.021429	1.087768	-0.765322	-0.912921	-0.008582	0.139974	0.383287	0	0
58439	2.543600	0.623895	11.717552	0.253383	0.104967	0.008693	0.021210	1.080837	-0.767223	-0.913057	-0.011441	0.139965	0.382891	0	0
58440	2.662317	1.017315	11.677790	-0.029447	0.094308	0.029549	0.020314	1.075990	-0.768307	-0.913271	-0.011467	0.139061	0.382708	0	0
58441	2.438189	0.751264	11.412286	-0.264898	0.013845	0.041660	0.022267	1.081109	-0.766581	-0.913460	-0.009185	0.137900	0.382740	0	0
58442	2.389155	0.670183	10.729199	-0.396240	0.068233	0.035626	0.025926	1.088019	-0.763290	-0.913686	-0.005753	0.135829	0.383009	0	0
58443	2.446046	0.536046	10.270512	-0.387375	-0.010446	0.042420	0.026407	1.094531	-0.759823	-0.913834	-0.002243	0.134417	0.383189	0	0
58444	2.570790	0.428469	10.018241	-0.358734	-0.024419	0.042525	0.026227	1.101463	-0.757653	-0.913932	0.001211	0.133333	0.383340	0	0
58445	2.677903	0.561156	9.634292	-0.371175	-0.013865	0.038070	0.024453	1.108959	-0.755453	-0.914035	0.004598	0.132015	0.383525	0	0
58446	2.730815	0.538402	9.407650	-0.385604	-0.051507	0.058080	0.025732	1.115606	-0.753177	-0.914129	0.008423	0.131070	0.383559	0	0
58447	2.774470	0.573318	9.138489	-0.340826	-0.069810	0.051290	0.024636	1.120602	-0.751144	-0.914187	0.011779	0.130384	0.383566	0	0
58448	2.764944	0.592577	9.119565	-0.261219	-0.069795	0.057165	0.021950	1.125746	-0.749347	-0.914243	0.014536	0.130079	0.383442	0	0
58449	2.663984	0.660409	9.020271	-0.188695	-0.059215	0.052491	0.022451	1.129347	-0.746958	-0.914325	0.016473	0.129885	0.383233	0	0
58450	2.846241	0.822372	8.962878	-0.110868	-0.064498	0.056543	0.022040	1.131289	-0.746146	-0.914399	0.017835	0.130107	0.382921	0	0
58451	2.935931	0.865408	9.106806	-0.031208	-0.076752	0.042959	0.020828	1.133513	-0.744269	-0.914444	0.018394	0.130687	0.382588	0	0
58452	3.013228	0.865126	9.211887	0.029744	-0.066224	0.018743	0.019518	1.132135	-0.746492	-0.914391	0.018429	0.131469	0.382446	0	0
58453	2.919911	0.636087	9.584996	0.077978	-0.051409	0.029696	0.019394	1.130888	-0.746896	-0.914437	0.017883	0.132246	0.382094	0	0
58454	2.796083	0.873378	9.783471	0.171089	0.003732	0.028893	0.018209	1.129370	-0.746631	-0.914535	0.016372	0.132927	0.381691	0	0
58455	2.499194	1.235897	9.590715	0.126494	0.017887	0.009401	0.017702	1.126878	-0.749009	-0.914600	0.015088	0.133261	0.381472	0	0
58456	2.423237	1.086939	9.452662	0.014704	0.023177	0.002433	0.018239	1.126044	-0.749550	-0.914598	0.014897	0.133171	0.381516	0	0
58457	2.321954	0.770127	9.418649	-0.057772	0.001341	-0.004376	0.018235	1.126737	-0.749805	-0.914559	0.015340	0.132956	0.381666	0	0
58458	2.335322	0.611459	9.479198	-0.039971	-0.024067	0.006198	0.019286	1.127562	-0.748501	-0.914501	0.015834	0.133089	0.381738	0	0
58459	2.403161	0.644441	9.426116	0.001234	-0.020548	-0.001432	0.018359	1.127012	-0.747575	-0.914454	0.015828	0.133299	0.381779	0	0
58460	2.350417	0.697772	9.427185	-0.009587	-0.052058	0.008094	0.015845	1.127165	-0.748977	-0.914369	0.016154	0.133803	0.381791	0	0
58461	2.394045	0.721382	9.393432	-0.047057	-0.038031	-0.010640	0.013719	1.128148	-0.749066	-0.914255	0.016644	0.133989	0.381978	0	0
58462	2.427605	0.683001	9.512873	-0.020273	-0.041577	-0.002548	0.015568	1.128414	-0.747781	-0.914143	0.017014	0.134359	0.382100	0	0
58463	2.417950	0.683120	9.527378	0.033475	-0.024041	-0.011783	0.014374	1.128143	-0.746978	-0.914056	0.016715	0.134725	0.382192	0	0
58464	2.505690	0.797701	9.465449	0.058531	0.007425	-0.000914	0.013715	1.128702	-0.748799	-0.914028	0.016179	0.134947	0.382204	0	0
58465	2.578686	0.874160	9.484926	0.082728	0.023164	-0.005093	0.013200	1.126765	-0.749859	-0.914038	0.015259	0.135070	0.382175	0	0
58466	2.685048	0.887907	9.532235	0.086329	0.044123	-0.005021	0.015331	1.124534	-0.749389	-0.914048	0.014323	0.135064	0.382189	0	0
58467	2.711994	0.940688	9.556643	0.090807	0.079089	0.003952	0.015060	1.124118	-0.746898	-0.914167	0.013129	0.134708	0.382074	0	0
58468	2.670831	0.926461	9.518380	0.068537	0.094890	-0.012004	0.016931	1.122168	-0.748257	-0.914213	0.012153	0.134171	0.382186	0	0
58469	2.583790	0.912592	9.480516	0.012075	0.086114	0.006963	0.018514	1.122852	-0.747225	-0.914340	0.011657	0.133453	0.382148	0	0
58470	2.578319	0.825776	9.393042	-0.005780	0.066911	-0.005588	0.020135	1.120211	-0.751735	-0.914364	0.011475	0.132886	0.382295	0	0
58471	2.607166	0.810810	9.291677	0.001382	0.060801	-0.005567	0.020793	1.121039	-0.751736	-0.914407	0.011161	0.132363	0.382382	0	0
58472	2.616664	0.786814	9.334580	-0.000449	0.045906	-0.002118	0.019844	1.121319	-0.746081	-0.914412	0.011017	0.132008	0.382496	0	0
58473	2.645389	0.750597	9.362758	-0.052358	0.039753	-0.001654	0.022369	1.121028	-0.747696	-0.914436	0.011286	0.131475	0.382615	0	0
58474	2.616243	0.724601	9.439620	-0.063134	0.026612	0.000865	0.023680	1.122407	-0.745866	-0.914420	0.011792	0.131056	0.382780	0	0
58475	2.633044	0.710052	9.444115	-0.048799	0.030118	-0.002551	0.023539	1.126014	-0.749499	-0.914428	0.012071	0.130629	0.382900	0	0
58476	2.613933	0.739066	9.444613	-0.005928	0.000366	0.005596	0.020884	1.126028	-0.748148	-0.914397	0.012162	0.130668	0.382956	0	0
58477	2.660220	0.796374	9.425645	0.038894	0.005656	-0.010802	0.021949	1.125607	-0.748824	-0.914351	0.011727	0.130805	0.383034	0	0
58478	2.689328	0.815316	9.401578	0.062217	0.024924	-0.017616	0.021424	1.125055	-0.749215	-0.914272	0.011071	0.130884	0.383216	0	0
58479	2.612300	0.849608	9.407443	0.030055	0.054690	-0.019475	0.023291	1.123659	-0.750437	-0.914254	0.010522	0.130543	0.383388	0	0
58480	2.537375	0.844950	9.266233	0.004152	0.073985	-0.019569	0.023813	1.124488	-0.749388	-0.914223	0.010206	0.129951	0.383672	0	0
58481	2.486324	0.797264	9.273335	0.021121	0.053004	-0.019516	0.023030	1.122551	-0.749657	-0.914202	0.009748	0.129594	0.383856	0	0
58482	2.469135	0.758788	9.232183	0.033719	0.074042	-0.028162	0.024091	1.122684	-0.750197	-0.914138	0.009152	0.129115	0.384185	0	0
58483	2.524309	0.710006	9.151833	0.083825	0.081048	-0.024271	0.026221	1.122397	-0.752592	-0.914138	0.008012	0.128746	0.384332	0	0
58484	2.471283	0.720395	9.267775	0.119621	0.091551	-0.025719	0.027552	1.120309	-0.750666	-0.914108	0.006567	0.128437	0.384535	0	0
58485	2.411153	0.750098	9.388807	0.103516	0.096793	-0.027558	0.028374	1.117394	-0.753724	-0.914114	0.005187	0.128002	0.384686	0	0
58486	2.341912	0.858999	9.429111	0.069472	0.100269	-0.017178	0.029710	1.115723	-0.754023	-0.914121	0.004178	0.127420	0.384876	0	0
58487	2.280632	0.731994	9.428181	0.060401	0.084486	0.004721	0.031036	1.115855	-0.754304	-0.914231	0.003284	0.126930	0.384786	0	0
58488	2.291893	0.621008	9.345090	0.090838	0.046042	-0.008438	0.031715	1.113078	-0.754605	-0.914198	0.002300	0.126926	0.384873	0	0
58489	2.277242	0.597187	9.383398	0.108621	0.038994	0.012812	0.031863	1.110860	-0.755416	-0.914281	0.001158	0.127039	0.384643	0	0
58490	2.253567	0.664590	9.341115	0.087154	0.073977	0.023379	0.034259	1.110015	-0.756903	-0.914401	0.000142	0.126764	0.384450	0	0
58491	2.149874	1.012687	9.644038	0.060195	0.094870	0.048907	0.034533	1.108072	-0.756271	-0.914691	-0.000725	0.126179	0.383952	0	0
58492	2.120437	0.948016	9.657969	0.088825	0.112373	0.053580	0.037334	1.107227	-0.760125	-0.914972	-0.001866	0.125560	0.383480	0	0
58493	2.138946	0.834834	9.661316	0.167509	0.094877	0.059349	0.038275	1.104449	-0.759380	-0.915297	-0.003701	0.125385	0.382749	0	0
58494	2.121786	0.796702	9.733129	0.215810	0.122858	0.068610	0.041496	1.098887	-0.761845	-0.915640	-0.006026	0.125156	0.381973	0	0
58495	2.096967	1.042083	9.683289	0.181830	0.170083	0.080928	0.043619	1.097765	-0.760839	-0.916130	-0.008251	0.124347	0.381019	0	0
58496	1.953615	1.255054	9.744657	0.076152	0.154290	0.097809	0.047335	1.097468	-0.761686	-0.916623	-0.009380	0.123299	0.380147	0	0
58497	2.082704	1.071280	9.755850	-0.000024	0.090342	0.104876	0.049991	1.095650	-0.760433	-0.917115	-0.009609	0.122528	0.379203	0	0
58498	2.242846	0.843627	9.655713	-0.045682	0.073678	0.107034	0.051046	1.097587	-0.762134	-0.917553	-0.009304	0.121757	0.378397	0	0
58499	2.234772	0.732588	9.505493	-0.092301	0.050037	0.124216	0.053943	1.098956	-0.759018	-0.918075	-0.008502	0.121009	0.377390	0	0
58500	2.013294	0.825960	9.585387	-0.153143	0.042201	0.120303	0.055018	1.096732	-0.759712	-0.918531	-0.007076	0.120122	0.376593	0	0
58501	1.931245	0.831604	9.648650	-0.211439	0.021144	0.142737	0.057772	1.100598	-0.757617	-0.919089	-0.005046	0.119190	0.375557	0	0
58502	1.971953	0.783207	9.657356	-0.240104	0.014987	0.147770	0.057194	1.108087	-0.756354	-0.919605	-0.002685	0.118225	0.374622	0	0
58503	2.051468	0.758561	9.666000	-0.246339	0.003608	0.137962	0.058359	1.111962	-0.754759	-0.920114	-0.000272	0.117320	0.373667	0	0
58504	2.167391	0.762266	9.600150	-0.242780	0.015816	0.147692	0.060313	1.116665	-0.752907	-0.920619	0.002110	0.116334	0.372724	0	0
58505	2.297973	0.794280	9.390291	-0.219401	0.005382	0.124886	0.060143	1.122488	-0.751797	-0.921067	0.004256	0.115514	0.371852	0	0
58506	2.331494	0.751030	9.490450	-0.197043	-0.010380	0.119684	0.059979	1.126925	-0.750045	-0.921420	0.006284	0.114939	0.371125	0	0
58507	2.524405	0.711181	9.536396	-0.169292	-0.017422	0.112744	0.062101	1.126775	-0.750210	-0.921790	0.008045	0.114518	0.370301	0	0
58508	2.678170	0.603921	9.461733	-0.147803	-0.022685	0.109290	0.062467	1.132319	-0.750161	-0.922080	0.009654	0.114237	0.369629	0	0
58509	2.653562	0.541412	9.408351	-0.136023	-0.022588	0.077650	0.060325	1.133437	-0.745921	-0.922311	0.011098	0.113998	0.369086	0	0
58510	2.614924	0.537286	9.533616	-0.095713	-0.022560	0.063854	0.060840	1.136207	-0.746163	-0.922411	0.012181	0.113910	0.368827	0	0
58511	2.496961	0.586464	9.583268	-0.011620	-0.013774	0.068067	0.062686	1.137861	-0.746175	-0.922629	0.012442	0.114054	0.368230	0	0
58512	2.485715	0.702032	9.591904	0.090462	-0.023324	0.047655	0.062308	1.137450	-0.751156	-0.922674	0.011797	0.114660	0.367950	0	0
58513	2.433155	0.783954	9.504372	0.171959	-0.009246	0.037761	0.061806	1.133433	-0.752500	-0.922804	0.010314	0.115445	0.367422	0	0
58514	2.401652	0.774049	9.331482	0.214147	0.010980	0.018767	0.061825	1.131215	-0.754358	-0.922773	0.008375	0.116193	0.367314	0	0
58515	2.305043	0.770156	9.385146	0.183740	0.014498	0.015061	0.060511	1.127894	-0.752273	-0.922842	0.006671	0.116806	0.366981	0	0
58516	2.215997	0.809604	9.472892	0.140837	0.030260	0.007788	0.061334	1.124563	-0.754679	-0.922768	0.005329	0.117108	0.367093	0	0
58517	2.110189	0.868469	9.575426	0.072819	0.035492	0.010878	0.061873	1.123035	-0.754571	-0.922836	0.004564	0.117120	0.366928	0	0
58518	2.042513	0.859421	9.590327	0.018151	0.024956	0.027202	0.062149	1.121925	-0.755898	-0.922823	0.004396	0.117021	0.366995	0	0
58519	1.976765	0.782964	9.590015	-0.004228	0.015348	0.026127	0.062945	1.121643	-0.755651	-0.922919	0.004431	0.116934	0.366779	0	0
58520	1.998391	0.768318	9.575239	-0.023882	0.030219	0.024266	0.063734	1.121916	-0.754611	-0.922907	0.004625	0.116632	0.366904	0	0
58521	1.996222	0.802077	9.597278	-0.056153	0.030175	0.037255	0.063060	1.123444	-0.753799	-0.923059	0.005094	0.116214	0.366648	0	0
58522	1.983985	0.778214	9.628353	-0.057878	0.043324	0.025833	0.063976	1.122743	-0.749099	-0.923070	0.005555	0.115667	0.366787	0	0
58523	2.041875	0.768221	9.654177	-0.028374	0.017943	0.022412	0.066090	1.123147	-0.748078	-0.923154	0.005792	0.115463	0.366634	0	0
58524	2.075484	0.743602	9.555063	-0.013140	0.026708	0.022541	0.065560	1.123844	-0.749243	-0.923143	0.005894	0.115232	0.366734	0	0
58525	2.102295	0.777171	9.588865	-0.041749	0.021452	0.015263	0.065700	1.125371	-0.753820	-0.923205	0.006233	0.114947	0.366663	0	0
58526	2.015435	0.783087	9.729083	-0.102685	0.089594	0.052099	0.066882	1.125917	-0.751603	-0.923369	0.006964	0.113805	0.366591	0	0
58527	1.914704	0.543250	9.698353	-0.161688	0.096639	0.042864	0.067379	1.130489	-0.749729	-0.923607	0.008164	0.112381	0.366407	0	0
58528	2.007303	0.653761	9.891100	-0.064310	-0.003149	0.041441	0.067245	1.131184	-0.750507	-0.923631	0.008866	0.112236	0.366375	0	0
58529	2.191125	0.704359	9.601683	-0.002514	0.000384	0.037460	0.066580	1.131742	-0.750754	-0.923752	0.008942	0.112284	0.366053	0	0
58530	2.229465	0.669722	9.384644	0.004615	0.003890	0.050728	0.066584	1.130355	-0.749718	-0.923822	0.008993	0.112326	0.365862	0	0
58531	2.137972	0.706607	9.414699	-0.009649	0.014426	0.041885	0.067381	1.131184	-0.751558	-0.923974	0.009089	0.112219	0.365508	0	0
58532	2.116839	0.784332	9.608050	-0.040225	0.016062	0.071646	0.066992	1.130077	-0.752219	-0.924124	0.009535	0.111981	0.365190	0	0
58533	1.968593	0.648768	9.732749	-0.051007	-0.010167	0.069724	0.068847	1.131454	-0.754200	-0.924346	0.010131	0.111947	0.364623	0	0
