# Supplementary material for: Identification of Haptic Based Guiding Using Hard Reins
Source: PLoS One. 2015 Jul 22;10(7):e0132020. doi: 10.1371/journal.pone.0132020 (PMC4511788; doi:10.1371/journal.pone.0132020)
Supplement: S1 File — (ZIP) [file pone.0132020.s001.zip › MotionData1/Subject1/T3/sync3.txt]

// Start Time: 0
// Sample rate: 50.0Hz
// Scenario: 4.0
// Firmware Version: 2.6.1
Counter	Acc_X	Acc_Y	Acc_Z	Gyr_X	Gyr_Y	Gyr_Z	Mag_X	Mag_Y	Mag_Z	Quat_w	Quat_x	Quat_y	Quat_z	AnalogIn_1	AnalogIn_2
57382	1.211438	9.702505	0.186897	-0.063361	-0.290764	0.022495	-0.666909	-0.455010	-0.578317	-0.179767	-0.104258	0.695990	0.687323	0	0
57383	1.272159	9.701183	0.220065	-0.045535	-0.327947	0.022299	-0.669598	-0.455033	-0.574611	-0.177728	-0.101700	0.696274	0.687948	0	0
57384	1.227890	9.600840	0.149652	-0.049317	-0.339673	0.027532	-0.669605	-0.452790	-0.573586	-0.175664	-0.099080	0.696554	0.688577	0	0
57385	1.225229	9.736740	0.165396	-0.056607	-0.326529	0.032892	-0.672829	-0.453009	-0.573147	-0.173715	-0.096436	0.696755	0.689243	0	0
57386	1.277384	10.043571	0.200791	0.015097	-0.375746	0.034545	-0.673637	-0.453110	-0.567969	-0.171381	-0.093627	0.697532	0.689429	0	0
57387	1.221638	9.658981	0.071989	0.027473	-0.390054	0.041596	-0.676059	-0.452085	-0.566955	-0.168964	-0.090627	0.698411	0.689536	0	0
57388	1.199041	9.563885	-0.009834	-0.053021	-0.386740	0.023694	-0.678877	-0.453675	-0.562754	-0.166537	-0.087703	0.698707	0.690205	0	0
57389	1.225329	9.722170	0.105328	-0.073722	-0.426678	0.049881	-0.680898	-0.452141	-0.559686	-0.164007	-0.084218	0.698934	0.691014	0	0
57390	1.160382	9.827812	0.160312	-0.042936	-0.435092	0.041092	-0.683861	-0.450475	-0.555242	-0.161346	-0.080850	0.699371	0.691601	0	0
57391	1.080634	9.816655	0.162763	-0.010394	-0.434694	0.035910	-0.685744	-0.450230	-0.551673	-0.158606	-0.077507	0.700010	0.691970	0	0
57392	1.084151	9.753595	0.110387	-0.008595	-0.431147	0.036825	-0.687895	-0.450281	-0.547294	-0.155912	-0.074251	0.700648	0.692294	0	0
57393	1.070189	9.716922	0.062090	-0.021876	-0.431064	0.028833	-0.689240	-0.450316	-0.544421	-0.153149	-0.070963	0.701171	0.692725	0	0
57394	1.021463	9.723316	0.022030	-0.038488	-0.407744	0.014796	-0.693002	-0.450745	-0.540444	-0.150485	-0.067976	0.701525	0.693250	0	0
57395	1.011186	9.754691	0.035921	-0.045925	-0.386777	0.027285	-0.694344	-0.451491	-0.537458	-0.148033	-0.064968	0.701790	0.693799	0	0
57396	1.029943	9.796308	0.098772	-0.044099	-0.369022	0.029165	-0.696229	-0.450646	-0.535367	-0.145743	-0.062143	0.702035	0.694294	0	0
57397	1.063630	9.801769	0.056434	-0.031268	-0.349225	0.024021	-0.696634	-0.450259	-0.533308	-0.143518	-0.059438	0.702325	0.694701	0	0
57398	1.074731	9.729141	0.042879	-0.024072	-0.350943	0.024033	-0.696771	-0.449784	-0.529208	-0.141304	-0.056803	0.702663	0.695034	0	0
57399	1.075292	9.704877	0.067152	-0.013037	-0.350631	0.015230	-0.699054	-0.450316	-0.528382	-0.138994	-0.054176	0.703059	0.695308	0	0
57400	1.027311	9.679730	0.063462	-0.013161	-0.357835	0.018731	-0.702280	-0.450386	-0.522086	-0.136684	-0.051543	0.703462	0.695559	0	0
57401	0.997364	9.727742	0.093475	-0.020413	-0.368565	0.018643	-0.701746	-0.449722	-0.520709	-0.134270	-0.048757	0.703816	0.695872	0	0
57402	1.029983	9.781734	0.019443	-0.022001	-0.353333	0.013424	-0.703226	-0.449675	-0.515110	-0.131963	-0.046186	0.704130	0.696171	0	0
57403	1.073402	9.792233	0.020696	-0.002789	-0.304187	0.010252	-0.703228	-0.449185	-0.511827	-0.129931	-0.043930	0.704501	0.696323	0	0
57404	1.098160	9.763549	0.004822	-0.019284	-0.280752	-0.008219	-0.705916	-0.449462	-0.509355	-0.127981	-0.042020	0.704716	0.696585	0	0
57405	1.109282	9.686062	-0.032769	0.011644	-0.266029	-0.017751	-0.707390	-0.450586	-0.508285	-0.126015	-0.040246	0.705115	0.696644	0	0
57406	1.150838	9.672254	-0.007317	-0.012111	-0.261241	-0.003659	-0.706989	-0.450387	-0.505017	-0.124232	-0.038453	0.705347	0.696831	0	0
57407	1.139133	9.647762	-0.031564	-0.016592	-0.268349	-0.005482	-0.707260	-0.450013	-0.502552	-0.122344	-0.036540	0.705548	0.697065	0	0
57408	1.119831	9.642556	-0.036932	-0.027152	-0.246972	-0.010679	-0.707928	-0.451460	-0.500549	-0.120619	-0.034879	0.705645	0.697352	0	0
57409	1.079722	9.709802	-0.033855	-0.038002	-0.257732	-0.010776	-0.709814	-0.450014	-0.499936	-0.118774	-0.033051	0.705672	0.697730	0	0
57410	1.040770	9.723664	-0.001453	-0.035264	-0.248821	-0.010703	-0.710082	-0.450353	-0.497221	-0.117041	-0.031371	0.705707	0.698065	0	0
57411	1.020308	9.774271	-0.021721	-0.042566	-0.240125	-0.005363	-0.710619	-0.450618	-0.497496	-0.115357	-0.029624	0.705675	0.698454	0	0
57412	0.971198	9.809796	0.000576	-0.029490	-0.206819	-0.017477	-0.710353	-0.450155	-0.493265	-0.113872	-0.028293	0.705691	0.698737	0	0
57413	0.991769	9.744620	-0.036817	-0.008095	-0.200636	-0.008530	-0.710483	-0.451913	-0.490598	-0.112433	-0.026884	0.705847	0.698868	0	0
57414	0.974990	9.732176	-0.056496	-0.000346	-0.152262	-0.020569	-0.710349	-0.451928	-0.490056	-0.111307	-0.025994	0.706000	0.698927	0	0
57415	0.990963	9.783446	-0.046764	-0.034560	-0.118918	-0.014280	-0.713042	-0.449898	-0.489414	-0.110409	-0.025169	0.705875	0.699226	0	0
57416	1.062793	9.828448	-0.040084	-0.009056	-0.075918	-0.018363	-0.711696	-0.451086	-0.488379	-0.109842	-0.024789	0.705881	0.699323	0	0
57417	1.104405	9.685973	-0.042547	-0.014369	-0.068806	-0.020106	-0.711563	-0.450536	-0.487819	-0.109251	-0.024378	0.705839	0.699472	0	0
57418	1.118162	9.729923	-0.013569	-0.007789	-0.047238	-0.027025	-0.710217	-0.451400	-0.488543	-0.108831	-0.024267	0.705820	0.699561	0	0
57419	1.074209	9.746119	-0.015040	0.009424	-0.053188	-0.032305	-0.709675	-0.452862	-0.487099	-0.108259	-0.024078	0.705924	0.699551	0	0
57420	1.068973	9.767874	-0.000921	0.027465	-0.037946	-0.031267	-0.709140	-0.452324	-0.486408	-0.107863	-0.024097	0.706140	0.699394	0	0
57421	1.118001	9.737203	-0.018444	0.038385	-0.016494	-0.031988	-0.711022	-0.451985	-0.486919	-0.107544	-0.024195	0.706407	0.699170	0	0
57422	1.108575	9.717606	-0.057101	0.054148	0.000934	-0.012374	-0.709946	-0.453000	-0.480839	-0.107538	-0.024370	0.706772	0.698795	0	0
57423	1.166356	9.735647	-0.065093	0.054534	0.013694	-0.024681	-0.709811	-0.453305	-0.480034	-0.107480	-0.024645	0.707121	0.698441	0	0
57424	1.138696	9.669602	-0.031742	0.039869	0.027486	-0.012254	-0.708870	-0.453659	-0.477879	-0.107672	-0.024997	0.707357	0.698160	0	0
57425	1.188561	9.600107	-0.029688	-0.015336	-0.026378	-0.010128	-0.708866	-0.454368	-0.484027	-0.107449	-0.024814	0.707265	0.698294	0	0
57426	1.187599	9.648642	-0.027676	-0.054390	-0.027033	0.003005	-0.709405	-0.453491	-0.484673	-0.107413	-0.024603	0.706905	0.698672	0	0
57427	1.175197	9.786794	-0.012248	-0.061905	-0.032691	0.013551	-0.709404	-0.454057	-0.484691	-0.107322	-0.024158	0.706499	0.699112	0	0
57428	1.156004	9.779163	0.001664	-0.034529	-0.026800	0.000417	-0.710479	-0.453736	-0.485213	-0.107247	-0.023971	0.706277	0.699354	0	0
57429	1.132332	9.744743	-0.037319	-0.032967	-0.012851	0.012012	-0.709939	-0.454727	-0.485795	-0.107279	-0.023707	0.706052	0.699585	0	0
57430	1.165246	9.806038	0.028225	-0.004226	-0.023273	0.012024	-0.709674	-0.453491	-0.484397	-0.107303	-0.023494	0.706041	0.699601	0	0
57431	1.107939	9.754012	-0.028508	0.002050	-0.019715	0.013851	-0.710748	-0.454035	-0.484266	-0.107290	-0.023208	0.706069	0.699584	0	0
57432	1.088774	9.748813	0.009459	-0.000578	0.022825	0.018539	-0.710352	-0.451629	-0.484601	-0.107688	-0.023280	0.706034	0.699555	0	0
57433	1.137488	9.739988	0.030279	0.015267	0.012898	0.030007	-0.712098	-0.451552	-0.486212	-0.108015	-0.023121	0.706124	0.699420	0	0
57434	1.134550	9.630683	-0.055648	0.006094	0.002907	0.035226	-0.711292	-0.451614	-0.484318	-0.108389	-0.022945	0.706161	0.699330	0	0
57435	1.115255	9.632765	-0.012925	-0.020662	0.015304	0.028152	-0.711825	-0.453004	-0.484901	-0.108727	-0.022778	0.705996	0.699449	0	0
57436	0.942239	9.794700	-0.055566	-0.027275	0.067127	0.015234	-0.712640	-0.450149	-0.485071	-0.109425	-0.023157	0.705725	0.699601	0	0
57437	0.927197	9.828419	-0.000914	0.001856	0.116375	0.011221	-0.712503	-0.450951	-0.487277	-0.110351	-0.023843	0.705603	0.699556	0	0
57438	1.034625	9.806104	0.108471	-0.003699	0.115318	0.016476	-0.711562	-0.450652	-0.488911	-0.111407	-0.024592	0.705443	0.699524	0	0
57439	1.033561	9.844917	0.016669	0.003444	0.091417	0.014578	-0.712102	-0.449605	-0.490777	-0.112180	-0.025083	0.705358	0.699469	0	0
57440	1.028530	9.859395	0.050107	0.052416	0.139098	0.008848	-0.711828	-0.451492	-0.489071	-0.113332	-0.026111	0.705559	0.699042	0	0
57441	1.039591	9.781905	-0.006743	0.075847	0.160562	0.011713	-0.711292	-0.451052	-0.490288	-0.114552	-0.027187	0.705900	0.698459	0	0
57442	1.079594	9.714654	-0.043525	0.076604	0.201988	-0.009243	-0.712371	-0.449590	-0.491181	-0.116026	-0.028822	0.706188	0.697858	0	0
57443	1.110009	9.649661	-0.032472	0.035534	0.232045	-0.016256	-0.711022	-0.451313	-0.491525	-0.117565	-0.030549	0.706150	0.697565	0	0
57444	1.176642	9.709132	-0.045320	0.025719	0.262981	-0.047933	-0.709543	-0.451268	-0.494944	-0.119217	-0.032826	0.705991	0.697342	0	0
57445	1.195317	9.755603	0.022307	0.040508	0.298887	-0.056505	-0.708735	-0.451504	-0.497819	-0.120943	-0.035309	0.705886	0.697030	0	0
57446	1.248736	9.756577	0.060048	0.080289	0.288776	-0.065298	-0.706182	-0.451528	-0.499347	-0.122635	-0.037954	0.706058	0.696421	0	0
57447	1.235651	9.678652	0.028940	0.112900	0.319337	-0.067646	-0.706313	-0.452189	-0.501272	-0.124399	-0.040745	0.706414	0.695589	0	0
57448	0.776117	9.951887	-0.247210	0.191560	0.487549	-0.084792	-0.706335	-0.444477	-0.504017	-0.127302	-0.045038	0.707082	0.694119	0	0
57449	0.746420	9.829947	-0.444598	0.303977	0.890931	-0.179091	-0.702167	-0.445365	-0.506544	-0.132238	-0.052827	0.707938	0.691771	0	0
57450	1.169347	9.825521	-0.084938	0.338820	1.065300	-0.241621	-0.695843	-0.447687	-0.510504	-0.137990	-0.062357	0.708689	0.689079	0	0
57451	1.571053	9.694491	0.429092	0.287596	0.793391	-0.192340	-0.689650	-0.451291	-0.513960	-0.142126	-0.069534	0.709422	0.686793	0	0
57452	1.602962	9.510542	0.161844	0.173830	0.447896	-0.102956	-0.686958	-0.452551	-0.517299	-0.144582	-0.073632	0.709886	0.685373	0	0
57453	1.407146	9.480281	0.127176	0.019558	0.157784	-0.038061	-0.685612	-0.453123	-0.518422	-0.145453	-0.074961	0.709755	0.685180	0	0
57454	1.329633	9.568676	-0.068452	-0.060574	0.009270	-0.028636	-0.685616	-0.451972	-0.519201	-0.145486	-0.075196	0.709290	0.685629	0	0
57455	1.302155	9.730828	-0.070519	-0.083558	-0.087808	0.006033	-0.685347	-0.451824	-0.519744	-0.144995	-0.074377	0.708841	0.686286	0	0
57456	1.325191	9.801654	-0.002942	-0.067934	-0.182867	0.044364	-0.686424	-0.451246	-0.519168	-0.144176	-0.072770	0.708657	0.686821	0	0
57457	1.213243	9.831186	0.036730	-0.065514	-0.202586	0.051341	-0.687096	-0.451099	-0.518747	-0.143170	-0.070867	0.708526	0.687365	0	0
57458	1.282558	9.757187	0.029787	-0.072125	-0.263075	0.086284	-0.685323	-0.460278	-0.515526	-0.142069	-0.068401	0.708451	0.687921	0	0
57459	1.036066	9.674998	-0.263624	-0.069821	-0.199789	0.079688	-0.688012	-0.459971	-0.513851	-0.141279	-0.066308	0.708298	0.688445	0	0
57460	0.983996	9.873131	-0.151167	-0.040208	0.008281	0.017459	-0.690972	-0.458457	-0.515129	-0.141592	-0.066230	0.708008	0.688687	0	0
57461	1.269742	9.936614	0.174884	0.032905	-0.030630	0.035048	-0.690839	-0.458189	-0.514577	-0.141625	-0.065764	0.708292	0.688433	0	0
57462	1.384266	9.734738	-0.137840	0.007901	-0.195247	0.067502	-0.691511	-0.458013	-0.515380	-0.140819	-0.064008	0.708652	0.688393	0	0
57463	1.258150	9.581913	-0.364434	-0.034676	-0.168514	0.049897	-0.692858	-0.456869	-0.514511	-0.140022	-0.062391	0.708673	0.688683	0	0
57464	1.172423	9.628911	-0.352975	-0.026655	0.016342	-0.016068	-0.693396	-0.456863	-0.514232	-0.140147	-0.062620	0.708444	0.688872	0	0
57465	1.281360	9.805710	-0.042835	0.050047	0.103045	-0.043602	-0.693127	-0.457073	-0.511520	-0.140576	-0.063654	0.708608	0.688521	0	0
57466	1.281867	9.769298	-0.112355	0.086523	0.060458	-0.034916	-0.692719	-0.458787	-0.511308	-0.140795	-0.064462	0.709085	0.687909	0	0
57467	1.292718	9.708801	-0.128417	0.087340	0.067467	-0.030448	-0.691110	-0.457711	-0.510475	-0.141040	-0.065209	0.709563	0.687297	0	0
57468	1.391776	9.623219	0.000447	0.090534	0.057396	-0.017263	-0.690301	-0.458880	-0.509706	-0.141357	-0.065879	0.710081	0.686632	0	0
57469	1.528926	9.543162	-0.052515	0.064760	0.032747	0.000155	-0.691376	-0.458871	-0.509013	-0.141582	-0.066136	0.710471	0.686157	0	0
57470	1.562843	9.534060	-0.113994	0.046906	0.011481	-0.008884	-0.691110	-0.458204	-0.507497	-0.141649	-0.066358	0.710760	0.685822	0	0
57471	1.547000	9.596889	-0.129398	0.024899	-0.047508	-0.004024	-0.691909	-0.460444	-0.507832	-0.141304	-0.066036	0.710987	0.685690	0	0
57472	1.500860	9.727147	-0.102910	0.003150	-0.069070	-0.002458	-0.692046	-0.459740	-0.507536	-0.140872	-0.065600	0.711094	0.685709	0	0
57473	1.440540	9.837726	-0.086337	0.008399	-0.111656	-0.004474	-0.692046	-0.459771	-0.506176	-0.140080	-0.064816	0.711296	0.685736	0	0
57474	1.373302	9.807374	-0.080949	0.027300	-0.111503	-0.004398	-0.692049	-0.458796	-0.505463	-0.139313	-0.064132	0.711627	0.685614	0	0
57475	1.316723	9.718946	-0.137386	0.031983	-0.114851	-0.011460	-0.694735	-0.459489	-0.503413	-0.138436	-0.063407	0.711988	0.685484	0	0
57476	1.314578	9.701913	-0.156581	0.026821	-0.125300	-0.022150	-0.694464	-0.460687	-0.500869	-0.137440	-0.062746	0.712322	0.685398	0	0
57477	1.350866	9.704999	-0.157898	0.028889	-0.123262	-0.031864	-0.693796	-0.459620	-0.498664	-0.136366	-0.062103	0.712659	0.685320	0	0
57478	1.448718	9.655791	-0.181004	0.040076	-0.126347	-0.046897	-0.693522	-0.461488	-0.497775	-0.135186	-0.061630	0.713068	0.685172	0	0
57479	1.386345	9.623100	-0.185079	0.026073	-0.154436	-0.066555	-0.692717	-0.461437	-0.494652	-0.133654	-0.061016	0.713403	0.685179	0	0
57480	1.274509	9.640491	-0.186235	-0.006837	-0.174670	-0.050850	-0.692176	-0.462431	-0.495099	-0.132130	-0.060176	0.713549	0.685397	0	0
57481	1.089284	9.690537	-0.197111	-0.040282	-0.166248	-0.043790	-0.692718	-0.461311	-0.493968	-0.130710	-0.059229	0.713455	0.685849	0	0
57482	0.933998	9.692570	-0.240409	-0.039901	-0.126019	-0.016974	-0.692447	-0.462367	-0.491419	-0.129779	-0.058432	0.713327	0.686228	0	0
57483	0.782194	9.767497	-0.255261	-0.045982	-0.073594	0.017852	-0.692844	-0.464019	-0.493101	-0.129444	-0.057675	0.713107	0.686583	0	0
57484	0.664963	9.806636	-0.292856	-0.063753	-0.030112	0.050811	-0.694464	-0.461733	-0.492328	-0.129682	-0.057027	0.712728	0.686986	0	0
57485	0.446181	9.843938	-0.266150	-0.066669	0.020996	0.067972	-0.694732	-0.461708	-0.493140	-0.130375	-0.056538	0.712271	0.687368	0	0
57486	0.133345	9.974208	-0.271918	-0.060578	0.062495	0.116945	-0.697963	-0.459323	-0.495067	-0.131732	-0.056067	0.711829	0.687606	0	0
57487	-0.177832	10.026827	-0.243348	-0.051481	0.176894	0.167279	-0.697699	-0.457729	-0.496924	-0.134202	-0.055968	0.711324	0.687659	0	0
57488	-0.419472	9.983595	-0.288954	-0.015234	0.312902	0.216059	-0.700658	-0.456485	-0.498755	-0.138009	-0.056587	0.710905	0.687289	0	0
57489	-0.471669	9.926812	-0.292535	0.038748	0.508095	0.251086	-0.703351	-0.454065	-0.502728	-0.143346	-0.058299	0.710592	0.686377	0	0
57490	-0.299549	10.044033	-0.304988	0.052964	0.709910	0.293047	-0.706043	-0.451736	-0.508883	-0.150480	-0.061216	0.710074	0.685130	0	0
57491	0.106183	10.146093	-0.112761	0.085533	0.848505	0.309852	-0.707127	-0.448011	-0.515827	-0.158586	-0.064914	0.709536	0.683517	0	0
57492	0.595945	10.152564	-0.008711	0.172119	0.927367	0.315822	-0.709282	-0.445698	-0.521852	-0.167322	-0.069338	0.709397	0.681140	0	0
57493	1.108499	9.977369	0.025191	0.293901	1.000349	0.283854	-0.710900	-0.443133	-0.527058	-0.176151	-0.074587	0.709873	0.677855	0	0
57494	1.652006	9.681336	-0.112369	0.345383	1.003573	0.244148	-0.711440	-0.441740	-0.531635	-0.184721	-0.080256	0.710579	0.674177	0	0
57495	2.152724	9.457351	-0.297525	0.337980	0.957194	0.176542	-0.711175	-0.439935	-0.536479	-0.192447	-0.086034	0.711187	0.670653	0	0
57496	2.590855	9.232244	-0.354599	0.301720	0.856578	0.135031	-0.709825	-0.441595	-0.539543	-0.199229	-0.091385	0.711641	0.667476	0	0
57497	2.829942	9.149184	-0.380338	0.203554	0.682185	0.107037	-0.709969	-0.438670	-0.537269	-0.204629	-0.095533	0.711714	0.665179	0	0
57498	2.852462	9.232130	-0.399530	0.102328	0.507427	0.092332	-0.707815	-0.439626	-0.541000	-0.208797	-0.098439	0.711430	0.663763	0	0
57499	2.655819	9.379081	-0.344084	0.051835	0.356413	0.069141	-0.708086	-0.438412	-0.544225	-0.211766	-0.100368	0.711088	0.662899	0	0
57500	2.324697	9.562417	-0.432662	0.035625	0.258860	0.052620	-0.709432	-0.436957	-0.550695	-0.214006	-0.101812	0.710814	0.662253	0	0
57501	2.080832	9.747338	-0.508945	0.046114	0.200214	0.054094	-0.709164	-0.436325	-0.553808	-0.215769	-0.102797	0.710741	0.661607	0	0
57502	1.957421	9.847051	-0.585703	0.082405	0.186613	0.040884	-0.708226	-0.435168	-0.555823	-0.217367	-0.103945	0.710912	0.660720	0	0
57503	1.883418	9.770438	-0.712574	0.133099	0.181979	0.029543	-0.708629	-0.435303	-0.555687	-0.218746	-0.105171	0.711422	0.659521	0	0
57504	1.857606	9.461645	-0.860288	0.169637	0.202226	0.013896	-0.709434	-0.435866	-0.555015	-0.220164	-0.106782	0.712102	0.658055	0	0
57505	1.797440	9.057555	-0.977042	0.161808	0.214711	-0.026684	-0.708085	-0.437954	-0.551832	-0.221373	-0.108686	0.712662	0.656730	0	0
57506	1.650645	8.850948	-1.184607	0.087016	0.176714	-0.062479	-0.706208	-0.436889	-0.550730	-0.222183	-0.110478	0.712766	0.656044	0	0
57507	1.455668	8.900815	-1.215039	-0.001033	0.154846	-0.071694	-0.704318	-0.439238	-0.555184	-0.222845	-0.111948	0.712337	0.656036	0	0
57508	1.251251	9.183564	-1.228260	-0.087371	0.168336	-0.071845	-0.704590	-0.437764	-0.557447	-0.223753	-0.113393	0.711295	0.656609	0	0
57509	1.092167	9.374882	-1.277917	-0.097711	0.239489	-0.076699	-0.702708	-0.437691	-0.562503	-0.225086	-0.115241	0.710034	0.657197	0	0
57510	1.074702	9.510505	-1.346880	-0.104021	0.353575	-0.090134	-0.698404	-0.438573	-0.565440	-0.227204	-0.117991	0.708434	0.657707	0	0
57511	1.107284	9.588787	-1.279066	-0.079925	0.427029	-0.103746	-0.696790	-0.438318	-0.571984	-0.229658	-0.121305	0.706818	0.657990	0	0
57512	1.067894	9.639066	-1.155476	-0.097641	0.450170	-0.110722	-0.694098	-0.439075	-0.578709	-0.232305	-0.124841	0.704988	0.658362	0	0
57513	0.876089	9.565205	-0.963408	-0.136732	0.437913	-0.132100	-0.690335	-0.438740	-0.584731	-0.234706	-0.128294	0.702910	0.659069	0	0
57514	0.803753	9.529894	-1.068875	-0.193698	0.479661	-0.114310	-0.687644	-0.439193	-0.592399	-0.237644	-0.131815	0.700340	0.660056	0	0
57515	1.098989	9.773144	-1.206086	-0.202840	0.584883	-0.057156	-0.683879	-0.439258	-0.599523	-0.241636	-0.135553	0.697539	0.660816	0	0
57516	1.573835	10.082826	-0.839981	-0.179003	0.691924	0.010667	-0.680659	-0.436716	-0.608598	-0.246823	-0.139604	0.694674	0.661073	0	0
57517	2.129783	10.597912	-0.354979	-0.167807	0.720946	0.065546	-0.677570	-0.435343	-0.615939	-0.252503	-0.143458	0.691876	0.661037	0	0
57518	2.449599	10.797976	0.110709	-0.060256	0.656012	0.068914	-0.677298	-0.435118	-0.626007	-0.257625	-0.147146	0.689900	0.660315	0	0
57519	2.387389	10.362281	-0.085310	0.134080	0.544228	0.052932	-0.674615	-0.433387	-0.630066	-0.261543	-0.150675	0.689469	0.658426	0	0
57520	1.958865	9.555779	-0.434209	0.186924	0.492972	0.056442	-0.673539	-0.433355	-0.632527	-0.265071	-0.153997	0.689482	0.656229	0	0
57521	1.456067	9.240769	-0.476150	0.022820	0.486864	0.101984	-0.673000	-0.433607	-0.634447	-0.269073	-0.156505	0.688511	0.655026	0	0
57522	1.098788	9.455229	-0.209488	-0.082318	0.513629	0.133716	-0.671260	-0.430977	-0.639691	-0.273644	-0.158694	0.686788	0.654415	0	0
57523	1.019358	9.844670	0.122155	-0.092627	0.650483	0.205279	-0.671664	-0.429660	-0.647265	-0.279607	-0.161244	0.684732	0.653424	0	0
57524	1.105766	10.059904	0.448166	-0.022434	0.810472	0.232126	-0.670195	-0.425861	-0.653829	-0.286720	-0.164837	0.682672	0.651598	0	0
57525	1.207310	9.991374	0.704563	0.087380	0.924758	0.250857	-0.668180	-0.424562	-0.663066	-0.294521	-0.169355	0.680991	0.648712	0	0
57526	1.324689	9.690046	0.667108	0.156046	1.018526	0.257849	-0.667643	-0.423544	-0.670934	-0.302848	-0.174588	0.679411	0.645138	0	0
57527	1.505374	9.385020	0.699026	0.148382	1.081720	0.252897	-0.664287	-0.421750	-0.678401	-0.311561	-0.180249	0.677510	0.641421	0	0
57528	1.775105	9.261273	0.910449	0.098698	1.106787	0.229856	-0.661333	-0.420233	-0.685736	-0.320308	-0.185990	0.675084	0.638023	0	0
57529	2.069151	9.383162	1.164096	0.027381	1.063547	0.229280	-0.660400	-0.416651	-0.694614	-0.328894	-0.191264	0.672255	0.635076	0	0
57530	2.315288	9.691091	1.236730	0.062814	1.027958	0.243240	-0.656773	-0.415374	-0.704551	-0.337186	-0.196260	0.669719	0.631873	0	0
57531	2.319127	9.732423	1.178761	0.133763	0.965507	0.204162	-0.654091	-0.412712	-0.712119	-0.344681	-0.201390	0.667689	0.628353	0	0
57532	2.164407	9.452855	1.070202	0.189461	0.940949	0.137038	-0.648579	-0.413009	-0.717093	-0.351401	-0.206938	0.665902	0.624714	0	0
57533	2.062430	9.198517	0.938998	0.064716	0.918001	0.087027	-0.645622	-0.412662	-0.722833	-0.357930	-0.212265	0.663243	0.622043	0	0
57534	2.030647	9.105700	1.032607	-0.064446	0.855345	0.059708	-0.641455	-0.412569	-0.731045	-0.364071	-0.216857	0.659906	0.620443	0	0
57535	2.011525	9.362700	1.205812	-0.098406	0.777405	0.036106	-0.637025	-0.410218	-0.739187	-0.369651	-0.221028	0.656532	0.619250	0	0
57536	2.082628	9.703871	1.318563	-0.027311	0.721381	0.025329	-0.631381	-0.409317	-0.747118	-0.374593	-0.225155	0.653750	0.617735	0	0
57537	2.188302	9.744625	1.270945	0.082106	0.692691	0.000711	-0.626815	-0.408026	-0.752438	-0.378958	-0.229680	0.651654	0.615617	0	0
57538	2.258934	9.585670	1.144319	0.138916	0.653367	-0.043573	-0.621164	-0.410002	-0.758421	-0.382620	-0.234442	0.649934	0.613371	0	0
57539	2.222541	9.441763	0.990222	0.120180	0.581573	-0.095350	-0.616328	-0.409505	-0.760231	-0.385555	-0.239032	0.648215	0.611578	0	0
57540	2.186424	9.428968	0.984396	0.099258	0.521819	-0.131152	-0.611756	-0.410749	-0.760052	-0.387885	-0.243379	0.646506	0.610198	0	0
57541	2.157030	9.574099	1.035359	0.096074	0.480580	-0.154413	-0.605971	-0.412460	-0.765347	-0.389842	-0.247625	0.644847	0.608998	0	0
57542	2.117594	9.612228	1.067563	0.130485	0.476641	-0.163165	-0.600456	-0.414219	-0.768327	-0.391605	-0.252032	0.643383	0.607605	0	0
57543	2.113856	9.549037	1.019779	0.150456	0.476958	-0.169284	-0.594133	-0.416748	-0.769435	-0.393294	-0.256549	0.641994	0.606091	0	0
57544	2.148422	9.505960	0.948947	0.151829	0.502190	-0.182384	-0.589694	-0.418227	-0.771168	-0.395022	-0.261295	0.640478	0.604542	0	0
57545	2.196684	9.518975	0.964773	0.150603	0.503655	-0.170013	-0.582431	-0.420510	-0.771599	-0.396855	-0.265962	0.638944	0.602927	0	0
57546	2.255012	9.517611	1.007497	0.152385	0.531991	-0.164535	-0.577859	-0.421593	-0.772232	-0.398855	-0.270759	0.637321	0.601188	0	0
57547	2.366699	9.509929	1.023019	0.181126	0.556979	-0.158121	-0.570325	-0.424677	-0.775006	-0.400995	-0.275772	0.635747	0.599149	0	0
57548	2.496033	9.468580	1.041744	0.188624	0.549414	-0.136955	-0.565483	-0.426175	-0.776336	-0.403148	-0.280628	0.634301	0.596977	0	0
57549	2.611664	9.363851	0.925718	0.209445	0.558547	-0.139502	-0.559562	-0.429003	-0.776360	-0.405306	-0.285621	0.632893	0.594637	0	0
57550	2.710599	9.253968	0.862180	0.209696	0.539301	-0.152017	-0.554179	-0.431664	-0.776918	-0.407216	-0.290577	0.631526	0.592380	0	0
57551	2.743172	9.307958	0.773703	0.209427	0.484160	-0.151494	-0.548531	-0.433347	-0.777174	-0.408810	-0.295180	0.630343	0.590264	0	0
57552	2.643340	9.437227	0.675780	0.223072	0.431336	-0.132320	-0.543826	-0.434049	-0.776027	-0.410095	-0.299414	0.629514	0.588120	0	0
57553	2.597054	9.562618	0.625268	0.194526	0.398573	-0.147643	-0.539251	-0.436591	-0.774801	-0.411200	-0.303408	0.628572	0.586306	0	0
57554	2.515572	9.723766	0.400082	0.190703	0.388578	-0.140629	-0.535211	-0.439507	-0.775215	-0.412248	-0.307299	0.627675	0.584502	0	0
57555	2.362982	9.713711	0.366588	0.193279	0.407891	-0.166101	-0.529560	-0.442392	-0.772516	-0.413293	-0.311442	0.626605	0.582717	0	0
57556	2.295476	9.678487	0.256454	0.174840	0.386064	-0.153019	-0.523908	-0.445213	-0.772537	-0.414286	-0.315319	0.625561	0.581046	0	0
57557	2.261475	9.580779	0.383734	0.131262	0.390661	-0.138088	-0.521355	-0.445268	-0.772705	-0.415566	-0.318915	0.624264	0.579563	0	0
57558	2.124054	9.670538	0.412541	0.070363	0.365739	-0.086252	-0.516916	-0.446751	-0.774302	-0.417135	-0.321812	0.622889	0.578312	0	0
57559	2.098218	9.742892	0.363057	0.081622	0.366363	-0.035816	-0.513686	-0.448476	-0.776437	-0.419004	-0.324411	0.621713	0.576772	0	0
57560	2.186564	9.671656	0.260385	0.121742	0.358430	0.011101	-0.513147	-0.448768	-0.776589	-0.420912	-0.326866	0.620962	0.574803	0	0
57561	2.244370	9.415356	0.061882	0.099037	0.336826	0.049794	-0.511535	-0.448503	-0.777416	-0.423024	-0.328825	0.620274	0.572874	0	0
57562	2.226482	9.080007	-0.046872	0.004994	0.303720	0.061684	-0.510192	-0.448546	-0.776889	-0.425257	-0.330152	0.619235	0.571581	0	0
57563	2.119096	9.238280	-0.051362	-0.125354	0.198349	0.071228	-0.510057	-0.448185	-0.780417	-0.427367	-0.330226	0.617912	0.571396	0	0
57564	1.925941	9.705748	0.064363	-0.156452	0.098496	0.071396	-0.509927	-0.446430	-0.782948	-0.428916	-0.329631	0.616847	0.571729	0	0
57565	1.564669	9.937086	-0.059204	-0.072232	-0.010948	0.066612	-0.513554	-0.446263	-0.786575	-0.429529	-0.328763	0.616706	0.571921	0	0
57566	1.150593	10.021809	-0.178471	-0.037440	-0.038479	0.040113	-0.514231	-0.444543	-0.786784	-0.429661	-0.328089	0.616804	0.572103	0	0
57567	0.858638	10.215587	-0.078158	-0.081738	-0.027585	0.015343	-0.514899	-0.445613	-0.788852	-0.429905	-0.327404	0.616512	0.572627	0	0
57568	0.571692	10.399744	0.012753	-0.040018	-0.005696	0.006826	-0.515843	-0.444421	-0.790436	-0.430057	-0.327111	0.616344	0.572860	0	0
57569	0.239580	10.510233	-0.082527	0.041854	0.031182	-0.019133	-0.517861	-0.443538	-0.789840	-0.430055	-0.327513	0.616394	0.572579	0	0
57570	-0.151432	10.274919	-0.292555	0.170131	0.092731	-0.092499	-0.516374	-0.446884	-0.787515	-0.429552	-0.329294	0.616682	0.571624	0	0
57571	-0.508630	9.680928	-0.503654	0.187973	0.173987	-0.137787	-0.513279	-0.448574	-0.784884	-0.429260	-0.331879	0.616560	0.570479	0	0
57572	-0.689350	9.463989	-0.774772	0.075680	0.306693	-0.222106	-0.510454	-0.449730	-0.786724	-0.429636	-0.335262	0.614955	0.569950	0	0
57573	-0.645472	9.819221	-0.752032	-0.032260	0.470420	-0.263858	-0.504273	-0.449551	-0.788423	-0.431160	-0.339368	0.611864	0.569696	0	0
57574	-0.433523	10.172675	-0.473765	-0.004261	0.613292	-0.277953	-0.497282	-0.450350	-0.791525	-0.433322	-0.344460	0.608271	0.568845	0	0
57575	-0.249119	10.161455	-0.477650	0.100345	0.678122	-0.274598	-0.486250	-0.454914	-0.795069	-0.435552	-0.350367	0.604949	0.567075	0	0
57576	-0.115473	9.773028	-0.518764	0.187010	0.776464	-0.266637	-0.477110	-0.455809	-0.796157	-0.438043	-0.357094	0.601715	0.564394	0	0
57577	0.067057	9.361210	-0.577460	0.135846	0.820460	-0.229406	-0.469177	-0.457569	-0.795354	-0.441202	-0.363648	0.598055	0.561632	0	0
57578	0.323916	9.140116	-0.452360	0.025521	0.848278	-0.204870	-0.459634	-0.458581	-0.797948	-0.444959	-0.369613	0.593754	0.559333	0	0
57579	0.492053	9.220854	-0.421329	-0.067648	0.826772	-0.157601	-0.448620	-0.456755	-0.802237	-0.449235	-0.374825	0.589104	0.557361	0	0
57580	0.627070	9.526776	-0.246169	-0.104220	0.831293	-0.136515	-0.441896	-0.457875	-0.809566	-0.453698	-0.379666	0.584319	0.555502	0	0
57581	0.829752	9.848496	-0.032944	-0.114264	0.837383	-0.097671	-0.433028	-0.457097	-0.815361	-0.458477	-0.384325	0.579505	0.553413	0	0
57582	1.045868	9.956811	0.016202	-0.070514	0.868445	-0.079707	-0.426042	-0.456471	-0.818825	-0.463260	-0.389126	0.574881	0.550893	0	0
57583	1.206245	9.794629	-0.107645	-0.029327	0.859788	-0.038991	-0.417712	-0.455835	-0.824074	-0.468095	-0.393906	0.570578	0.547874	0	0
57584	1.215330	9.673392	-0.299034	0.001288	0.932629	-0.026044	-0.410458	-0.454954	-0.826580	-0.473167	-0.399005	0.566185	0.544374	0	0
57585	1.635918	9.491673	-0.265498	0.009844	1.032410	0.041726	-0.402127	-0.454454	-0.832105	-0.479185	-0.404384	0.561508	0.539966	0	0
57586	2.181345	9.627822	-0.134238	-0.072443	1.062571	0.161767	-0.395539	-0.455231	-0.835746	-0.486175	-0.408660	0.556769	0.535387	0	0
57587	2.769108	10.638739	0.511694	-0.168283	1.018416	0.335161	-0.389905	-0.451523	-0.842498	-0.494313	-0.411369	0.552279	0.530489	0	0
57588	3.165932	11.311213	1.486524	-0.129839	0.885154	0.418278	-0.388032	-0.448328	-0.847860	-0.501792	-0.412887	0.549052	0.525615	0	0
57589	3.151134	10.577790	1.376054	0.092613	0.675694	0.478673	-0.389374	-0.448580	-0.847853	-0.507641	-0.414216	0.548132	0.519881	0	0
57590	2.630824	9.315605	0.548728	0.250908	0.584665	0.471701	-0.393808	-0.448774	-0.847263	-0.512148	-0.415768	0.548518	0.513780	0	0
57591	2.146942	8.510540	0.330519	0.180035	0.561978	0.428158	-0.393670	-0.450205	-0.846766	-0.516695	-0.417168	0.548362	0.508228	0	0
57592	1.917513	9.064722	0.251893	-0.057456	0.531750	0.418409	-0.397031	-0.449417	-0.846838	-0.521908	-0.417145	0.547139	0.504224	0	0
57593	1.852918	10.427922	0.689787	-0.073485	0.497365	0.402172	-0.397305	-0.447053	-0.850841	-0.526980	-0.417009	0.545872	0.500418	0	0
57594	1.641262	10.914517	1.206815	0.194694	0.470456	0.395783	-0.398647	-0.447890	-0.850036	-0.530660	-0.418107	0.546082	0.495359	0	0
57595	1.047219	9.592820	1.213000	0.467733	0.453361	0.315379	-0.402406	-0.449313	-0.845955	-0.532757	-0.421050	0.547328	0.489203	0	0
57596	0.561458	8.593480	0.707326	0.301789	0.490283	0.237456	-0.401593	-0.452268	-0.841432	-0.535259	-0.423617	0.547272	0.484292	0	0
57597	0.500359	8.859408	0.691408	-0.082749	0.608938	0.233476	-0.400650	-0.453145	-0.841200	-0.540088	-0.424788	0.544615	0.480889	0	0
57598	0.896860	9.818274	1.071877	-0.150276	0.704915	0.214293	-0.398768	-0.452815	-0.845158	-0.545512	-0.426049	0.541079	0.477632	0	0
57599	1.298677	10.379098	1.388109	0.051399	0.708558	0.209525	-0.395548	-0.450810	-0.849350	-0.550139	-0.428521	0.538358	0.473168	0	0
57600	1.552000	10.179765	1.298688	0.193227	0.712849	0.156907	-0.393399	-0.450570	-0.849640	-0.553809	-0.431963	0.536107	0.468287	0	0
57601	1.558868	9.684633	1.112460	0.124937	0.676809	0.080455	-0.387887	-0.451545	-0.849736	-0.557287	-0.435335	0.533297	0.464229	0	0
57602	1.440185	9.420284	1.000077	0.053979	0.602772	0.029406	-0.384120	-0.453358	-0.848613	-0.560346	-0.438154	0.530391	0.461214	0	0
57603	1.233621	9.460241	1.075284	0.050555	0.522337	0.008589	-0.379962	-0.450906	-0.848583	-0.562953	-0.440749	0.527743	0.458598	0	0
57604	1.108631	9.540520	1.143061	0.073469	0.499949	0.022685	-0.377137	-0.451967	-0.848378	-0.565327	-0.443226	0.525436	0.455932	0	0
57605	1.067396	9.539769	1.127357	0.076502	0.488822	0.042083	-0.372296	-0.452987	-0.852006	-0.567766	-0.445617	0.523212	0.453120	0	0
57606	1.158822	9.572988	1.125098	0.089968	0.535781	0.017650	-0.369334	-0.454574	-0.853725	-0.570213	-0.448364	0.520716	0.450202	0	0
57607	1.328104	9.605200	1.211897	0.091332	0.579572	-0.026311	-0.365440	-0.454012	-0.851303	-0.572717	-0.451582	0.517702	0.447273	0	0
57608	1.510987	9.569691	1.340549	0.115577	0.561108	-0.061758	-0.359387	-0.456453	-0.849819	-0.574794	-0.454981	0.514781	0.444527	0	0
57609	1.650308	9.504241	1.299580	0.133576	0.518770	-0.069072	-0.354410	-0.458290	-0.848848	-0.576566	-0.458362	0.512075	0.441877	0	0
57610	1.771887	9.474882	1.240943	0.142726	0.488890	-0.079867	-0.348770	-0.457281	-0.849153	-0.578042	-0.461673	0.509571	0.439390	0	0
57611	1.848588	9.398591	1.255909	0.147991	0.469337	-0.078222	-0.343258	-0.458256	-0.849249	-0.579426	-0.464939	0.507143	0.436924	0	0
57612	1.866113	9.364919	1.220592	0.143613	0.453474	-0.085411	-0.340028	-0.460185	-0.848669	-0.580669	-0.468110	0.504794	0.434602	0	0
57613	1.962163	9.405500	1.194346	0.153665	0.414755	-0.098027	-0.335451	-0.463306	-0.846918	-0.581642	-0.471249	0.502591	0.432458	0	0
57614	1.913722	9.390046	1.106314	0.179541	0.395277	-0.092752	-0.329540	-0.463048	-0.845617	-0.582372	-0.474400	0.500675	0.430247	0	0
57615	1.827006	9.369056	1.142327	0.158398	0.348649	-0.084257	-0.326581	-0.464317	-0.842698	-0.583031	-0.477192	0.498924	0.428296	0	0
57616	1.724794	9.386620	1.119800	0.121684	0.336107	-0.093271	-0.323083	-0.466133	-0.841165	-0.583722	-0.479742	0.497085	0.426643	0	0
57617	1.723421	9.493436	1.359680	0.142042	0.297039	-0.088162	-0.318916	-0.466841	-0.839195	-0.584172	-0.482222	0.495531	0.425034	0	0
57618	1.681954	9.628631	1.362202	0.131569	0.266273	-0.106070	-0.316495	-0.468079	-0.837085	-0.584405	-0.484589	0.494065	0.423727	0	0
57619	1.646656	9.686246	1.293280	0.172522	0.262605	-0.123640	-0.312866	-0.468470	-0.836051	-0.584376	-0.487265	0.492658	0.422333	0	0
57620	1.728463	9.709575	1.252283	0.187885	0.288417	-0.155271	-0.308961	-0.471597	-0.833340	-0.584226	-0.490288	0.491048	0.420916	0	0
57621	1.813050	9.839771	1.232232	0.198786	0.248832	-0.132528	-0.305194	-0.473272	-0.832077	-0.583952	-0.493088	0.489777	0.419503	0	0
57622	2.027229	9.770813	1.082851	0.251337	0.231896	-0.148425	-0.301021	-0.476298	-0.827868	-0.583228	-0.496200	0.488782	0.417999	0	0
57623	2.325753	9.836898	0.867637	0.317336	0.215035	-0.162535	-0.298470	-0.476447	-0.823955	-0.582066	-0.499678	0.488044	0.416334	0	0
57624	2.240429	9.738243	0.853727	0.389982	0.148117	-0.164480	-0.293620	-0.481224	-0.818178	-0.580157	-0.503312	0.488018	0.414649	0	0
57625	2.227812	9.580176	0.464553	0.335775	0.113780	-0.161315	-0.291999	-0.484799	-0.812187	-0.578399	-0.506448	0.487939	0.413376	0	0
57626	2.097247	9.767135	0.208779	0.236363	0.026716	-0.126793	-0.289304	-0.487801	-0.807552	-0.576815	-0.508493	0.488157	0.412823	0	0
57627	1.726119	9.862331	-0.058500	0.164527	0.034229	-0.096828	-0.289573	-0.488288	-0.804570	-0.575797	-0.509985	0.488153	0.412406	0	0
57628	1.335356	9.534800	-0.005432	0.102020	0.157214	-0.059008	-0.286615	-0.489120	-0.802182	-0.575807	-0.511458	0.487407	0.411450	0	0
57629	1.351198	9.258359	0.194537	-0.068556	0.282818	-0.018952	-0.284601	-0.488575	-0.803277	-0.577509	-0.512248	0.485406	0.410447	0	0
57630	1.765031	9.464972	0.542697	-0.192193	0.281596	0.025633	-0.283666	-0.485886	-0.810278	-0.579968	-0.512115	0.483161	0.409794	0	0
57631	2.247180	9.726202	0.613297	-0.112994	0.120430	0.063631	-0.283934	-0.485830	-0.812451	-0.581446	-0.511569	0.482337	0.409351	0	0
57632	2.427561	9.744005	0.286494	0.038616	-0.073465	0.082283	-0.283798	-0.486402	-0.812335	-0.581240	-0.511048	0.483381	0.409064	0	0
57633	2.265418	9.546810	-0.116603	0.094031	-0.208865	0.074571	-0.288365	-0.486876	-0.811753	-0.580116	-0.510296	0.485377	0.409233	0	0
57634	1.878597	9.452364	-0.411820	0.045154	-0.310524	0.068559	-0.290782	-0.487409	-0.810789	-0.578665	-0.508904	0.487749	0.410201	0	0
57635	1.382827	9.496759	-0.562177	-0.050263	-0.362747	0.060964	-0.295620	-0.486968	-0.812760	-0.577460	-0.506743	0.489970	0.411924	0	0
57636	0.842303	9.851086	-0.646434	-0.140223	-0.335176	0.064500	-0.300187	-0.487096	-0.814888	-0.576798	-0.504184	0.491690	0.413937	0	0
57637	0.548407	10.243880	-0.670453	-0.130997	-0.292399	0.063084	-0.303281	-0.485513	-0.819020	-0.576332	-0.501832	0.493168	0.415681	0	0
57638	0.535801	10.646646	-0.582402	-0.050705	-0.219857	0.033725	-0.306505	-0.485531	-0.821161	-0.575647	-0.500407	0.494433	0.416845	0	0
57639	0.626028	10.553645	-0.227469	0.127547	-0.146560	0.043569	-0.309734	-0.484029	-0.821619	-0.574510	-0.500251	0.496039	0.416693	0	0
57640	0.551402	9.874952	-0.518326	0.189419	-0.144606	0.020841	-0.309594	-0.486409	-0.816798	-0.572934	-0.500577	0.497805	0.416364	0	0
57641	0.349569	9.244924	-0.876044	0.109830	-0.098028	-0.021467	-0.312413	-0.487835	-0.813544	-0.571842	-0.500853	0.498725	0.416434	0	0
57642	0.254245	9.155794	-0.926443	-0.036468	-0.003354	-0.053121	-0.311876	-0.487879	-0.812191	-0.571787	-0.500836	0.498373	0.416950	0	0
57643	0.343145	9.584686	-0.763255	-0.128067	0.057191	-0.051294	-0.311878	-0.486825	-0.814879	-0.572522	-0.500558	0.497259	0.417605	0	0
57644	0.500254	9.988108	-0.650743	-0.059551	0.112814	-0.047241	-0.308921	-0.487003	-0.816281	-0.573182	-0.500861	0.496177	0.417624	0	0
57645	0.600569	10.057899	-0.677078	0.062302	0.175212	-0.083615	-0.307312	-0.485389	-0.820330	-0.573402	-0.502335	0.495012	0.416932	0	0
57646	0.663523	9.828424	-0.610826	0.166738	0.215963	-0.077729	-0.304889	-0.487071	-0.817419	-0.573301	-0.504508	0.494132	0.415490	0	0
57647	0.699301	9.244012	-0.648650	0.150601	0.243292	-0.074051	-0.301796	-0.488481	-0.814642	-0.573438	-0.506726	0.492984	0.413962	0	0
57648	0.882179	9.060398	-0.689798	0.020392	0.301830	-0.040521	-0.299912	-0.489398	-0.813605	-0.574645	-0.508221	0.491188	0.412589	0	0
57649	1.145612	9.235124	-0.586740	-0.072952	0.329650	-0.046008	-0.296689	-0.488573	-0.815794	-0.576441	-0.509371	0.488751	0.411556	0	0
57650	1.349618	9.471888	-0.490790	-0.065745	0.315594	-0.049668	-0.292661	-0.487520	-0.816351	-0.578101	-0.510462	0.486466	0.410583	0	0
57651	1.480406	9.731598	-0.411702	-0.049870	0.285363	-0.043665	-0.289702	-0.488378	-0.818999	-0.579560	-0.511544	0.484384	0.409641	0	0
57652	1.517116	9.839083	-0.387314	0.006058	0.259408	-0.053394	-0.287553	-0.487685	-0.820499	-0.580551	-0.512824	0.482697	0.408627	0	0
57653	1.486530	9.673450	-0.374967	0.045887	0.246665	-0.063946	-0.284597	-0.487756	-0.820400	-0.581239	-0.514395	0.481121	0.407531	0	0
57654	1.380629	9.404497	-0.306376	0.028584	0.283440	-0.083182	-0.280833	-0.488411	-0.820329	-0.582099	-0.516038	0.479229	0.406454	0	0
57655	1.320893	9.231046	-0.364676	-0.073151	0.259510	-0.085400	-0.276803	-0.488406	-0.818470	-0.583365	-0.517066	0.476979	0.405980	0	0
57656	1.263124	9.203288	-0.414385	-0.116969	0.330212	-0.083302	-0.274116	-0.487961	-0.822026	-0.585185	-0.518040	0.474217	0.405354	0	0
57657	1.225537	9.168636	-0.256396	-0.130100	0.402213	-0.051050	-0.270493	-0.486157	-0.824052	-0.587546	-0.519140	0.471068	0.404201	0	0
57658	1.292352	9.228116	-0.211464	-0.102528	0.456212	0.004177	-0.267001	-0.485363	-0.825156	-0.590217	-0.520274	0.468067	0.402333	0	0
57659	1.601191	9.301697	-0.183283	-0.138029	0.582223	0.074642	-0.262439	-0.482826	-0.829210	-0.593941	-0.521438	0.464459	0.399518	0	0
57660	2.176093	9.661722	-0.047993	-0.207644	0.680635	0.135911	-0.258680	-0.481409	-0.833020	-0.598684	-0.522189	0.460372	0.396174	0	0
57661	2.648972	10.364678	0.644883	-0.284115	0.687407	0.233698	-0.257336	-0.481041	-0.838059	-0.604240	-0.522105	0.456349	0.392487	0	0
57662	2.814507	10.848376	0.862969	-0.292367	0.560826	0.316788	-0.255866	-0.478018	-0.841654	-0.609509	-0.520972	0.453567	0.389056	0	0
57663	2.630437	10.568265	0.666851	-0.173705	0.482080	0.376830	-0.256409	-0.475333	-0.847005	-0.614065	-0.520041	0.451928	0.385023	0	0
57664	2.413593	9.782640	0.711862	-0.049095	0.530369	0.371420	-0.257217	-0.474768	-0.846161	-0.618074	-0.519964	0.450538	0.380312	0	0
57665	2.241058	9.201736	0.732615	-0.075528	0.538588	0.352886	-0.260709	-0.475197	-0.848584	-0.622241	-0.519908	0.448774	0.375650	0	0
57666	2.125490	9.658466	0.790619	-0.187623	0.473467	0.359195	-0.261651	-0.474289	-0.850177	-0.626613	-0.518762	0.447125	0.371914	0	0
57667	1.919010	10.812722	1.025931	-0.200459	0.363440	0.346066	-0.261250	-0.473207	-0.854502	-0.630578	-0.517262	0.445920	0.368736	0	0
57668	1.478304	11.081505	1.311289	0.047943	0.367208	0.277990	-0.262596	-0.472299	-0.855682	-0.632931	-0.517551	0.445344	0.364977	0	0
57669	0.865573	9.939095	1.137409	0.317155	0.440994	0.188432	-0.262860	-0.474362	-0.851934	-0.633949	-0.520285	0.444701	0.360075	0	0
57670	0.606540	8.875896	0.651211	0.227743	0.533550	0.152609	-0.263254	-0.477856	-0.847415	-0.635627	-0.522846	0.443047	0.355414	0	0
57671	0.854245	8.972642	0.653268	-0.083336	0.663101	0.129418	-0.260434	-0.477056	-0.848103	-0.639455	-0.524064	0.439218	0.351486	0	0
57672	1.286785	9.730685	1.200054	-0.112737	0.663318	0.148637	-0.256408	-0.475632	-0.846334	-0.643433	-0.524912	0.435453	0.347624	0	0
57673	1.624431	10.079123	1.342594	0.056455	0.616113	0.139049	-0.253451	-0.476288	-0.845437	-0.646298	-0.526779	0.432418	0.343246	0	0
57674	1.790703	9.771410	1.398164	0.136226	0.570396	0.109807	-0.250092	-0.476541	-0.843987	-0.648387	-0.529046	0.429864	0.339002	0	0
57675	1.813981	9.538755	1.159906	0.062993	0.479084	0.073640	-0.246594	-0.477863	-0.845432	-0.650364	-0.530732	0.427367	0.335719	0	0
57676	1.732030	9.495985	1.032535	0.047471	0.375094	0.030513	-0.243771	-0.478205	-0.845748	-0.651794	-0.532087	0.425331	0.333378	0	0
57677	1.616997	9.438066	1.077587	0.091689	0.298494	-0.021089	-0.241350	-0.479646	-0.840923	-0.652512	-0.533744	0.423587	0.331541	0	0
57678	1.428645	9.410378	1.120162	0.090298	0.252812	-0.044330	-0.238932	-0.479749	-0.838913	-0.652940	-0.535287	0.422074	0.330138	0	0
57679	1.377326	9.564822	1.194454	0.084680	0.249866	-0.070885	-0.234895	-0.481876	-0.836715	-0.653312	-0.536942	0.420348	0.328913	0	0
57680	1.578332	9.706853	1.276584	0.115108	0.280044	-0.093635	-0.233552	-0.481271	-0.839706	-0.653550	-0.538939	0.418465	0.327573	0	0
57681	1.786050	9.509136	1.337410	0.152204	0.299088	-0.131451	-0.228173	-0.483155	-0.837107	-0.653556	-0.541439	0.416304	0.326191	0	0
57682	1.902525	9.239342	1.213027	0.121900	0.270760	-0.146768	-0.223872	-0.483923	-0.832691	-0.653536	-0.543667	0.414199	0.325201	0	0
57683	1.961742	9.187009	1.215239	0.055338	0.214462	-0.157957	-0.219438	-0.484154	-0.833295	-0.653622	-0.545351	0.412125	0.324844	0	0
57684	1.940347	9.293441	1.252296	0.039911	0.177040	-0.160014	-0.216746	-0.485502	-0.832825	-0.653609	-0.546786	0.410287	0.324784	0	0
57685	1.912970	9.472603	1.389727	0.035443	0.167316	-0.163631	-0.212721	-0.483594	-0.833627	-0.653589	-0.548196	0.408423	0.324797	0	0
57686	1.954332	9.589882	1.414184	0.047034	0.155817	-0.161914	-0.209226	-0.484419	-0.832061	-0.653439	-0.549614	0.406728	0.324828	0	0
57687	1.993735	9.554179	1.386775	0.095024	0.137013	-0.176036	-0.205866	-0.484499	-0.831967	-0.652929	-0.551351	0.405186	0.324838	0	0
57688	2.024368	9.338666	1.283421	0.116513	0.129990	-0.172473	-0.201570	-0.483792	-0.830089	-0.652252	-0.553178	0.403821	0.324792	0	0
57689	2.088945	9.383536	1.294693	0.080291	0.127717	-0.164660	-0.196462	-0.484500	-0.829083	-0.651825	-0.554726	0.402354	0.324830	0	0
57690	2.208167	9.482805	1.302418	0.072345	0.063238	-0.148331	-0.195112	-0.486525	-0.828619	-0.651197	-0.555948	0.401409	0.325168	0	0
57691	2.271130	9.619904	1.385163	0.113884	0.035409	-0.159009	-0.191884	-0.487762	-0.827336	-0.650238	-0.557375	0.400687	0.325537	0	0
57692	2.332338	9.465645	1.373761	0.126190	-0.031160	-0.159403	-0.188793	-0.488283	-0.826300	-0.648893	-0.558683	0.400463	0.326252	0	0
57693	2.262884	9.408539	1.275770	0.126337	-0.063797	-0.170201	-0.186915	-0.487181	-0.826831	-0.647438	-0.559893	0.400368	0.327185	0	0
57694	2.237454	9.459051	1.216833	0.144413	-0.109613	-0.181041	-0.184763	-0.488161	-0.823349	-0.645601	-0.561145	0.400586	0.328400	0	0
57695	2.127485	9.357506	1.055344	0.173260	-0.134145	-0.186380	-0.183145	-0.490223	-0.821529	-0.643551	-0.562472	0.401010	0.329632	0	0
57696	2.170860	9.353426	0.950786	0.160778	-0.135918	-0.190858	-0.181798	-0.491851	-0.819828	-0.641476	-0.563776	0.401389	0.330986	0	0
57697	2.110863	9.714071	1.114733	0.161698	-0.183611	-0.167295	-0.179244	-0.491872	-0.821492	-0.639358	-0.564766	0.402201	0.332408	0	0
57698	2.082425	9.878603	0.823746	0.226927	-0.194192	-0.184834	-0.179242	-0.492624	-0.819611	-0.636683	-0.566266	0.403199	0.333778	0	0
57699	2.230560	9.721053	0.689858	0.234900	-0.161549	-0.207609	-0.177756	-0.495696	-0.816869	-0.634102	-0.567937	0.403884	0.335022	0	0
57700	2.010952	9.522838	0.501661	0.196813	-0.275448	-0.181874	-0.174931	-0.497109	-0.813681	-0.631266	-0.568950	0.405299	0.336945	0	0
57701	1.561272	9.679735	0.308539	0.063555	-0.296098	-0.148732	-0.175737	-0.497540	-0.812597	-0.629302	-0.568829	0.406589	0.339260	0	0
57702	1.337318	10.083506	0.245660	-0.011256	-0.248091	-0.102653	-0.175063	-0.497748	-0.816558	-0.628015	-0.568287	0.407573	0.341366	0	0
57703	1.482408	10.217228	0.220217	0.076887	-0.173017	-0.087788	-0.175601	-0.497597	-0.816411	-0.626674	-0.568412	0.408479	0.342538	0	0
57704	1.775100	9.877814	0.200465	0.169736	-0.172924	-0.059255	-0.173850	-0.499068	-0.815799	-0.624805	-0.569079	0.409852	0.343203	0	0
57705	1.857382	9.612248	0.019633	0.085275	-0.287629	-0.016053	-0.175728	-0.500173	-0.815132	-0.623190	-0.568560	0.411910	0.344535	0	0
57706	1.542703	9.582255	-0.047572	-0.057271	-0.472336	0.032783	-0.178814	-0.501474	-0.817043	-0.621684	-0.566390	0.414883	0.347251	0	0
57707	1.073742	9.996144	-0.118046	-0.134122	-0.546758	0.066632	-0.184062	-0.498636	-0.818115	-0.620501	-0.563246	0.418248	0.350430	0	0
57708	0.817696	10.197847	-0.108168	-0.085513	-0.510937	0.072366	-0.188224	-0.499343	-0.820131	-0.619099	-0.560570	0.421566	0.353215	0	0
57709	0.797323	10.224166	-0.253428	-0.037284	-0.489640	0.090342	-0.194141	-0.497406	-0.824491	-0.617649	-0.558106	0.425023	0.355504	0	0
57710	0.942231	10.275366	-0.090487	-0.037039	-0.452198	0.087008	-0.197900	-0.497773	-0.829359	-0.616242	-0.555846	0.428213	0.357652	0	0
57711	0.964840	10.132558	0.026834	0.040532	-0.495644	0.072826	-0.202737	-0.497317	-0.832010	-0.614233	-0.553896	0.431865	0.359735	0	0
57712	0.758035	9.771920	-0.203076	0.107881	-0.535168	0.039256	-0.206495	-0.498788	-0.832014	-0.611462	-0.552408	0.435797	0.361994	0	0
57713	0.504819	9.577964	-0.262344	0.100884	-0.515603	0.035888	-0.212941	-0.499750	-0.832922	-0.608855	-0.550899	0.439554	0.364141	0	0
57714	0.350622	9.266842	-0.404351	0.050891	-0.464349	0.030804	-0.215626	-0.500871	-0.830749	-0.606644	-0.549327	0.442779	0.366292	0	0
57715	0.382751	9.323237	-0.618038	-0.005443	-0.407010	-0.006141	-0.218852	-0.500366	-0.830968	-0.604904	-0.547747	0.445229	0.368559	0	0
57716	0.494198	9.364128	-0.371791	0.010711	-0.368035	-0.065990	-0.220194	-0.500905	-0.830833	-0.602963	-0.546694	0.447179	0.370935	0	0
57717	0.489471	9.606809	-0.335251	-0.034842	-0.402659	-0.119409	-0.221538	-0.500896	-0.829864	-0.600952	-0.545454	0.448851	0.373991	0	0
57718	0.353458	9.878673	-0.245185	-0.054044	-0.423503	-0.146109	-0.223153	-0.499991	-0.830633	-0.598797	-0.544143	0.450442	0.377429	0	0
57719	0.152602	9.940543	-0.526245	-0.004995	-0.337727	-0.147126	-0.223150	-0.500639	-0.833240	-0.596776	-0.543448	0.451662	0.380162	0	0
57720	0.117204	9.745673	-0.687149	0.075823	-0.182318	-0.112264	-0.221272	-0.499170	-0.837434	-0.595113	-0.543658	0.452481	0.381495	0	0
57721	0.185177	9.479856	-0.796199	0.044834	-0.043971	-0.072577	-0.221272	-0.499327	-0.836758	-0.594409	-0.544054	0.452529	0.381970	0	0
57722	0.531973	9.355062	-0.746099	-0.003703	0.084957	-0.052527	-0.219394	-0.498766	-0.832271	-0.594609	-0.544533	0.451783	0.381858	0	0
57723	0.944355	9.352847	-0.641950	-0.061132	0.104152	-0.056214	-0.216703	-0.499630	-0.834372	-0.595205	-0.544799	0.450630	0.381913	0	0
57724	1.087345	9.496259	-0.503837	-0.124079	0.066522	-0.065533	-0.215356	-0.500604	-0.836460	-0.595923	-0.544545	0.449466	0.382526	0	0
57725	1.069519	9.665873	-0.471961	-0.118875	0.055826	-0.026690	-0.213080	-0.497615	-0.839385	-0.596723	-0.544151	0.448540	0.382927	0	0
57726	1.039739	9.689601	-0.542865	-0.081840	0.096093	-0.024541	-0.212139	-0.497587	-0.841573	-0.597495	-0.544073	0.447587	0.382949	0	0
57727	1.170078	9.468621	-0.573308	-0.048308	0.124083	0.005783	-0.211202	-0.496328	-0.841815	-0.598335	-0.544218	0.446699	0.382468	0	0
57728	1.273738	9.130633	-0.582020	-0.077158	0.171586	0.016597	-0.209586	-0.497331	-0.842955	-0.599570	-0.544265	0.445541	0.381818	0	0
57729	1.442363	8.963777	-0.426335	-0.156499	0.192052	0.025286	-0.207038	-0.495358	-0.845099	-0.601372	-0.543930	0.443938	0.381327	0	0
57730	1.542472	9.052991	-0.395049	-0.220620	0.163047	0.062005	-0.204348	-0.495910	-0.848415	-0.603515	-0.542874	0.442528	0.381086	0	0
57731	1.736581	9.270135	-0.487021	-0.228454	0.181008	0.088568	-0.204624	-0.493294	-0.851049	-0.605895	-0.541772	0.441058	0.380581	0	0
57732	1.975217	9.556054	-0.626292	-0.216866	0.178425	0.125658	-0.203823	-0.491240	-0.854939	-0.608307	-0.540496	0.439920	0.379864	0	0
57733	2.121735	9.437371	-0.259809	-0.102194	0.184257	0.145469	-0.203421	-0.490655	-0.856150	-0.610231	-0.539907	0.439219	0.378426	0	0
57734	2.131691	9.432703	-0.206508	-0.160616	0.158222	0.171638	-0.205034	-0.490005	-0.858152	-0.612408	-0.538676	0.438670	0.377297	0	0
57735	2.343420	10.019191	-0.059998	-0.198217	0.183050	0.234374	-0.206378	-0.490122	-0.857868	-0.615178	-0.537085	0.438093	0.375727	0	0
57736	2.652574	10.641474	0.464766	-0.115140	0.191418	0.357469	-0.208262	-0.488724	-0.861339	-0.617931	-0.535421	0.438511	0.373086	0	0
57737	3.063858	10.692645	0.558849	-0.035702	0.174758	0.412330	-0.210146	-0.487866	-0.859792	-0.620455	-0.533985	0.439546	0.369724	0	0
57738	3.345869	10.532687	0.592783	-0.021064	0.113151	0.392476	-0.214574	-0.489900	-0.859262	-0.622467	-0.532435	0.440974	0.366864	0	0
57739	3.138821	9.793400	0.962728	0.032554	-0.087791	0.338381	-0.219406	-0.491793	-0.858314	-0.623197	-0.530742	0.443498	0.365031	0	0
57740	2.348085	9.184258	0.745660	-0.067398	-0.325181	0.301389	-0.230023	-0.491301	-0.856677	-0.623178	-0.527701	0.446968	0.365240	0	0
57741	1.468255	9.289661	0.621574	-0.217782	-0.340829	0.269183	-0.233387	-0.489359	-0.857664	-0.623836	-0.523806	0.449773	0.366278	0	0
57742	1.096808	10.176290	0.649224	-0.253676	-0.203845	0.254077	-0.238225	-0.488736	-0.861398	-0.625156	-0.520252	0.451520	0.366944	0	0
57743	1.026116	11.087822	0.907386	-0.069241	-0.032300	0.284016	-0.243869	-0.488311	-0.861863	-0.626457	-0.518344	0.452995	0.365606	0	0
57744	1.249238	10.783608	1.335394	0.169327	0.145937	0.277901	-0.246956	-0.489700	-0.859966	-0.627214	-0.518571	0.454244	0.362421	0	0
57745	1.601102	9.797100	1.382522	0.177386	0.178539	0.185269	-0.248165	-0.490329	-0.856025	-0.627818	-0.519418	0.454771	0.359490	0	0
57746	1.499370	9.236851	0.931059	0.029706	0.030068	0.097272	-0.250175	-0.492324	-0.853480	-0.628121	-0.519177	0.455288	0.358654	0	0
57747	0.998621	9.504479	0.615170	-0.135116	-0.014926	0.061211	-0.248969	-0.491713	-0.850480	-0.629011	-0.517935	0.455254	0.358932	0	0
57748	0.680391	9.940557	0.833213	-0.178476	0.051754	0.010271	-0.248975	-0.489401	-0.852447	-0.630185	-0.516866	0.454424	0.359465	0	0
57749	0.688501	10.309734	1.129179	-0.147539	0.178087	0.018225	-0.248708	-0.488470	-0.856231	-0.631846	-0.516448	0.452891	0.359085	0	0
57750	0.992075	10.295834	1.239706	-0.055147	0.252044	0.008310	-0.245757	-0.486504	-0.858516	-0.633274	-0.516877	0.451230	0.358040	0	0
57751	1.382918	9.778560	1.245973	0.015491	0.242426	-0.009276	-0.243607	-0.486713	-0.857731	-0.634272	-0.517847	0.449721	0.356769	0	0
57752	1.636652	9.453009	1.256216	-0.021753	0.174463	-0.041697	-0.239443	-0.486443	-0.855185	-0.635006	-0.518445	0.448392	0.356267	0	0
57753	1.684343	9.390769	1.383328	-0.101202	0.066455	-0.051489	-0.237292	-0.486763	-0.855765	-0.635665	-0.518232	0.447360	0.356698	0	0
57754	1.627536	9.428570	1.285008	-0.128579	-0.029747	-0.053945	-0.237299	-0.484307	-0.857863	-0.635997	-0.517483	0.446875	0.357801	0	0
57755	1.545006	9.431926	1.265599	-0.095517	-0.039488	-0.080408	-0.235956	-0.483904	-0.858274	-0.636048	-0.517056	0.446383	0.358941	0	0
57756	1.488420	9.348356	1.238013	-0.044666	-0.070525	-0.102532	-0.236496	-0.482995	-0.860280	-0.635590	-0.516914	0.446200	0.360181	0	0
57757	1.513033	9.307518	1.099454	0.004219	-0.055697	-0.110241	-0.233541	-0.482664	-0.859215	-0.634942	-0.517196	0.446012	0.361151	0	0
57758	1.477623	9.357840	0.948737	0.026554	-0.030056	-0.132984	-0.231528	-0.482172	-0.857997	-0.634190	-0.517792	0.445663	0.362048	0	0
57759	1.613762	9.348180	1.020391	0.050373	-0.039186	-0.150680	-0.229244	-0.482274	-0.855849	-0.633227	-0.518606	0.445324	0.362984	0	0
57760	1.650092	9.215311	0.940661	0.061397	0.008021	-0.150344	-0.226416	-0.484308	-0.856493	-0.632398	-0.519638	0.444768	0.363636	0	0
57761	1.805994	9.193876	1.056342	0.027626	0.063044	-0.157207	-0.224538	-0.483244	-0.855391	-0.631984	-0.520703	0.443663	0.364181	0	0
57762	2.057682	9.217869	1.092772	0.057705	-0.007979	-0.150552	-0.221041	-0.484582	-0.856156	-0.631099	-0.521651	0.443190	0.364932	0	0
57763	2.180722	9.244376	1.081904	0.062865	-0.008146	-0.141723	-0.218890	-0.484791	-0.855371	-0.630246	-0.522600	0.442747	0.365587	0	0
57764	2.277384	9.389366	1.141552	0.043181	-0.084316	-0.159983	-0.216203	-0.484890	-0.853773	-0.629065	-0.523220	0.442648	0.366854	0	0
57765	2.248932	9.590336	1.076573	0.054757	-0.153328	-0.133866	-0.215395	-0.485802	-0.851906	-0.627645	-0.523536	0.443133	0.368245	0	0
57766	2.199599	9.608846	0.920854	0.106962	-0.143163	-0.131856	-0.213242	-0.487329	-0.849258	-0.625969	-0.524214	0.443780	0.369354	0	0
57767	2.260248	9.464274	0.793813	0.134742	-0.120037	-0.122784	-0.211493	-0.488271	-0.846995	-0.624321	-0.525092	0.444411	0.370136	0	0
57768	2.389665	9.296691	0.808677	0.128362	-0.107769	-0.117443	-0.212165	-0.488589	-0.844820	-0.622736	-0.525964	0.444988	0.370873	0	0
57769	2.476217	9.315244	0.705273	0.105869	-0.108785	-0.083942	-0.210824	-0.487855	-0.841137	-0.621439	-0.526515	0.445651	0.371470	0	0
57770	2.345716	9.310457	0.792781	0.126232	-0.141630	-0.043394	-0.212697	-0.491136	-0.838227	-0.619986	-0.526916	0.446816	0.371930	0	0
57771	2.200691	9.281116	0.730777	0.148683	-0.165356	-0.011614	-0.212289	-0.493060	-0.835027	-0.618485	-0.527184	0.448374	0.372174	0	0
57772	2.284935	9.678349	0.754439	0.148707	-0.171443	0.019254	-0.212958	-0.494422	-0.830572	-0.617010	-0.527331	0.450131	0.372295	0	0
57773	2.402649	10.059171	0.528894	0.202951	-0.178662	0.042328	-0.215509	-0.495599	-0.826089	-0.615365	-0.527627	0.452258	0.372019	0	0
57774	2.312920	9.941017	0.531846	0.360023	-0.123796	0.034355	-0.216313	-0.497002	-0.819727	-0.613035	-0.529174	0.454581	0.370836	0	0
57775	2.196790	9.618416	0.092592	0.429635	-0.049459	0.071346	-0.217644	-0.502050	-0.814431	-0.610875	-0.531191	0.456903	0.368656	0	0
57776	2.171071	9.491658	-0.410363	0.394027	0.047926	0.075417	-0.216828	-0.506244	-0.805321	-0.609280	-0.533376	0.458504	0.366144	0	0
57777	2.287870	9.464643	-0.433055	0.336572	0.130798	0.084584	-0.219776	-0.509723	-0.798865	-0.608473	-0.535407	0.459444	0.363333	0	0
57778	2.558071	9.221970	-0.057025	0.309139	0.070011	0.089355	-0.220311	-0.511138	-0.792236	-0.607464	-0.537077	0.460666	0.361003	0	0
57779	2.322576	9.135167	0.032694	0.211393	-0.134845	0.141720	-0.221645	-0.514906	-0.787170	-0.606306	-0.537103	0.463071	0.359831	0	0
57780	1.837416	9.148205	-0.025624	0.004738	-0.272546	0.173009	-0.225546	-0.514049	-0.783558	-0.605645	-0.535300	0.465710	0.360226	0	0
57781	1.456036	9.799170	-0.027796	-0.197270	-0.331282	0.177361	-0.229845	-0.514067	-0.784597	-0.605878	-0.531968	0.468012	0.361782	0	0
57782	1.051936	10.660957	0.246990	-0.228139	-0.379555	0.177002	-0.234821	-0.512211	-0.786384	-0.605956	-0.528330	0.470465	0.363797	0	0
57783	0.758590	11.272250	0.243005	-0.164693	-0.346726	0.165073	-0.241141	-0.510428	-0.789792	-0.605862	-0.525192	0.472885	0.365355	0	0
57784	0.742086	11.196741	0.678785	-0.023179	-0.225838	0.143300	-0.244766	-0.511201	-0.789502	-0.605442	-0.523495	0.474964	0.365789	0	0
57785	0.831153	10.365675	0.608348	0.030469	-0.191286	0.130445	-0.248531	-0.510265	-0.789428	-0.604909	-0.522277	0.476953	0.365824	0	0
57786	0.821820	9.547347	0.156853	-0.017788	-0.220737	0.081528	-0.250950	-0.510235	-0.788310	-0.604251	-0.520921	0.478692	0.366574	0	0
57787	0.711310	9.212728	-0.113629	-0.099820	-0.231506	-0.015119	-0.252700	-0.509396	-0.786084	-0.603651	-0.519473	0.479672	0.368331	0	0
57788	0.629962	9.395746	-0.158430	-0.143661	-0.208726	-0.088477	-0.252565	-0.509651	-0.787455	-0.603074	-0.518210	0.479984	0.370642	0	0
57789	0.446046	9.868224	-0.155602	-0.141869	-0.225579	-0.125690	-0.251227	-0.507342	-0.790663	-0.602287	-0.517073	0.480180	0.373247	0	0
57790	0.218165	10.106846	-0.202912	0.013008	-0.192393	-0.156778	-0.250424	-0.505883	-0.793347	-0.600714	-0.517133	0.480618	0.375129	0	0
57791	0.040507	9.870549	-0.394349	0.122153	-0.055950	-0.208554	-0.248274	-0.506419	-0.790667	-0.599036	-0.518637	0.480331	0.376103	0	0
57792	0.259840	9.563791	-0.414191	0.125197	0.133789	-0.221511	-0.245719	-0.507097	-0.788405	-0.598197	-0.520898	0.478896	0.376143	0	0
57793	0.622504	9.502410	-0.311122	0.042122	0.167397	-0.205722	-0.240078	-0.506543	-0.787364	-0.597993	-0.522761	0.476967	0.376334	0	0
57794	0.921893	9.551535	-0.360080	-0.080766	0.130522	-0.194033	-0.236583	-0.507183	-0.787698	-0.598310	-0.523641	0.474912	0.377204	0	0
57795	1.112790	9.477328	-0.240520	-0.020316	0.134789	-0.165567	-0.230672	-0.507092	-0.785314	-0.598413	-0.524821	0.473143	0.377626	0	0
57796	1.197268	9.109848	-0.369962	0.021499	0.159401	-0.175888	-0.228123	-0.505760	-0.784212	-0.598393	-0.526330	0.471391	0.377747	0	0
57797	1.319260	9.034354	-0.589526	-0.093192	0.192530	-0.188431	-0.224903	-0.503928	-0.787049	-0.599053	-0.527399	0.468874	0.378342	0	0
57798	1.578685	9.395924	-0.574663	-0.173861	0.227611	-0.195605	-0.218185	-0.503435	-0.790650	-0.600297	-0.528079	0.465866	0.379138	0	0
57799	1.771113	9.736873	-0.417265	-0.163876	0.211060	-0.169217	-0.216042	-0.501172	-0.792644	-0.601477	-0.528694	0.463064	0.379841	0	0
57800	1.843679	9.777054	-0.208315	-0.130726	0.149367	-0.107645	-0.210401	-0.500173	-0.792541	-0.602451	-0.528917	0.461149	0.380316	0	0
57801	1.754748	9.639507	-0.075199	-0.147897	0.110306	-0.044273	-0.209870	-0.497899	-0.793427	-0.603553	-0.528659	0.459673	0.380717	0	0
57802	1.687181	9.497476	-0.112310	-0.150913	0.146320	0.008130	-0.208798	-0.496738	-0.795715	-0.605051	-0.528208	0.458311	0.380605	0	0
57803	1.838420	9.310854	-0.214588	-0.109757	0.220798	0.030815	-0.207325	-0.495017	-0.798127	-0.606741	-0.528248	0.456709	0.379785	0	0
57804	2.007098	9.313884	-0.503123	-0.090868	0.276762	0.075406	-0.208128	-0.495844	-0.798280	-0.608763	-0.528337	0.455141	0.378304	0	0
57805	2.082506	9.422069	-0.499217	-0.030341	0.297911	0.104001	-0.207191	-0.494756	-0.797303	-0.610656	-0.528806	0.453756	0.376257	0	0
57806	2.107425	9.310880	-0.218370	0.081017	0.323437	0.116883	-0.207059	-0.494261	-0.794294	-0.612121	-0.529914	0.452769	0.373496	0	0
57807	2.285815	9.032538	0.022711	0.071959	0.369363	0.126839	-0.205178	-0.494308	-0.794182	-0.613874	-0.531149	0.451449	0.370449	0	0
57808	2.544650	9.241199	0.419059	-0.067454	0.399377	0.160998	-0.204909	-0.494943	-0.791483	-0.616612	-0.531410	0.449671	0.367680	0	0
57809	2.837067	10.156880	0.567968	-0.187139	0.389783	0.257705	-0.204912	-0.493650	-0.792258	-0.620307	-0.530501	0.447959	0.364858	0	0
57810	2.946183	10.583739	0.979741	-0.105625	0.346084	0.363719	-0.209749	-0.493637	-0.794107	-0.623716	-0.529391	0.447433	0.361286	0	0
57811	2.912433	9.883996	1.219898	0.112837	0.316648	0.334187	-0.213646	-0.493922	-0.790123	-0.625760	-0.529694	0.447656	0.357004	0	0
57812	2.777399	8.832781	0.934811	0.132571	0.235099	0.257777	-0.214448	-0.495686	-0.786496	-0.627012	-0.530131	0.448096	0.353593	0	0
57813	2.470279	8.642685	0.714980	-0.157729	0.122243	0.190803	-0.218080	-0.494185	-0.786541	-0.629106	-0.528658	0.447817	0.352430	0	0
57814	1.835296	9.650789	0.943059	-0.399611	-0.080477	0.179115	-0.219966	-0.492060	-0.790806	-0.631475	-0.524987	0.447922	0.353545	0	0
57815	1.243297	10.727673	1.403038	-0.299886	-0.146190	0.137530	-0.225885	-0.489412	-0.795279	-0.632913	-0.521900	0.448535	0.354765	0	0
57816	0.834351	11.069837	1.464939	-0.017321	-0.005847	0.095184	-0.225080	-0.488717	-0.795538	-0.633309	-0.521280	0.449067	0.354296	0	0
57817	1.005160	10.873859	1.360925	0.198643	0.220692	0.068993	-0.225752	-0.489185	-0.792959	-0.633532	-0.522964	0.448751	0.351807	0	0
57818	1.372898	10.293043	1.323632	0.139115	0.290002	0.086876	-0.224950	-0.488492	-0.786957	-0.634404	-0.524411	0.447914	0.349137	0	0
57819	1.447710	9.663192	1.080323	-0.072814	0.294789	0.072112	-0.224680	-0.488800	-0.786154	-0.636378	-0.524614	0.446181	0.347456	0	0
57820	1.266660	9.727866	0.949100	-0.253343	0.324515	0.030225	-0.221185	-0.488890	-0.791914	-0.639254	-0.523933	0.443445	0.346706	0	0
57821	1.320777	10.216830	1.221502	-0.243919	0.387016	0.023543	-0.220117	-0.486185	-0.793608	-0.642340	-0.523574	0.440254	0.345610	0	0
57822	1.632076	10.443419	1.460444	-0.106288	0.376723	0.056536	-0.216628	-0.484319	-0.798217	-0.644746	-0.523885	0.437812	0.343756	0	0
57823	1.874418	9.957436	1.454697	0.053740	0.354006	0.059512	-0.214887	-0.482531	-0.797635	-0.646232	-0.525152	0.436031	0.341285	0	0
57824	2.050784	9.358571	1.332227	0.067064	0.334393	0.030242	-0.213539	-0.484175	-0.795254	-0.647440	-0.526540	0.434305	0.339051	0	0
57825	2.152948	9.103101	1.370991	0.003896	0.231009	0.018761	-0.211387	-0.485482	-0.789877	-0.648509	-0.527227	0.432931	0.337697	0	0
57826	2.152621	9.122519	1.390093	-0.049909	0.127160	-0.006827	-0.209239	-0.484491	-0.792047	-0.649305	-0.527314	0.431946	0.337292	0	0
57827	2.108405	9.155705	1.412559	-0.025909	0.020798	-0.048093	-0.208973	-0.483651	-0.791887	-0.649400	-0.527376	0.431483	0.337604	0	0
57828	1.948425	9.157658	1.417264	0.048811	-0.076885	-0.099725	-0.208441	-0.482282	-0.790352	-0.648480	-0.527817	0.431665	0.338450	0	0
57829	1.776497	9.013725	1.321597	0.080356	-0.100566	-0.138631	-0.207501	-0.482052	-0.788994	-0.647186	-0.528543	0.431871	0.339529	0	0
57830	1.777615	8.955481	1.307627	0.060769	-0.147512	-0.188499	-0.204938	-0.485513	-0.788864	-0.645594	-0.529204	0.432076	0.341266	0	0
57831	1.601099	9.039660	1.200469	0.051918	-0.146638	-0.227383	-0.201717	-0.484178	-0.788586	-0.643944	-0.529965	0.432009	0.343280	0	0
57832	1.524729	8.980012	1.198575	0.008473	-0.087096	-0.241264	-0.200110	-0.482869	-0.785568	-0.642702	-0.530718	0.431358	0.345257	0	0
57833	1.550901	9.172300	1.491616	0.020170	-0.070138	-0.239371	-0.196347	-0.482936	-0.786431	-0.641503	-0.531580	0.430621	0.347076	0	0
57834	1.620745	9.195417	1.498399	0.019249	-0.111712	-0.212250	-0.192595	-0.479638	-0.785824	-0.640192	-0.532187	0.430313	0.348945	0	0
57835	1.760882	9.348480	1.561727	0.016031	-0.065323	-0.219075	-0.192852	-0.483447	-0.786216	-0.639103	-0.532941	0.429634	0.350621	0	0
57836	2.015779	9.445353	1.539931	0.062905	-0.071915	-0.223450	-0.187486	-0.480592	-0.786459	-0.637685	-0.534008	0.429161	0.352158	0	0
57837	2.159997	9.481941	1.392422	0.111862	-0.087937	-0.205747	-0.185335	-0.481090	-0.785411	-0.636037	-0.535220	0.429035	0.353448	0	0
57838	2.271618	9.459680	1.294910	0.122839	-0.118613	-0.183828	-0.182110	-0.481507	-0.782876	-0.634231	-0.536329	0.429275	0.354719	0	0
57839	2.365374	9.373984	1.279176	0.141795	-0.154643	-0.158377	-0.180767	-0.481745	-0.780041	-0.632309	-0.537271	0.429934	0.355924	0	0
57840	2.344804	9.431873	1.270886	0.120415	-0.197007	-0.106552	-0.180770	-0.480905	-0.779606	-0.630446	-0.537747	0.431071	0.357132	0	0
57841	2.311130	9.649740	1.193583	0.153668	-0.211762	-0.073831	-0.180495	-0.483408	-0.775743	-0.628519	-0.538176	0.432590	0.358045	0	0
57842	2.379508	9.621848	1.181448	0.248278	-0.144409	-0.032450	-0.180895	-0.484603	-0.772646	-0.626452	-0.539318	0.434246	0.357945	0	0
57843	2.796218	9.474019	0.969067	0.298086	-0.079017	0.001640	-0.181696	-0.487110	-0.767546	-0.624597	-0.540776	0.435858	0.357026	0	0
57844	3.123651	9.686297	0.854743	0.328524	-0.166415	0.059447	-0.183035	-0.489032	-0.762693	-0.622315	-0.541932	0.438425	0.356114	0	0
57845	2.780958	9.828144	0.677054	0.364538	-0.308560	0.102044	-0.185983	-0.492819	-0.755158	-0.619452	-0.542513	0.442246	0.355495	0	0
57846	2.274194	10.146639	0.312451	0.253966	-0.366925	0.121765	-0.190550	-0.493645	-0.751593	-0.616891	-0.542198	0.446112	0.355599	0	0
57847	1.895780	10.122751	0.055476	0.154903	-0.305909	0.136080	-0.193236	-0.494536	-0.747099	-0.615278	-0.541318	0.449342	0.355667	0	0
57848	1.725883	9.881753	-0.010508	0.063847	-0.210416	0.125845	-0.195919	-0.496050	-0.746300	-0.614445	-0.540356	0.451579	0.355738	0	0
57849	1.818945	10.058219	-0.124533	0.030235	-0.187025	0.175373	-0.200758	-0.495530	-0.745546	-0.614167	-0.538949	0.453838	0.355477	0	0
57850	2.029377	10.231993	0.073196	0.007061	-0.216957	0.228095	-0.204251	-0.495435	-0.746183	-0.613964	-0.537142	0.456458	0.355207	0	0
57851	2.104415	10.097395	-0.039035	-0.092679	-0.386699	0.226688	-0.211506	-0.495690	-0.746242	-0.613603	-0.534025	0.459773	0.356254	0	0
57852	1.713773	9.998056	-0.040645	-0.140700	-0.586685	0.170535	-0.216611	-0.495514	-0.748763	-0.612265	-0.530237	0.463808	0.358975	0	0
57853	0.995214	9.810225	-0.066094	-0.059287	-0.655629	0.143993	-0.223060	-0.495596	-0.751004	-0.610139	-0.526717	0.468414	0.361784	0	0
57854	0.482392	9.689199	-0.521450	-0.041680	-0.573715	0.107570	-0.228446	-0.491771	-0.751770	-0.608063	-0.523833	0.472356	0.364333	0	0
57855	0.242981	9.510045	-0.720028	-0.004716	-0.459246	0.092569	-0.234083	-0.493598	-0.752852	-0.606323	-0.521591	0.475648	0.366161	0	0
57856	0.413136	9.258243	-0.616615	-0.072288	-0.318336	0.052562	-0.236768	-0.494084	-0.753653	-0.605387	-0.519691	0.477620	0.367841	0	0
57857	0.646093	9.289206	-0.328048	-0.224190	-0.280540	-0.016690	-0.239194	-0.491440	-0.755309	-0.605202	-0.517303	0.478429	0.370451	0	0
57858	0.762450	9.776844	-0.308898	-0.258535	-0.367786	-0.095201	-0.240943	-0.490457	-0.759340	-0.604432	-0.514782	0.479234	0.374160	0	0
57859	0.612124	10.252349	-0.394132	-0.181721	-0.354499	-0.139064	-0.241218	-0.487810	-0.763334	-0.603181	-0.512964	0.479990	0.377691	0	0
57860	0.443539	10.183734	-0.490264	-0.023601	-0.235814	-0.174898	-0.240282	-0.486076	-0.765739	-0.601518	-0.512724	0.480459	0.380065	0	0
57861	0.353009	9.701394	-0.739760	0.045968	-0.099644	-0.193212	-0.237193	-0.485735	-0.765220	-0.600085	-0.513517	0.480240	0.381533	0	0
57862	0.417614	9.241307	-0.840227	0.043122	0.009003	-0.201360	-0.234905	-0.486941	-0.764333	-0.599148	-0.514731	0.479352	0.382486	0	0
57863	0.650652	9.223688	-0.832942	-0.073941	0.055781	-0.190869	-0.232755	-0.486947	-0.766264	-0.599064	-0.515404	0.477740	0.383726	0	0
57864	0.920313	9.575746	-0.706959	-0.122061	0.116074	-0.199552	-0.229672	-0.484118	-0.769203	-0.599489	-0.516022	0.475585	0.384907	0	0
57865	1.129373	9.589280	-0.421401	-0.080981	0.114400	-0.188878	-0.223635	-0.481156	-0.768633	-0.599712	-0.516873	0.473594	0.385871	0	0
57866	1.117552	9.465265	-0.343796	-0.076886	0.088333	-0.212012	-0.219742	-0.479817	-0.769179	-0.599717	-0.517710	0.471708	0.387049	0	0
57867	1.095041	9.355597	-0.490503	-0.104322	0.117775	-0.189795	-0.216651	-0.479878	-0.769626	-0.600059	-0.518441	0.469593	0.388111	0	0
57868	1.200224	9.437624	-0.432526	-0.128849	0.146646	-0.142859	-0.214234	-0.479336	-0.770998	-0.600867	-0.518859	0.467511	0.388815	0	0
57869	1.311623	9.461508	-0.308924	-0.126694	0.184303	-0.082522	-0.209805	-0.477387	-0.773981	-0.602042	-0.519212	0.465459	0.388989	0	0
57870	1.442254	9.478447	-0.278563	-0.150083	0.259433	-0.036173	-0.208731	-0.476481	-0.777503	-0.603891	-0.519434	0.463166	0.388563	0	0
57871	1.753889	9.658897	-0.224623	-0.175320	0.316827	0.008242	-0.204839	-0.474822	-0.779672	-0.606275	-0.519578	0.460591	0.387718	0	0
57872	1.904005	9.673764	-0.176797	-0.094285	0.328185	0.008534	-0.205383	-0.472558	-0.779048	-0.608310	-0.520185	0.458323	0.386402	0	0
57873	2.073947	9.421951	-0.140795	0.025934	0.328852	0.023033	-0.201892	-0.471629	-0.779876	-0.609750	-0.521514	0.456525	0.384465	0	0
57874	2.247875	8.968717	-0.115187	0.050333	0.377883	0.062303	-0.201353	-0.472503	-0.779366	-0.611449	-0.522931	0.454785	0.381895	0	0
57875	2.697181	9.117723	0.357267	-0.122998	0.442523	0.159305	-0.200277	-0.472691	-0.778432	-0.614699	-0.523133	0.452434	0.379184	0	0
57876	3.242982	10.511430	0.878660	-0.317637	0.415487	0.361670	-0.202165	-0.470015	-0.781998	-0.619598	-0.521052	0.450611	0.376234	0	0
57877	3.752908	11.749110	1.332724	-0.256074	0.370684	0.471028	-0.203111	-0.467786	-0.785590	-0.624377	-0.518696	0.449808	0.372532	0	0
57878	3.944708	10.708759	1.772548	0.174393	0.204694	0.499597	-0.210902	-0.468746	-0.785258	-0.626242	-0.518232	0.451820	0.367581	0	0
57879	3.414757	8.922008	0.717784	0.350439	-0.074256	0.403099	-0.217073	-0.472583	-0.778504	-0.625602	-0.518265	0.455685	0.363833	0	0
57880	2.482518	7.924258	0.051552	0.141262	-0.239575	0.325617	-0.224596	-0.473168	-0.776258	-0.624958	-0.516733	0.459432	0.362405	0	0
57881	1.544537	8.548140	0.138424	-0.260505	-0.225747	0.274231	-0.231318	-0.471980	-0.778046	-0.626295	-0.512959	0.461344	0.363028	0	0
57882	0.885882	10.293839	0.600941	-0.341549	-0.153894	0.217033	-0.234679	-0.470667	-0.782456	-0.628121	-0.509201	0.462225	0.364043	0	0
57883	0.376041	11.158594	1.178183	-0.050739	0.000056	0.203079	-0.238037	-0.470509	-0.785950	-0.629141	-0.507901	0.463091	0.362995	0	0
57884	0.395520	10.865255	1.655227	0.161886	0.265796	0.172731	-0.239114	-0.470302	-0.781576	-0.630173	-0.509024	0.462931	0.359821	0	0
57885	0.834177	10.341539	1.412654	0.128975	0.349911	0.140386	-0.241265	-0.470265	-0.781005	-0.631646	-0.510419	0.461905	0.356567	0	0
57886	1.041868	9.937415	0.928585	0.069083	0.334628	0.090575	-0.240188	-0.471035	-0.779409	-0.633160	-0.511572	0.460546	0.353978	0	0
57887	0.904414	9.852347	0.609655	-0.003386	0.393521	-0.015324	-0.237366	-0.471134	-0.777948	-0.634928	-0.513002	0.457955	0.352098	0	0
57888	0.604043	10.089661	0.622719	-0.036600	0.456110	-0.041494	-0.235485	-0.471161	-0.778651	-0.637055	-0.514509	0.454758	0.350194	0	0
57889	0.689144	10.147089	1.072651	-0.010683	0.550885	-0.053215	-0.230786	-0.469860	-0.778392	-0.639401	-0.516616	0.450913	0.347781	0	0
57890	1.040881	10.165633	1.290331	0.100001	0.543944	-0.021169	-0.225145	-0.469445	-0.777492	-0.641259	-0.519187	0.447710	0.344655	0	0
57891	1.309880	9.777223	1.133007	0.250640	0.449073	-0.016038	-0.221512	-0.471597	-0.773793	-0.641879	-0.522428	0.445582	0.341345	0	0
57892	1.449736	9.303930	0.986804	0.244334	0.368370	-0.062554	-0.218422	-0.472255	-0.766772	-0.642032	-0.525482	0.443762	0.338732	0	0
57893	1.485844	9.083678	1.052163	0.106707	0.297281	-0.111181	-0.214657	-0.473370	-0.765219	-0.642382	-0.527689	0.441602	0.337457	0	0
57894	1.386403	9.108592	1.186139	0.024247	0.226081	-0.136632	-0.211431	-0.474041	-0.763918	-0.642798	-0.529165	0.439550	0.337033	0	0
57895	1.340919	9.204874	1.205682	0.026398	0.264441	-0.177042	-0.208478	-0.472631	-0.766629	-0.643192	-0.531027	0.436972	0.336705	0	0
57896	1.354434	9.273104	1.311502	0.035126	0.291669	-0.196298	-0.203374	-0.472084	-0.764765	-0.643624	-0.533047	0.434209	0.336262	0	0
57897	1.268753	9.426910	1.245123	0.019571	0.267342	-0.224779	-0.198936	-0.473283	-0.766353	-0.643890	-0.535072	0.431323	0.336250	0	0
57898	1.138827	9.613901	1.191580	0.037472	0.267396	-0.221164	-0.192222	-0.472195	-0.765035	-0.644106	-0.537122	0.428580	0.336076	0	0
57899	1.242718	9.773598	1.330778	0.060999	0.258892	-0.228250	-0.188194	-0.471302	-0.764781	-0.644085	-0.539390	0.425855	0.335948	0	0
57900	1.263935	9.669586	1.252773	0.109585	0.296459	-0.220784	-0.183086	-0.472350	-0.761336	-0.644021	-0.541987	0.423158	0.335298	0	0
57901	1.459306	9.488642	1.346796	0.104062	0.363596	-0.204496	-0.178785	-0.473225	-0.758420	-0.644273	-0.544765	0.420019	0.334257	0	0
57902	1.667709	9.358898	1.286767	0.079079	0.271627	-0.160997	-0.172875	-0.472690	-0.756838	-0.644453	-0.546816	0.417691	0.333475	0	0
57903	1.601755	9.505786	1.283634	0.053902	0.308620	-0.155527	-0.169646	-0.474186	-0.756652	-0.644899	-0.548861	0.414998	0.332615	0	0
57904	1.553616	9.745256	1.367013	0.043600	0.310889	-0.106921	-0.165352	-0.472340	-0.755009	-0.645603	-0.550578	0.412587	0.331410	0	0
57905	1.640665	9.754118	1.359988	0.101441	0.345248	-0.110076	-0.163202	-0.472729	-0.752597	-0.646080	-0.552842	0.410057	0.329848	0	0
57906	1.856620	9.617232	1.343575	0.151842	0.361619	-0.107202	-0.158764	-0.474296	-0.750522	-0.646377	-0.555412	0.407663	0.327911	0	0
57907	2.054854	9.385341	1.255117	0.189936	0.329506	-0.089638	-0.154999	-0.475426	-0.748288	-0.646358	-0.558084	0.405633	0.325925	0	0
57908	2.102224	9.191986	1.219513	0.208559	0.286902	-0.086318	-0.151234	-0.477009	-0.744845	-0.646084	-0.560675	0.404011	0.324027	0	0
57909	2.201983	9.186523	1.309278	0.172446	0.220999	-0.093949	-0.149890	-0.477410	-0.741062	-0.645708	-0.562868	0.402600	0.322728	0	0
57910	2.350423	9.509656	1.239177	0.171481	0.161697	-0.068738	-0.149345	-0.480356	-0.736672	-0.645183	-0.564735	0.401759	0.321565	0	0
57911	2.175738	9.846329	1.004992	0.242448	0.079878	-0.044254	-0.146661	-0.480103	-0.731932	-0.644009	-0.566702	0.401766	0.320446	0	0
57912	1.808876	9.727972	0.739455	0.304493	0.089087	-0.073084	-0.145582	-0.481939	-0.727104	-0.642417	-0.569202	0.401789	0.319180	0	0
57913	2.035064	9.785468	0.587082	0.196458	0.161630	-0.058862	-0.143969	-0.482648	-0.722518	-0.641784	-0.571176	0.401040	0.317864	0	0
57914	2.176546	9.754059	0.678323	0.138000	0.117868	-0.034603	-0.143425	-0.484981	-0.720150	-0.641370	-0.572537	0.400562	0.316853	0	0
57915	2.065206	9.732607	0.588406	0.095175	0.075446	0.011875	-0.142479	-0.487041	-0.717777	-0.641201	-0.573289	0.400452	0.315973	0	0
57916	1.873667	9.840791	0.480606	0.031713	0.069150	0.028474	-0.142617	-0.485918	-0.717195	-0.641398	-0.573560	0.400310	0.315261	0	0
57917	1.758461	10.028055	0.485287	-0.012725	0.025970	0.033380	-0.143155	-0.486415	-0.713530	-0.641722	-0.573371	0.400303	0.314954	0	0
57918	1.733808	10.013018	0.258360	0.018868	0.000679	0.059851	-0.144364	-0.486356	-0.714875	-0.641817	-0.573218	0.400739	0.314485	0	0
57919	1.879109	9.748597	0.086675	0.066682	0.001169	0.056451	-0.144763	-0.487799	-0.713284	-0.641660	-0.573365	0.401275	0.313852	0	0
57920	1.944859	9.594411	-0.020879	0.062221	-0.104141	0.070787	-0.146373	-0.488285	-0.715186	-0.641119	-0.573115	0.402583	0.313739	0	0
57921	1.783610	9.533218	-0.049438	0.049259	-0.233857	0.061998	-0.148527	-0.487006	-0.713214	-0.640133	-0.572387	0.404603	0.314483	0	0
57922	1.409737	9.662365	-0.203916	0.016425	-0.344351	0.059501	-0.150805	-0.489394	-0.711768	-0.638842	-0.571127	0.407235	0.315998	0	0
57923	0.900603	9.925027	-0.137267	-0.020945	-0.321274	0.047254	-0.153227	-0.488181	-0.712789	-0.637836	-0.569732	0.409498	0.317620	0	0
57924	0.612839	10.012053	-0.151569	-0.040694	-0.216952	0.063833	-0.156184	-0.487343	-0.715449	-0.637393	-0.568482	0.411153	0.318609	0	0
57925	0.711669	9.907024	-0.217555	-0.020690	-0.099741	0.077007	-0.158866	-0.489084	-0.717108	-0.637369	-0.567679	0.412162	0.318785	0	0
57926	1.157612	9.774306	-0.287123	0.007504	-0.001879	0.049340	-0.160747	-0.489201	-0.716273	-0.637488	-0.567478	0.412517	0.318446	0	0
57927	1.555647	9.618875	-0.321881	0.019294	-0.034429	0.040248	-0.161954	-0.489721	-0.717092	-0.637382	-0.567296	0.413025	0.318323	0	0
57928	1.647740	9.482161	-0.419129	0.031590	-0.124082	0.002569	-0.161689	-0.488453	-0.717054	-0.636709	-0.567053	0.413969	0.318876	0	0
57929	1.426763	9.614090	-0.489495	0.008622	-0.229190	0.001869	-0.163028	-0.489964	-0.717768	-0.635729	-0.566343	0.415464	0.320147	0	0
57930	1.172320	9.866809	-0.417363	0.012288	-0.244095	0.030119	-0.164373	-0.489687	-0.716110	-0.634752	-0.565474	0.417263	0.321281	0	0
57931	0.920344	9.867095	-0.391395	0.057255	-0.209240	0.037611	-0.166791	-0.489943	-0.714865	-0.633677	-0.564993	0.418980	0.322012	0	0
57932	0.737455	9.407362	-0.581307	0.085428	-0.166371	0.002674	-0.166924	-0.490478	-0.716106	-0.632516	-0.564947	0.420362	0.322573	0	0
57933	0.707349	9.290257	-0.877443	-0.002912	-0.088600	-0.044827	-0.169072	-0.490822	-0.717453	-0.632004	-0.564833	0.420646	0.323405	0	0
57934	0.887189	9.531445	-0.731714	-0.095440	0.001066	-0.070235	-0.169075	-0.489825	-0.717693	-0.632331	-0.564488	0.419974	0.324242	0	0
57935	0.977841	9.868116	-0.596665	-0.133620	0.011057	-0.055298	-0.166655	-0.490274	-0.719097	-0.632928	-0.563926	0.419139	0.325134	0	0
57936	0.886506	10.075236	-0.581772	-0.059172	0.033538	-0.076128	-0.165585	-0.488587	-0.719599	-0.633166	-0.563940	0.418344	0.325671	0	0
57937	0.791686	9.971557	-0.564641	0.075126	0.122433	-0.101636	-0.165455	-0.487081	-0.717510	-0.632887	-0.565268	0.417214	0.325361	0	0
57938	0.791122	9.631677	-0.588575	0.121860	0.193566	-0.085990	-0.162767	-0.487768	-0.714978	-0.632734	-0.566985	0.415938	0.324299	0	0
57939	0.920165	9.357267	-0.599395	0.032839	0.252248	-0.044358	-0.159805	-0.489839	-0.714127	-0.633405	-0.568235	0.414166	0.323070	0	0
57940	1.154584	9.531468	-0.477966	-0.059101	0.270860	-0.036633	-0.158197	-0.488473	-0.713557	-0.634752	-0.568845	0.412091	0.322004	0	0
57941	1.298456	9.876391	-0.322087	-0.034528	0.243978	-0.019096	-0.156317	-0.488048	-0.715471	-0.635839	-0.569535	0.410290	0.320938	0	0
57942	1.281819	9.752290	-0.235000	0.058268	0.229853	0.008518	-0.154704	-0.487893	-0.717662	-0.636485	-0.570566	0.409105	0.319334	0	0
57943	1.222785	9.537577	-0.331483	0.032571	0.261019	0.033415	-0.153630	-0.487663	-0.716442	-0.637416	-0.571519	0.407705	0.317558	0	0
57944	1.307321	9.451731	-0.198248	0.001030	0.288227	0.073256	-0.153895	-0.488911	-0.717296	-0.638825	-0.572099	0.406331	0.315438	0	0
57945	1.415809	9.502267	-0.060492	-0.045576	0.291579	0.066029	-0.153896	-0.489153	-0.712949	-0.640418	-0.572510	0.404669	0.313592	0	0
57946	1.560104	9.665098	-0.153584	-0.031285	0.273076	0.100399	-0.153090	-0.489190	-0.712143	-0.642025	-0.572717	0.403437	0.311509	0	0
57947	1.641309	9.506366	-0.000643	0.045088	0.306317	0.076966	-0.152556	-0.488262	-0.709941	-0.643183	-0.573699	0.402022	0.309135	0	0
57948	1.683791	9.303204	-0.110948	0.073507	0.298166	0.056671	-0.151478	-0.489500	-0.706455	-0.644142	-0.574822	0.400697	0.306762	0	0
57949	1.778915	9.154419	-0.092463	0.013074	0.297533	0.061766	-0.150405	-0.489283	-0.704691	-0.645391	-0.575619	0.399149	0.304654	0	0
57950	2.088646	9.427082	-0.058535	-0.102902	0.325151	0.128689	-0.151474	-0.490586	-0.708532	-0.647678	-0.575386	0.397520	0.302362	0	0
57951	2.733287	9.929171	0.034493	-0.179793	0.360586	0.181555	-0.152551	-0.489668	-0.710395	-0.650643	-0.574624	0.395664	0.299868	0	0
57952	3.475629	10.413625	0.255830	-0.164124	0.390496	0.238188	-0.152691	-0.487809	-0.711014	-0.653845	-0.573735	0.394042	0.296724	0	0
57953	3.810489	10.463446	0.699041	-0.030340	0.280748	0.228979	-0.154842	-0.487477	-0.710978	-0.655778	-0.573478	0.393425	0.293761	0	0
57954	3.721659	10.350198	1.017337	0.076682	0.048820	0.224311	-0.157527	-0.488284	-0.710156	-0.656192	-0.573195	0.394666	0.291715	0	0
57955	3.127742	9.980123	0.936906	0.091952	-0.175970	0.221300	-0.161285	-0.489933	-0.708532	-0.655613	-0.572397	0.397365	0.290919	0	0
57956	2.073246	9.171947	0.359376	0.115032	-0.301093	0.215546	-0.166117	-0.491675	-0.707988	-0.654386	-0.571369	0.400956	0.290777	0	0
57957	1.039391	8.504922	-0.464127	0.102814	-0.187843	0.158157	-0.170953	-0.492193	-0.705226	-0.653499	-0.570852	0.403394	0.290415	0	0
57958	0.552137	8.389264	-0.463764	0.012896	0.119395	0.142271	-0.172027	-0.492747	-0.704687	-0.654324	-0.570661	0.403515	0.288760	0	0
57959	0.853386	8.953162	0.258595	-0.100228	0.327749	0.165245	-0.173906	-0.493254	-0.705362	-0.656674	-0.570287	0.402023	0.286233	0	0
57960	1.408975	9.876101	0.904204	-0.119771	0.379441	0.228108	-0.176060	-0.491913	-0.706110	-0.659534	-0.569617	0.400537	0.283059	0	0
57961	1.922922	10.395256	1.161601	-0.041172	0.344239	0.242134	-0.177668	-0.492970	-0.707758	-0.661812	-0.569349	0.399527	0.279685	0	0
57962	2.144921	9.942881	1.065907	0.019758	0.238253	0.234547	-0.176192	-0.492447	-0.707350	-0.663310	-0.569162	0.399388	0.276701	0	0
57963	1.992131	9.294329	0.772423	-0.074959	0.186658	0.202160	-0.181296	-0.492890	-0.707577	-0.665030	-0.568370	0.399095	0.274615	0	0
57964	1.940724	9.351680	0.972624	-0.264661	0.178121	0.159079	-0.181970	-0.491966	-0.710126	-0.667684	-0.566416	0.398134	0.273604	0	0
57965	2.124522	9.991061	1.050474	-0.280536	0.159758	0.142046	-0.184259	-0.489682	-0.714789	-0.670290	-0.564405	0.397106	0.272883	0	0
57966	2.350843	10.310761	1.062229	-0.084777	0.162709	0.090455	-0.183187	-0.488690	-0.715858	-0.671666	-0.563877	0.396342	0.271698	0	0
57967	2.275039	9.969511	0.995073	0.091149	0.037907	0.019514	-0.184394	-0.489499	-0.716415	-0.671356	-0.564504	0.396450	0.271006	0	0
57968	1.931931	9.380620	0.673633	0.061291	-0.052054	-0.021716	-0.183318	-0.490159	-0.713454	-0.670752	-0.564818	0.396889	0.271204	0	0
57969	1.627524	9.336257	0.698328	-0.057013	-0.061475	-0.041529	-0.184259	-0.489842	-0.713977	-0.670716	-0.564425	0.396915	0.272072	0	0
57970	1.452729	9.619562	0.859336	-0.061100	-0.054029	-0.056500	-0.183858	-0.489272	-0.714508	-0.670700	-0.564050	0.396838	0.272999	0	0
57971	1.471949	9.629622	0.869479	0.025138	0.028832	-0.069850	-0.183053	-0.488725	-0.714500	-0.670478	-0.564570	0.396319	0.273225	0	0
57972	1.757474	9.421181	0.942403	0.036287	0.069990	-0.075796	-0.181171	-0.488850	-0.717112	-0.670351	-0.565263	0.395565	0.273194	0	0
57973	2.011263	9.352970	1.061441	0.005905	0.031012	-0.091226	-0.179966	-0.487160	-0.717888	-0.670189	-0.565741	0.394858	0.273626	0	0
57974	2.146510	9.510800	1.141434	0.001573	-0.027268	-0.108448	-0.178892	-0.487216	-0.716541	-0.669784	-0.566065	0.394475	0.274499	0	0
57975	2.125389	9.483719	1.189135	0.009466	-0.083164	-0.110544	-0.178081	-0.488958	-0.715518	-0.669103	-0.566321	0.394434	0.275689	0	0
57976	2.079851	9.461045	1.207167	-0.005452	-0.130693	-0.099392	-0.176200	-0.488706	-0.716076	-0.668353	-0.566276	0.394772	0.277112	0	0
57977	2.029966	9.401872	1.153123	-0.026735	-0.130593	-0.110936	-0.175129	-0.486966	-0.718891	-0.667691	-0.566151	0.394945	0.278712	0	0
57978	2.053683	9.436295	1.206551	-0.019638	-0.162489	-0.112894	-0.174328	-0.485397	-0.720211	-0.666854	-0.565973	0.395378	0.280460	0	0
57979	1.970709	9.449344	1.107615	-0.025154	-0.137871	-0.103893	-0.175402	-0.485344	-0.721421	-0.666175	-0.565800	0.395643	0.282043	0	0
57980	1.989202	9.507952	1.194402	-0.050636	-0.115316	-0.089692	-0.173787	-0.486421	-0.719297	-0.665762	-0.565453	0.395801	0.283488	0	0
57981	1.973136	9.585345	1.200547	-0.034850	-0.101398	-0.071872	-0.173252	-0.485393	-0.721448	-0.665375	-0.565184	0.395976	0.284687	0	0
57982	2.008347	9.530154	1.257412	0.015504	-0.109862	-0.071775	-0.172583	-0.484424	-0.721152	-0.664658	-0.565219	0.396386	0.285719	0	0
57983	2.047929	9.484744	1.225267	0.053057	-0.101808	-0.061002	-0.171505	-0.485420	-0.722014	-0.663807	-0.565481	0.396877	0.286495	0	0
57984	2.223364	9.427230	1.158866	0.062847	-0.073546	-0.085580	-0.171234	-0.486442	-0.720961	-0.662925	-0.565989	0.397101	0.287224	0	0
57985	2.404153	9.364972	1.222659	0.091788	-0.092629	-0.094490	-0.171775	-0.485313	-0.720238	-0.661803	-0.566654	0.397455	0.288011	0	0
57986	2.595623	9.237350	1.186167	0.116933	-0.114646	-0.129952	-0.169891	-0.486388	-0.718525	-0.660320	-0.567575	0.397853	0.289049	0	0
57987	2.858353	9.174135	1.098415	0.116523	-0.169905	-0.124171	-0.169622	-0.487199	-0.714335	-0.658672	-0.568278	0.398624	0.290361	0	0
57988	2.918599	9.277164	0.873202	0.125795	-0.264257	-0.116801	-0.168683	-0.486717	-0.711608	-0.656573	-0.568765	0.400103	0.292122	0	0
57989	2.555244	9.255997	0.797215	0.175925	-0.326094	-0.116957	-0.168543	-0.488849	-0.711407	-0.653983	-0.569351	0.402115	0.294022	0	0
57990	2.320687	9.305118	0.507995	0.117025	-0.284566	-0.127428	-0.168809	-0.489532	-0.712242	-0.651806	-0.569751	0.403631	0.295998	0	0
57991	2.142710	9.466958	0.429094	-0.002162	-0.269123	-0.109987	-0.168810	-0.489101	-0.712501	-0.650470	-0.569297	0.404779	0.298236	0	0
57992	1.923329	9.788289	0.525857	-0.105556	-0.245048	-0.076530	-0.169484	-0.488523	-0.712338	-0.649860	-0.568149	0.405659	0.300549	0	0
57993	1.903011	10.098671	0.657700	-0.144497	-0.180006	-0.023203	-0.168817	-0.486494	-0.715002	-0.649947	-0.566675	0.406290	0.302287	0	0
57994	2.196567	10.084578	0.664407	-0.099460	-0.080414	-0.007459	-0.169625	-0.485856	-0.717286	-0.650172	-0.565777	0.406509	0.303190	0	0
57995	2.445242	9.644834	0.653691	-0.057887	-0.081680	-0.013561	-0.170159	-0.486442	-0.722062	-0.650199	-0.565114	0.406819	0.303951	0	0
57996	2.671510	9.311467	0.359832	-0.079274	-0.125955	-0.028086	-0.170030	-0.484288	-0.723491	-0.650059	-0.564291	0.407277	0.305162	0	0
57997	2.712462	9.295197	0.178259	-0.069716	-0.230669	-0.033150	-0.172179	-0.484179	-0.726049	-0.649490	-0.563165	0.408412	0.306931	0	0
57998	2.670432	9.449798	0.125250	-0.044539	-0.324263	-0.015100	-0.172184	-0.482443	-0.727626	-0.648378	-0.561901	0.410333	0.309030	0	0
57999	2.756761	9.749969	0.195445	-0.048665	-0.378754	-0.005770	-0.175137	-0.483168	-0.730065	-0.647161	-0.560326	0.412645	0.311355	0	0
58000	2.947496	9.918516	0.262616	-0.055237	-0.431206	0.028302	-0.178630	-0.483544	-0.728675	-0.645784	-0.558465	0.415457	0.313808	0	0
58001	2.894371	9.754879	0.057602	-0.012218	-0.518633	0.054423	-0.181318	-0.483008	-0.730804	-0.643952	-0.556407	0.419115	0.316354	0	0
58002	2.762534	9.419889	-0.061873	-0.038514	-0.600526	0.048558	-0.185217	-0.481900	-0.731948	-0.641802	-0.554007	0.423161	0.319533	0	0
58003	2.555737	9.343311	-0.029125	-0.125380	-0.665450	0.054991	-0.188176	-0.480983	-0.731884	-0.639938	-0.550708	0.427379	0.323338	0	0
58004	2.183930	9.511352	-0.051432	-0.153646	-0.780201	0.082534	-0.195563	-0.481544	-0.736988	-0.637707	-0.546793	0.432353	0.327747	0	0
58005	1.646079	9.707914	-0.286076	-0.112077	-0.829327	0.068320	-0.202417	-0.480425	-0.741771	-0.635026	-0.542928	0.437685	0.332268	0	0
58006	1.033058	9.592411	-0.202911	-0.033188	-0.823796	0.013927	-0.207789	-0.480818	-0.743899	-0.631637	-0.539860	0.442904	0.336782	0	0
58007	0.531904	9.641549	-0.493091	-0.024488	-0.748040	-0.027881	-0.212224	-0.480207	-0.747502	-0.628418	-0.537197	0.447427	0.341056	0	0
58008	0.327937	9.839296	-0.900450	-0.030052	-0.589039	-0.060430	-0.216390	-0.479829	-0.747441	-0.625738	-0.535218	0.450731	0.344726	0	0
58009	0.429184	9.892131	-0.738862	0.004731	-0.353686	-0.109236	-0.217196	-0.479785	-0.748520	-0.623789	-0.534444	0.452404	0.347257	0	0
58010	0.718152	9.763870	-0.603848	0.019747	-0.251152	-0.114783	-0.216393	-0.478967	-0.747958	-0.622156	-0.534169	0.453463	0.349223	0	0
58011	0.893641	9.497606	-0.437573	-0.029133	-0.186404	-0.160525	-0.217199	-0.478917	-0.749308	-0.620942	-0.534007	0.453685	0.351338	0	0
58012	1.030282	9.677291	-0.545470	-0.098685	-0.179297	-0.183719	-0.215855	-0.478775	-0.750680	-0.620016	-0.533550	0.453510	0.353884	0	0
58013	1.196705	9.838106	-0.551205	-0.049703	-0.148407	-0.193136	-0.212903	-0.477396	-0.752031	-0.618949	-0.533547	0.453239	0.356096	0	0
58014	1.281791	9.698844	-0.581245	-0.024796	-0.125453	-0.177894	-0.212095	-0.477654	-0.753955	-0.617886	-0.533706	0.453018	0.357980	0	0
58015	1.299013	9.436969	-0.619665	-0.059459	-0.086355	-0.152990	-0.209686	-0.474583	-0.754428	-0.617282	-0.533687	0.452535	0.359657	0	0
58016	1.342332	9.340657	-0.557427	-0.121101	-0.034164	-0.127218	-0.208476	-0.474561	-0.756619	-0.617322	-0.533344	0.451673	0.361177	0	0
58017	1.452794	9.410647	-0.439016	-0.157372	0.028159	-0.106629	-0.206328	-0.473711	-0.758794	-0.617915	-0.532927	0.450372	0.362401	0	0
58018	1.594983	9.588028	-0.339699	-0.141822	0.067507	-0.109906	-0.205796	-0.471531	-0.761724	-0.618581	-0.532739	0.448901	0.363366	0	0
58019	1.705065	9.551193	-0.249381	-0.066272	0.091132	-0.104238	-0.202577	-0.469328	-0.762235	-0.618974	-0.533102	0.447551	0.363828	0	0
58020	1.677535	9.332193	-0.373752	-0.041565	0.125331	-0.112765	-0.200560	-0.469582	-0.765534	-0.619349	-0.533754	0.446070	0.364053	0	0
58021	1.578540	9.068212	-0.389242	-0.060744	0.175293	-0.126617	-0.196930	-0.470222	-0.766005	-0.620001	-0.534556	0.444098	0.364177	0	0
58022	1.424098	9.011986	-0.533180	-0.086000	0.231654	-0.113919	-0.193578	-0.467701	-0.768140	-0.621075	-0.535318	0.441788	0.364038	0	0
58023	1.404915	9.103875	-0.654826	-0.090328	0.362791	-0.097177	-0.191430	-0.467018	-0.769232	-0.622807	-0.536485	0.438694	0.363103	0	0
58024	1.921102	9.496824	-0.485476	-0.121714	0.543314	-0.071500	-0.184715	-0.465904	-0.769002	-0.625573	-0.537948	0.434534	0.361181	0	0
58025	2.921826	10.168052	-0.149291	-0.116249	0.662315	0.011243	-0.181221	-0.465959	-0.770134	-0.629111	-0.539528	0.430039	0.358044	0	0
58026	3.730545	10.578518	0.669239	-0.036698	0.607926	0.119672	-0.177999	-0.465174	-0.770554	-0.632329	-0.540881	0.426792	0.354198	0	0
58027	3.927771	10.591847	1.043504	0.058807	0.330126	0.133170	-0.176794	-0.463972	-0.768624	-0.633918	-0.541801	0.425664	0.351298	0	0
58028	3.625936	9.998850	0.718548	0.102140	0.140346	0.198496	-0.178132	-0.465992	-0.765679	-0.634645	-0.542025	0.426282	0.348883	0	0
58029	2.990465	9.025962	0.554728	0.084561	0.090047	0.210680	-0.179204	-0.467124	-0.764615	-0.635350	-0.541907	0.427192	0.346662	0	0
58030	2.427815	8.544783	0.464058	-0.087016	0.063189	0.229566	-0.184580	-0.466548	-0.765758	-0.636871	-0.540519	0.427809	0.345274	0	0
58031	2.004410	8.872110	0.458225	-0.207991	0.099816	0.216239	-0.186194	-0.465898	-0.767760	-0.639218	-0.538535	0.427672	0.344206	0	0
58032	1.863752	9.913482	0.869732	-0.205781	0.131235	0.169569	-0.188215	-0.463531	-0.770110	-0.641457	-0.536875	0.427108	0.343331	0	0
58033	1.769703	11.067382	1.402185	-0.040534	0.125335	0.177966	-0.189290	-0.463457	-0.772273	-0.642873	-0.536206	0.427169	0.341649	0	0
58034	1.665298	11.495214	1.742402	0.157558	0.144848	0.176057	-0.190633	-0.463907	-0.769821	-0.643236	-0.536893	0.427789	0.339102	0	0
58035	1.582245	10.762966	1.514279	0.259892	0.198403	0.129918	-0.194121	-0.466003	-0.767535	-0.643179	-0.538602	0.428135	0.336050	0	0
58036	1.456786	9.682770	1.008235	0.132165	0.176799	0.059622	-0.193043	-0.467219	-0.765001	-0.643415	-0.539725	0.427830	0.334180	0	0
58037	1.242971	9.428819	0.767676	-0.095335	0.229840	0.029252	-0.191564	-0.467719	-0.763265	-0.645058	-0.539680	0.426231	0.333125	0	0
58038	1.195934	9.648912	1.077519	-0.190879	0.328089	0.050793	-0.190496	-0.465127	-0.766188	-0.647647	-0.539261	0.423813	0.331863	0	0
58039	1.593185	9.957184	1.421995	-0.195313	0.368090	0.087174	-0.188345	-0.465107	-0.769206	-0.650591	-0.538773	0.421286	0.330109	0	0
58040	1.989424	10.051791	1.630838	-0.135691	0.260961	0.126363	-0.187807	-0.464724	-0.774100	-0.652834	-0.538160	0.419878	0.328472	0	0
58041	2.068178	9.732762	1.529742	-0.002183	0.086234	0.118590	-0.189556	-0.464143	-0.772972	-0.653649	-0.537855	0.419986	0.327211	0	0
58042	1.752097	9.256039	1.266060	0.043787	-0.011714	0.066926	-0.190230	-0.463413	-0.773213	-0.653585	-0.537770	0.420618	0.326667	0	0
58043	1.383727	8.977437	1.045017	0.020242	-0.041385	0.034933	-0.191843	-0.463260	-0.772100	-0.653468	-0.537545	0.421181	0.326546	0	0
58044	1.176055	8.934823	1.014892	-0.054852	0.004460	0.024430	-0.192651	-0.462628	-0.774112	-0.653864	-0.537047	0.421155	0.326605	0	0
58045	1.197740	9.080886	1.130005	-0.068371	0.077775	0.003625	-0.191578	-0.461776	-0.775322	-0.654618	-0.536769	0.420477	0.326426	0	0
58046	1.436713	9.269735	1.251463	-0.020419	0.130635	-0.031312	-0.191038	-0.462335	-0.776163	-0.655178	-0.537144	0.419435	0.326024	0	0
58047	1.632530	9.418948	1.270790	0.070491	0.134044	-0.065534	-0.188755	-0.462309	-0.773467	-0.655194	-0.538249	0.418466	0.325415	0	0
58048	1.627215	9.423695	1.152635	0.135309	0.123034	-0.101645	-0.186602	-0.463345	-0.773661	-0.654654	-0.539913	0.417600	0.324858	0	0
58049	1.579337	9.267454	1.121050	0.135895	0.136791	-0.154582	-0.182842	-0.463091	-0.770022	-0.654034	-0.541824	0.416340	0.324542	0	0
58050	1.550296	9.150406	1.161965	0.094960	0.143951	-0.170568	-0.180423	-0.463150	-0.769916	-0.653570	-0.543575	0.414827	0.324486	0	0
58051	1.738653	9.192671	1.213165	0.017921	0.171987	-0.179515	-0.177469	-0.462988	-0.767632	-0.653650	-0.544925	0.412814	0.324628	0	0
58052	1.992790	9.347807	1.318492	0.030086	0.122153	-0.172788	-0.173168	-0.463165	-0.770410	-0.653435	-0.546185	0.411216	0.324970	0	0
58053	2.125609	9.491018	1.304636	0.070266	0.086752	-0.201214	-0.169408	-0.462402	-0.770429	-0.652806	-0.547678	0.409810	0.325498	0	0
58054	2.240449	9.570789	1.336446	0.094750	-0.027887	-0.194827	-0.166185	-0.461960	-0.768275	-0.651546	-0.548960	0.409275	0.326534	0	0
58055	2.219267	9.638363	1.195664	0.072402	-0.028779	-0.166607	-0.164169	-0.462465	-0.766817	-0.650548	-0.549935	0.408821	0.327452	0	0
58056	2.172711	9.647218	1.090656	0.077549	-0.023670	-0.155937	-0.162686	-0.464078	-0.765934	-0.649522	-0.550957	0.408413	0.328279	0	0
58057	2.225869	9.517079	0.984941	0.096953	0.000902	-0.136273	-0.160273	-0.462501	-0.763053	-0.648611	-0.552054	0.408014	0.328730	0	0
58058	2.292147	9.353203	0.983397	0.108912	0.003948	-0.111470	-0.159731	-0.464243	-0.761755	-0.647669	-0.553186	0.407773	0.328986	0	0
58059	2.356264	9.293674	0.956927	0.095246	-0.035221	-0.078179	-0.158925	-0.464588	-0.759870	-0.646817	-0.553905	0.407927	0.329260	0	0
58060	2.370986	9.412899	0.999810	0.150365	-0.052193	-0.056022	-0.157309	-0.465751	-0.760198	-0.645596	-0.554893	0.408490	0.329297	0	0
58061	2.457167	9.341631	0.978919	0.208952	-0.038283	-0.023054	-0.156239	-0.464269	-0.757985	-0.644289	-0.556098	0.409347	0.328758	0	0
58062	2.724573	9.280925	0.852776	0.241020	0.002412	-0.003296	-0.157168	-0.468269	-0.755518	-0.642956	-0.557629	0.410146	0.327777	0	0
58063	2.819941	9.586097	0.747480	0.268645	-0.056853	0.029975	-0.156892	-0.470861	-0.753971	-0.641418	-0.558921	0.411616	0.326744	0	0
58064	2.572976	9.770939	0.456855	0.311981	-0.102433	0.017496	-0.159175	-0.472399	-0.746372	-0.639317	-0.560472	0.413429	0.325916	0	0
58065	2.290857	10.027979	0.234418	0.270183	-0.099643	0.033353	-0.160379	-0.474780	-0.740174	-0.637600	-0.561605	0.415195	0.325083	0	0
58066	1.941927	10.240115	0.060822	0.183421	-0.090122	0.049127	-0.160379	-0.474818	-0.738542	-0.636365	-0.562236	0.416681	0.324512	0	0
58067	1.908263	10.227366	0.064699	0.149461	0.014273	0.058537	-0.162119	-0.477375	-0.736427	-0.635875	-0.562861	0.417466	0.323376	0	0
58068	2.093263	9.985561	0.327372	0.205918	0.004866	0.099285	-0.164805	-0.478056	-0.734920	-0.635065	-0.563727	0.418702	0.321857	0	0
58069	2.173867	9.554883	0.106811	0.244210	-0.114687	0.128704	-0.166140	-0.481368	-0.731201	-0.633725	-0.564238	0.421004	0.320600	0	0
58070	2.045083	9.416576	-0.105531	0.113604	-0.221223	0.148870	-0.169631	-0.482294	-0.730509	-0.632637	-0.563578	0.423650	0.320423	0	0
58071	1.883874	9.955005	-0.169908	-0.087230	-0.299998	0.173389	-0.173663	-0.481623	-0.730985	-0.632512	-0.561198	0.426307	0.321321	0	0
58072	1.478517	10.610402	-0.062113	-0.134862	-0.384371	0.188672	-0.177829	-0.481201	-0.732828	-0.632240	-0.558258	0.429400	0.322855	0	0
58073	1.074502	10.685603	-0.125632	-0.001688	-0.381644	0.122889	-0.182935	-0.481219	-0.733041	-0.631096	-0.556365	0.432549	0.324156	0	0
58074	0.868399	10.303138	-0.271101	0.175201	-0.311638	0.084172	-0.187230	-0.482844	-0.731955	-0.629050	-0.556049	0.435592	0.324600	0	0
58075	0.887511	9.618915	-0.077585	0.165320	-0.244445	0.096084	-0.190579	-0.485812	-0.735006	-0.627456	-0.555771	0.438249	0.324586	0	0
58076	0.923357	9.255404	-0.232622	-0.032589	-0.246067	0.093695	-0.193401	-0.485751	-0.734835	-0.626868	-0.554310	0.440250	0.325509	0	0
58077	0.984369	9.353616	-0.245935	-0.111551	-0.235880	0.086423	-0.196094	-0.483859	-0.734334	-0.626797	-0.552369	0.441888	0.326726	0	0
58078	1.065594	9.418212	-0.210227	-0.096403	-0.223591	0.026411	-0.198514	-0.483171	-0.737142	-0.626433	-0.550871	0.443162	0.328222	0	0
58079	1.063373	9.534701	-0.177473	-0.073758	-0.250752	-0.017901	-0.199590	-0.482556	-0.738198	-0.625727	-0.549582	0.444430	0.330011	0	0
58080	0.952030	9.756012	-0.269221	-0.044362	-0.226940	-0.036205	-0.201198	-0.483532	-0.743383	-0.624848	-0.548669	0.445547	0.331684	0	0
58081	0.793777	9.874496	-0.515699	0.025677	-0.163725	-0.052343	-0.199859	-0.481537	-0.745240	-0.623850	-0.548453	0.446398	0.332774	0	0
58082	0.715115	9.673993	-0.598448	0.090426	-0.039420	-0.095521	-0.200529	-0.482739	-0.741596	-0.622867	-0.549265	0.446466	0.333187	0	0
58083	0.846129	9.428757	-0.568505	0.069451	0.086691	-0.096567	-0.198782	-0.482958	-0.739990	-0.622582	-0.550367	0.445650	0.332992	0	0
58084	1.144705	9.414761	-0.506276	0.011170	0.124552	-0.064747	-0.197843	-0.482413	-0.739983	-0.622865	-0.551090	0.444602	0.332668	0	0
58085	1.390636	9.603724	-0.483304	-0.015424	0.154838	-0.075308	-0.195151	-0.484173	-0.740072	-0.623412	-0.551802	0.443191	0.332348	0	0
58086	1.560519	9.597100	-0.451560	0.007138	0.111778	-0.051681	-0.193269	-0.484185	-0.741455	-0.623700	-0.552397	0.442281	0.332030	0	0
58087	1.540830	9.363688	-0.486513	0.014800	0.068924	-0.042191	-0.191525	-0.482914	-0.743068	-0.623803	-0.552868	0.441684	0.331846	0	0
58088	1.490311	9.212251	-0.556732	-0.020164	0.095294	-0.042113	-0.192870	-0.482267	-0.745209	-0.624198	-0.553192	0.440843	0.331684	0	0
58089	1.585002	9.335357	-0.492165	-0.068185	0.140647	-0.022551	-0.190451	-0.482300	-0.746191	-0.625135	-0.553300	0.439630	0.331348	0	0
58090	1.765412	9.537704	-0.411123	-0.047704	0.138883	-0.015475	-0.190187	-0.480925	-0.744653	-0.625960	-0.553477	0.438570	0.330898	0	0
58091	1.921605	9.501710	-0.295323	-0.017501	0.152958	0.001471	-0.189114	-0.480205	-0.746275	-0.626745	-0.553837	0.437579	0.330120	0	0
58092	2.008159	9.304222	-0.228588	0.003248	0.136414	0.030593	-0.188843	-0.480749	-0.747521	-0.627425	-0.554119	0.436960	0.329175	0	0
58093	1.923270	9.171580	-0.319261	-0.040291	0.098526	0.037313	-0.188173	-0.480025	-0.748866	-0.628216	-0.553996	0.436434	0.328571	0	0
58094	1.817403	9.121099	-0.394348	-0.083327	0.121313	0.035583	-0.188172	-0.480264	-0.750780	-0.629323	-0.553659	0.435652	0.328057	0	0
58095	1.809175	9.167072	-0.406983	-0.109811	0.203898	0.030724	-0.187369	-0.479132	-0.751569	-0.630931	-0.553473	0.434196	0.327211	0	0
58096	1.937919	9.375744	-0.529785	-0.106115	0.247410	0.034516	-0.184149	-0.477193	-0.752905	-0.632702	-0.553404	0.432537	0.326104	0	0
58097	2.168991	9.705243	-0.486663	-0.090819	0.314029	0.079129	-0.184819	-0.477744	-0.752915	-0.634829	-0.553480	0.430709	0.324255	0	0
58098	2.445589	9.758862	-0.050084	-0.015619	0.319675	0.093473	-0.183880	-0.477165	-0.754404	-0.636585	-0.553948	0.429214	0.321989	0	0
58099	2.880677	9.798304	-0.167023	0.014119	0.302339	0.122535	-0.180926	-0.476657	-0.754831	-0.638213	-0.554448	0.428036	0.319464	0	0
58100	3.149163	9.990133	0.109384	-0.001147	0.300585	0.153345	-0.183606	-0.478863	-0.754735	-0.639982	-0.554674	0.427036	0.316859	0	0
58101	3.291200	10.446707	0.389543	-0.004785	0.164359	0.196609	-0.185492	-0.477075	-0.756697	-0.641360	-0.554275	0.427091	0.314690	0	0
58102	3.194838	9.957023	0.549161	0.095626	0.090567	0.266332	-0.188172	-0.479589	-0.755522	-0.642041	-0.553963	0.428363	0.312111	0	0
58103	3.046603	9.323118	0.255706	0.076273	0.072146	0.248538	-0.189381	-0.479731	-0.754287	-0.642740	-0.553550	0.429553	0.309759	0	0
58104	2.948620	9.000887	0.192541	-0.058260	0.056411	0.263081	-0.193411	-0.479900	-0.755198	-0.644109	-0.552151	0.430538	0.308041	0	0
58105	2.719141	9.249226	0.467684	-0.200486	-0.008588	0.218049	-0.197712	-0.479179	-0.757575	-0.645895	-0.549822	0.431223	0.307511	0	0
58106	2.359031	9.835051	0.649610	-0.182547	-0.118246	0.199772	-0.200269	-0.477290	-0.763200	-0.646993	-0.547350	0.432592	0.307690	0	0
58107	1.881405	10.229383	0.781229	-0.070915	-0.161544	0.190206	-0.202955	-0.477305	-0.766028	-0.647312	-0.545498	0.434503	0.307614	0	0
58108	1.432642	10.128991	0.787473	0.039605	-0.101561	0.174241	-0.206849	-0.478021	-0.767911	-0.647184	-0.544621	0.436298	0.306897	0	0
58109	1.210981	9.590900	0.871392	0.039765	0.045394	0.127511	-0.208596	-0.478018	-0.766257	-0.647596	-0.544397	0.436858	0.305623	0	0
58110	1.369976	9.479661	0.631568	-0.067789	0.169654	0.099653	-0.210476	-0.478239	-0.767059	-0.649005	-0.543978	0.436160	0.304378	0	0
58111	1.486003	9.627432	0.701418	-0.120769	0.262245	0.077060	-0.210211	-0.476768	-0.769737	-0.651071	-0.543598	0.434540	0.302956	0	0
58112	1.472709	9.818980	0.771783	-0.100638	0.277734	0.033012	-0.208464	-0.476409	-0.774781	-0.652918	-0.543577	0.432670	0.301695	0	0
58113	1.480524	9.940522	0.944430	-0.031709	0.285912	0.013820	-0.206585	-0.475565	-0.776409	-0.654395	-0.544122	0.430808	0.300172	0	0
58114	1.719811	10.095378	0.950605	0.031048	0.283593	0.021899	-0.204036	-0.474202	-0.776667	-0.655509	-0.545022	0.429223	0.298372	0	0
58115	1.900707	10.006403	0.879794	0.108153	0.245023	0.026280	-0.203627	-0.476563	-0.772937	-0.656073	-0.546303	0.428105	0.296389	0	0
58116	1.870581	9.539729	0.670550	0.151935	0.267127	0.009792	-0.202414	-0.477736	-0.772445	-0.656413	-0.547993	0.426912	0.294232	0	0
58117	1.844808	9.128992	0.658415	0.092177	0.313961	-0.035161	-0.199191	-0.477919	-0.767725	-0.657165	-0.549627	0.424949	0.292339	0	0
58118	2.054404	9.101257	0.852824	-0.029723	0.310774	-0.055062	-0.197039	-0.478226	-0.768849	-0.658487	-0.550520	0.422570	0.291132	0	0
58119	2.141245	9.277645	1.070813	-0.052197	0.238053	-0.069775	-0.194627	-0.475980	-0.770438	-0.659601	-0.551118	0.420487	0.290492	0	0
58120	2.133982	9.272655	1.041740	-0.000241	0.170043	-0.106292	-0.191398	-0.477136	-0.772690	-0.660010	-0.552006	0.418832	0.290269	0	0
58121	2.060608	9.285876	0.914210	0.036685	0.118076	-0.149810	-0.187905	-0.477247	-0.771374	-0.659895	-0.553171	0.417353	0.290443	0	0
58122	1.929675	9.293213	0.941432	0.078609	0.099431	-0.172756	-0.184411	-0.477503	-0.769926	-0.659377	-0.554652	0.416018	0.290711	0	0
58123	1.892112	9.472174	0.922078	0.062569	0.104761	-0.178076	-0.182265	-0.476304	-0.768823	-0.658976	-0.556061	0.414542	0.291035	0	0
58124	2.020357	9.610453	0.963486	0.073587	0.145802	-0.179581	-0.178772	-0.476390	-0.768594	-0.658652	-0.557667	0.412845	0.291109	0	0
58125	2.198138	9.434027	0.888426	0.087179	0.207031	-0.205699	-0.175274	-0.477737	-0.768951	-0.658451	-0.559641	0.410607	0.290939	0	0
58126	2.345856	9.320182	0.898632	0.056616	0.224520	-0.203943	-0.170173	-0.476181	-0.767871	-0.658466	-0.561456	0.408199	0.290797	0	0
58127	2.429188	9.275571	0.911155	0.051012	0.115453	-0.181689	-0.165738	-0.476695	-0.768484	-0.658160	-0.562811	0.406591	0.291123	0	0
58128	2.301225	9.358206	0.819943	0.077225	0.108682	-0.186928	-0.163722	-0.476602	-0.768369	-0.657628	-0.564350	0.405095	0.291431	0	0
58129	2.225823	9.478209	0.725247	0.119721	0.088906	-0.163921	-0.160629	-0.477846	-0.766676	-0.656878	-0.565996	0.403960	0.291506	0	0
58130	2.245722	9.454294	0.735667	0.142633	0.116978	-0.140687	-0.156198	-0.477485	-0.762224	-0.656139	-0.567799	0.402855	0.291193	0	0
58131	2.486690	9.531501	0.783403	0.153268	0.146160	-0.129916	-0.154449	-0.478097	-0.761992	-0.655528	-0.569682	0.401634	0.290577	0	0
58132	2.632580	9.505015	0.766415	0.233161	0.143165	-0.089047	-0.152167	-0.477621	-0.760370	-0.654521	-0.571938	0.400912	0.289411	0	0
58133	2.800014	9.241007	0.698919	0.306710	0.148859	-0.078195	-0.148933	-0.481336	-0.756036	-0.653194	-0.574605	0.400411	0.287814	0	0
58134	2.943558	9.282418	0.368400	0.321507	0.074193	-0.037984	-0.147854	-0.483188	-0.750529	-0.651539	-0.577026	0.400677	0.286348	0	0
58135	3.015724	9.635708	0.127222	0.366019	0.113961	-0.012861	-0.148382	-0.487015	-0.743705	-0.649914	-0.579693	0.400948	0.284270	0	0
58136	2.805874	9.799386	-0.056184	0.377389	0.111123	0.033172	-0.148648	-0.488552	-0.738171	-0.648268	-0.582281	0.401535	0.281898	0	0
58137	2.418425	9.646688	-0.151177	0.344282	0.126073	0.063317	-0.148371	-0.492096	-0.732164	-0.647020	-0.584514	0.402099	0.279331	0	0
58138	2.042077	9.547600	-0.229383	0.232075	0.182945	0.097012	-0.149712	-0.493568	-0.728385	-0.646674	-0.586090	0.402177	0.276703	0	0
58139	1.957961	9.878660	-0.215204	0.103247	0.226955	0.142867	-0.151322	-0.494446	-0.725536	-0.647448	-0.586715	0.401876	0.273995	0	0
58140	2.228594	10.167606	-0.180191	0.147242	0.219360	0.178247	-0.151052	-0.495408	-0.720942	-0.647957	-0.587507	0.401952	0.270965	0	0
58141	2.312223	10.115723	-0.119459	0.221524	0.159465	0.216978	-0.153464	-0.497957	-0.718547	-0.647954	-0.588404	0.402836	0.267692	0	0
58142	2.115722	9.966475	-0.355461	0.133035	0.092006	0.217208	-0.156821	-0.499448	-0.711886	-0.648128	-0.588592	0.403922	0.265211	0	0
58143	1.918137	10.011429	-0.475006	0.051994	0.057617	0.213242	-0.160581	-0.500381	-0.710648	-0.648687	-0.588130	0.404984	0.263243	0	0
58144	1.858539	10.204557	-0.475885	0.059576	0.025231	0.159135	-0.163400	-0.501329	-0.709693	-0.648863	-0.587892	0.405964	0.261828	0	0
58145	1.936375	10.181687	-0.531098	0.172549	-0.014100	0.134469	-0.165547	-0.501922	-0.712545	-0.648203	-0.588346	0.407337	0.260305	0	0
58146	2.027850	9.838617	-0.593107	0.274003	-0.074626	0.099916	-0.168227	-0.504939	-0.707984	-0.646549	-0.589471	0.409173	0.258989	0	0
58147	1.935733	9.463083	-0.670133	0.229989	-0.194416	0.110542	-0.170508	-0.506063	-0.706088	-0.644737	-0.589924	0.411713	0.258449	0	0
58148	1.591383	9.340302	-0.742364	0.091374	-0.257615	0.100945	-0.173729	-0.507756	-0.703111	-0.643400	-0.589384	0.414257	0.258949	0	0
58149	1.277138	9.417135	-0.764623	-0.001960	-0.233396	0.095569	-0.176952	-0.507931	-0.704576	-0.642735	-0.588306	0.416348	0.259696	0	0
58150	1.074309	9.408620	-0.580608	0.018824	-0.169457	0.069561	-0.180444	-0.508879	-0.702932	-0.642103	-0.587648	0.417950	0.260177	0	0
58151	1.027132	9.339787	-0.605610	0.001018	-0.126166	0.002606	-0.179908	-0.508184	-0.702916	-0.641608	-0.587265	0.418804	0.260887	0	0
58152	1.084717	9.476769	-0.691538	-0.019301	-0.061407	-0.034191	-0.180720	-0.506002	-0.704605	-0.641379	-0.587076	0.419001	0.261558	0	0
58153	1.172006	9.590020	-0.730637	-0.003319	-0.034072	-0.055206	-0.180716	-0.507376	-0.706419	-0.641130	-0.587162	0.418907	0.262125	0	0
58154	1.227499	9.469639	-0.802652	0.056138	0.031045	-0.079363	-0.178972	-0.506580	-0.705869	-0.640726	-0.587887	0.418445	0.262228	0	0
58155	1.336686	9.335669	-0.841621	0.076491	0.084844	-0.090466	-0.177492	-0.507208	-0.704682	-0.640401	-0.588955	0.417584	0.261996	0	0
58156	1.496052	9.231737	-0.917794	0.055249	0.115096	-0.098324	-0.174803	-0.508040	-0.702018	-0.640302	-0.589972	0.416467	0.261728	0	0
58157	1.611649	9.262962	-0.952999	0.044447	0.093764	-0.102057	-0.174131	-0.508187	-0.702439	-0.640162	-0.590913	0.415392	0.261656	0	0
58158	1.675886	9.312674	-1.018806	0.046587	0.090558	-0.115346	-0.170637	-0.508289	-0.701531	-0.639964	-0.591877	0.414310	0.261678	0	0
58159	1.659330	9.171571	-1.013435	0.046198	0.087477	-0.134808	-0.168759	-0.507477	-0.701798	-0.639690	-0.592955	0.413082	0.261849	0	0
58160	1.641795	9.074144	-1.042126	0.025813	0.066339	-0.150028	-0.166074	-0.506720	-0.700444	-0.639420	-0.593863	0.411893	0.262322	0	0
58161	1.723258	9.104743	-1.145777	-0.052916	0.052829	-0.169827	-0.162848	-0.507360	-0.700503	-0.639490	-0.594364	0.410415	0.263333	0	0
58162	1.818170	9.460907	-1.073333	-0.157408	0.061637	-0.165716	-0.161109	-0.504548	-0.701385	-0.640243	-0.594148	0.408679	0.264686	0	0
58163	1.906337	9.918913	-0.958533	-0.215807	-0.020996	-0.151439	-0.157888	-0.502968	-0.705591	-0.641015	-0.593336	0.407346	0.266685	0	0
58164	1.734777	10.032337	-0.846697	-0.151759	-0.058329	-0.130229	-0.156549	-0.501105	-0.707860	-0.641331	-0.592686	0.406603	0.268500	0	0
58165	1.588510	9.816041	-0.948252	-0.087217	-0.045664	-0.117525	-0.153594	-0.500026	-0.714665	-0.641319	-0.592496	0.405967	0.269905	0	0
58166	1.604566	9.461875	-1.171372	-0.076861	0.015942	-0.088791	-0.152922	-0.499683	-0.717928	-0.641599	-0.592352	0.405196	0.270714	0	0
58167	1.737830	9.304045	-1.411634	-0.106051	0.059578	-0.065634	-0.150507	-0.498147	-0.719404	-0.642255	-0.592122	0.404139	0.271241	0	0
58168	1.812592	9.222877	-1.273920	-0.177561	0.071942	-0.014519	-0.149167	-0.496382	-0.723582	-0.643556	-0.591180	0.403174	0.271648	0	0
58169	1.757219	9.204879	-1.270669	-0.241936	0.058559	0.001119	-0.149976	-0.495116	-0.728568	-0.645182	-0.589806	0.402146	0.272301	0	0
58170	1.571271	9.407848	-1.311608	-0.257003	0.037393	-0.011407	-0.149712	-0.493072	-0.731499	-0.646813	-0.588236	0.401206	0.273214	0	0
58171	1.340989	9.546910	-1.213804	-0.188111	0.072068	-0.024188	-0.147700	-0.491461	-0.735826	-0.648090	-0.587353	0.400080	0.273737	0	0
58172	1.307732	9.524466	-1.142437	-0.123535	0.145002	-0.003178	-0.146764	-0.489771	-0.736327	-0.649384	-0.586906	0.398850	0.273424	0	0
58173	1.521101	9.523485	-1.119031	-0.132270	0.225754	0.000800	-0.144618	-0.488182	-0.739839	-0.651000	-0.586711	0.397020	0.272661	0	0
58174	1.876762	9.607659	-0.778954	-0.119966	0.304443	0.024238	-0.141527	-0.487898	-0.742997	-0.652974	-0.586605	0.394919	0.271217	0	0
58175	2.240227	9.536603	-0.483205	-0.125217	0.311675	0.018880	-0.140861	-0.485860	-0.746069	-0.654925	-0.586608	0.392649	0.269798	0	0
58176	2.431477	9.428404	-0.466891	-0.143722	0.272110	0.030908	-0.138441	-0.485853	-0.748819	-0.656913	-0.586218	0.390731	0.268593	0	0
58177	2.457210	9.555079	-0.727043	-0.181235	0.227781	0.012820	-0.137106	-0.482843	-0.751732	-0.658838	-0.585638	0.388821	0.267916	0	0
58178	2.446952	9.635040	-0.400571	-0.220243	0.249280	-0.006623	-0.134553	-0.482216	-0.756913	-0.661070	-0.584817	0.386625	0.267390	0	0
58179	2.548829	9.896661	-0.254981	-0.264912	0.222688	-0.024652	-0.130260	-0.479393	-0.760819	-0.663354	-0.583801	0.384300	0.267303	0	0
58180	2.482445	10.351879	0.018791	-0.169721	0.198560	-0.022750	-0.130938	-0.476523	-0.767932	-0.665035	-0.583224	0.382483	0.266994	0	0
58181	2.322250	10.407265	0.292702	0.012021	0.168185	-0.026769	-0.127444	-0.476238	-0.771503	-0.665484	-0.583898	0.381245	0.266171	0	0
58182	2.146223	10.008374	0.357713	0.085124	0.152190	-0.002718	-0.125158	-0.476816	-0.773318	-0.665546	-0.584809	0.380534	0.265028	0	0
58183	1.940726	9.526423	0.542810	0.029519	0.146665	0.057250	-0.123815	-0.476539	-0.774413	-0.666035	-0.585215	0.379977	0.263700	0	0
58184	1.845929	9.548985	0.597506	-0.106784	0.137225	0.104521	-0.123545	-0.476325	-0.777812	-0.667442	-0.584397	0.379487	0.262661	0	0
58185	1.915702	9.885309	1.025605	-0.136615	0.148480	0.143360	-0.125697	-0.475540	-0.778987	-0.669136	-0.583363	0.378982	0.261375	0	0
58186	2.082448	10.189386	1.259527	-0.091396	0.226193	0.181075	-0.127313	-0.473990	-0.783137	-0.670980	-0.582578	0.378386	0.259253	0	0
58187	2.267214	10.420947	1.369370	0.020044	0.313785	0.201382	-0.127044	-0.473456	-0.788159	-0.672535	-0.582785	0.377513	0.256014	0	0
58188	2.391122	10.059064	1.481823	0.234930	0.311861	0.209101	-0.126231	-0.475899	-0.787431	-0.672853	-0.584288	0.377341	0.251972	0	0
58189	2.479934	9.351794	1.345448	0.290780	0.299883	0.172966	-0.127031	-0.478372	-0.783827	-0.672692	-0.586352	0.377078	0.247968	0	0
58190	2.445004	9.020992	1.240951	0.130908	0.243862	0.118201	-0.127830	-0.481293	-0.779148	-0.673118	-0.587313	0.376559	0.245315	0	0
58191	2.276923	9.217030	1.441340	-0.036397	0.145172	0.096735	-0.128898	-0.483200	-0.781375	-0.674104	-0.587057	0.376079	0.243953	0	0
58192	2.018210	9.591071	1.695379	-0.088769	0.107412	0.095480	-0.129174	-0.480470	-0.782781	-0.675247	-0.586287	0.375798	0.243073	0	0
58193	1.819008	9.616590	1.708332	-0.025780	0.106149	0.095712	-0.127830	-0.480118	-0.787140	-0.676028	-0.585998	0.375600	0.241903	0	0
58194	1.681933	9.405302	1.479435	0.016283	0.184975	0.085784	-0.128368	-0.479782	-0.788893	-0.676825	-0.586167	0.374977	0.240224	0	0
58195	1.915646	9.331844	1.347540	-0.015087	0.316688	0.070570	-0.129447	-0.478276	-0.791690	-0.678271	-0.586540	0.373229	0.237946	0	0
58196	2.423700	9.406630	1.535891	-0.049003	0.353913	0.065278	-0.127295	-0.478568	-0.793494	-0.680025	-0.586742	0.371174	0.235648	0	0
58197	2.752183	9.478147	1.632094	-0.051766	0.271489	0.018692	-0.126620	-0.479388	-0.795434	-0.681395	-0.586926	0.369337	0.234113	0	0
58198	2.704723	9.443310	1.732006	-0.060362	0.131919	-0.021118	-0.125275	-0.479492	-0.798447	-0.682184	-0.586846	0.368245	0.233736	0	0
58199	2.399574	9.408625	1.583281	-0.075178	-0.017361	-0.030888	-0.124201	-0.478869	-0.801978	-0.682518	-0.586360	0.368033	0.234313	0	0
58200	2.097014	9.495374	1.486679	-0.061236	-0.078782	-0.024100	-0.126491	-0.477112	-0.802167	-0.682531	-0.585796	0.368350	0.235185	0	0
58201	1.986179	9.704565	1.479292	-0.043917	-0.027970	-0.023704	-0.127162	-0.477040	-0.804607	-0.682665	-0.585465	0.368326	0.235659	0	0
58202	2.111228	9.752959	1.475543	0.010457	0.025134	0.005067	-0.126092	-0.475382	-0.803885	-0.682711	-0.585531	0.368268	0.235453	0	0
58203	2.323712	9.545609	1.449926	0.059906	0.035193	-0.024810	-0.127839	-0.475383	-0.802095	-0.682474	-0.586054	0.368050	0.235179	0	0
58204	2.449730	9.419228	1.416230	0.039413	-0.046234	-0.046634	-0.127032	-0.475647	-0.803747	-0.681967	-0.586341	0.368242	0.235635	0	0
58205	2.451231	9.453233	1.338987	0.042619	-0.081156	-0.071602	-0.126094	-0.474797	-0.804683	-0.681300	-0.586634	0.368505	0.236422	0	0
58206	2.490568	9.434532	1.398110	0.043907	-0.120563	-0.059482	-0.128912	-0.475884	-0.803868	-0.680462	-0.586824	0.369135	0.237380	0	0
58207	2.516058	9.371877	1.399365	0.050673	-0.143094	-0.080826	-0.127568	-0.476251	-0.801582	-0.679503	-0.587047	0.369786	0.238558	0	0
58208	2.605157	9.261811	1.289788	0.026067	-0.198481	-0.078618	-0.129316	-0.476248	-0.799928	-0.678434	-0.587000	0.370784	0.240163	0	0
58209	2.685592	9.117613	1.290937	0.018366	-0.215884	-0.096447	-0.130796	-0.475507	-0.799887	-0.677362	-0.586872	0.371760	0.241986	0	0
58210	2.764854	9.046232	1.380569	-0.033388	-0.280471	-0.090850	-0.130660	-0.475743	-0.802074	-0.676299	-0.586262	0.373093	0.244373	0	0
58211	2.705618	9.088847	1.311026	-0.042353	-0.346919	-0.103668	-0.133750	-0.475641	-0.803396	-0.675076	-0.585408	0.374765	0.247228	0	0
58212	2.635597	9.194390	1.293638	-0.026313	-0.381459	-0.103827	-0.134561	-0.473717	-0.806182	-0.673546	-0.584632	0.376711	0.250259	0	0
58213	2.544650	9.382096	1.308689	-0.021856	-0.420409	-0.109355	-0.136710	-0.473963	-0.805621	-0.671899	-0.583727	0.378888	0.253493	0	0
58214	2.466512	9.536049	1.329202	0.029724	-0.417939	-0.119776	-0.136982	-0.473095	-0.806134	-0.669842	-0.583277	0.381112	0.256619	0	0
58215	2.508626	9.488259	1.316411	0.031777	-0.435393	-0.132265	-0.139674	-0.471995	-0.801983	-0.667748	-0.582749	0.383380	0.259876	0	0
58216	2.491281	9.371408	1.225284	0.060674	-0.447471	-0.137546	-0.142090	-0.472817	-0.800757	-0.665324	-0.582475	0.385762	0.263162	0	0
58217	2.512412	9.269822	1.135222	0.043541	-0.426413	-0.132158	-0.142898	-0.472406	-0.799373	-0.663176	-0.582017	0.387989	0.266305	0	0
58218	2.523911	9.163204	1.032867	0.079970	-0.406247	-0.144288	-0.144242	-0.472246	-0.798808	-0.660755	-0.581982	0.390094	0.269308	0	0
58219	2.578122	9.110775	0.984373	0.080537	-0.392389	-0.129177	-0.144776	-0.473551	-0.796938	-0.658514	-0.581819	0.392200	0.272075	0	0
58220	2.541120	9.032427	1.051232	0.053335	-0.369789	-0.117615	-0.144240	-0.473664	-0.792593	-0.656440	-0.581585	0.394133	0.274782	0	0
58221	2.556400	9.197755	0.795282	-0.021112	-0.371029	-0.093106	-0.144374	-0.473789	-0.793140	-0.654960	-0.580644	0.396022	0.277573	0	0
58222	2.345828	9.305605	0.797636	-0.003612	-0.376666	-0.075364	-0.146665	-0.471796	-0.791279	-0.653287	-0.579832	0.398078	0.280260	0	0
58223	2.093998	9.500075	0.562156	-0.039411	-0.320158	-0.072409	-0.147205	-0.470775	-0.792056	-0.652158	-0.578813	0.399694	0.282683	0	0
58224	2.063713	9.785974	0.453150	-0.091054	-0.212070	-0.074534	-0.147745	-0.469913	-0.792022	-0.651636	-0.577880	0.400426	0.284754	0	0
58225	2.338593	9.878371	0.590881	-0.066538	-0.149598	-0.038762	-0.146938	-0.470004	-0.795029	-0.651434	-0.577024	0.401045	0.286075	0	0
58226	2.785923	9.590335	0.746404	0.015934	-0.156250	-0.028027	-0.147072	-0.470039	-0.793395	-0.650647	-0.576756	0.401985	0.287088	0	0
58227	3.154532	9.327551	0.692295	0.057315	-0.273543	0.019908	-0.147211	-0.469007	-0.788868	-0.649404	-0.576101	0.404106	0.288236	0	0
58228	3.134187	9.305285	0.248899	0.043262	-0.452106	0.044375	-0.149628	-0.469672	-0.788317	-0.647461	-0.574858	0.407456	0.290366	0	0
58229	2.607789	9.521468	-0.072203	-0.079856	-0.588436	0.048536	-0.155269	-0.470351	-0.790043	-0.645789	-0.572260	0.411373	0.293680	0	0
58230	2.047901	9.916741	0.109844	-0.239627	-0.645117	0.055731	-0.160915	-0.468678	-0.795503	-0.644666	-0.568538	0.415182	0.297983	0	0
58231	1.795687	10.324885	0.334939	-0.298397	-0.621051	0.068995	-0.165219	-0.466435	-0.802458	-0.644106	-0.564303	0.418746	0.302227	0	0
58232	1.811277	10.524240	0.391688	-0.136115	-0.626376	0.124270	-0.169928	-0.463941	-0.807631	-0.642625	-0.560963	0.423098	0.305517	0	0
58233	1.585628	10.143843	0.209494	0.044351	-0.725403	0.090677	-0.178524	-0.464553	-0.809319	-0.639693	-0.558479	0.428457	0.308737	0	0
58234	1.096104	9.324073	-0.353018	0.085179	-0.796663	0.035691	-0.184164	-0.465552	-0.809422	-0.635906	-0.556356	0.434037	0.312576	0	0
58235	0.629296	9.007276	-0.521426	-0.034791	-0.770718	-0.049271	-0.189273	-0.464737	-0.808928	-0.632693	-0.553784	0.438601	0.317257	0	0
58236	0.373195	9.318210	-0.606257	-0.144849	-0.649835	-0.085929	-0.193844	-0.463573	-0.811831	-0.630370	-0.551132	0.441803	0.322020	0	0
58237	0.492532	9.689399	-0.379111	-0.166978	-0.464655	-0.102542	-0.197207	-0.462046	-0.813239	-0.628994	-0.548910	0.443673	0.325912	0	0
58238	0.794944	9.864839	-0.207459	-0.114138	-0.319315	-0.136003	-0.198549	-0.462236	-0.815952	-0.627768	-0.547711	0.444596	0.329019	0	0
58239	1.111087	9.814743	-0.182936	-0.067904	-0.247766	-0.136352	-0.198556	-0.459953	-0.816695	-0.626671	-0.546967	0.445222	0.331493	0	0
58240	1.400538	9.657356	-0.078982	-0.052151	-0.230314	-0.116801	-0.198555	-0.459384	-0.822937	-0.625553	-0.546354	0.445890	0.333712	0	0
58241	1.739818	9.435329	0.046247	-0.081585	-0.245286	-0.095840	-0.200170	-0.458492	-0.823162	-0.624662	-0.545348	0.446667	0.335978	0	0
58242	2.008080	9.357662	0.083953	-0.159690	-0.308544	-0.080633	-0.201113	-0.457445	-0.824614	-0.623891	-0.543630	0.447652	0.338871	0	0
58243	2.191734	9.394988	0.149489	-0.194494	-0.378424	-0.070623	-0.202463	-0.455075	-0.827788	-0.623089	-0.541343	0.449008	0.342198	0	0
58244	2.178812	9.535542	0.015632	-0.184423	-0.456923	-0.056949	-0.206495	-0.454307	-0.832480	-0.621845	-0.538838	0.450946	0.345846	0	0
58245	2.017338	9.605436	-0.023552	-0.163345	-0.499735	-0.044746	-0.209456	-0.452217	-0.834148	-0.620388	-0.536186	0.453285	0.349510	0	0
58246	1.904877	9.656805	-0.008133	-0.184179	-0.486814	-0.071229	-0.213493	-0.450087	-0.836481	-0.618923	-0.533616	0.455308	0.353387	0	0
58247	2.001562	9.687703	0.105336	-0.224609	-0.502066	-0.043188	-0.216451	-0.449092	-0.839817	-0.617752	-0.530539	0.457428	0.357311	0	0
58248	2.058604	9.764009	0.231689	-0.188972	-0.494998	-0.028904	-0.219684	-0.445820	-0.843349	-0.616391	-0.527687	0.459685	0.360970	0	0
58249	2.068324	9.766615	0.256041	-0.152132	-0.497340	0.006557	-0.224253	-0.445086	-0.845994	-0.615000	-0.524814	0.462274	0.364208	0	0
58250	2.022898	9.605561	0.202901	-0.094691	-0.471348	0.017530	-0.229091	-0.444649	-0.847829	-0.613387	-0.522386	0.464949	0.367003	0	0
58251	2.055269	9.416778	0.051253	-0.053827	-0.426372	0.046241	-0.233392	-0.444248	-0.848582	-0.611928	-0.520169	0.467649	0.369152	0	0
58252	2.162111	9.161386	0.037201	-0.026501	-0.361221	0.045847	-0.236345	-0.444999	-0.849933	-0.610554	-0.518413	0.470031	0.370867	0	0
58253	2.376712	9.000220	0.206290	-0.024079	-0.310140	0.031107	-0.241857	-0.444048	-0.848749	-0.609413	-0.516862	0.472042	0.372352	0	0
58254	2.501649	8.958808	0.366909	-0.058032	-0.357980	0.012984	-0.245621	-0.443704	-0.847605	-0.608079	-0.515068	0.474106	0.374390	0	0
58255	2.678662	9.054255	0.231999	-0.093538	-0.343650	-0.002989	-0.249781	-0.445295	-0.848152	-0.607001	-0.513112	0.475879	0.376569	0	0
58256	2.868274	9.057718	0.435189	-0.099018	-0.303949	-0.027553	-0.251530	-0.444362	-0.850007	-0.605968	-0.511453	0.477241	0.378760	0	0
58257	3.097179	9.003609	0.437807	-0.119385	-0.271926	-0.034533	-0.252479	-0.441667	-0.849228	-0.605240	-0.509741	0.478317	0.380870	0	0
58258	3.409181	9.169502	0.515941	-0.279624	-0.270562	0.000259	-0.253828	-0.439457	-0.851591	-0.605381	-0.506972	0.478919	0.383575	0	0
58259	3.645535	10.178815	0.387994	-0.444923	-0.291705	0.152461	-0.258939	-0.437227	-0.857176	-0.606918	-0.502286	0.479813	0.386186	0	0
58260	3.492459	10.935972	1.210503	-0.377590	-0.431675	0.299400	-0.265938	-0.432384	-0.863607	-0.607900	-0.496839	0.482499	0.388334	0	0
58261	2.508243	10.238390	1.329998	0.008810	-0.668216	0.214469	-0.275073	-0.433175	-0.863117	-0.605558	-0.493107	0.487722	0.390221	0	0
58262	1.089391	8.976913	0.698969	0.127462	-0.808585	0.065797	-0.282194	-0.433496	-0.860458	-0.601237	-0.490345	0.493453	0.393166	0	0
58263	0.273506	9.063992	-0.012800	-0.245509	-0.577719	0.055688	-0.289715	-0.434456	-0.860402	-0.599894	-0.486183	0.496289	0.396801	0	0
58264	0.364497	10.332863	-0.019581	-0.409903	-0.163597	0.080736	-0.293082	-0.431448	-0.864621	-0.601402	-0.482627	0.496061	0.399136	0	0
58265	0.686415	11.154435	0.434261	-0.146018	0.078889	0.146653	-0.295640	-0.429358	-0.866701	-0.603163	-0.481223	0.495762	0.398545	0	0
58266	1.197946	10.641766	0.314204	0.154309	0.252815	0.120329	-0.294157	-0.431399	-0.865695	-0.604162	-0.482518	0.495461	0.395832	0	0
58267	1.503772	9.630128	0.206043	0.142386	0.255066	0.097297	-0.292944	-0.432075	-0.868317	-0.605194	-0.483801	0.494996	0.393263	0	0
58268	1.609708	9.180513	0.212686	-0.146575	0.124239	0.111462	-0.292537	-0.433512	-0.867824	-0.606966	-0.482805	0.494238	0.392708	0	0
58269	1.661722	9.535922	0.510104	-0.294089	0.086776	0.066523	-0.292544	-0.430575	-0.872357	-0.609141	-0.480933	0.492917	0.393298	0	0
58270	1.742268	9.952562	1.019775	-0.258207	0.044504	0.027418	-0.294021	-0.431170	-0.869637	-0.610719	-0.479354	0.491793	0.394185	0	0
58271	1.758293	9.916465	1.261267	-0.131777	-0.041652	-0.004571	-0.293614	-0.432063	-0.874298	-0.611192	-0.478315	0.491543	0.395025	0	0
58272	1.773080	9.873015	1.064652	-0.086565	-0.111915	-0.024325	-0.292819	-0.428238	-0.875136	-0.610971	-0.477419	0.491799	0.396130	0	0
58273	1.652803	10.050463	0.936851	-0.107966	-0.152647	-0.038776	-0.293091	-0.427090	-0.875504	-0.610643	-0.476257	0.492151	0.397596	0	0
58274	1.550259	10.281620	0.623828	-0.125343	-0.132767	-0.058133	-0.293628	-0.426990	-0.879306	-0.610366	-0.475205	0.492217	0.399194	0	0
58275	1.410368	10.031483	0.792339	-0.067490	-0.073733	-0.124727	-0.291878	-0.427877	-0.879491	-0.609879	-0.475033	0.491831	0.400615	0	0
58276	1.222801	9.595963	0.809127	-0.070109	-0.049873	-0.156350	-0.290400	-0.427898	-0.880054	-0.609352	-0.475130	0.491143	0.402145	0	0
58277	0.983042	9.334277	0.745969	-0.088549	-0.038084	-0.136818	-0.289593	-0.427885	-0.881424	-0.609082	-0.475039	0.490388	0.403580	0	0
58278	0.901096	9.313371	0.758056	-0.094201	0.041303	-0.113323	-0.286902	-0.428909	-0.882713	-0.609285	-0.475143	0.489249	0.404532	0	0
58279	1.103782	9.385040	0.927430	-0.094924	0.136277	-0.070333	-0.284760	-0.426219	-0.884829	-0.610157	-0.475400	0.487713	0.404771	0	0
58280	1.545853	9.351804	1.027909	-0.045461	0.194303	-0.025701	-0.281266	-0.425947	-0.887855	-0.611227	-0.475988	0.486253	0.404222	0	0
58281	2.027898	9.270748	1.204601	-0.019691	0.189791	-0.048742	-0.279649	-0.427362	-0.889553	-0.612084	-0.476812	0.484792	0.403707	0	0
58282	2.391744	9.287083	1.405819	-0.019569	0.117364	-0.066972	-0.277101	-0.426209	-0.886824	-0.612487	-0.477446	0.483707	0.403649	0	0
58283	2.534854	9.406208	1.428570	-0.042955	-0.003197	-0.089072	-0.275218	-0.426337	-0.889300	-0.612361	-0.477536	0.483142	0.404409	0	0
58284	2.405901	9.554381	1.437939	-0.019263	-0.062042	-0.110570	-0.275222	-0.425064	-0.889258	-0.611718	-0.477657	0.482948	0.405470	0	0
58285	2.384740	9.408345	1.488944	0.047610	-0.042641	-0.117299	-0.272792	-0.428780	-0.890224	-0.610858	-0.478271	0.482858	0.406150	0	0
58286	2.318804	9.293037	1.369834	0.049495	-0.058505	-0.122677	-0.271178	-0.429408	-0.889174	-0.609853	-0.478886	0.482859	0.406934	0	0
58287	2.120178	9.408386	1.365275	0.036302	-0.085734	-0.105172	-0.270367	-0.430433	-0.894661	-0.608889	-0.479191	0.483045	0.407796	0	0
58288	1.882225	9.547296	1.335259	0.022717	-0.085004	-0.068032	-0.269026	-0.429649	-0.893154	-0.608105	-0.479268	0.483359	0.408502	0	0
58289	1.638362	9.622982	1.336834	0.061451	-0.046543	-0.028714	-0.269965	-0.430194	-0.893161	-0.607521	-0.479516	0.483773	0.408590	0	0
58290	1.554950	9.551066	1.330002	0.118366	0.074523	-0.015362	-0.270358	-0.434122	-0.888247	-0.607264	-0.480571	0.483760	0.407747	0	0
58291	1.807217	9.441561	1.473377	0.142086	0.212214	-0.037447	-0.269547	-0.436027	-0.886277	-0.607506	-0.482404	0.482885	0.406256	0	0
58292	2.191814	9.395158	1.709407	0.124509	0.258545	-0.046135	-0.263899	-0.437591	-0.885577	-0.607977	-0.484389	0.481627	0.404681	0	0
58293	2.431780	9.401946	1.762458	0.113672	0.189394	-0.057275	-0.262285	-0.438363	-0.884395	-0.608165	-0.486040	0.480675	0.403549	0	0
58294	2.495970	9.458942	1.727889	0.135217	0.125791	-0.066471	-0.261739	-0.441392	-0.882594	-0.607856	-0.487647	0.480162	0.402685	0	0
58295	2.313784	9.470196	1.666846	0.166241	0.020189	-0.100603	-0.259990	-0.442300	-0.881827	-0.606803	-0.489132	0.480240	0.402381	0	0
58296	2.141078	9.233993	1.509262	0.230035	0.014336	-0.130448	-0.258770	-0.446098	-0.878017	-0.605234	-0.491169	0.480469	0.401989	0	0
58297	2.061268	9.198539	1.338570	0.220050	0.034456	-0.156849	-0.256078	-0.448232	-0.874171	-0.603757	-0.493297	0.480397	0.401690	0	0
58298	2.137736	9.233900	1.217879	0.226742	0.035811	-0.137385	-0.254592	-0.451165	-0.871288	-0.602271	-0.495427	0.480442	0.401244	0	0
58299	2.305990	9.198122	1.317196	0.234277	0.007878	-0.155260	-0.253640	-0.455517	-0.867765	-0.600601	-0.497512	0.480592	0.400989	0	0
58300	2.287884	9.348287	1.137369	0.221382	-0.080156	-0.159398	-0.253632	-0.458721	-0.863922	-0.598487	-0.499244	0.481196	0.401272	0	0
58301	1.894225	9.382401	1.023926	0.228460	-0.162584	-0.168656	-0.252415	-0.461695	-0.858996	-0.595967	-0.500662	0.482272	0.401963	0	0
58302	1.576071	9.728599	0.698604	0.169079	-0.119780	-0.195028	-0.252679	-0.463919	-0.854437	-0.593772	-0.502087	0.482717	0.402900	0	0
58303	1.357227	9.981937	0.535911	0.137346	-0.037066	-0.171570	-0.251737	-0.464550	-0.852563	-0.592292	-0.503476	0.482657	0.403416	0	0
58304	1.138068	10.016791	0.427817	0.090655	0.077700	-0.155020	-0.250247	-0.468874	-0.850815	-0.591599	-0.505033	0.481811	0.403498	0	0
58305	1.010875	10.065456	0.365772	0.005893	0.190135	-0.128900	-0.247150	-0.470586	-0.853357	-0.592039	-0.506358	0.480082	0.403251	0	0
58306	1.111223	10.132820	0.334641	-0.045312	0.288121	-0.081602	-0.244866	-0.470658	-0.852569	-0.593335	-0.507601	0.477809	0.402485	0	0
58307	1.390162	9.967926	0.132605	0.011600	0.289731	-0.054940	-0.243658	-0.470107	-0.853110	-0.594508	-0.509004	0.475877	0.401268	0	0
58308	1.572498	9.755134	-0.264617	0.109941	0.232376	-0.039107	-0.241240	-0.470530	-0.849477	-0.594909	-0.510734	0.474768	0.399787	0	0
58309	1.468873	9.544437	-0.641743	0.165750	0.132761	-0.055442	-0.240691	-0.474706	-0.847032	-0.594538	-0.512425	0.474378	0.398636	0	0
58310	1.133860	9.305289	-0.794656	0.122405	0.050756	-0.063089	-0.238805	-0.476359	-0.844794	-0.593914	-0.513613	0.474272	0.398164	0	0
58311	0.534728	9.224026	-0.701695	-0.025857	-0.018439	-0.049718	-0.238135	-0.475802	-0.845056	-0.593819	-0.513545	0.474040	0.398668	0	0
58312	-0.121271	9.527699	-0.834852	-0.242558	-0.013887	-0.021943	-0.239882	-0.475234	-0.849509	-0.594924	-0.512110	0.473073	0.400013	0	0
58313	-0.546207	10.156013	-0.958553	-0.353625	0.119387	0.014879	-0.239346	-0.474168	-0.853291	-0.597392	-0.510357	0.471024	0.400992	0	0
58314	-0.425004	10.750545	-1.031537	-0.289822	0.342860	-0.010947	-0.238280	-0.470520	-0.859039	-0.600448	-0.510004	0.467787	0.400665	0	0
58315	0.123774	11.049381	-1.113242	-0.135390	0.543851	-0.030526	-0.232911	-0.468630	-0.860401	-0.603565	-0.511479	0.463805	0.398728	0	0
58316	0.561186	10.746582	-1.121607	0.049722	0.621196	-0.073738	-0.227801	-0.469867	-0.861045	-0.605897	-0.514543	0.459904	0.395756	0	0
58317	0.688673	10.440594	-1.057611	0.182081	0.605494	-0.112340	-0.222565	-0.468757	-0.859165	-0.607286	-0.518539	0.456350	0.392511	0	0
58318	0.597203	10.171899	-1.022282	0.240676	0.615741	-0.147423	-0.215835	-0.473250	-0.855306	-0.608264	-0.523032	0.452821	0.389108	0	0
58319	0.752208	10.169851	-1.068063	0.232541	0.648457	-0.106605	-0.208844	-0.475221	-0.850551	-0.609539	-0.527447	0.449190	0.385345	0	0
58320	1.044933	10.126646	-0.740993	0.271007	0.626648	-0.001488	-0.202392	-0.476658	-0.843868	-0.610913	-0.531460	0.446438	0.380826	0	0
58321	1.102439	9.462542	-0.541636	0.277233	0.641718	0.038421	-0.198625	-0.479146	-0.838003	-0.612412	-0.535428	0.443743	0.375979	0	0
58322	1.131325	9.069765	-0.783328	0.164327	0.630553	0.019446	-0.193784	-0.481260	-0.831051	-0.614396	-0.538658	0.440640	0.371755	0	0
58323	1.315666	9.179923	-0.807390	0.063498	0.618187	0.018122	-0.189752	-0.481839	-0.828394	-0.616804	-0.541278	0.437144	0.368072	0	0
58324	1.564873	9.279176	-0.314220	0.049685	0.536462	0.047544	-0.186793	-0.483061	-0.827516	-0.619049	-0.543291	0.434319	0.364664	0	0
58325	1.554209	9.329964	-0.300487	0.054468	0.452720	0.055864	-0.184911	-0.483252	-0.827272	-0.620886	-0.545053	0.431994	0.361661	0	0
58326	1.377525	9.118011	-0.029881	0.073761	0.393982	0.064430	-0.183559	-0.486154	-0.825612	-0.622416	-0.546599	0.430216	0.358807	0	0
58327	1.105577	8.899444	-0.036577	0.064503	0.406853	0.043335	-0.180070	-0.485322	-0.822223	-0.623932	-0.548294	0.428129	0.356075	0	0
58328	1.001422	8.878120	-0.152755	-0.080088	0.448390	0.039637	-0.178323	-0.485233	-0.821696	-0.626428	-0.549163	0.425312	0.353722	0	0
58329	1.037083	9.201674	0.137179	-0.176024	0.440051	0.056936	-0.174292	-0.485121	-0.824462	-0.629424	-0.549397	0.422220	0.351736	0	0
58330	1.187843	9.439902	0.265187	-0.163417	0.457910	0.058812	-0.172956	-0.482258	-0.827107	-0.632456	-0.549672	0.419135	0.349551	0	0
58331	1.836580	9.490524	0.337674	-0.159828	0.606725	0.084384	-0.169327	-0.482593	-0.828521	-0.636126	-0.550445	0.415177	0.346386	0	0
58332	2.936749	10.158701	0.679341	-0.240921	0.767351	0.180360	-0.165300	-0.480789	-0.830960	-0.641240	-0.550749	0.410497	0.342022	0	0
58333	3.752644	11.229645	1.803647	-0.406070	0.670227	0.208145	-0.161682	-0.477092	-0.835238	-0.646906	-0.549569	0.405940	0.338674	0	0
58334	3.781386	11.298092	1.361074	-0.196723	0.321222	0.262267	-0.161958	-0.474118	-0.841127	-0.650171	-0.548258	0.404693	0.336028	0	0
58335	2.501076	9.555967	0.121659	0.220140	-0.021639	0.169819	-0.166520	-0.476519	-0.836796	-0.649446	-0.548914	0.406510	0.334160	0	0
58336	1.034131	8.160103	-0.471316	0.224045	0.057974	0.110617	-0.167585	-0.480250	-0.833638	-0.648818	-0.550056	0.407548	0.332232	0	0
58337	0.500575	8.152913	0.133442	-0.184174	0.294019	0.204663	-0.168796	-0.479794	-0.833745	-0.651696	-0.548997	0.406155	0.330050	0	0
58338	1.120473	9.521291	0.934136	-0.439176	0.353043	0.322496	-0.170410	-0.478160	-0.841568	-0.656588	-0.545922	0.404229	0.327811	0	0
58339	1.995041	10.491287	1.581957	-0.248237	0.351441	0.312228	-0.172838	-0.474614	-0.845508	-0.660372	-0.544170	0.402810	0.324855	0	0
58340	2.366294	10.374234	1.750706	0.064767	0.291762	0.173062	-0.172566	-0.475765	-0.845004	-0.661751	-0.544789	0.402095	0.321884	0	0
58341	2.192257	9.569923	1.419229	0.160578	0.152876	0.068232	-0.172293	-0.477548	-0.841662	-0.661712	-0.546053	0.401979	0.319961	0	0
58342	1.805144	9.237558	1.063208	-0.043165	0.083362	0.003602	-0.172429	-0.477164	-0.839743	-0.662296	-0.545968	0.401365	0.319671	0	0
58343	1.512958	9.654654	0.966840	-0.121273	0.053603	-0.042756	-0.171084	-0.477459	-0.840584	-0.663040	-0.545492	0.400397	0.320156	0	0
58344	1.462125	9.930505	1.194298	-0.039867	0.047617	-0.060227	-0.169205	-0.476899	-0.842222	-0.663257	-0.545571	0.399679	0.320468	0	0
58345	1.400599	9.868706	1.274723	0.079986	0.010755	-0.038855	-0.169206	-0.476308	-0.843291	-0.662742	-0.546276	0.399659	0.320357	0	0
58346	1.522000	9.601434	1.191396	0.122144	0.039296	-0.027945	-0.169203	-0.477487	-0.841288	-0.662144	-0.547273	0.399691	0.319853	0	0
58347	1.846454	9.379128	1.224696	0.077053	0.075978	-0.051784	-0.167455	-0.478112	-0.840512	-0.661865	-0.548215	0.399158	0.319480	0	0
58348	2.226527	9.310790	1.424643	0.027540	0.061378	-0.088366	-0.166646	-0.479004	-0.839461	-0.661680	-0.548897	0.398407	0.319629	0	0
58349	2.492486	9.381188	1.668186	-0.025144	-0.041271	-0.089255	-0.165166	-0.479579	-0.840586	-0.661386	-0.548923	0.398124	0.320547	0	0
58350	2.496042	9.468663	1.812072	-0.023841	-0.179805	-0.095449	-0.165567	-0.480469	-0.838432	-0.660499	-0.548522	0.398759	0.322265	0	0
58351	2.253991	9.546791	1.635545	-0.007434	-0.272463	-0.118923	-0.167446	-0.480942	-0.840603	-0.659098	-0.548020	0.399901	0.324565	0	0
58352	1.910710	9.596377	1.456127	0.003270	-0.297293	-0.118970	-0.166915	-0.478976	-0.840410	-0.657508	-0.547505	0.401264	0.326968	0	0
58353	1.623509	9.632419	1.297790	0.019638	-0.242150	-0.114965	-0.166105	-0.480092	-0.841953	-0.656086	-0.547250	0.402311	0.328960	0	0
58354	1.604751	9.617524	1.403247	0.030443	-0.165080	-0.135653	-0.167986	-0.480040	-0.842337	-0.654815	-0.547406	0.402796	0.330633	0	0
58355	1.823020	9.621492	1.474912	0.065226	-0.127872	-0.117674	-0.166378	-0.478363	-0.842982	-0.653593	-0.547826	0.403228	0.331828	0	0
58356	2.009268	9.522915	1.503037	0.128220	-0.127332	-0.117511	-0.166642	-0.480090	-0.841538	-0.651994	-0.548670	0.403885	0.332778	0	0
58357	2.211061	9.376068	1.544039	0.160646	-0.120824	-0.117407	-0.166100	-0.482158	-0.838345	-0.650283	-0.549718	0.404591	0.333538	0	0
58358	2.302429	9.406854	1.508095	0.159669	-0.137717	-0.117538	-0.164482	-0.484400	-0.834897	-0.648464	-0.550730	0.405414	0.334411	0	0
58359	2.287009	9.445413	1.473629	0.160038	-0.182471	-0.105444	-0.165019	-0.484567	-0.833263	-0.646551	-0.551498	0.406586	0.335423	0	0
58360	2.212891	9.376081	1.356328	0.170615	-0.182610	-0.096549	-0.165817	-0.487699	-0.831722	-0.644552	-0.552338	0.407847	0.336359	0	0
58361	2.159688	9.258596	1.418171	0.199059	-0.181873	-0.116774	-0.165544	-0.489466	-0.829060	-0.642390	-0.553385	0.409084	0.337268	0	0
58362	2.232245	9.255051	1.348206	0.185839	-0.199432	-0.130203	-0.166078	-0.490479	-0.827589	-0.640115	-0.554396	0.410310	0.338444	0	0
58363	2.494673	9.551105	1.132556	0.182359	-0.213494	-0.137441	-0.167148	-0.492332	-0.826003	-0.637848	-0.555290	0.411579	0.339714	0	0
58364	2.473886	9.531327	1.331871	0.257741	-0.246684	-0.135648	-0.166337	-0.494395	-0.823357	-0.634948	-0.556610	0.413311	0.340882	0	0
58365	2.393201	9.389023	0.976599	0.225624	-0.275956	-0.150049	-0.168480	-0.497178	-0.817161	-0.632138	-0.557590	0.415053	0.342382	0	0
58366	2.326690	9.436364	0.935684	0.104305	-0.292703	-0.125769	-0.168212	-0.497351	-0.816081	-0.629920	-0.557727	0.416595	0.344369	0	0
58367	2.105872	9.670249	0.792336	0.045734	-0.375507	-0.069859	-0.169419	-0.498072	-0.814321	-0.627968	-0.556870	0.418790	0.346649	0	0
58368	1.807466	9.776484	0.599423	0.021060	-0.378755	-0.055746	-0.171834	-0.499422	-0.814745	-0.626080	-0.555880	0.420965	0.349012	0	0
58369	1.558121	9.742814	0.476476	-0.012118	-0.367396	-0.023892	-0.175189	-0.500462	-0.815420	-0.624629	-0.554478	0.423155	0.351189	0	0
58370	1.451330	9.714148	0.247131	-0.030578	-0.328173	0.001086	-0.178011	-0.500187	-0.818372	-0.623423	-0.553087	0.425138	0.353125	0	0
58371	1.558115	9.803464	0.090854	-0.036801	-0.260818	0.043909	-0.180694	-0.501044	-0.821499	-0.622784	-0.551608	0.426943	0.354385	0	0
58372	1.845344	9.718839	-0.048944	0.029345	-0.267755	0.059930	-0.184587	-0.502386	-0.820817	-0.621701	-0.550544	0.429081	0.355358	0	0
58373	2.020090	9.666146	-0.303170	0.093190	-0.346015	0.082585	-0.188750	-0.503470	-0.818761	-0.620107	-0.549395	0.432085	0.356280	0	0
58374	1.824009	9.533925	-0.298561	0.081556	-0.481472	0.090571	-0.193043	-0.505642	-0.818509	-0.617906	-0.547747	0.435890	0.358002	0	0
58375	1.410403	9.594379	-0.422445	-0.038140	-0.550638	0.112831	-0.200294	-0.506835	-0.820913	-0.616219	-0.544903	0.439837	0.360414	0	0
58376	1.034065	9.752631	-0.406300	-0.167612	-0.535700	0.110828	-0.206207	-0.506363	-0.823143	-0.615177	-0.541402	0.443168	0.363378	0	0
58377	0.975547	10.033187	-0.280220	-0.199964	-0.468624	0.119995	-0.212928	-0.504835	-0.827370	-0.614710	-0.537804	0.446032	0.365997	0	0
58378	1.173470	10.313525	-0.300334	-0.146979	-0.388628	0.103820	-0.218841	-0.504034	-0.831631	-0.614152	-0.534967	0.448475	0.368100	0	0
58379	1.349765	10.311847	-0.509159	-0.041136	-0.398744	0.081952	-0.223947	-0.503744	-0.832923	-0.612969	-0.532760	0.451268	0.369856	0	0
58380	1.171385	9.886194	-0.590862	0.092906	-0.487181	0.035893	-0.228514	-0.504218	-0.832340	-0.610411	-0.531315	0.454821	0.371806	0	0
58381	0.724250	9.428948	-0.788901	0.076379	-0.538223	0.007346	-0.232543	-0.504987	-0.831774	-0.607651	-0.529639	0.458476	0.374222	0	0
58382	0.375641	9.405626	-0.813867	-0.046806	-0.517114	-0.026422	-0.237510	-0.506440	-0.831354	-0.605431	-0.527489	0.461336	0.377330	0	0
58383	0.287538	9.705063	-0.727353	-0.097897	-0.445679	-0.056179	-0.239663	-0.505186	-0.834419	-0.603729	-0.525389	0.463405	0.380437	0	0
58384	0.374472	9.988261	-0.572756	-0.042023	-0.378756	-0.082133	-0.242483	-0.505487	-0.836982	-0.601885	-0.524023	0.465139	0.383119	0	0
58385	0.481824	9.946508	-0.610071	0.037469	-0.311468	-0.115069	-0.244494	-0.507016	-0.836191	-0.599835	-0.523528	0.466582	0.385249	0	0
58386	0.612672	9.681828	-0.755717	0.026505	-0.263925	-0.099784	-0.245295	-0.508382	-0.837587	-0.598082	-0.523081	0.467789	0.387114	0	0
58387	0.769789	9.597296	-0.653966	-0.034357	-0.204795	-0.102282	-0.244626	-0.508079	-0.832958	-0.596933	-0.522516	0.468367	0.388948	0	0
58388	0.893268	9.706339	-0.771364	-0.080573	-0.235518	-0.061985	-0.246644	-0.506832	-0.835888	-0.596009	-0.521351	0.469184	0.390939	0	0
58389	0.934081	9.755652	-0.582715	-0.035005	-0.190212	-0.008523	-0.248257	-0.506641	-0.836407	-0.595281	-0.520404	0.470152	0.392144	0	0
58390	0.918110	9.488341	-0.422308	-0.046312	-0.157139	0.016418	-0.249330	-0.506805	-0.840484	-0.594842	-0.519372	0.471048	0.393103	0	0
58391	0.882688	9.308046	-0.499068	-0.072915	-0.141082	0.004962	-0.250139	-0.505617	-0.842069	-0.594584	-0.518335	0.471637	0.394154	0	0
58392	0.888676	9.254749	-0.474409	-0.097059	-0.080112	-0.023898	-0.252150	-0.506970	-0.842770	-0.594604	-0.517485	0.471670	0.395199	0	0
58393	0.943021	9.452377	-0.435716	-0.122268	-0.037819	-0.016655	-0.252694	-0.504647	-0.844730	-0.594993	-0.516671	0.471332	0.396081	0	0
58394	1.049858	9.694657	-0.376491	-0.096344	0.012675	-0.035735	-0.251219	-0.503495	-0.847024	-0.595394	-0.516241	0.470760	0.396720	0	0
58395	1.220815	9.634645	-0.341904	-0.032896	0.103939	-0.036756	-0.250274	-0.504599	-0.849248	-0.595901	-0.516621	0.469824	0.396572	0	0
58396	1.397850	9.390243	-0.315369	-0.026474	0.159935	0.002492	-0.248666	-0.502918	-0.850029	-0.596774	-0.516999	0.468861	0.395906	0	0
58397	1.549503	9.193926	-0.347751	-0.080309	0.171193	0.032430	-0.248398	-0.502783	-0.850028	-0.598113	-0.517037	0.467693	0.395217	0	0
58398	1.859012	9.481153	-0.292274	-0.174694	0.239710	0.106753	-0.247460	-0.501616	-0.852451	-0.600526	-0.516344	0.466209	0.394217	0	0
58399	2.360283	10.157880	0.016506	-0.262500	0.274965	0.163139	-0.248810	-0.498937	-0.856704	-0.603800	-0.515072	0.464372	0.393045	0	0
58400	2.813783	10.804611	0.357748	-0.182254	0.280422	0.223409	-0.248273	-0.498252	-0.862405	-0.606869	-0.513922	0.463220	0.391180	0	0
58401	2.724014	10.278666	0.840417	0.012459	0.198314	0.230596	-0.251638	-0.496144	-0.864475	-0.608635	-0.513673	0.463269	0.388696	0	0
58402	2.146935	9.301988	0.724156	0.057831	0.098882	0.201982	-0.251096	-0.498074	-0.861141	-0.609544	-0.513372	0.464026	0.386762	0	0
58403	1.795012	8.717825	0.710541	-0.068319	0.118750	0.145234	-0.254048	-0.499095	-0.863045	-0.611024	-0.512704	0.463809	0.385573	0	0
58404	1.585234	9.257797	0.625404	-0.280802	0.077932	0.140796	-0.254862	-0.495859	-0.867423	-0.613336	-0.510541	0.463057	0.385674	0	0
58405	1.409235	10.570392	0.768981	-0.319526	0.078493	0.105296	-0.255944	-0.493190	-0.871543	-0.615750	-0.508359	0.461902	0.386096	0	0
58406	1.086890	10.991843	1.126630	-0.105236	0.154781	0.113574	-0.258630	-0.493016	-0.876406	-0.617403	-0.507686	0.461213	0.385164	0	0
58407	0.634906	9.949467	1.067663	0.132204	0.237869	0.069022	-0.256617	-0.491899	-0.877755	-0.618100	-0.509075	0.460617	0.382920	0	0
58408	0.507076	8.888662	0.701023	0.062679	0.336061	0.064208	-0.255000	-0.493665	-0.876469	-0.619540	-0.510355	0.459196	0.380587	0	0
58409	0.825040	8.884736	0.826359	-0.234742	0.421728	0.094694	-0.251915	-0.491686	-0.879436	-0.623026	-0.510053	0.456175	0.378932	0	0
58410	1.287513	9.694284	1.200351	-0.373967	0.396197	0.110747	-0.250443	-0.489116	-0.881820	-0.627127	-0.508626	0.452930	0.377977	0	0
58411	1.528197	10.305587	1.463111	-0.214559	0.300345	0.087563	-0.249912	-0.486468	-0.886640	-0.629902	-0.508005	0.450682	0.376881	0	0
58412	1.522963	10.324913	1.462804	-0.014660	0.218856	0.035508	-0.247501	-0.483561	-0.892291	-0.631074	-0.508495	0.449507	0.375662	0	0
58413	1.293701	10.107089	1.163724	0.051457	0.154175	-0.023865	-0.246687	-0.486124	-0.892520	-0.631410	-0.509499	0.448607	0.374812	0	0
58414	0.936429	9.770433	1.020492	0.056018	0.093066	-0.069234	-0.245342	-0.486755	-0.891059	-0.631268	-0.510439	0.447946	0.374562	0	0
58415	0.784370	9.602586	0.925616	0.009894	0.096811	-0.093182	-0.242388	-0.486338	-0.887541	-0.631288	-0.511286	0.446889	0.374636	0	0
58416	0.715426	9.683892	1.096211	-0.002445	0.126176	-0.098330	-0.241039	-0.488067	-0.887612	-0.631487	-0.512116	0.445643	0.374651	0	0
58417	0.797966	9.704830	1.271910	0.008328	0.174180	-0.021981	-0.237415	-0.486496	-0.891823	-0.632116	-0.512933	0.444448	0.373893	0	0
58418	1.114379	9.657177	1.397529	0.015893	0.226849	-0.026995	-0.235802	-0.486521	-0.892387	-0.632933	-0.513936	0.442994	0.372855	0	0
58419	1.552429	9.582598	1.498196	0.038357	0.160600	-0.071648	-0.233249	-0.486730	-0.892016	-0.633158	-0.515109	0.441736	0.372347	0	0
58420	1.715897	9.648682	1.493085	0.074243	0.034167	-0.123660	-0.232979	-0.487522	-0.888642	-0.632463	-0.516194	0.441214	0.372645	0	0
58421	1.661344	9.701094	1.433241	0.103973	-0.110747	-0.150121	-0.230286	-0.489467	-0.886831	-0.630860	-0.517110	0.441512	0.373738	0	0
58422	1.527149	9.849158	1.317271	0.108486	-0.175389	-0.195582	-0.228943	-0.489718	-0.883452	-0.628794	-0.517949	0.442058	0.375409	0	0
58423	1.501103	9.906926	1.109010	0.121421	-0.314757	-0.164598	-0.228810	-0.489630	-0.881273	-0.626136	-0.518262	0.443623	0.377566	0	0
58424	1.322770	9.821127	0.887529	0.163479	-0.363304	-0.129366	-0.229608	-0.492319	-0.880534	-0.623188	-0.518433	0.445886	0.379538	0	0
58425	1.211616	9.581216	1.011107	0.185090	-0.382601	-0.132927	-0.231756	-0.493169	-0.878358	-0.619995	-0.518731	0.448263	0.381555	0	0
58426	1.212393	9.945318	0.488411	0.162967	-0.344452	-0.173422	-0.232554	-0.496346	-0.874913	-0.616944	-0.519150	0.450161	0.383690	0	0
58427	1.090880	10.588792	-0.155694	0.176548	-0.205252	-0.117661	-0.233498	-0.495714	-0.870662	-0.614626	-0.519994	0.451472	0.384725	0	0
58428	0.899793	9.725949	-0.116532	0.255038	-0.036222	-0.059675	-0.234165	-0.497469	-0.867581	-0.612906	-0.521636	0.452413	0.384141	0	0
58429	0.947935	9.042252	0.063428	0.052520	0.149656	-0.059107	-0.232145	-0.499276	-0.864940	-0.613051	-0.522823	0.451365	0.383529	0	0
58430	1.252820	9.144942	0.558280	-0.079477	0.190615	0.002543	-0.228916	-0.500419	-0.867737	-0.614337	-0.522999	0.449954	0.382889	0	0
58431	1.696066	9.551136	0.737327	0.017728	0.129606	0.023557	-0.229720	-0.501237	-0.868299	-0.614889	-0.523518	0.449326	0.382029	0	0
58432	2.065170	9.749610	0.684568	0.145290	-0.011142	0.007055	-0.228783	-0.500196	-0.865282	-0.614106	-0.524281	0.450037	0.381406	0	0
58433	1.997828	9.673098	0.365317	0.204881	-0.151262	-0.023688	-0.230124	-0.501341	-0.863397	-0.612238	-0.525078	0.451606	0.381457	0	0
58434	1.602656	9.525102	0.156910	0.183034	-0.128775	-0.042964	-0.231189	-0.505077	-0.859967	-0.610531	-0.525845	0.452917	0.381583	0	0
58435	1.375997	9.448147	0.037393	0.116610	-0.052242	-0.069149	-0.230924	-0.504464	-0.856139	-0.609396	-0.526681	0.453302	0.381786	0	0
58436	1.384609	9.506569	0.063697	0.044851	0.000498	-0.069042	-0.229307	-0.506082	-0.855122	-0.608899	-0.527213	0.453158	0.382017	0	0
58437	1.446815	9.558686	0.137431	-0.017565	-0.006504	-0.058691	-0.229171	-0.506664	-0.854598	-0.608717	-0.527358	0.452807	0.382523	0	0
58438	1.427299	9.580191	0.232961	-0.004963	-0.036433	-0.030551	-0.228364	-0.506664	-0.855424	-0.608460	-0.527268	0.452902	0.382941	0	0
58439	1.443665	9.500384	0.306283	0.002090	-0.078999	-0.032572	-0.227561	-0.505544	-0.855669	-0.607947	-0.527135	0.453205	0.383580	0	0
58440	1.388654	9.579494	0.270296	-0.012108	-0.128511	-0.048837	-0.228903	-0.506060	-0.856487	-0.607240	-0.526732	0.453736	0.384626	0	0
58441	1.245296	9.717693	0.260040	-0.018741	-0.096178	-0.064538	-0.229173	-0.505922	-0.856071	-0.606634	-0.526550	0.453894	0.385644	0	0
58442	1.219479	9.799767	0.277887	-0.009802	-0.045694	-0.053576	-0.228637	-0.505346	-0.857011	-0.606270	-0.526499	0.453905	0.386272	0	0
58443	1.365882	9.744156	0.239468	-0.016495	0.003415	-0.063921	-0.227027	-0.504198	-0.859307	-0.606105	-0.526713	0.453470	0.386750	0	0
58444	1.522322	9.666876	0.172633	-0.013316	-0.002256	-0.048947	-0.227428	-0.504748	-0.859592	-0.605972	-0.526785	0.453231	0.387140	0	0
58445	1.596865	9.578408	0.194847	-0.011697	-0.016571	-0.044627	-0.226756	-0.505097	-0.857433	-0.605768	-0.526859	0.453039	0.387582	0	0
58446	1.625373	9.608058	0.200312	-0.013555	-0.029030	-0.044720	-0.226758	-0.504525	-0.857687	-0.605531	-0.526806	0.452984	0.388089	0	0
58447	1.631100	9.836379	0.386533	-0.049286	-0.037904	-0.057281	-0.224479	-0.502564	-0.859011	-0.605382	-0.526623	0.452712	0.388886	0	0
58448	1.588879	9.777357	0.457901	0.003530	-0.067820	-0.051992	-0.225687	-0.502807	-0.859550	-0.604850	-0.526554	0.452920	0.389565	0	0
58449	1.519095	9.596423	0.240470	0.045632	-0.080080	-0.045722	-0.225554	-0.502546	-0.858726	-0.604058	-0.526724	0.453335	0.390080	0	0
58450	1.485626	9.440440	0.168401	-0.014332	-0.046654	-0.051869	-0.226086	-0.504534	-0.857967	-0.603714	-0.526628	0.453347	0.390729	0	0
58451	1.434453	9.587605	0.242753	-0.060083	-0.053973	-0.059129	-0.224473	-0.504539	-0.859348	-0.603546	-0.526318	0.453123	0.391664	0	0
58452	1.403983	9.793410	0.336557	-0.020637	-0.051993	-0.053692	-0.224208	-0.503259	-0.859854	-0.603203	-0.526170	0.453132	0.392380	0	0
58453	1.432302	9.842484	0.404459	0.017547	-0.042451	-0.066782	-0.225285	-0.502668	-0.859822	-0.602650	-0.526406	0.453104	0.392947	0	0
58454	1.352370	9.712365	0.364472	0.026384	-0.044316	-0.060554	-0.224211	-0.502111	-0.860497	-0.602064	-0.526599	0.453218	0.393454	0	0
58455	1.301365	9.580337	0.262797	-0.016497	-0.030241	-0.069420	-0.222063	-0.501626	-0.859145	-0.601735	-0.526688	0.452969	0.394125	0	0
58456	1.296522	9.577820	0.248223	-0.040548	-0.029278	-0.044734	-0.223139	-0.501324	-0.858851	-0.601633	-0.526466	0.452811	0.394759	0	0
58457	1.247069	9.766289	0.360833	-0.033719	-0.013610	-0.028698	-0.222600	-0.501730	-0.860231	-0.601631	-0.526331	0.452608	0.395174	0	0
58458	1.292856	9.917645	0.467017	-0.010392	-0.004604	-0.025050	-0.222602	-0.500846	-0.861700	-0.601556	-0.526297	0.452527	0.395426	0	0
58459	1.340510	9.835969	0.459466	0.036543	0.010080	-0.027468	-0.222603	-0.500569	-0.861419	-0.601298	-0.526670	0.452466	0.395390	0	0
58460	1.329920	9.622135	0.359649	0.043099	0.004204	-0.003601	-0.221124	-0.501219	-0.859279	-0.601068	-0.526897	0.452655	0.395222	0	0
58461	1.321740	9.539442	0.316691	-0.010770	0.030420	-0.003596	-0.221797	-0.500591	-0.861293	-0.601247	-0.526956	0.452413	0.395148	0	0
58462	1.297513	9.670101	0.377551	-0.019545	0.009319	-0.016138	-0.221797	-0.500764	-0.859937	-0.601318	-0.526880	0.452261	0.395317	0	0
58463	1.331033	9.821228	0.435214	-0.001070	-0.008607	-0.003832	-0.220723	-0.500354	-0.860345	-0.601270	-0.526843	0.452291	0.395404	0	0
58464	1.311024	9.854854	0.451197	0.014653	0.002542	-0.017854	-0.220184	-0.500637	-0.860905	-0.601125	-0.526955	0.452303	0.395461	0	0
58465	1.294072	9.733165	0.454002	0.023947	-0.007686	0.003336	-0.223002	-0.502007	-0.860099	-0.600979	-0.527038	0.452466	0.395386	0	0
58466	1.212571	9.683130	0.422991	0.005462	0.004037	-0.009887	-0.223138	-0.501425	-0.860624	-0.600917	-0.527061	0.452480	0.395434	0	0
58467	1.210266	9.673375	0.398921	0.003681	0.012889	-0.008951	-0.221931	-0.501066	-0.858993	-0.600923	-0.527158	0.452375	0.395415	0	0
58468	1.246619	9.678894	0.433697	-0.003664	0.012699	-0.003680	-0.221252	-0.503386	-0.857306	-0.600978	-0.527138	0.452326	0.395414	0	0
58469	1.235713	9.741816	0.447331	0.008442	0.008808	0.014015	-0.221793	-0.502229	-0.857807	-0.601033	-0.527142	0.452386	0.395257	0	0
58470	1.230542	9.746570	0.374919	-0.004595	0.005578	-0.003726	-0.221257	-0.501327	-0.860642	-0.601057	-0.527085	0.452380	0.395303	0	0
58471	1.235631	9.746671	0.452107	0.011047	0.030822	-0.012359	-0.221264	-0.499370	-0.859490	-0.601093	-0.527311	0.452180	0.395176	0	0
58472	1.266376	9.659831	0.429633	0.006275	0.005737	-0.006349	-0.221792	-0.502465	-0.859856	-0.601051	-0.527332	0.452202	0.395187	0	0
58473	1.305606	9.641125	0.455051	-0.019674	0.018056	-0.009896	-0.219915	-0.501099	-0.859562	-0.601203	-0.527309	0.451970	0.395250	0	0
58474	1.338597	9.682990	0.422045	-0.024949	0.009278	-0.016165	-0.220720	-0.501377	-0.859017	-0.601304	-0.527203	0.451794	0.395440	0	0
58475	1.367633	9.690804	0.456579	-0.000143	-0.019200	-0.006553	-0.222061	-0.502142	-0.861340	-0.601200	-0.527133	0.451883	0.395589	0	0
58476	1.346984	9.751117	0.438640	-0.006973	-0.015374	-0.019808	-0.221659	-0.501871	-0.861200	-0.601079	-0.527052	0.451909	0.395852	0	0
58477	1.338050	9.714541	0.448270	0.002091	-0.022323	-0.023357	-0.222334	-0.500745	-0.860203	-0.600885	-0.527056	0.451939	0.396107	0	0
58478	1.304730	9.675089	0.392178	-0.003294	-0.020595	-0.023353	-0.221657	-0.502446	-0.860810	-0.600707	-0.526994	0.451990	0.396400	0	0
58479	1.324268	9.660873	0.349554	-0.008959	-0.027973	-0.014580	-0.221528	-0.500770	-0.859941	-0.600582	-0.526868	0.452057	0.396681	0	0
58480	1.362492	9.695559	0.393796	-0.014356	-0.015612	-0.012760	-0.222330	-0.502003	-0.860924	-0.600526	-0.526709	0.452092	0.396936	0	0
58481	1.341685	9.768010	0.402240	-0.003474	-0.027835	-0.018107	-0.221658	-0.501978	-0.862700	-0.600360	-0.526631	0.452163	0.397210	0	0
58482	1.243986	9.809937	0.427813	0.007458	-0.018772	-0.021532	-0.222061	-0.502016	-0.860655	-0.600141	-0.526631	0.452257	0.397435	0	0
58483	1.205564	9.787389	0.397917	0.018033	-0.006504	-0.010802	-0.222331	-0.501702	-0.861731	-0.599988	-0.526733	0.452324	0.397455	0	0
58484	1.207173	9.700019	0.355294	0.028864	0.009543	-0.008893	-0.222193	-0.503003	-0.860686	-0.599833	-0.526915	0.452401	0.397360	0	0
58485	1.241209	9.693353	0.346760	0.013945	0.020394	-0.021254	-0.221525	-0.502075	-0.858622	-0.599781	-0.527146	0.452236	0.397319	0	0
58486	1.284280	9.728126	0.391150	0.023555	0.025529	-0.009710	-0.221797	-0.500625	-0.859797	-0.599722	-0.527362	0.452193	0.397170	0	0
58487	1.283957	9.737825	0.350144	0.032325	0.031583	0.000082	-0.221658	-0.502553	-0.856186	-0.599711	-0.527650	0.452147	0.396858	0	0
58488	1.327932	9.721631	0.358837	0.028957	0.041512	-0.006947	-0.221389	-0.502836	-0.856470	-0.599706	-0.527950	0.452043	0.396583	0	0
58489	1.318655	9.704473	0.382755	0.028963	0.022042	-0.010606	-0.220587	-0.501458	-0.855618	-0.599628	-0.528226	0.451986	0.396399	0	0
58490	1.289274	9.718504	0.376933	0.032421	0.011313	-0.007121	-0.220852	-0.502559	-0.856740	-0.599468	-0.528427	0.452078	0.396270	0	0
58491	1.294283	9.708883	0.367530	0.024908	0.019812	0.006170	-0.220715	-0.503405	-0.857041	-0.599469	-0.528592	0.452107	0.396014	0	0
58492	1.314137	9.684967	0.363505	0.030223	0.037484	0.012485	-0.219909	-0.503254	-0.858270	-0.599515	-0.528794	0.452137	0.395639	0	0
58493	1.328052	9.709491	0.320416	0.028315	0.044449	0.017825	-0.218966	-0.504159	-0.856814	-0.599657	-0.529022	0.452095	0.395166	0	0
58494	1.293462	9.747709	0.352768	0.042583	0.037368	0.021366	-0.220176	-0.504326	-0.854491	-0.599672	-0.529257	0.452222	0.394683	0	0
58495	1.244815	9.751678	0.322358	0.020703	0.026294	0.030079	-0.221785	-0.505126	-0.855042	-0.599821	-0.529312	0.452324	0.394266	0	0
58496	1.235354	9.749085	0.379862	0.027844	0.024533	0.031859	-0.221519	-0.504584	-0.854211	-0.599896	-0.529358	0.452527	0.393858	0	0
58497	1.256104	9.674201	0.337733	0.024692	0.023144	0.015042	-0.222193	-0.504047	-0.852281	-0.599950	-0.529492	0.452585	0.393529	0	0
58498	1.297566	9.650670	0.271779	0.017478	0.034575	0.017738	-0.222729	-0.504299	-0.853099	-0.600069	-0.529579	0.452612	0.393199	0	0
58499	1.241397	9.688503	0.375690	0.008427	0.024720	0.017655	-0.222727	-0.505167	-0.852311	-0.600228	-0.529608	0.452611	0.392919	0	0
58500	1.245385	9.720127	0.303355	-0.008993	0.004796	0.026314	-0.221649	-0.506059	-0.851535	-0.600389	-0.529384	0.452754	0.392810	0	0
58501	1.295137	9.655484	0.300555	-0.000874	0.019047	0.028190	-0.223802	-0.505142	-0.852297	-0.600613	-0.529287	0.452805	0.392539	0	0
58502	1.327402	9.612369	0.268169	-0.000405	0.017711	0.010497	-0.223669	-0.504391	-0.854316	-0.600720	-0.529230	0.452828	0.392426	0	0
58503	1.356165	9.632315	0.292974	-0.026926	0.019707	-0.007263	-0.222857	-0.506104	-0.854517	-0.600946	-0.529139	0.452587	0.392481	0	0
58504	1.386370	9.710555	0.375158	-0.035636	0.012834	-0.019723	-0.221788	-0.504122	-0.855554	-0.601102	-0.528992	0.452336	0.392729	0	0
58505	1.334646	9.753315	0.382877	-0.002768	0.002920	-0.039124	-0.222864	-0.503827	-0.854988	-0.601001	-0.529122	0.452123	0.392953	0	0
58506	1.294192	9.708879	0.338640	0.020685	0.024404	-0.037133	-0.222328	-0.503569	-0.854441	-0.600840	-0.529435	0.451934	0.392994	0	0
58507	1.226677	9.688231	0.317465	0.001964	0.009405	-0.012517	-0.222593	-0.504692	-0.854611	-0.600848	-0.529499	0.451842	0.393003	0	0
58508	1.236431	9.681122	0.291338	-0.014177	0.021715	-0.012490	-0.222596	-0.503855	-0.854039	-0.600957	-0.529481	0.451663	0.393067	0	0
58509	1.240112	9.746739	0.336694	-0.014444	0.016163	-0.003690	-0.222731	-0.503538	-0.855388	-0.601117	-0.529432	0.451512	0.393061	0	0
58510	1.244897	9.746824	0.317582	-0.009516	0.015767	0.014004	-0.220713	-0.504464	-0.854081	-0.601280	-0.529302	0.451525	0.392972	0	0
58511	1.255416	9.703316	0.303790	0.001477	0.037282	0.010639	-0.221786	-0.504987	-0.854902	-0.601507	-0.529368	0.451385	0.392696	0	0
58512	1.275726	9.652701	0.275908	-0.004653	0.042695	0.005348	-0.221789	-0.504028	-0.853510	-0.601728	-0.529406	0.451215	0.392503	0	0
58513	1.309065	9.682438	0.276706	-0.014992	0.044863	0.022119	-0.219505	-0.504093	-0.852994	-0.602121	-0.529350	0.451027	0.392191	0	0
58514	1.362122	9.700397	0.307086	-0.022113	0.036916	0.017612	-0.221116	-0.504606	-0.853672	-0.602457	-0.529206	0.450885	0.392031	0	0
58515	1.380821	9.739582	0.336252	-0.005524	0.046276	0.004456	-0.220850	-0.503433	-0.855679	-0.602739	-0.529291	0.450633	0.391774	0	0
58516	1.414857	9.732916	0.327718	0.003175	0.037220	0.014144	-0.222061	-0.502827	-0.856190	-0.602924	-0.529311	0.450576	0.391526	0	0
58517	1.384477	9.674100	0.312785	0.002828	0.033294	-0.007091	-0.219908	-0.503901	-0.854753	-0.603060	-0.529445	0.450375	0.391368	0	0
58518	1.392294	9.647538	0.318040	-0.018276	0.026545	0.006944	-0.219640	-0.503637	-0.854203	-0.603287	-0.529333	0.450254	0.391309	0	0
58519	1.400837	9.705957	0.322676	-0.025652	0.029866	0.014011	-0.220177	-0.503735	-0.855561	-0.603641	-0.529185	0.450075	0.391169	0	0
58520	1.415360	9.706220	0.318305	-0.029924	0.017647	0.003307	-0.220988	-0.502134	-0.856588	-0.603870	-0.528977	0.449951	0.391240	0	0
58521	1.415439	9.715941	0.404897	-0.020159	-0.000092	0.004990	-0.219914	-0.501593	-0.856583	-0.604027	-0.528783	0.449927	0.391287	0	0
58522	1.409848	9.754683	0.414062	-0.036439	0.003241	0.008496	-0.218974	-0.501772	-0.855920	-0.604250	-0.528462	0.449885	0.391424	0	0
58523	1.438983	9.743068	0.357269	-0.000604	-0.012548	0.012039	-0.220318	-0.501612	-0.855354	-0.604277	-0.528305	0.450052	0.391405	0	0
58524	1.450408	9.653451	0.339037	0.006790	-0.012312	0.004992	-0.220320	-0.500741	-0.856279	-0.604183	-0.528194	0.450260	0.391458	0	0
58525	1.421806	9.626225	0.319107	-0.000785	-0.012728	0.019119	-0.221388	-0.502974	-0.856611	-0.604239	-0.528001	0.450466	0.391396	0	0
58526	1.400962	9.703534	0.346771	-0.022480	-0.022732	0.020756	-0.223003	-0.502073	-0.857243	-0.604313	-0.527599	0.450709	0.391544	0	0
58527	1.355201	9.821665	0.416694	-0.018949	-0.025413	0.022522	-0.222601	-0.501462	-0.859542	-0.604421	-0.527230	0.450939	0.391609	0	0
58528	1.310864	9.854845	0.400639	0.013069	-0.036122	0.034939	-0.223409	-0.500890	-0.858970	-0.604305	-0.526929	0.451473	0.391578	0	0
58529	1.264087	9.769030	0.395037	0.030846	-0.023794	0.045697	-0.224345	-0.502284	-0.859004	-0.604248	-0.526763	0.452010	0.391270	0	0
58530	1.229191	9.688279	0.346430	0.030892	-0.046781	0.040258	-0.225816	-0.504842	-0.857164	-0.604009	-0.526503	0.452707	0.391183	0	0
58531	1.197117	9.711970	0.316379	0.032254	-0.018850	0.061665	-0.226354	-0.504842	-0.856613	-0.604027	-0.526294	0.453301	0.390748	0	0
58532	1.249958	9.732347	0.293774	0.028585	0.018241	0.070720	-0.226761	-0.503908	-0.853720	-0.604214	-0.526135	0.453756	0.390144	0	0
58533	1.338206	9.685398	0.313688	0.055424	0.014785	0.076069	-0.229183	-0.502733	-0.853109	-0.604317	-0.526133	0.454312	0.389340	0	0
