# Supplementary material for: Identification of Haptic Based Guiding Using Hard Reins
Source: PLoS One. 2015 Jul 22;10(7):e0132020. doi: 10.1371/journal.pone.0132020 (PMC4511788; doi:10.1371/journal.pone.0132020)
Supplement: S1 File — (ZIP) [file pone.0132020.s001.zip › MotionData1/Subject1/T4/fc4.txt]

// Start Time: 0
// Sample rate: 50.0Hz
// Scenario: 4.0
// Firmware Version: 2.6.1
Counter	Acc_X	Acc_Y	Acc_Z	Gyr_X	Gyr_Y	Gyr_Z	Mag_X	Mag_Y	Mag_Z	Quat_w	Quat_x	Quat_y	Quat_z	AnalogIn_1	AnalogIn_2
60189	8.801512	0.564866	-4.271864	0.058227	-0.063868	-0.021838	-0.711631	-0.431851	0.521434	-0.286212	-0.742065	0.408964	-0.447405	0	0
60190	8.763053	0.584485	-4.267882	0.054674	-0.058559	-0.018188	-0.711350	-0.432385	0.520551	-0.285670	-0.742511	0.408802	-0.447158	0	0
60191	8.782324	0.584358	-4.268604	0.072279	-0.047995	-0.010825	-0.710211	-0.432471	0.521946	-0.284982	-0.742949	0.408562	-0.447089	0	0
60192	8.777418	0.574789	-4.275729	0.062114	-0.050510	-0.014515	-0.708959	-0.429881	0.524211	-0.284390	-0.743375	0.408353	-0.446950	0	0
60193	8.806030	0.531214	-4.296407	0.069569	-0.038774	-0.010850	-0.708405	-0.429569	0.523520	-0.283759	-0.743763	0.408098	-0.446938	0	0
60194	8.844301	0.550947	-4.341187	0.058794	-0.054005	-0.001661	-0.708118	-0.428814	0.525540	-0.283128	-0.744134	0.408022	-0.446790	0	0
60195	8.858395	0.527093	-4.378101	0.045721	-0.036681	-0.013644	-0.708966	-0.428251	0.526006	-0.282695	-0.744455	0.407847	-0.446688	0	0
60196	8.853735	0.546360	-4.365724	0.047610	-0.040534	-0.010879	-0.706707	-0.427789	0.527565	-0.282239	-0.744776	0.407707	-0.446571	0	0
60197	8.839051	0.522468	-4.384654	0.033184	-0.035405	-0.003583	-0.706549	-0.428289	0.528943	-0.281860	-0.745014	0.407659	-0.446456	0	0
60198	8.829709	0.531773	-4.350428	0.051714	-0.019329	0.003769	-0.706823	-0.428326	0.529790	-0.281396	-0.745189	0.407554	-0.446553	0	0
60199	8.824591	0.498184	-4.374610	0.050323	-0.018234	-0.014595	-0.707396	-0.427733	0.529550	-0.281009	-0.745444	0.407298	-0.446604	0	0
60200	8.829478	0.507786	-4.369899	0.036318	-0.013856	-0.025637	-0.706564	-0.426345	0.530193	-0.280812	-0.745672	0.407025	-0.446597	0	0
60201	8.814801	0.508273	-4.398332	0.056891	-0.001954	-0.010021	-0.705469	-0.424322	0.529462	-0.280421	-0.745853	0.406728	-0.446810	0	0
60202	8.837584	0.540348	-4.270957	0.036277	-0.006390	-0.027474	-0.706003	-0.426340	0.529906	-0.280266	-0.746052	0.406426	-0.446851	0	0
60203	8.776092	0.469794	-4.401967	0.015947	-0.016941	-0.034867	-0.704862	-0.426311	0.531872	-0.280231	-0.746286	0.406169	-0.446715	0	0
60204	8.771765	0.549453	-4.372300	0.019619	-0.034611	-0.032065	-0.705128	-0.427584	0.531654	-0.280103	-0.746585	0.405980	-0.446467	0	0
60205	8.747218	0.513826	-4.415092	-0.004850	-0.013746	-0.025736	-0.706262	-0.427132	0.531552	-0.280195	-0.746710	0.405875	-0.446296	0	0
60206	8.737771	0.547706	-4.404856	0.062666	-0.010979	0.001922	-0.705139	-0.426463	0.532147	-0.279690	-0.746886	0.405683	-0.446494	0	0
60207	8.741920	0.470798	-4.458652	0.037197	0.002693	0.005508	-0.705424	-0.426309	0.532018	-0.279395	-0.746928	0.405577	-0.446704	0	0
60208	8.741959	0.392682	-4.420516	0.020838	-0.015082	0.010998	-0.706288	-0.424597	0.532415	-0.279145	-0.746968	0.405650	-0.446727	0	0
60209	8.737703	0.460021	-4.376440	-0.007319	-0.003242	-0.016592	-0.704328	-0.423498	0.532747	-0.279257	-0.747002	0.405595	-0.446650	0	0
60210	8.723663	0.471587	-4.327531	-0.036002	0.021415	0.003500	-0.705727	-0.424592	0.532128	-0.279610	-0.746753	0.405760	-0.446696	0	0
60211	8.723783	0.473816	-4.313029	-0.050574	0.047234	0.003431	-0.706844	-0.425954	0.531066	-0.280160	-0.746359	0.405906	-0.446876	0	0
60212	8.743199	0.500265	-4.306336	-0.059331	0.050074	0.018099	-0.707138	-0.425086	0.530982	-0.280738	-0.745858	0.406202	-0.447082	0	0
60213	8.719404	0.526737	-4.278704	-0.059618	0.054404	0.007081	-0.705585	-0.425925	0.530069	-0.281368	-0.745390	0.406396	-0.447289	0	0
60214	8.738733	0.560656	-4.286452	-0.054268	0.067664	0.000657	-0.707265	-0.428073	0.527694	-0.282063	-0.744889	0.406499	-0.447593	0	0
60215	8.753854	0.586222	-4.211972	-0.061664	0.078947	-0.003036	-0.709529	-0.427719	0.527032	-0.282853	-0.744346	0.406556	-0.447946	0	0
60216	8.776948	0.546344	-4.324206	-0.055996	0.076723	0.003397	-0.709562	-0.426202	0.525293	-0.283577	-0.743794	0.406647	-0.448322	0	0
60217	8.825914	0.534892	-4.219833	-0.062718	0.049668	-0.005737	-0.709556	-0.427296	0.524237	-0.284268	-0.743388	0.406772	-0.448445	0	0
60218	8.869264	0.576091	-4.240509	-0.073430	0.041691	0.005282	-0.711254	-0.427487	0.522831	-0.284977	-0.742929	0.407065	-0.448490	0	0
60219	8.892909	0.623049	-4.318380	-0.030254	0.035617	0.012727	-0.711238	-0.428643	0.523041	-0.285286	-0.742603	0.407220	-0.448692	0	0
60220	8.950090	0.528657	-4.362196	-0.017345	0.011330	0.018292	-0.711535	-0.427754	0.522535	-0.285394	-0.742389	0.407440	-0.448779	0	0
60221	8.988420	0.526338	-4.390215	-0.027080	-0.009528	-0.001873	-0.712086	-0.428874	0.522188	-0.285561	-0.742334	0.407601	-0.448617	0	0
60222	9.031487	0.629005	-4.473280	0.007194	-0.027044	-0.018271	-0.711402	-0.427443	0.521989	-0.285496	-0.742508	0.407553	-0.448413	0	0
60223	9.040774	0.597844	-4.505231	0.014564	-0.047534	-0.014557	-0.713337	-0.429617	0.523141	-0.285256	-0.742794	0.407542	-0.448102	0	0
60224	8.925684	0.585466	-4.426130	0.006801	-0.085445	-0.027383	-0.710531	-0.428138	0.524194	-0.284996	-0.743267	0.407593	-0.447436	0	0
60225	8.771757	0.547028	-4.372315	-0.002324	-0.094769	-0.025589	-0.710783	-0.430160	0.524635	-0.284738	-0.743761	0.407710	-0.446673	0	0
60226	8.642176	0.551882	-4.304637	-0.002186	-0.085867	-0.021041	-0.708246	-0.429811	0.525479	-0.284517	-0.744180	0.407853	-0.445984	0	0
60227	8.608487	0.517895	-4.284275	-0.007355	-0.047684	-0.012867	-0.708528	-0.429542	0.525921	-0.284430	-0.744397	0.407953	-0.445586	0	0
60228	8.642265	0.522458	-4.280678	-0.014037	-0.017610	0.008185	-0.709068	-0.429800	0.528450	-0.284438	-0.744365	0.408160	-0.445444	0	0
60229	8.709592	0.507597	-4.292954	-0.019404	-0.018773	0.012776	-0.707674	-0.429739	0.526747	-0.284445	-0.744314	0.408422	-0.445286	0	0
60230	8.786633	0.538875	-4.314955	-0.023063	-0.008563	0.011857	-0.706838	-0.429696	0.525613	-0.284548	-0.744194	0.408683	-0.445180	0	0
60231	8.827600	0.565410	-4.325975	-0.028463	-0.019858	0.016465	-0.707128	-0.429379	0.525072	-0.284602	-0.744107	0.409016	-0.444986	0	0
60232	8.834768	0.570343	-4.335873	-0.032340	-0.028614	0.009133	-0.708241	-0.430103	0.525601	-0.284703	-0.744062	0.409353	-0.444686	0	0
60233	8.786729	0.589927	-4.324287	-0.045172	-0.017430	0.007248	-0.707384	-0.431380	0.525090	-0.284932	-0.743953	0.409684	-0.444416	0	0
60234	8.758088	0.579895	-4.284635	-0.063794	-0.029620	-0.003787	-0.707663	-0.431261	0.525665	-0.285317	-0.743878	0.410064	-0.443944	0	0
60235	8.729469	0.599091	-4.254454	-0.060087	-0.027907	-0.001949	-0.707645	-0.433347	0.524406	-0.285655	-0.743811	0.410422	-0.443509	0	0
60236	8.719698	0.609148	-4.275762	-0.077373	-0.018813	0.000754	-0.707653	-0.433170	0.523712	-0.286171	-0.743624	0.410874	-0.443070	0	0
60237	8.738935	0.604204	-4.278929	-0.068629	-0.000536	0.018179	-0.708340	-0.433921	0.524659	-0.286596	-0.743327	0.411341	-0.442861	0	0
60238	8.772388	0.623969	-4.323529	-0.042797	-0.002012	0.026500	-0.708755	-0.434622	0.524478	-0.286804	-0.743064	0.411774	-0.442766	0	0
60239	8.848765	0.624704	-4.418167	-0.037426	-0.003573	0.021939	-0.708055	-0.434476	0.524198	-0.286968	-0.742854	0.412139	-0.442673	0	0
60240	8.921972	0.646976	-4.309649	0.006688	-0.013221	-0.003628	-0.707491	-0.434219	0.524632	-0.286895	-0.742907	0.412160	-0.442612	0	0
60241	8.939929	0.702807	-4.503191	-0.014983	-0.026732	0.008286	-0.708212	-0.433053	0.524430	-0.286857	-0.742919	0.412390	-0.442401	0	0
60242	8.901681	0.600108	-4.420306	0.007024	-0.054476	-0.021929	-0.708202	-0.434174	0.523936	-0.286700	-0.743223	0.412405	-0.441977	0	0
60243	8.884710	0.702844	-4.476972	-0.009493	-0.069155	-0.021926	-0.706528	-0.432514	0.524588	-0.286580	-0.743564	0.412508	-0.441386	0	0
60244	8.785767	0.650146	-4.473615	0.012923	-0.044335	-0.007272	-0.705361	-0.434884	0.525840	-0.286349	-0.743786	0.412565	-0.441109	0	0
60245	8.718628	0.625655	-4.420540	0.046862	-0.047433	-0.003547	-0.705650	-0.434309	0.525879	-0.285819	-0.744116	0.412493	-0.440964	0	0
60246	8.650736	0.578090	-4.454543	0.077066	-0.030161	0.029493	-0.705647	-0.433528	0.527479	-0.285011	-0.744303	0.412506	-0.441159	0	0
60247	8.650796	0.460916	-4.397338	0.042828	-0.034718	0.014734	-0.705934	-0.432437	0.528678	-0.284481	-0.744489	0.412552	-0.441143	0	0
60248	8.660894	0.521016	-4.363508	0.035648	-0.033183	0.020237	-0.705683	-0.430144	0.528537	-0.284006	-0.744612	0.412681	-0.441121	0	0
60249	8.723486	0.508482	-4.365931	0.019236	-0.031390	0.022048	-0.705386	-0.430238	0.530362	-0.283633	-0.744686	0.412876	-0.441054	0	0
60250	8.742599	0.528145	-4.395503	0.015750	-0.020652	0.027537	-0.705661	-0.430668	0.530479	-0.283327	-0.744666	0.413114	-0.441062	0	0
60251	8.756962	0.540403	-4.412868	0.026448	-0.016343	0.016544	-0.705958	-0.429651	0.530263	-0.282988	-0.744716	0.413193	-0.441121	0	0
60252	8.768810	0.577251	-4.454133	0.019010	-0.004940	0.011014	-0.706397	-0.428088	0.530647	-0.282794	-0.744704	0.413248	-0.441213	0	0
60253	8.742510	0.591712	-4.433732	0.013879	-0.015010	0.025698	-0.705831	-0.428640	0.530043	-0.282513	-0.744676	0.413447	-0.441256	0	0
60254	8.711503	0.571867	-4.384393	0.011677	-0.008619	0.010994	-0.705837	-0.427546	0.531098	-0.282360	-0.744659	0.413545	-0.441290	0	0
60255	8.694535	0.540455	-4.383963	0.000616	-0.004689	0.007287	-0.706968	-0.427509	0.530688	-0.282302	-0.744623	0.413636	-0.441303	0	0
60256	8.675599	0.539994	-4.339780	0.002543	-0.003079	0.010955	-0.706385	-0.428687	0.531174	-0.282243	-0.744552	0.413765	-0.441338	0	0
60257	8.685170	0.520532	-4.340265	-0.012087	0.035850	0.007193	-0.706799	-0.429659	0.530694	-0.282448	-0.744302	0.413797	-0.441600	0	0
60258	8.651309	0.569772	-4.377325	-0.014019	0.054593	0.001653	-0.706411	-0.428270	0.528520	-0.282792	-0.743969	0.413765	-0.441970	0	0
60259	8.701623	0.465043	-4.370227	-0.000705	0.065495	0.019090	-0.709785	-0.428790	0.528519	-0.282982	-0.743570	0.413751	-0.442533	0	0
60260	8.766494	0.469792	-4.396777	0.013392	0.034282	0.001748	-0.710342	-0.430012	0.527320	-0.283043	-0.743398	0.413667	-0.442861	0	0
60261	8.857907	0.532824	-4.443262	0.031410	0.012646	-0.006412	-0.710333	-0.430325	0.527865	-0.282888	-0.743429	0.413470	-0.443092	0	0
60262	8.929561	0.511473	-4.516128	0.020504	-0.009668	-0.001799	-0.709088	-0.427700	0.529427	-0.282714	-0.743501	0.413424	-0.443123	0	0
60263	8.842947	0.538682	-4.510296	0.034851	-0.025755	-0.010936	-0.708244	-0.427570	0.529427	-0.282395	-0.743731	0.413287	-0.443070	0	0
60264	8.794746	0.509770	-4.499021	0.038674	-0.057623	-0.001717	-0.708114	-0.426451	0.529919	-0.281898	-0.744057	0.413315	-0.442813	0	0
60265	8.722291	0.476427	-4.506190	0.022480	-0.037826	0.006456	-0.709932	-0.426499	0.531485	-0.281544	-0.744233	0.413396	-0.442667	0	0
60266	8.664610	0.471696	-4.484740	0.040781	-0.026791	0.005544	-0.708241	-0.426796	0.531168	-0.281126	-0.744397	0.413382	-0.442669	0	0
60267	8.650147	0.452294	-4.477079	0.040355	-0.007520	0.022022	-0.708263	-0.424547	0.532014	-0.280695	-0.744425	0.413415	-0.442866	0	0
60268	8.674265	0.432574	-4.466033	0.048167	-0.002876	0.005516	-0.708244	-0.425716	0.532505	-0.280317	-0.744508	0.413294	-0.443079	0	0
60269	8.688839	0.434709	-4.452072	0.032745	0.010763	0.009139	-0.707830	-0.425145	0.532396	-0.280075	-0.744486	0.413213	-0.443344	0	0
60270	8.703380	0.427144	-4.438172	0.028352	0.014999	0.015549	-0.709819	-0.422635	0.534405	-0.279868	-0.744398	0.413194	-0.443639	0	0
60271	8.699010	0.426392	-4.380043	0.021300	0.016255	0.025627	-0.708968	-0.424007	0.532901	-0.279660	-0.744252	0.413271	-0.443944	0	0
60272	8.699299	0.445399	-4.350945	0.013681	0.033609	0.012743	-0.710107	-0.422990	0.532975	-0.279661	-0.744043	0.413261	-0.444303	0	0
60273	8.733045	0.440263	-4.347410	-0.017699	0.039886	0.001667	-0.710670	-0.423382	0.532392	-0.279948	-0.743781	0.413267	-0.444556	0	0
60274	8.771440	0.474414	-4.382439	-0.017351	0.043736	0.014521	-0.711791	-0.423665	0.532667	-0.280209	-0.743436	0.413371	-0.444870	0	0
60275	8.797750	0.474567	-4.407576	-0.000777	0.027717	0.020089	-0.711260	-0.422421	0.530482	-0.280238	-0.743199	0.413473	-0.445154	0	0
60276	8.771071	0.465302	-4.425962	-0.008262	0.009595	0.015508	-0.712677	-0.421957	0.530243	-0.280290	-0.743024	0.413646	-0.445252	0	0
60277	8.785061	0.461141	-4.484483	-0.000861	0.001999	0.019205	-0.712796	-0.422874	0.531456	-0.280217	-0.742905	0.413814	-0.445341	0	0
60278	8.807445	0.469523	-4.398310	0.000790	0.010712	0.011863	-0.712530	-0.421994	0.530944	-0.280218	-0.742770	0.413909	-0.445477	0	0
60279	8.833243	0.490086	-4.498173	0.000075	0.001953	0.020140	-0.711659	-0.423347	0.531980	-0.280133	-0.742650	0.414079	-0.445573	0	0
60280	8.814137	0.421632	-4.447181	0.014350	-0.018565	0.008258	-0.712241	-0.423099	0.530026	-0.279935	-0.742692	0.414180	-0.445534	0	0
60281	8.816180	0.480791	-4.519334	-0.014548	-0.027455	-0.011046	-0.712526	-0.421750	0.531806	-0.279976	-0.742791	0.414266	-0.445263	0	0
60282	8.770658	0.470903	-4.481465	-0.010374	0.002841	0.005420	-0.712111	-0.422374	0.529788	-0.280057	-0.742685	0.414387	-0.445275	0	0
60283	8.693868	0.441625	-4.428060	0.022841	0.016908	0.014618	-0.712952	-0.421064	0.532558	-0.279890	-0.742585	0.414373	-0.445561	0	0
60284	8.631133	0.422703	-4.430668	0.040892	0.011635	0.040337	-0.712933	-0.422499	0.532610	-0.279467	-0.742442	0.414494	-0.445951	0	0
60285	8.681615	0.300608	-4.394705	0.029025	0.015358	0.040300	-0.713547	-0.420075	0.530086	-0.279132	-0.742260	0.414647	-0.446322	0	0
60286	8.727924	0.338387	-4.343051	0.028982	0.039517	0.036609	-0.714125	-0.418130	0.531483	-0.278932	-0.741973	0.414717	-0.446858	0	0
60287	8.788068	0.364959	-4.366866	0.016250	0.022725	0.041216	-0.714148	-0.416274	0.531599	-0.278718	-0.741718	0.414914	-0.447233	0	0
60288	8.848023	0.323571	-4.386286	0.026806	0.034790	0.023789	-0.712730	-0.417410	0.530950	-0.278572	-0.741498	0.414912	-0.447690	0	0
60289	8.857637	0.328422	-4.391445	0.007826	0.021360	0.033869	-0.715700	-0.416237	0.531334	-0.278447	-0.741256	0.415095	-0.447999	0	0
60290	8.819268	0.391785	-4.394428	0.000954	0.003887	0.018287	-0.715804	-0.418832	0.531737	-0.278393	-0.741121	0.415262	-0.448101	0	0
60291	8.804618	0.411735	-4.427566	-0.019189	-0.001577	0.018255	-0.716211	-0.419180	0.533130	-0.278444	-0.740971	0.415514	-0.448084	0	0
60292	8.785509	0.404261	-4.402746	-0.011590	-0.005942	0.029283	-0.715252	-0.418643	0.530615	-0.278391	-0.740801	0.415843	-0.448092	0	0
60293	8.770545	0.363787	-4.450758	0.008261	-0.003504	0.018296	-0.716803	-0.417281	0.532549	-0.278230	-0.740736	0.415978	-0.448175	0	0
60294	8.742095	0.343664	-4.382194	-0.008518	-0.019439	0.008188	-0.716386	-0.417260	0.531982	-0.278188	-0.740726	0.416168	-0.448040	0	0
60295	8.756213	0.344157	-4.426196	-0.022965	0.006116	0.012708	-0.717067	-0.418440	0.532902	-0.278323	-0.740554	0.416375	-0.448049	0	0
60296	8.730101	0.392435	-4.395920	-0.000863	0.009399	0.018255	-0.716829	-0.415806	0.531654	-0.278300	-0.740395	0.416524	-0.448187	0	0
60297	8.736668	0.295983	-4.440272	0.015689	0.035133	0.018230	-0.717367	-0.417137	0.532704	-0.278245	-0.740177	0.416518	-0.448587	0	0
60298	8.736946	0.244279	-4.382649	-0.011879	0.024378	0.014516	-0.718086	-0.417044	0.531024	-0.278386	-0.739932	0.416654	-0.448778	0	0
60299	8.746949	0.309424	-4.363275	-0.013678	0.040035	0.014502	-0.719210	-0.416246	0.532636	-0.278585	-0.739626	0.416738	-0.449081	0	0
60300	8.776044	0.343051	-4.354482	-0.008448	0.035966	0.005355	-0.719364	-0.417098	0.529622	-0.278789	-0.739378	0.416756	-0.449347	0	0
60301	8.768950	0.337988	-4.334927	-0.019765	0.046020	-0.008449	-0.720092	-0.416019	0.528286	-0.279160	-0.739123	0.416681	-0.449604	0	0
60302	8.795592	0.403415	-4.345158	-0.029101	0.042753	-0.014868	-0.719387	-0.416302	0.527979	-0.279632	-0.738874	0.416617	-0.449780	0	0
60303	8.824492	0.400800	-4.346256	-0.008789	0.029320	-0.006543	-0.719658	-0.416624	0.528808	-0.279845	-0.738717	0.416553	-0.449965	0	0
60304	8.843656	0.391105	-4.356698	-0.003863	0.026880	-0.027632	-0.721350	-0.417380	0.527225	-0.280126	-0.738658	0.416333	-0.450090	0	0
60305	8.838621	0.376882	-4.378341	-0.020515	0.029208	-0.035013	-0.721339	-0.417313	0.528781	-0.280552	-0.738587	0.416112	-0.450145	0	0
60306	8.833632	0.365018	-4.395140	-0.007593	0.006693	-0.028532	-0.720221	-0.417410	0.527495	-0.280775	-0.738618	0.415948	-0.450106	0	0
60307	8.833955	0.354698	-4.349326	-0.013243	-0.007752	-0.033108	-0.721201	-0.418225	0.526889	-0.280985	-0.738726	0.415812	-0.449924	0	0
60308	8.829222	0.352142	-4.337089	-0.010916	-0.003327	-0.014760	-0.720355	-0.419039	0.525702	-0.281137	-0.738728	0.415807	-0.449831	0	0
60309	8.814667	0.332904	-4.341500	-0.018271	0.000484	-0.016622	-0.720219	-0.418083	0.526607	-0.281344	-0.738716	0.415792	-0.449735	0	0
60310	8.790871	0.342304	-4.306733	-0.021929	-0.016194	-0.014770	-0.720328	-0.421051	0.525858	-0.281521	-0.738747	0.415867	-0.449503	0	0
60311	8.752555	0.354354	-4.281067	-0.014692	-0.017903	-0.017512	-0.720337	-0.419407	0.527371	-0.281629	-0.738832	0.415881	-0.449284	0	0
60312	8.786303	0.383361	-4.291802	-0.038090	-0.007596	-0.003798	-0.718790	-0.419417	0.527074	-0.281904	-0.738741	0.416073	-0.449084	0	0
60313	8.790568	0.386734	-4.364402	-0.036517	0.004109	-0.014826	-0.719339	-0.421345	0.525689	-0.282253	-0.738653	0.416143	-0.448943	0	0
60314	8.809903	0.371863	-4.350730	-0.039972	0.007368	-0.007495	-0.720164	-0.422380	0.526620	-0.282629	-0.738497	0.416288	-0.448830	0	0
60315	8.799942	0.352984	-4.384296	-0.043134	0.009972	0.010840	-0.719600	-0.422789	0.526025	-0.282935	-0.738257	0.416561	-0.448778	0	0
60316	8.824706	0.380912	-4.310162	-0.058312	0.011213	-0.009366	-0.719041	-0.422505	0.525896	-0.283465	-0.738044	0.416753	-0.448614	0	0
60317	8.819518	0.376714	-4.355889	-0.039799	0.018091	-0.002003	-0.720480	-0.421381	0.523864	-0.283838	-0.737831	0.416893	-0.448600	0	0
60318	8.798837	0.428766	-4.248497	-0.065382	0.018044	-0.000210	-0.721575	-0.423669	0.524155	-0.284412	-0.737524	0.417174	-0.448480	0	0
60319	8.796022	0.363639	-4.272971	-0.069844	0.001160	0.005301	-0.720472	-0.422352	0.523239	-0.284903	-0.737270	0.417550	-0.448235	0	0
60320	8.835035	0.447928	-4.249726	-0.074562	0.007030	-0.000200	-0.720457	-0.424955	0.520820	-0.285499	-0.736986	0.417903	-0.447995	0	0
60321	8.849487	0.486858	-4.266921	-0.087163	0.032523	0.005250	-0.721293	-0.425791	0.520634	-0.286249	-0.736541	0.418267	-0.447908	0	0
60322	8.844893	0.525524	-4.254419	-0.010873	0.040740	0.018237	-0.721435	-0.425782	0.520495	-0.286429	-0.736214	0.418366	-0.448238	0	0
60323	8.839394	0.434065	-4.303119	0.000403	0.027112	0.030192	-0.721449	-0.425170	0.519687	-0.286400	-0.735939	0.418536	-0.448549	0	0
60324	8.844257	0.380296	-4.274666	-0.006362	0.026106	0.016409	-0.722011	-0.424904	0.520273	-0.286495	-0.735698	0.418644	-0.448784	0	0
60325	8.868890	0.430407	-4.226952	-0.008031	0.001859	-0.009232	-0.723287	-0.424571	0.519742	-0.286598	-0.735677	0.418634	-0.448761	0	0
60326	8.859116	0.428273	-4.243508	-0.018549	0.010116	0.007248	-0.722322	-0.424204	0.517781	-0.286762	-0.735506	0.418783	-0.448798	0	0
60327	8.858924	0.365196	-4.241497	-0.001645	-0.009208	-0.009215	-0.722583	-0.424453	0.520025	-0.286772	-0.735553	0.418776	-0.448721	0	0
60328	8.825387	0.399234	-4.230359	-0.012528	-0.007560	-0.005570	-0.721602	-0.425228	0.517992	-0.286872	-0.735534	0.418851	-0.448618	0	0
60329	8.844628	0.457694	-4.259683	0.004223	-0.008256	0.005487	-0.722319	-0.424619	0.517473	-0.286777	-0.735532	0.418923	-0.448614	0	0
60330	8.806062	0.467744	-4.265421	-0.013777	0.013340	0.014587	-0.723462	-0.422916	0.518154	-0.286882	-0.735334	0.419088	-0.448719	0	0
60331	8.815515	0.350931	-4.239966	-0.012207	0.000990	0.005417	-0.723726	-0.424339	0.518068	-0.286947	-0.735243	0.419207	-0.448714	0	0
60332	8.844197	0.351133	-4.270023	-0.031115	0.007995	-0.018483	-0.722598	-0.424363	0.518197	-0.287305	-0.735157	0.419223	-0.448611	0	0
60333	8.902589	0.388768	-4.213991	-0.040693	-0.003988	-0.033142	-0.722881	-0.424617	0.517619	-0.287732	-0.735168	0.419200	-0.448340	0	0
60334	8.950748	0.461653	-4.249133	-0.047589	-0.006776	-0.016613	-0.721890	-0.425189	0.517292	-0.288141	-0.735092	0.419347	-0.448064	0	0
60335	8.926811	0.529836	-4.257455	0.007916	-0.010201	0.007363	-0.722872	-0.425460	0.517284	-0.288003	-0.735102	0.419422	-0.448068	0	0
60336	8.878324	0.459963	-4.265759	0.022685	-0.001266	0.011025	-0.722323	-0.424856	0.516470	-0.287799	-0.735084	0.419447	-0.448205	0	0
60337	8.805900	0.402177	-4.258596	0.014970	-0.006831	-0.003687	-0.721607	-0.424935	0.517869	-0.287673	-0.735145	0.419399	-0.448231	0	0
60338	8.806068	0.362858	-4.220212	0.033084	-0.003691	-0.011003	-0.721744	-0.424825	0.518583	-0.287475	-0.735266	0.419213	-0.448334	0	0
60339	8.788882	0.322073	-4.243989	-0.000293	-0.008137	-0.027589	-0.722019	-0.424991	0.519139	-0.287562	-0.735388	0.419062	-0.448218	0	0
60340	8.786966	0.470002	-4.242954	0.002949	-0.010956	-0.042235	-0.719053	-0.425878	0.518774	-0.287696	-0.735585	0.418804	-0.448050	0	0
60341	8.820482	0.496976	-4.282678	0.003310	0.016019	-0.031256	-0.721309	-0.425831	0.518516	-0.287875	-0.735625	0.418540	-0.448116	0	0
60342	8.844686	0.564908	-4.297633	0.027117	0.008481	-0.029346	-0.719897	-0.425737	0.519073	-0.287856	-0.735749	0.418214	-0.448229	0	0
60343	8.847234	0.584160	-4.287941	0.055955	0.027898	-0.047668	-0.720168	-0.426324	0.519462	-0.287770	-0.735956	0.417559	-0.448556	0	0
60344	8.835482	0.615435	-4.263143	0.071943	0.014097	-0.064128	-0.718486	-0.425242	0.520219	-0.287598	-0.736330	0.416756	-0.448798	0	0
60345	8.835302	0.618186	-4.287273	0.089903	0.014809	-0.076940	-0.721428	-0.425824	0.521339	-0.287339	-0.736814	0.415769	-0.449084	0	0
60346	8.868637	0.579625	-4.322587	0.135779	0.009061	-0.106204	-0.719740	-0.425835	0.521040	-0.286872	-0.737561	0.414395	-0.449428	0	0
60347	8.864017	0.576873	-4.295862	0.136267	0.032241	-0.124592	-0.718737	-0.426612	0.521969	-0.286556	-0.738294	0.412797	-0.449897	0	0
60348	8.863935	0.535553	-4.288882	0.150799	0.026891	-0.128232	-0.717184	-0.426392	0.522815	-0.286143	-0.739094	0.411130	-0.450371	0	0
60349	8.830564	0.518083	-4.234609	0.136198	0.041653	-0.128293	-0.717602	-0.425618	0.524701	-0.285882	-0.739794	0.409475	-0.450895	0	0
60350	8.729958	0.554335	-4.172640	0.136404	0.050397	-0.120980	-0.716631	-0.425544	0.522862	-0.285639	-0.740411	0.407859	-0.451501	0	0
60351	8.739987	0.548705	-4.119912	0.132297	0.066226	-0.139362	-0.716625	-0.425843	0.523126	-0.285555	-0.741029	0.406066	-0.452156	0	0
60352	8.701594	0.621865	-4.130076	0.150984	0.107861	-0.128378	-0.716204	-0.425177	0.524010	-0.285464	-0.741456	0.404155	-0.453224	0	0
60353	8.730602	0.680034	-4.142859	0.162397	0.128137	-0.113691	-0.717041	-0.425878	0.523974	-0.285289	-0.741769	0.402235	-0.454529	0	0
60354	8.841450	0.679242	-4.142179	0.211973	0.156334	-0.109945	-0.717492	-0.424382	0.522802	-0.284860	-0.742061	0.400050	-0.456246	0	0
60355	8.879939	0.674205	-4.148482	0.244775	0.141733	-0.113520	-0.718755	-0.424255	0.523527	-0.284124	-0.742535	0.397711	-0.457976	0	0
60356	8.981552	0.692287	-4.103856	0.241173	0.165696	-0.113538	-0.720184	-0.422391	0.523939	-0.283524	-0.742871	0.395328	-0.459862	0	0
60357	8.980924	0.717775	-4.195452	0.286760	0.197417	-0.122675	-0.720057	-0.421258	0.524150	-0.282733	-0.743228	0.392561	-0.462136	0	0
60358	8.972795	0.685934	-3.987629	0.300082	0.159343	-0.133599	-0.721194	-0.419855	0.525095	-0.281755	-0.743823	0.389763	-0.464140	0	0
60359	8.962112	0.619539	-4.093941	0.292889	0.148226	-0.162975	-0.721498	-0.418395	0.524624	-0.280906	-0.744563	0.386797	-0.465946	0	0
60360	8.953435	0.715484	-4.010867	0.292898	0.140743	-0.161111	-0.721522	-0.416669	0.524450	-0.280034	-0.745308	0.383877	-0.467691	0	0
60361	8.953593	0.695694	-3.982017	0.302182	0.173747	-0.159313	-0.721791	-0.417005	0.525560	-0.279190	-0.745920	0.380813	-0.469721	0	0
60362	8.944510	0.726497	-3.923506	0.341158	0.183474	-0.139061	-0.722946	-0.415234	0.524835	-0.278012	-0.746492	0.377704	-0.472016	0	0
60363	8.953482	0.695890	-3.996504	0.362222	0.203554	-0.106024	-0.725234	-0.412086	0.525618	-0.276572	-0.746904	0.374659	-0.474629	0	0
60364	8.958607	0.585567	-3.910459	0.363855	0.179932	-0.111503	-0.725815	-0.410257	0.526443	-0.275068	-0.747431	0.371636	-0.477045	0	0
60365	8.978647	0.630436	-3.831207	0.350485	0.173801	-0.131692	-0.727955	-0.408341	0.526018	-0.273717	-0.748021	0.368524	-0.479305	0	0
60366	9.044038	0.695250	-3.816322	0.377465	0.181959	-0.115110	-0.729245	-0.405679	0.527607	-0.272129	-0.748559	0.365396	-0.481757	0	0
60367	9.077575	0.661212	-3.827460	0.374949	0.174064	-0.105925	-0.728999	-0.402563	0.528223	-0.270464	-0.749094	0.362345	-0.484162	0	0
60368	9.055682	0.620263	-3.836570	0.384447	0.175111	-0.093074	-0.732689	-0.400224	0.528404	-0.268685	-0.749575	0.359358	-0.486629	0	0
60369	8.981036	0.596309	-3.819442	0.382230	0.172061	-0.072907	-0.731892	-0.396647	0.528196	-0.266788	-0.749993	0.356511	-0.489117	0	0
60370	8.993221	0.649641	-3.824381	0.372386	0.184547	-0.065594	-0.734742	-0.392839	0.530295	-0.264979	-0.750277	0.353735	-0.491673	0	0
60371	8.993684	0.619565	-3.752131	0.398354	0.189224	-0.052707	-0.735908	-0.389682	0.530503	-0.262914	-0.750554	0.350902	-0.494381	0	0
60372	8.973413	0.533638	-3.843720	0.401897	0.183966	-0.057302	-0.737926	-0.386205	0.530316	-0.260842	-0.750853	0.348047	-0.497035	0	0
60373	8.954866	0.537374	-3.751215	0.399621	0.164578	-0.071957	-0.739098	-0.381023	0.533048	-0.258766	-0.751295	0.345114	-0.499493	0	0
60374	8.974407	0.539215	-3.718118	0.388041	0.167816	-0.094919	-0.741537	-0.377819	0.532707	-0.256907	-0.751749	0.342056	-0.501867	0	0
60375	8.930941	0.637243	-3.771409	0.420893	0.177141	-0.098535	-0.742269	-0.375660	0.532708	-0.254837	-0.752244	0.338770	-0.504403	0	0
60376	8.961835	0.606070	-3.813829	0.432808	0.201161	-0.100385	-0.744560	-0.372628	0.532919	-0.252783	-0.752623	0.335364	-0.507140	0	0
60377	8.920483	0.531430	-3.832093	0.395614	0.209125	-0.124349	-0.745861	-0.369503	0.533831	-0.251130	-0.752946	0.331916	-0.509742	0	0
60378	8.896403	0.568156	-3.845445	0.381488	0.196171	-0.138119	-0.746318	-0.367306	0.532985	-0.249618	-0.753321	0.328470	-0.512157	0	0
60379	8.921007	0.452466	-3.731179	0.304735	0.164708	-0.131806	-0.745637	-0.364402	0.534853	-0.248532	-0.753642	0.325530	-0.514088	0	0
60380	8.833588	0.232312	-3.724514	0.224519	0.134702	-0.119124	-0.748495	-0.363066	0.531860	-0.247896	-0.753859	0.323175	-0.515560	0	0
60381	8.650301	-0.053920	-3.622909	0.154865	0.090549	-0.086242	-0.748775	-0.363333	0.531564	-0.247458	-0.754030	0.321530	-0.516548	0	0
60382	8.495696	-0.374093	-3.537090	0.079818	0.080483	-0.053425	-0.748635	-0.362670	0.532591	-0.247394	-0.753951	0.320545	-0.517304	0	0
60383	8.510385	-0.545328	-3.434893	0.075146	0.088872	-0.024107	-0.751193	-0.361441	0.531705	-0.247227	-0.753731	0.319786	-0.518175	0	0
60384	8.913401	-0.647474	-3.624541	0.053257	0.207991	0.034451	-0.753199	-0.359887	0.529846	-0.247314	-0.752642	0.319283	-0.520023	0	0
60385	9.475754	-0.629325	-3.826610	0.054086	0.292202	0.091329	-0.755509	-0.357933	0.525758	-0.247349	-0.750938	0.318999	-0.522637	0	0
60386	9.884328	-0.610850	-3.972202	0.014389	0.292827	0.146394	-0.759793	-0.355678	0.521989	-0.247411	-0.748942	0.319325	-0.525267	0	0
60387	10.043544	-0.543998	-3.977720	-0.078954	0.211683	0.153728	-0.761534	-0.353237	0.519478	-0.247852	-0.747118	0.320403	-0.526997	0	0
60388	9.832150	-0.387550	-3.959133	-0.187683	0.139563	0.132507	-0.766919	-0.352305	0.516766	-0.249002	-0.745461	0.322059	-0.527792	0	0
60389	9.635483	-0.251184	-3.897750	-0.300710	0.102233	0.083695	-0.766930	-0.353831	0.512862	-0.251108	-0.743877	0.324052	-0.527808	0	0
60390	9.222314	-0.157825	-3.770581	-0.333012	0.054864	0.044180	-0.769756	-0.355194	0.509418	-0.253529	-0.742574	0.326025	-0.527271	0	0
60391	8.872199	-0.163175	-3.549795	-0.361612	0.020376	0.004653	-0.771705	-0.358208	0.507274	-0.256231	-0.741509	0.327952	-0.526268	0	0
60392	8.819543	-0.207322	-3.485313	-0.338930	0.024639	-0.037536	-0.771133	-0.361049	0.503706	-0.259021	-0.740600	0.329417	-0.525266	0	0
60393	8.977695	-0.250804	-3.580882	-0.323930	0.101642	-0.032099	-0.770691	-0.363685	0.501844	-0.261896	-0.739308	0.330658	-0.524880	0	0
60394	9.183970	-0.367672	-3.654574	-0.273102	0.135422	0.017519	-0.771231	-0.368052	0.497627	-0.264270	-0.737791	0.331888	-0.525049	0	0
60395	9.231598	-0.567018	-3.643162	-0.260778	0.118532	0.068932	-0.772092	-0.367942	0.495667	-0.266194	-0.736229	0.333495	-0.525251	0	0
60396	9.322220	-0.699479	-3.398626	-0.267076	0.080133	0.111195	-0.774078	-0.369419	0.491362	-0.267842	-0.734693	0.335526	-0.525271	0	0
60397	9.229123	-0.741814	-3.267403	-0.179644	0.016406	0.172004	-0.776057	-0.369484	0.490390	-0.268279	-0.733527	0.337734	-0.525262	0	0
60398	9.046919	-0.746341	-2.835503	-0.172782	-0.054036	0.162927	-0.776089	-0.368503	0.487912	-0.268509	-0.732764	0.340006	-0.524744	0	0
60399	9.015509	-0.706947	-2.863057	-0.202037	-0.056366	0.094972	-0.778060	-0.368745	0.487633	-0.269263	-0.732173	0.341961	-0.523911	0	0
60400	9.041795	-0.408518	-2.707507	-0.198767	-0.104283	0.018039	-0.776338	-0.370281	0.489214	-0.270266	-0.732091	0.343437	-0.522542	0	0
60401	9.233216	-0.212403	-2.964592	-0.155620	-0.121871	-0.043260	-0.776586	-0.372588	0.489637	-0.271176	-0.732434	0.344312	-0.521012	0	0
60402	9.329363	0.055619	-3.108950	-0.130710	-0.164619	-0.099053	-0.773336	-0.373229	0.489989	-0.272082	-0.733246	0.344736	-0.519113	0	0
60403	9.822254	0.146022	-3.597801	-0.049436	-0.151853	-0.175883	-0.771313	-0.375144	0.493377	-0.272796	-0.734485	0.344165	-0.517364	0	0
60404	10.394853	0.268998	-4.386519	-0.009568	0.003126	-0.241996	-0.770424	-0.378325	0.493734	-0.274128	-0.735243	0.342450	-0.516719	0	0
60405	10.483580	0.538083	-4.245573	-0.140468	-0.046643	-0.203565	-0.766441	-0.381790	0.493057	-0.276013	-0.735776	0.341857	-0.515349	0	0
60406	10.362905	0.604045	-3.677835	-0.292668	-0.272019	-0.122753	-0.762851	-0.386481	0.494141	-0.277867	-0.736754	0.343233	-0.512031	0	0
60407	9.993710	0.442394	-3.365570	-0.264225	-0.407601	-0.106063	-0.757887	-0.388079	0.495969	-0.278915	-0.738444	0.344983	-0.507833	0	0
60408	9.365903	0.430271	-3.216568	-0.361579	-0.380921	-0.088080	-0.755112	-0.393459	0.499698	-0.280715	-0.739633	0.347249	-0.503547	0	0
60409	8.642281	0.637340	-3.086709	-0.331475	-0.286833	-0.064436	-0.750544	-0.396792	0.501985	-0.282454	-0.740346	0.349293	-0.500102	0	0
60410	7.980365	0.821906	-2.758823	-0.295012	-0.259154	-0.070020	-0.747642	-0.402627	0.503286	-0.284082	-0.741018	0.351003	-0.496978	0	0
60411	7.670647	1.039885	-2.395583	-0.288490	-0.205750	-0.103146	-0.745052	-0.406690	0.503573	-0.285972	-0.741560	0.352302	-0.494159	0	0
60412	7.949649	1.358313	-2.597175	-0.279489	-0.064673	-0.121597	-0.741634	-0.410140	0.502760	-0.288418	-0.741475	0.352987	-0.492372	0	0
60413	8.702580	1.471616	-3.122172	-0.244045	0.140968	-0.048282	-0.742733	-0.413195	0.501170	-0.290929	-0.740226	0.353468	-0.492429	0	0
60414	9.628365	1.328720	-3.621487	-0.168255	0.280147	-0.035345	-0.743595	-0.414939	0.496132	-0.293338	-0.738449	0.353239	-0.493831	0	0
60415	10.277065	1.329882	-3.867958	-0.191226	0.266545	-0.004034	-0.743317	-0.418365	0.489991	-0.295678	-0.736564	0.353414	-0.495123	0	0
60416	10.406926	1.324538	-3.899419	-0.234275	0.111962	0.043869	-0.747143	-0.418700	0.486338	-0.297583	-0.735129	0.354587	-0.495275	0	0
60417	10.108332	1.067771	-3.764324	-0.315659	-0.034432	0.093389	-0.746728	-0.419989	0.483292	-0.299287	-0.734007	0.356981	-0.494191	0	0
60418	9.422485	1.022276	-3.627862	-0.408682	-0.122044	0.113379	-0.747541	-0.423076	0.482260	-0.301290	-0.732945	0.360217	-0.492199	0	0
60419	8.602172	1.045201	-3.459356	-0.437742	-0.150463	0.125124	-0.746972	-0.424443	0.480759	-0.303307	-0.731890	0.363781	-0.489903	0	0
60420	8.251866	1.196279	-3.329330	-0.403347	-0.138780	0.111361	-0.745555	-0.425965	0.479240	-0.305208	-0.730904	0.367011	-0.487781	0	0
60421	8.285090	1.338394	-3.455249	-0.336481	-0.044496	0.070994	-0.745257	-0.427655	0.478567	-0.307127	-0.729813	0.369346	-0.486446	0	0
60422	8.591857	1.392785	-3.693416	-0.332535	0.060528	0.070903	-0.745958	-0.430048	0.475039	-0.309432	-0.728201	0.371314	-0.485902	0	0
60423	8.908831	1.404651	-3.840457	-0.332441	0.110428	0.069056	-0.747646	-0.431626	0.472700	-0.311898	-0.726359	0.373129	-0.485692	0	0
60424	9.075487	1.434496	-3.803017	-0.388974	0.073145	0.080059	-0.749071	-0.433891	0.466788	-0.314607	-0.724456	0.375390	-0.485045	0	0
60425	8.997294	1.330304	-3.588215	-0.439539	-0.061603	0.118686	-0.748806	-0.435123	0.462618	-0.316953	-0.722904	0.378612	-0.483325	0	0
60426	8.739184	1.250370	-3.279570	-0.525045	-0.184808	0.149853	-0.746950	-0.438473	0.460275	-0.319323	-0.721523	0.382834	-0.480496	0	0
60427	8.298889	1.360314	-2.929059	-0.584329	-0.289411	0.237924	-0.746234	-0.439877	0.459475	-0.321254	-0.720105	0.388311	-0.476927	0	0
60428	8.309321	1.407638	-2.847016	-0.563641	-0.324321	0.297675	-0.744268	-0.439472	0.459341	-0.322629	-0.718636	0.394195	-0.473375	0	0
60429	8.544592	1.502615	-3.000121	-0.493001	-0.280669	0.335427	-0.745823	-0.440473	0.456895	-0.323448	-0.717021	0.399872	-0.470493	0	0
60430	9.278702	1.481114	-3.409352	-0.368704	-0.208455	0.356805	-0.745270	-0.438837	0.458403	-0.323579	-0.715340	0.404855	-0.468698	0	0
60431	10.203914	1.200199	-3.924038	-0.253130	-0.084238	0.387253	-0.746846	-0.437331	0.457383	-0.323210	-0.713325	0.409115	-0.468325	0	0
60432	10.979680	0.760133	-4.067028	-0.213320	-0.054291	0.364437	-0.749307	-0.432936	0.456129	-0.322804	-0.711360	0.412906	-0.468266	0	0
60433	11.231741	0.501477	-4.080556	-0.304019	-0.181175	0.336031	-0.749904	-0.429822	0.457034	-0.322622	-0.709815	0.417335	-0.466808	0	0
60434	11.119940	0.323453	-4.128260	-0.283557	-0.293497	0.427952	-0.751364	-0.426584	0.455698	-0.321411	-0.708439	0.422657	-0.464941	0	0
60435	10.444724	-0.168416	-3.985444	-0.450179	-0.351962	0.565129	-0.753082	-0.422556	0.458787	-0.320455	-0.706200	0.429906	-0.462353	0	0
60436	9.392105	-0.439014	-3.508236	-0.723747	-0.434010	0.606672	-0.754517	-0.419735	0.460105	-0.320882	-0.703210	0.438924	-0.458123	0	0
60437	8.181380	-0.419199	-2.723708	-0.830001	-0.567234	0.617448	-0.755937	-0.418850	0.460033	-0.321358	-0.700367	0.448892	-0.452449	0	0
60438	7.258149	-0.525346	-2.100510	-0.872068	-0.535996	0.616197	-0.755936	-0.418993	0.460024	-0.322256	-0.697140	0.458865	-0.446755	0	0
60439	6.907533	-0.478600	-1.966322	-0.807597	-0.353926	0.615048	-0.756517	-0.417027	0.460999	-0.323478	-0.693235	0.467908	-0.442549	0	0
60440	7.735445	-0.423094	-2.740873	-0.639619	0.008836	0.563581	-0.761909	-0.417378	0.455245	-0.325453	-0.688432	0.474620	-0.441450	0	0
60441	8.734143	-0.341449	-3.565118	-0.551254	0.348055	0.479003	-0.765668	-0.415833	0.445361	-0.328758	-0.682782	0.479236	-0.442787	0	0
60442	9.903188	0.009921	-3.978522	-0.503112	0.507015	0.347016	-0.772245	-0.412651	0.438005	-0.333079	-0.677168	0.482166	-0.444992	0	0
60443	10.869621	0.353998	-4.104207	-0.548135	0.391253	0.318018	-0.776144	-0.412299	0.426214	-0.337238	-0.672025	0.485474	-0.446058	0	0
60444	11.018899	0.206812	-4.057610	-0.557060	0.083820	0.287304	-0.781275	-0.411606	0.419535	-0.340107	-0.668329	0.489617	-0.444902	0	0
60445	10.319704	-0.060707	-3.994559	-0.701199	-0.134891	0.254142	-0.782836	-0.413633	0.414627	-0.342978	-0.665256	0.494911	-0.441433	0	0
60446	9.124482	-0.115590	-3.974373	-0.836292	-0.242657	0.241849	-0.785068	-0.417166	0.411466	-0.346267	-0.662199	0.501044	-0.436516	0	0
60447	8.271894	-0.188342	-3.887408	-0.659583	-0.289986	0.252165	-0.782808	-0.418035	0.410967	-0.348055	-0.659874	0.506614	-0.432165	0	0
60448	7.837934	-0.477552	-3.793356	-0.405243	-0.225952	0.245077	-0.782972	-0.416177	0.411084	-0.348528	-0.658156	0.510779	-0.429494	0	0
60449	7.918969	-0.715589	-3.807600	-0.215729	-0.092230	0.201167	-0.784379	-0.415898	0.411679	-0.348593	-0.656745	0.513381	-0.428496	0	0
60450	8.314401	-0.562732	-3.840715	-0.123841	0.035790	0.135189	-0.785531	-0.416001	0.408298	-0.349019	-0.655429	0.514692	-0.428591	0	0
60451	8.835481	-0.396734	-3.834965	-0.015380	0.112601	0.078531	-0.786121	-0.414510	0.407268	-0.349344	-0.654463	0.514913	-0.429536	0	0
60452	8.971648	-0.399838	-3.675829	0.051749	0.045159	0.064123	-0.787839	-0.412601	0.406839	-0.348969	-0.654085	0.514970	-0.430348	0	0
60453	8.833245	-0.528046	-3.446854	0.097758	-0.052435	0.014775	-0.786156	-0.411662	0.407587	-0.347977	-0.654550	0.514862	-0.430573	0	0
60454	8.632744	-0.698241	-3.128875	0.097627	-0.171246	-0.047493	-0.783478	-0.410649	0.409459	-0.346669	-0.655834	0.514744	-0.429814	0	0
60455	8.562132	-0.737927	-3.206203	0.051449	-0.195619	-0.131068	-0.782593	-0.410897	0.414231	-0.345868	-0.657499	0.514375	-0.428357	0	0
60456	8.862506	-0.666116	-3.654160	0.127381	-0.175095	-0.168509	-0.779721	-0.412846	0.418032	-0.344858	-0.659520	0.513342	-0.427302	0	0
60457	9.171736	-0.516717	-3.925616	0.178905	-0.175813	-0.157312	-0.776326	-0.412321	0.420854	-0.343426	-0.661664	0.512179	-0.426534	0	0
60458	9.277603	-0.380611	-4.003566	0.207443	-0.273745	-0.105672	-0.773729	-0.413247	0.427260	-0.341108	-0.664047	0.511550	-0.425445	0	0
60459	9.453417	-0.342674	-4.031632	0.304324	-0.291377	-0.107245	-0.771457	-0.411932	0.431835	-0.338029	-0.666838	0.510568	-0.424716	0	0
60460	9.628103	-0.197891	-4.249779	0.316032	-0.264803	-0.151253	-0.764964	-0.408934	0.438731	-0.335217	-0.669762	0.509126	-0.424074	0	0
60461	10.006112	0.335857	-4.825645	0.283572	-0.137504	-0.213760	-0.761263	-0.408680	0.444072	-0.333501	-0.672351	0.506984	-0.423897	0	0
60462	9.877373	0.705085	-4.803931	0.228320	-0.159836	-0.222974	-0.758804	-0.410549	0.449293	-0.332106	-0.674883	0.505065	-0.423259	0	0
60463	9.520085	0.583297	-4.216492	0.168074	-0.258817	-0.276234	-0.754664	-0.412259	0.453661	-0.330812	-0.677897	0.503379	-0.421460	0	0
60464	9.304478	0.560676	-4.044328	0.161032	-0.250536	-0.369900	-0.750493	-0.415737	0.459047	-0.330023	-0.681306	0.501035	-0.419369	0	0
60465	8.780307	0.720949	-3.965710	0.270571	-0.141935	-0.423166	-0.744821	-0.417632	0.460849	-0.329221	-0.684877	0.497513	-0.418376	0	0
60466	8.136942	0.745678	-3.663715	0.401988	-0.086259	-0.439643	-0.742508	-0.419600	0.465219	-0.327881	-0.688701	0.493116	-0.418355	0	0
60467	7.591099	0.714080	-3.191823	0.536499	-0.051541	-0.475333	-0.735846	-0.419812	0.470362	-0.325897	-0.692974	0.487787	-0.419098	0	0
60468	7.460840	0.945185	-2.997042	0.608949	0.046994	-0.511118	-0.730698	-0.421131	0.478130	-0.324043	-0.697201	0.481541	-0.420743	0	0
60469	8.230444	1.248948	-3.627699	0.549754	0.256793	-0.487511	-0.728689	-0.422835	0.480121	-0.323476	-0.700200	0.475014	-0.423610	0	0
60470	9.310246	1.351644	-4.256775	0.536425	0.494597	-0.394088	-0.727327	-0.421256	0.476679	-0.323734	-0.701656	0.468384	-0.428359	0	0
60471	10.477194	1.355473	-4.793138	0.600595	0.592254	-0.331482	-0.730758	-0.418925	0.474036	-0.323689	-0.702559	0.461579	-0.434260	0	0
60472	11.108809	1.382204	-4.768275	0.497837	0.416972	-0.256016	-0.731353	-0.417413	0.472584	-0.323226	-0.703493	0.456276	-0.438675	0	0
60473	10.574024	1.283282	-4.705443	0.386457	0.133295	-0.219210	-0.733049	-0.417353	0.471899	-0.322064	-0.705121	0.452632	-0.440686	0	0
60474	9.920537	0.999177	-4.335035	0.235488	-0.064761	-0.166149	-0.729782	-0.417296	0.475539	-0.320848	-0.706880	0.450651	-0.440784	0	0
60475	8.419750	1.002433	-3.969714	0.244746	-0.117327	-0.155356	-0.731040	-0.416538	0.477996	-0.319264	-0.708851	0.448877	-0.440580	0	0
60476	7.630809	1.115295	-3.833196	0.418006	-0.149939	-0.206501	-0.727645	-0.414288	0.483606	-0.316542	-0.711731	0.446067	-0.440754	0	0
60477	7.203557	1.261080	-3.990178	0.458792	-0.063892	-0.263524	-0.723958	-0.413164	0.488719	-0.314140	-0.714603	0.442394	-0.441526	0	0
60478	7.347150	1.315436	-4.140119	0.515682	0.132150	-0.311404	-0.722839	-0.412080	0.489623	-0.312416	-0.716971	0.437490	-0.443792	0	0
60479	7.821624	1.405152	-4.208002	0.511214	0.251691	-0.353695	-0.722274	-0.410771	0.491956	-0.311406	-0.718957	0.431918	-0.446736	0	0
60480	8.458187	1.487719	-4.190207	0.444258	0.316071	-0.331751	-0.721436	-0.410213	0.491983	-0.311056	-0.720318	0.426572	-0.449914	0	0
60481	8.813089	1.396211	-4.063982	0.345763	0.239378	-0.243666	-0.724000	-0.408420	0.491273	-0.310672	-0.721323	0.422539	-0.452368	0	0
60482	8.774791	1.308913	-3.683896	0.179912	0.098981	-0.135503	-0.721475	-0.408797	0.489391	-0.310411	-0.721972	0.420462	-0.453446	0	0
60483	8.522351	1.478669	-3.371421	-0.034783	-0.033177	-0.040301	-0.722012	-0.410265	0.490292	-0.310700	-0.722160	0.420458	-0.452953	0	0
60484	8.497122	1.834471	-3.667670	-0.121538	-0.047136	0.106409	-0.720916	-0.408513	0.489263	-0.310902	-0.721515	0.421944	-0.452459	0	0
60485	8.750140	1.526442	-4.157395	-0.014408	-0.016525	0.207492	-0.722478	-0.406560	0.490810	-0.309995	-0.720645	0.423581	-0.452939	0	0
60486	9.346217	1.316869	-4.574768	0.261052	0.084861	0.163908	-0.724353	-0.403364	0.490463	-0.307735	-0.720339	0.423338	-0.455189	0	0
60487	10.040719	0.930558	-4.344808	0.404731	0.110201	0.057805	-0.725402	-0.398747	0.490056	-0.305019	-0.720808	0.421593	-0.457885	0	0
60488	10.322822	0.997227	-4.040918	0.478788	-0.012974	-0.103264	-0.725011	-0.394065	0.493730	-0.301989	-0.722721	0.418715	-0.459515	0	0
60489	10.225389	0.838768	-4.108355	0.471336	-0.093171	-0.101365	-0.722631	-0.390840	0.497294	-0.298654	-0.724965	0.416116	-0.460520	0	0
60490	9.729712	0.259890	-4.081514	0.387650	-0.092516	-0.017318	-0.721261	-0.385344	0.501573	-0.295541	-0.726583	0.414501	-0.461434	0	0
60491	9.041789	-0.073968	-3.780191	0.173927	-0.043230	0.059064	-0.722982	-0.381432	0.504091	-0.293825	-0.727026	0.414279	-0.462031	0	0
60492	8.563244	0.084497	-3.411024	0.096864	-0.082092	0.125891	-0.722986	-0.380480	0.505138	-0.292204	-0.727134	0.415012	-0.462231	0	0
60493	8.374826	0.223903	-3.219497	0.098015	-0.082978	0.170844	-0.723701	-0.376965	0.509596	-0.290356	-0.727069	0.416067	-0.462551	0	0
60494	8.366077	0.276072	-3.127043	0.050692	-0.027883	0.175261	-0.723321	-0.374469	0.508196	-0.289066	-0.726582	0.417210	-0.463093	0	0
60495	8.774389	0.148667	-3.244592	0.005027	0.083364	0.165884	-0.726591	-0.372787	0.507063	-0.288609	-0.725491	0.418173	-0.464218	0	0
60496	9.294071	0.131750	-3.341430	-0.003089	0.227947	0.120785	-0.729045	-0.370288	0.503574	-0.289029	-0.723883	0.418430	-0.466231	0	0
60497	9.583047	0.151971	-3.373844	0.017306	0.261112	0.058442	-0.731186	-0.368501	0.502860	-0.289725	-0.722441	0.418038	-0.468383	0	0
60498	9.478629	0.169422	-3.174176	0.004393	0.233949	-0.011289	-0.735184	-0.365877	0.500240	-0.290719	-0.721379	0.417266	-0.470089	0	0
60499	9.200844	0.170807	-2.951221	0.004905	0.164568	-0.053440	-0.737028	-0.366439	0.497683	-0.291625	-0.720812	0.416400	-0.471165	0	0
60500	8.912771	0.005108	-2.741048	-0.024922	0.137128	-0.071891	-0.739143	-0.369042	0.493027	-0.292733	-0.720346	0.415644	-0.471856	0	0
60501	8.791706	-0.095455	-2.773407	-0.001543	0.179665	-0.092144	-0.739139	-0.369728	0.492420	-0.293930	-0.719845	0.414481	-0.472900	0	0
60502	9.102968	-0.160041	-3.002857	0.049858	0.270037	-0.095808	-0.739707	-0.370615	0.490254	-0.295126	-0.719094	0.412751	-0.474806	0	0
60503	9.479757	-0.079566	-3.233812	0.165806	0.338670	-0.077250	-0.742977	-0.369464	0.488241	-0.295701	-0.718256	0.410426	-0.477723	0	0
60504	9.914772	-0.022142	-3.404293	0.289968	0.327902	-0.086066	-0.745843	-0.367285	0.485583	-0.295366	-0.717870	0.407455	-0.481042	0	0
60505	10.220325	0.137488	-3.533035	0.351832	0.254469	-0.091243	-0.747298	-0.365935	0.481872	-0.294318	-0.718017	0.404372	-0.484058	0	0
60506	10.034110	0.252171	-3.667833	0.411790	0.170006	-0.098358	-0.747009	-0.365451	0.483592	-0.292542	-0.718750	0.401215	-0.486666	0	0
60507	9.623796	0.173327	-3.720635	0.434091	0.080633	-0.145991	-0.748894	-0.361399	0.483299	-0.290457	-0.720172	0.397833	-0.488585	0	0
60508	9.177924	0.089515	-3.385670	0.466851	0.007114	-0.213812	-0.748879	-0.360164	0.487326	-0.288178	-0.722295	0.394024	-0.489887	0	0
60509	8.834956	0.068946	-3.479257	0.527980	0.009327	-0.255070	-0.746927	-0.356505	0.490921	-0.285649	-0.724730	0.389582	-0.491321	0	0
60510	8.793568	0.075535	-3.226462	0.568196	0.048115	-0.259641	-0.745790	-0.356047	0.492914	-0.282999	-0.727077	0.384797	-0.493155	0	0
60511	8.825420	0.054199	-3.459673	0.612543	0.132275	-0.252352	-0.745536	-0.352050	0.495982	-0.280295	-0.729080	0.379580	-0.495778	0	0
60512	8.999010	0.057683	-3.449234	0.693704	0.176902	-0.232039	-0.743580	-0.349606	0.498091	-0.277051	-0.730979	0.373961	-0.499065	0	0
60513	9.141577	-0.041580	-3.356181	0.775958	0.196338	-0.237397	-0.743877	-0.345540	0.502861	-0.273290	-0.732978	0.367819	-0.502758	0	0
60514	9.198410	-0.063952	-3.165218	0.845305	0.128919	-0.237139	-0.746452	-0.341831	0.503963	-0.268765	-0.735443	0.361507	-0.506164	0	0
60515	9.294718	-0.225470	-3.107071	0.849797	0.073800	-0.270079	-0.745950	-0.335125	0.507198	-0.264139	-0.738267	0.355030	-0.509063	0	0
60516	9.324745	-0.193474	-2.977553	0.840544	-0.001486	-0.335109	-0.744989	-0.329828	0.512739	-0.259625	-0.741624	0.348291	-0.511157	0	0
60517	9.346281	-0.139028	-2.709891	0.876322	-0.081322	-0.356911	-0.740768	-0.325891	0.518728	-0.254655	-0.745491	0.341384	-0.512690	0	0
60518	9.498855	-0.225047	-2.885237	0.886585	-0.114819	-0.381598	-0.737252	-0.321150	0.526044	-0.249601	-0.749574	0.334297	-0.513891	0	0
60519	9.765460	-0.211472	-3.312988	0.860565	-0.113668	-0.398119	-0.735703	-0.317995	0.531304	-0.244804	-0.753569	0.327184	-0.514932	0	0
60520	9.624805	-0.238185	-3.416596	0.822801	-0.124307	-0.372523	-0.731782	-0.311561	0.539004	-0.240106	-0.757381	0.320456	-0.515781	0	0
60521	9.556653	-0.285292	-3.484402	0.777350	-0.202603	-0.354160	-0.727530	-0.309264	0.546301	-0.235383	-0.761365	0.314265	-0.515903	0	0
60522	9.646127	-0.218866	-3.781997	0.730315	-0.205457	-0.334039	-0.723020	-0.305108	0.553570	-0.230895	-0.765138	0.308455	-0.515856	0	0
60523	9.583617	-0.091843	-3.817478	0.745987	-0.249555	-0.289888	-0.719217	-0.300928	0.560566	-0.225900	-0.768982	0.302983	-0.515595	0	0
60524	9.396461	-0.043127	-3.735283	0.670753	-0.344312	-0.288079	-0.714823	-0.297452	0.570051	-0.221179	-0.773091	0.298106	-0.514338	0	0
60525	9.074139	0.094747	-3.719915	0.572642	-0.434189	-0.321207	-0.708349	-0.293278	0.576316	-0.217097	-0.777491	0.293658	-0.511997	0	0
60526	8.761921	0.278074	-3.663566	0.484506	-0.445418	-0.330574	-0.703512	-0.292309	0.584230	-0.213712	-0.781744	0.289598	-0.509251	0	0
60527	8.392329	0.441500	-3.539984	0.488492	-0.399105	-0.321515	-0.695439	-0.290302	0.593307	-0.210364	-0.785700	0.285472	-0.506881	0	0
60528	8.084186	0.418785	-3.492378	0.527654	-0.319468	-0.301450	-0.690631	-0.288101	0.599464	-0.206829	-0.789244	0.281122	-0.505258	0	0
60529	8.185183	0.291607	-3.465583	0.549005	-0.211108	-0.266711	-0.686967	-0.284992	0.604983	-0.203240	-0.792148	0.276704	-0.504609	0	0
60530	8.468736	0.456816	-3.636944	0.613007	-0.111141	-0.277672	-0.683300	-0.282426	0.609905	-0.199476	-0.794676	0.271663	-0.504874	0	0
60531	8.733272	0.726582	-3.818989	0.674851	-0.025703	-0.229876	-0.681375	-0.276354	0.613933	-0.195194	-0.796725	0.266503	-0.506068	0	0
60532	9.195908	0.729972	-4.133365	0.697330	0.089916	-0.222583	-0.681417	-0.271081	0.617366	-0.190998	-0.798177	0.261045	-0.508221	0	0
60533	9.472117	0.792995	-4.276132	0.660304	0.128118	-0.242836	-0.681054	-0.265446	0.619124	-0.187288	-0.799370	0.255529	-0.510526	0	0
60534	9.267323	0.931663	-4.021196	0.632398	0.060554	-0.251973	-0.680411	-0.260331	0.619719	-0.183670	-0.800844	0.250197	-0.512169	0	0
60535	8.903317	0.881522	-3.708397	0.629426	-0.016644	-0.286802	-0.678480	-0.256282	0.621223	-0.180050	-0.802753	0.244728	-0.513107	0	0
60536	8.671824	0.800530	-3.695437	0.599921	-0.014218	-0.296104	-0.678213	-0.252360	0.625838	-0.176716	-0.804586	0.239326	-0.513942	0	0
60537	8.722660	0.906397	-4.020315	0.620295	0.096350	-0.298057	-0.677964	-0.248070	0.628784	-0.173483	-0.805850	0.233591	-0.515698	0	0
60538	9.167446	0.945770	-4.476300	0.628088	0.210290	-0.292628	-0.679133	-0.244763	0.628860	-0.170417	-0.806492	0.227654	-0.518365	0	0
60539	9.652016	0.963208	-4.764835	0.593298	0.219886	-0.295363	-0.680871	-0.240618	0.629559	-0.167660	-0.806987	0.221843	-0.521007	0	0
60540	9.815583	0.991818	-4.814244	0.541509	0.126879	-0.307204	-0.680792	-0.234965	0.631039	-0.165153	-0.807880	0.216334	-0.522738	0	0
60541	9.490478	0.910855	-4.754305	0.451666	0.017300	-0.303618	-0.680801	-0.233321	0.632552	-0.163127	-0.809152	0.211514	-0.523378	0	0
60542	8.843301	0.835618	-4.590498	0.283116	-0.060600	-0.303973	-0.678990	-0.231642	0.632781	-0.162295	-0.810542	0.207699	-0.523013	0	0
60543	8.297410	0.759522	-4.415992	0.224262	-0.098782	-0.311495	-0.677101	-0.233997	0.636425	-0.161901	-0.812037	0.204185	-0.522199	0	0
60544	7.847525	0.807797	-4.343298	0.206530	-0.092309	-0.359344	-0.674267	-0.234666	0.637484	-0.161909	-0.813555	0.200368	-0.521312	0	0
60545	7.772629	0.919103	-4.105475	0.259885	-0.013600	-0.354768	-0.671694	-0.236779	0.638880	-0.161617	-0.814725	0.196173	-0.521171	0	0
60546	7.922511	0.950664	-4.366910	0.276854	0.089026	-0.346610	-0.671417	-0.236226	0.639194	-0.161328	-0.815360	0.191775	-0.521904	0	0
60547	8.335556	1.092342	-4.299308	0.269691	0.137807	-0.344750	-0.671133	-0.236637	0.638742	-0.161193	-0.815705	0.187357	-0.523011	0	0
60548	8.628209	1.248670	-4.536283	0.222125	0.138721	-0.309893	-0.671562	-0.237520	0.636434	-0.161258	-0.815887	0.183474	-0.524082	0	0
60549	8.777884	1.349565	-4.543639	0.161908	0.092015	-0.264007	-0.673237	-0.238379	0.636961	-0.161492	-0.816123	0.180347	-0.524727	0	0
60550	8.644197	1.382471	-4.395915	0.102806	0.002177	-0.206191	-0.670122	-0.240376	0.635819	-0.161743	-0.816622	0.178163	-0.524620	0	0
60551	8.359869	1.431487	-4.104773	0.102183	-0.091451	-0.150116	-0.670408	-0.239950	0.635989	-0.161537	-0.817511	0.176571	-0.523836	0	0
60552	8.339416	1.439240	-3.949370	0.106053	-0.117913	-0.139054	-0.667714	-0.239693	0.638660	-0.161181	-0.818522	0.175091	-0.522863	0	0
60553	8.393404	1.595689	-3.889983	0.130068	-0.075955	-0.133529	-0.666012	-0.239523	0.640488	-0.160689	-0.819340	0.173461	-0.522276	0	0
60554	8.783226	1.803621	-4.048131	0.187246	-0.026158	-0.120535	-0.666007	-0.239550	0.641051	-0.159741	-0.819959	0.171576	-0.522217	0	0
60555	9.475074	1.802432	-4.322801	0.333394	0.091343	-0.072579	-0.666018	-0.237634	0.642863	-0.157553	-0.820113	0.169112	-0.523443	0	0
60556	10.003041	1.431724	-4.443995	0.418463	0.111556	-0.043032	-0.667789	-0.231843	0.642113	-0.154532	-0.820230	0.166424	-0.525019	0	0
60557	10.079632	1.119897	-4.378845	0.434957	-0.025503	-0.029967	-0.666979	-0.227942	0.644041	-0.151090	-0.821058	0.163951	-0.525506	0	0
60558	9.667235	0.801479	-4.288205	0.470904	-0.194554	-0.038944	-0.665326	-0.222986	0.647579	-0.147111	-0.822819	0.161490	-0.524640	0	0
60559	8.952418	0.366051	-3.993783	0.490406	-0.286325	0.014238	-0.662267	-0.216707	0.652879	-0.142548	-0.824986	0.159472	-0.523112	0	0
60560	8.427088	0.192455	-3.612955	0.422394	-0.309657	0.004834	-0.660322	-0.211418	0.658269	-0.138544	-0.827165	0.157781	-0.521256	0	0
60561	8.291071	0.422798	-3.538735	0.414240	-0.241199	-0.031984	-0.658962	-0.204936	0.662892	-0.134913	-0.829017	0.155710	-0.519888	0	0
60562	8.603821	0.714136	-3.727273	0.410798	-0.070125	-0.074360	-0.655056	-0.200008	0.666266	-0.131774	-0.830024	0.153072	-0.519870	0	0
60563	9.035872	0.874985	-4.012910	0.396791	0.118663	-0.103938	-0.655940	-0.196718	0.666620	-0.129214	-0.830061	0.150008	-0.521345	0	0
60564	9.235097	0.897556	-3.812486	0.395438	0.136523	-0.156217	-0.657102	-0.194118	0.666512	-0.126951	-0.830063	0.146513	-0.522889	0	0
60565	9.149503	0.696157	-3.578718	0.325124	0.101444	-0.182953	-0.657982	-0.190720	0.667578	-0.125371	-0.830186	0.143183	-0.523997	0	0
60566	8.818439	0.388635	-3.259167	0.150139	0.097113	-0.227446	-0.660825	-0.189467	0.666273	-0.125435	-0.830170	0.140393	-0.524761	0	0
60567	8.356923	0.116761	-2.997307	0.118477	0.098167	-0.214803	-0.660666	-0.190503	0.666912	-0.125730	-0.830080	0.137883	-0.525498	0	0
60568	8.356991	-0.110182	-2.892510	0.191043	0.125125	-0.207398	-0.660956	-0.191245	0.664612	-0.125407	-0.829921	0.135040	-0.526562	0	0
60569	9.007071	-0.046262	-3.298042	0.243865	0.283170	-0.233098	-0.663385	-0.189155	0.663637	-0.125003	-0.829020	0.131484	-0.528973	0	0
60570	9.994494	0.200645	-3.782628	0.387650	0.463966	-0.210840	-0.667776	-0.189739	0.659410	-0.123518	-0.827286	0.127151	-0.533079	0	0
60571	10.956038	0.329573	-4.136583	0.434558	0.515389	-0.206937	-0.673778	-0.185574	0.655213	-0.121688	-0.825294	0.122504	-0.537656	0	0
60572	11.321166	0.626523	-4.409168	0.384576	0.416170	-0.252633	-0.677513	-0.182314	0.651220	-0.120344	-0.823804	0.117827	-0.541278	0	0
60573	10.758876	0.778991	-4.271205	0.330441	0.243514	-0.274580	-0.682054	-0.179935	0.650847	-0.119402	-0.823173	0.113503	-0.543367	0	0
60574	9.773941	0.634367	-3.819861	0.219785	0.104755	-0.293153	-0.683185	-0.180155	0.649857	-0.119287	-0.823174	0.109784	-0.544154	0	0
60575	8.620972	0.577619	-3.323013	0.144503	0.004474	-0.326422	-0.683440	-0.182428	0.649576	-0.119886	-0.823651	0.106326	-0.543987	0	0
60576	7.864941	0.650901	-2.965764	0.221225	-0.042767	-0.359373	-0.683971	-0.184724	0.649861	-0.119969	-0.824502	0.102248	-0.543461	0	0
60577	7.447877	0.649995	-2.679645	0.339095	-0.000559	-0.333601	-0.682416	-0.183458	0.652747	-0.118992	-0.825219	0.097675	-0.543428	0	0
60578	7.533090	0.491775	-2.500291	0.491554	0.099551	-0.321537	-0.681565	-0.183240	0.653881	-0.116768	-0.825543	0.092255	-0.544365	0	0
60579	8.003906	0.247111	-2.587125	0.649515	0.153496	-0.305655	-0.683881	-0.177809	0.654806	-0.113215	-0.825700	0.086036	-0.545893	0	0
60580	8.791981	0.099182	-2.820457	0.761876	0.250350	-0.357750	-0.683983	-0.170731	0.653556	-0.109052	-0.825456	0.078623	-0.548222	0	0
60581	9.829648	0.120614	-3.876018	0.778190	0.529382	-0.463486	-0.687992	-0.166978	0.651289	-0.105582	-0.823697	0.069974	-0.552701	0	0
60582	9.985333	0.882787	-4.009719	0.557386	0.498879	-0.434348	-0.693416	-0.164494	0.646135	-0.103713	-0.821784	0.062794	-0.556751	0	0
60583	9.370745	1.543724	-3.064564	0.487415	0.221249	-0.347785	-0.697138	-0.161446	0.643539	-0.101784	-0.821234	0.057015	-0.558537	0	0
60584	8.865245	1.699641	-2.131613	0.157686	-0.040756	-0.263650	-0.695695	-0.162462	0.646284	-0.101915	-0.821751	0.054020	-0.558050	0	0
60585	8.588565	2.022116	-2.522539	-0.128905	0.074747	-0.179996	-0.699873	-0.166911	0.644917	-0.104029	-0.821271	0.053202	-0.558446	0	0
60586	8.946865	2.214622	-3.319697	-0.028692	0.319467	-0.117710	-0.701557	-0.168774	0.642560	-0.105079	-0.819496	0.052089	-0.560956	0	0
60587	9.484761	1.754858	-3.676139	0.155333	0.444921	-0.128531	-0.704273	-0.168241	0.638387	-0.104773	-0.817194	0.049710	-0.564576	0	0
60588	9.810434	1.432399	-3.492356	0.282134	0.338297	-0.167545	-0.708959	-0.167156	0.635255	-0.103567	-0.815634	0.046418	-0.567327	0	0
60589	10.168940	1.291766	-3.501849	0.328014	0.240747	-0.153481	-0.711674	-0.165170	0.633571	-0.101890	-0.814645	0.043069	-0.569313	0	0
60590	10.472270	1.377917	-3.575432	0.233582	0.212194	-0.054442	-0.714010	-0.161876	0.628438	-0.100375	-0.813675	0.041105	-0.571111	0	0
60591	10.166139	1.486906	-3.944911	0.184686	0.137600	0.040949	-0.718566	-0.158741	0.627266	-0.098712	-0.813029	0.040258	-0.572381	0	0
60592	9.630880	1.515640	-3.997169	-0.013229	-0.012197	0.044357	-0.717998	-0.158512	0.628263	-0.098548	-0.813048	0.040733	-0.572347	0	0
60593	9.155357	1.760139	-3.895667	-0.109649	-0.164829	0.013153	-0.716295	-0.158614	0.629792	-0.099317	-0.813851	0.041640	-0.571007	0	0
60594	8.891128	1.897144	-3.846246	-0.172362	-0.200882	0.033241	-0.713416	-0.162193	0.631798	-0.100437	-0.814791	0.043126	-0.569358	0	0
60595	8.770419	1.752054	-3.813692	-0.155183	-0.155087	0.020306	-0.714217	-0.164024	0.634372	-0.101543	-0.815482	0.044338	-0.568078	0	0
60596	8.654158	1.697825	-3.867668	-0.161931	-0.101290	-0.033049	-0.712204	-0.166944	0.634876	-0.102996	-0.815887	0.045121	-0.567173	0	0
60597	8.431094	1.797602	-3.776551	-0.192250	-0.063762	-0.075407	-0.709791	-0.168407	0.634762	-0.104993	-0.816057	0.045665	-0.566517	0	0
60598	8.324567	1.831617	-3.545295	-0.192538	-0.072465	-0.084580	-0.707780	-0.171313	0.634985	-0.106993	-0.816284	0.046162	-0.565776	0	0
60599	8.332968	1.868539	-3.410105	-0.263594	-0.117438	-0.068118	-0.707301	-0.175358	0.635574	-0.109510	-0.816669	0.047222	-0.564650	0	0
60600	8.534549	2.032647	-3.276479	-0.343442	-0.150219	-0.038783	-0.706813	-0.181041	0.634510	-0.112453	-0.817135	0.049039	-0.563241	0	0
60601	8.726076	2.229254	-3.209897	-0.431497	-0.231401	0.030988	-0.704504	-0.184577	0.635819	-0.115732	-0.817901	0.051977	-0.561197	0	0
60602	8.803079	2.338648	-3.270034	-0.448164	-0.328564	0.102715	-0.700897	-0.188834	0.639751	-0.118636	-0.819141	0.055737	-0.558414	0	0
60603	8.900096	2.331303	-3.495929	-0.475819	-0.434424	0.104678	-0.696308	-0.192692	0.643981	-0.121757	-0.820899	0.059754	-0.554733	0	0
60604	9.014725	2.481069	-3.692474	-0.438338	-0.476831	0.073666	-0.690825	-0.200417	0.647961	-0.124652	-0.822930	0.063402	-0.550662	0	0
60605	9.757495	2.324629	-4.170540	-0.361707	-0.346790	0.084742	-0.685015	-0.202028	0.649780	-0.127002	-0.824295	0.066505	-0.547709	0	0
60606	9.960812	2.125134	-4.590067	-0.276150	-0.197875	0.085587	-0.682257	-0.206517	0.652859	-0.128669	-0.824947	0.069004	-0.546027	0	0
60607	9.174469	1.779803	-3.925239	-0.150866	-0.366261	-0.003115	-0.679410	-0.207798	0.654727	-0.129743	-0.826719	0.070253	-0.542924	0	0
60608	8.807227	1.155530	-3.475967	-0.298588	-0.523499	-0.109762	-0.672014	-0.210705	0.659130	-0.132428	-0.829217	0.071671	-0.538262	0	0
60609	8.607214	0.786247	-3.321138	-0.518619	-0.479598	-0.064484	-0.666801	-0.217965	0.665399	-0.136794	-0.831107	0.074544	-0.533846	0	0
60610	8.533636	0.540239	-3.382792	-0.591930	-0.317316	0.120405	-0.663019	-0.226397	0.666812	-0.140824	-0.831863	0.079167	-0.530948	0	0
60611	8.733806	0.537848	-3.670483	-0.526263	-0.096877	0.297308	-0.662132	-0.229836	0.666589	-0.143603	-0.831355	0.084555	-0.530168	0	0
60612	8.992878	0.777069	-3.922570	-0.569109	0.060668	0.391572	-0.662516	-0.234159	0.664348	-0.146300	-0.829845	0.090770	-0.530768	0	0
60613	9.211999	0.908173	-3.688367	-0.636687	0.058263	0.466763	-0.663776	-0.236035	0.662127	-0.149210	-0.828124	0.097923	-0.531375	0	0
60614	9.334452	0.569735	-3.291776	-0.785160	-0.070314	0.468497	-0.666981	-0.240159	0.659643	-0.153138	-0.826812	0.106101	-0.530729	0	0
60615	9.166744	0.508263	-3.140980	-0.975263	-0.107280	0.479153	-0.669456	-0.247093	0.655849	-0.158586	-0.825298	0.115389	-0.529546	0	0
60616	8.766581	0.369920	-3.102762	-1.134551	-0.044093	0.537356	-0.671654	-0.254534	0.650609	-0.165033	-0.823026	0.125920	-0.528712	0	0
60617	8.620960	0.360571	-3.232641	-0.991995	0.053809	0.555791	-0.673138	-0.261510	0.647367	-0.170360	-0.820317	0.135638	-0.528828	0	0
60618	8.807907	0.558555	-3.446069	-0.750420	0.166709	0.581842	-0.676497	-0.265957	0.642749	-0.173654	-0.817307	0.144121	-0.530172	0	0
60619	9.528023	0.624148	-3.832470	-0.600811	0.233228	0.558329	-0.683592	-0.265547	0.636635	-0.175972	-0.814159	0.151459	-0.532202	0	0
60620	10.208635	0.800346	-3.767403	-0.526412	0.214539	0.468764	-0.691086	-0.266722	0.630849	-0.178078	-0.811336	0.157723	-0.533990	0	0
60621	10.443779	0.980909	-3.973085	-0.631119	0.122716	0.393540	-0.694882	-0.268825	0.628215	-0.181321	-0.808878	0.164065	-0.534717	0	0
60622	9.903125	0.962585	-3.769413	-0.674347	-0.023413	0.296310	-0.696287	-0.271337	0.624404	-0.185135	-0.807251	0.170122	-0.533975	0	0
60623	9.292982	0.626326	-3.690817	-0.750822	-0.123247	0.180517	-0.696484	-0.279903	0.621050	-0.190048	-0.806152	0.175815	-0.532062	0	0
60624	8.685246	0.463224	-3.686061	-0.713541	-0.102341	0.134516	-0.697128	-0.285806	0.618995	-0.194895	-0.805059	0.180913	-0.530252	0	0
60625	8.338612	0.208968	-3.532245	-0.583330	-0.036971	0.173090	-0.695796	-0.292024	0.616902	-0.198626	-0.803755	0.185478	-0.529266	0	0
60626	8.299395	-0.116421	-3.479761	-0.479960	0.029082	0.233685	-0.697327	-0.295818	0.613012	-0.201298	-0.802178	0.189870	-0.529093	0	0
60627	8.598236	-0.201541	-3.438352	-0.368752	0.075635	0.282512	-0.699438	-0.296194	0.612586	-0.202913	-0.800458	0.193950	-0.529601	0	0
60628	9.100002	-0.171924	-3.379630	-0.306457	0.095514	0.318506	-0.702124	-0.297158	0.609730	-0.203855	-0.798681	0.197948	-0.530442	0	0
60629	9.476126	-0.131068	-3.369275	-0.290355	0.083185	0.340669	-0.705130	-0.295506	0.606194	-0.204528	-0.796934	0.202062	-0.531258	0	0
60630	9.529294	-0.102449	-3.361415	-0.329348	0.016054	0.326036	-0.710519	-0.294947	0.602330	-0.205449	-0.795482	0.206405	-0.531409	0	0
60631	9.380405	0.048934	-3.359691	-0.344801	-0.035855	0.301306	-0.711653	-0.295289	0.600909	-0.206504	-0.794304	0.210738	-0.531062	0	0
60632	9.225110	0.061667	-3.503557	-0.342005	-0.033918	0.268239	-0.712060	-0.296826	0.600253	-0.207720	-0.793180	0.214780	-0.530648	0	0
60633	9.128077	0.073239	-3.591639	-0.305084	-0.043604	0.212332	-0.712460	-0.298275	0.600731	-0.208898	-0.792288	0.218211	-0.530119	0	0
60634	9.127942	0.156400	-3.644231	-0.218394	-0.085757	0.174043	-0.711780	-0.296293	0.600989	-0.209510	-0.791879	0.220946	-0.529354	0	0
60635	9.168894	0.100035	-3.621976	-0.176188	-0.150745	0.150372	-0.712859	-0.300131	0.600760	-0.209746	-0.791946	0.223429	-0.528117	0	0
60636	9.323879	0.082285	-3.825953	-0.183148	-0.166048	0.130221	-0.712019	-0.298656	0.602536	-0.210136	-0.792119	0.225805	-0.526691	0	0
60637	9.362818	0.054511	-3.764789	-0.186532	-0.172214	0.141241	-0.711590	-0.298568	0.603525	-0.210441	-0.792287	0.228318	-0.525230	0	0
60638	9.513431	0.153086	-3.960598	-0.212601	-0.150690	0.121931	-0.711424	-0.300039	0.604278	-0.211137	-0.792324	0.230744	-0.523833	0	0
60639	9.265509	0.354364	-4.010399	-0.220498	-0.149685	0.135654	-0.709868	-0.300233	0.604816	-0.211780	-0.792304	0.233346	-0.522450	0	0
60640	8.891929	0.221254	-3.654306	-0.304149	-0.223682	0.128175	-0.708441	-0.300894	0.606172	-0.212992	-0.792498	0.236446	-0.520264	0	0
60641	8.595570	0.409346	-3.419777	-0.464811	-0.258037	0.077423	-0.706693	-0.304829	0.607038	-0.215607	-0.792635	0.240085	-0.517303	0	0
60642	8.423265	0.886529	-3.468193	-0.491860	-0.181248	0.087380	-0.704654	-0.309883	0.607268	-0.218612	-0.792266	0.243734	-0.514895	0	0
60643	8.408225	1.126670	-3.644806	-0.437983	-0.046226	0.105653	-0.705031	-0.313983	0.606310	-0.221371	-0.791261	0.246985	-0.513712	0	0
60644	8.673394	1.158749	-3.644852	-0.381510	0.041981	0.122202	-0.704570	-0.318318	0.604060	-0.223861	-0.789866	0.249842	-0.513397	0	0
60645	9.135412	1.119996	-3.710691	-0.339947	0.167973	0.124011	-0.707962	-0.320846	0.598292	-0.226278	-0.787906	0.252247	-0.514172	0	0
60646	9.449543	1.133317	-3.603996	-0.266835	0.195755	0.118679	-0.709657	-0.322912	0.594230	-0.228261	-0.785966	0.254136	-0.515335	0	0
60647	9.370152	1.212381	-3.310661	-0.260417	0.123567	0.093120	-0.713044	-0.324015	0.591513	-0.230095	-0.784472	0.255982	-0.515881	0	0
60648	8.929166	1.289390	-3.035216	-0.333570	0.077203	0.100315	-0.715322	-0.324501	0.587554	-0.232386	-0.783019	0.258333	-0.515889	0	0
60649	8.540825	1.469101	-2.850442	-0.345691	0.053482	0.095692	-0.715724	-0.328191	0.584084	-0.234699	-0.781663	0.260789	-0.515662	0	0
60650	8.523829	1.845047	-3.026097	-0.373450	0.105834	0.114876	-0.718088	-0.331512	0.582488	-0.237298	-0.779909	0.263386	-0.515810	0	0
60651	9.077064	2.066548	-3.557413	-0.359276	0.262178	0.150582	-0.720614	-0.334836	0.578073	-0.239985	-0.777272	0.265831	-0.517290	0	0
60652	9.817928	1.982411	-4.001121	-0.289081	0.375609	0.162602	-0.725310	-0.334884	0.571767	-0.242380	-0.774169	0.267704	-0.519855	0	0
60653	10.507192	1.776674	-4.211811	-0.225869	0.353492	0.131675	-0.730544	-0.336528	0.566072	-0.244369	-0.771396	0.269076	-0.522331	0	0
60654	10.575962	1.744653	-4.031019	-0.151758	0.140672	0.084461	-0.733264	-0.335968	0.561336	-0.245474	-0.770034	0.270200	-0.523242	0	0
60655	10.079128	1.580662	-4.018339	-0.242673	-0.015777	0.086232	-0.734250	-0.337413	0.558998	-0.246831	-0.769258	0.272207	-0.522704	0	0
60656	9.380122	1.493296	-4.007260	-0.357799	-0.052946	0.095074	-0.735748	-0.341000	0.559635	-0.248938	-0.768361	0.274960	-0.521583	0	0
60657	8.596056	1.437738	-3.792313	-0.320690	-0.072951	0.117024	-0.736287	-0.343778	0.558056	-0.250573	-0.767591	0.277747	-0.520456	0	0
60658	8.065065	1.399789	-3.577053	-0.364654	-0.067313	0.114977	-0.734184	-0.344814	0.555150	-0.252583	-0.766675	0.280718	-0.519239	0	0
60659	7.911644	1.355587	-3.455663	-0.325703	-0.031625	0.131475	-0.734990	-0.347276	0.555992	-0.254291	-0.765617	0.283530	-0.518437	0	0
60660	8.061908	1.314672	-3.017111	-0.253588	0.005290	0.157289	-0.739363	-0.348894	0.552406	-0.255435	-0.764465	0.286066	-0.518182	0	0
60661	8.443390	1.281381	-2.905992	-0.250863	0.031113	0.188533	-0.739498	-0.350250	0.550912	-0.256451	-0.763094	0.288758	-0.518207	0	0
60662	8.625974	1.462885	-2.433383	-0.252352	-0.040167	0.210752	-0.738388	-0.349641	0.549811	-0.257155	-0.762021	0.291782	-0.517743	0	0
60663	8.870422	1.707377	-2.709043	-0.311050	-0.153020	0.286145	-0.739824	-0.347343	0.550109	-0.257594	-0.761142	0.295987	-0.516431	0	0
60664	9.164960	1.878561	-3.330045	-0.404311	-0.192023	0.360423	-0.740935	-0.349004	0.549311	-0.258288	-0.759954	0.301407	-0.514695	0	0
60665	9.499304	1.871676	-3.714568	-0.314768	-0.189500	0.423967	-0.740929	-0.348774	0.550454	-0.257931	-0.758796	0.306751	-0.513424	0	0
60666	10.069510	1.473381	-3.970370	-0.230750	-0.090420	0.474491	-0.744360	-0.345384	0.549569	-0.257162	-0.757050	0.312080	-0.513176	0	0
60667	9.903445	0.586424	-3.568982	-0.127931	-0.202073	0.426067	-0.744389	-0.341111	0.552940	-0.255320	-0.756388	0.316494	-0.512367	0	0
60668	9.284872	-0.142115	-3.168961	-0.154814	-0.389272	0.290266	-0.743553	-0.337632	0.557663	-0.253739	-0.757049	0.320453	-0.509710	0	0
60669	8.991906	-0.471061	-2.899283	-0.216798	-0.411640	0.265295	-0.739860	-0.337466	0.561870	-0.252710	-0.757705	0.324627	-0.506595	0	0
60670	9.321799	-0.412706	-3.263892	-0.198393	-0.123287	0.308985	-0.741576	-0.334512	0.563481	-0.252240	-0.756794	0.328298	-0.505824	0	0
60671	9.615007	0.010938	-3.542623	-0.281165	0.086373	0.411384	-0.744294	-0.332641	0.561226	-0.252568	-0.754257	0.332635	-0.506616	0	0
60672	9.338126	0.296780	-3.013504	-0.342294	0.057894	0.458110	-0.746859	-0.331765	0.558766	-0.253019	-0.751533	0.337698	-0.507090	0	0
60673	9.346622	0.143294	-2.785357	-0.466051	-0.092845	0.428730	-0.750550	-0.330485	0.557188	-0.254034	-0.749327	0.343532	-0.505926	0	0
60674	9.475181	-0.050010	-2.904950	-0.543223	-0.060071	0.377135	-0.752236	-0.331675	0.555719	-0.255983	-0.746911	0.349271	-0.504585	0	0
60675	9.467436	0.062457	-3.329042	-0.603979	0.111628	0.310680	-0.755643	-0.333190	0.549732	-0.259317	-0.743664	0.354363	-0.504128	0	0
60676	9.499605	0.338122	-3.647284	-0.415164	0.221826	0.244850	-0.758878	-0.335288	0.546811	-0.261941	-0.740569	0.357703	-0.504968	0	0
60677	9.506855	0.328277	-3.640373	-0.288751	0.177067	0.186444	-0.762568	-0.336656	0.540836	-0.263777	-0.738211	0.360094	-0.505766	0	0
60678	9.581579	0.235025	-3.597883	-0.256323	0.048931	0.110556	-0.763422	-0.337125	0.538981	-0.265288	-0.736855	0.362101	-0.505520	0	0
60679	9.508210	0.164256	-3.706710	-0.229936	-0.000583	0.074869	-0.763971	-0.339582	0.536717	-0.266606	-0.735939	0.363835	-0.504915	0	0
60680	9.280018	-0.123865	-3.801502	-0.161838	0.037992	0.118883	-0.765399	-0.338921	0.535361	-0.267337	-0.734850	0.365450	-0.504948	0	0
60681	8.937817	-0.409185	-3.684286	-0.105446	0.061284	0.172055	-0.765834	-0.338839	0.533819	-0.267465	-0.733596	0.367106	-0.505503	0	0
60682	8.630082	-0.686267	-3.476519	-0.033351	0.088803	0.230769	-0.770644	-0.336925	0.534266	-0.266869	-0.732178	0.368751	-0.506675	0	0
60683	8.589265	-0.842328	-3.391470	0.067881	0.105701	0.251094	-0.771687	-0.333666	0.532363	-0.265476	-0.730864	0.369994	-0.508394	0	0
60684	8.649599	-0.803894	-3.395891	0.094009	0.135958	0.267633	-0.774283	-0.329568	0.531374	-0.263933	-0.729397	0.371134	-0.510469	0	0
60685	8.703638	-0.637778	-3.334028	0.102666	0.144393	0.249326	-0.778022	-0.324562	0.529747	-0.262426	-0.727973	0.372083	-0.512584	0	0
60686	8.882010	-0.470852	-3.397581	0.143841	0.140980	0.181577	-0.781734	-0.321040	0.529156	-0.260974	-0.726919	0.372319	-0.514646	0	0
60687	9.006892	-0.344180	-3.505289	0.142935	0.126583	0.114660	-0.782474	-0.318174	0.529341	-0.259790	-0.726184	0.372127	-0.516418	0	0
60688	9.069791	-0.393838	-3.452410	0.151652	0.101832	0.066093	-0.783631	-0.316388	0.528335	-0.258726	-0.725775	0.371580	-0.517920	0	0
60689	9.108202	-0.613367	-3.377984	0.178931	0.067213	0.027637	-0.784509	-0.313935	0.528215	-0.257503	-0.725759	0.370723	-0.519163	0	0
60690	8.978977	-0.648159	-3.247776	0.179495	0.012600	-0.014513	-0.786208	-0.312666	0.529156	-0.256324	-0.726177	0.369677	-0.519907	0	0
60691	8.896978	-0.642576	-3.259166	0.204368	-0.030263	-0.038271	-0.785962	-0.310345	0.528452	-0.254892	-0.726973	0.368461	-0.520362	0	0
60692	8.926685	-0.686307	-3.448965	0.176777	-0.046457	-0.042893	-0.784657	-0.310184	0.533528	-0.253658	-0.727792	0.367369	-0.520592	0	0
60693	9.043218	-0.686207	-3.337382	0.181488	-0.072498	-0.069423	-0.783239	-0.310525	0.534199	-0.252391	-0.728860	0.366155	-0.520570	0	0
60694	9.121354	-0.840448	-3.450003	0.119227	-0.103591	-0.069507	-0.783373	-0.309240	0.537243	-0.251506	-0.729922	0.365313	-0.520101	0	0
60695	9.115886	-0.917325	-3.501024	0.130011	-0.165193	-0.071238	-0.781510	-0.308660	0.542340	-0.250275	-0.731345	0.364589	-0.519203	0	0
60696	9.145351	-0.943560	-3.729347	0.111954	-0.173943	-0.062089	-0.778387	-0.309109	0.544680	-0.249145	-0.732723	0.364011	-0.518209	0	0
60697	9.108444	-0.961482	-3.819870	0.150037	-0.205677	-0.072071	-0.777387	-0.309071	0.546507	-0.247611	-0.734403	0.363281	-0.517077	0	0
60698	9.189755	-0.970739	-3.895434	0.237830	-0.228755	-0.105799	-0.774108	-0.309090	0.551694	-0.245582	-0.736523	0.361864	-0.516021	0	0
60699	9.290521	-0.824348	-4.014188	0.248724	-0.234862	-0.142428	-0.771969	-0.307949	0.556964	-0.243566	-0.738839	0.360177	-0.514844	0	0
60700	9.598598	-0.635668	-4.140420	0.234733	-0.197850	-0.190133	-0.769392	-0.308494	0.561420	-0.242098	-0.741080	0.358067	-0.513787	0	0
60701	10.086533	-0.241879	-4.465275	0.173417	-0.060293	-0.238023	-0.765146	-0.308939	0.563326	-0.241746	-0.742644	0.355632	-0.513386	0	0
60702	10.281853	0.166920	-4.310496	-0.019639	-0.006310	-0.207172	-0.763690	-0.311491	0.565269	-0.242931	-0.743335	0.354230	-0.512795	0	0
60703	9.752437	0.239768	-3.319221	-0.102764	-0.175290	-0.182364	-0.760832	-0.314287	0.565914	-0.243939	-0.744613	0.353898	-0.510688	0	0
60704	9.307718	0.344176	-2.915441	-0.133958	-0.271331	-0.208949	-0.757362	-0.319229	0.569240	-0.245043	-0.746376	0.353710	-0.507707	0	0
60705	8.698991	0.609625	-3.219443	-0.075942	-0.168577	-0.238462	-0.754984	-0.327402	0.571670	-0.246163	-0.747868	0.352792	-0.505603	0	0
60706	8.005495	0.662475	-3.178671	-0.006922	-0.058541	-0.268009	-0.751836	-0.330380	0.573006	-0.247364	-0.749060	0.350990	-0.504506	0	0
60707	7.543850	0.626326	-2.412861	0.048267	0.007440	-0.330486	-0.748983	-0.332619	0.573968	-0.248643	-0.750278	0.348310	-0.503924	0	0
60708	8.017584	0.952155	-2.365652	0.127514	0.189485	-0.359824	-0.747525	-0.337296	0.572534	-0.250156	-0.750859	0.344515	-0.504918	0	0
60709	9.147465	1.177358	-3.114158	0.163291	0.481315	-0.248012	-0.748114	-0.337007	0.569736	-0.251799	-0.749657	0.340669	-0.508485	0	0
60710	10.659110	0.902934	-3.517884	0.283725	0.727719	-0.149714	-0.755215	-0.337887	0.560721	-0.252900	-0.747130	0.336278	-0.514543	0	0
60711	11.604569	0.781836	-3.665141	0.218468	0.714780	-0.126697	-0.761459	-0.338849	0.553103	-0.254287	-0.744383	0.332434	-0.520306	0	0
60712	11.761107	0.846735	-3.704388	0.135953	0.444112	-0.106195	-0.766568	-0.338945	0.547926	-0.255299	-0.742734	0.329825	-0.523816	0	0
60713	11.249387	0.451894	-3.649178	0.002401	0.237951	-0.087034	-0.769815	-0.340444	0.544478	-0.256497	-0.741751	0.328598	-0.525393	0	0
60714	9.737282	0.355721	-3.457993	-0.174163	0.145494	-0.077483	-0.772327	-0.342920	0.543219	-0.258671	-0.740764	0.328585	-0.525728	0	0
60715	8.689219	0.473344	-3.178904	-0.189241	0.017676	-0.114214	-0.770335	-0.345980	0.540752	-0.260705	-0.740528	0.328728	-0.524966	0	0
60716	8.229040	0.799115	-2.997737	-0.136076	-0.041812	-0.170947	-0.770848	-0.349711	0.541088	-0.262471	-0.740924	0.328306	-0.523790	0	0
60717	7.898656	0.953807	-2.786309	-0.176045	0.027864	-0.165671	-0.767550	-0.354865	0.540030	-0.264711	-0.740831	0.327966	-0.523007	0	0
60718	7.914919	0.804210	-2.490794	-0.196944	0.085208	-0.200684	-0.767633	-0.360762	0.537688	-0.267496	-0.740490	0.327303	-0.522487	0	0
60719	8.092466	0.830036	-1.980365	-0.222539	0.051800	-0.195115	-0.765759	-0.364481	0.537015	-0.270316	-0.740231	0.326915	-0.521646	0	0
60720	8.471585	1.285152	-1.759695	-0.308989	-0.023403	-0.132602	-0.765410	-0.370304	0.535943	-0.273208	-0.739923	0.327617	-0.520133	0	0
60721	9.053713	1.729115	-2.078083	-0.407116	-0.096731	0.040021	-0.765077	-0.375908	0.533333	-0.275693	-0.739142	0.330315	-0.518223	0	0
60722	9.448879	1.871321	-2.761007	-0.431992	-0.098035	0.205228	-0.764201	-0.378878	0.532293	-0.277500	-0.737739	0.334368	-0.516656	0	0
60723	9.972955	1.441572	-3.358279	-0.316200	-0.060665	0.286166	-0.764349	-0.378569	0.531891	-0.278157	-0.736175	0.338294	-0.515977	0	0
60724	10.385031	0.672094	-3.340060	-0.307022	-0.079151	0.319210	-0.767057	-0.376754	0.530760	-0.278493	-0.734617	0.342457	-0.515270	0	0
60725	9.333343	-0.434938	-2.699259	-0.128686	-0.402842	0.206816	-0.765343	-0.377447	0.532675	-0.276996	-0.735581	0.345776	-0.512477	0	0
60726	8.982750	-1.143632	-1.932324	-0.141123	-0.548729	0.026091	-0.762164	-0.378492	0.541326	-0.276008	-0.737864	0.348241	-0.508039	0	0
60727	9.404646	-1.154980	-2.211457	-0.254274	-0.365105	-0.051417	-0.756181	-0.380828	0.546202	-0.276875	-0.739151	0.350179	-0.504352	0	0
60728	9.942845	-0.547688	-3.290413	-0.287055	-0.072451	0.063852	-0.753596	-0.385394	0.545046	-0.278418	-0.738466	0.352317	-0.503015	0	0
60729	9.749887	0.379730	-3.086332	-0.238436	0.011775	0.239188	-0.754732	-0.385321	0.543933	-0.279016	-0.736857	0.355270	-0.502965	0	0
60730	9.678015	0.279514	-2.990096	-0.330574	-0.131804	0.366751	-0.755575	-0.386647	0.542024	-0.279138	-0.735254	0.360024	-0.501863	0	0
60731	10.008615	0.026884	-3.132124	-0.367275	-0.210903	0.368667	-0.757007	-0.384634	0.542305	-0.279227	-0.733908	0.365183	-0.500053	0	0
60732	10.363840	-0.056791	-3.587977	-0.511435	-0.129218	0.304075	-0.756580	-0.385197	0.541983	-0.280982	-0.731973	0.370345	-0.498105	0	0
60733	10.122375	0.130474	-4.041488	-0.559725	-0.031152	0.267085	-0.760523	-0.387521	0.538067	-0.283626	-0.729513	0.375193	-0.496586	0	0
60734	9.833478	0.139383	-4.011302	-0.388697	-0.046218	0.232513	-0.761625	-0.390562	0.536195	-0.285133	-0.727729	0.378969	-0.495472	0	0
60735	9.405124	-0.070754	-3.849312	-0.272876	-0.153008	0.194247	-0.759930	-0.391145	0.535860	-0.285568	-0.726930	0.382197	-0.493912	0	0
60736	8.984080	-0.317669	-3.661265	-0.247135	-0.236349	0.137413	-0.757374	-0.392367	0.536606	-0.285783	-0.726830	0.385111	-0.491666	0	0
60737	8.632087	-0.402655	-3.648656	-0.237106	-0.230588	0.100628	-0.756923	-0.393992	0.537488	-0.286109	-0.726859	0.387697	-0.489396	0	0
60738	8.286887	-0.369863	-3.741811	-0.204059	-0.186553	0.100549	-0.756504	-0.393183	0.538381	-0.286378	-0.726764	0.389981	-0.487562	0	0
60739	8.084110	-0.406810	-3.773116	-0.130841	-0.109494	0.162912	-0.755050	-0.396515	0.538723	-0.286085	-0.726253	0.392153	-0.486752	0	0
60740	8.025730	-0.688362	-3.724460	-0.078953	-0.059200	0.181226	-0.755356	-0.395314	0.537673	-0.285548	-0.725571	0.394047	-0.486556	0	0
60741	8.063919	-0.873357	-3.693278	-0.105559	-0.019786	0.138881	-0.757032	-0.396030	0.538208	-0.285528	-0.724787	0.395669	-0.486419	0	0
60742	8.233374	-0.636897	-3.693243	-0.125386	0.002207	0.080159	-0.757479	-0.395220	0.536429	-0.286058	-0.724070	0.396875	-0.486194	0	0
60743	8.393204	-0.385759	-3.697582	-0.032261	0.000680	0.040047	-0.758314	-0.395663	0.536974	-0.286061	-0.723787	0.397369	-0.486209	0	0
60744	8.675524	-0.425024	-3.631103	0.065315	-0.078979	-0.032983	-0.756760	-0.396372	0.536350	-0.285438	-0.724457	0.397062	-0.485828	0	0
60745	8.994774	-0.447088	-3.780865	0.101603	-0.178793	-0.104262	-0.753896	-0.398015	0.539747	-0.284454	-0.726001	0.396375	-0.484660	0	0
60746	9.290298	-0.458114	-4.197780	0.049387	-0.215137	-0.139123	-0.750615	-0.399365	0.542876	-0.283920	-0.727702	0.395759	-0.482923	0	0
60747	9.437897	-0.417000	-4.446990	0.003116	-0.245214	-0.156568	-0.747747	-0.401422	0.545965	-0.283631	-0.729488	0.395356	-0.480723	0	0
60748	9.100672	-0.351417	-4.458106	-0.003654	-0.343261	-0.056472	-0.745732	-0.403031	0.548949	-0.282574	-0.731315	0.395957	-0.478068	0	0
60749	8.870658	-0.595971	-4.185401	0.062781	-0.418353	0.040957	-0.742026	-0.402547	0.555433	-0.280202	-0.733302	0.397197	-0.475384	0	0
60750	8.746620	-0.587539	-4.026120	0.132812	-0.444764	0.063137	-0.737183	-0.403194	0.561271	-0.277162	-0.735498	0.398294	-0.472848	0	0
60751	8.650362	-0.377329	-4.098444	0.152375	-0.362127	0.034610	-0.732656	-0.401261	0.567133	-0.274370	-0.737468	0.398895	-0.470898	0	0
60752	9.129972	0.013550	-4.563100	0.137630	-0.118697	-0.061997	-0.731513	-0.400709	0.570119	-0.273176	-0.738620	0.398137	-0.470427	0	0
60753	9.781143	0.490865	-4.693035	0.069632	0.076671	-0.090667	-0.731222	-0.401033	0.570801	-0.273329	-0.738790	0.396996	-0.471035	0	0
60754	10.299914	0.762258	-4.408738	-0.013651	0.035984	-0.051140	-0.731495	-0.403725	0.567391	-0.273817	-0.738755	0.396608	-0.471134	0	0
60755	10.504852	1.002736	-4.185369	0.018335	-0.049104	-0.076541	-0.728937	-0.406013	0.566519	-0.273790	-0.739318	0.396152	-0.470649	0	0
60756	9.969770	1.058668	-3.916204	0.164811	-0.123623	-0.133126	-0.727508	-0.406552	0.568305	-0.272712	-0.740845	0.394753	-0.470049	0	0
60757	8.842092	0.718501	-3.455966	0.289913	-0.156848	-0.173494	-0.725649	-0.406080	0.572690	-0.270710	-0.743029	0.392586	-0.469575	0	0
60758	7.638783	0.457458	-2.528621	0.394727	-0.178697	-0.219414	-0.723063	-0.406680	0.578271	-0.268108	-0.745758	0.389606	-0.469224	0	0
60759	7.166734	0.557939	-2.539298	0.312872	-0.062577	-0.281325	-0.718540	-0.406043	0.581371	-0.266808	-0.747952	0.386255	-0.469243	0	0
60760	7.860532	1.030016	-3.383412	0.132357	0.255312	-0.289320	-0.719357	-0.408844	0.580357	-0.268162	-0.748189	0.382808	-0.470915	0	0
60761	8.983824	1.249275	-4.047170	0.095564	0.575784	-0.191459	-0.721351	-0.411066	0.573749	-0.270514	-0.746423	0.379421	-0.475094	0	0
60762	10.379895	1.207894	-4.227667	0.099374	0.641134	-0.124277	-0.727329	-0.410883	0.566058	-0.272792	-0.744072	0.376301	-0.479937	0	0
60763	11.579494	1.012305	-4.198925	0.272972	0.396986	-0.109551	-0.730738	-0.412120	0.560230	-0.272751	-0.743283	0.373129	-0.483644	0	0
60764	10.803728	0.961458	-4.158168	0.342636	0.067563	-0.071446	-0.731730	-0.411942	0.559827	-0.270806	-0.744120	0.370783	-0.485252	0	0
60765	10.186011	0.650245	-4.134681	0.187174	-0.001125	0.005248	-0.733728	-0.409112	0.561152	-0.269361	-0.744579	0.369955	-0.485984	0	0
60766	8.952268	0.388266	-4.022618	-0.058354	-0.090605	0.000011	-0.734421	-0.409693	0.561545	-0.269463	-0.744831	0.370508	-0.485120	0	0
60767	7.974007	0.617723	-3.800966	-0.053149	-0.200610	-0.135775	-0.730572	-0.411079	0.565231	-0.269750	-0.746130	0.370333	-0.483092	0	0
60768	7.416003	1.074200	-3.550072	-0.051054	-0.222215	-0.223864	-0.727693	-0.414393	0.567677	-0.270390	-0.747861	0.369530	-0.480666	0	0
60769	7.447749	1.292749	-3.588481	-0.051821	-0.023501	-0.236986	-0.723822	-0.419481	0.568028	-0.271809	-0.748677	0.368107	-0.479687	0	0
60770	7.993684	1.168771	-3.672507	0.073566	0.185277	-0.222296	-0.723802	-0.424630	0.562064	-0.273012	-0.748770	0.365615	-0.480763	0	0
60771	8.743915	0.927190	-3.774601	0.044279	0.291235	-0.235247	-0.721399	-0.427499	0.558476	-0.274856	-0.748315	0.362879	-0.482491	0	0
60772	9.076014	0.881690	-3.811471	-0.138256	0.250135	-0.215286	-0.723498	-0.430191	0.555648	-0.277836	-0.747476	0.361266	-0.483295	0	0
60773	9.056911	1.052926	-3.551190	-0.214963	0.129104	-0.127122	-0.724024	-0.436094	0.550630	-0.280508	-0.746680	0.361028	-0.483159	0	0
60774	8.732880	0.984717	-3.358360	-0.206755	-0.017914	-0.009499	-0.723169	-0.438287	0.548369	-0.282038	-0.746187	0.362034	-0.482277	0	0
60775	8.403319	0.866564	-3.235696	-0.241078	-0.176305	0.022714	-0.724674	-0.443157	0.545963	-0.283076	-0.746240	0.363894	-0.480183	0	0
60776	8.336173	1.059154	-3.275407	-0.259127	-0.266706	0.042108	-0.721654	-0.447797	0.546209	-0.283846	-0.746592	0.366242	-0.477388	0	0
60777	8.663212	1.281716	-3.766856	-0.317131	-0.263017	0.062270	-0.718666	-0.449474	0.547346	-0.284943	-0.746680	0.368994	-0.474468	0	0
60778	8.984373	1.414161	-4.046116	-0.319357	-0.267572	0.047676	-0.716772	-0.453840	0.548184	-0.286117	-0.746825	0.371652	-0.471449	0	0
60779	9.671649	1.480867	-4.317757	-0.317133	-0.216406	0.056929	-0.713058	-0.458300	0.547447	-0.287405	-0.746689	0.374216	-0.468846	0	0
60780	10.485986	1.577072	-4.685743	-0.275715	-0.026714	0.150484	-0.713576	-0.462927	0.545612	-0.288669	-0.745418	0.376744	-0.468067	0	0
60781	10.399976	0.990365	-4.652535	-0.236384	0.043310	0.209058	-0.715000	-0.463345	0.542919	-0.289610	-0.743709	0.379308	-0.468132	0	0
60782	9.815691	0.410076	-3.933994	-0.159966	-0.142495	0.106532	-0.714997	-0.464819	0.540852	-0.289771	-0.743470	0.381297	-0.466796	0	0
60783	9.465624	0.182699	-3.613210	-0.225418	-0.257739	0.064275	-0.712989	-0.467175	0.541532	-0.290159	-0.743737	0.383598	-0.464236	0	0
60784	9.087542	0.209362	-3.594067	-0.465510	-0.249676	0.186670	-0.711571	-0.468840	0.540004	-0.291800	-0.742783	0.387896	-0.461153	0	0
60785	8.790975	0.153240	-3.593004	-0.495863	-0.198471	0.347947	-0.713229	-0.472579	0.537953	-0.293099	-0.740853	0.393365	-0.458795	0	0
60786	8.493623	0.021127	-3.350864	-0.560243	-0.185061	0.402774	-0.713788	-0.474982	0.534564	-0.294676	-0.738421	0.399485	-0.456413	0	0
60787	8.427623	0.028788	-3.164773	-0.606157	-0.179051	0.396245	-0.714637	-0.476666	0.531222	-0.296616	-0.735813	0.405720	-0.453860	0	0
60788	8.328703	0.103553	-2.902136	-0.816652	-0.148740	0.391196	-0.718010	-0.480100	0.526385	-0.300241	-0.732415	0.412755	-0.450619	0	0
60789	8.266728	0.166226	-2.841439	-0.964264	-0.062653	0.405450	-0.720529	-0.486514	0.517827	-0.305200	-0.728050	0.420259	-0.447412	0	0
60790	8.420499	-0.073101	-2.798026	-1.023918	0.035995	0.421688	-0.725362	-0.490159	0.506078	-0.310909	-0.722913	0.427801	-0.444656	0	0
60791	8.790376	-0.376047	-2.825911	-1.156957	0.146502	0.428623	-0.731849	-0.497564	0.492700	-0.317971	-0.716734	0.435578	-0.442108	0	0
60792	9.284578	-0.224525	-3.171903	-1.196790	0.268058	0.432145	-0.736825	-0.501587	0.479942	-0.325784	-0.709769	0.443097	-0.440180	0	0
60793	9.846263	0.009422	-3.551281	-1.161691	0.356037	0.470762	-0.743776	-0.507684	0.463405	-0.333510	-0.702227	0.450374	-0.439103	0	0
60794	10.668647	0.104144	-3.813300	-1.151636	0.346988	0.470986	-0.752455	-0.511289	0.446193	-0.341070	-0.694649	0.457564	-0.437914	0	0
60795	10.904806	0.341467	-3.912370	-1.165191	0.237589	0.454707	-0.759313	-0.514328	0.428577	-0.348237	-0.687451	0.464997	-0.435798	0	0
60796	10.684142	0.550997	-3.868936	-1.185336	0.083333	0.401682	-0.766149	-0.517499	0.413632	-0.355003	-0.681003	0.472619	-0.432249	0	0
60797	9.977682	0.533045	-3.605922	-1.221831	-0.049006	0.350287	-0.769689	-0.521967	0.403654	-0.361556	-0.675118	0.480439	-0.427402	0	0
60798	9.188204	0.473681	-3.465675	-1.242843	-0.123080	0.324492	-0.771687	-0.526953	0.392076	-0.367945	-0.669502	0.488363	-0.421765	0	0
60799	8.493873	0.354826	-3.459807	-1.201244	-0.107412	0.304188	-0.774114	-0.531097	0.380979	-0.374157	-0.663948	0.495841	-0.416318	0	0
60800	8.191263	0.152784	-3.244496	-1.056289	-0.012501	0.309731	-0.777643	-0.536822	0.370357	-0.379804	-0.658437	0.502330	-0.412158	0	0
60801	8.282494	-0.159464	-3.155742	-0.958826	0.064928	0.318944	-0.783356	-0.537605	0.358936	-0.385114	-0.652842	0.508128	-0.409012	0	0
60802	8.553275	-0.260510	-2.997447	-0.834495	0.100938	0.311837	-0.785974	-0.537349	0.348679	-0.389792	-0.647570	0.513184	-0.406642	0	0
60803	9.056170	-0.252380	-2.784321	-0.723140	0.060507	0.306733	-0.791128	-0.537319	0.338009	-0.393532	-0.642858	0.517877	-0.404561	0	0
60804	9.465950	-0.243334	-2.770601	-0.670666	-0.023854	0.362117	-0.793738	-0.536052	0.330495	-0.396252	-0.638386	0.523014	-0.402374	0	0
60805	9.541897	-0.267996	-2.599691	-0.542856	-0.166459	0.401151	-0.798028	-0.533096	0.327053	-0.397232	-0.634734	0.528422	-0.400113	0	0
60806	9.516310	-0.539061	-2.986970	-0.492065	-0.265234	0.357301	-0.800629	-0.530424	0.323012	-0.397525	-0.631902	0.533717	-0.397266	0	0
60807	9.543468	-0.571014	-3.509926	-0.566566	-0.292970	0.239734	-0.803319	-0.529378	0.322962	-0.398588	-0.629460	0.538651	-0.393400	0	0
60808	9.920378	-0.195636	-3.850072	-0.581642	-0.239604	0.149832	-0.804205	-0.528200	0.319658	-0.400370	-0.627229	0.542841	-0.389373	0	0
60809	10.354022	0.498997	-4.156443	-0.597800	-0.197283	0.091210	-0.805341	-0.528658	0.317666	-0.402692	-0.625036	0.546537	-0.385314	0	0
60810	9.895314	0.900240	-3.817836	-0.532449	-0.406336	0.165054	-0.803350	-0.529728	0.318426	-0.403164	-0.623505	0.551258	-0.380546	0	0
60811	9.270436	0.706708	-3.525201	-0.706581	-0.542337	0.166605	-0.804463	-0.530188	0.319396	-0.403937	-0.621716	0.557166	-0.373992	0	0
60812	9.071896	0.787817	-3.681497	-0.913594	-0.518542	0.085381	-0.802341	-0.532658	0.316541	-0.406397	-0.619420	0.563191	-0.366028	0	0
60813	8.637303	1.046038	-3.900272	-0.927723	-0.398967	0.024543	-0.800738	-0.537494	0.315378	-0.409794	-0.616880	0.568349	-0.358479	0	0
60814	8.560818	0.976525	-4.100761	-0.862855	-0.239835	0.039061	-0.799617	-0.540518	0.309536	-0.413608	-0.613923	0.572656	-0.352268	0	0
60815	8.731077	0.698714	-4.089616	-0.796761	-0.095944	0.031612	-0.799329	-0.544536	0.303781	-0.417832	-0.610706	0.576053	-0.347300	0	0
60816	8.559503	0.618538	-3.808364	-0.633572	-0.036161	0.039133	-0.798669	-0.545609	0.296231	-0.421361	-0.607912	0.578645	-0.343612	0	0
60817	8.756255	0.849227	-3.393934	-0.526212	-0.092685	0.024847	-0.798547	-0.546960	0.291631	-0.423940	-0.605801	0.581003	-0.340169	0	0
60818	8.704788	1.105429	-3.303383	-0.469674	-0.115204	0.091093	-0.799565	-0.546759	0.287845	-0.425813	-0.603630	0.583647	-0.337150	0	0
60819	8.559937	1.253268	-3.400866	-0.462849	-0.099771	0.140620	-0.801268	-0.547853	0.284407	-0.427556	-0.601107	0.586490	-0.334509	0	0
60820	8.702527	1.282550	-3.669289	-0.518036	-0.032179	0.122081	-0.803005	-0.545834	0.281728	-0.430079	-0.598240	0.589098	-0.331820	0	0
60821	8.879453	1.432493	-3.911639	-0.595201	0.019032	0.070520	-0.803602	-0.546684	0.275897	-0.433521	-0.595130	0.591418	-0.328792	0	0
60822	9.167920	1.665793	-4.099648	-0.659558	0.075747	0.019017	-0.804765	-0.548443	0.268322	-0.437835	-0.591861	0.593370	-0.325444	0	0
60823	9.654737	1.974413	-4.222120	-0.583540	0.047806	-0.008162	-0.805354	-0.550408	0.261857	-0.441603	-0.589129	0.595016	-0.322288	0	0
60824	9.621228	2.174252	-4.277534	-0.374984	-0.024598	-0.070011	-0.805387	-0.550215	0.257919	-0.443901	-0.587929	0.595928	-0.319627	0	0
60825	9.303638	2.000054	-4.141191	-0.264003	-0.123560	-0.084412	-0.805622	-0.555118	0.255782	-0.444997	-0.587594	0.596835	-0.317014	0	0
60826	8.826933	1.946628	-4.065742	-0.215714	-0.158341	-0.122912	-0.802396	-0.555084	0.254060	-0.445721	-0.587831	0.597512	-0.314273	0	0
60827	8.398151	1.917722	-4.035402	-0.144512	-0.143472	-0.130236	-0.801516	-0.556757	0.255782	-0.446133	-0.588358	0.597853	-0.312046	0	0
60828	8.166780	1.817005	-3.998421	-0.193980	-0.096908	-0.137815	-0.799249	-0.558591	0.254517	-0.447137	-0.588581	0.598089	-0.309725	0	0
60829	8.225697	1.865915	-3.879534	-0.229914	-0.055302	-0.185640	-0.798233	-0.561298	0.253915	-0.448743	-0.588778	0.597969	-0.307252	0	0
60830	8.366761	2.055319	-3.791789	-0.241877	-0.029021	-0.224178	-0.793840	-0.564428	0.252126	-0.450694	-0.589084	0.597530	-0.304653	0	0
60831	8.560474	2.454736	-3.839907	-0.155406	0.004773	-0.207439	-0.793527	-0.568191	0.249914	-0.452280	-0.589554	0.596773	-0.302873	0	0
60832	8.699728	2.652187	-3.988753	-0.048272	0.025337	-0.170501	-0.790704	-0.569856	0.247949	-0.453246	-0.590239	0.595811	-0.301987	0	0
60833	8.814769	2.745137	-4.108389	0.063206	0.020711	-0.174827	-0.790525	-0.572728	0.248050	-0.453535	-0.591453	0.594507	-0.301747	0	0
60834	8.693378	2.732945	-4.219870	0.206890	-0.007389	-0.204814	-0.786976	-0.574134	0.249339	-0.452899	-0.593591	0.592715	-0.302028	0	0
60835	8.574201	2.843709	-4.098750	0.293046	-0.042857	-0.263318	-0.784954	-0.576043	0.252587	-0.451709	-0.596556	0.590471	-0.302365	0	0
60836	8.438272	2.851271	-4.228881	0.355659	-0.052785	-0.316432	-0.781522	-0.577457	0.256980	-0.450242	-0.600146	0.587754	-0.302741	0	0
60837	8.300001	2.903314	-4.059122	0.391687	-0.075782	-0.334693	-0.777641	-0.580482	0.261974	-0.448465	-0.604053	0.584907	-0.303123	0	0
60838	8.246775	2.879675	-4.076609	0.443425	-0.063686	-0.386012	-0.773616	-0.583529	0.267388	-0.446592	-0.608443	0.581523	-0.303619	0	0
60839	8.267653	2.898007	-4.188380	0.544578	0.001553	-0.373068	-0.771322	-0.584328	0.271266	-0.444422	-0.612984	0.577594	-0.305164	0	0
60840	8.302876	2.804247	-4.267602	0.645943	0.031153	-0.349071	-0.766438	-0.587736	0.277919	-0.441713	-0.617717	0.573350	-0.307548	0	0
60841	8.240072	2.719594	-4.251313	0.760654	0.009445	-0.299291	-0.763572	-0.587267	0.284975	-0.437985	-0.622703	0.569115	-0.310673	0	0
60842	8.167077	2.535978	-4.264273	0.866068	-0.000752	-0.256907	-0.761400	-0.586319	0.294182	-0.433387	-0.627890	0.564830	-0.314478	0	0
60843	8.122741	2.311147	-4.293066	0.937671	-0.051448	-0.243889	-0.758508	-0.585737	0.304771	-0.427965	-0.633425	0.560562	-0.318415	0	0
60844	8.159412	2.177586	-4.478880	0.919638	-0.037076	-0.236626	-0.755650	-0.582314	0.315820	-0.422686	-0.638732	0.556295	-0.322327	0	0
60845	8.254189	2.169963	-4.682954	0.885763	-0.009276	-0.206444	-0.753053	-0.580721	0.326333	-0.417632	-0.643592	0.552154	-0.326342	0	0
60846	8.502898	2.078821	-4.888499	0.879716	0.010236	-0.161492	-0.751361	-0.575994	0.334512	-0.412557	-0.648051	0.548209	-0.330595	0	0
60847	8.969795	1.966082	-5.225531	0.861073	0.077550	-0.113848	-0.750920	-0.572002	0.343503	-0.407767	-0.651913	0.544303	-0.335365	0	0
60848	9.376016	1.894235	-5.325731	0.938939	0.160364	-0.084391	-0.750919	-0.568037	0.350239	-0.402803	-0.655587	0.539955	-0.341179	0	0
60849	9.176631	1.597699	-4.810553	1.049121	0.074290	-0.129995	-0.750632	-0.562507	0.360033	-0.396749	-0.660192	0.535215	-0.346816	0	0
60850	9.003716	1.467178	-4.389380	1.012173	-0.032011	-0.199648	-0.751079	-0.558550	0.370688	-0.390589	-0.665303	0.530520	-0.351227	0	0
60851	8.977374	1.418301	-4.347651	0.812939	-0.027265	-0.192716	-0.749083	-0.554215	0.380957	-0.385701	-0.669540	0.526492	-0.354622	0	0
60852	8.707450	1.298341	-4.302107	0.643764	0.010573	-0.125285	-0.746954	-0.551158	0.388041	-0.381898	-0.672591	0.523343	-0.357614	0	0
60853	8.588998	1.141306	-4.284208	0.467613	0.089807	-0.118466	-0.746545	-0.547380	0.392647	-0.379644	-0.674634	0.520545	-0.360238	0	0
60854	8.568187	1.137490	-4.169930	0.420070	0.123184	-0.120449	-0.747662	-0.547153	0.394224	-0.377899	-0.676362	0.517776	-0.362814	0	0
60855	8.594529	0.983933	-4.126022	0.348322	0.128522	-0.067397	-0.748254	-0.544330	0.395252	-0.376453	-0.677522	0.515588	-0.365261	0	0
60856	8.491397	0.737487	-3.959523	0.213512	0.104449	-0.043823	-0.749395	-0.542906	0.395776	-0.375721	-0.678125	0.514147	-0.366924	0	0
60857	8.357069	0.527619	-3.791618	0.145250	0.127715	0.000908	-0.748960	-0.542989	0.397318	-0.375392	-0.678161	0.513160	-0.368573	0	0
60858	8.187998	0.361217	-3.771888	0.123159	0.183233	0.058519	-0.752372	-0.541298	0.396045	-0.375293	-0.677608	0.512436	-0.370690	0	0
60859	8.339836	0.200877	-4.010493	0.103951	0.286932	0.081255	-0.753823	-0.539711	0.393336	-0.375758	-0.676479	0.511544	-0.373505	0	0
60860	8.816974	0.387012	-4.396684	0.150026	0.402874	0.082201	-0.758991	-0.535102	0.388594	-0.376505	-0.675074	0.510043	-0.377327	0	0
60861	9.425129	0.526754	-4.647983	0.174759	0.447125	0.113526	-0.763280	-0.533348	0.383382	-0.377173	-0.673420	0.508483	-0.381696	0	0
60862	10.045774	0.631491	-4.827513	0.184049	0.406184	0.122935	-0.767417	-0.531530	0.379725	-0.377537	-0.671895	0.507092	-0.385851	0	0
60863	10.249225	0.886769	-4.802057	0.194651	0.275462	0.123253	-0.772159	-0.525889	0.377160	-0.377146	-0.670900	0.506150	-0.389187	0	0
60864	9.706711	1.033348	-4.597240	0.177954	0.129489	0.130705	-0.774573	-0.524017	0.377723	-0.376109	-0.670367	0.505865	-0.391473	0	0
60865	8.913240	0.850621	-4.298229	0.134587	0.058232	0.089247	-0.776448	-0.521751	0.375907	-0.375147	-0.670156	0.505741	-0.392915	0	0
60866	8.277476	0.676410	-4.174141	0.097932	0.047667	0.018373	-0.777762	-0.517890	0.376442	-0.374671	-0.670205	0.505322	-0.393822	0	0
60867	7.935945	0.670400	-4.088945	0.104139	0.109327	-0.029501	-0.778195	-0.517027	0.376500	-0.374635	-0.670277	0.504330	-0.395004	0	0
60868	7.922060	0.615843	-3.992164	0.164583	0.197899	-0.035957	-0.779098	-0.513233	0.375335	-0.374681	-0.670256	0.502715	-0.397050	0	0
60869	8.191137	0.493388	-4.044087	0.279155	0.275698	-0.001870	-0.781075	-0.513176	0.374793	-0.374191	-0.670177	0.500585	-0.400324	0	0
60870	8.512957	0.395421	-4.141301	0.343354	0.298432	0.001024	-0.783940	-0.510609	0.373005	-0.373387	-0.670218	0.498116	-0.404067	0	0
60871	8.756712	0.408345	-3.788018	0.458384	0.259712	-0.003211	-0.785142	-0.505125	0.372512	-0.371605	-0.670852	0.495294	-0.408106	0	0
60872	8.774508	0.285332	-3.306399	0.500612	0.152690	0.013558	-0.786160	-0.501745	0.374002	-0.368953	-0.671977	0.492789	-0.411679	0	0
60873	8.719372	0.110296	-2.885193	0.565127	-0.009128	-0.055822	-0.785611	-0.497561	0.379055	-0.365325	-0.674326	0.490142	-0.414226	0	0
60874	8.890992	-0.018678	-2.762019	0.606559	-0.143223	-0.171121	-0.785162	-0.494942	0.386834	-0.361244	-0.677924	0.487010	-0.415624	0	0
60875	9.227322	0.047364	-3.523057	0.566313	-0.151605	-0.242727	-0.783664	-0.492380	0.394488	-0.357659	-0.681729	0.483576	-0.416508	0	0
60876	9.248912	0.344253	-3.971198	0.574600	-0.160776	-0.273854	-0.780499	-0.492413	0.402920	-0.354106	-0.685729	0.479902	-0.417228	0	0
60877	9.284535	0.359544	-4.044893	0.655007	-0.223020	-0.236887	-0.778515	-0.489341	0.409723	-0.349514	-0.690058	0.476351	-0.418032	0	0
60878	9.664900	0.371430	-4.406861	0.686781	-0.123297	-0.257096	-0.774791	-0.487500	0.420664	-0.345261	-0.694145	0.472145	-0.419568	0	0
60879	9.667964	0.826355	-4.515120	0.706335	-0.003646	-0.288373	-0.771962	-0.484569	0.427168	-0.341530	-0.697901	0.467208	-0.421910	0	0
60880	9.388143	1.222895	-4.101110	0.715192	-0.087079	-0.218470	-0.769973	-0.482048	0.433513	-0.337053	-0.701677	0.462973	-0.423911	0	0
60881	9.562373	1.064285	-3.939579	0.572552	-0.098827	-0.215042	-0.766859	-0.478212	0.441905	-0.333475	-0.704969	0.459390	-0.425176	0	0
60882	9.604618	1.241557	-4.159807	0.385169	-0.058186	-0.316374	-0.765568	-0.477309	0.446463	-0.331840	-0.707912	0.455732	-0.425501	0	0
60883	9.219890	1.447735	-4.141660	0.404843	-0.034732	-0.403593	-0.760435	-0.479598	0.450644	-0.330522	-0.711192	0.451288	-0.425795	0	0
60884	8.789107	1.284668	-3.691836	0.524160	-0.050924	-0.386926	-0.756445	-0.480191	0.455648	-0.328213	-0.714838	0.446486	-0.426537	0	0
60885	8.172159	0.880107	-3.219717	0.694582	-0.063243	-0.376669	-0.754441	-0.478819	0.462062	-0.324558	-0.719007	0.441050	-0.427979	0	0
60886	7.937776	0.773143	-3.257542	0.651690	0.049823	-0.419213	-0.749902	-0.478013	0.467571	-0.321885	-0.722702	0.435096	-0.429864	0	0
60887	8.319259	1.107065	-3.941014	0.465981	0.233325	-0.366499	-0.746961	-0.477704	0.473050	-0.321099	-0.724739	0.429711	-0.432433	0	0
60888	8.932575	1.386955	-4.517675	0.437238	0.426235	-0.262095	-0.748249	-0.477432	0.470822	-0.320893	-0.725379	0.424563	-0.436577	0	0
60889	9.787260	1.416339	-4.626740	0.456941	0.400991	-0.206772	-0.749979	-0.475990	0.468248	-0.320175	-0.725918	0.419798	-0.440796	0	0
60890	10.132490	1.600561	-4.621542	0.456903	0.189955	-0.186141	-0.749446	-0.473965	0.467663	-0.318480	-0.727281	0.415845	-0.443516	0	0
60891	9.815308	1.650033	-4.527233	0.504798	-0.024941	-0.151812	-0.750260	-0.473072	0.473089	-0.315373	-0.729581	0.412600	-0.444986	0	0
60892	8.899517	1.451863	-4.458045	0.445789	-0.108591	-0.092385	-0.749709	-0.468373	0.479303	-0.312087	-0.731810	0.410306	-0.445762	0	0
60893	8.206349	1.277313	-4.278673	0.362069	-0.136858	-0.142229	-0.746876	-0.467052	0.483591	-0.309506	-0.734090	0.408100	-0.445838	0	0
60894	7.732802	1.290853	-4.135273	0.356044	-0.142765	-0.230417	-0.743203	-0.464778	0.488636	-0.307342	-0.736728	0.405286	-0.445551	0	0
60895	7.490426	1.434729	-4.067300	0.315981	-0.061280	-0.299471	-0.740052	-0.466453	0.492593	-0.306095	-0.739143	0.401882	-0.445493	0	0
60896	7.668804	1.569936	-4.116568	0.269949	0.104351	-0.326375	-0.737178	-0.469204	0.495216	-0.305978	-0.740776	0.397971	-0.446372	0	0
60897	8.106727	1.563060	-4.195791	0.293225	0.232927	-0.289738	-0.736203	-0.468756	0.494530	-0.306021	-0.741744	0.393824	-0.448408	0	0
60898	8.519871	1.501452	-4.339661	0.272688	0.283646	-0.242069	-0.737320	-0.469595	0.494488	-0.306205	-0.742219	0.389960	-0.450867	0	0
60899	8.871243	1.507040	-4.398658	0.206890	0.209261	-0.163090	-0.737374	-0.468089	0.490067	-0.306218	-0.742508	0.387199	-0.452759	0	0
60900	9.061814	1.495571	-4.367213	0.101402	0.092919	-0.058465	-0.737658	-0.468730	0.488619	-0.306104	-0.742583	0.386061	-0.453682	0	0
60901	8.831220	1.515441	-4.281166	0.015501	-0.020528	0.025920	-0.737938	-0.468074	0.489932	-0.305791	-0.742591	0.386271	-0.453702	0	0
60902	8.453034	1.522771	-4.266975	-0.122788	-0.103445	0.063322	-0.737650	-0.468778	0.489603	-0.306030	-0.742400	0.387653	-0.452673	0	0
60903	8.231969	1.679347	-4.252856	-0.249207	-0.165773	0.064070	-0.737082	-0.469208	0.489430	-0.306945	-0.742105	0.389786	-0.450701	0	0
60904	8.265591	1.771987	-4.306649	-0.261628	-0.181435	0.080608	-0.736212	-0.470826	0.490026	-0.307832	-0.741759	0.392164	-0.448599	0	0
60905	8.472860	1.936299	-4.371299	-0.246684	-0.141413	0.088903	-0.735617	-0.473133	0.490159	-0.308707	-0.741252	0.394387	-0.446883	0	0
60906	8.615691	2.009064	-4.627371	-0.148241	-0.125994	0.073507	-0.735635	-0.472235	0.489369	-0.309017	-0.741007	0.396058	-0.445595	0	0
60907	8.688853	2.063121	-4.537969	-0.104910	-0.158170	0.055319	-0.735189	-0.473303	0.490568	-0.308923	-0.741138	0.397446	-0.444204	0	0
60908	8.746057	1.980886	-4.584122	-0.129612	-0.180057	0.022271	-0.733206	-0.474060	0.490784	-0.309153	-0.741344	0.398899	-0.442394	0	0
60909	8.951958	1.959792	-4.746547	-0.178617	-0.145526	0.033168	-0.733197	-0.474510	0.491179	-0.309752	-0.741274	0.400406	-0.440728	0	0
60910	9.214253	1.816417	-5.042312	-0.186216	-0.052511	0.080743	-0.730666	-0.474914	0.489859	-0.310635	-0.740515	0.402116	-0.439825	0	0
60911	9.498660	1.602093	-4.943235	-0.093947	-0.024804	0.106601	-0.732358	-0.475275	0.489007	-0.310764	-0.739877	0.403417	-0.439617	0	0
60912	9.819403	1.155478	-4.721429	0.000746	-0.071126	0.092183	-0.733512	-0.473646	0.488273	-0.310124	-0.739740	0.404427	-0.439370	0	0
60913	10.006494	0.892924	-4.411301	-0.023789	-0.179515	0.073964	-0.732657	-0.473714	0.489389	-0.309252	-0.740128	0.405657	-0.438197	0	0
60914	9.943192	0.816459	-4.462572	-0.049053	-0.198733	0.088598	-0.731118	-0.472351	0.490306	-0.308453	-0.740429	0.407211	-0.436808	0	0
60915	9.640514	0.914528	-4.382981	-0.030969	-0.237531	0.119845	-0.731537	-0.470776	0.493371	-0.307194	-0.740853	0.408987	-0.435314	0	0
60916	9.006280	0.866906	-4.115614	-0.012419	-0.247825	0.165636	-0.732515	-0.468956	0.497445	-0.305572	-0.741166	0.411079	-0.433950	0	0
60917	8.285838	0.782372	-3.763139	-0.093572	-0.281547	0.145183	-0.729704	-0.467768	0.498621	-0.304481	-0.741474	0.413440	-0.431944	0	0
60918	7.651982	0.595068	-3.388003	-0.177424	-0.263244	0.086105	-0.728562	-0.468004	0.500147	-0.304370	-0.741651	0.415718	-0.429525	0	0
60919	7.353871	0.303308	-3.175860	-0.258345	-0.188018	0.061862	-0.727120	-0.470208	0.500843	-0.305241	-0.741383	0.417877	-0.427268	0	0
60920	7.431213	0.053579	-3.040286	-0.303309	-0.058081	0.077146	-0.730508	-0.470646	0.499155	-0.306993	-0.740279	0.420065	-0.425780	0	0
60921	7.997535	-0.126811	-3.267952	-0.234265	0.127631	0.142220	-0.730517	-0.472316	0.495241	-0.308661	-0.738385	0.421743	-0.426203	0	0
60922	8.703975	-0.168037	-3.818789	-0.102393	0.352580	0.226667	-0.733246	-0.470912	0.490839	-0.309965	-0.735549	0.422823	-0.429080	0	0
60923	9.488514	-0.226177	-4.234976	-0.063411	0.523331	0.298192	-0.739699	-0.466975	0.482681	-0.311361	-0.731801	0.423681	-0.433608	0	0
60924	10.316706	-0.060047	-4.400130	0.062025	0.489790	0.271169	-0.748544	-0.462229	0.476288	-0.311824	-0.728663	0.423914	-0.438308	0	0
60925	10.576555	0.192450	-4.557958	0.094408	0.330247	0.198175	-0.752901	-0.456903	0.468337	-0.311666	-0.726631	0.423934	-0.441761	0	0
60926	10.143726	0.315882	-4.492658	0.017471	0.114671	0.079011	-0.756731	-0.455370	0.467482	-0.311695	-0.725798	0.424118	-0.442931	0	0
60927	9.571813	0.404977	-4.325763	-0.107748	-0.056826	-0.036680	-0.756746	-0.454227	0.467553	-0.312399	-0.725835	0.424529	-0.441979	0	0
60928	8.811945	0.646621	-4.223308	-0.172617	-0.071500	-0.099303	-0.754860	-0.458939	0.466677	-0.313799	-0.725993	0.424828	-0.440438	0	0
60929	8.258498	0.741876	-4.163342	-0.105543	0.027280	-0.062732	-0.755121	-0.460248	0.467162	-0.314956	-0.725775	0.424775	-0.440022	0	0
60930	8.026673	0.393175	-4.079652	-0.005584	0.111049	0.039992	-0.756821	-0.460697	0.465175	-0.315305	-0.725060	0.424773	-0.440952	0	0
60931	8.056987	0.036197	-4.058959	0.043275	0.211839	0.076577	-0.758268	-0.458336	0.464207	-0.315549	-0.723903	0.424494	-0.442943	0	0
60932	8.290926	0.009796	-4.021987	0.123918	0.261357	0.076704	-0.761136	-0.457338	0.459359	-0.315432	-0.722769	0.423707	-0.445623	0	0
60933	8.585767	0.040347	-3.924119	0.156484	0.252866	0.064008	-0.764296	-0.453496	0.457935	-0.315080	-0.721829	0.422700	-0.448344	0	0
60934	8.752578	0.004070	-3.838808	0.211424	0.176691	0.073446	-0.766171	-0.450829	0.456709	-0.313980	-0.721354	0.421752	-0.450767	0	0
60935	8.847992	-0.186912	-3.573093	0.140636	0.081592	0.034920	-0.768063	-0.446476	0.456152	-0.313143	-0.721247	0.421142	-0.452088	0	0
60936	8.840556	-0.224842	-3.273548	0.152046	-0.107546	-0.067523	-0.768066	-0.445532	0.457339	-0.311909	-0.722455	0.420334	-0.451764	0	0
60937	8.892879	-0.258158	-3.348185	0.159488	-0.238455	-0.188416	-0.764934	-0.445507	0.461685	-0.310594	-0.724784	0.419023	-0.450155	0	0
60938	9.154545	-0.168729	-3.823566	0.141621	-0.221918	-0.278342	-0.761797	-0.445768	0.466013	-0.309897	-0.727349	0.417081	-0.448297	0	0
60939	9.145702	-0.115316	-4.363944	0.104285	-0.243885	-0.339867	-0.757623	-0.449260	0.471681	-0.309630	-0.730143	0.414925	-0.445935	0	0
60940	9.436881	0.009447	-4.777397	0.098713	-0.215771	-0.346274	-0.751752	-0.453873	0.476276	-0.309562	-0.732808	0.412646	-0.443719	0	0
60941	10.405107	0.321523	-5.589340	0.033114	0.029534	-0.361235	-0.749160	-0.457414	0.477582	-0.311027	-0.734233	0.409791	-0.442984	0	0
60942	10.448745	0.768444	-5.124296	-0.043699	0.037338	-0.287892	-0.747177	-0.459625	0.475309	-0.312781	-0.735077	0.407777	-0.442208	0	0
60943	9.633765	0.992466	-4.044060	-0.030329	-0.211253	-0.168293	-0.743776	-0.460716	0.476055	-0.312870	-0.736568	0.407367	-0.440037	0	0
60944	9.402167	1.059350	-3.486660	-0.131244	-0.425808	-0.086505	-0.740075	-0.461522	0.479638	-0.312487	-0.738343	0.408661	-0.436117	0	0
60945	9.151768	1.294229	-3.869480	-0.362225	-0.353806	-0.110039	-0.736857	-0.469146	0.482236	-0.314178	-0.739160	0.410561	-0.431710	0	0
60946	8.776823	1.548186	-4.162977	-0.326935	-0.193631	-0.174506	-0.732316	-0.472586	0.480849	-0.316558	-0.739647	0.411313	-0.428411	0	0
60947	8.398064	1.318181	-3.812152	-0.207431	-0.132187	-0.193751	-0.729288	-0.477139	0.482229	-0.318366	-0.740317	0.411216	-0.426000	0	0
60948	7.987821	1.040573	-3.151284	-0.101840	-0.171998	-0.244064	-0.724449	-0.480143	0.483548	-0.319458	-0.741693	0.410412	-0.423556	0	0
60949	7.595907	1.244965	-2.816458	-0.124629	-0.133251	-0.277245	-0.722025	-0.483001	0.482641	-0.321000	-0.742959	0.409336	-0.421206	0	0
60950	7.493655	1.689646	-2.829058	-0.089979	-0.028111	-0.220405	-0.720697	-0.488133	0.481744	-0.322490	-0.743655	0.408195	-0.419946	0	0
60951	7.732580	1.784191	-3.132060	-0.080377	0.092328	-0.077378	-0.719822	-0.490573	0.481583	-0.323786	-0.743288	0.407685	-0.420094	0	0
60952	8.511282	1.696159	-3.666580	-0.177436	0.255700	-0.029973	-0.719139	-0.489929	0.479923	-0.326276	-0.741729	0.407396	-0.421201	0	0
60953	9.206776	1.748209	-4.114951	-0.319353	0.433791	0.050360	-0.722274	-0.492324	0.471338	-0.330194	-0.738607	0.407719	-0.423316	0	0
60954	10.381495	1.771229	-4.279504	-0.343753	0.462905	0.092733	-0.728810	-0.493628	0.462007	-0.334230	-0.735090	0.408347	-0.425660	0	0
60955	11.099864	1.772947	-4.243556	-0.266642	0.299257	0.118997	-0.732260	-0.494100	0.452274	-0.336904	-0.732394	0.409377	-0.427207	0	0
60956	10.700473	1.782028	-4.168175	-0.153099	0.024474	0.150771	-0.736249	-0.492726	0.448871	-0.337490	-0.731120	0.411080	-0.427291	0	0
60957	9.967402	1.666211	-4.187409	-0.024429	-0.201458	0.195245	-0.737085	-0.491444	0.452204	-0.336008	-0.731053	0.413313	-0.426418	0	0
60958	8.800729	1.358109	-4.107140	-0.165000	-0.274182	0.213131	-0.737536	-0.488623	0.453231	-0.335178	-0.730748	0.416518	-0.424471	0	0
60959	7.992673	1.361068	-3.902991	-0.354928	-0.313152	0.162184	-0.734835	-0.488801	0.456016	-0.335778	-0.730164	0.420277	-0.421285	0	0
60960	7.540653	1.564971	-3.860603	-0.450560	-0.213793	0.135164	-0.734540	-0.490206	0.455361	-0.337602	-0.728942	0.423896	-0.418306	0	0
60961	7.498331	1.595146	-3.738052	-0.552615	-0.035027	0.167712	-0.735956	-0.492262	0.451013	-0.340778	-0.726462	0.427563	-0.416309	0	0
60962	7.887094	1.463474	-3.888713	-0.704396	0.131869	0.187395	-0.737241	-0.495325	0.443779	-0.345677	-0.722659	0.431418	-0.414910	0	0
60963	8.555240	1.686835	-3.897751	-0.690466	0.217352	0.222338	-0.742495	-0.498713	0.432754	-0.350676	-0.718353	0.435147	-0.414299	0	0
60964	8.991893	1.785295	-3.874792	-0.639157	0.160177	0.300637	-0.744807	-0.499665	0.423686	-0.354720	-0.714085	0.439408	-0.413736	0	0
60965	9.147597	1.737700	-3.663536	-0.616416	0.043509	0.342192	-0.749072	-0.500970	0.416590	-0.357894	-0.710158	0.444256	-0.412583	0	0
60966	8.975718	1.853173	-3.504183	-0.664128	-0.100618	0.352409	-0.752792	-0.499524	0.411637	-0.360710	-0.706574	0.449872	-0.410192	0	0
60967	8.773828	1.941499	-3.474319	-0.726891	-0.240030	0.346057	-0.752529	-0.501401	0.406014	-0.363343	-0.703315	0.456166	-0.406501	0	0
60968	8.796289	1.953945	-3.690051	-0.807842	-0.268583	0.366132	-0.754257	-0.501025	0.401821	-0.366308	-0.699732	0.463009	-0.402263	0	0
60969	8.747521	1.940658	-3.758361	-0.792964	-0.287468	0.342319	-0.757903	-0.503587	0.399721	-0.369144	-0.696330	0.469644	-0.397859	0	0
60970	8.736669	2.025776	-3.950635	-0.805487	-0.283927	0.283570	-0.757896	-0.506406	0.395876	-0.372289	-0.693088	0.475879	-0.393153	0	0
60971	8.770250	2.308726	-4.090141	-0.709656	-0.254820	0.238799	-0.756757	-0.509541	0.392283	-0.375058	-0.690250	0.481272	-0.388927	0	0
60972	9.129421	2.354049	-4.402791	-0.595821	-0.196625	0.247264	-0.758485	-0.508901	0.388530	-0.377270	-0.687532	0.486054	-0.385641	0	0
60973	9.032813	2.189272	-4.361606	-0.466293	-0.171831	0.195128	-0.760194	-0.508500	0.386737	-0.378897	-0.685438	0.489848	-0.382963	0	0
60974	9.004645	2.163777	-4.254439	-0.385028	-0.197243	0.122831	-0.760181	-0.511361	0.383737	-0.380118	-0.684076	0.492949	-0.380201	0	0
60975	8.924730	2.175469	-4.000170	-0.249325	-0.223413	0.137811	-0.759252	-0.507200	0.383282	-0.380212	-0.683255	0.495697	-0.378002	0	0
60976	8.936595	1.804303	-4.176944	-0.050693	-0.250208	0.176715	-0.759942	-0.506213	0.386736	-0.378669	-0.683080	0.498084	-0.376727	0	0
60977	9.044157	1.417264	-4.125520	0.040697	-0.218847	0.202497	-0.759247	-0.504450	0.388533	-0.376554	-0.683008	0.500153	-0.376238	0	0
60978	9.031272	1.118142	-4.416840	-0.014743	-0.158225	0.207735	-0.761229	-0.501716	0.391827	-0.375103	-0.682456	0.502261	-0.375879	0	0
60979	8.916850	1.165570	-4.276987	0.053079	-0.142107	0.211499	-0.763121	-0.496834	0.392149	-0.373247	-0.682086	0.504049	-0.376006	0	0
60980	8.848403	1.212337	-4.112289	0.137493	-0.133723	0.220824	-0.764396	-0.493065	0.397476	-0.370823	-0.681938	0.505572	-0.376627	0	0
60981	8.709352	1.182818	-4.008248	0.136356	-0.124006	0.211598	-0.765583	-0.487535	0.398961	-0.368486	-0.681799	0.506971	-0.377292	0	0
60982	8.665092	1.082239	-4.079712	0.081200	-0.098918	0.163708	-0.765745	-0.484495	0.401269	-0.366832	-0.681592	0.508181	-0.377648	0	0
60983	8.568377	1.054230	-4.110094	0.040519	-0.071488	0.075470	-0.766866	-0.483718	0.403303	-0.365925	-0.681587	0.508816	-0.377682	0	0
60984	8.448418	1.088315	-4.057076	0.033450	-0.058694	0.014857	-0.768170	-0.479912	0.404964	-0.365360	-0.681811	0.509038	-0.377526	0	0
60985	8.463324	1.077672	-3.994902	0.098196	-0.063976	0.007654	-0.767710	-0.482387	0.405652	-0.364354	-0.682332	0.508965	-0.377656	0	0
60986	8.433288	0.840818	-4.038801	0.148811	-0.020265	0.013141	-0.768422	-0.480746	0.407454	-0.363207	-0.682833	0.508605	-0.378338	0	0
60987	8.379347	0.681846	-4.090960	0.116059	0.002623	0.016671	-0.767723	-0.480193	0.407623	-0.362383	-0.683119	0.508282	-0.379046	0	0
60988	8.384258	0.608483	-4.048144	0.128278	0.053011	-0.010923	-0.767464	-0.477682	0.408906	-0.361833	-0.683396	0.507558	-0.380041	0	0
60989	8.389045	0.559726	-4.031733	0.167417	0.119824	0.009227	-0.769453	-0.477026	0.407837	-0.361279	-0.683457	0.506563	-0.381783	0	0
60990	8.413265	0.447146	-3.968156	0.161452	0.205714	0.051275	-0.773025	-0.472975	0.408124	-0.361036	-0.682951	0.505581	-0.384212	0	0
60991	8.528507	0.251946	-3.939922	0.192001	0.273214	0.091594	-0.774894	-0.471538	0.405692	-0.360768	-0.682086	0.504492	-0.387419	0	0
60992	8.818427	0.155884	-3.801634	0.182894	0.286173	0.091608	-0.778319	-0.469642	0.403162	-0.360621	-0.681131	0.503399	-0.390644	0	0
60993	9.259555	0.261552	-4.136279	0.180927	0.377393	0.076882	-0.781211	-0.466251	0.399168	-0.361001	-0.679872	0.501864	-0.394442	0	0
60994	9.846312	0.378993	-4.341029	0.198697	0.434239	0.051277	-0.784943	-0.463147	0.395447	-0.361633	-0.678576	0.499877	-0.398597	0	0
60995	10.247392	0.300425	-4.479728	0.189714	0.438171	-0.012906	-0.787262	-0.461280	0.390224	-0.362598	-0.677527	0.497457	-0.402512	0	0
60996	10.534590	0.307363	-4.425206	0.138061	0.339730	-0.088025	-0.791259	-0.460781	0.384226	-0.363717	-0.677055	0.495094	-0.405202	0	0
60997	10.271414	0.423012	-4.231037	0.116042	0.167044	-0.141044	-0.791972	-0.460321	0.383838	-0.364342	-0.677451	0.493074	-0.406439	0	0
60998	9.666348	0.447912	-3.961873	0.148734	0.057083	-0.138173	-0.790825	-0.461780	0.384018	-0.364187	-0.678405	0.491345	-0.407081	0	0
60999	8.928863	0.371122	-3.635280	0.107044	0.039423	-0.120958	-0.791387	-0.461914	0.384015	-0.364159	-0.679182	0.489958	-0.407481	0	0
61000	8.312925	0.398928	-3.215934	0.135779	-0.003221	-0.135633	-0.791355	-0.462895	0.386493	-0.363783	-0.680318	0.488516	-0.407655	0	0
61001	7.685466	0.313705	-2.680953	0.193954	-0.079654	-0.141039	-0.790491	-0.463018	0.388735	-0.362662	-0.681988	0.487068	-0.407595	0	0
61002	7.103864	0.195645	-2.432921	0.246428	-0.153648	-0.155640	-0.787214	-0.463145	0.393211	-0.360875	-0.684226	0.485578	-0.407206	0	0
61003	7.137541	0.068681	-2.386700	0.269918	-0.068739	-0.175929	-0.785505	-0.462222	0.397203	-0.359423	-0.686283	0.483535	-0.407461	0	0
61004	8.100236	0.060094	-3.154634	0.158583	0.168865	-0.260756	-0.784058	-0.464583	0.398171	-0.360220	-0.687388	0.480508	-0.408474	0	0
61005	9.948590	0.389674	-4.827871	0.035594	0.719077	-0.333952	-0.782963	-0.466267	0.391282	-0.364796	-0.686113	0.475478	-0.412424	0	0
61006	11.519188	1.580741	-4.777393	-0.056790	1.066824	-0.257982	-0.786106	-0.472057	0.375995	-0.371305	-0.682660	0.470037	-0.418536	0	0
61007	10.534600	1.749732	-3.483446	0.011202	0.244960	-0.021785	-0.790545	-0.472236	0.366431	-0.372484	-0.681727	0.468944	-0.420232	0	0
61008	9.699865	1.759416	-2.684059	0.181901	-0.215533	0.047027	-0.789255	-0.471327	0.370850	-0.370044	-0.683051	0.469324	-0.419814	0	0
61009	9.698578	1.560315	-3.385784	-0.160142	-0.142321	0.040681	-0.789808	-0.470321	0.373881	-0.370316	-0.682812	0.470812	-0.418294	0	0
61010	9.111222	1.966944	-4.100290	-0.454430	0.006374	-0.031787	-0.790057	-0.474476	0.371084	-0.373585	-0.681212	0.472485	-0.416103	0	0
61011	9.049449	2.517058	-4.219995	-0.338366	0.057797	-0.004041	-0.790900	-0.477921	0.365657	-0.376195	-0.679674	0.473658	-0.414932	0	0
61012	8.802117	2.297121	-4.325705	-0.338369	0.051656	0.098643	-0.791339	-0.478483	0.362663	-0.378337	-0.677680	0.475555	-0.414075	0	0
61013	9.120503	1.700974	-4.343914	-0.440863	0.070812	0.091960	-0.792211	-0.478312	0.359437	-0.381293	-0.675227	0.477742	-0.412851	0	0
61014	9.592706	2.025285	-4.183132	-0.415288	0.075131	-0.011520	-0.791091	-0.481201	0.353743	-0.384508	-0.673349	0.479106	-0.411354	0	0
61015	9.575142	2.498021	-4.162486	-0.296020	-0.043032	0.050455	-0.792771	-0.484022	0.350479	-0.386104	-0.672097	0.480837	-0.409884	0	0
61016	9.162969	2.170135	-3.728924	-0.120677	-0.252862	0.162945	-0.793640	-0.482146	0.350463	-0.385042	-0.671842	0.483426	-0.408254	0	0
61017	8.326312	1.641053	-3.259061	0.021948	-0.430505	0.244913	-0.792502	-0.480242	0.355086	-0.381828	-0.672446	0.486643	-0.406451	0	0
61018	7.199359	1.179423	-2.963889	-0.336487	-0.516191	0.258714	-0.792757	-0.479073	0.360523	-0.380531	-0.671946	0.491735	-0.402344	0	0
61019	6.748660	1.481014	-2.792896	-0.760861	-0.585422	0.202898	-0.791311	-0.479838	0.363989	-0.381951	-0.670332	0.498372	-0.395466	0	0
61020	7.420527	2.037279	-3.394099	-0.887635	-0.443414	0.239349	-0.792443	-0.480058	0.362998	-0.384735	-0.667431	0.505175	-0.388989	0	0
61021	10.984138	2.338081	-6.351462	-1.301307	0.549781	0.541417	-0.794061	-0.483077	0.349139	-0.394066	-0.657433	0.511686	-0.388164	0	0
61022	11.459509	1.213658	-4.859680	-0.777714	0.379149	0.567451	-0.803247	-0.481425	0.329999	-0.398905	-0.649923	0.516930	-0.388919	0	0
61023	9.657312	-0.351697	-2.925697	0.274347	-0.414981	0.021465	-0.802270	-0.477812	0.334871	-0.394908	-0.652468	0.517661	-0.387764	0	0
61024	9.712040	0.738943	-2.546242	-0.533312	-0.550850	-0.194402	-0.797946	-0.482680	0.339324	-0.396292	-0.653443	0.520644	-0.380651	0	0
61025	9.160083	1.179407	-3.991311	-0.756731	-0.403619	0.127819	-0.800634	-0.484560	0.334717	-0.398655	-0.651244	0.525948	-0.374612	0	0
61026	7.927104	-0.107877	-4.277261	-0.492191	-0.315241	0.358927	-0.802207	-0.482817	0.334700	-0.398864	-0.648518	0.531398	-0.371413	0	0
61027	7.365850	-1.196219	-3.480767	-0.431923	-0.341065	0.353300	-0.801760	-0.483097	0.337359	-0.398549	-0.646124	0.536654	-0.368354	0	0
61028	7.141952	-0.838212	-3.296149	-0.505067	-0.181675	0.307040	-0.803470	-0.481895	0.336745	-0.399710	-0.643085	0.541228	-0.365712	0	0
61029	8.192924	-0.218395	-4.133335	-0.719960	0.164048	0.484387	-0.806917	-0.480669	0.330364	-0.403454	-0.636914	0.546312	-0.364840	0	0
61030	9.551126	-0.041192	-4.318237	-0.623658	0.425456	0.640470	-0.816436	-0.473153	0.314415	-0.407406	-0.629279	0.550940	-0.366734	0	0
61031	10.530158	-0.161563	-4.176893	-0.585965	0.301067	0.659295	-0.823919	-0.466298	0.305460	-0.410328	-0.622079	0.556001	-0.368119	0	0
61032	10.679180	-0.059525	-4.268756	-0.720512	0.050588	0.543865	-0.828400	-0.462262	0.297571	-0.413083	-0.615851	0.561820	-0.366670	0	0
61033	10.134645	0.105225	-4.331858	-0.905407	-0.010522	0.339804	-0.832692	-0.461024	0.291199	-0.417345	-0.610162	0.567264	-0.362956	0	0
61034	9.134484	0.488860	-4.202582	-1.027092	0.005343	0.167802	-0.835534	-0.464280	0.282557	-0.423021	-0.604835	0.571976	-0.357869	0	0
61035	8.188271	0.982677	-3.999728	-1.011558	-0.094463	0.077031	-0.835297	-0.465482	0.274860	-0.428310	-0.600373	0.576447	-0.351869	0	0
61036	7.789220	1.020431	-3.892772	-0.858734	-0.146994	0.084675	-0.835307	-0.469264	0.267287	-0.432316	-0.596663	0.580599	-0.346410	0	0
61037	7.816396	0.647669	-3.959020	-0.802414	-0.048159	0.091909	-0.835039	-0.472364	0.260319	-0.436499	-0.592760	0.584132	-0.341898	0	0
61038	8.286192	0.321868	-4.142962	-0.810246	0.099383	0.089867	-0.836456	-0.475208	0.254511	-0.441572	-0.588303	0.586993	-0.338162	0	0
61039	8.826359	0.182514	-4.342813	-0.641030	0.174696	0.148892	-0.839909	-0.475272	0.245227	-0.445859	-0.583946	0.589269	-0.336124	0	0
61040	9.383727	-0.203880	-4.395162	-0.511291	0.168987	0.209772	-0.841545	-0.473421	0.237175	-0.449140	-0.579815	0.591462	-0.335052	0	0
61041	9.564116	-0.350912	-4.376297	-0.452937	0.102670	0.208172	-0.842897	-0.469998	0.232039	-0.451671	-0.576149	0.593737	-0.333948	0	0
61042	9.419032	-0.261203	-4.478981	-0.449652	0.055314	0.199058	-0.845489	-0.470165	0.224575	-0.453933	-0.572708	0.596140	-0.332517	0	0
61043	9.145987	-0.013376	-4.370536	-0.460281	0.002529	0.219293	-0.847220	-0.468581	0.222010	-0.455846	-0.569246	0.598928	-0.330828	0	0
61044	8.886635	-0.015531	-4.254572	-0.487298	-0.052158	0.241295	-0.849527	-0.466382	0.218783	-0.457515	-0.565708	0.602153	-0.328733	0	0
61045	8.656395	0.020791	-4.129785	-0.530500	-0.064420	0.200816	-0.852103	-0.465579	0.214907	-0.459455	-0.562225	0.605341	-0.326137	0	0
61046	8.596354	0.159890	-4.162864	-0.519223	-0.048085	0.142096	-0.853013	-0.462674	0.211428	-0.461626	-0.559092	0.608056	-0.323397	0	0
61047	8.712315	0.356784	-3.897804	-0.489236	-0.012417	0.098121	-0.851625	-0.464167	0.206383	-0.463955	-0.556221	0.610261	-0.320851	0	0
61048	8.812863	0.359655	-3.983670	-0.506967	0.003494	0.048532	-0.853056	-0.465339	0.201526	-0.466647	-0.553518	0.612143	-0.318023	0	0
61049	8.856872	0.350922	-3.898417	-0.578517	-0.008627	0.008049	-0.854487	-0.465981	0.197549	-0.469753	-0.550739	0.614084	-0.314515	0	0
61050	8.953496	0.374211	-3.877724	-0.585383	-0.016816	-0.008442	-0.853087	-0.468338	0.192591	-0.472905	-0.548048	0.615956	-0.310808	0	0
61051	8.924336	0.467523	-3.948489	-0.573747	-0.040578	0.019153	-0.852259	-0.469972	0.187684	-0.475721	-0.545286	0.618053	-0.307187	0	0
61052	8.924696	0.513235	-3.921634	-0.490740	-0.079394	0.048748	-0.850878	-0.469964	0.184144	-0.477764	-0.542851	0.620205	-0.303975	0	0
61053	9.057667	0.457190	-4.151608	-0.434305	-0.131091	0.111349	-0.852434	-0.470429	0.182437	-0.478951	-0.540430	0.622777	-0.301148	0	0
61054	9.133515	0.322266	-4.256772	-0.384563	-0.180068	0.128032	-0.854420	-0.470058	0.181350	-0.479532	-0.538291	0.625492	-0.298415	0	0
61055	9.085752	0.256002	-4.173293	-0.366508	-0.237001	0.124468	-0.853147	-0.469045	0.183659	-0.479630	-0.536408	0.628415	-0.295491	0	0
61056	9.224983	0.407154	-4.305532	-0.370564	-0.254598	0.111694	-0.852034	-0.468450	0.182838	-0.479697	-0.534640	0.631332	-0.292355	0	0
61057	9.347188	0.587971	-4.470757	-0.427649	-0.183221	0.091334	-0.852304	-0.468779	0.183808	-0.480536	-0.532493	0.633973	-0.289160	0	0
61058	9.253186	0.721063	-4.220000	-0.430811	-0.201132	0.113388	-0.852314	-0.468459	0.183123	-0.481236	-0.530244	0.636789	-0.285925	0	0
61059	8.974043	0.891353	-3.933092	-0.462003	-0.252895	0.117056	-0.852336	-0.467405	0.182060	-0.481714	-0.527943	0.639971	-0.282251	0	0
61060	8.746178	1.189369	-3.613452	-0.439535	-0.272863	0.140998	-0.853179	-0.468064	0.181180	-0.481898	-0.525649	0.643268	-0.278698	0	0
61061	8.502257	1.373210	-3.450959	-0.449566	-0.247347	0.175787	-0.855181	-0.465478	0.181643	-0.482155	-0.522986	0.646659	-0.275398	0	0
61062	8.516364	1.376160	-3.497361	-0.467746	-0.166052	0.171954	-0.853511	-0.464191	0.181143	-0.483062	-0.520033	0.649645	-0.272356	0	0
61063	8.785760	1.545824	-3.631932	-0.406234	-0.066454	0.136213	-0.854931	-0.464372	0.179452	-0.484349	-0.517315	0.651806	-0.270075	0	0
61064	9.280336	1.696694	-3.929634	-0.361888	0.051112	0.140824	-0.854399	-0.463400	0.176968	-0.486185	-0.514466	0.653265	-0.268686	0	0
61065	9.597796	1.595517	-3.966320	-0.260422	0.102978	0.131816	-0.856419	-0.462035	0.173121	-0.487824	-0.512013	0.654170	-0.268202	0	0
61066	9.541700	1.570940	-3.732501	-0.133323	0.056602	0.100014	-0.857835	-0.462502	0.171413	-0.488623	-0.510520	0.654769	-0.268132	0	0
61067	9.245819	1.733805	-3.425692	0.017424	-0.013952	0.101310	-0.857622	-0.458662	0.168969	-0.488155	-0.509931	0.655336	-0.268718	0	0
61068	8.756177	1.685138	-3.156493	0.096215	-0.020158	0.106871	-0.857893	-0.456866	0.173317	-0.487260	-0.509718	0.655727	-0.269792	0	0
61069	8.212720	1.762637	-3.043877	0.110590	0.000591	0.095752	-0.858176	-0.456060	0.174499	-0.486427	-0.509579	0.655941	-0.271034	0	0
61070	8.183853	1.921288	-3.104565	-0.026623	0.052771	0.091748	-0.859908	-0.452615	0.174871	-0.486675	-0.508669	0.656230	-0.271599	0	0
61071	8.672956	2.078213	-3.488978	-0.187358	0.195376	0.087658	-0.861066	-0.452683	0.170786	-0.488657	-0.506602	0.656258	-0.271835	0	0
61072	9.261582	2.157560	-3.747186	-0.187409	0.301233	0.074778	-0.860844	-0.450882	0.166099	-0.491392	-0.504337	0.655676	-0.272520	0	0
61073	9.987857	2.079316	-3.900460	-0.142286	0.349031	0.045571	-0.862318	-0.450352	0.158668	-0.494258	-0.502339	0.654599	-0.273614	0	0
61074	10.211391	1.951888	-3.919312	-0.033428	0.263849	0.018419	-0.862763	-0.450479	0.155560	-0.496116	-0.501293	0.653483	-0.274835	0	0
61075	9.812366	1.772529	-3.717155	0.054926	0.096052	-0.014285	-0.864058	-0.450301	0.152338	-0.496496	-0.501349	0.652809	-0.275648	0	0
61076	9.305552	1.753099	-3.809438	0.030009	0.027788	0.018690	-0.863480	-0.450794	0.153431	-0.496490	-0.501263	0.652688	-0.276101	0	0
61077	8.683702	1.709005	-3.810624	-0.029867	-0.019606	0.042361	-0.864335	-0.450060	0.153344	-0.496384	-0.500848	0.653105	-0.276059	0	0
61078	8.382981	1.649316	-3.722473	-0.130702	-0.020781	0.034752	-0.863779	-0.448967	0.154253	-0.496821	-0.499993	0.653748	-0.275299	0	0
61079	8.342931	1.728493	-3.638335	-0.266832	-0.013237	0.006954	-0.862939	-0.449211	0.153101	-0.498036	-0.498613	0.654606	-0.273561	0	0
61080	8.440920	1.890856	-3.500846	-0.407966	0.039735	-0.041067	-0.863078	-0.452136	0.148546	-0.500453	-0.496701	0.655320	-0.270907	0	0
61081	8.707413	2.032812	-3.377038	-0.359407	0.076459	-0.040945	-0.859865	-0.453085	0.143517	-0.502835	-0.494919	0.655728	-0.268762	0	0
61082	8.867956	1.997342	-3.168299	-0.361297	0.074743	-0.042744	-0.861012	-0.453481	0.140258	-0.505240	-0.493142	0.656112	-0.266571	0	0
61083	8.815616	1.935568	-3.055635	-0.422160	0.001904	-0.053776	-0.860447	-0.455880	0.136435	-0.507463	-0.491312	0.656981	-0.263573	0	0
61084	8.882686	2.087686	-2.861501	-0.462450	-0.075980	-0.011476	-0.859913	-0.455981	0.132473	-0.509276	-0.489198	0.658527	-0.260125	0	0
61085	8.792735	2.162875	-2.995327	-0.493146	-0.163159	0.047317	-0.861867	-0.457651	0.132105	-0.510476	-0.486753	0.660885	-0.256352	0	0
61086	8.746834	2.202429	-3.027168	-0.518265	-0.268866	0.076795	-0.861305	-0.457645	0.131818	-0.511032	-0.484244	0.663954	-0.252031	0	0
61087	8.934112	2.216232	-3.430213	-0.577792	-0.305669	0.111636	-0.860462	-0.457515	0.131818	-0.511501	-0.481272	0.667518	-0.247313	0	0
61088	8.975718	2.184872	-3.644531	-0.536947	-0.360335	0.069592	-0.859073	-0.455565	0.132491	-0.511513	-0.478905	0.671015	-0.242370	0	0
61089	9.412317	2.197385	-3.902320	-0.595948	-0.338826	0.084214	-0.860052	-0.455992	0.132755	-0.511871	-0.476064	0.674600	-0.237204	0	0
61090	9.672857	1.996786	-4.089698	-0.597771	-0.266857	0.144674	-0.860499	-0.454388	0.132295	-0.512579	-0.472614	0.678062	-0.232661	0	0
61091	9.574095	1.565729	-3.902827	-0.465196	-0.205873	0.133737	-0.859947	-0.454592	0.130443	-0.513057	-0.469758	0.680842	-0.229246	0	0
61092	9.431714	1.267792	-3.493652	-0.452373	-0.261545	0.139288	-0.862083	-0.452045	0.131751	-0.513092	-0.467045	0.683870	-0.225673	0	0
61093	9.493760	1.080606	-3.492362	-0.447888	-0.272607	0.170495	-0.861104	-0.450959	0.132656	-0.512921	-0.464151	0.687084	-0.222240	0	0
61094	9.438751	0.989356	-3.710704	-0.465628	-0.205638	0.252900	-0.862554	-0.448842	0.130827	-0.513117	-0.460438	0.690340	-0.219404	0	0
61095	8.948586	0.778193	-3.440129	-0.483841	-0.219273	0.326158	-0.866402	-0.444821	0.131820	-0.513100	-0.456137	0.694034	-0.216758	0	0
61096	8.489745	0.757726	-2.940017	-0.627501	-0.304001	0.300231	-0.868281	-0.441074	0.131930	-0.513205	-0.451443	0.698307	-0.212574	0	0
61097	8.298603	1.005015	-2.834640	-0.830934	-0.310212	0.289753	-0.869195	-0.436953	0.129939	-0.514148	-0.445754	0.702960	-0.206885	0	0
61098	8.193786	1.085899	-3.023427	-0.886852	-0.178512	0.306852	-0.872627	-0.434486	0.127444	-0.516206	-0.439350	0.707051	-0.201447	0	0
61099	8.509731	1.023279	-3.581538	-0.866537	0.041636	0.290065	-0.875796	-0.432708	0.121377	-0.519699	-0.432682	0.709844	-0.197029	0	0
61100	9.161457	1.088521	-4.086156	-0.775310	0.170929	0.266319	-0.875939	-0.427641	0.111536	-0.523742	-0.426375	0.711612	-0.193665	0	0
61101	9.805949	1.120356	-4.267054	-0.705401	0.166770	0.211550	-0.879552	-0.426262	0.102061	-0.527509	-0.420798	0.713004	-0.190497	0	0
61102	10.339048	1.163693	-4.523420	-0.671474	0.086737	0.118268	-0.879905	-0.423854	0.096853	-0.530734	-0.416201	0.714308	-0.186716	0	0
61103	10.186643	1.468925	-4.419114	-0.534566	-0.047879	0.052705	-0.880252	-0.422675	0.090440	-0.532507	-0.413028	0.715787	-0.183014	0	0
61104	9.532690	1.495382	-4.239897	-0.467048	-0.146029	0.056530	-0.880516	-0.424500	0.089764	-0.533300	-0.410362	0.717645	-0.179389	0	0
61105	8.810754	1.362243	-4.059179	-0.484638	-0.153295	0.083858	-0.879977	-0.422910	0.089294	-0.534026	-0.407403	0.719684	-0.175765	0	0
61106	8.227830	1.275761	-3.994466	-0.492092	-0.136845	0.146071	-0.881716	-0.420876	0.086333	-0.534801	-0.403922	0.721866	-0.172466	0	0
61107	7.911227	1.138859	-3.746806	-0.447831	-0.103081	0.224930	-0.882028	-0.419239	0.085168	-0.535466	-0.400034	0.724107	-0.170055	0	0
61108	7.996973	0.874149	-3.763815	-0.396058	-0.026766	0.270762	-0.884490	-0.415108	0.083474	-0.536409	-0.395958	0.725998	-0.168551	0	0
61109	8.325490	0.752669	-3.919404	-0.369708	0.040392	0.256073	-0.885110	-0.412649	0.080247	-0.537722	-0.392001	0.727431	-0.167437	0	0
61110	8.707686	0.829644	-4.073290	-0.339023	0.082099	0.235972	-0.887999	-0.409544	0.076235	-0.539268	-0.388284	0.728475	-0.166583	0	0
61111	9.093751	0.894293	-4.034167	-0.214455	0.034655	0.177663	-0.889903	-0.405652	0.073392	-0.540046	-0.385731	0.729352	-0.166152	0	0
61112	9.200033	0.873580	-3.992383	-0.054977	-0.026218	0.125791	-0.889674	-0.402167	0.072337	-0.539877	-0.384523	0.730070	-0.166351	0	0
61113	9.094152	0.800910	-3.943004	-0.056207	-0.080869	0.084551	-0.890810	-0.400777	0.073564	-0.539353	-0.383692	0.730945	-0.166127	0	0
61114	8.963370	0.805428	-4.029870	-0.040076	-0.115144	0.040563	-0.890515	-0.401122	0.074668	-0.538617	-0.383334	0.731787	-0.165633	0	0
61115	8.928052	0.879167	-4.264781	-0.010831	-0.107511	0.003902	-0.889653	-0.400702	0.077508	-0.537854	-0.383380	0.732420	-0.165205	0	0
61116	8.950636	0.888960	-4.463627	-0.015393	-0.107474	0.003893	-0.890631	-0.400471	0.078943	-0.537139	-0.383410	0.733038	-0.164723	0	0
61117	8.950991	0.905411	-4.424886	-0.043594	-0.155922	0.014931	-0.890047	-0.400203	0.082058	-0.536126	-0.383277	0.734026	-0.163929	0	0
61118	8.999823	0.977121	-4.373105	-0.024146	-0.156748	0.059038	-0.890737	-0.400275	0.083753	-0.534990	-0.382935	0.735131	-0.163489	0	0
61119	8.770391	1.053491	-4.161131	-0.010510	-0.181939	0.093941	-0.891439	-0.398689	0.086681	-0.533525	-0.382439	0.736504	-0.163261	0	0
61120	8.639059	1.030383	-3.996952	-0.000957	-0.209797	0.112328	-0.889758	-0.396540	0.089057	-0.531818	-0.381912	0.738052	-0.163073	0	0
61121	8.766069	1.067288	-4.102909	-0.098190	-0.166079	0.063468	-0.890284	-0.396753	0.093564	-0.530848	-0.381145	0.739360	-0.162095	0	0
61122	8.880602	1.244053	-4.323429	-0.135688	-0.108342	0.023895	-0.890286	-0.396603	0.093432	-0.530545	-0.380387	0.740245	-0.160827	0	0
61123	8.815467	1.558190	-3.845520	-0.154549	-0.125775	0.007422	-0.891132	-0.396060	0.094320	-0.530174	-0.379668	0.741212	-0.159288	0	0
61124	8.721151	1.630858	-3.609638	-0.163099	-0.189963	0.002919	-0.888859	-0.396205	0.096547	-0.529399	-0.379047	0.742487	-0.157394	0	0
61125	8.715114	1.841015	-3.545241	-0.154349	-0.152134	-0.014522	-0.888256	-0.398295	0.098104	-0.528862	-0.378531	0.743503	-0.155638	0	0
61126	8.857923	2.038885	-3.546876	-0.103402	0.000202	-0.039376	-0.888804	-0.399436	0.098179	-0.529336	-0.378240	0.743513	-0.154683	0	0
61127	9.232216	2.200015	-3.823105	0.012299	0.154574	-0.038379	-0.886260	-0.400317	0.097818	-0.530484	-0.378306	0.742553	-0.155198	0	0
61128	9.420862	2.050452	-3.980892	0.101827	0.236940	-0.018137	-0.886411	-0.401448	0.094645	-0.531905	-0.378577	0.741066	-0.156776	0	0
61129	9.399245	1.768242	-3.542315	0.260423	0.194472	-0.071017	-0.885305	-0.401212	0.092391	-0.532457	-0.380136	0.739373	-0.159105	0	0
61130	9.150368	1.850602	-3.044553	0.303491	0.118681	-0.162595	-0.886839	-0.403132	0.091157	-0.532456	-0.382726	0.737634	-0.160955	0	0
61131	8.817119	2.059766	-2.914786	0.397570	0.101690	-0.130304	-0.885113	-0.404818	0.092870	-0.531880	-0.385592	0.735969	-0.163624	0	0
61132	8.494114	1.976884	-2.893585	0.384223	0.109878	-0.082714	-0.884509	-0.405591	0.096767	-0.531358	-0.388025	0.734430	-0.166456	0	0
61133	8.589026	1.765910	-3.304303	0.145426	0.162457	-0.056681	-0.885364	-0.405394	0.095941	-0.532071	-0.388897	0.733123	-0.167895	0	0
61134	8.974296	1.938586	-3.723377	-0.037512	0.229727	-0.062550	-0.883385	-0.407842	0.092665	-0.534024	-0.388734	0.731718	-0.168203	0	0
61135	9.479084	2.093263	-3.948974	-0.072843	0.267846	-0.018506	-0.882541	-0.410232	0.088557	-0.536289	-0.387983	0.730356	-0.168653	0	0
61136	9.914433	1.969620	-3.999877	0.000717	0.209320	0.035024	-0.883421	-0.409489	0.085366	-0.537774	-0.387342	0.729366	-0.169681	0	0
61137	9.738963	1.770111	-3.859351	0.070555	0.053046	0.027084	-0.884553	-0.409445	0.084816	-0.537833	-0.387389	0.729085	-0.170587	0	0
61138	9.363749	1.771564	-3.770432	0.014902	-0.041703	0.042646	-0.884862	-0.407957	0.083782	-0.537418	-0.387192	0.729449	-0.170786	0	0
61139	8.664695	1.776961	-3.804639	-0.045456	-0.069725	0.080956	-0.885403	-0.408345	0.086021	-0.536939	-0.386432	0.730234	-0.170659	0	0
61140	8.152991	1.743735	-3.590070	-0.087914	-0.094845	0.069791	-0.885696	-0.406818	0.087107	-0.536486	-0.385576	0.731162	-0.170048	0	0
61141	7.852683	1.863808	-3.524917	-0.143337	-0.083420	0.049433	-0.885545	-0.406482	0.088961	-0.536336	-0.384544	0.732062	-0.168981	0	0
61142	8.047474	1.909448	-3.594705	-0.241949	0.010010	0.047305	-0.885702	-0.406383	0.086993	-0.537277	-0.382846	0.732596	-0.167524	0	0
61143	8.454007	1.976076	-3.713337	-0.272825	0.096733	0.047203	-0.886882	-0.405003	0.082575	-0.538940	-0.380829	0.732731	-0.166185	0	0
61144	8.945639	2.070042	-3.745603	-0.249102	0.130233	0.041814	-0.886744	-0.406574	0.079513	-0.540791	-0.378927	0.732599	-0.165103	0	0
61145	9.293468	2.227086	-3.704448	-0.242195	0.092265	0.030982	-0.885674	-0.404935	0.074948	-0.542323	-0.377196	0.732634	-0.163879	0	0
61146	9.253206	2.265173	-3.630231	-0.144118	0.002828	0.012964	-0.885667	-0.406165	0.073743	-0.542885	-0.376278	0.732902	-0.162926	0	0
61147	8.925758	2.159716	-3.551040	-0.172882	-0.088843	0.006544	-0.884548	-0.406004	0.073037	-0.542865	-0.375397	0.733708	-0.161392	0	0
61148	8.557859	2.170723	-3.455086	-0.234693	-0.159843	-0.005468	-0.885108	-0.404957	0.075224	-0.542600	-0.374383	0.734930	-0.159062	0	0
61149	8.461012	2.238065	-3.542811	-0.286018	-0.155801	-0.009258	-0.885506	-0.406155	0.076423	-0.542529	-0.373108	0.736210	-0.156355	0	0
61150	8.528396	2.296275	-3.578768	-0.278429	-0.143462	-0.000064	-0.884789	-0.407165	0.076353	-0.542529	-0.371785	0.737418	-0.153791	0	0
61151	8.782798	2.169424	-3.656741	-0.224847	-0.103928	0.014692	-0.885329	-0.407689	0.078442	-0.542567	-0.370580	0.738398	-0.151853	0	0
61152	9.185572	2.050630	-3.870643	-0.213194	-0.046032	0.033036	-0.884073	-0.407374	0.077462	-0.542986	-0.369213	0.739091	-0.150310	0	0
61153	9.434101	1.911024	-4.078913	-0.189626	0.017092	0.086226	-0.885664	-0.405656	0.075045	-0.543673	-0.367485	0.739618	-0.149465	0	0
61154	9.543279	1.738227	-3.910212	-0.063062	-0.006594	0.169093	-0.886243	-0.404763	0.074541	-0.543623	-0.365865	0.740366	-0.149916	0	0
61155	9.622491	1.540643	-3.866153	-0.035969	-0.046976	0.227921	-0.887681	-0.402450	0.074558	-0.543056	-0.364016	0.741525	-0.150743	0	0
61156	9.689862	1.381805	-3.811738	-0.073879	-0.118351	0.253644	-0.889803	-0.399986	0.077554	-0.542082	-0.361876	0.743197	-0.151164	0	0
61157	9.535667	1.319444	-3.782224	-0.120900	-0.188008	0.281147	-0.890294	-0.393752	0.079077	-0.540686	-0.359377	0.745429	-0.151135	0	0
61158	9.036153	1.222475	-3.522632	-0.161314	-0.263614	0.282905	-0.892569	-0.390286	0.082137	-0.538889	-0.356755	0.748107	-0.150535	0	0
61159	8.367060	1.067984	-3.044516	-0.271040	-0.320634	0.222064	-0.893705	-0.388231	0.084392	-0.537110	-0.354074	0.751043	-0.148587	0	0
61160	7.866193	1.017960	-2.668628	-0.397811	-0.254882	0.265647	-0.897391	-0.383406	0.089385	-0.536222	-0.350280	0.753931	-0.146143	0	0
61161	7.824420	0.809235	-2.994509	-0.379476	-0.098804	0.318599	-0.900559	-0.379122	0.087707	-0.536328	-0.345944	0.756138	-0.144672	0	0
61162	8.352401	0.655574	-3.206075	-0.337734	0.088205	0.285433	-0.901736	-0.375901	0.086649	-0.537766	-0.341808	0.757130	-0.143975	0	0
61163	9.008916	0.740346	-3.722822	-0.324313	0.243034	0.222960	-0.902932	-0.373759	0.081291	-0.540383	-0.337982	0.757060	-0.143579	0	0
61164	9.899240	1.082545	-4.029246	-0.296489	0.288995	0.164460	-0.903878	-0.370246	0.074182	-0.543352	-0.334681	0.756469	-0.143220	0	0
61165	10.731798	1.349430	-4.295354	-0.271324	0.244016	0.118005	-0.904798	-0.368874	0.066939	-0.545928	-0.331920	0.755937	-0.142657	0	0
61166	10.920034	1.393943	-4.277949	-0.181280	0.076851	0.046009	-0.905814	-0.368551	0.063583	-0.547064	-0.330436	0.755924	-0.141814	0	0
61167	10.334293	1.325266	-4.273400	-0.177730	-0.071694	-0.012612	-0.906953	-0.368465	0.062188	-0.547122	-0.329619	0.756541	-0.140198	0	0
61168	9.499621	1.377384	-4.104166	-0.214830	-0.142000	-0.023754	-0.904962	-0.369264	0.063248	-0.546808	-0.328785	0.757535	-0.137995	0	0
61169	8.556361	1.357371	-3.924095	-0.131263	-0.184167	0.027655	-0.906910	-0.369773	0.065493	-0.545799	-0.328070	0.758828	-0.136579	0	0
61170	7.950874	1.109844	-3.593890	0.017609	-0.144066	0.117639	-0.907757	-0.367899	0.068439	-0.544508	-0.327433	0.759971	-0.136903	0	0
61171	7.819509	0.737342	-3.596237	0.060228	-0.071222	0.128525	-0.908580	-0.367352	0.072150	-0.543587	-0.326840	0.760713	-0.137860	0	0
61172	8.084208	0.594639	-3.582912	0.065053	0.019265	0.093557	-0.907490	-0.364900	0.071446	-0.543412	-0.326419	0.760820	-0.138948	0	0
61173	8.533002	0.687975	-3.545948	0.137141	0.066052	0.047861	-0.908061	-0.364721	0.070898	-0.543393	-0.326665	0.760442	-0.140502	0	0
61174	9.072614	0.733193	-3.585156	0.221784	0.029157	0.000497	-0.908058	-0.364606	0.071470	-0.542909	-0.327789	0.759969	-0.142307	0	0
61175	9.293319	0.682124	-3.690360	0.241734	-0.057961	-0.067189	-0.907479	-0.364704	0.073292	-0.541764	-0.329648	0.759733	-0.143627	0	0
61176	9.341291	0.682167	-3.718724	0.274873	-0.114565	-0.122996	-0.906705	-0.367499	0.077485	-0.540182	-0.332199	0.759547	-0.144691	0	0
61177	9.184415	0.597670	-4.024999	0.232031	-0.146924	-0.149696	-0.906093	-0.369380	0.080607	-0.538504	-0.334754	0.759521	-0.145196	0	0
61178	9.071773	0.555263	-4.238451	0.185741	-0.196444	-0.166263	-0.905748	-0.371876	0.084681	-0.536649	-0.337263	0.759746	-0.145074	0	0
61179	8.950147	0.584944	-4.397959	0.170849	-0.280306	-0.133152	-0.903959	-0.375388	0.091500	-0.534126	-0.339549	0.760567	-0.144754	0	0
61180	9.055410	0.624548	-4.512747	0.163952	-0.290670	-0.081738	-0.902772	-0.377475	0.095732	-0.531495	-0.341429	0.761598	-0.144597	0	0
61181	8.962502	0.818463	-4.457284	0.159978	-0.273804	-0.024870	-0.901856	-0.378826	0.102553	-0.528889	-0.342815	0.762752	-0.144791	0	0
61182	8.976031	1.088951	-4.381148	0.132419	-0.212876	0.035590	-0.902685	-0.376791	0.108050	-0.526779	-0.343515	0.763803	-0.145280	0	0
61183	8.739202	1.419999	-3.988495	0.065122	-0.195327	0.051962	-0.901679	-0.377582	0.109260	-0.524978	-0.343696	0.764933	-0.145424	0	0
61184	8.420619	1.604985	-3.511612	0.016620	-0.215991	0.090414	-0.901793	-0.377073	0.113526	-0.523157	-0.343369	0.766350	-0.145303	0	0
61185	8.503470	1.866197	-3.503346	-0.137424	-0.165745	0.073578	-0.903637	-0.375516	0.114488	-0.522243	-0.342279	0.767685	-0.144108	0	0
61186	8.767113	2.081432	-3.777499	-0.111421	-0.032358	0.075337	-0.903346	-0.376499	0.114000	-0.522288	-0.341129	0.768270	-0.143555	0	0
61187	8.910662	1.930995	-3.846650	0.146416	0.100685	0.055445	-0.904493	-0.375305	0.113380	-0.522475	-0.341276	0.767739	-0.145353	0	0
61188	9.089151	1.548944	-3.662581	0.402954	0.120000	-0.002828	-0.901926	-0.376453	0.115542	-0.522041	-0.343190	0.766508	-0.148861	0	0
61189	9.009204	1.413676	-3.660473	0.474231	0.124131	-0.076142	-0.903067	-0.376354	0.113866	-0.521467	-0.346014	0.764899	-0.152562	0	0
61190	8.576179	1.547887	-3.314905	0.595751	0.103739	-0.112637	-0.902900	-0.376773	0.116519	-0.520382	-0.349780	0.763044	-0.156908	0	0
61191	8.346324	1.615242	-3.153698	0.558674	0.077041	-0.127383	-0.902447	-0.377753	0.118852	-0.519204	-0.353486	0.761324	-0.160815	0	0
61192	8.680788	1.739851	-3.578433	0.325888	0.170047	-0.083861	-0.900594	-0.377905	0.121364	-0.519498	-0.355504	0.759613	-0.163482	0	0
61193	9.195951	1.852790	-4.311930	0.219929	0.305953	-0.023615	-0.901737	-0.379122	0.117349	-0.521072	-0.356278	0.757590	-0.166154	0	0
61194	9.689108	1.713466	-4.669441	0.275092	0.386707	0.011306	-0.901501	-0.377798	0.113619	-0.523017	-0.356943	0.755148	-0.169694	0	0
61195	9.992827	1.437971	-4.540085	0.349146	0.259861	0.020854	-0.902956	-0.377114	0.108879	-0.523689	-0.358123	0.753279	-0.173402	0	0
61196	9.666737	1.227702	-4.241825	0.421114	0.074124	0.027617	-0.902803	-0.377579	0.109554	-0.522706	-0.359951	0.752252	-0.177003	0	0
61197	9.266610	1.145391	-4.222567	0.396121	-0.049303	0.028581	-0.902236	-0.376548	0.111729	-0.520851	-0.361847	0.751921	-0.179990	0	0
61198	8.318644	1.181311	-4.051617	0.313318	-0.057541	0.012635	-0.904459	-0.376701	0.115550	-0.519279	-0.363449	0.751698	-0.182223	0	0
61199	7.743450	1.223166	-3.976694	0.251980	-0.053513	-0.023394	-0.904445	-0.376247	0.117977	-0.517996	-0.364986	0.751445	-0.183834	0	0
61200	7.631753	1.382216	-3.843462	0.078119	-0.047052	-0.093474	-0.903565	-0.377526	0.120429	-0.517548	-0.366143	0.751203	-0.183786	0	0
61201	7.896104	1.523043	-3.994941	-0.073580	0.058635	-0.097532	-0.902142	-0.378690	0.120343	-0.518430	-0.366346	0.750694	-0.182973	0	0
61202	8.350263	1.575687	-4.180662	-0.058913	0.158673	-0.106735	-0.899460	-0.381671	0.116039	-0.520051	-0.366514	0.749586	-0.182580	0	0
61203	8.895145	1.619402	-4.471282	-0.071662	0.173575	-0.106665	-0.900598	-0.383976	0.110827	-0.521800	-0.366586	0.748439	-0.182150	0	0
61204	9.262356	1.707839	-4.387821	-0.089147	0.118115	-0.069809	-0.899768	-0.384164	0.108549	-0.523157	-0.366390	0.747728	-0.181572	0	0
61205	9.016726	1.724622	-4.064520	-0.056031	-0.010537	-0.014526	-0.899218	-0.385149	0.105096	-0.523301	-0.366190	0.747849	-0.181062	0	0
61206	8.526226	1.702522	-3.606712	-0.072952	-0.118244	0.014878	-0.900184	-0.386447	0.105589	-0.522676	-0.365873	0.748653	-0.180182	0	0
61207	8.282178	1.808541	-3.427814	-0.139710	-0.191616	0.058878	-0.898614	-0.386323	0.108404	-0.521636	-0.365013	0.750137	-0.178762	0	0
61208	8.375676	1.895835	-3.836534	-0.193189	-0.196401	0.112023	-0.899471	-0.385711	0.107886	-0.520685	-0.363478	0.751911	-0.177201	0	0
61209	8.580386	1.742683	-4.096393	-0.111072	-0.242285	0.106763	-0.900184	-0.382209	0.112626	-0.519067	-0.362494	0.753772	-0.176056	0	0
61210	9.022617	1.526915	-4.152985	-0.103296	-0.263103	0.055487	-0.897759	-0.383742	0.113918	-0.517378	-0.361964	0.755517	-0.174632	0	0
61211	9.401372	1.508153	-4.399153	-0.204377	-0.219050	0.033270	-0.899133	-0.383928	0.118153	-0.516393	-0.361007	0.757141	-0.172480	0	0
61212	9.530854	1.440058	-4.452747	-0.124505	-0.140418	0.070019	-0.898602	-0.381094	0.118607	-0.515677	-0.360039	0.758332	-0.171413	0	0
61213	9.511470	1.147706	-4.342819	-0.047007	-0.147604	0.093989	-0.900407	-0.381620	0.121131	-0.514556	-0.359307	0.759528	-0.171021	0	0
61214	9.512151	0.722134	-4.075090	0.019363	-0.178488	0.114293	-0.899419	-0.380453	0.123311	-0.512954	-0.358807	0.760821	-0.171136	0	0
61215	9.496785	0.167740	-3.957358	-0.027813	-0.203175	0.128829	-0.901447	-0.375732	0.124048	-0.511278	-0.357999	0.762387	-0.170871	0	0
61216	9.706127	-0.024143	-4.224889	-0.231330	-0.138489	0.104477	-0.902008	-0.375336	0.124925	-0.510890	-0.356217	0.763861	-0.169165	0	0
61217	9.476978	0.378554	-4.114662	-0.256978	-0.142257	0.106288	-0.900733	-0.375662	0.125315	-0.510530	-0.354297	0.765413	-0.167258	0	0
61218	9.008190	0.663568	-3.783682	-0.217291	-0.189956	0.161451	-0.903002	-0.374485	0.125410	-0.509593	-0.352231	0.767313	-0.165766	0	0
61219	8.509378	0.614148	-3.453759	-0.348690	-0.251429	0.146503	-0.902715	-0.373458	0.127729	-0.508640	-0.349707	0.769695	-0.162972	0	0
61220	7.884480	0.645037	-3.258693	-0.519803	-0.215863	0.142315	-0.903581	-0.372003	0.127546	-0.508576	-0.346277	0.772124	-0.158958	0	0
61221	7.634541	0.716379	-3.202987	-0.581971	-0.117709	0.134654	-0.904726	-0.371482	0.126038	-0.509456	-0.342421	0.774113	-0.154763	0	0
61222	8.004363	0.625041	-3.637698	-0.574911	0.053470	0.106003	-0.906323	-0.370388	0.121747	-0.511686	-0.338546	0.775078	-0.151054	0	0
61223	8.647732	0.604506	-4.251257	-0.511987	0.222376	0.114234	-0.906659	-0.370331	0.114840	-0.514960	-0.334661	0.775101	-0.148446	0	0
61224	9.339272	0.606297	-4.566959	-0.428059	0.267357	0.099788	-0.908165	-0.368025	0.106250	-0.518331	-0.331245	0.774681	-0.146555	0	0
61225	10.181823	0.699327	-4.713802	-0.366322	0.218861	0.017601	-0.907949	-0.368044	0.097781	-0.521208	-0.328846	0.774148	-0.144560	0	0
61226	10.483512	1.037804	-4.795341	-0.334724	0.121750	-0.021517	-0.906037	-0.367721	0.090587	-0.523300	-0.327053	0.773919	-0.142276	0	0
61227	9.904459	1.175573	-4.637524	-0.253103	0.031736	0.030987	-0.908438	-0.367916	0.089469	-0.524327	-0.325402	0.774224	-0.140612	0	0
61228	9.117619	1.010915	-4.423183	-0.233439	-0.040112	0.089671	-0.907896	-0.366740	0.088690	-0.524669	-0.323503	0.775050	-0.139164	0	0
61229	8.278043	0.902244	-4.196844	-0.267892	-0.065006	0.104128	-0.910882	-0.365213	0.087685	-0.524883	-0.321339	0.776110	-0.137452	0	0
61230	7.855194	0.898184	-4.033716	-0.239786	-0.048191	0.127924	-0.909918	-0.364302	0.086322	-0.525123	-0.319116	0.777097	-0.136127	0	0
61231	7.778544	0.810123	-3.937222	-0.226054	0.006159	0.157198	-0.912229	-0.360758	0.084872	-0.525673	-0.316658	0.777884	-0.135244	0	0
61232	8.028004	0.673768	-4.027149	-0.179408	0.092297	0.147087	-0.912147	-0.358432	0.081207	-0.526780	-0.314408	0.778102	-0.134933	0	0
61233	8.461171	0.691204	-4.108451	-0.100357	0.150816	0.120635	-0.912218	-0.355369	0.077165	-0.528102	-0.312696	0.777834	-0.135291	0	0
61234	8.929254	0.677069	-4.024600	0.000585	0.117507	0.135670	-0.912706	-0.352334	0.073832	-0.528851	-0.311447	0.777632	-0.136399	0	0
61235	9.204492	0.479064	-3.871935	0.092303	0.017214	0.084658	-0.914839	-0.351920	0.071903	-0.528580	-0.311210	0.777691	-0.137650	0	0
61236	9.164574	0.325630	-3.982552	0.085500	-0.051039	0.040672	-0.916119	-0.349978	0.073588	-0.527882	-0.311379	0.777967	-0.138391	0	0
61237	9.025023	0.365278	-3.972244	0.150484	-0.090024	0.011475	-0.915721	-0.346797	0.075758	-0.526695	-0.312163	0.778281	-0.139378	0	0
61238	8.974184	0.282446	-4.277643	0.120138	-0.112430	-0.028039	-0.915683	-0.348206	0.078210	-0.525504	-0.313133	0.778614	-0.139834	0	0
61239	8.979419	0.315151	-4.548153	0.074699	-0.156236	-0.047329	-0.915700	-0.344795	0.081668	-0.524117	-0.314064	0.779194	-0.139717	0	0
61240	9.044696	0.548453	-4.619121	0.034607	-0.191505	-0.071157	-0.914523	-0.346827	0.084775	-0.522636	-0.315030	0.779922	-0.139031	0	0
61241	9.105100	0.816027	-4.711422	0.072675	-0.154247	-0.017868	-0.914216	-0.347241	0.087286	-0.521226	-0.315715	0.780584	-0.139059	0	0
61242	8.864473	0.944646	-4.411733	0.149383	-0.158242	0.013464	-0.913473	-0.348009	0.091041	-0.519520	-0.316571	0.781238	-0.139814	0	0
61243	8.768965	1.019403	-4.330380	0.147707	-0.151453	0.053817	-0.914910	-0.344379	0.093398	-0.517790	-0.317082	0.782001	-0.140808	0	0
61244	8.539671	1.136994	-4.118142	0.087116	-0.143538	0.046321	-0.914063	-0.343346	0.095429	-0.516346	-0.317335	0.782765	-0.141293	0	0
61245	8.339989	1.206823	-3.796213	0.058649	-0.130188	0.007683	-0.913786	-0.340273	0.099851	-0.515127	-0.317714	0.783392	-0.141417	0	0
61246	8.355773	1.301958	-3.665750	0.044388	-0.088459	0.018623	-0.913471	-0.341401	0.102318	-0.514288	-0.317885	0.783841	-0.141599	0	0
61247	8.745488	1.353985	-3.771771	0.086625	0.024149	0.013112	-0.911931	-0.341098	0.101475	-0.514181	-0.318146	0.783649	-0.142460	0	0
61248	9.200802	1.233202	-4.045622	0.151577	0.133241	0.035158	-0.912933	-0.340728	0.100097	-0.514713	-0.318423	0.782855	-0.144272	0	0
61249	9.388537	1.071280	-4.005390	0.277642	0.182457	0.022496	-0.911716	-0.337007	0.099753	-0.515222	-0.319363	0.781595	-0.147180	0	0
61250	9.375824	0.946381	-3.727954	0.372245	0.160221	0.004349	-0.912018	-0.337150	0.096925	-0.515296	-0.320972	0.780227	-0.150642	0	0
61251	9.132565	1.002239	-3.426226	0.459244	0.106121	-0.020204	-0.912310	-0.334965	0.099181	-0.514677	-0.323283	0.778926	-0.154501	0	0
61252	8.686913	1.125351	-3.150306	0.533424	0.107587	-0.050411	-0.911449	-0.335468	0.100411	-0.513881	-0.326213	0.777371	-0.158761	0	0
61253	8.575027	1.135278	-3.288567	0.419976	0.122752	-0.052519	-0.910725	-0.335596	0.102795	-0.513548	-0.328531	0.775904	-0.162197	0	0
61254	8.966753	1.301937	-3.804540	0.205037	0.191740	-0.023588	-0.911301	-0.336042	0.100374	-0.514419	-0.329417	0.774505	-0.164316	0	0
61255	9.583565	1.415821	-4.481446	0.052742	0.278197	0.019236	-0.911074	-0.333874	0.096979	-0.516371	-0.329032	0.773056	-0.165780	0	0
61256	10.082228	1.409405	-4.806897	0.091946	0.276521	0.047859	-0.911359	-0.334909	0.094801	-0.518144	-0.328641	0.771628	-0.167667	0	0
61257	10.279600	1.079129	-4.695660	0.191460	0.133281	0.052862	-0.912520	-0.333503	0.092783	-0.518457	-0.328953	0.770797	-0.169894	0	0
61258	9.812860	0.798240	-4.481971	0.191859	0.011211	0.044657	-0.911828	-0.332385	0.093129	-0.517856	-0.329546	0.770556	-0.171661	0	0
61259	8.961454	0.816097	-4.280934	0.169328	-0.021016	0.027051	-0.911423	-0.330169	0.094533	-0.517092	-0.330202	0.770472	-0.173073	0	0
61260	8.120444	0.881342	-4.002683	0.081237	-0.069523	0.023120	-0.911398	-0.330844	0.096607	-0.516268	-0.330527	0.770765	-0.173609	0	0
61261	7.577660	0.935713	-3.793626	0.013607	-0.074096	-0.007389	-0.912807	-0.330822	0.096622	-0.515667	-0.330738	0.771110	-0.173465	0	0
61262	7.467203	0.974845	-3.760255	-0.062319	-0.001705	-0.014093	-0.911561	-0.328992	0.096865	-0.515904	-0.330490	0.771178	-0.172925	0	0
61263	7.904181	0.920843	-3.941198	-0.111669	0.129982	-0.026246	-0.911584	-0.328990	0.093903	-0.517321	-0.329847	0.770624	-0.172389	0	0
61264	8.570498	0.962039	-4.108358	-0.128501	0.236603	-0.051075	-0.910485	-0.329901	0.088756	-0.519675	-0.329130	0.769448	-0.171934	0	0
61265	9.128249	1.089598	-4.328866	-0.130255	0.273619	-0.051917	-0.911381	-0.329197	0.083446	-0.522295	-0.328339	0.768087	-0.171590	0	0
61266	9.467421	1.183341	-4.444803	-0.169761	0.207299	-0.016934	-0.908892	-0.328565	0.078524	-0.524492	-0.327187	0.767236	-0.170898	0	0
61267	9.454795	1.236335	-4.231427	-0.160473	0.082794	0.001648	-0.909873	-0.330568	0.075868	-0.525648	-0.326152	0.767091	-0.169971	0	0
61268	8.927633	1.208079	-3.837505	-0.189874	-0.028173	0.008999	-0.909356	-0.328182	0.073755	-0.526055	-0.325094	0.767588	-0.168489	0	0
61269	8.462310	1.183241	-3.549737	-0.226659	-0.111150	0.010797	-0.909062	-0.329056	0.073979	-0.525918	-0.323967	0.768599	-0.166468	0	0
61270	8.342580	1.353506	-3.524826	-0.313776	-0.125550	0.040015	-0.909060	-0.328140	0.075730	-0.525920	-0.322180	0.769904	-0.163879	0	0
61271	8.683421	1.489989	-3.754071	-0.307331	-0.094297	0.073102	-0.910196	-0.327008	0.076376	-0.526061	-0.320118	0.771146	-0.161612	0	0
61272	9.093155	1.510635	-4.061527	-0.208479	-0.073653	0.141247	-0.910241	-0.324233	0.075279	-0.525950	-0.318012	0.772318	-0.160531	0	0
61273	9.377400	1.459325	-4.362343	-0.082867	-0.058954	0.183722	-0.909839	-0.322397	0.075672	-0.525461	-0.316219	0.773355	-0.160684	0	0
61274	9.380726	1.242399	-4.462914	-0.041965	-0.067848	0.207634	-0.912700	-0.318526	0.076505	-0.524754	-0.314464	0.774430	-0.161255	0	0
61275	9.366523	0.968892	-4.314409	0.012111	-0.134857	0.216979	-0.914126	-0.315889	0.078659	-0.523317	-0.313033	0.775810	-0.162075	0	0
61276	9.399240	0.824095	-4.384209	-0.017205	-0.179058	0.218808	-0.913168	-0.313089	0.079671	-0.521645	-0.311497	0.777454	-0.162545	0	0
61277	9.301229	0.666648	-4.526496	0.048628	-0.221489	0.185919	-0.914881	-0.308831	0.083904	-0.519464	-0.310634	0.779118	-0.163213	0	0
61278	9.210359	0.597787	-4.407606	0.068013	-0.227307	0.158411	-0.916014	-0.306259	0.087320	-0.517242	-0.310085	0.780674	-0.163878	0	0
61279	8.957952	0.535784	-3.992779	0.166383	-0.252473	0.110876	-0.916722	-0.303450	0.091594	-0.514567	-0.310461	0.782059	-0.164978	0	0
61280	8.787296	0.517412	-3.619371	0.140748	-0.237453	0.074988	-0.917133	-0.301788	0.095794	-0.512168	-0.310951	0.783277	-0.165745	0	0
61281	8.773680	0.594089	-3.543483	0.060376	-0.169043	0.073816	-0.915444	-0.299816	0.098864	-0.510531	-0.310930	0.784282	-0.166082	0	0
61282	8.917164	0.609615	-3.691258	0.009826	-0.022203	0.084523	-0.914761	-0.297319	0.100283	-0.510206	-0.310316	0.784639	-0.166541	0	0
61283	8.919547	0.512085	-3.653336	0.020610	0.063212	0.102745	-0.916188	-0.296529	0.099217	-0.510466	-0.309476	0.784611	-0.167436	0	0
61284	8.791835	0.186170	-3.515421	-0.070474	0.092247	0.113454	-0.913966	-0.294787	0.098034	-0.511238	-0.308035	0.784605	-0.167768	0	0
61285	8.654216	0.163903	-3.230229	-0.128129	0.073841	0.115180	-0.918391	-0.291870	0.095437	-0.512020	-0.306315	0.784804	-0.167597	0	0
61286	8.681177	0.077555	-3.135183	-0.178153	0.050897	0.162828	-0.918018	-0.289203	0.093483	-0.512711	-0.304000	0.785336	-0.167206	0	0
61287	8.759798	0.017588	-3.225470	-0.237119	0.103500	0.210347	-0.917504	-0.286938	0.090939	-0.513896	-0.300917	0.785844	-0.166760	0	0
61288	8.852751	-0.078845	-3.316530	-0.255622	0.177755	0.263414	-0.918692	-0.284185	0.087735	-0.515638	-0.297199	0.786139	-0.166658	0	0
61289	9.033562	-0.138813	-3.280205	-0.247716	0.241282	0.278957	-0.919668	-0.277185	0.082537	-0.517810	-0.293279	0.786134	-0.166895	0	0
61290	9.460133	-0.151700	-3.267257	-0.248608	0.269324	0.242300	-0.922162	-0.273920	0.075145	-0.520267	-0.289596	0.785854	-0.167002	0	0
61291	9.793670	-0.083325	-3.477350	-0.218918	0.291058	0.186430	-0.921256	-0.271218	0.069379	-0.522884	-0.286455	0.785241	-0.167129	0	0
61292	10.254796	0.003872	-3.711415	-0.174894	0.298647	0.120548	-0.923715	-0.268826	0.065178	-0.525545	-0.284056	0.784308	-0.167260	0	0
61293	10.230659	0.023624	-3.724876	-0.162727	0.242847	0.067439	-0.922374	-0.267394	0.058905	-0.527811	-0.282212	0.783492	-0.167068	0	0
61294	9.868116	0.094632	-3.585253	-0.112882	0.132923	-0.007594	-0.922256	-0.267523	0.055651	-0.529203	-0.281416	0.782953	-0.166537	0	0
61295	9.409833	0.126169	-3.345689	-0.070929	0.018092	-0.000076	-0.923819	-0.266364	0.055879	-0.529560	-0.280956	0.782974	-0.166077	0	0
61296	8.900008	0.074345	-3.191697	-0.078740	-0.054998	-0.011102	-0.924242	-0.266623	0.055443	-0.529389	-0.280678	0.783361	-0.165265	0	0
61297	8.592405	0.050683	-3.074068	-0.058411	-0.070634	0.032938	-0.923250	-0.266536	0.056286	-0.528963	-0.280171	0.783922	-0.164831	0	0
61298	8.572973	-0.109880	-3.026080	-0.025646	-0.072374	0.060502	-0.923659	-0.265682	0.059447	-0.528387	-0.279644	0.784512	-0.164767	0	0
61299	8.726283	-0.324014	-3.052533	0.086263	-0.085296	0.071750	-0.923266	-0.263132	0.059885	-0.527378	-0.279616	0.785017	-0.165638	0	0
61300	9.111564	-0.404331	-3.052972	0.169519	-0.088000	0.037121	-0.924096	-0.263209	0.061722	-0.526171	-0.280325	0.785299	-0.166936	0	0
61301	10.289115	-0.202941	-3.858973	0.145274	0.174154	-0.076857	-0.922121	-0.264047	0.060663	-0.527281	-0.281336	0.783917	-0.168220	0	0
61302	10.367673	-0.295184	-4.253812	0.179156	0.173415	-0.111668	-0.923674	-0.264404	0.059668	-0.528342	-0.282826	0.782381	-0.169542	0	0
61303	10.613918	-0.167788	-3.938523	0.086356	0.057125	-0.148280	-0.921859	-0.264335	0.057680	-0.528820	-0.284277	0.781506	-0.169660	0	0
61304	9.675869	0.215269	-3.258440	-0.074833	-0.256028	-0.188590	-0.921219	-0.268765	0.060219	-0.527369	-0.285748	0.782444	-0.167367	0	0
61305	9.124397	0.789983	-3.147114	-0.135328	-0.335575	-0.181263	-0.919861	-0.273017	0.064739	-0.525456	-0.286943	0.783909	-0.164458	0	0
61306	8.473872	1.096883	-3.265711	-0.238578	-0.308211	-0.143067	-0.919783	-0.276250	0.069333	-0.523975	-0.287278	0.785500	-0.160969	0	0
61307	8.072643	0.999426	-3.381775	-0.157035	-0.234880	-0.111936	-0.918755	-0.277037	0.073366	-0.522786	-0.287645	0.786652	-0.158537	0	0
61308	8.094991	0.758418	-3.504953	-0.124235	-0.154916	-0.126720	-0.917416	-0.280119	0.077394	-0.522145	-0.288200	0.787288	-0.156470	0	0
61309	8.339479	0.593095	-3.602130	-0.093237	-0.050914	-0.142401	-0.917252	-0.282378	0.076687	-0.522262	-0.288848	0.787282	-0.154907	0	0
61310	8.887850	0.712952	-3.786106	-0.077435	0.037722	-0.176327	-0.915270	-0.285111	0.073394	-0.523076	-0.289733	0.786692	-0.153502	0	0
61311	9.270595	0.967692	-3.634509	0.030376	0.035843	-0.179651	-0.915081	-0.288969	0.073151	-0.523573	-0.291185	0.785929	-0.152965	0	0
61312	9.360420	0.835946	-3.802977	0.013876	0.011067	-0.179651	-0.912950	-0.290164	0.073480	-0.523914	-0.292614	0.785322	-0.152184	0	0
61313	9.226059	0.840767	-3.730288	-0.002632	-0.069912	-0.241976	-0.912052	-0.293659	0.074382	-0.523769	-0.294542	0.784975	-0.150751	0	0
61314	9.047264	0.867261	-3.803138	-0.116611	-0.106369	-0.258694	-0.911426	-0.298006	0.075234	-0.523686	-0.296081	0.784940	-0.148184	0	0
61315	8.897800	0.975748	-3.857227	-0.132938	-0.121510	-0.251378	-0.909668	-0.302928	0.075756	-0.523526	-0.297473	0.785018	-0.145523	0	0
61316	8.887521	0.996450	-3.948494	-0.037980	-0.145851	-0.186925	-0.908183	-0.306570	0.079466	-0.522785	-0.298916	0.785275	-0.143831	0	0
61317	8.858227	0.914391	-3.962426	0.023568	-0.113451	-0.146504	-0.908437	-0.307655	0.081235	-0.522064	-0.300290	0.785389	-0.142969	0	0
61318	8.905455	0.932811	-4.094506	0.051180	-0.108313	-0.140943	-0.905713	-0.310090	0.083314	-0.521281	-0.301779	0.785454	-0.142328	0	0
61319	8.934455	1.061724	-4.138227	0.009720	-0.120524	-0.150154	-0.905395	-0.312685	0.083573	-0.520548	-0.303119	0.785607	-0.141315	0	0
61320	8.910692	1.171064	-4.141457	-0.000379	-0.127863	-0.150149	-0.905631	-0.314404	0.086572	-0.519778	-0.304436	0.785815	-0.140159	0	0
61321	8.761106	1.191964	-4.174374	-0.010797	-0.135610	-0.128166	-0.903175	-0.316252	0.091372	-0.518953	-0.305517	0.786138	-0.139050	0	0
61322	8.659904	1.151210	-4.156362	0.004295	-0.130213	-0.111657	-0.903565	-0.318422	0.091945	-0.518092	-0.306560	0.786462	-0.138125	0	0
61323	8.628250	1.139813	-4.193899	-0.011932	-0.151076	-0.100655	-0.902107	-0.321912	0.092560	-0.517108	-0.307439	0.786946	-0.137099	0	0
61324	8.596843	1.191397	-4.226204	0.011273	-0.151910	-0.087762	-0.901230	-0.322505	0.095619	-0.516019	-0.308358	0.787443	-0.136285	0	0
61325	8.615961	1.179342	-4.241491	0.025656	-0.160837	-0.062025	-0.899515	-0.322940	0.098115	-0.514786	-0.309141	0.788040	-0.135721	0	0
61326	8.637336	1.121200	-4.257162	0.042471	-0.143123	-0.051015	-0.900645	-0.322773	0.097996	-0.513618	-0.309913	0.788560	-0.135366	0	0
61327	8.662988	1.081045	-4.350169	0.059135	-0.128755	-0.045504	-0.899597	-0.324865	0.102370	-0.512508	-0.310694	0.788995	-0.135249	0	0
61328	8.787974	1.075830	-4.388693	0.062620	-0.104256	-0.054687	-0.899012	-0.324869	0.105186	-0.511586	-0.311551	0.789270	-0.135158	0	0
61329	8.949811	1.046497	-4.636480	0.001916	-0.053446	-0.038347	-0.899141	-0.325201	0.106155	-0.511237	-0.311881	0.789417	-0.134859	0	0
61330	8.988385	1.038872	-4.630726	0.011730	-0.065867	-0.046559	-0.897298	-0.326622	0.105343	-0.510765	-0.312359	0.789591	-0.134526	0	0
61331	8.875159	0.942067	-4.586061	-0.023269	-0.069157	-0.020969	-0.899413	-0.326576	0.105084	-0.510347	-0.312444	0.789906	-0.134066	0	0
61332	8.729693	1.003857	-4.415968	-0.057117	-0.106200	-0.016405	-0.897591	-0.325095	0.106429	-0.509731	-0.312382	0.790472	-0.133215	0	0
61333	8.619753	1.164034	-4.367335	-0.099181	-0.106209	-0.014648	-0.897836	-0.326229	0.109182	-0.509247	-0.312079	0.791095	-0.132071	0	0
61334	8.511691	1.266587	-4.362625	-0.148326	-0.112263	-0.003730	-0.897521	-0.328015	0.110479	-0.508847	-0.311466	0.791846	-0.130548	0	0
61335	8.473163	1.237546	-4.346881	-0.173008	-0.090224	0.029206	-0.897245	-0.327720	0.110212	-0.508659	-0.310419	0.792617	-0.129090	0	0
61336	8.556869	1.111229	-4.374989	-0.141384	-0.058082	0.044812	-0.897686	-0.326415	0.110016	-0.508601	-0.309380	0.793232	-0.128034	0	0
61337	8.720171	1.037867	-4.415390	-0.112643	-0.036516	0.021917	-0.897386	-0.327589	0.110504	-0.508658	-0.308627	0.793625	-0.127183	0	0
61338	8.789246	1.004637	-4.505146	-0.116906	-0.033452	0.032922	-0.897116	-0.326730	0.110414	-0.508733	-0.307777	0.794042	-0.126338	0	0
61339	8.839324	0.941782	-4.546075	-0.109560	-0.024946	-0.001946	-0.895953	-0.328808	0.111543	-0.508900	-0.307214	0.794298	-0.125426	0	0
61340	8.718971	1.015577	-4.560417	-0.131367	-0.018786	0.003492	-0.897103	-0.329054	0.108152	-0.509172	-0.306504	0.794565	-0.124362	0	0
61341	8.632925	1.117401	-4.513057	-0.170074	-0.032415	0.063998	-0.898254	-0.327710	0.107401	-0.509381	-0.305117	0.795133	-0.123281	0	0
61342	8.585170	1.019419	-4.415293	-0.224835	-0.046867	0.139131	-0.897866	-0.324732	0.107865	-0.509543	-0.302884	0.796068	-0.122076	0	0
61343	8.574504	0.992016	-4.535844	-0.184488	-0.059621	0.212626	-0.900140	-0.323922	0.106667	-0.509391	-0.300270	0.797235	-0.121554	0	0
61344	8.603452	0.947854	-4.513061	-0.198589	-0.063766	0.267659	-0.900463	-0.319832	0.108054	-0.509172	-0.297167	0.798596	-0.121162	0	0
61345	8.612720	0.882582	-4.533156	-0.196192	-0.077274	0.324566	-0.902384	-0.313724	0.106760	-0.508766	-0.293615	0.800182	-0.121062	0	0
61346	8.641500	0.855784	-4.539238	-0.148840	-0.102113	0.353145	-0.904259	-0.309998	0.107293	-0.507977	-0.290116	0.801909	-0.121385	0	0
61347	8.612272	0.939462	-4.614893	-0.159109	-0.094225	0.344859	-0.905446	-0.304997	0.107899	-0.507284	-0.286602	0.803572	-0.121631	0	0
61348	8.747047	1.036353	-4.677272	-0.064120	-0.114508	0.341450	-0.906637	-0.299181	0.109402	-0.506151	-0.283635	0.805200	-0.122537	0	0
61349	8.713584	1.036117	-4.642206	-0.121845	-0.125058	0.304645	-0.908080	-0.295910	0.110325	-0.505137	-0.280665	0.806838	-0.122784	0	0
61350	8.611304	1.009445	-4.768988	-0.091008	-0.114839	0.223911	-0.910117	-0.289945	0.111986	-0.504212	-0.278500	0.808152	-0.122875	0	0
61351	8.602350	0.988804	-4.672171	-0.038303	-0.076741	0.137699	-0.911540	-0.288252	0.112952	-0.503551	-0.277238	0.808966	-0.123085	0	0
61352	8.567807	0.912411	-4.743840	-0.018804	-0.025342	0.108270	-0.911706	-0.285985	0.113518	-0.503286	-0.276262	0.809412	-0.123425	0	0
61353	8.547994	0.693978	-4.720369	0.028230	-0.001976	0.084427	-0.912862	-0.284607	0.112063	-0.503109	-0.275674	0.809618	-0.124110	0	0
61354	8.522836	0.486255	-4.769091	-0.021613	0.002941	0.065929	-0.912583	-0.283932	0.112808	-0.503133	-0.274990	0.809808	-0.124293	0	0
61355	8.476974	0.447693	-4.762796	-0.064325	0.002633	0.041972	-0.911756	-0.283047	0.112009	-0.503300	-0.274274	0.809988	-0.124028	0	0
61356	8.436962	0.504851	-4.664310	-0.064092	-0.013690	0.053014	-0.912327	-0.281931	0.112790	-0.503321	-0.273502	0.810277	-0.123755	0	0
61357	8.495058	0.538126	-4.644527	-0.056933	-0.001526	0.080554	-0.912497	-0.280438	0.111614	-0.503385	-0.272515	0.810574	-0.123734	0	0
61358	8.548252	0.625235	-4.658025	-0.025785	0.015658	0.115482	-0.912256	-0.277552	0.111087	-0.503461	-0.271391	0.810837	-0.124165	0	0
61359	8.611100	0.622007	-4.631412	-0.027377	0.014207	0.124671	-0.913975	-0.275772	0.110368	-0.503515	-0.270174	0.811136	-0.124647	0	0
61360	8.712346	0.609024	-4.620790	-0.030867	0.015925	0.096237	-0.914823	-0.275745	0.110095	-0.503630	-0.269183	0.811349	-0.124942	0	0
61361	8.713163	0.651496	-4.533588	-0.080575	0.009527	0.051199	-0.914553	-0.276475	0.107366	-0.503880	-0.268300	0.811537	-0.124610	0	0
61362	8.744655	0.782687	-4.567727	-0.134722	0.010253	0.010746	-0.914162	-0.273517	0.108252	-0.504333	-0.267482	0.811678	-0.123615	0	0
61363	8.757212	0.801223	-4.510105	-0.097747	0.009269	0.025509	-0.913913	-0.272004	0.106510	-0.504658	-0.266721	0.811818	-0.123012	0	0
61364	8.746397	0.627744	-4.588125	-0.053666	-0.013388	0.032938	-0.914597	-0.273177	0.107290	-0.504674	-0.266162	0.812035	-0.122724	0	0
61365	8.746336	0.564438	-4.569212	-0.037261	-0.012355	0.030206	-0.916170	-0.271691	0.106692	-0.504655	-0.265695	0.812222	-0.122578	0	0
61366	8.739510	0.583297	-4.525356	-0.035463	-0.013232	0.029296	-0.915594	-0.272435	0.107064	-0.504628	-0.265257	0.812406	-0.122419	0	0
61367	8.693742	0.707980	-4.575971	-0.021592	-0.003247	-0.000046	-0.914482	-0.271832	0.106103	-0.504679	-0.265103	0.812446	-0.122272	0	0
61368	8.679049	0.793857	-4.642494	-0.043685	-0.014928	-0.003732	-0.915611	-0.271278	0.106854	-0.504701	-0.264892	0.812561	-0.121875	0	0
61369	8.582404	0.775482	-4.667984	-0.073441	-0.013767	-0.022169	-0.915313	-0.272432	0.106920	-0.504829	-0.264670	0.812660	-0.121165	0	0
61370	8.504661	0.713726	-4.723450	-0.073907	-0.029367	-0.038690	-0.914459	-0.273030	0.107157	-0.504855	-0.264610	0.812790	-0.120309	0	0
61371	8.533448	0.655210	-4.715247	-0.067101	-0.024501	-0.058875	-0.914726	-0.274304	0.106939	-0.504923	-0.264732	0.812838	-0.119435	0	0
61372	8.658571	0.600978	-4.715448	-0.096551	-0.011011	-0.067193	-0.914737	-0.274370	0.105383	-0.505192	-0.264764	0.812827	-0.118297	0	0
61373	8.702368	0.697490	-4.701965	-0.119981	0.010453	-0.055318	-0.912322	-0.276378	0.104670	-0.505677	-0.264548	0.812768	-0.117104	0	0
61374	8.630501	0.789944	-4.686597	-0.095939	-0.016173	-0.042383	-0.912021	-0.277022	0.106038	-0.505871	-0.264391	0.812844	-0.116085	0	0
61375	8.606315	0.778075	-4.693017	-0.073328	-0.017715	-0.017569	-0.913432	-0.277517	0.104892	-0.505959	-0.264138	0.812972	-0.115386	0	0
61376	8.592237	0.789707	-4.648936	-0.097880	-0.008024	0.021823	-0.914567	-0.277187	0.104359	-0.506149	-0.263435	0.813179	-0.114695	0	0
61377	8.639541	0.751899	-4.747569	-0.106960	0.013196	0.021773	-0.914421	-0.277224	0.105061	-0.506530	-0.262656	0.813291	-0.114002	0	0
61378	8.629570	0.713524	-4.774016	-0.131595	0.020754	-0.011330	-0.912727	-0.278594	0.103266	-0.507079	-0.262023	0.813300	-0.112947	0	0
61379	8.542892	0.811575	-4.806367	-0.169324	0.038198	-0.055479	-0.914157	-0.277919	0.101628	-0.507912	-0.261527	0.813151	-0.111418	0	0
61380	8.539336	1.155734	-4.789497	-0.130517	0.040094	-0.073700	-0.911614	-0.279717	0.099517	-0.508683	-0.261380	0.812896	-0.110103	0	0
61381	8.611809	1.413432	-4.875068	-0.119477	0.035035	-0.035076	-0.911876	-0.280889	0.100151	-0.509333	-0.260978	0.812757	-0.109069	0	0
61382	8.690336	1.297531	-4.953639	-0.137025	0.037386	-0.042459	-0.912314	-0.280793	0.098327	-0.510063	-0.260546	0.812600	-0.107854	0	0
61383	8.683287	1.204588	-4.891180	-0.163059	0.025667	-0.092056	-0.912013	-0.283292	0.096616	-0.510807	-0.260398	0.812406	-0.106144	0	0
61384	8.640485	1.096581	-4.771927	-0.186024	0.037263	-0.131598	-0.910598	-0.285466	0.093786	-0.511755	-0.260439	0.812063	-0.104074	0	0
61385	8.573903	0.963799	-4.601223	-0.267574	0.036133	-0.171243	-0.909997	-0.288874	0.093004	-0.512933	-0.260386	0.811709	-0.101135	0	0
61386	8.511000	0.911028	-4.611291	-0.298291	0.067264	-0.229183	-0.907994	-0.292792	0.090483	-0.514506	-0.260609	0.811058	-0.097730	0	0
61387	8.598749	1.015976	-4.526933	-0.252935	0.066116	-0.242817	-0.906849	-0.295826	0.087743	-0.515947	-0.261176	0.810329	-0.094618	0	0
61388	8.858393	1.083470	-4.632820	-0.227602	0.090398	-0.186769	-0.905144	-0.299113	0.084135	-0.517472	-0.261389	0.809582	-0.092061	0	0
61389	8.979694	1.086061	-4.528646	-0.208663	0.050001	-0.158192	-0.903997	-0.301631	0.082556	-0.518577	-0.261508	0.809101	-0.089701	0	0
61390	8.992369	1.167805	-4.482693	-0.244494	0.013160	-0.125152	-0.904532	-0.305625	0.079490	-0.519457	-0.261203	0.808917	-0.087125	0	0
61391	8.803126	1.425724	-4.447365	-0.119555	-0.055397	-0.062401	-0.902815	-0.307792	0.079338	-0.519387	-0.261100	0.809147	-0.085707	0	0
61392	8.808106	1.344923	-4.392523	-0.216972	-0.065640	-0.009366	-0.902381	-0.307997	0.080450	-0.519452	-0.260069	0.809642	-0.083749	0	0
61393	8.813274	1.371108	-4.358729	-0.224138	-0.060424	-0.003877	-0.902380	-0.308798	0.079271	-0.519560	-0.258951	0.810133	-0.081774	0	0
61394	8.679215	1.477836	-4.290219	-0.295493	-0.071630	0.032695	-0.904059	-0.309107	0.080256	-0.519739	-0.257172	0.810822	-0.079382	0	0
61395	8.761052	1.389614	-4.264869	-0.398970	-0.109750	-0.002309	-0.903219	-0.309221	0.079394	-0.519885	-0.255168	0.811697	-0.075869	0	0
61396	8.741652	1.497280	-4.326243	-0.395747	-0.105093	-0.018815	-0.902506	-0.310210	0.078902	-0.520076	-0.253304	0.812484	-0.072307	0	0
61397	8.728073	1.737301	-4.314509	-0.341528	-0.113503	0.027220	-0.903898	-0.311875	0.078247	-0.520009	-0.251354	0.813385	-0.069402	0	0
61398	8.722804	1.579589	-4.305678	-0.313290	-0.141678	0.128227	-0.903648	-0.309309	0.078405	-0.519575	-0.248742	0.814651	-0.067181	0	0
61399	8.708146	1.450777	-4.276985	-0.290953	-0.198133	0.147606	-0.904798	-0.307572	0.078383	-0.518596	-0.246126	0.816237	-0.065099	0	0
61400	8.725014	1.531142	-4.310907	-0.270624	-0.241472	0.194527	-0.905642	-0.306241	0.080732	-0.517184	-0.243255	0.818131	-0.063322	0	0
61401	8.679741	1.618377	-4.282076	-0.252308	-0.265692	0.198277	-0.907364	-0.302321	0.083109	-0.515509	-0.240460	0.820139	-0.061651	0	0
61402	8.742218	1.740185	-4.356081	-0.238345	-0.299619	0.211237	-0.906681	-0.298764	0.086288	-0.513514	-0.237644	0.822326	-0.060080	0	0
61403	8.326920	1.695810	-4.444703	-0.192155	-0.280446	0.225875	-0.908218	-0.297493	0.090050	-0.511539	-0.234934	0.824410	-0.059005	0	0
61404	8.435832	1.542310	-4.628519	-0.156331	-0.217573	0.189134	-0.909108	-0.292715	0.092191	-0.510023	-0.232666	0.826049	-0.058188	0	0
61405	8.512661	1.476400	-4.636652	-0.080833	-0.199890	0.136040	-0.910250	-0.289701	0.095353	-0.508493	-0.231215	0.827429	-0.057759	0	0
61406	8.590334	1.550476	-4.595597	-0.114418	-0.202045	0.112152	-0.909847	-0.286412	0.098235	-0.507044	-0.229781	0.828774	-0.056929	0	0
61407	8.791142	1.674472	-4.544328	-0.090721	-0.204275	0.040697	-0.911088	-0.287346	0.100164	-0.505550	-0.229069	0.829951	-0.055922	0	0
61408	8.572278	1.689936	-4.497395	-0.076099	-0.225649	0.042551	-0.910107	-0.285343	0.102820	-0.503851	-0.228419	0.831224	-0.055003	0	0
61409	8.279801	1.561887	-4.559755	-0.064937	-0.218696	0.047979	-0.910498	-0.285524	0.106622	-0.502169	-0.227783	0.832467	-0.054211	0	0
61410	8.126735	1.323707	-4.620800	-0.042291	-0.192477	0.069927	-0.912750	-0.284308	0.108836	-0.500649	-0.227055	0.833609	-0.053786	0	0
61411	8.160040	1.360805	-4.691851	-0.055941	-0.111309	0.099145	-0.911632	-0.282151	0.111217	-0.499810	-0.225979	0.834418	-0.053568	0	0
61412	8.222075	1.361438	-4.771461	-0.069844	-0.055476	0.121062	-0.912768	-0.281685	0.110834	-0.499464	-0.224615	0.834999	-0.053482	0	0
61413	8.356475	1.390695	-4.853590	-0.059423	-0.046800	0.099078	-0.914341	-0.279146	0.112136	-0.499168	-0.223487	0.835485	-0.053380	0	0
61414	8.467370	1.443478	-4.869470	-0.014037	-0.051671	0.086361	-0.913229	-0.276955	0.113814	-0.498747	-0.222685	0.835937	-0.053592	0	0
61415	8.534283	1.400074	-4.922980	0.034349	-0.064293	0.048861	-0.913794	-0.277469	0.112800	-0.498122	-0.222454	0.836346	-0.053983	0	0
61416	8.495390	1.318014	-4.931722	0.058047	-0.093776	0.048015	-0.914361	-0.275586	0.115462	-0.497207	-0.222354	0.836882	-0.054513	0	0
61417	8.384560	1.284630	-4.915718	0.043817	-0.087264	0.062628	-0.914354	-0.275226	0.116896	-0.496360	-0.222067	0.837429	-0.055000	0	0
61418	8.280390	1.227799	-4.962916	0.041261	-0.102493	0.070872	-0.914370	-0.273547	0.117706	-0.495395	-0.221698	0.838066	-0.055485	0	0
61419	8.268246	1.276831	-4.995959	0.053999	-0.084074	0.101151	-0.914386	-0.271067	0.119695	-0.494529	-0.221136	0.838674	-0.056255	0	0
61420	8.305745	1.239381	-5.115962	0.032312	-0.079012	0.110275	-0.915381	-0.269679	0.120920	-0.493758	-0.220378	0.839284	-0.056911	0	0
61421	8.311688	1.261770	-4.980773	0.041550	-0.077427	0.113970	-0.916510	-0.268725	0.122260	-0.492965	-0.219643	0.839892	-0.057653	0	0
61422	8.368662	1.228716	-5.077322	0.042928	-0.068957	0.095612	-0.916096	-0.266428	0.124940	-0.492261	-0.219057	0.840410	-0.058350	0	0
61423	8.361755	1.223326	-5.033621	0.033753	-0.078142	0.095608	-0.917100	-0.264055	0.126508	-0.491489	-0.218438	0.840982	-0.058933	0	0
61424	8.373123	1.161018	-5.094838	0.043727	-0.065176	0.124959	-0.917399	-0.261835	0.128061	-0.490796	-0.217602	0.841543	-0.059787	0	0
61425	8.329622	1.068866	-5.072073	0.068056	-0.066458	0.145171	-0.920231	-0.259720	0.129631	-0.490015	-0.216727	0.842142	-0.060927	0	0
61426	8.266888	1.015800	-5.060411	0.085409	-0.083324	0.180077	-0.919982	-0.256223	0.131257	-0.489042	-0.215642	0.842880	-0.062363	0	0
61427	8.242545	1.018840	-5.093297	0.082915	-0.084092	0.224111	-0.920569	-0.253564	0.132699	-0.488027	-0.214183	0.843719	-0.063977	0	0
61428	8.275867	0.987618	-5.133393	0.076144	-0.044534	0.240552	-0.921472	-0.248581	0.133583	-0.487357	-0.212518	0.844394	-0.065713	0	0
61429	8.294973	0.943878	-5.136808	0.074178	-0.024755	0.233173	-0.923341	-0.245684	0.133499	-0.486850	-0.210899	0.844957	-0.067423	0	0
61430	8.333321	0.924455	-5.155277	0.092531	-0.042510	0.236912	-0.923850	-0.239081	0.133351	-0.486159	-0.209336	0.845593	-0.069281	0	0
61431	8.343103	0.872916	-5.114917	0.111548	-0.041904	0.194735	-0.923599	-0.235728	0.134969	-0.485448	-0.208233	0.846124	-0.071082	0	0
61432	8.371275	0.725237	-5.148334	0.132625	-0.056798	0.196615	-0.925044	-0.232185	0.136192	-0.484575	-0.207218	0.846706	-0.073056	0	0
61433	8.332329	0.638393	-5.161936	0.118557	-0.044844	0.181864	-0.924959	-0.226830	0.137936	-0.483829	-0.206257	0.847211	-0.074848	0	0
61434	8.298666	0.589726	-5.132010	0.113270	-0.043433	0.189177	-0.926949	-0.224843	0.138925	-0.483109	-0.205197	0.847718	-0.076648	0	0
61435	8.320218	0.584930	-5.147339	0.130124	-0.026747	0.202033	-0.927544	-0.222135	0.139382	-0.482472	-0.204103	0.848158	-0.078673	0	0
61436	8.278379	0.459925	-5.206975	0.107650	-0.018987	0.180841	-0.927320	-0.217570	0.139665	-0.481972	-0.203067	0.848526	-0.080434	0	0
61437	8.273148	0.431413	-5.248028	0.096688	-0.006008	0.179874	-0.928312	-0.216590	0.140441	-0.481593	-0.201981	0.848840	-0.082112	0	0
61438	8.196280	0.441292	-5.220934	0.094939	-0.010842	0.183534	-0.929651	-0.211124	0.140371	-0.481181	-0.200852	0.849177	-0.083794	0	0
61439	8.253996	0.377672	-5.209015	0.070398	-0.005334	0.154117	-0.930118	-0.207684	0.140449	-0.480878	-0.199856	0.849451	-0.085126	0	0
61440	8.297350	0.262769	-5.163077	0.062202	0.006891	0.119206	-0.929959	-0.207661	0.142848	-0.480734	-0.199104	0.849595	-0.086259	0	0
61441	8.319482	0.235007	-5.094038	0.061497	0.015890	0.091665	-0.930143	-0.204625	0.142334	-0.480681	-0.198575	0.849647	-0.087260	0	0
61442	8.345986	0.259212	-5.104533	0.073690	-0.017234	0.106433	-0.929737	-0.203075	0.142709	-0.480319	-0.198002	0.849870	-0.088377	0	0
61443	8.376374	0.177705	-5.190741	0.040981	-0.005766	0.147632	-0.932741	-0.199854	0.142233	-0.480072	-0.196915	0.850151	-0.089431	0	0
61444	8.311004	0.056761	-5.179423	0.040881	-0.003666	0.143006	-0.931645	-0.196778	0.143402	-0.479856	-0.195860	0.850407	-0.090471	0	0
61445	8.248528	0.115432	-5.181535	0.019038	-0.002965	0.147546	-0.934793	-0.193535	0.142506	-0.479674	-0.194663	0.850691	-0.091347	0	0
61446	8.211087	0.277168	-5.106617	0.011093	-0.017353	0.126470	-0.934084	-0.193043	0.143940	-0.479412	-0.193620	0.851003	-0.092029	0	0
61447	8.306489	0.192843	-5.197690	0.007144	-0.005504	0.113602	-0.935234	-0.190640	0.144948	-0.479261	-0.192657	0.851241	-0.092636	0	0
61448	8.353376	0.019181	-5.292363	0.004724	0.016299	0.087849	-0.935556	-0.187882	0.144277	-0.479333	-0.191877	0.851321	-0.093142	0	0
61449	8.348075	0.110301	-5.393018	0.046386	0.024531	0.071411	-0.933601	-0.187414	0.142876	-0.479401	-0.191431	0.851296	-0.093940	0	0
61450	8.367930	0.206710	-5.359316	0.078735	0.029427	0.049466	-0.935187	-0.185064	0.142191	-0.479477	-0.191321	0.851169	-0.094917	0	0
61451	8.394376	0.218823	-5.372303	0.033129	0.029471	0.020022	-0.934463	-0.186245	0.142675	-0.479660	-0.191245	0.851033	-0.095364	0	0
61452	8.271748	0.158258	-5.312558	0.049606	0.062927	-0.017655	-0.935602	-0.185629	0.142160	-0.480140	-0.191538	0.850643	-0.095837	0	0
61453	8.175242	-0.009140	-5.256900	-0.011954	0.060229	-0.062780	-0.937032	-0.185749	0.139203	-0.480749	-0.191920	0.850244	-0.095563	0	0
61454	8.238443	-0.176396	-5.115428	-0.033944	0.088183	-0.067465	-0.936179	-0.186339	0.139299	-0.481652	-0.192205	0.849717	-0.095131	0	0
61455	8.267429	-0.074286	-5.149663	-0.088754	0.077955	-0.062945	-0.935597	-0.189100	0.137005	-0.482558	-0.192199	0.849303	-0.094242	0	0
61456	8.374927	0.083359	-5.027052	-0.128537	0.084359	-0.044627	-0.935041	-0.189332	0.135715	-0.483586	-0.191842	0.848924	-0.093111	0	0
61457	8.483379	0.165483	-5.059558	-0.161715	0.069267	-0.051972	-0.935617	-0.189648	0.133584	-0.484547	-0.191396	0.848637	-0.091640	0	0
61458	8.543503	0.214041	-5.095306	-0.183173	0.075621	-0.033652	-0.936328	-0.190262	0.131719	-0.485593	-0.190684	0.848366	-0.090080	0	0
61459	8.431269	0.330131	-5.013058	-0.162006	0.058522	-0.026246	-0.937300	-0.192714	0.129459	-0.486436	-0.190026	0.848175	-0.088710	0	0
61460	8.327932	0.393790	-5.003948	-0.123961	0.044193	-0.004139	-0.937318	-0.191415	0.129258	-0.487073	-0.189381	0.848055	-0.087736	0	0
61461	8.298733	0.328640	-5.012942	-0.116333	0.028672	0.008729	-0.936188	-0.192641	0.127618	-0.487543	-0.188675	0.848032	-0.086866	0	0
61462	8.308284	0.292139	-5.008707	-0.081558	0.039673	0.007858	-0.936338	-0.192319	0.126934	-0.488050	-0.188140	0.847917	-0.086302	0	0
61463	8.408987	0.228888	-5.046701	-0.077861	0.048891	0.007861	-0.937049	-0.192274	0.126238	-0.488618	-0.187611	0.847758	-0.085793	0	0
