# Supplementary material for: Identification of Haptic Based Guiding Using Hard Reins
Source: PLoS One. 2015 Jul 22;10(7):e0132020. doi: 10.1371/journal.pone.0132020 (PMC4511788; doi:10.1371/journal.pone.0132020)
Supplement: S1 File — (ZIP) [file pone.0132020.s001.zip › MotionData1/Subject1/T4/fh4.txt]

// Start Time: 0
// Sample rate: 50.0Hz
// Scenario: 4.9
// Firmware Version: 2.6.1
Counter	Acc_X	Acc_Y	Acc_Z	Gyr_X	Gyr_Y	Gyr_Z	Mag_X	Mag_Y	Mag_Z	Quat_w	Quat_x	Quat_y	Quat_z	AnalogIn_1	AnalogIn_2
60189	2.106151	-0.129757	9.574368	-0.003305	0.007334	0.003471	-0.296528	-0.406934	-0.625410	-0.441158	-0.090814	0.053540	-0.891216	0	0
60190	2.125508	-0.153894	9.546945	-0.010112	0.005549	0.008725	-0.296657	-0.407897	-0.625167	-0.441183	-0.090774	0.053652	-0.891201	0	0
60191	2.137701	-0.142262	9.583146	-0.010211	0.002091	0.006100	-0.296660	-0.407901	-0.624906	-0.441150	-0.090767	0.053776	-0.891211	0	0
60192	2.115668	-0.164000	9.590609	-0.018864	0.002174	0.005252	-0.296793	-0.406942	-0.625017	-0.441199	-0.090722	0.053976	-0.891179	0	0
60193	2.091323	-0.159318	9.625134	0.005934	0.014509	-0.012235	-0.296137	-0.406381	-0.625532	-0.441321	-0.090685	0.053886	-0.891128	0	0
60194	2.086372	-0.169252	9.649318	-0.003392	0.007400	-0.000888	-0.296662	-0.406390	-0.625268	-0.441415	-0.090665	0.053920	-0.891081	0	0
60195	2.032812	-0.164486	9.699046	-0.003430	0.003913	-0.000906	-0.296796	-0.403917	-0.626000	-0.441438	-0.090676	0.053970	-0.891065	0	0
60196	2.003631	-0.168669	9.660922	-0.008221	0.029196	0.005281	-0.298368	-0.405315	-0.624973	-0.441482	-0.090437	0.053955	-0.891069	0	0
60197	2.020451	-0.207533	9.650295	0.010611	0.017750	0.001711	-0.297316	-0.407637	-0.624636	-0.441478	-0.090385	0.053821	-0.891084	0	0
60198	2.042169	-0.241557	9.637204	0.012109	0.009111	-0.005289	-0.297328	-0.405726	-0.624077	-0.441606	-0.090419	0.053706	-0.891024	0	0
60199	2.017894	-0.238527	9.601491	0.005290	0.014387	-0.003514	-0.296798	-0.406536	-0.624618	-0.441651	-0.090376	0.053629	-0.891011	0	0
60200	1.988813	-0.221109	9.585463	-0.003133	0.023097	0.002635	-0.296545	-0.404894	-0.624327	-0.441724	-0.090215	0.053595	-0.890993	0	0
60201	2.001021	-0.216223	9.573144	0.001956	0.021368	-0.000873	-0.296788	-0.405695	-0.626165	-0.441751	-0.090094	0.053520	-0.890996	0	0
60202	2.027708	-0.226367	9.591752	-0.004611	0.019386	0.015719	-0.296542	-0.404201	-0.624965	-0.441703	-0.089952	0.053526	-0.891034	0	0
60203	2.052134	-0.218809	9.547715	-0.006480	0.005421	0.015687	-0.296538	-0.403368	-0.625861	-0.441583	-0.089927	0.053613	-0.891091	0	0
60204	2.096067	-0.199546	9.527606	0.003754	0.000153	0.012158	-0.296014	-0.404188	-0.625620	-0.441557	-0.089995	0.053628	-0.891096	0	0
60205	2.096204	-0.177598	9.518230	0.014123	0.004474	0.010393	-0.296010	-0.405834	-0.625392	-0.441464	-0.090073	0.053532	-0.891140	0	0
60206	2.060003	-0.128598	9.505238	0.003592	0.001160	0.005170	-0.296395	-0.407481	-0.625421	-0.441509	-0.090135	0.053538	-0.891111	0	0
60207	2.028176	-0.150816	9.563764	-0.003364	0.000366	0.003442	-0.295743	-0.406237	-0.625793	-0.441491	-0.090177	0.053609	-0.891111	0	0
60208	2.013716	-0.124134	9.576583	-0.011041	0.007388	0.005224	-0.295996	-0.407190	-0.626461	-0.441545	-0.090119	0.053718	-0.891084	0	0
60209	1.999193	-0.109532	9.584390	-0.010000	0.017810	0.008736	-0.296265	-0.405965	-0.626044	-0.441496	-0.089972	0.053775	-0.891120	0	0
60210	2.013739	-0.121627	9.569355	-0.003183	0.023113	0.001756	-0.296542	-0.404889	-0.624718	-0.441562	-0.089812	0.053738	-0.891105	0	0
60211	2.052436	-0.163180	9.565448	0.003704	0.000190	0.010404	-0.295487	-0.404176	-0.626145	-0.441477	-0.089881	0.053752	-0.891140	0	0
60212	2.028129	-0.162737	9.544226	0.006306	0.014259	0.004326	-0.295738	-0.405815	-0.626697	-0.441535	-0.089839	0.053675	-0.891120	0	0
60213	2.018380	-0.167402	9.534700	-0.003154	0.009020	0.008699	-0.295744	-0.405274	-0.626165	-0.441475	-0.089801	0.053710	-0.891151	0	0
60214	1.989192	-0.162466	9.549972	-0.006604	0.021369	0.003506	-0.296799	-0.406125	-0.624610	-0.441537	-0.089639	0.053714	-0.891137	0	0
60215	1.991561	-0.172273	9.557040	-0.003127	0.000200	0.013904	-0.295613	-0.404171	-0.626665	-0.441427	-0.089677	0.053791	-0.891183	0	0
60216	1.955225	-0.145195	9.551002	-0.003247	0.000300	0.008663	-0.295483	-0.405271	-0.626166	-0.441444	-0.089714	0.053864	-0.891166	0	0
60217	1.960122	-0.138062	9.560675	0.003592	-0.006743	0.008623	-0.295753	-0.404461	-0.625497	-0.441370	-0.089845	0.053905	-0.891187	0	0
60218	2.008671	-0.153321	9.585969	0.010834	0.010543	0.015638	-0.296546	-0.403380	-0.624949	-0.441295	-0.089851	0.053812	-0.891229	0	0
60219	1.988966	-0.187535	9.622253	0.003613	0.002032	0.005169	-0.295238	-0.405019	-0.624208	-0.441258	-0.089905	0.053811	-0.891242	0	0
60220	1.998670	-0.187883	9.646236	0.010679	0.000096	0.012995	-0.296654	-0.407478	-0.625810	-0.441235	-0.090003	0.053766	-0.891246	0	0
60221	1.991419	-0.168995	9.699938	0.015881	0.012356	0.008651	-0.297048	-0.406108	-0.626172	-0.441161	-0.090017	0.053612	-0.891291	0	0
60222	2.013245	-0.179045	9.713818	0.013024	0.001127	0.001654	-0.296924	-0.404739	-0.626015	-0.441206	-0.090124	0.053528	-0.891263	0	0
60223	2.008322	-0.184125	9.738070	0.003663	0.021332	-0.000879	-0.296808	-0.405037	-0.624067	-0.441233	-0.090008	0.053434	-0.891267	0	0
60224	2.013488	-0.153816	9.627009	-0.003124	0.028345	0.001775	-0.297314	-0.406668	-0.625399	-0.441324	-0.089801	0.053376	-0.891246	0	0
60225	1.994038	-0.181066	9.472118	0.007010	0.014402	-0.003530	-0.297180	-0.408039	-0.625166	-0.441368	-0.089763	0.053280	-0.891234	0	0
60226	2.028166	-0.176176	9.442346	-0.003451	0.009263	-0.005254	-0.296797	-0.407224	-0.624371	-0.441510	-0.089728	0.053303	-0.891166	0	0
60227	2.067221	-0.156979	9.432033	0.001792	0.000364	0.001688	-0.297576	-0.406809	-0.625269	-0.441504	-0.089790	0.053321	-0.891161	0	0
60228	2.111001	-0.152917	9.469817	0.002448	-0.019752	0.001635	-0.295477	-0.407328	-0.625946	-0.441574	-0.090035	0.053427	-0.891096	0	0
60229	2.106435	-0.090368	9.524078	-0.010182	0.000319	0.008701	-0.296656	-0.406794	-0.625797	-0.441516	-0.090042	0.053559	-0.891116	0	0
60230	2.125759	-0.101039	9.596114	-0.017097	0.000356	0.008726	-0.298095	-0.409014	-0.624657	-0.441535	-0.090019	0.053755	-0.891097	0	0
60231	2.128091	-0.115780	9.610377	-0.032899	0.004182	-0.004299	-0.297058	-0.407500	-0.624374	-0.441616	-0.089899	0.054062	-0.891050	0	0
60232	2.096452	-0.110983	9.640230	-0.030922	0.000461	0.008763	-0.297185	-0.407358	-0.624892	-0.441659	-0.089813	0.054382	-0.891018	0	0
60233	2.076982	-0.115461	9.621247	-0.024240	0.007638	-0.005195	-0.296144	-0.406530	-0.624622	-0.441742	-0.089701	0.054595	-0.890975	0	0
60234	2.059765	-0.153774	9.587203	0.006971	-0.006741	0.005141	-0.297446	-0.406259	-0.625390	-0.441776	-0.089848	0.054605	-0.890943	0	0
60235	2.052380	-0.172887	9.565311	0.006957	0.017927	-0.006999	-0.298873	-0.406530	-0.626688	-0.441853	-0.089784	0.054494	-0.890918	0	0
60236	2.032979	-0.167524	9.534361	0.001982	0.019577	0.001738	-0.296924	-0.406117	-0.625391	-0.441941	-0.089676	0.054429	-0.890889	0	0
60237	1.994059	-0.167093	9.525581	0.010588	0.008108	0.005164	-0.297849	-0.405728	-0.624334	-0.441901	-0.089709	0.054339	-0.890912	0	0
60238	1.988898	-0.215721	9.537114	-0.005151	0.007494	-0.003510	-0.297450	-0.406265	-0.624868	-0.442031	-0.089680	0.054387	-0.890847	0	0
60239	1.964557	-0.211012	9.569219	-0.013509	0.007343	0.009593	-0.297199	-0.404074	-0.624697	-0.441972	-0.089610	0.054518	-0.890875	0	0
60240	1.974333	-0.192320	9.627366	-0.030795	0.000417	0.013113	-0.298494	-0.404895	-0.625746	-0.441967	-0.089523	0.054840	-0.890867	0	0
60241	2.008313	-0.202578	9.650646	-0.017162	0.002207	0.003490	-0.297725	-0.403533	-0.624552	-0.441963	-0.089485	0.055020	-0.890861	0	0
60242	2.008508	-0.164017	9.675403	-0.017932	0.010934	0.004386	-0.297454	-0.403379	-0.625724	-0.442041	-0.089365	0.055174	-0.890825	0	0
60243	2.071947	-0.139955	9.645226	-0.010109	0.014344	0.005252	-0.296401	-0.404734	-0.626019	-0.442022	-0.089249	0.055238	-0.890842	0	0
60244	2.086432	-0.168691	9.598480	-0.010429	0.000514	-0.003504	-0.297453	-0.404204	-0.625480	-0.442165	-0.089259	0.055365	-0.890763	0	0
60245	2.101095	-0.168225	9.544884	-0.015300	0.004720	0.008735	-0.297586	-0.402004	-0.626217	-0.442114	-0.089204	0.055522	-0.890784	0	0
60246	2.110923	-0.153638	9.535179	-0.003412	0.010948	-0.003493	-0.297594	-0.401740	-0.625430	-0.442240	-0.089153	0.055539	-0.890725	0	0
60247	2.125648	-0.129626	9.547287	-0.006716	0.011727	0.003497	-0.296669	-0.401717	-0.626609	-0.442232	-0.089078	0.055584	-0.890734	0	0
60248	2.140499	-0.086065	9.547564	-0.011244	0.003983	-0.001748	-0.297737	-0.401486	-0.623990	-0.442359	-0.089052	0.055704	-0.890666	0	0
60249	2.101416	-0.105529	9.582086	-0.003521	0.005734	-0.005258	-0.297717	-0.401316	-0.626594	-0.442422	-0.089050	0.055739	-0.890632	0	0
60250	2.072094	-0.124807	9.592173	-0.003567	0.000498	-0.005275	-0.297186	-0.402126	-0.627135	-0.442595	-0.089090	0.055806	-0.890538	0	0
60251	2.062237	-0.144247	9.601809	0.008756	0.010803	-0.000048	-0.297318	-0.402955	-0.626629	-0.442605	-0.089094	0.055713	-0.890539	0	0
60252	2.062302	-0.132167	9.606821	0.003778	0.031808	0.000025	-0.296937	-0.403245	-0.625073	-0.442734	-0.088885	0.055580	-0.890504	0	0
60253	2.037863	-0.151325	9.602271	-0.003386	0.032943	-0.012164	-0.297448	-0.403781	-0.626384	-0.442874	-0.088644	0.055486	-0.890464	0	0
60254	2.037737	-0.189245	9.519415	-0.003311	0.021464	-0.004344	-0.297051	-0.403771	-0.626908	-0.443045	-0.088499	0.055457	-0.890395	0	0
60255	2.013166	-0.225711	9.543674	0.003567	0.018807	-0.005243	-0.296796	-0.403227	-0.626378	-0.443109	-0.088411	0.055370	-0.890377	0	0
60256	2.008234	-0.244658	9.504781	0.017253	0.003858	-0.005325	-0.295616	-0.402935	-0.626902	-0.443261	-0.088514	0.055236	-0.890300	0	0
60257	1.991477	-0.205207	9.462149	0.008744	0.017913	-0.005267	-0.295748	-0.404040	-0.626271	-0.443321	-0.088457	0.055107	-0.890284	0	0
60258	1.950016	-0.214943	9.496864	0.001990	0.012568	0.004327	-0.295619	-0.403766	-0.626136	-0.443398	-0.088410	0.055078	-0.890252	0	0
60259	1.930554	-0.205555	9.541028	-0.003424	0.007497	-0.003526	-0.295745	-0.404586	-0.626412	-0.443448	-0.088391	0.055105	-0.890227	0	0
60260	1.952368	-0.211125	9.588867	-0.003816	-0.004542	-0.015766	-0.295607	-0.403196	-0.627950	-0.443695	-0.088481	0.055184	-0.890090	0	0
60261	1.984145	-0.182480	9.607910	-0.006977	0.014606	-0.010467	-0.296922	-0.403773	-0.626648	-0.443813	-0.088386	0.055204	-0.890039	0	0
60262	2.001129	-0.187663	9.624393	-0.014007	0.018262	-0.017410	-0.296393	-0.404033	-0.627309	-0.444092	-0.088230	0.055272	-0.889912	0	0
60263	2.061856	-0.207504	9.615443	-0.033017	0.021912	-0.019078	-0.295346	-0.403195	-0.627821	-0.444314	-0.087959	0.055483	-0.889815	0	0
60264	2.090768	-0.247163	9.667477	-0.042547	0.014949	-0.017316	-0.295350	-0.402924	-0.627555	-0.444623	-0.087705	0.055820	-0.889664	0	0
60265	2.132203	-0.239960	9.642410	-0.053516	0.014822	-0.005067	-0.294815	-0.404278	-0.628368	-0.444734	-0.087399	0.056259	-0.889611	0	0
60266	2.139848	-0.183991	9.623661	-0.034689	0.009529	-0.010376	-0.294810	-0.403444	-0.629394	-0.444991	-0.087222	0.056558	-0.889481	0	0
60267	2.110721	-0.183080	9.563819	-0.017433	0.002398	-0.008707	-0.294039	-0.401390	-0.628707	-0.445096	-0.087191	0.056730	-0.889421	0	0
60268	2.100920	-0.206599	9.503181	0.032718	0.000254	-0.007114	-0.294826	-0.402780	-0.627686	-0.445241	-0.087396	0.056472	-0.889344	0	0
60269	2.091305	-0.189344	9.486701	0.058860	0.006937	-0.000197	-0.294166	-0.403590	-0.628098	-0.445206	-0.087660	0.055954	-0.889369	0	0
60270	2.147244	-0.178557	9.565460	0.064128	0.008562	0.003290	-0.294810	-0.404684	-0.628767	-0.445252	-0.087925	0.055390	-0.889355	0	0
60271	2.173904	-0.184355	9.630133	0.032990	-0.005285	0.008580	-0.295865	-0.405536	-0.627212	-0.445154	-0.088179	0.055167	-0.889392	0	0
60272	2.169214	-0.155113	9.623394	0.022216	-0.010182	-0.007107	-0.295605	-0.404433	-0.627583	-0.445308	-0.088430	0.055049	-0.889298	0	0
60273	2.098634	-0.159272	9.615281	0.015413	0.000372	-0.007068	-0.294826	-0.405260	-0.626562	-0.445367	-0.088565	0.054943	-0.889261	0	0
60274	2.003843	-0.143734	9.600743	0.015223	0.000545	-0.015806	-0.296133	-0.405685	-0.626431	-0.445626	-0.088694	0.054834	-0.889126	0	0
60275	1.972203	-0.148137	9.584464	0.032576	0.010938	-0.017576	-0.295218	-0.405539	-0.626434	-0.445769	-0.088816	0.054518	-0.889061	0	0
60276	1.994042	-0.167253	9.540107	0.042702	0.004890	-0.026340	-0.296388	-0.406092	-0.626958	-0.446091	-0.089035	0.054135	-0.888901	0	0
60277	2.018341	-0.179242	9.507899	0.019469	0.018195	-0.027975	-0.295734	-0.407875	-0.626216	-0.446343	-0.089040	0.053894	-0.888789	0	0
60278	2.027788	-0.225619	9.523970	-0.007056	0.016438	-0.015684	-0.295209	-0.407591	-0.626605	-0.446639	-0.088927	0.053913	-0.888650	0	0
60279	2.090904	-0.257374	9.493006	-0.018254	0.007685	-0.010430	-0.294563	-0.407459	-0.625695	-0.446762	-0.088849	0.054071	-0.888586	0	0
60280	2.124853	-0.265632	9.555054	-0.043172	0.016548	-0.007709	-0.295205	-0.408825	-0.626499	-0.447012	-0.088570	0.054417	-0.888467	0	0
60281	2.163609	-0.285958	9.607134	-0.031130	0.016482	-0.010352	-0.295986	-0.408414	-0.627137	-0.447150	-0.088358	0.054654	-0.888404	0	0
60282	2.192898	-0.271587	9.601820	-0.006690	-0.019989	0.017388	-0.294158	-0.406195	-0.627889	-0.447115	-0.088553	0.054860	-0.888390	0	0
60283	2.178473	-0.228505	9.668138	0.029569	-0.012329	0.012937	-0.294414	-0.407567	-0.627914	-0.446976	-0.088858	0.054711	-0.888439	0	0
60284	2.101110	-0.152012	9.615327	0.043495	0.006876	0.009441	-0.294807	-0.407848	-0.627656	-0.446991	-0.089042	0.054345	-0.888435	0	0
60285	2.062481	-0.086859	9.680097	0.058182	-0.016132	0.020660	-0.295084	-0.407186	-0.626077	-0.446757	-0.089505	0.053966	-0.888530	0	0
60286	2.028701	-0.051772	9.606320	0.058731	-0.008837	0.003225	-0.296255	-0.408703	-0.626098	-0.446795	-0.089901	0.053528	-0.888497	0	0
60287	1.999301	-0.083264	9.623500	0.020384	-0.017094	-0.008027	-0.295344	-0.407462	-0.626080	-0.446849	-0.090217	0.053461	-0.888442	0	0
60288	2.013876	-0.095093	9.584256	-0.005313	-0.008265	-0.001818	-0.296396	-0.408170	-0.625044	-0.447003	-0.090324	0.053586	-0.888346	0	0
60289	2.018425	-0.141723	9.627068	-0.004481	-0.012649	-0.001827	-0.296659	-0.408176	-0.624781	-0.447026	-0.090486	0.053724	-0.888309	0	0
60290	2.008903	-0.109826	9.603531	0.016458	0.000248	0.001632	-0.297687	-0.410638	-0.625865	-0.447154	-0.090612	0.053624	-0.888238	0	0
60291	2.008883	-0.112307	9.608338	0.013312	-0.008993	-0.019319	-0.298601	-0.409819	-0.626364	-0.447319	-0.090829	0.053570	-0.888136	0	0
60292	2.067288	-0.126499	9.529310	0.058564	-0.028060	0.003184	-0.298726	-0.412289	-0.626020	-0.447373	-0.091394	0.053223	-0.888072	0	0
60293	2.086584	-0.162689	9.494453	0.075903	-0.012381	-0.002049	-0.298720	-0.413108	-0.626297	-0.447325	-0.091912	0.052644	-0.888077	0	0
60294	2.106302	-0.119169	9.494617	0.088882	-0.026589	0.005721	-0.298460	-0.415035	-0.625294	-0.447341	-0.092598	0.052025	-0.888034	0	0
60295	2.165053	-0.070426	9.431005	0.095869	-0.017909	0.005729	-0.298461	-0.415312	-0.625039	-0.447202	-0.093252	0.051303	-0.888078	0	0
60296	2.233043	-0.092968	9.441219	0.093347	-0.007398	0.004035	-0.300833	-0.415365	-0.622677	-0.447177	-0.093792	0.050551	-0.888077	0	0
60297	2.164731	-0.121655	9.454494	0.105669	0.009968	0.005785	-0.300032	-0.417673	-0.623640	-0.447042	-0.094243	0.049619	-0.888150	0	0
60298	2.087032	-0.085032	9.495548	0.058863	0.010438	-0.000198	-0.300172	-0.417689	-0.622466	-0.447134	-0.094471	0.049094	-0.888108	0	0
60299	1.984930	-0.055754	9.561274	-0.002996	0.028251	0.008737	-0.299510	-0.418772	-0.623014	-0.447083	-0.094272	0.049048	-0.888157	0	0
60300	1.926581	-0.052520	9.533613	-0.055984	0.000712	0.008803	-0.300154	-0.416421	-0.625309	-0.447186	-0.094069	0.049593	-0.888097	0	0
60301	1.916438	-0.111376	9.595960	-0.088127	0.005485	-0.001551	-0.300030	-0.416017	-0.624650	-0.447296	-0.093695	0.050394	-0.888036	0	0
60302	1.887229	-0.104333	9.640315	-0.109095	-0.009149	-0.005026	-0.300170	-0.414517	-0.624229	-0.447561	-0.093348	0.051441	-0.887879	0	0
60303	1.848151	-0.139823	9.587447	-0.107246	0.001336	-0.005004	-0.300295	-0.413684	-0.625254	-0.447716	-0.092925	0.052422	-0.887788	0	0
60304	1.867680	-0.141691	9.521599	-0.088412	-0.009228	-0.008575	-0.300037	-0.412584	-0.625365	-0.447993	-0.092673	0.053283	-0.887623	0	0
60305	1.835705	-0.208923	9.480221	-0.052163	-0.018241	-0.007833	-0.300170	-0.410110	-0.626228	-0.448112	-0.092669	0.053858	-0.887529	0	0
60306	1.940383	-0.211634	9.424500	-0.012290	-0.008092	-0.007032	-0.299788	-0.409294	-0.625432	-0.448278	-0.092748	0.054036	-0.887426	0	0
60307	2.154773	-0.151229	9.502726	-0.014833	-0.015240	-0.000039	-0.301365	-0.408911	-0.624501	-0.448294	-0.092881	0.054274	-0.887389	0	0
60308	2.300770	-0.145512	9.530910	-0.006947	0.000413	-0.001740	-0.300835	-0.408618	-0.625542	-0.448413	-0.092906	0.054371	-0.887321	0	0
60309	2.285977	-0.174752	9.552626	-0.010245	0.003845	0.003514	-0.300825	-0.409428	-0.626470	-0.448403	-0.092891	0.054490	-0.887320	0	0
60310	2.203415	-0.140355	9.579234	0.031580	0.010323	0.016478	-0.301480	-0.410265	-0.625830	-0.448345	-0.092989	0.054220	-0.887356	0	0
60311	2.482702	0.132231	9.295811	0.007769	0.027741	0.029693	-0.301090	-0.411917	-0.624823	-0.448099	-0.092831	0.054099	-0.887504	0	0
60312	2.436523	-0.192706	9.742584	0.011176	0.013654	0.030546	-0.300706	-0.410824	-0.624283	-0.447944	-0.092801	0.054009	-0.887590	0	0
60313	2.417585	-0.125632	9.618077	0.024564	-0.000182	0.017373	-0.301224	-0.410270	-0.625181	-0.447777	-0.092975	0.053858	-0.887666	0	0
60314	2.308302	-0.065332	9.737675	0.073193	0.006313	0.025950	-0.300956	-0.411911	-0.625215	-0.447608	-0.093290	0.053247	-0.887755	0	0
60315	2.269572	-0.030980	9.734216	0.135307	0.004169	0.022264	-0.302537	-0.411669	-0.623895	-0.447295	-0.093921	0.052099	-0.887914	0	0
60316	2.340540	0.027316	9.675300	0.182357	-0.001780	0.043049	-0.302793	-0.414006	-0.623418	-0.446853	-0.094788	0.050569	-0.888133	0	0
60317	2.403787	0.026629	9.688355	0.198113	0.003210	0.050005	-0.303717	-0.415544	-0.621617	-0.446231	-0.095695	0.048897	-0.888442	0	0
60318	2.384448	0.060125	9.747386	0.211662	-0.011659	0.044684	-0.301760	-0.418149	-0.619857	-0.445793	-0.096777	0.047158	-0.888639	0	0
60319	2.297167	0.105124	9.696778	0.227280	-0.016199	0.049840	-0.303068	-0.420916	-0.618599	-0.445131	-0.097988	0.045315	-0.888934	0	0
60320	2.350793	0.123932	9.710334	0.194250	-0.022868	0.044691	-0.303583	-0.424491	-0.617883	-0.444713	-0.099091	0.043783	-0.889097	0	0
60321	2.333750	0.114794	9.671859	0.187555	-0.047616	0.065572	-0.305015	-0.427664	-0.617153	-0.443932	-0.100398	0.042450	-0.889406	0	0
60322	2.292632	0.174847	9.760825	0.183627	-0.057809	0.049842	-0.307387	-0.428819	-0.614291	-0.443442	-0.101763	0.041170	-0.889555	0	0
60323	2.241407	1.018604	9.885392	0.089705	-0.092017	0.050796	-0.306351	-0.431717	-0.611749	-0.442870	-0.103036	0.040883	-0.889707	0	0
60324	2.060309	0.333258	9.444013	-0.026674	0.003323	0.048829	-0.307397	-0.429799	-0.612616	-0.442755	-0.102920	0.041219	-0.889762	0	0
60325	1.829965	-0.107085	8.615034	-0.396713	0.050569	0.011666	-0.308053	-0.427193	-0.613472	-0.443087	-0.100784	0.044586	-0.889679	0	0
60326	1.588037	0.174312	8.818319	-0.575365	0.098158	-0.033973	-0.306861	-0.419441	-0.619064	-0.444156	-0.097431	0.049280	-0.889272	0	0
60327	0.636002	-0.599401	9.725119	-0.608984	0.065797	-0.064555	-0.304645	-0.410063	-0.622545	-0.445358	-0.094238	0.054376	-0.888717	0	0
60328	2.381326	-0.281560	8.599814	-0.651797	0.126203	-0.069264	-0.304252	-0.403169	-0.625932	-0.446740	-0.090308	0.059578	-0.888098	0	0
60329	3.914422	-0.643834	8.781990	-0.725598	0.174360	-0.068635	-0.301102	-0.393752	-0.631765	-0.448104	-0.085639	0.065243	-0.887475	0	0
60330	4.470550	-1.188712	9.114875	-0.743093	0.213706	-0.022968	-0.298485	-0.380772	-0.638177	-0.449124	-0.080485	0.070893	-0.887008	0	0
60331	3.889342	-1.382578	9.977782	-0.466675	0.164663	0.070228	-0.295999	-0.372892	-0.642080	-0.448991	-0.076988	0.074463	-0.887094	0	0
60332	2.510867	-0.777277	9.868129	-0.097566	0.139025	0.208362	-0.295236	-0.364790	-0.643230	-0.447357	-0.075224	0.074897	-0.888033	0	0
60333	1.473425	-0.143689	9.569415	0.256951	0.137772	0.301298	-0.293786	-0.365033	-0.644549	-0.444591	-0.075031	0.072334	-0.889650	0	0
60334	1.744450	0.413656	9.442769	0.586078	0.215127	0.385149	-0.294307	-0.369169	-0.642801	-0.440930	-0.075503	0.066485	-0.891885	0	0
60335	2.310403	0.725551	9.773097	0.986680	0.314007	0.446251	-0.291935	-0.378759	-0.640661	-0.436392	-0.076853	0.056724	-0.894672	0	0
60336	2.934269	0.421879	9.531618	1.319593	0.381241	0.498805	-0.289814	-0.392743	-0.637822	-0.431168	-0.078970	0.043669	-0.897748	0	0
60337	2.920901	0.215597	9.538674	1.666421	0.396264	0.540597	-0.286260	-0.409063	-0.633216	-0.425109	-0.082459	0.027522	-0.900958	0	0
60338	1.956757	1.138438	10.465063	1.764201	0.378424	0.528683	-0.284936	-0.430791	-0.625049	-0.419003	-0.086452	0.010489	-0.903799	0	0
60339	1.996617	1.988979	9.684537	1.659822	0.400842	0.497560	-0.282055	-0.450868	-0.616340	-0.413057	-0.089823	-0.005681	-0.906247	0	0
60340	2.451887	2.520082	10.032648	1.383170	0.413948	0.457426	-0.282032	-0.471771	-0.609452	-0.407693	-0.091866	-0.019476	-0.908277	0	0
60341	2.087364	2.612379	10.090804	1.041039	0.414569	0.423469	-0.278217	-0.485748	-0.605844	-0.402793	-0.092524	-0.030168	-0.910103	0	0
60342	1.327636	2.528484	10.145897	0.717927	0.364787	0.370081	-0.276253	-0.492198	-0.603247	-0.398713	-0.092271	-0.037794	-0.911639	0	0
60343	0.951367	2.200235	9.830324	0.327242	0.301556	0.311701	-0.274427	-0.495079	-0.601362	-0.395465	-0.091037	-0.041653	-0.913009	0	0
60344	0.776351	2.143618	9.378386	0.009203	0.227090	0.264417	-0.273631	-0.495192	-0.602673	-0.393018	-0.089176	-0.042362	-0.914216	0	0
60345	0.681710	1.738292	9.229533	-0.235857	0.156159	0.229194	-0.271527	-0.491295	-0.606001	-0.391082	-0.087003	-0.040596	-0.915334	0	0
60346	0.592311	1.448953	9.343694	-0.312520	0.113246	0.217102	-0.271517	-0.485218	-0.610053	-0.389391	-0.084899	-0.037957	-0.916366	0	0
60347	0.491072	1.130600	9.017067	-0.292597	0.076888	0.190788	-0.272562	-0.479715	-0.612805	-0.387878	-0.083206	-0.035405	-0.917264	0	0
60348	0.452627	0.839501	9.251082	-0.153293	0.027079	0.178055	-0.272570	-0.474907	-0.614013	-0.386430	-0.082493	-0.033925	-0.917996	0	0
60349	0.505698	0.740625	9.151604	0.013427	-0.019235	0.154776	-0.274135	-0.471610	-0.616023	-0.385023	-0.082848	-0.033842	-0.918558	0	0
60350	0.613104	0.781977	9.060129	0.129473	-0.010865	0.123072	-0.274533	-0.471072	-0.615618	-0.383860	-0.083555	-0.034856	-0.918943	0	0
60351	0.940081	0.985374	9.290323	0.207529	-0.002388	0.096732	-0.277278	-0.474129	-0.614225	-0.382817	-0.084479	-0.036670	-0.919223	0	0
60352	1.197828	0.995383	9.502415	0.298715	-0.002881	0.079061	-0.276377	-0.475245	-0.611907	-0.381917	-0.085745	-0.039306	-0.919371	0	0
60353	1.159140	1.071468	9.676292	0.384869	0.012477	0.061396	-0.275200	-0.480192	-0.609667	-0.381034	-0.087197	-0.042831	-0.919443	0	0
60354	1.042916	1.178792	9.719243	0.475768	0.010567	0.031439	-0.275998	-0.485594	-0.605466	-0.380420	-0.088994	-0.047184	-0.919312	0	0
60355	0.888566	1.404180	9.650962	0.493767	0.011216	-0.012272	-0.277162	-0.492886	-0.603646	-0.380104	-0.090833	-0.051769	-0.919016	0	0
60356	0.892421	1.651638	9.659238	0.437899	0.012898	-0.034808	-0.277158	-0.500319	-0.600663	-0.380125	-0.092430	-0.055839	-0.918609	0	0
60357	1.502803	1.611081	9.780146	0.404775	0.021090	-0.050289	-0.275583	-0.508421	-0.597706	-0.380219	-0.093817	-0.059676	-0.918189	0	0
60358	1.901484	1.599752	10.056471	0.450389	0.003766	-0.088785	-0.274539	-0.514476	-0.594573	-0.380740	-0.095513	-0.063871	-0.917516	0	0
60359	1.813416	1.492746	9.923819	0.525427	0.005792	-0.137848	-0.274267	-0.522170	-0.592380	-0.381513	-0.097449	-0.068821	-0.916633	0	0
60360	1.706759	1.518069	9.691792	0.488147	-0.028322	-0.167514	-0.273494	-0.529896	-0.587324	-0.382700	-0.099526	-0.073314	-0.915566	0	0
60361	1.839224	1.687703	9.613670	0.369783	-0.025967	-0.203795	-0.272710	-0.537052	-0.583951	-0.384231	-0.101113	-0.076762	-0.914467	0	0
60362	1.951177	1.698478	9.649976	0.190933	-0.044273	-0.232094	-0.270109	-0.540078	-0.580901	-0.386300	-0.102144	-0.078536	-0.913330	0	0
60363	1.999838	1.695753	9.639129	0.024662	-0.023396	-0.256837	-0.269693	-0.543894	-0.582022	-0.388653	-0.102344	-0.078872	-0.912279	0	0
60364	1.960000	1.522283	9.552839	-0.142165	-0.022044	-0.261569	-0.267209	-0.543318	-0.582289	-0.391285	-0.101855	-0.077724	-0.911307	0	0
60365	1.794640	1.533769	9.520505	-0.280297	-0.005202	-0.262890	-0.264443	-0.545188	-0.583910	-0.393981	-0.100703	-0.075333	-0.910474	0	0
60366	1.789982	0.764717	9.708199	-0.393937	0.007755	-0.258952	-0.261411	-0.542364	-0.588308	-0.396812	-0.098953	-0.072003	-0.909706	0	0
60367	1.630358	1.693078	9.289296	-0.535831	0.015965	-0.258640	-0.260488	-0.537245	-0.591733	-0.399688	-0.096605	-0.067341	-0.909056	0	0
60368	1.687826	1.527785	9.266246	-0.673601	0.024344	-0.280868	-0.259171	-0.530053	-0.596294	-0.402915	-0.093566	-0.061554	-0.908359	0	0
60369	1.451392	1.158770	9.895951	-0.708060	0.038622	-0.285953	-0.255355	-0.524466	-0.601946	-0.406149	-0.090301	-0.055424	-0.907644	0	0
60370	1.260416	0.901303	9.620687	-0.679884	0.041688	-0.268586	-0.252077	-0.513949	-0.608020	-0.409220	-0.087076	-0.049632	-0.906914	0	0
60371	1.313093	0.695412	9.321159	-0.614411	0.013254	-0.268831	-0.249701	-0.504799	-0.615026	-0.412185	-0.084428	-0.044213	-0.906102	0	0
60372	1.391027	0.360429	9.701974	-0.429821	-0.005526	-0.279839	-0.248155	-0.500135	-0.614424	-0.415120	-0.082647	-0.040502	-0.905099	0	0
60373	1.145446	0.313573	9.300227	-0.261789	-0.026297	-0.256001	-0.247364	-0.497913	-0.616211	-0.417668	-0.081822	-0.038082	-0.904106	0	0
60374	1.009573	0.378018	9.284914	-0.161495	-0.052590	-0.241568	-0.245789	-0.497337	-0.617254	-0.420043	-0.081595	-0.036569	-0.903088	0	0
60375	1.063643	0.497415	9.420949	-0.014997	-0.075457	-0.248169	-0.245224	-0.495337	-0.623345	-0.422328	-0.082253	-0.036157	-0.901979	0	0
60376	1.170525	0.467295	9.427735	0.051604	-0.115873	-0.266775	-0.244968	-0.498098	-0.621445	-0.424767	-0.083484	-0.036322	-0.900713	0	0
60377	1.117464	0.550198	9.434983	0.080443	-0.135047	-0.281759	-0.244984	-0.501981	-0.617611	-0.427288	-0.085072	-0.036537	-0.899362	0	0
60378	1.352211	0.830019	9.849981	0.041529	-0.173008	-0.299188	-0.244210	-0.503642	-0.615564	-0.430041	-0.086759	-0.036395	-0.897893	0	0
60379	0.990476	0.879662	9.372394	-0.138971	-0.174406	-0.333621	-0.244212	-0.506401	-0.614054	-0.433221	-0.087739	-0.034512	-0.896343	0	0
60380	1.133085	0.786936	9.745479	-0.254491	-0.234152	-0.371798	-0.245385	-0.504202	-0.615567	-0.436886	-0.088670	-0.031511	-0.894581	0	0
60381	1.419668	0.740512	9.989997	-0.257097	-0.251197	-0.403189	-0.246679	-0.503230	-0.617624	-0.440796	-0.089800	-0.028292	-0.892656	0	0
60382	1.570440	0.729255	10.012986	-0.164734	-0.270578	-0.438378	-0.246316	-0.502997	-0.614102	-0.444957	-0.091427	-0.025990	-0.890493	0	0
60383	1.734867	0.543735	9.979915	-0.185824	-0.289531	-0.447921	-0.246317	-0.504927	-0.613098	-0.449184	-0.093201	-0.023267	-0.888260	0	0
60384	1.666026	0.399898	9.870505	-0.265484	-0.302828	-0.451212	-0.247359	-0.504931	-0.613612	-0.453533	-0.094654	-0.019936	-0.885975	0	0
60385	1.770257	0.367768	10.061333	-0.241513	-0.316984	-0.454790	-0.250228	-0.505223	-0.614379	-0.457843	-0.096420	-0.016587	-0.883633	0	0
60386	1.865895	0.548422	10.332863	-0.084416	-0.321668	-0.457880	-0.249969	-0.507015	-0.613243	-0.462043	-0.098861	-0.014777	-0.881206	0	0
60387	1.934379	0.601671	10.293301	-0.038218	-0.311123	-0.483275	-0.250389	-0.508578	-0.609099	-0.466373	-0.101503	-0.013270	-0.878645	0	0
60388	2.179325	0.839819	10.077972	-0.224566	-0.274811	-0.481745	-0.250907	-0.509127	-0.609367	-0.470886	-0.102867	-0.010471	-0.876113	0	0
60389	2.091384	0.786812	10.110724	-0.293172	-0.229767	-0.478808	-0.251564	-0.509414	-0.608847	-0.475392	-0.103603	-0.007095	-0.873624	0	0
60390	2.014500	0.922883	9.937694	-0.161582	-0.224747	-0.469611	-0.251175	-0.510242	-0.608084	-0.479694	-0.104826	-0.005068	-0.871137	0	0
60391	2.087230	1.243301	9.659723	0.064827	-0.224722	-0.466806	-0.251034	-0.514358	-0.607384	-0.483690	-0.107227	-0.004826	-0.868633	0	0
60392	2.054579	1.031984	9.478304	0.154750	-0.197190	-0.480931	-0.250003	-0.516160	-0.604819	-0.487725	-0.109725	-0.005698	-0.866055	0	0
60393	1.928200	1.020641	9.284949	0.038841	-0.173920	-0.457869	-0.248438	-0.520008	-0.602560	-0.491644	-0.111552	-0.005472	-0.863604	0	0
60394	1.811242	0.942014	9.022627	-0.180339	-0.102636	-0.437850	-0.246857	-0.521352	-0.603380	-0.495649	-0.111588	-0.003864	-0.861316	0	0
60395	1.713621	0.878103	8.951337	-0.309129	-0.098719	-0.402582	-0.245544	-0.524912	-0.602417	-0.499451	-0.111048	-0.000947	-0.859195	0	0
60396	1.646420	1.027398	8.892065	-0.297882	-0.078335	-0.370310	-0.245535	-0.522281	-0.604711	-0.502980	-0.110289	0.001627	-0.857231	0	0
60397	1.598038	1.094738	8.986145	-0.187409	-0.093818	-0.329694	-0.243047	-0.519080	-0.606752	-0.506001	-0.110310	0.003547	-0.855443	0	0
60398	1.666832	1.187617	8.874505	-0.082345	-0.089724	-0.308182	-0.242267	-0.519630	-0.605986	-0.508743	-0.110732	0.004401	-0.853756	0	0
60399	1.720253	1.190743	8.989531	0.013159	-0.074976	-0.294453	-0.239909	-0.520151	-0.606274	-0.511230	-0.111601	0.004539	-0.852155	0	0
60400	1.661650	1.168640	9.058362	0.122457	-0.070826	-0.278194	-0.240025	-0.527018	-0.604844	-0.513482	-0.112903	0.003583	-0.850633	0	0
60401	1.707594	1.124253	9.085723	0.076436	-0.061292	-0.253597	-0.238845	-0.529618	-0.604121	-0.515543	-0.113971	0.003146	-0.849244	0	0
60402	1.782472	1.049593	9.194303	-0.014845	-0.047669	-0.245422	-0.236761	-0.530573	-0.602721	-0.517665	-0.114367	0.003275	-0.847899	0	0
60403	1.666888	0.871521	9.363917	-0.037078	-0.042365	-0.239234	-0.237273	-0.532766	-0.603022	-0.519727	-0.114683	0.003714	-0.846592	0	0
60404	1.368300	0.646564	9.745310	0.041336	-0.038104	-0.215047	-0.235710	-0.534413	-0.601501	-0.521520	-0.115289	0.003352	-0.845408	0	0
60405	1.293242	0.701169	9.694556	0.069505	-0.031643	-0.194194	-0.234922	-0.536051	-0.601278	-0.523076	-0.116057	0.002872	-0.844343	0	0
60406	1.318768	0.900389	9.658065	0.036938	-0.036918	-0.176686	-0.234926	-0.537711	-0.600007	-0.524545	-0.116626	0.002585	-0.843353	0	0
60407	1.513919	0.997518	9.722732	-0.014973	-0.034806	-0.178253	-0.233621	-0.539356	-0.598876	-0.526062	-0.116968	0.002840	-0.842359	0	0
60408	1.884329	1.082336	9.666961	-0.053355	-0.043814	-0.149333	-0.233358	-0.539350	-0.599138	-0.527404	-0.117120	0.003382	-0.841496	0	0
60409	2.333347	1.354856	9.917109	-0.045894	-0.061464	-0.150234	-0.233361	-0.538253	-0.599247	-0.528718	-0.117522	0.004069	-0.840613	0	0
60410	2.650409	1.432629	9.661515	-0.040961	-0.080736	-0.152009	-0.232967	-0.539348	-0.599011	-0.530063	-0.118050	0.004699	-0.839688	0	0
60411	2.605923	1.270429	9.437489	-0.118843	-0.071180	-0.163958	-0.232577	-0.537557	-0.599500	-0.531572	-0.118153	0.006039	-0.838710	0	0
60412	2.456054	1.012508	9.391276	-0.204960	-0.065375	-0.156709	-0.232703	-0.539893	-0.599023	-0.533146	-0.117680	0.007957	-0.837761	0	0
60413	2.426590	0.636253	9.856303	-0.163004	-0.057263	-0.142814	-0.232175	-0.537951	-0.600553	-0.534524	-0.117435	0.009627	-0.836899	0	0
60414	2.089439	0.447197	10.093829	-0.064180	-0.059037	-0.130926	-0.231792	-0.537411	-0.599633	-0.535711	-0.117658	0.010363	-0.836100	0	0
60415	1.649955	0.542181	9.747004	-0.027030	-0.063307	-0.091003	-0.233229	-0.535220	-0.600753	-0.536492	-0.118181	0.010986	-0.835517	0	0
60416	1.123183	0.723444	9.568060	-0.085186	-0.046443	-0.069954	-0.232695	-0.535059	-0.602187	-0.537193	-0.118179	0.011902	-0.835054	0	0
60417	1.171163	0.973581	9.299344	-0.263016	-0.055811	-0.053783	-0.232969	-0.533841	-0.601249	-0.537943	-0.117353	0.014479	-0.834647	0	0
60418	1.627406	1.151189	9.126697	-0.392748	-0.067858	-0.010647	-0.235055	-0.528894	-0.604265	-0.538500	-0.115867	0.018147	-0.834424	0	0
60419	1.840974	1.061561	9.164068	-0.486858	-0.074307	-0.004243	-0.237020	-0.522031	-0.606983	-0.539079	-0.113973	0.022739	-0.834198	0	0
60420	2.122072	0.832588	9.018731	-0.515626	-0.085133	0.025534	-0.237296	-0.514618	-0.608661	-0.539448	-0.111956	0.027566	-0.834087	0	0
60421	2.141854	0.929520	9.237557	-0.426711	-0.109338	0.073175	-0.239530	-0.507357	-0.610587	-0.539280	-0.110652	0.031929	-0.834215	0	0
60422	2.438539	0.932379	9.407489	-0.312236	-0.110632	0.092947	-0.241847	-0.501399	-0.617883	-0.538832	-0.109921	0.035271	-0.834466	0	0
60423	2.273779	1.098721	9.638828	-0.275354	-0.111378	0.122453	-0.245011	-0.496374	-0.616980	-0.538070	-0.109431	0.038432	-0.834882	0	0
60424	2.231396	1.298272	9.405376	-0.285634	-0.121029	0.132893	-0.246181	-0.490452	-0.620504	-0.537245	-0.108912	0.041651	-0.835327	0	0
60425	2.124594	1.349806	9.437631	-0.316472	-0.107781	0.139977	-0.249767	-0.483688	-0.616696	-0.536373	-0.108156	0.045141	-0.835804	0	0
60426	2.115922	1.532002	9.430740	-0.310687	-0.086526	0.120810	-0.252642	-0.478755	-0.619185	-0.535675	-0.107217	0.048370	-0.836192	0	0
60427	2.145365	1.589147	9.508350	-0.230922	-0.107834	0.103943	-0.255149	-0.472617	-0.619177	-0.535002	-0.106927	0.051087	-0.836498	0	0
60428	2.199110	1.632036	9.539194	-0.089740	-0.108522	0.079983	-0.257517	-0.469908	-0.618586	-0.534393	-0.107374	0.052542	-0.836740	0	0
60429	2.194745	1.719414	9.542960	0.027814	-0.091840	0.074444	-0.258829	-0.469652	-0.618180	-0.533697	-0.108340	0.052957	-0.837034	0	0
60430	2.186110	1.504957	9.627268	0.086228	-0.063825	0.042974	-0.260915	-0.471869	-0.617818	-0.533238	-0.109371	0.052661	-0.837211	0	0
60431	1.992999	1.408735	9.918474	0.082528	-0.047750	0.023823	-0.261971	-0.471067	-0.617012	-0.532931	-0.110277	0.052306	-0.837310	0	0
60432	1.837317	1.474751	10.215969	0.039337	-0.015768	0.011800	-0.262635	-0.471090	-0.615704	-0.532808	-0.110672	0.052112	-0.837348	0	0
60433	1.608606	1.534174	10.507792	0.069234	0.003865	0.027430	-0.261325	-0.471348	-0.615980	-0.532516	-0.111056	0.051566	-0.837517	0	0
60434	1.724368	1.408765	10.784186	0.148969	0.021508	0.029026	-0.262626	-0.472730	-0.615997	-0.532165	-0.111712	0.050277	-0.837731	0	0
60435	1.808072	1.593976	10.872050	0.278503	0.061016	0.009565	-0.261816	-0.478743	-0.616382	-0.531819	-0.112722	0.047623	-0.837970	0	0
60436	2.087132	1.735844	10.117069	0.313362	0.090497	0.009569	-0.259871	-0.481228	-0.613317	-0.531506	-0.113682	0.044572	-0.838207	0	0
60437	2.569461	1.693334	9.415298	0.318257	0.097719	-0.008669	-0.259454	-0.486008	-0.614065	-0.531277	-0.114598	0.041352	-0.838393	0	0
60438	2.804619	1.104895	9.326433	0.288795	0.089250	-0.016360	-0.259583	-0.491378	-0.611824	-0.531172	-0.115448	0.038480	-0.838479	0	0
60439	2.932454	0.494252	9.353526	0.256247	0.096381	-0.014417	-0.258003	-0.494513	-0.611766	-0.531051	-0.116054	0.035790	-0.838592	0	0
60440	2.643354	0.156707	9.372346	0.190709	0.089217	0.029358	-0.255929	-0.496724	-0.608566	-0.530670	-0.116367	0.033794	-0.838872	0	0
60441	2.311548	-0.023343	9.229757	0.059931	0.100491	0.047182	-0.255152	-0.496453	-0.607784	-0.530254	-0.115880	0.032813	-0.839241	0	0
60442	2.009170	-0.167047	9.070058	-0.067864	0.086787	0.094584	-0.254882	-0.497126	-0.608451	-0.529621	-0.114819	0.033074	-0.839777	0	0
60443	1.758458	-0.211733	8.915418	-0.176145	0.067014	0.129699	-0.253585	-0.492996	-0.609161	-0.528770	-0.113335	0.034354	-0.840462	0	0
60444	1.673024	-0.282438	8.790484	-0.317103	0.059641	0.166717	-0.254883	-0.489964	-0.611699	-0.527804	-0.111158	0.036935	-0.841251	0	0
60445	1.663592	-0.256594	8.655487	-0.461832	0.035770	0.198467	-0.254465	-0.481930	-0.618583	-0.526669	-0.108398	0.040861	-0.842140	0	0
60446	1.692749	-0.243452	8.761531	-0.550942	0.027033	0.237957	-0.256821	-0.472591	-0.622554	-0.525314	-0.105228	0.045657	-0.843142	0	0
60447	1.999589	-0.183924	8.847294	-0.551351	0.008970	0.268479	-0.258025	-0.463139	-0.623663	-0.523638	-0.102184	0.050554	-0.844278	0	0
60448	2.206000	-0.230824	8.977443	-0.486567	-0.012704	0.276989	-0.261166	-0.452293	-0.628250	-0.521816	-0.099662	0.055049	-0.845426	0	0
60449	2.339353	-0.291463	9.089714	-0.429567	-0.036045	0.285507	-0.261712	-0.443242	-0.629632	-0.519816	-0.097624	0.059175	-0.846616	0	0
60450	2.467957	-0.346380	9.127121	-0.370997	-0.050462	0.282705	-0.264573	-0.434567	-0.635567	-0.517786	-0.096014	0.062893	-0.847776	0	0
60451	2.572886	-0.280156	9.203116	-0.356704	-0.052741	0.306217	-0.267478	-0.427203	-0.635401	-0.515504	-0.094486	0.066517	-0.849061	0	0
60452	2.694960	-0.203833	9.230437	-0.319833	-0.066941	0.300847	-0.268943	-0.419545	-0.635632	-0.513233	-0.093264	0.069899	-0.850299	0	0
60453	2.826650	-0.170018	9.143137	-0.287897	-0.058378	0.295561	-0.272615	-0.413262	-0.637176	-0.510951	-0.092149	0.072967	-0.851536	0	0
60454	2.903943	-0.270138	9.137506	-0.239391	-0.050032	0.295466	-0.274993	-0.405885	-0.637535	-0.508639	-0.091196	0.075570	-0.852795	0	0
60455	2.989571	-0.576244	9.315176	-0.168467	-0.059424	0.298768	-0.278279	-0.399333	-0.638426	-0.506204	-0.090703	0.077642	-0.854109	0	0
60456	3.034317	-0.370283	9.532557	-0.038787	-0.049973	0.300149	-0.281814	-0.395242	-0.639754	-0.503654	-0.090761	0.078534	-0.855528	0	0
60457	3.048048	-0.406042	10.122490	0.128700	-0.044186	0.290965	-0.281441	-0.393064	-0.638410	-0.501016	-0.091650	0.077991	-0.857030	0	0
60458	2.873881	-0.225108	10.138773	0.261653	-0.006344	0.269705	-0.284053	-0.394601	-0.638031	-0.498485	-0.092865	0.076064	-0.858547	0	0
60459	2.531400	-0.106406	10.206481	0.313511	0.016212	0.260830	-0.285367	-0.397656	-0.635735	-0.495968	-0.094183	0.073605	-0.860074	0	0
60460	2.354357	-0.044387	10.003235	0.211312	0.058610	0.231556	-0.286682	-0.399609	-0.633939	-0.493848	-0.094616	0.071751	-0.861402	0	0
60461	2.322918	-0.349765	10.425735	0.130963	0.101667	0.249388	-0.287713	-0.401249	-0.635007	-0.491653	-0.094298	0.070423	-0.862801	0	0
60462	2.008136	-0.135329	10.155206	0.109702	0.131605	0.252951	-0.287075	-0.398788	-0.634181	-0.489490	-0.093584	0.069104	-0.864214	0	0
60463	1.766217	-0.005421	9.569463	0.173189	0.136261	0.268423	-0.287208	-0.397691	-0.634419	-0.487108	-0.093151	0.067244	-0.865752	0	0
60464	1.722796	0.030601	9.418447	0.181610	0.106470	0.271791	-0.286542	-0.400145	-0.634733	-0.484697	-0.092990	0.065443	-0.867259	0	0
60465	1.820518	0.010490	8.965570	0.119812	0.124284	0.281630	-0.285118	-0.398500	-0.633798	-0.482231	-0.092385	0.064105	-0.868797	0	0
60466	1.984145	0.028500	8.526241	0.004634	0.098310	0.321163	-0.285124	-0.396304	-0.634146	-0.479539	-0.091407	0.063923	-0.870403	0	0
60467	2.129501	0.305826	8.357352	-0.096007	0.068729	0.359744	-0.286940	-0.391204	-0.638204	-0.476546	-0.090194	0.064796	-0.872107	0	0
60468	2.089525	0.110409	8.280438	-0.255152	0.069445	0.389881	-0.288511	-0.385436	-0.640686	-0.473446	-0.088181	0.067076	-0.873827	0	0
60469	1.720796	-0.479463	8.571095	-0.416935	0.073831	0.411306	-0.289832	-0.375415	-0.643608	-0.470271	-0.085361	0.070769	-0.875529	0	0
60470	1.430037	-1.048329	8.877197	-0.577551	0.090275	0.441495	-0.290132	-0.365146	-0.643665	-0.466977	-0.081602	0.075810	-0.877227	0	0
60471	1.199536	-0.872667	9.194929	-0.792799	0.120557	0.506704	-0.291723	-0.348389	-0.648798	-0.463259	-0.076525	0.082643	-0.879036	0	0
60472	0.668052	-1.348435	9.829929	-1.111325	0.160472	0.617623	-0.292138	-0.329969	-0.654560	-0.458800	-0.069512	0.092167	-0.881009	0	0
60473	1.141046	-0.338253	9.862439	-1.665662	0.209345	0.711806	-0.290869	-0.301362	-0.663131	-0.453815	-0.059416	0.106366	-0.882728	0	0
60474	1.363677	-0.636284	9.422091	-2.230224	0.266500	0.788690	-0.289372	-0.261510	-0.672786	-0.448357	-0.046153	0.125309	-0.883823	0	0
60475	1.443711	-0.726661	9.191367	-2.688767	0.276797	0.798799	-0.288733	-0.208555	-0.679571	-0.442717	-0.030687	0.148129	-0.883809	0	0
60476	1.422570	-1.421566	9.271545	-3.011796	0.244666	0.773552	-0.285746	-0.154208	-0.686345	-0.436946	-0.014105	0.173848	-0.882415	0	0
60477	1.532788	-2.195963	8.974701	-3.176218	0.229289	0.720003	-0.282110	-0.103305	-0.690976	-0.431214	0.003002	0.200841	-0.879607	0	0
60478	1.935619	-2.879693	8.592491	-3.110252	0.184403	0.704114	-0.279192	-0.045759	-0.690778	-0.425077	0.019374	0.227298	-0.875939	0	0
60479	2.128245	-4.034105	8.794353	-2.655941	0.072979	0.727049	-0.276274	0.004622	-0.687203	-0.418201	0.032893	0.249996	-0.872656	0	0
60480	1.978342	-4.657189	9.064956	-1.729755	-0.065815	0.769356	-0.274391	0.051705	-0.683424	-0.410658	0.041396	0.265097	-0.871418	0	0
60481	1.565717	-4.538587	8.756584	-0.502213	-0.170786	0.753188	-0.274239	0.071924	-0.679378	-0.403413	0.043912	0.269831	-0.873224	0	0
60482	1.335491	-3.811792	9.501013	0.763415	-0.273384	0.672342	-0.274666	0.072831	-0.675577	-0.397105	0.040188	0.263987	-0.878068	0	0
60483	1.299921	-4.043682	9.646223	1.964069	-0.319462	0.583250	-0.276926	0.051876	-0.677276	-0.391842	0.031071	0.247674	-0.885523	0	0
60484	1.406351	-4.029782	10.283144	3.032543	-0.363638	0.539905	-0.281977	0.014634	-0.681881	-0.386927	0.017233	0.221999	-0.894822	0	0
60485	1.096299	-2.797609	11.043875	3.757320	-0.354453	0.501013	-0.288231	-0.046016	-0.688372	-0.382031	0.000598	0.189442	-0.904524	0	0
60486	1.259484	-0.796415	10.376148	3.840572	-0.271520	0.424057	-0.291936	-0.105225	-0.687554	-0.377483	-0.015772	0.155649	-0.912706	0	0
60487	1.817523	0.625042	10.465813	3.375435	-0.205341	0.328719	-0.294152	-0.154628	-0.681340	-0.373428	-0.029884	0.125454	-0.918651	0	0
60488	1.909620	0.611681	10.724979	2.536768	-0.162231	0.215295	-0.297970	-0.195692	-0.675081	-0.370401	-0.040629	0.102814	-0.922270	0	0
60489	2.126793	-0.102598	10.835693	1.514367	-0.065708	0.122711	-0.297247	-0.225058	-0.669928	-0.368566	-0.046732	0.088955	-0.924155	0	0
60490	1.917626	-0.639396	10.152542	0.551905	0.012113	0.090865	-0.300993	-0.241279	-0.668004	-0.367507	-0.048638	0.083878	-0.924953	0	0
60491	1.793724	-1.146104	9.535641	-0.135622	0.073628	0.072139	-0.299419	-0.240704	-0.668916	-0.366989	-0.047421	0.084726	-0.925144	0	0
60492	2.190749	-1.558668	9.220375	-0.472241	0.101409	0.073301	-0.299184	-0.232340	-0.669535	-0.366635	-0.044754	0.088782	-0.925037	0	0
60493	2.653210	-1.905306	9.478348	-0.497459	0.103581	0.101404	-0.297748	-0.224340	-0.672908	-0.366027	-0.041919	0.092910	-0.925005	0	0
60494	2.454991	-2.061141	9.676820	-0.323995	0.115925	0.121854	-0.296599	-0.216795	-0.673029	-0.365156	-0.039614	0.095559	-0.925181	0	0
60495	1.817286	-2.057701	9.861079	0.025592	0.098999	0.148601	-0.293447	-0.213160	-0.676499	-0.363883	-0.038699	0.094910	-0.925788	0	0
60496	1.413906	-1.934547	10.012576	0.506777	0.110737	0.175070	-0.292906	-0.216294	-0.677347	-0.362183	-0.039418	0.089907	-0.926923	0	0
60497	1.242933	-1.679945	9.729612	0.761488	0.122466	0.200472	-0.292493	-0.225625	-0.675578	-0.360141	-0.040912	0.082381	-0.928352	0	0
60498	0.814443	-1.249489	9.987752	0.828009	0.135412	0.238585	-0.289973	-0.236840	-0.674773	-0.357710	-0.042505	0.074328	-0.929899	0	0
60499	0.656110	-0.928584	9.625543	0.749192	0.153155	0.264972	-0.288360	-0.248051	-0.675005	-0.355049	-0.043611	0.066816	-0.931436	0	0
60500	0.607504	-0.902365	9.706937	0.597353	0.187556	0.262013	-0.287419	-0.256544	-0.674136	-0.352495	-0.043875	0.060724	-0.932810	0	0
60501	0.746805	-1.193823	9.835154	0.389947	0.175910	0.264383	-0.286352	-0.262561	-0.674001	-0.349980	-0.043495	0.056473	-0.934041	0	0
60502	0.575413	-1.358494	9.933614	0.253562	0.190091	0.263068	-0.283594	-0.264995	-0.674330	-0.347550	-0.042524	0.053578	-0.935163	0	0
60503	0.259764	-1.319771	9.529862	0.265122	0.141278	0.259350	-0.283059	-0.267174	-0.674898	-0.345104	-0.042030	0.050613	-0.936256	0	0
60504	0.343486	-1.175731	9.389552	0.318251	0.127108	0.246940	-0.281734	-0.268512	-0.676367	-0.342751	-0.041880	0.047323	-0.937299	0	0
60505	0.445313	-1.196080	9.614498	0.341555	0.110159	0.253822	-0.279374	-0.271095	-0.676044	-0.340297	-0.041942	0.043750	-0.938363	0	0
60506	0.547572	-1.180264	9.641415	0.298769	0.092292	0.242571	-0.279237	-0.275354	-0.674825	-0.337976	-0.042052	0.040759	-0.939331	0	0
60507	0.711521	-1.016868	9.664165	0.262697	0.099358	0.252299	-0.278707	-0.278782	-0.674114	-0.335553	-0.041949	0.037971	-0.940321	0	0
60508	0.836942	-0.826423	9.465446	0.238053	0.075202	0.245323	-0.278958	-0.279043	-0.675291	-0.333216	-0.042014	0.035608	-0.941241	0	0
60509	1.024183	-0.852038	9.441387	0.189644	0.065851	0.248958	-0.279466	-0.281505	-0.675987	-0.330833	-0.041986	0.033629	-0.942155	0	0
60510	1.016168	-0.945904	9.595189	0.138112	0.065109	0.263072	-0.278927	-0.282715	-0.677318	-0.328373	-0.041807	0.032248	-0.943071	0	0
60511	0.913793	-1.031692	9.310637	0.074092	0.035817	0.271016	-0.279201	-0.281222	-0.676505	-0.325814	-0.041679	0.031482	-0.943990	0	0
60512	0.881214	-0.771850	9.324774	0.004079	0.080561	0.293122	-0.279608	-0.279182	-0.675680	-0.323116	-0.040906	0.031328	-0.944956	0	0
60513	0.959176	-0.780764	9.192104	0.014683	0.051259	0.316571	-0.279471	-0.276967	-0.677462	-0.320151	-0.040427	0.031103	-0.945993	0	0
60514	0.977998	-0.855812	9.379451	0.045035	0.024512	0.332991	-0.279351	-0.275329	-0.676910	-0.317043	-0.040302	0.030757	-0.947055	0	0
60515	1.017084	-0.776617	9.650844	0.096937	0.018722	0.339802	-0.281182	-0.272870	-0.677891	-0.313806	-0.040390	0.029880	-0.948157	0	0
60516	0.920175	-0.677750	9.785231	0.166934	-0.004708	0.351719	-0.282499	-0.272622	-0.676834	-0.310446	-0.040920	0.028477	-0.949283	0	0
60517	0.776297	-0.323850	9.720958	0.225410	0.010905	0.335832	-0.282640	-0.271812	-0.676035	-0.307183	-0.041483	0.026409	-0.950379	0	0
60518	0.715685	-0.252410	9.892856	0.235631	0.014435	0.328819	-0.283936	-0.274012	-0.676329	-0.304019	-0.042050	0.024285	-0.951428	0	0
60519	0.718547	-0.119842	10.194899	0.204273	0.011257	0.321912	-0.284725	-0.273475	-0.676052	-0.300888	-0.042547	0.022408	-0.952446	0	0
60520	0.767163	-0.106915	10.305332	0.124147	0.015817	0.292509	-0.286554	-0.274455	-0.675798	-0.298113	-0.042771	0.021325	-0.953333	0	0
60521	0.626354	0.016634	10.656567	0.090843	0.028699	0.268188	-0.288123	-0.273232	-0.676284	-0.295540	-0.042771	0.020448	-0.954153	0	0
60522	0.499245	-0.033651	10.913007	0.142733	0.034209	0.227916	-0.286307	-0.271721	-0.675224	-0.293381	-0.042887	0.019105	-0.954842	0	0
60523	0.417513	0.058995	10.499777	0.205183	0.039584	0.196322	-0.288258	-0.273791	-0.675512	-0.291443	-0.043130	0.017065	-0.955463	0	0
60524	0.362294	0.165148	10.381507	0.227316	0.046733	0.178812	-0.288236	-0.277751	-0.676372	-0.289760	-0.043382	0.014858	-0.956000	0	0
60525	0.594096	0.226643	10.127650	0.187066	0.040341	0.159749	-0.288759	-0.278721	-0.675866	-0.288176	-0.043567	0.012963	-0.956498	0	0
60526	0.773582	0.095806	9.966688	0.213720	0.045523	0.149259	-0.288231	-0.281187	-0.675397	-0.286770	-0.043795	0.010877	-0.956936	0	0
60527	0.783496	0.072155	9.682849	0.245737	0.047064	0.149171	-0.289414	-0.282449	-0.673979	-0.285259	-0.044085	0.008395	-0.957399	0	0
60528	0.598399	0.000895	9.465786	0.230041	0.020989	0.152609	-0.288623	-0.285186	-0.673517	-0.283801	-0.044596	0.006224	-0.957825	0	0
60529	0.637657	0.026575	9.307870	0.175659	0.023129	0.154520	-0.288875	-0.287929	-0.673439	-0.282263	-0.044915	0.004486	-0.958275	0	0
60530	0.739625	0.005241	9.402057	0.164138	0.019868	0.143224	-0.289135	-0.289720	-0.672821	-0.280940	-0.045249	0.002946	-0.958654	0	0
60531	0.770430	-0.092284	9.637229	0.168373	0.011942	0.142334	-0.289265	-0.291511	-0.672073	-0.279518	-0.045657	0.001310	-0.959053	0	0
60532	0.582362	-0.200676	9.707822	0.126922	-0.002017	0.109252	-0.290301	-0.293434	-0.672364	-0.278538	-0.046098	0.000173	-0.959318	0	0
60533	0.568124	-0.160444	9.592509	0.044777	0.012745	0.100804	-0.291610	-0.293312	-0.672222	-0.277569	-0.046154	-0.000290	-0.959596	0	0
60534	0.718484	0.127296	9.355860	-0.041305	0.000542	0.086183	-0.291732	-0.292198	-0.673763	-0.276876	-0.046103	0.000168	-0.959799	0	0
60535	0.892359	0.301600	9.262321	-0.110181	-0.006464	0.064565	-0.290573	-0.290560	-0.672436	-0.276326	-0.045914	0.001231	-0.959966	0	0
60536	1.092107	0.315808	9.139275	-0.076752	-0.006548	0.052284	-0.291349	-0.287800	-0.674722	-0.275953	-0.045832	0.002033	-0.960076	0	0
60537	1.095623	0.128662	9.378643	-0.025755	-0.021041	0.057350	-0.292153	-0.285909	-0.673245	-0.275433	-0.046019	0.002327	-0.960215	0	0
60538	0.924960	0.083304	9.442468	0.021712	-0.021307	0.053701	-0.292410	-0.285630	-0.673890	-0.274982	-0.046351	0.002223	-0.960329	0	0
60539	0.874218	0.181198	9.629041	0.039652	-0.013174	0.081568	-0.292794	-0.285484	-0.674927	-0.274199	-0.046643	0.001883	-0.960539	0	0
60540	0.931471	0.436154	9.795985	0.075975	-0.001238	0.081479	-0.294107	-0.287572	-0.673264	-0.273469	-0.046930	0.001217	-0.960735	0	0
60541	0.915405	0.651982	10.046386	0.119268	-0.011393	0.093513	-0.295414	-0.288411	-0.672880	-0.272533	-0.047422	0.000107	-0.960977	0	0
60542	1.065755	0.962602	9.935963	0.124784	-0.022553	0.078627	-0.293979	-0.288814	-0.672377	-0.271798	-0.048047	-0.000972	-0.961154	0	0
60543	1.198183	1.118104	9.818902	0.108039	-0.006379	0.058663	-0.294361	-0.289766	-0.673175	-0.271202	-0.048460	-0.002017	-0.961300	0	0
60544	1.096371	1.147786	9.627985	0.147269	-0.013262	0.037574	-0.295805	-0.292131	-0.671386	-0.270836	-0.049056	-0.003358	-0.961369	0	0
60545	1.082947	1.294345	9.335002	0.255558	-0.032082	0.019740	-0.296578	-0.294877	-0.671435	-0.270542	-0.050113	-0.005787	-0.961385	0	0
60546	1.282511	1.293057	9.296478	0.299556	-0.048482	-0.015295	-0.298536	-0.298473	-0.670188	-0.270586	-0.051457	-0.008523	-0.961282	0	0
60547	1.495620	1.127959	9.354576	0.271639	-0.051639	-0.027383	-0.299044	-0.303277	-0.669757	-0.270735	-0.052743	-0.011087	-0.961144	0	0
60548	1.217883	1.083386	9.430570	0.290057	-0.047732	-0.057120	-0.299956	-0.308515	-0.667768	-0.271183	-0.054049	-0.013756	-0.960911	0	0
60549	1.198534	1.054777	9.178811	0.235652	-0.069524	-0.085810	-0.299166	-0.313459	-0.666046	-0.271912	-0.055402	-0.015963	-0.960593	0	0
60550	1.168917	0.993710	9.236732	0.100131	-0.078517	-0.114223	-0.301250	-0.317049	-0.665320	-0.273011	-0.056479	-0.016754	-0.960205	0	0
60551	1.139755	1.017259	9.324903	-0.035233	-0.080608	-0.137391	-0.302283	-0.318830	-0.666129	-0.274386	-0.057193	-0.016362	-0.959778	0	0
60552	1.095572	0.977300	9.460938	-0.086137	-0.091960	-0.167805	-0.302176	-0.316661	-0.664262	-0.276095	-0.057880	-0.015359	-0.959263	0	0
60553	1.016774	0.817675	9.470171	-0.114594	-0.092849	-0.206100	-0.303083	-0.318448	-0.664421	-0.278176	-0.058481	-0.014213	-0.958643	0	0
60554	0.892067	0.693584	9.374439	-0.122093	-0.106358	-0.228802	-0.304384	-0.319002	-0.664944	-0.280492	-0.059197	-0.012861	-0.957943	0	0
60555	0.922350	0.533787	9.754005	-0.101631	-0.113397	-0.239324	-0.304624	-0.322278	-0.666050	-0.282882	-0.060025	-0.011800	-0.957202	0	0
60556	0.866853	0.288587	10.240868	-0.122109	-0.099389	-0.235714	-0.304617	-0.324471	-0.665832	-0.285267	-0.060671	-0.010471	-0.956468	0	0
60557	0.784607	0.383333	10.297381	-0.104025	-0.095080	-0.239266	-0.305805	-0.322159	-0.665517	-0.287651	-0.061316	-0.009434	-0.955724	0	0
60558	1.066691	0.760328	10.228440	-0.020776	-0.098051	-0.258703	-0.305541	-0.323530	-0.665155	-0.290176	-0.062237	-0.009092	-0.954904	0	0
60559	1.177942	1.072016	10.271467	0.043638	-0.093050	-0.274592	-0.305536	-0.326552	-0.664433	-0.292802	-0.063283	-0.009499	-0.954029	0	0
60560	1.217231	1.104869	10.123338	0.052814	-0.066451	-0.301582	-0.307105	-0.327119	-0.664172	-0.295682	-0.064110	-0.009978	-0.953081	0	0
60561	1.586938	1.054535	9.997867	0.109514	-0.071985	-0.314785	-0.306574	-0.332336	-0.662714	-0.298641	-0.065144	-0.011106	-0.952075	0	0
60562	1.843869	0.951310	10.353634	0.140682	-0.058306	-0.318273	-0.305383	-0.336160	-0.662667	-0.301624	-0.066152	-0.012456	-0.951048	0	0
60563	1.884750	0.863788	10.334496	0.133693	-0.049386	-0.326934	-0.306147	-0.343023	-0.662015	-0.304673	-0.067045	-0.013883	-0.949993	0	0
60564	1.707364	0.821566	9.899765	0.090769	-0.029768	-0.325036	-0.306391	-0.346856	-0.662349	-0.307740	-0.067626	-0.014850	-0.948948	0	0
60565	1.313460	0.795281	9.509001	0.049403	-0.031107	-0.321492	-0.303750	-0.353402	-0.662497	-0.310784	-0.068089	-0.015523	-0.947912	0	0
60566	1.216147	0.770972	9.368055	0.063424	-0.033061	-0.312830	-0.303747	-0.356013	-0.661766	-0.313751	-0.068619	-0.016212	-0.946884	0	0
60567	1.145074	0.720888	9.562675	0.099843	-0.040479	-0.304238	-0.302290	-0.360654	-0.661867	-0.316592	-0.069330	-0.017319	-0.945866	0	0
60568	1.164720	0.766033	9.635498	0.086029	-0.033370	-0.305923	-0.302932	-0.363535	-0.661919	-0.319465	-0.069932	-0.018216	-0.944839	0	0
60569	1.033399	0.437406	10.043027	-0.021155	-0.013154	-0.319492	-0.301103	-0.367375	-0.660053	-0.322523	-0.069995	-0.018271	-0.943793	0	0
60570	0.825021	-0.188206	10.368209	-0.098153	0.008077	-0.301726	-0.299757	-0.369919	-0.663632	-0.325482	-0.069614	-0.017558	-0.942819	0	0
60571	0.696446	-0.552981	10.310300	-0.151146	0.027514	-0.289287	-0.300279	-0.371163	-0.663131	-0.328330	-0.068876	-0.016476	-0.941904	0	0
60572	0.654021	-0.704886	10.471334	-0.188106	0.034040	-0.245537	-0.296606	-0.368903	-0.665720	-0.330816	-0.067964	-0.014960	-0.941126	0	0
60573	0.750747	-0.422248	10.298800	-0.119937	0.045225	-0.212575	-0.295826	-0.368627	-0.665329	-0.332911	-0.067174	-0.014155	-0.940456	0	0
60574	0.812583	0.068577	9.764445	-0.069703	0.041237	-0.200567	-0.295146	-0.368993	-0.668339	-0.334905	-0.066593	-0.013745	-0.939795	0	0
60575	0.716737	0.220976	9.226492	-0.095747	0.020501	-0.196224	-0.294232	-0.367194	-0.669092	-0.336829	-0.066115	-0.013065	-0.939151	0	0
60576	0.804982	0.258441	8.842446	-0.147554	0.010337	-0.189990	-0.292915	-0.366891	-0.670399	-0.338783	-0.065564	-0.011812	-0.938503	0	0
60577	1.059110	0.417890	8.712947	-0.094006	-0.018292	-0.176250	-0.292904	-0.369215	-0.670706	-0.340519	-0.065459	-0.010999	-0.937892	0	0
60578	1.235081	0.543104	8.667085	-0.069692	-0.029193	-0.164126	-0.292769	-0.369758	-0.670978	-0.342186	-0.065545	-0.010325	-0.937286	0	0
60579	1.108349	0.528475	8.771492	-0.063035	-0.060720	-0.161635	-0.292759	-0.370570	-0.671776	-0.343767	-0.065946	-0.009643	-0.936687	0	0
60580	1.097443	0.370652	9.004348	-0.073253	-0.066053	-0.153753	-0.291724	-0.369474	-0.670980	-0.345321	-0.066365	-0.008805	-0.936094	0	0
60581	1.235187	-0.079968	9.699304	-0.087521	-0.059316	-0.141407	-0.292505	-0.369477	-0.671366	-0.346726	-0.066673	-0.007873	-0.935561	0	0
60582	1.327491	-0.006423	10.221186	-0.098877	-0.042325	-0.112529	-0.293420	-0.370037	-0.671109	-0.347911	-0.066784	-0.006850	-0.935121	0	0
60583	1.512593	0.780787	9.787469	-0.138201	-0.031243	-0.127269	-0.293683	-0.368939	-0.671477	-0.349212	-0.066657	-0.005524	-0.934654	0	0
60584	1.553019	1.001063	9.591137	-0.239097	-0.017676	-0.160101	-0.293668	-0.367539	-0.673926	-0.350932	-0.066045	-0.003307	-0.934063	0	0
60585	1.415895	0.140453	10.259973	-0.259675	-0.008776	-0.166919	-0.293802	-0.363964	-0.675158	-0.352678	-0.065283	-0.000947	-0.933464	0	0
60586	1.368286	-0.455001	10.586714	-0.199226	0.054689	-0.126733	-0.293281	-0.360930	-0.676406	-0.354047	-0.064135	0.000664	-0.933026	0	0
60587	1.344608	-0.297141	10.817095	-0.133966	0.090111	-0.080612	-0.290784	-0.360196	-0.678365	-0.354900	-0.062897	0.001577	-0.932785	0	0
60588	1.264841	0.172053	10.593187	-0.076604	0.114062	-0.071180	-0.288422	-0.359745	-0.679676	-0.355776	-0.061629	0.001876	-0.932535	0	0
60589	1.339576	0.417274	10.309258	-0.081833	0.119406	-0.072910	-0.287495	-0.357790	-0.681991	-0.356523	-0.060303	0.002206	-0.932336	0	0
60590	0.869719	0.372970	10.290425	-0.166786	0.120398	-0.086684	-0.286163	-0.359667	-0.684122	-0.357657	-0.058653	0.003317	-0.932003	0	0
60591	0.468293	-1.330590	10.127756	-0.302530	0.066239	-0.129068	-0.284467	-0.357313	-0.684870	-0.359052	-0.057033	0.005871	-0.931555	0	0
60592	0.444821	0.444741	9.836402	-0.426944	0.121491	-0.128741	-0.282379	-0.350135	-0.687742	-0.360893	-0.054438	0.009385	-0.930970	0	0
60593	0.653820	0.321185	9.432748	-0.310845	0.116901	-0.115967	-0.281068	-0.344881	-0.690646	-0.362166	-0.052307	0.011830	-0.930570	0	0
60594	1.207099	0.098257	9.627434	-0.102091	0.083753	-0.120047	-0.277128	-0.344263	-0.693139	-0.363688	-0.051234	0.012457	-0.930027	0	0
60595	1.890521	0.390202	9.255054	0.088143	0.066198	-0.103134	-0.277114	-0.343966	-0.694958	-0.364624	-0.051026	0.011386	-0.929686	0	0
60596	1.556479	-0.072456	9.648409	0.151162	0.052445	-0.145226	-0.276053	-0.348065	-0.694916	-0.366107	-0.051170	0.009751	-0.929114	0	0
60597	1.007361	-0.000827	9.303782	-0.041751	0.032039	-0.184941	-0.275267	-0.350672	-0.693930	-0.367863	-0.050816	0.009978	-0.928437	0	0
60598	0.729426	0.239522	8.856029	-0.244991	0.029194	-0.228041	-0.275119	-0.349542	-0.696516	-0.370297	-0.049730	0.012064	-0.927503	0	0
60599	0.751198	0.265710	9.105276	-0.356567	-0.002742	-0.255716	-0.273948	-0.346509	-0.697247	-0.372856	-0.048541	0.015299	-0.926493	0	0
60600	0.794432	0.214166	9.343237	-0.368791	0.007960	-0.266103	-0.273417	-0.343460	-0.699667	-0.375612	-0.047197	0.018588	-0.925388	0	0
60601	0.739491	0.022359	9.610522	-0.319174	-0.002599	-0.286326	-0.272112	-0.340006	-0.701043	-0.378422	-0.046148	0.021456	-0.924233	0	0
60602	0.705808	-0.299609	9.778618	-0.297927	-0.016539	-0.300353	-0.270144	-0.336532	-0.703465	-0.381424	-0.045301	0.024164	-0.922973	0	0
60603	0.753668	-0.436101	9.792517	-0.278203	-0.018328	-0.308244	-0.270658	-0.335972	-0.704884	-0.384400	-0.044554	0.026704	-0.921704	0	0
60604	0.955366	-0.472345	9.840608	-0.298972	-0.028775	-0.304689	-0.268565	-0.334021	-0.705904	-0.387450	-0.043813	0.029466	-0.920377	0	0
60605	0.934129	-0.706840	10.210616	-0.348057	-0.029664	-0.337670	-0.268160	-0.332345	-0.708220	-0.390709	-0.042907	0.032684	-0.918932	0	0
60606	0.761575	-1.031601	10.519885	-0.367795	-0.011084	-0.343655	-0.268558	-0.329327	-0.708940	-0.394141	-0.041745	0.035992	-0.917396	0	0
60607	0.779257	-0.635587	9.813297	-0.332729	-0.018936	-0.353420	-0.267643	-0.326149	-0.710448	-0.397523	-0.040802	0.039025	-0.915854	0	0
60608	0.848889	-0.461419	9.373521	-0.322689	-0.043378	-0.356146	-0.266987	-0.323109	-0.712087	-0.401013	-0.040116	0.042039	-0.914227	0	0
60609	1.016125	-0.927932	9.726188	-0.301969	-0.047076	-0.360500	-0.266464	-0.321175	-0.712965	-0.404417	-0.039554	0.044901	-0.912615	0	0
60610	1.203136	-1.336604	10.101012	-0.272195	-0.044132	-0.348292	-0.265420	-0.319789	-0.713467	-0.407808	-0.039072	0.047459	-0.910996	0	0
60611	1.414504	-1.749851	10.431628	-0.162730	-0.019044	-0.337994	-0.263054	-0.320297	-0.714798	-0.410948	-0.038814	0.048966	-0.909515	0	0
60612	1.319987	-2.087419	10.521009	-0.077507	-0.018262	-0.319029	-0.264871	-0.320571	-0.716224	-0.413973	-0.038878	0.049654	-0.908102	0	0
60613	1.219463	-1.871218	10.143868	-0.098128	-0.019893	-0.311165	-0.263031	-0.321364	-0.717035	-0.416833	-0.038884	0.050612	-0.906740	0	0
60614	1.393652	-1.264844	9.828886	-0.249606	0.007099	-0.287135	-0.263826	-0.320837	-0.715976	-0.419610	-0.037986	0.052766	-0.905373	0	0
60615	1.409793	-0.995700	9.842030	-0.469758	0.013833	-0.276032	-0.262386	-0.314482	-0.719250	-0.422296	-0.036117	0.056974	-0.903945	0	0
60616	1.471471	-1.263600	9.875529	-0.610042	0.044411	-0.266776	-0.260943	-0.308675	-0.722535	-0.425008	-0.033352	0.062234	-0.902432	0	0
60617	1.304132	-1.573677	9.950036	-0.578312	0.054354	-0.247644	-0.258345	-0.301099	-0.723969	-0.427467	-0.030643	0.067270	-0.901004	0	0
60618	1.132368	-1.838269	9.865497	-0.430701	0.068664	-0.227099	-0.256388	-0.294198	-0.726715	-0.429730	-0.028399	0.070818	-0.899728	0	0
60619	1.122599	-1.866081	9.753954	-0.291283	0.089655	-0.185577	-0.256135	-0.290352	-0.727424	-0.431548	-0.026560	0.073145	-0.898727	0	0
60620	1.020218	-1.894512	9.770440	-0.156111	0.093672	-0.172016	-0.253237	-0.288911	-0.730805	-0.433238	-0.025233	0.074129	-0.897871	0	0
60621	0.865542	-1.690540	9.883448	-0.051841	0.103005	-0.147915	-0.252191	-0.288350	-0.731062	-0.434659	-0.024280	0.074263	-0.897200	0	0
60622	1.021168	-1.316437	9.735067	0.015952	0.114440	-0.130651	-0.248778	-0.290498	-0.731781	-0.435948	-0.023482	0.073622	-0.896648	0	0
60623	1.039537	-1.131900	9.495156	-0.039004	0.128683	-0.119130	-0.247863	-0.291040	-0.731537	-0.437125	-0.022332	0.073532	-0.896112	0	0
60624	0.964653	-1.073373	9.308869	-0.132598	0.108511	-0.121551	-0.246412	-0.290180	-0.733486	-0.438354	-0.020933	0.074250	-0.895486	0	0
60625	1.078229	-1.182679	9.447537	-0.092576	0.112364	-0.112031	-0.243011	-0.289867	-0.733895	-0.439464	-0.019690	0.074712	-0.894931	0	0
60626	1.122510	-1.114547	9.410807	0.011059	0.107128	-0.113318	-0.242287	-0.290058	-0.735076	-0.440589	-0.018927	0.074151	-0.894441	0	0
60627	1.365507	-1.137964	9.584024	0.160465	0.098927	-0.113735	-0.240058	-0.293607	-0.734249	-0.441654	-0.018922	0.072408	-0.894058	0	0
60628	1.359940	-1.194971	9.915037	0.198498	0.100342	-0.113834	-0.238211	-0.297143	-0.734723	-0.442742	-0.019047	0.070201	-0.893694	0	0
60629	1.032807	-1.023502	9.588496	0.171047	0.114609	-0.110296	-0.236626	-0.301095	-0.734942	-0.443780	-0.018948	0.068294	-0.893329	0	0
60630	0.895236	-0.920042	9.118604	0.154860	0.142837	-0.112822	-0.235183	-0.306719	-0.732978	-0.444892	-0.018499	0.066288	-0.892936	0	0
60631	0.782361	-1.095570	9.055762	0.152986	0.120150	-0.112008	-0.232162	-0.310248	-0.733069	-0.445949	-0.018271	0.064514	-0.892543	0	0
60632	1.179399	-0.945646	9.457898	0.160931	0.113355	-0.136424	-0.229623	-0.312891	-0.738743	-0.447249	-0.018127	0.062580	-0.892033	0	0
60633	1.110322	-1.004423	9.998571	0.126435	0.102927	-0.127631	-0.228822	-0.316575	-0.739082	-0.448435	-0.017947	0.061118	-0.891543	0	0
60634	1.030645	-0.997986	9.477537	0.071342	0.124430	-0.129171	-0.225138	-0.320909	-0.739975	-0.449691	-0.017299	0.059933	-0.891003	0	0
60635	0.812517	-0.877914	9.324490	0.036583	0.110827	-0.130901	-0.223851	-0.324508	-0.735885	-0.450924	-0.016647	0.059236	-0.890439	0	0
60636	0.626542	-1.051502	9.362632	0.017637	0.103955	-0.127386	-0.222410	-0.325729	-0.735659	-0.452149	-0.015939	0.058621	-0.889871	0	0
60637	0.650449	-1.087816	9.555253	0.043877	0.108763	-0.115228	-0.220183	-0.326113	-0.736073	-0.453238	-0.015328	0.057868	-0.889377	0	0
60638	0.753575	-0.905154	9.626046	0.103597	0.117278	-0.071671	-0.218525	-0.328484	-0.736785	-0.453959	-0.014858	0.056436	-0.889109	0	0
60639	0.825654	-1.065876	9.617251	0.166175	0.094535	-0.047467	-0.216285	-0.331328	-0.737639	-0.454417	-0.014889	0.054669	-0.888985	0	0
60640	0.974045	-0.737043	9.177856	0.193480	0.075208	-0.051106	-0.214941	-0.334289	-0.740705	-0.454918	-0.015190	0.052632	-0.888847	0	0
60641	1.086488	-0.609172	9.380456	0.183282	0.063618	-0.035402	-0.214016	-0.338258	-0.740138	-0.455246	-0.015570	0.050855	-0.888776	0	0
60642	0.886413	-0.686129	9.471143	0.128082	0.029679	-0.016170	-0.213244	-0.340613	-0.737453	-0.455419	-0.015960	0.049612	-0.888751	0	0
60643	0.534819	-0.869008	9.600139	0.107799	0.038401	-0.002165	-0.212708	-0.343618	-0.737646	-0.455448	-0.016203	0.048624	-0.888786	0	0
60644	0.374550	-0.781988	9.757612	0.063326	0.022545	0.027544	-0.213231	-0.346378	-0.736393	-0.455240	-0.016340	0.047995	-0.888924	0	0
60645	0.194538	-0.747903	9.888154	0.049610	0.013784	0.037124	-0.215149	-0.349911	-0.740098	-0.454917	-0.016510	0.047632	-0.889106	0	0
60646	0.098731	-0.517052	9.719332	0.077722	0.013245	0.060551	-0.214769	-0.349927	-0.738537	-0.454408	-0.016780	0.046924	-0.889399	0	0
60647	0.233088	-0.086386	9.301080	0.114732	-0.009845	0.069072	-0.214774	-0.350623	-0.737638	-0.453778	-0.017431	0.046075	-0.889752	0	0
60648	0.438281	0.034212	9.210896	0.144735	-0.020516	0.064611	-0.215559	-0.351459	-0.737128	-0.453203	-0.018304	0.044924	-0.890086	0	0
60649	0.529288	-0.177612	9.418839	0.189366	-0.034736	0.054884	-0.216590	-0.355303	-0.737196	-0.452673	-0.019517	0.043506	-0.890401	0	0
60650	0.372429	-0.345311	9.560501	0.213548	-0.029578	0.049589	-0.218041	-0.357267	-0.734617	-0.452214	-0.020788	0.041781	-0.890688	0	0
60651	-0.006056	-0.536357	9.803433	0.170574	-0.014449	0.049624	-0.218628	-0.361449	-0.734042	-0.451739	-0.021729	0.040423	-0.890969	0	0
60652	-0.038459	-0.639727	9.957664	0.077200	-0.028675	0.053352	-0.219149	-0.362828	-0.733674	-0.451280	-0.022375	0.039909	-0.891209	0	0
60653	0.103529	-0.467537	10.080313	0.016837	-0.009045	0.053589	-0.219795	-0.363511	-0.734335	-0.450806	-0.022561	0.039884	-0.891445	0	0
60654	0.338979	-0.149015	10.067304	-0.030743	-0.020440	0.022297	-0.219923	-0.363784	-0.734469	-0.450651	-0.022659	0.040288	-0.891503	0	0
60655	0.461360	-0.051462	9.930282	-0.073658	-0.019057	-0.042113	-0.220462	-0.361060	-0.733760	-0.451046	-0.022559	0.041077	-0.891269	0	0
60656	0.582744	-0.119356	9.829666	-0.112522	-0.020774	-0.080359	-0.221100	-0.362694	-0.734961	-0.451822	-0.022332	0.042188	-0.890830	0	0
60657	0.763348	-0.083623	9.530624	-0.197187	-0.043268	-0.108067	-0.220979	-0.360368	-0.734786	-0.452820	-0.021916	0.044164	-0.890238	0	0
60658	1.046464	-0.018231	9.103738	-0.265464	-0.043640	-0.107835	-0.221890	-0.358854	-0.736053	-0.453866	-0.021212	0.046734	-0.889591	0	0
60659	1.269952	-0.117671	8.922838	-0.317843	-0.061344	-0.125134	-0.223598	-0.352275	-0.737996	-0.455026	-0.020423	0.049860	-0.888847	0	0
60660	1.385971	-0.252169	8.923085	-0.337883	-0.033564	-0.107520	-0.222957	-0.350085	-0.737436	-0.456071	-0.019299	0.053026	-0.888153	0	0
60661	1.344764	-0.589944	9.209765	-0.325515	-0.026803	-0.102272	-0.223212	-0.345807	-0.740217	-0.457035	-0.018164	0.056073	-0.887493	0	0
60662	1.254680	-0.892545	9.866088	-0.310763	-0.003012	-0.073439	-0.223594	-0.339873	-0.744268	-0.457776	-0.016874	0.058864	-0.886956	0	0
60663	1.204728	-1.037326	10.267090	-0.320216	0.017457	-0.041941	-0.222293	-0.334635	-0.745999	-0.458219	-0.015341	0.061679	-0.886564	0	0
60664	1.110599	-1.185266	10.988657	-0.329538	0.073871	-0.019940	-0.221235	-0.330061	-0.749566	-0.458540	-0.013249	0.064292	-0.886246	0	0
60665	1.194864	-1.006314	10.543769	-0.271790	0.105494	-0.000839	-0.222565	-0.328044	-0.747692	-0.458659	-0.011135	0.066283	-0.886067	0	0
60666	0.926554	-1.037746	10.961112	-0.238921	0.124594	-0.007893	-0.220993	-0.323615	-0.750223	-0.458885	-0.009001	0.067860	-0.885855	0	0
60667	0.836928	-0.675296	10.300108	-0.253527	0.118340	-0.037583	-0.217859	-0.322487	-0.750353	-0.459328	-0.006881	0.069620	-0.885507	0	0
60668	0.795339	-0.447683	9.502913	-0.234399	0.106560	-0.065622	-0.216809	-0.318338	-0.752886	-0.460093	-0.004963	0.071234	-0.884995	0	0
60669	0.944156	-0.789462	9.564822	-0.269011	0.102232	-0.109086	-0.214456	-0.315009	-0.754401	-0.461151	-0.002965	0.073193	-0.884293	0	0
60670	0.844462	-1.444208	10.465731	-0.346530	0.109639	-0.107034	-0.213647	-0.307938	-0.760784	-0.462264	-0.000534	0.075781	-0.883498	0	0
60671	0.902274	-1.509846	10.649889	-0.313363	0.130227	-0.101821	-0.212074	-0.302958	-0.763564	-0.463271	0.001921	0.078003	-0.882775	0	0
60672	0.757470	-1.355179	10.384268	-0.214519	0.134578	-0.088182	-0.210666	-0.298306	-0.762180	-0.464225	0.003976	0.079307	-0.882150	0	0
60673	0.595219	-1.268534	10.137450	-0.100476	0.132055	-0.088558	-0.208168	-0.297846	-0.764143	-0.465116	0.005470	0.079637	-0.881644	0	0
60674	0.514308	-1.383816	10.089255	-0.017663	0.124550	-0.094055	-0.206060	-0.299176	-0.765618	-0.466230	0.006527	0.079251	-0.881083	0	0
60675	0.417442	-1.686136	10.285723	0.047823	0.127764	-0.108175	-0.203681	-0.304208	-0.766516	-0.467295	0.007280	0.078290	-0.880598	0	0
60676	0.325446	-1.639375	10.066132	0.010361	0.143611	-0.088755	-0.202145	-0.305604	-0.768258	-0.468412	0.008382	0.077566	-0.880059	0	0
60677	0.308206	-1.388844	9.372807	-0.062293	0.146062	-0.091188	-0.200839	-0.305870	-0.767881	-0.469331	0.009828	0.077483	-0.879562	0	0
60678	0.321349	-1.310961	8.903910	-0.093416	0.128773	-0.084179	-0.198470	-0.306648	-0.769478	-0.470341	0.011285	0.077740	-0.878981	0	0
60679	0.412739	-1.115325	8.701208	-0.083486	0.105241	-0.091261	-0.197150	-0.307442	-0.770676	-0.471224	0.012474	0.078031	-0.878466	0	0
60680	0.265134	-1.322018	9.069689	-0.026652	0.065360	-0.084560	-0.195044	-0.306435	-0.772887	-0.472170	0.013057	0.077999	-0.877953	0	0
60681	0.176985	-1.349402	9.419980	0.022956	0.045971	-0.098723	-0.193729	-0.308476	-0.772937	-0.473084	0.013220	0.077630	-0.877491	0	0
60682	0.212974	-1.079161	9.098562	0.053889	0.044114	-0.103206	-0.194377	-0.310402	-0.772709	-0.474151	0.013219	0.076994	-0.876971	0	0
60683	0.242759	-1.005052	8.958503	0.028334	0.027080	-0.117140	-0.192923	-0.314083	-0.772922	-0.475211	0.013181	0.076660	-0.876427	0	0
60684	0.425103	-1.017134	9.031596	0.044283	0.007883	-0.129422	-0.192247	-0.317347	-0.774164	-0.476491	0.012888	0.076284	-0.875769	0	0
60685	0.601952	-1.131473	9.137256	0.101134	-0.003023	-0.133940	-0.194878	-0.319741	-0.771064	-0.477683	0.012226	0.075454	-0.875201	0	0
60686	0.619867	-1.366529	9.307818	0.144427	0.008913	-0.138365	-0.193820	-0.324395	-0.770381	-0.478983	0.011451	0.074198	-0.874608	0	0
60687	0.456280	-1.489815	9.169415	0.159326	-0.008214	-0.162894	-0.193784	-0.326681	-0.773685	-0.480428	0.010443	0.072890	-0.873938	0	0
60688	0.414948	-1.512136	9.024783	0.150861	-0.028714	-0.185611	-0.194027	-0.331613	-0.773780	-0.482105	0.009273	0.071762	-0.873120	0	0
60689	0.575656	-1.503206	8.970354	0.096315	-0.044107	-0.182855	-0.195574	-0.336417	-0.774124	-0.483687	0.008239	0.071183	-0.872303	0	0
60690	0.731308	-1.507490	9.017542	0.050290	-0.055967	-0.187091	-0.193745	-0.342185	-0.771383	-0.485347	0.007315	0.071065	-0.871398	0	0
60691	0.837846	-1.575267	9.137595	0.023803	-0.041953	-0.179971	-0.195298	-0.346171	-0.771450	-0.486895	0.006648	0.071118	-0.870535	0	0
60692	0.866044	-1.722612	9.270430	0.028873	-0.045434	-0.185209	-0.195701	-0.347157	-0.769642	-0.488513	0.005919	0.071135	-0.869632	0	0
60693	0.888973	-1.924188	9.482512	0.030832	-0.038593	-0.179935	-0.194642	-0.350018	-0.769966	-0.490061	0.005241	0.071124	-0.868766	0	0
60694	0.908452	-1.896670	9.613196	0.073832	-0.042316	-0.187048	-0.197244	-0.353193	-0.770010	-0.491693	0.004317	0.070735	-0.867880	0	0
60695	0.940674	-1.776610	9.706164	0.098325	-0.031330	-0.176627	-0.197456	-0.358078	-0.773754	-0.493216	0.003367	0.070117	-0.867070	0	0
60696	1.026269	-1.688329	9.778078	0.120932	-0.025498	-0.171439	-0.197828	-0.363285	-0.773854	-0.494728	0.002369	0.069235	-0.866282	0	0
60697	1.065801	-1.579716	9.802923	0.100109	-0.014750	-0.178330	-0.196927	-0.366329	-0.770661	-0.496273	0.001545	0.068531	-0.865456	0	0
60698	1.065653	-1.604064	9.809843	0.065819	0.006430	-0.175551	-0.197298	-0.370294	-0.771519	-0.497831	0.001093	0.067967	-0.864606	0	0
60699	0.944181	-1.582915	9.747579	0.035097	0.027540	-0.167573	-0.195449	-0.373829	-0.772123	-0.499307	0.000960	0.067627	-0.863781	0	0
60700	0.788038	-1.631435	9.866710	0.038790	0.034408	-0.160604	-0.195695	-0.377665	-0.772196	-0.500754	0.000894	0.067157	-0.862980	0	0
60701	0.572274	-1.856200	10.166294	0.099392	0.035673	-0.159040	-0.194092	-0.382692	-0.774132	-0.502159	0.000514	0.066227	-0.862235	0	0
60702	0.741689	-1.957948	10.456312	0.165607	0.050522	-0.141706	-0.191602	-0.387342	-0.772677	-0.503455	-0.000035	0.064582	-0.861604	0	0
60703	0.998799	-1.724515	10.218845	0.211008	0.061200	-0.122605	-0.191315	-0.394187	-0.772683	-0.504559	-0.000736	0.062571	-0.861107	0	0
60704	0.974048	-1.439154	9.894204	0.188398	0.053575	-0.122598	-0.189468	-0.399378	-0.772277	-0.505682	-0.001363	0.060713	-0.860580	0	0
60705	0.708054	-1.173444	9.778232	0.192937	0.033836	-0.140182	-0.188396	-0.405113	-0.772788	-0.506914	-0.002222	0.059001	-0.859972	0	0
60706	0.490935	-0.924562	9.389722	0.183888	0.029906	-0.155058	-0.184720	-0.412628	-0.771268	-0.508303	-0.003048	0.057301	-0.859264	0	0
60707	0.463368	-0.716223	9.008363	0.096978	0.024819	-0.173166	-0.185234	-0.416064	-0.770680	-0.509811	-0.003513	0.056451	-0.858425	0	0
60708	0.412474	-1.076450	9.137573	-0.010446	0.010922	-0.183329	-0.185228	-0.419360	-0.769963	-0.511419	-0.003531	0.056515	-0.857464	0	0
60709	0.166413	-1.483434	9.476423	-0.079188	0.013866	-0.171773	-0.183372	-0.421506	-0.772104	-0.512911	-0.003186	0.057230	-0.856526	0	0
60710	-0.293183	-1.766044	9.928506	-0.095911	0.018070	-0.151689	-0.181518	-0.423655	-0.773984	-0.514259	-0.002686	0.057991	-0.855668	0	0
60711	-0.721203	-1.668504	10.220634	-0.116079	0.005520	-0.118594	-0.181769	-0.423228	-0.775538	-0.515288	-0.002175	0.059051	-0.854977	0	0
60712	-0.707930	-1.086769	10.063972	-0.131020	-0.010098	-0.115166	-0.178903	-0.423491	-0.774130	-0.516302	-0.001715	0.060257	-0.854282	0	0
60713	-0.408027	-0.592698	9.942658	-0.137266	-0.012777	-0.117003	-0.178318	-0.424337	-0.775574	-0.517304	-0.001231	0.061564	-0.853584	0	0
60714	0.002622	-0.264088	9.979011	-0.166069	-0.046206	-0.148385	-0.177659	-0.423220	-0.776730	-0.518578	-0.000918	0.063256	-0.852687	0	0
60715	0.307218	-0.205071	9.892918	-0.187543	-0.074622	-0.167552	-0.176607	-0.421823	-0.778143	-0.519967	-0.000724	0.065288	-0.851687	0	0
60716	0.440079	-0.394299	9.780624	-0.154878	-0.059758	-0.185011	-0.177118	-0.421257	-0.779953	-0.521542	-0.000608	0.066954	-0.850595	0	0
60717	0.526782	-0.605433	9.489922	-0.122049	-0.068737	-0.185099	-0.177643	-0.420854	-0.779811	-0.523077	-0.000713	0.068386	-0.849537	0	0
60718	0.577355	-0.743941	9.244668	-0.066886	-0.067882	-0.155581	-0.177370	-0.421659	-0.780871	-0.524390	-0.001105	0.069346	-0.848649	0	0
60719	0.655562	-0.723013	9.047048	-0.034581	-0.073648	-0.138238	-0.176849	-0.423310	-0.779865	-0.525519	-0.001677	0.070055	-0.847891	0	0
60720	0.734021	-0.984204	9.339316	-0.026861	-0.060265	-0.110268	-0.177619	-0.426326	-0.780179	-0.526453	-0.002182	0.070635	-0.847262	0	0
60721	0.570076	-1.434337	10.004930	-0.060104	-0.039887	-0.063856	-0.176942	-0.428209	-0.782306	-0.526974	-0.002280	0.071384	-0.846875	0	0
60722	0.256780	-1.676266	10.396104	-0.049500	-0.026652	-0.022873	-0.177077	-0.425601	-0.782906	-0.527189	-0.002320	0.071981	-0.846690	0	0
60723	-0.024356	-1.500466	10.300991	-0.018356	-0.006370	0.010176	-0.176296	-0.426976	-0.781896	-0.527106	-0.002291	0.072191	-0.846724	0	0
60724	-0.201154	-1.323648	10.472230	-0.002294	0.000157	0.032782	-0.176555	-0.426975	-0.782154	-0.526869	-0.002313	0.072249	-0.846867	0	0
60725	0.237906	-0.481897	9.517722	0.038137	0.008698	0.030044	-0.177452	-0.429021	-0.783491	-0.526627	-0.002428	0.071883	-0.847049	0	0
60726	0.577937	-0.206032	9.329788	0.058781	-0.019013	0.002887	-0.176278	-0.432731	-0.781488	-0.526631	-0.002955	0.071523	-0.847075	0	0
60727	0.552987	-0.945866	10.404503	0.028784	-0.019269	-0.031834	-0.175481	-0.434081	-0.782432	-0.526893	-0.003299	0.071371	-0.846923	0	0
60728	0.548369	-1.549188	11.410477	-0.062287	0.025829	-0.033113	-0.174812	-0.435015	-0.783889	-0.527242	-0.002834	0.071799	-0.846672	0	0
60729	0.775642	-1.138033	10.488627	-0.146721	0.062403	-0.034524	-0.172864	-0.432675	-0.783335	-0.527589	-0.001561	0.072700	-0.846382	0	0
60730	0.776683	-1.087008	9.823517	-0.165869	0.068929	-0.044927	-0.171942	-0.431828	-0.784629	-0.528068	-0.000193	0.073777	-0.845991	0	0
60731	0.618251	-1.482934	10.191974	-0.144379	0.091132	-0.025717	-0.169970	-0.430413	-0.786700	-0.528359	0.001317	0.074507	-0.845745	0	0
60732	0.402409	-1.738285	10.403963	-0.106490	0.100925	-0.000509	-0.167218	-0.429273	-0.788131	-0.528487	0.002675	0.074912	-0.845625	0	0
60733	0.266716	-1.688237	10.153590	-0.044097	0.140241	0.028176	-0.164338	-0.428136	-0.789172	-0.528359	0.004115	0.074530	-0.845734	0	0
60734	0.263438	-1.496582	9.725431	0.027298	0.146389	0.050640	-0.162760	-0.430033	-0.789481	-0.528084	0.005188	0.073561	-0.845984	0	0
60735	0.465514	-1.182833	9.071524	0.060188	0.124984	0.065304	-0.158570	-0.429154	-0.790797	-0.527632	0.005979	0.072373	-0.846364	0	0
60736	0.868290	-1.036324	8.679345	0.036169	0.121439	0.076748	-0.157920	-0.429428	-0.790286	-0.527114	0.006813	0.071459	-0.846757	0	0
60737	1.227183	-1.202268	8.920491	-0.014189	0.111313	0.069963	-0.155428	-0.432421	-0.789841	-0.526606	0.007874	0.070982	-0.847104	0	0
60738	1.294519	-1.325055	8.997086	-0.031699	0.101041	0.063031	-0.153333	-0.432533	-0.790249	-0.526193	0.008884	0.070751	-0.847370	0	0
60739	1.094939	-1.333101	9.001580	-0.010791	0.093772	0.073386	-0.152022	-0.432513	-0.790780	-0.525643	0.009769	0.070354	-0.847735	0	0
60740	0.840571	-1.168990	8.845155	-0.012644	0.072830	0.078508	-0.149914	-0.434118	-0.792130	-0.525076	0.010450	0.070108	-0.848098	0	0
60741	0.919336	-1.041817	8.697456	-0.029586	0.046928	0.068014	-0.149120	-0.433820	-0.793433	-0.524536	0.011025	0.070125	-0.848424	0	0
60742	1.178516	-1.197303	8.948318	-0.038832	0.055507	0.075102	-0.148597	-0.433126	-0.793814	-0.523975	0.011694	0.070192	-0.848756	0	0
60743	1.413666	-1.308423	9.156786	0.040720	0.036293	0.085333	-0.147290	-0.434078	-0.793321	-0.523288	0.011810	0.069683	-0.849220	0	0
60744	1.305792	-1.425325	9.276249	0.122094	0.024156	0.095525	-0.145457	-0.435983	-0.792850	-0.522555	0.011384	0.068546	-0.849770	0	0
60745	0.935172	-1.521292	9.462608	0.206541	0.015868	0.086486	-0.145983	-0.439022	-0.791081	-0.521861	0.010450	0.066750	-0.850351	0	0
60746	0.652760	-1.492864	9.745545	0.282016	0.002550	0.066994	-0.145582	-0.443275	-0.790125	-0.521360	0.008985	0.064369	-0.850858	0	0
60747	0.541847	-1.289579	9.886585	0.223218	0.013556	0.063671	-0.144488	-0.449662	-0.793126	-0.520854	0.007926	0.062449	-0.851321	0	0
60748	0.528664	-1.046619	9.875822	0.163786	0.000390	0.042845	-0.142645	-0.454031	-0.792703	-0.520555	0.007045	0.061086	-0.851611	0	0
60749	0.446827	-0.941175	9.622573	0.100789	0.008549	0.004646	-0.142391	-0.455967	-0.790919	-0.520537	0.006545	0.060236	-0.851687	0	0
60750	0.266935	-0.974872	9.296973	0.062378	0.000451	-0.010992	-0.140716	-0.459983	-0.786058	-0.520680	0.006159	0.059741	-0.851637	0	0
60751	-0.050822	-1.233661	9.240100	0.061904	0.000963	-0.037180	-0.139773	-0.461996	-0.788580	-0.521010	0.005777	0.059258	-0.851471	0	0
60752	-0.301156	-1.554706	9.493111	0.130891	-0.015212	-0.040919	-0.137690	-0.461713	-0.787677	-0.521397	0.004882	0.058262	-0.851309	0	0
60753	-0.278869	-1.826553	9.914846	0.223320	-0.028246	-0.039446	-0.136370	-0.465811	-0.787376	-0.521735	0.003419	0.056550	-0.851225	0	0
60754	-0.176747	-1.782154	10.210919	0.343686	-0.015353	-0.032768	-0.136621	-0.471583	-0.785924	-0.522050	0.001417	0.053742	-0.851219	0	0
60755	0.007960	-1.464508	9.877058	0.408716	-0.029487	-0.052195	-0.136604	-0.477340	-0.785386	-0.522489	-0.001024	0.050453	-0.851152	0	0
60756	0.007679	-1.145909	9.600748	0.446393	-0.046465	-0.096002	-0.135037	-0.484489	-0.781889	-0.523306	-0.003860	0.046933	-0.850843	0	0
60757	0.093368	-0.733239	9.091362	0.410940	-0.069521	-0.160545	-0.134259	-0.493581	-0.776860	-0.524628	-0.006699	0.043823	-0.850177	0	0
60758	0.275349	-0.459629	8.790833	0.364227	-0.101321	-0.223305	-0.133468	-0.500863	-0.774272	-0.526485	-0.009629	0.041280	-0.849127	0	0
60759	0.663535	-0.601975	9.070376	0.341474	-0.122657	-0.305214	-0.131375	-0.509792	-0.770293	-0.528998	-0.012616	0.039025	-0.847632	0	0
60760	0.620502	-1.135875	9.974117	0.325679	-0.135852	-0.353994	-0.130570	-0.516914	-0.769526	-0.531929	-0.015688	0.036976	-0.845836	0	0
60761	0.282326	-1.458486	10.437352	0.335572	-0.107329	-0.392336	-0.129248	-0.524453	-0.767859	-0.535159	-0.018546	0.034683	-0.843835	0	0
60762	-0.743893	-1.338730	10.501499	0.337204	-0.115148	-0.432659	-0.126124	-0.529676	-0.763814	-0.538726	-0.021532	0.032411	-0.841582	0	0
60763	-1.149868	-0.960153	9.944878	0.234064	-0.125648	-0.477853	-0.122467	-0.536530	-0.760326	-0.542660	-0.024002	0.031028	-0.839036	0	0
60764	-0.718643	-0.490469	9.718859	0.066733	-0.140207	-0.527981	-0.119061	-0.540065	-0.759638	-0.547048	-0.025764	0.031141	-0.836125	0	0
60765	-0.083043	-0.398955	9.729692	-0.176284	-0.152746	-0.566470	-0.117497	-0.539505	-0.759378	-0.551784	-0.026233	0.033299	-0.832909	0	0
60766	0.167012	-0.498166	9.727345	-0.385088	-0.166006	-0.624291	-0.115269	-0.535618	-0.761924	-0.557034	-0.025757	0.037297	-0.829252	0	0
60767	0.380991	-0.588562	9.394262	-0.510718	-0.187028	-0.670174	-0.111217	-0.528968	-0.764950	-0.562643	-0.024686	0.042391	-0.825243	0	0
60768	0.652009	-0.898761	9.139051	-0.574375	-0.211846	-0.728428	-0.109138	-0.520013	-0.767656	-0.568699	-0.023569	0.048181	-0.820795	0	0
60769	0.770273	-1.101627	8.954268	-0.643899	-0.225075	-0.743053	-0.108365	-0.511345	-0.770358	-0.574821	-0.022085	0.054568	-0.816159	0	0
60770	0.889300	-1.164194	8.812623	-0.677669	-0.241718	-0.778741	-0.104945	-0.501362	-0.777615	-0.581177	-0.020645	0.061354	-0.811198	0	0
60771	0.855496	-1.519441	8.917297	-0.665963	-0.264345	-0.791018	-0.103516	-0.489241	-0.782209	-0.587542	-0.019379	0.068136	-0.806087	0	0
60772	0.706600	-1.545544	9.198796	-0.595572	-0.282132	-0.804376	-0.102495	-0.479629	-0.783591	-0.593929	-0.018759	0.074476	-0.800843	0	0
60773	0.541241	-1.465154	9.520929	-0.474816	-0.295224	-0.807413	-0.101979	-0.473711	-0.785563	-0.600240	-0.018873	0.079888	-0.795597	0	0
60774	0.498578	-1.252141	9.607265	-0.365841	-0.300558	-0.798179	-0.099893	-0.466950	-0.788052	-0.606405	-0.019762	0.084491	-0.790407	0	0
60775	0.703418	-1.153201	9.720158	-0.248101	-0.292026	-0.790625	-0.100695	-0.464507	-0.786956	-0.612436	-0.021192	0.088065	-0.785313	0	0
60776	0.845933	-1.315685	9.816240	-0.054292	-0.272575	-0.791095	-0.101863	-0.464643	-0.787992	-0.618407	-0.023753	0.090034	-0.780322	0	0
60777	1.075603	-1.545009	9.962624	0.139395	-0.283865	-0.783781	-0.099755	-0.465010	-0.789839	-0.624216	-0.027487	0.090511	-0.775504	0	0
60778	1.404020	-1.197305	9.652503	0.359282	-0.296711	-0.795786	-0.098441	-0.472148	-0.787383	-0.630004	-0.032805	0.089398	-0.770731	0	0
60779	1.500130	-0.952541	9.832932	0.562855	-0.284645	-0.775420	-0.099481	-0.483168	-0.782900	-0.635515	-0.039188	0.086596	-0.766216	0	0
60780	1.251312	-1.337269	10.576491	0.692284	-0.260601	-0.760020	-0.096759	-0.499428	-0.772553	-0.640815	-0.046295	0.082690	-0.761824	0	0
60781	0.962029	-1.658149	10.844931	0.820522	-0.245667	-0.716748	-0.097677	-0.513904	-0.765403	-0.645660	-0.053952	0.077670	-0.757747	0	0
60782	1.151329	-1.019572	10.239522	0.819357	-0.269023	-0.673241	-0.096108	-0.530415	-0.757789	-0.650081	-0.061854	0.072877	-0.753829	0	0
60783	1.832517	-0.188663	10.298566	0.691891	-0.277544	-0.636239	-0.096246	-0.545853	-0.749752	-0.654226	-0.068837	0.069059	-0.749987	0	0
60784	2.768162	0.026844	10.277601	0.432206	-0.245178	-0.586421	-0.095330	-0.554657	-0.745761	-0.658149	-0.073960	0.067061	-0.746239	0	0
60785	2.437258	0.020534	10.227047	0.129063	-0.192509	-0.562760	-0.096607	-0.560683	-0.746652	-0.662123	-0.076566	0.066952	-0.742461	0	0
60786	2.116705	-0.351836	9.907139	-0.151862	-0.185483	-0.535767	-0.094266	-0.559026	-0.745985	-0.666091	-0.077349	0.068943	-0.738638	0	0
60787	2.192829	-0.251845	9.805117	-0.369111	-0.207141	-0.500304	-0.092864	-0.554661	-0.743563	-0.669925	-0.076711	0.072672	-0.734870	0	0
60788	2.628183	0.093820	9.596606	-0.422669	-0.201619	-0.496614	-0.092618	-0.547657	-0.744991	-0.673746	-0.075773	0.076793	-0.731046	0	0
60789	2.749833	0.111073	9.698151	-0.352541	-0.190863	-0.495025	-0.091822	-0.543637	-0.748306	-0.677479	-0.075134	0.080305	-0.727274	0	0
60790	2.654741	-0.335191	9.739996	-0.234009	-0.213775	-0.484936	-0.089877	-0.535929	-0.749993	-0.681009	-0.075544	0.083137	-0.723608	0	0
60791	2.419348	-0.676138	9.585627	-0.113456	-0.204294	-0.475668	-0.090932	-0.533476	-0.749938	-0.684363	-0.076613	0.085025	-0.720103	0	0
60792	2.335553	-0.827752	9.752461	-0.045940	-0.212565	-0.429655	-0.091293	-0.535082	-0.753094	-0.687312	-0.078246	0.086529	-0.716933	0	0
60793	2.150431	-0.828054	9.923792	-0.111710	-0.183351	-0.368349	-0.089871	-0.533165	-0.752024	-0.689881	-0.079079	0.088341	-0.714148	0	0
60794	1.911866	-0.817910	10.069873	-0.206809	-0.146895	-0.307820	-0.091969	-0.530441	-0.752477	-0.692115	-0.079024	0.090635	-0.711700	0	0
60795	1.872090	-0.898928	10.403755	-0.263799	-0.116152	-0.241269	-0.091741	-0.525534	-0.750558	-0.693936	-0.078200	0.093158	-0.709689	0	0
60796	2.004282	-0.745617	10.485203	-0.311875	-0.088367	-0.158181	-0.093447	-0.521154	-0.751763	-0.695223	-0.076861	0.095909	-0.708208	0	0
60797	2.127441	-0.567336	10.070882	-0.227083	-0.056051	-0.088559	-0.093342	-0.513479	-0.752264	-0.695974	-0.075713	0.097865	-0.707326	0	0
60798	2.367222	-0.446748	9.515040	-0.084420	-0.063110	-0.042745	-0.094793	-0.511036	-0.751684	-0.696286	-0.075665	0.098918	-0.706878	0	0
60799	2.606230	-0.397661	9.280210	0.036261	-0.056332	0.018882	-0.095845	-0.510506	-0.751145	-0.696074	-0.076251	0.099099	-0.706998	0	0
60800	2.630733	-0.387089	9.182949	0.004322	-0.055001	0.059105	-0.096096	-0.508287	-0.753576	-0.695607	-0.076662	0.099545	-0.707350	0	0
60801	2.436380	-0.327519	9.214919	-0.105337	-0.061895	0.106471	-0.099369	-0.505022	-0.754400	-0.694876	-0.076221	0.100838	-0.707933	0	0
60802	2.345226	-0.107885	9.178992	-0.177200	-0.040778	0.132871	-0.101374	-0.499327	-0.751537	-0.694035	-0.075195	0.102525	-0.708625	0	0
60803	2.304782	0.057186	9.208909	-0.131445	-0.036484	0.170233	-0.103595	-0.495353	-0.753528	-0.692892	-0.074330	0.103872	-0.709638	0	0
60804	2.185969	0.144715	9.287954	-0.054842	-0.033958	0.195286	-0.105832	-0.491543	-0.753437	-0.691519	-0.074039	0.104690	-0.710886	0	0
60805	2.113405	0.209060	9.232439	0.011462	-0.029631	0.222126	-0.107404	-0.490186	-0.753660	-0.689903	-0.074060	0.105005	-0.712406	0	0
60806	2.182430	0.409725	9.470973	0.026023	-0.003989	0.247444	-0.111068	-0.488301	-0.753988	-0.688124	-0.074059	0.105079	-0.714114	0	0
60807	2.377623	0.546293	9.700838	0.057305	0.004323	0.254372	-0.111753	-0.487392	-0.750577	-0.686273	-0.074121	0.104848	-0.715921	0	0
60808	2.458857	0.407668	10.321642	0.128102	0.024846	0.242045	-0.114231	-0.488235	-0.750836	-0.684479	-0.074619	0.103988	-0.717710	0	0
60809	2.556775	0.153141	10.654716	0.212094	0.074439	0.263792	-0.114637	-0.487434	-0.749514	-0.682507	-0.075229	0.102167	-0.719783	0	0
60810	2.522744	0.500213	10.244007	0.257197	0.119774	0.254149	-0.114881	-0.493606	-0.748852	-0.680614	-0.075913	0.099737	-0.721841	0	0
60811	2.354786	0.803840	9.695348	0.246903	0.132219	0.254152	-0.115406	-0.495957	-0.747461	-0.678727	-0.076356	0.097255	-0.723907	0	0
60812	2.111229	0.693441	9.331388	0.242468	0.161775	0.271664	-0.114914	-0.494485	-0.744308	-0.676740	-0.076617	0.094656	-0.726080	0	0
60813	2.117809	0.190934	9.551670	0.260316	0.175341	0.284790	-0.113723	-0.499683	-0.743767	-0.674642	-0.076807	0.091798	-0.728376	0	0
60814	2.164416	-0.127168	9.747019	0.299794	0.195074	0.337981	-0.114121	-0.503828	-0.741109	-0.672137	-0.077149	0.088605	-0.731046	0	0
60815	2.093395	0.204149	9.692848	0.261291	0.231367	0.382635	-0.113597	-0.503271	-0.741493	-0.669345	-0.076845	0.085430	-0.734012	0	0
60816	2.040532	0.665228	9.303566	0.227395	0.254012	0.408034	-0.112819	-0.504375	-0.740217	-0.666401	-0.076204	0.082421	-0.737095	0	0
60817	2.116259	1.002352	8.609328	0.222779	0.255428	0.435934	-0.111790	-0.505217	-0.737765	-0.663230	-0.075422	0.079399	-0.740360	0	0
60818	2.191052	0.860307	8.445784	0.236177	0.251510	0.455099	-0.112170	-0.507681	-0.738071	-0.659893	-0.074816	0.076372	-0.743715	0	0
60819	2.152484	0.492275	8.393013	0.167417	0.263503	0.500722	-0.110729	-0.509590	-0.737598	-0.656245	-0.073564	0.073757	-0.747322	0	0
60820	2.257457	0.639297	8.845433	0.079435	0.253341	0.516656	-0.110341	-0.505737	-0.738828	-0.652529	-0.071862	0.071927	-0.750912	0	0
60821	2.387828	0.582750	9.468692	0.020868	0.279896	0.515189	-0.110740	-0.503823	-0.738918	-0.648847	-0.069522	0.070312	-0.754467	0	0
60822	2.562430	0.998069	9.969326	0.007057	0.286813	0.520470	-0.108390	-0.501875	-0.739548	-0.645138	-0.067089	0.068806	-0.757998	0	0
60823	2.584900	1.191514	10.458210	-0.007176	0.317025	0.492673	-0.107609	-0.498430	-0.740659	-0.641627	-0.064312	0.067148	-0.761361	0	0
60824	2.415680	1.391527	10.501283	0.030500	0.318770	0.478565	-0.105641	-0.497297	-0.742084	-0.638213	-0.061810	0.065225	-0.764597	0	0
60825	2.572348	1.504639	10.247476	0.093147	0.313980	0.422555	-0.104595	-0.497010	-0.742347	-0.635132	-0.059752	0.062774	-0.767526	0	0
60826	2.935888	1.235562	10.152929	0.185163	0.301911	0.364767	-0.103665	-0.498079	-0.743677	-0.632477	-0.058431	0.059702	-0.770061	0	0
60827	2.862499	1.223339	10.437724	0.266822	0.307529	0.303479	-0.100005	-0.501762	-0.741952	-0.630170	-0.057615	0.055898	-0.772296	0	0
60828	2.727715	0.967516	9.969915	0.349769	0.290785	0.226433	-0.096350	-0.506553	-0.739205	-0.628600	-0.057488	0.051554	-0.773886	0	0
60829	2.443971	1.084296	9.726334	0.400087	0.265264	0.168586	-0.092809	-0.512422	-0.737912	-0.627205	-0.057928	0.046918	-0.775279	0	0
60830	1.951611	0.924304	9.650689	0.419831	0.258133	0.123091	-0.089796	-0.520233	-0.735090	-0.626439	-0.058540	0.042182	-0.776124	0	0
60831	1.659921	0.867488	9.087650	0.476245	0.233504	0.063498	-0.088087	-0.529153	-0.732150	-0.625768	-0.059756	0.037094	-0.776832	0	0
60832	1.274047	0.655318	9.258180	0.450283	0.213373	0.028590	-0.085213	-0.534361	-0.729537	-0.625515	-0.060954	0.032333	-0.777155	0	0
60833	0.922152	0.380066	9.180071	0.328506	0.204498	-0.007741	-0.081022	-0.541193	-0.727355	-0.625449	-0.061490	0.028524	-0.777316	0	0
60834	0.703318	0.378745	9.030154	0.195672	0.179653	-0.024905	-0.077495	-0.546119	-0.724871	-0.625720	-0.061375	0.025919	-0.777198	0	0
60835	0.573338	0.188905	8.957820	0.148901	0.150896	-0.058869	-0.072942	-0.548587	-0.721043	-0.626136	-0.061209	0.023799	-0.776943	0	0
60836	0.424200	0.089362	9.076062	0.147831	0.077809	-0.075658	-0.071890	-0.551321	-0.720583	-0.626743	-0.061601	0.022167	-0.776471	0	0
60837	0.297675	0.076656	9.006169	0.112209	0.065071	-0.079098	-0.070310	-0.554318	-0.720523	-0.627316	-0.061862	0.020844	-0.776024	0	0
60838	0.220676	0.181793	8.777016	0.101767	0.019251	-0.100157	-0.070045	-0.556100	-0.720169	-0.628090	-0.062426	0.019919	-0.775377	0	0
60839	0.298033	0.070795	8.657434	0.089931	-0.010115	-0.115884	-0.068225	-0.558577	-0.717754	-0.628945	-0.063124	0.019205	-0.774645	0	0
60840	0.516390	-0.005809	8.830464	0.057882	-0.029266	-0.110568	-0.068743	-0.561053	-0.717278	-0.629801	-0.063790	0.018918	-0.773901	0	0
60841	0.823261	0.109131	9.173656	0.048970	-0.064381	-0.103625	-0.066918	-0.561318	-0.716514	-0.630575	-0.064641	0.018866	-0.773202	0	0
60842	1.193193	0.166530	9.403200	0.030100	-0.064508	-0.094794	-0.066880	-0.563187	-0.720331	-0.631319	-0.065402	0.019026	-0.772526	0	0
60843	1.443033	0.046942	9.487730	-0.029811	-0.058401	-0.071871	-0.068058	-0.563202	-0.720062	-0.631898	-0.065707	0.019573	-0.772013	0	0
60844	1.503881	0.021344	9.340692	-0.123655	-0.051780	-0.059356	-0.068705	-0.562646	-0.721219	-0.632461	-0.065391	0.020862	-0.771545	0	0
60845	1.533059	-0.008952	9.204002	-0.184412	-0.035905	-0.039938	-0.068356	-0.559680	-0.717254	-0.632896	-0.064545	0.022493	-0.771214	0	0
60846	1.503486	-0.044340	9.354292	-0.235838	-0.035851	-0.020598	-0.070062	-0.554474	-0.718833	-0.633228	-0.063388	0.024571	-0.770974	0	0
60847	1.308073	-0.095687	9.759984	-0.282422	-0.031169	-0.018726	-0.068773	-0.548291	-0.719503	-0.633555	-0.061883	0.026949	-0.770748	0	0
60848	1.644451	0.035653	9.913879	-0.325715	0.012660	0.039134	-0.069677	-0.544151	-0.722804	-0.633492	-0.059765	0.029450	-0.770875	0	0
60849	1.654875	0.211949	10.206685	-0.321835	0.031587	0.053118	-0.070193	-0.538775	-0.726082	-0.633293	-0.057512	0.031787	-0.771117	0	0
60850	1.675208	0.293342	9.853888	-0.255698	0.043109	0.068650	-0.072400	-0.534229	-0.730017	-0.632956	-0.055593	0.033571	-0.771459	0	0
60851	1.455295	0.134999	9.856713	-0.174187	0.045895	0.077126	-0.072938	-0.530126	-0.730063	-0.632484	-0.054161	0.034698	-0.771898	0	0
60852	1.320614	0.008747	9.964557	-0.097392	0.055353	0.104834	-0.070307	-0.528007	-0.733168	-0.631797	-0.053135	0.035203	-0.772509	0	0
60853	1.396196	0.041693	9.999597	-0.084897	0.061966	0.120526	-0.071215	-0.526076	-0.734948	-0.630944	-0.052130	0.035565	-0.773258	0	0
60854	1.640487	0.241592	10.171122	-0.089652	0.063298	0.143240	-0.071227	-0.524442	-0.734264	-0.629954	-0.051077	0.035980	-0.774115	0	0
60855	2.054166	0.266013	10.275708	-0.092605	0.059272	0.169468	-0.070449	-0.522655	-0.734234	-0.628720	-0.050037	0.036454	-0.775163	0	0
60856	2.044996	0.399937	10.464253	-0.048355	0.074592	0.172858	-0.072553	-0.518701	-0.734533	-0.627497	-0.049144	0.036494	-0.776209	0	0
60857	1.904471	0.471012	10.291768	0.007186	0.103986	0.170132	-0.072436	-0.518858	-0.732842	-0.626219	-0.048394	0.035925	-0.777314	0	0
60858	1.466095	0.406657	10.305820	0.045838	0.109291	0.155144	-0.072177	-0.517483	-0.733078	-0.625135	-0.047828	0.035009	-0.778263	0	0
60859	1.051510	0.236015	10.254860	0.081748	0.109473	0.134059	-0.071136	-0.517755	-0.732439	-0.624100	-0.047514	0.033805	-0.779166	0	0
60860	0.630291	-0.180681	10.510455	0.108802	0.090504	0.109483	-0.071630	-0.519368	-0.735204	-0.623369	-0.047501	0.032497	-0.779807	0	0
60861	0.489427	-0.131131	10.528941	0.044620	0.110561	0.090511	-0.069546	-0.519771	-0.734184	-0.622689	-0.046950	0.031543	-0.780423	0	0
60862	0.527858	-0.237165	10.429699	0.028958	0.103745	0.087064	-0.069197	-0.517632	-0.729844	-0.622187	-0.046343	0.030765	-0.780890	0	0
60863	0.572164	-0.140939	10.473626	0.082345	0.082321	0.089462	-0.068789	-0.519531	-0.730927	-0.621487	-0.046237	0.029681	-0.781495	0	0
60864	0.772388	-0.085554	10.138094	0.226889	0.064978	0.068079	-0.067237	-0.520093	-0.728604	-0.621036	-0.047169	0.027589	-0.781875	0	0
60865	0.924250	0.028160	9.833562	0.388443	0.031865	0.042228	-0.067740	-0.528331	-0.727198	-0.620539	-0.049368	0.024401	-0.782240	0	0
60866	1.002537	0.015384	9.390925	0.467501	0.014941	0.028003	-0.067206	-0.534919	-0.725507	-0.620242	-0.052197	0.020718	-0.782397	0	0
60867	1.236898	0.057367	8.923672	0.455593	0.000588	0.003602	-0.067231	-0.542395	-0.719007	-0.619983	-0.055067	0.017183	-0.782492	0	0
60868	1.256873	0.105584	8.718101	0.290449	0.003689	-0.001145	-0.068546	-0.547242	-0.715705	-0.619938	-0.056893	0.014937	-0.782443	0	0
60869	1.165267	0.242921	8.661643	0.140379	0.009897	0.011492	-0.069079	-0.548502	-0.713902	-0.619781	-0.057740	0.013823	-0.782526	0	0
60870	1.170679	0.376563	8.864375	0.068957	-0.025067	0.043863	-0.067249	-0.550136	-0.713165	-0.619498	-0.058411	0.013514	-0.782705	0	0
60871	1.296843	0.344572	9.025642	-0.012890	-0.028219	0.057201	-0.068041	-0.549880	-0.712372	-0.619066	-0.058605	0.013868	-0.783026	0	0
60872	1.282758	0.441337	9.066084	-0.159264	-0.032818	0.085515	-0.069871	-0.548796	-0.712859	-0.618557	-0.057918	0.015416	-0.783450	0	0
60873	1.238426	0.381617	9.233316	-0.349847	-0.041596	0.068602	-0.071978	-0.543195	-0.713516	-0.618224	-0.056134	0.018505	-0.783777	0	0
60874	1.264529	0.260403	9.199512	-0.470478	-0.019803	0.073393	-0.071974	-0.534926	-0.717784	-0.617963	-0.053421	0.022402	-0.784070	0	0
60875	1.133774	0.005941	9.484605	-0.544504	-0.035280	0.091019	-0.074336	-0.524634	-0.721474	-0.617534	-0.050379	0.026993	-0.784465	0	0
60876	1.264520	-0.042521	9.815012	-0.507196	-0.028726	0.095318	-0.076421	-0.515003	-0.726743	-0.617072	-0.047500	0.031242	-0.784851	0	0
60877	1.284506	0.122919	10.204288	-0.398966	-0.038613	0.112409	-0.076171	-0.506618	-0.729187	-0.616372	-0.045376	0.034723	-0.785380	0	0
60878	1.152220	0.023844	10.486785	-0.212457	-0.013499	0.092739	-0.076702	-0.502228	-0.730270	-0.615809	-0.044193	0.036563	-0.785805	0	0
60879	1.191972	-0.253313	10.496448	-0.019460	-0.001057	0.095736	-0.078279	-0.499778	-0.730340	-0.615075	-0.044115	0.036823	-0.786372	0	0
60880	0.977612	-0.244546	10.748480	0.138782	0.013530	0.093540	-0.080359	-0.503085	-0.730260	-0.614358	-0.044881	0.035736	-0.786939	0	0
60881	0.893535	-0.160251	10.214129	0.199449	0.021853	0.096849	-0.080229	-0.507080	-0.728255	-0.613523	-0.045964	0.034129	-0.787599	0	0
60882	0.955671	-0.345801	10.263318	0.179333	0.021537	0.123104	-0.080377	-0.506832	-0.726294	-0.612591	-0.046904	0.032690	-0.788330	0	0
60883	1.058779	-0.204964	10.178202	0.103504	0.047436	0.123399	-0.079607	-0.509051	-0.723476	-0.611595	-0.047185	0.031693	-0.789127	0	0
60884	1.142441	0.271223	9.633450	0.011721	0.079073	0.106270	-0.080390	-0.508782	-0.723726	-0.610891	-0.046651	0.031216	-0.789722	0	0
60885	1.195858	0.586338	9.191213	-0.059445	0.080734	0.095114	-0.079498	-0.503299	-0.723494	-0.610203	-0.045683	0.031287	-0.790308	0	0
60886	1.248459	0.388927	9.003181	-0.028486	0.060422	0.094121	-0.079096	-0.503280	-0.724670	-0.609599	-0.045055	0.031235	-0.790812	0	0
60887	1.162213	-0.139161	9.414090	0.045684	0.066175	0.078266	-0.079104	-0.502741	-0.724007	-0.608991	-0.044851	0.030559	-0.791318	0	0
60888	1.003652	-0.554661	9.796799	0.060152	0.077071	0.097466	-0.080802	-0.503307	-0.723876	-0.608291	-0.044632	0.029704	-0.791901	0	0
60889	0.795182	-0.380247	9.990524	0.027776	0.094566	0.113262	-0.078979	-0.502474	-0.723351	-0.607420	-0.044081	0.029013	-0.792626	0	0
60890	0.475046	-0.202470	9.966554	-0.031049	0.103929	0.108158	-0.078197	-0.503296	-0.722722	-0.606704	-0.043091	0.028723	-0.793239	0	0
60891	0.423397	0.081885	9.753893	-0.080139	0.097137	0.122198	-0.077935	-0.500537	-0.724103	-0.605808	-0.041852	0.028864	-0.793985	0	0
60892	0.547039	0.388674	9.571398	-0.069311	0.090265	0.110793	-0.078345	-0.497677	-0.723262	-0.605050	-0.040738	0.028960	-0.794617	0	0
60893	0.684180	0.487601	9.298470	-0.067924	0.067619	0.106372	-0.076910	-0.495739	-0.723755	-0.604264	-0.039806	0.029166	-0.795255	0	0
60894	0.821392	0.577996	8.918891	-0.047926	0.055721	0.078377	-0.078218	-0.494100	-0.724496	-0.603741	-0.039106	0.029287	-0.795682	0	0
60895	0.981551	0.496842	8.889825	-0.013960	0.020679	0.066000	-0.076516	-0.494080	-0.724768	-0.603239	-0.038885	0.029328	-0.796072	0	0
60896	1.131443	0.374057	9.121886	0.011170	-0.014188	0.044931	-0.078209	-0.494087	-0.725538	-0.602936	-0.039107	0.029387	-0.796288	0	0
60897	1.199704	0.439009	9.341558	0.052577	-0.010118	0.041339	-0.078882	-0.492884	-0.723685	-0.602595	-0.039543	0.029077	-0.796536	0	0
60898	1.179717	0.390686	9.556812	0.051414	-0.016952	0.030860	-0.078498	-0.493445	-0.722396	-0.602380	-0.040035	0.028826	-0.796683	0	0
60899	1.135468	0.356992	9.784942	0.031331	-0.010505	0.018724	-0.078894	-0.493453	-0.722002	-0.602227	-0.040356	0.028680	-0.796788	0	0
60900	1.008873	0.368898	9.904250	0.043222	0.000138	0.004743	-0.080333	-0.494571	-0.721362	-0.602224	-0.040669	0.028381	-0.796785	0	0
60901	1.008676	0.360175	10.034872	0.046043	0.000574	-0.024046	-0.081516	-0.494870	-0.720317	-0.602409	-0.041003	0.028032	-0.796641	0	0
60902	0.960325	0.397944	9.949366	-0.012740	0.001057	-0.024758	-0.079837	-0.493093	-0.718730	-0.602671	-0.040980	0.028162	-0.796439	0	0
60903	0.965233	0.368438	9.759983	-0.073442	0.010518	-0.039380	-0.077996	-0.492644	-0.720298	-0.603030	-0.040519	0.028695	-0.796172	0	0
60904	0.984455	0.306302	9.656967	-0.051292	0.008855	-0.054269	-0.078263	-0.490590	-0.720517	-0.603549	-0.040209	0.029073	-0.795781	0	0
60905	1.018178	0.215563	9.495101	0.019551	0.003088	-0.054479	-0.078031	-0.489532	-0.717370	-0.603988	-0.040373	0.028904	-0.795445	0	0
60906	1.042757	0.196991	9.179522	0.042070	0.017019	-0.059736	-0.077248	-0.489802	-0.717120	-0.604503	-0.040564	0.028487	-0.795059	0	0
60907	1.091453	0.194586	9.139624	0.041682	0.004986	-0.071973	-0.077598	-0.490015	-0.722204	-0.605072	-0.040854	0.028126	-0.794624	0	0
60908	1.154667	0.216564	9.298272	-0.012401	-0.004840	-0.089279	-0.076557	-0.490976	-0.721188	-0.605834	-0.040898	0.028262	-0.794036	0	0
60909	1.185254	0.096344	9.610601	-0.060974	0.002659	-0.101308	-0.075513	-0.489453	-0.721687	-0.606676	-0.040596	0.028723	-0.793392	0	0
60910	1.044206	-0.209189	10.132476	-0.072540	-0.002289	-0.116974	-0.074901	-0.487859	-0.717360	-0.607677	-0.040263	0.029309	-0.792621	0	0
60911	0.831629	-0.325914	10.317309	-0.070003	0.011867	-0.127428	-0.074518	-0.485115	-0.717439	-0.608730	-0.039840	0.029776	-0.791817	0	0
60912	0.620882	-0.175290	10.249267	-0.052203	0.022607	-0.146688	-0.072818	-0.484271	-0.717956	-0.609968	-0.039442	0.030038	-0.790874	0	0
60913	0.616596	-0.080284	10.221664	-0.090127	0.018180	-0.178002	-0.069955	-0.483297	-0.716915	-0.611428	-0.038855	0.030597	-0.789753	0	0
60914	0.684120	-0.120939	10.553643	-0.133135	0.039406	-0.177799	-0.068654	-0.480815	-0.717266	-0.612956	-0.037838	0.031384	-0.788586	0	0
60915	0.859893	0.000139	10.662679	-0.147029	0.057074	-0.186415	-0.067844	-0.480491	-0.720654	-0.614510	-0.036593	0.032147	-0.787404	0	0
60916	0.980283	0.138571	10.342278	-0.117655	0.077985	-0.195163	-0.064971	-0.477987	-0.721538	-0.616183	-0.035373	0.032569	-0.786134	0	0
60917	1.061129	0.152202	9.924170	-0.085062	0.085899	-0.210928	-0.062475	-0.475878	-0.723990	-0.617909	-0.034290	0.032657	-0.784822	0	0
60918	1.000841	0.139383	9.373361	-0.050764	0.081565	-0.223265	-0.059339	-0.475022	-0.724257	-0.619781	-0.033462	0.032521	-0.783386	0	0
60919	1.043050	0.234167	9.109831	-0.007957	0.042834	-0.223505	-0.057510	-0.474730	-0.724264	-0.621559	-0.033201	0.032269	-0.781998	0	0
60920	1.081737	0.199414	9.149602	0.010441	0.019378	-0.241061	-0.054646	-0.476097	-0.722226	-0.623512	-0.033245	0.032033	-0.780450	0	0
60921	0.919945	0.038021	9.383471	-0.002858	0.004800	-0.251537	-0.052808	-0.476616	-0.723032	-0.625487	-0.033324	0.031969	-0.778867	0	0
60922	0.669348	-0.326812	9.645548	-0.008877	0.004911	-0.255006	-0.050621	-0.474996	-0.719497	-0.627530	-0.033365	0.031969	-0.777220	0	0
60923	0.346312	-0.580207	9.983520	0.001403	-0.010869	-0.255102	-0.048780	-0.476200	-0.720316	-0.629519	-0.033586	0.031964	-0.775601	0	0
60924	0.077191	-0.789137	10.209506	-0.012344	-0.031879	-0.244672	-0.046046	-0.475640	-0.719152	-0.631472	-0.033887	0.032225	-0.773988	0	0
60925	0.003232	-0.916911	10.407928	0.022201	-0.019793	-0.252585	-0.045746	-0.477092	-0.723222	-0.633423	-0.034292	0.032103	-0.772379	0	0
60926	0.110632	-0.877906	10.309157	0.036347	-0.027204	-0.234319	-0.043795	-0.477500	-0.721941	-0.635260	-0.034861	0.031961	-0.770849	0	0
60927	0.355354	-0.719919	9.879634	0.039624	-0.030632	-0.239554	-0.041859	-0.478071	-0.718578	-0.637094	-0.035444	0.031769	-0.769315	0	0
60928	0.686239	-0.778087	9.614522	0.058513	-0.041283	-0.241328	-0.041984	-0.479164	-0.718859	-0.638955	-0.036265	0.031542	-0.767741	0	0
60929	0.949038	-0.816914	9.409366	0.043460	-0.019574	-0.228968	-0.040287	-0.480529	-0.717856	-0.640702	-0.036783	0.031257	-0.766271	0	0
60930	1.105674	-0.704096	9.182188	0.041774	-0.043384	-0.215064	-0.039491	-0.481330	-0.718920	-0.642359	-0.037503	0.031183	-0.764850	0	0
60931	1.218515	-0.567928	9.072569	0.058789	-0.066233	-0.215176	-0.038709	-0.481600	-0.718540	-0.643973	-0.038479	0.031096	-0.763447	0	0
60932	1.355560	-0.437750	9.047045	0.060437	-0.069765	-0.215184	-0.038853	-0.483551	-0.715971	-0.645602	-0.039521	0.031047	-0.762019	0	0
60933	1.358360	-0.356274	9.140143	0.073827	-0.087174	-0.225746	-0.038592	-0.485340	-0.715095	-0.647275	-0.040764	0.030989	-0.760535	0	0
60934	1.311965	-0.375784	9.184518	0.027359	-0.100394	-0.250076	-0.039121	-0.485216	-0.714437	-0.649161	-0.041836	0.031375	-0.758851	0	0
60935	1.292481	-0.352823	9.318458	-0.037335	-0.106179	-0.241186	-0.038323	-0.488216	-0.714763	-0.650982	-0.042514	0.032288	-0.757214	0	0
60936	1.346877	-0.202836	9.321757	-0.030748	-0.116588	-0.249092	-0.039246	-0.486586	-0.714464	-0.652869	-0.043330	0.033221	-0.755500	0	0
60937	1.435570	-0.014224	9.317552	0.003240	-0.127910	-0.267547	-0.038615	-0.486478	-0.711729	-0.654854	-0.044453	0.033966	-0.753682	0	0
60938	1.493062	-0.110399	9.629602	0.012463	-0.137508	-0.276302	-0.037424	-0.487957	-0.712940	-0.656912	-0.045717	0.034697	-0.751779	0	0
60939	1.550820	-0.171959	9.884032	0.013660	-0.115816	-0.270992	-0.038600	-0.490035	-0.711930	-0.658910	-0.046826	0.035291	-0.749933	0	0
60940	1.657612	-0.179947	10.084827	0.029746	-0.111126	-0.248328	-0.040056	-0.488975	-0.710204	-0.660736	-0.047996	0.035730	-0.748229	0	0
60941	1.479036	-0.616466	10.847817	0.106256	-0.085662	-0.243221	-0.039535	-0.490626	-0.709198	-0.662481	-0.049485	0.035453	-0.746601	0	0
60942	1.186558	-0.646173	11.127739	0.169418	-0.053363	-0.215441	-0.037176	-0.494036	-0.708370	-0.664019	-0.051134	0.034484	-0.745168	0	0
60943	0.889131	0.004856	10.652387	0.209213	-0.041308	-0.212152	-0.038224	-0.497906	-0.706353	-0.665484	-0.052957	0.033155	-0.743792	0	0
60944	0.697190	0.399194	10.260525	0.179485	-0.046040	-0.221748	-0.038236	-0.500129	-0.703790	-0.667044	-0.054620	0.032057	-0.742322	0	0
60945	0.758301	0.006598	10.156679	0.137791	-0.058698	-0.231208	-0.036404	-0.504239	-0.702190	-0.668673	-0.056091	0.031353	-0.740774	0	0
60946	0.791882	-0.099235	10.043024	0.114719	-0.059571	-0.220661	-0.036142	-0.506164	-0.701318	-0.670255	-0.057421	0.030826	-0.739263	0	0
60947	0.726702	0.342157	9.687643	0.143012	-0.059605	-0.226036	-0.036026	-0.506874	-0.699247	-0.671834	-0.058923	0.030083	-0.737741	0	0
60948	0.663731	0.740115	9.307381	0.154436	-0.094372	-0.236690	-0.035109	-0.510443	-0.697760	-0.673486	-0.060779	0.029487	-0.736107	0	0
60949	0.612723	0.741368	9.233521	0.100397	-0.121754	-0.245342	-0.035372	-0.512376	-0.696754	-0.675204	-0.062447	0.029451	-0.734393	0	0
60950	0.787267	0.596092	9.065205	0.033649	-0.129891	-0.252980	-0.034579	-0.518140	-0.695048	-0.677028	-0.063754	0.029972	-0.732578	0	0
60951	0.999235	0.215999	9.030686	-0.014000	-0.147035	-0.255434	-0.035637	-0.518444	-0.693483	-0.678874	-0.064831	0.030934	-0.730733	0	0
60952	1.124718	-0.345637	9.237695	-0.082395	-0.134731	-0.234185	-0.035509	-0.515418	-0.694467	-0.680615	-0.065380	0.032347	-0.729001	0	0
60953	1.226408	-0.787226	9.582546	-0.178461	-0.131046	-0.207662	-0.036566	-0.512003	-0.694653	-0.682212	-0.065203	0.034433	-0.727426	0	0
60954	1.049168	-1.050559	10.047750	-0.194311	-0.124078	-0.148278	-0.037087	-0.509801	-0.695909	-0.683391	-0.064882	0.036645	-0.726239	0	0
60955	0.972384	-0.794145	10.406659	-0.186552	-0.083493	-0.123798	-0.037615	-0.502102	-0.698882	-0.684391	-0.064264	0.038516	-0.725256	0	0
60956	0.851286	-0.640916	10.692490	-0.184478	-0.090856	-0.102051	-0.038658	-0.499628	-0.700389	-0.685230	-0.063751	0.040459	-0.724402	0	0
60957	0.877913	-0.259207	10.614990	-0.149537	-0.063295	-0.092516	-0.038674	-0.497450	-0.699434	-0.685981	-0.063213	0.041932	-0.723654	0	0
60958	1.164458	0.400744	10.196488	-0.104526	-0.037403	-0.092602	-0.037896	-0.496075	-0.699282	-0.686719	-0.062857	0.042935	-0.722926	0	0
60959	1.556495	0.785686	9.761950	-0.089281	-0.023300	-0.108290	-0.038289	-0.494152	-0.700024	-0.687560	-0.062450	0.043686	-0.722117	0	0
60960	1.954836	0.660970	9.755816	-0.119333	-0.015618	-0.142996	-0.038678	-0.494978	-0.700037	-0.688674	-0.061856	0.044614	-0.721049	0	0
60961	1.939680	0.529595	9.575132	-0.048714	-0.020309	-0.154545	-0.037121	-0.492224	-0.699994	-0.689820	-0.061738	0.045032	-0.719937	0	0
60962	1.979670	0.651654	9.261198	0.040701	-0.035577	-0.167942	-0.038395	-0.493012	-0.703649	-0.691005	-0.062401	0.044930	-0.718749	0	0
60963	1.850326	0.639977	9.540030	0.100652	-0.065564	-0.178686	-0.036954	-0.494784	-0.703173	-0.692206	-0.063661	0.044580	-0.717503	0	0
60964	1.600283	0.792120	9.804611	0.190179	-0.087108	-0.182549	-0.034993	-0.498757	-0.701441	-0.693379	-0.065734	0.043752	-0.716234	0	0
60965	1.669872	1.037084	9.767754	0.248584	-0.096138	-0.191483	-0.036861	-0.499386	-0.696488	-0.694552	-0.068247	0.042546	-0.714934	0	0
60966	1.697481	1.237613	10.050822	0.250051	-0.098689	-0.198487	-0.038060	-0.502188	-0.692364	-0.695768	-0.070824	0.041357	-0.713568	0	0
60967	1.578719	1.332502	10.122708	0.236216	-0.088890	-0.201935	-0.035809	-0.506942	-0.693647	-0.697013	-0.073205	0.040178	-0.712180	0	0
60968	1.504324	1.459887	9.855073	0.238905	-0.066046	-0.207139	-0.036326	-0.510793	-0.692676	-0.698315	-0.075473	0.038836	-0.710740	0	0
60969	1.341906	1.586315	9.962312	0.201360	-0.058422	-0.226235	-0.034760	-0.513951	-0.690795	-0.699757	-0.077401	0.037668	-0.709176	0	0
60970	1.233456	1.743929	9.841162	0.210977	-0.045574	-0.264641	-0.033344	-0.519616	-0.685573	-0.701483	-0.079349	0.036337	-0.707323	0	0
60971	1.113987	1.653109	9.585987	0.167644	-0.051441	-0.309027	-0.031909	-0.522775	-0.683691	-0.703525	-0.081015	0.035283	-0.705155	0	0
60972	1.142133	1.452458	9.490478	0.107457	-0.039075	-0.342810	-0.029397	-0.527526	-0.684975	-0.705872	-0.082216	0.034574	-0.702702	0	0
60973	1.162785	1.245466	9.535477	0.041063	-0.028326	-0.382685	-0.027569	-0.528336	-0.684483	-0.708527	-0.082844	0.034177	-0.699971	0	0
60974	1.310281	1.451143	9.258988	0.066053	-0.043680	-0.415948	-0.025087	-0.529967	-0.683490	-0.711386	-0.083808	0.033731	-0.696970	0	0
60975	1.389410	1.299531	9.518906	0.109636	-0.062398	-0.470178	-0.022350	-0.530504	-0.682217	-0.714557	-0.085186	0.033019	-0.693586	0	0
60976	1.444178	1.439204	9.137090	0.029165	-0.049582	-0.518763	-0.019081	-0.533637	-0.680999	-0.718127	-0.085958	0.032780	-0.689805	0	0
60977	1.531367	1.333645	8.956830	-0.135414	-0.038335	-0.542651	-0.015545	-0.532076	-0.682558	-0.721977	-0.085433	0.033527	-0.685803	0	0
60978	1.456986	1.183573	9.416428	-0.171909	-0.025622	-0.558201	-0.011617	-0.529961	-0.684369	-0.725951	-0.084602	0.034465	-0.681652	0	0
60979	1.223801	1.285734	9.578221	-0.095054	-0.041333	-0.591661	-0.006513	-0.530864	-0.684814	-0.730052	-0.084401	0.034912	-0.677261	0	0
60980	0.878404	1.354024	9.817180	-0.062615	-0.027147	-0.615325	-0.002188	-0.529701	-0.686777	-0.734269	-0.084388	0.035067	-0.672680	0	0
60981	0.655171	1.458134	9.794765	-0.094733	-0.039294	-0.654563	0.002506	-0.529260	-0.685499	-0.738738	-0.084174	0.035426	-0.667776	0	0
60982	0.223699	1.692875	9.534484	-0.077739	0.036864	-0.661469	0.006958	-0.530029	-0.686198	-0.743227	-0.083634	0.035167	-0.662859	0	0
60983	0.733938	0.814293	10.008945	-0.123930	-0.073069	-0.717295	0.011932	-0.528040	-0.688019	-0.748058	-0.083415	0.035899	-0.657391	0	0
60984	1.177784	0.916375	9.651502	-0.136815	-0.041648	-0.765959	0.016638	-0.526892	-0.688551	-0.753180	-0.082985	0.036522	-0.651537	0	0
60985	1.026327	0.806427	9.614697	-0.223515	-0.031905	-0.784881	0.022797	-0.525705	-0.691048	-0.758461	-0.081753	0.037530	-0.645481	0	0
60986	0.556064	0.680254	9.536602	-0.285033	-0.050507	-0.786560	0.029984	-0.521229	-0.692967	-0.763737	-0.080255	0.039162	-0.639321	0	0
60987	-0.010359	0.698956	9.162570	-0.333806	-0.025622	-0.777717	0.033376	-0.515696	-0.694707	-0.768960	-0.078106	0.040813	-0.633194	0	0
60988	-0.106790	0.556850	9.797112	-0.198914	-0.085096	-0.786997	0.039400	-0.513691	-0.697057	-0.774045	-0.077479	0.042165	-0.626956	0	0
60989	0.727290	0.476241	9.854176	-0.127071	-0.079809	-0.783564	0.043852	-0.513497	-0.698127	-0.779019	-0.077232	0.042901	-0.620745	0	0
60990	1.588394	0.801692	9.606489	-0.220899	-0.078988	-0.800635	0.048814	-0.508360	-0.699887	-0.784105	-0.076386	0.044322	-0.614312	0	0
60991	1.393714	0.387727	9.658358	-0.340064	-0.063950	-0.808954	0.053137	-0.504308	-0.702966	-0.789297	-0.074375	0.046227	-0.607735	0	0
60992	1.317566	-0.164595	9.618358	-0.341335	-0.058879	-0.798423	0.059674	-0.500245	-0.705148	-0.794352	-0.072449	0.048226	-0.601191	0	0
60993	1.706085	-0.361255	9.320889	-0.283711	-0.064186	-0.772360	0.064238	-0.495810	-0.705876	-0.799163	-0.070852	0.049820	-0.594842	0	0
60994	2.258091	-0.685583	10.126709	-0.176197	-0.055845	-0.761184	0.069344	-0.491339	-0.708952	-0.803769	-0.070196	0.050829	-0.588595	0	0
60995	2.830419	-0.974542	10.351489	-0.234094	-0.028055	-0.736392	0.072229	-0.488954	-0.711272	-0.808247	-0.068761	0.051871	-0.582510	0	0
60996	3.053916	-1.030276	10.389114	-0.313897	0.014312	-0.729892	0.078501	-0.483387	-0.713553	-0.812700	-0.066559	0.053136	-0.576424	0	0
60997	3.097954	-0.987066	10.398396	-0.338116	0.038484	-0.701838	0.085289	-0.478100	-0.714932	-0.816981	-0.063886	0.054283	-0.570538	0	0
60998	3.212211	-0.699923	9.804245	-0.188021	0.072139	-0.688242	0.090784	-0.474179	-0.717501	-0.821052	-0.062351	0.054383	-0.564826	0	0
60999	3.238997	-0.778036	9.383657	-0.117618	0.076667	-0.674469	0.096789	-0.471240	-0.717877	-0.824968	-0.061268	0.054003	-0.559247	0	0
61000	3.463244	-0.478012	8.416715	-0.146798	0.092646	-0.670855	0.102293	-0.468821	-0.720866	-0.828845	-0.059940	0.053705	-0.553660	0	0
61001	3.552685	-0.296216	7.710265	-0.258850	0.084547	-0.653117	0.109080	-0.466153	-0.720863	-0.832648	-0.057665	0.054086	-0.548130	0	0
61002	3.323705	-0.012244	7.230526	-0.353552	0.048131	-0.618124	0.112468	-0.462280	-0.721332	-0.836246	-0.054830	0.055324	-0.542794	0	0
61003	2.955992	-0.057880	7.252897	-0.350798	0.004086	-0.592141	0.117302	-0.455348	-0.724358	-0.839639	-0.052230	0.056940	-0.537620	0	0
61004	2.747859	-0.568691	7.952563	-0.285494	-0.046938	-0.552325	0.121227	-0.450208	-0.727153	-0.842721	-0.050437	0.058639	-0.532766	0	0
61005	2.490831	-1.434607	9.195479	-0.158482	-0.072313	-0.511710	0.124084	-0.442908	-0.728333	-0.845475	-0.049827	0.059920	-0.528299	0	0
61006	2.024937	-2.221658	10.492766	-0.056187	-0.069327	-0.428242	0.124867	-0.441525	-0.728833	-0.847721	-0.050013	0.060649	-0.524586	0	0
61007	1.182533	-1.452973	10.557064	-0.033121	-0.071611	-0.391019	0.126433	-0.441927	-0.728330	-0.849742	-0.050359	0.061312	-0.521195	0	0
61008	0.510332	-1.150438	10.499421	-0.118923	-0.061586	-0.364710	0.127613	-0.440945	-0.729232	-0.851662	-0.049930	0.062331	-0.517971	0	0
61009	0.859775	-0.928150	10.320192	-0.226343	-0.048132	-0.339906	0.129292	-0.437104	-0.728517	-0.853503	-0.048443	0.063803	-0.514894	0	0
61010	1.551289	-0.842169	10.349024	-0.269906	-0.029926	-0.322183	0.130089	-0.431842	-0.732589	-0.855270	-0.046536	0.065351	-0.511935	0	0
61011	1.391367	-0.774878	10.094614	-0.248958	0.019138	-0.335223	0.132165	-0.427438	-0.732778	-0.857111	-0.044493	0.066360	-0.508898	0	0
61012	0.700262	-0.801949	10.006083	-0.250725	0.016765	-0.337947	0.134752	-0.421257	-0.732285	-0.858950	-0.042519	0.067402	-0.505820	0	0
61013	0.272002	-0.780143	10.122815	-0.273428	0.008412	-0.344950	0.136068	-0.417924	-0.734965	-0.860814	-0.040294	0.068602	-0.502662	0	0
61014	0.884089	-0.157500	9.972273	-0.353230	0.008981	-0.349048	0.137903	-0.412389	-0.738128	-0.862709	-0.037483	0.070220	-0.499397	0	0
61015	1.309203	0.084776	9.682630	-0.388984	0.012903	-0.361979	0.139703	-0.405257	-0.737740	-0.864664	-0.034243	0.071948	-0.495990	0	0
61016	1.429255	0.164938	9.363829	-0.361086	0.013172	-0.389964	0.142315	-0.399173	-0.740376	-0.866722	-0.031371	0.073551	-0.492340	0	0
61017	1.340137	0.220098	8.834022	-0.413968	0.003906	-0.433473	0.143475	-0.391199	-0.742052	-0.868977	-0.028014	0.075455	-0.488263	0	0
61018	1.350842	-0.037027	8.810745	-0.552858	0.012516	-0.468778	0.144516	-0.382933	-0.745285	-0.871409	-0.023538	0.077974	-0.483749	0	0
61019	1.806934	-0.269301	8.828379	-0.656330	0.013029	-0.460529	0.149720	-0.371350	-0.747701	-0.873775	-0.018053	0.080966	-0.479204	0	0
61020	2.544402	-0.599348	9.128656	-0.590471	-0.004550	-0.446663	0.150219	-0.358435	-0.750839	-0.875997	-0.013311	0.083814	-0.474792	0	0
61021	2.434052	-2.887329	11.108178	-0.441376	0.044660	-0.396128	0.151890	-0.349510	-0.751458	-0.877958	-0.009505	0.085514	-0.470942	0	0
61022	2.030773	-2.786200	11.055984	-0.351832	0.121609	-0.328208	0.155930	-0.341775	-0.753681	-0.879632	-0.006158	0.086133	-0.467750	0	0
61023	1.462569	-0.475867	8.898763	-0.317441	0.106465	-0.344401	0.158670	-0.335834	-0.755799	-0.881343	-0.003096	0.086708	-0.464442	0	0
61024	1.350040	-0.599952	8.793065	-0.458494	0.088160	-0.385915	0.161532	-0.328114	-0.757753	-0.883211	0.000986	0.088110	-0.460623	0	0
61025	1.813707	-1.862248	9.761894	-0.671633	0.092957	-0.386812	0.164640	-0.319038	-0.758379	-0.885039	0.007077	0.090433	-0.456594	0	0
61026	1.963875	-1.961804	9.868381	-0.813811	0.101599	-0.372382	0.169064	-0.303600	-0.763060	-0.886739	0.014373	0.093336	-0.452523	0	0
61027	2.176245	-1.544159	9.249609	-0.852949	0.145427	-0.359948	0.171238	-0.289191	-0.763965	-0.888336	0.022327	0.096008	-0.448489	0	0
61028	2.198098	-1.907316	9.587736	-0.900991	0.173686	-0.360556	0.174858	-0.272140	-0.766914	-0.889876	0.030729	0.098646	-0.444348	0	0
61029	2.281611	-2.566105	9.833070	-0.955869	0.157975	-0.342039	0.177693	-0.255647	-0.769608	-0.891204	0.039665	0.101649	-0.440284	0	0
61030	2.197970	-2.656572	10.177515	-0.921653	0.202425	-0.300145	0.183130	-0.237770	-0.771511	-0.892322	0.048430	0.104081	-0.436558	0	0
61031	1.820027	-2.431476	9.869859	-0.837785	0.211798	-0.262068	0.187779	-0.219907	-0.772888	-0.893235	0.056624	0.106036	-0.433223	0	0
61032	1.613810	-2.692509	10.149337	-0.770501	0.215409	-0.194220	0.191260	-0.206863	-0.773047	-0.893838	0.064199	0.107621	-0.430522	0	0
61033	1.901867	-2.571346	9.943454	-0.702375	0.231233	-0.128052	0.195537	-0.192829	-0.775148	-0.894150	0.071402	0.108725	-0.428458	0	0
61034	1.981141	-2.349876	9.828561	-0.641525	0.259738	-0.082803	0.199803	-0.179638	-0.775441	-0.894308	0.078128	0.109273	-0.426812	0	0
61035	1.973053	-2.058903	9.861944	-0.550112	0.247918	-0.043011	0.202780	-0.170840	-0.775941	-0.894305	0.084109	0.109511	-0.425620	0	0
61036	1.980052	-1.758924	9.507725	-0.422630	0.245746	-0.018999	0.206808	-0.163400	-0.776475	-0.894288	0.088881	0.109192	-0.424766	0	0
61037	1.907652	-1.711430	9.219536	-0.301340	0.233221	-0.000217	0.211742	-0.156516	-0.775594	-0.894260	0.092591	0.108475	-0.424216	0	0
61038	1.911158	-1.907855	9.420034	-0.221561	0.227123	0.012640	0.214986	-0.152252	-0.774621	-0.894243	0.095518	0.107437	-0.423866	0	0
61039	1.599626	-1.947341	9.281400	-0.172436	0.233365	0.041253	0.218770	-0.148642	-0.775620	-0.894144	0.098094	0.106140	-0.423814	0	0
61040	1.025474	-1.905012	9.411479	-0.205258	0.200289	0.056863	0.221631	-0.147535	-0.774316	-0.893910	0.100807	0.105229	-0.423898	0	0
61041	1.047971	-1.431442	9.151376	-0.265863	0.186708	0.063931	0.225277	-0.144354	-0.774019	-0.893558	0.104027	0.104726	-0.423987	0	0
61042	1.110897	-1.423627	9.493835	-0.127873	0.154099	0.066937	0.227218	-0.140233	-0.773561	-0.893301	0.105862	0.103887	-0.424281	0	0
61043	1.153945	-1.518239	9.675501	0.132905	0.117036	0.073068	0.230101	-0.141845	-0.773744	-0.893250	0.105208	0.102312	-0.424933	0	0
61044	1.238829	-1.863420	10.315070	0.372522	0.090959	0.053160	0.230113	-0.147749	-0.772426	-0.893503	0.102289	0.099925	-0.425681	0	0
61045	1.349504	-1.353001	9.726601	0.406161	0.094917	0.014653	0.231708	-0.153201	-0.773196	-0.893945	0.099013	0.097454	-0.426100	0	0
61046	0.848246	-1.371945	9.633801	0.333436	0.105194	-0.036646	0.232508	-0.161294	-0.771406	-0.894528	0.096413	0.095194	-0.425983	0	0
61047	0.755738	-1.484132	9.094426	0.180784	0.065321	-0.086040	0.234611	-0.166490	-0.770351	-0.895133	0.094912	0.094047	-0.425304	0	0
61048	1.047074	-1.696992	8.581070	0.091293	0.069931	-0.113615	0.235663	-0.167020	-0.770890	-0.895768	0.094254	0.093206	-0.424297	0	0
61049	0.927543	-2.098122	8.950975	0.149378	0.043631	-0.137384	0.236451	-0.167832	-0.771042	-0.896535	0.092886	0.092438	-0.423145	0	0
61050	0.910606	-2.427488	9.336481	0.256646	0.022251	-0.165634	0.236465	-0.175248	-0.769233	-0.897491	0.090494	0.091372	-0.421868	0	0
61051	0.945568	-2.300004	9.194641	0.288922	0.017145	-0.187558	0.236473	-0.179091	-0.768526	-0.898558	0.087715	0.090295	-0.420412	0	0
61052	0.795204	-2.225250	9.136230	0.255610	0.001952	-0.201492	0.237267	-0.182098	-0.768331	-0.899627	0.085213	0.089445	-0.418819	0	0
61053	0.717611	-2.189932	9.075575	0.234212	-0.021127	-0.220701	0.237271	-0.184021	-0.767847	-0.900731	0.082738	0.088966	-0.417041	0	0
61054	0.752252	-2.102185	9.015495	0.206395	-0.023448	-0.225865	0.236507	-0.188404	-0.768319	-0.901819	0.080549	0.088569	-0.415199	0	0
61055	0.873956	-2.105090	8.964220	0.168463	-0.006531	-0.229176	0.236765	-0.191024	-0.766678	-0.902900	0.078721	0.088234	-0.413267	0	0
61056	0.960404	-2.284149	9.066204	0.092908	0.022705	-0.221862	0.238340	-0.192512	-0.766849	-0.903908	0.077750	0.087886	-0.411318	0	0
61057	1.300976	-2.324453	8.934286	0.039588	0.032527	-0.214644	0.237029	-0.193083	-0.766069	-0.904850	0.077261	0.087717	-0.409368	0	0
61058	1.285897	-2.455107	8.688239	0.066636	0.088765	-0.191876	0.237820	-0.194717	-0.766107	-0.905762	0.076823	0.086855	-0.407614	0	0
61059	1.632067	-2.277369	9.028996	0.153994	0.034805	-0.199224	0.239651	-0.196075	-0.765625	-0.906723	0.075320	0.086190	-0.405896	0	0
61060	1.444720	-2.365272	8.562371	0.225494	0.085877	-0.196694	0.239923	-0.197571	-0.766178	-0.907761	0.073424	0.084709	-0.404231	0	0
61061	1.460209	-2.457858	9.461359	0.389434	0.033385	-0.222597	0.240981	-0.203049	-0.765250	-0.908969	0.069758	0.083121	-0.402493	0	0
61062	1.660300	-2.371568	9.404700	0.331909	0.043157	-0.208424	0.243081	-0.208801	-0.763554	-0.910068	0.066712	0.081604	-0.400831	0	0
61063	1.576706	-2.450115	9.768684	0.394458	0.079376	-0.210249	0.243233	-0.216341	-0.762661	-0.911232	0.063191	0.079569	-0.399164	0	0
61064	1.451107	-2.373825	9.332024	0.403438	0.077399	-0.194612	0.244678	-0.221412	-0.761207	-0.912316	0.059639	0.077442	-0.397650	0	0
61065	0.878590	-2.127960	9.053370	0.305625	0.097153	-0.169964	0.246139	-0.228247	-0.760961	-0.913245	0.057037	0.075568	-0.396257	0	0
61066	0.733798	-1.653971	10.424141	0.332304	0.046333	-0.180714	0.246152	-0.233737	-0.759896	-0.914179	0.054020	0.073997	-0.394819	0	0
61067	0.838385	-1.439650	9.398214	0.185759	0.078983	-0.178464	0.248640	-0.235770	-0.759563	-0.915041	0.052435	0.072763	-0.393263	0	0
61068	0.904271	-1.592003	10.614777	0.248052	0.038394	-0.194425	0.250080	-0.240710	-0.757585	-0.915960	0.050146	0.071604	-0.391632	0	0
61069	1.324884	-1.497863	9.236037	0.235079	0.040380	-0.197827	0.250877	-0.243989	-0.757525	-0.916879	0.047942	0.070537	-0.389948	0	0
61070	1.259089	-1.819440	9.833422	0.328019	0.002962	-0.201665	0.249709	-0.246467	-0.757435	-0.917819	0.044775	0.069394	-0.388315	0	0
61071	1.069241	-1.855139	9.696873	0.289001	-0.007118	-0.204223	0.251534	-0.250449	-0.755050	-0.918731	0.041892	0.068552	-0.386624	0	0
61072	0.707679	-1.785521	9.168722	0.278453	0.052496	-0.201475	0.252332	-0.257307	-0.753497	-0.919658	0.039370	0.067144	-0.384929	0	0
61073	0.472523	-1.447102	10.137742	0.276238	0.010455	-0.197290	0.252865	-0.260317	-0.753299	-0.920529	0.036690	0.066180	-0.383277	0	0
61074	0.474948	-0.997378	10.294199	0.196343	0.013234	-0.170054	0.254448	-0.263997	-0.753383	-0.921259	0.034793	0.065434	-0.381823	0	0
61075	0.706448	-0.601392	9.863526	0.281459	0.029590	-0.192944	0.254726	-0.268238	-0.753468	-0.922108	0.032140	0.064269	-0.380201	0	0
61076	0.937576	-0.557639	10.117873	0.482759	-0.011857	-0.214549	0.255258	-0.274691	-0.751644	-0.923060	0.027477	0.062677	-0.378520	0	0
61077	1.036617	-0.670823	10.179344	0.650028	-0.019900	-0.229860	0.255931	-0.283745	-0.749741	-0.924075	0.021203	0.060580	-0.376784	0	0
61078	1.015934	-0.544495	9.745816	0.740762	-0.046272	-0.257260	0.255039	-0.295563	-0.747100	-0.925145	0.014000	0.058336	-0.374843	0	0
61079	0.901496	-0.223048	9.300282	0.729781	-0.050946	-0.279975	0.255321	-0.307510	-0.744079	-0.926239	0.006833	0.056227	-0.372656	0	0
61080	1.299293	0.002831	9.417788	0.597428	-0.096903	-0.299742	0.255083	-0.319733	-0.741320	-0.927322	0.000742	0.054984	-0.370203	0	0
61081	1.372168	-0.010392	9.459496	0.472913	-0.113538	-0.295052	0.254066	-0.328239	-0.740828	-0.928340	-0.004300	0.054411	-0.367703	0	0
61082	1.328548	0.069706	9.713443	0.360057	-0.118506	-0.313940	0.253411	-0.331690	-0.739067	-0.929404	-0.008276	0.054239	-0.364962	0	0
61083	1.129154	0.107021	9.786371	0.273589	-0.116895	-0.316334	0.252511	-0.336634	-0.738636	-0.930464	-0.011500	0.054426	-0.362137	0	0
61084	1.116100	-0.004485	10.002988	0.170898	-0.110083	-0.313387	0.252378	-0.338843	-0.737245	-0.931513	-0.013686	0.054862	-0.359286	0	0
61085	1.340875	0.144591	9.956338	0.047099	-0.090575	-0.329525	0.250304	-0.339938	-0.738946	-0.932634	-0.014718	0.055617	-0.356207	0	0
61086	1.474824	0.204329	10.157470	-0.063541	-0.095088	-0.326582	0.251081	-0.338840	-0.738539	-0.933749	-0.014672	0.056748	-0.353097	0	0
61087	1.493478	0.084080	10.261857	-0.125463	-0.049075	-0.334977	0.251736	-0.336214	-0.739926	-0.934915	-0.013959	0.057729	-0.349867	0	0
61088	1.515088	0.000830	10.090693	-0.100677	-0.028540	-0.319280	0.252894	-0.334027	-0.738718	-0.936025	-0.013327	0.058370	-0.346804	0	0
61089	1.277325	-0.282098	10.179318	-0.028006	-0.022006	-0.322969	0.253679	-0.331127	-0.740100	-0.937129	-0.013426	0.058759	-0.343738	0	0
61090	0.966036	-0.608397	10.515981	0.045362	-0.007220	-0.298729	0.253544	-0.329758	-0.740203	-0.938142	-0.014077	0.058697	-0.340949	0	0
61091	0.867148	-0.482306	10.384476	0.131641	0.021540	-0.277994	0.256282	-0.329328	-0.739563	-0.939078	-0.015481	0.058130	-0.338399	0	0
61092	0.787611	0.009690	10.073727	0.193330	0.025220	-0.259040	0.256431	-0.333292	-0.740032	-0.939935	-0.017386	0.057265	-0.336067	0	0
61093	0.710797	0.102776	9.616810	0.214942	0.033066	-0.262596	0.258644	-0.335902	-0.737624	-0.940792	-0.019520	0.056305	-0.333705	0	0
61094	0.520643	0.055047	9.690736	0.262882	0.037725	-0.247046	0.260360	-0.339439	-0.738096	-0.941580	-0.022030	0.055091	-0.331521	0	0
61095	0.711187	0.168406	9.608051	0.309414	0.012765	-0.240257	0.261664	-0.343011	-0.736091	-0.942307	-0.025099	0.054006	-0.329409	0	0
61096	0.965936	0.414020	9.368392	0.370163	-0.008208	-0.216059	0.262586	-0.347950	-0.734631	-0.942913	-0.028754	0.052876	-0.327554	0	0
61097	1.067836	0.403538	9.578949	0.387049	-0.019547	-0.228333	0.261946	-0.353720	-0.733567	-0.943528	-0.032655	0.051839	-0.325577	0	0
61098	1.029963	0.188951	9.697825	0.354423	-0.017674	-0.222109	0.261702	-0.360994	-0.732405	-0.944118	-0.036195	0.050846	-0.323646	0	0
61099	1.099454	0.001555	9.688710	0.333855	-0.007952	-0.221119	0.264181	-0.364283	-0.730272	-0.944699	-0.039545	0.049870	-0.321703	0	0
61100	1.079189	-0.127436	9.735765	0.310059	-0.017738	-0.200132	0.263813	-0.370585	-0.730263	-0.945205	-0.042654	0.049028	-0.319943	0	0
61101	1.388171	-0.570982	9.656943	0.312087	-0.061994	-0.172258	0.263809	-0.375549	-0.727493	-0.945586	-0.045927	0.048647	-0.318421	0	0
61102	1.058558	0.150941	10.040426	0.356567	-0.000012	-0.132211	0.264995	-0.380343	-0.726423	-0.945837	-0.049386	0.047518	-0.317327	0	0
61103	1.147369	0.280943	9.628632	0.377205	-0.033513	-0.121031	0.264210	-0.385585	-0.723914	-0.946010	-0.053148	0.046681	-0.316323	0	0
61104	1.316614	0.567713	9.904815	0.279137	-0.013895	-0.104117	0.264227	-0.390655	-0.723623	-0.946181	-0.055904	0.045940	-0.315445	0	0
61105	1.576476	0.831662	9.539399	0.156969	-0.006393	-0.079307	0.264485	-0.394513	-0.721485	-0.946338	-0.057479	0.045565	-0.314744	0	0
61106	1.567034	0.884972	9.554903	0.018796	0.008656	-0.080613	0.265276	-0.395734	-0.721775	-0.946585	-0.057689	0.045444	-0.313980	0	0
61107	1.664757	0.897020	9.267123	-0.147655	0.014088	-0.067889	0.265129	-0.392318	-0.721316	-0.946887	-0.056319	0.045844	-0.313258	0	0
61108	1.639456	0.711376	9.173061	-0.326515	0.021644	-0.072565	0.265117	-0.387379	-0.722131	-0.947304	-0.053215	0.046687	-0.312416	0	0
61109	1.550744	0.515697	9.157798	-0.481535	0.026000	-0.052905	0.266164	-0.380480	-0.725522	-0.947725	-0.048643	0.048028	-0.311680	0	0
61110	1.441295	0.480291	8.932235	-0.595396	0.049671	-0.055137	0.266553	-0.371666	-0.729261	-0.948194	-0.042893	0.049452	-0.310874	0	0
61111	1.421227	0.364609	8.872944	-0.596849	0.021343	-0.031654	0.267707	-0.360397	-0.731654	-0.948541	-0.037231	0.051204	-0.310262	0	0
61112	1.510480	0.214253	8.791265	-0.508414	0.020469	-0.020546	0.267043	-0.352706	-0.733974	-0.948793	-0.032377	0.052646	-0.309794	0	0
61113	1.520525	0.313533	9.024877	-0.374962	-0.009053	0.011248	0.267415	-0.345571	-0.734879	-0.948866	-0.028894	0.054013	-0.309678	0	0
61114	1.564363	0.370953	9.286164	-0.188688	-0.040172	0.008875	0.267146	-0.342005	-0.735589	-0.948871	-0.027246	0.055048	-0.309632	0	0
61115	1.607617	0.335676	9.589726	-0.066186	-0.063892	0.010208	0.264538	-0.337890	-0.738226	-0.948819	-0.026871	0.055983	-0.309654	0	0
61116	1.671044	0.391789	9.734328	-0.080825	-0.036588	0.001611	0.264021	-0.337334	-0.739254	-0.948816	-0.026239	0.056648	-0.309598	0	0
61117	1.646949	0.440127	9.771890	-0.160517	-0.025060	0.028035	0.263225	-0.334194	-0.739187	-0.948753	-0.024850	0.057515	-0.309745	0	0
61118	1.485827	0.353860	9.796174	-0.254059	-0.022374	0.016088	0.262954	-0.330629	-0.739766	-0.948751	-0.022522	0.058585	-0.309730	0	0
61119	1.480811	0.283608	9.567702	-0.252273	-0.024135	0.017827	0.262552	-0.326931	-0.740212	-0.948733	-0.020272	0.059726	-0.309723	0	0
61120	1.548045	0.090981	9.374558	-0.190065	-0.043912	0.022852	0.262675	-0.322396	-0.741427	-0.948673	-0.018613	0.060804	-0.309800	0	0
61121	1.706535	-0.219281	9.652175	-0.100043	-0.055314	0.031339	0.259421	-0.320342	-0.743970	-0.948557	-0.017898	0.061774	-0.310005	0	0
61122	1.797507	-0.415345	9.971715	0.007168	-0.065023	0.036270	0.259168	-0.321708	-0.744386	-0.948403	-0.018168	0.062442	-0.310327	0	0
61123	1.774284	-0.227987	9.948286	0.089812	-0.077754	0.029864	0.256284	-0.323953	-0.742324	-0.948241	-0.019322	0.063038	-0.310630	0	0
61124	1.707759	-0.012685	9.626035	0.105959	-0.098754	0.028849	0.256544	-0.322575	-0.742820	-0.948068	-0.020638	0.063718	-0.310935	0	0
61125	1.620009	-0.052436	9.557282	0.100084	-0.087351	0.030633	0.253160	-0.325754	-0.743119	-0.947892	-0.021922	0.064376	-0.311249	0	0
61126	1.540977	-0.207345	9.799016	0.102418	-0.112697	0.028816	0.251347	-0.328363	-0.743939	-0.947706	-0.023248	0.065199	-0.311549	0	0
61127	1.306026	-0.390318	10.065742	0.106695	-0.095040	0.016627	0.250558	-0.329618	-0.742785	-0.947562	-0.024618	0.065903	-0.311732	0	0
61128	1.131788	-0.214638	10.118270	0.044740	-0.078915	0.023786	0.248476	-0.331551	-0.743069	-0.947424	-0.025295	0.066584	-0.311952	0	0
61129	1.071126	0.154578	9.701228	0.016106	-0.059212	0.013407	0.247429	-0.331565	-0.742801	-0.947335	-0.025689	0.067226	-0.312054	0	0
61130	1.311841	0.444613	9.186516	0.016730	-0.065221	0.008157	0.246378	-0.331859	-0.742017	-0.947261	-0.026068	0.067861	-0.312110	0	0
61131	1.524168	0.159721	9.322824	-0.042793	-0.105609	-0.010910	0.243378	-0.331879	-0.742778	-0.947229	-0.026070	0.069122	-0.311929	0	0
61132	1.612778	-0.070107	9.404666	-0.129107	-0.103275	-0.009741	0.242321	-0.328739	-0.742839	-0.947220	-0.025199	0.070567	-0.311704	0	0
61133	1.428604	-0.263376	9.904923	-0.193729	-0.081810	-0.012112	0.242838	-0.325438	-0.743690	-0.947242	-0.023691	0.072071	-0.311410	0	0
61134	1.334959	-0.347100	10.525705	-0.188923	-0.062922	0.001883	0.240615	-0.323258	-0.744543	-0.947233	-0.022119	0.073323	-0.311261	0	0
61135	1.200271	-0.028194	10.765786	-0.152564	-0.045701	0.001774	0.239179	-0.321892	-0.745418	-0.947223	-0.020868	0.074355	-0.311135	0	0
61136	1.113944	0.191025	10.763638	-0.100313	0.008166	-0.001751	0.237863	-0.320816	-0.744866	-0.947253	-0.019917	0.074657	-0.311032	0	0
61137	1.234661	0.713421	9.962047	-0.105898	-0.009070	-0.007060	0.237335	-0.317662	-0.745713	-0.947285	-0.019005	0.075193	-0.310864	0	0
61138	1.365566	0.560805	9.613050	-0.114788	0.001803	-0.026160	0.239554	-0.315717	-0.746212	-0.947388	-0.017954	0.075595	-0.310514	0	0
61139	1.526101	0.086150	9.389524	-0.080222	0.001619	-0.033167	0.237861	-0.315173	-0.747232	-0.947502	-0.017279	0.075946	-0.310118	0	0
61140	1.644437	-0.097676	9.238905	-0.009361	-0.020018	-0.026420	0.237603	-0.316547	-0.746996	-0.947569	-0.017295	0.076228	-0.309845	0	0
61141	1.649641	-0.089978	8.977411	0.063715	-0.032562	-0.038883	0.236038	-0.317935	-0.746751	-0.947649	-0.018097	0.076457	-0.309498	0	0
61142	1.644977	-0.044417	9.031433	0.150293	-0.026314	-0.033889	0.235763	-0.317131	-0.745561	-0.947704	-0.019651	0.076303	-0.309271	0	0
61143	1.611147	0.020055	9.154189	0.202489	-0.023700	-0.057596	0.236029	-0.319876	-0.744835	-0.947818	-0.021758	0.076016	-0.308853	0	0
61144	1.557899	0.108101	9.355206	0.231398	-0.042085	-0.069087	0.234723	-0.323745	-0.743077	-0.947944	-0.024156	0.075752	-0.308350	0	0
61145	1.553075	0.147581	9.520516	0.201835	-0.034719	-0.079451	0.234734	-0.326620	-0.743134	-0.948107	-0.026309	0.075566	-0.307719	0	0
61146	1.653588	0.268569	9.476336	0.111843	-0.023428	-0.087876	0.234999	-0.328677	-0.742655	-0.948328	-0.027530	0.075488	-0.306949	0	0
61147	1.680090	0.265890	9.698431	0.011382	-0.024313	-0.096302	0.235767	-0.326354	-0.741702	-0.948596	-0.027863	0.075785	-0.306015	0	0
61148	1.777418	0.306411	9.909820	-0.056138	-0.032594	-0.096116	0.234857	-0.326630	-0.742222	-0.948880	-0.027525	0.076306	-0.305036	0	0
61149	1.855276	0.333281	10.053673	-0.049757	-0.037576	-0.117072	0.235504	-0.324981	-0.742195	-0.949215	-0.027340	0.076912	-0.303854	0	0
61150	1.914450	0.459441	10.012942	-0.029418	-0.039219	-0.132841	0.232489	-0.322820	-0.742131	-0.949594	-0.027305	0.077405	-0.302545	0	0
61151	1.953633	0.452267	9.752873	0.004783	-0.039163	-0.150381	0.233011	-0.324194	-0.741379	-0.950011	-0.027679	0.077854	-0.301085	0	0
61152	1.835805	0.296645	9.869595	0.055252	-0.016879	-0.146977	0.234459	-0.326780	-0.741441	-0.950421	-0.028392	0.077875	-0.299714	0	0
61153	1.610204	0.061800	10.210422	0.033533	-0.024508	-0.151304	0.233405	-0.326529	-0.740516	-0.950839	-0.028996	0.078097	-0.298271	0	0
61154	1.445487	0.175718	10.133529	-0.015760	-0.016142	-0.155536	0.234191	-0.325693	-0.741026	-0.951292	-0.029038	0.078320	-0.296761	0	0
61155	1.457797	0.188445	10.070477	-0.067246	-0.014261	-0.139680	0.233655	-0.322825	-0.740836	-0.951707	-0.028641	0.078744	-0.295351	0	0
61156	1.474426	0.120246	10.078806	-0.093364	-0.008631	-0.151790	0.235210	-0.319938	-0.740530	-0.952173	-0.027919	0.079126	-0.293814	0	0
61157	1.507890	0.031691	10.159091	-0.084421	-0.003654	-0.141320	0.235604	-0.320484	-0.740413	-0.952601	-0.027322	0.079497	-0.292377	0	0
61158	1.671491	0.079326	9.894507	-0.051161	0.008092	-0.127409	0.234688	-0.318289	-0.741406	-0.952991	-0.026934	0.079602	-0.291112	0	0
61159	1.896671	0.213795	9.411835	-0.031198	-0.004447	-0.117019	0.235075	-0.319120	-0.740382	-0.953330	-0.026830	0.079832	-0.289947	0	0
61160	1.835432	0.104860	9.213165	-0.023081	0.012915	-0.111760	0.237416	-0.317187	-0.739840	-0.953668	-0.026683	0.079813	-0.288853	0	0
61161	1.678127	-0.165749	9.222631	-0.049122	-0.011356	-0.110004	0.237413	-0.315264	-0.740323	-0.953983	-0.026420	0.080163	-0.287738	0	0
61162	1.482682	-0.288587	9.288346	-0.106225	0.002625	-0.081903	0.235052	-0.313373	-0.740139	-0.954245	-0.025486	0.080489	-0.286859	0	0
61163	1.288492	-0.190750	9.371701	-0.125822	0.002587	-0.067929	0.236613	-0.310890	-0.740362	-0.954468	-0.024405	0.080933	-0.286087	0	0
61164	1.274245	-0.106973	9.489437	-0.123015	0.002371	-0.056609	0.237389	-0.308966	-0.740330	-0.954659	-0.023292	0.081316	-0.285433	0	0
61165	1.059955	-0.028661	10.037837	-0.125145	0.001983	-0.033089	0.235703	-0.311854	-0.740635	-0.954778	-0.022181	0.081767	-0.284994	0	0
61166	1.106730	0.081651	10.123067	-0.116255	-0.003603	-0.017434	0.236620	-0.309501	-0.741899	-0.954846	-0.021117	0.082196	-0.284722	0	0
61167	1.333661	0.200571	10.167940	-0.095440	0.004890	-0.015703	0.237120	-0.304987	-0.741162	-0.954910	-0.020264	0.082534	-0.284473	0	0
61168	1.709133	0.264204	9.828478	-0.060724	0.013259	-0.012243	0.236850	-0.302936	-0.741120	-0.954966	-0.019677	0.082645	-0.284293	0	0
61169	1.961543	0.102227	9.573385	-0.086523	0.001037	-0.003425	0.237888	-0.301424	-0.740837	-0.954988	-0.018916	0.082999	-0.284167	0	0
61170	2.218671	-0.109391	9.193999	-0.089938	0.001064	-0.005101	0.236832	-0.298144	-0.741156	-0.955018	-0.018080	0.083311	-0.284029	0	0
61171	2.271030	-0.306753	9.221456	-0.081193	-0.009630	0.001850	0.237359	-0.297857	-0.741806	-0.955014	-0.017401	0.083757	-0.283955	0	0
61172	2.375254	-0.403253	9.086933	-0.058527	-0.024024	0.015724	0.235392	-0.297474	-0.741132	-0.954956	-0.016918	0.084223	-0.284040	0	0
61173	2.377764	-0.402553	9.021514	-0.084328	-0.027432	0.022768	0.234602	-0.295423	-0.741477	-0.954876	-0.016245	0.084857	-0.284160	0	0
61174	2.398128	-0.242788	9.045108	-0.116340	-0.041284	0.029787	0.233542	-0.293804	-0.740395	-0.954772	-0.015247	0.085654	-0.284324	0	0
61175	2.422617	-0.181817	9.219732	-0.122125	-0.030928	0.038554	0.233146	-0.290647	-0.741373	-0.954648	-0.014217	0.086437	-0.284560	0	0
61176	2.487803	-0.219277	9.484018	-0.122050	-0.018724	0.036861	0.232739	-0.287369	-0.741045	-0.954542	-0.013094	0.087037	-0.284787	0	0
61177	2.455122	-0.311451	9.943478	-0.096717	-0.006858	0.043807	0.232480	-0.288056	-0.741057	-0.954416	-0.012240	0.087524	-0.285096	0	0
61178	2.175387	0.173637	10.194117	-0.062910	-0.000200	0.052358	0.232202	-0.285604	-0.740225	-0.954272	-0.011615	0.087780	-0.285527	0	0
61179	2.436334	-0.158005	10.130102	0.045036	0.047675	0.061849	0.231286	-0.286441	-0.739713	-0.954124	-0.011953	0.087349	-0.286137	0	0
61180	2.167172	0.031984	10.279450	0.078585	0.072430	0.085312	0.233241	-0.287533	-0.738446	-0.953931	-0.012442	0.086511	-0.287013	0	0
61181	1.954489	-0.159220	10.175111	0.165570	0.102268	0.093851	0.233763	-0.290009	-0.737195	-0.953720	-0.013751	0.085220	-0.288039	0	0
61182	1.851619	-0.311626	9.988890	0.233173	0.119305	0.091956	0.235992	-0.293969	-0.736246	-0.953519	-0.015574	0.083491	-0.289115	0	0
61183	1.834581	-0.385028	9.615383	0.297614	0.130858	0.106631	0.236914	-0.300010	-0.734286	-0.953261	-0.018044	0.081547	-0.290374	0	0
61184	1.783425	-0.472414	9.215833	0.320913	0.123771	0.105669	0.238355	-0.304948	-0.732439	-0.952990	-0.020678	0.079522	-0.291650	0	0
61185	1.444375	-0.599070	9.299337	0.249165	0.099788	0.113621	0.239789	-0.310175	-0.729424	-0.952675	-0.022758	0.078014	-0.292927	0	0
61186	1.151894	-0.628804	9.581680	0.128040	0.077962	0.117362	0.240839	-0.314564	-0.727954	-0.952359	-0.023680	0.076990	-0.294148	0	0
61187	0.893490	-0.280088	9.636193	0.000086	0.061373	0.127206	0.240707	-0.315118	-0.727573	-0.952025	-0.023468	0.076575	-0.295353	0	0
61188	0.862067	0.123711	9.361815	-0.067979	0.048294	0.108129	0.241093	-0.315124	-0.726794	-0.951757	-0.022617	0.076408	-0.296327	0	0
61189	0.878032	0.326908	9.192439	-0.094290	0.018848	0.106357	0.241744	-0.313469	-0.727288	-0.951471	-0.021644	0.076666	-0.297250	0	0
61190	1.146594	0.452553	9.035493	-0.088249	-0.033427	0.092262	0.240028	-0.312410	-0.725691	-0.951188	-0.020855	0.077334	-0.298037	0	0
61191	1.447359	0.294193	9.074714	-0.040383	-0.062509	0.079892	0.239509	-0.311446	-0.726580	-0.950904	-0.020663	0.078198	-0.298731	0	0
61192	1.404885	-0.195461	9.707905	-0.006239	-0.100322	0.072757	0.236868	-0.309723	-0.724052	-0.950607	-0.020868	0.079253	-0.299381	0	0
61193	1.081626	-0.434859	10.317247	-0.030326	-0.084356	0.068492	0.234789	-0.309310	-0.725853	-0.950336	-0.020832	0.080287	-0.299970	0	0
61194	0.786907	-0.063464	10.324500	-0.080399	-0.055823	0.062528	0.234268	-0.309726	-0.725857	-0.950117	-0.020208	0.081140	-0.300475	0	0
61195	0.790086	0.434616	10.057929	-0.091007	-0.046798	0.053808	0.232170	-0.310860	-0.724431	-0.949931	-0.019487	0.081987	-0.300882	0	0
61196	1.055553	0.797251	9.543678	-0.069132	-0.047439	0.031063	0.232037	-0.308523	-0.725296	-0.949809	-0.018970	0.082719	-0.301099	0	0
61197	1.313331	0.729476	9.326120	-0.018017	-0.065778	0.004739	0.230465	-0.307029	-0.725516	-0.949739	-0.019053	0.083516	-0.301096	0	0
61198	1.661761	0.368490	9.213666	0.043868	-0.071294	-0.012811	0.229803	-0.307600	-0.724220	-0.949707	-0.019717	0.084126	-0.300983	0	0
61199	1.986492	0.105473	9.040205	0.045214	-0.078956	-0.030205	0.229413	-0.307876	-0.724353	-0.949717	-0.020480	0.084854	-0.300697	0	0
61200	2.129646	0.010941	8.916917	-0.011631	-0.070749	-0.026496	0.227988	-0.310349	-0.724782	-0.949735	-0.020627	0.085623	-0.300409	0	0
61201	2.092668	-0.041453	9.074399	-0.055117	-0.068459	-0.040318	0.226147	-0.309145	-0.723963	-0.949803	-0.020422	0.086555	-0.299942	0	0
61202	1.932322	0.040259	9.272957	-0.054821	-0.051084	-0.033323	0.226006	-0.308474	-0.723037	-0.949867	-0.020106	0.087266	-0.299555	0	0
61203	1.811240	0.182155	9.485991	0.011238	-0.067094	-0.045805	0.224049	-0.309451	-0.723042	-0.949937	-0.020537	0.087987	-0.299092	0	0
61204	1.757677	0.189187	9.550279	0.098969	-0.048729	-0.033805	0.223654	-0.309735	-0.722523	-0.949972	-0.021675	0.088214	-0.298835	0	0
61205	1.709162	0.211647	9.532351	0.158830	-0.044290	-0.064506	0.222083	-0.310305	-0.722002	-0.950083	-0.023462	0.088273	-0.298328	0	0
61206	1.815808	0.108140	9.371039	0.146769	-0.031005	-0.070513	0.221819	-0.311965	-0.720860	-0.950228	-0.025033	0.088180	-0.297766	0	0
61207	1.814473	-0.092592	9.525586	0.131256	-0.008907	-0.080850	0.222083	-0.316778	-0.719002	-0.950420	-0.026467	0.087980	-0.297087	0	0
61208	1.794264	-0.191210	9.679602	0.123177	-0.006637	-0.057261	0.222209	-0.316785	-0.718351	-0.950548	-0.027730	0.087729	-0.296637	0	0
61209	1.835127	0.106615	9.494049	0.167753	0.005595	-0.075700	0.221297	-0.320370	-0.717112	-0.950723	-0.029460	0.087283	-0.296041	0	0
61210	1.909194	0.318068	9.630933	0.180838	0.000690	-0.103674	0.222079	-0.322846	-0.715602	-0.950971	-0.031290	0.086778	-0.295201	0	0
61211	1.864415	0.235809	10.081127	0.176254	0.013190	-0.121064	0.222074	-0.325884	-0.713577	-0.951276	-0.033120	0.086219	-0.294182	0	0
61212	1.805041	0.121566	10.361725	0.142126	0.022557	-0.145356	0.223118	-0.327390	-0.712702	-0.951671	-0.034553	0.085606	-0.292917	0	0
61213	1.629658	0.082197	10.326477	0.099721	0.033552	-0.153947	0.223374	-0.329599	-0.711053	-0.952108	-0.035618	0.085063	-0.291524	0	0
61214	1.489000	0.117591	10.088116	0.055710	0.046243	-0.157300	0.224688	-0.329301	-0.711969	-0.952581	-0.036170	0.084472	-0.290079	0	0
61215	1.395930	-0.002123	10.011085	0.030955	0.041634	-0.182539	0.225968	-0.328228	-0.709220	-0.953127	-0.036569	0.084036	-0.288358	0	0
61216	1.321676	-0.155607	10.339890	0.014065	0.060816	-0.174577	0.226621	-0.328774	-0.708845	-0.953671	-0.036696	0.083419	-0.286717	0	0
61217	1.424584	-0.064851	10.174168	0.023799	0.070239	-0.167596	0.228837	-0.329312	-0.707829	-0.954194	-0.036916	0.082729	-0.285142	0	0
61218	1.639849	0.033564	9.667000	0.010692	0.067822	-0.172779	0.229880	-0.328067	-0.708072	-0.954734	-0.036989	0.082055	-0.283516	0	0
61219	1.826934	-0.062397	9.419198	0.006481	0.073060	-0.171843	0.231966	-0.328467	-0.707313	-0.955272	-0.037032	0.081383	-0.281887	0	0
61220	1.903708	-0.270680	9.317615	0.004011	0.053653	-0.160519	0.233277	-0.329275	-0.707338	-0.955762	-0.037072	0.080867	-0.280368	0	0
61221	1.851343	-0.479544	9.369116	-0.010190	0.010071	-0.160587	0.235372	-0.328697	-0.708124	-0.956218	-0.037110	0.080849	-0.278808	0	0
61222	1.601499	-0.731731	9.540776	-0.066649	0.010148	-0.137754	0.235337	-0.325171	-0.705448	-0.956631	-0.036576	0.080954	-0.277427	0	0
61223	1.375034	-0.740675	9.647568	-0.112918	0.003204	-0.116738	0.236113	-0.324625	-0.704661	-0.956993	-0.035589	0.081297	-0.276203	0	0
61224	1.203787	-0.493224	9.572727	-0.119626	-0.019765	-0.094158	0.234288	-0.322432	-0.706299	-0.957275	-0.034596	0.081850	-0.275188	0	0
61225	1.083505	-0.247427	9.608058	-0.133445	-0.023201	-0.088938	0.236365	-0.317475	-0.706868	-0.957542	-0.033441	0.082505	-0.274204	0	0
61226	1.057140	-0.137842	9.816024	-0.165850	-0.025095	-0.066184	0.235310	-0.316674	-0.706063	-0.957754	-0.031997	0.083245	-0.273413	0	0
61227	1.291211	-0.048024	9.853055	-0.177837	-0.046308	-0.049609	0.234781	-0.314072	-0.706529	-0.957903	-0.030435	0.084249	-0.272760	0	0
61228	1.610338	-0.024222	9.647490	-0.188262	-0.056810	-0.046947	0.235160	-0.310783	-0.706467	-0.958035	-0.028847	0.085360	-0.272123	0	0
61229	1.935864	-0.169606	9.371575	-0.201853	-0.049861	-0.041590	0.233586	-0.308742	-0.706677	-0.958158	-0.027054	0.086464	-0.271524	0	0
61230	2.076299	-0.292040	9.359325	-0.184675	-0.054105	-0.006728	0.233064	-0.305853	-0.708180	-0.958173	-0.025458	0.087550	-0.271276	0	0
61231	2.232183	-0.275789	9.305112	-0.142262	-0.058037	-0.001607	0.230838	-0.304229	-0.708393	-0.958158	-0.024223	0.088585	-0.271107	0	0
61232	2.354466	-0.172264	9.286814	-0.072905	-0.055260	0.008674	0.230426	-0.301371	-0.707291	-0.958099	-0.023688	0.089382	-0.271101	0	0
61233	2.313714	-0.044502	9.398525	-0.019111	-0.052340	0.018974	0.228979	-0.300297	-0.706738	-0.958000	-0.023605	0.090040	-0.271239	0	0
61234	2.161724	0.159505	9.286304	0.013768	-0.070195	0.030993	0.227565	-0.301377	-0.709095	-0.957846	-0.023920	0.090751	-0.271521	0	0
61235	2.143190	0.287756	9.116657	0.040551	-0.073899	0.033503	0.226255	-0.302221	-0.708320	-0.957672	-0.024467	0.091461	-0.271846	0	0
61236	2.162519	0.295511	9.278537	0.016852	-0.084043	0.022208	0.223907	-0.304439	-0.707956	-0.957526	-0.024858	0.092294	-0.272044	0	0
61237	2.235174	0.291726	9.564920	-0.024533	-0.072433	0.022376	0.224284	-0.303495	-0.706507	-0.957398	-0.024800	0.093169	-0.272201	0	0
61238	2.269099	0.303920	9.753160	-0.069738	-0.055211	0.003372	0.221919	-0.302161	-0.705551	-0.957351	-0.024301	0.093956	-0.272142	0	0
61239	2.251934	0.307419	9.889190	-0.083275	-0.048307	0.013897	0.221666	-0.302426	-0.706467	-0.957281	-0.023636	0.094762	-0.272168	0	0
61240	2.107655	0.184796	9.895618	-0.069186	-0.015098	0.008707	0.219426	-0.300410	-0.705238	-0.957254	-0.023027	0.095165	-0.272172	0	0
61241	1.839735	0.104171	9.711810	-0.042906	0.003929	0.013883	0.218773	-0.299727	-0.705611	-0.957223	-0.022612	0.095362	-0.272247	0	0
61242	1.683940	0.012964	9.300097	-0.040894	0.014402	0.019122	0.218497	-0.298237	-0.704537	-0.957190	-0.022184	0.095408	-0.272382	0	0
61243	1.658689	-0.192892	9.058056	-0.079724	0.000657	0.024445	0.217191	-0.299350	-0.704159	-0.957135	-0.021413	0.095736	-0.272522	0	0
61244	1.706537	-0.345570	8.999091	-0.147406	0.000748	0.049089	0.217966	-0.295226	-0.704865	-0.957028	-0.019974	0.096209	-0.272840	0	0
61245	1.797967	-0.528188	8.979853	-0.192489	0.007597	0.076313	0.219529	-0.295080	-0.704352	-0.956857	-0.018047	0.096788	-0.273369	0	0
61246	1.831592	-0.564716	9.184353	-0.180719	0.021145	0.094645	0.217697	-0.292761	-0.705076	-0.956645	-0.016189	0.097164	-0.274093	0	0
61247	1.787881	-0.478566	9.549760	-0.119837	0.015037	0.117117	0.217424	-0.291956	-0.704015	-0.956350	-0.014888	0.097477	-0.275083	0	0
61248	1.630027	-0.343516	9.971764	-0.095126	0.038172	0.132776	0.216111	-0.291151	-0.703729	-0.956031	-0.013765	0.097462	-0.276256	0	0
61249	1.546212	-0.096024	10.045015	-0.130751	0.059030	0.157324	0.216871	-0.289253	-0.701613	-0.955663	-0.012196	0.097385	-0.277624	0	0
61250	1.883833	0.170902	9.789218	-0.166904	0.081105	0.157514	0.215855	-0.291145	-0.704379	-0.955317	-0.010244	0.097160	-0.278969	0	0
61251	1.742023	-0.054751	9.232420	-0.178917	0.093642	0.150603	0.216363	-0.287583	-0.704182	-0.954997	-0.008133	0.096885	-0.280227	0	0
61252	2.028182	-0.167125	9.514747	-0.121479	0.051184	0.148630	0.216217	-0.283751	-0.704106	-0.954636	-0.006706	0.096817	-0.281518	0	0
61253	2.060084	-0.527426	9.586357	-0.123688	0.059753	0.157426	0.217648	-0.284161	-0.703082	-0.954250	-0.005215	0.096712	-0.282888	0	0
61254	1.607713	-0.810790	10.101211	-0.142412	0.054481	0.169641	0.216854	-0.281980	-0.702903	-0.953824	-0.003560	0.096672	-0.284362	0	0
61255	1.187150	-0.642965	10.616911	-0.192776	0.060324	0.159259	0.214877	-0.278995	-0.702309	-0.953428	-0.001393	0.096749	-0.285681	0	0
61256	0.969920	-0.310142	10.759830	-0.230739	0.084313	0.155882	0.215116	-0.275309	-0.701196	-0.953059	0.001177	0.096675	-0.286935	0	0
61257	0.911734	0.116866	10.602615	-0.211443	0.076656	0.138303	0.216818	-0.272670	-0.702850	-0.952725	0.003549	0.096637	-0.288033	0	0
61258	1.076232	0.280776	10.138712	-0.177643	0.071709	0.106794	0.217855	-0.269231	-0.703311	-0.952475	0.005530	0.096530	-0.288866	0	0
61259	1.372932	0.125320	9.478359	-0.118804	0.034952	0.083896	0.217062	-0.269803	-0.702014	-0.952255	0.006833	0.096618	-0.289533	0	0
61260	1.657755	-0.348553	9.087337	-0.066171	0.008932	0.045380	0.217061	-0.264984	-0.704134	-0.952122	0.007511	0.096790	-0.289893	0	0
61261	1.904363	-0.686843	8.757235	-0.051142	-0.020665	0.029622	0.215475	-0.264477	-0.702158	-0.952009	0.007951	0.097218	-0.290112	0	0
61262	1.932662	-0.879172	8.567415	-0.059710	-0.060434	0.008623	0.213904	-0.263394	-0.702386	-0.951914	0.008330	0.098034	-0.290137	0	0
61263	1.810434	-0.943151	8.741228	-0.060566	-0.076265	0.015548	0.213633	-0.261483	-0.702086	-0.951784	0.008688	0.099022	-0.290216	0	0
61264	1.635839	-0.766196	9.118214	-0.019493	-0.078959	0.001422	0.211154	-0.261226	-0.702715	-0.951695	0.008624	0.099898	-0.290210	0	0
61265	1.493288	-0.553527	9.313383	0.014680	-0.095676	-0.005746	0.210506	-0.261773	-0.703242	-0.951613	0.008190	0.100852	-0.290163	0	0
61266	1.308647	-0.436814	9.658269	0.057848	-0.090722	-0.007640	0.208156	-0.263721	-0.702612	-0.951542	0.007346	0.101616	-0.290152	0	0
61267	1.286913	-0.405244	9.673747	0.097256	-0.093403	-0.021725	0.207245	-0.265240	-0.702375	-0.951512	0.006116	0.102303	-0.290036	0	0
61268	1.335872	-0.412098	9.377140	0.102282	-0.095919	-0.028720	0.204631	-0.266643	-0.701732	-0.951497	0.004812	0.102989	-0.289869	0	0
61269	1.257341	-0.555454	9.231645	0.088497	-0.097531	-0.028682	0.202542	-0.269551	-0.700732	-0.951479	0.003648	0.103735	-0.289676	0	0
61270	1.187422	-0.842527	9.345387	0.040040	-0.100589	-0.033763	0.200304	-0.267258	-0.699758	-0.951468	0.002918	0.104646	-0.289395	0	0
61271	1.245974	-0.820906	9.320131	0.014183	-0.096939	-0.031926	0.199661	-0.268900	-0.700307	-0.951456	0.002473	0.105593	-0.289096	0	0
61272	1.392755	-0.624171	9.634290	0.008365	-0.091925	-0.019678	0.198068	-0.265924	-0.698673	-0.951410	0.002084	0.106512	-0.288912	0	0
61273	1.330324	-0.468918	9.691207	0.045405	-0.079811	-0.028500	0.197029	-0.267577	-0.698698	-0.951405	0.001399	0.107198	-0.288678	0	0
61274	1.228977	-0.377499	9.404313	0.064391	-0.089550	-0.025122	0.194411	-0.268434	-0.697915	-0.951375	0.000478	0.107933	-0.288508	0	0
61275	1.229377	-0.343921	9.220776	0.011568	-0.077596	-0.035406	0.191535	-0.269841	-0.697140	-0.951391	0.000115	0.108688	-0.288172	0	0
61276	1.215804	-0.552125	9.402131	-0.023683	-0.068657	-0.033512	0.191282	-0.269831	-0.698180	-0.951405	0.000083	0.109477	-0.287827	0	0
61277	1.505567	-0.465310	9.667842	0.022572	-0.061805	-0.052779	0.191274	-0.270532	-0.696891	-0.951487	-0.000353	0.110043	-0.287338	0	0
61278	1.807389	-0.397958	9.928154	0.145526	-0.059547	-0.040877	0.189321	-0.270952	-0.697667	-0.951531	-0.001976	0.110259	-0.287104	0	0
61279	2.075758	-0.301674	9.792584	0.207471	-0.070442	-0.047164	0.188531	-0.274138	-0.695378	-0.951581	-0.004196	0.110373	-0.286869	0	0
61280	2.017924	-0.263794	9.484554	0.180125	-0.056314	-0.040082	0.186578	-0.277312	-0.694905	-0.951616	-0.006139	0.110459	-0.286684	0	0
61281	1.889656	-0.513182	9.747870	0.050374	-0.069290	-0.042349	0.185660	-0.278152	-0.694133	-0.951657	-0.006857	0.111011	-0.286320	0	0
61282	1.785352	-0.830509	9.990297	-0.011502	-0.054958	-0.036875	0.184741	-0.277479	-0.693983	-0.951694	-0.006969	0.111632	-0.285950	0	0
61283	1.822956	-1.040684	10.090546	0.067924	-0.060775	-0.040583	0.184475	-0.277214	-0.693455	-0.951737	-0.007814	0.112049	-0.285624	0	0
61284	1.784647	-0.970274	9.898742	0.155071	-0.048747	-0.012906	0.182922	-0.281061	-0.693649	-0.951697	-0.009467	0.112136	-0.285672	0	0
61285	1.738609	-0.541234	9.767908	0.148146	-0.076011	0.004429	0.181093	-0.283557	-0.692512	-0.951584	-0.011058	0.112467	-0.285862	0	0
61286	1.721371	-0.171268	9.688833	0.095952	-0.063076	-0.011997	0.179516	-0.285239	-0.690710	-0.951526	-0.012189	0.112859	-0.285853	0	0
61287	1.787405	-0.067627	9.923634	0.042319	-0.076796	-0.005773	0.179126	-0.285927	-0.690720	-0.951451	-0.012790	0.113493	-0.285826	0	0
61288	1.954206	-0.226155	10.082161	0.004182	-0.083515	-0.009126	0.177287	-0.286235	-0.689410	-0.951372	-0.013102	0.114342	-0.285736	0	0
61289	2.108551	-0.442397	10.201417	0.043942	-0.080331	-0.012674	0.177295	-0.286222	-0.690452	-0.951311	-0.013737	0.115002	-0.285644	0	0
61290	2.161425	-0.582153	10.067465	0.076884	-0.090308	-0.005799	0.174819	-0.288026	-0.690470	-0.951203	-0.014757	0.115708	-0.285670	0	0
61291	2.171470	-0.556364	9.922332	0.070313	-0.075532	0.002983	0.173646	-0.287619	-0.691105	-0.951097	-0.015606	0.116247	-0.285758	0	0
61292	2.249312	-0.511281	10.175395	0.089411	-0.063497	0.002971	0.172218	-0.290924	-0.690769	-0.950988	-0.016659	0.116663	-0.285891	0	0
61293	2.425271	-0.349429	10.328588	0.106867	-0.045383	0.005600	0.172989	-0.293416	-0.687956	-0.950902	-0.017766	0.116811	-0.286051	0	0
61294	2.484481	-0.250494	10.115568	0.117707	-0.027329	0.019572	0.171161	-0.295634	-0.687205	-0.950778	-0.018967	0.116804	-0.286389	0	0
61295	2.475180	-0.260167	9.679840	0.093203	-0.005697	-0.005594	0.171713	-0.296411	-0.690352	-0.950770	-0.019849	0.116614	-0.286433	0	0
61296	2.541106	-0.290737	9.319554	0.077554	-0.014257	-0.007307	0.170927	-0.297799	-0.689461	-0.950746	-0.020661	0.116593	-0.286464	0	0
61297	2.602007	-0.306655	9.175074	0.033648	-0.012278	-0.001058	0.170402	-0.296706	-0.689696	-0.950728	-0.020995	0.116641	-0.286479	0	0
61298	2.650544	-0.333515	9.151780	-0.017637	-0.006387	-0.017454	0.169344	-0.297560	-0.687881	-0.950761	-0.020892	0.116816	-0.286307	0	0
61299	2.594788	-0.321926	9.024912	-0.026226	-0.013366	-0.012227	0.170129	-0.295486	-0.688889	-0.950785	-0.020678	0.117050	-0.286145	0	0
61300	2.441216	-0.373771	9.003510	-0.017912	-0.025446	-0.022771	0.169871	-0.297549	-0.688406	-0.950812	-0.020632	0.117405	-0.285913	0	0
61301	2.419590	-0.618777	9.666335	0.034185	-0.015540	-0.017633	0.169077	-0.298124	-0.686848	-0.950837	-0.021003	0.117489	-0.285770	0	0
61302	2.428564	-0.655774	10.152249	0.068217	-0.007333	-0.005488	0.168959	-0.299895	-0.687664	-0.950816	-0.021705	0.117430	-0.285812	0	0
61303	2.461227	-0.428271	10.406532	0.043625	0.032895	0.001660	0.169348	-0.299483	-0.687398	-0.950840	-0.022000	0.117029	-0.285874	0	0
61304	2.515804	0.095146	10.003551	0.048082	0.048572	0.006875	0.170654	-0.300298	-0.686902	-0.950854	-0.022335	0.116499	-0.286018	0	0
61305	2.544632	-0.055524	9.557672	0.093971	0.042098	0.010228	0.170394	-0.301813	-0.686408	-0.950852	-0.023082	0.115872	-0.286220	0	0
61306	2.445070	-0.463609	9.442789	0.102586	0.044816	0.001514	0.171184	-0.303311	-0.686444	-0.950860	-0.023953	0.115219	-0.286385	0	0
61307	2.342573	-0.568919	9.167648	0.111301	0.046556	0.001486	0.172370	-0.304800	-0.686872	-0.950881	-0.024858	0.114500	-0.286525	0	0
61308	2.240903	-0.508062	9.011067	0.097845	0.034103	0.024145	0.170923	-0.304691	-0.685817	-0.950815	-0.025688	0.113969	-0.286885	0	0
61309	2.212358	-0.382321	9.076467	0.052667	0.014355	0.024204	0.171849	-0.306318	-0.686377	-0.950747	-0.026097	0.113731	-0.287166	0	0
61310	2.222429	-0.305760	9.169327	0.068301	0.007981	0.031985	0.171859	-0.310571	-0.685679	-0.950631	-0.026713	0.113534	-0.287571	0	0
61311	2.212719	-0.268720	9.339559	0.076989	-0.006240	0.041510	0.171586	-0.311281	-0.683866	-0.950483	-0.027391	0.113427	-0.288039	0	0
61312	2.154356	-0.242661	9.442966	0.068285	-0.014937	0.043245	0.171470	-0.313463	-0.684690	-0.950311	-0.028059	0.113451	-0.288533	0	0
61313	2.096404	-0.130092	9.625071	0.066416	-0.024536	0.043204	0.170678	-0.313757	-0.683648	-0.950139	-0.028685	0.113547	-0.288999	0	0
61314	2.150432	-0.034055	9.678454	0.054384	-0.031580	0.051068	0.169888	-0.314051	-0.682736	-0.949929	-0.029260	0.113771	-0.289542	0	0
61315	2.170306	0.038479	9.688713	0.016412	-0.016387	0.047728	0.169778	-0.315396	-0.684716	-0.949767	-0.029385	0.113935	-0.289997	0	0
61316	2.205053	0.159374	9.704158	0.013029	-0.014691	0.052097	0.169514	-0.315679	-0.684199	-0.949583	-0.029517	0.114118	-0.290513	0	0
61317	2.253626	0.153528	9.756218	-0.002661	-0.016254	0.046914	0.168328	-0.315842	-0.683020	-0.949428	-0.029469	0.114335	-0.290938	0	0
61318	2.295469	0.221934	9.683591	0.029904	-0.011023	0.032876	0.168191	-0.316404	-0.681988	-0.949298	-0.029773	0.114429	-0.291297	0	0
61319	2.322629	0.271315	9.586822	0.044049	0.006237	0.039860	0.167799	-0.316408	-0.681985	-0.949175	-0.030120	0.114295	-0.291713	0	0
61320	2.322658	0.271582	9.562613	0.067826	0.006379	0.020601	0.167034	-0.318039	-0.683575	-0.949088	-0.030747	0.114109	-0.292004	0	0
61321	2.288176	0.180716	9.465270	0.080173	0.023747	0.022362	0.166775	-0.318864	-0.683460	-0.949024	-0.031415	0.113699	-0.292299	0	0
61322	2.326922	0.151111	9.478481	0.117955	-0.001012	0.022191	0.167424	-0.320242	-0.682318	-0.948908	-0.032537	0.113437	-0.292656	0	0
61323	2.351602	0.204671	9.444777	0.122705	-0.000729	0.002986	0.166385	-0.322721	-0.681969	-0.948857	-0.033709	0.113130	-0.292806	0	0
61324	2.376518	0.292580	9.377662	0.048368	-0.000163	0.003199	0.166260	-0.323401	-0.682372	-0.948816	-0.034191	0.113057	-0.292913	0	0
61325	2.350138	0.369872	9.432636	-0.017895	-0.009798	-0.017581	0.166648	-0.323955	-0.681604	-0.948862	-0.034088	0.113243	-0.292704	0	0
61326	2.310959	0.335741	9.476636	-0.041923	0.006110	-0.017468	0.166893	-0.321912	-0.680523	-0.948920	-0.033718	0.113368	-0.292508	0	0
61327	2.289287	0.390858	9.557818	-0.032053	-0.014732	-0.029776	0.167037	-0.322304	-0.681965	-0.949001	-0.033519	0.113638	-0.292164	0	0
61328	2.235781	0.416796	9.668375	0.019801	-0.005453	-0.033400	0.166776	-0.322306	-0.681963	-0.949070	-0.033787	0.113687	-0.291890	0	0
61329	2.245406	0.411114	9.735864	0.076439	-0.006476	-0.051011	0.167702	-0.323931	-0.682654	-0.949185	-0.034626	0.113554	-0.291470	0	0
61330	2.216315	0.458290	9.882475	0.098983	0.009113	-0.053657	0.167826	-0.324079	-0.681745	-0.949302	-0.035627	0.113227	-0.291094	0	0
61331	2.148557	0.544993	9.996647	0.095595	0.047803	-0.066640	0.167830	-0.326002	-0.681262	-0.949515	-0.036516	0.112515	-0.290565	0	0
61332	2.173384	0.634367	10.016715	0.098930	0.054005	-0.073615	0.170709	-0.328859	-0.680426	-0.949732	-0.037410	0.111753	-0.290036	0	0
61333	2.132179	0.640794	9.906386	0.091861	0.056849	-0.082317	0.170712	-0.329405	-0.680567	-0.949999	-0.038265	0.110957	-0.289355	0	0
61334	2.104707	0.487466	9.745043	0.081427	0.067605	-0.092713	0.172412	-0.330214	-0.680205	-0.950292	-0.038973	0.110109	-0.288621	0	0
61335	2.132696	0.280760	9.758402	0.117969	0.070688	-0.085807	0.172806	-0.330346	-0.680340	-0.950571	-0.040044	0.109103	-0.287938	0	0
61336	2.100315	0.163817	9.822855	0.145794	0.084450	-0.085841	0.175667	-0.332405	-0.677665	-0.950833	-0.041307	0.107911	-0.287343	0	0
61337	2.151499	0.164193	9.749044	0.170355	0.105114	-0.078869	0.176329	-0.334313	-0.677837	-0.951101	-0.042765	0.106427	-0.286795	0	0
61338	2.073667	0.167428	9.736362	0.159906	0.102637	-0.081474	0.179864	-0.337300	-0.677139	-0.951353	-0.044106	0.105022	-0.286272	0	0
61339	2.000784	0.157612	9.582952	0.148038	0.099084	-0.070122	0.180135	-0.339210	-0.677440	-0.951592	-0.045355	0.103659	-0.285780	0	0
61340	1.971813	0.173751	9.462794	0.146249	0.098292	-0.072743	0.183420	-0.342732	-0.677923	-0.951811	-0.046570	0.102337	-0.285331	0	0
61341	1.971366	0.169585	9.840443	0.092871	0.116959	-0.070786	0.184339	-0.345195	-0.677327	-0.952090	-0.047237	0.100958	-0.284783	0	0
61342	2.011574	0.277594	9.259978	0.056526	0.128795	-0.078507	0.186671	-0.343552	-0.675487	-0.952395	-0.047515	0.099598	-0.284193	0	0
61343	1.974866	-0.178462	9.264018	0.017466	0.156825	-0.066060	0.188504	-0.344769	-0.675263	-0.952731	-0.047338	0.098056	-0.283633	0	0
61344	2.061702	-0.172483	9.973912	0.050240	0.121254	-0.050537	0.191908	-0.344726	-0.676069	-0.952949	-0.047549	0.096798	-0.283297	0	0
61345	2.198403	-0.164918	9.622219	0.076231	0.116631	-0.046247	0.192692	-0.345270	-0.675694	-0.953157	-0.048013	0.095481	-0.282965	0	0
61346	2.190209	0.033203	9.271742	0.107630	0.112688	-0.029802	0.195428	-0.346083	-0.674296	-0.953277	-0.048776	0.094152	-0.282877	0	0
61347	1.830699	-0.261298	7.205781	0.059476	0.096694	-0.022772	0.195689	-0.346218	-0.674170	-0.953404	-0.049106	0.093087	-0.282743	0	0
61348	1.459239	-0.411008	7.863516	-0.002621	0.023139	0.015543	0.197263	-0.346607	-0.674711	-0.953371	-0.049026	0.092947	-0.282915	0	0
61349	1.449033	-0.171902	9.518372	-0.072288	-0.013254	0.016503	0.197793	-0.347280	-0.675249	-0.953350	-0.048355	0.093317	-0.282980	0	0
61350	1.742694	0.254634	10.229475	-0.113545	0.014763	0.022816	0.197783	-0.346331	-0.674448	-0.953340	-0.047234	0.093575	-0.283118	0	0
61351	2.302744	0.308910	10.154362	-0.103216	0.029519	0.015930	0.197792	-0.343838	-0.676745	-0.953373	-0.046144	0.093623	-0.283170	0	0
61352	2.594362	0.192824	9.889333	-0.009090	0.064281	0.034127	0.198568	-0.343706	-0.675706	-0.953329	-0.045867	0.093118	-0.283530	0	0
61353	2.527527	0.295005	9.260414	0.059795	0.055266	0.026024	0.200406	-0.344501	-0.676386	-0.953280	-0.046255	0.092472	-0.283842	0	0
61354	2.309710	0.521317	9.377619	0.035533	0.076629	0.016504	0.199870	-0.342598	-0.675693	-0.953278	-0.046384	0.091714	-0.284075	0	0
61355	2.513759	1.044339	10.213223	0.009341	0.078480	0.013953	0.200403	-0.343129	-0.676620	-0.953306	-0.046251	0.090991	-0.284234	0	0
61356	2.667918	1.234854	10.425434	0.076431	0.102740	-0.007974	0.201970	-0.343666	-0.676251	-0.953369	-0.046721	0.089855	-0.284307	0	0
61357	2.738955	0.784262	9.850832	0.163132	0.146049	-0.022880	0.204315	-0.343931	-0.675100	-0.953486	-0.047918	0.088042	-0.284282	0	0
61358	2.213256	-0.036374	10.059510	0.273755	0.120816	-0.023268	0.206934	-0.347753	-0.674021	-0.953508	-0.050230	0.086165	-0.284385	0	0
61359	2.031002	-0.503128	9.606744	0.393294	0.126960	-0.021838	0.208517	-0.354051	-0.672853	-0.953474	-0.053659	0.083881	-0.284556	0	0
61360	1.766321	-0.059860	9.236628	0.436727	0.113328	-0.001160	0.210869	-0.360088	-0.669991	-0.953306	-0.057528	0.081619	-0.285020	0	0
61361	1.819515	0.647878	8.848408	0.391799	0.114477	0.007628	0.211135	-0.366415	-0.667511	-0.953145	-0.060945	0.079471	-0.285456	0	0
61362	1.406135	0.695139	8.846523	0.242806	0.101903	-0.002510	0.212709	-0.371349	-0.665925	-0.953060	-0.062997	0.077868	-0.285737	0	0
61363	1.401921	0.843636	9.030320	-0.040757	0.092633	0.000021	0.214141	-0.371757	-0.665031	-0.953158	-0.062359	0.077154	-0.285743	0	0
61364	1.517779	0.021586	9.967448	-0.300699	0.128077	0.023670	0.215974	-0.368704	-0.666809	-0.953355	-0.059134	0.076871	-0.285848	0	0
61365	1.774886	-0.178753	9.665700	-0.628638	0.119675	0.045595	0.217540	-0.361392	-0.669934	-0.953670	-0.052756	0.077603	-0.285846	0	0
61366	1.863416	0.347925	9.380616	-0.867901	0.126618	0.054991	0.218571	-0.348596	-0.674121	-0.954019	-0.044098	0.078968	-0.285776	0	0
61367	2.049460	1.827976	9.508761	-0.956526	0.126208	0.015872	0.221292	-0.335522	-0.677272	-0.954451	-0.034611	0.080556	-0.285196	0	0
61368	1.990818	1.718249	9.159910	-0.941544	0.093833	-0.037472	0.222309	-0.319856	-0.681011	-0.954906	-0.025409	0.082395	-0.284111	0	0
61369	2.047749	0.719510	9.657659	-0.775291	0.071033	-0.064071	0.224897	-0.306098	-0.684148	-0.955314	-0.017901	0.083963	-0.282850	0	0
61370	2.110113	-0.186731	10.127544	-0.564359	0.084395	-0.078496	0.226721	-0.296172	-0.688136	-0.955688	-0.012358	0.084805	-0.281631	0	0
61371	1.912770	-0.641850	10.171625	-0.363795	0.081188	-0.080817	0.227217	-0.287119	-0.689004	-0.956022	-0.008763	0.085108	-0.280539	0	0
61372	1.821464	-0.538455	9.671609	-0.225319	0.101213	-0.081193	0.228895	-0.283555	-0.688034	-0.956341	-0.006418	0.084833	-0.279596	0	0
61373	1.726241	-0.175868	9.662023	-0.112125	0.093290	-0.073749	0.231239	-0.279275	-0.689010	-0.956632	-0.005189	0.084317	-0.278782	0	0
61374	1.686680	-0.321494	9.472014	0.026610	0.080289	-0.089011	0.231768	-0.279260	-0.689795	-0.956934	-0.005318	0.083538	-0.277976	0	0
61375	1.811944	-1.374022	9.512244	0.153459	0.066629	-0.066611	0.234903	-0.279646	-0.689304	-0.957164	-0.006688	0.082539	-0.277452	0	0
61376	1.710296	-2.102365	9.605911	0.276988	0.041448	-0.028602	0.235419	-0.282819	-0.687024	-0.957247	-0.009271	0.081440	-0.277417	0	0
61377	1.778173	-1.228619	9.999322	0.382929	0.032091	0.011981	0.235180	-0.288846	-0.687011	-0.957196	-0.012836	0.080140	-0.277830	0	0
61378	1.785651	-0.377907	9.887782	0.503950	0.059187	0.012489	0.235587	-0.297083	-0.684960	-0.957114	-0.017510	0.078241	-0.278397	0	0
61379	1.954544	0.598541	9.694407	0.613775	0.048206	-0.005385	0.237574	-0.307214	-0.683479	-0.957040	-0.023263	0.076142	-0.278812	0	0
61380	2.089305	0.663837	11.370071	0.682942	0.080739	-0.012444	0.234842	-0.316586	-0.680777	-0.956931	-0.029609	0.073526	-0.279287	0	0
61381	1.991403	0.036955	8.646892	0.840513	0.079100	-0.016371	0.238657	-0.330560	-0.677169	-0.956750	-0.037463	0.070494	-0.279743	0	0
61382	1.487378	-0.078931	10.521160	0.945688	0.070387	-0.021113	0.238803	-0.343619	-0.672996	-0.956442	-0.046352	0.067229	-0.280267	0	0
61383	1.146889	-0.377734	8.829975	1.193372	0.049218	0.001619	0.239085	-0.362176	-0.666977	-0.955850	-0.057626	0.063485	-0.281070	0	0
61384	1.086764	1.072946	9.171606	1.277069	0.008542	-0.004132	0.239107	-0.381700	-0.660584	-0.955031	-0.069831	0.059869	-0.281877	0	0
61385	1.233884	1.403733	9.875047	1.274318	0.031336	-0.014532	0.240034	-0.403984	-0.651646	-0.954125	-0.081924	0.056033	-0.282480	0	0
61386	1.266308	1.711390	8.585790	1.143593	0.020360	-0.019454	0.239657	-0.421869	-0.645218	-0.953164	-0.092808	0.052647	-0.283009	0	0
61387	1.530775	1.979748	8.476972	0.875701	0.029325	-0.018635	0.239662	-0.436047	-0.639242	-0.952383	-0.101105	0.049941	-0.283286	0	0
61388	1.528770	1.754395	9.103306	0.512626	0.033848	-0.026258	0.240734	-0.446601	-0.637502	-0.951925	-0.105926	0.048199	-0.283365	0	0
61389	1.436364	1.780952	9.188137	0.147707	0.042078	-0.039143	0.241884	-0.448284	-0.633503	-0.951899	-0.107263	0.047410	-0.283083	0	0
61390	1.294087	2.094928	9.660751	-0.195329	0.058626	-0.038147	0.242158	-0.447986	-0.635194	-0.952228	-0.105278	0.047424	-0.282719	0	0
61391	1.349398	2.437161	9.838668	-0.402304	0.069218	-0.056728	0.243192	-0.442761	-0.636141	-0.952836	-0.101318	0.047912	-0.282033	0	0
61392	1.417892	2.029199	9.581901	-0.512850	0.073623	-0.061576	0.243437	-0.435208	-0.637689	-0.953537	-0.096275	0.048655	-0.281303	0	0
61393	1.292829	1.445093	9.600685	-0.530273	0.052869	-0.066776	0.246312	-0.426917	-0.641456	-0.954247	-0.091143	0.049645	-0.280431	0	0
61394	1.295565	1.080743	9.622067	-0.424412	0.046517	-0.049619	0.246590	-0.421380	-0.646040	-0.954777	-0.087009	0.050409	-0.279803	0	0
61395	1.392215	0.972567	9.671560	-0.260183	0.020580	-0.037933	0.245529	-0.413424	-0.647962	-0.955117	-0.084518	0.050974	-0.279303	0	0
61396	1.524472	1.144865	9.792015	-0.118527	0.008904	-0.033142	0.246571	-0.410253	-0.648949	-0.955309	-0.083398	0.051258	-0.278931	0	0
61397	1.519548	1.112212	9.675449	-0.025940	0.015183	-0.031648	0.247229	-0.409964	-0.649600	-0.955427	-0.083152	0.051227	-0.278605	0	0
61398	1.480743	1.113711	9.569838	-0.009548	0.011590	-0.031713	0.247218	-0.410256	-0.648172	-0.955514	-0.083068	0.051178	-0.278341	0	0
61399	1.476309	1.198155	9.619564	-0.003868	0.021713	-0.012520	0.248007	-0.409966	-0.648824	-0.955564	-0.083002	0.051040	-0.278215	0	0
61400	1.610633	1.305017	9.729356	0.006159	0.034142	-0.031693	0.248937	-0.412274	-0.649658	-0.955648	-0.083005	0.050733	-0.277979	0	0
61401	1.661983	1.343687	9.704509	-0.026614	0.034323	-0.028104	0.249588	-0.413236	-0.648899	-0.955766	-0.082698	0.050527	-0.277703	0	0
61402	1.525422	1.323645	9.867172	-0.088665	0.043481	-0.024426	0.250624	-0.410074	-0.649105	-0.955915	-0.081765	0.050400	-0.277489	0	0
61403	1.474544	1.259516	9.339626	-0.153377	0.044020	-0.022497	0.251398	-0.406087	-0.649814	-0.956124	-0.080218	0.050460	-0.277210	0	0
61404	1.399289	1.300812	9.395218	-0.190245	0.047605	-0.010183	0.252178	-0.404296	-0.650045	-0.956316	-0.078294	0.050587	-0.277077	0	0
61405	1.399453	1.375824	9.635975	-0.171053	0.040875	-0.036432	0.251402	-0.400847	-0.652709	-0.956569	-0.076597	0.050715	-0.276651	0	0
61406	1.379882	1.370412	9.701720	-0.118411	0.029963	-0.034874	0.253748	-0.397667	-0.653315	-0.956763	-0.075421	0.050794	-0.276291	0	0
61407	1.354924	1.254557	9.661909	-0.059389	0.036398	-0.028042	0.252812	-0.395918	-0.651579	-0.956903	-0.074803	0.050662	-0.275998	0	0
61408	1.344638	1.148447	9.607371	0.009898	0.028748	-0.019534	0.254784	-0.395193	-0.653274	-0.956953	-0.074850	0.050409	-0.275858	0	0
61409	1.364308	1.168554	9.529727	0.040923	0.033864	-0.025715	0.254908	-0.395477	-0.652368	-0.957010	-0.075199	0.050027	-0.275635	0	0
61410	1.336128	1.343632	9.523186	0.033731	0.032348	-0.035316	0.254394	-0.396846	-0.652782	-0.957081	-0.075473	0.049660	-0.275378	0	0
61411	1.356162	1.426834	9.446431	-0.006054	0.027386	-0.033476	0.255181	-0.397109	-0.653053	-0.957191	-0.075399	0.049463	-0.275052	0	0
61412	1.394411	1.305332	9.429291	-0.051013	0.033038	-0.038544	0.255577	-0.397512	-0.653325	-0.957336	-0.074862	0.049321	-0.274720	0	0
61413	1.374822	1.281386	9.414876	-0.061678	0.033355	-0.052469	0.256876	-0.395446	-0.653294	-0.957542	-0.074253	0.049207	-0.274188	0	0
61414	1.330874	1.252790	9.400957	-0.044451	0.022724	-0.050808	0.256740	-0.393527	-0.653516	-0.957716	-0.073811	0.049138	-0.273710	0	0
61415	1.301714	1.244207	9.321610	-0.011905	0.015681	-0.061395	0.258166	-0.391603	-0.652967	-0.957899	-0.073735	0.049050	-0.273104	0	0
61416	1.272420	1.248156	9.426453	-0.009275	0.008580	-0.056193	0.258182	-0.392956	-0.654297	-0.958054	-0.073672	0.049016	-0.272586	0	0
61417	1.290821	1.068145	9.447676	0.015524	-0.015156	-0.059800	0.258818	-0.391186	-0.652963	-0.958197	-0.073943	0.049150	-0.271986	0	0
61418	1.314804	1.039432	9.611351	0.008760	-0.015251	-0.052794	0.259462	-0.391746	-0.651545	-0.958318	-0.074115	0.049298	-0.271485	0	0
61419	1.259029	1.066913	9.583977	-0.013430	0.001449	-0.047460	0.259611	-0.391716	-0.653761	-0.958456	-0.074054	0.049359	-0.271001	0	0
61420	1.344225	1.029779	9.363578	-0.039418	-0.007087	-0.047394	0.258437	-0.392412	-0.653766	-0.958598	-0.073741	0.049563	-0.270548	0	0
61421	1.295810	1.092212	9.462430	-0.081157	-0.018915	-0.052552	0.258830	-0.390203	-0.654899	-0.958789	-0.073086	0.049999	-0.269967	0	0
61422	1.398144	1.145468	9.615778	-0.089601	-0.007625	-0.047250	0.259598	-0.388156	-0.653821	-0.958971	-0.072292	0.050345	-0.269470	0	0
61423	1.421874	1.077659	9.803113	-0.080660	-0.005309	-0.035046	0.259206	-0.386505	-0.654698	-0.959120	-0.071597	0.050663	-0.269066	0	0
61424	1.396646	0.920255	9.789350	-0.049386	-0.005631	-0.029892	0.259731	-0.384569	-0.655837	-0.959225	-0.071174	0.050894	-0.268758	0	0
61425	1.395906	0.784757	9.751121	-0.015610	0.001130	-0.031702	0.259601	-0.385121	-0.655586	-0.959321	-0.071078	0.050978	-0.268424	0	0
61426	1.402952	0.729521	9.692063	-0.021752	0.001266	-0.036911	0.260124	-0.384839	-0.655845	-0.959426	-0.070906	0.051062	-0.268081	0	0
61427	1.429841	0.748819	9.682033	-0.061120	-0.005778	-0.015880	0.259212	-0.383604	-0.656727	-0.959508	-0.070376	0.051347	-0.267872	0	0
61428	1.383355	0.707789	9.697049	-0.116149	0.001488	-0.006979	0.259470	-0.380853	-0.657587	-0.959601	-0.069282	0.051704	-0.267757	0	0
61429	1.376287	0.753638	9.726919	-0.114381	0.003194	-0.005240	0.259725	-0.378657	-0.657806	-0.959695	-0.068203	0.052052	-0.267628	0	0
61430	1.405219	0.707286	9.725591	-0.116123	0.012020	-0.010435	0.259187	-0.376481	-0.656977	-0.959799	-0.067082	0.052305	-0.267490	0	0
61431	1.395527	0.723820	9.774473	-0.105333	0.023936	0.003521	0.259060	-0.374824	-0.658247	-0.959872	-0.066023	0.052437	-0.267464	0	0
61432	1.352243	0.820829	9.815592	-0.108741	0.020392	0.008738	0.260487	-0.373312	-0.657576	-0.959922	-0.064941	0.052603	-0.267518	0	0
61433	1.318757	0.909171	9.754673	-0.103803	0.026709	-0.004357	0.259973	-0.371925	-0.659370	-0.960015	-0.063891	0.052698	-0.267418	0	0
61434	1.345661	0.937802	9.778671	-0.122014	0.011913	0.000017	0.261019	-0.370676	-0.659874	-0.960088	-0.062709	0.052975	-0.267382	0	0
61435	1.352699	0.884779	9.739016	-0.124427	0.024134	0.001809	0.260495	-0.367240	-0.661366	-0.960173	-0.061464	0.053153	-0.267328	0	0
61436	1.318582	0.847837	9.594009	-0.136889	0.008701	-0.008668	0.260742	-0.365330	-0.660549	-0.960275	-0.060152	0.053496	-0.267191	0	0
61437	1.255644	0.901913	9.581706	-0.128389	0.003475	-0.012212	0.259709	-0.364358	-0.662477	-0.960387	-0.058931	0.053874	-0.266987	0	0
61438	1.287462	0.940131	9.612989	-0.120148	0.007214	-0.031414	0.261131	-0.361476	-0.661909	-0.960534	-0.057796	0.054173	-0.266643	0	0
61439	1.357888	0.919889	9.632865	-0.109697	-0.007912	-0.021007	0.259831	-0.360514	-0.663184	-0.960649	-0.056793	0.054605	-0.266357	0	0
61440	1.367726	0.943755	9.662031	-0.115294	-0.017254	-0.034974	0.260871	-0.357344	-0.664042	-0.960788	-0.055772	0.055124	-0.265965	0	0
61441	1.379390	0.847117	9.611963	-0.112584	-0.005017	-0.036681	0.259826	-0.355700	-0.664914	-0.960945	-0.054746	0.055528	-0.265527	0	0
61442	1.357095	0.747164	9.448839	-0.073623	0.001731	-0.038514	0.260861	-0.354468	-0.664115	-0.961077	-0.054076	0.055751	-0.265138	0	0
61443	1.235031	0.661748	9.365703	-0.033310	-0.005321	-0.050874	0.260862	-0.352950	-0.664998	-0.961227	-0.053820	0.055940	-0.264608	0	0
61444	1.161989	0.698674	9.595503	-0.045849	-0.014377	-0.026453	0.261393	-0.352795	-0.666041	-0.961304	-0.053453	0.056251	-0.264334	0	0
61445	1.195812	0.659402	9.608689	-0.070105	-0.021197	-0.026392	0.260355	-0.353620	-0.666571	-0.961399	-0.052869	0.056701	-0.264009	0	0
61446	1.288147	0.629884	9.572240	-0.038743	-0.019880	-0.015996	0.260084	-0.350608	-0.666771	-0.961441	-0.052580	0.057052	-0.263839	0	0
61447	1.326652	0.545210	9.516880	-0.004101	-0.011382	-0.017803	0.260205	-0.349381	-0.666226	-0.961484	-0.052597	0.057237	-0.263640	0	0
61448	1.429429	0.680682	9.698020	0.005985	-0.037740	-0.016159	0.260728	-0.348964	-0.666352	-0.961495	-0.052783	0.057642	-0.263473	0	0
61449	1.478463	0.761799	9.787624	0.040806	-0.020636	-0.010979	0.258645	-0.351036	-0.666508	-0.961491	-0.053254	0.057803	-0.263361	0	0
61450	1.413908	1.034779	10.175542	-0.031678	-0.020269	-0.001207	0.259424	-0.350074	-0.666234	-0.961487	-0.053025	0.058146	-0.263345	0	0
61451	1.436249	1.075455	9.991598	-0.073290	-0.008390	-0.012393	0.259173	-0.347581	-0.668659	-0.961553	-0.052376	0.058488	-0.263158	0	0
61452	1.381748	0.887734	9.888497	-0.080233	0.004957	-0.022792	0.258893	-0.345684	-0.667317	-0.961649	-0.051625	0.058706	-0.262908	0	0
61453	1.434983	0.788087	9.638892	-0.054384	0.011911	-0.031554	0.259407	-0.343488	-0.667277	-0.961766	-0.051119	0.058793	-0.262558	0	0
61454	1.552498	0.901761	9.584532	0.016050	-0.004188	-0.042266	0.259687	-0.344421	-0.669122	-0.961856	-0.051331	0.058836	-0.262178	0	0
61455	1.649359	0.857558	9.775356	0.173150	-0.035228	-0.036685	0.258642	-0.349664	-0.666742	-0.961839	-0.053147	0.058780	-0.261888	0	0
61456	1.556983	0.787932	9.338272	0.181812	-0.017582	-0.046266	0.259169	-0.351856	-0.666267	-0.961835	-0.054991	0.058513	-0.261582	0	0
61457	1.468294	0.610840	9.398329	0.168229	-0.014096	-0.039233	0.259817	-0.354199	-0.664493	-0.961834	-0.056707	0.058268	-0.261273	0	0
61458	1.429353	0.634043	9.525457	0.122138	-0.022348	-0.047852	0.259577	-0.356097	-0.666223	-0.961866	-0.057990	0.058202	-0.260891	0	0
61459	1.312619	0.653949	9.572018	0.091866	-0.016795	-0.051257	0.258785	-0.356805	-0.664928	-0.961935	-0.058981	0.058174	-0.260420	0	0
61460	1.293269	0.687338	9.640732	0.059927	-0.027156	-0.044221	0.259306	-0.357630	-0.664297	-0.961988	-0.059675	0.058319	-0.260033	0	0
61461	1.355892	0.588993	9.705677	0.057499	-0.036079	-0.033751	0.258010	-0.358314	-0.665343	-0.962019	-0.060370	0.058575	-0.259699	0	0
61462	1.448284	0.580675	9.727636	0.064014	-0.027708	-0.016286	0.258787	-0.359419	-0.663937	-0.961996	-0.061089	0.058730	-0.259583	0	0
61463	1.434239	0.677814	9.734185	0.087541	-0.024526	-0.007635	0.257485	-0.360664	-0.663952	-0.961946	-0.062021	0.058813	-0.259526	0	0
