# Supplementary material for: Identification of Haptic Based Guiding Using Hard Reins
Source: PLoS One. 2015 Jul 22;10(7):e0132020. doi: 10.1371/journal.pone.0132020 (PMC4511788; doi:10.1371/journal.pone.0132020)
Supplement: S1 File — (ZIP) [file pone.0132020.s001.zip › MotionData1/Subject1/T4/gc4.txt]

// Start Time: 0
// Sample rate: 50.0Hz
// Scenario: 4.0
// Firmware Version: 2.6.1
Counter	Acc_X	Acc_Y	Acc_Z	Gyr_X	Gyr_Y	Gyr_Z	Mag_X	Mag_Y	Mag_Z	Quat_w	Quat_x	Quat_y	Quat_z	AnalogIn_1	AnalogIn_2
60189	9.085609	2.188584	2.935613	0.001221	-0.013764	0.020025	-0.675500	-0.482610	-0.016431	0.353514	0.580432	-0.125015	0.722840	0	0
60190	9.090479	2.152682	2.978883	0.017680	-0.019339	0.028837	-0.676049	-0.481590	-0.018686	0.353255	0.580590	-0.125135	0.722819	0	0
60191	9.119488	2.169394	2.959424	0.008445	-0.021087	0.018293	-0.675219	-0.481585	-0.016581	0.353109	0.580731	-0.125272	0.722754	0	0
60192	9.121879	2.198184	2.940149	0.004918	-0.015609	0.028816	-0.673382	-0.480888	-0.016897	0.352928	0.580817	-0.125471	0.722738	0	0
60193	9.124291	2.205355	2.930509	0.006810	-0.001109	0.021783	-0.675785	-0.482013	-0.016288	0.352791	0.580803	-0.125569	0.722799	0	0
60194	9.105025	2.123430	2.911482	0.021417	-0.006675	0.021804	-0.676344	-0.481128	-0.017412	0.352576	0.580891	-0.125576	0.722832	0	0
60195	9.083246	2.133214	2.935676	0.014063	-0.004799	0.014765	-0.675785	-0.481278	-0.016573	0.352443	0.580939	-0.125595	0.722856	0	0
60196	9.085666	2.130900	2.954894	0.022401	-0.006673	0.032337	-0.675505	-0.481134	-0.016296	0.352146	0.581017	-0.125657	0.722926	0	0
60197	9.124360	2.137871	2.916138	0.023419	0.004202	0.033207	-0.676353	-0.478765	-0.017140	0.351837	0.581009	-0.125683	0.723079	0	0
60198	9.129210	2.123467	2.925731	0.030639	-0.004933	0.032355	-0.676642	-0.479927	-0.016000	0.351493	0.581104	-0.125678	0.723171	0	0
60199	9.143709	2.137818	2.911188	0.030546	-0.008567	0.025344	-0.678065	-0.480473	-0.014562	0.351183	0.581223	-0.125653	0.723230	0	0
60200	9.143723	2.121111	2.940052	0.023353	0.012360	0.016519	-0.676077	-0.478470	-0.016581	0.351018	0.581187	-0.125549	0.723357	0	0
60201	9.124367	2.132910	2.887291	0.019597	0.000593	0.014774	-0.675528	-0.477285	-0.015041	0.350859	0.581215	-0.125509	0.723419	0	0
60202	9.131684	2.070353	2.896905	0.030553	0.004127	0.007759	-0.676933	-0.479323	-0.015150	0.350705	0.581275	-0.125330	0.723476	0	0
60203	9.129226	2.108998	2.920934	0.023258	0.011448	0.004231	-0.676510	-0.478743	-0.015301	0.350614	0.581250	-0.125166	0.723568	0	0
60204	9.124388	2.109054	2.930586	0.030556	0.009575	0.006006	-0.676648	-0.477569	-0.016151	0.350480	0.581273	-0.124957	0.723652	0	0
60205	9.134021	2.152253	2.906439	0.037810	0.004070	0.007797	-0.678197	-0.478425	-0.016405	0.350269	0.581348	-0.124734	0.723732	0	0
60206	9.143698	2.149856	2.911178	0.023113	-0.003071	0.004261	-0.677075	-0.478144	-0.015577	0.350175	0.581438	-0.124614	0.723725	0	0
60207	9.100143	2.166846	2.925908	0.034081	0.009545	-0.006258	-0.676653	-0.477416	-0.015587	0.350094	0.581478	-0.124317	0.723783	0	0
60208	9.102554	2.174089	2.930693	0.012216	0.004285	0.005107	-0.675382	-0.478029	-0.015322	0.350067	0.581476	-0.124254	0.723809	0	0
60209	9.090450	2.186121	2.925963	0.012037	0.007906	-0.020344	-0.676518	-0.479173	-0.014169	0.350214	0.581468	-0.124041	0.723781	0	0
60210	9.100112	2.198168	2.930691	0.010403	0.007930	0.004226	-0.677498	-0.479165	-0.015283	0.350208	0.581434	-0.123973	0.723823	0	0
60211	9.119474	2.186029	2.916134	0.012121	0.006092	-0.008055	-0.677502	-0.479454	-0.014717	0.350264	0.581425	-0.123837	0.723827	0	0
60212	9.104957	2.190914	2.925853	0.001271	0.005283	0.005961	-0.677503	-0.477395	-0.015290	0.350294	0.581376	-0.123854	0.723849	0	0
60213	9.121899	2.176614	2.959400	0.011980	-0.008425	-0.008917	-0.675102	-0.479500	-0.014473	0.350339	0.581472	-0.123764	0.723765	0	0
60214	9.119487	2.171705	2.940188	0.008450	-0.001134	-0.002793	-0.676933	-0.479618	-0.015149	0.350385	0.581505	-0.123703	0.723727	0	0
60215	9.119493	2.166817	2.925767	0.003045	0.007983	-0.004574	-0.676378	-0.478734	-0.014173	0.350470	0.581445	-0.123645	0.723743	0	0
60216	9.109811	2.171817	2.959492	0.001238	0.009817	-0.002825	-0.676359	-0.479492	-0.016148	0.350571	0.581374	-0.123597	0.723759	0	0
60217	9.104937	2.219319	2.829661	-0.007773	0.011705	0.007696	-0.675806	-0.480371	-0.014458	0.350636	0.581235	-0.123676	0.723827	0	0
60218	9.129172	2.152915	3.036302	0.006716	-0.005645	0.015630	-0.676369	-0.479480	-0.015018	0.350551	0.581272	-0.123749	0.723825	0	0
60219	9.133996	2.171829	2.968933	-0.016918	0.015411	0.004145	-0.675524	-0.479200	-0.014750	0.350699	0.581078	-0.123861	0.723890	0	0
60220	9.085599	2.200549	2.921178	-0.013228	0.004503	0.019970	-0.676081	-0.478905	-0.015872	0.350712	0.580966	-0.124068	0.723938	0	0
60221	9.085649	2.147729	2.950072	-0.002318	-0.001032	0.018235	-0.676918	-0.479636	-0.016844	0.350653	0.580925	-0.124214	0.723975	0	0
60222	9.134060	2.104624	3.009859	-0.004194	-0.001023	0.012077	-0.676494	-0.479939	-0.016850	0.350665	0.580894	-0.124330	0.723974	0	0
60223	9.153348	2.171618	2.932728	-0.020653	0.006362	0.002394	-0.676503	-0.479045	-0.016006	0.350836	0.580755	-0.124490	0.723975	0	0
60224	9.163010	2.185964	2.915816	-0.018815	0.008161	0.002400	-0.676217	-0.479644	-0.016291	0.351012	0.580619	-0.124623	0.723976	0	0
60225	9.100119	2.190970	2.935505	-0.000525	0.000765	0.014738	-0.675914	-0.479822	-0.018555	0.350970	0.580575	-0.124729	0.724013	0	0
60226	9.090467	2.166933	2.940404	-0.006030	0.004437	0.005938	-0.677623	-0.479329	-0.017117	0.351042	0.580507	-0.124802	0.724020	0	0
60227	9.090487	2.147649	2.935611	-0.020634	0.008183	0.000628	-0.676768	-0.479062	-0.018121	0.351228	0.580356	-0.124946	0.724026	0	0
60228	9.124325	2.167101	2.983433	-0.014309	-0.002756	0.007683	-0.675919	-0.480257	-0.017847	0.351328	0.580308	-0.125116	0.723987	0	0
60229	9.124293	2.198399	2.983407	-0.003997	0.018946	0.019973	-0.676767	-0.479357	-0.018119	0.351291	0.580114	-0.125213	0.724144	0	0
60230	9.133976	2.191138	2.978534	-0.002321	0.004409	0.016484	-0.675644	-0.479078	-0.017433	0.351265	0.580045	-0.125321	0.724193	0	0
60231	9.124320	2.169630	3.007473	0.004179	0.013434	0.019992	-0.676634	-0.479204	-0.017275	0.351174	0.579919	-0.125378	0.724328	0	0
60232	9.066283	2.166896	2.926155	0.001449	0.020713	0.009445	-0.676194	-0.479379	-0.019117	0.351199	0.579754	-0.125362	0.724450	0	0
60233	9.051813	2.119107	2.993618	-0.005700	0.026226	0.021692	-0.675777	-0.480113	-0.017991	0.351169	0.579499	-0.125455	0.724653	0	0
60234	9.080862	2.094940	2.983809	0.005051	0.007981	0.014716	-0.676889	-0.478644	-0.020663	0.351118	0.579432	-0.125488	0.724725	0	0
60235	9.105012	2.128755	3.012456	0.004940	0.011605	0.000679	-0.678306	-0.480079	-0.019645	0.351160	0.579346	-0.125434	0.724783	0	0
60236	9.119516	2.135956	3.012344	-0.004225	0.006235	0.002421	-0.676903	-0.479362	-0.018823	0.351249	0.579275	-0.125467	0.724791	0	0
60237	9.100158	2.147889	2.986029	0.001255	0.006191	0.002438	-0.677322	-0.479359	-0.019382	0.351293	0.579213	-0.125469	0.724819	0	0
60238	9.056613	2.157584	2.986339	0.008766	0.018845	0.014726	-0.676753	-0.479082	-0.019957	0.351235	0.579081	-0.125437	0.724959	0	0
60239	9.080825	2.128815	3.017441	0.005098	0.011616	0.019985	-0.677311	-0.479666	-0.020511	0.351136	0.578971	-0.125493	0.725084	0	0
60240	9.080835	2.121423	2.983788	0.003331	0.013445	0.023487	-0.677012	-0.479841	-0.022492	0.351040	0.578848	-0.125570	0.725216	0	0
60241	9.095344	2.121595	3.022149	0.004938	-0.001999	0.014735	-0.676749	-0.477911	-0.020810	0.350964	0.578842	-0.125645	0.725244	0	0
60242	9.100192	2.114123	2.974035	0.008601	-0.001126	0.012987	-0.676621	-0.477897	-0.019258	0.350891	0.578857	-0.125672	0.725263	0	0
60243	9.105015	2.128561	2.973988	0.014171	0.000648	0.023532	-0.675754	-0.479408	-0.020961	0.350700	0.578853	-0.125721	0.725350	0	0
60244	9.100173	2.133407	2.978828	0.018672	-0.001205	0.018281	-0.677173	-0.477461	-0.020946	0.350534	0.578897	-0.125708	0.725398	0	0
60245	9.075991	2.128677	2.988626	0.010454	0.000679	0.015624	-0.677462	-0.478476	-0.019807	0.350422	0.578890	-0.125739	0.725452	0	0
60246	9.083266	2.109381	2.983780	0.026010	0.000552	0.019167	-0.678307	-0.477288	-0.020646	0.350208	0.578945	-0.125670	0.725523	0	0
60247	9.100176	2.128665	2.993257	0.011356	0.000669	0.014750	-0.678036	-0.476544	-0.019523	0.350097	0.578943	-0.125689	0.725575	0	0
60248	9.105014	2.128634	2.988414	0.020531	0.006038	0.014765	-0.678025	-0.479349	-0.019794	0.349955	0.578944	-0.125617	0.725655	0	0
60249	9.104997	2.138700	3.074958	0.021329	-0.000318	0.011265	-0.677328	-0.476267	-0.019819	0.349811	0.578988	-0.125547	0.725702	0	0
60250	9.066333	2.114076	2.955049	0.021447	0.000589	0.018280	-0.678024	-0.477146	-0.020651	0.349630	0.579028	-0.125506	0.725764	0	0
60251	9.071169	2.120976	2.892498	-0.003359	-0.004664	0.002435	-0.678026	-0.478025	-0.020082	0.349687	0.579029	-0.125579	0.725724	0	0
60252	9.090473	2.152997	3.041393	-0.007838	0.000831	0.014708	-0.677748	-0.477879	-0.019664	0.349702	0.578969	-0.125730	0.725738	0	0
60253	9.085639	2.152835	3.007769	0.015690	-0.017516	0.007768	-0.677746	-0.477587	-0.019947	0.349594	0.579122	-0.125740	0.725666	0	0
60254	9.100179	2.128544	2.969215	0.008340	-0.015650	-0.002787	-0.678033	-0.477722	-0.019377	0.349621	0.579260	-0.125729	0.725544	0	0
60255	9.112272	2.128477	2.959510	0.004787	-0.002920	-0.004566	-0.678034	-0.477721	-0.019236	0.349685	0.579285	-0.125696	0.725500	0	0
60256	9.085687	2.113805	2.906823	0.004981	-0.006540	0.020007	-0.678035	-0.477867	-0.019094	0.349578	0.579317	-0.125810	0.725506	0	0
60257	9.100158	2.152449	2.935537	0.010404	-0.001142	0.011247	-0.677184	-0.477889	-0.019531	0.349496	0.579329	-0.125821	0.725534	0	0
60258	9.063916	2.113983	2.935833	0.001141	-0.021027	0.012995	-0.678460	-0.477563	-0.019088	0.349444	0.579461	-0.125974	0.725427	0	0
60259	9.109868	2.111774	2.988392	0.013966	-0.010246	0.009501	-0.678885	-0.478728	-0.018511	0.349343	0.579553	-0.125981	0.725401	0	0
60260	9.160638	2.137890	2.930298	0.007487	-0.013835	0.002479	-0.677903	-0.476830	-0.018394	0.349339	0.579669	-0.126000	0.725307	0	0
60261	9.170290	2.161842	2.908570	0.014044	-0.010252	0.020048	-0.678478	-0.476659	-0.017255	0.349161	0.579748	-0.126068	0.725317	0	0
60262	9.165399	2.214900	2.925392	0.023018	-0.010329	0.005164	-0.679036	-0.478713	-0.017379	0.349053	0.579889	-0.125980	0.725272	0	0
60263	9.162983	2.214757	2.896559	0.008404	-0.015654	0.008647	-0.677772	-0.476967	-0.017124	0.348984	0.580003	-0.126041	0.725204	0	0
60264	9.109795	2.195407	2.863304	0.004732	-0.020158	0.007760	-0.678195	-0.476371	-0.017403	0.348949	0.580148	-0.126133	0.725089	0	0
60265	9.080785	2.185601	2.820248	-0.007035	-0.020963	0.018262	-0.679187	-0.477376	-0.016676	0.348893	0.580234	-0.126381	0.725004	0	0
60266	9.114723	2.103938	2.868151	-0.007978	-0.017334	0.007703	-0.679198	-0.476628	-0.015690	0.348936	0.580314	-0.126555	0.724888	0	0
60267	9.150932	2.175988	2.843786	-0.020903	-0.035378	0.012981	-0.677786	-0.475627	-0.016000	0.348980	0.580463	-0.126923	0.724683	0	0
60268	9.211382	2.199561	2.761581	-0.035589	-0.037994	0.005061	-0.678629	-0.476203	-0.016266	0.349178	0.580600	-0.127355	0.724402	0	0
60269	9.264619	2.175261	2.732361	-0.032613	-0.018967	0.012061	-0.679199	-0.475157	-0.016120	0.349317	0.580591	-0.127745	0.724274	0	0
60270	9.245392	2.059340	2.655661	-0.000603	-0.017423	0.007719	-0.678063	-0.475628	-0.016560	0.349318	0.580697	-0.127868	0.724167	0	0
60271	9.129401	1.953655	2.671020	-0.013182	-0.024558	0.032239	-0.680324	-0.477345	-0.015951	0.349189	0.580772	-0.128256	0.724100	0	0
60272	8.892287	2.040763	2.689510	0.017646	-0.053814	0.041139	-0.679929	-0.475995	-0.012997	0.348795	0.581163	-0.128566	0.723922	0	0
60273	8.918778	2.169796	2.504086	-0.013343	-0.051751	0.046366	-0.679101	-0.474224	-0.011323	0.348529	0.581416	-0.129134	0.723745	0	0
60274	9.008220	2.208741	2.613995	0.008342	-0.053755	0.028879	-0.680650	-0.474198	-0.011862	0.348278	0.581789	-0.129440	0.723512	0	0
60275	9.138913	2.130924	2.497701	0.005065	-0.019268	0.030569	-0.681488	-0.473459	-0.013265	0.348060	0.581893	-0.129670	0.723492	0	0
60276	9.424379	2.054017	2.606273	0.041431	-0.038650	0.035935	-0.682192	-0.474329	-0.013249	0.347587	0.582261	-0.129727	0.723412	0	0
60277	9.419752	1.837734	2.683418	0.013815	-0.075631	0.035860	-0.681212	-0.474632	-0.012134	0.347205	0.582797	-0.130123	0.723093	0	0
60278	9.410238	1.676420	2.678811	-0.006305	-0.051897	-0.004627	-0.682627	-0.472838	-0.012542	0.347284	0.583149	-0.130334	0.722734	0	0
60279	9.250453	1.828574	2.727939	-0.020585	0.022644	-0.034563	-0.682625	-0.473869	-0.012397	0.347737	0.582948	-0.130229	0.722697	0	0
60280	9.243176	1.825298	3.030927	-0.033461	0.020046	-0.032843	-0.681777	-0.474620	-0.012125	0.348271	0.582722	-0.130221	0.722624	0	0
60281	9.226179	1.897173	2.956462	-0.020839	0.009957	-0.039801	-0.681213	-0.474042	-0.012136	0.348746	0.582618	-0.130132	0.722495	0	0
60282	9.197149	1.902116	2.973500	0.001579	0.020692	0.012014	-0.682491	-0.474009	-0.011409	0.348751	0.582451	-0.130129	0.722628	0	0
60283	9.153663	1.835789	3.175827	-0.008233	-0.031858	-0.013413	-0.680800	-0.472862	-0.011301	0.348907	0.582658	-0.130250	0.722363	0	0
60284	9.066540	1.920673	2.796526	-0.024787	-0.035371	-0.034482	-0.681361	-0.475060	-0.010999	0.349330	0.582864	-0.130363	0.721972	0	0
60285	9.122045	2.041137	2.829681	-0.053683	0.015681	-0.040729	-0.680338	-0.476592	-0.014541	0.350010	0.582605	-0.130486	0.721830	0	0
60286	9.153329	2.190866	2.930308	-0.054068	-0.016977	-0.039773	-0.680631	-0.475691	-0.013551	0.350665	0.582582	-0.130716	0.721489	0	0
60287	9.075885	2.257325	2.719248	0.011929	-0.017505	-0.009759	-0.679636	-0.476453	-0.013988	0.350696	0.582751	-0.130662	0.721347	0	0
60288	9.223377	2.286857	2.888846	0.048005	0.022134	0.016611	-0.679775	-0.476453	-0.014268	0.350402	0.582730	-0.130347	0.721564	0	0
60289	9.281430	2.281895	2.876405	0.027034	-0.004910	0.048189	-0.679644	-0.476149	-0.013142	0.349944	0.582785	-0.130476	0.721718	0	0
60290	9.177455	2.271498	2.694452	0.016277	0.037815	0.018269	-0.680926	-0.478167	-0.011134	0.349842	0.582537	-0.130344	0.721991	0	0
60291	9.119528	2.139825	2.824811	0.052732	0.042055	0.002517	-0.681484	-0.478459	-0.011972	0.349626	0.582403	-0.129857	0.722292	0	0
60292	9.100307	2.012182	2.810630	0.050887	0.052946	-0.020351	-0.680634	-0.476275	-0.012984	0.349620	0.582217	-0.129197	0.722563	0	0
60293	9.003726	1.839542	2.922071	0.005013	0.051502	-0.055610	-0.680043	-0.479257	-0.014958	0.350113	0.581922	-0.128683	0.722654	0	0
60294	9.056811	1.973702	2.806170	-0.043145	-0.000755	-0.080191	-0.680605	-0.479691	-0.015230	0.351019	0.581871	-0.128543	0.722280	0	0
60295	9.131580	2.173925	2.906439	-0.055440	-0.004295	-0.111756	-0.679475	-0.481329	-0.014535	0.352197	0.581839	-0.128335	0.721769	0	0
60296	9.293609	2.190755	2.948517	-0.013892	0.009890	-0.064279	-0.678760	-0.481502	-0.015535	0.352829	0.581793	-0.128038	0.721550	0	0
60297	9.545165	2.187076	2.768770	0.026293	0.074879	-0.022133	-0.677189	-0.483758	-0.016681	0.352985	0.581362	-0.127482	0.721920	0	0
60298	9.525923	2.074266	2.831512	-0.016035	0.113352	0.002257	-0.677603	-0.483322	-0.018089	0.353283	0.580475	-0.127223	0.722533	0	0
60299	9.245481	1.940711	3.001966	0.024371	0.120325	0.018971	-0.677447	-0.483784	-0.019643	0.353209	0.579656	-0.126761	0.723307	0	0
60300	9.206845	1.869100	3.112901	0.130839	0.123122	0.086771	-0.679416	-0.483462	-0.020883	0.352055	0.579109	-0.125895	0.724459	0	0
60301	9.085825	1.942428	3.296447	0.108998	0.134220	0.092858	-0.679977	-0.481104	-0.022156	0.350971	0.578390	-0.125200	0.725678	0	0
60302	8.737462	2.020132	3.327780	0.110001	0.096115	0.034120	-0.678993	-0.481559	-0.021464	0.350283	0.578028	-0.124273	0.726459	0	0
60303	8.667118	2.236210	3.188672	0.109268	0.069787	-0.020200	-0.680145	-0.480920	-0.019046	0.349938	0.577914	-0.123145	0.726907	0	0
60304	8.669258	2.506335	3.284606	0.143074	0.099467	-0.027112	-0.679850	-0.481530	-0.020320	0.349504	0.577717	-0.121611	0.727531	0	0
60305	8.722459	2.524995	3.180820	0.257675	0.105800	0.025816	-0.678700	-0.483341	-0.022026	0.348013	0.577798	-0.119538	0.728524	0	0
60306	8.857983	2.438450	3.244814	0.221158	0.082502	0.048556	-0.680137	-0.482106	-0.019606	0.346556	0.577899	-0.117933	0.729400	0	0
60307	8.911039	2.592441	3.241897	0.154611	0.023142	0.020433	-0.679014	-0.481973	-0.018778	0.345602	0.578223	-0.116861	0.729768	0	0
60308	8.867457	2.640547	3.220538	0.154326	-0.003169	0.015213	-0.680439	-0.482516	-0.017057	0.344671	0.578753	-0.115847	0.729950	0	0
60309	8.882120	2.507068	3.013776	0.167094	-0.017812	0.013479	-0.681009	-0.481029	-0.017054	0.343648	0.579424	-0.114782	0.730068	0	0
60310	9.027435	2.316221	2.926317	0.121307	-0.047410	0.013366	-0.681601	-0.480985	-0.013936	0.342868	0.580163	-0.114148	0.729947	0	0
60311	9.042118	2.143003	2.955202	0.074740	-0.130537	-0.021783	-0.680206	-0.481284	-0.011698	0.342508	0.581378	-0.113939	0.729182	0	0
60312	8.955088	2.127207	2.662535	0.034372	-0.154720	-0.034135	-0.679942	-0.482294	-0.009014	0.342458	0.582653	-0.114032	0.728172	0	0
60313	8.974421	2.155341	2.518117	-0.029507	-0.144229	-0.046576	-0.679816	-0.483159	-0.006893	0.342867	0.583637	-0.114486	0.727120	0	0
60314	9.100049	2.294888	2.536319	-0.111522	-0.124505	-0.039738	-0.680406	-0.482529	-0.004202	0.343738	0.584197	-0.115502	0.726097	0	0
60315	9.235307	2.459635	2.780428	-0.175739	-0.137588	-0.044221	-0.679119	-0.485219	-0.005059	0.344988	0.584625	-0.117010	0.724918	0	0
60316	9.351368	2.497716	2.726656	-0.169475	-0.088629	0.002255	-0.678114	-0.486287	-0.006484	0.345939	0.584670	-0.118573	0.724174	0	0
60317	9.286219	2.339184	2.780154	-0.102513	-0.032871	0.086544	-0.679095	-0.483926	-0.008314	0.345934	0.584434	-0.119952	0.724140	0	0
60318	9.158386	1.983084	2.786187	-0.030524	-0.033425	0.160337	-0.681806	-0.482517	-0.005733	0.344987	0.584369	-0.121237	0.724430	0	0
60319	9.376354	1.686901	2.837729	-0.001216	-0.024628	0.148919	-0.681654	-0.479007	-0.008294	0.343944	0.584347	-0.122220	0.724778	0	0
60320	9.158951	1.387763	3.132877	0.195602	-0.102424	0.178360	-0.685225	-0.476536	-0.004573	0.341459	0.585534	-0.122209	0.724997	0	0
60321	9.081758	1.192407	3.042239	0.308920	-0.127846	0.204940	-0.686393	-0.475289	-0.000463	0.338062	0.587247	-0.121629	0.725301	0	0
60322	9.067100	1.330168	3.143212	0.141665	-0.181849	0.136193	-0.686860	-0.473316	0.003916	0.336096	0.588870	-0.122028	0.724832	0	0
60323	9.202094	1.796081	2.954316	0.137393	-0.174592	0.076627	-0.688023	-0.472370	0.007462	0.334572	0.590488	-0.122096	0.724209	0	0
60324	9.279275	2.026191	2.775651	0.189455	-0.164140	0.078558	-0.688772	-0.471861	0.012416	0.332758	0.592205	-0.121747	0.723701	0	0
60325	9.235833	1.934649	2.752001	0.305455	-0.172346	0.089352	-0.689810	-0.468400	0.016939	0.330145	0.594342	-0.120664	0.723327	0	0
60326	9.182752	1.813902	2.663531	0.319550	-0.212407	0.057816	-0.689584	-0.468334	0.023716	0.327643	0.596853	-0.119406	0.722606	0	0
60327	9.148900	1.827039	2.394494	0.323361	-0.259662	0.006119	-0.691620	-0.468073	0.030528	0.325409	0.599763	-0.117983	0.721439	0	0
60328	9.240810	1.842700	2.184641	0.283223	-0.293875	-0.072023	-0.689978	-0.468333	0.037001	0.323955	0.602877	-0.116473	0.719740	0	0
60329	9.153600	1.964298	2.401560	0.216666	-0.320554	-0.131798	-0.687354	-0.469926	0.044875	0.323272	0.606023	-0.115185	0.717610	0	0
60330	9.306023	1.927206	2.251415	0.194463	-0.342187	-0.151130	-0.687097	-0.472691	0.048980	0.322857	0.609268	-0.113988	0.715236	0	0
60331	9.264917	1.922089	2.179592	0.204364	-0.364046	-0.148446	-0.684470	-0.475170	0.056717	0.322305	0.612684	-0.112826	0.712747	0	0
60332	9.332482	2.094408	1.996236	0.170599	-0.349266	-0.158149	-0.683533	-0.475858	0.063202	0.322064	0.615889	-0.111774	0.710255	0	0
60333	9.433889	2.285938	1.812618	0.092176	-0.332304	-0.160058	-0.682016	-0.478340	0.068556	0.322308	0.618710	-0.111234	0.707773	0	0
60334	9.245186	2.343538	1.722589	0.052266	-0.268455	-0.198838	-0.678515	-0.481752	0.073458	0.323167	0.620989	-0.110507	0.705496	0	0
60335	9.085448	2.474831	1.454375	0.022779	-0.188355	-0.209509	-0.674880	-0.481778	0.078060	0.324341	0.622611	-0.109684	0.703653	0	0
60336	9.070731	2.699972	1.218685	0.046458	-0.108684	-0.183167	-0.672762	-0.487695	0.080452	0.325295	0.623719	-0.108577	0.702402	0	0
60337	9.181810	2.893895	1.034993	0.074921	-0.025424	-0.132252	-0.673193	-0.487090	0.081022	0.325776	0.624277	-0.107339	0.701874	0	0
60338	9.321695	3.279521	1.158677	0.117167	0.033219	-0.132127	-0.670361	-0.490682	0.081556	0.326083	0.624559	-0.105592	0.701745	0	0
60339	9.476153	3.598068	1.352032	0.241127	-0.006791	-0.082555	-0.669817	-0.491253	0.084375	0.325198	0.625471	-0.103434	0.701665	0	0
60340	9.771347	3.468180	1.460576	0.291480	0.127061	-0.094919	-0.669535	-0.494196	0.085513	0.324250	0.625614	-0.100392	0.702418	0	0
60341	9.950017	3.730741	2.016838	0.377558	0.142736	-0.038510	-0.670531	-0.495490	0.086806	0.322353	0.625862	-0.097058	0.703538	0	0
60342	9.642855	3.735467	1.910888	0.389400	0.140903	0.065064	-0.669847	-0.493272	0.088622	0.319675	0.626048	-0.094285	0.704969	0	0
60343	9.432668	3.531704	1.547146	0.456053	0.168510	0.121301	-0.670428	-0.491771	0.090038	0.316178	0.626188	-0.091306	0.706812	0	0
60344	9.316840	3.266927	1.524166	0.535747	0.232316	0.181012	-0.673856	-0.488129	0.093186	0.311836	0.626054	-0.087933	0.709283	0	0
60345	9.268725	2.988890	1.755550	0.570519	0.188505	0.228462	-0.675871	-0.484517	0.096170	0.306864	0.626274	-0.084741	0.711642	0	0
60346	9.273539	3.017530	1.707407	0.524648	0.154399	0.236303	-0.679163	-0.478814	0.099166	0.302110	0.626565	-0.082030	0.713735	0	0
60347	9.099257	3.157426	1.708566	0.480551	0.152958	0.209902	-0.681040	-0.476963	0.103285	0.297785	0.626735	-0.079463	0.715690	0	0
60348	9.089675	3.095409	1.343244	0.530385	0.223297	0.184474	-0.683606	-0.472474	0.104438	0.293408	0.626549	-0.076182	0.718014	0	0
60349	9.266185	3.116177	1.692955	0.523361	0.274171	0.180884	-0.686593	-0.469450	0.105745	0.289100	0.625959	-0.072760	0.720627	0	0
60350	9.217579	3.329349	1.938368	0.492048	0.252681	0.191414	-0.688879	-0.465553	0.107320	0.284922	0.625401	-0.069710	0.723072	0	0
60351	9.031226	3.452143	1.886736	0.455817	0.262088	0.219423	-0.692147	-0.461351	0.107920	0.280734	0.624632	-0.067041	0.725623	0	0
60352	8.804024	3.328157	1.583160	0.498193	0.258130	0.249334	-0.693697	-0.458092	0.106236	0.276116	0.623967	-0.064316	0.728209	0	0
60353	8.896041	3.212847	1.659517	0.531678	0.312300	0.265112	-0.697123	-0.453718	0.108816	0.271139	0.622967	-0.061231	0.731195	0	0
60354	8.871792	3.252762	1.928936	0.498667	0.298075	0.273830	-0.701227	-0.448632	0.107731	0.266366	0.621946	-0.058559	0.734032	0	0
60355	8.799239	3.252542	1.864552	0.491190	0.258221	0.291414	-0.704504	-0.444123	0.109461	0.261401	0.621166	-0.056068	0.736668	0	0
60356	9.048346	3.264258	1.872339	0.485674	0.232843	0.317771	-0.706513	-0.438168	0.110880	0.256441	0.620509	-0.054027	0.739112	0	0
60357	9.355682	3.072460	2.120290	0.496239	0.164681	0.343290	-0.710778	-0.433787	0.112485	0.250996	0.620356	-0.052051	0.741249	0	0
60358	9.462412	2.754932	2.203917	0.506711	0.080191	0.358264	-0.713364	-0.426042	0.114754	0.245762	0.620799	-0.050701	0.742724	0	0
60359	9.559464	2.437577	2.318870	0.439056	0.058948	0.352785	-0.717649	-0.419728	0.117905	0.240531	0.621240	-0.049468	0.744149	0	0
60360	9.255051	2.114681	2.174699	0.424274	0.017339	0.345695	-0.722472	-0.415638	0.118814	0.235943	0.621911	-0.048873	0.745097	0	0
60361	9.047312	1.872928	1.916757	0.416836	-0.020714	0.342154	-0.724922	-0.410240	0.122504	0.230875	0.622863	-0.047929	0.745950	0	0
60362	9.298958	1.777847	1.753912	0.377869	0.101167	0.350666	-0.727240	-0.402629	0.126605	0.226450	0.622773	-0.047420	0.747413	0	0
60363	9.591704	1.642791	2.268793	0.358974	0.048676	0.341878	-0.729950	-0.399163	0.128330	0.221763	0.623045	-0.046744	0.748633	0	0
60364	9.661983	1.498574	2.335716	0.369208	-0.027649	0.328802	-0.733383	-0.390814	0.130328	0.217373	0.623885	-0.046356	0.749244	0	0
60365	9.778261	1.301724	2.481684	0.393650	-0.042388	0.313913	-0.736268	-0.383923	0.134866	0.212623	0.624899	-0.045451	0.749818	0	0
60366	9.642942	1.190342	2.316872	0.409379	-0.006230	0.286670	-0.739701	-0.379688	0.138294	0.208106	0.625667	-0.044293	0.750514	0	0
60367	9.729945	1.257672	2.325799	0.406079	0.035535	0.291016	-0.741298	-0.374901	0.141690	0.203469	0.626104	-0.042992	0.751496	0	0
60368	10.010571	1.185490	2.415168	0.411329	0.026381	0.275234	-0.742748	-0.369978	0.144235	0.198993	0.626608	-0.041646	0.752350	0	0
60369	10.030097	0.993756	2.593095	0.421963	0.000877	0.257689	-0.745207	-0.364420	0.149054	0.194478	0.627322	-0.040091	0.753019	0	0
60370	9.981894	0.820619	2.620034	0.389398	0.048321	0.232933	-0.748199	-0.359921	0.150355	0.190408	0.627610	-0.038561	0.753899	0	0
60371	9.802915	0.827756	2.551613	0.402621	0.097231	0.231143	-0.750773	-0.353366	0.151640	0.186238	0.627545	-0.036806	0.755082	0	0
60372	9.667452	0.858564	2.415537	0.435579	0.111485	0.223312	-0.752080	-0.350651	0.154899	0.181955	0.627420	-0.034735	0.756327	0	0
60373	9.548910	0.901239	2.250476	0.470428	0.125724	0.223387	-0.754359	-0.346174	0.155482	0.177412	0.627236	-0.032372	0.757662	0	0
60374	9.706175	0.827560	2.485002	0.464698	0.127566	0.196148	-0.754942	-0.342175	0.156040	0.173146	0.627018	-0.029877	0.758931	0	0
60375	9.643320	0.805550	2.398927	0.413106	0.118890	0.141622	-0.756365	-0.338753	0.156048	0.169567	0.626780	-0.027454	0.760026	0	0
60376	9.580256	0.979325	2.466564	0.414642	0.137024	0.099520	-0.758233	-0.335151	0.158465	0.166333	0.626405	-0.024709	0.761143	0	0
60377	9.280100	1.225387	2.478173	0.414874	0.176992	0.097765	-0.760217	-0.333634	0.158632	0.163082	0.625715	-0.021903	0.762500	0	0
60378	9.149493	1.221033	2.532024	0.379674	0.219951	0.101129	-0.761075	-0.331254	0.158918	0.160069	0.624625	-0.019299	0.764100	0	0
60379	9.009157	1.281163	2.480108	0.336937	0.227582	0.113314	-0.763469	-0.327689	0.156682	0.157189	0.623395	-0.017104	0.765753	0	0
60380	9.072121	1.201621	2.479712	0.313961	0.230470	0.086911	-0.766157	-0.324985	0.156149	0.154687	0.622101	-0.014892	0.767359	0	0
60381	9.193144	1.100907	2.594313	0.311143	0.230478	0.076350	-0.765588	-0.323239	0.155002	0.152244	0.620794	-0.012663	0.768945	0	0
60382	9.246555	0.898620	2.598897	0.269903	0.223532	0.051639	-0.766848	-0.319702	0.152323	0.150281	0.619473	-0.010580	0.770426	0	0
60383	9.374723	0.917665	2.593136	0.214094	0.229411	0.032202	-0.766275	-0.320018	0.151468	0.148771	0.618017	-0.008831	0.771909	0	0
60384	9.488370	0.932815	2.765398	0.201150	0.216811	0.033946	-0.767675	-0.317948	0.149222	0.147367	0.616634	-0.007178	0.773300	0	0
60385	9.568234	0.879900	2.798517	0.162319	0.193509	-0.002985	-0.769482	-0.317655	0.145577	0.146438	0.615372	-0.005673	0.774494	0	0
60386	9.498223	0.750022	2.803943	0.149351	0.206301	-0.048701	-0.769591	-0.318868	0.142194	0.145989	0.613990	-0.003927	0.775685	0	0
60387	9.396756	0.636874	2.775925	0.176618	0.198816	-0.064453	-0.769025	-0.319174	0.142186	0.145441	0.612703	-0.001933	0.776813	0	0
60388	9.208241	0.499852	2.762989	0.185757	0.184241	-0.059188	-0.771279	-0.318109	0.140947	0.144843	0.611538	0.000131	0.777844	0	0
60389	9.130819	0.528664	2.725063	0.194583	0.167832	-0.079324	-0.770980	-0.321073	0.140107	0.144291	0.610509	0.002299	0.778751	0	0
60390	9.130775	0.578834	2.648088	0.224710	0.152164	-0.061666	-0.769822	-0.321425	0.136982	0.143475	0.609642	0.004634	0.779571	0	0
60391	9.106590	0.571987	2.715588	0.257412	0.114707	-0.039605	-0.768972	-0.321445	0.136686	0.142221	0.609111	0.006961	0.780198	0	0
60392	9.050964	0.580996	2.576542	0.272744	0.060147	-0.009657	-0.768838	-0.319677	0.136817	0.140708	0.609023	0.009225	0.780517	0	0
60393	8.971116	0.619393	2.529009	0.305156	-0.003627	0.002797	-0.770261	-0.320075	0.138255	0.138832	0.609478	0.011488	0.780468	0	0
60394	9.087247	0.589869	2.436824	0.321476	-0.009230	-0.008566	-0.769152	-0.319337	0.140494	0.137018	0.609989	0.014027	0.780348	0	0
60395	9.275763	0.738237	2.312710	0.330853	0.046921	-0.030509	-0.770021	-0.317530	0.142336	0.135226	0.610069	0.016752	0.780545	0	0
60396	9.343494	0.712563	2.492554	0.323471	0.023400	-0.009443	-0.768631	-0.316354	0.144710	0.133397	0.610315	0.019358	0.780606	0	0
60397	9.353198	0.695016	2.357860	0.298011	0.030858	-0.011270	-0.769343	-0.318830	0.146286	0.131646	0.610469	0.021675	0.780722	0	0
60398	9.411115	0.818151	2.443889	0.224648	0.024192	-0.034222	-0.769223	-0.317337	0.148256	0.130614	0.610563	0.023661	0.780764	0	0
60399	9.367528	0.873395	2.405695	0.180425	0.008210	-0.065885	-0.769796	-0.316434	0.148826	0.130002	0.610721	0.025353	0.780690	0	0
60400	9.251455	0.849589	2.425796	0.138208	0.000393	-0.087925	-0.767815	-0.319710	0.149655	0.129921	0.610871	0.026961	0.780532	0	0
60401	9.241715	0.926014	2.300785	0.057476	-0.010763	-0.125817	-0.768662	-0.321457	0.150242	0.130524	0.611000	0.028025	0.780293	0	0
60402	9.357568	1.171227	2.263675	0.006297	0.033189	-0.164541	-0.767665	-0.322368	0.149664	0.131835	0.610699	0.029115	0.780268	0	0
60403	9.519372	1.389253	2.577270	-0.015977	0.037905	-0.187363	-0.765516	-0.327296	0.147955	0.133348	0.610332	0.030037	0.780263	0	0
60404	9.531302	1.559757	2.495300	-0.044353	0.016369	-0.166297	-0.765653	-0.328327	0.147821	0.134987	0.610091	0.030720	0.780144	0	0
60405	9.618205	1.712248	2.682070	-0.067291	0.010216	-0.156653	-0.763362	-0.333995	0.146254	0.136576	0.609878	0.031012	0.780021	0	0
60406	9.630040	1.956239	2.850081	-0.102661	-0.029415	-0.176812	-0.763920	-0.335461	0.145987	0.138667	0.609907	0.031242	0.779621	0	0
60407	9.545190	2.160641	2.778408	-0.124831	-0.052813	-0.175029	-0.762795	-0.338709	0.147819	0.140769	0.610097	0.031111	0.779100	0	0
60408	9.453067	2.368311	2.875081	-0.135817	-0.061764	-0.153936	-0.759261	-0.340106	0.148049	0.142892	0.610334	0.030897	0.778537	0	0
60409	9.331986	2.522281	2.818138	-0.117883	-0.080051	-0.167874	-0.757410	-0.343540	0.147610	0.144906	0.610742	0.030742	0.777851	0	0
60410	9.169649	2.825058	2.657994	-0.158036	-0.072440	-0.163517	-0.758523	-0.347359	0.146939	0.147241	0.611020	0.030399	0.777207	0	0
60411	8.983043	3.205276	2.570091	-0.179759	-0.075840	-0.118718	-0.755957	-0.350671	0.145498	0.149257	0.611312	0.029479	0.776628	0	0
60412	8.827821	3.638668	2.532404	-0.148854	-0.092385	-0.093069	-0.755110	-0.351128	0.145769	0.150993	0.611774	0.028746	0.775956	0	0
60413	8.856683	3.811312	2.402224	-0.137656	-0.095185	-0.053501	-0.752979	-0.355006	0.145751	0.152265	0.612291	0.027745	0.775335	0	0
60414	9.117805	3.906909	2.337729	-0.091721	-0.071082	-0.035837	-0.753538	-0.357059	0.145769	0.153202	0.612688	0.027136	0.774859	0	0
60415	9.253517	3.614372	2.611058	-0.019120	-0.138833	-0.022488	-0.751866	-0.355595	0.147995	0.153534	0.613727	0.026816	0.773981	0	0
60416	9.200447	3.515700	2.125871	-0.077324	-0.152892	-0.005951	-0.752156	-0.355873	0.148990	0.154172	0.614785	0.026011	0.773042	0	0
60417	9.350342	3.568879	2.211285	-0.107865	-0.120874	0.029053	-0.752593	-0.356876	0.150979	0.154656	0.615557	0.024731	0.772372	0	0
60418	9.471456	3.394848	2.109565	-0.124518	-0.188807	0.060656	-0.750065	-0.355146	0.152060	0.155079	0.616832	0.023094	0.771321	0	0
60419	9.621542	3.278190	1.935459	-0.149200	-0.143240	0.107905	-0.751768	-0.354807	0.152934	0.155224	0.617725	0.020987	0.770636	0	0
60420	9.749819	3.170728	2.146181	-0.087061	-0.114727	0.088683	-0.753774	-0.353263	0.155645	0.155181	0.618487	0.019581	0.770071	0	0
60421	9.592688	3.091465	2.137777	-0.094383	-0.087447	0.049993	-0.753201	-0.352990	0.154645	0.155429	0.619020	0.018352	0.769623	0	0
60422	9.428230	3.072983	2.244780	-0.091578	-0.067488	0.037675	-0.752358	-0.352561	0.155053	0.155799	0.619399	0.017298	0.769268	0	0
60423	9.249308	3.024601	2.147553	-0.093993	-0.020277	0.018286	-0.753227	-0.351048	0.157039	0.156285	0.619406	0.016384	0.769183	0	0
60424	9.123636	2.937499	2.025926	-0.068529	-0.002352	-0.023822	-0.752774	-0.352856	0.154214	0.156975	0.619308	0.015989	0.769130	0	0
60425	9.138100	2.994736	1.922392	-0.066224	0.044815	-0.015085	-0.754038	-0.352546	0.153244	0.157543	0.618851	0.015608	0.769390	0	0
60426	9.080252	2.788175	2.002322	-0.043792	0.075498	0.005934	-0.752893	-0.354351	0.152103	0.157841	0.618197	0.015339	0.769859	0	0
60427	8.944954	2.627921	2.171737	-0.038049	0.082739	0.025195	-0.753032	-0.353469	0.151537	0.157926	0.617496	0.014993	0.770411	0	0
60428	8.821622	2.627061	1.965875	0.007830	0.076933	0.051639	-0.753583	-0.352300	0.149422	0.157552	0.616919	0.014842	0.770953	0	0
60429	8.853169	2.527930	1.891195	0.046546	0.091135	0.074508	-0.753726	-0.352589	0.149708	0.156739	0.616292	0.014864	0.771619	0	0
60430	9.053782	2.653357	1.995413	0.083122	0.113507	0.072847	-0.754419	-0.350829	0.147451	0.155737	0.615553	0.015216	0.772405	0	0
60431	9.210925	2.706950	2.164922	0.119868	0.143149	0.081687	-0.755528	-0.351715	0.145213	0.154414	0.614636	0.015848	0.773387	0	0
60432	9.211082	2.536815	2.323738	0.171320	0.159074	0.101049	-0.756805	-0.348596	0.144797	0.152647	0.613681	0.016777	0.774476	0	0
60433	9.133800	2.423716	2.312374	0.189783	0.191586	0.083469	-0.758206	-0.349464	0.143693	0.150875	0.612489	0.018018	0.775738	0	0
60434	9.046745	2.404719	2.339472	0.207992	0.173304	0.095814	-0.760469	-0.345890	0.142585	0.148920	0.611470	0.019284	0.776889	0	0
60435	8.887037	2.497977	2.167458	0.184372	0.180771	0.099280	-0.759334	-0.343128	0.141001	0.147063	0.610347	0.020375	0.778097	0	0
60436	8.891684	2.688237	2.181695	0.188265	0.209790	0.110707	-0.763552	-0.342480	0.138383	0.145109	0.609008	0.021446	0.779483	0	0
60437	8.973967	2.626246	2.325398	0.155157	0.181021	0.113282	-0.763411	-0.340132	0.137523	0.143325	0.607833	0.022234	0.780706	0	0
60438	8.978829	2.590708	2.440794	0.133220	0.172135	0.121128	-0.764253	-0.338947	0.136401	0.141639	0.606702	0.022751	0.781878	0	0
60439	8.964255	2.655588	2.411997	0.101813	0.152421	0.099156	-0.765653	-0.337025	0.134156	0.140301	0.605664	0.023176	0.782911	0	0
60440	9.048880	2.679756	2.454635	0.076111	0.129037	0.110541	-0.769028	-0.335507	0.131662	0.139056	0.604783	0.023247	0.783812	0	0
60441	8.899043	2.557413	2.499106	-0.006627	0.066203	0.097224	-0.769863	-0.335065	0.129978	0.138416	0.604264	0.022722	0.784340	0	0
60442	8.678922	2.602367	2.279488	-0.063756	0.034906	0.056770	-0.768737	-0.333025	0.129810	0.138473	0.603912	0.021882	0.784625	0	0
60443	8.819089	2.726696	2.148534	-0.065483	0.037630	0.070842	-0.769718	-0.334484	0.129409	0.138409	0.603528	0.021026	0.784956	0	0
60444	9.167634	2.434278	2.506861	-0.034758	-0.020718	0.093737	-0.769864	-0.331538	0.128833	0.138038	0.603660	0.020093	0.784944	0	0
60445	9.383221	2.092793	2.645010	-0.031320	-0.071586	0.107770	-0.771001	-0.332535	0.129986	0.137504	0.604186	0.019135	0.784657	0	0
60446	9.356813	1.886282	2.743944	-0.051289	-0.104071	0.146321	-0.771574	-0.330603	0.130270	0.136861	0.604957	0.017620	0.784210	0	0
60447	9.119858	1.819041	2.709666	-0.115268	-0.139812	0.165496	-0.772884	-0.326709	0.133382	0.136392	0.605910	0.015560	0.783600	0	0
60448	9.148854	1.838744	2.805608	-0.115554	-0.197869	0.197166	-0.774594	-0.324893	0.134532	0.135715	0.607328	0.013133	0.782663	0	0
60449	9.402851	1.786104	2.943241	-0.088225	-0.234397	0.234128	-0.773212	-0.321063	0.136753	0.134556	0.609057	0.010739	0.781556	0	0
60450	9.623151	1.569778	3.076444	-0.072245	-0.297165	0.239463	-0.777502	-0.318267	0.141897	0.133290	0.611301	0.008262	0.780049	0	0
60451	9.700791	1.328740	3.042414	-0.105153	-0.310529	0.232324	-0.777825	-0.316155	0.145849	0.132249	0.613584	0.005639	0.778456	0	0
60452	9.720108	1.389585	2.700823	-0.159864	-0.282891	0.201467	-0.778292	-0.312859	0.149797	0.131800	0.615579	0.002739	0.776971	0	0
60453	9.884721	1.231171	2.844003	-0.121278	-0.344939	0.183173	-0.776079	-0.310200	0.154553	0.131230	0.618087	0.000239	0.775079	0	0
60454	9.894535	1.109677	2.625245	-0.111472	-0.357756	0.152474	-0.776969	-0.309541	0.159367	0.130855	0.620706	-0.002078	0.773044	0	0
60455	9.899517	0.974253	2.507512	-0.094612	-0.296212	0.126954	-0.777010	-0.307873	0.163599	0.130545	0.622855	-0.003969	0.771359	0	0
60456	9.977106	0.781536	2.507102	-0.072394	-0.269187	0.125171	-0.777331	-0.305469	0.167266	0.130120	0.624827	-0.005685	0.769823	0	0
60457	9.822597	0.506774	2.402669	-0.112210	-0.194476	0.065233	-0.776804	-0.306901	0.172349	0.130386	0.626163	-0.007208	0.768679	0	0
60458	9.604878	0.563932	2.216683	-0.091851	-0.163775	0.060866	-0.777945	-0.306130	0.173354	0.130581	0.627295	-0.008535	0.767709	0	0
60459	9.546686	0.710805	2.202563	-0.049711	-0.149585	0.072392	-0.778246	-0.306541	0.175762	0.130392	0.628364	-0.009578	0.766854	0	0
60460	9.595012	0.752025	2.274303	0.012338	-0.166418	0.093633	-0.776297	-0.304634	0.178547	0.129675	0.629644	-0.010310	0.765915	0	0
60461	9.512712	0.835392	2.072881	0.040371	-0.106749	0.106809	-0.776321	-0.302253	0.180515	0.128651	0.630497	-0.010834	0.765379	0	0
60462	9.459435	0.891451	2.193436	0.030115	-0.024976	0.112831	-0.777896	-0.300138	0.182226	0.127682	0.630712	-0.011362	0.765356	0	0
60463	9.570806	0.778156	2.197523	0.038860	-0.023275	0.058417	-0.778874	-0.300133	0.180830	0.127040	0.630929	-0.011493	0.765283	0	0
60464	9.304665	0.876848	2.117643	0.020501	-0.010404	0.032047	-0.778886	-0.299530	0.182099	0.126753	0.631029	-0.011569	0.765247	0	0
60465	9.287980	0.626696	2.158841	0.064328	0.076351	0.038996	-0.778300	-0.300449	0.179974	0.126103	0.630518	-0.011265	0.765780	0	0
60466	9.353271	0.640959	2.141523	0.046190	0.047422	-0.026820	-0.778443	-0.299856	0.179974	0.126110	0.630214	-0.010698	0.766037	0	0
60467	9.353186	0.729771	2.088558	0.038846	0.003946	0.017997	-0.780142	-0.301139	0.180855	0.125764	0.630228	-0.010559	0.766084	0	0
60468	9.425508	0.970271	2.058983	-0.038089	-0.013572	0.019655	-0.779578	-0.301443	0.181130	0.125939	0.630281	-0.011007	0.766006	0	0
60469	9.459355	0.964113	2.279930	-0.093207	-0.005873	-0.023492	-0.779013	-0.300868	0.180835	0.126737	0.630209	-0.011635	0.765924	0	0
60470	9.357994	0.731438	2.420305	-0.073506	-0.009679	-0.077036	-0.780117	-0.304404	0.179032	0.127874	0.630197	-0.011738	0.765743	0	0
60471	9.121314	0.394154	2.306906	-0.011030	-0.001102	-0.064703	-0.778719	-0.304413	0.180846	0.128461	0.630198	-0.011483	0.765648	0	0
60472	8.686131	0.251083	1.978418	-0.050749	0.023752	-0.063119	-0.777852	-0.305923	0.179143	0.129348	0.629956	-0.011454	0.765698	0	0
60473	8.293975	0.593292	1.932920	-0.208187	0.002404	-0.079190	-0.777262	-0.309199	0.177311	0.131278	0.629676	-0.012625	0.765581	0	0
60474	8.134167	0.787618	1.751207	-0.312943	-0.036669	-0.119709	-0.776958	-0.311876	0.175764	0.134241	0.629556	-0.014326	0.765136	0	0
60475	8.569725	0.582355	1.753001	-0.303959	-0.031369	-0.150446	-0.777373	-0.315404	0.176068	0.137306	0.629409	-0.015835	0.764684	0	0
60476	9.396954	0.523489	1.775856	-0.238532	-0.032015	-0.178357	-0.774096	-0.319325	0.174195	0.140245	0.629349	-0.016590	0.764183	0	0
60477	9.933540	0.806040	2.579528	-0.239520	-0.066511	-0.208957	-0.772095	-0.323213	0.172908	0.143333	0.629558	-0.017298	0.763422	0	0
60478	9.707952	1.456723	2.643155	-0.323762	-0.205548	-0.277272	-0.770382	-0.329293	0.173047	0.147530	0.630702	-0.018328	0.761652	0	0
60479	9.692597	2.313146	2.507933	-0.339584	-0.287071	-0.291026	-0.766559	-0.335992	0.174567	0.151836	0.632435	-0.019593	0.759334	0	0
60480	9.641804	2.324701	2.397700	-0.237479	-0.320569	-0.274939	-0.765158	-0.341441	0.177958	0.155441	0.634552	-0.020154	0.756819	0	0
60481	9.680317	2.510023	2.397267	-0.197909	-0.313611	-0.230928	-0.761910	-0.346354	0.179904	0.158395	0.636658	-0.020747	0.754418	0	0
60482	9.974987	2.914025	2.389977	-0.138157	-0.312269	-0.151695	-0.759256	-0.350776	0.185247	0.160436	0.638819	-0.021329	0.752140	0	0
60483	10.245600	3.174484	2.556084	-0.027197	-0.385762	-0.096855	-0.757579	-0.354460	0.188767	0.161290	0.641688	-0.021582	0.749504	0	0
60484	10.129311	3.403742	2.152836	-0.014722	-0.364970	-0.045891	-0.756232	-0.354111	0.196513	0.161732	0.644402	-0.021998	0.747064	0	0
60485	9.708475	3.417600	1.915476	-0.027003	-0.296733	0.041741	-0.754840	-0.354995	0.199320	0.161589	0.646552	-0.022966	0.745206	0	0
60486	9.633757	3.162247	1.863337	-0.091112	-0.261713	0.071313	-0.752615	-0.353821	0.203092	0.161672	0.648333	-0.024543	0.743589	0	0
60487	9.462423	2.776982	1.802392	-0.132542	-0.284987	0.023755	-0.753212	-0.354650	0.207202	0.162365	0.650213	-0.026139	0.741739	0	0
60488	9.254597	2.653762	1.178911	-0.145035	-0.139673	0.095472	-0.753521	-0.353582	0.210028	0.162648	0.650984	-0.028075	0.740930	0	0
60489	9.564432	2.389298	1.340351	-0.305511	0.006733	-0.045570	-0.753220	-0.355081	0.208334	0.165069	0.650429	-0.030012	0.740806	0	0
60490	9.322213	2.736851	1.442815	-0.221989	0.027900	0.010843	-0.751779	-0.358377	0.206206	0.166533	0.649848	-0.031701	0.740918	0	0
60491	9.583540	2.620974	1.455426	-0.194164	0.136555	0.058136	-0.752600	-0.358099	0.202969	0.167514	0.648472	-0.033254	0.741834	0	0
60492	9.917167	2.719520	1.996264	-0.153030	0.034594	0.091737	-0.754143	-0.357935	0.201581	0.167929	0.647924	-0.034945	0.742141	0	0
60493	9.641660	2.530469	1.666647	-0.145758	0.001875	0.095257	-0.754991	-0.357036	0.201309	0.168289	0.647607	-0.036589	0.742257	0	0
60494	9.472392	2.487749	1.740045	-0.138608	0.067185	0.117110	-0.754699	-0.355585	0.199602	0.168434	0.646828	-0.038283	0.742818	0	0
60495	9.298332	2.410688	1.686082	-0.122314	0.099758	0.168858	-0.757496	-0.355858	0.196259	0.168143	0.645787	-0.040049	0.743695	0	0
60496	9.206448	2.373141	1.852676	-0.106026	0.081496	0.173292	-0.758464	-0.355130	0.193447	0.167673	0.644928	-0.041847	0.744448	0	0
60497	9.061393	2.315261	1.791273	-0.030987	-0.015295	0.179722	-0.759880	-0.353628	0.193322	0.166675	0.644884	-0.043181	0.744634	0	0
60498	8.926096	2.191295	1.518280	-0.007779	-0.031802	0.225401	-0.759469	-0.350094	0.193583	0.165130	0.645006	-0.044769	0.744779	0	0
60499	8.993897	2.111722	1.513041	0.003540	0.035231	0.194610	-0.761036	-0.347697	0.194163	0.163831	0.644629	-0.045847	0.745326	0	0
60500	8.989113	2.067884	1.412134	0.017183	0.096835	0.228778	-0.764148	-0.344102	0.193351	0.162154	0.643826	-0.047056	0.746311	0	0
60501	9.085809	2.095509	1.666254	0.013742	0.127724	0.234000	-0.765278	-0.339820	0.191656	0.160545	0.642750	-0.048149	0.747515	0	0
60502	9.197027	2.131626	1.699071	0.030236	0.133027	0.241065	-0.767814	-0.337574	0.189992	0.158709	0.641683	-0.049281	0.748749	0	0
60503	9.397738	2.169654	1.659106	0.081164	0.085412	0.271980	-0.769515	-0.334594	0.189584	0.156371	0.641002	-0.050165	0.749765	0	0
60504	9.516390	2.034450	1.617478	0.110045	0.052480	0.258022	-0.771518	-0.331730	0.191582	0.153855	0.640646	-0.050936	0.750538	0	0
60505	9.509142	2.015868	1.749778	0.137307	0.036839	0.263364	-0.773499	-0.327133	0.190182	0.151205	0.640409	-0.051406	0.751246	0	0
60506	9.545419	2.025056	1.672570	0.132249	0.068641	0.279112	-0.774660	-0.321782	0.191873	0.148388	0.639945	-0.052114	0.752154	0	0
60507	9.748683	1.914662	1.801004	0.131902	0.039580	0.267717	-0.777073	-0.317900	0.191754	0.145748	0.639666	-0.052635	0.752871	0	0
60508	9.840730	1.761293	1.968753	0.167454	0.010254	0.290617	-0.777941	-0.313597	0.192597	0.142587	0.639675	-0.053238	0.753426	0	0
60509	9.693560	1.386398	2.061494	0.161151	-0.018714	0.309844	-0.779384	-0.309269	0.194580	0.139415	0.639842	-0.053883	0.753832	0	0
60510	9.507603	1.130155	1.801000	0.111828	-0.025583	0.285098	-0.783083	-0.308428	0.197321	0.136631	0.640033	-0.054921	0.754105	0	0
60511	9.280398	0.990383	1.709009	0.071347	-0.061541	0.269211	-0.782841	-0.302506	0.199975	0.134314	0.640411	-0.056042	0.754118	0	0
60512	9.382056	0.931506	1.520784	0.001471	-0.093678	0.232221	-0.783706	-0.298647	0.200679	0.132587	0.640986	-0.057658	0.753812	0	0
60513	9.604659	0.798949	2.033771	0.022575	-0.170081	0.227945	-0.784584	-0.296534	0.203510	0.130828	0.642133	-0.059029	0.753038	0	0
60514	9.745504	0.239781	1.951454	0.097463	-0.241496	0.271960	-0.786619	-0.292015	0.208609	0.128101	0.643913	-0.060375	0.751878	0	0
60515	9.748310	-0.163742	2.139292	-0.017871	-0.146254	0.112618	-0.784975	-0.288164	0.213368	0.127470	0.644892	-0.061291	0.751072	0	0
60516	9.494278	-0.068227	1.910264	0.025091	-0.118416	0.196950	-0.784717	-0.287992	0.216189	0.125845	0.645690	-0.062540	0.750557	0	0
60517	9.692633	-0.106352	2.045887	-0.015614	-0.129919	0.147719	-0.785893	-0.285707	0.220860	0.124931	0.646525	-0.063661	0.749896	0	0
60518	9.958693	-0.125486	2.147341	-0.007548	-0.230746	0.130320	-0.784084	-0.284828	0.223793	0.123945	0.648161	-0.064865	0.748544	0	0
60519	10.031536	-0.387014	1.868132	0.027652	-0.195677	0.130301	-0.783842	-0.283901	0.228305	0.122824	0.649549	-0.065648	0.747456	0	0
60520	10.169393	-0.389165	1.958487	0.074103	-0.070854	0.102171	-0.784714	-0.281209	0.230144	0.121621	0.650102	-0.065861	0.747154	0	0
60521	10.123251	-0.189951	1.824025	0.094745	-0.000237	0.103059	-0.785432	-0.280445	0.231283	0.120379	0.650128	-0.065745	0.747342	0	0
60522	10.239293	-0.141731	1.871222	0.083902	0.032504	0.088087	-0.784599	-0.278387	0.232249	0.119285	0.649928	-0.065667	0.747698	0	0
60523	10.162025	-0.267050	1.823804	0.116565	0.108463	0.084523	-0.785305	-0.277786	0.231976	0.118097	0.649179	-0.065152	0.748582	0	0
60524	10.002288	-0.176654	2.038874	0.109143	0.041384	0.040727	-0.785737	-0.277473	0.232829	0.117200	0.648972	-0.064566	0.748953	0	0
60525	9.910450	-0.228204	1.815994	0.096616	0.039678	0.060872	-0.785468	-0.277167	0.234377	0.116261	0.648729	-0.064142	0.749346	0	0
60526	9.876604	-0.244909	1.835488	0.075252	0.048052	0.117845	-0.787172	-0.274919	0.234537	0.115006	0.648381	-0.064300	0.749828	0	0
60527	9.622581	-0.174835	1.813245	0.040443	0.076478	0.072979	-0.785916	-0.273896	0.236066	0.114352	0.647789	-0.064347	0.750435	0	0
60528	9.523275	-0.030454	1.770576	0.039737	0.105536	0.073852	-0.787607	-0.272399	0.234957	0.113693	0.646995	-0.064418	0.751213	0	0
60529	9.494217	0.003368	1.785187	0.039849	0.127316	0.066811	-0.786592	-0.272452	0.231833	0.113113	0.646024	-0.064380	0.752140	0	0
60530	9.508824	-0.090645	1.765923	-0.006531	0.149465	0.057873	-0.788128	-0.272149	0.229596	0.112903	0.644855	-0.064648	0.753151	0	0
60531	9.542631	-0.039918	1.808910	-0.100165	0.142949	0.005017	-0.787672	-0.273374	0.226204	0.113693	0.643645	-0.065258	0.754014	0	0
60532	9.533021	-0.118528	1.972532	-0.144334	0.154182	-0.049535	-0.788932	-0.274391	0.225240	0.115179	0.642350	-0.065863	0.754839	0	0
60533	9.479925	-0.227127	1.905690	-0.122556	0.123152	-0.042450	-0.788041	-0.277108	0.220999	0.116448	0.641291	-0.066369	0.755500	0	0
60534	9.392921	-0.308005	2.074688	-0.099167	0.086677	-0.045884	-0.788590	-0.276823	0.219029	0.117571	0.640552	-0.066734	0.755921	0	0
60535	9.450964	-0.303300	2.069452	-0.090453	0.041225	-0.047556	-0.788578	-0.279629	0.218617	0.118606	0.640151	-0.067074	0.756069	0	0
60536	9.523374	-0.149544	2.025521	-0.085204	0.017586	-0.041328	-0.789689	-0.282569	0.217377	0.119560	0.639945	-0.067445	0.756060	0	0
60537	9.431485	-0.168717	2.016591	-0.068322	-0.024293	-0.056160	-0.787283	-0.283210	0.217199	0.120465	0.640071	-0.067650	0.755791	0	0
60538	9.228274	-0.111313	1.883392	-0.080628	-0.060482	-0.075438	-0.787144	-0.286736	0.218766	0.121593	0.640483	-0.067860	0.755243	0	0
60539	9.375740	-0.025759	1.704332	-0.085594	-0.002387	-0.073739	-0.785296	-0.287962	0.217893	0.122748	0.640434	-0.068066	0.755079	0	0
60540	9.337021	-0.001796	1.670936	-0.067114	-0.009778	-0.038578	-0.784028	-0.286809	0.217868	0.123542	0.640452	-0.068346	0.754909	0	0
60541	9.450723	-0.030685	1.703788	-0.064788	0.045547	-0.035138	-0.783736	-0.289471	0.217733	0.124297	0.640041	-0.068592	0.755111	0	0
60542	9.513860	-0.276783	1.616975	-0.083013	0.215384	-0.005623	-0.784418	-0.290516	0.215206	0.125100	0.638314	-0.068925	0.756409	0	0
60543	9.595902	-0.116141	1.986496	-0.065319	-0.016156	-0.028062	-0.784673	-0.291280	0.212106	0.125751	0.638365	-0.069311	0.756223	0	0
60544	9.358925	-0.132223	1.593947	-0.058037	-0.040710	-0.022750	-0.782993	-0.292910	0.214628	0.126346	0.638616	-0.069665	0.755879	0	0
60545	9.455667	-0.120790	1.501870	-0.067763	-0.000720	-0.028082	-0.783121	-0.294394	0.213506	0.127014	0.638548	-0.070061	0.755788	0	0
60546	9.528251	-0.156380	1.626389	-0.100230	0.079383	-0.061620	-0.783516	-0.296772	0.210980	0.128256	0.637864	-0.070334	0.756130	0	0
60547	9.479859	-0.128000	1.511316	-0.103466	0.060333	-0.105473	-0.783791	-0.298539	0.210710	0.129769	0.637343	-0.070441	0.756301	0	0
60548	9.547511	-0.055972	1.491529	-0.115317	0.063148	-0.101973	-0.782487	-0.301103	0.207874	0.131399	0.636788	-0.070590	0.756474	0	0
60549	9.477370	-0.051295	1.443953	-0.116513	0.014167	-0.086995	-0.783329	-0.303150	0.207897	0.132812	0.636586	-0.070985	0.756360	0	0
60550	9.431434	-0.065854	1.408237	-0.144597	-0.045503	-0.112438	-0.781598	-0.307637	0.205345	0.134632	0.636817	-0.071433	0.755801	0	0
60551	9.682747	0.155471	1.447093	-0.132338	-0.059249	-0.143041	-0.781020	-0.310309	0.204782	0.136508	0.637187	-0.071698	0.755127	0	0
60552	9.813211	0.281439	1.638376	-0.116035	-0.047591	-0.154394	-0.779464	-0.312840	0.205474	0.138458	0.637498	-0.071664	0.754513	0	0
60553	9.779312	0.338154	1.417388	-0.108485	-0.038578	-0.138573	-0.777910	-0.317279	0.207163	0.140157	0.637739	-0.071753	0.753987	0	0
60554	9.827497	0.539538	1.263001	-0.111524	0.021341	-0.119296	-0.776605	-0.319698	0.204044	0.141864	0.637507	-0.071813	0.753858	0	0
60555	9.953157	0.636332	1.396641	-0.065632	0.039122	-0.094612	-0.776286	-0.324450	0.201517	0.143012	0.637189	-0.071752	0.753916	0	0
60556	10.129641	0.688156	1.698242	-0.063532	0.050011	-0.055997	-0.776549	-0.325938	0.199691	0.143957	0.636761	-0.071814	0.754092	0	0
60557	10.030375	0.782609	1.780635	-0.063462	0.055480	-0.045454	-0.775266	-0.325539	0.198114	0.144734	0.636287	-0.072025	0.754323	0	0
60558	9.841617	0.879712	1.885316	-0.043308	0.045376	-0.018173	-0.774130	-0.328653	0.198674	0.145260	0.635895	-0.072180	0.754537	0	0
60559	9.667423	0.928352	1.932230	-0.032262	0.026270	0.016108	-0.774682	-0.328953	0.197131	0.145359	0.635641	-0.072583	0.754694	0	0
60560	9.481290	0.836537	1.813453	-0.059803	-0.015230	0.028354	-0.776085	-0.330111	0.196452	0.145596	0.635648	-0.073247	0.754579	0	0
60561	9.459571	0.783822	1.856931	-0.049160	-0.049799	0.024899	-0.774671	-0.328819	0.195859	0.145684	0.635935	-0.073939	0.754252	0	0
60562	9.534501	0.822764	1.962138	-0.054402	-0.111469	0.014446	-0.775094	-0.330428	0.196296	0.145919	0.636685	-0.074614	0.753507	0	0
60563	9.677061	0.971273	1.852785	-0.053581	-0.136891	0.037342	-0.774115	-0.330141	0.197409	0.145882	0.637610	-0.075538	0.752639	0	0
60564	9.662557	0.957274	1.937050	-0.072134	-0.167587	0.035577	-0.773149	-0.328958	0.199648	0.146028	0.638738	-0.076562	0.751550	0	0
60565	9.507524	1.209616	1.803340	-0.127314	-0.183461	0.010955	-0.771737	-0.332364	0.201053	0.146633	0.639919	-0.077928	0.750286	0	0
60566	9.500110	1.395716	1.466650	-0.137982	-0.136205	-0.004873	-0.771187	-0.332797	0.203023	0.147529	0.640741	-0.079144	0.749281	0	0
60567	9.686385	1.349987	1.523028	-0.163504	-0.130571	-0.004948	-0.769920	-0.333992	0.203996	0.148537	0.641478	-0.080587	0.748298	0	0
60568	9.729702	1.571269	1.493681	-0.152780	-0.146083	-0.003089	-0.770208	-0.335449	0.205137	0.149505	0.642345	-0.081939	0.747213	0	0
60569	10.121859	1.244918	1.342019	-0.128988	0.075064	-0.027955	-0.770483	-0.336628	0.204723	0.150642	0.641608	-0.082655	0.747539	0	0
60570	10.203978	1.321734	1.798161	-0.173537	0.070881	-0.091228	-0.769300	-0.341125	0.200062	0.152582	0.640890	-0.083274	0.747692	0	0
60571	9.945271	1.249056	1.634218	-0.105247	0.077631	-0.020893	-0.770977	-0.341701	0.198114	0.153526	0.640159	-0.083841	0.748062	0	0
60572	9.938270	0.984760	1.737867	-0.057044	0.092689	0.040562	-0.769545	-0.343076	0.196401	0.153752	0.639343	-0.084399	0.748650	0	0
60573	9.836829	0.851915	1.623313	-0.073587	0.078300	0.028221	-0.768808	-0.344598	0.193288	0.154129	0.638612	-0.085038	0.749124	0	0
60574	9.686795	0.926989	1.667624	-0.095424	0.093927	0.024651	-0.768377	-0.344470	0.192292	0.154721	0.637739	-0.085781	0.749661	0	0
60575	9.672399	0.802389	1.780829	-0.084424	0.113795	0.005311	-0.770048	-0.345495	0.189781	0.155373	0.636742	-0.086295	0.750315	0	0
60576	9.551639	0.642908	1.630375	-0.064162	0.131771	-0.008746	-0.770321	-0.344619	0.188369	0.156046	0.635660	-0.086529	0.751065	0	0
60577	9.537194	0.580067	1.577639	-0.018140	0.158619	0.003600	-0.769002	-0.347497	0.183698	0.156327	0.634429	-0.086465	0.752055	0	0
60578	9.513052	0.532159	1.618726	0.003900	0.165704	0.010650	-0.769135	-0.347650	0.182853	0.156455	0.633177	-0.086263	0.753105	0	0
60579	9.430511	0.849529	1.510880	-0.018397	0.160444	-0.016521	-0.769534	-0.347528	0.179751	0.156889	0.631947	-0.086070	0.754070	0	0
60580	9.374516	1.224725	1.419623	-0.034069	0.156960	-0.012071	-0.768938	-0.349781	0.176926	0.157421	0.630718	-0.086023	0.754992	0	0
60581	9.531619	1.330569	1.447240	0.011051	0.196512	0.003813	-0.767778	-0.349988	0.173518	0.157555	0.629239	-0.085669	0.756238	0	0
60582	9.580132	1.177118	1.586455	0.051885	0.230677	0.045948	-0.770009	-0.351891	0.170596	0.157174	0.627533	-0.085226	0.757783	0	0
60583	9.604458	1.035196	1.617648	0.057401	0.239695	0.033629	-0.769855	-0.351909	0.169181	0.156832	0.625768	-0.084634	0.759378	0	0
60584	9.580259	1.042758	1.677925	0.058234	0.216109	0.051212	-0.770102	-0.351948	0.164947	0.156359	0.624172	-0.084198	0.760837	0	0
60585	9.401369	0.974400	1.438864	0.063069	0.221525	0.063484	-0.769637	-0.352892	0.160282	0.155741	0.622521	-0.083773	0.762361	0	0
60586	9.232146	0.892771	1.435359	0.088647	0.206817	0.074068	-0.772026	-0.350802	0.158052	0.154901	0.621017	-0.083266	0.763813	0	0
60587	9.179008	0.811552	1.546408	0.150574	0.145541	0.119904	-0.770889	-0.351127	0.157328	0.153244	0.620029	-0.082639	0.765017	0	0
60588	9.643366	0.839291	1.451632	0.205429	0.111482	0.171002	-0.772023	-0.349631	0.157199	0.150871	0.619344	-0.081997	0.766112	0	0
60589	9.977102	0.788564	2.468629	0.222585	-0.002969	0.195738	-0.772041	-0.346082	0.158032	0.148065	0.619532	-0.081511	0.766559	0	0
60590	9.798265	0.646811	2.474859	0.156974	-0.142198	0.122005	-0.773038	-0.346051	0.159037	0.146158	0.620750	-0.081315	0.765960	0	0
60591	9.442691	0.671972	2.588031	0.111090	-0.170812	0.123679	-0.772377	-0.345127	0.164107	0.144460	0.622111	-0.081480	0.765161	0	0
60592	8.908409	0.454949	2.366114	0.055394	-0.199352	0.123515	-0.771432	-0.344209	0.169032	0.143118	0.623611	-0.082148	0.764119	0	0
60593	9.063480	0.225428	1.773727	-0.005199	-0.193456	0.152282	-0.771037	-0.342418	0.171843	0.141904	0.624947	-0.083414	0.763116	0	0
60594	9.857304	-0.320296	2.157858	0.011309	-0.191866	0.149568	-0.769932	-0.343585	0.175220	0.140645	0.626298	-0.084572	0.762114	0	0
60595	10.351027	-0.691335	2.721951	0.057757	-0.304810	0.147980	-0.770954	-0.340438	0.178049	0.138959	0.628568	-0.085505	0.760448	0	0
60596	10.690067	-1.100130	2.438513	-0.035208	-0.288704	0.116060	-0.770715	-0.340976	0.183415	0.138149	0.630611	-0.086929	0.758741	0	0
60597	10.317347	-0.842298	2.376111	-0.134123	-0.248859	0.042112	-0.766776	-0.340448	0.185185	0.138500	0.632273	-0.088597	0.757099	0	0
60598	10.041050	-0.255275	2.214164	-0.176853	-0.253938	-0.015760	-0.766076	-0.342804	0.186879	0.139605	0.633961	-0.090209	0.755292	0	0
60599	10.110786	0.169541	1.972885	-0.112372	-0.171894	-0.012086	-0.765667	-0.344409	0.189280	0.140289	0.635111	-0.091268	0.754071	0	0
60600	10.023708	0.181453	1.923023	-0.024063	-0.111803	0.005599	-0.763556	-0.347380	0.191378	0.140392	0.635914	-0.091663	0.753327	0	0
60601	9.692219	0.332735	1.749812	0.019906	-0.032252	0.051265	-0.761860	-0.347562	0.191351	0.139884	0.636137	-0.091932	0.753201	0	0
60602	9.750494	0.117614	1.598095	0.062936	0.141620	0.087950	-0.762126	-0.346549	0.188949	0.139044	0.635076	-0.091838	0.754262	0	0
60603	9.978095	-0.187577	2.253036	0.072067	0.170573	0.065034	-0.763369	-0.347294	0.185865	0.138282	0.633828	-0.091524	0.755489	0	0
60604	9.804177	-0.397622	2.086182	0.046161	0.121780	0.052695	-0.763358	-0.346427	0.184166	0.137793	0.632923	-0.091359	0.756356	0	0
60605	9.586499	-0.408632	2.227226	-0.028744	0.155076	0.012091	-0.764169	-0.345868	0.179656	0.138047	0.631699	-0.091503	0.757315	0	0
60606	9.397846	-0.410638	2.252649	-0.098650	0.128431	-0.026661	-0.764419	-0.348108	0.176562	0.139077	0.630614	-0.091920	0.757980	0	0
60607	9.228565	-0.427627	2.176964	-0.144447	0.046219	-0.076693	-0.761995	-0.349066	0.174266	0.140625	0.630133	-0.092541	0.758019	0	0
60608	9.049487	-0.321794	2.106059	-0.153052	0.013636	-0.088057	-0.762114	-0.350414	0.172014	0.142354	0.629896	-0.093140	0.757820	0	0
60609	9.078558	-0.356331	1.949600	-0.123594	0.097796	-0.042467	-0.763341	-0.350885	0.166951	0.143552	0.629020	-0.093753	0.758246	0	0
60610	9.228541	-0.394480	2.066343	-0.137911	0.139642	-0.047828	-0.761615	-0.353310	0.164108	0.144997	0.627807	-0.094311	0.758907	0	0
60611	9.397807	-0.374380	2.281470	-0.172016	0.141715	-0.079498	-0.762706	-0.355098	0.160178	0.146812	0.626558	-0.095004	0.759503	0	0
60612	9.397978	-0.545326	2.279204	-0.155473	0.174226	-0.111136	-0.761106	-0.358568	0.155929	0.148878	0.625111	-0.095245	0.760263	0	0
60613	9.364236	-0.658745	2.217033	-0.146490	0.161438	-0.125167	-0.761202	-0.360091	0.151134	0.150887	0.623787	-0.095442	0.760929	0	0
60614	9.325559	-0.668961	2.089900	-0.190154	0.199892	-0.153404	-0.759593	-0.362543	0.145468	0.153511	0.622123	-0.095640	0.761741	0	0
60615	9.383471	-0.575111	2.575055	-0.211565	0.112047	-0.198959	-0.761497	-0.367444	0.138457	0.156427	0.621139	-0.095962	0.761911	0	0
60616	9.107822	-0.610808	2.101060	-0.185947	0.375929	-0.158880	-0.759173	-0.370362	0.131933	0.159232	0.618131	-0.095814	0.763793	0	0
60617	9.359177	-0.505311	3.041596	-0.176515	0.170777	-0.195435	-0.758827	-0.372505	0.125156	0.161947	0.616738	-0.095815	0.764347	0	0
60618	9.153764	-0.619196	2.360388	-0.166724	0.058126	-0.253204	-0.758937	-0.378125	0.123487	0.165045	0.616263	-0.095443	0.764114	0	0
60619	8.957819	-0.589651	2.433923	-0.137694	0.034324	-0.247840	-0.758325	-0.381134	0.118970	0.167776	0.616019	-0.095058	0.763764	0	0
60620	8.919179	-0.633778	2.265944	-0.139231	0.049762	-0.238219	-0.756174	-0.385184	0.116692	0.170578	0.615629	-0.094580	0.763517	0	0
60621	8.933556	-0.508050	2.376332	-0.145293	0.012605	-0.258339	-0.754428	-0.389249	0.112160	0.173401	0.615540	-0.094238	0.762995	0	0
60622	8.875450	-0.436514	2.222827	-0.165498	0.007321	-0.269769	-0.753275	-0.391797	0.110457	0.176561	0.615449	-0.093836	0.762394	0	0
60623	8.855964	-0.310614	2.357504	-0.149085	-0.001864	-0.249506	-0.752108	-0.396862	0.107917	0.179314	0.615448	-0.093614	0.761779	0	0
60624	9.029927	-0.125882	2.279147	-0.155110	-0.059907	-0.244126	-0.751784	-0.399564	0.103968	0.182148	0.615851	-0.093409	0.760805	0	0
60625	9.247396	0.065081	2.493783	-0.196130	-0.119477	-0.263402	-0.750915	-0.405486	0.103556	0.185177	0.616663	-0.093676	0.759382	0	0
60626	9.532392	0.469073	2.481755	-0.255437	-0.175282	-0.284420	-0.747929	-0.408802	0.102533	0.188823	0.617782	-0.094194	0.757509	0	0
60627	9.810042	0.950869	2.618779	-0.246983	-0.211659	-0.289490	-0.745946	-0.412079	0.103221	0.192274	0.619203	-0.094849	0.755395	0	0
60628	9.865370	1.260824	2.512336	-0.228958	-0.235396	-0.276170	-0.744526	-0.416819	0.104065	0.195628	0.620796	-0.095328	0.753163	0	0
60629	9.983770	1.391970	2.294984	-0.200801	-0.222904	-0.192710	-0.743668	-0.419199	0.103779	0.198056	0.622277	-0.096239	0.751187	0	0
60630	10.165087	1.487141	2.122881	-0.198187	-0.190253	-0.128650	-0.742394	-0.419962	0.103761	0.200147	0.623434	-0.097311	0.749534	0	0
60631	10.281132	1.517035	2.355219	-0.165459	-0.136050	-0.078616	-0.741679	-0.421310	0.103190	0.201589	0.624211	-0.098480	0.748348	0	0
60632	10.348765	1.596916	2.460446	-0.147937	-0.142526	-0.039933	-0.742954	-0.423043	0.104208	0.202747	0.625015	-0.099632	0.747210	0	0
60633	10.421161	1.749138	2.589622	-0.133163	-0.150789	0.004906	-0.742965	-0.422441	0.105335	0.203360	0.625875	-0.101092	0.746127	0	0
60634	10.005048	1.862643	2.539676	-0.147997	-0.189633	0.018100	-0.742669	-0.422611	0.103777	0.204035	0.626967	-0.102703	0.744804	0	0
60635	9.545414	1.982151	2.235195	-0.181995	-0.130324	0.030248	-0.744934	-0.420944	0.103666	0.204803	0.627538	-0.104620	0.743846	0	0
60636	9.042313	2.027502	2.012836	-0.149943	-0.081508	0.091690	-0.745496	-0.420935	0.103393	0.205053	0.627738	-0.106485	0.743343	0	0
60637	9.170969	1.573713	1.817523	-0.165231	0.038349	0.070331	-0.746774	-0.417523	0.102834	0.205610	0.627038	-0.108163	0.743538	0	0
60638	9.352225	1.699593	2.006031	-0.218801	0.031498	0.017592	-0.747024	-0.415502	0.098167	0.206961	0.626332	-0.109842	0.743512	0	0
60639	9.439331	1.683830	1.769793	-0.184230	-0.030495	0.060760	-0.748988	-0.415480	0.096504	0.207645	0.626105	-0.111727	0.743231	0	0
60640	9.850311	1.861934	1.877240	-0.220452	0.011515	0.072083	-0.750374	-0.414897	0.093134	0.208580	0.625479	-0.113801	0.743182	0	0
60641	10.261495	1.815064	2.249334	-0.178315	-0.012477	0.019556	-0.751482	-0.414903	0.090468	0.209566	0.625168	-0.115328	0.742931	0	0
60642	10.063338	1.646589	2.202834	-0.189984	-0.059580	-0.033112	-0.751909	-0.412686	0.090042	0.211008	0.625248	-0.116666	0.742246	0	0
60643	9.845651	1.679296	1.942337	-0.219835	-0.011242	-0.061321	-0.750757	-0.415969	0.088625	0.212867	0.624927	-0.117976	0.741779	0	0
60644	9.611102	1.608159	2.090766	-0.195801	0.006750	-0.045520	-0.751017	-0.414817	0.085516	0.214515	0.624511	-0.119139	0.741469	0	0
60645	9.434697	1.463327	1.964749	-0.182787	-0.004226	-0.020944	-0.751576	-0.414667	0.084677	0.215860	0.624159	-0.120398	0.741171	0	0
60646	9.321090	1.396049	1.958421	-0.191703	0.013099	-0.019253	-0.751270	-0.416906	0.082704	0.217294	0.623669	-0.121681	0.740955	0	0
60647	9.323437	1.461412	2.030478	-0.182469	0.018481	-0.005182	-0.750402	-0.415773	0.079860	0.218556	0.623123	-0.122975	0.740829	0	0
60648	9.371763	1.516228	1.933911	-0.149564	0.009135	0.010722	-0.751093	-0.414897	0.077748	0.219499	0.622713	-0.124140	0.740701	0	0
60649	9.434694	1.474891	1.870975	-0.182856	-0.001515	-0.034983	-0.750227	-0.417287	0.076473	0.220967	0.622346	-0.125284	0.740381	0	0
60650	9.376645	1.479623	1.837736	-0.181008	0.038383	-0.076275	-0.748087	-0.416770	0.073752	0.222786	0.621754	-0.126076	0.740198	0	0
60651	9.287238	1.409210	1.694192	-0.122255	0.027031	-0.034015	-0.749054	-0.417071	0.071226	0.223911	0.621302	-0.126704	0.740130	0	0
60652	9.193052	1.267354	1.704613	-0.095160	0.057685	0.000195	-0.748893	-0.417980	0.069250	0.224656	0.620660	-0.127293	0.740343	0	0
60653	9.222054	1.284431	1.757280	-0.094211	0.057681	0.008099	-0.750011	-0.419883	0.068429	0.225338	0.619988	-0.127901	0.740594	0	0
60654	9.270376	1.337179	1.728033	-0.143461	0.072595	0.000080	-0.751254	-0.418571	0.064630	0.226402	0.619124	-0.128814	0.740834	0	0
60655	9.376684	1.447864	1.746400	-0.170023	0.085503	-0.015765	-0.750660	-0.418325	0.061087	0.227770	0.618101	-0.129766	0.741102	0	0
60656	9.432391	1.366095	1.779719	-0.165558	0.070940	-0.015755	-0.750776	-0.418355	0.057981	0.229085	0.617215	-0.130748	0.741263	0	0
60657	9.468732	1.308066	1.741033	-0.134489	0.058885	-0.003392	-0.750195	-0.419268	0.056422	0.230111	0.616450	-0.131568	0.741437	0	0
60658	9.521993	1.259691	1.711833	-0.110867	0.037813	0.001948	-0.750317	-0.418114	0.053735	0.230914	0.615909	-0.132330	0.741501	0	0
60659	9.522011	1.245016	1.666164	-0.114669	0.009715	0.010748	-0.751288	-0.418411	0.051633	0.231649	0.615534	-0.133200	0.741428	0	0
60660	9.449495	1.206360	1.618641	-0.127481	-0.023739	0.037076	-0.751281	-0.418714	0.050928	0.232215	0.615361	-0.134447	0.741169	0	0
60661	9.328506	1.277954	1.458383	-0.107978	-0.007548	0.058180	-0.751550	-0.418431	0.049236	0.232534	0.615065	-0.135598	0.741105	0	0
60662	9.299614	1.156917	1.319247	-0.069798	0.019378	0.109106	-0.751963	-0.416526	0.047257	0.232272	0.614606	-0.136762	0.741354	0	0
60663	9.357619	1.186461	1.465458	-0.092348	0.101215	0.063320	-0.753349	-0.415209	0.043601	0.232604	0.613533	-0.137575	0.741988	0	0
60664	9.480834	1.330256	1.370675	-0.054457	0.135386	0.091490	-0.753347	-0.414184	0.042890	0.232538	0.612271	-0.138248	0.742925	0	0
60665	9.643014	1.154526	1.898564	-0.076256	0.102929	0.149348	-0.753590	-0.412612	0.037661	0.232135	0.611101	-0.139462	0.743787	0	0
60666	9.711005	0.852945	2.268565	-0.073716	-0.005996	0.123964	-0.756833	-0.410499	0.036010	0.231755	0.610795	-0.140810	0.743903	0	0
60667	9.430593	0.708595	2.208221	-0.112369	-0.055565	0.123013	-0.756980	-0.407990	0.035860	0.231545	0.610753	-0.142498	0.743681	0	0
60668	9.237247	0.559882	2.262648	-0.119323	-0.050938	0.151027	-0.757824	-0.404894	0.034165	0.231173	0.610635	-0.144450	0.743517	0	0
60669	9.440557	0.410580	2.314178	-0.073802	-0.125719	0.210874	-0.758525	-0.404739	0.033470	0.229970	0.611072	-0.146551	0.743120	0	0
60670	9.837540	0.087115	2.258648	-0.086120	-0.120218	0.244117	-0.763382	-0.399726	0.038048	0.228600	0.611403	-0.148982	0.742787	0	0
60671	10.256294	-0.291156	2.799253	-0.084579	-0.171069	0.264277	-0.764379	-0.395875	0.037624	0.226987	0.612065	-0.151600	0.742207	0	0
60672	10.167216	-0.704973	2.829092	-0.169341	-0.265669	0.242150	-0.765960	-0.391402	0.039185	0.225912	0.613278	-0.154961	0.740838	0	0
60673	9.915678	-0.675072	2.479887	-0.260696	-0.211408	0.161133	-0.768250	-0.387794	0.041325	0.226065	0.613986	-0.158355	0.739486	0	0
60674	9.741135	-0.259111	2.322144	-0.299138	-0.136691	0.087333	-0.768804	-0.387650	0.039921	0.227122	0.614176	-0.161427	0.738339	0	0
60675	9.774813	-0.087559	2.453991	-0.238889	-0.086376	0.050596	-0.770070	-0.385722	0.038521	0.228148	0.614173	-0.163700	0.737524	0	0
60676	9.958902	-0.341824	2.214834	-0.131167	-0.088220	0.031498	-0.769648	-0.384993	0.038511	0.228659	0.614471	-0.165076	0.736811	0	0
60677	10.317142	-0.617178	2.140315	-0.072467	-0.087840	0.050011	-0.769513	-0.383079	0.038501	0.228653	0.614857	-0.166133	0.736253	0	0
60678	10.442943	-0.660070	2.264451	-0.047110	-0.060857	0.000007	-0.770082	-0.382181	0.038647	0.228922	0.615197	-0.166631	0.735773	0	0
60679	10.278320	-0.496599	2.169351	-0.056433	-0.058957	-0.021041	-0.770087	-0.382175	0.039212	0.229377	0.615527	-0.167078	0.735253	0	0
60680	10.089620	-0.464135	2.346212	-0.079034	-0.070567	-0.087777	-0.771494	-0.383915	0.039243	0.230471	0.616010	-0.167292	0.734458	0	0
60681	9.571744	-0.156317	2.128555	-0.110044	-0.105678	-0.154434	-0.769517	-0.385717	0.040066	0.232152	0.616781	-0.167425	0.733250	0	0
60682	9.175063	-0.106613	1.845309	-0.067681	0.080970	-0.094896	-0.768382	-0.387069	0.039912	0.233479	0.616188	-0.167158	0.733388	0	0
60683	9.267134	-0.284082	2.008269	-0.031321	0.066141	-0.101855	-0.767235	-0.387847	0.038201	0.234570	0.615792	-0.166644	0.733490	0	0
60684	9.250261	-0.328217	1.844941	0.007463	0.018619	-0.117505	-0.766919	-0.390687	0.035242	0.235496	0.615867	-0.165833	0.733313	0	0
60685	9.259904	-0.299171	1.878506	-0.074614	0.041975	-0.130010	-0.765786	-0.392623	0.035655	0.237012	0.615593	-0.165528	0.733124	0	0
60686	9.334764	-0.194910	2.046170	-0.109942	-0.009461	-0.140534	-0.765477	-0.394278	0.033115	0.238781	0.615633	-0.165500	0.732523	0	0
60687	9.242828	-0.163694	2.003540	-0.152139	-0.021816	-0.153776	-0.763922	-0.395485	0.033518	0.240836	0.615678	-0.165773	0.731750	0	0
60688	9.165409	-0.125980	1.821353	-0.144709	-0.012802	-0.152882	-0.765752	-0.396925	0.033272	0.242899	0.615675	-0.165929	0.731035	0	0
60689	9.199294	-0.150081	1.825934	-0.151405	0.039889	-0.135420	-0.762907	-0.399799	0.031966	0.244910	0.615236	-0.166166	0.730680	0	0
60690	9.320317	-0.237223	1.767419	-0.148450	0.052552	-0.128425	-0.762325	-0.399832	0.029979	0.246924	0.614700	-0.166340	0.730413	0	0
60691	9.359033	-0.258706	1.815238	-0.187713	0.061941	-0.139067	-0.760027	-0.402571	0.026422	0.249211	0.614014	-0.166773	0.730115	0	0
60692	9.308181	-0.189322	1.714576	-0.222453	0.064040	-0.147910	-0.760714	-0.403315	0.024459	0.251837	0.613235	-0.167337	0.729739	0	0
60693	9.286434	-0.213170	1.753222	-0.235428	0.065952	-0.174278	-0.759822	-0.405445	0.019933	0.254668	0.612453	-0.167900	0.729284	0	0
60694	9.276819	-0.273344	1.753341	-0.255644	0.071549	-0.200676	-0.757962	-0.406687	0.017648	0.257891	0.611613	-0.168360	0.728750	0	0
60695	9.320424	-0.343215	1.755484	-0.255003	0.058821	-0.224368	-0.755243	-0.410898	0.015079	0.261179	0.610908	-0.168785	0.728072	0	0
60696	9.354366	-0.425085	1.762515	-0.279392	0.064470	-0.203392	-0.755349	-0.412705	0.011415	0.264548	0.610047	-0.169415	0.727431	0	0
60697	9.310845	-0.434942	1.705140	-0.290400	0.051859	-0.199894	-0.753614	-0.414551	0.007439	0.267845	0.609248	-0.170275	0.726693	0	0
60698	9.315671	-0.416089	1.625749	-0.356422	0.037865	-0.223721	-0.753297	-0.418127	0.004624	0.271777	0.608393	-0.171407	0.725683	0	0
60699	9.180172	-0.376433	1.811833	-0.388118	0.000024	-0.257094	-0.751000	-0.420569	0.001207	0.275974	0.607789	-0.172777	0.724278	0	0
60700	9.054295	-0.245166	1.548180	-0.393490	0.012775	-0.260598	-0.748694	-0.424492	-0.002769	0.280345	0.607052	-0.174013	0.722920	0	0
60701	9.344481	-0.195052	1.543615	-0.380401	0.030797	-0.235119	-0.746391	-0.427530	-0.006749	0.284367	0.606189	-0.175380	0.721743	0	0
60702	9.905419	-0.026449	1.719697	-0.381339	-0.002846	-0.290305	-0.745091	-0.430237	-0.009160	0.288837	0.605625	-0.176385	0.720194	0	0
60703	10.441737	0.555271	2.172108	-0.395544	-0.089871	-0.312888	-0.742789	-0.434449	-0.012570	0.293280	0.605700	-0.177734	0.718000	0	0
60704	10.649158	1.108033	2.516352	-0.357857	-0.152762	-0.275720	-0.738535	-0.437934	-0.013190	0.297225	0.606228	-0.179087	0.715592	0	0
60705	10.319925	1.400258	2.602667	-0.332549	-0.180133	-0.259767	-0.739349	-0.442367	-0.015559	0.300738	0.607011	-0.180552	0.713088	0	0
60706	9.932696	1.680634	2.232612	-0.284558	-0.171392	-0.205190	-0.737231	-0.445051	-0.014310	0.303689	0.607741	-0.181857	0.710881	0	0
60707	9.883843	2.157640	2.280664	-0.240230	-0.117266	-0.168179	-0.735101	-0.446725	-0.015044	0.306108	0.608165	-0.183008	0.709183	0	0
60708	10.110929	2.404094	2.521632	-0.141586	-0.132574	-0.116961	-0.734258	-0.447323	-0.014208	0.307627	0.608882	-0.183713	0.707727	0	0
60709	10.270488	2.453257	2.768062	-0.042172	-0.165135	-0.078056	-0.733574	-0.447897	-0.011392	0.308132	0.610072	-0.184129	0.706374	0	0
60710	9.792002	2.054052	2.718990	-0.032104	-0.209637	-0.060540	-0.733454	-0.447725	-0.008852	0.308440	0.611561	-0.184638	0.704817	0	0
60711	9.504311	1.970101	2.221080	-0.100669	-0.158246	-0.043239	-0.734027	-0.448292	-0.007710	0.309083	0.612445	-0.185637	0.703504	0	0
60712	9.293869	2.030584	1.741722	-0.105725	-0.149972	0.095410	-0.734612	-0.448402	-0.005298	0.308854	0.612992	-0.187436	0.702651	0	0
60713	9.758498	1.761294	1.945311	-0.219715	0.011454	-0.066598	-0.734598	-0.448127	-0.007136	0.310714	0.612353	-0.188590	0.702079	0	0
60714	9.707199	2.262572	2.031830	-0.204623	-0.121125	-0.055736	-0.733045	-0.447862	-0.007021	0.312202	0.612668	-0.190068	0.700744	0	0
60715	9.603364	2.107965	1.898077	-0.181330	-0.010590	-0.019006	-0.734168	-0.448143	-0.007849	0.313464	0.612203	-0.191293	0.700253	0	0
60716	9.656588	2.088942	1.960214	-0.119405	-0.074598	0.032996	-0.733875	-0.448308	-0.008983	0.313895	0.612284	-0.192573	0.699638	0	0
60717	9.576986	1.865706	2.069168	-0.122406	-0.063650	0.089953	-0.734032	-0.446669	-0.007717	0.313943	0.612158	-0.194205	0.699276	0	0
60718	9.420084	1.555405	2.077780	-0.144687	-0.059864	0.018730	-0.733750	-0.443884	-0.008722	0.314654	0.612082	-0.195526	0.698654	0	0
60719	9.265198	1.663149	1.915336	-0.148387	0.039999	0.017739	-0.735309	-0.442964	-0.008418	0.315575	0.611283	-0.196561	0.698648	0	0
60720	9.274928	1.603237	1.973015	-0.162143	0.012897	0.037032	-0.733150	-0.445114	-0.012399	0.316407	0.610604	-0.197889	0.698490	0	0
60721	9.248356	1.565047	2.030942	-0.107529	0.014259	0.016087	-0.736543	-0.443868	-0.012632	0.317046	0.610111	-0.198699	0.698401	0	0
60722	9.178220	1.564909	1.983370	-0.074864	-0.042250	0.049584	-0.735967	-0.442570	-0.014342	0.317147	0.610067	-0.199667	0.698118	0	0
60723	9.105789	1.457776	1.724329	-0.087589	-0.062115	0.060087	-0.736824	-0.440192	-0.014197	0.317211	0.610079	-0.200841	0.697742	0	0
60724	9.042988	1.389585	1.551739	-0.149095	-0.000819	0.052824	-0.735966	-0.439634	-0.015626	0.317825	0.609502	-0.202216	0.697570	0	0
60725	9.110626	1.471437	1.570412	-0.114870	0.074207	0.035280	-0.737374	-0.436967	-0.017168	0.318504	0.608523	-0.202991	0.697889	0	0
60726	9.275099	1.457257	1.670200	-0.137533	0.123368	0.007081	-0.735950	-0.436716	-0.018605	0.319616	0.607205	-0.203609	0.698348	0	0
60727	9.487832	1.540228	1.952277	-0.106863	0.085005	0.021266	-0.736353	-0.435559	-0.021570	0.320370	0.606200	-0.204203	0.698703	0	0
60728	9.599055	1.564708	2.064443	-0.085051	0.055794	0.047690	-0.736755	-0.436166	-0.023962	0.320744	0.605436	-0.204919	0.698984	0	0
60729	9.555594	1.492365	2.028756	-0.063198	0.030213	0.061798	-0.739429	-0.433481	-0.026190	0.320843	0.604867	-0.205620	0.699225	0	0
60730	9.439544	1.453726	1.971934	-0.055447	0.058299	0.081073	-0.739701	-0.431431	-0.028173	0.320808	0.604110	-0.206322	0.699689	0	0
60731	9.306520	1.467447	1.790173	-0.079120	0.046707	0.093321	-0.741682	-0.429624	-0.028430	0.320820	0.603306	-0.207267	0.700097	0	0
60732	9.197655	1.505523	1.670726	-0.115328	0.068795	0.103745	-0.740678	-0.428782	-0.030569	0.321010	0.602235	-0.208491	0.700569	0	0
60733	9.200104	1.481044	1.591388	-0.117421	0.008928	0.130139	-0.742661	-0.425650	-0.031116	0.320918	0.601492	-0.210042	0.700786	0	0
60734	9.159057	1.404464	1.671090	-0.087891	0.010523	0.165287	-0.743791	-0.424306	-0.031668	0.320388	0.600784	-0.211632	0.701158	0	0
60735	9.110820	1.278762	1.556142	-0.043545	0.011993	0.216258	-0.746335	-0.419259	-0.033484	0.319255	0.600071	-0.213168	0.701820	0	0
60736	9.565598	1.214811	1.418235	0.015912	0.047783	0.302357	-0.746353	-0.413946	-0.033225	0.317217	0.599135	-0.214731	0.703066	0	0
60737	9.861037	0.780265	2.221848	-0.058686	-0.023298	0.302152	-0.748895	-0.411399	-0.034324	0.315489	0.598431	-0.216998	0.703746	0	0
60738	9.861201	0.602860	2.371053	-0.140135	-0.108861	0.249367	-0.752439	-0.404848	-0.035283	0.314417	0.598207	-0.219835	0.703537	0	0
60739	9.474466	0.357758	2.352441	-0.212615	-0.164497	0.242171	-0.754721	-0.401250	-0.034131	0.313718	0.598129	-0.223265	0.702834	0	0
60740	9.155369	0.221883	2.051950	-0.254220	-0.160502	0.261334	-0.758264	-0.397931	-0.033946	0.313121	0.597867	-0.227131	0.702084	0	0
60741	9.334596	-0.015037	1.908983	-0.194825	-0.099302	0.298203	-0.760117	-0.393320	-0.033794	0.312058	0.597244	-0.230565	0.701968	0	0
60742	9.900880	-0.361277	2.159977	-0.188803	-0.052221	0.309491	-0.761835	-0.386500	-0.033654	0.310967	0.596302	-0.233912	0.702146	0	0
60743	10.263970	-0.691993	2.566313	-0.255275	-0.127938	0.296186	-0.765790	-0.381425	-0.035589	0.310195	0.595681	-0.237847	0.701692	0	0
60744	10.327053	-0.871421	2.332788	-0.369280	-0.174250	0.225732	-0.766938	-0.377267	-0.035023	0.310469	0.595213	-0.242332	0.700433	0	0
60745	10.350955	-0.564603	2.072706	-0.399630	-0.094201	0.122967	-0.769346	-0.373097	-0.035850	0.311835	0.594303	-0.246142	0.699269	0	0
60746	10.442673	-0.379020	2.139204	-0.334402	0.032275	0.055436	-0.769323	-0.371950	-0.038963	0.313586	0.592894	-0.248717	0.698771	0	0
60747	10.471638	-0.337165	2.331296	-0.210156	0.080253	0.027597	-0.768886	-0.370800	-0.040952	0.314914	0.591578	-0.250089	0.698798	0	0
60748	10.442723	-0.438699	2.240230	-0.102087	0.131984	0.006702	-0.769010	-0.371554	-0.042784	0.315874	0.590316	-0.250435	0.699308	0	0
60749	10.225135	-0.543336	2.434243	-0.059558	0.109876	-0.017777	-0.767715	-0.370435	-0.046059	0.316699	0.589379	-0.250395	0.699741	0	0
60750	9.847720	-0.425388	2.321501	-0.093853	0.064817	-0.035332	-0.769241	-0.371026	-0.049139	0.317734	0.588715	-0.250648	0.699740	0	0
60751	9.475024	-0.191692	2.247098	-0.125694	0.112298	-0.065259	-0.767809	-0.370932	-0.051423	0.319285	0.587666	-0.250783	0.699867	0	0
60752	9.346658	-0.008760	2.202206	-0.079654	0.093774	-0.100184	-0.767388	-0.372113	-0.050718	0.320759	0.587006	-0.250459	0.699863	0	0
60753	9.368560	-0.139029	2.156472	-0.044849	0.055387	-0.054449	-0.767091	-0.372137	-0.052418	0.321615	0.586583	-0.250273	0.699891	0	0
60754	9.359075	-0.336032	2.236042	-0.094450	0.012234	-0.056319	-0.765382	-0.372482	-0.053857	0.322666	0.586333	-0.250572	0.699510	0	0
60755	9.460760	-0.432860	2.160846	-0.170286	-0.036202	-0.133681	-0.765365	-0.373973	-0.055405	0.324578	0.586343	-0.251096	0.698428	0	0
60756	9.218625	-0.149067	2.032556	-0.204672	0.013110	-0.139027	-0.763359	-0.376693	-0.057687	0.326853	0.585934	-0.251675	0.697502	0	0
60757	9.054214	-0.206506	2.053037	-0.216048	0.111256	-0.076018	-0.763476	-0.376133	-0.060795	0.328997	0.584613	-0.252374	0.697350	0	0
60758	9.168079	-0.405942	2.162963	-0.177898	0.082799	-0.075939	-0.762042	-0.377364	-0.062932	0.330845	0.583640	-0.252905	0.697098	0	0
60759	9.248030	-0.538669	2.124019	-0.158416	0.020001	-0.091637	-0.761879	-0.380039	-0.064477	0.332523	0.583179	-0.253414	0.696499	0	0
60760	9.335011	-0.456518	2.207465	-0.171317	0.024637	-0.102182	-0.761152	-0.378757	-0.067461	0.334366	0.582695	-0.253937	0.695832	0	0
60761	9.470454	-0.470304	2.377187	-0.182195	0.058286	-0.121561	-0.759297	-0.379406	-0.069466	0.336483	0.581960	-0.254310	0.695290	0	0
60762	9.489763	-0.431715	2.396248	-0.206095	0.042148	-0.121587	-0.758435	-0.381056	-0.070462	0.338703	0.581280	-0.254900	0.694564	0	0
60763	9.451126	-0.480560	2.247508	-0.184133	0.038333	-0.119785	-0.757428	-0.383891	-0.071596	0.340762	0.580666	-0.255365	0.693900	0	0
60764	9.366462	-0.466122	2.221668	-0.193554	0.016634	-0.133819	-0.755997	-0.384531	-0.073595	0.342925	0.580230	-0.255881	0.693008	0	0
60765	9.235885	-0.510713	2.412593	-0.161260	-0.050757	-0.129286	-0.754844	-0.386639	-0.075441	0.344682	0.580330	-0.256438	0.691846	0	0
60766	9.030292	-0.475847	2.106325	-0.090218	-0.102138	-0.105347	-0.753725	-0.387089	-0.074045	0.345741	0.580994	-0.256810	0.690621	0	0
60767	9.277011	-0.477293	1.890547	-0.067433	-0.033384	-0.075532	-0.753581	-0.388123	-0.073901	0.346620	0.581158	-0.256974	0.689981	0	0
60768	9.499664	-0.635369	2.117451	-0.021328	0.001620	-0.054444	-0.751600	-0.389930	-0.073643	0.347192	0.581212	-0.256805	0.689711	0	0
60769	9.538470	-0.736967	2.033102	-0.023635	-0.022895	-0.096562	-0.751044	-0.388754	-0.072951	0.347982	0.581510	-0.256516	0.689169	0	0
60770	9.354652	-0.732060	1.998378	-0.023335	0.035185	-0.124723	-0.752154	-0.391989	-0.074190	0.349135	0.581505	-0.255834	0.688843	0	0
60771	9.356990	-0.659304	2.104088	-0.054422	0.055403	-0.144113	-0.750026	-0.393512	-0.074643	0.350626	0.581278	-0.255213	0.688508	0	0
60772	9.369164	-0.732082	1.998272	-0.007221	0.036847	-0.165053	-0.749039	-0.393090	-0.074661	0.351965	0.581419	-0.254180	0.688088	0	0
60773	9.403140	-0.829477	1.791339	0.000079	0.033134	-0.174702	-0.745348	-0.395244	-0.075983	0.353283	0.581613	-0.253091	0.687650	0	0
60774	9.470880	-0.866909	2.026489	-0.036261	0.040705	-0.154628	-0.743070	-0.399424	-0.076426	0.354727	0.581594	-0.252303	0.687212	0	0
60775	9.470881	-0.876054	2.122666	-0.056529	0.013657	-0.145870	-0.743058	-0.400469	-0.077552	0.356118	0.581648	-0.251848	0.686614	0	0
60776	9.405605	-0.895727	2.022181	-0.013855	-0.004848	-0.159790	-0.743054	-0.402676	-0.077119	0.357350	0.582032	-0.251036	0.685945	0	0
60777	9.417672	-0.862452	1.940322	-0.028159	0.033376	-0.164251	-0.741782	-0.403584	-0.076853	0.358742	0.582097	-0.250217	0.685462	0	0
60778	9.398245	-0.794393	2.063024	-0.085448	0.077410	-0.175839	-0.739360	-0.405716	-0.078579	0.360704	0.581698	-0.249506	0.685031	0	0
60779	9.374004	-0.734509	1.995834	-0.138608	0.079648	-0.204035	-0.737506	-0.407978	-0.079729	0.363116	0.581145	-0.249051	0.684391	0	0
60780	9.446447	-0.609910	1.899034	-0.186068	0.083659	-0.202363	-0.735644	-0.408489	-0.082583	0.365856	0.580396	-0.248849	0.683640	0	0
60781	9.596406	-0.626246	2.044610	-0.253766	0.096897	-0.228870	-0.732928	-0.411963	-0.085155	0.369136	0.579359	-0.248978	0.682709	0	0
60782	9.886496	-0.495701	2.234723	-0.308817	0.110021	-0.258817	-0.732214	-0.413603	-0.085442	0.373029	0.578106	-0.249184	0.681580	0	0
60783	10.205421	-0.191044	2.585567	-0.355488	0.077702	-0.314970	-0.728073	-0.418442	-0.088880	0.377421	0.577017	-0.249577	0.679939	0	0
60784	10.427422	0.289798	2.994676	-0.404050	0.021840	-0.342098	-0.726048	-0.421627	-0.093278	0.382193	0.576186	-0.250269	0.677719	0	0
60785	10.595987	1.033230	2.944754	-0.494742	0.046173	-0.360580	-0.722877	-0.426911	-0.098816	0.387601	0.574859	-0.251442	0.675336	0	0
60786	10.430844	1.698681	3.089672	-0.519947	-0.018884	-0.314764	-0.721976	-0.430229	-0.104044	0.392726	0.573750	-0.253218	0.672650	0	0
60787	10.043498	2.083321	2.866191	-0.574606	-0.041961	-0.265633	-0.716571	-0.430972	-0.108084	0.397710	0.572416	-0.255786	0.669881	0	0
60788	9.293209	2.608598	2.736608	-0.618176	-0.066879	-0.190126	-0.715105	-0.435475	-0.112751	0.402408	0.570877	-0.259104	0.667108	0	0
60789	8.937439	2.876575	2.303823	-0.583994	0.009129	-0.111976	-0.713373	-0.434674	-0.117444	0.406532	0.568720	-0.262371	0.665170	0	0
60790	8.929770	3.290668	2.301137	-0.534404	0.081327	-0.125887	-0.712912	-0.433555	-0.122259	0.410680	0.566325	-0.264880	0.663669	0	0
60791	9.089399	3.317744	1.987399	-0.510092	-0.000506	0.024358	-0.712179	-0.432428	-0.125949	0.413440	0.564131	-0.268439	0.662393	0	0
60792	9.389705	2.908782	2.137004	-0.245509	0.117099	0.091436	-0.713533	-0.431004	-0.133420	0.414597	0.562089	-0.270101	0.662730	0	0
60793	9.845212	2.072154	2.504610	-0.201688	0.013266	0.168695	-0.714100	-0.428934	-0.133985	0.414694	0.560674	-0.272358	0.662944	0	0
60794	10.138160	1.787084	2.394512	-0.154249	-0.139665	0.085580	-0.715244	-0.423900	-0.134270	0.414675	0.560723	-0.274445	0.662054	0	0
60795	10.217800	1.974001	2.244715	-0.155157	-0.174184	0.018105	-0.715545	-0.422548	-0.132576	0.414996	0.561148	-0.276318	0.660712	0	0
60796	10.193613	1.960477	2.420412	-0.117913	-0.236215	-0.044918	-0.716110	-0.423858	-0.131996	0.415365	0.562338	-0.277830	0.658831	0	0
60797	9.912844	2.181599	2.266008	-0.105028	-0.252606	-0.009714	-0.717996	-0.423465	-0.126316	0.415372	0.563556	-0.279532	0.657064	0	0
60798	9.666086	2.257867	2.041751	-0.088102	-0.224584	0.014877	-0.717886	-0.423868	-0.122361	0.415206	0.564620	-0.281132	0.655571	0	0
60799	9.537995	2.157183	2.090853	-0.033991	-0.075295	-0.006279	-0.718180	-0.423995	-0.120943	0.415288	0.564953	-0.281642	0.655013	0	0
60800	9.383386	1.965345	2.197925	0.026030	0.011337	-0.023855	-0.718463	-0.423107	-0.121225	0.415394	0.565051	-0.281295	0.655010	0	0
60801	9.144173	1.739078	2.137347	0.021512	0.013197	-0.039728	-0.717607	-0.425192	-0.121512	0.415636	0.565128	-0.280878	0.654969	0	0
60802	9.037460	2.051063	1.909471	-0.010089	-0.024655	-0.058980	-0.716325	-0.424496	-0.122949	0.416075	0.565410	-0.280720	0.654515	0	0
60803	9.013133	2.211227	1.676307	-0.028796	-0.058998	-0.076486	-0.716326	-0.426845	-0.121950	0.416643	0.565852	-0.280719	0.653771	0	0
60804	8.969666	2.146142	1.647827	-0.006415	-0.013806	-0.072121	-0.715911	-0.427137	-0.120825	0.417178	0.566114	-0.280417	0.653333	0	0
60805	8.998936	1.891350	1.736778	-0.013096	0.020738	-0.045043	-0.715758	-0.428183	-0.121812	0.417677	0.566012	-0.280155	0.653214	0	0
60806	8.989300	1.861953	1.633490	-0.071470	0.023932	-0.048702	-0.714065	-0.428067	-0.121558	0.418533	0.565690	-0.280253	0.652904	0	0
60807	9.163252	2.051840	1.622447	-0.124627	0.045209	-0.083905	-0.714196	-0.428078	-0.122827	0.419987	0.565070	-0.280395	0.652446	0	0
60808	9.218936	1.987288	1.727880	-0.115079	0.057850	-0.045303	-0.713606	-0.429296	-0.125374	0.421161	0.564332	-0.280654	0.652217	0	0
60809	8.981857	2.063323	1.460276	-0.099432	0.074120	0.057404	-0.713599	-0.428423	-0.126508	0.421632	0.563232	-0.281304	0.652583	0	0
60810	9.286994	1.659253	1.626672	-0.163154	0.141723	-0.008748	-0.713276	-0.427894	-0.131601	0.423073	0.561638	-0.281729	0.652841	0	0
60811	9.052379	1.664563	1.657232	0.115630	-0.069121	0.260715	-0.713583	-0.425360	-0.129629	0.420601	0.561807	-0.282720	0.653863	0	0
60812	9.556041	1.103667	1.336651	-0.138909	0.210453	0.050770	-0.714707	-0.422406	-0.131460	0.421710	0.559697	-0.283035	0.654821	0	0
60813	9.531061	1.839158	2.043078	-0.149840	0.203337	0.021085	-0.714233	-0.421744	-0.137686	0.423060	0.557640	-0.283267	0.655605	0	0
60814	9.332784	1.795717	1.965223	0.026714	-0.092049	0.149996	-0.716078	-0.420520	-0.137096	0.421736	0.557925	-0.284328	0.655756	0	0
60815	9.236308	1.562494	1.521335	0.067890	-0.150465	0.192241	-0.717395	-0.416911	-0.132994	0.419743	0.558619	-0.285580	0.655899	0	0
60816	9.192996	1.336372	1.545878	0.095855	-0.154297	0.253682	-0.720119	-0.414455	-0.129146	0.417170	0.559302	-0.287024	0.656329	0	0
60817	9.289895	1.200364	1.338517	0.001139	-0.075541	0.181368	-0.722244	-0.412349	-0.129261	0.415829	0.559254	-0.288338	0.656645	0	0
60818	9.468614	1.437455	1.618313	-0.057312	-0.035139	0.161930	-0.722539	-0.409830	-0.128702	0.415055	0.558774	-0.289777	0.656910	0	0
60819	9.536411	1.353539	1.706843	-0.053591	-0.087777	0.225169	-0.725681	-0.404583	-0.126696	0.413693	0.558449	-0.291744	0.657175	0	0
60820	9.565706	1.058752	1.980951	-0.125397	-0.033660	0.196766	-0.727661	-0.402336	-0.127238	0.413071	0.557571	-0.293816	0.657388	0	0
60821	9.667374	0.935678	2.429900	-0.181495	-0.019606	0.140413	-0.730765	-0.399780	-0.128611	0.413175	0.556512	-0.295863	0.657302	0	0
60822	9.295036	0.792435	2.562565	-0.175333	-0.117638	0.095747	-0.730073	-0.397867	-0.127642	0.413244	0.556271	-0.298045	0.656477	0	0
60823	9.333658	0.919340	1.958718	-0.204574	-0.108370	0.068509	-0.731077	-0.395771	-0.126645	0.413683	0.555905	-0.300206	0.655524	0	0
60824	9.856144	0.822062	2.392550	-0.155957	-0.034359	0.147492	-0.731356	-0.392833	-0.128207	0.413550	0.555036	-0.302201	0.655428	0	0
60825	10.069524	0.202828	3.309912	-0.042914	-0.095152	0.191548	-0.734184	-0.391303	-0.128450	0.412323	0.554874	-0.303924	0.655542	0	0
60826	10.009640	-0.352439	2.988635	-0.170418	-0.302858	0.175582	-0.737895	-0.388242	-0.125012	0.411265	0.555614	-0.307274	0.654016	0	0
60827	9.915232	-0.229606	2.493953	-0.238327	-0.313225	0.130717	-0.739208	-0.385079	-0.121332	0.410846	0.556246	-0.310830	0.652059	0	0
60828	9.634629	-0.185962	2.474329	-0.251878	-0.348500	0.071936	-0.738955	-0.384018	-0.118091	0.410760	0.557251	-0.314311	0.649582	0	0
60829	9.557062	0.014627	2.126119	-0.219364	-0.352419	0.032585	-0.741544	-0.380971	-0.113824	0.410737	0.558501	-0.317349	0.647041	0	0
60830	9.682769	0.090619	1.954438	-0.191532	-0.306385	0.038762	-0.742984	-0.380760	-0.110552	0.410647	0.559567	-0.320069	0.644832	0	0
60831	9.890838	0.022984	1.969803	-0.148983	-0.236889	0.032621	-0.743292	-0.379253	-0.108152	0.410587	0.560346	-0.322171	0.643146	0	0
60832	9.852213	-0.042471	1.869161	-0.136256	-0.214329	-0.006006	-0.743731	-0.377609	-0.106881	0.410764	0.561180	-0.323901	0.641434	0	0
60833	9.944065	0.026435	1.714563	-0.174150	-0.134193	-0.036890	-0.745426	-0.376987	-0.107138	0.411617	0.561413	-0.325351	0.639948	0	0
60834	9.854527	0.061146	1.888293	-0.229611	-0.052072	-0.089781	-0.744592	-0.378750	-0.104884	0.413376	0.561090	-0.326536	0.638493	0	0
60835	9.615161	-0.015684	1.861254	-0.221222	-0.012204	-0.119676	-0.743170	-0.379378	-0.105752	0.415414	0.560611	-0.327316	0.637190	0	0
60836	9.460460	-0.120561	2.025957	-0.195628	0.009378	-0.140739	-0.741154	-0.382552	-0.109162	0.417504	0.560195	-0.327742	0.635970	0	0
60837	9.436273	-0.106868	1.869848	-0.191009	-0.045137	-0.193305	-0.739730	-0.383770	-0.110028	0.419727	0.560284	-0.328051	0.634267	0	0
60838	9.411718	0.286548	1.581199	-0.267856	-0.051766	-0.193375	-0.739162	-0.384667	-0.110033	0.422346	0.560117	-0.328888	0.632238	0	0
60839	9.530233	0.258973	1.876076	-0.217942	-0.037620	-0.121324	-0.738011	-0.387066	-0.111596	0.424281	0.559799	-0.329736	0.630781	0	0
60840	9.748290	-0.112596	1.778616	-0.157527	-0.050858	-0.110716	-0.737161	-0.389144	-0.111177	0.425758	0.559813	-0.330331	0.629461	0	0
60841	9.978201	-0.261755	1.866015	-0.117141	-0.034879	-0.103652	-0.735741	-0.392413	-0.110762	0.427021	0.559842	-0.330630	0.628421	0	0
60842	10.055633	-0.322926	2.170836	-0.064029	-0.029852	-0.079857	-0.735608	-0.391084	-0.110346	0.427846	0.560019	-0.330718	0.627656	0	0
60843	9.702537	-0.337428	2.058025	-0.088040	-0.074992	-0.075481	-0.735597	-0.393448	-0.110760	0.428634	0.560327	-0.331163	0.626608	0	0
60844	9.559424	0.108620	1.669221	-0.168294	0.001873	-0.136207	-0.734470	-0.394494	-0.109926	0.430499	0.560042	-0.331451	0.625431	0	0
60845	9.498560	0.503811	1.722237	-0.176564	0.101797	-0.110811	-0.732455	-0.396198	-0.113766	0.432586	0.558976	-0.331491	0.624923	0	0
60846	9.445758	0.083325	1.872028	-0.125708	0.128617	-0.080999	-0.732434	-0.397987	-0.115595	0.434284	0.557893	-0.331272	0.624829	0	0
60847	9.361417	-0.218109	1.750274	-0.095287	0.166459	-0.109133	-0.731130	-0.397761	-0.119573	0.436116	0.556764	-0.330532	0.624953	0	0
60848	9.189697	-0.208976	1.602459	-0.093552	0.199100	-0.161824	-0.729125	-0.401215	-0.121568	0.438367	0.555642	-0.329351	0.624999	0	0
60849	9.160500	-0.035554	1.609743	-0.175758	0.217926	-0.177799	-0.727656	-0.403224	-0.127517	0.441235	0.554057	-0.328505	0.624834	0	0
60850	9.150658	0.137463	1.542356	-0.165058	0.219645	-0.202302	-0.725353	-0.405821	-0.131640	0.444195	0.552615	-0.327449	0.624567	0	0
60851	9.397374	0.108958	1.689639	-0.194831	0.169046	-0.211085	-0.723899	-0.408546	-0.135466	0.447204	0.551346	-0.326750	0.623907	0	0
60852	9.518397	0.003696	1.857137	-0.137345	0.066929	-0.216107	-0.721600	-0.410991	-0.139166	0.449589	0.551016	-0.326121	0.622813	0	0
60853	9.469937	0.113204	1.597744	-0.159556	0.045319	-0.233651	-0.719043	-0.412530	-0.140331	0.452129	0.550741	-0.325629	0.621474	0	0
60854	9.462342	0.436758	1.782662	-0.160287	-0.005474	-0.242285	-0.717600	-0.416416	-0.142457	0.454560	0.550834	-0.325319	0.619778	0	0
60855	9.909483	0.766937	1.502640	-0.082614	-0.005246	-0.215668	-0.716460	-0.419978	-0.142319	0.456391	0.551157	-0.324675	0.618482	0	0
60856	10.465553	0.937353	2.036986	-0.050845	-0.017318	-0.187445	-0.713760	-0.424313	-0.142627	0.457835	0.551637	-0.324040	0.617319	0	0
60857	10.615354	1.068544	2.314676	-0.014772	-0.064790	-0.170591	-0.712630	-0.425657	-0.142075	0.458817	0.552486	-0.323494	0.616115	0	0
60858	9.918556	1.298441	2.348430	-0.040130	-0.077175	-0.125848	-0.710214	-0.429396	-0.142381	0.459626	0.553180	-0.323405	0.614934	0	0
60859	9.110589	1.455379	2.205142	-0.073899	-0.042292	-0.055754	-0.709665	-0.430416	-0.140125	0.460302	0.553244	-0.323751	0.614190	0	0
60860	8.602735	1.432344	1.788131	-0.115201	-0.019215	-0.019040	-0.710645	-0.428938	-0.141669	0.461055	0.552890	-0.324445	0.613576	0	0
60861	8.854201	1.524615	1.538583	-0.114711	0.012515	0.007284	-0.711209	-0.429810	-0.141515	0.461747	0.552224	-0.325135	0.613291	0	0
60862	9.437120	1.449448	2.077741	-0.101786	-0.070201	0.023207	-0.711479	-0.430114	-0.142922	0.462000	0.552105	-0.326216	0.612633	0	0
60863	9.391232	1.391323	1.996380	-0.116815	-0.203489	-0.006507	-0.712630	-0.429183	-0.140788	0.462084	0.552795	-0.327837	0.611081	0	0
60864	9.352154	1.778581	1.914606	-0.165520	-0.242993	0.016342	-0.712651	-0.428862	-0.138388	0.462162	0.553455	-0.330065	0.609222	0	0
60865	9.489785	2.016309	1.831663	-0.216021	-0.302463	0.056733	-0.714074	-0.428820	-0.137093	0.462077	0.554071	-0.333088	0.607077	0	0
60866	9.767892	2.058867	1.757470	-0.220778	-0.349632	0.086641	-0.714684	-0.425520	-0.133001	0.461667	0.554877	-0.336526	0.604752	0	0
60867	9.944603	1.909240	1.737067	-0.274710	-0.370992	0.091774	-0.716289	-0.423514	-0.127615	0.461451	0.555500	-0.340400	0.602171	0	0
60868	10.053572	1.794954	1.544026	-0.301734	-0.338131	0.088136	-0.717580	-0.423463	-0.125334	0.461503	0.555835	-0.344268	0.599618	0	0
60869	10.169868	1.585763	1.629899	-0.280037	-0.347411	0.063577	-0.718610	-0.419866	-0.121801	0.461546	0.556366	-0.347893	0.596994	0	0
60870	10.339088	1.649272	1.859417	-0.242311	-0.353196	0.009283	-0.721455	-0.418021	-0.120209	0.461668	0.557316	-0.351023	0.594176	0	0
60871	10.242567	1.482271	1.179861	-0.288679	-0.315561	0.179339	-0.723037	-0.415016	-0.117936	0.461169	0.557188	-0.355182	0.592209	0	0
60872	10.078084	1.428895	2.005757	-0.297100	0.046568	0.018220	-0.724151	-0.414425	-0.120039	0.462941	0.555472	-0.356831	0.591446	0	0
60873	9.705288	1.777304	1.762965	-0.253086	0.025403	0.073719	-0.723983	-0.415197	-0.123005	0.464073	0.553849	-0.358606	0.591007	0	0
60874	9.652413	1.447187	1.691494	-0.259095	-0.077090	0.093060	-0.723408	-0.412136	-0.125288	0.464743	0.552763	-0.361015	0.590031	0	0
60875	9.512228	1.360215	1.591611	-0.237563	-0.138962	0.101942	-0.724969	-0.412096	-0.124556	0.465026	0.552071	-0.363609	0.588861	0	0
60876	9.476167	1.166187	1.298716	-0.254477	-0.180604	0.063300	-0.727524	-0.410854	-0.123531	0.465460	0.551715	-0.366300	0.587181	0	0
60877	9.318864	1.278338	1.054543	-0.238993	-0.060950	0.040394	-0.729387	-0.407404	-0.121679	0.466392	0.550775	-0.368194	0.586139	0	0
60878	9.376848	1.334086	1.145434	-0.234945	0.086031	0.052513	-0.727940	-0.407036	-0.125942	0.467754	0.548978	-0.369462	0.585941	0	0
60879	9.425241	1.314705	1.135480	-0.219693	0.056859	0.049952	-0.728911	-0.405129	-0.128759	0.468952	0.547396	-0.370741	0.585656	0	0
60880	9.410815	1.223556	1.198169	-0.237847	0.066084	0.048994	-0.728747	-0.402810	-0.132304	0.470272	0.545707	-0.372097	0.585313	0	0
60881	9.435003	1.227971	1.125862	-0.239098	0.122354	0.057697	-0.728435	-0.403147	-0.135698	0.471767	0.543616	-0.373219	0.585342	0	0
60882	9.531770	1.185704	1.365613	-0.215989	0.131256	0.091075	-0.728268	-0.402742	-0.138951	0.472959	0.541483	-0.374364	0.585625	0	0
60883	9.546288	1.176295	1.413599	-0.229973	0.098703	0.091081	-0.730505	-0.399641	-0.142883	0.474114	0.539441	-0.375720	0.585708	0	0
60884	9.507535	1.243012	1.264765	-0.238694	0.144145	0.091020	-0.729357	-0.397924	-0.145735	0.475469	0.537118	-0.376931	0.585966	0	0
60885	9.517188	1.262403	1.293530	-0.229349	0.154968	0.108584	-0.731296	-0.394114	-0.151794	0.476722	0.534675	-0.378103	0.586427	0	0
60886	9.560732	1.252781	1.307645	-0.267153	0.129855	0.089218	-0.732399	-0.392362	-0.155597	0.478179	0.532296	-0.379534	0.586481	0	0
60887	9.502740	1.199732	1.274452	-0.266789	0.066331	0.084022	-0.730532	-0.391409	-0.159587	0.479431	0.530279	-0.381211	0.586199	0	0
60888	9.628427	1.290570	1.182099	-0.242121	0.064302	0.092888	-0.730808	-0.388180	-0.161574	0.480477	0.528381	-0.382822	0.586006	0	0
60889	9.725181	1.260402	1.433861	-0.234287	0.021593	0.099973	-0.731211	-0.386436	-0.164824	0.481284	0.526715	-0.384602	0.585678	0	0
60890	9.667139	1.262398	1.335710	-0.241737	-0.001031	0.101740	-0.733624	-0.383728	-0.164373	0.482019	0.525160	-0.386565	0.585177	0	0
60891	9.821935	1.252951	1.416331	-0.215840	-0.015747	0.163251	-0.735039	-0.380171	-0.165495	0.482209	0.523551	-0.388744	0.585020	0	0
60892	9.713503	0.843917	1.434286	-0.241635	-0.086308	0.182479	-0.736730	-0.377644	-0.166891	0.482133	0.522173	-0.391537	0.584450	0	0
60893	9.807973	0.717567	1.231743	-0.292521	-0.079562	0.189345	-0.738987	-0.374519	-0.168563	0.482313	0.520457	-0.394601	0.583772	0	0
60894	9.830057	0.390656	1.340039	-0.310646	-0.093026	0.203275	-0.740120	-0.368175	-0.170549	0.482438	0.518689	-0.397930	0.582981	0	0
60895	9.649030	0.029287	1.240678	-0.362575	-0.092606	0.186382	-0.740979	-0.366087	-0.169979	0.482930	0.516709	-0.401440	0.581924	0	0
60896	9.443678	-0.201652	1.218324	-0.396259	-0.066923	0.151979	-0.744792	-0.362779	-0.171343	0.483883	0.514566	-0.404860	0.580662	0	0
60897	9.479976	-0.211821	1.121898	-0.415130	-0.017785	0.132565	-0.745210	-0.359106	-0.173471	0.485241	0.512096	-0.408023	0.579497	0	0
60898	9.712111	-0.163700	1.182673	-0.377787	0.003655	0.108074	-0.745472	-0.355747	-0.177154	0.486624	0.509791	-0.410756	0.578437	0	0
60899	10.043366	-0.085963	1.415804	-0.376142	0.010873	0.095808	-0.745464	-0.352232	-0.179430	0.488095	0.507478	-0.413355	0.577380	0	0
60900	10.132796	-0.055459	1.761335	-0.338347	0.004200	0.052033	-0.746867	-0.350894	-0.181108	0.489588	0.505580	-0.415559	0.576197	0	0
60901	9.958720	-0.113430	1.673698	-0.288505	0.060973	0.050304	-0.747138	-0.349139	-0.183089	0.491073	0.503582	-0.417166	0.575521	0	0
60902	9.755601	-0.156645	1.639153	-0.277127	0.108085	0.045866	-0.746975	-0.346673	-0.186634	0.492715	0.501402	-0.418469	0.575076	0	0
60903	9.586305	-0.168189	1.688484	-0.253507	0.071626	0.069653	-0.746676	-0.344056	-0.189616	0.493948	0.499424	-0.419912	0.574686	0	0
60904	9.538036	-0.269427	1.650452	-0.270074	0.046354	0.071375	-0.747503	-0.342449	-0.192717	0.495141	0.497518	-0.421600	0.574077	0	0
60905	9.528394	-0.305283	1.698636	-0.253925	0.028067	0.055631	-0.747488	-0.340557	-0.195127	0.496266	0.495839	-0.423186	0.573391	0	0
60906	9.586468	-0.338699	1.772770	-0.253984	0.020805	0.057387	-0.747197	-0.338371	-0.196978	0.497343	0.494211	-0.424832	0.572646	0	0
60907	9.627751	-0.498130	1.678833	-0.230250	-0.001179	0.067967	-0.748329	-0.337023	-0.197248	0.498150	0.492757	-0.426483	0.571970	0	0
60908	9.669005	-0.628610	1.596895	-0.228171	0.029637	0.055616	-0.749454	-0.335098	-0.198650	0.499139	0.491210	-0.427922	0.571363	0	0
60909	9.789931	-0.628475	1.658521	-0.241143	0.049678	0.014317	-0.749153	-0.333951	-0.201203	0.500516	0.489634	-0.429114	0.570617	0	0
60910	9.828613	-0.613966	1.682269	-0.233882	0.085894	-0.026953	-0.748290	-0.333694	-0.203196	0.502240	0.488085	-0.429894	0.569842	0	0
60911	9.954413	-0.661333	1.873727	-0.261201	0.060724	0.013370	-0.747972	-0.333745	-0.207439	0.503759	0.486341	-0.431135	0.569053	0	0
60912	10.017315	-0.671481	1.789128	-0.291077	0.035520	-0.044586	-0.747255	-0.331569	-0.209437	0.505638	0.484860	-0.432403	0.567688	0	0
60913	9.959216	-0.613966	1.719782	-0.308369	0.066507	-0.070980	-0.746816	-0.331010	-0.211566	0.507881	0.483200	-0.433466	0.566288	0	0
60914	9.688290	-0.584066	1.841949	-0.338489	0.099447	-0.102691	-0.745790	-0.330782	-0.215963	0.510583	0.481357	-0.434386	0.564720	0	0
60915	9.523870	-0.622924	1.727779	-0.361839	0.112365	-0.078205	-0.746468	-0.331099	-0.219341	0.513310	0.479182	-0.435473	0.563259	0	0
60916	9.465853	-0.647204	1.670521	-0.384067	0.094389	-0.102813	-0.746866	-0.330828	-0.222443	0.516192	0.477121	-0.436662	0.561451	0	0
60917	9.475541	-0.659353	1.651226	-0.362480	0.074236	-0.122044	-0.743453	-0.330338	-0.225326	0.518984	0.475333	-0.437726	0.559562	0	0
60918	9.528768	-0.678571	1.674895	-0.406584	0.012900	-0.092236	-0.743142	-0.329498	-0.229008	0.521541	0.473548	-0.439500	0.557304	0	0
60919	9.567384	-0.585366	1.549517	-0.408667	-0.005245	-0.102721	-0.741996	-0.329248	-0.231006	0.524077	0.471863	-0.441314	0.554915	0	0
60920	9.581844	-0.537067	1.583031	-0.396971	-0.010789	-0.113204	-0.740822	-0.329033	-0.236394	0.526582	0.470335	-0.443043	0.552458	0	0
60921	9.593925	-0.527285	1.616594	-0.372461	-0.034578	-0.102582	-0.739968	-0.327001	-0.237829	0.528797	0.468986	-0.444798	0.550073	0	0
60922	9.601210	-0.547090	1.510771	-0.386095	-0.032658	-0.102620	-0.739249	-0.326885	-0.239395	0.531077	0.467575	-0.446616	0.547600	0	0
60923	9.581790	-0.479456	1.549326	-0.396354	-0.027136	-0.129840	-0.738381	-0.328103	-0.241382	0.533568	0.466164	-0.448322	0.544981	0	0
60924	9.601131	-0.465464	1.465025	-0.378963	-0.030911	-0.121889	-0.738074	-0.328434	-0.244211	0.535909	0.464851	-0.449988	0.542426	0	0
60925	9.683404	-0.499571	1.409154	-0.371642	-0.020101	-0.134176	-0.736369	-0.328481	-0.245369	0.538320	0.463539	-0.451489	0.539908	0	0
60926	9.811587	-0.504067	1.509199	-0.397619	-0.058013	-0.140331	-0.736632	-0.328058	-0.247768	0.540707	0.462339	-0.453299	0.537027	0	0
60927	9.780170	-0.528193	1.490214	-0.350952	-0.054761	-0.132332	-0.736201	-0.327489	-0.248907	0.542837	0.461302	-0.454871	0.534435	0	0
60928	9.818918	-0.576474	1.475545	-0.345648	-0.080219	-0.129664	-0.734912	-0.329153	-0.250334	0.544808	0.460439	-0.456559	0.531727	0	0
60929	9.773009	-0.628910	1.567284	-0.335837	-0.094816	-0.142802	-0.735185	-0.330188	-0.251172	0.546723	0.459733	-0.458208	0.528947	0	0
60930	9.789953	-0.629687	1.418099	-0.332790	-0.065812	-0.141074	-0.733769	-0.330368	-0.251477	0.548746	0.458903	-0.459682	0.526287	0	0
60931	9.746355	-0.567051	1.413558	-0.347338	-0.051169	-0.146378	-0.733759	-0.330380	-0.252608	0.550916	0.457906	-0.461126	0.523619	0	0
60932	9.678545	-0.480182	1.433216	-0.356697	-0.054719	-0.165683	-0.732036	-0.332213	-0.255312	0.553211	0.456986	-0.462538	0.520749	0	0
60933	9.678439	-0.374251	1.433131	-0.360614	-0.060138	-0.185842	-0.730040	-0.333598	-0.256892	0.555587	0.456130	-0.463907	0.517745	0	0
60934	9.644590	-0.383928	1.414152	-0.368866	-0.061885	-0.190250	-0.730029	-0.332290	-0.258735	0.558013	0.455277	-0.465294	0.514631	0	0
60935	9.572006	-0.362007	1.443515	-0.357189	-0.067422	-0.206009	-0.729993	-0.335568	-0.261829	0.560423	0.454555	-0.466578	0.511479	0	0
60936	9.557430	-0.287922	1.330562	-0.379354	-0.093560	-0.209517	-0.728723	-0.337059	-0.260996	0.562826	0.453879	-0.468091	0.508046	0	0
60937	9.617873	-0.263997	1.318080	-0.384813	-0.108032	-0.190197	-0.727744	-0.337509	-0.259738	0.565068	0.453118	-0.469800	0.504649	0	0
60938	9.509051	-0.278426	1.290036	-0.353975	-0.127335	-0.197126	-0.726049	-0.338865	-0.259195	0.567112	0.452681	-0.471412	0.501233	0	0
60939	9.378454	-0.269669	1.079411	-0.357584	-0.138187	-0.189220	-0.727151	-0.340346	-0.261996	0.569061	0.452204	-0.473142	0.497813	0	0
60940	9.446162	-0.241704	0.915406	-0.383024	-0.123477	-0.193674	-0.724577	-0.340584	-0.265569	0.571217	0.451548	-0.474876	0.494276	0	0
60941	9.581644	-0.289498	1.025050	-0.370148	-0.107261	-0.196307	-0.724861	-0.340870	-0.265280	0.573379	0.450863	-0.476445	0.490876	0	0
60942	9.663906	-0.323010	1.086986	-0.370381	-0.129047	-0.200674	-0.723567	-0.343275	-0.267128	0.575462	0.450323	-0.478097	0.487315	0	0
60943	9.656471	-0.149342	1.149409	-0.409083	-0.140525	-0.220016	-0.721853	-0.344949	-0.268702	0.577731	0.449671	-0.479922	0.483423	0	0
60944	9.547432	0.053004	1.140424	-0.398975	-0.130603	-0.211181	-0.721983	-0.345107	-0.269971	0.579961	0.449004	-0.481654	0.479636	0	0
60945	9.794033	0.162728	1.008704	-0.412240	-0.097847	-0.188400	-0.720974	-0.347797	-0.271388	0.582270	0.447957	-0.483368	0.476081	0	0
60946	9.924580	0.202268	1.248141	-0.386616	-0.078093	-0.188355	-0.718838	-0.348744	-0.273115	0.584562	0.446982	-0.484818	0.472701	0	0
60947	10.205159	0.182687	1.265341	-0.368404	-0.093694	-0.174246	-0.717687	-0.348793	-0.275535	0.586604	0.446084	-0.486344	0.469440	0	0
60948	10.398643	0.169216	1.513978	-0.375689	-0.080032	-0.176039	-0.716821	-0.349421	-0.277524	0.588759	0.445106	-0.487791	0.466159	0	0
60949	10.016297	0.367371	1.550270	-0.395896	-0.074375	-0.188344	-0.716805	-0.348706	-0.279646	0.591060	0.444007	-0.489252	0.462751	0	0
60950	9.716129	0.636781	1.417606	-0.412863	-0.056033	-0.153246	-0.714523	-0.350542	-0.281512	0.593369	0.442569	-0.490811	0.459511	0	0
60951	9.694250	0.752181	1.379204	-0.426190	-0.054082	-0.104986	-0.715053	-0.350428	-0.285742	0.595496	0.440771	-0.492641	0.456519	0	0
60952	9.803003	0.834106	1.424023	-0.467235	-0.102777	-0.153263	-0.713916	-0.349579	-0.286894	0.597787	0.439205	-0.494707	0.452785	0	0
60953	9.759341	0.959435	1.438666	-0.406005	-0.169525	-0.177571	-0.713051	-0.349178	-0.289170	0.599559	0.438390	-0.496793	0.448932	0	0
60954	9.594969	0.877083	1.293275	-0.391834	-0.152379	-0.149501	-0.713753	-0.350638	-0.289152	0.601230	0.437461	-0.498808	0.445355	0	0
60955	9.459523	0.872833	1.366395	-0.448431	-0.191803	-0.107470	-0.713345	-0.347835	-0.288324	0.602736	0.436121	-0.501500	0.441593	0	0
60956	9.120907	0.887394	1.291922	-0.434634	-0.292608	-0.105558	-0.713631	-0.346650	-0.288324	0.603667	0.435315	-0.504718	0.437433	0	0
60957	9.065045	1.168715	0.727107	-0.461853	-0.285136	-0.096775	-0.714196	-0.345904	-0.288600	0.604681	0.434229	-0.508049	0.433234	0	0
60958	9.362359	1.357800	0.592548	-0.445364	-0.180940	-0.077503	-0.714342	-0.345161	-0.288319	0.606068	0.432706	-0.510732	0.429650	0	0
60959	9.732365	1.402969	0.584999	-0.411827	-0.123165	-0.048515	-0.714751	-0.343701	-0.290579	0.607452	0.430959	-0.513053	0.426677	0	0
60960	10.058979	1.299251	0.640399	-0.354782	-0.085551	-0.033525	-0.715035	-0.342666	-0.290861	0.608724	0.429336	-0.514940	0.424219	0	0
60961	10.325206	1.113936	0.729966	-0.267174	-0.084491	-0.042132	-0.717280	-0.340729	-0.293375	0.609639	0.428262	-0.516425	0.422181	0	0
60962	10.552442	1.251889	0.461324	-0.238116	-0.093843	-0.049022	-0.716432	-0.340012	-0.293675	0.610422	0.427456	-0.517793	0.420186	0	0
60963	10.673205	1.374839	1.006102	-0.237961	-0.048451	-0.049058	-0.716291	-0.337958	-0.294392	0.611418	0.426441	-0.518898	0.418403	0	0
60964	10.508569	1.507321	1.449575	-0.130999	-0.087406	-0.076815	-0.715150	-0.339170	-0.295253	0.611887	0.426401	-0.519654	0.416816	0	0
60965	10.189248	1.588488	1.221036	-0.116071	-0.031253	-0.104042	-0.714864	-0.340797	-0.295110	0.612679	0.426343	-0.519904	0.415399	0	0
60966	9.836118	1.600905	1.194755	-0.080741	0.015696	-0.079455	-0.713155	-0.341142	-0.296549	0.613477	0.426193	-0.519806	0.414495	0	0
60967	9.647715	1.371197	0.943874	-0.063174	0.103583	-0.059402	-0.713006	-0.341742	-0.297255	0.614558	0.425668	-0.519197	0.414199	0	0
60968	9.584959	1.243582	0.922798	-0.055310	0.176108	-0.077062	-0.710996	-0.341530	-0.301244	0.616069	0.424995	-0.518017	0.414122	0	0
60969	9.483433	1.179239	1.024570	-0.066476	0.169853	-0.098164	-0.707856	-0.343102	-0.304397	0.617664	0.424373	-0.516845	0.413849	0	0
60970	9.323962	1.075049	0.369465	-0.042780	0.151479	-0.115651	-0.707263	-0.346087	-0.306654	0.619148	0.424076	-0.515597	0.413491	0	0
60971	9.676969	1.126422	1.109752	-0.106162	0.309865	-0.186204	-0.704676	-0.345607	-0.312066	0.621989	0.423079	-0.513342	0.413055	0	0
60972	9.749465	1.202531	0.945672	-0.077729	0.209802	-0.175450	-0.700531	-0.349571	-0.316355	0.624160	0.422623	-0.511617	0.412385	0	0
60973	9.807557	1.156750	0.954902	-0.110492	0.222766	-0.179065	-0.697397	-0.351871	-0.318656	0.626529	0.421915	-0.509942	0.411594	0	0
60974	9.942823	1.309727	1.251914	-0.150165	0.112377	-0.203552	-0.696230	-0.352234	-0.322912	0.628614	0.421543	-0.508998	0.409960	0	0
60975	9.512537	1.045144	1.654375	-0.223023	-0.066649	-0.224646	-0.695500	-0.355216	-0.324606	0.630159	0.421540	-0.509399	0.407082	0	0
60976	9.256433	0.873402	0.466292	-0.360384	0.075979	-0.263797	-0.691382	-0.357088	-0.326360	0.633175	0.420295	-0.509273	0.403835	0	0
60977	9.295224	0.786346	0.401165	-0.365495	0.319209	-0.260633	-0.688648	-0.357794	-0.332053	0.637404	0.417999	-0.507644	0.401609	0	0
60978	9.551888	0.483393	0.553408	-0.321651	0.326071	-0.274649	-0.683500	-0.359445	-0.338911	0.641540	0.416023	-0.505705	0.399517	0	0
60979	9.643820	0.425154	0.966311	-0.298905	0.293191	-0.348287	-0.680028	-0.361821	-0.347715	0.645670	0.414676	-0.503583	0.396935	0	0
60980	9.822523	0.676726	1.253309	-0.255444	0.180312	-0.354994	-0.673468	-0.364528	-0.354027	0.649082	0.414087	-0.501959	0.394033	0	0
60981	10.039883	1.003293	1.145668	-0.272881	0.159578	-0.325080	-0.669459	-0.368495	-0.358878	0.652308	0.413300	-0.500670	0.391160	0	0
60982	10.378415	1.072996	1.220074	-0.269111	0.155900	-0.295202	-0.665347	-0.370654	-0.359925	0.655390	0.412404	-0.499483	0.388463	0	0
60983	10.412390	0.962054	1.191065	-0.277902	0.187723	-0.295291	-0.661062	-0.370798	-0.365363	0.658634	0.411310	-0.498134	0.385860	0	0
60984	10.349642	0.804512	1.441692	-0.294699	0.247769	-0.293701	-0.657615	-0.372996	-0.371343	0.662247	0.409865	-0.496427	0.383406	0	0
60985	10.245579	0.839948	1.754973	-0.362361	0.190253	-0.346443	-0.655270	-0.375794	-0.380410	0.666014	0.408434	-0.495155	0.380037	0	0
60986	9.841496	1.011532	1.767403	-0.382815	0.188641	-0.384196	-0.649852	-0.376846	-0.385862	0.670001	0.407056	-0.493778	0.376281	0	0
60987	9.691245	1.294188	1.917332	-0.416429	0.149010	-0.413121	-0.644993	-0.379365	-0.391581	0.673993	0.405720	-0.492682	0.372008	0	0
60988	9.664725	1.194009	2.095521	-0.397752	0.194241	-0.409655	-0.639853	-0.379537	-0.398022	0.678115	0.404320	-0.491183	0.368002	0	0
60989	9.425404	1.082891	1.953106	-0.349407	0.231998	-0.356968	-0.634701	-0.382368	-0.404874	0.681989	0.402825	-0.489470	0.364750	0	0
60990	9.226858	1.272659	2.288590	-0.386760	0.235995	-0.330703	-0.630829	-0.383988	-0.411146	0.685936	0.400931	-0.487933	0.361480	0	0
60991	9.260655	1.323931	2.439768	-0.457854	0.131330	-0.309665	-0.625281	-0.384148	-0.415616	0.689540	0.398798	-0.487462	0.357596	0	0
60992	8.922142	1.248612	2.206687	-0.434398	0.015041	-0.237525	-0.621154	-0.384856	-0.418929	0.692225	0.396894	-0.487960	0.353830	0	0
60993	8.782063	1.069317	1.940987	-0.404504	0.076549	-0.129639	-0.622112	-0.382672	-0.423443	0.694675	0.394427	-0.488367	0.351214	0	0
60994	8.946671	0.915719	2.084164	-0.381171	0.106301	-0.100699	-0.620097	-0.380997	-0.428569	0.697083	0.391886	-0.488567	0.349002	0	0
60995	9.067545	0.996024	1.811537	-0.417455	0.123817	-0.094634	-0.615962	-0.378043	-0.434159	0.699666	0.388976	-0.488811	0.346741	0	0
60996	9.093993	1.122995	2.171875	-0.430641	0.109421	-0.107786	-0.615777	-0.374576	-0.440675	0.702279	0.386097	-0.489116	0.344236	0	0
60997	9.197888	1.242441	2.017148	-0.490638	0.144379	-0.111447	-0.611650	-0.371613	-0.445417	0.705271	0.382667	-0.489380	0.341563	0	0
60998	9.241529	1.118325	2.242928	-0.421309	0.150160	-0.121855	-0.609068	-0.368776	-0.451122	0.708063	0.379766	-0.489290	0.339146	0	0
60999	9.357707	1.027054	2.319089	-0.323826	0.102173	-0.095254	-0.609036	-0.365584	-0.456081	0.710129	0.377560	-0.489327	0.337231	0	0
61000	9.623582	1.200122	2.341048	-0.319741	0.057653	-0.091624	-0.606189	-0.364494	-0.459098	0.711959	0.375532	-0.489648	0.335164	0	0
61001	9.821506	1.581612	2.615777	-0.292996	0.006629	-0.079111	-0.607449	-0.361839	-0.461491	0.713370	0.373778	-0.490312	0.333148	0	0
61002	9.559965	1.904961	2.687147	-0.295432	-0.067706	-0.055256	-0.604343	-0.360723	-0.461546	0.714358	0.372156	-0.491571	0.330983	0	0
61003	9.230443	2.502056	2.597708	-0.350492	-0.067204	-0.061389	-0.603620	-0.356939	-0.464965	0.715548	0.370142	-0.493007	0.328528	0	0
61004	9.089787	2.877815	2.593620	-0.355378	-0.068957	-0.077104	-0.603616	-0.352830	-0.466960	0.716807	0.368194	-0.494380	0.325898	0	0
61005	8.886593	2.897911	2.700875	-0.233970	-0.100759	-0.039920	-0.606728	-0.351882	-0.466913	0.717315	0.367012	-0.495742	0.324040	0	0
61006	8.857732	2.747960	2.556954	-0.216105	-0.163528	-0.036321	-0.606879	-0.350103	-0.466354	0.717447	0.366161	-0.497481	0.322038	0	0
61007	8.927762	2.872198	2.388045	-0.322154	-0.152703	-0.065510	-0.607291	-0.346585	-0.469187	0.718091	0.364638	-0.499395	0.319359	0	0
61008	8.823650	2.987623	2.331010	-0.384271	-0.157624	-0.062116	-0.607999	-0.344071	-0.469893	0.718931	0.362679	-0.501524	0.316347	0	0
61009	8.993009	2.938905	2.267302	-0.444729	-0.148097	-0.101767	-0.608983	-0.342440	-0.471014	0.720132	0.360432	-0.503644	0.312796	0	0
61010	9.034188	2.880748	2.204539	-0.505112	-0.176646	-0.093989	-0.609838	-0.337126	-0.472153	0.721380	0.357806	-0.506151	0.308864	0	0
61011	9.322048	2.850690	2.055802	-0.587488	-0.178749	-0.123136	-0.611113	-0.333864	-0.472994	0.722960	0.354715	-0.508827	0.304305	0	0
61012	9.525286	2.773602	2.104869	-0.584170	-0.197866	-0.144178	-0.610974	-0.328576	-0.474714	0.724482	0.351811	-0.511515	0.299513	0	0
61013	9.273964	2.577729	1.861633	-0.547722	-0.239894	-0.131804	-0.611534	-0.326074	-0.476270	0.725578	0.349211	-0.514442	0.294853	0	0
61014	9.501375	2.530871	1.706139	-0.605100	-0.222222	-0.140740	-0.613512	-0.321332	-0.477953	0.726979	0.346182	-0.517337	0.289865	0	0
61015	9.660793	2.728901	1.873109	-0.587572	-0.207835	-0.112583	-0.614650	-0.316598	-0.478802	0.728262	0.343074	-0.520174	0.285225	0	0
61016	9.704373	2.680855	1.906489	-0.490401	-0.205892	-0.064977	-0.615781	-0.312461	-0.480214	0.729080	0.340413	-0.522843	0.281419	0	0
61017	9.801195	2.590098	2.078961	-0.431431	-0.173695	-0.029799	-0.616918	-0.308904	-0.480776	0.729728	0.337896	-0.525240	0.278292	0	0
61018	9.535112	2.646868	1.801968	-0.392402	-0.213870	0.087949	-0.619481	-0.304567	-0.480046	0.729709	0.335153	-0.528185	0.276076	0	0
61019	9.520990	2.256821	1.792772	-0.366284	0.186975	0.041761	-0.618625	-0.299746	-0.482765	0.731813	0.331731	-0.527991	0.275009	0	0
61020	9.535616	2.123191	2.033197	-0.282510	0.066507	0.033303	-0.617197	-0.294800	-0.486483	0.733037	0.329294	-0.528391	0.273908	0	0
61021	9.226080	2.084500	1.910470	-0.230880	0.094253	0.056189	-0.617309	-0.292630	-0.490728	0.734149	0.327037	-0.528539	0.273347	0	0
61022	9.279208	2.164015	1.938867	-0.174390	0.080180	0.065139	-0.614904	-0.288570	-0.492621	0.734994	0.325182	-0.528641	0.273092	0	0
61023	9.153432	2.153231	2.151367	-0.085395	0.003264	0.096154	-0.615605	-0.286212	-0.494174	0.735035	0.324030	-0.529187	0.273295	0	0
61024	8.974414	2.196603	2.106960	-0.020261	-0.071659	0.102556	-0.617603	-0.283208	-0.492883	0.734471	0.323523	-0.530103	0.273635	0	0
61025	8.959771	2.335763	2.008380	-0.005677	-0.082660	0.116683	-0.617623	-0.282302	-0.490909	0.733741	0.323083	-0.531126	0.274130	0	0
61026	9.022571	2.435913	1.834735	0.080238	-0.070673	0.118659	-0.619176	-0.280803	-0.491596	0.732810	0.323225	-0.531810	0.275125	0	0
61027	9.155651	2.384854	1.773698	0.117265	-0.042852	0.148541	-0.619504	-0.279270	-0.486653	0.731802	0.323409	-0.532304	0.276631	0	0
61028	8.976816	2.238406	1.803975	0.199621	-0.058923	0.180307	-0.621233	-0.278606	-0.482955	0.730371	0.324063	-0.532766	0.278749	0	0
61029	8.880318	2.006518	1.624552	0.237104	-0.015655	0.231181	-0.622633	-0.278005	-0.484630	0.728880	0.324604	-0.532990	0.281581	0	0
61030	8.894834	2.008503	1.545104	0.257939	0.045886	0.255725	-0.623051	-0.277710	-0.485472	0.727594	0.324979	-0.532759	0.284892	0	0
61031	9.032515	2.198020	1.450179	0.280233	0.081996	0.275092	-0.624611	-0.277230	-0.484883	0.726339	0.325318	-0.532279	0.288581	0	0
61032	9.046965	2.265118	1.392317	0.333739	0.099729	0.327869	-0.624065	-0.274280	-0.483775	0.724861	0.325696	-0.531655	0.292986	0	0
61033	9.279157	2.246410	1.568549	0.381720	0.133818	0.363041	-0.624906	-0.274124	-0.484609	0.723263	0.326140	-0.530768	0.298007	0	0
61034	9.550117	2.144182	1.903245	0.493843	0.098413	0.391412	-0.626046	-0.272766	-0.483890	0.721026	0.327325	-0.529854	0.303700	0	0
61035	9.702783	1.816283	2.330350	0.599991	-0.009527	0.423311	-0.627222	-0.271363	-0.478933	0.717716	0.329434	-0.529499	0.309819	0	0
61036	9.700746	1.435775	2.306633	0.623047	-0.111366	0.423402	-0.631495	-0.271820	-0.474623	0.713775	0.331990	-0.529751	0.315708	0	0
61037	9.584888	1.211344	2.168217	0.597300	-0.149272	0.419822	-0.632651	-0.271766	-0.471638	0.709666	0.334496	-0.530337	0.321293	0	0
61038	9.309402	0.968812	2.213703	0.556538	-0.201561	0.384618	-0.637797	-0.272468	-0.464205	0.705516	0.337036	-0.531257	0.326219	0	0
61039	9.219883	1.011456	2.050835	0.477251	-0.253562	0.338875	-0.640805	-0.272061	-0.459354	0.701452	0.339427	-0.532647	0.330214	0	0
61040	9.529514	0.958430	2.127955	0.416684	-0.249487	0.298353	-0.644962	-0.272930	-0.451937	0.697747	0.341571	-0.534030	0.333603	0	0
61041	9.870792	0.684811	2.392555	0.449042	-0.304237	0.291417	-0.648690	-0.271464	-0.445949	0.693615	0.344159	-0.535666	0.336919	0	0
61042	10.417785	0.294488	2.489854	0.514981	-0.315727	0.316079	-0.653973	-0.270406	-0.439651	0.689107	0.347085	-0.537201	0.340703	0	0
61043	10.679450	-0.163162	2.521975	0.414821	-0.294993	0.299909	-0.656997	-0.268656	-0.433394	0.685062	0.349330	-0.538877	0.343904	0	0
61044	10.200579	-0.145324	2.102314	0.147318	-0.314601	0.181701	-0.660870	-0.269092	-0.426265	0.682258	0.350433	-0.541160	0.344771	0	0
61045	9.788878	0.430596	1.609581	0.055275	-0.263054	0.046414	-0.665713	-0.270414	-0.421095	0.680492	0.351461	-0.542950	0.344401	0	0
61046	9.616707	0.908252	1.273857	0.127039	-0.174698	0.037818	-0.667286	-0.270799	-0.418666	0.679001	0.352715	-0.543837	0.344663	0	0
61047	9.885187	0.900387	1.223818	0.291695	0.003630	0.116969	-0.666744	-0.267990	-0.416992	0.677598	0.354042	-0.543242	0.346992	0	0
61048	10.045302	0.368420	1.766438	0.304172	0.170492	0.114886	-0.666894	-0.268857	-0.415573	0.677081	0.354879	-0.541438	0.349954	0	0
61049	9.965322	0.505058	2.103503	0.200550	0.111441	0.026984	-0.666029	-0.271101	-0.416849	0.676890	0.355694	-0.540101	0.351556	0	0
61050	9.870740	0.787698	1.789009	0.156037	0.053723	0.007722	-0.665035	-0.272743	-0.416858	0.676634	0.356513	-0.539220	0.352571	0	0
61051	9.841773	0.720924	1.907083	0.158880	0.057341	0.016479	-0.664335	-0.272162	-0.416307	0.676333	0.357290	-0.538354	0.353684	0	0
61052	9.609768	0.533725	1.957015	0.161835	0.071858	0.014655	-0.662651	-0.272622	-0.414779	0.676125	0.358045	-0.537351	0.354841	0	0
61053	9.372869	0.417837	1.824203	0.161870	0.068240	0.007605	-0.662947	-0.272599	-0.413079	0.675901	0.358847	-0.536366	0.355948	0	0
61054	9.261534	0.504176	1.726373	0.158087	0.031994	0.030480	-0.662090	-0.274097	-0.413651	0.675433	0.359632	-0.535699	0.357046	0	0
61055	9.242152	0.533289	1.764958	0.168757	0.011943	0.020006	-0.660952	-0.274424	-0.414516	0.674834	0.360611	-0.535111	0.358071	0	0
61056	9.300159	0.585453	1.622642	0.146911	0.021183	0.016450	-0.661392	-0.274101	-0.412674	0.674395	0.361432	-0.534505	0.358975	0	0
61057	9.396772	0.726820	1.516035	0.116341	0.085848	0.011070	-0.660103	-0.277528	-0.413528	0.674410	0.361838	-0.533572	0.359925	0	0
61058	9.522568	0.691053	1.620931	0.090862	0.119612	-0.011858	-0.659540	-0.276802	-0.413540	0.674798	0.362077	-0.532398	0.360693	0	0
61059	9.406560	0.604555	1.621849	0.074317	0.119748	-0.032985	-0.659525	-0.277850	-0.414949	0.675302	0.362310	-0.531226	0.361244	0	0
61060	9.488846	0.553753	1.597247	0.067260	0.145202	-0.033044	-0.657544	-0.277306	-0.415548	0.675986	0.362408	-0.529886	0.361835	0	0
61061	9.546845	0.599555	1.625637	0.085414	0.155930	-0.052308	-0.653974	-0.280658	-0.418842	0.676708	0.362685	-0.528356	0.362444	0	0
61062	9.696672	0.733790	1.552306	0.065248	0.163334	-0.062856	-0.652281	-0.280101	-0.418730	0.677598	0.362860	-0.526789	0.362886	0	0
61063	9.841803	0.705618	1.736395	0.079523	0.123285	-0.054001	-0.651708	-0.281151	-0.419300	0.678171	0.363222	-0.525494	0.363332	0	0
61064	9.861339	0.517838	1.743618	0.077087	0.037091	-0.048676	-0.651120	-0.282367	-0.421565	0.678300	0.363859	-0.524789	0.363472	0	0
61065	9.752543	0.488309	1.585757	0.082130	0.000743	-0.072319	-0.649589	-0.283398	-0.418478	0.678285	0.364778	-0.524247	0.363362	0	0
61066	9.508196	0.555950	1.561041	0.101745	-0.043859	-0.081858	-0.647173	-0.286108	-0.419071	0.678018	0.366051	-0.523879	0.363111	0	0
61067	9.411293	0.728563	1.388503	0.078382	-0.065458	-0.122209	-0.647489	-0.286648	-0.414967	0.677847	0.367445	-0.523616	0.362400	0	0
61068	9.423292	0.829285	1.313802	0.084748	-0.065512	-0.121288	-0.646495	-0.289760	-0.414404	0.677668	0.368885	-0.523310	0.361713	0	0
61069	9.391987	0.701187	1.205945	0.107042	-0.054801	-0.097586	-0.648052	-0.291046	-0.413526	0.677354	0.370305	-0.522960	0.361356	0	0
61070	9.421088	0.626328	1.169730	0.099455	-0.067464	-0.124809	-0.648490	-0.294839	-0.410394	0.677120	0.371869	-0.522598	0.360713	0	0
61071	9.113970	0.578635	1.172013	0.088383	-0.080047	-0.132740	-0.646945	-0.296475	-0.408717	0.676865	0.373435	-0.522354	0.359925	0	0
61072	9.304999	0.644354	0.891673	0.066455	-0.054510	-0.166143	-0.646978	-0.298783	-0.403904	0.676966	0.374943	-0.521865	0.358876	0	0
61073	9.338559	0.961176	0.708448	0.026980	0.016603	-0.143427	-0.644280	-0.301206	-0.404644	0.677478	0.375801	-0.521147	0.358055	0	0
61074	9.808004	0.704401	1.008160	0.036525	0.101761	-0.182183	-0.643277	-0.303006	-0.405642	0.678559	0.376626	-0.519643	0.357325	0	0
61075	10.139185	0.884012	0.914234	0.054547	0.003560	-0.206525	-0.640724	-0.306010	-0.405812	0.679120	0.378043	-0.518676	0.356166	0	0
61076	10.339820	0.971840	1.201204	0.049497	0.014462	-0.259181	-0.639030	-0.306923	-0.405270	0.679965	0.379665	-0.517422	0.354649	0	0
61077	10.431428	1.234021	1.657125	0.012337	0.007513	-0.296937	-0.636470	-0.313019	-0.405004	0.681018	0.381244	-0.516230	0.352667	0	0
61078	10.252048	1.647727	1.528270	-0.035128	0.029707	-0.301366	-0.634203	-0.315717	-0.404746	0.682401	0.382448	-0.515001	0.350478	0	0
61079	9.913162	1.913738	1.665166	0.011069	0.059356	-0.246833	-0.632495	-0.320029	-0.404756	0.683538	0.383574	-0.513644	0.349023	0	0
61080	9.809156	1.934591	1.473570	0.095474	0.054153	-0.195720	-0.630500	-0.322881	-0.405624	0.684168	0.385036	-0.512190	0.348315	0	0
61081	9.857526	1.927854	1.583817	0.180024	0.049867	-0.116536	-0.627967	-0.324977	-0.403679	0.684145	0.386679	-0.510803	0.348576	0	0
61082	9.758672	1.587903	1.935834	0.211005	0.026042	-0.107753	-0.626562	-0.327787	-0.401712	0.683872	0.388575	-0.509473	0.348950	0	0
61083	9.371660	1.612918	2.010768	0.159640	0.010172	-0.121904	-0.625009	-0.329874	-0.400881	0.683739	0.390239	-0.508402	0.348915	0	0
61084	9.197341	1.798120	1.925338	0.122706	-0.009479	-0.146496	-0.623734	-0.333723	-0.399755	0.683759	0.391849	-0.507467	0.348432	0	0
61085	9.230877	2.125408	1.907997	0.081997	-0.050882	-0.149088	-0.623327	-0.338264	-0.396069	0.683710	0.393331	-0.506974	0.347575	0	0
61086	9.428926	2.388444	2.086653	0.041024	-0.119516	-0.149905	-0.623328	-0.338117	-0.396070	0.683500	0.394780	-0.507059	0.346220	0	0
61087	9.370585	2.686846	2.043560	0.003827	-0.150066	-0.184982	-0.622921	-0.340160	-0.393242	0.683376	0.396251	-0.507367	0.344327	0	0
61088	9.218107	2.815599	1.751253	-0.017460	-0.099060	-0.167514	-0.620958	-0.342532	-0.390580	0.683555	0.397315	-0.507440	0.342634	0	0
61089	9.244843	2.694625	1.640561	-0.003955	-0.073752	-0.116644	-0.620978	-0.343094	-0.388035	0.683610	0.398123	-0.507520	0.341467	0	0
61090	9.332114	2.501384	1.539104	-0.012995	-0.089121	-0.104404	-0.620970	-0.345749	-0.388023	0.683602	0.398861	-0.507758	0.340264	0	0
61091	9.462640	2.578473	1.586172	0.003626	-0.079275	-0.083293	-0.620549	-0.348104	-0.386749	0.683482	0.399571	-0.507980	0.339340	0	0
61092	9.568959	2.668048	1.715151	0.043100	-0.017853	0.002745	-0.619858	-0.347658	-0.385067	0.683248	0.399905	-0.507967	0.339438	0	0
61093	9.738571	2.327868	2.098866	0.058458	0.032845	0.035974	-0.619580	-0.347071	-0.384791	0.683074	0.400003	-0.507711	0.340054	0	0
61094	9.692770	2.203406	1.753092	0.067913	0.069038	0.016619	-0.618165	-0.346514	-0.385241	0.683134	0.400140	-0.507076	0.340720	0	0
61095	9.569427	2.203128	1.662633	0.100208	0.170437	0.058685	-0.619306	-0.347653	-0.383522	0.683412	0.399938	-0.505827	0.342252	0	0
61096	9.596104	2.121839	1.782716	0.142536	0.173738	0.096494	-0.617892	-0.347536	-0.383687	0.683425	0.399822	-0.504537	0.344260	0	0
61097	9.351630	2.289778	2.072873	0.163745	0.062929	0.146736	-0.616463	-0.346263	-0.386117	0.682598	0.399975	-0.504151	0.346281	0	0
61098	9.352020	1.988266	1.005637	0.183740	0.305896	0.156071	-0.618732	-0.345913	-0.385234	0.682898	0.399373	-0.502048	0.349426	0	0
61099	9.578898	2.373667	2.063931	0.144051	0.373392	0.096296	-0.614459	-0.345162	-0.389686	0.683873	0.398558	-0.499398	0.352236	0	0
61100	9.366072	2.391400	1.700029	0.179320	0.318661	0.099089	-0.611613	-0.345098	-0.392135	0.684435	0.398156	-0.496981	0.355008	0	0
61101	9.361156	2.459436	1.822625	0.223977	0.294723	0.124690	-0.611026	-0.345284	-0.394686	0.684578	0.398014	-0.494684	0.358086	0	0
61102	9.293554	2.343709	1.770320	0.274736	0.209931	0.160871	-0.608905	-0.344447	-0.395148	0.683982	0.398336	-0.492902	0.361311	0	0
61103	9.259841	2.185517	1.900524	0.260160	0.196450	0.173095	-0.608615	-0.344316	-0.396143	0.683303	0.398544	-0.491327	0.364497	0	0
61104	9.138826	2.272150	1.858061	0.279862	0.166351	0.160914	-0.608623	-0.343278	-0.395582	0.682454	0.399048	-0.489811	0.367564	0	0
61105	8.988799	2.349123	1.801393	0.286783	0.098265	0.187361	-0.607783	-0.342109	-0.395036	0.681118	0.399719	-0.488853	0.370576	0	0
61106	8.979230	2.256826	1.638050	0.263267	0.083942	0.217140	-0.609765	-0.341771	-0.394722	0.679708	0.400128	-0.488174	0.373606	0	0
61107	8.921239	2.217397	1.441359	0.273242	0.183668	0.204741	-0.607944	-0.340759	-0.393202	0.678761	0.400294	-0.486742	0.377002	0	0
61108	8.839108	2.125427	1.321823	0.292136	0.227080	0.225768	-0.609491	-0.341031	-0.394024	0.677880	0.400309	-0.485002	0.380794	0	0
61109	8.928707	1.996427	1.547271	0.288809	0.252521	0.239733	-0.608220	-0.339881	-0.394332	0.677049	0.400138	-0.483168	0.384763	0	0
61110	9.085788	2.139869	1.392136	0.327074	0.245835	0.243389	-0.606528	-0.336533	-0.395222	0.676026	0.400216	-0.481218	0.388902	0	0
61111	9.540421	2.184033	1.686903	0.358152	0.219255	0.296171	-0.607095	-0.335931	-0.395215	0.674507	0.400355	-0.479546	0.393436	0	0
61112	9.702751	1.799885	2.897762	0.412236	0.053691	0.298150	-0.607104	-0.336066	-0.394084	0.671975	0.401480	-0.478754	0.397565	0	0
61113	9.545765	1.587516	2.752424	0.336643	-0.150774	0.291158	-0.609124	-0.333916	-0.389822	0.668759	0.402942	-0.479615	0.400460	0	0
61114	9.231523	1.446030	2.295627	0.256176	-0.168271	0.262871	-0.612263	-0.333373	-0.386383	0.665905	0.404055	-0.480775	0.402697	0	0
61115	9.180805	1.387355	2.103707	0.187170	-0.214006	0.232916	-0.616553	-0.331312	-0.380954	0.663201	0.405040	-0.482406	0.404218	0	0
61116	9.326071	1.228897	2.232603	0.142323	-0.250849	0.253880	-0.619986	-0.329132	-0.376669	0.660426	0.405761	-0.484524	0.405502	0	0
61117	9.425647	0.814727	2.246639	0.092612	-0.333946	0.266053	-0.624278	-0.325305	-0.371671	0.657371	0.406432	-0.487450	0.406287	0	0
61118	9.682192	0.641174	2.278565	0.101338	-0.348590	0.225690	-0.627426	-0.323723	-0.367530	0.654381	0.407402	-0.490248	0.406776	0	0
61119	9.962729	0.669477	2.242833	0.024196	-0.342573	0.165842	-0.630596	-0.319468	-0.361704	0.651947	0.408134	-0.493084	0.406521	0	0
61120	10.250422	0.794216	2.235821	-0.016246	-0.327770	0.127155	-0.633885	-0.319058	-0.357132	0.649920	0.408723	-0.495807	0.405863	0	0
61121	10.613395	0.620068	2.180418	-0.003390	-0.297088	0.095524	-0.638880	-0.318893	-0.351118	0.648094	0.409426	-0.498160	0.405193	0	0
61122	10.659555	0.412952	2.180250	0.007599	-0.308078	0.099024	-0.640191	-0.316173	-0.347435	0.646166	0.410222	-0.500533	0.404542	0	0
61123	10.325976	0.234418	2.009728	0.003405	-0.333459	0.037566	-0.642211	-0.314611	-0.343030	0.644352	0.411395	-0.502845	0.403376	0	0
61124	9.798553	0.480588	1.022837	0.048382	-0.239432	0.053414	-0.644092	-0.313929	-0.337916	0.642774	0.412396	-0.504415	0.402911	0	0
61125	9.847077	0.326531	1.041842	-0.024602	0.219400	0.010485	-0.643373	-0.314401	-0.339339	0.643961	0.411293	-0.503167	0.403702	0	0
61126	9.895046	0.669596	1.769694	0.023156	0.187245	-0.094594	-0.641649	-0.314912	-0.342472	0.645231	0.411155	-0.501481	0.403913	0	0
61127	9.691758	0.792694	1.773483	0.145501	0.142738	-0.038056	-0.638110	-0.315728	-0.343092	0.645524	0.411698	-0.499837	0.404929	0	0
61128	9.657926	0.772975	1.672769	0.161581	0.077277	-0.016876	-0.636814	-0.318135	-0.345080	0.645355	0.412505	-0.498617	0.405878	0	0
61129	9.616794	0.792066	1.627373	0.157991	0.090010	-0.023917	-0.637540	-0.318096	-0.342808	0.645272	0.413268	-0.497317	0.406829	0	0
61130	9.628779	0.888980	1.752227	0.095866	0.110485	-0.041621	-0.636824	-0.318709	-0.343665	0.645636	0.413638	-0.496045	0.407428	0	0
61131	9.517472	0.932857	1.827535	0.032164	0.141877	-0.047073	-0.635117	-0.320228	-0.344534	0.646422	0.413489	-0.494824	0.407818	0	0
61132	9.343414	0.851138	1.804831	0.008070	0.123925	-0.080481	-0.634121	-0.320844	-0.345113	0.647371	0.413428	-0.493660	0.407784	0	0
61133	9.062831	0.893654	1.561615	-0.055894	0.113577	-0.087634	-0.631410	-0.322401	-0.347693	0.648544	0.413022	-0.492811	0.407358	0	0
61134	9.106363	0.898283	1.537251	-0.069710	0.208057	-0.091296	-0.628566	-0.322189	-0.350001	0.650270	0.412165	-0.491371	0.407215	0	0
61135	9.266079	0.802351	1.656374	-0.087403	0.273524	-0.091445	-0.626841	-0.322554	-0.353418	0.652367	0.410917	-0.489591	0.407265	0	0
61136	9.338758	0.681915	1.665558	-0.088865	0.326148	-0.109096	-0.621994	-0.324176	-0.358011	0.654812	0.409534	-0.487377	0.407391	0	0
61137	9.590397	0.566756	1.817684	-0.084786	0.386885	-0.119719	-0.619852	-0.324689	-0.360586	0.657550	0.407968	-0.484718	0.407724	0	0
61138	9.643704	0.438513	2.182842	-0.083789	0.329700	-0.154784	-0.616413	-0.326583	-0.365720	0.660158	0.406813	-0.482260	0.407578	0	0
61139	9.532476	0.414337	2.130781	-0.088666	0.189998	-0.161644	-0.612290	-0.327874	-0.368325	0.662115	0.406214	-0.480732	0.406806	0	0
61140	9.402035	0.264342	1.949135	-0.091218	0.117408	-0.191431	-0.610832	-0.330016	-0.372860	0.663869	0.406044	-0.479550	0.405510	0	0
61141	9.319654	0.438577	1.625024	-0.119041	0.063187	-0.189623	-0.607840	-0.330991	-0.375588	0.665445	0.405887	-0.478867	0.403888	0	0
61142	9.363173	0.446329	1.742507	-0.160368	-0.011818	-0.247542	-0.605729	-0.332051	-0.374206	0.667077	0.406044	-0.478589	0.401358	0	0
61143	9.430721	0.610486	1.850070	-0.187136	-0.059729	-0.329993	-0.603591	-0.334762	-0.375359	0.668892	0.406591	-0.478422	0.397969	0	0
61144	9.597141	1.100004	1.576777	-0.207954	-0.068677	-0.387813	-0.602591	-0.336118	-0.376217	0.670987	0.407318	-0.478130	0.394031	0	0
61145	9.761325	1.356607	1.902344	-0.198899	-0.048779	-0.387754	-0.598912	-0.340314	-0.375412	0.673105	0.408005	-0.477684	0.390229	0	0
61146	9.773324	1.430052	2.147428	-0.195411	-0.059680	-0.382453	-0.596928	-0.343300	-0.375008	0.675144	0.408739	-0.477285	0.386410	0	0
61147	9.840776	1.688236	2.281362	-0.243213	-0.081056	-0.378965	-0.593521	-0.346474	-0.375756	0.677228	0.409194	-0.477245	0.382309	0	0
61148	9.545236	2.171703	2.107618	-0.274079	-0.066230	-0.353493	-0.592375	-0.349308	-0.376610	0.679418	0.409266	-0.477292	0.378266	0	0
61149	9.433864	2.289680	2.077080	-0.180417	-0.036110	-0.312037	-0.590814	-0.352139	-0.376341	0.681180	0.409644	-0.476965	0.375087	0	0
61150	9.549815	2.440696	1.979941	-0.121957	-0.067435	-0.266179	-0.587558	-0.355005	-0.376100	0.682393	0.410326	-0.476790	0.372349	0	0
61151	9.680272	2.571600	2.195262	-0.117640	-0.018443	-0.218812	-0.585995	-0.356957	-0.376399	0.683620	0.410615	-0.476480	0.370170	0	0
61152	9.631894	2.544746	2.585123	-0.106682	-0.014873	-0.210033	-0.583026	-0.358049	-0.376302	0.684802	0.410932	-0.476114	0.368098	0	0
61153	9.399605	2.646159	2.577120	-0.133871	-0.009166	-0.189026	-0.582448	-0.360427	-0.376866	0.686024	0.410929	-0.475914	0.366079	0	0
61154	9.123839	2.694308	2.497352	-0.162972	-0.007986	-0.180317	-0.581877	-0.360152	-0.377724	0.687353	0.410689	-0.475824	0.363966	0	0
61155	8.944785	2.771518	2.479363	-0.207048	-0.023036	-0.194430	-0.580462	-0.361653	-0.377458	0.688822	0.410254	-0.475957	0.361498	0	0
61156	8.910637	3.069507	2.361563	-0.238812	-0.080851	-0.208395	-0.578747	-0.361859	-0.379746	0.690206	0.409882	-0.476521	0.358526	0	0
61157	8.895879	3.328778	2.209993	-0.209430	-0.086517	-0.170514	-0.576082	-0.363212	-0.376958	0.691284	0.409541	-0.477187	0.355943	0	0
61158	9.103936	3.266334	2.299884	-0.198273	-0.088430	-0.141537	-0.577762	-0.363490	-0.378625	0.692214	0.409150	-0.477923	0.353589	0	0
61159	9.166907	3.179545	2.294687	-0.165336	-0.094151	-0.130940	-0.576929	-0.362607	-0.377230	0.692926	0.408948	-0.478640	0.351453	0	0
61160	9.111437	3.038924	2.083634	-0.201500	-0.088411	-0.111760	-0.576624	-0.361319	-0.380348	0.693757	0.408385	-0.479504	0.349282	0	0
61161	8.954191	3.109225	1.656772	-0.213703	-0.055635	-0.088993	-0.574655	-0.363111	-0.378677	0.694696	0.407509	-0.480288	0.347357	0	0
61162	9.147868	2.934879	1.513650	-0.245855	0.182367	-0.044658	-0.575041	-0.361976	-0.383620	0.696765	0.405371	-0.479691	0.346539	0	0
61163	9.365541	2.884780	2.144413	-0.264910	0.163449	-0.099984	-0.572187	-0.360599	-0.387487	0.698989	0.403425	-0.479078	0.345176	0	0
61164	9.239810	2.855615	2.053995	-0.205955	0.189305	-0.068294	-0.569625	-0.359646	-0.390076	0.700999	0.401646	-0.478190	0.344405	0	0
61165	9.234916	2.906545	2.126116	-0.192252	0.191016	-0.062987	-0.569034	-0.358075	-0.393765	0.702923	0.399930	-0.477274	0.343751	0	0
61166	9.191337	2.947683	2.155252	-0.119779	0.106956	-0.038125	-0.567738	-0.356957	-0.397181	0.704082	0.398889	-0.476784	0.343268	0	0
61167	9.201055	2.908857	2.097511	-0.094701	0.103140	0.014584	-0.566037	-0.354943	-0.398631	0.704925	0.397789	-0.476455	0.343270	0	0
61168	9.254289	2.889275	2.049053	-0.019281	0.100730	0.084970	-0.563331	-0.354730	-0.401219	0.705230	0.396890	-0.476152	0.344106	0	0
61169	9.201198	2.778123	1.953362	0.006528	0.086013	0.120125	-0.564036	-0.353837	-0.401776	0.705224	0.396059	-0.476014	0.345265	0	0
61170	9.157690	2.758442	1.857527	-0.000591	0.092427	0.130626	-0.565170	-0.352634	-0.401763	0.705253	0.395102	-0.475883	0.346478	0	0
61171	9.102009	2.818288	1.773737	-0.008669	0.120622	0.117422	-0.564044	-0.350300	-0.402074	0.705477	0.394058	-0.475541	0.347679	0	0
61172	9.072975	2.834784	1.694596	0.001796	0.156839	0.128813	-0.564875	-0.347807	-0.405037	0.705807	0.392899	-0.474939	0.349141	0	0
61173	9.123756	2.846625	1.670173	0.014815	0.178508	0.135842	-0.563739	-0.346663	-0.406191	0.706144	0.391731	-0.474176	0.350807	0	0
61174	9.157650	2.815204	1.655526	0.057859	0.167272	0.163157	-0.563456	-0.342849	-0.407625	0.706176	0.390765	-0.473433	0.352815	0	0
61175	9.225526	2.654211	1.736905	0.114038	0.184969	0.199208	-0.563173	-0.341386	-0.408201	0.705923	0.389971	-0.472518	0.355417	0	0
61176	9.189340	2.546751	1.900744	0.146927	0.164756	0.222974	-0.563594	-0.340207	-0.409046	0.705373	0.389355	-0.471704	0.358255	0	0
61177	9.044164	2.618368	1.738259	0.194238	0.137157	0.230160	-0.563590	-0.339624	-0.409755	0.704458	0.389147	-0.470952	0.361260	0	0
61178	8.983746	2.565832	1.806062	0.297103	0.148150	0.294436	-0.563183	-0.337114	-0.408643	0.702970	0.389302	-0.469981	0.365234	0	0
61179	8.988725	2.430566	1.719583	0.398057	0.185432	0.310393	-0.563901	-0.335028	-0.408075	0.701170	0.389961	-0.468444	0.369935	0	0
61180	9.279012	2.381814	1.683843	0.470132	0.234740	0.364908	-0.564754	-0.333535	-0.407926	0.699114	0.390659	-0.466477	0.375532	0	0
61181	9.511477	2.052335	2.297896	0.579627	0.163092	0.440643	-0.567013	-0.335253	-0.407458	0.695958	0.392037	-0.464889	0.381874	0	0
61182	9.753707	1.651955	2.700364	0.643053	0.053683	0.491732	-0.568030	-0.334904	-0.404194	0.691829	0.393996	-0.463978	0.388413	0	0
61183	9.783157	1.225707	2.686070	0.611399	-0.035918	0.483768	-0.572046	-0.331957	-0.398208	0.687376	0.396111	-0.463764	0.394376	0	0
61184	9.517342	0.994749	2.642520	0.481053	-0.064812	0.405326	-0.574632	-0.331116	-0.393366	0.683601	0.397775	-0.463914	0.399060	0	0
61185	9.275270	1.215898	2.504663	0.429552	-0.040800	0.338528	-0.579628	-0.329187	-0.387924	0.680365	0.399300	-0.463840	0.403132	0	0
61186	9.458910	1.386887	2.568096	0.450190	0.029804	0.347310	-0.581207	-0.328830	-0.385075	0.677338	0.400615	-0.463207	0.407629	0	0
61187	9.962341	1.009394	2.809958	0.470755	0.065883	0.359514	-0.582516	-0.326700	-0.381390	0.674304	0.401863	-0.462295	0.412437	0	0
61188	10.429472	0.644550	3.162668	0.431718	0.029834	0.307608	-0.584100	-0.326042	-0.377976	0.671472	0.403214	-0.461548	0.416554	0	0
61189	10.383743	0.397880	3.408435	0.334381	0.001581	0.259077	-0.584693	-0.323939	-0.375433	0.669071	0.404250	-0.461207	0.419778	0	0
61190	10.243372	0.514529	3.106432	0.260912	0.011228	0.188716	-0.587516	-0.324326	-0.375668	0.667317	0.405066	-0.460804	0.422220	0	0
61191	9.802980	0.712722	3.133530	0.244558	0.044081	0.171118	-0.587091	-0.324630	-0.375673	0.665830	0.405715	-0.460190	0.424606	0	0
61192	9.246600	0.825660	2.930739	0.244292	0.039585	0.136035	-0.587390	-0.325337	-0.373405	0.664486	0.406536	-0.459445	0.426729	0	0
61193	9.004654	0.937440	2.588611	0.271915	0.067498	0.127317	-0.589527	-0.324832	-0.371536	0.663171	0.407461	-0.458373	0.429039	0	0
61194	8.874003	0.981006	2.596743	0.288350	0.089148	0.106274	-0.590226	-0.326002	-0.371943	0.661990	0.408492	-0.456981	0.431361	0	0
61195	8.864408	0.899322	2.628134	0.272523	0.079281	0.074635	-0.587423	-0.326324	-0.369162	0.660942	0.409602	-0.455605	0.433366	0	0
61196	8.932173	0.855922	2.634887	0.221332	0.101455	0.040251	-0.587141	-0.327652	-0.368596	0.660366	0.410431	-0.454144	0.434990	0	0
61197	9.106230	0.933165	2.724913	0.156407	0.121020	0.015522	-0.587292	-0.329251	-0.366751	0.660233	0.410855	-0.452748	0.436244	0	0
61198	9.277884	0.977628	2.997705	0.104358	0.076047	-0.036308	-0.585614	-0.328970	-0.364802	0.660351	0.411369	-0.451646	0.436725	0	0
61199	9.275422	1.011943	3.117907	0.043972	-0.021463	-0.055627	-0.585036	-0.330467	-0.365793	0.660345	0.411991	-0.451387	0.436415	0	0
61200	9.168951	1.078566	2.931101	0.007293	-0.032054	-0.068847	-0.587271	-0.332364	-0.368150	0.660517	0.412479	-0.451289	0.435794	0	0
61201	9.055384	0.974945	2.879122	-0.043043	-0.042531	-0.083901	-0.585718	-0.334156	-0.367320	0.660898	0.412744	-0.451431	0.434818	0	0
61202	8.907927	0.909312	2.711956	-0.053938	-0.020671	-0.112054	-0.584747	-0.333713	-0.365360	0.661558	0.412974	-0.451344	0.433684	0	0
61203	8.970945	0.792565	2.495210	-0.053091	0.081831	-0.131514	-0.582056	-0.334071	-0.366109	0.662746	0.412844	-0.450509	0.432861	0	0
61204	9.149979	0.730213	2.594931	-0.092704	0.155639	-0.140492	-0.580632	-0.334700	-0.367119	0.664481	0.412179	-0.449302	0.432089	0	0
61205	9.391812	0.758792	2.602758	-0.082208	0.117408	-0.150932	-0.578334	-0.334206	-0.371820	0.666028	0.411785	-0.448274	0.431150	0	0
61206	9.495876	0.686945	2.707842	-0.076941	0.093763	-0.150906	-0.576041	-0.336644	-0.374814	0.667460	0.411534	-0.447364	0.430119	0	0
61207	9.493402	0.740011	2.727051	-0.059345	0.040979	-0.171844	-0.573222	-0.337134	-0.373869	0.668655	0.411709	-0.446659	0.428826	0	0
61208	9.285305	0.841121	2.665979	-0.065128	-0.016107	-0.147192	-0.572921	-0.340101	-0.374991	0.669525	0.411991	-0.446444	0.427420	0	0
61209	9.065217	0.850060	2.465624	-0.045047	-0.023518	-0.148891	-0.571938	-0.340995	-0.373873	0.670270	0.412433	-0.446201	0.426077	0	0
61210	9.004752	0.854625	2.398743	-0.050485	-0.013492	-0.157691	-0.571513	-0.343649	-0.373021	0.671133	0.412846	-0.445859	0.424675	0	0
61211	9.024110	0.854124	2.304837	-0.088327	-0.034983	-0.189343	-0.569530	-0.344430	-0.373333	0.672172	0.413223	-0.445708	0.422819	0	0
61212	9.072550	0.777581	2.417545	-0.139930	-0.040033	-0.243888	-0.567412	-0.345354	-0.372940	0.673644	0.413528	-0.445563	0.420324	0	0
61213	9.142493	0.981704	2.335124	-0.157938	-0.076204	-0.276298	-0.565978	-0.348347	-0.374363	0.675142	0.413990	-0.445618	0.417396	0	0
61214	9.161650	1.171991	2.358871	-0.202392	-0.121214	-0.293849	-0.564712	-0.348659	-0.373535	0.676705	0.414426	-0.446065	0.413941	0	0
61215	9.197621	1.493795	2.209284	-0.242586	-0.133578	-0.269272	-0.561162	-0.352720	-0.374140	0.678250	0.414512	-0.446877	0.410435	0	0
61216	9.197509	1.600065	2.276516	-0.246307	-0.146238	-0.255198	-0.561159	-0.353752	-0.374136	0.679702	0.414570	-0.447822	0.406930	0	0
61217	9.294173	1.695374	2.107436	-0.284567	-0.120541	-0.271965	-0.560457	-0.355084	-0.373153	0.681469	0.414318	-0.448692	0.403258	0	0
61218	9.971320	1.721135	2.636207	-0.333761	-0.065744	-0.288809	-0.559307	-0.356160	-0.375145	0.683756	0.413591	-0.449287	0.399452	0	0
61219	10.033548	2.353342	2.938171	-0.300176	-0.158541	-0.273535	-0.557458	-0.357682	-0.376016	0.685396	0.413373	-0.450458	0.395527	0	0
61220	9.840078	2.338772	2.857852	-0.279277	-0.109673	-0.231435	-0.556473	-0.357844	-0.375466	0.687008	0.412923	-0.451357	0.392162	0	0
61221	9.568992	2.541311	2.840434	-0.217894	-0.219014	-0.190737	-0.556898	-0.357687	-0.375460	0.687688	0.413120	-0.452947	0.388915	0	0
61222	9.433404	2.699584	2.677808	-0.184225	-0.182950	-0.127480	-0.554909	-0.359797	-0.375907	0.688155	0.413131	-0.454396	0.386380	0	0
61223	9.520189	2.949601	3.107327	-0.158954	-0.190392	-0.122089	-0.555514	-0.359443	-0.371379	0.688442	0.413304	-0.455835	0.383982	0	0
61224	9.338751	2.990787	3.106215	-0.124192	-0.208790	-0.093018	-0.556073	-0.360466	-0.371648	0.688399	0.413664	-0.457365	0.381846	0	0
61225	9.012321	2.931842	2.781672	-0.123928	-0.241421	-0.045606	-0.557762	-0.360293	-0.372468	0.688007	0.413918	-0.459327	0.379917	0	0
61226	8.857686	2.782345	2.691563	-0.118293	-0.255970	-0.025431	-0.559208	-0.359928	-0.368632	0.687456	0.414182	-0.461433	0.378071	0	0
61227	8.756127	2.785686	2.370136	-0.138587	-0.297550	-0.020156	-0.561325	-0.358567	-0.369451	0.686758	0.414424	-0.463932	0.376009	0	0
61228	8.717329	2.923160	1.930333	-0.149170	-0.290204	0.009689	-0.562208	-0.359386	-0.364912	0.686031	0.414434	-0.466526	0.374112	0	0
61229	9.041535	2.798372	2.103575	-0.182398	-0.097594	-0.013480	-0.563201	-0.356422	-0.365474	0.686409	0.413591	-0.467836	0.372712	0	0
61230	9.249421	2.890980	2.385679	-0.212205	-0.139102	-0.024004	-0.564215	-0.356370	-0.362491	0.686763	0.412755	-0.469483	0.370912	0	0
61231	9.336482	2.941415	1.908965	-0.209040	-0.013926	-0.005704	-0.564486	-0.355204	-0.364328	0.687609	0.411380	-0.470343	0.369780	0	0
61232	9.602571	2.877471	2.195580	-0.232228	0.062472	-0.010260	-0.564761	-0.352858	-0.366170	0.688935	0.409589	-0.470732	0.368805	0	0
61233	9.641374	2.760197	2.344455	-0.195450	0.116605	-0.036600	-0.563748	-0.352027	-0.369298	0.690447	0.407968	-0.470511	0.368055	0	0
61234	9.491548	2.623627	2.432213	-0.194595	0.185593	-0.012158	-0.561034	-0.350356	-0.373446	0.692198	0.405985	-0.469898	0.367742	0	0
61235	9.428674	2.593551	2.656291	-0.158096	0.154476	0.024812	-0.559891	-0.348779	-0.375591	0.693502	0.404190	-0.469522	0.367742	0	0
61236	9.288320	2.684263	2.462499	-0.114218	0.114219	0.072380	-0.559874	-0.348066	-0.377854	0.694274	0.402626	-0.469445	0.368099	0	0
61237	9.218234	2.631256	2.434204	-0.075429	0.146582	0.088211	-0.559438	-0.345006	-0.380559	0.694970	0.401133	-0.469071	0.368892	0	0
61238	9.206295	2.472668	2.492122	-0.040409	0.180775	0.084699	-0.557719	-0.344776	-0.383413	0.695709	0.399775	-0.468307	0.369943	0	0
61239	9.148262	2.458273	2.485345	-0.042084	0.189872	0.091698	-0.557140	-0.343924	-0.385404	0.696456	0.398335	-0.467519	0.371086	0	0
61240	9.032232	2.404801	2.351599	-0.041765	0.213469	0.096041	-0.556563	-0.340718	-0.387970	0.697304	0.396789	-0.466573	0.372337	0	0
61241	8.882290	2.395236	2.321447	-0.028818	0.236968	0.088137	-0.556552	-0.338383	-0.390240	0.698225	0.395280	-0.465387	0.373700	0	0
61242	8.809673	2.455362	2.288270	0.000525	0.244001	0.098742	-0.554117	-0.338327	-0.394236	0.699030	0.393896	-0.464076	0.375282	0	0
61243	8.802334	2.535052	2.333939	0.026242	0.251971	0.116363	-0.553540	-0.336590	-0.396231	0.699688	0.392580	-0.462683	0.377150	0	0
61244	8.848305	2.513607	2.391322	0.070173	0.225313	0.160375	-0.551407	-0.334594	-0.398676	0.699891	0.391463	-0.461477	0.379405	0	0
61245	8.949986	2.405639	2.494049	0.092242	0.214247	0.190253	-0.550690	-0.332858	-0.400531	0.699826	0.390404	-0.460380	0.381940	0	0
61246	9.054018	2.362876	2.637578	0.117699	0.199517	0.197342	-0.551528	-0.333148	-0.401646	0.699572	0.389540	-0.459311	0.384566	0	0
61247	8.950022	2.344571	2.797031	0.164950	0.162859	0.213287	-0.551389	-0.330797	-0.402224	0.698886	0.389076	-0.458375	0.387389	0	0
61248	8.792737	2.435297	2.600960	0.205287	0.151663	0.243257	-0.549705	-0.328173	-0.401839	0.697883	0.388788	-0.457474	0.390540	0	0
61249	8.928206	2.408661	2.609609	0.258251	0.093166	0.308395	-0.551118	-0.327557	-0.402101	0.696128	0.388803	-0.457019	0.394172	0	0
61250	9.274172	2.272955	3.011102	0.352371	-0.025579	0.345600	-0.554952	-0.325104	-0.400636	0.693320	0.389752	-0.457159	0.398002	0	0
61251	9.371323	1.822827	3.532478	0.418967	-0.173115	0.377420	-0.558797	-0.323813	-0.397471	0.689417	0.391604	-0.458163	0.401792	0	0
61252	9.354732	1.512894	3.177025	0.374661	-0.270781	0.387900	-0.560982	-0.323686	-0.389666	0.685188	0.393472	-0.460047	0.405036	0	0
61253	9.207253	1.484847	2.824703	0.316184	-0.283014	0.377241	-0.566973	-0.321143	-0.383787	0.681139	0.395032	-0.462191	0.407896	0	0
61254	9.231512	1.414823	2.790924	0.245425	-0.309681	0.341989	-0.571260	-0.319084	-0.378641	0.677384	0.396363	-0.464656	0.410052	0	0
61255	9.468627	1.323130	2.818117	0.191807	-0.283861	0.341811	-0.576673	-0.317156	-0.374040	0.673932	0.397223	-0.467149	0.412070	0	0
61256	9.751871	1.048809	2.926866	0.194323	-0.251230	0.382080	-0.579841	-0.313786	-0.368211	0.670453	0.397762	-0.469564	0.414474	0	0
61257	9.837013	0.548499	3.042055	0.171069	-0.233812	0.395917	-0.583697	-0.308514	-0.365204	0.667063	0.398002	-0.471999	0.416940	0	0
61258	9.905045	0.244662	2.964870	0.126016	-0.261611	0.364181	-0.588401	-0.305134	-0.361468	0.663851	0.398194	-0.474675	0.418841	0	0
61259	9.837492	0.103415	2.626482	0.044336	-0.293646	0.321874	-0.593663	-0.302339	-0.358287	0.660963	0.398172	-0.477723	0.419960	0	0
61260	9.668261	0.049574	2.404169	-0.032388	-0.227717	0.232081	-0.596667	-0.297384	-0.355716	0.659074	0.397791	-0.480295	0.420358	0	0
61261	9.530316	0.133897	2.376257	-0.070572	-0.114910	0.133575	-0.598819	-0.294509	-0.352868	0.658277	0.397151	-0.481888	0.420389	0	0
61262	9.498693	0.305460	2.491751	-0.105733	-0.058393	0.029906	-0.599407	-0.293000	-0.350746	0.658333	0.396547	-0.482842	0.419776	0	0
61263	9.396965	0.450184	2.516419	-0.118991	-0.031080	-0.049108	-0.601242	-0.291936	-0.351285	0.658897	0.396114	-0.483359	0.418703	0	0
61264	9.454914	0.551008	2.475042	-0.107978	0.014180	-0.084214	-0.599114	-0.292431	-0.352166	0.659790	0.395739	-0.483391	0.417613	0	0
61265	9.416204	0.547209	2.665262	-0.148441	0.049885	-0.152812	-0.597655	-0.295456	-0.356556	0.661292	0.395270	-0.483085	0.416033	0	0
61266	9.353101	0.770923	2.610243	-0.185812	0.078329	-0.165168	-0.596802	-0.295186	-0.357277	0.663134	0.394502	-0.482692	0.414282	0	0
61267	9.367540	0.831781	2.747129	-0.186214	0.112840	-0.130099	-0.595501	-0.295691	-0.360687	0.664987	0.393406	-0.482208	0.412915	0	0
61268	9.406283	0.770171	2.953660	-0.158885	0.087224	-0.105448	-0.592381	-0.295327	-0.362152	0.666511	0.392486	-0.481875	0.411720	0	0
61269	9.478971	0.640129	2.967661	-0.153107	0.082644	-0.070357	-0.591508	-0.295083	-0.365275	0.667836	0.391441	-0.481685	0.410790	0	0
61270	9.394373	0.578133	3.062094	-0.171572	0.043795	-0.056331	-0.590663	-0.295979	-0.364720	0.668992	0.390377	-0.481881	0.409690	0	0
61271	9.314519	0.648549	2.680347	-0.220768	0.053259	-0.065213	-0.591786	-0.294349	-0.366121	0.670413	0.388970	-0.482180	0.408350	0	0
61272	9.188771	0.624854	2.719753	-0.251308	0.100717	-0.056583	-0.589637	-0.291786	-0.370688	0.672148	0.387136	-0.482316	0.407080	0	0
61273	8.966412	0.475555	2.649372	-0.267716	0.102676	-0.070709	-0.588758	-0.293311	-0.373804	0.674003	0.385230	-0.482446	0.405664	0	0
61274	8.942187	0.541328	2.317712	-0.297226	0.086557	-0.098817	-0.586915	-0.290712	-0.375540	0.676004	0.383342	-0.482691	0.403828	0	0
61275	9.769029	0.892840	2.080579	-0.315611	0.115640	-0.121592	-0.586189	-0.290752	-0.377953	0.678296	0.381298	-0.482722	0.401878	0	0
61276	10.436377	1.014231	2.950744	-0.270999	0.069864	-0.151229	-0.582771	-0.289093	-0.381831	0.680312	0.379898	-0.482763	0.399741	0	0
61277	10.322607	1.065122	3.461231	-0.235604	-0.030208	-0.161548	-0.581629	-0.290893	-0.382548	0.681741	0.379165	-0.483302	0.397343	0	0
61278	9.691040	1.435298	2.686573	-0.282356	-0.038871	-0.189641	-0.582889	-0.291469	-0.383655	0.683414	0.378300	-0.483972	0.394469	0	0
61279	8.815161	1.789343	2.461877	-0.245914	-0.004553	-0.119330	-0.580744	-0.292867	-0.386227	0.684827	0.377185	-0.484526	0.392399	0	0
61280	8.481416	1.815576	1.839194	-0.180598	0.109268	-0.091230	-0.579334	-0.290102	-0.386968	0.686435	0.375951	-0.484147	0.391242	0	0
61281	8.967636	1.701620	2.297347	-0.116751	0.123227	-0.096383	-0.578312	-0.291926	-0.390226	0.687883	0.375106	-0.483401	0.390431	0	0
61282	9.323440	1.418095	2.511359	-0.086212	0.072115	-0.108594	-0.578165	-0.290762	-0.391363	0.689019	0.374746	-0.482839	0.389468	0	0
61283	9.579783	1.451298	2.485417	-0.117290	0.079595	-0.117436	-0.575893	-0.292879	-0.391957	0.690336	0.374166	-0.482313	0.388344	0	0
61284	9.647444	1.500112	2.636349	-0.166316	0.139882	-0.139559	-0.574169	-0.293243	-0.395232	0.692212	0.373137	-0.481474	0.387031	0	0
61285	9.540620	1.904771	2.644013	-0.190083	0.138299	-0.117576	-0.572589	-0.293308	-0.398366	0.694077	0.371824	-0.480818	0.385769	0	0
61286	9.332586	1.938616	2.611846	-0.154923	0.107223	-0.027940	-0.571026	-0.291441	-0.400094	0.695316	0.370458	-0.480573	0.385158	0	0
61287	9.177926	1.804170	2.641936	-0.162426	0.081887	-0.034985	-0.568049	-0.291073	-0.401416	0.696481	0.369154	-0.480504	0.384389	0	0
61288	9.054585	1.808393	2.488963	-0.188578	0.043975	-0.074488	-0.568876	-0.291083	-0.403945	0.697714	0.368018	-0.480653	0.383055	0	0
61289	9.134431	1.774690	2.512449	-0.197666	0.063997	-0.091216	-0.567455	-0.291121	-0.404816	0.699134	0.366806	-0.480632	0.381653	0	0
61290	9.318316	1.695526	2.621765	-0.183212	0.079271	-0.124564	-0.565450	-0.291637	-0.407954	0.700701	0.365808	-0.480325	0.380120	0	0
61291	9.342510	1.685981	2.645638	-0.188266	0.123779	-0.119370	-0.565706	-0.291224	-0.411201	0.702472	0.364566	-0.479740	0.378781	0	0
61292	9.393274	1.705651	2.741421	-0.139403	0.054424	-0.092833	-0.563884	-0.290655	-0.409679	0.703631	0.363814	-0.479552	0.377587	0	0
61293	9.342572	1.618861	2.703394	-0.153522	0.085403	-0.073623	-0.561324	-0.290876	-0.411698	0.704913	0.362739	-0.479267	0.376592	0	0
61294	9.279638	1.664940	2.751901	-0.144504	0.085336	-0.083246	-0.561874	-0.289561	-0.413955	0.706199	0.361784	-0.478914	0.375549	0	0
61295	9.153835	1.694285	2.805689	-0.137351	0.054451	-0.066514	-0.559305	-0.290086	-0.416820	0.707242	0.360904	-0.478809	0.374566	0	0
61296	9.112756	1.664970	2.709844	-0.122514	0.072478	-0.062998	-0.559023	-0.288623	-0.417396	0.708307	0.360053	-0.478534	0.373721	0	0
61297	9.127285	1.641261	2.786693	-0.133538	0.070753	-0.068295	-0.557464	-0.286456	-0.418702	0.709417	0.359146	-0.478290	0.372801	0	0
61298	9.221624	1.622237	2.860550	-0.151749	0.063643	-0.052537	-0.556872	-0.288412	-0.421246	0.710502	0.358069	-0.478222	0.371857	0	0
61299	9.236141	1.621912	2.800339	-0.089766	0.025030	-0.024255	-0.555455	-0.286536	-0.422408	0.711069	0.357430	-0.478295	0.371292	0	0
61300	9.265246	1.540025	2.802597	-0.064188	0.012115	-0.012789	-0.556008	-0.287569	-0.423524	0.711445	0.356975	-0.478410	0.370862	0	0
61301	9.289458	1.506733	2.891404	-0.063935	0.030269	0.000342	-0.554880	-0.286120	-0.423831	0.711853	0.356383	-0.478437	0.370614	0	0
61302	9.260427	1.516297	2.869970	-0.061110	0.035695	0.004731	-0.554425	-0.286755	-0.427227	0.712265	0.355778	-0.478434	0.370406	0	0
61303	9.212106	1.468036	2.834299	-0.060200	0.044757	-0.010210	-0.554428	-0.286458	-0.427087	0.712767	0.355209	-0.478306	0.370152	0	0
61304	9.221764	1.491709	2.757273	-0.032938	0.024567	-0.004845	-0.554714	-0.285860	-0.426802	0.713060	0.354893	-0.478243	0.369974	0	0
61305	9.260446	1.506194	2.776213	-0.031146	0.020921	-0.003076	-0.553729	-0.285287	-0.426538	0.713318	0.354585	-0.478203	0.369824	0	0
61306	9.313622	1.544392	2.727709	-0.036583	0.011891	0.012731	-0.553859	-0.286034	-0.427663	0.713498	0.354205	-0.478306	0.369708	0	0
61307	9.352289	1.573298	2.741828	-0.018260	0.037139	-0.003045	-0.552156	-0.284461	-0.429110	0.713787	0.353929	-0.478102	0.369677	0	0
61308	9.352306	1.549586	2.813974	0.016575	0.040494	0.012822	-0.553989	-0.285898	-0.429074	0.713915	0.353821	-0.477805	0.369915	0	0
61309	9.352345	1.511042	2.809197	0.009360	0.051439	0.009271	-0.552722	-0.285036	-0.428816	0.714129	0.353632	-0.477441	0.370154	0	0
61310	9.347502	1.515973	2.830866	0.022235	0.058598	0.014558	-0.552563	-0.286237	-0.430508	0.714317	0.353489	-0.477000	0.370496	0	0
61311	9.337795	1.549608	2.814080	0.012126	0.058679	0.007522	-0.552287	-0.284178	-0.430522	0.714562	0.353300	-0.476568	0.370761	0	0
61312	9.308825	1.492113	2.862423	0.029590	0.062173	0.016318	-0.550871	-0.285092	-0.430541	0.714734	0.353188	-0.476079	0.371163	0	0
61313	9.323408	1.419890	2.867184	0.035237	0.073015	0.021565	-0.550568	-0.286592	-0.432376	0.714912	0.353045	-0.475508	0.371688	0	0
61314	9.323377	1.453474	2.843115	0.040731	0.081134	0.016311	-0.550280	-0.286312	-0.433229	0.715135	0.352941	-0.474843	0.372209	0	0
61315	9.245927	1.502031	2.901342	0.015242	0.084084	0.025908	-0.549434	-0.284710	-0.433533	0.715419	0.352592	-0.474281	0.372709	0	0
61316	9.236300	1.458516	2.862980	0.020634	0.076774	0.018899	-0.548019	-0.284595	-0.433839	0.715681	0.352348	-0.473730	0.373136	0	0
61317	9.183118	1.425156	2.916289	0.034503	0.085749	0.030317	-0.548867	-0.284284	-0.433968	0.715888	0.352110	-0.473100	0.373764	0	0
61318	9.231462	1.458559	2.870229	0.024247	0.076744	0.014520	-0.547438	-0.284333	-0.435827	0.716153	0.351912	-0.472520	0.374177	0	0
61319	9.260499	1.435011	2.983034	0.060729	0.061934	0.029537	-0.546592	-0.284642	-0.435557	0.716156	0.351954	-0.471959	0.374838	0	0
61320	9.270174	1.434948	2.973347	0.042189	0.033044	0.025143	-0.546573	-0.284666	-0.437818	0.716111	0.351997	-0.471662	0.375256	0	0
61321	9.197617	1.437269	2.935407	0.036983	0.054876	0.032999	-0.546996	-0.284366	-0.438094	0.716151	0.351879	-0.471253	0.375806	0	0
61322	9.086372	1.420776	2.974701	0.022351	0.055008	0.028567	-0.545034	-0.285120	-0.435863	0.716264	0.351684	-0.470883	0.376236	0	0
61323	9.091195	1.430666	3.027551	-0.002554	0.040689	0.014487	-0.545590	-0.285707	-0.436699	0.716446	0.351423	-0.470658	0.376416	0	0
61324	9.163784	1.397071	3.070324	0.023824	0.036833	0.007528	-0.544306	-0.286043	-0.438131	0.716549	0.351403	-0.470340	0.376634	0	0
61325	9.275037	1.404007	3.045463	0.016329	0.018730	0.004029	-0.545006	-0.286624	-0.438682	0.716600	0.351409	-0.470165	0.376751	0	0
61326	9.219397	1.366145	3.637341	0.012218	0.007899	-0.022318	-0.545858	-0.284545	-0.438960	0.716721	0.351555	-0.469993	0.376599	0	0
61327	9.309048	1.229638	3.329056	0.055822	0.118248	0.039925	-0.544438	-0.284877	-0.439688	0.716965	0.351300	-0.469081	0.377509	0	0
61328	9.168647	1.382012	2.950089	0.004260	0.024262	-0.032871	-0.544561	-0.286072	-0.441376	0.717230	0.351377	-0.468785	0.377302	0	0
61329	9.144375	1.464146	2.998284	-0.016155	0.064382	0.002149	-0.543859	-0.286080	-0.440822	0.717615	0.350986	-0.468397	0.377414	0	0
61330	9.241247	1.320497	3.185224	-0.021827	0.051713	-0.009294	-0.543010	-0.286981	-0.440691	0.718010	0.350664	-0.468083	0.377353	0	0
61331	9.192854	1.353522	3.036488	0.006089	0.007923	-0.013548	-0.543288	-0.286981	-0.441252	0.718112	0.350719	-0.467962	0.377258	0	0
61332	9.178389	1.305490	3.055867	-0.020276	0.016308	-0.011880	-0.542448	-0.284933	-0.441133	0.718346	0.350550	-0.467889	0.377058	0	0
61333	9.173470	1.373757	3.224143	-0.020831	-0.010005	-0.041670	-0.542156	-0.286272	-0.441697	0.718565	0.350611	-0.467899	0.376572	0	0
61334	9.149269	1.401810	3.051193	-0.021738	-0.017262	-0.038143	-0.542858	-0.286850	-0.441966	0.718745	0.350683	-0.467980	0.376061	0	0
61335	9.246044	1.372776	3.050509	-0.008032	-0.004688	-0.050416	-0.542868	-0.287279	-0.440692	0.718976	0.350856	-0.467873	0.375590	0	0
61336	9.308902	1.401427	3.021176	-0.010825	-0.002861	-0.057435	-0.542571	-0.287744	-0.442249	0.719258	0.351042	-0.467741	0.375041	0	0
61337	9.265298	1.466689	3.059909	-0.018905	0.000853	-0.039894	-0.541740	-0.288327	-0.440000	0.719513	0.351067	-0.467672	0.374614	0	0
61338	9.226549	1.515043	3.089003	-0.029786	0.012747	-0.039925	-0.541986	-0.289396	-0.443947	0.719868	0.350976	-0.467561	0.374157	0	0
61339	9.192698	1.503201	3.118111	-0.031518	0.011864	-0.027648	-0.540863	-0.288676	-0.443403	0.720172	0.350811	-0.467503	0.373797	0	0
61340	9.207180	1.536667	3.074702	-0.038533	0.039146	-0.020669	-0.540729	-0.288522	-0.442558	0.720608	0.350469	-0.467300	0.373532	0	0
61341	9.255563	1.517868	3.180150	-0.060343	0.060193	-0.027775	-0.540574	-0.289277	-0.443970	0.721239	0.349917	-0.467000	0.373206	0	0
61342	9.257968	1.536761	3.107990	-0.089770	0.048626	-0.043619	-0.538449	-0.288006	-0.445141	0.721984	0.349275	-0.466841	0.372566	0	0
61343	9.163621	1.556234	3.123089	-0.104404	0.043315	-0.041014	-0.538724	-0.287422	-0.446269	0.722738	0.348529	-0.466780	0.371879	0	0
61344	9.154004	1.496230	3.156867	-0.129965	0.046245	-0.047238	-0.538288	-0.286123	-0.448118	0.723623	0.347622	-0.466773	0.371015	0	0
61345	9.183014	1.508322	3.175879	-0.095147	0.045059	-0.027843	-0.537560	-0.287487	-0.450243	0.724302	0.346874	-0.466709	0.370471	0	0
61346	9.192645	1.551643	3.175773	-0.144328	0.056355	-0.023576	-0.535724	-0.285761	-0.450846	0.725193	0.345713	-0.466762	0.369745	0	0
61347	9.144232	1.590333	3.195329	-0.164809	0.036555	-0.049041	-0.536706	-0.285016	-0.451963	0.726148	0.344589	-0.466942	0.368691	0	0
61348	9.153960	1.541852	3.132788	-0.149897	0.056395	-0.037633	-0.536123	-0.284902	-0.454092	0.727106	0.343452	-0.466964	0.367836	0	0
61349	9.202348	1.518227	3.235836	-0.161058	0.049220	-0.052576	-0.534571	-0.282728	-0.454692	0.728115	0.342323	-0.467024	0.366814	0	0
61350	9.178163	1.513629	3.272079	-0.181264	0.042127	-0.059638	-0.533014	-0.280706	-0.455715	0.729190	0.341109	-0.467186	0.365600	0	0
61351	9.091114	1.494317	3.236668	-0.189747	0.027675	-0.080708	-0.531863	-0.279581	-0.458705	0.730294	0.339979	-0.467408	0.364163	0	0
61352	9.100828	1.455745	3.229415	-0.190617	0.018610	-0.068422	-0.531845	-0.278281	-0.461253	0.731319	0.338819	-0.467743	0.362754	0	0
61353	9.115310	1.486973	3.219667	-0.225294	0.018895	-0.065864	-0.530853	-0.277130	-0.462122	0.732441	0.337388	-0.468205	0.361226	0	0
61354	9.139428	1.552086	3.248289	-0.227100	0.037054	-0.077283	-0.529291	-0.276584	-0.463280	0.733697	0.335935	-0.468500	0.359644	0	0
61355	9.178169	1.504193	3.310555	-0.232710	0.028020	-0.084318	-0.529273	-0.273815	-0.466400	0.734944	0.334499	-0.468853	0.357973	0	0
61356	9.100841	1.436861	3.303962	-0.227161	0.027982	-0.080814	-0.530120	-0.272477	-0.466957	0.736162	0.333090	-0.469199	0.356327	0	0
61357	9.096070	1.369470	3.306456	-0.225402	0.036123	-0.101898	-0.527281	-0.271671	-0.468985	0.737476	0.331757	-0.469402	0.354583	0	0
61358	9.091209	1.389004	3.359369	-0.232498	0.038920	-0.076466	-0.527833	-0.270794	-0.470816	0.738738	0.330244	-0.469693	0.352977	0	0
61359	9.023335	1.547710	3.302034	-0.236503	0.015364	-0.087815	-0.526404	-0.270697	-0.472818	0.739931	0.328832	-0.470130	0.351211	0	0
61360	9.071733	1.514394	3.393068	-0.221809	0.013434	-0.072867	-0.525707	-0.267614	-0.472842	0.741016	0.327468	-0.470578	0.349594	0	0
61361	9.122577	1.456780	3.440828	-0.232701	0.013521	-0.066765	-0.524705	-0.267063	-0.474556	0.742105	0.325987	-0.471078	0.347991	0	0
61362	9.095993	1.442023	3.371312	-0.214268	0.018819	-0.054445	-0.523846	-0.266213	-0.476269	0.743118	0.324570	-0.471514	0.346560	0	0
61363	9.086397	1.367125	3.316145	-0.192576	-0.006775	-0.060521	-0.523144	-0.263725	-0.476715	0.743951	0.323424	-0.472042	0.345123	0	0
61364	9.134744	1.384476	3.428777	-0.174329	-0.001479	-0.061358	-0.523285	-0.262253	-0.477284	0.744757	0.322404	-0.472464	0.343760	0	0
61365	9.163659	1.499545	3.339515	-0.167782	-0.001526	-0.037616	-0.524111	-0.262998	-0.479528	0.745450	0.321314	-0.472938	0.342625	0	0
61366	9.170938	1.480080	3.301010	-0.168771	-0.006969	-0.043758	-0.524102	-0.260952	-0.481373	0.746147	0.320268	-0.473436	0.341398	0	0
61367	9.076653	1.436982	3.320968	-0.124768	-0.005496	-0.025241	-0.523705	-0.259605	-0.478702	0.746636	0.319453	-0.473829	0.340544	0	0
61368	9.045216	1.427653	3.371694	-0.116670	-0.009191	-0.034874	-0.522991	-0.259629	-0.479561	0.747120	0.318762	-0.474191	0.339626	0	0
61369	9.074218	1.449278	3.371465	-0.097345	-0.000272	-0.023425	-0.522844	-0.258905	-0.480555	0.747539	0.318124	-0.474456	0.338931	0	0
61370	9.149245	1.398669	3.382979	-0.068078	-0.007775	-0.010193	-0.522265	-0.258346	-0.482403	0.747791	0.317671	-0.474722	0.338426	0	0
61371	9.217009	1.364414	3.293555	-0.034935	0.015535	-0.004882	-0.522271	-0.257311	-0.482125	0.748022	0.317358	-0.474717	0.338216	0	0
61372	9.163809	1.354827	3.286739	-0.043930	0.022877	0.002103	-0.521411	-0.257196	-0.483552	0.748301	0.316924	-0.474710	0.338017	0	0
61373	9.122668	1.383487	3.229315	-0.043815	0.033769	0.003851	-0.520985	-0.256620	-0.484127	0.748616	0.316442	-0.474626	0.337888	0	0
61374	9.076698	1.393525	3.296961	-0.009115	0.034403	0.007443	-0.521957	-0.257210	-0.485945	0.748821	0.316204	-0.474432	0.337930	0	0
61375	9.067051	1.364722	3.311480	0.018285	0.033273	0.009257	-0.521690	-0.257342	-0.483971	0.748919	0.316162	-0.474159	0.338135	0	0
61376	9.187968	1.379012	3.315394	0.026522	0.033194	0.014550	-0.521118	-0.257509	-0.484686	0.748980	0.316163	-0.473874	0.338398	0	0
61377	9.134715	1.422438	3.318152	0.044106	0.054841	0.023348	-0.520271	-0.257231	-0.484701	0.749050	0.316175	-0.473397	0.338898	0	0
61378	9.158892	1.427472	3.368460	0.043841	0.033061	0.016357	-0.519434	-0.255766	-0.484015	0.749050	0.316297	-0.473062	0.339254	0	0
61379	9.120173	1.446899	3.390365	0.031329	0.071280	0.010137	-0.518862	-0.257255	-0.484300	0.749282	0.316220	-0.472463	0.339647	0	0
61380	9.042740	1.480877	3.422158	0.051051	0.047528	-0.006453	-0.520824	-0.257236	-0.486246	0.749405	0.316454	-0.471921	0.339912	0	0
61381	9.023370	1.500239	3.436709	0.047488	0.047567	0.005828	-0.519683	-0.258301	-0.487108	0.749488	0.316598	-0.471431	0.340273	0	0
61382	9.052442	1.447521	3.494241	0.052963	0.036636	0.016372	-0.517860	-0.257145	-0.485871	0.749475	0.316776	-0.471037	0.340683	0	0
61383	9.074212	1.442795	3.518128	0.070238	0.032861	0.012907	-0.517854	-0.259796	-0.485577	0.749392	0.317107	-0.470602	0.341157	0	0
61384	9.062085	1.481043	3.460484	0.058155	0.012994	0.007649	-0.516863	-0.259820	-0.485876	0.749280	0.317446	-0.470339	0.341453	0	0
61385	9.023333	1.534139	3.475149	0.057987	-0.003332	0.007682	-0.517148	-0.260398	-0.485304	0.749083	0.317833	-0.470199	0.341715	0	0
61386	9.035446	1.517110	3.443820	0.069897	-0.013409	0.021761	-0.517571	-0.260979	-0.485294	0.748761	0.318283	-0.470139	0.342086	0	0
61387	9.049970	1.509611	3.393231	0.059795	-0.014242	0.012962	-0.518551	-0.260676	-0.486410	0.748488	0.318697	-0.470092	0.342362	0	0
61388	9.076610	1.475769	3.373830	0.067360	0.003844	0.023480	-0.519408	-0.260794	-0.485265	0.748249	0.319059	-0.469916	0.342787	0	0
61389	9.088696	1.480736	3.407397	0.073582	-0.010727	0.020005	-0.519274	-0.260494	-0.484562	0.747925	0.319531	-0.469818	0.343191	0	0
61390	9.100761	1.514011	3.325538	0.067377	-0.001600	0.032275	-0.519268	-0.262705	-0.484411	0.747629	0.319871	-0.469710	0.343666	0	0
61391	9.115276	1.509308	3.351882	0.059949	-0.006989	0.023487	-0.517996	-0.264347	-0.483860	0.747352	0.320212	-0.469641	0.344044	0	0
61392	9.122556	1.487532	3.332613	0.058146	0.000280	0.016448	-0.519585	-0.262362	-0.480452	0.747148	0.320552	-0.469499	0.344365	0	0
61393	9.086352	1.417392	3.258403	0.074611	0.003769	0.009445	-0.518594	-0.264734	-0.479752	0.746922	0.321032	-0.469255	0.344740	0	0
61394	9.057310	1.432123	3.306688	0.065456	0.011106	0.000640	-0.519858	-0.263544	-0.481149	0.746800	0.321461	-0.468957	0.345009	0	0
61395	9.100779	1.499445	3.301507	0.069049	-0.006161	0.016485	-0.518293	-0.263883	-0.482303	0.746521	0.321900	-0.468829	0.345378	0	0
61396	9.125042	1.431440	3.190791	0.072878	0.000152	0.023493	-0.519429	-0.265027	-0.481150	0.746244	0.322316	-0.468660	0.345818	0	0
61397	9.081476	1.455908	3.256003	0.071119	0.011065	0.023478	-0.521109	-0.263984	-0.483387	0.746014	0.322678	-0.468418	0.346304	0	0
61398	9.076671	1.422367	3.287321	0.071038	0.007434	0.016453	-0.518277	-0.267576	-0.482853	0.745801	0.323087	-0.468179	0.346705	0	0
61399	9.151602	1.470309	3.267500	0.078446	0.011001	0.028767	-0.518001	-0.267279	-0.482152	0.745527	0.323479	-0.467930	0.347264	0	0
61400	9.154012	1.470766	3.358843	0.081446	0.044557	0.028728	-0.519290	-0.265468	-0.480726	0.745410	0.323780	-0.467416	0.347926	0	0
61401	9.086279	1.480594	3.378564	0.089437	0.019092	0.028780	-0.519993	-0.266633	-0.480710	0.745138	0.324225	-0.467067	0.348563	0	0
61402	9.042827	1.403278	3.311626	0.083892	0.013686	0.018224	-0.518844	-0.268884	-0.482131	0.744904	0.324700	-0.466740	0.349057	0	0
61403	9.008851	1.546107	2.979974	0.060754	0.069226	0.028670	-0.519701	-0.268120	-0.481273	0.744958	0.324758	-0.466118	0.349721	0	0
61404	9.178149	1.496213	3.637537	0.070612	-0.005266	-0.003701	-0.518018	-0.267551	-0.480032	0.744755	0.325302	-0.465906	0.349929	0	0
61405	9.023348	1.528753	3.362155	0.022997	-0.001258	-0.036281	-0.518991	-0.269608	-0.481137	0.744829	0.325628	-0.465730	0.349703	0	0
61406	9.042689	1.524625	3.503866	0.015664	-0.005726	-0.030153	-0.518285	-0.269034	-0.481292	0.744895	0.325887	-0.465628	0.349455	0	0
61407	9.091071	1.524008	3.395323	0.006216	-0.030169	-0.046814	-0.517437	-0.271108	-0.480591	0.744926	0.326237	-0.465691	0.348979	0	0
61408	9.061999	1.572213	3.397900	0.008441	-0.002948	-0.024016	-0.517437	-0.270521	-0.480876	0.745007	0.326405	-0.465614	0.348753	0	0
61409	9.074133	1.526743	3.455550	0.006363	-0.021086	-0.036296	-0.517578	-0.270519	-0.480874	0.745042	0.326676	-0.465642	0.348385	0	0
61410	9.042656	1.571915	3.333128	0.021296	-0.004866	-0.015207	-0.518990	-0.272253	-0.480278	0.745041	0.326906	-0.465563	0.348279	0	0
61411	9.095836	1.591739	3.460147	0.014865	-0.008438	-0.009948	-0.518995	-0.272100	-0.479714	0.745015	0.327073	-0.465554	0.348188	0	0
61412	9.100656	1.615419	3.383157	0.012041	-0.012960	-0.016962	-0.518291	-0.271818	-0.479585	0.745013	0.327269	-0.465561	0.347998	0	0
61413	9.090995	1.601061	3.397665	0.014037	-0.010244	0.000586	-0.517441	-0.271984	-0.479740	0.744945	0.327388	-0.465603	0.347976	0	0
61414	9.091002	1.596064	3.361606	0.001379	-0.019206	0.023384	-0.518154	-0.271962	-0.479022	0.744808	0.327339	-0.465826	0.348017	0	0
61415	9.112787	1.576917	3.390313	0.006672	-0.023797	0.005846	-0.517876	-0.272109	-0.478461	0.744683	0.327426	-0.466012	0.347955	0	0
61416	9.047471	1.591374	3.373949	0.008566	-0.024708	0.014629	-0.518592	-0.271348	-0.477605	0.744527	0.327490	-0.466222	0.347946	0	0
61417	9.032943	1.596841	3.499070	-0.013103	-0.000924	0.023320	-0.519134	-0.271513	-0.480279	0.744512	0.327269	-0.466364	0.347997	0	0
61418	9.074125	1.536276	3.436309	-0.013188	-0.002755	0.009269	-0.520278	-0.272354	-0.478279	0.744548	0.327120	-0.466469	0.347919	0	0
61419	9.013620	1.590842	3.258793	-0.017014	-0.029947	0.012821	-0.519442	-0.270299	-0.477595	0.744447	0.327019	-0.466805	0.347778	0	0
61420	9.052335	1.571694	3.292185	-0.022335	-0.017199	0.018931	-0.519708	-0.270609	-0.479567	0.744413	0.326806	-0.467082	0.347679	0	0
61421	9.163637	1.523512	3.317858	-0.053147	-0.006063	0.033752	-0.520289	-0.268373	-0.478437	0.744469	0.326255	-0.467435	0.347603	0	0
61422	9.168421	1.571982	3.382698	-0.049379	-0.000637	0.047806	-0.521998	-0.269497	-0.476427	0.744497	0.325652	-0.467774	0.347653	0	0
61423	9.197459	1.557470	3.377689	-0.036612	-0.004375	0.049594	-0.520302	-0.266888	-0.477454	0.744450	0.325145	-0.468109	0.347778	0	0
61424	9.086224	1.529157	3.460268	-0.051214	0.005738	0.039002	-0.521151	-0.265987	-0.477586	0.744547	0.324542	-0.468380	0.347768	0	0
61425	9.033067	1.480783	3.400590	-0.049312	0.005725	0.042504	-0.520843	-0.266613	-0.480413	0.744613	0.323938	-0.468660	0.347812	0	0
61426	9.081551	1.372238	3.373878	-0.027407	0.011880	0.028483	-0.522830	-0.264504	-0.480107	0.744697	0.323541	-0.468768	0.347856	0	0
61427	9.105773	1.331517	3.421819	-0.009427	-0.017309	0.025043	-0.521277	-0.266004	-0.479420	0.744586	0.323396	-0.469024	0.347883	0	0
61428	9.100899	1.372258	3.383354	-0.007729	-0.022772	0.016289	-0.521436	-0.265832	-0.477440	0.744485	0.323326	-0.469281	0.347820	0	0
61429	9.120175	1.439931	3.440859	-0.017063	-0.035399	0.011035	-0.523555	-0.262851	-0.478549	0.744362	0.323252	-0.469653	0.347649	0	0
61430	9.178210	1.456455	3.392337	-0.022523	-0.040804	0.018934	-0.521417	-0.264827	-0.479988	0.744217	0.323118	-0.470105	0.347472	0	0
61431	9.122668	1.374391	3.335108	-0.013372	-0.039067	0.011912	-0.522128	-0.264367	-0.479696	0.744061	0.323081	-0.470495	0.347313	0	0
61432	9.134764	1.360607	3.469668	-0.017223	-0.031784	-0.016195	-0.522572	-0.263157	-0.477716	0.744061	0.323123	-0.470747	0.346932	0	0
61433	9.110603	1.350091	3.287132	-0.010623	-0.033651	0.004008	-0.522847	-0.264483	-0.478129	0.743950	0.323124	-0.471061	0.346745	0	0
61434	9.134846	1.306016	3.147545	0.025376	0.008690	0.000522	-0.522705	-0.263018	-0.478703	0.743945	0.323262	-0.470918	0.346818	0	0
61435	9.122751	1.294724	3.291897	-0.002070	0.000760	0.005725	-0.522719	-0.262560	-0.477292	0.743962	0.323199	-0.470953	0.346795	0	0
61436	9.129867	1.429874	3.359053	-0.005893	0.006236	-0.010054	-0.523399	-0.264929	-0.479531	0.744082	0.323165	-0.470902	0.346637	0	0
61437	9.168491	1.499853	3.401990	-0.013579	-0.015488	-0.027577	-0.523540	-0.264340	-0.479814	0.744175	0.323230	-0.470989	0.346259	0	0
61438	9.197573	1.442030	3.401824	-0.007946	-0.005555	-0.022325	-0.522968	-0.264506	-0.480529	0.744290	0.323278	-0.470995	0.345960	0	0
61439	9.229064	1.398308	3.334311	-0.000662	0.004350	-0.039880	-0.522677	-0.262906	-0.482094	0.744476	0.323428	-0.470850	0.345615	0	0
61440	9.154093	1.398055	3.262733	-0.008083	-0.002849	-0.050420	-0.522414	-0.263916	-0.479410	0.744700	0.323598	-0.470744	0.345116	0	0
61441	9.066985	1.436633	3.248912	-0.034891	0.056370	-0.041778	-0.522688	-0.264950	-0.480108	0.745248	0.323323	-0.470324	0.344765	0	0
61442	9.042792	1.441532	3.258702	-0.017047	-0.000938	-0.031131	-0.521109	-0.265894	-0.482672	0.745444	0.323328	-0.470297	0.344372	0	0
61443	9.028230	1.485326	3.345325	-0.032462	0.016439	-0.031181	-0.521399	-0.264997	-0.482106	0.745759	0.323158	-0.470201	0.343982	0	0
61444	9.028195	1.519092	3.357319	-0.027922	0.012775	-0.027647	-0.519713	-0.263551	-0.481575	0.746042	0.323020	-0.470120	0.343609	0	0
61445	9.149125	1.519045	3.382882	-0.042596	0.011973	-0.032943	-0.522239	-0.265284	-0.482939	0.746374	0.322798	-0.470085	0.343143	0	0
61446	9.153915	1.562568	3.421279	-0.051734	0.006611	-0.024172	-0.521528	-0.263247	-0.484231	0.746693	0.322486	-0.470144	0.342663	0	0
61447	9.105531	1.576927	3.390366	-0.068312	-0.009584	-0.025943	-0.521122	-0.263674	-0.481975	0.746982	0.322113	-0.470380	0.342058	0	0
61448	9.076523	1.562440	3.373760	-0.080031	0.012290	-0.033024	-0.520131	-0.264284	-0.481989	0.747446	0.321613	-0.470462	0.341402	0	0
61449	9.091043	1.557434	3.339999	-0.076380	0.015883	-0.038286	-0.521111	-0.263394	-0.483389	0.747922	0.321151	-0.470496	0.340748	0	0
61450	9.153986	1.494963	3.382866	-0.059108	0.001218	-0.032975	-0.519686	-0.263438	-0.484825	0.748267	0.320842	-0.470591	0.340149	0	0
61451	9.183029	1.475635	3.377861	-0.088049	0.021420	-0.022543	-0.519400	-0.262273	-0.485682	0.748751	0.320199	-0.470673	0.339575	0	0
61452	9.124906	1.548202	3.428715	-0.095329	0.017868	-0.010255	-0.517828	-0.263062	-0.487541	0.749212	0.319456	-0.470837	0.339030	0	0
61453	9.037834	1.552904	3.381263	-0.090843	0.019647	-0.024288	-0.518835	-0.260228	-0.486407	0.749702	0.318805	-0.470936	0.338423	0	0
61454	9.062060	1.500618	3.522978	-0.068139	0.004946	-0.020720	-0.517688	-0.260272	-0.488403	0.750049	0.318358	-0.471071	0.337885	0	0
61455	9.088657	1.519232	3.402557	-0.073625	-0.000462	-0.018963	-0.519667	-0.260084	-0.488371	0.750370	0.317879	-0.471278	0.337335	0	0
61456	9.129820	1.475666	3.368633	-0.093567	0.012398	-0.019036	-0.518389	-0.260411	-0.488956	0.750825	0.317209	-0.471447	0.336715	0	0
61457	9.115323	1.458932	3.387986	-0.089681	0.034150	-0.013795	-0.518412	-0.258179	-0.487129	0.751341	0.316469	-0.471464	0.336237	0	0
61458	9.006439	1.500264	3.436833	-0.098107	0.014270	-0.015539	-0.517408	-0.260716	-0.487982	0.751806	0.315742	-0.471644	0.335630	0	0
61459	9.042704	1.519276	3.398085	-0.115366	0.012597	-0.003285	-0.518128	-0.256277	-0.487989	0.752264	0.314830	-0.471941	0.335040	0	0
61460	9.081356	1.560438	3.455470	-0.097082	0.012452	0.005545	-0.517805	-0.256186	-0.492798	0.752647	0.314013	-0.472199	0.334583	0	0
61461	9.112814	1.543563	3.460063	-0.115408	0.017129	-0.008549	-0.518102	-0.254400	-0.491812	0.753143	0.313110	-0.472445	0.333967	0	0
61462	9.105648	1.456709	3.421718	-0.106098	0.023404	0.000219	-0.516819	-0.253412	-0.493532	0.753620	0.312215	-0.472631	0.333464	0	0
61463	9.052360	1.533950	3.446087	-0.122613	0.021733	-0.003311	-0.517098	-0.252529	-0.494238	0.754140	0.311217	-0.472881	0.332867	0	0
