# Supplementary material for: Identification of Haptic Based Guiding Using Hard Reins
Source: PLoS One. 2015 Jul 22;10(7):e0132020. doi: 10.1371/journal.pone.0132020 (PMC4511788; doi:10.1371/journal.pone.0132020)
Supplement: S1 File — (ZIP) [file pone.0132020.s001.zip › MotionData1/Subject1/T4/gh4.txt]

// Start Time: 0
// Sample rate: 50.0Hz
// Scenario: 4.0
// Firmware Version: 2.6.1
Counter	Acc_X	Acc_Y	Acc_Z	Gyr_X	Gyr_Y	Gyr_Z	Mag_X	Mag_Y	Mag_Z	Quat_w	Quat_x	Quat_y	Quat_z	AnalogIn_1	AnalogIn_2
60189	2.627064	-0.492724	9.468659	0.001254	-0.002394	0.000887	-0.302808	0.512051	-0.618127	0.244552	0.122538	-0.056649	0.960192	0	0
60190	2.651031	-0.517068	9.434525	-0.002303	0.005485	-0.000884	-0.302551	0.513435	-0.618117	0.244417	0.122561	-0.056645	0.960224	0	0
60191	2.675017	-0.541170	9.479706	-0.011264	0.005462	0.000800	-0.303079	0.512606	-0.617068	0.244443	0.122540	-0.056754	0.960214	0	0
60192	2.660493	-0.545889	9.472567	-0.011309	0.001072	0.009599	-0.303350	0.512607	-0.615360	0.244221	0.122577	-0.056860	0.960259	0	0
60193	2.636508	-0.521765	9.434596	0.004817	0.001099	0.006205	-0.302293	0.513433	-0.616155	0.244173	0.122635	-0.056833	0.960266	0	0
60194	2.631614	-0.531297	9.451353	-0.014798	0.012496	-0.006234	-0.304021	0.513719	-0.614815	0.244103	0.122564	-0.056924	0.960287	0	0
60195	2.578525	-0.528270	9.519142	-0.009422	0.024748	-0.006136	-0.305201	0.514005	-0.618726	0.244204	0.122368	-0.056962	0.960284	0	0
60196	2.518207	-0.520619	9.507733	-0.005869	0.028252	0.000972	-0.304275	0.513999	-0.618478	0.244071	0.122162	-0.056939	0.960346	0	0
60197	2.544519	-0.554603	9.473467	0.007572	0.023019	-0.004250	-0.303233	0.514546	-0.614294	0.244133	0.122022	-0.056821	0.960355	0	0
60198	2.575744	-0.578828	9.496954	0.015604	0.019501	-0.001575	-0.303764	0.514271	-0.613502	0.243992	0.121954	-0.056610	0.960412	0	0
60199	2.537246	-0.559283	9.497511	-0.004075	0.031750	0.000985	-0.303763	0.514549	-0.614286	0.244022	0.121699	-0.056590	0.960438	0	0
60200	2.530065	-0.549679	9.473648	0.006709	0.023039	-0.011300	-0.302947	0.513438	-0.618504	0.244004	0.121580	-0.056447	0.960466	0	0
60201	2.547082	-0.535248	9.516930	-0.000556	0.017723	0.009773	-0.302151	0.513156	-0.618257	0.243937	0.121463	-0.056439	0.960498	0	0
60202	2.561745	-0.511279	9.526692	-0.009469	0.014235	0.000884	-0.301899	0.514262	-0.616283	0.243813	0.121382	-0.056486	0.960537	0	0
60203	2.588165	-0.530773	9.511820	0.000334	0.001971	0.006186	-0.301763	0.514262	-0.617465	0.243770	0.121421	-0.056505	0.960542	0	0
60204	2.621956	-0.531214	9.453840	0.004812	0.005471	0.007985	-0.303084	0.513160	-0.616538	0.243559	0.121455	-0.056445	0.960594	0	0
60205	2.612717	-0.471140	9.411349	0.024480	0.003726	0.012544	-0.301768	0.514816	-0.616935	0.243427	0.121533	-0.056236	0.960630	0	0
60206	2.598242	-0.468673	9.394678	0.004787	0.003722	0.015049	-0.302022	0.513155	-0.617210	0.243139	0.121580	-0.056189	0.960700	0	0
60207	2.554783	-0.468266	9.416689	0.004861	0.002022	-0.002568	-0.301756	0.512738	-0.616956	0.243175	0.121636	-0.056154	0.960686	0	0
60208	2.559481	-0.487473	9.440462	-0.000536	0.003750	0.003562	-0.302559	0.514405	-0.617451	0.242992	0.121677	-0.056142	0.960728	0	0
60209	2.516327	-0.443831	9.443739	-0.016616	0.003769	-0.001821	-0.301096	0.513566	-0.617744	0.243048	0.121664	-0.056309	0.960705	0	0
60210	2.549993	-0.463359	9.436014	-0.002295	0.010763	-0.000824	-0.301622	0.513292	-0.618263	0.242922	0.121635	-0.056292	0.960742	0	0
60211	2.607636	-0.507092	9.439821	0.012011	0.002002	-0.001659	-0.302821	0.514962	-0.619015	0.242940	0.121709	-0.056189	0.960734	0	0
60212	2.595487	-0.518907	9.478245	-0.004114	0.017724	0.006212	-0.302557	0.513712	-0.616803	0.242736	0.121606	-0.056180	0.960799	0	0
60213	2.566669	-0.496989	9.493166	-0.004194	0.003699	0.019391	-0.301640	0.514815	-0.615626	0.242573	0.121612	-0.056254	0.960835	0	0
60214	2.535317	-0.491881	9.510319	-0.000554	0.005486	0.006216	-0.301505	0.514260	-0.615372	0.242362	0.121635	-0.056241	0.960886	0	0
60215	2.530214	-0.530305	9.517132	-0.009514	-0.008511	0.004331	-0.303611	0.512886	-0.616926	0.242343	0.121754	-0.056377	0.960868	0	0
60216	2.515893	-0.506198	9.498305	-0.006828	-0.003257	0.006142	-0.302158	0.513155	-0.616290	0.242146	0.121845	-0.056447	0.960902	0	0
60217	2.515925	-0.501417	9.488746	0.001195	-0.008515	0.011470	-0.303618	0.514550	-0.617827	0.242045	0.121985	-0.056488	0.960907	0	0
60218	2.542318	-0.525641	9.500257	0.010171	-0.003260	0.006254	-0.302558	0.513712	-0.616541	0.241821	0.122118	-0.056394	0.960952	0	0
60219	2.525278	-0.544743	9.502587	0.010138	-0.009393	0.011520	-0.302295	0.514681	-0.617584	0.241709	0.122287	-0.056353	0.960962	0	0
60220	2.535113	-0.520707	9.522007	0.001213	-0.003269	0.007954	-0.304812	0.514001	-0.616242	0.241482	0.122397	-0.056347	0.961005	0	0
60221	2.539979	-0.515905	9.531633	0.008423	0.012495	0.001013	-0.304931	0.511784	-0.616524	0.241485	0.122357	-0.056256	0.961015	0	0
60222	2.539729	-0.549696	9.492792	0.004819	0.015111	0.008040	-0.303874	0.513998	-0.619533	0.241276	0.122299	-0.056173	0.961079	0	0
60223	2.573264	-0.588385	9.511286	-0.000535	0.015980	0.004461	-0.302690	0.514545	-0.617972	0.241258	0.122201	-0.056165	0.961097	0	0
60224	2.549034	-0.597994	9.453702	-0.005893	0.024744	0.006222	-0.302951	0.513853	-0.617975	0.241089	0.122025	-0.056160	0.961162	0	0
60225	2.525469	-0.516071	9.440427	-0.000496	0.019520	-0.000782	-0.302686	0.513436	-0.617197	0.241124	0.121897	-0.056139	0.961171	0	0
60226	2.554541	-0.501954	9.411497	0.001279	0.005519	-0.000825	-0.302694	0.514822	-0.617314	0.241000	0.121926	-0.056102	0.961200	0	0
60227	2.605314	-0.492782	9.394341	-0.003209	0.010743	0.004435	-0.302826	0.514406	-0.616661	0.240983	0.121874	-0.056135	0.961209	0	0
60228	2.634365	-0.483307	9.420636	-0.007679	0.003737	0.000845	-0.302024	0.512877	-0.616295	0.240858	0.121898	-0.056191	0.961234	0	0
60229	2.636984	-0.454492	9.411331	-0.016652	0.001098	0.006062	-0.303097	0.515100	-0.616126	0.240836	0.121906	-0.056378	0.961228	0	0
60230	2.665772	-0.481169	9.413179	-0.005961	-0.008549	0.013140	-0.303345	0.512885	-0.617324	0.240566	0.122046	-0.056460	0.961272	0	0
60231	2.656446	-0.435328	9.435418	-0.027383	-0.005033	0.002435	-0.304147	0.513721	-0.616779	0.240589	0.122091	-0.056761	0.961243	0	0
60232	2.641995	-0.430360	9.450020	-0.018411	-0.003267	-0.002776	-0.303629	0.514687	-0.614811	0.240471	0.122161	-0.056928	0.961254	0	0
60233	2.608104	-0.442122	9.450177	-0.016667	-0.006777	0.006044	-0.304146	0.513027	-0.615868	0.240446	0.122247	-0.057132	0.961237	0	0
60234	2.598240	-0.470894	9.454739	0.004875	-0.004984	-0.008775	-0.304946	0.514140	-0.616238	0.240353	0.122394	-0.057072	0.961246	0	0
60235	2.583596	-0.492443	9.449810	-0.002310	-0.001497	-0.001766	-0.304550	0.514554	-0.616371	0.240388	0.122469	-0.057116	0.961225	0	0
60236	2.566412	-0.530860	9.427886	0.011042	-0.003268	0.013303	-0.304948	0.514418	-0.616104	0.240069	0.122601	-0.057018	0.961293	0	0
60237	2.539744	-0.545121	9.415935	0.007475	-0.001504	0.011526	-0.303225	0.515934	-0.618868	0.239964	0.122692	-0.056984	0.961310	0	0
60238	2.539794	-0.540119	9.478481	-0.004107	0.005504	0.000893	-0.304009	0.514276	-0.619135	0.239796	0.122710	-0.056997	0.961349	0	0
60239	2.506027	-0.535000	9.493252	0.001226	0.003745	0.007986	-0.304547	0.515387	-0.618722	0.239736	0.122736	-0.057006	0.961360	0	0
60240	2.534720	-0.575998	9.530988	-0.020288	0.001083	0.014851	-0.305077	0.514835	-0.617802	0.239450	0.122750	-0.057202	0.961418	0	0
60241	2.539571	-0.573572	9.550201	-0.017530	-0.001506	-0.002763	-0.305616	0.515669	-0.616475	0.239513	0.122787	-0.057392	0.961386	0	0
60242	2.556751	-0.535206	9.555302	-0.023793	0.010727	0.000762	-0.305606	0.514699	-0.617795	0.239388	0.122707	-0.057583	0.961416	0	0
60243	2.624356	-0.535808	9.530677	-0.011271	0.005466	0.000815	-0.306140	0.514979	-0.617129	0.239413	0.122690	-0.057701	0.961405	0	0
60244	2.631658	-0.526369	9.489864	-0.023784	0.010719	0.000743	-0.306136	0.515118	-0.618439	0.239288	0.122611	-0.057891	0.961435	0	0
60245	2.646259	-0.509741	9.458685	-0.005863	0.003742	-0.006201	-0.304024	0.516077	-0.617937	0.239373	0.122628	-0.057953	0.961408	0	0
60246	2.653588	-0.497786	9.453952	-0.009449	0.015977	-0.000896	-0.304431	0.517742	-0.617914	0.239236	0.122534	-0.057989	0.961451	0	0
60247	2.670606	-0.481141	9.434769	-0.011278	0.014205	0.007895	-0.303244	0.516209	-0.613753	0.239198	0.122431	-0.058094	0.961468	0	0
60248	2.666116	-0.433064	9.413730	-0.018412	0.010721	0.002555	-0.304306	0.516769	-0.614125	0.239033	0.122364	-0.058234	0.961509	0	0
60249	2.627352	-0.449709	9.377821	-0.013035	0.014241	0.002616	-0.303773	0.516628	-0.614789	0.239048	0.122261	-0.058348	0.961511	0	0
60250	2.617561	-0.468802	9.401720	0.000423	0.015138	-0.006096	-0.304289	0.515939	-0.617672	0.238931	0.122202	-0.058283	0.961552	0	0
60251	2.602865	-0.497566	9.396709	0.012037	0.014264	-0.002491	-0.304151	0.514830	-0.617423	0.238965	0.122162	-0.058149	0.961556	0	0
60252	2.605077	-0.526403	9.410780	0.001291	0.021250	0.000974	-0.302828	0.515238	-0.617570	0.238768	0.122044	-0.058068	0.961625	0	0
60253	2.578550	-0.523577	9.480741	-0.009488	0.031715	0.011514	-0.302295	0.514820	-0.617845	0.238703	0.121777	-0.058116	0.961672	0	0
60254	2.559071	-0.545162	9.451819	-0.004053	0.031761	-0.002543	-0.303093	0.515240	-0.617566	0.238542	0.121548	-0.058056	0.961745	0	0
60255	2.558670	-0.602733	9.501633	0.003999	0.024763	-0.006047	-0.302561	0.515792	-0.619142	0.238626	0.121390	-0.057970	0.961749	0	0
60256	2.524892	-0.597746	9.473141	-0.002238	0.017793	-0.013155	-0.303090	0.515934	-0.619394	0.238562	0.121305	-0.057914	0.961779	0	0
60257	2.525098	-0.568891	9.471067	0.015599	0.016019	-0.000689	-0.302553	0.515377	-0.620719	0.238575	0.121255	-0.057744	0.961792	0	0
60258	2.491292	-0.568633	9.468958	-0.002310	0.010771	0.000934	-0.303872	0.513859	-0.619796	0.238388	0.121228	-0.057725	0.961843	0	0
60259	2.459982	-0.556420	9.450141	-0.004951	-0.001438	-0.011454	-0.303488	0.516352	-0.620170	0.238520	0.121303	-0.057782	0.961798	0	0
60260	2.495946	-0.592753	9.459027	-0.002226	0.001197	-0.020254	-0.302296	0.515236	-0.618103	0.238527	0.121380	-0.057758	0.961788	0	0
60261	2.505566	-0.597698	9.439660	-0.005800	0.017812	-0.015818	-0.301903	0.515649	-0.617580	0.238713	0.121269	-0.057773	0.961755	0	0
60262	2.529757	-0.592951	9.480364	-0.011187	0.010793	-0.015008	-0.302816	0.515240	-0.620978	0.238699	0.121229	-0.057821	0.961760	0	0
60263	2.592892	-0.545228	9.516419	-0.039836	0.020369	-0.009024	-0.300564	0.515506	-0.621534	0.238862	0.121008	-0.058166	0.961727	0	0
60264	2.650689	-0.567343	9.510859	-0.057774	0.008085	-0.003053	-0.300567	0.516615	-0.622572	0.238794	0.120876	-0.058683	0.961729	0	0
60265	2.672643	-0.536267	9.503818	-0.052353	0.010730	-0.013578	-0.303222	0.516212	-0.620176	0.239010	0.120722	-0.059167	0.961665	0	0
60266	2.709084	-0.503120	9.424570	-0.030844	0.017749	-0.016923	-0.301635	0.516758	-0.620195	0.239033	0.120571	-0.059384	0.961665	0	0
60267	2.646473	-0.478591	9.420586	-0.005802	0.003779	-0.018530	-0.301225	0.515787	-0.622439	0.239236	0.120600	-0.059429	0.961608	0	0
60268	2.612430	-0.511963	9.432513	0.033548	0.010784	-0.012927	-0.300956	0.515092	-0.622450	0.239130	0.120668	-0.059047	0.961649	0	0
60269	2.644374	-0.435204	9.445137	0.056797	0.006398	-0.011006	-0.300693	0.514674	-0.621016	0.239187	0.120818	-0.058492	0.961650	0	0
60270	2.685373	-0.444926	9.516775	0.069295	-0.005003	-0.010091	-0.302422	0.515099	-0.619675	0.238951	0.121124	-0.057801	0.961712	0	0
60271	2.718745	-0.507565	9.568642	0.038851	0.001082	-0.005027	-0.302015	0.513156	-0.619438	0.238969	0.121281	-0.057438	0.961710	0	0
60272	2.713318	-0.589452	9.519679	0.022758	0.003719	-0.006030	-0.302283	0.513712	-0.619429	0.238767	0.121388	-0.057180	0.961762	0	0
60273	2.611583	-0.632055	9.486419	0.008405	-0.012007	-0.001763	-0.303076	0.513162	-0.618898	0.238783	0.121597	-0.057147	0.961733	0	0
60274	2.534369	-0.621991	9.434325	0.010299	0.010811	-0.016620	-0.301889	0.513709	-0.618386	0.238710	0.121613	-0.056980	0.961760	0	0
60275	2.500526	-0.624375	9.355276	0.031801	-0.004886	-0.025321	-0.301206	0.511489	-0.620647	0.238927	0.121822	-0.056679	0.961697	0	0
60276	2.525210	-0.547765	9.300665	0.029167	0.002133	-0.032355	-0.301609	0.511768	-0.619458	0.238990	0.121973	-0.056333	0.961682	0	0
60277	2.535396	-0.473352	9.277398	0.018367	0.010839	-0.014766	-0.301742	0.511491	-0.618804	0.239131	0.121993	-0.056137	0.961656	0	0
60278	2.574183	-0.454236	9.334966	-0.000426	0.024802	-0.011336	-0.300678	0.511625	-0.620391	0.239016	0.121846	-0.056044	0.961709	0	0
60279	2.622701	-0.425538	9.404577	-0.027293	0.017762	-0.009806	-0.301477	0.512461	-0.620502	0.239169	0.121688	-0.056276	0.961677	0	0
60280	2.699835	-0.449747	9.550242	-0.047006	0.021195	-0.006444	-0.300281	0.511345	-0.619876	0.239046	0.121462	-0.056644	0.961715	0	0
60281	2.733446	-0.480927	9.664959	-0.030951	0.007158	-0.002872	-0.300419	0.513010	-0.620906	0.239131	0.121395	-0.056944	0.961684	0	0
60282	2.714107	-0.483240	9.645872	0.004809	-0.003331	0.000881	-0.300951	0.513845	-0.621676	0.238840	0.121526	-0.056878	0.961744	0	0
60283	2.735914	-0.473708	9.672231	0.033405	-0.015594	0.004565	-0.301078	0.512875	-0.621815	0.238763	0.121829	-0.056622	0.961740	0	0
60284	2.641890	-0.451405	9.646861	0.061117	-0.012071	0.011862	-0.301474	0.512323	-0.621159	0.238315	0.122171	-0.056052	0.961841	0	0
60285	2.607819	-0.487307	9.617901	0.069197	-0.005044	0.008425	-0.301479	0.511906	-0.619066	0.238162	0.122456	-0.055430	0.961879	0	0
60286	2.544953	-0.496628	9.555847	0.054905	-0.017249	0.001246	-0.303058	0.510390	-0.619581	0.237830	0.122837	-0.054920	0.961942	0	0
60287	2.554920	-0.451224	9.484179	0.024448	-0.013772	0.012500	-0.301347	0.511211	-0.617633	0.237689	0.123096	-0.054754	0.961953	0	0
60288	2.540038	-0.506416	9.488481	0.003910	-0.027742	-0.000925	-0.302791	0.509418	-0.618677	0.237447	0.123458	-0.054758	0.961966	0	0
60289	2.558989	-0.559328	9.538180	-0.013032	-0.008491	-0.009808	-0.303453	0.509422	-0.618667	0.237569	0.123588	-0.054913	0.961910	0	0
60290	2.539873	-0.528181	9.449777	0.001333	-0.010193	-0.018507	-0.303177	0.508035	-0.619472	0.237529	0.123783	-0.054880	0.961897	0	0
60291	2.549730	-0.501696	9.483644	0.033487	-0.031207	-0.013060	-0.303572	0.508037	-0.620252	0.237612	0.124243	-0.054638	0.961831	0	0
60292	2.581380	-0.463649	9.421319	0.055010	-0.011941	-0.016359	-0.304234	0.507625	-0.619722	0.237473	0.124582	-0.054095	0.961852	0	0
60293	2.632697	-0.377590	9.378604	0.081828	-0.029445	-0.014461	-0.304364	0.507071	-0.619332	0.237510	0.125141	-0.053380	0.961810	0	0
60294	2.647893	-0.276874	9.317142	0.072909	-0.027682	-0.018027	-0.305274	0.503333	-0.618176	0.237347	0.125674	-0.052699	0.961819	0	0
60295	2.681480	-0.301749	9.133905	0.099756	-0.010167	-0.008967	-0.307535	0.504176	-0.616953	0.237319	0.126088	-0.051771	0.961822	0	0
60296	2.757791	-0.436988	9.150919	0.101501	-0.015457	-0.001975	-0.307001	0.503064	-0.616448	0.236873	0.126568	-0.050792	0.961921	0	0
60297	2.689772	-0.496311	9.242154	0.101475	0.002026	0.006025	-0.306461	0.501814	-0.617124	0.236704	0.126863	-0.049840	0.961973	0	0
60298	2.632308	-0.432822	9.406814	0.058532	0.018620	0.005798	-0.308049	0.500991	-0.616191	0.236256	0.126908	-0.049204	0.962110	0	0
60299	2.531583	-0.337989	9.485683	-0.002345	0.017726	0.011568	-0.308046	0.500992	-0.617108	0.236173	0.126803	-0.049221	0.962144	0	0
60300	2.487994	-0.356730	9.538719	-0.054228	0.021221	0.008567	-0.305126	0.498757	-0.615078	0.235888	0.126552	-0.049673	0.962223	0	0
60301	2.467904	-0.466984	9.614534	-0.098983	0.000212	0.003740	-0.306601	0.502091	-0.615547	0.235994	0.126388	-0.050651	0.962168	0	0
60302	2.431135	-0.543639	9.623585	-0.124013	0.007224	0.000054	-0.305262	0.500699	-0.617285	0.235901	0.126111	-0.051801	0.962166	0	0
60303	2.390105	-0.538683	9.566313	-0.118645	0.001125	0.000086	-0.305945	0.504584	-0.617760	0.236066	0.125890	-0.052962	0.962091	0	0
60304	2.409333	-0.548712	9.481912	-0.088149	-0.015434	-0.019144	-0.305949	0.505693	-0.618535	0.236122	0.125925	-0.053799	0.962026	0	0
60305	2.380629	-0.510039	9.470587	-0.060508	-0.022462	0.000435	-0.305682	0.505414	-0.618542	0.236198	0.126064	-0.054458	0.961953	0	0
60306	2.458287	-0.453226	9.369626	-0.023770	-0.015439	-0.006331	-0.306347	0.505834	-0.618397	0.236085	0.126242	-0.054695	0.961944	0	0
60307	2.709672	-0.416913	9.300578	-0.006812	-0.029510	0.000724	-0.307306	0.508886	-0.614551	0.236086	0.126575	-0.054854	0.961890	0	0
60308	2.844550	-0.466076	9.298849	-0.009489	-0.017303	0.002461	-0.307171	0.508608	-0.614818	0.235828	0.126803	-0.054964	0.961917	0	0
60309	2.806529	-0.379259	9.276141	-0.000476	0.001106	-0.005308	-0.306512	0.508881	-0.614170	0.235896	0.126864	-0.054982	0.961892	0	0
60310	2.735770	-0.147437	9.394782	0.054907	-0.019914	0.006541	-0.309264	0.506959	-0.619521	0.235492	0.127267	-0.054481	0.961966	0	0
60311	2.987310	-0.060941	8.432232	0.024616	0.045789	0.024145	-0.308598	0.505569	-0.618234	0.235270	0.126947	-0.054185	0.962079	0	0
60312	3.177609	-0.488285	9.177952	-0.013193	-0.017448	0.033172	-0.308489	0.506258	-0.612724	0.234501	0.127163	-0.054341	0.962230	0	0
60313	2.883156	-0.466731	9.183144	0.033453	0.035174	0.022340	-0.309014	0.505845	-0.613375	0.234279	0.126972	-0.053988	0.962329	0	0
60314	2.922788	-0.331943	9.314137	0.087106	0.010655	0.019131	-0.309280	0.505569	-0.612719	0.233453	0.127165	-0.053084	0.962554	0	0
60315	2.807436	-0.262823	9.599532	0.147869	-0.015611	0.021283	-0.309925	0.504466	-0.615734	0.233068	0.127734	-0.051745	0.962645	0	0
60316	2.909371	-0.191445	9.604280	0.185436	-0.006897	0.026859	-0.308983	0.501689	-0.615383	0.231952	0.128321	-0.049934	0.962932	0	0
60317	3.001095	-0.201358	9.742774	0.226537	-0.023575	0.030591	-0.310164	0.497951	-0.612519	0.231371	0.129147	-0.047863	0.963067	0	0
60318	2.957517	-0.219966	9.839073	0.224761	-0.015700	0.027089	-0.310161	0.497120	-0.612134	0.230161	0.129907	-0.045688	0.963360	0	0
60319	2.871103	-0.144959	9.763771	0.243526	-0.024417	0.032524	-0.311473	0.493938	-0.610311	0.229537	0.130777	-0.043455	0.963495	0	0
60320	2.938890	-0.123576	9.849956	0.221113	-0.041967	0.034923	-0.313042	0.488817	-0.607979	0.228393	0.131766	-0.041404	0.963722	0	0
60321	2.929073	-0.151776	10.041991	0.203170	-0.050765	0.037396	-0.312765	0.486875	-0.608002	0.227762	0.132795	-0.039625	0.963805	0	0
60322	2.881023	-0.113311	9.913062	0.210295	-0.036758	0.052504	-0.314087	0.485080	-0.605772	0.226617	0.133692	-0.037709	0.964028	0	0
60323	2.874285	-0.648951	7.777520	-0.032691	0.051145	0.050110	-0.315414	0.483006	-0.601840	0.226214	0.133202	-0.037997	0.964179	0	0
60324	2.751612	-0.221952	7.091299	-0.134765	-0.075583	0.050809	-0.317392	0.482047	-0.602868	0.225484	0.133693	-0.039486	0.964222	0	0
60325	2.063571	-0.888440	7.623135	-0.427992	0.124841	0.037120	-0.313178	0.488679	-0.606536	0.225761	0.131608	-0.043417	0.964275	0	0
60326	2.181941	-1.588720	8.599470	-0.698091	0.259323	0.021340	-0.313211	0.495887	-0.609085	0.226389	0.127600	-0.049569	0.964370	0	0
60327	1.028861	-1.491183	10.812085	-0.653854	-0.043451	-0.017888	-0.310207	0.505019	-0.611924	0.227382	0.126626	-0.056006	0.963912	0	0
60328	2.574319	-0.758651	8.894040	-0.699862	0.152474	-0.017786	-0.308126	0.513880	-0.615406	0.228402	0.123651	-0.062372	0.963666	0	0
60329	4.394712	-0.448234	8.074348	-0.791027	0.140712	-0.018959	-0.307121	0.525380	-0.618846	0.229653	0.120594	-0.069714	0.963253	0	0
60330	4.984624	-0.032508	8.665283	-0.775076	0.230426	0.027198	-0.306760	0.536609	-0.626866	0.230390	0.116651	-0.076677	0.963034	0	0
60331	4.672076	0.785265	10.220387	-0.462542	0.142587	0.100759	-0.306274	0.546865	-0.631227	0.230079	0.114267	-0.080973	0.963042	0	0
60332	3.095336	1.482779	10.126646	-0.026365	0.111446	0.198728	-0.302435	0.550450	-0.636493	0.228178	0.113053	-0.081191	0.963619	0	0
60333	1.913563	1.405275	8.511230	0.300944	0.115534	0.280808	-0.301779	0.550723	-0.635058	0.225245	0.112533	-0.078335	0.964606	0	0
60334	2.040837	2.038573	6.707628	0.655273	0.170058	0.347163	-0.302012	0.545735	-0.635891	0.221197	0.112173	-0.072016	0.966076	0	0
60335	2.532302	1.840919	7.823518	1.027042	0.085689	0.387245	-0.301187	0.536302	-0.629182	0.216382	0.113474	-0.062263	0.967691	0	0
60336	3.287602	1.386769	9.109634	1.379491	0.267219	0.419201	-0.300053	0.522158	-0.626981	0.210873	0.113674	-0.048808	0.969654	0	0
60337	3.425251	0.690267	9.797434	1.690758	0.289865	0.424877	-0.298899	0.504550	-0.625077	0.204974	0.114363	-0.032177	0.971530	0	0
60338	2.461290	0.608243	10.405666	1.857241	0.351343	0.412474	-0.295886	0.483186	-0.618257	0.198901	0.114673	-0.013885	0.973188	0	0
60339	2.355479	1.349468	10.266089	1.787580	0.353168	0.392773	-0.292593	0.459881	-0.612248	0.193078	0.114876	0.003888	0.974428	0	0
60340	2.930931	1.787604	10.282986	1.460194	0.349442	0.374429	-0.291572	0.437695	-0.602785	0.187714	0.114361	0.018356	0.975371	0	0
60341	2.564229	1.468667	11.236646	1.113015	0.396530	0.365044	-0.288712	0.423264	-0.601400	0.182829	0.112804	0.029678	0.976201	0	0
60342	1.953053	1.078562	11.891168	0.749782	0.387797	0.336020	-0.284185	0.416446	-0.596556	0.178578	0.110553	0.037323	0.976983	0	0
60343	1.614493	1.004798	12.075902	0.357886	0.286336	0.301157	-0.281653	0.413521	-0.596099	0.175165	0.108656	0.041133	0.977660	0	0
60344	1.424472	0.803641	11.094627	-0.021221	0.318052	0.279161	-0.280056	0.413098	-0.597570	0.172319	0.105691	0.041178	0.978489	0	0
60345	1.351982	0.810190	10.691551	-0.264545	0.221907	0.252399	-0.279545	0.420167	-0.604061	0.170069	0.103303	0.038828	0.979233	0	0
60346	1.186329	0.629099	10.041971	-0.332428	0.208109	0.239545	-0.277973	0.426120	-0.608613	0.167966	0.100860	0.035679	0.979970	0	0
60347	1.084128	0.534715	9.592326	-0.307329	0.136540	0.220104	-0.277475	0.430968	-0.607655	0.166102	0.099208	0.032786	0.980557	0	0
60348	1.091168	0.149255	10.195902	-0.171458	0.031505	0.198591	-0.278028	0.436516	-0.610081	0.164287	0.098747	0.030961	0.980969	0	0
60349	0.984263	-0.258422	9.536000	0.032892	0.068607	0.148189	-0.278705	0.438043	-0.608483	0.162810	0.098284	0.031337	0.981250	0	0
60350	1.053311	-0.037255	8.886617	0.165457	0.037309	0.126170	-0.278561	0.437490	-0.610719	0.161345	0.098294	0.032901	0.981439	0	0
60351	1.438951	0.197874	8.890800	0.226373	0.018006	0.105328	-0.278024	0.435962	-0.610349	0.160112	0.098620	0.035114	0.981532	0	0
60352	1.670423	0.141452	9.121286	0.325009	0.012798	0.049547	-0.279353	0.436107	-0.609279	0.159214	0.099097	0.038283	0.981512	0	0
60353	1.702586	0.236237	9.523472	0.405637	0.025042	0.020220	-0.278539	0.430834	-0.606067	0.158630	0.099606	0.042327	0.981389	0	0
60354	1.509127	0.190364	9.760151	0.497867	0.039117	0.001601	-0.278639	0.423904	-0.604037	0.158013	0.100075	0.047281	0.981214	0	0
60355	1.375436	0.407673	9.691699	0.498949	0.067237	-0.028163	-0.278985	0.412955	-0.600602	0.157783	0.100284	0.052331	0.980974	0	0
60356	1.384440	0.657393	9.574321	0.438212	0.041050	-0.054203	-0.279482	0.406027	-0.598566	0.157764	0.100606	0.056756	0.980698	0	0
60357	2.014778	0.997149	9.808326	0.397094	-0.019502	-0.085688	-0.276805	0.398942	-0.594877	0.158240	0.101466	0.060711	0.980295	0	0
60358	2.421582	0.463746	10.245722	0.440948	-0.048505	-0.112150	-0.276771	0.392150	-0.593634	0.158831	0.102632	0.065079	0.979798	0	0
60359	2.351985	0.191985	10.079763	0.497611	-0.022053	-0.166305	-0.276208	0.384245	-0.590051	0.159984	0.103627	0.070057	0.979162	0	0
60360	2.257869	0.536806	10.122995	0.484358	-0.061307	-0.214029	-0.274453	0.376333	-0.586225	0.161558	0.104913	0.074928	0.978406	0	0
60361	2.384719	0.722756	9.902923	0.363664	-0.064798	-0.229015	-0.274416	0.367738	-0.582641	0.163482	0.106066	0.078556	0.977677	0	0
60362	2.504075	0.870573	9.778614	0.156120	-0.079722	-0.236752	-0.273337	0.363157	-0.580737	0.165662	0.106978	0.080206	0.977077	0	0
60363	2.531979	1.068956	9.439366	-0.026239	-0.051669	-0.254682	-0.273460	0.360801	-0.579710	0.168235	0.107349	0.080044	0.976610	0	0
60364	2.532694	1.169881	9.409276	-0.180137	-0.056958	-0.254040	-0.272666	0.361213	-0.579980	0.170933	0.107463	0.078463	0.976257	0	0
60365	2.323392	0.934173	9.665540	-0.310810	-0.023758	-0.243408	-0.270678	0.362589	-0.582487	0.173673	0.107095	0.075534	0.976045	0	0
60366	2.428312	0.750324	9.590417	-0.396767	0.011148	-0.218421	-0.268439	0.366321	-0.584974	0.176209	0.106197	0.071914	0.975962	0	0
60367	2.129017	1.117356	9.294387	-0.566633	0.084739	-0.215697	-0.267271	0.372553	-0.588338	0.178861	0.104345	0.066624	0.976054	0	0
60368	2.188588	1.008383	9.206097	-0.670378	0.042762	-0.236029	-0.263850	0.379744	-0.593561	0.181825	0.102635	0.060400	0.976093	0	0
60369	2.048947	1.051808	9.678874	-0.721426	0.067176	-0.230985	-0.261743	0.386112	-0.600608	0.184783	0.100661	0.053567	0.976142	0	0
60370	1.832252	0.805567	9.617826	-0.728583	0.109225	-0.218532	-0.259671	0.396914	-0.604988	0.187581	0.098196	0.046873	0.976204	0	0
60371	1.826386	0.322244	9.648372	-0.640080	0.048015	-0.223493	-0.257573	0.403835	-0.610194	0.190371	0.096556	0.040767	0.976101	0	0
60372	1.995106	0.273257	9.790559	-0.449531	0.014756	-0.231101	-0.254017	0.409361	-0.613470	0.193053	0.095529	0.036627	0.975840	0	0
60373	1.722680	0.333360	9.872913	-0.278647	0.011365	-0.231538	-0.253364	0.411992	-0.615026	0.195579	0.094931	0.033967	0.975491	0	0
60374	1.529806	0.045638	9.678995	-0.158799	-0.027005	-0.229037	-0.250844	0.412672	-0.617024	0.197976	0.094875	0.032578	0.975060	0	0
60375	1.635029	-0.099383	9.717278	-0.028118	-0.058454	-0.251171	-0.251096	0.410456	-0.617173	0.200474	0.095440	0.032223	0.974506	0	0
60376	1.673031	-0.195219	9.936964	0.063189	-0.103040	-0.280663	-0.252280	0.408106	-0.615737	0.203189	0.096548	0.032895	0.973812	0	0
60377	1.652027	-0.104953	10.298698	0.084674	-0.116194	-0.296398	-0.250663	0.403385	-0.615809	0.206032	0.097883	0.033542	0.973059	0	0
60378	1.901525	-0.009508	10.684596	0.034516	-0.174077	-0.312017	-0.249200	0.401435	-0.614146	0.209102	0.099611	0.033819	0.972219	0	0
60379	1.427763	-0.064397	10.404447	-0.120041	-0.042660	-0.316936	-0.249721	0.399636	-0.613894	0.212316	0.099790	0.032630	0.971545	0	0
60380	1.600354	-0.241449	10.364871	-0.274770	-0.116158	-0.351902	-0.249862	0.400884	-0.613355	0.216057	0.100288	0.030058	0.970751	0	0
60381	1.874167	-0.113408	10.460117	-0.272988	-0.187959	-0.373355	-0.250135	0.401162	-0.611513	0.220006	0.101528	0.027104	0.969822	0	0
60382	2.000759	-0.311330	10.557694	-0.179794	-0.259605	-0.429411	-0.251192	0.401445	-0.612674	0.224435	0.103602	0.025218	0.968638	0	0
60383	2.220932	0.090564	10.401789	-0.204725	-0.256979	-0.448949	-0.251193	0.400613	-0.610978	0.229050	0.105636	0.022829	0.967396	0	0
60384	2.091302	0.206257	10.149473	-0.260230	-0.277924	-0.440550	-0.251190	0.399781	-0.610725	0.233663	0.107696	0.020132	0.966125	0	0
60385	2.201526	0.094027	9.911695	-0.226175	-0.310232	-0.456330	-0.252525	0.399093	-0.606517	0.238363	0.110192	0.017407	0.964747	0	0
60386	2.234128	-0.074589	9.914282	-0.057869	-0.324132	-0.482515	-0.254368	0.396747	-0.605988	0.243151	0.113164	0.016599	0.963222	0	0
60387	2.381217	0.232206	9.935768	-0.040851	-0.313681	-0.482335	-0.255158	0.394532	-0.603639	0.247877	0.116130	0.015670	0.961678	0	0
60388	2.558329	0.700824	9.466151	-0.227785	-0.264730	-0.466725	-0.255685	0.393426	-0.602593	0.252685	0.118105	0.013356	0.960220	0	0
60389	2.508914	0.547025	9.385496	-0.295748	-0.236717	-0.465371	-0.255428	0.394810	-0.602583	0.257514	0.119699	0.010149	0.958778	0	0
60390	2.392190	0.778163	9.163238	-0.179339	-0.219091	-0.473183	-0.255678	0.392733	-0.603387	0.262301	0.121356	0.008422	0.957288	0	0
60391	2.427633	0.680583	8.806102	0.033763	-0.197922	-0.491843	-0.255668	0.388989	-0.600278	0.266965	0.123435	0.008512	0.955731	0	0
60392	2.458968	1.003296	9.018641	0.134024	-0.200543	-0.507812	-0.254982	0.385521	-0.601110	0.271682	0.125733	0.009874	0.954087	0	0
60393	2.315741	1.244131	8.753461	-0.003769	-0.091211	-0.466027	-0.253631	0.379830	-0.599352	0.276124	0.126690	0.009881	0.952684	0	0
60394	2.220840	1.482777	8.682517	-0.211601	-0.112352	-0.412906	-0.250980	0.378984	-0.598614	0.280351	0.127202	0.008067	0.951398	0	0
60395	2.080606	1.461902	8.577736	-0.327087	-0.086129	-0.388059	-0.248459	0.376751	-0.596053	0.284449	0.127217	0.004938	0.950200	0	0
60396	2.085861	1.519737	8.626424	-0.323693	-0.098475	-0.351942	-0.247803	0.379105	-0.598137	0.288223	0.127282	0.002018	0.949064	0	0
60397	2.052522	1.578374	8.838888	-0.204799	-0.114260	-0.338779	-0.247156	0.383815	-0.601377	0.291689	0.127913	-0.000063	0.947922	0	0
60398	2.085357	1.447727	8.673670	-0.115442	-0.098538	-0.304619	-0.247140	0.381043	-0.601405	0.294736	0.128578	-0.001066	0.946888	0	0
60399	2.161325	1.268805	8.562802	0.018791	-0.079254	-0.301866	-0.247006	0.380766	-0.601410	0.297561	0.129531	-0.000948	0.945874	0	0
60400	2.161154	1.235976	8.838821	0.106360	-0.100314	-0.290743	-0.245521	0.374103	-0.598353	0.300183	0.130867	0.000124	0.944862	0	0
60401	2.175366	1.192980	8.972796	0.051756	-0.065390	-0.278694	-0.243526	0.372429	-0.598138	0.302743	0.131782	0.000588	0.943917	0	0
60402	2.314710	1.088856	9.100183	-0.029791	-0.042800	-0.248431	-0.242847	0.369376	-0.597785	0.305139	0.132162	0.000492	0.943092	0	0
60403	2.173622	0.939009	9.291951	-0.054958	-0.051592	-0.231897	-0.240723	0.368672	-0.597956	0.307395	0.132619	-0.000058	0.942295	0	0
60404	1.929061	0.833857	9.677402	0.019241	-0.041094	-0.225987	-0.240717	0.367840	-0.598357	0.309509	0.133133	0.000285	0.941530	0	0
60405	1.844792	0.870436	9.625674	0.073756	-0.014850	-0.202551	-0.241502	0.364517	-0.595495	0.311317	0.133627	0.001035	0.940864	0	0
60406	1.868710	0.836720	9.673149	0.045029	-0.028910	-0.186965	-0.240167	0.362014	-0.594491	0.313026	0.134105	0.001606	0.940228	0	0
60407	2.086917	0.951191	9.908119	-0.006950	-0.043059	-0.178631	-0.237368	0.359227	-0.594824	0.314716	0.134601	0.001490	0.939593	0	0
60408	2.464635	1.429301	9.907953	-0.052695	-0.048502	-0.152565	-0.236985	0.360610	-0.592850	0.316231	0.134956	0.001035	0.939033	0	0
60409	2.913407	1.040703	9.825107	-0.066133	-0.044249	-0.147573	-0.235522	0.359354	-0.592492	0.317708	0.135278	0.000329	0.938489	0	0
60410	3.163433	0.889203	9.686616	-0.075033	-0.048647	-0.156568	-0.237364	0.358673	-0.595092	0.319289	0.135563	-0.000330	0.937911	0	0
60411	3.150039	1.054131	9.313692	-0.141195	-0.052084	-0.157017	-0.236832	0.358948	-0.596146	0.320953	0.135729	-0.001753	0.937317	0	0
60412	2.956203	0.966355	9.218218	-0.223582	-0.061688	-0.141749	-0.236981	0.360888	-0.594551	0.322594	0.135659	-0.003867	0.936758	0	0
60413	3.007713	0.735522	9.373746	-0.194994	-0.074849	-0.141654	-0.237787	0.363526	-0.595561	0.324182	0.135872	-0.005888	0.936168	0	0
60414	2.697990	0.633491	9.827090	-0.057346	-0.090597	-0.128309	-0.236070	0.364903	-0.596622	0.325465	0.136610	-0.006557	0.935611	0	0
60415	2.158346	0.815358	9.718473	-0.009038	-0.039705	-0.107304	-0.235140	0.364482	-0.596641	0.326480	0.137088	-0.006764	0.935185	0	0
60416	1.744377	1.010762	9.637768	-0.074585	-0.043213	-0.053877	-0.236208	0.365736	-0.596350	0.327092	0.137321	-0.007542	0.934931	0	0
60417	1.736573	1.270551	9.623998	-0.224122	-0.068674	-0.033855	-0.234874	0.365591	-0.598862	0.327716	0.137345	-0.009931	0.934687	0	0
60418	2.173016	1.524004	9.457310	-0.400480	-0.051395	-0.001669	-0.236496	0.371421	-0.599172	0.328281	0.136581	-0.013853	0.934551	0	0
60419	2.398824	1.360857	9.381382	-0.489266	-0.087425	0.034463	-0.237312	0.377526	-0.602900	0.328619	0.135894	-0.018850	0.934445	0	0
60420	2.651030	1.508156	9.426565	-0.487588	-0.127789	0.046618	-0.240273	0.387245	-0.605642	0.328820	0.135544	-0.023902	0.934309	0	0
60421	2.723330	1.499293	9.072535	-0.403566	-0.094551	0.084345	-0.242682	0.393636	-0.609212	0.328564	0.135192	-0.028162	0.934331	0	0
60422	2.993167	1.404152	9.323876	-0.305452	-0.192726	0.115439	-0.244444	0.399743	-0.607813	0.327840	0.136025	-0.031817	0.934348	0	0
60423	2.808631	1.259228	9.441570	-0.246435	-0.122737	0.139937	-0.247913	0.403919	-0.607457	0.326842	0.136437	-0.034754	0.934533	0	0
60424	2.740933	1.256508	9.165729	-0.260760	-0.143670	0.143308	-0.250583	0.408924	-0.609725	0.325801	0.136946	-0.037868	0.934701	0	0
60425	2.654233	1.286315	9.253343	-0.310971	-0.154220	0.161438	-0.254058	0.414765	-0.610663	0.324675	0.137433	-0.041513	0.934866	0	0
60426	2.587993	0.807768	9.118628	-0.316243	-0.157615	0.140165	-0.257533	0.421299	-0.612380	0.323721	0.137890	-0.045184	0.934960	0	0
60427	2.656599	0.942314	9.244560	-0.198017	-0.153191	0.111968	-0.260734	0.425613	-0.613337	0.322897	0.138749	-0.047681	0.934993	0	0
60428	2.710972	1.117392	9.217263	-0.081590	-0.120768	0.098855	-0.262731	0.426871	-0.612507	0.322016	0.139638	-0.048981	0.935098	0	0
60429	2.719427	0.959956	8.881303	0.029587	-0.099582	0.062705	-0.266063	0.429522	-0.611120	0.321363	0.140753	-0.049082	0.935150	0	0
60430	2.689054	0.758738	9.073930	0.101262	-0.099526	0.034994	-0.268035	0.426760	-0.610855	0.320828	0.142062	-0.048514	0.935165	0	0
60431	2.550354	0.940961	9.317565	0.094191	-0.038277	0.028189	-0.267783	0.427312	-0.607970	0.320440	0.142825	-0.047744	0.935222	0	0
60432	2.391378	0.990900	9.511786	0.062044	-0.022498	0.013967	-0.271086	0.425111	-0.606631	0.320191	0.143298	-0.047264	0.935259	0	0
60433	2.230019	1.371466	10.060729	0.079900	-0.006820	0.014268	-0.270021	0.424413	-0.607047	0.319972	0.143716	-0.046474	0.935309	0	0
60434	2.350457	1.320812	10.321082	0.180110	-0.008614	0.006128	-0.269749	0.422887	-0.606542	0.319631	0.144440	-0.044834	0.935395	0	0
60435	2.446214	1.213337	10.028204	0.284063	0.067588	0.000067	-0.267888	0.419409	-0.602804	0.319287	0.144809	-0.041840	0.935594	0	0
60436	2.655712	1.145357	9.568963	0.315527	0.084295	-0.015571	-0.266140	0.415659	-0.604047	0.318989	0.145104	-0.038604	0.935789	0	0
60437	3.093108	0.861956	9.249484	0.275449	0.101795	-0.044179	-0.266133	0.413163	-0.601975	0.319081	0.145140	-0.035501	0.935875	0	0
60438	3.459809	1.154536	9.115092	0.248592	0.101684	-0.035611	-0.264255	0.408717	-0.601262	0.319074	0.145063	-0.032808	0.935987	0	0
60439	3.501426	0.544599	9.549952	0.228790	0.089319	-0.028897	-0.262917	0.405383	-0.599742	0.319082	0.145071	-0.030201	0.936071	0	0
60440	3.331811	0.809708	9.290086	0.157100	0.185504	0.032721	-0.262344	0.399005	-0.601388	0.318597	0.143895	-0.028196	0.936480	0	0
60441	2.892738	0.529501	9.353142	0.042355	0.131276	0.061722	-0.260211	0.397192	-0.602487	0.318035	0.142892	-0.027333	0.936850	0	0
60442	2.618476	0.338909	9.252373	-0.090224	0.171481	0.110292	-0.258773	0.399956	-0.601564	0.317169	0.141037	-0.027801	0.937411	0	0
60443	2.337930	0.278624	9.273328	-0.176353	0.118954	0.145674	-0.257323	0.402999	-0.604570	0.316124	0.139426	-0.029148	0.937964	0	0
60444	2.246931	0.389571	9.140796	-0.301810	0.132853	0.196852	-0.257214	0.408821	-0.607397	0.314724	0.137237	-0.031843	0.938670	0	0
60445	2.197922	0.291217	9.101633	-0.461291	0.112609	0.239670	-0.257775	0.416587	-0.611243	0.313178	0.134746	-0.036012	0.939397	0	0
60446	2.240431	0.156301	9.138170	-0.549272	0.067826	0.289933	-0.257828	0.426983	-0.613236	0.311196	0.132352	-0.041358	0.940175	0	0
60447	2.482766	-0.064263	9.205647	-0.524375	0.021336	0.307450	-0.258800	0.434195	-0.612232	0.309041	0.130482	-0.046495	0.940907	0	0
60448	2.691622	-0.234464	9.139398	-0.472471	0.015188	0.304186	-0.261095	0.443356	-0.614989	0.306778	0.128807	-0.051299	0.941629	0	0
60449	2.825983	-0.357983	9.204115	-0.408167	-0.039111	0.311440	-0.263384	0.451547	-0.617757	0.304384	0.127856	-0.055541	0.942294	0	0
60450	2.927686	-0.317961	9.179663	-0.363382	-0.028609	0.304733	-0.265545	0.461124	-0.621823	0.301934	0.126921	-0.059449	0.942970	0	0
60451	3.021491	-0.367096	9.082151	-0.336611	-0.060128	0.313590	-0.269036	0.471124	-0.624816	0.299400	0.126384	-0.063090	0.943613	0	0
60452	3.139771	-0.370692	8.994566	-0.318691	-0.067127	0.308374	-0.271596	0.476818	-0.621705	0.296824	0.125940	-0.066695	0.944238	0	0
60453	3.260018	-0.441241	9.040786	-0.261513	-0.093426	0.317455	-0.274409	0.483210	-0.623303	0.294125	0.125943	-0.069739	0.944863	0	0
60454	3.331831	-0.524100	8.870974	-0.225638	-0.072380	0.308947	-0.276694	0.489321	-0.623862	0.291419	0.125819	-0.072480	0.945511	0	0
60455	3.419572	-0.413890	8.953200	-0.139786	-0.109144	0.305909	-0.282294	0.497669	-0.627102	0.288655	0.126343	-0.074412	0.946139	0	0
60456	3.415062	-1.072597	9.839743	-0.021787	-0.125889	0.295981	-0.285499	0.501428	-0.625967	0.285766	0.127324	-0.075362	0.946809	0	0
60457	3.466820	-1.258700	9.678530	0.155583	-0.045275	0.276368	-0.286829	0.501018	-0.623854	0.282946	0.128117	-0.074298	0.947633	0	0
60458	3.353061	-0.955013	9.591673	0.296204	-0.052993	0.245741	-0.288410	0.499502	-0.623583	0.280179	0.129347	-0.071962	0.948468	0	0
60459	3.011891	-0.711887	9.570974	0.309773	0.028500	0.239238	-0.289199	0.497149	-0.621497	0.277556	0.129904	-0.069191	0.949368	0	0
60460	2.802359	-0.287763	9.296456	0.211458	0.066215	0.237051	-0.288784	0.494514	-0.622316	0.275060	0.129770	-0.067314	0.950248	0	0
60461	2.828072	-0.062492	9.092130	0.125583	0.097695	0.248919	-0.290511	0.494800	-0.621238	0.272626	0.129151	-0.066107	0.951118	0	0
60462	2.520331	-0.218103	9.333339	0.111182	0.097706	0.260324	-0.290377	0.495077	-0.622155	0.270053	0.128425	-0.065126	0.952017	0	0
60463	2.262449	-0.153046	9.499745	0.179122	0.125722	0.277750	-0.290367	0.493691	-0.622693	0.267290	0.127656	-0.063359	0.953019	0	0
60464	2.195762	-0.022708	9.477785	0.199786	0.138032	0.263894	-0.289834	0.493966	-0.624009	0.264586	0.126779	-0.061428	0.954017	0	0
60465	2.298987	0.235647	9.277976	0.118322	0.139728	0.280956	-0.288256	0.495066	-0.622712	0.261873	0.125705	-0.060191	0.954986	0	0
60466	2.488091	0.672444	9.444800	0.041988	0.095750	0.327852	-0.288790	0.497149	-0.624780	0.258726	0.124775	-0.059956	0.955980	0	0
60467	2.538979	0.722531	8.649401	-0.093189	0.112390	0.370998	-0.290015	0.502144	-0.623794	0.255397	0.123355	-0.060898	0.956999	0	0
60468	2.464289	0.419069	8.329303	-0.290217	0.057233	0.402814	-0.290170	0.507413	-0.625967	0.251919	0.121892	-0.064032	0.957903	0	0
60469	2.117257	-0.164486	8.534686	-0.422786	0.086938	0.435421	-0.291544	0.517955	-0.629118	0.248353	0.119832	-0.068259	0.958802	0	0
60470	1.851451	0.145731	8.622263	-0.564396	0.102569	0.492744	-0.292524	0.528634	-0.631618	0.244356	0.117180	-0.074010	0.959730	0	0
60471	1.563742	0.090878	8.828406	-0.777656	0.146999	0.568964	-0.291820	0.546233	-0.634599	0.239944	0.113552	-0.081622	0.960662	0	0
60472	1.158768	2.574306	8.180282	-1.050016	0.199338	0.696463	-0.292680	0.563152	-0.643724	0.234584	0.108613	-0.092021	0.961616	0	0
60473	1.447730	0.746523	8.993169	-1.613529	0.087618	0.790164	-0.293358	0.592679	-0.649973	0.228829	0.103341	-0.107947	0.961928	0	0
60474	1.546626	0.403261	8.685536	-2.289340	0.255195	0.909117	-0.291186	0.634527	-0.658109	0.222656	0.094710	-0.130291	0.961498	0	0
60475	1.639914	-1.410837	8.755204	-2.755811	0.240935	0.961660	-0.290269	0.686776	-0.665467	0.216288	0.085062	-0.156843	0.959888	0	0
60476	1.542387	-2.891706	8.763054	-3.080526	0.251451	0.939672	-0.288057	0.742204	-0.669405	0.210173	0.074548	-0.186578	0.956796	0	0
60477	1.666067	-3.489558	8.639749	-3.202053	0.204283	0.890876	-0.285183	0.795408	-0.669574	0.204343	0.064254	-0.217095	0.952358	0	0
60478	2.050672	-3.405356	8.839287	-3.112533	0.125493	0.852369	-0.282356	0.855125	-0.666925	0.198395	0.054894	-0.246908	0.946923	0	0
60479	2.505563	-3.314146	9.937183	-2.642165	-0.019961	0.837505	-0.279218	0.906940	-0.664621	0.191828	0.047848	-0.272075	0.941747	0	0
60480	2.173198	-4.527513	9.515113	-1.765389	-0.099128	0.832895	-0.280442	0.953509	-0.656143	0.184517	0.043198	-0.289240	0.938311	0	0
60481	1.722662	-5.388183	9.290392	-0.423145	-0.289989	0.746784	-0.280433	0.973743	-0.653976	0.176880	0.043071	-0.293801	0.938370	0	0
60482	1.526185	-6.526437	9.394365	0.824637	-0.370622	0.598562	-0.283466	0.972374	-0.655647	0.169793	0.046325	-0.286965	0.941634	0	0
60483	1.546933	-6.340107	9.814526	2.083271	-0.444348	0.425969	-0.288633	0.951338	-0.658924	0.163534	0.052902	-0.267990	0.947966	0	0
60484	1.835318	-5.198550	10.238553	3.169934	-0.471981	0.312324	-0.295149	0.911738	-0.662365	0.157521	0.061772	-0.238756	0.956225	0	0
60485	1.583417	-4.629001	10.218434	3.916516	-0.443547	0.242280	-0.305253	0.851647	-0.666742	0.151643	0.071635	-0.201737	0.964974	0	0
60486	1.625876	-3.417307	10.140669	4.074521	-0.364574	0.157600	-0.309911	0.787366	-0.668360	0.146325	0.081024	-0.162950	0.972354	0	0
60487	2.287556	-2.057000	9.900642	3.552520	-0.205508	0.103348	-0.313616	0.737767	-0.663948	0.142059	0.088083	-0.128433	0.977530	0	0
60488	2.574515	-1.801814	10.706251	2.618655	-0.097425	0.061635	-0.315096	0.693145	-0.659651	0.138971	0.092719	-0.102993	0.980552	0	0
60489	2.680988	-1.751581	10.100245	1.527410	0.070388	0.055163	-0.314944	0.664870	-0.656790	0.137116	0.094175	-0.087681	0.982162	0	0
60490	2.485017	-1.444241	9.425297	0.498456	0.098232	0.085792	-0.313247	0.646289	-0.656738	0.135895	0.093891	-0.082731	0.982788	0	0
60491	2.275746	-1.646624	8.780656	-0.206472	0.122750	0.082541	-0.312584	0.646286	-0.657011	0.135424	0.092433	-0.084410	0.982849	0	0
60492	2.744490	-1.620340	9.132622	-0.548442	0.094394	0.104476	-0.312505	0.656681	-0.659006	0.134984	0.090746	-0.089768	0.982591	0	0
60493	3.257549	-1.474258	9.444724	-0.534211	0.160606	0.134648	-0.311231	0.666931	-0.661151	0.134332	0.088437	-0.094678	0.982430	0	0
60494	2.999881	-1.703885	9.206367	-0.351730	0.143263	0.144762	-0.308355	0.674955	-0.663474	0.133357	0.086494	-0.098069	0.982404	0	0
60495	2.386044	-1.766741	9.109997	0.050848	0.117308	0.151300	-0.307573	0.678556	-0.665810	0.131984	0.085385	-0.097318	0.982761	0	0
60496	1.932504	-1.696592	8.869566	0.544767	0.112375	0.151513	-0.305427	0.674109	-0.666149	0.130137	0.084924	-0.091945	0.983564	0	0
60497	1.777359	-1.108182	8.971404	0.798841	0.123807	0.162383	-0.305645	0.664685	-0.664142	0.128012	0.084719	-0.083841	0.984584	0	0
60498	1.378014	-0.911231	9.433766	0.843509	0.185907	0.184231	-0.303470	0.654694	-0.663357	0.125635	0.083884	-0.075451	0.985640	0	0
60499	1.083102	-0.952353	9.392576	0.782482	0.185888	0.226164	-0.300478	0.642066	-0.664970	0.122926	0.082979	-0.067466	0.986637	0	0
60500	1.052476	-1.213741	10.358419	0.587177	0.110383	0.231451	-0.301872	0.631680	-0.665839	0.120232	0.082527	-0.061728	0.987382	0	0
60501	1.272983	-1.439680	10.185678	0.365370	0.213512	0.245960	-0.300388	0.626960	-0.665909	0.117671	0.080813	-0.057849	0.988067	0	0
60502	1.179235	-1.715696	10.140052	0.265022	0.126019	0.250172	-0.297593	0.625421	-0.667146	0.115059	0.079807	-0.055284	0.988603	0	0
60503	0.720169	-1.737422	9.730372	0.268732	0.150766	0.239857	-0.297051	0.624032	-0.668479	0.112592	0.078589	-0.052452	0.989139	0	0
60504	0.817518	-1.627905	9.610620	0.337643	0.072084	0.217160	-0.297690	0.620710	-0.669551	0.110213	0.078215	-0.049201	0.989603	0	0
60505	1.001908	-1.517701	9.937163	0.361740	0.073703	0.222588	-0.297402	0.616690	-0.669595	0.107796	0.077860	-0.045544	0.990072	0	0
60506	1.075061	-1.421765	10.033772	0.316960	0.035157	0.218593	-0.298449	0.614339	-0.669341	0.105395	0.077826	-0.042536	0.990467	0	0
60507	1.266800	-1.277405	9.750173	0.288282	0.021116	0.233291	-0.299478	0.611992	-0.674329	0.102900	0.077901	-0.039691	0.990842	0	0
60508	1.391677	-1.035572	9.708613	0.261420	0.000076	0.233913	-0.298413	0.610877	-0.674094	0.100368	0.078149	-0.037280	0.991176	0	0
60509	1.575508	-1.002424	10.005435	0.207634	-0.033316	0.238632	-0.299325	0.607832	-0.673324	0.097859	0.078677	-0.035308	0.991457	0	0
60510	1.654168	-1.138475	9.762848	0.145953	0.005185	0.243563	-0.302637	0.606741	-0.671450	0.095320	0.078755	-0.034045	0.991742	0	0
60511	1.538488	-0.760706	9.513426	0.085049	0.010442	0.267929	-0.303718	0.609795	-0.670354	0.092629	0.078720	-0.033284	0.992026	0	0
60512	1.483348	-0.687355	8.976376	0.025015	-0.000018	0.299219	-0.304244	0.610631	-0.672828	0.089624	0.078716	-0.033268	0.992303	0	0
60513	1.549709	-0.541957	9.499020	0.027516	-0.049178	0.311393	-0.305836	0.611749	-0.673841	0.086525	0.079204	-0.033173	0.992542	0	0
60514	1.620576	-0.424670	9.492547	0.107079	0.006745	0.343901	-0.307440	0.614530	-0.674314	0.083011	0.079188	-0.032372	0.992870	0	0
60515	1.642727	-1.047253	9.675069	0.092696	-0.021288	0.341794	-0.310105	0.617178	-0.674247	0.079565	0.079446	-0.031639	0.993155	0	0
60516	1.529027	-0.738455	9.686810	0.239458	-0.021213	0.337674	-0.310771	0.617319	-0.673318	0.075992	0.079813	-0.029540	0.993470	0	0
60517	1.358708	-0.906549	9.342656	0.232397	0.010418	0.334237	-0.313418	0.615669	-0.671459	0.072516	0.079866	-0.027401	0.993787	0	0
60518	1.345542	-0.732252	9.674045	0.282562	0.012161	0.313493	-0.313800	0.613038	-0.671479	0.069154	0.079936	-0.024828	0.994088	0	0
60519	1.334911	-0.880155	10.047371	0.246819	0.061093	0.306325	-0.314587	0.611795	-0.671611	0.065953	0.079499	-0.022501	0.994396	0	0
60520	1.358821	-0.922742	10.339894	0.168184	0.085558	0.282908	-0.316566	0.610836	-0.672245	0.062994	0.078767	-0.020990	0.994679	0	0
60521	1.259101	-1.009753	9.947994	0.146858	0.112824	0.268773	-0.314981	0.611659	-0.672261	0.060253	0.077752	-0.019611	0.994957	0	0
60522	1.115932	-1.120385	10.373365	0.204214	0.033301	0.212520	-0.314188	0.611793	-0.672010	0.057940	0.077574	-0.017716	0.995144	0	0
60523	1.012357	-0.751112	10.522711	0.218690	0.101586	0.195352	-0.313650	0.610405	-0.672294	0.055869	0.076717	-0.015591	0.995364	0	0
60524	0.944461	-0.447975	10.372962	0.207167	0.133150	0.186656	-0.311907	0.607624	-0.673659	0.053820	0.075550	-0.013589	0.995596	0	0
60525	1.087222	-0.397203	10.035833	0.197412	0.117459	0.172405	-0.310830	0.605402	-0.675008	0.051994	0.074517	-0.011654	0.995795	0	0
60526	1.319110	-0.384886	9.935433	0.211788	0.087713	0.152951	-0.311485	0.604158	-0.675011	0.050265	0.073807	-0.009604	0.995959	0	0
60527	1.285177	-0.403739	9.976368	0.233357	0.073782	0.126628	-0.310412	0.602073	-0.675441	0.048862	0.073228	-0.007308	0.996091	0	0
60528	1.100601	-0.205745	9.754314	0.219016	0.077343	0.140736	-0.308679	0.600123	-0.675225	0.047242	0.072626	-0.005181	0.996226	0	0
60529	1.112875	-0.168267	9.456614	0.183164	0.042365	0.152695	-0.310119	0.596805	-0.674712	0.045613	0.072329	-0.003422	0.996331	0	0
60530	1.222042	-0.442671	9.668825	0.163469	0.010822	0.138245	-0.310498	0.592093	-0.672131	0.044055	0.072362	-0.001878	0.996403	0	0
60531	1.239089	-0.764683	9.809182	0.161681	0.025671	0.136449	-0.311014	0.591127	-0.674492	0.042601	0.072219	-0.000347	0.996478	0	0
60532	1.067121	-0.835616	9.771396	0.114339	0.021385	0.118504	-0.312092	0.593211	-0.672751	0.041238	0.072125	0.000729	0.996543	0	0
60533	1.025983	-0.840752	9.560189	0.050887	0.025821	0.109261	-0.312353	0.592658	-0.672884	0.040133	0.071928	0.001153	0.996601	0	0
60534	1.210865	-0.652101	9.584797	-0.033146	0.003912	0.087404	-0.313147	0.592108	-0.672222	0.039169	0.071947	0.000776	0.996639	0	0
60535	1.378209	-0.206703	9.362552	-0.095677	0.000420	0.072883	-0.312218	0.592935	-0.674063	0.038532	0.071944	-0.000258	0.996664	0	0
60536	1.533782	-0.056999	9.161042	-0.084853	-0.027532	0.051701	-0.311566	0.595843	-0.675879	0.037932	0.072256	-0.001135	0.996664	0	0
60537	1.567602	-0.061487	9.352973	-0.013313	-0.043310	0.050387	-0.315018	0.597664	-0.676594	0.037459	0.072724	-0.001350	0.996647	0	0
60538	1.379880	0.026620	9.370027	0.040416	-0.025735	0.045629	-0.316485	0.597948	-0.674341	0.036807	0.073066	-0.000972	0.996647	0	0
60539	1.417719	0.250243	9.444374	0.052818	-0.025824	0.072187	-0.317796	0.596570	-0.675908	0.036069	0.073384	-0.000533	0.996651	0	0
60540	1.420431	0.286773	9.598591	0.104677	-0.038095	0.072524	-0.320451	0.596306	-0.673773	0.035108	0.073872	0.000461	0.996649	0	0
60541	1.441830	0.229847	9.915005	0.127921	-0.032904	0.069162	-0.320176	0.594087	-0.673013	0.034346	0.074287	0.001655	0.996644	0	0
60542	1.570660	0.353389	9.742267	0.139554	-0.034664	0.073637	-0.321092	0.591735	-0.672498	0.033362	0.074752	0.002997	0.996639	0	0
60543	1.725213	0.347957	9.933146	0.124462	-0.027686	0.044422	-0.322281	0.590910	-0.672095	0.032849	0.075116	0.004183	0.996625	0	0
60544	1.634223	0.459021	9.839070	0.147798	-0.043343	0.026964	-0.322662	0.588557	-0.672768	0.032335	0.075668	0.005639	0.996593	0	0
60545	1.528327	0.516814	9.590691	0.247259	-0.051919	-0.000490	-0.325299	0.586215	-0.672489	0.032179	0.076312	0.008085	0.996532	0	0
60546	1.784194	0.504941	9.506630	0.273324	-0.097381	-0.037552	-0.327658	0.580405	-0.670151	0.032231	0.077436	0.010822	0.996417	0	0
60547	1.995506	0.333014	9.668667	0.244787	-0.079933	-0.058947	-0.329368	0.578058	-0.669887	0.032661	0.078360	0.013284	0.996301	0	0
60548	1.766719	0.091039	9.398674	0.262834	-0.051755	-0.078074	-0.330666	0.572798	-0.668740	0.033125	0.079019	0.015963	0.996195	0	0
60549	1.679801	0.096235	9.303347	0.237883	-0.081399	-0.106531	-0.331176	0.568365	-0.667203	0.034035	0.079950	0.018387	0.996048	0	0
60550	1.699986	0.212042	9.470341	0.068015	-0.051682	-0.130558	-0.333791	0.561171	-0.665138	0.035188	0.080532	0.019166	0.995946	0	0
60551	1.641063	0.073330	9.579812	-0.064354	-0.044691	-0.143846	-0.333521	0.560477	-0.665411	0.036704	0.080988	0.018615	0.995865	0	0
60552	1.553083	-0.068339	9.434736	-0.112452	-0.049786	-0.190036	-0.334041	0.558817	-0.665420	0.038576	0.081474	0.017647	0.995772	0	0
60553	1.507320	-0.059979	9.692395	-0.130292	-0.069024	-0.214898	-0.335103	0.559793	-0.666573	0.040855	0.082134	0.016475	0.995647	0	0
60554	1.323366	0.222433	9.548216	-0.155215	-0.063651	-0.236092	-0.335094	0.558269	-0.666589	0.043205	0.082733	0.015115	0.995520	0	0
60555	1.392402	0.078093	9.716605	-0.110577	-0.100455	-0.230667	-0.335109	0.561318	-0.667345	0.045629	0.083708	0.014133	0.995345	0	0
60556	1.378747	-0.151856	9.995280	-0.144515	-0.065487	-0.243173	-0.336956	0.559942	-0.667068	0.048015	0.084327	0.012889	0.995197	0	0
60557	1.258325	-0.114172	10.213062	-0.112325	-0.084723	-0.250019	-0.336695	0.560079	-0.666153	0.050629	0.085134	0.011900	0.995011	0	0
60558	1.481073	-0.027394	10.055915	-0.004842	-0.089925	-0.272210	-0.338543	0.557871	-0.664312	0.053184	0.086062	0.012059	0.994796	0	0
60559	1.635124	0.247364	9.843839	0.034682	-0.051384	-0.287629	-0.338520	0.553296	-0.663571	0.056041	0.086605	0.012579	0.994586	0	0
60560	1.653798	0.497134	9.767236	0.040117	-0.079330	-0.307029	-0.339023	0.549281	-0.664652	0.058918	0.087445	0.013218	0.994338	0	0
60561	2.026801	0.650843	9.857116	0.083202	-0.077626	-0.338514	-0.338998	0.545400	-0.665347	0.062241	0.088272	0.014257	0.994048	0	0
60562	2.330590	0.583573	9.870545	0.099325	-0.054967	-0.336657	-0.339920	0.541383	-0.660261	0.065364	0.088900	0.015526	0.993772	0	0
60563	2.344270	0.472620	9.804258	0.113644	-0.049706	-0.334797	-0.339889	0.536116	-0.660314	0.068618	0.089478	0.016884	0.993479	0	0
60564	2.161075	0.521882	9.715075	0.068955	-0.051377	-0.342992	-0.337744	0.530837	-0.659088	0.071863	0.090045	0.017856	0.993181	0	0
60565	1.792959	0.718818	9.465752	0.018818	-0.028535	-0.321089	-0.340086	0.525725	-0.662905	0.075060	0.090352	0.018280	0.992909	0	0
60566	1.654640	0.623759	9.489886	0.040218	-0.082738	-0.321989	-0.339799	0.521981	-0.662815	0.078128	0.091213	0.018922	0.992582	0	0
60567	1.673202	0.515607	9.565392	0.081363	-0.079250	-0.320825	-0.340032	0.516993	-0.663779	0.081274	0.092068	0.019932	0.992230	0	0
60568	1.662305	0.342521	9.568303	0.058048	-0.085395	-0.312237	-0.341335	0.513397	-0.664057	0.084221	0.092968	0.020741	0.991884	0	0
60569	1.578225	0.059963	9.767669	-0.047532	-0.061813	-0.312077	-0.340392	0.510204	-0.663317	0.087394	0.093539	0.020470	0.991561	0	0
60570	1.416471	-0.275214	9.866155	-0.133415	-0.036430	-0.311752	-0.342100	0.506748	-0.661752	0.090502	0.093787	0.019422	0.991280	0	0
60571	1.315501	-0.211899	9.862947	-0.167581	-0.025130	-0.271383	-0.341562	0.505636	-0.662165	0.093372	0.093886	0.017936	0.991032	0	0
60572	1.321366	-0.076377	10.148060	-0.180340	-0.028799	-0.228292	-0.339588	0.508675	-0.663607	0.095673	0.094030	0.016352	0.990827	0	0
60573	1.398197	-0.135016	10.045778	-0.144658	0.018366	-0.188242	-0.340108	0.507570	-0.664658	0.097688	0.093723	0.015043	0.990680	0	0
60574	1.445579	-0.251888	9.702739	-0.104321	0.029822	-0.192343	-0.339310	0.506872	-0.664415	0.099572	0.093365	0.014233	0.990538	0	0
60575	1.320520	-0.174496	9.522046	-0.126671	0.036882	-0.188898	-0.337454	0.507695	-0.666008	0.101572	0.092883	0.013106	0.990396	0	0
60576	1.395718	0.218587	9.261539	-0.148973	0.032542	-0.195181	-0.336396	0.508937	-0.667585	0.103521	0.092452	0.011858	0.990250	0	0
60577	1.663159	0.478069	9.062730	-0.107021	-0.011274	-0.179196	-0.338244	0.506452	-0.665484	0.105412	0.092466	0.010868	0.990061	0	0
60578	1.829333	0.412140	9.163886	-0.085726	-0.026286	-0.147438	-0.337710	0.506172	-0.666282	0.106834	0.092689	0.010142	0.989895	0	0
60579	1.653136	0.423214	9.189568	-0.071384	-0.034091	-0.156119	-0.338633	0.505761	-0.666796	0.108465	0.092971	0.009462	0.989698	0	0
60580	1.652464	0.331595	9.116417	-0.092917	-0.051601	-0.146664	-0.336745	0.501179	-0.668705	0.109890	0.093436	0.008636	0.989505	0	0
60581	1.843872	0.075834	9.342555	-0.101936	-0.058717	-0.140702	-0.339003	0.501190	-0.666967	0.111398	0.093930	0.007611	0.989298	0	0
60582	1.970360	-0.140919	9.574508	-0.102948	-0.006380	-0.107123	-0.339420	0.504380	-0.666798	0.112419	0.093940	0.006701	0.989188	0	0
60583	2.065340	-0.028624	9.570172	-0.159258	0.004097	-0.116312	-0.339954	0.505631	-0.667563	0.113734	0.093754	0.005146	0.989064	0	0
60584	2.076315	0.165176	9.262263	-0.255665	0.011218	-0.153955	-0.339689	0.506878	-0.669652	0.115385	0.093414	0.002787	0.988915	0	0
60585	1.971148	0.310873	9.445104	-0.282621	0.011151	-0.132946	-0.340756	0.509796	-0.672490	0.116977	0.093022	0.000036	0.988769	0	0
60586	1.980597	0.273121	9.708965	-0.212011	0.061806	-0.109354	-0.339169	0.511451	-0.674464	0.118144	0.092233	-0.001874	0.988702	0	0
60587	1.974355	0.067132	9.975836	-0.120060	0.106286	-0.059224	-0.338777	0.511448	-0.672766	0.118856	0.091093	-0.002973	0.988720	0	0
60588	1.874412	-0.066508	10.066492	-0.077134	0.138659	-0.048219	-0.336660	0.513656	-0.675660	0.119297	0.089703	-0.003515	0.988792	0	0
60589	1.950877	-0.186698	10.285566	-0.102203	0.124602	-0.055554	-0.334538	0.514200	-0.677522	0.119956	0.088403	-0.004424	0.988826	0	0
60590	1.677448	-0.266150	10.349501	-0.177328	0.157898	-0.055035	-0.335309	0.512266	-0.680937	0.120580	0.086703	-0.005931	0.988892	0	0
60591	1.084278	1.166231	11.601645	-0.733952	0.108676	-0.073807	-0.331748	0.516960	-0.684353	0.121964	0.084787	-0.013077	0.988820	0	0
60592	0.709886	0.857290	10.298663	-0.563561	0.306845	-0.067364	-0.326987	0.522760	-0.691839	0.123071	0.081145	-0.018211	0.988907	0	0
60593	1.178291	0.192659	9.666894	-0.361436	0.088238	-0.099548	-0.326213	0.528023	-0.694419	0.124379	0.079873	-0.021656	0.988778	0	0
60594	1.711687	-0.195271	10.018347	-0.060809	0.067136	-0.117066	-0.326346	0.529550	-0.696761	0.125493	0.079233	-0.022071	0.988679	0	0
60595	2.406365	-0.288888	9.492135	0.105661	0.042601	-0.121445	-0.325687	0.529407	-0.695724	0.126635	0.079009	-0.020938	0.988576	0	0
60596	2.205692	-1.353536	10.058450	0.148754	0.082918	-0.163451	-0.325407	0.526911	-0.695753	0.128052	0.078486	-0.019226	0.988470	0	0
60597	1.482807	-1.131750	9.951872	-0.024629	0.133906	-0.187176	-0.322730	0.522878	-0.697276	0.129961	0.077208	-0.019239	0.988321	0	0
60598	1.138374	-0.658735	9.590154	-0.248268	0.039575	-0.211849	-0.321141	0.523563	-0.698080	0.132197	0.076607	-0.021474	0.988025	0	0
60599	1.188187	-0.438625	9.332684	-0.369859	0.020370	-0.229511	-0.320878	0.524671	-0.699515	0.134764	0.076000	-0.025020	0.987642	0	0
60600	1.281145	-0.271035	9.314581	-0.405563	-0.026842	-0.260777	-0.320907	0.529383	-0.698812	0.137578	0.075856	-0.028859	0.987160	0	0
60601	1.240330	-0.578309	9.407537	-0.359002	-0.002320	-0.265688	-0.319870	0.535200	-0.701916	0.140483	0.075491	-0.032299	0.986672	0	0
60602	1.208962	-0.923378	9.749935	-0.325006	0.034380	-0.265376	-0.319330	0.535199	-0.704938	0.143295	0.074855	-0.035253	0.986215	0	0
60603	1.217469	-1.095572	10.093976	-0.301749	0.006355	-0.282977	-0.318010	0.537272	-0.707035	0.146323	0.074481	-0.038113	0.985692	0	0
60604	1.468763	-1.073544	10.072834	-0.327642	0.008054	-0.293804	-0.318145	0.537272	-0.706247	0.149417	0.074107	-0.041110	0.985136	0	0
60605	1.411731	-1.280121	10.018075	-0.375063	-0.012913	-0.299536	-0.317759	0.540320	-0.708057	0.152647	0.073815	-0.044720	0.984505	0	0
60606	1.271916	-1.591004	10.251244	-0.403636	0.016855	-0.312000	-0.315389	0.544050	-0.710153	0.155984	0.073246	-0.048437	0.983849	0	0
60607	1.254488	-1.321937	10.100668	-0.359711	0.018677	-0.323946	-0.314596	0.545572	-0.712116	0.159448	0.072667	-0.051843	0.983162	0	0
60608	1.291095	-0.923609	9.883816	-0.337249	-0.004868	-0.343178	-0.313689	0.549170	-0.712225	0.163034	0.072428	-0.054917	0.982425	0	0
60609	1.493227	-1.021567	9.828071	-0.331949	-0.023311	-0.332712	-0.313288	0.549446	-0.713670	0.166533	0.072305	-0.058108	0.981663	0	0
60610	1.674600	-1.319155	9.722139	-0.285400	-0.021567	-0.336004	-0.310648	0.551095	-0.713694	0.170001	0.072310	-0.060704	0.980911	0	0
60611	1.912477	-1.830234	9.949748	-0.188009	-0.023446	-0.316096	-0.310384	0.551648	-0.714479	0.173225	0.072423	-0.062509	0.980225	0	0
60612	1.849572	-2.206766	10.188640	-0.101182	0.021969	-0.315407	-0.310558	0.548908	-0.712935	0.176387	0.072303	-0.063236	0.979623	0	0
60613	1.726811	-1.807191	9.973178	-0.103047	0.014989	-0.292412	-0.308688	0.546543	-0.713512	0.179335	0.072171	-0.064181	0.979036	0	0
60614	1.858398	-1.294377	9.682317	-0.258702	0.025443	-0.284625	-0.308426	0.547512	-0.714292	0.182315	0.071713	-0.066466	0.978366	0	0
60615	1.904145	-0.968325	9.450134	-0.514659	0.070820	-0.249259	-0.306575	0.550552	-0.718352	0.185168	0.070267	-0.071365	0.977590	0	0
60616	1.936809	-1.131793	9.563338	-0.647263	0.051432	-0.218620	-0.305281	0.556920	-0.720143	0.187786	0.068793	-0.077447	0.976732	0	0
60617	1.784256	-1.520915	9.348679	-0.610516	0.111020	-0.211116	-0.303608	0.564809	-0.719173	0.190350	0.066752	-0.083230	0.975902	0	0
60618	1.604447	-1.673716	9.261950	-0.471086	0.060338	-0.191754	-0.302043	0.570760	-0.722151	0.192574	0.065500	-0.087588	0.975168	0	0
60619	1.584694	-1.735946	9.311876	-0.310042	0.084860	-0.184331	-0.300596	0.573663	-0.723979	0.194647	0.064265	-0.090507	0.974572	0	0
60620	1.502546	-1.749082	9.526340	-0.169700	0.082199	-0.162152	-0.299941	0.577126	-0.727624	0.196401	0.063355	-0.091902	0.974149	0	0
60621	1.368664	-1.560445	9.520050	-0.044486	0.098856	-0.145240	-0.297813	0.576700	-0.729626	0.197933	0.062465	-0.092227	0.973866	0	0
60622	1.504825	-1.431503	9.558812	0.003706	0.074273	-0.125607	-0.295837	0.575994	-0.725339	0.199213	0.061939	-0.091971	0.973663	0	0
60623	1.485663	-1.403121	9.352610	-0.058847	0.139035	-0.117882	-0.294492	0.573354	-0.726958	0.200524	0.060604	-0.092366	0.973440	0	0
60624	1.495998	-1.309334	9.372826	-0.119747	0.103131	-0.115797	-0.291973	0.573341	-0.727783	0.201811	0.059541	-0.093260	0.973154	0	0
60625	1.553009	-1.427445	9.395077	-0.098385	0.081294	-0.103381	-0.291094	0.570956	-0.732144	0.202951	0.058679	-0.094155	0.972884	0	0
60626	1.630747	-1.378431	9.890077	-0.025109	0.053188	-0.104735	-0.289632	0.570949	-0.733477	0.204026	0.058283	-0.094236	0.972675	0	0
60627	1.741005	-1.490250	9.786896	0.137854	0.099624	-0.115769	-0.287763	0.569831	-0.735876	0.205167	0.057741	-0.092779	0.972607	0	0
60628	1.923345	-1.650916	9.624848	0.196962	0.106639	-0.122447	-0.288258	0.564152	-0.736449	0.206330	0.057296	-0.090580	0.972595	0	0
60629	1.504733	-1.418063	9.193712	0.170203	0.111226	-0.125967	-0.285846	0.559427	-0.736664	0.207561	0.056722	-0.088776	0.972533	0	0
60630	1.349913	-0.773007	8.942894	0.145177	0.100802	-0.124241	-0.283566	0.553315	-0.734532	0.208765	0.056228	-0.087090	0.972456	0	0
60631	1.282453	-1.431079	9.089730	0.130057	0.195296	-0.124126	-0.281551	0.548731	-0.735132	0.210073	0.054752	-0.085490	0.972401	0	0
60632	1.819365	-1.328283	9.466022	0.138003	0.076112	-0.145797	-0.281006	0.545540	-0.734124	0.211465	0.054501	-0.083914	0.972250	0	0
60633	1.603877	-1.421503	9.894620	0.136118	0.097050	-0.130718	-0.278845	0.538321	-0.734228	0.212749	0.054008	-0.082453	0.972123	0	0
60634	1.558318	-1.368949	9.660081	0.073574	0.172321	-0.121179	-0.275912	0.536505	-0.736651	0.214018	0.052663	-0.081313	0.972014	0	0
60635	1.335037	-1.180289	9.433447	0.018107	0.144422	-0.123336	-0.273756	0.531505	-0.738830	0.215331	0.051454	-0.080897	0.971823	0	0
60636	1.116172	-1.053791	9.340652	0.009142	0.131369	-0.119830	-0.271362	0.529967	-0.739144	0.216585	0.050367	-0.080471	0.971637	0	0
60637	1.187621	-0.859163	9.457639	0.041234	0.116408	-0.100249	-0.269230	0.527461	-0.738415	0.217640	0.049461	-0.079889	0.971496	0	0
60638	1.259052	-0.669154	9.637061	0.098343	0.105798	-0.073423	-0.266424	0.524259	-0.740063	0.218371	0.048780	-0.078674	0.971465	0	0
60639	1.367725	-0.337431	9.846633	0.167980	0.096047	-0.046485	-0.264142	0.519257	-0.740541	0.218826	0.048310	-0.076906	0.971528	0	0
60640	1.491334	-0.927358	9.168225	0.157358	0.166136	-0.035878	-0.263857	0.515375	-0.740059	0.219200	0.047143	-0.075003	0.971650	0	0
60641	1.746780	-0.673425	9.483791	0.162538	0.036503	-0.039866	-0.263441	0.512323	-0.740096	0.219549	0.047245	-0.073410	0.971688	0	0
60642	1.403515	-0.732456	9.755259	0.133796	0.030379	-0.025032	-0.261560	0.507046	-0.738998	0.219722	0.047337	-0.072038	0.971747	0	0
60643	1.099024	-0.763749	9.757525	0.108690	0.029560	-0.013678	-0.261414	0.503857	-0.737721	0.219838	0.047373	-0.070983	0.971797	0	0
60644	0.988897	-0.632777	9.832085	0.092407	0.004999	0.017014	-0.261929	0.500810	-0.736957	0.219595	0.047590	-0.070088	0.971906	0	0
60645	0.756847	-0.669013	9.975473	0.070816	-0.012507	0.033594	-0.263094	0.497908	-0.740114	0.219240	0.047912	-0.069497	0.972013	0	0
60646	0.680055	-0.598929	9.888015	0.083295	0.002369	0.051402	-0.263875	0.495695	-0.740386	0.218656	0.048111	-0.068712	0.972190	0	0
60647	0.767803	-0.477647	9.657922	0.118141	-0.033492	0.058579	-0.264401	0.495143	-0.740384	0.218021	0.048713	-0.067698	0.972374	0	0
60648	0.970243	-0.525742	9.391245	0.136940	-0.050113	0.058591	-0.265977	0.492102	-0.739341	0.217277	0.049537	-0.066509	0.972581	0	0
60649	1.066192	-0.615506	9.384578	0.176402	-0.067566	0.032333	-0.268080	0.487955	-0.737384	0.216846	0.050613	-0.064974	0.972725	0	0
60650	0.935229	-0.700471	9.581813	0.197840	-0.079808	0.030700	-0.269119	0.482970	-0.734928	0.216296	0.051877	-0.063241	0.972895	0	0
60651	0.574387	-0.851011	9.773067	0.147715	-0.069258	0.032209	-0.271212	0.477714	-0.733900	0.215879	0.052897	-0.061979	0.973014	0	0
60652	0.580551	-1.009137	9.992311	0.090339	-0.078105	0.047581	-0.272401	0.476611	-0.732844	0.215195	0.053902	-0.061294	0.973154	0	0
60653	0.699804	-1.221324	10.125838	0.015265	-0.057145	0.030285	-0.273983	0.475372	-0.732964	0.214873	0.054503	-0.061292	0.973192	0	0
60654	0.956457	-1.463825	10.135256	-0.054472	-0.058954	0.016426	-0.275829	0.474413	-0.733862	0.214602	0.055029	-0.061960	0.973180	0	0
60655	1.059999	-1.498898	9.941685	-0.082872	-0.041355	-0.024285	-0.276354	0.473445	-0.733602	0.214873	0.055290	-0.062860	0.973047	0	0
60656	1.223895	-1.210978	10.126242	-0.123827	-0.051838	-0.075724	-0.277155	0.474697	-0.734102	0.215569	0.055654	-0.064137	0.972789	0	0
60657	1.358679	-0.924476	9.772665	-0.217584	0.011194	-0.087608	-0.276364	0.476496	-0.735800	0.216563	0.055153	-0.066200	0.972459	0	0
60658	1.587957	-0.582102	9.053593	-0.282764	0.004280	-0.097784	-0.276772	0.478022	-0.735254	0.217595	0.054641	-0.068890	0.972070	0	0
60659	1.811834	-0.334474	8.799745	-0.323929	-0.030746	-0.098222	-0.276253	0.481347	-0.737850	0.218720	0.054339	-0.072060	0.971605	0	0
60660	1.913091	-0.352575	8.644843	-0.348978	-0.001028	-0.085991	-0.275078	0.485638	-0.740054	0.219610	0.053730	-0.075406	0.971184	0	0
60661	1.912219	-0.483952	8.941366	-0.327578	-0.013341	-0.082388	-0.275492	0.490077	-0.742624	0.220592	0.053258	-0.078568	0.970737	0	0
60662	1.851385	-0.555034	9.138155	-0.309785	0.039065	-0.050347	-0.275104	0.491599	-0.742222	0.221094	0.052323	-0.081460	0.970435	0	0
60663	1.760856	-0.722466	9.213921	-0.313461	0.096743	-0.014927	-0.273258	0.494640	-0.744841	0.221499	0.050775	-0.084265	0.970185	0	0
60664	1.797947	-0.919406	8.617688	-0.278557	0.100338	-0.000600	-0.273008	0.498520	-0.746904	0.221583	0.049271	-0.086745	0.970025	0	0
60665	1.848213	-1.365201	10.051786	-0.245824	0.003761	0.010607	-0.271426	0.501840	-0.750302	0.221623	0.048766	-0.089110	0.969827	0	0
60666	1.502172	-1.818117	10.506217	-0.238496	0.187518	0.012208	-0.267988	0.504317	-0.752689	0.221684	0.046490	-0.091016	0.969748	0	0
60667	1.436913	-1.824955	10.463440	-0.240231	0.157843	-0.007279	-0.265349	0.507214	-0.754405	0.222027	0.044519	-0.092981	0.969575	0	0
60668	1.276147	-1.668583	10.062847	-0.240001	0.158063	-0.045958	-0.262581	0.510110	-0.755467	0.222628	0.042579	-0.094941	0.969335	0	0
60669	1.450914	-1.531512	9.712014	-0.297094	0.116161	-0.085314	-0.259397	0.511342	-0.758911	0.223709	0.040959	-0.097515	0.968900	0	0
60670	1.401625	-1.674992	9.859803	-0.347243	0.140604	-0.073273	-0.258339	0.514249	-0.763092	0.224624	0.038972	-0.100540	0.968461	0	0
60671	1.476568	-1.674506	10.210063	-0.325783	0.140530	-0.080196	-0.255440	0.518670	-0.765976	0.225685	0.037052	-0.103336	0.967995	0	0
60672	1.309395	-1.750287	10.172179	-0.221131	0.165081	-0.065210	-0.251733	0.520730	-0.768764	0.226497	0.035103	-0.105086	0.967690	0	0
60673	1.135429	-1.759032	10.014953	-0.099412	0.128483	-0.079382	-0.249607	0.520443	-0.770372	0.227452	0.033810	-0.105714	0.967443	0	0
60674	1.047496	-1.897929	9.990081	-0.008948	0.133837	-0.098971	-0.247474	0.519601	-0.772904	0.228488	0.032680	-0.105470	0.967265	0	0
60675	0.972083	-1.978783	10.100360	0.046544	0.167096	-0.096680	-0.244270	0.515287	-0.772864	0.229601	0.031360	-0.104591	0.967140	0	0
60676	0.860140	-1.754870	9.887590	0.000029	0.182885	-0.087185	-0.238940	0.511240	-0.775083	0.230588	0.029761	-0.104151	0.967003	0	0
60677	0.827541	-1.575241	9.553456	-0.069857	0.175874	-0.057706	-0.235875	0.508868	-0.776464	0.231367	0.028042	-0.104383	0.966844	0	0
60678	0.803118	-1.609152	9.413878	-0.107456	0.144405	-0.058972	-0.233215	0.507190	-0.776783	0.232066	0.026538	-0.105080	0.966643	0	0
60679	0.889510	-1.680039	9.263305	-0.096695	0.113816	-0.069616	-0.231086	0.506348	-0.778135	0.232902	0.025367	-0.105707	0.966405	0	0
60680	0.740925	-1.861449	9.339411	-0.028635	0.086798	-0.093884	-0.228692	0.505366	-0.779492	0.233844	0.024642	-0.105766	0.966190	0	0
60681	0.680005	-1.948957	9.670605	0.028563	0.071887	-0.093528	-0.226281	0.501334	-0.780355	0.234833	0.024187	-0.105274	0.966016	0	0
60682	0.672032	-1.704392	9.397090	0.034035	0.071102	-0.107531	-0.222947	0.499932	-0.784614	0.235877	0.023774	-0.104761	0.965827	0	0
60683	0.717178	-1.469085	9.377775	0.012635	0.029147	-0.134239	-0.222130	0.495492	-0.783622	0.237217	0.023733	-0.104506	0.965527	0	0
60684	0.895139	-1.567148	9.226099	0.034080	0.020368	-0.127136	-0.221319	0.492438	-0.783141	0.238389	0.023831	-0.104108	0.965279	0	0
60685	1.096634	-1.756292	9.239010	0.089542	-0.000664	-0.132194	-0.218643	0.486879	-0.781664	0.239660	0.024261	-0.103180	0.965054	0	0
60686	1.079912	-2.068807	9.252385	0.134385	0.022150	-0.151230	-0.216765	0.482156	-0.780691	0.241040	0.024606	-0.101802	0.964848	0	0
60687	0.944145	-2.144643	9.276719	0.144301	0.027476	-0.166974	-0.215148	0.475909	-0.778287	0.242659	0.024933	-0.100281	0.964592	0	0
60688	0.862537	-2.074345	9.246987	0.132698	0.004779	-0.178557	-0.212742	0.471183	-0.776536	0.244278	0.025468	-0.098953	0.964307	0	0
60689	1.022952	-1.928924	9.230451	0.068299	-0.005768	-0.185251	-0.211395	0.467295	-0.776726	0.246057	0.025947	-0.098249	0.963914	0	0
60690	1.192169	-1.901589	9.162009	0.022629	-0.030323	-0.182191	-0.209489	0.460357	-0.779839	0.247722	0.026552	-0.098068	0.963489	0	0
60691	1.283512	-1.955670	9.013989	0.003860	-0.028572	-0.182357	-0.208156	0.458409	-0.779224	0.249466	0.027094	-0.098052	0.963026	0	0
60692	1.325866	-2.114440	9.115147	0.000301	-0.037329	-0.193036	-0.207343	0.455633	-0.779919	0.251219	0.027724	-0.098099	0.962547	0	0
60693	1.358796	-2.241727	9.262412	0.023571	-0.018110	-0.193717	-0.204669	0.451738	-0.780523	0.253075	0.028231	-0.097880	0.962068	0	0
60694	1.373643	-2.195759	9.387791	0.075430	-0.011144	-0.187144	-0.201735	0.448118	-0.780079	0.254795	0.028790	-0.097139	0.961673	0	0
60695	1.422987	-2.051602	9.461125	0.091540	-0.021659	-0.192338	-0.200518	0.444232	-0.780923	0.256612	0.029509	-0.096289	0.961253	0	0
60696	1.500866	-1.965751	9.418179	0.104053	-0.009440	-0.184277	-0.198241	0.438952	-0.779306	0.258304	0.030121	-0.095269	0.960883	0	0
60697	1.542108	-1.937385	9.360467	0.080782	-0.000711	-0.178253	-0.195981	0.436027	-0.776748	0.260007	0.030606	-0.094484	0.960485	0	0
60698	1.519964	-1.994919	9.367207	0.041431	0.015907	-0.177603	-0.192786	0.432683	-0.776044	0.261683	0.030805	-0.094001	0.960071	0	0
60699	1.423925	-1.921617	9.496260	0.032486	0.025531	-0.178474	-0.189178	0.428784	-0.778497	0.263426	0.030919	-0.093622	0.959628	0	0
60700	1.230838	-1.910264	9.570159	0.032477	0.013330	-0.181984	-0.185447	0.426270	-0.780676	0.265157	0.031121	-0.093231	0.959183	0	0
60701	1.066443	-1.942116	9.746662	0.082397	0.018517	-0.144553	-0.182647	0.423761	-0.781792	0.266550	0.031402	-0.092409	0.958867	0	0
60702	1.269391	-1.933517	9.930075	0.148601	0.029812	-0.144974	-0.177713	0.420272	-0.785441	0.267902	0.031721	-0.090870	0.958627	0	0
60703	1.539627	-1.968910	10.057121	0.200451	0.040199	-0.135838	-0.173983	0.417480	-0.786967	0.269192	0.032105	-0.088870	0.958440	0	0
60704	1.492122	-1.862320	10.183735	0.180733	0.039294	-0.131546	-0.170253	0.413024	-0.785496	0.270411	0.032406	-0.087001	0.958258	0	0
60705	1.206009	-2.019379	10.006544	0.187097	0.041211	-0.149059	-0.167206	0.408846	-0.778768	0.271829	0.032758	-0.085130	0.958013	0	0
60706	0.942136	-1.758960	9.545548	0.170274	0.041435	-0.173710	-0.162010	0.403828	-0.779159	0.273461	0.033045	-0.083341	0.957696	0	0
60707	0.886455	-1.430048	9.203716	0.091591	0.004774	-0.184899	-0.160147	0.401461	-0.777638	0.275220	0.033509	-0.082474	0.957251	0	0
60708	0.908815	-1.345726	9.305437	-0.017543	0.018722	-0.188279	-0.155635	0.401021	-0.779284	0.277032	0.033510	-0.082540	0.956722	0	0
60709	0.702906	-1.448783	9.688175	-0.091919	0.015153	-0.175584	-0.151680	0.403632	-0.778270	0.278769	0.033355	-0.083399	0.956149	0	0
60710	0.281429	-1.646029	10.182247	-0.098433	-0.009404	-0.142161	-0.149302	0.406115	-0.780509	0.280136	0.033362	-0.084332	0.955667	0	0
60711	-0.153402	-1.677855	10.464432	-0.105719	-0.000642	-0.119154	-0.147854	0.408603	-0.781948	0.281322	0.033246	-0.085378	0.955230	0	0
60712	-0.193528	-1.545525	10.374969	-0.123654	-0.012888	-0.110476	-0.142581	0.411067	-0.778727	0.282388	0.033189	-0.086571	0.954809	0	0
60713	0.119406	-1.345996	10.350529	-0.152205	-0.033933	-0.132842	-0.141276	0.415357	-0.780015	0.283688	0.033245	-0.088135	0.954279	0	0
60714	0.514033	-1.202562	10.281477	-0.184373	-0.063759	-0.148252	-0.139175	0.419227	-0.781057	0.285084	0.033536	-0.090038	0.953675	0	0
60715	0.804739	-1.068179	10.133904	-0.188726	-0.061142	-0.169479	-0.139589	0.422833	-0.782457	0.286719	0.033772	-0.091997	0.952989	0	0
60716	0.947960	-0.954717	9.847964	-0.168046	-0.061962	-0.183444	-0.137484	0.425871	-0.783376	0.288443	0.034124	-0.093727	0.952288	0	0
60717	1.026368	-0.785563	9.517559	-0.132209	-0.065404	-0.184939	-0.137093	0.429059	-0.786627	0.290199	0.034577	-0.095134	0.951598	0	0
60718	1.058721	-0.644561	9.302591	-0.085819	-0.105665	-0.160050	-0.136044	0.431826	-0.788188	0.291616	0.035562	-0.096214	0.951020	0	0
60719	1.172998	-0.526084	9.009748	-0.055335	-0.093377	-0.161550	-0.136318	0.432797	-0.787257	0.293095	0.036488	-0.096954	0.950454	0	0
60720	1.254179	-0.656462	9.055618	-0.032284	-0.119738	-0.124520	-0.135811	0.434871	-0.783967	0.294116	0.037731	-0.097578	0.950027	0	0
60721	1.194953	-0.847178	9.462520	-0.045036	-0.072678	-0.073365	-0.136092	0.436535	-0.782111	0.294774	0.038410	-0.098173	0.949734	0	0
60722	0.872370	-1.055298	9.799391	-0.036315	-0.044762	-0.025570	-0.135571	0.438473	-0.782755	0.294912	0.038833	-0.098651	0.949624	0	0
60723	0.569031	-1.264450	9.847672	-0.009647	-0.025521	0.016156	-0.135831	0.437643	-0.782891	0.294753	0.039071	-0.098788	0.949650	0	0
60724	0.430320	-1.425761	10.229160	0.028664	-0.044841	0.034870	-0.136110	0.440000	-0.782601	0.294298	0.039627	-0.098673	0.949780	0	0
60725	0.803006	-1.304450	9.948542	0.060073	0.004110	0.036958	-0.134524	0.440268	-0.782098	0.293942	0.039754	-0.098056	0.949949	0	0
60726	1.104314	-1.370317	9.627932	0.072828	-0.044773	-0.019618	-0.133986	0.439712	-0.783423	0.294003	0.040491	-0.097499	0.949956	0	0
60727	1.155527	-1.663247	9.967745	0.033507	-0.037037	-0.034103	-0.134615	0.439491	-0.780390	0.294292	0.040999	-0.097224	0.949873	0	0
60728	1.224111	-1.881150	10.462157	-0.077477	0.031904	-0.020639	-0.131441	0.440305	-0.780431	0.294509	0.040564	-0.097870	0.949758	0	0
60729	1.377828	-1.649980	10.153447	-0.164088	0.115906	-0.025364	-0.130662	0.443904	-0.781848	0.294944	0.039028	-0.099027	0.949567	0	0
60730	1.292043	-1.468515	9.497734	-0.182812	0.047850	-0.040650	-0.127498	0.447213	-0.783305	0.295412	0.038151	-0.100619	0.949290	0	0
60731	1.252969	-1.530646	9.531005	-0.163209	0.064435	-0.019301	-0.126719	0.451090	-0.785113	0.295736	0.037101	-0.101920	0.949092	0	0
60732	1.033092	-1.552605	9.655224	-0.102403	0.123063	0.002562	-0.124613	0.455514	-0.788639	0.295832	0.035705	-0.102542	0.949049	0	0
60733	0.872037	-1.450253	9.679421	-0.039837	0.184293	0.035030	-0.119194	0.458396	-0.790265	0.295716	0.033822	-0.102331	0.949177	0	0
60734	0.867865	-1.358773	9.694930	0.018228	0.145784	0.044145	-0.116420	0.458657	-0.788863	0.295403	0.032523	-0.101755	0.949382	0	0
60735	0.988698	-1.332162	9.266382	0.051317	0.147561	0.060232	-0.114565	0.457537	-0.787199	0.294978	0.031231	-0.100786	0.949660	0	0
60736	1.398804	-1.379630	8.947449	0.029795	0.105488	0.066847	-0.112979	0.457389	-0.785914	0.294401	0.030326	-0.100226	0.949928	0	0
60737	1.774486	-1.526590	9.041059	-0.010473	0.112351	0.066433	-0.110351	0.462226	-0.788003	0.293900	0.029193	-0.099954	0.950147	0	0
60738	1.844000	-1.603635	9.193393	-0.018548	0.123664	0.069900	-0.107960	0.461104	-0.788312	0.293311	0.027972	-0.099800	0.950382	0	0
60739	1.623972	-1.644990	9.266918	0.002830	0.101815	0.082369	-0.104926	0.463027	-0.787946	0.292645	0.026977	-0.099445	0.950653	0	0
60740	1.373798	-1.504080	9.088037	0.006483	0.101950	0.071930	-0.104546	0.466074	-0.787922	0.291984	0.026035	-0.099117	0.950917	0	0
60741	1.413793	-1.307777	8.885656	-0.032938	0.052959	0.075904	-0.102957	0.467175	-0.789770	0.291340	0.025417	-0.099245	0.951118	0	0
60742	1.686744	-1.300005	8.977125	-0.032987	0.033603	0.078394	-0.101234	0.467165	-0.790189	0.290575	0.025003	-0.099493	0.951337	0	0
60743	1.972942	-1.469944	9.193817	0.054596	0.019475	0.089430	-0.102043	0.469525	-0.789891	0.289748	0.024963	-0.098893	0.951653	0	0
60744	1.859539	-1.800408	9.383270	0.128857	0.031750	0.086453	-0.100721	0.469934	-0.789907	0.288839	0.025030	-0.097609	0.952060	0	0
60745	1.471230	-2.075944	9.530062	0.225501	0.038878	0.080191	-0.100181	0.467020	-0.788110	0.288075	0.025321	-0.095338	0.952514	0	0
60746	1.209905	-2.155130	9.711663	0.283703	0.019733	0.059456	-0.100434	0.463556	-0.785782	0.287370	0.025974	-0.092605	0.952979	0	0
60747	1.080359	-2.038409	9.795840	0.238962	0.030233	0.061873	-0.097779	0.462017	-0.785051	0.286764	0.026404	-0.090239	0.953376	0	0
60748	1.056901	-1.942011	9.797151	0.150548	0.039041	0.028684	-0.099223	0.460085	-0.785311	0.286397	0.026518	-0.088711	0.953627	0	0
60749	0.980198	-1.855465	9.587306	0.079076	0.047871	0.014142	-0.097507	0.459936	-0.783635	0.286302	0.026361	-0.087816	0.953743	0	0
60750	0.786866	-1.873430	9.511858	0.039772	0.025228	-0.004675	-0.096586	0.460623	-0.782987	0.286271	0.026319	-0.087375	0.953793	0	0
60751	0.422198	-1.871209	9.308334	0.056899	0.039426	-0.022889	-0.094069	0.461026	-0.783807	0.286525	0.026202	-0.086713	0.953781	0	0
60752	0.231020	-1.936292	9.561596	0.108724	0.000951	-0.026137	-0.095280	0.462000	-0.779979	0.286646	0.026609	-0.085678	0.953827	0	0
60753	0.248896	-2.132629	9.859680	0.212498	-0.002478	-0.037737	-0.093994	0.462081	-0.778828	0.286962	0.027333	-0.083655	0.953891	0	0
60754	0.377870	-2.335358	9.964391	0.341384	0.011522	-0.047403	-0.092772	0.455143	-0.776032	0.287243	0.028321	-0.080364	0.954060	0	0
60755	0.526262	-2.519437	9.924943	0.409441	0.001920	-0.062884	-0.094210	0.450715	-0.774219	0.287740	0.029574	-0.076460	0.954193	0	0
60756	0.476926	-2.663491	9.885258	0.429303	0.002917	-0.101521	-0.093250	0.443501	-0.771684	0.288519	0.030935	-0.072337	0.954237	0	0
60757	0.493631	-2.683599	9.644539	0.406347	-0.023131	-0.170518	-0.092297	0.436703	-0.767834	0.290013	0.032480	-0.068530	0.954013	0	0
60758	0.639794	-2.493475	9.265721	0.388811	-0.049175	-0.245636	-0.092280	0.432266	-0.765519	0.292164	0.034319	-0.064895	0.953547	0	0
60759	0.998969	-2.587175	9.429785	0.316547	-0.105173	-0.313465	-0.091327	0.425745	-0.761929	0.294984	0.036471	-0.062168	0.952780	0	0
60760	1.012888	-2.677659	9.765105	0.316816	-0.082350	-0.375973	-0.089560	0.416171	-0.759168	0.298395	0.038495	-0.059268	0.951822	0	0
60761	0.690405	-2.534581	10.110820	0.319641	-0.078740	-0.414593	-0.089529	0.410349	-0.758440	0.302177	0.040457	-0.056429	0.950720	0	0
60762	-0.358447	-2.677620	11.000285	0.314275	-0.081184	-0.440809	-0.088996	0.407850	-0.755065	0.306192	0.042497	-0.053522	0.949514	0	0
60763	-0.853056	-2.266183	10.569455	0.192861	-0.062521	-0.480156	-0.085804	0.403812	-0.752270	0.310638	0.043911	-0.051824	0.948098	0	0
60764	-0.426982	-2.106936	10.245550	0.024835	-0.123759	-0.529273	-0.085525	0.400760	-0.751256	0.315588	0.045505	-0.051755	0.946390	0	0
60765	0.211902	-1.914739	10.227826	-0.222887	-0.111713	-0.550573	-0.086197	0.401595	-0.749927	0.320841	0.046091	-0.054127	0.944461	0	0
60766	0.448127	-1.991102	10.282525	-0.431097	-0.120543	-0.608650	-0.085662	0.407336	-0.751316	0.326726	0.046244	-0.058319	0.942184	0	0
60767	0.587327	-2.105757	10.111765	-0.551717	-0.154601	-0.652010	-0.083205	0.416467	-0.749428	0.333022	0.046210	-0.063899	0.939616	0	0
60768	0.833634	-2.094384	9.739643	-0.614992	-0.164998	-0.700155	-0.082045	0.423945	-0.752647	0.339779	0.046227	-0.069918	0.936763	0	0
60769	0.932801	-2.071195	9.710213	-0.675698	-0.193824	-0.737736	-0.081036	0.434195	-0.755050	0.346844	0.046189	-0.076762	0.933634	0	0
60770	1.002838	-2.067211	9.618324	-0.719438	-0.223520	-0.766378	-0.080837	0.448468	-0.759628	0.354154	0.046436	-0.083913	0.930257	0	0
60771	0.969334	-2.023755	9.585464	-0.700609	-0.251461	-0.782183	-0.080748	0.457615	-0.762422	0.361513	0.046872	-0.091167	0.926714	0	0
60772	0.825307	-1.902448	9.559260	-0.636198	-0.274140	-0.785252	-0.082788	0.465384	-0.759692	0.368833	0.047895	-0.097699	0.923105	0	0
60773	0.686926	-1.670230	9.635227	-0.500145	-0.291541	-0.802740	-0.084025	0.473983	-0.761160	0.376165	0.049439	-0.103212	0.919458	0	0
60774	0.630815	-1.408033	9.499328	-0.387403	-0.287108	-0.797423	-0.084583	0.479251	-0.761493	0.383388	0.051512	-0.107476	0.915865	0	0
60775	0.840085	-1.518309	9.366468	-0.249562	-0.291454	-0.807091	-0.088570	0.483293	-0.764406	0.390563	0.053996	-0.110654	0.912305	0	0
60776	0.971345	-1.740188	9.506990	-0.100130	-0.279218	-0.811332	-0.088181	0.484815	-0.764396	0.397708	0.057117	-0.112237	0.908828	0	0
60777	1.290505	-1.689231	9.680273	0.102940	-0.279302	-0.808180	-0.089225	0.481079	-0.762714	0.404648	0.060870	-0.112132	0.905528	0	0
60778	1.545909	-1.420437	9.349487	0.351770	-0.277471	-0.817830	-0.090912	0.473327	-0.759883	0.411523	0.065789	-0.109589	0.902392	0	0
60779	1.653890	-1.173993	9.199973	0.548661	-0.287902	-0.826104	-0.091798	0.463075	-0.754730	0.418263	0.071448	-0.105450	0.899351	0	0
60780	1.516002	-1.224274	9.710112	0.686301	-0.293222	-0.809239	-0.091454	0.446442	-0.750052	0.424729	0.077872	-0.099943	0.896411	0	0
60781	1.307696	-1.327098	10.162571	0.804321	-0.249517	-0.790566	-0.093764	0.430101	-0.744282	0.430899	0.084203	-0.093334	0.893602	0	0
60782	1.511483	-0.529289	10.439170	0.826419	-0.267264	-0.739266	-0.093568	0.414854	-0.737361	0.436544	0.090904	-0.086496	0.890890	0	0
60783	2.218210	0.378352	10.159903	0.691172	-0.267567	-0.695334	-0.092971	0.399189	-0.730581	0.441851	0.096795	-0.081005	0.888165	0	0
60784	3.155827	0.493978	9.460955	0.418175	-0.229395	-0.641914	-0.094257	0.388938	-0.724766	0.446961	0.101264	-0.077705	0.885400	0	0
60785	2.806164	0.227063	9.379187	0.086068	-0.155998	-0.584097	-0.093947	0.380345	-0.723677	0.451914	0.103398	-0.077171	0.882682	0	0
60786	2.587461	0.005551	10.320671	-0.193464	-0.184316	-0.536891	-0.093947	0.380623	-0.724068	0.456718	0.104629	-0.079180	0.879882	0	0
60787	2.635379	-0.045513	10.261988	-0.383265	-0.137215	-0.495831	-0.091316	0.384489	-0.725249	0.461362	0.104400	-0.082770	0.877151	0	0
60788	2.953775	-0.067531	9.379333	-0.435156	-0.170416	-0.482312	-0.091605	0.390312	-0.728069	0.465911	0.104350	-0.086893	0.874350	0	0
60789	3.132030	-0.131274	9.439550	-0.386893	-0.201966	-0.482142	-0.091501	0.396132	-0.729585	0.470342	0.104672	-0.090821	0.871535	0	0
60790	3.071551	-0.493122	9.726727	-0.244681	-0.208963	-0.482956	-0.091661	0.401676	-0.730707	0.474623	0.105845	-0.093455	0.868790	0	0
60791	2.811144	-0.435974	9.659931	-0.125678	-0.177367	-0.472190	-0.091141	0.403752	-0.731349	0.478684	0.107181	-0.094996	0.866227	0	0
60792	2.813750	-0.066112	9.486308	-0.061414	-0.175668	-0.430222	-0.092073	0.402508	-0.727809	0.482317	0.108882	-0.095933	0.863893	0	0
60793	2.657224	0.334212	9.429771	-0.109129	-0.176665	-0.361712	-0.091806	0.402229	-0.728078	0.485387	0.110188	-0.097425	0.861839	0	0
60794	2.419364	0.167499	9.365015	-0.221296	-0.144428	-0.279544	-0.094458	0.403353	-0.728813	0.487909	0.110696	-0.099752	0.860082	0	0
60795	2.444489	0.297780	9.558570	-0.252019	-0.146381	-0.218078	-0.093948	0.407508	-0.729959	0.489916	0.110905	-0.102460	0.858594	0	0
60796	2.557686	0.590620	9.649887	-0.295174	-0.089721	-0.156482	-0.095696	0.413615	-0.732623	0.491504	0.110454	-0.105287	0.857402	0	0
60797	2.726362	0.547697	9.414805	-0.228354	-0.082868	-0.085531	-0.097020	0.416674	-0.737683	0.492406	0.110101	-0.107597	0.856643	0	0
60798	2.913399	0.370017	9.206858	-0.068396	-0.101308	-0.042224	-0.099956	0.420015	-0.736819	0.492743	0.110743	-0.108663	0.856232	0	0
60799	3.159017	0.276383	9.102717	0.033442	-0.083930	0.000787	-0.101143	0.419190	-0.736809	0.492617	0.111607	-0.108813	0.856173	0	0
60800	3.217661	0.376567	8.978385	0.022489	-0.085795	0.051814	-0.103938	0.419342	-0.733096	0.492062	0.112462	-0.109128	0.856340	0	0
60801	3.000039	0.330691	9.152782	-0.072647	-0.093803	0.109301	-0.106066	0.421710	-0.734482	0.491116	0.112784	-0.110341	0.856685	0	0
60802	2.862517	0.355116	8.923521	-0.160495	-0.091215	0.152780	-0.107801	0.426156	-0.738080	0.489893	0.112675	-0.112363	0.857137	0	0
60803	2.794805	0.341250	8.935963	-0.117702	-0.120994	0.177674	-0.111790	0.429781	-0.739425	0.488379	0.112939	-0.114151	0.857729	0	0
60804	2.729430	0.315427	8.977088	-0.042625	-0.121001	0.194095	-0.114730	0.433121	-0.737381	0.486624	0.113614	-0.115352	0.858477	0	0
60805	2.670567	0.525228	9.004043	-0.003380	-0.112304	0.224433	-0.117136	0.436182	-0.736004	0.484588	0.114312	-0.116144	0.859429	0	0
60806	2.721218	0.519749	8.914616	0.052087	-0.087811	0.235485	-0.121388	0.437590	-0.734221	0.482396	0.115113	-0.116415	0.860518	0	0
60807	2.922826	0.345162	8.968551	0.068162	-0.077391	0.242592	-0.125356	0.437335	-0.735474	0.480161	0.115841	-0.116419	0.861669	0	0
60808	3.060723	0.034592	9.225764	0.124566	-0.054692	0.232401	-0.128272	0.438183	-0.736076	0.477940	0.116708	-0.115901	0.862856	0	0
60809	3.286466	-0.140324	9.233823	0.211425	0.022251	0.238495	-0.130110	0.435144	-0.735554	0.475683	0.117274	-0.114177	0.864255	0	0
60810	3.005045	0.343781	9.513404	0.268710	0.057279	0.239217	-0.131696	0.432518	-0.732280	0.473349	0.117852	-0.111884	0.865756	0	0
60811	3.065574	0.715022	9.151829	0.234861	0.129946	0.239299	-0.131685	0.429607	-0.730475	0.471172	0.117602	-0.109423	0.867291	0	0
60812	2.640892	0.765930	8.985435	0.265132	0.157129	0.285581	-0.131154	0.428079	-0.728532	0.468536	0.117245	-0.106740	0.869099	0	0
60813	2.663207	0.510706	8.955871	0.275824	0.137878	0.289055	-0.131657	0.422816	-0.727529	0.465877	0.117065	-0.103915	0.870894	0	0
60814	2.763916	0.409084	9.016322	0.282980	0.217413	0.310491	-0.130850	0.420317	-0.726911	0.463050	0.116234	-0.100823	0.872874	0	0
60815	2.670963	0.910774	9.234394	0.298831	0.247868	0.372524	-0.130173	0.418096	-0.727467	0.459731	0.115118	-0.097356	0.875167	0	0
60816	2.541826	1.102729	8.752223	0.280085	0.345919	0.406316	-0.126586	0.415998	-0.727281	0.456173	0.113049	-0.093803	0.877683	0	0
60817	2.566578	1.193351	8.560777	0.266465	0.302112	0.443082	-0.125674	0.414465	-0.720234	0.452298	0.111243	-0.090415	0.880271	0	0
60818	2.594289	1.019625	8.452789	0.260162	0.319590	0.458919	-0.126054	0.410864	-0.719477	0.448243	0.109258	-0.087210	0.882913	0	0
60819	2.586125	1.222342	8.652271	0.207171	0.307197	0.495537	-0.123138	0.410016	-0.718744	0.443943	0.107098	-0.084351	0.885624	0	0
60820	2.648866	0.543347	8.581434	0.119378	0.326367	0.523008	-0.121651	0.407794	-0.723768	0.439452	0.104362	-0.082426	0.888367	0	0
60821	2.811783	0.350812	8.959960	0.079938	0.310483	0.522566	-0.121525	0.409179	-0.724019	0.435016	0.101592	-0.080696	0.891026	0	0
60822	2.943290	0.490698	9.419489	0.049464	0.331321	0.528567	-0.119154	0.413325	-0.727158	0.430516	0.098494	-0.079372	0.893675	0	0
60823	2.990104	0.270317	9.834748	0.024454	0.355751	0.513425	-0.117977	0.416506	-0.728324	0.426220	0.095093	-0.077923	0.896227	0	0
60824	2.802927	0.419934	10.304348	0.040623	0.373257	0.492534	-0.115863	0.417742	-0.728868	0.422053	0.091603	-0.076457	0.898685	0	0
60825	2.928296	0.051242	10.399972	0.106988	0.341838	0.444325	-0.113763	0.420362	-0.727695	0.418257	0.088733	-0.074251	0.900930	0	0
60826	3.302933	-0.233588	10.239645	0.194958	0.333189	0.381323	-0.110061	0.421312	-0.727610	0.414894	0.086331	-0.071460	0.902942	0	0
60827	3.279796	-0.771767	10.377863	0.273983	0.331613	0.310413	-0.107929	0.417280	-0.724669	0.412124	0.084358	-0.067689	0.904685	0	0
60828	3.074249	-0.806739	10.215801	0.356661	0.314420	0.229944	-0.104472	0.413657	-0.722399	0.409956	0.082895	-0.063381	0.906117	0	0
60829	2.902497	-0.507490	10.102956	0.398118	0.311146	0.167786	-0.101260	0.406849	-0.720812	0.408332	0.081720	-0.058470	0.907286	0	0
60830	2.478091	-0.409300	9.667918	0.437720	0.248507	0.110729	-0.098966	0.399493	-0.721051	0.407117	0.081255	-0.053595	0.908174	0	0
60831	2.023683	-0.468298	9.666354	0.477239	0.189273	0.059820	-0.095090	0.392127	-0.719087	0.406316	0.081570	-0.048385	0.908797	0	0
60832	1.738252	-0.538020	9.735312	0.438114	0.234931	0.017474	-0.091221	0.386701	-0.718152	0.405918	0.081273	-0.043483	0.909250	0	0
60833	1.410393	-0.460844	9.753448	0.320094	0.196561	-0.012490	-0.087488	0.381414	-0.716558	0.405886	0.080907	-0.039620	0.909473	0	0
60834	1.183032	-0.518597	9.951827	0.191291	0.179097	-0.031944	-0.084555	0.376963	-0.714681	0.406101	0.080134	-0.037149	0.909549	0	0
60835	1.060550	-0.758498	9.844375	0.136795	0.186179	-0.046424	-0.082968	0.375290	-0.711314	0.406514	0.079117	-0.034975	0.909541	0	0
60836	0.960610	-0.555298	9.967745	0.143930	0.091741	-0.071318	-0.078317	0.372354	-0.711021	0.407089	0.078959	-0.033257	0.909361	0	0
60837	0.787576	-0.429747	9.682269	0.114479	0.100605	-0.076704	-0.076979	0.369853	-0.710805	0.407760	0.078623	-0.031613	0.909148	0	0
60838	0.680946	-0.473106	9.389473	0.078776	0.071861	-0.096424	-0.074333	0.369283	-0.709016	0.408606	0.078389	-0.030549	0.908825	0	0
60839	0.747909	-0.560569	9.274928	0.069904	0.046540	-0.117764	-0.072202	0.366499	-0.707897	0.409666	0.078359	-0.029503	0.908385	0	0
60840	1.006270	-0.234689	9.528806	0.053686	-0.027093	-0.119928	-0.071536	0.365109	-0.706741	0.410715	0.078928	-0.029054	0.907876	0	0
60841	1.307670	0.037384	9.601437	0.017818	-0.037743	-0.106166	-0.072192	0.363727	-0.706221	0.411684	0.079438	-0.028837	0.907400	0	0
60842	1.674830	0.058036	9.425459	0.012431	-0.044831	-0.099284	-0.072212	0.364833	-0.702278	0.412569	0.079992	-0.028851	0.906949	0	0
60843	1.953198	0.151970	9.390490	-0.044918	-0.067704	-0.085749	-0.071942	0.364000	-0.702422	0.413393	0.080511	-0.029352	0.906511	0	0
60844	1.960166	0.117814	9.250637	-0.127328	-0.045022	-0.054552	-0.073412	0.366503	-0.702899	0.413984	0.080476	-0.030670	0.906201	0	0
60845	2.003065	0.044715	9.052345	-0.191775	-0.029295	-0.039127	-0.072348	0.367607	-0.705918	0.414512	0.080032	-0.032391	0.905939	0	0
60846	1.993420	0.044966	9.110114	-0.229542	-0.027659	0.001139	-0.073428	0.371493	-0.706387	0.414683	0.079397	-0.034608	0.905834	0	0
60847	1.806434	0.229847	9.313337	-0.247456	-0.015414	0.004667	-0.074248	0.375793	-0.706331	0.414859	0.078585	-0.036818	0.905738	0	0
60848	2.096621	0.285460	9.361945	-0.297718	0.010629	0.045733	-0.075063	0.380233	-0.707847	0.414686	0.077304	-0.039527	0.905813	0	0
60849	2.174515	0.364903	9.583302	-0.303213	0.040234	0.076629	-0.075359	0.387164	-0.710133	0.414268	0.075735	-0.042071	0.906022	0	0
60850	2.139595	0.208887	9.601037	-0.235290	0.000003	0.080482	-0.075631	0.391325	-0.715067	0.413720	0.074794	-0.044285	0.906245	0	0
60851	1.954273	-0.044411	9.671826	-0.163762	0.017536	0.093405	-0.077379	0.395769	-0.714734	0.413030	0.074005	-0.045676	0.906556	0	0
60852	1.795832	0.084504	9.737165	-0.089524	0.028068	0.101106	-0.075801	0.398532	-0.716172	0.412196	0.073402	-0.046468	0.906944	0	0
60853	1.913571	0.332085	9.984145	-0.051224	0.019166	0.131323	-0.076479	0.401862	-0.717177	0.411078	0.073047	-0.046856	0.907460	0	0
60854	2.178779	0.272354	10.005205	-0.083498	0.040031	0.150456	-0.077409	0.403392	-0.718720	0.409796	0.072338	-0.047581	0.908059	0	0
60855	2.580262	0.351745	10.247804	-0.060358	-0.000403	0.159180	-0.080091	0.407701	-0.716277	0.408421	0.072118	-0.048154	0.908665	0	0
60856	2.563513	0.043284	10.013672	-0.042421	0.052135	0.170022	-0.081698	0.409926	-0.714920	0.406933	0.071457	-0.048470	0.909368	0	0
60857	2.368299	-0.230341	9.704572	0.007736	0.047040	0.164211	-0.079829	0.409225	-0.718101	0.405483	0.071091	-0.048245	0.910056	0	0
60858	1.986715	-0.247908	10.065773	0.039982	0.069860	0.153176	-0.079843	0.411580	-0.717815	0.404100	0.070612	-0.047728	0.910736	0	0
60859	1.569392	-0.867066	10.247319	0.099108	0.084019	0.132505	-0.079838	0.409917	-0.716521	0.402888	0.070293	-0.046508	0.911360	0	0
60860	1.238351	-0.906802	10.566971	0.095610	0.091105	0.107917	-0.079571	0.408806	-0.715488	0.401883	0.069866	-0.045366	0.911894	0	0
60861	1.070328	-0.761519	10.454726	0.050036	0.071948	0.093500	-0.079440	0.408805	-0.714966	0.401053	0.069468	-0.044619	0.912327	0	0
60862	1.100585	-0.579279	10.348407	0.021512	0.071996	0.073937	-0.078768	0.409913	-0.719551	0.400399	0.068933	-0.044206	0.912674	0	0
60863	1.191862	-0.651720	10.488588	0.083196	0.066694	0.079609	-0.078507	0.409911	-0.718507	0.399669	0.068712	-0.043169	0.913061	0	0
60864	1.378134	-0.946294	10.594152	0.226421	0.040476	0.052242	-0.077964	0.406581	-0.716714	0.399055	0.069293	-0.040996	0.913385	0	0
60865	1.546237	-1.068656	10.336532	0.376907	0.054587	0.025122	-0.077950	0.401035	-0.711790	0.398608	0.070373	-0.037302	0.913656	0	0
60866	1.557689	-0.792208	9.527252	0.463064	0.064472	-0.005865	-0.077133	0.395209	-0.708453	0.398356	0.071700	-0.032830	0.913835	0	0
60867	1.742921	-0.535613	8.961394	0.429167	0.046175	-0.016743	-0.076194	0.388133	-0.700151	0.398235	0.073080	-0.028677	0.913918	0	0
60868	1.824547	0.070121	9.039758	0.300272	0.053054	-0.001699	-0.075506	0.382446	-0.698252	0.398045	0.073859	-0.025740	0.914025	0	0
60869	1.648091	0.381911	9.083320	0.142667	0.044235	0.025433	-0.074447	0.381608	-0.696835	0.397741	0.074107	-0.024248	0.914179	0	0
60870	1.682107	0.408354	9.165047	0.071843	-0.023207	0.034359	-0.073635	0.380497	-0.700004	0.397368	0.074664	-0.023729	0.914309	0	0
60871	1.864733	0.277520	9.320593	-0.010647	-0.027763	0.066260	-0.075499	0.381615	-0.698785	0.396786	0.074955	-0.023958	0.914532	0	0
60872	1.777254	0.199048	9.392549	-0.174444	-0.020826	0.079199	-0.074708	0.384384	-0.702308	0.396186	0.074502	-0.025715	0.914781	0	0
60873	1.752463	0.112348	9.293225	-0.353440	-0.015629	0.093766	-0.076067	0.390350	-0.702228	0.395608	0.073318	-0.029057	0.915027	0	0
60874	1.771071	0.013545	9.279911	-0.491334	-0.055943	0.104926	-0.078749	0.398126	-0.705647	0.394983	0.071923	-0.033870	0.915242	0	0
60875	1.652862	0.024592	9.444491	-0.527149	-0.066448	0.102899	-0.079055	0.405195	-0.705572	0.394414	0.070514	-0.039012	0.915393	0	0
60876	1.804564	-0.038833	9.540994	-0.482530	-0.071800	0.124292	-0.080677	0.414075	-0.710832	0.393581	0.069287	-0.043819	0.915627	0	0
60877	1.821985	-0.307988	9.662727	-0.382309	-0.065661	0.118813	-0.082569	0.422817	-0.714385	0.392748	0.068434	-0.047645	0.915858	0	0
60878	1.706146	-0.310665	10.065068	-0.214127	-0.084018	0.108543	-0.084710	0.427263	-0.715226	0.391853	0.068380	-0.050030	0.916118	0	0
60879	1.694359	-0.606565	10.018507	-0.021625	-0.036660	0.092438	-0.087111	0.430602	-0.715942	0.391023	0.068687	-0.050424	0.916428	0	0
60880	1.696740	-0.609195	9.951159	0.129629	-0.054075	0.079379	-0.088708	0.430055	-0.712778	0.390169	0.069719	-0.049521	0.916763	0	0
60881	1.444101	-0.482058	9.981239	0.219104	-0.050487	0.080145	-0.089758	0.427982	-0.711997	0.389276	0.071097	-0.047757	0.917131	0	0
60882	1.656239	-0.531936	9.942783	0.186830	-0.041840	0.097491	-0.090546	0.425213	-0.709260	0.388220	0.072230	-0.046294	0.917564	0	0
60883	1.680254	-0.542509	9.692498	0.109936	0.033394	0.114823	-0.091859	0.423419	-0.709782	0.387122	0.072397	-0.045236	0.918068	0	0
60884	1.724836	-0.379940	9.482481	-0.002774	0.028144	0.114007	-0.092394	0.424115	-0.709243	0.386081	0.072145	-0.045254	0.918525	0	0
60885	1.799901	-0.001641	9.106441	-0.063492	0.047450	0.104886	-0.091074	0.424800	-0.709257	0.385204	0.071518	-0.045728	0.918919	0	0
60886	1.823605	-0.064300	9.127147	-0.024141	0.014217	0.097982	-0.092153	0.427577	-0.708164	0.384318	0.071318	-0.045984	0.919292	0	0
60887	1.802111	-0.369496	9.162278	0.038522	0.042241	0.096722	-0.091755	0.428129	-0.709213	0.383441	0.071137	-0.045539	0.919695	0	0
60888	1.689885	-0.542923	9.581853	0.068791	0.035152	0.115410	-0.093209	0.426890	-0.707893	0.382335	0.071094	-0.044872	0.920191	0	0
60889	1.474875	-0.564456	9.857451	0.040216	0.103397	0.115503	-0.090688	0.425906	-0.707679	0.381309	0.070347	-0.044197	0.920707	0	0
60890	1.151244	-0.567095	9.742445	-0.014348	0.150718	0.129475	-0.090306	0.428675	-0.707919	0.380180	0.068916	-0.043863	0.921298	0	0
60891	1.039899	-0.265641	9.718031	-0.038522	0.129745	0.129318	-0.088192	0.430882	-0.710026	0.379090	0.067612	-0.043817	0.921845	0	0
60892	1.185303	-0.196730	9.813705	-0.056415	0.129683	0.126512	-0.086887	0.433091	-0.708189	0.378002	0.066217	-0.043949	0.922387	0	0
60893	1.282249	-0.144813	9.734153	-0.046480	0.148951	0.114301	-0.085567	0.432944	-0.706638	0.377064	0.064707	-0.043887	0.922881	0	0
60894	1.369245	-0.131495	9.591753	-0.017790	0.126251	0.098547	-0.082655	0.434315	-0.708504	0.376208	0.063501	-0.043657	0.923325	0	0
60895	1.523281	-0.200308	9.505513	0.000217	0.095680	0.066787	-0.081836	0.431263	-0.710381	0.375653	0.062677	-0.043332	0.923623	0	0
60896	1.648708	-0.216133	9.369657	0.027935	0.075551	0.068640	-0.081837	0.430985	-0.709860	0.375024	0.062124	-0.042851	0.923938	0	0
60897	1.707208	-0.139648	9.360417	0.053097	0.047616	0.036999	-0.080137	0.435411	-0.710890	0.374690	0.061959	-0.042201	0.924115	0	0
60898	1.682626	-0.206247	9.542524	0.053061	0.026595	0.033388	-0.080398	0.433887	-0.709460	0.374346	0.061968	-0.041650	0.924278	0	0
60899	1.648121	-0.306709	9.637804	0.044167	0.017876	0.015656	-0.079212	0.434157	-0.708033	0.374201	0.062055	-0.041184	0.924352	0	0
60900	1.527063	-0.355826	9.784893	0.047768	0.024898	0.008681	-0.079746	0.434437	-0.707367	0.374089	0.062070	-0.040673	0.924419	0	0
60901	1.521805	-0.420281	9.930807	0.049695	0.010961	-0.030142	-0.078029	0.434981	-0.706995	0.374361	0.062261	-0.040157	0.924319	0	0
60902	1.479195	-0.295369	9.769177	0.003203	0.032858	-0.025953	-0.077767	0.432622	-0.702305	0.374604	0.062049	-0.040007	0.924241	0	0
60903	1.485249	-0.118022	9.574083	-0.066487	0.039033	-0.039618	-0.078035	0.433732	-0.703076	0.375046	0.061549	-0.040454	0.924076	0	0
60904	1.487237	-0.175928	9.520525	-0.046785	0.025067	-0.046585	-0.075912	0.433305	-0.703637	0.375508	0.061230	-0.040782	0.923895	0	0
60905	1.525287	-0.258008	9.519253	0.001542	0.005841	-0.055143	-0.075393	0.437323	-0.707143	0.376039	0.061299	-0.040717	0.923677	0	0
60906	1.524691	-0.335519	9.340513	0.042740	0.012897	-0.057472	-0.074871	0.438151	-0.706225	0.376536	0.061434	-0.040257	0.923486	0	0
60907	1.599024	-0.412726	9.451945	0.033836	-0.005481	-0.076149	-0.073546	0.437450	-0.705335	0.377235	0.061739	-0.039929	0.923194	0	0
60908	1.620631	-0.427585	9.367468	-0.027843	0.004157	-0.083620	-0.073810	0.436619	-0.704291	0.378019	0.061698	-0.040137	0.922867	0	0
60909	1.674604	-0.649066	9.441365	-0.060926	-0.016846	-0.098099	-0.073938	0.436898	-0.705990	0.378973	0.061763	-0.040723	0.922446	0	0
60910	1.572466	-0.760260	9.787062	-0.057290	0.000655	-0.115632	-0.072744	0.436476	-0.705750	0.380068	0.061656	-0.041196	0.921982	0	0
60911	1.383395	-0.868619	10.051825	-0.062671	0.018154	-0.115579	-0.072613	0.437169	-0.706531	0.381197	0.061398	-0.041665	0.921511	0	0
60912	1.145552	-1.037326	10.121636	-0.067954	0.020010	-0.136724	-0.069721	0.439646	-0.704454	0.382492	0.061081	-0.042149	0.920974	0	0
60913	1.115537	-0.844684	10.116900	-0.087577	0.025286	-0.147373	-0.068391	0.439639	-0.706047	0.383930	0.060670	-0.042807	0.920372	0	0
60914	1.215215	-0.753788	10.206012	-0.143009	0.020001	-0.160146	-0.066817	0.441847	-0.705263	0.385482	0.060075	-0.043968	0.919707	0	0
60915	1.394127	-0.721697	10.144752	-0.163440	0.058500	-0.179587	-0.064684	0.441977	-0.709487	0.387273	0.059079	-0.045180	0.918960	0	0
60916	1.487777	-0.453470	10.002822	-0.137345	0.079554	-0.200439	-0.061520	0.445424	-0.711073	0.389215	0.057976	-0.046035	0.918167	0	0
60917	1.551542	-0.310249	9.806837	-0.117564	0.107595	-0.207228	-0.058611	0.446517	-0.711500	0.391251	0.056720	-0.046619	0.917351	0	0
60918	1.493642	-0.298181	9.672883	-0.069257	0.071791	-0.212270	-0.056226	0.446782	-0.712451	0.393256	0.055958	-0.046872	0.916527	0	0
60919	1.512568	-0.349209	9.551962	-0.024495	0.056965	-0.219060	-0.053580	0.447044	-0.712095	0.395320	0.055537	-0.046794	0.915668	0	0
60920	1.546325	-0.358838	9.635680	-0.011894	0.046493	-0.241050	-0.051861	0.446757	-0.710683	0.397540	0.055246	-0.046605	0.914734	0	0
60921	1.427089	-0.489839	9.752971	-0.022615	0.020288	-0.256196	-0.049865	0.446470	-0.713075	0.399921	0.055186	-0.046635	0.913697	0	0
60922	1.157099	-0.764109	9.829057	-0.029798	0.004611	-0.258925	-0.046697	0.447422	-0.711672	0.402294	0.055214	-0.046766	0.912647	0	0
60923	0.873115	-0.975170	10.088651	-0.013725	0.011644	-0.257865	-0.046561	0.447145	-0.712332	0.404676	0.055263	-0.046750	0.911591	0	0
60924	0.599827	-1.041935	10.369039	-0.022759	-0.007598	-0.252651	-0.044430	0.445471	-0.712906	0.406973	0.055428	-0.046869	0.910552	0	0
60925	0.511808	-1.192858	10.344028	-0.006644	0.006435	-0.250724	-0.042561	0.442134	-0.711657	0.409277	0.055538	-0.046810	0.909514	0	0
60926	0.656724	-1.186966	10.280356	0.011251	0.001161	-0.250654	-0.042029	0.441300	-0.711018	0.411536	0.055760	-0.046585	0.908492	0	0
60927	0.826404	-1.083737	9.861883	0.022878	0.004668	-0.236479	-0.038325	0.443498	-0.713411	0.413689	0.055993	-0.046274	0.907516	0	0
60928	1.172339	-0.990876	9.648464	0.026483	-0.012878	-0.241002	-0.038050	0.441140	-0.712260	0.415837	0.056400	-0.045973	0.906524	0	0
60929	1.436154	-0.906406	9.627932	0.027340	-0.023466	-0.234927	-0.037782	0.441278	-0.713442	0.417954	0.056905	-0.045748	0.905529	0	0
60930	1.547184	-0.907826	9.446700	0.034488	-0.035716	-0.231425	-0.034613	0.441259	-0.710869	0.419994	0.057548	-0.045474	0.904558	0	0
60931	1.711353	-0.909456	9.332304	0.055915	-0.056750	-0.224342	-0.034611	0.440427	-0.710091	0.421978	0.058474	-0.045150	0.903591	0	0
60932	1.812742	-0.910587	9.220858	0.048760	-0.089991	-0.231593	-0.035127	0.438213	-0.710368	0.423981	0.059666	-0.044975	0.902584	0	0
60933	1.832064	-0.910679	9.239918	0.045208	-0.085614	-0.236896	-0.035379	0.435443	-0.709343	0.426065	0.060820	-0.044879	0.901530	0	0
60934	1.772318	-0.828003	9.380783	0.016560	-0.093506	-0.238864	-0.034846	0.434053	-0.708055	0.428154	0.061909	-0.045004	0.900459	0	0
60935	1.746159	-0.774587	9.477759	-0.026352	-0.090010	-0.247959	-0.035100	0.432531	-0.708590	0.430372	0.062806	-0.045577	0.899310	0	0
60936	1.804516	-0.717417	9.444265	-0.022772	-0.117128	-0.255085	-0.034835	0.432391	-0.708333	0.432619	0.063946	-0.046148	0.898122	0	0
60937	1.872837	-0.617088	9.391954	-0.013809	-0.142490	-0.263923	-0.035225	0.432533	-0.710816	0.434941	0.065381	-0.046834	0.896860	0	0
60938	1.945899	-0.535437	9.536469	0.002337	-0.123273	-0.270793	-0.035351	0.431702	-0.711346	0.437305	0.066691	-0.047195	0.895594	0	0
60939	2.058316	-0.353105	9.669784	-0.001224	-0.112831	-0.274305	-0.036274	0.431431	-0.711859	0.439717	0.067925	-0.047639	0.894296	0	0
60940	2.142953	-0.339092	9.748528	0.002311	-0.135623	-0.273505	-0.037084	0.431571	-0.707914	0.442089	0.069346	-0.048052	0.892995	0	0
60941	2.028009	-0.553514	10.126796	0.082761	-0.130410	-0.266750	-0.038136	0.429775	-0.706868	0.444357	0.071109	-0.047835	0.891741	0	0
60942	1.810145	-0.637462	10.435349	0.156086	-0.076180	-0.250116	-0.037458	0.426584	-0.706124	0.446439	0.072669	-0.046627	0.890639	0	0
60943	1.420288	-0.451450	10.491323	0.195358	-0.079617	-0.230303	-0.036784	0.422837	-0.703550	0.448317	0.074459	-0.045205	0.889620	0	0
60944	1.243404	-0.190984	10.267518	0.158774	-0.042774	-0.233849	-0.035171	0.418672	-0.703354	0.450264	0.075724	-0.043834	0.888598	0	0
60945	1.286630	-0.220569	10.141827	0.125657	-0.088250	-0.241321	-0.035565	0.417010	-0.701530	0.452281	0.077273	-0.043051	0.887478	0	0
60946	1.401909	-0.308138	10.115791	0.109517	-0.055073	-0.223747	-0.035813	0.413685	-0.700904	0.454160	0.078420	-0.042179	0.886459	0	0
60947	1.238389	-0.206377	9.940518	0.125649	-0.065477	-0.227118	-0.035146	0.412850	-0.700923	0.456055	0.079753	-0.041295	0.885408	0	0
60948	1.176832	-0.028501	9.746014	0.133762	-0.096006	-0.242971	-0.034866	0.409245	-0.699390	0.458064	0.081380	-0.040379	0.884265	0	0
60949	1.129516	0.111130	9.666310	0.084603	-0.135319	-0.262813	-0.034195	0.407717	-0.699285	0.460272	0.083147	-0.040134	0.882964	0	0
60950	1.265434	0.212954	9.488455	0.016647	-0.134457	-0.266846	-0.033653	0.405636	-0.699576	0.462569	0.084584	-0.040409	0.881613	0	0
60951	1.516627	0.229364	9.202871	-0.051386	-0.137147	-0.252438	-0.035765	0.404262	-0.699295	0.464792	0.085729	-0.041368	0.880288	0	0
60952	1.650414	0.032983	9.036026	-0.115874	-0.156444	-0.239837	-0.036698	0.405098	-0.698749	0.466941	0.086732	-0.042935	0.878977	0	0
60953	1.839796	-0.513105	9.489572	-0.202027	-0.154957	-0.198341	-0.038037	0.408432	-0.700267	0.468802	0.087307	-0.045350	0.877807	0	0
60954	1.622934	-0.450922	9.607522	-0.213803	-0.103403	-0.154107	-0.038311	0.410789	-0.701419	0.470298	0.087348	-0.047602	0.876883	0	0
60955	1.601572	-0.406723	9.848557	-0.204150	-0.118393	-0.123240	-0.038062	0.413837	-0.701786	0.471509	0.087552	-0.049928	0.876083	0	0
60956	1.477431	-0.558372	10.280502	-0.184665	-0.107146	-0.088695	-0.040461	0.416344	-0.701724	0.472397	0.087730	-0.051999	0.875466	0	0
60957	1.478479	-0.405084	10.070754	-0.121971	-0.050236	-0.079184	-0.038750	0.419384	-0.703686	0.473181	0.087694	-0.053315	0.874967	0	0
60958	1.711542	-0.211593	9.441270	-0.094922	-0.020375	-0.097400	-0.040342	0.420363	-0.704569	0.474111	0.087541	-0.054182	0.874426	0	0
60959	2.079550	-0.079618	9.490084	-0.116458	-0.041517	-0.090669	-0.040087	0.422163	-0.704686	0.474993	0.087460	-0.055397	0.873879	0	0
60960	2.541478	-0.332163	9.884567	-0.139632	-0.038165	-0.121866	-0.040756	0.423830	-0.705446	0.476163	0.087264	-0.056717	0.873176	0	0
60961	2.426816	-0.149266	9.623282	-0.055342	-0.015246	-0.147526	-0.039034	0.424930	-0.707164	0.477500	0.087282	-0.057231	0.872411	0	0
60962	2.501914	0.225045	9.516380	0.030596	-0.076425	-0.169976	-0.039567	0.424655	-0.705849	0.478919	0.088258	-0.057207	0.871536	0	0
60963	2.463085	0.183463	9.977695	0.098533	-0.128957	-0.184657	-0.041153	0.424110	-0.705830	0.480375	0.090029	-0.056889	0.870573	0	0
60964	2.158906	0.195479	9.985265	0.188098	-0.114808	-0.200602	-0.040343	0.420779	-0.704827	0.481892	0.092112	-0.055648	0.869597	0	0
60965	2.258366	0.607351	9.638242	0.220362	-0.138370	-0.207440	-0.042976	0.417467	-0.703772	0.483424	0.094562	-0.054286	0.868569	0	0
60966	2.306631	0.584668	10.209580	0.225745	-0.156821	-0.232172	-0.043884	0.412760	-0.701708	0.485144	0.097206	-0.052889	0.867403	0	0
60967	2.153075	0.738373	9.741600	0.216916	-0.072713	-0.219507	-0.042939	0.407487	-0.697975	0.486808	0.099073	-0.051213	0.866360	0	0
60968	2.041936	0.738463	9.487797	0.224192	-0.079575	-0.240588	-0.042792	0.404021	-0.696439	0.488636	0.101042	-0.049446	0.865206	0	0
60969	1.933316	0.744197	9.512835	0.202767	-0.028814	-0.237002	-0.042777	0.400279	-0.694511	0.490478	0.102463	-0.047645	0.864096	0	0
60970	1.799213	0.553810	9.836266	0.167114	-0.043620	-0.281380	-0.041412	0.394037	-0.695904	0.492727	0.103858	-0.046154	0.862730	0	0
60971	1.691854	0.413750	9.381333	0.145890	0.013440	-0.307750	-0.036894	0.390547	-0.694697	0.495249	0.104659	-0.044548	0.861272	0	0
60972	1.618757	0.325088	9.304035	0.069129	0.001310	-0.350644	-0.037541	0.388612	-0.695886	0.498210	0.105210	-0.043607	0.859544	0	0
60973	1.734465	0.284453	9.682311	0.022656	0.004734	-0.372169	-0.035013	0.386658	-0.695944	0.501400	0.105493	-0.043026	0.857682	0	0
60974	1.717726	-0.032667	9.762930	0.028241	-0.010888	-0.428641	-0.033021	0.385538	-0.695723	0.505057	0.105976	-0.042415	0.855504	0	0
60975	1.846905	-0.193365	9.454732	0.055384	-0.001969	-0.484871	-0.028775	0.382743	-0.693326	0.509156	0.106521	-0.041465	0.853050	0	0
60976	1.841228	0.382144	8.865347	-0.003362	0.040214	-0.520261	-0.024784	0.379672	-0.693548	0.513637	0.106438	-0.040765	0.850403	0	0
60977	1.925817	0.723587	9.046397	-0.174223	0.029631	-0.533840	-0.019631	0.380336	-0.691130	0.518384	0.105549	-0.041549	0.847592	0	0
60978	1.817446	0.417504	9.356258	-0.205571	0.015611	-0.541206	-0.016191	0.381842	-0.692478	0.523221	0.104636	-0.042670	0.844672	0	0
60979	1.603663	0.232191	9.562667	-0.145469	0.006127	-0.584839	-0.012751	0.382932	-0.693437	0.528324	0.104106	-0.043271	0.841525	0	0
60980	1.297788	0.336410	9.828479	-0.092587	0.015854	-0.608984	-0.007952	0.381940	-0.700727	0.533581	0.103807	-0.043365	0.838233	0	0
60981	0.986301	0.330145	10.131523	-0.132764	0.029924	-0.632050	-0.002126	0.381631	-0.700033	0.539038	0.103138	-0.043659	0.834802	0	0
60982	0.676546	0.936471	9.405717	-0.215735	0.049440	-0.655262	0.002891	0.383543	-0.698518	0.544775	0.101907	-0.044551	0.831174	0	0
60983	1.014311	-0.469625	9.804833	-0.109973	0.110656	-0.696963	0.009511	0.384754	-0.700179	0.550738	0.100695	-0.044128	0.827406	0	0
60984	1.468900	-0.047477	9.791344	-0.231540	0.023976	-0.745796	0.012690	0.386124	-0.702703	0.557168	0.099609	-0.045194	0.823164	0	0
60985	1.233388	0.106418	9.963386	-0.287032	-0.008362	-0.755031	0.019294	0.389969	-0.703814	0.563670	0.098402	-0.046819	0.818780	0	0
60986	0.791437	0.102498	9.914278	-0.375529	0.004034	-0.767834	0.023775	0.394240	-0.704495	0.570339	0.096669	-0.049149	0.814219	0	0
60987	0.200639	0.559043	9.830891	-0.378266	-0.029050	-0.760652	0.031587	0.396278	-0.707345	0.576889	0.095078	-0.051599	0.809628	0	0
60988	0.225438	-0.036557	10.191554	-0.242306	-0.064050	-0.775786	0.034489	0.400143	-0.710496	0.583376	0.094657	-0.053227	0.804910	0	0
60989	1.024402	-0.070546	9.766072	-0.182273	-0.092140	-0.791549	0.039783	0.400807	-0.710570	0.589879	0.094688	-0.054401	0.800074	0	0
60990	1.809773	0.359644	9.293170	-0.296714	-0.046832	-0.781782	0.043207	0.405917	-0.713454	0.596393	0.093794	-0.056346	0.795200	0	0
60991	1.650090	-0.028040	9.530434	-0.415695	0.000385	-0.780752	0.049286	0.409488	-0.715608	0.602995	0.091679	-0.058836	0.790272	0	0
60992	1.563274	-0.012826	9.565005	-0.417562	-0.043354	-0.777371	0.053622	0.415006	-0.714964	0.609497	0.090017	-0.061720	0.785239	0	0
60993	2.011043	-0.208560	9.623784	-0.356836	-0.071511	-0.763108	0.057582	0.418311	-0.716564	0.615770	0.088798	-0.064193	0.780270	0	0
60994	2.587052	-0.716958	10.016746	-0.256737	-0.090988	-0.758329	0.062730	0.422719	-0.718957	0.621861	0.088470	-0.066120	0.775300	0	0
60995	3.136038	-0.929093	9.689914	-0.288880	0.044461	-0.725670	0.066823	0.428520	-0.724989	0.627775	0.086745	-0.067391	0.770605	0	0
60996	3.376687	-1.035362	9.374169	-0.380137	0.085514	-0.706888	0.073025	0.433475	-0.726738	0.633613	0.084231	-0.069207	0.765931	0	0
60997	3.431093	-0.859873	9.481469	-0.378488	0.088903	-0.676887	0.077649	0.435667	-0.727180	0.639176	0.081581	-0.070961	0.761422	0	0
60998	3.491371	-0.865816	9.264571	-0.263869	0.111730	-0.684795	0.084656	0.439233	-0.729741	0.644692	0.079585	-0.071736	0.756897	0	0
60999	3.630034	-0.713884	8.962290	-0.208328	0.132765	-0.684318	0.089405	0.443365	-0.730951	0.650128	0.077718	-0.071941	0.752408	0	0
61000	3.675516	-0.413002	8.364500	-0.204793	0.148547	-0.651571	0.096940	0.446373	-0.732084	0.655306	0.075792	-0.072049	0.748090	0	0
61001	3.880184	-0.157317	8.336832	-0.316718	0.144913	-0.632142	0.103804	0.450769	-0.732669	0.660371	0.073116	-0.073061	0.743792	0	0
61002	3.578509	0.212344	8.108150	-0.390228	0.116076	-0.600889	0.108549	0.456010	-0.735048	0.665222	0.070168	-0.074798	0.739569	0	0
61003	3.255702	0.311951	8.395684	-0.385930	0.020728	-0.597567	0.111711	0.460983	-0.738454	0.669915	0.067955	-0.077197	0.735280	0	0
61004	3.138995	0.188917	8.765405	-0.303072	-0.049399	-0.551394	0.114332	0.467067	-0.740399	0.674155	0.066767	-0.079423	0.731265	0	0
61005	2.932321	-0.361259	9.231935	-0.168358	-0.105516	-0.497806	0.116168	0.470660	-0.741308	0.677817	0.066882	-0.081156	0.727671	0	0
61006	2.587986	-1.260637	9.991259	-0.055045	-0.042678	-0.435168	0.117491	0.471346	-0.742108	0.681006	0.067227	-0.081598	0.724605	0	0
61007	1.703466	-1.368218	10.310100	-0.047232	-0.016353	-0.383671	0.119884	0.470086	-0.742419	0.683802	0.067416	-0.081920	0.721914	0	0
61008	1.011998	-0.811766	10.392163	-0.129750	-0.018056	-0.338138	0.120655	0.473962	-0.742130	0.686334	0.066990	-0.082796	0.719446	0	0
61009	1.344373	-0.923534	10.085178	-0.245171	-0.011141	-0.328496	0.121708	0.476174	-0.744089	0.688850	0.065717	-0.084523	0.716954	0	0
61010	2.077721	-1.019211	9.770111	-0.292617	-0.016578	-0.316758	0.124076	0.480042	-0.745790	0.691315	0.064142	-0.086571	0.714475	0	0
61011	1.780726	-1.346981	9.586245	-0.260411	0.011533	-0.304059	0.124839	0.485858	-0.746268	0.693662	0.062573	-0.088264	0.712128	0	0
61012	1.155937	-1.603373	9.884310	-0.271069	0.067677	-0.314379	0.127617	0.489726	-0.751907	0.696144	0.060543	-0.089572	0.709715	0	0
61013	0.763287	-1.140031	10.169419	-0.297913	0.017013	-0.333937	0.128795	0.493739	-0.754506	0.698707	0.058672	-0.091452	0.707109	0	0
61014	1.302511	-0.692909	9.886303	-0.367714	0.001120	-0.325756	0.132474	0.499678	-0.755944	0.701237	0.056446	-0.093897	0.704460	0	0
61015	1.689054	-0.658433	9.561304	-0.412192	0.025658	-0.366627	0.133226	0.506879	-0.755491	0.704071	0.053732	-0.096488	0.701489	0	0
61016	1.851640	-0.881336	9.446781	-0.376455	-0.019851	-0.366623	0.135569	0.515043	-0.757280	0.706834	0.051628	-0.099116	0.698496	0	0
61017	1.642922	-1.015521	9.081717	-0.447796	0.011850	-0.400470	0.135284	0.521144	-0.761670	0.709865	0.048784	-0.102024	0.695199	0	0
61018	1.779842	-0.774150	8.919878	-0.578330	-0.004773	-0.420855	0.136034	0.530286	-0.763949	0.713068	0.045194	-0.105917	0.691573	0	0
61019	2.177953	-0.490358	9.138418	-0.696395	-0.028549	-0.441254	0.138620	0.542467	-0.765964	0.716382	0.040901	-0.110806	0.687638	0	0
61020	2.892005	-0.587812	8.979721	-0.630280	-0.039255	-0.419894	0.139888	0.553685	-0.768230	0.719482	0.037173	-0.115293	0.683865	0	0
61021	2.960711	-1.803677	9.549182	-0.490885	-0.030635	-0.399743	0.139978	0.562416	-0.770503	0.722349	0.034337	-0.118809	0.680380	0	0
61022	2.713247	-2.656434	10.070268	-0.381005	0.137208	-0.331477	0.142856	0.570161	-0.773222	0.724904	0.031098	-0.120342	0.677543	0	0
61023	1.757232	-1.929020	9.538898	-0.312013	0.172588	-0.323349	0.146525	0.577069	-0.773209	0.727391	0.028077	-0.121197	0.674852	0	0
61024	1.753958	-1.703662	9.289157	-0.480066	0.114071	-0.367029	0.148613	0.583156	-0.774491	0.730142	0.024313	-0.123549	0.671594	0	0
61025	2.305404	-1.928432	9.555805	-0.716452	0.095360	-0.342602	0.152262	0.594915	-0.776788	0.732710	0.018882	-0.127670	0.668192	0	0
61026	2.553618	-1.997916	9.490376	-0.856067	0.162570	-0.313504	0.154177	0.608901	-0.779299	0.735156	0.011975	-0.132182	0.664778	0	0
61027	2.583929	-1.801846	9.187133	-0.904429	0.147698	-0.298011	0.158459	0.626200	-0.782599	0.737404	0.004765	-0.137170	0.661360	0	0
61028	2.672179	-2.301963	9.471437	-0.942020	0.131891	-0.310814	0.162076	0.642809	-0.783668	0.739662	-0.002575	-0.142454	0.657724	0	0
61029	2.804268	-2.412747	9.762241	-0.972580	0.161461	-0.280157	0.165166	0.659975	-0.786558	0.741667	-0.010394	-0.147772	0.654206	0	0
61030	2.715303	-2.341580	9.211039	-0.949288	0.249026	-0.245251	0.170353	0.679624	-0.787358	0.743514	-0.018649	-0.152202	0.650902	0	0
61031	2.396531	-1.683453	9.670797	-0.845900	0.147424	-0.195300	0.171733	0.694583	-0.789982	0.744819	-0.025550	-0.156766	0.648086	0	0
61032	2.131390	-1.618523	9.777179	-0.790628	0.180621	-0.143579	0.177346	0.709240	-0.790839	0.745817	-0.032332	-0.160625	0.645687	0	0
61033	2.408937	-1.985575	10.010906	-0.714018	0.159378	-0.084223	0.178868	0.721704	-0.791917	0.746362	-0.038492	-0.164194	0.643818	0	0
61034	2.447179	-2.043353	10.091629	-0.624683	0.225762	-0.036654	0.183302	0.734012	-0.792518	0.746722	-0.044495	-0.166591	0.642397	0	0
61035	2.533682	-1.765103	10.062838	-0.521001	0.248439	-0.004063	0.187751	0.743965	-0.793534	0.746917	-0.049901	-0.168212	0.641350	0	0
61036	2.505581	-1.981248	10.099050	-0.405699	0.229182	0.014294	0.191940	0.751978	-0.792601	0.747011	-0.054374	-0.169143	0.640632	0	0
61037	2.337748	-1.816076	10.198534	-0.274220	0.202991	0.015240	0.195475	0.759442	-0.793236	0.747104	-0.057660	-0.169507	0.640139	0	0
61038	2.391693	-2.037902	10.159467	-0.183071	0.180220	0.033384	0.197832	0.763308	-0.791923	0.747099	-0.060187	-0.169363	0.639951	0	0
61039	2.051811	-2.292425	10.221962	-0.157174	0.208280	0.049584	0.200725	0.767450	-0.792974	0.747041	-0.062677	-0.168918	0.639897	0	0
61040	1.578462	-1.968162	10.441276	-0.183348	0.171528	0.084711	0.204680	0.770199	-0.792220	0.746683	-0.065237	-0.168806	0.640088	0	0
61041	1.517100	-1.765954	10.338379	-0.272835	0.157533	0.087595	0.206110	0.774902	-0.792326	0.746211	-0.068328	-0.169444	0.640148	0	0
61042	1.720344	-1.696670	9.916822	-0.100212	0.110332	0.099218	0.208613	0.777522	-0.792732	0.745707	-0.069900	-0.169244	0.640618	0	0
61043	1.721368	-2.230470	9.975569	0.126166	0.012476	0.063394	0.210219	0.775574	-0.794348	0.745416	-0.069037	-0.168420	0.641267	0	0
61044	1.876673	-2.783991	9.484776	0.341201	0.059949	0.021807	0.208524	0.771149	-0.794890	0.745623	-0.066865	-0.165819	0.641934	0	0
61045	1.903359	-3.108505	9.617809	0.362818	0.106354	-0.001736	0.209758	0.763937	-0.794981	0.746055	-0.064725	-0.162821	0.642419	0	0
61046	1.435536	-3.011616	9.433088	0.343385	0.161725	-0.034997	0.210593	0.756589	-0.794543	0.746775	-0.063095	-0.159479	0.642583	0	0
61047	1.274321	-2.935354	9.577159	0.155625	0.104058	-0.084978	0.213393	0.752970	-0.793835	0.747590	-0.062358	-0.157873	0.642103	0	0
61048	1.476866	-2.629993	9.271283	0.098565	0.112868	-0.117076	0.213934	0.751305	-0.794384	0.748598	-0.062111	-0.156518	0.641285	0	0
61049	1.497530	-3.107314	8.972399	0.145220	0.104256	-0.142418	0.215000	0.749497	-0.793370	0.749769	-0.061364	-0.155010	0.640354	0	0
61050	1.501050	-3.298947	9.239349	0.255299	0.053551	-0.171805	0.215824	0.745475	-0.794995	0.751123	-0.059477	-0.153127	0.639397	0	0
61051	1.434588	-3.137326	9.222553	0.297498	0.118359	-0.183546	0.216651	0.740760	-0.796627	0.752656	-0.057618	-0.150557	0.638374	0	0
61052	1.343668	-3.018826	9.200665	0.230505	0.106183	-0.210461	0.218404	0.734931	-0.795926	0.754306	-0.056195	-0.148457	0.637044	0	0
61053	1.236826	-2.760895	9.113223	0.210806	0.063362	-0.215960	0.219349	0.730768	-0.794147	0.755896	-0.054594	-0.146864	0.635666	0	0
61054	1.231568	-2.475380	8.866594	0.181339	0.053795	-0.223194	0.219760	0.727994	-0.793526	0.757509	-0.053189	-0.145476	0.634183	0	0
61055	1.342513	-2.491004	8.759706	0.154481	0.025784	-0.225287	0.221376	0.723412	-0.793727	0.759060	-0.051764	-0.144524	0.632663	0	0
61056	1.376363	-2.477557	8.524033	0.063279	0.067785	-0.219634	0.221922	0.720777	-0.794155	0.760599	-0.051348	-0.143772	0.631017	0	0
61057	1.744802	-2.970031	8.875707	0.025663	0.072858	-0.222752	0.223508	0.721045	-0.793521	0.762125	-0.051203	-0.143275	0.629298	0	0
61058	1.674229	-2.709597	8.912957	0.072134	0.200508	-0.172532	0.223773	0.721044	-0.793525	0.763552	-0.051620	-0.141431	0.627949	0	0
61059	2.076661	-3.182492	9.461644	0.126631	0.079632	-0.208049	0.225891	0.721309	-0.793817	0.765040	-0.050766	-0.140245	0.626473	0	0
61060	1.726589	-2.824700	9.161139	0.220727	0.219771	-0.189048	0.227780	0.716034	-0.795208	0.766658	-0.050141	-0.137327	0.625190	0	0
61061	2.051533	-3.343560	10.212282	0.351120	0.016594	-0.228713	0.227547	0.710493	-0.794998	0.768285	-0.047144	-0.135233	0.623881	0	0
61062	1.917313	-2.524951	10.136329	0.352849	0.028829	-0.204655	0.229438	0.702860	-0.793137	0.769778	-0.044288	-0.132957	0.622738	0	0
61063	2.047608	-2.483243	8.376373	0.308577	0.230384	-0.198953	0.230663	0.696618	-0.792169	0.771458	-0.042980	-0.129471	0.621484	0	0
61064	1.982316	-2.873397	9.619831	0.415583	-0.000762	-0.223770	0.231898	0.689683	-0.793306	0.773034	-0.039431	-0.127040	0.620262	0	0
61065	1.147364	-2.127550	9.919215	0.349480	0.235535	-0.181584	0.235636	0.683426	-0.791328	0.774595	-0.037860	-0.123244	0.619177	0	0
61066	1.426417	-1.906716	8.909906	0.285142	0.156926	-0.193810	0.235136	0.678718	-0.792154	0.776106	-0.036335	-0.120387	0.617937	0	0
61067	1.263068	-2.141879	9.461401	0.182807	-0.030418	-0.191720	0.237791	0.676070	-0.789600	0.777323	-0.034400	-0.119682	0.616653	0	0
61068	1.577144	-2.076423	8.070261	0.227953	0.099325	-0.205071	0.238074	0.672326	-0.788593	0.778799	-0.032947	-0.117626	0.615265	0	0
61069	1.964803	-1.909795	8.489432	0.227801	-0.081930	-0.235779	0.239146	0.669965	-0.788371	0.780229	-0.030287	-0.117067	0.613694	0	0
61070	1.855432	-2.722948	9.728407	0.326087	-0.063737	-0.239564	0.240507	0.663306	-0.787933	0.781734	-0.027023	-0.115686	0.612191	0	0
61071	1.500919	-1.992843	10.037885	0.370768	-0.056723	-0.229271	0.242658	0.657752	-0.788022	0.783170	-0.023410	-0.114048	0.610811	0	0
61072	1.133723	-1.996368	9.521872	0.261890	0.142934	-0.217765	0.243070	0.653314	-0.784927	0.784735	-0.021936	-0.111431	0.609338	0	0
61073	1.113359	-2.171435	10.426127	0.227458	-0.081262	-0.214472	0.244422	0.648595	-0.784863	0.786002	-0.019326	-0.110848	0.607898	0	0
61074	0.815171	-1.318008	10.306324	0.208729	-0.030443	-0.204465	0.246015	0.646923	-0.783332	0.787265	-0.017227	-0.109909	0.606495	0	0
61075	1.249539	-1.346702	9.896067	0.290304	0.041292	-0.206381	0.245245	0.642493	-0.783102	0.788612	-0.014884	-0.107966	0.605156	0	0
61076	1.476308	-1.373000	9.739988	0.469333	-0.051343	-0.247778	0.246086	0.634313	-0.782803	0.790131	-0.010557	-0.105619	0.603677	0	0
61077	1.548096	-1.478112	10.158761	0.650155	-0.037340	-0.274659	0.246119	0.625025	-0.776868	0.791803	-0.004825	-0.102120	0.602160	0	0
61078	1.481004	-1.414180	10.443679	0.782704	-0.011031	-0.302650	0.248563	0.613371	-0.775056	0.793642	0.001794	-0.097558	0.600510	0	0
61079	1.298139	-1.325789	10.566444	0.738102	0.005672	-0.330160	0.248891	0.600620	-0.772043	0.795595	0.008012	-0.093171	0.598568	0	0
61080	1.732178	-0.728778	10.264328	0.585960	-0.060067	-0.329746	0.246579	0.587884	-0.771872	0.797464	0.013387	-0.090166	0.596441	0	0
61081	1.795886	-0.599438	10.248442	0.442813	-0.081106	-0.337026	0.246621	0.579847	-0.770643	0.799333	0.017781	-0.088224	0.594110	0	0
61082	1.802242	-0.376685	9.957729	0.331909	-0.103813	-0.344035	0.246491	0.574854	-0.762959	0.801234	0.021400	-0.087073	0.591594	0	0
61083	1.564069	-0.580145	9.673841	0.253206	-0.079216	-0.337434	0.245976	0.571115	-0.761154	0.803104	0.024269	-0.086236	0.589065	0	0
61084	1.598745	-0.464430	9.847919	0.161896	-0.096792	-0.336391	0.245598	0.567514	-0.760660	0.804975	0.026475	-0.086031	0.586441	0	0
61085	1.769768	-0.186760	9.844829	0.033045	-0.054920	-0.320431	0.246812	0.564460	-0.762019	0.806798	0.027418	-0.086292	0.583849	0	0
61086	1.924154	-0.203003	9.646229	-0.095737	-0.053191	-0.327577	0.245606	0.566961	-0.761976	0.808704	0.027284	-0.087243	0.581070	0	0
61087	1.942866	-0.293965	9.837296	-0.138744	-0.067254	-0.324445	0.246249	0.570699	-0.762734	0.810567	0.026921	-0.088605	0.578278	0	0
61088	1.941693	-0.453151	9.691270	-0.122607	-0.005126	-0.310033	0.247560	0.572492	-0.761688	0.812402	0.026276	-0.089326	0.575616	0	0
61089	1.768035	-0.427423	9.796412	-0.058160	-0.022548	-0.323670	0.247286	0.574712	-0.762972	0.814259	0.026310	-0.089860	0.572900	0	0
61090	1.433832	-0.566254	9.951518	0.025896	-0.004109	-0.312348	0.249909	0.577606	-0.760363	0.816052	0.026870	-0.089717	0.570340	0	0
61091	1.377162	-0.385518	9.918034	0.117062	0.015118	-0.283361	0.250714	0.575800	-0.760131	0.817651	0.028073	-0.088944	0.568109	0	0
61092	1.271443	-0.299223	9.552214	0.165390	0.025712	-0.272339	0.252728	0.572326	-0.762293	0.819188	0.029566	-0.087772	0.565997	0	0
61093	1.159297	-0.110719	9.557752	0.185020	0.011725	-0.263363	0.253521	0.571766	-0.761000	0.820634	0.031318	-0.086637	0.563979	0	0
61094	1.032109	-0.012275	9.963758	0.231491	0.002065	-0.264772	0.254332	0.567742	-0.758956	0.822071	0.033479	-0.085286	0.561965	0	0
61095	1.211024	0.019853	9.914515	0.294106	-0.002344	-0.260854	0.255678	0.562191	-0.756148	0.823435	0.036194	-0.083640	0.560044	0	0
61096	1.486551	0.060303	9.686680	0.342340	-0.033899	-0.245706	0.255173	0.557343	-0.755141	0.824672	0.039451	-0.081968	0.558249	0	0
61097	1.555499	-0.089487	9.645908	0.347732	-0.067996	-0.260820	0.257046	0.553730	-0.754812	0.825932	0.042971	-0.080556	0.556328	0	0
61098	1.564083	-0.234390	9.475927	0.324510	-0.035602	-0.256495	0.256279	0.547914	-0.753024	0.827205	0.046099	-0.078989	0.554407	0	0
61099	1.642931	-0.018172	9.593098	0.311860	-0.053204	-0.236366	0.256829	0.544030	-0.752284	0.828329	0.049215	-0.077661	0.552647	0	0
61100	1.695054	0.169914	9.880819	0.283065	-0.056857	-0.208375	0.256849	0.537931	-0.748021	0.829313	0.052078	-0.076520	0.551065	0	0
61101	1.799164	-0.120390	9.600188	0.320603	-0.053350	-0.192312	0.256337	0.534053	-0.746872	0.830165	0.055232	-0.075163	0.549660	0	0
61102	1.774986	0.579373	8.695140	0.290208	-0.054975	-0.169459	0.257031	0.528923	-0.747327	0.830912	0.058113	-0.073986	0.548392	0	0
61103	1.795750	0.085704	9.343018	0.336531	-0.021927	-0.135639	0.257327	0.522546	-0.745954	0.831444	0.061187	-0.072313	0.547474	0	0
61104	1.926370	0.454991	9.307681	0.286333	0.001575	-0.105042	0.256019	0.518118	-0.743226	0.831864	0.063677	-0.070724	0.546759	0	0
61105	2.167286	0.708537	9.459933	0.161055	0.018046	-0.099751	0.258020	0.514226	-0.741068	0.832323	0.065054	-0.069703	0.546029	0	0
61106	2.166795	0.641081	9.423111	0.005296	0.033711	-0.077932	0.258412	0.514778	-0.740282	0.832793	0.065010	-0.069400	0.545356	0	0
61107	2.224855	0.659509	9.305054	-0.163064	0.019598	-0.045736	0.259988	0.515321	-0.737417	0.833165	0.063654	-0.070176	0.544848	0	0
61108	2.135894	0.380749	9.160814	-0.345511	0.054621	-0.050491	0.260493	0.519198	-0.736600	0.833718	0.060555	-0.071627	0.544167	0	0
61109	2.135924	0.389900	9.007099	-0.495935	0.068536	-0.018047	0.262436	0.528057	-0.738769	0.834159	0.056145	-0.073829	0.543669	0	0
61110	1.966743	0.367398	9.082807	-0.596204	0.059774	-0.009953	0.263326	0.537061	-0.743018	0.834603	0.050894	-0.076621	0.543117	0	0
61111	1.946464	0.237278	8.954103	-0.596270	0.054523	0.005870	0.263535	0.548701	-0.746312	0.834906	0.045709	-0.079496	0.542700	0	0
61112	2.080579	0.410238	9.224119	-0.517641	-0.003305	0.006223	0.264144	0.556595	-0.744015	0.835122	0.041441	-0.082392	0.542279	0	0
61113	2.062805	0.285592	9.318976	-0.360265	-0.012936	0.021412	0.264369	0.564632	-0.745904	0.835142	0.038588	-0.084557	0.542124	0	0
61114	2.113909	0.001506	9.363338	-0.195764	-0.079424	0.027582	0.262220	0.569909	-0.745950	0.835026	0.037401	-0.086349	0.542105	0	0
61115	2.170708	-0.162290	9.430664	-0.063271	-0.054015	0.016252	0.260356	0.572414	-0.747207	0.834917	0.037263	-0.087250	0.542137	0	0
61116	2.253993	0.000807	9.491907	-0.081190	-0.058443	0.019637	0.259560	0.573250	-0.748235	0.834814	0.036926	-0.088242	0.542159	0	0
61117	2.235860	0.160291	9.686172	-0.179565	-0.038364	0.011096	0.259943	0.575326	-0.747434	0.834787	0.035747	-0.089646	0.542048	0	0
61118	2.046619	0.036693	9.686383	-0.253056	-0.048880	0.034345	0.258731	0.578797	-0.747381	0.834668	0.033910	-0.091494	0.542041	0	0
61119	2.069696	-0.110465	9.602776	-0.258434	-0.054997	0.036011	0.257246	0.583932	-0.747831	0.834510	0.032146	-0.093475	0.542054	0	0
61120	2.155051	-0.330102	9.573076	-0.204687	-0.068080	0.017781	0.254856	0.585331	-0.748305	0.834435	0.030832	-0.095215	0.541943	0	0
61121	2.344304	-0.545344	9.672316	-0.111765	-0.087421	0.036790	0.254975	0.588379	-0.749456	0.834188	0.030471	-0.096674	0.542085	0	0
61122	2.442514	-0.663343	9.876806	-0.002605	-0.079577	0.032268	0.252578	0.590332	-0.749007	0.833957	0.030891	-0.097418	0.542283	0	0
61123	2.407420	-0.845641	9.951923	0.068959	-0.066445	0.036334	0.251779	0.589920	-0.747033	0.833675	0.031928	-0.097726	0.542601	0	0
61124	2.327346	-0.561255	9.931849	0.104779	-0.104000	0.020680	0.249933	0.588128	-0.746499	0.833445	0.033388	-0.098088	0.542802	0	0
61125	2.199325	-0.569566	10.033802	0.106600	-0.106583	0.010145	0.248094	0.585089	-0.745846	0.833250	0.034982	-0.098519	0.542922	0	0
61126	2.141712	-0.849093	9.718640	0.115589	-0.087251	0.013772	0.247433	0.584538	-0.745186	0.833065	0.036448	-0.098679	0.543080	0	0
61127	1.925039	-0.760459	9.834490	0.119210	-0.048712	0.013138	0.245587	0.582192	-0.743609	0.832903	0.037824	-0.098558	0.543258	0	0
61128	1.699197	-0.599916	9.845494	0.078967	0.008181	0.026368	0.246122	0.581219	-0.743626	0.832754	0.038454	-0.098126	0.543519	0	0
61129	1.608169	-0.493706	9.736943	0.044136	0.007370	0.015589	0.246660	0.578721	-0.741825	0.832661	0.038885	-0.097938	0.543664	0	0
61130	1.845262	-0.426349	9.557818	0.007482	-0.025896	0.004574	0.244796	0.580116	-0.741258	0.832626	0.039126	-0.098171	0.543659	0	0
61131	2.065779	-0.315361	9.446634	-0.047064	-0.045182	-0.004746	0.244261	0.580673	-0.740721	0.832627	0.039100	-0.098906	0.543526	0	0
61132	2.130364	-0.402356	9.478724	-0.139274	-0.048752	0.004224	0.242680	0.580683	-0.742924	0.832628	0.038243	-0.100127	0.543362	0	0
61133	1.945455	-0.600121	9.619848	-0.199213	-0.026865	0.003878	0.244250	0.583861	-0.742785	0.832656	0.036840	-0.101537	0.543154	0	0
61134	1.906862	-0.610295	10.127188	-0.195759	-0.052349	0.009978	0.243705	0.586775	-0.743272	0.832639	0.035526	-0.103096	0.542975	0	0
61135	1.744525	-0.344832	10.001856	-0.147401	0.000206	0.021200	0.241035	0.588450	-0.739808	0.832578	0.034380	-0.103999	0.542970	0	0
61136	1.747702	-0.234563	9.887732	-0.168010	-0.017290	0.026298	0.241015	0.591914	-0.739642	0.832491	0.033090	-0.105120	0.542967	0	0
61137	1.689937	0.131328	9.834754	-0.106078	0.031806	0.001466	0.242471	0.593016	-0.741226	0.832554	0.032133	-0.105523	0.542850	0	0
61138	1.866696	-0.135064	9.693171	-0.116788	0.004689	-0.010270	0.242587	0.595231	-0.740157	0.832672	0.031188	-0.106170	0.542598	0	0
61139	2.014288	-0.425487	9.484267	-0.088107	0.016086	-0.013643	0.243109	0.596614	-0.740282	0.832793	0.030481	-0.106599	0.542368	0	0
61140	2.095298	-0.571133	9.255971	-0.012899	-0.017080	-0.029125	0.242841	0.596199	-0.738841	0.832957	0.030539	-0.106859	0.542062	0	0
61141	2.104653	-0.610031	9.144885	0.065833	-0.040654	-0.032170	0.243110	0.596614	-0.740675	0.833070	0.031443	-0.106920	0.541824	0	0
61142	2.098878	-0.735682	8.941603	0.168870	-0.044015	-0.059648	0.242182	0.593845	-0.735840	0.833313	0.033193	-0.106409	0.541447	0	0
61143	2.060662	-0.679780	9.033905	0.218122	-0.064095	-0.076964	0.241666	0.591215	-0.735334	0.833589	0.035539	-0.105826	0.540987	0	0
61144	2.042239	-0.563355	9.304586	0.241466	-0.044848	-0.096087	0.240619	0.588449	-0.734298	0.833995	0.037938	-0.104916	0.540376	0	0
61145	2.041097	-0.387556	9.371511	0.202114	-0.030876	-0.096288	0.241452	0.581100	-0.733335	0.834407	0.039988	-0.104132	0.539744	0	0
61146	2.106999	-0.291644	9.441744	0.100124	-0.027433	-0.098783	0.239469	0.579308	-0.731488	0.834892	0.041116	-0.103838	0.538964	0	0
61147	2.203796	-0.272292	9.724736	0.016029	-0.025773	-0.108233	0.239331	0.579724	-0.730303	0.835444	0.041599	-0.104010	0.538038	0	0
61148	2.310083	-0.274808	9.959326	-0.046658	-0.034628	-0.105235	0.239456	0.580693	-0.729902	0.836016	0.041546	-0.104563	0.537045	0	0
61149	2.355679	-0.315946	9.994511	-0.039510	-0.025904	-0.101649	0.239460	0.580832	-0.731211	0.836553	0.041560	-0.105038	0.536114	0	0
61150	2.414001	-0.259195	9.824017	-0.016113	-0.019702	-0.124369	0.239572	0.584296	-0.731178	0.837228	0.041703	-0.105294	0.534999	0	0
61151	2.431220	-0.209376	9.641781	0.000120	-0.034475	-0.151611	0.238115	0.584443	-0.731416	0.838003	0.042152	-0.105610	0.533686	0	0
61152	2.324127	-0.330830	9.766287	0.043162	-0.029152	-0.175065	0.239040	0.582773	-0.727909	0.838907	0.042895	-0.105606	0.532204	0	0
61153	2.150890	-0.251665	10.042683	0.026993	-0.016940	-0.164503	0.238120	0.582363	-0.729209	0.839754	0.043488	-0.105624	0.530816	0	0
61154	1.968038	-0.154328	9.944435	-0.028490	0.023326	-0.147061	0.239435	0.583325	-0.728303	0.840591	0.043321	-0.105572	0.529513	0	0
61155	1.982662	-0.135214	9.939722	-0.085765	0.011933	-0.147520	0.238638	0.584577	-0.729457	0.841423	0.042791	-0.105947	0.528158	0	0
61156	1.996984	-0.159306	9.963355	-0.098336	0.011025	-0.138813	0.240616	0.586229	-0.729995	0.842229	0.042093	-0.106371	0.526843	0	0
61157	2.030690	-0.171759	9.910046	-0.089414	0.008390	-0.132601	0.240203	0.587477	-0.727487	0.842976	0.041531	-0.106797	0.525606	0	0
61158	2.185507	-0.130070	9.779405	-0.070620	0.008370	-0.129856	0.241516	0.589687	-0.727878	0.843716	0.041071	-0.107100	0.524392	0	0
61159	2.393759	-0.038890	9.451790	-0.019641	0.021473	-0.111850	0.241515	0.589132	-0.726704	0.844335	0.041010	-0.107059	0.523407	0	0
61160	2.318542	-0.084422	9.314919	-0.034849	0.011022	-0.111982	0.242052	0.588853	-0.728156	0.844966	0.040818	-0.107159	0.522383	0	0
61161	2.160272	-0.263888	9.215681	-0.064380	0.012826	-0.108653	0.242574	0.588710	-0.725807	0.845575	0.040425	-0.107427	0.521372	0	0
61162	1.976803	-0.257494	9.265407	-0.109262	-0.002954	-0.082547	0.241900	0.592734	-0.729033	0.846065	0.039645	-0.108045	0.520508	0	0
61163	1.769103	-0.260717	9.255144	-0.125426	-0.006423	-0.070279	0.242282	0.595504	-0.729273	0.846476	0.038790	-0.108804	0.519746	0	0
61164	1.803861	-0.139611	9.619154	-0.116661	-0.039809	-0.049182	0.242012	0.596891	-0.730041	0.846754	0.038102	-0.109786	0.519137	0	0
61165	1.602052	-0.002596	9.862814	-0.128352	0.002146	-0.029646	0.241727	0.599663	-0.728699	0.846961	0.037126	-0.110496	0.518718	0	0
61166	1.630642	-0.055826	9.833114	-0.125754	-0.022383	-0.017398	0.239327	0.601616	-0.727332	0.847093	0.036236	-0.111389	0.518375	0	0
61167	1.857503	-0.076624	9.903021	-0.095398	-0.015489	-0.003127	0.240245	0.602441	-0.726159	0.847130	0.035594	-0.112080	0.518210	0	0
61168	2.248655	-0.079993	9.798663	-0.088211	-0.026938	-0.010282	0.239179	0.603694	-0.726392	0.847205	0.035038	-0.112819	0.517965	0	0
61169	2.484030	-0.250916	9.563937	-0.088189	-0.017337	-0.006823	0.238647	0.604945	-0.727682	0.847255	0.034477	-0.113489	0.517775	0	0
61170	2.739281	-0.349333	9.493308	-0.097208	-0.052413	-0.000061	0.236514	0.607451	-0.727887	0.847247	0.033964	-0.114494	0.517600	0	0
61171	2.829933	-0.499645	9.336978	-0.095386	-0.024414	0.004405	0.235706	0.609118	-0.726810	0.847232	0.033378	-0.115273	0.517491	0	0
61172	2.911379	-0.589472	9.272753	-0.077576	-0.089169	0.005140	0.234646	0.611481	-0.730570	0.847146	0.033216	-0.116488	0.517370	0	0
61173	2.911803	-0.525030	9.110057	-0.116970	-0.059442	0.024363	0.232924	0.612045	-0.731456	0.846991	0.032617	-0.117691	0.517389	0	0
61174	2.921491	-0.513770	8.884181	-0.111573	-0.065516	0.022622	0.230789	0.614828	-0.731395	0.846848	0.032025	-0.118888	0.517386	0	0
61175	2.965773	-0.400962	8.918744	-0.131299	-0.072560	0.029511	0.229193	0.614558	-0.729015	0.846652	0.031382	-0.120288	0.517423	0	0
61176	3.028574	-0.401211	8.997512	-0.114346	-0.045503	0.045573	0.227866	0.615952	-0.730553	0.846411	0.030635	-0.121336	0.517617	0	0
61177	3.023429	-0.455524	9.314185	-0.095660	-0.031605	0.063366	0.227187	0.619420	-0.731295	0.846075	0.030056	-0.122225	0.517991	0	0
61178	2.710447	-1.007810	9.606157	-0.117007	0.028852	0.042256	0.226389	0.619424	-0.730496	0.845939	0.028906	-0.122657	0.518176	0	0
61179	2.968586	-0.024189	9.432578	0.040377	0.033140	0.073506	0.225064	0.619709	-0.730735	0.845588	0.029140	-0.122302	0.518820	0	0
61180	2.752472	-0.186518	9.283564	0.079839	0.099742	0.075832	0.226645	0.619699	-0.728270	0.845304	0.029246	-0.121123	0.519552	0	0
61181	2.536679	-0.309806	9.317657	0.157615	0.087549	0.085205	0.227713	0.617753	-0.727650	0.844921	0.030184	-0.119707	0.520450	0	0
61182	2.429524	-0.442992	9.538165	0.248007	0.131308	0.086022	0.228663	0.612897	-0.726009	0.844563	0.031534	-0.117389	0.521477	0	0
61183	2.418339	-0.659108	9.627108	0.303373	0.112028	0.100412	0.229223	0.607351	-0.725549	0.844071	0.033559	-0.115011	0.522676	0	0
61184	2.364632	-0.740455	9.631442	0.321275	0.105059	0.096111	0.230566	0.601799	-0.721956	0.843588	0.035652	-0.112533	0.523855	0	0
61185	2.022212	-1.014032	9.749020	0.262124	0.091094	0.108891	0.231524	0.596251	-0.721501	0.843023	0.037419	-0.110545	0.525063	0	0
61186	1.764678	-0.898635	9.860723	0.154706	0.077104	0.113443	0.232463	0.592919	-0.719452	0.842466	0.038235	-0.109181	0.526183	0	0
61187	1.514961	-0.706054	10.062172	0.041892	0.084940	0.128620	0.233522	0.592358	-0.718294	0.841866	0.038136	-0.108397	0.527312	0	0
61188	1.415175	-0.476823	10.046441	-0.045830	0.042076	0.126141	0.232471	0.590840	-0.718424	0.841277	0.037433	-0.108389	0.528303	0	0
61189	1.460052	-0.279927	10.050721	-0.095916	0.015822	0.115133	0.232588	0.593194	-0.717879	0.840724	0.036535	-0.108895	0.529142	0	0
61190	1.754912	-0.243814	10.026961	-0.081540	-0.055926	0.081413	0.230853	0.595421	-0.717568	0.840276	0.036098	-0.109882	0.529678	0	0
61191	2.019463	-0.388389	9.830743	-0.033234	-0.071701	0.083366	0.229520	0.596397	-0.716752	0.839770	0.036218	-0.110774	0.530286	0	0
61192	1.988631	-0.645690	9.772771	0.002611	-0.096120	0.064111	0.225952	0.595586	-0.717754	0.839337	0.036720	-0.111647	0.530754	0	0
61193	1.704871	-0.818893	9.828507	-0.031398	-0.059330	0.074619	0.225014	0.596976	-0.716677	0.838889	0.036786	-0.112415	0.531295	0	0
61194	1.355770	-0.669713	9.741904	-0.074318	-0.038232	0.078044	0.224091	0.596427	-0.716931	0.838475	0.036320	-0.113216	0.531811	0	0
61195	1.333754	-0.371313	9.733508	-0.085862	-0.036442	0.061292	0.222763	0.596711	-0.716384	0.838143	0.035803	-0.114062	0.532189	0	0
61196	1.547800	-0.152054	9.616414	-0.056193	-0.031167	0.035957	0.221036	0.597829	-0.716739	0.837953	0.035499	-0.114692	0.532373	0	0
61197	1.846812	-0.203287	9.356078	-0.009588	-0.066136	0.014927	0.219691	0.600885	-0.716033	0.837805	0.035826	-0.115358	0.532439	0	0
61198	2.212625	-0.374679	9.300479	0.038860	-0.057404	-0.011267	0.219567	0.598945	-0.715002	0.837803	0.036511	-0.115684	0.532325	0	0
61199	2.501533	-0.488336	9.051530	0.053269	-0.050401	-0.023577	0.218503	0.599227	-0.714197	0.837855	0.037329	-0.115872	0.532145	0	0
61200	2.632202	-0.446474	8.916291	-0.002150	-0.053905	-0.032833	0.217444	0.598679	-0.713662	0.837986	0.037677	-0.116380	0.531804	0	0
61201	2.593592	-0.443663	8.950305	-0.057630	-0.063536	-0.035024	0.216646	0.599792	-0.714425	0.838124	0.037659	-0.117270	0.531392	0	0
61202	2.464254	-0.300265	9.106889	-0.050525	-0.073169	-0.029655	0.215579	0.601322	-0.714787	0.838233	0.037700	-0.118197	0.531012	0	0
61203	2.343261	-0.333213	9.035452	0.006792	-0.064335	-0.037104	0.212926	0.601475	-0.713697	0.838355	0.038234	-0.118754	0.530657	0	0
61204	2.251058	-0.395002	9.045150	0.101756	-0.039736	-0.057457	0.213328	0.600225	-0.713191	0.838591	0.039407	-0.118582	0.530236	0	0
61205	2.238707	-0.433421	9.035201	0.155549	0.004935	-0.068362	0.212397	0.600091	-0.711737	0.838900	0.040858	-0.117756	0.529821	0	0
61206	2.299221	-0.414541	9.070948	0.148414	0.025032	-0.068356	0.212139	0.597735	-0.709922	0.839249	0.042091	-0.116788	0.529387	0	0
61207	2.334420	-0.563383	9.253997	0.134135	0.018019	-0.084392	0.213480	0.594125	-0.708537	0.839662	0.043312	-0.115959	0.528815	0	0
61208	2.307649	-0.600851	9.518174	0.125166	0.038960	-0.080862	0.214009	0.593289	-0.706980	0.840099	0.044291	-0.114991	0.528250	0	0
61209	2.327341	-0.548146	9.499383	0.159217	0.033745	-0.092964	0.214683	0.590098	-0.705057	0.840561	0.045645	-0.113891	0.527639	0	0
61210	2.385637	-0.500495	9.499428	0.175399	0.025027	-0.112271	0.215363	0.587323	-0.705750	0.841120	0.047155	-0.112761	0.526857	0	0
61211	2.344006	-0.590691	9.787162	0.162929	0.044261	-0.127284	0.215381	0.583442	-0.704478	0.841765	0.048521	-0.111535	0.525963	0	0
61212	2.283597	-0.601708	9.963006	0.129001	0.054774	-0.145105	0.217359	0.582875	-0.701107	0.842546	0.049520	-0.110382	0.524861	0	0
61213	2.114798	-0.569066	9.981662	0.093217	0.074049	-0.140833	0.216838	0.581631	-0.701374	0.843324	0.050148	-0.109258	0.523787	0	0
61214	2.009280	-0.462765	9.866027	0.039692	0.089026	-0.167548	0.220814	0.580362	-0.700136	0.844300	0.050239	-0.108273	0.522409	0	0
61215	1.900596	-0.466586	9.912585	0.018168	0.067160	-0.164229	0.220945	0.580083	-0.699224	0.845225	0.050283	-0.107581	0.521050	0	0
61216	1.820658	-0.504181	9.999367	0.005657	0.078543	-0.166908	0.222400	0.579798	-0.698331	0.846199	0.050140	-0.106861	0.519629	0	0
61217	1.927219	-0.457261	9.883622	-0.006829	0.096907	-0.166952	0.223836	0.582283	-0.696494	0.847177	0.049807	-0.106038	0.518233	0	0
61218	2.125449	-0.420921	9.687652	-0.001429	0.074160	-0.174973	0.226484	0.581991	-0.695751	0.848189	0.049635	-0.105388	0.516726	0	0
61219	2.294611	-0.400854	9.602303	-0.001434	0.061879	-0.175063	0.226088	0.581300	-0.694966	0.849163	0.049534	-0.104826	0.515247	0	0
61220	2.424545	-0.471126	9.763807	0.005662	0.032061	-0.175176	0.228588	0.584473	-0.695496	0.850123	0.049638	-0.104497	0.513720	0	0
61221	2.370650	-0.581116	9.839917	-0.026626	0.018030	-0.164896	0.227528	0.584341	-0.695350	0.851006	0.049536	-0.104442	0.512276	0	0
61222	2.128520	-0.668529	9.740057	-0.085754	0.018063	-0.145884	0.230431	0.586542	-0.695897	0.851842	0.048903	-0.104714	0.510890	0	0
61223	1.891575	-0.707728	9.688775	-0.116311	0.004072	-0.118777	0.229095	0.588489	-0.695595	0.852515	0.048049	-0.105254	0.509737	0	0
61224	1.724378	-0.451377	9.717199	-0.121825	-0.015204	-0.091468	0.227898	0.590021	-0.696872	0.853051	0.047222	-0.106019	0.508757	0	0
61225	1.609758	-0.276750	9.898050	-0.130866	-0.023997	-0.077401	0.228268	0.594036	-0.695527	0.853487	0.046329	-0.106883	0.507926	0	0
61226	1.590912	-0.213777	9.992671	-0.166781	-0.039821	-0.056556	0.227473	0.595011	-0.696947	0.853838	0.045205	-0.108103	0.507179	0	0
61227	1.822606	-0.230162	9.944818	-0.191865	-0.038156	-0.047993	0.226915	0.599725	-0.696629	0.854132	0.043821	-0.109403	0.506526	0	0
61228	2.131759	-0.214117	9.687572	-0.202724	-0.064506	-0.021816	0.226648	0.601807	-0.699618	0.854289	0.042477	-0.111030	0.506023	0	0
61229	2.416396	-0.250673	9.470790	-0.191979	-0.071544	-0.020089	0.224769	0.605835	-0.699026	0.854397	0.041233	-0.112628	0.505589	0	0
61230	2.599398	-0.319845	9.341034	-0.177711	-0.069848	-0.005947	0.223439	0.607090	-0.699517	0.854448	0.040111	-0.114180	0.505246	0	0
61231	2.729780	-0.320982	9.301441	-0.114241	-0.093500	0.000560	0.222237	0.609175	-0.700133	0.854389	0.039629	-0.115587	0.505063	0	0
61232	2.835985	-0.322313	9.137076	-0.066784	-0.071616	0.003600	0.220642	0.609738	-0.699317	0.854341	0.039453	-0.116596	0.504925	0	0
61233	2.814961	-0.223507	9.145604	-0.002345	-0.068964	0.000581	0.218256	0.610305	-0.699668	0.854264	0.039817	-0.117238	0.504879	0	0
61234	2.677949	-0.137975	9.236696	0.029814	-0.069832	0.009680	0.216665	0.610314	-0.698989	0.854147	0.040450	-0.117747	0.504908	0	0
61235	2.634906	-0.075422	9.132036	0.043242	-0.082041	0.008000	0.216265	0.610593	-0.698718	0.853997	0.041273	-0.118280	0.504972	0	0
61236	2.639486	-0.113620	9.237309	0.029770	-0.085584	0.014926	0.212952	0.610888	-0.698795	0.853832	0.041979	-0.118925	0.505039	0	0
61237	2.764967	-0.128785	9.317768	-0.018553	-0.072533	0.018104	0.211769	0.609232	-0.698532	0.853666	0.042226	-0.119699	0.505117	0	0
61238	2.760064	-0.138419	9.300876	-0.072181	-0.054152	0.011611	0.210698	0.610206	-0.696802	0.853596	0.041907	-0.120589	0.505051	0	0
61239	2.750347	-0.147840	9.341709	-0.086510	-0.045422	0.015944	0.209629	0.612430	-0.697681	0.853500	0.041450	-0.121480	0.505038	0	0
61240	2.614945	-0.173122	9.381042	-0.081112	-0.024386	0.014332	0.207758	0.615073	-0.697364	0.853453	0.040901	-0.122162	0.504997	0	0
61241	2.378317	-0.171152	9.421561	-0.073871	-0.005916	0.000424	0.207624	0.615489	-0.697358	0.853477	0.040376	-0.122647	0.504881	0	0
61242	2.177889	-0.163110	9.180636	-0.052467	-0.008475	0.021785	0.208278	0.616455	-0.696703	0.853399	0.039982	-0.123052	0.504946	0	0
61243	2.165565	-0.192415	9.004955	-0.090091	-0.008478	0.036493	0.207476	0.617568	-0.696549	0.853243	0.039287	-0.123654	0.505116	0	0
61244	2.207927	-0.342305	8.863467	-0.154551	0.007236	0.052782	0.207193	0.620479	-0.695991	0.853066	0.037905	-0.124452	0.505325	0	0
61245	2.318873	-0.362313	8.895928	-0.192294	-0.017378	0.080577	0.206652	0.623393	-0.697527	0.852712	0.036329	-0.125662	0.505739	0	0
61246	2.362041	-0.410170	9.087280	-0.167353	-0.027961	0.096554	0.205051	0.625619	-0.698004	0.852268	0.034960	-0.126840	0.506288	0	0
61247	2.294562	-0.394857	9.203403	-0.113765	-0.015753	0.118158	0.204500	0.628669	-0.696917	0.851692	0.033998	-0.127652	0.507119	0	0
61248	2.200646	-0.362456	9.334371	-0.083427	0.012200	0.141423	0.203153	0.632557	-0.696858	0.851038	0.033083	-0.128077	0.508169	0	0
61249	2.073648	-0.226571	9.399518	-0.124631	0.052410	0.162481	0.204740	0.632547	-0.696227	0.850323	0.031625	-0.128376	0.509382	0	0
61250	2.382437	-0.278632	9.679860	-0.167653	0.034742	0.165518	0.203665	0.634492	-0.694750	0.849594	0.029848	-0.129044	0.510537	0	0
61251	2.169449	-0.353269	9.899551	-0.131841	0.075017	0.165969	0.204184	0.636984	-0.695781	0.848884	0.028208	-0.129185	0.511772	0	0
61252	2.577781	-0.650682	9.642653	-0.121046	0.101209	0.165965	0.203362	0.640868	-0.694551	0.848215	0.026487	-0.129049	0.513007	0	0
61253	2.648814	-0.848426	9.656590	-0.118366	0.057472	0.152546	0.204677	0.642662	-0.694815	0.847540	0.025071	-0.129268	0.514136	0	0
61254	2.183203	-1.128146	9.811211	-0.138995	0.078547	0.164007	0.204934	0.644324	-0.695064	0.846849	0.023317	-0.129415	0.515319	0	0
61255	1.777059	-1.196658	9.967747	-0.207994	0.080321	0.183001	0.204646	0.647512	-0.693718	0.846060	0.020971	-0.129899	0.516594	0	0
61256	1.556373	-0.999245	10.250718	-0.219636	0.070711	0.175932	0.203829	0.651257	-0.693537	0.845304	0.018559	-0.130529	0.517764	0	0
61257	1.482510	-0.865828	10.430743	-0.215127	0.045365	0.156533	0.204751	0.653193	-0.695366	0.844595	0.016348	-0.131324	0.518794	0	0
61258	1.663966	-0.814609	10.338436	-0.174672	0.021826	0.109998	0.205786	0.657344	-0.695210	0.844098	0.014655	-0.132121	0.519450	0	0
61259	1.947463	-1.003378	9.896396	-0.122600	0.025417	0.082961	0.206301	0.659281	-0.694150	0.843723	0.013415	-0.132583	0.519974	0	0
61260	2.211215	-1.260866	9.742147	-0.078649	-0.015657	0.049519	0.204044	0.661511	-0.696190	0.843473	0.012808	-0.133188	0.520241	0	0
61261	2.461161	-1.415528	9.356067	-0.056221	-0.015632	0.046060	0.204430	0.663726	-0.696436	0.843224	0.012388	-0.133646	0.520536	0	0
61262	2.489797	-1.455024	9.098199	-0.057007	-0.054018	0.017707	0.203501	0.663038	-0.694987	0.843086	0.012205	-0.134457	0.520556	0	0
61263	2.359914	-1.384135	9.138590	-0.052496	-0.071455	0.003631	0.203363	0.664424	-0.695495	0.842982	0.012164	-0.135363	0.520490	0	0
61264	2.181811	-1.298789	9.064198	-0.021212	-0.085392	0.009168	0.200319	0.664719	-0.696494	0.842842	0.012457	-0.136251	0.520479	0	0
61265	2.033654	-1.085487	9.221748	0.019087	-0.101088	-0.006372	0.198208	0.663622	-0.696997	0.842739	0.013184	-0.137031	0.520422	0	0
61266	1.855562	-1.002208	9.257890	0.065676	-0.062526	-0.009348	0.197954	0.661267	-0.696231	0.842714	0.014115	-0.137271	0.520376	0	0
61267	1.860958	-0.929472	9.460567	0.097905	-0.066039	-0.019691	0.196872	0.663766	-0.694093	0.842717	0.015335	-0.137337	0.520319	0	0
61268	1.870211	-0.982801	9.349317	0.097990	-0.053739	-0.031993	0.195950	0.662246	-0.693045	0.842815	0.016523	-0.137332	0.520126	0	0
61269	1.807160	-1.016321	9.238918	0.085529	-0.044929	-0.040849	0.195969	0.659337	-0.693599	0.842956	0.017549	-0.137275	0.519877	0	0
61270	1.692863	-1.130648	9.315499	0.046098	-0.041449	-0.028778	0.194912	0.658511	-0.692805	0.843061	0.018232	-0.137437	0.519641	0	0
61271	1.757837	-1.160212	9.252110	0.029954	-0.061593	-0.024587	0.194114	0.659347	-0.693308	0.843104	0.018841	-0.137803	0.519452	0	0
61272	1.903698	-1.026462	9.314878	0.013860	-0.065145	-0.029141	0.193311	0.659072	-0.690416	0.843183	0.019375	-0.138331	0.519164	0	0
61273	1.870584	-0.938728	9.604584	0.060402	-0.074778	-0.042914	0.189603	0.658677	-0.689839	0.843297	0.020326	-0.138641	0.518860	0	0
61274	1.701605	-0.919251	9.250559	0.067634	-0.051903	-0.042716	0.190406	0.656871	-0.689345	0.843451	0.021265	-0.138776	0.518536	0	0
61275	1.697291	-0.838295	8.970325	0.024727	-0.044859	-0.041217	0.190289	0.655071	-0.690672	0.843604	0.021747	-0.139010	0.518205	0	0
61276	1.701929	-0.871396	9.169389	-0.016455	-0.065897	-0.047774	0.190145	0.656318	-0.689609	0.843781	0.022055	-0.139698	0.517718	0	0
61277	2.001303	-0.887472	9.394947	0.026493	-0.057261	-0.051934	0.188142	0.657852	-0.687204	0.843971	0.022624	-0.140019	0.517297	0	0
61278	2.349740	-0.804548	9.871177	0.143670	-0.066165	-0.060022	0.186822	0.657027	-0.687192	0.844171	0.024302	-0.139878	0.516933	0	0
61279	2.596406	-0.755870	9.900852	0.214393	-0.045219	-0.063020	0.187109	0.652453	-0.685932	0.844387	0.026411	-0.139123	0.516680	0	0
61280	2.524521	-0.669501	9.645299	0.158939	-0.039922	-0.058073	0.186336	0.649548	-0.687522	0.844603	0.028081	-0.138680	0.516358	0	0
61281	2.390231	-0.870949	9.497532	0.053339	-0.050386	-0.053591	0.185281	0.648445	-0.686730	0.844802	0.028845	-0.138803	0.515956	0	0
61282	2.299846	-1.019058	9.599957	-0.003100	-0.050422	-0.041672	0.185421	0.648445	-0.689091	0.844963	0.029177	-0.139290	0.515543	0	0
61283	2.376141	-1.163272	9.828369	0.061238	-0.062740	-0.034255	0.183563	0.649287	-0.689186	0.845042	0.030038	-0.139479	0.515312	0	0
61284	2.289765	-1.085610	9.834815	0.140887	-0.048698	-0.033582	0.183051	0.645964	-0.688949	0.845118	0.031567	-0.139212	0.515168	0	0
61285	2.284353	-0.830510	9.866635	0.153382	-0.043475	-0.024608	0.182262	0.643611	-0.686733	0.845144	0.033088	-0.138761	0.515152	0	0
61286	2.225486	-0.620754	9.879169	0.108574	-0.059254	-0.012595	0.180677	0.641818	-0.685023	0.845103	0.034368	-0.138756	0.515137	0	0
61287	2.288691	-0.565587	9.989816	0.028890	-0.064586	-0.005274	0.180826	0.640155	-0.687007	0.845040	0.034915	-0.139127	0.515104	0	0
61288	2.475970	-0.720569	10.125816	0.000248	-0.083905	-0.013575	0.179240	0.639332	-0.686467	0.845005	0.035409	-0.139887	0.514921	0	0
61289	2.634804	-0.794194	10.051497	0.040552	-0.082158	-0.020385	0.177380	0.639619	-0.685125	0.844990	0.036165	-0.140341	0.514770	0	0
61290	2.702460	-0.780996	9.820335	0.081795	-0.068973	-0.028861	0.174464	0.640328	-0.685598	0.845023	0.037292	-0.140549	0.514578	0	0
61291	2.690063	-0.819973	9.627720	0.071049	-0.045339	-0.014755	0.176059	0.639072	-0.685242	0.845018	0.038109	-0.140537	0.514530	0	0
61292	2.760323	-0.791320	9.738001	0.065571	-0.057676	0.002766	0.174883	0.637278	-0.686945	0.844910	0.038997	-0.140745	0.514585	0	0
61293	2.919934	-0.758879	9.741804	0.099617	-0.034083	-0.000466	0.173559	0.634789	-0.683019	0.844834	0.039981	-0.140499	0.514700	0	0
61294	2.992714	-0.707001	9.587953	0.105041	-0.013943	-0.002124	0.173302	0.634236	-0.684331	0.844795	0.040984	-0.140132	0.514787	0	0
61295	2.949027	-0.735730	9.520703	0.076413	-0.005181	0.001232	0.173048	0.632714	-0.684997	0.844759	0.041628	-0.139767	0.514893	0	0
61296	2.977968	-0.731990	9.244102	0.051486	0.014146	-0.012980	0.173059	0.630635	-0.684625	0.844836	0.042049	-0.139433	0.514823	0	0
61297	3.057266	-0.781225	9.077015	0.015663	0.003629	-0.004498	0.171462	0.631198	-0.683285	0.844866	0.042151	-0.139310	0.514798	0	0
61298	3.132176	-0.772366	9.018788	-0.030840	-0.010375	-0.011956	0.171988	0.632304	-0.684068	0.844939	0.042001	-0.139608	0.514609	0	0
61299	3.040803	-0.716460	8.976958	-0.025464	-0.015585	-0.013658	0.172253	0.632302	-0.684072	0.845007	0.041877	-0.139863	0.514440	0	0
61300	2.905209	-0.766044	8.934296	0.001413	-0.027753	-0.024049	0.169610	0.630376	-0.682478	0.845105	0.042106	-0.140137	0.514186	0	0
61301	2.880749	-0.817963	9.198287	0.033582	-0.029545	-0.022949	0.169870	0.630651	-0.681693	0.845175	0.042571	-0.140207	0.514013	0	0
61302	2.948267	-0.841589	9.509879	0.063981	0.000116	-0.018246	0.170538	0.628707	-0.680150	0.845256	0.043177	-0.139926	0.513905	0	0
61303	2.961586	-0.672818	9.675138	0.058548	0.033274	0.002128	0.170803	0.628566	-0.679894	0.845274	0.043499	-0.139350	0.514005	0	0
61304	2.980323	-0.413494	9.577014	0.050541	0.068271	0.006652	0.171996	0.627450	-0.678350	0.845328	0.043606	-0.138573	0.514118	0	0
61305	3.023126	-0.500922	9.412206	0.089073	0.038597	-0.010825	0.172678	0.626618	-0.682694	0.845405	0.044185	-0.137794	0.514151	0	0
61306	2.949177	-0.707557	9.295104	0.107860	0.042144	-0.007168	0.172416	0.625233	-0.681262	0.845467	0.044930	-0.136938	0.514213	0	0
61307	2.835402	-0.745270	9.257196	0.124846	0.035186	-0.005280	0.172810	0.624675	-0.679439	0.845493	0.045826	-0.136009	0.514338	0	0
61308	2.746534	-0.681698	9.369252	0.090747	0.008028	0.005866	0.172292	0.622184	-0.678670	0.845447	0.046583	-0.135535	0.514470	0	0
61309	2.713279	-0.604466	9.370427	0.062013	-0.013885	0.022345	0.171773	0.621078	-0.679721	0.845291	0.047164	-0.135358	0.514719	0	0
61310	2.727970	-0.575760	9.356210	0.065542	-0.029652	0.029365	0.172061	0.618307	-0.681850	0.845086	0.047870	-0.135343	0.514996	0	0
61311	2.701633	-0.546477	9.426474	0.095951	-0.043643	0.026023	0.172324	0.618028	-0.680939	0.844853	0.048887	-0.135245	0.515308	0	0
61312	2.680527	-0.459638	9.454091	0.078983	-0.031391	0.022443	0.170607	0.617761	-0.681833	0.844673	0.049725	-0.135172	0.515542	0	0
61313	2.618094	-0.415382	9.608958	0.069068	-0.036684	0.032950	0.169559	0.615272	-0.681056	0.844426	0.050470	-0.135157	0.515878	0	0
61314	2.666552	-0.391803	9.577567	0.057402	-0.041961	0.039886	0.170883	0.614987	-0.680554	0.844150	0.051157	-0.135293	0.516226	0	0
61315	2.696048	-0.317637	9.522886	0.033265	-0.030593	0.040640	0.168762	0.615553	-0.680647	0.843889	0.051558	-0.135416	0.516580	0	0
61316	2.732376	-0.301231	9.474693	0.010006	-0.017485	0.044917	0.168506	0.613892	-0.680660	0.843644	0.051712	-0.135592	0.516920	0	0
61317	2.770968	-0.310838	9.577597	0.026132	-0.027989	0.034407	0.166657	0.613348	-0.681293	0.843421	0.052051	-0.135727	0.517213	0	0
61318	2.797561	-0.301888	9.426054	0.047636	-0.013089	0.036377	0.167714	0.613619	-0.680782	0.843206	0.052511	-0.135667	0.517534	0	0
61319	2.826835	-0.258967	9.378226	0.051288	-0.029666	0.016959	0.166799	0.611961	-0.681571	0.843057	0.053099	-0.135680	0.517712	0	0
61320	2.827059	-0.225500	9.311314	0.064775	-0.010383	0.010086	0.165349	0.611138	-0.682343	0.842971	0.053726	-0.135494	0.517836	0	0
61321	2.817284	-0.244401	9.397704	0.090691	-0.024391	0.010221	0.165883	0.610165	-0.681837	0.842843	0.054632	-0.135257	0.518012	0	0
61322	2.867178	-0.360102	9.444012	0.131854	-0.037511	0.003385	0.164158	0.609758	-0.680242	0.842717	0.055974	-0.134949	0.518155	0	0
61323	2.908479	-0.322234	9.347954	0.108638	-0.012135	0.003305	0.165768	0.606979	-0.681605	0.842628	0.056981	-0.134514	0.518302	0	0
61324	2.914076	-0.214124	9.320307	0.040642	-0.027891	-0.000751	0.163906	0.607404	-0.679999	0.842587	0.057510	-0.134595	0.518290	0	0
61325	2.870659	-0.206613	9.306348	-0.039873	-0.013903	0.001371	0.163249	0.606299	-0.679607	0.842590	0.057282	-0.134946	0.518219	0	0
61326	2.865944	-0.192019	9.347414	-0.063062	-0.006007	-0.013746	0.162573	0.607964	-0.678401	0.842704	0.056841	-0.135373	0.517971	0	0
61327	2.827848	-0.117088	9.370235	-0.043316	-0.012084	-0.029459	0.163246	0.608517	-0.682468	0.842870	0.056622	-0.135711	0.517635	0	0
61328	2.764746	-0.162208	9.399102	0.017538	-0.010297	-0.032524	0.164301	0.608649	-0.681304	0.843030	0.056907	-0.135746	0.517334	0	0
61329	2.774528	-0.143218	9.341554	0.075805	-0.004974	-0.053226	0.163515	0.606991	-0.681046	0.843261	0.057690	-0.135395	0.516963	0	0
61330	2.760234	-0.118795	9.426078	0.091013	0.031744	-0.044163	0.163247	0.606853	-0.679864	0.843493	0.058393	-0.134689	0.516690	0	0
61331	2.695563	-0.050410	9.600470	0.094680	0.019540	-0.071468	0.163265	0.603805	-0.680026	0.843839	0.059234	-0.134023	0.516203	0	0
61332	2.717765	0.016627	9.555383	0.083998	0.040549	-0.075867	0.165378	0.603376	-0.677703	0.844248	0.059876	-0.133259	0.515657	0	0
61333	2.694508	0.141814	9.532989	0.069721	0.071174	-0.074065	0.166708	0.601983	-0.676951	0.844688	0.060246	-0.132285	0.515143	0	0
61334	2.638308	0.050747	9.498778	0.090392	0.087865	-0.088835	0.168702	0.601141	-0.677776	0.845220	0.060715	-0.131080	0.514524	0	0
61335	2.682752	-0.147120	9.404790	0.107392	0.080882	-0.089669	0.169113	0.599754	-0.679369	0.845727	0.061374	-0.129819	0.513931	0	0
61336	2.658376	-0.180457	9.452685	0.144152	0.098419	-0.102556	0.170319	0.596837	-0.678630	0.846305	0.062261	-0.128240	0.513270	0	0
61337	2.726391	-0.127762	9.553649	0.151209	0.094835	-0.084025	0.173344	0.597094	-0.672907	0.846768	0.063211	-0.126639	0.512788	0	0
61338	2.654086	-0.107983	9.544887	0.136016	0.100108	-0.085853	0.174686	0.594177	-0.673219	0.847261	0.063999	-0.125096	0.512255	0	0
61339	2.566809	-0.155466	9.525866	0.137771	0.091377	-0.080567	0.175746	0.593201	-0.671934	0.847704	0.064846	-0.123593	0.511778	0	0
61340	2.537892	-0.145736	9.487772	0.125306	0.115902	-0.085845	0.179758	0.589024	-0.676230	0.848218	0.065462	-0.121970	0.511239	0	0
61341	2.544983	-0.169610	9.564346	0.100158	0.110586	-0.068433	0.177913	0.586817	-0.675176	0.848643	0.065873	-0.120502	0.510828	0	0
61342	2.649299	-0.116215	9.987063	0.051887	0.134110	-0.082828	0.182412	0.586930	-0.674326	0.849205	0.065768	-0.119101	0.510235	0	0
61343	2.453642	-0.137474	10.401897	0.053507	0.099919	-0.067034	0.184800	0.585947	-0.673848	0.849638	0.065831	-0.117958	0.509772	0	0
61344	2.637620	-0.391041	9.753276	0.062630	0.218977	-0.054292	0.186655	0.585660	-0.673617	0.850142	0.065351	-0.115800	0.509488	0	0
61345	2.725288	-0.281712	9.547081	0.089336	0.143719	-0.040271	0.189576	0.585368	-0.675237	0.850462	0.065460	-0.114119	0.509319	0	0
61346	2.769877	-0.116855	9.298635	0.105450	0.178722	-0.024140	0.192498	0.582856	-0.673472	0.850732	0.065514	-0.112104	0.509309	0	0
61347	2.402223	-0.194024	9.082209	0.069633	0.119382	-0.029803	0.194366	0.580907	-0.674175	0.850979	0.065568	-0.110738	0.509189	0	0
61348	1.820824	-0.440684	8.740698	0.003144	0.030261	0.013580	0.194367	0.579797	-0.672613	0.850955	0.065466	-0.110531	0.509286	0	0
61349	2.169833	-0.273937	9.100119	-0.089953	0.073772	0.027079	0.194893	0.580626	-0.672875	0.850966	0.064321	-0.110399	0.509443	0	0
61350	2.244495	0.022603	9.516273	-0.138495	-0.017386	0.040523	0.196456	0.584496	-0.671812	0.850844	0.063226	-0.111336	0.509580	0	0
61351	2.857676	0.000644	9.404980	-0.095413	0.069971	0.039204	0.196840	0.586157	-0.670753	0.850790	0.062042	-0.111272	0.509829	0	0
61352	3.156830	-0.042264	9.507656	0.002963	0.019159	0.030824	0.197644	0.586986	-0.674950	0.850668	0.061976	-0.111171	0.510062	0	0
61353	2.986606	-0.198222	9.199693	0.064832	0.082300	0.028005	0.198041	0.586151	-0.673261	0.850583	0.062117	-0.110188	0.510400	0	0
61354	2.818635	-0.047907	9.159609	0.062156	0.070112	0.024499	0.199223	0.586421	-0.671049	0.850513	0.062301	-0.109347	0.510675	0	0
61355	3.003779	0.168082	9.472940	-0.020073	0.098008	0.006359	0.198985	0.583237	-0.673436	0.850606	0.061675	-0.108657	0.510744	0	0
61356	3.147357	-0.033343	10.041402	0.012096	0.113614	0.003029	0.201900	0.582250	-0.672179	0.850723	0.061234	-0.107689	0.510807	0	0
61357	3.112020	0.428676	10.018177	0.087408	0.124206	-0.024476	0.205324	0.584031	-0.669593	0.850933	0.061435	-0.106217	0.510742	0	0
61358	2.740453	-0.192347	9.706604	0.279027	0.173473	-0.037008	0.205081	0.580153	-0.669497	0.851147	0.063002	-0.103350	0.510782	0	0
61359	2.656636	-0.421208	9.375426	0.361353	0.143851	-0.040055	0.206954	0.576262	-0.668516	0.851271	0.065452	-0.100303	0.510874	0	0
61360	2.296380	-0.144376	9.316825	0.443508	0.119414	-0.008537	0.211232	0.568756	-0.667607	0.851155	0.068665	-0.097072	0.511271	0	0
61361	2.279855	0.249851	9.196522	0.384442	0.091421	-0.008100	0.212992	0.561679	-0.666787	0.851019	0.071544	-0.094371	0.511607	0	0
61362	1.904374	0.421208	9.216152	0.273458	0.101966	0.003613	0.213685	0.556826	-0.667894	0.850917	0.073385	-0.092165	0.511918	0	0
61363	1.919597	0.509094	9.678490	0.055015	0.072037	0.010728	0.214218	0.555436	-0.666344	0.850894	0.073536	-0.091323	0.512086	0	0
61364	2.110148	0.133116	9.917672	-0.289672	0.118970	0.062879	0.217385	0.557914	-0.667154	0.850909	0.070444	-0.091898	0.512393	0	0
61365	2.232557	-0.301484	9.690504	-0.657469	0.195795	0.102652	0.218392	0.566499	-0.666297	0.851012	0.063805	-0.093713	0.512762	0	0
61366	2.445713	-0.207231	9.593612	-0.887477	0.169420	0.111412	0.221513	0.578539	-0.669632	0.851153	0.055316	-0.096946	0.512914	0	0
61367	2.497917	0.340607	9.541778	-0.965178	0.143215	0.077364	0.223440	0.590585	-0.672555	0.851394	0.046349	-0.100762	0.512666	0	0
61368	2.411613	0.427934	9.562754	-0.920247	0.097879	0.021176	0.224954	0.605405	-0.675314	0.851797	0.038028	-0.104710	0.511891	0	0
61369	2.550321	-0.099779	9.603559	-0.792172	0.024502	-0.032940	0.226739	0.619531	-0.678869	0.852271	0.031261	-0.108593	0.510749	0	0
61370	2.611029	-0.727995	9.615039	-0.571977	0.042096	-0.051685	0.226139	0.631450	-0.678217	0.852767	0.026265	-0.111195	0.509641	0	0
61371	2.358547	-0.909400	9.427664	-0.374149	0.117500	-0.045522	0.226904	0.638098	-0.680784	0.853227	0.022602	-0.112144	0.508839	0	0
61372	2.330443	-0.769013	8.857505	-0.230894	0.131667	-0.046139	0.228053	0.642107	-0.675126	0.853680	0.020052	-0.112243	0.508163	0	0
61373	2.336070	-0.660536	8.950033	-0.137848	0.075711	-0.063268	0.229238	0.644735	-0.677477	0.854118	0.018643	-0.112346	0.507458	0	0
61374	2.199064	-0.581523	9.269377	0.007074	0.016269	-0.083525	0.230420	0.645698	-0.676175	0.854582	0.018753	-0.112213	0.506702	0	0
61375	2.381939	-1.019782	9.572803	0.172531	0.023189	-0.077158	0.232304	0.643057	-0.680423	0.854969	0.020282	-0.111191	0.506214	0	0
61376	2.271825	-1.562260	9.656443	0.280589	0.028395	-0.035898	0.233647	0.639724	-0.680084	0.855147	0.022615	-0.109578	0.506167	0	0
61377	2.302458	-1.331534	9.675654	0.376224	0.066823	-0.001540	0.233540	0.636262	-0.681820	0.855141	0.025575	-0.107165	0.506552	0	0
61378	2.263039	-0.768157	9.752172	0.475541	0.054592	-0.004260	0.233568	0.630857	-0.680826	0.855116	0.029407	-0.104346	0.506975	0	0
61379	2.470264	-0.149797	9.560412	0.586694	0.073913	-0.035034	0.234811	0.620318	-0.678329	0.855187	0.034170	-0.100795	0.507275	0	0
61380	2.647595	-0.019722	10.074712	0.676168	0.002107	-0.069926	0.234198	0.608401	-0.672673	0.855316	0.040050	-0.097379	0.507294	0	0
61381	2.434106	-0.144373	9.668941	0.756918	0.149266	-0.065233	0.236110	0.597582	-0.671499	0.855467	0.045925	-0.092308	0.507490	0	0
61382	1.999670	-0.459895	9.993525	1.025095	-0.034318	-0.076220	0.237765	0.584269	-0.668381	0.855331	0.054975	-0.087418	0.507685	0	0
61383	1.704950	-0.452570	9.277526	1.157839	0.158440	-0.070925	0.237188	0.567088	-0.664481	0.855138	0.064218	-0.080209	0.508116	0	0
61384	1.570626	0.347194	9.331142	1.266808	-0.053222	-0.088318	0.237926	0.549898	-0.657849	0.854686	0.075425	-0.074224	0.508245	0	0
61385	1.766080	0.989094	9.728595	1.278573	0.025409	-0.101982	0.237776	0.528004	-0.654789	0.854192	0.086374	-0.067491	0.508272	0	0
61386	1.780633	1.346336	9.391290	1.143393	0.022745	-0.074703	0.238782	0.510258	-0.647904	0.853567	0.096109	-0.061476	0.508338	0	0
61387	2.032249	1.416205	9.284171	0.871384	-0.026358	-0.083972	0.240158	0.497083	-0.641111	0.853110	0.103815	-0.057254	0.508082	0	0
61388	2.035947	1.253081	9.436083	0.518766	0.039058	-0.049334	0.239541	0.487662	-0.638575	0.852857	0.108108	-0.054292	0.507937	0	0
61389	1.968836	1.325569	9.372603	0.147462	0.079212	-0.037759	0.240499	0.481559	-0.637340	0.852934	0.109070	-0.052892	0.507749	0	0
61390	1.819908	1.428487	9.613010	-0.189971	0.080813	-0.017241	0.241155	0.483635	-0.638902	0.853296	0.107088	-0.053207	0.507530	0	0
61391	1.889363	1.678748	9.826791	-0.408262	0.078958	-0.027625	0.244436	0.490131	-0.641246	0.853912	0.103302	-0.054639	0.507127	0	0
61392	1.921789	1.488236	9.747411	-0.533504	0.087687	-0.028553	0.244267	0.497477	-0.642873	0.854671	0.098355	-0.056625	0.506614	0	0
61393	1.854237	1.154874	9.893173	-0.538896	0.059702	-0.037557	0.245293	0.505233	-0.645957	0.855417	0.093550	-0.058870	0.506009	0	0
61394	1.844915	0.866149	9.839462	-0.420839	0.050985	-0.029733	0.245517	0.513824	-0.648495	0.856010	0.089748	-0.060594	0.505490	0	0
61395	1.940339	0.706318	9.728647	-0.270486	0.033551	-0.041096	0.246806	0.519636	-0.647933	0.856482	0.087367	-0.061699	0.504973	0	0
61396	2.061565	0.772852	9.771627	-0.122095	0.007246	-0.019867	0.247588	0.522959	-0.649746	0.856721	0.086335	-0.062295	0.504674	0	0
61397	2.055046	0.878342	9.643111	-0.023595	0.003833	-0.034115	0.248132	0.521571	-0.651472	0.856920	0.086215	-0.062414	0.504341	0	0
61398	2.013544	0.820453	9.484178	-0.002065	0.015273	-0.039199	0.246668	0.523381	-0.652349	0.857155	0.086184	-0.062319	0.503959	0	0
61399	1.996861	0.849610	9.537533	-0.006616	-0.008380	-0.030497	0.246671	0.522688	-0.652225	0.857313	0.086270	-0.062462	0.503657	0	0
61400	2.144065	0.834173	9.584153	-0.012906	-0.011943	-0.027079	0.246934	0.521577	-0.649881	0.857479	0.086275	-0.062665	0.503348	0	0
61401	2.216670	0.857570	9.554955	-0.027181	-0.009320	-0.034239	0.245615	0.520753	-0.649870	0.857673	0.086196	-0.062919	0.503000	0	0
61402	2.132084	0.848566	9.541161	-0.075537	-0.011950	-0.025766	0.247464	0.522406	-0.651192	0.857887	0.085663	-0.063438	0.502661	0	0
61403	1.999334	0.863479	9.359817	-0.188296	-0.006681	-0.014185	0.245994	0.525186	-0.651928	0.858117	0.084178	-0.064499	0.502383	0	0
61404	1.984334	0.791494	9.378345	-0.197190	0.012584	-0.021240	0.247046	0.527675	-0.653885	0.858424	0.082475	-0.065423	0.502023	0	0
61405	1.958589	0.902636	9.475983	-0.186502	-0.017177	-0.021242	0.247559	0.531553	-0.655557	0.858675	0.081064	-0.066558	0.501674	0	0
61406	1.973529	0.960718	9.630342	-0.116683	0.002064	-0.025946	0.247546	0.534603	-0.656837	0.858928	0.080107	-0.067165	0.501312	0	0
61407	1.960712	0.859543	9.547572	-0.053178	0.000341	-0.020218	0.246989	0.535988	-0.651442	0.859075	0.079754	-0.067483	0.501074	0	0
61408	1.945383	0.744029	9.488694	-0.011074	0.000396	-0.030502	0.246458	0.536684	-0.652213	0.859263	0.079716	-0.067570	0.500746	0	0
61409	1.983928	0.729457	9.541069	0.026518	0.010887	-0.031969	0.246729	0.536406	-0.653531	0.859413	0.080003	-0.067389	0.500468	0	0
61410	1.931559	0.835659	9.528321	0.039081	0.035405	-0.031750	0.247547	0.533909	-0.655927	0.859590	0.080221	-0.066923	0.500190	0	0
61411	1.951109	0.871278	9.427618	-0.005661	0.031901	-0.028561	0.248867	0.534456	-0.655679	0.859762	0.080126	-0.066726	0.499937	0	0
61412	1.989532	0.839847	9.472590	-0.066482	0.033628	-0.034304	0.249925	0.534866	-0.655954	0.860036	0.079447	-0.066801	0.499564	0	0
61413	1.960114	0.777619	9.498567	-0.071768	0.068650	-0.043032	0.250710	0.536525	-0.655949	0.860356	0.078611	-0.066607	0.499170	0	0
61414	1.926002	0.734618	9.507980	-0.050297	0.051177	-0.048224	0.251510	0.536244	-0.657012	0.860697	0.077993	-0.066440	0.498702	0	0
61415	1.870229	0.701453	9.532115	-0.019854	0.046838	-0.055058	0.252815	0.538730	-0.655435	0.861021	0.077720	-0.066165	0.498222	0	0
61416	1.805423	0.757210	9.509280	-0.000144	0.046004	-0.060173	0.252815	0.537620	-0.653611	0.861378	0.077568	-0.065782	0.497679	0	0
61417	1.853639	0.744909	9.542371	0.010612	0.033756	-0.068968	0.253077	0.538173	-0.653872	0.861738	0.077630	-0.065456	0.497088	0	0
61418	1.896877	0.711087	9.604098	0.005178	0.038947	-0.054912	0.255327	0.538993	-0.654684	0.862060	0.077555	-0.065112	0.496587	0	0
61419	1.833992	0.697146	9.604481	-0.003807	0.052934	-0.042574	0.256253	0.539265	-0.654958	0.862312	0.077380	-0.064713	0.496229	0	0
61420	1.848308	0.668582	9.738621	-0.016409	0.038878	-0.033918	0.255990	0.539128	-0.655086	0.862545	0.077105	-0.064492	0.495895	0	0
61421	1.812433	0.716984	9.744294	-0.057544	0.054626	-0.034141	0.256513	0.539679	-0.654171	0.862797	0.076450	-0.064350	0.495577	0	0
61422	1.911942	0.788249	9.705800	-0.098735	0.038833	-0.030107	0.258763	0.541469	-0.656678	0.863074	0.075463	-0.064541	0.495220	0	0
61423	1.930857	0.730505	9.748234	-0.086231	0.017830	-0.032753	0.259151	0.543962	-0.658231	0.863316	0.074743	-0.064860	0.494866	0	0
61424	1.910449	0.576861	9.792309	-0.056757	0.010820	-0.025541	0.258081	0.545492	-0.657675	0.863519	0.074254	-0.065088	0.494556	0	0
61425	1.914253	0.436989	9.682513	-0.024506	0.003874	-0.034170	0.258062	0.547015	-0.654777	0.863712	0.074135	-0.065220	0.494219	0	0
61426	1.928618	0.422202	9.602906	-0.030803	-0.004881	-0.027204	0.258867	0.545486	-0.655067	0.863894	0.073948	-0.065455	0.493898	0	0
61427	1.955307	0.441111	9.562036	-0.071132	0.000318	-0.009859	0.258451	0.547566	-0.653074	0.863999	0.073426	-0.065866	0.493737	0	0
61428	1.916741	0.451034	9.562482	-0.109571	0.007331	-0.015387	0.257923	0.547846	-0.654242	0.864188	0.072491	-0.066392	0.493473	0	0
61429	1.870521	0.403333	9.576753	-0.124783	0.014334	-0.013706	0.257386	0.549929	-0.655524	0.864359	0.071437	-0.066944	0.493254	0	0
61430	1.923720	0.412626	9.605242	-0.106069	0.014280	0.002276	0.259239	0.551167	-0.657243	0.864464	0.070485	-0.067406	0.493144	0	0
61431	1.935746	0.403168	9.689150	-0.111475	0.012495	0.007510	0.259361	0.553383	-0.658009	0.864517	0.069539	-0.067922	0.493114	0	0
61432	1.875527	0.423007	9.730756	-0.102571	0.019481	0.018195	0.259475	0.554073	-0.653811	0.864542	0.068581	-0.068333	0.493147	0	0
61433	1.832269	0.450010	9.798736	-0.111553	0.014216	0.022534	0.259465	0.556846	-0.655618	0.864521	0.067613	-0.068844	0.493247	0	0
61434	1.865596	0.382443	9.812092	-0.129376	0.007244	0.003850	0.260517	0.559335	-0.657444	0.864627	0.066492	-0.069483	0.493124	0	0
61435	1.884541	0.331650	9.768083	-0.125825	0.001112	0.009126	0.258394	0.560733	-0.658708	0.864670	0.065472	-0.070168	0.493088	0	0
61436	1.845603	0.290931	9.724689	-0.131119	0.005540	-0.004991	0.259045	0.562531	-0.658438	0.864816	0.064351	-0.070823	0.492886	0	0
61437	1.773461	0.334653	9.680148	-0.117641	0.004725	-0.016320	0.259310	0.565442	-0.663130	0.864979	0.063399	-0.071418	0.492637	0	0
61438	1.805184	0.382365	9.632355	-0.107780	-0.001387	-0.020675	0.257846	0.566974	-0.663617	0.865182	0.062525	-0.072009	0.492307	0	0
61439	1.880042	0.381816	9.643720	-0.103286	-0.003147	-0.025958	0.259169	0.568215	-0.665197	0.865376	0.061741	-0.072595	0.491979	0	0
61440	1.885031	0.403484	9.663153	-0.114936	0.002081	-0.020735	0.257827	0.569468	-0.662281	0.865583	0.060787	-0.073190	0.491644	0	0
61441	1.880168	0.403110	9.528599	-0.113957	0.004769	-0.034812	0.258879	0.571680	-0.663848	0.865831	0.059880	-0.073755	0.491235	0	0
61442	1.854964	0.258692	9.431019	-0.066525	-0.010050	-0.039827	0.259407	0.573619	-0.666458	0.866094	0.059418	-0.074206	0.490758	0	0
61443	1.734594	0.303592	9.648882	-0.052253	-0.017062	-0.037945	0.259933	0.574309	-0.666721	0.866303	0.059153	-0.074654	0.490353	0	0
61444	1.697190	0.472568	9.752091	-0.043375	-0.002241	-0.020160	0.259803	0.574726	-0.668025	0.866461	0.058839	-0.074935	0.490070	0	0
61445	1.716175	0.428851	9.662498	-0.075616	-0.010126	-0.013387	0.259515	0.576665	-0.664594	0.866567	0.058317	-0.075450	0.489865	0	0
61446	1.781826	0.160747	9.464171	-0.048691	-0.020550	-0.030922	0.259515	0.577775	-0.666418	0.866766	0.058055	-0.075909	0.489473	0	0
61447	1.844819	0.186978	9.550453	-0.003981	-0.013588	-0.025299	0.258992	0.576669	-0.666421	0.866887	0.058177	-0.076096	0.489216	0	0
61448	1.962438	0.422121	9.662700	0.014810	-0.011892	-0.026908	0.258455	0.578752	-0.667964	0.867035	0.058420	-0.076172	0.488912	0	0
61449	2.000970	0.407387	9.662198	0.019227	-0.015429	-0.015448	0.257140	0.576957	-0.667700	0.867092	0.058749	-0.076268	0.488756	0	0
61450	1.963645	0.586117	9.808781	-0.032690	-0.001480	-0.009563	0.259517	0.577220	-0.666161	0.867190	0.058516	-0.076496	0.488574	0	0
61451	1.914364	0.447124	9.850869	-0.085570	-0.022514	0.002297	0.257666	0.577786	-0.667831	0.867216	0.057959	-0.077177	0.488488	0	0
61452	1.874199	0.239975	9.651752	-0.097024	0.017844	-0.020577	0.260047	0.578188	-0.667732	0.867419	0.057083	-0.077545	0.488174	0	0
61453	1.917282	0.191075	9.501806	-0.034332	0.003913	-0.034289	0.258578	0.580414	-0.667950	0.867613	0.056869	-0.077726	0.487825	0	0
61454	2.088996	0.232572	9.351789	0.072255	0.010966	-0.052912	0.258186	0.579723	-0.668213	0.867871	0.057520	-0.077309	0.487355	0	0
61455	2.205920	0.362642	9.710387	0.151737	-0.111594	-0.065129	0.257526	0.578340	-0.666644	0.868016	0.059513	-0.077571	0.486815	0	0
61456	1.983085	0.274799	9.519025	0.194814	-0.025730	-0.063570	0.257939	0.575566	-0.666416	0.868222	0.061414	-0.076869	0.486323	0	0
61457	2.057977	0.285644	9.323826	0.173365	-0.025716	-0.063742	0.257694	0.572520	-0.667098	0.868407	0.063177	-0.076281	0.485859	0	0
61458	1.936688	0.209578	9.309577	0.126838	-0.027438	-0.064066	0.256242	0.571419	-0.666824	0.868650	0.064497	-0.075924	0.485307	0	0
61459	1.845349	0.268087	9.332669	0.078413	-0.016994	-0.037026	0.255852	0.569481	-0.665527	0.868769	0.065370	-0.075738	0.485005	0	0
61460	1.850906	0.364736	9.489955	0.055170	-0.038003	-0.051356	0.256659	0.567814	-0.666474	0.868989	0.066108	-0.075828	0.484497	0	0
61461	1.889742	0.388838	9.605262	0.050643	-0.043307	-0.044368	0.254798	0.568100	-0.664870	0.869141	0.066871	-0.076000	0.484093	0	0
61462	2.012863	0.385337	9.560898	0.074766	-0.031106	-0.031848	0.255870	0.567264	-0.667253	0.869258	0.067731	-0.075949	0.483771	0	0
61463	1.986807	0.457570	9.518691	0.090831	-0.036357	-0.022915	0.254553	0.566024	-0.667114	0.869283	0.068794	-0.075880	0.483588	0	0
