# Supplementary material for: Identification of Haptic Based Guiding Using Hard Reins
Source: PLoS One. 2015 Jul 22;10(7):e0132020. doi: 10.1371/journal.pone.0132020 (PMC4511788; doi:10.1371/journal.pone.0132020)
Supplement: S1 File — (ZIP) [file pone.0132020.s001.zip › MotionData1/Subject1/T4/sync4.txt]

// Start Time: 0
// Sample rate: 50.0Hz
// Scenario: 4.0
// Firmware Version: 2.6.1
Counter	Acc_X	Acc_Y	Acc_Z	Gyr_X	Gyr_Y	Gyr_Z	Mag_X	Mag_Y	Mag_Z	Quat_w	Quat_x	Quat_y	Quat_z	AnalogIn_1	AnalogIn_2
60189	1.101547	9.719916	0.034142	-0.014245	0.012765	-0.010745	-0.582776	-0.478110	-0.059702	0.389132	0.456095	0.539661	0.591033	0	0
60190	1.100617	9.773312	0.077042	-0.019838	0.033794	-0.000022	-0.583045	-0.478073	-0.061058	0.388934	0.455759	0.539714	0.591375	0	0
60191	1.171257	9.760031	0.105790	-0.019067	0.037230	0.005291	-0.584926	-0.478030	-0.061035	0.388778	0.455519	0.539678	0.591694	0	0
60192	1.225835	9.693045	0.081490	-0.007096	0.023415	-0.007146	-0.582506	-0.478519	-0.060671	0.388626	0.455261	0.539793	0.591888	0	0
60193	1.206630	9.682985	0.076162	-0.019181	0.010560	0.005116	-0.583852	-0.477947	-0.059548	0.388614	0.455178	0.539653	0.592086	0	0
60194	1.196081	9.726492	0.080325	-0.014866	0.001575	0.010377	-0.584662	-0.476482	-0.060852	0.388506	0.455108	0.539562	0.592294	0	0
60195	1.176183	9.750405	0.069904	-0.015457	0.028414	0.003478	-0.585461	-0.478703	-0.062003	0.388391	0.454926	0.539521	0.592547	0	0
60196	1.191023	9.738539	0.089708	-0.021552	0.032095	-0.003594	-0.583848	-0.478734	-0.062295	0.388238	0.454579	0.539567	0.592871	0	0
60197	1.181597	9.726231	0.096733	-0.025404	0.028287	0.005213	-0.584657	-0.477998	-0.062670	0.388158	0.454368	0.539458	0.593184	0	0
60198	1.181232	9.745646	0.103797	-0.016351	0.030185	0.003485	-0.585190	-0.478923	-0.065008	0.387944	0.454087	0.539499	0.593502	0	0
60199	1.200227	9.765411	0.104231	-0.003770	0.016112	0.001661	-0.583713	-0.478970	-0.064482	0.387853	0.454013	0.539487	0.593630	0	0
60200	1.192862	9.770133	0.103969	-0.007370	0.010770	0.000733	-0.585329	-0.477536	-0.063600	0.387723	0.453870	0.539515	0.593798	0	0
60201	1.205222	9.755790	0.090013	0.007370	0.018290	-0.010668	-0.585460	-0.478949	-0.063645	0.387643	0.453760	0.539634	0.593827	0	0
60202	1.167059	9.725966	0.096289	-0.012592	0.023278	-0.003616	-0.586135	-0.478348	-0.058309	0.387496	0.453501	0.539698	0.594062	0	0
60203	1.225269	9.722167	0.086067	-0.003766	0.026737	0.003494	-0.586135	-0.478197	-0.058712	0.387336	0.453374	0.539718	0.594245	0	0
60204	1.258923	9.742203	0.125466	0.003531	0.028667	-0.000016	-0.586406	-0.477477	-0.058958	0.387064	0.453162	0.539885	0.594433	0	0
60205	1.263742	9.739860	0.101558	0.012812	0.028118	-0.010600	-0.585058	-0.478514	-0.064452	0.386904	0.453015	0.540072	0.594478	0	0
60206	1.268906	9.727818	0.125880	0.000060	0.004855	-0.009022	-0.585598	-0.477357	-0.064953	0.386828	0.452882	0.540167	0.594543	0	0
60207	1.230078	9.727111	0.105436	0.014292	-0.001383	-0.003704	-0.585870	-0.476722	-0.061526	0.386780	0.452954	0.540217	0.594474	0	0
60208	1.225538	9.712463	0.110222	0.008823	0.014441	0.001686	-0.586672	-0.478427	-0.060483	0.386553	0.452860	0.540349	0.594574	0	0
60209	1.244989	9.707960	0.101223	0.003715	0.011128	-0.009848	-0.585865	-0.478738	-0.060094	0.386520	0.452784	0.540411	0.594596	0	0
60210	1.244993	9.710390	0.118056	0.003650	0.002216	-0.009022	-0.585331	-0.476973	-0.063446	0.386447	0.452684	0.540514	0.594626	0	0
60211	1.215505	9.731704	0.124212	0.000064	-0.015508	-0.012677	-0.584522	-0.478137	-0.062949	0.386591	0.452738	0.540464	0.594537	0	0
60212	1.195973	9.741061	0.137986	0.014241	-0.012053	-0.003766	-0.585599	-0.477084	-0.064535	0.386515	0.452792	0.540551	0.594466	0	0
60213	1.198656	9.726543	0.128549	0.013710	-0.009063	-0.017010	-0.585596	-0.478200	-0.065252	0.386588	0.452836	0.540626	0.594317	0	0
60214	1.191393	9.721554	0.099476	-0.003675	-0.015673	-0.007379	-0.586135	-0.477493	-0.064678	0.386635	0.452824	0.540609	0.594311	0	0
60215	1.210649	9.726757	0.090399	-0.005136	-0.018912	-0.020670	-0.585329	-0.477998	-0.061982	0.386869	0.452834	0.540550	0.594205	0	0
60216	1.205693	9.736381	0.116654	0.002930	-0.010020	-0.017935	-0.586399	-0.479383	-0.062287	0.386920	0.452759	0.540640	0.594147	0	0
60217	1.181732	9.721379	0.108810	0.010921	-0.013598	-0.014391	-0.585595	-0.478364	-0.064305	0.387015	0.452834	0.540668	0.594002	0	0
60218	1.193675	9.731307	0.116324	-0.010963	-0.014043	-0.003857	-0.585595	-0.478672	-0.063226	0.387069	0.452806	0.540595	0.594055	0	0
60219	1.185748	9.767580	0.137472	0.003820	-0.001166	-0.016105	-0.584251	-0.478690	-0.063786	0.387138	0.452770	0.540637	0.593999	0	0
60220	1.185981	9.750587	0.103906	0.010770	-0.015508	-0.009101	-0.585863	-0.478986	-0.061599	0.387133	0.452807	0.540711	0.593907	0	0
60221	1.173887	9.745510	0.079500	0.003538	-0.007635	-0.006418	-0.585327	-0.478426	-0.061860	0.387181	0.452861	0.540682	0.593861	0	0
60222	1.136782	9.783679	0.082888	0.008909	0.002121	-0.003680	-0.585460	-0.478669	-0.063499	0.387056	0.452814	0.540790	0.593881	0	0
60223	1.171852	9.726052	0.079584	0.005320	0.003871	-0.003685	-0.584519	-0.479291	-0.062033	0.387018	0.452821	0.540804	0.593886	0	0
60224	1.215710	9.712280	0.066590	0.003607	0.002168	-0.007246	-0.583979	-0.480155	-0.061931	0.386942	0.452738	0.540893	0.593919	0	0
60225	1.210792	9.721906	0.104883	0.018381	0.002643	-0.021342	-0.585193	-0.478429	-0.061861	0.386956	0.452708	0.541060	0.593780	0	0
60226	1.178970	9.738322	0.108598	0.013612	-0.010042	-0.013476	-0.584384	-0.479599	-0.061092	0.386933	0.452698	0.541193	0.593682	0	0
60227	1.166679	9.745381	0.098538	0.023702	-0.004471	-0.019594	-0.584251	-0.479369	-0.058908	0.386951	0.452740	0.541356	0.593489	0	0
60228	1.142001	9.764352	0.078379	0.014633	0.000697	-0.016048	-0.585597	-0.478483	-0.059136	0.386880	0.452655	0.541548	0.593425	0	0
60229	1.157251	9.728214	0.074305	0.007241	-0.011052	-0.010844	-0.584523	-0.478224	-0.059140	0.386956	0.452720	0.541549	0.593325	0	0
60230	1.179113	9.726183	0.077399	0.001592	-0.024608	-0.003880	-0.584926	-0.477904	-0.060350	0.387011	0.452803	0.541509	0.593262	0	0
60231	1.171858	9.721193	0.050734	0.017849	-0.012027	-0.003747	-0.584794	-0.477353	-0.059790	0.387003	0.452953	0.541537	0.593128	0	0
60232	1.167059	9.725966	0.096289	0.008831	-0.005033	-0.001962	-0.583581	-0.478337	-0.061333	0.386909	0.452959	0.541606	0.593121	0	0
60233	1.147362	9.740174	0.088355	0.018418	0.000015	-0.023114	-0.583586	-0.476623	-0.061958	0.386948	0.452935	0.541771	0.592963	0	0
60234	1.137806	9.727859	0.054453	0.017984	-0.003051	-0.007218	-0.583854	-0.476765	-0.061687	0.386830	0.452934	0.541928	0.592897	0	0
60235	1.176722	9.718853	0.041272	0.016228	-0.003908	-0.009005	-0.584252	-0.478624	-0.060518	0.386817	0.453001	0.542002	0.592788	0	0
60236	1.200859	9.726576	0.058805	0.005534	0.009383	-0.010728	-0.584388	-0.478218	-0.059550	0.386710	0.452860	0.542148	0.592831	0	0
60237	1.168743	9.759982	0.076826	0.021611	0.004095	-0.007169	-0.585329	-0.478017	-0.061166	0.386618	0.452911	0.542275	0.592736	0	0
60238	1.161451	9.759849	0.069381	0.024976	0.014528	0.003519	-0.584259	-0.476353	-0.060716	0.386310	0.452891	0.542493	0.592752	0	0
60239	1.166557	9.745375	0.060018	0.019617	0.012748	0.001722	-0.584522	-0.478017	-0.061992	0.386128	0.452931	0.542602	0.592742	0	0
60240	1.176658	9.721279	0.036437	0.012484	0.016288	-0.000047	-0.583714	-0.479249	-0.058503	0.385892	0.452837	0.542765	0.592817	0	0
60241	1.157295	9.716070	0.011809	0.021627	0.005870	-0.007152	-0.583987	-0.477664	-0.059401	0.385790	0.452877	0.542899	0.592730	0	0
60242	1.161493	9.750134	0.021310	0.013351	0.009182	-0.000087	-0.584530	-0.476503	-0.053913	0.385587	0.452825	0.543043	0.592771	0	0
60243	1.151668	9.759668	0.040195	0.014124	0.012614	0.005243	-0.584258	-0.477500	-0.053948	0.385409	0.452863	0.543103	0.592802	0	0
60244	1.137437	9.744844	0.044684	0.019749	0.020835	-0.001755	-0.585334	-0.477334	-0.053930	0.385121	0.452756	0.543338	0.592856	0	0
60245	1.147263	9.740169	0.057058	0.030473	0.025284	0.001841	-0.585600	-0.477492	-0.059104	0.384820	0.452763	0.543560	0.592842	0	0
60246	1.161911	9.730721	0.031098	0.018302	0.025576	-0.014111	-0.583989	-0.476972	-0.058698	0.384587	0.452556	0.543860	0.592877	0	0
60247	1.152219	9.730546	0.030802	0.012500	0.019842	-0.000019	-0.584393	-0.477334	-0.054894	0.384408	0.452516	0.543962	0.592929	0	0
60248	1.157065	9.730634	0.030950	-0.007172	0.026877	-0.003573	-0.584659	-0.477869	-0.055997	0.384222	0.452261	0.544068	0.593147	0	0
60249	1.178805	9.735885	0.041207	0.008757	0.019682	0.005267	-0.585465	-0.478155	-0.055044	0.384030	0.452236	0.544123	0.593239	0	0
60250	1.178634	9.745592	0.048350	0.014364	0.013725	-0.003595	-0.586001	-0.478222	-0.057762	0.383814	0.452139	0.544309	0.593283	0	0
60251	1.183221	9.765101	0.089268	0.003581	0.023393	-0.002686	-0.586812	-0.476637	-0.058110	0.383673	0.452029	0.544383	0.593390	0	0
60252	1.185551	9.760282	0.029194	0.014265	0.002124	-0.001903	-0.585470	-0.476407	-0.057165	0.383516	0.452014	0.544512	0.593385	0	0
60253	1.166778	9.725952	0.007211	0.017616	-0.001625	0.006930	-0.586007	-0.476394	-0.057158	0.383390	0.452158	0.544531	0.593339	0	0
60254	1.137212	9.754550	0.034975	-0.007655	0.008721	0.011342	-0.585066	-0.476705	-0.056907	0.383217	0.452093	0.544494	0.593534	0	0
60255	1.186292	9.719023	0.003048	0.001222	0.017534	0.017606	-0.586008	-0.476111	-0.057149	0.382998	0.452118	0.544441	0.593705	0	0
60256	1.230065	9.712535	0.009254	0.008972	0.014571	-0.003616	-0.587079	-0.477533	-0.055822	0.382803	0.451996	0.544597	0.593780	0	0
60257	1.224823	9.739148	0.052224	0.019779	0.027954	-0.001729	-0.586680	-0.476140	-0.055237	0.382558	0.451926	0.544780	0.593824	0	0
60258	1.224907	9.731865	0.033023	0.023708	0.027403	-0.014096	-0.586684	-0.475042	-0.053704	0.382293	0.451732	0.545116	0.593834	0	0
60259	1.206005	9.697528	-0.029887	0.027589	0.056900	-0.019193	-0.587357	-0.474734	-0.054095	0.381957	0.451424	0.545535	0.593899	0	0
60260	1.254734	9.688704	-0.004252	0.002669	0.066693	-0.028060	-0.587084	-0.475841	-0.055495	0.381653	0.450836	0.545962	0.594150	0	0
60261	1.307236	9.738215	0.049945	-0.032455	0.008897	-0.003801	-0.587482	-0.477490	-0.057313	0.381757	0.450669	0.545770	0.594386	0	0
60262	1.251595	9.848873	0.013701	0.003921	-0.010811	-0.021486	-0.586408	-0.476722	-0.060975	0.381831	0.450583	0.545877	0.594305	0	0
60263	1.249007	9.739586	0.038519	0.017582	-0.029090	0.003199	-0.587484	-0.476263	-0.061356	0.381875	0.450872	0.545805	0.594124	0	0
60264	1.187801	9.638935	-0.025189	0.002094	0.000635	-0.017858	-0.586140	-0.476448	-0.060834	0.381876	0.450732	0.545927	0.594117	0	0
60265	1.244980	9.809907	-0.024724	-0.003086	0.009662	-0.024909	-0.586946	-0.476769	-0.058385	0.381968	0.450559	0.546007	0.594116	0	0
60266	1.259261	9.941256	-0.044535	0.062456	0.062256	-0.043825	-0.586944	-0.477631	-0.057868	0.381512	0.450139	0.546842	0.593959	0	0
60267	1.124644	9.885405	-0.048245	0.105990	0.211538	-0.097514	-0.586002	-0.477599	-0.060192	0.380440	0.448784	0.548664	0.593992	0	0
60268	0.687108	9.593355	-0.767209	0.046050	0.709282	-0.257063	-0.588447	-0.468722	-0.061918	0.377742	0.443254	0.552818	0.596012	0	0
60269	0.683838	9.280138	-0.711986	-0.065045	1.404821	-0.592435	-0.588572	-0.470802	-0.069878	0.373741	0.431337	0.560256	0.600315	0	0
60270	1.628518	9.962566	0.366244	-0.051200	1.258845	-0.433569	-0.589770	-0.473675	-0.079212	0.369329	0.421021	0.566537	0.604461	0	0
60271	1.440520	10.027207	1.103836	0.138565	0.729636	-0.253334	-0.589230	-0.474024	-0.083041	0.366113	0.415709	0.571066	0.605830	0	0
60272	1.286773	9.917574	0.842366	0.256072	0.287900	-0.112527	-0.589357	-0.476939	-0.079323	0.363987	0.414206	0.574160	0.605217	0	0
60273	1.019397	9.888399	0.410700	0.260712	-0.047147	0.061346	-0.589769	-0.474480	-0.075019	0.362782	0.415830	0.575250	0.603790	0	0
60274	0.851619	10.128097	0.215975	0.403185	-0.033208	0.121147	-0.591254	-0.472410	-0.071124	0.360481	0.418150	0.577070	0.601826	0	0
60275	1.038365	9.815851	-0.180361	0.575643	0.032518	0.146844	-0.593957	-0.467977	-0.064143	0.356973	0.420908	0.579966	0.599204	0	0
60276	0.963272	9.375038	-0.651166	0.551772	0.370546	0.023439	-0.596659	-0.464146	-0.055549	0.352271	0.420744	0.584501	0.597694	0	0
60277	1.432261	9.216059	-0.495952	0.371399	0.499533	-0.075419	-0.599352	-0.462619	-0.051521	0.348207	0.418660	0.588723	0.597395	0	0
60278	1.797233	9.213018	-0.061048	0.085429	0.162873	-0.076792	-0.599890	-0.462632	-0.050426	0.347267	0.417493	0.590137	0.597363	0	0
60279	1.641720	9.239331	-0.022688	-0.247941	-0.264238	-0.069929	-0.598411	-0.462606	-0.053029	0.350242	0.417844	0.587951	0.597537	0	0
60280	1.583215	9.534464	0.199574	-0.571347	-0.746775	0.024982	-0.594501	-0.466875	-0.056071	0.356793	0.420415	0.581794	0.597885	0	0
60281	1.246156	9.950784	0.470148	-0.721908	-1.130443	0.135267	-0.587748	-0.477962	-0.061136	0.365520	0.425402	0.572736	0.597831	0	0
60282	1.030936	10.209006	-0.048748	-0.498436	-1.357431	0.221204	-0.583171	-0.480413	-0.063855	0.374006	0.432912	0.563786	0.595695	0	0
60283	0.656306	9.930242	-0.717735	-0.171377	-0.932542	0.048243	-0.579947	-0.480257	-0.061574	0.379660	0.438132	0.558959	0.592843	0	0
60284	0.448116	10.535888	0.113854	0.123531	-0.411450	0.147099	-0.577796	-0.481243	-0.057820	0.380489	0.441847	0.557477	0.590948	0	0
60285	0.386270	9.930244	-0.273454	0.329519	-0.181808	-0.008988	-0.577264	-0.480311	-0.049629	0.380063	0.444169	0.558694	0.588326	0	0
60286	0.421834	9.333674	-0.455630	0.140571	-0.016141	-0.013804	-0.575657	-0.479039	-0.044979	0.379548	0.444701	0.559524	0.587466	0	0
60287	0.598472	9.501981	-0.249267	-0.062852	0.042363	-0.003509	-0.576731	-0.479757	-0.043492	0.379583	0.444237	0.559264	0.588042	0	0
60288	0.746185	9.912529	0.002525	-0.043959	0.008938	-0.010792	-0.577002	-0.478738	-0.044409	0.379722	0.443929	0.559098	0.588343	0	0
60289	0.901676	9.878926	-0.088741	0.043906	-0.005730	-0.034511	-0.577268	-0.479902	-0.042810	0.379736	0.443977	0.559424	0.587989	0	0
60290	1.022319	9.655341	-0.136312	0.046081	-0.008913	-0.048686	-0.576188	-0.481291	-0.045046	0.379797	0.443904	0.559887	0.587562	0	0
60291	1.092261	9.666317	-0.175172	0.017475	-0.034645	-0.060448	-0.575386	-0.480206	-0.043795	0.380242	0.443877	0.560061	0.587129	0	0
60292	1.100201	9.739280	-0.269362	0.010085	-0.046396	-0.055245	-0.573905	-0.480778	-0.045056	0.380714	0.443853	0.560197	0.586711	0	0
60293	1.103066	9.700479	-0.374902	0.033894	-0.051140	-0.071110	-0.573503	-0.480630	-0.045736	0.381239	0.443926	0.560451	0.586073	0	0
60294	1.157804	9.633501	-0.348644	0.029434	-0.063532	-0.074750	-0.571355	-0.480178	-0.042888	0.381835	0.443965	0.560722	0.585396	0	0
60295	1.148726	9.609064	-0.307815	0.008376	-0.089766	-0.099736	-0.569738	-0.482105	-0.040792	0.382855	0.444008	0.560802	0.584620	0	0
60296	0.972215	9.727255	-0.198574	-0.032821	-0.138561	-0.082464	-0.568254	-0.483825	-0.041409	0.384192	0.444203	0.560454	0.583928	0	0
60297	0.611081	9.856653	-0.155265	-0.034148	-0.169140	-0.105577	-0.565972	-0.482991	-0.043042	0.385879	0.444510	0.560006	0.583010	0	0
60298	0.298513	9.846121	-0.198480	-0.007299	-0.141642	-0.094638	-0.564492	-0.483578	-0.043623	0.387185	0.444748	0.559849	0.582114	0	0
60299	-0.038066	9.830302	-0.203875	-0.027499	-0.116593	-0.108612	-0.562205	-0.484637	-0.043003	0.388572	0.444747	0.559664	0.581367	0	0
60300	-0.334620	9.868614	-0.239744	-0.036154	-0.042843	-0.074508	-0.559516	-0.485459	-0.040747	0.389333	0.444407	0.559632	0.581149	0	0
60301	-0.448735	9.987916	-0.318772	-0.037643	0.088443	-0.063041	-0.561124	-0.486819	-0.041589	0.389366	0.443417	0.559998	0.581531	0	0
60302	-0.285424	10.070997	-0.266242	-0.004528	0.250530	-0.061941	-0.560456	-0.485903	-0.038981	0.388251	0.441545	0.561247	0.582496	0	0
60303	-0.008986	9.947352	-0.232753	0.069952	0.382829	-0.064454	-0.560855	-0.487013	-0.039557	0.386170	0.439237	0.563395	0.583549	0	0
60304	0.326879	9.734947	-0.360465	0.086280	0.460995	-0.055123	-0.563411	-0.486078	-0.040722	0.383410	0.436505	0.565948	0.584946	0	0
60305	0.664274	9.595418	-0.310542	0.062430	0.486962	-0.033884	-0.566363	-0.486410	-0.047912	0.380582	0.433712	0.568300	0.586589	0	0
60306	1.110746	9.579250	-0.243759	0.023421	0.493474	-0.021686	-0.568512	-0.486314	-0.049925	0.377685	0.430708	0.570444	0.588590	0	0
60307	1.617020	9.719534	-0.205208	-0.009465	0.474160	-0.041481	-0.570260	-0.485777	-0.053018	0.375261	0.427659	0.572321	0.590538	0	0
60308	1.994960	9.745826	-0.083073	0.022760	0.408806	-0.047189	-0.572140	-0.485637	-0.057211	0.372987	0.424988	0.574226	0.592056	0	0
60309	2.153389	9.593343	0.004787	0.032877	0.257775	-0.048154	-0.573483	-0.485889	-0.057204	0.371636	0.423340	0.575536	0.592814	0	0
60310	2.043585	9.494235	-0.089312	-0.023237	0.131276	-0.057950	-0.573479	-0.487022	-0.057240	0.371230	0.422092	0.576155	0.593356	0	0
60311	1.932392	9.482509	-0.070970	-0.045480	0.024251	-0.052492	-0.573479	-0.486996	-0.058328	0.371565	0.421522	0.576131	0.593576	0	0
60312	1.816087	9.490114	-0.014415	-0.065068	-0.112889	-0.050754	-0.571997	-0.488116	-0.060423	0.372716	0.421624	0.575551	0.593344	0	0
60313	1.652013	9.700771	0.012663	-0.086533	-0.218239	-0.040860	-0.570651	-0.489002	-0.060196	0.374539	0.422414	0.574315	0.592832	0	0
60314	1.463860	9.925571	0.178517	-0.076304	-0.319591	-0.037912	-0.568360	-0.491344	-0.059209	0.376860	0.423786	0.572824	0.591824	0	0
60315	1.249223	9.989647	0.152188	-0.022641	-0.388518	-0.037256	-0.566082	-0.489625	-0.056186	0.379353	0.425843	0.571290	0.590234	0	0
60316	1.034013	9.835223	0.098603	-0.011763	-0.400782	-0.041666	-0.564470	-0.489552	-0.054841	0.381883	0.427911	0.569870	0.588477	0	0
60317	0.904242	9.779460	0.095042	-0.048987	-0.412034	-0.031214	-0.560439	-0.489660	-0.054211	0.384572	0.430030	0.568044	0.586945	0	0
60318	0.819974	9.870179	0.077328	-0.071085	-0.417165	-0.047215	-0.558149	-0.491860	-0.053220	0.387474	0.431927	0.566214	0.585410	0	0
60319	0.651234	9.949658	0.100437	-0.033392	-0.408100	-0.041701	-0.556003	-0.490660	-0.052118	0.390121	0.434009	0.564519	0.583746	0	0
60320	0.488624	9.946698	0.008807	-0.021448	-0.346660	-0.005869	-0.552771	-0.493511	-0.048437	0.392158	0.435908	0.563056	0.582378	0	0
60321	0.337337	9.982784	-0.087584	-0.024669	-0.244496	0.031940	-0.552367	-0.494143	-0.046012	0.393410	0.437473	0.561724	0.581646	0	0
60322	0.224170	9.951604	-0.049898	-0.011053	-0.177832	0.073102	-0.549951	-0.493044	-0.046957	0.393983	0.438866	0.560634	0.581261	0	0
60323	0.172465	9.984647	-0.097473	0.007116	-0.057963	0.121677	-0.552372	-0.492435	-0.046365	0.393530	0.439966	0.559831	0.581509	0	0
60324	0.240455	9.964023	-0.186707	0.042914	0.043070	0.147178	-0.554926	-0.491968	-0.045639	0.392186	0.440691	0.559604	0.582087	0	0
60325	0.482761	9.970850	-0.160064	0.054746	0.125702	0.190126	-0.558288	-0.491186	-0.045439	0.390100	0.441285	0.559501	0.583137	0	0
60326	0.889280	10.004931	-0.147846	0.048725	0.188856	0.224015	-0.562996	-0.489380	-0.045325	0.387457	0.441604	0.559536	0.584621	0	0
60327	1.211729	10.117597	-0.167688	0.098152	0.237983	0.268613	-0.567705	-0.487608	-0.043716	0.384083	0.442143	0.559765	0.586219	0	0
60328	1.525641	10.179131	-0.144076	0.162384	0.241575	0.289984	-0.573091	-0.483812	-0.043258	0.380249	0.442950	0.560362	0.587538	0	0
60329	1.823581	10.068013	-0.129279	0.255735	0.189038	0.289879	-0.580090	-0.480041	-0.040060	0.376306	0.444488	0.561208	0.588107	0	0
60330	1.968477	9.837581	-0.214571	0.311967	0.114707	0.294864	-0.584401	-0.476596	-0.037720	0.372482	0.446623	0.562158	0.588016	0	0
60331	1.922417	9.686212	-0.407425	0.287264	-0.022239	0.286859	-0.589115	-0.473186	-0.033471	0.369582	0.449496	0.562383	0.587442	0	0
60332	1.760860	9.760961	-0.441834	0.228696	-0.134301	0.303673	-0.591811	-0.471683	-0.022230	0.367477	0.452830	0.561852	0.586709	0	0
60333	1.601586	9.826029	-0.582020	0.205632	-0.177587	0.283909	-0.596793	-0.468533	-0.018668	0.365817	0.456285	0.561016	0.585869	0	0
60334	1.437513	9.662825	-0.614711	0.290356	-0.213967	0.273377	-0.598012	-0.466105	-0.012178	0.364043	0.460125	0.560674	0.584297	0	0
60335	1.022077	9.109073	-0.594395	0.343228	-0.290872	0.236033	-0.600445	-0.461543	-0.011049	0.362654	0.464456	0.560429	0.581964	0	0
60336	0.653212	8.818297	-1.048868	0.270019	-0.330875	0.209129	-0.600861	-0.458023	-0.003580	0.361985	0.468520	0.559818	0.579706	0	0
60337	0.435622	8.887160	-1.212538	0.130219	-0.244827	0.168622	-0.602349	-0.454941	-0.000605	0.361719	0.471409	0.558810	0.578502	0	0
60338	0.449451	9.307405	-1.085291	0.054946	-0.155762	0.137106	-0.603567	-0.452419	0.001805	0.361478	0.473255	0.557921	0.578003	0	0
60339	0.526435	9.583126	-1.058528	0.047653	-0.086938	0.084450	-0.604640	-0.453105	0.001931	0.361214	0.474448	0.557413	0.577680	0	0
60340	0.526017	9.583104	-1.190941	0.041959	-0.005931	0.042518	-0.603835	-0.453070	0.005734	0.360730	0.474839	0.557449	0.577627	0	0
60341	0.502202	9.446729	-1.152127	-0.032576	0.081175	0.018097	-0.605581	-0.453621	0.006825	0.360305	0.474391	0.557413	0.578294	0	0
60342	0.476065	9.421979	-1.143113	-0.128704	0.175191	-0.005467	-0.608535	-0.453598	0.002641	0.359858	0.472814	0.557372	0.579901	0	0
60343	0.538561	9.447390	-1.146201	-0.162316	0.248051	-0.014845	-0.608532	-0.454403	0.000710	0.359316	0.470736	0.557352	0.581943	0	0
60344	0.683740	9.595692	-1.051389	-0.134604	0.326878	-0.028440	-0.609871	-0.455386	-0.004479	0.358145	0.468087	0.557948	0.584227	0	0
60345	0.839126	9.712616	-0.992135	-0.083714	0.372052	-0.039524	-0.612146	-0.458095	-0.007534	0.356686	0.465413	0.558945	0.586299	0	0
60346	0.962268	9.615318	-0.985214	-0.014628	0.415769	-0.057617	-0.613356	-0.457382	-0.012669	0.354554	0.462434	0.560729	0.588243	0	0
60347	1.045212	9.444448	-1.125817	-0.014258	0.441771	-0.066298	-0.614966	-0.457899	-0.013211	0.352531	0.459427	0.562493	0.590127	0	0
60348	1.175383	9.356986	-1.133198	-0.058621	0.508387	-0.078413	-0.617109	-0.459577	-0.018141	0.350136	0.455562	0.564451	0.592674	0	0
60349	1.374039	9.375167	-1.042984	-0.092900	0.523987	-0.073163	-0.620600	-0.459975	-0.021924	0.348034	0.451730	0.566046	0.595318	0	0
60350	1.568858	9.463678	-0.955826	-0.129422	0.556867	-0.048361	-0.622476	-0.461068	-0.027926	0.345454	0.447444	0.567601	0.598569	0	0
60351	1.865099	9.546731	-1.019580	-0.120031	0.581289	-0.025256	-0.625699	-0.460838	-0.034686	0.342837	0.443419	0.568978	0.601752	0	0
60352	2.047992	9.401987	-0.810664	-0.069780	0.593997	-0.017984	-0.628785	-0.462327	-0.034562	0.339600	0.439282	0.570818	0.604872	0	0
60353	2.186530	9.147179	-0.761159	-0.070173	0.567958	-0.007564	-0.631876	-0.461574	-0.039538	0.336699	0.435585	0.572322	0.607738	0	0
60354	2.214854	9.084588	-0.629825	-0.132369	0.525747	-0.011572	-0.633482	-0.462834	-0.044732	0.334147	0.431739	0.573420	0.610849	0	0
60355	2.207326	9.438869	-0.774758	-0.203509	0.473823	0.014385	-0.639113	-0.465549	-0.056459	0.332201	0.428276	0.573658	0.614116	0	0
60356	2.178507	9.940885	-0.589255	-0.195859	0.507211	0.069417	-0.644217	-0.465590	-0.061846	0.329534	0.424790	0.573907	0.617731	0	0
60357	2.316648	10.339117	-0.376180	-0.187208	0.522067	0.083633	-0.645824	-0.467006	-0.066364	0.326789	0.421461	0.574067	0.621310	0	0
60358	2.527086	10.508033	-0.207301	-0.075465	0.520533	0.076843	-0.649585	-0.466804	-0.071350	0.323505	0.418336	0.575014	0.624258	0	0
60359	2.448697	9.865747	0.074383	0.061358	0.452638	0.064498	-0.653484	-0.465376	-0.074116	0.320208	0.416123	0.576533	0.626034	0	0
60360	2.251520	9.279524	-0.066867	-0.023853	0.357448	0.072533	-0.657646	-0.466026	-0.078580	0.317677	0.414162	0.577257	0.627954	0	0
60361	1.856155	9.204396	0.123778	-0.182103	0.296966	0.090301	-0.661678	-0.465418	-0.082461	0.316110	0.412289	0.576618	0.630558	0	0
60362	1.561946	9.623898	0.169359	-0.193718	0.298721	0.086786	-0.663287	-0.465282	-0.092918	0.314538	0.410243	0.576003	0.633235	0	0
60363	1.493911	10.125186	0.211635	-0.087368	0.356445	0.090134	-0.665433	-0.465827	-0.097810	0.312233	0.408279	0.576136	0.635521	0	0
60364	1.522982	10.048059	0.487539	0.043495	0.424253	0.053837	-0.670003	-0.464962	-0.100043	0.309163	0.405974	0.577537	0.637224	0	0
60365	1.492344	9.761043	0.483949	0.047552	0.417606	0.036145	-0.674444	-0.462882	-0.099788	0.306287	0.403716	0.578917	0.638793	0	0
60366	1.309066	9.505266	0.692095	-0.072612	0.406359	0.018060	-0.676987	-0.465563	-0.103792	0.304005	0.400947	0.579645	0.640963	0	0
60367	1.030100	9.908062	0.853819	-0.197019	0.394508	0.022939	-0.676716	-0.465375	-0.112228	0.302323	0.397998	0.579422	0.643793	0	0
60368	0.870845	10.609189	0.901417	-0.187010	0.425764	0.056771	-0.679664	-0.467145	-0.118511	0.300112	0.394953	0.579306	0.646800	0	0
60369	0.841403	10.623218	0.876335	-0.030675	0.534734	0.018181	-0.683159	-0.466106	-0.123201	0.296984	0.391546	0.580576	0.649172	0	0
60370	0.973503	9.941015	0.791652	0.100030	0.613788	-0.041904	-0.686109	-0.467634	-0.127707	0.293145	0.387517	0.583251	0.650934	0	0
60371	1.142802	9.572646	0.655190	-0.022707	0.625646	-0.059913	-0.688258	-0.467484	-0.132033	0.289942	0.383062	0.585105	0.653337	0	0
60372	1.010599	10.024227	0.784941	-0.129752	0.577954	-0.037560	-0.690009	-0.465190	-0.137655	0.287153	0.378599	0.586111	0.656262	0	0
60373	0.745124	10.235485	0.938895	-0.012942	0.578768	-0.030954	-0.693229	-0.466431	-0.142013	0.283987	0.374613	0.587748	0.658460	0	0
60374	0.592920	9.953536	0.844875	0.080055	0.647902	-0.062884	-0.693222	-0.467841	-0.148456	0.280148	0.370117	0.590377	0.660292	0	0
60375	0.827774	9.613083	0.922054	0.044722	0.751806	-0.069442	-0.696713	-0.467871	-0.155902	0.275978	0.364891	0.592977	0.662623	0	0
60376	1.428292	9.653121	1.007584	-0.027662	0.721689	-0.061157	-0.699399	-0.467839	-0.160769	0.272076	0.359598	0.595020	0.665293	0	0
60377	1.789312	9.562585	1.173412	-0.000756	0.631573	-0.074105	-0.699395	-0.468220	-0.168812	0.268789	0.354981	0.596938	0.667387	0	0
60378	1.811305	9.427033	1.141408	-0.010312	0.495520	-0.076773	-0.700603	-0.467951	-0.173145	0.266288	0.351152	0.598475	0.669037	0	0
60379	1.671457	9.400227	1.199908	-0.049795	0.374003	-0.102398	-0.701003	-0.468561	-0.176971	0.264883	0.347941	0.599432	0.670415	0	0
60380	1.563123	9.480797	1.171903	-0.049612	0.283867	-0.125055	-0.701127	-0.471713	-0.181427	0.264119	0.345138	0.600283	0.671402	0	0
60381	1.542428	9.655202	1.092919	0.008328	0.230670	-0.147316	-0.700318	-0.472229	-0.184448	0.263666	0.342767	0.601385	0.671808	0	0
60382	1.427349	9.730808	1.199552	0.053669	0.163207	-0.172340	-0.698566	-0.474124	-0.183849	0.263597	0.340767	0.602759	0.671622	0	0
60383	1.210340	9.789985	1.158744	0.062274	0.106237	-0.167327	-0.697623	-0.474687	-0.184967	0.263837	0.339251	0.603952	0.671223	0	0
60384	1.033230	9.794050	1.124391	0.065542	0.114791	-0.153077	-0.695199	-0.476573	-0.185465	0.263894	0.337726	0.605204	0.670842	0	0
60385	1.071342	9.821442	1.086837	0.062078	0.134366	-0.154740	-0.694660	-0.476878	-0.185072	0.263879	0.336094	0.606419	0.670570	0	0
60386	1.118971	9.880580	1.193773	0.106809	0.120349	-0.147632	-0.692507	-0.478053	-0.185408	0.263730	0.334675	0.607936	0.669965	0	0
60387	1.111336	9.875570	1.046732	0.124714	0.127533	-0.108625	-0.691973	-0.476788	-0.185509	0.263234	0.333531	0.609389	0.669410	0	0
60388	1.109578	9.846410	1.073378	0.152138	0.179557	-0.081683	-0.691834	-0.478348	-0.185561	0.262132	0.332237	0.611138	0.668892	0	0
60389	1.226542	9.814546	1.072394	0.182585	0.282373	-0.057968	-0.691836	-0.477813	-0.184183	0.260155	0.330514	0.613202	0.668628	0	0
60390	1.501239	9.654454	1.091660	0.208820	0.301380	-0.025991	-0.694119	-0.478513	-0.182273	0.257748	0.328890	0.615448	0.668297	0	0
60391	1.601295	9.515479	1.199293	0.212275	0.290662	-0.022531	-0.694797	-0.476368	-0.182468	0.255374	0.327401	0.617589	0.667964	0	0
60392	1.562994	9.500224	1.253600	0.210423	0.258729	-0.026270	-0.694795	-0.476900	-0.183983	0.253223	0.326059	0.619721	0.667465	0	0
60393	1.468843	9.617478	1.343709	0.215959	0.218186	-0.038876	-0.694260	-0.476412	-0.181115	0.251384	0.324957	0.621729	0.666830	0	0
60394	1.338078	9.617537	1.378213	0.269687	0.211297	-0.029882	-0.696412	-0.476136	-0.178631	0.249358	0.324056	0.624133	0.665782	0	0
60395	1.314999	9.563713	1.404390	0.299513	0.229369	-0.031435	-0.698295	-0.475570	-0.176685	0.247119	0.323130	0.626674	0.664679	0	0
60396	1.450014	9.605009	1.441924	0.303047	0.247947	-0.026033	-0.698571	-0.473670	-0.172809	0.244727	0.322086	0.629360	0.663532	0	0
60397	1.515547	9.586769	1.357411	0.305502	0.213212	-0.022722	-0.698306	-0.472601	-0.170328	0.242500	0.321330	0.631842	0.662356	0	0
60398	1.527415	9.577258	1.218225	0.296977	0.201173	-0.042275	-0.701534	-0.471901	-0.166729	0.240526	0.320472	0.634407	0.661039	0	0
60399	1.574951	9.612100	1.142388	0.289874	0.190578	-0.047679	-0.699924	-0.471569	-0.164287	0.238647	0.319665	0.636781	0.659827	0	0
60400	1.698180	9.512378	1.161365	0.300646	0.173829	-0.049544	-0.700465	-0.470783	-0.160988	0.236879	0.318943	0.639312	0.658364	0	0
60401	1.846795	9.442225	0.964244	0.297258	0.123526	-0.065815	-0.699389	-0.471436	-0.158300	0.235513	0.318476	0.641604	0.656849	0	0
60402	1.872510	9.476669	0.882926	0.278958	0.045186	-0.068147	-0.699930	-0.470864	-0.151878	0.234758	0.318425	0.643734	0.655058	0	0
60403	1.921827	9.540672	0.787665	0.219928	-0.010744	-0.091687	-0.699666	-0.469511	-0.149387	0.234659	0.318490	0.645262	0.653557	0	0
60404	1.912800	9.613327	0.690549	0.194146	-0.120395	-0.088932	-0.697246	-0.470811	-0.144558	0.235376	0.319185	0.646506	0.651727	0	0
60405	1.793442	9.727661	0.454925	0.193551	-0.192683	-0.078761	-0.693753	-0.470976	-0.140929	0.236443	0.320460	0.647374	0.649851	0	0
60406	1.591488	9.830772	0.086857	0.161750	-0.230405	-0.039269	-0.693758	-0.469947	-0.136404	0.237649	0.322113	0.647980	0.647988	0	0
60407	1.415320	9.851810	-0.308687	0.110257	-0.235443	0.002136	-0.693627	-0.469905	-0.126060	0.238730	0.323989	0.647936	0.646698	0	0
60408	1.298180	9.839937	-0.639582	0.027897	-0.200257	0.060486	-0.693231	-0.467989	-0.123552	0.239525	0.325771	0.647417	0.646028	0	0
60409	1.301328	9.779287	-0.793093	-0.039491	-0.128979	0.103172	-0.694572	-0.468833	-0.122475	0.239749	0.327251	0.646332	0.646283	0	0
60410	1.399147	9.807734	-1.103252	-0.053441	-0.098494	0.159890	-0.693766	-0.468468	-0.126828	0.239505	0.328820	0.645202	0.646706	0	0
60411	1.623166	9.729241	-1.266702	-0.016256	-0.100519	0.182937	-0.696191	-0.466456	-0.125646	0.238952	0.330683	0.644079	0.647081	0	0
60412	1.767057	9.583782	-1.133603	-0.000848	-0.170156	0.200193	-0.699828	-0.463065	-0.127808	0.238731	0.333096	0.642979	0.647018	0	0
60413	1.871629	9.466741	-0.992296	-0.028789	-0.315548	0.209762	-0.701575	-0.463090	-0.124930	0.239425	0.336488	0.641166	0.646805	0	0
60414	1.677067	9.759392	-0.892147	-0.140622	-0.418506	0.199940	-0.705744	-0.462350	-0.122135	0.241263	0.340162	0.638551	0.646788	0	0
60415	1.473022	10.440230	-1.341670	-0.178054	-0.411418	0.187519	-0.703601	-0.460364	-0.118285	0.243210	0.343658	0.635600	0.647117	0	0
60416	1.192818	10.619634	-1.447914	-0.016721	-0.334668	0.158514	-0.704948	-0.459543	-0.115656	0.244344	0.346814	0.634106	0.646472	0	0
60417	1.092333	10.299784	-1.520803	0.129249	-0.296237	0.092064	-0.706292	-0.459689	-0.114148	0.245114	0.349692	0.633751	0.644976	0	0
60418	0.952256	9.741283	-1.824205	0.124390	-0.324182	0.068945	-0.705762	-0.457857	-0.108106	0.246262	0.352546	0.633491	0.643238	0	0
60419	0.760574	9.601838	-2.007174	-0.000787	-0.317440	0.040358	-0.705231	-0.456237	-0.105202	0.247962	0.354899	0.632438	0.642327	0	0
60420	0.612042	9.679283	-1.737886	-0.092210	-0.252335	0.036974	-0.704421	-0.457759	-0.101449	0.249619	0.356544	0.631065	0.642124	0	0
60421	0.658163	9.735996	-1.356549	-0.137755	-0.187777	0.000091	-0.703345	-0.458387	-0.099849	0.251251	0.357458	0.629609	0.642409	0	0
60422	0.746145	9.727902	-1.175649	-0.119613	-0.183927	-0.005155	-0.703479	-0.458189	-0.102155	0.252838	0.358323	0.628376	0.642511	0	0
60423	0.803535	9.508019	-1.275742	-0.068687	-0.174174	-0.022615	-0.701730	-0.459091	-0.101660	0.254288	0.359173	0.627489	0.642332	0	0
60424	0.754611	9.388164	-1.408740	-0.049465	-0.178219	-0.068534	-0.700655	-0.459140	-0.100585	0.255989	0.359775	0.626946	0.641850	0	0
60425	0.700302	9.319206	-1.390628	-0.083019	-0.151353	-0.087903	-0.698767	-0.461614	-0.099599	0.257774	0.360024	0.626271	0.641654	0	0
60426	0.657321	9.311160	-1.237820	-0.149021	-0.112396	-0.103768	-0.697955	-0.463438	-0.101164	0.259640	0.359719	0.625383	0.641939	0	0
60427	0.652872	9.284370	-1.281086	-0.154705	-0.061366	-0.084006	-0.695803	-0.463893	-0.102021	0.261100	0.359221	0.624477	0.642507	0	0
60428	0.682793	9.250933	-1.226955	-0.107109	0.012370	-0.101074	-0.694054	-0.464622	-0.102881	0.262011	0.358235	0.624171	0.642984	0	0
60429	0.786302	9.204285	-0.977884	-0.075613	0.056980	-0.060048	-0.693914	-0.466415	-0.105119	0.262300	0.357327	0.624007	0.643531	0	0
60430	1.057822	9.209218	-0.921444	-0.116800	0.105549	-0.059928	-0.695792	-0.466844	-0.109194	0.262388	0.355961	0.623739	0.644511	0	0
60431	1.425658	9.490222	-0.854501	-0.199738	0.110088	-0.054949	-0.695253	-0.467096	-0.111114	0.262755	0.354415	0.622897	0.646026	0	0
60432	1.635480	9.918873	-0.774263	-0.207792	0.073872	-0.030517	-0.694038	-0.468614	-0.114036	0.263172	0.353194	0.621849	0.647532	0	0
60433	1.649119	9.996826	-0.567406	-0.102791	0.047011	-0.058661	-0.693629	-0.470725	-0.115061	0.263610	0.352286	0.621478	0.648205	0	0
60434	1.543057	9.742440	-0.458007	-0.018743	0.029490	-0.040797	-0.693089	-0.471281	-0.116038	0.263696	0.351781	0.621574	0.648352	0	0
60435	1.386276	9.122996	-0.296857	-0.009301	0.049418	-0.052961	-0.693224	-0.470951	-0.117932	0.263752	0.351140	0.621793	0.648466	0	0
60436	1.462519	8.927730	-0.411001	-0.103965	0.081153	-0.074279	-0.693217	-0.472876	-0.120444	0.264030	0.349864	0.621591	0.649236	0	0
60437	1.727650	8.990797	-0.475559	-0.174099	0.116055	-0.070798	-0.692274	-0.473954	-0.117632	0.264362	0.348245	0.620975	0.650560	0	0
60438	2.134597	9.238512	-0.513085	-0.210571	0.124211	-0.052393	-0.692139	-0.473863	-0.121714	0.264607	0.346547	0.620107	0.652192	0	0
60439	2.336822	9.358744	-0.182804	-0.222507	0.083278	-0.018271	-0.693342	-0.475302	-0.125693	0.264959	0.345341	0.618893	0.653841	0	0
60440	2.466179	9.329543	-0.079915	-0.213661	-0.011495	-0.029488	-0.694406	-0.478250	-0.131901	0.265901	0.344658	0.617560	0.655078	0	0
60441	2.313026	9.117993	-0.030059	-0.262623	-0.095482	-0.030138	-0.693056	-0.479910	-0.134965	0.267563	0.344444	0.615632	0.656328	0	0
60442	2.104957	9.082646	-0.139691	-0.350211	-0.129222	0.009205	-0.693184	-0.481650	-0.139239	0.269453	0.344410	0.612941	0.658089	0	0
60443	1.914802	9.210337	0.313301	-0.449674	-0.159617	0.053812	-0.693176	-0.483651	-0.144612	0.271588	0.344624	0.609296	0.660479	0	0
60444	1.786129	9.921704	0.133068	-0.503387	-0.210977	0.134654	-0.694786	-0.483925	-0.149502	0.273668	0.345469	0.604913	0.663203	0	0
60445	1.796153	10.310333	0.390430	-0.416779	-0.177143	0.198771	-0.697470	-0.484484	-0.153300	0.274821	0.346753	0.600903	0.665696	0	0
60446	1.734106	10.056761	0.628760	-0.313135	-0.088543	0.174927	-0.700694	-0.484178	-0.157200	0.275225	0.347535	0.597952	0.667776	0	0
60447	1.773716	9.785594	0.713868	-0.284381	-0.026378	0.187792	-0.702840	-0.485022	-0.161421	0.275076	0.348102	0.595253	0.669949	0	0
60448	1.891595	9.940667	0.648912	-0.309296	0.014518	0.251599	-0.707412	-0.483364	-0.167303	0.274332	0.348654	0.592327	0.672556	0	0
60449	2.086284	10.422466	0.877536	-0.270874	0.035954	0.297761	-0.709563	-0.482391	-0.170513	0.273016	0.349485	0.589484	0.675153	0	0
60450	2.196382	10.744918	0.941071	-0.141627	0.028787	0.308690	-0.717362	-0.480200	-0.171712	0.271211	0.350730	0.587510	0.676953	0	0
60451	2.013069	10.683316	0.829990	-0.022757	-0.060473	0.290855	-0.724083	-0.479480	-0.171610	0.269630	0.352841	0.586088	0.677719	0	0
60452	1.444512	10.478766	0.616689	-0.013742	-0.096762	0.285486	-0.726244	-0.476285	-0.166718	0.268267	0.355140	0.584709	0.678251	0	0
60453	0.633156	10.349958	0.742013	-0.064031	-0.076792	0.285636	-0.731219	-0.475350	-0.165405	0.266964	0.357210	0.582979	0.679166	0	0
60454	0.073673	10.230576	0.870181	-0.120945	0.082668	0.288371	-0.737275	-0.471768	-0.167260	0.264904	0.358008	0.581333	0.680961	0	0
60455	0.168262	10.135207	1.056756	-0.160691	0.262708	0.257550	-0.741843	-0.471243	-0.173178	0.262166	0.357330	0.579950	0.683552	0	0
60456	0.835528	10.227434	1.119868	-0.096199	0.360314	0.217557	-0.747760	-0.468982	-0.179297	0.258869	0.355868	0.579448	0.685992	0	0
60457	1.292304	9.941991	1.213072	0.068554	0.325437	0.175324	-0.752062	-0.467189	-0.185177	0.255509	0.354865	0.580079	0.687237	0	0
60458	1.444601	9.342695	1.140420	0.158250	0.317809	0.118969	-0.755834	-0.464281	-0.184631	0.252222	0.353766	0.581546	0.687777	0	0
60459	1.523285	9.271284	1.047082	0.031038	0.286287	0.091834	-0.758522	-0.463924	-0.185132	0.249790	0.352445	0.582102	0.688872	0	0
60460	1.695403	9.623980	0.987114	-0.054970	0.186803	0.059049	-0.761477	-0.464281	-0.185109	0.248431	0.351362	0.581972	0.690026	0	0
60461	1.689387	9.631201	1.429814	0.003878	0.053932	-0.012352	-0.762289	-0.462262	-0.185851	0.248165	0.350964	0.582123	0.690197	0	0
60462	1.610090	9.365158	1.499199	0.045304	-0.056370	-0.032351	-0.762425	-0.461675	-0.186647	0.248500	0.351275	0.582400	0.689683	0	0
60463	1.453593	9.153517	1.257673	0.033041	-0.156249	-0.061270	-0.762420	-0.463272	-0.184930	0.249693	0.352113	0.582399	0.688826	0	0
60464	1.210091	9.207358	1.235350	-0.005970	-0.173760	-0.086207	-0.761346	-0.463520	-0.181411	0.251267	0.352795	0.582216	0.688059	0	0
60465	1.199488	9.231427	1.100036	-0.019143	-0.172643	-0.064134	-0.759733	-0.464204	-0.177913	0.252760	0.353594	0.581822	0.687435	0	0
60466	1.078653	9.603106	1.254811	0.028347	0.026620	-0.123705	-0.758119	-0.464838	-0.176592	0.253306	0.352768	0.582509	0.687077	0	0
60467	1.368503	9.550116	1.377248	0.049318	0.015625	-0.102556	-0.757170	-0.467870	-0.175068	0.253728	0.352218	0.583197	0.686619	0	0
60468	1.544869	9.451352	1.344889	0.068571	0.094858	-0.135617	-0.757169	-0.468307	-0.174537	0.253816	0.350955	0.584372	0.686234	0	0
60469	1.925299	9.351453	1.458423	0.061201	0.069889	-0.134114	-0.754210	-0.468919	-0.175544	0.254095	0.349877	0.585383	0.685819	0	0
60470	2.269655	9.323703	1.348836	0.023925	0.015296	-0.095753	-0.754473	-0.471060	-0.174522	0.254534	0.349282	0.585906	0.685514	0	0
60471	2.473382	9.191450	1.327198	0.036873	-0.012594	-0.113611	-0.752592	-0.471440	-0.172242	0.255235	0.348830	0.586458	0.685011	0	0
60472	2.543357	8.959665	1.299800	0.068481	-0.085662	-0.096303	-0.751384	-0.470905	-0.172103	0.256118	0.349039	0.587027	0.684087	0	0
60473	2.398935	9.010438	1.167399	0.116454	-0.126582	-0.079584	-0.750441	-0.472463	-0.166856	0.256970	0.349773	0.587701	0.682812	0	0
60474	2.413021	9.139347	1.070567	0.169539	-0.187179	-0.055941	-0.750575	-0.473167	-0.160752	0.257822	0.351173	0.588553	0.681037	0	0
60475	2.813700	9.255885	1.289010	0.203997	-0.206062	-0.070197	-0.748691	-0.474735	-0.156061	0.258762	0.352730	0.589570	0.678993	0	0
60476	3.237875	9.831627	1.105101	0.231682	-0.311267	-0.047910	-0.747889	-0.474021	-0.151011	0.260070	0.355175	0.590482	0.676421	0	0
60477	2.965323	10.013529	0.368367	0.496199	-0.419745	0.005340	-0.746955	-0.473167	-0.139834	0.260704	0.359376	0.592622	0.672072	0	0
60478	2.198704	9.453325	-0.344229	0.612024	-0.341338	-0.000659	-0.747505	-0.470366	-0.125581	0.260493	0.363272	0.595812	0.667222	0	0
60479	1.407980	9.448662	-0.575485	0.195291	-0.289155	0.045404	-0.746973	-0.469884	-0.116317	0.261164	0.366025	0.596107	0.665189	0	0
60480	1.215641	10.110348	-0.509347	-0.247277	-0.187974	0.188781	-0.746165	-0.470679	-0.113357	0.261900	0.367771	0.593255	0.666484	0	0
60481	1.648399	10.851398	-0.000944	-0.205296	-0.031035	0.258738	-0.749662	-0.469583	-0.114370	0.261079	0.369018	0.590772	0.668320	0	0
60482	2.260592	10.942648	0.267512	0.130839	-0.033852	0.273774	-0.754647	-0.464966	-0.113073	0.258927	0.371214	0.590528	0.668157	0	0
60483	2.370570	10.238170	-0.056003	0.216603	-0.258640	0.260240	-0.759227	-0.462184	-0.106261	0.257874	0.375081	0.590256	0.666643	0	0
60484	1.842312	9.801275	-0.487784	-0.069575	-0.505489	0.219009	-0.762729	-0.459663	-0.101510	0.259616	0.379570	0.587642	0.665735	0	0
60485	1.208533	10.197596	-0.673918	-0.221670	-0.583785	0.239376	-0.762606	-0.456536	-0.095966	0.262258	0.384320	0.583661	0.665476	0	0
60486	0.994541	10.509326	-0.466182	-0.060644	-0.516131	0.219125	-0.765695	-0.457587	-0.090248	0.263999	0.388877	0.581037	0.664435	0	0
60487	0.923982	9.949715	-0.252285	0.200955	-0.431109	0.178087	-0.766104	-0.456807	-0.080690	0.264513	0.393337	0.580480	0.662088	0	0
60488	0.920442	9.075651	-0.756142	0.214345	-0.408288	0.121743	-0.765984	-0.453066	-0.071043	0.265184	0.397314	0.580322	0.659579	0	0
60489	0.971680	8.659006	-0.977711	0.081918	-0.372490	0.066755	-0.766396	-0.450949	-0.064164	0.266564	0.400403	0.579565	0.657819	0	0
60490	0.894349	8.691619	-0.701086	-0.063433	-0.354744	0.018682	-0.765592	-0.450753	-0.061173	0.268688	0.402663	0.578121	0.656845	0	0
60491	0.792453	9.180148	-0.717527	-0.160628	-0.402515	-0.024362	-0.765055	-0.451149	-0.056836	0.271813	0.404756	0.576050	0.656092	0	0
60492	0.729773	9.649971	-0.713366	-0.183407	-0.332225	-0.069962	-0.762494	-0.453623	-0.056538	0.274848	0.406008	0.574230	0.655650	0	0
60493	0.694564	9.962500	-0.678288	-0.133166	-0.245278	-0.116994	-0.761148	-0.455002	-0.053332	0.277566	0.406595	0.573142	0.655092	0	0
60494	0.718677	9.945929	-0.821860	-0.078372	-0.137859	-0.127629	-0.759261	-0.457200	-0.052064	0.279409	0.406503	0.572786	0.654677	0	0
60495	0.977397	9.630189	-0.705618	-0.052911	-0.022301	-0.117132	-0.758183	-0.458067	-0.052377	0.280530	0.405842	0.572854	0.654548	0	0
60496	1.329476	9.243310	-0.638934	-0.049551	0.048342	-0.095514	-0.756837	-0.458664	-0.052412	0.280950	0.404770	0.573092	0.654823	0	0
60497	1.590316	9.046551	-0.634260	-0.087745	0.063601	-0.077904	-0.756430	-0.459925	-0.053410	0.281465	0.403671	0.573018	0.655345	0	0
60498	1.769708	9.166332	-0.629658	-0.135084	0.060071	-0.058670	-0.756695	-0.461334	-0.053452	0.281906	0.402479	0.572586	0.656266	0	0
60499	1.837626	9.281661	-0.650110	-0.140621	0.041318	-0.057058	-0.756692	-0.461850	-0.055647	0.282624	0.401494	0.572021	0.657052	0	0
60500	1.840770	9.364256	-0.667487	-0.117413	0.062586	-0.046244	-0.757359	-0.463367	-0.056777	0.282876	0.400387	0.571671	0.657923	0	0
60501	1.852718	9.364467	-0.720082	-0.117825	0.095839	-0.024816	-0.758834	-0.464138	-0.058690	0.282979	0.399291	0.571283	0.658882	0	0
60502	1.830511	9.381055	-0.740147	-0.146872	0.123691	-0.010579	-0.761385	-0.464633	-0.059221	0.282750	0.397889	0.570773	0.660269	0	0
60503	1.727321	9.454441	-0.719795	-0.183056	0.145344	0.000074	-0.761381	-0.465722	-0.061162	0.282664	0.396421	0.569996	0.661858	0	0
60504	1.753572	9.605436	-0.662354	-0.180601	0.156665	0.010750	-0.764870	-0.466957	-0.065516	0.282241	0.394829	0.569262	0.663619	0	0
60505	1.915114	10.011353	-0.665273	-0.183239	0.243496	0.022738	-0.768362	-0.466764	-0.070369	0.281444	0.392834	0.568669	0.665647	0	0
60506	2.177299	10.263750	-0.466549	-0.112576	0.285408	0.078852	-0.771988	-0.466870	-0.074414	0.279551	0.390950	0.568479	0.667713	0	0
60507	2.758027	10.541319	-0.542299	-0.036672	0.346696	0.144767	-0.774814	-0.465177	-0.077456	0.276771	0.389365	0.568664	0.669638	0	0
60508	3.248828	10.360955	0.244453	0.050787	0.375186	0.175163	-0.780997	-0.464148	-0.078984	0.273067	0.387862	0.569429	0.671377	0	0
60509	3.427881	9.883531	0.205404	0.102739	0.200146	0.188332	-0.788258	-0.462290	-0.078567	0.270271	0.387888	0.569955	0.672047	0	0
60510	3.173801	9.055984	0.473465	0.053042	0.028637	0.166829	-0.795797	-0.457627	-0.076695	0.268559	0.388646	0.569829	0.672402	0	0
60511	2.500750	8.733004	0.190447	-0.102066	-0.091692	0.159552	-0.798756	-0.457030	-0.075008	0.268408	0.389920	0.568291	0.673027	0	0
60512	1.993706	9.158371	0.412405	-0.214585	-0.092658	0.159282	-0.802522	-0.456233	-0.068949	0.268536	0.390780	0.566028	0.674382	0	0
60513	1.756992	9.923685	0.895266	-0.205357	-0.016164	0.161577	-0.807904	-0.453833	-0.069353	0.268344	0.391273	0.563982	0.675886	0	0
60514	1.797788	10.417225	0.815762	-0.110460	0.097567	0.233301	-0.813015	-0.451992	-0.070323	0.266441	0.391504	0.562661	0.677603	0	0
60515	1.878635	10.132233	0.825208	0.119284	0.239546	0.215474	-0.821356	-0.447886	-0.074176	0.263171	0.391429	0.563278	0.678412	0	0
60516	1.845906	9.044107	1.236835	0.263231	0.259167	0.154208	-0.828086	-0.444238	-0.072073	0.259365	0.391052	0.565251	0.678454	0	0
60517	1.819544	8.776584	1.175456	0.026070	0.205314	0.129268	-0.831723	-0.441702	-0.067866	0.257231	0.390476	0.565467	0.679417	0	0
60518	1.892994	9.491654	1.323973	-0.209630	0.153903	0.114889	-0.837503	-0.440972	-0.069136	0.256155	0.389383	0.564086	0.681595	0	0
60519	1.937231	10.206190	1.428267	-0.179719	0.105771	0.130547	-0.842208	-0.439669	-0.071761	0.255374	0.388956	0.562634	0.683330	0	0
60520	1.681875	9.997629	1.366637	-0.020404	0.109692	0.097542	-0.847587	-0.438071	-0.074232	0.253860	0.388494	0.562531	0.684242	0	0
60521	1.483410	9.586164	1.154218	-0.005335	0.230667	0.027703	-0.850551	-0.435453	-0.074249	0.252402	0.387072	0.562984	0.685213	0	0
60522	1.567737	9.510024	1.282559	-0.201242	0.250545	0.020125	-0.855394	-0.432833	-0.078599	0.251367	0.384788	0.562264	0.687467	0	0
60523	1.809428	9.839747	1.619692	-0.228278	0.246814	0.019057	-0.857675	-0.433391	-0.082810	0.250736	0.382636	0.561252	0.689722	0	0
60524	1.870418	9.942816	1.630416	-0.108978	0.200493	-0.008289	-0.861300	-0.434067	-0.086737	0.249870	0.380803	0.561112	0.691164	0	0
60525	1.929876	9.613723	1.495101	-0.056371	0.181809	-0.025922	-0.864784	-0.436764	-0.089097	0.249254	0.379272	0.561286	0.692086	0	0
60526	1.972782	9.393579	1.411416	-0.074885	0.158975	-0.043806	-0.866401	-0.435296	-0.089711	0.248774	0.377643	0.561384	0.693069	0	0
60527	1.986181	9.335563	1.450782	-0.110808	0.091463	-0.058497	-0.867474	-0.434998	-0.095406	0.249096	0.376415	0.561073	0.693873	0	0
60528	1.934382	9.390465	1.511367	-0.133119	0.040107	-0.074801	-0.868812	-0.436927	-0.096405	0.249740	0.375309	0.560572	0.694645	0	0
60529	1.853603	9.549220	1.493247	-0.107764	-0.007339	-0.089159	-0.867604	-0.436367	-0.097354	0.250817	0.374600	0.560147	0.694983	0	0
60530	1.804907	9.555616	1.462817	-0.066505	0.003495	-0.081877	-0.869213	-0.437826	-0.093844	0.251500	0.373903	0.560022	0.695212	0	0
60531	1.874513	9.447622	1.333367	-0.026136	0.025781	-0.106369	-0.868541	-0.437861	-0.093036	0.252205	0.373070	0.560310	0.695172	0	0
60532	2.088858	9.385961	1.282636	-0.024041	0.049100	-0.113330	-0.869885	-0.438358	-0.088545	0.252708	0.371998	0.560703	0.695247	0	0
60533	2.262348	9.449809	1.366918	-0.014576	0.019537	-0.136518	-0.868802	-0.441090	-0.087829	0.253614	0.371068	0.561162	0.695044	0	0
60534	2.285127	9.532768	1.429581	0.028743	-0.018926	-0.148131	-0.867994	-0.442002	-0.085962	0.254549	0.370410	0.561873	0.694478	0	0
60535	2.317248	9.387698	1.474992	0.068526	-0.056490	-0.161510	-0.866378	-0.443124	-0.088059	0.255744	0.370078	0.562802	0.693463	0	0
60536	2.266425	9.255679	1.431097	0.061017	-0.075447	-0.152796	-0.867181	-0.444605	-0.084423	0.256908	0.369866	0.563608	0.692491	0	0
60537	2.237756	9.226022	1.375074	0.048092	-0.086489	-0.142290	-0.864358	-0.444818	-0.084190	0.258212	0.369795	0.564239	0.691530	0	0
60538	2.228127	9.230708	1.425296	0.024512	-0.053211	-0.129773	-0.863285	-0.444468	-0.082014	0.259235	0.369471	0.564756	0.690898	0	0
60539	2.256428	9.282209	1.502809	0.015036	-0.083817	-0.117632	-0.862609	-0.446398	-0.078818	0.260472	0.369435	0.565065	0.690198	0	0
60540	2.149720	9.520603	1.451997	0.016407	-0.093940	-0.103532	-0.860994	-0.447815	-0.074255	0.261583	0.369526	0.565316	0.689523	0	0
60541	2.155461	9.610538	1.535750	0.055990	-0.083869	-0.101582	-0.859513	-0.449186	-0.071594	0.262556	0.369687	0.565842	0.688635	0	0
60542	2.239727	9.629054	1.475607	0.102362	-0.094494	-0.087377	-0.858843	-0.449225	-0.064389	0.263247	0.370102	0.566618	0.687510	0	0
60543	2.262548	9.435244	1.338147	0.152878	-0.061227	-0.085232	-0.858845	-0.449360	-0.058541	0.263617	0.370454	0.567802	0.686200	0	0
60544	2.274675	9.304366	1.281732	0.151259	-0.044265	-0.088661	-0.857504	-0.448607	-0.055674	0.263851	0.370645	0.569046	0.684975	0	0
60545	2.357322	9.286441	1.245887	0.111854	-0.039103	-0.094956	-0.857229	-0.450925	-0.053711	0.264311	0.370681	0.570035	0.683956	0	0
60546	2.434576	9.312126	1.313061	0.072706	-0.059310	-0.081967	-0.856159	-0.449911	-0.049607	0.264878	0.370805	0.570673	0.683136	0	0
60547	2.388725	9.422964	1.308410	0.076457	-0.098920	-0.060985	-0.857102	-0.449763	-0.042786	0.265574	0.371351	0.571127	0.682190	0	0
60548	2.358238	9.478236	1.213174	0.149641	-0.109504	-0.039598	-0.855623	-0.450750	-0.038343	0.265857	0.372267	0.571995	0.680852	0	0
60549	2.306518	9.365604	1.007817	0.200582	-0.077565	-0.019764	-0.856970	-0.450303	-0.031780	0.265684	0.373232	0.573189	0.679385	0	0
60550	2.291877	9.343472	0.836618	0.205115	-0.020857	-0.010538	-0.854829	-0.447880	-0.028460	0.265054	0.373857	0.574557	0.678131	0	0
60551	2.343037	9.441499	0.772452	0.174581	0.003738	-0.008722	-0.856039	-0.448267	-0.022742	0.264433	0.374263	0.575742	0.677144	0	0
60552	2.541433	9.226620	0.842751	0.152307	0.043554	-0.043936	-0.856317	-0.445851	-0.016672	0.263857	0.374118	0.577042	0.676341	0	0
60553	2.566226	9.200367	0.853339	0.058725	-0.017417	-0.055233	-0.856580	-0.448332	-0.013210	0.264102	0.374094	0.577554	0.675822	0	0
60554	2.381068	9.485890	0.816615	-0.042459	-0.092993	-0.054236	-0.855775	-0.448284	-0.009951	0.265113	0.374298	0.577214	0.675604	0	0
60555	2.203451	9.892941	0.865868	-0.039251	-0.102167	-0.041887	-0.854164	-0.448138	-0.005610	0.266121	0.374666	0.576785	0.675369	0	0
60556	2.245256	9.968946	0.770287	0.032861	-0.034174	-0.034163	-0.853093	-0.447549	-0.001520	0.266377	0.374791	0.577032	0.674988	0	0
60557	2.431005	9.875201	0.670774	0.065151	0.003181	-0.023248	-0.853090	-0.448898	0.001703	0.266259	0.374833	0.577516	0.674597	0	0
60558	2.596087	9.849057	0.594190	0.063378	-0.013571	0.006664	-0.853094	-0.448156	0.006355	0.266006	0.375135	0.577870	0.674226	0	0
60559	2.691832	9.676012	0.656208	0.059713	-0.040163	0.038294	-0.854979	-0.447395	0.012118	0.265740	0.375813	0.577967	0.673870	0	0
60560	2.840547	9.503917	0.613925	0.058270	-0.111448	0.080245	-0.854983	-0.446486	0.015686	0.265574	0.377186	0.577749	0.673355	0	0
60561	2.852374	9.496834	0.477126	0.062608	-0.202704	0.104430	-0.855260	-0.444655	0.022554	0.265786	0.379350	0.577176	0.672547	0	0
60562	2.741172	9.574908	0.292579	0.040054	-0.287016	0.125947	-0.854731	-0.442600	0.031189	0.266395	0.382116	0.576190	0.671585	0	0
60563	2.451985	9.613358	0.288229	-0.000904	-0.384358	0.092547	-0.853398	-0.440302	0.040776	0.267967	0.385258	0.574739	0.670407	0	0
60564	1.960550	9.570442	0.191624	-0.019480	-0.442699	0.071009	-0.852193	-0.439967	0.049620	0.270059	0.388582	0.573130	0.669024	0	0
60565	1.502060	9.435862	-0.028457	-0.007267	-0.440421	0.053492	-0.849382	-0.437892	0.061223	0.272231	0.391843	0.571620	0.667533	0	0
60566	1.171995	9.213813	-0.041725	0.000897	-0.392584	0.026499	-0.845890	-0.438280	0.068384	0.274244	0.394618	0.570437	0.666084	0	0
60567	0.984627	9.353629	-0.164079	-0.077271	-0.402048	-0.013551	-0.842936	-0.438057	0.074209	0.276915	0.397031	0.568818	0.664929	0	0
60568	0.960040	9.612938	-0.171605	-0.092028	-0.361874	-0.061086	-0.839170	-0.440294	0.081443	0.279688	0.398829	0.567436	0.663873	0	0
60569	1.092116	9.811983	-0.067948	-0.020894	-0.273618	-0.081556	-0.834870	-0.441128	0.088715	0.281855	0.400146	0.566813	0.662694	0	0
60570	1.158603	9.531596	0.027685	-0.014641	-0.221432	-0.104194	-0.831914	-0.442232	0.096812	0.283802	0.400976	0.566501	0.661628	0	0
60571	1.192015	9.658424	-0.102240	-0.128983	-0.170260	-0.127221	-0.828415	-0.444690	0.101591	0.286120	0.401034	0.565639	0.661332	0	0
60572	1.285081	9.856754	-0.076807	-0.146401	-0.144120	-0.111224	-0.823437	-0.447137	0.104448	0.288198	0.400931	0.564698	0.661296	0	0
60573	1.477394	9.925783	-0.138830	-0.097764	-0.070234	-0.133628	-0.820609	-0.449381	0.106793	0.289869	0.400376	0.564357	0.661194	0	0
60574	1.799058	9.844230	-0.099456	-0.031195	-0.021868	-0.124337	-0.818193	-0.449087	0.110040	0.290870	0.399713	0.564585	0.660960	0	0
60575	2.045342	9.649635	-0.085616	-0.026069	-0.041543	-0.117421	-0.816571	-0.452910	0.114526	0.291985	0.399265	0.564736	0.660610	0	0
60576	2.150439	9.481606	-0.100381	-0.033421	-0.077159	-0.117688	-0.813344	-0.454229	0.119345	0.293258	0.398993	0.564763	0.660187	0	0
60577	2.086457	9.288664	-0.091260	-0.047986	-0.116404	-0.117963	-0.810654	-0.455878	0.126746	0.294884	0.398972	0.564551	0.659656	0	0
60578	1.961014	9.259685	-0.090076	-0.094765	-0.150433	-0.124487	-0.806484	-0.458055	0.130983	0.296854	0.398958	0.563985	0.659266	0	0
60579	1.833433	9.339910	-0.075338	-0.133116	-0.153043	-0.104266	-0.804870	-0.459054	0.135832	0.298933	0.399001	0.563045	0.659103	0	0
60580	1.822183	9.543630	-0.048333	-0.133357	-0.099251	-0.086247	-0.800300	-0.459768	0.137661	0.300502	0.398737	0.562226	0.659249	0	0
60581	1.979091	9.842664	0.108292	-0.061848	-0.044945	0.007986	-0.800834	-0.461570	0.142645	0.300948	0.398911	0.561631	0.659448	0	0
60582	2.013238	9.629680	0.366118	-0.026445	0.029180	0.043046	-0.799492	-0.461757	0.149428	0.300513	0.398845	0.561388	0.659893	0	0
60583	2.148229	9.627248	0.119922	-0.073610	0.097378	0.001759	-0.801375	-0.461519	0.153269	0.300245	0.398011	0.561166	0.660706	0	0
60584	2.451521	9.487093	0.111029	-0.020826	0.144416	-0.011980	-0.802720	-0.461903	0.158989	0.299488	0.396878	0.561534	0.661419	0	0
60585	2.612803	9.159850	-0.001917	0.072846	0.173586	-0.008867	-0.803264	-0.459975	0.161916	0.298276	0.395921	0.562546	0.661680	0	0
60586	2.681767	8.884368	0.141900	0.017454	0.162875	-0.025914	-0.805416	-0.460060	0.167791	0.297344	0.394692	0.563279	0.662209	0	0
60587	2.990531	9.210424	0.206690	-0.110788	0.165084	0.057603	-0.805017	-0.458839	0.169731	0.296458	0.393622	0.562779	0.663668	0	0
60588	3.352165	9.913798	0.977996	-0.208059	0.203403	0.130794	-0.806901	-0.458343	0.174669	0.295163	0.392349	0.561501	0.666076	0	0
60589	3.532651	10.395351	1.312106	-0.118194	0.101528	0.183402	-0.808784	-0.458425	0.180133	0.293815	0.392387	0.560252	0.667699	0	0
60590	3.423465	9.604428	1.646927	0.057137	-0.030798	0.200835	-0.811616	-0.456529	0.192886	0.292344	0.393863	0.559759	0.667889	0	0
60591	2.911407	8.915322	0.914228	-0.068857	-0.160326	0.215683	-0.809339	-0.455272	0.203652	0.292045	0.395978	0.557928	0.668303	0	0
60592	2.349761	8.863847	0.786646	-0.233565	-0.142207	0.287906	-0.805583	-0.454303	0.213167	0.291789	0.397853	0.554794	0.669907	0	0
60593	1.755323	9.542532	1.028084	-0.305643	-0.100383	0.296885	-0.804510	-0.454491	0.220226	0.291543	0.399316	0.551214	0.672095	0	0
60594	1.634595	10.812469	1.520326	-0.165986	-0.041349	0.331258	-0.802096	-0.453854	0.227024	0.290158	0.400939	0.548638	0.673834	0	0
60595	1.767209	11.475204	1.654204	0.019422	0.090426	0.352072	-0.800767	-0.449474	0.232323	0.287186	0.402350	0.547565	0.675138	0	0
60596	1.875989	10.540048	1.029076	0.388403	0.201990	0.172736	-0.799978	-0.444881	0.241173	0.283298	0.403045	0.550054	0.674342	0	0
60597	1.670036	9.152531	0.720277	0.413278	0.256336	-0.004428	-0.796508	-0.438557	0.252090	0.280228	0.402491	0.553531	0.673110	0	0
60598	1.381923	8.530686	0.720942	-0.065072	0.254312	-0.087187	-0.792209	-0.438910	0.256928	0.279623	0.400120	0.554140	0.674273	0	0
60599	1.325096	9.010366	1.105558	-0.489707	0.281037	-0.090132	-0.786281	-0.443782	0.253434	0.280611	0.396380	0.551930	0.677874	0	0
60600	1.412767	9.793704	1.583794	-0.485059	0.192892	-0.046541	-0.780077	-0.450375	0.244438	0.281733	0.393454	0.549347	0.681203	0	0
60601	1.556585	9.898291	1.739077	-0.207062	0.097798	-0.060462	-0.773879	-0.455646	0.239567	0.282407	0.391898	0.548404	0.682580	0	0
60602	1.608925	9.709889	1.773399	-0.068156	-0.030886	-0.094450	-0.766075	-0.458719	0.235974	0.283440	0.391403	0.548208	0.682593	0	0
60603	1.510240	9.547871	1.733077	-0.052375	-0.152445	-0.099569	-0.756527	-0.461500	0.236453	0.285148	0.391773	0.547763	0.682026	0	0
60604	1.383384	9.460597	1.686511	-0.062874	-0.187689	-0.116592	-0.746983	-0.462829	0.235346	0.287177	0.392245	0.547237	0.681326	0	0
60605	1.408155	9.529002	1.520653	-0.094184	-0.147117	-0.150030	-0.735284	-0.465959	0.236469	0.289364	0.392176	0.546717	0.680858	0	0
60606	1.524704	9.514121	1.495455	-0.071763	-0.110750	-0.174506	-0.725058	-0.470659	0.233475	0.291405	0.391784	0.546569	0.680331	0	0
60607	1.625137	9.326580	1.415697	-0.013164	-0.099604	-0.209626	-0.717929	-0.472741	0.230602	0.293420	0.391295	0.546967	0.679426	0	0
60608	1.619458	9.229361	1.305521	0.011517	-0.111454	-0.225530	-0.708245	-0.475739	0.228078	0.295478	0.390864	0.547580	0.678288	0	0
60609	1.589852	9.272532	1.412615	0.036416	-0.111564	-0.248437	-0.697753	-0.479298	0.224438	0.297625	0.390383	0.548425	0.676942	0	0
60610	1.586614	9.338036	1.568494	0.031306	-0.117519	-0.260874	-0.689543	-0.483178	0.218636	0.299877	0.389854	0.549283	0.675556	0	0
60611	1.636913	9.375368	1.615494	0.058691	-0.124002	-0.276757	-0.681066	-0.486527	0.214073	0.302193	0.389362	0.550340	0.673945	0	0
60612	1.663166	9.385548	1.551227	0.089232	-0.131769	-0.275831	-0.672057	-0.488536	0.212270	0.304395	0.389016	0.551593	0.672128	0	0
60613	1.744087	9.450128	1.490634	0.107698	-0.153309	-0.297148	-0.663044	-0.491755	0.207705	0.306813	0.388748	0.552957	0.670059	0	0
60614	1.760103	9.610636	1.436954	0.118808	-0.151152	-0.308601	-0.655508	-0.494960	0.203974	0.309220	0.388432	0.554464	0.667887	0	0
60615	1.866551	9.646572	1.603644	0.147438	-0.174057	-0.306919	-0.643948	-0.495961	0.198907	0.311655	0.388362	0.556049	0.665474	0	0
60616	1.999522	9.542171	1.608513	0.182072	-0.194497	-0.259226	-0.635337	-0.499435	0.193522	0.313723	0.388798	0.557635	0.662916	0	0
60617	2.076173	9.329921	1.516175	0.166694	-0.216793	-0.225827	-0.627135	-0.500825	0.190250	0.315772	0.389514	0.558878	0.660471	0	0
60618	2.017509	9.231750	1.505486	0.136985	-0.274555	-0.201519	-0.621083	-0.502439	0.186589	0.318072	0.390650	0.559674	0.658018	0	0
60619	1.942347	9.235242	1.517597	0.130854	-0.248729	-0.169530	-0.613552	-0.504068	0.182093	0.320057	0.391772	0.560341	0.655818	0	0
60620	1.962224	9.216186	1.552053	0.133610	-0.226465	-0.134020	-0.608840	-0.506277	0.174888	0.321652	0.392951	0.560991	0.653773	0	0
60621	2.112318	9.231051	1.592656	0.129248	-0.205942	-0.102110	-0.604136	-0.506278	0.170206	0.322953	0.394162	0.561502	0.651961	0	0
60622	2.263700	9.197400	1.734770	0.124446	-0.208840	-0.057975	-0.599024	-0.507698	0.165200	0.323986	0.395620	0.561841	0.650272	0	0
60623	2.466002	9.259333	1.721253	0.120268	-0.273961	-0.014247	-0.596330	-0.509181	0.159268	0.325122	0.397736	0.561707	0.648526	0	0
60624	2.691212	9.574115	1.350254	0.178896	-0.310419	0.042231	-0.592562	-0.510400	0.153060	0.325853	0.400587	0.561661	0.646442	0	0
60625	2.401342	9.491147	1.130144	0.347173	-0.380724	0.065367	-0.588942	-0.507596	0.150658	0.326149	0.404573	0.562304	0.643243	0	0
60626	2.355322	9.305770	0.735337	0.330289	-0.330311	0.033837	-0.584781	-0.506085	0.148481	0.326426	0.407983	0.563182	0.640174	0	0
60627	2.066319	9.463181	0.773426	0.107285	-0.450548	0.073092	-0.582091	-0.505660	0.139616	0.328025	0.411661	0.561997	0.638040	0	0
60628	1.453330	9.789477	0.588458	-0.077788	-0.533200	0.114544	-0.580473	-0.506999	0.134654	0.330582	0.415466	0.559245	0.636670	0	0
60629	0.992558	10.290918	0.594607	-0.149947	-0.399404	0.143545	-0.578851	-0.509094	0.125584	0.332494	0.418346	0.556273	0.636392	0	0
60630	1.168182	10.721368	0.601564	-0.079299	-0.209732	0.192664	-0.580726	-0.510643	0.120928	0.332742	0.420508	0.554236	0.636615	0	0
60631	1.610268	10.865304	0.291469	0.053657	-0.158302	0.244591	-0.581262	-0.510486	0.114678	0.331810	0.423080	0.552928	0.636534	0	0
60632	2.027306	10.552383	-0.092980	0.132861	-0.173582	0.242904	-0.585967	-0.509087	0.107837	0.330636	0.425986	0.552141	0.635890	0	0
60633	2.243896	10.138760	-0.121729	0.075932	-0.270833	0.201406	-0.586779	-0.506392	0.102353	0.330498	0.429102	0.550776	0.635050	0	0
60634	1.861776	9.862364	-0.078410	-0.065379	-0.465021	0.202467	-0.587852	-0.506535	0.097325	0.332025	0.432968	0.547923	0.634097	0	0
60635	1.302529	9.684691	-0.243483	-0.161149	-0.520250	0.208136	-0.587587	-0.505088	0.095735	0.334222	0.436896	0.544176	0.633474	0	0
60636	1.212203	9.823844	-0.338782	-0.138910	-0.461937	0.194450	-0.586239	-0.505824	0.089435	0.336082	0.440430	0.540869	0.632875	0	0
60637	1.307553	9.903258	-0.341269	0.051471	-0.465129	0.209147	-0.586380	-0.503563	0.089782	0.337022	0.444700	0.538624	0.631302	0	0
60638	1.367062	9.569309	-0.490989	0.254790	-0.436958	0.217926	-0.586388	-0.501210	0.092172	0.336836	0.449503	0.537757	0.628734	0	0
60639	1.113223	9.134988	-0.731416	0.135575	-0.467687	0.196217	-0.586129	-0.498307	0.094985	0.337486	0.453974	0.536073	0.626607	0	0
60640	0.994631	9.433823	-1.093587	-0.163887	-0.486065	0.117384	-0.585851	-0.500729	0.089187	0.340067	0.457106	0.532842	0.625690	0	0
60641	1.062254	10.010450	-0.595148	-0.202898	-0.423013	0.036279	-0.583830	-0.502084	0.084491	0.343007	0.459272	0.529902	0.624995	0	0
60642	0.963620	10.122778	-0.420884	-0.110639	-0.422786	-0.049173	-0.581006	-0.502029	0.079288	0.346028	0.461282	0.527960	0.623491	0	0
60643	0.802146	9.932904	-0.566436	-0.022095	-0.358958	-0.083803	-0.577913	-0.502924	0.078134	0.348543	0.463013	0.526915	0.621689	0	0
60644	0.845994	9.673941	-0.596839	-0.002901	-0.233715	-0.072331	-0.575224	-0.503194	0.074827	0.350204	0.464085	0.526395	0.620396	0	0
60645	1.097176	9.494013	-0.474631	0.011375	-0.170831	-0.056905	-0.571861	-0.504441	0.076381	0.351407	0.464894	0.526093	0.619365	0	0
60646	1.368631	9.236746	-0.560650	0.020624	-0.123602	-0.057505	-0.570521	-0.503345	0.076673	0.352283	0.465439	0.526033	0.618507	0	0
60647	1.663536	9.142557	-0.632737	-0.023679	-0.117121	-0.082416	-0.570114	-0.504110	0.072560	0.353526	0.465655	0.525825	0.617814	0	0
60648	1.816224	9.159905	-0.522262	-0.054591	-0.163681	-0.079311	-0.568233	-0.504112	0.070769	0.355089	0.466059	0.525263	0.617089	0	0
60649	1.799874	9.271294	-0.391204	-0.089738	-0.225035	-0.055064	-0.565942	-0.506108	0.069044	0.357035	0.466847	0.524135	0.616329	0	0
60650	1.759563	9.348246	-0.390614	-0.131801	-0.236625	-0.032278	-0.563792	-0.505978	0.067390	0.359048	0.467667	0.522613	0.615831	0	0
60651	1.616593	9.467031	-0.400713	-0.143034	-0.201715	-0.009961	-0.561372	-0.506116	0.064771	0.360839	0.468350	0.521026	0.615609	0	0
60652	1.751672	9.505902	-0.358344	-0.108557	-0.153345	-0.012228	-0.560555	-0.509176	0.061532	0.362177	0.468838	0.519851	0.615447	0	0
60653	1.905370	9.574235	-0.373401	-0.080274	-0.097848	-0.017125	-0.560555	-0.509120	0.059084	0.363176	0.469067	0.519058	0.615352	0	0
60654	2.141518	9.515398	-0.409041	-0.038150	-0.083476	-0.008109	-0.559209	-0.509704	0.058505	0.363787	0.469395	0.518552	0.615168	0	0
60655	2.278835	9.328546	-0.316756	-0.036498	-0.069425	-0.000082	-0.560820	-0.510208	0.057419	0.364326	0.469698	0.518051	0.615040	0	0
60656	2.425097	9.302079	-0.215776	-0.084846	-0.112905	0.016252	-0.558937	-0.510478	0.054938	0.365150	0.470155	0.517041	0.615052	0	0
60657	2.399430	9.398735	-0.058413	-0.108122	-0.198788	0.029773	-0.556516	-0.511030	0.051897	0.366506	0.471148	0.515481	0.614794	0	0
60658	2.219605	9.417316	-0.092959	-0.142853	-0.212923	0.013700	-0.557585	-0.512358	0.049145	0.368129	0.471988	0.513759	0.614622	0	0
60659	2.176878	9.375274	-0.074695	-0.146985	-0.173670	0.006876	-0.555432	-0.513502	0.047449	0.369674	0.472562	0.512154	0.614593	0	0
60660	2.230901	9.118940	0.063705	-0.140886	-0.123394	-0.010469	-0.554616	-0.515968	0.043004	0.370973	0.472731	0.510883	0.614738	0	0
60661	2.322742	8.882696	0.024974	-0.158523	-0.098430	-0.019215	-0.553808	-0.516512	0.041208	0.372342	0.472665	0.509603	0.615024	0	0
60662	2.350334	8.941449	-0.075728	-0.231143	-0.071291	0.009015	-0.552055	-0.518153	0.036915	0.373681	0.472275	0.507873	0.615942	0	0
60663	2.575870	9.074218	0.040927	-0.274498	-0.018644	0.023304	-0.552588	-0.519173	0.032533	0.374922	0.471500	0.505966	0.617349	0	0
60664	3.138255	9.599111	0.323840	-0.329512	0.065934	0.073913	-0.553921	-0.521835	0.026473	0.375621	0.470215	0.503830	0.619647	0	0
60665	3.398365	10.118537	0.785287	-0.323511	0.039301	0.111687	-0.556326	-0.525253	0.017408	0.376236	0.469342	0.501400	0.621902	0	0
60666	3.296881	10.005040	0.932280	-0.133273	-0.132243	0.102368	-0.557669	-0.525131	0.013480	0.376824	0.470161	0.499595	0.622381	0	0
60667	2.749676	9.249829	0.930814	-0.091521	-0.197064	0.147324	-0.556728	-0.525329	0.014960	0.377299	0.471809	0.497535	0.622496	0	0
60668	2.179419	9.132644	0.731245	-0.297835	-0.179552	0.193780	-0.559686	-0.524333	0.011624	0.378337	0.472759	0.494078	0.623896	0	0
60669	1.999103	9.928073	0.844889	-0.433451	-0.048432	0.238402	-0.561825	-0.526927	0.003399	0.379113	0.472624	0.490003	0.626735	0	0
60670	2.084970	10.835210	1.533976	-0.282701	0.078157	0.206017	-0.565846	-0.529169	-0.005882	0.378717	0.472062	0.487547	0.629309	0	0
60671	2.073745	11.150595	1.507179	-0.004773	0.051094	0.173110	-0.569612	-0.527281	-0.010269	0.377382	0.472593	0.486840	0.630258	0	0
60672	1.872091	10.263237	1.115299	0.223128	-0.008927	0.124023	-0.572171	-0.524861	-0.014380	0.375524	0.474081	0.487626	0.629642	0	0
60673	1.545389	9.320199	0.681485	0.189406	0.016671	0.046403	-0.573790	-0.522887	-0.012392	0.374238	0.474937	0.488613	0.628998	0	0
60674	1.397857	9.404902	0.546326	-0.072690	0.085909	0.032795	-0.575671	-0.522831	-0.012912	0.373895	0.474272	0.488322	0.629929	0	0
60675	1.427258	9.837609	1.078379	-0.179404	0.144810	0.060207	-0.577017	-0.522253	-0.012061	0.373650	0.473001	0.487406	0.631737	0	0
60676	1.592394	10.204763	1.201041	-0.094358	0.169006	0.046428	-0.578895	-0.522670	-0.016681	0.372917	0.471795	0.487221	0.633213	0	0
60677	1.853100	10.170676	1.423546	0.004529	0.215707	-0.009605	-0.579698	-0.522897	-0.024437	0.371902	0.470412	0.488062	0.634190	0	0
60678	2.124935	9.787189	1.427560	0.010302	0.180691	-0.029305	-0.581851	-0.521678	-0.026006	0.371094	0.469149	0.488937	0.634924	0	0
60679	2.251577	9.488444	1.270005	-0.070515	0.057102	-0.056883	-0.581579	-0.522175	-0.029291	0.371504	0.468260	0.488932	0.635345	0	0
60680	2.056744	9.297985	1.301572	-0.126286	-0.039865	-0.074426	-0.581580	-0.522213	-0.027659	0.372709	0.467676	0.488322	0.635538	0	0
60681	1.823852	9.301037	1.248664	-0.160107	-0.078778	-0.095062	-0.581439	-0.523824	-0.031660	0.374445	0.467126	0.487419	0.635615	0	0
60682	1.698329	9.293916	1.362822	-0.126056	-0.057381	-0.085953	-0.578877	-0.527018	-0.030841	0.375812	0.466600	0.486793	0.635675	0	0
60683	1.683996	9.293663	1.427381	-0.090510	-0.030938	-0.064452	-0.577802	-0.526354	-0.036140	0.376797	0.466151	0.486368	0.635747	0	0
60684	1.840306	9.369338	1.518269	-0.027441	-0.010838	-0.064166	-0.577535	-0.525794	-0.036125	0.377339	0.465806	0.486440	0.635623	0	0
60685	2.118343	9.413232	1.581837	0.010474	-0.013034	-0.069430	-0.577801	-0.526402	-0.040225	0.377798	0.465597	0.486746	0.635268	0	0
60686	2.374536	9.209107	1.603276	0.065677	-0.013161	-0.080799	-0.576728	-0.525712	-0.040487	0.378027	0.465540	0.487475	0.634615	0	0
60687	2.649565	9.024740	1.574590	0.049249	-0.079949	-0.117577	-0.574309	-0.525425	-0.043092	0.378933	0.465669	0.487991	0.633582	0	0
60688	2.704660	8.938348	1.591377	0.016290	-0.125946	-0.138317	-0.572966	-0.525299	-0.043785	0.380310	0.465861	0.488242	0.632422	0	0
60689	2.604433	8.858844	1.584086	-0.009365	-0.191276	-0.166197	-0.569739	-0.526077	-0.043984	0.382331	0.466236	0.488179	0.630974	0	0
60690	2.456815	8.977552	1.636435	-0.023487	-0.201763	-0.178659	-0.566510	-0.527641	-0.040805	0.384520	0.466557	0.488068	0.629491	0	0
60691	2.418958	9.054550	1.646729	-0.051573	-0.242893	-0.179006	-0.563283	-0.528263	-0.041680	0.387061	0.467028	0.487585	0.627956	0	0
60692	2.356365	9.160233	1.680120	-0.040307	-0.253818	-0.164886	-0.561132	-0.528233	-0.045107	0.389490	0.467672	0.487095	0.626354	0	0
60693	2.356963	9.257353	1.715515	-0.019019	-0.289328	-0.159747	-0.557096	-0.530166	-0.045216	0.391974	0.468649	0.486529	0.624511	0	0
60694	2.393767	9.248320	1.800967	0.036280	-0.319414	-0.146515	-0.552799	-0.529453	-0.043610	0.394244	0.470086	0.486161	0.622285	0	0
60695	2.445114	9.215258	1.735388	0.080861	-0.343384	-0.168639	-0.550107	-0.531319	-0.039074	0.396563	0.471740	0.486027	0.619659	0	0
60696	2.481475	9.201343	1.649947	0.110487	-0.334355	-0.164073	-0.547290	-0.529974	-0.038791	0.398655	0.473465	0.486129	0.616914	0	0
60697	2.529029	9.241043	1.610183	0.122622	-0.316974	-0.143601	-0.544607	-0.528979	-0.035524	0.400477	0.475235	0.486218	0.614299	0	0
60698	2.625350	9.271922	1.608092	0.151307	-0.299122	-0.136347	-0.540576	-0.529423	-0.032591	0.402024	0.477030	0.486565	0.611615	0	0
60699	2.699724	9.190734	1.623023	0.192210	-0.283298	-0.114913	-0.536546	-0.529279	-0.030592	0.403157	0.479005	0.487055	0.608930	0	0
60700	2.957494	9.229372	1.375470	0.180592	-0.289461	-0.084982	-0.535210	-0.527111	-0.027679	0.404196	0.481097	0.487363	0.606341	0	0
60701	3.014920	9.410073	1.515492	0.225536	-0.340345	-0.025073	-0.532934	-0.524707	-0.023681	0.404879	0.483987	0.487366	0.603576	0	0
60702	2.697275	9.685848	0.906658	0.302070	-0.413160	-0.004008	-0.532403	-0.523278	-0.018605	0.405430	0.487696	0.487499	0.600103	0	0
60703	2.559811	9.950348	0.491207	0.252685	-0.318834	-0.024748	-0.529992	-0.521163	-0.014481	0.405852	0.490555	0.487727	0.597296	0	0
60704	2.271777	10.008209	0.207501	0.114070	-0.341314	-0.027027	-0.528112	-0.521131	-0.011644	0.407096	0.492941	0.487122	0.594974	0	0
60705	1.722450	9.818578	0.038008	-0.007550	-0.316802	0.017085	-0.528650	-0.521159	-0.009869	0.408528	0.494922	0.485590	0.593598	0	0
60706	1.278668	9.922174	-0.159345	-0.117019	-0.220870	0.089948	-0.526641	-0.518941	-0.009821	0.409624	0.496209	0.483516	0.593462	0	0
60707	1.561650	9.883649	0.181834	-0.134411	-0.122966	0.116974	-0.528123	-0.517957	-0.008002	0.410150	0.496995	0.481530	0.594056	0	0
60708	2.417455	10.253626	0.306411	-0.209952	-0.186241	0.135575	-0.529730	-0.519395	-0.011569	0.411262	0.497908	0.478813	0.594718	0	0
60709	2.751138	10.827779	0.620451	-0.218655	-0.444343	0.144401	-0.530802	-0.519855	-0.015110	0.413569	0.500382	0.474852	0.594217	0	0
60710	2.326058	10.917116	0.115648	-0.079103	-0.700759	0.132691	-0.531077	-0.517491	-0.019113	0.416472	0.504853	0.470778	0.591644	0	0
60711	1.505563	10.402071	-0.488207	0.152720	-0.710977	0.046929	-0.526775	-0.518360	-0.016470	0.418717	0.509947	0.468370	0.587589	0	0
60712	0.972703	9.668978	-0.412367	0.222957	-0.605140	0.032058	-0.523967	-0.514238	-0.013783	0.420197	0.514592	0.466943	0.583604	0	0
60713	0.596761	9.040659	-0.635818	0.071723	-0.587065	0.038886	-0.522892	-0.514806	-0.008642	0.422303	0.518528	0.464600	0.580462	0	0
60714	0.606749	9.103930	-0.910419	-0.171726	-0.485201	0.006949	-0.520206	-0.514597	-0.008122	0.425380	0.520659	0.461484	0.578791	0	0
60715	0.784412	9.413104	-0.257334	-0.261820	-0.386908	-0.042280	-0.515364	-0.516129	-0.007956	0.428749	0.521610	0.458469	0.577845	0	0
60716	0.932218	9.828516	0.054606	-0.226505	-0.420922	-0.091953	-0.512409	-0.515575	-0.010422	0.432363	0.522656	0.455802	0.576314	0	0
60717	0.900463	10.073123	-0.013210	-0.096872	-0.387921	-0.087800	-0.509174	-0.518734	-0.011787	0.435132	0.524084	0.453966	0.574379	0	0
60718	0.834046	9.846126	-0.222969	0.058487	-0.286979	-0.090174	-0.505948	-0.519081	-0.012245	0.436618	0.525586	0.453499	0.572243	0	0
60719	1.003399	9.344232	-0.418604	0.068618	-0.190272	-0.114290	-0.503400	-0.517916	-0.010059	0.437776	0.526463	0.453618	0.570456	0	0
60720	1.237384	9.030456	-0.447572	-0.017855	-0.159201	-0.105559	-0.501386	-0.517273	-0.009245	0.439162	0.526819	0.453354	0.569269	0	0
60721	1.450429	9.078044	-0.219924	-0.106356	-0.170807	-0.097124	-0.498159	-0.518165	-0.010673	0.441056	0.526887	0.452474	0.568442	0	0
60722	1.529871	9.249434	-0.074342	-0.151795	-0.222912	-0.090556	-0.496677	-0.518992	-0.013167	0.443346	0.527078	0.451085	0.567588	0	0
60723	1.529425	9.266417	-0.108186	-0.128952	-0.241827	-0.072923	-0.493718	-0.519877	-0.014591	0.445539	0.527550	0.449632	0.566584	0	0
60724	1.569501	9.201598	-0.106467	-0.112375	-0.220978	-0.083353	-0.490490	-0.520763	-0.016291	0.447563	0.527930	0.448431	0.565586	0	0
60725	1.615814	9.066491	-0.108841	-0.100700	-0.196118	-0.077857	-0.490754	-0.522116	-0.018781	0.449426	0.528238	0.447365	0.564664	0	0
60726	1.836746	9.174892	-0.069177	-0.179691	-0.170836	-0.047938	-0.488737	-0.522407	-0.020448	0.451371	0.528180	0.445821	0.564388	0	0
60727	1.996801	9.420565	-0.020381	-0.219278	-0.195912	-0.053574	-0.486044	-0.523790	-0.024607	0.453714	0.528057	0.443952	0.564098	0	0
60728	1.943172	9.696352	0.089035	-0.220787	-0.233595	-0.004314	-0.485502	-0.524878	-0.027099	0.455902	0.528352	0.441653	0.563862	0	0
60729	1.902117	9.836427	0.252821	-0.211050	-0.214113	0.038277	-0.483080	-0.525692	-0.031100	0.457754	0.528766	0.439255	0.563847	0	0
60730	1.967477	9.735664	0.359099	-0.170235	-0.143477	0.072439	-0.482540	-0.526371	-0.032898	0.458838	0.529113	0.437240	0.564206	0	0
60731	2.167047	9.440681	0.295231	-0.112502	-0.095068	0.076436	-0.483350	-0.524743	-0.035150	0.459424	0.529471	0.435734	0.564558	0	0
60732	2.454118	9.108427	0.075449	-0.106482	-0.062589	0.059821	-0.485630	-0.526084	-0.036119	0.459877	0.529590	0.434522	0.565012	0	0
60733	2.651705	8.946950	0.227167	-0.130252	-0.039208	0.077537	-0.484959	-0.525612	-0.038834	0.460297	0.529561	0.433157	0.565745	0	0
60734	2.777468	8.774482	0.588605	-0.212242	-0.073536	0.107974	-0.487503	-0.528032	-0.041877	0.461087	0.529464	0.431034	0.566813	0	0
60735	2.925818	9.311221	0.305049	-0.334979	-0.067677	0.188914	-0.490458	-0.527820	-0.048097	0.462065	0.529135	0.427770	0.568792	0	0
60736	3.113733	10.009038	1.287721	-0.385911	0.013104	0.286426	-0.494214	-0.529018	-0.053808	0.462377	0.528496	0.424103	0.571871	0	0
60737	3.307582	10.626751	1.341970	-0.291601	-0.082603	0.342621	-0.497843	-0.528661	-0.053346	0.462280	0.529097	0.420177	0.574286	0	0
60738	3.084169	9.833742	1.562566	-0.041703	-0.190647	0.302123	-0.501334	-0.529088	-0.055905	0.461528	0.531268	0.417439	0.574884	0	0
60739	2.548788	8.889335	1.040511	-0.051364	-0.294293	0.245017	-0.504297	-0.526734	-0.056747	0.461587	0.533776	0.414410	0.574704	0	0
60740	2.033308	8.945507	0.862980	-0.353776	-0.309312	0.244088	-0.507512	-0.529038	-0.064134	0.463314	0.534930	0.409622	0.575673	0	0
60741	1.685199	10.138453	1.006992	-0.483955	-0.248090	0.240559	-0.511407	-0.528802	-0.070478	0.465501	0.535121	0.404328	0.577471	0	0
60742	1.552791	11.495564	1.421186	-0.237263	-0.146712	0.217190	-0.512484	-0.527165	-0.078987	0.466070	0.535742	0.401094	0.578691	0	0
60743	1.528707	11.286380	1.682011	0.286265	0.008746	0.186239	-0.515173	-0.526697	-0.078124	0.463412	0.537785	0.401743	0.578481	0	0
60744	1.367091	9.681140	0.991051	0.535154	0.097668	0.053327	-0.517204	-0.522747	-0.069261	0.459780	0.539901	0.404992	0.577140	0	0
60745	1.263763	8.931490	0.372458	0.230661	0.166260	-0.021383	-0.519358	-0.522012	-0.062135	0.457985	0.539919	0.407167	0.577020	0	0
60746	1.261792	9.441287	0.667054	-0.245548	0.224165	-0.008389	-0.520164	-0.521610	-0.066468	0.458391	0.537454	0.406820	0.579239	0	0
60747	1.455316	10.420780	1.368528	-0.370363	0.222684	0.010560	-0.521769	-0.523106	-0.073711	0.459427	0.534498	0.405616	0.581992	0	0
60748	1.696727	10.648542	1.740125	-0.118743	0.196200	0.018181	-0.521770	-0.522467	-0.076821	0.459108	0.532876	0.405724	0.583653	0	0
60749	1.910240	9.899847	1.689736	0.104386	0.188249	0.020584	-0.522707	-0.523547	-0.078206	0.457693	0.532323	0.407078	0.584325	0	0
60750	2.062770	9.004358	1.354525	0.059733	0.144741	0.002495	-0.525532	-0.522177	-0.079490	0.456721	0.531754	0.408071	0.584911	0	0
60751	2.100034	8.820523	1.248728	-0.125122	0.069303	-0.030392	-0.525663	-0.522942	-0.083052	0.457310	0.530635	0.407810	0.585649	0	0
60752	2.036830	9.353479	1.485903	-0.217627	-0.027692	-0.022476	-0.525127	-0.522206	-0.084804	0.458666	0.529708	0.406515	0.586328	0	0
60753	1.976271	9.765110	1.793885	-0.111718	-0.090758	-0.024327	-0.523510	-0.523950	-0.084471	0.459803	0.529605	0.405570	0.586185	0	0
60754	1.904471	9.606017	1.843435	0.015154	-0.094204	-0.057525	-0.523513	-0.522784	-0.085930	0.460404	0.529997	0.405514	0.585397	0	0
60755	1.928570	9.208296	1.589596	0.052053	-0.090451	-0.089195	-0.522164	-0.524475	-0.087634	0.461057	0.530375	0.405877	0.584289	0	0
60756	1.972906	8.910490	1.468025	0.006616	-0.086944	-0.138818	-0.522438	-0.522808	-0.085944	0.462150	0.530353	0.406233	0.583197	0	0
60757	1.885036	8.933166	1.414605	-0.024967	-0.116567	-0.174450	-0.518676	-0.522957	-0.083270	0.463816	0.530175	0.406477	0.581864	0	0
60758	1.715386	9.308805	1.486005	-0.020765	-0.114189	-0.197387	-0.514368	-0.525713	-0.084771	0.465509	0.529947	0.406849	0.580458	0	0
60759	1.774622	9.652197	1.692258	0.025905	-0.092623	-0.190062	-0.511146	-0.524667	-0.084230	0.466902	0.529792	0.407585	0.578963	0	0
60760	1.850727	9.723978	1.686830	0.121547	-0.066793	-0.194921	-0.508993	-0.525818	-0.085654	0.467629	0.529958	0.408985	0.577234	0	0
60761	1.913339	9.482339	1.567803	0.173436	-0.055154	-0.180540	-0.504965	-0.525123	-0.082956	0.468032	0.530303	0.410698	0.575371	0	0
60762	1.967873	9.274535	1.407349	0.138224	-0.006055	-0.200669	-0.501340	-0.524577	-0.079578	0.468451	0.530169	0.412502	0.573861	0	0
60763	2.077191	9.266812	1.439650	0.094914	0.016507	-0.192729	-0.499725	-0.525466	-0.079490	0.469042	0.529678	0.414159	0.572637	0	0
60764	2.119679	9.330707	1.483803	0.080114	0.023106	-0.176832	-0.497575	-0.525688	-0.078161	0.469508	0.529198	0.415636	0.571628	0	0
60765	2.144021	9.345728	1.612022	0.081396	-0.016299	-0.164712	-0.494891	-0.524800	-0.076394	0.470142	0.528944	0.416907	0.570416	0	0
60766	2.093809	9.305970	1.577079	0.099109	-0.070427	-0.163222	-0.492201	-0.525714	-0.076319	0.470818	0.529141	0.417976	0.568890	0	0
60767	1.986334	9.347717	1.575873	0.103320	-0.082175	-0.154421	-0.490054	-0.525529	-0.068035	0.471548	0.529405	0.419001	0.567284	0	0
60768	1.890359	9.428520	1.625278	0.134824	-0.084560	-0.155205	-0.488444	-0.525179	-0.066409	0.472046	0.529881	0.420159	0.565567	0	0
60769	1.896324	9.375223	1.642715	0.167513	-0.045950	-0.159275	-0.484277	-0.525878	-0.064847	0.472308	0.530215	0.421739	0.563855	0	0
60770	1.986410	9.240916	1.692231	0.182728	-0.006111	-0.182858	-0.482938	-0.524327	-0.065902	0.472374	0.530353	0.423679	0.562214	0	0
60771	1.910403	9.169140	1.728956	0.129506	-0.040322	-0.184109	-0.480525	-0.522747	-0.063157	0.472948	0.530365	0.425195	0.560573	0	0
60772	1.763253	9.258720	1.745430	0.091003	-0.049324	-0.193100	-0.477974	-0.521768	-0.065196	0.473738	0.530264	0.426464	0.559036	0	0
60773	1.744712	9.474453	1.841932	0.100965	-0.042912	-0.161208	-0.475015	-0.522993	-0.064182	0.474344	0.530247	0.427681	0.557606	0	0
60774	1.938535	9.507122	2.028179	0.144422	-0.001548	-0.164392	-0.471519	-0.523799	-0.063432	0.474483	0.530252	0.429317	0.556224	0	0
60775	2.172087	9.365719	2.183257	0.221421	0.007612	-0.148228	-0.473404	-0.523343	-0.056726	0.474155	0.530578	0.431364	0.554608	0	0
60776	2.348930	9.368928	2.179031	0.220452	-0.049935	-0.122115	-0.470592	-0.520533	-0.052448	0.473859	0.531387	0.432964	0.552836	0	0
60777	2.432102	9.343742	2.263621	0.221499	-0.121431	-0.106675	-0.468178	-0.519217	-0.050529	0.473844	0.532606	0.434161	0.550733	0	0
60778	2.525401	9.284746	2.271744	0.210308	-0.198016	-0.105451	-0.465089	-0.519231	-0.046890	0.474148	0.534250	0.434906	0.548286	0	0
60779	2.474006	9.198853	2.338218	0.227892	-0.279702	-0.104137	-0.463750	-0.518220	-0.042926	0.474754	0.536377	0.435350	0.545325	0	0
60780	2.525368	9.267739	2.153914	0.206462	-0.359409	-0.124173	-0.459996	-0.516154	-0.038003	0.475871	0.538789	0.435396	0.541926	0	0
60781	2.753858	9.444224	1.947754	0.206853	-0.419232	-0.149362	-0.456102	-0.515630	-0.033948	0.477414	0.541367	0.435273	0.538084	0	0
60782	2.698738	9.506324	1.769863	0.203503	-0.513719	-0.141122	-0.451674	-0.514596	-0.027978	0.479288	0.544498	0.434636	0.533756	0	0
60783	2.527992	9.692504	1.065108	0.123033	-0.533454	-0.162672	-0.448456	-0.512618	-0.024821	0.481814	0.547209	0.433551	0.529576	0	0
60784	2.240556	10.056237	0.600974	0.012758	-0.519876	-0.175249	-0.443082	-0.512644	-0.022979	0.484908	0.549274	0.432030	0.525845	0	0
60785	1.889417	10.489239	0.355833	-0.067996	-0.543269	-0.120774	-0.435556	-0.513420	-0.021459	0.488268	0.551264	0.429625	0.522613	0	0
60786	1.479743	10.576456	0.111504	-0.076920	-0.533483	-0.053457	-0.430717	-0.513773	-0.023296	0.491246	0.553457	0.426869	0.519755	0	0
60787	1.339509	10.263139	-0.227454	-0.088002	-0.440840	0.042634	-0.430455	-0.512523	-0.016317	0.493403	0.555485	0.423940	0.517943	0	0
60788	1.528852	9.717901	-0.506404	-0.123090	-0.387112	0.087059	-0.429644	-0.513461	-0.019487	0.495261	0.557264	0.420868	0.516762	0	0
60789	1.732155	9.223912	-0.645689	-0.176108	-0.409589	0.115019	-0.430450	-0.513590	-0.019210	0.497377	0.558983	0.417217	0.515834	0	0
60790	1.763801	9.277853	-1.027882	-0.328007	-0.542570	0.118996	-0.427749	-0.517109	-0.029019	0.500839	0.560652	0.412115	0.514773	0	0
60791	1.715549	10.400913	-1.536142	-0.452724	-0.687500	0.112349	-0.424519	-0.518205	-0.033856	0.505617	0.562369	0.405628	0.513379	0	0
60792	1.416771	11.856980	-0.992993	-0.305447	-0.777679	0.070675	-0.424113	-0.518492	-0.040267	0.510097	0.565101	0.399679	0.510606	0	0
60793	0.597990	12.041162	-1.240979	0.213539	-0.853450	0.002153	-0.419276	-0.518973	-0.036528	0.512282	0.570529	0.396331	0.504960	0	0
60794	0.000384	10.345500	-1.655763	0.636235	-0.685800	-0.019991	-0.414321	-0.514322	-0.028269	0.511438	0.577163	0.396090	0.498424	0	0
60795	-0.135172	8.850031	-1.843630	0.356372	-0.443913	0.024979	-0.411513	-0.511419	-0.015686	0.511035	0.581270	0.395408	0.494592	0	0
60796	0.050749	8.542684	-1.703205	-0.271689	-0.281815	0.015174	-0.409093	-0.511905	-0.015458	0.513636	0.581344	0.392499	0.494127	0	0
60797	0.292510	9.637137	-1.116667	-0.523867	-0.273343	0.019630	-0.409754	-0.514850	-0.022215	0.517690	0.580041	0.388364	0.494695	0	0
60798	0.519613	10.452120	-0.798086	-0.323028	-0.221010	-0.013092	-0.407194	-0.516322	-0.028553	0.520468	0.579419	0.385662	0.494623	0	0
60799	0.745933	10.519340	-0.847015	-0.053735	-0.132719	-0.039140	-0.405444	-0.517013	-0.031046	0.521536	0.579605	0.384923	0.493855	0	0
60800	1.210132	10.314119	-0.966029	0.106404	-0.060582	-0.024122	-0.407052	-0.518360	-0.032432	0.521254	0.580374	0.385243	0.492999	0	0
60801	1.494913	9.440513	-0.726822	0.262036	-0.051315	0.014409	-0.407192	-0.516696	-0.030743	0.519908	0.582010	0.386176	0.491760	0	0
60802	1.570505	8.553364	-0.814100	0.153110	-0.081529	0.012128	-0.405722	-0.514770	-0.023620	0.519251	0.583259	0.386409	0.490791	0	0
60803	1.797228	8.368125	-0.796116	-0.068986	-0.105339	0.000628	-0.405587	-0.515043	-0.024175	0.520098	0.583392	0.385507	0.490445	0	0
60804	2.015891	8.847922	-0.663032	-0.249116	-0.140560	-0.002002	-0.404639	-0.517289	-0.026028	0.522079	0.582780	0.383541	0.490608	0	0
60805	2.085626	9.499803	-0.555076	-0.265835	-0.204865	0.004562	-0.402754	-0.518031	-0.032607	0.524418	0.582394	0.381119	0.490460	0	0
60806	1.959882	9.752438	-0.404367	-0.065766	-0.263000	0.050803	-0.402482	-0.518553	-0.034805	0.525530	0.583535	0.379096	0.489480	0	0
60807	1.699824	9.177223	-0.434488	0.015821	-0.201630	0.040924	-0.402887	-0.518169	-0.032610	0.526023	0.584748	0.377850	0.488466	0	0
60808	1.715393	8.861900	-0.566439	-0.117039	-0.135187	0.040946	-0.402751	-0.518726	-0.033174	0.526989	0.584946	0.376312	0.488375	0	0
60809	1.902515	8.991555	-0.354649	-0.250372	-0.068226	0.056818	-0.402614	-0.519349	-0.037007	0.528445	0.584167	0.374367	0.489228	0	0
60810	2.109655	9.344924	-0.064492	-0.275314	-0.064589	0.046087	-0.403952	-0.520793	-0.040577	0.530037	0.583197	0.372395	0.490168	0	0
60811	2.194733	9.484863	0.132052	-0.178208	-0.130218	0.037101	-0.405421	-0.523210	-0.044858	0.531383	0.583031	0.370578	0.490285	0	0
60812	2.003767	9.299299	-0.115543	-0.098211	-0.141250	0.006394	-0.403673	-0.523489	-0.046793	0.532417	0.583223	0.369294	0.489904	0	0
60813	1.905638	9.098441	-0.225367	-0.154251	-0.101255	0.023305	-0.403538	-0.523439	-0.049106	0.533573	0.582993	0.367822	0.490027	0	0
60814	1.951086	9.259496	-0.165005	-0.248338	-0.036084	0.052583	-0.403531	-0.525219	-0.051750	0.534861	0.582033	0.366093	0.491057	0	0
60815	2.049991	9.460394	0.190384	-0.240252	0.037505	0.064534	-0.404334	-0.525941	-0.056528	0.535794	0.580816	0.364691	0.492522	0	0
60816	2.236263	9.386111	0.379614	-0.165356	0.064906	0.061365	-0.407554	-0.526889	-0.061285	0.536177	0.579827	0.363861	0.493883	0	0
60817	2.549416	9.459752	0.239418	-0.152385	0.095478	0.052692	-0.407150	-0.526842	-0.063738	0.536432	0.578756	0.363260	0.495303	0	0
60818	2.834813	9.736828	0.270158	-0.145986	0.143474	0.056481	-0.409831	-0.528715	-0.065809	0.536438	0.577460	0.362972	0.497017	0	0
60819	2.915797	9.864573	0.627957	-0.094095	0.082644	0.089818	-0.411848	-0.527870	-0.069705	0.536198	0.576912	0.362359	0.498358	0	0
60820	2.932447	9.724049	0.408058	-0.077174	0.021562	0.120430	-0.412512	-0.530274	-0.069231	0.535930	0.576823	0.361384	0.499455	0	0
60821	2.789298	9.600063	0.342012	-0.141032	-0.006356	0.148380	-0.416274	-0.530109	-0.072584	0.535972	0.576690	0.359707	0.500772	0	0
60822	2.507155	9.446884	0.589680	-0.177788	-0.074657	0.164688	-0.417486	-0.528758	-0.074704	0.536407	0.576700	0.357453	0.501908	0	0
60823	2.157138	9.977034	0.546052	-0.269330	-0.122894	0.213656	-0.419898	-0.530583	-0.079090	0.537266	0.576694	0.354120	0.503358	0	0
60824	1.960658	10.925158	1.110616	-0.281260	-0.083223	0.259835	-0.424463	-0.531240	-0.082869	0.537838	0.576515	0.350743	0.505312	0	0
60825	1.638157	11.123273	1.542164	-0.098599	-0.080754	0.294071	-0.428221	-0.532183	-0.087348	0.537153	0.577473	0.348034	0.506817	0	0
60826	1.199964	10.163633	1.001541	0.173887	-0.037242	0.279440	-0.433329	-0.531560	-0.084682	0.534819	0.579558	0.347095	0.507549	0	0
60827	1.011538	9.310482	0.410004	0.156997	0.128073	0.202736	-0.437497	-0.530624	-0.084194	0.532401	0.580486	0.347336	0.508864	0	0
60828	1.129385	9.011608	0.536240	-0.088176	0.249494	0.170901	-0.442072	-0.528494	-0.085978	0.531114	0.579319	0.347239	0.511599	0	0
60829	1.471862	9.430582	1.118928	-0.246028	0.236384	0.145461	-0.445557	-0.530572	-0.090632	0.530951	0.577329	0.346338	0.514619	0	0
60830	1.664231	9.934207	1.518233	-0.183622	0.098343	0.141165	-0.450799	-0.529874	-0.091092	0.530876	0.576312	0.345121	0.516649	0	0
60831	1.654786	10.026274	1.411328	-0.023229	0.050295	0.125448	-0.453485	-0.530036	-0.093652	0.530180	0.576375	0.344503	0.517705	0	0
60832	1.579173	9.638877	1.113428	0.085694	0.018370	0.086725	-0.454422	-0.531156	-0.093269	0.529114	0.577015	0.344558	0.518046	0	0
60833	1.581192	9.146088	0.941476	0.062901	0.013381	0.064544	-0.455231	-0.530581	-0.092833	0.528374	0.577505	0.344550	0.518262	0	0
60834	1.783840	8.843894	1.039044	-0.062280	0.029024	0.036811	-0.456714	-0.528537	-0.093974	0.528382	0.577133	0.344183	0.518910	0	0
60835	2.141053	8.957219	1.287472	-0.185920	0.000230	0.009627	-0.458186	-0.530447	-0.095652	0.529410	0.576183	0.343134	0.519613	0	0
60836	2.325712	9.208209	1.486235	-0.209144	-0.100675	-0.015901	-0.458987	-0.531615	-0.099492	0.530990	0.575530	0.341611	0.519728	0	0
60837	2.207944	9.409998	1.538873	-0.133369	-0.224691	-0.044731	-0.457639	-0.532829	-0.103494	0.532764	0.575832	0.339952	0.518664	0	0
60838	1.757754	9.479498	1.399355	-0.047807	-0.316914	-0.062635	-0.455083	-0.533890	-0.103014	0.534402	0.577003	0.338364	0.516713	0	0
60839	1.466862	9.464496	1.284621	-0.041303	-0.294629	-0.099536	-0.452129	-0.533269	-0.102212	0.536169	0.577952	0.337129	0.514624	0	0
60840	1.466469	9.500915	1.390254	-0.074620	-0.212637	-0.118570	-0.450781	-0.534753	-0.100642	0.537888	0.578241	0.336279	0.513059	0	0
60841	1.578764	9.733598	1.582120	-0.094625	-0.151921	-0.135081	-0.448895	-0.536167	-0.102615	0.539671	0.578031	0.335748	0.511770	0	0
60842	1.609594	9.872520	1.478505	-0.036965	-0.121277	-0.132061	-0.446339	-0.537031	-0.104579	0.540934	0.578006	0.335653	0.510525	0	0
60843	1.578740	9.816109	1.328732	0.025987	-0.049988	-0.117250	-0.445533	-0.537056	-0.104317	0.541594	0.577972	0.336194	0.509508	0	0
60844	1.660806	9.705924	1.293566	0.063789	-0.008061	-0.109803	-0.443112	-0.537960	-0.104374	0.541778	0.577988	0.337095	0.508698	0	0
60845	1.822066	9.662740	1.433648	0.070006	0.027404	-0.067158	-0.441772	-0.536777	-0.101765	0.541674	0.577958	0.337995	0.508245	0	0
60846	2.104879	9.587767	1.491038	0.112326	0.085402	-0.024279	-0.443116	-0.536885	-0.101889	0.540825	0.578048	0.339155	0.508274	0	0
60847	2.315113	9.470182	1.320238	0.141114	0.090942	-0.022422	-0.442851	-0.535953	-0.099548	0.539866	0.578230	0.340499	0.508189	0	0
60848	2.496256	9.371503	1.266360	0.191833	0.114687	-0.030102	-0.444464	-0.535985	-0.096536	0.538484	0.578576	0.342253	0.508082	0	0
60849	2.703443	9.205339	1.358226	0.239204	0.081106	-0.057616	-0.444197	-0.535783	-0.093266	0.537157	0.579218	0.344236	0.507416	0	0
60850	2.829419	9.183332	1.203378	0.235969	0.034491	-0.079165	-0.445275	-0.535280	-0.089426	0.536039	0.580034	0.346062	0.506422	0	0
60851	2.914983	9.252848	1.109188	0.209354	-0.027344	-0.104418	-0.444609	-0.533827	-0.085576	0.535479	0.580908	0.347567	0.504981	0	0
60852	3.057763	9.367098	0.997158	0.222245	-0.025187	-0.115006	-0.442866	-0.532634	-0.083788	0.534825	0.581824	0.349204	0.503487	0	0
60853	3.031527	9.286552	1.389347	0.291222	-0.064657	-0.077027	-0.442735	-0.531881	-0.079682	0.533761	0.583424	0.350744	0.501692	0	0
60854	2.818363	9.255963	1.231378	0.284896	-0.154131	-0.057234	-0.440989	-0.532638	-0.073194	0.532897	0.585516	0.351663	0.499525	0	0
60855	2.579674	9.741972	0.859295	0.131025	-0.237708	-0.038760	-0.439918	-0.531914	-0.068827	0.533169	0.587259	0.351240	0.497482	0	0
60856	2.300465	10.130180	0.852612	0.080706	-0.209624	0.030265	-0.440188	-0.531514	-0.067450	0.533255	0.588841	0.350323	0.496165	0	0
60857	2.190178	10.060199	0.789574	0.098804	-0.011983	0.061674	-0.441129	-0.531725	-0.063499	0.532419	0.589639	0.350349	0.496096	0	0
60858	2.322467	9.739720	0.747905	0.020700	0.129224	0.113594	-0.444090	-0.530226	-0.064096	0.531253	0.589507	0.350451	0.497429	0	0
60859	2.588949	9.171659	0.960173	-0.003851	0.112027	0.154035	-0.448658	-0.530433	-0.062825	0.530122	0.589469	0.350076	0.498943	0	0
60860	2.878692	8.858896	0.942537	-0.003762	-0.050671	0.190075	-0.451610	-0.531472	-0.063913	0.529346	0.590369	0.348647	0.499703	0	0
60861	3.102473	9.023154	0.702623	0.056075	-0.247950	0.206632	-0.455645	-0.530581	-0.061659	0.528836	0.592634	0.346339	0.499166	0	0
60862	3.033568	9.286493	0.501125	0.078716	-0.406050	0.207469	-0.458740	-0.529176	-0.058039	0.528712	0.595794	0.343327	0.497614	0	0
60863	2.561409	9.459966	0.201267	0.084647	-0.524143	0.201531	-0.461025	-0.529180	-0.055562	0.528978	0.599553	0.339709	0.495295	0	0
60864	2.096486	9.514615	-0.092657	0.056740	-0.531586	0.167908	-0.462648	-0.526401	-0.051642	0.529583	0.603052	0.336140	0.492829	0	0
60865	1.815125	9.519216	-0.135028	-0.001820	-0.483581	0.111513	-0.461973	-0.527925	-0.047616	0.530647	0.605812	0.332834	0.490536	0	0
60866	1.600587	9.602731	-0.007434	-0.079568	-0.474929	0.058320	-0.463185	-0.527080	-0.046213	0.532395	0.607911	0.329543	0.488263	0	0
60867	1.460596	9.702155	0.035665	-0.104515	-0.533337	0.038444	-0.460761	-0.529691	-0.039793	0.534588	0.610086	0.325906	0.485589	0	0
60868	1.235033	9.484443	0.141121	-0.061918	-0.537099	0.060712	-0.462108	-0.528538	-0.039332	0.536389	0.612555	0.322337	0.482869	0	0
60869	1.023833	9.330063	-0.177142	-0.133685	-0.500366	0.059898	-0.461570	-0.528893	-0.036763	0.538536	0.614434	0.318602	0.480565	0	0
60870	1.163983	9.560781	-0.386422	-0.216131	-0.400798	-0.003413	-0.460753	-0.531868	-0.043675	0.541128	0.615182	0.315401	0.478805	0	0
60871	1.504261	9.931136	-0.039348	-0.219687	-0.314936	-0.059554	-0.456454	-0.531671	-0.044263	0.543777	0.615293	0.312986	0.477242	0	0
60872	1.672302	10.142968	0.021986	-0.198803	-0.332262	-0.070255	-0.456312	-0.533719	-0.047734	0.546344	0.615573	0.310643	0.475477	0	0
60873	1.760553	10.081444	-0.049468	-0.100388	-0.324060	-0.080518	-0.455098	-0.535162	-0.047794	0.548380	0.616290	0.308874	0.473353	0	0
60874	1.791000	9.742109	-0.226519	-0.053183	-0.302074	-0.090827	-0.452008	-0.535245	-0.047289	0.550036	0.617141	0.307514	0.471204	0	0
60875	1.928634	9.385306	-0.339967	-0.060751	-0.274169	-0.071235	-0.449318	-0.536495	-0.044911	0.551620	0.617854	0.306145	0.469305	0	0
60876	2.078158	9.191390	-0.264105	-0.090618	-0.239157	-0.058754	-0.447563	-0.539095	-0.044471	0.553151	0.618288	0.304757	0.467832	0	0
60877	2.120853	9.248007	-0.200632	-0.140162	-0.237832	-0.057146	-0.445819	-0.537808	-0.046763	0.555037	0.618429	0.303124	0.466471	0	0
60878	2.143529	9.340678	-0.109159	-0.142344	-0.236417	-0.043010	-0.444736	-0.540491	-0.048224	0.556796	0.618603	0.301408	0.465254	0	0
60879	2.220357	9.385776	-0.054181	-0.130052	-0.229501	-0.030570	-0.441507	-0.541973	-0.048582	0.558459	0.618836	0.299698	0.464056	0	0
60880	2.317617	9.368118	-0.065507	-0.155345	-0.219170	-0.025299	-0.442985	-0.541933	-0.048835	0.560152	0.618898	0.297910	0.463082	0	0
60881	2.442164	9.448067	-0.028586	-0.166815	-0.219868	-0.000617	-0.443650	-0.543830	-0.051883	0.561860	0.618966	0.295889	0.462216	0	0
60882	2.427326	9.457504	-0.062815	-0.165277	-0.215674	0.010027	-0.442971	-0.545941	-0.053185	0.563433	0.619053	0.293852	0.461485	0	0
60883	2.413595	9.418414	-0.053312	-0.167338	-0.200886	0.022497	-0.442837	-0.545617	-0.055081	0.564966	0.619096	0.291784	0.460864	0	0
60884	2.423057	9.433153	-0.033875	-0.167220	-0.163590	0.024501	-0.444713	-0.547260	-0.055657	0.566318	0.618962	0.289946	0.460545	0	0
60885	2.427351	9.462363	-0.024334	-0.151149	-0.149406	0.031713	-0.445510	-0.550031	-0.057507	0.567545	0.618886	0.288179	0.460245	0	0
60886	2.420948	9.505921	-0.241514	-0.134853	-0.141230	0.030053	-0.446448	-0.550843	-0.058203	0.568602	0.618844	0.286579	0.459996	0	0
60887	2.419665	9.360263	-0.033429	-0.115268	-0.103186	0.044504	-0.448058	-0.551341	-0.059561	0.569404	0.618799	0.285154	0.459950	0	0
60888	2.581016	9.324372	0.181227	-0.149521	-0.085786	0.048889	-0.449131	-0.551832	-0.061742	0.570304	0.618468	0.283683	0.460190	0	0
60889	2.803357	9.486208	0.237382	-0.186127	-0.097245	0.068978	-0.452085	-0.552595	-0.062549	0.571401	0.618065	0.281806	0.460522	0	0
60890	3.104512	9.588787	0.318068	-0.172624	-0.082869	0.104403	-0.455308	-0.552767	-0.064150	0.572169	0.617738	0.279907	0.461166	0	0
60891	3.346431	9.678189	0.743684	-0.195422	-0.042495	0.154916	-0.460675	-0.555012	-0.065793	0.572756	0.617276	0.277758	0.462354	0	0
60892	3.479536	9.792264	0.636173	-0.222594	-0.149109	0.142624	-0.463355	-0.557146	-0.068825	0.573829	0.617067	0.275011	0.462945	0	0
60893	3.408480	9.747303	0.875060	-0.163999	-0.222876	0.125550	-0.466711	-0.557868	-0.070987	0.574834	0.617539	0.272140	0.462764	0	0
60894	2.909851	9.490649	0.986873	-0.133641	-0.356623	0.078051	-0.469805	-0.556967	-0.070105	0.576209	0.618611	0.269010	0.461451	0	0
60895	2.331040	9.266459	0.472495	-0.187444	-0.380026	0.069040	-0.473562	-0.558598	-0.069298	0.578030	0.619505	0.265467	0.460024	0	0
60896	1.900142	9.103261	0.366619	-0.200477	-0.260303	0.039810	-0.473018	-0.560856	-0.070194	0.579729	0.619634	0.262803	0.459241	0	0
60897	1.819707	9.145512	0.489010	-0.186309	-0.140099	0.001737	-0.476243	-0.560681	-0.068381	0.581212	0.619235	0.261071	0.458893	0	0
60898	1.943536	9.419682	0.757950	-0.138527	-0.069682	-0.024229	-0.478925	-0.562290	-0.069627	0.582309	0.618669	0.260199	0.458760	0	0
60899	2.283774	9.773030	0.984787	-0.112937	-0.025654	-0.032803	-0.483489	-0.563563	-0.071248	0.583201	0.618072	0.259688	0.458722	0	0
60900	2.644325	9.718909	1.232174	-0.097201	-0.060424	-0.022450	-0.486308	-0.564310	-0.072872	0.584006	0.617706	0.259050	0.458551	0	0
60901	2.673033	9.481514	1.148184	-0.097577	-0.158176	-0.024839	-0.489127	-0.565198	-0.074501	0.585109	0.617823	0.257786	0.457699	0	0
60902	2.459677	9.225157	1.037650	-0.115963	-0.197685	-0.016249	-0.491007	-0.565778	-0.072048	0.586354	0.617989	0.256219	0.456761	0	0
60903	2.326011	9.135346	1.120888	-0.162850	-0.155677	-0.005487	-0.495037	-0.565821	-0.072275	0.587763	0.617753	0.254552	0.456200	0	0
60904	2.317769	9.212900	1.303003	-0.220430	-0.143730	-0.004713	-0.497182	-0.567285	-0.074203	0.589456	0.617082	0.252751	0.455925	0	0
60905	2.405648	9.340757	1.543055	-0.208217	-0.113847	0.014052	-0.500930	-0.571856	-0.074851	0.590950	0.616425	0.251004	0.455845	0	0
60906	2.515921	9.410738	1.601279	-0.188334	-0.113583	0.010551	-0.504964	-0.570915	-0.074774	0.592286	0.615835	0.249438	0.455769	0	0
60907	2.565370	9.358225	1.579120	-0.177390	-0.123982	0.003438	-0.506975	-0.572067	-0.078054	0.593663	0.615369	0.247836	0.455481	0	0
60908	2.597547	9.324822	1.580359	-0.184172	-0.141358	-0.015266	-0.509390	-0.573116	-0.079285	0.595158	0.614862	0.246274	0.455060	0	0
60909	2.594767	9.356340	1.666698	-0.231672	-0.153958	-0.025223	-0.515027	-0.574949	-0.080095	0.597070	0.614128	0.244423	0.454546	0	0
60910	2.613060	9.550895	1.781341	-0.275591	-0.173614	-0.036110	-0.517845	-0.575973	-0.082000	0.599277	0.613155	0.242397	0.454039	0	0
60911	2.560646	9.649491	1.923425	-0.271337	-0.203890	-0.032750	-0.517705	-0.577810	-0.082334	0.601582	0.612373	0.240111	0.453260	0	0
60912	2.551384	9.620187	1.875217	-0.231395	-0.201473	-0.044982	-0.519582	-0.578830	-0.085339	0.603621	0.611763	0.238157	0.452404	0	0
60913	2.600818	9.567674	1.848243	-0.210032	-0.233383	-0.041591	-0.521325	-0.580070	-0.085087	0.605654	0.611445	0.236023	0.451234	0	0
60914	2.588692	9.431496	1.752607	-0.192668	-0.240093	-0.052178	-0.522936	-0.580593	-0.085357	0.607560	0.611210	0.234060	0.450009	0	0
60915	2.606569	9.257027	1.706326	-0.189078	-0.218839	-0.047606	-0.525350	-0.582085	-0.085785	0.609449	0.610925	0.232142	0.448834	0	0
60916	2.670196	9.238769	1.785449	-0.183932	-0.257970	-0.045203	-0.526959	-0.583360	-0.084175	0.611300	0.610829	0.230064	0.447516	0	0
60917	2.696898	9.355778	1.770942	-0.171336	-0.278221	-0.048840	-0.526685	-0.584910	-0.084772	0.613213	0.610902	0.227866	0.445922	0	0
60918	2.682328	9.370088	1.852235	-0.126437	-0.287666	-0.046991	-0.528835	-0.585181	-0.083123	0.614783	0.611278	0.225860	0.444262	0	0
60919	2.699858	9.224751	1.880349	-0.082084	-0.316223	-0.027583	-0.528834	-0.585964	-0.079881	0.616131	0.612101	0.223691	0.442354	0	0
60920	2.737604	9.152606	1.865201	-0.092476	-0.310625	-0.041730	-0.531116	-0.586670	-0.077700	0.617509	0.612788	0.221658	0.440501	0	0
60921	2.856558	9.140197	1.849687	-0.112054	-0.303495	-0.048844	-0.531515	-0.588742	-0.073407	0.619093	0.613309	0.219560	0.438599	0	0
60922	2.919833	9.136497	1.909431	-0.122782	-0.328295	-0.056124	-0.530843	-0.589100	-0.070840	0.620751	0.613844	0.217361	0.436599	0	0
60923	2.868132	9.053017	1.894031	-0.126048	-0.381142	-0.077675	-0.530571	-0.590587	-0.068033	0.622699	0.614539	0.214890	0.434062	0	0
60924	2.721195	9.123176	1.855290	-0.131267	-0.425295	-0.092089	-0.527877	-0.593296	-0.063797	0.624765	0.615350	0.212251	0.431233	0	0
60925	2.625318	9.330223	1.966335	-0.122758	-0.441598	-0.077127	-0.527335	-0.595403	-0.058971	0.626798	0.616302	0.209405	0.428305	0	0
60926	2.623327	9.432149	1.979949	-0.083349	-0.444975	-0.070841	-0.525720	-0.596370	-0.055483	0.628496	0.617519	0.206704	0.425366	0	0
60927	2.691799	9.389686	1.905338	-0.041708	-0.423157	-0.075887	-0.525322	-0.595530	-0.049335	0.629963	0.618875	0.204305	0.422373	0	0
60928	2.668741	9.311571	1.784855	-0.033223	-0.404103	-0.052741	-0.522360	-0.598267	-0.044150	0.631171	0.620249	0.201952	0.419678	0	0
60929	2.694285	9.229484	1.680338	-0.039528	-0.354652	-0.077198	-0.521013	-0.600143	-0.037829	0.632470	0.621308	0.199996	0.417084	0	0
60930	2.772180	9.221192	1.735752	-0.055278	-0.348160	-0.093138	-0.516712	-0.601216	-0.032470	0.633856	0.622211	0.198146	0.414510	0	0
60931	2.792120	9.321092	1.774126	-0.041014	-0.355237	-0.089611	-0.514560	-0.602221	-0.027900	0.635201	0.623221	0.196250	0.411827	0	0
60932	2.797365	9.437723	1.869698	-0.010999	-0.376754	-0.071981	-0.509050	-0.603485	-0.021608	0.636268	0.624549	0.194256	0.409103	0	0
60933	2.854386	9.494593	1.866205	0.017320	-0.408821	-0.059735	-0.506094	-0.603961	-0.016214	0.637213	0.626189	0.192066	0.406150	0	0
60934	2.898999	9.313323	1.801538	0.073491	-0.423013	-0.041969	-0.501528	-0.604273	-0.007294	0.637700	0.628282	0.189924	0.403148	0	0
60935	2.900684	9.092430	1.706965	0.062235	-0.433343	-0.059741	-0.495878	-0.607376	-0.001199	0.638387	0.630285	0.187752	0.399941	0	0
60936	2.935992	9.012952	1.641244	0.010146	-0.432804	-0.063440	-0.490237	-0.607404	0.006628	0.639359	0.631952	0.185413	0.396836	0	0
60937	2.923251	9.053997	1.703133	-0.015781	-0.435511	-0.070612	-0.485668	-0.609033	0.017411	0.640559	0.633421	0.182975	0.393678	0	0
60938	2.833418	9.066936	1.733980	-0.006381	-0.451833	-0.054755	-0.476931	-0.610469	0.021754	0.641615	0.635049	0.180382	0.390519	0	0
60939	2.702920	9.059720	1.807063	0.017408	-0.468983	-0.072445	-0.469409	-0.610807	0.028869	0.642647	0.636831	0.177864	0.387061	0	0
60940	2.706789	9.108343	1.804407	0.033582	-0.458245	-0.069676	-0.461341	-0.612702	0.029258	0.643498	0.638690	0.175460	0.383666	0	0
60941	2.814466	9.061748	1.839358	0.066199	-0.434741	-0.073866	-0.450993	-0.614222	0.035621	0.644139	0.640620	0.173351	0.380316	0	0
60942	2.949455	8.845705	1.777727	0.092168	-0.423195	-0.100252	-0.442256	-0.616318	0.044026	0.644645	0.642643	0.171585	0.376830	0	0
60943	2.926349	8.770016	1.657225	0.052723	-0.465896	-0.113015	-0.431644	-0.615790	0.047322	0.645550	0.644508	0.169468	0.373035	0	0
60944	2.745166	8.844400	1.545183	-0.020428	-0.513741	-0.145338	-0.419003	-0.619334	0.047060	0.647079	0.646040	0.166968	0.368839	0	0
60945	2.561742	9.292610	1.550616	-0.082575	-0.532835	-0.113807	-0.404890	-0.620415	0.042913	0.648941	0.647239	0.163912	0.364816	0	0
60946	2.479219	9.803354	1.669409	-0.065492	-0.529963	-0.080146	-0.392650	-0.624297	0.039242	0.650515	0.648611	0.160700	0.360984	0	0
60947	2.665777	10.141733	1.487221	-0.012557	-0.480905	-0.031976	-0.381361	-0.624732	0.034468	0.651511	0.650168	0.157697	0.357696	0	0
60948	2.868093	9.931752	1.295209	0.120620	-0.382432	-0.013278	-0.371420	-0.623749	0.030981	0.651371	0.652300	0.155672	0.354946	0	0
60949	3.061388	9.435142	1.040087	0.089893	-0.326189	0.002883	-0.361345	-0.622835	0.030348	0.651309	0.654009	0.153809	0.352719	0	0
60950	3.129979	9.154781	1.034678	-0.063549	-0.347381	0.016408	-0.352876	-0.623778	0.025863	0.652195	0.654845	0.151167	0.350668	0	0
60951	3.166699	9.291417	1.246615	-0.196349	-0.457771	0.048862	-0.344267	-0.625935	0.018615	0.654020	0.655204	0.147129	0.348309	0	0
60952	3.138973	9.698749	1.180102	-0.176075	-0.570355	0.078255	-0.333521	-0.623811	0.007806	0.655730	0.656146	0.142216	0.345348	0	0
60953	2.990513	9.822271	0.996475	-0.046453	-0.613419	0.137651	-0.325994	-0.623496	-0.001119	0.656441	0.658115	0.137083	0.342313	0	0
60954	2.840784	9.516076	0.765499	0.041833	-0.606398	0.170734	-0.319277	-0.622358	-0.008102	0.656402	0.660690	0.132063	0.339389	0	0
60955	2.854159	9.047759	0.507049	0.032003	-0.558662	0.178104	-0.311757	-0.620594	-0.012352	0.656330	0.662997	0.127278	0.336848	0	0
60956	2.815800	8.864964	0.252080	-0.018988	-0.556136	0.201853	-0.306657	-0.617852	-0.019673	0.656474	0.664994	0.122168	0.334515	0	0
60957	2.613064	8.917102	0.081770	-0.076643	-0.599199	0.197023	-0.301683	-0.617640	-0.027755	0.657051	0.666708	0.116614	0.331941	0	0
60958	2.281320	9.246079	-0.051257	-0.109914	-0.639365	0.155172	-0.298457	-0.617095	-0.036214	0.658004	0.668277	0.110952	0.328826	0	0
60959	1.919426	9.647352	-0.065390	-0.097396	-0.595187	0.098092	-0.293349	-0.616908	-0.043345	0.658984	0.669680	0.106006	0.325625	0	0
60960	1.548115	9.781408	-0.145200	-0.025979	-0.565162	0.057918	-0.287708	-0.615270	-0.052477	0.659565	0.671402	0.101743	0.322245	0	0
60961	1.160441	9.512175	-0.280244	0.058744	-0.488368	0.000426	-0.282332	-0.615302	-0.056488	0.659663	0.673346	0.098659	0.318930	0	0
60962	1.063673	9.194783	-0.694871	0.025298	-0.330547	-0.065815	-0.278042	-0.611677	-0.058327	0.660030	0.674500	0.096940	0.316247	0	0
60963	1.387315	9.275929	-0.536300	-0.157530	-0.095012	-0.087946	-0.275079	-0.613290	-0.065083	0.661463	0.673669	0.096363	0.315199	0	0
60964	2.030727	9.770748	-0.111051	-0.290396	-0.009773	-0.054394	-0.272654	-0.614437	-0.073042	0.663603	0.671726	0.095687	0.315055	0	0
60965	2.543854	10.207348	0.132501	-0.227603	-0.037668	-0.053628	-0.271847	-0.613850	-0.080927	0.665333	0.670279	0.095036	0.314683	0	0
60966	2.805193	10.202363	-0.027951	-0.039203	-0.099478	-0.041993	-0.269970	-0.611786	-0.086327	0.665831	0.670294	0.094464	0.313771	0	0
60967	2.654551	9.714089	-0.163698	0.063183	-0.152869	-0.041957	-0.267281	-0.612222	-0.088550	0.665672	0.671161	0.093880	0.312426	0	0
60968	2.577053	9.435912	-0.368596	0.046905	-0.146040	-0.036627	-0.263922	-0.611997	-0.089399	0.665617	0.671897	0.093230	0.311154	0	0
60969	2.536687	9.338119	0.044955	0.010571	-0.111215	-0.018833	-0.262982	-0.611698	-0.091033	0.665690	0.672311	0.092601	0.310289	0	0
60970	2.645529	9.524630	0.386314	-0.068926	-0.087320	-0.004824	-0.261101	-0.611766	-0.089969	0.666249	0.672118	0.091788	0.309749	0	0
60971	3.085638	10.018113	0.124075	-0.049605	0.008940	0.029337	-0.259352	-0.612630	-0.091106	0.666461	0.671808	0.091447	0.310068	0	0
60972	4.073665	9.851568	0.355456	0.209690	0.188427	0.089432	-0.261237	-0.611030	-0.091032	0.664600	0.672700	0.092701	0.311751	0	0
60973	5.208857	9.823628	0.481980	0.285844	0.288013	0.118347	-0.263391	-0.610207	-0.087714	0.661998	0.673839	0.094650	0.314229	0	0
60974	5.789047	9.627955	1.849337	0.175856	0.040969	0.078254	-0.262726	-0.608291	-0.085482	0.660523	0.674946	0.094907	0.314882	0	0
60975	4.909078	8.968624	1.454179	0.146519	-0.644925	0.116439	-0.263809	-0.605807	-0.081578	0.659722	0.678077	0.090254	0.311180	0	0
60976	2.680065	8.403613	-0.364868	0.031861	-1.061771	0.098940	-0.257361	-0.605363	-0.082727	0.660128	0.681643	0.082602	0.304581	0	0
60977	1.180496	8.230730	-0.491430	-0.031000	-0.660730	-0.036268	-0.251318	-0.603835	-0.087512	0.660935	0.683448	0.078326	0.299882	0	0
60978	1.074377	8.607622	0.518341	-0.114881	-0.157047	-0.045702	-0.246476	-0.604708	-0.091408	0.661994	0.683125	0.077172	0.298579	0	0
60979	1.854914	9.189921	1.173423	-0.055092	0.001670	0.031321	-0.244865	-0.603915	-0.096710	0.662244	0.682807	0.076749	0.298861	0	0
60980	2.741996	9.434218	1.198802	0.160396	0.117208	0.001587	-0.244333	-0.602257	-0.095437	0.661059	0.683519	0.077929	0.299549	0	0
60981	3.364668	9.197898	1.181177	0.237763	0.098288	-0.068260	-0.242458	-0.600183	-0.095120	0.659536	0.684760	0.079703	0.299605	0	0
60982	3.458648	8.995692	1.267434	0.054559	-0.101193	-0.117866	-0.241118	-0.598950	-0.094687	0.659599	0.685328	0.079948	0.298098	0	0
60983	3.090841	9.197785	1.192033	-0.138414	-0.239635	-0.195313	-0.237354	-0.598923	-0.099630	0.661301	0.684982	0.079241	0.295298	0	0
60984	2.942310	9.583501	1.107532	-0.152456	-0.260774	-0.280345	-0.232650	-0.598896	-0.105537	0.663388	0.684518	0.078905	0.291762	0	0
60985	2.859090	9.591679	0.900298	-0.005350	-0.263662	-0.329388	-0.224994	-0.597251	-0.110882	0.664578	0.684992	0.079345	0.287796	0	0
60986	2.648659	9.221299	0.995333	0.026182	-0.320994	-0.373801	-0.217607	-0.595930	-0.114192	0.665739	0.685789	0.079755	0.283063	0	0
60987	2.522126	9.036954	1.204681	-0.077208	-0.362439	-0.351374	-0.210357	-0.593408	-0.120320	0.667542	0.686010	0.079485	0.278317	0	0
60988	2.715735	9.076900	1.369202	-0.256174	-0.376132	-0.325548	-0.204447	-0.591675	-0.127683	0.670511	0.685080	0.078404	0.273740	0	0
60989	2.773957	9.347443	1.561530	-0.298968	-0.439713	-0.285450	-0.197730	-0.590506	-0.136026	0.673682	0.684030	0.076547	0.269065	0	0
60990	2.568008	9.469945	1.585580	-0.244039	-0.484326	-0.260769	-0.191554	-0.587900	-0.144725	0.676427	0.683479	0.074322	0.264155	0	0
60991	2.432160	9.205276	1.407676	-0.172703	-0.436630	-0.260195	-0.186981	-0.588367	-0.153641	0.678629	0.683238	0.072648	0.259558	0	0
60992	2.550314	9.093308	1.277339	-0.190654	-0.387170	-0.252881	-0.181743	-0.586902	-0.161004	0.680874	0.682758	0.071171	0.255316	0	0
60993	2.555692	9.333757	1.429756	-0.209069	-0.432829	-0.246173	-0.178656	-0.584640	-0.170086	0.683254	0.682224	0.069330	0.250853	0	0
60994	2.260608	9.551747	1.459980	-0.095236	-0.448244	-0.231714	-0.174893	-0.584010	-0.176643	0.684798	0.682528	0.067533	0.246265	0	0
60995	1.930692	9.540888	1.293464	0.054224	-0.377919	-0.220994	-0.171539	-0.581851	-0.181513	0.685256	0.683634	0.066548	0.242156	0	0
60996	1.878565	9.311712	0.990276	0.083542	-0.212578	-0.210091	-0.166709	-0.579390	-0.182578	0.685341	0.684577	0.066662	0.239205	0	0
60997	2.291224	9.134686	0.845395	0.075993	-0.040375	-0.200252	-0.166719	-0.575782	-0.185456	0.685364	0.685016	0.067901	0.237527	0	0
60998	2.726397	9.419323	0.769940	0.115754	-0.030988	-0.205477	-0.163770	-0.573271	-0.186770	0.685084	0.685740	0.069311	0.235833	0	0
60999	2.751129	9.633400	0.745012	0.174001	-0.073212	-0.203810	-0.162970	-0.571186	-0.185895	0.684458	0.686918	0.070578	0.233837	0	0
61000	2.714303	9.957991	0.344232	0.114636	-0.048914	-0.200300	-0.161636	-0.568238	-0.186088	0.684176	0.687672	0.071830	0.232058	0	0
61001	2.692544	10.151774	0.050821	0.069811	-0.036647	-0.136705	-0.160296	-0.566835	-0.186875	0.684072	0.688099	0.072640	0.230845	0	0
61002	2.680336	9.658737	-0.022867	0.125442	0.035336	-0.116595	-0.160171	-0.563237	-0.189482	0.683458	0.688788	0.073912	0.230204	0	0
61003	2.944316	9.112492	0.302302	0.034355	0.033528	-0.109863	-0.159239	-0.560547	-0.190359	0.683474	0.688834	0.074931	0.229686	0	0
61004	3.320175	9.264997	0.563042	-0.144772	-0.202382	-0.050144	-0.159237	-0.560762	-0.193360	0.684742	0.688268	0.073503	0.228065	0	0
61005	3.224749	9.666245	0.508941	-0.183974	-0.514573	0.048527	-0.160045	-0.559319	-0.199837	0.686287	0.688180	0.069173	0.225019	0	0
61006	2.743759	9.672049	0.190820	-0.086080	-0.618419	0.073036	-0.159777	-0.558499	-0.204986	0.687137	0.689016	0.064166	0.221319	0	0
61007	2.418931	9.389376	-0.081817	-0.067712	-0.597633	0.064476	-0.159382	-0.555436	-0.209247	0.687847	0.689882	0.059410	0.217717	0	0
61008	2.299806	9.234239	-0.411692	-0.132110	-0.601398	0.050145	-0.160726	-0.554729	-0.213972	0.689001	0.690296	0.054572	0.213986	0	0
61009	2.418674	9.350494	-0.408921	-0.219862	-0.585772	0.035793	-0.159787	-0.553151	-0.221962	0.690754	0.690029	0.049761	0.210339	0	0
61010	2.469885	9.735013	-0.181559	-0.261319	-0.643669	0.026420	-0.159382	-0.553305	-0.227961	0.692815	0.689571	0.044511	0.206200	0	0
61011	2.219319	10.143160	-0.201957	-0.180273	-0.753600	0.004791	-0.157773	-0.551191	-0.235261	0.694362	0.689851	0.038826	0.201144	0	0
61012	1.709945	10.187340	-0.056634	-0.017667	-0.797731	-0.025818	-0.156570	-0.548546	-0.240634	0.694835	0.691297	0.033349	0.195449	0	0
61013	1.197945	9.590549	-0.188208	0.077848	-0.786288	-0.026189	-0.154017	-0.548228	-0.244737	0.694586	0.693341	0.028162	0.189830	0	0
61014	0.842760	9.083954	-0.744145	-0.003091	-0.707354	-0.011680	-0.154290	-0.546489	-0.246175	0.694825	0.694637	0.023237	0.184820	0	0
61015	0.909066	9.123973	-0.983140	-0.128366	-0.519298	-0.072765	-0.150397	-0.545128	-0.247673	0.695951	0.694683	0.019843	0.180760	0	0
61016	1.302899	9.616691	-0.555905	-0.216536	-0.414668	-0.125534	-0.148380	-0.544886	-0.254086	0.697771	0.693887	0.017346	0.177020	0	0
61017	1.513519	10.013803	-0.422445	-0.163133	-0.431641	-0.175050	-0.144351	-0.543409	-0.260755	0.699263	0.693485	0.015208	0.172853	0	0
61018	1.489710	9.979375	-0.504763	-0.065773	-0.405894	-0.176339	-0.141531	-0.542550	-0.264027	0.700098	0.693687	0.013371	0.168769	0	0
61019	1.438772	9.721110	-0.615112	-0.036699	-0.328406	-0.172192	-0.138444	-0.541284	-0.266744	0.700660	0.693974	0.012155	0.165310	0	0
61020	1.346775	9.340724	-0.684877	-0.053848	-0.304678	-0.131388	-0.136304	-0.537754	-0.268424	0.701300	0.694074	0.010746	0.162247	0	0
61021	1.279697	9.290947	-0.751556	-0.156940	-0.251132	-0.103060	-0.133479	-0.538269	-0.273510	0.702551	0.693392	0.009397	0.159815	0	0
61022	1.385767	9.457962	-0.643641	-0.227589	-0.170668	-0.072741	-0.132273	-0.536665	-0.276739	0.704272	0.692049	0.008252	0.158118	0	0
61023	1.609807	9.551867	-0.478594	-0.189483	-0.076183	-0.068537	-0.132003	-0.536866	-0.280559	0.705662	0.690860	0.007843	0.157139	0	0
61024	1.837170	9.592420	-0.366002	-0.175079	-0.019366	-0.059342	-0.130525	-0.536265	-0.283552	0.706975	0.689642	0.007767	0.156589	0	0
61025	2.012682	9.547055	-0.331386	-0.132428	0.017685	-0.032487	-0.130257	-0.535605	-0.287889	0.707897	0.688713	0.007861	0.156506	0	0
61026	2.031935	9.542542	-0.402980	-0.111288	0.040450	-0.011059	-0.130928	-0.535669	-0.290605	0.708687	0.687853	0.007979	0.156709	0	0
61027	1.981815	9.609595	-0.501315	-0.113921	0.068862	0.025372	-0.130391	-0.535191	-0.293454	0.709378	0.686985	0.008066	0.157385	0	0
61028	1.948559	9.579864	-0.475631	-0.075821	0.162414	0.030519	-0.130660	-0.534728	-0.294797	0.709844	0.686185	0.008827	0.158725	0	0
61029	1.996975	9.357412	-0.364140	-0.048389	0.253345	0.030298	-0.131735	-0.534531	-0.296140	0.710050	0.685492	0.010292	0.160695	0	0
61030	2.097986	9.150468	-0.383551	-0.014081	0.344028	0.042466	-0.134154	-0.534630	-0.295570	0.710045	0.684832	0.012365	0.163365	0	0
61031	2.212426	9.006889	-0.354883	0.015069	0.432245	0.044870	-0.135500	-0.534064	-0.294175	0.709748	0.684292	0.015100	0.166654	0	0
61032	2.518114	9.104681	-0.404015	-0.039485	0.508320	0.078711	-0.138593	-0.533185	-0.292341	0.709806	0.683160	0.018053	0.170709	0	0
61033	2.935947	9.452153	-0.201232	-0.092760	0.549446	0.124668	-0.140740	-0.534249	-0.293167	0.710049	0.681642	0.020887	0.175378	0	0
61034	3.393209	10.154789	0.149333	-0.113946	0.539249	0.172139	-0.144238	-0.532766	-0.292534	0.710404	0.679905	0.023293	0.180313	0	0
61035	3.641363	10.440958	0.722907	0.019439	0.459301	0.216169	-0.149341	-0.533442	-0.294946	0.709696	0.679327	0.025059	0.184985	0	0
61036	3.325564	9.573466	1.148257	0.150343	0.282957	0.272128	-0.155254	-0.533382	-0.291608	0.708098	0.679926	0.025446	0.188814	0	0
61037	2.830144	8.697762	0.667833	0.000098	0.186925	0.290648	-0.158346	-0.532902	-0.290876	0.707428	0.679711	0.024728	0.192166	0	0
61038	2.461653	8.564828	0.561237	-0.248456	0.204108	0.300677	-0.165460	-0.534916	-0.294669	0.708485	0.677622	0.023600	0.195755	0	0
61039	2.229457	9.298632	0.741157	-0.366882	0.210576	0.286218	-0.170030	-0.533689	-0.300293	0.710285	0.674735	0.022368	0.199318	0	0
61040	2.046385	10.523733	1.162014	-0.281390	0.220242	0.284759	-0.175268	-0.533894	-0.304594	0.711563	0.672347	0.021399	0.202901	0	0
61041	1.877728	11.535481	1.729359	-0.075165	0.293908	0.289395	-0.183193	-0.534499	-0.307243	0.711353	0.671330	0.021329	0.206973	0	0
61042	1.999413	11.532849	1.872735	0.235787	0.445757	0.331979	-0.186417	-0.534871	-0.306264	0.708979	0.672137	0.022706	0.212286	0	0
61043	2.186489	10.065029	1.186625	0.536243	0.511658	0.285639	-0.192337	-0.533282	-0.295527	0.704577	0.674947	0.025492	0.217642	0	0
61044	2.050275	8.401988	0.499288	0.415388	0.478141	0.159622	-0.196908	-0.533673	-0.286231	0.701290	0.676853	0.028643	0.221904	0	0
61045	1.630071	7.947670	0.405566	-0.086979	0.412425	0.055186	-0.199189	-0.534778	-0.285151	0.701580	0.675388	0.030910	0.225125	0	0
61046	1.325881	8.925383	0.817350	-0.476015	0.366498	0.053689	-0.202282	-0.533308	-0.290512	0.704550	0.671222	0.031997	0.228136	0	0
61047	1.430272	10.371795	1.570341	-0.443795	0.344693	0.085376	-0.202685	-0.532234	-0.299864	0.707168	0.667370	0.032787	0.231206	0	0
61048	1.578797	10.845465	1.710947	-0.006711	0.335754	0.093707	-0.205772	-0.532918	-0.303934	0.706886	0.666568	0.034463	0.234117	0	0
61049	1.770573	9.962850	1.605535	0.361675	0.430215	0.067173	-0.207523	-0.531859	-0.298979	0.704122	0.668167	0.037856	0.237344	0	0
61050	2.050014	8.911875	1.335573	0.303687	0.423883	0.015662	-0.209676	-0.531677	-0.292415	0.701888	0.669291	0.041407	0.240186	0	0
61051	2.339706	8.698627	1.163119	-0.002839	0.326964	0.019335	-0.210890	-0.530309	-0.289090	0.701688	0.668523	0.043520	0.242522	0	0
61052	2.607377	9.164756	1.379657	-0.153804	0.286142	0.001719	-0.210760	-0.529035	-0.289186	0.702586	0.666742	0.045094	0.244529	0	0
61053	2.774734	9.561094	1.622531	-0.067369	0.226766	-0.011710	-0.211025	-0.530118	-0.291123	0.702931	0.665736	0.046555	0.246002	0	0
61054	2.728375	9.455866	1.626716	0.091661	0.139269	-0.050656	-0.210893	-0.529315	-0.289194	0.702384	0.666009	0.048040	0.246539	0	0
61055	2.506238	9.124073	1.328715	0.129735	0.097282	-0.066649	-0.209956	-0.528148	-0.291617	0.701611	0.666672	0.049443	0.246671	0	0
61056	2.285216	8.988945	1.091853	0.093830	0.111182	-0.066613	-0.209691	-0.527053	-0.290223	0.701100	0.667019	0.050837	0.246902	0	0
61057	2.220551	9.087315	1.190232	0.046695	0.152976	-0.047036	-0.211035	-0.527060	-0.288574	0.700803	0.666966	0.052295	0.247583	0	0
61058	2.383340	9.214095	1.353151	0.019136	0.216004	-0.015821	-0.210099	-0.525688	-0.287588	0.700604	0.666552	0.053907	0.248913	0	0
61059	2.666886	9.350342	1.442672	0.040638	0.246237	-0.007673	-0.209823	-0.527962	-0.287529	0.700197	0.666236	0.055741	0.250493	0	0
61060	2.887760	9.456311	1.448651	0.098472	0.197393	-0.025539	-0.211440	-0.526670	-0.286652	0.699498	0.666412	0.057483	0.251582	0	0
61061	2.891678	9.495219	1.400332	0.151092	0.155731	-0.048628	-0.210909	-0.524585	-0.285501	0.698505	0.667064	0.059232	0.252208	0	0
61062	2.773820	9.536754	1.179747	0.162788	0.099139	-0.057765	-0.211184	-0.524024	-0.272686	0.697505	0.667911	0.060673	0.252388	0	0
61063	2.653706	9.471448	1.104335	0.181500	0.086707	-0.052450	-0.209981	-0.522259	-0.270601	0.696354	0.668940	0.062041	0.252508	0	0
61064	2.689966	9.345863	1.048621	0.154719	0.116773	-0.054996	-0.209984	-0.521456	-0.268534	0.695390	0.669685	0.063554	0.252817	0	0
61065	2.760114	9.235469	1.075679	0.123745	0.121480	-0.040045	-0.209712	-0.521941	-0.272363	0.694568	0.670226	0.064933	0.253291	0	0
61066	2.858453	9.166853	1.084029	0.121718	0.133652	-0.029383	-0.209983	-0.521406	-0.270710	0.693746	0.670711	0.066302	0.253905	0	0
61067	2.928285	9.187540	1.071573	0.133951	0.105093	-0.020703	-0.209582	-0.520661	-0.272732	0.692813	0.671372	0.067462	0.254397	0	0
61068	2.967584	9.282930	1.072059	0.155204	0.103191	-0.008284	-0.209584	-0.520478	-0.268370	0.691727	0.672176	0.068567	0.254933	0	0
61069	2.986218	9.312394	1.019448	0.203747	0.091152	-0.008213	-0.210801	-0.517953	-0.266097	0.690299	0.673359	0.069722	0.255372	0	0
61070	3.022615	9.186817	1.007069	0.249082	0.113087	-0.016773	-0.212826	-0.515799	-0.259198	0.688585	0.674772	0.071200	0.255857	0	0
61071	3.024580	9.067884	0.878034	0.240090	0.100605	-0.018642	-0.211082	-0.515533	-0.254038	0.686923	0.676165	0.072579	0.256261	0	0
61072	3.001329	9.011623	0.834414	0.240765	0.076437	-0.047961	-0.211353	-0.514844	-0.252923	0.685364	0.677584	0.073990	0.256284	0	0
61073	3.017222	9.186700	0.833580	0.244676	0.037817	-0.066772	-0.211227	-0.512360	-0.250258	0.683831	0.679125	0.075272	0.255928	0	0
61074	3.077248	9.352880	0.937682	0.300278	0.010632	-0.098621	-0.211501	-0.511375	-0.243554	0.682035	0.681071	0.076731	0.255113	0	0
61075	3.127614	9.681480	0.544362	0.351776	-0.009123	-0.109210	-0.208815	-0.511549	-0.238691	0.679903	0.683417	0.078250	0.254065	0	0
61076	2.990607	9.729963	0.443500	0.374337	-0.000981	-0.143536	-0.208282	-0.510693	-0.233361	0.677708	0.685845	0.080122	0.252800	0	0
61077	2.742548	9.504531	0.283523	0.300799	0.054362	-0.142461	-0.206683	-0.506923	-0.226453	0.675940	0.687642	0.082167	0.251997	0	0
61078	2.494045	9.332520	0.320526	0.126186	0.086487	-0.135669	-0.206149	-0.506143	-0.223984	0.675344	0.688162	0.083953	0.251587	0	0
61079	2.564829	9.464920	0.547983	-0.008073	0.135756	-0.088061	-0.204544	-0.503642	-0.223513	0.675488	0.687704	0.085394	0.251966	0	0
61080	2.821325	9.882293	0.754917	0.006093	0.070322	-0.024860	-0.204547	-0.502475	-0.224973	0.675452	0.687545	0.086002	0.252289	0	0
61081	3.085374	9.998748	0.685109	0.130073	0.003130	0.038691	-0.204820	-0.501368	-0.223572	0.674439	0.688460	0.086021	0.252495	0	0
61082	3.209004	9.709646	0.402210	0.246352	0.006068	0.067357	-0.206430	-0.502696	-0.219649	0.672569	0.690161	0.086169	0.252793	0	0
61083	3.292878	9.351851	0.142683	0.244690	0.018537	0.065666	-0.209127	-0.499586	-0.216659	0.670676	0.691827	0.086391	0.253190	0	0
61084	3.467885	9.308890	0.032828	0.144781	0.000920	0.097033	-0.211813	-0.500446	-0.213525	0.669429	0.692877	0.086043	0.253738	0	0
61085	3.606822	9.532339	0.160585	0.078708	-0.121176	0.122524	-0.212622	-0.499622	-0.211583	0.668653	0.693831	0.084509	0.253693	0	0
61086	3.267782	9.642715	0.173420	0.053160	-0.363311	0.160747	-0.214509	-0.497585	-0.212040	0.668181	0.695236	0.081048	0.252215	0	0
61087	2.436693	9.501390	0.110466	-0.010135	-0.504966	0.148340	-0.215448	-0.497913	-0.215306	0.668253	0.696569	0.076541	0.249744	0	0
61088	1.600497	9.386685	0.133815	-0.067167	-0.526248	0.124342	-0.215717	-0.497574	-0.217470	0.668807	0.697517	0.071935	0.246968	0	0
61089	0.925862	9.396269	-0.084357	-0.042893	-0.484591	0.100084	-0.216528	-0.495825	-0.218765	0.669177	0.698504	0.067820	0.244324	0	0
61090	0.544321	9.389305	-0.457105	0.013821	-0.377103	0.086013	-0.217601	-0.496565	-0.216326	0.669125	0.699569	0.064675	0.242266	0	0
61091	0.455398	9.314837	-0.690371	0.036319	-0.200937	0.016513	-0.217872	-0.495684	-0.217383	0.668939	0.700323	0.063242	0.240976	0	0
61092	0.634985	9.677392	-0.625006	0.026677	-0.040660	-0.067420	-0.217875	-0.494332	-0.220742	0.668945	0.700554	0.063449	0.240232	0	0
61093	0.997035	9.931619	-0.257128	0.003343	0.025682	-0.060095	-0.215861	-0.493941	-0.221298	0.669031	0.700491	0.063997	0.240030	0	0
61094	1.045534	9.917925	-0.334977	0.078496	0.044385	-0.107488	-0.215058	-0.493161	-0.219104	0.668714	0.700838	0.065180	0.239582	0	0
61095	1.112973	9.647222	-0.643811	0.182880	0.131863	-0.157874	-0.213718	-0.492430	-0.215285	0.667704	0.701656	0.067559	0.239346	0	0
61096	1.353629	9.243746	-0.662269	0.194412	0.233555	-0.166947	-0.212381	-0.490580	-0.210885	0.666580	0.702275	0.070705	0.239753	0	0
61097	1.661219	9.142518	-0.599106	0.043938	0.227775	-0.127738	-0.211712	-0.489724	-0.211818	0.666394	0.701948	0.073182	0.240481	0	0
61098	1.976418	9.410443	-0.398872	-0.044694	0.210756	-0.115832	-0.210099	-0.489786	-0.210750	0.666834	0.701055	0.075240	0.241234	0	0
61099	2.138991	9.551788	-0.211997	-0.001413	0.172284	-0.126598	-0.210366	-0.490327	-0.211581	0.666997	0.700553	0.077231	0.241610	0	0
61100	2.064018	9.416904	-0.246982	0.034552	0.126503	-0.132944	-0.208492	-0.488118	-0.210987	0.666981	0.700372	0.079037	0.241596	0	0
61101	1.963729	9.313105	-0.427415	0.007418	0.149136	-0.123128	-0.209028	-0.488355	-0.212486	0.667085	0.699985	0.080871	0.241822	0	0
61102	2.085903	9.363860	-0.558856	-0.046757	0.222881	-0.103403	-0.207150	-0.487577	-0.211258	0.667483	0.699046	0.082918	0.242745	0	0
61103	2.372754	9.461329	-0.435239	-0.070135	0.277688	-0.061643	-0.206881	-0.487551	-0.212621	0.667866	0.697875	0.084991	0.244341	0	0
61104	2.547911	9.471820	-0.160328	-0.074573	0.300820	-0.027076	-0.207149	-0.487646	-0.214390	0.668196	0.696614	0.086956	0.246337	0	0
61105	2.668742	9.471573	-0.272167	-0.064282	0.264193	0.019555	-0.208492	-0.487587	-0.215598	0.668337	0.695575	0.088384	0.248374	0	0
61106	2.594826	9.183783	-0.171159	-0.003053	0.285969	0.022564	-0.209836	-0.487409	-0.215849	0.668049	0.694860	0.090081	0.250533	0	0
61107	2.385745	8.840113	-0.247201	0.000262	0.280322	-0.000386	-0.211187	-0.485644	-0.211148	0.667764	0.694185	0.091912	0.252489	0	0
61108	2.418016	8.670758	-0.307522	-0.054177	0.378541	0.000073	-0.213337	-0.485601	-0.210849	0.667788	0.692861	0.094257	0.255185	0	0
61109	2.604513	8.598915	-0.031641	-0.131903	0.434280	0.021359	-0.212799	-0.485435	-0.212483	0.668200	0.690916	0.096625	0.258472	0	0
61110	3.226440	9.015618	0.003559	-0.248850	0.485762	0.094546	-0.217363	-0.486164	-0.219259	0.669197	0.688077	0.098525	0.262714	0	0
61111	3.896459	9.998873	0.428347	-0.294634	0.476064	0.186086	-0.221660	-0.486390	-0.223572	0.670221	0.685059	0.099602	0.267541	0	0
61112	4.473108	10.567741	0.901541	-0.222292	0.315328	0.277068	-0.225016	-0.486914	-0.228177	0.670681	0.682993	0.099174	0.271794	0	0
61113	4.327462	10.133008	1.150709	-0.085457	0.087318	0.303488	-0.229716	-0.487606	-0.230322	0.670315	0.682511	0.097392	0.274537	0	0
61114	3.477965	9.190217	0.939170	-0.034617	-0.135090	0.251179	-0.233883	-0.486907	-0.231884	0.669992	0.682891	0.094629	0.275348	0	0
61115	2.664665	8.825833	0.495687	-0.186518	-0.139918	0.211976	-0.238715	-0.488510	-0.231199	0.670777	0.682254	0.091665	0.276018	0	0
61116	2.241234	9.395923	0.480799	-0.322202	-0.069214	0.182014	-0.241537	-0.487738	-0.237266	0.672532	0.680444	0.089021	0.277078	0	0
61117	2.096705	10.131332	0.803019	-0.216965	-0.014372	0.157935	-0.243547	-0.488995	-0.242183	0.673549	0.679191	0.087186	0.278263	0	0
61118	1.960318	10.429898	0.943425	0.001611	0.021851	0.134112	-0.245700	-0.487738	-0.245384	0.673146	0.679256	0.086376	0.279328	0	0
61119	1.851784	10.209476	1.252297	0.124479	0.094150	0.128797	-0.248389	-0.487315	-0.242617	0.671831	0.679964	0.086425	0.280753	0	0
61120	1.986301	10.153657	1.285733	0.029399	0.095426	0.116986	-0.252959	-0.487100	-0.241196	0.671220	0.679992	0.086306	0.282180	0	0
61121	2.151452	10.443075	0.922711	-0.071638	0.090810	0.125441	-0.252960	-0.486509	-0.242265	0.671251	0.679382	0.085807	0.283724	0	0
61122	1.914773	10.234829	0.637775	0.004828	0.122189	0.032236	-0.254038	-0.485336	-0.242895	0.671023	0.679094	0.086371	0.284782	0	0
61123	1.543631	9.727978	0.399111	0.036025	0.214881	-0.039459	-0.254979	-0.485308	-0.243156	0.670683	0.678706	0.088134	0.285963	0	0
61124	1.326844	9.539544	0.398694	-0.013584	0.323167	-0.049476	-0.254711	-0.484884	-0.243417	0.670629	0.677642	0.090550	0.287852	0	0
61125	1.403972	9.613809	0.732705	-0.026617	0.400604	-0.020758	-0.255514	-0.485831	-0.244527	0.670484	0.676303	0.093257	0.290463	0	0
61126	1.769573	9.567074	1.090925	0.046242	0.430512	0.018474	-0.256320	-0.485806	-0.244789	0.669710	0.675373	0.096104	0.293470	0	0
61127	2.263647	9.367281	1.256846	0.081633	0.393113	0.034155	-0.257534	-0.484878	-0.240798	0.668662	0.674806	0.098704	0.296285	0	0
61128	2.698363	9.210097	1.314703	0.076504	0.276497	0.003244	-0.259145	-0.485433	-0.239708	0.667859	0.674498	0.100713	0.298117	0	0
61129	2.938834	9.088243	1.481883	0.061886	0.147784	-0.045418	-0.259955	-0.484357	-0.236397	0.667417	0.674434	0.102149	0.298762	0	0
61130	2.993404	9.009109	1.378234	0.015114	0.003989	-0.071245	-0.260762	-0.483697	-0.239633	0.667525	0.674450	0.102650	0.298313	0	0
61131	2.853527	8.955579	1.258796	-0.004456	-0.073064	-0.126577	-0.259148	-0.484300	-0.239672	0.667999	0.674514	0.102959	0.296997	0	0
61132	2.479195	8.866231	1.113175	-0.041565	-0.145384	-0.164198	-0.255921	-0.485264	-0.237971	0.668918	0.674498	0.102917	0.294973	0	0
61133	1.953103	8.846954	0.935888	-0.078825	-0.136410	-0.181818	-0.252162	-0.483879	-0.240420	0.670119	0.674188	0.102955	0.292934	0	0
61134	1.688143	9.002366	0.900104	-0.111205	-0.064975	-0.169917	-0.250555	-0.482173	-0.242289	0.671437	0.673458	0.103281	0.291479	0	0
61135	1.745467	9.319019	1.099279	-0.081810	0.017312	-0.179054	-0.248673	-0.481871	-0.245024	0.672488	0.672673	0.104325	0.290493	0	0
61136	1.970231	9.512480	1.355074	-0.053438	0.097773	-0.150223	-0.246255	-0.481618	-0.246133	0.673185	0.671873	0.105781	0.290205	0	0
61137	2.308075	9.746835	1.606809	-0.004737	0.098345	-0.155461	-0.245048	-0.481111	-0.244769	0.673565	0.671387	0.107435	0.289839	0	0
61138	2.528476	9.860066	1.509205	0.074805	0.081698	-0.137687	-0.243705	-0.481173	-0.243426	0.673375	0.671506	0.109074	0.289393	0	0
61139	2.712025	9.737138	1.296703	0.162918	0.114168	-0.161987	-0.241424	-0.480134	-0.241649	0.672628	0.672088	0.111363	0.288908	0	0
61140	2.840822	9.567093	1.099727	0.235014	0.102401	-0.200753	-0.239408	-0.480497	-0.240187	0.671515	0.673147	0.114022	0.287991	0	0
61141	2.991513	9.399877	0.946732	0.297095	0.064830	-0.206125	-0.236187	-0.480143	-0.234225	0.670036	0.674709	0.116657	0.286723	0	0
61142	3.020642	9.254733	0.811507	0.347259	0.010129	-0.206315	-0.234447	-0.478311	-0.229422	0.668269	0.676762	0.119061	0.285017	0	0
61143	3.015046	9.062859	0.897037	0.356450	-0.016180	-0.217941	-0.232034	-0.477051	-0.225054	0.666496	0.678918	0.121396	0.283048	0	0
61144	3.086160	9.161266	1.014026	0.279749	-0.065627	-0.185809	-0.228413	-0.475278	-0.219595	0.665201	0.680740	0.122959	0.281037	0	0
61145	3.133559	9.664620	0.785399	0.204773	-0.127533	-0.152871	-0.226406	-0.473154	-0.215466	0.664396	0.682262	0.123674	0.278928	0	0
61146	2.807564	9.930573	0.539883	0.255927	-0.193615	-0.124776	-0.224664	-0.471848	-0.212450	0.663237	0.684346	0.123899	0.276472	0	0
61147	2.269795	9.862514	0.194096	0.271528	-0.167562	-0.096141	-0.223458	-0.471833	-0.201983	0.661853	0.686480	0.124143	0.274380	0	0
61148	1.998436	9.488587	0.159702	0.217480	-0.059278	-0.107919	-0.221723	-0.468882	-0.196600	0.660727	0.687946	0.125043	0.273009	0	0
61149	2.078038	9.494878	0.080250	0.045571	0.033102	-0.091085	-0.220918	-0.468649	-0.195240	0.660625	0.688036	0.125959	0.272607	0	0
61150	2.514675	9.762588	0.361245	-0.011246	0.024681	-0.056068	-0.220377	-0.468926	-0.202197	0.660829	0.687826	0.126420	0.272430	0	0
61151	2.831079	10.057215	0.344659	0.046823	-0.113234	-0.031211	-0.218763	-0.469230	-0.202906	0.660738	0.688398	0.125958	0.271417	0	0
61152	2.736293	10.006899	-0.057478	0.139873	-0.292718	-0.040876	-0.218904	-0.466956	-0.203103	0.660256	0.690064	0.124628	0.268964	0	0
61153	2.470410	9.676738	-0.383315	0.161582	-0.372183	-0.057150	-0.218907	-0.466434	-0.201181	0.659754	0.692051	0.122941	0.265848	0	0
61154	2.102470	9.388440	-0.529646	0.123016	-0.456497	-0.041801	-0.216223	-0.465533	-0.199958	0.659573	0.694019	0.120487	0.262268	0	0
61155	1.780573	9.227219	-0.641821	0.016205	-0.495195	-0.024621	-0.212732	-0.465150	-0.195495	0.660111	0.695386	0.117376	0.258678	0	0
61156	1.701331	9.313176	-0.632865	-0.074385	-0.459378	-0.029967	-0.212461	-0.465550	-0.196872	0.661243	0.696041	0.114303	0.255381	0	0
61157	1.821125	9.645521	-0.506517	-0.098709	-0.479925	-0.033754	-0.208832	-0.465382	-0.201673	0.662552	0.696569	0.111056	0.251957	0	0
61158	1.904749	10.079162	-0.449448	-0.043141	-0.513271	-0.032063	-0.209240	-0.463769	-0.203658	0.663502	0.697533	0.107706	0.248218	0	0
61159	1.702146	10.065799	-0.224466	0.098410	-0.550793	-0.048617	-0.206011	-0.464972	-0.203870	0.663514	0.699493	0.104580	0.243971	0	0
61160	1.259762	9.358586	-0.497507	0.163672	-0.549922	-0.063303	-0.202524	-0.463111	-0.202082	0.663095	0.701844	0.101709	0.239533	0	0
61161	0.881692	8.807894	-0.904563	0.060516	-0.500173	-0.098556	-0.199032	-0.462631	-0.201835	0.663400	0.703339	0.099178	0.235327	0	0
61162	0.713746	8.940776	-1.059970	-0.099176	-0.392238	-0.131926	-0.196887	-0.460639	-0.204381	0.664798	0.703467	0.097209	0.231795	0	0
61163	0.735914	9.329627	-0.792609	-0.120475	-0.285855	-0.126035	-0.194467	-0.461220	-0.206198	0.666204	0.703210	0.095872	0.229078	0	0
61164	0.843471	9.554940	-0.612869	-0.116090	-0.220426	-0.145090	-0.191506	-0.462345	-0.209535	0.667567	0.702799	0.095098	0.226679	0	0
61165	0.984947	9.649770	-0.493694	-0.096821	-0.177346	-0.118269	-0.189361	-0.460507	-0.211543	0.668675	0.702450	0.094487	0.224746	0	0
61166	1.159003	9.652915	-0.613554	-0.051902	-0.122150	-0.105433	-0.187206	-0.462095	-0.212436	0.669396	0.702276	0.094238	0.223242	0	0
61167	1.406794	9.487468	-0.705808	-0.051501	-0.045638	-0.106756	-0.186004	-0.460279	-0.206402	0.670029	0.701943	0.094531	0.222263	0	0
61168	1.576574	9.471122	-0.767878	-0.080176	-0.008575	-0.104876	-0.185194	-0.461395	-0.207945	0.670836	0.701323	0.094983	0.221593	0	0
61169	1.678480	9.468118	-0.750284	-0.131055	0.010039	-0.083721	-0.183315	-0.460523	-0.210797	0.671918	0.700355	0.095312	0.221232	0	0
61170	1.741708	9.478990	-0.613618	-0.134389	0.024440	-0.091614	-0.183046	-0.459624	-0.219346	0.673043	0.699309	0.095766	0.220927	0	0
61171	1.696052	9.478174	-0.494649	-0.125548	0.017293	-0.087204	-0.181703	-0.459180	-0.221525	0.674082	0.698358	0.096180	0.220587	0	0
61172	1.602073	9.452193	-0.487708	-0.072692	0.048436	-0.106267	-0.180490	-0.459944	-0.226464	0.674782	0.697657	0.097036	0.220292	0	0
61173	1.542443	9.266601	-0.589244	-0.032352	0.105208	-0.123436	-0.179282	-0.459393	-0.227005	0.675160	0.697105	0.098503	0.220230	0	0
61174	1.523976	9.198277	-0.728917	-0.060316	0.161499	-0.144371	-0.177674	-0.457713	-0.227786	0.675741	0.696196	0.100417	0.220456	0	0
61175	1.664002	9.215377	-0.792153	-0.100143	0.245947	-0.121000	-0.176864	-0.459178	-0.226481	0.676436	0.694875	0.102668	0.221455	0	0
61176	1.813370	9.271502	-0.720589	-0.140707	0.285406	-0.112070	-0.177132	-0.459430	-0.227575	0.677368	0.693171	0.105018	0.222842	0	0
61177	1.969411	9.254934	-0.530315	-0.097352	0.339116	-0.075382	-0.176863	-0.458745	-0.233001	0.677827	0.691698	0.107587	0.224788	0	0
61178	2.161132	9.166194	-0.242110	-0.109145	0.389483	-0.030054	-0.176193	-0.458527	-0.230824	0.678228	0.690043	0.110141	0.227413	0	0
61179	2.408027	9.437722	-0.159549	-0.191188	0.412660	0.012206	-0.176729	-0.458594	-0.233542	0.679033	0.687842	0.112383	0.230559	0	0
61180	2.668374	10.272719	0.068425	-0.232021	0.433456	0.093449	-0.180486	-0.460027	-0.235178	0.679920	0.685362	0.114101	0.234453	0	0
61181	2.826148	10.863147	0.805440	-0.111760	0.431675	0.136174	-0.183980	-0.459774	-0.236490	0.679841	0.683766	0.115798	0.238476	0	0
61182	2.652294	10.476434	0.868019	0.057267	0.356775	0.130089	-0.186261	-0.460659	-0.238806	0.678723	0.683449	0.117423	0.241751	0	0
61183	2.386927	9.602471	0.339275	0.137423	0.389194	0.103248	-0.190564	-0.459771	-0.236140	0.677046	0.683583	0.119644	0.244965	0	0
61184	2.127588	8.777245	0.491608	0.042373	0.447032	0.068044	-0.191904	-0.461190	-0.234674	0.676049	0.682849	0.122263	0.248449	0	0
61185	1.752992	9.173408	0.260468	-0.207344	0.357749	0.068530	-0.195268	-0.459717	-0.233770	0.676826	0.680663	0.123649	0.251625	0	0
61186	1.407736	10.376137	0.601891	-0.283236	0.318845	0.069829	-0.198353	-0.460952	-0.238538	0.678179	0.678023	0.124573	0.254637	0	0
61187	1.142220	11.420138	1.399526	-0.152441	0.396419	0.034484	-0.198218	-0.460452	-0.241926	0.678603	0.676041	0.126593	0.257763	0	0
61188	0.850969	11.502290	1.784762	0.103694	0.464604	0.025166	-0.199833	-0.460204	-0.238768	0.677242	0.675571	0.129796	0.260961	0	0
61189	0.853707	10.536077	1.151800	0.308947	0.561772	-0.023907	-0.202256	-0.459092	-0.235437	0.674458	0.676171	0.134525	0.264202	0	0
61190	1.041692	9.539253	0.659561	0.227454	0.685256	-0.048115	-0.204674	-0.459561	-0.231069	0.672107	0.675812	0.140026	0.268221	0	0
61191	1.281663	9.174609	0.669676	-0.031259	0.700341	-0.063013	-0.206556	-0.459584	-0.228189	0.671475	0.673637	0.145033	0.272580	0	0
61192	1.369989	9.399578	0.896973	-0.136174	0.631740	-0.056742	-0.208037	-0.458729	-0.226919	0.671616	0.670904	0.149241	0.276671	0	0
61193	1.349996	9.685684	0.978456	-0.052505	0.557246	-0.035748	-0.208306	-0.458704	-0.227732	0.671212	0.668962	0.153038	0.280256	0	0
61194	1.536057	9.616248	1.131534	0.025056	0.503189	-0.051805	-0.208974	-0.459808	-0.228304	0.670411	0.667634	0.156785	0.283254	0	0
61195	1.778691	9.387618	1.309214	0.051240	0.345100	-0.049247	-0.208845	-0.458279	-0.227168	0.669652	0.666932	0.159533	0.285160	0	0
61196	1.888449	9.234243	1.328183	0.061352	0.160413	-0.055719	-0.209651	-0.458107	-0.227697	0.669146	0.666797	0.161107	0.285779	0	0
61197	1.720130	9.386541	1.177432	0.039782	0.018593	-0.081414	-0.208979	-0.458427	-0.226763	0.669075	0.666890	0.161847	0.285311	0	0
61198	1.520767	9.647526	1.092312	0.055778	-0.020423	-0.080695	-0.208849	-0.457053	-0.225086	0.668967	0.667193	0.162360	0.284563	0	0
61199	1.346787	9.612803	1.036682	0.095383	-0.024586	-0.115035	-0.206697	-0.457957	-0.224869	0.668691	0.667722	0.163194	0.283491	0	0
61200	1.247210	9.358508	0.898330	0.108132	-0.016463	-0.152039	-0.204010	-0.458075	-0.222454	0.668429	0.668245	0.164355	0.282204	0	0
61201	1.124364	9.310147	0.832336	0.049283	-0.012929	-0.171620	-0.201330	-0.455577	-0.222949	0.668600	0.668334	0.165514	0.280906	0	0
61202	0.971489	9.601142	1.075806	-0.004426	-0.022772	-0.151502	-0.199588	-0.454384	-0.221161	0.669095	0.668120	0.166312	0.279764	0	0
61203	0.942018	9.765701	1.225318	0.024112	0.011828	-0.102571	-0.197440	-0.453882	-0.220489	0.669200	0.668081	0.167105	0.279132	0	0
61204	1.030939	9.905677	1.104220	0.080126	0.092179	-0.096599	-0.197170	-0.454162	-0.220910	0.668783	0.668201	0.168540	0.278982	0	0
61205	1.198109	9.906281	1.090087	0.164122	0.149002	-0.064181	-0.196633	-0.454416	-0.216569	0.667615	0.668774	0.170385	0.279287	0	0
61206	1.519485	9.703332	1.038892	0.229637	0.198033	-0.082289	-0.196501	-0.453885	-0.215192	0.665970	0.669613	0.172851	0.279688	0	0
61207	1.889549	9.608079	0.969119	0.215077	0.219028	-0.072551	-0.195971	-0.452207	-0.208611	0.664355	0.670302	0.175356	0.280316	0	0
61208	2.236516	9.493012	1.134701	0.185408	0.133027	-0.055588	-0.197321	-0.450396	-0.205950	0.663032	0.671063	0.177090	0.280537	0	0
61209	2.298985	9.515991	1.107557	0.176423	-0.000655	-0.045877	-0.194367	-0.450130	-0.202029	0.661983	0.672149	0.177843	0.279939	0	0
61210	2.163595	9.496539	1.089105	0.194654	-0.097630	-0.037568	-0.194093	-0.451989	-0.201548	0.660956	0.673647	0.177941	0.278701	0	0
61211	2.108568	9.544067	0.848738	0.237005	-0.079491	-0.001940	-0.195717	-0.448482	-0.198421	0.659511	0.675424	0.178039	0.277758	0	0
61212	2.222801	9.415054	0.903769	0.271757	-0.062638	0.047764	-0.194648	-0.447057	-0.193760	0.657654	0.677476	0.178010	0.277183	0	0
61213	2.418174	9.326341	0.814143	0.249341	-0.078628	0.075845	-0.195720	-0.448591	-0.187536	0.655900	0.679459	0.177614	0.276737	0	0
61214	2.602441	9.106360	0.982745	0.241770	-0.076360	0.089945	-0.194917	-0.448097	-0.185215	0.654144	0.681416	0.177123	0.276397	0	0
61215	2.747424	9.125983	0.970196	0.178522	-0.158557	0.084768	-0.198824	-0.444677	-0.182201	0.652981	0.683161	0.175939	0.275594	0	0
61216	2.702134	9.326652	0.943219	0.150746	-0.293181	0.090011	-0.197348	-0.444471	-0.180306	0.652217	0.685111	0.173777	0.273931	0	0
61217	2.379843	9.772316	0.703682	0.134055	-0.418625	0.086562	-0.197350	-0.444106	-0.177708	0.651793	0.687263	0.170750	0.271438	0	0
61218	1.884564	10.001197	0.340108	0.110443	-0.445643	0.090843	-0.197886	-0.444852	-0.175548	0.651544	0.689343	0.167471	0.268794	0	0
61219	1.498807	10.076691	-0.079130	0.006698	-0.362766	0.082299	-0.198155	-0.444685	-0.176356	0.651891	0.690482	0.164488	0.266864	0	0
61220	1.223675	9.998856	-0.204942	-0.065366	-0.273176	0.101278	-0.196681	-0.442946	-0.179584	0.652521	0.690952	0.161782	0.265760	0	0
61221	1.160977	9.963718	-0.326965	-0.066233	-0.212034	0.145005	-0.196816	-0.442512	-0.179840	0.652945	0.691303	0.159153	0.265392	0	0
61222	1.456067	10.012783	-0.202730	-0.038792	-0.195312	0.198173	-0.199095	-0.444438	-0.180012	0.652998	0.691883	0.156356	0.265414	0	0
61223	1.771571	10.108328	-0.227471	-0.083545	-0.277656	0.241637	-0.200975	-0.444665	-0.180542	0.653374	0.692436	0.152582	0.265243	0	0
61224	1.661375	10.133011	-0.430843	-0.112516	-0.434780	0.221119	-0.202047	-0.445267	-0.184088	0.654225	0.693185	0.147858	0.263860	0	0
61225	1.213950	9.962239	-0.445692	-0.083156	-0.450001	0.198234	-0.204327	-0.446636	-0.183833	0.654943	0.694103	0.143255	0.262199	0	0
61226	0.875966	9.642935	-0.511430	-0.015245	-0.404007	0.158162	-0.204327	-0.446309	-0.185728	0.655211	0.695284	0.139417	0.260464	0	0
61227	0.824311	9.292403	-0.664437	0.007526	-0.307162	0.132360	-0.206076	-0.445870	-0.184605	0.655245	0.696306	0.136443	0.259220	0	0
61228	0.973663	9.076614	-0.780996	-0.014694	-0.269088	0.095382	-0.206884	-0.445137	-0.184844	0.655468	0.697036	0.133926	0.258005	0	0
61229	1.149234	9.254581	-0.851577	-0.092382	-0.301861	0.100189	-0.206613	-0.445813	-0.186502	0.656259	0.697334	0.130954	0.256711	0	0
61230	1.002043	9.378171	-0.633149	-0.146509	-0.431671	0.081529	-0.206606	-0.447412	-0.190909	0.657636	0.697582	0.127117	0.254433	0	0
61231	0.575471	9.603470	-0.751453	-0.179030	-0.500366	0.006812	-0.203650	-0.446976	-0.194333	0.659498	0.697672	0.123272	0.251238	0	0
61232	0.244689	9.883912	-0.886491	-0.178415	-0.445921	-0.074109	-0.202708	-0.447049	-0.198293	0.661478	0.697519	0.120335	0.247858	0	0
61233	0.144975	10.042339	-0.763160	-0.105491	-0.327687	-0.156215	-0.199752	-0.446604	-0.202124	0.662994	0.697439	0.118954	0.244681	0	0
61234	0.277340	9.962198	-0.797010	-0.064542	-0.226940	-0.189062	-0.196530	-0.445656	-0.203492	0.664181	0.697340	0.118546	0.241924	0	0
61235	0.540569	9.901439	-0.711441	-0.062541	-0.154116	-0.184226	-0.192228	-0.446166	-0.204104	0.665245	0.697078	0.118622	0.239708	0	0
61236	0.782069	9.718905	-0.601547	-0.075790	-0.134499	-0.190379	-0.188732	-0.446938	-0.204850	0.666394	0.696669	0.118815	0.237602	0	0
61237	0.877473	9.672082	-0.617524	-0.100854	-0.157598	-0.199465	-0.187256	-0.446381	-0.205938	0.667756	0.696135	0.118885	0.235298	0	0
61238	0.902471	9.740499	-0.711157	-0.111106	-0.163324	-0.187163	-0.183229	-0.444561	-0.209057	0.669167	0.695553	0.118781	0.233053	0	0
61239	1.089871	9.593396	-0.624856	-0.110156	-0.110970	-0.146194	-0.179731	-0.445843	-0.212270	0.670403	0.694904	0.118773	0.231434	0	0
61240	1.240036	9.377650	-0.483812	-0.112121	-0.073944	-0.133614	-0.177849	-0.445682	-0.215009	0.671583	0.694164	0.118892	0.230169	0	0
61241	1.359411	9.236594	-0.411681	-0.158719	-0.051125	-0.137172	-0.175965	-0.446556	-0.215875	0.673058	0.693057	0.119111	0.229080	0	0
61242	1.378502	9.258795	-0.365524	-0.167621	-0.049331	-0.140731	-0.173416	-0.444973	-0.219529	0.674603	0.691873	0.119319	0.228004	0	0
61243	1.289386	9.351854	-0.368961	-0.181604	-0.045526	-0.155764	-0.171933	-0.446372	-0.221769	0.676263	0.690572	0.119652	0.226852	0	0
61244	1.162147	9.419951	-0.322827	-0.165838	-0.020123	-0.135195	-0.168980	-0.444936	-0.225568	0.677742	0.689332	0.120023	0.226012	0	0
61245	1.180951	9.446995	-0.336898	-0.141602	0.038506	-0.088776	-0.166559	-0.445511	-0.227657	0.678866	0.688188	0.120554	0.225842	0	0
61246	1.295722	9.293717	-0.264815	-0.125128	0.119520	-0.051095	-0.166558	-0.445458	-0.229969	0.679701	0.687005	0.121386	0.226485	0	0
61247	1.680346	9.179296	-0.449545	-0.184599	0.224364	0.004127	-0.166558	-0.445109	-0.232816	0.680678	0.685257	0.122443	0.228274	0	0
61248	2.096413	9.378654	-0.207182	-0.231451	0.311741	0.087537	-0.169111	-0.444994	-0.235233	0.681680	0.683071	0.123388	0.231306	0	0
61249	2.576550	10.033157	0.175742	-0.261841	0.371217	0.154870	-0.170179	-0.446759	-0.237455	0.682634	0.680624	0.124228	0.235219	0	0
61250	2.955639	10.564468	0.782780	-0.253973	0.408480	0.234581	-0.175549	-0.447816	-0.241510	0.683297	0.678211	0.124774	0.239932	0	0
61251	3.079873	10.260905	1.366629	-0.220201	0.235008	0.286593	-0.181992	-0.449870	-0.244223	0.683794	0.676506	0.123874	0.243765	0	0
61252	2.746511	9.672193	1.062338	-0.231994	0.052467	0.327928	-0.183335	-0.449795	-0.246110	0.684496	0.675192	0.121399	0.246665	0	0
61253	2.207725	9.419621	0.763650	-0.269259	0.013603	0.302945	-0.189105	-0.451692	-0.250188	0.685535	0.673688	0.118744	0.249169	0	0
61254	1.738629	9.629609	0.896922	-0.277403	-0.003396	0.267538	-0.192734	-0.450980	-0.252844	0.686739	0.672107	0.116177	0.251325	0	0
61255	1.284960	10.383653	0.911012	-0.283181	0.004959	0.214597	-0.197568	-0.451279	-0.259603	0.688085	0.670405	0.114019	0.253172	0	0
61256	0.945595	10.911598	1.156601	-0.175018	0.096241	0.155450	-0.201324	-0.453102	-0.262749	0.688756	0.669132	0.113145	0.255100	0	0
61257	0.699097	10.759043	1.183889	0.029142	0.204874	0.146236	-0.200919	-0.453653	-0.263860	0.687949	0.668981	0.113620	0.257453	0	0
61258	0.838649	10.171641	0.987985	0.142795	0.329027	0.126167	-0.203877	-0.453069	-0.261629	0.686292	0.669254	0.115357	0.260375	0	0
61259	1.194985	9.881908	0.714640	0.081407	0.353943	0.104856	-0.205488	-0.453629	-0.260267	0.685056	0.669015	0.117268	0.263372	0	0
61260	1.488761	9.734299	0.715140	0.023752	0.324207	0.101775	-0.208447	-0.453096	-0.255860	0.684246	0.668438	0.118825	0.266230	0	0
61261	1.724986	9.592953	0.949740	0.044644	0.230703	0.043725	-0.209515	-0.455613	-0.256201	0.683551	0.668187	0.120203	0.268022	0	0
61262	1.649022	9.550330	1.183643	0.082374	0.009648	0.007079	-0.211671	-0.453475	-0.254609	0.682971	0.668733	0.120394	0.268053	0	0
61263	1.349123	9.520613	1.193922	0.088282	-0.140357	-0.038000	-0.209518	-0.454977	-0.253050	0.682648	0.669671	0.119900	0.266751	0	0
61264	1.155068	9.631177	1.071584	0.130692	-0.193975	-0.085025	-0.208180	-0.453023	-0.253138	0.682234	0.670977	0.119441	0.264728	0	0
61265	0.837074	9.433638	1.198123	0.184842	-0.239441	-0.098332	-0.206029	-0.453695	-0.250735	0.681537	0.672754	0.118934	0.262229	0	0
61266	0.784999	9.262768	1.279662	0.056109	-0.207864	-0.125040	-0.204151	-0.452923	-0.249235	0.681735	0.673531	0.118454	0.259925	0	0
61267	1.014249	9.572820	1.390278	-0.073721	-0.193189	-0.114810	-0.202673	-0.452507	-0.250328	0.682761	0.673393	0.117699	0.257926	0	0
61268	1.191073	9.979040	1.623738	-0.044580	-0.222665	-0.134418	-0.199981	-0.453953	-0.251767	0.683671	0.673503	0.116916	0.255575	0	0
61269	1.195711	10.013126	1.772875	0.096206	-0.224643	-0.149909	-0.195955	-0.452359	-0.251218	0.683674	0.674553	0.116618	0.252921	0	0
61270	1.190640	9.731397	1.457084	0.184814	-0.244812	-0.167421	-0.194883	-0.451560	-0.250116	0.683136	0.676236	0.116488	0.249922	0	0
61271	1.303896	9.592615	1.141438	0.157497	-0.227657	-0.151495	-0.191530	-0.449982	-0.248198	0.682722	0.677694	0.116334	0.247160	0	0
61272	1.442407	9.682514	1.058349	0.155848	-0.199193	-0.152235	-0.189114	-0.448729	-0.249683	0.682275	0.679070	0.116339	0.244602	0	0
61273	1.433509	9.660517	1.171384	0.219404	-0.226356	-0.110657	-0.186159	-0.448866	-0.246728	0.681329	0.680978	0.116065	0.242051	0	0
61274	1.451763	9.469062	1.137279	0.243249	-0.213363	-0.124640	-0.184818	-0.448418	-0.242918	0.680221	0.683003	0.115998	0.239481	0	0
61275	1.722505	10.153656	0.637302	0.224096	-0.152708	-0.138533	-0.181870	-0.446183	-0.238389	0.679211	0.684718	0.116424	0.237232	0	0
61276	1.879913	10.894432	-0.092862	0.307725	-0.133433	-0.098411	-0.179185	-0.446021	-0.235829	0.677492	0.687005	0.116871	0.235307	0	0
61277	1.645306	9.953066	-0.516640	0.415394	-0.070977	-0.071935	-0.177847	-0.444793	-0.228999	0.674898	0.689887	0.117843	0.233840	0	0
61278	1.380941	8.676226	-0.204581	0.188767	0.015617	-0.128570	-0.176236	-0.444956	-0.223579	0.673879	0.690971	0.119229	0.232876	0	0
61279	1.337212	8.520120	0.310412	-0.168734	-0.043273	-0.098237	-0.176234	-0.445349	-0.224953	0.675337	0.689808	0.119205	0.232111	0	0
61280	1.548408	9.393069	0.563072	-0.247958	-0.105732	-0.043276	-0.174892	-0.444283	-0.229562	0.677275	0.688324	0.118163	0.231400	0	0
61281	1.777435	10.072113	0.632381	-0.018534	-0.207321	-0.026490	-0.173009	-0.444823	-0.232595	0.677721	0.688636	0.116879	0.229813	0	0
61282	1.685519	9.997572	0.218478	0.211656	-0.297690	-0.033385	-0.171937	-0.444051	-0.230269	0.676688	0.690711	0.115525	0.227302	0	0
61283	1.431266	9.546224	-0.260153	0.236972	-0.284238	-0.066729	-0.171537	-0.443589	-0.226176	0.675540	0.692870	0.114581	0.224609	0	0
61284	1.228099	9.489104	-0.489834	0.103675	-0.229778	-0.086196	-0.168315	-0.442690	-0.225367	0.675280	0.693984	0.113808	0.222331	0	0
61285	1.166604	9.667641	-0.416035	0.019302	-0.157675	-0.082458	-0.166706	-0.441633	-0.223719	0.675519	0.694363	0.113340	0.220652	0	0
61286	1.272272	9.732687	-0.312178	0.032798	-0.112446	-0.108677	-0.165090	-0.442777	-0.224863	0.675662	0.694708	0.113357	0.219116	0	0
61287	1.440629	9.560958	-0.272014	0.048723	-0.116099	-0.098957	-0.164825	-0.441361	-0.225093	0.675682	0.695173	0.113349	0.217579	0	0
61288	1.488255	9.362759	-0.257020	0.042851	-0.165282	-0.089568	-0.162277	-0.440023	-0.224263	0.675769	0.695718	0.112898	0.215792	0	0
61289	1.341286	9.428056	-0.336649	0.016168	-0.202359	-0.073944	-0.160125	-0.440595	-0.226212	0.676052	0.696175	0.112063	0.213860	0	0
61290	1.221912	9.581259	-0.331839	0.026167	-0.168543	-0.071908	-0.158917	-0.440248	-0.224037	0.676216	0.696629	0.111429	0.212186	0	0
61291	1.287372	9.713546	-0.256202	0.019415	-0.118589	-0.080472	-0.157839	-0.441257	-0.224355	0.676391	0.696919	0.111212	0.210787	0	0
61292	1.399613	9.807840	-0.188473	0.022475	-0.088109	-0.089138	-0.155830	-0.439187	-0.224039	0.676524	0.697156	0.111235	0.209561	0	0
61293	1.488694	9.712349	-0.211499	0.016873	-0.123755	-0.087631	-0.154217	-0.439214	-0.224467	0.676735	0.697428	0.111027	0.208080	0	0
61294	1.464510	9.585672	-0.228136	0.004791	-0.179108	-0.082708	-0.153278	-0.438654	-0.225140	0.677075	0.697739	0.110351	0.206281	0	0
61295	1.406356	9.574900	-0.292429	-0.024117	-0.163529	-0.075611	-0.151133	-0.437448	-0.224310	0.677586	0.697827	0.109704	0.204648	0	0
61296	1.318082	9.636422	-0.228198	-0.002713	-0.152904	-0.066620	-0.150861	-0.438137	-0.225424	0.677912	0.698046	0.109077	0.203148	0	0
61297	1.273903	9.664753	-0.224953	-0.005775	-0.128478	-0.048783	-0.148175	-0.437912	-0.225584	0.678197	0.698213	0.108517	0.201921	0	0
61298	1.268390	9.701069	-0.206138	-0.013538	-0.126459	-0.061172	-0.147910	-0.436799	-0.225007	0.678556	0.698308	0.108010	0.200654	0	0
61299	1.280860	9.810542	-0.170472	-0.006442	-0.126483	-0.057622	-0.146971	-0.435959	-0.225535	0.678858	0.698454	0.107523	0.199380	0	0
61300	1.251865	9.819736	-0.084769	0.004076	-0.114255	-0.045130	-0.145758	-0.436921	-0.228030	0.679047	0.698659	0.107020	0.198286	0	0
61301	1.248038	9.761398	-0.130185	0.014244	-0.092684	-0.051144	-0.144684	-0.436496	-0.229118	0.679153	0.698884	0.106759	0.197269	0	0
61302	1.210682	9.673315	-0.236587	0.000024	-0.104112	-0.025609	-0.143069	-0.437369	-0.229710	0.679319	0.699060	0.106181	0.196383	0	0
61303	1.195358	9.702161	-0.302271	-0.014475	-0.064494	-0.014788	-0.144952	-0.436741	-0.230484	0.679522	0.699073	0.105800	0.195840	0	0
61304	1.180835	9.721333	-0.175276	-0.014321	-0.028041	-0.014555	-0.144412	-0.437612	-0.230110	0.679685	0.699013	0.105634	0.195577	0	0
61305	1.195964	9.697334	-0.140929	-0.012609	-0.026335	-0.011006	-0.143873	-0.437904	-0.230262	0.679826	0.698968	0.105490	0.195325	0	0
61306	1.192309	9.641435	-0.116546	-0.010540	-0.018987	-0.019791	-0.142534	-0.436539	-0.229417	0.679963	0.698911	0.105430	0.195085	0	0
61307	1.180945	9.731055	-0.079055	-0.026690	-0.011987	-0.020683	-0.142399	-0.436466	-0.232683	0.680206	0.698732	0.105424	0.194882	0	0
61308	1.193920	9.818691	-0.021543	-0.018513	-0.013606	-0.024212	-0.142401	-0.435749	-0.233068	0.680402	0.698605	0.105414	0.194658	0	0
61309	1.165802	9.767199	-0.041276	0.018336	0.011438	-0.017738	-0.141593	-0.436196	-0.232956	0.680300	0.698690	0.105635	0.194591	0	0
61310	1.186939	9.660754	-0.160188	0.023615	0.013126	-0.012404	-0.142802	-0.436784	-0.230783	0.680149	0.698810	0.105808	0.194591	0	0
61311	1.220182	9.707490	-0.082487	-0.022921	0.030696	-0.019521	-0.141729	-0.436101	-0.230773	0.680318	0.698576	0.106092	0.194689	0	0
61312	1.282512	9.757185	0.015342	-0.028136	0.000741	-0.032125	-0.141457	-0.437280	-0.229045	0.680581	0.698347	0.106218	0.194523	0	0
61313	1.231509	9.756255	-0.024733	-0.004853	-0.004490	-0.028536	-0.141863	-0.436415	-0.229285	0.680678	0.698294	0.106360	0.194296	0	0
61314	1.245245	9.671535	-0.047745	0.007951	0.018817	-0.031882	-0.141729	-0.436151	-0.228597	0.680669	0.698275	0.106678	0.194220	0	0
61315	1.250242	9.659484	-0.076388	0.004426	0.034789	-0.031791	-0.140653	-0.436421	-0.230252	0.680665	0.698206	0.107127	0.194235	0	0
61316	1.293856	9.665134	-0.043798	-0.002966	0.034556	-0.024754	-0.140117	-0.435852	-0.230920	0.680702	0.698090	0.107480	0.194328	0	0
61317	1.321520	9.740896	-0.014633	-0.013961	0.034293	-0.017727	-0.139983	-0.435836	-0.231738	0.680799	0.697911	0.107791	0.194456	0	0
61318	1.369683	9.753906	-0.030104	-0.004608	0.029390	-0.031885	-0.139712	-0.436544	-0.232036	0.680866	0.697787	0.108156	0.194466	0	0
61319	1.413887	9.730436	0.005131	0.004320	0.003732	-0.033799	-0.139178	-0.435310	-0.230777	0.680900	0.697774	0.108405	0.194253	0	0
61320	1.390191	9.703302	0.004609	0.008232	-0.011000	-0.048020	-0.140118	-0.435569	-0.230911	0.680953	0.697798	0.108633	0.193858	0	0
61321	1.367025	9.651903	0.018729	0.001238	-0.028578	-0.058757	-0.137564	-0.435910	-0.230952	0.681091	0.697800	0.108829	0.193254	0	0
61322	1.393568	9.654810	0.000264	-0.000525	-0.020591	-0.058717	-0.136892	-0.435916	-0.231368	0.681235	0.697770	0.109048	0.192727	0	0
61323	1.400401	9.676783	0.000308	0.000993	-0.030575	-0.049937	-0.136354	-0.436218	-0.231112	0.681360	0.697783	0.109167	0.192171	0	0
61324	1.360710	9.724617	0.013172	-0.020515	-0.051917	-0.057208	-0.135012	-0.435513	-0.232330	0.681674	0.697679	0.109124	0.191457	0	0
61325	1.306048	9.791598	0.010990	-0.004657	-0.053871	-0.044784	-0.135552	-0.434494	-0.232971	0.681853	0.697703	0.109036	0.190781	0	0
61326	1.229067	9.765926	0.030486	0.013328	-0.046658	-0.042896	-0.134476	-0.435091	-0.232731	0.681898	0.697835	0.108993	0.190164	0	0
61327	1.196668	9.680366	-0.025230	0.000852	-0.042235	-0.046431	-0.133537	-0.434754	-0.229872	0.682028	0.697872	0.109006	0.189552	0	0
61328	1.172348	9.692068	0.022081	-0.014324	-0.057242	-0.020048	-0.131930	-0.433092	-0.229838	0.682233	0.697859	0.108679	0.189048	0	0
61329	1.175637	9.774670	0.050446	-0.026924	-0.045833	-0.018252	-0.131658	-0.433910	-0.231500	0.682507	0.697744	0.108418	0.188634	0	0
61330	1.184271	9.833094	0.083972	0.002224	-0.029322	-0.028669	-0.131654	-0.435134	-0.233718	0.682583	0.697782	0.108371	0.188246	0	0
61331	1.156208	9.774316	0.035409	0.023687	-0.039901	-0.025123	-0.129776	-0.434205	-0.232893	0.682510	0.697993	0.108293	0.187772	0	0
61332	1.121330	9.695613	0.001382	0.045551	-0.028814	-0.031964	-0.131564	-0.434124	-0.232619	0.682289	0.698321	0.108355	0.187320	0	0
61333	1.129330	9.649627	-0.058208	0.020581	-0.021738	-0.039068	-0.130486	-0.435010	-0.232116	0.682244	0.698461	0.108492	0.186881	0	0
61334	1.163678	9.642977	0.031966	0.003885	-0.036491	-0.023310	-0.128743	-0.433616	-0.232908	0.682305	0.698529	0.108363	0.186478	0	0
61335	1.100335	9.785061	0.057838	-0.003417	-0.047265	-0.021627	-0.129554	-0.432040	-0.232848	0.682423	0.698572	0.108159	0.186006	0	0
61336	1.086954	9.852795	0.085804	0.012990	-0.041618	-0.028612	-0.128340	-0.433625	-0.232913	0.682436	0.698705	0.108049	0.185522	0	0
61337	1.102530	9.797239	0.062628	0.045353	-0.028989	-0.024894	-0.128204	-0.434380	-0.231033	0.682199	0.699042	0.108082	0.185103	0	0
61338	1.094754	9.687845	-0.021040	0.030846	-0.055784	-0.025103	-0.127402	-0.432700	-0.230988	0.682095	0.699327	0.107884	0.184525	0	0
61339	1.099809	9.678227	-0.015998	0.018263	-0.052334	-0.025121	-0.128748	-0.432087	-0.231633	0.682073	0.699522	0.107710	0.183971	0	0
61340	1.108785	9.724522	0.048925	-0.010440	-0.050706	-0.028742	-0.126186	-0.434992	-0.231077	0.682259	0.699511	0.107495	0.183446	0	0
61341	1.073679	9.787005	0.071449	-0.005148	-0.073776	-0.028869	-0.126592	-0.433819	-0.232395	0.682430	0.699580	0.107157	0.182742	0	0
61342	1.049125	9.791408	-0.001556	0.020127	-0.068190	-0.030515	-0.124580	-0.432607	-0.231699	0.682423	0.699808	0.106891	0.182050	0	0
61343	1.064509	9.753230	0.027940	0.030737	-0.073631	-0.025295	-0.123868	-0.432648	-0.232640	0.682336	0.700124	0.106593	0.181333	0	0
61344	1.041143	9.704249	-0.006110	0.023941	-0.084832	-0.042178	-0.123737	-0.431673	-0.232065	0.682340	0.700394	0.106302	0.180441	0	0
61345	1.046058	9.697054	-0.029978	0.011163	-0.078024	-0.034218	-0.124542	-0.432061	-0.232885	0.682410	0.700575	0.106002	0.179653	0	0
61346	1.108903	9.710336	0.000738	0.014888	-0.080524	-0.039542	-0.122665	-0.430723	-0.231366	0.682468	0.700777	0.105705	0.178818	0	0
61347	1.141640	9.774051	0.025335	0.009191	-0.082608	-0.028974	-0.121720	-0.432141	-0.232240	0.682546	0.700956	0.105332	0.178037	0	0
61348	1.165833	9.779346	0.045296	0.018375	-0.114226	-0.041531	-0.121987	-0.432704	-0.232119	0.682616	0.701239	0.104825	0.176948	0	0
61349	1.118289	9.725071	-0.003899	0.021199	-0.130034	-0.048682	-0.119575	-0.430800	-0.231133	0.682693	0.701561	0.104286	0.175687	0	0
61350	1.113981	9.681284	-0.109622	0.006960	-0.128248	-0.054015	-0.119306	-0.430479	-0.233031	0.682879	0.701775	0.103750	0.174424	0	0
61351	1.100044	9.661617	-0.042497	-0.010474	-0.139324	-0.043529	-0.117962	-0.430485	-0.234136	0.683176	0.701900	0.103055	0.173166	0	0
61352	1.075564	9.680599	-0.000061	-0.026613	-0.146484	-0.047158	-0.116755	-0.429654	-0.234531	0.683601	0.701921	0.102287	0.171857	0	0
61353	1.037429	9.767300	-0.016329	-0.028519	-0.158991	-0.045471	-0.114871	-0.430527	-0.235398	0.684045	0.701950	0.101439	0.170466	0	0
61354	1.041284	9.820780	0.007459	-0.026857	-0.146705	-0.038318	-0.114336	-0.429816	-0.236062	0.684453	0.701975	0.100606	0.169214	0	0
61355	1.068657	9.777575	-0.039521	-0.019211	-0.142691	-0.054185	-0.115274	-0.430147	-0.239192	0.684827	0.702028	0.099946	0.167868	0	0
61356	1.087464	9.802189	-0.068016	-0.017577	-0.158766	-0.050751	-0.113530	-0.429319	-0.240002	0.685200	0.702120	0.099131	0.166436	0	0
61357	1.053871	9.782156	-0.088155	-0.007043	-0.166011	-0.041914	-0.112992	-0.429335	-0.239873	0.685487	0.702304	0.098244	0.164998	0	0
61358	1.040230	9.743071	-0.049762	-0.009231	-0.178782	-0.029622	-0.110444	-0.427686	-0.240258	0.685782	0.702503	0.097158	0.163561	0	0
61359	1.020653	9.752425	-0.050433	-0.005585	-0.189333	-0.033211	-0.110847	-0.427648	-0.241477	0.686063	0.702739	0.096051	0.162017	0	0
61360	1.009613	9.825058	-0.017618	-0.011447	-0.186263	-0.015529	-0.109366	-0.428657	-0.242207	0.686353	0.702944	0.094810	0.160624	0	0
61361	0.989414	9.858673	-0.061822	-0.007743	-0.184368	-0.019038	-0.108290	-0.428943	-0.243182	0.686616	0.703166	0.093632	0.159214	0	0
61362	0.956265	9.809512	-0.125058	0.033306	-0.194981	-0.007473	-0.107351	-0.428049	-0.246022	0.686583	0.703694	0.092343	0.157770	0	0
61363	0.899042	9.769637	-0.078368	0.024197	-0.182768	-0.001222	-0.106811	-0.428606	-0.246999	0.686587	0.704144	0.091102	0.156463	0	0
61364	0.850768	9.754191	-0.113435	0.013333	-0.156369	0.005998	-0.106275	-0.428351	-0.246317	0.686632	0.704482	0.089953	0.155402	0	0
61365	0.899175	9.759927	-0.097549	-0.002021	-0.126443	0.013203	-0.105876	-0.426938	-0.246548	0.686744	0.704673	0.088955	0.154613	0	0
61366	0.913074	9.799026	-0.054086	-0.001107	-0.121988	0.013228	-0.106277	-0.427791	-0.246027	0.686846	0.704863	0.087969	0.153858	0	0
61367	0.922311	9.823470	-0.044358	0.007871	-0.126356	0.013225	-0.105739	-0.427766	-0.247665	0.686886	0.705119	0.086987	0.153060	0	0
61368	0.913186	9.794173	-0.049231	0.024533	-0.117823	-0.002578	-0.105739	-0.427753	-0.248209	0.686826	0.705463	0.086179	0.152201	0	0
61369	0.880752	9.706181	-0.131410	0.041554	-0.095637	0.004703	-0.107218	-0.427153	-0.248173	0.686613	0.705894	0.085518	0.151532	0	0
61370	0.847343	9.671582	-0.185135	0.020807	-0.087013	0.008239	-0.105203	-0.427193	-0.248470	0.686535	0.706173	0.084841	0.150969	0	0
61371	0.851650	9.703222	-0.156354	0.001954	-0.065877	0.010080	-0.104664	-0.427803	-0.247135	0.686567	0.706291	0.084287	0.150580	0	0
61372	0.870300	9.744834	-0.127208	-0.011202	-0.051499	-0.000484	-0.106007	-0.427923	-0.246715	0.686697	0.706288	0.083868	0.150236	0	0
61373	0.903751	9.769717	-0.121555	-0.008038	-0.053641	0.015417	-0.105739	-0.427945	-0.246038	0.686781	0.706323	0.083346	0.149978	0	0
61374	0.903501	9.781851	-0.124061	0.002911	-0.041016	0.011995	-0.105742	-0.426831	-0.245185	0.686783	0.706411	0.082932	0.149782	0	0
61375	0.865378	9.744741	-0.151431	0.017967	-0.011076	-0.007205	-0.104933	-0.427646	-0.247535	0.686681	0.706542	0.082901	0.149648	0	0
61376	0.868660	9.693816	-0.201499	0.016156	0.016334	-0.001728	-0.104931	-0.428514	-0.246746	0.686563	0.706624	0.082996	0.149750	0	0
61377	0.905095	9.694480	-0.171499	0.000182	0.014645	-0.010639	-0.105069	-0.427064	-0.248059	0.686571	0.706592	0.083139	0.149789	0	0
61378	0.929047	9.716769	-0.120379	-0.012651	0.010788	-0.002754	-0.105069	-0.427221	-0.247383	0.686662	0.706483	0.083162	0.149870	0	0
61379	0.952913	9.741483	-0.081317	-0.019869	0.028423	0.000865	-0.105335	-0.427895	-0.248627	0.686782	0.706302	0.083288	0.150102	0	0
61380	0.970211	9.834038	-0.158517	-0.014169	0.037601	-0.008789	-0.106275	-0.428175	-0.247808	0.686871	0.706137	0.083535	0.150332	0	0
61381	0.991945	9.844147	-0.119410	0.017775	0.032144	0.007183	-0.106673	-0.429876	-0.247314	0.686713	0.706214	0.083699	0.150603	0	0
61382	1.049551	9.748086	-0.136176	0.042591	0.041681	-0.010368	-0.104799	-0.427366	-0.247527	0.686400	0.706432	0.084070	0.150803	0	0
61383	1.063208	9.665791	-0.168837	0.011005	0.041328	-0.006931	-0.104798	-0.427951	-0.246730	0.686302	0.706437	0.084386	0.151048	0	0
61384	1.070395	9.670776	-0.163840	-0.011004	0.038995	0.008012	-0.106812	-0.428461	-0.247131	0.686342	0.706306	0.084528	0.151401	0	0
61385	1.060424	9.694880	-0.099331	-0.025314	0.044276	0.005348	-0.106410	-0.427882	-0.248070	0.686480	0.706067	0.084721	0.151782	0	0
61386	1.078687	9.748616	-0.116027	-0.027092	0.038972	0.003535	-0.106948	-0.427883	-0.247519	0.686639	0.705821	0.084870	0.152117	0	0
61387	1.121591	9.783381	-0.124602	-0.035856	0.049745	-0.003507	-0.106005	-0.428398	-0.250677	0.686860	0.705494	0.085147	0.152486	0	0
61388	1.131477	9.773849	-0.124227	-0.008014	0.037533	-0.003500	-0.106816	-0.426710	-0.249388	0.686897	0.705376	0.085363	0.152745	0	0
61389	1.098601	9.724703	-0.100792	0.010665	0.030400	0.003595	-0.107486	-0.427723	-0.247780	0.686795	0.705403	0.085527	0.152987	0	0
61390	1.052448	9.733579	-0.078203	0.010356	0.024799	0.014176	-0.107078	-0.429317	-0.246611	0.686685	0.705445	0.085561	0.153264	0	0
61391	1.049846	9.743242	-0.073541	-0.011204	0.022884	0.012328	-0.108293	-0.427289	-0.247348	0.686730	0.705341	0.085577	0.153532	0	0
61392	1.074863	9.695138	-0.130185	-0.020482	0.017231	0.021986	-0.107889	-0.427773	-0.245191	0.686833	0.705189	0.085457	0.153835	0	0
61393	1.074787	9.695134	-0.154260	-0.027080	0.019500	-0.000122	-0.107619	-0.428021	-0.246971	0.687012	0.704971	0.085512	0.154008	0	0
61394	1.041961	9.762512	-0.146146	-0.026459	0.021020	0.010503	-0.107887	-0.428600	-0.246170	0.687171	0.704763	0.085488	0.154263	0	0
61395	1.087936	9.763345	-0.164000	-0.015572	0.040671	0.010653	-0.109901	-0.428476	-0.249545	0.687233	0.704600	0.085631	0.154650	0	0
61396	1.121762	9.773673	-0.131745	-0.015683	0.027295	0.012327	-0.109231	-0.428113	-0.247500	0.687309	0.704457	0.085653	0.154952	0	0
61397	1.107127	9.785550	-0.086546	-0.018155	0.010668	0.000721	-0.109367	-0.427673	-0.248028	0.687430	0.704315	0.085655	0.155062	0	0
61398	1.131711	9.769004	-0.080852	-0.004952	0.013994	-0.021323	-0.108560	-0.427968	-0.248320	0.687493	0.704238	0.085839	0.155030	0	0
61399	1.147305	9.711020	-0.113638	0.009770	0.001132	-0.035505	-0.108827	-0.428233	-0.248869	0.687482	0.704271	0.086073	0.154800	0	0
61400	1.120368	9.720239	-0.143421	0.002155	0.002450	-0.019601	-0.108969	-0.425972	-0.248522	0.687502	0.704262	0.086177	0.154692	0	0
61401	1.102171	9.787886	-0.105974	-0.006724	-0.001048	-0.024955	-0.109369	-0.426837	-0.247457	0.687592	0.704194	0.086295	0.154535	0	0
61402	1.091862	9.821688	-0.087287	0.000108	-0.019033	-0.014439	-0.108429	-0.426559	-0.248139	0.687638	0.704209	0.086211	0.154313	0	0
61403	1.112212	9.775933	-0.071874	0.017707	-0.003320	0.003395	-0.107624	-0.426430	-0.248417	0.687514	0.704337	0.086151	0.154314	0	0
61404	1.108810	9.705472	-0.059410	0.021575	-0.038454	-0.012728	-0.108694	-0.428129	-0.247370	0.687422	0.704530	0.085955	0.153948	0	0
61405	1.052900	9.704451	-0.118893	-0.007240	-0.017475	-0.008250	-0.107618	-0.428270	-0.248476	0.687504	0.704499	0.085840	0.153792	0	0
61406	1.069302	9.733881	-0.111390	-0.000823	0.003938	-0.008982	-0.108156	-0.428270	-0.247926	0.687528	0.704476	0.085874	0.153768	0	0
61407	1.127610	9.730086	-0.090313	0.001701	-0.003279	-0.003728	-0.108432	-0.425698	-0.248656	0.687527	0.704488	0.085838	0.153736	0	0
61408	1.132608	9.730182	-0.042015	-0.000143	-0.012183	-0.003793	-0.107487	-0.426795	-0.251152	0.687552	0.704500	0.085723	0.153632	0	0
61409	1.131957	9.766587	-0.018237	0.003571	-0.022665	-0.010039	-0.107085	-0.426845	-0.249389	0.687565	0.704549	0.085601	0.153419	0	0
61410	1.080802	9.777796	-0.029520	0.003375	-0.019312	-0.002051	-0.108423	-0.428528	-0.248748	0.687569	0.704597	0.085433	0.153277	0	0
61411	1.059744	9.736141	-0.053925	-0.000323	-0.031835	-0.000367	-0.107887	-0.427924	-0.250912	0.687602	0.704641	0.085173	0.153070	0	0
61412	1.020451	9.762133	-0.052920	-0.000268	-0.019391	-0.000280	-0.107217	-0.427713	-0.248463	0.687628	0.704666	0.084985	0.152941	0	0
61413	1.039804	9.762483	-0.061958	0.006968	-0.011328	-0.000210	-0.107755	-0.427094	-0.250206	0.687593	0.704729	0.084875	0.152874	0	0
61414	1.020480	9.757276	-0.074548	0.015767	-0.014098	0.006877	-0.107348	-0.428562	-0.248353	0.687491	0.704862	0.084697	0.152817	0	0
61415	1.005921	9.761868	-0.050956	0.003419	-0.010427	-0.001976	-0.107079	-0.428537	-0.249716	0.687482	0.704897	0.084601	0.152747	0	0
61416	1.023061	9.752469	-0.055174	-0.003788	-0.012265	-0.002014	-0.107889	-0.427707	-0.248047	0.687530	0.704885	0.084468	0.152660	0	0
61417	1.035789	9.716282	-0.090620	0.002453	-0.015813	-0.000249	-0.106677	-0.428100	-0.250660	0.687529	0.704924	0.084321	0.152565	0	0
61418	1.070675	9.665933	-0.106020	-0.000133	-0.001566	-0.001940	-0.106412	-0.426983	-0.250218	0.687543	0.704921	0.084265	0.152547	0	0
61419	1.061432	9.646346	-0.086898	-0.021480	-0.019218	-0.014494	-0.106813	-0.427521	-0.251048	0.687736	0.704788	0.084157	0.152351	0	0
61420	1.035645	9.728420	-0.059421	-0.040029	-0.013733	-0.026893	-0.106143	-0.426996	-0.249950	0.688078	0.704508	0.084135	0.152112	0	0
61421	1.019141	9.834942	-0.007771	-0.055076	-0.002993	-0.034830	-0.106140	-0.427927	-0.252566	0.688525	0.704102	0.084231	0.151919	0	0
61422	0.955540	9.862919	-0.017156	-0.017729	-0.019036	-0.020657	-0.106007	-0.427404	-0.250781	0.688705	0.703988	0.084161	0.151666	0	0
61423	0.936219	9.867429	0.032770	-0.017439	-0.001057	-0.028495	-0.104930	-0.428272	-0.251094	0.688876	0.703843	0.084283	0.151498	0	0
61424	0.907608	9.847490	0.056115	0.012923	0.020225	-0.015880	-0.104933	-0.427146	-0.250785	0.688800	0.703885	0.084495	0.151528	0	0
61425	0.929095	9.721630	-0.074676	0.025490	0.020283	-0.014068	-0.105196	-0.429084	-0.252478	0.688628	0.704015	0.084728	0.151574	0	0
61426	0.984873	9.591546	-0.117721	0.003321	0.016906	0.007052	-0.105466	-0.428505	-0.252729	0.688588	0.704016	0.084740	0.151745	0	0
61427	1.034810	9.645864	-0.078082	-0.027202	0.003452	0.001552	-0.105738	-0.427568	-0.250109	0.688778	0.703822	0.084667	0.151825	0	0
61428	1.034803	9.772103	-0.050147	-0.032500	-0.003570	-0.003820	-0.105603	-0.427826	-0.251344	0.689023	0.703597	0.084564	0.151810	0	0
61429	1.053931	9.782159	-0.068894	-0.018306	-0.007181	0.003270	-0.104930	-0.428099	-0.252449	0.689157	0.703482	0.084418	0.151820	0	0
61430	1.039888	9.762486	-0.035475	-0.017980	-0.018386	-0.010943	-0.106951	-0.426050	-0.253312	0.689324	0.703374	0.084282	0.151637	0	0
61431	0.976192	9.800176	-0.013641	-0.023157	-0.010257	-0.017968	-0.105470	-0.427065	-0.253771	0.689526	0.703212	0.084257	0.151483	0	0
61432	0.970882	9.819497	-0.038023	-0.032620	-0.008996	-0.000307	-0.105067	-0.426769	-0.254719	0.689772	0.702998	0.084088	0.151451	0	0
61433	1.035409	9.747843	-0.011429	-0.014495	-0.001641	-0.003751	-0.105334	-0.427496	-0.253650	0.689885	0.702895	0.084035	0.151448	0	0
61434	1.021708	9.708754	0.007703	0.000323	-0.002902	-0.019622	-0.105467	-0.427713	-0.256378	0.689923	0.702882	0.084094	0.151298	0	0
61435	0.904571	9.745468	-0.015427	0.000065	-0.008465	-0.010793	-0.104526	-0.428068	-0.254223	0.689950	0.702883	0.084065	0.151187	0	0
61436	0.909126	9.760117	-0.015397	0.001943	-0.001293	-0.012511	-0.104389	-0.429030	-0.255616	0.689964	0.702886	0.084089	0.151097	0	0
61437	0.981791	9.761435	-0.020399	-0.003805	-0.005198	-0.000193	-0.104527	-0.427942	-0.253538	0.689999	0.702864	0.084003	0.151085	0	0
61438	1.042472	9.767398	0.046415	-0.019931	0.001828	-0.001982	-0.104660	-0.428222	-0.253545	0.690149	0.702719	0.083942	0.151110	0	0
61439	1.020314	9.781559	0.026370	-0.007473	-0.008825	0.001530	-0.105465	-0.428751	-0.254370	0.690210	0.702679	0.083813	0.151088	0	0
61440	1.015915	9.757202	0.014382	0.002128	-0.001108	-0.019606	-0.104261	-0.426769	-0.255545	0.690235	0.702676	0.083885	0.150948	0	0
61441	1.033289	9.735668	0.007856	0.011262	-0.002678	-0.024894	-0.104123	-0.427926	-0.254631	0.690199	0.702734	0.084012	0.150771	0	0
61442	1.064703	9.743523	0.028019	0.010873	-0.015430	-0.012608	-0.103182	-0.428400	-0.253432	0.690163	0.702819	0.083952	0.150574	0	0
61443	1.050249	9.743263	0.054057	0.007405	-0.017106	-0.017931	-0.103718	-0.428828	-0.252759	0.690156	0.702877	0.083924	0.150348	0	0
61444	1.033450	9.728389	0.012730	0.018200	-0.018796	-0.017903	-0.103453	-0.427548	-0.253266	0.690079	0.703014	0.083888	0.150084	0	0
61445	1.035567	9.742992	0.007870	0.007471	-0.024133	-0.021508	-0.104793	-0.428615	-0.254782	0.690084	0.703080	0.083836	0.149784	0	0
61446	1.015820	9.766914	0.045600	0.007134	-0.014706	-0.007301	-0.104520	-0.429867	-0.256050	0.690066	0.703142	0.083734	0.149628	0	0
61447	1.044901	9.762584	0.017638	0.005504	-0.018989	-0.014412	-0.102510	-0.428419	-0.253305	0.690069	0.703193	0.083664	0.149415	0	0
61448	1.055438	9.716647	-0.005765	0.016340	-0.011787	-0.014332	-0.101975	-0.427551	-0.254644	0.689994	0.703309	0.083649	0.149226	0	0
61449	1.041637	9.684841	0.027754	0.003140	-0.008079	-0.024955	-0.102644	-0.428699	-0.253312	0.690020	0.703317	0.083724	0.149020	0	0
61450	1.069257	9.765459	0.073731	-0.012247	-0.025984	-0.025128	-0.101704	-0.428135	-0.254122	0.690174	0.703248	0.083643	0.148680	0	0
61451	1.023894	9.849601	0.054853	0.005488	-0.042014	-0.018095	-0.100630	-0.427846	-0.255486	0.690202	0.703329	0.083439	0.148281	0	0
61452	0.952605	9.770617	0.005116	0.020757	-0.040160	-0.016247	-0.101165	-0.428356	-0.257402	0.690123	0.703516	0.083243	0.147871	0	0
61453	0.909759	9.726139	-0.029565	0.025096	-0.045593	-0.010952	-0.100357	-0.428946	-0.257158	0.690006	0.703743	0.082992	0.147480	0	0
61454	0.933304	9.765411	-0.000252	-0.000288	-0.044200	-0.003957	-0.101975	-0.427224	-0.256539	0.690059	0.703800	0.082654	0.147147	0	0
61455	0.996083	9.776261	-0.005629	0.014006	-0.056565	-0.002238	-0.102242	-0.428265	-0.254119	0.690015	0.703974	0.082250	0.146748	0	0
61456	0.996397	9.761702	0.001713	0.008473	-0.054965	0.003060	-0.099554	-0.428134	-0.256324	0.690005	0.704113	0.081800	0.146379	0	0
61457	0.964587	9.780548	0.024667	0.005211	-0.052909	-0.009308	-0.099956	-0.428390	-0.257145	0.690031	0.704214	0.081458	0.145965	0	0
61458	0.952537	9.770615	-0.016552	0.018035	-0.045517	-0.016290	-0.100359	-0.428408	-0.255916	0.689973	0.704389	0.081223	0.145521	0	0
61459	0.936284	9.731475	-0.038421	0.017273	-0.047172	-0.021601	-0.099423	-0.426977	-0.257514	0.689927	0.704554	0.081025	0.145053	0	0
61460	0.944089	9.702483	-0.052406	0.005339	-0.047491	-0.012800	-0.098885	-0.427150	-0.256709	0.689955	0.704647	0.080732	0.144628	0	0
61461	0.962466	9.756227	-0.032989	0.000092	-0.054470	-0.019941	-0.099150	-0.428119	-0.257418	0.690033	0.704705	0.080446	0.144134	0	0
61462	0.974060	9.785571	-0.013597	0.005284	-0.047531	-0.011043	-0.098744	-0.429112	-0.257727	0.690059	0.704798	0.080140	0.143721	0	0
61463	1.001209	9.764217	0.006656	0.009869	-0.059805	-0.016418	-0.098215	-0.426300	-0.257370	0.690066	0.704934	0.079807	0.143206	0	0
