# Supplementary material for: Identification of Haptic Based Guiding Using Hard Reins
Source: PLoS One. 2015 Jul 22;10(7):e0132020. doi: 10.1371/journal.pone.0132020 (PMC4511788; doi:10.1371/journal.pone.0132020)
Supplement: S1 File — (ZIP) [file pone.0132020.s001.zip › MotionData1/Subject1/T5/fc5.txt]

// Start Time: 0
// Sample rate: 50.0Hz
// Scenario: 4.0
// Firmware Version: 2.6.1
Counter	Acc_X	Acc_Y	Acc_Z	Gyr_X	Gyr_Y	Gyr_Z	Mag_X	Mag_Y	Mag_Z	Quat_w	Quat_x	Quat_y	Quat_z	AnalogIn_1	AnalogIn_2
63423	8.281044	0.503937	-5.230737	0.073491	0.019688	-0.003650	-0.606634	-0.322717	0.685472	-0.203508	-0.815020	0.317291	-0.440061	0	0
63424	8.290629	0.494207	-5.233574	0.065860	0.029682	-0.016526	-0.605943	-0.322115	0.684656	-0.203144	-0.815047	0.316838	-0.440505	0	0
63425	8.293076	0.494126	-5.228835	0.051154	0.022469	-0.018378	-0.606202	-0.324097	0.684253	-0.202886	-0.815087	0.316442	-0.440835	0	0
63426	8.315005	0.478913	-5.191107	0.050442	0.025719	-0.011040	-0.606792	-0.322877	0.682923	-0.202619	-0.815076	0.316125	-0.441204	0	0
63427	8.331926	0.473822	-5.182112	0.047524	0.033531	-0.018396	-0.606119	-0.319922	0.683807	-0.202425	-0.815059	0.315722	-0.441613	0	0
63428	8.336559	0.452163	-5.196919	0.041845	0.033985	-0.025751	-0.607936	-0.320514	0.684775	-0.202305	-0.815051	0.315280	-0.441999	0	0
63429	8.341282	0.457177	-5.211555	0.047291	0.035922	-0.027577	-0.606646	-0.321982	0.685095	-0.202160	-0.815052	0.314798	-0.442407	0	0
63430	8.302758	0.474469	-5.214833	0.021629	0.037941	-0.029472	-0.608399	-0.318683	0.682636	-0.202240	-0.814992	0.314419	-0.442751	0	0
63431	8.327129	0.468939	-5.177133	0.040236	0.026997	-0.016566	-0.609512	-0.319544	0.683016	-0.202076	-0.814982	0.314076	-0.443086	0	0
63432	8.336747	0.468908	-5.179909	0.032746	0.035743	-0.023933	-0.607679	-0.319442	0.683287	-0.202033	-0.814936	0.313698	-0.443458	0	0
63433	8.356188	0.502631	-5.173170	0.025180	0.036314	-0.033115	-0.608509	-0.320851	0.683066	-0.202094	-0.814907	0.313268	-0.443788	0	0
63434	8.365548	0.476222	-5.197846	0.024940	0.044283	-0.043224	-0.609371	-0.319016	0.683894	-0.202225	-0.814869	0.312744	-0.444167	0	0
63435	8.336817	0.478542	-5.175017	0.016069	0.030704	-0.031297	-0.608256	-0.319494	0.681595	-0.202334	-0.814840	0.312381	-0.444426	0	0
63436	8.312207	0.474732	-5.239339	-0.002233	0.027077	-0.031335	-0.609101	-0.319352	0.681895	-0.202584	-0.814783	0.312117	-0.444602	0	0
63437	8.342328	0.489493	-5.090611	0.020638	0.050126	-0.033148	-0.609814	-0.319028	0.681357	-0.202724	-0.814683	0.311679	-0.445030	0	0
63438	8.365520	0.512855	-5.216930	-0.015861	0.028749	-0.027675	-0.609064	-0.322746	0.680977	-0.203078	-0.814576	0.311511	-0.445182	0	0
63439	8.376141	0.481801	-5.077434	-0.008178	0.005868	-0.045973	-0.610523	-0.318725	0.681242	-0.203371	-0.814653	0.311187	-0.445133	0	0
63440	8.397369	0.526350	-5.155231	-0.038394	0.015284	-0.047873	-0.610496	-0.320739	0.681398	-0.203942	-0.814633	0.310954	-0.445070	0	0
63441	8.356659	0.565220	-5.138963	-0.037045	0.035574	-0.033223	-0.610478	-0.322568	0.680719	-0.204506	-0.814480	0.310802	-0.445199	0	0
63442	8.347559	0.574101	-5.073348	0.005620	0.036895	-0.011119	-0.610758	-0.322571	0.680863	-0.204631	-0.814332	0.310645	-0.445520	0	0
63443	8.327757	0.555645	-5.133113	0.022099	0.066471	-0.013896	-0.610796	-0.321290	0.678120	-0.204724	-0.814102	0.310323	-0.446124	0	0
63444	8.358992	0.514120	-5.127306	0.032702	0.041376	-0.025763	-0.612168	-0.323079	0.679997	-0.204709	-0.814034	0.309920	-0.446534	0	0
63445	8.397966	0.525306	-5.077966	0.015969	0.034608	-0.034949	-0.612338	-0.321186	0.679411	-0.204845	-0.813997	0.309519	-0.446816	0	0
63446	8.391089	0.551569	-5.043722	-0.007394	0.031850	-0.018470	-0.612214	-0.320955	0.677590	-0.205089	-0.813871	0.309364	-0.447042	0	0
63447	8.400666	0.539414	-5.046575	-0.002009	0.028372	-0.022124	-0.612770	-0.321919	0.676970	-0.205296	-0.813785	0.309161	-0.447244	0	0
63448	8.386104	0.551894	-5.065272	0.005058	0.025212	-0.031283	-0.613041	-0.322242	0.677800	-0.205479	-0.813750	0.308866	-0.447426	0	0
63449	8.385891	0.549829	-5.091847	0.007006	0.032356	-0.027621	-0.611627	-0.322692	0.677758	-0.205649	-0.813682	0.308570	-0.447677	0	0
63450	8.395583	0.566739	-5.092100	0.004841	0.034969	-0.040471	-0.612758	-0.321988	0.678377	-0.205898	-0.813636	0.308169	-0.447922	0	0
63451	8.424670	0.597942	-5.083323	0.009995	0.035492	-0.018428	-0.615580	-0.322462	0.677245	-0.206012	-0.813531	0.307927	-0.448226	0	0
63452	8.426968	0.598122	-5.097899	0.013764	0.024338	-0.047765	-0.614184	-0.322271	0.675832	-0.206200	-0.813566	0.307469	-0.448392	0	0
63453	8.444520	0.596804	-5.009193	0.021280	0.027557	-0.040408	-0.615058	-0.321032	0.674224	-0.206295	-0.813587	0.307014	-0.448620	0	0
63454	8.415646	0.623764	-5.015184	0.010599	0.031533	-0.029427	-0.614757	-0.321147	0.676473	-0.206438	-0.813534	0.306684	-0.448878	0	0
63455	8.391578	0.636079	-5.016619	0.029008	0.037701	-0.025734	-0.615587	-0.322549	0.676111	-0.206436	-0.813480	0.306292	-0.449243	0	0
63456	8.408020	0.583046	-5.048981	0.021950	0.040865	-0.016583	-0.614331	-0.322098	0.675280	-0.206465	-0.813362	0.306012	-0.449633	0	0
63457	8.405968	0.577560	-5.000631	0.032239	0.025500	-0.006445	-0.615324	-0.321383	0.675616	-0.206313	-0.813311	0.305788	-0.449949	0	0
63458	8.439662	0.601783	-5.016225	0.018171	0.015211	-0.018373	-0.614637	-0.320760	0.674378	-0.206299	-0.813309	0.305557	-0.450116	0	0
63459	8.449321	0.630948	-5.026058	0.025226	0.008373	-0.027518	-0.614630	-0.321066	0.674783	-0.206247	-0.813384	0.305228	-0.450227	0	0
63460	8.430128	0.621179	-5.010911	0.007266	0.007658	-0.014711	-0.615185	-0.321643	0.675034	-0.206284	-0.813380	0.305096	-0.450307	0	0
63461	8.415852	0.640477	-4.995759	0.004163	-0.001010	0.007319	-0.616170	-0.321370	0.675625	-0.206218	-0.813348	0.305164	-0.450349	0	0
63462	8.415701	0.606595	-5.000805	0.011982	0.005472	-0.009198	-0.615763	-0.320356	0.675261	-0.206181	-0.813349	0.305052	-0.450439	0	0
63463	8.420700	0.616001	-4.981607	0.033799	0.024026	0.018345	-0.615912	-0.320041	0.674718	-0.205900	-0.813232	0.305025	-0.450798	0	0
63464	8.440009	0.615809	-4.977500	0.026465	0.018527	0.018344	-0.615918	-0.318681	0.676214	-0.205660	-0.813121	0.305042	-0.451095	0	0
63465	8.471223	0.596271	-4.983625	0.029759	0.007319	0.005526	-0.618452	-0.319459	0.675343	-0.205419	-0.813109	0.304963	-0.451280	0	0
63466	8.466387	0.596335	-4.985860	0.039128	0.016981	0.012868	-0.618059	-0.317566	0.674610	-0.205106	-0.813042	0.304900	-0.451587	0	0
63467	8.468589	0.562535	-4.998240	0.029970	0.011486	0.012854	-0.617340	-0.318720	0.674531	-0.204843	-0.812989	0.304871	-0.451821	0	0
63468	8.471029	0.538075	-4.983998	0.030330	0.018086	0.025687	-0.619048	-0.317538	0.674339	-0.204546	-0.812859	0.304948	-0.452137	0	0
63469	8.446939	0.538233	-4.983096	0.033342	0.021385	0.000908	-0.618628	-0.317000	0.674933	-0.204339	-0.812804	0.304786	-0.452438	0	0
63470	8.454166	0.538186	-4.983366	0.032135	0.027393	0.023837	-0.619627	-0.316380	0.674276	-0.204059	-0.812645	0.304812	-0.452833	0	0
63471	8.454518	0.542448	-4.939874	0.031796	0.029073	0.010989	-0.619366	-0.314805	0.674230	-0.203843	-0.812521	0.304723	-0.453212	0	0
63472	8.459544	0.537175	-4.911111	0.034009	0.027273	0.025679	-0.618803	-0.314148	0.675254	-0.203531	-0.812365	0.304742	-0.453619	0	0
63473	8.468903	0.532719	-4.945306	0.042639	0.032133	0.005501	-0.620356	-0.314641	0.674109	-0.203262	-0.812266	0.304553	-0.454044	0	0
63474	8.468732	0.537895	-4.969420	0.035553	0.027929	0.014670	-0.619539	-0.312633	0.673803	-0.202999	-0.812137	0.304491	-0.454434	0	0
63475	8.454437	0.518200	-4.940029	0.035749	0.028408	0.022005	-0.620507	-0.314183	0.673574	-0.202699	-0.811990	0.304475	-0.454842	0	0
63476	8.473159	0.499523	-5.003652	0.008081	0.033647	0.012766	-0.620949	-0.312340	0.674117	-0.202684	-0.811785	0.304509	-0.455191	0	0
63477	8.502673	0.478760	-4.917935	0.048304	0.041000	0.011003	-0.623484	-0.312845	0.673545	-0.202370	-0.811639	0.304321	-0.455716	0	0
63478	8.486053	0.517472	-4.902569	-0.001440	0.043746	-0.001941	-0.622631	-0.313165	0.673941	-0.202533	-0.811411	0.304264	-0.456087	0	0
63479	8.502770	0.451761	-4.893961	0.013751	0.031577	-0.014745	-0.621826	-0.310558	0.673107	-0.202588	-0.811316	0.304044	-0.456379	0	0
63480	8.522101	0.536895	-4.923114	-0.009208	0.020713	-0.016590	-0.624079	-0.311597	0.671652	-0.202808	-0.811225	0.303943	-0.456511	0	0
63481	8.527133	0.556001	-4.903854	0.000481	0.043531	0.001749	-0.623520	-0.311578	0.671084	-0.202932	-0.810998	0.303892	-0.456893	0	0
63482	8.503241	0.536303	-4.869273	0.037101	0.052621	0.001798	-0.625509	-0.309733	0.672065	-0.202781	-0.810803	0.303651	-0.457465	0	0
63483	8.498044	0.529681	-4.915015	0.052100	0.049922	0.015592	-0.626080	-0.309683	0.671226	-0.202442	-0.810609	0.303463	-0.458084	0	0
63484	8.507474	0.439736	-4.903877	0.028032	0.039544	0.005455	-0.626498	-0.310098	0.671063	-0.202322	-0.810435	0.303343	-0.458523	0	0
63485	8.522500	0.431322	-4.827199	0.035139	0.034431	-0.001859	-0.625812	-0.309339	0.669975	-0.202154	-0.810330	0.303123	-0.458929	0	0
63486	8.517845	0.457897	-4.817190	0.014954	0.032757	-0.003727	-0.627788	-0.308501	0.671034	-0.202151	-0.810195	0.302985	-0.459260	0	0
63487	8.541968	0.428412	-4.801377	0.011622	0.035744	0.008191	-0.627085	-0.309293	0.669425	-0.202131	-0.810005	0.302951	-0.459625	0	0
63488	8.541614	0.429032	-4.847253	-0.003856	0.035630	0.010912	-0.628060	-0.310407	0.669083	-0.202237	-0.809765	0.303038	-0.459945	0	0
63489	8.553601	0.468077	-4.871601	-0.003022	0.043216	0.007240	-0.628074	-0.308999	0.669594	-0.202362	-0.809513	0.303049	-0.460325	0	0
63490	8.560781	0.487624	-4.886235	-0.001392	0.023287	0.001774	-0.629772	-0.308538	0.669498	-0.202433	-0.809375	0.303041	-0.460542	0	0
63491	8.580468	0.477015	-4.829069	0.004043	0.012276	0.000889	-0.628914	-0.310081	0.668547	-0.202437	-0.809300	0.303030	-0.460680	0	0
63492	8.555558	0.478609	-4.934407	-0.003337	0.014308	-0.001890	-0.629642	-0.308607	0.667940	-0.202525	-0.809201	0.303042	-0.460806	0	0
63493	8.541690	0.463045	-4.851865	-0.003558	0.005527	-0.009220	-0.629356	-0.308904	0.668060	-0.202617	-0.809172	0.302998	-0.460846	0	0
63494	8.551246	0.472877	-4.866651	-0.026860	0.008421	-0.025783	-0.629333	-0.310625	0.668093	-0.202987	-0.809126	0.302936	-0.460804	0	0
63495	8.534604	0.516504	-4.856082	-0.014568	-0.003648	-0.009220	-0.630458	-0.310622	0.668386	-0.203140	-0.809117	0.302961	-0.460736	0	0
63496	8.517521	0.473098	-4.865388	-0.021325	0.004377	0.010930	-0.629937	-0.308262	0.666835	-0.203275	-0.808996	0.303163	-0.460758	0	0
63497	8.527092	0.453636	-4.865873	-0.030649	-0.008155	0.005425	-0.630461	-0.310343	0.668545	-0.203476	-0.808930	0.303390	-0.460634	0	0
63498	8.556201	0.496996	-4.859432	-0.038322	-0.011047	-0.007418	-0.629887	-0.310808	0.669075	-0.203792	-0.808897	0.303561	-0.460440	0	0
63499	8.563404	0.506745	-4.866884	-0.051619	-0.011757	-0.025791	-0.628327	-0.312476	0.667545	-0.204295	-0.808900	0.303640	-0.460159	0	0
63500	8.541652	0.502136	-4.873347	-0.063678	-0.038206	-0.029448	-0.627891	-0.314413	0.666008	-0.204849	-0.808998	0.303830	-0.459617	0	0
63501	8.531971	0.516911	-4.884966	-0.065835	-0.017304	-0.009299	-0.627892	-0.313877	0.666747	-0.205374	-0.808946	0.304118	-0.459282	0	0
63502	8.532036	0.536310	-4.884842	-0.054910	-0.018147	-0.011109	-0.628022	-0.314602	0.666985	-0.205812	-0.808927	0.304337	-0.458974	0	0
63503	8.551552	0.530877	-4.851791	-0.064350	-0.017465	-0.022134	-0.627712	-0.316226	0.667869	-0.206384	-0.808918	0.304515	-0.458616	0	0
63504	8.541661	0.538704	-4.887602	-0.058763	-0.017698	-0.018455	-0.628696	-0.316891	0.667131	-0.206897	-0.808904	0.304708	-0.458281	0	0
63505	8.536829	0.529004	-4.885069	-0.058887	-0.037789	-0.021178	-0.627385	-0.320604	0.666464	-0.207358	-0.808995	0.304911	-0.457776	0	0
63506	8.512727	0.536501	-4.888950	-0.068327	-0.046373	-0.031281	-0.627269	-0.318341	0.667027	-0.207917	-0.809133	0.305097	-0.457154	0	0
63507	8.464602	0.541602	-4.882286	-0.060956	-0.044672	-0.029443	-0.626259	-0.320213	0.666901	-0.208411	-0.809276	0.305256	-0.456570	0	0
63508	8.449989	0.561487	-4.910595	-0.058911	-0.035908	-0.022114	-0.626247	-0.321342	0.666548	-0.208891	-0.809352	0.305465	-0.456076	0	0
63509	8.445294	0.575936	-4.900663	-0.067787	-0.042061	-0.011109	-0.625259	-0.321629	0.666238	-0.209364	-0.809412	0.305798	-0.455529	0	0
63510	8.476576	0.570914	-4.904282	-0.077183	-0.034983	-0.021226	-0.625240	-0.322799	0.666730	-0.209981	-0.809447	0.306080	-0.454993	0	0
63511	8.493429	0.607404	-4.921582	-0.084441	-0.037882	-0.018473	-0.623955	-0.324505	0.666046	-0.210635	-0.809474	0.306420	-0.454413	0	0
63512	8.512667	0.619532	-4.931884	-0.076990	-0.042829	-0.012939	-0.622953	-0.325540	0.666396	-0.211192	-0.809517	0.306790	-0.453828	0	0
63513	8.503026	0.629360	-4.936290	-0.066495	-0.041772	-0.031273	-0.623910	-0.327152	0.667433	-0.211746	-0.809638	0.306953	-0.453244	0	0
63514	8.459641	0.678467	-4.958502	-0.077135	-0.039747	-0.018453	-0.623909	-0.327689	0.666694	-0.212340	-0.809681	0.307274	-0.452671	0	0
63515	8.445175	0.663948	-4.953225	-0.078963	-0.039745	-0.018462	-0.622039	-0.330322	0.667218	-0.212943	-0.809726	0.307593	-0.452091	0	0
63516	8.434731	0.641036	-5.047186	-0.097589	-0.038921	-0.031355	-0.622315	-0.331148	0.666604	-0.213763	-0.809760	0.307899	-0.451434	0	0
63517	8.465615	0.693484	-4.816117	-0.075025	-0.036508	-0.042302	-0.622297	-0.332705	0.666224	-0.214451	-0.809870	0.307999	-0.450841	0	0
63518	8.482925	0.684595	-5.065612	-0.117702	-0.012963	-0.033253	-0.621289	-0.334434	0.666107	-0.215519	-0.809750	0.308320	-0.450328	0	0
63519	8.445949	0.665035	-4.854214	-0.084942	-0.038647	-0.036823	-0.620019	-0.334997	0.665495	-0.216255	-0.809830	0.308514	-0.449697	0	0
63520	8.435603	0.722435	-4.969394	-0.145436	-0.043765	-0.040600	-0.620837	-0.336998	0.665660	-0.217483	-0.809810	0.308960	-0.448834	0	0
63521	8.445305	0.832011	-5.007689	-0.111713	-0.006771	-0.013964	-0.619958	-0.339854	0.665191	-0.218431	-0.809617	0.309389	-0.448427	0	0
63522	8.430920	0.824668	-4.995122	-0.077027	-0.012467	0.018224	-0.619536	-0.340255	0.664456	-0.218942	-0.809418	0.309945	-0.448153	0	0
63523	8.425633	0.774301	-5.033900	-0.094665	-0.002553	0.007152	-0.620653	-0.341224	0.664124	-0.219670	-0.809176	0.310459	-0.447878	0	0
63524	8.488258	0.771465	-5.036260	-0.074690	-0.024477	0.003569	-0.620234	-0.340679	0.664578	-0.220182	-0.809086	0.310897	-0.447485	0	0
63525	8.493327	0.790506	-5.012171	-0.074632	-0.037585	0.007265	-0.619230	-0.343047	0.662868	-0.220638	-0.809044	0.311398	-0.446988	0	0
63526	8.440329	0.812807	-5.019706	-0.076407	-0.052537	0.010948	-0.619375	-0.343418	0.661717	-0.221060	-0.809039	0.311996	-0.446370	0	0
63527	8.397072	0.810471	-5.003611	-0.079981	-0.037916	0.012743	-0.618076	-0.344412	0.664042	-0.221534	-0.808968	0.312566	-0.445865	0	0
63528	8.331859	0.781930	-5.011020	-0.068260	-0.034073	0.040268	-0.617356	-0.345837	0.663664	-0.221802	-0.808817	0.313297	-0.445493	0	0
63529	8.353486	0.777004	-5.016691	-0.074163	-0.025705	0.023730	-0.617507	-0.344978	0.663719	-0.222217	-0.808669	0.313903	-0.445128	0	0
63530	8.348811	0.825564	-5.018615	-0.066154	-0.015978	0.014562	-0.619462	-0.347708	0.661591	-0.222651	-0.808512	0.314399	-0.444846	0	0
63531	8.370674	0.795835	-4.983395	-0.046060	-0.014315	0.047632	-0.619915	-0.345137	0.661897	-0.222768	-0.808300	0.315047	-0.444714	0	0
63532	8.370441	0.776730	-5.005250	-0.038969	0.008415	0.036595	-0.618220	-0.345978	0.660981	-0.222946	-0.808037	0.315517	-0.444770	0	0
63533	8.387800	0.790385	-4.947840	-0.040771	-0.015736	0.040308	-0.619620	-0.346013	0.662122	-0.223047	-0.807866	0.316086	-0.444627	0	0
63534	8.416986	0.828731	-4.929358	-0.057308	0.015945	0.034733	-0.619340	-0.346275	0.661538	-0.223409	-0.807530	0.316613	-0.444680	0	0
63535	8.368501	0.810073	-4.959066	-0.035023	0.009586	0.047618	-0.619668	-0.344275	0.658843	-0.223512	-0.807235	0.317158	-0.444775	0	0
63536	8.353559	0.742730	-4.992763	-0.029281	0.009024	0.056790	-0.619922	-0.345626	0.660172	-0.223531	-0.806920	0.317760	-0.444908	0	0
63537	8.353852	0.751972	-4.958898	-0.039196	0.014476	0.027402	-0.620914	-0.345712	0.659330	-0.223772	-0.806658	0.318149	-0.444984	0	0
63538	8.382543	0.776553	-4.998457	-0.032614	0.008507	0.034775	-0.621599	-0.346614	0.660409	-0.223914	-0.806407	0.318589	-0.445052	0	0
63539	8.416161	0.766763	-5.009440	-0.031851	0.005156	0.029281	-0.622179	-0.345449	0.660205	-0.224058	-0.806196	0.318982	-0.445080	0	0
63540	8.425920	0.781118	-5.000050	-0.026017	0.008060	0.042139	-0.622045	-0.345410	0.659359	-0.224110	-0.805940	0.319448	-0.445184	0	0
63541	8.411580	0.776135	-4.982638	-0.021798	0.017892	0.062315	-0.623188	-0.344773	0.658422	-0.224065	-0.805589	0.320034	-0.445420	0	0
63542	8.389545	0.776897	-5.027702	-0.002872	0.018490	0.051334	-0.623042	-0.345204	0.658394	-0.223928	-0.805305	0.320455	-0.445700	0	0
63543	8.387404	0.761809	-4.986658	0.018038	0.042796	0.043994	-0.624331	-0.344136	0.657484	-0.223724	-0.804991	0.320660	-0.446222	0	0
63544	8.411341	0.732651	-4.994990	0.020250	0.038241	0.058686	-0.623928	-0.343101	0.656698	-0.223428	-0.804648	0.320989	-0.446752	0	0
63545	8.430628	0.703231	-4.981410	0.029214	0.040494	0.051360	-0.626190	-0.342496	0.656758	-0.223093	-0.804345	0.321208	-0.447308	0	0
63546	8.445271	0.658902	-4.938769	0.029367	0.042006	0.056860	-0.627492	-0.340163	0.656351	-0.222742	-0.804011	0.321471	-0.447893	0	0
63547	8.430790	0.639533	-4.933523	0.040585	0.039583	0.066055	-0.628051	-0.340584	0.656330	-0.222246	-0.803689	0.321759	-0.448510	0	0
63548	8.435703	0.634456	-4.919247	0.041417	0.045322	0.062378	-0.628084	-0.338270	0.655910	-0.221785	-0.803348	0.322006	-0.449173	0	0
63549	8.440532	0.614896	-4.909893	0.044005	0.049379	0.055952	-0.628229	-0.338505	0.654909	-0.221339	-0.803021	0.322175	-0.449856	0	0
63550	8.488934	0.614188	-4.882722	0.052805	0.055700	0.042207	-0.630077	-0.337199	0.655149	-0.220914	-0.802718	0.322193	-0.450591	0	0
63551	8.508306	0.599252	-4.864221	0.053096	0.055048	0.053222	-0.632069	-0.335598	0.655268	-0.220424	-0.802393	0.322287	-0.451342	0	0
63552	8.522659	0.613967	-4.883985	0.063774	0.061253	0.041309	-0.632239	-0.334234	0.653802	-0.219930	-0.802094	0.322229	-0.452155	0	0
63553	8.503323	0.594695	-4.883388	0.074905	0.053470	0.047759	-0.632814	-0.333233	0.654011	-0.219284	-0.801840	0.322184	-0.452952	0	0
63554	8.502689	0.539707	-4.941693	0.082081	0.068620	0.040397	-0.634384	-0.331638	0.654126	-0.218670	-0.801549	0.322017	-0.453881	0	0
63555	8.513656	0.578777	-4.787260	0.098673	0.066390	0.045952	-0.633988	-0.329767	0.653815	-0.217882	-0.801292	0.321820	-0.454852	0	0
63556	8.495843	0.541527	-4.893116	0.072948	0.076006	0.040368	-0.635715	-0.327020	0.653862	-0.217358	-0.800950	0.321667	-0.455812	0	0
63557	8.496793	0.488648	-4.748570	0.074433	0.074909	0.027522	-0.638129	-0.325949	0.653246	-0.216876	-0.800659	0.321413	-0.456732	0	0
63558	8.576103	0.556739	-4.804232	0.070314	0.068558	0.011035	-0.638137	-0.324841	0.654021	-0.216486	-0.800434	0.321060	-0.457558	0	0
63559	8.590251	0.554742	-4.843421	0.065282	0.093486	0.025668	-0.639575	-0.323859	0.651979	-0.216144	-0.800042	0.320792	-0.458592	0	0
63560	8.580944	0.529839	-4.790096	0.076661	0.098097	0.040360	-0.641835	-0.324328	0.650559	-0.215679	-0.799590	0.320605	-0.459729	0	0
63561	8.542087	0.452595	-4.796392	0.094477	0.104705	0.021093	-0.641603	-0.320862	0.649927	-0.215160	-0.799221	0.320141	-0.460935	0	0
63562	8.566037	0.394144	-4.790423	0.079592	0.090512	0.012824	-0.644012	-0.319561	0.650454	-0.214750	-0.798911	0.319697	-0.461971	0	0
63563	8.604874	0.403133	-4.758000	0.072511	0.071471	0.023863	-0.646293	-0.318580	0.648702	-0.214286	-0.798637	0.319427	-0.462846	0	0
63564	8.605453	0.436265	-4.697420	0.068688	0.068121	0.018363	-0.646423	-0.318511	0.650261	-0.213878	-0.798379	0.319146	-0.463673	0	0
63565	8.615011	0.407071	-4.695552	0.088665	0.064708	0.012899	-0.647995	-0.317962	0.648334	-0.213314	-0.798204	0.318728	-0.464521	0	0
63566	8.605189	0.351364	-4.695549	0.078004	0.052927	0.025732	-0.648575	-0.316797	0.648129	-0.212754	-0.798007	0.318505	-0.465268	0	0
63567	8.605228	0.329345	-4.681201	0.070632	0.050294	0.023883	-0.648186	-0.313960	0.648585	-0.212236	-0.797824	0.318289	-0.465966	0	0
63568	8.619590	0.363556	-4.708085	0.068532	0.040724	0.014727	-0.649888	-0.312942	0.648806	-0.211748	-0.797708	0.318020	-0.466569	0	0
63569	8.643973	0.389712	-4.682256	0.059421	0.057325	0.014693	-0.650611	-0.312427	0.647292	-0.211384	-0.797497	0.317768	-0.467267	0	0
63570	8.663028	0.358259	-4.697666	0.079284	0.046768	0.005571	-0.653599	-0.309839	0.648047	-0.210881	-0.797398	0.317377	-0.467929	0	0
63571	8.678033	0.298663	-4.601998	0.059309	0.029813	0.012896	-0.653334	-0.308944	0.647253	-0.210438	-0.797320	0.317168	-0.468403	0	0
63572	8.687468	0.328220	-4.640806	0.028669	0.044809	-0.005533	-0.652362	-0.307551	0.647755	-0.210376	-0.797163	0.316916	-0.468868	0	0
63573	8.654173	0.435003	-4.629202	0.047778	0.030124	-0.007297	-0.653220	-0.306940	0.647236	-0.210121	-0.797122	0.316599	-0.469265	0	0
63574	8.651105	0.338613	-4.673194	0.050977	0.039318	0.008276	-0.653222	-0.306396	0.647835	-0.209804	-0.796990	0.316374	-0.469784	0	0
63575	8.658264	0.250881	-4.645049	0.029304	0.026012	-0.014697	-0.654053	-0.306996	0.648652	-0.209718	-0.796953	0.316094	-0.470074	0	0
63576	8.663373	0.338142	-4.644670	0.010636	0.019467	-0.027553	-0.654890	-0.308098	0.648027	-0.209835	-0.796937	0.315827	-0.470228	0	0
63577	8.701891	0.386712	-4.669949	0.014286	-0.000897	-0.025663	-0.653776	-0.307108	0.647937	-0.209835	-0.797029	0.315587	-0.470233	0	0
63578	8.701772	0.328386	-4.660663	-0.011218	0.001721	-0.022056	-0.652940	-0.306536	0.647682	-0.210030	-0.797044	0.315477	-0.470194	0	0
63579	8.687387	0.338115	-4.655231	-0.017984	-0.005785	-0.034905	-0.653234	-0.305661	0.647457	-0.210315	-0.797121	0.315325	-0.470039	0	0
63580	8.682502	0.362656	-4.674212	-0.017040	-0.012340	-0.033055	-0.652630	-0.308024	0.648716	-0.210569	-0.797219	0.315196	-0.469844	0	0
63581	8.677630	0.357903	-4.678891	-0.004523	0.005877	-0.045907	-0.653767	-0.307952	0.647602	-0.210835	-0.797304	0.314869	-0.469801	0	0
63582	8.658407	0.372578	-4.678077	-0.002329	-0.002370	-0.031211	-0.652918	-0.308651	0.646985	-0.211001	-0.797377	0.314675	-0.469733	0	0
63583	8.644263	0.386765	-4.643639	0.003325	-0.012035	-0.023843	-0.653195	-0.308274	0.648141	-0.211044	-0.797493	0.314524	-0.469618	0	0
63584	8.615394	0.386889	-4.637728	0.005033	-0.011774	-0.028434	-0.652920	-0.308107	0.647584	-0.211101	-0.797621	0.314324	-0.469507	0	0
63585	8.629896	0.401344	-4.638176	0.008647	-0.000570	-0.031192	-0.652646	-0.308328	0.646156	-0.211172	-0.797718	0.314066	-0.469485	0	0
63586	8.641808	0.406375	-4.657912	-0.002080	-0.006658	-0.021107	-0.651792	-0.308919	0.646252	-0.211275	-0.797779	0.313960	-0.469405	0	0
63587	8.654017	0.410885	-4.639016	0.016139	-0.008389	-0.023818	-0.652770	-0.308695	0.647828	-0.211227	-0.797905	0.313742	-0.469359	0	0
63588	8.658877	0.401023	-4.629600	0.005108	-0.010088	-0.025672	-0.651791	-0.308267	0.647563	-0.211274	-0.798018	0.313556	-0.469268	0	0
63589	8.677885	0.389165	-4.659373	0.014213	-0.010000	-0.027488	-0.652618	-0.309819	0.647333	-0.211253	-0.798159	0.313322	-0.469196	0	0
63590	8.649148	0.440275	-4.657966	-0.003673	-0.016457	-0.010994	-0.649826	-0.307848	0.647147	-0.211284	-0.798235	0.313313	-0.469057	0	0
63591	8.644018	0.392072	-4.677412	0.014435	-0.017915	-0.018307	-0.652046	-0.310406	0.647432	-0.211193	-0.798385	0.313167	-0.468941	0	0
63592	8.619822	0.421686	-4.702883	0.006920	-0.017459	-0.025664	-0.650372	-0.309668	0.646474	-0.211218	-0.798526	0.313016	-0.468791	0	0
63593	8.615601	0.437745	-4.632573	0.031561	-0.010011	-0.028377	-0.651769	-0.309716	0.647896	-0.211062	-0.798706	0.312692	-0.468770	0	0
63594	8.658660	0.425794	-4.668077	-0.000324	-0.006495	-0.023850	-0.650644	-0.309455	0.648043	-0.211157	-0.798784	0.312542	-0.468694	0	0
63595	8.620475	0.381519	-4.601721	-0.004397	-0.035195	-0.036672	-0.651207	-0.309052	0.648779	-0.211248	-0.799031	0.312375	-0.468343	0	0
63596	8.663635	0.427926	-4.648926	-0.037703	-0.026846	-0.051416	-0.650928	-0.310102	0.646735	-0.211715	-0.799206	0.312236	-0.467926	0	0
63597	8.659040	0.483663	-4.643560	-0.003924	0.020212	-0.023889	-0.649933	-0.310030	0.647859	-0.211916	-0.799155	0.312051	-0.468045	0	0
63598	8.625638	0.473565	-4.596483	0.038720	0.012323	-0.001779	-0.649088	-0.310042	0.647850	-0.211652	-0.799161	0.311850	-0.468290	0	0
63599	8.620014	0.445739	-4.688241	0.052022	0.029724	0.014726	-0.650496	-0.309763	0.648446	-0.211254	-0.799063	0.311691	-0.468741	0	0
63600	8.653586	0.416518	-4.696933	0.051114	0.015123	-0.018282	-0.650215	-0.310290	0.647422	-0.210990	-0.799123	0.311317	-0.469006	0	0
63601	8.615702	0.479033	-4.637138	0.045747	-0.007405	-0.010912	-0.650502	-0.310523	0.646422	-0.210647	-0.799266	0.311061	-0.469087	0	0
63602	8.635191	0.415110	-4.582729	0.018138	0.002317	-0.018327	-0.650658	-0.308577	0.647674	-0.210598	-0.799323	0.310852	-0.469150	0	0
63603	8.644744	0.395681	-4.585629	0.007486	0.014586	-0.007358	-0.649527	-0.308879	0.647645	-0.210612	-0.799271	0.310758	-0.469295	0	0
63604	8.630281	0.449448	-4.608891	0.025573	0.029807	-0.016518	-0.650947	-0.307342	0.648883	-0.210574	-0.799213	0.310459	-0.469608	0	0
63605	8.620476	0.454688	-4.632645	0.040319	0.014707	-0.010961	-0.650972	-0.306531	0.646958	-0.210343	-0.799240	0.310181	-0.469849	0	0
63606	8.615749	0.493581	-4.637045	0.034983	0.019920	-0.005469	-0.652076	-0.307712	0.648024	-0.210163	-0.799203	0.309976	-0.470128	0	0
63607	8.616209	0.507412	-4.583833	0.031651	0.017321	0.007379	-0.652501	-0.307563	0.648037	-0.209924	-0.799143	0.309880	-0.470401	0	0
63608	8.615526	0.493973	-4.666020	0.021957	0.019530	-0.013753	-0.650834	-0.306118	0.647265	-0.209875	-0.799114	0.309650	-0.470624	0	0
63609	8.688312	0.446253	-4.582097	0.030811	0.026663	-0.025665	-0.652225	-0.306738	0.648651	-0.209827	-0.799109	0.309274	-0.470900	0	0
63610	8.750760	0.458358	-4.613339	0.014060	0.029223	-0.036698	-0.653203	-0.307301	0.648766	-0.209983	-0.799086	0.308885	-0.471126	0	0
63611	8.726623	0.443967	-4.612530	0.042997	0.025984	-0.014622	-0.653909	-0.307284	0.648633	-0.209784	-0.799076	0.308540	-0.471457	0	0
63612	8.728698	0.366487	-4.622775	0.040661	0.028802	0.000037	-0.653088	-0.305826	0.647869	-0.209551	-0.798997	0.308318	-0.471839	0	0
63613	8.668384	0.362163	-4.630209	0.029934	0.013439	0.011038	-0.654072	-0.306355	0.647281	-0.209296	-0.798940	0.308267	-0.472083	0	0
63614	8.663735	0.322876	-4.591644	0.029734	-0.008334	0.005560	-0.652978	-0.304059	0.646849	-0.209012	-0.798995	0.308221	-0.472145	0	0
63615	8.673326	0.337524	-4.603984	0.022477	-0.002895	0.007377	-0.654219	-0.305925	0.647309	-0.208783	-0.799010	0.308210	-0.472228	0	0
63616	8.658913	0.349743	-4.603366	0.007591	-0.004150	-0.001827	-0.654068	-0.306383	0.647844	-0.208732	-0.799016	0.308216	-0.472236	0	0
63617	8.644579	0.352067	-4.588322	-0.001178	-0.006841	0.012839	-0.653369	-0.305829	0.648013	-0.208654	-0.798983	0.308369	-0.472226	0	0
63618	8.678507	0.356369	-4.565408	-0.014268	-0.002462	0.001804	-0.653100	-0.305227	0.647342	-0.208753	-0.798933	0.308482	-0.472194	0	0
63619	8.707493	0.385310	-4.568719	-0.000991	0.011255	0.018336	-0.652102	-0.306106	0.647419	-0.208704	-0.798799	0.308640	-0.472340	0	0
63620	8.702462	0.400348	-4.602249	-0.008382	0.002182	0.016501	-0.653914	-0.307786	0.647190	-0.208716	-0.798683	0.308859	-0.472387	0	0
63621	8.683155	0.434682	-4.620627	-0.008289	0.001962	0.020173	-0.653937	-0.306853	0.645696	-0.208687	-0.798571	0.309086	-0.472440	0	0
63622	8.673412	0.425177	-4.629986	0.004748	-0.004147	0.029380	-0.654354	-0.306086	0.647724	-0.208498	-0.798484	0.309331	-0.472511	0	0
63623	8.663612	0.381626	-4.632319	-0.007463	0.002174	0.016490	-0.655491	-0.305484	0.647490	-0.208480	-0.798384	0.309523	-0.472561	0	0
63624	8.649284	0.391257	-4.619643	-0.006835	-0.013859	0.007340	-0.654945	-0.304594	0.646693	-0.208462	-0.798384	0.309675	-0.472471	0	0
63625	8.620570	0.415499	-4.603919	0.003945	-0.013461	0.000018	-0.653531	-0.304113	0.648122	-0.208383	-0.798433	0.309715	-0.472397	0	0
63626	8.659016	0.386148	-4.605548	-0.006951	-0.002483	0.001818	-0.653779	-0.306164	0.649125	-0.208424	-0.798397	0.309795	-0.472386	0	0
63627	8.680160	0.360116	-4.664479	-0.008035	0.022932	-0.007402	-0.653515	-0.305928	0.647161	-0.208588	-0.798272	0.309757	-0.472550	0	0
63628	8.663486	0.372090	-4.644454	-0.010929	0.003820	-0.011048	-0.654341	-0.306828	0.648242	-0.208747	-0.798235	0.309749	-0.472548	0	0
63629	8.658742	0.337848	-4.620345	-0.014262	-0.002461	0.001795	-0.654064	-0.306805	0.647676	-0.208838	-0.798188	0.309866	-0.472509	0	0
63630	8.683068	0.329958	-4.587490	-0.021867	0.000059	-0.009230	-0.653215	-0.307232	0.647359	-0.209062	-0.798142	0.309928	-0.472448	0	0
63631	8.678045	0.330349	-4.613870	-0.007116	0.005322	-0.005541	-0.653661	-0.305369	0.647480	-0.209155	-0.798096	0.309937	-0.472478	0	0
63632	8.674190	0.399428	-4.519073	-0.012139	0.004238	0.012816	-0.653924	-0.307065	0.647094	-0.209209	-0.797982	0.310120	-0.472527	0	0
63633	8.654160	0.330148	-4.586408	0.000046	0.001938	-0.011031	-0.653803	-0.306155	0.646020	-0.209260	-0.797985	0.310059	-0.472541	0	0
63634	8.693041	0.419548	-4.582448	-0.016410	0.011201	-0.011055	-0.654353	-0.307289	0.645955	-0.209485	-0.797901	0.310061	-0.472581	0	0
63635	8.688131	0.414861	-4.591957	-0.008714	0.043668	-0.000083	-0.656326	-0.307789	0.645096	-0.209684	-0.797653	0.310041	-0.472923	0	0
63636	8.683687	0.414240	-4.543486	0.010640	0.052539	0.004529	-0.656203	-0.307423	0.643423	-0.209752	-0.797380	0.309960	-0.473407	0	0
63637	8.683308	0.390514	-4.582273	0.025492	0.048326	0.012818	-0.656894	-0.307488	0.644979	-0.209631	-0.797142	0.309871	-0.473920	0	0
63638	8.709982	0.336374	-4.537730	0.013010	0.044147	-0.009223	-0.655348	-0.307620	0.644250	-0.209707	-0.796963	0.309666	-0.474321	0	0
63639	8.717620	0.408777	-4.515805	0.003458	0.033944	-0.022975	-0.656621	-0.307179	0.644431	-0.209888	-0.796857	0.309426	-0.474575	0	0
63640	8.739406	0.384060	-4.492627	0.005657	0.034964	-0.009207	-0.656801	-0.305889	0.641549	-0.209999	-0.796702	0.309284	-0.474878	0	0
63641	8.736969	0.364612	-4.487831	-0.009474	0.031494	-0.027586	-0.656063	-0.307282	0.643431	-0.210297	-0.796595	0.309074	-0.475063	0	0
63642	8.741722	0.345182	-4.488136	0.003563	0.005945	-0.016511	-0.658187	-0.306665	0.643207	-0.210365	-0.796599	0.308937	-0.475115	0	0
63643	8.765745	0.347580	-4.498680	0.010976	0.023312	-0.014684	-0.657332	-0.306733	0.644324	-0.210413	-0.796534	0.308749	-0.475325	0	0
63644	8.763751	0.393210	-4.464492	0.021707	0.006221	-0.021968	-0.658184	-0.307481	0.642309	-0.210375	-0.796584	0.308500	-0.475419	0	0
63645	8.786023	0.401788	-4.392806	0.018409	-0.002009	-0.007272	-0.657906	-0.306927	0.642624	-0.210251	-0.796632	0.308389	-0.475467	0	0
63646	8.770438	0.355084	-4.518130	-0.011069	-0.010683	-0.014671	-0.659291	-0.308376	0.643393	-0.210384	-0.796673	0.308385	-0.475341	0	0
63647	8.727308	0.340330	-4.480382	-0.029421	0.006148	-0.018415	-0.658166	-0.308243	0.643250	-0.210719	-0.796615	0.308396	-0.475283	0	0
63648	8.722584	0.340198	-4.468129	-0.060520	0.009000	-0.018481	-0.656484	-0.307683	0.642986	-0.211305	-0.796483	0.308522	-0.475162	0	0
63649	8.669453	0.423707	-4.518737	-0.056342	0.025385	-0.000147	-0.657583	-0.309558	0.643586	-0.211827	-0.796220	0.308765	-0.475213	0	0
63650	8.702717	0.375512	-4.558942	-0.058287	0.042354	-0.006603	-0.658568	-0.311011	0.641387	-0.212469	-0.795879	0.308950	-0.475377	0	0
63651	8.719117	0.349381	-4.608035	-0.065989	0.013632	-0.018503	-0.660948	-0.312125	0.641481	-0.213118	-0.795708	0.309118	-0.475265	0	0
63652	8.757959	0.438846	-4.608904	-0.071255	0.011270	-0.009310	-0.659533	-0.312975	0.640850	-0.213767	-0.795502	0.309388	-0.475141	0	0
63653	8.738855	0.477705	-4.603106	-0.069151	-0.011599	0.003579	-0.658963	-0.313813	0.640228	-0.214258	-0.795375	0.309801	-0.474864	0	0
63654	8.755717	0.477594	-4.603737	-0.075646	-0.018778	0.000829	-0.660228	-0.314345	0.639783	-0.214804	-0.795269	0.310242	-0.474507	0	0
63655	8.720150	0.501231	-4.539451	-0.060087	-0.041096	0.003646	-0.659798	-0.315188	0.639303	-0.215130	-0.795300	0.310675	-0.474023	0	0
63656	8.727399	0.474315	-4.525405	-0.041849	-0.037304	0.000920	-0.658929	-0.315868	0.641228	-0.215345	-0.795356	0.310988	-0.473626	0	0
63657	8.717820	0.491351	-4.524936	-0.016482	-0.029416	-0.009135	-0.658377	-0.316073	0.639375	-0.215421	-0.795465	0.311087	-0.473343	0	0
63658	8.712814	0.457566	-4.534631	-0.023911	-0.036541	-0.012816	-0.657933	-0.316468	0.641464	-0.215563	-0.795597	0.311210	-0.472976	0	0
63659	8.703185	0.482008	-4.543773	-0.038137	-0.026324	0.001823	-0.657958	-0.315528	0.639829	-0.215770	-0.795610	0.311492	-0.472674	0	0
63660	8.683887	0.496814	-4.552617	-0.019810	-0.032935	0.003702	-0.657800	-0.316422	0.640477	-0.215815	-0.795680	0.311723	-0.472383	0	0
63661	8.703209	0.472211	-4.536592	-0.015879	-0.041884	0.014736	-0.659478	-0.317003	0.641163	-0.215735	-0.795775	0.312036	-0.472054	0	0
63662	8.698244	0.467621	-4.553344	-0.018395	-0.047944	0.023914	-0.657215	-0.317085	0.642124	-0.215625	-0.795856	0.312450	-0.471692	0	0
63663	8.727044	0.457863	-4.564147	-0.010492	-0.063879	0.012948	-0.658602	-0.318255	0.643053	-0.215441	-0.796071	0.312771	-0.471201	0	0
63664	8.698041	0.463098	-4.577520	-0.027230	-0.055815	0.001886	-0.656643	-0.316612	0.643983	-0.215476	-0.796242	0.313061	-0.470703	0	0
63665	8.697640	0.444287	-4.621106	-0.014751	-0.057155	0.023930	-0.656772	-0.317739	0.643632	-0.215296	-0.796381	0.313474	-0.470275	0	0
63666	8.668569	0.439888	-4.639371	-0.014009	-0.049360	0.016570	-0.655225	-0.318407	0.642164	-0.215196	-0.796491	0.313839	-0.469892	0	0
63667	8.649398	0.425204	-4.619426	-0.016714	-0.062411	0.019333	-0.655798	-0.317148	0.642954	-0.215036	-0.796664	0.314237	-0.469405	0	0
63668	8.653416	0.421694	-4.721048	-0.032530	-0.063595	0.009207	-0.655496	-0.318329	0.643583	-0.215059	-0.796833	0.314635	-0.468841	0	0
63669	8.681438	0.428608	-4.528815	-0.001342	-0.063918	0.012953	-0.653946	-0.317028	0.645767	-0.214801	-0.797066	0.314912	-0.468377	0	0
63670	8.677268	0.485364	-4.779495	-0.047014	-0.058345	0.014690	-0.654233	-0.316731	0.645647	-0.214920	-0.797167	0.315393	-0.467825	0	0
63671	8.640220	0.404955	-4.551582	-0.018273	-0.075783	-0.003592	-0.654223	-0.317187	0.646183	-0.214837	-0.797471	0.315644	-0.467177	0	0
63672	8.644502	0.469274	-4.647941	-0.060350	-0.071965	-0.003671	-0.651239	-0.318960	0.646326	-0.215118	-0.797656	0.316092	-0.466428	0	0
63673	8.649117	0.498863	-4.686568	-0.020122	-0.044242	-0.007303	-0.652365	-0.318685	0.646919	-0.215166	-0.797819	0.316253	-0.466018	0	0
63674	8.625140	0.498825	-4.671179	-0.014364	-0.052284	0.003727	-0.652081	-0.318574	0.647487	-0.215103	-0.797990	0.316495	-0.465589	0	0
63675	8.615077	0.460613	-4.709699	0.022587	-0.049472	0.016631	-0.651208	-0.318874	0.650425	-0.214682	-0.798194	0.316660	-0.465323	0	0
63676	8.653263	0.409765	-4.735612	0.040359	-0.068679	-0.001656	-0.650081	-0.319421	0.649533	-0.214160	-0.798572	0.316648	-0.464922	0	0
63677	8.648945	0.435752	-4.682142	0.043692	-0.069828	-0.013571	-0.650237	-0.317475	0.650785	-0.213646	-0.799010	0.316517	-0.464495	0	0
63678	8.624813	0.445740	-4.690836	0.034743	-0.095262	-0.003458	-0.647982	-0.317638	0.650471	-0.213091	-0.799506	0.316568	-0.463861	0	0
63679	8.593331	0.441357	-4.709011	0.032069	-0.087082	-0.001650	-0.648533	-0.317311	0.652755	-0.212560	-0.799960	0.316622	-0.463284	0	0
63680	8.561562	0.417967	-4.756284	0.039380	-0.092629	-0.001639	-0.647407	-0.316125	0.654512	-0.211962	-0.800450	0.316652	-0.462691	0	0
63681	8.561316	0.423273	-4.790056	0.058353	-0.092137	-0.010779	-0.645996	-0.315759	0.655369	-0.211245	-0.801011	0.316522	-0.462137	0	0
63682	8.604677	0.422989	-4.791680	0.069047	-0.089665	-0.021763	-0.645011	-0.314571	0.657127	-0.210516	-0.801610	0.316252	-0.461616	0	0
63683	8.656980	0.394588	-4.871115	0.090384	-0.092205	-0.010702	-0.644589	-0.313776	0.658302	-0.209541	-0.802236	0.315975	-0.461162	0	0
63684	8.690154	0.341673	-4.921010	0.104016	-0.113301	-0.012480	-0.643009	-0.314237	0.661364	-0.208418	-0.802981	0.315676	-0.460578	0	0
63685	8.598763	0.342012	-4.898266	0.094275	-0.134189	-0.032672	-0.639369	-0.312027	0.661891	-0.207379	-0.803875	0.315291	-0.459750	0	0
63686	8.569513	0.284268	-4.916872	0.108370	-0.141322	-0.052836	-0.637375	-0.312181	0.664403	-0.206312	-0.804885	0.314696	-0.458870	0	0
63687	8.496181	0.269530	-5.044660	0.104837	-0.152688	-0.047342	-0.636113	-0.309645	0.667796	-0.205195	-0.805927	0.314181	-0.457894	0	0
63688	8.447226	0.166329	-5.099057	0.108316	-0.154109	-0.054704	-0.635534	-0.309873	0.669329	-0.204096	-0.806995	0.313597	-0.456904	0	0
63689	8.360505	0.127873	-5.079156	0.104484	-0.147237	-0.062088	-0.633000	-0.308572	0.671221	-0.203062	-0.808053	0.312953	-0.455935	0	0
63690	8.312669	0.151980	-5.043394	0.089038	-0.178021	-0.054733	-0.631295	-0.307349	0.674951	-0.202037	-0.809188	0.312493	-0.454691	0	0
63691	8.233152	0.269610	-5.092793	0.071993	-0.163958	-0.042860	-0.627768	-0.306363	0.677096	-0.201122	-0.810191	0.312185	-0.453521	0	0
63692	8.086534	0.289516	-5.053364	0.077774	-0.151718	-0.032803	-0.626063	-0.306736	0.678327	-0.200175	-0.811106	0.311910	-0.452492	0	0
63693	8.009744	0.311453	-5.021364	0.105133	-0.108111	-0.040172	-0.625642	-0.304874	0.681121	-0.199151	-0.811910	0.311361	-0.451881	0	0
63694	8.069911	0.294084	-5.023727	0.100816	-0.044551	-0.071469	-0.623651	-0.305537	0.682331	-0.198521	-0.812506	0.310445	-0.451716	0	0
63695	8.226071	0.313305	-5.092244	0.106595	0.030973	-0.102741	-0.624380	-0.303533	0.682604	-0.198199	-0.812876	0.309104	-0.452112	0	0
63696	8.312551	0.330232	-5.134015	0.114236	0.063798	-0.128450	-0.625091	-0.303481	0.681768	-0.198051	-0.813182	0.307446	-0.452755	0	0
63697	8.377532	0.356739	-5.155595	0.119062	0.070848	-0.154126	-0.624673	-0.302801	0.682371	-0.197980	-0.813550	0.305551	-0.453409	0	0
63698	8.389746	0.317341	-5.117662	0.120106	0.081674	-0.150473	-0.624685	-0.301801	0.682433	-0.197933	-0.813852	0.303639	-0.454171	0	0
63699	8.298371	0.322530	-5.094887	0.120616	0.067739	-0.164232	-0.624383	-0.304308	0.680862	-0.197883	-0.814260	0.301659	-0.454779	0	0
63700	8.264917	0.302765	-5.050287	0.100389	0.076346	-0.168883	-0.626771	-0.304714	0.681142	-0.198074	-0.814588	0.299717	-0.455393	0	0
63701	8.327683	0.331387	-5.047617	0.096912	0.100953	-0.164322	-0.625509	-0.303503	0.682335	-0.198314	-0.814792	0.297776	-0.456196	0	0
63702	8.394845	0.311938	-5.079241	0.069790	0.120704	-0.154303	-0.625238	-0.303445	0.681065	-0.198803	-0.814817	0.295975	-0.457111	0	0
63703	8.428722	0.306573	-5.058804	0.047190	0.135190	-0.180055	-0.625363	-0.304864	0.680837	-0.199619	-0.814805	0.294062	-0.458010	0	0
63704	8.433761	0.350058	-5.049047	0.012293	0.124464	-0.183767	-0.626069	-0.306036	0.678653	-0.200726	-0.814773	0.292284	-0.458720	0	0
63705	8.464740	0.389465	-5.110334	-0.026312	0.112028	-0.189317	-0.626877	-0.309689	0.677445	-0.202112	-0.814739	0.290678	-0.459191	0	0
63706	8.415711	0.530968	-4.967483	-0.008326	0.125550	-0.201215	-0.628309	-0.309930	0.674056	-0.203471	-0.814702	0.288852	-0.459809	0	0
63707	8.381553	0.558776	-5.033656	-0.028024	0.141308	-0.186602	-0.627716	-0.311701	0.674927	-0.204940	-0.814515	0.287214	-0.460515	0	0
63708	8.402555	0.672691	-4.859787	-0.015645	0.145868	-0.202155	-0.628553	-0.313857	0.672401	-0.206413	-0.814366	0.285359	-0.461272	0	0
63709	8.493715	0.760559	-4.949579	-0.024595	0.171602	-0.231544	-0.629510	-0.317724	0.669769	-0.208145	-0.814164	0.283273	-0.462136	0	0
63710	8.532194	0.775051	-4.965416	0.002114	0.202616	-0.227861	-0.628918	-0.321873	0.666540	-0.209759	-0.813846	0.281018	-0.463341	0	0
63711	8.523072	0.827873	-4.921253	0.014906	0.237775	-0.231554	-0.631205	-0.320593	0.664525	-0.211352	-0.813405	0.278606	-0.464846	0	0
63712	8.460474	0.798957	-4.902193	0.066836	0.243447	-0.205788	-0.632743	-0.322894	0.662278	-0.212438	-0.812961	0.276124	-0.466606	0	0
63713	8.513541	0.713121	-4.858843	0.096016	0.258423	-0.211261	-0.634441	-0.322562	0.661892	-0.213329	-0.812521	0.273450	-0.468536	0	0
63714	8.543103	0.763004	-4.796822	0.103848	0.238909	-0.224044	-0.634989	-0.325300	0.659468	-0.214184	-0.812207	0.270653	-0.470310	0	0
63715	8.572789	0.844377	-4.732185	0.101280	0.238481	-0.216686	-0.638942	-0.326789	0.656025	-0.214997	-0.811869	0.267947	-0.472070	0	0
63716	8.640710	0.872380	-4.686234	0.103558	0.244868	-0.200154	-0.640065	-0.328125	0.654399	-0.215757	-0.811441	0.265334	-0.473930	0	0
63717	8.679453	0.881533	-4.665884	0.111623	0.233900	-0.170747	-0.642079	-0.326664	0.651545	-0.216251	-0.811007	0.262957	-0.475769	0	0
63718	8.643952	0.919686	-4.599091	0.122246	0.231856	-0.183569	-0.643647	-0.326272	0.649891	-0.216738	-0.810624	0.260405	-0.477601	0	0
63719	8.613041	0.928938	-4.549565	0.118907	0.226489	-0.170724	-0.645759	-0.326784	0.649314	-0.217148	-0.810226	0.258005	-0.479390	0	0
63720	8.577383	0.908830	-4.478315	0.133789	0.227728	-0.161531	-0.646633	-0.326606	0.645946	-0.217423	-0.809813	0.255583	-0.481256	0	0
63721	8.548575	0.860066	-4.443739	0.143237	0.228878	-0.150516	-0.648625	-0.325935	0.644595	-0.217540	-0.809389	0.253221	-0.483161	0	0
63722	8.530182	0.819633	-4.312881	0.149099	0.224290	-0.135823	-0.650471	-0.326491	0.641896	-0.217556	-0.808945	0.250938	-0.485085	0	0
63723	8.588636	0.898620	-4.266243	0.131591	0.256087	-0.143221	-0.653029	-0.325275	0.641291	-0.217795	-0.808330	0.248628	-0.487188	0	0
63724	8.553347	1.016890	-4.206182	0.149333	0.234788	-0.126622	-0.655027	-0.324836	0.638796	-0.217784	-0.807799	0.246386	-0.489209	0	0
63725	8.532018	1.021295	-4.161878	0.171909	0.231456	-0.102718	-0.658015	-0.324095	0.636330	-0.217434	-0.807276	0.244256	-0.491292	0	0
63726	8.601599	0.982300	-4.184058	0.155296	0.209643	-0.106378	-0.659711	-0.324042	0.635785	-0.217213	-0.806815	0.242204	-0.493159	0	0
63727	8.594416	1.152999	-4.250309	0.135949	0.187949	-0.143060	-0.660861	-0.322440	0.635614	-0.217242	-0.806513	0.240016	-0.494707	0	0
63728	8.559096	1.385953	-4.242638	0.130510	0.149085	-0.170504	-0.661432	-0.323049	0.633605	-0.217386	-0.806442	0.237693	-0.495880	0	0
63729	8.543345	1.618258	-4.197057	0.112588	0.124335	-0.186979	-0.663409	-0.323393	0.632473	-0.217669	-0.806498	0.235400	-0.496757	0	0
63730	8.661993	1.867632	-4.228853	0.081367	0.130197	-0.190653	-0.664544	-0.323735	0.631051	-0.218262	-0.806451	0.233198	-0.497612	0	0
63731	8.896523	1.954151	-4.473773	0.055761	0.206271	-0.198107	-0.665379	-0.325109	0.630126	-0.219251	-0.805991	0.230914	-0.498985	0	0
63732	9.068890	1.945141	-4.615543	0.071573	0.238342	-0.226540	-0.665660	-0.326695	0.627489	-0.220349	-0.805454	0.228228	-0.500602	0	0
63733	9.197716	1.848927	-4.741760	0.060376	0.210253	-0.232931	-0.667348	-0.328015	0.625729	-0.221482	-0.805049	0.225626	-0.501931	0	0
63734	9.263807	1.660622	-4.839662	0.023815	0.169427	-0.194419	-0.668161	-0.330846	0.625278	-0.222643	-0.804664	0.223588	-0.502946	0	0
63735	9.163664	1.400271	-4.902831	-0.017201	0.150335	-0.119295	-0.670083	-0.332037	0.629739	-0.223689	-0.804124	0.222420	-0.503863	0	0
63736	8.929409	1.163812	-4.869042	0.005207	0.082166	-0.027475	-0.670372	-0.333452	0.626548	-0.223964	-0.803758	0.222012	-0.504503	0	0
63737	8.641339	1.100541	-4.701678	0.026344	0.024177	0.016634	-0.671401	-0.332529	0.622663	-0.223689	-0.803650	0.222003	-0.504802	0	0
63738	8.404390	1.162834	-4.520914	-0.053725	-0.039670	0.040400	-0.670419	-0.332116	0.622679	-0.223827	-0.803615	0.222714	-0.504483	0	0
63739	8.263646	1.415000	-4.443959	-0.108184	-0.060995	0.060528	-0.670972	-0.333100	0.622482	-0.224219	-0.803538	0.223929	-0.503893	0	0
63740	8.316942	1.706805	-4.531005	-0.151779	-0.055163	0.073337	-0.670397	-0.336086	0.618902	-0.224945	-0.803284	0.225436	-0.503302	0	0
63741	8.404812	1.960320	-4.493991	-0.164385	-0.055655	0.082552	-0.670696	-0.335455	0.617815	-0.225689	-0.803002	0.227097	-0.502673	0	0
63742	8.280935	2.163586	-4.396247	-0.177214	-0.104770	0.088121	-0.669528	-0.335972	0.622148	-0.226426	-0.802902	0.228954	-0.501657	0	0
63743	8.192273	2.205494	-4.040003	-0.189320	-0.084216	0.113755	-0.670510	-0.336779	0.621401	-0.227152	-0.802628	0.231049	-0.500806	0	0
63744	8.081502	2.201273	-4.028642	-0.232850	-0.047938	0.124598	-0.670069	-0.338479	0.620867	-0.228284	-0.802023	0.233349	-0.500193	0	0
63745	8.138824	2.232379	-3.487108	-0.253815	-0.061362	0.164987	-0.672591	-0.340386	0.619643	-0.229327	-0.801356	0.236119	-0.499486	0	0
63746	8.570834	2.110384	-3.658648	-0.219855	-0.073777	0.203681	-0.670909	-0.340356	0.618499	-0.229894	-0.800710	0.239044	-0.498869	0	0
63747	9.140357	1.776698	-4.029946	-0.189799	-0.035899	0.295495	-0.673174	-0.340267	0.617397	-0.229835	-0.799734	0.242472	-0.498808	0	0
63748	9.877251	1.131234	-4.747697	-0.117602	0.104535	0.411059	-0.675467	-0.337226	0.617468	-0.228975	-0.797912	0.246129	-0.500327	0	0
63749	9.963038	0.830546	-4.434028	0.081600	0.039704	0.407860	-0.677800	-0.332102	0.615975	-0.226358	-0.796883	0.248919	-0.501777	0	0
63750	10.099818	0.650766	-4.121477	0.062005	-0.090865	0.406206	-0.680698	-0.325502	0.616697	-0.223597	-0.796435	0.252075	-0.502150	0	0
63751	10.056438	0.577915	-4.091344	-0.080104	-0.095098	0.360035	-0.681586	-0.320743	0.619261	-0.222163	-0.795812	0.255594	-0.501995	0	0
63752	9.616078	0.848942	-3.817072	-0.174953	-0.117547	0.306623	-0.682428	-0.321281	0.618812	-0.221713	-0.795198	0.259198	-0.501318	0	0
63753	8.947420	0.744227	-3.614006	-0.327761	-0.176266	0.276897	-0.683270	-0.320494	0.620563	-0.222450	-0.794620	0.263469	-0.499679	0	0
63754	8.321754	0.517921	-3.408509	-0.442987	-0.142818	0.274614	-0.682967	-0.321683	0.621333	-0.224216	-0.793588	0.268202	-0.498010	0	0
63755	8.090525	0.280370	-3.295131	-0.412645	-0.050858	0.304719	-0.685469	-0.325290	0.619720	-0.225811	-0.792079	0.272823	-0.497180	0	0
63756	8.143105	0.110024	-3.278885	-0.257635	0.079140	0.340583	-0.687736	-0.325982	0.617016	-0.226374	-0.790139	0.276649	-0.497896	0	0
63757	8.540909	0.052502	-3.538096	-0.158246	0.197166	0.349835	-0.690042	-0.322736	0.615829	-0.226401	-0.787814	0.279792	-0.499808	0	0
63758	9.050538	0.219305	-3.766211	-0.111431	0.260904	0.315090	-0.694608	-0.319958	0.613223	-0.226429	-0.785344	0.282260	-0.502289	0	0
63759	9.542954	0.377073	-4.034803	-0.115791	0.252439	0.289529	-0.701437	-0.318165	0.608036	-0.226569	-0.782979	0.284583	-0.504601	0	0
63760	9.829361	0.478080	-4.122150	-0.152600	0.178499	0.219917	-0.704309	-0.317017	0.603054	-0.227161	-0.781075	0.286697	-0.506088	0	0
63761	9.660860	0.527747	-4.120356	-0.202046	0.079096	0.159390	-0.707124	-0.317790	0.602185	-0.228132	-0.779745	0.288825	-0.506491	0	0
63762	9.164168	0.429355	-4.116915	-0.202810	0.025178	0.135492	-0.707398	-0.318629	0.601853	-0.229097	-0.778735	0.290874	-0.506437	0	0
63763	8.663066	0.115653	-3.969786	-0.190306	0.027630	0.122508	-0.710930	-0.318263	0.601345	-0.230009	-0.777790	0.292772	-0.506382	0	0
63764	8.472452	-0.121580	-3.901403	-0.163543	0.071707	0.091213	-0.711075	-0.319164	0.599314	-0.231027	-0.776756	0.294168	-0.506698	0	0
63765	8.575779	-0.165710	-3.920047	-0.093628	0.131795	0.099526	-0.712471	-0.321475	0.597207	-0.231602	-0.775568	0.295158	-0.507677	0	0
63766	8.785538	-0.213743	-3.884727	-0.061757	0.189297	0.122475	-0.716166	-0.320975	0.594027	-0.232017	-0.774073	0.296009	-0.509272	0	0
63767	9.086105	-0.290365	-3.935114	-0.046159	0.196450	0.157414	-0.719025	-0.318313	0.593232	-0.232112	-0.772489	0.297057	-0.511021	0	0
63768	9.252610	-0.272449	-3.912239	-0.084609	0.187388	0.157394	-0.720896	-0.317398	0.589778	-0.232516	-0.770838	0.298292	-0.512609	0	0
63769	9.241503	-0.210597	-3.817218	-0.097326	0.153836	0.164775	-0.724168	-0.316511	0.587324	-0.232833	-0.769322	0.299758	-0.513885	0	0
63770	9.135893	-0.230084	-3.755425	-0.112908	0.091153	0.135457	-0.728689	-0.316646	0.585665	-0.233278	-0.768155	0.301193	-0.514590	0	0
63771	8.972717	-0.169140	-3.693370	-0.081064	0.069373	0.096992	-0.728700	-0.316583	0.584398	-0.233560	-0.767309	0.302250	-0.515103	0	0
63772	8.819497	-0.152721	-3.571592	-0.020488	0.024658	0.040265	-0.728430	-0.315989	0.583868	-0.233583	-0.766985	0.302632	-0.515352	0	0
63773	8.790423	-0.191264	-3.575586	-0.009089	0.003732	-0.011077	-0.730668	-0.317376	0.583662	-0.233668	-0.766971	0.302645	-0.515325	0	0
63774	8.881919	-0.160080	-3.598128	0.020736	-0.002709	-0.058698	-0.728131	-0.316620	0.584955	-0.233802	-0.767184	0.302118	-0.515258	0	0
63775	8.927809	-0.158151	-3.585339	0.052430	-0.012959	-0.104487	-0.729114	-0.316360	0.585828	-0.233841	-0.767682	0.301139	-0.515070	0	0
63776	9.031039	-0.197236	-3.618440	0.053656	-0.043043	-0.124608	-0.728955	-0.317261	0.586617	-0.233940	-0.768376	0.300031	-0.514637	0	0
63777	8.982660	-0.133157	-3.669353	0.018736	-0.100024	-0.124587	-0.726224	-0.319868	0.589251	-0.234076	-0.769302	0.299276	-0.513630	0	0
63778	8.838216	-0.054321	-3.685176	0.025894	-0.194194	-0.120772	-0.725073	-0.320811	0.590593	-0.233915	-0.770692	0.298693	-0.511957	0	0
63779	8.923709	-0.057618	-3.845398	0.052731	-0.228027	-0.140838	-0.721365	-0.322447	0.593561	-0.233483	-0.772396	0.297937	-0.510023	0	0
63780	9.280173	0.181602	-3.968280	0.147480	-0.191975	-0.192898	-0.717654	-0.322908	0.598861	-0.232753	-0.774263	0.296166	-0.508555	0	0
63781	9.741909	0.420711	-4.498478	0.170020	-0.089266	-0.215832	-0.716769	-0.324473	0.601296	-0.232201	-0.775745	0.293905	-0.507859	0	0
63782	10.134933	0.749872	-4.296056	0.174698	-0.080111	-0.245052	-0.714065	-0.324931	0.603923	-0.231853	-0.777247	0.291327	-0.507208	0	0
63783	10.160148	0.982564	-3.940412	0.012043	-0.188572	-0.224954	-0.710916	-0.327373	0.605999	-0.232285	-0.778879	0.290020	-0.505251	0	0
63784	9.998146	1.024381	-3.719106	-0.049780	-0.229403	-0.170894	-0.705947	-0.329517	0.607230	-0.232869	-0.780388	0.289497	-0.502949	0	0
63785	9.488984	0.809742	-3.720788	-0.000227	-0.197020	-0.100344	-0.703195	-0.333165	0.610646	-0.232744	-0.781662	0.289237	-0.501176	0	0
63786	8.788247	0.701688	-3.613161	0.127170	-0.146206	-0.096676	-0.700479	-0.334486	0.613361	-0.231811	-0.782941	0.288210	-0.500202	0	0
63787	8.202542	0.584844	-3.273181	0.219127	-0.166238	-0.076416	-0.697921	-0.333589	0.617627	-0.229938	-0.784491	0.286963	-0.499354	0	0
63788	7.942545	0.650349	-2.958685	0.216599	-0.122218	-0.105891	-0.696940	-0.331450	0.620433	-0.228415	-0.785874	0.285356	-0.498800	0	0
63789	8.023036	1.038320	-2.997813	0.158460	0.001015	-0.100614	-0.696084	-0.331260	0.622131	-0.227620	-0.786508	0.283832	-0.499033	0	0
63790	8.721864	1.496050	-3.499220	0.181289	0.149136	-0.081322	-0.695262	-0.329809	0.621508	-0.227021	-0.786378	0.281972	-0.500562	0	0
63791	9.536958	1.658549	-4.108350	0.230540	0.256407	0.005043	-0.696706	-0.328263	0.619642	-0.225857	-0.785590	0.280329	-0.503242	0	0
63792	10.197542	1.650161	-4.372237	0.138504	0.246810	0.018779	-0.701662	-0.326725	0.619079	-0.225364	-0.784578	0.279247	-0.505638	0	0
63793	10.346398	1.584201	-4.414466	0.130649	0.147170	0.007932	-0.704348	-0.326644	0.618263	-0.224668	-0.784094	0.278368	-0.507180	0	0
63794	10.003528	1.256147	-4.365135	0.094132	0.031360	0.020763	-0.704104	-0.324307	0.617277	-0.223911	-0.784061	0.278009	-0.507762	0	0
63795	9.314822	0.952919	-4.177106	-0.006885	-0.049077	0.013157	-0.705371	-0.324560	0.616991	-0.223723	-0.784248	0.278307	-0.507394	0	0
63796	8.472824	0.902818	-3.976863	-0.033325	-0.134417	-0.008969	-0.704930	-0.324670	0.619098	-0.223654	-0.784853	0.278732	-0.506254	0	0
63797	8.058912	0.987718	-3.941507	-0.008589	-0.110408	-0.043903	-0.703062	-0.325571	0.622270	-0.223598	-0.785504	0.278728	-0.505270	0	0
63798	8.010283	1.140037	-4.061882	-0.010141	-0.016604	-0.042210	-0.701617	-0.327389	0.623837	-0.223843	-0.785657	0.278509	-0.505045	0	0
63799	8.195262	1.115323	-4.124516	-0.022540	0.117779	-0.040579	-0.702744	-0.328167	0.622529	-0.224515	-0.785115	0.278089	-0.505820	0	0
63800	8.476239	1.022311	-4.208094	-0.022569	0.188126	-0.014955	-0.704440	-0.329174	0.620223	-0.225289	-0.784126	0.277688	-0.507228	0	0
63801	8.799087	1.012789	-4.210568	-0.085993	0.183507	-0.026013	-0.705585	-0.329855	0.616945	-0.226567	-0.783064	0.277555	-0.508371	0	0
63802	8.886144	1.067730	-4.194142	-0.145191	0.091181	0.028185	-0.706693	-0.331939	0.615979	-0.227812	-0.782166	0.278331	-0.508773	0	0
63803	8.761436	1.145623	-4.150323	-0.240067	0.021121	0.080400	-0.709225	-0.334048	0.613048	-0.229303	-0.781278	0.280180	-0.508453	0	0
63804	8.575663	1.243140	-3.910858	-0.265915	-0.095309	0.119057	-0.707505	-0.336360	0.612887	-0.230506	-0.780788	0.282706	-0.507261	0	0
63805	8.331680	1.290506	-3.698528	-0.334952	-0.185243	0.147471	-0.707456	-0.339028	0.614697	-0.231815	-0.780525	0.286026	-0.505204	0	0
63806	8.302980	1.414721	-3.723214	-0.398590	-0.182301	0.162955	-0.706573	-0.341911	0.614791	-0.233578	-0.780020	0.289756	-0.503042	0	0
63807	8.389283	1.541711	-3.834309	-0.395501	-0.173609	0.140962	-0.703436	-0.344686	0.614870	-0.235421	-0.779546	0.293290	-0.500866	0	0
63808	8.547045	1.611109	-4.028161	-0.333173	-0.186959	0.146651	-0.703240	-0.348715	0.615181	-0.236733	-0.779234	0.296565	-0.498800	0	0
63809	8.637186	1.573930	-4.196024	-0.238736	-0.224454	0.123046	-0.702364	-0.350498	0.616191	-0.237289	-0.779411	0.299283	-0.496631	0	0
63810	8.795962	1.441556	-4.173840	-0.202456	-0.259894	0.114012	-0.699202	-0.353811	0.618495	-0.237523	-0.779847	0.301818	-0.494295	0	0
63811	9.314785	1.357854	-4.353207	-0.177978	-0.236756	0.205875	-0.697215	-0.353394	0.621042	-0.237157	-0.779961	0.304900	-0.492396	0	0
63812	9.446628	0.935498	-4.573450	-0.106838	-0.181107	0.258179	-0.695804	-0.352362	0.622929	-0.236166	-0.779780	0.307893	-0.491295	0	0
63813	9.321034	0.500319	-4.426664	-0.016845	-0.280718	0.209787	-0.695515	-0.350159	0.627580	-0.234381	-0.780461	0.310310	-0.489545	0	0
63814	9.399534	0.153443	-4.100945	-0.033479	-0.368720	0.141964	-0.692677	-0.349381	0.631272	-0.232802	-0.781713	0.312469	-0.486919	0	0
63815	9.601717	0.096313	-4.106464	-0.094279	-0.272149	0.116034	-0.688556	-0.350037	0.634579	-0.232101	-0.782444	0.314506	-0.484764	0	0
63816	9.825663	0.162605	-4.464646	-0.097139	-0.065463	0.124923	-0.687554	-0.350013	0.636689	-0.232050	-0.782115	0.316130	-0.484263	0	0
63817	9.904969	0.192359	-4.194473	-0.143363	0.001446	0.100900	-0.687530	-0.351340	0.637453	-0.232665	-0.781446	0.317648	-0.484054	0	0
63818	9.707530	0.257584	-3.891980	-0.217548	-0.069390	0.071483	-0.686676	-0.351666	0.637989	-0.233798	-0.781020	0.319444	-0.483014	0	0
63819	9.099969	0.155823	-3.580069	-0.365986	-0.132516	0.069317	-0.685080	-0.355404	0.637740	-0.235876	-0.780566	0.322098	-0.480970	0	0
63820	8.301568	-0.104729	-3.262056	-0.483078	-0.155022	0.140485	-0.685038	-0.360150	0.635185	-0.238470	-0.779681	0.325905	-0.478557	0	0
63821	7.887949	-0.376430	-3.038216	-0.591063	-0.095854	0.201528	-0.684144	-0.364951	0.633465	-0.241776	-0.778045	0.330564	-0.476358	0	0
63822	8.023999	-0.467809	-3.167087	-0.550738	0.036888	0.259213	-0.683229	-0.370929	0.632378	-0.244944	-0.775640	0.335131	-0.475471	0	0
63823	8.699188	-0.313144	-3.481182	-0.461930	0.223510	0.277605	-0.686886	-0.374366	0.627681	-0.247930	-0.772488	0.338966	-0.476335	0	0
63824	9.395903	0.036767	-3.898673	-0.305862	0.342367	0.287094	-0.693388	-0.375748	0.622857	-0.250083	-0.769087	0.341810	-0.478675	0	0
63825	10.119421	0.151830	-4.178602	-0.267372	0.328624	0.256164	-0.699929	-0.375713	0.615441	-0.252011	-0.765945	0.344272	-0.480931	0	0
63826	10.266136	0.273217	-4.265423	-0.244930	0.173466	0.186770	-0.703884	-0.377324	0.611567	-0.253587	-0.763817	0.346466	-0.481912	0	0
63827	9.692459	0.289786	-4.294585	-0.311585	0.031263	0.102325	-0.703885	-0.378513	0.609516	-0.255559	-0.762502	0.348706	-0.481336	0	0
63828	9.007669	0.205175	-4.315421	-0.371222	-0.051432	0.069142	-0.704400	-0.382368	0.609422	-0.257876	-0.761526	0.351170	-0.479852	0	0
63829	8.170113	0.199602	-4.182686	-0.327656	-0.084336	0.059922	-0.705211	-0.386130	0.607501	-0.259761	-0.760856	0.353454	-0.478217	0	0
63830	7.895505	0.069680	-4.115293	-0.223813	-0.045187	0.107696	-0.703200	-0.388500	0.608463	-0.260790	-0.760079	0.355483	-0.477389	0	0
63831	7.871189	-0.071226	-4.083901	-0.151166	0.031367	0.148061	-0.703310	-0.391063	0.608163	-0.261314	-0.758994	0.357290	-0.477480	0	0
63832	8.208819	-0.088737	-4.041087	0.014888	0.103991	0.158435	-0.704187	-0.389674	0.606423	-0.260818	-0.757940	0.358173	-0.478763	0	0
63833	8.744234	-0.088471	-3.981399	0.085497	0.137782	0.161392	-0.707483	-0.385870	0.605845	-0.259857	-0.756910	0.358671	-0.480537	0	0
63834	9.060344	-0.125630	-3.908922	0.142497	0.118030	0.104711	-0.709055	-0.384390	0.605387	-0.258700	-0.756307	0.358495	-0.482240	0	0
63835	9.048444	-0.228242	-3.846344	0.140626	0.029667	0.042436	-0.710204	-0.382659	0.605506	-0.257503	-0.756361	0.358107	-0.483083	0	0
63836	8.835846	-0.342852	-3.868126	0.114508	-0.013157	-0.042031	-0.710063	-0.381336	0.607705	-0.256794	-0.756841	0.357293	-0.483312	0	0
63837	8.464586	-0.515528	-3.816721	0.074121	-0.064215	-0.111873	-0.706231	-0.382212	0.609731	-0.256506	-0.757727	0.356302	-0.482808	0	0
63838	8.365033	-0.517416	-3.622084	0.092402	-0.096398	-0.176001	-0.704398	-0.384429	0.611991	-0.256313	-0.759026	0.354791	-0.481982	0	0
63839	8.534191	-0.465796	-3.582180	0.126118	-0.058002	-0.219075	-0.701404	-0.385470	0.614722	-0.256163	-0.760390	0.352720	-0.481431	0	0
63840	8.975925	-0.246553	-3.887124	0.087403	-0.046014	-0.230973	-0.698234	-0.389886	0.616110	-0.256449	-0.761619	0.350683	-0.480824	0	0
63841	9.363846	-0.181628	-4.229709	-0.021904	-0.046617	-0.213666	-0.695219	-0.392898	0.618152	-0.257434	-0.762522	0.349333	-0.479850	0	0
63842	9.455151	-0.196451	-4.257375	-0.114946	-0.138609	-0.194415	-0.695432	-0.397006	0.620157	-0.258759	-0.763539	0.348780	-0.477917	0	0
63843	9.117131	-0.222163	-4.331857	-0.177699	-0.242320	-0.135728	-0.688182	-0.400912	0.621538	-0.259869	-0.764694	0.349273	-0.475099	0	0
63844	9.400916	-0.106134	-4.452824	-0.119387	-0.301585	-0.069376	-0.684575	-0.405689	0.624311	-0.260059	-0.766026	0.350116	-0.472221	0	0
63845	9.951181	0.160271	-5.075528	-0.105106	-0.206594	-0.023474	-0.679180	-0.406650	0.627588	-0.260198	-0.766797	0.351026	-0.470213	0	0
63846	10.281713	0.307758	-5.396105	-0.154094	-0.160974	-0.012544	-0.677740	-0.409501	0.626832	-0.260875	-0.767166	0.352096	-0.468432	0	0
63847	10.313244	0.351757	-5.078158	-0.250681	-0.280189	0.015009	-0.673715	-0.414121	0.629188	-0.261684	-0.767756	0.354173	-0.465439	0	0
63848	9.974656	0.177181	-4.542482	-0.359856	-0.443958	-0.014392	-0.668847	-0.418604	0.631403	-0.262939	-0.768890	0.356917	-0.460739	0	0
63849	9.221328	0.215782	-4.132417	-0.539863	-0.449562	-0.038739	-0.661966	-0.426261	0.633400	-0.265602	-0.769650	0.360338	-0.455247	0	0
63850	8.452743	0.514125	-3.915845	-0.632588	-0.437876	-0.017062	-0.656580	-0.437114	0.632651	-0.268966	-0.769973	0.364263	-0.449567	0	0
63851	7.795663	0.620577	-3.552416	-0.586625	-0.390629	-0.011658	-0.650534	-0.446951	0.632685	-0.272053	-0.770163	0.367909	-0.444386	0	0
63852	7.370434	0.639110	-3.084705	-0.479032	-0.231493	0.029512	-0.645271	-0.451947	0.630629	-0.274759	-0.769741	0.370912	-0.440943	0	0
63853	7.386620	0.770128	-2.917790	-0.424496	-0.055405	0.068824	-0.644486	-0.459310	0.628609	-0.277467	-0.768542	0.373515	-0.439137	0	0
63854	7.582454	1.085350	-2.657360	-0.422876	0.096386	0.117320	-0.645866	-0.464231	0.624221	-0.280563	-0.766471	0.376026	-0.438648	0	0
63855	8.437074	1.496011	-2.626257	-0.258208	0.227049	0.175499	-0.648414	-0.467575	0.617261	-0.282588	-0.764066	0.377910	-0.439922	0	0
63856	9.368161	1.654673	-3.191441	-0.235593	0.394341	0.182831	-0.652102	-0.469766	0.610525	-0.285075	-0.760936	0.379248	-0.442583	0	0
63857	10.020273	1.531443	-3.566870	-0.188545	0.470680	0.153550	-0.656923	-0.470588	0.605438	-0.287586	-0.757699	0.379944	-0.445903	0	0
63858	10.250675	1.066660	-4.109914	-0.314565	0.431472	0.092763	-0.662867	-0.473799	0.596825	-0.291193	-0.754479	0.380823	-0.448267	0	0
63859	10.321239	1.083802	-4.339493	-0.349746	0.309842	0.019494	-0.666965	-0.477521	0.589292	-0.294900	-0.751963	0.381668	-0.449349	0	0
63860	10.267015	1.235754	-4.249518	-0.347417	0.180116	0.017887	-0.671306	-0.482519	0.584504	-0.298121	-0.750026	0.382852	-0.449455	0	0
63861	9.740914	1.180571	-4.017645	-0.268502	0.030809	0.076886	-0.672419	-0.486825	0.579164	-0.299888	-0.748763	0.384577	-0.448912	0	0
63862	9.077287	0.948625	-3.733471	-0.172749	-0.037662	0.106368	-0.671987	-0.488877	0.577056	-0.300566	-0.747971	0.386288	-0.448310	0	0
63863	8.518719	0.829809	-3.621570	-0.215522	-0.041655	0.080459	-0.670838	-0.490737	0.576646	-0.301640	-0.747168	0.388014	-0.447435	0	0
63864	8.133176	0.910583	-3.654934	-0.284397	-0.001865	0.032474	-0.671397	-0.493277	0.573105	-0.303614	-0.746160	0.389554	-0.446442	0	0
63865	8.103685	1.050815	-3.788182	-0.346863	0.072959	0.015729	-0.672779	-0.497920	0.568876	-0.306400	-0.744687	0.391029	-0.445709	0	0
63866	8.228500	1.219068	-3.922186	-0.408134	0.178447	0.041184	-0.672920	-0.501627	0.562718	-0.309954	-0.742444	0.392625	-0.445592	0	0
63867	8.513864	1.290872	-3.821280	-0.306402	0.212731	0.079945	-0.674309	-0.505698	0.558524	-0.312692	-0.740198	0.393953	-0.446241	0	0
63868	8.842803	1.312554	-3.983197	-0.276684	0.219163	0.095662	-0.676849	-0.509879	0.551089	-0.315180	-0.737942	0.395231	-0.447097	0	0
63869	9.229502	1.463221	-4.209235	-0.289739	0.199482	0.088431	-0.679826	-0.511857	0.545629	-0.317697	-0.735754	0.396579	-0.447728	0	0
63870	9.391974	1.669356	-4.474835	-0.312545	0.147791	0.061922	-0.682488	-0.516411	0.540007	-0.320309	-0.733818	0.397984	-0.447797	0	0
63871	9.169480	1.791845	-4.629966	-0.380303	0.055463	0.069244	-0.683183	-0.519771	0.535710	-0.322996	-0.732043	0.400045	-0.446935	0	0
63872	8.819779	1.573578	-4.265656	-0.400093	-0.052336	0.023396	-0.683167	-0.523707	0.531229	-0.325613	-0.730854	0.402192	-0.445052	0	0
63873	8.383698	1.418697	-3.880795	-0.464476	-0.154815	-0.048247	-0.681991	-0.529572	0.527747	-0.328584	-0.730189	0.404436	-0.441914	0	0
63874	7.984667	1.524705	-3.799964	-0.597214	-0.169413	-0.014600	-0.679124	-0.535985	0.523225	-0.332323	-0.728989	0.407540	-0.438233	0	0
63875	7.918578	1.652322	-3.695106	-0.567134	-0.183044	0.089208	-0.678671	-0.543257	0.520223	-0.335305	-0.727503	0.411305	-0.434900	0	0
63876	8.038269	1.616269	-3.781943	-0.514700	-0.162195	0.201239	-0.677795	-0.548349	0.515661	-0.337509	-0.725610	0.415569	-0.432297	0	0
63877	8.316090	1.861161	-4.104744	-0.548571	-0.157062	0.304026	-0.678339	-0.552434	0.511458	-0.339506	-0.723134	0.420696	-0.429916	0	0
63878	8.707476	2.085194	-4.378788	-0.473332	-0.187751	0.385084	-0.680184	-0.553655	0.507728	-0.340485	-0.720665	0.426169	-0.427892	0	0
63879	9.113018	1.995025	-4.558793	-0.374692	-0.235656	0.382669	-0.680884	-0.554732	0.506538	-0.340529	-0.718731	0.431352	-0.425912	0	0
63880	10.167014	1.830848	-4.985752	-0.484367	-0.135167	0.374228	-0.683157	-0.555662	0.502831	-0.341834	-0.715996	0.436579	-0.424144	0	0
63881	10.187412	1.637830	-5.069899	-0.361064	-0.131064	0.330389	-0.684823	-0.559628	0.499493	-0.342433	-0.713843	0.440945	-0.422771	0	0
63882	9.443667	1.042325	-4.398627	-0.041257	-0.337628	0.162266	-0.682428	-0.558991	0.500357	-0.340562	-0.714372	0.443459	-0.420756	0	0
63883	9.002497	0.519663	-3.892784	-0.033916	-0.423958	0.031954	-0.678833	-0.561178	0.505834	-0.338778	-0.715868	0.445297	-0.417700	0	0
63884	8.866462	0.259124	-3.923212	-0.200200	-0.331091	-0.005297	-0.674292	-0.563009	0.506664	-0.338765	-0.716558	0.447236	-0.414444	0	0
63885	8.796541	0.317546	-4.263209	-0.296002	-0.146345	0.019897	-0.672579	-0.566869	0.503018	-0.340136	-0.716044	0.449128	-0.412155	0	0
63886	8.421285	0.582479	-4.290927	-0.377470	-0.056555	0.045247	-0.671718	-0.570016	0.499708	-0.342405	-0.714751	0.451220	-0.410232	0	0
63887	8.120228	0.707370	-3.684760	-0.432361	-0.037526	0.112951	-0.670124	-0.572749	0.495860	-0.344848	-0.712884	0.453954	-0.408414	0	0
63888	8.246773	0.348217	-3.372995	-0.595028	-0.008388	0.219004	-0.672780	-0.578669	0.488881	-0.348158	-0.709825	0.457985	-0.406428	0	0
63889	8.389811	0.066969	-3.452641	-0.721027	0.067281	0.253487	-0.675327	-0.583074	0.480161	-0.352533	-0.705834	0.462496	-0.404495	0	0
63890	8.665648	0.298937	-3.715066	-0.691792	0.183810	0.275471	-0.680151	-0.587584	0.468491	-0.357150	-0.701323	0.466598	-0.403579	0	0
63891	9.159288	0.736806	-4.254823	-0.634714	0.325343	0.310390	-0.685131	-0.591215	0.456455	-0.361844	-0.696247	0.470189	-0.404018	0	0
63892	9.631265	0.968157	-4.394153	-0.495898	0.340370	0.300682	-0.690552	-0.592874	0.445252	-0.365683	-0.691614	0.473064	-0.405162	0	0
63893	10.132250	1.016216	-4.443976	-0.417983	0.284984	0.208365	-0.697792	-0.595112	0.434735	-0.369061	-0.687908	0.475178	-0.405935	0	0
63894	10.050813	1.089106	-4.411470	-0.409099	0.164112	0.072769	-0.699505	-0.597741	0.427530	-0.372366	-0.685343	0.476751	-0.405410	0	0
63895	9.709471	1.073005	-4.297361	-0.437406	0.070366	-0.053837	-0.701355	-0.601455	0.419128	-0.375902	-0.683652	0.477917	-0.403625	0	0
63896	9.167248	1.001325	-4.272720	-0.485589	0.056747	-0.041194	-0.700520	-0.606039	0.410082	-0.379665	-0.681749	0.479399	-0.401558	0	0
63897	8.451724	0.759805	-4.150918	-0.485469	0.015191	0.035754	-0.700639	-0.611332	0.404107	-0.382886	-0.679639	0.481559	-0.399487	0	0
63898	7.946701	0.478711	-3.901982	-0.507649	-0.008827	0.097994	-0.703489	-0.614290	0.395197	-0.385907	-0.677214	0.484302	-0.397378	0	0
63899	7.678346	0.385270	-3.665504	-0.472875	0.027580	0.164002	-0.703519	-0.616502	0.387719	-0.388569	-0.674451	0.487211	-0.395923	0	0
63900	7.840291	0.390572	-3.603893	-0.394891	0.128526	0.197064	-0.707523	-0.615975	0.381156	-0.391083	-0.671407	0.489617	-0.395655	0	0
63901	8.295302	0.473434	-3.692832	-0.322599	0.168908	0.228450	-0.712346	-0.617707	0.374177	-0.393149	-0.668327	0.491795	-0.396120	0	0
63902	8.873911	0.490780	-3.663633	-0.247784	0.163710	0.221395	-0.717367	-0.615402	0.366746	-0.394740	-0.665575	0.493629	-0.396889	0	0
63903	9.311496	0.399133	-3.750643	-0.248097	0.036985	0.186808	-0.720223	-0.616199	0.360513	-0.395810	-0.663497	0.495743	-0.396668	0	0
63904	9.518353	0.608071	-3.887451	-0.254253	-0.040907	0.135613	-0.722107	-0.614549	0.356681	-0.396765	-0.661942	0.497831	-0.395696	0	0
63905	9.518638	0.670986	-3.877390	-0.232500	-0.131075	0.102777	-0.726212	-0.615179	0.353293	-0.397221	-0.660997	0.499984	-0.394100	0	0
63906	9.199816	0.533084	-3.914674	-0.232303	-0.230624	0.119358	-0.726223	-0.615912	0.350707	-0.397142	-0.660345	0.502622	-0.391910	0	0
63907	8.972719	0.360113	-3.916971	-0.253990	-0.318927	0.102861	-0.727644	-0.615026	0.350635	-0.396785	-0.660037	0.505595	-0.388956	0	0
63908	8.809764	0.279210	-3.766478	-0.264510	-0.366283	0.124894	-0.728520	-0.612850	0.350355	-0.396200	-0.659737	0.508915	-0.385717	0	0
63909	8.706695	0.422889	-3.756856	-0.235879	-0.387633	0.172699	-0.730208	-0.612315	0.351675	-0.395087	-0.659384	0.512531	-0.382663	0	0
63910	9.098949	0.716131	-3.948356	-0.262260	-0.313981	0.206610	-0.731918	-0.610060	0.352962	-0.394423	-0.658448	0.516150	-0.380087	0	0
63911	9.652652	1.242371	-4.238577	-0.278210	-0.170610	0.213891	-0.733923	-0.608518	0.351383	-0.394533	-0.656862	0.519322	-0.378392	0	0
63912	9.580042	1.588989	-3.825286	-0.417781	-0.192039	0.270630	-0.737829	-0.606174	0.349127	-0.395261	-0.654490	0.523448	-0.376049	0	0
63913	9.779593	1.523189	-3.545740	-0.568282	-0.229661	0.291542	-0.741847	-0.603852	0.343945	-0.396652	-0.651537	0.528423	-0.372741	0	0
63914	9.952350	1.569592	-3.660593	-0.613758	-0.187055	0.228115	-0.744712	-0.602215	0.340686	-0.398814	-0.648544	0.532944	-0.369201	0	0
63915	9.518637	1.614082	-3.675484	-0.478332	-0.198521	0.196193	-0.746733	-0.601780	0.335367	-0.400112	-0.646282	0.536796	-0.366169	0	0
63916	8.828242	1.294294	-3.697644	-0.418592	-0.199149	0.170412	-0.750459	-0.599646	0.331018	-0.401132	-0.644375	0.540241	-0.363336	0	0
63917	8.116656	1.050082	-3.377939	-0.359512	-0.218987	0.157525	-0.751316	-0.600230	0.328589	-0.401676	-0.642839	0.543465	-0.360640	0	0
63918	7.822798	1.044637	-3.359739	-0.373079	-0.141792	0.190343	-0.754047	-0.596970	0.327266	-0.402626	-0.640774	0.546616	-0.358487	0	0
63919	8.207291	1.126675	-3.530587	-0.308022	0.019525	0.247195	-0.758325	-0.595563	0.323300	-0.403805	-0.638074	0.549249	-0.357951	0	0
63920	9.009384	1.218436	-3.922302	-0.401522	0.195065	0.290956	-0.763641	-0.591193	0.317694	-0.406403	-0.634111	0.551763	-0.358185	0	0
63921	9.904468	1.463154	-4.195726	-0.432286	0.303428	0.362524	-0.769800	-0.589475	0.307977	-0.409501	-0.629220	0.554393	-0.359221	0	0
63922	10.317749	1.447650	-4.341717	-0.434497	0.237330	0.423270	-0.776423	-0.583934	0.299350	-0.412034	-0.624191	0.557650	-0.360056	0	0
63923	10.151561	1.346934	-3.978672	-0.457560	0.097186	0.395879	-0.782446	-0.580070	0.292589	-0.413991	-0.619701	0.561382	-0.359767	0	0
63924	9.500427	1.191487	-3.979489	-0.650919	0.009694	0.356933	-0.788462	-0.577043	0.285352	-0.416796	-0.614913	0.565897	-0.357665	0	0
63925	8.700980	1.044958	-3.844267	-0.760665	-0.081492	0.297943	-0.792214	-0.574893	0.277757	-0.419926	-0.610291	0.570794	-0.354121	0	0
63926	8.244295	1.182770	-3.753827	-0.796445	-0.141314	0.266696	-0.797084	-0.574242	0.268949	-0.423035	-0.605862	0.575833	-0.349842	0	0
63927	8.008848	1.231999	-3.684314	-0.738875	-0.034209	0.288617	-0.798989	-0.572468	0.262583	-0.426285	-0.601140	0.580316	-0.346620	0	0
63928	8.138914	1.226296	-3.689216	-0.658766	0.066077	0.332684	-0.803592	-0.569748	0.255314	-0.429475	-0.596119	0.584315	-0.344628	0	0
63929	8.508070	1.091144	-3.571053	-0.649879	0.160986	0.347294	-0.809503	-0.565713	0.245033	-0.433075	-0.590692	0.587940	-0.343302	0	0
63930	9.097245	1.055580	-3.400083	-0.679903	0.112646	0.358454	-0.814825	-0.563164	0.235642	-0.436524	-0.585195	0.591902	-0.341534	0	0
63931	9.310102	1.109442	-3.009143	-0.780483	0.016439	0.371325	-0.819730	-0.559792	0.226863	-0.439901	-0.579475	0.596667	-0.338651	0	0
63932	9.201541	1.194036	-2.750910	-0.927785	-0.089007	0.417083	-0.821692	-0.554770	0.218583	-0.443325	-0.573138	0.602599	-0.334440	0	0
63933	9.067285	1.230379	-2.678019	-0.969472	-0.192634	0.442838	-0.828145	-0.551260	0.210392	-0.446216	-0.566742	0.609215	-0.329472	0	0
63934	8.972937	1.367598	-3.093884	-0.963847	-0.217921	0.450219	-0.835709	-0.547292	0.204924	-0.448858	-0.560339	0.615896	-0.324375	0	0
63935	8.878407	1.456353	-3.512474	-0.932317	-0.222197	0.397049	-0.839758	-0.543593	0.197993	-0.451406	-0.554359	0.622124	-0.319188	0	0
63936	9.394917	1.574938	-3.765315	-0.924689	-0.196631	0.371457	-0.842682	-0.540292	0.190038	-0.454119	-0.548426	0.628009	-0.314023	0	0
63937	9.521584	1.480740	-3.860038	-0.845159	-0.151977	0.329342	-0.844893	-0.536785	0.183500	-0.456753	-0.542933	0.633146	-0.309398	0	0
63938	9.333686	1.116128	-3.698384	-0.747058	-0.202287	0.271709	-0.847674	-0.532569	0.177296	-0.458692	-0.538359	0.637855	-0.304816	0	0
63939	9.214956	0.696168	-3.604895	-0.685347	-0.238295	0.254360	-0.852359	-0.531646	0.174574	-0.460081	-0.534261	0.642400	-0.300355	0	0
63940	9.312375	0.449103	-3.677781	-0.562620	-0.191109	0.322403	-0.854982	-0.526870	0.171509	-0.460900	-0.530115	0.646694	-0.297213	0	0
63941	9.367347	0.192727	-3.937546	-0.520920	-0.123954	0.368217	-0.859004	-0.522801	0.168695	-0.461765	-0.525647	0.650764	-0.294915	0	0
63942	8.973775	0.226851	-3.743861	-0.562781	-0.122629	0.377233	-0.862606	-0.518846	0.165164	-0.462819	-0.520899	0.654971	-0.292363	0	0
63943	8.891139	0.302518	-3.556704	-0.626234	-0.147937	0.402842	-0.864992	-0.511161	0.161149	-0.463931	-0.515734	0.659577	-0.289387	0	0
63944	8.893394	0.312527	-3.580877	-0.680460	-0.115939	0.424709	-0.869595	-0.506586	0.156960	-0.465449	-0.510050	0.664266	-0.286281	0	0
63945	8.973726	0.324496	-3.791532	-0.753756	-0.034136	0.446470	-0.875221	-0.500456	0.150620	-0.467781	-0.503607	0.668845	-0.283209	0	0
63946	9.145781	0.379446	-4.000506	-0.661677	0.043258	0.426380	-0.878863	-0.495349	0.144055	-0.470198	-0.497479	0.672654	-0.281007	0	0
63947	9.259284	0.416551	-4.294362	-0.587104	0.095489	0.334706	-0.883760	-0.491094	0.137731	-0.472819	-0.492139	0.675515	-0.279142	0	0
63948	9.451294	0.518957	-4.436141	-0.486983	0.109791	0.245011	-0.884984	-0.486542	0.132944	-0.475283	-0.487828	0.677559	-0.277568	0	0
63949	9.432439	0.654939	-4.439380	-0.427538	0.025056	0.149853	-0.890135	-0.484433	0.126630	-0.477126	-0.484658	0.679362	-0.275545	0	0
63950	9.170437	0.704439	-4.376119	-0.350858	-0.028167	0.080305	-0.888775	-0.481778	0.124665	-0.478429	-0.482468	0.680859	-0.273424	0	0
63951	8.917527	0.613368	-4.323776	-0.334975	-0.050086	0.060114	-0.889944	-0.479399	0.123272	-0.479544	-0.480544	0.682313	-0.271228	0	0
63952	8.589817	0.508367	-4.278389	-0.247674	-0.013092	0.036280	-0.889660	-0.480212	0.122230	-0.480562	-0.479102	0.683228	-0.269670	0	0
63953	8.339474	0.363346	-4.183016	-0.114975	0.013956	0.069452	-0.890547	-0.477838	0.120834	-0.481025	-0.477991	0.683816	-0.269324	0	0
63954	8.219552	0.172977	-4.030015	0.053802	0.064320	0.080659	-0.892844	-0.474911	0.120332	-0.481008	-0.477482	0.683756	-0.270406	0	0
63955	8.339507	0.002319	-4.025952	0.213532	0.131235	0.093708	-0.893710	-0.472926	0.121029	-0.480633	-0.477466	0.683007	-0.272982	0	0
63956	8.577522	-0.083787	-4.059568	0.322887	0.182904	0.071854	-0.895726	-0.469209	0.121845	-0.480158	-0.477984	0.681592	-0.276426	0	0
63957	8.812637	-0.056147	-3.894269	0.418971	0.161487	0.040940	-0.896329	-0.466322	0.121608	-0.479139	-0.479219	0.679863	-0.280288	0	0
63958	9.049775	-0.076627	-3.758344	0.533916	0.113972	-0.000914	-0.894911	-0.464272	0.126099	-0.477368	-0.481417	0.677813	-0.284477	0	0
63959	9.156197	-0.095144	-3.699643	0.573291	0.030872	-0.060325	-0.895172	-0.462265	0.132016	-0.474982	-0.484417	0.675749	-0.288263	0	0
63960	9.240647	0.026689	-3.426646	0.659828	-0.012863	-0.103165	-0.896805	-0.463115	0.138191	-0.472002	-0.488235	0.673402	-0.292184	0	0
63961	9.286298	-0.022861	-3.733023	0.689901	-0.047561	-0.139761	-0.895633	-0.462062	0.145587	-0.468711	-0.492508	0.670927	-0.295977	0	0
63962	9.247290	-0.060818	-3.775289	0.708256	-0.134355	-0.198328	-0.894747	-0.460190	0.153884	-0.464912	-0.497501	0.668475	-0.299150	0	0
63963	9.313506	0.131139	-4.018059	0.758993	-0.071830	-0.291883	-0.891823	-0.462696	0.163160	-0.461515	-0.503127	0.665080	-0.302547	0	0
63964	9.288662	0.444807	-4.246968	0.857823	-0.001633	-0.331218	-0.889914	-0.463431	0.171708	-0.458187	-0.509234	0.660807	-0.306725	0	0
63965	8.849257	0.743431	-3.861440	0.963273	-0.045166	-0.349329	-0.887700	-0.464574	0.182629	-0.454031	-0.516016	0.656263	-0.311291	0	0
63966	8.468239	0.865066	-3.329492	1.009709	-0.166876	-0.412404	-0.885035	-0.467077	0.194872	-0.448998	-0.523755	0.651720	-0.315187	0	0
63967	8.345840	1.353547	-3.162311	0.897301	-0.118467	-0.478707	-0.879682	-0.471267	0.205572	-0.445014	-0.531198	0.646899	-0.318296	0	0
63968	8.751095	1.876742	-3.328644	1.003818	0.113875	-0.519072	-0.873924	-0.475489	0.213866	-0.442057	-0.538588	0.640409	-0.323086	0	0
63969	9.202427	1.820384	-3.522218	1.169846	0.347999	-0.561246	-0.869611	-0.477497	0.221323	-0.439764	-0.546130	0.632026	-0.329988	0	0
63970	9.548075	1.430040	-3.530443	1.272026	0.369346	-0.645487	-0.865864	-0.480809	0.226305	-0.437249	-0.554485	0.622625	-0.337192	0	0
63971	9.581712	1.290951	-3.484298	1.389254	0.291821	-0.771774	-0.859800	-0.486770	0.234911	-0.433917	-0.564257	0.612319	-0.344087	0	0
63972	9.326313	1.468322	-3.555716	1.469175	0.187244	-0.782491	-0.855162	-0.490357	0.245232	-0.429422	-0.574656	0.601968	-0.350716	0	0
63973	9.049016	1.451100	-3.572028	1.492947	0.212658	-0.716484	-0.847980	-0.494152	0.256080	-0.424587	-0.584504	0.591632	-0.357845	0	0
63974	8.875551	1.246722	-3.791510	1.415696	0.259754	-0.669076	-0.845332	-0.495500	0.268113	-0.420204	-0.593430	0.581495	-0.364875	0	0
63975	8.975989	1.340029	-3.929923	1.313507	0.292796	-0.661954	-0.838301	-0.499632	0.277107	-0.416490	-0.601615	0.571493	-0.371473	0	0
63976	9.186258	1.453835	-4.207574	1.294178	0.261500	-0.628852	-0.831432	-0.502448	0.285619	-0.412503	-0.609524	0.561769	-0.377806	0	0
63977	9.389862	1.342322	-4.317364	1.258596	0.211275	-0.586610	-0.828562	-0.502387	0.292231	-0.408203	-0.617107	0.552526	-0.383749	0	0
63978	9.242973	1.416356	-4.335543	1.246829	0.186682	-0.544406	-0.824939	-0.503680	0.302846	-0.403608	-0.624385	0.543594	-0.389551	0	0
63979	8.849164	1.514308	-4.199405	1.239428	0.178901	-0.476574	-0.821054	-0.504064	0.312386	-0.398670	-0.631181	0.535035	-0.395486	0	0
63980	8.593909	1.408507	-4.132577	1.188881	0.196910	-0.452916	-0.818174	-0.503929	0.320415	-0.393994	-0.637469	0.526672	-0.401271	0	0
63981	8.474528	1.402555	-3.988056	1.151027	0.184057	-0.498871	-0.815031	-0.502363	0.328389	-0.389603	-0.643801	0.518123	-0.406544	0	0
63982	8.436706	1.506422	-3.937655	1.091416	0.157861	-0.535638	-0.810164	-0.503394	0.336185	-0.385560	-0.650092	0.509615	-0.411116	0	0
63983	8.538964	1.594106	-3.839459	1.124586	0.161833	-0.526364	-0.806594	-0.502119	0.344137	-0.381213	-0.656355	0.500924	-0.415871	0	0
63984	8.624379	1.698940	-3.745352	1.125092	0.158800	-0.506132	-0.803706	-0.502033	0.353151	-0.376720	-0.662419	0.492316	-0.420603	0	0
63985	8.652328	1.740129	-3.577048	1.096586	0.134872	-0.474016	-0.799697	-0.502451	0.360429	-0.372093	-0.668232	0.484038	-0.425111	0	0
63986	8.696356	1.748434	-3.496515	1.043679	0.078679	-0.393269	-0.796526	-0.501975	0.370170	-0.367179	-0.673583	0.476705	-0.429206	0	0
63987	8.705583	1.710063	-3.533342	0.979773	0.037416	-0.315339	-0.794412	-0.498161	0.376459	-0.362099	-0.678452	0.470230	-0.432979	0	0
63988	8.671026	1.658081	-3.616929	0.916002	-0.000441	-0.232840	-0.791149	-0.494351	0.385420	-0.356924	-0.682756	0.464751	-0.436412	0	0
63989	8.800567	1.550862	-3.646627	0.914082	-0.030217	-0.164886	-0.789733	-0.489644	0.394171	-0.351254	-0.686853	0.459741	-0.439877	0	0
63990	9.357768	1.350124	-3.799208	0.839474	0.047595	-0.089830	-0.789278	-0.487581	0.401638	-0.346154	-0.689889	0.455356	-0.443714	0	0
63991	9.886311	0.880854	-3.805125	0.894826	0.101305	-0.080593	-0.789455	-0.481140	0.407689	-0.340793	-0.692842	0.450477	-0.448219	0	0
63992	9.692858	0.415805	-3.385465	0.959929	-0.033785	-0.166610	-0.788052	-0.476091	0.415333	-0.334798	-0.696879	0.445243	-0.451695	0	0
63993	9.595293	0.197282	-3.134450	0.982568	-0.162775	-0.197607	-0.785378	-0.469743	0.425304	-0.328110	-0.701713	0.439967	-0.454281	0	0
63994	9.769704	0.079140	-3.277008	0.852434	-0.060333	-0.148461	-0.782955	-0.465426	0.435858	-0.322577	-0.705334	0.435327	-0.457098	0	0
63995	10.101332	0.463049	-3.866615	0.686101	0.080198	-0.086496	-0.783827	-0.460490	0.440692	-0.318483	-0.707505	0.431329	-0.460393	0	0
63996	9.849684	0.741172	-3.497904	0.629552	0.024172	-0.071834	-0.784696	-0.456371	0.444629	-0.314508	-0.709619	0.427928	-0.463036	0	0
63997	9.221668	0.600143	-3.320749	0.435425	-0.147751	-0.130820	-0.783576	-0.452235	0.450524	-0.311398	-0.712189	0.425460	-0.463468	0	0
63998	8.754663	0.478925	-2.898279	0.251292	-0.249412	-0.164160	-0.780549	-0.453992	0.456174	-0.309356	-0.714746	0.423992	-0.462242	0	0
63999	8.527403	0.425748	-2.972252	0.188443	-0.168585	-0.127770	-0.776589	-0.452530	0.460181	-0.307894	-0.716611	0.422743	-0.461474	0	0
64000	8.592113	0.425221	-3.327331	0.279412	0.007944	-0.096674	-0.775721	-0.452674	0.462846	-0.306427	-0.717760	0.420837	-0.462405	0	0
64001	9.017429	0.421172	-3.790121	0.386283	0.182825	-0.052622	-0.779114	-0.450713	0.464836	-0.304675	-0.718277	0.418125	-0.465212	0	0
64002	9.545116	0.353391	-4.075996	0.497088	0.243380	-0.021209	-0.777608	-0.447823	0.463873	-0.302285	-0.718648	0.415032	-0.468953	0	0
64003	10.035299	0.332826	-4.246635	0.487812	0.207952	-0.057774	-0.779904	-0.442784	0.467033	-0.299919	-0.719341	0.411712	-0.472325	0	0
64004	10.146894	0.477066	-4.211221	0.449000	0.105193	-0.061306	-0.781636	-0.439608	0.467107	-0.297445	-0.720376	0.408901	-0.474748	0	0
64005	9.646239	0.455255	-4.129838	0.458400	-0.015703	-0.074052	-0.778586	-0.434587	0.468944	-0.294435	-0.722073	0.406251	-0.476317	0	0
64006	9.011996	0.172825	-4.074144	0.386135	-0.060030	-0.070638	-0.779297	-0.431756	0.472798	-0.291768	-0.723723	0.404139	-0.477251	0	0
64007	8.438473	0.050102	-4.024510	0.268126	-0.065149	-0.104956	-0.777170	-0.430402	0.476675	-0.290070	-0.725203	0.402307	-0.477587	0	0
64008	8.162553	0.091444	-3.888319	0.290338	-0.025155	-0.098603	-0.777149	-0.430262	0.479648	-0.288362	-0.726506	0.400337	-0.478296	0	0
64009	8.146332	0.019701	-3.774654	0.350142	0.044067	-0.058236	-0.777459	-0.426782	0.481845	-0.286275	-0.727500	0.398131	-0.479878	0	0
64010	8.279055	0.003794	-3.743489	0.423378	0.116931	-0.063687	-0.777201	-0.424127	0.483138	-0.283997	-0.728341	0.395365	-0.482236	0	0
64011	8.606647	0.011442	-3.762937	0.451222	0.174370	-0.054475	-0.779235	-0.418709	0.484343	-0.281661	-0.728956	0.392315	-0.485159	0	0
64012	8.967469	-0.072947	-3.808382	0.429035	0.152851	-0.061761	-0.779681	-0.415656	0.486514	-0.279451	-0.729611	0.389399	-0.487794	0	0
64013	9.140262	-0.224162	-3.835153	0.366064	0.075205	-0.083769	-0.780268	-0.413920	0.486346	-0.277479	-0.730556	0.386813	-0.489560	0	0
64014	9.137311	-0.369538	-3.843237	0.282411	0.009938	-0.127897	-0.778867	-0.412037	0.488427	-0.276106	-0.731732	0.384526	-0.490381	0	0
64015	8.867364	-0.420491	-3.519466	0.292620	-0.129242	-0.142394	-0.776614	-0.409937	0.491642	-0.274162	-0.733685	0.382430	-0.490193	0	0
64016	8.728797	-0.631340	-3.276529	0.313544	-0.251087	-0.169744	-0.775447	-0.409387	0.497596	-0.271752	-0.736372	0.380383	-0.489097	0	0
64017	8.966941	-0.759814	-3.585788	0.263196	-0.253979	-0.241387	-0.771610	-0.408693	0.502685	-0.270020	-0.739209	0.378032	-0.487598	0	0
64018	9.184881	-0.447516	-4.200595	0.202352	-0.222807	-0.296529	-0.767893	-0.409712	0.507669	-0.269137	-0.741918	0.375489	-0.485932	0	0
64019	9.188132	-0.259443	-4.482098	0.131443	-0.279169	-0.273615	-0.765300	-0.411665	0.511617	-0.268432	-0.744619	0.373599	-0.483644	0	0
64020	9.264974	-0.181473	-4.549680	0.043701	-0.349685	-0.228685	-0.758214	-0.412515	0.515026	-0.267915	-0.747238	0.372658	-0.480607	0	0
64021	9.371571	0.133842	-4.609582	0.052055	-0.328032	-0.190090	-0.753639	-0.413487	0.521698	-0.267204	-0.749627	0.371895	-0.477865	0	0
64022	9.141004	0.353657	-4.604357	0.008166	-0.326443	-0.153490	-0.749926	-0.415014	0.525380	-0.266668	-0.751741	0.371608	-0.475059	0	0
64023	9.117006	0.586036	-4.379724	-0.139333	-0.329387	-0.159238	-0.744217	-0.418157	0.529223	-0.267234	-0.753491	0.371981	-0.471664	0	0
64024	9.061578	0.935893	-4.218366	-0.291114	-0.310997	-0.120974	-0.742180	-0.421999	0.530941	-0.268847	-0.754588	0.373303	-0.467934	0	0
64025	9.215035	1.009979	-4.037632	-0.317216	-0.243608	-0.076120	-0.739014	-0.426000	0.532637	-0.270675	-0.755125	0.374896	-0.464731	0	0
64026	9.320665	0.990407	-4.080357	-0.244326	-0.169232	-0.060479	-0.737865	-0.428391	0.531348	-0.272175	-0.755438	0.376066	-0.462394	0	0
64027	9.003916	0.956196	-3.894822	-0.054516	-0.127136	-0.082267	-0.733751	-0.430589	0.531030	-0.272481	-0.756157	0.376072	-0.461032	0	0
64028	8.510507	0.852060	-3.466423	0.041517	-0.130320	-0.082187	-0.730897	-0.431097	0.534642	-0.272066	-0.757144	0.375649	-0.460002	0	0
64029	7.999193	0.762051	-3.177358	0.073564	-0.074858	-0.120871	-0.729211	-0.430299	0.535381	-0.271778	-0.758111	0.374627	-0.459411	0	0
64030	7.939165	0.910883	-3.212790	0.010239	0.027802	-0.172532	-0.731883	-0.430824	0.535233	-0.272610	-0.758619	0.373236	-0.459212	0	0
64031	8.499719	1.215108	-3.767999	-0.056349	0.212716	-0.148943	-0.730308	-0.434036	0.533041	-0.274512	-0.758011	0.371811	-0.460239	0	0
64032	9.208817	1.163678	-4.282773	-0.087037	0.383994	-0.083079	-0.731880	-0.434025	0.530374	-0.276980	-0.756280	0.370544	-0.462623	0	0
64033	9.955668	1.070835	-4.263000	-0.030036	0.401489	-0.005769	-0.735736	-0.434336	0.523332	-0.278718	-0.754323	0.369550	-0.465559	0	0
64034	10.157700	0.945678	-4.259294	-0.064099	0.271370	0.032934	-0.738735	-0.434199	0.518569	-0.280068	-0.752715	0.369387	-0.467478	0	0
64035	9.910114	0.865883	-4.146691	-0.142927	0.133474	0.110013	-0.742025	-0.433344	0.513853	-0.281121	-0.751251	0.370533	-0.468293	0	0
64036	9.363225	0.806163	-4.107305	-0.202932	0.045638	0.132845	-0.743877	-0.433206	0.511620	-0.282208	-0.749932	0.372397	-0.468275	0	0
64037	8.554255	0.693644	-3.971505	-0.308290	-0.009462	0.132534	-0.745716	-0.433939	0.509615	-0.283862	-0.748576	0.374884	-0.467459	0	0
64038	8.079296	0.849350	-3.759492	-0.375618	-0.017089	0.045173	-0.747389	-0.436932	0.506903	-0.286412	-0.747375	0.377067	-0.466067	0	0
64039	7.979588	1.081589	-3.664877	-0.414368	0.044970	-0.006367	-0.744422	-0.439138	0.504196	-0.289705	-0.745965	0.378843	-0.464849	0	0
64040	8.302356	1.138059	-3.705565	-0.441280	0.160802	-0.032217	-0.747661	-0.443745	0.496880	-0.293767	-0.744014	0.380223	-0.464300	0	0
64041	8.674310	1.265620	-3.648596	-0.495989	0.256888	-0.034207	-0.749361	-0.447782	0.489161	-0.298589	-0.741452	0.381534	-0.464248	0	0
64042	9.165702	1.433179	-3.743174	-0.511744	0.292450	-0.010304	-0.750353	-0.451443	0.482306	-0.303548	-0.738560	0.382980	-0.464451	0	0
64043	9.265676	1.410225	-3.891990	-0.510540	0.245348	0.039337	-0.751505	-0.454468	0.474221	-0.308073	-0.735676	0.384913	-0.464450	0	0
64044	9.221336	1.229301	-3.939820	-0.525202	0.171925	0.113707	-0.756462	-0.457307	0.466467	-0.312095	-0.732758	0.387715	-0.464046	0	0
64045	9.120619	1.209652	-3.868549	-0.532267	0.056506	0.134959	-0.756742	-0.462087	0.458829	-0.315587	-0.730269	0.391013	-0.462841	0	0
64046	8.920064	1.344419	-3.686258	-0.506580	-0.052212	0.149848	-0.759000	-0.464289	0.454760	-0.318436	-0.728243	0.394709	-0.460939	0	0
64047	8.958747	1.453675	-3.715978	-0.511589	-0.105158	0.173806	-0.759432	-0.465559	0.451579	-0.320945	-0.726371	0.398681	-0.458730	0	0
64048	9.036371	1.569300	-3.698803	-0.537350	-0.101287	0.203148	-0.760995	-0.466785	0.447846	-0.323549	-0.724224	0.403021	-0.456497	0	0
64049	9.060651	1.671245	-3.718370	-0.494755	-0.139419	0.192303	-0.761977	-0.468789	0.445189	-0.325694	-0.722442	0.407136	-0.454138	0	0
64050	8.983984	1.763698	-3.700408	-0.453350	-0.170472	0.170411	-0.762550	-0.468596	0.444360	-0.327540	-0.720969	0.411059	-0.451609	0	0
64051	8.892479	1.808141	-3.711188	-0.418075	-0.208377	0.124648	-0.763679	-0.470427	0.441150	-0.329140	-0.719989	0.414540	-0.448819	0	0
64052	8.940501	1.895902	-3.770383	-0.355995	-0.199932	0.119274	-0.762099	-0.472342	0.441721	-0.330405	-0.719122	0.417776	-0.446272	0	0
64053	9.054546	1.746697	-3.915717	-0.378662	-0.174499	0.157723	-0.761966	-0.472432	0.440585	-0.331703	-0.717953	0.421188	-0.443979	0	0
64054	9.319111	1.540818	-3.893137	-0.365262	-0.146119	0.176080	-0.762834	-0.472553	0.437479	-0.332973	-0.716569	0.424644	-0.441967	0	0
64055	9.644168	1.280414	-3.815204	-0.310951	-0.191342	0.191888	-0.763686	-0.472900	0.436054	-0.333550	-0.715527	0.428041	-0.439938	0	0
64056	9.824563	0.938253	-3.713070	-0.194334	-0.259202	0.213315	-0.762564	-0.470633	0.439150	-0.332922	-0.715043	0.431347	-0.437968	0	0
64057	9.780321	0.562038	-3.665559	-0.184365	-0.272093	0.243564	-0.763425	-0.468940	0.439970	-0.332011	-0.714532	0.434813	-0.436063	0	0
64058	9.605955	0.342843	-3.684622	-0.217882	-0.261809	0.288368	-0.763582	-0.467258	0.440782	-0.331211	-0.713620	0.438769	-0.434197	0	0
64059	9.162815	0.213863	-3.598843	-0.238794	-0.273447	0.328602	-0.765303	-0.463614	0.443003	-0.330298	-0.712532	0.443066	-0.432312	0	0
64060	8.677994	0.116374	-3.308402	-0.320376	-0.304697	0.360493	-0.766152	-0.461991	0.445230	-0.329701	-0.711122	0.448085	-0.429911	0	0
64061	8.217670	0.078988	-2.991915	-0.395530	-0.300641	0.355654	-0.767297	-0.459886	0.446502	-0.329644	-0.709468	0.453312	-0.427198	0	0
64062	7.947352	0.015810	-3.020865	-0.476061	-0.218893	0.346119	-0.767310	-0.459151	0.446124	-0.330605	-0.707161	0.458623	-0.424605	0	0
64063	7.998969	0.017877	-3.201525	-0.514569	-0.109473	0.366062	-0.771159	-0.457785	0.442858	-0.332194	-0.704194	0.463764	-0.422707	0	0
64064	8.473082	-0.031473	-3.567401	-0.488059	0.035177	0.349452	-0.774136	-0.457908	0.440478	-0.334382	-0.700687	0.468289	-0.421820	0	0
64065	8.995097	0.060806	-4.030764	-0.443886	0.162460	0.345780	-0.778728	-0.456045	0.433155	-0.336801	-0.696848	0.472048	-0.422065	0	0
64066	9.720172	0.094421	-4.386162	-0.337993	0.220329	0.330451	-0.782578	-0.455732	0.427988	-0.338843	-0.693134	0.475112	-0.423107	0	0
64067	10.100143	0.214993	-4.534851	-0.265162	0.173279	0.252773	-0.786066	-0.451362	0.421799	-0.340444	-0.690257	0.477410	-0.423938	0	0
64068	9.928036	0.430863	-4.447297	-0.272930	0.041256	0.181399	-0.789491	-0.450804	0.417349	-0.341789	-0.688217	0.479742	-0.423538	0	0
64069	9.518932	0.496235	-4.405002	-0.322092	-0.073462	0.098826	-0.790612	-0.452154	0.416004	-0.343244	-0.686911	0.482050	-0.421859	0	0
64070	8.901450	0.396795	-4.440528	-0.384111	-0.127100	0.041747	-0.788064	-0.453974	0.414313	-0.345111	-0.685873	0.484431	-0.419290	0	0
64071	8.508007	0.267281	-4.160960	-0.338309	-0.062448	0.003095	-0.789464	-0.454939	0.413984	-0.347123	-0.684910	0.486100	-0.417266	0	0
64072	8.334497	0.124636	-4.102261	-0.337656	0.033305	0.017564	-0.789869	-0.457686	0.411699	-0.349537	-0.683468	0.487541	-0.415932	0	0
64073	8.315356	0.051365	-4.053714	-0.250858	0.113669	0.039612	-0.791437	-0.459415	0.406523	-0.351646	-0.681885	0.488474	-0.415658	0	0
64074	8.436331	0.000871	-3.969196	-0.156365	0.190401	0.076398	-0.792469	-0.458077	0.402945	-0.353343	-0.680121	0.489010	-0.416477	0	0
64075	8.714085	-0.036362	-3.871131	-0.016621	0.190349	0.102421	-0.796429	-0.459008	0.399819	-0.353964	-0.678729	0.489121	-0.418087	0	0
64076	8.771094	-0.039531	-3.665555	0.074256	0.100667	0.088997	-0.799872	-0.455031	0.398688	-0.353600	-0.678087	0.489097	-0.419464	0	0
64077	8.801289	-0.115142	-3.469110	0.108876	-0.032054	0.027799	-0.798210	-0.452763	0.398673	-0.352592	-0.678431	0.488961	-0.419914	0	0
64078	8.907276	-0.179241	-3.446922	0.071842	-0.104575	-0.051055	-0.797504	-0.452516	0.399246	-0.351826	-0.679326	0.488717	-0.419393	0	0
64079	9.117691	-0.094957	-3.693371	0.000146	-0.099394	-0.133733	-0.794794	-0.453266	0.401997	-0.351903	-0.680356	0.488177	-0.418286	0	0
64080	9.106585	0.049140	-3.943223	0.031194	-0.073413	-0.138288	-0.794624	-0.454236	0.404194	-0.351921	-0.681410	0.487387	-0.417476	0	0
64081	9.366954	-0.107258	-4.171370	0.039098	-0.057708	-0.153872	-0.793025	-0.456921	0.405847	-0.352017	-0.682498	0.486399	-0.416770	0	0
64082	9.433945	0.193098	-4.360322	0.000075	-0.017596	-0.144777	-0.792028	-0.457528	0.406223	-0.352545	-0.683237	0.485496	-0.416164	0	0
64083	9.089774	0.674217	-3.890210	0.058936	-0.118833	-0.118790	-0.789464	-0.458119	0.408703	-0.352060	-0.684475	0.484879	-0.415259	0	0
64084	8.715499	0.942991	-3.483158	-0.043466	-0.215259	-0.104180	-0.787737	-0.459011	0.411737	-0.351756	-0.685682	0.485127	-0.413231	0	0
64085	8.875679	1.315468	-3.493966	-0.203315	-0.168927	-0.131996	-0.784025	-0.461062	0.414397	-0.352878	-0.686261	0.485675	-0.410661	0	0
64086	9.373837	1.732563	-3.753837	-0.188911	0.053853	-0.161514	-0.782881	-0.464220	0.411224	-0.355108	-0.686120	0.485172	-0.409567	0	0
64087	9.391430	1.623179	-3.924289	-0.059050	0.135159	-0.172421	-0.781305	-0.467304	0.409322	-0.356881	-0.686151	0.483769	-0.409635	0	0
64088	9.131997	1.282147	-3.675266	0.038299	0.141854	-0.229238	-0.781715	-0.469759	0.406914	-0.358254	-0.686774	0.481557	-0.409997	0	0
64089	8.974742	1.206986	-3.413838	0.097258	0.065173	-0.274918	-0.781276	-0.471581	0.405949	-0.359034	-0.688135	0.479053	-0.409967	0	0
64090	8.686204	1.295751	-3.371068	0.153313	0.090060	-0.232688	-0.780407	-0.473451	0.405824	-0.359378	-0.689387	0.476528	-0.410505	0	0
64091	8.621195	1.241784	-3.651596	0.095018	0.154124	-0.161365	-0.778275	-0.474511	0.406302	-0.360128	-0.689821	0.474487	-0.411482	0	0
64092	8.917787	1.426452	-4.014139	0.053485	0.265656	-0.082628	-0.777707	-0.475471	0.405248	-0.361364	-0.689279	0.472753	-0.413298	0	0
64093	9.447721	1.512594	-4.386051	0.037308	0.325931	-0.009230	-0.780548	-0.476364	0.400984	-0.362693	-0.688066	0.471371	-0.415727	0	0
64094	9.836233	1.503993	-4.311265	0.009423	0.262754	0.049628	-0.782025	-0.473435	0.397227	-0.363671	-0.686733	0.470744	-0.417781	0	0
64095	9.967173	1.540664	-4.221720	0.007750	0.106109	0.037067	-0.785588	-0.472760	0.393350	-0.363972	-0.686103	0.470596	-0.418721	0	0
64096	9.491089	1.634924	-4.128422	-0.064872	-0.054187	0.040765	-0.786011	-0.471958	0.394675	-0.364008	-0.685857	0.471378	-0.418211	0	0
64097	8.807373	1.433800	-3.961653	-0.151856	-0.078193	0.074404	-0.784458	-0.472389	0.394210	-0.364380	-0.685239	0.472823	-0.417268	0	0
64098	8.324004	1.201386	-3.737363	-0.196158	-0.092093	0.060438	-0.786163	-0.471758	0.393560	-0.365052	-0.684578	0.474423	-0.415948	0	0
64099	8.076443	1.314229	-3.703214	-0.235219	-0.048045	0.032729	-0.785027	-0.472618	0.393213	-0.366307	-0.683723	0.475815	-0.414659	0	0
64100	8.162320	1.398062	-3.850806	-0.228607	0.038333	0.066583	-0.785327	-0.473836	0.388904	-0.367795	-0.682361	0.477114	-0.414093	0	0
64101	8.412778	1.352642	-3.850807	-0.275235	0.099379	0.095804	-0.787302	-0.474859	0.387023	-0.369759	-0.680438	0.478555	-0.413845	0	0
64102	8.816336	1.464861	-3.751642	-0.349885	0.052494	0.115114	-0.787599	-0.475825	0.383436	-0.371924	-0.678332	0.480615	-0.412973	0	0
64103	8.950753	1.653301	-3.588774	-0.464508	-0.065390	0.152765	-0.790882	-0.475011	0.379565	-0.374137	-0.676094	0.483821	-0.410896	0	0
64104	8.951897	1.658617	-3.443855	-0.547961	-0.205704	0.194123	-0.789499	-0.474078	0.377633	-0.376072	-0.673877	0.488200	-0.407579	0	0
64105	8.915399	1.825341	-3.559760	-0.698788	-0.265057	0.239818	-0.790325	-0.477098	0.375194	-0.378511	-0.671099	0.493659	-0.403306	0	0
64106	8.833261	1.928044	-3.940075	-0.718491	-0.305018	0.293968	-0.790608	-0.478412	0.372855	-0.380683	-0.668044	0.499761	-0.398795	0	0
64107	9.158430	1.900910	-4.256759	-0.676602	-0.226962	0.312334	-0.792322	-0.478126	0.370489	-0.382826	-0.664755	0.505406	-0.395108	0	0
64108	9.680948	1.863042	-4.600216	-0.626598	-0.093972	0.320575	-0.794633	-0.476972	0.365218	-0.385294	-0.660998	0.510452	-0.392516	0	0
64109	9.323549	1.663398	-3.993952	-0.417512	-0.258936	0.218385	-0.795092	-0.475169	0.363641	-0.385885	-0.659244	0.514536	-0.389541	0	0
64110	9.048759	1.343556	-3.869819	-0.408391	-0.372874	0.089097	-0.793093	-0.477199	0.363495	-0.386372	-0.658542	0.518259	-0.385289	0	0
64111	8.961292	1.250308	-3.922712	-0.459359	-0.342737	0.095336	-0.791635	-0.480018	0.364999	-0.387263	-0.657545	0.521982	-0.381046	0	0
64112	8.774359	0.958937	-3.978007	-0.313344	-0.269970	0.211027	-0.792049	-0.480332	0.365690	-0.387151	-0.656169	0.525680	-0.378439	0	0
64113	8.289204	0.371119	-3.833261	-0.203169	-0.234935	0.357798	-0.795471	-0.476342	0.367242	-0.385907	-0.654347	0.529711	-0.377243	0	0
64114	7.945127	-0.180973	-3.534139	-0.226154	-0.228316	0.385111	-0.795243	-0.471000	0.369268	-0.384774	-0.652190	0.534052	-0.376014	0	0
64115	8.216099	-0.287228	-3.349314	-0.236067	-0.188545	0.352043	-0.798967	-0.466359	0.369311	-0.383994	-0.650065	0.537967	-0.374908	0	0
64116	8.747220	0.013907	-3.659483	-0.290056	-0.003260	0.368316	-0.800422	-0.463954	0.367498	-0.384521	-0.646891	0.541530	-0.374728	0	0
64117	9.327343	0.171147	-4.114933	-0.413589	0.171029	0.418404	-0.803881	-0.460818	0.363068	-0.386562	-0.642341	0.545131	-0.375233	0	0
64118	9.532624	0.168890	-4.054993	-0.428998	0.143000	0.426723	-0.808752	-0.458169	0.357350	-0.388502	-0.637767	0.548941	-0.375477	0	0
64119	9.352775	0.022301	-3.880141	-0.530885	0.014587	0.391803	-0.813905	-0.455251	0.352075	-0.390502	-0.633444	0.553376	-0.374208	0	0
64120	9.107821	0.071365	-3.793366	-0.640000	-0.014051	0.351219	-0.816532	-0.452309	0.345506	-0.393177	-0.628983	0.558072	-0.371951	0	0
64121	8.962648	0.319765	-3.974723	-0.628914	0.024922	0.283281	-0.819135	-0.451361	0.338672	-0.396222	-0.624779	0.562094	-0.369742	0	0
64122	8.893817	0.490914	-4.222239	-0.567515	0.089535	0.246601	-0.822405	-0.451153	0.335469	-0.399365	-0.620762	0.565386	-0.368105	0	0
64123	9.125649	0.558442	-4.496168	-0.491132	0.138617	0.223786	-0.824703	-0.450870	0.330426	-0.402380	-0.616972	0.568034	-0.367115	0	0
64124	9.541549	0.498655	-4.596652	-0.407030	0.157603	0.149675	-0.827431	-0.451206	0.323512	-0.405248	-0.613857	0.569832	-0.366395	0	0
64125	9.604263	0.573707	-4.620247	-0.350569	0.066766	0.080220	-0.829293	-0.453125	0.316492	-0.407495	-0.611688	0.571348	-0.365167	0	0
64126	9.258791	0.617410	-4.442792	-0.265286	-0.021837	0.063031	-0.830436	-0.452754	0.315114	-0.408781	-0.610275	0.572818	-0.363789	0	0
64127	8.703979	0.349203	-4.404469	-0.220932	-0.013748	0.077619	-0.829331	-0.452109	0.313308	-0.409776	-0.608934	0.574164	-0.362793	0	0
64128	8.342035	-0.020535	-4.311218	-0.196972	0.008030	0.080245	-0.831035	-0.451485	0.312799	-0.410743	-0.607596	0.575351	-0.362062	0	0
64129	8.298266	-0.226850	-4.274694	-0.168206	0.025811	0.058208	-0.832466	-0.450809	0.311161	-0.411709	-0.606434	0.576222	-0.361527	0	0
64130	8.376365	-0.165713	-4.173352	-0.078768	0.036916	0.084088	-0.831929	-0.449863	0.309238	-0.412110	-0.605450	0.576883	-0.361665	0	0
64131	8.557781	-0.151132	-4.090670	0.005347	0.052336	0.115470	-0.832254	-0.447619	0.307404	-0.411965	-0.604575	0.577364	-0.362525	0	0
64132	8.770752	-0.127415	-3.982539	0.018048	0.033105	0.113745	-0.833710	-0.444814	0.306181	-0.411649	-0.603830	0.577869	-0.363320	0	0
64133	8.875309	-0.061505	-3.889401	0.057412	-0.023365	0.086422	-0.834841	-0.443852	0.307382	-0.410856	-0.603609	0.578296	-0.363904	0	0
64134	8.811461	-0.136336	-3.701512	0.081441	-0.109718	0.035202	-0.833976	-0.443445	0.310505	-0.409614	-0.604101	0.578678	-0.363881	0	0
64135	8.762069	-0.177118	-3.528434	0.096510	-0.193485	-0.043559	-0.835094	-0.442424	0.313403	-0.408071	-0.605407	0.578874	-0.363131	0	0
64136	8.952703	-0.099133	-3.836986	0.135601	-0.185111	-0.123280	-0.831949	-0.442991	0.318138	-0.406638	-0.607305	0.578406	-0.362314	0	0
64137	9.079502	-0.038146	-4.290603	0.154443	-0.193258	-0.171837	-0.828678	-0.443206	0.321482	-0.405204	-0.609581	0.577606	-0.361375	0	0
64138	9.353325	0.059004	-4.445137	0.100377	-0.205580	-0.208555	-0.828055	-0.445150	0.325873	-0.404170	-0.611893	0.576820	-0.359878	0	0
64139	9.704733	0.440136	-4.658691	0.046702	-0.165137	-0.234282	-0.825607	-0.447074	0.329259	-0.403773	-0.613981	0.575904	-0.358230	0	0
64140	9.580612	0.924312	-4.711279	0.049562	-0.209314	-0.188275	-0.820326	-0.450183	0.332545	-0.402948	-0.615976	0.575429	-0.356493	0	0
64141	8.991942	1.009128	-4.217700	0.033016	-0.355188	-0.105593	-0.818456	-0.450030	0.337619	-0.401075	-0.617936	0.576109	-0.354108	0	0
64142	8.583216	0.947695	-3.763203	-0.147194	-0.373411	-0.102332	-0.815155	-0.451213	0.343161	-0.400205	-0.619214	0.577508	-0.350563	0	0
64143	8.465018	1.226791	-3.897059	-0.260261	-0.231187	-0.135796	-0.810992	-0.455420	0.345824	-0.400956	-0.619720	0.578521	-0.347124	0	0
64144	8.853364	1.455062	-3.943910	-0.068644	-0.049504	-0.102557	-0.811101	-0.458785	0.344344	-0.401464	-0.620172	0.578338	-0.346033	0	0
64145	8.980513	1.047156	-4.154222	0.070279	0.085391	-0.054834	-0.808839	-0.458990	0.344874	-0.401714	-0.620432	0.577431	-0.346789	0	0
64146	8.929975	0.828571	-3.743131	0.171632	0.076445	-0.095947	-0.809682	-0.458597	0.345895	-0.401434	-0.621374	0.575947	-0.347894	0	0
64147	8.823595	1.030618	-3.563924	0.120598	0.007909	-0.149141	-0.806436	-0.459726	0.344523	-0.401253	-0.622644	0.574587	-0.348081	0	0
64148	8.588352	1.377045	-3.593930	0.142828	0.030219	-0.139035	-0.805261	-0.461868	0.346920	-0.401034	-0.623873	0.573118	-0.348555	0	0
64149	8.556184	1.476299	-3.744253	0.163194	0.098649	-0.067529	-0.806399	-0.461266	0.346686	-0.400822	-0.624525	0.571749	-0.349877	0	0
64150	8.762373	1.358905	-4.139201	0.051558	0.178427	-0.009136	-0.806699	-0.460363	0.345898	-0.401563	-0.624122	0.570811	-0.351274	0	0
64151	9.188340	1.263473	-4.479424	-0.041823	0.261981	0.047506	-0.807570	-0.459668	0.343690	-0.403158	-0.622716	0.570218	-0.352902	0	0
64152	9.722493	1.217168	-4.562503	-0.081398	0.272762	0.071376	-0.809868	-0.459521	0.338498	-0.404978	-0.620981	0.569861	-0.354448	0	0
64153	9.830250	1.340214	-4.391819	-0.117563	0.132005	0.102777	-0.811315	-0.458490	0.335470	-0.406102	-0.619406	0.570397	-0.355055	0	0
64154	9.387816	1.361214	-4.278518	-0.172064	0.027432	0.128439	-0.813618	-0.456590	0.332504	-0.406881	-0.617837	0.571709	-0.354788	0	0
64155	8.888976	1.262380	-4.241183	-0.275934	-0.015912	0.148367	-0.816454	-0.456981	0.329683	-0.407974	-0.615876	0.573682	-0.353755	0	0
64156	8.337967	1.186838	-4.105128	-0.327612	-0.026003	0.132553	-0.816474	-0.456333	0.328170	-0.409384	-0.613829	0.575777	-0.352278	0	0
64157	8.010999	1.180537	-4.005985	-0.384533	0.004152	0.122230	-0.816772	-0.455974	0.326784	-0.411341	-0.611489	0.577876	-0.350626	0	0
64158	8.059046	1.163378	-4.017555	-0.411403	0.093701	0.134888	-0.818780	-0.455608	0.322873	-0.413933	-0.608648	0.579765	-0.349400	0	0
64159	8.401638	1.250461	-4.000814	-0.405842	0.199140	0.127481	-0.820922	-0.457143	0.316867	-0.417114	-0.605484	0.581144	-0.348821	0	0
64160	8.825256	1.321470	-4.093488	-0.398423	0.215444	0.164275	-0.822950	-0.457855	0.308653	-0.420215	-0.602070	0.582639	-0.348515	0	0
64161	9.057054	1.414129	-4.072567	-0.432095	0.151764	0.246960	-0.825970	-0.456405	0.303407	-0.422841	-0.598237	0.585002	-0.347981	0	0
64162	9.095903	1.415779	-4.035362	-0.526598	0.064466	0.279958	-0.827871	-0.455182	0.296584	-0.425401	-0.594099	0.588242	-0.346487	0	0
64163	8.900040	1.433667	-3.820192	-0.607228	-0.049029	0.287289	-0.830601	-0.453519	0.292760	-0.427723	-0.589941	0.592262	-0.343874	0	0
64164	8.756375	1.459917	-3.713200	-0.698679	-0.122994	0.296380	-0.833026	-0.452916	0.289997	-0.430097	-0.585565	0.596935	-0.340292	0	0
64165	8.751778	1.615659	-3.750659	-0.815077	-0.120369	0.288832	-0.835043	-0.452766	0.284660	-0.433161	-0.580682	0.601908	-0.335986	0	0
64166	9.093135	1.748804	-3.912315	-0.815982	-0.077715	0.285184	-0.836357	-0.452485	0.279325	-0.436472	-0.575630	0.606635	-0.331868	0	0
64167	9.458071	1.785125	-4.099638	-0.746394	-0.051078	0.284441	-0.838095	-0.452591	0.273264	-0.439512	-0.570757	0.610965	-0.328311	0	0
64168	9.491193	1.559134	-4.083026	-0.655595	-0.076571	0.259855	-0.840155	-0.449671	0.266971	-0.441943	-0.566472	0.614948	-0.325015	0	0
64169	9.363952	1.239709	-3.887115	-0.639061	-0.168925	0.201234	-0.842286	-0.449678	0.264873	-0.443872	-0.562906	0.618907	-0.321043	0	0
64170	9.013550	1.034184	-3.928490	-0.716581	-0.200947	0.246900	-0.843005	-0.450244	0.262021	-0.445872	-0.558781	0.623488	-0.316582	0	0
64171	8.988400	0.660593	-3.905831	-0.668668	-0.228097	0.329552	-0.846980	-0.449495	0.259706	-0.447142	-0.554410	0.628455	-0.312631	0	0
64172	8.862393	0.416377	-3.893049	-0.616047	-0.224141	0.414914	-0.847321	-0.445041	0.259563	-0.447854	-0.549692	0.633677	-0.309385	0	0
64173	8.660704	0.345818	-3.770025	-0.621255	-0.202801	0.457944	-0.851092	-0.439600	0.254998	-0.448564	-0.544577	0.639015	-0.306408	0	0
64174	8.608610	0.403121	-3.675916	-0.604715	-0.206769	0.461654	-0.852844	-0.435247	0.254439	-0.449127	-0.539483	0.644308	-0.303496	0	0
64175	8.754066	0.463978	-3.589172	-0.642270	-0.197093	0.424907	-0.855468	-0.429934	0.252113	-0.450031	-0.534400	0.649425	-0.300228	0	0
64176	8.956328	0.414024	-3.587400	-0.715635	-0.137154	0.411858	-0.860584	-0.428827	0.248701	-0.451730	-0.528853	0.654384	-0.296709	0	0
64177	9.121482	0.341626	-3.700328	-0.812989	-0.009982	0.383959	-0.860256	-0.424434	0.243748	-0.454820	-0.522632	0.658855	-0.293095	0	0
64178	9.074982	0.348081	-3.795165	-0.845544	0.059647	0.391112	-0.865272	-0.423088	0.235409	-0.458480	-0.515975	0.663085	-0.289626	0	0
64179	8.970113	0.263885	-3.610633	-0.834364	0.062822	0.398438	-0.868601	-0.420550	0.228540	-0.462042	-0.509259	0.667250	-0.286270	0	0
64180	8.874332	0.229361	-3.517905	-0.812624	0.033367	0.427866	-0.870977	-0.415972	0.220659	-0.465174	-0.502494	0.671581	-0.283005	0	0
64181	8.788233	0.270304	-3.451617	-0.803721	0.052155	0.451700	-0.876419	-0.413803	0.213222	-0.468279	-0.495506	0.675862	-0.279999	0	0
64182	8.963444	0.220814	-3.830471	-0.728143	0.085085	0.468330	-0.878513	-0.408305	0.206950	-0.471148	-0.488637	0.679803	-0.277705	0	0
64183	9.266948	0.133498	-3.808574	-0.671605	0.082649	0.461157	-0.883268	-0.404188	0.200475	-0.473709	-0.482045	0.683517	-0.275748	0	0
64184	9.568996	0.057804	-4.288960	-0.650938	0.109789	0.407974	-0.888322	-0.400235	0.191593	-0.476475	-0.475814	0.686747	-0.273773	0	0
64185	9.751501	0.142973	-4.406341	-0.562610	0.066268	0.362388	-0.889273	-0.395109	0.186698	-0.478617	-0.470404	0.689688	-0.271986	0	0
64186	9.643657	0.164659	-4.339365	-0.467062	0.043232	0.311209	-0.891903	-0.390420	0.182497	-0.480274	-0.465859	0.692210	-0.270476	0	0
64187	9.200790	0.213246	-4.293500	-0.391409	0.000203	0.270963	-0.895484	-0.387256	0.180470	-0.481373	-0.462049	0.694530	-0.269108	0	0
64188	8.863244	0.098903	-4.269545	-0.341085	-0.017387	0.237964	-0.897524	-0.383394	0.178330	-0.482200	-0.458758	0.696631	-0.267824	0	0
64189	8.554979	-0.184574	-4.127015	-0.340623	-0.040246	0.187424	-0.898955	-0.382983	0.176252	-0.482987	-0.455864	0.698601	-0.266210	0	0
64190	8.411098	-0.318916	-3.979999	-0.362790	-0.002690	0.175342	-0.900577	-0.379235	0.173395	-0.484168	-0.452851	0.700379	-0.264530	0	0
64191	8.526993	-0.290871	-3.962411	-0.326938	0.061441	0.210209	-0.902179	-0.376659	0.171030	-0.485527	-0.449580	0.701903	-0.263577	0	0
64192	8.738785	-0.350457	-3.970720	-0.274484	0.096568	0.252500	-0.902095	-0.374345	0.167644	-0.486786	-0.446180	0.703291	-0.263332	0	0
64193	8.911979	-0.448717	-3.968176	-0.247463	0.107280	0.303942	-0.905145	-0.370465	0.162550	-0.487847	-0.442501	0.704782	-0.263593	0	0
64194	9.028049	-0.474638	-3.905053	-0.246833	0.087357	0.329691	-0.907639	-0.364827	0.159396	-0.488698	-0.438700	0.706464	-0.263867	0	0
64195	9.052640	-0.470794	-3.843146	-0.258953	0.042727	0.291208	-0.910519	-0.361252	0.157529	-0.489370	-0.435208	0.708221	-0.263693	0	0
64196	9.047808	-0.497566	-3.833478	-0.273030	0.020633	0.245332	-0.911414	-0.359094	0.154707	-0.490070	-0.432039	0.709907	-0.263070	0	0
64197	9.028610	-0.441473	-3.846887	-0.258023	-0.015029	0.194039	-0.913037	-0.353613	0.154500	-0.490570	-0.429380	0.711505	-0.262171	0	0
64198	8.990008	-0.380143	-3.878860	-0.238965	-0.049736	0.157429	-0.914182	-0.352704	0.153862	-0.490844	-0.427178	0.713052	-0.261051	0	0
64199	9.037536	-0.418343	-3.948519	-0.250888	-0.062345	0.122560	-0.914495	-0.350930	0.152846	-0.491153	-0.425179	0.714546	-0.259645	0	0
64200	8.980230	-0.411537	-3.883530	-0.196086	-0.076225	0.120844	-0.916224	-0.349229	0.150851	-0.491144	-0.423510	0.715945	-0.258534	0	0
64201	8.926313	-0.507138	-3.959431	-0.150053	-0.102906	0.133793	-0.917087	-0.347394	0.151680	-0.490698	-0.422024	0.717416	-0.257731	0	0
64202	8.853528	-0.700878	-3.941064	-0.126126	-0.152333	0.143046	-0.916928	-0.347499	0.153789	-0.489784	-0.420733	0.719093	-0.256907	0	0
64203	8.838842	-0.719889	-3.962378	-0.139412	-0.206770	0.130254	-0.916656	-0.344798	0.157062	-0.488549	-0.419586	0.721023	-0.255723	0	0
64204	9.006629	-0.573188	-4.139193	-0.091498	-0.203941	0.143245	-0.918344	-0.343203	0.160142	-0.487111	-0.418588	0.722855	-0.254929	0	0
64205	9.222096	-0.530810	-4.337795	-0.063462	-0.168226	0.161643	-0.919500	-0.339575	0.162498	-0.485747	-0.417480	0.724525	-0.254606	0	0
64206	9.440205	-0.503486	-4.500362	-0.105914	-0.126444	0.143189	-0.920623	-0.338791	0.164393	-0.484925	-0.416210	0.726008	-0.254027	0	0
64207	9.544961	-0.389145	-4.402086	-0.113370	-0.152079	0.141426	-0.919513	-0.336319	0.166231	-0.483931	-0.414961	0.727635	-0.253311	0	0
64208	9.537483	-0.270908	-4.173983	-0.176328	-0.239208	0.123116	-0.920209	-0.335038	0.169565	-0.482624	-0.413777	0.729749	-0.251651	0	0
64209	9.447697	-0.014843	-4.053014	-0.270262	-0.271011	0.104659	-0.919482	-0.335173	0.172091	-0.481497	-0.412329	0.732180	-0.249116	0	0
64210	9.279462	0.283135	-4.122075	-0.290673	-0.251908	0.093588	-0.920056	-0.333784	0.173171	-0.480631	-0.410830	0.734500	-0.246419	0	0
64211	9.125164	0.459973	-4.206938	-0.291049	-0.191863	0.074214	-0.919757	-0.333885	0.175139	-0.480231	-0.409298	0.736454	-0.243902	0	0
64212	8.964338	0.396616	-4.099888	-0.218927	-0.163780	0.031141	-0.919030	-0.334156	0.177515	-0.479861	-0.408377	0.737902	-0.241790	0	0
64213	8.756348	0.356191	-3.870152	-0.173211	-0.144998	-0.040416	-0.918449	-0.334133	0.179770	-0.479595	-0.408135	0.738864	-0.239779	0	0
64214	8.546627	0.519466	-3.639023	-0.113378	-0.112399	-0.097253	-0.917001	-0.336760	0.180298	-0.479477	-0.408541	0.739280	-0.238037	0	0
64215	8.369685	0.584180	-3.489473	-0.092794	-0.074484	-0.117483	-0.916398	-0.339382	0.180976	-0.479586	-0.409083	0.739391	-0.236537	0	0
64216	8.187380	0.676708	-3.421666	-0.113498	-0.036168	-0.142382	-0.916924	-0.341980	0.181525	-0.480137	-0.409638	0.739252	-0.234887	0	0
64217	8.139950	0.946440	-3.437457	-0.154363	0.015242	-0.169120	-0.914495	-0.344989	0.180749	-0.481280	-0.410053	0.738860	-0.233049	0	0
64218	8.398270	1.167471	-3.779008	-0.263479	0.115993	-0.153812	-0.914619	-0.347469	0.178760	-0.483592	-0.409611	0.738283	-0.230858	0	0
64219	8.861549	1.155105	-4.004143	-0.313434	0.233812	-0.118219	-0.911801	-0.351215	0.172428	-0.486875	-0.408369	0.737398	-0.228979	0	0
64220	9.381691	1.183049	-4.371237	-0.354921	0.247603	-0.098027	-0.913067	-0.354920	0.166561	-0.490387	-0.406756	0.736600	-0.226916	0	0
64221	9.755893	1.223072	-4.298014	-0.397835	0.186261	-0.053877	-0.913637	-0.357792	0.161022	-0.493499	-0.404720	0.736375	-0.224526	0	0
64222	9.698143	1.049491	-4.524038	-0.424570	0.114244	0.013120	-0.913960	-0.357947	0.155509	-0.496043	-0.402230	0.736812	-0.221946	0	0
64223	9.349248	0.924255	-4.405527	-0.471909	0.006365	0.032374	-0.913692	-0.358663	0.152497	-0.497915	-0.399578	0.737962	-0.218701	0	0
64224	8.830177	1.035218	-4.269450	-0.503261	-0.050802	0.064428	-0.914265	-0.359666	0.149757	-0.499422	-0.396665	0.739565	-0.215124	0	0
64225	8.445423	1.139001	-4.210907	-0.461708	-0.046581	0.113985	-0.914004	-0.359811	0.146780	-0.500662	-0.393559	0.741246	-0.212138	0	0
64226	8.374517	1.073000	-4.314965	-0.458050	-0.009728	0.144184	-0.914291	-0.359514	0.146661	-0.502099	-0.390177	0.742826	-0.209446	0	0
64227	8.471208	1.149832	-4.308418	-0.458192	0.054699	0.098236	-0.915758	-0.358230	0.141390	-0.504085	-0.386977	0.743898	-0.206791	0	0
64228	8.669209	1.311130	-4.324433	-0.502960	0.089165	0.063296	-0.915515	-0.357741	0.137182	-0.506576	-0.383743	0.744725	-0.203732	0	0
64229	8.930312	1.388268	-4.246739	-0.493937	0.064434	0.061591	-0.916105	-0.358777	0.132181	-0.508823	-0.380596	0.745644	-0.200652	0	0
64230	8.839861	1.299160	-4.065194	-0.529303	0.001959	0.045076	-0.916694	-0.359282	0.128061	-0.510773	-0.377520	0.746857	-0.196961	0	0
64231	8.639653	1.228447	-3.751406	-0.624395	-0.073921	0.055059	-0.917294	-0.359066	0.123844	-0.512463	-0.374009	0.748669	-0.192336	0	0
64232	8.478000	1.318434	-3.505645	-0.672211	-0.151572	0.123895	-0.918292	-0.358982	0.122447	-0.513611	-0.369882	0.751184	-0.187387	0	0
64233	8.445271	1.375447	-3.400185	-0.685131	-0.212879	0.195544	-0.917878	-0.358675	0.121898	-0.514170	-0.365235	0.754274	-0.182492	0	0
64234	8.670504	1.439488	-3.591764	-0.708135	-0.232093	0.226782	-0.919052	-0.356004	0.120381	-0.514596	-0.360259	0.757564	-0.177484	0	0
64235	8.903435	1.501977	-4.032433	-0.675071	-0.229558	0.230561	-0.919494	-0.354562	0.120335	-0.514870	-0.355390	0.760763	-0.172762	0	0
64236	8.998695	1.532531	-4.190385	-0.647795	-0.260688	0.227015	-0.921520	-0.350782	0.119884	-0.514803	-0.350731	0.764010	-0.168092	0	0
64237	9.351451	1.561852	-4.391791	-0.735967	-0.229898	0.210353	-0.921972	-0.349013	0.119010	-0.515264	-0.345665	0.767153	-0.162775	0	0
64238	9.435229	1.603696	-4.481607	-0.679202	-0.217380	0.245335	-0.922991	-0.346426	0.119182	-0.515550	-0.340591	0.770203	-0.158094	0	0
64239	9.340638	1.198127	-4.388927	-0.530981	-0.255012	0.282302	-0.926421	-0.342925	0.119009	-0.514943	-0.336031	0.773311	-0.154621	0	0
64240	8.985973	0.742887	-4.253028	-0.406839	-0.330859	0.311878	-0.925590	-0.340728	0.120692	-0.513281	-0.331993	0.776675	-0.151986	0	0
64241	8.827574	0.425831	-4.036612	-0.380065	-0.370367	0.323840	-0.927594	-0.335225	0.125996	-0.511170	-0.328038	0.780222	-0.149498	0	0
64242	8.745313	0.487968	-4.105594	-0.416026	-0.320779	0.342950	-0.927779	-0.330727	0.127832	-0.509530	-0.323672	0.783591	-0.146969	0	0
64243	8.713337	0.667371	-4.265064	-0.423206	-0.223862	0.339129	-0.930076	-0.325415	0.131291	-0.508645	-0.319136	0.786446	-0.144689	0	0
64244	8.648410	0.774914	-4.293335	-0.548980	-0.176961	0.283756	-0.931531	-0.323140	0.129188	-0.508605	-0.314325	0.789027	-0.141266	0	0
64245	8.601842	0.887043	-4.131443	-0.627334	-0.128047	0.222979	-0.932282	-0.319286	0.129718	-0.509247	-0.309503	0.791255	-0.137079	0	0
64246	8.544374	0.901449	-4.090553	-0.675797	-0.103699	0.187051	-0.934168	-0.317092	0.126485	-0.510271	-0.304678	0.793266	-0.132378	0	0
64247	8.317452	0.769634	-4.087757	-0.689570	-0.038943	0.212540	-0.935165	-0.317416	0.124639	-0.511775	-0.299472	0.795011	-0.127905	0	0
64248	8.084900	0.697809	-4.214793	-0.661163	0.034743	0.240856	-0.934119	-0.314041	0.119756	-0.513732	-0.294087	0.796377	-0.124002	0	0
64249	7.974615	0.606693	-4.414160	-0.592221	0.128103	0.277498	-0.936879	-0.310078	0.115795	-0.516145	-0.288624	0.797258	-0.121120	0	0
64250	8.263098	0.471005	-4.754334	-0.522506	0.255470	0.270121	-0.940489	-0.309527	0.105698	-0.519374	-0.283422	0.797331	-0.119102	0	0
64251	8.803045	0.512523	-5.059279	-0.440287	0.368661	0.253701	-0.940907	-0.303033	0.099048	-0.523254	-0.278622	0.796652	-0.117987	0	0
64252	9.421444	0.524317	-5.178947	-0.325981	0.416765	0.246641	-0.941556	-0.301603	0.090530	-0.527204	-0.274420	0.795524	-0.117859	0	0
64253	9.586082	0.446181	-5.045517	-0.256508	0.364860	0.249640	-0.943233	-0.297266	0.081499	-0.530513	-0.270602	0.794586	-0.118170	0	0
64254	9.331929	0.462838	-4.888562	-0.190863	0.278236	0.215908	-0.944731	-0.294613	0.074619	-0.533002	-0.267506	0.793908	-0.118569	0	0
64255	8.855786	0.381597	-4.728774	-0.266790	0.230379	0.186360	-0.945799	-0.292266	0.067999	-0.535322	-0.264283	0.793498	-0.118096	0	0
64256	8.434789	0.471854	-4.367032	-0.302290	0.254152	0.157741	-0.945738	-0.289419	0.062528	-0.537968	-0.261074	0.792898	-0.117231	0	0
64257	8.229359	0.572608	-4.177534	-0.278844	0.275096	0.143967	-0.946824	-0.285114	0.056877	-0.540704	-0.258060	0.792124	-0.116548	0	0
64258	8.282884	0.595725	-4.121414	-0.210178	0.318507	0.107346	-0.948002	-0.285737	0.049508	-0.543662	-0.255664	0.790912	-0.116304	0	0
64259	8.576838	0.596124	-4.125158	-0.118045	0.346904	0.059832	-0.948493	-0.283740	0.043990	-0.546634	-0.254097	0.789320	-0.116618	0	0
64260	8.856404	0.650161	-4.142508	0.004781	0.347203	0.034449	-0.947009	-0.284436	0.034331	-0.549340	-0.253408	0.787494	-0.117744	0	0
64261	9.001165	0.609796	-4.102291	0.103634	0.291490	0.007230	-0.947885	-0.284516	0.030381	-0.551360	-0.253528	0.785796	-0.119375	0	0
64262	8.934501	0.457647	-3.934124	0.219740	0.211898	-0.022731	-0.946944	-0.282936	0.027082	-0.552514	-0.254627	0.784298	-0.121532	0	0
64263	8.749174	0.239752	-3.503495	0.299420	0.126405	-0.045442	-0.946926	-0.285955	0.024352	-0.552794	-0.256435	0.783126	-0.123989	0	0
64264	8.777149	0.119923	-3.263778	0.341781	0.061240	-0.097563	-0.946052	-0.287724	0.025081	-0.552536	-0.258974	0.782103	-0.126302	0	0
64265	8.968371	0.177367	-3.487945	0.359292	0.041533	-0.091029	-0.947155	-0.288117	0.027608	-0.552040	-0.261566	0.781189	-0.128757	0	0
64266	8.993319	0.094544	-3.653668	0.404916	0.001711	-0.057857	-0.945708	-0.289813	0.029606	-0.551085	-0.264213	0.780495	-0.131623	0	0
64267	8.963243	-0.120292	-3.711915	0.388814	-0.076776	-0.037621	-0.945971	-0.290844	0.030250	-0.549502	-0.266695	0.780312	-0.134291	0	0
64268	9.108842	-0.084075	-3.596351	0.391598	-0.110007	-0.066883	-0.945915	-0.292365	0.034955	-0.547706	-0.269477	0.780200	-0.136704	0	0
64269	9.172444	0.262590	-3.620624	0.410956	-0.069528	-0.098036	-0.944457	-0.294124	0.038220	-0.546183	-0.272531	0.779760	-0.139232	0	0
64270	9.730199	0.553558	-3.910116	0.462572	0.074024	-0.097085	-0.945570	-0.294061	0.040211	-0.545650	-0.275671	0.778433	-0.142528	0	0
64271	9.934072	1.098338	-3.952836	0.354520	0.112410	-0.101810	-0.945541	-0.296347	0.040068	-0.545687	-0.278181	0.777039	-0.145089	0	0
64272	10.096880	1.488168	-3.632713	0.319156	-0.000633	-0.041028	-0.943827	-0.298230	0.039934	-0.544872	-0.280204	0.776457	-0.147362	0	0
64273	10.179889	1.605207	-3.543267	0.240644	-0.076757	-0.026337	-0.943530	-0.298317	0.041620	-0.543639	-0.281778	0.776455	-0.148917	0	0
64274	9.868426	1.509168	-3.271377	0.381603	-0.115906	-0.088471	-0.942912	-0.300498	0.045008	-0.541811	-0.284672	0.776256	-0.151091	0	0
64275	9.194262	1.198375	-3.069448	0.564078	-0.105736	-0.178248	-0.944216	-0.304803	0.051388	-0.539646	-0.289214	0.775465	-0.154245	0	0
64276	8.478569	1.021241	-2.686352	0.655715	-0.132049	-0.238763	-0.942448	-0.308322	0.055387	-0.537101	-0.294763	0.774452	-0.157675	0	0
64277	8.237670	1.032585	-2.682099	0.665436	-0.062625	-0.293043	-0.938998	-0.309555	0.061913	-0.535106	-0.300644	0.772864	-0.161111	0	0
64278	8.600448	1.265362	-3.230378	0.512356	0.106969	-0.287088	-0.939745	-0.315152	0.065242	-0.534866	-0.305389	0.770586	-0.163872	0	0
64279	9.275508	1.356163	-3.844401	0.429886	0.297203	-0.243364	-0.938294	-0.320450	0.061791	-0.536237	-0.309019	0.767544	-0.166832	0	0
64280	10.096999	1.271971	-4.146202	0.404929	0.328490	-0.223118	-0.934373	-0.321153	0.057333	-0.537891	-0.312312	0.764402	-0.169775	0	0
64281	10.616820	1.279205	-4.235642	0.352109	0.174513	-0.199005	-0.932928	-0.324555	0.056118	-0.538462	-0.315377	0.762245	-0.171982	0	0
64282	10.171205	1.264990	-4.206993	0.402142	-0.010517	-0.156503	-0.933301	-0.328420	0.056163	-0.537398	-0.318713	0.761107	-0.174190	0	0
64283	9.499768	1.112154	-4.030706	0.436607	-0.114229	-0.088538	-0.932104	-0.331488	0.059913	-0.535289	-0.321879	0.760679	-0.176711	0	0
64284	8.767480	0.860816	-3.891433	0.329424	-0.197267	-0.052111	-0.932769	-0.331182	0.065586	-0.532836	-0.324347	0.760977	-0.178322	0	0
64285	8.166037	0.978015	-3.815037	0.232865	-0.239156	-0.134926	-0.933383	-0.333817	0.072769	-0.530501	-0.326991	0.761403	-0.178637	0	0
64286	7.849422	1.321608	-3.771971	0.186833	-0.209432	-0.215821	-0.930231	-0.335751	0.076148	-0.528697	-0.329960	0.761468	-0.178248	0	0
64287	7.902756	1.557251	-3.830400	0.121267	-0.058819	-0.252844	-0.927901	-0.339401	0.079710	-0.528299	-0.332585	0.760736	-0.177674	0	0
64288	8.186353	1.583365	-3.937453	0.108664	0.091785	-0.260386	-0.926009	-0.344280	0.079246	-0.529116	-0.334938	0.759186	-0.177451	0	0
64289	8.556164	1.507362	-4.070136	0.146065	0.204829	-0.242077	-0.925150	-0.348079	0.074624	-0.530608	-0.337141	0.757040	-0.177993	0	0
64290	8.854278	1.445468	-4.132412	0.110324	0.143844	-0.204375	-0.924254	-0.353683	0.071724	-0.531707	-0.338979	0.755386	-0.178249	0	0
64291	8.882608	1.407264	-4.191691	0.069312	0.054319	-0.120814	-0.920565	-0.356125	0.070689	-0.532096	-0.340124	0.754576	-0.178340	0	0
64292	8.685729	1.368392	-4.083133	0.011238	-0.043169	-0.058423	-0.919855	-0.355769	0.071976	-0.531855	-0.340665	0.754585	-0.177988	0	0
64293	8.359840	1.494347	-3.901043	0.006690	-0.125080	-0.013386	-0.920657	-0.358398	0.073231	-0.530909	-0.340987	0.755205	-0.177563	0	0
64294	8.254464	1.584206	-3.855454	-0.081270	-0.165756	0.055319	-0.920957	-0.355905	0.075084	-0.529855	-0.340394	0.756415	-0.176698	0	0
64295	8.342895	1.660455	-3.981452	-0.105606	-0.173891	0.069994	-0.922045	-0.357971	0.076660	-0.528770	-0.339579	0.757773	-0.175695	0	0
64296	8.563624	1.689829	-4.117534	-0.078960	-0.188970	0.075625	-0.921780	-0.355493	0.078647	-0.527492	-0.338882	0.759164	-0.174875	0	0
64297	8.680708	1.734627	-4.264132	-0.036090	-0.222094	0.073955	-0.921901	-0.355343	0.081481	-0.525791	-0.338488	0.760662	-0.174250	0	0
64298	8.675895	1.798063	-4.290108	0.026329	-0.257740	0.051203	-0.921037	-0.355195	0.084024	-0.523670	-0.338648	0.762140	-0.173867	0	0
64299	8.901399	1.712851	-4.383637	0.013943	-0.234477	0.064021	-0.922141	-0.354256	0.088611	-0.521716	-0.338614	0.763573	-0.173520	0	0
64300	8.889978	1.520920	-4.531804	0.034468	-0.192951	0.107999	-0.919590	-0.353052	0.092474	-0.519957	-0.338267	0.764882	-0.173714	0	0
64301	9.467215	1.340671	-4.595629	0.074644	-0.070158	0.195147	-0.922019	-0.349642	0.093840	-0.518818	-0.337260	0.765791	-0.175063	0	0
64302	9.742541	0.932760	-4.342885	0.104293	-0.075585	0.208060	-0.923034	-0.346947	0.094724	-0.517542	-0.336302	0.766699	-0.176706	0	0
64303	9.630296	0.434926	-3.692178	0.242316	-0.205177	0.180922	-0.924165	-0.344524	0.098274	-0.514822	-0.336505	0.767951	-0.178812	0	0
64304	9.962095	0.063129	-3.629716	0.218806	-0.244023	0.124062	-0.924590	-0.340801	0.104299	-0.512007	-0.337075	0.769228	-0.180328	0	0
64305	10.122951	0.206242	-4.076826	0.050019	-0.178509	0.099816	-0.925318	-0.338137	0.105743	-0.510278	-0.336856	0.770401	-0.180629	0	0
64306	9.733006	0.530215	-4.159164	0.033294	-0.153472	0.158433	-0.926018	-0.336693	0.108664	-0.508716	-0.336044	0.771654	-0.181196	0	0
64307	9.209947	0.366595	-3.800092	0.024808	-0.231960	0.191443	-0.926718	-0.334991	0.112166	-0.506489	-0.335082	0.773443	-0.181590	0	0
64308	8.602550	0.123084	-3.406985	-0.098063	-0.226499	0.180021	-0.928150	-0.331923	0.114347	-0.504756	-0.333565	0.775367	-0.181003	0	0
64309	8.099602	-0.089152	-3.230140	-0.253406	-0.196915	0.183200	-0.929573	-0.329441	0.116775	-0.503737	-0.331188	0.777438	-0.179317	0	0
64310	8.030720	-0.169130	-3.377843	-0.284591	-0.089386	0.203121	-0.931300	-0.326028	0.117852	-0.503637	-0.328296	0.779064	-0.177850	0	0
64311	8.592060	-0.168715	-3.703180	-0.260207	0.053868	0.210394	-0.933080	-0.321250	0.114496	-0.504532	-0.325214	0.779954	-0.177075	0	0
64312	9.032543	-0.054598	-4.124704	-0.220115	0.202029	0.258053	-0.932992	-0.319616	0.110361	-0.506383	-0.321694	0.780155	-0.177336	0	0
64313	9.657500	-0.085584	-4.312528	-0.175182	0.287983	0.252625	-0.935917	-0.314854	0.104757	-0.508741	-0.318285	0.779824	-0.178192	0	0
64314	10.119786	0.033733	-4.411164	-0.218095	0.217126	0.194048	-0.937419	-0.310984	0.099365	-0.510799	-0.315235	0.779718	-0.178188	0	0
64315	9.914092	0.308118	-4.329219	-0.209024	0.028839	0.108118	-0.937638	-0.308406	0.093598	-0.511489	-0.313234	0.780292	-0.177222	0	0
64316	9.384230	0.308973	-4.294905	-0.213650	-0.077444	0.082470	-0.940350	-0.307112	0.091446	-0.511427	-0.311593	0.781322	-0.175751	0	0
64317	8.589506	0.201600	-4.188591	-0.258867	-0.113649	0.071239	-0.939502	-0.306343	0.093039	-0.511219	-0.309872	0.782587	-0.173760	0	0
64318	7.968519	0.102332	-4.054904	-0.258287	-0.091739	0.056374	-0.938947	-0.304971	0.094107	-0.511222	-0.308231	0.783673	-0.171761	0	0
64319	7.722460	-0.000324	-4.046371	-0.171700	-0.000744	0.069172	-0.940655	-0.305114	0.091715	-0.511626	-0.306773	0.784194	-0.170788	0	0
64320	7.900857	-0.140752	-3.976664	-0.077608	0.084347	0.089425	-0.940406	-0.303736	0.089822	-0.512392	-0.305493	0.784166	-0.170915	0	0
64321	8.288074	-0.205623	-4.044707	0.019788	0.181403	0.095038	-0.942729	-0.300263	0.086954	-0.513590	-0.304498	0.783502	-0.172135	0	0
64322	8.877945	-0.169913	-4.124505	0.142579	0.244633	0.096228	-0.941085	-0.299346	0.082337	-0.514925	-0.304016	0.782287	-0.174509	0	0
64323	9.201153	-0.245917	-4.052547	0.189724	0.231438	0.115672	-0.943553	-0.296245	0.078318	-0.515954	-0.303640	0.781122	-0.177318	0	0
64324	9.311460	-0.318931	-4.090965	0.190264	0.143864	0.040582	-0.943053	-0.292170	0.076873	-0.516447	-0.304009	0.780161	-0.179468	0	0
64325	9.190928	-0.259456	-4.122301	0.122310	0.019078	-0.025434	-0.943893	-0.293517	0.075386	-0.516270	-0.304760	0.779776	-0.180379	0	0
64326	8.904249	-0.228282	-4.125869	0.070959	-0.072759	-0.089676	-0.941907	-0.293752	0.076623	-0.515668	-0.305918	0.779747	-0.180266	0	0
64327	8.631828	-0.121251	-4.187447	0.040249	-0.113964	-0.139264	-0.941428	-0.296339	0.079563	-0.514906	-0.307371	0.779845	-0.179545	0	0
64328	8.442114	-0.055185	-4.131613	0.079103	-0.107508	-0.157579	-0.942822	-0.296938	0.080527	-0.514127	-0.309160	0.779769	-0.179038	0	0
64329	8.458567	-0.166772	-4.137786	0.104212	-0.032522	-0.150325	-0.941388	-0.299218	0.079806	-0.513819	-0.310879	0.779294	-0.179010	0	0
64330	8.606075	-0.212623	-4.051815	0.154139	0.018035	-0.135599	-0.939380	-0.301303	0.080786	-0.513742	-0.312657	0.778501	-0.179589	0	0
64331	8.816294	-0.302923	-3.939493	0.103221	0.014745	-0.123730	-0.938083	-0.303343	0.081070	-0.513755	-0.314075	0.777863	-0.179839	0	0
64332	8.931894	-0.267047	-3.962905	0.025077	-0.030661	-0.099004	-0.938495	-0.303800	0.081752	-0.513636	-0.314991	0.777662	-0.179448	0	0
64333	9.115145	-0.127086	-4.007493	0.053486	-0.037540	-0.061255	-0.936079	-0.305537	0.081338	-0.513286	-0.315759	0.777576	-0.179471	0	0
64334	9.235142	-0.105139	-4.079470	0.053086	-0.036811	-0.041960	-0.936215	-0.304237	0.084103	-0.512927	-0.316385	0.777535	-0.179571	0	0
64335	9.642662	-0.099451	-4.355542	0.045599	0.032491	-0.090634	-0.935916	-0.305670	0.084010	-0.513199	-0.317213	0.777010	-0.179607	0	0
64336	10.028003	0.185978	-4.503357	-0.018608	0.085156	-0.135677	-0.932933	-0.308360	0.082402	-0.514183	-0.317981	0.776173	-0.179055	0	0
64337	10.031194	0.490144	-4.221301	-0.028860	-0.018276	-0.129966	-0.933644	-0.308315	0.081706	-0.514367	-0.318820	0.775915	-0.178149	0	0
64338	9.611421	0.756303	-3.776333	-0.089971	-0.176024	-0.139043	-0.930499	-0.310473	0.083800	-0.513554	-0.319710	0.776533	-0.176192	0	0
64339	9.194467	0.940565	-3.554226	-0.051922	-0.208836	-0.148147	-0.930734	-0.312063	0.087091	-0.512362	-0.320908	0.777230	-0.174405	0	0
64340	8.624242	0.994316	-3.464918	0.031793	-0.150816	-0.170212	-0.930525	-0.316306	0.088801	-0.511403	-0.322617	0.777398	-0.173314	0	0
64341	8.083837	0.973111	-3.227456	0.095230	-0.089198	-0.267565	-0.929033	-0.321180	0.091307	-0.510870	-0.325285	0.776831	-0.172441	0	0
64342	7.991362	1.156512	-3.111691	0.118049	-0.017740	-0.309830	-0.926584	-0.323376	0.094393	-0.510900	-0.328285	0.775704	-0.171736	0	0
64343	8.364121	1.394176	-3.307657	0.070988	0.110947	-0.302671	-0.923025	-0.327075	0.092717	-0.512052	-0.330753	0.774025	-0.171145	0	0
64344	9.143466	1.536730	-3.857609	0.080447	0.306388	-0.242226	-0.921737	-0.331180	0.088354	-0.514588	-0.332474	0.771510	-0.171559	0	0
64345	9.921584	1.550403	-4.200628	0.172260	0.412639	-0.172317	-0.920586	-0.335310	0.084555	-0.517496	-0.333929	0.768516	-0.173410	0	0
64346	10.249753	1.385635	-4.383056	0.193379	0.295894	-0.159204	-0.920605	-0.336919	0.079372	-0.519417	-0.335601	0.766111	-0.175079	0	0
64347	10.100461	1.225532	-4.301222	0.175861	0.125856	-0.148012	-0.918920	-0.337175	0.078210	-0.520056	-0.337379	0.764657	-0.176117	0	0
64348	9.513713	1.105633	-4.094072	0.151112	-0.042864	-0.098385	-0.919173	-0.339457	0.078070	-0.519411	-0.338953	0.764279	-0.176635	0	0
64349	8.661417	0.851878	-3.892356	0.136252	-0.157735	-0.026884	-0.919155	-0.339826	0.079741	-0.517798	-0.340097	0.764772	-0.177038	0	0
64350	8.040973	0.673612	-3.655340	0.057319	-0.199670	-0.032636	-0.917673	-0.341063	0.086992	-0.516153	-0.340959	0.765591	-0.176648	0	0
64351	7.724238	0.941808	-3.595853	-0.023818	-0.142624	-0.060437	-0.917682	-0.339160	0.089087	-0.515256	-0.341504	0.766169	-0.175702	0	0
64352	7.840205	1.267281	-3.694686	-0.019889	-0.026829	-0.025669	-0.916647	-0.341571	0.091186	-0.515183	-0.341607	0.766253	-0.175346	0	0
64353	8.291998	1.349137	-3.887376	-0.003278	0.106063	0.000868	-0.916955	-0.340885	0.088973	-0.516012	-0.341354	0.765723	-0.175719	0	0
64354	8.787995	1.458501	-3.984921	0.035288	0.152034	0.001912	-0.915291	-0.340487	0.086158	-0.517072	-0.341216	0.764881	-0.176537	0	0
64355	9.056957	1.531369	-4.134601	0.042637	0.143686	0.003842	-0.915900	-0.338625	0.083456	-0.518024	-0.341112	0.764083	-0.177400	0	0
64356	9.159646	1.532256	-4.254377	-0.009382	0.090103	-0.020929	-0.917304	-0.340093	0.081684	-0.518802	-0.341024	0.763561	-0.177546	0	0
64357	9.022634	1.554588	-4.220122	-0.037377	-0.015118	-0.030935	-0.915626	-0.339247	0.081438	-0.518873	-0.341056	0.763608	-0.177070	0	0
64358	8.676511	1.538454	-4.101003	-0.074038	-0.139054	-0.020790	-0.915620	-0.339547	0.081702	-0.518121	-0.341036	0.764389	-0.175941	0	0
64359	8.437231	1.517698	-3.874800	-0.119507	-0.222991	-0.001525	-0.914481	-0.338566	0.084717	-0.516828	-0.340786	0.765756	-0.174275	0	0
64360	8.437332	1.649226	-3.917424	-0.105884	-0.221196	0.029717	-0.915025	-0.338145	0.087996	-0.515462	-0.340356	0.767182	-0.172882	0	0
64361	8.609837	1.681438	-4.058930	-0.043118	-0.163513	0.079335	-0.914744	-0.336817	0.090053	-0.514219	-0.339777	0.768377	-0.172414	0	0
64362	8.753388	1.655384	-4.180410	0.038948	-0.165132	0.103379	-0.915448	-0.335488	0.092401	-0.512659	-0.339428	0.769508	-0.172702	0	0
64363	8.752395	1.593709	-4.282224	0.115741	-0.202230	0.104492	-0.915169	-0.333086	0.095937	-0.510529	-0.339539	0.770707	-0.173446	0	0
64364	8.676413	1.484289	-4.400868	0.167122	-0.257303	0.114735	-0.914439	-0.331523	0.101817	-0.507797	-0.339914	0.772116	-0.174465	0	0
64365	8.867617	1.420495	-4.265924	0.224115	-0.266387	0.125907	-0.913473	-0.327574	0.105725	-0.504755	-0.340518	0.773511	-0.175928	0	0
64366	9.162951	1.143957	-4.595194	0.263544	-0.242599	0.158988	-0.915172	-0.323267	0.111940	-0.501719	-0.341000	0.774808	-0.177958	0	0
64367	9.504043	0.899525	-4.631283	0.296841	-0.232235	0.170081	-0.914904	-0.318683	0.117730	-0.498600	-0.341559	0.776029	-0.180315	0	0
64368	9.653205	0.576936	-4.525438	0.289724	-0.227000	0.175546	-0.915327	-0.316026	0.122136	-0.495549	-0.342008	0.777232	-0.182679	0	0
64369	9.743906	0.280246	-4.511441	0.276384	-0.205276	0.151600	-0.916051	-0.311664	0.126933	-0.492728	-0.342547	0.778268	-0.184875	0	0
64370	9.578119	0.095222	-4.371182	0.269957	-0.201513	0.149683	-0.915641	-0.308020	0.131392	-0.489976	-0.343041	0.779271	-0.187039	0	0
64371	9.214753	0.004257	-4.268815	0.181640	-0.184485	0.129204	-0.915940	-0.304338	0.135296	-0.487673	-0.343240	0.780285	-0.188458	0	0
64372	8.683619	-0.087103	-4.049065	0.030278	-0.187895	0.114107	-0.916364	-0.301538	0.139710	-0.485908	-0.342809	0.781535	-0.188622	0	0
64373	8.216552	-0.103336	-3.679049	-0.101691	-0.189038	0.106416	-0.914967	-0.298439	0.143279	-0.484581	-0.341808	0.783017	-0.187704	0	0
64374	7.765622	-0.050120	-3.432371	-0.130675	-0.149046	0.114471	-0.916957	-0.297124	0.143380	-0.483666	-0.340514	0.784375	-0.186742	0	0
64375	7.760860	-0.106284	-3.401158	-0.100410	-0.060606	0.142824	-0.919785	-0.295708	0.144625	-0.483272	-0.338987	0.785348	-0.186452	0	0
64376	8.201150	-0.145485	-3.782612	-0.096522	0.087243	0.135334	-0.920116	-0.292763	0.143118	-0.484052	-0.337254	0.785565	-0.186661	0	0
64377	8.853354	0.050633	-4.281567	-0.096858	0.269719	0.104005	-0.918348	-0.289631	0.140049	-0.486310	-0.335426	0.784793	-0.187329	0	0
64378	9.709170	0.196871	-4.604888	-0.057346	0.371520	0.065585	-0.919969	-0.288405	0.133082	-0.489311	-0.333895	0.783307	-0.188462	0	0
64379	10.393108	0.273220	-4.690354	-0.011863	0.276240	-0.003748	-0.920430	-0.288442	0.128142	-0.491531	-0.333306	0.781967	-0.189292	0	0
64380	10.312551	0.395791	-4.565770	0.037001	0.070423	-0.106086	-0.919619	-0.288254	0.124051	-0.492180	-0.334138	0.781200	-0.189308	0	0
64381	9.783145	0.488528	-4.511551	0.062815	-0.096315	-0.184781	-0.917045	-0.289961	0.125897	-0.491579	-0.336032	0.780940	-0.188589	0	0
64382	8.892181	0.462067	-4.420433	0.007203	-0.124379	-0.208900	-0.916986	-0.293351	0.127803	-0.490997	-0.337888	0.780836	-0.187215	0	0
64383	8.134751	0.364624	-4.170521	0.007749	-0.105443	-0.189836	-0.916354	-0.296805	0.130828	-0.490514	-0.339566	0.780700	-0.186008	0	0
64384	7.780301	0.187053	-4.124607	0.091684	-0.031538	-0.137595	-0.914362	-0.297339	0.132329	-0.490233	-0.341106	0.780217	-0.185958	0	0
64385	7.842701	-0.017826	-4.070305	0.202924	0.068636	-0.093513	-0.913793	-0.299231	0.129805	-0.490261	-0.342662	0.779186	-0.187339	0	0
64386	8.125876	-0.061705	-4.201954	0.313629	0.171913	-0.069554	-0.912945	-0.298727	0.130958	-0.490673	-0.344376	0.777513	-0.190047	0	0
64387	8.496480	0.009683	-4.295058	0.406227	0.243303	-0.034528	-0.913395	-0.297638	0.129336	-0.491238	-0.346130	0.775424	-0.193897	0	0
64388	8.843122	-0.060454	-4.310894	0.454078	0.231529	-0.023340	-0.912862	-0.295876	0.128312	-0.491521	-0.348047	0.773317	-0.198119	0	0
64389	8.919777	-0.094352	-4.355044	0.405015	0.203376	-0.042650	-0.912041	-0.295608	0.125497	-0.491776	-0.349918	0.771363	-0.201775	0	0
64390	8.972423	-0.081890	-4.407656	0.360305	0.151827	-0.102286	-0.910646	-0.295546	0.123793	-0.491910	-0.352126	0.769528	-0.204597	0	0
64391	8.852288	-0.054819	-4.374002	0.339663	0.106701	-0.116956	-0.911458	-0.298248	0.123632	-0.491783	-0.354431	0.767895	-0.207039	0	0
64392	8.703379	-0.083884	-4.298574	0.347979	0.086288	-0.146305	-0.910197	-0.296894	0.124834	-0.491531	-0.357042	0.766228	-0.209313	0	0
64393	8.641223	-0.142844	-4.209678	0.350718	0.067965	-0.179324	-0.909038	-0.298952	0.125542	-0.491183	-0.359950	0.764518	-0.211392	0	0
64394	8.693604	-0.103089	-4.307996	0.358070	0.095463	-0.146306	-0.908307	-0.300175	0.126870	-0.490949	-0.362582	0.762762	-0.213771	0	0
64395	8.837663	-0.083692	-4.383305	0.347995	0.145570	-0.151878	-0.906727	-0.302485	0.126711	-0.491130	-0.365088	0.760751	-0.216239	0	0
64396	8.979150	-0.107893	-4.461217	0.282280	0.145472	-0.146476	-0.905590	-0.303352	0.126505	-0.491539	-0.367233	0.758888	-0.218216	0	0
64397	8.948483	-0.064922	-4.394573	0.263844	0.078199	-0.144567	-0.905297	-0.304615	0.125858	-0.491488	-0.369408	0.757399	-0.219828	0	0
64398	8.861887	-0.054817	-4.379191	0.221451	-0.001572	-0.148210	-0.904152	-0.306454	0.125027	-0.491002	-0.371578	0.756373	-0.220787	0	0
64399	8.659323	-0.072627	-4.391056	0.175492	-0.065811	-0.150080	-0.902975	-0.308216	0.128435	-0.490192	-0.373672	0.755756	-0.221167	0	0
64400	8.418771	-0.047256	-4.348078	0.155047	-0.128079	-0.155574	-0.901241	-0.309944	0.130993	-0.489006	-0.375850	0.755459	-0.221115	0	0
64401	8.456064	0.027846	-4.542219	0.205582	-0.126621	-0.182072	-0.900484	-0.311713	0.134688	-0.487686	-0.378463	0.754943	-0.221335	0	0
64402	8.687037	0.109753	-4.622786	0.192413	-0.086827	-0.199533	-0.898721	-0.314804	0.138714	-0.486761	-0.381058	0.754185	-0.221504	0	0
64403	8.853952	0.101884	-4.846470	0.191012	-0.090974	-0.252720	-0.894888	-0.316610	0.139270	-0.485910	-0.384049	0.753246	-0.221399	0	0
64404	8.945743	0.120356	-4.825628	0.190658	-0.151283	-0.259941	-0.894109	-0.319700	0.143588	-0.484631	-0.387224	0.752560	-0.221008	0	0
64405	9.046803	0.197940	-4.877211	0.183003	-0.128268	-0.274641	-0.892647	-0.322546	0.145655	-0.483566	-0.390415	0.751719	-0.220587	0	0
64406	8.986986	0.207381	-4.826603	0.182592	-0.103715	-0.223306	-0.890030	-0.326092	0.149927	-0.482583	-0.393163	0.750946	-0.220493	0	0
64407	8.900797	0.075313	-4.698637	0.143545	-0.100776	-0.178463	-0.887731	-0.327571	0.153060	-0.481657	-0.395374	0.750423	-0.220344	0	0
64408	8.761429	0.149466	-4.369272	0.120058	-0.111709	-0.164736	-0.885989	-0.330279	0.155133	-0.480725	-0.397394	0.750046	-0.220028	0	0
64409	8.773298	0.301589	-4.146503	0.055471	-0.126555	-0.113419	-0.883273	-0.331329	0.158148	-0.479808	-0.398745	0.750092	-0.219428	0	0
64410	8.867264	0.469232	-4.218972	0.015805	-0.070367	-0.096106	-0.883531	-0.331993	0.160086	-0.479447	-0.399656	0.750014	-0.218825	0	0
64411	8.994787	0.563778	-4.283511	0.041781	-0.050866	-0.084116	-0.882523	-0.332927	0.161289	-0.479088	-0.400554	0.749841	-0.218565	0	0
64412	9.120296	0.613748	-4.278217	0.056280	-0.045954	-0.089564	-0.880529	-0.334535	0.161310	-0.478732	-0.401555	0.749582	-0.218393	0	0
64413	9.015570	0.836612	-4.205215	0.087836	-0.059932	-0.104145	-0.879654	-0.335115	0.164090	-0.478164	-0.402842	0.749268	-0.218346	0	0
64414	8.661246	1.059488	-4.002106	0.136247	-0.088811	-0.102204	-0.878780	-0.336354	0.165698	-0.477191	-0.404413	0.748986	-0.218540	0	0
64415	8.282727	1.143688	-3.753103	0.166830	-0.108272	-0.118692	-0.877316	-0.337882	0.170107	-0.475971	-0.406289	0.748665	-0.218817	0	0
64416	8.064207	1.212204	-3.684098	0.190177	-0.027798	-0.142667	-0.876442	-0.338985	0.171865	-0.475320	-0.408283	0.747803	-0.219468	0	0
64417	8.280621	1.181519	-4.040216	0.133917	0.100195	-0.139279	-0.874180	-0.339189	0.172395	-0.475836	-0.409697	0.746472	-0.220247	0	0
64418	8.849778	1.075299	-4.554945	0.073932	0.267386	-0.143242	-0.873321	-0.341398	0.170414	-0.477860	-0.410490	0.744449	-0.221232	0	0
64419	9.613730	1.017833	-4.830265	0.112156	0.374984	-0.093639	-0.872238	-0.341948	0.163733	-0.480403	-0.410849	0.742028	-0.223186	0	0
64420	9.971705	0.953739	-4.940688	0.139017	0.340741	-0.043918	-0.872001	-0.342090	0.157792	-0.482474	-0.411038	0.739899	-0.225424	0	0
64421	10.037635	0.781030	-4.755875	0.184470	0.142690	0.033555	-0.871761	-0.339596	0.156534	-0.482702	-0.411316	0.738940	-0.227564	0	0
64422	9.565125	0.609148	-4.710340	0.153368	-0.020275	0.049222	-0.874140	-0.338733	0.160140	-0.481827	-0.411699	0.738894	-0.228871	0	0
64423	8.623961	0.462832	-4.516676	0.012579	-0.100867	0.060778	-0.874309	-0.337247	0.159105	-0.480897	-0.411501	0.739611	-0.228868	0	0
64424	8.044976	0.498041	-4.306390	-0.087218	-0.143911	0.028421	-0.871903	-0.336543	0.161526	-0.480145	-0.411159	0.740623	-0.227786	0	0
64425	7.564370	0.708887	-4.224240	-0.153848	-0.092193	-0.003975	-0.874150	-0.335497	0.164295	-0.480108	-0.410620	0.741410	-0.226272	0	0
64426	7.588363	0.825969	-4.287176	-0.204309	0.022878	0.014117	-0.873561	-0.337907	0.163575	-0.481102	-0.409444	0.741821	-0.224939	0	0
64427	7.944011	0.876380	-4.435412	-0.231378	0.164821	0.013920	-0.872911	-0.336139	0.159443	-0.483241	-0.407820	0.741615	-0.223983	0	0
64428	8.353868	1.031634	-4.473882	-0.245266	0.218998	0.002910	-0.871954	-0.337170	0.153863	-0.485875	-0.406081	0.741117	-0.223089	0	0
64429	8.763538	1.135999	-4.515092	-0.256649	0.193873	0.025057	-0.872283	-0.336760	0.148527	-0.488296	-0.404181	0.740859	-0.222110	0	0
64430	8.970743	1.100432	-4.503749	-0.295403	0.120702	0.019633	-0.871915	-0.334858	0.144689	-0.490358	-0.402281	0.741005	-0.220522	0	0
64431	8.668621	1.090210	-4.306528	-0.328479	0.017283	0.025177	-0.872360	-0.335516	0.140698	-0.491749	-0.400414	0.741755	-0.218291	0	0
64432	8.312361	1.117158	-3.959697	-0.368653	-0.088526	0.039885	-0.871792	-0.335552	0.141256	-0.492497	-0.398455	0.743153	-0.215417	0	0
64433	8.229429	1.205537	-3.815924	-0.386254	-0.147544	0.072979	-0.871247	-0.335450	0.138998	-0.492777	-0.396297	0.745009	-0.212324	0	0
64434	8.354037	1.379031	-3.978872	-0.387496	-0.121999	0.093173	-0.870832	-0.334348	0.139768	-0.493221	-0.393908	0.746799	-0.209430	0	0
64435	8.670275	1.394628	-4.222480	-0.338054	-0.117685	0.128196	-0.871545	-0.333759	0.139671	-0.493402	-0.391501	0.748599	-0.207077	0	0
64436	8.841279	1.314832	-4.509587	-0.316864	-0.145514	0.100770	-0.871012	-0.331868	0.138937	-0.493361	-0.389440	0.750367	-0.204649	0	0
64437	9.015012	1.276604	-4.463194	-0.298448	-0.182626	0.074289	-0.870059	-0.328373	0.140416	-0.492996	-0.387758	0.752176	-0.202065	0	0
64438	9.122788	1.176310	-4.815703	-0.353764	-0.158422	0.088819	-0.872055	-0.327417	0.139083	-0.493015	-0.385616	0.754016	-0.199241	0	0
64439	9.416891	1.013039	-4.731148	-0.305033	-0.145548	0.165093	-0.871768	-0.326389	0.141404	-0.492759	-0.383133	0.755985	-0.197190	0	0
64440	9.564200	0.669301	-4.854839	-0.230111	-0.119866	0.225730	-0.872076	-0.323453	0.143002	-0.492305	-0.380491	0.757890	-0.196124	0	0
64441	9.671961	0.343570	-4.493845	-0.172746	-0.125150	0.249688	-0.872699	-0.318988	0.142722	-0.491521	-0.377968	0.759803	-0.195567	0	0
64442	9.899413	0.218363	-4.319593	-0.206587	-0.134284	0.250589	-0.873450	-0.315534	0.142662	-0.490809	-0.375266	0.761813	-0.194737	0	0
64443	9.625776	0.379419	-4.250340	-0.229215	-0.177498	0.265264	-0.875054	-0.310694	0.143827	-0.489799	-0.372436	0.764131	-0.193631	0	0
64444	9.188358	0.268338	-4.055962	-0.280479	-0.225543	0.268802	-0.875789	-0.306794	0.146336	-0.488615	-0.369399	0.766775	-0.191980	0	0
64445	8.589058	0.184230	-3.618641	-0.431708	-0.224482	0.224328	-0.877525	-0.302537	0.147748	-0.488056	-0.365964	0.769527	-0.188944	0	0
64446	7.926279	0.262987	-3.356628	-0.548215	-0.135688	0.204565	-0.877826	-0.300037	0.149460	-0.488644	-0.361923	0.771962	-0.185241	0	0
64447	7.661129	0.338187	-3.399361	-0.498696	-0.005810	0.231016	-0.878297	-0.298558	0.145745	-0.489977	-0.357674	0.773745	-0.182511	0	0
64448	8.130158	0.242993	-3.779840	-0.400224	0.152105	0.235620	-0.880900	-0.295088	0.143021	-0.492169	-0.353569	0.774565	-0.181129	0	0
64449	8.723912	0.294262	-4.296877	-0.338556	0.299500	0.233793	-0.881147	-0.292351	0.134017	-0.495266	-0.349509	0.774527	-0.180731	0	0
64450	9.474327	0.359675	-4.505673	-0.272483	0.340221	0.167962	-0.880782	-0.290693	0.129317	-0.498564	-0.346203	0.773911	-0.180660	0	0
64451	10.164751	0.371420	-4.659435	-0.254152	0.259214	0.107717	-0.883146	-0.285790	0.123574	-0.501263	-0.343594	0.773451	-0.180147	0	0
64452	10.114368	0.483587	-4.678558	-0.291122	0.071636	0.043721	-0.882757	-0.285202	0.120219	-0.502758	-0.341619	0.773766	-0.178374	0	0
64453	9.549228	0.544157	-4.557995	-0.192228	-0.047142	-0.009227	-0.883312	-0.286037	0.119890	-0.503077	-0.340769	0.774317	-0.176701	0	0
64454	8.824558	0.455496	-4.437270	-0.224215	-0.069515	-0.005754	-0.883438	-0.286919	0.120400	-0.503333	-0.339766	0.775042	-0.174716	0	0
64455	8.136225	0.410148	-4.310375	-0.261203	-0.051310	0.012340	-0.883294	-0.287866	0.119210	-0.503810	-0.338406	0.775800	-0.172601	0	0
64456	7.750903	0.310050	-4.238647	-0.183087	0.003871	0.054513	-0.884741	-0.285375	0.118533	-0.504386	-0.337010	0.776281	-0.171484	0	0
64457	7.702550	0.157015	-4.194358	-0.177291	0.095794	0.056178	-0.883485	-0.284924	0.117702	-0.505640	-0.335476	0.776295	-0.170736	0	0
64458	7.998797	0.128333	-4.200793	-0.159445	0.161661	0.032311	-0.882682	-0.283363	0.114826	-0.507394	-0.334103	0.775855	-0.170223	0	0
64459	8.502145	0.252068	-4.288858	-0.115928	0.188453	0.015049	-0.884542	-0.283176	0.111609	-0.509226	-0.333037	0.775150	-0.170053	0	0
64460	8.877366	0.348163	-4.418206	-0.088172	0.167387	0.028995	-0.883582	-0.283963	0.106891	-0.510787	-0.332038	0.774542	-0.170093	0	0
64461	9.122133	0.260400	-4.512472	-0.057023	0.100629	0.036540	-0.883325	-0.282891	0.105402	-0.511703	-0.331252	0.774252	-0.170198	0	0
64462	9.053910	0.242684	-4.601823	-0.084202	0.035508	0.018218	-0.883370	-0.280773	0.103135	-0.512246	-0.330577	0.774273	-0.169773	0	0
64463	8.744409	0.203510	-4.411761	-0.075018	-0.045985	-0.006477	-0.883505	-0.281336	0.102960	-0.512157	-0.330280	0.774621	-0.169035	0	0
64464	8.538462	0.110050	-4.206602	-0.066064	-0.110462	-0.007329	-0.883756	-0.281511	0.106622	-0.511553	-0.330146	0.775272	-0.168139	0	0
64465	8.427139	0.117228	-3.960847	-0.041056	-0.150000	-0.025584	-0.881479	-0.282464	0.107812	-0.510576	-0.330343	0.776029	-0.167225	0	0
64466	8.466262	0.150107	-3.901710	-0.017625	-0.134465	-0.040228	-0.882315	-0.281984	0.109967	-0.509679	-0.330749	0.776611	-0.166456	0	0
64467	8.633709	0.194965	-4.079176	-0.048559	-0.108764	-0.036621	-0.880035	-0.282156	0.112759	-0.509064	-0.330921	0.777131	-0.165566	0	0
64468	8.742625	0.256089	-4.353381	-0.097068	-0.136072	-0.069679	-0.878873	-0.283169	0.115508	-0.508463	-0.331155	0.777751	-0.164025	0	0
64469	8.838607	0.334161	-4.438587	-0.142820	-0.156272	-0.067869	-0.880552	-0.284408	0.115023	-0.507840	-0.331166	0.778560	-0.162087	0	0
64470	8.977485	0.373738	-4.569126	-0.133220	-0.124855	-0.054104	-0.879113	-0.285527	0.116916	-0.507418	-0.331072	0.779229	-0.160379	0	0
64471	9.221457	0.458095	-4.838568	-0.138422	-0.102240	-0.045832	-0.877823	-0.286730	0.117676	-0.507161	-0.330843	0.779823	-0.158766	0	0
64472	9.582032	0.642427	-5.029594	-0.200431	-0.048732	-0.043182	-0.876554	-0.286620	0.117953	-0.507532	-0.330201	0.780243	-0.156840	0	0
64473	9.635081	0.896320	-4.822194	-0.257198	-0.126800	0.033969	-0.875548	-0.287541	0.118874	-0.507345	-0.328781	0.781406	-0.154623	0	0
64474	9.332323	0.826916	-4.371713	-0.313652	-0.272285	0.128538	-0.875395	-0.287082	0.121161	-0.506066	-0.326566	0.783686	-0.151947	0	0
64475	9.103987	0.781859	-3.967334	-0.311831	-0.309876	0.201962	-0.876679	-0.284853	0.122865	-0.504353	-0.323824	0.786385	-0.149550	0	0
64476	8.818237	0.718047	-4.121314	-0.325409	-0.232380	0.198980	-0.878648	-0.282730	0.126970	-0.503298	-0.320924	0.788678	-0.147259	0	0
64477	8.591702	0.724578	-4.127292	-0.298530	-0.162916	0.205296	-0.874558	-0.281080	0.129999	-0.502676	-0.317990	0.790596	-0.145453	0	0
64478	8.434276	0.766787	-3.937556	-0.230943	-0.124062	0.198003	-0.877145	-0.277972	0.128806	-0.502160	-0.315405	0.792179	-0.144246	0	0
64479	8.253444	0.856737	-3.679000	-0.167897	-0.101765	0.159535	-0.875758	-0.275341	0.130227	-0.501665	-0.313394	0.793437	-0.143436	0	0
64480	8.144011	1.152606	-3.622254	-0.168449	-0.071020	0.137490	-0.878317	-0.273588	0.130361	-0.501452	-0.311521	0.794462	-0.142584	0	0
64481	8.467860	1.457721	-3.939138	-0.212437	0.020082	0.126361	-0.877922	-0.272375	0.128880	-0.502105	-0.309373	0.795059	-0.141631	0	0
64482	9.016702	1.546814	-4.360047	-0.290443	0.139382	0.138987	-0.877555	-0.268740	0.127691	-0.503934	-0.306572	0.795194	-0.140468	0	0
64483	9.520184	1.579392	-4.702333	-0.369383	0.234851	0.118599	-0.878733	-0.268433	0.121792	-0.506775	-0.303388	0.794887	-0.138882	0	0
64484	10.091579	1.559497	-4.965376	-0.402524	0.290967	0.138746	-0.878793	-0.268216	0.114464	-0.510131	-0.299801	0.794379	-0.137285	0	0
64485	10.197965	1.226415	-4.778291	-0.305258	0.160254	0.196009	-0.878027	-0.265245	0.109136	-0.512060	-0.296419	0.794565	-0.136372	0	0
64486	9.735837	0.738535	-4.503321	-0.272113	-0.019985	0.220044	-0.879771	-0.261470	0.108682	-0.512426	-0.293263	0.795683	-0.135294	0	0
64487	9.165678	0.587296	-4.318734	-0.326828	-0.138886	0.238333	-0.881623	-0.260272	0.108210	-0.511967	-0.289831	0.797530	-0.133540	0	0
64488	8.508007	0.581910	-4.294174	-0.402301	-0.175261	0.294070	-0.883087	-0.255563	0.109083	-0.511358	-0.285617	0.799803	-0.131345	0	0
64489	7.959437	0.628245	-4.205724	-0.443696	-0.154630	0.318620	-0.884405	-0.251149	0.110077	-0.510975	-0.280952	0.802075	-0.129016	0	0
64490	7.768944	0.918301	-4.034874	-0.461767	-0.064514	0.320288	-0.885446	-0.247636	0.108894	-0.511356	-0.276065	0.803884	-0.126784	0	0
64491	7.986980	1.022037	-3.928826	-0.547521	-0.000001	0.323756	-0.885945	-0.242947	0.106933	-0.512460	-0.270612	0.805457	-0.124067	0	0
64492	8.326387	1.103856	-3.699440	-0.596952	0.035393	0.320029	-0.884744	-0.239391	0.104178	-0.513974	-0.264889	0.806859	-0.121010	0	0
64493	8.555548	1.141514	-3.374433	-0.648333	-0.023934	0.252190	-0.887924	-0.235178	0.101083	-0.515196	-0.259500	0.808415	-0.117040	0	0
64494	8.579324	1.299357	-2.862219	-0.667027	-0.135211	0.250544	-0.887112	-0.233135	0.100073	-0.515549	-0.254150	0.810517	-0.112600	0	0
64495	8.750796	1.472395	-3.196004	-0.835169	-0.227692	0.266936	-0.887991	-0.229885	0.101273	-0.515523	-0.247882	0.813275	-0.106653	0	0
64496	8.900528	1.647442	-3.847802	-0.882026	-0.240143	0.294433	-0.888750	-0.225982	0.100818	-0.515442	-0.241144	0.816141	-0.100412	0	0
64497	8.936399	1.541431	-4.458528	-0.770801	-0.281993	0.281842	-0.890476	-0.222575	0.102035	-0.514715	-0.235104	0.819015	-0.094914	0	0
64498	9.243353	1.514332	-4.948442	-0.748002	-0.248146	0.239672	-0.890207	-0.219853	0.104885	-0.514220	-0.229479	0.821533	-0.089450	0	0
64499	9.634468	1.353481	-5.094552	-0.688745	-0.197874	0.259949	-0.892796	-0.215672	0.105171	-0.513946	-0.223934	0.823736	-0.084691	0	0
64500	8.991740	0.747154	-4.753213	-0.484647	-0.354059	0.242013	-0.890259	-0.214514	0.107054	-0.511923	-0.219705	0.826485	-0.081163	0	0
64501	8.641429	0.278739	-4.361526	-0.382888	-0.438198	0.256884	-0.891088	-0.211948	0.113435	-0.508942	-0.215933	0.829583	-0.078371	0	0
64502	8.270440	-0.189527	-4.150223	-0.335725	-0.456553	0.344940	-0.891951	-0.206932	0.119545	-0.505622	-0.211678	0.832890	-0.076369	0	0
64503	8.282712	-0.629699	-4.245338	-0.366216	-0.291416	0.417949	-0.891988	-0.201023	0.124715	-0.503662	-0.206518	0.835508	-0.074845	0	0
64504	8.467783	-0.386968	-4.719274	-0.385020	-0.044229	0.443276	-0.892640	-0.194006	0.125018	-0.503771	-0.200869	0.836912	-0.073784	0	0
64505	8.396949	-0.125592	-4.642457	-0.407861	0.044124	0.506433	-0.895015	-0.185323	0.124030	-0.504597	-0.194489	0.837986	-0.073048	0	0
64506	8.659888	-0.122397	-4.297199	-0.617252	0.031490	0.512537	-0.895431	-0.177783	0.119421	-0.505695	-0.187011	0.839241	-0.070534	0	0
64507	8.921771	0.053376	-4.160920	-0.750976	-0.008125	0.442695	-0.896490	-0.173106	0.117888	-0.506722	-0.179442	0.840602	-0.066499	0	0
64508	8.882455	0.254977	-4.344125	-0.872248	0.067650	0.381796	-0.897413	-0.169199	0.114470	-0.508603	-0.171727	0.841477	-0.061236	0	0
64509	9.015713	0.481353	-4.656810	-0.888852	0.140907	0.266089	-0.898353	-0.165195	0.109081	-0.511154	-0.164816	0.841718	-0.055398	0	0
64510	9.056372	0.627256	-5.068005	-0.805937	0.147684	0.148811	-0.896992	-0.163607	0.105496	-0.513649	-0.159318	0.841617	-0.049629	0	0
64511	8.968789	0.698300	-4.895185	-0.670766	0.074058	0.079455	-0.899560	-0.163920	0.100983	-0.515314	-0.155106	0.841670	-0.044558	0	0
64512	8.878985	0.519579	-4.902654	-0.593663	-0.028144	0.029252	-0.899308	-0.162555	0.099372	-0.516000	-0.151769	0.842102	-0.039679	0	0
64513	8.819670	0.493996	-4.772583	-0.516464	-0.066028	0.012016	-0.896745	-0.164335	0.099801	-0.516240	-0.148969	0.842648	-0.035342	0	0
64514	8.656198	0.284053	-4.944167	-0.477818	-0.018624	0.048642	-0.897619	-0.162567	0.099072	-0.516797	-0.146060	0.842966	-0.031551	0	0
64515	8.443514	0.042765	-4.923293	-0.432164	0.021791	0.109140	-0.897622	-0.163212	0.097620	-0.517595	-0.142837	0.843135	-0.028561	0	0
64516	8.174082	-0.058548	-4.822091	-0.342512	0.048842	0.175264	-0.900460	-0.162930	0.095688	-0.518467	-0.139538	0.843214	-0.026665	0	0
64517	8.059098	-0.134526	-4.702344	-0.289810	0.071270	0.228516	-0.899248	-0.158907	0.095081	-0.519431	-0.136023	0.843229	-0.025570	0	0
64518	8.198833	-0.130592	-4.707544	-0.241459	0.126818	0.252410	-0.898758	-0.154776	0.092510	-0.520786	-0.132571	0.842959	-0.025031	0	0
64519	8.446737	-0.112332	-4.752928	-0.235517	0.168440	0.265258	-0.899968	-0.151897	0.086771	-0.522470	-0.128995	0.842481	-0.024722	0	0
64520	8.646718	-0.006396	-4.800779	-0.237815	0.178788	0.246946	-0.901150	-0.148382	0.085590	-0.524243	-0.125592	0.841907	-0.024253	0	0
64521	8.758255	0.086727	-4.751203	-0.200458	0.119949	0.213204	-0.902350	-0.144498	0.082738	-0.525472	-0.122641	0.841586	-0.023913	0	0
64522	8.754063	0.139322	-4.692732	-0.128395	0.074090	0.175807	-0.901270	-0.142648	0.079737	-0.526234	-0.120433	0.841430	-0.023860	0	0
64523	8.715263	0.130267	-4.720326	-0.094686	0.037269	0.174086	-0.901454	-0.139611	0.079222	-0.526641	-0.118382	0.841460	-0.024109	0	0
64524	8.676915	0.132618	-4.694722	-0.041527	0.022274	0.144844	-0.901479	-0.137747	0.079198	-0.526866	-0.116904	0.841512	-0.024562	0	0
64525	8.545327	0.078248	-4.550059	0.015561	-0.019303	0.128472	-0.902486	-0.135759	0.079896	-0.526675	-0.115827	0.841755	-0.025437	0	0
64526	8.500761	0.039859	-4.377146	0.082650	-0.068381	0.145187	-0.902503	-0.134860	0.079105	-0.525990	-0.115022	0.842249	-0.026832	0	0
64527	8.562884	-0.023075	-4.418527	0.170193	-0.127218	0.139948	-0.903502	-0.132921	0.080789	-0.524705	-0.114686	0.843026	-0.028952	0	0
64528	8.807180	-0.027088	-4.608848	0.233342	-0.066020	0.099647	-0.902240	-0.131839	0.081692	-0.523875	-0.115054	0.843405	-0.031379	0	0
64529	8.993874	0.049394	-4.803736	0.282898	-0.021571	0.031820	-0.903357	-0.130960	0.084581	-0.523377	-0.116184	0.843458	-0.034009	0	0
64530	8.937224	0.342850	-4.775550	0.314218	-0.018134	-0.027729	-0.901829	-0.129656	0.083801	-0.522890	-0.118031	0.843399	-0.036506	0	0
64531	8.732871	0.490501	-4.467429	0.309055	-0.083427	-0.076277	-0.901370	-0.130936	0.086399	-0.521869	-0.120229	0.843623	-0.038719	0	0
64532	8.489958	0.633555	-4.157897	0.292284	-0.141928	-0.114775	-0.901480	-0.132038	0.088449	-0.520386	-0.122741	0.844097	-0.040428	0	0
64533	8.433338	0.980618	-4.148686	0.207171	-0.107976	-0.186521	-0.899033	-0.135287	0.089635	-0.519315	-0.125347	0.844337	-0.041175	0	0
64534	8.699347	1.364884	-4.189945	0.278047	-0.013616	-0.212104	-0.899535	-0.139348	0.090798	-0.518961	-0.128551	0.844011	-0.042417	0	0
64535	9.131323	1.345383	-4.409124	0.323438	0.130744	-0.240605	-0.899476	-0.143003	0.092264	-0.519769	-0.132118	0.842873	-0.044160	0	0
64536	9.464616	1.126389	-4.529296	0.393774	0.236316	-0.222251	-0.898599	-0.146906	0.089753	-0.521356	-0.135897	0.841156	-0.046650	0	0
64537	9.578716	0.894841	-4.322514	0.513881	0.208784	-0.244919	-0.896339	-0.149353	0.086331	-0.522543	-0.140452	0.839473	-0.050070	0	0
64538	9.217576	0.824372	-3.942319	0.629409	0.090106	-0.222562	-0.897159	-0.152407	0.084595	-0.522539	-0.145524	0.838346	-0.054329	0	0
64539	8.791252	0.925306	-3.650357	0.766577	0.006297	-0.214888	-0.895273	-0.156456	0.084748	-0.521604	-0.151240	0.837549	-0.059731	0	0
64540	8.366382	1.007704	-3.783688	0.741004	0.054339	-0.217852	-0.896225	-0.158232	0.086199	-0.521077	-0.156856	0.836459	-0.064895	0	0
64541	8.361881	1.274789	-4.165835	0.578943	0.107185	-0.262265	-0.895312	-0.162213	0.088201	-0.521252	-0.161913	0.835088	-0.068623	0	0
64542	8.752016	1.466865	-4.587383	0.378791	0.178038	-0.296614	-0.895143	-0.165297	0.086736	-0.522346	-0.166203	0.833400	-0.070542	0	0
64543	9.224730	1.540152	-4.875114	0.238456	0.218100	-0.280328	-0.892584	-0.168769	0.083671	-0.523986	-0.169556	0.831611	-0.071501	0	0
64544	9.690567	1.437268	-5.042964	0.238149	0.233581	-0.260086	-0.892543	-0.173516	0.081115	-0.525729	-0.172762	0.829760	-0.072529	0	0
64545	9.449395	1.214949	-4.975008	0.332891	0.121026	-0.230447	-0.892213	-0.180687	0.075299	-0.526346	-0.176266	0.828470	-0.074354	0	0
64546	8.909108	1.054517	-4.663579	0.338976	-0.021246	-0.193641	-0.890749	-0.183677	0.077358	-0.525735	-0.179635	0.827973	-0.076122	0	0
64547	8.280790	1.014014	-4.567882	0.238313	-0.071472	-0.120494	-0.890857	-0.184262	0.080569	-0.524828	-0.181875	0.827942	-0.077393	0	0
64548	7.740751	1.136069	-4.343993	0.185260	-0.070630	-0.118856	-0.890239	-0.187504	0.082197	-0.524020	-0.183849	0.827942	-0.078190	0	0
64549	7.479535	1.373756	-4.569388	0.182107	0.005231	-0.141030	-0.888790	-0.190404	0.082425	-0.523858	-0.185908	0.827506	-0.079018	0	0
64550	7.686424	1.583317	-4.392185	0.075448	0.058543	-0.165094	-0.887641	-0.191870	0.082746	-0.524355	-0.187587	0.826824	-0.078902	0	0
64551	8.126376	1.630750	-4.543594	-0.019573	0.144071	-0.203854	-0.886499	-0.194090	0.080903	-0.525759	-0.189006	0.825696	-0.077978	0	0
64552	8.630834	1.845225	-4.527245	0.010668	0.176532	-0.238567	-0.886328	-0.198771	0.076938	-0.527404	-0.190856	0.824297	-0.077160	0	0
64553	8.943495	2.010574	-4.363947	0.073332	0.122730	-0.249268	-0.883758	-0.202706	0.074550	-0.528481	-0.193161	0.823112	-0.076707	0	0
64554	8.726501	2.047154	-4.085063	0.129061	0.022173	-0.171955	-0.883729	-0.205264	0.074107	-0.528568	-0.195204	0.822554	-0.076918	0	0
64555	8.536789	1.832734	-3.910285	0.099450	-0.103580	-0.069116	-0.883396	-0.208481	0.075315	-0.527588	-0.196345	0.822887	-0.077179	0	0
64556	8.363814	1.578717	-4.045568	-0.011594	-0.175052	-0.007826	-0.883244	-0.207750	0.077901	-0.526199	-0.196449	0.823795	-0.076716	0	0
64557	8.438210	1.553650	-4.384262	-0.088296	-0.197485	0.033353	-0.883522	-0.206176	0.080967	-0.524730	-0.195834	0.824964	-0.075776	0	0
64558	8.926341	1.592772	-4.844288	-0.004907	-0.126941	0.099569	-0.883471	-0.208200	0.084229	-0.523639	-0.195053	0.825818	-0.076030	0	0
64559	9.742373	1.339005	-5.156652	0.036657	-0.027093	0.171190	-0.883666	-0.204040	0.084208	-0.523222	-0.193831	0.826265	-0.077167	0	0
64560	9.626064	0.787305	-5.006142	0.188856	-0.166868	0.160586	-0.883870	-0.198235	0.085702	-0.521375	-0.193575	0.827294	-0.079254	0	0
64561	9.250816	0.438282	-4.462985	0.221436	-0.319569	0.092869	-0.884703	-0.196844	0.089750	-0.518235	-0.194191	0.828958	-0.080944	0	0
64562	8.964071	0.316597	-4.100399	0.231241	-0.380463	0.124111	-0.884656	-0.195130	0.098610	-0.514549	-0.194632	0.830966	-0.082781	0	0
64563	8.588344	0.057974	-3.967262	0.125719	-0.331964	0.209957	-0.884375	-0.192076	0.103457	-0.511379	-0.193780	0.832971	-0.084259	0	0
64564	8.574713	-0.102583	-4.103064	0.023315	-0.193023	0.231523	-0.885231	-0.188161	0.108652	-0.509552	-0.192098	0.834375	-0.085280	0	0
64565	9.000257	0.068575	-4.610614	-0.090115	-0.003425	0.177886	-0.886546	-0.184033	0.109628	-0.509558	-0.190126	0.834808	-0.085436	0	0
64566	9.068856	0.227094	-4.532436	-0.283707	0.109254	0.181043	-0.885461	-0.182211	0.107190	-0.510874	-0.187039	0.834825	-0.084213	0	0
64567	9.116210	0.327138	-4.062542	-0.238423	-0.012222	0.177697	-0.884804	-0.179954	0.104783	-0.511082	-0.184312	0.835414	-0.083120	0	0
64568	8.865139	0.247482	-3.778311	-0.266504	-0.105478	0.197918	-0.886818	-0.177039	0.104419	-0.510548	-0.181345	0.836526	-0.081724	0	0
64569	8.532362	0.157585	-3.771283	-0.362399	-0.063021	0.199409	-0.887953	-0.175391	0.106227	-0.510529	-0.177837	0.837494	-0.079615	0	0
64570	8.287865	0.273463	-3.964282	-0.383322	0.025840	0.160648	-0.887128	-0.175279	0.103685	-0.511317	-0.174487	0.837935	-0.077291	0	0
64571	8.319988	0.344335	-4.201735	-0.331197	0.129710	0.114716	-0.889122	-0.174337	0.102633	-0.512909	-0.171690	0.837717	-0.075350	0	0
64572	8.564909	0.285572	-4.288572	-0.298313	0.233543	0.101810	-0.887805	-0.170244	0.097652	-0.515321	-0.169090	0.836904	-0.073787	0	0
64573	9.386300	0.353452	-4.357494	-0.200914	0.253493	0.012236	-0.887710	-0.170371	0.091431	-0.517791	-0.167722	0.835756	-0.072622	0	0
64574	9.857046	0.538855	-4.325582	-0.078529	0.185324	-0.022148	-0.887600	-0.170064	0.088061	-0.519510	-0.167327	0.834806	-0.072175	0	0
64575	9.742144	0.521268	-4.219950	0.032529	0.076006	-0.031874	-0.888735	-0.170536	0.086348	-0.520136	-0.167662	0.834327	-0.072437	0	0
64576	9.338716	0.357606	-4.280809	0.112141	0.030542	-0.062045	-0.887872	-0.171705	0.086549	-0.520271	-0.168706	0.833973	-0.073117	0	0
64577	8.596234	0.119500	-4.218363	0.071985	0.022924	-0.058643	-0.888006	-0.171480	0.087835	-0.520407	-0.169504	0.833693	-0.073484	0	0
64578	8.211906	0.024980	-4.021032	0.082140	0.022581	-0.055047	-0.889966	-0.173252	0.086614	-0.520520	-0.170337	0.833413	-0.073936	0	0
64579	8.318526	-0.091444	-3.895344	0.191671	0.067099	-0.034709	-0.889681	-0.172611	0.088063	-0.520803	-0.171521	0.832852	-0.075508	0	0
64580	8.524374	-0.070301	-3.772470	0.274018	0.098121	-0.002430	-0.888552	-0.173301	0.087162	-0.521173	-0.172861	0.832117	-0.077963	0	0
64581	8.857005	-0.058193	-3.765507	0.343490	0.099756	0.029894	-0.887602	-0.170716	0.086749	-0.521411	-0.174264	0.831366	-0.081200	0	0
64582	9.069040	-0.101132	-3.749563	0.407849	0.060013	0.045722	-0.888296	-0.171563	0.086703	-0.521181	-0.175928	0.830785	-0.084951	0	0
64583	9.116874	-0.137429	-3.780573	0.457284	0.047285	-0.021140	-0.887174	-0.171280	0.086428	-0.520813	-0.178379	0.830092	-0.088784	0	0
64584	9.184022	-0.093441	-3.840768	0.471558	0.044800	-0.103670	-0.887450	-0.171970	0.085964	-0.520453	-0.181616	0.829237	-0.092252	0	0
64585	9.187364	-0.029915	-4.057869	0.439875	0.088328	-0.199225	-0.887132	-0.173378	0.088273	-0.520598	-0.185402	0.827986	-0.095092	0	0
64586	9.331254	0.148991	-3.912327	0.425899	0.101127	-0.243250	-0.888492	-0.176827	0.088918	-0.520894	-0.189497	0.826586	-0.097554	0	0
64587	9.577885	0.218261	-4.143320	0.409093	0.116849	-0.257930	-0.887191	-0.179948	0.087863	-0.521366	-0.193569	0.825064	-0.099887	0	0
64588	9.623150	0.395129	-3.974778	0.388777	0.095946	-0.261562	-0.885901	-0.182742	0.085982	-0.521684	-0.197616	0.823653	-0.101930	0	0
64589	9.415936	0.394128	-3.971866	0.380830	0.073762	-0.213874	-0.885437	-0.186170	0.085623	-0.521791	-0.201210	0.822433	-0.104173	0	0
64590	9.238758	0.371451	-3.815630	0.413120	0.028326	-0.164227	-0.885080	-0.191911	0.085684	-0.521380	-0.204654	0.821508	-0.106790	0	0
64591	8.897815	0.249777	-3.605606	0.461379	-0.006791	-0.134804	-0.884771	-0.193664	0.086278	-0.520560	-0.208093	0.820748	-0.109944	0	0
64592	8.507494	0.140272	-3.553076	0.480765	0.016559	-0.096368	-0.882910	-0.194252	0.088906	-0.519817	-0.211330	0.819916	-0.113438	0	0
64593	8.420879	0.038215	-3.492532	0.455109	0.053764	-0.102017	-0.884005	-0.196283	0.089778	-0.519450	-0.214386	0.818876	-0.116839	0	0
64594	8.493363	0.091022	-3.490067	0.429328	0.086622	-0.111271	-0.883964	-0.198904	0.090602	-0.519385	-0.217391	0.817670	-0.119980	0	0
64595	8.835210	0.196483	-3.577043	0.436015	0.144580	-0.140622	-0.882848	-0.199117	0.088743	-0.519829	-0.220544	0.816060	-0.123220	0	0
64596	9.271565	0.270399	-3.892395	0.429191	0.178830	-0.125910	-0.882696	-0.201308	0.086628	-0.520513	-0.223541	0.814309	-0.126477	0	0
64597	9.477544	0.227221	-4.035645	0.443771	0.167902	-0.127666	-0.882137	-0.201683	0.085329	-0.521092	-0.226588	0.812557	-0.129895	0	0
64598	9.414634	0.150070	-4.036210	0.417128	0.096223	-0.159745	-0.881694	-0.203132	0.085516	-0.521153	-0.229894	0.811137	-0.132685	0	0
64599	9.265950	0.262069	-3.991272	0.374130	0.014985	-0.185404	-0.882364	-0.205177	0.086525	-0.520706	-0.233237	0.810107	-0.134883	0	0
64600	9.068664	0.348298	-3.988163	0.344468	-0.043396	-0.193656	-0.881732	-0.209297	0.088520	-0.519829	-0.236620	0.809404	-0.136580	0	0
64601	8.770120	0.376800	-3.967151	0.344173	-0.059482	-0.202867	-0.880425	-0.210597	0.091251	-0.518856	-0.240043	0.808734	-0.138264	0	0
64602	8.637602	0.392348	-3.971755	0.332710	-0.020420	-0.225001	-0.878949	-0.215375	0.091785	-0.518221	-0.243578	0.807828	-0.139754	0	0
64603	8.645204	0.425791	-3.938005	0.307412	-0.007191	-0.214052	-0.877644	-0.216933	0.093935	-0.517760	-0.246823	0.806886	-0.141201	0	0
64604	8.784388	0.411175	-4.006107	0.279969	0.046648	-0.219671	-0.877286	-0.222151	0.095017	-0.517773	-0.249942	0.805696	-0.142456	0	0
64605	8.909519	0.415464	-4.030083	0.317073	0.073203	-0.203097	-0.876974	-0.224183	0.095452	-0.517906	-0.253030	0.804330	-0.144230	0	0
64606	8.983641	0.372045	-4.086277	0.302562	0.080413	-0.199459	-0.876103	-0.226726	0.094438	-0.518093	-0.256045	0.802962	-0.145850	0	0
64607	8.995435	0.313869	-4.094344	0.272982	0.044168	-0.207725	-0.874651	-0.230176	0.094209	-0.518099	-0.258978	0.801777	-0.147166	0	0
64608	8.952464	0.391519	-4.075323	0.243307	0.017335	-0.219664	-0.874744	-0.233237	0.095289	-0.517950	-0.261936	0.800751	-0.148041	0	0
64609	8.918986	0.454720	-4.068828	0.209408	-0.006563	-0.218771	-0.874139	-0.235207	0.097278	-0.517721	-0.264699	0.799876	-0.148653	0	0
64610	8.837105	0.484486	-4.075233	0.205172	-0.014748	-0.205016	-0.872103	-0.239571	0.097975	-0.517383	-0.267386	0.799097	-0.149211	0	0
64611	8.836998	0.548086	-4.115877	0.191587	-0.015030	-0.199527	-0.871922	-0.242458	0.098358	-0.517096	-0.269913	0.798331	-0.149752	0	0
64612	8.851416	0.565128	-4.128383	0.178963	0.015866	-0.161058	-0.871185	-0.243981	0.099950	-0.517001	-0.272062	0.797540	-0.150408	0	0
64613	8.916293	0.538159	-4.140646	0.183034	0.022361	-0.146369	-0.869157	-0.247509	0.101122	-0.516949	-0.274064	0.796728	-0.151250	0	0
64614	8.971402	0.516364	-4.171835	0.177276	0.019308	-0.156461	-0.868275	-0.249849	0.101815	-0.516872	-0.276164	0.795924	-0.151927	0	0
64615	8.990939	0.562113	-4.157774	0.190550	0.005239	-0.137132	-0.869236	-0.252107	0.101401	-0.516643	-0.278156	0.795207	-0.152825	0	0
64616	8.942468	0.587330	-4.204106	0.179798	-0.037846	-0.124246	-0.867666	-0.252642	0.103047	-0.516052	-0.280092	0.794776	-0.153525	0	0
64617	8.867820	0.641427	-4.220285	0.162198	-0.065328	-0.094882	-0.868623	-0.253860	0.104815	-0.515270	-0.281710	0.794578	-0.154212	0	0
64618	8.781046	0.671354	-4.236169	0.176476	-0.052546	-0.109570	-0.867019	-0.256844	0.106731	-0.514543	-0.283536	0.794262	-0.154922	0	0
64619	8.706481	0.671648	-4.218886	0.165204	-0.052796	-0.120619	-0.867423	-0.256948	0.108988	-0.513887	-0.285356	0.793916	-0.155530	0	0
64620	8.666366	0.731428	-4.134871	0.148923	-0.049516	-0.113311	-0.865393	-0.259688	0.111621	-0.513264	-0.287063	0.793609	-0.156008	0	0
64621	8.694812	0.739361	-4.198684	0.133951	-0.030176	-0.128047	-0.865260	-0.259248	0.111365	-0.512883	-0.288748	0.793170	-0.156388	0	0
64622	8.759111	0.786573	-4.316723	0.113699	-0.003878	-0.135451	-0.864233	-0.261217	0.113209	-0.512756	-0.290371	0.792617	-0.156600	0	0
64623	8.856849	0.839623	-4.165443	0.129040	0.001867	-0.108785	-0.864501	-0.262492	0.112991	-0.512608	-0.291831	0.792073	-0.157124	0	0
64624	8.924170	0.856481	-4.192006	0.052370	-0.013111	-0.100636	-0.863615	-0.264459	0.114836	-0.512529	-0.292882	0.791760	-0.157004	0	0
64625	8.842666	0.875829	-4.145353	0.006987	-0.058278	-0.082314	-0.863172	-0.266968	0.113263	-0.512216	-0.293603	0.791792	-0.156515	0	0
64626	8.743089	1.051742	-4.010048	-0.042626	-0.105927	-0.084158	-0.863277	-0.268763	0.114846	-0.511655	-0.294180	0.792150	-0.155454	0	0
64627	8.781441	1.207918	-4.102252	-0.079913	-0.082473	-0.042946	-0.862424	-0.267893	0.117293	-0.511341	-0.294187	0.792556	-0.154399	0	0
64628	8.809946	1.284040	-4.187362	-0.091341	-0.063326	0.007484	-0.860868	-0.269005	0.116079	-0.511117	-0.293723	0.793039	-0.153547	0	0
64629	8.881540	1.233526	-4.255586	-0.096623	-0.082248	0.016685	-0.860432	-0.269352	0.117183	-0.510758	-0.293177	0.793644	-0.152654	0	0
64630	8.977041	1.268538	-4.384532	-0.138571	-0.124987	0.025870	-0.862100	-0.269465	0.120015	-0.510151	-0.292423	0.794563	-0.151342	0	0
64631	8.894628	1.318747	-4.468079	-0.112585	-0.168510	0.044329	-0.860411	-0.268416	0.121477	-0.509106	-0.291712	0.795711	-0.150199	0	0
64632	8.778744	1.271172	-4.476132	-0.112249	-0.228544	0.062744	-0.860674	-0.267993	0.124612	-0.507539	-0.290948	0.797219	-0.148978	0	0
64633	8.571044	1.180779	-4.497940	-0.117682	-0.286083	0.070104	-0.861365	-0.267134	0.127778	-0.505523	-0.290186	0.799038	-0.147570	0	0
64634	8.358947	1.143340	-4.487836	-0.123575	-0.386131	0.064694	-0.860774	-0.266635	0.132039	-0.502719	-0.289570	0.801352	-0.145803	0	0
64635	8.342099	1.114156	-4.472904	-0.098170	-0.412583	0.059272	-0.860747	-0.265469	0.137477	-0.499631	-0.289176	0.803727	-0.144115	0	0
64636	8.883777	1.115383	-4.848224	-0.055734	-0.268320	0.126216	-0.859451	-0.264322	0.142902	-0.497472	-0.288236	0.805504	-0.143543	0	0
64637	9.635523	0.752049	-5.634741	-0.006601	-0.003869	0.154415	-0.860770	-0.260302	0.143165	-0.497261	-0.286945	0.805972	-0.144235	0	0
64638	9.866241	0.268558	-5.508842	0.180799	-0.021792	0.044675	-0.860207	-0.260039	0.143459	-0.496522	-0.287477	0.805943	-0.145870	0	0
64639	9.547694	0.065681	-4.862988	0.271102	-0.258053	-0.044778	-0.860750	-0.259625	0.146878	-0.493749	-0.289535	0.806689	-0.147083	0	0
64640	8.909343	0.065641	-4.525108	0.256204	-0.296044	0.019354	-0.860164	-0.258168	0.152046	-0.490610	-0.291030	0.807825	-0.148399	0	0
64641	8.298051	-0.077695	-4.365501	0.147417	-0.249026	0.051945	-0.860703	-0.257509	0.156328	-0.488116	-0.291673	0.808969	-0.149122	0	0
64642	7.754834	-0.000620	-4.221496	0.055976	-0.214066	0.085558	-0.859271	-0.255807	0.162069	-0.486113	-0.291542	0.810173	-0.149389	0	0
64643	7.572182	0.151050	-4.223338	0.015172	-0.175967	0.096413	-0.860684	-0.253644	0.165182	-0.484525	-0.291065	0.811279	-0.149474	0	0
64644	7.816920	0.195044	-4.377131	-0.098821	-0.137271	0.071411	-0.860402	-0.253384	0.165619	-0.483614	-0.290171	0.812297	-0.148634	0	0
64645	8.292854	0.432746	-4.630094	-0.163613	-0.103806	0.040170	-0.859288	-0.252530	0.165379	-0.483212	-0.289175	0.813151	-0.147206	0	0
64646	8.679936	0.709569	-4.860155	-0.190671	-0.111743	0.021903	-0.860948	-0.253479	0.167736	-0.482843	-0.288203	0.814030	-0.145456	0	0
64647	8.845681	0.701988	-4.924374	-0.140295	-0.167527	0.029464	-0.858809	-0.253520	0.170819	-0.481866	-0.287499	0.815120	-0.143976	0	0
