# Supplementary material for: Identification of Haptic Based Guiding Using Hard Reins
Source: PLoS One. 2015 Jul 22;10(7):e0132020. doi: 10.1371/journal.pone.0132020 (PMC4511788; doi:10.1371/journal.pone.0132020)
Supplement: S1 File — (ZIP) [file pone.0132020.s001.zip › MotionData1/Subject1/T5/fh5.txt]

// Start Time: 0
// Sample rate: 50.0Hz
// Scenario: 4.9
// Firmware Version: 2.6.1
Counter	Acc_X	Acc_Y	Acc_Z	Gyr_X	Gyr_Y	Gyr_Z	Mag_X	Mag_Y	Mag_Z	Quat_w	Quat_x	Quat_y	Quat_z	AnalogIn_1	AnalogIn_2
63423	2.060754	-0.429904	9.572480	-0.030655	0.005370	0.010258	-0.273789	-0.392061	-0.670807	-0.508441	-0.082523	0.070767	-0.854207	0	0
63424	2.041536	-0.395286	9.529837	-0.020389	0.007140	0.004992	-0.272497	-0.391382	-0.669370	-0.508484	-0.082412	0.070949	-0.854177	0	0
63425	2.051633	-0.336858	9.506224	-0.032670	0.002081	-0.000225	-0.273529	-0.391648	-0.670800	-0.508523	-0.082296	0.071260	-0.854139	0	0
63426	2.071080	-0.344087	9.486302	-0.028933	0.010642	0.008515	-0.274057	-0.390146	-0.670897	-0.508538	-0.082110	0.071500	-0.854128	0	0
63427	2.085238	-0.410318	9.538298	-0.032408	0.007159	0.008525	-0.274194	-0.390433	-0.669990	-0.508505	-0.081946	0.071790	-0.854139	0	0
63428	2.066092	-0.356661	9.529819	-0.030874	0.016095	-0.003675	-0.273408	-0.390285	-0.670254	-0.508643	-0.081710	0.072010	-0.854061	0	0
63429	2.065947	-0.385568	9.510041	-0.021205	0.014146	0.004145	-0.273925	-0.388491	-0.671778	-0.508644	-0.081546	0.072164	-0.854063	0	0
63430	2.027122	-0.365883	9.516061	0.005870	0.006690	0.020609	-0.274056	-0.389869	-0.671153	-0.508529	-0.081562	0.072137	-0.854132	0	0
63431	2.007762	-0.346360	9.521628	0.017874	0.020756	0.010142	-0.273145	-0.390693	-0.670263	-0.508452	-0.081534	0.071928	-0.854199	0	0
63432	2.019667	-0.385637	9.552269	0.040057	0.006717	0.003066	-0.273796	-0.391245	-0.670400	-0.508465	-0.081735	0.071594	-0.854200	0	0
63433	2.017151	-0.390978	9.598252	0.046846	-0.005571	0.003012	-0.273277	-0.391797	-0.669633	-0.508406	-0.082084	0.071264	-0.854229	0	0
63434	2.056447	-0.332793	9.573961	0.033310	0.002217	0.013540	-0.273403	-0.392342	-0.669903	-0.508336	-0.082282	0.071020	-0.854272	0	0
63435	2.061299	-0.346753	9.515544	0.017926	0.003097	0.020567	-0.274040	-0.396176	-0.670234	-0.508157	-0.082397	0.070906	-0.854376	0	0
63436	2.049066	-0.361052	9.501096	0.015983	0.004163	0.010109	-0.273265	-0.395494	-0.669445	-0.508141	-0.082491	0.070799	-0.854386	0	0
63437	2.065742	-0.419623	9.516825	0.008941	0.006956	0.002296	-0.273019	-0.393314	-0.668492	-0.508128	-0.082540	0.070727	-0.854395	0	0
63438	2.051033	-0.434302	9.538746	-0.006470	-0.000076	0.011915	-0.274048	-0.393161	-0.670566	-0.508086	-0.082558	0.070832	-0.854409	0	0
63439	2.090349	-0.373637	9.509648	0.013043	0.000035	-0.003843	-0.274333	-0.393200	-0.667699	-0.508118	-0.082691	0.070755	-0.854384	0	0
63440	2.148681	-0.381617	9.527555	0.013493	0.006714	0.013630	-0.275111	-0.390720	-0.669599	-0.508041	-0.082751	0.070656	-0.854432	0	0
63441	2.148897	-0.347456	9.511089	0.016044	-0.000319	0.015343	-0.274581	-0.393044	-0.669387	-0.507906	-0.082890	0.070573	-0.854506	0	0
63442	2.119410	-0.393535	9.530483	0.013314	-0.000181	0.008374	-0.275759	-0.393748	-0.668742	-0.507892	-0.083011	0.070508	-0.854508	0	0
63443	2.084968	-0.444987	9.600760	-0.003362	0.003666	-0.005522	-0.274983	-0.392239	-0.668457	-0.507953	-0.083032	0.070554	-0.854465	0	0
63444	2.077859	-0.415592	9.581973	-0.006709	0.000087	0.001451	-0.275758	-0.392921	-0.669246	-0.508008	-0.083054	0.070652	-0.854423	0	0
63445	2.070739	-0.390889	9.548594	-0.004943	-0.005232	0.005788	-0.275765	-0.391004	-0.669339	-0.507968	-0.083135	0.070766	-0.854429	0	0
63446	2.090388	-0.364090	9.524309	-0.024090	0.012615	-0.008061	-0.275779	-0.390888	-0.667643	-0.508120	-0.082969	0.070940	-0.854341	0	0
63447	2.104786	-0.402826	9.504057	-0.044691	0.000348	0.003310	-0.276409	-0.391134	-0.670379	-0.508138	-0.082802	0.071364	-0.854311	0	0
63448	2.104474	-0.449362	9.542139	-0.052407	0.009164	0.001618	-0.274718	-0.390303	-0.669854	-0.508248	-0.082513	0.071807	-0.854236	0	0
63449	2.104458	-0.454109	9.532388	-0.058715	0.002367	-0.007105	-0.275639	-0.388670	-0.669815	-0.508367	-0.082266	0.072333	-0.854145	0	0
63450	2.094831	-0.434667	9.537729	-0.052727	0.000607	-0.008876	-0.276169	-0.386209	-0.670023	-0.508528	-0.082058	0.072811	-0.854028	0	0
63451	2.084950	-0.461227	9.532737	-0.053335	0.000426	0.002466	-0.276551	-0.386196	-0.671323	-0.508560	-0.081847	0.073309	-0.853987	0	0
63452	2.055591	-0.483145	9.562157	-0.048298	0.002267	-0.005396	-0.275518	-0.384829	-0.670392	-0.508711	-0.081644	0.073746	-0.853879	0	0
63453	2.050932	-0.449023	9.553065	-0.037994	0.000476	-0.007180	-0.276303	-0.384563	-0.670381	-0.508812	-0.081517	0.074103	-0.853799	0	0
63454	2.089903	-0.444387	9.542547	-0.031221	-0.017085	-0.005499	-0.276300	-0.383869	-0.671149	-0.508930	-0.081566	0.074492	-0.853691	0	0
63455	2.099352	-0.488443	9.568334	-0.032003	-0.010099	-0.005471	-0.276565	-0.385116	-0.670129	-0.509004	-0.081559	0.074854	-0.853616	0	0
63456	2.106544	-0.500985	9.599463	-0.041547	-0.008243	-0.008052	-0.277088	-0.384848	-0.670120	-0.509162	-0.081481	0.075284	-0.853491	0	0
63457	2.135874	-0.474748	9.618528	-0.054377	0.004061	-0.007105	-0.276185	-0.381552	-0.670323	-0.509279	-0.081241	0.075764	-0.853402	0	0
63458	2.106963	-0.439675	9.542220	-0.086373	0.004336	-0.007892	-0.275923	-0.381686	-0.670327	-0.509483	-0.080827	0.076513	-0.853253	0	0
63459	2.123824	-0.464378	9.568111	-0.071015	-0.006201	-0.012323	-0.276449	-0.378806	-0.671179	-0.509649	-0.080593	0.077183	-0.853115	0	0
63460	2.118816	-0.497805	9.521749	-0.051767	0.000534	-0.005380	-0.276956	-0.380025	-0.672632	-0.509795	-0.080386	0.077657	-0.853004	0	0
63461	2.138102	-0.522609	9.554847	-0.036268	0.002212	-0.008903	-0.276442	-0.379896	-0.671591	-0.509911	-0.080255	0.077990	-0.852917	0	0
63462	2.155106	-0.527604	9.554382	-0.029615	-0.004688	-0.017662	-0.277624	-0.379504	-0.671054	-0.510136	-0.080215	0.078292	-0.852758	0	0
63463	2.167387	-0.508265	9.551953	-0.023970	0.007239	-0.001944	-0.275798	-0.379215	-0.670801	-0.510186	-0.080099	0.078501	-0.852720	0	0
63464	2.155261	-0.489417	9.613029	-0.025963	0.004802	-0.012415	-0.276064	-0.377986	-0.670775	-0.510384	-0.079992	0.078728	-0.852591	0	0
63465	2.150425	-0.498282	9.540381	-0.024213	0.021514	-0.019351	-0.275802	-0.375918	-0.671778	-0.510593	-0.079766	0.078852	-0.852475	0	0
63466	2.118752	-0.509886	9.516737	0.006914	0.007198	-0.012509	-0.276067	-0.376201	-0.671260	-0.510753	-0.079808	0.078786	-0.852382	0	0
63467	2.104049	-0.526805	9.521678	0.005554	0.028062	-0.005468	-0.275787	-0.377959	-0.672730	-0.510826	-0.079667	0.078634	-0.852365	0	0
63468	2.099325	-0.500177	9.531851	0.020610	0.021278	-0.024724	-0.274881	-0.377826	-0.671692	-0.511107	-0.079667	0.078370	-0.852221	0	0
63469	2.084824	-0.483068	9.532429	0.037952	0.012301	-0.017826	-0.274745	-0.377817	-0.672344	-0.511247	-0.079835	0.078012	-0.852155	0	0
63470	2.097294	-0.443593	9.464911	0.058872	0.025213	-0.015236	-0.275523	-0.379880	-0.672118	-0.511406	-0.079991	0.077409	-0.852099	0	0
63471	2.088678	-0.646396	9.592964	0.069398	0.027670	-0.011750	-0.274348	-0.380833	-0.671624	-0.511480	-0.080184	0.076708	-0.852100	0	0
63472	2.162258	-0.558892	9.524718	0.076202	0.025037	-0.014393	-0.274356	-0.380571	-0.670707	-0.511619	-0.080429	0.075959	-0.852061	0	0
63473	2.196873	-0.455306	9.568974	0.083116	0.024947	-0.012673	-0.272656	-0.382479	-0.669975	-0.511687	-0.080718	0.075157	-0.852063	0	0
63474	2.245542	-0.446485	9.611556	0.079879	0.037986	-0.008259	-0.273033	-0.384663	-0.670797	-0.511794	-0.080865	0.074317	-0.852059	0	0
63475	2.245441	-0.465792	9.601599	0.091815	0.034503	-0.014407	-0.272635	-0.385750	-0.671082	-0.511877	-0.081120	0.073392	-0.852066	0	0
63476	2.158033	-0.449541	9.516688	0.087036	0.055397	-0.005628	-0.272636	-0.387679	-0.670078	-0.511953	-0.081155	0.072402	-0.852101	0	0
63477	2.109505	-0.438681	9.450172	0.084995	0.046872	-0.016122	-0.271720	-0.388494	-0.669840	-0.512063	-0.081271	0.071473	-0.852102	0	0
63478	2.046113	-0.457728	9.465892	0.052406	0.055751	-0.009032	-0.271591	-0.388082	-0.669833	-0.512188	-0.081129	0.070773	-0.852099	0	0
63479	2.036525	-0.428740	9.485895	0.048701	0.045398	-0.015160	-0.270026	-0.389585	-0.668831	-0.512318	-0.081071	0.070161	-0.852077	0	0
63480	2.017216	-0.399563	9.496441	0.046985	0.064766	-0.022957	-0.269477	-0.392016	-0.670967	-0.512591	-0.080833	0.069451	-0.851994	0	0
63481	1.954044	-0.393595	9.444720	0.034151	0.077117	-0.022895	-0.268171	-0.390904	-0.671345	-0.512820	-0.080435	0.068794	-0.851947	0	0
63482	1.924779	-0.391673	9.513215	0.021174	0.068419	-0.019397	-0.266727	-0.392393	-0.671515	-0.513074	-0.080032	0.068287	-0.851873	0	0
63483	1.968713	-0.365504	9.527100	0.027306	0.070051	-0.015917	-0.265953	-0.391988	-0.670471	-0.513244	-0.079653	0.067728	-0.851850	0	0
63484	2.017698	-0.303214	9.563172	0.014046	0.071451	0.010295	-0.266071	-0.393621	-0.671284	-0.513243	-0.079168	0.067289	-0.851931	0	0
63485	1.988724	-0.245770	9.659083	0.027919	0.078334	0.010264	-0.265429	-0.391706	-0.670730	-0.513195	-0.078704	0.066703	-0.852049	0	0
63486	1.910909	-0.253867	9.573605	0.041338	0.055694	0.001426	-0.263854	-0.393606	-0.670778	-0.513245	-0.078498	0.066105	-0.852084	0	0
63487	1.832735	-0.283675	9.696042	0.055974	0.055629	-0.001241	-0.263595	-0.392644	-0.670891	-0.513257	-0.078377	0.065384	-0.852144	0	0
63488	1.803727	-0.254097	9.677765	0.090626	0.035944	0.011678	-0.261488	-0.393973	-0.672366	-0.513178	-0.078586	0.064477	-0.852242	0	0
63489	1.823421	-0.206204	9.721572	0.114603	0.023582	0.008082	-0.262274	-0.397013	-0.670726	-0.513043	-0.079030	0.063423	-0.852360	0	0
63490	1.911259	-0.161039	9.739554	0.130015	0.011212	0.008011	-0.262265	-0.400440	-0.670273	-0.512951	-0.079653	0.062305	-0.852440	0	0
63491	1.994127	-0.144367	9.703982	0.126883	0.003928	0.026328	-0.260304	-0.401934	-0.669665	-0.512638	-0.080315	0.061260	-0.852642	0	0
63492	2.018697	-0.103315	9.704000	0.090733	-0.001205	0.036013	-0.261483	-0.403465	-0.668514	-0.512342	-0.080825	0.060564	-0.852822	0	0
63493	2.033132	-0.139410	9.664413	0.054158	-0.011270	0.027374	-0.261472	-0.404687	-0.669320	-0.512069	-0.081243	0.060218	-0.852971	0	0
63494	2.059707	-0.173554	9.658472	0.041745	-0.010940	0.012591	-0.262790	-0.404993	-0.667753	-0.511994	-0.081600	0.059969	-0.852999	0	0
63495	2.069456	-0.168889	9.667997	0.050477	-0.030445	0.025595	-0.263830	-0.404720	-0.668522	-0.511727	-0.082165	0.059752	-0.853120	0	0
63496	2.057341	-0.161427	9.661120	0.086506	-0.035795	0.015877	-0.265658	-0.405287	-0.668389	-0.511561	-0.082961	0.059251	-0.853177	0	0
63497	2.067314	-0.120226	9.659055	0.107225	-0.038586	0.016678	-0.265013	-0.407358	-0.666481	-0.511317	-0.083893	0.058585	-0.853279	0	0
63498	2.043287	-0.066662	9.662794	0.145201	-0.037960	0.014815	-0.265545	-0.409168	-0.664428	-0.511139	-0.085006	0.057596	-0.853342	0	0
63499	2.038417	-0.098807	9.500233	0.148356	-0.062366	0.011249	-0.266594	-0.410974	-0.663154	-0.510891	-0.086354	0.056697	-0.853416	0	0
63500	2.086814	-0.101696	9.724239	0.134694	-0.038676	0.008749	-0.269332	-0.416223	-0.661413	-0.510755	-0.087424	0.055794	-0.853448	0	0
63501	2.189678	-0.027421	9.512282	0.120810	-0.041171	0.007917	-0.269192	-0.418134	-0.661712	-0.510569	-0.088453	0.055021	-0.853503	0	0
63502	2.174937	-0.033221	9.609385	0.112083	-0.035772	0.001851	-0.269996	-0.416797	-0.659857	-0.510507	-0.089387	0.054290	-0.853490	0	0
63503	2.150549	-0.047312	9.585537	0.129324	-0.034976	-0.000816	-0.269468	-0.418160	-0.659887	-0.510389	-0.090413	0.053406	-0.853508	0	0
63504	2.082231	-0.073759	9.615791	0.130868	-0.031308	-0.011285	-0.270514	-0.421063	-0.658374	-0.510436	-0.091411	0.052482	-0.853431	0	0
63505	2.106692	-0.052094	9.613114	0.134152	-0.028572	-0.020008	-0.270647	-0.425611	-0.655987	-0.510478	-0.092417	0.051509	-0.853357	0	0
63506	2.184683	-0.046954	9.526647	0.128982	-0.000383	-0.032114	-0.271289	-0.427802	-0.656416	-0.510719	-0.093153	0.050424	-0.853198	0	0
63507	2.257834	-0.025454	9.501052	0.073607	-0.014017	-0.028493	-0.271032	-0.427394	-0.656019	-0.510896	-0.093732	0.049889	-0.853060	0	0
63508	2.267356	-0.057350	9.524589	0.049305	-0.013756	-0.033650	-0.271814	-0.430151	-0.655026	-0.511199	-0.094176	0.049549	-0.852849	0	0
63509	2.237758	-0.115937	9.577703	0.035377	-0.010044	-0.040575	-0.270902	-0.430973	-0.654267	-0.511515	-0.094536	0.049314	-0.852633	0	0
63510	2.194134	-0.086398	9.574289	0.026515	-0.027408	-0.042353	-0.271552	-0.430836	-0.654781	-0.511905	-0.094984	0.049229	-0.852354	0	0
63511	2.189299	-0.083770	9.559912	-0.004934	-0.028670	-0.057094	-0.271296	-0.430016	-0.654506	-0.512391	-0.095306	0.049422	-0.852015	0	0
63512	2.199035	-0.086118	9.545126	-0.032437	-0.023294	-0.052636	-0.271551	-0.432350	-0.654159	-0.512927	-0.095423	0.049809	-0.851657	0	0
63513	2.233123	-0.086188	9.524969	-0.042803	-0.015302	-0.056067	-0.272215	-0.431271	-0.653352	-0.513445	-0.095438	0.050261	-0.851316	0	0
63514	2.204020	-0.071277	9.516169	-0.044619	-0.016094	-0.059559	-0.271162	-0.430148	-0.654770	-0.514041	-0.095435	0.050707	-0.850931	0	0
63515	2.208923	-0.064091	9.521000	-0.046118	-0.019781	-0.047353	-0.272733	-0.429204	-0.654870	-0.514485	-0.095469	0.051222	-0.850627	0	0
63516	2.184821	-0.013514	9.575541	-0.043427	-0.011966	-0.045603	-0.271556	-0.430843	-0.654260	-0.514964	-0.095429	0.051650	-0.850316	0	0
63517	2.209127	-0.027743	9.526355	-0.051174	-0.005764	-0.047303	-0.271679	-0.430694	-0.655298	-0.515419	-0.095319	0.052138	-0.850023	0	0
63518	2.224109	0.040005	9.534237	-0.078701	0.001374	-0.043718	-0.271945	-0.429329	-0.655269	-0.515914	-0.094984	0.052798	-0.849720	0	0
63519	2.165699	0.031185	9.499144	-0.090725	-0.009130	-0.035871	-0.271168	-0.428229	-0.654993	-0.516307	-0.094693	0.053652	-0.849460	0	0
63520	2.119673	0.063331	9.481296	-0.094966	0.001417	-0.036711	-0.271161	-0.427117	-0.656404	-0.516762	-0.094269	0.054457	-0.849179	0	0
63521	2.117169	0.060391	9.529734	-0.083786	-0.005677	-0.035891	-0.271162	-0.426017	-0.656773	-0.517150	-0.093984	0.055233	-0.848924	0	0
63522	2.126791	0.052388	9.587504	-0.057380	-0.018804	-0.047342	-0.271557	-0.425889	-0.656377	-0.517642	-0.093932	0.055812	-0.848592	0	0
63523	2.138990	0.061780	9.606726	-0.053192	0.000850	-0.022874	-0.271045	-0.422870	-0.656582	-0.517894	-0.093741	0.056306	-0.848427	0	0
63524	2.127018	0.088950	9.573493	-0.061356	0.001209	-0.040300	-0.271165	-0.422718	-0.657881	-0.518341	-0.093495	0.056822	-0.848146	0	0
63525	2.131932	0.080164	9.486094	-0.080042	0.009923	-0.029752	-0.271303	-0.422593	-0.657095	-0.518681	-0.093091	0.057487	-0.847938	0	0
63526	2.204751	0.068727	9.585937	-0.067731	0.020194	-0.024512	-0.271034	-0.421890	-0.658386	-0.519014	-0.092641	0.057974	-0.847751	0	0
63527	2.229149	0.071432	9.541831	-0.048889	0.018420	-0.031547	-0.269606	-0.419274	-0.658475	-0.519344	-0.092329	0.058329	-0.847558	0	0
63528	2.197563	0.074416	9.515971	-0.034404	0.030150	-0.007138	-0.268948	-0.419812	-0.658751	-0.519508	-0.091957	0.058498	-0.847486	0	0
63529	2.204921	0.088675	9.537794	-0.017331	0.032812	-0.017648	-0.270121	-0.418580	-0.659630	-0.519700	-0.091678	0.058524	-0.847397	0	0
63530	2.234083	0.081205	9.532172	-0.010114	0.036043	-0.005443	-0.270380	-0.418716	-0.659892	-0.519813	-0.091383	0.058456	-0.847364	0	0
63531	2.146535	0.089269	9.529467	-0.002838	0.047182	0.005892	-0.268675	-0.418965	-0.660560	-0.519801	-0.091044	0.058304	-0.847419	0	0
63532	2.063653	0.056384	9.494596	-0.009774	0.049049	0.003291	-0.269197	-0.419658	-0.660309	-0.519864	-0.090634	0.058175	-0.847433	0	0
63533	1.976100	0.066687	9.508871	0.002985	0.055517	0.030298	-0.267363	-0.420457	-0.660599	-0.519645	-0.090238	0.057950	-0.847625	0	0
63534	1.985710	0.042498	9.493777	0.006295	0.057367	0.022447	-0.266840	-0.420452	-0.660603	-0.519543	-0.089829	0.057660	-0.847751	0	0
63535	1.946720	0.030795	9.484827	-0.006593	0.045100	0.031168	-0.266315	-0.418378	-0.661868	-0.519319	-0.089470	0.057567	-0.847932	0	0
63536	1.898047	0.033414	9.505358	-0.002614	0.043578	0.016316	-0.266049	-0.417955	-0.662643	-0.519257	-0.089136	0.057417	-0.848015	0	0
63537	1.936776	0.003648	9.533092	0.004474	0.024015	0.032822	-0.264488	-0.416986	-0.662245	-0.518997	-0.089009	0.057337	-0.848193	0	0
63538	1.941527	-0.011247	9.559403	0.014385	0.027804	0.010127	-0.265395	-0.417396	-0.663028	-0.518969	-0.088901	0.057120	-0.848236	0	0
63539	1.965682	-0.036064	9.589967	0.019841	0.027549	0.022329	-0.265401	-0.417406	-0.662246	-0.518787	-0.088828	0.056879	-0.848372	0	0
63540	1.931757	-0.016099	9.566824	0.017002	0.022486	0.013593	-0.265917	-0.418503	-0.662525	-0.518722	-0.088776	0.056670	-0.848431	0	0
63541	1.926684	-0.050140	9.576140	0.007810	0.014402	0.031045	-0.265122	-0.419716	-0.663336	-0.518469	-0.088745	0.056604	-0.848593	0	0
63542	1.951049	-0.045436	9.570803	-0.002720	0.010194	0.025833	-0.265651	-0.420144	-0.662429	-0.518324	-0.088688	0.056638	-0.848685	0	0
63543	2.011717	-0.075010	9.564137	-0.003238	0.036333	0.029410	-0.264602	-0.419302	-0.663201	-0.518108	-0.088414	0.056550	-0.848852	0	0
63544	2.043344	-0.079914	9.543968	-0.014686	-0.000396	0.036323	-0.264604	-0.419030	-0.663066	-0.517876	-0.088378	0.056750	-0.848983	0	0
63545	2.023758	-0.101539	9.539270	-0.014794	0.001458	0.030222	-0.266457	-0.417158	-0.661062	-0.517643	-0.088340	0.056941	-0.849117	0	0
63546	2.001918	-0.093916	9.525357	-0.007748	-0.010132	0.041503	-0.265797	-0.416040	-0.662347	-0.517339	-0.088421	0.057135	-0.849281	0	0
63547	2.009191	-0.103417	9.500842	-0.020011	-0.000227	0.029358	-0.266573	-0.417962	-0.662510	-0.517116	-0.088370	0.057378	-0.849405	0	0
63548	2.052929	-0.111222	9.514248	-0.003385	-0.010206	0.043245	-0.268009	-0.415909	-0.663631	-0.516797	-0.088472	0.057537	-0.849578	0	0
63549	2.062991	-0.064607	9.461414	-0.002709	-0.014471	0.037121	-0.267889	-0.416613	-0.661952	-0.516485	-0.088628	0.057714	-0.849740	0	0
63550	2.087229	-0.072571	9.504321	0.000600	-0.000314	0.024073	-0.268268	-0.417423	-0.663138	-0.516342	-0.088677	0.057773	-0.849818	0	0
63551	2.096721	-0.111641	9.518073	0.020040	-0.000784	0.043210	-0.268921	-0.417154	-0.663258	-0.515965	-0.088831	0.057692	-0.850036	0	0
63552	2.087040	-0.094999	9.557271	0.034641	0.006209	0.036206	-0.268799	-0.415790	-0.662842	-0.515679	-0.088994	0.057437	-0.850210	0	0
63553	2.111507	-0.070988	9.561891	0.020774	-0.000711	0.037973	-0.269199	-0.417181	-0.661303	-0.515346	-0.089154	0.057345	-0.850401	0	0
63554	2.155586	-0.018204	9.583414	0.019642	-0.000526	0.026639	-0.269728	-0.417197	-0.660518	-0.515154	-0.089303	0.057245	-0.850508	0	0
63555	2.150740	-0.017977	9.566581	-0.002981	0.005048	0.017125	-0.269848	-0.418283	-0.661320	-0.515023	-0.089304	0.057308	-0.850583	0	0
63556	2.106735	-0.053987	9.564664	-0.011544	0.007714	0.018899	-0.269307	-0.419351	-0.663038	-0.514943	-0.089226	0.057424	-0.850632	0	0
63557	2.072668	-0.053730	9.567875	-0.008204	-0.000136	0.017117	-0.269590	-0.416083	-0.661930	-0.514814	-0.089245	0.057559	-0.850699	0	0
63558	2.067927	-0.031848	9.568296	-0.023882	0.003594	0.010192	-0.269599	-0.416097	-0.660758	-0.514793	-0.089144	0.057791	-0.850707	0	0
63559	2.102038	-0.031705	9.528772	-0.030929	0.005506	0.003245	-0.270112	-0.416775	-0.661679	-0.514805	-0.089006	0.058077	-0.850694	0	0
63560	2.126230	-0.056175	9.527865	-0.055307	-0.017062	0.005003	-0.270113	-0.414162	-0.662670	-0.514852	-0.088922	0.058679	-0.850633	0	0
63561	2.150177	-0.115074	9.567633	-0.036233	-0.008455	0.003237	-0.270510	-0.412521	-0.662895	-0.514861	-0.088876	0.059083	-0.850605	0	0
63562	2.174629	-0.091196	9.584355	-0.034007	-0.000060	0.022446	-0.271039	-0.412399	-0.662108	-0.514745	-0.088747	0.059432	-0.850664	0	0
63563	2.189953	0.021061	9.517808	-0.022054	-0.000052	0.017168	-0.271560	-0.411850	-0.662614	-0.514627	-0.088694	0.059685	-0.850723	0	0
63564	2.193857	-0.116534	9.665870	0.008819	-0.000111	0.004882	-0.270767	-0.411966	-0.663664	-0.514632	-0.088796	0.059655	-0.850712	0	0
63565	2.099367	-0.056860	9.610794	0.012227	-0.000072	0.003106	-0.269724	-0.411822	-0.663408	-0.514604	-0.088929	0.059604	-0.850718	0	0
63566	2.028471	-0.128274	9.538781	-0.004868	-0.005320	0.012732	-0.271295	-0.412806	-0.662635	-0.514548	-0.089000	0.059724	-0.850736	0	0
63567	1.945799	-0.127051	9.492286	-0.003176	0.000009	0.008367	-0.270638	-0.412105	-0.663407	-0.514488	-0.089049	0.059808	-0.850761	0	0
63568	1.916207	-0.187877	9.528420	-0.025734	0.004662	0.001470	-0.272471	-0.411029	-0.663373	-0.514544	-0.088935	0.060043	-0.850723	0	0
63569	2.091579	-0.148616	9.573351	-0.024310	-0.011911	-0.003791	-0.271954	-0.411858	-0.662351	-0.514600	-0.088983	0.060355	-0.850662	0	0
63570	2.222475	-0.227820	9.610359	-0.003667	-0.015548	-0.007321	-0.271947	-0.411571	-0.663387	-0.514714	-0.089159	0.060500	-0.850564	0	0
63571	2.213014	-0.183871	9.594255	-0.012468	-0.020644	-0.011678	-0.271423	-0.411289	-0.663646	-0.514821	-0.089348	0.060753	-0.850462	0	0
63572	2.081463	-0.216404	9.565356	-0.026289	-0.027536	-0.009057	-0.272350	-0.409390	-0.662951	-0.514951	-0.089511	0.061149	-0.850338	0	0
63573	2.090858	-0.260968	9.637138	-0.040639	-0.051689	-0.022161	-0.272357	-0.408850	-0.662419	-0.515153	-0.089825	0.061792	-0.850136	0	0
63574	2.193473	-0.193602	9.611516	-0.080612	-0.050375	-0.031627	-0.272615	-0.408847	-0.662808	-0.515520	-0.089916	0.062749	-0.849834	0	0
63575	2.402011	-0.335216	9.524786	-0.082494	-0.058188	-0.036831	-0.275232	-0.407503	-0.662893	-0.515878	-0.090081	0.063772	-0.849522	0	0
63576	2.528572	-0.317577	9.587484	-0.098031	-0.051094	-0.038492	-0.276546	-0.407389	-0.662100	-0.516294	-0.090093	0.064872	-0.849185	0	0
63577	2.438542	-0.307654	9.638127	-0.099693	-0.065202	-0.028947	-0.275497	-0.405997	-0.663122	-0.516594	-0.090229	0.066092	-0.848894	0	0
63578	2.271129	-0.196174	9.784007	-0.059632	-0.071017	-0.010799	-0.275234	-0.404890	-0.663884	-0.516753	-0.090588	0.066996	-0.848688	0	0
63579	2.422225	-0.172255	9.698539	-0.073589	-0.083170	-0.010772	-0.276947	-0.404380	-0.662299	-0.516862	-0.090999	0.068105	-0.848489	0	0
63580	2.526712	-0.229552	9.530673	-0.099180	-0.063851	-0.005389	-0.279432	-0.403306	-0.662520	-0.516990	-0.091091	0.069310	-0.848304	0	0
63581	2.553781	-0.112123	9.865835	-0.106306	-0.042602	-0.021886	-0.278266	-0.401382	-0.662230	-0.517249	-0.091000	0.070480	-0.848060	0	0
63582	2.364130	-0.171257	9.433571	-0.105044	-0.029560	-0.012284	-0.279831	-0.400567	-0.662984	-0.517474	-0.090774	0.071552	-0.847856	0	0
63583	2.348858	-0.266955	9.539091	-0.124891	-0.023268	-0.014817	-0.280615	-0.398923	-0.663728	-0.517702	-0.090419	0.072788	-0.847650	0	0
63584	2.343863	-0.286488	9.553455	-0.159438	-0.037104	-0.007776	-0.281013	-0.397147	-0.663821	-0.517927	-0.089972	0.074363	-0.847424	0	0
63585	2.187834	-0.329354	9.600029	-0.176691	-0.029910	-0.010341	-0.280728	-0.396557	-0.666937	-0.518156	-0.089400	0.076075	-0.847192	0	0
63586	2.474705	-0.366201	9.636459	-0.213322	-0.040028	-0.020682	-0.282184	-0.391919	-0.666836	-0.518534	-0.088708	0.078110	-0.846849	0	0
63587	2.484716	-0.368278	9.377137	-0.238679	-0.012050	-0.008317	-0.281676	-0.387669	-0.667017	-0.518810	-0.087663	0.080258	-0.846587	0	0
63588	2.328884	-0.397834	9.317367	-0.281762	0.002329	-0.009917	-0.282079	-0.383009	-0.667834	-0.519176	-0.086248	0.082660	-0.846277	0	0
63589	2.020745	-0.637106	9.463924	-0.294825	-0.019172	0.031035	-0.282075	-0.378598	-0.670353	-0.519154	-0.084937	0.085351	-0.846156	0	0
63590	2.049977	-0.627856	9.482750	-0.243428	-0.035077	0.017759	-0.282751	-0.372858	-0.670235	-0.519216	-0.084013	0.087647	-0.845976	0	0
63591	2.132586	-0.618173	9.640774	-0.158424	-0.040416	0.034955	-0.284571	-0.371348	-0.672016	-0.519022	-0.083582	0.089292	-0.845965	0	0
63592	2.181466	-0.561458	9.742140	-0.087845	-0.069829	0.036413	-0.285236	-0.368069	-0.672077	-0.518766	-0.083742	0.090467	-0.845981	0	0
63593	2.182292	-0.459611	9.530512	-0.027191	-0.061586	0.040608	-0.287078	-0.367142	-0.671003	-0.518395	-0.084162	0.091110	-0.846098	0	0
63594	2.172505	-0.482996	9.457771	0.001895	-0.059801	0.025700	-0.287218	-0.366746	-0.669953	-0.518167	-0.084712	0.091466	-0.846145	0	0
63595	2.065195	-0.539546	9.386810	0.022887	-0.056574	0.034359	-0.288911	-0.366203	-0.670972	-0.517811	-0.085352	0.091648	-0.846278	0	0
63596	2.021314	-0.562914	9.339069	0.067609	-0.062006	0.026358	-0.289963	-0.365123	-0.670552	-0.517516	-0.086260	0.091459	-0.846388	0	0
63597	1.928746	-0.581505	9.336101	0.113399	-0.064074	0.026207	-0.291674	-0.367499	-0.667981	-0.517144	-0.087434	0.090899	-0.846555	0	0
63598	1.874148	-0.318017	9.476695	0.130886	-0.071458	0.042673	-0.291931	-0.369561	-0.667499	-0.516663	-0.088733	0.090239	-0.846784	0	0
63599	2.388505	-0.499153	9.873828	0.294146	-0.008350	0.049456	-0.293365	-0.372462	-0.666504	-0.515981	-0.090342	0.087873	-0.847278	0	0
63600	2.375039	0.007257	9.305120	0.433373	0.037430	0.077032	-0.293240	-0.378527	-0.662976	-0.515022	-0.092249	0.084117	-0.848037	0	0
63601	2.382928	-0.315423	9.285817	0.292050	0.069290	0.115949	-0.292184	-0.385382	-0.661165	-0.513834	-0.093130	0.081425	-0.848924	0	0
63602	1.574904	-0.225581	9.911041	-0.206925	0.113274	0.122633	-0.292961	-0.383590	-0.662817	-0.513157	-0.091059	0.082756	-0.849429	0	0
63603	1.864892	-0.756419	8.959810	-0.884085	0.169376	0.105669	-0.290612	-0.372695	-0.667570	-0.513193	-0.085048	0.089512	-0.849345	0	0
63604	2.685932	-1.040237	8.745537	-1.607392	0.226857	0.118564	-0.288818	-0.349327	-0.674158	-0.513732	-0.074813	0.102126	-0.848559	0	0
63605	2.985527	-1.365646	8.966412	-2.245814	0.226835	0.087362	-0.284144	-0.313257	-0.687291	-0.514778	-0.061313	0.120095	-0.846653	0	0
63606	2.712385	-2.165460	9.731254	-2.474125	0.260456	0.055898	-0.281725	-0.272719	-0.698366	-0.515983	-0.046351	0.139729	-0.843854	0	0
63607	2.445133	-2.549611	9.557636	-2.309782	0.282165	0.045882	-0.277617	-0.235070	-0.706905	-0.516924	-0.032053	0.157799	-0.840750	0	0
63608	2.312722	-3.108855	9.748845	-1.960579	0.265479	0.048345	-0.272738	-0.199911	-0.712762	-0.517465	-0.019669	0.172929	-0.837818	0	0
63609	2.169503	-3.531345	9.433813	-1.469544	0.214262	0.071211	-0.270194	-0.171633	-0.717436	-0.517472	-0.010221	0.184192	-0.835579	0	0
63610	2.082385	-3.461865	9.364181	-0.824677	0.125408	0.079524	-0.268679	-0.150773	-0.720684	-0.517097	-0.004824	0.190472	-0.834451	0	0
63611	2.034486	-3.348707	9.265210	-0.114042	0.043015	0.089409	-0.267647	-0.145277	-0.721626	-0.516437	-0.003782	0.191274	-0.834681	0	0
63612	1.912763	-3.316122	9.486387	0.468979	-0.032715	0.070029	-0.266858	-0.149529	-0.720282	-0.515796	-0.006399	0.187566	-0.835902	0	0
63613	1.701316	-2.864587	9.425066	0.904126	-0.077087	0.076404	-0.268003	-0.160506	-0.718926	-0.514933	-0.011635	0.180465	-0.837938	0	0
63614	1.630583	-2.496149	9.306046	1.252592	-0.134704	0.076046	-0.269772	-0.180806	-0.716837	-0.513925	-0.019126	0.170695	-0.840463	0	0
63615	1.919283	-2.171492	9.575166	1.425105	-0.150044	0.073768	-0.273367	-0.207451	-0.712255	-0.512725	-0.027649	0.159537	-0.843147	0	0
63616	2.164521	-1.824972	9.656753	1.447679	-0.155951	0.047520	-0.276714	-0.230811	-0.707479	-0.511720	-0.036352	0.148168	-0.845498	0	0
63617	2.302370	-1.544923	9.686608	1.301332	-0.134464	0.028811	-0.277573	-0.251796	-0.704628	-0.510764	-0.044167	0.137895	-0.847440	0	0
63618	2.184696	-1.306718	9.528081	1.040457	-0.079728	0.012237	-0.279377	-0.269260	-0.699487	-0.510211	-0.050178	0.129528	-0.848758	0	0
63619	2.111050	-0.961093	9.718708	0.698132	-0.033113	-0.007613	-0.280650	-0.283813	-0.696898	-0.509875	-0.054092	0.123800	-0.849573	0	0
63620	2.071972	-1.095325	9.155998	0.360020	0.007834	0.000471	-0.280892	-0.294110	-0.694493	-0.509858	-0.055898	0.120747	-0.849906	0	0
63621	2.129255	-1.289899	9.147063	0.038727	0.027754	-0.001996	-0.280625	-0.296577	-0.694023	-0.509893	-0.055924	0.120308	-0.849946	0	0
63622	2.120886	-1.432994	9.363121	-0.223944	0.051708	-0.011613	-0.280638	-0.291228	-0.694960	-0.510256	-0.054408	0.121982	-0.849588	0	0
63623	1.908396	-1.640780	9.001902	-0.397772	0.069360	0.009863	-0.279595	-0.287230	-0.696452	-0.510475	-0.051838	0.125045	-0.849171	0	0
63624	1.757065	-1.671476	9.261600	-0.461736	0.068096	0.010028	-0.279620	-0.278183	-0.697577	-0.510768	-0.048944	0.128660	-0.848626	0	0
63625	1.824347	-1.803943	9.335636	-0.428426	0.065717	0.030883	-0.278579	-0.271570	-0.700190	-0.510801	-0.046216	0.132004	-0.848246	0	0
63626	1.940925	-1.820704	9.444077	-0.344673	0.055402	0.032375	-0.278317	-0.264408	-0.703568	-0.510828	-0.043994	0.134698	-0.847924	0	0
63627	1.954779	-1.947178	9.456483	-0.229640	0.030705	0.045941	-0.276108	-0.261651	-0.703399	-0.510585	-0.042556	0.136537	-0.847850	0	0
63628	1.891237	-2.004359	9.408713	-0.092758	0.031861	0.020246	-0.275856	-0.259323	-0.703356	-0.510599	-0.041831	0.137210	-0.847769	0	0
63629	1.944839	-2.001844	9.359089	0.032594	0.011504	0.031169	-0.277170	-0.258384	-0.702807	-0.510342	-0.041913	0.136916	-0.847967	0	0
63630	1.961852	-2.004466	9.363501	0.104063	-0.006454	0.027424	-0.276380	-0.259054	-0.703346	-0.510133	-0.042512	0.136117	-0.848191	0	0
63631	1.998967	-1.907166	9.315606	0.152495	0.000174	0.027297	-0.277682	-0.261677	-0.702607	-0.509842	-0.043306	0.134862	-0.848527	0	0
63632	1.950683	-1.838918	9.327377	0.169639	0.005432	0.019397	-0.277429	-0.261412	-0.701692	-0.509673	-0.044152	0.133442	-0.848809	0	0
63633	1.936135	-1.833729	9.308418	0.130788	-0.000457	0.023852	-0.277276	-0.264955	-0.702805	-0.509417	-0.044846	0.132372	-0.849094	0	0
63634	2.040933	-1.800866	9.328256	0.066552	-0.000674	0.011840	-0.278060	-0.266614	-0.702050	-0.509380	-0.045223	0.131856	-0.849177	0	0
63635	2.130277	-1.906741	9.394897	0.017409	0.008393	0.012034	-0.277533	-0.269356	-0.701326	-0.509286	-0.045281	0.131700	-0.849254	0	0
63636	2.107907	-1.984429	9.413677	-0.058063	0.023284	-0.008633	-0.277139	-0.268798	-0.701839	-0.509512	-0.044847	0.132111	-0.849078	0	0
63637	2.066909	-1.918669	9.425245	-0.120641	0.001139	-0.013760	-0.277029	-0.265800	-0.700739	-0.509689	-0.044298	0.133156	-0.848837	0	0
63638	2.062075	-1.909135	9.444861	-0.149929	0.022412	-0.018849	-0.276620	-0.265082	-0.703072	-0.510018	-0.043420	0.134345	-0.848497	0	0
63639	2.057533	-1.867038	9.372931	-0.156032	0.010183	-0.015383	-0.275855	-0.261386	-0.702484	-0.510234	-0.042616	0.135644	-0.848201	0	0
63640	2.023080	-1.920891	9.440752	-0.141428	0.015427	-0.022388	-0.276373	-0.260145	-0.703628	-0.510567	-0.041847	0.136793	-0.847855	0	0
63641	2.078750	-1.976905	9.414458	-0.098188	0.016835	-0.022495	-0.275986	-0.258635	-0.703732	-0.510826	-0.041291	0.137565	-0.847601	0	0
63642	2.110596	-1.947620	9.375401	-0.072120	0.016522	-0.015593	-0.276109	-0.258349	-0.704767	-0.511081	-0.040855	0.138125	-0.847377	0	0
63643	2.069244	-1.951756	9.342402	-0.055542	0.035662	-0.017338	-0.274550	-0.256832	-0.704488	-0.511304	-0.040352	0.138442	-0.847215	0	0
63644	2.056871	-1.974243	9.410159	-0.021115	0.021417	-0.017477	-0.274815	-0.256152	-0.704343	-0.511554	-0.040139	0.138543	-0.847058	0	0
63645	2.139731	-1.943865	9.452258	0.009187	0.024629	-0.015802	-0.274296	-0.255740	-0.704078	-0.511722	-0.040059	0.138370	-0.846989	0	0
63646	2.266575	-1.861584	9.595767	0.029720	0.015748	-0.019364	-0.274028	-0.256139	-0.704739	-0.511966	-0.040156	0.138069	-0.846886	0	0
63647	2.252150	-1.852954	9.484851	0.070878	0.017465	-0.035184	-0.274149	-0.258603	-0.704787	-0.512264	-0.040481	0.137406	-0.846798	0	0
63648	2.115930	-1.851445	9.454123	0.086449	0.006818	-0.030047	-0.273359	-0.260239	-0.704694	-0.512580	-0.040956	0.136666	-0.846703	0	0
63649	2.069484	-1.887515	9.459525	0.107306	-0.005734	-0.019680	-0.273360	-0.261204	-0.704192	-0.512699	-0.041643	0.135819	-0.846734	0	0
63650	2.120692	-1.859353	9.507165	0.126270	-0.012913	-0.018006	-0.274916	-0.264229	-0.704240	-0.512852	-0.042476	0.134848	-0.846756	0	0
63651	2.149933	-1.856903	9.482313	0.117680	-0.005849	-0.018829	-0.274658	-0.266297	-0.702850	-0.512957	-0.043216	0.133915	-0.846802	0	0
63652	2.067754	-1.773009	9.422457	0.112396	-0.000431	-0.024926	-0.274128	-0.269447	-0.702264	-0.513218	-0.043877	0.132996	-0.846755	0	0
63653	2.048586	-1.724152	9.409068	0.100336	-0.014453	-0.016216	-0.273606	-0.271371	-0.701264	-0.513296	-0.044598	0.132254	-0.846786	0	0
63654	2.136164	-1.725042	9.421559	0.113281	-0.000482	-0.023179	-0.274651	-0.272207	-0.700882	-0.513517	-0.045266	0.131327	-0.846761	0	0
63655	2.204233	-1.739956	9.400406	0.098899	-0.000620	-0.009169	-0.275163	-0.273572	-0.701556	-0.513553	-0.045854	0.130531	-0.846831	0	0
63656	2.185016	-1.693846	9.416033	0.118040	-0.013191	0.002944	-0.275681	-0.274809	-0.701577	-0.513534	-0.046619	0.129640	-0.846937	0	0
63657	2.170533	-1.685749	9.353534	0.126685	0.006121	-0.005753	-0.275160	-0.277422	-0.700199	-0.513536	-0.047290	0.128578	-0.847061	0	0
63658	2.296976	-1.664619	9.539762	0.104118	-0.016597	0.001245	-0.275291	-0.279627	-0.699069	-0.513546	-0.048013	0.127822	-0.847129	0	0
63659	2.414016	-1.638042	9.459960	0.095708	-0.017613	0.012621	-0.274620	-0.280969	-0.700663	-0.513375	-0.048705	0.127157	-0.847293	0	0
63660	2.440910	-1.602612	9.527636	0.080399	-0.000985	0.017075	-0.276349	-0.283375	-0.695748	-0.513261	-0.049157	0.126529	-0.847430	0	0
63661	2.428906	-1.568856	9.557446	0.094152	-0.018647	0.022213	-0.275553	-0.284311	-0.696814	-0.513007	-0.049841	0.125892	-0.847639	0	0
63662	2.397525	-1.515738	9.607350	0.111750	-0.008464	0.032648	-0.277508	-0.284598	-0.697327	-0.512735	-0.050498	0.125044	-0.847890	0	0
63663	2.375994	-1.459313	9.569913	0.143163	-0.001884	0.043905	-0.276973	-0.287603	-0.697390	-0.512291	-0.051267	0.123919	-0.848277	0	0
63664	2.278612	-1.465889	9.581753	0.146779	-0.015209	0.056926	-0.276575	-0.288415	-0.697799	-0.511813	-0.052126	0.122822	-0.848673	0	0
63665	2.225375	-1.430561	9.501167	0.158830	-0.019641	0.056866	-0.278546	-0.291481	-0.694980	-0.511227	-0.053110	0.121661	-0.849132	0	0
63666	2.317794	-1.434025	9.523194	0.167253	-0.025732	0.049861	-0.277755	-0.293113	-0.695148	-0.510760	-0.054175	0.120439	-0.849520	0	0
63667	2.393135	-1.437774	9.584350	0.174414	-0.023366	0.060326	-0.279302	-0.294336	-0.697115	-0.510129	-0.055269	0.119170	-0.850008	0	0
63668	2.444360	-1.409452	9.617466	0.163777	-0.037194	0.055090	-0.280091	-0.296279	-0.695584	-0.509590	-0.056409	0.118037	-0.850414	0	0
63669	2.456685	-1.380513	9.624857	0.184511	-0.021512	0.048095	-0.281129	-0.298757	-0.695234	-0.509055	-0.057555	0.116669	-0.850846	0	0
63670	2.410720	-1.347805	9.556171	0.180670	-0.044059	0.041053	-0.281933	-0.302100	-0.691256	-0.508609	-0.058857	0.115418	-0.851194	0	0
63671	2.413304	-1.339530	9.464227	0.161936	-0.028266	0.046384	-0.282722	-0.304318	-0.689601	-0.508090	-0.059951	0.114279	-0.851582	0	0
63672	2.520269	-1.350503	9.495496	0.132681	-0.022895	0.049992	-0.283630	-0.307759	-0.688750	-0.507616	-0.060818	0.113334	-0.851928	0	0
63673	2.556794	-1.341367	9.518993	0.120508	-0.029805	0.050013	-0.284422	-0.310256	-0.686709	-0.507087	-0.061714	0.112564	-0.852282	0	0
63674	2.439990	-1.347381	9.494973	0.115153	-0.043681	0.048227	-0.285733	-0.310828	-0.685799	-0.506599	-0.062673	0.111872	-0.852593	0	0
63675	2.345114	-1.344110	9.492369	0.139014	-0.050622	0.035911	-0.286210	-0.312414	-0.690646	-0.506152	-0.063859	0.111044	-0.852879	0	0
63676	2.420371	-1.360127	9.565457	0.135507	-0.040027	0.028987	-0.286738	-0.313804	-0.689367	-0.505827	-0.064910	0.110148	-0.853108	0	0
63677	2.422755	-1.374387	9.536146	0.140707	-0.027746	0.023775	-0.286766	-0.314950	-0.685351	-0.505505	-0.065925	0.109186	-0.853345	0	0
63678	2.374519	-1.301099	9.531040	0.173469	-0.054343	0.033183	-0.287552	-0.316613	-0.684336	-0.505084	-0.067288	0.108040	-0.853634	0	0
63679	2.440391	-1.267858	9.546940	0.227343	-0.078997	0.019007	-0.288847	-0.321012	-0.683762	-0.504685	-0.069184	0.106597	-0.853899	0	0
63680	2.498605	-1.274640	9.676239	0.304309	-0.070858	0.017945	-0.291310	-0.326789	-0.683467	-0.504285	-0.071364	0.104406	-0.854227	0	0
63681	2.498919	-1.221198	9.672151	0.380051	-0.107301	0.021104	-0.293796	-0.331775	-0.680681	-0.503720	-0.074271	0.101805	-0.854626	0	0
63682	2.474703	-1.192355	9.716701	0.450619	-0.104977	0.006942	-0.295626	-0.338402	-0.677542	-0.503246	-0.077490	0.098524	-0.855004	0	0
63683	2.533805	-1.066863	9.736491	0.531730	-0.131952	0.015348	-0.295889	-0.347632	-0.673032	-0.502568	-0.081376	0.094747	-0.855469	0	0
63684	2.356019	-0.809983	9.032443	0.607143	-0.099104	0.011671	-0.299543	-0.355647	-0.669776	-0.501907	-0.085322	0.090096	-0.855975	0	0
63685	2.387573	-0.714518	9.594775	0.681727	-0.132799	0.002636	-0.301735	-0.369941	-0.666654	-0.501173	-0.089975	0.085022	-0.856447	0	0
63686	2.766382	-0.463353	9.415279	0.712901	-0.149049	0.016486	-0.304213	-0.380146	-0.662538	-0.500296	-0.094866	0.079715	-0.856942	0	0
63687	2.985008	-0.443289	9.846318	0.733740	-0.142390	0.019968	-0.306039	-0.390622	-0.658042	-0.499303	-0.099842	0.074258	-0.857446	0	0
63688	2.573408	-0.193453	9.302523	0.745756	-0.071814	-0.014851	-0.308655	-0.401942	-0.652383	-0.498651	-0.104249	0.068242	-0.857801	0	0
63689	1.086966	-0.096110	9.556144	0.604331	-0.031864	-0.019798	-0.308248	-0.413204	-0.648960	-0.498163	-0.107643	0.063283	-0.858045	0	0
63690	1.336329	0.543707	7.472481	0.015722	0.084905	-0.033498	-0.307592	-0.417323	-0.647353	-0.498543	-0.107072	0.062728	-0.857937	0	0
63691	1.883500	-0.158883	8.466714	-0.331460	0.139959	-0.053096	-0.305770	-0.412360	-0.648831	-0.499443	-0.104339	0.064893	-0.857589	0	0
63692	2.816114	-0.348175	9.057444	-0.436793	0.163216	-0.057786	-0.302360	-0.409140	-0.651919	-0.500536	-0.100854	0.067800	-0.857144	0	0
63693	3.140906	-0.523354	9.282297	-0.353723	0.167679	-0.056201	-0.300006	-0.402504	-0.655322	-0.501488	-0.097780	0.070027	-0.856764	0	0
63694	3.184575	-0.602998	8.987198	-0.320093	0.180967	-0.028336	-0.298428	-0.398618	-0.658384	-0.502190	-0.094705	0.071870	-0.856546	0	0
63695	2.884822	-0.958231	9.737193	-0.250247	0.160542	0.009779	-0.295798	-0.390305	-0.664362	-0.502459	-0.092173	0.073326	-0.856541	0	0
63696	2.233132	-0.540517	9.344180	-0.085872	0.117101	0.040429	-0.294749	-0.390151	-0.664887	-0.502301	-0.090769	0.073546	-0.856765	0	0
63697	1.803511	-0.343376	9.410174	0.063616	0.114526	0.081767	-0.291875	-0.389435	-0.665154	-0.501629	-0.090152	0.072606	-0.857304	0	0
63698	1.931414	-0.044556	9.726221	0.112822	0.109642	0.086835	-0.291338	-0.391060	-0.666102	-0.500894	-0.089774	0.071203	-0.857891	0	0
63699	2.137075	0.151591	9.608048	0.231155	0.117521	0.083033	-0.289510	-0.392420	-0.665360	-0.500059	-0.089963	0.068801	-0.858553	0	0
63700	2.483566	0.304774	9.534434	0.349004	0.132116	0.093236	-0.288959	-0.398841	-0.665881	-0.499067	-0.090569	0.065264	-0.859342	0	0
63701	2.580235	0.215158	9.661667	0.406293	0.159623	0.091428	-0.287647	-0.404189	-0.664041	-0.498017	-0.091264	0.061151	-0.860180	0	0
63702	2.579707	0.136753	9.728354	0.365128	0.173781	0.098575	-0.286201	-0.409117	-0.662846	-0.496971	-0.091587	0.057271	-0.861018	0	0
63703	2.482653	0.186046	9.736140	0.273479	0.178050	0.095345	-0.283966	-0.412789	-0.662934	-0.496004	-0.091459	0.054212	-0.861787	0	0
63704	2.400058	0.174204	9.553873	0.179796	0.198453	0.069495	-0.283036	-0.415510	-0.663515	-0.495378	-0.090664	0.051778	-0.862380	0	0
63705	2.463403	0.185918	9.542892	0.061823	0.166214	0.064522	-0.281461	-0.415759	-0.664313	-0.494856	-0.089607	0.050577	-0.862862	0	0
63706	2.540989	0.171213	9.715212	-0.034998	0.156355	0.068281	-0.278837	-0.416267	-0.665384	-0.494409	-0.088111	0.050202	-0.863294	0	0
63707	2.411021	-0.034599	9.550648	-0.104121	0.176342	0.056327	-0.276989	-0.415393	-0.668116	-0.494107	-0.086154	0.050381	-0.863654	0	0
63708	2.140602	-0.092858	9.541538	-0.154020	0.157277	0.073828	-0.275163	-0.412488	-0.669114	-0.493708	-0.084058	0.051034	-0.864050	0	0
63709	2.120540	-0.192407	9.559953	-0.174904	0.139957	0.073847	-0.273593	-0.409303	-0.670886	-0.493292	-0.082057	0.052022	-0.864421	0	0
63710	2.149318	-0.244787	9.665072	-0.158876	0.151783	0.089545	-0.272796	-0.406108	-0.673955	-0.492751	-0.079976	0.052755	-0.864880	0	0
63711	2.098121	-0.215431	9.903943	-0.171212	0.157302	0.077377	-0.269782	-0.403586	-0.676272	-0.492305	-0.077842	0.053631	-0.865275	0	0
63712	1.998389	-0.218919	9.857775	-0.197296	0.133011	0.080857	-0.268881	-0.399055	-0.676711	-0.491855	-0.075738	0.054782	-0.865645	0	0
63713	1.794622	-0.188463	9.456165	-0.179801	0.139892	0.086021	-0.268079	-0.395440	-0.680553	-0.491327	-0.073706	0.055823	-0.866054	0	0
63714	1.707077	-0.214825	9.273807	-0.139116	0.129033	0.092837	-0.267030	-0.392120	-0.682580	-0.490720	-0.071915	0.056497	-0.866504	0	0
63715	1.671307	-0.469248	9.481649	-0.132876	0.116534	0.104146	-0.264658	-0.390275	-0.685947	-0.489984	-0.070304	0.057258	-0.867003	0	0
63716	1.826846	-0.440122	9.800481	-0.082509	0.092968	0.127507	-0.266754	-0.387689	-0.686403	-0.489013	-0.069082	0.057642	-0.867624	0	0
63717	1.665786	0.304914	9.717962	-0.100330	0.091683	0.113495	-0.265048	-0.388349	-0.687079	-0.488156	-0.067837	0.058243	-0.868164	0	0
63718	1.529224	0.215968	9.526160	-0.100498	0.097185	0.101286	-0.265583	-0.384656	-0.687263	-0.487428	-0.066505	0.058745	-0.868642	0	0
63719	1.580970	-0.083557	9.573966	-0.116414	0.087043	0.085643	-0.264020	-0.381757	-0.687999	-0.486819	-0.065234	0.059479	-0.869030	0	0
63720	1.570218	-0.297348	9.379902	-0.033066	0.062202	0.071392	-0.262183	-0.379524	-0.690053	-0.486287	-0.064551	0.059546	-0.869375	0	0
63721	1.482481	-0.330086	9.335461	0.031185	0.031370	0.058895	-0.263096	-0.378980	-0.690426	-0.485781	-0.064494	0.059246	-0.869682	0	0
63722	1.463059	-0.311151	9.394286	0.115625	0.026509	0.049908	-0.262952	-0.380748	-0.691243	-0.485315	-0.064858	0.058179	-0.869988	0	0
63723	1.579517	-0.333621	9.580124	0.236086	0.002160	0.037298	-0.263065	-0.384851	-0.691584	-0.484844	-0.066060	0.056220	-0.870288	0	0
63724	1.689810	-0.205380	9.530979	0.334205	-0.002730	0.023045	-0.264246	-0.389551	-0.688802	-0.484448	-0.067752	0.053374	-0.870558	0	0
63725	1.590649	-0.127771	9.393950	0.392623	-0.016954	0.014087	-0.265944	-0.395901	-0.685788	-0.484055	-0.069889	0.050126	-0.870801	0	0
63726	1.561304	-0.161048	9.352994	0.366312	-0.014680	-0.005021	-0.266068	-0.402500	-0.683572	-0.483862	-0.071854	0.047039	-0.870920	0	0
63727	1.532361	-0.121683	9.327591	0.307577	-0.008969	-0.005714	-0.266186	-0.407025	-0.683009	-0.483692	-0.073516	0.044474	-0.871010	0	0
63728	1.595744	-0.095836	9.355548	0.258851	-0.010138	-0.019524	-0.266977	-0.410760	-0.680471	-0.483695	-0.074927	0.042289	-0.870998	0	0
63729	1.593760	-0.029625	9.296008	0.222101	-0.028882	-0.030817	-0.266445	-0.415834	-0.679272	-0.483792	-0.076358	0.040545	-0.870902	0	0
63730	1.630059	-0.059344	9.321380	0.147507	-0.028119	-0.043673	-0.266962	-0.419409	-0.678297	-0.484082	-0.077396	0.039398	-0.870702	0	0
63731	1.584956	-0.208912	9.712515	0.059571	-0.018844	-0.039017	-0.268003	-0.422443	-0.677307	-0.484376	-0.077955	0.039015	-0.870506	0	0
63732	1.642661	-0.303110	9.845424	0.036009	-0.018518	-0.050266	-0.267478	-0.423397	-0.677199	-0.484810	-0.078372	0.038787	-0.870237	0	0
63733	1.706724	-0.162992	9.855623	0.008090	-0.026954	-0.056319	-0.268384	-0.424356	-0.677862	-0.485292	-0.078759	0.038878	-0.869930	0	0
63734	1.892180	-0.056236	9.935178	-0.034407	-0.033648	-0.057940	-0.268642	-0.424904	-0.678002	-0.485840	-0.078969	0.039330	-0.869584	0	0
63735	1.829408	0.056800	10.078662	-0.098764	-0.024078	-0.078680	-0.269152	-0.423927	-0.679933	-0.486601	-0.078822	0.040321	-0.869127	0	0
63736	1.754849	0.194128	10.009706	-0.171464	-0.018151	-0.084584	-0.268886	-0.423504	-0.680708	-0.487494	-0.078240	0.041868	-0.868605	0	0
63737	1.778085	0.355664	9.650721	-0.194109	0.003313	-0.101046	-0.269545	-0.420902	-0.681303	-0.488533	-0.077398	0.043531	-0.868015	0	0
63738	1.802437	0.298238	9.337015	-0.192903	0.012564	-0.130673	-0.268764	-0.417321	-0.682541	-0.489844	-0.076465	0.045078	-0.867279	0	0
63739	1.906240	0.128935	9.201467	-0.137976	-0.015709	-0.137859	-0.268494	-0.415376	-0.684589	-0.491146	-0.076078	0.046318	-0.866512	0	0
63740	1.930833	-0.226797	9.304785	-0.065577	-0.014317	-0.151980	-0.268488	-0.416744	-0.684616	-0.492532	-0.076012	0.046876	-0.865700	0	0
63741	1.872520	-0.230123	9.211660	0.005779	-0.021584	-0.166175	-0.267174	-0.418096	-0.684913	-0.493964	-0.076399	0.046883	-0.864850	0	0
63742	1.868071	-0.180265	9.096259	0.074775	-0.030790	-0.168153	-0.266786	-0.419062	-0.684022	-0.495371	-0.077175	0.046295	-0.864007	0	0
63743	1.853867	-0.112167	9.095136	0.127647	-0.020754	-0.164799	-0.267162	-0.421933	-0.684597	-0.496694	-0.078159	0.045249	-0.863214	0	0
63744	1.848791	-0.150822	9.082597	0.108550	-0.015252	-0.171703	-0.265323	-0.426029	-0.683909	-0.498109	-0.078968	0.044289	-0.862374	0	0
63745	1.853787	-0.115208	9.150780	0.058650	-0.022106	-0.157623	-0.266867	-0.430413	-0.684766	-0.499419	-0.079619	0.043854	-0.861579	0	0
63746	1.794506	-0.201024	9.494727	0.037952	-0.018492	-0.157550	-0.265567	-0.431511	-0.683494	-0.500761	-0.080098	0.043529	-0.860772	0	0
63747	1.822255	-0.322696	10.160585	-0.007080	-0.004107	-0.167822	-0.264516	-0.433006	-0.683531	-0.502216	-0.080269	0.043563	-0.859906	0	0
63748	1.626937	-0.281298	10.959816	-0.025615	0.037825	-0.162443	-0.263461	-0.433393	-0.684588	-0.503673	-0.079947	0.043499	-0.859087	0	0
63749	1.640147	0.302139	10.868550	-0.062021	0.067145	-0.172780	-0.263711	-0.433104	-0.686014	-0.505243	-0.079225	0.043635	-0.858224	0	0
63750	1.750391	0.739646	10.288740	-0.071738	0.061872	-0.214669	-0.260697	-0.435537	-0.686083	-0.507195	-0.078486	0.043804	-0.857131	0	0
63751	1.854894	0.345215	10.537351	-0.015083	0.059960	-0.235714	-0.258466	-0.437703	-0.686272	-0.509261	-0.078087	0.043514	-0.855957	0	0
63752	2.013603	0.011732	10.499885	0.053760	0.063198	-0.255036	-0.256357	-0.439306	-0.687751	-0.511457	-0.077991	0.042569	-0.854703	0	0
63753	1.930881	-0.033444	10.259039	0.108828	0.066561	-0.269153	-0.253605	-0.443258	-0.686937	-0.513707	-0.078182	0.041160	-0.853404	0	0
63754	1.873300	0.022865	9.820525	0.104596	0.070137	-0.267405	-0.251232	-0.448708	-0.687061	-0.515968	-0.078291	0.039735	-0.852097	0	0
63755	1.644889	0.027654	9.564388	0.060502	0.084686	-0.275996	-0.249119	-0.452919	-0.687940	-0.518312	-0.078080	0.038639	-0.850743	0	0
63756	1.528091	-0.079343	9.013546	0.003709	0.074527	-0.263660	-0.246746	-0.456994	-0.688559	-0.520612	-0.077627	0.038053	-0.849405	0	0
63757	1.483520	-0.205597	9.051516	-0.065416	0.048663	-0.253058	-0.245305	-0.458212	-0.688463	-0.522838	-0.077057	0.038232	-0.848081	0	0
63758	1.463178	-0.337601	9.151793	-0.139191	0.038257	-0.224948	-0.242683	-0.458998	-0.689278	-0.524897	-0.076151	0.039077	-0.846852	0	0
63759	1.360716	-0.373686	9.202069	-0.159541	0.022298	-0.200523	-0.240969	-0.458130	-0.691618	-0.526732	-0.075290	0.040232	-0.845734	0	0
63760	1.263749	-0.312099	9.195501	-0.181353	0.020225	-0.169085	-0.240577	-0.455373	-0.692870	-0.528331	-0.074292	0.041570	-0.844760	0	0
63761	1.281339	-0.180745	9.376128	-0.203764	0.004445	-0.156863	-0.238734	-0.454508	-0.694950	-0.529816	-0.073326	0.043222	-0.843830	0	0
63762	1.397378	0.079648	9.224624	-0.218976	-0.015117	-0.128972	-0.237956	-0.454647	-0.694177	-0.531093	-0.072408	0.045094	-0.843009	0	0
63763	1.441316	0.117337	9.294358	-0.241358	-0.023848	-0.120206	-0.238979	-0.451731	-0.698281	-0.532277	-0.071462	0.047235	-0.842225	0	0
63764	1.640155	0.040416	9.511415	-0.244583	-0.027607	-0.107954	-0.238332	-0.449944	-0.698380	-0.533374	-0.070503	0.049403	-0.841487	0	0
63765	1.616311	0.159980	9.692830	-0.238626	-0.043475	-0.102798	-0.238979	-0.446086	-0.700905	-0.534393	-0.069725	0.051633	-0.840771	0	0
63766	1.609807	0.254715	9.471585	-0.227190	-0.029603	-0.099316	-0.239365	-0.443603	-0.702807	-0.535396	-0.068870	0.053670	-0.840076	0	0
63767	1.626261	0.111397	9.248843	-0.232292	-0.034847	-0.095811	-0.238589	-0.441406	-0.702770	-0.536349	-0.068047	0.055800	-0.839396	0	0
63768	1.640280	-0.004354	9.169395	-0.187513	-0.050880	-0.097718	-0.239504	-0.438662	-0.704012	-0.537295	-0.067582	0.057619	-0.838705	0	0
63769	1.766063	-0.143226	9.118511	-0.163170	-0.065263	-0.086457	-0.240026	-0.436738	-0.705013	-0.538101	-0.067379	0.059338	-0.838085	0	0
63770	1.853522	-0.170490	9.101576	-0.131421	-0.050159	-0.064684	-0.239887	-0.437825	-0.705556	-0.538730	-0.067189	0.060704	-0.837598	0	0
63771	2.021443	-0.180794	9.024918	-0.047083	-0.069932	-0.071937	-0.243278	-0.437298	-0.706563	-0.539330	-0.067645	0.061489	-0.837118	0	0
63772	2.130467	-0.264163	9.016370	0.029113	-0.068876	-0.066897	-0.243414	-0.438135	-0.705406	-0.539847	-0.068480	0.061610	-0.836708	0	0
63773	2.222346	-0.320885	9.245869	0.070673	-0.079875	-0.058305	-0.244708	-0.439505	-0.706336	-0.540244	-0.069652	0.061482	-0.836364	0	0
63774	2.353952	-0.267179	9.335596	0.057041	-0.072943	-0.051252	-0.245358	-0.442535	-0.705349	-0.540610	-0.070661	0.061401	-0.836049	0	0
63775	2.397573	-0.262293	9.518663	0.047031	-0.066145	-0.037239	-0.246806	-0.442841	-0.703911	-0.540854	-0.071586	0.061422	-0.835811	0	0
63776	2.344038	-0.266487	9.500471	0.004813	-0.048295	-0.039691	-0.246668	-0.443103	-0.704699	-0.541172	-0.072100	0.061653	-0.835544	0	0
63777	2.193220	-0.269443	9.445806	-0.007921	-0.034232	-0.036148	-0.247703	-0.443099	-0.705864	-0.541464	-0.072465	0.061968	-0.835299	0	0
63778	2.052834	-0.167221	9.310079	-0.022701	-0.035764	-0.038760	-0.246659	-0.443365	-0.705616	-0.541802	-0.072724	0.062362	-0.835028	0	0
63779	1.921751	-0.121911	9.265328	-0.018532	-0.042683	-0.042306	-0.248875	-0.444205	-0.705877	-0.542148	-0.073108	0.062808	-0.834737	0	0
63780	1.930519	-0.225121	9.592930	-0.004586	-0.039404	-0.038833	-0.250714	-0.445478	-0.704065	-0.542466	-0.073497	0.063070	-0.834476	0	0
63781	1.892804	-0.362455	9.969542	0.049103	-0.018804	-0.044153	-0.250837	-0.447531	-0.704105	-0.542792	-0.074048	0.062820	-0.834235	0	0
63782	1.843246	-0.473711	10.191847	0.082247	0.001833	-0.040696	-0.250658	-0.450209	-0.708718	-0.543093	-0.074564	0.062133	-0.834044	0	0
63783	1.950868	-0.386705	10.142177	0.058686	0.029662	-0.023096	-0.251040	-0.452949	-0.708769	-0.543266	-0.074749	0.061554	-0.833958	0	0
63784	2.103712	-0.424307	10.351170	0.033494	0.076755	-0.010648	-0.250380	-0.453622	-0.709178	-0.543397	-0.074356	0.060888	-0.833956	0	0
63785	2.230683	-0.329358	10.446434	0.023708	0.081598	0.015573	-0.250389	-0.455701	-0.707134	-0.543305	-0.073895	0.060350	-0.834097	0	0
63786	2.224955	-0.121764	10.115406	0.035591	0.094903	0.001594	-0.248012	-0.457840	-0.709277	-0.543346	-0.073355	0.059577	-0.834173	0	0
63787	2.153668	0.092245	9.693981	0.020830	0.083688	0.005057	-0.247488	-0.457558	-0.709536	-0.543344	-0.072870	0.059046	-0.834255	0	0
63788	2.141597	0.054190	9.412868	-0.003144	0.070333	-0.019334	-0.248271	-0.459216	-0.708912	-0.543567	-0.072337	0.058715	-0.834179	0	0
63789	1.994021	-0.223432	9.390533	0.017501	0.066824	-0.026377	-0.246685	-0.460549	-0.710512	-0.543819	-0.071995	0.058283	-0.834075	0	0
63790	1.786989	-0.622950	9.682585	0.043539	0.063095	-0.024707	-0.245613	-0.464627	-0.711903	-0.544055	-0.071779	0.057598	-0.833987	0	0
63791	1.566453	-0.833032	9.975224	0.085253	0.073213	-0.021320	-0.245343	-0.465713	-0.712447	-0.544219	-0.071748	0.056570	-0.833953	0	0
63792	1.405500	-0.835059	10.283974	0.085691	0.079910	-0.003879	-0.244528	-0.468822	-0.714859	-0.544257	-0.071609	0.055457	-0.834015	0	0
63793	1.260680	-0.627729	10.304797	0.025766	0.088740	0.020700	-0.243348	-0.471145	-0.714262	-0.544121	-0.071094	0.054864	-0.834187	0	0
63794	1.316265	-0.308212	10.121635	-0.022739	0.075069	0.026009	-0.241374	-0.471928	-0.715724	-0.543992	-0.070389	0.054703	-0.834341	0	0
63795	1.527255	-0.059568	9.861241	-0.073204	0.066852	0.017415	-0.240444	-0.474924	-0.716180	-0.543941	-0.069513	0.055044	-0.834425	0	0
63796	1.700936	0.025669	9.480747	-0.090225	0.049836	-0.001759	-0.242009	-0.474798	-0.716557	-0.544073	-0.068666	0.055564	-0.834375	0	0
63797	1.795214	-0.114058	9.311943	-0.081067	0.025410	-0.008805	-0.241633	-0.473029	-0.715483	-0.544224	-0.068108	0.056177	-0.834282	0	0
63798	1.789745	-0.229861	9.252314	-0.045339	0.018559	-0.033341	-0.241231	-0.473010	-0.716658	-0.544568	-0.067784	0.056470	-0.834063	0	0
63799	1.658479	-0.236765	9.100296	-0.023627	-0.012654	-0.054448	-0.241344	-0.474635	-0.718122	-0.545038	-0.067882	0.056781	-0.833727	0	0
63800	1.556876	-0.120177	9.172093	-0.024138	-0.036916	-0.065010	-0.241868	-0.474367	-0.718113	-0.545601	-0.068154	0.057178	-0.833310	0	0
63801	1.475124	0.054946	9.203108	-0.061664	-0.045170	-0.075422	-0.241338	-0.474350	-0.719028	-0.546252	-0.068324	0.057963	-0.832815	0	0
63802	1.387735	0.112716	9.314899	-0.099663	-0.065379	-0.103299	-0.243146	-0.475024	-0.721243	-0.547167	-0.068443	0.059119	-0.832123	0	0
63803	1.372546	0.061418	9.576001	-0.086774	-0.072500	-0.103352	-0.243659	-0.475840	-0.722037	-0.548051	-0.068712	0.060232	-0.831439	0	0
63804	1.581667	0.040047	9.590236	-0.048274	-0.072559	-0.120874	-0.244305	-0.475697	-0.723071	-0.549071	-0.069183	0.060988	-0.830672	0	0
63805	1.664273	0.015251	9.573448	-0.057096	-0.077654	-0.126954	-0.246139	-0.477789	-0.721406	-0.550125	-0.069668	0.061860	-0.829869	0	0
63806	1.678684	-0.048631	9.412412	-0.091691	-0.073813	-0.131196	-0.247180	-0.477517	-0.722044	-0.551253	-0.069917	0.062974	-0.829015	0	0
63807	1.756108	-0.133735	9.365831	-0.102392	-0.078762	-0.145114	-0.246776	-0.477907	-0.723358	-0.552485	-0.070171	0.064212	-0.828078	0	0
63808	1.836687	-0.108801	9.243269	-0.108640	-0.082971	-0.152077	-0.246507	-0.478717	-0.724027	-0.553795	-0.070414	0.065503	-0.827081	0	0
63809	2.009466	-0.116933	9.185897	-0.064842	-0.089295	-0.161790	-0.248321	-0.479263	-0.725587	-0.555127	-0.070976	0.066476	-0.826061	0	0
63810	2.034024	-0.075987	9.195598	-0.015015	-0.100029	-0.169817	-0.248039	-0.485011	-0.725442	-0.556498	-0.071890	0.067075	-0.825011	0	0
63811	1.861442	-0.343602	9.825267	0.010840	-0.100193	-0.175119	-0.251162	-0.488050	-0.725609	-0.557874	-0.072971	0.067474	-0.823953	0	0
63812	1.815068	-0.328473	10.029928	0.024602	-0.089713	-0.182115	-0.249992	-0.489562	-0.724215	-0.559316	-0.074029	0.067679	-0.822864	0	0
63813	1.892181	-0.081488	9.804077	0.002191	-0.073764	-0.183765	-0.250234	-0.493939	-0.724559	-0.560784	-0.074846	0.067990	-0.821765	0	0
63814	2.053326	-0.017967	9.641465	-0.020430	-0.068224	-0.192389	-0.251007	-0.494895	-0.725354	-0.562356	-0.075481	0.068437	-0.820594	0	0
63815	2.135927	-0.354832	10.189199	-0.039376	-0.048834	-0.200948	-0.251522	-0.496265	-0.725638	-0.564008	-0.075872	0.068936	-0.819382	0	0
63816	2.054152	-0.521803	10.646304	-0.030492	-0.015667	-0.206104	-0.251507	-0.500233	-0.725716	-0.565730	-0.076028	0.069158	-0.818160	0	0
63817	2.104551	-0.237369	10.566871	-0.026171	0.017701	-0.217384	-0.249275	-0.503362	-0.725533	-0.567547	-0.075957	0.069158	-0.816907	0	0
63818	2.111471	0.089432	10.421254	-0.029653	0.052927	-0.230392	-0.248596	-0.507170	-0.726915	-0.569516	-0.075573	0.068966	-0.815588	0	0
63819	2.242882	0.047166	10.190031	-0.025891	0.063897	-0.261751	-0.245697	-0.509304	-0.729062	-0.571720	-0.075156	0.068664	-0.814108	0	0
63820	2.218333	-0.041911	9.923006	-0.008459	0.077810	-0.263503	-0.243720	-0.514628	-0.728660	-0.573953	-0.074712	0.068131	-0.812622	0	0
63821	2.097795	-0.298845	9.764759	0.041946	0.062133	-0.287239	-0.240435	-0.519384	-0.728777	-0.576304	-0.074716	0.067270	-0.811028	0	0
63822	1.930526	-0.608280	9.781165	0.094936	0.077469	-0.286471	-0.237547	-0.523052	-0.728739	-0.578635	-0.074884	0.065881	-0.809465	0	0
63823	1.783463	-0.803044	9.728525	0.136474	0.087762	-0.291800	-0.235160	-0.530407	-0.729682	-0.580957	-0.075227	0.064102	-0.807911	0	0
63824	1.615245	-0.846022	9.794747	0.132473	0.089355	-0.278721	-0.232526	-0.536406	-0.729428	-0.583192	-0.075510	0.062345	-0.806411	0	0
63825	1.588559	-0.835878	9.776139	0.085494	0.096347	-0.256763	-0.227535	-0.543200	-0.729467	-0.585264	-0.075459	0.060951	-0.805020	0	0
63826	1.772039	-0.694990	9.623797	0.014859	0.100181	-0.246066	-0.223850	-0.548078	-0.730501	-0.587332	-0.074945	0.060103	-0.803624	0	0
63827	1.923742	-0.601119	9.357727	-0.049353	0.081489	-0.248538	-0.221746	-0.549826	-0.731332	-0.589422	-0.074218	0.059890	-0.802176	0	0
63828	1.967428	-0.639270	9.261750	-0.059710	0.075407	-0.245898	-0.218335	-0.553075	-0.731551	-0.591508	-0.073465	0.059784	-0.800717	0	0
63829	1.957879	-0.605321	9.272139	-0.041299	0.039625	-0.256525	-0.214656	-0.554796	-0.733305	-0.593621	-0.073128	0.059756	-0.799184	0	0
63830	1.919348	-0.573713	9.077368	-0.020918	0.018659	-0.263633	-0.213594	-0.556548	-0.734649	-0.595777	-0.073069	0.059662	-0.797591	0	0
63831	1.900105	-0.557708	8.961826	-0.034236	0.005849	-0.274104	-0.209406	-0.559525	-0.734087	-0.597996	-0.073057	0.059770	-0.795922	0	0
63832	1.933996	-0.568794	9.060151	-0.066251	-0.005349	-0.270546	-0.207559	-0.565123	-0.733689	-0.600219	-0.072921	0.060175	-0.794228	0	0
63833	1.793432	-0.500387	8.909420	-0.094540	-0.022201	-0.291475	-0.205702	-0.567264	-0.736089	-0.602593	-0.072783	0.060923	-0.792384	0	0
63834	1.762090	-0.444602	8.937571	-0.106250	-0.050581	-0.260131	-0.203326	-0.568580	-0.738476	-0.604721	-0.072758	0.061923	-0.790686	0	0
63835	1.798674	-0.405066	9.065608	-0.093109	-0.078373	-0.277691	-0.201499	-0.569116	-0.737979	-0.606939	-0.073066	0.063010	-0.788870	0	0
63836	1.979251	-0.330535	8.989864	-0.097891	-0.066369	-0.263667	-0.199392	-0.570170	-0.739578	-0.609067	-0.073217	0.064036	-0.787132	0	0
63837	2.057043	-0.341024	9.000024	-0.144691	-0.094986	-0.256620	-0.197957	-0.571123	-0.738825	-0.611134	-0.073330	0.065650	-0.785384	0	0
63838	2.117148	-0.465402	9.006549	-0.144640	-0.102945	-0.252259	-0.197149	-0.570665	-0.741948	-0.613169	-0.073476	0.067273	-0.783645	0	0
63839	2.138246	-0.599351	9.030787	-0.132264	-0.115560	-0.235741	-0.195839	-0.572711	-0.741477	-0.615037	-0.073816	0.068938	-0.782003	0	0
63840	2.049756	-0.689616	9.360820	-0.112980	-0.123855	-0.220122	-0.196085	-0.572414	-0.743554	-0.616771	-0.074297	0.070464	-0.780454	0	0
63841	2.030073	-0.675404	9.627801	-0.083133	-0.105994	-0.206204	-0.195025	-0.574721	-0.744258	-0.618369	-0.074846	0.071710	-0.779022	0	0
63842	2.036169	-0.445837	9.715668	-0.032704	-0.090820	-0.195863	-0.193178	-0.575364	-0.746107	-0.619872	-0.075547	0.072423	-0.777693	0	0
63843	2.045600	-0.448722	9.969626	0.001966	-0.078887	-0.195926	-0.192130	-0.577415	-0.745504	-0.621338	-0.076402	0.072845	-0.776399	0	0
63844	1.960575	-0.405399	10.069053	-0.001152	-0.070318	-0.183698	-0.190938	-0.581232	-0.745718	-0.622731	-0.077130	0.073195	-0.775177	0	0
63845	1.697774	-0.706186	10.695492	-0.011176	-0.068732	-0.171457	-0.190938	-0.583160	-0.744844	-0.624021	-0.077799	0.073666	-0.774028	0	0
63846	1.803515	-0.866342	11.049096	-0.014803	-0.032328	-0.157350	-0.188695	-0.585030	-0.746720	-0.625245	-0.078127	0.073904	-0.772983	0	0
63847	1.999288	-0.692222	10.955050	-0.042480	0.003268	-0.132734	-0.184655	-0.584870	-0.745443	-0.626310	-0.078006	0.074190	-0.772105	0	0
63848	2.186692	-0.376728	10.374142	-0.065903	0.037190	-0.109900	-0.183985	-0.585524	-0.747285	-0.627258	-0.077442	0.074425	-0.771369	0	0
63849	2.356408	-0.556041	9.994816	-0.057310	0.024891	-0.109918	-0.181885	-0.585764	-0.748347	-0.628172	-0.077045	0.074709	-0.770637	0	0
63850	2.448155	-0.749480	9.636458	0.001773	0.029558	-0.101323	-0.177182	-0.588747	-0.746876	-0.628998	-0.076958	0.074477	-0.769995	0	0
63851	2.434417	-0.704601	9.099924	0.031163	0.024146	-0.099691	-0.175077	-0.589805	-0.748214	-0.629762	-0.077121	0.074102	-0.769390	0	0
63852	2.366385	-0.744458	8.805551	-0.022426	0.015839	-0.097823	-0.174038	-0.589117	-0.747687	-0.630561	-0.076985	0.074144	-0.768745	0	0
63853	2.114833	-0.884244	8.911058	-0.089692	0.002237	-0.087222	-0.172197	-0.589079	-0.749263	-0.631304	-0.076551	0.074854	-0.768109	0	0
63854	2.029529	-0.896336	8.973385	-0.122263	-0.013548	-0.067993	-0.170100	-0.587947	-0.750558	-0.631928	-0.075989	0.075872	-0.767552	0	0
63855	2.092825	-0.843745	9.217205	-0.084440	-0.035764	-0.065544	-0.168286	-0.584924	-0.750121	-0.632469	-0.075865	0.076803	-0.767026	0	0
63856	2.046471	-0.812349	9.487468	-0.015921	-0.040915	-0.050938	-0.166450	-0.584620	-0.751040	-0.632858	-0.076171	0.077190	-0.766636	0	0
63857	1.831975	-0.807158	9.843559	0.019733	-0.034316	-0.043203	-0.165019	-0.584202	-0.750521	-0.633149	-0.076674	0.077327	-0.766331	0	0
63858	1.683745	-0.670911	10.369466	0.035621	-0.018923	-0.031899	-0.163981	-0.582964	-0.750244	-0.633368	-0.077124	0.077195	-0.766118	0	0
63859	1.553570	-0.371412	10.824644	0.032547	0.019444	-0.026596	-0.161358	-0.583335	-0.751312	-0.633565	-0.077270	0.076892	-0.765972	0	0
63860	1.457390	-0.098116	11.208452	0.041043	0.042286	-0.038807	-0.161106	-0.583623	-0.750017	-0.633880	-0.077290	0.076325	-0.765765	0	0
63861	1.557344	0.258508	10.707626	-0.007173	0.079491	-0.043821	-0.157973	-0.582907	-0.750025	-0.634287	-0.076722	0.075911	-0.765527	0	0
63862	1.778079	0.431395	10.046442	-0.064069	0.097225	-0.083718	-0.153542	-0.581505	-0.749248	-0.635071	-0.075688	0.075766	-0.764994	0	0
63863	2.181527	0.230805	9.433828	-0.122445	0.102460	-0.111367	-0.152092	-0.579818	-0.751700	-0.636098	-0.074260	0.076031	-0.764254	0	0
63864	2.399478	0.021829	9.285394	-0.102476	0.076484	-0.137612	-0.148043	-0.579505	-0.751593	-0.637302	-0.073182	0.076271	-0.763330	0	0
63865	2.506142	-0.051652	9.262515	-0.006107	0.055809	-0.148395	-0.144383	-0.576438	-0.753253	-0.638486	-0.072887	0.075924	-0.762403	0	0
63866	2.340696	-0.036381	9.327082	0.046923	0.054976	-0.173002	-0.140212	-0.577100	-0.751732	-0.639834	-0.072952	0.075135	-0.761345	0	0
63867	1.990309	-0.051889	9.245373	-0.019020	0.068122	-0.192015	-0.136945	-0.576515	-0.752135	-0.641364	-0.072515	0.074777	-0.760133	0	0
63868	1.796325	0.024885	9.037888	-0.148776	0.074568	-0.200381	-0.133931	-0.576748	-0.753073	-0.643068	-0.071198	0.075330	-0.758762	0	0
63869	1.693282	-0.096990	9.164431	-0.223123	0.064616	-0.198450	-0.131310	-0.571203	-0.756631	-0.644784	-0.069478	0.076535	-0.757343	0	0
63870	1.561128	-0.176463	9.430255	-0.247555	0.064981	-0.209727	-0.124387	-0.568383	-0.757797	-0.646614	-0.067603	0.077891	-0.755813	0	0
63871	1.553651	-0.164272	9.650924	-0.214562	0.061052	-0.200240	-0.120212	-0.565184	-0.758546	-0.648323	-0.065958	0.079042	-0.754373	0	0
63872	1.629909	-0.023988	9.636633	-0.135559	0.061669	-0.221406	-0.117735	-0.561037	-0.759915	-0.650150	-0.064842	0.079565	-0.752842	0	0
63873	1.674334	0.082532	9.627439	-0.056053	0.046071	-0.212964	-0.114076	-0.558798	-0.760940	-0.651831	-0.064342	0.079600	-0.751426	0	0
63874	1.593690	-0.007307	9.473070	-0.021763	0.060174	-0.233963	-0.110551	-0.559317	-0.760454	-0.653673	-0.063987	0.079268	-0.749890	0	0
63875	1.464309	-0.083649	9.453181	0.010277	0.023618	-0.255106	-0.108054	-0.562299	-0.760791	-0.655603	-0.064114	0.078916	-0.748229	0	0
63876	1.550846	-0.250387	9.538391	0.051739	0.008114	-0.290130	-0.104526	-0.562813	-0.760696	-0.657769	-0.064673	0.078336	-0.746338	0	0
63877	1.493080	-0.225653	9.101853	0.051418	0.011976	-0.307578	-0.100218	-0.565530	-0.758957	-0.660045	-0.065191	0.077710	-0.744347	0	0
63878	1.418922	-0.460918	8.923474	0.056658	-0.008482	-0.339042	-0.097064	-0.567123	-0.760444	-0.662547	-0.065943	0.077171	-0.742110	0	0
63879	1.179900	-0.579042	8.815942	-0.011265	-0.046197	-0.347699	-0.094988	-0.566848	-0.758890	-0.665103	-0.066499	0.077359	-0.739751	0	0
63880	1.015585	-1.048696	9.711289	-0.086407	-0.087300	-0.370244	-0.091706	-0.568995	-0.759738	-0.667849	-0.066908	0.078379	-0.737128	0	0
63881	0.864337	-1.039579	10.102293	-0.122655	-0.076528	-0.371873	-0.090534	-0.565960	-0.760728	-0.670616	-0.066944	0.079556	-0.734481	0	0
63882	0.966850	-0.333040	9.124585	-0.106049	-0.113082	-0.379070	-0.087796	-0.564014	-0.760970	-0.673394	-0.067416	0.080887	-0.731747	0	0
63883	1.363506	0.003644	8.660202	-0.149113	-0.166223	-0.422686	-0.086219	-0.563710	-0.762148	-0.676456	-0.067958	0.082811	-0.728651	0	0
63884	1.772898	-0.510159	9.810414	-0.149818	-0.208188	-0.438376	-0.086761	-0.561267	-0.760924	-0.679585	-0.068875	0.085060	-0.725386	0	0
63885	2.154770	-0.870315	10.256481	-0.105094	-0.201458	-0.454087	-0.087258	-0.563986	-0.762797	-0.682782	-0.069992	0.086877	-0.722054	0	0
63886	2.339888	-0.429417	10.190690	-0.050215	-0.180541	-0.476884	-0.086736	-0.562880	-0.763300	-0.686107	-0.071418	0.088186	-0.718595	0	0
63887	2.730716	-0.253206	9.755631	-0.026373	-0.173475	-0.494340	-0.084529	-0.561641	-0.762120	-0.689526	-0.072909	0.089218	-0.715037	0	0
63888	2.720634	-0.368912	9.470945	-0.081900	-0.158727	-0.513318	-0.081529	-0.562031	-0.761367	-0.693120	-0.073987	0.090572	-0.711272	0	0
63889	2.758588	-0.936080	9.587893	-0.156254	-0.163354	-0.520026	-0.080100	-0.559828	-0.761334	-0.696783	-0.074536	0.092450	-0.707383	0	0
63890	2.543663	-1.097928	9.464655	-0.188696	-0.143928	-0.513788	-0.078531	-0.558571	-0.762102	-0.700425	-0.074764	0.094452	-0.703487	0	0
63891	2.381936	-1.295478	9.455894	-0.189192	-0.137076	-0.503305	-0.076308	-0.554692	-0.764126	-0.703974	-0.074879	0.096393	-0.699659	0	0
63892	2.284424	-1.319336	9.494123	-0.206036	-0.126692	-0.488410	-0.074095	-0.551516	-0.764601	-0.707423	-0.074835	0.098409	-0.695893	0	0
63893	2.206060	-1.401438	9.516555	-0.311653	-0.096441	-0.472319	-0.072541	-0.547529	-0.764794	-0.710843	-0.073763	0.100934	-0.692151	0	0
63894	2.221082	-1.328730	9.514822	-0.366164	-0.068478	-0.447663	-0.069007	-0.541289	-0.768475	-0.714139	-0.072134	0.103673	-0.688516	0	0
63895	2.343650	-1.155951	9.599190	-0.389937	-0.058137	-0.430117	-0.068364	-0.531937	-0.771552	-0.717315	-0.070188	0.106491	-0.684976	0	0
63896	2.540395	-0.834996	9.395840	-0.279141	-0.055668	-0.419099	-0.066294	-0.525616	-0.771964	-0.720319	-0.069062	0.108557	-0.681605	0	0
63897	2.721145	-0.726704	9.339942	-0.092302	-0.055517	-0.410032	-0.062899	-0.524346	-0.772354	-0.723115	-0.069218	0.109338	-0.678497	0	0
63898	2.893922	-0.762408	9.141752	0.066002	-0.037479	-0.412158	-0.061598	-0.525444	-0.771083	-0.725826	-0.070449	0.108926	-0.675536	0	0
63899	2.997541	-0.970165	8.971765	0.174155	-0.039239	-0.408953	-0.060036	-0.527364	-0.769569	-0.728419	-0.072430	0.107793	-0.672711	0	0
63900	2.972996	-1.045429	8.772728	0.160787	-0.027983	-0.394924	-0.055870	-0.528724	-0.767020	-0.730930	-0.074263	0.106679	-0.669960	0	0
63901	2.651799	-1.098005	8.508232	0.073110	-0.020477	-0.378993	-0.053512	-0.530618	-0.766944	-0.733389	-0.075355	0.106116	-0.667234	0	0
63902	2.486490	-1.072279	8.505154	-0.018453	-0.058501	-0.359672	-0.053376	-0.531159	-0.767346	-0.735742	-0.076039	0.106448	-0.664508	0	0
63903	2.365848	-0.836728	8.809092	0.031072	-0.040428	-0.312704	-0.052081	-0.530338	-0.766297	-0.737751	-0.076885	0.106362	-0.662192	0	0
63904	2.309868	-0.767518	9.179381	0.069287	-0.051491	-0.297159	-0.051175	-0.531168	-0.764887	-0.739613	-0.078101	0.106106	-0.660011	0	0
63905	2.322695	-0.619083	9.355519	0.037245	-0.060063	-0.293613	-0.049733	-0.530595	-0.765798	-0.741457	-0.079095	0.106135	-0.657816	0	0
63906	2.331341	-0.363189	9.475177	-0.004588	-0.044358	-0.273409	-0.048973	-0.528698	-0.763682	-0.743215	-0.079690	0.106329	-0.655725	0	0
63907	2.319565	-0.304338	9.430285	-0.016373	-0.048025	-0.256821	-0.049245	-0.527340	-0.763002	-0.744861	-0.080163	0.106644	-0.653745	0	0
63908	2.426345	-0.326219	9.570354	0.001172	-0.051931	-0.242907	-0.047415	-0.527045	-0.763270	-0.746396	-0.080818	0.106881	-0.651873	0	0
63909	2.523745	-0.307990	9.602259	0.022081	-0.064579	-0.229034	-0.048197	-0.527050	-0.763525	-0.747803	-0.081652	0.107088	-0.650120	0	0
63910	2.680928	-0.433209	9.829274	0.036633	-0.070586	-0.194163	-0.050296	-0.527084	-0.762469	-0.748962	-0.082640	0.107271	-0.648629	0	0
63911	2.559685	-0.719672	10.147585	-0.014524	-0.079501	-0.161752	-0.050302	-0.527369	-0.761562	-0.749940	-0.083220	0.107879	-0.647323	0	0
63912	2.506955	-0.622206	9.934711	-0.111901	-0.058459	-0.118688	-0.050580	-0.524231	-0.760978	-0.750742	-0.082934	0.108995	-0.646242	0	0
63913	2.540663	-0.657960	10.069006	-0.207528	-0.046317	-0.071263	-0.051896	-0.519028	-0.762169	-0.751326	-0.081746	0.110673	-0.645429	0	0
63914	2.575361	-0.532933	10.149881	-0.211899	-0.048708	-0.031140	-0.052948	-0.515194	-0.763128	-0.751649	-0.080550	0.112433	-0.644899	0	0
63915	2.684520	-0.197382	10.011712	-0.151086	-0.075884	-0.000013	-0.056357	-0.510015	-0.764044	-0.751688	-0.079893	0.114023	-0.644656	0	0
63916	2.730032	0.052453	9.772104	-0.132474	-0.069345	0.020865	-0.056117	-0.505641	-0.763439	-0.751584	-0.079367	0.115467	-0.644584	0	0
63917	2.740099	0.069256	9.561473	-0.126595	-0.071868	0.013860	-0.058332	-0.505239	-0.764457	-0.751514	-0.078855	0.116880	-0.644474	0	0
63918	2.695105	-0.171160	9.387190	-0.093557	-0.060737	0.013812	-0.059657	-0.501014	-0.764104	-0.751433	-0.078574	0.118003	-0.644399	0	0
63919	2.537520	-0.481129	9.444524	-0.136364	-0.065028	0.029634	-0.061496	-0.498019	-0.764292	-0.751274	-0.077924	0.119437	-0.644399	0	0
63920	2.573220	-0.580720	9.643235	-0.187641	-0.055421	0.050763	-0.063335	-0.493371	-0.765230	-0.751030	-0.076858	0.121155	-0.644491	0	0
63921	2.306764	-0.668098	10.289744	-0.211676	-0.050109	0.056055	-0.065697	-0.489280	-0.765914	-0.750772	-0.075506	0.122975	-0.644606	0	0
63922	2.359264	-0.460272	10.112327	-0.209149	0.000307	0.071876	-0.065329	-0.482705	-0.766048	-0.750470	-0.073892	0.124428	-0.644866	0	0
63923	2.295797	-0.105975	9.949358	-0.203869	0.000183	0.080534	-0.067548	-0.478319	-0.768291	-0.750104	-0.072234	0.125827	-0.645209	0	0
63924	2.408608	0.000060	9.710991	-0.164170	0.000796	0.078680	-0.069391	-0.472714	-0.769210	-0.749719	-0.070946	0.126990	-0.645571	0	0
63925	2.692497	-0.175062	9.522778	-0.127591	0.008209	0.085634	-0.068088	-0.469541	-0.770199	-0.749269	-0.069801	0.127837	-0.646050	0	0
63926	2.928079	-0.293642	9.307431	-0.091275	0.006150	0.085569	-0.069150	-0.466411	-0.769609	-0.748794	-0.069014	0.128493	-0.646555	0	0
63927	3.074069	-0.313257	9.211777	-0.060676	0.010031	0.099471	-0.070979	-0.464639	-0.770473	-0.748208	-0.068349	0.128909	-0.647221	0	0
63928	3.068537	-0.434234	9.181129	-0.047572	0.012494	0.102940	-0.072040	-0.461921	-0.769760	-0.747595	-0.067827	0.129246	-0.647917	0	0
63929	2.825281	-0.424714	9.167514	-0.058093	0.000437	0.101153	-0.073089	-0.459872	-0.770234	-0.746981	-0.067249	0.129724	-0.648590	0	0
63930	2.662238	-0.414343	9.234377	-0.059878	-0.001234	0.099383	-0.074391	-0.458364	-0.771497	-0.746381	-0.066727	0.130241	-0.649231	0	0
63931	2.635815	-0.339745	9.313525	-0.060343	-0.008594	0.122031	-0.074412	-0.455367	-0.770396	-0.745619	-0.066165	0.130813	-0.650048	0	0
63932	2.737393	-0.426708	9.416471	-0.032466	0.012118	0.122034	-0.075864	-0.452239	-0.769933	-0.744869	-0.065732	0.131067	-0.650900	0	0
63933	2.765335	-0.643040	9.422430	-0.010288	0.016826	0.142944	-0.076648	-0.450181	-0.770930	-0.743969	-0.065352	0.131138	-0.651953	0	0
63934	2.592477	-0.628750	9.581578	-0.019859	0.055046	0.162243	-0.076261	-0.448946	-0.770908	-0.743003	-0.064679	0.131017	-0.653145	0	0
63935	2.522202	-0.609412	9.423682	-0.067658	0.063807	0.185072	-0.079539	-0.448170	-0.769827	-0.741922	-0.063509	0.131137	-0.654463	0	0
63936	2.454246	-0.503887	9.811713	-0.077333	0.100256	0.202631	-0.078503	-0.445146	-0.770036	-0.740780	-0.062061	0.131080	-0.655905	0	0
63937	2.409132	-0.277229	9.983040	-0.139931	0.133754	0.213346	-0.077725	-0.441843	-0.770888	-0.739643	-0.059855	0.131165	-0.657375	0	0
63938	2.424164	0.112187	9.436220	-0.148950	0.159894	0.227360	-0.076813	-0.438534	-0.772133	-0.738452	-0.057451	0.131149	-0.658929	0	0
63939	2.566755	0.340516	9.310278	-0.116378	0.155390	0.220271	-0.076426	-0.434132	-0.773612	-0.737271	-0.055270	0.130919	-0.660482	0	0
63940	2.663256	0.224072	9.449238	-0.033756	0.146183	0.207821	-0.074341	-0.429990	-0.774848	-0.736120	-0.053830	0.130232	-0.662020	0	0
63941	2.750150	0.131843	9.600870	-0.025128	0.143448	0.207812	-0.074212	-0.429716	-0.774714	-0.734945	-0.052424	0.129480	-0.663583	0	0
63942	2.996604	0.228175	9.477914	-0.053026	0.149060	0.195725	-0.074214	-0.426553	-0.775954	-0.733877	-0.050838	0.128891	-0.665001	0	0
63943	2.994130	0.214036	9.441452	-0.063984	0.154879	0.166118	-0.070941	-0.425683	-0.777263	-0.733005	-0.049139	0.128300	-0.666204	0	0
63944	2.715363	-0.012384	9.500354	-0.053971	0.149902	0.148610	-0.070955	-0.423365	-0.776566	-0.732256	-0.047599	0.127686	-0.667257	0	0
63945	2.359510	-0.116096	9.497413	0.038077	0.153167	0.125628	-0.068473	-0.422653	-0.776830	-0.731596	-0.046715	0.126407	-0.668286	0	0
63946	2.067460	-0.132651	9.465185	0.159817	0.136577	0.126926	-0.067425	-0.422363	-0.777353	-0.730883	-0.046854	0.124453	-0.669422	0	0
63947	1.814857	-0.087312	9.292501	0.225518	0.136161	0.127560	-0.065455	-0.426044	-0.776919	-0.730094	-0.047448	0.122036	-0.670685	0	0
63948	1.693165	-0.107258	9.215131	0.287980	0.135560	0.137826	-0.064928	-0.430989	-0.775066	-0.729242	-0.048514	0.119235	-0.672038	0	0
63949	1.688720	-0.061960	9.073032	0.379864	0.150517	0.143700	-0.061655	-0.436865	-0.773251	-0.728270	-0.050110	0.115672	-0.673596	0	0
63950	1.645132	-0.041274	8.992015	0.484889	0.125404	0.136334	-0.062314	-0.443352	-0.769466	-0.727299	-0.052679	0.111615	-0.675132	0	0
63951	1.755225	0.023100	8.791856	0.575198	0.108540	0.163944	-0.061383	-0.453229	-0.766931	-0.726004	-0.055951	0.107038	-0.677002	0	0
63952	1.913904	0.077148	8.609797	0.661249	0.094060	0.154075	-0.061520	-0.461364	-0.762270	-0.724719	-0.059991	0.102017	-0.678804	0	0
63953	2.082315	0.172446	8.641159	0.733431	0.051497	0.156377	-0.061251	-0.474703	-0.757063	-0.723258	-0.064804	0.096767	-0.680686	0	0
63954	2.128638	0.191288	8.657306	0.712848	0.037429	0.170358	-0.061122	-0.484616	-0.752309	-0.721693	-0.069583	0.091806	-0.682561	0	0
63955	2.070424	0.234815	8.717377	0.636571	0.050503	0.154904	-0.061614	-0.498617	-0.749454	-0.720233	-0.073701	0.087216	-0.684271	0	0
63956	2.098347	0.061948	8.963647	0.660763	0.038855	0.158314	-0.062795	-0.508686	-0.744172	-0.718706	-0.078102	0.082582	-0.685960	0	0
63957	2.049526	0.074671	9.168330	0.735874	0.019828	0.164140	-0.063999	-0.519756	-0.735523	-0.717012	-0.083130	0.077530	-0.687730	0	0
63958	2.128148	0.218880	9.236360	0.788672	0.023706	0.168356	-0.063994	-0.532964	-0.730051	-0.715221	-0.088536	0.072127	-0.689506	0	0
63959	2.182545	0.373480	9.261515	0.755158	0.038080	0.212100	-0.064530	-0.544004	-0.723230	-0.713107	-0.093535	0.066847	-0.691565	0	0
63960	2.163097	0.410548	9.436812	0.673048	0.071475	0.236852	-0.066833	-0.557443	-0.722956	-0.710897	-0.097728	0.061955	-0.693712	0	0
63961	2.289263	0.396956	9.690345	0.631031	0.071463	0.252698	-0.068139	-0.567780	-0.718200	-0.708567	-0.101577	0.057329	-0.695937	0	0
63962	2.268080	0.527810	9.726592	0.619232	0.111142	0.289463	-0.068435	-0.578713	-0.708904	-0.706000	-0.105071	0.052577	-0.698398	0	0
63963	2.061698	0.620895	9.810161	0.507522	0.153792	0.300336	-0.070006	-0.586443	-0.704876	-0.703450	-0.107438	0.048276	-0.700917	0	0
63964	2.149891	0.710703	9.741611	0.359796	0.205248	0.320106	-0.070015	-0.592239	-0.701082	-0.700940	-0.108423	0.044705	-0.703512	0	0
63965	2.207882	0.660507	9.846087	0.302829	0.203839	0.323772	-0.070775	-0.596065	-0.702193	-0.698431	-0.108985	0.041512	-0.706112	0	0
63966	2.417789	0.687785	9.410666	0.289719	0.184046	0.364776	-0.071818	-0.600477	-0.700449	-0.695644	-0.109605	0.038630	-0.708925	0	0
63967	2.372723	0.467368	9.403727	0.260711	0.166430	0.386634	-0.070795	-0.603117	-0.696470	-0.692686	-0.110115	0.036070	-0.711870	0	0
63968	2.721644	0.260251	9.644515	0.121021	0.184095	0.430782	-0.073155	-0.604255	-0.694912	-0.689586	-0.109536	0.034460	-0.715043	0	0
63969	2.977937	0.015610	9.838488	-0.132886	0.204539	0.466538	-0.074717	-0.602334	-0.696557	-0.686468	-0.107036	0.034550	-0.718409	0	0
63970	3.075109	0.380490	9.691328	-0.398606	0.229037	0.481314	-0.075515	-0.595756	-0.697855	-0.683541	-0.102535	0.036408	-0.721757	0	0
63971	3.502441	0.694231	9.961932	-0.578424	0.202931	0.496628	-0.077986	-0.583647	-0.704894	-0.680610	-0.096997	0.039768	-0.725107	0	0
63972	3.389521	0.933648	9.909842	-0.631641	0.195793	0.480147	-0.078078	-0.572574	-0.714836	-0.677844	-0.091134	0.043532	-0.728236	0	0
63973	2.535077	0.849879	9.807328	-0.576825	0.164999	0.429184	-0.079912	-0.563238	-0.718547	-0.675303	-0.085916	0.047087	-0.731004	0	0
63974	2.246616	0.614715	9.786432	-0.448207	0.103951	0.367557	-0.082537	-0.550617	-0.722970	-0.673074	-0.082005	0.050026	-0.733310	0	0
63975	1.933460	0.390148	10.143953	-0.374716	0.094175	0.292279	-0.082828	-0.541579	-0.723572	-0.671283	-0.078730	0.052464	-0.735139	0	0
63976	2.230127	0.291810	9.806428	-0.349448	0.105037	0.255655	-0.084006	-0.534711	-0.726425	-0.669769	-0.075527	0.054579	-0.736700	0	0
63977	2.394187	0.548110	10.208194	-0.301479	0.106586	0.240693	-0.083629	-0.529498	-0.727106	-0.668281	-0.072682	0.056358	-0.738202	0	0
63978	2.134779	0.667006	9.973765	-0.194791	0.123840	0.211592	-0.082844	-0.524395	-0.729617	-0.666980	-0.070396	0.057173	-0.739536	0	0
63979	1.725567	0.551556	9.756410	-0.084949	0.116732	0.176308	-0.083369	-0.521100	-0.730851	-0.665806	-0.068958	0.057236	-0.740724	0	0
63980	1.598869	0.454558	9.406892	0.058886	0.076288	0.130404	-0.083624	-0.519441	-0.732380	-0.664889	-0.068760	0.056432	-0.741627	0	0
63981	1.762156	0.501576	9.418316	0.225796	0.064082	0.102863	-0.083626	-0.522886	-0.730494	-0.664010	-0.069819	0.054488	-0.742460	0	0
63982	1.799249	0.557331	9.176141	0.320415	0.066364	0.081657	-0.083344	-0.527532	-0.730847	-0.663264	-0.071459	0.051775	-0.743164	0	0
63983	1.911473	0.593601	9.101431	0.392772	0.042200	0.082263	-0.083352	-0.533052	-0.727308	-0.662394	-0.073801	0.048722	-0.743918	0	0
63984	2.023784	0.653659	9.070638	0.432234	0.051766	0.065613	-0.083363	-0.539952	-0.722755	-0.661647	-0.076297	0.045261	-0.744549	0	0
63985	2.162777	0.719598	9.145843	0.413663	0.035662	0.094421	-0.083248	-0.548924	-0.716679	-0.660643	-0.078826	0.042111	-0.745361	0	0
63986	2.238734	0.838706	9.291051	0.349810	0.027199	0.105051	-0.083779	-0.554311	-0.713134	-0.659629	-0.080941	0.039455	-0.746178	0	0
63987	2.105411	0.952436	9.426491	0.246578	0.045226	0.120200	-0.084970	-0.557513	-0.709801	-0.658552	-0.082291	0.037514	-0.747081	0	0
63988	2.029856	0.947303	9.510481	0.132466	0.056691	0.113577	-0.085503	-0.558499	-0.707993	-0.657644	-0.082749	0.036292	-0.747890	0	0
63989	2.107528	0.970144	9.799547	0.018691	0.075734	0.120081	-0.086557	-0.559624	-0.706445	-0.656761	-0.082375	0.035857	-0.748728	0	0
63990	1.950176	0.823105	10.488688	-0.043888	0.070258	0.106288	-0.087192	-0.558362	-0.709281	-0.656055	-0.081575	0.035860	-0.749434	0	0
63991	1.540643	0.782741	10.945482	-0.090410	0.105754	0.096875	-0.086273	-0.556420	-0.710682	-0.655444	-0.080263	0.036021	-0.750102	0	0
63992	1.377645	1.137712	10.579025	-0.101169	0.114988	0.078549	-0.084714	-0.552838	-0.711274	-0.655017	-0.078761	0.036138	-0.750628	0	0
63993	1.257239	1.283590	10.211030	-0.060465	0.111826	0.045238	-0.083663	-0.553232	-0.711811	-0.654771	-0.077609	0.035980	-0.750971	0	0
63994	1.200756	0.861559	10.666341	-0.009844	0.105561	0.026795	-0.082107	-0.551583	-0.711138	-0.654660	-0.076794	0.035432	-0.751177	0	0
63995	1.285257	0.404885	11.071900	0.062450	0.152978	0.025911	-0.080684	-0.552004	-0.709203	-0.654479	-0.076133	0.034054	-0.751466	0	0
63996	1.378202	0.422387	10.733466	0.131402	0.152626	0.016996	-0.078980	-0.554456	-0.708742	-0.654357	-0.075892	0.032131	-0.751682	0	0
63997	1.287911	0.636272	9.898465	0.178049	0.166520	0.009878	-0.076223	-0.556336	-0.709450	-0.654208	-0.075884	0.029776	-0.751909	0	0
63998	1.371274	0.641485	9.361545	0.169111	0.149281	0.002884	-0.073105	-0.556882	-0.707139	-0.654176	-0.075918	0.027582	-0.752017	0	0
63999	1.388810	0.338588	9.521464	0.132912	0.135416	0.009964	-0.071007	-0.559880	-0.706561	-0.654045	-0.075846	0.025767	-0.752202	0	0
64000	1.311463	0.027416	9.625351	0.108910	0.139909	0.012685	-0.069713	-0.563052	-0.703637	-0.653977	-0.075554	0.024095	-0.752346	0	0
64001	1.293387	-0.142903	9.676609	0.067704	0.137397	0.024153	-0.067370	-0.563456	-0.702359	-0.653786	-0.075035	0.022768	-0.752606	0	0
64002	1.153661	-0.257011	10.007484	0.036034	0.150609	0.031254	-0.066065	-0.563307	-0.702235	-0.653656	-0.074181	0.021590	-0.752838	0	0
64003	0.932785	-0.160523	10.013960	-0.046041	0.143340	0.036662	-0.063190	-0.562176	-0.702885	-0.653455	-0.072863	0.021086	-0.753156	0	0
64004	0.783564	0.083333	9.807819	-0.104882	0.152687	0.031576	-0.060198	-0.560241	-0.702087	-0.653524	-0.071069	0.020965	-0.753270	0	0
64005	0.823673	0.257018	9.654413	-0.150493	0.145606	0.006380	-0.059535	-0.557465	-0.704643	-0.653623	-0.069048	0.021202	-0.753365	0	0
64006	0.907461	0.374125	9.315187	-0.147543	0.150387	-0.018040	-0.056914	-0.554536	-0.706949	-0.654120	-0.067002	0.021383	-0.753114	0	0
64007	0.891307	0.097970	9.277734	-0.144988	0.126462	-0.052108	-0.054056	-0.549852	-0.707138	-0.654647	-0.065168	0.021658	-0.752809	0	0
64008	0.799590	0.183760	9.053487	-0.178389	0.111350	-0.070396	-0.051695	-0.547887	-0.709200	-0.655569	-0.063223	0.022293	-0.752154	0	0
64009	0.867685	0.109382	8.702213	-0.229043	0.109554	-0.095533	-0.050132	-0.544023	-0.710438	-0.656466	-0.060969	0.023278	-0.751527	0	0
64010	1.008114	-0.026891	8.624395	-0.253408	0.088735	-0.095486	-0.045950	-0.540401	-0.712221	-0.657492	-0.058710	0.024598	-0.750767	0	0
64011	1.084924	-0.175121	8.799675	-0.253401	0.082538	-0.093730	-0.044906	-0.535988	-0.714095	-0.658374	-0.056497	0.025946	-0.750119	0	0
64012	1.076550	-0.306777	9.078845	-0.201597	0.068069	-0.090418	-0.044525	-0.530907	-0.715171	-0.659230	-0.054735	0.027008	-0.749460	0	0
64013	1.044513	-0.324065	9.350505	-0.138001	0.037886	-0.092435	-0.041130	-0.528399	-0.716058	-0.660019	-0.053616	0.027788	-0.748818	0	0
64014	0.960204	-0.170737	9.378846	-0.110571	0.043122	-0.102996	-0.039942	-0.527817	-0.717878	-0.660921	-0.052643	0.028326	-0.748071	0	0
64015	0.871717	0.064825	9.217186	-0.126916	0.031534	-0.130933	-0.039839	-0.522352	-0.716990	-0.661986	-0.051652	0.029043	-0.747170	0	0
64016	0.809437	0.193920	9.004982	-0.151763	0.011124	-0.150133	-0.038267	-0.520403	-0.718396	-0.663221	-0.050660	0.030073	-0.746101	0	0
64017	0.909824	-0.069478	9.260395	-0.174957	-0.005790	-0.177980	-0.037217	-0.520109	-0.719180	-0.664645	-0.049639	0.031368	-0.744848	0	0
64018	1.073669	-0.274177	9.645919	-0.153761	-0.005501	-0.158801	-0.036170	-0.517205	-0.720693	-0.665934	-0.048760	0.032520	-0.743705	0	0
64019	1.190001	-0.313901	9.855725	-0.091579	-0.008651	-0.158968	-0.035126	-0.515957	-0.721197	-0.667168	-0.048310	0.033225	-0.742597	0	0
64020	1.160327	-0.343344	10.127158	-0.041827	-0.014067	-0.173083	-0.035918	-0.514326	-0.720899	-0.668493	-0.048245	0.033593	-0.741391	0	0
64021	1.101746	-0.381312	10.094075	0.009302	-0.009249	-0.169735	-0.034223	-0.513764	-0.720770	-0.669754	-0.048475	0.033550	-0.740240	0	0
64022	1.057964	-0.429025	9.832925	0.030032	-0.025173	-0.164611	-0.033199	-0.514062	-0.718048	-0.670981	-0.048969	0.033465	-0.739099	0	0
64023	1.052396	-0.573308	9.714786	0.039810	-0.037728	-0.148962	-0.032141	-0.515133	-0.719118	-0.672059	-0.049605	0.033397	-0.738079	0	0
64024	1.130022	-0.589932	9.841076	0.062483	-0.041619	-0.137684	-0.031753	-0.515961	-0.718226	-0.673060	-0.050430	0.033196	-0.737120	0	0
64025	1.129571	-0.605618	10.162873	0.086080	-0.038534	-0.126401	-0.031626	-0.517343	-0.717081	-0.673945	-0.051375	0.032805	-0.736263	0	0
64026	0.998598	-0.499562	10.332045	0.097559	-0.037058	-0.114248	-0.032939	-0.517503	-0.716293	-0.674745	-0.052395	0.032326	-0.735479	0	0
64027	0.920954	-0.076927	10.146165	0.099098	-0.036941	-0.117800	-0.031900	-0.519431	-0.714515	-0.675557	-0.053407	0.031829	-0.734681	0	0
64028	0.995267	0.444249	9.490900	0.032786	-0.051793	-0.134270	-0.031779	-0.519720	-0.713219	-0.676536	-0.054103	0.031915	-0.733725	0	0
64029	1.127922	0.588100	9.109767	-0.019541	-0.052789	-0.154180	-0.032563	-0.520278	-0.712964	-0.677671	-0.054440	0.032375	-0.732632	0	0
64030	1.290920	0.198677	9.298990	-0.067432	-0.066254	-0.168839	-0.032291	-0.521911	-0.713519	-0.678945	-0.054575	0.033274	-0.731402	0	0
64031	1.366082	-0.185354	9.727590	-0.083614	-0.064587	-0.162626	-0.032809	-0.520395	-0.714788	-0.680168	-0.054569	0.034282	-0.730218	0	0
64032	1.359036	-0.455919	10.275918	-0.069265	-0.055462	-0.145165	-0.031909	-0.518068	-0.714097	-0.681268	-0.054604	0.035135	-0.729149	0	0
64033	1.217752	-0.396508	10.720672	-0.038012	-0.040895	-0.143494	-0.031135	-0.516148	-0.713805	-0.682330	-0.054728	0.035660	-0.728120	0	0
64034	0.900534	-0.191280	10.406490	-0.026976	-0.006153	-0.127801	-0.031264	-0.516423	-0.713809	-0.683294	-0.054686	0.035877	-0.727208	0	0
64035	0.744391	0.145705	10.344681	-0.041190	-0.016317	-0.136571	-0.030743	-0.517245	-0.713308	-0.684314	-0.054597	0.036253	-0.726236	0	0
64036	0.854487	0.210105	10.142101	-0.077464	-0.028388	-0.129512	-0.031274	-0.516437	-0.712637	-0.685306	-0.054371	0.036988	-0.725280	0	0
64037	0.926269	0.296651	9.502498	-0.101264	-0.030410	-0.150386	-0.029451	-0.512437	-0.713744	-0.686450	-0.053971	0.037881	-0.724181	0	0
64038	1.101828	0.310103	9.246837	-0.055894	-0.058602	-0.157553	-0.029845	-0.511342	-0.713980	-0.687621	-0.054123	0.038653	-0.723017	0	0
64039	1.184440	0.285360	9.225207	-0.011637	-0.059973	-0.148948	-0.029589	-0.511073	-0.713456	-0.688691	-0.054551	0.039100	-0.721941	0	0
64040	1.271711	0.226495	9.212669	0.044329	-0.074339	-0.152622	-0.029068	-0.510243	-0.713704	-0.689762	-0.055504	0.039258	-0.720838	0	0
64041	1.315026	0.189485	9.453255	0.095596	-0.095464	-0.169391	-0.028802	-0.512437	-0.713228	-0.690902	-0.056937	0.039166	-0.719638	0	0
64042	1.320024	0.268749	9.744802	0.154051	-0.104547	-0.177443	-0.030389	-0.514686	-0.709743	-0.692067	-0.058874	0.038728	-0.718385	0	0
64043	1.233305	0.454470	9.918929	0.140037	-0.105219	-0.182669	-0.031032	-0.517567	-0.709665	-0.693265	-0.060688	0.038375	-0.717097	0	0
64044	1.282637	0.618734	10.171925	0.121192	-0.094957	-0.215738	-0.031307	-0.519655	-0.707099	-0.694719	-0.062342	0.038083	-0.715562	0	0
64045	1.176500	0.779792	10.176669	0.073140	-0.090675	-0.239170	-0.030396	-0.521305	-0.705835	-0.696360	-0.063605	0.038068	-0.713855	0	0
64046	1.108826	0.805272	9.900166	0.045096	-0.083057	-0.260889	-0.030789	-0.523651	-0.704576	-0.698180	-0.064661	0.038208	-0.711972	0	0
64047	1.093686	0.715389	9.918605	0.060137	-0.075723	-0.288817	-0.028841	-0.523236	-0.703409	-0.700178	-0.065740	0.038143	-0.709912	0	0
64048	1.212981	0.701251	9.787329	0.077041	-0.091417	-0.299359	-0.027144	-0.525011	-0.702414	-0.702242	-0.067092	0.038090	-0.707746	0	0
64049	1.364428	0.760587	9.571615	0.073966	-0.096325	-0.318538	-0.027019	-0.527359	-0.700638	-0.704419	-0.068422	0.038049	-0.705454	0	0
64050	1.396815	0.854624	9.383358	0.091607	-0.104868	-0.336937	-0.026616	-0.530092	-0.700694	-0.706708	-0.069985	0.037961	-0.703011	0	0
64051	1.543452	0.923707	9.167895	0.103397	-0.117063	-0.344843	-0.025699	-0.533383	-0.699463	-0.709023	-0.071680	0.037840	-0.700512	0	0
64052	1.696494	0.938480	9.469633	0.125367	-0.109916	-0.369285	-0.025175	-0.534202	-0.699222	-0.711495	-0.073527	0.037527	-0.697826	0	0
64053	1.692849	0.842247	10.054260	0.127984	-0.106525	-0.369269	-0.022445	-0.536949	-0.696300	-0.713944	-0.075334	0.037145	-0.695147	0	0
64054	1.595828	0.935485	10.258781	0.081900	-0.084862	-0.390030	-0.019831	-0.539401	-0.695194	-0.716592	-0.076701	0.036941	-0.692278	0	0
64055	1.431186	1.109801	10.427281	0.002026	-0.047019	-0.421133	-0.018406	-0.537891	-0.694394	-0.719494	-0.077210	0.036963	-0.689203	0	0
64056	1.346455	1.167340	10.338056	-0.074480	-0.026695	-0.450529	-0.015792	-0.537725	-0.694670	-0.722660	-0.077072	0.037372	-0.685876	0	0
64057	1.360085	1.018118	10.432461	-0.086900	-0.005227	-0.476581	-0.011485	-0.536176	-0.694800	-0.725998	-0.076666	0.037656	-0.682372	0	0
64058	1.400476	0.868619	10.531087	-0.064535	0.022846	-0.495734	-0.007696	-0.535725	-0.695079	-0.729469	-0.076275	0.037604	-0.678707	0	0
64059	1.410161	0.824459	10.346230	-0.042159	0.026308	-0.502762	-0.003376	-0.536770	-0.695652	-0.732927	-0.075981	0.037329	-0.675020	0	0
64060	1.347523	0.846887	9.902508	-0.037224	0.037121	-0.520207	0.001843	-0.537280	-0.694527	-0.736512	-0.075697	0.036967	-0.671158	0	0
64061	1.386377	0.733313	9.386715	-0.078605	0.049789	-0.524399	0.007607	-0.535273	-0.697265	-0.740112	-0.074979	0.036744	-0.667280	0	0
64062	1.312761	0.636290	9.437878	-0.054170	0.049453	-0.514877	0.011269	-0.536745	-0.697059	-0.743631	-0.074483	0.036408	-0.663430	0	0
64063	1.571002	0.214882	9.152327	-0.069952	0.020746	-0.518320	0.016757	-0.536414	-0.697353	-0.747133	-0.074015	0.036347	-0.659541	0	0
64064	1.336359	-0.339271	9.401654	-0.114265	0.032171	-0.502434	0.021721	-0.535127	-0.697884	-0.750571	-0.073176	0.036544	-0.655708	0	0
64065	1.232391	-0.639686	9.431253	-0.165377	0.031197	-0.472615	0.025775	-0.532053	-0.699677	-0.753806	-0.071896	0.037063	-0.652100	0	0
64066	1.044428	-0.749409	9.402558	-0.182895	0.028293	-0.444678	0.029567	-0.529945	-0.701095	-0.756856	-0.070543	0.037776	-0.648664	0	0
64067	0.905418	-0.797137	9.436564	-0.174536	0.015508	-0.413354	0.034130	-0.527162	-0.701204	-0.759672	-0.069257	0.038507	-0.645460	0	0
64068	0.955479	-0.596224	9.227631	-0.158570	0.011546	-0.390748	0.037914	-0.525067	-0.701581	-0.762319	-0.068174	0.039226	-0.642405	0	0
64069	1.375664	-0.287886	9.333687	-0.191354	-0.013093	-0.371499	0.039486	-0.521741	-0.703611	-0.764837	-0.066917	0.040308	-0.639470	0	0
64070	1.479130	-0.049556	9.431535	-0.173518	0.019714	-0.357509	0.043653	-0.518279	-0.703573	-0.767254	-0.065652	0.041082	-0.636650	0	0
64071	1.485577	0.171803	9.163370	-0.237515	0.023767	-0.359080	0.047052	-0.514802	-0.705352	-0.769711	-0.063799	0.042186	-0.633794	0	0
64072	1.350014	0.262091	9.005571	-0.344486	0.047377	-0.360478	0.048742	-0.509979	-0.706573	-0.772235	-0.061044	0.043828	-0.630877	0	0
64073	1.408802	0.347926	9.099859	-0.422523	0.028749	-0.362047	0.051613	-0.503347	-0.709329	-0.774789	-0.057733	0.046064	-0.627891	0	0
64074	1.568611	0.263515	9.366133	-0.414075	0.009382	-0.362090	0.056588	-0.497638	-0.713160	-0.777307	-0.054676	0.048437	-0.624866	0	0
64075	1.848550	0.315130	9.529881	-0.348310	0.010456	-0.357006	0.058152	-0.491433	-0.715655	-0.779734	-0.052060	0.050358	-0.621907	0	0
64076	2.088912	0.220960	9.518146	-0.261656	0.016611	-0.350216	0.059994	-0.487541	-0.718978	-0.782057	-0.050137	0.051728	-0.619030	0	0
64077	1.898849	0.160300	9.444196	-0.160326	0.008715	-0.338346	0.062985	-0.484229	-0.718804	-0.784239	-0.049002	0.052517	-0.616287	0	0
64078	1.633517	0.491854	9.079770	-0.204471	-0.033940	-0.319228	0.064810	-0.482288	-0.719301	-0.786293	-0.047818	0.053942	-0.613634	0	0
64079	1.878710	0.073816	9.598382	-0.201103	0.012005	-0.308554	0.068085	-0.479490	-0.721614	-0.788291	-0.046338	0.054977	-0.611087	0	0
64080	1.843545	-0.039484	9.994646	-0.153506	0.006267	-0.303465	0.069390	-0.477414	-0.722364	-0.790225	-0.045300	0.055781	-0.608589	0	0
64081	1.677407	-0.136298	10.098793	-0.075713	0.014514	-0.308045	0.071611	-0.474776	-0.723631	-0.792145	-0.044799	0.056036	-0.606101	0	0
64082	1.627278	-0.347024	10.317273	-0.080724	0.005627	-0.298444	0.074985	-0.471061	-0.722540	-0.794002	-0.044335	0.056403	-0.603667	0	0
64083	1.837827	-0.185156	10.002389	-0.096762	0.030078	-0.290465	0.075633	-0.470376	-0.722140	-0.795818	-0.043566	0.056673	-0.601302	0	0
64084	1.524135	0.186380	9.571857	-0.120062	0.034741	-0.287858	0.078631	-0.466914	-0.723006	-0.797625	-0.042608	0.057049	-0.598936	0	0
64085	1.266259	0.147597	9.327887	-0.146057	0.043042	-0.296520	0.080597	-0.464821	-0.724672	-0.799489	-0.041374	0.057509	-0.596488	0	0
64086	1.072513	-0.418134	9.934432	-0.206491	0.055820	-0.305868	0.084385	-0.462168	-0.725820	-0.801435	-0.039608	0.058224	-0.593922	0	0
64087	1.129334	-0.651459	10.138015	-0.316329	0.068373	-0.278437	0.086462	-0.457075	-0.726516	-0.803252	-0.036838	0.059494	-0.591514	0	0
64088	1.234115	-0.263091	9.836061	-0.374704	0.088726	-0.265152	0.089859	-0.450983	-0.729417	-0.805011	-0.033503	0.060956	-0.589169	0	0
64089	1.206233	-0.078357	9.614170	-0.320330	0.083984	-0.264477	0.091152	-0.444660	-0.730605	-0.806726	-0.030598	0.062126	-0.586853	0	0
64090	1.274817	-0.024173	9.489880	-0.214163	0.076227	-0.266549	0.093759	-0.439412	-0.732344	-0.808405	-0.028630	0.062744	-0.584572	0	0
64091	1.126787	-0.322094	9.767488	-0.158807	0.061729	-0.261508	0.096886	-0.436090	-0.732822	-0.810020	-0.027156	0.063145	-0.582360	0	0
64092	1.294765	-0.685237	9.990866	-0.108359	0.069875	-0.254588	0.099379	-0.434809	-0.734769	-0.811581	-0.026073	0.063199	-0.580226	0	0
64093	1.523261	-1.095422	10.250915	-0.059542	0.075302	-0.242422	0.101460	-0.432050	-0.734860	-0.813054	-0.025309	0.062917	-0.578225	0	0
64094	1.456968	-1.162427	10.435498	-0.028882	0.080916	-0.226797	0.104860	-0.430911	-0.735774	-0.814430	-0.024790	0.062426	-0.576361	0	0
64095	1.556283	-0.892128	10.059356	-0.043097	0.077137	-0.200615	0.105898	-0.430086	-0.735244	-0.815648	-0.024119	0.062045	-0.574705	0	0
64096	1.450699	-0.700664	9.727984	-0.091247	0.094984	-0.196102	0.108772	-0.428542	-0.736016	-0.816860	-0.022992	0.061806	-0.573054	0	0
64097	1.345568	-0.431489	9.392865	-0.082369	0.087743	-0.179623	0.111630	-0.426338	-0.734951	-0.817966	-0.021929	0.061571	-0.571541	0	0
64098	1.156530	-0.331049	9.236446	-0.035730	0.078675	-0.176336	0.113186	-0.423863	-0.734653	-0.819037	-0.021337	0.061151	-0.570074	0	0
64099	1.183772	-0.269428	9.130164	0.007572	0.062433	-0.164300	0.115807	-0.423824	-0.735713	-0.820014	-0.021147	0.060613	-0.568732	0	0
64100	1.346419	-0.262818	9.504198	0.033490	0.049798	-0.157406	0.117116	-0.423944	-0.735986	-0.820939	-0.021274	0.060040	-0.567452	0	0
64101	1.406345	-0.007933	9.455598	-0.006047	0.056044	-0.146824	0.118682	-0.425998	-0.734735	-0.821811	-0.021004	0.059639	-0.566241	0	0
64102	1.404160	-0.296965	9.913969	-0.021681	0.050025	-0.150250	0.120893	-0.423513	-0.734702	-0.822703	-0.020673	0.059378	-0.564984	0	0
64103	1.247145	-0.562582	9.691072	-0.048848	0.072884	-0.143127	0.121798	-0.422693	-0.733911	-0.823569	-0.019956	0.059083	-0.563778	0	0
64104	1.121599	-0.430693	9.494895	-0.012347	0.049616	-0.122400	0.123115	-0.422663	-0.735222	-0.824296	-0.019688	0.058778	-0.562755	0	0
64105	0.996856	-0.490813	9.760823	0.027138	0.053037	-0.136472	0.125590	-0.422375	-0.734453	-0.825094	-0.019702	0.058219	-0.561642	0	0
64106	1.074714	-0.459356	9.928951	0.034289	0.058025	-0.126874	0.126906	-0.422485	-0.735506	-0.825841	-0.019773	0.057581	-0.560607	0	0
64107	1.139989	-0.500574	10.093915	0.010910	0.066997	-0.132870	0.128328	-0.422219	-0.733818	-0.826627	-0.019571	0.056997	-0.559515	0	0
64108	1.045274	-0.839981	10.350331	-0.039856	0.076055	-0.130929	0.128711	-0.420303	-0.733523	-0.827415	-0.018931	0.056624	-0.558408	0	0
64109	0.925393	-0.613432	9.930207	-0.055029	0.102366	-0.123878	0.131584	-0.418899	-0.734037	-0.828180	-0.017973	0.056113	-0.557357	0	0
64110	0.885677	-0.023915	9.329393	-0.036652	0.091286	-0.141481	0.134459	-0.419695	-0.733813	-0.829033	-0.017280	0.055595	-0.556161	0	0
64111	0.881124	0.034154	9.349694	-0.023652	0.087399	-0.176427	0.136283	-0.417483	-0.734173	-0.830070	-0.016696	0.055023	-0.554686	0	0
64112	0.938712	-0.015195	9.817360	-0.028749	0.073189	-0.165095	0.138757	-0.417196	-0.733273	-0.831038	-0.016182	0.054606	-0.553293	0	0
64113	1.021644	0.068676	10.070856	-0.100222	0.091711	-0.198846	0.141368	-0.415659	-0.733783	-0.832207	-0.014952	0.054419	-0.551586	0	0
64114	0.887181	0.325372	9.789502	-0.193645	0.111022	-0.209036	0.143203	-0.412741	-0.735823	-0.833451	-0.012882	0.054591	-0.549739	0	0
64115	0.767065	0.529065	9.461061	-0.207863	0.117650	-0.228208	0.146472	-0.408162	-0.738231	-0.834798	-0.010634	0.054776	-0.547722	0	0
64116	0.540868	0.192217	9.807712	-0.161821	0.100227	-0.252812	0.148813	-0.405677	-0.738069	-0.836257	-0.008912	0.054858	-0.545514	0	0
64117	0.423166	-0.278857	10.355742	-0.035862	0.098565	-0.267104	0.152591	-0.403591	-0.737795	-0.837773	-0.008221	0.054253	-0.543254	0	0
64118	0.203286	-0.404747	10.497032	0.067773	0.111094	-0.277858	0.156381	-0.403827	-0.737827	-0.839344	-0.008374	0.052991	-0.540948	0	0
64119	0.177660	-0.297473	10.034295	0.036551	0.111492	-0.283018	0.158202	-0.403822	-0.736798	-0.840932	-0.008213	0.051870	-0.538586	0	0
64120	0.129071	-0.358371	9.652012	0.001515	0.094603	-0.298669	0.161195	-0.402984	-0.735761	-0.842590	-0.007910	0.051102	-0.536068	0	0
64121	0.269499	-0.529096	9.396962	-0.002635	0.103344	-0.297723	0.166034	-0.402379	-0.736565	-0.844240	-0.007457	0.050250	-0.533552	0	0
64122	0.457063	-0.895866	9.493937	0.044563	0.089144	-0.310916	0.167207	-0.403474	-0.735683	-0.845941	-0.007552	0.049296	-0.530940	0	0
64123	0.523619	-1.145325	9.612327	0.039570	0.074952	-0.298693	0.170339	-0.402071	-0.735939	-0.847562	-0.007594	0.048451	-0.528425	0	0
64124	0.592389	-1.084819	9.354960	-0.039618	0.064767	-0.279299	0.173076	-0.400402	-0.735926	-0.849077	-0.007089	0.048150	-0.526023	0	0
64125	0.733338	-0.775609	8.939672	-0.096977	0.051345	-0.284417	0.175818	-0.400378	-0.735684	-0.850606	-0.006081	0.048223	-0.523552	0	0
64126	0.901987	-0.655135	8.889070	-0.095459	0.026784	-0.280989	0.178432	-0.397322	-0.737206	-0.852098	-0.005302	0.048539	-0.521099	0	0
64127	1.252088	-0.665257	9.093898	-0.048905	0.010530	-0.277625	0.179462	-0.395132	-0.736389	-0.853555	-0.004919	0.048713	-0.518698	0	0
64128	1.376172	-0.622746	9.324065	0.001664	0.022046	-0.261150	0.181290	-0.393464	-0.737021	-0.854923	-0.004983	0.048564	-0.516453	0	0
64129	1.398711	-0.472286	9.529061	-0.009059	0.029364	-0.277681	0.183370	-0.392634	-0.736108	-0.856373	-0.004854	0.048378	-0.514063	0	0
64130	1.462760	-0.313928	9.646050	-0.057433	0.029647	-0.274056	0.184289	-0.392480	-0.736762	-0.857800	-0.004379	0.048467	-0.511675	0	0
64131	1.380190	-0.281905	9.667783	-0.048099	0.042045	-0.287148	0.186110	-0.391786	-0.736111	-0.859293	-0.003870	0.048383	-0.509176	0	0
64132	1.346068	-0.282155	9.716990	0.025230	0.046867	-0.295203	0.189770	-0.391334	-0.736519	-0.860819	-0.004027	0.047901	-0.506635	0	0
64133	1.336184	-0.285783	9.833381	0.161548	0.040703	-0.302596	0.191201	-0.390918	-0.735870	-0.862365	-0.005349	0.046771	-0.504093	0	0
64134	1.384854	-0.327466	9.613761	0.270827	0.021780	-0.316915	0.193556	-0.395569	-0.734154	-0.863956	-0.007759	0.045262	-0.501470	0	0
64135	1.492043	-0.340942	9.431931	0.269322	0.016119	-0.343950	0.195654	-0.398566	-0.733707	-0.865664	-0.010166	0.043806	-0.498602	0	0
64136	1.549579	-0.459676	9.588705	0.209426	0.027312	-0.362038	0.197752	-0.401975	-0.733008	-0.867456	-0.012037	0.042550	-0.495545	0	0
64137	1.434450	-0.580702	9.647749	0.133967	0.022855	-0.374047	0.200597	-0.401029	-0.729883	-0.869301	-0.013260	0.041710	-0.492342	0	0
64138	1.343736	-0.662119	9.837533	0.108553	0.032121	-0.394885	0.202435	-0.403200	-0.729939	-0.871241	-0.014246	0.040906	-0.488940	0	0
64139	1.383574	-0.848903	10.235861	0.091979	0.025267	-0.400060	0.206092	-0.403165	-0.729834	-0.873192	-0.015104	0.040251	-0.485477	0	0
64140	1.078092	-1.010329	10.584419	0.116236	0.042696	-0.407087	0.208453	-0.406294	-0.729522	-0.875164	-0.016110	0.039314	-0.481958	0	0
64141	1.035745	-0.473165	9.890917	0.036337	0.041889	-0.419137	0.212111	-0.406671	-0.729295	-0.877192	-0.016403	0.038776	-0.478291	0	0
64142	0.988302	-0.360347	9.382761	-0.067615	0.058802	-0.437999	0.214848	-0.406792	-0.728406	-0.879315	-0.015733	0.038574	-0.474416	0	0
64143	0.895352	-0.855271	9.433549	-0.162854	0.054481	-0.450780	0.217854	-0.404008	-0.729805	-0.881494	-0.014224	0.038867	-0.470377	0	0
64144	0.736734	-1.289677	9.769986	-0.179609	0.043703	-0.427187	0.221101	-0.398222	-0.730236	-0.883541	-0.012635	0.039329	-0.466529	0	0
64145	0.595634	-1.251516	9.940846	-0.147051	0.036629	-0.436049	0.224232	-0.395171	-0.730980	-0.885603	-0.011324	0.039700	-0.462604	0	0
64146	0.456771	-0.880217	9.835546	-0.143349	0.032891	-0.418686	0.227227	-0.389926	-0.732201	-0.887565	-0.010101	0.040087	-0.458823	0	0
64147	0.461625	-0.533898	9.462668	-0.206247	0.034770	-0.446449	0.229051	-0.385784	-0.733566	-0.889642	-0.008265	0.040738	-0.454762	0	0
64148	0.636975	-0.561434	9.182218	-0.297756	0.034517	-0.442666	0.232432	-0.380682	-0.734011	-0.891685	-0.005671	0.041812	-0.450687	0	0
64149	0.706169	-0.797524	9.186943	-0.379903	0.026394	-0.444158	0.234515	-0.372964	-0.736610	-0.893707	-0.002318	0.043320	-0.446548	0	0
64150	0.684143	-1.174849	9.523459	-0.441917	0.010870	-0.431771	0.237619	-0.360317	-0.738598	-0.895638	0.001461	0.045249	-0.442474	0	0
64151	0.691526	-1.499936	9.942358	-0.450562	0.024345	-0.402012	0.237597	-0.349888	-0.740738	-0.897408	0.005471	0.047082	-0.438649	0	0
64152	0.609821	-1.696105	10.185987	-0.356759	0.020649	-0.381352	0.242157	-0.343392	-0.742207	-0.899062	0.008552	0.048546	-0.435037	0	0
64153	0.481629	-1.568466	10.156869	-0.217840	0.012084	-0.346924	0.244625	-0.338022	-0.742900	-0.900553	0.010464	0.049460	-0.431798	0	0
64154	0.341592	-1.414775	9.975864	-0.166627	0.010693	-0.334905	0.245022	-0.332916	-0.745929	-0.901984	0.011814	0.050183	-0.428681	0	0
64155	0.319507	-1.095114	9.620177	-0.210767	0.007575	-0.333081	0.246314	-0.330034	-0.745491	-0.903384	0.013667	0.051096	-0.425558	0	0
64156	0.394014	-0.888750	9.338122	-0.319897	-0.008144	-0.334565	0.248923	-0.323957	-0.747865	-0.904753	0.016321	0.052641	-0.422355	0	0
64157	0.579350	-0.845113	9.198879	-0.436946	-0.007002	-0.351642	0.249157	-0.317251	-0.747605	-0.906149	0.020151	0.054645	-0.418930	0	0
64158	0.709584	-1.008563	9.392076	-0.469823	-0.027244	-0.384710	0.250189	-0.309002	-0.749795	-0.907636	0.024053	0.057001	-0.415174	0	0
64159	0.791466	-1.141152	9.465774	-0.459612	-0.038660	-0.388234	0.250956	-0.299108	-0.752342	-0.909097	0.027936	0.059392	-0.411382	0	0
64160	0.818157	-1.125990	9.610641	-0.461523	-0.043827	-0.393473	0.249358	-0.285403	-0.755057	-0.910546	0.031688	0.061863	-0.407522	0	0
64161	0.917333	-1.226425	9.616605	-0.503485	-0.048440	-0.414272	0.250376	-0.276762	-0.755677	-0.912022	0.035911	0.064527	-0.403439	0	0
64162	1.193038	-1.478615	9.819706	-0.560686	-0.035634	-0.429699	0.251797	-0.267686	-0.757984	-0.913509	0.040573	0.067333	-0.399150	0	0
64163	1.298786	-1.721382	9.741173	-0.596968	-0.026541	-0.436504	0.251245	-0.257275	-0.759208	-0.914961	0.045716	0.070178	-0.394755	0	0
64164	1.143276	-1.699709	9.657913	-0.523992	-0.019404	-0.422768	0.252262	-0.244506	-0.761570	-0.916357	0.050107	0.072682	-0.390507	0	0
64165	1.186917	-1.692343	9.836173	-0.461461	-0.017519	-0.408981	0.253545	-0.234893	-0.763214	-0.917686	0.054058	0.074897	-0.386420	0	0
64166	1.239261	-1.878371	9.936424	-0.367579	0.009520	-0.398682	0.253785	-0.226801	-0.764359	-0.919022	0.057140	0.076511	-0.382465	0	0
64167	1.218753	-2.053256	9.963462	-0.292937	0.021066	-0.391874	0.256118	-0.218822	-0.765782	-0.920351	0.059700	0.077713	-0.378618	0	0
64168	1.045786	-2.095098	9.930545	-0.213192	0.027387	-0.385133	0.257014	-0.213059	-0.766197	-0.921695	0.061438	0.078564	-0.374876	0	0
64169	0.995647	-1.947972	9.834531	-0.165922	0.052988	-0.367777	0.259083	-0.209081	-0.765352	-0.922996	0.062966	0.078975	-0.371316	0	0
64170	1.028412	-1.712630	10.038078	-0.134624	0.084210	-0.369542	0.259074	-0.203588	-0.766807	-0.924343	0.064202	0.078997	-0.367733	0	0
64171	0.997210	-1.556793	10.457451	-0.086411	0.090927	-0.377531	0.259969	-0.200305	-0.765968	-0.925732	0.065120	0.078772	-0.364109	0	0
64172	0.993397	-1.381598	10.421295	0.034641	0.096979	-0.375270	0.262973	-0.200140	-0.765856	-0.927190	0.064829	0.078060	-0.360587	0	0
64173	1.176689	-1.288391	10.190803	0.175661	0.082333	-0.400129	0.264926	-0.200130	-0.765088	-0.928794	0.063254	0.076983	-0.356952	0	0
64174	1.383624	-1.293659	10.067312	0.265218	0.088900	-0.417785	0.267015	-0.202866	-0.763594	-0.930510	0.060759	0.075541	-0.353205	0	0
64175	1.447521	-1.283697	9.555120	0.318336	0.078359	-0.435410	0.268736	-0.206393	-0.764717	-0.932280	0.057796	0.074021	-0.349333	0	0
64176	1.484937	-1.486434	9.861275	0.357916	0.076395	-0.444224	0.270316	-0.211040	-0.764038	-0.934080	0.054371	0.072382	-0.345398	0	0
64177	1.457048	-1.652833	10.004817	0.435817	0.084524	-0.444414	0.272028	-0.217197	-0.762869	-0.935890	0.050311	0.070402	-0.341501	0	0
64178	1.249388	-1.753065	10.230931	0.472214	0.080686	-0.439317	0.274521	-0.223212	-0.761442	-0.937664	0.045832	0.068322	-0.337665	0	0
64179	1.149581	-1.355664	10.149312	0.444779	0.075423	-0.421865	0.276499	-0.230049	-0.760418	-0.939322	0.041668	0.066381	-0.333962	0	0
64180	1.091249	-0.987431	9.819365	0.376043	0.070376	-0.397306	0.280176	-0.237693	-0.759162	-0.940838	0.038082	0.064697	-0.330437	0	0
64181	1.060350	-0.893081	9.651943	0.261742	0.030067	-0.388381	0.280060	-0.241939	-0.758984	-0.942227	0.035500	0.063777	-0.326926	0	0
64182	0.957970	-0.958256	9.479058	0.174591	0.028061	-0.382909	0.281623	-0.242069	-0.758346	-0.943550	0.033678	0.063145	-0.323407	0	0
64183	0.644367	-1.269653	9.786931	0.136622	0.041827	-0.351372	0.283970	-0.243016	-0.757340	-0.944749	0.032338	0.062506	-0.320150	0	0
64184	0.611392	-1.428868	10.163122	0.073022	0.047293	-0.338944	0.286843	-0.242714	-0.757354	-0.945882	0.031564	0.062003	-0.316964	0	0
64185	0.620187	-1.194544	10.037935	-0.009243	0.057933	-0.309042	0.287613	-0.238735	-0.757542	-0.946887	0.031690	0.061658	-0.314005	0	0
64186	0.963298	-0.816216	9.800547	-0.028231	0.041211	-0.295066	0.286558	-0.238211	-0.756482	-0.947826	0.031882	0.061518	-0.311168	0	0
64187	1.041483	-0.823047	9.479054	-0.090343	0.023153	-0.282715	0.288268	-0.238038	-0.758054	-0.948684	0.032677	0.061748	-0.308413	0	0
64188	1.147026	-1.102161	9.395167	-0.138293	0.010889	-0.260758	0.289022	-0.233121	-0.756661	-0.949445	0.033839	0.062225	-0.305838	0	0
64189	1.137626	-1.078317	9.221402	-0.191367	-0.010186	-0.228395	0.292164	-0.229913	-0.758965	-0.950065	0.035521	0.063064	-0.303541	0	0
64190	1.001879	-0.992032	9.206397	-0.150767	-0.017495	-0.225076	0.290852	-0.224704	-0.760677	-0.950680	0.036736	0.063837	-0.301301	0	0
64191	1.128616	-0.901566	9.488029	-0.096404	-0.035559	-0.218295	0.290324	-0.223341	-0.760646	-0.951274	0.037440	0.064628	-0.299164	0	0
64192	1.192393	-0.805450	9.526663	-0.040166	-0.036958	-0.213229	0.291226	-0.219222	-0.760963	-0.951871	0.037552	0.065248	-0.297111	0	0
64193	1.192471	-0.804729	9.461301	0.021642	-0.019269	-0.201148	0.288208	-0.217069	-0.760378	-0.952459	0.037182	0.065529	-0.295205	0	0
64194	1.158187	-0.838633	9.480979	0.095864	-0.033830	-0.199663	0.290054	-0.219777	-0.761226	-0.953058	0.036016	0.065711	-0.293368	0	0
64195	1.065251	-0.911173	9.528094	0.135921	-0.032572	-0.187571	0.290851	-0.221677	-0.761920	-0.953631	0.034519	0.065779	-0.291668	0	0
64196	1.072082	-1.005157	9.461228	0.134121	-0.043041	-0.187585	0.290070	-0.225534	-0.760557	-0.954192	0.032970	0.065932	-0.289972	0	0
64197	1.162354	-0.960012	9.479155	0.138121	-0.032956	-0.166624	0.289414	-0.224581	-0.760664	-0.954694	0.031462	0.065991	-0.288470	0	0
64198	1.255006	-0.931447	9.458053	0.135655	-0.038344	-0.157899	0.288901	-0.226774	-0.760834	-0.955164	0.029931	0.066084	-0.287051	0	0
64199	1.274344	-0.960357	9.423299	0.136856	-0.040362	-0.142201	0.289438	-0.228674	-0.761656	-0.955582	0.028426	0.066212	-0.285782	0	0
64200	1.254444	-1.065290	9.269733	0.126950	-0.040585	-0.122977	0.286829	-0.231997	-0.760661	-0.955940	0.026994	0.066341	-0.284692	0	0
64201	1.236968	-1.156537	9.193783	0.091037	-0.032644	-0.110632	0.288539	-0.232651	-0.761728	-0.956254	0.025972	0.066516	-0.283690	0	0
64202	1.278469	-1.146427	9.125176	0.070472	-0.045826	-0.096649	0.286843	-0.233491	-0.761602	-0.956514	0.025083	0.066848	-0.282812	0	0
64203	1.371161	-1.094529	9.189145	0.043007	-0.047570	-0.086097	0.285799	-0.233912	-0.761603	-0.956733	0.024497	0.067297	-0.282015	0	0
64204	1.480320	-1.135311	9.280467	0.105624	-0.046625	-0.068809	0.285011	-0.235027	-0.760577	-0.956920	0.023288	0.067531	-0.281427	0	0
64205	1.598341	-1.221010	9.915698	0.146672	-0.047403	-0.047964	0.283861	-0.238578	-0.762071	-0.957053	0.021738	0.067678	-0.281064	0	0
64206	1.534192	-1.345850	10.060671	0.130086	-0.000256	-0.039055	0.283481	-0.240766	-0.762502	-0.957189	0.020445	0.067393	-0.280767	0	0
64207	1.442303	-1.254783	10.018088	0.091485	-0.000161	-0.025010	0.283470	-0.239957	-0.761575	-0.957274	0.019578	0.067238	-0.280576	0	0
64208	1.463382	-1.019465	9.793365	0.043722	0.022606	-0.003896	0.284121	-0.241881	-0.760445	-0.957308	0.019200	0.066969	-0.280550	0	0
64209	1.488726	-0.821929	9.909385	0.018049	0.027828	0.008390	0.284649	-0.243795	-0.760225	-0.957303	0.019136	0.066748	-0.280624	0	0
64210	1.556082	-0.923863	10.075857	0.050975	0.031000	0.010070	0.282565	-0.244356	-0.760743	-0.957304	0.018721	0.066375	-0.280736	0	0
64211	1.470614	-0.958143	10.169346	0.125660	0.051298	0.016879	0.283606	-0.245453	-0.759730	-0.957310	0.017697	0.065627	-0.280958	0	0
64212	1.342659	-0.837486	9.893168	0.210468	0.068240	0.014900	0.285961	-0.249832	-0.758009	-0.957348	0.015863	0.064449	-0.281212	0	0
64213	1.251476	-0.689318	9.514846	0.229519	0.069900	0.016561	0.284145	-0.255887	-0.756812	-0.957377	0.013896	0.063232	-0.281493	0	0
64214	1.208901	-0.562755	9.076985	0.172138	0.070670	0.001006	0.285730	-0.258598	-0.757658	-0.957440	0.012427	0.062140	-0.281590	0	0
64215	1.218997	-0.536485	8.888279	0.099422	0.050216	0.004646	0.289653	-0.260067	-0.757455	-0.957467	0.011639	0.061481	-0.281675	0	0
64216	1.369956	-0.513848	8.919010	0.031496	0.022900	-0.005679	0.290428	-0.261588	-0.755667	-0.957501	0.011378	0.061243	-0.281624	0	0
64217	1.505049	-0.663633	9.189766	0.003060	0.021228	-0.002073	0.287287	-0.260801	-0.755368	-0.957517	0.011421	0.061138	-0.281588	0	0
64218	1.440205	-0.836268	9.706927	-0.009799	0.014156	0.004935	0.287815	-0.261889	-0.755523	-0.957511	0.011537	0.061098	-0.281615	0	0
64219	1.191423	-0.887966	9.966156	-0.026717	0.022844	0.017190	0.289636	-0.259957	-0.755368	-0.957470	0.011886	0.061060	-0.281746	0	0
64220	0.860023	-0.949428	10.074623	-0.093042	0.028552	0.023461	0.287552	-0.261069	-0.755636	-0.957410	0.012851	0.061114	-0.281898	0	0
64221	0.544050	-0.860925	10.218764	-0.145420	0.035787	0.036661	0.288584	-0.258325	-0.755329	-0.957306	0.014397	0.061280	-0.282141	0	0
64222	0.408377	-0.730321	10.366604	-0.186542	0.037578	0.054198	0.289362	-0.256125	-0.755552	-0.957147	0.016301	0.061508	-0.282526	0	0
64223	0.507160	-0.510907	10.202809	-0.174162	0.025791	0.075054	0.288446	-0.254345	-0.756292	-0.956917	0.018125	0.061840	-0.283119	0	0
64224	0.676098	-0.373950	9.978113	-0.146564	0.015910	0.078444	0.288702	-0.251873	-0.756766	-0.956677	0.019600	0.062157	-0.283763	0	0
64225	0.756602	-0.381869	9.753397	-0.093684	-0.012991	0.059030	0.289213	-0.252162	-0.755212	-0.956479	0.020529	0.062634	-0.284259	0	0
64226	0.741237	-0.595562	9.334276	-0.092874	-0.027800	0.059001	0.288695	-0.251885	-0.755854	-0.956274	0.021355	0.063221	-0.284758	0	0
64227	0.804767	-0.591313	9.119810	-0.092417	-0.061805	0.055422	0.286464	-0.248067	-0.756415	-0.956053	0.022130	0.064162	-0.285230	0	0
64228	0.916070	-0.701396	9.110829	-0.075184	-0.069832	0.055378	0.285021	-0.247953	-0.755751	-0.955833	0.022664	0.065100	-0.285713	0	0
64229	1.032649	-0.722744	9.194993	-0.082509	-0.083597	0.043170	0.284763	-0.246711	-0.756767	-0.955632	0.023274	0.066224	-0.286078	0	0
64230	1.130551	-0.607978	9.276684	-0.090076	-0.092566	0.058871	0.281091	-0.242089	-0.757170	-0.955380	0.023888	0.067421	-0.286588	0	0
64231	1.155836	-0.394923	9.526088	-0.106684	-0.102953	0.058873	0.279264	-0.240589	-0.758170	-0.955111	0.024674	0.068798	-0.287090	0	0
64232	1.171136	-0.220881	9.799378	-0.085868	-0.111176	0.069243	0.278221	-0.241697	-0.757924	-0.954813	0.025202	0.070158	-0.287707	0	0
64233	1.331685	-0.188168	10.009195	-0.055413	-0.110125	0.040396	0.276131	-0.240890	-0.758414	-0.954601	0.025447	0.071464	-0.288067	0	0
64234	1.423700	-0.222942	10.229319	-0.041466	-0.072531	0.029143	0.273777	-0.239403	-0.758758	-0.954453	0.025634	0.072337	-0.288322	0	0
64235	1.500908	-0.303170	10.400714	0.003522	-0.047424	0.019510	0.271572	-0.241740	-0.759700	-0.954360	0.025464	0.072884	-0.288507	0	0
64236	1.627601	-0.298089	10.281646	0.024378	-0.028319	0.016032	0.270390	-0.242312	-0.758661	-0.954297	0.025140	0.073149	-0.288675	0	0
64237	1.481208	-0.346529	10.386025	0.045308	-0.012744	0.016871	0.271696	-0.242988	-0.758293	-0.954248	0.024651	0.073251	-0.288856	0	0
64238	1.202611	-0.534628	10.491469	0.022951	-0.000240	0.013460	0.271308	-0.242985	-0.758811	-0.954213	0.024420	0.073252	-0.288989	0	0
64239	1.140668	-0.356464	10.231534	0.021511	0.024238	0.016992	0.271302	-0.243271	-0.757905	-0.954185	0.024257	0.073071	-0.289143	0	0
64240	1.215406	-0.115804	9.920908	0.003970	0.038645	0.001367	0.271299	-0.241624	-0.758263	-0.954209	0.024311	0.072759	-0.289137	0	0
64241	1.455473	0.080944	9.501730	-0.003002	0.035194	0.002263	0.271552	-0.241634	-0.757223	-0.954225	0.024383	0.072552	-0.289129	0	0
64242	1.619231	-0.188873	9.629690	0.024481	0.021005	-0.002164	0.271562	-0.242994	-0.757901	-0.954251	0.024187	0.072350	-0.289111	0	0
64243	1.612128	-0.521970	9.905963	0.034448	0.046997	0.003151	0.272861	-0.243545	-0.756619	-0.954283	0.023921	0.071927	-0.289134	0	0
64244	1.602225	-0.573996	9.789236	0.066019	0.069332	0.012720	0.273129	-0.243945	-0.757280	-0.954310	0.023479	0.071140	-0.289275	0	0
64245	1.578487	-0.513148	9.572750	0.142158	0.063441	0.019447	0.274707	-0.246804	-0.757217	-0.954330	0.022234	0.070249	-0.289526	0	0
64246	1.493093	-0.574306	9.462480	0.238323	0.074911	0.023553	0.276537	-0.249676	-0.755984	-0.954363	0.020172	0.068908	-0.289888	0	0
64247	1.431273	-0.752952	9.422626	0.280789	0.067513	0.029522	0.276530	-0.253266	-0.753449	-0.954376	0.017618	0.067576	-0.290328	0	0
64248	1.473948	-0.906153	9.634940	0.290571	0.068964	0.039990	0.277869	-0.259261	-0.754619	-0.954352	0.015050	0.066136	-0.290881	0	0
64249	1.436526	-0.685097	9.428313	0.227298	0.070704	0.072422	0.278909	-0.263939	-0.751852	-0.954218	0.013046	0.064923	-0.291690	0	0
64250	1.310061	-0.692655	9.331861	0.133805	0.062789	0.068291	0.279694	-0.267922	-0.750113	-0.954075	0.011975	0.063993	-0.292409	0	0
64251	1.197383	-0.804342	9.422455	0.037660	0.071869	0.092143	0.280613	-0.269144	-0.750143	-0.953853	0.011800	0.063322	-0.293283	0	0
64252	1.133866	-0.833737	9.496138	-0.047363	0.076296	0.074952	0.281400	-0.269132	-0.750539	-0.953675	0.012502	0.062792	-0.293947	0	0
64253	1.100645	-0.715367	9.353322	-0.103907	0.079891	0.096915	0.282174	-0.268590	-0.749492	-0.953425	0.013711	0.062458	-0.294775	0	0
64254	1.216473	-0.500574	9.155172	-0.126395	0.058914	0.108254	0.284786	-0.267326	-0.750007	-0.953124	0.015136	0.062322	-0.295707	0	0
64255	1.422949	-0.569819	9.110680	-0.139047	0.034740	0.093433	0.283871	-0.264170	-0.751372	-0.952845	0.016541	0.062525	-0.296484	0	0
64256	1.597314	-0.693791	9.211416	-0.144098	0.028466	0.101321	0.283459	-0.263104	-0.749394	-0.952537	0.018040	0.062733	-0.297342	0	0
64257	1.713497	-0.778529	9.321320	-0.145830	0.015238	0.106550	0.283454	-0.260908	-0.749872	-0.952201	0.019456	0.063144	-0.298241	0	0
64258	1.718225	-0.798224	9.342720	-0.107992	0.011569	0.099454	0.282268	-0.258734	-0.749560	-0.951890	0.020560	0.063405	-0.299104	0	0
64259	1.592066	-0.736341	9.331988	-0.064979	-0.000904	0.096650	0.282530	-0.259005	-0.749567	-0.951585	0.021147	0.063735	-0.299961	0	0
64260	1.543485	-0.732868	9.275053	-0.019481	-0.023883	0.092955	0.283059	-0.258990	-0.750352	-0.951286	0.021298	0.064070	-0.300826	0	0
64261	1.514408	-0.703931	9.314875	0.008921	-0.036338	0.093702	0.282536	-0.258995	-0.750349	-0.950981	0.021069	0.064521	-0.301708	0	0
64262	1.402903	-0.648542	9.221394	0.032835	-0.060032	0.091797	0.280815	-0.257808	-0.748098	-0.950672	0.020613	0.065041	-0.302601	0	0
64263	1.330961	-0.514111	8.973171	0.043219	-0.067999	0.096950	0.279789	-0.259991	-0.749436	-0.950341	0.019960	0.065692	-0.303542	0	0
64264	1.306727	-0.496921	8.973976	0.041132	-0.076510	0.084715	0.278353	-0.259729	-0.749682	-0.950041	0.019370	0.066346	-0.304376	0	0
64265	1.227224	-0.704447	9.365081	0.042267	-0.078499	0.096058	0.274288	-0.260067	-0.747705	-0.949703	0.018691	0.067101	-0.305308	0	0
64266	1.358314	-0.715252	9.582221	0.076201	-0.082529	0.109055	0.272862	-0.262266	-0.748129	-0.949327	0.017766	0.067700	-0.306398	0	0
64267	1.499861	-0.629838	9.650381	0.101600	-0.077765	0.123836	0.273122	-0.262954	-0.747623	-0.948909	0.016542	0.068265	-0.307632	0	0
64268	1.519654	-0.516720	9.942069	0.114615	-0.072703	0.126423	0.270373	-0.265605	-0.745701	-0.948488	0.015295	0.068649	-0.308908	0	0
64269	1.402341	-0.575699	10.098891	0.107509	-0.054882	0.109039	0.268416	-0.267135	-0.745327	-0.948126	0.014072	0.068983	-0.310000	0	0
64270	1.169704	-0.766693	10.430819	0.085457	-0.040907	0.119596	0.267514	-0.271254	-0.745010	-0.947738	0.013194	0.069157	-0.311186	0	0
64271	0.990982	-0.913223	10.650763	0.080735	-0.002452	0.121453	0.265958	-0.272352	-0.745933	-0.947365	0.012406	0.069071	-0.312370	0	0
64272	0.967429	-0.839172	10.337614	0.079129	0.009845	0.121479	0.266599	-0.273328	-0.744002	-0.947001	0.011748	0.068783	-0.313560	0	0
64273	0.870171	-0.828521	10.327907	0.078806	0.025312	0.138952	0.265822	-0.277180	-0.743030	-0.946588	0.011089	0.068433	-0.314904	0	0
64274	0.978193	-0.740097	9.929605	0.075962	0.025552	0.127626	0.265027	-0.277482	-0.741467	-0.946211	0.010515	0.068006	-0.316149	0	0
64275	1.106409	-0.532522	9.496218	0.053263	0.016223	0.123299	0.266086	-0.281304	-0.741420	-0.945834	0.010063	0.067822	-0.317328	0	0
64276	1.346397	-0.345695	9.096269	0.060340	-0.015019	0.107503	0.265822	-0.282413	-0.740528	-0.945488	0.009495	0.067829	-0.318374	0	0
64277	1.428535	-0.429962	9.190017	0.064254	-0.022691	0.091792	0.263466	-0.281617	-0.740365	-0.945183	0.008789	0.067984	-0.319265	0	0
64278	1.352704	-0.827777	9.665488	0.033196	-0.038338	0.097105	0.263731	-0.283123	-0.740136	-0.944849	0.008396	0.068299	-0.320195	0	0
64279	1.165868	-1.046121	10.240503	0.026125	-0.046104	0.091869	0.262148	-0.283161	-0.738302	-0.944522	0.007987	0.068795	-0.321063	0	0
64280	1.053878	-0.990658	10.580416	-0.000880	-0.008579	0.105991	0.260069	-0.283853	-0.739343	-0.944175	0.008017	0.068938	-0.322051	0	0
64281	1.031744	-0.597961	10.644625	-0.019157	-0.001374	0.102531	0.258623	-0.284431	-0.738041	-0.943839	0.008197	0.069151	-0.322985	0	0
64282	1.124273	-0.205706	10.439855	-0.053788	0.035851	0.087881	0.260201	-0.287015	-0.738103	-0.943574	0.008857	0.069047	-0.323763	0	0
64283	1.289265	0.061566	10.066995	-0.077650	0.025845	0.071344	0.259539	-0.285935	-0.737426	-0.943351	0.009646	0.069195	-0.324359	0	0
64284	1.511262	0.055890	9.529139	-0.071419	0.031632	0.036482	0.259532	-0.284568	-0.737269	-0.943247	0.010424	0.069193	-0.324637	0	0
64285	1.755458	-0.261499	9.286551	-0.041678	0.005409	0.020689	0.261362	-0.284962	-0.737159	-0.943176	0.010757	0.069428	-0.324781	0	0
64286	1.933874	-0.579115	9.115693	0.010815	-0.000068	0.008369	0.260583	-0.285651	-0.737428	-0.943150	0.010637	0.069460	-0.324855	0	0
64287	1.938072	-0.700200	9.087240	0.056072	-0.012298	-0.012719	0.259520	-0.284725	-0.735708	-0.943186	0.009959	0.069556	-0.324752	0	0
64288	1.782683	-0.640661	9.091677	0.039299	-0.011868	-0.028400	0.259513	-0.285563	-0.734422	-0.943273	0.009507	0.069610	-0.324499	0	0
64289	1.528166	-0.461860	9.143682	-0.010996	-0.016604	-0.031814	0.260291	-0.285838	-0.733652	-0.943361	0.009429	0.069970	-0.324169	0	0
64290	1.366114	-0.260843	9.310081	-0.059670	-0.007239	-0.045646	0.258980	-0.283655	-0.734120	-0.943498	0.009913	0.070304	-0.323684	0	0
64291	1.271190	-0.223575	9.525863	-0.115522	-0.015227	-0.065585	0.258321	-0.282157	-0.734086	-0.943684	0.010796	0.070994	-0.322961	0	0
64292	1.237005	-0.224413	9.628328	-0.139845	-0.006154	-0.075087	0.258963	-0.279277	-0.734034	-0.943905	0.012019	0.071579	-0.322141	0	0
64293	1.113050	-0.226684	9.490733	-0.119143	-0.011500	-0.075183	0.256993	-0.277110	-0.733717	-0.944122	0.012935	0.072245	-0.321322	0	0
64294	0.952475	-0.257345	9.314842	-0.098812	-0.024463	-0.089258	0.258947	-0.275172	-0.733954	-0.944377	0.013701	0.072873	-0.320398	0	0
64295	0.956815	-0.365628	9.226040	-0.055799	-0.032529	-0.096373	0.257760	-0.273687	-0.733265	-0.944651	0.013935	0.073533	-0.319427	0	0
64296	1.260964	-0.375068	9.184985	-0.028213	-0.053894	-0.089489	0.257113	-0.272858	-0.734416	-0.944892	0.013941	0.074213	-0.318556	0	0
64297	1.584117	-0.432594	9.307443	0.018092	-0.066405	-0.100069	0.256050	-0.271795	-0.732694	-0.945161	0.013360	0.074959	-0.317607	0	0
64298	1.805868	-0.408408	9.142870	0.018352	-0.064881	-0.088695	0.254489	-0.273039	-0.732968	-0.945394	0.012890	0.075594	-0.316779	0	0
64299	1.721462	-0.602454	9.635967	0.011557	-0.079038	-0.078237	0.252394	-0.272654	-0.732554	-0.945580	0.012340	0.076481	-0.316032	0	0
64300	1.565061	-0.637299	10.055518	-0.000120	-0.072254	-0.061628	0.250557	-0.272683	-0.731630	-0.945718	0.012043	0.077240	-0.315446	0	0
64301	1.312986	-0.756693	10.732714	0.003287	-0.058190	-0.070341	0.251334	-0.270897	-0.731601	-0.945892	0.011645	0.077954	-0.314764	0	0
64302	1.079809	-0.677438	10.770702	-0.005315	-0.033459	-0.079013	0.250410	-0.272159	-0.729925	-0.946112	0.011505	0.078364	-0.314003	0	0
64303	1.101711	-0.374752	10.159539	-0.012248	-0.026293	-0.080750	0.249500	-0.271335	-0.730814	-0.946340	0.011351	0.078820	-0.313207	0	0
64304	1.004343	-0.417940	9.969905	-0.032938	-0.024341	-0.080697	0.249753	-0.272172	-0.729400	-0.946568	0.011500	0.079230	-0.312409	0	0
64305	0.933341	-0.818436	10.464596	-0.023681	0.008571	-0.071873	0.249341	-0.269040	-0.728424	-0.946793	0.011578	0.079383	-0.311683	0	0
64306	1.224539	-0.917755	10.659830	0.021397	0.022101	-0.071908	0.250121	-0.267938	-0.728407	-0.947036	0.011364	0.079184	-0.311003	0	0
64307	1.628338	-0.594067	10.267731	0.065051	0.060065	-0.064924	0.250120	-0.267664	-0.728402	-0.947290	0.010773	0.078569	-0.310408	0	0
64308	1.722146	-0.453704	9.793021	0.087447	0.037101	-0.057209	0.251553	-0.269859	-0.726892	-0.947504	0.009991	0.078021	-0.309919	0	0
64309	1.743520	-0.591968	9.548447	0.116779	0.028178	-0.058176	0.250898	-0.270419	-0.726378	-0.947713	0.008811	0.077550	-0.309431	0	0
64310	1.654536	-0.829222	9.561651	0.090918	0.032791	-0.060693	0.253512	-0.274521	-0.724653	-0.947932	0.007981	0.077031	-0.308912	0	0
64311	1.421486	-1.118218	9.756610	0.044508	0.028631	-0.050979	0.253256	-0.275205	-0.724925	-0.948112	0.007502	0.076777	-0.308437	0	0
64312	1.138375	-1.245580	9.860602	0.024404	0.018705	-0.019577	0.253375	-0.274396	-0.723868	-0.948187	0.007290	0.076594	-0.308256	0	0
64313	0.751290	-1.271826	9.900644	-0.033505	0.021250	0.017176	0.252580	-0.273869	-0.722810	-0.948144	0.007605	0.076638	-0.308369	0	0
64314	0.601851	-1.046079	9.795938	-0.109034	0.024975	0.041783	0.253102	-0.273866	-0.722684	-0.948024	0.008725	0.076802	-0.308669	0	0
64315	0.701232	-0.752207	9.483080	-0.174411	0.018180	0.061998	0.253627	-0.272479	-0.723702	-0.947826	0.010419	0.077295	-0.309100	0	0
64316	0.944879	-0.730523	9.308282	-0.191229	0.003828	0.089953	0.251788	-0.270311	-0.723386	-0.947527	0.012290	0.077909	-0.309794	0	0
64317	1.192393	-0.860568	9.242606	-0.170557	-0.012160	0.092515	0.252041	-0.266466	-0.724224	-0.947204	0.013886	0.078670	-0.310519	0	0
64318	1.491053	-0.988291	9.146729	-0.147790	-0.035494	0.115120	0.250593	-0.264983	-0.723533	-0.946796	0.015244	0.079517	-0.311485	0	0
64319	1.658414	-1.095665	9.068701	-0.135229	-0.050039	0.141247	0.249797	-0.264047	-0.722467	-0.946290	0.016432	0.080520	-0.312702	0	0
64320	1.671639	-0.952718	8.862213	-0.184397	-0.041802	0.143143	0.249028	-0.265269	-0.723788	-0.945773	0.018138	0.081537	-0.313905	0	0
64321	1.659794	-0.894508	8.875422	-0.245208	-0.048805	0.172077	0.247190	-0.261997	-0.724232	-0.945140	0.020395	0.082870	-0.315320	0	0
64322	1.605938	-0.887907	9.198770	-0.238040	-0.049979	0.185131	0.245341	-0.255301	-0.724868	-0.944461	0.022617	0.084123	-0.316867	0	0
64323	1.566950	-0.869744	9.342774	-0.208656	-0.048461	0.185043	0.244546	-0.252297	-0.724934	-0.943779	0.024539	0.085335	-0.318428	0	0
64324	1.528320	-0.793125	9.468235	-0.201243	-0.045400	0.207695	0.242179	-0.249590	-0.724343	-0.943024	0.026447	0.086421	-0.320214	0	0
64325	1.655238	-0.721643	9.490533	-0.136636	-0.030596	0.231985	0.240852	-0.243027	-0.724856	-0.942212	0.027781	0.087222	-0.322270	0	0
64326	1.869035	-0.781562	9.475057	-0.055481	-0.024158	0.224828	0.240850	-0.242894	-0.724593	-0.941448	0.028398	0.087634	-0.324330	0	0
64327	1.919427	-0.903379	9.477001	0.020951	-0.016219	0.236860	0.238763	-0.244423	-0.724347	-0.940665	0.028288	0.087794	-0.326560	0	0
64328	1.940694	-1.019672	9.440958	0.069977	-0.014407	0.262905	0.237832	-0.245146	-0.722010	-0.939809	0.027789	0.087694	-0.329085	0	0
64329	1.872247	-1.081773	9.402917	0.063335	-0.001320	0.268190	0.236536	-0.248309	-0.721802	-0.938935	0.027352	0.087570	-0.331638	0	0
64330	1.692181	-1.103313	9.295398	0.029446	0.014346	0.290986	0.233546	-0.252170	-0.721856	-0.937985	0.027353	0.087326	-0.334381	0	0
64331	1.628150	-1.224765	9.353255	0.021361	0.020178	0.311963	0.233943	-0.253948	-0.721634	-0.936957	0.027420	0.087129	-0.337297	0	0
64332	1.578724	-1.302634	9.629296	0.087563	0.021897	0.334457	0.232893	-0.256306	-0.719979	-0.935865	0.026940	0.086603	-0.340486	0	0
64333	1.563998	-1.296807	9.772566	0.111950	0.018904	0.344842	0.232099	-0.257982	-0.717922	-0.934727	0.026187	0.086101	-0.343781	0	0
64334	1.554435	-1.221660	10.008706	0.129631	0.018414	0.364844	0.231186	-0.260604	-0.716925	-0.933516	0.025328	0.085454	-0.347281	0	0
64335	1.480183	-1.352157	10.454051	0.102416	0.024411	0.381519	0.229231	-0.261029	-0.717310	-0.932226	0.024720	0.084922	-0.350901	0	0
64336	1.279100	-1.521177	10.969568	0.046002	0.045486	0.399180	0.228434	-0.263811	-0.714363	-0.930868	0.024764	0.084304	-0.354633	0	0
64337	1.324174	-1.353504	10.697327	0.037710	0.064660	0.407968	0.228052	-0.266001	-0.714664	-0.929473	0.024935	0.083609	-0.358423	0	0
64338	1.408787	-1.107004	10.289711	0.079013	0.052167	0.407796	0.226487	-0.268766	-0.713665	-0.928066	0.024702	0.082806	-0.362251	0	0
64339	1.458082	-1.096948	9.780279	0.109876	0.039876	0.400695	0.226352	-0.270976	-0.712144	-0.926663	0.024109	0.082080	-0.366028	0	0
64340	1.467400	-1.224896	9.490129	0.047593	0.031667	0.399121	0.225450	-0.274683	-0.711950	-0.925233	0.024085	0.081582	-0.369742	0	0
64341	1.535802	-1.255085	9.093474	-0.049434	0.025600	0.389802	0.223084	-0.275417	-0.709863	-0.923790	0.024908	0.081577	-0.373279	0	0
64342	1.497149	-1.256757	8.835283	-0.158051	-0.002997	0.375201	0.221910	-0.273361	-0.710987	-0.922340	0.026635	0.082167	-0.376601	0	0
64343	1.247553	-1.451528	9.082809	-0.209208	-0.025307	0.375271	0.220849	-0.272432	-0.709528	-0.920838	0.028737	0.083231	-0.379874	0	0
64344	1.031973	-1.573547	9.749441	-0.273454	-0.028159	0.363224	0.219012	-0.268332	-0.710476	-0.919347	0.031422	0.084490	-0.382982	0	0
64345	0.764020	-1.523590	10.269620	-0.326931	-0.010253	0.361644	0.216122	-0.263705	-0.710625	-0.917836	0.034668	0.085857	-0.386011	0	0
64346	0.522215	-1.208915	10.536325	-0.335612	0.003894	0.358152	0.214288	-0.259876	-0.711839	-0.916329	0.038043	0.087058	-0.388992	0	0
64347	0.505643	-0.740892	10.369049	-0.329298	0.014818	0.331944	0.213490	-0.254399	-0.712638	-0.914912	0.041386	0.088199	-0.391720	0	0
64348	0.648794	-0.438452	10.125514	-0.262761	0.013161	0.296843	0.211396	-0.250846	-0.713856	-0.913645	0.044074	0.089050	-0.394183	0	0
64349	0.863317	-0.450282	9.711220	-0.177071	-0.008047	0.272141	0.210983	-0.247579	-0.712747	-0.912480	0.045870	0.089817	-0.396496	0	0
64350	1.163737	-0.745042	9.353864	-0.117329	-0.020226	0.238861	0.209531	-0.242384	-0.713416	-0.911460	0.047046	0.090423	-0.398562	0	0
64351	1.346391	-1.181076	9.132799	-0.072945	-0.035925	0.214336	0.209012	-0.242659	-0.713678	-0.910534	0.047718	0.091057	-0.400448	0	0
64352	1.524864	-1.459119	9.115034	-0.019673	-0.036098	0.196791	0.206654	-0.244344	-0.712131	-0.909701	0.047902	0.091436	-0.402229	0	0
64353	1.468416	-1.541243	9.122432	-0.027479	-0.026305	0.189864	0.204561	-0.243267	-0.712355	-0.908897	0.048171	0.091815	-0.403925	0	0
64354	1.281846	-1.422130	9.031592	-0.057940	-0.053148	0.193323	0.204300	-0.243820	-0.712104	-0.908038	0.048631	0.092505	-0.405642	0	0
64355	1.180117	-1.292931	9.280315	-0.056385	-0.068914	0.194991	0.202219	-0.244102	-0.713136	-0.907152	0.048993	0.093383	-0.407375	0	0
64356	1.117083	-1.212191	9.491138	-0.040660	-0.044549	0.193254	0.200370	-0.243600	-0.710899	-0.906301	0.049331	0.093924	-0.409101	0	0
64357	1.030161	-1.062818	9.659908	0.028290	-0.053766	0.191254	0.199449	-0.242930	-0.710488	-0.905479	0.048978	0.094317	-0.410868	0	0
64358	1.097274	-0.820529	9.647281	0.083146	-0.045098	0.170170	0.198014	-0.242529	-0.710861	-0.904778	0.048170	0.094366	-0.412494	0	0
64359	1.179044	-0.619158	9.372250	0.113817	-0.034441	0.147421	0.198137	-0.244466	-0.709076	-0.904191	0.047067	0.094251	-0.413933	0	0
64360	1.198005	-0.697511	9.419119	0.117152	-0.002685	0.126579	0.196835	-0.244473	-0.709588	-0.903719	0.046085	0.093797	-0.415175	0	0
64361	1.199575	-0.838764	9.460652	0.114472	-0.001929	0.081247	0.197362	-0.246800	-0.709116	-0.903433	0.045036	0.093415	-0.415997	0	0
64362	1.277888	-0.784689	9.338557	0.139370	0.005919	0.070735	0.196301	-0.245873	-0.707527	-0.903207	0.043837	0.092815	-0.416749	0	0
64363	1.270890	-0.763451	9.179227	0.141048	0.021591	0.021923	0.196045	-0.248895	-0.706803	-0.903199	0.042577	0.092136	-0.417048	0	0
64364	1.306318	-0.943656	9.204896	0.202416	0.004181	-0.011426	0.196833	-0.251359	-0.706206	-0.903335	0.040725	0.091325	-0.417117	0	0
64365	1.207257	-1.184033	9.508824	0.229558	0.020221	-0.044593	0.195269	-0.255774	-0.704588	-0.903633	0.038593	0.090316	-0.416894	0	0
64366	1.157306	-1.337986	9.861271	0.236147	0.027434	-0.063770	0.196833	-0.256591	-0.703704	-0.904012	0.036485	0.089173	-0.416508	0	0
64367	0.989587	-1.256908	10.122939	0.205242	0.038062	-0.057576	0.198014	-0.260701	-0.702490	-0.904361	0.034639	0.088103	-0.416135	0	0
64368	0.905523	-1.034699	10.287838	0.144739	0.077215	-0.072152	0.199579	-0.263168	-0.700987	-0.904778	0.033558	0.086893	-0.415573	0	0
64369	0.993033	-1.040817	10.334152	0.127276	0.082732	-0.082538	0.201662	-0.263984	-0.699715	-0.905237	0.032583	0.085745	-0.414888	0	0
64370	1.003891	-1.229915	10.524899	0.144402	0.093277	-0.096491	0.202715	-0.264788	-0.700260	-0.905764	0.031549	0.084398	-0.414094	0	0
64371	1.130002	-1.310625	10.482100	0.185943	0.112269	-0.103509	0.203761	-0.266980	-0.699268	-0.906346	0.030152	0.082740	-0.413258	0	0
64372	1.330507	-1.234249	10.004015	0.223636	0.106089	-0.115829	0.206890	-0.269712	-0.697260	-0.906977	0.028438	0.080954	-0.412348	0	0
64373	1.540494	-1.190144	9.583359	0.221950	0.119284	-0.120123	0.210020	-0.271343	-0.695751	-0.907631	0.026728	0.079089	-0.411384	0	0
64374	1.800399	-1.304421	9.398986	0.213174	0.096542	-0.117495	0.211581	-0.273953	-0.693730	-0.908246	0.025068	0.077433	-0.410445	0	0
64375	1.981502	-1.534724	9.452052	0.184665	0.091446	-0.117373	0.213545	-0.277231	-0.692766	-0.908845	0.023580	0.075980	-0.409478	0	0
64376	1.878088	-1.731242	9.524278	0.151406	0.091413	-0.099826	0.215767	-0.278861	-0.692033	-0.909358	0.022473	0.074618	-0.408651	0	0
64377	1.648316	-1.851640	9.835354	0.087843	0.088992	-0.082223	0.216934	-0.278862	-0.690999	-0.909781	0.021889	0.073581	-0.407929	0	0
64378	1.301736	-1.927573	10.387032	0.043009	0.095427	-0.080370	0.217852	-0.280500	-0.690647	-0.910188	0.021798	0.072620	-0.407197	0	0
64379	1.001404	-1.650359	10.574657	-0.025321	0.120870	-0.051389	0.220583	-0.279116	-0.689727	-0.910480	0.022414	0.071743	-0.406666	0	0
64380	0.853110	-1.264683	10.273669	-0.097427	0.119095	-0.063461	0.222934	-0.278405	-0.689991	-0.910802	0.023710	0.071135	-0.405977	0	0
64381	0.757399	-1.053618	9.918137	-0.132881	0.128242	-0.066861	0.225525	-0.275798	-0.688526	-0.911133	0.025334	0.070625	-0.405225	0	0
64382	0.847339	-1.110314	9.707035	-0.100753	0.098631	-0.087082	0.226947	-0.270851	-0.688960	-0.911532	0.026561	0.070222	-0.404317	0	0
64383	1.079938	-1.300585	9.611794	-0.015293	0.085712	-0.088185	0.229292	-0.269049	-0.688941	-0.911946	0.026932	0.069626	-0.403463	0	0
64384	1.157485	-1.398328	9.390709	0.071824	0.074650	-0.092812	0.230074	-0.269732	-0.688439	-0.912393	0.026485	0.068746	-0.402632	0	0
64385	1.112456	-1.251265	9.076675	0.104642	0.070943	-0.091198	0.233070	-0.269993	-0.687163	-0.912836	0.025705	0.067802	-0.401836	0	0
64386	0.952810	-1.103334	8.992887	0.075344	0.071139	-0.085920	0.234767	-0.270805	-0.686540	-0.913251	0.025216	0.066938	-0.401068	0	0
64387	0.836706	-0.990303	8.958440	0.032448	0.078290	-0.073593	0.234243	-0.271499	-0.686159	-0.913608	0.025141	0.066210	-0.400381	0	0
64388	0.661627	-0.928098	9.176429	0.035836	0.060711	-0.067579	0.236323	-0.271909	-0.684619	-0.913928	0.024983	0.065595	-0.399761	0	0
64389	0.695399	-0.935692	9.398284	0.019773	0.051709	-0.046615	0.237107	-0.271350	-0.684874	-0.914154	0.024940	0.065150	-0.399319	0	0
64390	0.855580	-0.954635	9.670323	0.022070	0.039496	-0.053606	0.237900	-0.273669	-0.684925	-0.914400	0.024832	0.064780	-0.398823	0	0
64391	0.940869	-0.922010	9.726925	0.041333	0.035598	-0.039706	0.238157	-0.273259	-0.684659	-0.914593	0.024533	0.064392	-0.398462	0	0
64392	0.929524	-0.804035	9.602967	0.044743	0.035613	-0.040604	0.240116	-0.273241	-0.684542	-0.914791	0.024211	0.063964	-0.398095	0	0
64393	0.992997	-0.784240	9.519464	0.042959	0.030381	-0.040606	0.240891	-0.272834	-0.683628	-0.914984	0.023874	0.063618	-0.397728	0	0
64394	1.055473	-0.897734	9.637463	0.077831	0.018195	-0.061654	0.240226	-0.273134	-0.682066	-0.915261	0.023166	0.063223	-0.397195	0	0
64395	1.024963	-1.079634	9.868006	0.101854	0.000536	-0.063503	0.240877	-0.272581	-0.682060	-0.915538	0.022157	0.062921	-0.396662	0	0
64396	0.976052	-1.113685	9.912231	0.095706	-0.006374	-0.065252	0.240626	-0.274632	-0.682359	-0.915815	0.021186	0.062680	-0.396112	0	0
64397	1.022863	-1.039771	9.776619	0.096108	0.017966	-0.057336	0.241653	-0.274652	-0.680022	-0.916075	0.020305	0.062239	-0.395627	0	0
64398	1.069609	-0.989431	9.577724	0.044345	0.005984	-0.047624	0.241915	-0.276024	-0.679530	-0.916278	0.019865	0.062085	-0.395203	0	0
64399	1.152635	-0.959797	9.467277	0.060884	0.014562	-0.045894	0.241909	-0.275483	-0.678998	-0.916481	0.019301	0.061814	-0.394802	0	0
64400	1.186260	-1.051443	9.387719	0.044542	0.007606	-0.040619	0.242431	-0.276029	-0.678752	-0.916657	0.018870	0.061642	-0.394441	0	0
64401	1.190480	-1.167728	9.364177	0.054629	-0.008959	-0.047661	0.243206	-0.275347	-0.677962	-0.916851	0.018272	0.061613	-0.394023	0	0
64402	1.199508	-1.270828	9.461766	0.037042	-0.009252	-0.023174	0.242940	-0.274393	-0.677812	-0.916947	0.017854	0.061622	-0.393818	0	0
64403	1.304003	-1.286714	9.500286	0.020235	0.000162	-0.005635	0.242417	-0.275363	-0.677306	-0.916973	0.017638	0.061640	-0.393763	0	0
64404	1.457479	-1.249537	9.531166	0.030054	0.010357	0.004853	0.243073	-0.276179	-0.677196	-0.916968	0.017378	0.061492	-0.393811	0	0
64405	1.462025	-1.261741	9.753631	0.064829	0.016937	0.011752	0.241502	-0.277025	-0.676420	-0.916943	0.016832	0.061182	-0.393940	0	0
64406	1.432222	-1.331423	9.932490	0.046152	0.018573	0.025772	0.242808	-0.277838	-0.676055	-0.916863	0.016470	0.060892	-0.394187	0	0
64407	1.417558	-1.299757	10.153603	-0.005790	0.034838	0.015498	0.243062	-0.278673	-0.674770	-0.916822	0.016648	0.060699	-0.394304	0	0
64408	1.486108	-1.227522	10.153048	-0.078815	0.040088	-0.005205	0.242788	-0.276356	-0.674202	-0.916856	0.017497	0.060709	-0.394188	0	0
64409	1.333144	-1.177256	10.116138	-0.175623	0.065528	-0.017091	0.244090	-0.274698	-0.674439	-0.916930	0.019334	0.060914	-0.393896	0	0
64410	1.030571	-1.325095	10.111337	-0.253002	0.074505	-0.044784	0.244350	-0.268777	-0.677060	-0.917103	0.021892	0.061301	-0.393301	0	0
64411	0.759909	-1.429250	10.082211	-0.293714	0.077630	-0.052538	0.246937	-0.264524	-0.675823	-0.917288	0.024849	0.061863	-0.392605	0	0
64412	0.545557	-1.503093	9.902104	-0.331705	0.084165	-0.055925	0.247439	-0.258906	-0.675977	-0.917474	0.028159	0.062473	-0.391849	0	0
64413	0.458723	-1.421796	9.641364	-0.373480	0.108760	-0.040929	0.249251	-0.253271	-0.676400	-0.917589	0.031994	0.063049	-0.391193	0	0
64414	0.460147	-1.247784	9.268535	-0.424197	0.100177	-0.023382	0.250016	-0.246272	-0.677310	-0.917602	0.036235	0.063862	-0.390661	0	0
64415	0.606509	-1.277713	8.787766	-0.418440	0.082802	-0.030405	0.251292	-0.240249	-0.676420	-0.917611	0.040394	0.064842	-0.390068	0	0
64416	0.565764	-1.595108	8.767241	-0.343465	0.059576	-0.034151	0.252323	-0.233928	-0.677605	-0.917642	0.043728	0.065715	-0.389491	0	0
64417	0.368355	-1.988842	9.187471	-0.246694	0.032494	-0.027518	0.252948	-0.226394	-0.677592	-0.917656	0.046133	0.066478	-0.389050	0	0
64418	0.265069	-2.067043	9.755287	-0.147882	0.020895	-0.008652	0.251645	-0.224337	-0.678975	-0.917637	0.047538	0.066932	-0.388848	0	0
64419	0.221312	-1.919323	10.479897	-0.113000	0.007919	0.015616	0.254765	-0.222540	-0.677920	-0.917523	0.048670	0.067370	-0.388902	0	0
64420	0.151219	-1.377284	10.685344	-0.149075	0.013195	0.031371	0.252151	-0.221467	-0.678271	-0.917338	0.050082	0.067880	-0.389070	0	0
64421	0.188139	-0.905467	10.572572	-0.186867	-0.007238	0.018295	0.252657	-0.219008	-0.677445	-0.917162	0.051836	0.068734	-0.389105	0	0
64422	0.350306	-0.685458	10.305634	-0.178007	-0.010374	-0.007035	0.252403	-0.217072	-0.679229	-0.917090	0.053395	0.069591	-0.388910	0	0
64423	0.589242	-0.682958	9.893402	-0.135699	-0.032894	-0.038591	0.252636	-0.213260	-0.677462	-0.917140	0.054527	0.070508	-0.388470	0	0
64424	0.861347	-0.831468	9.502464	-0.064064	-0.053821	-0.075439	0.250288	-0.213552	-0.677842	-0.917361	0.054824	0.071358	-0.387752	0	0
64425	1.011545	-1.001926	9.215717	-0.006041	-0.074788	-0.102669	0.250298	-0.213813	-0.678889	-0.917699	0.054543	0.072194	-0.386836	0	0
64426	1.035352	-1.124131	9.053634	0.007424	-0.086895	-0.115812	0.250037	-0.214089	-0.678893	-0.918088	0.054027	0.073092	-0.385815	0	0
64427	1.015988	-1.145994	8.850395	-0.032328	-0.069821	-0.124372	0.248850	-0.211502	-0.678703	-0.918496	0.053980	0.073999	-0.384676	0	0
64428	0.896461	-1.193723	8.869425	-0.051434	-0.058121	-0.134764	0.247676	-0.210410	-0.679455	-0.918943	0.054101	0.074870	-0.383420	0	0
64429	0.796712	-1.162920	9.015014	-0.047972	-0.059915	-0.133052	0.247396	-0.207964	-0.678233	-0.919379	0.054223	0.075750	-0.382182	0	0
64430	0.701275	-1.206215	9.273241	-0.013265	-0.049734	-0.131388	0.247261	-0.203979	-0.679586	-0.919839	0.054028	0.076396	-0.380973	0	0
64431	0.730690	-1.135551	9.445467	0.065788	-0.049164	-0.150808	0.246606	-0.204126	-0.679324	-0.920408	0.053127	0.076751	-0.379652	0	0
64432	0.928155	-1.060204	9.502507	0.154101	-0.053790	-0.178967	0.245705	-0.207419	-0.679382	-0.921125	0.051339	0.076823	-0.378142	0	0
64433	0.973857	-1.134407	9.592398	0.209342	-0.067606	-0.215787	0.245171	-0.209094	-0.677197	-0.921991	0.048987	0.076837	-0.376337	0	0
64434	0.931892	-1.247586	9.543334	0.156963	-0.066769	-0.241795	0.244656	-0.210601	-0.677483	-0.922922	0.047075	0.077047	-0.374249	0	0
64435	0.883188	-1.263634	9.495808	0.096326	-0.047689	-0.257271	0.243086	-0.211033	-0.676959	-0.923889	0.045805	0.077320	-0.371958	0	0
64436	1.010633	-1.145907	9.286323	0.049318	-0.042691	-0.273687	0.243613	-0.211295	-0.677489	-0.924892	0.044951	0.077723	-0.369478	0	0
64437	1.102995	-1.133825	9.439314	0.002797	-0.043613	-0.304940	0.243729	-0.211180	-0.675664	-0.925980	0.044518	0.078326	-0.366666	0	0
64438	1.130099	-1.401580	9.926365	0.027427	-0.043527	-0.326782	0.243478	-0.210341	-0.677339	-0.927150	0.043821	0.078840	-0.363671	0	0
64439	0.962270	-1.693263	10.533792	0.020237	-0.011588	-0.356317	0.245559	-0.209646	-0.676559	-0.928438	0.043305	0.079101	-0.360375	0	0
64440	0.845457	-1.641945	10.813229	0.050092	0.006060	-0.380798	0.244233	-0.207763	-0.674949	-0.929829	0.042534	0.079096	-0.356865	0	0
64441	0.959471	-1.327208	10.577806	0.128768	0.020131	-0.421129	0.245540	-0.208574	-0.674714	-0.931392	0.041075	0.078695	-0.353028	0	0
64442	1.175633	-1.408454	10.513549	0.207915	0.015136	-0.475412	0.247373	-0.210064	-0.674496	-0.933152	0.038791	0.078082	-0.348749	0	0
64443	1.336872	-1.699718	10.607366	0.227984	0.028681	-0.515500	0.247900	-0.212118	-0.674019	-0.935044	0.036365	0.077285	-0.344088	0	0
64444	1.357133	-1.621286	10.302952	0.248462	0.049008	-0.536444	0.249596	-0.214858	-0.672522	-0.936995	0.033769	0.076234	-0.339247	0	0
64445	1.591798	-1.507568	9.933560	0.301213	0.052736	-0.574945	0.252077	-0.216213	-0.671655	-0.939066	0.030694	0.074980	-0.334053	0	0
64446	1.728266	-1.525126	9.658992	0.383225	0.040524	-0.613578	0.254054	-0.220296	-0.671879	-0.941235	0.026745	0.073574	-0.328556	0	0
64447	1.726829	-1.800308	9.521946	0.368426	0.018558	-0.651949	0.255614	-0.222358	-0.669977	-0.943461	0.022872	0.072436	-0.322664	0	0
64448	1.687099	-1.954389	9.438352	0.244291	0.047490	-0.653240	0.256397	-0.224279	-0.668978	-0.945631	0.020222	0.071415	-0.316659	0	0
64449	1.354021	-2.316234	9.494159	0.037334	0.056793	-0.642156	0.259790	-0.223977	-0.668606	-0.947690	0.019628	0.070964	-0.310584	0	0
64450	0.921327	-2.258224	9.412976	-0.044998	0.061476	-0.615810	0.261891	-0.227518	-0.668300	-0.949613	0.019784	0.070710	-0.304703	0	0
64451	0.611863	-1.920229	9.378935	0.033186	0.053572	-0.589976	0.263704	-0.225047	-0.667483	-0.951435	0.019289	0.070284	-0.299099	0	0
64452	0.402311	-1.895984	9.764236	0.105205	0.018232	-0.599041	0.265918	-0.221595	-0.668213	-0.953241	0.017899	0.069979	-0.293453	0	0
64453	0.789811	-1.445909	9.369471	0.021453	0.013412	-0.587461	0.266416	-0.218599	-0.666594	-0.954957	0.017424	0.069954	-0.287854	0	0
64454	1.043523	-1.354625	9.258381	-0.116391	0.012958	-0.605349	0.267849	-0.216114	-0.667207	-0.956667	0.018127	0.070338	-0.281978	0	0
64455	1.306975	-1.256462	9.176217	-0.202858	-0.007556	-0.596402	0.269385	-0.209265	-0.666432	-0.958283	0.019739	0.071152	-0.276119	0	0
64456	1.383980	-1.418956	9.104333	-0.190797	-0.016403	-0.596434	0.268984	-0.204602	-0.667510	-0.959859	0.021077	0.072022	-0.270257	0	0
64457	1.349423	-1.510515	9.069932	-0.225168	-0.026822	-0.584148	0.269093	-0.199403	-0.667279	-0.961346	0.022870	0.073075	-0.264482	0	0
64458	1.315576	-1.508202	8.886742	-0.259554	-0.040738	-0.570138	0.270260	-0.194174	-0.668617	-0.962743	0.024820	0.074351	-0.258808	0	0
64459	1.186787	-1.459607	8.982410	-0.286447	-0.043739	-0.533458	0.270633	-0.186765	-0.669777	-0.963994	0.027205	0.075712	-0.253461	0	0
64460	0.990510	-1.280468	9.178343	-0.214996	-0.061461	-0.496257	0.271278	-0.183193	-0.670363	-0.965130	0.028727	0.077052	-0.248518	0	0
64461	0.801579	-1.091763	9.381504	-0.111152	-0.088779	-0.474878	0.270084	-0.178552	-0.670263	-0.966189	0.029358	0.078386	-0.243868	0	0
64462	0.749142	-0.897417	9.407272	-0.048634	-0.087739	-0.459385	0.270470	-0.177318	-0.670111	-0.967213	0.029235	0.079556	-0.239405	0	0
64463	0.857759	-0.642697	9.335755	-0.091903	-0.116479	-0.445395	0.269415	-0.175967	-0.669556	-0.968140	0.029634	0.081095	-0.235053	0	0
64464	1.094169	-0.592820	9.251108	-0.098369	-0.115950	-0.424410	0.267841	-0.171861	-0.670767	-0.969001	0.029951	0.082643	-0.230889	0	0
64465	1.328283	-0.488815	9.322236	-0.035997	-0.130722	-0.408907	0.264441	-0.171074	-0.670727	-0.969809	0.029791	0.084179	-0.226931	0	0
64466	1.434770	-0.547873	9.531995	0.055209	-0.166384	-0.410994	0.266395	-0.168861	-0.671088	-0.970604	0.028515	0.085859	-0.223029	0	0
64467	1.543380	-0.669539	9.694812	0.043650	-0.174016	-0.423162	0.262081	-0.169045	-0.670670	-0.971392	0.027458	0.087638	-0.219003	0	0
64468	1.792319	-0.536001	9.717595	-0.029601	-0.167555	-0.414183	0.261161	-0.166034	-0.671386	-0.972130	0.026998	0.089513	-0.214990	0	0
64469	1.918905	-0.545693	9.617688	-0.133107	-0.158132	-0.409473	0.257891	-0.162906	-0.672343	-0.972814	0.027688	0.091519	-0.210926	0	0
64470	1.751899	-0.774594	9.814398	-0.200928	-0.156146	-0.392697	0.255154	-0.160583	-0.674232	-0.973428	0.028937	0.093640	-0.206959	0	0
64471	1.521346	-1.028571	10.133276	-0.229093	-0.154387	-0.380405	0.253169	-0.154859	-0.673845	-0.973984	0.030590	0.095799	-0.203079	0	0
64472	1.518745	-1.420218	10.432822	-0.205778	-0.137586	-0.354214	0.252900	-0.150468	-0.674929	-0.974495	0.031959	0.097735	-0.199462	0	0
64473	1.467229	-1.501768	10.384429	-0.142897	-0.143804	-0.323014	0.251047	-0.146668	-0.673799	-0.974936	0.032858	0.099594	-0.196217	0	0
64474	1.617369	-1.289549	9.953021	-0.073209	-0.122743	-0.305715	0.248301	-0.145047	-0.674268	-0.975379	0.033011	0.101105	-0.193196	0	0
64475	1.738544	-1.407604	9.779063	-0.024060	-0.113106	-0.277889	0.246079	-0.144108	-0.674494	-0.975778	0.032861	0.102415	-0.190496	0	0
64476	1.781868	-1.483572	9.810877	0.071529	-0.138883	-0.243335	0.245046	-0.143134	-0.676552	-0.976113	0.031634	0.103784	-0.188232	0	0
64477	1.961828	-1.508939	9.770041	0.184160	-0.125910	-0.236619	0.243742	-0.145071	-0.675929	-0.976470	0.029478	0.104810	-0.186151	0	0
64478	2.123677	-1.314854	9.652852	0.277513	-0.114143	-0.199347	0.240998	-0.147302	-0.674781	-0.976791	0.026332	0.105537	-0.184520	0	0
64479	2.164704	-1.038467	9.210352	0.278559	-0.124828	-0.183706	0.240100	-0.152515	-0.674486	-0.977055	0.023311	0.106362	-0.183050	0	0
64480	2.208430	-1.094617	8.985799	0.192175	-0.141765	-0.175641	0.238285	-0.156917	-0.674169	-0.977260	0.020972	0.107506	-0.181566	0	0
64481	2.269991	-1.336038	9.259370	0.111778	-0.136535	-0.142209	0.235167	-0.158573	-0.675481	-0.977381	0.019607	0.108742	-0.180324	0	0
64482	2.136085	-1.698217	9.630160	0.047779	-0.106704	-0.122727	0.235170	-0.159531	-0.675500	-0.977488	0.018800	0.109793	-0.179189	0	0
64483	1.658391	-1.738307	10.115164	-0.055927	-0.088026	-0.091909	0.233591	-0.158876	-0.674434	-0.977533	0.019239	0.110844	-0.178248	0	0
64484	1.360795	-1.673874	11.105933	-0.126975	-0.060823	-0.069862	0.234113	-0.155705	-0.675808	-0.977559	0.020280	0.111748	-0.177424	0	0
64485	1.266898	-1.149677	10.747553	-0.138954	-0.049148	-0.024509	0.231237	-0.154911	-0.675902	-0.977506	0.021693	0.112543	-0.177044	0	0
64486	1.339048	-0.552480	10.243530	-0.059429	-0.035711	-0.023014	0.230320	-0.153547	-0.676260	-0.977488	0.022170	0.113073	-0.176752	0	0
64487	1.613417	-0.307881	9.860558	-0.007581	-0.041434	-0.017935	0.229655	-0.153433	-0.674950	-0.977459	0.022309	0.113554	-0.176581	0	0
64488	1.753906	-0.484925	9.518256	-0.080015	-0.044471	-0.012461	0.229000	-0.152617	-0.675060	-0.977406	0.022984	0.114203	-0.176370	0	0
64489	1.865217	-0.684498	9.040724	-0.211371	-0.049546	-0.013803	0.227566	-0.150836	-0.676317	-0.977312	0.025095	0.115120	-0.176008	0	0
64490	1.941945	-0.872541	9.084698	-0.282050	-0.051788	-0.006593	0.229125	-0.146568	-0.677156	-0.977183	0.027738	0.116195	-0.175623	0	0
64491	2.047996	-1.055066	9.045753	-0.214830	-0.067994	-0.010289	0.226499	-0.143585	-0.676948	-0.977048	0.029852	0.117297	-0.175295	0	0
64492	2.113023	-1.181551	9.032406	-0.127999	-0.075203	0.008553	0.225274	-0.140141	-0.677273	-0.976899	0.030966	0.118324	-0.175241	0	0
64493	2.178525	-1.229832	8.957572	-0.079418	-0.088914	0.022344	0.222649	-0.137848	-0.676689	-0.976716	0.031759	0.119385	-0.175397	0	0
64494	2.011876	-1.386517	9.208566	-0.055623	-0.096457	0.044924	0.223296	-0.137989	-0.675915	-0.976497	0.032173	0.120480	-0.175790	0	0
64495	2.049372	-1.547174	9.660583	-0.012851	-0.090130	0.060545	0.220966	-0.138666	-0.678255	-0.976264	0.032367	0.121422	-0.176400	0	0
64496	1.964260	-1.456441	10.082695	0.043261	-0.062184	0.086609	0.218353	-0.139656	-0.677735	-0.976042	0.031926	0.121995	-0.177311	0	0
64497	1.934544	-1.151284	9.947301	0.092025	-0.051409	0.102160	0.218744	-0.140205	-0.677358	-0.975814	0.031219	0.122356	-0.178443	0	0
64498	1.716271	-0.972871	10.226048	0.161743	-0.013665	0.114226	0.218633	-0.143891	-0.678081	-0.975635	0.029742	0.122235	-0.179750	0	0
64499	1.560405	-0.933844	10.549792	0.234702	0.006609	0.122768	0.217840	-0.146254	-0.675777	-0.975477	0.027768	0.121759	-0.181238	0	0
64500	1.643946	-0.472568	10.036309	0.364423	0.023153	0.124141	0.218654	-0.154594	-0.675686	-0.975367	0.024391	0.120908	-0.182879	0	0
64501	1.791344	0.032748	9.221759	0.390081	0.009099	0.123117	0.218023	-0.160760	-0.675542	-0.975231	0.020886	0.120119	-0.184551	0	0
64502	2.001334	0.127411	9.058462	0.372204	0.004354	0.099626	0.217911	-0.167202	-0.674756	-0.975116	0.017368	0.119438	-0.185962	0	0
64503	2.140071	-0.132533	9.850527	0.417019	0.009243	0.090842	0.216617	-0.172702	-0.673683	-0.975015	0.013537	0.118600	-0.187342	0	0
64504	2.265520	-0.262754	10.102777	0.453295	0.019566	0.085664	0.217208	-0.181769	-0.673463	-0.974921	0.009239	0.117617	-0.188708	0	0
64505	2.369815	0.017746	9.678244	0.423821	0.035705	0.077057	0.215396	-0.189883	-0.671786	-0.974842	0.005355	0.116507	-0.189949	0	0
64506	2.444670	0.296245	9.457735	0.352315	0.040226	0.049346	0.216467	-0.196991	-0.671673	-0.974798	0.002038	0.115512	-0.190843	0	0
64507	2.425731	0.351826	9.274959	0.254667	0.046927	0.007771	0.217389	-0.202202	-0.670088	-0.974835	-0.000284	0.114619	-0.191204	0	0
64508	2.259605	0.282691	9.510240	0.166254	0.047816	-0.005069	0.218587	-0.206286	-0.670959	-0.974888	-0.001836	0.113904	-0.191352	0	0
64509	2.190320	0.139302	9.800334	0.022519	0.064953	-0.026401	0.218182	-0.206448	-0.669265	-0.975008	-0.001919	0.113280	-0.191111	0	0
64510	1.995480	0.134627	9.935509	-0.090282	0.076749	-0.052235	0.218980	-0.207657	-0.670467	-0.975185	-0.000969	0.112773	-0.190515	0	0
64511	1.986715	0.235571	9.593349	-0.199347	0.109451	-0.074517	0.221583	-0.204480	-0.670684	-0.975446	0.001127	0.112135	-0.189552	0	0
64512	1.978566	0.401960	9.039046	-0.305747	0.102265	-0.114375	0.221426	-0.199154	-0.669927	-0.975758	0.004158	0.111788	-0.188100	0	0
64513	2.109620	0.303559	8.836085	-0.403381	0.098380	-0.152452	0.224016	-0.193106	-0.669957	-0.976125	0.008114	0.111645	-0.186142	0	0
64514	2.348695	0.034365	9.068844	-0.431519	0.086567	-0.171525	0.224006	-0.187064	-0.671532	-0.976484	0.012277	0.111687	-0.183997	0	0
64515	2.492013	0.014847	9.186312	-0.404010	0.086407	-0.177687	0.227234	-0.177867	-0.671114	-0.976844	0.016168	0.111666	-0.181783	0	0
64516	2.607898	-0.153039	9.132823	-0.346227	0.062069	-0.213652	0.228394	-0.171685	-0.672043	-0.977230	0.019409	0.111793	-0.179297	0	0
64517	2.635902	-0.348117	9.192348	-0.270357	0.058121	-0.222581	0.229814	-0.166881	-0.672089	-0.977631	0.021874	0.111819	-0.176790	0	0
64518	2.600957	-0.493813	9.224977	-0.163512	0.064620	-0.242054	0.230335	-0.164399	-0.673086	-0.978080	0.023298	0.111600	-0.174249	0	0
64519	2.430990	-0.461511	9.069568	-0.069942	0.076129	-0.237092	0.231104	-0.163589	-0.671643	-0.978554	0.023807	0.111105	-0.171815	0	0
64520	2.397027	-0.432720	9.126449	-0.044424	0.069196	-0.252022	0.230844	-0.163039	-0.672021	-0.979037	0.024063	0.110635	-0.169313	0	0
64521	2.289552	-0.499991	9.147343	-0.021926	0.071683	-0.252962	0.231621	-0.160839	-0.672244	-0.979532	0.024065	0.110108	-0.166774	0	0
64522	2.249851	-0.598687	9.323596	0.018339	0.082430	-0.235598	0.233181	-0.159321	-0.671965	-0.980008	0.023748	0.109398	-0.164474	0	0
64523	2.114324	-0.462134	9.372252	0.036728	0.087397	-0.225206	0.234473	-0.158781	-0.670400	-0.980476	0.023225	0.108613	-0.162266	0	0
64524	2.163099	-0.438539	9.395672	0.057872	0.090430	-0.207808	0.236313	-0.160398	-0.670966	-0.980912	0.022562	0.107752	-0.160288	0	0
64525	2.109576	-0.431133	9.426067	0.072883	0.091844	-0.193901	0.237740	-0.157921	-0.670928	-0.981332	0.021716	0.106859	-0.158422	0	0
64526	1.938556	-0.594651	9.200104	0.088575	0.082940	-0.187005	0.238259	-0.158748	-0.670036	-0.981725	0.020764	0.106016	-0.156667	0	0
64527	1.826208	-0.684894	9.106990	0.150738	0.057932	-0.180288	0.239960	-0.160242	-0.669687	-0.982094	0.019116	0.105328	-0.155023	0	0
64528	1.699159	-0.702487	9.480106	0.165842	0.046912	-0.155955	0.240491	-0.162976	-0.669484	-0.982405	0.017380	0.104711	-0.153670	0	0
64529	1.762261	-0.699923	9.638479	0.208679	0.051448	-0.135122	0.242321	-0.164885	-0.668623	-0.982695	0.015204	0.103985	-0.152531	0	0
64530	1.728143	-0.732279	9.517751	0.248821	0.050007	-0.117801	0.242858	-0.168986	-0.668577	-0.982952	0.012698	0.103203	-0.151636	0	0
64531	1.774516	-0.754314	9.279096	0.318433	0.055316	-0.099664	0.243396	-0.173363	-0.668406	-0.983191	0.009493	0.102263	-0.150957	0	0
64532	1.840539	-0.751817	9.001597	0.348037	0.024147	-0.076280	0.243392	-0.175572	-0.666886	-0.983350	0.006016	0.101578	-0.150562	0	0
64533	1.928002	-0.785934	8.945827	0.320877	0.030132	-0.056978	0.244837	-0.182017	-0.664809	-0.983476	0.002802	0.100876	-0.150305	0	0
64534	1.782936	-0.964112	9.367917	0.300672	0.022832	-0.030772	0.245646	-0.187889	-0.665191	-0.983540	-0.000166	0.100271	-0.150317	0	0
64535	1.540683	-1.089639	9.933427	0.273132	0.015899	-0.022880	0.244355	-0.193385	-0.664508	-0.983581	-0.002874	0.099774	-0.150348	0	0
64536	1.356281	-0.931671	10.278893	0.209890	0.033410	0.004351	0.243839	-0.197510	-0.663413	-0.983591	-0.004899	0.099200	-0.150615	0	0
64537	1.181969	-0.449259	9.810404	0.136172	0.035331	0.035891	0.245542	-0.199275	-0.663199	-0.983560	-0.006155	0.098711	-0.151089	0	0
64538	1.270420	0.005499	9.224080	0.034517	0.042908	0.051871	0.245274	-0.200666	-0.661661	-0.983514	-0.006392	0.098310	-0.151641	0	0
64539	1.650926	0.146451	9.132558	0.030881	0.034149	0.050156	0.244882	-0.201495	-0.661284	-0.983466	-0.006604	0.097988	-0.152150	0	0
64540	1.934674	0.052684	9.490259	0.115922	0.027822	0.069137	0.246074	-0.203111	-0.662497	-0.983372	-0.007648	0.097612	-0.152949	0	0
64541	1.950119	-0.159738	9.811310	0.144112	0.050062	0.081357	0.246072	-0.204766	-0.661487	-0.983281	-0.008922	0.096963	-0.153875	0	0
64542	1.972798	-0.396075	10.107278	0.132707	0.084731	0.093634	0.247338	-0.208285	-0.660147	-0.983197	-0.010020	0.096004	-0.154939	0	0
64543	2.030810	-0.436885	10.240940	0.124599	0.109002	0.106825	0.248116	-0.210626	-0.658375	-0.983119	-0.010978	0.094807	-0.156103	0	0
64544	1.793065	-0.331854	10.146239	0.089077	0.158932	0.120105	0.250994	-0.213206	-0.657665	-0.983062	-0.011506	0.093189	-0.157396	0	0
64545	1.605473	-0.011270	9.835548	0.048933	0.165099	0.141981	0.252306	-0.213047	-0.658453	-0.982982	-0.011596	0.091559	-0.158839	0	0
64546	1.576310	0.310507	9.293630	0.011856	0.158331	0.151621	0.254397	-0.214676	-0.657848	-0.982874	-0.011336	0.090072	-0.160364	0	0
64547	1.849935	0.437954	8.969535	0.041936	0.137060	0.154989	0.255957	-0.216462	-0.656071	-0.982740	-0.011403	0.088730	-0.161923	0	0
64548	2.016265	0.192384	9.097780	0.070494	0.123578	0.160153	0.256871	-0.218379	-0.655204	-0.982572	-0.011768	0.087489	-0.163583	0	0
64549	2.015069	-0.030023	9.017166	0.063858	0.120832	0.170654	0.258060	-0.221100	-0.655526	-0.982386	-0.012069	0.086278	-0.165311	0	0
64550	1.674748	-0.003475	8.855927	0.055758	0.123252	0.193307	0.260918	-0.222473	-0.652969	-0.982157	-0.012260	0.085068	-0.167276	0	0
64551	1.826720	0.214608	8.991103	0.067916	0.099238	0.210650	0.260407	-0.224387	-0.653524	-0.981875	-0.012608	0.084068	-0.169395	0	0
64552	1.978125	0.356233	9.236577	0.069466	0.095725	0.207157	0.261445	-0.224249	-0.652747	-0.981588	-0.012967	0.083106	-0.171494	0	0
64553	1.847608	0.530825	9.353448	0.036741	0.101155	0.212464	0.263408	-0.226565	-0.652026	-0.981297	-0.013019	0.082146	-0.173603	0	0
64554	1.477744	0.561601	9.479005	0.002273	0.113827	0.212638	0.263702	-0.227870	-0.649823	-0.981013	-0.012683	0.081122	-0.175706	0	0
64555	1.267845	0.467793	9.564837	0.000757	0.104937	0.224807	0.264248	-0.231407	-0.651069	-0.980697	-0.012377	0.080184	-0.177904	0	0
64556	1.257310	0.357067	9.708771	0.008053	0.130996	0.229232	0.263977	-0.231702	-0.649640	-0.980384	-0.012054	0.078983	-0.180178	0	0
64557	1.222679	0.301559	9.926682	0.058205	0.139375	0.226495	0.265664	-0.229637	-0.649220	-0.980074	-0.012255	0.077598	-0.182439	0	0
64558	1.082543	0.484180	9.983362	0.119429	0.158377	0.214118	0.267218	-0.231020	-0.646914	-0.979784	-0.012984	0.075924	-0.184635	0	0
64559	0.805220	0.567448	10.351701	0.098293	0.191631	0.222076	0.268536	-0.234017	-0.646982	-0.979502	-0.013493	0.073944	-0.186888	0	0
64560	0.515229	0.852536	10.038027	0.056831	0.200830	0.221273	0.270099	-0.238139	-0.644469	-0.979216	-0.013527	0.071969	-0.189137	0	0
64561	0.373625	1.094683	9.541150	-0.002278	0.213956	0.201369	0.271673	-0.238391	-0.645007	-0.978986	-0.013041	0.069941	-0.191112	0	0
64562	0.730781	0.990367	9.478151	0.040495	0.208605	0.182978	0.275707	-0.239201	-0.642707	-0.978769	-0.012926	0.067914	-0.192955	0	0
64563	1.156484	0.618673	9.835880	0.129344	0.210338	0.132241	0.277919	-0.240846	-0.640801	-0.978638	-0.013799	0.065652	-0.194340	0	0
64564	0.932113	0.175108	10.173706	0.229443	0.225615	0.112817	0.279501	-0.243837	-0.641132	-0.978525	-0.015547	0.063083	-0.195623	0	0
64565	0.529350	-0.005745	10.378966	0.275911	0.221123	0.103032	0.282383	-0.246962	-0.640693	-0.978415	-0.017846	0.060414	-0.196815	0	0
64566	0.471704	0.059149	10.042264	0.242860	0.201357	0.102182	0.284727	-0.250256	-0.638169	-0.978283	-0.019779	0.058053	-0.197994	0	0
64567	0.904478	0.359535	9.772280	0.198565	0.168851	0.070754	0.286502	-0.255145	-0.635562	-0.978200	-0.021438	0.056033	-0.198810	0	0
64568	1.109561	0.497490	9.868773	0.164156	0.127289	0.060287	0.287550	-0.256782	-0.635081	-0.978108	-0.022772	0.054543	-0.199525	0	0
64569	0.941462	0.437234	9.741056	0.104490	0.080091	0.039372	0.288600	-0.259791	-0.634366	-0.978051	-0.023709	0.053569	-0.199961	0	0
64570	0.814054	0.301482	9.824385	0.011199	0.032171	0.022058	0.289111	-0.260630	-0.632563	-0.978016	-0.023758	0.053306	-0.200199	0	0
64571	0.662166	0.155371	9.985607	-0.120560	0.018549	0.008441	0.288595	-0.261176	-0.633091	-0.978039	-0.022627	0.053370	-0.200198	0	0
64572	0.651368	-0.072633	9.759868	-0.292164	0.002704	-0.010273	0.288194	-0.256239	-0.634293	-0.978118	-0.019785	0.053995	-0.199948	0	0
64573	0.743633	-0.063753	9.983027	-0.349158	-0.021614	0.003795	0.288569	-0.250481	-0.634834	-0.978165	-0.016488	0.054902	-0.199769	0	0
64574	0.812071	-0.017812	9.945784	-0.321780	-0.053325	0.006248	0.286733	-0.246105	-0.636037	-0.978167	-0.013459	0.056136	-0.199643	0	0
64575	0.967261	-0.109059	9.955427	-0.301186	-0.060444	0.001840	0.286451	-0.237331	-0.637556	-0.978169	-0.010702	0.057321	-0.199461	0	0
64576	1.180457	-0.261835	9.996750	-0.290791	-0.050022	-0.003345	0.284606	-0.233245	-0.637463	-0.978172	-0.007974	0.058460	-0.199245	0	0
64577	1.292492	-0.252580	9.950714	-0.339830	-0.039279	0.002078	0.285258	-0.230076	-0.638707	-0.978170	-0.004790	0.059516	-0.199042	0	0
64578	1.390195	-0.226933	9.750290	-0.359773	-0.024989	-0.007407	0.284716	-0.223091	-0.639608	-0.978176	-0.001340	0.060545	-0.198755	0	0
64579	1.506826	-0.245199	9.762225	-0.293681	-0.009909	0.005644	0.283972	-0.219170	-0.640159	-0.978163	0.001454	0.061226	-0.198612	0	0
64580	1.423693	-0.305686	9.809285	-0.166575	-0.016181	0.010483	0.284238	-0.215443	-0.642432	-0.978123	0.003042	0.061784	-0.198615	0	0
64581	0.975474	-0.375588	9.893699	-0.003570	-0.032886	0.001176	0.282016	-0.215191	-0.642411	-0.978105	0.002953	0.062114	-0.198607	0	0
64582	0.889549	-0.131965	9.659460	0.134506	-0.019675	-0.011442	0.282400	-0.215613	-0.641250	-0.978113	0.001575	0.062110	-0.198585	0	0
64583	1.075250	-0.789362	9.919399	0.178306	-0.010987	-0.035868	0.282143	-0.218362	-0.640520	-0.978182	-0.000265	0.061862	-0.198326	0	0
64584	0.903893	-0.155129	9.767750	0.068700	0.002027	-0.026883	0.281761	-0.220553	-0.640691	-0.978228	-0.000966	0.061775	-0.198125	0	0
64585	0.637621	-0.373993	9.572251	-0.088188	0.001311	-0.012492	0.282538	-0.219593	-0.640287	-0.978258	-0.000156	0.061929	-0.197930	0	0
64586	0.592269	-0.617746	9.700570	-0.148875	0.001950	-0.024505	0.281622	-0.216987	-0.641401	-0.978301	0.001274	0.062275	-0.197604	0	0
64587	0.593542	-0.770949	9.945314	-0.087923	-0.005042	-0.002006	0.281486	-0.216309	-0.640996	-0.978305	0.002093	0.062481	-0.197513	0	0
64588	0.583365	-0.820926	10.082843	-0.025575	0.014622	-0.005616	0.282258	-0.213842	-0.640693	-0.978320	0.002353	0.062458	-0.197440	0	0
64589	0.690765	-0.722217	10.292405	0.010974	0.014065	0.008240	0.281998	-0.213568	-0.640946	-0.978318	0.002267	0.062273	-0.197512	0	0
64590	0.784968	-0.463347	10.076013	0.041770	-0.014132	0.009801	0.280426	-0.214140	-0.640165	-0.978285	0.001821	0.062398	-0.197639	0	0
64591	0.737171	-0.303309	10.127818	0.061325	0.002892	0.028958	0.281354	-0.216588	-0.640740	-0.978236	0.001239	0.062216	-0.197945	0	0
64592	1.054183	-0.276804	9.691971	0.002301	0.004318	0.015124	0.281558	-0.216551	-0.639848	-0.978203	0.001218	0.062239	-0.198099	0	0
64593	0.987952	-0.363914	9.718893	-0.075361	0.011011	0.016241	0.282342	-0.214617	-0.640727	-0.978182	0.001983	0.062246	-0.198196	0	0
64594	0.950376	-0.534391	9.799652	-0.159903	0.015087	0.019128	0.282599	-0.212969	-0.640957	-0.978145	0.003574	0.062485	-0.198282	0	0
64595	1.465957	-0.676578	9.306337	-0.223945	0.015608	0.012429	0.281804	-0.210379	-0.640770	-0.978124	0.005806	0.062744	-0.198248	0	0
64596	1.268949	-0.942578	10.028595	-0.219805	0.010626	0.043808	0.282320	-0.206668	-0.641743	-0.978024	0.007990	0.063144	-0.198538	0	0
64597	1.361518	-1.006651	9.604270	-0.132657	0.025323	0.068036	0.282053	-0.204064	-0.642211	-0.977898	0.009397	0.063127	-0.199105	0	0
64598	1.059418	-0.984730	10.052204	-0.028682	0.012885	0.086842	0.282961	-0.203927	-0.641564	-0.977726	0.009743	0.063120	-0.199932	0	0
64599	1.186756	-0.897857	9.779334	0.028694	0.017474	0.100652	0.281538	-0.206397	-0.642123	-0.977542	0.009591	0.062857	-0.200921	0	0
64600	1.189867	-0.781339	9.776078	0.016076	0.041937	0.106852	0.281005	-0.206418	-0.640817	-0.977349	0.009569	0.062474	-0.201978	0	0
64601	1.305377	-0.672841	9.312521	0.007322	0.069638	0.128765	0.282048	-0.205861	-0.640814	-0.977135	0.009754	0.061745	-0.203223	0	0
64602	1.346424	-0.680736	9.555993	-0.047954	0.062933	0.134150	0.283216	-0.206550	-0.639533	-0.976891	0.010417	0.061285	-0.204496	0	0
64603	1.490236	-0.670382	9.385761	-0.069914	0.075027	0.151713	0.283217	-0.205447	-0.640163	-0.976621	0.011384	0.060665	-0.205916	0	0
64604	1.422232	-0.604349	9.613437	-0.083875	0.061116	0.153444	0.284523	-0.204884	-0.640422	-0.976327	0.012406	0.060293	-0.207354	0	0
64605	1.344583	-0.574152	9.576922	-0.073523	0.055794	0.155127	0.284792	-0.205832	-0.640963	-0.976031	0.013369	0.059874	-0.208806	0	0
64606	1.256951	-0.555397	9.705112	-0.051365	0.047056	0.145429	0.284797	-0.206926	-0.640985	-0.975741	0.014039	0.059573	-0.210199	0	0
64607	1.169957	-0.429651	9.815440	-0.046541	0.040234	0.134030	0.285822	-0.203781	-0.640019	-0.975478	0.014689	0.059256	-0.211461	0	0
64608	1.024858	-0.254777	9.918126	-0.057152	0.036969	0.127034	0.284516	-0.205721	-0.639136	-0.975217	0.015384	0.059068	-0.212663	0	0
64609	0.971628	-0.187236	9.997793	-0.059398	0.033844	0.106083	0.284253	-0.204074	-0.639753	-0.975004	0.016119	0.058843	-0.213645	0	0
64610	0.976550	-0.177570	9.997817	-0.066024	0.014961	0.088603	0.284251	-0.204077	-0.639492	-0.974808	0.016831	0.058894	-0.214471	0	0
64611	1.044740	-0.177577	9.945398	-0.053514	0.008156	0.071112	0.284260	-0.204064	-0.640534	-0.974654	0.017422	0.058912	-0.215119	0	0
64612	1.024926	-0.244963	9.908580	-0.023835	0.006625	0.044857	0.285038	-0.204340	-0.639763	-0.974551	0.017678	0.058962	-0.215550	0	0
64613	0.922300	-0.317021	9.919609	-0.012505	-0.009338	0.055238	0.283731	-0.203665	-0.640001	-0.974427	0.017813	0.059063	-0.216070	0	0
64614	0.844366	-0.353786	9.792566	-0.016246	-0.005520	0.039549	0.284782	-0.205023	-0.640035	-0.974329	0.017966	0.059216	-0.216458	0	0
64615	0.805531	-0.325008	9.854402	0.034064	0.002755	0.044651	0.283725	-0.203675	-0.639220	-0.974243	0.017661	0.059097	-0.216900	0	0
64616	0.845045	-0.230342	9.823361	0.071954	-0.011538	0.046241	0.282169	-0.205462	-0.639765	-0.974143	0.016946	0.059115	-0.217402	0	0
64617	0.893779	-0.218304	9.781610	0.128835	-0.001214	0.035740	0.281706	-0.207974	-0.639792	-0.974090	0.015695	0.058828	-0.217813	0	0
64618	0.922828	-0.256681	9.717443	0.151084	-0.018812	0.033016	0.282750	-0.207553	-0.639791	-0.974026	0.014186	0.058747	-0.218224	0	0
64619	0.937264	-0.313443	9.571034	0.186933	-0.025755	0.014582	0.280148	-0.211003	-0.639580	-0.974008	0.012297	0.058573	-0.218465	0	0
64620	0.980755	-0.376369	9.520712	0.190557	-0.018859	0.018092	0.280552	-0.217312	-0.638144	-0.973969	0.010393	0.058409	-0.218779	0	0
64621	1.092135	-0.462772	9.565331	0.193646	-0.013349	-0.001936	0.280044	-0.218946	-0.639214	-0.973988	0.008455	0.058102	-0.218860	0	0
64622	1.159992	-0.500329	9.616494	0.148692	-0.028865	0.004272	0.279516	-0.220750	-0.637683	-0.973969	0.006930	0.058127	-0.218993	0	0
64623	1.203815	-0.477494	9.712652	0.081616	-0.025120	0.018439	0.279527	-0.222798	-0.638114	-0.973923	0.006071	0.058183	-0.219207	0	0
64624	1.150191	-0.473316	9.815638	0.002191	-0.028104	0.023888	0.278220	-0.223638	-0.637600	-0.973847	0.005984	0.058520	-0.219456	0	0
64625	1.136162	-0.387510	9.749392	-0.047793	-0.031349	0.032735	0.277972	-0.223207	-0.639413	-0.973758	0.006382	0.058922	-0.219733	0	0
64626	1.209500	-0.350488	9.636853	-0.075652	-0.020427	0.018898	0.276143	-0.223913	-0.639153	-0.973692	0.007067	0.059356	-0.219890	0	0
64627	1.306094	-0.472958	9.661932	-0.073951	-0.018670	0.015437	0.276667	-0.222805	-0.639787	-0.973645	0.007736	0.059698	-0.219983	0	0
64628	1.324081	-0.663719	9.997759	-0.063696	-0.033661	0.015390	0.277175	-0.221169	-0.638846	-0.973581	0.008275	0.060235	-0.220100	0	0
64629	1.354234	-0.524476	9.906679	-0.047865	-0.027926	0.025720	0.277125	-0.221950	-0.638359	-0.973506	0.008678	0.060614	-0.220309	0	0
64630	1.252309	-0.479783	9.895143	-0.039424	-0.004926	0.006550	0.274505	-0.218823	-0.638800	-0.973478	0.009038	0.060819	-0.220361	0	0
64631	1.247606	-0.459848	9.851955	-0.058357	-0.010118	0.012694	0.273478	-0.219631	-0.640632	-0.973442	0.009575	0.061053	-0.220436	0	0
64632	1.252704	-0.434766	9.774718	-0.072005	0.002183	0.015382	0.273595	-0.217172	-0.640194	-0.973394	0.010272	0.061259	-0.220559	0	0
64633	1.234011	-0.340144	9.573123	-0.116965	-0.006235	0.018964	0.273596	-0.216070	-0.640823	-0.973338	0.011389	0.061588	-0.220657	0	0
64634	1.288428	-0.215223	9.428377	-0.113568	-0.016789	0.022407	0.274373	-0.214008	-0.640918	-0.973258	0.012454	0.062069	-0.220820	0	0
64635	1.405951	-0.124430	9.247792	-0.105455	-0.025270	0.003177	0.273077	-0.215795	-0.641335	-0.973224	0.013396	0.062566	-0.220773	0	0
64636	1.418295	-0.409637	9.788199	-0.090134	-0.007660	-0.017715	0.272291	-0.214980	-0.641443	-0.973232	0.014226	0.062912	-0.220590	0	0
64637	1.274535	-0.692486	10.676044	-0.101661	0.030651	-0.010580	0.273325	-0.209893	-0.642523	-0.973262	0.015245	0.062862	-0.220403	0	0
64638	1.116023	-0.341108	10.631444	-0.113270	0.058532	0.003428	0.272008	-0.208960	-0.641584	-0.973266	0.016461	0.062612	-0.220370	0	0
64639	0.968246	0.102199	10.166628	-0.099630	0.061266	-0.001911	0.273316	-0.207981	-0.642225	-0.973294	0.017522	0.062254	-0.220263	0	0
64640	0.987300	-0.005138	9.980655	-0.067101	0.060421	-0.017697	0.275129	-0.205648	-0.641411	-0.973351	0.018279	0.061887	-0.220056	0	0
64641	1.209297	-0.357280	9.825247	0.017463	0.037013	-0.017940	0.275655	-0.205499	-0.641933	-0.973420	0.018127	0.061509	-0.219869	0	0
64642	1.369562	-0.481070	9.480825	0.072619	0.039390	-0.028526	0.275652	-0.206055	-0.641292	-0.973509	0.017470	0.061042	-0.219658	0	0
64643	1.408560	-0.526698	9.186319	0.129200	0.013830	-0.039222	0.276186	-0.207821	-0.641852	-0.973628	0.016162	0.060656	-0.219335	0	0
64644	1.344356	-0.684204	9.212193	0.138081	0.013622	-0.030520	0.276190	-0.209191	-0.641749	-0.973713	0.014810	0.060296	-0.219154	0	0
64645	1.222561	-0.718898	9.151563	0.126699	-0.010774	-0.027082	0.277759	-0.209724	-0.641640	-0.973786	0.013484	0.060160	-0.218951	0	0
64646	1.042711	-0.664944	9.241224	0.067989	-0.019146	-0.019990	0.276069	-0.211930	-0.641671	-0.973816	0.012749	0.060270	-0.218834	0	0
64647	0.899016	-0.655831	9.406888	0.020189	-0.005139	0.001102	0.276855	-0.213433	-0.641185	-0.973815	0.012496	0.060308	-0.218841	0	0
