# Supplementary material for: Identification of Haptic Based Guiding Using Hard Reins
Source: PLoS One. 2015 Jul 22;10(7):e0132020. doi: 10.1371/journal.pone.0132020 (PMC4511788; doi:10.1371/journal.pone.0132020)
Supplement: S1 File — (ZIP) [file pone.0132020.s001.zip › MotionData1/Subject1/T5/gc5.txt]

// Start Time: 0
// Sample rate: 50.0Hz
// Scenario: 4.0
// Firmware Version: 2.6.1
Counter	Acc_X	Acc_Y	Acc_Z	Gyr_X	Gyr_Y	Gyr_Z	Mag_X	Mag_Y	Mag_Z	Quat_w	Quat_x	Quat_y	Quat_z	AnalogIn_1	AnalogIn_2
63423	9.226536	1.409289	3.200032	0.058573	0.022080	0.018146	-0.750353	-0.406425	0.049154	0.235712	0.576395	-0.079220	0.778417	0	0
63424	9.163576	1.493149	3.101850	0.067564	0.040143	-0.016937	-0.752046	-0.406982	0.049043	0.235650	0.576242	-0.078578	0.778614	0	0
63425	9.127232	1.551384	3.181407	0.071244	0.041035	-0.008142	-0.751044	-0.409223	0.048330	0.235394	0.576094	-0.077906	0.778868	0	0
63426	9.144176	1.532414	3.243809	0.069594	0.041060	0.014665	-0.748347	-0.408558	0.046587	0.235123	0.575909	-0.077465	0.779131	0	0
63427	9.134477	1.556528	3.248669	0.075053	0.052808	0.001505	-0.749368	-0.407176	0.049848	0.234781	0.575670	-0.076788	0.779478	0	0
63428	9.119894	1.628715	3.236696	0.051219	0.045747	0.000598	-0.750633	-0.407746	0.049306	0.234673	0.575421	-0.076356	0.779737	0	0
63429	9.119931	1.590231	3.243939	0.051291	0.042121	0.011123	-0.750067	-0.406583	0.048726	0.234387	0.575200	-0.075941	0.780026	0	0
63430	9.090937	1.561384	3.244174	0.034798	0.037719	0.005816	-0.751461	-0.407165	0.046774	0.234361	0.574968	-0.075712	0.780227	0	0
63431	9.078834	1.571032	3.244255	0.023891	0.037813	0.011935	-0.751180	-0.406876	0.046768	0.234224	0.574715	-0.075523	0.780473	0	0
63432	9.054697	1.522844	3.230045	0.004726	0.037062	0.009244	-0.750620	-0.407762	0.047751	0.234349	0.574414	-0.075554	0.780654	0	0
63433	9.074068	1.496599	3.282818	0.027494	0.033244	0.007542	-0.750618	-0.406736	0.047182	0.234224	0.574208	-0.075321	0.780866	0	0
63434	9.049889	1.489413	3.283001	0.007574	0.037954	0.021526	-0.750046	-0.406756	0.046325	0.234233	0.573898	-0.075394	0.781084	0	0
63435	9.074065	1.499031	3.287625	-0.023639	0.020965	0.018844	-0.750622	-0.407172	0.047749	0.234305	0.573659	-0.075653	0.781213	0	0
63436	9.120035	1.479872	3.320964	-0.005354	0.018999	0.025029	-0.750041	-0.407644	0.046046	0.234359	0.573462	-0.075901	0.781317	0	0
63437	9.110395	1.446145	3.313849	-0.027367	0.020986	0.007414	-0.750743	-0.407047	0.045348	0.234542	0.573222	-0.076123	0.781416	0	0
63438	9.105564	1.436704	3.349956	-0.030988	0.011950	0.021455	-0.750182	-0.406613	0.045620	0.234738	0.573026	-0.076546	0.781460	0	0
63439	9.091097	1.393341	3.340480	-0.023732	0.010072	0.014443	-0.750595	-0.406177	0.044212	0.234837	0.572874	-0.076806	0.781516	0	0
63440	9.103189	1.397920	3.297112	-0.022002	0.004606	0.007436	-0.751310	-0.404390	0.044498	0.235067	0.572769	-0.077083	0.781497	0	0
63441	9.105576	1.422453	3.388435	-0.034729	0.011977	0.010910	-0.751870	-0.405119	0.044228	0.235258	0.572578	-0.077403	0.781547	0	0
63442	9.141859	1.422156	3.340086	-0.023873	0.000991	0.009198	-0.749885	-0.406344	0.043777	0.235518	0.572492	-0.077739	0.781499	0	0
63443	9.124881	1.470320	3.337766	-0.063878	0.019473	0.011723	-0.752577	-0.405104	0.044240	0.235876	0.572173	-0.078273	0.781572	0	0
63444	9.086170	1.475593	3.417384	-0.065824	0.012236	0.007338	-0.752135	-0.405135	0.042113	0.236358	0.571904	-0.078870	0.781562	0	0
63445	9.057162	1.461142	3.407991	-0.067555	0.006816	0.023132	-0.750983	-0.406068	0.039838	0.236639	0.571665	-0.079527	0.781586	0	0
63446	9.091057	1.427387	3.407771	-0.062289	-0.005944	0.009113	-0.750963	-0.407122	0.037864	0.237114	0.571541	-0.080179	0.781466	0	0
63447	9.086198	1.442251	3.489538	-0.103972	0.019819	0.023022	-0.751817	-0.404893	0.037727	0.237615	0.571112	-0.081087	0.781534	0	0
63448	9.081342	1.470591	3.378956	-0.093202	-0.000239	0.019574	-0.752228	-0.405488	0.036465	0.238138	0.570866	-0.081990	0.781461	0	0
63449	9.105637	1.366740	3.321161	-0.071372	-0.020390	0.023138	-0.754075	-0.406907	0.038196	0.238420	0.570827	-0.082738	0.781324	0	0
63450	9.100838	1.321416	3.402977	-0.078741	-0.023051	0.017845	-0.751257	-0.402841	0.037568	0.238844	0.570794	-0.083565	0.781130	0	0
63451	9.112891	1.364540	3.364386	-0.078624	-0.013070	0.023110	-0.752789	-0.404307	0.035480	0.239173	0.570680	-0.084352	0.781028	0	0
63452	9.083894	1.344886	3.278062	-0.080406	-0.007615	0.017829	-0.751924	-0.404052	0.033345	0.239655	0.570518	-0.085181	0.780909	0	0
63453	9.062168	1.301680	3.297490	-0.065018	-0.013190	0.005575	-0.752199	-0.404350	0.032503	0.240042	0.570452	-0.085762	0.780775	0	0
63454	9.062184	1.282565	3.326356	-0.062273	-0.024095	0.017876	-0.752211	-0.404040	0.033915	0.240382	0.570464	-0.086471	0.780583	0	0
63455	9.110552	1.287333	3.330807	-0.073389	-0.030367	0.005575	-0.752504	-0.404609	0.035335	0.240802	0.570511	-0.087160	0.780343	0	0
63456	9.166209	1.256134	3.366489	-0.038715	-0.033379	0.007410	-0.752631	-0.403890	0.033356	0.241079	0.570660	-0.087647	0.780094	0	0
63457	9.192808	1.267780	3.296563	-0.027513	-0.013509	0.015315	-0.751506	-0.402877	0.033616	0.241174	0.570677	-0.087995	0.780012	0	0
63458	9.166217	1.253411	3.303982	-0.031130	-0.008033	0.012661	-0.751514	-0.400663	0.033747	0.241369	0.570645	-0.088376	0.779933	0	0
63459	9.115400	1.277647	3.321163	-0.007413	-0.010034	0.014480	-0.752644	-0.401229	0.033910	0.241359	0.570684	-0.088555	0.779887	0	0
63460	9.074265	1.294658	3.340683	-0.012960	-0.024498	0.022386	-0.752630	-0.403009	0.032928	0.241391	0.570812	-0.088912	0.779743	0	0
63461	9.081606	1.205786	3.383978	0.012408	-0.041046	0.012792	-0.754340	-0.402810	0.034509	0.241252	0.571142	-0.089002	0.779534	0	0
63462	9.129971	1.215223	3.359575	0.028814	-0.050258	0.019868	-0.752089	-0.402550	0.035602	0.241019	0.571576	-0.089065	0.779281	0	0
63463	9.125107	1.243975	3.330736	0.021534	-0.042034	0.014582	-0.753234	-0.401626	0.037030	0.240813	0.571934	-0.089097	0.779078	0	0
63464	9.132329	1.282267	3.287376	0.028827	-0.053887	0.026912	-0.752129	-0.401177	0.039835	0.240509	0.572390	-0.089200	0.778825	0	0
63465	9.149274	1.267784	3.284860	0.052472	-0.063159	0.025222	-0.752962	-0.400590	0.037868	0.240024	0.572978	-0.089103	0.778554	0	0
63466	9.132399	1.214686	3.253771	0.052378	-0.066796	0.012927	-0.753259	-0.401595	0.039997	0.239699	0.573601	-0.088986	0.778208	0	0
63467	9.154182	1.200136	3.239198	0.043292	-0.063095	0.012898	-0.753413	-0.399372	0.040696	0.239361	0.574177	-0.088891	0.777898	0	0
63468	9.171072	1.238752	3.263086	0.079680	-0.072468	0.011252	-0.753567	-0.399206	0.042111	0.238867	0.574913	-0.088551	0.777545	0	0
63469	9.178335	1.236079	3.212546	0.081467	-0.078839	0.011265	-0.752446	-0.399804	0.043508	0.238307	0.575703	-0.088189	0.777174	0	0
63470	9.217001	1.267380	3.224259	0.083083	-0.087028	-0.002752	-0.753606	-0.400184	0.047202	0.237897	0.576570	-0.087782	0.776702	0	0
63471	9.168626	1.263025	3.301552	0.059278	-0.088641	-0.008077	-0.754472	-0.400733	0.049480	0.237605	0.577399	-0.087504	0.776207	0	0
63472	9.158843	1.382762	3.171697	0.079475	-0.076102	-0.004501	-0.754062	-0.398666	0.050453	0.237226	0.578174	-0.087080	0.775793	0	0
63473	9.219411	1.281482	3.156912	0.105007	-0.079956	-0.009724	-0.752940	-0.399854	0.051853	0.236690	0.579044	-0.086416	0.775382	0	0
63474	9.101014	1.166049	3.148254	0.083111	-0.079771	-0.017707	-0.752948	-0.399550	0.052699	0.236400	0.579865	-0.085905	0.774914	0	0
63475	9.062194	1.286604	3.172481	0.111881	-0.109042	-0.032491	-0.753259	-0.398626	0.055809	0.235974	0.580994	-0.085126	0.774284	0	0
63476	9.303898	1.454287	3.074409	0.186262	-0.142354	-0.044502	-0.753566	-0.400059	0.059211	0.235226	0.582565	-0.083799	0.773476	0	0
63477	9.490157	1.439019	2.964870	0.226467	-0.149966	-0.033861	-0.751900	-0.400202	0.062858	0.234107	0.584276	-0.082220	0.772693	0	0
63478	9.507179	1.338423	3.073019	0.292762	-0.101499	-0.017119	-0.751373	-0.400313	0.067371	0.232561	0.585749	-0.080138	0.772264	0	0
63479	9.468648	1.190457	2.842614	0.381117	-0.078622	0.029540	-0.751124	-0.401451	0.071894	0.230098	0.587208	-0.077572	0.772155	0	0
63480	9.526967	0.927391	2.731808	0.519260	0.001008	0.075337	-0.751172	-0.397423	0.076116	0.226579	0.588322	-0.074042	0.772695	0	0
63481	9.623974	0.676209	2.601475	0.621976	0.050042	0.063177	-0.753470	-0.396301	0.080105	0.222516	0.589284	-0.069529	0.773561	0	0
63482	9.648314	0.572048	2.005131	0.726453	0.099948	0.033513	-0.753801	-0.394324	0.085188	0.218147	0.590082	-0.063918	0.774680	0	0
63483	9.778794	0.717598	1.782870	0.752702	0.210406	0.003643	-0.755383	-0.392494	0.087750	0.213840	0.590078	-0.057706	0.776370	0	0
63484	9.925967	1.067344	1.954615	0.695152	0.327043	0.016607	-0.754270	-0.390585	0.089136	0.209895	0.588994	-0.051737	0.778687	0	0
63485	9.705652	1.279923	2.032986	0.659090	0.392712	0.015602	-0.755231	-0.391481	0.086188	0.206113	0.587303	-0.045945	0.781333	0	0
63486	9.313638	1.473253	2.064544	0.681194	0.441577	-0.003680	-0.755084	-0.390023	0.084908	0.202450	0.585234	-0.039728	0.784179	0	0
63487	9.110137	1.801490	2.166741	0.648597	0.474563	0.015579	-0.756639	-0.386905	0.083790	0.198736	0.582813	-0.033850	0.787203	0	0
63488	9.093128	1.846815	2.556314	0.690685	0.478792	0.040248	-0.758031	-0.386315	0.081125	0.194653	0.580377	-0.027726	0.790256	0	0
63489	9.197186	1.779868	2.678225	0.709248	0.443225	0.005220	-0.757743	-0.385152	0.079985	0.190634	0.578245	-0.021367	0.792991	0	0
63490	9.216533	1.764066	2.892073	0.720691	0.414095	-0.008764	-0.758584	-0.385144	0.079151	0.186731	0.576313	-0.014850	0.795471	0	0
63491	9.267058	2.035751	2.833781	0.737603	0.401241	-0.032329	-0.758577	-0.383830	0.077874	0.182813	0.574495	-0.008126	0.797790	0	0
63492	9.153234	2.194186	2.709463	0.753320	0.435603	-0.040195	-0.758986	-0.384869	0.076472	0.178949	0.572374	-0.001128	0.800228	0	0
63493	8.925678	2.383258	2.898502	0.715057	0.455926	-0.036767	-0.760675	-0.383374	0.075080	0.175177	0.569996	0.005546	0.802737	0	0
63494	8.850560	2.527604	2.855657	0.704433	0.488699	-0.024514	-0.759667	-0.383419	0.072803	0.171441	0.567280	0.012156	0.805390	0	0
63495	8.937594	2.545467	3.081005	0.693899	0.494260	0.031619	-0.759930	-0.384612	0.070976	0.167218	0.564482	0.018346	0.808122	0	0
63496	9.029552	2.481176	3.248682	0.702074	0.457909	0.068526	-0.761327	-0.383723	0.068734	0.162754	0.561945	0.024340	0.810639	0	0
63497	9.012555	2.544064	3.301648	0.641183	0.469318	0.094706	-0.763019	-0.380167	0.066910	0.158303	0.559198	0.029708	0.813238	0	0
63498	8.581968	2.643977	2.939269	0.565932	0.495387	0.117328	-0.764131	-0.378404	0.064095	0.154160	0.556081	0.034390	0.815982	0	0
63499	8.804530	2.509248	3.976382	0.603797	0.377129	0.105236	-0.762704	-0.377275	0.061947	0.149855	0.553963	0.039259	0.818002	0	0
63500	8.915718	2.617525	3.518677	0.580443	0.424468	0.092874	-0.765660	-0.374585	0.059582	0.145856	0.551381	0.044067	0.820221	0	0
63501	8.968919	2.622479	3.561560	0.560386	0.426446	0.096336	-0.766779	-0.372226	0.057329	0.141834	0.548735	0.048706	0.822436	0	0
63502	8.751139	2.719468	3.635200	0.509577	0.421474	0.145379	-0.767895	-0.370752	0.055081	0.137786	0.546049	0.052632	0.824667	0	0
63503	8.511718	2.673056	3.911069	0.480358	0.404523	0.166366	-0.768314	-0.368252	0.053522	0.133631	0.543455	0.056202	0.826825	0	0
63504	8.451223	2.702013	3.906679	0.485919	0.403584	0.178672	-0.770120	-0.364727	0.048592	0.129450	0.540858	0.059713	0.828945	0	0
63505	8.596382	2.654046	3.984998	0.513047	0.387007	0.166464	-0.771812	-0.362199	0.047195	0.125122	0.538405	0.063533	0.830920	0	0
63506	8.654463	2.620291	3.991814	0.498172	0.367151	0.153284	-0.773780	-0.359527	0.044955	0.121113	0.536067	0.067222	0.832733	0	0
63507	8.654389	2.674421	4.222577	0.478220	0.370971	0.176933	-0.774898	-0.358052	0.042848	0.116889	0.533668	0.070677	0.834590	0	0
63508	8.489823	2.762040	4.363153	0.432383	0.351415	0.182128	-0.775732	-0.355554	0.040308	0.113048	0.531369	0.073607	0.836331	0	0
63509	8.383354	2.803575	4.452854	0.423189	0.331554	0.199687	-0.778267	-0.352280	0.038074	0.108953	0.529213	0.076440	0.837986	0	0
63510	8.252707	2.835565	4.552356	0.404861	0.315398	0.211951	-0.780237	-0.348137	0.035545	0.105064	0.527179	0.078915	0.839534	0	0
63511	8.243136	2.734317	4.523658	0.391651	0.250169	0.220754	-0.781926	-0.346642	0.034154	0.101023	0.525655	0.081291	0.840757	0	0
63512	8.286751	2.643445	4.658050	0.365872	0.219529	0.225973	-0.782922	-0.342499	0.033446	0.097585	0.524400	0.083080	0.841771	0	0
63513	8.383542	2.590760	4.741534	0.351172	0.216009	0.218910	-0.783923	-0.337174	0.032874	0.093799	0.523098	0.085093	0.842811	0	0
63514	8.339973	2.619946	4.787509	0.329424	0.219834	0.237287	-0.786187	-0.335508	0.032621	0.090872	0.521839	0.086257	0.843793	0	0
63515	8.272426	2.451204	4.725630	0.350199	0.181549	0.237342	-0.789287	-0.332223	0.030397	0.086965	0.520820	0.088135	0.844639	0	0
63516	8.291915	2.302417	4.826587	0.363712	0.161470	0.231219	-0.790723	-0.328052	0.031533	0.084459	0.520116	0.089261	0.845209	0	0
63517	8.287063	2.321418	4.773714	0.339767	0.144418	0.222414	-0.790596	-0.323482	0.031511	0.080763	0.519371	0.091094	0.845833	0	0
63518	8.233810	2.360260	4.822156	0.328720	0.125469	0.234705	-0.792579	-0.321231	0.031251	0.078156	0.518903	0.092050	0.846261	0	0
63519	8.190218	2.411211	4.887347	0.310366	0.105672	0.248737	-0.793142	-0.318724	0.030119	0.074425	0.518470	0.093466	0.846708	0	0
63520	8.156436	2.336421	4.846783	0.299083	0.089415	0.218875	-0.796288	-0.312883	0.032406	0.071494	0.518186	0.094619	0.847006	0	0
63521	8.127508	2.237877	4.871117	0.298947	0.056755	0.231176	-0.798292	-0.308843	0.033976	0.068015	0.518127	0.095991	0.847174	0	0
63522	8.190413	2.218474	4.861056	0.275651	0.022444	0.208346	-0.799150	-0.306463	0.034262	0.065151	0.518349	0.097077	0.847140	0	0
63523	8.267787	2.235552	4.927795	0.254451	0.006278	0.204812	-0.800024	-0.300829	0.035241	0.062172	0.518649	0.098171	0.847054	0	0
63524	8.289516	2.283088	4.812195	0.231456	-0.009878	0.199528	-0.801185	-0.298563	0.038077	0.059499	0.519082	0.098993	0.846885	0	0
63525	8.350002	2.263726	4.809364	0.217571	-0.026109	0.192493	-0.802331	-0.296904	0.039360	0.056846	0.519612	0.099817	0.846645	0	0
63526	8.369417	2.209991	4.662608	0.213783	-0.035172	0.176690	-0.802920	-0.294806	0.041338	0.054475	0.520217	0.100596	0.846337	0	0
63527	8.413042	2.127609	4.570995	0.209074	-0.047857	0.164392	-0.804506	-0.290326	0.043465	0.052125	0.520890	0.101479	0.845966	0	0
63528	8.490471	2.093910	4.594500	0.171505	-0.054822	0.153774	-0.805088	-0.287942	0.044594	0.050131	0.521603	0.102042	0.845580	0	0
63529	8.538768	2.170782	4.574850	0.167720	-0.049359	0.136229	-0.805118	-0.285847	0.047411	0.048233	0.522232	0.102717	0.845220	0	0
63530	8.524217	2.213909	4.529241	0.147639	-0.040123	0.127405	-0.806549	-0.282564	0.048268	0.046564	0.522777	0.103226	0.844914	0	0
63531	8.422661	2.187541	4.522792	0.133095	-0.032735	0.123840	-0.806556	-0.282114	0.048973	0.044934	0.523232	0.103680	0.844665	0	0
63532	8.374329	2.151257	4.475090	0.127351	-0.049031	0.103654	-0.806588	-0.279722	0.051930	0.043584	0.523815	0.104136	0.844319	0	0
63533	8.384015	2.146039	4.398088	0.107118	-0.047067	0.079910	-0.808707	-0.280121	0.051967	0.042476	0.524331	0.104593	0.843998	0	0
63534	8.446857	2.193781	4.335079	0.086820	-0.063247	0.072000	-0.808170	-0.278627	0.054778	0.041613	0.524981	0.104870	0.843603	0	0
63535	8.533896	2.222688	4.363271	0.095862	-0.066960	0.069404	-0.809157	-0.277875	0.054225	0.040673	0.525647	0.105279	0.843183	0	0
63536	8.587152	2.174652	4.401389	0.088633	-0.056018	0.065851	-0.809179	-0.276084	0.056196	0.039832	0.526227	0.105614	0.842819	0	0
63537	8.524289	2.157602	4.344160	0.080085	-0.057780	0.022828	-0.809622	-0.274287	0.057891	0.039358	0.526758	0.106138	0.842444	0	0
63538	8.485612	2.140540	4.291564	0.062680	-0.073968	0.028945	-0.810495	-0.273062	0.060443	0.038972	0.527438	0.106448	0.841997	0	0
63539	8.504974	2.135211	4.195257	0.055347	-0.078454	0.026302	-0.810212	-0.273509	0.060582	0.038621	0.528136	0.106737	0.841539	0	0
63540	8.582328	2.178431	4.194656	0.029815	-0.071899	0.026247	-0.809381	-0.274534	0.062975	0.038446	0.528784	0.106775	0.841135	0	0
63541	8.691120	2.221775	4.227486	0.020731	-0.060945	0.025347	-0.809116	-0.273048	0.064518	0.038267	0.529320	0.106784	0.840805	0	0
63542	8.727430	2.192758	4.212819	0.007854	-0.060852	0.011270	-0.808008	-0.272308	0.066899	0.038307	0.529848	0.106730	0.840477	0	0
63543	8.645245	2.137919	4.295208	0.000887	-0.031740	0.019972	-0.808433	-0.272886	0.067191	0.038246	0.530125	0.106611	0.840321	0	0
63544	8.538886	2.089114	4.134941	-0.008252	-0.033483	0.010287	-0.811398	-0.273710	0.067243	0.038357	0.530416	0.106434	0.840154	0	0
63545	8.519529	2.082806	4.310596	-0.030147	-0.024218	0.007584	-0.809984	-0.272859	0.066792	0.038556	0.530604	0.106121	0.840066	0	0
63546	8.512244	2.116267	4.260134	-0.024843	-0.041506	0.004996	-0.809424	-0.273451	0.067633	0.038801	0.530950	0.105833	0.839873	0	0
63547	8.577586	2.082137	4.194769	-0.009570	-0.053450	-0.016018	-0.809980	-0.272717	0.066226	0.039120	0.531365	0.105806	0.839598	0	0
63548	8.635602	2.115659	4.175085	0.000590	-0.033578	-0.020397	-0.809429	-0.271829	0.067626	0.039423	0.531626	0.105877	0.839410	0	0
63549	8.654892	2.178056	4.141233	-0.010638	-0.053457	-0.030034	-0.810552	-0.272990	0.067226	0.039865	0.532026	0.105915	0.839131	0	0
63550	8.683946	2.153562	4.066510	0.009501	-0.046373	-0.034386	-0.809156	-0.275054	0.070038	0.040266	0.532384	0.106121	0.838859	0	0
63551	8.654917	2.162993	4.018630	0.005888	-0.031829	-0.046697	-0.809570	-0.276528	0.069345	0.040736	0.532591	0.106394	0.838670	0	0
63552	8.616166	2.211456	4.069362	0.005848	-0.037262	-0.041415	-0.808593	-0.275945	0.070598	0.041197	0.532863	0.106616	0.838447	0	0
63553	8.589507	2.269058	4.026234	-0.006746	-0.020818	-0.034431	-0.807331	-0.275664	0.071706	0.041622	0.532985	0.106724	0.838335	0	0
63554	8.637875	2.273849	4.035493	0.011574	-0.006457	-0.040546	-0.807616	-0.276978	0.072423	0.042014	0.533001	0.107000	0.838269	0	0
63555	8.659614	2.307231	3.977606	-0.004065	-0.022666	-0.037919	-0.809022	-0.279162	0.072455	0.042457	0.533136	0.107151	0.838142	0	0
63556	8.618452	2.348415	4.016341	-0.013978	-0.006241	-0.036201	-0.808741	-0.278872	0.072450	0.042950	0.533145	0.107188	0.838107	0	0
63557	8.628076	2.389910	4.131640	-0.046752	0.010368	-0.036293	-0.807315	-0.280092	0.071442	0.043573	0.532985	0.106990	0.838201	0	0
63558	8.635328	2.396892	4.085901	-0.051405	-0.005928	-0.031014	-0.806735	-0.281004	0.070024	0.044223	0.532981	0.106685	0.838209	0	0
63559	8.630558	2.336323	4.009049	-0.068517	-0.000341	-0.015280	-0.807024	-0.281138	0.070736	0.044799	0.532923	0.106190	0.838278	0	0
63560	8.654833	2.240458	4.102715	-0.068545	0.012353	-0.034629	-0.805039	-0.281039	0.069996	0.045547	0.532752	0.105773	0.838399	0	0
63561	8.686284	2.221709	4.213096	-0.052195	-0.000480	-0.027559	-0.807015	-0.283647	0.070605	0.046138	0.532690	0.105479	0.838443	0	0
63562	8.664535	2.216150	4.059388	-0.044921	-0.009621	-0.027528	-0.807012	-0.282475	0.069894	0.046724	0.532721	0.105211	0.838425	0	0
63563	8.577412	2.278318	3.949379	-0.035626	0.008458	-0.027514	-0.807564	-0.282921	0.068492	0.047218	0.532591	0.105061	0.838499	0	0
63564	8.485340	2.435308	4.022051	-0.107263	-0.018164	-0.041657	-0.805454	-0.282952	0.069587	0.048262	0.532648	0.104343	0.838492	0	0
63565	8.562544	2.634630	3.944389	-0.169274	-0.017653	-0.024200	-0.806852	-0.283971	0.068202	0.049472	0.532674	0.103048	0.838565	0	0
63566	8.731834	2.662444	3.779641	-0.130670	-0.045193	0.035618	-0.806150	-0.283245	0.068470	0.050022	0.533025	0.101706	0.838473	0	0
63567	8.722395	2.458382	3.414433	-0.206680	-0.012825	0.056412	-0.805993	-0.284149	0.066917	0.050755	0.533072	0.099678	0.838643	0	0
63568	8.804701	2.376913	3.514876	-0.246788	-0.004337	0.053652	-0.806850	-0.282798	0.067490	0.051743	0.533037	0.097279	0.838887	0	0
63569	8.770638	2.579257	3.526981	-0.354494	0.007449	0.054307	-0.806270	-0.282975	0.065786	0.053265	0.532827	0.094038	0.839294	0	0
63570	8.688252	2.696978	3.931398	-0.460642	-0.015232	0.067263	-0.807370	-0.284460	0.062702	0.055304	0.532770	0.089752	0.839668	0	0
63571	8.514176	2.607182	4.216443	-0.537766	-0.067197	0.069744	-0.809046	-0.282394	0.059612	0.057745	0.533078	0.084857	0.839817	0	0
63572	8.374090	2.416892	4.157516	-0.627566	-0.115461	0.062519	-0.807632	-0.281836	0.059304	0.060771	0.533728	0.079149	0.839748	0	0
63573	8.318472	2.391390	4.335856	-0.710837	-0.192827	0.011510	-0.808165	-0.283188	0.055927	0.064728	0.534895	0.073038	0.839263	0	0
63574	8.383872	2.276798	4.547045	-0.808843	-0.286423	-0.041287	-0.806762	-0.283644	0.057319	0.069713	0.536725	0.066249	0.838259	0	0
63575	8.204947	2.228586	4.483477	-0.939221	-0.323481	-0.102997	-0.805340	-0.285889	0.057023	0.075942	0.538669	0.058747	0.837029	0	0
63576	7.997223	1.922296	4.795390	-1.014818	-0.371857	-0.154104	-0.805050	-0.289577	0.057600	0.083009	0.540887	0.050769	0.835448	0	0
63577	7.644525	1.478664	5.043561	-1.104813	-0.489086	-0.231522	-0.802224	-0.293896	0.059126	0.091275	0.543876	0.042430	0.833107	0	0
63578	7.707445	1.447006	4.990233	-1.228245	-0.622440	-0.342220	-0.800683	-0.300081	0.063084	0.101148	0.547738	0.033466	0.829839	0	0
63579	8.732557	1.831075	5.059367	-1.385198	-0.702967	-0.435381	-0.797836	-0.308687	0.063781	0.112684	0.551927	0.023690	0.825904	0	0
63580	8.988541	2.270866	4.499356	-1.504414	-0.741970	-0.451278	-0.793881	-0.317434	0.067286	0.124957	0.556166	0.012898	0.821522	0	0
63581	8.882038	2.361977	4.394273	-1.586363	-0.719508	-0.449727	-0.789337	-0.326958	0.068101	0.137670	0.559915	0.001531	0.817031	0	0
63582	9.075523	2.371161	4.361597	-1.756696	-0.779842	-0.451801	-0.785080	-0.335882	0.069341	0.151263	0.563748	-0.011382	0.811898	0	0
63583	9.080714	2.060370	3.842497	-1.620179	-0.737455	-0.472657	-0.781673	-0.345962	0.071307	0.164257	0.567206	-0.022908	0.806704	0	0
63584	8.815115	1.651321	3.335073	-1.448508	-0.684421	-0.456621	-0.778547	-0.353982	0.072138	0.176056	0.570370	-0.033138	0.801613	0	0
63585	8.452785	1.214338	2.989462	-1.740925	-0.644763	-0.359201	-0.773128	-0.364733	0.070259	0.188751	0.572452	-0.046100	0.796584	0	0
63586	8.665960	0.840727	3.440206	-1.314497	-0.638342	-0.463593	-0.768142	-0.373111	0.068659	0.199736	0.575198	-0.055134	0.791336	0	0
63587	9.150127	0.438052	2.980191	-1.521810	-0.620381	-0.420309	-0.765993	-0.380833	0.067951	0.211564	0.577180	-0.065934	0.785975	0	0
63588	9.498843	-0.045707	3.588714	-1.241688	-0.628205	-0.540855	-0.760037	-0.391266	0.069311	0.222623	0.579778	-0.073907	0.780278	0	0
63589	9.552170	-0.156872	3.521096	-1.429250	-0.735603	-0.601740	-0.755188	-0.401705	0.067864	0.235126	0.582663	-0.083170	0.773500	0	0
63590	9.735471	0.378546	3.283706	-1.355598	-0.626426	-0.612966	-0.748215	-0.413955	0.066672	0.247293	0.584750	-0.091560	0.767157	0	0
63591	9.645627	0.746280	3.135000	-1.292796	-0.582433	-0.553106	-0.743217	-0.424702	0.064376	0.258619	0.586431	-0.099664	0.761106	0	0
63592	9.236915	0.710678	3.118781	-1.174793	-0.519802	-0.484479	-0.737251	-0.430885	0.063033	0.268730	0.587772	-0.107111	0.755537	0	0
63593	9.183678	0.762243	2.825811	-1.204526	-0.411562	-0.447816	-0.734224	-0.441600	0.059921	0.278803	0.588045	-0.114678	0.750547	0	0
63594	9.130569	0.681660	2.585841	-1.179926	-0.356404	-0.414498	-0.729637	-0.447359	0.054219	0.288497	0.587850	-0.122093	0.745852	0	0
63595	8.879580	0.123899	2.669873	-1.211916	-0.287162	-0.416571	-0.725609	-0.453407	0.047963	0.298413	0.586934	-0.129522	0.741406	0	0
63596	8.729660	0.088033	2.675807	-1.269807	-0.420984	-0.437611	-0.721293	-0.461231	0.041709	0.308610	0.586769	-0.137622	0.735882	0	0
63597	8.913259	0.334086	2.347289	-1.306279	-0.440664	-0.406005	-0.719531	-0.467374	0.036055	0.318667	0.586466	-0.146238	0.730153	0	0
63598	9.033959	0.528692	2.779011	-1.394462	-0.427245	-0.458843	-0.713087	-0.473929	0.028348	0.329606	0.585739	-0.155082	0.724030	0	0
63599	9.507568	0.980192	2.693439	-1.457119	-0.415909	-0.511528	-0.710321	-0.481874	0.021555	0.341191	0.584658	-0.164037	0.717535	0	0
63600	10.334587	1.110497	2.990224	-1.290732	-0.295780	-0.577925	-0.704416	-0.491537	0.011892	0.352435	0.583257	-0.170921	0.711609	0	0
63601	10.508361	1.449088	3.344506	-1.292756	-0.325677	-0.533930	-0.699806	-0.498500	0.003934	0.363212	0.581864	-0.178188	0.705521	0	0
63602	9.983259	1.725594	3.122118	-1.191483	-0.327305	-0.423058	-0.694775	-0.504145	-0.004178	0.372586	0.580544	-0.185315	0.699862	0	0
63603	9.531075	1.629723	3.077415	-1.051704	-0.277560	-0.362276	-0.690468	-0.507843	-0.010873	0.380723	0.579192	-0.191641	0.694881	0	0
63604	9.448877	1.627759	2.664489	-0.974372	-0.231014	-0.347227	-0.688128	-0.513867	-0.018092	0.388386	0.577714	-0.197278	0.690279	0	0
63605	9.405245	1.758225	2.265598	-0.955084	-0.169452	-0.292812	-0.686076	-0.514588	-0.026600	0.395604	0.575714	-0.202875	0.686216	0	0
63606	9.346918	2.037633	2.275414	-1.004670	-0.198061	-0.281417	-0.684310	-0.517357	-0.033964	0.402964	0.573631	-0.208928	0.681848	0	0
63607	9.298122	2.470479	2.160014	-1.079020	-0.266435	-0.348967	-0.681137	-0.521175	-0.040216	0.410985	0.571782	-0.215387	0.676584	0	0
63608	9.264020	2.711356	2.174492	-0.998807	-0.256195	-0.358382	-0.678385	-0.524695	-0.047028	0.418612	0.570141	-0.221143	0.671416	0	0
63609	9.413952	2.751091	1.981026	-0.816947	-0.274028	-0.315782	-0.675635	-0.527917	-0.053559	0.424806	0.569227	-0.226003	0.666665	0	0
63610	9.370617	2.551294	1.974292	-0.717914	-0.149604	-0.293819	-0.671480	-0.532333	-0.058695	0.430571	0.567813	-0.229755	0.662880	0	0
63611	9.199213	2.215465	2.168157	-0.524099	-0.149351	-0.273268	-0.668892	-0.533617	-0.063535	0.435048	0.567157	-0.232352	0.659605	0	0
63612	9.226017	2.045139	1.819486	-0.494577	-0.180452	-0.224926	-0.666606	-0.536487	-0.065539	0.438980	0.566700	-0.235129	0.656400	0	0
63613	9.129040	2.276430	1.824814	-0.619806	-0.128564	-0.176095	-0.665857	-0.537437	-0.070209	0.443374	0.565222	-0.238797	0.653390	0	0
63614	8.988418	2.600352	2.044363	-0.585555	-0.168726	-0.160093	-0.664546	-0.537954	-0.074750	0.447388	0.564091	-0.242472	0.650271	0	0
63615	8.915659	2.816168	1.852380	-0.556359	-0.179842	-0.144156	-0.664227	-0.541090	-0.077850	0.451060	0.563108	-0.246110	0.647213	0	0
63616	9.043814	2.849695	1.853821	-0.610433	-0.134020	-0.103965	-0.662219	-0.541462	-0.081273	0.454904	0.561457	-0.250087	0.644427	0	0
63617	9.462171	2.911947	1.906011	-0.676510	-0.091815	-0.181373	-0.661309	-0.542147	-0.088491	0.459672	0.559409	-0.253869	0.641338	0	0
63618	9.621687	3.009043	2.109126	-0.666161	-0.155420	-0.172465	-0.658995	-0.541672	-0.095030	0.464177	0.557754	-0.257903	0.637916	0	0
63619	9.740341	2.875942	2.007390	-0.623739	-0.128562	-0.158385	-0.657825	-0.543508	-0.098997	0.468369	0.556075	-0.261615	0.634798	0	0
63620	9.808409	2.538265	1.903786	-0.658881	-0.019391	-0.130609	-0.655943	-0.542721	-0.104683	0.472878	0.553428	-0.265174	0.632287	0	0
63621	9.741051	2.165671	1.998347	-0.603508	0.067251	-0.169300	-0.653466	-0.543747	-0.113338	0.477498	0.550591	-0.267759	0.630199	0	0
63622	9.719761	1.697987	1.869055	-0.562663	0.146734	-0.204523	-0.651560	-0.546957	-0.120279	0.482354	0.547500	-0.269498	0.628450	0	0
63623	9.676526	1.390276	1.946557	-0.616683	0.174367	-0.271463	-0.647536	-0.546388	-0.128543	0.487925	0.544160	-0.271080	0.626366	0	0
63624	9.473206	1.521979	2.224422	-0.629209	0.116435	-0.274908	-0.643485	-0.550115	-0.138483	0.493456	0.541076	-0.272973	0.623877	0	0
63625	9.274482	1.903574	2.405881	-0.619321	0.024745	-0.279946	-0.640292	-0.552342	-0.147710	0.498637	0.538633	-0.275238	0.620870	0	0
63626	9.085949	1.787966	2.342438	-0.493503	-0.073336	-0.205838	-0.638541	-0.554504	-0.153523	0.502450	0.537167	-0.277582	0.618016	0	0
63627	9.347190	1.761010	2.323722	-0.455056	-0.148103	-0.224075	-0.635397	-0.553584	-0.158099	0.505885	0.536429	-0.279977	0.614766	0	0
63628	9.429232	1.969373	2.130614	-0.427056	-0.006762	-0.179376	-0.633825	-0.555842	-0.159387	0.509328	0.534792	-0.281688	0.612563	0	0
63629	9.438924	1.895689	2.798980	-0.487056	0.062719	-0.203337	-0.630371	-0.557165	-0.166361	0.513371	0.532512	-0.283309	0.610424	0	0
63630	9.317912	1.991224	2.612256	-0.413317	-0.054040	-0.217903	-0.628630	-0.557844	-0.171473	0.516823	0.531315	-0.284968	0.607776	0	0
63631	9.167938	2.012921	2.574867	-0.327696	-0.118227	-0.173737	-0.628330	-0.559048	-0.173169	0.519302	0.530850	-0.286693	0.605252	0	0
63632	9.056694	2.010072	2.455470	-0.256096	-0.118788	-0.129689	-0.625056	-0.559439	-0.175905	0.521182	0.530591	-0.288192	0.603148	0	0
63633	9.158437	1.860048	2.334637	-0.180793	-0.094920	-0.112021	-0.623922	-0.559760	-0.176205	0.522564	0.530564	-0.289230	0.601477	0	0
63634	9.255246	1.774518	2.588848	-0.175250	-0.084075	-0.110291	-0.623619	-0.560379	-0.178327	0.523988	0.530456	-0.290157	0.599885	0	0
63635	9.250381	1.805605	2.545582	-0.162974	0.012950	-0.050705	-0.622763	-0.563051	-0.178329	0.525215	0.529692	-0.290846	0.599153	0	0
63636	9.356794	1.789977	2.818900	-0.122664	0.038031	-0.048892	-0.622177	-0.562795	-0.180883	0.526341	0.528947	-0.291139	0.598681	0	0
63637	9.240526	1.968064	2.771520	-0.108196	0.019785	-0.038261	-0.620465	-0.562851	-0.182889	0.527223	0.528389	-0.291526	0.598209	0	0
63638	9.080822	2.040625	2.791862	-0.060712	0.017607	-0.030235	-0.621292	-0.564330	-0.184847	0.527852	0.528034	-0.291657	0.597903	0	0
63639	9.073627	1.982685	2.758302	-0.020337	-0.008113	0.018146	-0.620452	-0.562279	-0.184587	0.527854	0.527938	-0.291960	0.597838	0	0
63640	9.134216	1.862024	2.719490	0.001829	-0.009204	0.042745	-0.620729	-0.561987	-0.185432	0.527637	0.527862	-0.292242	0.597959	0	0
63641	9.190040	1.664669	2.748094	0.016313	-0.017510	0.026068	-0.621858	-0.560790	-0.185984	0.527371	0.527991	-0.292416	0.597995	0	0
63642	9.197255	1.707800	2.709538	-0.000034	0.002582	0.016362	-0.621579	-0.560939	-0.185564	0.527354	0.527912	-0.292507	0.598035	0	0
63643	9.201976	1.814379	2.839246	-0.016740	0.015417	-0.019650	-0.621295	-0.560358	-0.185853	0.527634	0.527802	-0.292462	0.597908	0	0
63644	9.230939	1.879097	2.790896	-0.035325	-0.022546	-0.016994	-0.619310	-0.561142	-0.186448	0.527930	0.527784	-0.292720	0.597535	0	0
63645	9.337368	1.876155	2.715590	-0.017120	-0.029972	-0.016937	-0.621572	-0.561535	-0.186126	0.528064	0.527933	-0.292930	0.597183	0	0
63646	9.337340	1.904985	2.703546	0.019417	-0.035711	-0.006304	-0.621867	-0.561073	-0.184852	0.527964	0.528254	-0.292983	0.596961	0	0
63647	9.209327	1.736284	2.632491	0.046966	-0.041371	0.005132	-0.621300	-0.560499	-0.185288	0.527594	0.528744	-0.292987	0.596853	0	0
63648	9.199684	1.702690	2.651823	0.074159	-0.072443	0.013126	-0.621893	-0.561922	-0.181457	0.526982	0.529515	-0.293011	0.596698	0	0
63649	9.255125	1.894943	2.598368	0.087343	-0.096160	-0.013086	-0.622182	-0.561320	-0.180889	0.526346	0.530596	-0.292965	0.596322	0	0
63650	9.395224	2.077683	2.592387	0.058898	-0.078706	-0.036820	-0.621328	-0.563107	-0.180896	0.526097	0.531467	-0.292851	0.595821	0	0
63651	9.247685	2.096144	2.391494	0.087087	-0.025375	-0.002593	-0.621916	-0.562774	-0.178344	0.525605	0.532093	-0.292489	0.595874	0	0
63652	9.322865	1.875704	2.621931	0.059480	0.088260	-0.043232	-0.621766	-0.562935	-0.179335	0.525873	0.531993	-0.291454	0.596234	0	0
63653	9.346997	1.919585	2.737122	0.064538	-0.032481	-0.071135	-0.620639	-0.563247	-0.178787	0.525891	0.532742	-0.290898	0.595822	0	0
63654	9.206753	1.913160	2.377517	0.117544	-0.071017	-0.037610	-0.620943	-0.564683	-0.175667	0.525351	0.533879	-0.290385	0.595531	0	0
63655	9.250387	1.812076	2.396514	0.130851	-0.014872	-0.037675	-0.620520	-0.565866	-0.175104	0.524863	0.534773	-0.289520	0.595579	0	0
63656	9.351911	1.869851	2.424576	0.101417	-0.003765	-0.071090	-0.620113	-0.567470	-0.172560	0.524802	0.535520	-0.288569	0.595423	0	0
63657	9.392859	2.033793	2.481845	0.062421	0.052814	-0.087011	-0.618693	-0.567947	-0.173147	0.525167	0.535793	-0.287493	0.595376	0	0
63658	9.337120	2.130954	2.636045	0.059473	0.045594	-0.094010	-0.617569	-0.569726	-0.171745	0.525607	0.536092	-0.286408	0.595242	0	0
63659	9.254904	2.116449	2.600593	0.108591	0.003464	-0.073660	-0.616302	-0.571215	-0.170629	0.525503	0.536861	-0.285386	0.595131	0	0
63660	9.257243	2.211788	2.410564	0.091799	-0.021823	-0.092067	-0.614749	-0.570657	-0.170656	0.525566	0.537722	-0.284474	0.594735	0	0
63661	9.283683	2.384655	2.323677	0.035345	-0.010466	-0.079007	-0.615889	-0.572532	-0.168793	0.525846	0.538203	-0.283932	0.594311	0	0
63662	9.307673	2.586512	2.256019	0.011662	0.016040	-0.090453	-0.613341	-0.575087	-0.168400	0.526434	0.538413	-0.283304	0.593900	0	0
63663	9.208410	2.683106	2.285516	-0.003905	0.040672	-0.116828	-0.611927	-0.574235	-0.168850	0.527294	0.538492	-0.282521	0.593439	0	0
63664	9.063534	2.442472	2.267537	-0.008753	-0.004655	-0.121234	-0.610787	-0.576915	-0.168999	0.528117	0.538802	-0.281958	0.592693	0	0
63665	9.061250	2.321298	2.108973	-0.020011	-0.022740	-0.152856	-0.608801	-0.578582	-0.169307	0.529095	0.539273	-0.281412	0.591651	0	0
63666	9.196689	2.330460	2.055083	-0.050935	-0.017056	-0.145031	-0.607646	-0.582896	-0.170579	0.530251	0.539497	-0.281037	0.590588	0	0
63667	9.264394	2.354022	1.972825	-0.072719	-0.023231	-0.124004	-0.606660	-0.580708	-0.171028	0.531335	0.539613	-0.280963	0.589543	0	0
63668	9.230422	2.460319	2.035496	-0.103362	0.017873	-0.110943	-0.604959	-0.583394	-0.170621	0.532664	0.539256	-0.280890	0.588705	0	0
63669	9.189225	2.523947	2.228085	-0.150904	0.016467	-0.108412	-0.603243	-0.583161	-0.173193	0.534184	0.538678	-0.281149	0.587732	0	0
63670	9.167376	2.605835	2.228178	-0.132451	-0.009061	-0.052152	-0.603914	-0.584220	-0.176992	0.535250	0.538154	-0.281711	0.586972	0	0
63671	9.157640	2.666111	2.242625	-0.075744	-0.036723	-0.004578	-0.603338	-0.582923	-0.178844	0.535603	0.537997	-0.282372	0.586476	0	0
63672	9.164936	2.616136	2.360420	-0.031600	-0.037061	0.037635	-0.602385	-0.583485	-0.174336	0.535515	0.537926	-0.282970	0.586334	0	0
63673	9.085223	2.501433	2.507754	0.037827	-0.066639	0.072907	-0.604507	-0.581822	-0.174591	0.534719	0.538332	-0.283540	0.586412	0	0
63674	9.182047	2.428699	2.434979	0.092800	-0.074354	0.100239	-0.605504	-0.582380	-0.173442	0.533493	0.538964	-0.283949	0.586751	0	0
63675	9.170193	2.183525	2.509797	0.246297	-0.111893	0.145345	-0.606940	-0.582029	-0.170877	0.531016	0.540538	-0.283926	0.587560	0	0
63676	9.189851	1.875210	2.485862	0.348551	-0.159918	0.178922	-0.609538	-0.579116	-0.165477	0.527694	0.542801	-0.283708	0.588571	0	0
63677	9.376224	1.751336	2.323517	0.438249	-0.162494	0.200180	-0.611987	-0.577833	-0.160356	0.523692	0.545514	-0.283113	0.589922	0	0
63678	9.439110	1.739763	2.433662	0.515083	-0.166742	0.228448	-0.614602	-0.576808	-0.152123	0.519125	0.548525	-0.282203	0.591600	0	0
63679	9.443954	1.743892	2.298986	0.542545	-0.177857	0.245205	-0.617787	-0.575473	-0.143599	0.514209	0.551709	-0.281302	0.593360	0	0
63680	9.448583	1.960175	2.221841	0.528403	-0.093355	0.223180	-0.622241	-0.573821	-0.135338	0.509765	0.554332	-0.279883	0.595417	0	0
63681	9.315496	2.013799	2.314130	0.585109	-0.065672	0.212756	-0.625132	-0.573094	-0.127947	0.505084	0.557117	-0.277953	0.597707	0	0
63682	9.187420	1.903194	2.305539	0.599010	-0.107543	0.161913	-0.628012	-0.571645	-0.121971	0.500540	0.560312	-0.275825	0.599525	0	0
63683	9.235502	2.219413	2.006805	0.576371	-0.112849	0.087363	-0.628651	-0.571834	-0.113059	0.496490	0.563639	-0.273463	0.600855	0	0
63684	9.257038	2.450552	2.016076	0.555092	-0.109049	0.063672	-0.629423	-0.572325	-0.105131	0.492741	0.566857	-0.271034	0.602013	0	0
63685	9.208681	2.427034	2.112618	0.502327	-0.161255	0.030257	-0.631047	-0.572792	-0.096625	0.489293	0.570227	-0.269014	0.602548	0	0
63686	9.210929	2.616110	1.891258	0.460174	-0.169993	0.023200	-0.630816	-0.572732	-0.090412	0.486137	0.573423	-0.267213	0.602872	0	0
63687	9.196423	2.624937	1.727869	0.458834	-0.137311	0.042466	-0.631441	-0.572645	-0.083338	0.482904	0.576375	-0.265395	0.603458	0	0
63688	9.111763	2.643644	1.593835	0.407955	-0.124182	0.052863	-0.632900	-0.574028	-0.077374	0.479972	0.578937	-0.263847	0.604023	0	0
63689	9.099573	2.762668	1.322148	0.351398	-0.107401	0.036946	-0.634369	-0.573634	-0.070852	0.477456	0.581186	-0.262490	0.604449	0	0
63690	9.278329	2.986315	1.323064	0.312863	-0.081705	0.001781	-0.634971	-0.574751	-0.066033	0.475481	0.583155	-0.261009	0.604750	0	0
63691	9.621488	3.265636	1.430924	0.285791	-0.017986	-0.001797	-0.634717	-0.574573	-0.062647	0.473805	0.584640	-0.259391	0.605327	0	0
63692	9.834053	3.526182	1.597456	0.260025	0.014871	-0.036933	-0.634313	-0.575732	-0.059823	0.472620	0.585864	-0.257544	0.605859	0	0
63693	9.843685	3.551298	1.806533	0.319151	0.088817	-0.019335	-0.633897	-0.575584	-0.058982	0.471128	0.586894	-0.255107	0.607054	0	0
63694	9.568280	3.242853	1.671755	0.370196	0.110215	0.033328	-0.635044	-0.575687	-0.056985	0.469112	0.587865	-0.252554	0.608740	0	0
63695	9.326787	2.890548	1.443000	0.382753	0.151861	0.040232	-0.633809	-0.575960	-0.052483	0.467033	0.588643	-0.249775	0.610731	0	0
63696	9.278581	2.717641	1.515620	0.399358	0.147199	0.057782	-0.634813	-0.577684	-0.050057	0.464773	0.589446	-0.247005	0.612804	0	0
63697	9.360777	2.749205	1.591929	0.351946	0.153939	0.062934	-0.634433	-0.576021	-0.045408	0.462727	0.589991	-0.244530	0.614817	0	0
63698	9.278344	2.942294	1.664501	0.279388	0.194495	0.090834	-0.635850	-0.574518	-0.045532	0.461070	0.589850	-0.242462	0.617012	0	0
63699	9.070212	3.077110	1.603402	0.241228	0.210265	0.099526	-0.634440	-0.575718	-0.044702	0.459581	0.589433	-0.240615	0.619241	0	0
63700	9.084670	3.141461	1.478224	0.307485	0.246933	0.125983	-0.637091	-0.574825	-0.049043	0.457673	0.588989	-0.238348	0.621946	0	0
63701	9.050773	3.164052	1.651558	0.355570	0.259290	0.196287	-0.638224	-0.574798	-0.048742	0.455015	0.588541	-0.236125	0.625161	0	0
63702	9.033817	3.169996	1.870462	0.416205	0.244322	0.268406	-0.639539	-0.570750	-0.045064	0.451545	0.588249	-0.234012	0.628736	0	0
63703	8.995199	3.095093	1.805891	0.469478	0.215783	0.331736	-0.643815	-0.566650	-0.042186	0.447242	0.588235	-0.232050	0.632540	0	0
63704	9.021946	2.968915	1.618268	0.516552	0.232635	0.363391	-0.647368	-0.564055	-0.040726	0.442529	0.588199	-0.229905	0.636658	0	0
63705	9.002662	2.897155	1.705020	0.587594	0.255683	0.430204	-0.650502	-0.560287	-0.039137	0.436960	0.588175	-0.227571	0.641348	0	0
63706	9.104202	2.938029	1.723479	0.569836	0.261292	0.489841	-0.655634	-0.554103	-0.036112	0.431145	0.587839	-0.225681	0.646241	0	0
63707	9.336267	3.033348	2.072724	0.596880	0.208452	0.525978	-0.660760	-0.547779	-0.033795	0.424749	0.587867	-0.224020	0.651011	0	0
63708	9.515342	2.902742	2.482646	0.673774	0.104386	0.560485	-0.665489	-0.543193	-0.027661	0.417458	0.588752	-0.222512	0.655429	0	0
63709	9.544863	2.404303	2.475624	0.689042	0.006254	0.602646	-0.670791	-0.535940	-0.021530	0.409511	0.590228	-0.221514	0.659442	0	0
63710	9.380928	1.897413	2.169493	0.658369	0.014652	0.592782	-0.677516	-0.526883	-0.014960	0.401834	0.591474	-0.220637	0.663330	0	0
63711	9.149112	1.544996	1.921433	0.543351	0.029184	0.542377	-0.682959	-0.520803	-0.008397	0.395138	0.592256	-0.220122	0.666817	0	0
63712	9.144547	1.288738	1.710103	0.523079	0.047447	0.475551	-0.688520	-0.515926	-0.004230	0.389067	0.592928	-0.219295	0.670055	0	0
63713	9.275381	1.044018	1.916110	0.506453	0.022161	0.471971	-0.691813	-0.509929	-0.001376	0.383002	0.593708	-0.218617	0.673073	0	0
63714	9.345870	0.687987	1.992821	0.469306	-0.046528	0.448188	-0.695547	-0.505076	0.004034	0.377202	0.594808	-0.218337	0.675464	0	0
63715	9.692075	0.354796	1.904011	0.406954	-0.060611	0.408498	-0.701410	-0.497524	0.009466	0.371939	0.595859	-0.218258	0.677478	0	0
63716	9.972640	0.331492	2.137595	0.431832	-0.059963	0.334840	-0.704563	-0.494612	0.013744	0.367061	0.597118	-0.217580	0.679246	0	0
63717	9.933962	0.330434	1.916689	0.459330	-0.028449	0.306787	-0.707153	-0.489800	0.017439	0.362218	0.598331	-0.216414	0.681148	0	0
63718	10.195119	0.387729	1.895500	0.442575	-0.033799	0.278696	-0.709466	-0.484546	0.021693	0.357689	0.599541	-0.215216	0.682855	0	0
63719	10.286987	0.408066	2.135236	0.463298	-0.133798	0.250797	-0.711494	-0.482531	0.026946	0.352952	0.601575	-0.214059	0.683894	0	0
63720	10.166116	0.382060	1.717803	0.389944	-0.185841	0.247177	-0.712980	-0.480059	0.034731	0.348607	0.603676	-0.213558	0.684428	0	0
63721	10.301647	0.304235	1.601473	0.414030	0.078903	0.225818	-0.715006	-0.475551	0.038701	0.344767	0.604104	-0.211845	0.686525	0	0
63722	10.267791	0.285874	1.770032	0.441191	0.118590	0.160884	-0.715881	-0.473589	0.041250	0.341326	0.604456	-0.209393	0.688683	0	0
63723	10.146740	0.401761	1.799673	0.428237	0.149546	0.113449	-0.718148	-0.471772	0.041279	0.338302	0.604659	-0.206657	0.690820	0	0
63724	10.064382	0.522527	1.853069	0.400842	0.111697	0.160847	-0.719879	-0.468902	0.044403	0.335075	0.604899	-0.204496	0.692823	0	0
63725	9.858923	0.393069	1.902761	0.398666	0.062734	0.160864	-0.720732	-0.467262	0.044410	0.331707	0.605481	-0.202539	0.694508	0	0
63726	9.667789	0.465009	1.791099	0.364102	0.106578	0.127392	-0.722173	-0.465581	0.047111	0.328913	0.605680	-0.200442	0.696270	0	0
63727	9.522449	0.686681	1.784768	0.343879	0.141231	0.085228	-0.722339	-0.463343	0.049224	0.326548	0.605668	-0.198145	0.698048	0	0
63728	9.459516	0.734962	1.792401	0.338700	0.183023	0.079906	-0.725173	-0.459895	0.048973	0.324376	0.605329	-0.195677	0.700048	0	0
63729	9.377320	0.694289	1.819481	0.319134	0.228572	0.092072	-0.726022	-0.458996	0.048700	0.322274	0.604595	-0.193306	0.702309	0	0
63730	9.374931	0.660854	1.872419	0.303843	0.223270	0.125379	-0.725446	-0.457111	0.046704	0.320065	0.603754	-0.191223	0.704609	0	0
63731	9.474110	0.630379	2.064058	0.255221	0.192818	0.134069	-0.726995	-0.454736	0.045165	0.317976	0.602967	-0.189667	0.706646	0	0
63732	9.435437	0.597168	2.150920	0.190674	0.156131	0.093583	-0.727140	-0.451642	0.044448	0.316537	0.602286	-0.188399	0.708210	0	0
63733	9.336288	0.591918	2.036246	0.132334	0.166593	0.086408	-0.729116	-0.452046	0.044341	0.315470	0.601375	-0.187507	0.709696	0	0
63734	9.295247	0.510463	2.103930	0.119461	0.167604	0.070556	-0.731076	-0.448062	0.040682	0.314641	0.600424	-0.186565	0.711115	0	0
63735	9.159850	0.467086	2.056870	0.058949	0.150860	0.049358	-0.731356	-0.447472	0.040119	0.314245	0.599458	-0.186022	0.712247	0	0
63736	9.159849	0.471683	2.013590	0.021082	0.116676	0.030007	-0.732462	-0.447774	0.037312	0.314198	0.598633	-0.185697	0.713046	0	0
63737	9.114007	0.351884	2.115001	-0.003925	0.081492	0.018551	-0.731607	-0.446625	0.036022	0.314267	0.598018	-0.185637	0.713547	0	0
63738	9.075375	0.289151	2.076866	-0.035715	0.030914	-0.026231	-0.731739	-0.445752	0.034607	0.314800	0.597731	-0.185648	0.713550	0	0
63739	9.029481	0.238079	1.961840	-0.069219	-0.000600	-0.079813	-0.732718	-0.446626	0.033779	0.315805	0.597679	-0.185728	0.713129	0	0
63740	8.947259	0.237498	1.822995	-0.075868	-0.022330	-0.094719	-0.730988	-0.449496	0.030655	0.316968	0.597770	-0.185784	0.712521	0	0
63741	8.884380	0.235014	1.789797	-0.080844	-0.042263	-0.126299	-0.730554	-0.451721	0.030375	0.318292	0.598064	-0.185804	0.711679	0	0
63742	8.947287	0.215539	1.765311	-0.097494	-0.063917	-0.131578	-0.728859	-0.452049	0.030490	0.319766	0.598449	-0.185923	0.710663	0	0
63743	9.014996	0.238835	1.630161	-0.125178	-0.074607	-0.159700	-0.728702	-0.454716	0.029651	0.321526	0.598891	-0.186164	0.709432	0	0
63744	9.348675	0.339042	1.545897	-0.128240	-0.081893	-0.184231	-0.728286	-0.456772	0.031348	0.323520	0.599397	-0.186242	0.708076	0	0
63745	9.672621	0.460732	1.899258	-0.124734	-0.127334	-0.241171	-0.725283	-0.460403	0.028489	0.325748	0.600361	-0.186164	0.706257	0	0
63746	9.730369	0.784232	1.614873	-0.125024	-0.140053	-0.252473	-0.723884	-0.462765	0.031020	0.328091	0.601406	-0.185995	0.704325	0	0
63747	10.090411	1.104771	1.785086	-0.095727	-0.104014	-0.248850	-0.721892	-0.465467	0.030433	0.330234	0.602305	-0.185588	0.702660	0	0
63748	10.271748	1.139820	2.103496	-0.019381	-0.124607	-0.251265	-0.720756	-0.468730	0.030994	0.331956	0.603576	-0.184629	0.701009	0	0
63749	10.121792	1.153676	1.943497	0.043084	-0.116021	-0.218656	-0.717929	-0.471139	0.031806	0.333022	0.604954	-0.183467	0.699619	0	0
63750	9.937885	1.236242	2.031325	0.111348	-0.082041	-0.160606	-0.718363	-0.476996	0.035088	0.333394	0.606188	-0.181998	0.698757	0	0
63751	10.000537	1.453797	2.223029	0.144435	-0.086813	-0.106059	-0.716118	-0.476433	0.036886	0.333110	0.607487	-0.180708	0.698099	0	0
63752	9.898499	1.895327	2.382095	0.153699	-0.050549	-0.095449	-0.714575	-0.476303	0.038132	0.332823	0.608519	-0.179230	0.697718	0	0
63753	9.801459	2.182465	2.481143	0.161087	-0.056917	-0.057622	-0.715155	-0.477743	0.040408	0.332158	0.609571	-0.178011	0.697429	0	0
63754	9.656006	2.515151	2.527615	0.195634	-0.060796	-0.049558	-0.714616	-0.476839	0.043221	0.331274	0.610727	-0.176553	0.697208	0	0
63755	9.467445	2.426085	2.476172	0.205048	-0.053590	-0.032022	-0.715777	-0.476190	0.046628	0.330174	0.611846	-0.175162	0.697099	0	0
63756	9.486965	2.264194	2.365567	0.170292	-0.053330	-0.054959	-0.714946	-0.475891	0.048592	0.329494	0.612871	-0.173821	0.696856	0	0
63757	9.472447	2.280438	2.240639	0.133777	-0.062107	-0.049763	-0.714246	-0.478543	0.050287	0.328943	0.613839	-0.172837	0.696510	0	0
63758	9.491653	2.431623	2.149015	0.086384	-0.032689	-0.065670	-0.713977	-0.477943	0.051693	0.328888	0.614459	-0.171949	0.696209	0	0
63759	9.631860	2.512858	2.066180	0.088462	-0.016381	-0.048108	-0.714827	-0.478805	0.052276	0.328688	0.614952	-0.171132	0.696069	0	0
63760	9.646402	2.474777	2.157466	0.066656	-0.005310	-0.046430	-0.714538	-0.477643	0.051136	0.328668	0.615281	-0.170410	0.695965	0	0
63761	9.540009	2.459786	2.018810	0.037870	0.028510	-0.037772	-0.714106	-0.480307	0.051140	0.328789	0.615275	-0.169854	0.696049	0	0
63762	9.457914	2.320271	2.019523	0.038594	0.066640	0.000755	-0.712847	-0.478112	0.051816	0.328736	0.614931	-0.169382	0.696493	0	0
63763	9.312953	2.163973	2.015901	0.019911	0.107642	0.005000	-0.714800	-0.478692	0.049025	0.328808	0.614239	-0.168949	0.697174	0	0
63764	9.269457	2.109574	2.196581	-0.009906	0.149640	0.000467	-0.712677	-0.480503	0.049281	0.329198	0.613155	-0.168542	0.698042	0	0
63765	9.138707	2.258684	2.127692	-0.023089	0.106208	0.002282	-0.714777	-0.477545	0.045911	0.329555	0.612333	-0.168391	0.698632	0	0
63766	9.083155	2.186298	2.080072	0.010258	0.127728	0.032152	-0.714765	-0.476239	0.043927	0.329561	0.611413	-0.168107	0.699502	0	0
63767	9.090502	2.108446	1.921402	0.014124	0.127692	0.047941	-0.715578	-0.476706	0.039987	0.329409	0.610483	-0.167900	0.700435	0	0
63768	9.131602	2.131999	1.829722	-0.000261	0.136883	0.063700	-0.717136	-0.475201	0.039864	0.329278	0.609409	-0.167856	0.701443	0	0
63769	9.293686	2.093456	1.871845	0.003534	0.151355	0.067195	-0.716833	-0.476114	0.037744	0.329097	0.608242	-0.167759	0.702562	0	0
63770	9.392817	2.124727	1.895138	0.018455	0.178454	0.081248	-0.717097	-0.472606	0.034201	0.328800	0.606903	-0.167555	0.703906	0	0
63771	9.443584	2.146465	1.923600	0.018341	0.164841	0.084782	-0.718495	-0.472155	0.032244	0.328428	0.605657	-0.167412	0.705186	0	0
63772	9.351661	2.158834	1.962729	0.027444	0.152988	0.095348	-0.719743	-0.472307	0.029439	0.327939	0.604498	-0.167319	0.706430	0	0
63773	9.354148	2.084536	2.030090	0.033208	0.151143	0.130446	-0.720431	-0.468496	0.025760	0.327132	0.603316	-0.167387	0.707797	0	0
63774	9.385647	2.017673	2.147722	0.051535	0.165510	0.124310	-0.721133	-0.466137	0.024348	0.326311	0.602094	-0.167256	0.709246	0	0
63775	9.274375	2.029985	2.170163	0.033167	0.142087	0.135704	-0.724217	-0.466252	0.021432	0.325452	0.600962	-0.167381	0.710570	0	0
63776	9.153385	2.078874	2.281602	0.035825	0.124852	0.149779	-0.725050	-0.464490	0.019036	0.324491	0.599926	-0.167660	0.711818	0	0
63777	8.988939	2.071083	2.121726	0.064918	0.091053	0.163051	-0.727183	-0.460610	0.019196	0.323163	0.599209	-0.167884	0.712972	0	0
63778	8.858333	2.080361	2.014482	0.040241	0.059516	0.187605	-0.728034	-0.457943	0.018633	0.321792	0.598585	-0.168567	0.713954	0	0
63779	8.829378	2.017421	1.937809	0.021238	0.049698	0.211251	-0.730295	-0.454372	0.017242	0.320312	0.597936	-0.169520	0.714937	0	0
63780	8.848701	2.059818	1.757316	0.029644	0.055069	0.225320	-0.730716	-0.452310	0.016109	0.318761	0.597233	-0.170546	0.715974	0	0
63781	8.911786	1.852980	1.817130	0.087029	-0.001658	0.260582	-0.734681	-0.449721	0.016163	0.316446	0.597070	-0.171482	0.716912	0	0
63782	9.390657	1.871552	1.818424	0.117146	-0.021909	0.288783	-0.736819	-0.446128	0.017030	0.313800	0.597075	-0.172518	0.717822	0	0
63783	9.918180	1.565393	2.367794	0.149365	-0.116575	0.317870	-0.739530	-0.440750	0.018182	0.310499	0.597824	-0.173705	0.718348	0	0
63784	10.090383	1.083704	2.381354	0.127027	-0.181770	0.306376	-0.740848	-0.437434	0.022428	0.307400	0.598958	-0.175284	0.718352	0	0
63785	9.996410	0.732102	2.334242	0.078691	-0.190457	0.295650	-0.743167	-0.430849	0.026959	0.304543	0.600043	-0.177072	0.718225	0	0
63786	9.556447	0.508552	2.277533	-0.009678	-0.184252	0.288340	-0.746591	-0.426625	0.029257	0.302336	0.600805	-0.179491	0.717921	0	0
63787	9.200718	0.708312	2.162162	-0.130312	-0.172344	0.261751	-0.749574	-0.423312	0.029857	0.301002	0.601172	-0.182519	0.717410	0	0
63788	9.309361	0.896411	2.254980	-0.133298	-0.159629	0.234572	-0.751575	-0.419864	0.031288	0.299971	0.601464	-0.185433	0.716849	0	0
63789	9.539422	0.588887	2.448293	-0.103783	-0.219799	0.214463	-0.753299	-0.416707	0.033563	0.298722	0.602324	-0.188126	0.715947	0	0
63790	9.822654	0.347082	2.321400	-0.101856	-0.205352	0.195094	-0.755023	-0.413993	0.035841	0.297686	0.603101	-0.190703	0.715041	0	0
63791	10.021231	0.101025	2.281682	-0.087261	-0.201885	0.175764	-0.757591	-0.411264	0.037849	0.296640	0.603944	-0.192990	0.714150	0	0
63792	10.094019	-0.111929	2.086581	-0.079565	-0.138472	0.137041	-0.757627	-0.408722	0.041088	0.295981	0.604420	-0.194834	0.713520	0	0
63793	10.176405	-0.266048	2.102934	-0.104094	-0.092932	0.094765	-0.759038	-0.406638	0.040113	0.295819	0.604588	-0.196433	0.713007	0	0
63794	10.002260	-0.247451	1.921469	-0.088962	-0.116654	0.064998	-0.759771	-0.405122	0.042662	0.295757	0.605020	-0.197830	0.712279	0	0
63795	10.006998	-0.141914	1.844413	-0.034055	-0.085350	0.052831	-0.759757	-0.405286	0.041108	0.295479	0.605422	-0.198659	0.711822	0	0
63796	10.166482	-0.002066	1.932091	0.002427	-0.075676	0.052945	-0.760185	-0.403508	0.040966	0.295031	0.605855	-0.199211	0.711485	0	0
63797	10.190615	0.041779	2.040069	0.046582	-0.019776	0.042457	-0.760207	-0.399514	0.042080	0.294465	0.606048	-0.199213	0.711555	0	0
63798	10.004261	0.157788	2.074996	0.043436	0.052869	0.033602	-0.761180	-0.401718	0.040975	0.294152	0.605728	-0.198969	0.712025	0	0
63799	9.721237	0.206068	2.019322	0.054907	0.141720	0.000171	-0.762164	-0.400530	0.039856	0.294156	0.604879	-0.198182	0.712964	0	0
63800	9.542224	0.235528	2.080712	0.069291	0.163383	-0.048088	-0.761868	-0.401287	0.038582	0.294484	0.604009	-0.196931	0.713912	0	0
63801	9.452748	0.216704	2.141487	0.086122	0.121506	-0.066431	-0.761291	-0.402489	0.037589	0.294732	0.603524	-0.195578	0.714591	0	0
63802	9.411736	0.110882	2.151490	0.067202	0.138907	-0.061262	-0.760132	-0.403283	0.034465	0.295118	0.602844	-0.194334	0.715345	0	0
63803	9.411737	0.110785	2.132256	0.058074	0.139887	-0.063040	-0.760964	-0.403874	0.032786	0.295544	0.602135	-0.193150	0.716087	0	0
63804	9.457609	0.192646	2.146280	0.038211	0.154576	-0.045533	-0.760383	-0.404051	0.031082	0.296017	0.601225	-0.192158	0.716922	0	0
63805	9.474504	0.217326	2.271156	0.033062	0.181857	-0.028026	-0.760629	-0.404533	0.026849	0.296421	0.600070	-0.191240	0.717968	0	0
63806	9.469666	0.219620	2.247147	-0.010719	0.194914	-0.038677	-0.760890	-0.403967	0.024025	0.297213	0.598708	-0.190519	0.718968	0	0
63807	9.445488	0.203325	2.350719	-0.030938	0.189639	-0.047502	-0.759166	-0.405066	0.021034	0.298152	0.597339	-0.189921	0.719876	0	0
63808	9.387437	0.212689	2.281413	-0.049738	0.150763	-0.075576	-0.759430	-0.404055	0.018491	0.299355	0.596245	-0.189390	0.720423	0	0
63809	9.401914	0.241934	2.355815	-0.084347	0.159220	-0.070398	-0.758265	-0.405739	0.014947	0.300716	0.594975	-0.189131	0.720975	0	0
63810	9.416424	0.232901	2.478332	-0.123283	0.128673	-0.107313	-0.760777	-0.406609	0.011459	0.302542	0.593875	-0.189005	0.721150	0	0
63811	9.353531	0.247100	2.411461	-0.167381	0.121765	-0.137244	-0.758206	-0.409928	0.009453	0.304803	0.592744	-0.189060	0.721114	0	0
63812	9.218097	0.239933	2.383606	-0.185788	0.104686	-0.140781	-0.756760	-0.410879	0.005901	0.307192	0.591684	-0.189257	0.720919	0	0
63813	9.145638	0.136711	2.422687	-0.191368	0.082055	-0.135530	-0.755745	-0.410785	0.002776	0.309502	0.590755	-0.189616	0.720599	0	0
63814	9.087644	0.083808	2.418345	-0.215210	0.080433	-0.151396	-0.754868	-0.413631	0.000372	0.312090	0.589791	-0.190033	0.720162	0	0
63815	9.063411	0.143256	2.264603	-0.217331	0.054125	-0.161880	-0.752693	-0.417271	-0.004876	0.314683	0.589024	-0.190511	0.719535	0	0
63816	9.126420	0.015733	2.297906	-0.207075	0.065832	-0.154003	-0.753528	-0.418152	-0.006130	0.317209	0.588187	-0.190896	0.719009	0	0
63817	9.199087	-0.099500	2.384022	-0.221077	0.045966	-0.174223	-0.750959	-0.420294	-0.008424	0.319890	0.587481	-0.191356	0.718275	0	0
63818	9.143506	-0.147568	2.384467	-0.259888	0.002723	-0.190070	-0.749511	-0.423158	-0.011543	0.322858	0.586988	-0.192105	0.717150	0	0
63819	9.194237	-0.080621	2.307106	-0.269028	0.008233	-0.195344	-0.748351	-0.424982	-0.014380	0.325889	0.586428	-0.192907	0.716020	0	0
63820	9.286134	-0.075530	2.388174	-0.291386	-0.022452	-0.213783	-0.745787	-0.427557	-0.015824	0.329155	0.586045	-0.193820	0.714593	0	0
63821	9.244974	-0.023073	2.275433	-0.298992	-0.049617	-0.223405	-0.744349	-0.430115	-0.017815	0.332438	0.585841	-0.194860	0.712955	0	0
63822	9.339185	0.106017	2.120769	-0.321188	-0.073047	-0.230409	-0.742199	-0.432695	-0.020524	0.335889	0.585735	-0.196049	0.711096	0	0
63823	9.481755	0.219893	2.304760	-0.329000	-0.085705	-0.263728	-0.740748	-0.436886	-0.023496	0.339549	0.585749	-0.197185	0.709029	0	0
63824	9.585483	0.501007	2.222030	-0.355832	-0.109087	-0.267196	-0.739609	-0.438977	-0.023789	0.343380	0.585832	-0.198518	0.706740	0	0
63825	9.822245	0.760984	2.282598	-0.354699	-0.068273	-0.261908	-0.736753	-0.442304	-0.026082	0.347197	0.585609	-0.199780	0.704701	0	0
63826	9.962393	0.865949	2.608465	-0.329584	-0.102048	-0.260026	-0.734758	-0.444570	-0.027235	0.350822	0.585694	-0.200940	0.702502	0	0
63827	9.937971	1.108709	2.521893	-0.340480	-0.107385	-0.235411	-0.732474	-0.448172	-0.028670	0.354278	0.585721	-0.202384	0.700328	0	0
63828	9.816893	1.262583	2.445717	-0.311067	-0.100341	-0.212497	-0.731179	-0.450284	-0.030660	0.357452	0.585743	-0.203680	0.698318	0	0
63829	9.681378	1.325817	2.533207	-0.310943	-0.103937	-0.187911	-0.728053	-0.451545	-0.032260	0.360400	0.585734	-0.205175	0.696370	0	0
63830	9.712695	1.455535	2.484788	-0.289028	-0.113185	-0.170261	-0.728605	-0.455370	-0.032376	0.363113	0.585822	-0.206604	0.694461	0	0
63831	9.806763	1.697251	2.702690	-0.256402	-0.149724	-0.135852	-0.726892	-0.457190	-0.033809	0.365278	0.586206	-0.208183	0.692528	0	0
63832	9.818727	1.820418	2.781842	-0.234805	-0.186187	-0.124315	-0.725629	-0.456910	-0.032842	0.367195	0.586889	-0.209767	0.690455	0	0
63833	9.661319	2.015710	2.792449	-0.256910	-0.200499	-0.122550	-0.724639	-0.458695	-0.032285	0.369160	0.587578	-0.211602	0.688257	0	0
63834	9.448333	2.165124	2.760224	-0.236204	-0.218795	-0.132977	-0.724222	-0.461339	-0.030444	0.371068	0.588485	-0.213260	0.685940	0	0
63835	9.133792	2.294919	2.627779	-0.255451	-0.244005	-0.116292	-0.721541	-0.461977	-0.029778	0.372885	0.589447	-0.215271	0.683496	0	0
63836	9.112118	2.232823	2.243310	-0.235830	-0.176998	-0.038237	-0.724090	-0.461623	-0.029173	0.374224	0.589853	-0.217323	0.681763	0	0
63837	9.375667	2.300776	2.426456	-0.298118	-0.178378	-0.161219	-0.720556	-0.463019	-0.028801	0.376735	0.590290	-0.219103	0.679428	0	0
63838	9.351371	2.422832	2.275067	-0.263322	-0.109672	-0.106783	-0.719703	-0.462455	-0.029665	0.378843	0.590270	-0.220681	0.677761	0	0
63839	9.467577	2.298232	2.425786	-0.240902	-0.064486	-0.092779	-0.719836	-0.463786	-0.030222	0.380799	0.589986	-0.222035	0.676468	0	0
63840	9.288721	2.191559	2.227628	-0.228099	-0.102686	-0.065523	-0.718409	-0.466330	-0.030941	0.382430	0.589950	-0.223590	0.675066	0	0
63841	9.400001	2.181048	2.084974	-0.222211	-0.070081	-0.054139	-0.717420	-0.464146	-0.031673	0.384001	0.589680	-0.225060	0.673920	0	0
63842	9.429119	2.075680	2.205059	-0.234785	-0.066339	-0.034896	-0.717964	-0.465630	-0.033636	0.385541	0.589297	-0.226698	0.672826	0	0
63843	9.347013	1.950526	2.188931	-0.247225	-0.042636	-0.027970	-0.718244	-0.464158	-0.034486	0.387143	0.588679	-0.228379	0.671878	0	0
63844	9.245420	1.971665	2.055019	-0.214146	-0.030194	-0.019127	-0.717383	-0.465368	-0.035625	0.388533	0.588090	-0.229829	0.671097	0	0
63845	9.337461	1.834530	2.100139	-0.184819	-0.012304	-0.029643	-0.715371	-0.464864	-0.039899	0.389848	0.587508	-0.230958	0.670457	0	0
63846	9.409933	1.914295	2.183693	-0.230580	-0.002862	-0.045540	-0.716211	-0.465150	-0.040732	0.391572	0.586725	-0.232257	0.669688	0	0
63847	9.511462	1.980803	2.033834	-0.225125	-0.011995	-0.038471	-0.715210	-0.464891	-0.042162	0.393181	0.585997	-0.233597	0.668915	0	0
63848	9.593820	1.853299	2.076612	-0.219392	0.022424	-0.049062	-0.714896	-0.464496	-0.046125	0.394919	0.585092	-0.234699	0.668299	0	0
63849	9.526232	1.718603	2.082025	-0.225368	0.053334	-0.040378	-0.714187	-0.464220	-0.046562	0.396692	0.583923	-0.235768	0.667894	0	0
63850	9.477806	1.776164	2.024630	-0.250862	0.071692	-0.050979	-0.714569	-0.464412	-0.051500	0.398737	0.582561	-0.236870	0.667476	0	0
63851	9.419749	1.785869	2.022642	-0.248125	0.068048	-0.047457	-0.714814	-0.466658	-0.055160	0.400721	0.581213	-0.237988	0.667065	0	0
63852	9.371360	1.807317	1.965276	-0.279230	0.071929	-0.061572	-0.714501	-0.466849	-0.058696	0.402997	0.579751	-0.239215	0.666526	0	0
63853	9.352015	1.809438	1.902906	-0.271923	0.071867	-0.063308	-0.712215	-0.466339	-0.061845	0.405228	0.578311	-0.240379	0.666006	0	0
63854	9.381020	1.824046	1.943554	-0.261705	0.071795	-0.038709	-0.711615	-0.466100	-0.066094	0.407245	0.576856	-0.241618	0.665590	0	0
63855	9.405206	1.828559	1.890480	-0.275182	0.093679	-0.037011	-0.710150	-0.469721	-0.070907	0.409366	0.575184	-0.242862	0.665283	0	0
63856	9.390684	1.833723	1.955497	-0.284001	0.131870	-0.037082	-0.710700	-0.466643	-0.073878	0.411638	0.573224	-0.244010	0.665152	0	0
63857	9.279512	1.747253	1.963592	-0.274881	0.099150	-0.009840	-0.709395	-0.466271	-0.077998	0.413583	0.571441	-0.245381	0.664976	0	0
63858	9.226413	1.641134	1.911173	-0.267603	0.071874	0.006859	-0.709648	-0.465861	-0.081670	0.415317	0.569828	-0.246916	0.664710	0	0
63859	9.161074	1.675058	1.935665	-0.309635	0.035948	0.041913	-0.709204	-0.464574	-0.084650	0.416952	0.568185	-0.249070	0.664290	0	0
63860	8.999098	1.598476	1.980187	-0.296466	0.032250	0.088433	-0.710158	-0.462394	-0.089589	0.418206	0.566502	-0.251423	0.664053	0	0
63861	8.849172	1.587905	1.750484	-0.237977	0.010913	0.108782	-0.711277	-0.459300	-0.092127	0.418920	0.565147	-0.253582	0.663936	0	0
63862	8.907212	1.601875	1.673113	-0.223022	-0.000992	0.163248	-0.713547	-0.456745	-0.091960	0.419167	0.563795	-0.256002	0.664001	0	0
63863	9.579515	1.682586	1.639285	-0.189496	0.029540	0.224762	-0.714951	-0.451586	-0.095067	0.418878	0.562218	-0.258412	0.664587	0	0
63864	9.945280	1.014871	3.012380	-0.074686	-0.036699	0.282853	-0.716363	-0.447297	-0.096758	0.417403	0.561405	-0.260671	0.665320	0	0
63865	10.030685	0.240720	3.250406	-0.048629	-0.183965	0.237275	-0.721187	-0.444236	-0.095562	0.415677	0.561794	-0.263102	0.665115	0	0
63866	9.590524	0.266857	2.578011	-0.110537	-0.205216	0.251202	-0.723062	-0.439009	-0.093011	0.414160	0.562027	-0.266115	0.664665	0	0
63867	9.143057	0.295806	2.461044	-0.196025	-0.237160	0.203646	-0.725054	-0.436894	-0.092139	0.413334	0.562235	-0.269554	0.663617	0	0
63868	9.058161	0.564169	2.182554	-0.182100	-0.226371	0.226553	-0.728479	-0.432668	-0.089700	0.412315	0.562363	-0.272983	0.662740	0	0
63869	9.355775	0.456898	2.002554	-0.091948	-0.176330	0.249507	-0.729490	-0.428505	-0.088571	0.410754	0.562457	-0.275734	0.662491	0	0
63870	9.972820	0.125997	2.445503	-0.059412	-0.173044	0.209141	-0.733764	-0.424556	-0.085974	0.409296	0.562775	-0.278025	0.662166	0	0
63871	10.442214	-0.077837	2.740366	-0.097747	-0.229965	0.161693	-0.734926	-0.418909	-0.084284	0.408190	0.563434	-0.280537	0.661227	0	0
63872	10.418239	-0.301023	2.875360	-0.038747	-0.245890	0.128448	-0.736360	-0.419148	-0.081716	0.406939	0.564535	-0.282530	0.660211	0	0
63873	10.234548	-0.403273	2.597894	-0.060420	-0.226659	0.117815	-0.736102	-0.415889	-0.079898	0.405915	0.565438	-0.284532	0.659208	0	0
63874	9.765468	-0.510205	2.264815	-0.106015	-0.201774	0.072005	-0.738957	-0.414032	-0.077175	0.405533	0.566127	-0.286465	0.658013	0	0
63875	9.465439	-0.373657	2.043302	-0.064026	-0.187581	0.053688	-0.738007	-0.413414	-0.072671	0.405056	0.566934	-0.287969	0.656954	0	0
63876	9.472434	-0.106759	1.978119	-0.020210	-0.148021	0.026607	-0.740424	-0.414229	-0.070650	0.404636	0.567744	-0.288860	0.656122	0	0
63877	9.513335	0.087116	2.242128	-0.007353	-0.115442	0.024007	-0.739323	-0.410542	-0.068565	0.404238	0.568389	-0.289532	0.655513	0	0
63878	9.503659	0.091752	2.203727	0.039136	-0.016006	0.021358	-0.739040	-0.412017	-0.067998	0.403896	0.568587	-0.289469	0.655580	0	0
63879	9.673044	0.000620	2.322776	0.029917	0.004003	-0.010301	-0.742437	-0.410472	-0.067949	0.403855	0.568697	-0.289219	0.655620	0	0
63880	9.677893	-0.002255	2.231381	0.031743	0.003980	-0.013806	-0.741460	-0.411064	-0.066267	0.403842	0.568836	-0.288923	0.655637	0	0
63881	9.595881	-0.244178	2.453367	0.016980	0.008636	-0.046385	-0.741039	-0.410188	-0.066277	0.404124	0.568966	-0.288535	0.655522	0	0
63882	9.378325	-0.357445	2.368497	-0.036870	-0.086200	-0.070119	-0.739340	-0.412577	-0.065730	0.404611	0.569581	-0.288732	0.654600	0	0
63883	9.247659	-0.274370	2.095301	-0.013084	-0.082764	-0.073554	-0.739501	-0.411668	-0.063753	0.404976	0.570264	-0.288758	0.653768	0	0
63884	9.356444	-0.217006	2.043970	0.009422	-0.032134	-0.050730	-0.738508	-0.412868	-0.063764	0.405227	0.570656	-0.288543	0.653365	0	0
63885	9.402454	-0.288390	2.224010	0.028114	0.007650	-0.036717	-0.738237	-0.413446	-0.062070	0.405375	0.570807	-0.288144	0.653317	0	0
63886	9.499315	-0.399572	2.165691	0.015750	0.063080	-0.052638	-0.736246	-0.413503	-0.063657	0.405876	0.570608	-0.287490	0.653468	0	0
63887	9.596111	-0.454798	2.222731	0.021501	0.121087	-0.080793	-0.736948	-0.414081	-0.063926	0.406674	0.570116	-0.286425	0.653869	0	0
63888	9.644516	-0.508909	2.486887	-0.012999	0.164020	-0.096745	-0.735501	-0.415328	-0.067476	0.407914	0.569264	-0.285297	0.654332	0	0
63889	9.605762	-0.469361	2.679477	-0.035280	0.144248	-0.112564	-0.734650	-0.416232	-0.067628	0.409306	0.568474	-0.284328	0.654571	0	0
63890	9.513795	-0.415919	2.747424	-0.072490	0.100995	-0.147690	-0.734614	-0.417894	-0.071295	0.411036	0.567932	-0.283554	0.654293	0	0
63891	9.281608	-0.415719	2.720269	-0.080830	0.030280	-0.203789	-0.732610	-0.420759	-0.073293	0.412957	0.567953	-0.282831	0.653378	0	0
63892	9.114817	-0.489007	2.461890	-0.022140	0.019832	-0.175572	-0.729787	-0.420665	-0.072916	0.414350	0.568225	-0.281902	0.652661	0	0
63893	9.151320	-0.697055	2.274262	-0.023513	0.020745	-0.140521	-0.728648	-0.423636	-0.072781	0.415499	0.568360	-0.281204	0.652113	0	0
63894	9.175728	-0.914084	2.211751	-0.102436	-0.031259	-0.152981	-0.727510	-0.425285	-0.073075	0.417055	0.568565	-0.281137	0.650970	0	0
63895	9.122416	-0.817412	2.269763	-0.203916	0.002232	-0.200633	-0.725233	-0.428732	-0.073804	0.419563	0.568233	-0.281352	0.649554	0	0
63896	9.059290	-0.576469	2.289262	-0.292367	0.032010	-0.206091	-0.723513	-0.430266	-0.076086	0.422714	0.567371	-0.281948	0.648003	0	0
63897	9.044619	-0.412941	2.248364	-0.352556	0.061540	-0.222027	-0.720670	-0.432990	-0.077110	0.426357	0.566073	-0.282752	0.646399	0	0
63898	9.267022	-0.302513	2.249053	-0.414229	0.111030	-0.216060	-0.718923	-0.434559	-0.082642	0.430471	0.564191	-0.283734	0.644886	0	0
63899	9.658731	-0.185454	2.181182	-0.480475	0.077037	-0.234558	-0.719011	-0.436386	-0.088284	0.434939	0.562252	-0.285218	0.642924	0	0
63900	10.122797	0.106368	2.415573	-0.636726	0.074613	-0.331375	-0.713714	-0.439519	-0.095422	0.440914	0.559930	-0.287121	0.640027	0	0
63901	10.409861	0.864180	2.386412	-0.773873	0.099323	-0.335043	-0.712217	-0.442887	-0.104192	0.447691	0.556793	-0.289796	0.636845	0	0
63902	10.421327	1.456179	2.816204	-0.779626	0.087632	-0.303310	-0.707913	-0.445994	-0.110749	0.454264	0.553600	-0.292674	0.633651	0	0
63903	10.222626	1.836500	2.745218	-0.793718	0.045137	-0.288279	-0.704452	-0.446738	-0.118715	0.460633	0.550500	-0.295936	0.630229	0	0
63904	9.757900	2.206568	2.474229	-0.749991	0.004920	-0.248549	-0.702677	-0.449666	-0.127209	0.466390	0.547728	-0.299267	0.626828	0	0
63905	9.665692	2.514457	2.392908	-0.683091	0.024365	-0.221134	-0.700227	-0.449481	-0.132902	0.471613	0.545005	-0.302257	0.623852	0	0
63906	9.675011	2.870758	2.392550	-0.614448	0.085564	-0.128816	-0.698907	-0.449274	-0.138717	0.476075	0.541947	-0.304983	0.621797	0	0
63907	9.665131	3.068675	2.488630	-0.564618	0.111510	-0.074275	-0.698291	-0.448468	-0.145089	0.479968	0.538751	-0.307590	0.620296	0	0
63908	9.669857	3.165806	2.654408	-0.491805	0.073732	-0.047704	-0.696846	-0.447803	-0.149213	0.483194	0.536068	-0.310031	0.618898	0	0
63909	9.602413	2.886693	2.667150	-0.422979	0.065923	-0.012500	-0.696234	-0.446552	-0.155304	0.485782	0.533618	-0.312291	0.617853	0	0
63910	9.486662	2.535742	2.742813	-0.412385	-0.014058	-0.104609	-0.697878	-0.448346	-0.160780	0.488641	0.532018	-0.314352	0.615930	0	0
63911	9.370288	2.856098	2.262555	-0.406850	-0.061319	-0.157977	-0.695029	-0.447551	-0.163797	0.491627	0.530867	-0.316339	0.613525	0	0
63912	9.597422	3.090765	2.075578	-0.323120	-0.005756	-0.124430	-0.692761	-0.448193	-0.164397	0.494144	0.529699	-0.317693	0.611811	0	0
63913	9.861217	2.899347	2.386357	-0.241022	-0.042731	-0.089130	-0.692749	-0.447474	-0.166096	0.495877	0.529020	-0.318927	0.610352	0	0
63914	9.651147	2.548160	2.388178	-0.223839	-0.102743	-0.069802	-0.693306	-0.447179	-0.167218	0.497218	0.528752	-0.320438	0.608699	0	0
63915	9.453054	2.326125	2.223914	-0.194958	-0.099322	-0.024164	-0.692724	-0.447947	-0.168920	0.498126	0.528434	-0.322010	0.607403	0	0
63916	9.274266	2.138373	2.179693	-0.203584	-0.059311	-0.020778	-0.690599	-0.447262	-0.169805	0.499197	0.527840	-0.323437	0.606281	0	0
63917	9.138820	2.147816	2.103739	-0.218892	-0.033767	-0.026114	-0.692564	-0.447239	-0.171469	0.500451	0.527007	-0.324812	0.605236	0	0
63918	9.022645	2.234296	2.032390	-0.188645	-0.023111	-0.020771	-0.692137	-0.445929	-0.172329	0.501554	0.526263	-0.325965	0.604348	0	0
63919	9.092772	2.239541	2.137660	-0.119012	-0.016411	0.009225	-0.690851	-0.445826	-0.174046	0.502123	0.525708	-0.326831	0.603892	0	0
63920	9.209022	2.067020	2.334099	-0.073509	-0.047639	0.023371	-0.693123	-0.445177	-0.172881	0.502273	0.525544	-0.327643	0.603470	0	0
63921	9.216363	1.978100	2.367777	-0.046447	-0.082350	0.016438	-0.693408	-0.444434	-0.172880	0.502201	0.525727	-0.328436	0.602939	0	0
63922	9.119582	2.027977	2.204955	-0.064991	-0.082213	-0.023084	-0.691560	-0.443898	-0.174467	0.502473	0.525965	-0.329127	0.602127	0	0
63923	8.979211	2.128672	2.080878	-0.073915	-0.077580	-0.002904	-0.693117	-0.445332	-0.173587	0.502679	0.526045	-0.329957	0.601431	0	0
63924	9.092774	2.250729	1.969354	-0.078897	-0.040336	0.023400	-0.693125	-0.443412	-0.173313	0.502880	0.525807	-0.330764	0.601027	0	0
63925	9.332239	2.219754	2.102267	-0.039922	-0.020682	0.086648	-0.692575	-0.443551	-0.171484	0.502557	0.525420	-0.331573	0.601191	0	0
63926	9.371335	1.801926	2.328320	0.001278	-0.042796	0.107727	-0.693987	-0.442055	-0.172174	0.501822	0.525320	-0.332354	0.601461	0	0
63927	9.241051	1.481773	2.300682	-0.021946	-0.086173	0.081317	-0.694991	-0.439959	-0.171178	0.501218	0.525433	-0.333353	0.601312	0	0
63928	9.103231	1.472717	1.897785	-0.108431	0.072404	0.036152	-0.694565	-0.440264	-0.171325	0.501872	0.524327	-0.333839	0.601462	0	0
63929	9.042652	1.567829	2.121744	-0.113777	0.096067	0.040513	-0.695820	-0.438349	-0.173997	0.502602	0.523019	-0.334261	0.601757	0	0
63930	8.974867	1.646445	1.937049	-0.097830	0.034231	0.044163	-0.695674	-0.437623	-0.174850	0.503024	0.522168	-0.334916	0.601780	0	0
63931	9.052345	1.573545	1.825947	-0.114083	0.025284	0.067816	-0.696497	-0.437638	-0.177804	0.503353	0.521192	-0.335837	0.601837	0	0
63932	9.267687	1.482249	1.925426	-0.122026	0.030785	0.095854	-0.695932	-0.435151	-0.178672	0.503577	0.520063	-0.336925	0.602018	0	0
63933	9.231128	1.747980	2.093774	-0.123287	-0.008192	0.117025	-0.698471	-0.433342	-0.179910	0.503542	0.519076	-0.338324	0.602114	0	0
63934	9.158729	1.584594	2.137712	-0.188037	0.018645	0.086076	-0.698468	-0.430702	-0.181334	0.504125	0.517718	-0.339817	0.601956	0	0
63935	9.207043	1.646876	2.089223	-0.057969	-0.127572	0.187513	-0.700868	-0.428011	-0.182578	0.502918	0.517536	-0.341786	0.602006	0	0
63936	9.318588	1.371475	1.934762	-0.084146	-0.023931	0.203927	-0.702733	-0.424412	-0.180585	0.502106	0.516552	-0.343477	0.602567	0	0
63937	9.580094	1.027385	2.524574	-0.084579	-0.099241	0.233769	-0.704013	-0.420848	-0.180862	0.500849	0.515902	-0.345699	0.602900	0	0
63938	9.725375	0.883985	2.297631	-0.120182	-0.239628	0.254901	-0.707994	-0.417651	-0.179115	0.499165	0.515852	-0.348947	0.602467	0	0
63939	9.764140	0.800634	2.489755	-0.159770	-0.395375	0.269025	-0.711438	-0.412667	-0.174700	0.497039	0.516473	-0.353273	0.601170	0	0
63940	9.836756	0.770083	2.181507	-0.273917	-0.390846	0.245932	-0.713890	-0.408147	-0.170440	0.495650	0.516579	-0.358137	0.599345	0	0
63941	10.076259	0.666488	2.713582	-0.312695	-0.297981	0.221117	-0.716604	-0.403648	-0.168720	0.494924	0.515999	-0.362632	0.597740	0	0
63942	9.996892	0.221019	2.676057	-0.380576	-0.333747	0.187540	-0.720885	-0.399101	-0.165420	0.494611	0.515418	-0.367529	0.595506	0	0
63943	9.532607	0.168653	2.184219	-0.523053	-0.289037	0.102878	-0.723730	-0.395199	-0.164542	0.495679	0.514145	-0.372603	0.592557	0	0
63944	9.295403	0.360832	2.031924	-0.562195	-0.233356	0.060634	-0.725130	-0.393571	-0.166787	0.497393	0.512501	-0.377404	0.589499	0	0
63945	9.435795	0.254364	1.966071	-0.495059	-0.202159	0.081795	-0.726551	-0.390153	-0.167061	0.498733	0.510895	-0.381748	0.586959	0	0
63946	9.590952	-0.109489	1.948404	-0.428424	-0.093855	0.057156	-0.727821	-0.386309	-0.168752	0.500283	0.509082	-0.385026	0.585070	0	0
63947	9.779700	-0.215021	2.081748	-0.436605	0.065881	0.004253	-0.727250	-0.385887	-0.169611	0.502784	0.506471	-0.387276	0.583706	0	0
63948	9.852045	-0.014455	2.249353	-0.472892	0.136955	-0.023958	-0.725797	-0.383615	-0.175155	0.505901	0.503377	-0.389228	0.582389	0	0
63949	9.997035	0.101631	2.394858	-0.458700	0.116863	-0.038785	-0.725177	-0.382521	-0.182093	0.508939	0.500500	-0.391116	0.580956	0	0
63950	9.789128	-0.012542	2.610446	-0.362467	0.025375	-0.007763	-0.724291	-0.382440	-0.186771	0.510954	0.498530	-0.393060	0.579567	0	0
63951	9.559552	-0.193615	2.443975	-0.328188	-0.038419	-0.010281	-0.724990	-0.380818	-0.188179	0.512550	0.497089	-0.395112	0.577998	0	0
63952	9.615123	-0.115437	2.207890	-0.324290	-0.071160	-0.060222	-0.725393	-0.380689	-0.190717	0.514284	0.496070	-0.397057	0.575997	0	0
63953	9.711987	-0.240385	2.284220	-0.280506	-0.037068	-0.104069	-0.724805	-0.381905	-0.192982	0.516178	0.495226	-0.398353	0.574131	0	0
63954	9.509025	-0.446997	2.312317	-0.319445	0.006816	-0.127096	-0.724227	-0.380758	-0.194974	0.518571	0.494038	-0.399526	0.572179	0	0
63955	9.358753	-0.108585	2.060695	-0.399815	0.043772	-0.161474	-0.723924	-0.383729	-0.196379	0.521693	0.492328	-0.400794	0.569925	0	0
63956	9.571329	0.149092	2.135867	-0.434209	0.083978	-0.146619	-0.720480	-0.383570	-0.202653	0.525053	0.490163	-0.402111	0.567773	0	0
63957	9.508636	-0.068323	2.449053	-0.320826	0.072191	-0.113050	-0.717342	-0.383524	-0.206237	0.527607	0.488492	-0.403005	0.566210	0	0
63958	9.424337	-0.415343	2.358591	-0.242342	0.038875	-0.105887	-0.718462	-0.382926	-0.207634	0.529601	0.487415	-0.403659	0.564809	0	0
63959	9.445969	-0.282743	2.401601	-0.277598	0.035512	-0.162097	-0.716166	-0.385955	-0.210767	0.532061	0.486365	-0.404256	0.562972	0	0
63960	9.489269	-0.069586	2.670385	-0.283634	0.024674	-0.195395	-0.715849	-0.386299	-0.214727	0.534693	0.485500	-0.404775	0.560848	0	0
63961	9.431166	-0.000433	2.521691	-0.206805	0.025867	-0.179398	-0.713706	-0.390632	-0.215874	0.536858	0.484940	-0.404932	0.559148	0	0
63962	9.209004	-0.349510	2.461088	-0.171005	-0.007070	-0.146895	-0.712423	-0.391260	-0.217023	0.538533	0.484651	-0.405219	0.557577	0	0
63963	8.696248	-0.325764	2.248434	-0.324203	-0.053888	-0.203371	-0.711125	-0.393964	-0.219152	0.541068	0.483991	-0.406337	0.554878	0	0
63964	8.637591	0.290312	2.181042	-0.536940	-0.066670	-0.273034	-0.708134	-0.394201	-0.221884	0.544955	0.482552	-0.408354	0.550831	0	0
63965	9.094524	0.470743	2.285747	-0.541106	-0.085743	-0.294899	-0.707818	-0.396012	-0.225131	0.548881	0.481234	-0.410379	0.546565	0	0
63966	9.431017	0.151048	2.483101	-0.451460	-0.124657	-0.350872	-0.705244	-0.398600	-0.227847	0.552504	0.480864	-0.411840	0.542122	0	0
63967	9.711466	0.284288	2.250137	-0.440282	-0.144781	-0.410443	-0.702961	-0.401173	-0.229569	0.556290	0.480859	-0.413054	0.537310	0	0
63968	9.759235	0.893055	2.196398	-0.469518	-0.133628	-0.388432	-0.698825	-0.407768	-0.231586	0.560125	0.480556	-0.414449	0.532502	0	0
63969	9.894247	1.323900	2.214295	-0.463564	-0.111867	-0.323394	-0.697665	-0.409298	-0.234566	0.563652	0.479849	-0.415991	0.528198	0	0
63970	9.816957	1.222607	2.157240	-0.450600	-0.119220	-0.302320	-0.694535	-0.411445	-0.236303	0.566959	0.479184	-0.417590	0.523983	0	0
63971	9.555354	1.599420	2.327141	-0.530647	-0.208382	-0.370762	-0.691406	-0.414767	-0.237471	0.570612	0.478766	-0.419772	0.518629	0	0
63972	9.283736	2.340761	2.213118	-0.573901	-0.261544	-0.430289	-0.690416	-0.416992	-0.236771	0.574528	0.478635	-0.422173	0.512441	0	0
63973	9.176747	2.931911	1.963377	-0.500114	-0.207653	-0.366848	-0.688129	-0.420597	-0.238488	0.577966	0.478327	-0.424167	0.507189	0	0
63974	9.341319	2.839453	1.817996	-0.347308	-0.207052	-0.219069	-0.686987	-0.422398	-0.239206	0.579905	0.478289	-0.426077	0.503396	0	0
63975	9.707097	2.279998	1.743653	-0.297072	-0.231072	-0.111106	-0.686824	-0.424779	-0.240893	0.580950	0.478164	-0.428380	0.500347	0	0
63976	9.733949	2.054748	1.483983	-0.337408	-0.259811	-0.125256	-0.686114	-0.425387	-0.241185	0.582123	0.478030	-0.430979	0.496867	0	0
63977	9.612657	2.422843	1.398016	-0.377650	-0.252199	-0.124394	-0.686128	-0.424780	-0.239633	0.583506	0.477584	-0.433726	0.493271	0	0
63978	9.847122	2.571398	1.324055	-0.376936	-0.206835	-0.075261	-0.685838	-0.424208	-0.240771	0.584826	0.476720	-0.436433	0.490145	0	0
63979	10.231767	2.484470	1.383826	-0.387163	-0.156866	-0.037626	-0.687253	-0.422413	-0.241179	0.586219	0.475357	-0.439066	0.487447	0	0
63980	10.115903	2.253520	1.384861	-0.356930	-0.108986	0.021118	-0.687385	-0.421394	-0.242736	0.587381	0.473694	-0.441546	0.485422	0	0
63981	10.077559	1.851925	1.943251	-0.396342	-0.028785	0.022559	-0.687098	-0.419201	-0.244022	0.589069	0.471376	-0.443743	0.483627	0	0
63982	9.622786	1.938302	1.754164	-0.404732	-0.092175	0.061244	-0.688207	-0.416414	-0.247689	0.590318	0.469155	-0.446533	0.481691	0	0
63983	9.419909	1.679203	1.400030	-0.406476	-0.046774	0.103239	-0.689328	-0.412289	-0.250373	0.591565	0.466490	-0.449248	0.480223	0	0
63984	9.381339	1.549302	1.410035	-0.405653	0.014940	0.130331	-0.690996	-0.409351	-0.254738	0.592946	0.463422	-0.451717	0.479173	0	0
63985	9.342765	1.417419	1.504189	-0.376012	0.047376	0.143486	-0.691844	-0.405513	-0.256154	0.594260	0.460290	-0.453900	0.478501	0	0
63986	9.241215	1.388449	1.459275	-0.324969	0.062378	0.113742	-0.692931	-0.402019	-0.262651	0.595544	0.457533	-0.455612	0.477922	0	0
63987	9.332917	1.595312	1.448819	-0.261511	0.006508	0.133328	-0.692781	-0.399095	-0.264785	0.596180	0.455313	-0.457431	0.477510	0	0
63988	9.390932	1.624310	1.486839	-0.267167	-0.017946	0.141253	-0.695612	-0.395945	-0.265318	0.596688	0.453151	-0.459462	0.476983	0	0
63989	9.383700	1.586613	1.648007	-0.239845	-0.022699	0.142188	-0.695321	-0.391995	-0.267883	0.597041	0.451152	-0.461384	0.476581	0	0
63990	9.231309	1.603704	1.651510	-0.208691	-0.022929	0.156303	-0.696441	-0.389193	-0.270137	0.597184	0.449282	-0.463229	0.476378	0	0
63991	9.153865	1.663280	1.507773	-0.181216	-0.059427	0.203819	-0.699130	-0.386342	-0.270671	0.596800	0.447518	-0.465361	0.476442	0	0
63992	9.197554	1.527374	1.305609	-0.171620	-0.059507	0.245936	-0.701119	-0.382174	-0.270939	0.596170	0.445622	-0.467642	0.476775	0	0
63993	9.357394	1.306226	1.420025	-0.144248	-0.061570	0.238931	-0.703381	-0.378307	-0.272331	0.595433	0.443919	-0.469759	0.477201	0	0
63994	9.473508	1.300462	1.265310	-0.113093	-0.045517	0.231970	-0.704671	-0.373850	-0.271764	0.594669	0.442360	-0.471610	0.477777	0	0
63995	9.666951	1.339216	1.367248	-0.101937	-0.015676	0.233728	-0.707369	-0.369664	-0.271738	0.593976	0.440710	-0.473224	0.478566	0	0
63996	9.821745	1.318495	1.599344	-0.071246	-0.020484	0.205721	-0.709071	-0.366977	-0.272004	0.593265	0.439398	-0.474605	0.479288	0	0
63997	9.904040	1.262648	1.529066	-0.018253	-0.040887	0.228680	-0.709362	-0.364023	-0.272154	0.592103	0.438386	-0.475939	0.480327	0	0
63998	9.971872	1.138180	1.692160	-0.003924	-0.075490	0.230482	-0.710511	-0.361037	-0.271017	0.590715	0.437609	-0.477433	0.481261	0	0
63999	9.759292	0.869398	1.802122	-0.018929	-0.138867	0.233083	-0.715058	-0.357681	-0.269262	0.589061	0.437039	-0.479362	0.481888	0	0
64000	9.633707	0.704697	1.569963	-0.042793	-0.165903	0.225122	-0.717921	-0.354197	-0.266122	0.587427	0.436490	-0.481545	0.482205	0	0
64001	9.498412	0.564691	1.458067	-0.028161	-0.191420	0.240949	-0.720074	-0.351025	-0.263274	0.585513	0.436074	-0.483854	0.482596	0	0
64002	9.431028	0.225378	1.468452	-0.006125	-0.217003	0.262007	-0.724061	-0.348116	-0.260819	0.583287	0.435795	-0.486315	0.483070	0	0
64003	9.460261	0.020391	1.408300	-0.013869	-0.278662	0.258509	-0.726216	-0.344207	-0.257975	0.580789	0.435790	-0.489130	0.483243	0	0
64004	9.547473	-0.114888	1.342859	-0.021374	-0.303124	0.249718	-0.730782	-0.340092	-0.254244	0.578253	0.435885	-0.492100	0.483182	0	0
64005	9.605610	-0.206363	1.361742	-0.034556	-0.371075	0.268181	-0.734246	-0.336846	-0.246854	0.575325	0.436144	-0.495577	0.482890	0	0
64006	9.591307	-0.368101	0.794579	-0.056644	-0.354575	0.309323	-0.736559	-0.332031	-0.242316	0.572371	0.435982	-0.499247	0.482766	0	0
64007	9.831139	-0.790097	1.206699	-0.136311	-0.059080	0.179642	-0.740405	-0.328977	-0.239864	0.571849	0.434578	-0.501027	0.482806	0	0
64008	9.731886	-0.719064	1.418939	-0.160915	-0.110597	0.138415	-0.740551	-0.327058	-0.240011	0.571378	0.433490	-0.503047	0.482242	0	0
64009	9.717376	-0.712329	1.318062	-0.132809	-0.114472	0.115675	-0.742395	-0.324366	-0.240134	0.570866	0.432689	-0.504844	0.481690	0	0
64010	9.669047	-0.760190	1.361730	-0.131834	-0.110843	0.117413	-0.744104	-0.322552	-0.239266	0.570363	0.431869	-0.506630	0.481145	0	0
64011	9.857758	-0.809106	1.264222	-0.117130	-0.081965	0.094590	-0.745387	-0.321190	-0.238403	0.570044	0.431102	-0.508072	0.480690	0	0
64012	10.070558	-0.775329	1.339575	-0.107577	-0.023986	0.092797	-0.747374	-0.319228	-0.238097	0.569990	0.430128	-0.509134	0.480504	0	0
64013	10.157717	-0.873597	1.452018	-0.121719	0.016964	0.104971	-0.746528	-0.316305	-0.238971	0.570141	0.428803	-0.510076	0.480510	0	0
64014	10.264186	-0.906036	1.256523	-0.148940	0.079751	0.050417	-0.745948	-0.314572	-0.241390	0.570994	0.427309	-0.510561	0.480313	0	0
64015	10.235166	-0.928879	1.492369	-0.143794	0.104197	-0.009288	-0.745929	-0.314302	-0.243793	0.572229	0.426017	-0.510621	0.479927	0	0
64016	10.099712	-0.896392	1.212037	-0.163874	0.083498	0.002986	-0.746323	-0.314331	-0.247319	0.573388	0.424659	-0.510949	0.479398	0	0
64017	10.003054	-0.973810	1.109424	-0.155849	0.166008	-0.005897	-0.744335	-0.313502	-0.248768	0.574968	0.422981	-0.510723	0.479229	0	0
64018	10.022540	-1.117903	1.186334	-0.148125	0.252128	-0.051661	-0.743738	-0.313848	-0.252450	0.577175	0.421181	-0.509769	0.479178	0	0
64019	9.993440	-1.056762	1.366815	-0.140457	0.333737	-0.083329	-0.740587	-0.314258	-0.257304	0.579905	0.419173	-0.508168	0.479342	0	0
64020	9.954618	-0.940670	1.460769	-0.202625	0.310677	-0.060606	-0.739098	-0.315559	-0.265941	0.582668	0.416811	-0.507087	0.479196	0	0
64021	9.833529	-0.783976	1.466334	-0.206540	0.299834	-0.072852	-0.736510	-0.314198	-0.271783	0.585436	0.414516	-0.506030	0.478931	0	0
64022	9.722336	-0.860124	1.611463	-0.236180	0.267418	-0.092213	-0.734772	-0.316196	-0.276041	0.588253	0.412314	-0.505216	0.478239	0	0
64023	9.649726	-0.807172	1.587908	-0.223959	0.247341	-0.137779	-0.730620	-0.316641	-0.282324	0.591122	0.410483	-0.504270	0.477274	0	0
64024	9.683518	-0.735166	1.553943	-0.270454	0.231344	-0.222094	-0.728447	-0.319398	-0.287717	0.594500	0.408894	-0.503284	0.475479	0	0
64025	9.746095	-0.440715	1.716734	-0.318076	0.217238	-0.201056	-0.726689	-0.320393	-0.294806	0.597885	0.406953	-0.502687	0.473528	0	0
64026	9.697642	-0.377053	1.914183	-0.276076	0.198779	-0.169330	-0.725673	-0.321917	-0.297501	0.600851	0.405206	-0.502120	0.471871	0	0
64027	9.746297	-0.652020	1.827500	-0.271151	0.145164	-0.200028	-0.720965	-0.320893	-0.303234	0.603658	0.403867	-0.501723	0.469855	0	0
64028	9.615635	-0.594215	1.794748	-0.320559	0.128345	-0.195726	-0.719801	-0.323310	-0.306351	0.606557	0.402304	-0.501666	0.467516	0	0
64029	9.518820	-0.533349	1.901192	-0.345869	0.173939	-0.207244	-0.715937	-0.323301	-0.312066	0.609823	0.400400	-0.501400	0.465182	0	0
64030	9.477612	-0.448636	1.978359	-0.344246	0.168487	-0.218623	-0.713498	-0.325307	-0.315771	0.613102	0.398606	-0.501100	0.462729	0	0
64031	9.451035	-0.477390	1.997811	-0.359011	0.148647	-0.218642	-0.710625	-0.326599	-0.320899	0.616322	0.396778	-0.500984	0.460141	0	0
64032	9.378462	-0.465184	2.010352	-0.361187	0.123258	-0.234409	-0.708179	-0.327879	-0.325597	0.619489	0.395151	-0.500957	0.457308	0	0
64033	9.301021	-0.419362	2.003668	-0.372431	0.087972	-0.230871	-0.705164	-0.328587	-0.331012	0.622489	0.393562	-0.501209	0.454320	0	0
64034	9.213923	-0.381367	1.874445	-0.378811	0.072608	-0.216816	-0.704420	-0.328502	-0.335546	0.625366	0.391952	-0.501626	0.451288	0	0
64035	9.257477	-0.400668	1.878951	-0.388778	0.069061	-0.204553	-0.701004	-0.327867	-0.338713	0.628190	0.390198	-0.502154	0.448290	0	0
64036	9.247789	-0.388543	1.893437	-0.410999	0.043832	-0.215102	-0.699840	-0.328815	-0.342402	0.631015	0.388491	-0.502882	0.444977	0	0
64037	9.252623	-0.379272	1.823671	-0.418480	0.023924	-0.217723	-0.696981	-0.329796	-0.345977	0.633758	0.386799	-0.503755	0.441552	0	0
64038	9.257428	-0.347945	1.830823	-0.438072	0.007736	-0.250210	-0.696381	-0.328676	-0.350513	0.636631	0.385240	-0.504671	0.437720	0	0
64039	9.315446	-0.314556	1.784692	-0.456376	0.002433	-0.249358	-0.693822	-0.329188	-0.352248	0.639518	0.383541	-0.505700	0.433798	0	0
64040	9.431476	-0.251951	1.819857	-0.463967	-0.013853	-0.260744	-0.692521	-0.331308	-0.354945	0.642391	0.381943	-0.506799	0.429661	0	0
64041	9.530544	-0.176288	2.052282	-0.493769	-0.057168	-0.273028	-0.691785	-0.331066	-0.358490	0.645183	0.380356	-0.508251	0.425146	0	0
64042	9.532783	0.022454	1.838127	-0.500469	-0.067111	-0.295792	-0.690370	-0.329775	-0.359226	0.648032	0.378905	-0.509683	0.420367	0	0
64043	9.706717	0.233791	1.783791	-0.513300	-0.057041	-0.299285	-0.687517	-0.331041	-0.361951	0.650965	0.377300	-0.511083	0.415553	0	0
64044	9.919499	0.291304	1.791806	-0.471402	-0.064664	-0.295643	-0.685228	-0.331563	-0.365095	0.653671	0.376000	-0.512344	0.410904	0	0
64045	9.929125	0.330417	1.911916	-0.453322	-0.088394	-0.285031	-0.683930	-0.331036	-0.368510	0.656115	0.374817	-0.513721	0.406345	0	0
64046	9.861346	0.392822	1.854658	-0.429462	-0.096738	-0.259500	-0.683345	-0.331954	-0.370493	0.658313	0.373716	-0.515126	0.402003	0	0
64047	9.774200	0.463013	1.903323	-0.427650	-0.097643	-0.255093	-0.681368	-0.333462	-0.369813	0.660454	0.372564	-0.516544	0.397716	0	0
64048	9.715893	0.727710	1.860257	-0.424086	-0.095843	-0.253266	-0.680360	-0.332036	-0.372520	0.662577	0.371444	-0.517918	0.393425	0	0
64049	9.701218	0.873275	2.076627	-0.417762	-0.114012	-0.225114	-0.677379	-0.332702	-0.373979	0.664445	0.370248	-0.519491	0.389306	0	0
64050	9.418226	0.894757	1.958465	-0.440783	-0.130137	-0.239191	-0.677776	-0.332726	-0.377081	0.666361	0.369059	-0.521183	0.384873	0	0
64051	9.372156	1.035366	1.660561	-0.460583	-0.108198	-0.230450	-0.676067	-0.332484	-0.378805	0.668403	0.367565	-0.522835	0.380496	0	0
64052	9.604296	1.071934	1.817515	-0.424997	-0.137526	-0.189946	-0.675752	-0.331944	-0.382910	0.669998	0.366231	-0.524671	0.376427	0	0
64053	9.652745	0.994809	1.814820	-0.409959	-0.192107	-0.195122	-0.676322	-0.331044	-0.382622	0.671246	0.365191	-0.526796	0.372224	0	0
64054	9.720366	1.086813	1.936867	-0.393645	-0.206752	-0.182756	-0.675897	-0.328997	-0.383486	0.672303	0.364272	-0.528979	0.368097	0	0
64055	9.662028	1.382674	1.867329	-0.402935	-0.217549	-0.175669	-0.676614	-0.330439	-0.381772	0.673286	0.363254	-0.531294	0.363949	0	0
64056	9.666796	1.461570	1.759039	-0.433672	-0.202771	-0.153801	-0.676904	-0.328073	-0.381778	0.674371	0.361880	-0.533675	0.359801	0	0
64057	9.744102	1.548320	1.796872	-0.446527	-0.209926	-0.147656	-0.676633	-0.326154	-0.381084	0.675416	0.360374	-0.536171	0.355619	0	0
64058	9.840703	1.692713	1.812878	-0.468777	-0.226089	-0.161689	-0.677204	-0.326135	-0.380368	0.676493	0.358869	-0.538777	0.351125	0	0
64059	9.877000	1.673484	1.829458	-0.463636	-0.273319	-0.152844	-0.678347	-0.323304	-0.379938	0.677237	0.357478	-0.541711	0.346566	0	0
64060	9.622929	1.812068	1.547502	-0.468592	-0.298627	-0.066791	-0.679768	-0.319592	-0.380355	0.677551	0.355691	-0.545113	0.342433	0	0
64061	9.855579	1.354024	1.493282	-0.459438	-0.071905	-0.108414	-0.680889	-0.319287	-0.381609	0.679182	0.353382	-0.546796	0.338891	0	0
64062	9.731961	1.623742	1.472327	-0.513132	-0.078735	-0.178673	-0.679739	-0.315662	-0.385317	0.681195	0.351130	-0.548432	0.334520	0	0
64063	9.702897	1.666975	1.443653	-0.532489	-0.044064	-0.125223	-0.679437	-0.315398	-0.387725	0.683256	0.348304	-0.550079	0.330541	0	0
64064	9.780477	1.456610	1.763021	-0.519601	-0.094954	-0.058490	-0.677447	-0.311193	-0.390743	0.684761	0.345379	-0.552237	0.326879	0	0
64065	9.797504	1.371545	1.609095	-0.481959	-0.190556	-0.053029	-0.680260	-0.308654	-0.393252	0.685562	0.342964	-0.554939	0.323145	0	0
64066	9.695961	1.344510	1.470413	-0.495909	-0.160474	-0.012741	-0.680277	-0.305106	-0.392560	0.686437	0.340143	-0.557593	0.319681	0	0
64067	9.623360	1.369712	1.672879	-0.470225	-0.169722	0.020679	-0.681141	-0.299485	-0.392711	0.687039	0.337313	-0.560338	0.316573	0	0
64068	9.618595	1.315601	1.444556	-0.430163	-0.153751	-0.020500	-0.682830	-0.297695	-0.394104	0.687719	0.334951	-0.562683	0.313429	0	0
64069	9.555943	1.120824	0.995580	-0.455061	0.017021	-0.038373	-0.681839	-0.293751	-0.395833	0.689475	0.331956	-0.563871	0.310610	0	0
64070	9.628338	1.243591	1.490224	-0.400053	0.176305	-0.039303	-0.679251	-0.291214	-0.402104	0.691945	0.328863	-0.563765	0.308594	0	0
64071	9.725103	1.208268	1.674672	-0.406514	0.062927	-0.033916	-0.680353	-0.288730	-0.406476	0.693758	0.326021	-0.564481	0.306223	0	0
64072	9.628388	1.190747	1.514309	-0.389096	0.065507	-0.035637	-0.679212	-0.285093	-0.409054	0.695531	0.323314	-0.565100	0.303919	0	0
64073	9.628345	1.224986	1.620067	-0.360575	0.068924	-0.005730	-0.676653	-0.282372	-0.411934	0.697121	0.320603	-0.565707	0.302012	0	0
64074	9.514699	1.200788	1.563216	-0.322202	0.036874	0.027742	-0.676644	-0.280473	-0.413637	0.698306	0.318081	-0.566512	0.300428	0	0
64075	9.415581	1.161979	1.477419	-0.315009	0.017763	0.027772	-0.677889	-0.274899	-0.419010	0.699344	0.315647	-0.567432	0.298842	0	0
64076	9.376732	1.318211	1.415065	-0.340795	0.017971	0.006689	-0.677189	-0.272260	-0.419174	0.700528	0.313163	-0.568347	0.296937	0	0
64077	9.367023	1.351930	1.415109	-0.344365	0.014380	0.022489	-0.675754	-0.269965	-0.422599	0.701638	0.310557	-0.569348	0.295128	0	0
64078	9.355043	1.243330	1.359987	-0.326139	-0.007548	0.033065	-0.677161	-0.265683	-0.424996	0.702538	0.308094	-0.570467	0.293405	0	0
64079	9.451975	1.055484	1.376262	-0.284165	-0.046916	0.063008	-0.676579	-0.262924	-0.427985	0.702978	0.305854	-0.571835	0.292027	0	0
64080	9.483497	0.987335	1.239046	-0.294566	-0.071358	0.035798	-0.675756	-0.259089	-0.426461	0.703393	0.303780	-0.573307	0.290302	0	0
64081	9.507670	1.001671	1.224432	-0.295536	-0.064101	0.021750	-0.676885	-0.256423	-0.427584	0.703876	0.301742	-0.574694	0.288510	0	0
64082	9.594590	1.157753	1.168373	-0.350630	-0.053694	-0.020473	-0.678294	-0.252727	-0.429555	0.704710	0.299537	-0.576021	0.286113	0	0
64083	9.531507	1.371195	0.985938	-0.361691	-0.074463	-0.005499	-0.678433	-0.251846	-0.430122	0.705393	0.297214	-0.577575	0.283709	0	0
64084	9.662296	1.178980	1.100542	-0.365507	0.123372	-0.018097	-0.677292	-0.246005	-0.433557	0.707267	0.294382	-0.577687	0.281762	0	0
64085	9.778321	1.228171	1.340078	-0.352526	0.112348	-0.080346	-0.676140	-0.245173	-0.436405	0.709192	0.292018	-0.577661	0.279428	0	0
64086	9.729863	1.314866	1.330744	-0.296683	0.104654	-0.047713	-0.674711	-0.243752	-0.438837	0.710821	0.289890	-0.577609	0.277607	0	0
64087	9.734806	1.190758	1.547191	-0.216794	0.025979	-0.017619	-0.672590	-0.240271	-0.440299	0.711663	0.288363	-0.577989	0.276244	0	0
64088	9.630905	1.103441	1.389341	-0.198390	0.013132	0.001725	-0.674850	-0.238022	-0.441261	0.712334	0.286897	-0.578451	0.275072	0	0
64089	9.623570	1.198783	1.196978	-0.203445	0.027703	0.036825	-0.673299	-0.235258	-0.441864	0.712990	0.285145	-0.578934	0.274176	0	0
64090	9.696062	1.243357	1.463282	-0.214409	0.035970	0.040305	-0.672851	-0.232065	-0.445982	0.713726	0.283276	-0.579383	0.273249	0	0
64091	9.708162	1.245225	1.359810	-0.243677	0.022593	0.043766	-0.672281	-0.228849	-0.447701	0.714441	0.281209	-0.580026	0.272150	0	0
64092	9.802560	1.177516	1.327921	-0.204971	0.031350	0.075426	-0.671852	-0.226073	-0.449415	0.715020	0.279213	-0.580575	0.271512	0	0
64093	9.899570	0.887480	1.608744	-0.148172	0.007306	0.119394	-0.671417	-0.222569	-0.451981	0.715165	0.277430	-0.581274	0.271463	0	0
64094	10.011106	0.603516	1.665862	-0.142721	-0.049000	0.161533	-0.672707	-0.219435	-0.450984	0.714864	0.275595	-0.582463	0.271576	0	0
64095	9.866242	0.353130	1.623848	-0.156798	-0.030718	0.187735	-0.674270	-0.214837	-0.451685	0.714619	0.273452	-0.583641	0.271857	0	0
64096	9.595508	0.208547	1.520158	-0.215172	0.018753	0.124304	-0.675420	-0.210235	-0.451121	0.715004	0.271130	-0.584435	0.271465	0	0
64097	9.471980	0.395936	1.405504	-0.268058	0.079069	0.073248	-0.674995	-0.205837	-0.452842	0.716005	0.268558	-0.584811	0.270573	0	0
64098	9.508003	0.637570	1.590170	-0.292135	0.090156	0.041642	-0.674125	-0.203825	-0.456256	0.717228	0.265970	-0.585070	0.269329	0	0
64099	9.616941	0.513659	1.875579	-0.197756	0.034931	0.036640	-0.672277	-0.200350	-0.458845	0.717871	0.264231	-0.585466	0.268465	0	0
64100	9.658297	0.254773	2.111103	-0.092028	-0.005857	0.053550	-0.672857	-0.198704	-0.457712	0.717963	0.263265	-0.585901	0.268219	0	0
64101	9.658403	0.171486	1.827471	-0.042628	-0.035306	0.082650	-0.672854	-0.196650	-0.458851	0.717659	0.262556	-0.586503	0.268409	0	0
64102	9.711499	0.280097	1.896717	-0.062169	0.028382	0.091324	-0.673430	-0.193392	-0.458715	0.717771	0.261490	-0.586711	0.268698	0	0
64103	9.701790	0.293472	2.158839	-0.067086	0.060168	0.024575	-0.671299	-0.193156	-0.460164	0.718247	0.260688	-0.586540	0.268578	0	0
64104	9.559020	0.374836	2.020370	0.003149	0.055064	0.022135	-0.672414	-0.192859	-0.462125	0.718529	0.260426	-0.586199	0.268823	0	0
64105	9.527750	0.187969	2.193856	0.021477	0.004130	0.079234	-0.672136	-0.190507	-0.462422	0.718298	0.260089	-0.586334	0.269470	0	0
64106	9.619862	0.003719	1.967335	0.028664	-0.046765	0.100340	-0.672425	-0.188584	-0.462426	0.717706	0.259824	-0.586859	0.270161	0	0
64107	9.692632	-0.208251	1.966976	0.019232	-0.072123	0.077483	-0.673149	-0.187519	-0.460723	0.717038	0.259684	-0.587541	0.270585	0	0
64108	9.663625	-0.215965	1.861408	0.015810	-0.074808	0.103804	-0.673155	-0.188687	-0.459587	0.716302	0.259384	-0.588308	0.271153	0	0
64109	9.799122	-0.262322	1.778711	0.019780	-0.021333	0.081800	-0.674577	-0.185707	-0.459577	0.715919	0.259082	-0.588635	0.271745	0	0
64110	9.905580	-0.300940	1.789986	0.027763	-0.041379	0.073941	-0.675449	-0.185366	-0.456880	0.715429	0.258952	-0.589052	0.272256	0	0
64111	9.857166	-0.266811	1.860035	0.053501	-0.076086	0.024910	-0.675724	-0.184489	-0.458150	0.714789	0.259373	-0.589531	0.272498	0	0
64112	9.707211	-0.248443	1.639926	0.066559	-0.047152	0.019643	-0.675035	-0.183599	-0.456329	0.714311	0.259855	-0.589743	0.272833	0	0
64113	9.709613	-0.242928	1.779350	0.054074	-0.007114	0.018682	-0.675311	-0.183602	-0.457172	0.714093	0.260127	-0.589710	0.273215	0	0
64114	9.813679	-0.314896	1.860392	0.079457	-0.003715	-0.006727	-0.677013	-0.184147	-0.456153	0.713909	0.260738	-0.589507	0.273552	0	0
64115	9.726529	-0.228545	1.772002	0.092956	-0.018340	-0.013675	-0.676184	-0.184434	-0.453763	0.713612	0.261507	-0.589363	0.273904	0	0
64116	9.610324	-0.117613	1.775164	0.104765	-0.012978	-0.020650	-0.674772	-0.186371	-0.452930	0.713344	0.262406	-0.589119	0.274267	0	0
64117	9.692451	-0.011719	1.791308	0.114144	0.010540	-0.006588	-0.676039	-0.187968	-0.452902	0.713140	0.263203	-0.588729	0.274870	0	0
64118	9.629512	0.050497	1.697952	0.119578	-0.001294	0.000476	-0.676621	-0.187641	-0.451057	0.712842	0.264051	-0.588415	0.275501	0	0
64119	9.648815	0.089401	1.779523	0.146200	0.006666	0.016334	-0.676335	-0.189414	-0.450772	0.712466	0.264951	-0.588022	0.276447	0	0
64120	9.581138	0.041570	1.823333	0.116102	-0.015753	0.040847	-0.676060	-0.190146	-0.449643	0.711979	0.265576	-0.587926	0.277306	0	0
64121	9.465002	0.089481	1.742398	0.076179	0.008180	0.043363	-0.676336	-0.188532	-0.451058	0.711721	0.265811	-0.587786	0.278037	0	0
64122	9.433539	0.108836	1.752229	0.052530	0.016547	0.045932	-0.674803	-0.187214	-0.448970	0.711578	0.265864	-0.587649	0.278643	0	0
64123	9.527926	0.048508	1.751589	0.042585	0.020248	0.051157	-0.675088	-0.186030	-0.449111	0.711459	0.265779	-0.587537	0.279265	0	0
64124	9.598082	0.036244	1.727044	0.039692	-0.003329	0.056445	-0.674792	-0.187962	-0.449956	0.711202	0.265734	-0.587604	0.279818	0	0
64125	9.610225	-0.012070	1.698143	0.027029	0.011287	0.051120	-0.675934	-0.185868	-0.449381	0.711071	0.265563	-0.587598	0.280325	0	0
64126	9.532890	-0.072264	1.674715	0.021414	-0.004998	0.045845	-0.675931	-0.184549	-0.450234	0.710883	0.265454	-0.587700	0.280691	0	0
64127	9.513572	-0.094364	1.583513	0.017755	0.005909	0.028267	-0.675796	-0.184691	-0.449388	0.710809	0.265365	-0.587698	0.280967	0	0
64128	9.528111	-0.118680	1.540151	0.014116	0.009561	0.022983	-0.675240	-0.184838	-0.448266	0.710790	0.265299	-0.587656	0.281167	0	0
64129	9.600716	-0.162244	1.515613	0.052132	-0.025247	0.017846	-0.675676	-0.183638	-0.447275	0.710470	0.265602	-0.587751	0.281490	0	0
64130	9.559627	-0.191025	1.525554	0.049261	-0.052438	0.028396	-0.673547	-0.186338	-0.447440	0.709978	0.265928	-0.588065	0.281769	0	0
64131	9.460444	-0.162594	1.406044	0.030169	-0.050459	0.031865	-0.676813	-0.185077	-0.445979	0.709528	0.266062	-0.588438	0.281997	0	0
64132	9.470066	-0.091498	1.184726	0.008499	-0.003117	0.007203	-0.676837	-0.184164	-0.443439	0.709493	0.266085	-0.588459	0.282017	0	0
64133	9.559559	-0.100849	1.265823	-0.000733	0.001483	-0.006867	-0.676279	-0.184901	-0.442315	0.709539	0.266080	-0.588449	0.281927	0	0
64134	9.629741	-0.132857	1.145125	0.027782	0.032989	-0.019128	-0.675444	-0.185343	-0.440631	0.709740	0.266293	-0.588090	0.281971	0	0
64135	9.668517	-0.212279	1.161736	-0.009983	0.011502	-0.042026	-0.675126	-0.185834	-0.444590	0.709968	0.266401	-0.587942	0.281603	0	0
64136	9.707031	-0.020182	1.072341	-0.022446	0.037021	-0.020975	-0.674983	-0.185840	-0.444875	0.710331	0.266256	-0.587691	0.281348	0	0
64137	9.774714	0.013738	1.134330	-0.046232	0.040840	-0.026293	-0.674002	-0.185261	-0.444046	0.710782	0.265932	-0.587479	0.280957	0	0
64138	10.026122	0.143419	1.142004	-0.045152	-0.006394	-0.056025	-0.674704	-0.186135	-0.444313	0.711048	0.265954	-0.587507	0.280205	0	0
64139	10.045516	0.097659	1.144304	0.031203	-0.036068	-0.066345	-0.673570	-0.187043	-0.444328	0.710952	0.266631	-0.587519	0.279779	0	0
64140	10.093941	0.037872	1.237764	0.069594	-0.007358	-0.090000	-0.674000	-0.188202	-0.443186	0.711001	0.267671	-0.587140	0.279456	0	0
64141	10.163937	0.191341	1.136150	0.089684	-0.005713	-0.083768	-0.672730	-0.189989	-0.442351	0.710974	0.268781	-0.586727	0.279330	0	0
64142	10.175895	0.317097	1.251363	0.080404	-0.009259	-0.086388	-0.671305	-0.192385	-0.442929	0.710971	0.269881	-0.586339	0.279091	0	0
64143	10.069270	0.506001	1.441923	0.053009	0.021841	-0.103128	-0.672282	-0.195317	-0.443183	0.711255	0.270766	-0.585779	0.278685	0	0
64144	9.865919	0.689409	1.469706	0.050974	0.021881	-0.118890	-0.670165	-0.197121	-0.442221	0.711602	0.271760	-0.585162	0.278125	0	0
64145	9.677203	0.747713	1.519122	0.063923	0.016371	-0.089008	-0.668622	-0.196844	-0.440976	0.711783	0.272656	-0.584647	0.277868	0	0
64146	9.609551	0.668898	1.625466	0.055570	-0.007140	-0.082879	-0.669320	-0.201836	-0.440095	0.711846	0.273552	-0.584321	0.277512	0	0
64147	9.493480	0.638210	1.712892	0.059901	-0.014429	-0.103935	-0.668613	-0.201263	-0.440392	0.711899	0.274592	-0.583994	0.277039	0	0
64148	9.430411	0.807752	1.895936	0.034780	-0.059569	-0.097757	-0.668921	-0.201519	-0.437277	0.711752	0.275571	-0.584056	0.276311	0	0
64149	9.488247	1.019529	1.895341	0.026306	-0.081275	-0.092428	-0.667230	-0.203899	-0.435881	0.711473	0.276489	-0.584327	0.275539	0	0
64150	9.601723	1.226044	1.822217	-0.025024	-0.097196	-0.089840	-0.669488	-0.206207	-0.435269	0.711248	0.277099	-0.584842	0.274413	0	0
64151	9.691218	1.221048	1.811950	0.003408	-0.091990	-0.078368	-0.669914	-0.206490	-0.434979	0.710929	0.277803	-0.585288	0.273576	0	0
64152	9.725213	1.081676	1.874326	-0.003138	-0.128234	-0.065209	-0.669216	-0.208550	-0.433144	0.710391	0.278508	-0.586030	0.272665	0	0
64153	9.739893	0.917651	1.816650	-0.037584	-0.068092	-0.111919	-0.668949	-0.208830	-0.431169	0.710416	0.279052	-0.586322	0.271415	0	0
64154	9.529214	1.168808	1.909346	-0.107959	-0.103808	-0.180436	-0.670097	-0.209079	-0.429030	0.710623	0.279619	-0.586851	0.269137	0	0
64155	9.352551	1.292952	1.650878	-0.142281	-0.081729	-0.162965	-0.669530	-0.212178	-0.428037	0.710993	0.279754	-0.587374	0.266869	0	0
64156	9.405701	1.362158	1.544647	-0.120313	-0.090984	-0.144450	-0.670802	-0.212299	-0.428016	0.711205	0.279985	-0.587939	0.264808	0	0
64157	9.599161	1.397668	1.480694	-0.087284	-0.078571	-0.134717	-0.669551	-0.211857	-0.425636	0.711358	0.280336	-0.588368	0.263069	0	0
64158	9.840956	1.455768	1.613518	-0.036026	-0.046343	-0.139881	-0.670111	-0.214498	-0.425333	0.711580	0.281019	-0.588402	0.261659	0	0
64159	9.937721	1.422720	1.771517	-0.004385	-0.004847	-0.104766	-0.669554	-0.214940	-0.424210	0.711853	0.281591	-0.588169	0.260825	0	0
64160	9.753991	1.340846	1.715225	0.021265	-0.003227	-0.104733	-0.668140	-0.217467	-0.423374	0.712073	0.282362	-0.587843	0.260123	0	0
64161	9.618486	1.412642	1.591136	0.060265	0.034596	-0.065182	-0.668686	-0.218656	-0.425197	0.712292	0.283059	-0.587271	0.260060	0	0
64162	9.550737	1.446060	1.514668	0.064645	0.073607	-0.018704	-0.667140	-0.220146	-0.423662	0.712616	0.283432	-0.586528	0.260442	0	0
64163	9.492769	1.368960	1.486303	0.117759	0.072274	-0.002800	-0.665024	-0.219009	-0.423701	0.712729	0.284076	-0.585712	0.261266	0	0
64164	9.458987	1.291897	1.472188	0.147227	0.070231	0.025334	-0.666010	-0.219874	-0.423681	0.712682	0.284787	-0.584901	0.262435	0	0
64165	9.546098	1.253174	1.457157	0.172790	0.057310	0.037691	-0.664171	-0.221384	-0.423422	0.712442	0.285624	-0.584159	0.263825	0	0
64166	9.565407	1.291763	1.476219	0.190674	0.039004	0.014951	-0.664442	-0.223156	-0.424117	0.712111	0.286786	-0.583423	0.265083	0	0
64167	9.444494	1.272670	1.474713	0.195911	0.013563	0.009722	-0.663164	-0.224218	-0.424416	0.711619	0.288067	-0.582847	0.266280	0	0
64168	9.347677	1.351789	1.381591	0.242099	-0.026736	0.008149	-0.663745	-0.226096	-0.421855	0.710769	0.289806	-0.582418	0.267598	0	0
64169	9.461192	1.522022	1.274837	0.231129	-0.035726	0.023979	-0.664890	-0.227524	-0.419569	0.709843	0.291384	-0.582135	0.268956	0	0
64170	9.434495	1.613584	1.282170	0.226640	-0.026606	0.029244	-0.664192	-0.227822	-0.418449	0.708975	0.292887	-0.581801	0.270331	0	0
64171	9.318357	1.657104	1.285387	0.298264	-0.010827	0.066259	-0.663772	-0.230177	-0.417174	0.707874	0.294627	-0.581276	0.272447	0	0
64172	9.313639	1.541344	1.244644	0.359027	0.005928	0.103211	-0.664098	-0.230850	-0.411655	0.706593	0.296545	-0.580559	0.275207	0	0
64173	9.376513	1.560062	1.155213	0.390247	0.021090	0.108541	-0.665668	-0.232856	-0.409078	0.705272	0.298597	-0.579667	0.278242	0	0
64174	9.199927	1.579851	1.209380	0.425354	0.041712	0.139310	-0.665674	-0.233435	-0.408086	0.703878	0.300663	-0.578603	0.281738	0	0
64175	9.120091	1.619782	0.988741	0.463158	0.049582	0.170994	-0.665096	-0.236990	-0.408363	0.702300	0.302778	-0.577470	0.285707	0	0
64176	9.475691	1.588641	0.644767	0.572520	0.066803	0.233552	-0.665677	-0.237546	-0.406231	0.700302	0.305247	-0.576065	0.290775	0	0
64177	10.022596	1.264582	0.992054	0.652938	0.033442	0.279349	-0.664850	-0.238418	-0.403415	0.697690	0.308095	-0.574786	0.296526	0	0
64178	10.301338	0.589780	1.889751	0.586305	-0.107564	0.310782	-0.667717	-0.238898	-0.398421	0.694359	0.310705	-0.574746	0.301652	0	0
64179	9.963115	0.184502	2.108934	0.593273	-0.231019	0.266962	-0.671589	-0.236543	-0.392433	0.690386	0.313967	-0.575391	0.306131	0	0
64180	9.629302	0.303125	1.188049	0.505375	-0.239408	0.212395	-0.674183	-0.238338	-0.385742	0.686792	0.316955	-0.576158	0.309675	0	0
64181	9.537200	0.500509	1.154902	0.440646	-0.191689	0.181511	-0.677048	-0.238525	-0.381032	0.683740	0.319513	-0.576692	0.312790	0	0
64182	9.759756	0.447892	1.287956	0.459318	-0.170067	0.213988	-0.678493	-0.238309	-0.377336	0.680646	0.321941	-0.577098	0.316280	0	0
64183	9.895775	-0.143641	1.470166	0.455831	-0.170069	0.205056	-0.678804	-0.239884	-0.373367	0.677560	0.324380	-0.577480	0.319698	0	0
64184	10.062923	-0.410883	1.517248	0.406149	-0.187856	0.162775	-0.681958	-0.239763	-0.367947	0.674663	0.326784	-0.577980	0.322461	0	0
64185	10.123189	-0.199741	1.391615	0.289976	-0.156082	0.108106	-0.683120	-0.239700	-0.364255	0.672482	0.328601	-0.578462	0.324301	0	0
64186	10.224542	0.051614	1.135821	0.293095	-0.099865	0.102848	-0.684994	-0.239909	-0.359702	0.670637	0.330296	-0.578521	0.326287	0	0
64187	10.437466	-0.037490	1.192039	0.317118	-0.045650	0.080002	-0.685707	-0.240622	-0.358698	0.669083	0.332090	-0.578068	0.328453	0	0
64188	10.340781	-0.106631	1.298589	0.286228	-0.025421	0.074614	-0.686585	-0.240713	-0.355009	0.667771	0.333652	-0.577547	0.330450	0	0
64189	10.152166	-0.142658	1.261528	0.315558	0.005199	0.050936	-0.685738	-0.242051	-0.354452	0.666600	0.335427	-0.576650	0.332579	0	0
64190	10.149693	-0.075959	1.119642	0.309943	0.008859	0.028999	-0.685473	-0.241741	-0.352480	0.665546	0.337291	-0.575659	0.334516	0	0
64191	10.069828	-0.027617	1.134611	0.284663	0.052631	0.019238	-0.684069	-0.245285	-0.350086	0.664844	0.338876	-0.574432	0.336411	0	0
64192	10.023858	-0.017530	1.211875	0.301475	0.088807	0.030638	-0.684769	-0.247776	-0.349922	0.664260	0.340402	-0.572932	0.338576	0	0
64193	9.944038	-0.014919	1.229285	0.332243	0.093991	-0.007909	-0.684350	-0.248073	-0.349221	0.663714	0.342311	-0.571166	0.340698	0	0
64194	9.791696	-0.052801	1.312173	0.334944	0.106684	-0.027242	-0.682643	-0.252089	-0.349091	0.663301	0.344321	-0.569224	0.342724	0	0
64195	9.590841	0.062623	1.226994	0.288317	0.117969	-0.046650	-0.682083	-0.253709	-0.347821	0.663160	0.346069	-0.567303	0.344415	0	0
64196	9.474609	0.202311	1.203687	0.252110	0.143700	-0.030065	-0.680650	-0.255233	-0.349675	0.663239	0.347412	-0.565379	0.346072	0	0
64197	9.469643	0.327753	1.251706	0.226814	0.165703	-0.011695	-0.678240	-0.256908	-0.349990	0.663451	0.348382	-0.563466	0.347807	0	0
64198	9.479339	0.303784	1.275697	0.223534	0.196588	0.000537	-0.677653	-0.259592	-0.351542	0.663810	0.349174	-0.561387	0.349685	0	0
64199	9.518141	0.202465	1.246645	0.196629	0.242174	0.003900	-0.675377	-0.260245	-0.353131	0.664492	0.349582	-0.559116	0.351615	0	0
64200	9.566583	0.130337	1.280009	0.162146	0.271485	-0.005013	-0.674215	-0.262658	-0.355965	0.665492	0.349728	-0.556725	0.353367	0	0
64201	9.561676	0.184256	1.467532	0.096329	0.268409	-0.003402	-0.671650	-0.264059	-0.357979	0.666685	0.349410	-0.554598	0.354775	0	0
64202	9.520556	0.193534	1.386080	0.085136	0.261230	-0.027989	-0.668236	-0.263275	-0.361006	0.667969	0.349201	-0.552458	0.355904	0	0
64203	9.508421	0.232316	1.434222	0.040965	0.245252	-0.050882	-0.666241	-0.263924	-0.362731	0.669386	0.348852	-0.550508	0.356604	0	0
64204	9.450348	0.256526	1.444244	0.014893	0.201909	-0.066680	-0.664086	-0.266069	-0.366148	0.670717	0.348594	-0.548873	0.356875	0	0
64205	9.472198	0.174613	1.439342	0.025535	0.170958	-0.077165	-0.663063	-0.266427	-0.370120	0.671866	0.348547	-0.547380	0.357052	0	0
64206	9.542471	0.039808	1.462981	0.010435	0.105734	-0.075393	-0.661498	-0.267648	-0.370988	0.672713	0.348648	-0.546373	0.356902	0	0
64207	9.586032	0.020143	1.395360	-0.008029	0.078653	-0.075404	-0.660374	-0.268837	-0.369729	0.673465	0.348693	-0.545624	0.356584	0	0
64208	9.547326	0.038782	1.260991	-0.048372	0.067178	-0.089520	-0.658807	-0.269325	-0.371025	0.674354	0.348612	-0.545035	0.355884	0	0
64209	9.450569	0.062286	1.119828	-0.057490	0.064534	-0.090410	-0.657671	-0.270825	-0.371178	0.675252	0.348454	-0.544505	0.355146	0	0
64210	9.462679	0.052237	1.040408	-0.064760	0.070936	-0.096579	-0.656372	-0.271767	-0.374021	0.676242	0.348286	-0.543922	0.354320	0	0
64211	9.499052	-0.053045	1.179674	-0.070047	0.063734	-0.066774	-0.653964	-0.273734	-0.374052	0.677092	0.347916	-0.543524	0.353669	0	0
64212	9.581386	-0.161033	1.272926	-0.152124	0.012650	-0.117829	-0.653231	-0.273781	-0.377172	0.678140	0.347477	-0.543569	0.352020	0	0
64213	9.431342	-0.058171	1.098429	-0.212103	-0.015909	-0.168808	-0.653230	-0.273342	-0.377457	0.679404	0.346977	-0.543854	0.349627	0	0
64214	9.590723	0.191950	1.092252	-0.270508	-0.000919	-0.165388	-0.653234	-0.273777	-0.376748	0.680947	0.346036	-0.544233	0.346960	0	0
64215	9.740692	0.140993	1.533578	-0.291348	-0.033431	-0.209291	-0.649845	-0.273696	-0.376522	0.682516	0.345270	-0.544764	0.343792	0	0
64216	9.967680	0.522483	1.339270	-0.291733	-0.054325	-0.214422	-0.649547	-0.275044	-0.377934	0.683994	0.344627	-0.545396	0.340482	0	0
64217	10.248028	0.722740	1.505355	-0.267096	-0.060882	-0.186216	-0.647278	-0.274952	-0.378819	0.685232	0.343986	-0.546099	0.337501	0	0
64218	10.320539	0.738982	1.882277	-0.292315	-0.102410	-0.196756	-0.647557	-0.275540	-0.379095	0.686371	0.343396	-0.547109	0.334133	0	0
64219	10.184853	0.980021	1.899901	-0.256284	-0.148051	-0.193044	-0.646714	-0.274816	-0.378829	0.687101	0.343151	-0.548337	0.330857	0	0
64220	10.034714	1.181458	1.698878	-0.201267	-0.155729	-0.150730	-0.647843	-0.277587	-0.377951	0.687467	0.343104	-0.549555	0.328114	0	0
64221	9.962192	1.152203	1.605667	-0.151201	-0.130699	-0.088344	-0.648412	-0.278599	-0.377089	0.687574	0.342944	-0.550666	0.326187	0	0
64222	10.032288	1.186398	1.722934	-0.141760	-0.138011	-0.034773	-0.648297	-0.277686	-0.374269	0.687445	0.342606	-0.551959	0.324625	0	0
64223	9.879926	1.163205	1.853895	-0.152951	-0.154235	-0.045324	-0.648446	-0.278409	-0.373133	0.687283	0.342271	-0.553379	0.322901	0	0
64224	9.604065	1.298533	1.875034	-0.156744	-0.156893	-0.054081	-0.648333	-0.276759	-0.370316	0.687156	0.341994	-0.554779	0.321055	0	0
64225	9.449124	1.447934	1.856810	-0.156251	-0.194083	-0.059264	-0.649748	-0.276875	-0.370010	0.686822	0.341838	-0.556429	0.319077	0	0
64226	9.311128	1.596581	1.694209	-0.179993	-0.326350	-0.030154	-0.652753	-0.275004	-0.366295	0.685745	0.341804	-0.559139	0.316681	0	0
64227	9.422328	1.667768	1.520234	-0.192581	0.014880	-0.145559	-0.651340	-0.275620	-0.366033	0.686965	0.341218	-0.559166	0.314615	0	0
64228	9.613101	1.916170	2.136526	-0.182871	-0.046907	-0.191911	-0.650328	-0.277579	-0.368019	0.687961	0.341177	-0.559408	0.312044	0	0
64229	9.518704	2.002023	1.947211	-0.124993	-0.125413	-0.177607	-0.649221	-0.279924	-0.364354	0.688259	0.341670	-0.560069	0.309652	0	0
64230	9.596143	1.972278	1.800012	-0.108651	-0.185435	-0.130981	-0.650643	-0.280471	-0.363057	0.688027	0.342225	-0.561234	0.307438	0	0
64231	9.516383	1.930607	1.629927	-0.132515	-0.201579	-0.139803	-0.650944	-0.281618	-0.360503	0.687798	0.342687	-0.562561	0.304998	0	0
64232	9.414808	1.941680	1.409471	-0.097018	-0.100244	-0.156518	-0.650799	-0.282360	-0.360644	0.688075	0.343201	-0.563011	0.302962	0	0
64233	9.496996	1.998659	1.274187	-0.079562	-0.024155	-0.111799	-0.648682	-0.282988	-0.360111	0.688572	0.343328	-0.563047	0.301616	0	0
64234	9.661481	1.967942	1.436498	-0.048608	-0.044375	-0.094154	-0.649672	-0.285023	-0.359238	0.688804	0.343653	-0.563176	0.300472	0	0
64235	9.663899	1.956580	1.571127	-0.028591	-0.053604	-0.087957	-0.648252	-0.287411	-0.359110	0.688888	0.344087	-0.563341	0.299474	0	0
64236	9.617899	2.004702	1.552190	-0.032198	-0.042681	-0.092357	-0.645711	-0.290105	-0.357868	0.689066	0.344509	-0.563414	0.298440	0	0
64237	9.555002	2.023643	1.470890	-0.019145	-0.030072	-0.074786	-0.647980	-0.288433	-0.357555	0.689209	0.344864	-0.563432	0.297665	0	0
64238	9.540549	1.965787	1.451809	-0.002179	0.006096	-0.051991	-0.647838	-0.290200	-0.356985	0.689438	0.345118	-0.563218	0.297244	0	0
64239	9.468026	1.938854	1.341766	0.018126	0.024081	-0.050218	-0.646552	-0.290538	-0.358559	0.689684	0.345432	-0.562835	0.297034	0	0
64240	9.376155	1.907402	1.284761	0.007387	0.042325	-0.048522	-0.646136	-0.289654	-0.357863	0.690073	0.345624	-0.562355	0.296816	0	0
64241	9.323020	1.839585	1.189035	0.049451	0.034723	-0.039652	-0.645707	-0.292754	-0.357291	0.690239	0.346064	-0.561842	0.296890	0	0
64242	9.332732	1.814743	1.039922	0.080724	0.050792	-0.034336	-0.643601	-0.292486	-0.355773	0.690379	0.346659	-0.561133	0.297212	0	0
64243	9.364202	1.785878	1.054140	0.096458	0.072440	-0.031700	-0.644171	-0.292616	-0.355198	0.690569	0.347267	-0.560246	0.297733	0	0
64244	9.405145	1.963781	1.015229	0.067882	0.067220	-0.050143	-0.642174	-0.295030	-0.356492	0.690891	0.347811	-0.559407	0.297929	0	0
64245	9.443717	2.088939	1.019653	0.133758	0.084833	-0.041200	-0.639902	-0.295825	-0.357514	0.691046	0.348695	-0.558288	0.298633	0	0
64246	9.499385	2.041252	1.127476	0.148682	0.099240	-0.015746	-0.639599	-0.296004	-0.359921	0.691161	0.349506	-0.557105	0.299627	0	0
64247	9.513840	2.089878	1.225905	0.130599	0.126617	-0.016692	-0.638627	-0.297177	-0.357388	0.691483	0.350106	-0.555789	0.300626	0	0
64248	9.453238	2.233959	1.134869	0.145427	0.145565	-0.004359	-0.638187	-0.297648	-0.359230	0.691828	0.350691	-0.554330	0.301842	0	0
64249	9.308088	2.272259	1.049346	0.184975	0.155247	0.019423	-0.636201	-0.298726	-0.359682	0.692003	0.351380	-0.552774	0.303487	0	0
64250	9.235648	2.149776	1.088442	0.206836	0.193215	0.078188	-0.634758	-0.301144	-0.362380	0.692138	0.351784	-0.551084	0.305777	0	0
64251	9.254939	2.218948	0.965629	0.196172	0.198754	0.108013	-0.635317	-0.300405	-0.363363	0.692234	0.351927	-0.549496	0.308243	0	0
64252	9.317856	2.189733	0.919513	0.231473	0.227513	0.150178	-0.633751	-0.299717	-0.365087	0.692237	0.351992	-0.547735	0.311280	0	0
64253	9.366409	2.002262	0.996246	0.242677	0.223796	0.176489	-0.631340	-0.298161	-0.366687	0.692079	0.351998	-0.546059	0.314554	0	0
64254	9.509095	2.002850	1.153883	0.261075	0.220021	0.205499	-0.630332	-0.297617	-0.369108	0.691745	0.351978	-0.544438	0.318100	0	0
64255	9.627713	1.880933	1.359880	0.356309	0.197485	0.268030	-0.632176	-0.297130	-0.368515	0.690729	0.352345	-0.542887	0.322521	0	0
64256	9.729663	1.476140	1.801845	0.392577	0.131864	0.299685	-0.632749	-0.295933	-0.367946	0.689122	0.352991	-0.541763	0.327110	0	0
64257	9.918625	1.165385	1.819951	0.388170	0.032047	0.296221	-0.630926	-0.293014	-0.367423	0.686974	0.353945	-0.541323	0.331300	0	0
64258	9.793127	0.893496	1.816281	0.286933	-0.025223	0.236307	-0.632626	-0.293855	-0.366544	0.685072	0.354708	-0.541384	0.334310	0	0
64259	9.701115	1.010826	1.662987	0.182159	-0.062493	0.188747	-0.635779	-0.291239	-0.362265	0.683479	0.355134	-0.541882	0.336304	0	0
64260	9.599332	1.197206	1.831875	0.169358	-0.046028	0.185224	-0.636930	-0.288398	-0.360845	0.682040	0.355432	-0.542288	0.338250	0	0
64261	9.519731	0.971696	1.967277	0.211316	-0.080836	0.208123	-0.638657	-0.285972	-0.358001	0.680170	0.356008	-0.542872	0.340465	0	0
64262	9.570794	0.690497	2.077728	0.191688	-0.147835	0.209846	-0.638678	-0.285506	-0.355742	0.678005	0.356666	-0.543974	0.342332	0	0
64263	9.788721	0.446600	1.994591	0.186636	-0.195938	0.185273	-0.639982	-0.284263	-0.352335	0.675664	0.357581	-0.545331	0.343843	0	0
64264	9.982271	0.393031	1.930710	0.136966	-0.205559	0.145671	-0.644819	-0.282214	-0.349156	0.673587	0.358409	-0.546773	0.344765	0	0
64265	10.093549	0.382604	1.804886	0.120308	-0.200016	0.107894	-0.645415	-0.281428	-0.345759	0.671717	0.359306	-0.548099	0.345374	0	0
64266	10.233873	0.348181	1.702911	0.147514	-0.202995	0.085145	-0.647276	-0.281361	-0.342903	0.669815	0.360523	-0.549262	0.345952	0	0
64267	10.205043	0.164645	1.583059	0.128092	-0.232799	0.069296	-0.649303	-0.281553	-0.337076	0.667861	0.361789	-0.550635	0.346224	0	0
64268	10.055099	0.173261	1.338915	0.061441	-0.219557	0.042796	-0.649879	-0.280646	-0.336081	0.666317	0.362717	-0.552046	0.345982	0	0
64269	9.890403	0.409056	1.262991	0.023020	-0.168428	-0.011715	-0.650611	-0.281775	-0.332673	0.665372	0.363502	-0.553054	0.345366	0	0
64270	9.677242	0.740957	1.134449	0.048170	-0.110521	0.002391	-0.651775	-0.281710	-0.328698	0.664613	0.364186	-0.553634	0.345177	0	0
64271	9.590066	0.856066	1.019589	0.108147	-0.083757	0.055181	-0.654195	-0.281344	-0.326682	0.663592	0.364873	-0.554028	0.345784	0	0
64272	9.578164	0.656720	1.111199	0.132194	-0.069429	0.069208	-0.654353	-0.279410	-0.325416	0.662522	0.365601	-0.554287	0.346651	0	0
64273	9.590293	0.620637	1.120757	0.132177	-0.054921	0.049874	-0.654937	-0.280256	-0.322860	0.661589	0.366374	-0.554384	0.347460	0	0
64274	9.578225	0.601031	1.048734	0.081339	-0.007329	0.029504	-0.654382	-0.279961	-0.321740	0.661184	0.366770	-0.554260	0.348010	0	0
64275	9.633761	0.692507	1.062679	0.060364	0.015520	0.014530	-0.656072	-0.280227	-0.322276	0.661026	0.367018	-0.554011	0.348445	0	0
64276	9.716049	0.634798	1.100593	0.019509	0.026742	0.028446	-0.653802	-0.279991	-0.323445	0.661041	0.366891	-0.553874	0.348769	0	0
64277	9.691902	0.605362	0.985390	-0.022454	0.037056	0.014286	-0.653964	-0.279374	-0.321184	0.661307	0.366518	-0.553770	0.348822	0	0
64278	9.706432	0.595225	0.889122	-0.044246	0.068070	-0.008622	-0.654233	-0.280268	-0.322589	0.661912	0.366032	-0.553445	0.348701	0	0
64279	9.740273	0.607673	0.980226	-0.062438	0.096344	-0.026251	-0.653089	-0.278839	-0.324733	0.662792	0.365411	-0.552939	0.348482	0	0
64280	9.701558	0.633655	0.869893	-0.053384	0.091728	-0.033236	-0.650536	-0.278314	-0.326049	0.663646	0.364916	-0.552399	0.348231	0	0
64281	9.658053	0.591076	1.007287	-0.058683	0.118097	-0.037686	-0.650662	-0.279359	-0.327455	0.664670	0.364307	-0.551693	0.348036	0	0
64282	9.580602	0.653411	0.933271	-0.055113	0.108093	-0.036772	-0.650067	-0.279409	-0.330997	0.665631	0.363762	-0.551035	0.347811	0	0
64283	9.643418	0.734373	0.774066	-0.011074	0.105918	-0.006801	-0.649366	-0.277946	-0.330873	0.666304	0.363341	-0.550357	0.348037	0	0
64284	9.769336	0.569073	0.972832	0.003667	0.109423	0.004596	-0.648058	-0.279341	-0.334704	0.666913	0.362954	-0.549634	0.348416	0	0
64285	9.820300	0.384284	1.104844	-0.016671	0.091427	-0.013906	-0.647216	-0.278910	-0.334154	0.667549	0.362583	-0.549046	0.348511	0	0
64286	9.774314	0.422546	1.040234	-0.027709	0.096050	-0.029725	-0.646643	-0.278196	-0.335297	0.668316	0.362222	-0.548396	0.348440	0	0
64287	9.672754	0.403182	0.990503	-0.026240	0.078791	-0.059543	-0.644228	-0.276939	-0.337320	0.669075	0.362081	-0.547760	0.348132	0	0
64288	9.459941	0.376967	0.982462	-0.033748	0.078861	-0.089412	-0.643373	-0.279023	-0.337467	0.669976	0.362065	-0.547028	0.347565	0	0
64289	9.334058	0.499453	0.887112	-0.021231	0.064245	-0.103375	-0.641658	-0.281138	-0.338898	0.670786	0.362247	-0.546313	0.346937	0	0
64290	9.198559	0.561838	0.806308	-0.004514	0.094976	-0.101606	-0.641369	-0.282474	-0.339180	0.671709	0.362437	-0.545326	0.346506	0	0
64291	9.164721	0.542385	0.758486	0.010036	0.100294	-0.117379	-0.639093	-0.284596	-0.340197	0.672647	0.362779	-0.544209	0.346084	0	0
64292	9.111525	0.523544	0.826209	-0.014003	0.098669	-0.152545	-0.637268	-0.283884	-0.339100	0.673797	0.363169	-0.543041	0.345271	0	0
64293	9.092145	0.557084	0.787855	-0.036211	0.082509	-0.171875	-0.633849	-0.287073	-0.341120	0.674990	0.363555	-0.542004	0.344163	0	0
64294	9.326687	0.633194	0.670676	-0.029007	0.084229	-0.182360	-0.633989	-0.287513	-0.341116	0.676214	0.364052	-0.540873	0.343012	0	0
64295	9.800632	0.729518	0.811389	-0.073382	0.055502	-0.203453	-0.631274	-0.290839	-0.343548	0.677496	0.364447	-0.540028	0.341389	0	0
64296	9.996459	0.763436	1.386948	-0.120366	-0.020356	-0.262261	-0.629276	-0.294283	-0.344555	0.678753	0.365111	-0.539621	0.338818	0	0
64297	10.271830	1.130627	1.235574	-0.113403	-0.024078	-0.278807	-0.627588	-0.297099	-0.342592	0.679997	0.365908	-0.539169	0.336172	0	0
64298	10.421505	1.382509	1.575677	-0.088269	-0.031539	-0.292717	-0.625597	-0.298771	-0.343466	0.681166	0.366985	-0.538608	0.333521	0	0
64299	10.343817	1.649006	1.883769	-0.024359	-0.019316	-0.276726	-0.622347	-0.302658	-0.342089	0.682091	0.368356	-0.537823	0.331380	0	0
64300	9.973515	1.899915	1.881462	0.082291	0.003492	-0.195715	-0.622192	-0.305763	-0.342502	0.682488	0.369952	-0.536806	0.330431	0	0
64301	9.608335	1.871277	1.826451	0.164275	0.013781	-0.123592	-0.621351	-0.308270	-0.340809	0.682381	0.371673	-0.535729	0.330468	0	0
64302	9.376349	1.655587	1.955746	0.183576	0.006395	-0.111316	-0.619076	-0.310978	-0.341400	0.682135	0.373494	-0.534666	0.330646	0	0
64303	9.240715	1.839210	2.045544	0.161330	-0.036945	-0.093723	-0.619365	-0.313609	-0.339689	0.681666	0.375199	-0.534050	0.330679	0	0
64304	9.223522	2.115337	1.893978	0.123131	-0.032987	-0.069175	-0.618663	-0.315382	-0.338562	0.681291	0.376511	-0.533609	0.330672	0	0
64305	9.448302	2.271310	1.856145	0.102212	-0.031014	-0.050751	-0.620238	-0.316352	-0.335706	0.680931	0.377563	-0.533306	0.330702	0	0
64306	9.835119	2.425521	1.992639	0.098830	-0.074581	-0.063817	-0.619528	-0.318282	-0.335427	0.680407	0.378817	-0.533246	0.330444	0	0
64307	9.924478	2.546395	2.116908	0.105405	-0.154486	-0.054891	-0.618296	-0.318256	-0.330643	0.679389	0.380320	-0.533753	0.329993	0	0
64308	9.673132	2.404088	1.515397	0.158788	-0.000628	0.025741	-0.619159	-0.319101	-0.328506	0.678732	0.381257	-0.533331	0.330944	0	0
64309	9.859571	2.160583	1.978251	0.111598	0.051471	0.007944	-0.619007	-0.320293	-0.329351	0.678580	0.381786	-0.532654	0.331735	0	0
64310	9.743380	2.279798	1.714537	0.107900	0.017941	0.034337	-0.619421	-0.321179	-0.330188	0.678186	0.382268	-0.532307	0.332541	0	0
64311	9.729022	2.089388	2.145155	0.090294	0.043540	0.090367	-0.618730	-0.319851	-0.328792	0.677800	0.382239	-0.532066	0.333746	0	0
64312	9.675909	1.999916	2.051851	0.085446	-0.001793	0.093902	-0.619713	-0.319692	-0.329625	0.677187	0.382317	-0.532154	0.334760	0	0
64313	9.542869	2.025941	1.922973	0.041610	0.082068	0.109489	-0.619009	-0.317939	-0.329927	0.677127	0.381725	-0.531885	0.335982	0	0
64314	9.584040	1.954661	2.122282	0.036316	0.102989	0.112938	-0.618714	-0.317080	-0.331772	0.677193	0.381016	-0.531498	0.337262	0	0
64315	9.545364	1.930716	2.137009	0.030355	0.052221	0.105962	-0.619003	-0.316478	-0.331205	0.677028	0.380466	-0.531452	0.338286	0	0
64316	9.390612	1.910485	1.900137	0.042730	0.005838	0.093761	-0.620706	-0.315258	-0.330758	0.676616	0.380230	-0.531627	0.339100	0	0
64317	9.337526	1.789945	1.852538	0.026203	0.015032	0.062086	-0.619418	-0.315747	-0.332614	0.676418	0.380010	-0.531677	0.339662	0	0
64318	9.342233	1.915445	1.914912	0.012082	0.011507	0.023475	-0.620556	-0.314685	-0.332035	0.676392	0.379919	-0.531651	0.339857	0	0
64319	9.223627	2.011728	1.877232	0.038340	-0.016822	0.030616	-0.620558	-0.314536	-0.331894	0.676087	0.380056	-0.531754	0.340149	0	0
64320	9.121970	2.102347	1.675945	0.034719	-0.017695	0.032388	-0.619438	-0.314693	-0.330640	0.675788	0.380171	-0.531882	0.340414	0	0
64321	9.119561	2.095006	1.651926	0.042349	0.022167	0.028843	-0.618866	-0.313536	-0.331785	0.675682	0.380213	-0.531700	0.340863	0	0
64322	9.090724	1.909597	1.637863	0.027742	0.015021	0.023504	-0.620152	-0.312023	-0.330640	0.675615	0.380214	-0.531598	0.341153	0	0
64323	9.083436	1.947752	1.563354	0.034080	0.009522	0.022660	-0.620146	-0.310562	-0.331918	0.675494	0.380276	-0.531505	0.341467	0	0
64324	9.168009	2.029385	1.543435	0.036611	-0.024982	0.039408	-0.620149	-0.311146	-0.331350	0.675128	0.380388	-0.531704	0.341757	0	0
64325	9.235667	2.101013	1.444309	0.008815	-0.061068	0.028881	-0.621846	-0.311698	-0.331037	0.674707	0.380489	-0.532197	0.341709	0	0
64326	9.264588	2.206720	1.407948	-0.033286	-0.066170	0.026183	-0.621853	-0.312276	-0.329904	0.674432	0.380341	-0.532862	0.341382	0	0
64327	9.196871	2.206566	1.357954	0.001279	-0.091853	0.035950	-0.622008	-0.310199	-0.329063	0.673850	0.380460	-0.533613	0.341222	0	0
64328	9.167928	2.138446	1.209158	0.011592	-0.086492	0.053504	-0.623853	-0.309270	-0.328472	0.673205	0.380531	-0.534369	0.341234	0	0
64329	9.100104	2.253332	1.055689	0.010708	-0.096456	0.068464	-0.624568	-0.307482	-0.328185	0.672451	0.380557	-0.535242	0.341324	0	0
64330	9.220910	2.387465	0.953719	0.030933	-0.093904	0.089610	-0.627135	-0.307106	-0.325460	0.671569	0.380588	-0.536118	0.341651	0	0
64331	9.506344	2.355621	0.927617	0.073448	-0.059791	0.118629	-0.625453	-0.304478	-0.324793	0.670599	0.380643	-0.536720	0.342550	0	0
64332	9.680666	2.152080	1.195784	0.114770	-0.061942	0.150271	-0.627721	-0.304129	-0.324050	0.669365	0.380788	-0.537332	0.343838	0	0
64333	9.809314	1.698837	1.108661	0.103952	-0.074593	0.150153	-0.629453	-0.301405	-0.320784	0.668087	0.380929	-0.538044	0.345052	0	0
64334	9.787645	1.593253	1.171416	0.100361	-0.083630	0.162413	-0.630590	-0.300933	-0.320202	0.666746	0.380983	-0.538894	0.346259	0	0
64335	9.877385	1.356357	1.007465	0.032247	-0.042274	0.141083	-0.631739	-0.298095	-0.319065	0.665942	0.380580	-0.539602	0.347146	0	0
64336	9.865335	1.299467	1.180704	-0.072748	-0.105854	0.096140	-0.633303	-0.295552	-0.318768	0.665370	0.379907	-0.540949	0.346883	0	0
64337	9.797639	1.266275	1.262970	-0.102425	-0.129209	0.063617	-0.636422	-0.294448	-0.318015	0.664874	0.379326	-0.542405	0.346195	0	0
64338	9.778369	1.170972	1.455527	-0.091598	-0.136551	0.056603	-0.637020	-0.291163	-0.315335	0.664338	0.378850	-0.543864	0.345455	0	0
64339	9.783492	0.877634	1.532665	-0.038685	-0.158768	0.061071	-0.637600	-0.289810	-0.314060	0.663445	0.378805	-0.545283	0.344984	0	0
64340	9.904716	0.588417	1.505568	-0.027415	-0.147992	0.070668	-0.640163	-0.288117	-0.312330	0.662549	0.378718	-0.546646	0.344643	0	0
64341	10.129781	0.467039	1.371790	-0.036216	-0.133431	0.085527	-0.642428	-0.287625	-0.312012	0.661697	0.378464	-0.547978	0.344443	0	0
64342	10.294328	0.375987	1.505299	-0.064067	-0.172245	0.070572	-0.642038	-0.284358	-0.309207	0.660799	0.378225	-0.549618	0.343818	0	0
64343	10.180635	0.395246	1.472455	-0.050045	-0.209569	0.037309	-0.643338	-0.284885	-0.305651	0.659742	0.378401	-0.551315	0.342936	0	0
64344	10.042770	0.418314	1.233019	0.007503	-0.157381	0.090038	-0.645897	-0.283637	-0.304201	0.658578	0.378480	-0.552675	0.342896	0	0
64345	9.963192	0.186945	1.161662	0.024653	-0.119397	0.119807	-0.647184	-0.281829	-0.303058	0.657449	0.378380	-0.553830	0.343310	0	0
64346	10.006961	-0.037578	1.050931	0.000907	-0.139185	0.121478	-0.648494	-0.278816	-0.299658	0.656298	0.378180	-0.555207	0.343510	0	0
64347	10.021500	-0.073179	1.156640	-0.016382	-0.096407	0.084513	-0.649913	-0.277311	-0.299500	0.655569	0.377921	-0.556216	0.343553	0	0
64348	9.934324	0.021427	1.272603	-0.013530	-0.075539	0.085389	-0.650913	-0.276542	-0.298498	0.654945	0.377609	-0.557085	0.343677	0	0
64349	9.779267	0.306892	1.023463	0.022956	-0.088521	0.103117	-0.652916	-0.275001	-0.296070	0.654046	0.377474	-0.557977	0.344092	0	0
64350	9.624210	0.599216	0.702190	0.019668	-0.068506	0.131240	-0.654195	-0.272910	-0.296058	0.653176	0.377099	-0.558856	0.344729	0	0
64351	9.764529	0.546879	0.867099	-0.005668	-0.032012	0.124100	-0.656039	-0.271394	-0.295752	0.652625	0.376464	-0.559554	0.345333	0	0
64352	9.781612	0.379236	1.047429	-0.014932	-0.015618	0.086276	-0.655345	-0.269777	-0.294922	0.652333	0.375931	-0.560036	0.345682	0	0
64353	9.701974	0.212616	0.925530	-0.003811	0.015127	0.058139	-0.656910	-0.267087	-0.294626	0.652266	0.375512	-0.560172	0.346045	0	0
64354	9.590799	0.133102	0.880727	-0.025838	0.023467	0.026461	-0.657043	-0.267976	-0.295326	0.652441	0.375109	-0.560211	0.346090	0	0
64355	9.515748	0.212347	0.818700	-0.049448	0.042724	0.022888	-0.655332	-0.266854	-0.297478	0.652820	0.374493	-0.560192	0.346072	0	0
64356	9.508304	0.402480	0.804174	-0.087593	0.113806	-0.017614	-0.656173	-0.266111	-0.298598	0.653884	0.373620	-0.559689	0.345821	0	0
64357	9.508335	0.359800	0.934038	-0.113539	0.094048	-0.042236	-0.654603	-0.266603	-0.300317	0.655013	0.372770	-0.559312	0.345211	0	0
64358	9.522927	0.280257	0.919571	-0.121223	0.070499	-0.069447	-0.654740	-0.266018	-0.301024	0.656135	0.372116	-0.559012	0.344270	0	0
64359	9.590716	0.215055	0.899895	-0.126683	0.077788	-0.079136	-0.653307	-0.266366	-0.303307	0.657346	0.371439	-0.558647	0.343283	0	0
64360	9.735775	0.274980	0.889169	-0.146944	0.065233	-0.082658	-0.652858	-0.265524	-0.306567	0.658576	0.370705	-0.558418	0.342090	0	0
64361	9.818081	0.195845	0.975185	-0.146922	0.048901	-0.063350	-0.652838	-0.266726	-0.308541	0.659641	0.369902	-0.558369	0.340985	0	0
64362	9.769596	0.311261	0.932169	-0.180091	0.014699	-0.059847	-0.650446	-0.266027	-0.307594	0.660628	0.368993	-0.558665	0.339570	0	0
64363	9.503442	0.422027	0.859492	-0.178723	0.140870	-0.024884	-0.650698	-0.265031	-0.311550	0.662189	0.367450	-0.558254	0.338879	0	0
64364	9.779373	0.191900	1.136554	-0.130934	-0.078273	-0.089480	-0.648703	-0.265533	-0.313418	0.662571	0.367342	-0.558890	0.337197	0	0
64365	9.416492	0.306267	0.795307	-0.173401	-0.010760	-0.117726	-0.649837	-0.265799	-0.312833	0.663574	0.366862	-0.559119	0.335362	0	0
64366	9.450389	0.254221	0.987440	-0.112896	-0.023025	-0.068439	-0.649401	-0.266705	-0.313966	0.664124	0.366569	-0.559401	0.334122	0	0
64367	9.493973	0.221913	0.799618	-0.086320	-0.091335	-0.103391	-0.648838	-0.266420	-0.313835	0.664304	0.366854	-0.559924	0.332573	0	0
64368	9.430964	0.372104	0.487405	-0.117235	-0.078383	-0.105194	-0.648289	-0.267145	-0.311581	0.664679	0.366920	-0.560449	0.330861	0	0
64369	9.636496	0.411119	0.644551	-0.162449	-0.007250	-0.117667	-0.646573	-0.266765	-0.314154	0.665650	0.366498	-0.560611	0.329097	0	0
64370	9.595428	0.365267	0.611229	-0.184671	-0.021599	-0.145795	-0.645857	-0.270024	-0.314151	0.666719	0.366152	-0.560828	0.326942	0	0
64371	9.629258	0.405563	0.495546	-0.202738	0.005760	-0.152880	-0.646414	-0.270610	-0.314846	0.668018	0.365612	-0.560901	0.324762	0	0
64372	9.585580	0.540935	0.591924	-0.206449	0.049344	-0.195038	-0.645130	-0.270505	-0.316422	0.669714	0.365161	-0.560528	0.322411	0	0
64373	9.636241	0.675414	0.538551	-0.214684	0.043967	-0.184483	-0.642562	-0.272939	-0.318431	0.671362	0.364588	-0.560261	0.320087	0	0
64374	9.711111	0.776783	0.610049	-0.232426	0.018697	-0.196752	-0.641830	-0.272692	-0.321553	0.672975	0.364064	-0.560161	0.317462	0	0
64375	10.127045	0.857511	0.505967	-0.185188	-0.008960	-0.188668	-0.639122	-0.276889	-0.322710	0.674219	0.363876	-0.560134	0.315077	0	0
64376	10.397877	0.876193	0.946352	-0.233050	-0.021285	-0.203681	-0.638831	-0.277494	-0.323560	0.675620	0.363507	-0.560268	0.312250	0	0
64377	10.436406	1.015160	1.301784	-0.197578	-0.094165	-0.231555	-0.637136	-0.276939	-0.323590	0.676553	0.363735	-0.560690	0.309192	0	0
64378	10.092730	1.255793	1.179079	-0.160918	-0.110739	-0.189271	-0.636855	-0.279588	-0.322452	0.677133	0.364045	-0.561247	0.306536	0	0
64379	10.053828	1.485446	0.876242	-0.110065	-0.087539	-0.131198	-0.635585	-0.280640	-0.321904	0.677466	0.364277	-0.561712	0.304667	0	0
64380	10.005468	1.457537	1.056936	-0.107525	-0.114765	-0.122394	-0.636852	-0.281061	-0.322305	0.677618	0.364580	-0.562370	0.302746	0	0
64381	9.836173	1.434502	1.214467	-0.133076	-0.139922	-0.092601	-0.636580	-0.281347	-0.320895	0.677618	0.364596	-0.563395	0.300815	0	0
64382	9.732237	1.358283	1.347521	-0.179063	-0.090518	-0.077005	-0.635895	-0.282804	-0.317792	0.678023	0.364084	-0.564265	0.298885	0	0
64383	9.497410	1.579979	1.320205	-0.192905	-0.086748	-0.089280	-0.636891	-0.282628	-0.317070	0.678525	0.363511	-0.565115	0.296832	0	0
64384	9.381075	1.820941	1.328072	-0.182320	-0.101339	-0.104975	-0.635183	-0.282972	-0.318368	0.678957	0.363163	-0.565960	0.294650	0	0
64385	9.564580	2.133575	1.312051	-0.167933	-0.110540	-0.100455	-0.636720	-0.283549	-0.320177	0.679259	0.362890	-0.566850	0.292571	0	0
64386	9.750657	2.285385	1.392312	-0.153780	-0.157851	-0.090664	-0.637157	-0.282644	-0.319043	0.679219	0.362816	-0.568042	0.290440	0	0
64387	9.569220	2.331022	1.319069	-0.150888	-0.237717	-0.101077	-0.637736	-0.283937	-0.316909	0.678731	0.363029	-0.569735	0.287987	0	0
64388	9.549844	2.380262	1.052300	-0.130288	-0.212474	-0.071206	-0.639170	-0.284322	-0.314199	0.678228	0.363157	-0.571291	0.285919	0	0
64389	9.578942	2.314658	0.941546	-0.135797	-0.216075	-0.079126	-0.638045	-0.285661	-0.313081	0.677736	0.363281	-0.572864	0.283774	0	0
64390	9.535565	2.155801	0.937184	-0.127936	-0.178926	-0.060768	-0.638645	-0.282665	-0.309976	0.677378	0.363265	-0.574217	0.281908	0	0
64391	9.704891	2.145289	0.810935	-0.129512	-0.176205	-0.036198	-0.640354	-0.284672	-0.307679	0.676963	0.363070	-0.575650	0.280230	0	0
64392	9.917691	2.183590	0.828583	-0.155011	-0.188710	-0.009900	-0.641900	-0.284211	-0.308927	0.676497	0.362601	-0.577324	0.278514	0	0
64393	9.980639	2.150403	0.472323	-0.192285	-0.150283	0.065433	-0.641498	-0.280664	-0.307536	0.676167	0.361320	-0.579119	0.277251	0	0
64394	10.072642	2.001770	1.101682	-0.172911	0.049188	0.005498	-0.641635	-0.279785	-0.308385	0.677092	0.359978	-0.579284	0.276393	0	0
64395	9.896199	1.904542	0.867435	-0.172661	0.065522	0.001942	-0.642468	-0.278612	-0.310637	0.678112	0.358596	-0.579330	0.275591	0	0
64396	9.734214	1.851187	0.743642	-0.164974	0.089069	0.014200	-0.641880	-0.278946	-0.313189	0.679211	0.357144	-0.579230	0.274979	0	0
64397	9.729432	1.798070	0.712465	-0.166883	0.071841	0.017715	-0.640886	-0.276768	-0.314627	0.680198	0.355691	-0.579270	0.274338	0	0
64398	9.743942	1.802706	0.681100	-0.175804	0.110924	0.000972	-0.641020	-0.274571	-0.316330	0.681493	0.354180	-0.578999	0.273649	0	0
64399	9.695529	1.841420	0.705465	-0.159159	0.150717	-0.012196	-0.639723	-0.273160	-0.319890	0.682986	0.352734	-0.578370	0.273125	0	0
64400	9.584250	1.867777	0.648555	-0.115165	0.163074	-0.005082	-0.638849	-0.272622	-0.323156	0.684379	0.351525	-0.577552	0.272927	0	0
64401	9.439132	1.874803	0.567865	-0.093110	0.181052	-0.010319	-0.639401	-0.270717	-0.325416	0.685803	0.350435	-0.576536	0.272901	0	0
64402	9.364207	1.831021	0.457853	-0.103964	0.181144	-0.005969	-0.636972	-0.270360	-0.328849	0.687258	0.349255	-0.575556	0.272823	0	0
64403	9.318236	1.854728	0.371617	-0.109311	0.186638	0.001916	-0.637228	-0.270828	-0.331810	0.688731	0.347967	-0.574584	0.272803	0	0
64404	9.294058	1.845231	0.391035	-0.098382	0.190178	-0.005087	-0.634658	-0.269444	-0.335531	0.690209	0.346793	-0.573525	0.272792	0	0
64405	9.240848	1.845334	0.396233	-0.113713	0.212996	-0.006910	-0.630948	-0.270152	-0.339545	0.691865	0.345451	-0.572348	0.272773	0	0
64406	9.158606	1.850466	0.435297	-0.088957	0.226416	-0.006871	-0.631343	-0.268858	-0.343501	0.693516	0.344249	-0.570999	0.272925	0	0
64407	9.105337	1.919733	0.310609	-0.092179	0.245516	0.024707	-0.630630	-0.266677	-0.345076	0.695186	0.342785	-0.569641	0.273356	0	0
64408	9.187475	2.020411	0.247417	-0.122953	0.282963	0.021982	-0.628759	-0.265581	-0.349491	0.697187	0.341023	-0.568084	0.273705	0	0
64409	9.279408	1.989389	0.328515	-0.120909	0.292930	0.040396	-0.628025	-0.264602	-0.353181	0.699169	0.339136	-0.566518	0.274237	0	0
64410	9.351925	2.027996	0.366421	-0.073199	0.338807	0.026422	-0.626007	-0.263517	-0.358306	0.701291	0.337537	-0.564438	0.275081	0	0
64411	9.429288	2.038870	0.635122	-0.069374	0.333356	0.065049	-0.621877	-0.263201	-0.362331	0.703242	0.335755	-0.562520	0.276207	0	0
64412	9.707533	1.914574	0.892848	0.034563	0.272616	0.119757	-0.620859	-0.259437	-0.367168	0.704357	0.334562	-0.560909	0.278083	0	0
64413	9.838467	1.523389	1.654353	0.095673	0.119700	0.169132	-0.619147	-0.257729	-0.369746	0.704255	0.333945	-0.560378	0.280148	0	0
64414	9.614006	1.028997	1.899223	0.085538	-0.043525	0.193752	-0.619728	-0.256522	-0.368329	0.703212	0.333575	-0.561093	0.281772	0	0
64415	9.720474	1.007928	1.571487	-0.033472	-0.107910	0.207598	-0.622289	-0.253803	-0.367169	0.702151	0.332468	-0.562650	0.282621	0	0
64416	9.584946	1.103825	1.452187	-0.180274	-0.132134	0.140607	-0.625987	-0.248703	-0.366282	0.701638	0.330775	-0.564555	0.282080	0	0
64417	9.741824	1.438190	1.441151	-0.211269	-0.173648	0.100309	-0.625715	-0.246931	-0.365588	0.701089	0.329205	-0.566712	0.280954	0	0
64418	10.029786	1.268331	1.737311	-0.160676	-0.207673	0.075863	-0.627726	-0.243029	-0.363170	0.700257	0.328223	-0.568869	0.279817	0	0
64419	10.194599	0.912329	1.846992	-0.128646	-0.207057	0.068832	-0.630870	-0.238954	-0.360451	0.699325	0.327498	-0.570916	0.278827	0	0
64420	10.310920	0.690397	1.793430	-0.122831	-0.179906	0.067004	-0.634275	-0.237399	-0.359413	0.698543	0.326750	-0.572737	0.277930	0	0
64421	10.422283	0.584312	1.795107	-0.144427	-0.128938	0.045803	-0.634285	-0.235623	-0.358856	0.698167	0.325823	-0.574200	0.276943	0	0
64422	10.639990	0.545989	1.896930	-0.166451	-0.128783	0.035215	-0.635438	-0.233515	-0.357009	0.697901	0.324808	-0.575675	0.275740	0	0
64423	10.557780	0.508391	2.056241	-0.120841	-0.138210	0.044095	-0.637000	-0.232885	-0.356280	0.697395	0.324075	-0.577126	0.274847	0	0
64424	10.209539	0.479218	1.900129	-0.105338	-0.134686	0.026561	-0.638857	-0.230179	-0.354989	0.696915	0.323551	-0.578442	0.273914	0	0
64425	9.924105	0.540686	1.594422	-0.089839	-0.123918	0.002026	-0.638603	-0.228678	-0.352033	0.696503	0.323233	-0.579569	0.272954	0	0
64426	9.570813	0.727980	1.394895	-0.086007	-0.111205	0.010833	-0.640868	-0.227892	-0.351858	0.696136	0.322869	-0.580614	0.272099	0	0
64427	9.546877	0.491265	1.234179	-0.090772	0.168312	0.004260	-0.640437	-0.228057	-0.352712	0.697414	0.321733	-0.579712	0.272093	0	0
64428	9.636211	0.613486	1.625317	-0.091809	0.195550	-0.016814	-0.639709	-0.226335	-0.355840	0.698917	0.320653	-0.578544	0.272000	0	0
64429	9.488656	0.646549	1.455667	-0.071561	0.120973	-0.035090	-0.637706	-0.226701	-0.358697	0.699962	0.320003	-0.577791	0.271678	0	0
64430	9.459570	0.695568	1.619328	-0.101395	0.086733	-0.066701	-0.635998	-0.227044	-0.359995	0.700997	0.319438	-0.577246	0.270830	0	0
64431	9.449738	0.849895	1.664954	-0.122036	0.025209	-0.058735	-0.635415	-0.226491	-0.362409	0.701713	0.318828	-0.577222	0.269745	0	0
64432	9.423071	0.921554	1.544879	-0.132644	0.044362	-0.036827	-0.634855	-0.226643	-0.361711	0.702519	0.317984	-0.577152	0.268791	0	0
64433	9.357957	0.720146	1.689773	-0.129445	0.063414	-0.008819	-0.633999	-0.224466	-0.363430	0.703342	0.316929	-0.577035	0.268135	0	0
64434	9.300139	0.498254	1.594207	-0.122224	0.034311	-0.006187	-0.632852	-0.225686	-0.364998	0.703972	0.316007	-0.577103	0.267423	0	0
64435	9.317189	0.396069	1.387401	-0.157060	0.107177	-0.003753	-0.633126	-0.224515	-0.366411	0.705118	0.314607	-0.576765	0.266782	0	0
64436	9.416268	0.468876	1.530872	-0.207723	0.169299	-0.003058	-0.630560	-0.224889	-0.368995	0.706782	0.312703	-0.576114	0.266023	0	0
64437	9.421069	0.495934	1.646218	-0.226267	0.145862	-0.007456	-0.629854	-0.222405	-0.369865	0.708369	0.310726	-0.575670	0.265078	0	0
64438	9.295280	0.517691	1.627886	-0.244695	0.153273	-0.037344	-0.627865	-0.220402	-0.371884	0.710136	0.308795	-0.575115	0.263808	0	0
64439	9.188937	0.449820	1.506102	-0.288918	0.144540	-0.088355	-0.626990	-0.220600	-0.375006	0.712111	0.306835	-0.574585	0.261921	0	0
64440	9.135789	0.387340	1.513754	-0.328715	0.110370	-0.123525	-0.626228	-0.220244	-0.381802	0.714100	0.304907	-0.574278	0.259418	0	0
64441	9.164899	0.318830	1.304428	-0.274681	0.102659	-0.104969	-0.622970	-0.218558	-0.383417	0.715817	0.303245	-0.573946	0.257361	0	0
64442	9.310156	0.179038	1.315502	-0.265548	0.068094	-0.074219	-0.621265	-0.216547	-0.385291	0.717228	0.301589	-0.573915	0.255439	0	0
64443	9.460191	0.101604	1.280810	-0.272547	-0.008095	-0.072395	-0.621968	-0.216243	-0.385845	0.718206	0.300031	-0.574461	0.253291	0	0
64444	9.634339	0.107840	1.135278	-0.284692	-0.047949	-0.067097	-0.620977	-0.215824	-0.386146	0.718978	0.298487	-0.575323	0.250957	0	0
64445	9.837486	0.122202	1.177059	-0.334747	-0.080253	-0.121573	-0.619841	-0.215266	-0.387015	0.719834	0.296939	-0.576387	0.247878	0	0
64446	9.847127	0.126378	1.530408	-0.342166	-0.063848	-0.140047	-0.618428	-0.214854	-0.387181	0.720850	0.295434	-0.577276	0.244635	0	0
64447	9.721268	0.227087	1.413437	-0.351439	-0.089164	-0.130360	-0.618447	-0.212920	-0.385635	0.721705	0.293826	-0.578403	0.241366	0	0
64448	9.677576	0.404048	1.163572	-0.327832	-0.087553	-0.146052	-0.618721	-0.213072	-0.386619	0.722535	0.292509	-0.579394	0.238085	0	0
64449	9.812865	0.542070	1.359618	-0.334270	-0.156480	-0.173147	-0.616471	-0.212223	-0.385670	0.723028	0.291424	-0.580825	0.234403	0	0
64450	10.011052	0.683820	1.358055	-0.300444	-0.152231	-0.159866	-0.617322	-0.211908	-0.385375	0.723414	0.290530	-0.582160	0.230985	0	0
64451	10.095638	0.732864	1.559353	-0.332606	-0.152878	-0.173972	-0.618181	-0.211877	-0.384090	0.723902	0.289442	-0.583540	0.227311	0	0
64452	9.880121	0.977230	1.736238	-0.272758	-0.192341	-0.161442	-0.617491	-0.213633	-0.381409	0.723955	0.288840	-0.585081	0.223921	0	0
64453	9.773384	1.311053	1.542002	-0.235192	-0.197156	-0.126159	-0.618211	-0.214043	-0.379700	0.723774	0.288270	-0.586684	0.221029	0	0
64454	9.918036	1.784734	1.463624	-0.250114	-0.204299	-0.128691	-0.618650	-0.214455	-0.377713	0.723600	0.287660	-0.588340	0.217968	0	0
64455	9.980339	2.333212	1.871442	-0.267939	-0.234960	-0.104869	-0.620213	-0.213237	-0.377127	0.723227	0.286804	-0.590334	0.214922	0	0
64456	9.820246	2.770790	2.184805	-0.198691	-0.260862	-0.055429	-0.620933	-0.214382	-0.375132	0.722396	0.286249	-0.592485	0.212526	0	0
64457	9.766805	3.049737	1.627186	0.000341	-0.160818	0.064346	-0.621085	-0.213924	-0.374001	0.721320	0.286171	-0.593843	0.212496	0	0
64458	9.680160	2.607802	1.810901	0.048653	-0.118542	0.101145	-0.621532	-0.215209	-0.370739	0.720284	0.286168	-0.594883	0.213103	0	0
64459	9.588558	2.295274	1.874335	0.042631	-0.141205	0.039647	-0.621118	-0.215058	-0.369616	0.719254	0.286501	-0.595933	0.213200	0	0
64460	9.462833	2.267935	1.668512	0.035342	-0.146590	0.036120	-0.624537	-0.216863	-0.365596	0.718225	0.286848	-0.597015	0.213178	0	0
64461	9.036999	2.456726	1.267557	-0.044021	-0.238421	0.131745	-0.624841	-0.215802	-0.363476	0.716661	0.286217	-0.599207	0.213137	0	0
64462	9.460698	2.061097	0.755086	-0.104915	0.261045	0.043123	-0.625259	-0.213157	-0.365176	0.718455	0.284645	-0.597680	0.213491	0	0
64463	9.953791	2.307357	1.511021	-0.156501	0.076272	-0.105005	-0.623407	-0.213212	-0.366902	0.719596	0.283950	-0.597177	0.211976	0	0
64464	9.588227	2.652457	1.568708	-0.041237	0.109927	0.021668	-0.621283	-0.213556	-0.367359	0.720346	0.283287	-0.596534	0.212125	0	0
64465	9.828426	1.864382	1.954678	-0.017292	0.135997	-0.012733	-0.620551	-0.213602	-0.370338	0.721252	0.282916	-0.595563	0.212272	0	0
64466	9.564532	2.170343	1.441850	-0.020213	0.058873	-0.067846	-0.619273	-0.212460	-0.371494	0.721827	0.283044	-0.594989	0.211755	0	0
64467	9.371176	2.042655	1.368835	-0.000554	0.193036	-0.051336	-0.617554	-0.215169	-0.373347	0.723103	0.282905	-0.593459	0.211882	0	0
64468	9.334883	2.043425	1.510950	0.019409	0.192880	-0.060946	-0.615556	-0.217438	-0.374783	0.724343	0.282993	-0.591849	0.212029	0	0
64469	9.429200	2.071107	1.298665	0.032492	0.221790	-0.059182	-0.614547	-0.217190	-0.377344	0.725707	0.283077	-0.590012	0.212373	0	0
64470	9.516336	1.996854	1.399067	0.037965	0.227180	-0.065337	-0.610134	-0.219084	-0.380517	0.727100	0.283249	-0.588097	0.212692	0	0
64471	9.453486	1.951859	1.529392	0.024940	0.216402	-0.082921	-0.608974	-0.220907	-0.383354	0.728496	0.283427	-0.586241	0.212800	0	0
64472	9.429274	1.980616	1.495886	0.043191	0.223510	-0.090778	-0.607108	-0.221568	-0.386490	0.729899	0.283791	-0.584262	0.212951	0	0
64473	9.375987	2.062284	1.443315	0.049955	0.254321	-0.074985	-0.603131	-0.223144	-0.388385	0.731420	0.284023	-0.582092	0.213367	0	0
64474	9.380794	2.086704	1.512983	0.063732	0.261476	-0.067937	-0.600561	-0.225727	-0.390535	0.732926	0.284319	-0.579848	0.213911	0	0
64475	9.342073	2.110752	1.496417	0.081618	0.214148	-0.062562	-0.599414	-0.225477	-0.392675	0.734088	0.284794	-0.577932	0.214483	0	0
64476	9.390347	2.198079	1.640247	0.079998	0.228696	-0.041503	-0.595988	-0.227647	-0.395971	0.735293	0.285122	-0.575962	0.215217	0	0
64477	9.400016	2.225621	1.375688	0.083093	0.148804	-0.032603	-0.594986	-0.228125	-0.397398	0.736002	0.285574	-0.574602	0.215827	0	0
64478	9.460563	2.141437	1.408974	0.071561	0.156165	-0.002824	-0.592982	-0.229960	-0.399684	0.736724	0.285772	-0.573290	0.216589	0	0
64479	9.409800	2.110360	1.438221	0.059737	0.139037	0.019099	-0.591286	-0.229408	-0.399997	0.737328	0.285777	-0.572198	0.217415	0	0
64480	9.172622	2.282818	1.194581	-0.050142	0.091866	0.025958	-0.589435	-0.230344	-0.401295	0.737964	0.285051	-0.571704	0.217509	0	0
64481	9.080781	2.183730	1.570393	0.072371	0.099974	0.048143	-0.590124	-0.230352	-0.403403	0.738243	0.285071	-0.570953	0.218506	0	0
64482	9.066240	2.208143	1.632990	0.111958	0.114189	0.078060	-0.588586	-0.230069	-0.401592	0.738428	0.285194	-0.570088	0.219973	0	0
64483	9.298284	2.384111	1.265707	0.193614	0.118945	0.124820	-0.589564	-0.230504	-0.402705	0.738296	0.285630	-0.569146	0.222279	0	0
64484	9.487223	2.054260	1.793528	0.282165	0.134596	0.222331	-0.588731	-0.230208	-0.401024	0.737781	0.286138	-0.568157	0.225834	0	0
64485	9.647563	1.282411	2.509448	0.277133	-0.037788	0.215316	-0.590565	-0.228999	-0.401847	0.736302	0.287024	-0.568430	0.228830	0	0
64486	9.596799	1.303650	1.932785	0.272866	-0.134873	0.222468	-0.592564	-0.228492	-0.399556	0.734264	0.288065	-0.569436	0.231554	0	0
64487	9.314033	1.119279	1.574365	0.207639	-0.102572	0.220467	-0.594267	-0.229182	-0.398395	0.732588	0.288550	-0.570348	0.234002	0	0
64488	9.318826	1.149011	1.742602	0.111140	-0.041890	0.195590	-0.594292	-0.226065	-0.396571	0.731595	0.288337	-0.570960	0.235873	0	0
64489	9.454185	1.217216	1.938705	0.061558	-0.079590	0.213089	-0.596847	-0.226440	-0.395115	0.730478	0.287737	-0.572017	0.237497	0	0
64490	9.802330	1.322259	2.339988	0.022779	-0.114672	0.221847	-0.598288	-0.223437	-0.392843	0.729253	0.286899	-0.573439	0.238843	0	0
64491	10.145800	1.277291	2.592364	0.047639	-0.182963	0.219357	-0.602135	-0.220088	-0.390393	0.727562	0.286402	-0.575293	0.240135	0	0
64492	10.303226	1.051392	2.718823	0.039818	-0.204719	0.171046	-0.602439	-0.218438	-0.388417	0.725883	0.286190	-0.577177	0.240947	0	0
64493	10.180019	0.913946	2.640495	0.023283	-0.182823	0.121798	-0.604153	-0.216471	-0.386984	0.724490	0.286071	-0.578800	0.241389	0	0
64494	9.914015	0.891315	2.373183	0.001544	-0.137278	0.079556	-0.605873	-0.215524	-0.384417	0.723524	0.285946	-0.580020	0.241507	0	0
64495	9.771261	0.958186	2.225108	0.001768	-0.119118	0.084814	-0.607598	-0.215305	-0.380998	0.722647	0.285727	-0.581123	0.241740	0	0
64496	9.635887	0.895331	2.134788	0.023522	-0.133813	0.072581	-0.608458	-0.214832	-0.379715	0.721651	0.285792	-0.582241	0.241945	0	0
64497	9.616652	0.793576	2.002778	0.000592	-0.139088	0.053203	-0.610589	-0.213599	-0.378837	0.720736	0.285794	-0.583398	0.241886	0	0
64498	9.643282	0.773925	1.932877	-0.062486	-0.116818	0.014409	-0.611181	-0.213112	-0.375721	0.720223	0.285536	-0.584433	0.241218	0	0
64499	9.624040	0.706548	1.457033	-0.124761	-0.089146	-0.062129	-0.610911	-0.211927	-0.374742	0.720233	0.285185	-0.585200	0.239739	0	0
64500	9.459357	0.889347	1.852382	-0.151765	-0.255891	-0.150579	-0.614589	-0.214491	-0.373258	0.719551	0.285579	-0.586976	0.236962	0	0
64501	9.314327	0.793686	1.937668	-0.202065	0.074891	-0.070424	-0.613736	-0.214221	-0.373979	0.720759	0.284328	-0.586715	0.235436	0	0
64502	9.551462	0.700877	1.743672	-0.125592	-0.143579	-0.097173	-0.612464	-0.213954	-0.374142	0.720526	0.284324	-0.587769	0.233517	0	0
64503	9.266011	0.804140	1.132593	-0.164532	-0.105155	-0.119225	-0.613037	-0.214814	-0.372858	0.720678	0.284051	-0.588572	0.231346	0	0
64504	9.459490	0.790984	1.443741	-0.131545	0.028871	-0.121078	-0.612319	-0.216312	-0.373711	0.721525	0.283743	-0.588324	0.229708	0	0
64505	9.587845	0.617754	1.503051	-0.155282	0.019975	-0.119409	-0.611055	-0.214565	-0.373456	0.722382	0.283243	-0.588199	0.227946	0	0
64506	9.624146	0.605129	1.397009	-0.205807	0.129250	-0.167059	-0.610181	-0.215203	-0.376294	0.724127	0.282438	-0.587259	0.225820	0	0
64507	9.701384	0.738920	1.692057	-0.223664	0.209258	-0.182971	-0.607746	-0.218379	-0.379005	0.726422	0.281380	-0.585731	0.223730	0	0
64508	9.556186	0.807250	1.832508	-0.205395	0.196441	-0.160086	-0.607441	-0.218707	-0.381551	0.728529	0.280380	-0.584310	0.221843	0	0
64509	9.512718	0.739880	1.828072	-0.169194	0.150776	-0.154693	-0.603736	-0.220291	-0.384714	0.730251	0.279675	-0.583153	0.220109	0	0
64510	9.522442	0.678046	1.981922	-0.184192	0.085579	-0.131847	-0.602012	-0.220949	-0.387848	0.731577	0.278904	-0.582563	0.218238	0	0
64511	9.394247	0.708103	1.699134	-0.151511	0.045388	-0.121177	-0.600307	-0.222170	-0.388435	0.732553	0.278358	-0.582225	0.216557	0	0
64512	9.411175	0.715094	1.658133	-0.125360	0.074228	-0.079903	-0.600307	-0.220848	-0.389006	0.733530	0.277738	-0.581729	0.215376	0	0
64513	9.604689	0.677159	1.829855	-0.109154	0.026907	-0.050851	-0.599167	-0.221177	-0.390013	0.734125	0.277129	-0.581627	0.214406	0	0
64514	9.706374	0.580331	1.754660	-0.120066	0.017906	-0.043864	-0.598876	-0.220900	-0.391149	0.734678	0.276458	-0.581631	0.213363	0	0
64515	9.604981	0.383452	1.832497	-0.167574	0.040065	-0.083551	-0.597721	-0.223598	-0.392993	0.735578	0.275577	-0.581465	0.211851	0	0
64516	9.321897	0.498780	1.704642	-0.251107	0.109736	-0.104003	-0.596002	-0.224397	-0.395561	0.737148	0.274096	-0.580900	0.209855	0	0
64517	9.275761	0.695417	1.536522	-0.294331	0.191760	-0.112936	-0.594867	-0.219870	-0.397719	0.739326	0.272126	-0.579794	0.207806	0	0
64518	9.411262	0.637483	1.545197	-0.317813	0.248183	-0.143790	-0.592287	-0.220850	-0.401713	0.741945	0.270085	-0.578223	0.205501	0	0
64519	9.498242	0.706074	1.804163	-0.380005	0.261398	-0.157982	-0.588295	-0.222150	-0.405446	0.744823	0.267584	-0.576634	0.202805	0	0
64520	9.488386	0.857175	2.164747	-0.436391	0.167476	-0.234312	-0.585975	-0.219774	-0.413407	0.747444	0.265334	-0.575637	0.198916	0	0
64521	9.475772	1.384152	2.106708	-0.485141	0.095272	-0.284221	-0.583413	-0.218820	-0.415996	0.749857	0.263093	-0.575130	0.194220	0	0
64522	9.630249	1.699406	2.124557	-0.427375	0.036718	-0.279535	-0.581552	-0.220357	-0.418281	0.751747	0.261414	-0.574941	0.189688	0	0
64523	9.758396	1.737833	2.142823	-0.306763	0.012144	-0.233569	-0.579826	-0.221312	-0.421555	0.753080	0.260368	-0.574821	0.186169	0	0
64524	9.739007	1.762859	2.325666	-0.281481	-0.037040	-0.207116	-0.577843	-0.221652	-0.422010	0.754002	0.259499	-0.575081	0.182821	0	0
64525	9.530787	1.982132	2.302966	-0.282116	-0.122294	-0.184142	-0.579674	-0.223386	-0.422114	0.754387	0.258595	-0.576040	0.179462	0	0
64526	9.412111	2.155045	2.183481	-0.294664	-0.113092	-0.160448	-0.579382	-0.223109	-0.423250	0.754800	0.257491	-0.577003	0.176188	0	0
64527	9.293443	2.302566	2.280397	-0.301911	-0.134768	-0.119161	-0.578671	-0.222688	-0.423970	0.755029	0.256079	-0.578245	0.173168	0	0
64528	9.080591	2.317158	2.248281	-0.299770	-0.119326	-0.099873	-0.577831	-0.220785	-0.423709	0.755295	0.254591	-0.579405	0.170300	0	0
64529	9.157985	2.319499	2.257330	-0.304256	-0.085734	-0.124496	-0.579112	-0.220455	-0.422842	0.755805	0.253104	-0.580252	0.167346	0	0
64530	9.305356	2.480826	2.304207	-0.297452	-0.113937	-0.141949	-0.578402	-0.220620	-0.423135	0.756149	0.251862	-0.581247	0.164185	0	0
64531	9.312563	2.531313	2.292092	-0.253503	-0.153343	-0.192678	-0.578829	-0.220461	-0.422846	0.756231	0.251262	-0.582335	0.160833	0	0
64532	9.264098	2.620622	2.323628	-0.252452	-0.222315	-0.208361	-0.578577	-0.220575	-0.419176	0.755919	0.250915	-0.583893	0.157154	0	0
64533	9.198376	3.053299	2.169885	-0.353582	-0.259597	-0.236526	-0.580547	-0.221573	-0.419705	0.755676	0.249978	-0.585811	0.152612	0	0
64534	9.301790	3.645179	2.125371	-0.350218	-0.259618	-0.234609	-0.580284	-0.222289	-0.417163	0.755397	0.249092	-0.587712	0.148063	0	0
64535	9.306711	3.572291	1.995565	-0.222005	-0.266101	-0.185166	-0.583248	-0.222674	-0.417395	0.754678	0.248852	-0.589584	0.144654	0	0
64536	9.304906	2.962873	1.933565	-0.151993	-0.261240	-0.152688	-0.583704	-0.223947	-0.413144	0.753750	0.248974	-0.591391	0.141880	0	0
64537	9.235148	2.602872	1.660285	-0.140617	-0.261344	-0.134320	-0.584259	-0.224536	-0.414121	0.752764	0.249038	-0.593221	0.139341	0	0
64538	8.828131	3.262431	1.999314	-0.302946	-0.174635	-0.159247	-0.585424	-0.223146	-0.410434	0.752716	0.247936	-0.594555	0.135834	0	0
64539	9.244321	3.194589	0.601872	-0.385680	-0.128793	-0.329719	-0.589101	-0.224243	-0.409663	0.753365	0.247130	-0.595221	0.130689	0	0
64540	9.234392	3.329408	2.029951	-0.175188	-0.135814	-0.194063	-0.586421	-0.223704	-0.409285	0.753257	0.247134	-0.595990	0.127772	0	0
64541	9.152600	2.929715	1.521176	-0.116963	-0.273314	-0.116614	-0.586573	-0.224863	-0.407582	0.752082	0.247265	-0.597905	0.125469	0	0
64542	9.234784	2.989175	1.400315	-0.181590	-0.161174	-0.101097	-0.588275	-0.225262	-0.406705	0.751709	0.246697	-0.599091	0.123148	0	0
64543	9.234603	3.160692	1.515580	-0.120927	-0.132603	-0.064969	-0.589551	-0.224642	-0.406404	0.751311	0.246313	-0.600073	0.121554	0	0
64544	9.239530	3.073893	1.491573	-0.022153	-0.195085	0.018695	-0.591844	-0.224116	-0.402836	0.750187	0.246262	-0.601608	0.121003	0	0
64545	9.285722	2.837740	1.462577	0.055548	-0.134009	0.064376	-0.594399	-0.225960	-0.400808	0.749184	0.246430	-0.602702	0.121432	0	0
64546	9.234967	2.794820	1.530301	0.085122	-0.132409	0.106553	-0.596099	-0.225626	-0.400358	0.748062	0.246577	-0.603850	0.122340	0	0
64547	9.055895	2.918458	1.170873	0.096335	-0.134299	0.132942	-0.597389	-0.223960	-0.398790	0.746868	0.246639	-0.605061	0.123525	0	0
64548	9.080041	2.957040	1.189899	0.151486	-0.035811	0.190875	-0.598681	-0.222587	-0.396938	0.746057	0.246648	-0.605610	0.125698	0	0
64549	9.195976	3.111277	1.253841	0.195700	-0.102412	0.212170	-0.598124	-0.223323	-0.395672	0.744702	0.246936	-0.606646	0.128150	0	0
64550	9.152480	3.088704	1.061838	0.234345	-0.101815	0.240340	-0.600570	-0.220573	-0.391405	0.743211	0.247341	-0.607693	0.131028	0	0
64551	9.053499	2.901294	1.108395	0.260486	-0.076598	0.273665	-0.603412	-0.219320	-0.389951	0.741755	0.247702	-0.608591	0.134388	0	0
64552	8.952029	2.810996	0.837531	0.333703	-0.119830	0.326529	-0.606563	-0.219057	-0.385097	0.739770	0.248336	-0.609834	0.138460	0	0
64553	9.123817	2.770728	0.540588	0.376645	-0.064843	0.373951	-0.608981	-0.217519	-0.383792	0.737927	0.248923	-0.610712	0.143290	0	0
64554	9.331995	2.569738	0.846973	0.472537	-0.013888	0.439002	-0.610708	-0.214505	-0.381092	0.736043	0.249724	-0.611221	0.149286	0	0
64555	9.750560	2.443051	0.670913	0.553496	-0.027279	0.521689	-0.613974	-0.213538	-0.379630	0.733710	0.250641	-0.611882	0.156362	0	0
64556	10.021620	2.251173	0.892683	0.593068	-0.076588	0.613069	-0.616007	-0.209315	-0.374670	0.730792	0.251333	-0.613035	0.164201	0	0
64557	10.604949	1.794028	1.117196	0.570122	-0.123647	0.634035	-0.619421	-0.206719	-0.372929	0.727549	0.251807	-0.614575	0.171937	0	0
64558	10.358622	1.396151	1.398211	0.575346	-0.167219	0.631356	-0.622435	-0.202632	-0.368800	0.723985	0.252369	-0.616376	0.179544	0	0
64559	10.063975	1.027066	0.691415	0.531260	-0.199569	0.579430	-0.628567	-0.198471	-0.363772	0.720367	0.252994	-0.618312	0.186430	0	0
64560	10.042333	0.883726	0.905667	0.405974	-0.064258	0.517485	-0.631442	-0.195118	-0.359077	0.717985	0.252819	-0.619319	0.192416	0	0
64561	10.078950	0.546569	0.896057	0.393833	0.031086	0.473371	-0.634160	-0.190909	-0.356790	0.716275	0.252649	-0.619527	0.198257	0	0
64562	10.333480	0.009475	0.449852	0.368008	0.121033	0.409892	-0.635861	-0.188369	-0.357056	0.715295	0.252489	-0.618960	0.203691	0	0
64563	10.481450	-0.433185	0.557322	0.149529	0.200770	0.263484	-0.635861	-0.186900	-0.357627	0.715635	0.251512	-0.617887	0.206939	0	0
64564	10.190647	0.076310	1.249047	-0.020372	0.260266	0.127083	-0.635140	-0.184582	-0.360192	0.717051	0.250034	-0.616386	0.208299	0	0
64565	10.117220	0.916047	1.607131	-0.014053	0.347371	0.091208	-0.633396	-0.184090	-0.366157	0.719050	0.248637	-0.614154	0.209669	0	0
64566	10.087932	1.144581	2.039921	0.086769	0.391968	0.124785	-0.631797	-0.183149	-0.371839	0.720997	0.247662	-0.611462	0.211992	0	0
64567	9.759389	0.763976	1.903186	0.115603	0.406275	0.142282	-0.627536	-0.181499	-0.375025	0.722906	0.246750	-0.608638	0.214665	0	0
64568	9.430677	0.529158	2.030799	0.078226	0.426568	0.112256	-0.624244	-0.181913	-0.379881	0.725084	0.245707	-0.605661	0.216926	0	0
64569	9.135594	0.530106	2.133932	0.043148	0.370639	0.123640	-0.624055	-0.181095	-0.385963	0.726970	0.244450	-0.603181	0.218932	0	0
64570	8.971213	0.443728	2.144820	0.050240	0.328859	0.135092	-0.621775	-0.179402	-0.388834	0.728554	0.243270	-0.601011	0.220940	0	0
64571	9.188908	0.433374	2.063898	0.051637	0.283443	0.129895	-0.620035	-0.178023	-0.394661	0.729864	0.242219	-0.599146	0.222827	0	0
64572	9.445323	0.389863	2.102932	0.023126	0.283636	0.105252	-0.617470	-0.175311	-0.398247	0.731294	0.241112	-0.597282	0.224339	0	0
64573	9.571043	0.415158	2.380885	-0.018190	0.276714	0.096391	-0.616323	-0.175501	-0.400102	0.732796	0.239759	-0.595529	0.225546	0	0
64574	9.575852	0.439469	2.428914	-0.019907	0.276739	0.113066	-0.614596	-0.174840	-0.404089	0.734256	0.238308	-0.593818	0.226844	0	0
64575	9.667771	0.416021	2.579729	-0.029021	0.284070	0.112151	-0.613726	-0.170478	-0.408361	0.735781	0.236756	-0.592060	0.228118	0	0
64576	9.706516	0.345157	2.860799	-0.043923	0.260605	0.106857	-0.610034	-0.169107	-0.411112	0.737205	0.235195	-0.590498	0.229182	0	0
64577	9.503402	0.292566	2.876751	-0.064462	0.230835	0.076989	-0.609161	-0.169008	-0.414094	0.738569	0.233703	-0.589119	0.229862	0	0
64578	9.261458	0.392853	2.642822	-0.042793	0.211612	0.063048	-0.608430	-0.167584	-0.417503	0.739792	0.232521	-0.587805	0.230494	0	0
64579	9.179207	0.416687	2.571276	-0.022817	0.200563	0.059604	-0.605593	-0.165598	-0.419536	0.740915	0.231503	-0.586505	0.231220	0	0
64580	9.193789	0.344500	2.583250	-0.034342	0.140758	0.049106	-0.605980	-0.165638	-0.424051	0.741729	0.230626	-0.585659	0.231631	0	0
64581	9.133340	0.339108	2.451463	-0.054332	0.139109	0.056080	-0.604425	-0.164787	-0.424363	0.742570	0.229532	-0.584875	0.232006	0	0
64582	9.275983	0.392104	2.498462	-0.039723	0.154400	0.047337	-0.602857	-0.162926	-0.426657	0.743476	0.228594	-0.583933	0.232404	0	0
64583	9.469507	0.353611	2.559590	-0.071174	0.118335	0.036773	-0.602278	-0.161487	-0.428934	0.744276	0.227533	-0.583294	0.232489	0	0
64584	9.459879	0.310096	2.521228	-0.071144	0.121053	0.033249	-0.601416	-0.159905	-0.431215	0.745088	0.226519	-0.582638	0.232521	0	0
64585	9.392176	0.290985	2.531355	-0.065413	0.137354	0.045520	-0.602538	-0.160627	-0.431900	0.745963	0.225402	-0.581860	0.232750	0	0
64586	9.319607	0.305234	2.471768	-0.089351	0.104890	0.052528	-0.598848	-0.158371	-0.434655	0.746674	0.224177	-0.581407	0.232783	0	0
64587	9.367969	0.319426	2.435339	-0.111306	0.099619	0.052488	-0.598439	-0.157039	-0.433396	0.747413	0.222761	-0.581030	0.232713	0	0
64588	9.377683	0.278580	2.454536	-0.115301	0.079675	0.029678	-0.597864	-0.156180	-0.434822	0.748085	0.221535	-0.580772	0.232368	0	0
64589	9.384982	0.230674	2.505010	-0.115452	0.057900	0.033203	-0.597994	-0.154576	-0.436805	0.748634	0.220293	-0.580670	0.232037	0	0
64590	9.353576	0.201405	2.421115	-0.102815	0.039643	0.029740	-0.596134	-0.152145	-0.440520	0.749043	0.219250	-0.580682	0.231674	0	0
64591	9.435798	0.213345	2.425313	-0.084586	0.035856	0.032427	-0.595847	-0.150980	-0.441377	0.749396	0.218292	-0.580669	0.231469	0	0
64592	9.546990	0.275897	2.448492	-0.088590	0.005024	0.028089	-0.596831	-0.149644	-0.442497	0.749575	0.217446	-0.580902	0.231101	0	0
64593	9.609835	0.314421	2.467236	-0.101507	0.016003	0.003484	-0.595279	-0.148645	-0.442668	0.749915	0.216573	-0.581013	0.230538	0	0
64594	9.508286	0.280794	2.453580	-0.085164	0.001360	0.004407	-0.596252	-0.149526	-0.444203	0.750118	0.215898	-0.581213	0.230005	0	0
64595	9.421229	0.275623	2.358050	-0.037545	0.011864	0.007138	-0.595847	-0.148924	-0.442234	0.750286	0.215493	-0.581214	0.229834	0	0
64596	9.443045	0.222892	2.410827	-0.026742	-0.008189	0.008931	-0.595831	-0.148503	-0.444214	0.750297	0.215251	-0.581361	0.229653	0	0
64597	9.464803	0.239312	2.331315	-0.017894	-0.035495	0.001974	-0.596123	-0.146870	-0.443792	0.750160	0.215130	-0.581661	0.229456	0	0
64598	9.517984	0.270397	2.304455	-0.030754	-0.031772	-0.010337	-0.596424	-0.145077	-0.442241	0.750086	0.215024	-0.581952	0.229056	0	0
64599	9.527673	0.255962	2.309204	-0.052854	-0.029789	-0.036722	-0.596133	-0.145976	-0.442948	0.750146	0.214851	-0.582206	0.228379	0	0
64600	9.452654	0.296977	2.304910	-0.039884	0.011848	-0.056043	-0.597106	-0.148473	-0.443911	0.750449	0.214844	-0.582092	0.227678	0	0
64601	9.498562	0.344963	2.285302	-0.038934	0.017281	-0.054279	-0.596121	-0.147753	-0.443647	0.750792	0.214769	-0.581922	0.227052	0	0
64602	9.430814	0.366998	2.338672	-0.035124	-0.044458	-0.078759	-0.595134	-0.148064	-0.443238	0.750808	0.215057	-0.582171	0.226086	0	0
64603	9.527534	0.384216	2.438929	-0.029780	-0.042697	-0.091029	-0.596256	-0.150109	-0.443494	0.750865	0.215399	-0.582350	0.225108	0	0
64604	9.600036	0.448699	2.356603	-0.036263	-0.022705	-0.121764	-0.596262	-0.150983	-0.442501	0.751105	0.215879	-0.582344	0.223860	0	0
64605	9.469375	0.511029	2.266146	-0.007826	-0.024733	-0.103251	-0.597950	-0.153015	-0.442605	0.751244	0.216416	-0.582312	0.222957	0	0
64606	9.471736	0.573305	2.203568	-0.022557	-0.042760	-0.097981	-0.597247	-0.153614	-0.442049	0.751283	0.216905	-0.582475	0.221923	0	0
64607	9.570869	0.583977	2.438450	-0.020900	-0.039148	-0.112021	-0.595270	-0.154681	-0.441512	0.751384	0.217426	-0.582559	0.220846	0	0
64608	9.643331	0.689388	2.356091	-0.039352	-0.042643	-0.127826	-0.596952	-0.156279	-0.442466	0.751523	0.217961	-0.582692	0.219489	0	0
64609	9.657699	0.838355	2.300567	-0.079565	-0.029614	-0.140185	-0.595832	-0.157171	-0.440927	0.751866	0.218184	-0.582771	0.217879	0	0
64610	9.539072	0.958471	2.214783	-0.097802	-0.031263	-0.133178	-0.594556	-0.159259	-0.440656	0.752207	0.218285	-0.582931	0.216165	0	0
64611	9.517289	0.979844	2.150011	-0.111859	0.006070	-0.106927	-0.595547	-0.160118	-0.440071	0.752752	0.217995	-0.582881	0.214692	0	0
64612	9.626172	0.915843	2.380074	-0.108147	0.006951	-0.094652	-0.595253	-0.160139	-0.441489	0.753251	0.217709	-0.582857	0.213289	0	0
64613	9.536765	0.824950	2.472162	-0.109269	-0.023880	-0.091132	-0.594681	-0.160599	-0.442061	0.753579	0.217409	-0.583059	0.211884	0	0
64614	9.500440	0.909395	2.020362	-0.173903	0.002033	-0.108841	-0.593839	-0.160902	-0.441226	0.754218	0.216721	-0.583178	0.209979	0	0
64615	9.597208	0.880676	2.082189	-0.139042	0.016261	-0.100884	-0.593553	-0.159591	-0.442225	0.754859	0.216169	-0.583116	0.208411	0	0
64616	9.570692	0.784827	2.164205	-0.104223	0.015986	-0.087664	-0.594674	-0.159726	-0.443195	0.755380	0.215851	-0.583026	0.207101	0	0
64617	9.573127	0.765757	2.202670	-0.116853	0.017007	-0.070150	-0.592827	-0.160364	-0.444212	0.755909	0.215284	-0.582976	0.205894	0	0
64618	9.565722	0.910438	2.245883	-0.105920	0.009673	-0.054283	-0.591709	-0.159195	-0.443105	0.756325	0.214772	-0.583007	0.204812	0	0
64619	9.585118	0.857808	2.317911	-0.065425	0.021151	-0.026134	-0.591695	-0.159214	-0.444801	0.756676	0.214329	-0.582914	0.204246	0	0
64620	9.614073	0.929821	2.283981	-0.076603	-0.009609	-0.017325	-0.591975	-0.160093	-0.444792	0.756839	0.213862	-0.583109	0.203573	0	0
64621	9.551109	1.009351	2.281972	-0.092956	-0.014900	0.001967	-0.592548	-0.159777	-0.443936	0.756979	0.213122	-0.583404	0.202981	0	0
64622	9.459267	0.948972	2.217778	-0.078024	-0.000490	0.019518	-0.592545	-0.158313	-0.444932	0.757123	0.212410	-0.583611	0.202598	0	0
64623	9.531944	0.835394	2.154830	-0.059501	0.033819	0.007207	-0.592545	-0.157430	-0.445218	0.757464	0.211793	-0.583480	0.202343	0	0
64624	9.527150	0.798912	2.080363	-0.056693	0.052840	-0.009492	-0.593106	-0.156690	-0.446060	0.757931	0.211304	-0.583178	0.201977	0	0
64625	9.435271	0.756453	2.227727	-0.043387	0.013725	-0.013814	-0.592543	-0.155964	-0.446072	0.758163	0.210973	-0.583122	0.201614	0	0
64626	9.415803	0.881383	2.170066	-0.041671	0.022781	-0.031341	-0.592256	-0.157150	-0.446072	0.758466	0.210786	-0.582970	0.201107	0	0
64627	9.512577	0.838716	2.330478	-0.026880	0.033553	-0.015535	-0.591698	-0.156418	-0.445519	0.758782	0.210551	-0.582727	0.200868	0	0
64628	9.529524	0.828709	2.260639	-0.023365	0.011741	-0.011988	-0.590715	-0.155843	-0.444973	0.758943	0.210411	-0.582663	0.200591	0	0
64629	9.469035	0.848217	2.292320	-0.031634	0.013629	-0.019029	-0.590139	-0.156161	-0.446111	0.759159	0.210201	-0.582573	0.200255	0	0
64630	9.439960	0.896641	2.338174	-0.041907	-0.000802	-0.027800	-0.590967	-0.155876	-0.448642	0.759317	0.210037	-0.582608	0.199722	0	0
64631	9.449661	0.872381	2.304463	-0.028943	-0.001810	-0.006711	-0.590694	-0.154988	-0.447802	0.759413	0.209806	-0.582656	0.199464	0	0
64632	9.488358	0.874719	2.301775	-0.027297	-0.015443	-0.013708	-0.590975	-0.155424	-0.447796	0.759427	0.209701	-0.582802	0.199093	0	0
64633	9.507653	0.925406	2.332847	-0.029195	-0.024498	-0.008423	-0.591261	-0.156003	-0.447224	0.759394	0.209525	-0.583019	0.198771	0	0
64634	9.589893	0.920372	2.313017	-0.030879	-0.017231	0.001219	-0.590979	-0.154244	-0.447801	0.759375	0.209308	-0.583217	0.198489	0	0
64635	9.664899	0.895991	2.274021	-0.017784	0.001715	0.017896	-0.593239	-0.155375	-0.447476	0.759418	0.209013	-0.583267	0.198488	0	0
64636	9.623793	0.886349	2.259903	-0.032220	0.008195	0.030136	-0.592813	-0.155974	-0.447481	0.759492	0.208569	-0.583335	0.198472	0	0
64637	9.527064	0.871903	2.231771	0.007756	-0.006649	0.019713	-0.592977	-0.154473	-0.445365	0.759429	0.208475	-0.583402	0.198616	0	0
64638	9.493352	0.718162	2.289844	0.009793	-0.001213	0.031956	-0.592138	-0.155508	-0.443962	0.759357	0.208357	-0.583462	0.198838	0	0
64639	9.529613	0.732771	2.332844	0.005362	-0.002983	0.053013	-0.593547	-0.153868	-0.445076	0.759254	0.208043	-0.583575	0.199229	0	0
64640	9.561044	0.756121	2.197958	-0.005561	0.004353	0.045967	-0.593260	-0.152116	-0.446219	0.759219	0.207714	-0.583653	0.199477	0	0
64641	9.560984	0.809511	2.282063	-0.021078	0.026258	0.029239	-0.593389	-0.152276	-0.447629	0.759388	0.207280	-0.583547	0.199594	0	0
64642	9.546515	0.770757	2.231711	0.001040	0.040596	0.035407	-0.591700	-0.152449	-0.446808	0.759571	0.206992	-0.583314	0.199878	0	0
64643	9.599868	0.626275	2.241056	-0.031103	0.042647	0.001068	-0.591702	-0.151564	-0.446812	0.759913	0.206613	-0.583045	0.199755	0	0
64644	9.599837	0.653000	2.289119	-0.052173	0.062775	-0.026206	-0.592259	-0.150976	-0.448077	0.760458	0.206234	-0.582622	0.199306	0	0
64645	9.664964	0.815105	2.466425	0.005067	0.055051	-0.033041	-0.591683	-0.152470	-0.448786	0.760864	0.206304	-0.582116	0.199160	0	0
64646	9.396439	0.891333	2.227901	-0.050290	0.070052	-0.016504	-0.590832	-0.151904	-0.449368	0.761428	0.205869	-0.581653	0.198811	0	0
64647	9.536984	0.612663	2.388185	-0.092247	0.068562	-0.021059	-0.590393	-0.151050	-0.451498	0.762088	0.205101	-0.581262	0.198218	0	0
