# Supplementary material for: Identification of Haptic Based Guiding Using Hard Reins
Source: PLoS One. 2015 Jul 22;10(7):e0132020. doi: 10.1371/journal.pone.0132020 (PMC4511788; doi:10.1371/journal.pone.0132020)
Supplement: S1 File — (ZIP) [file pone.0132020.s001.zip › MotionData1/Subject1/T5/gh5.txt]

// Start Time: 0
// Sample rate: 50.0Hz
// Scenario: 4.0
// Firmware Version: 2.6.1
Counter	Acc_X	Acc_Y	Acc_Z	Gyr_X	Gyr_Y	Gyr_Z	Mag_X	Mag_Y	Mag_Z	Quat_w	Quat_x	Quat_y	Quat_z	AnalogIn_1	AnalogIn_2
63423	2.620625	-0.757921	9.374136	-0.007745	0.003449	0.028856	-0.290180	0.480548	-0.665077	0.329292	0.117189	-0.076808	0.933774	0	0
63424	2.582064	-0.747939	9.393811	-0.023774	0.007864	0.012907	-0.290179	0.480687	-0.665731	0.329201	0.117099	-0.077033	0.933799	0	0
63425	2.591928	-0.719167	9.389250	-0.027366	0.003482	0.014630	-0.290172	0.480272	-0.667045	0.329113	0.117022	-0.077326	0.933815	0	0
63426	2.611418	-0.695266	9.389357	-0.029140	0.017473	0.015548	-0.289638	0.479300	-0.666801	0.329012	0.116822	-0.077572	0.933855	0	0
63427	2.606688	-0.680841	9.375143	-0.029144	0.003483	0.012859	-0.290300	0.481660	-0.670697	0.328942	0.116742	-0.077880	0.933865	0	0
63428	2.611895	-0.627979	9.370899	-0.042518	0.019240	0.007541	-0.290830	0.482495	-0.671990	0.328931	0.116487	-0.078236	0.933871	0	0
63429	2.597173	-0.661457	9.397079	-0.013047	0.017473	0.018320	-0.290838	0.482909	-0.670283	0.328802	0.116324	-0.078352	0.933927	0	0
63430	2.558679	-0.641877	9.409653	-0.000484	0.010509	0.007828	-0.289783	0.481794	-0.667297	0.328732	0.116290	-0.078344	0.933956	0	0
63431	2.563551	-0.637001	9.443315	0.024537	0.005246	0.012396	-0.289521	0.482347	-0.667427	0.328606	0.116368	-0.078141	0.934008	0	0
63432	2.548771	-0.679961	9.515051	0.040599	-0.010515	0.015093	-0.290451	0.482212	-0.666235	0.328403	0.116659	-0.077826	0.934069	0	0
63433	2.572848	-0.689786	9.509924	0.049631	0.005264	0.001108	-0.291640	0.481110	-0.664918	0.328352	0.116828	-0.077374	0.934103	0	0
63434	2.592260	-0.675609	9.476271	0.044202	-0.005263	0.012484	-0.290964	0.478890	-0.665344	0.328175	0.117084	-0.077005	0.934164	0	0
63435	2.601836	-0.685467	9.423200	0.017349	0.005222	0.019371	-0.292294	0.480838	-0.667007	0.327992	0.117133	-0.076875	0.934233	0	0
63436	2.577756	-0.675686	9.413906	0.012041	0.010506	0.007906	-0.291892	0.480005	-0.666890	0.327906	0.117139	-0.076750	0.934273	0	0
63437	2.567885	-0.704547	9.389626	0.004841	0.006992	0.016650	-0.291222	0.480002	-0.669258	0.327764	0.117132	-0.076727	0.934325	0	0
63438	2.577412	-0.723791	9.413357	0.008421	-0.001756	0.013113	-0.291224	0.480972	-0.670165	0.327625	0.117237	-0.076682	0.934365	0	0
63439	2.615968	-0.733831	9.374454	0.007534	0.006987	0.014887	-0.292948	0.480565	-0.668702	0.327496	0.117241	-0.076633	0.934413	0	0
63440	2.649855	-0.722129	9.355068	0.004863	-0.003507	0.009536	-0.292271	0.478069	-0.669000	0.327394	0.117353	-0.076623	0.934436	0	0
63441	2.683608	-0.729616	9.352287	0.004897	0.010492	0.006050	-0.292676	0.478070	-0.666636	0.327353	0.117323	-0.076579	0.934458	0	0
63442	2.649808	-0.729285	9.374214	0.007586	0.007004	0.003423	-0.292413	0.479454	-0.668460	0.327311	0.117351	-0.076502	0.934475	0	0
63443	2.623204	-0.738375	9.480089	0.001299	0.007857	0.006028	-0.292412	0.479177	-0.668200	0.327272	0.117334	-0.076501	0.934491	0	0
63444	2.596756	-0.723619	9.518942	-0.002264	0.011363	0.002500	-0.292150	0.479175	-0.667419	0.327255	0.117289	-0.076500	0.934503	0	0
63445	2.591954	-0.718859	9.490197	-0.016629	-0.005274	0.009388	-0.290696	0.478751	-0.666135	0.327196	0.117333	-0.076714	0.934500	0	0
63446	2.623296	-0.724091	9.432184	-0.025537	0.006985	0.005833	-0.290835	0.479721	-0.665861	0.327171	0.117251	-0.076949	0.934500	0	0
63447	2.649571	-0.762914	9.388249	-0.057782	-0.005283	0.010826	-0.290974	0.481246	-0.666368	0.327147	0.117159	-0.077551	0.934470	0	0
63448	2.659034	-0.791720	9.431099	-0.063987	-0.005263	-0.003328	-0.290975	0.482077	-0.667408	0.327244	0.117073	-0.078175	0.934395	0	0
63449	2.615577	-0.789100	9.390645	-0.066650	0.007007	-0.003288	-0.291903	0.482360	-0.667653	0.327370	0.116849	-0.078804	0.934326	0	0
63450	2.640028	-0.748246	9.441376	-0.048796	-0.007015	0.000316	-0.292435	0.483471	-0.668681	0.327413	0.116826	-0.079296	0.934272	0	0
63451	2.596321	-0.781608	9.431756	-0.042551	0.003485	0.007455	-0.293234	0.484584	-0.669182	0.327409	0.116705	-0.079724	0.934252	0	0
63452	2.574353	-0.815053	9.450788	-0.035383	-0.010493	0.000407	-0.291919	0.486239	-0.669448	0.327432	0.116758	-0.080103	0.934205	0	0
63453	2.613022	-0.810544	9.450506	-0.034473	-0.008748	-0.002234	-0.292182	0.485963	-0.669577	0.327498	0.116786	-0.080485	0.934146	0	0
63454	2.625328	-0.779268	9.484407	-0.046083	-0.005252	-0.006710	-0.292457	0.487350	-0.668904	0.327605	0.116760	-0.080938	0.934072	0	0
63455	2.634695	-0.820218	9.488663	-0.038909	-0.012238	-0.012863	-0.293785	0.488188	-0.668876	0.327773	0.116814	-0.081361	0.933970	0	0
63456	2.634856	-0.796298	9.445675	-0.046993	-0.020121	-0.006776	-0.292200	0.488317	-0.668113	0.327870	0.116925	-0.081870	0.933877	0	0
63457	2.688029	-0.789513	9.440487	-0.055915	-0.001763	-0.006789	-0.292731	0.488597	-0.668102	0.328009	0.116820	-0.082425	0.933793	0	0
63458	2.644669	-0.772542	9.373761	-0.068412	0.007889	-0.008590	-0.293803	0.491651	-0.669627	0.328169	0.116601	-0.083041	0.933710	0	0
63459	2.673522	-0.791834	9.430972	-0.075639	-0.017522	-0.002580	-0.293277	0.491925	-0.668846	0.328279	0.116575	-0.083836	0.933603	0	0
63460	2.658859	-0.815802	9.421209	-0.063909	-0.006969	-0.020961	-0.293543	0.492758	-0.670144	0.328538	0.116519	-0.084444	0.933464	0	0
63461	2.697346	-0.835471	9.379793	-0.041580	-0.003491	-0.010227	-0.293953	0.494976	-0.669854	0.328691	0.116481	-0.084867	0.933377	0	0
63462	2.682962	-0.820919	9.382488	-0.020088	-0.006969	-0.015362	-0.294076	0.494424	-0.671691	0.328846	0.116564	-0.085072	0.933293	0	0
63463	2.702404	-0.801983	9.332066	-0.025411	0.015788	-0.017082	-0.294479	0.494980	-0.671024	0.329060	0.116406	-0.085272	0.933219	0	0
63464	2.690189	-0.821181	9.315126	-0.016515	0.003529	-0.009131	-0.293291	0.495527	-0.671037	0.329161	0.116398	-0.085417	0.933171	0	0
63465	2.670937	-0.811453	9.300984	-0.027254	0.014899	-0.004754	-0.294082	0.494700	-0.670509	0.329261	0.116231	-0.085651	0.933135	0	0
63466	2.654175	-0.792035	9.315773	-0.016432	0.026315	-0.020486	-0.294340	0.493594	-0.670516	0.329487	0.116020	-0.085707	0.933076	0	0
63467	2.644400	-0.810944	9.399759	0.004996	0.012298	-0.016859	-0.294608	0.494981	-0.671939	0.329662	0.115994	-0.085634	0.933025	0	0
63468	2.651698	-0.801556	9.342122	0.030052	0.028052	-0.011331	-0.293161	0.495388	-0.670123	0.329748	0.115913	-0.085261	0.933039	0	0
63469	2.634625	-0.825454	9.349205	0.042581	0.019317	-0.014796	-0.292754	0.494416	-0.671187	0.329865	0.115943	-0.084816	0.933034	0	0
63470	2.625114	-0.806019	9.387965	0.054206	0.024560	-0.012924	-0.292363	0.494136	-0.669100	0.329935	0.115976	-0.084227	0.933059	0	0
63471	2.641688	-0.856265	9.517029	0.062312	0.035934	-0.025178	-0.292753	0.493723	-0.670408	0.330140	0.115925	-0.083531	0.933055	0	0
63472	2.736403	-0.782322	9.555517	0.069485	0.031537	-0.030443	-0.292215	0.491504	-0.669129	0.330362	0.115957	-0.082756	0.933042	0	0
63473	2.719769	-0.743795	9.527263	0.090944	0.017553	-0.030324	-0.289825	0.490937	-0.670350	0.330566	0.116176	-0.081846	0.933022	0	0
63474	2.804614	-0.696506	9.476603	0.085599	0.035907	-0.028549	-0.290874	0.488172	-0.668527	0.330754	0.116219	-0.080909	0.933032	0	0
63475	2.785159	-0.713404	9.406877	0.089148	0.028039	-0.022379	-0.290599	0.487063	-0.669590	0.330895	0.116329	-0.079991	0.933047	0	0
63476	2.688242	-0.753992	9.258234	0.082015	0.042091	-0.019713	-0.289264	0.484978	-0.669369	0.331008	0.116295	-0.079076	0.933089	0	0
63477	2.652027	-0.751451	9.210507	0.065007	0.049095	-0.014512	-0.288987	0.482344	-0.668614	0.331119	0.116124	-0.078325	0.933135	0	0
63478	2.603829	-0.738929	9.249522	0.053371	0.061339	-0.011011	-0.287133	0.482334	-0.668904	0.331199	0.115808	-0.077624	0.933204	0	0
63479	2.560075	-0.779449	9.259048	0.026557	0.068354	-0.015583	-0.287396	0.482197	-0.669164	0.331379	0.115331	-0.077168	0.933237	0	0
63480	2.535828	-0.793647	9.273514	0.051643	0.068383	-0.023326	-0.286059	0.480251	-0.669727	0.331581	0.114953	-0.076446	0.933272	0	0
63481	2.480827	-0.718621	9.284465	0.048072	0.068399	-0.025083	-0.286049	0.480114	-0.672218	0.331825	0.114553	-0.075779	0.933289	0	0
63482	2.457689	-0.578804	9.327129	0.029261	0.077123	-0.018104	-0.283287	0.480651	-0.668194	0.332008	0.114016	-0.075242	0.933333	0	0
63483	2.526426	-0.425098	9.426844	0.021110	0.075281	0.001224	-0.282744	0.478155	-0.667965	0.332043	0.113442	-0.074829	0.933423	0	0
63484	2.575027	-0.386611	9.551846	0.026413	0.067346	0.010036	-0.281164	0.479254	-0.667192	0.331959	0.112965	-0.074383	0.933547	0	0
63485	2.537240	-0.607402	9.616928	0.028216	0.082226	0.008305	-0.280090	0.479250	-0.671400	0.331925	0.112343	-0.073885	0.933673	0	0
63486	2.457422	-0.625969	9.634228	0.038076	0.073515	0.001316	-0.278895	0.478828	-0.671815	0.331913	0.111853	-0.073300	0.933782	0	0
63487	2.385467	-0.562404	9.786995	0.065781	0.045523	-0.003839	-0.279037	0.478828	-0.669062	0.331923	0.111706	-0.072556	0.933855	0	0
63488	2.356917	-0.506497	9.905651	0.099758	0.038514	-0.003599	-0.279424	0.476890	-0.668683	0.331861	0.111751	-0.071505	0.933952	0	0
63489	2.415748	-0.384277	9.908953	0.126558	0.005252	-0.003517	-0.277699	0.475773	-0.668065	0.331771	0.112178	-0.070320	0.934023	0	0
63490	2.484580	-0.214042	9.907912	0.140819	0.003453	0.008931	-0.278468	0.472176	-0.669530	0.331522	0.112678	-0.069016	0.934148	0	0
63491	2.581262	-0.202662	9.943260	0.130081	0.005165	0.008831	-0.278996	0.471348	-0.668483	0.331313	0.113107	-0.067803	0.934260	0	0
63492	2.579739	-0.410025	9.772650	0.090654	-0.003588	0.022573	-0.278860	0.469545	-0.666407	0.330985	0.113497	-0.067006	0.934386	0	0
63493	2.578853	-0.530594	9.670328	0.056633	-0.015830	0.025783	-0.278589	0.468436	-0.666553	0.330686	0.113867	-0.066567	0.934479	0	0
63494	2.617701	-0.501961	9.694356	0.029851	-0.017571	0.011476	-0.279379	0.467331	-0.665766	0.330522	0.114193	-0.066372	0.934511	0	0
63495	2.618011	-0.458667	9.694851	0.040548	-0.029831	0.016806	-0.280037	0.466504	-0.665764	0.330316	0.114647	-0.066119	0.934546	0	0
63496	2.596168	-0.473016	9.666034	0.087077	-0.035052	0.015368	-0.279901	0.465949	-0.665903	0.330037	0.115323	-0.065451	0.934608	0	0
63497	2.605642	-0.497298	9.615201	0.112125	-0.049033	0.013731	-0.281360	0.465402	-0.664052	0.329764	0.116196	-0.064591	0.934656	0	0
63498	2.583623	-0.535751	9.569283	0.148003	-0.044591	-0.003615	-0.281746	0.462772	-0.662894	0.329584	0.117174	-0.063362	0.934682	0	0
63499	2.569565	-0.473308	9.502827	0.148035	-0.031447	-0.004430	-0.283198	0.460978	-0.661187	0.329449	0.118012	-0.062089	0.934709	0	0
63500	2.652058	-0.416460	9.425859	0.139053	-0.050718	-0.000171	-0.283970	0.456827	-0.660561	0.329244	0.119015	-0.060968	0.934728	0	0
63501	2.705379	-0.388116	9.392077	0.118529	-0.055953	-0.012686	-0.285030	0.456278	-0.659503	0.329203	0.119992	-0.060044	0.934677	0	0
63502	2.734039	-0.431710	9.367294	0.108752	-0.017453	-0.015278	-0.284086	0.453919	-0.660588	0.329193	0.120593	-0.059078	0.934665	0	0
63503	2.670858	-0.488782	9.420059	0.105167	-0.031435	-0.019754	-0.284611	0.452813	-0.660067	0.329249	0.121302	-0.058194	0.934609	0	0
63504	2.622328	-0.522019	9.439322	0.126670	-0.024406	-0.024852	-0.285932	0.451296	-0.658491	0.329299	0.122032	-0.057072	0.934566	0	0
63505	2.644545	-0.454813	9.449517	0.135635	-0.034897	-0.031867	-0.284330	0.447130	-0.655413	0.329427	0.122881	-0.055905	0.934480	0	0
63506	2.705441	-0.378583	9.363345	0.119560	-0.027898	-0.033722	-0.284843	0.444502	-0.655693	0.329571	0.123625	-0.054850	0.934394	0	0
63507	2.790158	-0.350411	9.353325	0.076642	-0.017426	-0.036660	-0.286684	0.443266	-0.657249	0.329824	0.124121	-0.054175	0.934278	0	0
63508	2.777087	-0.492011	9.421509	0.044423	-0.003451	-0.033346	-0.285223	0.442982	-0.658060	0.330068	0.124388	-0.053742	0.934181	0	0
63509	2.769628	-0.525312	9.524537	0.024707	-0.020973	-0.034441	-0.286815	0.442713	-0.656860	0.330362	0.124747	-0.053575	0.934039	0	0
63510	2.728829	-0.489001	9.496466	0.022931	-0.013956	-0.034408	-0.285355	0.441041	-0.655065	0.330638	0.125042	-0.053376	0.933913	0	0
63511	2.729136	-0.445751	9.482540	0.005095	-0.020925	-0.048653	-0.285753	0.439934	-0.653105	0.331088	0.125345	-0.053381	0.933713	0	0
63512	2.748784	-0.397959	9.430044	-0.034293	-0.012202	-0.040092	-0.285222	0.438545	-0.651031	0.331491	0.125437	-0.053703	0.933539	0	0
63513	2.753810	-0.369252	9.391876	-0.045025	-0.019194	-0.041953	-0.286150	0.438966	-0.651537	0.331942	0.125556	-0.054184	0.933335	0	0
63514	2.720190	-0.340389	9.305975	-0.062928	-0.010438	-0.034984	-0.286027	0.440073	-0.650611	0.332332	0.125534	-0.054774	0.933165	0	0
63515	2.737248	-0.321059	9.378153	-0.041457	-0.017444	-0.038380	-0.287488	0.442160	-0.652533	0.332745	0.125647	-0.055224	0.932976	0	0
63516	2.722577	-0.347330	9.402012	-0.048606	-0.020063	-0.041968	-0.285896	0.441874	-0.653215	0.333178	0.125766	-0.055704	0.932777	0	0
63517	2.725943	-0.219395	9.559676	-0.052248	-0.031492	-0.034965	-0.286301	0.443816	-0.654237	0.333564	0.125974	-0.056307	0.932574	0	0
63518	2.755012	-0.203123	9.449055	-0.073622	-0.012202	-0.048271	-0.285770	0.443675	-0.654377	0.334092	0.125940	-0.056985	0.932349	0	0
63519	2.711431	-0.215183	9.326717	-0.085351	-0.016597	-0.024568	-0.285913	0.444922	-0.653315	0.334430	0.125892	-0.057860	0.932180	0	0
63520	2.675323	-0.200366	9.360847	-0.080870	-0.010466	-0.025381	-0.286833	0.444512	-0.654484	0.334754	0.125804	-0.058629	0.932028	0	0
63521	2.687346	-0.209846	9.437544	-0.077292	-0.006983	-0.026231	-0.287899	0.446458	-0.655758	0.335103	0.125695	-0.059393	0.931869	0	0
63522	2.677653	-0.214588	9.435170	-0.055802	-0.012211	-0.031378	-0.286436	0.446173	-0.657224	0.335449	0.125711	-0.059926	0.931708	0	0
63523	2.673154	-0.166615	9.380482	-0.055823	-0.010466	-0.024310	-0.286438	0.447144	-0.658262	0.335751	0.125704	-0.060501	0.931563	0	0
63524	2.663790	-0.123422	9.323377	-0.066529	0.007045	-0.024312	-0.286044	0.448666	-0.659825	0.336054	0.125500	-0.061079	0.931443	0	0
63525	2.683137	-0.118821	9.304035	-0.091578	0.007037	-0.024499	-0.285928	0.449772	-0.656934	0.336414	0.125210	-0.061923	0.931297	0	0
63526	2.765553	-0.076089	9.330254	-0.080840	0.027996	-0.019075	-0.286187	0.449219	-0.657722	0.336697	0.124760	-0.062570	0.931212	0	0
63527	2.774995	-0.105144	9.291383	-0.064739	0.028002	-0.017203	-0.285935	0.452266	-0.659136	0.336969	0.124360	-0.063099	0.931131	0	0
63528	2.741456	-0.066507	9.256065	-0.037935	0.038496	-0.004614	-0.284344	0.451981	-0.659425	0.337066	0.123948	-0.063328	0.931135	0	0
63529	2.765615	-0.066549	9.303925	-0.024553	0.031470	0.000736	-0.284349	0.452812	-0.659417	0.337123	0.123640	-0.063489	0.931145	0	0
63530	2.782146	-0.119508	9.332014	0.000486	0.031463	0.002665	-0.285150	0.453647	-0.658610	0.337095	0.123419	-0.063392	0.931191	0	0
63531	2.702499	-0.114044	9.342378	0.004971	0.047230	0.004542	-0.284352	0.454059	-0.660583	0.337091	0.123061	-0.063226	0.931251	0	0
63532	2.596122	-0.132381	9.367120	0.003146	0.059481	0.015175	-0.283162	0.453359	-0.658774	0.336960	0.122580	-0.063026	0.931375	0	0
63533	2.523276	-0.189452	9.395933	0.003158	0.066501	0.013447	-0.281973	0.454738	-0.660481	0.336888	0.122030	-0.062817	0.931488	0	0
63534	2.528183	-0.179751	9.434457	-0.002257	0.052478	0.018644	-0.282756	0.453081	-0.661141	0.336724	0.121594	-0.062694	0.931612	0	0
63535	2.491863	-0.193870	9.444221	-0.002245	0.050745	0.015121	-0.280905	0.453348	-0.660643	0.336634	0.121169	-0.062585	0.931707	0	0
63536	2.474711	-0.231898	9.549683	-0.000480	0.048975	0.016885	-0.279845	0.453342	-0.661183	0.336482	0.120772	-0.062456	0.931822	0	0
63537	2.479294	-0.265667	9.530027	0.003039	0.038455	0.027438	-0.279838	0.453620	-0.663538	0.336263	0.120471	-0.062350	0.931948	0	0
63538	2.510674	-0.268245	9.553761	0.008437	0.045454	0.022205	-0.280227	0.451406	-0.662244	0.336048	0.120133	-0.062155	0.932082	0	0
63539	2.527313	-0.306714	9.601244	0.026291	0.035809	0.026693	-0.280237	0.453206	-0.662226	0.335807	0.119933	-0.061837	0.932216	0	0
63540	2.488595	-0.318408	9.611057	0.026246	0.017434	0.031041	-0.279177	0.453339	-0.662765	0.335468	0.119912	-0.061581	0.932357	0	0
63541	2.454690	-0.332531	9.625607	0.014634	0.015700	0.025670	-0.279179	0.453894	-0.663283	0.335238	0.119859	-0.061435	0.932457	0	0
63542	2.517680	-0.304130	9.635005	0.004768	0.003423	0.027302	-0.279306	0.453063	-0.663289	0.334954	0.119898	-0.061422	0.932554	0	0
63543	2.558474	-0.338300	9.576577	-0.002371	0.000806	0.023698	-0.280506	0.454594	-0.663518	0.334753	0.119927	-0.061481	0.932619	0	0
63544	2.585102	-0.326717	9.499572	-0.004192	-0.000082	0.032489	-0.280373	0.454177	-0.663000	0.334428	0.119966	-0.061569	0.932725	0	0
63545	2.575258	-0.353055	9.513774	-0.016750	-0.010593	0.035882	-0.280767	0.454180	-0.663780	0.334124	0.120046	-0.061814	0.932807	0	0
63546	2.541381	-0.362441	9.504345	-0.011373	-0.001832	0.036842	-0.281829	0.454601	-0.663498	0.333767	0.120074	-0.061981	0.932920	0	0
63547	2.558211	-0.370053	9.417589	0.004706	-0.014074	0.041316	-0.281575	0.456261	-0.663354	0.333384	0.120255	-0.062044	0.933030	0	0
63548	2.565561	-0.353450	9.360034	0.002912	-0.005327	0.046624	-0.281709	0.456816	-0.663608	0.332914	0.120357	-0.062100	0.933181	0	0
63549	2.587192	-0.365822	9.302024	0.001135	-0.010565	0.043941	-0.283291	0.455162	-0.662815	0.332513	0.120491	-0.062188	0.933300	0	0
63550	2.613472	-0.404587	9.277317	0.011938	-0.007033	0.030800	-0.283303	0.456963	-0.662535	0.332178	0.120650	-0.062147	0.933402	0	0
63551	2.606121	-0.421205	9.330065	0.029774	-0.008812	0.041495	-0.284373	0.457937	-0.660937	0.331766	0.120865	-0.061961	0.933533	0	0
63552	2.622768	-0.459571	9.411196	0.043211	-0.000072	0.038085	-0.285423	0.457251	-0.662369	0.331327	0.121058	-0.061613	0.933687	0	0
63553	2.671256	-0.433433	9.430305	0.021803	0.001687	0.023827	-0.283838	0.457797	-0.662256	0.331096	0.121161	-0.061448	0.933766	0	0
63554	2.686081	-0.387729	9.469158	0.018186	0.012147	0.034417	-0.284889	0.456695	-0.662775	0.330732	0.121158	-0.061290	0.933906	0	0
63555	2.686012	-0.397358	9.466644	0.000275	0.005140	0.036022	-0.285023	0.456002	-0.661208	0.330415	0.121151	-0.061331	0.934017	0	0
63556	2.642315	-0.430580	9.502690	-0.002334	0.005186	0.018385	-0.286476	0.455872	-0.661711	0.330220	0.121156	-0.061368	0.934083	0	0
63557	2.608479	-0.435082	9.517351	-0.004095	0.010455	0.013113	-0.284759	0.456000	-0.660819	0.330125	0.121099	-0.061406	0.934121	0	0
63558	2.618412	-0.396689	9.512900	-0.021084	0.005206	0.009450	-0.284630	0.456692	-0.661076	0.330038	0.121047	-0.061607	0.934145	0	0
63559	2.623615	-0.343871	9.494235	-0.043437	-0.005285	0.003972	-0.284243	0.457798	-0.660023	0.330067	0.121012	-0.062054	0.934110	0	0
63560	2.657403	-0.344356	9.421836	-0.043485	-0.008807	0.015406	-0.285295	0.457943	-0.662102	0.329941	0.121014	-0.062518	0.934123	0	0
63561	2.681672	-0.327686	9.429029	-0.045258	0.006931	0.016327	-0.285298	0.459190	-0.663399	0.329864	0.120852	-0.062957	0.934142	0	0
63562	2.691374	-0.335186	9.402354	-0.032725	0.003351	0.019000	-0.285512	0.460763	-0.659074	0.329695	0.120773	-0.063284	0.934189	0	0
63563	2.722650	-0.354394	9.493194	-0.018433	0.003321	0.021732	-0.284716	0.460759	-0.659610	0.329533	0.120732	-0.063491	0.934238	0	0
63564	2.719819	-0.416529	9.617481	-0.011287	-0.007191	0.017326	-0.284984	0.460066	-0.657256	0.329350	0.120823	-0.063651	0.934280	0	0
63565	2.615723	-0.449690	9.519458	0.008498	0.021767	0.006146	-0.285760	0.458965	-0.660922	0.329312	0.120708	-0.063528	0.934317	0	0
63566	2.555339	-0.449431	9.450283	-0.006716	0.012170	0.006021	-0.285896	0.460074	-0.661694	0.329241	0.120640	-0.063567	0.934348	0	0
63567	2.458516	-0.480090	9.402698	-0.023676	0.010474	-0.002016	-0.285640	0.460625	-0.659990	0.329311	0.120529	-0.063772	0.934323	0	0
63568	2.453626	-0.491770	9.503549	-0.027318	-0.012307	0.002278	-0.285635	0.460488	-0.661039	0.329286	0.120625	-0.064080	0.934299	0	0
63569	2.607668	-0.564901	9.578288	-0.025500	-0.006224	-0.004799	-0.285905	0.461043	-0.660506	0.329373	0.120665	-0.064355	0.934244	0	0
63570	2.757123	-0.608690	9.797609	0.003093	-0.034291	-0.010919	-0.286436	0.461600	-0.661016	0.329421	0.121075	-0.064436	0.934168	0	0
63571	2.747960	-0.538907	9.784070	-0.010338	-0.017685	-0.003009	-0.286956	0.460495	-0.661805	0.329466	0.121271	-0.064612	0.934115	0	0
63572	2.616649	-0.665437	9.759714	-0.030858	-0.028106	-0.019043	-0.286299	0.460075	-0.659986	0.329641	0.121516	-0.064980	0.933996	0	0
63573	2.630883	-0.699378	9.708730	-0.045204	-0.034242	-0.013012	-0.286975	0.462017	-0.658908	0.329810	0.121758	-0.065529	0.933866	0	0
63574	2.727194	-0.729848	9.428752	-0.088020	-0.034172	-0.034501	-0.287905	0.462853	-0.659410	0.330194	0.121882	-0.066432	0.933651	0	0
63575	2.960438	-0.529741	9.390586	-0.099681	-0.052621	-0.031156	-0.286842	0.462571	-0.659952	0.330585	0.122130	-0.067534	0.933401	0	0
63576	3.062368	-0.462807	9.515453	-0.111328	-0.050934	-0.030374	-0.289374	0.465631	-0.660145	0.330948	0.122330	-0.068715	0.933160	0	0
63577	3.005605	-0.302962	9.729281	-0.104241	-0.050988	-0.019703	-0.289379	0.466323	-0.659746	0.331238	0.122543	-0.069870	0.932943	0	0
63578	2.810873	-0.535598	10.240214	-0.086573	-0.121062	-0.005730	-0.290048	0.467712	-0.659984	0.331293	0.123461	-0.071082	0.932711	0	0
63579	2.950976	-0.509711	9.624029	-0.061334	-0.056206	-0.010621	-0.293756	0.467732	-0.659403	0.331440	0.123858	-0.071865	0.932546	0	0
63580	3.059160	-0.219074	8.982322	-0.097036	-0.069232	-0.014412	-0.293633	0.469393	-0.659388	0.331622	0.124265	-0.072992	0.932340	0	0
63581	3.071844	-0.478276	9.200346	-0.135582	-0.092916	-0.013078	-0.294304	0.471336	-0.660145	0.331857	0.124763	-0.074586	0.932063	0	0
63582	2.888275	-0.477493	8.988035	-0.121173	-0.021080	-0.006485	-0.293255	0.472991	-0.659882	0.332028	0.124635	-0.075788	0.931922	0	0
63583	2.902007	-0.587813	9.128449	-0.131095	-0.057869	-0.004077	-0.295647	0.474805	-0.660090	0.332198	0.124816	-0.077238	0.931719	0	0
63584	2.888811	-0.422669	9.613549	-0.166916	-0.021244	0.001109	-0.295261	0.477019	-0.660597	0.332350	0.124532	-0.078875	0.931565	0	0
63585	2.732756	-0.637525	9.744613	-0.196519	-0.045741	0.006092	-0.296731	0.480074	-0.661592	0.332514	0.124373	-0.080902	0.931354	0	0
63586	3.032190	-0.622117	9.254313	-0.233105	-0.024731	0.004063	-0.297669	0.483127	-0.663381	0.332716	0.123898	-0.083170	0.931146	0	0
63587	3.004097	-0.485998	8.861960	-0.253636	-0.010660	0.009296	-0.297429	0.488665	-0.665294	0.332946	0.123221	-0.085617	0.930931	0	0
63588	2.863499	-0.540682	8.670336	-0.301039	0.024473	0.016207	-0.297787	0.492087	-0.666680	0.333150	0.122051	-0.088367	0.930755	0	0
63589	2.607723	-0.545282	9.660296	-0.297714	-0.028190	0.029312	-0.297811	0.497212	-0.668201	0.333227	0.121370	-0.091300	0.930534	0	0
63590	2.572671	-0.718281	9.629768	-0.226154	0.017307	0.046717	-0.300219	0.501519	-0.668121	0.333039	0.120487	-0.093412	0.930506	0	0
63591	2.716602	-0.856131	9.751920	-0.170825	-0.070246	0.048491	-0.302223	0.505409	-0.669100	0.332741	0.120598	-0.095319	0.930405	0	0
63592	2.757756	-0.844205	9.823804	-0.088495	-0.059747	0.046474	-0.301175	0.507204	-0.669098	0.332319	0.120891	-0.096406	0.930406	0	0
63593	2.692235	-0.873983	9.357763	-0.028405	-0.054322	0.029332	-0.302909	0.508320	-0.667227	0.332042	0.121343	-0.096907	0.930394	0	0
63594	2.692179	-0.874673	9.131835	-0.002441	-0.071761	0.026820	-0.304373	0.509852	-0.667451	0.331681	0.122052	-0.097209	0.930398	0	0
63595	2.583677	-0.858723	9.351665	0.026141	-0.057790	0.035921	-0.304229	0.506942	-0.666041	0.331273	0.122709	-0.097217	0.930457	0	0
63596	2.541428	-1.026701	9.371730	0.079890	-0.050732	0.022218	-0.305680	0.506396	-0.666418	0.330881	0.123499	-0.096677	0.930548	0	0
63597	2.485497	-0.742549	9.337025	0.115691	-0.031467	0.027911	-0.307924	0.504884	-0.665875	0.330462	0.124211	-0.095748	0.930698	0	0
63598	2.373472	-0.858637	8.843955	0.130101	-0.031305	0.020107	-0.309241	0.503090	-0.664694	0.330037	0.124989	-0.094673	0.930854	0	0
63599	2.946747	0.035620	6.207931	0.377469	0.005022	0.015942	-0.310815	0.498526	-0.661440	0.329435	0.126238	-0.091169	0.931249	0	0
63600	2.970561	0.269381	7.988945	0.491349	-0.274484	0.028097	-0.312644	0.492995	-0.659372	0.328215	0.130464	-0.087533	0.931446	0	0
63601	2.930423	0.051572	8.236742	0.289385	0.143523	0.088902	-0.312488	0.488284	-0.658373	0.327151	0.130066	-0.084476	0.932158	0	0
63602	2.340058	-0.746017	7.045376	-0.297574	0.211932	0.140426	-0.310771	0.488412	-0.657350	0.326331	0.127075	-0.086741	0.932650	0	0
63603	2.419499	-1.130320	7.424819	-0.956429	0.091726	0.165038	-0.309112	0.501841	-0.661695	0.326088	0.123020	-0.095572	0.932416	0	0
63604	3.181793	-1.228761	7.066211	-1.724941	0.368563	0.241266	-0.306300	0.525239	-0.671591	0.326233	0.113785	-0.110743	0.931859	0	0
63605	3.521051	-2.469561	8.822742	-2.322223	0.157975	0.232232	-0.301192	0.565108	-0.683716	0.326809	0.104534	-0.132131	0.929952	0	0
63606	3.114938	-3.206939	8.913905	-2.534920	0.310317	0.215342	-0.297681	0.606371	-0.695671	0.327746	0.093123	-0.154878	0.927320	0	0
63607	2.940885	-3.236508	9.025624	-2.347913	0.222969	0.184710	-0.295635	0.645145	-0.700949	0.328479	0.083141	-0.176109	0.924216	0	0
63608	2.839704	-3.226274	9.754851	-1.990016	0.229983	0.166212	-0.290675	0.684319	-0.707183	0.328923	0.074247	-0.193859	0.921258	0	0
63609	2.765238	-3.509457	9.773869	-1.488985	0.228387	0.168059	-0.287374	0.711590	-0.711809	0.328889	0.067002	-0.206996	0.918965	0	0
63610	2.627079	-3.921810	9.864054	-0.834962	0.100931	0.131786	-0.286943	0.731535	-0.716332	0.328408	0.063132	-0.214432	0.917705	0	0
63611	2.553311	-4.099884	9.648738	-0.121691	0.047058	0.083909	-0.287253	0.739986	-0.717422	0.327817	0.062209	-0.215518	0.917724	0	0
63612	2.512589	-3.728023	10.018684	0.491221	-0.062118	0.039596	-0.285764	0.734022	-0.716849	0.326960	0.064388	-0.211248	0.918872	0	0
63613	2.226544	-3.201880	9.875787	0.942328	-0.059202	0.012250	-0.287024	0.721839	-0.715249	0.326104	0.068066	-0.202838	0.920804	0	0
63614	2.150654	-3.004437	9.751330	1.278729	-0.153519	-0.006722	-0.288501	0.701902	-0.714246	0.324884	0.073745	-0.191553	0.923211	0	0
63615	2.431997	-2.829046	9.618731	1.454182	-0.167486	-0.024925	-0.293258	0.674917	-0.710250	0.323692	0.080131	-0.178674	0.925677	0	0
63616	2.647297	-2.764446	9.269120	1.482940	-0.165678	-0.042376	-0.296966	0.648895	-0.705083	0.322485	0.086618	-0.165439	0.927971	0	0
63617	2.772033	-2.535295	9.013513	1.345287	-0.155158	-0.060950	-0.297400	0.629503	-0.700423	0.321606	0.092565	-0.153429	0.929764	0	0
63618	2.679541	-1.957734	8.874342	1.082360	-0.076441	-0.058026	-0.299157	0.610258	-0.696396	0.320933	0.096924	-0.143556	0.931128	0	0
63619	2.528813	-1.418306	8.701589	0.717309	-0.048506	-0.041922	-0.300405	0.596275	-0.694944	0.320559	0.099811	-0.137021	0.931936	0	0
63620	2.558449	-1.318285	8.450124	0.348752	0.051137	-0.021319	-0.299809	0.582696	-0.691683	0.320425	0.100561	-0.133594	0.932399	0	0
63621	2.672748	-1.553904	8.773293	0.005047	0.024673	-0.011673	-0.300857	0.580624	-0.691426	0.320572	0.100438	-0.133484	0.932377	0	0
63622	2.618668	-1.692492	8.935599	-0.268844	0.073508	0.019976	-0.301014	0.586721	-0.694375	0.320691	0.098945	-0.135782	0.932164	0	0
63623	2.474001	-1.666807	9.100575	-0.428161	0.073454	0.027672	-0.301306	0.592264	-0.695887	0.320965	0.096924	-0.139589	0.931720	0	0
63624	2.278019	-1.720567	9.111262	-0.473087	0.052416	0.062563	-0.298560	0.599175	-0.697432	0.320859	0.094909	-0.143897	0.931309	0	0
63625	2.360737	-1.978014	9.295055	-0.448051	0.050622	0.059133	-0.296371	0.609967	-0.697620	0.320814	0.092986	-0.147980	0.930878	0	0
63626	2.487351	-2.185820	9.346786	-0.367490	0.035669	0.048965	-0.296326	0.616356	-0.698875	0.320689	0.091484	-0.151339	0.930530	0	0
63627	2.493645	-2.318193	9.335596	-0.239549	0.041825	0.051653	-0.296199	0.619958	-0.703293	0.320500	0.090318	-0.153498	0.930355	0	0
63628	2.435267	-2.377819	9.352238	-0.084744	0.024404	0.042149	-0.295152	0.622307	-0.703548	0.320166	0.089837	-0.154256	0.930391	0	0
63629	2.468280	-2.488738	9.345871	0.020850	0.015691	0.035806	-0.296753	0.624393	-0.703503	0.319848	0.089771	-0.154061	0.930539	0	0
63630	2.480595	-2.450760	9.211610	0.118449	0.017519	0.024194	-0.297132	0.620239	-0.701705	0.319481	0.090032	-0.152933	0.930826	0	0
63631	2.488147	-2.403146	9.070291	0.160575	0.005344	0.008607	-0.298565	0.616093	-0.701462	0.319273	0.090550	-0.151449	0.931090	0	0
63632	2.459492	-2.357301	9.044627	0.171341	0.012368	0.005204	-0.296057	0.614969	-0.697583	0.319031	0.091056	-0.149828	0.931386	0	0
63633	2.459992	-2.287535	9.050232	0.131982	0.005364	0.001382	-0.298161	0.613042	-0.698487	0.318915	0.091492	-0.148605	0.931579	0	0
63634	2.561118	-2.331387	9.125765	0.068455	0.017548	0.002684	-0.296566	0.611510	-0.697872	0.318802	0.091624	-0.147923	0.931713	0	0
63635	2.637199	-2.502351	9.257734	0.004886	0.007854	0.004768	-0.296298	0.611925	-0.699443	0.318774	0.091627	-0.147885	0.931728	0	0
63636	2.627637	-2.490117	9.301219	-0.070254	0.014834	0.001607	-0.297896	0.613873	-0.699923	0.318796	0.091343	-0.148503	0.931650	0	0
63637	2.579608	-2.451388	9.258817	-0.132903	0.006958	0.004670	-0.296841	0.614421	-0.699672	0.318892	0.090916	-0.149757	0.931458	0	0
63638	2.589891	-2.364817	9.278951	-0.157869	0.005238	-0.014890	-0.296190	0.615801	-0.699013	0.319144	0.090465	-0.151208	0.931182	0	0
63639	2.576309	-2.235116	9.184422	-0.161485	0.005232	-0.003428	-0.295021	0.620781	-0.700684	0.319337	0.089975	-0.152727	0.930915	0	0
63640	2.561357	-2.299929	9.188613	-0.145312	0.010524	-0.017399	-0.295030	0.622998	-0.701709	0.319603	0.089519	-0.154040	0.930651	0	0
63641	2.599838	-2.321863	9.192836	-0.095312	-0.003518	0.001403	-0.296231	0.624943	-0.702195	0.319677	0.089314	-0.154975	0.930490	0	0
63642	2.648638	-2.250202	9.154784	-0.080865	0.000040	-0.024913	-0.297014	0.623979	-0.703896	0.319941	0.089173	-0.155716	0.930290	0	0
63643	2.605016	-2.273738	9.212572	-0.052279	-0.003469	-0.017661	-0.295967	0.625219	-0.702590	0.320154	0.089134	-0.156233	0.930133	0	0
63644	2.599700	-2.341105	9.192616	-0.023637	0.028903	-0.010297	-0.296224	0.625776	-0.705723	0.320273	0.088886	-0.156362	0.930094	0	0
63645	2.696331	-2.339132	9.297555	0.009436	0.012238	-0.011029	-0.294652	0.627012	-0.702854	0.320393	0.088888	-0.156260	0.930070	0	0
63646	2.812289	-2.334994	9.373511	0.031860	0.034962	-0.018749	-0.294244	0.624933	-0.702619	0.320548	0.088775	-0.155845	0.930097	0	0
63647	2.779337	-2.212357	9.279069	0.069448	0.031499	-0.018451	-0.294112	0.626872	-0.705875	0.320714	0.088804	-0.155118	0.930158	0	0
63648	2.668420	-2.192011	9.357169	0.087355	0.029782	-0.023578	-0.293835	0.624101	-0.704859	0.320851	0.088924	-0.154198	0.930253	0	0
63649	2.619649	-2.258920	9.376048	0.115971	0.015805	-0.025182	-0.293565	0.622991	-0.704482	0.321014	0.089258	-0.153080	0.930349	0	0
63650	2.677290	-2.302682	9.370241	0.130250	-0.005210	-0.023418	-0.294607	0.618841	-0.702543	0.321054	0.089842	-0.151873	0.930477	0	0
63651	2.701978	-2.226022	9.332455	0.130299	-0.003440	-0.032213	-0.293533	0.616066	-0.702194	0.321239	0.090411	-0.150676	0.930552	0	0
63652	2.606444	-2.076319	9.277318	0.114211	0.000968	-0.032254	-0.294461	0.614684	-0.699443	0.321381	0.090899	-0.149590	0.930631	0	0
63653	2.582750	-2.009137	9.162930	0.110602	-0.003398	-0.023461	-0.292462	0.611626	-0.698457	0.321502	0.091391	-0.148581	0.930703	0	0
63654	2.684582	-1.954375	9.239592	0.103480	0.005319	-0.030552	-0.293779	0.610249	-0.697926	0.321643	0.091801	-0.147582	0.930773	0	0
63655	2.713177	-2.009738	9.298794	0.087245	-0.001763	-0.006044	-0.295486	0.609013	-0.699746	0.321626	0.092177	-0.146797	0.930866	0	0
63656	2.737109	-2.038885	9.267008	0.105171	0.001754	-0.011201	-0.294545	0.606931	-0.700567	0.321575	0.092598	-0.145811	0.930996	0	0
63657	2.708413	-2.000116	9.286928	0.126642	0.001763	-0.011028	-0.293349	0.606648	-0.701505	0.321572	0.093075	-0.144642	0.931132	0	0
63658	2.834527	-1.926331	9.353984	0.107802	-0.023674	-0.008638	-0.293599	0.603602	-0.700745	0.321453	0.093737	-0.143715	0.931251	0	0
63659	2.936584	-1.838073	9.373345	0.094338	-0.010620	0.004516	-0.293864	0.603604	-0.700480	0.321317	0.094205	-0.142900	0.931376	0	0
63660	2.983007	-1.761553	9.344984	0.076377	-0.010670	0.020248	-0.295702	0.599458	-0.698136	0.320963	0.094605	-0.142248	0.931557	0	0
63661	2.946704	-1.773252	9.359583	0.093380	-0.024646	0.015042	-0.295165	0.599040	-0.699588	0.320710	0.095188	-0.141495	0.931699	0	0
63662	2.952033	-1.703538	9.360338	0.119330	-0.023767	0.015247	-0.296871	0.595725	-0.698155	0.320333	0.095856	-0.140479	0.931914	0	0
63663	2.914093	-1.606947	9.388214	0.153244	-0.038662	0.029570	-0.297534	0.594481	-0.695800	0.319868	0.096742	-0.139223	0.932171	0	0
63664	2.826992	-1.630341	9.381486	0.158562	-0.028167	0.043767	-0.297520	0.591711	-0.695173	0.319159	0.097539	-0.137880	0.932530	0	0
63665	2.778009	-1.726171	9.380807	0.172898	-0.022889	0.040361	-0.297516	0.590603	-0.694660	0.318595	0.098325	-0.136395	0.932859	0	0
63666	2.874180	-1.789081	9.504231	0.192535	-0.044812	0.040380	-0.299354	0.587566	-0.693877	0.317847	0.099391	-0.134782	0.933236	0	0
63667	2.956053	-1.823205	9.565621	0.187183	-0.038717	0.036805	-0.299330	0.583828	-0.694700	0.317277	0.100376	-0.133210	0.933550	0	0
63668	2.999370	-1.842905	9.526567	0.194343	-0.045714	0.035054	-0.301965	0.580795	-0.692988	0.316575	0.101461	-0.131576	0.933902	0	0
63669	3.013763	-1.852962	9.420577	0.190797	-0.049184	0.029724	-0.303547	0.578725	-0.691282	0.316051	0.102566	-0.129998	0.934180	0	0
63670	2.951657	-1.756424	9.369348	0.192535	-0.055308	0.041210	-0.303535	0.575816	-0.690001	0.315275	0.103726	-0.128417	0.934533	0	0
63671	2.971257	-1.715804	9.331190	0.172940	-0.038656	0.027913	-0.304576	0.572221	-0.689236	0.314797	0.104680	-0.126972	0.934785	0	0
63672	3.091833	-1.738425	9.320276	0.138911	-0.031718	0.036461	-0.305516	0.571669	-0.684381	0.314148	0.105456	-0.125811	0.935073	0	0
63673	3.130202	-1.777093	9.357956	0.118370	-0.035217	0.025704	-0.307357	0.569186	-0.683854	0.313750	0.106211	-0.124868	0.935248	0	0
63674	2.990216	-1.766420	9.344866	0.128260	-0.000172	0.025948	-0.306548	0.566412	-0.683501	0.313268	0.106668	-0.123698	0.935513	0	0
63675	2.886557	-1.741570	9.341239	0.128205	-0.024653	0.031182	-0.307849	0.563789	-0.685472	0.312820	0.107350	-0.122640	0.935724	0	0
63676	2.975482	-1.804438	9.459920	0.150580	-0.024685	0.026016	-0.310356	0.562003	-0.684928	0.312283	0.108106	-0.121337	0.935986	0	0
63677	2.956520	-1.756050	9.503901	0.156836	-0.026438	0.026070	-0.309709	0.561303	-0.679575	0.311849	0.108901	-0.120016	0.936209	0	0
63678	2.918136	-1.721957	9.543078	0.183680	-0.045662	0.019164	-0.310491	0.558260	-0.677760	0.311316	0.109963	-0.118461	0.936460	0	0
63679	2.983596	-1.688515	9.634229	0.246351	-0.066643	0.001907	-0.311797	0.555221	-0.678033	0.310959	0.111442	-0.116402	0.936662	0	0
63680	3.082405	-1.720176	9.757990	0.325110	-0.080646	-0.010827	-0.312552	0.548162	-0.677567	0.310526	0.113302	-0.113598	0.936927	0	0
63681	3.054018	-1.640327	9.840869	0.391310	-0.105123	-0.017459	-0.315174	0.542498	-0.675227	0.310135	0.115613	-0.110281	0.937170	0	0
63682	3.030370	-1.568187	9.774607	0.470045	-0.108585	-0.015993	-0.315920	0.535441	-0.677512	0.309551	0.118184	-0.106197	0.937514	0	0
63683	3.094205	-1.417532	9.650810	0.555953	-0.129546	-0.020716	-0.320116	0.525767	-0.672830	0.308956	0.121233	-0.101407	0.937851	0	0
63684	2.748431	-1.116759	8.806442	0.634958	-0.101189	-0.046289	-0.320858	0.514414	-0.669134	0.308449	0.124266	-0.095710	0.938220	0	0
63685	3.027573	-0.925567	9.116273	0.717185	-0.110090	-0.036961	-0.322675	0.502232	-0.659144	0.307801	0.127637	-0.089319	0.938610	0	0
63686	3.209522	-0.815646	9.344291	0.740360	-0.150440	-0.035214	-0.323018	0.490461	-0.655196	0.306977	0.131433	-0.082789	0.938955	0	0
63687	3.552957	-0.732564	9.073100	0.747583	-0.122488	-0.033378	-0.326298	0.479949	-0.646214	0.306209	0.134999	-0.076150	0.939262	0	0
63688	2.902668	-1.134809	8.016583	0.759537	-0.015285	-0.045983	-0.327846	0.469291	-0.640273	0.305523	0.137576	-0.069000	0.939663	0	0
63689	1.708726	0.076665	7.862961	0.576241	0.014792	-0.052769	-0.328853	0.458632	-0.637352	0.305243	0.139327	-0.063516	0.939883	0	0
63690	1.328068	-0.442962	6.862853	-0.028554	0.100616	-0.012777	-0.323623	0.449467	-0.641844	0.305421	0.138376	-0.063463	0.939969	0	0
63691	2.412255	-0.504140	8.499135	-0.342769	0.077157	-0.029625	-0.323633	0.452792	-0.644430	0.306234	0.136712	-0.066454	0.939742	0	0
63692	3.258766	-0.672710	9.018645	-0.467221	0.136219	-0.009470	-0.321671	0.459847	-0.649497	0.306987	0.134081	-0.070416	0.939587	0	0
63693	3.695083	-0.433948	8.767671	-0.377607	0.150208	-0.028229	-0.320105	0.466626	-0.654430	0.307873	0.131626	-0.073521	0.939406	0	0
63694	3.659180	-0.396866	9.003942	-0.320495	0.167607	0.003985	-0.318013	0.472710	-0.657020	0.308321	0.129137	-0.076024	0.939405	0	0
63695	3.605049	-0.247580	10.491436	-0.236762	0.128757	0.034429	-0.315926	0.479069	-0.658822	0.308411	0.127273	-0.077952	0.939472	0	0
63696	2.702274	-0.184022	10.096182	-0.097178	0.188575	0.062391	-0.313285	0.481826	-0.661454	0.308024	0.125229	-0.078365	0.939839	0	0
63697	2.344281	0.432116	9.310823	0.087074	0.089115	0.072436	-0.311829	0.480155	-0.658874	0.307318	0.124699	-0.077396	0.940221	0	0
63698	2.503401	-0.276501	9.236411	0.124638	0.073365	0.068937	-0.313150	0.479192	-0.658077	0.306476	0.124417	-0.076084	0.940640	0	0
63699	2.654646	-0.056980	9.045357	0.246329	0.059389	0.069777	-0.312340	0.477250	-0.659419	0.305573	0.124653	-0.073693	0.941093	0	0
63700	2.986445	0.082016	8.938342	0.377040	0.122335	0.074413	-0.312057	0.473925	-0.659194	0.304385	0.124677	-0.069861	0.941767	0	0
63701	3.163304	0.147076	9.427861	0.401993	0.116918	0.081574	-0.312543	0.466172	-0.658740	0.303212	0.124837	-0.065832	0.942414	0	0
63702	3.140314	-0.028342	9.423639	0.384131	0.186893	0.094005	-0.309603	0.460478	-0.657401	0.301879	0.124254	-0.061762	0.943194	0	0
63703	3.061912	-0.534221	9.757381	0.269593	0.140503	0.070886	-0.308249	0.455208	-0.657736	0.300979	0.123796	-0.058896	0.943726	0	0
63704	2.937012	-0.441738	9.793170	0.186427	0.164140	0.067777	-0.305594	0.453116	-0.656487	0.300122	0.122843	-0.056727	0.944255	0	0
63705	3.063382	-0.327505	9.716484	0.054903	0.153584	0.066768	-0.305308	0.451039	-0.659132	0.299529	0.121620	-0.055846	0.944655	0	0
63706	3.122698	-0.135702	9.665302	-0.056079	0.160515	0.079224	-0.303980	0.451171	-0.660722	0.298868	0.119966	-0.055993	0.945067	0	0
63707	2.991332	-0.265107	9.487095	-0.149097	0.182436	0.082167	-0.301728	0.451298	-0.661541	0.298389	0.117854	-0.056974	0.945425	0	0
63708	2.754407	-0.306271	9.579995	-0.156238	0.171133	0.072442	-0.300416	0.454892	-0.664013	0.297922	0.115803	-0.058030	0.945762	0	0
63709	2.703263	-0.368270	9.625389	-0.147406	0.162342	0.093624	-0.297912	0.457926	-0.666116	0.297318	0.113879	-0.059068	0.946121	0	0
63710	2.760445	-0.474707	9.573200	-0.152757	0.178082	0.095367	-0.298963	0.458765	-0.669759	0.296634	0.111758	-0.060096	0.946524	0	0
63711	2.692488	-0.526696	9.702973	-0.157326	0.161421	0.107616	-0.297649	0.463192	-0.674318	0.295904	0.109805	-0.061250	0.946907	0	0
63712	2.622536	-0.520868	9.857462	-0.174336	0.162283	0.105752	-0.294749	0.466917	-0.677075	0.295133	0.107763	-0.062541	0.947297	0	0
63713	2.342308	-0.528988	9.633865	-0.171613	0.161545	0.103213	-0.293438	0.470234	-0.678896	0.294458	0.105768	-0.063824	0.947647	0	0
63714	2.275529	-0.408550	9.520462	-0.126002	0.112614	0.097247	-0.291723	0.472026	-0.680345	0.293683	0.104342	-0.064794	0.947979	0	0
63715	2.256681	-0.345599	9.607872	-0.093859	0.090719	0.103587	-0.292007	0.475074	-0.679917	0.292875	0.103245	-0.065543	0.948298	0	0
63716	2.467422	-0.596920	9.761789	-0.081493	0.101056	0.136200	-0.292139	0.476738	-0.682518	0.291667	0.102034	-0.066165	0.948758	0	0
63717	2.184441	-0.322842	9.786610	-0.067145	0.080161	0.124033	-0.291612	0.476734	-0.682002	0.290630	0.101100	-0.066707	0.949138	0	0
63718	2.091236	-0.515393	9.506404	-0.118065	0.092505	0.116652	-0.291362	0.479226	-0.681981	0.289640	0.099877	-0.067681	0.949501	0	0
63719	2.143201	-0.677017	9.484870	-0.125224	0.038284	0.100494	-0.292166	0.482001	-0.683643	0.288855	0.099184	-0.068869	0.949727	0	0
63720	2.127603	-0.835325	9.588935	-0.061661	0.038314	0.088591	-0.291886	0.481447	-0.687189	0.288037	0.098657	-0.069436	0.949989	0	0
63721	2.069174	-0.899959	9.540627	0.027876	0.024407	0.071576	-0.292947	0.481730	-0.686908	0.287365	0.098557	-0.069182	0.950222	0	0
63722	2.044556	-0.969184	9.650600	0.122807	-0.008754	0.038654	-0.292683	0.481174	-0.685870	0.286793	0.099043	-0.068082	0.950424	0	0
63723	2.155787	-0.946192	9.587417	0.237435	-0.013941	0.016533	-0.293462	0.478408	-0.685624	0.286408	0.099944	-0.065894	0.950599	0	0
63724	2.291197	-0.918607	9.514463	0.351067	-0.029678	0.013746	-0.295816	0.472327	-0.683553	0.285826	0.101299	-0.062658	0.950850	0	0
63725	2.195500	-0.792854	9.492701	0.398624	-0.020824	-0.012256	-0.295910	0.463879	-0.680755	0.285541	0.102742	-0.058932	0.951019	0	0
63726	2.118592	-0.739540	9.426682	0.371850	-0.026012	-0.026533	-0.296802	0.457097	-0.679499	0.285324	0.104142	-0.055446	0.951142	0	0
63727	2.138675	-0.629374	9.322024	0.303927	-0.011994	-0.035770	-0.296907	0.450726	-0.676680	0.285357	0.105241	-0.052573	0.951174	0	0
63728	2.177532	-0.600616	9.386911	0.258314	-0.029506	-0.046747	-0.297415	0.446020	-0.675017	0.285440	0.106357	-0.050153	0.951155	0	0
63729	2.207019	-0.528752	9.365853	0.218088	-0.012018	-0.048733	-0.297786	0.440759	-0.674016	0.285682	0.107216	-0.048086	0.951093	0	0
63730	2.236431	-0.470975	9.457593	0.141146	0.003678	-0.047474	-0.297903	0.437158	-0.672478	0.285913	0.107681	-0.046684	0.951041	0	0
63731	2.191435	-0.689098	9.590065	0.069535	0.012387	-0.042711	-0.297225	0.434801	-0.673298	0.286267	0.107880	-0.045972	0.950947	0	0
63732	2.244792	-0.662505	9.770166	0.033743	0.014081	-0.046505	-0.297347	0.433140	-0.673443	0.286609	0.107938	-0.045563	0.950857	0	0
63733	2.312442	-0.658165	9.788860	0.012273	0.017552	-0.046669	-0.297335	0.431340	-0.673854	0.287063	0.107925	-0.045383	0.950730	0	0
63734	2.477633	-0.524398	9.906740	-0.030660	0.012232	-0.054075	-0.297597	0.431342	-0.674636	0.287545	0.107819	-0.045584	0.950587	0	0
63735	2.393164	-0.516609	9.878717	-0.109347	0.038496	-0.056288	-0.296530	0.429120	-0.673365	0.288230	0.107262	-0.046495	0.950398	0	0
63736	2.294051	-0.528169	9.778497	-0.177346	0.031527	-0.055898	-0.294941	0.430081	-0.675213	0.288908	0.106551	-0.048034	0.950196	0	0
63737	2.270336	-0.461251	9.577583	-0.220105	0.040391	-0.088756	-0.294285	0.431047	-0.675213	0.290019	0.105672	-0.049961	0.949856	0	0
63738	2.285203	-0.401851	9.376251	-0.219978	0.031736	-0.113447	-0.293359	0.432012	-0.676527	0.291280	0.104863	-0.051843	0.949459	0	0
63739	2.392729	-0.557032	9.243754	-0.168042	0.000287	-0.129104	-0.294026	0.434233	-0.678852	0.292695	0.104537	-0.053352	0.948976	0	0
63740	2.426707	-0.531052	9.174061	-0.087497	0.003816	-0.130270	-0.292708	0.435611	-0.679382	0.293950	0.104389	-0.054038	0.948565	0	0
63741	2.365212	-0.684829	9.069477	-0.016645	0.004834	-0.165008	-0.292171	0.434778	-0.680185	0.295548	0.104485	-0.054067	0.948056	0	0
63742	2.360902	-0.606014	8.875744	0.069316	-0.008196	-0.177624	-0.290567	0.430197	-0.677243	0.297094	0.104938	-0.053253	0.947569	0	0
63743	2.341437	-0.627414	8.906910	0.120286	-0.016940	-0.174640	-0.290550	0.426596	-0.676231	0.298625	0.105653	-0.052045	0.947075	0	0
63744	2.364913	-0.386798	8.995996	0.113175	-0.020443	-0.187001	-0.289739	0.422991	-0.675232	0.300206	0.106355	-0.050841	0.946562	0	0
63745	2.319117	-0.376642	9.054191	0.068333	-0.029248	-0.167959	-0.288649	0.418554	-0.676864	0.301720	0.107028	-0.050170	0.946041	0	0
63746	2.352541	-0.438634	9.317565	0.039661	-0.022329	-0.164647	-0.288630	0.415231	-0.676635	0.303176	0.107515	-0.049692	0.945545	0	0
63747	2.335295	-0.499775	9.730398	0.005624	-0.023286	-0.168440	-0.286241	0.413001	-0.674991	0.304763	0.107941	-0.049598	0.944991	0	0
63748	2.215752	-0.687208	10.270043	-0.044520	0.024732	-0.161596	-0.286622	0.410788	-0.675793	0.306299	0.107725	-0.049775	0.944510	0	0
63749	2.188037	-0.513549	10.356399	-0.073055	0.071981	-0.170403	-0.284237	0.410775	-0.676615	0.308034	0.107009	-0.050131	0.944008	0	0
63750	2.266335	-0.367700	10.270877	-0.062184	0.059797	-0.200319	-0.282230	0.409105	-0.680068	0.309966	0.106427	-0.050326	0.943431	0	0
63751	2.409938	-0.546849	10.257965	-0.031569	0.052876	-0.246021	-0.281019	0.406329	-0.681161	0.312358	0.106055	-0.050268	0.942686	0	0
63752	2.586075	-0.563034	10.133685	0.034726	0.070393	-0.256102	-0.277446	0.405478	-0.679784	0.314720	0.105701	-0.049456	0.941984	0	0
63753	2.457815	-0.596212	9.968575	0.083147	0.075769	-0.273318	-0.274761	0.399648	-0.681192	0.317254	0.105487	-0.048222	0.941221	0	0
63754	2.395920	-0.466368	9.797555	0.081444	0.086346	-0.283817	-0.271033	0.395612	-0.680765	0.319848	0.105140	-0.046892	0.940449	0	0
63755	2.174597	-0.344780	9.666271	0.034961	0.096928	-0.285786	-0.268357	0.390473	-0.680595	0.322554	0.104577	-0.046031	0.939630	0	0
63756	2.055175	-0.152226	9.405140	-0.036657	0.082091	-0.273063	-0.263563	0.386016	-0.681760	0.325171	0.103884	-0.045836	0.938814	0	0
63757	2.032168	0.006758	9.423990	-0.091381	0.039156	-0.253311	-0.261953	0.385873	-0.687679	0.327672	0.103435	-0.046376	0.937967	0	0
63758	2.017500	-0.021668	9.529540	-0.141679	0.051274	-0.210460	-0.258775	0.386965	-0.690074	0.329775	0.102659	-0.047329	0.937267	0	0
63759	1.920994	-0.006752	9.441618	-0.169482	0.060891	-0.190327	-0.256918	0.386539	-0.690499	0.331773	0.101716	-0.048586	0.936600	0	0
63760	1.824244	-0.029946	9.475834	-0.175076	0.038937	-0.148128	-0.254805	0.386388	-0.688961	0.333307	0.100915	-0.049955	0.936070	0	0
63761	1.847693	-0.130846	9.575415	-0.198459	0.019615	-0.130775	-0.253482	0.387767	-0.690932	0.334754	0.100227	-0.051671	0.935534	0	0
63762	1.940499	0.015133	9.569082	-0.237855	0.000323	-0.129367	-0.251763	0.389837	-0.693950	0.336136	0.099568	-0.053773	0.934990	0	0
63763	1.965102	0.079789	9.538369	-0.254106	-0.029490	-0.104915	-0.252027	0.391086	-0.696290	0.337368	0.099135	-0.056188	0.934451	0	0
63764	2.172267	0.004051	9.682320	-0.225539	-0.041837	-0.098664	-0.252034	0.393580	-0.698492	0.338400	0.098895	-0.058344	0.933971	0	0
63765	2.132998	-0.084603	9.693656	-0.221938	-0.006837	-0.094112	-0.251269	0.397729	-0.696891	0.339509	0.098350	-0.060382	0.933496	0	0
63766	2.109378	-0.007741	9.598607	-0.241607	-0.024303	-0.099580	-0.250491	0.400771	-0.697396	0.340536	0.097895	-0.062624	0.933022	0	0
63767	2.132915	-0.085617	9.361974	-0.245235	-0.040038	-0.087345	-0.250475	0.399942	-0.700547	0.341581	0.097572	-0.064988	0.932512	0	0
63768	2.166429	-0.124563	9.296345	-0.209466	-0.078510	-0.092527	-0.250879	0.401884	-0.701701	0.342475	0.097728	-0.067121	0.932017	0	0
63769	2.271990	-0.212768	9.037254	-0.168360	-0.073270	-0.072867	-0.253143	0.404666	-0.702162	0.343286	0.097968	-0.068889	0.931564	0	0
63770	2.392473	-0.247504	8.997360	-0.148694	-0.101282	-0.076392	-0.254328	0.403842	-0.702676	0.343906	0.098536	-0.070545	0.931151	0	0
63771	2.546643	-0.297111	8.899323	-0.073512	-0.101278	-0.079423	-0.254593	0.404121	-0.703193	0.344663	0.099370	-0.071516	0.930708	0	0
63772	2.671536	-0.394067	8.974040	0.000672	-0.129324	-0.072875	-0.255787	0.404127	-0.702389	0.345111	0.100709	-0.071884	0.930370	0	0
63773	2.779183	-0.538995	9.048354	0.050748	-0.106629	-0.062799	-0.256705	0.402470	-0.701868	0.345583	0.102015	-0.071738	0.930064	0	0
63774	2.934556	-0.429050	9.216517	0.046232	-0.110224	-0.058467	-0.258012	0.399707	-0.702138	0.345911	0.103319	-0.071635	0.929806	0	0
63775	2.970043	-0.523886	8.969972	-0.003820	-0.059467	-0.048979	-0.259728	0.398193	-0.701079	0.346344	0.103994	-0.071854	0.929553	0	0
63776	2.917201	-0.487113	9.062181	0.014052	-0.062096	-0.047075	-0.259591	0.397084	-0.700437	0.346661	0.104729	-0.071898	0.929349	0	0
63777	2.781460	-0.562640	9.187461	-0.030709	-0.043735	-0.040263	-0.261177	0.396539	-0.700288	0.347051	0.105164	-0.072327	0.929121	0	0
63778	2.617470	-0.532493	9.189222	-0.032431	-0.041905	-0.054312	-0.261961	0.394881	-0.700292	0.347513	0.105554	-0.072727	0.928872	0	0
63779	2.486975	-0.545889	9.195002	-0.023528	-0.044511	-0.045409	-0.260627	0.393212	-0.700591	0.347942	0.106026	-0.073088	0.928630	0	0
63780	2.506181	-0.560575	9.161019	-0.002014	-0.052354	-0.055862	-0.260353	0.391133	-0.699830	0.348392	0.106619	-0.073241	0.928381	0	0
63781	2.496345	-0.589009	9.276141	0.055231	-0.026130	-0.047425	-0.262850	0.388655	-0.700733	0.348769	0.107197	-0.072806	0.928207	0	0
63782	2.467645	-0.554683	9.416182	0.072282	0.010612	-0.051561	-0.259797	0.385590	-0.698322	0.349143	0.107461	-0.072054	0.928095	0	0
63783	2.550640	-0.430232	9.424107	0.049819	0.045502	-0.019876	-0.260041	0.381991	-0.698485	0.349321	0.107335	-0.071446	0.928089	0	0
63784	2.729355	-0.435670	9.674861	0.028342	0.066391	-0.020017	-0.258446	0.381152	-0.699042	0.349490	0.106905	-0.070941	0.928114	0	0
63785	2.876325	-0.489076	9.889286	0.038939	0.097727	0.013598	-0.257897	0.379489	-0.701948	0.349406	0.106235	-0.070289	0.928272	0	0
63786	2.830333	-0.507665	9.985605	0.030049	0.125733	0.006593	-0.257076	0.376439	-0.704610	0.349371	0.105241	-0.069590	0.928451	0	0
63787	2.723873	-0.531400	9.818012	0.012190	0.118809	0.001182	-0.252952	0.374618	-0.707572	0.349444	0.104292	-0.069100	0.928567	0	0
63788	2.704594	-0.517611	9.558768	0.008728	0.110168	-0.020008	-0.250824	0.373361	-0.708402	0.349674	0.103385	-0.068626	0.928617	0	0
63789	2.558960	-0.622263	9.573242	-0.002903	0.089224	-0.027196	-0.248952	0.370582	-0.709506	0.350006	0.102679	-0.068354	0.928591	0	0
63790	2.369286	-0.808242	9.623212	0.033749	0.074407	-0.026965	-0.246292	0.367382	-0.708007	0.350254	0.102196	-0.067766	0.928594	0	0
63791	2.189962	-0.900243	9.755889	0.081933	0.068266	-0.003693	-0.245747	0.364886	-0.708302	0.350265	0.101965	-0.066808	0.928684	0	0
63792	2.016374	-0.867071	9.935621	0.093571	0.096276	-0.001690	-0.244674	0.362803	-0.708994	0.350218	0.101472	-0.065612	0.928841	0	0
63793	1.877070	-0.764670	10.031734	0.055103	0.106785	-0.001871	-0.241745	0.360434	-0.710110	0.350264	0.100781	-0.064768	0.928958	0	0
63794	1.919415	-0.586748	10.117534	-0.009493	0.089159	0.030219	-0.240532	0.357797	-0.711857	0.350019	0.099972	-0.064586	0.929151	0	0
63795	2.129734	-0.554689	10.125701	-0.066757	0.071591	0.025275	-0.238812	0.358342	-0.712532	0.349912	0.099159	-0.065019	0.929248	0	0
63796	2.273935	-0.643130	9.887905	-0.102499	0.068104	0.019659	-0.237487	0.359167	-0.714378	0.349832	0.098227	-0.065764	0.929324	0	0
63797	2.342993	-0.774030	9.731986	-0.077388	0.034047	0.000289	-0.235116	0.358459	-0.710099	0.349943	0.097741	-0.066405	0.929288	0	0
63798	2.353535	-0.985975	9.666969	-0.050421	0.018394	-0.031338	-0.234856	0.359982	-0.711136	0.350254	0.097488	-0.066790	0.929170	0	0
63799	2.189744	-0.922661	9.503275	-0.002020	0.012400	-0.046803	-0.232992	0.358310	-0.711704	0.350713	0.097498	-0.066769	0.928998	0	0
63800	2.094229	-0.772730	9.522647	-0.016306	-0.033036	-0.066398	-0.232171	0.355538	-0.714626	0.351296	0.097864	-0.066984	0.928723	0	0
63801	2.018466	-0.560570	9.492091	-0.057482	-0.036534	-0.061357	-0.231368	0.354980	-0.716477	0.351912	0.098142	-0.067634	0.928414	0	0
63802	1.902623	-0.550130	9.464370	-0.087828	-0.061823	-0.084542	-0.231622	0.353875	-0.717663	0.352706	0.098536	-0.068597	0.928000	0	0
63803	1.912413	-0.535436	9.575012	-0.084172	-0.066174	-0.105682	-0.228184	0.354826	-0.718229	0.353738	0.099020	-0.069548	0.927484	0	0
63804	2.120372	-0.498313	9.660168	-0.066250	-0.080219	-0.117995	-0.228711	0.354275	-0.718227	0.354800	0.099685	-0.070341	0.926948	0	0
63805	2.222280	-0.422852	9.427024	-0.069715	-0.059173	-0.130291	-0.228831	0.351782	-0.717464	0.356050	0.100169	-0.071104	0.926358	0	0
63806	2.206651	-0.577143	9.271566	-0.096579	-0.064406	-0.123480	-0.227898	0.351224	-0.718531	0.357204	0.100583	-0.072116	0.925790	0	0
63807	2.307462	-0.664348	9.327376	-0.137651	-0.045172	-0.138739	-0.228050	0.352469	-0.714981	0.358608	0.100701	-0.073448	0.925130	0	0
63808	2.341561	-0.625916	9.397223	-0.113471	-0.073155	-0.153647	-0.226328	0.353014	-0.716180	0.360038	0.101157	-0.074616	0.924431	0	0
63809	2.520885	-0.536107	9.334219	-0.080343	-0.068809	-0.155187	-0.225663	0.352457	-0.716327	0.361517	0.101712	-0.075486	0.923722	0	0
63810	2.516041	-0.536245	9.276578	-0.033774	-0.088875	-0.169016	-0.224454	0.351621	-0.720020	0.363008	0.102611	-0.075960	0.922998	0	0
63811	2.364412	-0.808740	9.447799	0.005586	-0.073102	-0.168686	-0.223116	0.349399	-0.720587	0.364517	0.103526	-0.076039	0.922295	0	0
63812	2.335574	-0.793656	9.587619	0.027179	-0.041570	-0.189554	-0.223107	0.348153	-0.720992	0.366165	0.104226	-0.075755	0.921586	0	0
63813	2.402127	-0.604198	9.574802	0.000350	-0.055584	-0.195068	-0.220850	0.346755	-0.720778	0.367933	0.104978	-0.075790	0.920794	0	0
63814	2.554552	-0.555613	9.333705	-0.040720	-0.038072	-0.202384	-0.218182	0.344111	-0.722417	0.369785	0.105404	-0.076106	0.919977	0	0
63815	2.669563	-0.690353	9.612363	-0.051464	-0.045145	-0.211368	-0.217251	0.341473	-0.719314	0.371762	0.105882	-0.076563	0.919087	0	0
63816	2.564313	-0.891255	9.716711	-0.041614	0.005598	-0.202312	-0.213934	0.339515	-0.718598	0.373645	0.105902	-0.076725	0.918307	0	0
63817	2.613194	-0.809819	9.729243	-0.037922	0.054604	-0.212680	-0.210620	0.340191	-0.720999	0.375693	0.105515	-0.076688	0.917519	0	0
63818	2.597249	-0.677268	9.774166	-0.037829	0.059892	-0.232015	-0.209011	0.337968	-0.723403	0.377883	0.105072	-0.076580	0.916679	0	0
63819	2.733243	-0.570121	9.764611	-0.047572	0.071266	-0.249687	-0.203177	0.335997	-0.723250	0.380288	0.104524	-0.076530	0.915751	0	0
63820	2.681403	-0.721833	9.573444	-0.036735	0.095851	-0.260105	-0.197613	0.335136	-0.723212	0.382774	0.103775	-0.076247	0.914823	0	0
63821	2.557178	-0.867903	9.469489	-0.000822	0.092483	-0.286280	-0.194554	0.332904	-0.723935	0.385475	0.103239	-0.075655	0.913798	0	0
63822	2.397139	-0.960460	9.469807	0.086880	0.103933	-0.287333	-0.188578	0.328855	-0.723019	0.388083	0.102911	-0.074181	0.912851	0	0
63823	2.272457	-0.836782	9.481917	0.124476	0.086495	-0.295871	-0.184329	0.327032	-0.723887	0.390730	0.102918	-0.072460	0.911859	0	0
63824	2.117776	-0.859258	9.603165	0.116412	0.095259	-0.294097	-0.179545	0.323406	-0.723472	0.393354	0.102787	-0.070741	0.910881	0	0
63825	2.108189	-0.853916	9.752320	0.067022	0.081143	-0.262785	-0.175547	0.319646	-0.725404	0.395746	0.102587	-0.069598	0.909954	0	0
63826	2.286803	-0.862780	9.668962	-0.009944	0.123917	-0.243859	-0.169714	0.317536	-0.724466	0.398064	0.101659	-0.068967	0.909095	0	0
63827	2.428632	-0.948481	9.534564	-0.065468	0.095003	-0.238257	-0.164812	0.317095	-0.725200	0.400372	0.100789	-0.069006	0.908175	0	0
63828	2.483743	-1.011194	9.617488	-0.085168	0.081847	-0.241123	-0.161770	0.318464	-0.727066	0.402705	0.099939	-0.069228	0.907220	0	0
63829	2.463473	-1.145603	9.659379	-0.054787	0.040743	-0.246360	-0.157804	0.318441	-0.725555	0.405031	0.099612	-0.069392	0.906207	0	0
63830	2.383747	-1.143287	9.426962	-0.045767	0.025976	-0.260417	-0.153165	0.318833	-0.728241	0.407460	0.099440	-0.069462	0.905132	0	0
63831	2.348845	-0.953498	9.263609	-0.052880	0.004166	-0.271069	-0.150384	0.318818	-0.728545	0.409976	0.099469	-0.069742	0.903970	0	0
63832	2.421874	-0.874443	9.345604	-0.076172	-0.023871	-0.274872	-0.147891	0.320464	-0.725162	0.412523	0.099632	-0.070275	0.902751	0	0
63833	2.283082	-0.697744	9.356044	-0.115527	-0.023841	-0.276844	-0.144181	0.320722	-0.726787	0.415126	0.099660	-0.071234	0.901479	0	0
63834	2.258281	-0.788946	9.357613	-0.119177	-0.069336	-0.275284	-0.142595	0.322376	-0.728890	0.417685	0.100054	-0.072343	0.900164	0	0
63835	2.305305	-0.626059	9.258136	-0.112034	-0.065849	-0.267267	-0.139948	0.323471	-0.730753	0.420160	0.100467	-0.073455	0.898875	0	0
63836	2.467691	-0.538743	9.123147	-0.126349	-0.092114	-0.271019	-0.139437	0.326653	-0.730729	0.422661	0.101031	-0.074727	0.897533	0	0
63837	2.557537	-0.465255	9.000643	-0.151397	-0.069395	-0.261436	-0.137840	0.327893	-0.735325	0.425113	0.101306	-0.076213	0.896218	0	0
63838	2.622664	-0.479777	9.136909	-0.160463	-0.121960	-0.254669	-0.136534	0.331764	-0.736615	0.427473	0.101978	-0.077934	0.894871	0	0
63839	2.633838	-0.604995	9.118548	-0.155140	-0.113235	-0.242291	-0.135754	0.333698	-0.735822	0.429715	0.102617	-0.079661	0.893571	0	0
63840	2.607313	-0.599954	9.126046	-0.123922	-0.113271	-0.220906	-0.136563	0.335086	-0.733701	0.431731	0.103340	-0.081050	0.892390	0	0
63841	2.544473	-0.615550	9.371557	-0.080205	-0.134326	-0.206555	-0.136574	0.337163	-0.733942	0.433552	0.104462	-0.082236	0.891267	0	0
63842	2.544212	-0.651658	9.361530	-0.042563	-0.092310	-0.207898	-0.135913	0.339239	-0.737336	0.435379	0.105338	-0.082821	0.890219	0	0
63843	2.604882	-0.622093	9.745893	-0.003338	-0.127424	-0.197186	-0.135786	0.338960	-0.735246	0.437036	0.106722	-0.083300	0.889197	0	0
63844	2.526072	-0.501047	9.800840	-0.014082	-0.075831	-0.181169	-0.134070	0.339782	-0.735264	0.438606	0.107553	-0.083586	0.888296	0	0
63845	2.334259	-0.652915	9.988215	-0.033860	-0.078475	-0.167202	-0.136469	0.342010	-0.734157	0.440067	0.108338	-0.084147	0.887425	0	0
63846	2.418024	-0.763688	10.159266	-0.030385	-0.044473	-0.139788	-0.135403	0.341173	-0.734706	0.441306	0.108784	-0.084483	0.886723	0	0
63847	2.636225	-0.640493	10.101117	-0.049231	-0.013963	-0.116063	-0.133189	0.345314	-0.731293	0.442382	0.108881	-0.084946	0.886130	0	0
63848	2.776752	-0.565525	9.805146	-0.099342	0.014000	-0.097843	-0.132390	0.345726	-0.733397	0.443373	0.108468	-0.085681	0.885615	0	0
63849	2.939851	-0.720707	9.813972	-0.085859	0.013992	-0.112805	-0.131082	0.347657	-0.732088	0.444482	0.108154	-0.086350	0.885032	0	0
63850	3.034861	-0.933864	9.567957	-0.008862	0.040285	-0.110453	-0.129503	0.350557	-0.734178	0.445508	0.107921	-0.086153	0.884564	0	0
63851	3.010684	-0.927458	9.241374	0.019721	0.040323	-0.090843	-0.128454	0.352352	-0.734438	0.446329	0.107828	-0.085804	0.884195	0	0
63852	2.925699	-0.989626	9.145256	-0.017871	0.012367	-0.093847	-0.127792	0.351378	-0.732886	0.447193	0.107787	-0.085829	0.883761	0	0
63853	2.706638	-0.898466	9.294803	-0.109225	-0.013897	-0.084834	-0.126351	0.354279	-0.733534	0.448052	0.107596	-0.086877	0.883247	0	0
63854	2.583674	-0.866719	9.137603	-0.123598	-0.036606	-0.074400	-0.127166	0.358022	-0.733485	0.448815	0.107497	-0.088076	0.882753	0	0
63855	2.671975	-1.014034	9.168796	-0.080733	-0.055900	-0.063641	-0.127571	0.359409	-0.733465	0.449416	0.107787	-0.089088	0.882310	0	0
63856	2.638309	-0.998897	9.313465	-0.012764	-0.048914	-0.058704	-0.127182	0.361069	-0.733978	0.449911	0.108281	-0.089381	0.881967	0	0
63857	2.460825	-0.837962	9.576415	0.033714	-0.022687	-0.046735	-0.126537	0.363142	-0.732526	0.450268	0.108774	-0.089253	0.881737	0	0
63858	2.273248	-0.734925	9.757071	0.055144	-0.010437	-0.037649	-0.128790	0.363569	-0.732488	0.450533	0.109216	-0.088796	0.881593	0	0
63859	2.166649	-0.791099	9.992880	0.062284	0.012288	-0.033975	-0.129193	0.364402	-0.732212	0.450779	0.109510	-0.088262	0.881485	0	0
63860	2.111496	-0.746460	10.291893	0.051543	0.041982	-0.032164	-0.128400	0.364398	-0.731831	0.451046	0.109468	-0.087607	0.881419	0	0
63861	2.158638	-0.564581	10.110917	0.011463	0.098908	-0.049847	-0.126291	0.364385	-0.729375	0.451564	0.108772	-0.087098	0.881290	0	0
63862	2.342851	-0.460907	9.874986	-0.089545	0.084918	-0.068286	-0.123397	0.368108	-0.730299	0.452342	0.107746	-0.087453	0.880982	0	0
63863	2.682502	-0.570128	9.632861	-0.163655	0.081419	-0.097155	-0.122620	0.371428	-0.730932	0.453450	0.106451	-0.088508	0.880464	0	0
63864	2.940219	-0.656941	9.430156	-0.139405	0.067441	-0.116505	-0.121576	0.375440	-0.733265	0.454688	0.105395	-0.089329	0.879870	0	0
63865	3.025449	-0.895657	9.453114	-0.008704	0.021149	-0.147517	-0.119195	0.375704	-0.733299	0.456018	0.105383	-0.089248	0.879191	0	0
63866	2.890606	-0.830709	9.111335	0.043428	0.072088	-0.175089	-0.117348	0.375554	-0.731495	0.457583	0.105170	-0.088377	0.878491	0	0
63867	2.539048	-0.690824	9.125590	-0.042371	0.073959	-0.194959	-0.116299	0.376101	-0.729410	0.459409	0.104583	-0.088304	0.877615	0	0
63868	2.313457	-0.492114	9.033685	-0.174760	0.106364	-0.188647	-0.113657	0.377610	-0.730483	0.461348	0.103080	-0.089176	0.876687	0	0
63869	2.222154	-0.428772	9.064041	-0.237492	0.063471	-0.179527	-0.112348	0.381066	-0.732040	0.463226	0.101668	-0.090871	0.875687	0	0
63870	2.178983	-0.394127	9.271506	-0.262518	0.080947	-0.185799	-0.108402	0.388248	-0.736743	0.465201	0.099978	-0.092631	0.874650	0	0
63871	2.130780	-0.390463	9.560374	-0.220550	0.075640	-0.176692	-0.105374	0.392387	-0.739105	0.467041	0.098529	-0.094109	0.873675	0	0
63872	2.183052	-0.513206	9.669069	-0.146173	0.103671	-0.197239	-0.103533	0.394732	-0.739634	0.469013	0.097192	-0.094733	0.872700	0	0
63873	2.216583	-0.554139	9.740412	-0.065651	0.086184	-0.203785	-0.100889	0.395826	-0.740449	0.470944	0.096393	-0.094770	0.871745	0	0
63874	2.104238	-0.729013	9.686495	-0.022659	0.095009	-0.210490	-0.098513	0.397614	-0.741515	0.472897	0.095724	-0.094342	0.870807	0	0
63875	1.983515	-0.714768	9.317575	-0.009894	0.095225	-0.252645	-0.095608	0.398013	-0.740507	0.475204	0.095148	-0.093793	0.869673	0	0
63876	2.081164	-1.253243	9.666246	0.034823	0.004228	-0.288042	-0.094802	0.396069	-0.740539	0.477687	0.095612	-0.093222	0.868322	0	0
63877	1.964822	-1.305971	9.431109	0.013606	0.055139	-0.323230	-0.088850	0.395898	-0.739060	0.480539	0.095555	-0.092588	0.866821	0	0
63878	1.941083	-1.248130	9.407945	0.031490	0.001810	-0.335610	-0.088571	0.393681	-0.739610	0.483431	0.096067	-0.092012	0.865216	0	0
63879	1.633643	-1.358379	9.539114	-0.034596	0.006302	-0.365968	-0.085134	0.393800	-0.738613	0.486642	0.096228	-0.091982	0.863400	0	0
63880	1.548473	-1.464513	10.009699	-0.097389	-0.068162	-0.365820	-0.083681	0.394207	-0.738631	0.489844	0.096743	-0.092830	0.861438	0	0
63881	1.363722	-1.649391	10.432168	-0.145676	-0.043680	-0.377530	-0.083286	0.394621	-0.738633	0.493202	0.096787	-0.093976	0.859391	0	0
63882	1.430076	-1.132133	9.855916	-0.152776	-0.033984	-0.368637	-0.082110	0.396414	-0.737193	0.496497	0.096736	-0.095128	0.857370	0	0
63883	1.753681	-1.116613	9.463949	-0.179492	-0.145884	-0.418668	-0.081850	0.397104	-0.736928	0.500125	0.097512	-0.097018	0.854958	0	0
63884	2.246659	-1.076262	9.758183	-0.177711	-0.182801	-0.435677	-0.081339	0.399594	-0.735863	0.503857	0.098672	-0.099054	0.852397	0	0
63885	2.490340	-1.452537	10.035357	-0.113281	-0.161894	-0.441456	-0.081348	0.401256	-0.736108	0.507575	0.099932	-0.100434	0.849879	0	0
63886	2.761715	-1.315958	9.770210	-0.084365	-0.082215	-0.472727	-0.080814	0.400976	-0.736905	0.511604	0.100741	-0.101124	0.847282	0	0
63887	3.073257	-0.967817	9.574445	-0.068208	-0.182810	-0.506476	-0.080282	0.400558	-0.736917	0.515779	0.102470	-0.102170	0.844413	0	0
63888	2.999299	-1.167963	9.219480	-0.132498	-0.109232	-0.504927	-0.080285	0.400557	-0.736132	0.520077	0.103288	-0.103364	0.841527	0	0
63889	3.213226	-0.969912	9.246348	-0.194283	-0.167056	-0.510898	-0.077916	0.403176	-0.736665	0.524401	0.104236	-0.105397	0.838468	0	0
63890	2.863610	-1.227491	9.070954	-0.241659	-0.109200	-0.500403	-0.076863	0.404139	-0.736410	0.528744	0.104474	-0.107503	0.835439	0	0
63891	2.780550	-1.361504	9.082148	-0.230073	-0.121435	-0.495079	-0.077133	0.405249	-0.736788	0.532986	0.104832	-0.109617	0.832419	0	0
63892	2.640100	-1.417972	9.135585	-0.243598	-0.103970	-0.468649	-0.075563	0.408148	-0.736390	0.537037	0.104974	-0.111738	0.829510	0	0
63893	2.573866	-1.225025	9.138375	-0.329491	-0.096110	-0.465663	-0.074258	0.412573	-0.738199	0.541132	0.104549	-0.114570	0.826510	0	0
63894	2.631816	-1.225508	9.128256	-0.385048	-0.064706	-0.437774	-0.072694	0.417551	-0.739483	0.545086	0.103563	-0.117675	0.823595	0	0
63895	2.807242	-1.010142	9.213338	-0.388726	-0.081442	-0.422011	-0.071644	0.421009	-0.742869	0.548861	0.102636	-0.120955	0.820724	0	0
63896	2.898170	-1.117563	8.925312	-0.279528	-0.055141	-0.415876	-0.070604	0.425020	-0.743893	0.552503	0.102119	-0.123157	0.818012	0	0
63897	3.145557	-0.970088	9.016203	-0.097004	-0.064801	-0.419914	-0.070346	0.428898	-0.748311	0.555953	0.102660	-0.123958	0.815482	0	0
63898	3.255837	-1.077242	8.865007	0.048038	-0.049855	-0.432953	-0.068101	0.429301	-0.747555	0.559382	0.103932	-0.123431	0.813053	0	0
63899	3.407043	-0.864775	8.726748	0.155410	-0.030618	-0.423288	-0.066884	0.424863	-0.747880	0.562618	0.105610	-0.121987	0.810819	0	0
63900	3.382868	-0.862739	8.544320	0.137477	-0.028859	-0.409302	-0.065154	0.420004	-0.742454	0.565765	0.107178	-0.120635	0.808622	0	0
63901	3.073679	-0.872655	8.445930	0.059527	-0.019213	-0.379782	-0.063559	0.418887	-0.742490	0.568743	0.108174	-0.119953	0.806499	0	0
63902	2.920184	-1.079176	8.949597	-0.043634	-0.069242	-0.350763	-0.062099	0.417633	-0.741738	0.571548	0.108966	-0.120353	0.804347	0	0
63903	2.795648	-0.599346	9.018678	0.011681	-0.106021	-0.325686	-0.062092	0.416248	-0.741490	0.574022	0.110322	-0.120607	0.802360	0	0
63904	2.758644	-0.713999	9.185918	0.056396	-0.048321	-0.309306	-0.061025	0.414303	-0.740478	0.576395	0.111468	-0.120125	0.800571	0	0
63905	2.790812	-0.605980	9.196496	0.034842	-0.062373	-0.295403	-0.062075	0.413201	-0.741259	0.578643	0.112563	-0.119966	0.798818	0	0
63906	2.811693	-0.389486	9.256487	-0.013499	-0.044933	-0.285082	-0.062474	0.413480	-0.741250	0.580892	0.113247	-0.120047	0.797075	0	0
63907	2.827583	-0.201272	9.494048	-0.019893	-0.071279	-0.269334	-0.060355	0.413330	-0.741284	0.582974	0.114059	-0.120395	0.795384	0	0
63908	2.948192	-0.221297	9.545652	-0.008279	-0.060835	-0.263966	-0.061676	0.413754	-0.742700	0.585023	0.114872	-0.120549	0.793738	0	0
63909	3.108575	-0.087235	9.747697	0.016571	-0.081999	-0.230403	-0.061671	0.412230	-0.741668	0.586734	0.115930	-0.120703	0.792297	0	0
63910	3.239552	-0.010870	9.884439	0.025394	-0.085619	-0.207468	-0.062067	0.410846	-0.739580	0.588258	0.117068	-0.120799	0.790984	0	0
63911	3.171087	-0.130521	9.910092	-0.017661	-0.024460	-0.167031	-0.062991	0.411128	-0.740742	0.589573	0.117389	-0.120948	0.789933	0	0
63912	3.128145	-0.053566	9.795983	-0.125297	-0.045585	-0.110585	-0.063667	0.412655	-0.739276	0.590551	0.117205	-0.122112	0.789051	0	0
63913	3.130979	0.004214	9.820658	-0.204240	-0.065830	-0.071570	-0.064214	0.416536	-0.740539	0.591279	0.116632	-0.124080	0.788284	0	0
63914	3.196119	-0.010155	10.007397	-0.204477	-0.058129	-0.022225	-0.065817	0.420423	-0.742833	0.591633	0.115969	-0.126045	0.787804	0	0
63915	3.254062	-0.010711	9.973243	-0.131233	-0.080919	-0.000643	-0.066882	0.421537	-0.742805	0.591694	0.115853	-0.127596	0.787525	0	0
63916	3.282836	-0.030966	9.715596	-0.127716	-0.066930	0.024099	-0.067681	0.423758	-0.745129	0.591581	0.115654	-0.129062	0.787401	0	0
63917	3.296377	-0.158974	9.577013	-0.134887	-0.094024	0.022159	-0.070363	0.428618	-0.742944	0.591447	0.115589	-0.130738	0.787234	0	0
63918	3.202673	-0.421277	9.296009	-0.102674	-0.094812	0.027659	-0.071825	0.430843	-0.744995	0.591236	0.115753	-0.132174	0.787129	0	0
63919	3.139608	-0.459372	9.262467	-0.140207	-0.087779	0.020373	-0.075943	0.433081	-0.744386	0.591129	0.115609	-0.133847	0.786947	0	0
63920	3.135228	-0.396784	9.268032	-0.190387	-0.076465	0.040330	-0.077026	0.438350	-0.746151	0.590940	0.115092	-0.135880	0.786817	0	0
63921	2.979659	-0.528875	8.936184	-0.217327	-0.052816	0.077255	-0.078101	0.442511	-0.748188	0.590517	0.114136	-0.138011	0.786903	0	0
63922	2.927695	-0.380419	9.370954	-0.167323	-0.068647	0.083767	-0.080641	0.445293	-0.745503	0.589965	0.113633	-0.139864	0.787063	0	0
63923	2.885346	-0.225976	9.428373	-0.179884	-0.038941	0.099687	-0.082659	0.450705	-0.745156	0.589339	0.112750	-0.141629	0.787343	0	0
63924	2.961825	-0.332814	9.294297	-0.160123	-0.005669	0.095504	-0.083204	0.454309	-0.746684	0.588770	0.111776	-0.143066	0.787647	0	0
63925	3.251176	-0.394962	9.372803	-0.117255	-0.040767	0.099993	-0.086401	0.460145	-0.750244	0.588066	0.111272	-0.144338	0.788013	0	0
63926	3.497322	-0.414086	9.252691	-0.084995	-0.016304	0.099361	-0.086940	0.462364	-0.751261	0.587364	0.110818	-0.145250	0.788432	0	0
63927	3.636518	-0.533177	9.204456	-0.076112	-0.042596	0.106314	-0.089335	0.463345	-0.749120	0.586559	0.110565	-0.146214	0.788889	0	0
63928	3.626464	-0.584015	9.071771	-0.050107	-0.031168	0.100373	-0.090274	0.465289	-0.748824	0.585786	0.110431	-0.146938	0.789347	0	0
63929	3.396595	-0.645093	8.962495	-0.047445	-0.038963	0.105710	-0.092266	0.467239	-0.749953	0.584958	0.110322	-0.147655	0.789843	0	0
63930	3.254615	-0.576596	8.976524	-0.059988	-0.033691	0.110981	-0.094386	0.468636	-0.751609	0.584107	0.110135	-0.148483	0.790343	0	0
63931	3.216544	-0.496965	8.963347	-0.065403	-0.030209	0.123318	-0.096784	0.471973	-0.752587	0.583171	0.109825	-0.149305	0.790922	0	0
63932	3.311585	-0.379538	9.064821	-0.031434	-0.039006	0.125290	-0.097712	0.473919	-0.755435	0.582166	0.109824	-0.149953	0.791540	0	0
63933	3.448612	-0.453903	8.692658	-0.011723	0.057212	0.157456	-0.098777	0.474617	-0.754888	0.581031	0.109086	-0.149875	0.792490	0	0
63934	3.109237	-0.647384	9.053874	-0.085247	-0.037269	0.153107	-0.099975	0.476424	-0.755899	0.579861	0.108719	-0.150969	0.793190	0	0
63935	3.192799	-0.432614	8.709531	0.024048	0.196310	0.202359	-0.102245	0.478374	-0.753226	0.578537	0.107014	-0.149842	0.794600	0	0
63936	3.004771	-0.400934	9.151342	-0.060403	0.024719	0.216156	-0.101201	0.480167	-0.751915	0.576912	0.106209	-0.150442	0.795776	0	0
63937	3.021871	-0.376713	9.250013	-0.081790	0.217101	0.251059	-0.099748	0.483208	-0.756228	0.575340	0.103646	-0.150077	0.797320	0	0
63938	2.936819	-0.111679	9.181692	-0.131937	0.196982	0.257752	-0.100298	0.487644	-0.757616	0.573708	0.100994	-0.150295	0.798794	0	0
63939	3.102708	-0.209603	9.044543	-0.103154	0.219777	0.234186	-0.098336	0.491787	-0.757867	0.572285	0.098308	-0.150052	0.800193	0	0
63940	3.146219	-0.209377	9.229234	-0.033421	0.156771	0.222993	-0.097681	0.492891	-0.757604	0.570759	0.096593	-0.149673	0.801562	0	0
63941	3.271306	-0.286409	9.527696	-0.011910	0.142728	0.201891	-0.095571	0.494265	-0.757884	0.569382	0.095092	-0.149099	0.802827	0	0
63942	3.487586	-0.428126	9.355961	-0.049364	0.186468	0.191113	-0.094257	0.494672	-0.755543	0.568167	0.093094	-0.148647	0.804005	0	0
63943	3.483814	-0.615883	9.298556	-0.086938	0.139259	0.176533	-0.094007	0.498133	-0.757084	0.567052	0.091238	-0.148669	0.805000	0	0
63944	3.249013	-0.695747	9.326101	-0.059930	0.148163	0.141569	-0.094561	0.501459	-0.755732	0.566175	0.089561	-0.148472	0.805842	0	0
63945	2.882087	-0.678436	9.331870	0.038535	0.136077	0.128258	-0.092971	0.503530	-0.759665	0.565327	0.088513	-0.147452	0.806740	0	0
63946	2.618262	-0.424045	9.260161	0.147747	0.146707	0.123057	-0.090306	0.501023	-0.760516	0.564424	0.088047	-0.145572	0.807764	0	0
63947	2.339128	-0.280533	9.071947	0.222911	0.145087	0.127241	-0.090276	0.497701	-0.763693	0.563429	0.087962	-0.142994	0.808927	0	0
63948	2.191633	-0.303763	8.964799	0.286449	0.154788	0.130425	-0.088412	0.495752	-0.763609	0.562339	0.088202	-0.139951	0.810191	0	0
63949	2.219010	-0.193052	9.057165	0.403664	0.155671	0.127770	-0.088513	0.488966	-0.761449	0.561184	0.089038	-0.135828	0.811601	0	0
63950	2.186288	-0.043466	9.124060	0.491295	0.145170	0.135459	-0.085174	0.479666	-0.754783	0.559835	0.090496	-0.131177	0.813135	0	0
63951	2.243302	-0.171712	9.018746	0.584299	0.115444	0.139512	-0.084336	0.470243	-0.751746	0.558339	0.092644	-0.125797	0.814770	0	0
63952	2.402331	-0.223189	9.108112	0.684487	0.080426	0.131244	-0.084289	0.461102	-0.750266	0.556723	0.095707	-0.119922	0.816406	0	0
63953	2.615165	-0.176762	9.102002	0.732879	0.071673	0.112125	-0.083171	0.448631	-0.746741	0.555206	0.099064	-0.113530	0.817951	0	0
63954	2.654974	-0.009081	8.978609	0.729247	0.043665	0.119952	-0.082331	0.437268	-0.741104	0.553540	0.102680	-0.107470	0.819451	0	0
63955	2.569772	-0.098037	8.774032	0.632668	0.041975	0.113086	-0.084118	0.423705	-0.737545	0.552028	0.105715	-0.102050	0.820777	0	0
63956	2.622575	-0.148456	8.938831	0.654146	0.026207	0.102582	-0.084598	0.412211	-0.732938	0.550514	0.109068	-0.096674	0.822005	0	0
63957	2.606904	0.015981	9.186006	0.759641	0.031401	0.116620	-0.085487	0.404183	-0.730254	0.548774	0.112877	-0.090263	0.823382	0	0
63958	2.690195	0.526941	8.953224	0.827553	0.052353	0.151641	-0.084633	0.390466	-0.724903	0.546624	0.116910	-0.083361	0.824976	0	0
63959	2.689447	0.764614	8.804547	0.773868	0.080334	0.165501	-0.084308	0.376751	-0.719545	0.544438	0.120340	-0.076607	0.826581	0	0
63960	2.678491	0.577641	8.985152	0.684205	0.094184	0.205393	-0.086907	0.364021	-0.712429	0.541981	0.123189	-0.070714	0.828300	0	0
63961	2.774669	0.512620	9.204689	0.655535	0.095846	0.207787	-0.086862	0.353494	-0.707951	0.539543	0.125806	-0.064898	0.829972	0	0
63962	2.749992	0.779484	9.102220	0.626811	0.146519	0.247478	-0.085768	0.344900	-0.703863	0.536791	0.127871	-0.059245	0.831862	0	0
63963	2.519883	1.025939	8.881118	0.524714	0.186755	0.288419	-0.084414	0.336997	-0.699640	0.533858	0.128971	-0.054121	0.833926	0	0
63964	2.573715	0.776405	9.219069	0.376038	0.205815	0.316408	-0.083727	0.331314	-0.697481	0.530847	0.129153	-0.050323	0.836055	0	0
63965	2.727160	0.603783	9.792581	0.313326	0.219623	0.321194	-0.083715	0.326881	-0.693466	0.527898	0.128829	-0.046830	0.838173	0	0
63966	2.894859	1.090845	9.825575	0.297034	0.186227	0.354487	-0.083299	0.322446	-0.691814	0.524634	0.128732	-0.043842	0.840396	0	0
63967	2.890136	1.109743	9.700855	0.268300	0.186185	0.380721	-0.083691	0.320924	-0.690513	0.521201	0.128425	-0.040979	0.842720	0	0
63968	3.191790	0.770591	8.894015	0.112494	0.177377	0.425232	-0.083686	0.319678	-0.690002	0.517548	0.127404	-0.039681	0.845185	0	0
63969	3.446725	0.609062	9.421114	-0.104349	0.170013	0.477255	-0.085286	0.321625	-0.689696	0.513743	0.125269	-0.040188	0.847798	0	0
63970	3.425887	0.386505	9.738389	-0.385517	0.208261	0.527287	-0.086381	0.330080	-0.693262	0.509834	0.121372	-0.043073	0.850578	0	0
63971	3.983649	0.364243	10.173146	-0.560133	0.177311	0.537176	-0.088018	0.340477	-0.696408	0.506035	0.116824	-0.047507	0.853243	0	0
63972	3.755825	-0.093051	10.282814	-0.627164	0.156410	0.509268	-0.088598	0.352531	-0.702041	0.502486	0.112134	-0.052687	0.855662	0	0
63973	2.909178	-0.960694	9.912421	-0.571431	0.178748	0.464020	-0.089714	0.365002	-0.706091	0.499261	0.107551	-0.057146	0.857849	0	0
63974	2.713351	-1.329615	9.900255	-0.470971	0.128260	0.392297	-0.090822	0.374703	-0.708073	0.496468	0.103938	-0.060993	0.859649	0	0
63975	2.347201	-1.201863	9.842395	-0.370458	0.109319	0.322605	-0.092971	0.383581	-0.713714	0.494162	0.101032	-0.063939	0.861108	0	0
63976	2.647297	-0.430143	9.699666	-0.321940	0.083989	0.278879	-0.093269	0.390230	-0.714953	0.492135	0.098604	-0.066604	0.862348	0	0
63977	2.905340	-0.143248	9.789665	-0.271757	0.065583	0.255365	-0.094623	0.395499	-0.714880	0.490261	0.096607	-0.068856	0.863464	0	0
63978	2.592965	-0.602536	9.818324	-0.208123	0.069255	0.229407	-0.095711	0.401322	-0.716115	0.488525	0.094896	-0.070561	0.864499	0	0
63979	2.234976	-0.686298	9.830063	-0.054028	0.067757	0.183913	-0.095460	0.405200	-0.718699	0.487053	0.093995	-0.070858	0.865404	0	0
63980	2.074198	-0.541057	9.722563	0.075936	0.024249	0.124863	-0.097442	0.404379	-0.718153	0.485915	0.094133	-0.070226	0.866079	0	0
63981	2.284699	-0.476053	9.493170	0.219275	-0.008875	0.081685	-0.098379	0.404383	-0.715258	0.485013	0.095295	-0.068436	0.866601	0	0
63982	2.301099	-0.200396	9.224611	0.332227	-0.006958	0.043800	-0.097830	0.399947	-0.713346	0.484307	0.097003	-0.065657	0.867021	0	0
63983	2.448776	0.192603	9.122106	0.414596	-0.033179	0.029364	-0.099125	0.393167	-0.710513	0.483644	0.099358	-0.062242	0.867377	0	0
63984	2.562824	0.603393	9.246016	0.441376	-0.036766	0.041048	-0.099902	0.387630	-0.706103	0.482822	0.101851	-0.058657	0.867795	0	0
63985	2.733003	0.761006	9.308847	0.426075	-0.042127	0.058521	-0.100667	0.381124	-0.703799	0.481871	0.104321	-0.055210	0.868256	0	0
63986	2.835086	0.851765	9.359483	0.376827	-0.014220	0.074111	-0.100383	0.375027	-0.699412	0.480828	0.106284	-0.052109	0.868788	0	0
63987	2.670506	0.804482	9.208943	0.271262	0.022554	0.085854	-0.102236	0.371572	-0.693525	0.479824	0.107433	-0.049722	0.869341	0	0
63988	2.620801	0.607625	9.204705	0.139671	0.052235	0.107887	-0.100772	0.369347	-0.692260	0.478767	0.107661	-0.048399	0.869971	0	0
63989	2.719671	0.578906	9.503949	0.045682	0.071352	0.114279	-0.101434	0.368935	-0.691468	0.477778	0.107294	-0.047772	0.870594	0	0
63990	2.610160	0.442046	10.089754	-0.034900	0.073000	0.110165	-0.102362	0.370465	-0.693534	0.476897	0.106504	-0.047871	0.871169	0	0
63991	2.188235	0.191012	10.297202	-0.072436	0.129073	0.110165	-0.101442	0.371706	-0.693797	0.476096	0.105070	-0.047992	0.871774	0	0
63992	1.999843	0.187513	10.245913	-0.095635	0.165886	0.108424	-0.098670	0.374878	-0.696820	0.475337	0.103182	-0.048175	0.872403	0	0
63993	1.855214	0.222452	10.290823	-0.074016	0.146765	0.069791	-0.094971	0.376658	-0.697775	0.474896	0.101599	-0.048175	0.872829	0	0
63994	1.782809	0.230029	10.224239	-0.024661	0.124150	0.033084	-0.092865	0.378031	-0.696877	0.474700	0.100448	-0.047860	0.873086	0	0
63995	1.936089	0.044433	10.487562	0.057718	0.136369	0.014253	-0.092872	0.378307	-0.695303	0.474604	0.099601	-0.046696	0.873298	0	0
63996	2.027059	-0.062481	10.365377	0.135644	0.180147	0.011409	-0.090481	0.376632	-0.695094	0.474458	0.098732	-0.044693	0.873581	0	0
63997	1.849460	0.105835	9.895372	0.180461	0.182065	0.008316	-0.086248	0.376193	-0.693591	0.474310	0.098067	-0.042232	0.873859	0	0
63998	1.928346	0.340090	9.618588	0.168006	0.138390	-0.011289	-0.084648	0.373414	-0.692464	0.474308	0.097724	-0.040122	0.873998	0	0
63999	1.994280	0.108366	9.519218	0.132098	0.115588	0.009450	-0.083186	0.371744	-0.691456	0.474165	0.097409	-0.038399	0.874188	0	0
64000	1.893501	-0.138655	9.498021	0.101668	0.122610	0.012759	-0.079069	0.368674	-0.690370	0.474010	0.096879	-0.036967	0.874393	0	0
64001	1.919193	-0.265811	9.669383	0.067603	0.115544	0.019497	-0.076950	0.368524	-0.690535	0.473839	0.096255	-0.035824	0.874602	0	0
64002	1.826495	-0.403890	9.899323	0.064841	0.117249	0.030051	-0.076419	0.367828	-0.689895	0.473560	0.095591	-0.034756	0.874869	0	0
64003	1.580877	-0.301495	9.722363	-0.047015	0.148784	0.047954	-0.074838	0.369205	-0.690167	0.473258	0.094120	-0.034490	0.875202	0	0
64004	1.438364	-0.644352	9.717248	-0.077415	0.136598	0.037968	-0.071940	0.372513	-0.691488	0.473048	0.092611	-0.034582	0.875473	0	0
64005	1.453276	-0.584409	9.693774	-0.173935	0.145371	0.017038	-0.068768	0.373465	-0.691789	0.473130	0.090577	-0.035420	0.875608	0	0
64006	1.464578	-0.686110	9.500234	-0.180995	0.157689	0.003793	-0.066932	0.377472	-0.693610	0.473317	0.088404	-0.036287	0.875694	0	0
64007	1.476628	-0.695267	9.682684	-0.188050	0.119237	-0.035178	-0.065611	0.379128	-0.695709	0.473853	0.086548	-0.037333	0.875545	0	0
64008	1.342468	-0.540775	9.522186	-0.198669	0.129846	-0.052765	-0.062976	0.382161	-0.697291	0.474532	0.084555	-0.038436	0.875324	0	0
64009	1.407864	-0.501513	9.156754	-0.242437	0.119414	-0.061937	-0.059027	0.387403	-0.699656	0.475344	0.082446	-0.039937	0.875018	0	0
64010	1.565775	-0.365937	9.060814	-0.262968	0.076552	-0.081645	-0.057187	0.390995	-0.702005	0.476300	0.080625	-0.041832	0.874579	0	0
64011	1.686152	-0.419532	9.145681	-0.259413	0.061630	-0.083485	-0.055096	0.397078	-0.704334	0.477282	0.078949	-0.043745	0.874102	0	0
64012	1.709221	-0.573354	9.242254	-0.207620	0.040590	-0.070888	-0.054175	0.398735	-0.705510	0.478073	0.077701	-0.045335	0.873701	0	0
64013	1.673709	-0.817819	9.436830	-0.143209	0.033597	-0.077536	-0.053660	0.402195	-0.707055	0.478894	0.076824	-0.046379	0.873274	0	0
64014	1.586023	-0.927375	9.568515	-0.123463	0.052880	-0.089658	-0.052343	0.403296	-0.707064	0.479776	0.075879	-0.047160	0.872830	0	0
64015	1.461303	-0.801953	9.364339	-0.132252	0.072258	-0.112495	-0.049973	0.405221	-0.706557	0.480909	0.074733	-0.047905	0.872265	0	0
64016	1.361023	-0.638023	9.230094	-0.153642	0.058350	-0.130258	-0.047340	0.408531	-0.708135	0.482172	0.073615	-0.048892	0.871608	0	0
64017	1.496955	-0.547000	9.453485	-0.182253	0.032046	-0.148212	-0.045364	0.410321	-0.708279	0.483628	0.072594	-0.050242	0.870810	0	0
64018	1.665703	-0.593434	9.643769	-0.149164	0.058202	-0.142654	-0.044046	0.412530	-0.710372	0.484995	0.071504	-0.051181	0.870085	0	0
64019	1.790629	-0.692193	9.915545	-0.094594	0.031907	-0.156514	-0.040878	0.414452	-0.711318	0.486455	0.070913	-0.051769	0.869283	0	0
64020	1.746742	-0.758479	10.150697	-0.035526	0.029288	-0.167553	-0.041660	0.412795	-0.711846	0.487938	0.070639	-0.051842	0.868469	0	0
64021	1.703857	-0.676435	10.127975	-0.006042	0.045901	-0.152268	-0.040074	0.411955	-0.709914	0.489304	0.070357	-0.051601	0.867738	0	0
64022	1.631386	-0.676243	10.006029	0.014533	0.007471	-0.159282	-0.037573	0.413741	-0.709018	0.490663	0.070512	-0.051351	0.866972	0	0
64023	1.609500	-0.693321	9.871430	0.025281	0.004009	-0.159210	-0.035463	0.414005	-0.707214	0.492042	0.070750	-0.051042	0.866189	0	0
64024	1.688819	-0.742306	9.786063	0.068164	-0.008263	-0.146638	-0.037044	0.412906	-0.707332	0.493239	0.071298	-0.050414	0.865500	0	0
64025	1.708937	-0.636099	9.960156	0.096656	-0.020604	-0.123553	-0.035843	0.411792	-0.708540	0.494243	0.072083	-0.049638	0.864907	0	0
64026	1.592581	-0.704363	10.150246	0.105608	-0.009224	-0.126954	-0.034905	0.409433	-0.707792	0.495252	0.072814	-0.048705	0.864322	0	0
64027	1.477313	-0.612285	10.077793	0.082335	0.003922	-0.118209	-0.033974	0.408042	-0.706772	0.496229	0.073311	-0.047938	0.863762	0	0
64028	1.503317	-0.343942	9.801857	0.034061	-0.015281	-0.123865	-0.032383	0.406648	-0.705239	0.497263	0.073737	-0.047656	0.863146	0	0
64029	1.595940	-0.211172	9.408424	-0.037380	-0.030941	-0.147344	-0.031860	0.407614	-0.705237	0.498562	0.073952	-0.048072	0.862355	0	0
64030	1.794411	-0.147737	9.421862	-0.083916	-0.075614	-0.158466	-0.032653	0.408035	-0.706268	0.499950	0.074327	-0.049083	0.861462	0	0
64031	1.885680	-0.222473	9.598068	-0.101885	-0.062592	-0.143617	-0.032802	0.410389	-0.705195	0.501245	0.074493	-0.050219	0.860629	0	0
64032	1.918125	-0.423732	9.936759	-0.057218	-0.057423	-0.137163	-0.031873	0.409137	-0.703912	0.502440	0.074835	-0.050924	0.859861	0	0
64033	1.774720	-0.561401	10.171948	-0.044768	-0.029468	-0.119338	-0.030953	0.410933	-0.704956	0.503498	0.074991	-0.051424	0.859198	0	0
64034	1.446860	-0.484255	10.180471	-0.023193	-0.013578	-0.136632	-0.030688	0.411347	-0.705742	0.504682	0.075127	-0.051618	0.858480	0	0
64035	1.303713	-0.577061	10.142184	-0.074227	-0.011810	-0.128161	-0.031215	0.411350	-0.706519	0.505845	0.074981	-0.052270	0.857768	0	0
64036	1.397168	-0.337551	10.047996	-0.064377	-0.034559	-0.132555	-0.029375	0.412724	-0.704962	0.507017	0.075086	-0.052926	0.857027	0	0
64037	1.483875	-0.358486	9.715335	-0.092887	-0.001252	-0.140595	-0.029255	0.414662	-0.704552	0.508304	0.074757	-0.053670	0.856246	0	0
64038	1.606075	-0.148360	9.524424	-0.074935	-0.040579	-0.158220	-0.029658	0.415772	-0.704927	0.509696	0.074874	-0.054428	0.855361	0	0
64039	1.702415	-0.187246	9.638509	-0.015869	-0.053716	-0.168450	-0.028879	0.417983	-0.704131	0.511132	0.075399	-0.054756	0.854436	0	0
64040	1.760586	-0.158698	9.684000	0.041329	-0.109719	-0.171774	-0.028860	0.416323	-0.706898	0.512517	0.076706	-0.054864	0.853482	0	0
64041	1.831958	-0.312787	9.816204	0.114756	-0.090468	-0.183561	-0.029519	0.415357	-0.706112	0.513959	0.078222	-0.054252	0.852517	0	0
64042	1.822318	-0.308085	9.756256	0.145173	-0.100943	-0.184253	-0.030425	0.410791	-0.704311	0.515367	0.079993	-0.053418	0.851554	0	0
64043	1.755306	-0.216833	9.536769	0.109477	-0.090363	-0.195006	-0.031472	0.408026	-0.703274	0.516904	0.081485	-0.052840	0.850516	0	0
64044	1.795861	-0.293438	9.759056	0.107750	-0.107860	-0.220668	-0.031462	0.405256	-0.701469	0.518645	0.083140	-0.052331	0.849327	0	0
64045	1.673157	-0.229976	9.748827	0.061370	-0.055299	-0.236627	-0.030923	0.402621	-0.699801	0.520588	0.084104	-0.051943	0.848067	0	0
64046	1.572973	-0.058294	9.790120	0.025706	-0.057850	-0.265029	-0.029061	0.401365	-0.700496	0.522799	0.084930	-0.051834	0.846629	0	0
64047	1.568157	-0.060294	9.910310	0.032989	-0.072664	-0.300278	-0.028521	0.399562	-0.700653	0.525288	0.085920	-0.051716	0.844995	0	0
64048	1.694300	0.020442	9.890923	0.054517	-0.076164	-0.312491	-0.026400	0.398857	-0.700431	0.527859	0.087074	-0.051418	0.843291	0	0
64049	1.825127	0.083995	9.770353	0.049258	-0.076131	-0.332820	-0.027189	0.396922	-0.698605	0.530596	0.088190	-0.051147	0.841471	0	0
64050	1.852561	0.215178	9.478408	0.052060	-0.092652	-0.354863	-0.025583	0.393589	-0.698138	0.533506	0.089490	-0.050919	0.839506	0	0
64051	1.952751	0.386962	9.277632	0.092370	-0.126722	-0.368782	-0.024511	0.391091	-0.697918	0.536466	0.091276	-0.050519	0.837449	0	0
64052	2.120863	0.255934	9.332356	0.112979	-0.138121	-0.381088	-0.023993	0.389284	-0.691527	0.539502	0.093293	-0.049998	0.835305	0	0
64053	2.192156	0.087707	9.560535	0.106745	-0.109303	-0.386377	-0.022133	0.388028	-0.691436	0.542586	0.095020	-0.049368	0.833147	0	0
64054	2.076408	0.103692	9.773218	0.055007	-0.069013	-0.414772	-0.021990	0.385395	-0.690155	0.545976	0.096159	-0.048923	0.830825	0	0
64055	1.893114	0.129768	9.967373	-0.052317	-0.044512	-0.422459	-0.019710	0.381507	-0.692586	0.549525	0.096492	-0.049225	0.828426	0	0
64056	1.768494	0.265178	9.883482	-0.114756	-0.019902	-0.454480	-0.017591	0.382050	-0.693660	0.553417	0.096310	-0.049881	0.825812	0	0
64057	1.777853	0.221941	9.926166	-0.132597	-0.023385	-0.468734	-0.014279	0.382864	-0.696191	0.557413	0.096039	-0.050678	0.823103	0	0
64058	1.857826	0.259962	9.978788	-0.123513	0.023872	-0.486138	-0.010319	0.384919	-0.696493	0.561572	0.095460	-0.051129	0.820311	0	0
64059	1.840408	0.187953	9.982917	-0.101071	0.037039	-0.499153	-0.004751	0.384336	-0.698155	0.565791	0.094875	-0.051293	0.817465	0	0
64060	1.768652	0.293453	9.691532	-0.096459	0.060781	-0.513964	-0.001575	0.383348	-0.696379	0.570142	0.094156	-0.051285	0.814520	0	0
64061	1.798312	0.393775	9.538611	-0.126866	0.032810	-0.520440	0.001464	0.385549	-0.698499	0.574526	0.093458	-0.051656	0.811490	0	0
64062	1.755298	0.474247	9.001542	-0.189437	0.027668	-0.519993	0.007155	0.385656	-0.698715	0.578966	0.092473	-0.052584	0.808382	0	0
64063	2.035474	-0.200650	9.250935	-0.143000	-0.002193	-0.519990	0.010732	0.385637	-0.699818	0.583309	0.091962	-0.053287	0.805266	0	0
64064	1.866542	-0.184999	9.218925	-0.164536	0.025803	-0.497080	0.015094	0.387137	-0.700655	0.587508	0.091117	-0.054041	0.802254	0	0
64065	1.783416	-0.332995	9.376565	-0.216558	0.011738	-0.478133	0.018273	0.389338	-0.704872	0.591556	0.090033	-0.055292	0.799311	0	0
64066	1.579643	-0.465814	9.470530	-0.234667	0.015171	-0.433281	0.021965	0.392088	-0.705686	0.595267	0.088821	-0.056725	0.796586	0	0
64067	1.477244	-0.604339	9.529906	-0.211515	0.006401	-0.413758	0.024466	0.394706	-0.706091	0.598765	0.087764	-0.058020	0.793985	0	0
64068	1.514976	-0.392993	9.522397	-0.166902	0.015077	-0.382528	0.026578	0.397188	-0.708325	0.601981	0.086926	-0.058956	0.791572	0	0
64069	1.919054	-0.267500	9.116579	-0.190209	0.034222	-0.355399	0.028428	0.398148	-0.709129	0.604991	0.085735	-0.059963	0.789329	0	0
64070	1.977489	-0.196208	8.982304	-0.200966	0.049948	-0.342203	0.032922	0.401588	-0.713092	0.607919	0.084388	-0.060992	0.787143	0	0
64071	1.997024	-0.162965	8.891187	-0.259992	0.083178	-0.335461	0.038461	0.404603	-0.712361	0.610839	0.082375	-0.062271	0.784992	0	0
64072	1.881042	-0.187165	9.334138	-0.365646	0.060347	-0.338056	0.039771	0.409168	-0.716264	0.613853	0.079936	-0.064532	0.782707	0	0
64073	1.920587	-0.064404	9.464993	-0.431890	0.042789	-0.338592	0.042526	0.415387	-0.719518	0.616881	0.077185	-0.067401	0.780357	0	0
64074	2.080839	0.054889	9.556312	-0.451611	0.014720	-0.340625	0.045271	0.423267	-0.722624	0.619919	0.074571	-0.070610	0.777917	0	0
64075	2.371025	0.119277	9.328627	-0.387196	0.001566	-0.336748	0.046436	0.429355	-0.725201	0.622833	0.072419	-0.073388	0.775531	0	0
64076	2.598170	0.137088	9.439833	-0.281714	-0.034388	-0.329127	0.047339	0.434613	-0.726995	0.625589	0.071229	-0.075588	0.773208	0	0
64077	2.452608	0.046493	9.331893	-0.188636	0.014677	-0.317669	0.050624	0.437779	-0.725442	0.628198	0.070208	-0.076765	0.771067	0	0
64078	2.129564	-0.589695	10.476199	-0.222855	-0.030968	-0.318142	0.052602	0.439154	-0.725721	0.630814	0.069348	-0.078495	0.768832	0	0
64079	2.311214	0.174824	10.036386	-0.208548	-0.057212	-0.307447	0.055502	0.442185	-0.727175	0.633284	0.068748	-0.080285	0.766667	0	0
64080	2.454380	-0.403552	10.038115	-0.174483	0.022375	-0.301785	0.054427	0.447733	-0.731687	0.635766	0.067770	-0.081314	0.764589	0	0
64081	2.347667	-0.465491	9.961414	-0.119043	-0.008186	-0.301471	0.055482	0.449113	-0.732999	0.638152	0.067360	-0.082117	0.762549	0	0
64082	2.267000	-0.265186	9.974027	-0.108294	0.011075	-0.297733	0.058111	0.451036	-0.731055	0.640537	0.066885	-0.082712	0.760525	0	0
64083	2.449744	-0.366029	9.711721	-0.115485	0.060010	-0.269481	0.060627	0.451577	-0.732136	0.642720	0.065956	-0.083076	0.758722	0	0
64084	2.150942	-0.263953	9.294875	-0.133313	0.086416	-0.264108	0.063127	0.454610	-0.732930	0.644917	0.064718	-0.083399	0.756927	0	0
64085	1.768158	-0.434474	9.188064	-0.156590	0.049812	-0.269615	0.064452	0.456266	-0.736207	0.647107	0.063601	-0.084139	0.755068	0	0
64086	1.697922	-0.819407	9.765871	-0.224649	0.077690	-0.266555	0.067084	0.459576	-0.737393	0.649361	0.061840	-0.085205	0.753158	0	0
64087	1.810285	-0.646498	9.963969	-0.330231	0.112568	-0.260152	0.070240	0.463437	-0.737926	0.651624	0.059108	-0.086846	0.751232	0	0
64088	1.807292	-0.380399	9.666628	-0.387556	0.145783	-0.226903	0.074571	0.471169	-0.740273	0.653714	0.055739	-0.088715	0.749453	0	0
64089	1.783147	-0.375789	9.539508	-0.344626	0.103841	-0.232018	0.077472	0.475310	-0.743942	0.655741	0.052950	-0.090532	0.747665	0	0
64090	1.825753	-0.496361	9.547368	-0.251520	0.082899	-0.250839	0.080889	0.480416	-0.745384	0.657860	0.050962	-0.091778	0.745788	0	0
64091	1.735627	-0.606199	9.580530	-0.188888	0.102177	-0.246784	0.084317	0.483999	-0.747627	0.659897	0.049219	-0.092428	0.744023	0	0
64092	1.876511	-0.832949	9.725719	-0.138826	0.119601	-0.237636	0.085493	0.486069	-0.746576	0.661877	0.047687	-0.092598	0.742341	0	0
64093	2.142444	-0.796015	9.896895	-0.070894	0.127349	-0.224853	0.088660	0.488268	-0.747519	0.663705	0.046516	-0.092216	0.740829	0	0
64094	2.096498	-1.146454	10.018241	-0.062035	0.133433	-0.208966	0.092374	0.487279	-0.748371	0.665440	0.045363	-0.091736	0.739403	0	0
64095	2.160493	-0.969694	9.779379	-0.079942	0.158790	-0.191359	0.095002	0.491281	-0.749550	0.667044	0.043872	-0.091231	0.738109	0	0
64096	2.022092	-0.728943	9.499738	-0.112150	0.152736	-0.184469	0.097915	0.491404	-0.750117	0.668625	0.042219	-0.091002	0.736801	0	0
64097	1.843236	-0.747183	9.371287	-0.090772	0.141397	-0.163154	0.100444	0.493056	-0.756818	0.670002	0.040761	-0.090708	0.735669	0	0
64098	1.689055	-0.697708	9.426062	-0.029954	0.116954	-0.166268	0.104268	0.495250	-0.756330	0.671379	0.039905	-0.090121	0.734532	0	0
64099	1.688248	-0.476116	9.524753	0.014751	0.081080	-0.171316	0.105985	0.496349	-0.757131	0.672712	0.039604	-0.089449	0.733409	0	0
64100	1.922996	-0.410088	9.691726	0.034325	0.054701	-0.158993	0.108370	0.493841	-0.753788	0.673950	0.039630	-0.088810	0.732348	0	0
64101	1.900162	-0.218260	9.439366	0.019995	0.058225	-0.146697	0.109697	0.493280	-0.753814	0.675076	0.039515	-0.088264	0.731382	0	0
64102	1.911740	-0.622671	9.362514	-0.034643	0.043336	-0.138422	0.110480	0.494244	-0.752244	0.676179	0.039139	-0.088215	0.730389	0	0
64103	1.776302	-0.654992	9.459448	-0.046312	0.066948	-0.126053	0.111797	0.496315	-0.753815	0.677186	0.038497	-0.088105	0.729503	0	0
64104	1.665201	-0.658830	9.494010	-0.001606	0.038992	-0.128440	0.113918	0.495334	-0.753333	0.678200	0.038368	-0.087848	0.728598	0	0
64105	1.540512	-0.878618	9.665605	0.026081	0.045986	-0.121175	0.113671	0.495200	-0.758045	0.679122	0.038363	-0.087351	0.727799	0	0
64106	1.644804	-0.816733	9.718291	0.039466	0.056424	-0.111367	0.115795	0.493942	-0.757697	0.680008	0.038370	-0.086683	0.727051	0	0
64107	1.702713	-0.822100	9.684082	-0.008707	0.075709	-0.136338	0.117651	0.494209	-0.759295	0.681077	0.037925	-0.086230	0.726127	0	0
64108	1.599617	-1.061321	9.848057	-0.035603	0.108914	-0.120575	0.118706	0.495035	-0.759302	0.682099	0.037048	-0.085746	0.725270	0	0
64109	1.507561	-1.099373	9.754681	-0.051649	0.129967	-0.124999	0.120831	0.494331	-0.760389	0.683144	0.035903	-0.085237	0.724403	0	0
64110	1.345231	-0.829439	9.518844	-0.040849	0.086357	-0.143474	0.124257	0.496112	-0.759114	0.684312	0.035173	-0.084936	0.723372	0	0
64111	1.376696	-0.820005	9.537908	-0.028255	0.079388	-0.161039	0.125585	0.495828	-0.759923	0.685563	0.034580	-0.084586	0.722256	0	0
64112	1.440346	-0.704531	9.706925	-0.038948	0.089854	-0.171652	0.127826	0.498587	-0.761763	0.686930	0.033862	-0.084237	0.721030	0	0
64113	1.510487	-0.690486	9.759356	-0.103278	0.116086	-0.185263	0.130604	0.499126	-0.762455	0.688407	0.032507	-0.084163	0.719691	0	0
64114	1.386954	-0.401318	9.619542	-0.201607	0.131019	-0.195519	0.132175	0.503550	-0.764661	0.690029	0.030393	-0.084694	0.718167	0	0
64115	1.223434	-0.297373	9.372192	-0.219454	0.114507	-0.203563	0.134818	0.506168	-0.767818	0.691661	0.028260	-0.085454	0.716592	0	0
64116	1.009488	-0.508835	9.679245	-0.160273	0.088381	-0.249033	0.136920	0.509342	-0.768604	0.693611	0.026782	-0.085966	0.714700	0	0
64117	0.912540	-0.910764	10.136916	-0.051095	0.106757	-0.263214	0.140738	0.512090	-0.767456	0.695605	0.025911	-0.085546	0.712842	0	0
64118	0.755559	-0.918658	10.301612	0.034890	0.144447	-0.276507	0.142724	0.512357	-0.768139	0.697733	0.025412	-0.084266	0.710931	0	0
64119	0.673869	-0.855950	10.149220	-0.002663	0.140996	-0.278515	0.146696	0.512890	-0.769372	0.699840	0.024630	-0.083240	0.709006	0	0
64120	0.610431	-0.938102	9.865219	-0.029424	0.127978	-0.292848	0.149755	0.511212	-0.770876	0.702069	0.023812	-0.082527	0.706910	0	0
64121	0.740019	-1.041126	9.540858	-0.027628	0.092146	-0.296542	0.152267	0.512584	-0.772472	0.704255	0.023201	-0.082001	0.704813	0	0
64122	0.929376	-1.244128	9.709937	0.000948	0.071066	-0.296512	0.154669	0.511188	-0.775666	0.706438	0.023002	-0.081471	0.702694	0	0
64123	1.034407	-1.417826	9.807977	-0.002639	0.095504	-0.291232	0.158107	0.512001	-0.776234	0.708571	0.022530	-0.080739	0.700643	0	0
64124	1.071481	-1.293538	9.645654	-0.067023	0.104258	-0.291651	0.159960	0.512268	-0.776521	0.710744	0.021612	-0.080451	0.698501	0	0
64125	1.188683	-1.102997	9.329582	-0.120744	0.068382	-0.284232	0.162325	0.514470	-0.775226	0.712818	0.020480	-0.080736	0.696385	0	0
64126	1.366180	-0.926963	9.142609	-0.115459	0.029838	-0.271128	0.165888	0.516666	-0.775782	0.714785	0.019720	-0.081319	0.694321	0	0
64127	1.704442	-0.900723	9.147202	-0.061689	0.011434	-0.295572	0.165219	0.519718	-0.778753	0.716866	0.019421	-0.081604	0.692147	0	0
64128	1.856777	-0.875199	9.230300	-0.009890	0.032326	-0.270489	0.167478	0.519153	-0.780627	0.718797	0.019399	-0.081435	0.690161	0	0
64129	1.896169	-0.774064	9.368118	-0.024218	0.021789	-0.274150	0.169193	0.520806	-0.781684	0.720719	0.019290	-0.081401	0.688161	0	0
64130	1.899959	-0.920695	9.407257	-0.070740	0.030520	-0.274490	0.168916	0.521499	-0.779316	0.722678	0.018844	-0.081662	0.686085	0	0
64131	1.818431	-0.842836	9.490572	-0.070647	0.041070	-0.293798	0.171300	0.522179	-0.780917	0.724747	0.018295	-0.081815	0.683896	0	0
64132	1.794356	-0.832989	9.502911	-0.005322	0.032353	-0.298632	0.173139	0.523830	-0.779618	0.726853	0.018330	-0.081610	0.681681	0	0
64133	1.847043	-0.897993	9.617072	0.116444	0.030649	-0.320692	0.175261	0.523819	-0.780960	0.729048	0.019241	-0.080563	0.679433	0	0
64134	1.821906	-1.032820	9.509989	0.244492	0.030764	-0.340924	0.177144	0.518962	-0.781561	0.731376	0.021138	-0.078660	0.677093	0	0
64135	1.995393	-1.084778	9.479053	0.240989	0.037753	-0.355085	0.177705	0.514390	-0.782925	0.733762	0.022946	-0.076717	0.674671	0	0
64136	1.980434	-1.147487	9.384728	0.190973	0.011574	-0.380224	0.181158	0.512710	-0.783780	0.736327	0.024610	-0.075305	0.671972	0	0
64137	1.921579	-1.276592	9.489502	0.108668	0.011563	-0.386122	0.182234	0.510489	-0.784866	0.738907	0.025654	-0.074447	0.669191	0	0
64138	1.800314	-1.352379	9.566586	0.076377	-0.011195	-0.377608	0.184634	0.507707	-0.785585	0.741438	0.026624	-0.073970	0.666400	0	0
64139	1.896192	-1.467160	10.030703	0.071059	-0.006017	-0.400601	0.186887	0.507972	-0.786795	0.744087	0.027523	-0.073495	0.663457	0	0
64140	1.629563	-1.611374	10.170743	0.089045	0.071042	-0.402787	0.188077	0.507273	-0.785249	0.746814	0.028059	-0.072314	0.660494	0	0
64141	1.516211	-1.243468	9.849086	0.023002	0.088667	-0.423355	0.191261	0.506009	-0.785310	0.749669	0.027984	-0.071444	0.657350	0	0
64142	1.433000	-1.051300	9.553989	-0.104027	0.089581	-0.418920	0.196292	0.507506	-0.788253	0.752541	0.026964	-0.071388	0.654109	0	0
64143	1.386394	-1.156396	9.675757	-0.195290	0.067696	-0.429367	0.199729	0.509566	-0.790511	0.755450	0.025388	-0.072104	0.650731	0	0
64144	1.244466	-1.424075	9.873388	-0.207886	0.074672	-0.418876	0.202876	0.515366	-0.791548	0.758304	0.023683	-0.072836	0.647387	0	0
64145	1.138188	-1.436816	10.155358	-0.170380	0.062393	-0.414218	0.206028	0.520334	-0.792856	0.761071	0.022309	-0.073428	0.644113	0	0
64146	0.945570	-1.353887	10.040207	-0.168611	0.058957	-0.407091	0.209985	0.523637	-0.794455	0.763794	0.020994	-0.074024	0.640858	0	0
64147	0.898143	-1.220006	9.652802	-0.231124	0.046826	-0.425164	0.212720	0.527635	-0.788302	0.766600	0.019251	-0.075111	0.637426	0	0
64148	1.075562	-1.053704	9.429665	-0.322362	0.036298	-0.426762	0.214015	0.533860	-0.790486	0.769423	0.016917	-0.076855	0.633873	0	0
64149	1.189479	-0.992298	9.350076	-0.417244	0.022238	-0.419594	0.218079	0.541455	-0.791782	0.772164	0.013891	-0.079307	0.630302	0	0
64150	1.183794	-1.116854	9.504914	-0.474643	0.013391	-0.397161	0.219359	0.553084	-0.798495	0.774754	0.010504	-0.082189	0.626811	0	0
64151	1.216370	-1.298953	9.817388	-0.458653	0.016783	-0.380344	0.222086	0.563318	-0.800268	0.777192	0.007156	-0.084942	0.623463	0	0
64152	1.171332	-1.528559	10.127580	-0.366677	0.018438	-0.349748	0.223246	0.570098	-0.802576	0.779427	0.004536	-0.087110	0.620391	0	0
64153	1.065014	-1.537393	10.113976	-0.244085	0.018511	-0.352349	0.226256	0.576036	-0.802563	0.781638	0.002814	-0.088507	0.617414	0	0
64154	0.905619	-1.536469	10.009611	-0.183361	-0.009451	-0.331690	0.227428	0.579908	-0.803328	0.783698	0.001780	-0.089755	0.614621	0	0
64155	0.847743	-1.517530	9.762776	-0.228099	0.018568	-0.316027	0.228723	0.583916	-0.801867	0.785660	0.000137	-0.091040	0.611923	0	0
64156	0.896463	-1.451230	9.544407	-0.339022	0.006325	-0.318638	0.230009	0.590140	-0.801432	0.787627	-0.002228	-0.093116	0.609072	0	0
64157	1.088482	-1.620490	9.742691	-0.449089	-0.030516	-0.332888	0.231278	0.599411	-0.800835	0.789607	-0.005304	-0.096127	0.606013	0	0
64158	1.212711	-1.808977	9.773100	-0.499136	-0.029660	-0.347425	0.231099	0.608552	-0.802705	0.791661	-0.008685	-0.099455	0.602749	0	0
64159	1.299509	-1.828810	9.800964	-0.480310	-0.049775	-0.362371	0.231964	0.619488	-0.803003	0.793742	-0.011867	-0.102802	0.599387	0	0
64160	1.341023	-1.761991	9.734078	-0.489206	-0.037515	-0.367676	0.233238	0.628205	-0.803197	0.795852	-0.015101	-0.106126	0.595927	0	0
64161	1.380428	-1.988719	9.627785	-0.555296	-0.019972	-0.387536	0.232645	0.639148	-0.803079	0.798038	-0.019034	-0.109678	0.592236	0	0
64162	1.696414	-2.034803	9.521182	-0.612558	-0.035800	-0.389875	0.233906	0.649804	-0.802730	0.800187	-0.023236	-0.113716	0.588413	0	0
64163	1.820703	-1.881363	9.675693	-0.601798	-0.030603	-0.396836	0.234235	0.661434	-0.802096	0.802325	-0.027460	-0.117624	0.584538	0	0
64164	1.681817	-1.703603	9.246320	-0.527460	0.008027	-0.389018	0.233507	0.673070	-0.802493	0.804462	-0.031235	-0.120801	0.580752	0	0
64165	1.719305	-1.862775	9.203308	-0.472919	-0.007716	-0.385195	0.235952	0.685797	-0.803451	0.806525	-0.034563	-0.123766	0.577066	0	0
64166	1.751582	-2.074867	9.145312	-0.394181	0.039528	-0.371285	0.236042	0.692997	-0.803119	0.808583	-0.037466	-0.125903	0.573531	0	0
64167	1.736192	-2.208682	9.393862	-0.295766	0.060508	-0.371401	0.237580	0.699773	-0.799932	0.810667	-0.039766	-0.127291	0.570119	0	0
64168	1.576676	-2.231194	9.491117	-0.231364	0.081534	-0.363765	0.240719	0.706125	-0.799654	0.812759	-0.041599	-0.128147	0.566807	0	0
64169	1.485760	-2.106065	9.277032	-0.174135	0.088581	-0.347404	0.240968	0.708062	-0.798329	0.814759	-0.043101	-0.128602	0.563712	0	0
64170	1.534266	-2.086283	9.577268	-0.147262	0.099038	-0.359524	0.242907	0.714004	-0.794633	0.816857	-0.044352	-0.128834	0.560517	0	0
64171	1.535169	-1.978684	10.157721	-0.081105	0.112929	-0.358982	0.245143	0.716623	-0.794903	0.818969	-0.045214	-0.128569	0.557418	0	0
64172	1.502581	-1.807708	10.140740	0.024557	0.137490	-0.368652	0.249648	0.715767	-0.794980	0.821220	-0.045261	-0.127527	0.554333	0	0
64173	1.667100	-2.100175	10.092696	0.137426	0.117446	-0.404138	0.251767	0.714370	-0.793323	0.823662	-0.044294	-0.126029	0.551123	0	0
64174	1.829982	-1.938753	9.809544	0.268148	0.132382	-0.411072	0.253899	0.710757	-0.791427	0.826217	-0.042253	-0.123696	0.547978	0	0
64175	1.888404	-1.872007	9.761739	0.253085	0.116703	-0.446488	0.256297	0.706033	-0.787975	0.828901	-0.040267	-0.121585	0.544535	0	0
64176	1.878990	-1.842606	9.913573	0.406115	0.090508	-0.464848	0.258044	0.700484	-0.786485	0.831705	-0.036785	-0.118864	0.541096	0	0
64177	1.888036	-1.935773	10.145555	0.425808	0.085238	-0.475324	0.262299	0.695751	-0.784240	0.834517	-0.033149	-0.116081	0.537594	0	0
64178	1.769290	-1.658125	10.183420	0.429349	0.097482	-0.462826	0.263392	0.688543	-0.782233	0.837260	-0.029510	-0.113167	0.534153	0	0
64179	1.680483	-1.243842	10.145688	0.414040	0.095696	-0.438159	0.266069	0.680771	-0.778160	0.839815	-0.026062	-0.110342	0.530901	0	0
64180	1.603361	-1.223878	10.185038	0.353112	0.099149	-0.419179	0.269295	0.672722	-0.779075	0.842245	-0.023119	-0.107799	0.527701	0	0
64181	1.554068	-1.030609	10.336697	0.230363	0.074532	-0.391914	0.272488	0.669104	-0.777850	0.844439	-0.021148	-0.106109	0.524611	0	0
64182	1.363453	-0.987835	9.680297	0.133848	0.114938	-0.387104	0.274610	0.667707	-0.776849	0.846630	-0.020169	-0.104574	0.521417	0	0
64183	1.100772	-1.250412	9.665124	0.105954	0.107941	-0.355584	0.274888	0.665213	-0.776485	0.848613	-0.019463	-0.103239	0.518477	0	0
64184	1.144235	-1.259550	9.933826	0.045898	0.104320	-0.340195	0.279123	0.664080	-0.774596	0.850506	-0.019222	-0.102238	0.515575	0	0
64185	1.188411	-0.822195	9.914440	-0.050865	0.112946	-0.305546	0.280166	0.664904	-0.771461	0.852184	-0.019928	-0.101656	0.512886	0	0
64186	1.549171	-0.685802	9.816759	-0.073388	0.025326	-0.293769	0.283473	0.664885	-0.770726	0.853716	-0.020345	-0.101932	0.510259	0	0
64187	1.572309	-0.810243	9.295990	-0.124419	0.032365	-0.271226	0.284636	0.668478	-0.768612	0.855106	-0.021288	-0.102407	0.507793	0	0
64188	1.703107	-0.764610	9.607831	-0.147873	-0.011544	-0.250445	0.285684	0.670411	-0.768609	0.856351	-0.022199	-0.103367	0.505456	0	0
64189	1.556709	-0.988347	10.005488	-0.183900	-0.004690	-0.208397	0.287759	0.676630	-0.766745	0.857357	-0.023518	-0.104448	0.503464	0	0
64190	1.481234	-1.076549	10.072421	-0.174054	0.000576	-0.210065	0.286162	0.679548	-0.769049	0.858393	-0.024755	-0.105426	0.501432	0	0
64191	1.559758	-1.231819	9.836827	-0.101634	-0.064120	-0.211584	0.286677	0.682038	-0.769032	0.859360	-0.025063	-0.106605	0.499507	0	0
64192	1.673646	-1.164182	9.435251	-0.060335	-0.050022	-0.227105	0.287189	0.683418	-0.766276	0.860446	-0.025052	-0.107451	0.497454	0	0
64193	1.701435	-0.986962	9.254390	0.011204	-0.050010	-0.212453	0.286525	0.683422	-0.765742	0.861451	-0.024450	-0.107949	0.495632	0	0
64194	1.662455	-1.032579	9.182099	0.082813	-0.025469	-0.210076	0.286127	0.684671	-0.767295	0.862506	-0.023347	-0.107867	0.493865	0	0
64195	1.564908	-1.159880	8.991608	0.109651	-0.019283	-0.202801	0.286938	0.681759	-0.767337	0.863513	-0.022053	-0.107613	0.492219	0	0
64196	1.574625	-1.146075	8.811426	0.129374	-0.000872	-0.200824	0.285344	0.682182	-0.766522	0.864551	-0.020678	-0.107085	0.490568	0	0
64197	1.673686	-1.137346	8.772217	0.120333	-0.002695	-0.179776	0.285752	0.679826	-0.765766	0.865455	-0.019394	-0.106631	0.489123	0	0
64198	1.810086	-0.979146	8.941098	0.127420	-0.009794	-0.170069	0.284186	0.675680	-0.765260	0.866325	-0.018025	-0.106184	0.487731	0	0
64199	1.870383	-0.993631	9.077406	0.130887	-0.060603	-0.164084	0.283923	0.674572	-0.763957	0.867085	-0.016373	-0.106180	0.486437	0	0
64200	1.792329	-1.099186	8.968712	0.091465	-0.025624	-0.139568	0.284464	0.672354	-0.763726	0.867779	-0.015272	-0.106039	0.485265	0	0
64201	1.767756	-1.161283	9.049927	0.082399	-0.034434	-0.118525	0.283939	0.671526	-0.763595	0.868332	-0.014211	-0.106039	0.484307	0	0
64202	1.796712	-1.166144	9.107303	0.055467	-0.043249	-0.102903	0.282488	0.670841	-0.763842	0.868820	-0.013375	-0.106219	0.483415	0	0
64203	1.903374	-1.111406	9.188728	0.044697	-0.043313	-0.097717	0.282224	0.670011	-0.762536	0.869255	-0.012616	-0.106479	0.482597	0	0
64204	1.956527	-1.122423	9.654406	0.112542	-0.066193	-0.083235	0.281436	0.668353	-0.761755	0.869628	-0.011194	-0.106580	0.481936	0	0
64205	2.137284	-1.176329	9.791624	0.130387	-0.010324	-0.060061	0.279592	0.667256	-0.762524	0.869923	-0.009882	-0.106139	0.481530	0	0
64206	2.052108	-1.267168	9.757667	0.143695	-0.024336	-0.038859	0.280932	0.663370	-0.760618	0.870125	-0.008438	-0.105721	0.481284	0	0
64207	1.984048	-1.324805	9.613386	0.089111	0.029900	-0.017900	0.280299	0.661160	-0.765214	0.870252	-0.007721	-0.105126	0.481196	0	0
64208	1.955802	-1.219079	9.506692	0.049692	0.021141	-0.005851	0.280030	0.660330	-0.762730	0.870332	-0.007348	-0.104762	0.481137	0	0
64209	2.019533	-1.089447	9.586946	0.026400	0.015839	-0.002509	0.281356	0.660323	-0.763536	0.870365	-0.007121	-0.104592	0.481117	0	0
64210	2.078007	-1.017670	9.611300	0.058638	0.028954	-0.004874	0.280557	0.658940	-0.759609	0.870449	-0.006709	-0.104117	0.481075	0	0
64211	2.014366	-1.137432	9.612876	0.128443	0.054360	-0.001635	0.282150	0.657546	-0.758731	0.870524	-0.005774	-0.103125	0.481166	0	0
64212	1.864033	-1.218501	9.461825	0.216137	0.066699	0.003487	0.284017	0.654766	-0.758263	0.870612	-0.004181	-0.101562	0.481354	0	0
64213	1.738275	-1.244050	9.438582	0.230447	0.039635	-0.002642	0.283770	0.650751	-0.756858	0.870675	-0.002288	-0.100206	0.481538	0	0
64214	1.712874	-1.078220	9.330152	0.176816	0.052782	-0.006466	0.284322	0.646732	-0.756645	0.870786	-0.000960	-0.098954	0.481600	0	0
64215	1.765537	-0.804510	9.304003	0.080145	0.033479	-0.001032	0.286181	0.643673	-0.753299	0.870827	-0.000347	-0.098375	0.481646	0	0
64216	1.876478	-0.820177	9.182694	0.026470	0.001103	-0.009505	0.285132	0.642017	-0.753299	0.870899	-0.000076	-0.098297	0.481532	0	0
64217	2.016063	-0.890613	9.315271	0.014741	-0.022616	0.000839	0.285115	0.644371	-0.752359	0.870875	0.000242	-0.098524	0.481528	0	0
64218	1.983969	-0.997736	9.597920	-0.010340	-0.010426	0.002444	0.284590	0.644097	-0.753139	0.870879	0.000235	-0.098724	0.481481	0	0
64219	1.768271	-1.115492	9.867610	-0.034561	0.014919	0.015612	0.284713	0.644511	-0.751042	0.870821	-0.000071	-0.098862	0.481557	0	0
64220	1.436052	-0.977693	10.035493	-0.075857	0.028020	0.046323	0.283400	0.643272	-0.752082	0.870648	-0.000876	-0.099043	0.481831	0	0
64221	1.152543	-0.782496	10.220440	-0.134988	0.028887	0.060115	0.284447	0.645205	-0.752078	0.870388	-0.002178	-0.099536	0.482196	0	0
64222	1.017472	-0.762042	10.272312	-0.169111	0.024474	0.084567	0.285238	0.646586	-0.753386	0.870026	-0.003816	-0.100196	0.482701	0	0
64223	1.080226	-0.767255	10.300551	-0.169165	0.022675	0.095114	0.285745	0.649352	-0.751402	0.869585	-0.005432	-0.100898	0.483335	0	0
64224	1.248528	-0.869626	10.288309	-0.132463	0.001665	0.084660	0.285738	0.651569	-0.753213	0.869199	-0.006642	-0.101578	0.483872	0	0
64225	1.334330	-1.020142	10.052707	-0.113601	-0.010519	0.070603	0.283468	0.654211	-0.751581	0.868841	-0.007597	-0.102295	0.484349	0	0
64226	1.296535	-0.895437	9.835755	-0.076028	-0.043700	0.069036	0.283598	0.654349	-0.751320	0.868486	-0.008081	-0.103096	0.484807	0	0
64227	1.346177	-1.036167	9.562123	-0.081396	-0.066404	0.068877	0.283197	0.654212	-0.749874	0.868079	-0.008489	-0.104138	0.485306	0	0
64228	1.459144	-1.104893	9.399329	-0.077704	-0.097830	0.038786	0.281076	0.654916	-0.750097	0.867814	-0.008695	-0.105419	0.485499	0	0
64229	1.573558	-0.975958	9.380597	-0.065216	-0.118866	0.042318	0.278159	0.655347	-0.749263	0.867480	-0.008683	-0.106838	0.485787	0	0
64230	1.669218	-0.769758	9.410984	-0.071521	-0.115431	0.052871	0.277363	0.657291	-0.751850	0.867128	-0.008765	-0.108240	0.486103	0	0
64231	1.718357	-0.658835	9.628142	-0.077874	-0.122523	0.065139	0.274703	0.659244	-0.751529	0.866674	-0.008864	-0.109751	0.486573	0	0
64232	1.712447	-0.808089	9.571198	-0.077832	-0.108497	0.060756	0.272986	0.659254	-0.752550	0.866290	-0.009045	-0.111123	0.486941	0	0
64233	1.868525	-0.929754	9.510772	-0.057140	-0.089230	0.042402	0.270064	0.660932	-0.752358	0.865981	-0.009097	-0.112247	0.487231	0	0
64234	1.978057	-0.810204	9.556866	-0.032858	-0.064718	0.021510	0.271386	0.660647	-0.751464	0.865845	-0.009058	-0.113023	0.487295	0	0
64235	2.070614	-0.704586	9.723117	-0.002402	-0.033270	0.019193	0.268210	0.661496	-0.752848	0.865716	-0.008873	-0.113402	0.487439	0	0
64236	2.215759	-0.671760	9.815975	0.033406	-0.024563	0.015040	0.267427	0.659146	-0.752074	0.865662	-0.008450	-0.113509	0.487517	0	0
64237	2.089824	-0.727996	9.982251	0.047741	-0.017541	0.008143	0.267295	0.658870	-0.751943	0.865610	-0.007883	-0.113513	0.487619	0	0
64238	1.794502	-0.829020	10.014882	0.040588	0.003530	0.011760	0.267959	0.658173	-0.751437	0.865610	-0.007532	-0.113342	0.487664	0	0
64239	1.708302	-0.722877	9.896675	0.019170	0.025451	0.009971	0.268499	0.656370	-0.751463	0.865595	-0.007422	-0.113113	0.487746	0	0
64240	1.765209	-0.528783	9.802279	-0.002311	0.024558	0.015123	0.267966	0.655679	-0.749104	0.865601	-0.007549	-0.112968	0.487766	0	0
64241	1.980280	-0.497717	9.497951	-0.016474	0.026364	-0.009698	0.269682	0.656085	-0.748603	0.865681	-0.007721	-0.112909	0.487636	0	0
64242	2.158513	-0.561709	9.476450	-0.000377	0.010578	-0.012348	0.269667	0.657192	-0.746234	0.865815	-0.007734	-0.112879	0.487405	0	0
64243	2.196381	-0.670144	9.508524	0.033649	0.045564	-0.009364	0.268474	0.657336	-0.745822	0.865918	-0.007553	-0.112415	0.487331	0	0
64244	2.167431	-0.663010	9.407912	0.058684	0.059574	0.001456	0.270998	0.655522	-0.745354	0.866043	-0.007309	-0.111671	0.487283	0	0
64245	2.103841	-0.768980	9.200549	0.142788	0.057900	0.006470	0.272220	0.651362	-0.747379	0.866090	-0.006248	-0.110573	0.487466	0	0
64246	2.050442	-0.809247	9.267842	0.214412	0.043960	-0.009794	0.273170	0.647341	-0.747695	0.866259	-0.004567	-0.109206	0.487493	0	0
64247	1.978397	-0.753375	9.264299	0.279707	0.061474	0.000471	0.272519	0.644990	-0.746923	0.866336	-0.002324	-0.107413	0.487769	0	0
64248	2.084506	-0.777818	9.407308	0.289457	0.066624	0.018144	0.274263	0.639856	-0.745036	0.866383	-0.000132	-0.105482	0.488112	0	0
64249	2.007598	-0.728903	9.475829	0.219561	0.113777	0.053965	0.274951	0.634589	-0.743920	0.866241	0.001285	-0.103531	0.488780	0	0
64250	1.881573	-0.790640	9.416121	0.130004	0.085777	0.065574	0.277608	0.631804	-0.742286	0.866064	0.001954	-0.102212	0.489368	0	0
64251	1.764852	-0.902867	9.386997	0.033307	0.087508	0.080750	0.277887	0.629033	-0.741663	0.865762	0.001859	-0.101400	0.490073	0	0
64252	1.706487	-0.962338	9.454113	-0.036533	0.073482	0.085481	0.278678	0.627503	-0.738285	0.865473	0.001126	-0.101003	0.490666	0	0
64253	1.673674	-0.827036	9.568913	-0.101081	0.080382	0.113268	0.281571	0.630811	-0.738296	0.865003	-0.000133	-0.100910	0.491515	0	0
64254	1.767740	-0.840034	9.491042	-0.138676	0.066358	0.114676	0.281299	0.631504	-0.737369	0.864567	-0.001746	-0.101076	0.492245	0	0
64255	1.962674	-0.930778	9.416214	-0.143204	0.038306	0.119753	0.280762	0.633724	-0.738910	0.864017	-0.003166	-0.101554	0.493105	0	0
64256	2.145731	-0.994867	9.375443	-0.135141	0.031273	0.116194	0.281544	0.636074	-0.739422	0.863527	-0.004576	-0.102005	0.493857	0	0
64257	2.253828	-1.072831	9.325545	-0.142271	0.019022	0.107239	0.281934	0.638288	-0.740978	0.863014	-0.005873	-0.102651	0.494606	0	0
64258	2.253498	-1.120766	9.380276	-0.113645	0.021644	0.107446	0.282322	0.640364	-0.741749	0.862548	-0.007040	-0.103077	0.495314	0	0
64259	2.125645	-1.105077	9.465679	-0.067129	0.010308	0.104259	0.280733	0.639957	-0.740943	0.862042	-0.007635	-0.103432	0.496112	0	0
64260	2.041085	-1.111572	9.485561	-0.014325	-0.017628	0.092230	0.280999	0.638708	-0.739126	0.861608	-0.007733	-0.103706	0.496807	0	0
64261	2.038577	-1.123660	9.459006	0.031298	-0.024610	0.092536	0.278618	0.637751	-0.737921	0.861130	-0.007290	-0.103877	0.497607	0	0
64262	1.918866	-0.976335	9.351176	0.033138	-0.042025	0.080219	0.279515	0.640513	-0.734109	0.860731	-0.006845	-0.104126	0.498250	0	0
64263	1.830363	-0.853433	9.201938	0.025918	-0.045512	0.097832	0.277420	0.636509	-0.733855	0.860202	-0.006347	-0.104505	0.499090	0	0
64264	1.818568	-0.814825	9.212097	0.024138	-0.080482	0.085367	0.276615	0.637482	-0.732523	0.859732	-0.005792	-0.105130	0.499776	0	0
64265	1.765741	-0.780076	9.429259	0.050883	-0.091035	0.097878	0.274239	0.637773	-0.734842	0.859154	-0.004849	-0.105777	0.500643	0	0
64266	1.886129	-0.829132	9.425254	0.075919	-0.096317	0.099758	0.271335	0.636404	-0.734811	0.858593	-0.003785	-0.106278	0.501507	0	0
64267	2.021989	-0.743375	9.499573	0.109904	-0.089373	0.103531	0.269240	0.631845	-0.733515	0.857986	-0.002344	-0.106617	0.502482	0	0
64268	2.040402	-0.873099	9.598866	0.111594	-0.085943	0.122907	0.268182	0.630742	-0.732069	0.857313	-0.001051	-0.106849	0.503585	0	0
64269	1.952527	-1.006905	9.665381	0.104506	-0.054411	0.114155	0.266604	0.627980	-0.730501	0.856683	0.000158	-0.106916	0.504641	0	0
64270	1.712578	-1.136705	9.867846	0.093771	-0.031635	0.114201	0.265009	0.629097	-0.730335	0.856107	0.001035	-0.106772	0.505647	0	0
64271	1.569778	-1.187976	10.041535	0.075898	0.010359	0.116894	0.262918	0.624400	-0.730350	0.855530	0.001659	-0.106424	0.506695	0	0
64272	1.522321	-1.069831	10.014462	0.093735	0.013846	0.132056	0.263582	0.624535	-0.731144	0.854909	0.002286	-0.105891	0.507850	0	0
64273	1.424841	-1.194124	10.021084	0.091981	0.031383	0.128586	0.262665	0.622324	-0.730105	0.854290	0.002915	-0.105273	0.509016	0	0
64274	1.511953	-1.166214	9.931727	0.073215	0.052362	0.132031	0.263731	0.620379	-0.729093	0.853712	0.003170	-0.104515	0.510140	0	0
64275	1.633298	-1.076274	9.763475	0.065208	0.026138	0.119527	0.264132	0.617882	-0.725981	0.853130	0.003598	-0.104073	0.511199	0	0
64276	1.829086	-1.044638	9.596313	0.052695	0.001626	0.114011	0.262943	0.616780	-0.724926	0.852590	0.003955	-0.103851	0.512143	0	0
64277	1.918350	-1.055076	9.556969	0.052793	-0.024575	0.085692	0.262405	0.617197	-0.723080	0.852127	0.004570	-0.103903	0.512897	0	0
64278	1.884408	-1.080629	9.766066	0.050068	-0.041230	0.083850	0.260834	0.614575	-0.723606	0.851695	0.005155	-0.104059	0.513577	0	0
64279	1.694846	-1.254267	9.919523	0.031180	-0.035127	0.102257	0.260312	0.612777	-0.722699	0.851135	0.005617	-0.104309	0.514449	0	0
64280	1.594041	-1.171373	10.027096	0.023999	-0.014145	0.111137	0.258989	0.612507	-0.722420	0.850591	0.005812	-0.104370	0.515333	0	0
64281	1.520285	-1.016897	10.015088	0.002546	0.012110	0.115535	0.258596	0.611124	-0.721511	0.850011	0.005762	-0.104360	0.516291	0	0
64282	1.624771	-0.926296	10.020035	-0.045673	0.022605	0.097586	0.258598	0.611679	-0.722815	0.849581	0.005190	-0.104467	0.516984	0	0
64283	1.769904	-0.889226	9.927879	-0.084930	0.041858	0.081474	0.258457	0.612510	-0.721888	0.849211	0.004274	-0.104651	0.517562	0	0
64284	1.986797	-0.942229	9.665830	-0.083001	0.033164	0.054952	0.258320	0.614173	-0.723048	0.849013	0.003374	-0.104858	0.517852	0	0
64285	2.231885	-1.105967	9.445525	-0.047044	0.010493	0.016258	0.257918	0.614452	-0.722254	0.848945	0.003014	-0.105113	0.517913	0	0
64286	2.400221	-1.199143	9.293989	0.017427	-0.017468	0.000699	0.258314	0.614727	-0.722257	0.848968	0.003287	-0.105229	0.517851	0	0
64287	2.424117	-1.230923	9.187668	0.046151	-0.034891	-0.022076	0.256194	0.615847	-0.723654	0.849048	0.004003	-0.105392	0.517681	0	0
64288	2.250447	-1.203149	9.175065	0.046219	-0.045296	-0.039679	0.255663	0.615572	-0.722601	0.849244	0.004707	-0.105593	0.517313	0	0
64289	2.012507	-1.047212	9.222172	0.010401	-0.045263	-0.033669	0.253810	0.615305	-0.722052	0.849373	0.005189	-0.106032	0.517006	0	0
64290	1.849426	-0.891818	9.283048	-0.066513	-0.059223	-0.045656	0.251150	0.616149	-0.719907	0.849587	0.005014	-0.106934	0.516471	0	0
64291	1.784408	-0.869381	9.375196	-0.132696	-0.043483	-0.049584	0.250483	0.617538	-0.720669	0.849806	0.004288	-0.108095	0.515875	0	0
64292	1.753224	-0.842458	9.447878	-0.145961	-0.034665	-0.083120	0.250061	0.620170	-0.717624	0.850243	0.003351	-0.109197	0.514929	0	0
64293	1.616419	-0.725879	9.467222	-0.130775	-0.029394	-0.075876	0.248987	0.622668	-0.717452	0.850608	0.002594	-0.110224	0.514110	0	0
64294	1.476485	-0.705799	9.384541	-0.102999	-0.031062	-0.082681	0.248700	0.626270	-0.717150	0.851045	0.002003	-0.111073	0.513206	0	0
64295	1.474477	-0.648128	9.361187	-0.066266	-0.045015	-0.096550	0.246850	0.628221	-0.721031	0.851495	0.001892	-0.111895	0.512281	0	0
64296	1.771047	-0.712826	9.410760	-0.019782	-0.075719	-0.098188	0.245260	0.628784	-0.721525	0.851961	0.002255	-0.112697	0.511329	0	0
64297	2.123093	-0.787491	9.488580	0.008835	-0.088946	-0.101675	0.244853	0.628368	-0.717857	0.852383	0.003018	-0.113510	0.510441	0	0
64298	2.334208	-0.640349	9.377892	0.026716	-0.094245	-0.096308	0.242457	0.630597	-0.717798	0.852811	0.003870	-0.114232	0.509558	0	0
64299	2.273622	-0.673293	9.462156	0.003415	-0.093390	-0.090297	0.241135	0.629634	-0.716478	0.853167	0.004607	-0.115115	0.508757	0	0
64300	2.161113	-0.887491	9.919717	0.005075	-0.092610	-0.075322	0.239289	0.628814	-0.717244	0.853482	0.005242	-0.115934	0.508035	0	0
64301	1.895519	-1.226377	10.112789	0.010482	-0.044438	-0.076864	0.236636	0.629936	-0.717323	0.853823	0.005773	-0.116362	0.507358	0	0
64302	1.695661	-1.147732	10.151469	0.005196	-0.010246	-0.085515	0.237558	0.631594	-0.718630	0.854288	0.006002	-0.116476	0.506547	0	0
64303	1.684175	-0.724638	10.045876	-0.018033	-0.006732	-0.086461	0.236226	0.632708	-0.718075	0.854722	0.006100	-0.116719	0.505757	0	0
64304	1.560859	-0.732300	9.585395	-0.039453	0.010882	-0.080339	0.235948	0.633955	-0.716487	0.855188	0.005834	-0.116879	0.504934	0	0
64305	1.493047	-1.103967	9.788401	-0.016250	0.010859	-0.074943	0.236730	0.634642	-0.714135	0.855583	0.005834	-0.116955	0.504247	0	0
64306	1.840796	-1.108432	10.001657	0.014198	0.052718	-0.074680	0.238580	0.635324	-0.714287	0.856073	0.005808	-0.116486	0.503524	0	0
64307	2.209463	-0.887178	10.145225	0.058879	0.056938	-0.063834	0.238048	0.634495	-0.712192	0.856460	0.006203	-0.115788	0.503021	0	0
64308	2.288023	-0.700807	9.939996	0.091174	0.059615	-0.075025	0.238583	0.633107	-0.711428	0.856946	0.006804	-0.114872	0.502395	0	0
64309	2.282325	-0.812350	9.631125	0.101015	0.031687	-0.075068	0.239637	0.633101	-0.710135	0.857356	0.007707	-0.114180	0.501841	0	0
64310	2.206362	-0.965771	9.605983	0.094633	0.017665	-0.053144	0.240703	0.632264	-0.710814	0.857680	0.008522	-0.113609	0.501403	0	0
64311	2.029829	-1.007113	9.794497	0.060628	0.031668	-0.053301	0.240180	0.630328	-0.709385	0.857981	0.009054	-0.113121	0.500989	0	0
64312	1.754468	-1.019214	9.854416	0.026472	0.033399	-0.019980	0.240848	0.631988	-0.713962	0.858161	0.009169	-0.112759	0.500761	0	0
64313	1.354024	-0.960817	9.839314	-0.034523	0.010687	0.007823	0.240841	0.631987	-0.711866	0.858140	0.008908	-0.112925	0.500763	0	0
64314	1.201252	-0.711951	9.817057	-0.091927	0.019383	0.043661	0.240831	0.633649	-0.711850	0.857999	0.008005	-0.113282	0.500940	0	0
64315	1.266913	-0.640929	9.613016	-0.163618	0.017565	0.073972	0.241873	0.635304	-0.709754	0.857664	0.006513	-0.114031	0.501365	0	0
64316	1.500627	-0.710431	9.504450	-0.179854	-0.000044	0.100143	0.241190	0.638908	-0.709707	0.857225	0.004888	-0.114998	0.501914	0	0
64317	1.753773	-0.765520	9.439144	-0.172742	-0.008872	0.108889	0.240382	0.641821	-0.710321	0.856679	0.003406	-0.116017	0.502623	0	0
64318	2.039943	-0.926983	9.281000	-0.140629	-0.045693	0.122973	0.239312	0.644736	-0.711978	0.856065	0.002319	-0.117177	0.503405	0	0
64319	2.233518	-0.870916	9.231906	-0.142499	-0.045787	0.142299	0.239028	0.648199	-0.712201	0.855301	0.001248	-0.118364	0.504429	0	0
64320	2.209132	-0.895602	8.962649	-0.190923	-0.051054	0.171895	0.236887	0.650979	-0.710046	0.854424	-0.000300	-0.119823	0.505570	0	0
64321	2.174471	-1.011141	8.846256	-0.229434	-0.073787	0.175927	0.234887	0.654314	-0.711161	0.853446	-0.002006	-0.121691	0.506771	0	0
64322	2.128945	-0.966966	9.017799	-0.228613	-0.080833	0.185619	0.233676	0.658060	-0.711891	0.852449	-0.003742	-0.123593	0.507978	0	0
64323	2.108413	-0.805081	9.204901	-0.204519	-0.072142	0.198198	0.231530	0.662087	-0.710378	0.851346	-0.005265	-0.125320	0.509389	0	0
64324	2.070016	-0.768950	9.123932	-0.169690	-0.056406	0.219678	0.230850	0.666107	-0.711637	0.850190	-0.006665	-0.126710	0.510957	0	0
64325	2.166690	-0.755466	9.060764	-0.139333	-0.065194	0.233060	0.228720	0.668612	-0.712103	0.848909	-0.007705	-0.128046	0.512736	0	0
64326	2.387819	-0.896978	8.968303	-0.053397	-0.049457	0.230125	0.228444	0.670413	-0.711950	0.847699	-0.008165	-0.128778	0.514544	0	0
64327	2.459482	-1.012401	9.161034	0.039592	-0.053008	0.236909	0.227122	0.669451	-0.710761	0.846417	-0.007742	-0.129097	0.516577	0	0
64328	2.495940	-0.979048	9.149086	0.080750	-0.002292	0.252368	0.226196	0.668624	-0.709576	0.845147	-0.007336	-0.128736	0.518748	0	0
64329	2.397505	-0.896723	9.076376	0.077101	-0.006665	0.269116	0.225668	0.668073	-0.709050	0.843750	-0.006864	-0.128473	0.521089	0	0
64330	2.203486	-1.010897	8.999827	0.041271	0.029226	0.290169	0.223819	0.668222	-0.710330	0.842303	-0.007004	-0.128047	0.523527	0	0
64331	2.139644	-1.163841	9.162052	0.042929	0.020414	0.311282	0.224740	0.667800	-0.708253	0.840704	-0.007010	-0.127731	0.526168	0	0
64332	2.115360	-1.191662	9.440739	0.094716	0.022088	0.327522	0.223825	0.665312	-0.707216	0.839037	-0.006710	-0.127080	0.528983	0	0
64333	2.091021	-1.226758	9.700113	0.151848	0.034247	0.352650	0.223558	0.663927	-0.704345	0.837224	-0.005927	-0.126069	0.532097	0	0
64334	2.090368	-1.324726	9.910494	0.157138	0.039427	0.365019	0.223310	0.661020	-0.704501	0.835360	-0.005242	-0.124936	0.535292	0	0
64335	2.020022	-1.376388	10.141234	0.135595	0.051614	0.377248	0.223065	0.657421	-0.704140	0.833411	-0.004721	-0.123860	0.538575	0	0
64336	1.838383	-1.460567	10.466295	0.083643	0.072564	0.386668	0.223199	0.656035	-0.702323	0.831441	-0.004854	-0.122842	0.541841	0	0
64337	1.840488	-1.503880	10.465779	0.055824	0.083007	0.407642	0.224781	0.656302	-0.701034	0.829336	-0.005214	-0.121924	0.545261	0	0
64338	1.919521	-1.591480	10.336709	0.092486	0.077758	0.414019	0.225576	0.655743	-0.700266	0.827199	-0.005335	-0.120808	0.548744	0	0
64339	1.929058	-1.601816	10.127411	0.113133	0.067334	0.401795	0.225717	0.653388	-0.698720	0.825080	-0.005134	-0.119700	0.552167	0	0
64340	1.928186	-1.713433	9.806480	0.053188	0.051631	0.404811	0.224023	0.649243	-0.699522	0.822928	-0.005424	-0.119014	0.555514	0	0
64341	1.966541	-1.739094	9.378046	-0.043345	0.032473	0.389051	0.223744	0.651460	-0.699233	0.820803	-0.006308	-0.119057	0.558630	0	0
64342	1.927530	-1.787286	9.250447	-0.134581	0.011508	0.380384	0.222817	0.651465	-0.699088	0.818706	-0.007889	-0.119744	0.561533	0	0
64343	1.670755	-1.907237	9.484415	-0.199079	-0.035721	0.376266	0.222269	0.653683	-0.697224	0.816534	-0.009660	-0.121212	0.564346	0	0
64344	1.491206	-2.032727	9.676795	-0.227772	-0.038356	0.383121	0.220255	0.658956	-0.697927	0.814329	-0.011727	-0.122826	0.567137	0	0
64345	1.223993	-1.924096	9.911077	-0.290375	-0.010338	0.379338	0.219042	0.662840	-0.697870	0.812128	-0.014406	-0.124589	0.569841	0	0
64346	0.988090	-1.825477	10.096907	-0.306504	-0.012939	0.379298	0.217288	0.668111	-0.697005	0.809934	-0.017255	-0.126438	0.572470	0	0
64347	0.933881	-1.637612	10.041852	-0.301054	0.009857	0.370665	0.218598	0.671844	-0.699214	0.807770	-0.020146	-0.128077	0.575064	0	0
64348	1.098927	-1.518783	9.993726	-0.248945	-0.018043	0.317168	0.216992	0.676009	-0.701113	0.805911	-0.022421	-0.129643	0.577232	0	0
64349	1.294814	-1.472767	9.809905	-0.197792	-0.028475	0.285736	0.215375	0.679755	-0.698955	0.804182	-0.024160	-0.131000	0.579264	0	0
64350	1.604484	-1.714746	9.338188	-0.126910	-0.028367	0.253517	0.213507	0.682119	-0.698511	0.802685	-0.025310	-0.131954	0.581071	0	0
64351	1.786104	-1.978578	9.259082	-0.055182	-0.061530	0.211517	0.213499	0.684197	-0.699799	0.801365	-0.025615	-0.132765	0.582693	0	0
64352	1.988258	-2.074049	9.229803	-0.030073	-0.061546	0.199284	0.211378	0.684624	-0.699370	0.800162	-0.025724	-0.133434	0.584187	0	0
64353	1.950541	-1.946212	9.250825	-0.006762	-0.078998	0.183567	0.210326	0.684908	-0.701839	0.798986	-0.025499	-0.134111	0.585649	0	0
64354	1.764078	-1.680311	9.207423	-0.030020	-0.078949	0.185271	0.209659	0.685188	-0.700910	0.797837	-0.025487	-0.134922	0.587029	0	0
64355	1.687484	-1.583659	9.156320	-0.031830	-0.101667	0.185219	0.207533	0.686307	-0.700081	0.796609	-0.025330	-0.135925	0.588470	0	0
64356	1.590773	-1.601984	9.209819	-0.000472	-0.078883	0.181149	0.205937	0.687701	-0.700304	0.795483	-0.025078	-0.136562	0.589855	0	0
64357	1.523161	-1.605861	9.342546	0.046939	-0.069256	0.182427	0.203692	0.686189	-0.699238	0.794328	-0.024484	-0.136839	0.591370	0	0
64358	1.571970	-1.529705	9.201199	0.104282	-0.040341	0.177666	0.202505	0.684810	-0.698186	0.793292	-0.023621	-0.136551	0.592861	0	0
64359	1.639256	-1.569313	9.005486	0.125989	-0.013973	0.139125	0.202378	0.683287	-0.697151	0.792482	-0.022668	-0.135929	0.594122	0	0
64360	1.667876	-1.617783	8.959017	0.124336	-0.005159	0.112692	0.201857	0.682875	-0.698981	0.791882	-0.021766	-0.135257	0.595108	0	0
64361	1.695899	-1.756962	9.137431	0.113693	0.007098	0.089708	0.203194	0.680375	-0.698502	0.791388	-0.020970	-0.134551	0.595954	0	0
64362	1.743559	-1.841904	9.011065	0.119292	0.043950	0.052844	0.203454	0.678155	-0.693683	0.791208	-0.020320	-0.133532	0.596445	0	0
64363	1.747247	-2.002945	9.057250	0.140963	0.031813	0.003577	0.203456	0.676908	-0.692255	0.791263	-0.019341	-0.132484	0.596638	0	0
64364	1.746831	-2.065091	9.183921	0.196542	0.017876	-0.027806	0.203476	0.674001	-0.693201	0.791545	-0.017818	-0.131227	0.596589	0	0
64365	1.708793	-1.987264	9.367804	0.212760	0.028413	-0.054061	0.204032	0.670121	-0.694295	0.791947	-0.016177	-0.129786	0.596418	0	0
64366	1.656587	-1.859313	9.388952	0.230727	0.040704	-0.066181	0.204321	0.665965	-0.694341	0.792491	-0.014470	-0.128150	0.596093	0	0
64367	1.493471	-1.715327	9.651584	0.200361	0.061714	-0.078589	0.205369	0.664017	-0.688090	0.793071	-0.013100	-0.126517	0.595701	0	0
64368	1.426905	-1.570338	9.701894	0.132348	0.087928	-0.068368	0.207234	0.661375	-0.687097	0.793672	-0.012451	-0.125092	0.595216	0	0
64369	1.532843	-1.623217	9.983974	0.112703	0.072133	-0.089765	0.208426	0.660537	-0.686076	0.794316	-0.011832	-0.123893	0.594620	0	0
64370	1.531401	-1.829596	10.135433	0.130755	0.119420	-0.115942	0.209377	0.658041	-0.688866	0.795236	-0.011324	-0.122233	0.593744	0	0
64371	1.691082	-1.787520	10.144153	0.173694	0.114132	-0.115688	0.211635	0.657198	-0.689825	0.796086	-0.010443	-0.120336	0.593007	0	0
64372	1.846115	-1.712452	9.917757	0.198797	0.112402	-0.120825	0.214298	0.656078	-0.692627	0.797033	-0.009348	-0.118326	0.592157	0	0
64373	2.044621	-1.633223	9.590091	0.188124	0.115918	-0.124451	0.216432	0.652742	-0.691907	0.797929	-0.008349	-0.116332	0.591360	0	0
64374	2.295475	-1.669228	9.467341	0.190826	0.075652	-0.136993	0.217886	0.651763	-0.689843	0.798916	-0.007080	-0.114664	0.590369	0	0
64375	2.478589	-1.723843	9.378611	0.179208	0.084360	-0.135348	0.219359	0.647877	-0.688333	0.799829	-0.005940	-0.112984	0.589468	0	0
64376	2.420636	-1.723405	9.374309	0.129919	0.084324	-0.118067	0.220426	0.645239	-0.686280	0.800700	-0.005230	-0.111604	0.588555	0	0
64377	2.216934	-1.855364	9.749482	0.093951	0.106964	-0.082974	0.222946	0.645087	-0.687498	0.801318	-0.004954	-0.110251	0.587970	0	0
64378	1.878377	-1.937896	10.212910	0.044622	0.103425	-0.070935	0.224273	0.645220	-0.688827	0.801929	-0.005092	-0.109216	0.587329	0	0
64379	1.584232	-1.873085	10.206579	-0.012700	0.134067	-0.048230	0.227838	0.645476	-0.686783	0.802364	-0.005875	-0.108269	0.586903	0	0
64380	1.416555	-1.679683	10.099692	-0.089610	0.125381	-0.054898	0.227974	0.643812	-0.684968	0.802892	-0.007235	-0.107845	0.586243	0	0
64381	1.300370	-1.717319	10.081035	-0.137960	0.136755	-0.043726	0.230333	0.647677	-0.684704	0.803291	-0.009053	-0.107602	0.585716	0	0
64382	1.387014	-1.752200	9.906840	-0.109191	0.122845	-0.073556	0.232454	0.647804	-0.686045	0.803927	-0.010537	-0.107314	0.584871	0	0
64383	1.623312	-1.797706	9.786511	-0.020599	0.070364	-0.089039	0.234291	0.650980	-0.686696	0.804527	-0.010980	-0.106919	0.584110	0	0
64384	1.657569	-1.722215	9.390520	0.062757	0.094990	-0.102427	0.233761	0.650289	-0.685254	0.805318	-0.010887	-0.105852	0.583216	0	0
64385	1.622977	-1.486940	9.157989	0.101208	0.058302	-0.100454	0.238124	0.649987	-0.683490	0.805982	-0.010266	-0.104847	0.582491	0	0
64386	1.439219	-1.173615	8.898801	0.062703	0.063604	-0.082967	0.238123	0.649710	-0.682707	0.806637	-0.010014	-0.104030	0.581734	0	0
64387	1.344045	-0.980009	9.043650	0.023259	0.039072	-0.076229	0.239317	0.649288	-0.682729	0.807130	-0.009933	-0.103630	0.581123	0	0
64388	1.199136	-0.992403	9.340377	0.033910	0.039029	-0.065543	0.239189	0.648319	-0.682606	0.807657	-0.009788	-0.103177	0.580473	0	0
64389	1.275736	-1.097765	9.689404	0.026571	0.024873	-0.040146	0.240511	0.648728	-0.682622	0.807925	-0.009639	-0.102867	0.580158	0	0
64390	1.421984	-1.249983	9.837807	0.033727	0.019568	-0.046360	0.239321	0.649012	-0.683649	0.808320	-0.009403	-0.102570	0.579664	0	0
64391	1.515819	-1.296537	9.798008	0.033721	0.011675	-0.046425	0.240377	0.649283	-0.683138	0.808610	-0.009113	-0.102324	0.579306	0	0
64392	1.496588	-1.277768	9.594099	0.039139	0.017858	-0.049874	0.240511	0.649144	-0.683404	0.809025	-0.008819	-0.102010	0.578788	0	0
64393	1.554698	-1.254346	9.536184	0.039171	0.005624	-0.058741	0.241048	0.648587	-0.684727	0.809380	-0.008438	-0.101784	0.578336	0	0
64394	1.616898	-1.340955	9.688471	0.060703	-0.003122	-0.078922	0.241578	0.647476	-0.682913	0.809942	-0.007818	-0.101517	0.577604	0	0
64395	1.631158	-1.378979	9.875378	0.083915	0.010818	-0.069026	0.241310	0.647754	-0.682644	0.810365	-0.007092	-0.100992	0.577112	0	0
64396	1.563308	-1.407709	9.745848	0.096395	0.016084	-0.053919	0.241322	0.645399	-0.682144	0.810798	-0.006318	-0.100363	0.576623	0	0
64397	1.602507	-1.322099	9.525379	0.082148	0.017882	-0.061936	0.241853	0.644704	-0.681373	0.811184	-0.005654	-0.099791	0.576185	0	0
64398	1.651537	-1.216897	9.444450	0.048073	0.010834	-0.044578	0.242914	0.644005	-0.680872	0.811559	-0.005252	-0.099482	0.575715	0	0
64399	1.738348	-1.236569	9.525191	0.042742	0.023056	-0.051654	0.243851	0.642477	-0.681425	0.811888	-0.004944	-0.099097	0.575320	0	0
64400	1.788821	-1.270566	9.548399	0.046214	0.017739	-0.030522	0.242791	0.642344	-0.680887	0.812183	-0.004610	-0.098743	0.574967	0	0
64401	1.757037	-1.321219	9.420710	0.044463	0.029154	-0.032254	0.244509	0.643443	-0.681950	0.812406	-0.004337	-0.098302	0.574729	0	0
64402	1.769028	-1.328904	9.297943	0.040846	0.007289	-0.027075	0.243977	0.642753	-0.679984	0.812675	-0.003990	-0.098063	0.574393	0	0
64403	1.863169	-1.330022	9.172141	0.021984	0.012484	-0.006071	0.245300	0.643022	-0.680263	0.812730	-0.003824	-0.097890	0.574346	0	0
64404	1.998577	-1.306852	9.228921	0.042547	0.017679	-0.002415	0.243976	0.643584	-0.681023	0.812863	-0.003547	-0.097556	0.574216	0	0
64405	2.046137	-1.417158	9.460374	0.062153	0.031589	0.011835	0.243995	0.639568	-0.680016	0.812835	-0.003172	-0.097005	0.574351	0	0
64406	2.010248	-1.718907	9.798499	0.047790	0.036777	0.012572	0.244525	0.638872	-0.678983	0.812888	-0.002974	-0.096486	0.574365	0	0
64407	1.989883	-1.867645	9.873874	-0.009497	0.066478	0.023691	0.246903	0.638858	-0.677710	0.812822	-0.003391	-0.096067	0.574526	0	0
64408	2.061538	-1.978771	9.898416	-0.095369	0.055953	0.014171	0.246368	0.639969	-0.677953	0.812872	-0.004467	-0.096213	0.574423	0	0
64409	1.873190	-1.972942	9.751096	-0.195332	0.080612	-0.028704	0.247286	0.641903	-0.678733	0.813110	-0.006424	-0.096753	0.573977	0	0
64410	1.578192	-2.028303	9.772232	-0.257963	0.082429	-0.029077	0.247657	0.645223	-0.676611	0.813410	-0.008931	-0.097619	0.573372	0	0
64411	1.327464	-1.971004	9.779860	-0.285697	0.089488	-0.027404	0.250141	0.650472	-0.676465	0.813631	-0.011683	-0.098599	0.572840	0	0
64412	1.082545	-1.770075	9.577591	-0.335750	0.122823	-0.022242	0.252362	0.656692	-0.678532	0.813913	-0.015062	-0.099578	0.572192	0	0
64413	1.007093	-1.514606	9.552338	-0.393128	0.100033	-0.001519	0.253785	0.662778	-0.679017	0.813961	-0.018786	-0.101074	0.571750	0	0
64414	1.002380	-1.495583	9.468477	-0.431595	0.101788	-0.000023	0.255601	0.669692	-0.679762	0.814057	-0.022848	-0.102764	0.571165	0	0
64415	1.109559	-1.694506	9.188873	-0.419078	0.084314	0.003462	0.257424	0.674390	-0.678957	0.814026	-0.026706	-0.104526	0.570722	0	0
64416	1.090781	-1.958727	9.258100	-0.345708	0.038871	-0.013841	0.257125	0.681317	-0.680717	0.814134	-0.029696	-0.106236	0.570103	0	0
64417	0.921125	-2.052894	9.494016	-0.231257	0.026639	-0.007737	0.257365	0.685469	-0.680286	0.814141	-0.031694	-0.107390	0.569770	0	0
64418	0.839779	-1.959648	9.889950	-0.134742	0.007332	0.001743	0.258413	0.686987	-0.679763	0.814185	-0.032804	-0.108147	0.569500	0	0
64419	0.830949	-1.857276	10.309398	-0.089259	0.012451	0.025017	0.259200	0.688506	-0.680284	0.814030	-0.033613	-0.108586	0.569591	0	0
64420	0.749409	-1.788347	10.618530	-0.129635	0.014107	0.042384	0.258383	0.692249	-0.679842	0.813848	-0.034764	-0.109246	0.569656	0	0
64421	0.754873	-1.699421	10.609892	-0.185926	0.026370	0.029699	0.260226	0.694178	-0.680243	0.813645	-0.036457	-0.110110	0.569674	0	0
64422	0.909030	-1.753589	10.593519	-0.183176	0.000132	0.007538	0.259419	0.696675	-0.680599	0.813616	-0.037925	-0.111199	0.569409	0	0
64423	1.128293	-1.813739	10.360208	-0.141857	-0.015540	-0.026657	0.258347	0.698619	-0.680040	0.813698	-0.038964	-0.112168	0.569030	0	0
64424	1.352580	-1.836442	9.800419	-0.086133	-0.034614	-0.072200	0.258075	0.700006	-0.680022	0.814109	-0.039354	-0.113018	0.568247	0	0
64425	1.502098	-1.850917	9.380768	-0.028744	-0.067741	-0.098376	0.258069	0.701668	-0.681053	0.814582	-0.039092	-0.113798	0.567431	0	0
64426	1.487867	-1.803764	9.032937	-0.006237	-0.069359	-0.119344	0.256482	0.701677	-0.681552	0.815257	-0.038582	-0.114496	0.566356	0	0
64427	1.469716	-1.631319	8.746667	-0.023118	-0.082375	-0.140615	0.255536	0.704313	-0.680333	0.815952	-0.038138	-0.115383	0.565204	0	0
64428	1.362092	-1.483920	8.694012	-0.064283	-0.069239	-0.132873	0.254483	0.704319	-0.682019	0.816697	-0.038091	-0.116411	0.563919	0	0
64429	1.272256	-1.557290	8.854972	-0.051751	-0.069228	-0.138942	0.254731	0.706256	-0.680432	0.817382	-0.037953	-0.117353	0.562739	0	0
64430	1.179182	-1.748262	9.091517	-0.010598	-0.057855	-0.142142	0.253812	0.706955	-0.683685	0.818235	-0.037526	-0.117987	0.561393	0	0
64431	1.201770	-1.971622	9.256993	0.059197	-0.043867	-0.145163	0.252622	0.705991	-0.682236	0.819022	-0.036620	-0.118098	0.560281	0	0
64432	1.413387	-2.100291	9.407507	0.155961	-0.051722	-0.181589	0.252364	0.704746	-0.682376	0.820165	-0.034818	-0.117762	0.558793	0	0
64433	1.451885	-2.119821	9.411757	0.182966	-0.035903	-0.213072	0.253174	0.701557	-0.681634	0.821376	-0.032864	-0.117137	0.557261	0	0
64434	1.408971	-2.042529	9.408209	0.145548	-0.022704	-0.244109	0.252921	0.699204	-0.681130	0.822888	-0.031237	-0.116641	0.555225	0	0
64435	1.346359	-2.015822	9.329743	0.074021	-0.011300	-0.249850	0.253725	0.697399	-0.680898	0.824285	-0.030277	-0.116428	0.553247	0	0
64436	1.448471	-1.913728	9.154587	0.006142	-0.021756	-0.274180	0.253844	0.699614	-0.680616	0.825913	-0.029769	-0.116705	0.550783	0	0
64437	1.519953	-2.051113	9.243721	-0.009923	-0.041005	-0.292042	0.253715	0.698783	-0.680360	0.827469	-0.029289	-0.117212	0.548360	0	0
64438	1.575698	-2.370446	9.571239	-0.000815	-0.014743	-0.330741	0.254901	0.700162	-0.681150	0.829392	-0.028809	-0.117484	0.545413	0	0
64439	1.419468	-2.618175	9.963900	0.001907	-0.007733	-0.349213	0.253693	0.702522	-0.680061	0.831285	-0.028355	-0.117662	0.542509	0	0
64440	1.321531	-2.813898	10.207643	0.011924	0.033455	-0.383372	0.255412	0.701958	-0.678783	0.833502	-0.027962	-0.117479	0.539158	0	0
64441	1.364886	-2.828743	10.183064	0.103405	0.029211	-0.432082	0.255946	0.700431	-0.677497	0.835887	-0.026783	-0.116814	0.535658	0	0
64442	1.563286	-2.768366	9.982563	0.178785	0.022322	-0.477421	0.257809	0.699452	-0.678713	0.838582	-0.024821	-0.115850	0.531736	0	0
64443	1.747011	-2.740903	9.993310	0.204117	0.071382	-0.524692	0.258350	0.697788	-0.679524	0.841492	-0.022924	-0.114308	0.527541	0	0
64444	1.718212	-2.712166	9.878526	0.207797	0.081952	-0.540471	0.260465	0.697499	-0.678249	0.844526	-0.020957	-0.112699	0.523102	0	0
64445	1.921740	-2.604288	9.493463	0.265334	0.089098	-0.587639	0.263129	0.693883	-0.677016	0.847739	-0.018573	-0.110693	0.518403	0	0
64446	2.080399	-2.710777	9.683143	0.351401	0.029681	-0.648983	0.264213	0.688614	-0.675776	0.851221	-0.014994	-0.108794	0.513187	0	0
64447	2.050792	-2.458278	9.590165	0.326476	0.082218	-0.657723	0.266070	0.687912	-0.675811	0.854713	-0.011979	-0.106532	0.507911	0	0
64448	1.985568	-2.451521	9.273555	0.189679	0.073553	-0.672822	0.269396	0.684431	-0.674980	0.858247	-0.009979	-0.105075	0.502267	0	0
64449	1.731380	-2.206239	9.393931	0.013280	0.093594	-0.638665	0.270841	0.685946	-0.674332	0.861537	-0.009729	-0.104285	0.496773	0	0
64450	1.278668	-2.022854	9.217286	-0.085231	0.099795	-0.610985	0.272285	0.688847	-0.675634	0.864681	-0.010286	-0.103964	0.491337	0	0
64451	0.943093	-2.360642	9.591231	-0.000436	0.034187	-0.597364	0.274249	0.691328	-0.673544	0.867637	-0.009925	-0.103740	0.486154	0	0
64452	0.852871	-2.152414	9.810711	0.073867	0.061321	-0.602827	0.276505	0.690346	-0.673719	0.870649	-0.008921	-0.102966	0.480926	0	0
64453	1.144061	-1.944058	9.471712	-0.010267	0.031513	-0.594774	0.278220	0.691445	-0.673865	0.873525	-0.008662	-0.102793	0.475723	0	0
64454	1.409348	-1.657212	9.564052	-0.144494	0.031368	-0.592251	0.277801	0.694770	-0.673171	0.876369	-0.009428	-0.103315	0.470335	0	0
64455	1.658586	-1.578093	9.329679	-0.232127	0.022586	-0.599144	0.279107	0.698087	-0.673682	0.879169	-0.011068	-0.104264	0.464831	0	0
64456	1.763747	-1.734838	9.466368	-0.229529	-0.029967	-0.600263	0.278942	0.704181	-0.674142	0.881906	-0.012286	-0.105719	0.459254	0	0
64457	1.721762	-1.521080	9.257688	-0.258992	0.012065	-0.594977	0.279973	0.709715	-0.675544	0.884599	-0.014117	-0.106877	0.453721	0	0
64458	1.689481	-1.304654	9.159511	-0.287853	-0.012527	-0.547638	0.280738	0.714419	-0.674723	0.887033	-0.015987	-0.108429	0.448509	0	0
64459	1.594656	-1.062892	9.321733	-0.298796	-0.049364	-0.516054	0.281490	0.722170	-0.675443	0.889227	-0.017974	-0.110296	0.443606	0	0
64460	1.411652	-0.991558	9.372201	-0.227308	-0.065087	-0.501423	0.278826	0.725231	-0.675634	0.891345	-0.019120	-0.112032	0.438848	0	0
64461	1.251934	-1.045073	9.555624	-0.115655	-0.120219	-0.481390	0.276422	0.729261	-0.676081	0.893286	-0.019202	-0.113711	0.434444	0	0
64462	1.181121	-0.816113	9.525219	-0.064709	-0.106224	-0.463276	0.275610	0.732311	-0.676038	0.895176	-0.018759	-0.115089	0.430190	0	0
64463	1.309829	-0.711608	9.419559	-0.093407	-0.096674	-0.442318	0.274540	0.735088	-0.677304	0.896936	-0.018787	-0.116448	0.426136	0	0
64464	1.540463	-0.542412	9.491618	-0.113197	-0.128294	-0.429395	0.272408	0.737315	-0.676987	0.898608	-0.018724	-0.118221	0.422110	0	0
64465	1.766241	-0.716894	9.641482	-0.054238	-0.165134	-0.424800	0.269495	0.738716	-0.678762	0.900183	-0.018118	-0.120027	0.418254	0	0
64466	1.918366	-1.063661	9.895752	0.035173	-0.191444	-0.427890	0.267243	0.738728	-0.678204	0.901763	-0.016457	-0.121740	0.414406	0	0
64467	2.034908	-0.973375	9.828488	0.024460	-0.175723	-0.426164	0.264973	0.740955	-0.676183	0.903306	-0.015088	-0.123311	0.410615	0	0
64468	2.287414	-0.776295	9.636303	-0.059631	-0.161800	-0.418828	0.261531	0.742083	-0.677822	0.904833	-0.014417	-0.125140	0.406705	0	0
64469	2.408910	-0.671351	9.655688	-0.156330	-0.188134	-0.411713	0.259137	0.744727	-0.678676	0.906236	-0.014632	-0.127564	0.402803	0	0
64470	2.262884	-0.833464	9.756028	-0.229789	-0.167182	-0.389253	0.256208	0.748760	-0.680556	0.907573	-0.015517	-0.130121	0.398921	0	0
64471	2.087865	-0.997755	9.856592	-0.254931	-0.156702	-0.369996	0.253535	0.753206	-0.680471	0.908792	-0.016796	-0.132647	0.395247	0	0
64472	2.078188	-1.343499	10.032957	-0.224600	-0.142762	-0.353054	0.250603	0.756961	-0.680782	0.909979	-0.017779	-0.134952	0.391677	0	0
64473	2.091184	-1.211593	9.940628	-0.160209	-0.072805	-0.322346	0.249255	0.760568	-0.679547	0.911104	-0.018588	-0.136330	0.388533	0	0
64474	2.156779	-1.152354	9.815765	-0.079802	-0.121812	-0.306963	0.248715	0.763065	-0.680692	0.912139	-0.018398	-0.137867	0.385560	0	0
64475	2.299133	-1.163619	9.641362	-0.022580	-0.107843	-0.288913	0.246592	0.763907	-0.680520	0.913091	-0.017857	-0.139024	0.382907	0	0
64476	2.356488	-1.239398	9.390040	0.073952	-0.106097	-0.260033	0.244473	0.764196	-0.680616	0.913976	-0.016390	-0.139818	0.380565	0	0
64477	2.520373	-1.286205	9.445770	0.195523	-0.121916	-0.241641	0.243298	0.761433	-0.680757	0.914748	-0.013862	-0.140263	0.378642	0	0
64478	2.704929	-1.143225	9.479469	0.288513	-0.087011	-0.217954	0.240946	0.756460	-0.681294	0.915512	-0.010564	-0.140058	0.376974	0	0
64479	2.678351	-1.143223	9.412403	0.292040	-0.078275	-0.202026	0.239377	0.752868	-0.680782	0.916185	-0.007363	-0.139736	0.375531	0	0
64480	2.725886	-0.903854	9.155176	0.188153	-0.108066	-0.180821	0.238612	0.748442	-0.681994	0.916752	-0.004958	-0.140095	0.374053	0	0
64481	2.781714	-1.184855	8.646747	0.120154	-0.076539	-0.159236	0.236515	0.744298	-0.681086	0.917241	-0.003388	-0.140401	0.372755	0	0
64482	2.742218	-1.317996	9.054137	0.071599	-0.115193	-0.129795	0.234131	0.744727	-0.681308	0.917591	-0.002097	-0.141258	0.371576	0	0
64483	2.259086	-1.356160	9.500095	-0.030556	-0.055766	-0.090544	0.233347	0.742654	-0.680531	0.917844	-0.002086	-0.141931	0.370694	0	0
64484	2.098865	-1.492638	10.081535	-0.195418	-0.064708	-0.059167	0.233075	0.744317	-0.681296	0.917991	-0.003533	-0.143313	0.369786	0	0
64485	1.809217	-0.800021	10.096805	-0.091751	-0.027959	-0.017516	0.232013	0.744184	-0.680233	0.918008	-0.004301	-0.143950	0.369487	0	0
64486	1.920552	-0.760405	9.964112	-0.023773	-0.080429	-0.024283	0.230425	0.744747	-0.681251	0.918007	-0.004164	-0.144840	0.369143	0	0
64487	2.181865	-0.690135	10.013137	-0.002277	-0.059512	-0.024116	0.229634	0.744336	-0.681505	0.918007	-0.003985	-0.145433	0.368914	0	0
64488	2.345881	-0.706806	9.699086	-0.095344	-0.023696	-0.001800	0.229088	0.746000	-0.679385	0.918004	-0.004748	-0.146065	0.368662	0	0
64489	2.393016	-0.857409	9.336435	-0.233145	-0.036811	0.005923	0.229603	0.748905	-0.679888	0.917911	-0.006810	-0.147301	0.368369	0	0
64490	2.468917	-1.045929	9.232670	-0.283271	-0.078807	0.000060	0.226953	0.750860	-0.682447	0.917802	-0.009099	-0.149129	0.367854	0	0
64491	2.564154	-1.225596	8.926951	-0.211684	-0.084007	0.004029	0.226922	0.756399	-0.682653	0.917636	-0.010784	-0.150718	0.367575	0	0
64492	2.685350	-1.163829	8.984298	-0.109763	-0.115543	0.010801	0.224259	0.758629	-0.681674	0.917445	-0.011365	-0.152243	0.367408	0	0
64493	2.725423	-0.962181	8.957430	-0.064155	-0.105064	0.020894	0.222139	0.759333	-0.682158	0.917196	-0.011635	-0.153484	0.367505	0	0
64494	2.561167	-1.311592	9.113455	-0.043705	-0.113833	0.040371	0.221602	0.760582	-0.682138	0.916904	-0.011663	-0.154745	0.367703	0	0
64495	2.596346	-1.462868	9.286861	0.026026	-0.094639	0.053240	0.219229	0.758379	-0.681076	0.916560	-0.011195	-0.155554	0.368234	0	0
64496	2.553483	-1.378367	9.280993	0.060008	-0.036919	0.074875	0.219235	0.757271	-0.680825	0.916268	-0.010608	-0.155725	0.368904	0	0
64497	2.482613	-1.161081	9.365819	0.109999	-0.045707	0.096419	0.219001	0.753674	-0.683869	0.915847	-0.009618	-0.155770	0.369955	0	0
64498	2.256274	-1.074667	9.517776	0.186112	-0.003644	0.091921	0.217423	0.750912	-0.682301	0.915554	-0.008025	-0.155168	0.370972	0	0
64499	2.148751	-0.926041	9.866506	0.279980	0.029542	0.110404	0.217441	0.746756	-0.680510	0.915205	-0.005781	-0.153889	0.372405	0	0
64500	2.176485	-0.758281	9.738410	0.364143	0.054083	0.109373	0.216422	0.741224	-0.682906	0.914933	-0.002800	-0.152093	0.373841	0	0
64501	2.303899	-0.488619	9.365479	0.391004	0.034873	0.111286	0.217652	0.733739	-0.681690	0.914571	0.000444	-0.150346	0.375441	0	0
64502	2.506888	-0.464145	9.234224	0.368797	-0.001814	0.068642	0.217021	0.728064	-0.681082	0.914347	0.003736	-0.149040	0.376486	0	0
64503	2.650802	-0.608770	9.500502	0.400036	-0.036897	0.066902	0.215748	0.719486	-0.681410	0.914016	0.007411	-0.147913	0.377678	0	0
64504	2.790319	-0.686627	9.565699	0.432353	0.052305	0.067401	0.216041	0.713113	-0.679121	0.913847	0.011080	-0.145870	0.378791	0	0
64505	2.884784	-0.639883	9.361131	0.414584	0.054115	0.046116	0.217143	0.705075	-0.678170	0.913697	0.014583	-0.143853	0.379806	0	0
64506	2.902396	-0.539165	9.306858	0.344856	0.048881	0.033269	0.216647	0.698846	-0.677439	0.913639	0.017513	-0.142165	0.380456	0	0
64507	2.902448	-0.527558	9.169996	0.241204	0.073426	0.014103	0.217998	0.693853	-0.677116	0.913644	0.019415	-0.140626	0.380923	0	0
64508	2.728164	-0.590691	9.317383	0.132096	0.066459	-0.003423	0.219337	0.690244	-0.675863	0.913787	0.020384	-0.139581	0.380914	0	0
64509	2.679771	-0.609084	9.471408	0.001571	0.097948	-0.021876	0.220403	0.688576	-0.675110	0.914006	0.020057	-0.138724	0.380719	0	0
64510	2.498107	-0.689188	9.556173	-0.130749	0.113746	-0.042133	0.220541	0.688854	-0.677073	0.914413	0.018497	-0.138239	0.379995	0	0
64511	2.443356	-0.575980	9.469021	-0.235346	0.124281	-0.055152	0.224362	0.691879	-0.677232	0.914834	0.015949	-0.138035	0.379170	0	0
64512	2.409111	-0.627180	9.156283	-0.343392	0.129667	-0.092922	0.225260	0.696305	-0.676285	0.915486	0.012452	-0.138200	0.377666	0	0
64513	2.519335	-0.743800	9.055452	-0.427418	0.095571	-0.118385	0.226548	0.702253	-0.675984	0.916108	0.008343	-0.138972	0.375983	0	0
64514	2.794292	-0.793698	9.170273	-0.443422	0.080659	-0.148611	0.227709	0.708479	-0.677642	0.916885	0.004187	-0.139950	0.373790	0	0
64515	2.924562	-0.813770	9.231407	-0.432632	0.061407	-0.168032	0.229262	0.714563	-0.677474	0.917606	0.000236	-0.141050	0.371625	0	0
64516	3.054759	-0.839121	9.138662	-0.368089	0.043976	-0.197627	0.228954	0.722181	-0.677655	0.918485	-0.003027	-0.142075	0.369041	0	0
64517	3.087704	-0.955247	9.002452	-0.274972	0.042300	-0.209322	0.230383	0.727297	-0.678281	0.919302	-0.005388	-0.142767	0.366705	0	0
64518	3.053978	-0.940845	8.906772	-0.174645	0.038913	-0.233260	0.229446	0.729657	-0.679291	0.920298	-0.006809	-0.143123	0.364034	0	0
64519	2.854500	-0.804886	8.811516	-0.091359	0.062651	-0.239527	0.231687	0.731584	-0.679699	0.921248	-0.007499	-0.142963	0.361673	0	0
64520	2.837298	-0.843531	8.715083	-0.058252	0.056561	-0.239308	0.231150	0.732002	-0.678246	0.922298	-0.007909	-0.142731	0.359070	0	0
64521	2.745911	-0.798777	8.959131	-0.036744	0.056573	-0.253219	0.232198	0.734350	-0.679024	0.923280	-0.008042	-0.142433	0.356654	0	0
64522	2.732069	-0.711753	9.066002	-0.004582	0.071407	-0.240575	0.231935	0.734075	-0.679023	0.924359	-0.008013	-0.141870	0.354074	0	0
64523	2.637336	-0.455692	9.185127	0.025817	0.074029	-0.236741	0.233252	0.734205	-0.677470	0.925300	-0.007639	-0.141190	0.351890	0	0
64524	2.672101	-0.321323	9.167145	0.023911	0.059967	-0.213878	0.233782	0.734064	-0.677480	0.926275	-0.007351	-0.140628	0.349548	0	0
64525	2.630858	-0.686511	9.196950	0.050728	0.087960	-0.203070	0.234853	0.732535	-0.678297	0.927108	-0.006827	-0.139733	0.347704	0	0
64526	2.456848	-0.711182	9.337565	0.082930	0.072257	-0.209898	0.235388	0.731563	-0.678315	0.928085	-0.006042	-0.138850	0.345459	0	0
64527	2.404354	-0.626260	9.444745	0.127566	0.068716	-0.191050	0.237639	0.730858	-0.677439	0.928844	-0.004749	-0.137866	0.343830	0	0
64528	2.269157	-0.620517	9.405120	0.158762	0.059964	-0.166139	0.238453	0.727253	-0.677226	0.929655	-0.003281	-0.136833	0.342064	0	0
64529	2.334581	-0.587515	9.352059	0.191775	0.066908	-0.142093	0.240048	0.725720	-0.676610	0.930234	-0.001448	-0.135642	0.340973	0	0
64530	2.244286	-0.719169	9.329695	0.218616	0.066949	-0.141897	0.240078	0.719626	-0.675231	0.930958	0.000522	-0.134340	0.339515	0	0
64531	2.340958	-0.710099	9.396260	0.302577	0.051120	-0.116698	0.239037	0.715754	-0.673944	0.931414	0.003406	-0.132918	0.338805	0	0
64532	2.385958	-0.487547	9.138862	0.351771	0.038902	-0.108416	0.240250	0.711731	-0.673479	0.931964	0.006668	-0.131426	0.337824	0	0
64533	2.447943	-0.594338	8.983280	0.333725	0.035329	-0.072469	0.241198	0.706601	-0.671318	0.932226	0.009842	-0.130047	0.337558	0	0
64534	2.331754	-0.986407	9.470072	0.310324	0.031728	-0.058610	0.241361	0.701338	-0.671504	0.932567	0.012682	-0.128767	0.337011	0	0
64535	2.126447	-1.005287	9.851366	0.296726	0.036884	-0.028681	0.242179	0.696902	-0.671036	0.932668	0.015437	-0.127497	0.337101	0	0
64536	1.975540	-0.500977	9.993057	0.240264	0.056064	-0.003324	0.242607	0.691083	-0.670315	0.932855	0.017470	-0.126235	0.336960	0	0
64537	1.747340	0.016820	9.628450	0.131873	0.077932	0.044612	0.244466	0.689272	-0.668921	0.932777	0.018451	-0.125145	0.337528	0	0
64538	1.784773	-0.145219	9.433991	0.065556	0.035038	0.059794	0.244337	0.687610	-0.667233	0.932753	0.018846	-0.124680	0.337744	0	0
64539	2.136585	-0.249077	9.403324	0.033335	0.019190	0.057614	0.244347	0.686087	-0.667641	0.932575	0.019088	-0.124471	0.338299	0	0
64540	2.451274	-0.136612	9.228856	0.097762	0.006899	0.057971	0.245543	0.685527	-0.668058	0.932509	0.019884	-0.124159	0.338551	0	0
64541	2.466613	-0.020981	9.326190	0.144239	0.013859	0.068926	0.245558	0.683866	-0.669515	0.932261	0.021173	-0.123630	0.339347	0	0
64542	2.521700	-0.420789	9.292276	0.146950	0.075081	0.079644	0.245300	0.681651	-0.667831	0.932181	0.022174	-0.122520	0.339907	0	0
64543	2.559609	-0.522139	9.281171	0.129867	0.085520	0.100673	0.245843	0.678046	-0.665911	0.931912	0.023048	-0.121379	0.340994	0	0
64544	2.369119	-0.154227	9.551420	0.102926	0.088964	0.118239	0.247840	0.675819	-0.665439	0.931716	0.023547	-0.120298	0.341876	0	0
64545	2.158018	0.040007	9.605947	0.065349	0.139716	0.132350	0.248503	0.675123	-0.664802	0.931413	0.023600	-0.118879	0.343191	0	0
64546	2.120592	0.213110	9.485685	0.032976	0.133526	0.170912	0.250374	0.671928	-0.664731	0.931090	0.023237	-0.117634	0.344518	0	0
64547	2.342091	0.128802	9.223236	0.041933	0.106405	0.167276	0.251961	0.671919	-0.664231	0.930627	0.023154	-0.116615	0.346119	0	0
64548	2.539435	0.037995	9.133966	0.064366	0.088040	0.149674	0.252097	0.670532	-0.663068	0.930299	0.023271	-0.115678	0.347307	0	0
64549	2.520491	0.095387	8.976164	0.068745	0.073155	0.170821	0.253032	0.668311	-0.661926	0.929771	0.023561	-0.114880	0.348960	0	0
64550	2.222423	0.281040	9.149110	0.068575	0.066128	0.202640	0.254365	0.666919	-0.662353	0.929207	0.023739	-0.114143	0.350689	0	0
64551	2.356034	0.058379	9.039646	0.097160	0.025874	0.202619	0.253841	0.665537	-0.661573	0.928499	0.024432	-0.113695	0.352655	0	0
64552	2.547025	0.086065	9.141664	0.104288	0.031036	0.207923	0.253968	0.665674	-0.660133	0.927846	0.025063	-0.113158	0.354499	0	0
64553	2.398614	0.263324	9.310818	0.068465	0.059001	0.220177	0.254634	0.664008	-0.658850	0.927111	0.025366	-0.112513	0.356599	0	0
64554	2.034070	0.273620	9.388587	0.016558	0.080061	0.227034	0.253839	0.664566	-0.659357	0.926445	0.024992	-0.111836	0.358564	0	0
64555	1.836269	0.306180	9.306549	-0.003085	0.083643	0.221685	0.254643	0.661930	-0.657824	0.925741	0.024547	-0.111218	0.360599	0	0
64556	1.801911	0.229448	9.296350	0.018356	0.102883	0.234242	0.255163	0.662896	-0.656774	0.925053	0.024102	-0.110323	0.362663	0	0
64557	1.817242	0.003798	9.481090	0.077439	0.130869	0.229432	0.256218	0.661226	-0.652878	0.924343	0.024223	-0.108976	0.364867	0	0
64558	1.684835	0.062401	9.430030	0.125849	0.167700	0.221159	0.258075	0.659553	-0.651352	0.923729	0.024553	-0.107085	0.366953	0	0
64559	1.372017	0.209846	9.655539	0.129501	0.216757	0.214433	0.261001	0.657738	-0.652462	0.923138	0.024852	-0.104745	0.369090	0	0
64560	1.088671	0.428986	9.804708	0.057936	0.286749	0.229272	0.263394	0.656756	-0.653817	0.922612	0.024111	-0.102006	0.371216	0	0
64561	0.865953	0.353537	9.733660	0.009663	0.267600	0.215686	0.266570	0.655768	-0.652042	0.922078	0.023107	-0.099630	0.373246	0	0
64562	1.215138	-0.105056	9.316793	0.024138	0.230936	0.178460	0.270396	0.655607	-0.648304	0.921667	0.022314	-0.097516	0.374863	0	0
64563	1.652548	-0.408031	9.674855	0.131639	0.204631	0.129602	0.272521	0.653517	-0.647179	0.921350	0.022745	-0.095238	0.376200	0	0
64564	1.521607	-0.497124	10.095558	0.233756	0.246668	0.104075	0.275440	0.651146	-0.645282	0.921170	0.023896	-0.092174	0.377331	0	0
64565	1.139919	-0.531351	10.514250	0.278463	0.246715	0.099213	0.277442	0.647257	-0.643518	0.920953	0.025532	-0.088937	0.378529	0	0
64566	1.053403	-0.479545	10.717479	0.260602	0.259837	0.090350	0.281565	0.643079	-0.642575	0.920807	0.026893	-0.085645	0.379548	0	0
64567	1.493537	-0.393652	10.825226	0.225744	0.192372	0.059775	0.285417	0.640011	-0.641485	0.920683	0.028265	-0.083088	0.380316	0	0
64568	1.716578	-0.265979	10.670951	0.176545	0.171334	0.055778	0.287288	0.636677	-0.641023	0.920603	0.029217	-0.080920	0.380905	0	0
64569	1.553964	-0.043414	10.674912	0.101405	0.111905	0.035724	0.289939	0.635277	-0.640030	0.920531	0.029764	-0.079566	0.381322	0	0
64570	1.367600	-0.438942	10.638325	-0.007824	0.101418	0.047202	0.288877	0.635698	-0.639747	0.920477	0.029292	-0.078742	0.381658	0	0
64571	1.201571	-0.690499	10.540729	-0.149143	0.069998	0.028436	0.290190	0.637214	-0.639228	0.920471	0.027679	-0.078720	0.381798	0	0
64572	1.213410	-0.382986	10.452832	-0.295835	0.031509	0.011428	0.291892	0.640944	-0.639872	0.920577	0.024850	-0.079627	0.381550	0	0
64573	1.359284	-0.246868	10.503611	-0.356796	-0.003599	0.026700	0.290538	0.647045	-0.641362	0.920560	0.021595	-0.081066	0.381486	0	0
64574	1.337831	-0.538387	10.291347	-0.349686	-0.029806	0.033658	0.289990	0.650372	-0.641583	0.920520	0.018486	-0.082746	0.381384	0	0
64575	1.472305	-0.631989	9.914177	-0.322729	-0.024474	0.019724	0.288371	0.654811	-0.639942	0.920485	0.015618	-0.084240	0.381270	0	0
64576	1.709581	-0.538234	9.716127	-0.294024	-0.036713	0.005742	0.288083	0.659244	-0.640418	0.920518	0.013071	-0.085764	0.380947	0	0
64577	1.821128	-0.467490	9.538126	-0.345951	-0.026259	0.021248	0.287658	0.665480	-0.642837	0.920459	0.009994	-0.087361	0.380820	0	0
64578	1.908511	-0.405546	9.566925	-0.350487	-0.050807	0.027280	0.285917	0.669505	-0.643557	0.920386	0.006960	-0.089229	0.380629	0	0
64579	2.019245	-0.450076	9.445287	-0.299420	-0.024540	0.023301	0.287343	0.675453	-0.644829	0.920297	0.004310	-0.090636	0.380552	0	0
64580	1.960213	-0.607692	9.665098	-0.161665	-0.071747	0.010016	0.285730	0.679477	-0.644371	0.920252	0.003107	-0.091975	0.380351	0	0
64581	1.498922	-0.618338	9.726638	0.006566	-0.021726	0.018608	0.285461	0.680033	-0.643969	0.920165	0.003268	-0.092191	0.380507	0	0
64582	1.345546	-1.114110	9.241578	0.148156	-0.004828	-0.014709	0.284813	0.678236	-0.645024	0.920261	0.004685	-0.091735	0.380371	0	0
64583	1.639735	-0.167954	9.495067	0.253722	-0.045180	-0.025442	0.284160	0.677133	-0.645811	0.920306	0.007246	-0.091223	0.380345	0	0
64584	1.485350	-0.484120	9.536025	0.053442	0.017843	-0.040791	0.284308	0.674362	-0.645579	0.920523	0.007729	-0.090917	0.379884	0	0
64585	1.175229	-0.623947	9.426536	-0.143511	-0.003142	-0.020206	0.285092	0.675188	-0.644011	0.920611	0.006464	-0.091525	0.379547	0	0
64586	1.098038	-0.956997	9.649294	-0.163292	0.002049	-0.005401	0.285869	0.678646	-0.644774	0.920691	0.004980	-0.092189	0.379215	0	0
64587	1.126754	-0.995516	9.711092	-0.099775	-0.011945	-0.009413	0.284393	0.680869	-0.642896	0.920725	0.004123	-0.092705	0.379017	0	0
64588	1.122248	-0.952022	9.764506	-0.032701	-0.008453	-0.002734	0.284393	0.681562	-0.643937	0.920773	0.003879	-0.092970	0.378839	0	0
64589	1.311944	-0.770171	9.938006	0.015594	-0.016407	-0.004197	0.283991	0.681979	-0.643141	0.920777	0.004084	-0.093085	0.378797	0	0
64590	1.341487	-0.697624	10.140472	0.047681	-0.024372	0.015395	0.284409	0.680040	-0.646048	0.920735	0.004625	-0.093193	0.378868	0	0
64591	1.309140	-0.827583	10.033507	0.054872	-0.027821	0.009253	0.283735	0.681150	-0.644193	0.920676	0.005214	-0.093260	0.378987	0	0
64592	1.563665	-0.674859	9.499509	0.020972	-0.015538	0.006373	0.284143	0.679070	-0.644089	0.920674	0.005484	-0.093387	0.378957	0	0
64593	1.616697	-0.691758	9.614221	-0.091768	0.026368	0.016255	0.284404	0.680454	-0.645127	0.920646	0.004508	-0.093510	0.379007	0	0
64594	1.533424	-0.854715	9.598645	-0.195561	0.031616	0.018153	0.283592	0.683228	-0.644563	0.920652	0.002596	-0.094024	0.378884	0	0
64595	1.847526	-0.832840	9.687516	-0.231501	-0.017542	0.034364	0.285035	0.684882	-0.643783	0.920513	0.000480	-0.095081	0.378966	0	0
64596	1.890473	-0.557560	9.363446	-0.218900	0.057723	0.050640	0.285281	0.688481	-0.644275	0.920414	-0.001778	-0.095442	0.379112	0	0
64597	1.844921	-0.848310	9.341269	-0.102776	-0.014018	0.070567	0.285661	0.690971	-0.643601	0.920135	-0.002751	-0.095979	0.379648	0	0
64598	1.634036	-0.975079	9.822314	-0.025887	0.040179	0.085449	0.285390	0.692635	-0.644366	0.919890	-0.003201	-0.095768	0.380290	0	0
64599	1.691909	-0.985270	9.783243	0.020597	0.017425	0.089211	0.285792	0.691247	-0.643469	0.919572	-0.003179	-0.095546	0.381115	0	0
64600	1.688341	-0.794233	9.321610	0.027718	0.057692	0.122944	0.285146	0.689036	-0.644398	0.919198	-0.003237	-0.094969	0.382159	0	0
64601	1.762085	-0.592288	8.691198	0.013438	0.075260	0.138797	0.287008	0.687364	-0.644312	0.918742	-0.003544	-0.094243	0.383430	0	0
64602	1.897804	-0.873600	9.071340	-0.047412	0.078650	0.129448	0.285546	0.688895	-0.644929	0.918361	-0.004380	-0.093760	0.384451	0	0
64603	1.973882	-0.725352	9.764571	-0.085249	0.018045	0.150093	0.287136	0.688887	-0.645477	0.917800	-0.005378	-0.093940	0.385733	0	0
64604	1.926853	-0.886113	9.772742	-0.078050	0.071423	0.155607	0.286469	0.689999	-0.645980	0.917309	-0.006493	-0.093640	0.386954	0	0
64605	1.841788	-0.955835	9.565981	-0.067373	0.013743	0.157254	0.285803	0.690001	-0.644660	0.916712	-0.007312	-0.093792	0.388316	0	0
64606	1.749918	-0.971865	9.595430	-0.039615	0.015533	0.152199	0.285534	0.691388	-0.645821	0.916183	-0.007857	-0.093854	0.389535	0	0
64607	1.696966	-0.956189	9.867653	-0.017217	0.003288	0.134708	0.285798	0.691248	-0.645303	0.915663	-0.008153	-0.093909	0.390737	0	0
64608	1.542534	-0.944896	10.020531	-0.027969	0.012044	0.136469	0.287114	0.692903	-0.645830	0.915194	-0.008564	-0.093958	0.391814	0	0
64609	1.518597	-0.920199	10.170033	-0.049374	-0.007179	0.111579	0.284873	0.691254	-0.645812	0.914749	-0.009094	-0.094235	0.392774	0	0
64610	1.514016	-0.882016	10.059955	-0.064577	-0.007163	0.113243	0.285263	0.692913	-0.646326	0.914341	-0.009740	-0.094606	0.393617	0	0
64611	1.586522	-0.868607	9.910471	-0.045592	-0.024544	0.069244	0.284467	0.692640	-0.645531	0.914045	-0.010128	-0.095030	0.394194	0	0
64612	1.567226	-0.863799	9.860221	-0.031267	-0.028020	0.067581	0.283663	0.694306	-0.645371	0.913799	-0.010344	-0.095464	0.394653	0	0
64613	1.492520	-0.843832	9.906760	-0.020460	-0.031464	0.050050	0.284861	0.693469	-0.645790	0.913573	-0.010456	-0.095854	0.395079	0	0
64614	1.380202	-0.679390	9.909620	-0.002562	-0.031430	0.050248	0.282340	0.694314	-0.645481	0.913392	-0.010380	-0.096207	0.395413	0	0
64615	1.409677	-0.607666	9.842895	0.020754	-0.034895	0.039838	0.280764	0.692800	-0.646520	0.913207	-0.010089	-0.096466	0.395785	0	0
64616	1.428272	-0.704444	9.704627	0.072677	-0.034848	0.036670	0.280769	0.691830	-0.646399	0.913079	-0.009298	-0.096554	0.396078	0	0
64617	1.485458	-0.810823	9.671666	0.119240	-0.043569	0.026365	0.279447	0.691699	-0.646511	0.912947	-0.008060	-0.096503	0.396422	0	0
64618	1.490296	-0.808558	9.638002	0.160515	-0.026881	0.006459	0.279985	0.690034	-0.646143	0.912951	-0.006470	-0.096173	0.396521	0	0
64619	1.500293	-0.760603	9.614433	0.187413	-0.013729	-0.001220	0.279741	0.686435	-0.646306	0.912958	-0.004701	-0.095580	0.396674	0	0
64620	1.558564	-0.713260	9.513532	0.199939	-0.005860	0.004181	0.277902	0.683952	-0.646041	0.912984	-0.002831	-0.094902	0.396794	0	0
64621	1.664769	-0.721175	9.555785	0.201737	-0.026004	-0.004725	0.277257	0.680909	-0.646061	0.912987	-0.000877	-0.094364	0.396926	0	0
64622	1.727809	-0.687773	9.627728	0.148001	-0.029572	0.003668	0.277274	0.677585	-0.645440	0.912986	0.000613	-0.094109	0.396988	0	0
64623	1.776029	-0.702229	9.742510	0.079034	-0.017417	0.019932	0.278075	0.675503	-0.643901	0.912894	0.001393	-0.093981	0.397227	0	0
64624	1.742024	-0.730739	9.771317	0.015459	-0.001715	0.034509	0.278344	0.675364	-0.644824	0.912799	0.001533	-0.093999	0.397442	0	0
64625	1.698195	-0.778753	9.689426	-0.041812	-0.003456	0.037615	0.275823	0.676070	-0.644385	0.912651	0.001138	-0.094224	0.397728	0	0
64626	1.760677	-0.818022	9.592299	-0.081123	0.000057	0.028505	0.275688	0.676763	-0.644769	0.912582	0.000396	-0.094609	0.397798	0	0
64627	1.852324	-0.850002	9.634336	-0.082847	-0.010525	0.014276	0.276304	0.677319	-0.645447	0.912520	-0.000323	-0.095063	0.397833	0	0
64628	1.886035	-0.866795	9.734795	-0.066822	-0.012335	0.028469	0.275773	0.677599	-0.645436	0.912441	-0.000887	-0.095504	0.397908	0	0
64629	1.917112	-0.908179	9.652335	-0.043422	0.003486	0.004889	0.274719	0.677328	-0.646209	0.912428	-0.001291	-0.095676	0.397893	0	0
64630	1.808397	-0.914588	9.638779	-0.031009	-0.001782	0.028784	0.273902	0.680655	-0.645116	0.912361	-0.001571	-0.095877	0.397997	0	0
64631	1.799333	-0.832618	9.678254	-0.052445	0.004347	0.021619	0.275228	0.680371	-0.645400	0.912283	-0.002075	-0.096078	0.398127	0	0
64632	1.792957	-0.712212	9.708534	-0.082831	0.020963	0.018840	0.274693	0.681343	-0.645252	0.912277	-0.002910	-0.096278	0.398087	0	0
64633	1.771796	-0.630449	9.649571	-0.107894	0.020964	0.023088	0.273890	0.683009	-0.645616	0.912206	-0.003983	-0.096550	0.398175	0	0
64634	1.819876	-0.655378	9.485438	-0.102552	-0.001771	0.026553	0.274143	0.684945	-0.645338	0.912146	-0.004915	-0.097035	0.398183	0	0
64635	1.896674	-0.714413	9.253369	-0.082778	-0.008701	0.010781	0.274942	0.684526	-0.646140	0.912094	-0.005622	-0.097481	0.398183	0	0
64636	1.934752	-0.796147	9.365062	-0.080944	-0.017447	-0.005129	0.275065	0.686741	-0.647168	0.912150	-0.006265	-0.098024	0.397912	0	0
64637	1.837975	-0.837231	9.841300	-0.093524	0.029698	0.007297	0.274921	0.687710	-0.645323	0.912148	-0.007215	-0.098165	0.397866	0	0
64638	1.658057	-0.676512	10.027359	-0.106021	0.078695	0.010991	0.274375	0.690066	-0.644505	0.912229	-0.008485	-0.097930	0.397713	0	0
64639	1.483020	-0.502023	10.009245	-0.111349	0.061275	-0.001359	0.274909	0.690064	-0.645823	0.912289	-0.009711	-0.097854	0.397568	0	0
64640	1.511531	-0.554825	10.078158	-0.088982	0.042118	-0.013578	0.274949	0.692140	-0.647748	0.912425	-0.010655	-0.097886	0.397222	0	0
64641	1.753376	-0.838415	9.983885	-0.023666	0.040339	-0.013237	0.276270	0.692409	-0.647634	0.912519	-0.010982	-0.097654	0.397054	0	0
64642	1.900493	-0.850518	9.547458	0.042683	0.057938	-0.026825	0.277310	0.692539	-0.642411	0.912737	-0.010774	-0.097020	0.396714	0	0
64643	1.934116	-0.872767	9.436355	0.099981	0.029999	-0.039739	0.276917	0.691849	-0.642281	0.912938	-0.009900	-0.096398	0.396425	0	0
64644	1.851773	-0.905827	9.427072	0.135761	0.020412	-0.040376	0.277456	0.691016	-0.643738	0.913185	-0.008681	-0.095739	0.396046	0	0
64645	1.740882	-0.876374	9.337037	0.119649	0.017826	-0.036936	0.277083	0.687973	-0.645727	0.913362	-0.007578	-0.095153	0.395801	0	0
64646	1.567343	-0.831632	9.367889	0.074828	-0.008416	-0.026723	0.279085	0.685192	-0.645785	0.913521	-0.006814	-0.094997	0.395485	0	0
64647	1.427322	-0.830176	9.486882	0.017493	-0.017190	-0.016559	0.278000	0.686025	-0.639605	0.913576	-0.006528	-0.095132	0.395332	0	0
