# Supplementary material for: Identification of Haptic Based Guiding Using Hard Reins
Source: PLoS One. 2015 Jul 22;10(7):e0132020. doi: 10.1371/journal.pone.0132020 (PMC4511788; doi:10.1371/journal.pone.0132020)
Supplement: S1 File — (ZIP) [file pone.0132020.s001.zip › MotionData1/Subject1/T5/sync5.txt]

// Start Time: 0
// Sample rate: 50.0Hz
// Scenario: 4.0
// Firmware Version: 2.6.1
Counter	Acc_X	Acc_Y	Acc_Z	Gyr_X	Gyr_Y	Gyr_Z	Mag_X	Mag_Y	Mag_Z	Quat_w	Quat_x	Quat_y	Quat_z	AnalogIn_1	AnalogIn_2
63423	0.768182	9.815464	0.211110	0.033132	-0.010006	0.065434	-0.666856	-0.508959	0.055879	0.333942	0.381856	0.582008	0.635559	0	0
63424	0.793584	9.762521	0.245991	0.033923	0.007608	0.072618	-0.668207	-0.506669	0.056241	0.333147	0.382241	0.582028	0.635727	0	0
63425	0.773761	9.786439	0.259646	0.033227	0.021956	0.067406	-0.669550	-0.506570	0.053265	0.332450	0.382635	0.582017	0.635864	0	0
63426	0.793742	9.757670	0.265291	0.021633	0.055598	0.069350	-0.671700	-0.506970	0.054366	0.331429	0.382643	0.582139	0.636281	0	0
63427	0.820297	9.763008	0.266066	0.021138	0.081697	0.092495	-0.672508	-0.505895	0.051551	0.330271	0.382761	0.582154	0.636798	0	0
63428	0.876873	9.715478	0.229644	0.028602	0.087314	0.083704	-0.675474	-0.502996	0.051680	0.328940	0.382666	0.582372	0.637345	0	0
63429	0.906942	9.672331	0.269409	0.037680	0.105172	0.083841	-0.677085	-0.503236	0.051418	0.327636	0.382637	0.582602	0.637823	0	0
63430	0.994362	9.664207	0.272153	0.009235	0.099956	0.069554	-0.679773	-0.503325	0.051855	0.326398	0.382317	0.582788	0.638479	0	0
63431	1.071693	9.689896	0.363402	0.002293	0.085989	0.057046	-0.680847	-0.503719	0.051583	0.325511	0.382137	0.582831	0.639001	0	0
63432	1.110140	9.710017	0.386095	-0.004408	0.050989	0.032037	-0.682732	-0.502324	0.048247	0.324845	0.381863	0.582914	0.639427	0	0
63433	1.111379	9.639633	0.333704	0.017576	0.040897	0.016132	-0.683009	-0.499483	0.048206	0.324423	0.381782	0.583063	0.639554	0	0
63434	1.150221	9.628194	0.282022	-0.007549	0.030129	0.011557	-0.683003	-0.501650	0.050041	0.324040	0.381528	0.583126	0.639843	0	0
63435	1.153479	9.710794	0.300757	-0.014321	0.016310	-0.007123	-0.684349	-0.500868	0.048176	0.324032	0.381367	0.583078	0.639986	0	0
63436	1.114155	9.744072	0.337816	-0.000046	-0.010242	-0.007242	-0.684882	-0.502290	0.048953	0.323963	0.381274	0.583137	0.640023	0	0
63437	1.075848	9.714241	0.298349	-0.003697	-0.022722	-0.007323	-0.682871	-0.500631	0.048711	0.324143	0.381395	0.583032	0.639955	0	0
63438	1.061663	9.699420	0.317284	-0.008853	-0.031393	-0.018000	-0.682599	-0.501635	0.048948	0.324312	0.381358	0.583000	0.639921	0	0
63439	1.036509	9.747518	0.330593	-0.036240	-0.033751	-0.003952	-0.683269	-0.502327	0.048933	0.324659	0.381464	0.582638	0.640012	0	0
63440	1.036033	9.764497	0.287119	-0.015319	-0.036914	-0.012747	-0.681795	-0.500933	0.048417	0.324845	0.381466	0.582530	0.640015	0	0
63441	1.027129	9.727923	0.306380	-0.010786	-0.029765	-0.012684	-0.681792	-0.502065	0.048380	0.325127	0.381577	0.582377	0.639944	0	0
63442	0.978349	9.741603	0.295150	-0.003567	-0.035887	-0.014459	-0.682198	-0.501436	0.052217	0.325274	0.381601	0.582354	0.639876	0	0
63443	0.973168	9.760931	0.311697	-0.021541	-0.051063	-0.018149	-0.680856	-0.500891	0.051811	0.325757	0.381782	0.582084	0.639768	0	0
63444	0.963827	9.741340	0.299521	-0.003240	-0.047092	-0.028672	-0.680448	-0.502325	0.052168	0.326052	0.381791	0.582084	0.639612	0	0
63445	0.965877	9.760798	0.304252	-0.008822	-0.040223	-0.020690	-0.680044	-0.502259	0.048898	0.326441	0.381928	0.581942	0.639462	0	0
63446	0.984903	9.780565	0.314316	-0.003219	-0.036444	-0.027726	-0.678426	-0.503989	0.048551	0.326658	0.381865	0.581978	0.639355	0	0
63447	1.013189	9.698540	0.310988	-0.005287	-0.028744	-0.016193	-0.679373	-0.502322	0.050930	0.326938	0.381966	0.581879	0.639242	0	0
63448	1.031650	9.732853	0.234263	-0.018297	-0.042516	-0.003064	-0.678025	-0.503331	0.050337	0.327093	0.382039	0.581704	0.639279	0	0
63449	1.006536	9.785811	0.290867	-0.021631	-0.039636	-0.012779	-0.679505	-0.503026	0.050909	0.327476	0.382175	0.581452	0.639230	0	0
63450	0.991560	9.809817	0.304670	-0.026405	-0.042584	-0.003086	-0.678026	-0.503004	0.048442	0.327647	0.382208	0.581233	0.639322	0	0
63451	1.022174	9.730259	0.286952	-0.015909	-0.042780	0.008436	-0.677353	-0.503287	0.047744	0.327892	0.382506	0.580927	0.639297	0	0
63452	1.039862	9.694165	0.287767	-0.016579	-0.044344	-0.000420	-0.676140	-0.504623	0.049184	0.328028	0.382606	0.580750	0.639328	0	0
63453	1.031357	9.761989	0.325511	-0.018313	-0.038979	-0.002161	-0.677485	-0.504322	0.049754	0.328327	0.382811	0.580481	0.639296	0	0
63454	1.012361	9.742223	0.325077	-0.003905	-0.047706	-0.003935	-0.676276	-0.504214	0.050016	0.328443	0.382941	0.580395	0.639236	0	0
63455	1.002918	9.725055	0.296029	-0.003965	-0.040684	-0.000350	-0.678557	-0.504961	0.047840	0.328686	0.383214	0.580205	0.639120	0	0
63456	1.016683	9.761718	0.281731	-0.011015	-0.028209	-0.003833	-0.677617	-0.504989	0.048101	0.328700	0.383183	0.580147	0.639185	0	0
63457	1.036036	9.762068	0.272694	-0.005781	-0.033629	0.001449	-0.677082	-0.503862	0.047859	0.328897	0.383415	0.579962	0.639111	0	0
63458	1.050782	9.752625	0.278032	-0.005804	-0.023026	0.004166	-0.678693	-0.504681	0.048123	0.328807	0.383412	0.579925	0.639193	0	0
63459	1.075388	9.743368	0.336632	-0.009352	-0.015919	0.003310	-0.679233	-0.503822	0.048293	0.328903	0.383530	0.579769	0.639214	0	0
63460	1.070251	9.757840	0.336365	-0.003961	-0.017652	0.003316	-0.677485	-0.503847	0.047591	0.328786	0.383499	0.579762	0.639300	0	0
63461	1.031618	9.747427	0.315999	0.009589	-0.006874	0.003437	-0.678693	-0.504684	0.048259	0.328757	0.383622	0.579756	0.639246	0	0
63462	1.054206	9.704136	0.288132	0.010383	0.010738	0.010623	-0.677219	-0.503154	0.048019	0.328368	0.383494	0.579909	0.639384	0	0
63463	1.102546	9.714726	0.313608	-0.000270	0.012562	0.005285	-0.677751	-0.504800	0.046202	0.328252	0.383472	0.579897	0.639468	0	0
63464	1.084654	9.762956	0.324732	-0.005773	0.031898	0.012465	-0.678837	-0.501394	0.047006	0.327776	0.383153	0.580017	0.639795	0	0
63465	1.104076	9.763309	0.337362	-0.004329	0.036896	0.026643	-0.680715	-0.502166	0.045505	0.327397	0.383085	0.579977	0.640065	0	0
63466	1.118545	9.763570	0.316138	-0.004320	0.038675	0.026651	-0.680711	-0.503440	0.045464	0.326784	0.382809	0.580075	0.640456	0	0
63467	1.095029	9.731586	0.342138	0.006314	0.033297	0.031961	-0.682325	-0.503110	0.045085	0.326351	0.382829	0.580070	0.640668	0	0
63468	1.099169	9.763219	0.317953	0.009945	0.040440	0.032016	-0.682866	-0.501940	0.044040	0.325630	0.382613	0.580248	0.641003	0	0
63469	1.127641	9.797725	0.342640	0.013195	0.057856	0.048043	-0.684478	-0.501894	0.043652	0.324925	0.382592	0.580306	0.641321	0	0
63470	1.151395	9.815145	0.299906	0.009550	0.057782	0.049794	-0.684475	-0.503023	0.043479	0.323996	0.382369	0.580467	0.641778	0	0
63471	1.194623	9.832921	0.286655	0.018786	0.068705	0.042811	-0.686360	-0.501540	0.042460	0.323239	0.382266	0.580615	0.642087	0	0
63472	1.247910	9.829029	0.252210	0.031276	0.075793	0.048189	-0.687030	-0.502003	0.038641	0.322100	0.381960	0.580997	0.642496	0	0
63473	1.200552	9.765046	0.200687	0.034727	0.077442	0.054413	-0.687571	-0.500531	0.036789	0.321156	0.381919	0.581230	0.642782	0	0
63474	1.135517	9.608487	0.105988	0.027923	0.098973	0.043944	-0.689993	-0.499639	0.037391	0.319911	0.381418	0.581686	0.643288	0	0
63475	0.988533	9.552403	0.022460	-0.016114	0.103947	0.042990	-0.693494	-0.497781	0.040215	0.319080	0.380976	0.581721	0.643930	0	0
63476	0.889929	9.652586	0.129413	-0.063739	0.142573	0.046639	-0.694698	-0.499408	0.038270	0.317891	0.379898	0.581725	0.645150	0	0
63477	0.834599	9.908934	0.344844	-0.087100	0.167231	0.048488	-0.696311	-0.498557	0.033688	0.316926	0.378850	0.581483	0.646458	0	0
63478	0.747345	9.912208	0.363807	-0.028806	0.228559	0.033168	-0.698326	-0.498436	0.030448	0.315162	0.377222	0.582046	0.647764	0	0
63479	0.628527	9.672144	0.361972	0.032463	0.295458	0.009070	-0.700477	-0.498009	0.026403	0.313253	0.375487	0.583128	0.648725	0	0
63480	0.628126	9.543453	0.189606	0.016571	0.370780	-0.022315	-0.704242	-0.497363	0.026740	0.310863	0.372767	0.584615	0.650103	0	0
63481	0.586836	9.797609	0.232160	0.012766	0.412182	-0.007919	-0.707997	-0.499435	0.022088	0.308450	0.370100	0.585986	0.651540	0	0
63482	0.488880	10.135731	0.513070	0.048567	0.418536	-0.000693	-0.709611	-0.498116	0.015615	0.305526	0.367296	0.587718	0.652944	0	0
63483	0.346899	10.235134	0.693324	0.147854	0.446209	-0.007254	-0.712837	-0.498035	0.015383	0.302404	0.364807	0.590054	0.653685	0	0
63484	0.290735	9.996196	0.585075	0.225391	0.516845	-0.033057	-0.716340	-0.494778	0.012807	0.298525	0.361756	0.593284	0.654240	0	0
63485	0.476712	9.654840	0.528361	0.242847	0.615472	-0.096050	-0.720100	-0.495168	0.008890	0.294620	0.357893	0.597036	0.654722	0	0
63486	0.857125	9.285455	0.468196	0.240611	0.685718	-0.168169	-0.723058	-0.494160	0.005009	0.290578	0.352979	0.601276	0.655315	0	0
63487	1.183521	9.077744	0.441263	0.239474	0.749969	-0.249159	-0.725073	-0.494702	0.005968	0.286849	0.347268	0.605874	0.655774	0	0
63488	1.432308	9.133247	0.525512	0.193895	0.708306	-0.269077	-0.726682	-0.495451	0.003240	0.283496	0.341451	0.610132	0.656339	0	0
63489	1.552439	9.412166	0.421174	0.130869	0.629863	-0.282189	-0.725602	-0.496464	-0.003068	0.281050	0.335979	0.613711	0.656878	0	0
63490	1.467998	9.507734	0.379345	0.100516	0.579368	-0.300274	-0.728550	-0.498285	-0.013302	0.278953	0.330494	0.617044	0.657431	0	0
63491	1.291708	9.460828	0.282812	0.058800	0.552137	-0.292579	-0.725586	-0.500077	-0.018432	0.277266	0.325240	0.619908	0.658070	0	0
63492	1.126415	9.496677	0.354502	-0.037289	0.570159	-0.263557	-0.725173	-0.502632	-0.024782	0.275443	0.319661	0.622120	0.659480	0	0
63493	1.121057	9.797628	0.559094	-0.129463	0.605421	-0.210592	-0.726237	-0.505207	-0.034927	0.273466	0.314021	0.623573	0.661637	0	0
63494	1.186620	10.058591	0.713203	-0.102615	0.618876	-0.169783	-0.726493	-0.508570	-0.042384	0.270907	0.308497	0.625136	0.663810	0	0
63495	1.181009	10.075468	0.578096	0.016485	0.617545	-0.147312	-0.728366	-0.510544	-0.047055	0.267958	0.303544	0.627334	0.665215	0	0
63496	1.199243	9.735909	0.369376	0.073418	0.616432	-0.155083	-0.728632	-0.510979	-0.052512	0.264757	0.298581	0.629960	0.666261	0	0
63497	1.196588	9.473656	0.173876	0.029931	0.587436	-0.148316	-0.730243	-0.510946	-0.058482	0.261938	0.293838	0.632116	0.667440	0	0
63498	1.040801	9.499955	0.125566	-0.045683	0.560209	-0.152229	-0.730505	-0.512485	-0.065199	0.259394	0.288921	0.633746	0.669033	0	0
63499	0.943449	9.784663	0.260053	-0.127943	0.534468	-0.110210	-0.731302	-0.514540	-0.073561	0.257096	0.284344	0.634554	0.671112	0	0
63500	1.042975	10.170054	0.443153	-0.136705	0.537319	-0.119986	-0.732369	-0.516372	-0.079053	0.254722	0.279526	0.635380	0.673257	0	0
63501	1.082744	10.253323	0.515963	-0.022897	0.554608	-0.132793	-0.734787	-0.515849	-0.087040	0.252135	0.274921	0.636965	0.674627	0	0
63502	1.055581	10.007621	0.338845	0.097167	0.570921	-0.176496	-0.733038	-0.516581	-0.087765	0.249260	0.270086	0.639564	0.675189	0	0
63503	1.000201	9.596327	0.157295	0.083712	0.605276	-0.204576	-0.734638	-0.520124	-0.092217	0.246520	0.264933	0.642141	0.675791	0	0
63504	0.901269	9.463447	0.222665	0.032744	0.591915	-0.185346	-0.733962	-0.520867	-0.097559	0.243714	0.259711	0.644332	0.676749	0	0
63505	0.829424	9.816598	0.424822	-0.063511	0.519629	-0.099474	-0.733285	-0.521845	-0.104950	0.241180	0.255436	0.645380	0.678284	0	0
63506	0.753757	10.208502	0.429173	-0.076423	0.485609	-0.094427	-0.735164	-0.521935	-0.111465	0.238706	0.251233	0.646299	0.679852	0	0
63507	0.691053	10.071417	0.428283	0.085343	0.467269	-0.088713	-0.738116	-0.523104	-0.113102	0.236050	0.247726	0.648169	0.680286	0	0
63508	0.588375	9.603430	0.260152	0.112465	0.455164	-0.093964	-0.736505	-0.522241	-0.115271	0.233298	0.244183	0.650261	0.680520	0	0
63509	0.437718	9.367636	0.180275	0.022471	0.486244	-0.087814	-0.737981	-0.522689	-0.118944	0.230653	0.240395	0.651715	0.681378	0	0
63510	0.272840	9.641412	0.351289	-0.071445	0.476324	-0.078427	-0.739990	-0.524213	-0.124552	0.228086	0.236364	0.652536	0.682866	0	0
63511	0.144122	10.049366	0.541658	-0.071406	0.460456	-0.083826	-0.740790	-0.525768	-0.130038	0.225797	0.232550	0.653250	0.684252	0	0
63512	0.101855	10.230676	0.582324	-0.010511	0.449191	-0.074865	-0.741188	-0.526247	-0.139579	0.223216	0.228841	0.654390	0.685259	0	0
63513	0.118962	10.090175	0.506876	0.057498	0.444963	-0.060530	-0.742264	-0.525556	-0.143900	0.220563	0.225564	0.655870	0.685789	0	0
63514	0.100105	9.815507	0.474668	0.032094	0.426833	-0.055405	-0.742529	-0.526305	-0.148006	0.217899	0.222232	0.657177	0.686477	0	0
63515	0.105486	9.793759	0.506291	-0.020846	0.402687	-0.031856	-0.743873	-0.526614	-0.145549	0.215493	0.219253	0.657938	0.687465	0	0
63516	0.048901	9.962670	0.539390	-0.033741	0.375755	-0.025876	-0.745210	-0.528477	-0.149406	0.213124	0.216338	0.658586	0.688506	0	0
63517	0.058384	9.972552	0.534792	-0.003357	0.359877	-0.020580	-0.746692	-0.526638	-0.153958	0.210880	0.213758	0.659331	0.689290	0	0
63518	0.031584	9.860396	0.549259	0.005237	0.352485	-0.006445	-0.748036	-0.526397	-0.156929	0.208423	0.211191	0.660143	0.690051	0	0
63519	-0.011046	9.813500	0.567563	-0.013194	0.350155	0.009407	-0.748844	-0.525306	-0.160424	0.206051	0.208849	0.660719	0.690924	0	0
63520	0.052278	9.787939	0.504703	-0.003991	0.373436	0.006037	-0.750183	-0.526588	-0.164943	0.203390	0.206201	0.661463	0.691795	0	0
63521	0.129978	9.784496	0.528778	0.008328	0.364437	0.014841	-0.754488	-0.524718	-0.167963	0.200838	0.203834	0.662188	0.692548	0	0
63522	0.139175	9.804080	0.495211	0.033889	0.350821	-0.001081	-0.752604	-0.525117	-0.170993	0.198299	0.201373	0.663143	0.693086	0	0
63523	0.162079	9.751089	0.505943	0.051597	0.338306	0.007732	-0.754080	-0.525596	-0.173305	0.195876	0.199221	0.664113	0.693468	0	0
63524	0.165671	9.688033	0.477641	0.026648	0.340092	-0.001173	-0.757307	-0.524894	-0.175968	0.193419	0.196815	0.664979	0.694015	0	0
63525	0.133496	9.726295	0.507660	0.000676	0.326714	-0.008408	-0.757574	-0.524935	-0.180050	0.191281	0.194532	0.665589	0.694665	0	0
63526	0.117586	9.920218	0.532189	-0.012746	0.293930	-0.017506	-0.758378	-0.525235	-0.184679	0.189318	0.192258	0.666110	0.695337	0	0
63527	0.037352	10.054710	0.533526	0.026773	0.267631	-0.019306	-0.758913	-0.526091	-0.183884	0.187597	0.190358	0.666798	0.695666	0	0
63528	0.014558	9.971750	0.466049	0.080274	0.265838	-0.000574	-0.759316	-0.525905	-0.185371	0.185540	0.188580	0.667864	0.695680	0	0
63529	0.120955	9.726052	0.372469	0.064503	0.261714	0.017021	-0.759317	-0.525295	-0.187257	0.183531	0.187033	0.668725	0.695803	0	0
63530	0.193237	9.622974	0.353799	-0.003431	0.230638	0.028091	-0.762543	-0.524530	-0.192640	0.181644	0.185515	0.669086	0.696357	0	0
63531	0.276959	9.690047	0.428081	-0.037593	0.209156	0.022519	-0.762548	-0.522800	-0.193945	0.180137	0.184181	0.669122	0.697068	0	0
63532	0.275523	9.772568	0.494818	-0.004733	0.166544	0.031185	-0.763488	-0.522052	-0.200853	0.178660	0.183128	0.669345	0.697511	0	0
63533	0.255406	9.801329	0.445838	0.005735	0.145906	0.006336	-0.763889	-0.522691	-0.203456	0.177608	0.182203	0.669594	0.697783	0	0
63534	0.245754	9.806014	0.488838	0.005778	0.135327	0.002733	-0.764158	-0.522396	-0.203715	0.176529	0.181206	0.669881	0.698041	0	0
63535	0.231595	9.781477	0.454887	-0.003433	0.097866	0.004238	-0.765774	-0.521874	-0.200140	0.175829	0.180586	0.669982	0.698281	0	0
63536	0.212754	9.759290	0.488178	-0.020296	0.075864	0.025266	-0.766583	-0.520692	-0.201454	0.175049	0.180119	0.669937	0.698641	0	0
63537	0.217960	9.737533	0.464429	-0.020105	0.065416	0.016359	-0.766712	-0.522023	-0.205035	0.174512	0.179777	0.669841	0.698956	0	0
63538	0.208976	9.698525	0.442782	-0.021855	0.054819	0.012754	-0.766984	-0.520846	-0.206627	0.173949	0.179357	0.669773	0.699269	0	0
63539	0.198187	9.751737	0.432420	-0.025009	0.028648	-0.008641	-0.767518	-0.521960	-0.206929	0.173841	0.179096	0.669623	0.699506	0	0
63540	0.103588	9.881115	0.457429	-0.015893	-0.017201	-0.021268	-0.767785	-0.522866	-0.204233	0.174002	0.178976	0.669528	0.699587	0	0
63541	0.012080	9.966845	0.417864	0.010269	-0.030156	0.007923	-0.767786	-0.522580	-0.204359	0.174110	0.179299	0.669494	0.699511	0	0
63542	0.052047	9.904449	0.400303	0.004708	-0.019730	0.015924	-0.767117	-0.521601	-0.204472	0.173982	0.179473	0.669474	0.699517	0	0
63543	0.100767	9.776673	0.438872	-0.003997	-0.017760	0.005294	-0.767928	-0.519859	-0.205495	0.174051	0.179666	0.669367	0.699553	0	0
63544	0.111545	9.725891	0.461251	-0.001248	-0.012380	0.004452	-0.768728	-0.522153	-0.203518	0.173967	0.179703	0.669339	0.699591	0	0
63545	0.174356	9.729454	0.419821	-0.011273	-0.019660	0.007897	-0.768734	-0.520479	-0.202374	0.174044	0.179914	0.669173	0.699676	0	0
63546	0.207771	9.747048	0.367753	0.003376	-0.032587	-0.003640	-0.769807	-0.521021	-0.202379	0.174143	0.180047	0.669157	0.699633	0	0
63547	0.182438	9.804853	0.385798	0.013393	-0.042129	-0.009855	-0.769807	-0.520986	-0.203876	0.174450	0.180338	0.669157	0.699481	0	0
63548	0.098859	9.866457	0.402026	-0.004006	-0.061145	-0.002059	-0.768732	-0.521344	-0.201722	0.174741	0.180667	0.669036	0.699439	0	0
63549	0.051160	9.826749	0.396048	0.002690	-0.048283	0.019274	-0.769002	-0.520790	-0.200884	0.174906	0.181177	0.668899	0.699398	0	0
63550	0.022657	9.792241	0.361731	-0.000559	-0.055076	0.005084	-0.769540	-0.520806	-0.199653	0.175100	0.181518	0.668800	0.699355	0	0
63551	0.061388	9.797801	0.382136	-0.004106	-0.053280	0.003307	-0.770209	-0.521628	-0.200216	0.175422	0.181943	0.668636	0.699321	0	0
63552	0.153139	9.814032	0.375200	0.009138	-0.045482	-0.019608	-0.770077	-0.521074	-0.199791	0.175701	0.182062	0.668668	0.699190	0	0
63553	0.212373	9.766558	0.413486	0.021300	-0.057341	-0.039108	-0.769002	-0.521146	-0.197764	0.176301	0.182276	0.668751	0.698903	0	0
63554	0.212917	9.737434	0.401686	0.014543	-0.086152	-0.026935	-0.769003	-0.520887	-0.196667	0.176899	0.182646	0.668761	0.698646	0	0
63555	0.120972	9.730912	0.408542	0.018121	-0.096774	-0.027855	-0.768196	-0.521504	-0.195335	0.177689	0.183205	0.668732	0.698327	0	0
63556	0.047954	9.739292	0.362907	0.011028	-0.100286	-0.032304	-0.767921	-0.523818	-0.193507	0.178425	0.183630	0.668700	0.698058	0	0
63557	0.042684	9.763475	0.381821	-0.005061	-0.075529	-0.032196	-0.768197	-0.521406	-0.193426	0.179147	0.183970	0.668555	0.697923	0	0
63558	0.084888	9.837071	0.397005	-0.023255	-0.075852	-0.025195	-0.766179	-0.522012	-0.193741	0.179727	0.184204	0.668315	0.697941	0	0
63559	0.137382	9.886582	0.448795	-0.006917	-0.064065	-0.028620	-0.766042	-0.523191	-0.191875	0.180350	0.184484	0.668170	0.697845	0	0
63560	0.181672	9.848540	0.419147	0.005760	-0.068314	-0.032151	-0.764969	-0.522354	-0.192405	0.180878	0.184675	0.668158	0.697670	0	0
63561	0.255172	9.806175	0.402464	0.010918	-0.054328	-0.020566	-0.765505	-0.522958	-0.190240	0.181347	0.184973	0.668140	0.697487	0	0
63562	0.284620	9.787289	0.398695	0.000032	-0.068663	-0.019814	-0.764562	-0.523518	-0.191494	0.181798	0.185235	0.668065	0.697371	0	0
63563	0.283899	9.818831	0.369548	-0.006316	-0.067929	-0.051656	-0.764291	-0.524706	-0.189358	0.182607	0.185389	0.667958	0.697221	0	0
63564	0.306462	9.916355	0.456167	0.014562	-0.052469	-0.022328	-0.764023	-0.524584	-0.188812	0.182943	0.185551	0.668017	0.697034	0	0
63565	0.382485	9.992991	0.455514	0.033322	-0.067426	0.013862	-0.765100	-0.523857	-0.188504	0.183217	0.186212	0.668065	0.696739	0	0
63566	0.403525	9.910834	0.459187	0.048317	-0.073727	0.058072	-0.764561	-0.524486	-0.186352	0.183068	0.187117	0.668171	0.696434	0	0
63567	0.490722	9.791034	0.453138	0.056172	-0.065088	0.035151	-0.765912	-0.522373	-0.184499	0.183134	0.187947	0.668341	0.696030	0	0
63568	0.566836	9.836094	0.281809	0.063375	-0.087163	0.031482	-0.765510	-0.522432	-0.182327	0.183234	0.188797	0.668576	0.695548	0	0
63569	0.710075	9.790118	0.069896	0.096906	-0.089385	-0.010887	-0.766317	-0.522454	-0.180548	0.183704	0.189564	0.669070	0.694740	0	0
63570	0.818721	9.690129	0.073985	0.079750	-0.091402	-0.042801	-0.767121	-0.523348	-0.177845	0.184306	0.189964	0.669553	0.694005	0	0
63571	0.976253	9.576468	0.123008	0.026142	-0.099448	-0.058965	-0.766314	-0.523998	-0.175017	0.185307	0.190352	0.669627	0.693562	0	0
63572	1.080477	9.471555	0.230511	0.026110	-0.157894	-0.068201	-0.765911	-0.524356	-0.172174	0.186642	0.190953	0.669658	0.693008	0	0
63573	1.085849	9.457094	0.305410	-0.004346	-0.209358	-0.082773	-0.764299	-0.524293	-0.170421	0.188598	0.191889	0.669355	0.692513	0	0
63574	1.181938	9.623919	0.321544	-0.043674	-0.273991	-0.070961	-0.762954	-0.525125	-0.166380	0.190875	0.193157	0.668679	0.692189	0	0
63575	1.345655	9.806539	0.363707	-0.030670	-0.348673	-0.066139	-0.762410	-0.527496	-0.162379	0.193690	0.195121	0.667883	0.691624	0	0
63576	1.351872	9.986300	0.398651	-0.019939	-0.498191	-0.056462	-0.761474	-0.526797	-0.156785	0.197331	0.198094	0.666888	0.690709	0	0
63577	1.243835	10.066886	0.464539	-0.005823	-0.633728	-0.036048	-0.759859	-0.528261	-0.150181	0.201776	0.202274	0.665610	0.689445	0	0
63578	1.073944	10.073509	0.430388	0.026944	-0.753421	-0.003079	-0.758249	-0.528527	-0.140270	0.206658	0.207460	0.664264	0.687755	0	0
63579	0.919197	10.056136	0.435399	0.040907	-0.874014	0.059882	-0.757180	-0.527969	-0.128693	0.211917	0.214007	0.662541	0.685807	0	0
63580	0.752550	9.917172	0.508367	0.023175	-1.007449	0.127971	-0.754498	-0.527186	-0.116174	0.217575	0.221779	0.660255	0.683768	0	0
63581	0.605899	9.856248	0.499511	-0.029533	-1.124301	0.160688	-0.755048	-0.524976	-0.100849	0.223907	0.230513	0.657157	0.681817	0	0
63582	0.487729	9.841975	0.594691	-0.066048	-1.196796	0.167207	-0.752369	-0.523656	-0.087087	0.230696	0.239590	0.653589	0.679851	0	0
63583	0.408323	9.736176	0.874705	-0.065003	-1.262098	0.183605	-0.751702	-0.523692	-0.073891	0.237788	0.249265	0.649690	0.677663	0	0
63584	0.229333	9.509609	1.089984	-0.074205	-1.333194	0.178744	-0.749156	-0.522978	-0.058242	0.245333	0.259247	0.645508	0.675220	0	0
63585	-0.073716	9.402156	1.146491	-0.102225	-1.393769	0.173034	-0.745402	-0.521710	-0.043269	0.253358	0.269560	0.640829	0.672670	0	0
63586	-0.517477	9.544622	1.201609	-0.146388	-1.425157	0.203728	-0.740710	-0.519621	-0.028009	0.261425	0.280042	0.635612	0.670247	0	0
63587	-0.778457	9.763238	1.290650	-0.116935	-1.377334	0.220970	-0.736954	-0.519406	-0.010348	0.268962	0.290400	0.630488	0.667692	0	0
63588	-0.867099	9.827171	1.253745	-0.063642	-1.259022	0.200694	-0.732530	-0.517273	0.003283	0.275659	0.299866	0.626037	0.664958	0	0
63589	-0.728991	9.735019	1.427188	-0.043580	-1.086064	0.153208	-0.727021	-0.518235	0.014895	0.281523	0.307957	0.622198	0.662402	0	0
63590	-0.300462	9.917610	1.672468	-0.122237	-1.046424	0.070888	-0.720437	-0.518499	0.019711	0.287857	0.314953	0.618187	0.660142	0	0
63591	0.075828	10.300756	1.991665	-0.213812	-1.149595	0.042428	-0.711968	-0.519994	0.026915	0.295311	0.322209	0.613227	0.657971	0	0
63592	0.227769	10.225835	2.049853	-0.155124	-1.289618	0.044337	-0.705113	-0.521667	0.037264	0.303346	0.330476	0.608195	0.654878	0	0
63593	0.210634	9.965751	1.887594	-0.085210	-1.377853	0.040474	-0.694365	-0.521707	0.046666	0.311690	0.339493	0.603196	0.650959	0	0
63594	0.212980	9.674442	1.557659	-0.000777	-1.410983	0.042314	-0.683884	-0.522167	0.056059	0.319851	0.348899	0.598578	0.646274	0	0
63595	0.460838	9.358465	1.302848	0.039483	-1.364019	0.026792	-0.670581	-0.522722	0.066776	0.327653	0.358002	0.594247	0.641364	0	0
63596	0.807681	9.233674	1.367393	0.002545	-1.402458	-0.012542	-0.658354	-0.522926	0.075612	0.335987	0.366904	0.589639	0.636255	0	0
63597	0.816166	9.529994	1.322087	-0.002387	-1.536615	-0.054096	-0.645586	-0.524435	0.085216	0.345340	0.376343	0.584511	0.630439	0	0
63598	0.724535	9.775968	1.488336	0.108402	-1.624102	-0.073752	-0.630006	-0.522507	0.096532	0.354809	0.386486	0.579768	0.623385	0	0
63599	0.773081	10.216221	1.224111	0.177798	-1.683620	-0.088083	-0.613609	-0.524309	0.109079	0.364360	0.397077	0.575077	0.615514	0	0
63600	0.368921	10.264692	0.946541	0.188935	-1.774297	-0.014273	-0.595871	-0.524941	0.118653	0.373814	0.408556	0.569718	0.607261	0	0
63601	-0.118003	9.847986	0.684385	-0.006230	-1.720921	0.059850	-0.580286	-0.524360	0.126930	0.383208	0.419291	0.562836	0.600468	0	0
63602	-0.671916	9.896185	0.565917	-0.256853	-1.636729	0.091552	-0.566310	-0.524821	0.132878	0.392867	0.428607	0.554538	0.595348	0	0
63603	-1.044787	10.348230	0.466809	-0.238038	-1.406543	0.101106	-0.552058	-0.526821	0.131558	0.401036	0.436582	0.547028	0.591038	0	0
63604	-1.113264	10.337249	0.202396	-0.066217	-1.114877	0.122099	-0.543049	-0.528811	0.135064	0.406650	0.443559	0.541576	0.587015	0	0
63605	-0.887992	10.183515	-0.039888	-0.028019	-0.862778	0.152085	-0.535659	-0.528062	0.132007	0.410538	0.449328	0.537139	0.583990	0	0
63606	-0.588061	10.198658	-0.131904	-0.047758	-0.687584	0.180486	-0.531629	-0.527280	0.130896	0.413348	0.454112	0.533195	0.581918	0	0
63607	-0.392359	10.343006	-0.179948	0.019186	-0.539722	0.193087	-0.528812	-0.525818	0.132272	0.415015	0.458361	0.530129	0.580200	0	0
63608	-0.383484	10.250910	-0.253606	0.161140	-0.436069	0.220722	-0.529088	-0.523443	0.133986	0.415263	0.462724	0.528222	0.578294	0	0
63609	-0.330616	9.887710	-0.388866	0.229335	-0.308233	0.251819	-0.530176	-0.519807	0.137111	0.414381	0.466786	0.527045	0.576734	0	0
63610	0.009852	9.549140	-0.623814	0.183964	-0.155039	0.226079	-0.531248	-0.520632	0.137097	0.412990	0.469628	0.526396	0.576017	0	0
63611	0.518361	9.296162	-0.827770	0.154802	-0.049482	0.191204	-0.534482	-0.517727	0.137229	0.411435	0.471559	0.526137	0.575790	0	0
63612	1.092206	9.182753	-0.948926	0.082504	0.009757	0.145265	-0.537449	-0.515101	0.143066	0.410105	0.472594	0.525965	0.576046	0	0
63613	1.572903	9.142924	-0.938689	0.029917	-0.021210	0.086449	-0.540948	-0.513269	0.140852	0.409587	0.473299	0.525597	0.576173	0	0
63614	1.891018	9.253098	-0.811801	0.001581	-0.102420	0.053936	-0.540007	-0.513287	0.140704	0.409745	0.474158	0.524937	0.575955	0	0
63615	2.054560	9.321615	-0.778412	-0.022591	-0.170703	0.002991	-0.541749	-0.514217	0.133615	0.410733	0.475075	0.524047	0.575306	0	0
63616	2.117317	9.364044	-0.591445	-0.041606	-0.223229	-0.036324	-0.538926	-0.514282	0.133580	0.412238	0.475969	0.523075	0.574374	0	0
63617	2.161182	9.491089	-0.480322	-0.095306	-0.280041	-0.058091	-0.536103	-0.514114	0.129605	0.414485	0.476896	0.521599	0.573330	0	0
63618	2.002346	9.811090	-0.405763	-0.116500	-0.361173	-0.020642	-0.533140	-0.515805	0.126248	0.416973	0.478348	0.519539	0.572185	0	0
63619	1.847799	10.019485	-0.445780	-0.049945	-0.410232	-0.027793	-0.529641	-0.517621	0.127782	0.419490	0.480362	0.517620	0.570395	0	0
63620	1.834026	9.990109	-0.388207	-0.015448	-0.384876	-0.034592	-0.523726	-0.518700	0.131762	0.421693	0.482292	0.516083	0.568530	0	0
63621	1.832732	9.815298	-0.367669	-0.037260	-0.392348	-0.027629	-0.519155	-0.519223	0.131419	0.424038	0.484247	0.514293	0.566745	0	0
63622	1.909307	9.634624	-0.284516	-0.063307	-0.434956	-0.003240	-0.517005	-0.519458	0.133293	0.426536	0.486402	0.512107	0.565001	0	0
63623	1.887043	9.534687	-0.291667	-0.054468	-0.492581	-0.007109	-0.511628	-0.519874	0.133625	0.429340	0.488942	0.509670	0.562885	0	0
63624	1.723302	9.492882	-0.219343	-0.085082	-0.559259	-0.018204	-0.507867	-0.519400	0.133868	0.432649	0.491611	0.506872	0.560548	0	0
63625	1.568772	9.579896	-0.253629	-0.081875	-0.615380	-0.013218	-0.501146	-0.519843	0.134048	0.436215	0.494664	0.503748	0.557909	0	0
63626	1.500026	9.755873	-0.189663	-0.087105	-0.617027	-0.020311	-0.496436	-0.521948	0.134605	0.439812	0.497606	0.500657	0.555244	0	0
63627	1.339471	9.806380	-0.060163	-0.069520	-0.649131	-0.010706	-0.488643	-0.521592	0.135887	0.443434	0.500877	0.497399	0.552343	0	0
63628	1.061244	9.908151	-0.030953	-0.036128	-0.654924	0.018592	-0.481920	-0.522919	0.137535	0.446721	0.504413	0.494182	0.549356	0	0
63629	0.517284	9.713777	-0.065438	0.017220	-0.490689	-0.062281	-0.474935	-0.521871	0.140347	0.449373	0.506906	0.492335	0.546549	0	0
63630	0.519003	9.597260	-0.257088	-0.004021	-0.400263	-0.059107	-0.470368	-0.520934	0.138145	0.451637	0.508770	0.490808	0.544320	0	0
63631	0.448279	9.503731	-0.220037	-0.062420	-0.300688	-0.078969	-0.466740	-0.521043	0.139189	0.453838	0.509767	0.489457	0.542771	0	0
63632	0.195985	10.237147	-0.267014	-0.060983	-0.347700	0.060446	-0.462698	-0.524033	0.135777	0.455464	0.511651	0.487243	0.541627	0	0
63633	0.568134	9.241319	0.004684	-0.092415	0.000417	-0.184131	-0.459207	-0.522974	0.135499	0.456915	0.510359	0.487636	0.541270	0	0
63634	0.962133	9.304311	0.071667	-0.398624	-0.422508	-0.048203	-0.455432	-0.526382	0.132077	0.461198	0.510554	0.483801	0.540895	0	0
63635	0.930873	9.915518	0.174425	-0.378679	-0.582291	-0.015589	-0.450308	-0.531630	0.127218	0.466006	0.511898	0.479087	0.539699	0	0
63636	0.760357	10.208599	0.217533	-0.213688	-0.519590	-0.050009	-0.444919	-0.535513	0.124307	0.469793	0.513437	0.475770	0.537884	0	0
63637	0.596466	10.380397	0.057142	0.024027	-0.395325	-0.032522	-0.438475	-0.533559	0.125248	0.471709	0.515544	0.474159	0.535611	0	0
63638	0.100395	9.978119	0.059397	0.192803	-0.012132	-0.083345	-0.436996	-0.533933	0.127669	0.471146	0.516089	0.475585	0.534315	0	0
63639	0.534374	9.986005	0.159318	0.181533	0.005199	0.004157	-0.436736	-0.531787	0.132637	0.470153	0.516958	0.476516	0.533520	0	0
63640	0.806176	9.573364	-0.031440	0.158217	-0.025039	-0.003220	-0.437680	-0.530614	0.131869	0.469371	0.517760	0.477308	0.532721	0	0
63641	0.925930	9.381313	-0.161124	0.014808	0.025629	-0.015738	-0.437550	-0.529214	0.132457	0.469247	0.517640	0.477548	0.532732	0	0
63642	1.089486	9.704741	-0.047810	-0.044869	0.005437	-0.009918	-0.437279	-0.529745	0.130667	0.469406	0.517294	0.477437	0.533028	0	0
63643	1.173946	9.871370	0.122035	0.017833	-0.033227	-0.006462	-0.437413	-0.529724	0.129852	0.469497	0.517547	0.477368	0.532763	0	0
63644	0.697030	10.027837	0.510642	0.060057	-0.039081	0.028201	-0.438488	-0.529840	0.129861	0.469119	0.518109	0.477413	0.532510	0	0
63645	0.161483	9.573721	-0.802299	0.132460	0.448291	-0.099130	-0.440671	-0.519209	0.131728	0.466809	0.515885	0.480693	0.533748	0	0
63646	0.224566	8.737345	-0.692948	-0.228841	1.059306	-0.481793	-0.442820	-0.519037	0.126449	0.465281	0.506702	0.486967	0.538172	0	0
63647	0.755450	10.247376	0.443375	-0.515171	0.820289	-0.187376	-0.448449	-0.523668	0.124051	0.464878	0.498973	0.488904	0.543955	0	0
63648	1.003988	10.815115	0.615229	-0.105729	0.497417	-0.041483	-0.452472	-0.525511	0.115870	0.463019	0.495442	0.490954	0.546914	0	0
63649	0.936637	10.372027	0.279485	0.324641	0.559414	-0.136945	-0.456106	-0.524037	0.117049	0.459398	0.493222	0.495954	0.547462	0	0
63650	1.168743	9.890697	0.131359	0.398063	0.554351	-0.122629	-0.459193	-0.525209	0.115686	0.455174	0.491271	0.501382	0.547801	0	0
63651	1.216835	9.677947	0.201844	0.297130	0.328724	-0.021839	-0.463231	-0.523635	0.119051	0.452174	0.490731	0.504573	0.547840	0	0
63652	1.131739	9.579304	0.260158	0.168656	0.068612	0.025623	-0.462174	-0.518154	0.126023	0.450721	0.491152	0.505759	0.547566	0	0
63653	1.161669	9.652672	0.224414	0.059326	-0.230885	0.090545	-0.464060	-0.517164	0.127983	0.451091	0.493164	0.504558	0.546560	0	0
63654	1.213136	9.595324	0.043473	0.029336	-0.501274	0.155907	-0.462453	-0.515555	0.130331	0.452498	0.496740	0.501744	0.544746	0	0
63655	1.205503	9.701978	-0.164593	0.050660	-0.649984	0.208069	-0.458956	-0.516315	0.129040	0.454352	0.501569	0.497993	0.542214	0	0
63656	1.144784	9.802818	-0.335727	0.098902	-0.646381	0.222402	-0.458152	-0.515688	0.131774	0.455762	0.506562	0.494509	0.539570	0	0
63657	0.846815	9.418692	-0.419006	0.059452	-0.512283	0.106521	-0.452488	-0.522395	0.134350	0.457400	0.510145	0.491908	0.537182	0	0
63658	0.774394	9.130897	-0.611640	-0.191611	-0.207539	-0.042577	-0.450071	-0.521573	0.133123	0.459535	0.510122	0.490184	0.536957	0	0
63659	1.060812	10.180042	0.015128	-0.122186	-0.295004	0.068353	-0.448186	-0.522698	0.130886	0.461222	0.511505	0.487781	0.536383	0	0
63660	1.003688	10.120738	-0.029508	0.130344	-0.128723	0.010108	-0.446565	-0.525645	0.134175	0.461025	0.512783	0.487886	0.535235	0	0
63661	1.271735	9.805155	-0.028531	0.157881	0.010947	-0.019017	-0.445358	-0.525474	0.137842	0.460249	0.513388	0.488838	0.534455	0	0
63662	1.550143	9.679102	-0.153844	0.078693	-0.064902	0.001415	-0.445640	-0.520777	0.137181	0.460049	0.514038	0.489007	0.533846	0	0
63663	1.754520	9.619678	-0.277117	0.075360	-0.080615	-0.011113	-0.445909	-0.520793	0.138136	0.460095	0.514794	0.489050	0.533038	0	0
63664	1.869961	9.553807	-0.208080	0.075406	-0.142529	-0.023910	-0.443768	-0.518036	0.139290	0.460446	0.515736	0.488955	0.531910	0	0
63665	1.853412	9.412705	-0.200302	0.070328	-0.230759	-0.017409	-0.440530	-0.522438	0.142649	0.461276	0.517241	0.488304	0.530327	0	0
63666	1.754981	9.362364	-0.222201	0.027476	-0.303352	-0.009143	-0.438383	-0.521645	0.142922	0.462601	0.518904	0.487108	0.528644	0	0
63667	1.645526	9.503608	-0.221811	-0.012318	-0.346362	-0.009524	-0.433284	-0.518632	0.142279	0.464367	0.520674	0.485430	0.526896	0	0
63668	1.558320	9.744789	-0.219085	-0.015938	-0.380046	-0.015047	-0.430462	-0.518835	0.142104	0.466322	0.522512	0.483658	0.524976	0	0
63669	1.535789	9.911893	-0.158448	0.012688	-0.394115	-0.011514	-0.426695	-0.520075	0.142972	0.468182	0.524629	0.481882	0.522838	0	0
63670	1.473991	9.854939	-0.133434	0.052649	-0.407614	-0.027373	-0.422128	-0.519343	0.143487	0.469967	0.526862	0.480385	0.520364	0	0
63671	1.377945	9.797352	-0.212980	0.058060	-0.407579	-0.027331	-0.417023	-0.518925	0.144802	0.471716	0.529172	0.478846	0.517848	0	0
63672	1.301860	9.728001	-0.185905	0.038526	-0.391571	-0.034343	-0.412728	-0.517705	0.149012	0.473525	0.531209	0.477368	0.515472	0	0
63673	1.187522	9.621533	-0.227127	0.013418	-0.374012	-0.034279	-0.407890	-0.517687	0.149501	0.475369	0.533087	0.475778	0.513300	0	0
63674	1.013728	9.577104	-0.285085	-0.005752	-0.342577	-0.018183	-0.403991	-0.518232	0.150799	0.477086	0.534726	0.474204	0.511457	0	0
63675	0.819044	9.609981	-0.329824	-0.038022	-0.317023	0.015517	-0.400221	-0.520200	0.146335	0.478667	0.536291	0.472345	0.510058	0	0
63676	0.661569	9.726075	-0.345162	-0.060210	-0.259333	0.047673	-0.396726	-0.520566	0.146418	0.479937	0.537547	0.470528	0.509223	0	0
63677	0.546127	9.932762	-0.292489	-0.054020	-0.208861	0.094003	-0.396721	-0.521601	0.142164	0.480689	0.538844	0.468680	0.508846	0	0
63678	0.466455	10.035702	-0.312562	-0.015114	-0.141896	0.131699	-0.395919	-0.519899	0.141257	0.480723	0.540099	0.467208	0.508837	0	0
63679	0.407733	10.061338	-0.326594	0.008084	-0.029461	0.159025	-0.398071	-0.519425	0.141298	0.479971	0.541078	0.466190	0.509441	0	0
63680	0.368077	10.092170	-0.409891	0.058444	0.055905	0.175652	-0.401564	-0.520254	0.143898	0.478442	0.541869	0.465816	0.510378	0	0
63681	0.407277	10.061315	-0.471045	0.121401	0.161741	0.195971	-0.403313	-0.519516	0.144351	0.475998	0.542578	0.466093	0.511656	0	0
63682	0.586246	10.059693	-0.600348	0.156748	0.268506	0.205570	-0.408967	-0.516398	0.143837	0.472775	0.542873	0.467078	0.513431	0	0
63683	0.753725	10.169549	-0.593630	0.207765	0.366079	0.232835	-0.413942	-0.515916	0.146361	0.468709	0.543097	0.468558	0.515569	0	0
63684	1.010799	10.149930	-0.662626	0.272497	0.415268	0.243907	-0.420808	-0.511993	0.149019	0.463938	0.543324	0.470615	0.517767	0	0
63685	1.219324	9.906098	-0.637536	0.316125	0.452335	0.234520	-0.432652	-0.506705	0.152732	0.458842	0.543583	0.473021	0.519839	0	0
63686	1.369476	9.644196	-0.792240	0.338200	0.422843	0.212280	-0.439917	-0.504651	0.156967	0.453794	0.543871	0.475613	0.521601	0	0
63687	1.331548	9.330323	-0.971582	0.355233	0.382111	0.174967	-0.445844	-0.500658	0.161795	0.449096	0.544356	0.478195	0.522799	0	0
63688	1.193521	8.924809	-1.194229	0.314929	0.333150	0.126840	-0.452042	-0.495643	0.165569	0.445036	0.544581	0.480683	0.523754	0	0
63689	0.954250	8.743231	-1.363897	0.214797	0.316052	0.099958	-0.455004	-0.494069	0.167833	0.441791	0.544401	0.482624	0.524902	0	0
63690	0.856787	9.006070	-1.402573	0.076406	0.350492	0.097988	-0.458498	-0.494259	0.167323	0.439095	0.543333	0.484063	0.526942	0	0
63691	1.053570	9.616567	-1.232630	-0.004956	0.405260	0.085633	-0.463610	-0.492733	0.167704	0.436678	0.541628	0.485310	0.529552	0	0
63692	1.384046	9.972166	-1.013330	0.008442	0.433679	0.092837	-0.468449	-0.492367	0.168998	0.433955	0.539774	0.486772	0.532334	0	0
63693	1.609657	9.738366	-0.886686	0.062911	0.414229	0.071623	-0.474498	-0.491952	0.169354	0.431187	0.538228	0.488478	0.534582	0	0
63694	1.523506	9.163859	-1.099243	0.015396	0.382013	0.027112	-0.478126	-0.492114	0.167758	0.429016	0.536345	0.490085	0.536746	0	0
63695	1.362190	8.961847	-1.271180	-0.116693	0.311059	-0.025869	-0.480811	-0.492575	0.165868	0.428225	0.534090	0.490895	0.538882	0	0
63696	1.222418	9.194812	-1.082237	-0.221647	0.280412	-0.044944	-0.481879	-0.494753	0.163087	0.428211	0.531382	0.491151	0.541331	0	0
63697	1.061929	9.500233	-0.855960	-0.206820	0.266793	-0.064417	-0.482679	-0.496851	0.162756	0.428320	0.528776	0.491484	0.543491	0	0
63698	0.903898	9.650308	-0.833054	-0.169319	0.297762	-0.081755	-0.485361	-0.498253	0.158658	0.428133	0.526004	0.492280	0.545603	0	0
63699	0.809558	9.646172	-0.802216	-0.120451	0.358617	-0.081192	-0.486163	-0.499597	0.156310	0.427420	0.523167	0.493560	0.547729	0	0
63700	0.925748	9.531754	-0.802602	-0.095338	0.443739	-0.062908	-0.487762	-0.503071	0.148865	0.426010	0.519993	0.495267	0.550303	0	0
63701	1.229105	9.401320	-0.729719	-0.071800	0.486585	-0.060855	-0.491528	-0.502117	0.148123	0.424286	0.516738	0.497238	0.552917	0	0
63702	1.489474	9.231257	-0.706002	-0.106482	0.514189	-0.037851	-0.494209	-0.503585	0.140755	0.422423	0.513227	0.499029	0.555992	0	0
63703	1.723595	9.152963	-0.739150	-0.139002	0.549228	-0.027168	-0.499848	-0.504802	0.137787	0.420519	0.509482	0.500690	0.559376	0	0
63704	1.875201	9.116893	-0.541643	-0.161426	0.573094	0.007357	-0.502258	-0.507500	0.134324	0.418370	0.505612	0.502152	0.563175	0	0
63705	2.173732	9.311647	-0.709683	-0.210088	0.606290	0.015304	-0.507629	-0.509396	0.135959	0.416265	0.501431	0.503395	0.567348	0	0
63706	2.448942	9.768207	-0.468768	-0.244107	0.632909	0.078936	-0.514744	-0.511089	0.130542	0.413796	0.497201	0.504234	0.572112	0	0
63707	2.781309	10.415171	-0.111986	-0.247150	0.591114	0.115682	-0.517562	-0.512569	0.129982	0.411334	0.493425	0.504647	0.576774	0	0
63708	2.957601	10.840797	0.075574	-0.130666	0.493414	0.116246	-0.524002	-0.515744	0.126688	0.408770	0.490619	0.505333	0.580379	0	0
63709	2.862343	10.431253	0.323691	0.064841	0.364278	0.119601	-0.528573	-0.515032	0.124994	0.405861	0.489436	0.506559	0.582345	0	0
63710	2.397359	9.536713	0.152475	0.071661	0.285968	0.122801	-0.533686	-0.512424	0.121463	0.403300	0.488678	0.507525	0.583919	0	0
63711	1.877881	9.068447	0.000443	-0.096803	0.249831	0.158426	-0.534759	-0.513214	0.119952	0.401520	0.487702	0.507135	0.586296	0	0
63712	1.602231	9.289222	0.062537	-0.225187	0.343811	0.196690	-0.539864	-0.513158	0.116474	0.399679	0.485776	0.506217	0.589934	0	0
63713	1.639764	9.874987	0.299998	-0.183750	0.473508	0.216177	-0.544023	-0.515211	0.111419	0.396836	0.483406	0.505911	0.594049	0	0
63714	1.737176	10.041881	0.735039	-0.035989	0.553755	0.222420	-0.550740	-0.515536	0.107675	0.392838	0.481090	0.506799	0.597817	0	0
63715	1.880286	10.015331	0.604823	0.094842	0.546260	0.175014	-0.558539	-0.514219	0.107537	0.388503	0.479146	0.508602	0.600674	0	0
63716	1.966606	9.803256	0.505559	0.126690	0.537929	0.127313	-0.563248	-0.512393	0.106834	0.384342	0.477042	0.510827	0.603132	0	0
63717	1.857014	9.723594	0.601496	0.025920	0.479557	0.116040	-0.569035	-0.510068	0.110108	0.381006	0.474906	0.512204	0.605760	0	0
63718	1.631095	9.884582	0.684825	-0.039267	0.414906	0.118999	-0.571857	-0.509818	0.108243	0.378296	0.472845	0.512969	0.608418	0	0
63719	1.380697	9.923736	0.688882	-0.040259	0.426248	0.090831	-0.575082	-0.509669	0.105018	0.375690	0.470626	0.513842	0.611011	0	0
63720	1.333676	9.864629	0.774547	-0.060651	0.464376	0.052122	-0.581126	-0.509924	0.097593	0.373204	0.467809	0.514967	0.613744	0	0
63721	1.399113	10.016350	0.965586	-0.088911	0.468210	0.031699	-0.584342	-0.512578	0.093052	0.370963	0.464821	0.515959	0.616534	0	0
63722	1.457246	10.158219	1.084256	-0.059841	0.428007	0.013830	-0.587436	-0.511208	0.092044	0.368872	0.462004	0.517118	0.618931	0	0
63723	1.387800	9.987020	1.035271	0.027125	0.422161	-0.008013	-0.589313	-0.512691	0.090656	0.366568	0.459500	0.518822	0.620734	0	0
63724	1.330689	9.670378	0.903507	0.049943	0.457085	-0.046589	-0.592675	-0.511576	0.088689	0.364158	0.456558	0.521041	0.622463	0	0
63725	1.461388	9.434841	0.894851	0.018142	0.503401	-0.060556	-0.594151	-0.511980	0.083112	0.361787	0.453219	0.523207	0.624465	0	0
63726	1.650766	9.443150	1.054666	-0.024901	0.498788	-0.067839	-0.598184	-0.510787	0.078433	0.359587	0.449589	0.525200	0.626683	0	0
63727	1.881909	9.537179	1.166970	-0.032214	0.425180	-0.077231	-0.597101	-0.512486	0.071150	0.357943	0.446449	0.526816	0.628511	0	0
63728	1.949007	9.589386	1.255298	-0.011011	0.329399	-0.079565	-0.600051	-0.514331	0.068130	0.356631	0.443852	0.528321	0.629830	0	0
63729	1.919076	9.617965	1.167501	0.019178	0.269065	-0.074544	-0.600322	-0.513388	0.064351	0.355554	0.441881	0.529670	0.630692	0	0
63730	1.932176	9.569651	1.173083	0.049807	0.244562	-0.079910	-0.600588	-0.514590	0.067583	0.354427	0.440034	0.531241	0.631296	0	0
63731	2.017838	9.512932	1.079848	0.057628	0.234575	-0.104718	-0.600051	-0.514300	0.066769	0.353546	0.438251	0.532828	0.631693	0	0
63732	2.176769	9.442987	1.080438	0.038767	0.200820	-0.112098	-0.599515	-0.513363	0.062437	0.352905	0.436470	0.534304	0.632037	0	0
63733	2.242857	9.405341	1.049049	0.034274	0.144131	-0.122212	-0.599243	-0.514033	0.060506	0.352711	0.435083	0.535484	0.632104	0	0
63734	2.238734	9.385857	1.154989	0.020395	0.097637	-0.116365	-0.597761	-0.515162	0.058819	0.352747	0.433879	0.536480	0.632067	0	0
63735	2.165458	9.418516	1.181382	0.011714	0.042137	-0.104356	-0.596548	-0.516297	0.057679	0.353076	0.433155	0.537066	0.631881	0	0
63736	2.169603	9.445290	1.128347	0.041705	0.022349	-0.084940	-0.594663	-0.517139	0.055451	0.353240	0.432683	0.537782	0.631503	0	0
63737	2.307006	9.357959	1.109149	0.076795	0.019153	-0.051281	-0.594664	-0.517044	0.057496	0.353069	0.432624	0.538456	0.631066	0	0
63738	2.473559	9.259013	1.037974	0.087137	-0.010395	-0.039092	-0.593053	-0.516515	0.057495	0.352937	0.432776	0.539135	0.630455	0	0
63739	2.551453	9.226429	0.939504	0.064453	-0.075334	-0.009533	-0.592246	-0.516817	0.057475	0.353055	0.433501	0.539201	0.629835	0	0
63740	2.584874	9.251311	0.935528	0.059942	-0.109019	-0.015075	-0.591975	-0.516543	0.051491	0.353426	0.434314	0.539250	0.629024	0	0
63741	2.535935	9.277129	0.950682	0.100235	-0.174381	-0.018894	-0.589830	-0.515029	0.051243	0.353969	0.435744	0.539215	0.627758	0	0
63742	2.386404	9.223424	0.842985	0.143523	-0.198749	-0.025950	-0.587281	-0.514074	0.056417	0.354538	0.437365	0.539508	0.626056	0	0
63743	2.282340	9.328345	0.786040	0.178857	-0.220321	-0.004739	-0.585806	-0.512998	0.057388	0.354885	0.439439	0.539723	0.624219	0	0
63744	2.238074	9.579999	0.638346	0.231804	-0.211998	0.036151	-0.582583	-0.512222	0.057375	0.354747	0.441786	0.540238	0.622191	0	0
63745	2.052969	9.605759	0.512107	0.343812	-0.168207	0.028868	-0.582318	-0.511319	0.060941	0.353862	0.444297	0.541501	0.619806	0	0
63746	1.686797	9.577238	0.265171	0.315387	-0.180552	0.013758	-0.582594	-0.509258	0.064006	0.353315	0.446612	0.542734	0.617370	0	0
63747	1.375139	9.763360	0.218094	0.180426	-0.112624	0.024440	-0.581795	-0.506534	0.061770	0.352878	0.448165	0.543196	0.616087	0	0
63748	1.182270	10.056017	0.087195	0.018501	0.015317	0.044234	-0.582065	-0.506235	0.061374	0.352403	0.448384	0.543149	0.616242	0	0
63749	1.110527	10.241637	0.030633	-0.002759	0.152723	0.089260	-0.582602	-0.505849	0.057445	0.350954	0.447999	0.543135	0.617359	0	0
63750	1.401796	10.195926	-0.118964	0.115452	0.348780	0.112045	-0.586908	-0.504039	0.057010	0.347807	0.446860	0.544552	0.618716	0	0
63751	2.020903	9.906140	-0.068891	0.218521	0.413866	0.105587	-0.591752	-0.502032	0.054681	0.343841	0.445708	0.546736	0.619837	0	0
63752	2.507358	9.548376	-0.243846	0.215201	0.271625	0.104578	-0.596459	-0.500757	0.053279	0.340702	0.445334	0.548523	0.620260	0	0
63753	2.532552	9.517286	-0.136918	0.043726	0.036972	0.114910	-0.599155	-0.497836	0.052180	0.339506	0.445969	0.548271	0.620682	0	0
63754	2.103068	9.922199	-0.042418	-0.153494	-0.201959	0.144665	-0.601034	-0.497985	0.048249	0.340358	0.447497	0.545971	0.621143	0	0
63755	1.603396	10.393779	-0.263522	-0.129885	-0.271486	0.158534	-0.600222	-0.499967	0.047359	0.341351	0.449687	0.543396	0.621275	0	0
63756	1.331816	10.374268	-0.430590	0.053091	-0.219319	0.124143	-0.601033	-0.498237	0.046880	0.341492	0.451909	0.542402	0.620453	0	0
63757	1.225915	9.952352	-0.560650	0.171299	-0.196004	0.084039	-0.600234	-0.495824	0.045859	0.341185	0.454239	0.542297	0.619010	0	0
63758	1.274113	9.601219	-0.563743	0.121369	-0.201320	0.066171	-0.602254	-0.494551	0.047966	0.341267	0.456255	0.542051	0.617697	0	0
63759	1.233246	9.496113	-0.354771	0.028682	-0.231242	0.093988	-0.600373	-0.494292	0.047136	0.341743	0.458357	0.540906	0.616880	0	0
63760	1.019639	9.499510	-0.438385	-0.073247	-0.254527	0.065278	-0.599165	-0.494099	0.049851	0.343004	0.460026	0.539275	0.616367	0	0
63761	0.953043	9.648794	-0.629323	-0.095507	-0.212953	0.030124	-0.597151	-0.493265	0.048493	0.344353	0.461231	0.537731	0.616063	0	0
63762	1.057342	9.551173	-0.452061	-0.045523	-0.174049	-0.015466	-0.597146	-0.494951	0.047894	0.345531	0.462047	0.536924	0.615495	0	0
63763	1.142455	9.414342	-0.458046	-0.046297	-0.188158	-0.056239	-0.595533	-0.494944	0.045969	0.347060	0.462793	0.536178	0.614724	0	0
63764	1.204117	9.464002	-0.572078	-0.051333	-0.181670	-0.068603	-0.593112	-0.495396	0.044701	0.348618	0.463337	0.535560	0.613970	0	0
63765	1.206766	9.573292	-0.577636	-0.047344	-0.177729	-0.082716	-0.590421	-0.496137	0.043420	0.350266	0.463863	0.534977	0.613144	0	0
63766	1.183336	9.526738	-0.616520	-0.006271	-0.144991	-0.098283	-0.588002	-0.496217	0.044478	0.351590	0.464170	0.534904	0.612216	0	0
63767	1.175812	9.283830	-0.696766	-0.015209	-0.082230	-0.122650	-0.585445	-0.497226	0.042646	0.352830	0.464001	0.535049	0.611504	0	0
63768	1.238636	9.168441	-0.718040	-0.044022	-0.045307	-0.115440	-0.585173	-0.498349	0.041926	0.353887	0.463460	0.535183	0.611186	0	0
63769	1.415523	9.307609	-0.617371	-0.101239	-0.004679	-0.123363	-0.582748	-0.499915	0.039805	0.355120	0.462502	0.535088	0.611280	0	0
63770	1.538237	9.504067	-0.424911	-0.116369	-0.029397	-0.135102	-0.581401	-0.500883	0.037443	0.356543	0.461498	0.534926	0.611352	0	0
63771	1.502939	9.581117	-0.371208	-0.090390	-0.054071	-0.135175	-0.578167	-0.503159	0.034609	0.358064	0.460812	0.534779	0.611109	0	0
63772	1.352668	9.568670	-0.452759	-0.087068	-0.055207	-0.124527	-0.576821	-0.504401	0.037957	0.359424	0.460125	0.534652	0.610940	0	0
63773	1.390912	9.593639	-0.463810	-0.101957	0.003533	-0.095917	-0.572785	-0.505748	0.037049	0.360453	0.459249	0.534466	0.611154	0	0
63774	1.613590	9.607390	-0.469117	-0.109171	0.095549	-0.079486	-0.573321	-0.505938	0.033510	0.360827	0.457796	0.534540	0.611959	0	0
63775	1.927848	9.438326	-0.258393	-0.101026	0.128505	-0.042186	-0.572506	-0.507794	0.027178	0.360853	0.456445	0.534563	0.612931	0	0
63776	2.141807	9.427659	-0.109717	-0.113829	0.117617	-0.037041	-0.574251	-0.508257	0.024460	0.360868	0.455064	0.534491	0.614012	0	0
63777	2.244709	9.366404	-0.144613	-0.092646	0.108560	-0.022907	-0.572365	-0.509729	0.024935	0.360836	0.453972	0.534397	0.614921	0	0
63778	2.306720	9.163602	-0.208584	-0.104329	0.128879	0.014314	-0.573970	-0.511860	0.020665	0.360452	0.452848	0.534170	0.616171	0	0
63779	2.366573	8.834529	-0.218708	-0.114417	0.125063	0.021332	-0.574778	-0.511225	0.018517	0.360148	0.451817	0.533789	0.617434	0	0
63780	2.419243	8.655862	-0.018347	-0.187538	0.138418	0.031788	-0.577460	-0.512444	0.012655	0.359989	0.450433	0.532992	0.619224	0	0
63781	2.719460	9.248775	-0.206190	-0.326922	0.154267	0.063193	-0.578528	-0.513958	0.005675	0.360213	0.448682	0.531194	0.621904	0	0
63782	3.063799	10.400912	0.226589	-0.375048	0.202458	0.185220	-0.580941	-0.514772	-0.005759	0.359606	0.447040	0.528752	0.625508	0	0
63783	3.296866	10.987855	0.992422	-0.227989	0.116571	0.186806	-0.583891	-0.515957	-0.012842	0.358791	0.446536	0.526847	0.627938	0	0
63784	3.186538	10.471213	1.163851	-0.032351	-0.048754	0.179330	-0.586581	-0.515317	-0.013334	0.358012	0.447663	0.525662	0.628573	0	0
63785	2.709260	9.527858	0.629126	-0.031064	-0.161020	0.115119	-0.588734	-0.514601	-0.011516	0.358214	0.449237	0.524297	0.628476	0	0
63786	2.243775	9.019299	0.435725	-0.180924	-0.173425	0.132379	-0.589803	-0.516357	-0.014147	0.359055	0.450370	0.521931	0.629153	0	0
63787	1.866261	9.233362	0.432154	-0.316476	-0.162707	0.155083	-0.589804	-0.515552	-0.018341	0.360290	0.451134	0.518573	0.630675	0	0
63788	1.591761	10.007659	0.518994	-0.275400	-0.130759	0.171356	-0.591144	-0.516267	-0.022841	0.361082	0.451853	0.515578	0.632162	0	0
63789	1.388664	10.545386	0.999790	-0.090283	-0.108150	0.183585	-0.592222	-0.515038	-0.025920	0.360832	0.453219	0.513714	0.632843	0	0
63790	1.272678	10.426769	1.127119	0.069212	-0.077360	0.215252	-0.595849	-0.515502	-0.026709	0.359496	0.455056	0.512891	0.632953	0	0
63791	1.142159	9.904876	1.011501	0.077068	-0.023624	0.201528	-0.598944	-0.514195	-0.024997	0.357948	0.456568	0.512315	0.633207	0	0
63792	1.191598	9.575590	0.772367	-0.025608	0.035493	0.148548	-0.600561	-0.512239	-0.028319	0.356874	0.456996	0.511606	0.634079	0	0
63793	1.307406	9.703915	0.649774	-0.114074	0.112305	0.104530	-0.604322	-0.512663	-0.030739	0.356125	0.456455	0.510756	0.635572	0	0
63794	1.285752	9.829767	0.727601	-0.067481	0.208023	0.061083	-0.605263	-0.512283	-0.033983	0.354897	0.455174	0.510804	0.637138	0	0
63795	1.286729	9.895326	0.683805	-0.022734	0.314188	-0.045957	-0.608093	-0.509620	-0.036042	0.353665	0.452891	0.511945	0.638532	0	0
63796	1.542435	9.989812	0.902780	-0.053154	0.324664	-0.119430	-0.608353	-0.512100	-0.038842	0.352894	0.449966	0.513324	0.639917	0	0
63797	1.718619	9.929907	1.057891	-0.018938	0.201055	-0.142255	-0.608757	-0.511471	-0.041131	0.352841	0.447912	0.514522	0.640426	0	0
63798	1.696191	9.599344	1.076547	0.003423	0.088664	-0.156147	-0.605390	-0.513775	-0.042879	0.353249	0.446495	0.515595	0.640328	0	0
63799	1.444016	9.366574	1.101859	-0.021099	-0.001196	-0.162923	-0.603777	-0.513491	-0.044522	0.354381	0.445615	0.516157	0.639862	0	0
63800	1.157829	9.366229	1.035304	-0.028219	-0.027772	-0.170124	-0.601618	-0.516491	-0.045597	0.355598	0.444739	0.516688	0.639367	0	0
63801	1.067985	9.495690	1.031571	-0.035340	0.021816	-0.164510	-0.598928	-0.516789	-0.047680	0.356691	0.443643	0.517255	0.639061	0	0
63802	1.124883	9.579276	1.157865	-0.016855	0.080871	-0.172934	-0.596911	-0.517637	-0.043647	0.357289	0.442078	0.518271	0.638989	0	0
63803	1.367150	9.593390	1.218153	0.010845	0.124274	-0.192074	-0.593144	-0.518802	-0.046043	0.357827	0.440340	0.519622	0.638791	0	0
63804	1.648127	9.617920	1.322882	0.025427	0.136996	-0.197317	-0.592331	-0.520932	-0.046666	0.358074	0.438414	0.521227	0.638669	0	0
63805	1.899534	9.661332	1.392859	0.033604	0.073427	-0.211902	-0.591659	-0.520416	-0.051286	0.358898	0.436974	0.522619	0.638056	0	0
63806	2.040875	9.634773	1.469616	0.045410	0.004591	-0.228250	-0.588298	-0.520764	-0.051881	0.359943	0.435798	0.524006	0.637133	0	0
63807	2.019974	9.576122	1.387569	0.072678	-0.094096	-0.255310	-0.583590	-0.521960	-0.053881	0.361742	0.435337	0.525218	0.635430	0	0
63808	1.887442	9.534873	1.369369	0.077658	-0.157313	-0.250363	-0.579689	-0.523515	-0.051799	0.363677	0.435222	0.526284	0.633519	0	0
63809	1.787424	9.445663	1.366973	0.059410	-0.203745	-0.248923	-0.575117	-0.524506	-0.050250	0.366060	0.435436	0.526968	0.631427	0	0
63810	1.696524	9.385751	1.367043	0.068231	-0.181716	-0.238123	-0.570949	-0.525539	-0.046521	0.368110	0.435521	0.527803	0.629477	0	0
63811	1.703092	9.298474	1.360681	0.048048	-0.226511	-0.231398	-0.565436	-0.526536	-0.045664	0.370542	0.435922	0.528237	0.627405	0	0
63812	1.624495	9.340739	1.297768	0.012135	-0.198414	-0.229546	-0.560598	-0.526484	-0.046672	0.372882	0.435957	0.528598	0.625687	0	0
63813	1.629857	9.442801	1.338086	0.021308	-0.189313	-0.234770	-0.557911	-0.526287	-0.045608	0.375245	0.436003	0.529000	0.623901	0	0
63814	1.739123	9.439934	1.384792	0.040657	-0.224964	-0.224353	-0.552802	-0.526983	-0.045146	0.377575	0.436340	0.529398	0.621919	0	0
63815	1.797101	9.445838	1.362454	0.058157	-0.251834	-0.210338	-0.547693	-0.527864	-0.042783	0.379943	0.437038	0.529666	0.619753	0	0
63816	1.765858	9.542369	1.288549	0.088828	-0.247033	-0.178379	-0.544999	-0.530087	-0.041253	0.381903	0.437943	0.530057	0.617572	0	0
63817	1.741056	9.575909	1.321236	0.121231	-0.256439	-0.146508	-0.541241	-0.528785	-0.040030	0.383612	0.439245	0.530398	0.615292	0	0
63818	1.752381	9.493574	1.317391	0.140126	-0.269515	-0.114704	-0.535594	-0.529839	-0.036862	0.385079	0.440824	0.530720	0.612964	0	0
63819	1.816925	9.407345	1.257432	0.152624	-0.241180	-0.105652	-0.535866	-0.528877	-0.035331	0.386303	0.442366	0.531112	0.610740	0	0
63820	1.890024	9.389251	1.267034	0.146688	-0.224013	-0.082590	-0.532644	-0.528318	-0.032083	0.387299	0.443857	0.531497	0.608689	0	0
63821	2.012525	9.333218	1.331398	0.131968	-0.242125	-0.073938	-0.531580	-0.525033	-0.028177	0.388411	0.445493	0.531595	0.606696	0	0
63822	2.090031	9.560382	1.216513	0.125643	-0.268697	-0.044092	-0.529291	-0.526680	-0.026624	0.389506	0.447379	0.531493	0.604692	0	0
63823	1.871796	9.558845	1.171311	0.178141	-0.320127	0.003532	-0.527278	-0.526087	-0.023633	0.390340	0.450077	0.531198	0.602407	0	0
63824	1.775145	9.518230	1.007364	0.118988	-0.301834	-0.001814	-0.527012	-0.525602	-0.020353	0.391383	0.452356	0.530723	0.600439	0	0
63825	1.799739	9.746877	1.030466	0.017578	-0.311204	0.019011	-0.526345	-0.524073	-0.019767	0.392786	0.454450	0.529406	0.599102	0	0
63826	1.791068	9.933643	0.999904	0.011850	-0.392994	0.016696	-0.523388	-0.523987	-0.020343	0.394679	0.456947	0.527833	0.597345	0	0
63827	1.611836	9.913387	0.907894	0.025295	-0.417744	0.014854	-0.522049	-0.522492	-0.018949	0.396620	0.459678	0.526139	0.595455	0	0
63828	1.494532	10.025318	0.539950	-0.004022	-0.402573	0.037876	-0.519632	-0.522028	-0.016920	0.398499	0.462267	0.524318	0.593800	0	0
63829	1.318369	10.175024	0.191580	0.016177	-0.402905	0.057427	-0.520173	-0.520864	-0.017693	0.400136	0.465083	0.522416	0.592175	0	0
63830	1.446259	10.279275	-0.094156	0.036465	-0.338551	0.050805	-0.517757	-0.520111	-0.015927	0.401403	0.467507	0.521016	0.590639	0	0
63831	1.650067	10.282984	0.001140	0.061468	-0.379218	0.050576	-0.517225	-0.518456	-0.014518	0.402732	0.470316	0.519496	0.588841	0	0
63832	1.581439	10.063241	-0.095599	0.059893	-0.518820	0.085951	-0.515883	-0.518134	-0.011392	0.404605	0.474063	0.517326	0.586458	0	0
63833	1.226643	9.833437	-0.314187	0.021984	-0.599814	0.111045	-0.513737	-0.516802	-0.009877	0.406888	0.478296	0.514376	0.584031	0	0
63834	0.904024	9.817852	-0.502109	-0.063866	-0.590287	0.126826	-0.513203	-0.515868	-0.007947	0.409453	0.482138	0.510964	0.582072	0	0
63835	0.706686	9.891971	-0.359473	-0.051499	-0.555872	0.141267	-0.510516	-0.515797	-0.007568	0.411664	0.485930	0.507596	0.580303	0	0
63836	0.582948	9.889719	-0.416213	-0.009921	-0.537666	0.138006	-0.509979	-0.515853	-0.005670	0.413603	0.489711	0.504626	0.578332	0	0
63837	0.516700	9.907923	-0.558006	0.032069	-0.491634	0.124305	-0.508914	-0.512685	-0.002857	0.415167	0.493351	0.502077	0.576333	0	0
63838	0.616725	9.764088	-0.491262	0.027020	-0.455936	0.117427	-0.507841	-0.512168	-0.001764	0.416605	0.496678	0.499741	0.574466	0	0
63839	0.683201	9.600222	-0.430211	-0.032150	-0.469500	0.106536	-0.506234	-0.510544	-0.000096	0.418469	0.499801	0.496994	0.572782	0	0
63840	0.554984	9.665838	-0.709071	-0.085421	-0.480818	0.078038	-0.504353	-0.510323	0.000706	0.420792	0.502578	0.494087	0.571163	0	0
63841	0.417192	9.653631	-0.674691	-0.093581	-0.441168	0.053542	-0.503010	-0.510058	0.000154	0.423121	0.504986	0.491369	0.569662	0	0
63842	0.408515	9.498116	-0.567863	-0.078212	-0.393223	0.025613	-0.501527	-0.511482	-0.000998	0.425244	0.507003	0.489128	0.568215	0	0
63843	0.518875	9.298617	-0.649634	-0.100313	-0.354151	-0.015773	-0.498571	-0.510974	-0.001425	0.427574	0.508520	0.487093	0.566858	0	0
63844	0.659640	9.434709	-0.494682	-0.128206	-0.311019	-0.043031	-0.496418	-0.511867	-0.001751	0.429916	0.509498	0.485266	0.565774	0	0
63845	0.805118	9.568451	-0.397342	-0.113665	-0.296572	-0.046469	-0.493726	-0.513322	-0.002783	0.432207	0.510463	0.483559	0.564620	0	0
63846	0.994109	9.557305	-0.482935	-0.093102	-0.284176	-0.072886	-0.490767	-0.513795	-0.003649	0.434386	0.511275	0.482200	0.563374	0	0
63847	1.153850	9.565057	-0.502164	-0.092424	-0.300351	-0.101313	-0.488078	-0.514247	-0.005193	0.436892	0.512074	0.480874	0.561842	0	0
63848	1.308566	9.601863	-0.394181	-0.149686	-0.307578	-0.115722	-0.484177	-0.515173	-0.005813	0.439693	0.512541	0.479316	0.560561	0	0
63849	1.370687	9.680697	-0.178621	-0.194684	-0.366354	-0.126871	-0.480408	-0.517197	-0.007829	0.443171	0.513124	0.477246	0.559052	0	0
63850	1.269777	9.652173	-0.080397	-0.185548	-0.392711	-0.136715	-0.477178	-0.518027	-0.011977	0.446657	0.513786	0.475210	0.557402	0	0
63851	1.204453	9.527180	-0.067015	-0.168292	-0.396807	-0.109261	-0.471529	-0.519597	-0.011005	0.450032	0.514718	0.473045	0.555666	0	0
63852	1.267269	9.513739	-0.214237	-0.182693	-0.352675	-0.101077	-0.468975	-0.519737	-0.013626	0.453102	0.515322	0.471002	0.554346	0	0
63853	1.525815	9.678657	-0.185882	-0.182693	-0.291554	-0.091025	-0.463594	-0.521078	-0.016183	0.455937	0.515675	0.469124	0.553284	0	0
63854	1.820863	9.756871	0.109049	-0.167381	-0.293073	-0.059235	-0.460898	-0.523669	-0.017115	0.458405	0.516204	0.467205	0.552374	0	0
63855	1.967935	9.701296	0.282492	-0.129813	-0.340749	-0.059456	-0.459279	-0.525351	-0.019503	0.461004	0.517213	0.465211	0.550949	0	0
63856	1.946685	9.560113	0.335865	-0.114608	-0.394663	-0.031454	-0.456320	-0.526240	-0.020791	0.463508	0.518659	0.462961	0.549382	0	0
63857	1.898713	9.520391	0.243216	-0.111769	-0.367029	0.002341	-0.452290	-0.525313	-0.022034	0.465774	0.520174	0.460603	0.548012	0	0
63858	1.891450	9.408595	0.306426	-0.140261	-0.316472	0.033523	-0.451210	-0.526845	-0.024274	0.467699	0.521373	0.458209	0.547242	0	0
63859	1.992033	9.216203	0.243560	-0.149523	-0.277017	0.016936	-0.449871	-0.524850	-0.026131	0.469648	0.522281	0.455968	0.546576	0	0
63860	2.107502	8.999801	0.138001	-0.124290	-0.241375	0.022534	-0.448251	-0.527287	-0.026501	0.471206	0.523092	0.454053	0.546055	0	0
63861	2.141950	8.764968	0.352671	-0.133631	-0.211660	0.040373	-0.448250	-0.527375	-0.028818	0.472628	0.523826	0.452066	0.545770	0	0
63862	2.340164	8.936088	0.501900	-0.282601	-0.190241	0.094802	-0.447714	-0.526623	-0.031251	0.474395	0.523940	0.449128	0.546553	0	0
63863	2.503391	10.065523	0.999103	-0.509447	-0.157331	0.233891	-0.449182	-0.529252	-0.038670	0.476456	0.523462	0.444303	0.549155	0	0
63864	2.575234	11.037932	1.497093	-0.464894	-0.217348	0.304305	-0.452537	-0.529842	-0.046546	0.478129	0.523775	0.439110	0.551574	0	0
63865	2.419790	10.797194	1.405070	-0.225665	-0.266762	0.370207	-0.457372	-0.530198	-0.050857	0.478397	0.525831	0.434572	0.552978	0	0
63866	2.001197	9.847633	0.994964	-0.037083	-0.279022	0.353180	-0.462743	-0.531732	-0.052614	0.477799	0.528718	0.431167	0.553408	0	0
63867	1.572494	8.929457	0.651716	-0.071251	-0.258213	0.325056	-0.464497	-0.529233	-0.054827	0.477448	0.531248	0.427742	0.553946	0	0
63868	1.227221	9.202351	0.484995	-0.261984	-0.196106	0.300169	-0.469868	-0.530462	-0.057527	0.477966	0.532356	0.423750	0.555502	0	0
63869	1.065135	10.136541	1.108496	-0.278659	-0.164820	0.252559	-0.472153	-0.529740	-0.061969	0.478711	0.533041	0.420001	0.557047	0	0
63870	0.865878	10.955935	1.515066	-0.126249	-0.140159	0.242586	-0.476318	-0.529573	-0.065046	0.478565	0.534221	0.417335	0.558047	0	0
63871	0.586491	10.885331	1.622575	0.097217	-0.065451	0.245594	-0.479822	-0.526706	-0.063007	0.476938	0.536091	0.416205	0.558490	0	0
63872	0.618308	10.240144	1.481575	0.077367	0.093530	0.209441	-0.482514	-0.525923	-0.057368	0.474887	0.536779	0.415982	0.559740	0	0
63873	0.904016	9.713640	1.138037	-0.049065	0.247726	0.187013	-0.486814	-0.525781	-0.059219	0.473081	0.535935	0.415850	0.562172	0	0
63874	1.041841	9.451506	0.915552	-0.070763	0.336735	0.139760	-0.491515	-0.526441	-0.062725	0.471173	0.534240	0.416337	0.565020	0	0
63875	1.459907	9.289172	1.040341	-0.051912	0.457126	0.060934	-0.496363	-0.522537	-0.067443	0.469217	0.531651	0.417851	0.567964	0	0
63876	2.069002	9.431357	1.416646	-0.106441	0.424298	0.005591	-0.499049	-0.522966	-0.070693	0.467866	0.528709	0.419254	0.570784	0	0
63877	2.472196	9.662037	1.617454	-0.142249	0.169334	-0.013937	-0.501196	-0.523173	-0.078026	0.468003	0.527010	0.419286	0.572217	0	0
63878	2.203001	9.579489	1.807213	-0.065115	-0.186102	-0.032709	-0.499043	-0.523747	-0.079840	0.469239	0.527607	0.418233	0.571425	0	0
63879	1.506279	9.498860	1.699778	0.001264	-0.380584	-0.057456	-0.498504	-0.524332	-0.079593	0.471169	0.529532	0.416734	0.569146	0	0
63880	0.897753	9.478086	1.503121	0.005648	-0.385207	-0.086508	-0.495007	-0.525626	-0.076136	0.473176	0.531373	0.415411	0.566728	0	0
63881	0.637867	9.359254	1.341976	-0.041655	-0.255202	-0.111396	-0.491249	-0.524193	-0.074500	0.475124	0.532131	0.414553	0.565013	0	0
63882	0.679063	9.114810	1.330641	-0.030060	-0.079202	-0.177423	-0.488958	-0.525912	-0.075944	0.476561	0.531688	0.414951	0.563927	0	0
63883	0.905826	9.080106	1.544888	-0.070191	0.022593	-0.207894	-0.485595	-0.526911	-0.079010	0.478064	0.530321	0.415777	0.563333	0	0
63884	1.321366	9.320735	1.880808	-0.120413	0.002940	-0.219779	-0.481695	-0.527388	-0.080705	0.479881	0.528808	0.416270	0.562845	0	0
63885	1.419748	9.526464	2.101338	-0.078288	-0.092382	-0.197306	-0.481825	-0.528788	-0.081293	0.481849	0.528081	0.416443	0.561718	0	0
63886	1.455043	9.711613	2.168428	0.026934	-0.134091	-0.236160	-0.477521	-0.530037	-0.080567	0.483550	0.527977	0.417182	0.559802	0	0
63887	1.488658	9.726788	2.164531	0.116232	-0.245528	-0.229528	-0.472416	-0.529638	-0.078436	0.485308	0.528898	0.417870	0.556890	0	0
63888	1.303852	9.623893	2.087417	0.150442	-0.271818	-0.233963	-0.466375	-0.527845	-0.076270	0.486920	0.530167	0.418601	0.553719	0	0
63889	1.302773	9.339859	2.253222	0.116657	-0.280574	-0.250914	-0.461804	-0.528604	-0.072536	0.488935	0.531172	0.419226	0.550499	0	0
63890	1.300581	9.203870	2.234923	0.049831	-0.260996	-0.238615	-0.458043	-0.528284	-0.071753	0.491050	0.531857	0.419464	0.547766	0	0
63891	1.264954	9.295478	2.276469	-0.020814	-0.234555	-0.217446	-0.453201	-0.529398	-0.071301	0.493413	0.532056	0.419372	0.545516	0	0
63892	1.180535	9.398335	2.287546	-0.003869	-0.247781	-0.180332	-0.448633	-0.529773	-0.065785	0.495434	0.532642	0.419056	0.543351	0	0
63893	1.218503	9.445153	2.326875	0.041732	-0.195484	-0.194011	-0.444871	-0.529611	-0.064326	0.497169	0.533019	0.419367	0.541151	0	0
63894	1.410864	9.310290	2.526378	0.130284	-0.143922	-0.198749	-0.442181	-0.530537	-0.063707	0.498134	0.533623	0.420384	0.538876	0	0
63895	1.715927	9.087632	2.556678	0.155773	-0.131914	-0.207492	-0.438960	-0.528761	-0.064095	0.499061	0.534157	0.421687	0.536465	0	0
63896	1.989135	9.002770	2.580146	0.158473	-0.215918	-0.188628	-0.434934	-0.527060	-0.062045	0.500118	0.535322	0.422432	0.533726	0	0
63897	2.202574	8.987218	2.533853	0.139416	-0.346294	-0.171886	-0.431041	-0.525404	-0.064079	0.501828	0.537065	0.422362	0.530415	0	0
63898	2.511556	9.245266	2.238071	0.112162	-0.424649	-0.176080	-0.426605	-0.526273	-0.061572	0.503934	0.539146	0.421732	0.526796	0	0
63899	2.189044	9.482166	2.144539	0.163476	-0.599458	-0.173438	-0.422980	-0.525145	-0.058856	0.506554	0.542323	0.420483	0.521999	0	0
63900	1.907927	9.838695	1.334004	0.153079	-0.624094	-0.224839	-0.416670	-0.524407	-0.048014	0.509498	0.545414	0.419295	0.516844	0	0
63901	1.588955	10.340241	0.964153	0.093058	-0.638539	-0.237438	-0.409949	-0.525341	-0.044992	0.512949	0.548121	0.417785	0.511764	0	0
63902	1.213382	10.537318	0.700783	0.083255	-0.705807	-0.218369	-0.403230	-0.525416	-0.042350	0.516534	0.551249	0.415739	0.506436	0	0
63903	1.226693	10.280180	0.221675	0.108265	-0.621728	-0.194747	-0.396784	-0.524378	-0.038580	0.519564	0.554077	0.414117	0.501557	0	0
63904	1.281193	10.050510	-0.087866	0.053618	-0.481181	-0.144506	-0.391409	-0.524114	-0.037001	0.521967	0.556179	0.412645	0.497935	0	0
63905	1.242374	10.192966	-0.735284	-0.078681	-0.559214	-0.055226	-0.386305	-0.523067	-0.038388	0.525042	0.558262	0.409609	0.494869	0	0
63906	1.552951	10.616124	-1.017820	-0.140658	-0.569281	-0.028157	-0.381190	-0.525399	-0.040701	0.528279	0.560231	0.406037	0.492135	0	0
63907	1.793298	10.970072	-0.952932	-0.007180	-0.566077	-0.039280	-0.380249	-0.525738	-0.039226	0.530853	0.562768	0.403192	0.488798	0	0
63908	1.950392	11.113725	-0.951602	0.151285	-0.665578	-0.059794	-0.376220	-0.525172	-0.037076	0.532953	0.566584	0.400690	0.484139	0	0
63909	1.649743	10.880075	-0.932586	0.303286	-0.819296	-0.048733	-0.370585	-0.522750	-0.031074	0.534771	0.571921	0.398012	0.478031	0	0
63910	0.882712	10.188832	-1.068866	0.367355	-0.909852	-0.034766	-0.364138	-0.522174	-0.025685	0.536422	0.578083	0.395045	0.471180	0	0
63911	0.172156	9.280087	-1.579716	0.280073	-0.920423	0.000462	-0.357160	-0.519348	-0.020093	0.538451	0.583868	0.391370	0.464756	0	0
63912	-0.313620	8.844007	-1.600963	-0.026646	-0.728156	0.029146	-0.353944	-0.516681	-0.016096	0.541296	0.587220	0.387110	0.460779	0	0
63913	-0.379343	9.240958	-1.485610	-0.344102	-0.472081	0.064263	-0.351246	-0.519480	-0.020303	0.544888	0.587733	0.382562	0.459688	0	0
63914	-0.140782	9.963898	-1.190055	-0.420338	-0.355478	0.106233	-0.350968	-0.521893	-0.026510	0.548209	0.587484	0.378031	0.459807	0	0
63915	0.009331	10.248250	-0.975753	-0.269609	-0.279447	0.068243	-0.349889	-0.522356	-0.032119	0.550591	0.587496	0.374846	0.459554	0	0
63916	0.253255	9.932233	-0.941810	-0.069872	-0.192985	-0.015491	-0.349077	-0.524010	-0.034905	0.551778	0.587945	0.373525	0.458630	0	0
63917	0.545111	9.398598	-0.919199	-0.025943	-0.179604	-0.073659	-0.347465	-0.523792	-0.033692	0.553001	0.588299	0.372844	0.457256	0	0
63918	0.684718	8.973877	-0.837084	-0.038903	-0.231398	-0.068742	-0.343569	-0.523328	-0.033178	0.554384	0.588886	0.371768	0.455697	0	0
63919	0.697752	8.816324	-0.775313	-0.132841	-0.257295	-0.060359	-0.342083	-0.525866	-0.035183	0.556456	0.589047	0.370088	0.454330	0	0
63920	0.738972	8.950601	-0.688399	-0.238092	-0.256348	-0.062468	-0.340734	-0.527089	-0.038778	0.559062	0.588651	0.367929	0.453395	0	0
63921	0.728201	9.280585	-0.479379	-0.312865	-0.246385	-0.059119	-0.338855	-0.525789	-0.041753	0.562133	0.587750	0.365477	0.452751	0	0
63922	0.833152	9.840838	-0.542974	-0.346036	-0.234947	-0.029136	-0.335888	-0.528384	-0.048951	0.565127	0.586756	0.362741	0.452512	0	0
63923	0.996838	9.873006	0.073256	-0.201033	-0.156479	0.012437	-0.335074	-0.530438	-0.052839	0.566873	0.586326	0.360873	0.452381	0	0
63924	1.099319	9.447585	-0.093713	-0.155349	-0.146642	-0.010344	-0.334938	-0.530957	-0.055035	0.568326	0.586063	0.359391	0.452077	0	0
63925	1.309595	9.567906	-0.283158	-0.245411	-0.141307	-0.040698	-0.334795	-0.533248	-0.060284	0.570503	0.585119	0.357712	0.451890	0	0
63926	1.491793	9.945091	-0.066164	-0.283010	-0.152835	-0.017964	-0.332237	-0.534191	-0.064973	0.572750	0.584120	0.355659	0.451960	0	0
63927	1.563765	10.240150	0.030110	-0.222227	-0.186314	-0.009177	-0.332102	-0.534665	-0.062948	0.574788	0.583624	0.353630	0.451605	0	0
63928	1.514254	9.863008	0.387713	-0.037089	-0.154887	0.005768	-0.331291	-0.535760	-0.065444	0.575477	0.584112	0.352551	0.450940	0	0
63929	1.386291	9.224643	0.345272	0.013962	-0.143285	-0.015160	-0.330212	-0.537052	-0.065770	0.576000	0.584761	0.351863	0.449968	0	0
63930	1.401174	8.936006	0.164952	-0.069024	-0.124715	-0.003796	-0.330077	-0.536839	-0.069032	0.576814	0.584894	0.350866	0.449532	0	0
63931	1.530069	9.013586	0.028700	-0.156675	-0.107132	0.046406	-0.331553	-0.537296	-0.072297	0.577918	0.584620	0.349250	0.449728	0	0
63932	1.735456	9.201838	0.255053	-0.153718	-0.075781	0.074848	-0.331416	-0.537306	-0.078153	0.578698	0.584316	0.347692	0.450326	0	0
63933	1.941357	9.140065	0.598857	-0.182724	-0.085022	0.079952	-0.330470	-0.538995	-0.079580	0.579709	0.583916	0.345879	0.450940	0	0
63934	2.230448	9.225422	0.587827	-0.284386	-0.099042	0.109535	-0.331540	-0.540295	-0.083558	0.581174	0.583077	0.343384	0.452045	0	0
63935	2.432814	9.602999	1.053387	-0.402204	-0.095291	0.206367	-0.336100	-0.542943	-0.086993	0.582901	0.581887	0.339761	0.454089	0	0
63936	2.486817	9.977864	1.336275	-0.427286	-0.146580	0.258971	-0.339857	-0.544078	-0.095427	0.584658	0.580920	0.335461	0.456261	0	0
63937	2.543165	10.170656	1.211371	-0.340376	-0.178071	0.267866	-0.341737	-0.543416	-0.103824	0.585983	0.580661	0.331250	0.457963	0	0
63938	2.570287	10.280399	1.283594	-0.242725	-0.126299	0.293245	-0.345626	-0.545775	-0.108211	0.586432	0.580779	0.327682	0.459802	0	0
63939	2.599117	10.307636	1.375750	-0.185375	-0.136656	0.300421	-0.350055	-0.547614	-0.109989	0.586537	0.581340	0.324212	0.461416	0	0
63940	2.422782	10.753541	1.309200	-0.186950	-0.242584	0.340428	-0.356238	-0.546699	-0.112746	0.586797	0.582452	0.319940	0.462663	0	0
63941	1.946242	10.994968	1.586443	-0.074615	-0.377184	0.355921	-0.360540	-0.546116	-0.115263	0.586745	0.584933	0.315232	0.462832	0	0
63942	1.146549	10.341963	1.326100	0.130000	-0.436436	0.302463	-0.363899	-0.546533	-0.112243	0.585923	0.588657	0.311485	0.461686	0	0
63943	0.419038	9.428052	0.785881	0.192514	-0.368521	0.235230	-0.365783	-0.546118	-0.109893	0.584820	0.592241	0.308766	0.460325	0	0
63944	0.100130	8.871180	0.655117	0.054529	-0.244421	0.202093	-0.368746	-0.544119	-0.107615	0.584278	0.594295	0.306391	0.459954	0	0
63945	0.243910	9.109292	0.874389	-0.176332	-0.082194	0.179374	-0.372237	-0.545461	-0.107346	0.584746	0.594199	0.303990	0.461075	0	0
63946	0.588679	9.744345	1.246085	-0.215716	-0.036189	0.176782	-0.374111	-0.547299	-0.111740	0.585261	0.593617	0.301757	0.462635	0	0
63947	0.849859	10.050134	1.463634	-0.079817	-0.028835	0.142701	-0.376665	-0.546955	-0.111835	0.585175	0.593703	0.300345	0.463551	0	0
63948	0.953872	9.950068	1.534985	0.043733	-0.000160	0.104352	-0.379221	-0.546188	-0.111780	0.584363	0.594244	0.299964	0.464129	0	0
63949	1.039616	9.762255	1.406632	0.027005	-0.004454	0.056524	-0.381371	-0.546422	-0.111763	0.583983	0.594567	0.299713	0.464356	0	0
63950	1.104618	9.642039	1.277134	-0.008404	-0.023696	0.031529	-0.382981	-0.547071	-0.112718	0.583896	0.594698	0.299376	0.464514	0	0
63951	1.133861	9.603707	1.085737	-0.001106	-0.045746	-0.009257	-0.383249	-0.547512	-0.111776	0.584124	0.594840	0.299154	0.464189	0	0
63952	1.192539	9.570780	1.039641	0.036835	-0.060400	-0.050794	-0.382177	-0.546526	-0.112573	0.584271	0.595168	0.299286	0.463498	0	0
63953	1.282905	9.436488	1.178235	0.048637	-0.077066	-0.091549	-0.381906	-0.547118	-0.111779	0.584687	0.595490	0.299608	0.462350	0	0
63954	1.337442	9.398651	1.324631	-0.001053	-0.101601	-0.122818	-0.378948	-0.547604	-0.112101	0.585524	0.595575	0.299741	0.461094	0	0
63955	1.330088	9.539330	1.419636	-0.024159	-0.122755	-0.138062	-0.376793	-0.549568	-0.108923	0.586730	0.595531	0.299742	0.459614	0	0
63956	1.425233	9.638168	1.474770	0.024907	-0.125431	-0.156517	-0.375719	-0.549024	-0.109054	0.587638	0.595775	0.300049	0.457934	0	0
63957	1.595081	9.522306	1.572333	0.064732	-0.177986	-0.174445	-0.371151	-0.548870	-0.108013	0.588649	0.596385	0.300350	0.455638	0	0
63958	1.744562	9.459487	1.695351	0.062759	-0.277294	-0.185729	-0.368060	-0.548966	-0.106963	0.589926	0.597457	0.300092	0.452745	0	0
63959	1.622661	9.483971	1.621614	0.063562	-0.267707	-0.213928	-0.364161	-0.549650	-0.105806	0.591385	0.598333	0.300090	0.449675	0	0
63960	1.531814	9.664394	1.622280	0.063824	-0.277145	-0.191873	-0.359998	-0.548955	-0.103245	0.592672	0.599379	0.299862	0.446730	0	0
63961	1.551739	9.618618	1.502872	0.052586	-0.289113	-0.143360	-0.356096	-0.550781	-0.101716	0.593937	0.600478	0.299257	0.443971	0	0
63962	1.801482	9.504205	1.583618	0.059989	-0.232182	-0.141257	-0.353148	-0.548049	-0.100301	0.594878	0.601443	0.298966	0.441595	0	0
63963	2.169508	9.525451	1.604381	0.111494	-0.279220	-0.090202	-0.350454	-0.550278	-0.098499	0.595512	0.602997	0.298351	0.439030	0	0
63964	2.363962	9.456123	1.346070	0.217030	-0.350608	-0.043505	-0.347233	-0.549197	-0.093328	0.595419	0.605697	0.297448	0.436041	0	0
63965	2.868689	9.392431	1.140570	0.319607	-0.339118	-0.040561	-0.344285	-0.546769	-0.090970	0.594725	0.608894	0.297065	0.432784	0	0
63966	3.221204	9.641550	0.759529	0.318780	-0.418722	-0.057065	-0.342413	-0.544424	-0.083973	0.594250	0.612427	0.296271	0.428980	0	0
63967	2.586107	10.096105	0.524768	0.304467	-0.648048	-0.066407	-0.340396	-0.545455	-0.078176	0.594620	0.616764	0.294110	0.423708	0	0
63968	1.431420	10.240210	0.331773	0.257705	-0.738711	-0.014721	-0.335303	-0.541459	-0.072252	0.595235	0.621369	0.290860	0.418326	0	0
63969	0.903304	10.487883	-0.333862	0.182414	-0.452325	0.025896	-0.334228	-0.541871	-0.067785	0.595349	0.624374	0.288754	0.415135	0	0
63970	1.390658	10.355925	-0.332354	0.327500	-0.061368	0.087100	-0.332081	-0.541485	-0.062080	0.593097	0.626826	0.289183	0.414366	0	0
63971	2.331177	9.348596	0.262598	0.458557	0.055525	0.153502	-0.335317	-0.539032	-0.054611	0.589459	0.629720	0.290429	0.414297	0	0
63972	2.882217	8.606051	0.456028	0.231568	-0.174842	0.188353	-0.338285	-0.536381	-0.043736	0.587685	0.632338	0.289181	0.413703	0	0
63973	2.762927	8.720389	0.242071	-0.133124	-0.598473	0.223425	-0.337342	-0.537258	-0.043503	0.589343	0.634647	0.283664	0.411621	0	0
63974	2.116755	9.453898	-0.202160	-0.186786	-0.821653	0.239632	-0.337343	-0.536827	-0.043761	0.591837	0.637588	0.276491	0.408366	0	0
63975	1.668127	10.018640	-0.554801	0.019921	-0.776058	0.191147	-0.338014	-0.536545	-0.049190	0.593072	0.641373	0.270718	0.404497	0	0
63976	1.513372	9.926041	-0.260348	0.152618	-0.733007	0.149434	-0.335057	-0.537106	-0.046248	0.593453	0.645639	0.265977	0.400276	0	0
63977	1.241946	9.367650	0.053296	0.080331	-0.790569	0.150682	-0.332510	-0.534906	-0.045934	0.594434	0.649646	0.260594	0.395852	0	0
63978	1.072650	9.048946	-0.312994	-0.107204	-0.726243	0.109013	-0.330894	-0.536233	-0.045315	0.596569	0.652157	0.255097	0.392074	0	0
63979	1.128653	9.263584	-0.409186	-0.253354	-0.619115	0.005784	-0.327662	-0.537983	-0.046362	0.599789	0.653056	0.250340	0.388718	0	0
63980	1.206009	9.660707	-0.265372	-0.245272	-0.625269	-0.029630	-0.323628	-0.538909	-0.047120	0.603049	0.653931	0.245788	0.385090	0	0
63981	1.018995	9.795684	-0.305831	-0.201806	-0.606963	-0.036413	-0.318115	-0.539549	-0.049520	0.606018	0.654925	0.241562	0.381395	0	0
63982	0.887812	9.788432	-0.449424	-0.170156	-0.511910	-0.058659	-0.313672	-0.541827	-0.053457	0.608586	0.655706	0.238137	0.378104	0	0
63983	0.916825	9.764664	-0.621679	-0.110623	-0.421000	-0.047283	-0.310984	-0.541562	-0.055386	0.610522	0.656479	0.235448	0.375316	0	0
63984	1.103022	9.651508	-0.701774	-0.068289	-0.329478	-0.066048	-0.309099	-0.542429	-0.056525	0.611982	0.657143	0.233578	0.372938	0	0
63985	1.443307	9.371231	-0.626627	-0.047036	-0.280909	-0.044518	-0.305469	-0.543097	-0.055772	0.613143	0.657771	0.231959	0.370928	0	0
63986	1.743255	9.075675	-0.374464	-0.098833	-0.264954	-0.023420	-0.303450	-0.543987	-0.056097	0.614483	0.658094	0.230088	0.369300	0	0
63987	1.906428	9.039796	-0.349928	-0.184943	-0.286592	-0.004414	-0.301836	-0.544093	-0.059250	0.616398	0.657984	0.227653	0.367811	0	0
63988	1.978777	9.286290	-0.441044	-0.238951	-0.298551	-0.006452	-0.300617	-0.546990	-0.063851	0.618664	0.657595	0.224934	0.366373	0	0
63989	1.951605	9.433883	-0.438177	-0.217597	-0.309215	0.000619	-0.299670	-0.548330	-0.068126	0.620799	0.657369	0.222195	0.364834	0	0
63990	1.791533	9.435830	-0.462362	-0.212159	-0.275509	0.005308	-0.297114	-0.549238	-0.068185	0.622777	0.657069	0.219636	0.363551	0	0
63991	1.685090	9.516418	-0.658819	-0.215519	-0.200037	0.043821	-0.296569	-0.551148	-0.071929	0.624477	0.656546	0.217292	0.362987	0	0
63992	1.674606	9.676450	-0.665163	-0.162240	-0.131247	0.048844	-0.295891	-0.552607	-0.076885	0.625645	0.656119	0.215520	0.362805	0	0
63993	1.723151	9.434571	-0.635368	-0.102286	-0.045248	0.043392	-0.296434	-0.550881	-0.077503	0.626254	0.655744	0.214553	0.363005	0	0
63994	1.938562	9.307374	-0.762606	-0.150362	0.015029	0.034748	-0.297769	-0.553816	-0.077855	0.627071	0.654823	0.213841	0.363677	0	0
63995	2.090971	9.494675	-0.434358	-0.195335	0.017385	0.032804	-0.299111	-0.554160	-0.080029	0.628178	0.653624	0.212991	0.364421	0	0
63996	2.271661	9.920366	-0.388694	-0.215691	0.014975	0.052116	-0.300978	-0.558562	-0.083825	0.629356	0.652326	0.211923	0.365335	0	0
63997	2.611569	10.208191	0.086579	-0.183383	0.090558	0.100344	-0.301783	-0.558815	-0.084368	0.629967	0.651083	0.211129	0.366957	0	0
63998	2.868209	10.164339	0.494394	-0.175079	0.067964	0.154974	-0.305136	-0.560798	-0.087116	0.630383	0.650057	0.209873	0.368776	0	0
63999	2.863031	9.681137	0.406404	-0.141758	-0.060087	0.166659	-0.309299	-0.561656	-0.088729	0.630780	0.649773	0.207842	0.369748	0	0
64000	2.704750	9.209717	0.260666	-0.204693	-0.081862	0.161960	-0.311980	-0.564161	-0.087962	0.631667	0.649119	0.205486	0.370696	0	0
64001	2.534587	9.260054	0.416353	-0.308401	-0.091780	0.167791	-0.316273	-0.566246	-0.091519	0.633189	0.647900	0.202622	0.371810	0	0
64002	2.313428	9.328896	0.656997	-0.270116	-0.111309	0.179320	-0.316671	-0.567754	-0.093333	0.634485	0.646965	0.199715	0.372800	0	0
64003	2.123690	9.500252	0.750987	-0.206252	-0.046229	0.157867	-0.319214	-0.570605	-0.096118	0.635278	0.646188	0.197580	0.373930	0	0
64004	2.104062	9.538755	0.918604	-0.167898	-0.002882	0.144118	-0.322706	-0.571365	-0.096510	0.635818	0.645417	0.195970	0.375191	0	0
64005	2.154146	9.704746	0.942961	-0.153238	0.057698	0.144533	-0.328074	-0.573878	-0.098843	0.636111	0.644551	0.194781	0.376798	0	0
64006	2.232959	9.691644	1.258426	-0.102699	0.074224	0.141236	-0.331157	-0.576683	-0.096992	0.636081	0.643891	0.193928	0.378413	0	0
64007	2.173633	9.277880	1.346389	-0.035412	0.047077	0.111243	-0.332636	-0.576403	-0.095332	0.635765	0.643739	0.193333	0.379507	0	0
64008	2.110200	8.912570	1.207576	-0.077529	0.060075	0.074095	-0.334378	-0.578389	-0.093470	0.635851	0.643161	0.192917	0.380553	0	0
64009	2.192789	9.050033	1.367954	-0.197152	0.078643	0.073811	-0.336659	-0.579746	-0.093759	0.636660	0.641778	0.192149	0.381921	0	0
64010	2.233872	9.463505	1.640526	-0.233103	0.023604	0.094531	-0.342024	-0.582983	-0.095435	0.637730	0.640382	0.190779	0.383164	0	0
64011	2.226734	9.842099	1.772258	-0.143392	0.009966	0.101781	-0.343090	-0.586047	-0.096611	0.638222	0.639643	0.189604	0.384161	0	0
64012	2.254086	9.949426	1.902281	-0.036352	0.014324	0.070304	-0.344430	-0.587488	-0.094191	0.638142	0.639488	0.189081	0.384810	0	0
64013	2.334041	9.819778	1.843124	-0.040953	0.027411	0.042956	-0.344968	-0.587489	-0.093640	0.638181	0.639211	0.188792	0.385346	0	0
64014	2.299288	9.600649	1.732975	-0.074502	-0.005938	0.013482	-0.346574	-0.589946	-0.089889	0.638596	0.638781	0.188363	0.385583	0	0
64015	2.150922	9.481414	1.580070	-0.147859	-0.013265	-0.003551	-0.347645	-0.591450	-0.091151	0.639582	0.637880	0.187703	0.385761	0	0
64016	2.070591	9.392571	1.674567	-0.211674	0.015431	-0.035375	-0.347774	-0.592847	-0.091875	0.641019	0.636397	0.187189	0.386074	0	0
64017	2.086658	9.587092	1.851731	-0.236447	0.005024	-0.054101	-0.346562	-0.593350	-0.095854	0.642734	0.634749	0.186631	0.386207	0	0
64018	2.150272	9.821314	1.986724	-0.177520	-0.051541	-0.047232	-0.344404	-0.595633	-0.097314	0.644125	0.633718	0.185883	0.385943	0	0
64019	2.130350	9.825792	1.846456	-0.077997	-0.060856	-0.068190	-0.341977	-0.598535	-0.096756	0.645016	0.633304	0.185606	0.385266	0	0
64020	2.066111	9.625548	1.728039	-0.009137	-0.055451	-0.083828	-0.341170	-0.598563	-0.096357	0.645485	0.633302	0.185717	0.384430	0	0
64021	2.070652	9.392575	1.693827	-0.017274	-0.045000	-0.113836	-0.339294	-0.597235	-0.094430	0.646143	0.633125	0.186068	0.383444	0	0
64022	2.271495	9.303981	1.801764	-0.061585	-0.058880	-0.142397	-0.335932	-0.597711	-0.095574	0.647174	0.632687	0.186324	0.382303	0	0
64023	2.435052	9.372499	1.839969	-0.041067	-0.138528	-0.149955	-0.332165	-0.599071	-0.095662	0.648297	0.632639	0.186207	0.380534	0	0
64024	2.380605	9.437062	1.890771	-0.007496	-0.201730	-0.171464	-0.328266	-0.599579	-0.095997	0.649360	0.633038	0.185920	0.378190	0	0
64025	2.380714	9.422493	1.833109	0.005429	-0.234968	-0.189316	-0.323424	-0.601140	-0.094606	0.650512	0.633572	0.185602	0.375464	0	0
64026	2.360503	9.465825	1.846606	0.021953	-0.277020	-0.208980	-0.318588	-0.600103	-0.095310	0.651660	0.634365	0.185167	0.372334	0	0
64027	2.370077	9.475712	1.870898	0.003859	-0.308241	-0.211008	-0.312943	-0.600402	-0.094160	0.653028	0.635103	0.184499	0.368997	0	0
64028	2.348008	9.358779	1.818143	0.005825	-0.336414	-0.221780	-0.306227	-0.599411	-0.094751	0.654420	0.635972	0.183688	0.365422	0	0
64029	2.343569	9.329561	1.762859	-0.004358	-0.358901	-0.214880	-0.300308	-0.601245	-0.094880	0.655929	0.636812	0.182677	0.361741	0	0
64030	2.381980	9.354539	1.804774	0.000189	-0.388909	-0.222141	-0.292247	-0.600099	-0.097387	0.657436	0.637813	0.181489	0.357819	0	0
64031	2.323039	9.392311	1.797865	0.013947	-0.426573	-0.204645	-0.284988	-0.600696	-0.097219	0.658891	0.639007	0.180025	0.353728	0	0
64032	2.333776	9.343956	1.822632	0.035711	-0.431548	-0.211683	-0.278948	-0.598110	-0.098704	0.660182	0.640386	0.178608	0.349522	0	0
64033	2.357615	9.232711	1.761614	0.033363	-0.450676	-0.194130	-0.271965	-0.595981	-0.099805	0.661491	0.641778	0.176976	0.345296	0	0
64034	2.292510	9.197530	1.644332	0.016430	-0.470107	-0.169534	-0.266049	-0.596921	-0.101811	0.662798	0.643208	0.174954	0.341135	0	0
64035	2.249258	9.187040	1.696044	0.007617	-0.470008	-0.176625	-0.259333	-0.595487	-0.103204	0.664215	0.644494	0.172983	0.336931	0	0
64036	2.238230	9.249955	1.671158	0.041139	-0.473007	-0.151785	-0.253153	-0.594298	-0.105688	0.665276	0.646096	0.170899	0.332808	0	0
64037	2.169658	9.268121	1.560589	0.066862	-0.473206	-0.171138	-0.246441	-0.591722	-0.107453	0.666265	0.647762	0.169060	0.328502	0	0
64038	2.188636	9.283027	1.524950	0.068727	-0.469591	-0.172881	-0.241470	-0.591244	-0.108585	0.667177	0.649468	0.167219	0.324198	0	0
64039	2.294736	9.304369	1.489528	0.106430	-0.448107	-0.165576	-0.235423	-0.590760	-0.111091	0.667817	0.651292	0.165628	0.320011	0	0
64040	2.433967	9.263207	1.573552	0.156409	-0.449827	-0.150432	-0.229521	-0.586932	-0.111036	0.668021	0.653524	0.164045	0.315822	0	0
64041	2.426157	9.277623	1.493763	0.155404	-0.470249	-0.116084	-0.224557	-0.583881	-0.113173	0.668188	0.655794	0.162129	0.311727	0	0
64042	2.344191	9.436316	1.100070	0.109608	-0.480258	-0.087096	-0.218645	-0.583120	-0.115260	0.668517	0.657880	0.159770	0.307820	0	0
64043	2.105752	9.465965	0.993831	0.060448	-0.467056	-0.063242	-0.215958	-0.582553	-0.117995	0.669103	0.659561	0.157223	0.304239	0	0
64044	2.024267	9.648977	0.905694	-0.009877	-0.402259	-0.047122	-0.211262	-0.579619	-0.120950	0.669944	0.660644	0.154753	0.301291	0	0
64045	2.192926	9.960360	1.024071	-0.054732	-0.344030	-0.043407	-0.208174	-0.578020	-0.125836	0.671014	0.661191	0.152542	0.298826	0	0
64046	2.350399	9.858840	1.130775	-0.006363	-0.356212	-0.037177	-0.206561	-0.577674	-0.130200	0.671712	0.662157	0.150318	0.296236	0	0
64047	2.344759	9.620807	0.910928	0.036837	-0.377129	-0.039811	-0.203073	-0.575137	-0.133154	0.672194	0.663408	0.148127	0.293432	0	0
64048	2.278079	9.537041	0.755447	-0.010181	-0.421080	-0.004855	-0.200389	-0.573393	-0.137757	0.672901	0.664567	0.145236	0.290623	0	0
64049	2.322355	9.503857	0.752242	-0.054289	-0.487800	0.017558	-0.197975	-0.571376	-0.141668	0.673953	0.665592	0.141644	0.287595	0	0
64050	2.082898	9.591755	0.691270	-0.055253	-0.598497	0.034578	-0.195286	-0.571334	-0.146191	0.675064	0.666983	0.137155	0.283920	0	0
64051	1.641515	9.821634	0.517110	-0.030006	-0.611507	0.064724	-0.193676	-0.569855	-0.150518	0.675946	0.668550	0.132473	0.280335	0	0
64052	1.550097	10.009316	0.382895	-0.004371	-0.483417	0.070944	-0.192875	-0.567826	-0.153321	0.676417	0.669966	0.128652	0.277586	0	0
64053	1.806517	10.040678	0.429044	0.042279	-0.398145	0.091027	-0.193685	-0.566027	-0.156793	0.676425	0.671429	0.125430	0.275498	0	0
64054	2.076447	9.858639	0.335188	0.101826	-0.408126	0.084028	-0.193151	-0.564879	-0.157987	0.676024	0.673345	0.122320	0.273198	0	0
64055	2.248908	9.589869	0.294362	0.099530	-0.457352	0.060694	-0.191277	-0.562056	-0.159415	0.675771	0.675300	0.119052	0.270426	0	0
64056	2.308011	9.537530	0.260462	0.059116	-0.565619	0.038647	-0.190075	-0.559193	-0.161923	0.675940	0.677268	0.115056	0.266787	0	0
64057	2.151919	9.685195	0.114935	0.046499	-0.691471	0.017500	-0.189267	-0.559728	-0.164128	0.676384	0.679403	0.110344	0.262186	0	0
64058	1.830814	9.730339	0.022893	0.053943	-0.728398	0.002328	-0.186179	-0.558179	-0.166837	0.676811	0.681666	0.105459	0.257172	0	0
64059	1.549443	9.737368	-0.007460	0.030386	-0.744705	0.005749	-0.181886	-0.555214	-0.170739	0.677377	0.683750	0.100414	0.252118	0	0
64060	1.305675	9.594589	0.178719	-0.028315	-0.716238	-0.015416	-0.180680	-0.553748	-0.174109	0.678329	0.685335	0.095502	0.247112	0	0
64061	1.101772	9.593305	0.068958	-0.067771	-0.688138	-0.015313	-0.176512	-0.553891	-0.178247	0.679495	0.686520	0.090730	0.242371	0	0
64062	1.030180	9.514306	-0.077080	-0.014307	-0.620094	-0.016455	-0.174905	-0.552455	-0.174543	0.680197	0.687900	0.086511	0.237995	0	0
64063	1.083335	9.272503	-0.121770	-0.040838	-0.550014	-0.054990	-0.172496	-0.548770	-0.177039	0.681096	0.688850	0.083013	0.233887	0	0
64064	1.319956	9.320497	-0.100427	-0.137870	-0.502847	-0.053279	-0.170075	-0.548999	-0.181839	0.682595	0.689036	0.079540	0.230147	0	0
64065	1.522231	9.659201	0.090993	-0.170240	-0.510119	-0.057026	-0.166305	-0.549970	-0.192670	0.684315	0.688970	0.076022	0.226392	0	0
64066	1.411797	9.856267	0.134263	-0.119335	-0.509215	-0.076296	-0.163620	-0.548513	-0.197146	0.685710	0.689242	0.072684	0.222406	0	0
64067	1.293640	9.786121	-0.119192	-0.072055	-0.480082	-0.088303	-0.160800	-0.546996	-0.204346	0.686762	0.689723	0.069805	0.218557	0	0
64068	1.335258	9.626641	-0.227446	-0.055766	-0.421449	-0.080804	-0.158382	-0.546454	-0.205718	0.687629	0.690199	0.067249	0.215101	0	0
64069	1.521723	9.518358	-0.192020	-0.076035	-0.379548	-0.055883	-0.155424	-0.546421	-0.210108	0.688539	0.690434	0.064827	0.212160	0	0
64070	1.747223	9.522456	-0.132170	-0.110074	-0.353102	-0.057640	-0.153809	-0.547160	-0.210423	0.689660	0.690383	0.062473	0.209374	0	0
64071	2.002868	9.604793	-0.009396	-0.130269	-0.342975	-0.041787	-0.151120	-0.546998	-0.213988	0.690867	0.690160	0.060088	0.206811	0	0
64072	2.165902	9.704865	0.062256	-0.137460	-0.369559	-0.047326	-0.149648	-0.544013	-0.222077	0.692150	0.689941	0.057473	0.203976	0	0
64073	2.202786	9.792924	0.019392	-0.104483	-0.425294	-0.011343	-0.149377	-0.544378	-0.224951	0.693138	0.690065	0.054359	0.201035	0	0
64074	2.139900	9.655829	-0.039278	-0.079731	-0.437912	0.003704	-0.148036	-0.543201	-0.228196	0.693931	0.690387	0.051035	0.198044	0	0
64075	2.088287	9.441256	-0.087389	-0.085215	-0.397335	0.014577	-0.146690	-0.543594	-0.230947	0.694688	0.690582	0.047971	0.195457	0	0
64076	2.092802	9.451044	-0.130655	-0.135999	-0.400778	0.028541	-0.146419	-0.543494	-0.235576	0.695778	0.690427	0.044613	0.192906	0	0
64077	2.148813	9.563734	-0.100899	-0.130704	-0.353896	0.040333	-0.146149	-0.543880	-0.237498	0.696751	0.690216	0.041582	0.190814	0	0
64078	2.149490	9.544335	-0.009255	-0.064027	-0.339089	0.039751	-0.145749	-0.542405	-0.240450	0.697274	0.690427	0.038715	0.188734	0	0
64079	2.083873	9.416898	-0.104192	-0.026309	-0.333558	0.044347	-0.145075	-0.542629	-0.243732	0.697488	0.690894	0.035993	0.186763	0	0
64080	2.052726	9.275529	-0.116117	-0.044060	-0.301620	0.040972	-0.145617	-0.541150	-0.245856	0.697843	0.691158	0.033411	0.184931	0	0
64081	2.111179	9.252307	-0.171923	-0.077819	-0.283793	0.027709	-0.145889	-0.539694	-0.247303	0.698407	0.691158	0.031054	0.183201	0	0
64082	2.148951	9.296686	-0.209615	-0.101232	-0.276919	0.029438	-0.146691	-0.540872	-0.250735	0.699155	0.690961	0.028627	0.181484	0	0
64083	2.225395	9.358768	-0.169221	-0.091673	-0.276306	0.008234	-0.145750	-0.540528	-0.254275	0.699830	0.690838	0.026430	0.179671	0	0
64084	2.247520	9.232941	-0.097782	-0.093219	-0.261919	0.001247	-0.144409	-0.539553	-0.254940	0.700556	0.690650	0.024319	0.177857	0	0
64085	2.378066	9.245017	-0.125161	-0.159435	-0.240867	-0.009463	-0.144410	-0.538415	-0.261301	0.701706	0.689978	0.022370	0.176179	0	0
64086	2.547040	9.546699	0.031814	-0.206601	-0.248638	0.001779	-0.144943	-0.539101	-0.267852	0.703200	0.688958	0.020136	0.174472	0	0
64087	2.579269	9.654114	0.171615	-0.194658	-0.265057	0.022914	-0.144945	-0.538060	-0.269996	0.704524	0.688078	0.017730	0.172860	0	0
64088	2.515473	9.458752	0.224092	-0.157449	-0.266187	0.045146	-0.144275	-0.537120	-0.274603	0.705591	0.687428	0.015168	0.171334	0	0
64089	2.522734	9.344790	0.268505	-0.206834	-0.243429	0.078734	-0.145477	-0.538961	-0.279549	0.706881	0.686421	0.012509	0.170262	0	0
64090	2.551278	9.376870	0.300434	-0.245701	-0.265984	0.114707	-0.147762	-0.538223	-0.284672	0.708419	0.685139	0.009317	0.169235	0	0
64091	2.504991	9.528984	0.418230	-0.274263	-0.278382	0.103046	-0.148566	-0.538363	-0.290112	0.710112	0.683700	0.006127	0.168098	0	0
64092	2.501691	9.968346	0.614619	-0.269603	-0.264924	0.064225	-0.148435	-0.536347	-0.297808	0.711879	0.682222	0.003240	0.166707	0	0
64093	2.497055	10.478087	0.832101	-0.184127	-0.247406	0.032753	-0.149509	-0.536191	-0.303509	0.713055	0.681349	0.000900	0.165275	0	0
64094	2.213157	10.475349	0.707859	-0.020752	-0.267702	0.045578	-0.149913	-0.535386	-0.307290	0.713144	0.681633	-0.001480	0.163710	0	0
64095	1.827143	9.941494	0.194512	0.113934	-0.212190	0.002271	-0.150721	-0.534993	-0.305089	0.712328	0.682818	-0.002868	0.162297	0	0
64096	1.496106	9.250873	-0.017463	0.128196	-0.127406	-0.043008	-0.152334	-0.534978	-0.304117	0.711533	0.683929	-0.003370	0.161091	0	0
64097	1.280897	8.892554	0.176033	0.037292	-0.068941	-0.065847	-0.151669	-0.532920	-0.301880	0.711349	0.684338	-0.003394	0.160165	0	0
64098	1.251077	9.076530	0.337425	-0.081341	0.001058	-0.060472	-0.149522	-0.531793	-0.303775	0.712014	0.683751	-0.003186	0.159721	0	0
64099	1.477090	9.578328	0.634264	-0.130517	0.055961	-0.031178	-0.149250	-0.532598	-0.305982	0.712927	0.682761	-0.002823	0.159887	0	0
64100	1.697475	9.978049	0.806521	-0.071760	0.095761	-0.001633	-0.149927	-0.530520	-0.309447	0.713434	0.682087	-0.002327	0.160508	0	0
64101	1.902801	9.874949	0.707679	0.052544	0.119095	0.032463	-0.151406	-0.530055	-0.309686	0.712998	0.682297	-0.001653	0.161562	0	0
64102	1.960326	9.516685	0.543638	0.107881	0.153575	0.023138	-0.151946	-0.529668	-0.307489	0.712237	0.682808	-0.000616	0.162766	0	0
64103	1.984991	9.148146	0.653096	0.035551	0.112811	0.028846	-0.152348	-0.530247	-0.306551	0.711920	0.682902	0.000011	0.163750	0	0
64104	2.032446	9.333515	0.735001	-0.140522	0.090402	0.012217	-0.153832	-0.528213	-0.307284	0.712869	0.681745	0.000269	0.164447	0	0
64105	1.969485	9.740245	1.018874	-0.169493	0.050208	0.010091	-0.154097	-0.528968	-0.311117	0.713983	0.680476	0.000243	0.164869	0	0
64106	1.826905	9.863910	1.162817	-0.076112	0.033097	0.014718	-0.155174	-0.528050	-0.312981	0.714487	0.679869	0.000174	0.165184	0	0
64107	1.663793	9.746830	0.958891	-0.028823	0.079943	0.005486	-0.154905	-0.527491	-0.319092	0.714655	0.679549	0.000627	0.165774	0	0
64108	1.573413	9.645646	0.862996	-0.021667	0.172840	-0.009784	-0.155173	-0.527459	-0.320177	0.714828	0.679099	0.001811	0.166860	0	0
64109	1.585776	9.641021	0.911556	-0.028963	0.205397	-0.034356	-0.154640	-0.526364	-0.319059	0.715061	0.678563	0.003433	0.168014	0	0
64110	1.616497	9.694996	1.003569	-0.023587	0.244388	-0.027029	-0.156795	-0.525270	-0.315187	0.715263	0.677973	0.005263	0.169483	0	0
64111	1.626493	9.695188	1.100165	-0.032135	0.251825	-0.042926	-0.155855	-0.525009	-0.315189	0.715525	0.677324	0.007273	0.170888	0	0
64112	1.676507	9.734935	1.072513	-0.037203	0.273340	-0.051657	-0.155181	-0.525572	-0.316032	0.715851	0.676577	0.009449	0.172371	0	0
64113	1.803660	9.688696	1.136946	0.003891	0.301749	-0.035460	-0.155989	-0.524836	-0.316407	0.715845	0.676087	0.011830	0.174160	0	0
64114	1.930810	9.511359	1.139778	0.029879	0.328423	-0.026388	-0.155318	-0.524439	-0.315858	0.715654	0.675715	0.014348	0.176188	0	0
64115	2.055604	9.348557	1.255571	0.023655	0.324912	-0.029990	-0.156258	-0.525160	-0.314372	0.715491	0.675310	0.016892	0.178167	0	0
64116	2.158965	9.284897	1.350700	-0.041501	0.313423	-0.018797	-0.156529	-0.524484	-0.312714	0.715754	0.674442	0.019129	0.180162	0	0
64117	2.313197	9.338683	1.412803	-0.101022	0.250862	-0.025610	-0.156131	-0.522813	-0.311847	0.716429	0.673261	0.020889	0.181693	0	0
64118	2.407204	9.500623	1.505942	-0.126621	0.165316	-0.026267	-0.156932	-0.524456	-0.313525	0.717301	0.672040	0.021957	0.182645	0	0
64119	2.395989	9.592680	1.606010	-0.072547	0.080036	-0.010734	-0.156932	-0.524132	-0.315284	0.717792	0.671368	0.022445	0.183128	0	0
64120	2.304210	9.561872	1.511949	-0.039086	0.030874	-0.025065	-0.158279	-0.522915	-0.317543	0.718103	0.671019	0.022690	0.183155	0	0
64121	2.237971	9.478129	1.496104	-0.006920	0.004358	-0.020695	-0.157746	-0.521204	-0.318583	0.718192	0.670950	0.022821	0.183044	0	0
64122	2.089311	9.502124	1.387848	-0.008997	-0.043743	-0.018323	-0.157883	-0.520358	-0.318282	0.718306	0.670955	0.022540	0.182612	0	0
64123	1.980613	9.468582	1.290881	0.010550	-0.018159	-0.003925	-0.157615	-0.520238	-0.317601	0.718255	0.671054	0.022429	0.182467	0	0
64124	2.000966	9.400965	1.169244	0.003306	0.026875	0.006067	-0.156806	-0.521115	-0.317230	0.718225	0.671024	0.022517	0.182684	0	0
64125	2.049005	9.416398	1.129678	0.012543	0.027174	-0.002753	-0.158150	-0.520905	-0.318841	0.718149	0.671052	0.022728	0.182852	0	0
64126	2.067850	9.460448	1.235845	0.012801	0.023887	-0.013391	-0.157885	-0.519631	-0.319075	0.718092	0.671091	0.022940	0.182904	0	0
64127	2.115470	9.514729	1.309115	0.046745	0.027493	-0.003551	-0.157754	-0.518505	-0.318904	0.717790	0.671363	0.023221	0.183060	0	0
64128	2.143173	9.583204	1.304634	0.052836	0.034440	0.005344	-0.158560	-0.518776	-0.318632	0.717427	0.671674	0.023458	0.183311	0	0
64129	2.239792	9.580089	1.182444	0.076464	0.051721	0.033801	-0.159367	-0.518832	-0.315357	0.716851	0.672120	0.023716	0.183892	0	0
64130	2.386635	9.500209	1.129778	0.103399	0.094385	0.043856	-0.160711	-0.519103	-0.314533	0.716061	0.672691	0.024221	0.184814	0	0
64131	2.483979	9.361175	1.145851	0.123229	0.084843	0.041189	-0.160714	-0.518329	-0.311240	0.715148	0.673411	0.024751	0.185660	0	0
64132	2.523595	9.439576	1.139253	0.119934	0.047977	0.056844	-0.161521	-0.518534	-0.307698	0.714230	0.674186	0.024868	0.186358	0	0
64133	2.478206	9.526146	1.127578	0.149115	0.017644	0.070894	-0.162863	-0.519569	-0.304449	0.713101	0.675219	0.024763	0.186958	0	0
64134	2.474119	9.462936	0.969049	0.203742	0.034601	0.050847	-0.165558	-0.517595	-0.301358	0.711629	0.676612	0.024979	0.187499	0	0
64135	2.616449	9.358693	0.868283	0.225927	0.063655	0.034280	-0.167170	-0.518168	-0.299452	0.710031	0.678091	0.025591	0.188130	0	0
64136	2.772631	9.293546	0.796534	0.243522	0.089052	0.020323	-0.166369	-0.516909	-0.293430	0.708327	0.679650	0.026472	0.188809	0	0
64137	2.582114	9.120152	0.767923	0.240880	0.035937	0.009416	-0.168523	-0.516236	-0.289708	0.706672	0.681274	0.027082	0.189071	0	0
64138	2.479740	9.227508	0.494355	0.116172	0.033393	-0.038708	-0.169468	-0.515126	-0.287755	0.705954	0.682015	0.027728	0.188984	0	0
64139	2.504160	9.487725	0.661651	0.022707	0.035418	-0.044312	-0.168932	-0.514619	-0.285703	0.705884	0.682082	0.028286	0.188923	0	0
64140	2.385218	9.742897	0.680149	0.003959	-0.001774	-0.056971	-0.166245	-0.514388	-0.286135	0.705977	0.682092	0.028589	0.188492	0	0
64141	2.239646	9.871347	0.674713	0.067594	0.035694	-0.040592	-0.167594	-0.512967	-0.284984	0.705592	0.682477	0.029207	0.188446	0	0
64142	2.283934	9.816300	0.536865	0.103293	0.125065	-0.046985	-0.167460	-0.512856	-0.283757	0.704950	0.682951	0.030524	0.188922	0	0
64143	2.438697	9.471960	0.553841	0.124274	0.143202	-0.053895	-0.165446	-0.512387	-0.281587	0.704167	0.683527	0.032097	0.189500	0	0
64144	2.506987	9.327540	0.544990	0.039579	0.054806	-0.031749	-0.165583	-0.512021	-0.278851	0.703950	0.683687	0.032697	0.189624	0	0
64145	2.496020	9.497265	0.447081	-0.033987	-0.000433	-0.016422	-0.166129	-0.509024	-0.279292	0.704220	0.683433	0.032700	0.189537	0	0
64146	2.538284	9.672812	0.357985	-0.009312	0.009919	0.004925	-0.166127	-0.509725	-0.279587	0.704287	0.683346	0.032627	0.189615	0	0
64147	2.617437	9.698513	0.259114	0.053163	0.009076	0.024549	-0.168953	-0.508343	-0.281415	0.703877	0.683703	0.032581	0.189854	0	0
64148	2.667544	9.616883	0.261267	0.063662	-0.037149	0.027815	-0.168149	-0.507845	-0.279230	0.703419	0.684227	0.032151	0.189741	0	0
64149	2.718343	9.515856	0.359880	0.007938	-0.099511	0.013970	-0.167882	-0.507295	-0.278807	0.703370	0.684471	0.031324	0.189179	0	0
64150	2.700617	9.685474	0.423053	-0.034189	-0.212070	0.021070	-0.169489	-0.509261	-0.277899	0.703646	0.684633	0.029525	0.187851	0	0
64151	2.594469	10.147226	0.425941	-0.011536	-0.293996	0.033882	-0.168957	-0.506949	-0.280417	0.703744	0.685108	0.027154	0.186103	0	0
64152	2.421852	10.292176	0.402699	0.079438	-0.342743	0.022395	-0.168826	-0.505958	-0.280523	0.703271	0.686303	0.024609	0.183827	0	0
64153	2.129009	10.116906	0.192823	0.148680	-0.402468	0.015234	-0.167213	-0.505854	-0.280538	0.702312	0.688085	0.021898	0.181157	0	0
64154	1.708647	9.553344	0.126400	0.194055	-0.442539	-0.004212	-0.166947	-0.505350	-0.278075	0.701097	0.690236	0.019041	0.177973	0	0
64155	1.167616	9.145346	-0.330066	0.151378	-0.477942	-0.027412	-0.166409	-0.505699	-0.275778	0.700178	0.692135	0.016103	0.174472	0	0
64156	0.806376	9.039264	-0.272947	0.098523	-0.415394	-0.058922	-0.165743	-0.503732	-0.275722	0.699681	0.693528	0.013655	0.171112	0	0
64157	0.594516	9.219925	-0.218222	0.025752	-0.322991	-0.081508	-0.163324	-0.503797	-0.275344	0.699675	0.694250	0.011964	0.168312	0	0
64158	0.741884	9.708111	-0.352191	-0.015751	-0.194262	-0.123299	-0.161983	-0.502626	-0.278317	0.700030	0.694443	0.011337	0.166069	0	0
64159	0.956675	10.015474	-0.232369	0.090199	-0.078462	-0.094882	-0.159699	-0.502439	-0.276431	0.699561	0.695200	0.011562	0.164858	0	0
64160	1.070524	9.655825	-0.221347	0.181697	-0.005386	-0.070268	-0.159298	-0.501926	-0.274514	0.698423	0.696463	0.012239	0.164299	0	0
64161	1.158286	9.336936	-0.538824	0.090688	0.075981	-0.084177	-0.157691	-0.500462	-0.272034	0.697909	0.696971	0.013474	0.164233	0	0
64162	1.373481	9.491360	-0.490054	0.026260	0.117475	-0.057646	-0.157694	-0.499663	-0.269830	0.697812	0.696946	0.014679	0.164651	0	0
64163	1.564399	9.647770	-0.442044	0.032848	0.174486	-0.059078	-0.157021	-0.500128	-0.268764	0.697639	0.696892	0.016334	0.165451	0	0
64164	1.652127	9.622658	-0.448791	0.064227	0.191412	-0.085412	-0.157827	-0.500418	-0.267675	0.697307	0.697001	0.018313	0.166185	0	0
64165	1.720085	9.483079	-0.532315	0.052028	0.225310	-0.094081	-0.156623	-0.498137	-0.269521	0.697040	0.696988	0.020599	0.167089	0	0
64166	1.725687	9.327815	-0.506899	0.040369	0.242116	-0.058642	-0.154607	-0.498658	-0.267383	0.696811	0.696844	0.022706	0.168367	0	0
64167	1.717669	9.249990	-0.468041	-0.021202	0.262498	-0.041019	-0.154609	-0.497598	-0.270344	0.696944	0.696265	0.024758	0.169913	0	0
64168	1.891580	9.291996	-0.388395	-0.071682	0.350551	-0.022974	-0.156758	-0.498103	-0.270880	0.697397	0.695153	0.027184	0.172221	0	0
64169	2.179910	9.423470	-0.349244	-0.064323	0.379127	-0.024606	-0.157836	-0.496952	-0.270558	0.697754	0.694066	0.029860	0.174699	0	0
64170	2.410690	9.636432	-0.367842	-0.041586	0.371655	-0.001656	-0.158104	-0.497549	-0.268940	0.697934	0.693115	0.032342	0.177293	0	0
64171	2.451220	9.452684	-0.206331	0.030926	0.349838	0.042631	-0.159983	-0.498381	-0.267856	0.697498	0.692751	0.034512	0.180005	0	0
64172	2.274689	9.163002	-0.378072	0.008530	0.343552	0.072634	-0.161195	-0.498019	-0.263882	0.697190	0.692206	0.036371	0.182903	0	0
64173	2.130693	8.966176	-0.405079	-0.040535	0.408191	0.102109	-0.163615	-0.497703	-0.262891	0.697096	0.691243	0.038403	0.186455	0	0
64174	2.095021	8.829595	-0.284779	-0.080285	0.483850	0.121044	-0.166434	-0.498745	-0.263981	0.697235	0.689813	0.040740	0.190688	0	0
64175	2.286130	8.990873	-0.145324	-0.181763	0.534638	0.154594	-0.172345	-0.499051	-0.269367	0.697928	0.687615	0.043020	0.195528	0	0
64176	2.761436	10.026439	0.347721	-0.216079	0.600895	0.234319	-0.177449	-0.499721	-0.272052	0.698685	0.685012	0.045130	0.201399	0	0
64177	3.239469	10.700349	0.954313	-0.110361	0.576801	0.312147	-0.181343	-0.500603	-0.272852	0.698501	0.683242	0.046760	0.207583	0	0
64178	3.668244	10.387711	1.217780	0.029857	0.519539	0.375787	-0.187389	-0.501037	-0.272523	0.697262	0.682529	0.047833	0.213757	0	0
64179	3.478823	9.180161	1.141637	0.086772	0.407637	0.316994	-0.194917	-0.500626	-0.270516	0.695753	0.682439	0.048652	0.218718	0	0
64180	2.914314	8.393043	0.831749	-0.070650	0.260074	0.223776	-0.201104	-0.499091	-0.269441	0.695617	0.681479	0.048732	0.222100	0	0
64181	2.321448	8.785238	0.528944	-0.317816	0.167939	0.196010	-0.204860	-0.501185	-0.273140	0.697226	0.679018	0.047810	0.224777	0	0
64182	1.856710	10.014926	0.811129	-0.361546	0.202498	0.185529	-0.205798	-0.501343	-0.277627	0.699163	0.676120	0.047097	0.227629	0	0
64183	1.599284	10.607506	1.318732	-0.102029	0.291855	0.220530	-0.210903	-0.501723	-0.280575	0.699178	0.674872	0.047370	0.231204	0	0
64184	1.608181	10.156125	1.283894	0.220082	0.443970	0.183631	-0.214132	-0.500841	-0.278739	0.697051	0.675457	0.049692	0.235391	0	0
64185	1.914075	9.379965	1.149885	0.182496	0.514533	0.122047	-0.218161	-0.501912	-0.277365	0.695237	0.675595	0.052843	0.239633	0	0
64186	2.332239	9.319583	1.182432	-0.036728	0.479426	0.101595	-0.222194	-0.501543	-0.277034	0.694982	0.674232	0.055353	0.243613	0	0
64187	2.414814	9.709525	1.398679	-0.126257	0.422497	0.072620	-0.223944	-0.500833	-0.275357	0.695391	0.672383	0.057451	0.247045	0	0
64188	2.208197	9.875719	1.487376	-0.086137	0.394989	0.047852	-0.225424	-0.499912	-0.276943	0.695621	0.670826	0.059614	0.250098	0	0
64189	1.976278	9.808372	1.297814	-0.068630	0.408697	0.002081	-0.227034	-0.500847	-0.277771	0.695807	0.669343	0.062233	0.252903	0	0
64190	1.822945	9.815283	1.136583	-0.033297	0.433032	-0.035631	-0.227836	-0.501757	-0.280514	0.695846	0.667985	0.065348	0.255586	0	0
64191	1.828978	9.769277	1.221370	0.048105	0.457114	-0.046716	-0.227031	-0.501524	-0.279155	0.695321	0.667132	0.068929	0.258288	0	0
64192	2.019049	9.624660	1.401618	0.074590	0.471050	-0.025366	-0.227307	-0.499476	-0.275546	0.694557	0.666406	0.072518	0.261219	0	0
64193	2.209299	9.458188	1.500189	0.073950	0.434173	-0.007959	-0.228918	-0.500140	-0.275821	0.693749	0.665789	0.075746	0.264009	0	0
64194	2.440941	9.268183	1.511139	0.041771	0.397819	-0.022481	-0.230266	-0.499172	-0.273459	0.693224	0.665003	0.078718	0.266486	0	0
64195	2.564902	9.134489	1.547246	0.007743	0.319792	-0.042560	-0.231873	-0.500824	-0.273902	0.693019	0.664181	0.081204	0.268319	0	0
64196	2.622190	9.184085	1.582332	-0.008783	0.237916	-0.044919	-0.230801	-0.499839	-0.274700	0.693005	0.663441	0.083074	0.269608	0	0
64197	2.638335	9.364034	1.692205	0.011627	0.210346	-0.073335	-0.231608	-0.499553	-0.274000	0.692940	0.662902	0.085014	0.270497	0	0
64198	2.636701	9.446545	1.696347	0.087086	0.155972	-0.077870	-0.229995	-0.499879	-0.273757	0.692443	0.663015	0.086792	0.270928	0	0
64199	2.565363	9.357841	1.569648	0.127011	0.115862	-0.096545	-0.229731	-0.498520	-0.271538	0.691753	0.663502	0.088541	0.270931	0	0
64200	2.539762	9.158295	1.411487	0.104007	0.135481	-0.107083	-0.228119	-0.498620	-0.268838	0.691235	0.663757	0.090416	0.271008	0	0
64201	2.569944	9.110294	1.456107	0.078860	0.105222	-0.114434	-0.226243	-0.497033	-0.265813	0.690920	0.663917	0.092077	0.270860	0	0
64202	2.653039	9.092392	1.562305	0.053735	0.081193	-0.121759	-0.224628	-0.497454	-0.267615	0.690824	0.663956	0.093532	0.270513	0	0
64203	2.748970	9.157261	1.651422	0.019445	0.052512	-0.123844	-0.224361	-0.496897	-0.267464	0.690977	0.663833	0.094727	0.270007	0	0
64204	2.756606	9.269076	1.706180	0.018054	-0.024022	-0.085446	-0.222213	-0.496389	-0.267065	0.691118	0.663942	0.095113	0.269241	0	0
64205	2.716763	9.316902	1.670894	0.026604	-0.029681	-0.069535	-0.222079	-0.496418	-0.265978	0.691155	0.664138	0.095397	0.268561	0	0
64206	2.711355	9.328932	1.569532	0.049625	-0.062603	-0.060829	-0.219797	-0.495347	-0.265562	0.691057	0.664592	0.095434	0.267675	0	0
64207	2.693946	9.214507	1.473570	0.080721	-0.059243	-0.078381	-0.218994	-0.494566	-0.263368	0.690787	0.665228	0.095714	0.266689	0	0
64208	2.661626	9.126520	1.427503	0.061254	-0.060883	-0.090818	-0.218592	-0.494638	-0.260652	0.690686	0.665727	0.096000	0.265603	0	0
64209	2.661344	9.153228	1.506733	0.046815	-0.078737	-0.092748	-0.218057	-0.493499	-0.261438	0.690698	0.666163	0.096147	0.264422	0	0
64210	2.701974	9.316626	1.591002	0.063052	-0.108644	-0.099979	-0.215235	-0.493255	-0.262552	0.690656	0.666790	0.096159	0.262942	0	0
64211	2.729445	9.394806	1.574404	0.126631	-0.114594	-0.089218	-0.215241	-0.491588	-0.261137	0.690159	0.667870	0.096241	0.261472	0	0
64212	2.838615	9.275411	1.621987	0.185423	-0.111165	-0.099641	-0.212954	-0.492738	-0.256572	0.689292	0.669342	0.096566	0.259870	0	0
64213	2.962185	9.131980	1.472795	0.242297	-0.153030	-0.113009	-0.212422	-0.491259	-0.253672	0.688115	0.671286	0.096838	0.257868	0	0
64214	3.128719	9.263649	1.318031	0.279585	-0.207235	-0.137147	-0.209338	-0.489615	-0.248209	0.686792	0.673606	0.096997	0.255271	0	0
64215	2.848397	9.212430	1.252040	0.324361	-0.290315	-0.142778	-0.207595	-0.488758	-0.244117	0.685253	0.676415	0.096729	0.252060	0	0
64216	2.545245	9.284573	0.876286	0.235839	-0.317144	-0.167908	-0.205051	-0.486079	-0.239976	0.684386	0.678661	0.096230	0.248545	0	0
64217	2.319571	9.659185	0.852090	0.077700	-0.313758	-0.143594	-0.202098	-0.485228	-0.236852	0.684521	0.679816	0.095185	0.245400	0	0
64218	2.071564	9.941144	0.844760	0.019678	-0.312873	-0.127814	-0.200352	-0.484683	-0.237672	0.684999	0.680592	0.093904	0.242388	0	0
64219	1.988389	10.102287	0.850620	0.008527	-0.232729	-0.100802	-0.196997	-0.483338	-0.237940	0.685411	0.681102	0.092951	0.240149	0	0
64220	1.870651	10.138969	0.637297	0.060011	-0.232931	-0.039611	-0.196459	-0.483338	-0.238490	0.685317	0.682033	0.091711	0.238243	0	0
64221	1.907966	10.044938	0.347870	0.080999	-0.158153	-0.036412	-0.195655	-0.482532	-0.237385	0.685005	0.682916	0.091004	0.236882	0	0
64222	2.085370	9.897643	0.337575	0.091463	-0.170763	-0.025883	-0.195255	-0.481550	-0.237358	0.684601	0.683921	0.090171	0.235464	0	0
64223	2.096614	9.781295	0.093255	0.081329	-0.260454	0.001810	-0.194180	-0.481896	-0.235748	0.684280	0.685076	0.088502	0.233663	0	0
64224	1.813835	9.574638	-0.197924	0.118940	-0.309953	0.001689	-0.194318	-0.480477	-0.235700	0.683738	0.686611	0.086588	0.231452	0	0
64225	1.649839	9.491522	-0.467130	0.120120	-0.290252	-0.004324	-0.193380	-0.480322	-0.231077	0.683176	0.688087	0.084848	0.229364	0	0
64226	1.717493	9.497602	-0.493987	0.106207	-0.224404	-0.011034	-0.193514	-0.480331	-0.230532	0.682664	0.689315	0.083576	0.227661	0	0
64227	2.028248	9.721733	-0.442811	0.081559	-0.187707	0.007611	-0.193516	-0.479447	-0.232000	0.682241	0.690298	0.082366	0.226388	0	0
64228	2.186319	9.855721	-0.193428	0.052801	-0.225047	-0.001605	-0.192850	-0.477500	-0.231128	0.682071	0.691164	0.080898	0.224782	0	0
64229	2.103093	9.888191	-0.249187	0.052102	-0.360273	0.001082	-0.191772	-0.478515	-0.231174	0.681994	0.692322	0.078488	0.222293	0	0
64230	1.761872	9.619815	-0.250412	0.080380	-0.427845	0.009665	-0.190297	-0.477923	-0.227632	0.681753	0.693821	0.075618	0.219335	0	0
64231	1.374841	9.408835	-0.580866	0.021058	-0.442517	0.005950	-0.190971	-0.477193	-0.227873	0.681917	0.694932	0.072546	0.216321	0	0
64232	1.115467	9.484207	-0.887898	-0.049393	-0.384962	0.026493	-0.189627	-0.477240	-0.227210	0.682486	0.695441	0.069564	0.213861	0	0
64233	1.032350	9.553123	-0.679127	-0.057733	-0.292336	0.017345	-0.188420	-0.476057	-0.230589	0.683043	0.695684	0.067270	0.212013	0	0
64234	1.156749	9.788454	-0.474873	-0.067547	-0.224182	-0.008814	-0.187344	-0.476361	-0.230748	0.683690	0.695689	0.065587	0.210435	0	0
64235	1.297004	9.951241	-0.312917	0.038550	-0.217199	-0.038537	-0.188957	-0.475985	-0.233167	0.683636	0.696388	0.064401	0.208658	0	0
64236	1.298037	9.868699	-0.507252	0.128673	-0.185416	-0.070754	-0.186537	-0.476361	-0.231574	0.683014	0.697605	0.063826	0.206798	0	0
64237	1.223834	9.680411	-0.635695	0.141804	-0.139695	-0.081886	-0.185600	-0.475288	-0.229916	0.682271	0.698818	0.063691	0.205192	0	0
64238	1.220995	9.551676	-0.812950	0.094969	-0.079949	-0.069264	-0.183052	-0.473820	-0.228537	0.681807	0.699582	0.063764	0.204105	0	0
64239	1.303372	9.536166	-0.918632	0.057260	-0.000458	-0.024684	-0.182917	-0.473978	-0.227999	0.681443	0.699970	0.064008	0.203912	0	0
64240	1.402741	9.438453	-0.768001	0.059918	0.075676	-0.010065	-0.183323	-0.473150	-0.226606	0.681001	0.700214	0.064662	0.204346	0	0
64241	1.506672	9.343242	-0.691875	0.044595	0.101263	0.028930	-0.183188	-0.473449	-0.226073	0.680547	0.700345	0.065200	0.205234	0	0
64242	1.546740	9.285710	-0.646881	0.051771	0.117241	0.032583	-0.183731	-0.471776	-0.224379	0.680045	0.700474	0.065824	0.206257	0	0
64243	1.593834	9.240445	-0.601763	0.046005	0.140761	0.050388	-0.185878	-0.473189	-0.222358	0.679507	0.700548	0.066486	0.207564	0	0
64244	1.643910	9.272907	-0.655838	0.003044	0.171606	0.046903	-0.187492	-0.472897	-0.221104	0.679276	0.700239	0.067280	0.209099	0	0
64245	1.845138	9.388228	-0.672199	-0.032529	0.225726	0.040016	-0.187219	-0.474269	-0.223330	0.679245	0.699593	0.068428	0.210980	0	0
64246	2.070402	9.533130	-0.565273	-0.032859	0.240507	0.054197	-0.187760	-0.472847	-0.223005	0.679198	0.698894	0.069564	0.213069	0	0
64247	2.266057	9.476011	-0.366255	-0.001568	0.219364	0.057651	-0.190311	-0.473632	-0.223273	0.678908	0.698479	0.070609	0.215002	0	0
64248	2.272799	9.269792	-0.301903	-0.004594	0.208407	0.068186	-0.192734	-0.472456	-0.222662	0.678648	0.698043	0.071490	0.216941	0	0
64249	2.151940	9.129222	-0.321402	-0.055429	0.191619	0.082097	-0.193808	-0.472998	-0.222667	0.678692	0.697334	0.072058	0.218883	0	0
64250	2.089228	9.086795	-0.493924	-0.100280	0.240929	0.085828	-0.196089	-0.474028	-0.224852	0.679030	0.696182	0.072826	0.221234	0	0
64251	1.993063	9.065641	-0.381166	-0.099695	0.277772	0.070171	-0.199180	-0.473476	-0.227249	0.679336	0.694967	0.073964	0.223725	0	0
64252	2.069547	9.113150	-0.420101	-0.061373	0.311341	0.056343	-0.198775	-0.473850	-0.229852	0.679405	0.693889	0.075502	0.226333	0	0
64253	2.297466	8.886676	-0.283812	-0.052268	0.398291	0.067493	-0.201600	-0.473245	-0.228710	0.679279	0.692708	0.077580	0.229602	0	0
64254	2.726327	9.241599	-0.379249	-0.188976	0.459348	0.141611	-0.205091	-0.473951	-0.231415	0.679899	0.690467	0.079238	0.233909	0	0
64255	3.204542	10.131559	0.114983	-0.283224	0.477678	0.233224	-0.209117	-0.475705	-0.231153	0.680886	0.687630	0.080167	0.239025	0	0
64256	3.623256	10.733987	0.672148	-0.198765	0.459018	0.299545	-0.214761	-0.475328	-0.235703	0.681158	0.685405	0.080711	0.244397	0	0
64257	3.697842	10.325105	0.985654	0.071322	0.344534	0.275782	-0.219866	-0.476073	-0.235123	0.679678	0.685296	0.081290	0.248595	0	0
64258	3.252246	8.933244	0.741752	0.172221	0.177021	0.178823	-0.223092	-0.476345	-0.232371	0.677907	0.686165	0.081649	0.250902	0	0
64259	2.769429	8.378201	0.138931	-0.129514	0.063408	0.137510	-0.226319	-0.475711	-0.232041	0.678365	0.685270	0.080755	0.252398	0	0
64260	2.416039	9.097658	0.223765	-0.457785	0.091905	0.166767	-0.229001	-0.476767	-0.238851	0.680999	0.682057	0.079033	0.254544	0	0
64261	2.143683	10.194914	0.727101	-0.391472	0.100311	0.209467	-0.231954	-0.477228	-0.246591	0.683017	0.679324	0.077235	0.256984	0	0
64262	1.859000	10.651022	0.950838	-0.088925	0.167704	0.248017	-0.234774	-0.477664	-0.249431	0.682852	0.678472	0.076419	0.259903	0	0
64263	1.883663	10.151382	0.998695	0.141994	0.325922	0.256840	-0.238537	-0.477930	-0.246401	0.680936	0.678812	0.077219	0.263776	0	0
64264	2.412727	9.631762	1.014037	0.046706	0.365959	0.260239	-0.243914	-0.477543	-0.245508	0.679643	0.678356	0.078021	0.268014	0	0
64265	2.850286	9.853363	1.295408	-0.133436	0.297103	0.252049	-0.250362	-0.478207	-0.247088	0.679607	0.676869	0.077920	0.271865	0	0
64266	2.775298	10.211292	1.300036	-0.095252	0.219892	0.223385	-0.255200	-0.478360	-0.247853	0.679470	0.675792	0.077597	0.274964	0	0
64267	2.388165	9.895931	1.044992	0.027732	0.240763	0.139137	-0.256680	-0.477408	-0.250800	0.678685	0.675447	0.078317	0.277535	0	0
64268	2.135576	9.393654	0.771414	0.047717	0.294035	0.075970	-0.258022	-0.478277	-0.248635	0.677918	0.675009	0.079884	0.280016	0	0
64269	2.061062	9.229643	0.698146	-0.039868	0.320399	0.058207	-0.259902	-0.478640	-0.249441	0.677740	0.673907	0.081502	0.282622	0	0
64270	2.202146	9.239510	0.923872	-0.064817	0.327536	0.049297	-0.261517	-0.477920	-0.248310	0.677766	0.672576	0.083161	0.285235	0	0
64271	2.464626	9.254018	1.247171	-0.040375	0.250077	0.062957	-0.263667	-0.477833	-0.249916	0.677626	0.671659	0.084269	0.287395	0	0
64272	2.652554	9.097225	1.439482	-0.002015	0.146534	0.057071	-0.264069	-0.478560	-0.248709	0.677351	0.671270	0.084825	0.288786	0	0
64273	2.691744	9.068800	1.390346	0.004117	0.056129	0.047665	-0.265415	-0.477824	-0.248534	0.677118	0.671194	0.084849	0.289502	0	0
64274	2.679242	9.175365	1.174910	-0.012155	-0.014913	0.038322	-0.265282	-0.477409	-0.248249	0.677101	0.671185	0.084407	0.289689	0	0
64275	2.710968	9.384702	1.032275	0.029960	0.009123	0.015610	-0.267565	-0.477602	-0.249863	0.676828	0.671391	0.084402	0.289852	0	0
64276	2.745604	9.472727	1.044710	0.074066	0.024508	-0.015992	-0.267565	-0.477898	-0.249328	0.676357	0.671806	0.084841	0.289862	0	0
64277	2.700055	9.326242	1.044418	0.091187	0.018409	-0.051325	-0.266361	-0.476437	-0.246299	0.675860	0.672340	0.085525	0.289582	0	0
64278	2.573152	9.120013	0.998748	0.099354	0.020229	-0.086613	-0.265154	-0.475333	-0.246278	0.675425	0.672877	0.086483	0.289065	0	0
64279	2.549803	9.075892	1.000772	0.045001	0.024697	-0.106198	-0.262599	-0.476287	-0.244296	0.675391	0.673030	0.087445	0.288497	0	0
64280	2.540200	9.070863	0.998108	0.031532	0.052055	-0.102526	-0.262334	-0.474834	-0.246158	0.675430	0.673001	0.088529	0.288143	0	0
64281	2.570483	9.008292	0.982658	0.026426	0.085036	-0.107639	-0.262066	-0.474739	-0.244389	0.675471	0.672851	0.089854	0.287987	0	0
64282	2.627546	9.048160	0.885410	0.003236	0.077951	-0.116610	-0.260450	-0.475915	-0.244173	0.675715	0.672541	0.091126	0.287739	0	0
64283	2.766334	9.414846	1.103558	-0.029284	0.090013	-0.111381	-0.258839	-0.475056	-0.246206	0.676136	0.671993	0.092349	0.287641	0	0
64284	3.055050	9.801249	1.340602	0.011673	0.054610	-0.102724	-0.256558	-0.473868	-0.244697	0.676303	0.671818	0.093393	0.287320	0	0
64285	3.231463	9.675765	1.154380	0.135055	0.009685	-0.113262	-0.254407	-0.474383	-0.242969	0.675698	0.672606	0.094554	0.286518	0	0
64286	3.156450	9.256819	0.847106	0.198092	-0.020848	-0.152118	-0.253064	-0.474455	-0.241217	0.674820	0.673857	0.095954	0.285179	0	0
64287	3.063846	9.014787	0.692024	0.115577	-0.007154	-0.159328	-0.251861	-0.472557	-0.238720	0.674488	0.674512	0.097253	0.283973	0	0
64288	3.019388	9.060107	0.714391	0.031597	-0.008122	-0.148981	-0.249716	-0.470936	-0.237467	0.674706	0.674601	0.098245	0.282901	0	0
64289	2.973657	9.166093	0.717003	0.046977	-0.020310	-0.154310	-0.247562	-0.472117	-0.237530	0.674831	0.674832	0.099223	0.281708	0	0
64290	2.990155	9.083864	0.816828	0.119356	0.003676	-0.164541	-0.244068	-0.472251	-0.235261	0.674485	0.675462	0.100645	0.280520	0	0
64291	3.133334	9.062178	0.739538	0.161609	-0.018086	-0.132749	-0.244338	-0.471845	-0.234156	0.673770	0.676475	0.101811	0.279375	0	0
64292	3.229274	9.005665	0.831978	0.200537	-0.028988	-0.109732	-0.241253	-0.470258	-0.232371	0.672748	0.677793	0.102870	0.278252	0	0
64293	3.354653	9.012778	0.672076	0.227412	-0.099702	-0.117197	-0.240721	-0.468942	-0.228522	0.671619	0.679485	0.103559	0.276593	0	0
64294	3.369091	9.260658	0.670649	0.268516	-0.161582	-0.117477	-0.238038	-0.467368	-0.225780	0.670284	0.681609	0.103967	0.274445	0	0
64295	3.032127	9.557949	0.219940	0.355731	-0.203525	-0.154531	-0.234007	-0.468202	-0.218230	0.668474	0.684392	0.104560	0.271693	0	0
64296	2.677879	9.549073	0.035812	0.412320	-0.146593	-0.173356	-0.231193	-0.466127	-0.212751	0.666269	0.687357	0.105839	0.269116	0	0
64297	2.353399	9.533474	0.025972	0.293602	-0.122763	-0.171736	-0.230931	-0.464214	-0.209969	0.664824	0.689467	0.106920	0.266858	0	0
64298	2.089062	9.795724	0.095321	0.061717	-0.068553	-0.106649	-0.227439	-0.463831	-0.205505	0.664756	0.689944	0.107318	0.265630	0	0
64299	1.882670	10.078452	0.224070	-0.049954	0.010177	-0.056956	-0.226097	-0.463132	-0.206451	0.665226	0.689533	0.107577	0.265416	0	0
64300	2.054306	10.003900	0.381558	0.036026	0.120316	-0.022425	-0.228248	-0.462620	-0.208043	0.664908	0.689428	0.108580	0.266076	0	0
64301	2.386218	9.643350	0.367984	0.161193	0.124151	0.009761	-0.226904	-0.462991	-0.205620	0.663621	0.690187	0.109698	0.266862	0	0
64302	2.596086	9.280553	0.066622	0.186415	0.058010	0.032379	-0.228791	-0.461425	-0.204050	0.662184	0.691303	0.110310	0.267292	0	0
64303	2.575089	9.085939	-0.137173	0.127402	-0.036836	0.036025	-0.229061	-0.461481	-0.201326	0.661231	0.692293	0.110088	0.267177	0	0
64304	2.530871	9.323021	-0.361789	0.016624	-0.157367	0.018114	-0.227992	-0.459555	-0.199915	0.661241	0.692842	0.108919	0.266208	0	0
64305	2.143132	9.816083	-0.305189	-0.014904	-0.307218	0.025961	-0.227456	-0.458980	-0.200855	0.661590	0.693598	0.106598	0.264307	0	0
64306	1.495837	10.289847	-0.444177	-0.031958	-0.402918	0.041334	-0.226646	-0.459838	-0.201301	0.662128	0.694489	0.103512	0.261835	0	0
64307	0.974096	10.265858	-0.041140	-0.043350	-0.267345	0.019286	-0.225162	-0.461675	-0.203011	0.662636	0.694931	0.101430	0.260185	0	0
64308	0.863991	10.171675	0.567641	-0.091723	-0.134816	-0.034817	-0.224088	-0.461105	-0.204231	0.663502	0.694637	0.100491	0.259127	0	0
64309	0.944079	9.886643	0.336336	-0.118385	-0.140072	-0.047312	-0.223550	-0.461086	-0.205598	0.664573	0.694176	0.099527	0.257987	0	0
64310	1.181653	9.689411	-0.121899	-0.008394	-0.070056	-0.108437	-0.222741	-0.461620	-0.207803	0.664982	0.694191	0.099742	0.256804	0	0
64311	1.211195	9.522426	-0.264169	0.057153	-0.052897	-0.132873	-0.219248	-0.461433	-0.207157	0.664966	0.694585	0.100408	0.255520	0	0
64312	1.227494	9.522699	-0.473105	-0.028020	-0.068435	-0.180978	-0.217235	-0.460504	-0.206469	0.665693	0.694389	0.101089	0.253886	0	0
64313	1.131667	9.948220	-0.500921	-0.049713	-0.043902	-0.173812	-0.214278	-0.460531	-0.208275	0.666509	0.694006	0.101832	0.252492	0	0
64314	0.990837	10.207850	-0.478315	-0.004657	-0.027528	-0.173546	-0.212395	-0.460841	-0.208987	0.667009	0.693866	0.102791	0.251165	0	0
64315	1.041715	10.199057	-0.539276	0.115860	0.039807	-0.158602	-0.209173	-0.460097	-0.207640	0.666547	0.694389	0.104408	0.250275	0	0
64316	1.244875	9.622547	-0.478139	0.149527	0.105983	-0.126268	-0.206758	-0.458775	-0.205991	0.665714	0.694986	0.106317	0.250030	0	0
64317	1.478779	9.206819	-0.410050	0.060034	0.097784	-0.112492	-0.205822	-0.457267	-0.204728	0.665459	0.695038	0.107864	0.249905	0	0
64318	1.794954	9.028055	-0.420664	-0.061034	0.088430	-0.062601	-0.205551	-0.458274	-0.204356	0.665945	0.694342	0.108688	0.250187	0	0
64319	1.955166	9.264019	-0.383826	-0.117441	0.055554	-0.046236	-0.203401	-0.457716	-0.206132	0.666799	0.693389	0.109050	0.250399	0	0
64320	2.046199	9.561843	-0.373650	-0.107938	-0.008392	-0.009517	-0.203934	-0.459025	-0.210253	0.667582	0.692678	0.108741	0.250413	0	0
64321	2.015382	9.658395	-0.312735	-0.035748	0.026928	-0.010831	-0.203125	-0.459607	-0.210417	0.667809	0.692381	0.108871	0.250572	0	0
64322	2.111926	9.533895	-0.458084	-0.004772	0.023151	0.008679	-0.203393	-0.460035	-0.210019	0.667797	0.692299	0.108907	0.250815	0	0
64323	2.163186	9.384305	-0.520379	-0.006348	0.017191	0.033386	-0.204068	-0.459035	-0.209707	0.667718	0.692273	0.108739	0.251170	0	0
64324	2.096393	9.218020	-0.465807	-0.051715	-0.009215	0.042820	-0.204469	-0.459563	-0.210945	0.667980	0.691996	0.108204	0.251467	0	0
64325	1.995276	9.177339	-0.509527	-0.113184	-0.030361	0.049590	-0.204200	-0.459375	-0.213256	0.668649	0.691394	0.107338	0.251717	0	0
64326	1.896308	9.282361	-0.486876	-0.150764	-0.007457	0.045215	-0.204867	-0.460737	-0.214926	0.669586	0.690451	0.106549	0.252148	0	0
64327	1.952371	9.390196	-0.471525	-0.146024	0.031769	0.042812	-0.205945	-0.459499	-0.218413	0.670428	0.689465	0.106064	0.252814	0	0
64328	2.085411	9.513984	-0.538188	-0.098747	0.081367	0.067115	-0.205003	-0.459926	-0.219255	0.670853	0.688667	0.105850	0.253949	0	0
64329	2.143936	9.500484	-0.509810	0.002028	0.099908	0.071072	-0.207150	-0.460984	-0.220353	0.670526	0.688531	0.106002	0.255115	0	0
64330	2.332748	9.632573	-0.514641	0.045206	0.192345	0.087666	-0.207953	-0.461954	-0.220511	0.669787	0.688433	0.106757	0.256999	0	0
64331	2.685083	9.874477	-0.231224	0.044647	0.213143	0.110689	-0.210239	-0.461499	-0.219517	0.668937	0.688332	0.107501	0.259164	0	0
64332	3.090146	10.231413	-0.175747	0.120606	0.205433	0.162050	-0.212795	-0.460896	-0.218514	0.667464	0.688777	0.108026	0.261551	0	0
64333	3.358961	9.726551	0.406837	0.227360	0.176902	0.202817	-0.213870	-0.461242	-0.214701	0.665142	0.690078	0.108364	0.263886	0	0
64334	3.272106	9.161725	0.032897	0.143999	0.042810	0.202633	-0.217364	-0.461618	-0.213311	0.663565	0.691140	0.107584	0.265392	0	0
64335	3.106551	8.935365	-0.100469	-0.079093	-0.028068	0.187384	-0.221666	-0.461136	-0.211475	0.663612	0.690922	0.105847	0.266539	0	0
64336	2.778228	8.919729	0.207334	-0.175251	-0.135923	0.128993	-0.222738	-0.461895	-0.214346	0.664621	0.690254	0.103540	0.266661	0	0
64337	2.387344	9.097151	0.343252	-0.252630	-0.214473	0.114177	-0.222327	-0.463886	-0.220542	0.666246	0.689293	0.100604	0.266214	0	0
64338	2.100195	9.684310	0.614069	-0.319227	-0.184897	0.117726	-0.221925	-0.463100	-0.224333	0.668315	0.687770	0.097663	0.266062	0	0
64339	1.866899	10.233598	0.814607	-0.260747	-0.107317	0.164402	-0.224738	-0.465313	-0.229953	0.669743	0.686499	0.095075	0.266691	0	0
64340	1.683815	10.196301	0.929634	-0.058412	0.027963	0.227827	-0.227689	-0.466891	-0.232284	0.669509	0.686246	0.093496	0.268482	0	0
64341	1.818026	9.591863	1.236816	-0.001904	0.195531	0.230832	-0.231856	-0.466815	-0.231416	0.668690	0.685947	0.093171	0.271383	0	0
64342	2.121289	9.349758	1.341833	-0.169496	0.216977	0.241878	-0.233737	-0.466863	-0.233574	0.668990	0.684444	0.092456	0.274664	0	0
64343	2.360068	9.650262	1.339672	-0.343420	0.178990	0.209198	-0.238299	-0.468806	-0.236851	0.670572	0.681864	0.091234	0.277618	0	0
64344	2.275507	10.010450	1.396949	-0.331424	0.120018	0.153163	-0.239642	-0.468182	-0.244166	0.672292	0.679441	0.090027	0.279782	0	0
64345	2.177113	10.074205	1.340488	-0.173966	0.115049	0.120051	-0.242863	-0.469260	-0.249473	0.673014	0.678075	0.089455	0.281541	0	0
64346	2.083723	9.892863	1.319732	-0.003005	0.140285	0.092486	-0.244471	-0.470783	-0.249367	0.672647	0.677740	0.089716	0.283136	0	0
64347	2.129691	9.500400	1.117077	0.021212	0.188179	0.105257	-0.245544	-0.471620	-0.248837	0.672019	0.677458	0.090287	0.285112	0	0
64348	2.425146	9.258136	1.050939	-0.074451	0.241082	0.091097	-0.247426	-0.471121	-0.250161	0.672043	0.676349	0.091031	0.287443	0	0
64349	2.750340	9.273773	1.287085	-0.129548	0.190911	0.088757	-0.248770	-0.470899	-0.252316	0.672474	0.675022	0.091299	0.289462	0	0
64350	2.865226	9.392415	1.578589	-0.146369	0.059217	0.087824	-0.250244	-0.472246	-0.253840	0.673152	0.673944	0.090634	0.290604	0	0
64351	2.815434	9.464345	1.615035	-0.116470	-0.042096	0.096118	-0.250640	-0.474137	-0.257436	0.673683	0.673379	0.089320	0.291090	0	0
64352	2.766501	9.453723	1.401773	-0.047462	-0.081699	0.066922	-0.251180	-0.473247	-0.258626	0.673881	0.673356	0.088131	0.291049	0	0
64353	2.604873	9.271130	1.253753	-0.008310	-0.094322	0.014850	-0.250908	-0.474090	-0.259201	0.673967	0.673595	0.087327	0.290540	0	0
64354	2.455281	9.103328	1.173396	-0.025612	-0.079690	-0.008055	-0.250101	-0.474084	-0.260299	0.674233	0.673645	0.086720	0.289987	0	0
64355	2.434081	9.078671	1.211448	-0.073559	-0.082147	-0.032970	-0.249296	-0.473850	-0.258940	0.674886	0.673364	0.086130	0.289294	0	0
64356	2.506568	9.109131	1.333806	-0.071825	-0.125552	-0.038567	-0.248491	-0.473253	-0.261108	0.675590	0.673207	0.085285	0.288266	0	0
64357	2.543560	9.075814	1.325564	-0.055261	-0.112682	-0.049932	-0.247411	-0.474671	-0.262120	0.676195	0.673119	0.084655	0.287236	0	0
64358	2.600218	9.042865	1.406991	-0.036906	-0.121040	-0.064971	-0.244988	-0.476151	-0.261787	0.676733	0.673160	0.084117	0.286028	0	0
64359	2.552235	9.139098	1.402386	-0.032726	-0.128382	-0.054389	-0.242840	-0.475002	-0.264634	0.677212	0.673260	0.083475	0.284844	0	0
64360	2.522220	9.313348	1.441074	-0.024297	-0.115601	-0.064891	-0.242298	-0.476399	-0.266047	0.677659	0.673369	0.083006	0.283659	0	0
64361	2.575854	9.540090	1.438602	-0.020970	-0.110495	-0.054260	-0.240690	-0.474416	-0.267635	0.678044	0.673493	0.082518	0.282586	0	0
64362	2.651289	9.524466	1.436220	0.045918	-0.086641	-0.060986	-0.238401	-0.476045	-0.266898	0.677981	0.673997	0.082416	0.281563	0	0
64363	2.753273	9.361216	1.233555	0.107321	-0.054970	-0.062370	-0.236518	-0.476666	-0.266396	0.677478	0.674823	0.082719	0.280704	0	0
64364	2.936086	9.182457	1.201997	0.111779	-0.023983	-0.055117	-0.234370	-0.475891	-0.265306	0.676901	0.675600	0.083188	0.280088	0	0
64365	3.083396	9.092884	1.236081	0.083246	-0.070833	-0.039622	-0.235178	-0.475609	-0.264471	0.676509	0.676323	0.083160	0.279298	0	0
64366	3.114243	9.129861	1.260822	0.086576	-0.150723	-0.043668	-0.233297	-0.475689	-0.262862	0.676172	0.677291	0.082624	0.277924	0	0
64367	3.012657	9.239687	1.252061	0.097173	-0.184466	-0.042065	-0.230881	-0.474637	-0.261767	0.675784	0.678416	0.081879	0.276339	0	0
64368	2.947559	9.223941	1.259811	0.122451	-0.187727	-0.045528	-0.229946	-0.472985	-0.260635	0.675234	0.679722	0.081203	0.274668	0	0
64369	2.994177	9.176222	1.138830	0.151435	-0.158993	-0.047027	-0.229540	-0.473881	-0.259035	0.674465	0.681131	0.080810	0.273179	0	0
64370	3.032750	9.167198	1.017311	0.149834	-0.137584	-0.050436	-0.226177	-0.475276	-0.257214	0.673695	0.682474	0.080581	0.271792	0	0
64371	3.048377	9.094640	0.902788	0.186632	-0.129467	-0.078557	-0.224568	-0.474394	-0.254073	0.672742	0.684006	0.080694	0.270264	0	0
64372	3.092475	9.071164	0.904319	0.179747	-0.143396	-0.092822	-0.222957	-0.474032	-0.252991	0.671879	0.685524	0.080798	0.268527	0	0
64373	3.056333	9.187038	0.936037	0.183320	-0.200874	-0.068422	-0.220001	-0.473977	-0.252207	0.670971	0.687224	0.080348	0.266580	0	0
64374	3.016060	9.263992	0.948664	0.184040	-0.239984	-0.068665	-0.219202	-0.471626	-0.250507	0.670082	0.689038	0.079649	0.264335	0	0
64375	2.980995	9.544949	0.829919	0.147384	-0.228504	-0.042185	-0.217050	-0.472279	-0.248919	0.669364	0.690579	0.078734	0.262401	0	0
64376	2.921519	9.825456	0.652653	0.132933	-0.187955	-0.033124	-0.214096	-0.471799	-0.248121	0.668681	0.691932	0.078001	0.260790	0	0
64377	2.909565	9.912616	0.487933	0.118782	-0.134739	-0.032825	-0.213963	-0.471613	-0.244033	0.668056	0.693035	0.077572	0.259588	0	0
64378	2.817438	9.716764	0.775458	0.077346	-0.110327	-0.027473	-0.213427	-0.471063	-0.243885	0.667678	0.693814	0.077177	0.258595	0	0
64379	2.750072	9.793212	0.647635	0.027386	-0.153628	0.016312	-0.212353	-0.470807	-0.243753	0.667572	0.694389	0.076042	0.257661	0	0
64380	2.774593	9.885897	0.556211	0.066467	-0.158205	0.034964	-0.212888	-0.471632	-0.244318	0.667142	0.695264	0.074863	0.256760	0	0
64381	2.915254	9.601965	0.326757	0.154237	-0.189758	0.046517	-0.212889	-0.471050	-0.244980	0.666099	0.696795	0.073603	0.255680	0	0
64382	2.994389	9.244087	0.100786	0.195393	-0.260493	0.044428	-0.212492	-0.469439	-0.241529	0.664814	0.698789	0.072007	0.254030	0	0
64383	2.720915	9.061880	-0.158997	0.142853	-0.377230	0.071880	-0.211952	-0.470332	-0.240203	0.663906	0.700726	0.069290	0.251813	0	0
64384	2.329788	9.168839	-0.544935	0.067504	-0.373220	0.098283	-0.213023	-0.471716	-0.240508	0.663442	0.702174	0.066242	0.249816	0	0
64385	2.418338	9.680227	-0.738659	0.020646	-0.263873	0.119134	-0.212488	-0.470829	-0.242663	0.663177	0.703032	0.063639	0.248782	0	0
64386	2.691649	10.049398	-0.116792	0.041793	-0.207351	0.143341	-0.214101	-0.470805	-0.242099	0.662659	0.703911	0.061308	0.248261	0	0
64387	2.631745	9.820147	0.186417	0.045928	-0.339497	0.167279	-0.215440	-0.471834	-0.245248	0.662129	0.705142	0.057929	0.246993	0	0
64388	2.337718	9.334114	-0.059668	0.034309	-0.446772	0.113602	-0.216248	-0.471530	-0.245365	0.661861	0.706527	0.054200	0.244584	0	0
64389	1.984549	9.065527	-0.008297	-0.043030	-0.459805	0.109827	-0.215978	-0.471495	-0.247137	0.662144	0.707405	0.050211	0.242123	0	0
64390	1.760319	9.211945	-0.249790	-0.160496	-0.463972	0.093567	-0.214626	-0.474197	-0.248057	0.663281	0.707500	0.046033	0.239548	0	0
64391	1.646199	9.423477	-0.514874	-0.156111	-0.427819	0.070849	-0.216509	-0.473195	-0.252767	0.664411	0.707501	0.042261	0.237095	0	0
64392	1.761389	9.503266	-0.372319	-0.085848	-0.300704	-0.011253	-0.215298	-0.473279	-0.256460	0.665174	0.707632	0.040080	0.234935	0	0
64393	1.847270	9.815562	-0.367225	-0.039228	-0.281079	-0.069362	-0.214760	-0.473248	-0.258371	0.665729	0.707989	0.038555	0.232529	0	0
64394	1.887311	9.728878	-0.514594	-0.002750	-0.250245	-0.081429	-0.212340	-0.473284	-0.259217	0.666038	0.708515	0.037399	0.230221	0	0
64395	1.886901	9.500669	-0.551401	0.018189	-0.167587	-0.109115	-0.209386	-0.472144	-0.262482	0.666226	0.708970	0.037048	0.228324	0	0
64396	2.045236	9.338464	-0.554947	-0.017848	-0.136052	-0.101982	-0.209388	-0.471276	-0.263271	0.666642	0.709119	0.036762	0.226690	0	0
64397	2.300687	9.284833	-0.585220	-0.064653	-0.127582	-0.100359	-0.207907	-0.472150	-0.263725	0.667377	0.708931	0.036430	0.225161	0	0
64398	2.520244	9.342231	-0.535584	-0.111831	-0.137156	-0.088243	-0.206431	-0.471281	-0.266028	0.668423	0.708456	0.035829	0.223646	0	0
64399	2.655071	9.388375	-0.526980	-0.121249	-0.165934	-0.077879	-0.203875	-0.471702	-0.268795	0.669516	0.707980	0.034954	0.222014	0	0
64400	2.705831	9.294633	-0.394722	-0.110999	-0.161033	-0.056608	-0.202930	-0.472774	-0.272380	0.670489	0.707569	0.033970	0.220538	0	0
64401	2.695033	9.102652	-0.422492	-0.111341	-0.156057	-0.042421	-0.201855	-0.472004	-0.276179	0.671423	0.707146	0.032931	0.219207	0	0
64402	2.774419	9.016702	-0.385706	-0.141866	-0.129681	-0.040595	-0.200779	-0.472063	-0.280823	0.672562	0.706458	0.031977	0.218070	0	0
64403	2.981980	9.064168	-0.360436	-0.183445	-0.126633	-0.033681	-0.199167	-0.471471	-0.283545	0.673970	0.705483	0.030916	0.217029	0	0
64404	3.222417	9.172928	-0.281659	-0.141607	-0.124068	-0.050391	-0.198895	-0.471796	-0.288187	0.675121	0.704776	0.030071	0.215866	0	0
64405	3.277052	9.115662	-0.226590	-0.086635	-0.154463	-0.024785	-0.198354	-0.472780	-0.289042	0.675828	0.704512	0.028965	0.214661	0	0
64406	3.130394	8.940642	-0.191254	-0.061372	-0.152441	-0.026423	-0.197551	-0.471600	-0.291872	0.676365	0.704411	0.027935	0.213437	0	0
64407	2.899362	8.856337	-0.207337	-0.092061	-0.133333	-0.019269	-0.196070	-0.471839	-0.295301	0.677088	0.704063	0.026919	0.212420	0	0
64408	2.835203	8.886713	-0.378045	-0.097524	-0.087423	-0.008367	-0.196337	-0.472034	-0.298844	0.677819	0.703580	0.026126	0.211786	0	0
64409	2.785642	8.715892	-0.267542	-0.071492	-0.028010	-0.029108	-0.196067	-0.472258	-0.301713	0.678387	0.703145	0.025935	0.211439	0	0
64410	2.922961	8.553331	-0.021373	-0.102895	0.048806	-0.053498	-0.196470	-0.471909	-0.304148	0.679213	0.702323	0.026374	0.211460	0	0
64411	3.233367	8.694931	0.165223	-0.236954	0.069950	-0.018499	-0.194989	-0.472378	-0.309898	0.680891	0.700556	0.026420	0.211919	0	0
64412	3.754977	9.753127	0.115472	-0.399078	0.063473	0.117827	-0.196599	-0.472671	-0.313973	0.683417	0.697724	0.025131	0.213285	0	0
64413	4.177020	10.967329	0.220369	-0.311528	0.067380	0.207273	-0.198745	-0.473148	-0.321859	0.685121	0.695495	0.023417	0.215285	0	0
64414	4.268790	10.626786	1.034601	0.101738	0.008288	0.222310	-0.202243	-0.471282	-0.325570	0.683934	0.696218	0.022096	0.216856	0	0
64415	3.940756	9.280746	0.702485	0.305215	-0.125620	0.132051	-0.205868	-0.472466	-0.325838	0.681540	0.698597	0.020910	0.216858	0	0
64416	3.457367	8.271729	0.119922	0.110655	-0.257919	-0.016001	-0.207619	-0.471640	-0.323068	0.680856	0.699899	0.019455	0.214940	0	0
64417	2.784811	8.579973	0.145103	-0.342519	-0.395849	0.011889	-0.206540	-0.472744	-0.325431	0.683288	0.698405	0.015868	0.212359	0	0
64418	1.997144	9.964027	0.447509	-0.560378	-0.507476	-0.007966	-0.206805	-0.472610	-0.337131	0.687283	0.695626	0.011216	0.208858	0	0
64419	1.279933	10.994939	0.875105	-0.363376	-0.408534	-0.023408	-0.205192	-0.471270	-0.347725	0.689890	0.693962	0.007746	0.205933	0	0
64420	0.813942	11.027753	0.872593	-0.003564	-0.153509	-0.039112	-0.208545	-0.472568	-0.355624	0.690011	0.694243	0.006897	0.204608	0	0
64421	1.116870	10.406912	0.780653	0.097762	0.153182	-0.037755	-0.206935	-0.472083	-0.353721	0.689397	0.694593	0.008360	0.205434	0	0
64422	1.843102	9.980700	0.890410	-0.038207	0.281270	-0.012752	-0.208548	-0.471917	-0.353152	0.689666	0.693741	0.010256	0.207314	0	0
64423	2.409107	9.799192	0.926000	-0.131026	0.265315	-0.045090	-0.209759	-0.471285	-0.354752	0.690639	0.692271	0.012075	0.208884	0	0
64424	2.516438	9.529251	0.974662	-0.118748	0.204813	-0.110874	-0.209620	-0.472506	-0.357243	0.691671	0.691001	0.013952	0.209558	0	0
64425	2.291102	9.381916	0.829236	-0.122705	0.112232	-0.180378	-0.207470	-0.471907	-0.360788	0.692882	0.689880	0.015666	0.209130	0	0
64426	2.034973	9.576327	0.766949	-0.125219	0.042481	-0.165753	-0.205589	-0.471617	-0.362979	0.694090	0.688890	0.016782	0.208298	0	0
64427	1.878042	9.816261	0.938462	-0.083403	0.008763	-0.154324	-0.203981	-0.470063	-0.364445	0.694988	0.688255	0.017684	0.207326	0	0
64428	1.842363	9.660245	0.933729	0.019783	0.012872	-0.141583	-0.203580	-0.469056	-0.365507	0.695149	0.688334	0.018725	0.206429	0	0
64429	2.022799	9.265405	1.086682	0.042888	0.030507	-0.127279	-0.203710	-0.470462	-0.365823	0.695117	0.688533	0.019857	0.205768	0	0
64430	2.264160	9.085293	1.167667	-0.050786	0.022583	-0.125903	-0.203582	-0.468505	-0.364808	0.695727	0.688102	0.020715	0.205062	0	0
64431	2.487299	9.101498	1.323644	-0.117140	-0.014897	-0.142318	-0.202240	-0.467476	-0.367785	0.696835	0.687272	0.021304	0.204017	0	0
64432	2.616000	9.227654	1.432562	-0.147389	-0.080309	-0.167621	-0.199548	-0.468299	-0.371655	0.698213	0.686366	0.021532	0.202330	0	0
64433	2.545254	9.367168	1.400451	-0.144082	-0.165540	-0.171682	-0.198207	-0.467154	-0.373540	0.699593	0.685638	0.021216	0.200051	0	0
64434	2.282734	9.386668	1.279105	-0.077698	-0.204164	-0.169893	-0.196465	-0.465615	-0.374463	0.700512	0.685458	0.020738	0.197484	0	0
64435	2.161913	9.360193	1.225044	-0.043568	-0.157924	-0.158852	-0.194181	-0.465239	-0.374614	0.701168	0.685411	0.020588	0.195324	0	0
64436	2.442598	9.292480	1.421937	-0.036756	-0.167039	-0.146576	-0.192572	-0.463823	-0.376221	0.701745	0.685441	0.020292	0.193166	0	0
64437	2.500048	9.244995	1.662379	-0.040136	-0.166839	-0.155442	-0.191503	-0.462029	-0.375222	0.702368	0.685426	0.020061	0.190968	0	0
64438	2.643701	9.082518	1.612646	-0.065086	-0.295027	-0.085638	-0.190293	-0.461900	-0.375913	0.703038	0.685505	0.018398	0.188368	0	0
64439	2.445472	9.030350	1.443261	-0.060875	-0.300607	-0.075002	-0.190427	-0.461875	-0.376863	0.703666	0.685600	0.016633	0.185822	0	0
64440	2.331437	9.033134	1.420482	-0.048595	-0.288417	-0.060715	-0.191775	-0.460558	-0.377350	0.704161	0.685774	0.014878	0.183438	0	0
64441	2.326792	9.137432	1.376222	-0.042549	-0.259438	-0.079962	-0.191379	-0.458321	-0.376465	0.704656	0.685908	0.013469	0.181135	0	0
64442	2.458813	9.331616	1.431768	0.002995	-0.196551	-0.090064	-0.189507	-0.455422	-0.375032	0.704827	0.686264	0.012658	0.179167	0	0
64443	2.671130	9.403460	1.582179	0.062560	-0.206482	-0.098835	-0.188969	-0.455925	-0.372195	0.704621	0.687029	0.011939	0.177081	0	0
64444	2.836404	9.503565	1.596125	0.109445	-0.267955	-0.113267	-0.189105	-0.455582	-0.368507	0.704102	0.688251	0.010975	0.174445	0	0
64445	2.949147	9.539583	1.454876	0.148934	-0.324383	-0.118832	-0.186022	-0.453127	-0.367511	0.703340	0.689813	0.009711	0.171398	0	0
64446	2.952537	9.442506	1.147580	0.168500	-0.313845	-0.107200	-0.187372	-0.451485	-0.363630	0.702390	0.691513	0.008484	0.168479	0	0
64447	2.753021	9.336909	1.000224	0.177457	-0.312077	-0.104456	-0.185762	-0.451185	-0.359827	0.701387	0.693236	0.007251	0.165614	0	0
64448	2.558771	9.362521	1.047030	0.124424	-0.309765	-0.072740	-0.184693	-0.449300	-0.356647	0.700667	0.694605	0.005742	0.162965	0	0
64449	2.538123	9.769975	0.920551	0.063503	-0.300219	-0.048125	-0.184430	-0.447830	-0.353063	0.700345	0.695495	0.004013	0.160583	0	0
64450	2.581688	9.879998	0.829581	0.115536	-0.284829	-0.005440	-0.184967	-0.448641	-0.348046	0.699563	0.696750	0.002195	0.158577	0	0
64451	2.583100	9.753750	0.479113	0.183401	-0.199804	0.030693	-0.186316	-0.447591	-0.343096	0.698266	0.698309	0.000809	0.157443	0	0
64452	2.394632	9.441994	0.225324	0.174633	-0.135982	0.034671	-0.186592	-0.445691	-0.339219	0.696995	0.699733	-0.000154	0.156752	0	0
64453	2.144174	9.316035	-0.065471	0.094829	-0.069159	0.036684	-0.187940	-0.444930	-0.334005	0.696300	0.700465	-0.000810	0.156571	0	0
64454	2.088828	9.395128	-0.207388	0.021968	-0.032570	0.042006	-0.189284	-0.445238	-0.331549	0.696084	0.700660	-0.001343	0.156654	0	0
64455	2.047299	9.707492	-0.639516	-0.128551	-0.131397	0.067431	-0.188214	-0.443608	-0.329603	0.696901	0.699934	-0.002996	0.156247	0	0
64456	1.984955	10.036517	-0.651133	-0.267435	-0.247021	0.057415	-0.190903	-0.443232	-0.330921	0.698675	0.698441	-0.005584	0.154927	0	0
64457	1.871103	10.354951	-0.156315	-0.256801	-0.314309	0.049945	-0.191845	-0.442789	-0.330759	0.700391	0.697092	-0.008589	0.153108	0	0
64458	1.995837	10.653379	-0.214921	-0.085128	-0.345854	0.018416	-0.191172	-0.442912	-0.332269	0.700926	0.697011	-0.011318	0.150834	0	0
64459	2.057272	10.246653	-0.214781	0.138476	-0.359546	0.001352	-0.191040	-0.442392	-0.330347	0.699934	0.698487	-0.013699	0.148393	0	0
64460	1.780573	9.479316	-0.588205	0.175257	-0.431213	-0.037790	-0.190772	-0.442461	-0.327630	0.698704	0.700342	-0.016242	0.145154	0	0
64461	1.294545	8.980061	-1.088032	0.093570	-0.515981	-0.091493	-0.189429	-0.442240	-0.326277	0.698106	0.701723	-0.019127	0.140951	0	0
64462	0.647799	8.939178	-1.235157	-0.037037	-0.516425	-0.120049	-0.189160	-0.442413	-0.325197	0.698432	0.702195	-0.021993	0.136493	0	0
64463	0.378162	9.351849	-1.126181	-0.147031	-0.345884	-0.151090	-0.185540	-0.439504	-0.325962	0.699605	0.701646	-0.023597	0.133003	0	0
64464	0.543851	9.859847	-0.706062	-0.197263	-0.192029	-0.132649	-0.183519	-0.440768	-0.328477	0.701123	0.700539	-0.024328	0.130689	0	0
64465	0.890064	10.152612	-0.505063	-0.151939	-0.058487	-0.122905	-0.180565	-0.439936	-0.330663	0.702347	0.699559	-0.024117	0.129400	0	0
64466	1.220460	10.124628	-0.432123	0.000511	-0.015286	-0.162891	-0.178954	-0.439108	-0.331335	0.702557	0.699610	-0.023143	0.128155	0	0
64467	1.406309	9.555079	-0.436567	0.154488	-0.032471	-0.134245	-0.177074	-0.439412	-0.326194	0.701652	0.700750	-0.022271	0.127035	0	0
64468	1.454012	8.856782	-0.487609	0.064305	-0.021050	-0.123826	-0.175201	-0.436989	-0.322598	0.701360	0.701245	-0.021524	0.126043	0	0
64469	1.634444	8.775071	-0.659595	-0.139210	-0.049440	-0.123794	-0.174258	-0.437554	-0.323580	0.702492	0.700341	-0.021214	0.124811	0	0
64470	1.748948	9.255408	-0.505639	-0.265067	-0.075105	-0.135010	-0.171434	-0.437818	-0.327297	0.704504	0.698588	-0.021185	0.123286	0	0
64471	1.791260	9.727164	-0.243098	-0.247966	-0.112917	-0.109596	-0.170491	-0.437739	-0.331662	0.706354	0.696988	-0.021555	0.121684	0	0
64472	1.824977	9.771497	-0.030557	-0.149662	-0.103851	-0.082721	-0.168611	-0.436848	-0.335331	0.707482	0.696063	-0.021954	0.120347	0	0
64473	1.814796	9.533391	-0.154252	-0.085073	-0.080510	-0.069977	-0.168614	-0.435863	-0.335027	0.708149	0.695561	-0.022173	0.119284	0	0
64474	1.961302	9.468069	-0.221481	-0.100510	-0.049779	-0.059248	-0.167806	-0.436404	-0.336960	0.708914	0.694911	-0.022291	0.118503	0	0
64475	1.996814	9.434757	0.068734	-0.103153	-0.022277	-0.057325	-0.166999	-0.436725	-0.336163	0.709701	0.694207	-0.022207	0.117930	0	0
64476	1.990432	9.284139	0.165965	-0.124586	-0.038239	-0.066330	-0.166731	-0.436423	-0.337245	0.710642	0.693372	-0.022221	0.117174	0	0
64477	1.945459	9.220198	0.102478	-0.155087	-0.018943	-0.066288	-0.164720	-0.434412	-0.340471	0.711796	0.692295	-0.022113	0.116550	0	0
64478	1.992775	9.167656	0.171731	-0.180032	0.027124	-0.067850	-0.163642	-0.434952	-0.342679	0.713134	0.690986	-0.021717	0.116222	0	0
64479	2.202811	9.076783	0.106643	-0.185140	0.069851	-0.071170	-0.164447	-0.435173	-0.344583	0.714515	0.689588	-0.020979	0.116171	0	0
64480	2.365062	8.980206	0.223086	-0.204700	0.092945	-0.076422	-0.163372	-0.434692	-0.348120	0.716040	0.688022	-0.020080	0.116232	0	0
64481	2.520524	8.958749	0.199132	-0.223731	0.093611	-0.037611	-0.162162	-0.434691	-0.349359	0.717644	0.686307	-0.019451	0.116579	0	0
64482	2.716255	8.850619	0.100034	-0.273381	0.129404	0.008399	-0.162297	-0.434550	-0.349217	0.719539	0.684180	-0.018949	0.117487	0	0
64483	3.107091	9.498655	0.559708	-0.425443	0.168270	0.112368	-0.162029	-0.433726	-0.354502	0.722345	0.680883	-0.019053	0.119388	0	0
64484	3.341492	10.435154	0.887226	-0.570767	0.063340	0.208392	-0.164175	-0.434385	-0.360625	0.725987	0.676622	-0.020748	0.121225	0	0
64485	3.152829	10.635717	1.505817	-0.461587	-0.071652	0.239716	-0.171830	-0.435138	-0.369409	0.728798	0.673288	-0.023500	0.122412	0	0
64486	2.600034	10.145005	1.405893	-0.180448	-0.166433	0.211844	-0.174382	-0.435279	-0.373059	0.729717	0.672112	-0.026417	0.122800	0	0
64487	2.115456	9.436991	0.813801	-0.069836	-0.064906	0.168787	-0.174115	-0.434571	-0.373312	0.729964	0.671625	-0.028164	0.123607	0	0
64488	1.840506	9.111544	0.716342	-0.093837	0.091650	0.084918	-0.176533	-0.435110	-0.372076	0.730520	0.670791	-0.028234	0.124827	0	0
64489	1.809308	9.703319	0.715734	-0.179420	0.151915	0.063799	-0.176263	-0.435047	-0.375072	0.731688	0.669260	-0.027827	0.126291	0	0
64490	1.857395	10.507775	1.072233	-0.119957	0.166727	0.061376	-0.176532	-0.435189	-0.374801	0.732464	0.668142	-0.027224	0.127832	0	0
64491	1.860012	10.922989	1.454346	-0.005445	0.168890	0.085592	-0.178678	-0.436429	-0.374135	0.732439	0.667851	-0.026614	0.129613	0	0
64492	1.804165	10.591837	1.630862	0.056591	0.122479	0.113802	-0.180027	-0.434983	-0.374073	0.731952	0.668065	-0.026463	0.131285	0	0
64493	1.726942	10.019896	1.192275	-0.008079	0.120200	0.110984	-0.181099	-0.436301	-0.371108	0.731895	0.667806	-0.026382	0.132923	0	0
64494	1.684042	9.735080	1.156998	-0.113076	0.155812	0.072889	-0.183516	-0.437101	-0.370833	0.732600	0.666740	-0.025937	0.134471	0	0
64495	1.769353	9.819159	1.074727	-0.132260	0.145601	0.047989	-0.184591	-0.436922	-0.371359	0.733458	0.665550	-0.025413	0.135783	0	0
64496	1.911598	9.773213	1.315352	-0.048374	0.109332	0.033839	-0.185530	-0.437621	-0.370827	0.733769	0.665027	-0.024965	0.136746	0	0
64497	2.023175	9.573777	1.618784	-0.026196	0.010096	0.027946	-0.184588	-0.437747	-0.372475	0.733913	0.664801	-0.025156	0.137034	0	0
64498	2.126187	9.522245	1.680109	-0.048355	-0.155258	0.019724	-0.184858	-0.437612	-0.371923	0.734176	0.664642	-0.026562	0.136128	0	0
64499	1.990475	9.497918	1.529284	-0.046432	-0.309195	-0.011279	-0.183780	-0.438633	-0.371697	0.734421	0.664708	-0.028863	0.134000	0	0
64500	1.496810	9.425817	1.310059	-0.041245	-0.372325	-0.046913	-0.184855	-0.438307	-0.372490	0.734654	0.664901	-0.031411	0.131159	0	0
64501	1.125769	9.176310	1.194634	-0.081719	-0.309068	-0.103122	-0.182438	-0.437658	-0.372361	0.735239	0.664721	-0.033142	0.128339	0	0
64502	1.000486	9.278436	1.307976	-0.124912	-0.222663	-0.088539	-0.182573	-0.437331	-0.374119	0.736116	0.664103	-0.034419	0.126160	0	0
64503	1.139734	9.375662	1.504098	-0.083494	-0.160290	-0.079208	-0.179346	-0.437603	-0.377841	0.736723	0.663702	-0.035212	0.124499	0	0
64504	1.333958	9.486006	1.540521	-0.009543	-0.100238	-0.108699	-0.178815	-0.435401	-0.375598	0.736893	0.663782	-0.035305	0.123028	0	0
64505	1.580178	9.427364	1.625552	0.086324	-0.069809	-0.155114	-0.177193	-0.438577	-0.374631	0.736496	0.664541	-0.034714	0.121464	0	0
64506	1.757537	9.280067	1.600812	0.079854	-0.092202	-0.186252	-0.174511	-0.436984	-0.372705	0.736165	0.665293	-0.034117	0.119512	0	0
64507	1.802689	9.334301	1.659563	0.021363	-0.131627	-0.193774	-0.171421	-0.436655	-0.371641	0.736220	0.665654	-0.033800	0.117229	0	0
64508	1.697299	9.424660	1.857859	0.000505	-0.153182	-0.192195	-0.169000	-0.437242	-0.373186	0.736395	0.665888	-0.033706	0.114800	0	0
64509	1.523035	9.397210	1.758834	0.032252	-0.148231	-0.166383	-0.166855	-0.435592	-0.373157	0.736335	0.666331	-0.033680	0.112609	0	0
64510	1.509200	9.343539	1.643265	0.049493	-0.082460	-0.159712	-0.163086	-0.437682	-0.372316	0.736162	0.666829	-0.033222	0.110909	0	0
64511	1.579172	9.373950	1.736659	0.044735	-0.033146	-0.141748	-0.162010	-0.438006	-0.371658	0.736026	0.667220	-0.032498	0.109669	0	0
64512	1.663185	9.666797	1.794803	0.053604	-0.015456	-0.134567	-0.160270	-0.435812	-0.370246	0.735817	0.667663	-0.031707	0.108605	0	0
64513	1.832392	9.951486	1.918212	0.092970	-0.008214	-0.125608	-0.157179	-0.436235	-0.367301	0.735348	0.668371	-0.030853	0.107664	0	0
64514	2.119718	9.900875	2.023703	0.182366	-0.009861	-0.171374	-0.154627	-0.436060	-0.365147	0.734315	0.669762	-0.029634	0.106408	0	0
64515	2.305133	9.591072	1.988399	0.281639	-0.044188	-0.187223	-0.153289	-0.434307	-0.362656	0.732632	0.671902	-0.028433	0.104832	0	0
64516	2.229142	9.240094	1.800947	0.305428	-0.122409	-0.180540	-0.151140	-0.434328	-0.357780	0.730735	0.674303	-0.027846	0.102787	0	0
64517	2.121516	9.230818	1.429399	0.238077	-0.181314	-0.195241	-0.146706	-0.434542	-0.352938	0.729299	0.676251	-0.027641	0.100218	0	0
64518	2.145499	9.454574	1.228643	0.243244	-0.165554	-0.183640	-0.144687	-0.436079	-0.349744	0.727795	0.678226	-0.027411	0.097841	0	0
64519	2.358798	9.669630	1.060242	0.314202	-0.169443	-0.145479	-0.142410	-0.434121	-0.344806	0.725779	0.680683	-0.027384	0.095735	0	0
64520	2.382005	9.490415	1.136932	0.427359	-0.179337	-0.138115	-0.140807	-0.431594	-0.339298	0.722951	0.683976	-0.027385	0.093643	0	0
64521	2.241256	9.201363	0.788144	0.401839	-0.260471	-0.138662	-0.137583	-0.431799	-0.333624	0.720278	0.687123	-0.027981	0.090988	0	0
64522	2.102598	9.315351	0.578410	0.224954	-0.291654	-0.125241	-0.135433	-0.432408	-0.327815	0.718766	0.689028	-0.029065	0.088160	0	0
64523	1.873873	9.612231	0.631741	0.036129	-0.298289	-0.065721	-0.134492	-0.432303	-0.327142	0.718510	0.689535	-0.030765	0.085664	0	0
64524	1.644071	9.850837	0.743252	-0.024580	-0.262826	-0.010834	-0.132481	-0.430619	-0.328473	0.718612	0.689573	-0.032649	0.083780	0	0
64525	1.647519	10.142200	0.606352	0.015675	-0.147620	0.018311	-0.130058	-0.432078	-0.329093	0.718466	0.689771	-0.033864	0.082921	0	0
64526	1.719141	10.245411	0.147980	0.160998	-0.066356	0.017509	-0.130058	-0.431961	-0.328000	0.717325	0.690964	-0.034378	0.082657	0	0
64527	2.096791	9.975481	-0.158562	0.280695	-0.027346	-0.008453	-0.131803	-0.433459	-0.322718	0.715405	0.692970	-0.034325	0.082527	0	0
64528	2.275776	9.706804	-0.435102	0.292896	-0.186051	0.013535	-0.129390	-0.431904	-0.318884	0.713303	0.695199	-0.035558	0.081448	0	0
64529	2.217891	9.433849	-0.535925	0.221199	-0.358878	0.074116	-0.129927	-0.432253	-0.315486	0.711592	0.697008	-0.038498	0.079585	0	0
64530	1.983377	9.529128	-0.519768	0.097527	-0.403606	0.114157	-0.128853	-0.432507	-0.311695	0.710667	0.697961	-0.042140	0.077633	0	0
64531	1.806116	9.904617	-0.556928	0.032090	-0.376414	0.142440	-0.131266	-0.434112	-0.313352	0.710187	0.698390	-0.045830	0.076057	0	0
64532	1.826450	10.087049	-0.639528	0.060721	-0.339142	0.155136	-0.132879	-0.434387	-0.312117	0.709493	0.698991	-0.049333	0.074824	0	0
64533	1.923555	9.831480	-0.668322	0.136974	-0.363523	0.160513	-0.134895	-0.434347	-0.311820	0.708246	0.700126	-0.052979	0.073515	0	0
64534	1.979965	9.643126	-0.879418	0.124962	-0.438303	0.159998	-0.135701	-0.434646	-0.310323	0.707021	0.701227	-0.057172	0.071647	0	0
64535	1.920130	9.710002	-0.985272	0.061635	-0.529451	0.156576	-0.136232	-0.436939	-0.308621	0.706177	0.701921	-0.062016	0.069102	0	0
64536	1.712258	9.922287	-1.002882	0.054662	-0.598359	0.135817	-0.137573	-0.437572	-0.310532	0.705323	0.702608	-0.067225	0.065888	0	0
64537	1.387447	9.486735	-0.701431	0.134459	-0.643194	0.105804	-0.137171	-0.437305	-0.310255	0.703872	0.703876	-0.072462	0.062228	0	0
64538	0.917027	8.975654	-0.938296	0.077154	-0.632877	0.098748	-0.136901	-0.437723	-0.310817	0.702804	0.704710	-0.077639	0.058509	0	0
64539	0.542954	8.859597	-1.170370	-0.049241	-0.561000	0.060004	-0.137707	-0.437645	-0.313391	0.702677	0.704620	-0.082075	0.054957	0	0
64540	0.460040	9.246511	-1.190278	-0.093135	-0.407181	0.044940	-0.136354	-0.440491	-0.314180	0.702977	0.704128	-0.085380	0.052313	0	0
64541	0.653617	9.541365	-0.960277	-0.038127	-0.247262	0.033699	-0.135419	-0.438343	-0.316163	0.703021	0.703947	-0.087412	0.050789	0	0
64542	0.964542	9.617401	-1.023527	-0.012398	-0.190757	0.023462	-0.136226	-0.437346	-0.321703	0.702937	0.703917	-0.088998	0.049589	0	0
64543	1.216540	9.478730	-1.149556	0.014465	-0.117229	0.008057	-0.135416	-0.438623	-0.322435	0.702730	0.704061	-0.089905	0.048842	0	0
64544	1.440027	9.470660	-1.036716	-0.050094	-0.074090	0.039906	-0.135952	-0.439020	-0.323122	0.703005	0.703693	-0.090792	0.048557	0	0
64545	1.676614	9.521081	-1.010578	-0.114720	-0.089392	0.097900	-0.135957	-0.437648	-0.321172	0.703683	0.702834	-0.092197	0.048518	0	0
64546	1.815694	9.606152	-0.944362	-0.133306	-0.086526	0.119926	-0.137026	-0.439426	-0.322850	0.704488	0.701810	-0.093770	0.048638	0	0
64547	1.806731	9.574432	-0.913103	-0.078486	-0.075566	0.090996	-0.138904	-0.440327	-0.324900	0.704921	0.701205	-0.095011	0.048681	0	0
64548	1.692978	9.455850	-0.845888	-0.018743	-0.009244	0.089868	-0.139845	-0.440136	-0.326108	0.705008	0.700976	-0.095771	0.049238	0	0
64549	1.624742	9.238557	-0.803012	0.001427	0.039943	0.084964	-0.139982	-0.439610	-0.324183	0.704990	0.700884	-0.096116	0.050124	0	0
64550	1.510835	9.115107	-0.815205	-0.023983	0.084665	0.101114	-0.142666	-0.440659	-0.325139	0.705195	0.700560	-0.096291	0.051418	0	0
64551	1.440149	9.002146	-0.888741	-0.059291	0.182368	0.092810	-0.144010	-0.440613	-0.325802	0.705731	0.699959	-0.095715	0.053296	0	0
64552	1.365206	8.879410	-0.837154	-0.086805	0.296738	0.132375	-0.144949	-0.441157	-0.325809	0.706555	0.699042	-0.094643	0.056237	0	0
64553	1.532098	8.790198	-0.739883	-0.127701	0.434980	0.137517	-0.146553	-0.443628	-0.327640	0.707765	0.697763	-0.092630	0.060128	0	0
64554	1.839303	9.193912	-0.678133	-0.202443	0.529146	0.188192	-0.151126	-0.442359	-0.328907	0.709549	0.695810	-0.090366	0.064979	0	0
64555	2.513208	10.419968	-0.558375	-0.223184	0.662809	0.243593	-0.156367	-0.442560	-0.327218	0.711512	0.693565	-0.087531	0.071117	0	0
64556	3.089435	11.178217	0.209475	-0.028673	0.705447	0.242531	-0.161336	-0.443522	-0.329642	0.712142	0.692613	-0.084259	0.077724	0	0
64557	3.176930	10.393305	0.699538	0.234538	0.548599	0.131845	-0.162417	-0.442207	-0.324141	0.710853	0.693740	-0.081114	0.082664	0	0
64558	2.991242	9.195502	0.332155	0.175166	0.404478	0.041544	-0.165239	-0.442957	-0.319504	0.709931	0.694597	-0.078429	0.085922	0	0
64559	2.624707	8.615930	0.325279	-0.136965	0.259345	-0.022145	-0.165639	-0.444080	-0.319536	0.711090	0.693423	-0.076588	0.087468	0	0
64560	1.873344	9.519892	-0.118651	-0.405963	0.153590	-0.010265	-0.165641	-0.442848	-0.323852	0.714031	0.690389	-0.075829	0.088162	0	0
64561	1.250448	10.416552	0.163601	-0.238446	0.197525	-0.076556	-0.165371	-0.442445	-0.329288	0.715879	0.688575	-0.074133	0.088804	0	0
64562	1.414095	10.511797	0.399003	0.085163	0.365222	-0.202705	-0.163220	-0.442756	-0.330276	0.715743	0.688991	-0.070096	0.089944	0	0
64563	2.026793	9.974302	0.691477	0.227107	0.390808	-0.324219	-0.159728	-0.442370	-0.325948	0.714722	0.690490	-0.064890	0.090477	0	0
64564	2.357387	9.611336	1.012493	0.167278	0.234966	-0.369673	-0.154094	-0.439466	-0.322380	0.714052	0.691693	-0.060554	0.089580	0	0
64565	2.089066	9.591912	1.110325	0.058860	0.014098	-0.392586	-0.151003	-0.439895	-0.319163	0.713990	0.692338	-0.057716	0.086914	0	0
64566	1.485636	9.685332	0.946665	-0.012593	-0.102813	-0.365135	-0.144958	-0.438587	-0.320552	0.714337	0.692531	-0.055983	0.083600	0	0
64567	1.174583	9.602001	0.923305	-0.047224	-0.066358	-0.341952	-0.140530	-0.436744	-0.318911	0.714902	0.692441	-0.054155	0.080673	0	0
64568	1.234584	9.377313	0.852215	-0.058604	-0.010347	-0.309805	-0.135963	-0.435673	-0.320835	0.715556	0.692182	-0.052182	0.078367	0	0
64569	1.257188	9.440829	0.736880	-0.057666	0.018021	-0.306089	-0.132204	-0.434318	-0.321925	0.716196	0.691914	-0.050004	0.076271	0	0
64570	1.155037	9.477830	0.856238	-0.011374	0.034713	-0.318196	-0.127636	-0.433671	-0.323863	0.716539	0.691949	-0.047614	0.074238	0	0
64571	1.164667	9.478003	0.837274	0.036437	0.081253	-0.314214	-0.125221	-0.432182	-0.323299	0.716552	0.692297	-0.044853	0.072564	0	0
64572	1.258911	9.625379	0.913680	0.028743	0.042689	-0.303020	-0.119719	-0.429458	-0.324092	0.716596	0.692593	-0.042480	0.070713	0	0
64573	1.203224	9.983655	0.892417	-0.001062	-0.036381	-0.279752	-0.115955	-0.429809	-0.324964	0.716783	0.692726	-0.040824	0.068453	0	0
64574	1.086051	10.144178	0.873166	0.017189	-0.053651	-0.258567	-0.113809	-0.428319	-0.324124	0.716824	0.692977	-0.039457	0.066246	0	0
64575	0.953184	10.090765	0.672095	0.060472	-0.059439	-0.261969	-0.108166	-0.428040	-0.323500	0.716554	0.693549	-0.038046	0.063975	0	0
64576	0.912589	9.929799	0.614289	0.048938	0.004392	-0.222680	-0.105753	-0.426138	-0.322378	0.716364	0.693968	-0.036490	0.062441	0	0
64577	1.065593	9.791772	0.610396	-0.031158	0.074600	-0.176538	-0.103065	-0.426360	-0.321599	0.716719	0.693759	-0.034766	0.061676	0	0
64578	1.306742	9.864130	0.684655	-0.053632	0.097537	-0.140272	-0.101720	-0.426360	-0.322976	0.717218	0.693350	-0.033178	0.061341	0	0
64579	1.404937	9.814940	0.769887	-0.038722	0.016809	-0.106284	-0.100108	-0.426098	-0.323667	0.717560	0.693093	-0.032361	0.060677	0	0
64580	1.325418	9.650833	0.645913	-0.015673	-0.064796	-0.106707	-0.099301	-0.426230	-0.324906	0.717720	0.693042	-0.032149	0.059467	0	0
64581	1.174073	9.463588	0.654718	-0.066445	-0.088610	-0.096369	-0.097694	-0.424099	-0.326762	0.718213	0.692644	-0.032174	0.058135	0	0
64582	1.030070	9.645481	0.716330	-0.097237	-0.119143	-0.094870	-0.095949	-0.423583	-0.326357	0.718911	0.692032	-0.032481	0.056608	0	0
64583	1.012330	9.819959	0.805946	-0.075724	-0.103089	-0.089401	-0.093799	-0.423000	-0.329223	0.719457	0.691568	-0.032663	0.055222	0	0
64584	1.063642	9.791753	0.759588	-0.009136	-0.083948	-0.085542	-0.094068	-0.422984	-0.329627	0.719547	0.691564	-0.032734	0.054033	0	0
64585	1.178400	9.730704	0.643206	-0.023427	-0.083087	-0.089138	-0.091247	-0.422291	-0.331816	0.719737	0.691461	-0.032744	0.052804	0	0
64586	1.211418	9.775000	0.634256	-0.027030	-0.093739	-0.090994	-0.090306	-0.422448	-0.332104	0.719949	0.691333	-0.032857	0.051501	0	0
64587	1.206943	9.750639	0.598193	0.010419	-0.119426	-0.082197	-0.089498	-0.423045	-0.331589	0.719887	0.691488	-0.033160	0.050083	0	0
64588	1.149232	9.705879	0.459545	0.030464	-0.109313	-0.089125	-0.088024	-0.421352	-0.332776	0.719692	0.691779	-0.033369	0.048705	0	0
64589	1.136744	9.598834	0.433489	0.021317	-0.081207	-0.078357	-0.086007	-0.421666	-0.333491	0.719563	0.691989	-0.033418	0.047582	0	0
64590	1.113018	9.685792	0.376737	-0.023755	-0.087854	-0.076769	-0.086410	-0.421663	-0.333214	0.719743	0.691873	-0.033584	0.046423	0	0
64591	1.098480	9.831203	0.529260	-0.034836	-0.083759	-0.066175	-0.083995	-0.420265	-0.334830	0.719994	0.691674	-0.033763	0.045352	0	0
64592	1.062366	9.835413	0.631633	-0.002609	-0.057081	-0.055289	-0.082786	-0.419682	-0.336731	0.720026	0.691687	-0.033848	0.044566	0	0
64593	1.051695	9.752673	0.566933	0.011492	-0.051939	-0.042828	-0.081709	-0.420270	-0.336899	0.719957	0.691797	-0.033938	0.043899	0	0
64594	1.072035	9.689914	0.471740	0.004082	-0.038042	-0.032153	-0.080100	-0.419172	-0.337019	0.719938	0.691842	-0.034042	0.043414	0	0
64595	1.090315	9.736364	0.414176	-0.017933	-0.036842	-0.016305	-0.080902	-0.420880	-0.335839	0.720066	0.691724	-0.034220	0.043033	0	0
64596	1.031697	9.757148	0.402591	0.020103	-0.025685	-0.023175	-0.080367	-0.420074	-0.334458	0.719937	0.691876	-0.034289	0.042705	0	0
64597	0.993618	9.727329	0.435349	0.016472	-0.022205	-0.021387	-0.079293	-0.419168	-0.337981	0.719833	0.692001	-0.034312	0.042400	0	0
64598	0.974577	9.707561	0.420470	0.018534	-0.027261	-0.032017	-0.081442	-0.419531	-0.338512	0.719718	0.692144	-0.034335	0.041994	0	0
64599	0.984758	9.673753	0.360856	0.033168	-0.018075	-0.038984	-0.078892	-0.418624	-0.337423	0.719508	0.692394	-0.034199	0.041597	0	0
64600	1.042122	9.716064	0.374333	0.018742	-0.002277	-0.035406	-0.079023	-0.419778	-0.336370	0.719400	0.692529	-0.034016	0.041343	0	0
64601	1.112847	9.821740	0.414223	0.037149	-0.003499	-0.051291	-0.076874	-0.419563	-0.335571	0.719172	0.692805	-0.033689	0.040959	0	0
64602	1.147734	9.764104	0.353139	0.065360	-0.008291	-0.063614	-0.076068	-0.419952	-0.331782	0.718751	0.693287	-0.033334	0.040477	0	0
64603	1.159396	9.647777	0.241232	0.061276	-0.013269	-0.079567	-0.075538	-0.417429	-0.331162	0.718363	0.693749	-0.032873	0.039832	0	0
64604	1.158141	9.706015	0.211867	0.023087	-0.027230	-0.067401	-0.075668	-0.418829	-0.331750	0.718229	0.693936	-0.032648	0.039174	0	0
64605	1.150009	9.880663	0.275296	0.033127	-0.041111	-0.041827	-0.075806	-0.417684	-0.332120	0.718011	0.694193	-0.032660	0.038598	0	0
64606	1.102885	10.059455	0.296574	0.061093	-0.061113	-0.014458	-0.075133	-0.417665	-0.333624	0.717581	0.694647	-0.033033	0.038096	0	0
64607	1.078993	9.923076	0.311314	0.094162	-0.061889	0.028087	-0.075137	-0.417787	-0.322193	0.716904	0.695327	-0.033658	0.037898	0	0
64608	1.090622	9.695083	0.250801	0.065781	-0.089150	0.041977	-0.074999	-0.418900	-0.323183	0.716409	0.695806	-0.034616	0.037613	0	0
64609	1.130025	9.659380	0.223392	0.030702	-0.096511	0.040046	-0.076343	-0.418885	-0.322486	0.716155	0.696038	-0.035597	0.037240	0	0
64610	1.153213	9.730215	0.339119	0.023482	-0.098343	0.040000	-0.075536	-0.418187	-0.329008	0.715950	0.696215	-0.036632	0.036852	0	0
64611	1.076582	9.685127	0.346737	0.050970	-0.125998	0.016942	-0.076207	-0.418757	-0.328202	0.715551	0.696609	-0.037657	0.036116	0	0
64612	0.932035	9.624229	0.236840	0.018579	-0.128061	0.016864	-0.076205	-0.419156	-0.329304	0.715376	0.696769	-0.038743	0.035356	0	0
64613	0.916149	9.696774	0.269507	-0.024757	-0.116152	0.023877	-0.076211	-0.417127	-0.331280	0.715503	0.696613	-0.039772	0.034709	0	0
64614	0.928831	9.813546	0.418267	0.000994	-0.083533	0.008242	-0.076748	-0.417423	-0.330194	0.715469	0.696632	-0.040485	0.034191	0	0
64615	0.943044	9.818651	0.346446	0.046319	-0.079314	-0.003084	-0.076475	-0.419005	-0.329432	0.715124	0.696981	-0.041039	0.033637	0	0
64616	0.906193	9.701443	0.216206	0.053132	-0.079636	0.011981	-0.077555	-0.417430	-0.329096	0.714726	0.697369	-0.041732	0.033194	0	0
64617	0.980807	9.598404	0.168720	0.008539	-0.054853	0.001380	-0.076071	-0.418810	-0.332153	0.714652	0.697437	-0.042153	0.032826	0	0
64618	1.056937	9.675045	0.201773	-0.023393	-0.044052	-0.014585	-0.077684	-0.418928	-0.331593	0.714810	0.697277	-0.042433	0.032408	0	0
64619	1.051445	9.694358	0.119611	-0.019647	-0.054516	-0.021711	-0.076609	-0.418515	-0.332137	0.714940	0.697153	-0.042701	0.031866	0	0
64620	1.032898	9.655181	0.138596	-0.021666	-0.051197	-0.012850	-0.077416	-0.418547	-0.329951	0.715082	0.697006	-0.043042	0.031414	0	0
64621	1.026846	9.723050	0.186044	-0.053755	-0.044090	-0.023517	-0.077418	-0.417958	-0.330884	0.715454	0.696635	-0.043234	0.030917	0	0
64622	0.991362	9.809807	0.242075	-0.046642	-0.051185	-0.021769	-0.077009	-0.419481	-0.332844	0.715773	0.696313	-0.043522	0.030388	0	0
64623	0.981718	9.795057	0.164857	-0.006532	-0.022055	-0.035597	-0.076344	-0.417382	-0.332376	0.715828	0.696278	-0.043458	0.029979	0	0
64624	1.024577	9.708438	0.142753	0.009232	0.006001	-0.014156	-0.075672	-0.417574	-0.330892	0.715779	0.696335	-0.043370	0.029929	0	0
64625	1.119175	9.700441	0.116829	0.018383	0.018617	-0.017602	-0.076200	-0.420515	-0.331798	0.715673	0.696459	-0.043133	0.029943	0	0
64626	1.187287	9.691970	0.143056	0.003663	-0.010124	-0.010775	-0.075125	-0.420848	-0.330732	0.715656	0.696480	-0.043188	0.029801	0	0
64627	1.216035	9.711915	0.163046	-0.010637	-0.019000	-0.016189	-0.075665	-0.419682	-0.331641	0.715734	0.696406	-0.043240	0.029552	0	0
64628	1.181496	9.745276	0.180993	-0.021305	-0.031361	-0.023368	-0.075935	-0.419389	-0.331765	0.715885	0.696260	-0.043369	0.029160	0	0
64629	1.127812	9.756436	0.135930	-0.009021	-0.028902	-0.010924	-0.076205	-0.418807	-0.332151	0.715946	0.696199	-0.043529	0.028881	0	0
64630	1.111734	9.717306	0.169434	0.007578	0.002591	-0.020391	-0.076475	-0.418204	-0.333490	0.715909	0.696248	-0.043428	0.028757	0	0
64631	1.117546	9.671288	0.184403	-0.012496	-0.001373	-0.010755	-0.075936	-0.418949	-0.332431	0.716006	0.696154	-0.043394	0.028671	0	0
64632	1.152774	9.735050	0.230741	-0.010734	0.002158	-0.008970	-0.077278	-0.419318	-0.333517	0.716094	0.696067	-0.043380	0.028619	0	0
64633	1.114914	9.814478	0.255460	-0.005357	-0.022602	-0.012643	-0.076206	-0.418487	-0.333775	0.716132	0.696031	-0.043484	0.028375	0	0
64634	1.064468	9.791714	0.254084	0.032126	-0.029666	-0.001950	-0.075401	-0.418266	-0.331871	0.715905	0.696257	-0.043735	0.028170	0	0
64635	0.997913	9.717671	0.199640	0.034047	-0.004765	-0.001766	-0.077011	-0.418937	-0.331874	0.715674	0.696493	-0.043776	0.028146	0	0
64636	0.974014	9.695385	0.165373	0.003502	0.016268	0.000048	-0.077283	-0.418106	-0.330755	0.715666	0.696500	-0.043721	0.028262	0	0
64637	0.994918	9.751607	0.232994	-0.011958	0.023968	0.007113	-0.076742	-0.418858	-0.335550	0.715764	0.696396	-0.043631	0.028482	0	0
64638	1.019692	9.849164	0.252277	0.010656	0.030472	0.003680	-0.077278	-0.419252	-0.336374	0.715712	0.696448	-0.043502	0.028721	0	0
64639	1.050518	9.757470	0.225027	0.029230	0.030321	0.016112	-0.077007	-0.419997	-0.335039	0.715523	0.696632	-0.043419	0.029067	0	0
64640	1.057766	9.636220	0.218942	0.025040	0.024368	0.003687	-0.078624	-0.418890	-0.332262	0.715368	0.696789	-0.043323	0.029277	0	0
64641	1.033664	9.630928	0.227872	-0.012542	0.009201	-0.007132	-0.078083	-0.420066	-0.330945	0.715468	0.696691	-0.043241	0.029292	0	0
64642	0.997826	9.727384	0.233266	-0.019630	0.024297	-0.008822	-0.078890	-0.420205	-0.330259	0.715627	0.696534	-0.043073	0.029391	0	0
64643	0.977988	9.751301	0.242106	0.010638	0.025964	-0.029931	-0.078892	-0.419535	-0.328604	0.715579	0.696606	-0.042706	0.029370	0	0
64644	0.963114	9.765595	0.227098	0.009486	0.027491	-0.020197	-0.078891	-0.419806	-0.329157	0.715540	0.696661	-0.042428	0.029422	0	0
64645	0.957313	9.814043	0.231369	-0.003360	0.030699	-0.010493	-0.078084	-0.419761	-0.331888	0.715586	0.696623	-0.042166	0.029567	0	0
64646	1.001614	9.785719	0.266644	0.012783	0.039640	-0.006858	-0.077278	-0.419767	-0.332442	0.715526	0.696692	-0.041897	0.029796	0	0
64647	1.070596	9.723848	0.230711	0.008839	0.025124	0.003634	-0.078491	-0.418802	-0.330082	0.715480	0.696737	-0.041770	0.030009	0	0
