# Supplementary material for: Identification of Haptic Based Guiding Using Hard Reins
Source: PLoS One. 2015 Jul 22;10(7):e0132020. doi: 10.1371/journal.pone.0132020 (PMC4511788; doi:10.1371/journal.pone.0132020)
Supplement: S1 File — (ZIP) [file pone.0132020.s001.zip › MotionData1/Subject1/T6/fc6.txt]

// Start Time: 0
// Sample rate: 50.0Hz
// Scenario: 4.0
// Firmware Version: 2.6.1
Counter	Acc_X	Acc_Y	Acc_Z	Gyr_X	Gyr_Y	Gyr_Z	Mag_X	Mag_Y	Mag_Z	Quat_w	Quat_x	Quat_y	Quat_z	AnalogIn_1	AnalogIn_2
661	8.806513	0.731131	-4.724548	0.011056	-0.061413	0.002098	-0.734682	-0.479948	0.481071	-0.323820	-0.705778	0.484264	-0.403121	0	0
662	8.891022	0.766820	-4.717814	0.050634	-0.039625	-0.025362	-0.733709	-0.478820	0.481132	-0.323429	-0.706133	0.484114	-0.402993	0	0
663	8.929987	0.797535	-4.678009	0.017194	-0.043956	-0.043757	-0.733662	-0.481475	0.482660	-0.323287	-0.706545	0.483892	-0.402652	0	0
664	8.852670	0.813079	-4.711247	-0.002022	-0.060363	-0.076817	-0.731122	-0.482057	0.482035	-0.323359	-0.707081	0.483630	-0.401967	0	0
665	8.718727	0.853750	-4.599693	0.004514	-0.056834	-0.106192	-0.730554	-0.481822	0.482891	-0.323494	-0.707804	0.483059	-0.401272	0	0
666	8.651185	0.815330	-4.592587	-0.000754	-0.029541	-0.100761	-0.728119	-0.483540	0.485020	-0.323782	-0.708359	0.482486	-0.400750	0	0
667	8.463684	0.789040	-4.522944	0.025283	-0.006542	-0.087027	-0.727557	-0.483005	0.485613	-0.323935	-0.708854	0.481804	-0.400571	0	0
668	8.448709	0.677854	-4.542433	0.040209	-0.005346	-0.076929	-0.726398	-0.484792	0.486620	-0.323959	-0.709321	0.481167	-0.400490	0	0
669	8.506212	0.629240	-4.564224	0.047557	0.002011	-0.076922	-0.724995	-0.484643	0.486051	-0.323955	-0.709804	0.480439	-0.400511	0	0
670	8.598008	0.637947	-4.538615	0.070296	0.007810	-0.082370	-0.725532	-0.486248	0.486804	-0.323864	-0.710325	0.479625	-0.400638	0	0
671	8.646210	0.666860	-4.549891	0.061285	0.021210	-0.043856	-0.724146	-0.485335	0.485294	-0.323721	-0.710616	0.479014	-0.400969	0	0
672	8.682226	0.676583	-4.570498	0.063994	-0.011120	-0.041955	-0.723859	-0.484436	0.487324	-0.323414	-0.711006	0.478560	-0.401067	0	0
673	8.672402	0.698926	-4.603801	0.048532	-0.031654	-0.036446	-0.723859	-0.484436	0.487324	-0.323078	-0.711431	0.478223	-0.400984	0	0
674	8.616578	0.697583	-4.654862	0.032778	-0.038772	-0.008953	-0.723849	-0.484763	0.488151	-0.322745	-0.711654	0.478246	-0.400830	0	0
675	8.582803	0.705209	-4.663211	0.027266	-0.028525	-0.010821	-0.721867	-0.484706	0.489266	-0.322472	-0.711876	0.478167	-0.400751	0	0
676	8.549486	0.726666	-4.618347	0.010099	-0.036395	-0.001669	-0.722297	-0.483733	0.490036	-0.322264	-0.712002	0.478294	-0.400542	0	0
677	8.534622	0.727479	-4.670926	0.005868	-0.036223	0.011164	-0.721716	-0.484369	0.491121	-0.322019	-0.712080	0.478482	-0.400376	0	0
678	8.525863	0.765034	-4.573735	0.004197	-0.044950	0.018523	-0.720878	-0.484068	0.490567	-0.321745	-0.712108	0.478828	-0.400133	0	0
679	8.564212	0.796826	-4.613609	-0.016299	-0.018120	0.001936	-0.721725	-0.483654	0.491166	-0.321780	-0.712086	0.478981	-0.399960	0	0
680	8.583369	0.874947	-4.662126	-0.010777	-0.002476	0.001937	-0.721856	-0.484639	0.490823	-0.321881	-0.711977	0.479129	-0.399895	0	0
681	8.626262	0.824263	-4.702707	0.013537	0.027785	0.018453	-0.723141	-0.483197	0.491067	-0.321858	-0.711789	0.479132	-0.400245	0	0
682	8.669733	0.789640	-4.675573	0.031585	0.026670	-0.025549	-0.721595	-0.482398	0.491808	-0.321886	-0.711857	0.478784	-0.400519	0	0
683	8.797268	0.842703	-4.721060	0.048568	0.042361	-0.042022	-0.721331	-0.481897	0.490283	-0.321926	-0.712012	0.478169	-0.400945	0	0
684	8.857322	0.920653	-4.778353	0.095891	0.026332	-0.084088	-0.722453	-0.481521	0.491729	-0.321742	-0.712551	0.477170	-0.401324	0	0
685	8.895761	0.923021	-4.794268	0.128077	0.014763	-0.076658	-0.720472	-0.482122	0.491673	-0.321221	-0.713237	0.476078	-0.401821	0	0
686	8.813718	0.848193	-4.777194	0.127574	-0.013734	-0.093160	-0.720327	-0.481350	0.493415	-0.320649	-0.714087	0.475002	-0.402040	0	0
687	8.626523	0.823806	-4.668904	0.149344	-0.045850	-0.096778	-0.718053	-0.481753	0.495062	-0.319768	-0.715177	0.473873	-0.402138	0	0
688	8.448254	0.766453	-4.638456	0.134817	-0.042381	-0.093190	-0.718058	-0.480134	0.497140	-0.319004	-0.716165	0.472852	-0.402187	0	0
689	8.400144	0.742260	-4.617491	0.116682	-0.036221	-0.087744	-0.717764	-0.480208	0.498545	-0.318363	-0.717065	0.471886	-0.402226	0	0
690	8.409451	0.711066	-4.647028	0.085970	-0.036998	-0.073125	-0.715487	-0.480896	0.500175	-0.317894	-0.717777	0.471189	-0.402145	0	0
691	8.466851	0.699215	-4.697561	0.071588	-0.015280	-0.065838	-0.714225	-0.479678	0.501228	-0.317586	-0.718345	0.470493	-0.402189	0	0
692	8.536574	0.691678	-4.714710	0.039139	-0.016258	-0.047535	-0.713486	-0.482275	0.501341	-0.317451	-0.718699	0.470108	-0.402114	0	0
693	8.587266	0.688726	-4.702133	-0.004938	-0.050940	-0.050307	-0.714045	-0.481764	0.502790	-0.317462	-0.719093	0.469944	-0.401591	0	0
694	8.611491	0.751744	-4.712289	-0.028472	-0.053305	-0.040240	-0.714056	-0.481436	0.501964	-0.317611	-0.719344	0.470004	-0.400953	0	0
695	8.630338	0.781629	-4.780432	-0.062648	-0.050819	-0.018282	-0.712345	-0.482633	0.502437	-0.317909	-0.719403	0.470302	-0.400261	0	0
696	8.601147	0.770119	-4.810816	-0.078168	-0.058250	-0.016475	-0.712463	-0.484353	0.502472	-0.318293	-0.719407	0.470741	-0.399431	0	0
697	8.528580	0.754043	-4.839608	-0.096817	-0.066879	0.005505	-0.710205	-0.484794	0.502000	-0.318665	-0.719309	0.471397	-0.398538	0	0
698	8.469025	0.797171	-4.769467	-0.120200	-0.056652	0.020120	-0.710763	-0.484957	0.502560	-0.319205	-0.719006	0.472249	-0.397642	0	0
699	8.432749	0.800094	-4.787415	-0.120031	-0.029257	0.023739	-0.709907	-0.486615	0.501036	-0.319848	-0.718596	0.473007	-0.396966	0	0
700	8.390935	0.892793	-4.625827	-0.141763	-0.026078	0.032879	-0.711035	-0.487393	0.499727	-0.320648	-0.718025	0.473959	-0.396217	0	0
701	8.370755	0.845728	-4.721997	-0.160158	-0.012803	0.027301	-0.710622	-0.487208	0.498746	-0.321640	-0.717401	0.474847	-0.395479	0	0
702	8.477540	0.975353	-4.679252	-0.156626	0.020783	0.019960	-0.710316	-0.489342	0.498327	-0.322801	-0.716676	0.475579	-0.394967	0	0
703	8.592652	1.038913	-4.777346	-0.085056	0.073838	0.022800	-0.710338	-0.489347	0.495503	-0.323683	-0.715971	0.475857	-0.395190	0	0
704	8.621807	1.101704	-4.773195	-0.010060	0.077360	0.022041	-0.712871	-0.490397	0.494332	-0.324068	-0.715466	0.475867	-0.395775	0	0
705	8.746334	1.048515	-4.850663	0.028148	0.081506	0.012949	-0.712037	-0.490871	0.492035	-0.324216	-0.715143	0.475600	-0.396559	0	0
706	8.770621	0.989476	-4.801231	0.043497	0.041399	-0.025498	-0.713584	-0.490080	0.493935	-0.324224	-0.715194	0.475154	-0.396996	0	0
707	8.703391	0.960266	-4.757845	0.060011	0.024772	-0.056655	-0.711349	-0.488929	0.493138	-0.324150	-0.715528	0.474447	-0.397299	0	0
708	8.556075	0.883831	-4.767327	0.079025	0.028860	-0.064928	-0.712338	-0.488771	0.493157	-0.324002	-0.715928	0.473622	-0.397684	0	0
709	8.457223	0.757800	-4.720973	0.072484	0.023429	-0.035611	-0.712184	-0.489243	0.493974	-0.323747	-0.716208	0.473019	-0.398104	0	0
710	8.408834	0.695071	-4.719573	0.052640	0.026560	-0.025583	-0.712748	-0.488970	0.494420	-0.323619	-0.716345	0.472585	-0.398477	0	0
711	8.459324	0.721739	-4.745442	0.072959	0.026077	-0.018187	-0.712877	-0.489438	0.495239	-0.323303	-0.716533	0.472096	-0.398973	0	0
712	8.505178	0.757876	-4.751752	0.063295	0.028697	0.031355	-0.712351	-0.486574	0.495130	-0.322880	-0.716430	0.472016	-0.399597	0	0
713	8.615881	0.713437	-4.751351	0.015051	0.026475	0.040457	-0.714052	-0.486494	0.494022	-0.322745	-0.716152	0.472178	-0.400012	0	0
714	8.654202	0.747719	-4.796039	0.001317	0.022845	0.040449	-0.715476	-0.485465	0.493959	-0.322710	-0.715818	0.472445	-0.400323	0	0
715	8.659983	0.777709	-4.684948	-0.027725	0.024218	0.049576	-0.716073	-0.483808	0.492514	-0.322834	-0.715368	0.472850	-0.400549	0	0
716	8.621858	0.779669	-4.630370	-0.064310	0.029837	0.049489	-0.714933	-0.484819	0.492299	-0.323257	-0.714760	0.473406	-0.400636	0	0
717	8.559751	0.847453	-4.588958	-0.058668	0.037764	0.054992	-0.716619	-0.485623	0.491700	-0.323644	-0.714129	0.473930	-0.400830	0	0
718	8.540862	0.827397	-4.530411	-0.073155	0.058754	0.058594	-0.718874	-0.486391	0.490544	-0.324236	-0.713326	0.474503	-0.401104	0	0
719	8.526662	0.824610	-4.496082	-0.066158	0.066855	0.045746	-0.719761	-0.484023	0.489288	-0.324852	-0.712596	0.474895	-0.401439	0	0
720	8.608637	0.811753	-4.484739	-0.067744	0.066330	0.054936	-0.720885	-0.485882	0.486641	-0.325454	-0.711795	0.475394	-0.401781	0	0
721	8.666250	0.840994	-4.525350	-0.064399	0.057783	0.043962	-0.721202	-0.483557	0.486083	-0.326021	-0.711114	0.475795	-0.402053	0	0
722	8.685453	0.792208	-4.514309	-0.064319	0.029839	0.049509	-0.723330	-0.482919	0.485437	-0.326438	-0.710506	0.476344	-0.402140	0	0
723	8.689959	0.782967	-4.550770	-0.059279	0.014183	0.033943	-0.723433	-0.485789	0.485541	-0.326800	-0.710063	0.476794	-0.402094	0	0
724	8.738051	0.768167	-4.557496	-0.052068	0.008866	0.030303	-0.724019	-0.485649	0.482872	-0.327123	-0.709651	0.477253	-0.402014	0	0
725	8.776403	0.778005	-4.587851	-0.042343	-0.003562	0.053291	-0.723588	-0.485703	0.483853	-0.327202	-0.709242	0.477831	-0.401985	0	0
726	8.814795	0.817039	-4.625264	-0.025335	-0.015727	0.040511	-0.724741	-0.483822	0.483841	-0.327162	-0.708984	0.478309	-0.401904	0	0
727	8.814709	0.841870	-4.666058	-0.028515	-0.033363	0.027722	-0.724938	-0.483870	0.482981	-0.327104	-0.708862	0.478747	-0.401646	0	0
728	8.795365	0.837245	-4.672611	-0.001406	-0.032684	0.014922	-0.725642	-0.483336	0.484010	-0.326924	-0.708863	0.479017	-0.401468	0	0
729	8.737515	0.832807	-4.672892	-0.014774	-0.061026	-0.003424	-0.724612	-0.484926	0.486867	-0.326760	-0.709046	0.479269	-0.400977	0	0
730	8.641386	0.789139	-4.621273	0.006154	-0.058999	-0.008001	-0.724621	-0.484340	0.486621	-0.326486	-0.709294	0.479422	-0.400579	0	0
731	8.555058	0.784140	-4.564937	0.006850	-0.057612	-0.016278	-0.723202	-0.484811	0.487002	-0.326237	-0.709595	0.479485	-0.400174	0	0
732	8.540606	0.745210	-4.547741	0.013017	-0.041559	0.007556	-0.722912	-0.485788	0.486373	-0.325944	-0.709709	0.479680	-0.399975	0	0
733	8.545238	0.706479	-4.555414	0.011226	-0.010142	0.005662	-0.722917	-0.483769	0.489042	-0.325804	-0.709729	0.479726	-0.399999	0	0
734	8.569285	0.716151	-4.565912	0.015170	-0.003382	0.015758	-0.722913	-0.485387	0.486963	-0.325640	-0.709666	0.479836	-0.400114	0	0
735	8.621693	0.719272	-4.645146	0.007652	-0.007509	0.008419	-0.722916	-0.485101	0.486981	-0.325526	-0.709650	0.479907	-0.400148	0	0
736	8.689856	0.729779	-4.560670	0.027591	-0.002524	0.001129	-0.721934	-0.484028	0.488168	-0.325332	-0.709700	0.479851	-0.400285	0	0
737	8.689863	0.788301	-4.584444	-0.020144	0.003525	-0.005388	-0.724766	-0.483651	0.487230	-0.325524	-0.709616	0.479900	-0.400220	0	0
738	8.650946	0.755063	-4.617021	-0.027586	-0.009129	-0.009067	-0.723639	-0.483396	0.487518	-0.325739	-0.709551	0.480029	-0.400004	0	0
739	8.641514	0.793504	-4.587536	-0.054712	-0.013390	0.001871	-0.722459	-0.483872	0.487064	-0.326065	-0.709387	0.480322	-0.399677	0	0
740	8.612575	0.783994	-4.586516	-0.050668	0.021843	0.012825	-0.721741	-0.485019	0.486844	-0.326498	-0.709027	0.480585	-0.399647	0	0
741	8.569773	0.783300	-4.512456	-0.022554	0.037820	0.036704	-0.721753	-0.485480	0.484556	-0.326703	-0.708595	0.480830	-0.399951	0	0
742	8.603187	0.790940	-4.557135	-0.000358	0.044640	0.045002	-0.725168	-0.483128	0.484453	-0.326770	-0.708140	0.481064	-0.400421	0	0
743	8.636662	0.676524	-4.542224	-0.026371	0.035466	0.030274	-0.723740	-0.485109	0.483468	-0.327016	-0.707736	0.481285	-0.400668	0	0
744	8.699785	0.699644	-4.491294	-0.035943	0.033666	0.014679	-0.726309	-0.483301	0.482476	-0.327402	-0.707356	0.481478	-0.400792	0	0
745	8.704881	0.777174	-4.488564	-0.019443	0.013147	0.018428	-0.725180	-0.484120	0.481284	-0.327539	-0.707120	0.481661	-0.400876	0	0
746	8.723822	0.767870	-4.527980	-0.012245	0.002303	0.014790	-0.726164	-0.483854	0.482016	-0.327604	-0.706945	0.481860	-0.400893	0	0
747	8.728124	0.793131	-4.605271	0.009665	-0.016166	0.014865	-0.727447	-0.482562	0.482392	-0.327408	-0.706939	0.481997	-0.400899	0	0
748	8.737515	0.832518	-4.653674	0.020294	-0.037632	0.003917	-0.725860	-0.484913	0.483077	-0.327097	-0.707080	0.482123	-0.400753	0	0
749	8.742186	0.866891	-4.687441	0.010853	-0.036946	-0.007108	-0.726026	-0.483577	0.482174	-0.326881	-0.707267	0.482168	-0.400545	0	0
750	8.718343	0.895885	-4.667037	0.017548	-0.050395	-0.029095	-0.725578	-0.484524	0.483805	-0.326658	-0.707610	0.482112	-0.400188	0	0
751	8.630960	0.839074	-4.724525	0.026592	-0.057581	-0.032767	-0.725445	-0.483682	0.484138	-0.326334	-0.708055	0.481979	-0.399826	0	0
752	8.573888	0.809176	-4.633110	0.028207	-0.064643	-0.038241	-0.724915	-0.484002	0.485656	-0.326001	-0.708536	0.481857	-0.399392	0	0
753	8.563882	0.731841	-4.647733	-0.002250	-0.043766	-0.016327	-0.724037	-0.486057	0.486367	-0.325881	-0.708753	0.481910	-0.399041	0	0
754	8.496682	0.751355	-4.620938	0.025302	-0.038557	-0.012622	-0.722912	-0.485523	0.486813	-0.325590	-0.708998	0.481894	-0.398863	0	0
755	8.549428	0.658766	-4.616268	0.014796	-0.011770	0.001992	-0.723487	-0.483862	0.488194	-0.325431	-0.709053	0.481905	-0.398880	0	0
756	8.614642	0.648282	-4.592205	0.011272	0.002763	0.005646	-0.723913	-0.483706	0.488066	-0.325362	-0.709004	0.481934	-0.398989	0	0
757	8.679659	0.696678	-4.618475	-0.006605	0.016690	0.020291	-0.722943	-0.483222	0.486675	-0.325418	-0.708788	0.482068	-0.399165	0	0
758	8.694050	0.745471	-4.647681	0.006435	0.005011	0.030439	-0.724343	-0.483127	0.488106	-0.325298	-0.708592	0.482288	-0.399346	0	0
759	8.679613	0.750416	-4.647109	-0.008103	0.015935	0.033144	-0.724885	-0.484311	0.489026	-0.325310	-0.708312	0.482521	-0.399551	0	0
760	8.624454	0.740590	-4.608879	-0.006439	0.008878	0.027640	-0.724900	-0.484887	0.486166	-0.325320	-0.708060	0.482777	-0.399680	0	0
761	8.634181	0.745246	-4.599550	-0.006325	0.016025	0.031302	-0.725923	-0.481877	0.486505	-0.325327	-0.707794	0.482990	-0.399888	0	0
762	8.627037	0.747588	-4.589606	0.001414	0.009496	0.047843	-0.724937	-0.482416	0.485473	-0.325194	-0.707480	0.483337	-0.400133	0	0
763	8.641328	0.738022	-4.607111	-0.006053	0.026530	0.040462	-0.727471	-0.481875	0.486943	-0.325212	-0.707129	0.483579	-0.400447	0	0
764	8.653124	0.730771	-4.617365	-0.005954	0.026423	0.042267	-0.728291	-0.481768	0.484003	-0.325245	-0.706738	0.483877	-0.400750	0	0
765	8.650543	0.701820	-4.627119	-0.007386	0.031308	0.022064	-0.728153	-0.481355	0.484310	-0.325369	-0.706452	0.483979	-0.401031	0	0
766	8.640950	0.692053	-4.617162	0.008465	0.024106	0.034031	-0.727159	-0.481541	0.484853	-0.325305	-0.706176	0.484140	-0.401373	0	0
767	8.650370	0.677735	-4.639347	0.000737	0.024138	0.018416	-0.728452	-0.480982	0.482641	-0.325352	-0.705962	0.484206	-0.401631	0	0
768	8.645602	0.687433	-4.636690	0.017997	0.015098	0.014795	-0.728592	-0.479927	0.484544	-0.325263	-0.705837	0.484237	-0.401886	0	0
769	8.679349	0.682297	-4.633154	0.011367	0.002670	0.007468	-0.730844	-0.480579	0.483960	-0.325175	-0.705797	0.484254	-0.402008	0	0
770	8.693537	0.692424	-4.672266	0.015356	0.016742	0.018468	-0.730432	-0.479728	0.484009	-0.325102	-0.705633	0.484324	-0.402271	0	0
771	8.693686	0.692163	-4.652950	0.007872	0.009724	0.012959	-0.730440	-0.479415	0.483464	-0.325050	-0.705527	0.484370	-0.402443	0	0
772	8.626107	0.687951	-4.664943	0.022262	-0.011070	0.005664	-0.731549	-0.480039	0.484848	-0.324841	-0.705564	0.484405	-0.402505	0	0
773	8.621001	0.668976	-4.693861	0.020428	-0.014745	0.005661	-0.730592	-0.478025	0.484400	-0.324611	-0.705633	0.484429	-0.402541	0	0
774	8.621550	0.653382	-4.616689	0.037054	-0.008684	0.011189	-0.730726	-0.478065	0.485246	-0.324284	-0.705685	0.484430	-0.402711	0	0
775	8.653386	0.691289	-4.566908	0.007644	-0.000904	0.005629	-0.731012	-0.477904	0.484976	-0.324212	-0.705656	0.484461	-0.402783	0	0
776	8.641192	0.618749	-4.574067	0.018594	0.002745	0.005661	-0.730928	-0.476895	0.485875	-0.324091	-0.705630	0.484458	-0.402928	0	0
777	8.689550	0.705922	-4.589800	0.006854	-0.005701	-0.021851	-0.729493	-0.478917	0.485735	-0.324112	-0.705752	0.484313	-0.402873	0	0
778	8.653365	0.696493	-4.590923	0.035363	0.028854	0.014843	-0.730075	-0.478275	0.484509	-0.323970	-0.705622	0.484236	-0.403307	0	0
779	8.627123	0.688902	-4.553760	0.079297	0.027740	0.015843	-0.732354	-0.476783	0.484059	-0.323489	-0.705660	0.483957	-0.403960	0	0
780	8.640976	0.677663	-4.626815	0.096211	0.037821	0.031457	-0.733181	-0.477147	0.485881	-0.322891	-0.705613	0.483718	-0.404807	0	0
781	8.694001	0.584584	-4.585927	0.076368	0.015257	0.009430	-0.732499	-0.475034	0.486430	-0.322396	-0.705722	0.483444	-0.405337	0	0
782	8.699195	0.579018	-4.535432	0.080505	0.016221	-0.007078	-0.732505	-0.474075	0.487337	-0.321953	-0.705906	0.483053	-0.405837	0	0
783	8.675281	0.581307	-4.512784	0.073387	0.010221	0.001172	-0.732775	-0.474140	0.488748	-0.321488	-0.706065	0.482749	-0.406290	0	0
784	8.665503	0.549912	-4.517454	0.073175	0.010711	-0.007095	-0.731947	-0.473253	0.487948	-0.321076	-0.706239	0.482415	-0.406710	0	0
785	8.665449	0.545128	-4.522314	0.078621	0.012645	-0.008924	-0.731403	-0.471819	0.487750	-0.320626	-0.706453	0.482010	-0.407173	0	0
786	8.679686	0.569804	-4.561333	0.083603	0.004520	-0.027246	-0.732241	-0.471983	0.488454	-0.320195	-0.706778	0.481517	-0.407531	0	0
787	8.679468	0.594574	-4.599811	0.078359	0.005836	-0.018080	-0.731369	-0.472277	0.491252	-0.319751	-0.707062	0.481070	-0.407915	0	0
788	8.708546	0.589209	-4.576778	0.085642	-0.007992	-0.018038	-0.731404	-0.469820	0.490841	-0.319199	-0.707410	0.480657	-0.408231	0	0
789	8.722858	0.591800	-4.596621	0.105562	-0.013134	-0.025328	-0.731110	-0.469893	0.492246	-0.318500	-0.707892	0.480107	-0.408587	0	0
790	8.694096	0.618564	-4.588124	0.090454	-0.024083	-0.041858	-0.730850	-0.468712	0.491470	-0.317945	-0.708421	0.479576	-0.408727	0	0
791	8.665210	0.613839	-4.582243	0.086538	-0.010535	-0.052905	-0.730691	-0.468682	0.493731	-0.317505	-0.708962	0.478900	-0.408922	0	0
792	8.592752	0.692691	-4.636991	0.122989	-0.006641	-0.058350	-0.730133	-0.467201	0.495513	-0.316856	-0.709617	0.478039	-0.409299	0	0
793	8.587626	0.639605	-4.654053	0.130645	0.007413	-0.047358	-0.730127	-0.467365	0.495926	-0.316166	-0.710197	0.477163	-0.409848	0	0
794	8.578018	0.603034	-4.634609	0.122591	0.003543	-0.074902	-0.730394	-0.467451	0.497760	-0.315643	-0.710874	0.476167	-0.410234	0	0
795	8.611914	0.653734	-4.635546	0.135015	0.008068	-0.089550	-0.729689	-0.466931	0.498633	-0.315096	-0.711664	0.474970	-0.410674	0	0
796	8.631001	0.631980	-4.650894	0.141868	0.013745	-0.107897	-0.728264	-0.467301	0.499867	-0.314615	-0.712519	0.473618	-0.411122	0	0
797	8.611876	0.653800	-4.640375	0.132394	0.011715	-0.119841	-0.726709	-0.466950	0.501004	-0.314227	-0.713425	0.472201	-0.411477	0	0
798	8.582927	0.663819	-4.648889	0.131709	0.026007	-0.112530	-0.725288	-0.467299	0.501817	-0.313890	-0.714218	0.470811	-0.411949	0	0
799	8.544079	0.640215	-4.676575	0.169692	0.047058	-0.096904	-0.725468	-0.464682	0.501134	-0.313305	-0.714983	0.469291	-0.412801	0	0
800	8.524713	0.606361	-4.673656	0.201519	0.064076	-0.106055	-0.725450	-0.465582	0.501925	-0.312625	-0.715795	0.467548	-0.413886	0	0
801	8.548578	0.623667	-4.710668	0.211853	0.074557	-0.096869	-0.724894	-0.464087	0.503426	-0.311864	-0.716572	0.465763	-0.415127	0	0
802	8.553758	0.664466	-4.681610	0.200311	0.085104	-0.118921	-0.724873	-0.464470	0.505379	-0.311330	-0.717356	0.463843	-0.416321	0	0
803	8.601771	0.659561	-4.702761	0.197434	0.070611	-0.122565	-0.723470	-0.463389	0.506281	-0.310757	-0.718216	0.461941	-0.417381	0	0
804	8.635686	0.727300	-4.708419	0.190731	0.089814	-0.135436	-0.725455	-0.463562	0.504594	-0.310388	-0.719009	0.459937	-0.418501	0	0
805	8.650263	0.741624	-4.699209	0.179580	0.099492	-0.142808	-0.724015	-0.462961	0.509420	-0.310156	-0.719777	0.457869	-0.419618	0	0
806	8.602661	0.779954	-4.639208	0.168669	0.110448	-0.141014	-0.723630	-0.461420	0.507112	-0.310046	-0.720448	0.455824	-0.420773	0	0
807	8.583739	0.789225	-4.597377	0.185076	0.126260	-0.144678	-0.722911	-0.461643	0.508503	-0.309901	-0.721121	0.453630	-0.422096	0	0
808	8.536270	0.822444	-4.518090	0.172457	0.147129	-0.139233	-0.724603	-0.462950	0.506460	-0.309927	-0.721622	0.451477	-0.423527	0	0
809	8.507958	0.860615	-4.456397	0.155853	0.136337	-0.142917	-0.724868	-0.463838	0.507114	-0.310027	-0.722144	0.449382	-0.424790	0	0
810	8.541140	0.832079	-4.515794	0.150126	0.153591	-0.153966	-0.724332	-0.462355	0.505930	-0.310296	-0.722611	0.447181	-0.426120	0	0
811	8.585742	0.844255	-4.362793	0.179666	0.165842	-0.144735	-0.723919	-0.461905	0.505389	-0.310360	-0.723080	0.444874	-0.427690	0	0
812	8.608094	0.852014	-4.590632	0.185044	0.192066	-0.152108	-0.725743	-0.462993	0.504774	-0.310537	-0.723469	0.442415	-0.429451	0	0
813	8.706019	0.848352	-4.372200	0.172174	0.173798	-0.153943	-0.725552	-0.463444	0.504044	-0.310725	-0.723910	0.440041	-0.431009	0	0
814	8.738860	0.864312	-4.494097	0.157209	0.185725	-0.167749	-0.725002	-0.462839	0.503229	-0.311135	-0.724299	0.437595	-0.432547	0	0
815	8.739645	0.897084	-4.406957	0.175781	0.192428	-0.157622	-0.725834	-0.465030	0.501406	-0.311388	-0.724675	0.435113	-0.434236	0	0
816	8.723145	0.916071	-4.367568	0.172183	0.218210	-0.157669	-0.726819	-0.464893	0.501848	-0.311783	-0.724910	0.432568	-0.436098	0	0
817	8.692375	0.978735	-4.322531	0.224658	0.233734	-0.111708	-0.728127	-0.463191	0.499707	-0.311655	-0.725046	0.430068	-0.438431	0	0
818	8.701434	0.867489	-4.350165	0.231117	0.244537	-0.076862	-0.729111	-0.463591	0.499409	-0.311375	-0.724985	0.427760	-0.440980	0	0
819	8.740473	0.863930	-4.286431	0.235196	0.241934	-0.095191	-0.731805	-0.462666	0.498927	-0.311126	-0.725029	0.425298	-0.443458	0	0
820	8.770192	0.859879	-4.181289	0.207123	0.243200	-0.084228	-0.731832	-0.461052	0.498181	-0.311037	-0.724916	0.423033	-0.445864	0	0
821	8.838099	0.804981	-4.102061	0.187649	0.250132	-0.060412	-0.733706	-0.459995	0.494735	-0.311006	-0.724613	0.420999	-0.448298	0	0
822	8.871929	0.780186	-4.079333	0.122691	0.226974	-0.023794	-0.736955	-0.460305	0.493334	-0.311188	-0.724038	0.419599	-0.450408	0	0
823	8.840920	0.726196	-4.015724	0.116076	0.216140	0.003723	-0.738952	-0.459879	0.491120	-0.311240	-0.723384	0.418450	-0.452487	0	0
824	8.771581	0.657454	-3.916961	0.094894	0.195914	0.034888	-0.740650	-0.461144	0.488233	-0.311226	-0.722608	0.417694	-0.454432	0	0
825	8.647139	0.579077	-3.791939	0.075285	0.198365	0.055946	-0.743846	-0.459359	0.486105	-0.311258	-0.721682	0.417159	-0.456369	0	0
826	8.561627	0.470212	-3.586553	0.094370	0.192791	0.086241	-0.745589	-0.456385	0.484471	-0.310993	-0.720700	0.416774	-0.458447	0	0
827	8.522907	0.304924	-3.537873	0.096867	0.198719	0.110059	-0.748986	-0.454803	0.485450	-0.310620	-0.719605	0.416526	-0.460641	0	0
828	8.811253	0.231132	-3.611940	0.061354	0.220994	0.078806	-0.751014	-0.451947	0.483387	-0.310739	-0.718416	0.416143	-0.462757	0	0
829	9.153044	0.392788	-3.729948	0.063679	0.247705	0.095383	-0.755016	-0.450250	0.479294	-0.310871	-0.717044	0.415784	-0.465114	0	0
830	9.314926	0.421911	-3.996682	0.082736	0.271959	0.121106	-0.759015	-0.448840	0.475183	-0.310855	-0.715491	0.415453	-0.467805	0	0
831	9.501271	0.247789	-4.130390	0.053899	0.267483	0.136663	-0.761869	-0.447414	0.473322	-0.310940	-0.713811	0.415368	-0.470382	0	0
832	9.471745	0.163697	-4.173312	-0.019973	0.214634	0.115477	-0.765275	-0.447238	0.470823	-0.311436	-0.712224	0.415642	-0.472214	0	0
833	9.272341	0.095775	-4.067264	-0.115170	0.177010	0.117135	-0.768566	-0.445322	0.467866	-0.312436	-0.710516	0.416492	-0.473376	0	0
834	9.043456	-0.127048	-3.968369	-0.201979	0.149035	0.157299	-0.772831	-0.445595	0.463088	-0.313753	-0.708486	0.418124	-0.474108	0	0
835	8.802584	-0.298676	-3.883186	-0.240134	0.150159	0.201187	-0.777944	-0.445311	0.458917	-0.315122	-0.706151	0.420240	-0.474812	0	0
836	8.716050	-0.449654	-3.791562	-0.252443	0.202574	0.248751	-0.778689	-0.445201	0.453987	-0.316579	-0.703308	0.422578	-0.475987	0	0
837	8.821570	-0.508055	-3.832121	-0.209113	0.249908	0.256113	-0.783973	-0.442485	0.449970	-0.317877	-0.700344	0.424607	-0.477683	0	0
838	9.191527	-0.411145	-4.019238	-0.149680	0.310101	0.248885	-0.788969	-0.441534	0.443862	-0.319056	-0.697290	0.426098	-0.480032	0	0
839	9.662285	-0.253267	-4.284606	-0.083106	0.352389	0.202273	-0.793163	-0.437417	0.437238	-0.320153	-0.694442	0.426809	-0.482790	0	0
840	9.838477	-0.152577	-4.290538	-0.060521	0.296701	0.163006	-0.796189	-0.435143	0.432747	-0.321055	-0.692083	0.427301	-0.485138	0	0
841	9.714363	-0.178158	-4.126643	-0.110016	0.159435	0.104377	-0.801315	-0.433988	0.428348	-0.321978	-0.690486	0.428075	-0.486118	0	0
842	9.234028	-0.155590	-3.929789	-0.211138	0.059936	0.062034	-0.802886	-0.434513	0.424941	-0.323396	-0.689212	0.429359	-0.485852	0	0
843	8.871453	-0.138188	-3.771188	-0.241506	0.026960	0.059202	-0.803187	-0.434799	0.422101	-0.324873	-0.688022	0.430884	-0.485203	0	0
844	8.602015	-0.263881	-3.660482	-0.199262	0.010684	0.066574	-0.805168	-0.435258	0.420396	-0.325971	-0.687001	0.432294	-0.484659	0	0
845	8.511736	-0.453288	-3.414380	-0.092359	0.006741	0.096108	-0.805908	-0.433191	0.419402	-0.326152	-0.686230	0.433413	-0.484630	0	0
846	8.653096	-0.698537	-3.104840	0.001531	-0.004054	0.118330	-0.807192	-0.432422	0.418756	-0.325555	-0.685707	0.434252	-0.485020	0	0
847	8.847335	-0.929291	-2.818923	0.032027	-0.076806	0.102003	-0.807367	-0.429439	0.419368	-0.324488	-0.685718	0.435081	-0.484977	0	0
848	9.165832	-0.883500	-2.784642	0.096894	-0.133952	0.070185	-0.807229	-0.427436	0.422317	-0.322905	-0.686342	0.435548	-0.484733	0	0
849	9.411096	-0.811160	-2.882714	0.147384	-0.167556	0.045626	-0.810074	-0.423672	0.425404	-0.320921	-0.687406	0.435722	-0.484385	0	0
850	9.476822	-0.754927	-3.131182	0.073403	-0.250692	0.023609	-0.807795	-0.422641	0.429966	-0.319214	-0.688716	0.436354	-0.483081	0	0
851	9.801431	-0.595719	-3.598805	0.107868	-0.299559	-0.052321	-0.804265	-0.420465	0.434165	-0.317394	-0.690709	0.436463	-0.481334	0	0
852	10.477728	-0.111965	-4.219977	0.071392	-0.202833	-0.125742	-0.802546	-0.420649	0.437386	-0.316625	-0.692424	0.435915	-0.479870	0	0
853	10.776847	0.329255	-4.365968	0.128529	-0.173417	-0.110862	-0.801552	-0.419509	0.440131	-0.315488	-0.694121	0.435116	-0.478892	0	0
854	10.655855	0.429915	-3.853541	0.070983	-0.363696	-0.051939	-0.796425	-0.419876	0.445992	-0.313664	-0.696274	0.435582	-0.476535	0	0
855	10.367061	0.267912	-3.737516	0.045457	-0.457899	-0.108815	-0.793840	-0.420048	0.451606	-0.311846	-0.699042	0.436076	-0.473213	0	0
856	9.827447	0.273908	-3.719712	-0.031194	-0.483754	-0.167766	-0.788154	-0.419465	0.458368	-0.310750	-0.701922	0.436576	-0.469192	0	0
857	9.006718	0.365839	-3.632864	0.050056	-0.461403	-0.210015	-0.783672	-0.423886	0.465253	-0.309345	-0.705127	0.436332	-0.465528	0	0
858	8.218754	0.413568	-3.342216	0.173745	-0.458529	-0.236545	-0.778684	-0.423598	0.472427	-0.307222	-0.708787	0.435291	-0.462340	0	0
859	7.583155	0.483636	-2.989487	0.209919	-0.407935	-0.255942	-0.772382	-0.425843	0.481126	-0.305118	-0.712399	0.433790	-0.459585	0	0
860	7.430414	0.677262	-2.881063	0.187723	-0.276670	-0.311248	-0.767501	-0.428534	0.487691	-0.304013	-0.715553	0.431571	-0.457500	0	0
861	7.963825	1.032251	-3.229614	0.119993	-0.108484	-0.362867	-0.763237	-0.429057	0.491149	-0.304326	-0.717951	0.428787	-0.456150	0	0
862	8.688285	1.291332	-3.759849	0.096764	0.081093	-0.326326	-0.760646	-0.433241	0.490863	-0.305470	-0.719239	0.425775	-0.456179	0	0
863	9.548195	1.382715	-4.153731	0.062403	0.167386	-0.285964	-0.759364	-0.435192	0.489316	-0.307021	-0.719857	0.422953	-0.456788	0	0
864	10.017789	1.242633	-4.442737	0.026450	0.116262	-0.258354	-0.757519	-0.437940	0.486302	-0.308507	-0.720464	0.420637	-0.456968	0	0
865	9.878057	1.048454	-4.356652	0.021203	-0.003721	-0.238046	-0.755937	-0.440522	0.485843	-0.309410	-0.721524	0.418868	-0.456310	0	0
866	9.429812	0.895616	-4.297407	-0.004558	-0.107527	-0.164647	-0.755325	-0.443330	0.487357	-0.309750	-0.722656	0.418057	-0.455031	0	0
867	8.519724	0.925118	-4.210039	0.007845	-0.148983	-0.106026	-0.752481	-0.443640	0.489853	-0.309537	-0.723778	0.417748	-0.453672	0	0
868	8.069504	1.093483	-4.230752	0.014886	-0.135775	-0.082248	-0.752740	-0.444304	0.491791	-0.309240	-0.724751	0.417528	-0.452523	0	0
869	8.067433	1.307536	-4.277588	0.024693	-0.092686	-0.095110	-0.748492	-0.443934	0.494599	-0.309090	-0.725623	0.417046	-0.451672	0	0
870	8.178044	1.370573	-4.334454	-0.018125	-0.037174	-0.128282	-0.748755	-0.445101	0.495093	-0.309650	-0.726238	0.416333	-0.450957	0	0
871	8.491042	1.510268	-4.427374	-0.077732	0.065444	-0.178022	-0.747470	-0.447331	0.493388	-0.311275	-0.726423	0.415219	-0.450567	0	0
872	8.765935	1.668963	-4.470436	-0.037554	0.154420	-0.189011	-0.746882	-0.450796	0.490765	-0.313045	-0.726361	0.413555	-0.450971	0	0
873	8.847626	1.537094	-4.445365	-0.041588	0.186607	-0.172557	-0.745894	-0.452136	0.488553	-0.314882	-0.726083	0.411935	-0.451621	0	0
874	8.664393	1.323930	-4.367439	-0.076742	0.174420	-0.152493	-0.748543	-0.457578	0.483436	-0.316852	-0.725648	0.410647	-0.452117	0	0
875	8.342216	1.276180	-4.254252	-0.092253	0.114805	-0.110295	-0.748124	-0.458890	0.480807	-0.318477	-0.725272	0.409930	-0.452228	0	0
876	8.064369	1.304500	-4.050440	-0.092578	0.066837	-0.047874	-0.747837	-0.459581	0.480197	-0.319643	-0.724839	0.409809	-0.452209	0	0
877	7.970590	1.403058	-3.756435	-0.073249	0.029135	-0.003728	-0.748114	-0.461202	0.478262	-0.320297	-0.724473	0.410051	-0.452114	0	0
878	8.068308	1.512239	-3.631359	-0.047785	0.010415	0.062461	-0.749403	-0.460535	0.476762	-0.320409	-0.723984	0.410709	-0.452220	0	0
879	8.462804	1.569182	-3.744774	-0.045262	0.029105	0.121254	-0.752693	-0.457701	0.475558	-0.320296	-0.723194	0.411727	-0.452638	0	0
880	8.879663	1.592401	-4.066976	-0.021173	0.039420	0.165415	-0.752154	-0.456633	0.474066	-0.319867	-0.722234	0.412914	-0.453393	0	0
881	9.024139	1.554294	-4.374559	0.017527	0.022138	0.176545	-0.754713	-0.454750	0.474490	-0.319021	-0.721445	0.414067	-0.454192	0	0
882	8.827895	1.523389	-4.497857	0.047534	-0.068080	0.143662	-0.756111	-0.455335	0.475173	-0.317748	-0.721278	0.415127	-0.454383	0	0
883	8.755749	1.504138	-4.471129	0.028320	-0.158579	0.118059	-0.755731	-0.451510	0.475974	-0.316338	-0.721584	0.416382	-0.453732	0	0
884	9.044262	1.356883	-4.492541	0.036648	-0.192244	0.158541	-0.755760	-0.447231	0.479349	-0.314558	-0.721878	0.417988	-0.453025	0	0
885	9.353831	1.087948	-4.853697	0.059252	-0.156482	0.176891	-0.755325	-0.446511	0.482073	-0.312664	-0.722020	0.419516	-0.452697	0	0
886	9.892681	0.914998	-4.899131	0.166750	-0.091178	0.221130	-0.756786	-0.440496	0.485570	-0.310080	-0.721991	0.420663	-0.453455	0	0
887	10.732981	0.637055	-4.869567	0.203358	0.003204	0.245048	-0.758519	-0.436788	0.486525	-0.307501	-0.721561	0.421527	-0.455090	0	0
888	10.737829	0.457165	-4.479617	0.211898	-0.124921	0.200291	-0.760159	-0.429754	0.486838	-0.304538	-0.721901	0.422413	-0.455722	0	0
889	10.292820	0.464516	-4.071622	0.246388	-0.244996	0.203219	-0.759610	-0.425036	0.492778	-0.300786	-0.722891	0.423530	-0.455609	0	0
890	9.513906	0.213210	-3.730122	0.120800	-0.251861	0.228473	-0.760336	-0.420659	0.497296	-0.297808	-0.723397	0.425408	-0.455011	0	0
891	8.744773	0.117683	-3.436280	-0.042743	-0.235422	0.235292	-0.758518	-0.417415	0.500730	-0.296034	-0.723322	0.428033	-0.453825	0	0
892	7.890466	0.278548	-3.048210	-0.027518	-0.225811	0.224145	-0.759942	-0.414401	0.504039	-0.294253	-0.723270	0.430468	-0.452761	0	0
893	7.342607	0.021202	-2.739544	-0.065271	-0.173411	0.209152	-0.759393	-0.412464	0.505285	-0.293022	-0.722945	0.432814	-0.451842	0	0
894	7.164277	-0.172626	-2.659260	-0.181941	-0.039552	0.176526	-0.761388	-0.411256	0.504673	-0.293373	-0.721791	0.435050	-0.451311	0	0
895	7.750920	-0.247659	-2.797630	-0.201867	0.129711	0.166236	-0.763107	-0.411473	0.500862	-0.294635	-0.719870	0.436807	-0.451859	0	0
896	8.495351	-0.302117	-3.106018	-0.182390	0.268943	0.195560	-0.765815	-0.411395	0.497220	-0.296242	-0.717226	0.438266	-0.453597	0	0
897	9.409142	-0.476719	-3.585774	-0.141883	0.391590	0.224964	-0.769823	-0.409671	0.492564	-0.297945	-0.714017	0.439386	-0.456452	0	0
898	10.253293	-0.619536	-4.048226	-0.146224	0.419213	0.228730	-0.776975	-0.406992	0.484042	-0.299788	-0.710621	0.440454	-0.459505	0	0
899	10.703040	-0.406593	-4.249648	-0.194343	0.344735	0.216037	-0.781594	-0.404051	0.475230	-0.301684	-0.707476	0.441873	-0.461750	0	0
900	10.579937	-0.055901	-4.114738	-0.217220	0.220759	0.196040	-0.786699	-0.404611	0.470724	-0.303295	-0.704896	0.443618	-0.462966	0	0
901	10.131729	0.049729	-4.160089	-0.267113	0.080413	0.157545	-0.788442	-0.402568	0.467619	-0.304796	-0.702990	0.445747	-0.462832	0	0
902	9.549376	0.045168	-4.056215	-0.380981	-0.017328	0.116979	-0.788734	-0.403039	0.465615	-0.306858	-0.701349	0.448403	-0.461392	0	0
903	9.029297	-0.010399	-3.979157	-0.434299	-0.032958	0.039702	-0.789272	-0.407425	0.461674	-0.309562	-0.699963	0.450811	-0.459340	0	0
904	8.610782	0.071717	-3.914661	-0.333515	0.013501	0.041583	-0.790233	-0.411009	0.459058	-0.311771	-0.698643	0.452612	-0.458082	0	0
905	8.340760	-0.082225	-3.866919	-0.235141	0.114678	0.083738	-0.791241	-0.412195	0.454332	-0.313539	-0.696982	0.453944	-0.458088	0	0
906	8.268636	-0.364924	-3.725968	-0.158146	0.177133	0.081895	-0.793524	-0.410948	0.453019	-0.315075	-0.695268	0.454703	-0.458886	0	0
907	8.327029	-0.405340	-3.636628	-0.128561	0.202281	0.091097	-0.793978	-0.412353	0.446721	-0.316459	-0.693497	0.455317	-0.460002	0	0
908	8.485670	-0.278266	-3.431587	-0.062954	0.168363	0.085836	-0.797970	-0.410453	0.444335	-0.317274	-0.692096	0.455690	-0.461179	0	0
909	8.648920	-0.326463	-3.179553	0.013231	0.121471	0.065909	-0.800987	-0.407697	0.441711	-0.317421	-0.691256	0.455729	-0.462300	0	0
910	8.844763	-0.413686	-2.747832	0.065647	0.018098	0.052456	-0.801853	-0.405983	0.442109	-0.316813	-0.691106	0.455753	-0.462916	0	0
911	9.127836	-0.511042	-2.870164	0.123391	-0.081566	-0.038070	-0.799451	-0.405646	0.443237	-0.315754	-0.692024	0.455206	-0.462806	0	0
912	9.513014	-0.380340	-3.593861	0.106681	-0.088654	-0.116919	-0.799174	-0.403501	0.446193	-0.315159	-0.693268	0.454204	-0.462334	0	0
913	9.598207	-0.197752	-3.871219	0.091446	-0.128903	-0.135195	-0.797724	-0.406137	0.446862	-0.314553	-0.694741	0.453279	-0.461442	0	0
914	9.347239	-0.192900	-3.919773	0.071446	-0.266233	-0.116719	-0.794010	-0.406469	0.452456	-0.313394	-0.696685	0.452997	-0.459572	0	0
915	9.230826	-0.246869	-3.993066	0.069698	-0.295111	-0.111208	-0.791419	-0.407872	0.456864	-0.312070	-0.698736	0.452855	-0.457495	0	0
916	9.249619	0.036765	-4.175494	0.075787	-0.224793	-0.163565	-0.788720	-0.407092	0.460559	-0.311276	-0.700705	0.452088	-0.455781	0	0
917	9.226888	0.410150	-4.157717	0.082710	-0.177750	-0.181003	-0.786127	-0.408910	0.464658	-0.310705	-0.702564	0.451026	-0.454358	0	0
918	9.196190	0.541658	-3.822379	0.016049	-0.231467	-0.203961	-0.781414	-0.411046	0.468717	-0.310479	-0.704549	0.450259	-0.452195	0	0
919	9.245790	0.641292	-3.683487	-0.057978	-0.235898	-0.234346	-0.778398	-0.413788	0.471060	-0.310873	-0.706464	0.449630	-0.449556	0	0
920	9.385231	0.894516	-3.831979	-0.090962	-0.151434	-0.243653	-0.775225	-0.418750	0.471850	-0.311936	-0.707919	0.448810	-0.447343	0	0
921	9.427596	0.983777	-3.999648	0.044562	-0.085414	-0.245310	-0.772092	-0.419901	0.473866	-0.312325	-0.709515	0.447168	-0.446186	0	0
922	8.962136	0.744542	-3.638390	0.197140	-0.057948	-0.221330	-0.767818	-0.422070	0.475809	-0.311660	-0.711343	0.444919	-0.445989	0	0
923	8.572777	0.462623	-3.388952	0.289513	-0.058214	-0.223110	-0.767643	-0.422273	0.479891	-0.310327	-0.713469	0.442247	-0.446181	0	0
924	8.242471	0.439129	-3.091728	0.318731	-0.075194	-0.188226	-0.765511	-0.422401	0.481840	-0.308566	-0.715586	0.439738	-0.446491	0	0
925	8.164642	0.599468	-3.252023	0.276883	0.002155	-0.186591	-0.764235	-0.421000	0.485023	-0.307419	-0.717222	0.437185	-0.447163	0	0
926	8.640313	0.890612	-3.871779	0.217722	0.133096	-0.153749	-0.762967	-0.420346	0.485899	-0.307131	-0.717933	0.434719	-0.448622	0	0
927	9.241819	1.048232	-4.366676	0.166589	0.251342	-0.093334	-0.765363	-0.420983	0.485035	-0.307439	-0.717695	0.432554	-0.450879	0	0
928	9.809917	1.123273	-4.474389	0.123104	0.277991	-0.010745	-0.766829	-0.418781	0.481514	-0.307811	-0.716831	0.431088	-0.453397	0	0
929	10.219650	1.105581	-4.456011	0.044878	0.225437	0.011296	-0.768857	-0.416720	0.478130	-0.308405	-0.715872	0.430297	-0.455256	0	0
930	9.955835	1.024787	-4.260681	0.006194	0.127893	0.011311	-0.770010	-0.416028	0.476066	-0.308865	-0.715226	0.429978	-0.456259	0	0
931	9.314089	0.926487	-4.007854	-0.118838	0.047966	-0.003637	-0.771009	-0.416079	0.474519	-0.309934	-0.714631	0.430372	-0.456096	0	0
932	8.594690	0.822364	-3.822208	-0.142471	-0.039535	0.010967	-0.771419	-0.416945	0.474751	-0.310738	-0.714289	0.431245	-0.455260	0	0
933	8.161427	0.839235	-3.767248	-0.159347	-0.042386	-0.003834	-0.769715	-0.418358	0.473799	-0.311707	-0.713979	0.432099	-0.454272	0	0
934	8.055436	1.020411	-3.839398	-0.146664	-0.007016	-0.011201	-0.771396	-0.419727	0.473023	-0.312781	-0.713568	0.432730	-0.453579	0	0
935	8.247094	1.045387	-3.993745	-0.188567	0.115011	-0.016942	-0.769702	-0.422282	0.469034	-0.314698	-0.712505	0.433128	-0.453544	0	0
936	8.618115	1.140436	-4.043233	-0.204347	0.195063	0.001347	-0.771406	-0.423513	0.465442	-0.316997	-0.710936	0.433471	-0.454077	0	0
937	8.999926	1.165112	-3.914839	-0.190922	0.173307	0.027193	-0.772570	-0.423819	0.460349	-0.318979	-0.709401	0.434004	-0.454580	0	0
938	9.081672	1.145340	-3.930102	-0.255205	0.066436	0.063038	-0.774273	-0.424927	0.457188	-0.320797	-0.707976	0.435420	-0.454169	0	0
939	8.958698	1.147030	-3.630806	-0.322211	-0.025075	0.133689	-0.775967	-0.427009	0.453402	-0.322359	-0.706448	0.437930	-0.453027	0	0
940	8.797408	1.272965	-3.353422	-0.393025	-0.126259	0.165822	-0.777374	-0.428735	0.451048	-0.323837	-0.704984	0.441311	-0.450969	0	0
941	8.759687	1.508360	-3.345646	-0.427521	-0.152067	0.214459	-0.776550	-0.428351	0.448804	-0.325211	-0.703308	0.445258	-0.448711	0	0
942	8.993457	1.535238	-3.663392	-0.455171	-0.129388	0.238271	-0.776836	-0.428326	0.448384	-0.326768	-0.701304	0.449411	-0.446570	0	0
943	9.462925	1.570984	-4.043035	-0.465959	-0.097686	0.172232	-0.778118	-0.428496	0.446408	-0.328829	-0.699413	0.453032	-0.444359	0	0
944	9.780588	1.552382	-4.088852	-0.395675	-0.076854	0.129276	-0.777395	-0.432057	0.442789	-0.330678	-0.697827	0.455966	-0.442476	0	0
945	9.521708	1.185991	-3.757888	-0.299258	-0.212530	0.051579	-0.778500	-0.434300	0.442095	-0.331574	-0.697516	0.458366	-0.439807	0	0
946	9.439883	0.724741	-3.859284	-0.299870	-0.233217	0.027655	-0.776362	-0.435122	0.443577	-0.332480	-0.697381	0.460670	-0.436920	0	0
947	9.321873	0.276015	-3.971323	-0.290489	-0.197002	0.099082	-0.776360	-0.435796	0.442687	-0.333171	-0.696793	0.463300	-0.434546	0	0
948	9.083343	-0.112579	-3.803100	-0.221630	-0.222439	0.212925	-0.774925	-0.437417	0.443137	-0.332766	-0.695993	0.466508	-0.432701	0	0
949	8.824185	-0.410194	-3.536895	-0.292412	-0.238804	0.304472	-0.775246	-0.432949	0.445679	-0.332373	-0.694602	0.470699	-0.430696	0	0
950	8.757437	-0.396345	-3.449767	-0.319988	-0.198149	0.364903	-0.777090	-0.432064	0.445752	-0.332095	-0.692630	0.475285	-0.429046	0	0
951	9.015573	-0.171874	-3.506266	-0.339295	-0.094160	0.351946	-0.776993	-0.428364	0.446265	-0.332490	-0.690201	0.479503	-0.427960	0	0
952	9.187545	0.130239	-3.520390	-0.398563	-0.038927	0.355500	-0.780722	-0.426752	0.440892	-0.333537	-0.687292	0.483808	-0.426981	0	0
953	9.332883	0.201056	-3.452900	-0.468282	-0.056610	0.315983	-0.783001	-0.426056	0.439121	-0.335135	-0.684405	0.488177	-0.425391	0	0
954	9.188652	0.225861	-3.418359	-0.550395	-0.078516	0.223156	-0.785575	-0.426212	0.434334	-0.337574	-0.681755	0.492324	-0.422931	0	0
955	8.944559	0.414879	-3.279979	-0.576695	-0.095145	0.131355	-0.785828	-0.428896	0.433603	-0.340486	-0.679524	0.495987	-0.419898	0	0
956	8.693181	0.462587	-3.089107	-0.583406	-0.107308	0.087276	-0.785695	-0.431501	0.428213	-0.343555	-0.677506	0.499409	-0.416588	0	0
957	8.584923	0.326463	-3.008651	-0.591349	-0.091059	0.061498	-0.786938	-0.435747	0.424570	-0.346857	-0.675504	0.502608	-0.413243	0	0
958	8.776320	0.132388	-3.104031	-0.553149	-0.005338	0.043092	-0.787181	-0.440478	0.421734	-0.350395	-0.673343	0.505219	-0.410593	0	0
959	9.203621	-0.001962	-3.256153	-0.569900	0.049241	0.025605	-0.786882	-0.445351	0.415777	-0.354383	-0.670971	0.507564	-0.408153	0	0
960	9.692904	-0.028268	-3.540323	-0.511145	0.069172	0.030371	-0.787020	-0.449075	0.409896	-0.358052	-0.668670	0.509634	-0.406144	0	0
961	10.034637	0.082271	-3.644169	-0.429283	0.030755	0.085737	-0.788594	-0.450116	0.405326	-0.360741	-0.666531	0.511849	-0.404491	0	0
962	10.158643	0.029996	-3.789244	-0.316474	-0.003675	0.133741	-0.791168	-0.449605	0.401568	-0.362319	-0.664654	0.514083	-0.403334	0	0
963	9.955967	0.046525	-3.829866	-0.209571	-0.055582	0.133989	-0.791444	-0.450961	0.400074	-0.362899	-0.663393	0.516031	-0.402401	0	0
964	9.580044	0.100433	-3.854103	-0.143467	-0.108047	0.113940	-0.791729	-0.450807	0.399945	-0.362867	-0.662651	0.517813	-0.401360	0	0
965	9.268001	0.100528	-3.697505	-0.119473	-0.137905	0.056163	-0.792302	-0.448758	0.402197	-0.362733	-0.662443	0.519177	-0.400062	0	0
966	8.996984	0.190466	-3.570842	-0.100340	-0.136767	0.019455	-0.791576	-0.449954	0.402963	-0.362637	-0.662465	0.520251	-0.398714	0	0
967	8.768292	0.138033	-3.519153	-0.028968	-0.086121	0.014868	-0.791426	-0.449474	0.404828	-0.362337	-0.662588	0.520790	-0.398080	0	0
968	8.499349	-0.008037	-3.336134	0.030229	-0.064658	0.036893	-0.791314	-0.446659	0.405850	-0.361685	-0.662698	0.521204	-0.397947	0	0
969	8.383488	-0.211747	-3.275158	0.084031	-0.085695	0.031468	-0.790280	-0.448800	0.408249	-0.360571	-0.663139	0.521401	-0.397966	0	0
970	8.604971	-0.288566	-3.269449	0.161238	-0.034586	0.004964	-0.790163	-0.446808	0.408514	-0.359363	-0.663728	0.521021	-0.398573	0	0
971	9.017621	-0.066382	-3.597443	0.224921	0.043927	-0.016024	-0.790753	-0.443996	0.409825	-0.358177	-0.664402	0.519872	-0.400015	0	0
972	9.446232	0.076782	-4.008673	0.263811	0.074824	-0.070946	-0.789905	-0.442962	0.411859	-0.357116	-0.665364	0.518113	-0.401643	0	0
973	9.715332	0.393308	-4.243727	0.295354	0.053814	-0.120295	-0.789771	-0.442392	0.411893	-0.355926	-0.666782	0.515944	-0.403138	0	0
974	9.975141	0.655637	-4.411153	0.286563	0.020134	-0.171547	-0.788225	-0.441055	0.413374	-0.354836	-0.668544	0.513619	-0.404148	0	0
975	9.452181	1.054563	-4.587062	0.184482	0.008674	-0.223167	-0.788199	-0.441738	0.415591	-0.354563	-0.670266	0.511362	-0.404398	0	0
976	8.648260	1.162471	-3.894458	0.103224	-0.082393	-0.239834	-0.785887	-0.444218	0.418663	-0.354435	-0.672145	0.509658	-0.403541	0	0
977	7.838728	0.920584	-3.155616	-0.143055	-0.087323	-0.211141	-0.781890	-0.447205	0.419851	-0.355818	-0.673024	0.509136	-0.401513	0	0
978	7.565141	0.734538	-3.243216	-0.287225	0.047469	-0.211732	-0.782133	-0.451937	0.417015	-0.358855	-0.672844	0.508719	-0.399636	0	0
979	7.993541	1.073189	-3.764275	-0.235024	0.254536	-0.195310	-0.780106	-0.459164	0.411742	-0.362526	-0.671931	0.507439	-0.399487	0	0
980	8.512398	1.369913	-4.100585	-0.213922	0.385307	-0.101731	-0.781526	-0.462269	0.405347	-0.366329	-0.670092	0.506225	-0.400644	0	0
981	9.248735	1.339646	-4.220107	-0.254457	0.393253	-0.044779	-0.784521	-0.464682	0.397032	-0.370218	-0.667763	0.505509	-0.401859	0	0
982	10.134720	1.598129	-4.430300	-0.273614	0.254657	-0.062714	-0.787063	-0.467941	0.391203	-0.373601	-0.665992	0.505279	-0.401958	0	0
983	9.922943	1.977195	-4.555174	-0.298526	0.043927	-0.047732	-0.786787	-0.469766	0.387414	-0.376020	-0.664898	0.506005	-0.400598	0	0
984	9.743697	1.897160	-4.640780	-0.309233	-0.106455	-0.057662	-0.786204	-0.473196	0.384086	-0.377790	-0.664397	0.507300	-0.398119	0	0
985	9.130919	1.595448	-4.605338	-0.454373	-0.156101	-0.007584	-0.784036	-0.478304	0.382334	-0.380061	-0.663294	0.509652	-0.394777	0	0
986	8.567741	1.427515	-4.445274	-0.582330	-0.190808	0.069151	-0.784008	-0.480455	0.382341	-0.382681	-0.661434	0.513144	-0.390825	0	0
987	8.153954	1.336587	-4.319282	-0.566606	-0.190121	0.179187	-0.784842	-0.483564	0.378764	-0.384763	-0.659039	0.517271	-0.387370	0	0
988	7.923343	1.273557	-4.199957	-0.595590	-0.139321	0.254232	-0.784888	-0.482370	0.374884	-0.386996	-0.655907	0.521815	-0.384355	0	0
989	7.952764	1.438321	-4.204814	-0.606083	-0.062140	0.334869	-0.789689	-0.484649	0.370268	-0.389368	-0.652002	0.526579	-0.382101	0	0
990	8.126550	1.663410	-4.262986	-0.630727	0.001258	0.400859	-0.791151	-0.483535	0.365549	-0.391960	-0.647370	0.531608	-0.380359	0	0
991	8.353702	1.858238	-4.262964	-0.693349	0.037334	0.417279	-0.795455	-0.481588	0.359356	-0.395064	-0.642236	0.536791	-0.378565	0	0
992	8.570959	2.065776	-4.301137	-0.770755	0.048070	0.396087	-0.798891	-0.482300	0.351575	-0.398770	-0.636821	0.542062	-0.376312	0	0
993	8.711809	2.167757	-4.204290	-0.841396	0.030386	0.356573	-0.801777	-0.482801	0.342249	-0.402953	-0.631359	0.547363	-0.373375	0	0
994	8.735682	2.265538	-4.274594	-0.862165	0.030035	0.332696	-0.806102	-0.481396	0.332490	-0.407316	-0.625883	0.552560	-0.370191	0	0
995	8.680299	2.303125	-3.975176	-0.902685	0.013059	0.325306	-0.809804	-0.483526	0.324483	-0.411836	-0.620299	0.557865	-0.366615	0	0
996	8.516876	2.279135	-3.908835	-0.897624	-0.000853	0.310619	-0.811816	-0.484335	0.318236	-0.416251	-0.614811	0.563073	-0.362893	0	0
997	8.501545	2.383882	-3.755404	-0.869636	-0.006863	0.332724	-0.815676	-0.485829	0.308999	-0.420356	-0.609285	0.568283	-0.359343	0	0
998	8.586573	2.406468	-3.676311	-0.889149	0.008467	0.354709	-0.817293	-0.486221	0.299950	-0.424540	-0.603436	0.573592	-0.355841	0	0
999	8.717136	2.487700	-3.654095	-0.859674	-0.004109	0.364005	-0.822481	-0.483774	0.289699	-0.428415	-0.597657	0.578842	-0.352432	0	0
1000	8.845981	2.447550	-3.801687	-0.884476	-0.030586	0.362181	-0.825942	-0.482091	0.282775	-0.432240	-0.591815	0.584243	-0.348690	0	0
1001	9.330420	2.289617	-4.033394	-1.003835	0.034132	0.303193	-0.828536	-0.482924	0.274273	-0.437326	-0.585524	0.589357	-0.344334	0	0
1002	10.282248	2.257788	-4.330067	-1.081036	0.251725	0.335924	-0.832566	-0.483849	0.262247	-0.443964	-0.577876	0.593916	-0.340910	0	0
1003	9.871082	1.868239	-4.360708	-0.864491	0.175611	0.365673	-0.838319	-0.482318	0.250392	-0.448763	-0.571213	0.598167	-0.338412	0	0
1004	9.089850	1.354059	-3.586052	-0.523773	-0.117327	0.271145	-0.841200	-0.480733	0.245292	-0.450141	-0.567590	0.602017	-0.335844	0	0
1005	8.754892	0.874217	-3.074239	-0.496784	-0.255120	0.231824	-0.843068	-0.479573	0.242698	-0.450667	-0.564776	0.606136	-0.332457	0	0
1006	8.349253	0.629734	-3.075155	-0.528439	-0.191965	0.237954	-0.842839	-0.476092	0.241784	-0.451701	-0.561542	0.610101	-0.329260	0	0
1007	8.365592	0.549373	-3.419286	-0.556518	-0.062968	0.268870	-0.846414	-0.474688	0.237668	-0.453578	-0.557555	0.613714	-0.326735	0	0
1008	8.695528	0.383274	-3.683915	-0.605857	0.055762	0.257610	-0.848178	-0.471596	0.233640	-0.456459	-0.552995	0.616873	-0.324515	0	0
1009	9.089804	0.396701	-3.807268	-0.501935	0.183998	0.265034	-0.851483	-0.470399	0.227814	-0.459530	-0.548432	0.619114	-0.323656	0	0
1010	9.706185	0.227344	-3.800022	-0.403138	0.276314	0.289044	-0.855270	-0.466327	0.219065	-0.462521	-0.543850	0.620733	-0.324024	0	0
1011	10.140769	-0.070561	-3.876188	-0.419309	0.238864	0.301963	-0.858616	-0.463168	0.211243	-0.465325	-0.539221	0.622617	-0.324130	0	0
1012	9.907898	-0.077739	-3.761246	-0.396968	0.100798	0.330623	-0.862376	-0.459521	0.205291	-0.467029	-0.534944	0.625219	-0.323760	0	0
1013	9.647153	-0.238431	-3.757373	-0.391056	0.034572	0.421496	-0.867546	-0.454928	0.200966	-0.467991	-0.530327	0.628567	-0.323484	0	0
1014	9.135693	-0.565446	-3.696899	-0.377857	-0.034902	0.441654	-0.871609	-0.447841	0.198058	-0.468353	-0.525847	0.632294	-0.323008	0	0
1015	8.894075	-0.572358	-3.777280	-0.416069	-0.050621	0.381904	-0.873648	-0.443590	0.196789	-0.469003	-0.521604	0.635873	-0.321918	0	0
1016	8.941632	-0.264274	-3.989611	-0.373400	-0.022970	0.333367	-0.876713	-0.438042	0.192786	-0.469740	-0.517761	0.638924	-0.321006	0	0
1017	9.067025	-0.075078	-4.058284	-0.276934	0.013069	0.311533	-0.879454	-0.435256	0.189455	-0.470275	-0.514387	0.641360	-0.320788	0	0
1018	9.278201	-0.094561	-4.162927	-0.193822	0.028041	0.304371	-0.883914	-0.428845	0.188768	-0.470488	-0.511388	0.643423	-0.321140	0	0
1019	9.262768	-0.202507	-4.242764	-0.167453	0.032086	0.297052	-0.885668	-0.425808	0.185867	-0.470613	-0.508546	0.645328	-0.321646	0	0
1020	8.949450	-0.241642	-4.233716	-0.160181	0.013589	0.297020	-0.889101	-0.422564	0.185114	-0.470573	-0.505787	0.647297	-0.322098	0	0
1021	8.720183	-0.375997	-4.221188	-0.161017	0.003428	0.265764	-0.890301	-0.418019	0.183431	-0.470567	-0.503259	0.649146	-0.322346	0	0
1022	8.563567	-0.452956	-4.186847	-0.121198	0.001495	0.249282	-0.892332	-0.414476	0.181977	-0.470402	-0.501011	0.650800	-0.322752	0	0
1023	8.491574	-0.499304	-4.128901	-0.051623	0.017841	0.249370	-0.895233	-0.408932	0.180938	-0.469983	-0.499050	0.652137	-0.323701	0	0
1024	8.573701	-0.478279	-4.112512	-0.015437	0.029777	0.232928	-0.896404	-0.405220	0.181605	-0.469520	-0.497308	0.653226	-0.324856	0	0
1025	8.747516	-0.328849	-4.134946	0.025986	0.062628	0.205491	-0.897602	-0.401348	0.179034	-0.469142	-0.495847	0.653877	-0.326325	0	0
1026	8.849255	-0.228061	-4.109108	0.001580	0.091863	0.179745	-0.899760	-0.398287	0.178680	-0.469170	-0.494321	0.654352	-0.327643	0	0
1027	8.893349	-0.278409	-3.995143	0.009710	0.110805	0.139362	-0.898816	-0.396462	0.176243	-0.469398	-0.493054	0.654498	-0.328931	0	0
1028	8.903722	-0.372443	-3.860879	-0.025954	0.137015	0.102538	-0.900836	-0.394306	0.173854	-0.470102	-0.491763	0.654459	-0.329935	0	0
1029	8.918857	-0.393242	-3.764962	-0.066024	0.140831	0.040062	-0.902864	-0.391579	0.171501	-0.471222	-0.490688	0.654222	-0.330407	0	0
1030	8.995853	-0.364323	-3.791808	-0.075875	0.145449	-0.021421	-0.902448	-0.392604	0.168891	-0.472632	-0.489946	0.653693	-0.330543	0	0
1031	9.184288	-0.322594	-3.747858	-0.031987	0.113196	-0.053349	-0.902589	-0.394329	0.166101	-0.473709	-0.489732	0.653014	-0.330660	0	0
1032	9.282034	-0.340288	-3.565639	-0.077766	0.028198	-0.045938	-0.902865	-0.395155	0.165487	-0.474441	-0.489526	0.652923	-0.330092	0	0
1033	9.218928	-0.436609	-3.583230	-0.100397	-0.086876	-0.060510	-0.901327	-0.394307	0.165243	-0.474568	-0.489693	0.653383	-0.328749	0	0
1034	9.166047	-0.424268	-3.571510	-0.075251	-0.172957	-0.069508	-0.901697	-0.397256	0.167039	-0.474052	-0.490311	0.654124	-0.327097	0	0
1035	9.063142	-0.413262	-3.794643	-0.028427	-0.241755	-0.091357	-0.900250	-0.397628	0.171240	-0.472909	-0.491525	0.654927	-0.325317	0	0
1036	8.919334	-0.306274	-3.740258	0.041611	-0.293697	-0.135193	-0.898792	-0.397790	0.177007	-0.471234	-0.493517	0.655523	-0.323525	0	0
1037	9.317280	-0.159165	-4.068191	0.087569	-0.189123	-0.206739	-0.898580	-0.401654	0.179730	-0.470229	-0.495857	0.655124	-0.322216	0	0
1038	9.758519	0.192651	-4.493027	0.065464	-0.012470	-0.263812	-0.895128	-0.405940	0.181266	-0.470686	-0.497890	0.653671	-0.321363	0	0
1039	9.649264	0.523715	-3.808039	0.055825	-0.091494	-0.236124	-0.891139	-0.408355	0.182489	-0.470567	-0.499951	0.652761	-0.320186	0	0
1040	9.379086	0.422626	-3.182652	-0.053205	-0.293086	-0.186523	-0.889631	-0.412520	0.188006	-0.469529	-0.501814	0.653383	-0.317516	0	0
1041	9.116045	0.545354	-2.973947	-0.186523	-0.293417	-0.175803	-0.886596	-0.416705	0.190541	-0.469103	-0.502977	0.654482	-0.314023	0	0
1042	8.923243	0.773595	-3.073944	-0.201730	-0.208335	-0.135603	-0.884580	-0.418303	0.193246	-0.469193	-0.503529	0.655417	-0.311039	0	0
1043	8.859519	0.756402	-3.204524	-0.170902	-0.138746	-0.084290	-0.883004	-0.419797	0.193986	-0.469406	-0.503672	0.656189	-0.308851	0	0
1044	8.791697	0.516036	-3.147999	-0.058716	-0.136614	-0.063941	-0.883633	-0.423146	0.198161	-0.469017	-0.504199	0.656696	-0.307500	0	0
1045	8.672053	0.549566	-3.053934	0.000316	-0.134228	-0.045496	-0.882778	-0.423207	0.199138	-0.468276	-0.504873	0.657110	-0.306640	0	0
1046	8.658384	0.784869	-3.051888	0.094061	-0.096656	-0.031574	-0.882343	-0.422623	0.201713	-0.467280	-0.505773	0.657126	-0.306641	0	0
1047	8.820071	0.980186	-3.414150	0.024682	-0.046723	-0.030814	-0.881464	-0.424148	0.203304	-0.466946	-0.506195	0.657127	-0.306450	0	0
1048	9.296780	1.171955	-3.858263	-0.071546	0.060378	-0.013616	-0.880919	-0.422720	0.203247	-0.467760	-0.505728	0.657002	-0.306246	0	0
1049	9.779253	1.354721	-4.177047	-0.132657	0.159357	-0.016519	-0.881211	-0.424517	0.199041	-0.469532	-0.504690	0.656592	-0.306129	0	0
1050	10.283267	1.332713	-4.427924	-0.189509	0.189424	0.009114	-0.882075	-0.424665	0.196498	-0.471716	-0.503122	0.656333	-0.305907	0	0
1051	10.398226	1.220934	-4.471599	-0.181400	0.130276	0.044098	-0.882523	-0.424908	0.192814	-0.473352	-0.501540	0.656507	-0.305604	0	0
1052	9.878441	0.972175	-4.275038	-0.232766	-0.023295	0.088136	-0.882846	-0.423608	0.189791	-0.474112	-0.499887	0.657779	-0.304396	0	0
1053	9.036775	0.792220	-3.976619	-0.334984	-0.112659	0.106224	-0.883424	-0.422986	0.188988	-0.474722	-0.497904	0.659873	-0.302155	0	0
1054	8.440800	0.671665	-3.715986	-0.359012	-0.158719	0.136387	-0.884556	-0.422683	0.189018	-0.475061	-0.495735	0.662394	-0.299663	0	0
1055	8.062206	0.669949	-3.750148	-0.384285	-0.109491	0.144432	-0.884284	-0.422102	0.188769	-0.475807	-0.493241	0.664789	-0.297281	0	0
1056	7.992954	0.796172	-3.722581	-0.401804	-0.007542	0.164428	-0.885299	-0.421125	0.186721	-0.477259	-0.490219	0.666829	-0.295378	0	0
1057	8.267282	0.819272	-3.780999	-0.434507	0.104867	0.196363	-0.886335	-0.419766	0.182719	-0.479505	-0.486486	0.668581	-0.293949	0	0
1058	8.774700	1.086425	-3.716108	-0.441844	0.146402	0.227639	-0.886716	-0.416006	0.176319	-0.481972	-0.482372	0.670282	-0.292820	0	0
1059	9.049535	1.275167	-3.469117	-0.469173	0.048921	0.243440	-0.889314	-0.414562	0.171067	-0.483846	-0.478295	0.672598	-0.291100	0	0
1060	8.949205	1.250638	-3.035573	-0.557021	-0.087953	0.257238	-0.891950	-0.409184	0.167473	-0.485178	-0.474073	0.675872	-0.288192	0	0
1061	8.888712	1.352184	-2.800765	-0.753606	-0.224576	0.241485	-0.892537	-0.408908	0.164953	-0.486525	-0.469382	0.680266	-0.283215	0	0
1062	9.021771	1.620370	-3.156650	-0.878549	-0.210461	0.289913	-0.893005	-0.407449	0.161658	-0.488389	-0.463673	0.685114	-0.277673	0	0
1063	9.557791	1.451692	-3.878278	-0.829432	-0.106308	0.334871	-0.896042	-0.403651	0.158252	-0.490564	-0.457572	0.689471	-0.273139	0	0
1064	10.171072	1.258491	-4.259961	-0.678959	-0.020384	0.340625	-0.897682	-0.399533	0.153723	-0.492601	-0.451898	0.692968	-0.270051	0	0
1065	9.820233	0.864846	-3.657619	-0.531377	-0.191752	0.333722	-0.899874	-0.395347	0.150897	-0.492769	-0.447444	0.696849	-0.267158	0	0
1066	9.444327	0.569948	-3.531957	-0.407795	-0.445408	0.257163	-0.900305	-0.393171	0.153439	-0.490812	-0.444776	0.701279	-0.263601	0	0
1067	8.578057	0.173982	-3.207456	-0.473129	-0.450704	0.345802	-0.903568	-0.389034	0.157824	-0.488839	-0.441171	0.706266	-0.259986	0	0
1068	8.618121	-0.364428	-3.405701	-0.531618	-0.328625	0.401378	-0.905030	-0.383413	0.160591	-0.487824	-0.436540	0.711011	-0.256757	0	0
1069	8.752364	-0.371477	-3.492893	-0.524283	-0.195277	0.388359	-0.907747	-0.378379	0.164039	-0.487725	-0.431677	0.714997	-0.254085	0	0
1070	8.914754	-0.038370	-3.822881	-0.500418	-0.097137	0.347956	-0.907960	-0.374250	0.161756	-0.488311	-0.426958	0.718228	-0.251808	0	0
1071	9.065749	0.199240	-3.718284	-0.477353	-0.081969	0.355394	-0.911299	-0.369535	0.157280	-0.488866	-0.422237	0.721343	-0.249781	0	0
1072	9.342122	0.138274	-3.477809	-0.521757	-0.128863	0.341677	-0.912367	-0.363747	0.156522	-0.489296	-0.417486	0.724714	-0.247153	0	0
1073	9.193760	0.166785	-3.356133	-0.580568	-0.138367	0.333295	-0.914691	-0.359872	0.154243	-0.489893	-0.412525	0.728207	-0.244014	0	0
1074	9.045500	0.077368	-3.481606	-0.742398	-0.065650	0.294273	-0.917151	-0.356954	0.151059	-0.491762	-0.406849	0.731536	-0.239789	0	0
1075	8.925841	0.076099	-3.684869	-0.813056	-0.018422	0.246312	-0.918617	-0.355948	0.145627	-0.494338	-0.401040	0.734558	-0.234992	0	0
1076	9.100611	0.154890	-3.864804	-0.788200	-0.003756	0.216104	-0.919126	-0.352262	0.140777	-0.496966	-0.395509	0.737275	-0.230266	0	0
1077	9.313779	0.258068	-4.075002	-0.704338	-0.019913	0.206258	-0.919459	-0.350369	0.137367	-0.499128	-0.390485	0.739797	-0.226037	0	0
1078	9.692801	0.307136	-4.315909	-0.598907	-0.068534	0.184604	-0.921898	-0.349031	0.134225	-0.500551	-0.386237	0.742202	-0.222275	0	0
1079	9.681516	0.397887	-4.566103	-0.566196	-0.137547	0.182947	-0.923492	-0.347433	0.131374	-0.501312	-0.382305	0.744847	-0.218477	0	0
1080	9.368016	0.366384	-4.583570	-0.547140	-0.195435	0.148134	-0.922970	-0.344412	0.130993	-0.501637	-0.378830	0.747581	-0.214406	0	0
1081	8.973003	0.227422	-4.502070	-0.571072	-0.217328	0.144344	-0.923531	-0.343363	0.133182	-0.501867	-0.375306	0.750434	-0.210057	0	0
1082	8.640504	0.063865	-4.427900	-0.537369	-0.208088	0.171824	-0.923851	-0.341017	0.132202	-0.501971	-0.371710	0.753240	-0.206121	0	0
1083	8.471380	-0.129276	-4.403511	-0.465299	-0.169137	0.193855	-0.924143	-0.340026	0.132549	-0.502029	-0.368219	0.755765	-0.202981	0	0
1084	8.341566	-0.182553	-4.341033	-0.390524	-0.139624	0.250808	-0.926142	-0.337866	0.132986	-0.501915	-0.364607	0.758172	-0.200795	0	0
1085	8.413078	-0.308530	-4.388007	-0.360954	-0.072705	0.254423	-0.926761	-0.333827	0.132679	-0.502172	-0.360969	0.760189	-0.199093	0	0
1086	8.543362	-0.226809	-4.402008	-0.344199	-0.033575	0.261775	-0.927529	-0.329473	0.131828	-0.502652	-0.357277	0.761980	-0.197688	0	0
1087	8.690463	-0.203654	-4.397696	-0.340160	-0.027011	0.275573	-0.929008	-0.325869	0.128960	-0.503119	-0.353476	0.763773	-0.196409	0	0
1088	8.745465	-0.144778	-4.476664	-0.334439	-0.055107	0.252709	-0.929622	-0.322123	0.128776	-0.503399	-0.349931	0.765593	-0.194949	0	0
1089	8.682692	-0.029486	-4.541198	-0.346688	-0.074677	0.241709	-0.931096	-0.317622	0.128082	-0.503570	-0.346436	0.767492	-0.193275	0	0
1090	8.552548	-0.001699	-4.555473	-0.350108	-0.089846	0.217845	-0.931422	-0.314582	0.127569	-0.503687	-0.343133	0.769369	-0.191391	0	0
1091	8.408341	-0.025717	-4.497097	-0.361034	-0.111986	0.187545	-0.932989	-0.312742	0.128546	-0.503706	-0.340041	0.771270	-0.189198	0	0
1092	8.422262	-0.005369	-4.574780	-0.329009	-0.098898	0.151805	-0.934168	-0.309511	0.127347	-0.503791	-0.337359	0.772901	-0.187106	0	0
1093	8.479592	-0.004900	-4.639722	-0.301920	-0.070361	0.135307	-0.934449	-0.308718	0.128812	-0.504012	-0.334880	0.774282	-0.185242	0	0
1094	8.421763	-0.014253	-4.635205	-0.261615	-0.051158	0.135340	-0.933628	-0.307260	0.128047	-0.504259	-0.332571	0.775472	-0.183747	0	0
1095	8.361876	-0.087614	-4.558565	-0.256912	-0.078326	0.142711	-0.936198	-0.304390	0.128816	-0.504243	-0.330270	0.776820	-0.182239	0	0
1096	8.320719	-0.160156	-4.552667	-0.246858	-0.067208	0.140856	-0.935955	-0.302576	0.126808	-0.504297	-0.328013	0.778070	-0.180828	0	0
1097	8.286808	-0.125465	-4.589820	-0.249210	-0.079924	0.122517	-0.935700	-0.300300	0.127089	-0.504269	-0.325904	0.779334	-0.179271	0	0
1098	8.272101	-0.122488	-4.623067	-0.242398	-0.126025	0.107919	-0.938650	-0.300324	0.128529	-0.503901	-0.324027	0.780751	-0.177533	0	0
1099	8.271614	-0.099686	-4.695364	-0.207822	-0.158816	0.069503	-0.937246	-0.299114	0.129721	-0.503208	-0.322676	0.782154	-0.175773	0	0
1100	8.309305	-0.147228	-4.786456	-0.176400	-0.207518	0.051288	-0.935675	-0.299119	0.132248	-0.502083	-0.321713	0.783670	-0.174000	0	0
1101	8.390308	-0.097408	-4.926841	-0.144014	-0.214671	0.031197	-0.937076	-0.297563	0.136031	-0.500804	-0.321075	0.785109	-0.172365	0	0
1102	8.538490	-0.101214	-5.082166	-0.117281	-0.232514	0.005613	-0.935899	-0.298394	0.140912	-0.499365	-0.320806	0.786489	-0.170744	0	0
1103	8.691452	-0.104986	-5.242500	-0.128738	-0.253550	-0.010864	-0.935030	-0.299068	0.142697	-0.497795	-0.320637	0.787951	-0.168891	0	0
1104	8.999511	-0.057728	-5.311684	-0.078959	-0.237592	-0.032740	-0.933272	-0.301330	0.147342	-0.496250	-0.320865	0.789158	-0.167362	0	0
1105	9.344501	0.135996	-5.651825	-0.162035	-0.169117	-0.032914	-0.933803	-0.302311	0.149970	-0.495483	-0.320560	0.790176	-0.165405	0	0
1106	9.450307	0.303920	-5.751306	-0.198232	-0.131020	-0.021069	-0.933244	-0.301360	0.150871	-0.495137	-0.319922	0.791082	-0.163332	0	0
1107	9.232293	0.464909	-5.345968	-0.262134	-0.177652	-0.009199	-0.930664	-0.302837	0.153862	-0.494575	-0.318944	0.792373	-0.160671	0	0
1108	9.038864	0.459025	-4.807372	-0.373188	-0.199139	0.015366	-0.930492	-0.304610	0.154879	-0.494180	-0.317256	0.793997	-0.157172	0	0
1109	8.858294	0.694856	-4.576859	-0.456103	-0.138504	-0.010578	-0.932037	-0.306348	0.152808	-0.494530	-0.315259	0.795372	-0.153085	0	0
1110	8.882020	0.822160	-4.678365	-0.387638	-0.018201	0.006821	-0.930316	-0.308524	0.152797	-0.495615	-0.313276	0.796069	-0.149995	0	0
1111	8.824742	0.645993	-4.532444	-0.263230	0.007401	0.003315	-0.928489	-0.309177	0.150902	-0.496485	-0.311892	0.796450	-0.147966	0	0
1112	8.639215	0.604055	-4.202108	-0.076658	-0.019051	0.004602	-0.929333	-0.309178	0.151193	-0.496586	-0.311465	0.796670	-0.147337	0	0
1113	8.280633	0.713790	-3.878804	0.051493	-0.042006	0.011261	-0.929870	-0.310124	0.153117	-0.496069	-0.311652	0.796852	-0.147699	0	0
1114	7.931599	0.887029	-3.594090	0.065784	-0.062773	0.002107	-0.929887	-0.309497	0.152026	-0.495382	-0.312016	0.797071	-0.148056	0	0
1115	7.726622	1.235767	-3.451301	0.072497	0.008759	-0.025505	-0.929312	-0.309302	0.153727	-0.495259	-0.312525	0.796854	-0.148562	0	0
1116	7.962615	1.619724	-3.633952	0.050262	0.141850	-0.047672	-0.929287	-0.311167	0.153752	-0.496324	-0.312906	0.795924	-0.149188	0	0
1117	8.552642	1.654485	-4.003616	-0.028619	0.333521	-0.075535	-0.928467	-0.311558	0.149765	-0.499175	-0.312826	0.794083	-0.149653	0	0
1118	9.383162	1.556660	-4.378309	-0.078114	0.502729	-0.097768	-0.928240	-0.312835	0.140643	-0.503573	-0.312419	0.791372	-0.150134	0	0
1119	10.111570	1.574013	-4.608335	0.069650	0.527593	-0.117549	-0.929519	-0.317533	0.131604	-0.507698	-0.312864	0.788243	-0.151762	0	0
1120	10.361703	1.299220	-4.863442	0.117614	0.373983	-0.089681	-0.927608	-0.316530	0.125151	-0.510431	-0.313561	0.785876	-0.153422	0	0
1121	9.950660	0.738726	-4.805830	0.082357	0.153735	-0.054713	-0.928859	-0.319136	0.123164	-0.511463	-0.314137	0.784803	-0.154294	0	0
1122	9.325921	0.701034	-4.560491	0.034749	-0.000890	-0.040014	-0.927448	-0.319158	0.123149	-0.511430	-0.314593	0.784626	-0.154379	0	0
1123	8.357822	0.638576	-4.457060	-0.035782	-0.082628	0.034081	-0.928563	-0.319482	0.124269	-0.510840	-0.314232	0.785222	-0.154035	0	0
1124	7.876099	0.587965	-4.407974	-0.073039	-0.071369	0.077003	-0.929416	-0.318109	0.125776	-0.510411	-0.313327	0.785938	-0.153649	0	0
1125	7.678920	0.717907	-4.409414	-0.097464	0.005782	0.080480	-0.928832	-0.318758	0.127142	-0.510635	-0.312150	0.786322	-0.153334	0	0
1126	7.900036	0.851483	-4.540001	-0.136215	0.123141	0.091295	-0.928450	-0.317333	0.124261	-0.511908	-0.310512	0.786182	-0.153133	0	0
1127	8.184704	0.973285	-4.549853	-0.191035	0.212069	0.085623	-0.928484	-0.316609	0.121199	-0.514031	-0.308498	0.785665	-0.152747	0	0
1128	8.488633	1.114490	-4.569961	-0.166791	0.225810	0.102255	-0.929389	-0.314925	0.116369	-0.516182	-0.306455	0.785067	-0.152678	0	0
1129	8.435653	1.119687	-4.567945	-0.243123	0.204692	0.089283	-0.930540	-0.316897	0.110183	-0.518390	-0.304150	0.784665	-0.151873	0	0
1130	8.385272	1.153803	-4.553761	-0.320475	0.144910	0.076377	-0.930873	-0.315671	0.105743	-0.520403	-0.301632	0.784624	-0.150214	0	0
1131	8.265223	1.169210	-4.194099	-0.345642	0.014413	0.072853	-0.931037	-0.315401	0.103219	-0.521440	-0.299205	0.785297	-0.147938	0	0
1132	8.186584	1.383543	-3.861259	-0.350577	-0.087008	0.106067	-0.930641	-0.313658	0.102618	-0.521666	-0.296634	0.786577	-0.145496	0	0
1133	8.188190	1.651459	-3.767785	-0.375383	-0.149992	0.144705	-0.930377	-0.312892	0.101533	-0.521379	-0.293722	0.788341	-0.142862	0	0
1134	8.452883	1.764863	-3.863901	-0.405270	-0.201687	0.196188	-0.932904	-0.312794	0.103258	-0.520714	-0.290311	0.790534	-0.140116	0	0
1135	8.632968	1.732315	-4.242828	-0.407940	-0.225991	0.234783	-0.933491	-0.309996	0.104851	-0.519771	-0.286616	0.792965	-0.137462	0	0
1136	8.500569	1.651857	-4.501686	-0.324734	-0.308273	0.205663	-0.933793	-0.307230	0.107005	-0.517989	-0.283681	0.795590	-0.135090	0	0
1137	8.489311	1.542565	-4.663813	-0.313728	-0.376398	0.143372	-0.933212	-0.305744	0.111612	-0.515678	-0.281395	0.798372	-0.132268	0	0
1138	8.885871	1.287906	-4.689966	-0.435446	-0.355609	0.172508	-0.935750	-0.303320	0.115601	-0.513849	-0.278201	0.801250	-0.128697	0	0
1139	9.183313	1.072854	-5.084134	-0.390900	-0.255487	0.253200	-0.935201	-0.299799	0.119630	-0.512550	-0.274465	0.803771	-0.126151	0	0
1140	9.913390	0.745148	-5.263332	-0.281022	-0.107246	0.343201	-0.936926	-0.296799	0.120398	-0.512042	-0.270363	0.805604	-0.125375	0	0
1141	10.392024	0.217167	-4.845060	-0.186084	-0.059652	0.328660	-0.937834	-0.292715	0.119250	-0.511643	-0.266811	0.807037	-0.125395	0	0
1142	10.899273	0.118769	-4.647281	-0.255783	-0.086539	0.290131	-0.938435	-0.289174	0.120324	-0.511281	-0.263232	0.808564	-0.124602	0	0
1143	10.765421	0.220256	-4.549826	-0.136467	-0.208014	0.283208	-0.939887	-0.285464	0.121135	-0.509598	-0.260475	0.810548	-0.124401	0	0
1144	9.968049	0.128626	-4.170362	-0.193686	-0.386414	0.248333	-0.939917	-0.280784	0.125100	-0.506677	-0.257915	0.813390	-0.123105	0	0
1145	8.929193	0.007901	-3.844859	-0.367752	-0.415270	0.242295	-0.941885	-0.278403	0.129787	-0.503938	-0.254559	0.816566	-0.120273	0	0
1146	7.886391	-0.065536	-3.427112	-0.476837	-0.357579	0.263782	-0.942439	-0.275540	0.135904	-0.501926	-0.250391	0.819591	-0.116814	0	0
1147	7.175952	-0.141710	-3.340654	-0.472261	-0.215777	0.353319	-0.944462	-0.270856	0.137487	-0.500918	-0.245341	0.822102	-0.114182	0	0
1148	7.060672	-0.398336	-3.492605	-0.444468	0.005280	0.411672	-0.944098	-0.266668	0.136756	-0.501594	-0.239686	0.823572	-0.112619	0	0
1149	7.795569	-0.287059	-3.857527	-0.392573	0.214995	0.415278	-0.948298	-0.261728	0.130890	-0.503830	-0.234017	0.823923	-0.111993	0	0
1150	8.672581	-0.113278	-4.256342	-0.360052	0.436053	0.446397	-0.950421	-0.255796	0.121676	-0.507774	-0.227996	0.823146	-0.112312	0	0
1151	10.057697	-0.064462	-4.645988	-0.420151	0.570479	0.407829	-0.951424	-0.249833	0.111464	-0.512955	-0.221822	0.821630	-0.112235	0	0
1152	10.436147	0.147258	-4.719147	-0.351783	0.396272	0.347797	-0.955385	-0.244906	0.099944	-0.516612	-0.216677	0.820740	-0.112023	0	0
1153	9.940719	0.163723	-4.601478	-0.269260	0.103680	0.246472	-0.956460	-0.240667	0.095699	-0.517770	-0.213109	0.821039	-0.111326	0	0
1154	9.458990	0.196046	-4.588083	-0.313173	-0.081100	0.196114	-0.958482	-0.239171	0.092140	-0.517572	-0.209929	0.822213	-0.109613	0	0
1155	8.307134	0.111585	-4.555219	-0.336113	-0.114459	0.196772	-0.960197	-0.235697	0.094916	-0.517120	-0.206659	0.823585	-0.107643	0	0
1156	7.791894	-0.095266	-4.411695	-0.291691	-0.098941	0.179256	-0.959672	-0.233091	0.094226	-0.516733	-0.203744	0.824769	-0.105979	0	0
1157	7.411012	-0.297174	-4.345627	-0.291581	-0.008475	0.173490	-0.960841	-0.230323	0.093703	-0.517073	-0.200776	0.825476	-0.104470	0	0
1158	7.512588	-0.279026	-4.305829	-0.192361	0.114396	0.177185	-0.962017	-0.228303	0.090875	-0.518239	-0.198164	0.825430	-0.104045	0	0
1159	7.888179	-0.173819	-4.391653	-0.095604	0.236916	0.157089	-0.962946	-0.225556	0.084840	-0.520219	-0.196086	0.824615	-0.104557	0	0
1160	8.335948	-0.146974	-4.458948	-0.031619	0.286972	0.149895	-0.962490	-0.222018	0.076864	-0.522510	-0.194347	0.823438	-0.105654	0	0
1161	8.600410	-0.259993	-4.488899	0.017896	0.249848	0.122562	-0.965084	-0.219670	0.073646	-0.524402	-0.193127	0.822354	-0.106947	0	0
1162	8.734242	-0.249253	-4.636346	0.002562	0.168394	0.069470	-0.964845	-0.219153	0.068873	-0.525729	-0.192353	0.821593	-0.107674	0	0
1163	8.696791	-0.214325	-4.509114	-0.015461	0.061705	0.021893	-0.965712	-0.218757	0.066928	-0.526242	-0.191984	0.821334	-0.107803	0	0
1164	8.582334	-0.300981	-4.316992	0.027274	-0.035822	-0.012770	-0.965596	-0.217554	0.065731	-0.525931	-0.192234	0.821461	-0.107907	0	0
1165	8.511129	-0.341393	-4.160004	0.095446	-0.108009	-0.056583	-0.964998	-0.219612	0.066586	-0.524921	-0.193274	0.821824	-0.108210	0	0
1166	8.569185	-0.303171	-4.147433	0.145012	-0.130327	-0.116991	-0.964838	-0.220255	0.067957	-0.523717	-0.195100	0.822115	-0.108551	0	0
1167	8.704106	-0.187699	-4.509214	0.123894	-0.103869	-0.157410	-0.964493	-0.223012	0.071454	-0.522790	-0.197111	0.822223	-0.108570	0	0
1168	8.758245	-0.039505	-4.737325	0.075057	-0.086248	-0.172185	-0.964729	-0.225929	0.072545	-0.522141	-0.198976	0.822243	-0.108133	0	0
1169	8.623957	-0.107984	-4.624054	0.047350	-0.133979	-0.142838	-0.964407	-0.227623	0.074837	-0.521098	-0.200498	0.822614	-0.107537	0	0
1170	8.477766	-0.235168	-4.467242	0.068010	-0.192690	-0.117060	-0.962949	-0.229648	0.077663	-0.519523	-0.201984	0.823301	-0.107116	0	0
1171	8.599660	-0.231851	-4.597383	0.119621	-0.201043	-0.102241	-0.962913	-0.230386	0.081007	-0.517733	-0.203616	0.824016	-0.107194	0	0
1172	8.795856	-0.150321	-4.811918	0.179950	-0.204735	-0.103903	-0.961875	-0.232153	0.084559	-0.515811	-0.205585	0.824661	-0.107737	0	0
1173	9.198322	-0.227110	-5.083508	0.181701	-0.155297	-0.113086	-0.961562	-0.232867	0.087336	-0.514275	-0.207574	0.825040	-0.108366	0	0
1174	9.727544	-0.082942	-5.261780	0.131959	-0.060736	-0.135221	-0.960670	-0.234475	0.090618	-0.513668	-0.209397	0.824921	-0.108649	0	0
1175	10.388548	0.125689	-5.253739	0.058492	0.025171	-0.118804	-0.961508	-0.236231	0.088680	-0.513880	-0.210601	0.824487	-0.108608	0	0
1176	10.200261	0.436274	-4.807475	0.064202	-0.142502	-0.056106	-0.960219	-0.237557	0.089008	-0.512652	-0.211511	0.825024	-0.108565	0	0
1177	9.739326	0.407272	-4.573035	0.027800	-0.322637	-0.030296	-0.959744	-0.238398	0.094319	-0.509961	-0.212203	0.826588	-0.107992	0	0
1178	8.897503	0.694117	-4.182195	0.103613	-0.372765	-0.061392	-0.958586	-0.236998	0.100469	-0.506745	-0.213602	0.828234	-0.107759	0	0
1179	7.928528	0.843623	-3.971070	0.184571	-0.343355	-0.114683	-0.958808	-0.238005	0.106482	-0.503626	-0.215808	0.829531	-0.108006	0	0
1180	7.243903	0.977144	-3.442181	0.234949	-0.304443	-0.217528	-0.960151	-0.239174	0.113202	-0.500847	-0.219084	0.830328	-0.108216	0	0
1181	7.077158	1.294466	-3.327596	0.265057	-0.103137	-0.307693	-0.955396	-0.243673	0.118667	-0.499739	-0.223030	0.829884	-0.108679	0	0
1182	7.920032	1.500217	-4.101737	0.180337	0.247584	-0.330245	-0.953663	-0.248971	0.115070	-0.501768	-0.226364	0.827700	-0.109092	0	0
1183	8.953803	1.614123	-4.458496	0.108311	0.537164	-0.315930	-0.952804	-0.253832	0.108685	-0.506305	-0.228891	0.824162	-0.109640	0	0
1184	10.205139	1.661865	-4.698218	0.133234	0.618201	-0.281783	-0.949761	-0.257245	0.095448	-0.511414	-0.231167	0.820216	-0.110740	0	0
1185	10.666283	1.573431	-4.856137	0.361602	0.461989	-0.280088	-0.948490	-0.262308	0.087209	-0.514669	-0.234760	0.816795	-0.113358	0	0
1186	10.159018	1.149914	-4.835096	0.411669	0.257556	-0.236720	-0.949194	-0.264161	0.084275	-0.516090	-0.238478	0.814429	-0.116121	0	0
1187	9.463152	0.929535	-4.672828	0.391166	0.056033	-0.162300	-0.949452	-0.266946	0.082691	-0.515799	-0.241716	0.813299	-0.118618	0	0
1188	8.355421	0.697114	-4.480743	0.405592	-0.146058	-0.081480	-0.948571	-0.267295	0.086616	-0.513745	-0.244603	0.813361	-0.121159	0	0
1189	7.774492	0.594261	-4.462104	0.271310	-0.178425	-0.105692	-0.947097	-0.267819	0.093914	-0.511756	-0.247037	0.813694	-0.122399	0	0
1190	7.538639	0.927120	-4.564640	0.189523	-0.095082	-0.126172	-0.945380	-0.267990	0.096853	-0.510689	-0.249111	0.813629	-0.123077	0	0
1191	7.592246	1.047655	-4.539289	0.111916	0.056631	-0.134791	-0.944942	-0.269405	0.096337	-0.511034	-0.250679	0.812874	-0.123448	0	0
1192	8.045249	1.171298	-4.594071	0.052405	0.216979	-0.117610	-0.944661	-0.271394	0.092961	-0.512832	-0.251596	0.811399	-0.123833	0	0
1193	8.508708	1.332467	-4.559628	0.082160	0.259378	-0.102808	-0.943838	-0.272995	0.087345	-0.514851	-0.252503	0.809715	-0.124626	0	0
1194	8.471004	1.219057	-4.401953	-0.001137	0.163189	-0.060631	-0.944997	-0.273329	0.082815	-0.516272	-0.252746	0.808717	-0.124733	0	0
1195	8.333714	1.235915	-3.780767	-0.088096	0.011274	-0.011017	-0.943321	-0.273257	0.080826	-0.516595	-0.252344	0.808751	-0.123988	0	0
1196	8.156241	1.363211	-3.415812	-0.191701	-0.153136	0.033081	-0.942484	-0.271889	0.081892	-0.515820	-0.251237	0.809856	-0.122239	0	0
1197	8.036086	1.597633	-3.472592	-0.257797	-0.270555	0.106556	-0.942904	-0.271639	0.082759	-0.514139	-0.249353	0.811838	-0.120010	0	0
1198	8.413116	1.679453	-3.983743	-0.303367	-0.304388	0.184596	-0.943203	-0.267561	0.087396	-0.512219	-0.246620	0.814214	-0.117753	0	0
1199	8.587432	1.631531	-4.478497	-0.270909	-0.293251	0.198420	-0.944038	-0.265224	0.092634	-0.510256	-0.243945	0.816526	-0.115820	0	0
1200	9.281220	1.581696	-5.103802	-0.207903	-0.176152	0.180130	-0.944072	-0.261053	0.095297	-0.509136	-0.241580	0.818095	-0.114628	0	0
1201	10.008190	1.372979	-5.113026	-0.195308	0.037095	0.218478	-0.945975	-0.257042	0.093023	-0.509653	-0.238745	0.818664	-0.114205	0	0
1202	9.328667	0.515067	-4.438617	0.046001	-0.117901	0.084958	-0.943590	-0.254616	0.095411	-0.508503	-0.238381	0.819409	-0.114749	0	0
1203	9.080936	0.416692	-4.026612	0.269172	-0.308474	-0.035480	-0.944719	-0.252736	0.098365	-0.505367	-0.240381	0.820587	-0.116013	0	0
1204	9.575502	-0.113569	-4.348082	0.179369	-0.190543	0.046749	-0.944143	-0.250427	0.103730	-0.503339	-0.241083	0.821447	-0.117277	0	0
1205	9.747515	-0.517753	-4.678406	0.090317	0.022101	0.114097	-0.943020	-0.249621	0.104475	-0.503167	-0.240557	0.821512	-0.118630	0	0
1206	9.370947	-0.654718	-4.394685	0.077649	0.068302	0.218505	-0.943512	-0.244441	0.104239	-0.503303	-0.239035	0.821594	-0.120549	0	0
1207	9.166946	-0.839388	-3.900337	-0.078276	-0.029966	0.282527	-0.945269	-0.239535	0.104138	-0.502903	-0.236330	0.822517	-0.121252	0	0
1208	8.953676	-0.695372	-3.497703	-0.136214	-0.088289	0.382513	-0.945891	-0.233885	0.106051	-0.502053	-0.232568	0.824017	-0.121863	0	0
1209	8.684281	-0.706510	-3.429730	-0.201805	-0.012363	0.454692	-0.949152	-0.223639	0.102767	-0.501867	-0.227786	0.825376	-0.122463	0	0
1210	8.643085	-0.691858	-3.775919	-0.326123	0.150825	0.441325	-0.951238	-0.217656	0.098358	-0.503329	-0.222279	0.826005	-0.122342	0	0
1211	9.045506	-0.422233	-4.199839	-0.369721	0.289684	0.370486	-0.950503	-0.211186	0.094800	-0.506091	-0.216960	0.825809	-0.121814	0	0
1212	9.670060	-0.203734	-4.545443	-0.408845	0.335482	0.270484	-0.951185	-0.206250	0.087911	-0.509432	-0.212210	0.825175	-0.120551	0	0
1213	9.887051	-0.012123	-4.301101	-0.373876	0.181043	0.157107	-0.952251	-0.203658	0.082150	-0.511537	-0.208746	0.825028	-0.118673	0	0
1214	9.616072	0.043606	-4.155338	-0.317149	-0.020282	0.040044	-0.952156	-0.202595	0.077978	-0.512004	-0.206775	0.825582	-0.116232	0	0
1215	9.150360	0.117001	-3.958699	-0.323634	-0.123342	-0.055317	-0.953295	-0.201720	0.078044	-0.511731	-0.205672	0.826469	-0.113049	0	0
1216	8.443048	-0.134292	-4.016011	-0.277517	-0.085492	-0.046312	-0.952726	-0.200431	0.080803	-0.511669	-0.204686	0.827116	-0.110353	0	0
1217	8.053882	-0.529420	-4.004033	-0.237722	-0.055325	0.000363	-0.951580	-0.201347	0.081582	-0.511712	-0.203478	0.827657	-0.108309	0	0
1218	7.870210	-0.795473	-3.960251	-0.210064	-0.021086	0.072767	-0.951598	-0.199652	0.082112	-0.511907	-0.201787	0.828132	-0.106915	0	0
1219	7.966535	-0.896045	-3.925862	-0.025111	0.061000	0.139068	-0.950921	-0.198572	0.080337	-0.512332	-0.200386	0.828122	-0.107587	0	0
1220	8.267083	-0.933609	-3.995318	0.098605	0.150803	0.172257	-0.953372	-0.195437	0.078578	-0.513218	-0.199267	0.827579	-0.109605	0	0
1221	8.625611	-0.910866	-4.071380	0.151848	0.207749	0.173268	-0.951042	-0.191367	0.076691	-0.514463	-0.198320	0.826682	-0.112222	0	0
1222	8.933797	-0.893098	-4.111774	0.090355	0.217921	0.130075	-0.951956	-0.187915	0.073808	-0.515959	-0.197428	0.825708	-0.114085	0	0
1223	9.154251	-0.794947	-4.312616	0.001788	0.179383	0.071298	-0.952129	-0.187726	0.070008	-0.517377	-0.196572	0.824913	-0.114891	0	0
1224	9.389432	-0.648591	-4.499201	-0.069674	0.145824	0.036415	-0.950361	-0.184722	0.066647	-0.518696	-0.195705	0.824302	-0.114806	0	0
1225	9.336192	-0.608794	-4.545259	-0.094535	0.107563	-0.000282	-0.951245	-0.183427	0.063912	-0.519791	-0.195018	0.823844	-0.114312	0	0
1226	9.057691	-0.540306	-4.442610	-0.066334	0.038487	-0.033197	-0.950240	-0.184735	0.063962	-0.520297	-0.194864	0.823647	-0.113683	0	0
1227	8.803506	-0.572373	-4.269062	-0.074829	-0.035788	-0.069854	-0.950083	-0.185494	0.064760	-0.520252	-0.195011	0.823774	-0.112717	0	0
1228	8.613700	-0.511027	-4.222917	-0.067720	-0.054857	-0.075345	-0.949080	-0.186795	0.064669	-0.520039	-0.195302	0.823981	-0.111676	0	0
1229	8.496333	-0.455330	-4.155362	-0.030922	-0.064746	-0.066096	-0.949050	-0.188824	0.065107	-0.519665	-0.195674	0.824215	-0.111041	0	0
1230	8.409474	-0.461840	-4.166649	-0.021700	-0.074213	-0.062413	-0.948483	-0.187793	0.067285	-0.519187	-0.196120	0.824495	-0.110407	0	0
1231	8.427861	-0.536026	-4.249946	0.016433	-0.081026	-0.073350	-0.947600	-0.189346	0.069440	-0.518593	-0.196811	0.824745	-0.110100	0	0
1232	8.442325	-0.499553	-4.264742	0.072316	-0.112641	-0.101626	-0.948123	-0.190633	0.072472	-0.517656	-0.198110	0.825041	-0.109963	0	0
1233	8.632671	-0.608867	-4.531027	0.132063	-0.118649	-0.126259	-0.946125	-0.191202	0.074677	-0.516580	-0.199873	0.825250	-0.110268	0	0
1234	8.885959	-0.553279	-4.829992	0.134849	-0.068418	-0.164816	-0.944358	-0.196429	0.075464	-0.515949	-0.201967	0.825116	-0.110409	0	0
1235	9.063907	-0.485607	-4.906254	0.168623	-0.103284	-0.198597	-0.945164	-0.197583	0.078790	-0.515001	-0.204493	0.825050	-0.110677	0	0
1236	9.179851	-0.335700	-4.933767	0.164670	-0.143373	-0.204914	-0.942862	-0.200001	0.080594	-0.513729	-0.207150	0.825177	-0.110701	0	0
1237	8.835242	-0.252048	-4.661880	0.196989	-0.210992	-0.185527	-0.941630	-0.205127	0.085347	-0.511811	-0.209826	0.825645	-0.111052	0	0
1238	8.605195	-0.342893	-4.458217	0.127087	-0.262091	-0.159950	-0.939876	-0.206572	0.090890	-0.509577	-0.212050	0.826499	-0.110748	0	0
1239	8.495038	-0.050632	-4.493255	0.088310	-0.203877	-0.177529	-0.939810	-0.209740	0.094082	-0.507930	-0.214091	0.827052	-0.110261	0	0
1240	8.612020	0.379703	-4.816080	0.111345	-0.085599	-0.216124	-0.938040	-0.214593	0.096022	-0.507243	-0.216500	0.826892	-0.109916	0	0
1241	8.783900	0.733194	-4.863682	0.147819	0.034889	-0.230831	-0.937439	-0.216672	0.097299	-0.507492	-0.219021	0.826043	-0.110159	0	0
1242	8.964061	0.918942	-4.704957	0.218673	0.106141	-0.255505	-0.934280	-0.221021	0.097279	-0.508191	-0.222085	0.824693	-0.110916	0	0
1243	9.001481	0.955479	-4.556360	0.288298	0.126477	-0.322366	-0.931973	-0.226125	0.095385	-0.508975	-0.225972	0.822999	-0.112045	0	0
1244	8.674994	1.039259	-4.123314	0.414745	0.112914	-0.380867	-0.931615	-0.232799	0.093976	-0.509408	-0.231049	0.821080	-0.113789	0	0
1245	8.445655	1.020342	-3.858822	0.446233	0.104863	-0.434057	-0.928151	-0.238745	0.094278	-0.509752	-0.236671	0.819011	-0.115586	0	0
1246	8.239923	1.182598	-3.734129	0.433159	0.131511	-0.480019	-0.925781	-0.246201	0.096473	-0.510370	-0.242616	0.816681	-0.117012	0	0
1247	8.393786	1.426027	-3.883223	0.410745	0.223142	-0.470963	-0.924041	-0.251676	0.093572	-0.511767	-0.248205	0.813894	-0.118598	0	0
1248	8.968749	1.452195	-4.327260	0.344289	0.333742	-0.436284	-0.923401	-0.259150	0.090839	-0.514158	-0.253078	0.810673	-0.120009	0	0
1249	9.432195	1.233986	-4.754227	0.332475	0.391085	-0.406984	-0.917987	-0.265382	0.087573	-0.516994	-0.257530	0.807210	-0.121687	0	0
1250	9.740271	1.117801	-4.752013	0.338316	0.294073	-0.384747	-0.917935	-0.272178	0.082911	-0.518978	-0.261986	0.804268	-0.123202	0	0
1251	9.441424	1.134636	-4.764882	0.261972	0.070836	-0.343312	-0.916611	-0.277159	0.081739	-0.519309	-0.265938	0.802664	-0.123795	0	0
1252	9.040086	1.164871	-4.638564	0.452487	-0.077099	-0.250108	-0.914830	-0.282339	0.084506	-0.517811	-0.270350	0.801824	-0.125938	0	0
1253	8.284988	0.874183	-4.626713	0.313889	-0.122688	-0.160598	-0.912782	-0.285048	0.089403	-0.516205	-0.273341	0.801620	-0.127367	0	0
1254	7.774858	0.957029	-4.568448	0.236753	-0.111784	-0.171875	-0.911300	-0.288007	0.093724	-0.514900	-0.276047	0.801417	-0.128091	0	0
1255	7.545096	1.260800	-4.495073	0.199749	-0.043320	-0.192241	-0.912070	-0.292679	0.095699	-0.514268	-0.278603	0.800848	-0.128647	0	0
1256	7.680402	1.471398	-4.537407	0.141845	0.038706	-0.174987	-0.909668	-0.292477	0.096678	-0.514429	-0.280645	0.799974	-0.129008	0	0
1257	8.011147	1.555777	-4.493671	0.182754	0.116787	-0.157509	-0.908398	-0.293693	0.094753	-0.515070	-0.282636	0.798692	-0.130039	0	0
1258	8.432593	1.584926	-4.538228	0.248527	0.152100	-0.164681	-0.908076	-0.297372	0.093673	-0.515816	-0.284994	0.797112	-0.131623	0	0
1259	8.714983	1.762613	-4.554876	0.249659	0.153680	-0.190282	-0.906082	-0.299906	0.092083	-0.516591	-0.287545	0.795446	-0.133108	0	0
1260	8.730782	1.747291	-4.686002	0.283602	0.125420	-0.149801	-0.904073	-0.302651	0.091892	-0.516991	-0.289997	0.793981	-0.134969	0	0
1261	8.589917	1.562409	-4.749572	0.247304	0.023036	-0.129585	-0.901930	-0.304569	0.092317	-0.516640	-0.292231	0.793153	-0.136355	0	0
1262	8.416683	1.536351	-4.704616	0.200296	-0.057783	-0.100227	-0.901342	-0.305246	0.094247	-0.515753	-0.294101	0.792880	-0.137275	0	0
1263	8.186715	1.620975	-4.565029	0.230762	-0.110467	-0.083599	-0.900607	-0.305695	0.097319	-0.514316	-0.296072	0.792891	-0.138360	0	0
1264	8.106091	1.633907	-4.402510	0.285667	-0.140568	-0.044916	-0.901125	-0.306752	0.101496	-0.512437	-0.298053	0.793079	-0.139996	0	0
1265	8.120957	1.684309	-4.371336	0.326496	-0.121632	-0.024667	-0.898578	-0.305778	0.104216	-0.510531	-0.300066	0.793176	-0.142095	0	0
1266	8.114986	1.659528	-4.508955	0.372996	-0.116027	0.002932	-0.897560	-0.304912	0.109628	-0.508505	-0.302072	0.793238	-0.144737	0	0
1267	8.165969	1.460269	-4.686074	0.399032	-0.139154	0.019509	-0.897822	-0.303700	0.114226	-0.506158	-0.304129	0.793431	-0.147566	0	0
1268	8.335092	1.279570	-4.862659	0.410236	-0.152518	0.027812	-0.897806	-0.301934	0.119139	-0.503676	-0.306169	0.793673	-0.150514	0	0
1269	8.984451	1.232569	-5.314786	0.437269	-0.064765	0.070972	-0.896089	-0.300643	0.124429	-0.501702	-0.307894	0.793564	-0.154117	0	0
1270	9.991478	0.995186	-5.863656	0.458638	0.186128	0.158866	-0.895316	-0.295591	0.123466	-0.501536	-0.308607	0.792399	-0.159144	0	0
1271	10.226162	0.631584	-5.278185	0.607276	0.138445	0.179429	-0.896628	-0.291876	0.124134	-0.500451	-0.309998	0.791292	-0.165250	0	0
1272	9.782539	0.329197	-4.560668	0.669639	-0.110023	0.141283	-0.897501	-0.287734	0.127650	-0.497280	-0.312367	0.791153	-0.170929	0	0
1273	9.889772	0.272676	-4.381471	0.685023	-0.242615	0.079150	-0.896496	-0.284141	0.135916	-0.493062	-0.315542	0.791431	-0.175956	0	0
1274	9.778640	0.356891	-4.454061	0.515122	-0.260845	0.021945	-0.896664	-0.279472	0.140164	-0.489347	-0.318319	0.791867	-0.179331	0	0
1275	9.329065	0.426565	-4.349837	0.367002	-0.232766	-0.011506	-0.896045	-0.279799	0.146636	-0.486343	-0.320606	0.792319	-0.181418	0	0
1276	8.753378	0.396788	-3.997584	0.281154	-0.251159	-0.072326	-0.894452	-0.279140	0.153159	-0.483600	-0.322962	0.792791	-0.182506	0	0
1277	8.264402	0.312802	-3.627188	0.238412	-0.234909	-0.098238	-0.894116	-0.280122	0.158462	-0.481139	-0.325303	0.793184	-0.183146	0	0
1278	7.801732	0.221662	-3.279562	0.279064	-0.169413	-0.089194	-0.892106	-0.280625	0.162225	-0.479069	-0.327622	0.793193	-0.184395	0	0
1279	7.517365	0.021286	-3.197770	0.283533	-0.052739	-0.071114	-0.892644	-0.280503	0.165769	-0.477851	-0.329617	0.792698	-0.186124	0	0
1280	7.798345	-0.248014	-3.516797	0.203312	0.104298	-0.043987	-0.891806	-0.280467	0.164775	-0.478108	-0.330703	0.791673	-0.187886	0	0
1281	8.526227	-0.306029	-4.092705	0.188632	0.308496	-0.068066	-0.890538	-0.280609	0.164330	-0.480055	-0.331533	0.789622	-0.190077	0	0
1282	9.356987	-0.304273	-4.478834	0.222076	0.470521	-0.066252	-0.890618	-0.278554	0.157538	-0.483173	-0.332187	0.786709	-0.193090	0	0
1283	10.277236	-0.137199	-4.582209	0.200452	0.470013	-0.053219	-0.891497	-0.280204	0.150522	-0.486310	-0.332627	0.783870	-0.195983	0	0
1284	10.429487	0.268941	-4.387187	0.204425	0.238772	-0.049982	-0.892418	-0.279490	0.142100	-0.487618	-0.333498	0.782141	-0.198150	0	0
1285	10.021249	0.520601	-4.312308	0.261043	0.008485	-0.098181	-0.891533	-0.281057	0.144537	-0.487018	-0.335482	0.781256	-0.199760	0	0
1286	9.495730	0.424692	-4.298111	0.194333	-0.110829	-0.118439	-0.889818	-0.281608	0.146463	-0.485755	-0.337535	0.781008	-0.200347	0	0
1287	8.761793	0.388426	-4.461721	0.132444	-0.113841	-0.175618	-0.890902	-0.282914	0.150064	-0.484782	-0.339740	0.780704	-0.200161	0	0
1288	8.224664	0.475440	-4.158458	0.181619	-0.092401	-0.184827	-0.889612	-0.284377	0.150243	-0.483834	-0.342198	0.780162	-0.200381	0	0
1289	8.001810	0.366853	-4.261943	0.271969	0.015982	-0.170213	-0.886561	-0.289182	0.153728	-0.483377	-0.344772	0.778959	-0.201747	0	0
1290	8.049812	0.347334	-4.278358	0.443954	0.133632	-0.113169	-0.885579	-0.287973	0.155065	-0.483127	-0.347497	0.777014	-0.205142	0	0
1291	8.299574	0.171430	-4.313000	0.587409	0.235391	-0.096510	-0.886426	-0.288354	0.154343	-0.483113	-0.350561	0.774326	-0.210066	0	0
1292	8.499401	0.102028	-4.306433	0.642299	0.239004	-0.097294	-0.885458	-0.287993	0.152520	-0.482924	-0.353866	0.771464	-0.215420	0	0
1293	8.730126	-0.025384	-4.330385	0.639999	0.189239	-0.110953	-0.884343	-0.287404	0.151840	-0.482356	-0.357363	0.768768	-0.220499	0	0
1294	8.891991	-0.134571	-4.230870	0.658393	0.125540	-0.170437	-0.884634	-0.286284	0.152478	-0.481355	-0.361514	0.766089	-0.225194	0	0
1295	8.789908	-0.009693	-4.086142	0.611486	0.035598	-0.204333	-0.882643	-0.286941	0.153548	-0.479877	-0.365899	0.763793	-0.229035	0	0
1296	8.694486	-0.032647	-3.952288	0.649406	-0.062510	-0.213298	-0.880738	-0.289770	0.158014	-0.477521	-0.370735	0.761811	-0.232754	0	0
1297	8.748797	-0.192070	-4.027822	0.667501	-0.076841	-0.220598	-0.879712	-0.290013	0.162651	-0.474974	-0.375734	0.759793	-0.236514	0	0
1298	8.753402	-0.267336	-4.023654	0.681525	-0.083806	-0.243510	-0.877668	-0.292436	0.167565	-0.472360	-0.380963	0.757650	-0.240230	0	0
1299	8.835855	-0.386585	-4.215920	0.694681	-0.099130	-0.264572	-0.876193	-0.294292	0.172802	-0.469598	-0.386435	0.755425	-0.243883	0	0
1300	8.882432	-0.462146	-4.392068	0.656839	-0.142638	-0.273760	-0.874432	-0.295909	0.178899	-0.466658	-0.391879	0.753422	-0.247017	0	0
1301	8.708680	-0.440957	-4.433741	0.609265	-0.253658	-0.262701	-0.872408	-0.295563	0.185823	-0.463010	-0.397275	0.752057	-0.249408	0	0
1302	8.735351	-0.468261	-4.401100	0.615081	-0.324786	-0.243304	-0.870747	-0.299404	0.193477	-0.458739	-0.402703	0.751049	-0.251623	0	0
1303	8.833313	-0.509644	-4.801168	0.563251	-0.334262	-0.266327	-0.868278	-0.299196	0.203072	-0.454632	-0.408074	0.750080	-0.253308	0	0
1304	9.209829	-0.334243	-5.417970	0.503319	-0.228921	-0.329832	-0.865915	-0.303163	0.210146	-0.451707	-0.413364	0.748491	-0.254662	0	0
1305	9.178246	0.037834	-5.298421	0.546164	-0.216822	-0.334297	-0.863008	-0.305567	0.217313	-0.448677	-0.418836	0.746689	-0.256361	0	0
1306	8.769377	0.060251	-4.587333	0.660478	-0.327746	-0.288082	-0.858712	-0.307065	0.223111	-0.444208	-0.424730	0.745246	-0.258635	0	0
1307	8.545793	0.198199	-4.268893	0.539174	-0.346506	-0.339690	-0.854940	-0.309591	0.232523	-0.440213	-0.430501	0.743938	-0.259689	0	0
1308	8.435695	0.704986	-4.387075	0.508325	-0.196711	-0.411504	-0.852002	-0.314554	0.239247	-0.437638	-0.436259	0.741702	-0.260824	0	0
1309	8.415909	1.023081	-4.587160	0.529824	0.013487	-0.448458	-0.847118	-0.319387	0.242712	-0.436595	-0.441821	0.738297	-0.262862	0	0
1310	8.494984	0.921536	-4.291263	0.599842	0.040364	-0.501574	-0.845381	-0.322191	0.243792	-0.435570	-0.447971	0.734320	-0.265283	0	0
1311	8.414417	0.783150	-4.057268	0.617855	0.047827	-0.582331	-0.842320	-0.327589	0.247663	-0.434693	-0.454760	0.729847	-0.267505	0	0
1312	8.645638	0.893893	-4.118333	0.592256	0.058082	-0.582330	-0.837860	-0.332674	0.250552	-0.433989	-0.461359	0.725353	-0.269563	0	0
1313	8.817110	1.032789	-4.437850	0.644981	0.141470	-0.499727	-0.834971	-0.336822	0.252384	-0.433384	-0.467351	0.720679	-0.272732	0	0
1314	8.948644	0.945113	-4.839476	0.673365	0.205469	-0.368559	-0.834052	-0.340969	0.254800	-0.432729	-0.472304	0.716219	-0.276956	0	0
1315	9.138217	0.744471	-5.166714	0.608288	0.212897	-0.272354	-0.831508	-0.341042	0.255477	-0.432133	-0.476255	0.712320	-0.281144	0	0
1316	9.138172	0.686014	-5.147769	0.539202	0.100987	-0.244792	-0.831347	-0.341556	0.257138	-0.430991	-0.479974	0.709213	-0.284410	0	0
1317	8.946297	0.702881	-5.039035	0.475165	-0.004478	-0.233774	-0.830190	-0.342269	0.259625	-0.429343	-0.483659	0.706762	-0.286752	0	0
1318	8.509296	0.722773	-4.846234	0.409343	-0.061037	-0.225641	-0.827326	-0.343492	0.263194	-0.427599	-0.487121	0.704773	-0.288386	0	0
1319	8.108247	0.789087	-4.697953	0.324842	-0.057410	-0.237813	-0.825321	-0.343831	0.266544	-0.426296	-0.490325	0.702933	-0.289375	0	0
1320	7.862332	0.842272	-4.736719	0.301036	-0.005501	-0.243495	-0.824153	-0.346333	0.267506	-0.425509	-0.493268	0.700912	-0.290430	0	0
1321	7.719520	0.924888	-4.854028	0.266597	0.047546	-0.236328	-0.822283	-0.348166	0.269210	-0.425207	-0.495901	0.698785	-0.291515	0	0
1322	7.777932	0.996633	-4.809851	0.285271	0.141077	-0.230909	-0.823379	-0.350328	0.269792	-0.425467	-0.498267	0.696217	-0.293241	0	0
1323	7.980390	1.004875	-4.807706	0.201089	0.172884	-0.234748	-0.821133	-0.351095	0.267180	-0.426345	-0.500235	0.693740	-0.294481	0	0
1324	8.196682	0.984838	-4.873897	0.117328	0.157469	-0.218328	-0.819150	-0.353559	0.264182	-0.427512	-0.501734	0.691645	-0.295165	0	0
1325	8.298942	0.904230	-4.704334	0.023430	0.077147	-0.163314	-0.819165	-0.353204	0.262792	-0.428396	-0.502729	0.690451	-0.294989	0	0
1326	8.277916	1.001466	-4.350256	-0.081038	0.001359	-0.091803	-0.817172	-0.355731	0.261061	-0.429103	-0.502964	0.690237	-0.294059	0	0
1327	8.325880	1.304638	-4.197900	-0.156357	-0.042743	-0.027584	-0.818015	-0.356004	0.261052	-0.429661	-0.502604	0.690765	-0.292616	0	0
1328	8.592253	1.441253	-4.397792	-0.194909	-0.046828	0.106389	-0.820000	-0.355116	0.261127	-0.430023	-0.501125	0.692081	-0.291510	0	0
1329	8.979328	1.319857	-4.770547	-0.226072	-0.019028	0.168733	-0.819220	-0.352621	0.256755	-0.430517	-0.499036	0.693689	-0.290540	0	0
1330	9.209436	1.232548	-4.890833	-0.248728	-0.054315	0.144920	-0.819240	-0.351708	0.255682	-0.430977	-0.497072	0.695378	-0.289185	0	0
1331	9.876433	1.220666	-5.258850	-0.272291	0.017731	0.144893	-0.821522	-0.350733	0.254070	-0.432019	-0.494838	0.696830	-0.287964	0	0
1332	9.663102	0.785392	-5.239216	-0.184681	-0.029892	0.104648	-0.822963	-0.349737	0.251745	-0.432440	-0.493353	0.698018	-0.287000	0	0
1333	9.154597	0.399549	-4.773440	-0.094412	-0.147690	0.035114	-0.825947	-0.347439	0.252623	-0.431761	-0.493124	0.699123	-0.285724	0	0
1334	8.805255	0.187968	-4.365620	-0.087396	-0.207335	0.029618	-0.824948	-0.346463	0.255782	-0.430675	-0.493087	0.700424	-0.284236	0	0
1335	8.602358	-0.131696	-4.292483	-0.260988	-0.101238	0.095079	-0.825094	-0.345638	0.256541	-0.430971	-0.491580	0.702089	-0.282283	0	0
1336	8.870434	-0.313369	-4.448620	-0.356502	0.071853	0.131344	-0.823578	-0.344128	0.254502	-0.432870	-0.488877	0.703434	-0.280719	0	0
1337	8.977345	-0.230305	-4.369952	-0.389375	0.170450	0.193557	-0.826052	-0.342058	0.248158	-0.435420	-0.485339	0.704746	-0.279621	0	0
1338	9.051714	-0.185676	-4.121234	-0.459394	0.153679	0.246698	-0.829344	-0.340930	0.243740	-0.438054	-0.481121	0.706558	-0.278219	0	0
1339	9.039718	-0.180125	-3.806740	-0.504294	0.085150	0.286184	-0.831387	-0.339711	0.237055	-0.440281	-0.476631	0.708967	-0.276298	0	0
1340	8.747705	-0.279041	-3.511440	-0.615928	0.053928	0.288697	-0.834881	-0.335312	0.230301	-0.442813	-0.471661	0.711806	-0.273467	0	0
1341	8.188046	-0.170887	-3.325554	-0.757702	0.079998	0.288279	-0.834931	-0.333294	0.227178	-0.446164	-0.465998	0.714869	-0.269714	0	0
1342	7.960029	-0.268403	-3.167904	-0.825623	0.123021	0.310037	-0.838085	-0.333215	0.220716	-0.450051	-0.459717	0.717965	-0.265784	0	0
1343	8.208273	-0.505068	-3.371967	-0.875376	0.223731	0.353832	-0.841005	-0.331008	0.211701	-0.454738	-0.452592	0.720881	-0.262116	0	0
1344	8.850913	-0.596811	-3.739594	-0.820778	0.368756	0.361163	-0.844521	-0.327538	0.200510	-0.460163	-0.445222	0.722966	-0.259514	0	0
1345	9.566826	-0.500545	-4.060425	-0.722634	0.440339	0.363240	-0.849164	-0.323799	0.190052	-0.465626	-0.438072	0.724401	-0.257930	0	0
1346	10.167870	-0.468262	-4.251775	-0.692872	0.396731	0.385521	-0.851824	-0.320268	0.180270	-0.470537	-0.430980	0.726002	-0.256459	0	0
1347	10.277165	-0.439509	-4.463404	-0.703945	0.275019	0.359107	-0.854480	-0.316499	0.171490	-0.474659	-0.424298	0.728032	-0.254244	0	0
1348	9.891940	-0.234905	-4.508050	-0.694158	0.112910	0.296937	-0.856829	-0.313274	0.164934	-0.477681	-0.418484	0.730514	-0.251080	0	0
1349	9.237823	-0.149632	-4.374336	-0.716819	-0.024551	0.285058	-0.858898	-0.308721	0.160436	-0.479801	-0.412982	0.733597	-0.247127	0	0
1350	8.463573	-0.244606	-4.118947	-0.782286	-0.059743	0.304076	-0.863066	-0.304756	0.156909	-0.481859	-0.407041	0.737078	-0.242579	0	0
1351	8.167136	-0.339982	-4.084328	-0.756105	-0.032432	0.322355	-0.863419	-0.301026	0.154038	-0.483928	-0.401041	0.740351	-0.238453	0	0
1352	8.191120	-0.427760	-4.061643	-0.711625	0.058794	0.334216	-0.865460	-0.298488	0.149696	-0.486420	-0.394941	0.743078	-0.235057	0	0
1353	8.402781	-0.482236	-4.089237	-0.601453	0.146567	0.339833	-0.866972	-0.293630	0.144647	-0.489102	-0.389087	0.745098	-0.232851	0	0
1354	8.799702	-0.549725	-4.147999	-0.558916	0.219631	0.349050	-0.870467	-0.289230	0.137892	-0.492123	-0.383139	0.746695	-0.231227	0	0
1355	9.017405	-0.540524	-4.044970	-0.562348	0.178403	0.362008	-0.871989	-0.284847	0.130835	-0.494790	-0.377195	0.748480	-0.229529	0	0
1356	9.077654	-0.555599	-4.037660	-0.553403	0.126996	0.359366	-0.872936	-0.280004	0.125921	-0.497015	-0.371410	0.750471	-0.227647	0	0
1357	9.004143	-0.576661	-3.875628	-0.525188	0.031092	0.329280	-0.874153	-0.274961	0.122857	-0.498470	-0.366195	0.752714	-0.225501	0	0
1358	8.856929	-0.633763	-3.880156	-0.489343	-0.045123	0.308325	-0.878156	-0.271674	0.121406	-0.499241	-0.361478	0.755166	-0.223197	0	0
1359	8.856306	-0.627115	-3.653037	-0.498392	-0.115337	0.250620	-0.878809	-0.265579	0.120098	-0.499635	-0.357289	0.757740	-0.220318	0	0
1360	8.858370	-0.710133	-3.972495	-0.507525	-0.135185	0.182710	-0.879945	-0.264059	0.121616	-0.500036	-0.353609	0.760181	-0.216910	0	0
1361	8.903728	-0.597521	-4.074907	-0.463316	-0.161488	0.127809	-0.878558	-0.262616	0.120987	-0.500195	-0.350603	0.762427	-0.213512	0	0
1362	8.920636	-0.539174	-4.094482	-0.415637	-0.170927	0.098568	-0.879143	-0.260634	0.121681	-0.500156	-0.348084	0.764512	-0.210247	0	0
1363	8.932408	-0.441216	-4.171578	-0.382133	-0.207297	0.089532	-0.878727	-0.259538	0.122593	-0.499740	-0.345855	0.766648	-0.207112	0	0
1364	9.153029	-0.360431	-4.343554	-0.410028	-0.194096	0.071162	-0.878133	-0.260515	0.124786	-0.499537	-0.343618	0.768706	-0.203669	0	0
1365	9.433854	-0.167814	-4.567776	-0.429648	-0.157657	0.017933	-0.879266	-0.259940	0.125115	-0.499791	-0.341585	0.770414	-0.199977	0	0
1366	9.477781	0.130906	-4.623027	-0.465581	-0.152212	-0.025214	-0.877689	-0.261836	0.125264	-0.500274	-0.339708	0.772012	-0.195757	0	0
1367	9.470469	0.400070	-4.437424	-0.481793	-0.236009	-0.039744	-0.877689	-0.261305	0.126145	-0.500191	-0.337996	0.773983	-0.191097	0	0
1368	9.274866	0.473598	-4.212238	-0.559991	-0.307157	-0.048065	-0.877359	-0.263707	0.128252	-0.499809	-0.336100	0.776415	-0.185494	0	0
1369	9.005313	0.426153	-4.149326	-0.665478	-0.300727	-0.059358	-0.875040	-0.267555	0.129967	-0.499839	-0.333718	0.778925	-0.179077	0	0
1370	8.654156	0.412866	-4.058986	-0.618812	-0.251185	-0.029143	-0.874725	-0.268813	0.132145	-0.500009	-0.331255	0.781174	-0.173288	0	0
1371	8.527665	0.147544	-4.099463	-0.558613	-0.237205	-0.004347	-0.874739	-0.267935	0.131777	-0.500037	-0.328835	0.783292	-0.168178	0	0
1372	8.443633	-0.037756	-3.981587	-0.491205	-0.214004	0.050757	-0.874684	-0.270904	0.133851	-0.499905	-0.326294	0.785345	-0.163894	0	0
1373	8.383186	0.044195	-3.732415	-0.366363	-0.225107	0.138196	-0.872579	-0.269018	0.135643	-0.499135	-0.323673	0.787506	-0.161041	0	0
1374	8.232005	0.202706	-3.718482	-0.299210	-0.217175	0.186940	-0.874130	-0.268736	0.136241	-0.498109	-0.321015	0.789669	-0.158931	0	0
1375	8.246081	0.432535	-3.864853	-0.303932	-0.146694	0.209794	-0.876425	-0.265028	0.137342	-0.497624	-0.318004	0.791542	-0.157177	0	0
1376	8.717184	0.699564	-4.131938	-0.387052	-0.052206	0.205951	-0.874462	-0.263268	0.138845	-0.498134	-0.314489	0.793055	-0.154990	0	0
1377	9.119486	0.910862	-4.546571	-0.485222	0.035888	0.186460	-0.875645	-0.260812	0.135903	-0.499684	-0.310463	0.794196	-0.152252	0	0
1378	9.684470	1.033492	-4.764968	-0.573669	0.095105	0.156969	-0.877090	-0.260325	0.132274	-0.501994	-0.306161	0.795066	-0.148791	0	0
1379	10.126755	1.142019	-4.952299	-0.682135	0.069122	0.105525	-0.876867	-0.260514	0.124350	-0.504497	-0.301719	0.796029	-0.144173	0	0
1380	10.047571	1.263945	-4.960620	-0.634533	-0.021680	0.081908	-0.876604	-0.260407	0.122095	-0.506133	-0.297849	0.797283	-0.139483	0	0
1381	9.449284	0.962074	-4.920890	-0.630517	-0.155684	0.072773	-0.875910	-0.259689	0.121850	-0.506690	-0.294222	0.799143	-0.134421	0	0
1382	8.756092	0.770484	-4.736795	-0.690883	-0.229977	0.114803	-0.877765	-0.259007	0.120216	-0.506740	-0.290062	0.801552	-0.128816	0	0
1383	8.135306	0.675739	-4.578931	-0.729032	-0.277364	0.199073	-0.878311	-0.259503	0.121744	-0.506390	-0.285055	0.804442	-0.123234	0	0
1384	7.575952	0.670488	-4.616018	-0.743564	-0.222537	0.266732	-0.879184	-0.257346	0.121887	-0.506395	-0.279373	0.807214	-0.117984	0	0
1385	7.600137	0.609187	-4.578674	-0.811162	-0.117406	0.328824	-0.878952	-0.254409	0.120373	-0.507335	-0.272677	0.809647	-0.112827	0	0
1386	7.830878	0.654917	-4.673962	-0.906728	0.013106	0.368857	-0.880306	-0.250710	0.115532	-0.509495	-0.265027	0.811566	-0.107406	0	0
1387	8.275457	0.961866	-4.649940	-0.933183	0.092435	0.400027	-0.881664	-0.246066	0.111880	-0.512289	-0.256853	0.813110	-0.102166	0	0
1388	8.652380	1.235473	-4.635682	-0.969305	0.098663	0.453295	-0.883363	-0.239352	0.104123	-0.515111	-0.248048	0.814708	-0.096871	0	0
1389	8.771517	1.383993	-4.561874	-0.914621	0.065594	0.449838	-0.884039	-0.234451	0.097938	-0.517476	-0.239539	0.816325	-0.091944	0	0
1390	8.726538	1.368276	-4.451599	-0.920332	0.004246	0.413213	-0.884966	-0.231317	0.092775	-0.519331	-0.231355	0.818090	-0.086595	0	0
1391	8.415355	1.435157	-4.212472	-0.965713	-0.043397	0.363601	-0.887313	-0.226250	0.089582	-0.520892	-0.223337	0.819944	-0.080523	0	0
1392	8.186157	1.598919	-4.007181	-0.937935	-0.108782	0.315111	-0.886521	-0.222763	0.088380	-0.521838	-0.215908	0.821923	-0.074243	0	0
1393	8.164678	1.745728	-3.732474	-0.912374	-0.151454	0.318928	-0.888163	-0.217971	0.084740	-0.522324	-0.208578	0.824034	-0.068115	0	0
1394	8.392053	1.785831	-3.948445	-0.840746	-0.128099	0.326421	-0.889939	-0.211758	0.084298	-0.522803	-0.201523	0.825919	-0.062628	0	0
1395	8.665041	1.848537	-3.885782	-0.796532	-0.167775	0.342243	-0.890677	-0.209303	0.084175	-0.522811	-0.194585	0.827947	-0.057527	0	0
1396	8.712638	1.829048	-4.264501	-0.776188	-0.223562	0.320345	-0.890849	-0.206205	0.085359	-0.522289	-0.187977	0.830142	-0.052365	0	0
1397	8.951516	1.862023	-4.857760	-0.734680	-0.257595	0.335201	-0.892468	-0.200220	0.086596	-0.521359	-0.181446	0.832466	-0.047552	0	0
1398	9.564590	1.764305	-5.306445	-0.691689	-0.104331	0.421398	-0.894366	-0.195175	0.086647	-0.521553	-0.174331	0.834069	-0.043810	0	0
1399	9.538742	1.282183	-5.327945	-0.498622	-0.105948	0.454723	-0.894188	-0.187548	0.085991	-0.521348	-0.167944	0.835607	-0.041853	0	0
1400	9.091979	0.814562	-4.944721	-0.337258	-0.261476	0.412913	-0.895391	-0.180997	0.087260	-0.519572	-0.162799	0.837783	-0.040758	0	0
1401	8.853889	0.503924	-4.442673	-0.143163	-0.359685	0.428042	-0.895978	-0.175290	0.093837	-0.516629	-0.158575	0.840386	-0.041215	0	0
1402	8.737135	0.038365	-4.385787	-0.130381	-0.325713	0.490306	-0.897751	-0.166310	0.098369	-0.513912	-0.153876	0.842876	-0.042150	0	0
1403	8.595869	-0.070205	-4.533385	-0.250412	-0.212139	0.505435	-0.898224	-0.159120	0.103908	-0.512309	-0.148372	0.844827	-0.042337	0	0
1404	8.494894	0.159371	-4.600576	-0.324344	-0.130687	0.470307	-0.900559	-0.153061	0.103885	-0.511502	-0.142762	0.846306	-0.041831	0	0
1405	8.319110	0.385472	-4.370306	-0.342468	-0.053410	0.471071	-0.901483	-0.145971	0.105749	-0.511356	-0.136997	0.847373	-0.041297	0	0
1406	8.214284	0.269491	-4.166659	-0.390060	-0.005110	0.465360	-0.900758	-0.137983	0.103416	-0.511670	-0.131023	0.848172	-0.040378	0	0
1407	8.152460	0.236780	-4.046203	-0.419225	0.039143	0.465217	-0.903250	-0.132098	0.101124	-0.512376	-0.124864	0.848726	-0.039289	0	0
1408	8.171311	0.256901	-4.109579	-0.439373	0.089483	0.424729	-0.905328	-0.124838	0.099902	-0.513532	-0.118936	0.848944	-0.037861	0	0
1409	8.370695	0.209548	-4.479662	-0.435407	0.150264	0.394384	-0.904567	-0.119315	0.098121	-0.515190	-0.113241	0.848782	-0.036407	0	0
1410	8.816185	0.098918	-4.782068	-0.418000	0.211701	0.353100	-0.905797	-0.113666	0.094389	-0.517347	-0.107980	0.848217	-0.034933	0	0
1411	9.252195	0.029541	-5.081434	-0.341936	0.256468	0.248648	-0.905750	-0.110341	0.087957	-0.519822	-0.103956	0.847259	-0.033638	0	0
1412	9.695388	0.038922	-5.110025	-0.279476	0.206245	0.193895	-0.907240	-0.106410	0.084262	-0.521815	-0.100753	0.846464	-0.032504	0	0
1413	9.768063	0.025540	-5.054859	-0.222905	0.086251	0.165768	-0.906874	-0.103433	0.081902	-0.522736	-0.098101	0.846241	-0.031616	0	0
1414	9.262112	-0.083206	-4.997999	-0.189371	-0.028059	0.164970	-0.906755	-0.103038	0.079666	-0.522655	-0.095690	0.846595	-0.030862	0	0
1415	8.756115	-0.250410	-4.922195	-0.224412	-0.101496	0.161211	-0.906334	-0.101311	0.082312	-0.521981	-0.093123	0.847336	-0.029761	0	0
1416	8.149863	-0.264904	-4.788507	-0.279015	-0.115118	0.173840	-0.906937	-0.097362	0.083836	-0.521235	-0.090190	0.848165	-0.028209	0	0
1417	7.760701	-0.217904	-4.652873	-0.265708	-0.046041	0.186528	-0.907662	-0.096575	0.082620	-0.521050	-0.087172	0.848635	-0.026944	0	0
1418	7.725365	-0.248332	-4.535808	-0.237384	0.068550	0.208413	-0.906167	-0.092690	0.081860	-0.521804	-0.084114	0.848507	-0.026089	0	0
1419	7.891984	-0.196467	-4.512716	-0.176272	0.146377	0.228640	-0.907653	-0.088515	0.079027	-0.523152	-0.081148	0.847969	-0.025973	0	0
1420	8.282266	-0.155184	-4.541535	-0.139884	0.178305	0.217742	-0.907988	-0.086350	0.075917	-0.524743	-0.078488	0.847233	-0.026083	0	0
1421	8.638268	-0.156608	-4.622491	-0.128398	0.170243	0.168304	-0.907920	-0.082613	0.072760	-0.526260	-0.076274	0.846494	-0.026080	0	0
1422	8.822552	-0.136207	-4.793501	-0.111233	0.141340	0.128049	-0.907118	-0.080377	0.070773	-0.527531	-0.074531	0.845863	-0.025932	0	0
1423	8.796088	-0.204385	-4.759139	-0.092368	0.064498	0.087819	-0.908287	-0.078398	0.068789	-0.528140	-0.073211	0.845604	-0.025734	0	0
1424	8.643044	-0.259005	-4.584690	-0.053445	-0.034538	0.047643	-0.907870	-0.078900	0.067200	-0.527900	-0.072499	0.845822	-0.025521	0	0
1425	8.546659	-0.277837	-4.576377	0.037271	-0.079387	0.023093	-0.908306	-0.077227	0.068297	-0.527213	-0.072445	0.846241	-0.025978	0	0
1426	8.502928	-0.320807	-4.604007	0.095053	-0.088922	-0.005242	-0.907445	-0.077595	0.069679	-0.526417	-0.072977	0.846668	-0.026702	0	0
1427	8.502784	-0.330311	-4.618556	0.120667	-0.072316	-0.007056	-0.906036	-0.076814	0.070844	-0.525736	-0.073611	0.847003	-0.027717	0	0
1428	8.407143	-0.328494	-4.523180	0.146160	-0.116610	-0.006953	-0.906552	-0.079203	0.072960	-0.524666	-0.074436	0.847557	-0.028845	0	0
1429	8.381752	-0.426057	-4.648471	0.151798	-0.142834	0.000415	-0.906846	-0.078069	0.073316	-0.523359	-0.075186	0.848254	-0.030117	0	0
1430	8.459805	-0.350208	-4.559108	0.173454	-0.149657	-0.009593	-0.907078	-0.080082	0.076441	-0.521985	-0.076185	0.848963	-0.031438	0	0
1431	8.573448	-0.327978	-4.828913	0.182001	-0.135274	-0.034353	-0.906507	-0.079996	0.077430	-0.520725	-0.077382	0.849578	-0.032796	0	0
1432	8.687613	-0.281595	-4.731431	0.232528	-0.196814	-0.054307	-0.907606	-0.080948	0.079641	-0.518913	-0.079082	0.850468	-0.034348	0	0
1433	9.049328	-0.275541	-5.010619	0.194809	-0.189387	-0.098364	-0.905032	-0.081982	0.082377	-0.517197	-0.080905	0.851296	-0.035444	0	0
1434	9.451847	-0.015844	-5.417699	0.164616	-0.091737	-0.142503	-0.903841	-0.084222	0.086745	-0.516356	-0.082965	0.851583	-0.036046	0	0
1435	9.207714	0.264168	-5.013024	0.216213	-0.167042	-0.118420	-0.903531	-0.086112	0.087189	-0.514812	-0.085061	0.852260	-0.037237	0	0
1436	8.876546	0.074571	-4.446320	0.224402	-0.293276	-0.072410	-0.903477	-0.088286	0.090584	-0.512170	-0.086906	0.853607	-0.038540	0	0
1437	8.847851	0.115853	-4.435316	0.172862	-0.259116	-0.087246	-0.904415	-0.089615	0.094607	-0.509857	-0.088546	0.854780	-0.039444	0	0
1438	8.990822	0.410322	-4.767245	0.218830	-0.103737	-0.162575	-0.902765	-0.093659	0.100553	-0.508863	-0.091057	0.855064	-0.040407	0	0
1439	8.959366	0.593695	-4.861491	0.344403	-0.002604	-0.197339	-0.902174	-0.095683	0.100704	-0.508622	-0.094410	0.854745	-0.042442	0	0
1440	8.913565	0.480096	-4.505447	0.463453	-0.004710	-0.261351	-0.901288	-0.099507	0.099468	-0.508272	-0.098965	0.854303	-0.045081	0	0
1441	8.636958	0.486733	-4.132740	0.492718	-0.056366	-0.324573	-0.900079	-0.103971	0.102426	-0.507461	-0.104180	0.854024	-0.047679	0	0
1442	8.390865	0.697003	-3.950669	0.487790	-0.068476	-0.369538	-0.898602	-0.108622	0.103252	-0.506559	-0.109805	0.853727	-0.049909	0	0
1443	7.925999	0.922574	-3.709591	0.558322	-0.029089	-0.402553	-0.899642	-0.114949	0.103996	-0.505909	-0.116000	0.853126	-0.052692	0	0
1444	7.901065	1.119329	-3.900613	0.486174	0.084933	-0.443228	-0.897840	-0.121975	0.106365	-0.506317	-0.122157	0.851897	-0.054707	0	0
1445	8.399983	1.407590	-4.318357	0.298723	0.272239	-0.423562	-0.897506	-0.129442	0.100670	-0.508517	-0.127052	0.849815	-0.055516	0	0
1446	9.200711	1.404187	-4.845910	0.258601	0.466422	-0.370571	-0.895226	-0.133326	0.097298	-0.512372	-0.131218	0.846801	-0.056433	0	0
1447	10.205915	1.159157	-5.005872	0.276018	0.471985	-0.337337	-0.894375	-0.139199	0.088165	-0.516209	-0.135151	0.843759	-0.057726	0	0
1448	10.088974	0.926309	-4.761471	0.383021	0.227264	-0.314772	-0.892943	-0.142526	0.085401	-0.517807	-0.139614	0.841918	-0.059652	0	0
1449	9.479922	0.817393	-4.637955	0.520562	0.025787	-0.248265	-0.894021	-0.147572	0.083401	-0.517461	-0.144315	0.841105	-0.062846	0	0
1450	8.755482	0.430094	-4.671359	0.401563	-0.024176	-0.178908	-0.894816	-0.150243	0.085502	-0.516809	-0.147876	0.840702	-0.065277	0	0
1451	7.922683	0.497757	-4.576971	0.216152	-0.041015	-0.199599	-0.894323	-0.153710	0.088812	-0.516296	-0.150633	0.840466	-0.066061	0	0
1452	7.557831	0.936889	-4.579787	0.116666	-0.004225	-0.226470	-0.892861	-0.157475	0.089128	-0.516257	-0.153105	0.840058	-0.065881	0	0
1453	7.640751	1.285787	-4.599936	0.064232	0.060172	-0.207330	-0.892258	-0.160227	0.089515	-0.516820	-0.155081	0.839380	-0.065490	0	0
1454	8.009612	1.404807	-4.627448	0.038229	0.170949	-0.163413	-0.891394	-0.163662	0.086185	-0.518325	-0.156502	0.838206	-0.065246	0	0
1455	8.508866	1.424872	-4.578355	0.065133	0.183089	-0.150419	-0.890396	-0.166920	0.082158	-0.519872	-0.157932	0.836972	-0.065334	0	0
1456	8.750409	1.466058	-4.521903	0.028400	0.129613	-0.115475	-0.889145	-0.166965	0.079742	-0.521011	-0.158923	0.836087	-0.065189	0	0
1457	8.626503	1.508405	-4.359988	0.007516	0.064199	-0.067713	-0.888002	-0.168655	0.078778	-0.521596	-0.159445	0.835636	-0.065024	0	0
1458	8.305194	1.439624	-4.126198	-0.036935	-0.013705	-0.010860	-0.888992	-0.168892	0.078067	-0.521571	-0.159317	0.835704	-0.064652	0	0
1459	8.137176	1.566495	-4.094933	-0.073211	-0.106084	0.011223	-0.888534	-0.171220	0.078623	-0.520808	-0.158877	0.836318	-0.063939	0	0
1460	8.214078	1.707771	-4.181429	-0.061801	-0.131174	0.030592	-0.887392	-0.170790	0.081182	-0.519813	-0.158355	0.837078	-0.063393	0	0
1461	8.341927	1.740095	-4.487932	0.028418	-0.174285	0.055636	-0.886963	-0.170300	0.082762	-0.518285	-0.158124	0.838050	-0.063637	0	0
1462	8.532124	1.613971	-4.766398	0.090291	-0.189293	0.042947	-0.887536	-0.167850	0.085604	-0.516552	-0.158312	0.839031	-0.064329	0	0
1463	9.000941	1.434465	-4.828579	0.172056	-0.144534	0.015580	-0.887215	-0.168348	0.089808	-0.515066	-0.159147	0.839688	-0.065603	0	0
1464	9.237732	1.116359	-4.921634	0.263666	-0.100451	0.013849	-0.888062	-0.166738	0.092318	-0.513815	-0.160420	0.840042	-0.067744	0	0
1465	9.448597	0.790107	-4.936478	0.343833	-0.084016	-0.002545	-0.887521	-0.164228	0.093599	-0.512566	-0.162252	0.840230	-0.070458	0	0
1466	9.304035	0.491104	-4.807417	0.447242	-0.154944	0.038983	-0.886352	-0.165412	0.096904	-0.510529	-0.164291	0.840753	-0.074179	0	0
1467	9.358003	0.045163	-4.495918	0.419099	-0.231422	0.087630	-0.885792	-0.162211	0.101619	-0.507834	-0.165848	0.841757	-0.077747	0	0
1468	9.514524	-0.307653	-4.670738	0.294788	-0.179465	0.118472	-0.885523	-0.159223	0.104910	-0.505763	-0.166446	0.842622	-0.080544	0	0
1469	9.460813	-0.128008	-4.836640	0.157771	-0.093663	0.152948	-0.887205	-0.157669	0.108837	-0.504599	-0.166009	0.843219	-0.082479	0	0
1470	9.016109	-0.006560	-4.437575	0.150341	-0.116782	0.152905	-0.887222	-0.155186	0.110829	-0.503259	-0.165545	0.843926	-0.084343	0	0
1471	8.723285	-0.059477	-3.955955	0.030539	-0.196132	0.128882	-0.886954	-0.152585	0.113248	-0.501458	-0.164750	0.845095	-0.084920	0	0
1472	8.178497	-0.113120	-3.648492	-0.138196	-0.172694	0.111879	-0.887796	-0.149949	0.118224	-0.500154	-0.163219	0.846252	-0.084042	0	0
1473	7.774537	-0.067864	-3.555795	-0.222172	-0.070005	0.074769	-0.887525	-0.150020	0.116663	-0.499878	-0.161503	0.846904	-0.082424	0	0
1474	7.999173	0.053319	-3.848429	-0.217424	0.050985	0.069141	-0.886404	-0.149465	0.116687	-0.500624	-0.159764	0.846927	-0.081032	0	0
1475	8.359637	0.044487	-4.282257	-0.141663	0.190968	0.081975	-0.888401	-0.149304	0.114032	-0.502420	-0.158172	0.846207	-0.080555	0	0
1476	8.981544	-0.004870	-4.544967	-0.056039	0.314021	0.054540	-0.888305	-0.148778	0.109120	-0.505140	-0.157160	0.844744	-0.080878	0	0
1477	9.856484	0.073217	-4.859787	-0.074679	0.329418	-0.029742	-0.887793	-0.147293	0.104971	-0.508083	-0.156730	0.843082	-0.080627	0	0
1478	10.073879	0.361002	-4.914351	-0.046427	0.198686	-0.122976	-0.888089	-0.148796	0.100642	-0.509953	-0.157323	0.841908	-0.079929	0	0
1479	9.622370	0.415230	-4.742522	0.047229	-0.009530	-0.157414	-0.887365	-0.151569	0.098484	-0.509946	-0.158860	0.841662	-0.079521	0	0
1480	9.063298	0.292412	-4.693429	0.066873	-0.095645	-0.167474	-0.886341	-0.153518	0.099907	-0.509191	-0.160644	0.841821	-0.079089	0	0
1481	8.273278	0.129106	-4.577993	-0.012002	-0.091635	-0.141223	-0.885867	-0.155147	0.103755	-0.508572	-0.161807	0.842062	-0.078135	0	0
1482	7.792320	0.021060	-4.406121	0.044672	-0.047571	-0.112857	-0.886407	-0.156338	0.104816	-0.508211	-0.162981	0.842078	-0.077873	0	0
1483	7.669346	-0.114512	-4.358928	0.084375	0.036480	-0.073506	-0.886089	-0.158541	0.105806	-0.508460	-0.163961	0.841699	-0.078287	0	0
1484	7.888716	-0.091832	-4.357322	0.162540	0.159265	-0.035877	-0.885706	-0.156858	0.103506	-0.509584	-0.164928	0.840692	-0.079748	0	0
1485	8.432377	-0.030660	-4.502859	0.260745	0.245244	0.001924	-0.885864	-0.157024	0.101096	-0.511234	-0.166002	0.839224	-0.082378	0	0
1486	8.784319	-0.040698	-4.482270	0.276026	0.229010	0.027749	-0.884200	-0.156618	0.098139	-0.512693	-0.166970	0.837855	-0.085240	0	0
1487	8.957358	-0.106979	-4.513328	0.227971	0.159928	0.015863	-0.885776	-0.156185	0.095639	-0.513661	-0.167822	0.836856	-0.087528	0	0
1488	8.899381	-0.042902	-4.559051	0.203813	0.107315	-0.027230	-0.884667	-0.155561	0.094254	-0.514262	-0.168966	0.836070	-0.089288	0	0
1489	8.755482	-0.086971	-4.452507	0.152238	0.036175	-0.067626	-0.883248	-0.156161	0.094345	-0.514392	-0.170232	0.835624	-0.090309	0	0
1490	8.623655	-0.111656	-4.351120	0.166664	-0.006035	-0.071230	-0.882801	-0.158691	0.093194	-0.514143	-0.171659	0.835372	-0.091344	0	0
1491	8.549427	-0.150975	-4.273721	0.216057	-0.028408	-0.069284	-0.883932	-0.157070	0.095566	-0.513622	-0.173321	0.835190	-0.092784	0	0
1492	8.611803	-0.233863	-4.274179	0.242442	-0.015149	-0.076594	-0.883331	-0.158748	0.097433	-0.513168	-0.175181	0.834900	-0.094403	0	0
1493	8.778738	-0.263717	-4.485930	0.233978	0.000313	-0.087621	-0.882044	-0.159537	0.098501	-0.512869	-0.177055	0.834512	-0.095954	0	0
1494	8.902697	-0.279326	-4.652503	0.245180	-0.031636	-0.076517	-0.883561	-0.161570	0.099519	-0.512265	-0.178948	0.834292	-0.097569	0	0
1495	8.848753	-0.377320	-4.730835	0.245133	-0.094461	-0.072778	-0.884112	-0.161637	0.101073	-0.511135	-0.180840	0.834393	-0.099127	0	0
1496	8.701539	-0.417350	-4.742499	0.236295	-0.163680	-0.054372	-0.881967	-0.162237	0.103840	-0.509417	-0.182625	0.834886	-0.100538	0	0
1497	8.431701	-0.415515	-4.737226	0.276517	-0.248987	-0.046876	-0.881909	-0.162841	0.110300	-0.506905	-0.184608	0.835775	-0.102215	0	0
1498	8.294039	-0.418877	-4.775578	0.304902	-0.293382	-0.076145	-0.881880	-0.161946	0.115440	-0.503986	-0.187049	0.836795	-0.103848	0	0
1499	8.358361	-0.286339	-4.926878	0.307365	-0.274011	-0.122936	-0.879832	-0.164927	0.120037	-0.501270	-0.189841	0.837609	-0.105354	0	0
1500	8.556817	-0.204563	-5.160820	0.298784	-0.210868	-0.177140	-0.879486	-0.167025	0.124705	-0.499141	-0.193008	0.838001	-0.106584	0	0
1501	9.013075	-0.178216	-5.375779	0.225341	-0.140055	-0.263550	-0.878870	-0.168792	0.128403	-0.497838	-0.196420	0.837937	-0.106953	0	0
1502	9.498870	0.059032	-5.600129	0.226060	-0.039299	-0.314954	-0.876692	-0.173698	0.128358	-0.497421	-0.200185	0.837260	-0.107215	0	0
1503	9.314749	0.258533	-5.190977	0.174498	-0.105289	-0.318614	-0.874216	-0.178433	0.130581	-0.496555	-0.203764	0.836944	-0.106946	0	0
1504	8.907546	0.027900	-4.778701	0.092523	-0.189333	-0.296734	-0.873003	-0.183979	0.132201	-0.495119	-0.206870	0.837169	-0.105875	0	0
1505	8.562984	0.091957	-4.492451	-0.034350	-0.212020	-0.282320	-0.871794	-0.187913	0.136040	-0.493740	-0.209217	0.837658	-0.103821	0	0
1506	8.321629	0.213855	-4.593741	-0.064894	-0.133838	-0.233910	-0.870744	-0.191605	0.137918	-0.493019	-0.210955	0.837888	-0.101856	0	0
1507	8.273131	0.253751	-4.649638	-0.019815	-0.058820	-0.197244	-0.869554	-0.195163	0.139944	-0.492797	-0.212499	0.837772	-0.100664	0	0
1508	8.369455	0.209277	-4.639038	-0.008024	-0.001388	-0.172524	-0.868120	-0.196913	0.140104	-0.492999	-0.213869	0.837413	-0.099759	0	0
1509	8.419204	0.274506	-4.466560	0.002962	0.009621	-0.172493	-0.867226	-0.201180	0.139123	-0.493276	-0.215246	0.836984	-0.099028	0	0
1510	8.328088	0.606746	-4.238764	0.043716	0.002632	-0.150338	-0.868322	-0.203471	0.139414	-0.493375	-0.216681	0.836597	-0.098674	0	0
1511	8.058831	0.774092	-3.918425	0.075167	0.005268	-0.135621	-0.866457	-0.205276	0.140554	-0.493422	-0.218110	0.836193	-0.098718	0	0
1512	7.877145	0.894804	-3.782824	0.052151	0.020575	-0.176080	-0.865839	-0.209573	0.140280	-0.493676	-0.219785	0.835647	-0.098347	0	0
1513	7.943884	1.102920	-3.965123	-0.067572	0.116233	-0.214961	-0.862848	-0.212707	0.138926	-0.495039	-0.221065	0.834655	-0.097043	0	0
1514	8.480198	1.283181	-4.486420	-0.195266	0.277987	-0.217171	-0.862837	-0.215026	0.136521	-0.498020	-0.221603	0.832976	-0.094968	0	0
1515	9.257539	1.254317	-4.911814	-0.249580	0.408636	-0.209992	-0.862839	-0.219913	0.128023	-0.502201	-0.221656	0.830692	-0.092805	0	0
1516	10.156958	1.207176	-5.124501	-0.241341	0.394769	-0.174901	-0.861874	-0.222720	0.120635	-0.506195	-0.221493	0.828529	-0.090813	0	0
1517	10.222322	1.269599	-5.112046	-0.192955	0.225170	-0.126797	-0.862150	-0.225932	0.116058	-0.508632	-0.221302	0.827270	-0.089122	0	0
1518	9.916192	0.954877	-4.991538	-0.092570	-0.002790	-0.045606	-0.861009	-0.227745	0.114663	-0.508877	-0.221178	0.827258	-0.088137	0	0
1519	9.199570	0.520154	-4.928925	-0.114976	-0.126261	0.016714	-0.861024	-0.227390	0.113273	-0.508104	-0.220506	0.828028	-0.087045	0	0
1520	8.119914	0.394554	-4.580188	-0.267948	-0.209022	0.018134	-0.862408	-0.227392	0.116676	-0.506969	-0.219136	0.829353	-0.084472	0	0
1521	7.509195	0.440451	-4.426615	-0.349030	-0.217154	0.032547	-0.861383	-0.228818	0.119119	-0.505933	-0.217217	0.830804	-0.081322	0	0
1522	7.139987	0.703199	-4.295153	-0.434358	-0.163054	0.054282	-0.861648	-0.228251	0.122265	-0.505495	-0.214667	0.832084	-0.077651	0	0
1523	7.286438	0.907977	-4.451468	-0.525049	-0.018260	0.070452	-0.860263	-0.227991	0.119443	-0.506438	-0.211380	0.832716	-0.073649	0	0
1524	7.996546	1.121312	-4.638470	-0.641628	0.112538	0.077542	-0.859441	-0.228926	0.114857	-0.508687	-0.207366	0.832756	-0.068954	0	0
1525	8.592699	1.278141	-4.891626	-0.684426	0.204750	0.110494	-0.859330	-0.230081	0.109133	-0.511749	-0.202765	0.832387	-0.064282	0	0
1526	8.924470	1.369801	-5.029039	-0.830220	0.187272	0.134179	-0.861069	-0.229649	0.103809	-0.514909	-0.197246	0.832193	-0.058458	0	0
1527	8.954604	1.450391	-4.906453	-0.884619	0.114037	0.160823	-0.858893	-0.227887	0.096412	-0.517513	-0.191231	0.832399	-0.052182	0	0
1528	8.810784	1.379355	-4.778349	-0.949484	0.024869	0.207596	-0.861173	-0.228245	0.092739	-0.519427	-0.184541	0.833113	-0.045420	0	0
1529	8.513121	1.340461	-4.615297	-0.930907	-0.053912	0.260910	-0.862934	-0.225439	0.088694	-0.520576	-0.177504	0.834252	-0.038947	0	0
1530	8.186485	1.338455	-4.475075	-0.888840	-0.117502	0.336267	-0.862696	-0.222801	0.087444	-0.521043	-0.170086	0.835757	-0.033095	0	0
1531	8.015830	1.354226	-4.115933	-0.820794	-0.147749	0.422677	-0.862633	-0.218234	0.084903	-0.521065	-0.162278	0.837473	-0.028208	0	0
1532	8.117381	1.421197	-4.099971	-0.804141	-0.079189	0.492370	-0.863297	-0.211546	0.083209	-0.521569	-0.153962	0.838862	-0.023935	0	0
1533	8.535927	1.629267	-4.283349	-0.808916	-0.008692	0.547424	-0.865085	-0.205134	0.081649	-0.522608	-0.145110	0.839895	-0.020006	0	0
1534	8.785318	1.814979	-4.518518	-0.706562	0.022588	0.575180	-0.867746	-0.197755	0.078180	-0.523711	-0.136574	0.840703	-0.017145	0	0
1535	8.743753	1.811442	-4.594281	-0.542751	-0.047953	0.515040	-0.868252	-0.192363	0.076544	-0.523966	-0.129378	0.841718	-0.015216	0	0
1536	8.625679	1.958619	-4.656539	-0.429542	-0.143701	0.447510	-0.870050	-0.184428	0.076068	-0.523259	-0.123379	0.843082	-0.013795	0	0
1537	8.755416	1.921786	-4.690616	-0.372884	-0.172379	0.447688	-0.869685	-0.179194	0.077380	-0.522213	-0.117657	0.844564	-0.012766	0	0
1538	9.260803	1.508219	-5.219459	-0.356412	-0.098897	0.436618	-0.871868	-0.172805	0.079354	-0.521757	-0.112137	0.845607	-0.011965	0	0
1539	9.470108	1.209088	-5.446628	-0.294587	0.011480	0.374156	-0.872368	-0.167047	0.079012	-0.522151	-0.107419	0.845984	-0.011417	0	0
1540	9.331239	1.059740	-5.268495	-0.131579	-0.060987	0.283700	-0.874010	-0.159869	0.079335	-0.521767	-0.104303	0.846606	-0.011732	0	0
1541	9.082014	0.838511	-4.376560	-0.005313	-0.245961	0.165811	-0.872893	-0.158363	0.080407	-0.519686	-0.102886	0.848051	-0.012274	0	0
1542	8.972087	0.693790	-4.197063	0.010197	-0.290172	0.133754	-0.873752	-0.154297	0.085471	-0.517221	-0.101811	0.849679	-0.012774	0	0
1543	8.797914	0.662057	-4.270467	0.013578	-0.210348	0.184053	-0.872332	-0.152252	0.090106	-0.515413	-0.100326	0.850940	-0.013611	0	0
1544	8.547438	0.668484	-4.256227	0.008398	-0.095761	0.253542	-0.874592	-0.149811	0.093670	-0.514578	-0.098224	0.851668	-0.014927	0	0
1545	8.437577	0.538280	-4.074224	0.021811	-0.014775	0.268080	-0.876473	-0.145265	0.095102	-0.514409	-0.096035	0.851991	-0.016465	0	0
1546	8.523548	0.483608	-3.841080	0.015631	-0.022270	0.208455	-0.875384	-0.142668	0.094406	-0.514194	-0.094339	0.852287	-0.017681	0	0
1547	8.613429	0.437810	-3.728798	-0.056675	-0.037297	0.139535	-0.877126	-0.139041	0.094084	-0.513927	-0.092840	0.852608	-0.017874	0	0
1548	8.444216	0.274093	-3.728368	-0.102066	-0.071784	0.086217	-0.876555	-0.138955	0.095073	-0.513418	-0.091589	0.853059	-0.017411	0	0
1549	8.216873	0.050330	-3.740649	-0.143135	-0.042018	0.051134	-0.876122	-0.138888	0.096485	-0.513206	-0.090393	0.853334	-0.016419	0	0
1550	8.306013	-0.197286	-3.948495	-0.203775	0.025572	0.032528	-0.877269	-0.138760	0.094244	-0.513627	-0.089076	0.853247	-0.014910	0	0
1551	8.750955	-0.145984	-4.389921	-0.216190	0.156415	0.033305	-0.877298	-0.137397	0.092776	-0.515175	-0.087616	0.852490	-0.013398	0	0
1552	9.225657	0.025586	-4.773705	-0.071538	0.267032	0.026192	-0.877619	-0.137036	0.088423	-0.517533	-0.086966	0.851130	-0.013177	0	0
1553	9.815044	0.135314	-4.947205	0.126213	0.308876	0.027572	-0.877932	-0.137647	0.083444	-0.520075	-0.087294	0.849521	-0.014697	0	0
1554	10.183785	0.381371	-5.043932	0.237802	0.255135	-0.001368	-0.876419	-0.137578	0.078631	-0.522057	-0.088489	0.848139	-0.016958	0	0
1555	9.972429	0.571898	-5.034785	0.251568	0.103437	-0.052497	-0.876851	-0.138319	0.076329	-0.522748	-0.090177	0.847493	-0.018949	0	0
1556	9.366995	0.616947	-4.821029	0.178425	-0.025670	-0.140641	-0.877263	-0.137844	0.078481	-0.522420	-0.092270	0.847452	-0.019715	0	0
1557	8.563411	0.557057	-4.634362	0.138828	-0.056246	-0.216092	-0.877783	-0.141803	0.077533	-0.521885	-0.094785	0.847503	-0.019750	0	0
1558	8.053831	0.602356	-4.489406	0.262527	-0.045884	-0.243495	-0.876597	-0.145205	0.079286	-0.521317	-0.098198	0.847442	-0.020677	0	0
1559	7.915257	0.440297	-4.267889	0.428375	0.030802	-0.241510	-0.876811	-0.149443	0.081001	-0.521230	-0.102417	0.846933	-0.023118	0	0
1560	7.872450	0.303029	-4.136748	0.554389	0.099287	-0.223050	-0.876482	-0.153701	0.080026	-0.521570	-0.107151	0.846030	-0.026775	0	0
1561	8.104552	0.217110	-4.001061	0.702189	0.125750	-0.241114	-0.874496	-0.154323	0.080392	-0.521961	-0.112760	0.844891	-0.031638	0	0
1562	8.385925	0.118530	-4.031550	0.752950	0.113803	-0.258385	-0.874573	-0.159338	0.080362	-0.522162	-0.118804	0.843729	-0.036796	0	0
1563	8.500036	-0.020353	-3.862810	0.813724	0.070594	-0.308656	-0.873531	-0.162981	0.081254	-0.521917	-0.125563	0.842648	-0.042190	0	0
1564	8.769228	-0.272271	-3.845534	0.854157	-0.009932	-0.364403	-0.873871	-0.167701	0.084070	-0.520917	-0.133058	0.841835	-0.047487	0	0
1565	9.189648	-0.232250	-4.336841	0.840848	0.005758	-0.455210	-0.871537	-0.172033	0.086885	-0.520075	-0.141186	0.840747	-0.052275	0	0
1566	9.793350	0.125724	-4.944041	0.825204	0.049918	-0.497345	-0.871595	-0.177947	0.087646	-0.519590	-0.149587	0.839306	-0.056706	0	0
1567	10.190081	0.563437	-5.241048	0.805722	0.014278	-0.467813	-0.868095	-0.185168	0.090552	-0.518785	-0.157607	0.838024	-0.061138	0	0
1568	9.324861	0.754109	-4.719525	0.779890	-0.241562	-0.378592	-0.868270	-0.190422	0.095452	-0.515766	-0.164934	0.838160	-0.065343	0	0
1569	8.776443	0.553840	-4.507084	0.683831	-0.361570	-0.401676	-0.866724	-0.197201	0.101652	-0.511889	-0.171981	0.838870	-0.068482	0	0
1570	7.921477	0.984145	-4.317716	0.570345	-0.337023	-0.471784	-0.865161	-0.204077	0.109824	-0.508411	-0.179051	0.839356	-0.070287	0	0
1571	7.318066	1.562232	-4.069159	0.589742	-0.276554	-0.501234	-0.862348	-0.209535	0.117932	-0.505405	-0.186378	0.839409	-0.072253	0	0
1572	7.008674	1.772318	-3.660084	0.591471	-0.231911	-0.541696	-0.859655	-0.217495	0.124471	-0.502754	-0.194041	0.839107	-0.074062	0	0
1573	7.498444	1.835405	-3.919534	0.530910	0.026060	-0.540281	-0.856447	-0.223725	0.127724	-0.502361	-0.201167	0.837500	-0.075888	0	0
1574	8.553422	1.861513	-4.610991	0.545810	0.381220	-0.533262	-0.852978	-0.232085	0.124626	-0.504865	-0.208057	0.834057	-0.078569	0	0
1575	9.445711	1.843518	-4.823222	0.769589	0.527959	-0.562235	-0.850399	-0.238586	0.118969	-0.508109	-0.216164	0.829558	-0.083263	0	0
1576	10.037127	1.959453	-4.738304	0.939652	0.399972	-0.552370	-0.849075	-0.244491	0.116187	-0.509845	-0.225133	0.825488	-0.089124	0	0
1577	9.826567	1.655234	-4.727582	0.879575	0.271291	-0.460621	-0.846158	-0.251593	0.116845	-0.510516	-0.233133	0.822231	-0.094650	0	0
1578	9.402199	1.121449	-4.845626	0.691247	0.193435	-0.382139	-0.844993	-0.254870	0.116064	-0.510862	-0.239587	0.819662	-0.098853	0	0
1579	8.660501	1.023428	-4.741233	0.614440	0.130008	-0.305288	-0.843221	-0.259866	0.117995	-0.510771	-0.245064	0.817631	-0.102643	0	0
1580	7.957896	1.111996	-4.646747	0.645055	0.039636	-0.244662	-0.843467	-0.261932	0.119281	-0.509774	-0.250288	0.816139	-0.106786	0	0
1581	7.652748	1.158965	-4.552903	0.744529	0.000476	-0.180231	-0.842421	-0.263612	0.123969	-0.508114	-0.255524	0.814861	-0.111935	0	0
1582	7.683522	1.198731	-4.640751	0.815133	0.042523	-0.178315	-0.841657	-0.266218	0.127189	-0.506575	-0.261071	0.813229	-0.117821	0	0
1583	7.967326	1.241558	-4.728380	0.725169	0.110228	-0.196883	-0.842754	-0.266912	0.129981	-0.505812	-0.266194	0.811277	-0.122984	0	0
1584	8.251239	1.474436	-4.882407	0.629580	0.191174	-0.220959	-0.841035	-0.268952	0.130120	-0.505964	-0.270921	0.808914	-0.127515	0	0
1585	8.486586	1.625381	-5.049644	0.525187	0.240830	-0.229428	-0.839476	-0.269812	0.129627	-0.506780	-0.275121	0.806391	-0.131211	0	0
1586	8.467093	1.474678	-5.013666	0.365196	0.226983	-0.190291	-0.838745	-0.272225	0.128905	-0.507867	-0.278196	0.804215	-0.133850	0	0
1587	8.361753	1.362036	-4.877611	0.294205	0.170776	-0.171109	-0.837871	-0.275320	0.127432	-0.508648	-0.280846	0.802478	-0.135763	0	0
1588	8.256750	1.356120	-4.743288	0.268035	0.104947	-0.116020	-0.837167	-0.275854	0.126403	-0.508911	-0.282975	0.801242	-0.137646	0	0
1589	8.208575	1.312528	-4.722447	0.236664	0.060761	-0.052715	-0.837155	-0.277514	0.125169	-0.508794	-0.284538	0.800464	-0.139372	0	0
1590	8.213565	1.285366	-4.688994	0.222538	0.048325	0.002329	-0.837011	-0.276470	0.127210	-0.508562	-0.285561	0.799904	-0.141330	0	0
1591	8.262909	1.285452	-4.541080	0.219060	0.043983	0.044554	-0.837456	-0.274612	0.127472	-0.508213	-0.286285	0.799508	-0.143347	0	0
1592	8.353881	1.300477	-4.624095	0.175079	0.007259	0.045464	-0.836899	-0.273920	0.127792	-0.507724	-0.286769	0.799343	-0.145020	0	0
1593	8.366157	1.341457	-4.612209	0.165251	-0.002516	0.055564	-0.836043	-0.273328	0.130081	-0.507133	-0.287205	0.799289	-0.146515	0	0
1594	8.311283	1.377475	-4.556783	0.161383	-0.019457	0.015206	-0.836788	-0.271227	0.128383	-0.506512	-0.287894	0.799190	-0.147845	0	0
1595	8.200321	1.490657	-4.619528	0.139439	-0.046323	0.018868	-0.837049	-0.270552	0.132242	-0.505690	-0.288565	0.799290	-0.148804	0	0
1596	8.286506	1.373958	-4.642835	0.178073	-0.085740	0.030016	-0.836914	-0.269724	0.132857	-0.504466	-0.289319	0.799540	-0.150152	0	0
1597	8.703948	1.296160	-4.847360	0.217548	-0.076941	0.067773	-0.835765	-0.269593	0.135679	-0.503091	-0.290045	0.799816	-0.151878	0	0
1598	9.331694	1.117479	-5.234319	0.237577	0.013849	0.121901	-0.836918	-0.268105	0.134936	-0.502346	-0.290210	0.799732	-0.154452	0	0
1599	9.568578	0.863302	-5.032275	0.317853	-0.085792	0.122233	-0.837216	-0.265095	0.137952	-0.500516	-0.291020	0.800046	-0.157219	0	0
1600	9.775566	0.611044	-4.957119	0.339137	-0.171274	0.104066	-0.837522	-0.260309	0.142773	-0.498012	-0.292114	0.800664	-0.159971	0	0
1601	9.756645	0.434951	-4.836787	0.259887	-0.179413	0.151608	-0.836813	-0.259151	0.145240	-0.495542	-0.292537	0.801604	-0.162146	0	0
1602	9.622616	0.297728	-4.661172	0.283240	-0.130803	0.199243	-0.838104	-0.255030	0.149324	-0.493359	-0.292519	0.802366	-0.165039	0	0
1603	9.540817	0.273691	-4.634115	0.227036	-0.077902	0.178841	-0.839123	-0.251647	0.150816	-0.491747	-0.292383	0.802919	-0.167386	0	0
1604	9.386996	0.335062	-4.608639	0.194403	-0.046852	0.153013	-0.839131	-0.248682	0.154674	-0.490565	-0.292152	0.803266	-0.169581	0	0
1605	9.068875	0.218562	-4.254506	0.151692	-0.059325	0.130849	-0.840856	-0.246084	0.154852	-0.489399	-0.291992	0.803703	-0.171146	0	0
1606	8.620837	0.107504	-3.876156	0.015210	-0.076092	0.091965	-0.839737	-0.244720	0.155916	-0.488606	-0.291420	0.804314	-0.171514	0	0
1607	8.074229	0.050407	-3.491352	-0.095323	-0.054833	0.062235	-0.839876	-0.243671	0.157960	-0.488319	-0.290587	0.804946	-0.170781	0	0
1608	7.748796	-0.063458	-3.149006	-0.094048	-0.008756	0.106127	-0.841293	-0.243608	0.157130	-0.488360	-0.289254	0.805453	-0.170537	0	0
1609	7.833943	-0.266145	-3.269454	-0.073979	0.084039	0.093153	-0.843584	-0.241783	0.155712	-0.489082	-0.288027	0.805452	-0.170545	0	0
1610	8.303708	-0.321162	-3.572405	-0.010755	0.216970	0.117006	-0.843908	-0.238885	0.155190	-0.490679	-0.286627	0.804740	-0.171675	0	0
1611	8.924135	-0.272130	-3.757123	0.080300	0.325269	0.089623	-0.843263	-0.237088	0.150494	-0.492908	-0.285758	0.803269	-0.173618	0	0
1612	9.861253	-0.161952	-4.146523	0.114962	0.373115	0.045784	-0.844445	-0.237025	0.143729	-0.495513	-0.285274	0.801350	-0.175853	0	0
1613	10.381915	0.102346	-4.236736	0.119282	0.332059	0.041427	-0.844943	-0.233795	0.139415	-0.497762	-0.284958	0.799615	-0.177899	0	0
1614	10.138748	0.063999	-4.503254	0.130972	0.165104	0.015038	-0.845946	-0.235145	0.135103	-0.498700	-0.285159	0.798598	-0.179510	0	0
1615	9.606153	0.049041	-4.193579	0.174723	-0.030748	-0.039729	-0.845944	-0.234629	0.136265	-0.498034	-0.286409	0.798328	-0.180565	0	0
1616	8.848570	-0.163449	-4.224603	0.052322	-0.074229	-0.063959	-0.845795	-0.234278	0.137839	-0.497427	-0.287276	0.798417	-0.180469	0	0
1617	8.299288	-0.184161	-4.199366	0.071359	-0.046232	-0.073267	-0.846333	-0.234952	0.140062	-0.496993	-0.288302	0.798312	-0.180492	0	0
1618	8.126143	-0.295740	-4.106661	0.158636	0.012644	-0.031036	-0.845473	-0.235177	0.141453	-0.496711	-0.289282	0.797868	-0.181661	0	0
1619	8.277441	-0.334945	-4.156053	0.266111	0.097315	0.011273	-0.847599	-0.234689	0.140939	-0.496704	-0.290336	0.796935	-0.184077	0	0
1620	8.568312	-0.362616	-4.234745	0.372896	0.177100	0.027927	-0.847218	-0.232067	0.139969	-0.496996	-0.291601	0.795440	-0.187719	0	0
1621	8.852949	-0.328565	-4.211351	0.392163	0.180671	0.029864	-0.846246	-0.231856	0.138278	-0.497240	-0.292967	0.793889	-0.191475	0	0
1622	8.978280	-0.275845	-4.230187	0.440063	0.142979	0.011702	-0.847263	-0.230213	0.137260	-0.497076	-0.294753	0.792357	-0.195465	0	0
1623	8.972639	-0.342664	-4.307706	0.440526	0.078500	-0.034088	-0.848265	-0.228919	0.137491	-0.496472	-0.297049	0.791001	-0.198983	0	0
1624	8.851382	-0.325824	-4.414173	0.442226	0.033828	-0.103776	-0.846261	-0.230182	0.139230	-0.495646	-0.299962	0.789633	-0.202086	0	0
1625	8.697119	-0.419773	-4.380031	0.435467	-0.009603	-0.147812	-0.846090	-0.231017	0.141577	-0.494567	-0.303296	0.788353	-0.204730	0	0
1626	8.574450	-0.475390	-4.327497	0.403112	-0.033566	-0.192833	-0.846063	-0.231312	0.144666	-0.493489	-0.306838	0.787099	-0.206869	0	0
1627	8.644163	-0.519496	-4.330391	0.429455	-0.024854	-0.201046	-0.846319	-0.231589	0.147476	-0.492396	-0.310578	0.785712	-0.209150	0	0
1628	8.719028	-0.632506	-4.261464	0.416097	-0.001524	-0.190099	-0.846573	-0.233341	0.148217	-0.491504	-0.314078	0.784251	-0.211493	0	0
1629	8.750086	-0.676163	-4.277403	0.386698	0.022942	-0.197537	-0.844106	-0.237490	0.150194	-0.490893	-0.317463	0.782697	-0.213604	0	0
1630	8.717265	-0.658012	-4.167362	0.364793	0.009883	-0.193889	-0.844793	-0.238909	0.150112	-0.490239	-0.320717	0.781243	-0.215560	0	0
1631	8.691312	-0.629523	-4.108234	0.314429	-0.023231	-0.192098	-0.842354	-0.241179	0.151783	-0.489471	-0.323789	0.780062	-0.216984	0	0
1632	8.545503	-0.462258	-4.026812	0.320473	-0.074404	-0.199347	-0.840617	-0.242787	0.154774	-0.488298	-0.327043	0.779075	-0.218291	0	0
1633	8.468486	-0.396021	-4.042823	0.301191	-0.131428	-0.230498	-0.840560	-0.245906	0.156980	-0.486801	-0.330573	0.778302	-0.219070	0	0
1634	8.467850	-0.316860	-4.158225	0.257143	-0.156498	-0.302105	-0.838789	-0.249039	0.161852	-0.485409	-0.334478	0.777494	-0.219101	0	0
1635	8.582442	-0.167028	-4.359601	0.201867	-0.173538	-0.383806	-0.837563	-0.254926	0.164580	-0.484232	-0.338798	0.776606	-0.218215	0	0
1636	8.792822	-0.065606	-4.618016	0.194669	-0.169582	-0.448919	-0.834807	-0.258992	0.167690	-0.483252	-0.343540	0.775478	-0.216985	0	0
1637	8.869152	-0.045277	-4.727018	0.215753	-0.189862	-0.480027	-0.833837	-0.265822	0.172198	-0.482082	-0.348694	0.774272	-0.215670	0	0
1638	9.104782	-0.124094	-4.760498	0.251927	-0.246346	-0.490839	-0.828922	-0.272691	0.176242	-0.480365	-0.354193	0.773192	-0.214409	0	0
1639	9.552917	-0.018081	-5.124392	0.205866	-0.203160	-0.438590	-0.826251	-0.280125	0.180837	-0.479007	-0.358986	0.772169	-0.213158	0	0
1640	9.775751	-0.029651	-5.282559	0.167442	-0.140406	-0.376328	-0.823472	-0.286580	0.182950	-0.478136	-0.362960	0.771123	-0.212167	0	0
1641	9.560605	0.007892	-5.076201	0.159500	-0.184178	-0.290974	-0.823158	-0.287301	0.185868	-0.476758	-0.366337	0.770612	-0.211322	0	0
1642	9.172309	-0.099600	-4.453685	0.096509	-0.312724	-0.202888	-0.820245	-0.291853	0.190076	-0.474442	-0.368970	0.771156	-0.209965	0	0
1643	8.706161	0.070357	-4.043840	-0.013205	-0.355424	-0.193920	-0.817476	-0.294669	0.196936	-0.472164	-0.371123	0.772153	-0.207625	0	0
1644	8.365808	0.418371	-3.956379	-0.005558	-0.298984	-0.184834	-0.818815	-0.298646	0.199526	-0.470277	-0.373100	0.772889	-0.205615	0	0
1645	8.176560	0.647031	-3.909164	0.052865	-0.184166	-0.199587	-0.816087	-0.300554	0.202488	-0.469079	-0.375244	0.772903	-0.204396	0	0
1646	7.954391	0.835483	-3.740206	0.179929	-0.130537	-0.241646	-0.815163	-0.304470	0.206048	-0.467905	-0.378185	0.772237	-0.204183	0	0
1647	7.951898	1.104615	-3.554784	0.247981	-0.081236	-0.300266	-0.810867	-0.307293	0.209645	-0.466966	-0.381802	0.770972	-0.204384	0	0
1648	8.482760	1.367182	-3.882103	0.266354	0.053860	-0.310389	-0.810249	-0.311597	0.209511	-0.467013	-0.385291	0.768984	-0.205214	0	0
1649	9.174790	1.321103	-4.425192	0.289062	0.200575	-0.298522	-0.807684	-0.314969	0.207299	-0.468068	-0.388497	0.766298	-0.206811	0	0
1650	9.706498	1.137617	-4.765113	0.284325	0.262129	-0.278367	-0.807819	-0.316456	0.205512	-0.469562	-0.391376	0.763395	-0.208722	0	0
1651	10.126580	0.971596	-4.902679	0.321956	0.215416	-0.235949	-0.806512	-0.320143	0.204280	-0.470453	-0.394211	0.760781	-0.210911	0	0
1652	10.157518	0.779372	-4.871273	0.235624	0.108638	-0.169906	-0.806194	-0.322741	0.204539	-0.470725	-0.396349	0.759099	-0.212355	0	0
1653	9.626150	0.587742	-4.949268	0.174248	-0.009786	-0.127780	-0.806767	-0.323079	0.202828	-0.470252	-0.398132	0.758267	-0.213039	0	0
1654	8.871124	0.624431	-4.756542	0.156648	-0.122665	-0.089251	-0.804759	-0.324499	0.204839	-0.468907	-0.399764	0.758157	-0.213336	0	0
1655	8.145579	0.703827	-4.509084	0.174951	-0.180400	-0.081921	-0.804414	-0.326195	0.210098	-0.467033	-0.401565	0.758301	-0.213555	0	0
1656	7.579160	0.811213	-4.262563	0.205833	-0.176507	-0.089308	-0.803141	-0.324909	0.212708	-0.465076	-0.403540	0.758327	-0.214009	0	0
1657	7.429798	0.865865	-4.280776	0.183560	-0.051686	-0.113432	-0.802678	-0.326212	0.215730	-0.464203	-0.405342	0.757717	-0.214658	0	0
1658	7.698976	0.935917	-4.401497	0.199766	0.108207	-0.139281	-0.801094	-0.328148	0.216724	-0.464528	-0.407059	0.756218	-0.215987	0	0
1659	8.163557	1.043225	-4.509959	0.175297	0.220117	-0.176093	-0.800824	-0.328743	0.214142	-0.465871	-0.408710	0.754101	-0.217376	0	0
1660	8.599720	1.269376	-4.604506	0.237282	0.243645	-0.185972	-0.800260	-0.330342	0.211494	-0.467159	-0.410647	0.751687	-0.219314	0	0
1661	8.781392	1.177958	-4.754408	0.204395	0.187251	-0.179502	-0.798969	-0.332872	0.210052	-0.468130	-0.412524	0.749628	-0.220761	0	0
1662	8.785241	1.140597	-4.863491	0.171375	0.131092	-0.177651	-0.798103	-0.335518	0.208184	-0.468815	-0.414331	0.747902	-0.221775	0	0
1663	8.554809	1.147985	-4.750961	0.154433	0.046932	-0.186771	-0.796957	-0.337100	0.207933	-0.468947	-0.416338	0.746571	-0.222223	0	0
1664	8.343590	1.216324	-4.672568	0.146768	-0.004214	-0.194078	-0.796916	-0.339986	0.208317	-0.468754	-0.418445	0.745458	-0.222411	0	0
1665	8.219114	1.257225	-4.583105	0.166877	-0.024669	-0.192189	-0.795188	-0.341545	0.210322	-0.468302	-0.420709	0.744405	-0.222617	0	0
1666	8.126222	1.270628	-4.449109	0.236486	-0.008443	-0.190258	-0.794186	-0.343105	0.209650	-0.467685	-0.423211	0.743118	-0.223470	0	0
1667	8.066049	1.263618	-4.437243	0.265861	-0.007840	-0.186545	-0.792316	-0.344142	0.212675	-0.466918	-0.425855	0.741778	-0.224500	0	0
1668	8.109099	1.305339	-4.496552	0.307844	0.028391	-0.193847	-0.790601	-0.344564	0.214892	-0.466268	-0.428627	0.740127	-0.226019	0	0
1669	8.118008	1.379718	-4.622004	0.375759	0.036976	-0.186377	-0.790153	-0.345776	0.216083	-0.465346	-0.431676	0.738313	-0.228041	0	0
1670	8.241358	1.277370	-4.830182	0.436892	0.033363	-0.158721	-0.788584	-0.346033	0.217889	-0.464082	-0.434762	0.736472	-0.230691	0	0
1671	8.456824	1.178293	-4.969321	0.489408	-0.000632	-0.176889	-0.788115	-0.347900	0.220734	-0.462345	-0.438341	0.734583	-0.233414	0	0
1672	8.701438	1.173724	-5.118595	0.502077	-0.050267	-0.177654	-0.786530	-0.348647	0.223779	-0.460201	-0.442041	0.732859	-0.236078	0	0
1673	8.975186	1.124667	-5.220940	0.531985	-0.103537	-0.149017	-0.784812	-0.346833	0.230091	-0.457423	-0.445832	0.731428	-0.238769	0	0
1674	9.483795	1.046921	-5.477182	0.544477	-0.058628	-0.097588	-0.784507	-0.346574	0.233495	-0.454811	-0.449131	0.729955	-0.242061	0	0
1675	9.738345	0.873476	-5.516819	0.579969	-0.034319	-0.073675	-0.783389	-0.344143	0.236178	-0.452112	-0.452398	0.728385	-0.245737	0	0
1676	9.148162	0.724357	-5.118907	0.669211	-0.148450	-0.111999	-0.782648	-0.344232	0.240686	-0.448285	-0.456554	0.726894	-0.249448	0	0
1677	8.520570	0.634479	-4.598439	0.727113	-0.252756	-0.159571	-0.781739	-0.344081	0.249020	-0.443497	-0.461603	0.725485	-0.252793	0	0
1678	7.911711	0.394202	-4.084482	0.679975	-0.244104	-0.213055	-0.779415	-0.343972	0.257762	-0.439131	-0.466731	0.723850	-0.255668	0	0
1679	7.449942	0.171540	-3.875428	0.533224	-0.148461	-0.237484	-0.776860	-0.342918	0.261759	-0.436154	-0.471172	0.722040	-0.257731	0	0
1680	7.701712	0.123147	-4.015594	0.453838	-0.001346	-0.245171	-0.776242	-0.344162	0.266478	-0.434650	-0.474881	0.719718	-0.259949	0	0
1681	8.205674	0.332933	-4.371237	0.440034	0.207161	-0.234385	-0.773693	-0.345058	0.266397	-0.434644	-0.477941	0.716571	-0.263027	0	0
1682	8.882975	0.444886	-4.395837	0.422695	0.316299	-0.208733	-0.772570	-0.345707	0.264651	-0.435449	-0.480397	0.713081	-0.266679	0	0
1683	9.294147	0.453942	-4.203425	0.366543	0.224681	-0.212268	-0.772576	-0.346467	0.262626	-0.435847	-0.482903	0.710115	-0.269404	0	0
1684	9.193368	0.280746	-4.075182	0.333277	0.129217	-0.215898	-0.773113	-0.349534	0.261027	-0.435751	-0.485497	0.707613	-0.271472	0	0
1685	8.813224	0.075109	-3.912548	0.262221	0.073116	-0.199544	-0.770578	-0.349817	0.260138	-0.435538	-0.487844	0.705624	-0.272784	0	0
1686	8.398949	-0.083257	-3.820792	0.200842	0.089876	-0.170443	-0.770142	-0.349498	0.262272	-0.435672	-0.489637	0.703857	-0.273918	0	0
1687	8.721593	-0.066272	-4.170912	0.156882	0.199326	-0.149537	-0.769859	-0.350835	0.260209	-0.436724	-0.490811	0.701834	-0.275328	0	0
1688	9.190247	0.132551	-4.414195	0.370539	0.349350	-0.110692	-0.770715	-0.350767	0.259091	-0.437672	-0.492202	0.698742	-0.279179	0	0
1689	9.912474	0.216411	-4.537276	0.382331	0.410831	-0.120691	-0.770734	-0.352376	0.253906	-0.439004	-0.493546	0.695279	-0.283330	0	0
1690	10.412309	0.425021	-4.803401	0.338687	0.392367	-0.177499	-0.770756	-0.352782	0.250491	-0.440572	-0.495110	0.691717	-0.286861	0	0
1691	10.321119	0.525007	-4.796924	0.425356	0.252059	-0.206472	-0.772734	-0.353262	0.249208	-0.440813	-0.497662	0.688360	-0.290133	0	0
1692	9.720608	0.399112	-4.497509	0.455147	0.139723	-0.210049	-0.771600	-0.353578	0.249460	-0.440129	-0.500663	0.685378	-0.293054	0	0
1693	8.749060	0.302585	-4.203351	0.432395	0.099438	-0.201075	-0.771297	-0.354231	0.250970	-0.439249	-0.503624	0.682663	-0.295626	0	0
1694	8.253444	0.099869	-4.017056	0.418407	0.102550	-0.177387	-0.770996	-0.355141	0.251899	-0.438376	-0.506326	0.680083	-0.298239	0	0
1695	8.047914	0.030070	-3.768278	0.477127	0.151917	-0.175566	-0.769562	-0.355831	0.253820	-0.437530	-0.509128	0.677101	-0.301481	0	0
1696	8.030609	0.046266	-3.521149	0.554172	0.234521	-0.175541	-0.768430	-0.356134	0.253790	-0.436832	-0.511988	0.673504	-0.305678	0	0
1697	8.289640	0.066735	-3.376113	0.610666	0.299707	-0.190150	-0.768430	-0.355338	0.255111	-0.436317	-0.514979	0.669340	-0.310495	0	0
1698	8.521165	0.054997	-3.346201	0.681614	0.289364	-0.204626	-0.768721	-0.355286	0.254128	-0.435381	-0.518372	0.664897	-0.315669	0	0
1699	8.721368	-0.093109	-3.258035	0.744608	0.197155	-0.235531	-0.769575	-0.354959	0.253592	-0.433589	-0.522507	0.660445	-0.320624	0	0
1700	9.110144	-0.278454	-3.384894	0.783856	0.146203	-0.339008	-0.769230	-0.357186	0.257970	-0.431545	-0.527616	0.655513	-0.325104	0	0
1701	9.848041	-0.183540	-3.977088	0.770933	0.271302	-0.426243	-0.764574	-0.356210	0.259964	-0.430656	-0.532794	0.649556	-0.329761	0	0
1702	10.604144	-0.047867	-4.724287	0.673749	0.418687	-0.450359	-0.764519	-0.359709	0.261157	-0.431264	-0.537185	0.643111	-0.334441	0	0
1703	10.396101	0.078329	-4.261578	0.620095	0.289904	-0.388791	-0.763107	-0.360934	0.259372	-0.431118	-0.541333	0.637675	-0.338328	0	0
1704	9.738364	0.215873	-3.685359	0.684801	0.021171	-0.334202	-0.760512	-0.363024	0.263172	-0.428679	-0.546290	0.633452	-0.341381	0	0
1705	9.175637	0.511237	-3.353209	0.517603	-0.016401	-0.284984	-0.760461	-0.364647	0.267025	-0.426750	-0.550317	0.630182	-0.343375	0	0
1706	8.541903	0.811507	-3.168132	0.376493	0.089580	-0.267162	-0.757740	-0.365718	0.270463	-0.426167	-0.553259	0.627039	-0.345122	0	0
1707	8.298071	0.845735	-3.240915	0.361082	0.185779	-0.305934	-0.756003	-0.369188	0.270512	-0.426424	-0.556023	0.623292	-0.347141	0	0
1708	8.171147	0.801359	-3.120516	0.245057	0.228729	-0.373244	-0.755701	-0.372226	0.268060	-0.427790	-0.558556	0.619395	-0.348368	0	0
1709	8.099043	0.909540	-2.832090	0.178607	0.328270	-0.403802	-0.754965	-0.376129	0.265549	-0.430270	-0.560624	0.615094	-0.349612	0	0
1710	8.450635	1.122742	-2.640950	0.290190	0.405762	-0.410929	-0.751263	-0.380892	0.262109	-0.432577	-0.562935	0.610025	-0.351923	0	0
1711	8.832088	1.226090	-2.591740	0.362752	0.462142	-0.370401	-0.750121	-0.383507	0.259533	-0.434697	-0.565075	0.604635	-0.355169	0	0
1712	9.120265	1.191617	-2.704191	0.407803	0.500296	-0.331781	-0.750122	-0.385886	0.255430	-0.436595	-0.567027	0.599131	-0.359036	0	0
1713	9.350584	1.021016	-2.762226	0.408240	0.506838	-0.317089	-0.748996	-0.388010	0.251614	-0.438500	-0.568822	0.593619	-0.363009	0	0
1714	9.603880	1.013854	-2.723436	0.340784	0.469495	-0.304259	-0.749275	-0.390943	0.247196	-0.440454	-0.570370	0.588590	-0.366387	0	0
1715	9.905201	1.033475	-2.717669	0.279743	0.396714	-0.252807	-0.750122	-0.393840	0.242220	-0.442174	-0.571572	0.584344	-0.369229	0	0
1716	10.075467	0.948332	-2.787393	0.270469	0.316118	-0.181104	-0.748420	-0.395512	0.240687	-0.443150	-0.572617	0.580917	-0.371838	0	0
1717	10.211291	0.789058	-2.916700	0.257169	0.219724	-0.122252	-0.748712	-0.394922	0.240444	-0.443471	-0.573586	0.578256	-0.374102	0	0
1718	10.253605	0.722314	-3.024997	0.206023	0.153062	-0.113075	-0.748155	-0.395949	0.237832	-0.443606	-0.574543	0.576167	-0.375694	0	0
1719	10.142637	0.811118	-3.078239	0.178586	0.077145	-0.104760	-0.749268	-0.395886	0.239824	-0.443483	-0.575586	0.574522	-0.376759	0	0
1720	9.842001	0.856152	-3.023225	0.187201	-0.010672	-0.115671	-0.748397	-0.397370	0.240571	-0.442789	-0.577084	0.573208	-0.377285	0	0
1721	9.468983	0.979908	-3.013299	0.208487	-0.063061	-0.134877	-0.746536	-0.398617	0.242029	-0.441799	-0.578955	0.571892	-0.377576	0	0
1722	9.127840	1.102478	-2.932109	0.191837	-0.066442	-0.140462	-0.746771	-0.399950	0.245903	-0.440847	-0.580819	0.570658	-0.377693	0	0
1723	8.995385	1.103282	-2.922319	0.157083	-0.060842	-0.140568	-0.745079	-0.399445	0.246766	-0.440185	-0.582482	0.569487	-0.377673	0	0
1724	9.031508	1.088431	-2.918936	0.134602	-0.039208	-0.162662	-0.741658	-0.402090	0.246992	-0.439802	-0.584111	0.568214	-0.377520	0	0
1725	9.149375	1.195951	-2.681097	0.154051	-0.026691	-0.188285	-0.739363	-0.403406	0.249713	-0.439529	-0.585897	0.566620	-0.377467	0	0
1726	9.207756	1.365310	-2.682176	0.119214	-0.035727	-0.189215	-0.738621	-0.405222	0.251428	-0.439350	-0.587591	0.565228	-0.377128	0	0
1727	9.227218	1.467287	-2.701563	0.082067	-0.049426	-0.173646	-0.736332	-0.407305	0.252265	-0.439315	-0.589057	0.564084	-0.376596	0	0
1728	9.342906	1.607887	-2.758113	-0.001616	-0.077847	-0.186563	-0.735463	-0.408775	0.252730	-0.439597	-0.590358	0.563344	-0.375334	0	0
1729	9.366819	1.734864	-2.835474	-0.045031	-0.104792	-0.164559	-0.734005	-0.411990	0.253504	-0.439964	-0.591417	0.562969	-0.373797	0	0
1730	9.429043	1.769315	-2.905209	-0.069280	-0.120750	-0.111344	-0.731697	-0.414972	0.255132	-0.440119	-0.592154	0.563111	-0.372229	0	0
1731	9.554547	1.747884	-3.180574	-0.142991	-0.112267	-0.063772	-0.730971	-0.415502	0.256928	-0.440647	-0.592239	0.563726	-0.370536	0	0
1732	9.594201	1.605987	-3.289262	-0.141856	-0.125861	-0.020640	-0.728420	-0.416806	0.256399	-0.440863	-0.592160	0.564694	-0.368926	0	0
1733	9.445665	1.627484	-3.186949	-0.117761	-0.180403	-0.003098	-0.729526	-0.418246	0.256884	-0.440629	-0.592261	0.565872	-0.367236	0	0
1734	9.210392	1.791039	-3.143267	-0.115140	-0.237878	0.033679	-0.727523	-0.418442	0.260243	-0.439849	-0.592400	0.567552	-0.365349	0	0
1735	9.026158	1.716212	-3.252807	-0.107146	-0.227376	0.057478	-0.727230	-0.419304	0.260186	-0.439059	-0.592371	0.569249	-0.363701	0	0
1736	8.876203	1.671903	-3.305459	-0.111164	-0.237673	0.044598	-0.726351	-0.419245	0.264560	-0.438212	-0.592456	0.570971	-0.361882	0	0
1737	8.676633	1.784756	-3.297260	-0.094875	-0.261479	0.040972	-0.725653	-0.418283	0.265179	-0.437207	-0.592692	0.572669	-0.360022	0	0
1738	8.607455	1.910848	-3.260034	-0.088938	-0.239423	0.056555	-0.724642	-0.418436	0.267985	-0.436169	-0.592804	0.574381	-0.358366	0	0
1739	8.522691	1.809754	-3.272016	-0.113721	-0.239148	0.052799	-0.723220	-0.417595	0.270849	-0.435355	-0.592803	0.576112	-0.356574	0	0
1740	8.605946	1.728128	-3.377111	-0.126874	-0.205134	0.070155	-0.724202	-0.417349	0.272003	-0.434685	-0.592541	0.577883	-0.354958	0	0
1741	9.131731	1.517338	-3.847424	-0.142521	-0.016292	0.148800	-0.724643	-0.415649	0.272537	-0.434981	-0.591064	0.579310	-0.354731	0	0
1742	9.877640	0.990650	-4.385999	-0.133244	0.258481	0.190648	-0.727403	-0.411827	0.268565	-0.436598	-0.588425	0.579792	-0.356341	0	0
1743	9.648435	0.634921	-3.961872	-0.037103	0.159524	0.099140	-0.729004	-0.411248	0.263108	-0.437457	-0.587067	0.579782	-0.357542	0	0
1744	9.313963	1.053131	-3.147120	0.160853	0.008152	0.063087	-0.728996	-0.411426	0.263803	-0.436345	-0.587339	0.579553	-0.358824	0	0
1745	9.382634	0.979824	-2.961761	0.111280	0.021215	0.124455	-0.730440	-0.409219	0.263107	-0.435440	-0.586972	0.579762	-0.360183	0	0
1746	9.206037	0.693800	-3.239630	-0.046382	0.090593	0.172573	-0.731462	-0.406087	0.263877	-0.435626	-0.585407	0.580557	-0.361223	0	0
1747	9.088704	0.673149	-3.445521	-0.115472	0.055068	0.122910	-0.732334	-0.405126	0.262109	-0.436248	-0.583937	0.581424	-0.361458	0	0
1748	8.940476	0.933128	-3.404466	-0.212419	-0.003684	0.062266	-0.733613	-0.404787	0.261436	-0.437252	-0.582625	0.582581	-0.360498	0	0
1749	8.849393	1.154878	-3.435846	-0.249625	-0.020802	0.042050	-0.736313	-0.405159	0.258190	-0.438502	-0.581308	0.583787	-0.359152	0	0
1750	9.041880	1.293036	-3.531516	-0.220225	-0.006328	0.045817	-0.735744	-0.405195	0.258748	-0.439591	-0.580061	0.584881	-0.358056	0	0
1751	9.097719	1.161968	-3.732526	-0.189891	-0.004994	0.084396	-0.734793	-0.403942	0.256274	-0.440428	-0.578698	0.586044	-0.357330	0	0
1752	9.072093	0.847747	-3.796418	-0.198531	-0.015266	0.102687	-0.737060	-0.403710	0.255180	-0.441130	-0.577239	0.587425	-0.356556	0	0
1753	8.918488	0.759963	-3.680135	-0.179423	-0.041262	0.135754	-0.737362	-0.402799	0.254251	-0.441503	-0.575746	0.589003	-0.355903	0	0
