# Supplementary material for: Identification of Haptic Based Guiding Using Hard Reins
Source: PLoS One. 2015 Jul 22;10(7):e0132020. doi: 10.1371/journal.pone.0132020 (PMC4511788; doi:10.1371/journal.pone.0132020)
Supplement: S1 File — (ZIP) [file pone.0132020.s001.zip › MotionData1/Subject1/T6/fh6.txt]

// Start Time: 0
// Sample rate: 50.0Hz
// Scenario: 4.9
// Firmware Version: 2.6.1
Counter	Acc_X	Acc_Y	Acc_Z	Gyr_X	Gyr_Y	Gyr_Z	Mag_X	Mag_Y	Mag_Z	Quat_w	Quat_x	Quat_y	Quat_z	AnalogIn_1	AnalogIn_2
661	1.764635	-0.313270	9.597204	-0.042775	-0.006948	0.013495	-0.217593	-0.468295	-0.720125	-0.529181	-0.072803	0.059936	-0.843252	0	0
662	1.803650	-0.280661	9.691191	-0.082549	0.000377	0.010146	-0.217608	-0.467217	-0.718801	-0.529207	-0.072415	0.060678	-0.843217	0	0
663	1.832877	-0.264558	9.748852	-0.082451	0.007322	0.011914	-0.218122	-0.465558	-0.720588	-0.529182	-0.071971	0.061365	-0.843221	0	0
664	1.872016	-0.230801	9.738744	-0.094601	0.010959	0.008473	-0.218376	-0.464310	-0.722124	-0.529241	-0.071430	0.062151	-0.843172	0	0
665	1.906571	-0.171401	9.608051	-0.076456	0.011708	0.008420	-0.218115	-0.463620	-0.722373	-0.529243	-0.070983	0.062762	-0.843163	0	0
666	1.897177	-0.126837	9.536269	-0.037484	0.011358	0.012660	-0.217599	-0.462111	-0.722347	-0.529227	-0.070738	0.063068	-0.843171	0	0
667	1.931250	-0.127040	9.528215	-0.017070	-0.000002	0.002979	-0.217603	-0.461981	-0.721824	-0.529225	-0.070708	0.063237	-0.843162	0	0
668	1.994836	-0.062552	9.573667	0.003640	0.003347	0.001187	-0.218126	-0.462124	-0.721693	-0.529266	-0.070756	0.063229	-0.843133	0	0
669	2.019623	0.026447	9.627625	0.022486	-0.009908	0.001089	-0.218127	-0.460887	-0.722189	-0.529245	-0.071023	0.063116	-0.843132	0	0
670	1.983431	0.093899	9.702055	0.020601	-0.000108	-0.009356	-0.218387	-0.461163	-0.722193	-0.529355	-0.071197	0.062976	-0.843059	0	0
671	1.910383	0.094026	9.747324	0.016942	0.014171	-0.025017	-0.217741	-0.461855	-0.721039	-0.529574	-0.071247	0.062762	-0.842933	0	0
672	1.883343	0.050354	9.766696	0.023930	0.008792	-0.019818	-0.218391	-0.462270	-0.721173	-0.529772	-0.071370	0.062539	-0.842815	0	0
673	1.865914	-0.022093	9.746698	0.010005	0.008112	-0.025009	-0.217076	-0.463757	-0.721602	-0.529992	-0.071434	0.062412	-0.842680	0	0
674	1.872751	-0.113729	9.687129	0.039344	0.015871	-0.032040	-0.218372	-0.465681	-0.721891	-0.530288	-0.071587	0.062013	-0.842511	0	0
675	1.877218	-0.190972	9.644768	0.056562	0.010528	-0.033842	-0.217855	-0.467060	-0.720619	-0.530551	-0.071883	0.061475	-0.842360	0	0
676	1.837934	-0.253636	9.635098	0.077424	0.024387	-0.035607	-0.216808	-0.467183	-0.720890	-0.530852	-0.072169	0.060707	-0.842201	0	0
677	1.786663	-0.296171	9.570307	0.068753	0.015706	-0.033866	-0.216553	-0.468842	-0.719362	-0.531109	-0.072486	0.060039	-0.842060	0	0
678	1.735454	-0.315160	9.571219	0.075502	-0.005329	-0.032207	-0.216297	-0.469673	-0.718338	-0.531363	-0.073009	0.059448	-0.841896	0	0
679	1.696411	-0.338836	9.547573	0.079219	-0.007294	-0.020016	-0.215514	-0.469391	-0.718338	-0.531482	-0.073566	0.058823	-0.841817	0	0
680	1.659633	-0.382481	9.572012	0.074853	-0.005452	-0.023488	-0.215773	-0.471592	-0.717599	-0.531666	-0.074082	0.058245	-0.841695	0	0
681	1.608435	-0.401362	9.563242	0.049808	-0.012297	-0.019951	-0.216813	-0.474348	-0.716864	-0.531802	-0.074523	0.057894	-0.841594	0	0
682	1.584003	-0.420467	9.553849	0.042859	-0.016607	-0.019945	-0.217603	-0.473265	-0.716577	-0.531971	-0.074960	0.057646	-0.841466	0	0
683	1.618206	-0.387310	9.601954	0.034499	-0.017662	-0.005965	-0.216686	-0.474076	-0.716599	-0.531998	-0.075355	0.057462	-0.841426	0	0
684	1.642761	-0.344098	9.626213	0.003346	-0.027976	-0.002415	-0.218113	-0.476828	-0.716513	-0.532057	-0.075667	0.057622	-0.841350	0	0
685	1.716003	-0.301078	9.629975	-0.019032	-0.017341	-0.002313	-0.218118	-0.475735	-0.716361	-0.532093	-0.075770	0.057888	-0.841300	0	0
686	1.813786	-0.233352	9.575417	-0.042271	0.005620	-0.007406	-0.218254	-0.474644	-0.716208	-0.532242	-0.075559	0.058249	-0.841199	0	0
687	1.955177	-0.204499	9.490244	-0.065811	-0.006400	-0.010842	-0.218778	-0.473825	-0.716449	-0.532391	-0.075327	0.058847	-0.841084	0	0
688	2.030948	-0.146831	9.484472	-0.072873	-0.011546	-0.014319	-0.219298	-0.474377	-0.716456	-0.532612	-0.075103	0.059551	-0.840915	0	0
689	2.087247	-0.107428	9.389309	-0.090270	-0.020137	-0.015161	-0.218771	-0.471614	-0.718228	-0.532807	-0.074862	0.060428	-0.840750	0	0
690	2.106870	-0.064790	9.469360	-0.093792	-0.011287	-0.021233	-0.219032	-0.468588	-0.719730	-0.533096	-0.074527	0.061301	-0.840533	0	0
691	2.136159	-0.036633	9.534454	-0.093522	-0.009758	-0.009015	-0.218258	-0.468183	-0.718686	-0.533247	-0.074181	0.062159	-0.840405	0	0
692	2.077723	-0.027321	9.615833	-0.086733	-0.006194	-0.016012	-0.219315	-0.464909	-0.718744	-0.533484	-0.073839	0.062949	-0.840226	0	0
693	2.063004	-0.028321	9.717846	-0.079896	-0.013245	-0.016053	-0.219043	-0.466541	-0.719299	-0.533680	-0.073601	0.063707	-0.840065	0	0
694	2.038587	-0.038092	9.742482	-0.056689	0.000763	-0.028296	-0.218266	-0.464478	-0.719524	-0.534008	-0.073367	0.064198	-0.839840	0	0
695	2.013909	-0.084746	9.810179	-0.040381	0.007768	-0.037044	-0.217863	-0.464595	-0.720831	-0.534365	-0.073178	0.064497	-0.839607	0	0
696	1.984487	-0.123330	9.810309	-0.014972	0.025814	-0.030090	-0.217733	-0.463081	-0.721454	-0.534687	-0.072959	0.064502	-0.839420	0	0
697	1.955027	-0.178342	9.759363	0.022219	0.022896	-0.028461	-0.218140	-0.462834	-0.719623	-0.534935	-0.072971	0.064200	-0.839284	0	0
698	1.935359	-0.225994	9.693769	0.062176	0.025986	-0.021589	-0.217616	-0.464477	-0.719138	-0.535127	-0.073158	0.063563	-0.839194	0	0
699	1.901229	-0.253870	9.607000	0.093702	0.023703	-0.002501	-0.216287	-0.468694	-0.720012	-0.535105	-0.073530	0.062676	-0.839242	0	0
700	1.867010	-0.296359	9.524868	0.102859	0.009847	-0.013036	-0.216554	-0.468843	-0.719232	-0.535192	-0.074064	0.061791	-0.839206	0	0
701	1.835285	-0.324523	9.462251	0.100190	0.004669	-0.014790	-0.215626	-0.471289	-0.719807	-0.535255	-0.074638	0.060943	-0.839176	0	0
702	1.759728	-0.352642	9.429700	0.096409	0.003443	0.009632	-0.214841	-0.474721	-0.718318	-0.535158	-0.075176	0.060163	-0.839247	0	0
703	1.715808	-0.376384	9.415850	0.080001	0.015022	0.004475	-0.217730	-0.473948	-0.716719	-0.535080	-0.075543	0.059444	-0.839315	0	0
704	1.659856	-0.357439	9.502151	0.036799	-0.000505	0.012397	-0.215647	-0.474901	-0.715451	-0.534989	-0.075795	0.059187	-0.839368	0	0
705	1.613907	-0.299319	9.550041	0.016172	0.003082	0.016816	-0.215904	-0.474484	-0.716222	-0.534848	-0.075911	0.059074	-0.839455	0	0
706	1.660450	-0.237089	9.593432	-0.002703	0.017173	0.017784	-0.216303	-0.474499	-0.715308	-0.534757	-0.075800	0.059059	-0.839524	0	0
707	1.726500	-0.183821	9.553926	-0.046298	0.007210	0.005676	-0.217342	-0.473399	-0.716581	-0.534760	-0.075551	0.059438	-0.839518	0	0
708	1.838491	-0.170379	9.568480	-0.077330	0.017911	0.004940	-0.217344	-0.471201	-0.717319	-0.534831	-0.075042	0.060035	-0.839476	0	0
709	1.894715	-0.131670	9.536257	-0.095393	0.017967	0.009359	-0.218375	-0.472566	-0.718380	-0.534846	-0.074438	0.060771	-0.839468	0	0
710	1.940864	-0.139709	9.568973	-0.099887	0.018114	0.001530	-0.217346	-0.469690	-0.717810	-0.534965	-0.073809	0.061554	-0.839390	0	0
711	1.974989	-0.118766	9.624168	-0.091730	0.001669	-0.012493	-0.217225	-0.465575	-0.718512	-0.535150	-0.073376	0.062332	-0.839253	0	0
712	1.950418	-0.152939	9.660565	-0.076070	0.011160	-0.012511	-0.215262	-0.464999	-0.719296	-0.535365	-0.072940	0.062942	-0.839108	0	0
713	1.955042	-0.182795	9.722983	-0.055227	0.005635	-0.005605	-0.216432	-0.464177	-0.720313	-0.535467	-0.072665	0.063397	-0.839032	0	0
714	1.945088	-0.221515	9.720241	-0.034585	0.021408	-0.017830	-0.217998	-0.463916	-0.720557	-0.535692	-0.072370	0.063599	-0.838899	0	0
715	1.910715	-0.276913	9.708140	-0.022348	0.037078	-0.019565	-0.216436	-0.464734	-0.719542	-0.535907	-0.072017	0.063601	-0.838792	0	0
716	1.857084	-0.311854	9.616879	-0.003177	0.028049	-0.009185	-0.215513	-0.466224	-0.719969	-0.536057	-0.071828	0.063512	-0.838719	0	0
717	1.834857	-0.379033	9.563171	0.003808	0.040294	-0.012657	-0.213547	-0.466745	-0.720514	-0.536197	-0.071584	0.063283	-0.838668	0	0
718	1.832189	-0.422534	9.548087	-0.016837	0.036868	-0.007369	-0.214590	-0.465652	-0.721266	-0.536341	-0.071247	0.063262	-0.838606	0	0
719	1.863667	-0.451785	9.534839	-0.020251	0.042142	-0.008208	-0.214064	-0.463989	-0.722540	-0.536462	-0.070856	0.063230	-0.838564	0	0
720	1.856292	-0.466204	9.527540	-0.032030	0.033193	0.010119	-0.213286	-0.462477	-0.722515	-0.536467	-0.070457	0.063368	-0.838584	0	0
721	1.827255	-0.432307	9.557747	-0.044130	0.022719	0.015350	-0.212506	-0.462887	-0.721878	-0.536395	-0.070088	0.063660	-0.838639	0	0
722	1.856223	-0.466845	9.585639	-0.041611	0.028030	0.009260	-0.212886	-0.463148	-0.723182	-0.536418	-0.069681	0.063906	-0.838639	0	0
723	1.871042	-0.421286	9.624683	-0.049278	0.035027	0.011917	-0.212356	-0.462029	-0.724727	-0.536385	-0.069183	0.064176	-0.838681	0	0
724	1.875956	-0.409406	9.644108	-0.064728	0.019212	0.024128	-0.213537	-0.460675	-0.724562	-0.536288	-0.068717	0.064673	-0.838744	0	0
725	1.824822	-0.413914	9.652489	-0.078465	0.029826	0.023319	-0.212369	-0.458196	-0.724912	-0.536175	-0.068100	0.065224	-0.838823	0	0
726	1.793153	-0.413998	9.684693	-0.074944	0.020951	0.030257	-0.212375	-0.456830	-0.724755	-0.536041	-0.067559	0.065802	-0.838908	0	0
727	1.778649	-0.399209	9.675554	-0.069706	0.020875	0.032854	-0.213148	-0.456547	-0.726176	-0.535836	-0.067058	0.066334	-0.839037	0	0
728	1.795767	-0.393963	9.626811	-0.065973	0.032965	0.039857	-0.212105	-0.454061	-0.727176	-0.535624	-0.066458	0.066778	-0.839184	0	0
729	1.842149	-0.365388	9.640674	-0.062675	0.025996	0.036343	-0.211060	-0.452675	-0.727808	-0.535388	-0.065948	0.067226	-0.839340	0	0
730	1.913043	-0.316960	9.596145	-0.038706	0.027727	0.025817	-0.212875	-0.452810	-0.729360	-0.535270	-0.065548	0.067461	-0.839428	0	0
731	1.915720	-0.275672	9.591828	-0.043761	0.028540	0.031936	-0.212364	-0.450483	-0.729057	-0.535059	-0.065123	0.067734	-0.839573	0	0
732	1.911164	-0.224509	9.578135	-0.059349	0.028677	0.031103	-0.210922	-0.449085	-0.730342	-0.534912	-0.064600	0.068140	-0.839674	0	0
733	1.916363	-0.161748	9.605541	-0.045896	0.027961	0.015356	-0.210150	-0.447442	-0.729795	-0.534841	-0.064180	0.068424	-0.839728	0	0
734	1.892053	-0.152159	9.635293	-0.054524	0.029776	0.015382	-0.211451	-0.445659	-0.731183	-0.534810	-0.063686	0.068773	-0.839757	0	0
735	1.823902	-0.147192	9.678097	-0.035694	0.038585	0.003129	-0.210673	-0.444422	-0.731034	-0.534843	-0.063240	0.068904	-0.839759	0	0
736	1.799346	-0.181231	9.702391	-0.018278	0.027798	0.013515	-0.209897	-0.443462	-0.730630	-0.534805	-0.062957	0.068958	-0.839800	0	0
737	1.750200	-0.263388	9.707198	-0.003202	0.038638	-0.014409	-0.211069	-0.443744	-0.730887	-0.534965	-0.062695	0.068802	-0.839731	0	0
738	1.706254	-0.287371	9.715136	0.003742	0.035056	-0.011827	-0.209111	-0.444552	-0.730396	-0.535130	-0.062486	0.068616	-0.839657	0	0
739	1.686768	-0.303475	9.649986	0.029771	0.034802	-0.007545	-0.209611	-0.446999	-0.732003	-0.535209	-0.062427	0.068205	-0.839644	0	0
740	1.657315	-0.344647	9.664607	0.048393	0.013842	-0.016381	-0.208847	-0.447573	-0.729286	-0.535369	-0.062638	0.067754	-0.839563	0	0
741	1.591445	-0.377861	9.646286	0.062494	0.032042	-0.012888	-0.207916	-0.447674	-0.731378	-0.535471	-0.062779	0.067077	-0.839542	0	0
742	1.593435	-0.446311	9.688847	0.057808	0.001547	-0.016443	-0.207658	-0.450567	-0.729614	-0.535621	-0.063144	0.066613	-0.839456	0	0
743	1.554498	-0.446040	9.694592	0.069016	0.010295	-0.021690	-0.208444	-0.450578	-0.729348	-0.535777	-0.063505	0.065989	-0.839378	0	0
744	1.544943	-0.425931	9.639413	0.068382	0.006615	-0.009491	-0.208433	-0.450836	-0.730525	-0.535858	-0.063880	0.065413	-0.839343	0	0
745	1.554662	-0.428438	9.639153	0.057936	0.006748	-0.012947	-0.207380	-0.453290	-0.730450	-0.535945	-0.064203	0.064903	-0.839302	0	0
746	1.617582	-0.496460	9.595572	0.032981	-0.000183	-0.005900	-0.208442	-0.452364	-0.728732	-0.536019	-0.064443	0.064663	-0.839255	0	0
747	1.622135	-0.552236	9.587410	0.031165	-0.010656	-0.005918	-0.207126	-0.453712	-0.729288	-0.536053	-0.064763	0.064475	-0.839223	0	0
748	1.670674	-0.581362	9.549557	0.025775	-0.016625	-0.012887	-0.209234	-0.454036	-0.726936	-0.536182	-0.065106	0.064380	-0.839122	0	0
749	1.728951	-0.603636	9.543052	0.033048	-0.019605	0.004540	-0.209486	-0.454851	-0.727601	-0.536120	-0.065505	0.064234	-0.839141	0	0
750	1.816886	-0.552976	9.503004	0.028061	-0.013582	0.011558	-0.210132	-0.456360	-0.727756	-0.536051	-0.065820	0.064119	-0.839170	0	0
751	1.933976	-0.505254	9.486452	0.024494	-0.007350	0.004621	-0.209482	-0.456496	-0.727373	-0.536002	-0.066073	0.063984	-0.839191	0	0
752	1.992714	-0.442858	9.505352	-0.007554	-0.012365	0.004703	-0.209609	-0.456767	-0.727638	-0.536016	-0.066190	0.064158	-0.839160	0	0
753	2.000303	-0.385104	9.544737	-0.042857	-0.005172	0.008311	-0.210385	-0.456762	-0.728674	-0.535982	-0.066065	0.064585	-0.839159	0	0
754	1.973830	-0.317867	9.631044	-0.070390	0.005489	0.010155	-0.210661	-0.456512	-0.726974	-0.535996	-0.065693	0.065193	-0.839132	0	0
755	1.944783	-0.279463	9.692790	-0.099718	0.016223	0.008519	-0.210661	-0.454035	-0.728098	-0.536011	-0.065086	0.065985	-0.839108	0	0
756	1.935074	-0.260796	9.768335	-0.099690	0.016188	0.010260	-0.211071	-0.448977	-0.728126	-0.536040	-0.064467	0.066781	-0.839074	0	0
757	1.934868	-0.290264	9.799395	-0.069258	0.026379	0.013693	-0.210548	-0.446494	-0.729383	-0.535998	-0.063936	0.067268	-0.839103	0	0
758	1.895771	-0.328234	9.751335	-0.053068	0.022936	0.004039	-0.210280	-0.446204	-0.730420	-0.536062	-0.063513	0.067633	-0.839064	0	0
759	1.856349	-0.424339	9.692771	-0.033745	0.033157	0.011865	-0.209770	-0.444429	-0.729738	-0.536016	-0.063118	0.067785	-0.839111	0	0
760	1.836430	-0.506473	9.672692	-0.002468	0.024016	0.022220	-0.210009	-0.446462	-0.731469	-0.535899	-0.062945	0.067731	-0.839204	0	0
761	1.802416	-0.496535	9.678462	0.030355	0.014983	0.025582	-0.208322	-0.446737	-0.730054	-0.535685	-0.063037	0.067453	-0.839356	0	0
762	1.744520	-0.429378	9.576647	0.047966	0.018148	0.039479	-0.209091	-0.447686	-0.731370	-0.535390	-0.063172	0.067019	-0.839568	0	0
763	1.676044	-0.473374	9.657499	0.046290	0.014612	0.042957	-0.210155	-0.447314	-0.729141	-0.535020	-0.063341	0.066619	-0.839823	0	0
764	1.632480	-0.436394	9.639663	0.008304	0.009600	0.047404	-0.208579	-0.449073	-0.729447	-0.534679	-0.063330	0.066569	-0.840045	0	0
765	1.666668	-0.421743	9.605186	-0.043193	0.020280	0.058927	-0.210405	-0.448537	-0.729945	-0.534235	-0.062959	0.066899	-0.840329	0	0
766	1.717603	-0.430571	9.705571	-0.095854	-0.000521	0.071243	-0.210411	-0.446483	-0.730165	-0.533746	-0.062461	0.067792	-0.840606	0	0
767	1.749002	-0.467449	9.723690	-0.092533	-0.011014	0.069468	-0.210682	-0.442647	-0.730738	-0.533222	-0.062083	0.068709	-0.840892	0	0
768	1.787737	-0.501748	9.722307	-0.072564	-0.021804	0.078111	-0.211458	-0.442092	-0.732024	-0.532650	-0.061883	0.069525	-0.841202	0	0
769	1.841145	-0.530887	9.681920	-0.009187	-0.037699	0.058703	-0.213823	-0.438285	-0.731932	-0.532146	-0.062181	0.069878	-0.841470	0	0
770	1.962783	-0.541287	9.649909	0.035821	-0.036361	0.061212	-0.213563	-0.440211	-0.730930	-0.531635	-0.062692	0.069848	-0.841757	0	0
771	2.135455	-0.548114	9.694246	0.066596	-0.036399	0.046322	-0.215139	-0.439964	-0.730003	-0.531187	-0.063394	0.069555	-0.842012	0	0
772	2.264790	-0.485985	9.682459	0.069326	-0.047134	0.058508	-0.216431	-0.441882	-0.730812	-0.530670	-0.064176	0.069299	-0.842299	0	0
773	2.318385	-0.462858	9.744499	0.068318	-0.050570	0.054147	-0.218800	-0.441658	-0.728708	-0.530143	-0.065008	0.069080	-0.842585	0	0
774	2.289233	-0.462188	9.706444	0.075409	-0.054264	0.063705	-0.219827	-0.447696	-0.728037	-0.529575	-0.065878	0.068814	-0.842897	0	0
775	2.192191	-0.417375	9.680270	0.120218	-0.050959	0.056586	-0.219722	-0.446358	-0.725538	-0.528991	-0.066992	0.068169	-0.843228	0	0
776	2.172844	-0.402332	9.651877	0.158053	-0.058136	0.051217	-0.221011	-0.450611	-0.725612	-0.528465	-0.068341	0.067218	-0.843526	0	0
777	2.163238	-0.364331	9.734959	0.142756	-0.044150	0.057402	-0.222331	-0.451610	-0.723409	-0.527860	-0.069519	0.066353	-0.843877	0	0
778	2.117614	-0.271035	9.674392	0.149494	-0.066948	0.060790	-0.224164	-0.454525	-0.721500	-0.527243	-0.070891	0.065527	-0.844213	0	0
779	1.622097	0.520970	6.477028	-0.018731	0.092519	0.041483	-0.222599	-0.453687	-0.721625	-0.526974	-0.070077	0.065293	-0.844467	0	0
780	1.509690	-0.484940	10.394775	0.054254	-0.064249	0.049670	-0.225217	-0.454134	-0.720704	-0.526509	-0.070932	0.065247	-0.844689	0	0
781	1.798540	-0.285184	9.884933	-0.068598	-0.058836	0.043085	-0.226397	-0.452915	-0.720671	-0.526163	-0.071127	0.066227	-0.844812	0	0
782	2.089186	-0.103162	7.682439	-0.282754	0.016027	0.013400	-0.226917	-0.451816	-0.721427	-0.526296	-0.069553	0.068579	-0.844673	0	0
783	2.112297	-0.747966	9.786360	-0.191628	0.001321	-0.004263	-0.226928	-0.447155	-0.722247	-0.526473	-0.068629	0.070256	-0.844500	0	0
784	2.031185	-0.537024	9.430490	0.087906	-0.042648	-0.004369	-0.227969	-0.448534	-0.722136	-0.526449	-0.069515	0.069773	-0.844482	0	0
785	2.207236	-0.381199	9.469801	0.424547	-0.044990	-0.019302	-0.230839	-0.454889	-0.719506	-0.526288	-0.072239	0.066483	-0.844620	0	0
786	2.418010	-0.148345	9.320559	0.555671	-0.026517	-0.035325	-0.228496	-0.462445	-0.715114	-0.526191	-0.075469	0.061942	-0.844743	0	0
787	2.410873	-0.068685	9.585759	0.545375	0.015696	-0.049139	-0.228227	-0.471789	-0.711654	-0.526203	-0.078337	0.057294	-0.844803	0	0
788	2.479614	0.005339	9.423011	0.410312	0.038034	-0.069614	-0.227309	-0.480031	-0.708307	-0.526518	-0.080273	0.053611	-0.844666	0	0
789	2.196301	-0.181329	9.402686	0.177276	0.090754	-0.082766	-0.226137	-0.483740	-0.706174	-0.527129	-0.080592	0.051657	-0.844377	0	0
790	2.052795	-0.147494	9.527538	0.001245	0.098945	-0.073531	-0.224561	-0.485913	-0.706228	-0.527828	-0.079861	0.051104	-0.844043	0	0
791	2.418038	-0.278978	8.621417	-0.353450	0.174643	-0.049541	-0.223138	-0.483305	-0.705797	-0.528619	-0.076659	0.053224	-0.843714	0	0
792	2.485660	-0.249821	9.225550	-0.624228	0.191086	-0.027758	-0.217135	-0.474171	-0.709437	-0.529449	-0.071820	0.057496	-0.843338	0	0
793	2.402267	-0.374735	9.172433	-0.591807	0.213674	0.019313	-0.214519	-0.462029	-0.715597	-0.529829	-0.066995	0.061480	-0.843216	0	0
794	2.726691	-0.502801	9.966927	-0.338668	0.200365	0.062221	-0.212640	-0.455050	-0.725109	-0.529671	-0.063533	0.063353	-0.843444	0	0
795	2.412331	-0.171941	9.923212	0.094287	0.207038	0.101018	-0.210020	-0.452810	-0.727167	-0.528893	-0.062354	0.061650	-0.844146	0	0
796	1.764959	0.183193	9.698689	0.525853	0.205444	0.118805	-0.207299	-0.458596	-0.721831	-0.527703	-0.063386	0.056236	-0.845192	0	0
797	1.502591	0.671233	9.668116	0.908315	0.195783	0.111464	-0.205606	-0.469596	-0.716070	-0.526277	-0.066586	0.047707	-0.846359	0	0
798	1.732110	0.805359	9.652618	1.140629	0.185899	0.071529	-0.201801	-0.487696	-0.709812	-0.524991	-0.071037	0.037158	-0.847323	0	0
799	2.203585	0.754835	9.904910	1.240718	0.241418	0.040074	-0.199804	-0.510598	-0.703896	-0.523824	-0.075610	0.025513	-0.848081	0	0
800	2.469561	1.232456	9.527872	1.339978	0.284681	0.020706	-0.196652	-0.531870	-0.696133	-0.522685	-0.080262	0.012709	-0.848644	0	0
801	2.436023	1.393806	9.889269	1.343902	0.294548	0.001514	-0.191176	-0.551921	-0.685759	-0.521587	-0.084913	-0.000119	-0.848962	0	0
802	1.818527	1.578473	10.351646	1.334201	0.269958	-0.032657	-0.188313	-0.572137	-0.675109	-0.520709	-0.089632	-0.012843	-0.848919	0	0
803	1.712626	2.062933	9.644339	1.100292	0.258165	-0.048655	-0.182840	-0.591644	-0.664464	-0.520075	-0.093290	-0.023461	-0.848686	0	0
804	1.360037	2.141445	9.842447	0.832426	0.230948	-0.072436	-0.177982	-0.609996	-0.659130	-0.519871	-0.095699	-0.031756	-0.848274	0	0
805	1.233888	2.136824	9.479707	0.512644	0.226236	-0.111663	-0.174336	-0.619059	-0.653605	-0.520255	-0.096535	-0.037290	-0.847718	0	0
806	1.173162	1.695378	9.278715	0.253887	0.201317	-0.123156	-0.170558	-0.623164	-0.650588	-0.521001	-0.096162	-0.040571	-0.847151	0	0
807	0.680926	1.593920	9.397591	0.078028	0.173186	-0.131510	-0.165861	-0.625878	-0.648722	-0.521978	-0.095170	-0.042172	-0.846583	0	0
808	0.473570	1.462067	9.189866	-0.071369	0.116262	-0.103344	-0.163238	-0.626247	-0.649920	-0.522899	-0.093829	-0.042235	-0.846161	0	0
809	0.406799	1.314820	9.387843	-0.237787	0.076759	-0.069819	-0.159956	-0.623298	-0.653401	-0.523690	-0.092018	-0.040613	-0.845950	0	0
810	0.362873	1.272651	9.284150	-0.415639	0.034004	-0.043257	-0.160072	-0.618597	-0.657475	-0.524448	-0.089595	-0.037277	-0.845894	0	0
811	0.638946	1.049159	9.306066	-0.589369	-0.005197	-0.028839	-0.159160	-0.609510	-0.661339	-0.525225	-0.086640	-0.032221	-0.845928	0	0
812	1.022236	0.840004	9.265182	-0.740809	-0.000440	-0.042259	-0.159155	-0.599593	-0.666613	-0.526238	-0.082797	-0.025951	-0.845899	0	0
813	1.110085	0.525025	9.585519	-0.819732	-0.010877	-0.014097	-0.157838	-0.586902	-0.673925	-0.527032	-0.078675	-0.018895	-0.845985	0	0
814	0.932729	0.586399	9.660702	-0.855594	-0.019708	0.010373	-0.159922	-0.572190	-0.681434	-0.527628	-0.074391	-0.011507	-0.846134	0	0
815	0.673813	0.384062	9.501587	-0.869761	-0.056174	0.007673	-0.160192	-0.557482	-0.687133	-0.528208	-0.070379	-0.003771	-0.846185	0	0
816	0.478954	0.305711	9.274966	-0.833843	-0.081348	0.038874	-0.160451	-0.545508	-0.693015	-0.528478	-0.066722	0.003779	-0.846313	0	0
817	1.203350	0.228892	9.513780	-0.856377	-0.070157	-0.007135	-0.162667	-0.531488	-0.700016	-0.529099	-0.062888	0.011465	-0.846149	0	0
818	1.787660	-0.470310	9.952762	-0.789110	-0.055958	-0.066437	-0.162923	-0.518822	-0.706536	-0.530158	-0.059252	0.018434	-0.845625	0	0
819	1.966156	-0.697608	10.175409	-0.637849	-0.050139	-0.070297	-0.163978	-0.507012	-0.710854	-0.531120	-0.056419	0.024147	-0.845072	0	0
820	1.977038	-0.544613	9.940066	-0.478602	-0.023341	-0.070701	-0.163977	-0.498342	-0.714980	-0.531998	-0.054150	0.028313	-0.844538	0	0
821	1.649009	-0.491740	9.803129	-0.437188	-0.007646	-0.081302	-0.163729	-0.490103	-0.717164	-0.532922	-0.052034	0.032116	-0.843952	0	0
822	1.569395	-0.402053	9.656136	-0.493633	0.025821	-0.068854	-0.161641	-0.482240	-0.720670	-0.533786	-0.049267	0.036146	-0.843409	0	0
823	1.744819	-0.350818	9.715762	-0.568027	0.068849	-0.051048	-0.162022	-0.474246	-0.725719	-0.534520	-0.045801	0.040668	-0.842934	0	0
824	2.012280	-0.350223	9.893598	-0.639002	0.092473	-0.026307	-0.158645	-0.462958	-0.728646	-0.535084	-0.041676	0.045586	-0.842538	0	0
825	2.457642	-0.683516	10.275629	-0.642418	0.109928	-0.034863	-0.158117	-0.451933	-0.734553	-0.535691	-0.037470	0.050540	-0.842067	0	0
826	1.733052	-0.507451	10.720988	-0.408610	0.090288	-0.002582	-0.154862	-0.442284	-0.737773	-0.535927	-0.034581	0.053533	-0.841855	0	0
827	1.027586	-0.231690	9.816342	-0.089420	0.089729	0.010295	-0.153694	-0.439257	-0.738243	-0.535926	-0.033484	0.053952	-0.841874	0	0
828	0.841685	0.010760	9.765982	0.323721	0.066101	-0.013710	-0.153554	-0.443094	-0.737668	-0.535986	-0.034729	0.050906	-0.841974	0	0
829	1.095020	0.149077	10.231795	0.692866	0.040777	-0.032274	-0.153034	-0.450799	-0.733786	-0.536033	-0.038250	0.044971	-0.842130	0	0
830	1.237468	0.371483	10.202618	0.877799	0.040183	-0.029327	-0.151592	-0.464951	-0.727825	-0.535964	-0.042688	0.037390	-0.842331	0	0
831	0.876058	0.571096	10.211387	0.841111	0.036427	-0.043264	-0.150142	-0.480327	-0.722408	-0.535972	-0.047032	0.030206	-0.842383	0	0
832	0.797152	0.713297	9.704378	0.690261	0.030987	-0.062061	-0.149889	-0.493412	-0.715245	-0.536194	-0.050548	0.024234	-0.842232	0	0
833	0.810691	0.900513	9.445250	0.446267	0.040113	-0.077044	-0.148832	-0.501363	-0.713065	-0.536630	-0.052741	0.020321	-0.841923	0	0
834	1.005600	0.518032	9.420776	0.177238	0.042369	-0.094500	-0.146870	-0.507670	-0.710469	-0.537367	-0.053414	0.018590	-0.841450	0	0
835	1.282347	0.394972	9.359367	-0.118847	0.054877	-0.085696	-0.145422	-0.509014	-0.711287	-0.538170	-0.052448	0.019347	-0.840980	0	0
836	1.009202	0.294944	9.398149	-0.377437	0.063467	-0.060526	-0.143603	-0.504469	-0.712252	-0.538912	-0.049954	0.022186	-0.840587	0	0
837	0.750448	0.119382	9.232147	-0.589656	0.077258	-0.052913	-0.144127	-0.495256	-0.716364	-0.539668	-0.046253	0.026791	-0.840179	0	0
838	0.621716	-0.262938	9.224836	-0.772264	0.097661	-0.040091	-0.141899	-0.483525	-0.722790	-0.540394	-0.041333	0.032772	-0.839757	0	0
839	0.877616	-0.591606	9.335302	-0.853004	0.092578	-0.018861	-0.138913	-0.467010	-0.728217	-0.540926	-0.036063	0.039515	-0.839367	0	0
840	1.056524	-0.746181	9.566238	-0.797059	0.094244	0.008066	-0.139055	-0.450790	-0.734408	-0.541185	-0.031016	0.045736	-0.839086	0	0
841	1.227346	-0.683249	9.449396	-0.676153	0.074863	0.013784	-0.136066	-0.440739	-0.737226	-0.541311	-0.026836	0.051103	-0.838839	0	0
842	1.257488	-0.885684	9.733931	-0.422219	0.034281	0.023424	-0.135295	-0.431668	-0.739918	-0.541264	-0.024310	0.054504	-0.838732	0	0
843	1.160673	-0.815802	9.635475	-0.161258	0.021792	0.027838	-0.136856	-0.426857	-0.742938	-0.541090	-0.023356	0.055846	-0.838783	0	0
844	0.993849	-0.685062	9.355498	0.100591	0.023408	0.027037	-0.137505	-0.425206	-0.744203	-0.540871	-0.023749	0.054921	-0.838975	0	0
845	1.192921	-0.750620	9.422600	0.351949	0.010969	0.026307	-0.136194	-0.430140	-0.742486	-0.540578	-0.025664	0.052018	-0.839292	0	0
846	1.508741	-0.799206	9.620408	0.516404	0.009404	0.038963	-0.135416	-0.436608	-0.738843	-0.540140	-0.028416	0.047681	-0.839743	0	0
847	1.742712	-0.721790	9.681477	0.604803	0.017252	0.048351	-0.136202	-0.445977	-0.734203	-0.539569	-0.031641	0.042639	-0.840266	0	0
848	1.600112	-0.548616	9.716289	0.600014	0.031078	0.062320	-0.136322	-0.456834	-0.730379	-0.538881	-0.034650	0.037487	-0.840833	0	0
849	1.365352	-0.348908	9.618025	0.505610	0.047196	0.087006	-0.136324	-0.467157	-0.725374	-0.537993	-0.037077	0.033138	-0.841481	0	0
850	1.164762	-0.120951	9.572639	0.352352	0.055880	0.111845	-0.136062	-0.473346	-0.722633	-0.536961	-0.038525	0.029952	-0.842195	0	0
851	0.986470	-0.180811	9.856754	0.205603	0.078886	0.108830	-0.135157	-0.475828	-0.720344	-0.535995	-0.039064	0.027965	-0.842853	0	0
852	1.023837	-0.324297	10.512392	0.070956	0.095516	0.109297	-0.134615	-0.476619	-0.722317	-0.535096	-0.038669	0.026936	-0.843476	0	0
853	0.994300	-0.290460	10.988095	-0.000837	0.144665	0.125342	-0.133457	-0.474982	-0.720991	-0.534086	-0.037541	0.026343	-0.844185	0	0
854	0.995335	-0.179784	10.636164	-0.048888	0.160662	0.134236	-0.134643	-0.473635	-0.720305	-0.533034	-0.035948	0.025986	-0.844930	0	0
855	0.772321	-0.069059	10.454044	-0.031730	0.180074	0.120237	-0.130849	-0.471936	-0.721861	-0.532085	-0.034354	0.025459	-0.845611	0	0
856	0.803408	-0.214471	10.189775	-0.026580	0.170445	0.120212	-0.129402	-0.469290	-0.724424	-0.531146	-0.032800	0.024857	-0.846280	0	0
857	0.794986	-0.011581	10.066960	-0.002916	0.149532	0.107849	-0.126803	-0.467633	-0.723629	-0.530281	-0.031618	0.024241	-0.846886	0	0
858	0.883439	0.397257	9.242716	-0.006976	0.135113	0.090338	-0.126026	-0.467635	-0.722853	-0.529576	-0.030475	0.023650	-0.847385	0	0
859	1.111889	0.243568	8.695342	0.006233	0.119698	0.065880	-0.122613	-0.469502	-0.724086	-0.529054	-0.029604	0.023102	-0.847757	0	0
860	1.082798	0.221841	8.487489	0.030313	0.102050	0.067500	-0.124194	-0.467887	-0.723132	-0.528520	-0.028944	0.022362	-0.848133	0	0
861	1.117628	-0.376993	9.056807	0.025832	0.079304	0.064032	-0.121836	-0.466752	-0.724558	-0.527997	-0.028524	0.021867	-0.848485	0	0
862	0.759369	-0.820029	9.450995	0.037228	0.079203	0.065737	-0.121843	-0.467175	-0.723525	-0.527470	-0.028094	0.021190	-0.848845	0	0
863	0.174975	-0.782399	10.014623	0.044554	0.080656	0.084820	-0.120914	-0.467694	-0.725104	-0.526764	-0.027755	0.020535	-0.849310	0	0
864	-0.247512	-0.233525	9.874823	0.037556	0.082589	0.086466	-0.120542	-0.467582	-0.722761	-0.526061	-0.027293	0.019843	-0.849777	0	0
865	-0.286092	0.180839	9.528130	0.009137	0.058740	0.067239	-0.120292	-0.464708	-0.722707	-0.525510	-0.026942	0.019578	-0.850135	0	0
866	-0.259225	0.642864	9.650300	-0.072469	0.036643	0.067371	-0.120132	-0.464799	-0.726225	-0.524991	-0.026297	0.020058	-0.850465	0	0
867	0.057618	0.686475	9.411175	-0.145221	0.025589	0.026599	-0.118835	-0.462598	-0.726191	-0.524819	-0.025409	0.021243	-0.850569	0	0
868	0.067020	0.651164	9.524247	-0.188397	0.001878	-0.000377	-0.120415	-0.457266	-0.727117	-0.524896	-0.024465	0.022873	-0.850507	0	0
869	0.291232	0.216604	9.137609	-0.148749	-0.015866	-0.003955	-0.120680	-0.457825	-0.726345	-0.524974	-0.023909	0.024282	-0.850436	0	0
870	0.333884	0.349951	8.678511	-0.095470	-0.050323	-0.001602	-0.119645	-0.455216	-0.726301	-0.525027	-0.023896	0.025395	-0.850371	0	0
871	0.541540	0.105983	8.849403	0.034201	-0.051390	-0.001924	-0.120317	-0.453601	-0.724702	-0.525034	-0.024598	0.025427	-0.850345	0	0
872	0.531333	0.055714	9.013559	0.129599	-0.086946	-0.010149	-0.121236	-0.454718	-0.723676	-0.525090	-0.026080	0.024816	-0.850285	0	0
873	0.594848	0.062123	8.823337	0.180779	-0.095386	0.001897	-0.124496	-0.457632	-0.722928	-0.525015	-0.027922	0.023829	-0.850301	0	0
874	0.703043	0.269291	8.881893	0.157835	-0.112537	-0.008556	-0.126947	-0.464904	-0.723183	-0.525039	-0.029770	0.023113	-0.850243	0	0
875	0.849232	0.329622	9.019800	0.090073	-0.121518	-0.018833	-0.127598	-0.467384	-0.722316	-0.525157	-0.031362	0.023026	-0.850116	0	0
876	0.993394	0.444269	9.076210	0.001557	-0.123282	-0.032525	-0.130385	-0.463489	-0.718704	-0.525425	-0.032487	0.023687	-0.849890	0	0
877	0.947156	0.453774	9.130677	-0.099101	-0.116044	-0.054025	-0.131575	-0.461873	-0.717622	-0.525901	-0.033047	0.025166	-0.849531	0	0
878	0.942268	0.481173	9.290974	-0.130324	-0.115756	-0.058297	-0.131969	-0.460229	-0.718108	-0.526430	-0.033420	0.026900	-0.849135	0	0
879	0.828834	0.302732	9.712328	-0.033807	-0.117177	-0.071662	-0.135364	-0.457234	-0.719587	-0.527031	-0.034338	0.027821	-0.848696	0	0
880	0.759972	0.225293	9.964612	0.071431	-0.114322	-0.082428	-0.135888	-0.458343	-0.718824	-0.527692	-0.035768	0.027826	-0.848226	0	0
881	0.845203	0.241304	9.987082	0.095121	-0.115911	-0.104296	-0.136549	-0.461251	-0.716533	-0.528522	-0.037361	0.027628	-0.847647	0	0
882	0.974937	0.304851	9.626665	-0.007067	-0.100871	-0.120518	-0.138913	-0.460745	-0.715073	-0.529537	-0.038272	0.028213	-0.846953	0	0
883	1.144749	0.195324	9.521918	-0.147085	-0.091003	-0.127023	-0.139714	-0.460504	-0.713110	-0.530655	-0.038378	0.029926	-0.846190	0	0
884	1.239982	-0.123528	9.747606	-0.186670	-0.080282	-0.127699	-0.140355	-0.457052	-0.716162	-0.531801	-0.038165	0.031920	-0.845407	0	0
885	1.220199	-0.498047	10.268114	-0.172178	-0.052753	-0.113666	-0.140753	-0.453350	-0.717128	-0.532822	-0.037815	0.033654	-0.844712	0	0
886	0.895330	-0.656295	10.563899	-0.148631	-0.031899	-0.115452	-0.138945	-0.449511	-0.716415	-0.533860	-0.037391	0.035074	-0.844017	0	0
887	0.705375	-0.640184	10.791259	-0.179855	-0.007572	-0.091770	-0.139472	-0.447184	-0.716886	-0.534711	-0.036607	0.036638	-0.843447	0	0
888	0.682872	-0.368049	10.563225	-0.237413	0.010214	-0.081119	-0.139211	-0.443604	-0.718511	-0.535504	-0.035341	0.038594	-0.842910	0	0
889	0.715739	-0.196063	10.349435	-0.285107	0.003657	-0.083630	-0.138962	-0.436877	-0.720203	-0.536321	-0.033890	0.040981	-0.842337	0	0
890	0.708150	-0.223951	10.463006	-0.240362	0.003450	-0.092480	-0.136482	-0.433690	-0.721461	-0.537203	-0.032670	0.042994	-0.841723	0	0
891	0.805383	-0.317506	10.067207	-0.129920	-0.011278	-0.096312	-0.137127	-0.433133	-0.722747	-0.538063	-0.032178	0.044143	-0.841133	0	0
892	1.015219	-0.270203	9.796711	-0.030930	-0.038160	-0.101885	-0.137137	-0.432322	-0.721950	-0.538934	-0.032437	0.044614	-0.840540	0	0
893	1.346466	-0.281354	9.449945	0.051126	-0.039662	-0.103823	-0.136620	-0.432877	-0.720923	-0.539784	-0.033165	0.044394	-0.839978	0	0
894	1.561892	-0.459006	9.544127	0.107081	-0.069021	-0.102273	-0.136340	-0.437798	-0.721021	-0.540600	-0.034427	0.043872	-0.839429	0	0
895	1.520408	-0.482742	9.527800	0.230162	-0.100368	-0.111447	-0.138182	-0.440178	-0.718190	-0.541422	-0.036643	0.042486	-0.838877	0	0
896	1.174270	-0.554562	9.706672	0.353035	-0.102219	-0.104877	-0.138574	-0.444034	-0.716440	-0.542145	-0.039516	0.040078	-0.838398	0	0
897	0.955701	-0.470763	9.761335	0.333567	-0.103448	-0.124056	-0.138197	-0.449008	-0.712244	-0.543019	-0.042322	0.037837	-0.837799	0	0
898	0.629307	-0.443707	10.202640	0.207549	-0.097319	-0.118487	-0.139370	-0.453695	-0.710375	-0.543909	-0.044368	0.036615	-0.837170	0	0
899	0.472176	-0.239931	10.335068	0.035676	-0.086649	-0.154635	-0.139888	-0.458647	-0.708645	-0.545167	-0.045416	0.036752	-0.836289	0	0
900	0.544016	-0.026537	10.297709	-0.083832	-0.059196	-0.175155	-0.139366	-0.458230	-0.708771	-0.546674	-0.045577	0.037736	-0.835252	0	0
901	0.398361	0.067373	10.479151	-0.055799	-0.063678	-0.232849	-0.139111	-0.457962	-0.708117	-0.548631	-0.045951	0.038460	-0.833914	0	0
902	0.336480	0.216259	10.013003	0.041447	-0.056985	-0.254077	-0.138596	-0.458794	-0.706834	-0.550732	-0.046811	0.038349	-0.832486	0	0
903	0.616139	0.141262	9.773049	0.133899	-0.038331	-0.264711	-0.136370	-0.462341	-0.705878	-0.552870	-0.048016	0.037321	-0.831046	0	0
904	1.016913	-0.013311	9.611483	0.136601	-0.044885	-0.297807	-0.135178	-0.466294	-0.706095	-0.555288	-0.049314	0.036331	-0.829399	0	0
905	1.408389	-0.106334	9.378373	0.083294	-0.047383	-0.285378	-0.135185	-0.468644	-0.704188	-0.557608	-0.050321	0.035764	-0.827805	0	0
906	1.547098	-0.144074	9.171258	0.040176	-0.048000	-0.281741	-0.133366	-0.470292	-0.702280	-0.559926	-0.051102	0.035597	-0.826199	0	0
907	1.469385	-0.155823	8.976775	0.135384	-0.050533	-0.275061	-0.132057	-0.473439	-0.701180	-0.562122	-0.052430	0.034633	-0.824664	0	0
908	1.347613	-0.155851	9.074011	0.225290	-0.074107	-0.263196	-0.130478	-0.477947	-0.700498	-0.564171	-0.054456	0.033094	-0.823195	0	0
909	1.318932	-0.118642	8.804038	0.239022	-0.088171	-0.261542	-0.130091	-0.481390	-0.698355	-0.566174	-0.056675	0.031500	-0.821732	0	0
910	1.308641	-0.151314	9.133082	0.156215	-0.096516	-0.249981	-0.129706	-0.485114	-0.695697	-0.568129	-0.058490	0.030661	-0.820285	0	0
911	1.338069	-0.092010	9.234934	0.058844	-0.105940	-0.270658	-0.129825	-0.491014	-0.694379	-0.570293	-0.059837	0.030647	-0.818686	0	0
912	1.171566	-0.185335	9.682937	-0.015313	-0.103759	-0.264342	-0.128267	-0.491839	-0.692844	-0.572457	-0.060737	0.031247	-0.817085	0	0
913	1.167270	-0.046786	9.888382	-0.042897	-0.093101	-0.263373	-0.128801	-0.491587	-0.691533	-0.574616	-0.061394	0.031995	-0.815490	0	0
914	1.192486	0.112803	9.923967	-0.068740	-0.093010	-0.257204	-0.128657	-0.493904	-0.692101	-0.576746	-0.061897	0.032973	-0.813908	0	0
915	1.195635	0.275612	10.124743	-0.058406	-0.082565	-0.260708	-0.130231	-0.492554	-0.691933	-0.578888	-0.062374	0.033785	-0.812316	0	0
916	1.109086	0.081991	10.361256	-0.012889	-0.085094	-0.235544	-0.127107	-0.491439	-0.691152	-0.580802	-0.063128	0.034276	-0.810870	0	0
917	1.080755	0.179868	10.092138	0.040715	-0.064349	-0.243508	-0.126850	-0.492543	-0.690134	-0.582740	-0.064019	0.034181	-0.809412	0	0
918	1.245569	0.025528	9.873076	0.060124	-0.064777	-0.227826	-0.126459	-0.494743	-0.689008	-0.584546	-0.065029	0.033968	-0.808037	0	0
919	1.371255	-0.171662	9.608307	0.003215	-0.055593	-0.229340	-0.124763	-0.493902	-0.689264	-0.586390	-0.065624	0.034134	-0.806644	0	0
920	1.221661	-0.397179	9.485075	-0.079092	-0.044794	-0.208136	-0.125026	-0.494733	-0.688628	-0.588130	-0.065649	0.034940	-0.805340	0	0
921	1.073006	-0.450903	9.410268	-0.145860	-0.037660	-0.183516	-0.123592	-0.494310	-0.688499	-0.589702	-0.065206	0.036233	-0.804169	0	0
922	1.016195	-0.203713	9.269832	-0.215510	-0.023312	-0.171097	-0.124758	-0.491555	-0.690911	-0.591232	-0.064241	0.038035	-0.803038	0	0
923	1.100644	0.082596	9.213850	-0.247723	-0.044078	-0.168462	-0.122546	-0.488243	-0.691513	-0.592738	-0.063237	0.040190	-0.801902	0	0
924	1.177201	0.294560	9.302259	-0.223250	-0.033985	-0.157175	-0.122303	-0.483315	-0.691548	-0.594149	-0.062306	0.042125	-0.800831	0	0
925	1.276298	0.204871	9.434277	-0.173283	-0.041327	-0.161677	-0.121773	-0.481508	-0.693339	-0.595546	-0.061714	0.043667	-0.799756	0	0
926	1.328867	0.080658	9.651615	-0.133385	-0.034732	-0.159135	-0.122789	-0.480235	-0.697473	-0.596907	-0.061324	0.044884	-0.798703	0	0
927	1.327146	-0.105304	10.227654	-0.133207	-0.022620	-0.157332	-0.121229	-0.478166	-0.697574	-0.598247	-0.060817	0.045994	-0.797675	0	0
928	1.395206	-0.106513	10.284172	-0.107681	0.003213	-0.147727	-0.120171	-0.477172	-0.699646	-0.599519	-0.060271	0.046787	-0.796716	0	0
929	1.465282	-0.120813	10.645517	-0.066075	0.002716	-0.140856	-0.120219	-0.475597	-0.694406	-0.600694	-0.059953	0.047218	-0.795828	0	0
930	1.288541	0.012886	10.544974	0.095812	0.024210	-0.136948	-0.119176	-0.476691	-0.693654	-0.601762	-0.060457	0.046271	-0.795039	0	0
931	1.310360	0.333168	10.098702	0.190693	0.032451	-0.145958	-0.116567	-0.477907	-0.692785	-0.602834	-0.061444	0.044471	-0.794253	0	0
932	1.400739	0.707420	9.547506	0.164350	0.048824	-0.168544	-0.116308	-0.482174	-0.690527	-0.604122	-0.062177	0.042811	-0.793308	0	0
933	1.596103	0.753727	9.158696	0.085458	0.065465	-0.187434	-0.113185	-0.483399	-0.688620	-0.605596	-0.062285	0.041618	-0.792238	0	0
934	1.726668	0.602548	9.119633	0.025379	0.069777	-0.211634	-0.111813	-0.487412	-0.694829	-0.607314	-0.062029	0.040906	-0.790980	0	0
935	1.628798	0.522528	9.188545	-0.001452	0.070921	-0.215048	-0.107635	-0.487097	-0.694852	-0.609057	-0.061582	0.040356	-0.789702	0	0
936	1.655548	0.565796	9.425813	0.025139	0.075212	-0.224706	-0.105822	-0.489305	-0.691914	-0.610869	-0.061288	0.039604	-0.788362	0	0
937	1.604838	0.666276	9.597893	0.126548	0.053708	-0.239036	-0.102950	-0.490654	-0.691180	-0.612709	-0.061770	0.038136	-0.786968	0	0
938	1.410215	0.700349	9.740876	0.175417	0.044854	-0.252320	-0.100593	-0.494750	-0.689975	-0.614623	-0.062643	0.036369	-0.785488	0	0
939	1.130629	0.746175	9.764935	0.040751	0.046487	-0.285117	-0.098626	-0.496782	-0.690029	-0.616866	-0.062667	0.035584	-0.783762	0	0
940	1.030535	0.670418	9.669323	-0.101410	0.030349	-0.298713	-0.096538	-0.496351	-0.690036	-0.619298	-0.061965	0.036048	-0.781876	0	0
941	1.158818	0.601044	9.917169	-0.062139	-0.025116	-0.295466	-0.092754	-0.495630	-0.690049	-0.621650	-0.061912	0.036498	-0.779991	0	0
942	1.065371	0.909254	10.214249	0.158721	-0.045077	-0.298828	-0.091061	-0.498511	-0.688034	-0.623886	-0.063414	0.035399	-0.778134	0	0
943	0.926449	0.850862	10.114940	0.293509	-0.060094	-0.294918	-0.089755	-0.502901	-0.686047	-0.625983	-0.065837	0.033283	-0.776339	0	0
944	0.728760	0.759646	10.176314	0.186142	-0.057300	-0.306830	-0.086870	-0.507533	-0.685377	-0.628243	-0.067604	0.032039	-0.774412	0	0
945	0.564347	0.880980	9.867094	0.043147	-0.069909	-0.318701	-0.086876	-0.509608	-0.683595	-0.630674	-0.068524	0.031890	-0.772359	0	0
946	0.592892	0.755240	9.801696	0.015971	-0.078187	-0.334329	-0.085038	-0.513289	-0.683160	-0.633235	-0.069389	0.032076	-0.770175	0	0
947	0.692043	0.739548	10.266458	0.110388	-0.087335	-0.358160	-0.082437	-0.515069	-0.681000	-0.635904	-0.070867	0.031476	-0.767863	0	0
948	0.793939	1.059425	10.014441	0.135832	-0.094243	-0.373102	-0.082037	-0.518768	-0.680294	-0.638656	-0.072625	0.030812	-0.765437	0	0
949	1.604192	0.605150	9.858518	0.077170	-0.118655	-0.362361	-0.082045	-0.519195	-0.679000	-0.641353	-0.074124	0.030657	-0.763041	0	0
950	0.755530	1.200097	10.273968	0.027925	-0.059472	-0.419809	-0.078373	-0.521610	-0.679855	-0.644530	-0.074939	0.030560	-0.760284	0	0
951	0.958045	1.258740	10.081278	0.142827	-0.105471	-0.439441	-0.076432	-0.524923	-0.676028	-0.647746	-0.076769	0.029751	-0.757394	0	0
952	1.198213	1.176568	10.302146	0.140646	-0.089365	-0.467253	-0.074334	-0.529292	-0.675087	-0.651159	-0.078549	0.028951	-0.754310	0	0
953	1.323707	0.973002	10.175294	0.111819	-0.073047	-0.491506	-0.071329	-0.532838	-0.673616	-0.654772	-0.079938	0.028119	-0.751061	0	0
954	1.240767	0.852307	9.739690	0.017913	-0.051299	-0.491175	-0.068298	-0.536344	-0.675269	-0.658441	-0.080631	0.027973	-0.747778	0	0
955	1.093472	0.584183	9.516533	-0.006359	-0.061489	-0.494619	-0.064648	-0.537419	-0.674014	-0.662143	-0.081150	0.027946	-0.744446	0	0
956	1.165960	0.464027	9.350933	0.073927	-0.076089	-0.493999	-0.061899	-0.539583	-0.673816	-0.665747	-0.082396	0.027544	-0.741103	0	0
957	1.180624	0.436947	9.154099	0.188728	-0.104988	-0.488307	-0.060334	-0.543837	-0.671567	-0.669196	-0.084523	0.026361	-0.737792	0	0
958	1.174659	0.256821	9.204937	0.213267	-0.133578	-0.462274	-0.058763	-0.547808	-0.670094	-0.672396	-0.087108	0.025337	-0.734611	0	0
959	1.144350	0.076790	9.266023	0.135394	-0.129365	-0.470743	-0.054839	-0.553676	-0.668154	-0.675720	-0.089041	0.024722	-0.731343	0	0
960	1.104391	-0.038095	9.589740	0.019122	-0.114726	-0.459886	-0.053276	-0.556283	-0.666394	-0.679047	-0.090174	0.024995	-0.728106	0	0
961	1.075334	0.087478	10.110317	-0.003860	-0.095563	-0.449311	-0.051185	-0.558048	-0.665792	-0.682317	-0.090900	0.025183	-0.724946	0	0
962	1.000648	0.285628	10.468347	-0.044030	-0.067734	-0.477056	-0.047658	-0.557186	-0.666322	-0.685806	-0.091261	0.025579	-0.721587	0	0
963	0.988485	0.320208	10.643440	-0.061348	-0.042084	-0.489148	-0.044250	-0.559609	-0.666784	-0.689400	-0.091199	0.025772	-0.718155	0	0
964	1.003391	0.325237	10.396214	-0.086691	-0.000918	-0.481980	-0.041375	-0.558203	-0.667559	-0.692946	-0.090782	0.026009	-0.714779	0	0
965	0.950238	0.322301	10.043917	-0.105343	0.024562	-0.478375	-0.036664	-0.557867	-0.668888	-0.696487	-0.089919	0.026059	-0.711436	0	0
966	1.042611	0.279372	9.903168	-0.074073	0.034775	-0.476675	-0.032869	-0.559330	-0.669204	-0.699960	-0.089329	0.025964	-0.708098	0	0
967	1.466792	0.361426	9.616110	-0.014198	-0.001389	-0.487365	-0.028429	-0.560250	-0.668733	-0.703443	-0.089278	0.025541	-0.704659	0	0
968	1.565397	0.487321	9.128981	-0.029938	0.015637	-0.502973	-0.024757	-0.561428	-0.670085	-0.707023	-0.089134	0.025242	-0.701096	0	0
969	1.492720	0.527638	9.051336	-0.097222	0.009041	-0.494090	-0.019917	-0.560405	-0.671532	-0.710595	-0.088423	0.025330	-0.697564	0	0
970	1.623165	0.370751	9.089670	-0.145862	-0.008028	-0.499193	-0.015860	-0.560213	-0.672729	-0.714208	-0.087617	0.026013	-0.693940	0	0
971	1.758048	0.177686	9.323496	-0.083210	-0.007119	-0.481884	-0.012199	-0.560171	-0.673275	-0.717641	-0.087118	0.026140	-0.690448	0	0
972	1.702752	0.322155	9.472097	0.005106	-0.029080	-0.462165	-0.009209	-0.558236	-0.672478	-0.720825	-0.087524	0.025961	-0.687079	0	0
973	1.413213	0.384377	9.777468	-0.015513	-0.044843	-0.448242	-0.005147	-0.562029	-0.672321	-0.723925	-0.087759	0.025927	-0.683783	0	0
974	1.490603	0.351777	10.031855	-0.157273	-0.026203	-0.457353	-0.001483	-0.560191	-0.674134	-0.727189	-0.086965	0.026842	-0.680377	0	0
975	1.440362	0.447437	9.760791	-0.247993	0.009077	-0.432585	0.000626	-0.557939	-0.677490	-0.730366	-0.085137	0.028019	-0.677150	0	0
976	1.435266	0.729809	9.251652	-0.165999	-0.015185	-0.424205	0.004524	-0.552702	-0.677546	-0.733380	-0.084193	0.028944	-0.673964	0	0
977	1.038981	1.089501	8.638857	-0.173865	-0.026332	-0.420830	0.008717	-0.552364	-0.679392	-0.736371	-0.083137	0.029888	-0.670785	0	0
978	0.782357	0.943246	8.894498	-0.255347	-0.037797	-0.428497	0.011586	-0.549865	-0.680015	-0.739450	-0.081685	0.031575	-0.667491	0	0
979	1.335332	0.715251	9.328808	-0.183102	-0.068218	-0.431298	0.014758	-0.553627	-0.682976	-0.742472	-0.080838	0.032882	-0.664168	0	0
980	1.616742	0.991837	9.340772	-0.016930	-0.068039	-0.416066	0.016325	-0.553337	-0.683111	-0.745231	-0.081348	0.033215	-0.660992	0	0
981	1.470100	0.943366	9.667898	-0.030610	-0.061014	-0.412532	0.019972	-0.549601	-0.683585	-0.747979	-0.081580	0.033475	-0.657839	0	0
982	1.206690	0.861656	9.798717	-0.144265	-0.037514	-0.405187	0.021541	-0.549446	-0.683854	-0.750753	-0.080930	0.034426	-0.654702	0	0
983	0.820466	0.586500	9.958673	-0.264878	0.001983	-0.409987	0.025985	-0.546505	-0.685781	-0.753667	-0.078981	0.035747	-0.651514	0	0
984	1.188807	0.385701	10.271735	-0.219645	0.013608	-0.403027	0.027809	-0.540439	-0.688019	-0.756473	-0.077426	0.036810	-0.648381	0	0
985	1.335522	0.863994	9.926515	-0.105267	0.049420	-0.399800	0.031590	-0.538485	-0.688138	-0.759181	-0.076364	0.036742	-0.645339	0	0
986	1.708822	0.985222	9.648454	-0.177762	0.081508	-0.408177	0.036960	-0.540472	-0.689127	-0.761983	-0.074683	0.037011	-0.642210	0	0
987	1.809932	1.143922	9.265841	-0.265771	0.120819	-0.418280	0.041533	-0.537258	-0.690919	-0.764924	-0.071955	0.037429	-0.638994	0	0
988	2.007192	1.148469	9.140293	-0.327140	0.138863	-0.426743	0.047422	-0.532227	-0.694769	-0.767936	-0.068769	0.038203	-0.635677	0	0
989	2.172101	1.068501	9.220085	-0.320097	0.156267	-0.429296	0.053031	-0.526953	-0.696398	-0.770950	-0.065421	0.038705	-0.632343	0	0
990	2.458282	0.917303	9.281535	-0.315594	0.177152	-0.431806	0.059039	-0.521526	-0.698939	-0.773954	-0.062078	0.039106	-0.628977	0	0
991	2.793031	0.760232	9.397465	-0.277709	0.187440	-0.444030	0.063901	-0.515927	-0.705244	-0.776994	-0.058894	0.039115	-0.625525	0	0
992	2.861517	0.758390	9.071427	-0.264552	0.204841	-0.444011	0.070442	-0.514468	-0.707346	-0.780005	-0.055774	0.038971	-0.622063	0	0
993	3.016032	0.566711	9.164395	-0.400043	0.210979	-0.440064	0.077755	-0.508892	-0.709893	-0.783043	-0.051522	0.039591	-0.618565	0	0
994	2.835146	0.399727	9.040298	-0.462919	0.207882	-0.432051	0.084265	-0.503080	-0.710086	-0.786029	-0.046825	0.040659	-0.615071	0	0
995	2.557171	0.300087	9.047721	-0.452767	0.214457	-0.407672	0.089738	-0.493961	-0.712941	-0.788827	-0.042156	0.041618	-0.611754	0	0
996	2.148792	0.371494	9.053329	-0.341960	0.197734	-0.391540	0.095889	-0.487137	-0.717669	-0.791448	-0.038455	0.042041	-0.608575	0	0
997	1.760205	0.519274	9.161252	-0.289848	0.169922	-0.365678	0.102418	-0.482669	-0.719711	-0.793853	-0.035345	0.042387	-0.605600	0	0
998	1.550951	0.589920	9.520575	-0.267811	0.149817	-0.374559	0.106614	-0.478749	-0.723571	-0.796282	-0.032513	0.042743	-0.602538	0	0
999	1.325505	0.333534	9.614134	-0.324611	0.153683	-0.369156	0.111281	-0.473390	-0.721807	-0.798673	-0.029234	0.043430	-0.599484	0	0
1000	1.154666	0.284228	9.815909	-0.385128	0.154181	-0.370742	0.115201	-0.466605	-0.725217	-0.801071	-0.025437	0.044455	-0.596374	0	0
1001	0.875054	0.334399	9.886031	-0.318016	0.148674	-0.381469	0.120933	-0.457763	-0.727558	-0.803488	-0.022249	0.045139	-0.593189	0	0
1002	0.407296	-0.087113	10.394427	-0.214186	0.134702	-0.374857	0.125495	-0.452364	-0.729048	-0.805825	-0.019940	0.045301	-0.590082	0	0
1003	0.039136	-0.501778	11.084625	-0.184450	0.152744	-0.371412	0.129016	-0.449861	-0.729545	-0.808121	-0.017778	0.045146	-0.587014	0	0
1004	0.005210	0.236369	10.427689	-0.210501	0.169768	-0.376609	0.134625	-0.445824	-0.730678	-0.810446	-0.015292	0.045000	-0.583882	0	0
1005	0.043390	0.795690	9.643064	-0.318421	0.184406	-0.412075	0.140353	-0.438504	-0.731747	-0.812978	-0.011864	0.045350	-0.580404	0	0
1006	0.358105	0.493394	9.517699	-0.367757	0.144982	-0.440748	0.145440	-0.433371	-0.733375	-0.815641	-0.008274	0.046311	-0.576643	0	0
1007	0.890588	0.058516	9.799427	-0.237162	0.138497	-0.437527	0.151178	-0.428511	-0.734623	-0.818244	-0.005788	0.046561	-0.572954	0	0
1008	1.317149	-0.222502	9.858208	-0.141008	0.135746	-0.428997	0.154295	-0.423003	-0.735058	-0.820772	-0.004097	0.046291	-0.569363	0	0
1009	1.281943	-0.389000	10.016444	-0.135174	0.138742	-0.402824	0.158469	-0.419529	-0.736062	-0.823134	-0.002440	0.045962	-0.565979	0	0
1010	1.057043	-0.513997	10.300709	-0.159493	0.116165	-0.399348	0.161856	-0.416757	-0.736292	-0.825450	-0.000694	0.045958	-0.562601	0	0
1011	0.963563	-0.639822	10.557715	-0.103938	0.119080	-0.390778	0.167472	-0.415048	-0.737210	-0.827703	0.000596	0.045617	-0.559308	0	0
1012	1.109269	-0.629923	10.866815	0.024541	0.126367	-0.366685	0.171643	-0.413781	-0.736825	-0.829816	0.000893	0.044494	-0.556259	0	0
1013	1.299639	-0.543419	10.798279	0.159800	0.124066	-0.344387	0.174775	-0.414717	-0.736085	-0.831789	0.000038	0.042645	-0.553452	0	0
1014	1.522614	-0.654517	11.014290	0.233143	0.129016	-0.313137	0.178155	-0.414983	-0.734031	-0.833579	-0.001360	0.040341	-0.550923	0	0
1015	1.577834	-0.395805	10.842377	0.318721	0.159358	-0.283664	0.182077	-0.418654	-0.732829	-0.835200	-0.003333	0.037330	-0.548668	0	0
1016	1.248127	-0.211867	10.707344	0.320903	0.181096	-0.271468	0.187432	-0.423554	-0.730620	-0.836751	-0.005160	0.034107	-0.546497	0	0
1017	1.000871	-0.127658	10.307507	0.213783	0.172329	-0.265998	0.191743	-0.428188	-0.728659	-0.838253	-0.006187	0.031567	-0.544332	0	0
1018	0.815881	-0.172676	10.131976	0.217872	0.149682	-0.267845	0.194871	-0.430094	-0.726896	-0.839747	-0.007322	0.029169	-0.542145	0	0
1019	0.714431	-0.151122	9.577769	0.337701	0.120957	-0.270043	0.198527	-0.436389	-0.723921	-0.841220	-0.009673	0.026388	-0.539962	0	0
1020	0.446281	-0.272948	9.388539	0.482376	0.083410	-0.279325	0.201669	-0.441438	-0.722480	-0.842701	-0.013392	0.023115	-0.537718	0	0
1021	0.512118	-0.632438	9.580433	0.530301	0.046436	-0.288242	0.204275	-0.448577	-0.718472	-0.844182	-0.017762	0.019916	-0.535392	0	0
1022	0.644826	-0.426083	9.473776	0.326642	0.058270	-0.277150	0.206232	-0.454065	-0.715729	-0.845619	-0.020301	0.017686	-0.533108	0	0
1023	0.612780	-0.136025	9.168742	0.110791	0.065057	-0.267816	0.209355	-0.457217	-0.712819	-0.847039	-0.021020	0.016573	-0.530857	0	0
1024	0.554768	-0.095215	9.035081	-0.012124	0.066176	-0.277064	0.213422	-0.459763	-0.713940	-0.848527	-0.020649	0.016078	-0.528505	0	0
1025	0.447488	-0.123925	9.080730	0.030183	0.036636	-0.305197	0.216019	-0.457558	-0.713134	-0.850142	-0.020839	0.015626	-0.525908	0	0
1026	0.378591	-0.268295	9.019738	0.057214	0.009670	-0.323666	0.217963	-0.458251	-0.710948	-0.851839	-0.021362	0.015236	-0.523146	0	0
1027	0.456354	-0.279051	9.054106	0.022476	0.019718	-0.335734	0.221222	-0.458228	-0.710190	-0.853596	-0.021572	0.014956	-0.520274	0	0
1028	0.646248	-0.233725	9.198053	0.011752	0.006771	-0.344436	0.223827	-0.457112	-0.709926	-0.855391	-0.021725	0.014824	-0.517315	0	0
1029	0.553589	-0.239384	9.342958	0.025627	-0.014723	-0.371590	0.225808	-0.457608	-0.712424	-0.857307	-0.022143	0.014813	-0.514116	0	0
1030	0.497270	-0.301934	9.336105	0.081261	-0.034076	-0.388382	0.226587	-0.457608	-0.711779	-0.859276	-0.023108	0.014662	-0.510780	0	0
1031	0.343489	-0.364928	9.445290	0.073630	-0.019355	-0.428459	0.229974	-0.456074	-0.711513	-0.861443	-0.023960	0.014427	-0.507083	0	0
1032	0.309882	-0.280001	9.473907	-0.006325	-0.028982	-0.443095	0.232447	-0.454961	-0.710988	-0.863687	-0.024152	0.014664	-0.503236	0	0
1033	0.436776	-0.243185	9.338339	-0.138096	-0.029449	-0.461015	0.235581	-0.452317	-0.712130	-0.866033	-0.023223	0.015572	-0.499204	0	0
1034	0.650779	-0.236890	9.481174	-0.230241	-0.035474	-0.481664	0.237766	-0.444092	-0.711724	-0.868481	-0.021516	0.016978	-0.494965	0	0
1035	0.855089	-0.257686	9.447105	-0.230133	-0.028565	-0.479866	0.239730	-0.439525	-0.714383	-0.870895	-0.019787	0.018333	-0.490728	0	0
1036	1.015579	-0.271451	9.469834	-0.197699	-0.032075	-0.496517	0.242598	-0.436064	-0.715377	-0.873355	-0.018348	0.019545	-0.486347	0	0
1037	1.047853	-0.511162	9.831265	-0.102451	-0.039137	-0.487187	0.245987	-0.430536	-0.717116	-0.875731	-0.017788	0.020371	-0.482042	0	0
1038	0.984701	-1.133647	10.860100	0.168921	-0.043916	-0.490544	0.247811	-0.429424	-0.717107	-0.878053	-0.019613	0.019916	-0.477746	0	0
1039	0.800376	-0.396850	9.782923	0.337171	-0.015584	-0.470135	0.250167	-0.434621	-0.715403	-0.880222	-0.022783	0.018425	-0.473657	0	0
1040	0.920987	0.175084	9.330688	0.221646	-0.011445	-0.452386	0.254336	-0.438724	-0.712258	-0.882301	-0.024905	0.017435	-0.469703	0	0
1041	0.973911	0.061061	9.284263	-0.058230	0.023396	-0.424412	0.255371	-0.438316	-0.711216	-0.884311	-0.024403	0.017476	-0.465932	0	0
1042	0.942265	-0.257728	9.822785	-0.278033	0.027239	-0.402793	0.257979	-0.431279	-0.713961	-0.886250	-0.021921	0.018494	-0.462318	0	0
1043	0.819164	-0.437767	10.176548	-0.410495	0.035696	-0.379701	0.261104	-0.424243	-0.716189	-0.888094	-0.018233	0.020073	-0.458861	0	0
1044	0.626544	-0.125545	9.967542	-0.422539	0.021704	-0.367558	0.262394	-0.416962	-0.717618	-0.889850	-0.014487	0.021814	-0.455501	0	0
1045	0.438418	0.125754	9.776934	-0.365604	0.002030	-0.360859	0.264599	-0.409121	-0.719303	-0.891541	-0.011346	0.023489	-0.452188	0	0
1046	0.555539	0.180650	9.770167	-0.222317	-0.020099	-0.357838	0.266025	-0.402930	-0.720884	-0.893177	-0.009570	0.024696	-0.448925	0	0
1047	0.594868	-0.134881	9.958456	-0.080662	-0.054561	-0.349586	0.267717	-0.398931	-0.722120	-0.894740	-0.009226	0.025593	-0.445758	0	0
1048	0.541848	-0.409563	10.255989	-0.011074	-0.046622	-0.335787	0.269549	-0.396982	-0.723397	-0.896228	-0.009452	0.026092	-0.442726	0	0
1049	0.487413	-0.541551	10.381266	-0.001622	-0.040248	-0.303516	0.267845	-0.394944	-0.723605	-0.897562	-0.009730	0.026509	-0.439983	0	0
1050	0.384844	-0.571743	10.557525	-0.087544	-0.031168	-0.284934	0.269658	-0.392747	-0.722794	-0.898812	-0.009188	0.027210	-0.437392	0	0
1051	0.264184	-0.419043	10.451115	-0.209810	-0.013825	-0.270608	0.271614	-0.389430	-0.723915	-0.900011	-0.007460	0.028300	-0.434883	0	0
1052	0.217122	-0.164894	10.332342	-0.324609	-0.008665	-0.263315	0.273562	-0.383098	-0.725497	-0.901174	-0.004681	0.029834	-0.432404	0	0
1053	0.230673	0.004057	9.968846	-0.407044	-0.016553	-0.273583	0.274737	-0.375930	-0.728880	-0.902366	-0.001183	0.031799	-0.429795	0	0
1054	0.326211	0.039113	9.577339	-0.377126	-0.059852	-0.308676	0.273422	-0.368664	-0.731072	-0.903665	0.001833	0.034020	-0.426883	0	0
1055	0.298314	-0.166403	9.526635	-0.334315	-0.075667	-0.322785	0.274590	-0.361508	-0.733544	-0.905005	0.004406	0.036204	-0.423834	0	0
1056	0.482499	-0.301121	9.493831	-0.324470	-0.089454	-0.342000	0.274837	-0.355336	-0.734596	-0.906400	0.006809	0.038469	-0.420610	0	0
1057	0.722311	-0.476175	9.553591	-0.289109	-0.113715	-0.375262	0.274556	-0.348213	-0.735496	-0.907908	0.008790	0.040809	-0.417086	0	0
1058	0.683629	-0.487313	9.273477	-0.322047	-0.099239	-0.387344	0.274031	-0.341754	-0.738230	-0.909442	0.011112	0.043152	-0.413436	0	0
1059	0.663714	-0.596966	9.107739	-0.347757	-0.093869	-0.382013	0.275594	-0.334727	-0.740968	-0.910933	0.013705	0.045554	-0.409802	0	0
1060	0.687846	-0.640369	9.062984	-0.304611	-0.095900	-0.384753	0.274527	-0.327615	-0.741602	-0.912414	0.015882	0.047794	-0.406158	0	0
1061	0.655974	-0.605604	9.456436	-0.242388	-0.113169	-0.375394	0.274253	-0.322134	-0.742534	-0.913839	0.017439	0.049939	-0.402616	0	0
1062	0.758446	-0.927370	9.720654	-0.188614	-0.112869	-0.370265	0.272680	-0.317480	-0.743994	-0.915231	0.018494	0.051860	-0.399150	0	0
1063	0.739430	-1.122527	10.483387	-0.128900	-0.061327	-0.351079	0.273851	-0.313622	-0.745228	-0.916572	0.019237	0.053068	-0.395865	0	0
1064	0.503869	-0.969308	10.859018	-0.142392	-0.023654	-0.350109	0.271870	-0.309135	-0.744605	-0.917909	0.020233	0.053982	-0.392580	0	0
1065	0.185044	-0.611710	10.595467	-0.149098	0.010653	-0.352698	0.275010	-0.305380	-0.747028	-0.919265	0.021452	0.054603	-0.389244	0	0
1066	0.141685	0.060418	9.330109	-0.104589	0.014297	-0.368607	0.276304	-0.301118	-0.747605	-0.920679	0.022240	0.055024	-0.385782	0	0
1067	0.281282	-0.166262	9.527031	-0.039516	-0.006905	-0.388871	0.276811	-0.298111	-0.747029	-0.922161	0.022358	0.055388	-0.382166	0	0
1068	0.618784	-0.630108	9.946012	0.053560	-0.025121	-0.396940	0.279157	-0.295893	-0.747523	-0.923669	0.021521	0.055570	-0.378528	0	0
1069	0.874027	-1.024595	10.302509	0.174919	-0.017595	-0.387594	0.280214	-0.298341	-0.747839	-0.925158	0.019620	0.055215	-0.375033	0	0
1070	0.982515	-0.846862	9.949051	0.259967	0.004381	-0.379934	0.280866	-0.300262	-0.746839	-0.926620	0.016994	0.054341	-0.371662	0	0
1071	0.868949	-0.384106	9.454670	0.304569	0.004344	-0.390601	0.281399	-0.305745	-0.745649	-0.928117	0.013969	0.053298	-0.368189	0	0
1072	1.047600	-0.229045	9.341379	0.336495	-0.012872	-0.422134	0.284403	-0.309843	-0.743798	-0.929690	0.010545	0.052304	-0.364457	0	0
1073	1.141990	-0.252908	9.670552	0.363392	-0.007961	-0.418690	0.284405	-0.313418	-0.742306	-0.931238	0.006901	0.051165	-0.360735	0	0
1074	1.209320	-0.343589	9.917081	0.379478	-0.011403	-0.432680	0.286249	-0.320532	-0.740896	-0.932794	0.003077	0.049998	-0.356913	0	0
1075	1.237726	-0.443065	10.111119	0.374170	-0.027143	-0.431821	0.287829	-0.327515	-0.739222	-0.934320	-0.000749	0.049000	-0.353051	0	0
1076	1.140517	-0.374549	10.356452	0.364560	0.004016	-0.409918	0.289520	-0.328197	-0.738075	-0.935746	-0.004368	0.047738	-0.349402	0	0
1077	0.999279	-0.385908	10.395869	0.346317	0.013065	-0.418582	0.291614	-0.333398	-0.736239	-0.937188	-0.007787	0.046459	-0.345629	0	0
1078	1.015381	-0.163059	10.204980	0.292444	0.021838	-0.393999	0.292409	-0.336537	-0.736176	-0.938513	-0.010661	0.045279	-0.342097	0	0
1079	1.060122	-0.055895	9.917359	0.237154	0.032829	-0.397303	0.295538	-0.337891	-0.734923	-0.939854	-0.012980	0.044190	-0.338458	0	0
1080	1.166932	-0.144093	9.688473	0.191031	0.027513	-0.371864	0.295013	-0.339413	-0.733908	-0.941081	-0.014872	0.043303	-0.335068	0	0
1081	1.308200	-0.164599	9.457334	0.172381	0.037070	-0.360421	0.298670	-0.341303	-0.733060	-0.942273	-0.016554	0.042398	-0.331736	0	0
1082	1.415380	-0.118451	9.591097	0.159237	0.042750	-0.330697	0.300486	-0.341305	-0.731511	-0.943350	-0.018077	0.041478	-0.328699	0	0
1083	1.532574	-0.033022	9.676766	0.208185	0.059500	-0.311592	0.303102	-0.344024	-0.730801	-0.944357	-0.020008	0.040256	-0.325836	0	0
1084	1.488940	0.028568	9.848129	0.239268	0.032847	-0.299559	0.303380	-0.348812	-0.730637	-0.945279	-0.022306	0.039172	-0.323135	0	0
1085	1.476767	-0.003542	9.688160	0.233066	0.051762	-0.276808	0.305212	-0.351541	-0.729792	-0.946137	-0.024490	0.037951	-0.320601	0	0
1086	1.435193	-0.060265	9.581783	0.204834	0.041238	-0.260184	0.305862	-0.353604	-0.728405	-0.946924	-0.026418	0.036907	-0.318238	0	0
1087	1.435845	0.021581	9.423140	0.178784	0.053216	-0.231300	0.306779	-0.355104	-0.728051	-0.947630	-0.028070	0.035859	-0.316107	0	0
1088	1.426490	0.087184	9.424290	0.130953	0.046102	-0.201532	0.309648	-0.357284	-0.726552	-0.948240	-0.029260	0.035019	-0.314260	0	0
1089	1.343656	0.096085	9.561913	0.102538	0.043821	-0.156111	0.310700	-0.358225	-0.727098	-0.948715	-0.030195	0.034325	-0.312809	0	0
1090	1.217396	0.163912	9.672323	0.082557	0.045164	-0.121184	0.311485	-0.359454	-0.726607	-0.949081	-0.030901	0.033668	-0.311701	0	0
1091	1.072823	0.336793	9.295588	0.078561	0.035576	-0.061930	0.312127	-0.359327	-0.725308	-0.949262	-0.031604	0.033158	-0.311131	0	0
1092	1.051396	0.430925	9.360372	0.094752	0.033190	-0.030595	0.312658	-0.361511	-0.725354	-0.949337	-0.032433	0.032605	-0.310876	0	0
1093	1.044179	0.454719	9.409299	0.084432	0.008572	-0.016682	0.312126	-0.361531	-0.724179	-0.949365	-0.033265	0.032349	-0.310729	0	0
1094	0.990914	0.485194	9.328646	0.096975	-0.000636	0.007666	0.311229	-0.363990	-0.725132	-0.949308	-0.034207	0.032124	-0.310827	0	0
1095	0.933157	0.588084	9.287865	0.084638	-0.040849	0.016290	0.311234	-0.366322	-0.724657	-0.949215	-0.035189	0.032349	-0.310975	0	0
1096	0.967548	0.590845	9.011102	0.058661	-0.047614	0.016349	0.310318	-0.366057	-0.724645	-0.949129	-0.035911	0.032691	-0.311121	0	0
1097	1.055257	0.637102	9.150159	0.034388	-0.056236	0.018150	0.308375	-0.367841	-0.725708	-0.949042	-0.036469	0.033222	-0.311265	0	0
1098	1.205876	0.619843	9.277175	0.001333	-0.078774	0.019081	0.307063	-0.366350	-0.725669	-0.948956	-0.036743	0.034040	-0.311407	0	0
1099	1.264627	0.650213	9.118877	-0.027173	-0.069758	0.015706	0.304453	-0.369124	-0.724663	-0.948893	-0.036769	0.034893	-0.311501	0	0
1100	1.146108	0.740465	8.951001	-0.042139	-0.082589	0.009578	0.302893	-0.367616	-0.726185	-0.948848	-0.036645	0.035879	-0.311540	0	0
1101	1.036181	0.682227	9.035028	-0.024973	-0.115174	0.018147	0.301975	-0.366254	-0.726412	-0.948758	-0.036841	0.037160	-0.311640	0	0
1102	0.993983	0.573765	9.218464	0.005064	-0.115247	0.007599	0.300551	-0.367212	-0.727462	-0.948690	-0.037267	0.038308	-0.311657	0	0
1103	1.110451	0.555989	9.418895	0.018177	-0.129614	0.021498	0.297814	-0.368744	-0.727473	-0.948565	-0.037919	0.039595	-0.311798	0	0
1104	1.253954	0.581831	9.604795	-0.013432	-0.132600	0.001541	0.295974	-0.365203	-0.727650	-0.948514	-0.038227	0.040962	-0.311742	0	0
1105	1.208650	0.434982	10.189661	-0.070110	-0.114908	0.009620	0.292851	-0.364940	-0.729185	-0.948461	-0.038002	0.042381	-0.311739	0	0
1106	1.213139	0.426830	10.484818	-0.093977	-0.095666	0.016726	0.290111	-0.364689	-0.729551	-0.948402	-0.037424	0.043655	-0.311813	0	0
1107	1.301085	0.461517	10.352539	-0.086665	-0.078424	0.027230	0.290498	-0.363041	-0.729782	-0.948313	-0.036920	0.044786	-0.311982	0	0
1108	1.452863	0.565282	10.069661	-0.059420	-0.071288	0.006247	0.288802	-0.362504	-0.730280	-0.948284	-0.036599	0.045717	-0.311975	0	0
1109	1.400324	0.341004	10.198422	-0.007307	-0.043683	0.002701	0.286724	-0.361681	-0.732072	-0.948256	-0.036753	0.046265	-0.311960	0	0
1110	1.240728	0.122258	10.349104	0.004942	-0.023586	-0.002512	0.285149	-0.360884	-0.731394	-0.948251	-0.036897	0.046539	-0.311918	0	0
1111	1.154256	0.257450	10.043123	-0.003378	-0.005220	0.004512	0.286586	-0.362382	-0.730783	-0.948234	-0.036961	0.046709	-0.311936	0	0
1112	1.184876	0.472524	9.885684	-0.028806	0.002275	-0.012857	0.285667	-0.360197	-0.731254	-0.948286	-0.036709	0.046839	-0.311789	0	0
1113	1.336898	0.601517	9.515999	-0.026756	-0.011412	-0.030340	0.285409	-0.361295	-0.731144	-0.948383	-0.036591	0.047129	-0.311463	0	0
1114	1.534042	0.536093	9.132820	-0.004867	-0.026959	-0.051348	0.285014	-0.360066	-0.731247	-0.948531	-0.036675	0.047448	-0.310953	0	0
1115	1.677060	0.392069	8.875670	0.025970	-0.046321	-0.057564	0.285537	-0.360473	-0.731128	-0.948676	-0.037187	0.047900	-0.310381	0	0
1116	1.589938	0.089778	9.062226	0.046425	-0.062062	-0.067243	0.283456	-0.360617	-0.732158	-0.948837	-0.037874	0.048386	-0.309729	0	0
1117	1.314451	-0.330587	9.537144	0.047949	-0.074178	-0.075999	0.282534	-0.360776	-0.731113	-0.949016	-0.038681	0.049027	-0.308982	0	0
1118	1.007613	-0.275293	10.043768	0.039728	-0.053322	-0.064626	0.282017	-0.362149	-0.731136	-0.949173	-0.039277	0.049452	-0.308355	0	0
1119	0.729122	0.033336	10.446815	-0.018664	-0.033843	-0.051388	0.280712	-0.361885	-0.731382	-0.949320	-0.039295	0.049918	-0.307824	0	0
1120	0.511949	0.382743	10.626284	-0.086047	-0.005211	-0.058157	0.279659	-0.359707	-0.731331	-0.949529	-0.038545	0.050276	-0.307216	0	0
1121	0.403217	0.950787	10.704673	-0.170687	0.007635	-0.053588	0.280568	-0.356678	-0.732190	-0.949760	-0.036984	0.050809	-0.306604	0	0
1122	0.566935	1.355181	10.004525	-0.271581	0.010665	-0.080349	0.280825	-0.352279	-0.733668	-0.950108	-0.034435	0.051577	-0.305695	0	0
1123	0.875399	1.205086	9.728941	-0.276823	0.003692	-0.082036	0.281329	-0.347348	-0.733705	-0.950450	-0.031904	0.052462	-0.304752	0	0
1124	1.220769	0.764839	9.763118	-0.218508	-0.007005	-0.103071	0.282115	-0.344033	-0.735599	-0.950826	-0.029925	0.053228	-0.303646	0	0
1125	1.576532	0.408729	9.643302	-0.085874	-0.042901	-0.112191	0.280269	-0.338576	-0.735869	-0.951167	-0.029376	0.053968	-0.302499	0	0
1126	1.641377	0.225725	9.460036	0.046759	-0.075208	-0.121364	0.279225	-0.339822	-0.735495	-0.951477	-0.030136	0.054573	-0.301338	0	0
1127	1.456682	0.201829	9.129848	0.127762	-0.103696	-0.120838	0.277664	-0.340380	-0.735886	-0.951742	-0.031811	0.055246	-0.300205	0	0
1128	1.415066	0.117161	8.916546	0.158599	-0.137106	-0.120150	0.275714	-0.343550	-0.735543	-0.951972	-0.033820	0.056103	-0.299097	0	0
1129	1.320601	0.204620	8.982923	0.086212	-0.133191	-0.111228	0.274142	-0.347288	-0.733262	-0.952196	-0.035181	0.057183	-0.298019	0	0
1130	1.243087	0.259031	8.951591	-0.007199	-0.155291	-0.104059	0.270878	-0.346493	-0.733743	-0.952415	-0.035657	0.058714	-0.296964	0	0
1131	1.178383	0.436464	8.979823	-0.074734	-0.172305	-0.099577	0.269961	-0.344305	-0.734345	-0.952631	-0.035594	0.060649	-0.295887	0	0
1132	1.236919	0.485497	9.109909	-0.114509	-0.173797	-0.098588	0.266677	-0.340513	-0.733856	-0.952854	-0.035099	0.062675	-0.294802	0	0
1133	1.390112	0.487899	9.212934	-0.142248	-0.199997	-0.089834	0.263022	-0.338071	-0.735084	-0.953037	-0.034471	0.065077	-0.293763	0	0
1134	1.506553	0.460682	9.389020	-0.142274	-0.201800	-0.089817	0.260411	-0.334655	-0.736821	-0.953214	-0.033788	0.067454	-0.292732	0	0
1135	1.564776	0.472353	9.605742	-0.119375	-0.197077	-0.071543	0.255710	-0.331259	-0.738543	-0.953324	-0.033362	0.069767	-0.291879	0	0
1136	1.663575	0.696513	9.451699	-0.114866	-0.200814	-0.058493	0.253069	-0.326789	-0.737005	-0.953389	-0.032915	0.072065	-0.291158	0	0
1137	1.766542	0.790121	9.247280	-0.129756	-0.189995	-0.071498	0.249947	-0.326250	-0.738794	-0.953495	-0.032383	0.074343	-0.290295	0	0
1138	1.759916	0.571694	9.689809	-0.146757	-0.186603	-0.061818	0.248627	-0.322707	-0.738715	-0.953578	-0.031592	0.076596	-0.289523	0	0
1139	1.597499	0.395281	10.405278	-0.128686	-0.147779	-0.044316	0.243150	-0.319997	-0.740966	-0.953627	-0.030931	0.078477	-0.288929	0	0
1140	1.366865	0.204848	11.124544	-0.102759	-0.082644	-0.035494	0.242228	-0.318368	-0.740667	-0.953692	-0.030240	0.079619	-0.288475	0	0
1141	1.236423	0.361762	11.083790	-0.074710	-0.022170	-0.004040	0.240524	-0.317567	-0.740379	-0.953704	-0.029691	0.080153	-0.288345	0	0
1142	1.143342	0.264902	11.135405	-0.087709	0.015189	0.015290	0.243523	-0.316170	-0.740373	-0.953694	-0.028820	0.080333	-0.288414	0	0
1143	1.191483	0.167773	11.101436	-0.105678	0.070004	0.036450	0.242212	-0.314677	-0.740465	-0.953671	-0.027667	0.080083	-0.288673	0	0
1144	1.562683	0.308198	10.625164	-0.115263	0.101128	0.059283	0.242858	-0.311516	-0.741058	-0.953607	-0.026251	0.079535	-0.289168	0	0
1145	1.936946	0.500396	9.854182	-0.099385	0.120133	0.066300	0.244673	-0.310969	-0.739628	-0.953532	-0.024995	0.078798	-0.289728	0	0
1146	2.153894	0.483879	9.422820	-0.021839	0.121500	0.053898	0.245975	-0.308760	-0.740245	-0.953474	-0.024414	0.077783	-0.290245	0	0
1147	2.249496	0.173058	9.360501	0.033372	0.117671	0.046795	0.247801	-0.309434	-0.739621	-0.953416	-0.024460	0.076685	-0.290721	0	0
1148	2.126789	-0.007908	9.358338	0.050669	0.128162	0.039796	0.248057	-0.310402	-0.738600	-0.953382	-0.024562	0.075393	-0.291163	0	0
1149	1.780837	-0.068820	9.428411	0.050643	0.136203	0.033667	0.250672	-0.312986	-0.737758	-0.953369	-0.024730	0.074068	-0.291530	0	0
1150	1.398248	-0.142203	9.557260	0.026864	0.153774	0.043330	0.253789	-0.313533	-0.735317	-0.953345	-0.024527	0.072602	-0.291993	0	0
1151	1.039751	-0.206539	9.947160	-0.038795	0.160463	0.040878	0.255738	-0.313529	-0.734159	-0.953347	-0.023754	0.071303	-0.292370	0	0
1152	0.899141	-0.117894	9.941985	-0.107671	0.174901	0.047194	0.258085	-0.312136	-0.734279	-0.953354	-0.022205	0.070029	-0.292777	0	0
1153	0.945045	0.199890	9.703338	-0.169809	0.164722	0.059530	0.261468	-0.310471	-0.733490	-0.953328	-0.020147	0.069071	-0.293239	0	0
1154	1.120942	0.289983	9.540764	-0.188798	0.140817	0.033366	0.264062	-0.306482	-0.733169	-0.953361	-0.017933	0.068357	-0.293443	0	0
1155	1.363353	0.125631	9.508614	-0.162440	0.112738	0.024542	0.265358	-0.302770	-0.733627	-0.953391	-0.016124	0.067865	-0.293564	0	0
1156	1.478890	-0.116682	9.381439	-0.072795	0.085856	0.022502	0.265475	-0.301551	-0.732562	-0.953392	-0.015184	0.067332	-0.293734	0	0
1157	1.556187	-0.255785	9.169457	0.031858	0.045199	0.002916	0.267695	-0.302079	-0.732328	-0.953407	-0.015439	0.066910	-0.293768	0	0
1158	1.555624	-0.366668	9.100101	0.121799	0.026895	0.012208	0.267310	-0.302623	-0.732857	-0.953368	-0.016534	0.066366	-0.293958	0	0
1159	1.589637	-0.383512	9.060338	0.171642	-0.022567	0.021524	0.266257	-0.305674	-0.730435	-0.953258	-0.018303	0.066184	-0.294251	0	0
1160	1.560615	-0.356361	9.042026	0.140165	-0.043171	0.014572	0.266513	-0.307606	-0.728912	-0.953158	-0.019779	0.066254	-0.294465	0	0
1161	1.444378	-0.253758	9.072803	0.099310	-0.060276	0.012869	0.265729	-0.310779	-0.727407	-0.953057	-0.020970	0.066643	-0.294620	0	0
1162	1.351854	-0.239789	9.198616	0.056822	-0.077450	0.014674	0.263903	-0.311069	-0.727529	-0.952947	-0.021752	0.067284	-0.294773	0	0
1163	1.396186	-0.161697	9.126071	0.042723	-0.094757	0.011175	0.261433	-0.313552	-0.727821	-0.952838	-0.022500	0.068167	-0.294867	0	0
1164	1.449779	-0.156969	9.095846	0.033477	-0.124170	-0.002830	0.259615	-0.314243	-0.728733	-0.952750	-0.023209	0.069319	-0.294827	0	0
1165	1.534896	-0.151199	9.166596	0.053990	-0.140038	-0.005538	0.257386	-0.314416	-0.727548	-0.952653	-0.024207	0.070596	-0.294758	0	0
1166	1.624468	-0.211313	9.265358	0.062540	-0.125103	-0.016839	0.255411	-0.314185	-0.725707	-0.952597	-0.025205	0.071667	-0.294598	0	0
1167	1.697026	-0.243552	9.490808	0.056268	-0.131108	-0.023799	0.254242	-0.315977	-0.725603	-0.952554	-0.026205	0.072849	-0.294357	0	0
1168	1.911353	-0.199788	9.537324	0.066146	-0.118339	-0.011551	0.251749	-0.317120	-0.723655	-0.952481	-0.027214	0.073846	-0.294254	0	0
1169	1.894639	-0.139271	9.565204	0.092248	-0.094914	-0.013314	0.249676	-0.323032	-0.722975	-0.952421	-0.028441	0.074582	-0.294149	0	0
1170	1.869208	0.059388	9.399141	0.085398	-0.079941	-0.015022	0.247047	-0.324185	-0.720374	-0.952376	-0.029523	0.075155	-0.294042	0	0
1171	1.874281	0.139347	9.627748	0.076768	-0.063218	-0.020189	0.244956	-0.323383	-0.720474	-0.952360	-0.030517	0.075635	-0.293867	0	0
1172	1.776365	0.116311	10.031587	0.078925	-0.049517	-0.006209	0.244041	-0.325045	-0.719588	-0.952314	-0.031441	0.075940	-0.293840	0	0
1173	1.758486	-0.020033	10.083323	0.066998	-0.024890	-0.011326	0.242856	-0.326309	-0.717912	-0.952303	-0.032220	0.076087	-0.293754	0	0
1174	1.661866	-0.237390	10.498893	0.032961	0.010167	-0.005010	0.242065	-0.323715	-0.718116	-0.952313	-0.032530	0.075959	-0.293721	0	0
1175	1.442215	-0.296852	10.779126	-0.004080	0.076627	0.009217	0.244683	-0.325880	-0.717917	-0.952342	-0.032303	0.075350	-0.293810	0	0
1176	1.278197	-0.105250	10.480582	-0.005247	0.097410	0.026676	0.245053	-0.326873	-0.714814	-0.952334	-0.031969	0.074514	-0.294085	0	0
1177	1.352855	0.091036	10.011955	0.003420	0.097358	0.029255	0.245832	-0.326460	-0.714421	-0.952316	-0.031728	0.073687	-0.294378	0	0
1178	1.496989	0.127340	9.689556	0.068910	0.093495	0.022090	0.247391	-0.326458	-0.713390	-0.952295	-0.032115	0.072668	-0.294657	0	0
1179	1.641114	0.156684	9.338004	0.108654	0.087937	0.023720	0.248420	-0.327848	-0.710821	-0.952250	-0.032907	0.071620	-0.294970	0	0
1180	1.743703	0.148026	8.943291	0.132623	0.058925	0.025325	0.248288	-0.330880	-0.709187	-0.952169	-0.034000	0.070743	-0.295318	0	0
1181	1.796370	-0.030398	8.794267	0.128743	0.037310	0.013089	0.248144	-0.332415	-0.706872	-0.952110	-0.035141	0.070117	-0.295527	0	0
1182	1.682473	-0.300414	9.156221	0.089008	0.017364	0.020140	0.249072	-0.336513	-0.706699	-0.952027	-0.035945	0.069762	-0.295779	0	0
1183	1.560338	-0.331379	9.417661	0.008087	0.035339	0.026519	0.249449	-0.334881	-0.705628	-0.951968	-0.035922	0.069516	-0.296031	0	0
1184	1.351530	-0.187689	9.756222	-0.053964	0.052378	0.029321	0.248928	-0.337911	-0.704382	-0.951933	-0.035255	0.069254	-0.296283	0	0
1185	1.176941	0.003076	10.201193	-0.119367	0.087812	0.029569	0.248641	-0.335065	-0.702501	-0.951945	-0.033849	0.068883	-0.296495	0	0
1186	1.057675	0.453516	10.387101	-0.204411	0.093928	0.017559	0.250458	-0.332588	-0.702205	-0.952022	-0.031634	0.068668	-0.296542	0	0
1187	1.099876	0.959001	10.078577	-0.259792	0.092600	0.021156	0.252279	-0.329691	-0.702682	-0.952100	-0.028887	0.068660	-0.296576	0	0
1188	1.393133	1.140658	9.885543	-0.239836	0.073594	-0.003354	0.253309	-0.325438	-0.702866	-0.952224	-0.026410	0.068737	-0.296390	0	0
1189	1.559417	0.894662	10.052521	-0.116138	0.039731	-0.024692	0.253557	-0.323253	-0.702304	-0.952352	-0.025239	0.068796	-0.296066	0	0
1190	1.741092	0.733991	9.954034	0.019628	0.007590	-0.047814	0.253417	-0.322858	-0.701254	-0.952491	-0.025459	0.068721	-0.295619	0	0
1191	1.901652	0.635911	9.479233	0.097044	0.008217	-0.067196	0.253156	-0.322585	-0.701377	-0.952667	-0.026460	0.068444	-0.295027	0	0
1192	1.753318	0.605843	9.240120	0.089253	-0.019136	-0.096058	0.254454	-0.326163	-0.698722	-0.952909	-0.027454	0.068405	-0.294162	0	0
1193	1.526702	0.540366	9.191157	0.035356	-0.036885	-0.103830	0.253145	-0.326454	-0.698328	-0.953176	-0.028039	0.068733	-0.293165	0	0
1194	1.541278	0.558403	9.304870	-0.006614	-0.057354	-0.115976	0.252244	-0.329609	-0.698383	-0.953472	-0.028246	0.069334	-0.292038	0	0
1195	1.552861	0.442646	9.227900	-0.036565	-0.098919	-0.124716	0.250667	-0.328950	-0.697578	-0.953773	-0.028350	0.070459	-0.290773	0	0
1196	1.350623	0.414139	9.329010	-0.084276	-0.137107	-0.115990	0.248825	-0.327339	-0.696622	-0.954032	-0.028049	0.072047	-0.289561	0	0
1197	1.329725	0.221836	9.614868	-0.142568	-0.138144	-0.134993	0.246324	-0.323542	-0.695878	-0.954357	-0.027264	0.073849	-0.288108	0	0
1198	1.294538	-0.013378	9.401695	-0.230870	-0.156632	-0.137388	0.245288	-0.321611	-0.697916	-0.954691	-0.025635	0.076039	-0.286576	0	0
1199	1.211102	-0.088162	9.644669	-0.294620	-0.170393	-0.122416	0.242276	-0.316974	-0.699105	-0.954978	-0.023473	0.078584	-0.285115	0	0
1200	0.892084	-0.124763	9.690254	-0.401683	-0.178364	-0.115193	0.239390	-0.311244	-0.700144	-0.955246	-0.020258	0.081472	-0.283650	0	0
1201	0.635748	-0.594146	10.193086	-0.518622	-0.158496	-0.102571	0.237404	-0.303049	-0.700620	-0.955495	-0.015886	0.084530	-0.282191	0	0
1202	0.526368	-0.509503	10.526089	-0.490504	-0.153824	-0.081728	0.235556	-0.293877	-0.702510	-0.955656	-0.011723	0.087438	-0.280960	0	0
1203	1.038163	-0.565798	9.511124	-0.428726	-0.200561	-0.083709	0.231624	-0.285682	-0.704534	-0.955752	-0.008290	0.090632	-0.279740	0	0
1204	0.905336	-0.697464	10.107912	-0.254771	-0.127952	-0.066567	0.229785	-0.281038	-0.705341	-0.955834	-0.006295	0.092630	-0.278857	0	0
1205	0.906195	-1.171139	11.239074	-0.079626	-0.121047	-0.046936	0.228452	-0.276414	-0.704199	-0.955854	-0.005917	0.094078	-0.278311	0	0
1206	1.181253	-0.800697	10.889353	0.059728	-0.073707	-0.014934	0.227803	-0.278340	-0.703842	-0.955816	-0.006729	0.094684	-0.278218	0	0
1207	1.463336	-0.143825	10.093221	0.071819	-0.041269	-0.022759	0.225198	-0.280144	-0.703859	-0.955833	-0.007544	0.094942	-0.278052	0	0
1208	1.658617	-0.107466	9.726060	0.030659	-0.038554	-0.009524	0.224533	-0.279620	-0.702541	-0.955808	-0.007978	0.095293	-0.278005	0	0
1209	1.778876	-0.341982	9.768366	0.006961	-0.010586	-0.002354	0.223887	-0.280716	-0.702949	-0.955802	-0.008071	0.095439	-0.277973	0	0
1210	1.669133	-0.366352	9.862556	0.027993	0.010181	0.001119	0.224406	-0.281266	-0.702312	-0.955793	-0.008334	0.095332	-0.278031	0	0
1211	1.671008	-0.435870	10.001948	0.092524	0.028604	0.018437	0.224796	-0.282504	-0.701428	-0.955759	-0.009114	0.094866	-0.278283	0	0
1212	1.504978	-0.485751	10.252027	0.100172	0.055289	0.039406	0.224807	-0.286065	-0.701108	-0.955677	-0.009905	0.094130	-0.278789	0	0
1213	1.355676	-0.244964	10.103951	0.071266	0.058700	0.062129	0.227663	-0.286063	-0.699045	-0.955550	-0.010352	0.093434	-0.279442	0	0
1214	1.318453	-0.031239	9.681738	0.026725	0.082559	0.071018	0.226230	-0.287173	-0.698926	-0.955413	-0.010334	0.092645	-0.280171	0	0
1215	1.322757	-0.183494	9.398622	-0.007345	0.071956	0.095524	0.226621	-0.287720	-0.698679	-0.955211	-0.009962	0.092042	-0.281070	0	0
1216	1.468268	-0.294818	9.255672	-0.055406	0.055347	0.116584	0.226096	-0.287316	-0.698537	-0.954926	-0.009194	0.091748	-0.282160	0	0
1217	1.702014	-0.288389	9.151098	-0.061869	0.047082	0.141038	0.226875	-0.286216	-0.698391	-0.954575	-0.008330	0.091538	-0.283441	0	0
1218	1.872567	-0.262419	9.084579	-0.006627	0.037867	0.142618	0.226347	-0.287468	-0.697110	-0.954194	-0.008052	0.091276	-0.284811	0	0
1219	1.998829	-0.302674	9.114986	0.037764	0.024931	0.162538	0.226345	-0.286508	-0.697351	-0.953749	-0.008188	0.090999	-0.286384	0	0
1220	2.124496	-0.440321	9.173073	-0.011277	0.014551	0.175770	0.226350	-0.288289	-0.697126	-0.953251	-0.007901	0.090975	-0.288053	0	0
1221	2.182545	-0.478490	9.287402	-0.076474	0.039297	0.186511	0.225040	-0.287345	-0.697098	-0.952752	-0.006889	0.090896	-0.289748	0	0
1222	2.097698	-0.812135	9.454090	-0.074325	0.037253	0.202223	0.224244	-0.287372	-0.695530	-0.952193	-0.005912	0.090838	-0.291618	0	0
1223	2.308084	-0.615045	9.466563	-0.004469	0.062489	0.226526	0.223714	-0.285187	-0.695614	-0.951586	-0.005481	0.090335	-0.293759	0	0
1224	2.132122	-0.675887	9.837771	0.039561	0.079132	0.256084	0.223338	-0.287918	-0.696316	-0.950893	-0.005417	0.089548	-0.296234	0	0
1225	2.054411	-0.593453	10.126431	0.093851	0.085179	0.287326	0.222150	-0.288775	-0.694371	-0.950106	-0.005799	0.088544	-0.299039	0	0
1226	1.929736	-0.297294	10.000366	0.133079	0.096078	0.301147	0.223072	-0.292883	-0.693417	-0.949270	-0.006533	0.087318	-0.302026	0	0
1227	1.867767	-0.137743	9.667534	0.110887	0.114577	0.306469	0.223472	-0.295894	-0.692958	-0.948430	-0.006980	0.085987	-0.305022	0	0
1228	1.809332	-0.165176	9.559543	0.120579	0.096800	0.322084	0.222946	-0.299345	-0.690938	-0.947507	-0.007576	0.084790	-0.308194	0	0
1229	1.904166	-0.187193	9.501353	0.192258	0.123795	0.346391	0.224513	-0.301394	-0.689948	-0.946521	-0.008738	0.083125	-0.311629	0	0
1230	1.839054	-0.114614	9.353781	0.240871	0.119775	0.358431	0.224394	-0.307156	-0.688759	-0.945468	-0.010371	0.081339	-0.315224	0	0
1231	1.747024	-0.057014	9.264724	0.272189	0.110612	0.372248	0.222844	-0.311412	-0.688831	-0.944345	-0.012318	0.079551	-0.318956	0	0
1232	1.669124	-0.091164	9.120770	0.239445	0.098521	0.381022	0.222966	-0.316377	-0.685544	-0.943164	-0.013986	0.077971	-0.322750	0	0
1233	1.619899	-0.183243	9.144808	0.149805	0.111372	0.384811	0.222322	-0.319811	-0.684956	-0.941978	-0.014771	0.076570	-0.326491	0	0
1234	1.410022	-0.246999	9.366649	0.102045	0.104244	0.416308	0.221529	-0.322172	-0.682783	-0.940671	-0.015097	0.075383	-0.330497	0	0
1235	1.337956	-0.070092	9.448307	0.159117	0.115429	0.454523	0.221005	-0.325896	-0.680769	-0.939219	-0.015901	0.073919	-0.334888	0	0
1236	1.338205	0.086091	10.031592	0.331545	0.108359	0.481901	0.221394	-0.329336	-0.678886	-0.937617	-0.018320	0.071933	-0.339653	0	0
1237	1.456859	0.394090	9.963024	0.458016	0.101816	0.502434	0.220881	-0.337033	-0.676430	-0.935878	-0.021945	0.069592	-0.344686	0	0
1238	1.599052	0.515377	9.639458	0.419570	0.121138	0.514819	0.219587	-0.345559	-0.673984	-0.934072	-0.025121	0.067189	-0.349806	0	0
1239	1.535786	0.536543	9.750171	0.338066	0.135385	0.536020	0.217779	-0.355454	-0.671821	-0.932184	-0.027498	0.064957	-0.355047	0	0
1240	1.432865	0.457148	9.986266	0.305502	0.132783	0.549186	0.216479	-0.361788	-0.669592	-0.930211	-0.029544	0.062850	-0.360394	0	0
1241	1.272173	0.446058	10.016452	0.264362	0.160169	0.551977	0.216725	-0.364560	-0.666524	-0.928227	-0.031139	0.060650	-0.365715	0	0
1242	1.180036	0.486591	9.934419	0.230667	0.172778	0.546858	0.215961	-0.371143	-0.665866	-0.926243	-0.032342	0.058438	-0.370961	0	0
1243	0.845021	0.629712	9.982932	0.247251	0.163790	0.559802	0.216742	-0.375268	-0.663609	-0.924165	-0.033761	0.056260	-0.376316	0	0
1244	0.778012	0.707304	9.382727	0.317192	0.144711	0.525502	0.215180	-0.382293	-0.661001	-0.922145	-0.035878	0.053971	-0.381376	0	0
1245	0.836249	0.620366	9.077504	0.321689	0.096611	0.474776	0.214147	-0.387377	-0.660052	-0.920258	-0.038286	0.052094	-0.385936	0	0
1246	1.074016	0.501762	9.082429	0.318439	0.070673	0.455572	0.212689	-0.390039	-0.656188	-0.918405	-0.040733	0.050454	-0.390292	0	0
1247	1.154679	0.197085	9.354657	0.231501	0.057618	0.434901	0.211132	-0.393617	-0.655726	-0.916633	-0.042480	0.049269	-0.394400	0	0
1248	0.951792	0.093639	9.648404	0.120173	0.070693	0.435245	0.208913	-0.397215	-0.654218	-0.914892	-0.043116	0.048396	-0.398460	0	0
1249	0.780066	0.325135	9.919568	0.006384	0.063151	0.416317	0.207870	-0.399701	-0.653218	-0.913256	-0.042777	0.048037	-0.402276	0	0
1250	0.571500	0.523892	10.326699	-0.094368	0.081854	0.388702	0.207207	-0.398896	-0.652416	-0.911767	-0.041428	0.047900	-0.405796	0	0
1251	0.876051	0.977211	10.142114	-0.227642	0.071203	0.352424	0.206163	-0.396292	-0.653660	-0.910461	-0.038948	0.048378	-0.408906	0	0
1252	1.002276	0.918236	10.109304	-0.350425	0.078100	0.306597	0.204457	-0.391780	-0.654731	-0.909372	-0.035319	0.049283	-0.411540	0	0
1253	1.119055	0.898757	10.024013	-0.453106	0.075877	0.275508	0.205621	-0.385317	-0.656435	-0.908427	-0.030814	0.050611	-0.413823	0	0
1254	1.108277	0.627316	9.555543	-0.476026	0.073009	0.251166	0.203389	-0.377652	-0.658482	-0.907562	-0.026089	0.052059	-0.415861	0	0
1255	0.946200	0.274942	9.060363	-0.428150	0.069720	0.222240	0.204036	-0.369949	-0.661330	-0.906779	-0.021867	0.053321	-0.417648	0	0
1256	0.827124	-0.163297	8.834131	-0.313970	0.047800	0.229721	0.204034	-0.367062	-0.662445	-0.905912	-0.018727	0.054313	-0.419551	0	0
1257	0.844628	-0.510111	8.794894	-0.218479	0.062658	0.237374	0.204019	-0.362819	-0.662622	-0.904991	-0.016417	0.054759	-0.421573	0	0
1258	1.093682	-0.744929	8.984330	-0.162747	0.040720	0.264254	0.202964	-0.360644	-0.662312	-0.903926	-0.014657	0.055185	-0.423861	0	0
1259	1.371343	-0.639027	9.289328	-0.124822	0.031547	0.266769	0.202437	-0.357353	-0.663285	-0.902831	-0.013301	0.055523	-0.426189	0	0
1260	1.492264	-0.314225	9.455794	-0.103781	0.042480	0.280681	0.201398	-0.356253	-0.664558	-0.901673	-0.012058	0.055684	-0.428648	0	0
1261	1.505708	-0.520300	9.423496	-0.025550	0.046863	0.296189	0.200734	-0.355039	-0.663748	-0.900433	-0.011518	0.055468	-0.431291	0	0
1262	1.438703	-0.284207	9.636621	0.064207	0.022443	0.305420	0.200727	-0.356012	-0.662465	-0.899122	-0.011861	0.055089	-0.434055	0	0
1263	1.398797	0.007584	9.840228	0.133229	0.015765	0.307781	0.198903	-0.358089	-0.661972	-0.897778	-0.012885	0.054472	-0.436877	0	0
1264	1.632078	0.317115	9.543870	0.231090	-0.006554	0.291733	0.196556	-0.359481	-0.661852	-0.896469	-0.014861	0.053623	-0.439599	0	0
1265	1.706060	0.523178	9.729099	0.316637	-0.047129	0.273915	0.195254	-0.364443	-0.659987	-0.895188	-0.017846	0.052770	-0.442193	0	0
1266	1.670977	0.355535	9.771104	0.363641	-0.047056	0.247623	0.193409	-0.367377	-0.656516	-0.894001	-0.021210	0.051691	-0.444568	0	0
1267	1.622803	0.445463	9.797708	0.381234	-0.055579	0.227469	0.192245	-0.374114	-0.654817	-0.892874	-0.024852	0.050626	-0.446761	0	0
1268	1.550893	0.635304	9.806913	0.394194	-0.052167	0.228282	0.188987	-0.380190	-0.652830	-0.891723	-0.028521	0.049450	-0.448966	0	0
1269	1.180762	0.626541	10.009027	0.377194	-0.056809	0.203840	0.187679	-0.387086	-0.649440	-0.890666	-0.032156	0.048410	-0.450928	0	0
1270	0.951934	0.329204	10.736415	0.371223	0.005006	0.216247	0.186251	-0.392593	-0.647845	-0.889570	-0.035367	0.046824	-0.453014	0	0
1271	1.014287	0.668970	11.132032	0.328474	0.037400	0.228653	0.187036	-0.396022	-0.646486	-0.888430	-0.038128	0.045167	-0.455190	0	0
1272	1.149855	1.248707	10.401134	0.255718	0.057439	0.218408	0.185207	-0.401271	-0.643972	-0.887365	-0.040072	0.043639	-0.457245	0	0
1273	0.872439	1.191020	10.125872	0.160310	0.052407	0.202932	0.185072	-0.403206	-0.642446	-0.886395	-0.041292	0.042602	-0.459112	0	0
1274	0.636024	0.769345	10.469128	0.104863	0.070844	0.222346	0.185331	-0.404858	-0.641439	-0.885365	-0.041834	0.041648	-0.461133	0	0
1275	0.931963	0.613720	10.484288	0.167095	0.058857	0.226555	0.184822	-0.408696	-0.641250	-0.884274	-0.043070	0.040525	-0.463209	0	0
1276	1.094550	0.897358	10.169826	0.202492	0.076182	0.220388	0.185082	-0.410622	-0.640248	-0.883200	-0.044451	0.039071	-0.465248	0	0
1277	1.247061	1.081422	9.648383	0.222568	0.051026	0.202812	0.185855	-0.414071	-0.637327	-0.882175	-0.046231	0.037750	-0.467124	0	0
1278	1.032791	1.008327	9.400496	0.286564	0.010789	0.181549	0.185081	-0.417916	-0.636746	-0.881201	-0.048673	0.036462	-0.468813	0	0
1279	0.798439	0.810244	9.056870	0.317188	-0.024117	0.170875	0.183908	-0.422603	-0.634876	-0.880233	-0.051653	0.035344	-0.470396	0	0
1280	0.719327	0.601765	9.094466	0.340620	-0.043683	0.181228	0.183511	-0.427295	-0.631971	-0.879190	-0.054825	0.034282	-0.472063	0	0
1281	0.786429	0.481402	9.391421	0.284104	-0.050745	0.207567	0.182463	-0.429512	-0.630574	-0.878034	-0.057617	0.033568	-0.473930	0	0
1282	0.674809	0.597720	9.715243	0.249758	-0.034856	0.212919	0.181153	-0.433384	-0.628297	-0.876874	-0.059936	0.032876	-0.475836	0	0
1283	0.514469	0.704736	10.040057	0.228840	-0.015230	0.198174	0.180500	-0.436693	-0.626795	-0.875787	-0.062062	0.032098	-0.477613	0	0
1284	0.520086	0.904590	10.401097	0.235295	-0.004473	0.176362	0.178149	-0.440570	-0.624901	-0.874801	-0.064121	0.031185	-0.479207	0	0
1285	0.506564	1.075493	10.321525	0.227350	0.002745	0.167662	0.176977	-0.444705	-0.623412	-0.873853	-0.066144	0.030227	-0.480721	0	0
1286	0.536309	1.149227	10.215359	0.209279	0.014039	0.127619	0.176458	-0.448421	-0.622049	-0.873109	-0.067900	0.029244	-0.481886	0	0
1287	0.725751	1.052552	10.030444	0.213182	0.007279	0.110182	0.176725	-0.450473	-0.621830	-0.872438	-0.069785	0.028267	-0.482890	0	0
1288	0.930227	1.001147	9.690875	0.199031	0.021729	0.087619	0.176585	-0.452277	-0.619912	-0.871890	-0.071425	0.027239	-0.483699	0	0
1289	1.022587	0.912166	9.324307	0.129560	0.033130	0.065196	0.177900	-0.455691	-0.619337	-0.871495	-0.072464	0.026408	-0.484301	0	0
1290	1.027197	0.822472	9.090497	0.063503	0.010208	0.056609	0.178427	-0.456779	-0.619492	-0.871186	-0.072987	0.026114	-0.484794	0	0
1291	1.148456	0.735057	8.999291	0.009859	0.023865	0.046364	0.177366	-0.456952	-0.617405	-0.870966	-0.073029	0.025930	-0.485194	0	0
1292	1.263925	0.524262	9.095311	0.030965	0.024293	0.060301	0.178153	-0.456939	-0.617801	-0.870664	-0.073200	0.025673	-0.485722	0	0
1293	1.314076	0.363458	9.111232	0.063988	0.026554	0.065469	0.176835	-0.456695	-0.616485	-0.870311	-0.073689	0.025221	-0.486304	0	0
1294	1.267849	0.377655	9.180293	0.036889	0.040423	0.084769	0.178019	-0.456946	-0.617410	-0.869891	-0.073826	0.024814	-0.487056	0	0
1295	1.265973	0.472426	9.172001	-0.014693	0.054681	0.091928	0.179193	-0.457763	-0.616783	-0.869473	-0.073481	0.024522	-0.487869	0	0
1296	1.298808	0.660197	9.067387	-0.114747	0.048230	0.106142	0.178811	-0.458026	-0.617957	-0.869058	-0.072257	0.024802	-0.488776	0	0
1297	1.415579	0.714128	9.368097	-0.143631	0.063815	0.123731	0.178676	-0.456382	-0.618184	-0.868577	-0.070738	0.025088	-0.489838	0	0
1298	1.527055	0.695217	9.675156	-0.152067	0.090045	0.122107	0.178920	-0.452829	-0.617726	-0.868116	-0.068980	0.025199	-0.490899	0	0
1299	1.575647	0.714810	9.841369	-0.106921	0.085975	0.134183	0.180487	-0.450887	-0.618610	-0.867556	-0.067671	0.025126	-0.492073	0	0
1300	1.517854	0.842633	9.960737	-0.110250	0.118446	0.127285	0.179173	-0.448161	-0.618808	-0.867043	-0.066134	0.024789	-0.493203	0	0
1301	1.339119	1.072300	9.963293	-0.188013	0.114636	0.132683	0.181651	-0.445390	-0.619683	-0.866543	-0.063987	0.024872	-0.494359	0	0
1302	1.257258	1.239527	10.049882	-0.250715	0.129538	0.106711	0.182945	-0.441542	-0.620007	-0.866217	-0.061181	0.025118	-0.495272	0	0
1303	1.197970	1.151339	10.388952	-0.213862	0.149933	0.122365	0.182927	-0.437442	-0.619666	-0.865780	-0.058643	0.025018	-0.496346	0	0
1304	1.069412	0.834939	10.566581	-0.117269	0.140605	0.113349	0.183475	-0.436570	-0.623299	-0.865329	-0.056937	0.024510	-0.497356	0	0
1305	0.898668	0.726810	10.380137	-0.030657	0.146949	0.116587	0.185547	-0.435752	-0.621475	-0.864806	-0.055996	0.023520	-0.498419	0	0
1306	0.935217	1.016040	9.657076	0.010258	0.133058	0.098952	0.186984	-0.435875	-0.621487	-0.864350	-0.055433	0.022435	-0.499322	0	0
1307	0.911648	1.087637	9.346316	0.010004	0.119221	0.093666	0.189075	-0.437228	-0.621008	-0.863908	-0.054993	0.021470	-0.500178	0	0
1308	0.788581	0.852802	9.386974	0.004106	0.082903	0.074396	0.189856	-0.435573	-0.621502	-0.863563	-0.054632	0.020836	-0.500839	0	0
1309	0.680097	0.617684	9.441819	0.017645	0.058432	0.069062	0.190891	-0.433651	-0.621211	-0.863225	-0.054563	0.020341	-0.501450	0	0
1310	0.537091	0.706697	9.405231	0.069751	0.030362	0.054842	0.189571	-0.433960	-0.619385	-0.862929	-0.055037	0.019820	-0.501928	0	0
1311	0.480144	0.906687	9.143070	0.089551	-0.011298	0.032828	0.189585	-0.435865	-0.620204	-0.862718	-0.055940	0.019542	-0.502201	0	0
1312	0.558650	1.033749	9.225384	0.075842	-0.040621	0.014467	0.190240	-0.437370	-0.619717	-0.862606	-0.056830	0.019581	-0.502293	0	0
1313	0.528724	0.967505	9.532613	0.064890	-0.048938	-0.008199	0.190882	-0.438207	-0.617915	-0.862607	-0.057714	0.019723	-0.502185	0	0
1314	0.447524	0.851820	9.741058	0.055876	-0.052105	-0.024753	0.189054	-0.437812	-0.618155	-0.862698	-0.058498	0.019938	-0.501929	0	0
1315	0.386817	0.910886	9.934569	0.015109	-0.033452	-0.077803	0.188266	-0.436862	-0.618131	-0.863079	-0.058879	0.020148	-0.501220	0	0
1316	0.294631	0.987710	10.083059	-0.027328	-0.037703	-0.117836	0.189185	-0.436983	-0.618660	-0.863687	-0.058891	0.020602	-0.500153	0	0
1317	0.200455	1.105411	10.048172	-0.031780	-0.034263	-0.163198	0.188908	-0.435222	-0.617452	-0.864521	-0.058877	0.020993	-0.498694	0	0
1318	0.020473	1.070860	9.800041	-0.036670	-0.042718	-0.226037	0.189960	-0.434925	-0.618495	-0.865666	-0.058856	0.021473	-0.496687	0	0
1319	-0.042877	0.997096	9.495394	-0.018960	-0.050582	-0.283685	0.191276	-0.435446	-0.619557	-0.867080	-0.059045	0.021856	-0.494174	0	0
1320	0.093770	1.015645	9.247969	0.005155	-0.091646	-0.347529	0.193088	-0.433253	-0.618485	-0.868777	-0.059653	0.022481	-0.491084	0	0
1321	0.427342	1.008072	9.014993	-0.058661	-0.111137	-0.411023	0.192173	-0.430924	-0.619474	-0.870807	-0.059814	0.023499	-0.487407	0	0
1322	0.703275	0.767193	9.072981	-0.162226	-0.133848	-0.475263	0.193479	-0.428433	-0.620737	-0.873181	-0.059199	0.025232	-0.483129	0	0
1323	0.845801	0.604817	9.159380	-0.232869	-0.146286	-0.539600	0.195294	-0.423069	-0.621556	-0.875883	-0.058036	0.027324	-0.478242	0	0
1324	0.820813	0.497868	9.192330	-0.226894	-0.164315	-0.614675	0.196849	-0.419494	-0.621758	-0.878893	-0.057035	0.029552	-0.472673	0	0
1325	0.776311	0.386042	9.242610	-0.158491	-0.161843	-0.689876	0.198553	-0.415615	-0.624298	-0.882183	-0.056629	0.031338	-0.466438	0	0
1326	0.750578	0.194074	9.501951	-0.182587	-0.190368	-0.752671	0.201409	-0.409284	-0.625105	-0.885714	-0.056174	0.033504	-0.459601	0	0
1327	0.931306	0.304472	9.475138	-0.327465	-0.207627	-0.807234	0.202710	-0.404324	-0.626840	-0.889512	-0.054504	0.036400	-0.452187	0	0
1328	1.032835	0.260680	9.845021	-0.508014	-0.211029	-0.840712	0.202430	-0.394448	-0.629118	-0.893468	-0.051275	0.040176	-0.444377	0	0
1329	1.037975	0.327494	9.945119	-0.646422	-0.179978	-0.859415	0.205440	-0.385600	-0.634044	-0.897502	-0.046642	0.044221	-0.436302	0	0
1330	1.043031	0.333802	9.809509	-0.672193	-0.127059	-0.876636	0.207896	-0.372680	-0.636933	-0.901529	-0.041580	0.047945	-0.428039	0	0
1331	1.229934	-0.075853	10.273899	-0.585919	-0.111831	-0.894213	0.210871	-0.360173	-0.639183	-0.905502	-0.037195	0.051095	-0.419609	0	0
1332	1.264869	-0.627781	10.991570	-0.450336	-0.079387	-0.918870	0.213204	-0.349994	-0.641734	-0.909437	-0.033949	0.053423	-0.410996	0	0
1333	1.403297	-0.326260	10.614971	-0.381496	-0.093793	-0.922614	0.215801	-0.340358	-0.644428	-0.913270	-0.031333	0.055538	-0.402334	0	0
1334	1.586913	0.166961	9.988261	-0.399918	-0.086425	-0.933035	0.218401	-0.331820	-0.646883	-0.917051	-0.028575	0.057706	-0.393536	0	0
1335	1.750540	-0.138509	10.047924	-0.415029	-0.062005	-0.927630	0.221379	-0.321509	-0.648525	-0.920743	-0.025529	0.059657	-0.384736	0	0
1336	1.893939	-0.602487	9.970216	-0.395423	-0.013254	-0.929223	0.225538	-0.315170	-0.648951	-0.924359	-0.022521	0.061126	-0.375922	0	0
1337	1.773772	-1.161109	10.095779	-0.329389	-0.005993	-0.924121	0.229556	-0.306920	-0.649079	-0.927863	-0.020035	0.062233	-0.367145	0	0
1338	1.698687	-1.120531	9.996404	-0.258702	-0.021326	-0.925260	0.233332	-0.299883	-0.650921	-0.931250	-0.018315	0.063259	-0.358380	0	0
1339	1.684078	-0.730400	9.847344	-0.230858	-0.039322	-0.903630	0.234880	-0.292740	-0.651964	-0.934469	-0.016838	0.064315	-0.349783	0	0
1340	1.723880	-0.598611	9.751456	-0.260206	-0.028578	-0.905267	0.238516	-0.285169	-0.652883	-0.937610	-0.015115	0.065403	-0.341148	0	0
1341	1.590318	-0.595040	9.531850	-0.303244	-0.023019	-0.900787	0.240324	-0.278025	-0.653797	-0.940674	-0.012895	0.066551	-0.332473	0	0
1342	1.347644	-0.873766	9.683596	-0.287561	-0.028425	-0.896494	0.243433	-0.271016	-0.653942	-0.943616	-0.010908	0.067722	-0.323857	0	0
1343	1.268293	-1.114327	9.769164	-0.228111	-0.053339	-0.896725	0.246162	-0.265093	-0.655018	-0.946470	-0.009475	0.068901	-0.315211	0	0
1344	1.144014	-1.500532	10.110335	-0.164937	-0.067930	-0.890820	0.247836	-0.256581	-0.656034	-0.949199	-0.008766	0.070044	-0.306655	0	0
1345	1.279893	-1.548844	10.203354	-0.102521	-0.054516	-0.888321	0.249398	-0.251482	-0.657768	-0.951857	-0.008491	0.070830	-0.298126	0	0
1346	1.330107	-1.640157	10.520481	-0.039753	-0.048421	-0.866660	0.250565	-0.250245	-0.657362	-0.954357	-0.008896	0.071401	-0.289872	0	0
1347	1.312685	-1.705645	10.529635	0.012730	-0.012310	-0.855367	0.253163	-0.247352	-0.656933	-0.956792	-0.009539	0.071436	-0.281699	0	0
1348	1.245874	-1.509094	10.366920	0.051371	-0.011293	-0.825852	0.255511	-0.243754	-0.658312	-0.959065	-0.010674	0.071386	-0.273832	0	0
1349	1.149253	-1.419025	10.198535	0.032247	-0.025102	-0.824117	0.256537	-0.241158	-0.657226	-0.961269	-0.011485	0.071480	-0.265934	0	0
1350	1.351740	-1.039436	9.516507	-0.022850	-0.045968	-0.801351	0.258882	-0.238943	-0.657460	-0.963331	-0.011981	0.071956	-0.258210	0	0
1351	1.596635	-0.801745	9.342335	-0.150332	-0.058602	-0.773091	0.260436	-0.234131	-0.658158	-0.965273	-0.011072	0.072849	-0.250636	0	0
1352	1.693676	-0.864930	9.273824	-0.296826	-0.051650	-0.757795	0.261455	-0.228520	-0.657535	-0.967129	-0.008908	0.074074	-0.243096	0	0
1353	1.620890	-0.844000	9.193485	-0.380672	-0.046338	-0.721787	0.261312	-0.220284	-0.659846	-0.968849	-0.005696	0.075421	-0.235818	0	0
1354	1.552424	-0.901675	9.194245	-0.421693	-0.031380	-0.708546	0.263000	-0.212575	-0.662311	-0.970482	-0.002237	0.076746	-0.228625	0	0
1355	1.466480	-1.004705	9.359400	-0.421189	-0.046718	-0.679807	0.262969	-0.203955	-0.662402	-0.971975	0.001411	0.078189	-0.221695	0	0
1356	1.303176	-1.051882	9.362500	-0.406531	-0.057964	-0.638034	0.263220	-0.196949	-0.664479	-0.973305	0.004717	0.079730	-0.215168	0	0
1357	1.440968	-0.822873	9.178573	-0.411025	-0.070823	-0.597938	0.264623	-0.187218	-0.664819	-0.974485	0.008287	0.081377	-0.209019	0	0
1358	1.523922	-0.757162	9.318017	-0.411915	-0.064469	-0.561275	0.265121	-0.178993	-0.665703	-0.975544	0.011693	0.082980	-0.203205	0	0
1359	1.500480	-0.599407	9.337752	-0.411310	-0.071998	-0.528172	0.263906	-0.167783	-0.665995	-0.976479	0.015317	0.084629	-0.197716	0	0
1360	1.422823	-0.553211	9.391047	-0.398473	-0.062086	-0.498541	0.263622	-0.159977	-0.666881	-0.977328	0.018648	0.086168	-0.192505	0	0
1361	1.301017	-0.567346	9.446923	-0.411852	-0.075499	-0.472390	0.263084	-0.151613	-0.668797	-0.978066	0.022310	0.087838	-0.187545	0	0
1362	1.360571	-0.375638	9.404697	-0.387981	-0.073489	-0.446297	0.263445	-0.144500	-0.668399	-0.978730	0.025559	0.089452	-0.182844	0	0
1363	1.569583	-0.407197	9.462369	-0.331881	-0.088011	-0.442977	0.262765	-0.137393	-0.668385	-0.979351	0.028425	0.091088	-0.178233	0	0
1364	1.704181	-0.651143	9.688214	-0.271003	-0.081762	-0.430876	0.260680	-0.134930	-0.670014	-0.979948	0.030526	0.092564	-0.173786	0	0
1365	1.618798	-1.033407	10.081808	-0.182114	-0.090022	-0.397983	0.259612	-0.129196	-0.669894	-0.980480	0.031953	0.093941	-0.169745	0	0
1366	1.477944	-1.002149	9.998346	-0.109188	-0.070303	-0.352808	0.259347	-0.126729	-0.670495	-0.980966	0.032559	0.094998	-0.166198	0	0
1367	1.537465	-0.840601	9.829793	-0.045619	-0.087008	-0.321649	0.258814	-0.126062	-0.669567	-0.981386	0.032720	0.096090	-0.163028	0	0
1368	1.635934	-0.674630	9.670088	0.039703	-0.084640	-0.292237	0.257769	-0.124559	-0.670181	-0.981783	0.031898	0.097022	-0.160221	0	0
1369	1.645102	-0.739676	9.838428	0.083392	-0.083596	-0.271418	0.255289	-0.124857	-0.670169	-0.982149	0.030835	0.097854	-0.157664	0	0
1370	1.719044	-0.612063	9.654531	0.076375	-0.070042	-0.241706	0.254120	-0.126372	-0.670320	-0.982474	0.029725	0.098566	-0.155387	0	0
1371	1.821720	-0.534938	9.624205	0.046911	-0.066048	-0.206711	0.254513	-0.126091	-0.670578	-0.982732	0.029098	0.099264	-0.153421	0	0
1372	1.773756	-0.413195	9.627046	0.050622	-0.060114	-0.196258	0.251119	-0.125159	-0.671186	-0.982980	0.028300	0.099905	-0.151556	0	0
1373	1.852489	-0.318476	9.340884	0.030186	-0.049611	-0.186574	0.251372	-0.125582	-0.670024	-0.983210	0.027865	0.100462	-0.149764	0	0
1374	1.794647	-0.241639	9.241627	0.004207	-0.089844	-0.170057	0.251646	-0.125423	-0.671586	-0.983367	0.027505	0.101457	-0.148120	0	0
1375	1.755239	-0.298572	9.372467	-0.021118	-0.086589	-0.144678	0.250473	-0.124604	-0.672342	-0.983477	0.027542	0.102444	-0.146696	0	0
1376	1.801204	-0.712196	9.646366	-0.007122	-0.093858	-0.138580	0.249288	-0.122842	-0.671909	-0.983574	0.027320	0.103486	-0.145348	0	0
1377	1.648518	-0.987459	9.854191	-0.009542	-0.078725	-0.101889	0.247729	-0.123120	-0.672814	-0.983629	0.027297	0.104365	-0.144353	0	0
1378	1.521047	-1.082467	10.204423	0.027573	-0.059391	-0.074036	0.247195	-0.122318	-0.671753	-0.983673	0.026850	0.105000	-0.143668	0	0
1379	1.355124	-1.062456	10.719396	0.047350	-0.037284	-0.047887	0.246698	-0.125585	-0.673376	-0.983707	0.026389	0.105369	-0.143254	0	0
1380	1.444569	-0.853063	10.151348	0.016247	0.025717	-0.035419	0.246701	-0.125719	-0.673639	-0.983781	0.026215	0.105173	-0.142922	0	0
1381	1.514582	-0.542152	10.076682	-0.010000	0.031608	-0.009180	0.246424	-0.125057	-0.672062	-0.983816	0.026454	0.104932	-0.142810	0	0
1382	1.823803	-0.171085	9.643863	-0.011545	0.036688	0.001311	0.249950	-0.124060	-0.672458	-0.983844	0.026610	0.104658	-0.142795	0	0
1383	2.072741	-0.074293	9.477276	-0.002983	0.027822	0.003033	0.249293	-0.124760	-0.671686	-0.983860	0.026764	0.104442	-0.142809	0	0
1384	2.163609	-0.347100	9.493084	0.002087	0.031409	-0.007396	0.248763	-0.124502	-0.670896	-0.983896	0.026768	0.104203	-0.142735	0	0
1385	2.264990	-0.484116	9.513002	-0.007924	0.055852	-0.003778	0.250078	-0.124751	-0.671822	-0.983951	0.026989	0.103724	-0.142668	0	0
1386	2.301620	-0.478605	9.425075	-0.023628	0.056088	-0.010706	0.250993	-0.125566	-0.671584	-0.984009	0.027277	0.103280	-0.142533	0	0
1387	2.182032	-0.559054	9.329847	-0.074130	0.056824	-0.029757	0.251774	-0.125975	-0.671077	-0.984082	0.028111	0.102897	-0.142140	0	0
1388	2.050842	-0.565263	9.114888	-0.101436	0.058609	-0.015738	0.251772	-0.122262	-0.672566	-0.984128	0.029164	0.102540	-0.141869	0	0
1389	1.967728	-0.657722	8.979910	-0.061783	0.063732	-0.024566	0.254889	-0.120056	-0.671504	-0.984203	0.029883	0.102073	-0.141536	0	0
1390	1.917989	-0.789032	9.260038	-0.007678	0.035393	-0.028285	0.254103	-0.120756	-0.670861	-0.984269	0.029967	0.101815	-0.141244	0	0
1391	1.941476	-0.898148	9.451632	0.015825	0.046506	-0.026560	0.256197	-0.119628	-0.671895	-0.984352	0.029894	0.101409	-0.140975	0	0
1392	2.035420	-0.673841	9.288019	-0.020486	0.039715	-0.021250	0.256712	-0.120048	-0.670735	-0.984408	0.030118	0.101125	-0.140736	0	0
1393	2.069623	-0.640684	9.336123	-0.087732	0.053283	-0.019269	0.256696	-0.117321	-0.670031	-0.984456	0.031073	0.100798	-0.140432	0	0
1394	1.976802	-0.689197	9.405369	-0.106693	0.056932	-0.019212	0.256972	-0.117018	-0.672110	-0.984498	0.032171	0.100465	-0.140125	0	0
1395	1.898418	-0.771485	9.444745	-0.085937	0.067356	-0.024480	0.258395	-0.115374	-0.671177	-0.984565	0.033116	0.100000	-0.139765	0	0
1396	1.822700	-0.801100	9.547760	-0.040661	0.073807	-0.012390	0.257862	-0.113883	-0.670493	-0.984635	0.033595	0.099406	-0.139581	0	0
1397	1.839202	-0.861299	9.711157	-0.012950	0.078810	-0.012446	0.260992	-0.113309	-0.670243	-0.984720	0.033846	0.098723	-0.139408	0	0
1398	1.715510	-1.062918	10.481059	-0.020253	0.097799	-0.000151	0.261242	-0.113186	-0.668941	-0.984802	0.034169	0.097860	-0.139361	0	0
1399	1.574625	-0.965344	10.766552	-0.035833	0.158873	0.012250	0.260996	-0.117705	-0.668767	-0.984921	0.034783	0.096408	-0.139381	0	0
1400	1.609360	-0.566996	10.054770	-0.050182	0.185186	0.019302	0.262948	-0.117422	-0.667994	-0.985039	0.035537	0.094721	-0.139509	0	0
1401	1.590407	-0.176550	9.440960	-0.020654	0.174997	-0.005285	0.267235	-0.112599	-0.667410	-0.985199	0.035991	0.093094	-0.139363	0	0
1402	1.566129	-0.210292	9.218298	0.056968	0.178101	-0.015100	0.270113	-0.113388	-0.667706	-0.985400	0.035653	0.091336	-0.139191	0	0
1403	1.626594	-0.631852	9.540172	0.151586	0.161868	-0.032811	0.272732	-0.116104	-0.667258	-0.985641	0.034352	0.089608	-0.138935	0	0
1404	1.891821	-0.952900	10.052436	0.265664	0.159119	-0.033944	0.275326	-0.114180	-0.665936	-0.985913	0.031913	0.087753	-0.138772	0	0
1405	2.231710	-0.715065	9.791333	0.322449	0.164068	-0.044537	0.277157	-0.119112	-0.663963	-0.986211	0.028915	0.085772	-0.138548	0	0
1406	2.348197	-0.379310	9.628786	0.278900	0.162833	-0.054899	0.278222	-0.125124	-0.663698	-0.986486	0.026326	0.083869	-0.138268	0	0
1407	2.163634	-0.360646	9.400888	0.151951	0.148632	-0.084258	0.283461	-0.128488	-0.664062	-0.986761	0.024939	0.082293	-0.137509	0	0
1408	1.902826	-0.459172	9.294138	0.023645	0.137703	-0.099647	0.283715	-0.128772	-0.663028	-0.987002	0.024797	0.080999	-0.136573	0	0
1409	1.782103	-0.669604	9.540885	-0.042262	0.117274	-0.102997	0.287622	-0.127651	-0.662123	-0.987222	0.025264	0.080008	-0.135476	0	0
1410	1.539895	-0.836061	9.856434	-0.042221	0.117284	-0.103014	0.287877	-0.127933	-0.661219	-0.987430	0.025741	0.079006	-0.134453	0	0
1411	1.366859	-0.869371	9.930168	-0.012919	0.088996	-0.094480	0.289305	-0.126693	-0.660814	-0.987619	0.025891	0.078251	-0.133470	0	0
1412	1.314302	-0.694520	9.962925	0.009198	0.078510	-0.103323	0.290213	-0.125730	-0.660541	-0.987810	0.025810	0.077562	-0.132476	0	0
1413	1.308279	-0.512636	9.762280	-0.018821	0.069323	-0.113756	0.291394	-0.125985	-0.661075	-0.988005	0.025976	0.077012	-0.131304	0	0
1414	1.330383	-0.485644	9.718574	-0.051889	0.054779	-0.117190	0.291402	-0.125422	-0.662367	-0.988169	0.026452	0.076643	-0.130183	0	0
1415	1.493267	-0.543428	9.549353	-0.052016	0.051349	-0.122403	0.292947	-0.123239	-0.660642	-0.988350	0.026911	0.076316	-0.128903	0	0
1416	1.626851	-0.620276	9.370852	-0.064994	0.027699	-0.113682	0.294375	-0.122413	-0.659985	-0.988487	0.027487	0.076230	-0.127775	0	0
1417	1.738792	-0.639447	9.261465	-0.032907	0.026482	-0.108527	0.293844	-0.121193	-0.659437	-0.988633	0.027733	0.076124	-0.126653	0	0
1418	1.733722	-0.680341	9.231947	-0.020733	0.021065	-0.103342	0.294628	-0.120772	-0.659694	-0.988761	0.027871	0.076043	-0.125664	0	0
1419	1.538824	-0.745280	9.109626	-0.019921	0.002704	-0.099059	0.293050	-0.118466	-0.659377	-0.988878	0.027965	0.076157	-0.124651	0	0
1420	1.344234	-0.756830	8.988058	0.007900	-0.003712	-0.089594	0.292664	-0.118323	-0.660153	-0.988980	0.027801	0.076281	-0.123800	0	0
1421	1.163679	-0.838054	9.010441	-0.004680	-0.022329	-0.065206	0.293044	-0.118474	-0.658726	-0.989039	0.027743	0.076612	-0.123141	0	0
1422	1.187792	-0.877031	9.004487	-0.011087	-0.032346	-0.038168	0.292789	-0.118055	-0.659628	-0.989050	0.027772	0.077029	-0.122785	0	0
1423	1.265326	-0.908296	9.137834	0.020482	-0.051460	-0.008641	0.292263	-0.117928	-0.659231	-0.989022	0.027480	0.077600	-0.122714	0	0
1424	1.358290	-0.849275	8.996101	0.048764	-0.056562	0.022670	0.291345	-0.118081	-0.658707	-0.988957	0.026935	0.078165	-0.122997	0	0
1425	1.421304	-0.875085	9.086281	0.108153	-0.057515	0.051292	0.290445	-0.120131	-0.659522	-0.988873	0.025821	0.078672	-0.123589	0	0
1426	1.522849	-0.973834	9.157584	0.150344	-0.065440	0.086064	0.289544	-0.122459	-0.660082	-0.988746	0.024310	0.079183	-0.124581	0	0
1427	1.570819	-1.077151	9.244587	0.171140	-0.068067	0.127883	0.288108	-0.125225	-0.658823	-0.988567	0.022630	0.079699	-0.125981	0	0
1428	1.634274	-1.057516	9.175610	0.157019	-0.091287	0.164500	0.286031	-0.129079	-0.658624	-0.988313	0.021083	0.080437	-0.127757	0	0
1429	1.571670	-0.945225	9.166549	0.165858	-0.091503	0.174919	0.287104	-0.134943	-0.659267	-0.988043	0.019473	0.081182	-0.129623	0	0
1430	1.634685	-0.961834	9.302860	0.170147	-0.092206	0.213297	0.285032	-0.139477	-0.659342	-0.987714	0.017834	0.081902	-0.131894	0	0
1431	1.507843	-0.995877	9.406992	0.160187	-0.092417	0.231627	0.283591	-0.138947	-0.659060	-0.987351	0.016335	0.082652	-0.134315	0	0
1432	1.571287	-0.962563	9.418107	0.126402	-0.095420	0.269231	0.279816	-0.142544	-0.658843	-0.986922	0.015171	0.083451	-0.137082	0	0
1433	1.592841	-0.963656	9.720233	0.093941	-0.101685	0.290248	0.279171	-0.145840	-0.658383	-0.986442	0.014374	0.084371	-0.140027	0	0
1434	1.657545	-1.030854	10.260112	0.091227	-0.079448	0.314764	0.276058	-0.149553	-0.659214	-0.985936	0.013616	0.085052	-0.143219	0	0
1435	1.697432	-0.909757	10.033329	0.076591	-0.065938	0.351472	0.273844	-0.152731	-0.658480	-0.985374	0.013103	0.085634	-0.146745	0	0
1436	1.743150	-0.678666	9.512602	0.013179	-0.062298	0.376068	0.273200	-0.154512	-0.658770	-0.984757	0.013192	0.086250	-0.150465	0	0
1437	1.796045	-0.767703	9.621484	-0.021260	-0.055112	0.377952	0.271885	-0.154538	-0.657720	-0.984124	0.013685	0.086866	-0.154163	0	0
1438	1.769777	-1.033542	9.976631	-0.013599	-0.047826	0.405890	0.269293	-0.156736	-0.659046	-0.983442	0.014085	0.087372	-0.158144	0	0
1439	1.784076	-1.064013	10.087239	0.006380	-0.032004	0.442517	0.269292	-0.159765	-0.657543	-0.982698	0.014410	0.087706	-0.162493	0	0
1440	1.927326	-0.756053	9.783254	0.034138	-0.027049	0.448544	0.267991	-0.162109	-0.657059	-0.981935	0.014411	0.087921	-0.166929	0	0
1441	2.172161	-0.539589	9.553095	0.062055	-0.008159	0.454635	0.267075	-0.164048	-0.655919	-0.981160	0.014236	0.087929	-0.171435	0	0
1442	2.360613	-0.395460	9.323209	0.030782	-0.036006	0.461638	0.264992	-0.166811	-0.655437	-0.980326	0.014265	0.088234	-0.175988	0	0
1443	2.513954	-0.423829	9.135259	-0.000521	-0.035628	0.452160	0.263438	-0.169281	-0.655995	-0.979481	0.014643	0.088628	-0.180411	0	0
1444	2.556511	-0.598789	9.340001	-0.008335	-0.048767	0.454789	0.260708	-0.172868	-0.655786	-0.978600	0.015024	0.089124	-0.184862	0	0
1445	2.394941	-0.636423	10.016267	-0.001094	-0.045849	0.430338	0.259932	-0.174240	-0.656068	-0.977745	0.015363	0.089631	-0.189064	0	0
1446	2.130043	-0.475070	10.557328	0.016357	-0.019751	0.429436	0.259410	-0.173693	-0.656444	-0.976906	0.015536	0.089797	-0.193264	0	0
1447	1.774278	-0.063870	10.963620	-0.006146	0.015613	0.418167	0.259027	-0.176986	-0.655985	-0.976093	0.016018	0.089713	-0.197324	0	0
1448	1.578669	0.580484	10.793306	-0.051371	0.022087	0.371116	0.257840	-0.176741	-0.654669	-0.975360	0.016879	0.089609	-0.200895	0	0
1449	1.482083	1.031125	10.283834	-0.054199	0.037298	0.358017	0.256793	-0.175654	-0.654901	-0.974652	0.017780	0.089410	-0.204313	0	0
1450	1.527841	0.888553	9.970845	-0.045027	0.028521	0.304777	0.257849	-0.176177	-0.655960	-0.974037	0.018533	0.089240	-0.207231	0	0
1451	1.627850	0.465477	9.739769	0.002746	0.025196	0.271541	0.256923	-0.177717	-0.653901	-0.973489	0.018741	0.089053	-0.209852	0	0
1452	1.648130	0.135607	9.482809	0.055413	0.010622	0.231257	0.256271	-0.178824	-0.653397	-0.973011	0.018412	0.088860	-0.212164	0	0
1453	1.776585	-0.005654	9.206666	0.073443	0.000930	0.227720	0.254981	-0.180739	-0.654467	-0.972536	0.017822	0.088769	-0.214422	0	0
1454	1.717757	-0.114822	9.027308	0.074048	0.004713	0.212029	0.253943	-0.183214	-0.654248	-0.972086	0.017281	0.088597	-0.216564	0	0
1455	1.562045	-0.122591	8.972687	0.117087	0.013375	0.199693	0.253679	-0.185562	-0.652729	-0.971680	0.016256	0.088296	-0.218583	0	0
1456	1.367216	-0.131772	9.076323	0.138779	-0.010810	0.175110	0.252911	-0.188847	-0.653179	-0.971300	0.015020	0.088139	-0.220414	0	0
1457	1.240774	-0.083999	9.244559	0.168510	-0.015930	0.154923	0.253820	-0.191873	-0.651162	-0.970964	0.013382	0.088011	-0.222045	0	0
1458	1.201790	-0.077276	9.325452	0.171291	-0.034811	0.133049	0.252263	-0.194351	-0.651199	-0.970653	0.011741	0.088020	-0.223490	0	0
1459	1.233820	0.006542	9.403381	0.137446	-0.026564	0.124445	0.249788	-0.196567	-0.650964	-0.970363	0.010346	0.088061	-0.224797	0	0
1460	1.319647	0.126850	9.432164	0.081018	-0.042066	0.082699	0.249014	-0.197799	-0.651504	-0.970142	0.009520	0.088348	-0.225675	0	0
1461	1.368798	0.172316	9.233145	0.040625	-0.050063	0.057499	0.248752	-0.200005	-0.650373	-0.969969	0.008938	0.088836	-0.226248	0	0
1462	1.358804	0.114850	9.169609	0.060387	-0.063533	0.018156	0.245614	-0.201967	-0.649087	-0.969869	0.008206	0.089384	-0.226488	0	0
1463	1.330907	-0.053922	9.308275	0.042600	-0.068288	-0.004470	0.245226	-0.201277	-0.649852	-0.969820	0.007500	0.090043	-0.226462	0	0
1464	1.341608	-0.226116	9.726851	0.004172	-0.076546	-0.020059	0.245609	-0.200186	-0.649313	-0.969793	0.007251	0.090847	-0.226264	0	0
1465	1.516829	-0.167577	10.004486	-0.039165	-0.065673	-0.028600	0.243788	-0.200056	-0.650208	-0.969794	0.007319	0.091662	-0.225929	0	0
1466	1.729315	-0.010350	10.108346	-0.049988	-0.035429	-0.059867	0.242853	-0.199134	-0.648100	-0.969887	0.007651	0.092192	-0.225303	0	0
1467	1.833839	-0.016769	10.168789	-0.048375	-0.019549	-0.072021	0.243514	-0.197876	-0.649643	-0.970027	0.007862	0.092581	-0.224534	0	0
1468	1.758678	-0.321084	10.529361	-0.010257	0.017069	-0.087705	0.242469	-0.196923	-0.650138	-0.970233	0.007901	0.092515	-0.223667	0	0
1469	1.659476	-0.581141	10.857222	0.036877	0.049822	-0.084246	0.242202	-0.196935	-0.649355	-0.970470	0.007430	0.092035	-0.222852	0	0
1470	1.796867	-0.486771	10.337273	0.126077	0.064888	-0.082712	0.241933	-0.197225	-0.648317	-0.970715	0.006257	0.091200	-0.222160	0	0
1471	1.939217	-0.382388	9.785877	0.113197	0.080813	-0.086112	0.243635	-0.198577	-0.648225	-0.970986	0.005114	0.090249	-0.221394	0	0
1472	2.047933	-0.555889	9.587207	0.104589	0.070325	-0.082594	0.244792	-0.198045	-0.646140	-0.971231	0.004162	0.089409	-0.220677	0	0
1473	2.063529	-0.824306	9.483760	0.132037	0.056249	-0.089662	0.244674	-0.200778	-0.646453	-0.971482	0.002785	0.088661	-0.219895	0	0
1474	1.979587	-1.020931	9.550691	0.125450	0.078986	-0.087826	0.247954	-0.204575	-0.646551	-0.971738	0.001643	0.087690	-0.219164	0	0
1475	1.822939	-1.147641	9.717141	0.106714	0.066633	-0.071243	0.248345	-0.204848	-0.646299	-0.971951	0.000571	0.086900	-0.218538	0	0
1476	1.545580	-1.122132	9.820755	0.096464	0.057875	-0.061688	0.248851	-0.205970	-0.643721	-0.972129	-0.000312	0.086197	-0.218027	0	0
1477	1.355933	-1.052632	10.048868	0.075178	0.077162	-0.054628	0.249648	-0.206216	-0.645294	-0.972311	-0.001017	0.085369	-0.217538	0	0
1478	1.315255	-0.901218	10.216599	0.045115	0.066641	-0.038890	0.250692	-0.207720	-0.644549	-0.972441	-0.001363	0.084692	-0.217219	0	0
1479	1.324514	-0.598279	10.031851	0.085200	0.092475	-0.031988	0.250551	-0.207051	-0.643494	-0.972585	-0.002096	0.083687	-0.216959	0	0
1480	1.525143	-0.474811	9.685176	0.105913	0.072957	-0.023366	0.251587	-0.207604	-0.642210	-0.972685	-0.003006	0.082817	-0.216834	0	0
1481	1.782327	-0.614696	9.623980	0.111022	0.069414	-0.026826	0.252640	-0.209645	-0.642257	-0.972794	-0.004028	0.081981	-0.216645	0	0
1482	1.981102	-0.763402	9.527690	0.124587	0.046607	-0.030373	0.252378	-0.211300	-0.641377	-0.972876	-0.005185	0.081326	-0.216497	0	0
1483	2.049392	-0.783140	9.283720	0.097393	0.048256	-0.011089	0.252907	-0.212798	-0.641540	-0.972931	-0.006095	0.080735	-0.216450	0	0
1484	1.928021	-0.717432	9.362514	0.050455	0.034742	-0.016249	0.251879	-0.216498	-0.641866	-0.972970	-0.006547	0.080356	-0.216401	0	0
1485	1.667844	-0.670010	9.446673	0.017745	0.033185	-0.009225	0.253314	-0.216487	-0.641615	-0.973012	-0.006702	0.080090	-0.216308	0	0
1486	1.442204	-0.558761	9.438942	0.023818	0.022607	-0.002341	0.251718	-0.215308	-0.638716	-0.973023	-0.006905	0.079888	-0.216324	0	0
1487	1.361862	-0.558520	9.479540	0.010070	-0.000220	0.011578	0.252514	-0.215282	-0.640154	-0.972994	-0.007029	0.079963	-0.216425	0	0
1488	1.310365	-0.612337	9.557439	0.018007	0.006651	0.015062	0.252771	-0.216387	-0.639136	-0.972953	-0.007197	0.079930	-0.216613	0	0
1489	1.359389	-0.558873	9.513487	0.027534	0.006547	0.016780	0.250947	-0.218186	-0.638897	-0.972917	-0.007460	0.079898	-0.216781	0	0
1490	1.461915	-0.510709	9.468225	0.014510	-0.017105	0.025484	0.250945	-0.218603	-0.638385	-0.972831	-0.007639	0.080104	-0.217080	0	0
1491	1.476657	-0.486536	9.465807	-0.002557	-0.021549	0.037732	0.249902	-0.216545	-0.639639	-0.972729	-0.007644	0.080412	-0.217427	0	0
1492	1.442425	-0.501587	9.536596	-0.014485	-0.039194	0.053414	0.248078	-0.217933	-0.639523	-0.972572	-0.007564	0.080898	-0.217951	0	0
1493	1.402829	-0.592415	9.659695	-0.029463	-0.041273	0.079624	0.248211	-0.217790	-0.639912	-0.972363	-0.007306	0.081457	-0.218682	0	0
1494	1.373648	-0.589718	9.657986	-0.072769	-0.056708	0.082319	0.246512	-0.217396	-0.639892	-0.972131	-0.006675	0.082243	-0.219438	0	0
1495	1.345355	-0.461628	9.510353	-0.099556	-0.067056	0.088454	0.244163	-0.216729	-0.640383	-0.971884	-0.005775	0.083203	-0.220195	0	0
1496	1.399301	-0.416870	9.371741	-0.136843	-0.079000	0.088531	0.243366	-0.215381	-0.639439	-0.971619	-0.004564	0.084347	-0.220957	0	0
1497	1.496861	-0.410931	9.197673	-0.158867	-0.077406	0.107803	0.241546	-0.214010	-0.641092	-0.971317	-0.003090	0.085536	-0.221851	0	0
1498	1.618082	-0.512480	9.067530	-0.158213	-0.101893	0.107760	0.238932	-0.210737	-0.642311	-0.970986	-0.001706	0.086950	-0.222763	0	0
1499	1.757870	-0.714411	9.221219	-0.111836	-0.091271	0.126888	0.236820	-0.207765	-0.640935	-0.970619	-0.000696	0.088172	-0.223882	0	0
1500	1.780680	-0.944651	9.391735	-0.063336	-0.096119	0.131124	0.235773	-0.207228	-0.640917	-0.970235	-0.000198	0.089317	-0.225092	0	0
1501	1.751191	-0.965478	9.542229	-0.100926	-0.090897	0.148692	0.234098	-0.209687	-0.642516	-0.969812	0.000740	0.090514	-0.226431	0	0
1502	1.721287	-1.008549	9.949054	-0.169224	-0.075227	0.180340	0.232395	-0.207923	-0.642729	-0.969322	0.002354	0.091695	-0.228038	0	0
1503	1.770928	-0.802363	10.142111	-0.151445	-0.058218	0.198642	0.230555	-0.206169	-0.642161	-0.968803	0.003913	0.092687	-0.229814	0	0
1504	1.871223	-0.380565	9.673681	-0.088967	-0.037773	0.205463	0.229250	-0.204668	-0.642903	-0.968284	0.004860	0.093319	-0.231720	0	0
1505	1.871979	-0.249521	9.675529	-0.040708	-0.043341	0.203549	0.227416	-0.204006	-0.642617	-0.967762	0.005376	0.093911	-0.233642	0	0
1506	1.812652	-0.367922	9.893114	0.010390	-0.038534	0.205163	0.227020	-0.203466	-0.642343	-0.967240	0.005360	0.094318	-0.235632	0	0
1507	1.695826	-0.344284	10.041416	-0.006489	-0.023745	0.217447	0.225721	-0.204845	-0.642491	-0.966697	0.005599	0.094638	-0.237717	0	0
1508	1.584511	-0.287132	9.788163	-0.064388	-0.002990	0.208054	0.225986	-0.204835	-0.643013	-0.966185	0.006391	0.094877	-0.239676	0	0
1509	1.599881	-0.179035	9.658607	-0.119506	-0.002714	0.217800	0.223900	-0.206777	-0.642516	-0.965645	0.007763	0.095257	-0.241653	0	0
1510	1.473213	-0.261979	9.355291	-0.130054	-0.000631	0.206484	0.222858	-0.205407	-0.643523	-0.965119	0.009192	0.095631	-0.243548	0	0
1511	1.463236	-0.392776	8.898490	-0.066344	-0.020186	0.201017	0.222584	-0.204192	-0.642455	-0.964598	0.009987	0.096045	-0.245413	0	0
1512	1.588491	-0.653675	8.688509	0.008020	-0.041862	0.208634	0.222455	-0.205291	-0.642216	-0.964038	0.009988	0.096477	-0.247432	0	0
1513	1.743214	-0.756155	9.056328	0.063298	-0.058201	0.214570	0.219589	-0.206410	-0.642477	-0.963450	0.009453	0.096937	-0.249554	0	0
1514	1.796226	-0.674158	9.942399	0.079972	-0.060478	0.231096	0.218030	-0.208063	-0.642759	-0.962813	0.008736	0.097367	-0.251863	0	0
1515	1.572297	-0.158877	10.492394	0.017103	-0.035644	0.238243	0.217765	-0.209173	-0.641737	-0.962173	0.008719	0.097717	-0.254162	0	0
1516	1.467394	0.316796	11.019708	0.025233	-0.003780	0.208592	0.218031	-0.210538	-0.641766	-0.961632	0.008650	0.097740	-0.256197	0	0
1517	1.166395	0.950332	11.471480	0.064416	0.029698	0.177062	0.217777	-0.212182	-0.641796	-0.961210	0.008255	0.097325	-0.257943	0	0
1518	1.134564	1.224020	10.890202	0.131424	0.059492	0.147256	0.217793	-0.215185	-0.642376	-0.960879	0.007264	0.096472	-0.259523	0	0
1519	1.328817	1.071680	10.467114	0.220391	0.054272	0.105156	0.218321	-0.220400	-0.640660	-0.960674	0.005322	0.095401	-0.260722	0	0
1520	1.740683	0.629137	9.778231	0.236789	0.056664	0.056373	0.217536	-0.221785	-0.639900	-0.960577	0.003226	0.094305	-0.261509	0	0
1521	1.952469	0.134837	9.315974	0.132815	0.054247	0.037560	0.218843	-0.223560	-0.639163	-0.960537	0.002036	0.093466	-0.261972	0	0
1522	2.056920	-0.296819	9.418788	0.042690	0.051622	0.022177	0.218848	-0.224928	-0.639190	-0.960517	0.001760	0.092927	-0.262237	0	0
1523	2.109929	-0.348043	9.620209	0.075359	0.046177	0.016848	0.219118	-0.226563	-0.639484	-0.960519	0.001076	0.092323	-0.262445	0	0
1524	1.913912	-0.574963	9.660243	0.097980	0.065346	0.011597	0.220437	-0.227081	-0.640806	-0.960541	0.000296	0.091507	-0.262655	0	0
1525	1.676088	-0.422442	9.880966	0.076617	0.065980	-0.014558	0.222254	-0.228593	-0.638765	-0.960642	-0.000375	0.090711	-0.262562	0	0
1526	1.484619	-1.545102	9.925092	0.039176	0.077510	-0.009094	0.223562	-0.228716	-0.638907	-0.960725	-0.000578	0.089933	-0.262524	0	0
1527	1.385457	-1.855316	9.959283	0.138504	0.079742	0.022041	0.223305	-0.230501	-0.638550	-0.960739	-0.001736	0.088841	-0.262841	0	0
1528	1.384753	-1.306709	9.076138	0.192049	0.067991	0.030509	0.224096	-0.233370	-0.638221	-0.960694	-0.003401	0.087752	-0.263352	0	0
1529	1.651296	-1.420309	9.484797	0.244128	0.056724	0.046083	0.224899	-0.236635	-0.639072	-0.960612	-0.005586	0.086605	-0.263993	0	0
1530	1.978481	-1.233310	9.441164	0.279175	0.080623	0.060035	0.225423	-0.240756	-0.637334	-0.960483	-0.008028	0.085165	-0.264868	0	0
1531	1.844311	-1.887905	4.200491	-0.124413	0.074500	0.076897	0.225294	-0.243094	-0.636468	-0.960350	-0.006572	0.084845	-0.265491	0	0
1532	1.395630	-1.538978	11.198320	-0.140720	0.029046	0.088982	0.227644	-0.240733	-0.637480	-0.960137	-0.005089	0.085013	-0.266239	0	0
1533	1.702530	-1.185516	8.404717	0.157175	0.053108	0.102124	0.227122	-0.244040	-0.635979	-0.959899	-0.006345	0.084152	-0.267343	0	0
1534	1.589996	-1.447434	7.592514	0.184902	0.019624	0.114163	0.229217	-0.246488	-0.635521	-0.959591	-0.007992	0.083544	-0.268591	0	0
1535	1.638281	-1.184976	9.285074	0.221135	0.033101	0.114090	0.228190	-0.251011	-0.635602	-0.959289	-0.009880	0.082711	-0.269861	0	0
1536	1.796300	-0.274175	9.768929	0.242886	-0.017874	0.119049	0.228976	-0.254441	-0.634243	-0.958921	-0.012180	0.082307	-0.271197	0	0
1537	1.971537	0.004675	8.998936	0.156689	0.019630	0.114165	0.227038	-0.259244	-0.634584	-0.958604	-0.013494	0.081783	-0.272410	0	0
1538	2.198840	-0.028795	10.094817	0.109722	0.019945	0.103884	0.228201	-0.260353	-0.632531	-0.958316	-0.014427	0.081375	-0.273496	0	0
1539	2.090134	-0.300420	10.158832	0.116879	0.043541	0.100453	0.226135	-0.264190	-0.633633	-0.958056	-0.015312	0.080736	-0.274546	0	0
1540	1.707501	0.073297	10.463523	0.203405	0.070083	0.098436	0.226664	-0.266927	-0.633169	-0.957802	-0.017010	0.079589	-0.275667	0	0
1541	1.635665	0.968255	9.703166	0.275262	0.063061	0.078033	0.228232	-0.270762	-0.631563	-0.957584	-0.019395	0.078320	-0.276629	0	0
1542	1.587794	1.042641	9.378480	0.257364	0.061083	0.051021	0.228510	-0.274586	-0.631901	-0.957431	-0.021672	0.077101	-0.277328	0	0
1543	1.642090	0.406900	9.757976	0.181075	0.066267	0.030403	0.228903	-0.278435	-0.630156	-0.957356	-0.023204	0.076050	-0.277756	0	0
1544	1.864844	0.155965	9.449039	0.070644	0.077565	0.029943	0.230207	-0.281727	-0.628407	-0.957305	-0.023665	0.075186	-0.278126	0	0
1545	1.801884	0.241985	9.621197	0.003334	0.085015	0.032759	0.232032	-0.282540	-0.627655	-0.957275	-0.023450	0.074455	-0.278445	0	0
1546	1.841614	0.375400	9.597967	-0.005286	0.079752	0.037995	0.232299	-0.281703	-0.628682	-0.957224	-0.023170	0.073783	-0.278822	0	0
1547	1.891998	0.604581	9.246583	0.074727	0.100780	0.053503	0.233484	-0.283603	-0.628989	-0.957129	-0.023595	0.072713	-0.279393	0	0
1548	1.818924	0.595268	9.267507	0.091378	0.096749	0.026393	0.235179	-0.284690	-0.628241	-0.957098	-0.024201	0.071605	-0.279733	0	0
1549	1.636545	0.604709	9.213747	0.011879	0.086847	0.030928	0.236230	-0.286184	-0.628278	-0.957068	-0.024097	0.070843	-0.280038	0	0
1550	1.606802	0.556254	9.448592	-0.129815	0.107235	0.023551	0.237665	-0.285760	-0.628280	-0.957102	-0.022559	0.070253	-0.280199	0	0
1551	1.505792	0.439820	9.960124	-0.177399	0.091745	0.028008	0.237533	-0.283425	-0.629144	-0.957124	-0.020643	0.069972	-0.280341	0	0
1552	1.139907	0.333385	10.211593	-0.144802	0.097042	0.013056	0.241448	-0.281738	-0.629660	-0.957180	-0.018997	0.069520	-0.280379	0	0
1553	1.166609	0.350947	10.358913	-0.100730	0.096670	0.013803	0.241705	-0.281742	-0.629141	-0.957226	-0.017815	0.068964	-0.280438	0	0
1554	1.328768	0.222117	10.469547	-0.114727	0.081013	0.012094	0.242480	-0.277758	-0.629850	-0.957262	-0.016503	0.068580	-0.280488	0	0
1555	1.298467	0.012301	10.370416	-0.121972	0.063777	0.001616	0.243263	-0.277063	-0.630102	-0.957320	-0.015219	0.068392	-0.280410	0	0
1556	1.287660	-0.238742	10.032978	-0.102381	0.050097	0.029454	0.244035	-0.277485	-0.628554	-0.957276	-0.014101	0.068272	-0.280648	0	0
1557	1.248652	-0.335588	9.601542	-0.168118	0.019060	0.038280	0.245351	-0.277182	-0.629859	-0.957203	-0.012470	0.068645	-0.280882	0	0
1558	1.399839	-0.347559	9.249238	-0.260170	-0.012450	0.031503	0.245205	-0.273354	-0.629783	-0.957127	-0.010015	0.069567	-0.281011	0	0
1559	1.525823	-0.482268	9.041037	-0.331061	-0.047077	0.043854	0.244808	-0.268411	-0.631506	-0.956998	-0.006999	0.071034	-0.281175	0	0
1560	1.435704	-0.507625	8.989493	-0.334114	-0.054361	0.064765	0.243893	-0.263193	-0.633741	-0.956792	-0.003929	0.072566	-0.281546	0	0
1561	1.437349	-0.652770	8.943809	-0.258000	-0.083123	0.078433	0.241796	-0.258684	-0.634939	-0.956516	-0.001682	0.074177	-0.282086	0	0
1562	1.402655	-0.729531	9.108153	-0.144575	-0.097358	0.093766	0.240624	-0.257865	-0.635696	-0.956175	-0.000525	0.075586	-0.282869	0	0
1563	1.461329	-0.663137	9.204588	-0.044751	-0.092335	0.112682	0.239324	-0.256768	-0.636967	-0.955784	-0.000309	0.076685	-0.283894	0	0
1564	1.561266	-0.611807	9.314382	-0.047136	-0.099575	0.126636	0.236987	-0.259797	-0.637270	-0.955341	-0.000066	0.077839	-0.285069	0	0
1565	1.543568	-0.695938	9.473386	-0.118142	-0.092550	0.155655	0.235676	-0.257892	-0.637484	-0.954821	0.000889	0.079152	-0.286445	0	0
1566	1.211877	-0.649887	10.396885	-0.136415	-0.049041	0.172356	0.235158	-0.257752	-0.638128	-0.954281	0.002166	0.080078	-0.287977	0	0
1567	1.361004	-0.942834	10.432850	-0.092919	-0.011508	0.203791	0.233321	-0.257921	-0.636947	-0.953678	0.003163	0.080537	-0.289830	0	0
1568	1.285692	-0.518863	10.343781	0.001802	0.003187	0.226179	0.234241	-0.259142	-0.637107	-0.953017	0.003314	0.080562	-0.291988	0	0
1569	1.543235	-0.221669	10.046686	0.000270	0.011782	0.234936	0.232042	-0.260231	-0.639196	-0.952336	0.003512	0.080523	-0.294209	0	0
1570	1.708832	-0.290643	9.569762	-0.030407	0.031106	0.243832	0.231800	-0.261579	-0.641044	-0.951632	0.004066	0.080376	-0.296511	0	0
1571	1.865366	-0.249957	9.060713	-0.073870	0.015825	0.238697	0.231529	-0.262010	-0.639618	-0.950930	0.004974	0.080522	-0.298704	0	0
1572	1.921106	-0.348955	8.750534	-0.087648	-0.003414	0.247422	0.229441	-0.260790	-0.640360	-0.950175	0.005974	0.080872	-0.300983	0	0
1573	1.870014	-0.745472	8.869546	-0.144526	-0.003042	0.249368	0.229969	-0.259951	-0.641389	-0.949407	0.007501	0.081418	-0.303216	0	0
1574	1.439547	-1.038190	9.335334	-0.182241	-0.002900	0.259913	0.227479	-0.259438	-0.640580	-0.948594	0.009411	0.082047	-0.305531	0	0
1575	1.063092	-0.906911	9.389479	-0.164337	-0.003426	0.289444	0.227486	-0.258739	-0.641738	-0.947684	0.011169	0.082648	-0.308123	0	0
1576	0.945842	-0.545347	9.489336	-0.162569	-0.003516	0.296362	0.226448	-0.258051	-0.642889	-0.946741	0.012920	0.083217	-0.310789	0	0
1577	0.976172	-0.319185	9.646807	-0.196861	0.005260	0.308681	0.225655	-0.255459	-0.642963	-0.945753	0.015027	0.083822	-0.313529	0	0
1578	1.082292	-0.425285	9.940642	-0.193332	-0.003692	0.315653	0.224604	-0.252864	-0.643425	-0.944723	0.017086	0.084483	-0.316338	0	0
1579	1.295218	-0.594357	10.139112	-0.181285	-0.000295	0.310447	0.223580	-0.253391	-0.645772	-0.943703	0.019025	0.085081	-0.319100	0	0
1580	1.525404	-0.392011	9.880037	-0.174565	0.005028	0.301732	0.222791	-0.253271	-0.645113	-0.942699	0.020921	0.085601	-0.321796	0	0
1581	1.731511	-0.113622	9.787237	-0.204130	0.007059	0.296593	0.220820	-0.249319	-0.645412	-0.941702	0.023068	0.086205	-0.324397	0	0
1582	1.865163	-0.180656	9.599192	-0.209457	0.005454	0.289652	0.220812	-0.246303	-0.645873	-0.940712	0.025284	0.086833	-0.326927	0	0
1583	1.901059	-0.269231	9.679420	-0.157377	-0.013837	0.268526	0.220563	-0.247250	-0.646932	-0.939779	0.026876	0.087491	-0.329299	0	0
1584	2.084307	-0.552755	9.714730	-0.073563	-0.030320	0.271783	0.217945	-0.243020	-0.648132	-0.938832	0.027681	0.088013	-0.331785	0	0
1585	1.928357	-0.622445	9.552705	-0.065149	-0.030123	0.259529	0.216895	-0.242213	-0.647848	-0.937925	0.028327	0.088530	-0.334151	0	0
1586	1.816158	-0.715912	9.311854	-0.073956	-0.022794	0.246482	0.215209	-0.243724	-0.648647	-0.937053	0.029138	0.088989	-0.336397	0	0
1587	1.733621	-0.653730	9.459912	-0.071690	-0.027860	0.235103	0.214690	-0.244825	-0.648534	-0.936216	0.029819	0.089518	-0.338522	0	0
1588	1.746361	-0.554334	9.461034	-0.059241	-0.022306	0.210651	0.212214	-0.243741	-0.649667	-0.935459	0.030461	0.089932	-0.340441	0	0
1589	1.617218	-0.575635	9.512136	-0.085410	-0.035975	0.205438	0.211298	-0.244027	-0.649406	-0.934702	0.031202	0.090595	-0.342273	0	0
1590	1.485933	-0.564353	9.471748	-0.048165	-0.037385	0.170413	0.209217	-0.244998	-0.649931	-0.934065	0.031652	0.091124	-0.343829	0	0
1591	1.446687	-0.645043	9.335924	-0.017229	-0.039197	0.161596	0.209082	-0.244180	-0.649784	-0.933470	0.031694	0.091594	-0.345311	0	0
1592	1.407056	-0.770643	9.310840	0.011396	-0.065211	0.137022	0.207257	-0.245569	-0.649537	-0.932938	0.031463	0.092188	-0.346611	0	0
1593	1.443608	-0.784225	9.193588	0.042921	-0.065096	0.116003	0.205575	-0.247488	-0.650605	-0.932492	0.030806	0.092704	-0.347729	0	0
1594	1.421625	-0.814683	9.111345	0.079544	-0.091349	0.102737	0.203351	-0.248067	-0.649819	-0.932071	0.029816	0.093315	-0.348780	0	0
1595	1.435695	-0.888622	9.201970	0.139590	-0.112601	0.091172	0.201789	-0.249175	-0.649959	-0.931691	0.028067	0.093944	-0.349769	0	0
1596	1.396634	-0.919365	9.158854	0.163496	-0.137185	0.088413	0.199186	-0.253040	-0.649235	-0.931294	0.026120	0.094692	-0.350775	0	0
1597	1.249709	-1.018690	9.475579	0.156105	-0.161415	0.077017	0.196457	-0.255523	-0.649785	-0.930913	0.024035	0.095716	-0.351656	0	0
1598	1.060941	-1.177249	9.913483	0.123924	-0.153973	0.063167	0.193334	-0.258012	-0.650072	-0.930568	0.022374	0.096766	-0.352391	0	0
1599	0.972553	-0.890249	9.929295	0.069478	-0.134219	0.058104	0.191251	-0.261327	-0.649211	-0.930251	0.021183	0.097833	-0.353005	0	0
1600	1.024174	-0.784752	10.007080	0.035076	-0.125328	0.063461	0.186547	-0.260551	-0.649292	-0.929907	0.020449	0.098929	-0.353650	0	0
1601	1.244200	-0.964928	10.326283	0.014178	-0.112821	0.049657	0.186414	-0.260694	-0.648903	-0.929626	0.019845	0.099981	-0.354126	0	0
1602	1.394626	-1.016134	10.450398	0.012509	-0.103229	0.047975	0.183684	-0.262490	-0.649700	-0.929351	0.019384	0.100954	-0.354597	0	0
1603	1.359853	-1.118896	10.551426	0.018252	-0.069355	0.056783	0.182498	-0.261555	-0.648762	-0.929088	0.018910	0.101578	-0.355135	0	0
1604	1.476748	-1.125814	10.427571	0.030755	-0.046878	0.064678	0.181072	-0.263204	-0.649305	-0.928812	0.018497	0.101959	-0.355769	0	0
1605	1.535694	-1.116586	9.985699	0.017469	-0.024235	0.077870	0.179643	-0.263894	-0.649959	-0.928517	0.018220	0.102157	-0.356493	0	0
1606	1.743547	-1.023739	9.548840	0.038486	-0.001710	0.080508	0.179121	-0.264586	-0.649708	-0.928230	0.017911	0.102088	-0.357275	0	0
1607	2.081695	-1.096074	9.242202	0.074735	-0.007261	0.079571	0.179770	-0.266238	-0.648443	-0.927956	0.017165	0.101929	-0.358070	0	0
1608	2.304982	-1.224927	9.087522	0.071284	-0.010775	0.079618	0.178477	-0.267332	-0.649497	-0.927667	0.016519	0.101827	-0.358876	0	0
1609	2.401759	-1.311235	9.134901	0.057726	-0.001215	0.086688	0.177963	-0.269388	-0.649534	-0.927367	0.015960	0.101685	-0.359717	0	0
1610	2.079943	-1.369579	9.393300	0.011180	0.003505	0.089412	0.178216	-0.270086	-0.648247	-0.927046	0.015933	0.101665	-0.360551	0	0
1611	1.749042	-1.323065	9.614664	0.006448	0.013810	0.105973	0.177033	-0.268872	-0.647824	-0.926680	0.015931	0.101570	-0.361516	0	0
1612	1.471242	-1.308547	10.054667	0.030579	0.017194	0.102383	0.177834	-0.269937	-0.649544	-0.926329	0.015787	0.101350	-0.362483	0	0
1613	1.276797	-1.199328	10.426301	0.030312	0.039600	0.121598	0.178861	-0.270643	-0.646961	-0.925934	0.015687	0.100919	-0.363614	0	0
1614	1.322471	-0.899760	10.298771	0.039963	0.058742	0.123344	0.176777	-0.269003	-0.648476	-0.925547	0.015627	0.100277	-0.364779	0	0
1615	1.406522	-0.697533	10.164125	0.055660	0.047918	0.137214	0.177184	-0.270077	-0.649802	-0.925105	0.015340	0.099666	-0.366077	0	0
1616	1.694076	-0.663707	9.954592	0.079413	0.042741	0.119724	0.178216	-0.269811	-0.648372	-0.924718	0.014854	0.099027	-0.367246	0	0
1617	1.908362	-0.691514	9.668397	0.070530	0.035945	0.111042	0.176648	-0.272993	-0.646731	-0.924359	0.014352	0.098477	-0.368317	0	0
1618	1.966638	-0.762025	9.414251	0.034225	0.025706	0.113750	0.176774	-0.271623	-0.646835	-0.923964	0.014214	0.098163	-0.369395	0	0
1619	1.883666	-0.827897	9.289331	0.021998	0.015392	0.111132	0.176782	-0.273538	-0.646873	-0.923574	0.014080	0.097986	-0.370420	0	0
1620	1.625864	-0.817774	9.232481	0.016626	0.003335	0.107583	0.176924	-0.274894	-0.647681	-0.923176	0.014016	0.097945	-0.371425	0	0
1621	1.469991	-0.861490	9.136193	-0.003847	-0.007203	0.123293	0.176791	-0.275863	-0.646918	-0.922713	0.014050	0.098071	-0.372540	0	0
1622	1.251262	-0.797559	9.231737	-0.045485	-0.017297	0.121601	0.174831	-0.275609	-0.646899	-0.922231	0.014496	0.098449	-0.373615	0	0
1623	1.245853	-0.899015	9.191680	-0.083564	-0.041587	0.128631	0.172874	-0.276450	-0.646771	-0.921700	0.015147	0.099182	-0.374704	0	0
1624	1.503794	-0.933108	9.001232	-0.086988	-0.043381	0.130422	0.173270	-0.274513	-0.648169	-0.921150	0.015887	0.099954	-0.375818	0	0
1625	1.537151	-0.983612	9.372595	-0.087474	-0.031411	0.142683	0.171046	-0.272614	-0.648636	-0.920571	0.016630	0.100604	-0.377030	0	0
1626	1.634780	-0.960953	9.222974	-0.096936	-0.038419	0.147936	0.170377	-0.269481	-0.648049	-0.919955	0.017498	0.101364	-0.378288	0	0
1627	1.517704	-1.045287	9.038052	-0.091519	-0.046474	0.160098	0.167904	-0.269493	-0.649073	-0.919288	0.018241	0.102165	-0.379656	0	0
1628	1.341703	-1.152421	9.205228	-0.092819	-0.056432	0.182737	0.167767	-0.267026	-0.649545	-0.918516	0.019039	0.103068	-0.381240	0	0
1629	1.502120	-1.182933	9.205930	-0.070347	-0.081295	0.193969	0.165526	-0.265429	-0.647674	-0.917680	0.019497	0.104098	-0.382945	0	0
1630	1.569942	-1.204730	9.368690	-0.071320	-0.081906	0.228874	0.163964	-0.265712	-0.648189	-0.916699	0.020047	0.105144	-0.384976	0	0
1631	1.527956	-1.311216	9.372985	-0.048591	-0.103372	0.248814	0.162134	-0.265733	-0.647916	-0.915622	0.020285	0.106278	-0.387207	0	0
1632	1.448017	-1.343981	8.885300	-0.071949	-0.101066	0.283765	0.159528	-0.265199	-0.648929	-0.914395	0.020825	0.107490	-0.389736	0	0
1633	1.458562	-1.207897	8.862782	-0.107911	-0.144202	0.320370	0.156915	-0.264676	-0.649030	-0.912965	0.021530	0.109210	-0.392561	0	0
1634	1.619664	-2.003060	8.649210	-0.110424	-0.150048	0.354485	0.153500	-0.260612	-0.648535	-0.911378	0.022307	0.111002	-0.395691	0	0
1635	1.440137	-1.023516	8.885201	-0.092778	-0.157659	0.388302	0.151420	-0.260342	-0.649817	-0.909640	0.022906	0.112766	-0.399143	0	0
1636	1.356855	-1.849518	9.456434	0.041023	-0.184683	0.422804	0.148013	-0.259569	-0.648735	-0.907743	0.022243	0.114249	-0.403057	0	0
1637	1.366661	-1.949967	8.873710	0.234664	-0.177698	0.497280	0.143449	-0.261942	-0.648489	-0.905574	0.019932	0.114846	-0.407859	0	0
1638	1.602377	0.147332	9.116023	0.310372	-0.196100	0.520377	0.139158	-0.267459	-0.648306	-0.903269	0.016889	0.115315	-0.412944	0	0
1639	1.667856	-0.561961	9.992963	0.210828	-0.178332	0.537383	0.133026	-0.273154	-0.646290	-0.900866	0.014815	0.115999	-0.418049	0	0
1640	1.770297	-0.884021	10.283809	0.179874	-0.145448	0.565531	0.129901	-0.276197	-0.646067	-0.898341	0.013212	0.116536	-0.423354	0	0
1641	1.877592	-0.783981	10.592657	0.202190	-0.111052	0.584762	0.127416	-0.280768	-0.643535	-0.895749	0.011548	0.116630	-0.428834	0	0
1642	2.084777	-0.318732	10.502493	0.263139	-0.085575	0.600340	0.123635	-0.282447	-0.643541	-0.893085	0.009493	0.116260	-0.434502	0	0
1643	2.086664	-0.034772	10.283749	0.330763	-0.052809	0.598460	0.121170	-0.288776	-0.642606	-0.890440	0.006925	0.115265	-0.440208	0	0
1644	2.154625	-0.114992	10.021977	0.353302	-0.057391	0.601887	0.116747	-0.296225	-0.641158	-0.887725	0.004187	0.114240	-0.445956	0	0
1645	2.175781	-0.273658	9.866700	0.348177	-0.047664	0.597587	0.114932	-0.302001	-0.640216	-0.885005	0.001466	0.113115	-0.451629	0	0
1646	2.406839	-0.326995	9.681441	0.272503	-0.054440	0.617018	0.111270	-0.305074	-0.638037	-0.882142	-0.000527	0.112418	-0.457371	0	0
1647	2.767176	-0.332498	9.459982	0.206793	-0.053982	0.615521	0.109701	-0.308120	-0.636393	-0.879252	-0.002030	0.111992	-0.463000	0	0
1648	2.940001	-0.691254	9.722048	0.166960	-0.057178	0.609589	0.106837	-0.311711	-0.635922	-0.876347	-0.003113	0.111795	-0.468518	0	0
1649	2.755420	-0.975590	10.116905	0.189827	-0.043539	0.618288	0.104096	-0.313112	-0.635409	-0.873383	-0.004429	0.111363	-0.474111	0	0
1650	2.531432	-0.974980	10.235880	0.171534	-0.012210	0.636714	0.101360	-0.317532	-0.634174	-0.870326	-0.005310	0.110744	-0.479834	0	0
1651	2.471050	-0.843993	10.510304	0.122014	0.024625	0.650026	0.100180	-0.317139	-0.633767	-0.867214	-0.005679	0.110043	-0.485591	0	0
1652	2.145370	-0.674800	11.048038	0.004509	0.053631	0.641665	0.098615	-0.316601	-0.634266	-0.864144	-0.004787	0.109652	-0.491130	0	0
1653	2.108054	-0.448170	10.776119	-0.128307	0.096711	0.636909	0.097822	-0.315247	-0.633713	-0.861116	-0.002656	0.109540	-0.496461	0	0
1654	2.165102	-0.328307	10.427868	-0.196263	0.125839	0.599676	0.095737	-0.314848	-0.634471	-0.858266	0.000280	0.109506	-0.501386	0	0
1655	2.245622	-0.404969	9.834164	-0.169308	0.120984	0.567325	0.095865	-0.311548	-0.635710	-0.855546	0.002795	0.109381	-0.506033	0	0
1656	2.107819	-0.753494	9.411111	-0.106415	0.112684	0.516539	0.095081	-0.309904	-0.636453	-0.853044	0.004804	0.109001	-0.510305	0	0
1657	2.028192	-1.127519	9.054143	-0.048533	0.081379	0.484031	0.093522	-0.308944	-0.637855	-0.850658	0.005990	0.108605	-0.514344	0	0
1658	1.968126	-1.461788	8.818345	0.035083	0.081024	0.468981	0.095341	-0.307977	-0.637198	-0.848332	0.006581	0.107767	-0.518340	0	0
1659	1.948564	-1.474000	8.840413	0.155871	0.043943	0.437121	0.094833	-0.311263	-0.637389	-0.846121	0.005790	0.106639	-0.522181	0	0
1660	1.733423	-1.587345	9.160934	0.227934	0.023573	0.421134	0.095105	-0.315372	-0.636821	-0.843955	0.004396	0.105284	-0.525961	0	0
1661	1.569640	-1.368301	8.794984	0.164384	0.030647	0.398609	0.092622	-0.317463	-0.635672	-0.841897	0.003432	0.104227	-0.529466	0	0
1662	1.331475	-1.262582	9.077997	0.075010	0.025435	0.386597	0.091826	-0.318177	-0.633858	-0.839876	0.003300	0.103662	-0.532777	0	0
1663	1.146962	-1.156187	9.258095	0.045136	0.014592	0.370915	0.091849	-0.320069	-0.635718	-0.837917	0.003238	0.103365	-0.535910	0	0
1664	1.172333	-1.004329	9.114404	0.058323	0.004406	0.348156	0.090532	-0.319548	-0.634656	-0.836058	0.003094	0.103063	-0.538865	0	0
1665	1.230501	-1.011538	9.282435	0.059280	-0.021474	0.325412	0.088583	-0.322716	-0.634444	-0.834286	0.002682	0.102984	-0.541621	0	0
1666	1.252929	-0.937903	9.190963	0.003549	-0.042741	0.316787	0.086743	-0.320690	-0.633870	-0.832526	0.002708	0.103372	-0.544249	0	0
1667	1.013432	-0.775992	8.782368	-0.031785	-0.043307	0.322064	0.084658	-0.318776	-0.635380	-0.830730	0.002941	0.103960	-0.546874	0	0
1668	0.887204	-0.730829	8.747189	-0.024193	-0.045829	0.315032	0.082310	-0.319758	-0.635252	-0.828959	0.003179	0.104522	-0.549447	0	0
1669	1.045591	-0.730010	8.549852	0.019018	-0.055851	0.319261	0.080735	-0.318548	-0.634827	-0.827150	0.002928	0.104923	-0.552092	0	0
1670	1.139688	-0.816301	8.817616	0.048742	-0.052877	0.333165	0.079162	-0.318298	-0.634160	-0.825257	0.002542	0.105140	-0.554879	0	0
1671	1.461814	-1.023461	9.083233	0.086682	-0.077858	0.339164	0.076696	-0.321463	-0.634595	-0.823297	0.001635	0.105341	-0.557747	0	0
1672	1.529742	-1.000646	9.382208	0.094133	-0.074881	0.363584	0.075907	-0.320103	-0.634562	-0.821191	0.000785	0.105484	-0.560819	0	0
1673	1.303530	-0.961321	9.513890	0.099674	-0.080438	0.382704	0.073824	-0.322591	-0.634205	-0.818962	-0.000193	0.105626	-0.564043	0	0
1674	1.302396	-1.045360	10.091367	0.101127	-0.087377	0.373971	0.069899	-0.322915	-0.633272	-0.816758	-0.001160	0.105830	-0.567191	0	0
1675	1.305346	-0.875220	10.507731	0.060027	-0.066336	0.385476	0.068078	-0.325124	-0.633042	-0.814502	-0.001723	0.106069	-0.570380	0	0
1676	1.650853	-0.511021	10.228929	0.067134	-0.042001	0.388155	0.066772	-0.325413	-0.632908	-0.812241	-0.002139	0.106093	-0.573589	0	0
1677	2.211819	-0.273648	10.277457	0.179421	-0.060631	0.398304	0.064421	-0.327501	-0.631891	-0.809889	-0.003638	0.105598	-0.576988	0	0
1678	2.508229	-0.408814	9.978153	0.325895	-0.070874	0.419712	0.062074	-0.332471	-0.630148	-0.807375	-0.006284	0.104363	-0.580702	0	0
1679	2.278243	-0.696567	9.618623	0.482223	-0.082369	0.414854	0.059476	-0.338117	-0.629199	-0.804841	-0.010358	0.102298	-0.584516	0	0
1680	1.952518	-0.665581	9.483741	0.614231	-0.083746	0.444066	0.057386	-0.345845	-0.625560	-0.802079	-0.015379	0.099482	-0.588673	0	0
1681	1.688042	-0.518675	9.574260	0.658760	-0.103106	0.435976	0.053609	-0.355224	-0.622462	-0.799291	-0.020974	0.096542	-0.592767	0	0
1682	1.588920	-0.378695	9.723808	0.584086	-0.095253	0.418742	0.051654	-0.363769	-0.618970	-0.796580	-0.025845	0.093984	-0.596623	0	0
1683	1.369121	-0.044843	9.995119	0.482964	-0.104431	0.388415	0.048394	-0.371500	-0.615973	-0.794032	-0.030087	0.092073	-0.600109	0	0
1684	0.955302	0.227654	9.379066	0.324871	-0.079540	0.341746	0.043054	-0.378825	-0.614256	-0.791806	-0.032872	0.090913	-0.603074	0	0
1685	0.588802	-0.003930	9.534344	0.178869	-0.065372	0.295079	0.042261	-0.381599	-0.611830	-0.789913	-0.034538	0.090468	-0.605525	0	0
1686	0.361405	-0.166239	9.682553	0.122248	-0.070925	0.235898	0.039647	-0.383141	-0.610931	-0.788381	-0.035763	0.090425	-0.607453	0	0
1687	0.343206	-0.335413	9.850043	0.159023	-0.080819	0.181699	0.038879	-0.384777	-0.611999	-0.787156	-0.037439	0.090154	-0.608979	0	0
1688	0.332315	-0.488487	10.092649	0.230028	-0.092498	0.113439	0.036000	-0.388117	-0.609700	-0.786299	-0.039755	0.089579	-0.610024	0	0
1689	-0.098665	-0.843396	10.695566	0.306337	-0.120940	0.055542	0.034041	-0.393090	-0.607440	-0.785739	-0.042907	0.088643	-0.610668	0	0
1690	-0.084129	-0.860184	10.665937	0.315594	-0.117524	0.003193	0.032859	-0.397928	-0.604401	-0.785481	-0.046145	0.087696	-0.610900	0	0
1691	0.095789	-0.899710	10.588586	0.236319	-0.107019	-0.069784	0.032210	-0.401507	-0.603165	-0.785718	-0.048725	0.086987	-0.610497	0	0
1692	0.339655	-0.864505	10.288078	0.114491	-0.114283	-0.104308	0.032332	-0.405235	-0.600374	-0.786204	-0.050457	0.087190	-0.609701	0	0
1693	0.583019	-0.935008	9.889233	0.006928	-0.108745	-0.126616	0.030117	-0.404835	-0.601262	-0.786895	-0.051256	0.087844	-0.608648	0	0
1694	0.810884	-1.169927	9.444824	-0.133165	-0.108434	-0.134873	0.029845	-0.403755	-0.600328	-0.787692	-0.051031	0.089494	-0.607395	0	0
1695	1.253500	-1.276761	9.103807	-0.252441	-0.110205	-0.136198	0.029588	-0.400722	-0.602349	-0.788564	-0.049778	0.091722	-0.606033	0	0
1696	1.666231	-1.440265	9.082263	-0.310485	-0.093673	-0.112350	0.027481	-0.396917	-0.601999	-0.789313	-0.048044	0.094342	-0.604794	0	0
1697	1.943814	-1.463691	8.789825	-0.309529	-0.101468	-0.066102	0.027230	-0.394703	-0.604167	-0.789778	-0.046210	0.096888	-0.603927	0	0
1698	2.027543	-1.317280	8.654393	-0.289557	-0.091807	-0.025140	0.025927	-0.389069	-0.607172	-0.789977	-0.044545	0.099405	-0.603383	0	0
1699	2.114021	-1.509830	8.659340	-0.273842	-0.077729	0.012395	0.024598	-0.383201	-0.607048	-0.789958	-0.042767	0.101595	-0.603171	0	0
1700	2.399657	-1.689060	9.061780	-0.209564	-0.090690	0.071551	0.024618	-0.380554	-0.610772	-0.789528	-0.041629	0.103661	-0.603463	0	0
1701	2.583191	-1.859679	9.423121	-0.152610	-0.081896	0.141240	0.021444	-0.377895	-0.607181	-0.788664	-0.040700	0.105222	-0.604384	0	0
1702	2.688720	-1.966693	10.239919	-0.037000	-0.063856	0.203791	0.020930	-0.377611	-0.608344	-0.787384	-0.040623	0.106088	-0.605906	0	0
1703	2.661563	-1.561640	10.507792	0.012308	-0.018151	0.270025	0.019360	-0.378457	-0.607568	-0.785731	-0.040471	0.106213	-0.608036	0	0
1704	2.483460	-0.823452	10.398938	0.041479	0.025973	0.289149	0.017008	-0.376693	-0.608298	-0.783987	-0.040376	0.105929	-0.610339	0	0
1705	2.365972	-0.576633	10.119474	0.082343	0.029042	0.301203	0.014922	-0.377397	-0.608296	-0.782153	-0.040460	0.105274	-0.612795	0	0
1706	2.268286	-0.700862	9.795532	0.159499	0.035427	0.306225	0.014262	-0.377689	-0.607386	-0.780253	-0.041211	0.104198	-0.615346	0	0
1707	2.268729	-0.722002	9.291630	0.195531	0.031931	0.293896	0.012952	-0.380185	-0.605733	-0.778402	-0.042176	0.102825	-0.617850	0	0
1708	2.032195	-0.470214	8.874561	0.152080	0.007901	0.295632	0.012170	-0.381842	-0.605109	-0.776524	-0.043051	0.102004	-0.620283	0	0
1709	1.729425	-0.243565	8.807305	0.039909	-0.013552	0.276638	0.011395	-0.386790	-0.603898	-0.774785	-0.043111	0.101941	-0.622461	0	0
1710	1.620830	-0.105687	8.714931	-0.072090	-0.010524	0.253390	0.009165	-0.383663	-0.604081	-0.773233	-0.042404	0.102635	-0.624323	0	0
1711	1.587992	-0.259033	8.999199	-0.105774	-0.043978	0.228983	0.005768	-0.381772	-0.604801	-0.771811	-0.041576	0.103688	-0.625962	0	0
1712	1.671944	-0.431751	9.188490	-0.090793	-0.034005	0.196727	0.006033	-0.379837	-0.606197	-0.770587	-0.040929	0.104655	-0.627349	0	0
1713	1.648445	-0.639368	9.544402	-0.042568	-0.052979	0.156430	0.002887	-0.377960	-0.605617	-0.769578	-0.040717	0.105346	-0.628486	0	0
1714	1.606490	-0.665190	9.937224	-0.018807	-0.079296	0.149307	0.000541	-0.377976	-0.606121	-0.768567	-0.040959	0.106189	-0.629564	0	0
1715	1.636586	-0.466470	10.162101	0.017659	-0.075612	0.119541	-0.001548	-0.379096	-0.605738	-0.767738	-0.041385	0.106651	-0.630470	0	0
1716	1.772678	-0.386491	10.726637	0.020648	-0.046393	0.088231	0.000141	-0.378681	-0.604830	-0.767131	-0.041787	0.106968	-0.631128	0	0
1717	1.791306	-0.532231	10.721711	0.027923	-0.020519	0.051667	-0.001553	-0.379516	-0.604965	-0.766783	-0.042012	0.106906	-0.631546	0	0
1718	1.742240	-0.622841	10.612604	0.030393	0.009535	0.030812	-0.000242	-0.379634	-0.605497	-0.766592	-0.042197	0.106708	-0.631798	0	0
1719	1.770775	-0.739488	10.603022	0.092412	0.035640	0.008043	-0.002093	-0.379688	-0.602620	-0.766553	-0.042601	0.105781	-0.631975	0	0
1720	1.791383	-0.600414	10.301886	0.149670	0.033305	0.020067	-0.001558	-0.382001	-0.603190	-0.766401	-0.043562	0.104643	-0.632282	0	0
1721	1.816992	-0.476205	9.804313	0.225103	0.049109	-0.015012	0.000793	-0.384179	-0.602208	-0.766461	-0.044919	0.102760	-0.632424	0	0
1722	1.801523	-0.670193	9.579165	0.315881	0.045604	-0.054522	-0.000507	-0.389413	-0.600479	-0.766713	-0.047153	0.100442	-0.632328	0	0
1723	1.928923	-0.619477	9.063668	0.348904	0.022378	-0.036357	0.000152	-0.394076	-0.599013	-0.766811	-0.049649	0.097971	-0.632406	0	0
1724	1.991718	-0.732299	8.900818	0.314292	0.017425	-0.037995	0.003161	-0.399817	-0.597064	-0.766917	-0.052031	0.095885	-0.632406	0	0
1725	2.031202	-0.667765	8.741032	0.231157	-0.006455	-0.034333	0.002126	-0.404217	-0.596101	-0.767020	-0.053806	0.094385	-0.632358	0	0
1726	2.114390	-0.553946	8.919892	0.110343	-0.009268	-0.022647	0.001464	-0.405201	-0.594553	-0.767100	-0.054778	0.093801	-0.632265	0	0
1727	2.245959	-0.466135	9.218322	-0.003795	-0.016386	-0.019703	0.001191	-0.406322	-0.592620	-0.767226	-0.054807	0.093879	-0.632098	0	0
1728	2.342902	-0.491190	9.433626	-0.109199	-0.016552	-0.017632	0.000932	-0.404120	-0.593877	-0.767387	-0.054136	0.094741	-0.631831	0	0
1729	2.377339	-0.389260	9.627972	-0.183442	-0.019634	-0.010450	0.001187	-0.401099	-0.594601	-0.767546	-0.052805	0.095994	-0.631562	0	0
1730	2.260596	-0.337302	9.849308	-0.212409	0.001382	0.000139	0.000152	-0.399168	-0.596639	-0.767663	-0.051211	0.097379	-0.631339	0	0
1731	2.172134	-0.454873	10.014314	-0.203501	-0.009435	0.015783	-0.000239	-0.397519	-0.597515	-0.767669	-0.049641	0.098697	-0.631252	0	0
1732	2.133147	-0.427510	10.204451	-0.169536	0.014729	0.017490	0.001450	-0.393938	-0.598108	-0.767664	-0.048275	0.099717	-0.631204	0	0
1733	2.065735	-0.310032	10.168942	-0.144245	0.040777	0.017467	0.001451	-0.392285	-0.598987	-0.767675	-0.046843	0.100277	-0.631210	0	0
1734	2.095835	-0.191654	9.976243	-0.108299	0.039016	0.003392	0.001063	-0.389531	-0.600753	-0.767749	-0.045807	0.100717	-0.631126	0	0
1735	2.109398	-0.366769	9.997648	-0.078980	0.037104	-0.001040	0.000543	-0.388157	-0.601634	-0.767840	-0.044922	0.100885	-0.631051	0	0
1736	2.017600	-0.290926	9.795053	-0.065390	0.050437	-0.017638	0.002354	-0.385825	-0.600690	-0.768038	-0.044165	0.100957	-0.630852	0	0
1737	1.964868	-0.209567	9.502053	-0.060583	0.032257	-0.026446	0.002351	-0.384317	-0.600920	-0.768276	-0.043482	0.101035	-0.630598	0	0
1738	1.931999	-0.046580	9.275126	-0.064565	0.029188	-0.047401	0.002883	-0.385535	-0.601599	-0.768638	-0.042895	0.101252	-0.630162	0	0
1739	1.898396	0.017707	9.194500	-0.097904	0.022790	-0.066525	0.003423	-0.386602	-0.603317	-0.769133	-0.042032	0.101622	-0.629557	0	0
1740	1.854982	0.067568	9.109053	-0.122698	0.012006	-0.088302	0.004068	-0.383857	-0.603528	-0.769757	-0.041148	0.102319	-0.628738	0	0
1741	1.799376	-0.226882	9.440259	-0.148954	0.025663	-0.112585	0.005232	-0.380560	-0.603732	-0.770562	-0.039925	0.102968	-0.627724	0	0
1742	1.668597	-0.786714	10.343228	-0.143295	0.063080	-0.113321	0.007584	-0.378884	-0.604627	-0.771401	-0.038587	0.103390	-0.626708	0	0
1743	1.585338	-0.779473	10.851268	-0.133435	0.109319	-0.116717	0.009158	-0.377481	-0.606173	-0.772306	-0.036952	0.103286	-0.625707	0	0
1744	1.608567	-0.207236	10.447289	-0.069405	0.145715	-0.122966	0.010188	-0.374191	-0.605856	-0.773255	-0.035677	0.102604	-0.624721	0	0
1745	1.696750	-0.184118	10.043675	0.012062	0.136818	-0.148517	0.013606	-0.375085	-0.608242	-0.774329	-0.035025	0.101360	-0.623630	0	0
1746	1.909642	-0.413215	9.962863	0.079409	0.143387	-0.157361	0.016187	-0.373319	-0.605231	-0.775432	-0.034950	0.099754	-0.622522	0	0
1747	1.973507	-0.330057	9.856043	0.149862	0.123784	-0.166344	0.017778	-0.376707	-0.606611	-0.776547	-0.035469	0.097747	-0.621419	0	0
1748	1.775870	-0.088087	9.418567	0.207745	0.104745	-0.196283	0.020780	-0.379295	-0.605121	-0.777797	-0.036668	0.095627	-0.620115	0	0
1749	1.851328	-0.430327	9.799331	0.228298	0.097653	-0.205035	0.023139	-0.383662	-0.604182	-0.779087	-0.037999	0.093322	-0.618766	0	0
1750	1.997730	-0.368020	9.758098	0.221577	0.092231	-0.192803	0.024452	-0.387491	-0.603225	-0.780282	-0.039379	0.091214	-0.617486	0	0
1751	2.027585	-0.343775	9.297742	0.169439	0.080593	-0.201409	0.027211	-0.391843	-0.603200	-0.781542	-0.040359	0.089411	-0.616091	0	0
1752	1.831981	-0.488774	9.392198	0.147798	0.068525	-0.199650	0.028906	-0.394032	-0.601823	-0.782777	-0.041315	0.087939	-0.614671	0	0
1753	1.893295	-1.035330	10.482187	0.118486	0.087278	-0.169778	0.031378	-0.392922	-0.601168	-0.783858	-0.041825	0.086413	-0.613474	0	0
