# Supplementary material for: Identification of Haptic Based Guiding Using Hard Reins
Source: PLoS One. 2015 Jul 22;10(7):e0132020. doi: 10.1371/journal.pone.0132020 (PMC4511788; doi:10.1371/journal.pone.0132020)
Supplement: S1 File — (ZIP) [file pone.0132020.s001.zip › MotionData1/Subject1/T6/gc6.txt]

// Start Time: 0
// Sample rate: 50.0Hz
// Scenario: 4.0
// Firmware Version: 2.6.1
Counter	Acc_X	Acc_Y	Acc_Z	Gyr_X	Gyr_Y	Gyr_Z	Mag_X	Mag_Y	Mag_Z	Quat_w	Quat_x	Quat_y	Quat_z	AnalogIn_1	AnalogIn_2
661	8.930597	2.260509	3.384222	-0.006063	-0.000914	0.008569	-0.627004	-0.519324	-0.194415	0.470540	0.539256	-0.201164	0.668826	0	0
662	8.891854	2.297153	3.478240	0.001146	-0.000965	0.002449	-0.627979	-0.519322	-0.196094	0.470582	0.539253	-0.201184	0.668793	0	0
663	8.862843	2.289743	3.432778	-0.017030	0.001002	0.007667	-0.627702	-0.518733	-0.195677	0.470701	0.539110	-0.201330	0.668780	0	0
664	8.867716	2.255885	3.403919	-0.015310	-0.002652	-0.004618	-0.628843	-0.519578	-0.194101	0.470875	0.539055	-0.201429	0.668673	0	0
665	8.887027	2.289804	3.451835	-0.002417	0.004509	0.005942	-0.628692	-0.520034	-0.195090	0.470934	0.538961	-0.201451	0.668700	0	0
666	8.935388	2.304020	3.420215	0.001114	0.000838	-0.004569	-0.627849	-0.518723	-0.194969	0.471027	0.538960	-0.201425	0.668644	0	0
667	8.935374	2.313905	3.470696	-0.000720	-0.002771	0.000698	-0.627285	-0.518733	-0.194836	0.471097	0.538933	-0.201442	0.668610	0	0
668	8.891837	2.318590	3.432543	-0.006006	0.004542	0.014717	-0.627854	-0.519892	-0.193974	0.471106	0.538835	-0.201549	0.668651	0	0
669	8.891871	2.284836	3.422953	0.001155	-0.000970	0.000692	-0.628122	-0.518729	-0.196094	0.471170	0.538805	-0.201545	0.668631	0	0
670	8.911238	2.265693	3.451678	-0.011533	0.016371	-0.006386	-0.627001	-0.520209	-0.194411	0.471374	0.538644	-0.201521	0.668624	0	0
671	8.908813	2.275132	3.413220	-0.002380	0.011761	0.000666	-0.628408	-0.520483	-0.195093	0.471483	0.538513	-0.201480	0.668666	0	0
672	8.920871	2.308868	3.422721	-0.009764	0.008190	-0.002849	-0.627286	-0.519907	-0.194266	0.471637	0.538407	-0.201501	0.668636	0	0
673	8.901559	2.270474	3.442128	-0.002246	0.026282	0.002400	-0.628954	-0.519908	-0.197630	0.471762	0.538176	-0.201401	0.668763	0	0
674	8.916055	2.284994	3.461244	-0.013388	0.004595	0.004161	-0.627832	-0.518891	-0.196946	0.471882	0.538063	-0.201501	0.668739	0	0
675	8.935377	2.313747	3.439441	-0.019042	0.000094	-0.011635	-0.628953	-0.521672	-0.197057	0.472139	0.537956	-0.201561	0.668626	0	0
676	8.916026	2.313836	3.451604	-0.018785	0.030041	-0.011674	-0.628257	-0.519763	-0.196512	0.472445	0.537680	-0.201491	0.668654	0	0
677	8.920863	2.313878	3.461185	-0.007918	0.015435	-0.006364	-0.626557	-0.519215	-0.197248	0.472637	0.537512	-0.201433	0.668670	0	0
678	8.889419	2.318606	3.434964	-0.000488	0.022639	0.000666	-0.626250	-0.519692	-0.199936	0.472748	0.537346	-0.201343	0.668752	0	0
679	8.887031	2.289610	3.413367	-0.011236	0.037248	0.007635	-0.627964	-0.519635	-0.197789	0.472908	0.536989	-0.201279	0.668945	0	0
680	8.901459	2.373804	3.403576	-0.005734	0.041743	0.011174	-0.627372	-0.520562	-0.200620	0.473014	0.536649	-0.201190	0.669169	0	0
681	8.896719	2.266078	3.523911	0.016169	0.030681	0.019986	-0.627950	-0.520681	-0.199056	0.472932	0.536441	-0.201040	0.669440	0	0
682	8.879770	2.289851	3.459101	-0.002290	0.022657	0.002409	-0.626110	-0.519253	-0.199940	0.473039	0.536263	-0.200970	0.669528	0	0
683	8.848310	2.304525	3.495382	0.015861	0.018881	-0.004562	-0.626394	-0.519834	-0.199650	0.473099	0.536181	-0.200746	0.669618	0	0
684	8.882139	2.333535	3.528771	-0.000428	0.033535	0.000653	-0.626952	-0.520418	-0.200204	0.473230	0.535942	-0.200604	0.669759	0	0
685	8.877312	2.328436	3.471108	0.023443	0.040599	0.007722	-0.625542	-0.518387	-0.200660	0.473210	0.535726	-0.200292	0.670039	0	0
686	8.850727	2.304619	3.514598	0.028871	0.029672	0.013006	-0.625116	-0.520455	-0.200092	0.473094	0.535627	-0.200038	0.670276	0	0
687	8.867651	2.305006	3.596218	0.001519	0.029903	0.019960	-0.625121	-0.518097	-0.200385	0.473088	0.535354	-0.199989	0.670513	0	0
688	8.824110	2.314434	3.543636	-0.009525	0.011850	0.026101	-0.625677	-0.517216	-0.201793	0.473054	0.535167	-0.200147	0.670640	0	0
689	8.804720	2.362225	3.466803	0.012447	0.023464	0.021764	-0.626231	-0.518688	-0.202625	0.472964	0.534985	-0.200065	0.670873	0	0
690	8.867745	2.208777	3.610721	0.025037	0.009738	0.009487	-0.626789	-0.520155	-0.202892	0.472853	0.535008	-0.199912	0.670978	0	0
691	8.916039	2.290464	3.591068	-0.008128	-0.019033	0.007712	-0.625103	-0.518268	-0.202504	0.472882	0.535042	-0.200094	0.670876	0	0
692	8.882213	2.268059	3.435058	0.005127	0.018971	0.018222	-0.626236	-0.518241	-0.202203	0.472837	0.534892	-0.200077	0.671033	0	0
693	8.850743	2.285552	3.553082	0.008666	0.018949	0.009456	-0.626232	-0.518687	-0.202484	0.472841	0.534747	-0.199976	0.671176	0	0
694	8.766047	2.329038	3.558473	0.004940	0.015359	0.005949	-0.626511	-0.518245	-0.203046	0.472871	0.534645	-0.199912	0.671255	0	0
695	8.741924	2.266405	3.544275	0.014005	0.004395	0.005091	-0.626655	-0.517357	-0.203048	0.472847	0.534632	-0.199820	0.671310	0	0
696	8.804786	2.285815	3.591885	-0.013580	-0.004463	-0.006365	-0.625525	-0.517967	-0.202781	0.473020	0.534599	-0.199908	0.671187	0	0
697	8.896662	2.317000	3.595997	0.008234	-0.006469	-0.012443	-0.623971	-0.517851	-0.202807	0.473123	0.534667	-0.199813	0.671090	0	0
698	8.891836	2.307280	3.576806	0.004735	0.000823	-0.002809	-0.626377	-0.518386	-0.202200	0.473184	0.534678	-0.199772	0.671049	0	0
699	8.824135	2.288072	3.567699	0.004626	-0.009154	-0.008069	-0.625243	-0.517973	-0.202786	0.473271	0.534738	-0.199737	0.670951	0	0
700	8.809625	2.290235	3.514910	0.008168	-0.013726	-0.018584	-0.623833	-0.519173	-0.201956	0.473391	0.534895	-0.199658	0.670764	0	0
701	8.853166	2.280794	3.565089	0.006435	-0.004638	-0.015092	-0.624950	-0.519166	-0.203492	0.473525	0.534946	-0.199552	0.670660	0	0
702	8.843495	2.276030	3.572376	0.000634	-0.037260	-0.020330	-0.623689	-0.519179	-0.202241	0.473650	0.535229	-0.199626	0.670325	0	0
703	8.824113	2.309740	3.567682	0.000690	-0.020928	-0.029119	-0.623411	-0.519619	-0.201537	0.473876	0.535390	-0.199560	0.670056	0	0
704	8.848269	2.343264	3.538627	-0.015690	-0.017165	-0.025643	-0.624253	-0.520638	-0.201801	0.474163	0.535472	-0.199619	0.669770	0	0
705	8.872488	2.309510	3.536073	-0.010322	-0.029918	-0.027376	-0.623393	-0.520377	-0.203371	0.474418	0.535637	-0.199679	0.669439	0	0
706	8.828920	2.338672	3.577240	-0.001057	-0.016372	-0.022101	-0.623975	-0.519903	-0.201526	0.474605	0.535775	-0.199655	0.669203	0	0
707	8.850695	2.336014	3.533807	-0.006468	-0.011794	-0.020364	-0.622570	-0.521097	-0.200131	0.474829	0.535824	-0.199641	0.669010	0	0
708	8.860362	2.343198	3.528922	0.005352	-0.020965	-0.015934	-0.622844	-0.521690	-0.200972	0.474931	0.536010	-0.199629	0.668791	0	0
709	8.848259	2.352846	3.529002	0.002696	-0.020029	-0.006286	-0.622558	-0.521112	-0.201544	0.474995	0.536129	-0.199669	0.668639	0	0
710	8.780565	2.328653	3.486240	0.000948	-0.017287	-0.003669	-0.622559	-0.522286	-0.200974	0.475046	0.536246	-0.199735	0.668489	0	0
711	8.814435	2.318996	3.490809	0.000823	-0.012762	-0.023860	-0.623270	-0.521091	-0.200968	0.475252	0.536342	-0.199658	0.668288	0	0
712	8.833787	2.309762	3.574824	-0.008286	-0.024474	-0.006319	-0.621860	-0.519940	-0.200996	0.475356	0.536468	-0.199805	0.668070	0	0
713	8.775721	2.335907	3.491078	-0.008197	-0.024467	0.002463	-0.622722	-0.520787	-0.199000	0.475411	0.536547	-0.199985	0.667913	0	0
714	8.840996	2.364627	3.476153	0.000765	-0.031813	-0.008027	-0.624267	-0.522236	-0.199533	0.475462	0.536769	-0.200097	0.667665	0	0
715	8.862755	2.365080	3.572163	-0.012033	-0.035332	-0.002789	-0.622421	-0.522286	-0.200694	0.475551	0.536912	-0.200326	0.667417	0	0
716	8.857924	2.364723	3.500071	-0.008307	-0.040805	0.009514	-0.623010	-0.520628	-0.198431	0.475516	0.537115	-0.200636	0.667186	0	0
717	8.802311	2.354836	3.433167	-0.000969	-0.033607	0.002499	-0.623010	-0.520628	-0.198431	0.475514	0.537289	-0.200812	0.666994	0	0
718	8.804777	2.286263	3.680841	-0.006424	-0.029919	0.005968	-0.623850	-0.521796	-0.198977	0.475515	0.537435	-0.201038	0.666808	0	0
719	8.809515	2.405457	3.447499	-0.023255	-0.060652	-0.011547	-0.624424	-0.521038	-0.198123	0.475671	0.537712	-0.201415	0.666360	0	0
720	8.848328	2.296745	3.384794	-0.023259	-0.064296	-0.016833	-0.624993	-0.520728	-0.197833	0.475844	0.538053	-0.201795	0.665846	0	0
721	8.949836	2.357582	3.542682	-0.026387	-0.074266	-0.043138	-0.623723	-0.521340	-0.197427	0.476200	0.538468	-0.202087	0.665167	0	0
722	8.908712	2.376176	3.398713	-0.016105	-0.078876	-0.013265	-0.624719	-0.520429	-0.196849	0.476281	0.538932	-0.202507	0.664605	0	0
723	8.862789	2.347257	3.379838	0.009731	-0.046418	-0.016764	-0.625437	-0.521576	-0.195137	0.476322	0.539280	-0.202569	0.664274	0	0
724	8.867640	2.332902	3.399048	-0.003252	-0.071720	-0.015011	-0.624300	-0.522341	-0.195576	0.476360	0.539760	-0.202861	0.663768	0	0
725	8.811996	2.347405	3.394634	0.004197	-0.057254	-0.012377	-0.625995	-0.522456	-0.195689	0.476380	0.540145	-0.203034	0.663387	0	0
726	8.891841	2.318372	3.389266	-0.023889	-0.046138	0.000700	-0.625026	-0.521714	-0.193448	0.476476	0.540325	-0.203425	0.663052	0	0
727	8.969242	2.308894	3.441602	-0.016131	-0.077071	-0.020303	-0.625886	-0.521682	-0.192021	0.476617	0.540760	-0.203785	0.662485	0	0
728	8.983709	2.361401	3.354901	-0.008679	-0.064430	-0.015021	-0.626303	-0.521682	-0.192862	0.476698	0.541165	-0.204077	0.662006	0	0
729	8.969184	2.368973	3.419915	0.004216	-0.051824	-0.011496	-0.627586	-0.523552	-0.190855	0.476722	0.541511	-0.204230	0.661659	0	0
730	8.906256	2.419249	3.345803	-0.010368	-0.048071	-0.013279	-0.625045	-0.522866	-0.190758	0.476833	0.541796	-0.204465	0.661272	0	0
731	8.882113	2.375973	3.350823	0.011565	-0.042807	-0.018510	-0.624342	-0.523023	-0.190345	0.476881	0.542132	-0.204488	0.660955	0	0
732	8.925699	2.327564	3.312076	-0.011224	-0.046257	-0.015060	-0.624761	-0.524490	-0.190332	0.477013	0.542404	-0.204710	0.660568	0	0
733	8.993431	2.320071	3.277928	-0.015874	-0.046234	-0.026478	-0.625471	-0.525794	-0.189467	0.477255	0.542648	-0.204887	0.660138	0	0
734	9.003080	2.341942	3.321116	-0.007006	-0.053575	-0.047504	-0.626029	-0.525056	-0.190591	0.477563	0.543054	-0.204940	0.659564	0	0
735	8.925679	2.351421	3.268780	-0.023237	-0.042541	-0.037025	-0.625198	-0.525787	-0.188341	0.477922	0.543260	-0.205092	0.659088	0	0
736	8.896649	2.356327	3.278605	-0.023098	-0.035274	-0.027381	-0.625190	-0.525357	-0.189473	0.478221	0.543427	-0.205272	0.658677	0	0
737	8.891770	2.395025	3.312269	-0.037893	-0.040600	-0.041442	-0.624910	-0.526975	-0.188482	0.478692	0.543558	-0.205487	0.658159	0	0
738	8.930480	2.385252	3.295164	-0.015885	-0.046223	-0.023832	-0.623782	-0.525085	-0.188932	0.478906	0.543825	-0.205692	0.657720	0	0
739	9.032108	2.352991	3.133364	-0.032149	-0.031592	-0.025645	-0.624207	-0.526398	-0.188354	0.479259	0.543891	-0.205912	0.657338	0	0
740	8.995745	2.430498	3.215311	-0.069397	0.014088	-0.045083	-0.622937	-0.527303	-0.187806	0.480027	0.543548	-0.206063	0.657014	0	0
741	9.005385	2.471036	3.140676	-0.053882	0.010329	-0.041519	-0.623058	-0.527178	-0.190207	0.480689	0.543267	-0.206139	0.656738	0	0
742	9.027199	2.420700	3.191047	-0.057316	0.030322	-0.037178	-0.622348	-0.527050	-0.190643	0.481373	0.542858	-0.206176	0.656564	0	0
743	8.983731	2.346519	3.268360	-0.075534	0.035014	-0.039883	-0.621207	-0.527527	-0.191790	0.482191	0.542308	-0.206284	0.656385	0	0
744	8.998191	2.399427	3.260999	-0.054800	0.021225	-0.053842	-0.621460	-0.528441	-0.195031	0.482952	0.542004	-0.206259	0.656085	0	0
745	8.944987	2.392320	3.268606	-0.049821	0.050238	-0.034565	-0.620887	-0.528021	-0.196032	0.483626	0.541466	-0.206153	0.656065	0	0
746	8.901477	2.361451	3.341076	-0.049584	0.071119	-0.027582	-0.618912	-0.529380	-0.195210	0.484287	0.540805	-0.205993	0.656173	0	0
747	8.894170	2.414282	3.312236	-0.057501	0.028521	-0.055614	-0.617767	-0.528980	-0.197068	0.485096	0.540414	-0.205930	0.655917	0	0
748	8.664331	2.482083	3.323477	-0.094396	0.012505	-0.083754	-0.618189	-0.529268	-0.197201	0.486246	0.540035	-0.206044	0.655342	0	0
749	8.739244	2.528794	3.536868	-0.150915	0.023868	-0.075119	-0.617459	-0.530487	-0.199468	0.487676	0.539259	-0.206508	0.654772	0	0
750	8.843030	2.738471	3.610470	-0.101903	-0.003752	-0.062625	-0.615039	-0.532469	-0.200912	0.488693	0.538905	-0.206865	0.654193	0	0
751	8.978662	2.566388	3.422089	-0.045066	-0.030547	-0.020367	-0.615315	-0.531002	-0.202186	0.489080	0.538886	-0.207197	0.653813	0	0
752	8.995823	2.321571	3.576035	-0.041483	-0.024238	-0.045003	-0.616150	-0.531442	-0.203583	0.489613	0.538924	-0.207353	0.653334	0	0
753	8.901467	2.355174	3.528612	-0.034521	-0.047888	-0.062500	-0.613336	-0.532365	-0.201788	0.490182	0.539156	-0.207473	0.652676	0	0
754	8.840926	2.443567	3.375111	-0.059791	-0.036779	-0.039735	-0.614326	-0.532639	-0.201630	0.490752	0.539174	-0.207838	0.652117	0	0
755	8.857720	2.578460	3.394112	-0.088198	-0.045614	-0.034492	-0.613322	-0.531943	-0.203627	0.491432	0.539070	-0.208448	0.651496	0	0
756	8.828613	2.660408	3.403875	-0.123827	-0.041686	-0.037195	-0.614162	-0.534139	-0.203745	0.492320	0.538799	-0.209267	0.650787	0	0
757	8.823735	2.699069	3.430326	-0.137020	-0.079691	-0.044189	-0.613038	-0.531804	-0.203915	0.493253	0.538694	-0.210310	0.649831	0	0
758	8.843047	2.746597	3.312338	-0.120872	-0.132453	-0.023883	-0.614164	-0.532080	-0.204319	0.493845	0.538996	-0.211628	0.648702	0	0
759	8.876878	2.784630	3.225508	-0.154301	-0.099514	-0.016972	-0.613880	-0.531794	-0.204608	0.494650	0.538875	-0.213025	0.647731	0	0
760	8.838169	2.789806	3.285892	-0.166406	-0.110304	-0.032785	-0.615281	-0.532662	-0.205711	0.495588	0.538824	-0.214480	0.646576	0	0
761	8.731640	2.909710	3.161552	-0.183146	-0.123780	-0.054717	-0.613174	-0.530631	-0.204907	0.496736	0.538793	-0.215978	0.645220	0	0
762	8.600952	2.996248	3.097522	-0.175837	-0.127452	-0.048533	-0.613859	-0.533436	-0.206438	0.497785	0.538834	-0.217492	0.643868	0	0
763	8.523758	2.807727	2.929944	-0.175509	-0.124731	-0.030153	-0.614284	-0.531663	-0.207004	0.498728	0.538788	-0.219074	0.642638	0	0
764	8.654454	2.729764	2.784798	-0.209617	-0.070028	-0.025930	-0.612864	-0.529937	-0.208447	0.499934	0.538237	-0.220639	0.641627	0	0
765	8.876895	2.792708	2.917759	-0.213095	-0.057301	-0.006628	-0.614272	-0.529327	-0.209275	0.501070	0.537515	-0.222251	0.640789	0	0
766	8.799431	2.835255	3.216415	-0.184752	-0.099273	-0.055647	-0.613836	-0.529646	-0.210693	0.502263	0.537337	-0.223641	0.639520	0	0
767	8.625080	3.054042	3.106916	-0.195824	-0.146328	-0.012561	-0.613257	-0.529674	-0.212257	0.503141	0.537278	-0.225554	0.638206	0	0
768	8.832896	3.243758	3.071584	-0.155147	-0.190180	0.110506	-0.615833	-0.526937	-0.209401	0.502903	0.537449	-0.228102	0.637343	0	0
769	8.876506	3.164560	3.133840	-0.114744	-0.091533	0.257005	-0.619508	-0.522307	-0.211056	0.501747	0.536831	-0.230666	0.637853	0	0
770	8.871861	2.958271	3.283104	-0.101368	-0.110656	0.343006	-0.623190	-0.519136	-0.211292	0.499910	0.536222	-0.233717	0.638696	0	0
771	8.850303	2.769303	3.042992	-0.080453	-0.103551	0.416718	-0.627021	-0.513749	-0.211394	0.497509	0.535467	-0.236972	0.640004	0	0
772	8.722383	2.477169	3.320652	-0.010967	-0.140379	0.459848	-0.631295	-0.507888	-0.209371	0.494352	0.535204	-0.240209	0.641461	0	0
773	8.669238	2.405435	3.402843	0.036449	-0.187020	0.501244	-0.637822	-0.502580	-0.208156	0.490562	0.535338	-0.243569	0.642990	0	0
774	8.879734	2.346431	3.221035	0.135704	-0.177858	0.566405	-0.644940	-0.495757	-0.204396	0.485817	0.535748	-0.246605	0.645091	0	0
775	9.131533	2.083757	3.243452	0.225181	-0.200401	0.580631	-0.650372	-0.488958	-0.199532	0.480438	0.536658	-0.249221	0.647354	0	0
776	9.122176	1.763618	3.253398	0.237365	-0.254974	0.545547	-0.656659	-0.480956	-0.194236	0.475053	0.538069	-0.251840	0.649140	0	0
777	9.139216	1.671088	3.051394	0.274252	-0.237137	0.559635	-0.663213	-0.475172	-0.189915	0.469415	0.539457	-0.254181	0.651174	0	0
778	9.272475	1.439597	3.016949	0.366317	-0.187087	0.588696	-0.670206	-0.467597	-0.184464	0.463184	0.540877	-0.255852	0.653799	0	0
779	9.166364	1.140590	2.892948	0.475419	-0.180715	0.616077	-0.676932	-0.464710	-0.175464	0.456186	0.542635	-0.256894	0.656846	0	0
780	9.120734	0.836097	2.653106	0.555450	-0.147809	0.628438	-0.682656	-0.458039	-0.169324	0.448714	0.544499	-0.257330	0.660271	0	0
781	9.502964	0.762562	2.503715	0.511206	-0.142993	0.565140	-0.688104	-0.449162	-0.163338	0.441895	0.546236	-0.257657	0.663301	0	0
782	9.532034	0.705430	2.640590	0.487144	-0.126486	0.508882	-0.694817	-0.444822	-0.156324	0.435588	0.547896	-0.257767	0.666055	0	0
783	9.575476	0.808295	2.522382	0.480084	-0.079257	0.491283	-0.698558	-0.438051	-0.150923	0.429547	0.549207	-0.257593	0.668960	0	0
784	9.643076	0.937776	2.437634	0.397440	-0.085869	0.443743	-0.703836	-0.432151	-0.147188	0.424234	0.550330	-0.257744	0.671364	0	0
785	9.638056	1.127591	2.360581	0.318901	-0.045312	0.404940	-0.706718	-0.428791	-0.141786	0.419714	0.550908	-0.258014	0.673624	0	0
786	9.667259	0.931100	2.552866	0.325379	-0.099835	0.356708	-0.709997	-0.424133	-0.140057	0.415324	0.552014	-0.258213	0.675361	0	0
787	9.437847	0.565836	2.622159	0.302685	-0.135969	0.274986	-0.713439	-0.420326	-0.135354	0.411516	0.553448	-0.258243	0.676506	0	0
788	9.411333	0.501703	2.309854	0.289487	-0.161305	0.234610	-0.715191	-0.419633	-0.128971	0.407975	0.555115	-0.258254	0.677280	0	0
789	9.725760	0.510101	2.156083	0.222068	-0.112719	0.197546	-0.717497	-0.413064	-0.125994	0.405185	0.556246	-0.258301	0.678009	0	0
790	9.909557	0.526790	2.176365	0.203951	-0.066323	0.169371	-0.718072	-0.413041	-0.124854	0.402798	0.557078	-0.258138	0.678810	0	0
791	9.844380	0.392550	2.273120	0.255160	0.003160	0.213242	-0.721364	-0.410570	-0.120713	0.400008	0.557506	-0.257578	0.680319	0	0
792	9.733160	0.352030	2.322050	0.229216	0.068720	0.206060	-0.721517	-0.408496	-0.120155	0.397571	0.557418	-0.256900	0.682074	0	0
793	9.566407	0.226602	2.227201	0.245169	0.022308	0.183306	-0.724505	-0.406058	-0.118562	0.395081	0.557743	-0.256160	0.683532	0	0
794	9.527732	0.198084	2.290017	0.159244	-0.098632	0.072676	-0.725942	-0.403354	-0.116713	0.393511	0.558855	-0.255875	0.683636	0	0
795	9.513182	0.241150	2.232387	0.112770	-0.121882	-0.004617	-0.725535	-0.404811	-0.114171	0.392670	0.560119	-0.255559	0.683203	0	0
796	9.546952	0.341634	2.116655	0.118445	-0.116480	0.016480	-0.725987	-0.403297	-0.111344	0.391665	0.561333	-0.255309	0.682877	0	0
797	9.788995	0.165379	2.086179	0.093837	-0.020121	0.021526	-0.727144	-0.402652	-0.108360	0.391007	0.561760	-0.254871	0.683066	0	0
798	9.948699	0.058719	2.464968	0.066505	0.012761	0.002081	-0.727713	-0.404253	-0.107355	0.390720	0.561924	-0.254388	0.683276	0	0
799	9.842097	0.219060	2.720466	-0.020811	0.049763	-0.092920	-0.726294	-0.404142	-0.108085	0.391666	0.561715	-0.253819	0.683118	0	0
800	9.488992	0.250501	2.170045	0.065560	-0.112411	0.014566	-0.726585	-0.404566	-0.106948	0.390981	0.562698	-0.253902	0.682670	0	0
801	9.520692	0.013230	1.915158	0.054531	0.070957	0.010739	-0.726163	-0.403838	-0.106958	0.390846	0.562377	-0.253321	0.683228	0	0
802	9.663510	-0.148123	2.423944	0.011719	0.261847	-0.058984	-0.725710	-0.404471	-0.110213	0.391913	0.560777	-0.251893	0.684458	0	0
803	9.726261	-0.036184	2.678244	0.079784	0.326588	-0.158921	-0.723989	-0.405126	-0.113064	0.393437	0.559227	-0.249185	0.685842	0	0
804	9.508311	0.270315	2.285291	-0.017886	0.294752	-0.123055	-0.722526	-0.407568	-0.118023	0.395181	0.557435	-0.247467	0.686919	0	0
805	9.609726	0.411426	2.606603	-0.114030	0.369972	-0.105800	-0.720079	-0.409144	-0.122860	0.397518	0.554676	-0.246209	0.688255	0	0
806	9.558906	0.404066	3.042147	0.039902	0.332394	-0.203682	-0.718060	-0.410705	-0.127125	0.399582	0.553040	-0.243491	0.689343	0	0
807	9.479234	0.273414	2.891369	-0.150842	0.243196	-0.232137	-0.714197	-0.411283	-0.132555	0.402667	0.551297	-0.242287	0.689368	0	0
808	9.287950	0.494634	2.781991	-0.248393	0.185022	-0.260324	-0.711307	-0.415977	-0.138517	0.406344	0.549642	-0.241827	0.688693	0	0
809	9.210419	0.615926	2.941138	-0.298213	0.155497	-0.281442	-0.709278	-0.419901	-0.143054	0.410354	0.548008	-0.241715	0.687656	0	0
810	9.082539	0.353362	2.398929	-0.311318	-0.054934	-0.247912	-0.708122	-0.423483	-0.144753	0.413696	0.547698	-0.242731	0.685540	0	0
811	9.111464	0.406618	2.942032	-0.505147	-0.040678	-0.390555	-0.704565	-0.424027	-0.147494	0.419091	0.546797	-0.244235	0.682440	0	0
812	9.024396	0.413412	2.832067	-0.468593	0.020755	-0.343159	-0.700836	-0.428579	-0.152339	0.424105	0.545515	-0.245475	0.679920	0	0
813	9.024404	0.435644	2.466605	-0.483877	0.009985	-0.315086	-0.698245	-0.431336	-0.157032	0.428961	0.544132	-0.247019	0.677417	0	0
814	9.319357	0.532913	2.743263	-0.491411	0.022726	-0.337031	-0.695938	-0.433791	-0.161581	0.434033	0.542687	-0.248421	0.674829	0	0
815	9.512898	0.461661	2.991947	-0.529744	-0.163914	-0.355326	-0.692491	-0.439221	-0.166277	0.438944	0.542337	-0.250795	0.671045	0	0
816	9.348465	0.446320	2.767163	-0.557444	-0.212683	-0.353578	-0.690204	-0.441356	-0.168566	0.443862	0.542184	-0.253555	0.666883	0	0
817	9.430712	0.436374	2.728102	-0.581726	-0.252436	-0.379910	-0.685956	-0.445568	-0.168052	0.448949	0.542207	-0.256512	0.662313	0	0
818	9.469184	0.667197	2.679549	-0.625607	-0.310174	-0.425512	-0.684106	-0.447385	-0.168922	0.454413	0.542519	-0.259739	0.657052	0	0
819	9.372209	0.893867	2.723349	-0.705610	-0.331292	-0.460725	-0.679980	-0.452499	-0.170381	0.460439	0.542636	-0.263396	0.651279	0	0
820	9.461241	1.351238	2.736751	-0.749712	-0.292832	-0.506395	-0.676256	-0.457486	-0.174518	0.467078	0.542394	-0.266875	0.645310	0	0
821	9.390620	1.819132	2.881140	-0.794804	-0.210752	-0.492456	-0.674377	-0.460369	-0.178492	0.474032	0.541303	-0.270329	0.639693	0	0
822	9.191960	2.156215	2.829423	-0.778621	-0.122828	-0.487186	-0.670231	-0.465214	-0.182354	0.481073	0.539684	-0.273250	0.634542	0	0
823	9.005499	2.371454	2.967652	-0.737803	-0.053241	-0.464317	-0.665786	-0.468617	-0.188770	0.487888	0.537694	-0.275694	0.629955	0	0
824	9.027135	2.521992	2.748585	-0.721403	0.017413	-0.429224	-0.660911	-0.470863	-0.196470	0.494564	0.535221	-0.277843	0.625898	0	0
825	9.283352	2.666912	2.914892	-0.714580	-0.038911	-0.409787	-0.658016	-0.474533	-0.203284	0.500880	0.533023	-0.280326	0.621630	0	0
826	9.375180	2.746236	2.916561	-0.687552	-0.118973	-0.362208	-0.654298	-0.476427	-0.207858	0.506509	0.531309	-0.283264	0.617188	0	0
827	9.341243	2.823291	2.909533	-0.669848	-0.215284	-0.323410	-0.652000	-0.478576	-0.211419	0.511491	0.530118	-0.286780	0.612461	0	0
828	9.462091	2.918734	2.773935	-0.662665	-0.249832	-0.298745	-0.648711	-0.480308	-0.215421	0.516164	0.529090	-0.290532	0.607642	0	0
829	9.539731	2.684505	2.658155	-0.638650	-0.258208	-0.273282	-0.649394	-0.481206	-0.217950	0.520492	0.528116	-0.294308	0.602963	0	0
830	9.547124	2.544979	2.682257	-0.587815	-0.241363	-0.221442	-0.647117	-0.481713	-0.219680	0.524270	0.527143	-0.297939	0.598743	0	0
831	9.336784	2.454315	2.784846	-0.572894	-0.232373	-0.196879	-0.647095	-0.482622	-0.221937	0.527818	0.526081	-0.301558	0.594735	0	0
832	9.191709	2.420316	2.684956	-0.546532	-0.176302	-0.165308	-0.645373	-0.482690	-0.225074	0.531197	0.524724	-0.304871	0.591226	0	0
833	8.954762	2.338970	2.718008	-0.533985	-0.107411	-0.161887	-0.644779	-0.481269	-0.229046	0.534673	0.522983	-0.307758	0.588132	0	0
834	8.950214	2.149855	1.499248	-0.562653	-0.294086	0.046246	-0.645633	-0.479481	-0.229040	0.536488	0.521542	-0.312882	0.585047	0	0
835	9.139041	1.858160	2.909393	-0.570585	0.342930	-0.224106	-0.644727	-0.477808	-0.236550	0.541886	0.517139	-0.313218	0.583799	0	0
836	9.211257	2.250037	2.343550	-0.430838	0.113149	-0.075931	-0.641984	-0.478231	-0.243375	0.544966	0.514367	-0.314731	0.582566	0	0
837	9.131393	2.252873	2.882680	-0.436662	0.193094	-0.072553	-0.640525	-0.476261	-0.249625	0.548288	0.511061	-0.315860	0.581747	0	0
838	9.112192	2.108280	2.849279	-0.423695	0.067770	-0.039049	-0.639350	-0.475165	-0.255300	0.550949	0.508452	-0.317758	0.580483	0	0
839	8.969373	2.233369	2.787710	-0.387438	0.002174	0.003273	-0.640289	-0.474034	-0.261789	0.552955	0.506268	-0.320023	0.579240	0	0
840	8.889578	2.214130	2.769075	-0.345872	0.025449	0.035805	-0.640831	-0.471554	-0.265465	0.554637	0.504079	-0.322074	0.578403	0	0
841	8.996015	2.206240	2.667326	-0.312332	0.072358	0.066542	-0.639829	-0.469239	-0.267893	0.556109	0.501689	-0.323826	0.578090	0	0
842	8.967168	2.030448	2.650850	-0.342073	0.141546	0.027724	-0.639814	-0.466613	-0.270589	0.558178	0.498865	-0.325160	0.577790	0	0
843	9.027608	2.036374	2.888423	-0.353655	0.096266	0.008447	-0.638791	-0.463737	-0.275705	0.560254	0.496282	-0.326719	0.577126	0	0
844	8.930882	2.030902	2.730455	-0.353585	0.110780	-0.005613	-0.639451	-0.460256	-0.282633	0.562460	0.493666	-0.328118	0.576430	0	0
845	8.921349	1.895682	2.648890	-0.304840	0.123993	0.013760	-0.639988	-0.458076	-0.286731	0.564341	0.491167	-0.329257	0.576076	0	0
846	8.989213	1.751227	2.667746	-0.282282	0.104730	-0.005502	-0.639676	-0.457237	-0.290555	0.566161	0.488976	-0.330272	0.575573	0	0
847	8.853838	1.688444	2.591851	-0.260401	0.093670	-0.005454	-0.639081	-0.456406	-0.294524	0.567824	0.486958	-0.331226	0.575098	0	0
848	8.752241	1.714374	2.453126	-0.269463	0.101007	-0.009867	-0.638640	-0.454085	-0.297367	0.569584	0.484866	-0.332162	0.574584	0	0
849	8.950431	1.851454	2.480418	-0.239487	0.106184	-0.021169	-0.636772	-0.454749	-0.300786	0.571268	0.482941	-0.332844	0.574139	0	0
850	9.061525	1.994522	2.715105	-0.196853	-0.015757	-0.017364	-0.636466	-0.453609	-0.304046	0.572326	0.481952	-0.333991	0.573250	0	0
851	9.281695	1.919586	2.718366	-0.183408	-0.077586	0.016083	-0.637038	-0.450209	-0.304475	0.572907	0.481274	-0.335577	0.572312	0	0
852	9.569481	1.916477	3.139411	-0.089103	-0.183608	0.070854	-0.638324	-0.448696	-0.303330	0.572373	0.481564	-0.337490	0.571477	0	0
853	9.555346	1.556709	2.928235	-0.094276	-0.243446	0.141036	-0.640049	-0.446274	-0.300769	0.571246	0.481920	-0.340114	0.570748	0	0
854	9.879654	1.328530	3.128007	-0.086946	-0.276192	0.176147	-0.644607	-0.443198	-0.297599	0.569777	0.482387	-0.343046	0.570067	0	0
855	9.759070	0.977343	3.155621	-0.123390	-0.337573	0.226944	-0.649455	-0.439225	-0.293863	0.567964	0.482808	-0.346779	0.569261	0	0
856	9.473881	0.770538	3.121809	-0.249365	-0.323827	0.193217	-0.651879	-0.435475	-0.292709	0.566999	0.482549	-0.350978	0.567867	0	0
857	9.202914	0.848103	3.147768	-0.329043	-0.323153	0.162321	-0.657415	-0.432833	-0.290652	0.566572	0.481925	-0.355473	0.566025	0	0
858	9.055236	1.001701	3.009276	-0.372104	-0.308282	0.129766	-0.659715	-0.428036	-0.287809	0.566585	0.481085	-0.359955	0.563889	0	0
859	9.197905	1.035025	2.974548	-0.329534	-0.265077	0.157908	-0.664408	-0.422320	-0.286344	0.566368	0.480121	-0.364085	0.562275	0	0
860	9.512538	0.822767	2.986847	-0.312805	-0.212638	0.129755	-0.667105	-0.418430	-0.286317	0.566419	0.479060	-0.367677	0.560790	0	0
861	9.744917	0.634513	2.961261	-0.307262	-0.192765	0.106887	-0.668104	-0.414577	-0.286599	0.566625	0.477985	-0.371017	0.559297	0	0
862	9.798338	0.413535	3.078858	-0.349979	-0.105344	0.027635	-0.670366	-0.411298	-0.287707	0.567806	0.476477	-0.373709	0.557591	0	0
863	9.662704	0.597133	3.163847	-0.353390	-0.108043	-0.039023	-0.670079	-0.409545	-0.288849	0.569346	0.475194	-0.376120	0.555490	0	0
864	9.449784	0.683696	3.081184	-0.346026	-0.104450	-0.035484	-0.668944	-0.408693	-0.289719	0.570847	0.473926	-0.378474	0.553430	0	0
865	9.382046	0.705198	3.028769	-0.322102	-0.101909	-0.016119	-0.670622	-0.408239	-0.291955	0.572120	0.472688	-0.380775	0.551594	0	0
866	9.430440	0.703925	2.790397	-0.294502	-0.073121	-0.028369	-0.671892	-0.406306	-0.292931	0.573442	0.471504	-0.382690	0.549905	0	0
867	9.577963	0.706768	2.919145	-0.255574	-0.011737	-0.014312	-0.671178	-0.405154	-0.294220	0.574725	0.470133	-0.384110	0.548749	0	0
868	9.546556	0.654795	3.106947	-0.255304	0.029105	-0.021403	-0.672161	-0.404554	-0.295195	0.576207	0.468580	-0.385249	0.547724	0	0
869	9.565825	0.732075	3.159637	-0.246281	0.042637	-0.041564	-0.670161	-0.401684	-0.298914	0.577797	0.467061	-0.386171	0.546696	0	0
870	9.473849	0.795050	3.208342	-0.257279	0.051812	-0.052121	-0.671844	-0.401225	-0.300584	0.579536	0.465483	-0.387041	0.545585	0	0
871	9.299679	0.819627	3.257679	-0.255736	0.049993	-0.083708	-0.671970	-0.399038	-0.303276	0.581420	0.464024	-0.387771	0.544303	0	0
872	9.091691	0.814539	3.143800	-0.290212	0.068442	-0.084698	-0.668275	-0.400019	-0.305310	0.583544	0.462283	-0.388565	0.542944	0	0
873	9.140063	0.814491	3.148255	-0.321483	0.046911	-0.090008	-0.667402	-0.398306	-0.309005	0.585745	0.460472	-0.389632	0.541346	0	0
874	9.111079	0.775941	3.134073	-0.326908	0.031540	-0.070706	-0.667373	-0.399224	-0.312110	0.587806	0.458651	-0.390897	0.539744	0	0
875	9.087019	0.648462	3.151182	-0.343618	0.003539	-0.083028	-0.667336	-0.399125	-0.316633	0.589887	0.456904	-0.392361	0.537889	0	0
876	9.120924	0.598181	3.215889	-0.371180	-0.010760	-0.090109	-0.665780	-0.396366	-0.317801	0.592073	0.455115	-0.394014	0.535791	0	0
877	9.203200	0.561606	3.148000	-0.378621	-0.035212	-0.084835	-0.666879	-0.395795	-0.321741	0.594154	0.453362	-0.395876	0.533597	0	0
878	9.164592	0.472512	3.133929	-0.409868	-0.039505	-0.113009	-0.664891	-0.394231	-0.323476	0.596506	0.451573	-0.397789	0.531062	0	0
879	9.113806	0.463188	3.179988	-0.459311	-0.020961	-0.150891	-0.664874	-0.393224	-0.325883	0.599337	0.449506	-0.399681	0.528200	0	0
880	9.024267	0.520617	3.084426	-0.490737	-0.031604	-0.188674	-0.664850	-0.392081	-0.329279	0.602456	0.447472	-0.401615	0.524901	0	0
881	8.971036	0.542352	3.082393	-0.505567	-0.048721	-0.197459	-0.662429	-0.391418	-0.331724	0.605595	0.445434	-0.403687	0.521421	0	0
882	8.927571	0.481622	2.962548	-0.502022	-0.056020	-0.211496	-0.661689	-0.392650	-0.335263	0.608750	0.443525	-0.405702	0.517798	0	0
883	9.033984	0.493198	2.901655	-0.505928	-0.073251	-0.224638	-0.660825	-0.390631	-0.337970	0.611895	0.441693	-0.407779	0.514012	0	0
884	9.150071	0.495760	2.965719	-0.504309	-0.095959	-0.221969	-0.657974	-0.390132	-0.341128	0.614912	0.439991	-0.409978	0.510107	0	0
885	9.213012	0.453890	2.796997	-0.501634	-0.105077	-0.228098	-0.657948	-0.389577	-0.344380	0.617886	0.438333	-0.412188	0.506144	0	0
886	9.278406	0.355520	2.883152	-0.477030	-0.115265	-0.224540	-0.656801	-0.390503	-0.346090	0.620678	0.436880	-0.414331	0.502219	0	0
887	9.222746	0.398235	2.744078	-0.511676	-0.107724	-0.230764	-0.656778	-0.389945	-0.349060	0.623658	0.435156	-0.416570	0.498155	0	0
888	9.246979	0.350170	2.767983	-0.508185	-0.139511	-0.218440	-0.655068	-0.390878	-0.350356	0.626415	0.433577	-0.419020	0.494002	0	0
889	9.280743	0.444195	2.803723	-0.546109	-0.190015	-0.218442	-0.655888	-0.389133	-0.354306	0.629094	0.431962	-0.421970	0.489480	0	0
890	9.271058	0.460686	2.729249	-0.575051	-0.241518	-0.244765	-0.653624	-0.388302	-0.355053	0.631791	0.430542	-0.425243	0.484399	0	0
891	9.210591	0.469909	2.631110	-0.608173	-0.261215	-0.259735	-0.654465	-0.388294	-0.355888	0.634580	0.429018	-0.428728	0.479003	0	0
892	9.300032	0.527060	2.531836	-0.631952	-0.246525	-0.279974	-0.654021	-0.387740	-0.358440	0.637605	0.427370	-0.432112	0.473386	0	0
893	9.338668	0.580477	2.632488	-0.669196	-0.284349	-0.322124	-0.653160	-0.386892	-0.360295	0.640778	0.425787	-0.435721	0.467179	0	0
894	9.357817	0.796205	2.449450	-0.690622	-0.305968	-0.344904	-0.653436	-0.388657	-0.360424	0.644020	0.424272	-0.439429	0.460580	0	0
895	9.519688	0.980956	2.371182	-0.697259	-0.309567	-0.360657	-0.652298	-0.387516	-0.361861	0.647292	0.422736	-0.443108	0.453832	0	0
896	9.654993	1.124867	2.302757	-0.706820	-0.348525	-0.364098	-0.651004	-0.387862	-0.364282	0.650408	0.421332	-0.447020	0.446791	0	0
897	9.696095	1.141561	2.283210	-0.712160	-0.338501	-0.357097	-0.651276	-0.386842	-0.365978	0.653500	0.419754	-0.450902	0.439809	0	0
898	9.594514	1.143902	2.240674	-0.701638	-0.307713	-0.333420	-0.650405	-0.387477	-0.368533	0.656545	0.418003	-0.454587	0.433097	0	0
899	9.705610	1.305041	2.239731	-0.663860	-0.271724	-0.316658	-0.650686	-0.385562	-0.369384	0.659468	0.416208	-0.457930	0.426817	0	0
900	9.864945	1.598644	2.262370	-0.680725	-0.306074	-0.312187	-0.648695	-0.386648	-0.370542	0.662253	0.414434	-0.461542	0.420290	0	0
901	9.867023	1.926890	2.425575	-0.631990	-0.324613	-0.333906	-0.649243	-0.386364	-0.372654	0.664788	0.413103	-0.464971	0.413769	0	0
902	9.661400	1.979337	2.263546	-0.616726	-0.302917	-0.281234	-0.649391	-0.384589	-0.372518	0.667114	0.411545	-0.468365	0.407705	0	0
903	9.468131	1.769393	2.111259	-0.587922	-0.221445	-0.214633	-0.649229	-0.385941	-0.374493	0.669386	0.409486	-0.471366	0.402563	0	0
904	9.284640	1.444552	2.093630	-0.611075	-0.201270	-0.188476	-0.648775	-0.386428	-0.377889	0.671725	0.407077	-0.474393	0.397524	0	0
905	9.134579	1.564375	1.940757	-0.637009	-0.226462	-0.207783	-0.648205	-0.382626	-0.379893	0.674081	0.404638	-0.477610	0.392137	0	0
906	9.182626	1.891631	1.920906	-0.650140	-0.244500	-0.211217	-0.648337	-0.379843	-0.382022	0.676395	0.402205	-0.480942	0.386544	0	0
907	9.356524	2.127820	2.020421	-0.652647	-0.288052	-0.227776	-0.649608	-0.377762	-0.383000	0.678523	0.399954	-0.484504	0.380656	0	0
908	9.540210	2.275795	1.817002	-0.646133	-0.295379	-0.200499	-0.648611	-0.377204	-0.384149	0.680460	0.397647	-0.488155	0.374908	0	0
909	9.612732	2.318659	1.744311	-0.618802	-0.224817	-0.168918	-0.650008	-0.374991	-0.386820	0.682466	0.395063	-0.491342	0.369794	0	0
910	9.724087	2.213047	1.839753	-0.570715	-0.176210	-0.146075	-0.650285	-0.373670	-0.387951	0.684421	0.392523	-0.494070	0.365224	0	0
911	9.697648	2.044632	1.854508	-0.576302	-0.168921	-0.177733	-0.649714	-0.368400	-0.390668	0.686509	0.390036	-0.496645	0.360447	0	0
912	9.767738	2.101920	1.777014	-0.621939	-0.150417	-0.195399	-0.649124	-0.368737	-0.393502	0.688914	0.387262	-0.499147	0.355355	0	0
913	9.709643	2.136488	1.931281	-0.580296	-0.150759	-0.230397	-0.648532	-0.367312	-0.397192	0.691237	0.384914	-0.501366	0.350236	0	0
914	9.685506	2.095135	1.840130	-0.570239	-0.077327	-0.200641	-0.648096	-0.364691	-0.399612	0.693771	0.382234	-0.503118	0.345618	0	0
915	9.782180	2.144500	2.108658	-0.512872	-0.004273	-0.168997	-0.647505	-0.363561	-0.403159	0.696306	0.379508	-0.504287	0.341798	0	0
916	9.796680	2.138299	2.315322	-0.454443	-0.021064	-0.142515	-0.645511	-0.361122	-0.405887	0.698440	0.377122	-0.505442	0.338362	0	0
917	9.593637	2.045344	1.965863	-0.495704	0.046424	-0.146234	-0.644915	-0.360439	-0.409856	0.701051	0.374211	-0.506256	0.334959	0	0
918	9.525807	2.124257	2.317312	-0.499073	0.109996	-0.162110	-0.641484	-0.358500	-0.415289	0.704044	0.371151	-0.506544	0.331635	0	0
919	9.264653	2.066792	2.304842	-0.517646	0.055734	-0.150700	-0.639180	-0.357280	-0.420984	0.706759	0.368053	-0.507321	0.328106	0	0
920	9.071102	2.127244	2.301398	-0.528694	0.028634	-0.132254	-0.637183	-0.354257	-0.424280	0.709309	0.364879	-0.508361	0.324521	0	0
921	8.955037	2.109811	2.153197	-0.530799	-0.029412	-0.112882	-0.637864	-0.351925	-0.428235	0.711474	0.361753	-0.509891	0.320861	0	0
922	8.887362	2.075467	2.007061	-0.538654	-0.056596	-0.160261	-0.637991	-0.348120	-0.431358	0.713671	0.358904	-0.511436	0.316695	0	0
923	8.955150	2.012564	1.965745	-0.551903	-0.103693	-0.172530	-0.637265	-0.346248	-0.434345	0.715676	0.356145	-0.513314	0.312213	0	0
924	9.100351	1.921347	2.060928	-0.524095	-0.147500	-0.186468	-0.637114	-0.343032	-0.436763	0.717389	0.353797	-0.515335	0.307588	0	0
925	9.110060	1.892175	2.007988	-0.548629	-0.135508	-0.189181	-0.636116	-0.340270	-0.438770	0.719221	0.351223	-0.517335	0.302867	0	0
926	9.298760	1.843793	2.016266	-0.558156	-0.165407	-0.206722	-0.636238	-0.340880	-0.440884	0.720971	0.348763	-0.519480	0.297836	0	0
927	9.153576	1.922717	1.870604	-0.591113	-0.157876	-0.228731	-0.635121	-0.337947	-0.440350	0.722897	0.346129	-0.521588	0.292507	0	0
928	9.148674	1.996812	1.762389	-0.603411	-0.121470	-0.207725	-0.637072	-0.335738	-0.444425	0.724976	0.343190	-0.523502	0.287362	0	0
929	9.163052	2.115657	1.940100	-0.521351	-0.103989	-0.223321	-0.635066	-0.333316	-0.448707	0.726868	0.340850	-0.524998	0.282598	0	0
930	9.303284	2.179567	1.763514	-0.468032	-0.100800	-0.181050	-0.634774	-0.332452	-0.450129	0.728467	0.338670	-0.526430	0.278406	0	0
931	9.472448	2.323524	1.714076	-0.447241	-0.062848	-0.124843	-0.633223	-0.329834	-0.450731	0.730007	0.336220	-0.527723	0.274872	0	0
932	9.400015	2.180248	1.926295	-0.300575	-0.071256	-0.042035	-0.634201	-0.328065	-0.452700	0.730783	0.334432	-0.528927	0.272667	0	0
933	9.264790	1.970448	1.819263	-0.244978	-0.062601	0.031745	-0.634338	-0.325128	-0.454265	0.731198	0.332625	-0.530176	0.271337	0	0
934	9.284273	1.837883	1.795187	-0.218445	-0.095479	0.065166	-0.636598	-0.323321	-0.455084	0.731270	0.330930	-0.531683	0.270265	0	0
935	9.298842	1.784641	1.744635	-0.228391	-0.189781	0.059987	-0.638306	-0.319744	-0.454930	0.730866	0.329434	-0.533904	0.268804	0	0
936	9.410172	1.721298	1.628470	-0.149131	-0.252141	0.100615	-0.641013	-0.317604	-0.453058	0.729767	0.328474	-0.536477	0.267839	0	0
937	9.652296	1.470021	1.521119	-0.011440	-0.273229	0.200960	-0.643022	-0.314882	-0.450493	0.727809	0.328024	-0.539180	0.268288	0	0
938	10.167852	1.061248	1.770131	-0.006942	-0.264210	0.285113	-0.647021	-0.312542	-0.446199	0.725667	0.327134	-0.542054	0.269386	0	0
939	9.952896	0.735502	2.041241	-0.118715	-0.298669	0.257590	-0.652987	-0.309591	-0.443571	0.723749	0.325659	-0.545401	0.269578	0	0
940	9.696633	0.665876	1.528663	-0.178799	-0.251017	0.200329	-0.656131	-0.306545	-0.440565	0.722446	0.323940	-0.548349	0.269162	0	0
941	9.761742	0.856241	1.580926	-0.242648	-0.158876	0.122882	-0.658826	-0.299865	-0.441822	0.722038	0.321918	-0.550568	0.268150	0	0
942	9.696177	1.077922	2.076497	-0.192838	-0.221885	0.060819	-0.659139	-0.299233	-0.438428	0.721300	0.320777	-0.552881	0.266740	0	0
943	9.657534	1.027107	2.014310	-0.180472	-0.226549	0.009066	-0.661978	-0.295927	-0.438113	0.720611	0.320007	-0.555046	0.265027	0	0
944	9.768642	1.201211	1.720040	-0.218366	-0.127373	-0.040241	-0.662696	-0.294282	-0.437402	0.720736	0.318986	-0.556413	0.263045	0	0
945	9.971868	1.124814	1.906148	-0.218266	-0.088380	-0.064879	-0.662268	-0.294443	-0.437832	0.721120	0.317983	-0.557439	0.261028	0	0
946	10.083261	1.003350	1.722711	-0.196672	-0.110377	-0.092903	-0.662982	-0.295006	-0.436688	0.721398	0.317363	-0.558451	0.258839	0	0
947	10.223584	0.964476	1.692867	-0.198549	-0.103129	-0.108717	-0.664386	-0.293373	-0.438368	0.721742	0.316780	-0.559386	0.256567	0	0
948	10.320292	0.993756	1.797923	-0.207100	-0.061304	-0.075437	-0.663255	-0.293103	-0.438529	0.722274	0.315857	-0.560120	0.254597	0	0
949	10.121916	1.042153	1.789716	-0.228151	0.031456	-0.068581	-0.662666	-0.292851	-0.441506	0.723354	0.314487	-0.560279	0.252873	0	0
950	10.008201	1.076343	1.853029	-0.268651	0.122541	-0.091609	-0.661800	-0.291422	-0.444211	0.725141	0.312739	-0.559782	0.251018	0	0
951	9.879981	1.096473	1.988586	-0.286233	0.128138	-0.122375	-0.659225	-0.290338	-0.448356	0.727066	0.310998	-0.559209	0.248879	0	0
952	9.696178	1.091422	1.888955	-0.291724	0.127287	-0.129413	-0.656229	-0.289259	-0.452224	0.729030	0.309275	-0.558604	0.246629	0	0
953	9.512293	1.159215	1.911881	-0.320366	0.186536	-0.119895	-0.653931	-0.289058	-0.456643	0.731362	0.307119	-0.557683	0.244493	0	0
954	9.374476	1.111379	1.934565	-0.323498	0.224699	-0.100663	-0.652337	-0.286495	-0.462332	0.733875	0.304755	-0.556517	0.242569	0	0
955	9.297215	0.976647	1.930431	-0.317752	0.231923	-0.084899	-0.648893	-0.286631	-0.468605	0.736344	0.302301	-0.555347	0.240835	0	0
956	9.314188	0.924239	2.045753	-0.326474	0.197503	-0.109462	-0.645337	-0.282912	-0.472777	0.738711	0.300019	-0.554344	0.238739	0	0
957	9.338398	0.893317	2.127346	-0.342595	0.150437	-0.132265	-0.644716	-0.281966	-0.479855	0.740892	0.297828	-0.553675	0.236267	0	0
958	9.333589	0.862245	2.170682	-0.323514	0.126695	-0.118157	-0.643003	-0.279818	-0.482719	0.742857	0.295775	-0.553145	0.233904	0	0
959	9.372393	0.756231	2.165677	-0.297022	0.115584	-0.110207	-0.639160	-0.277726	-0.486747	0.744637	0.293872	-0.552677	0.231738	0	0
960	9.353027	0.761706	2.290834	-0.320334	0.081292	-0.129526	-0.638151	-0.275128	-0.490166	0.746349	0.292004	-0.552431	0.229169	0	0
961	9.319119	0.814407	2.228529	-0.352643	0.062492	-0.153259	-0.636145	-0.273880	-0.493878	0.748078	0.290036	-0.552346	0.226215	0	0
962	9.285295	0.785154	2.147056	-0.358219	0.054364	-0.162044	-0.634301	-0.273045	-0.495042	0.749802	0.288118	-0.552276	0.223108	0	0
963	9.113503	0.857369	2.095359	-0.379702	0.089051	-0.146331	-0.632152	-0.271068	-0.499324	0.751716	0.285838	-0.552055	0.220127	0	0
964	9.113438	0.929243	2.025578	-0.468797	0.142407	-0.157124	-0.630136	-0.267042	-0.505309	0.754202	0.282856	-0.551560	0.216689	0	0
965	9.159413	0.900685	2.104605	-0.490758	0.135327	-0.154542	-0.628412	-0.264173	-0.509730	0.756667	0.279668	-0.551185	0.213156	0	0
966	9.212607	0.919696	2.070541	-0.520344	0.124657	-0.188816	-0.625560	-0.261619	-0.513744	0.759223	0.276493	-0.550814	0.209133	0	0
967	9.357554	1.079117	2.216011	-0.623032	0.118222	-0.220603	-0.623404	-0.258035	-0.519446	0.762047	0.272681	-0.550625	0.204309	0	0
968	9.395932	1.387964	2.362137	-0.635064	0.060237	-0.266114	-0.620409	-0.254017	-0.524317	0.764658	0.269168	-0.550724	0.198871	0	0
969	9.528720	1.628326	2.322504	-0.613196	0.043728	-0.237892	-0.620386	-0.251253	-0.528003	0.767010	0.265653	-0.550986	0.193748	0	0
970	9.695607	1.623481	2.364564	-0.554488	0.030550	-0.185078	-0.618396	-0.245725	-0.531450	0.769018	0.262347	-0.551324	0.189279	0	0
971	9.690863	1.522869	2.463255	-0.514279	0.008456	-0.158655	-0.617536	-0.242232	-0.534305	0.770707	0.259202	-0.551838	0.185203	0	0
972	9.577127	1.571771	2.579449	-0.490743	-0.016213	-0.150663	-0.616956	-0.237266	-0.537868	0.772179	0.256269	-0.552474	0.181216	0	0
973	9.402678	1.868872	2.722332	-0.517000	-0.045921	-0.183091	-0.615551	-0.233612	-0.538331	0.773573	0.253323	-0.553317	0.176786	0	0
974	9.346514	2.396714	2.823290	-0.520336	-0.058578	-0.206647	-0.617512	-0.231388	-0.541134	0.774939	0.250531	-0.554157	0.172084	0	0
975	9.205770	2.859266	2.843175	-0.523557	-0.100255	-0.193326	-0.615378	-0.227923	-0.544151	0.776018	0.247671	-0.555370	0.167389	0	0
976	9.075024	3.012730	2.682921	-0.406766	-0.150181	-0.143801	-0.615397	-0.223492	-0.543605	0.776443	0.245552	-0.556854	0.163566	0	0
977	9.237386	2.690377	2.780571	-0.361694	-0.223175	-0.150697	-0.617530	-0.222109	-0.542446	0.776329	0.243905	-0.558830	0.159789	0	0
978	9.147934	2.665634	2.622566	-0.393549	-0.274664	-0.205120	-0.620363	-0.218664	-0.542979	0.776089	0.242422	-0.561083	0.155251	0	0
979	9.128374	2.895658	2.398927	-0.430104	-0.258947	-0.220961	-0.620951	-0.216860	-0.540858	0.776012	0.240685	-0.563243	0.150446	0	0
980	9.200945	2.890359	2.323870	-0.388120	-0.266561	-0.215583	-0.622107	-0.214747	-0.538588	0.775776	0.239276	-0.565368	0.145870	0	0
981	9.254334	2.712013	2.301987	-0.413369	-0.246401	-0.210447	-0.624370	-0.213376	-0.538839	0.775668	0.237582	-0.567397	0.141260	0	0
982	9.148005	2.634390	2.156169	-0.435426	-0.268001	-0.217512	-0.625937	-0.210391	-0.538544	0.775495	0.235803	-0.569564	0.136389	0	0
983	9.247014	2.797422	2.049526	-0.420054	-0.201879	-0.185922	-0.628361	-0.208846	-0.536533	0.775578	0.233847	-0.571283	0.132026	0	0
984	9.350879	2.925448	2.164066	-0.395778	-0.159412	-0.150784	-0.629501	-0.204108	-0.537100	0.775800	0.231837	-0.572682	0.128147	0	0
985	9.401721	2.865670	2.259913	-0.309070	-0.158312	-0.152348	-0.631491	-0.201849	-0.536512	0.775798	0.230485	-0.573974	0.124774	0	0
986	9.036038	3.347016	2.122747	-0.226394	-0.129821	0.014659	-0.630786	-0.201273	-0.536526	0.775569	0.228797	-0.575294	0.123213	0	0
987	9.170070	2.363113	1.838869	-0.187804	0.198269	-0.037687	-0.630087	-0.194960	-0.537977	0.777180	0.227288	-0.573924	0.122238	0	0
988	9.375211	2.719511	2.868497	-0.202579	0.093193	0.003732	-0.627084	-0.194331	-0.542551	0.778185	0.225567	-0.573454	0.121240	0	0
989	8.911054	2.585003	1.842985	-0.147781	-0.003430	0.058370	-0.626810	-0.191681	-0.542425	0.778424	0.224064	-0.573815	0.120782	0	0
990	9.022345	2.519355	2.224499	-0.016887	0.073584	0.144562	-0.628206	-0.190058	-0.545094	0.778724	0.223003	-0.573585	0.121900	0	0
991	9.201292	2.541315	2.333769	0.051615	-0.081227	0.209874	-0.629917	-0.188682	-0.543800	0.777882	0.222279	-0.574645	0.123590	0	0
992	9.080319	2.605116	2.060518	0.094524	-0.039806	0.271370	-0.630068	-0.183964	-0.544383	0.777120	0.221493	-0.575438	0.126079	0	0
993	9.036877	2.500001	2.209983	0.135016	-0.074576	0.346950	-0.630372	-0.180993	-0.542978	0.775946	0.220620	-0.576636	0.129326	0	0
994	9.051356	2.551781	1.979029	0.172262	0.012218	0.339925	-0.633501	-0.178407	-0.541525	0.775207	0.219969	-0.577064	0.132907	0	0
995	9.085121	2.625290	2.243188	0.161837	0.084007	0.343331	-0.633922	-0.175610	-0.542943	0.774871	0.219113	-0.576973	0.136624	0	0
996	8.857872	2.531225	2.143947	0.127451	0.097923	0.352854	-0.633647	-0.170316	-0.543960	0.774685	0.217919	-0.576810	0.140230	0	0
997	8.920766	2.532884	2.013657	0.143854	0.097770	0.345879	-0.632804	-0.167977	-0.544266	0.774442	0.216887	-0.576625	0.143886	0	0
998	9.186826	2.495618	2.338720	0.188705	0.057441	0.304786	-0.633923	-0.165617	-0.546519	0.773937	0.216497	-0.576567	0.147382	0	0
999	9.266623	2.514638	2.314079	0.191469	-0.031528	0.291752	-0.635348	-0.163222	-0.545941	0.772904	0.216332	-0.577181	0.150607	0	0
1000	9.230413	2.460792	2.129261	0.144058	-0.021172	0.276697	-0.635634	-0.161449	-0.546226	0.772067	0.215869	-0.577725	0.153454	0	0
1001	9.332038	2.417366	2.140576	0.134796	-0.011140	0.248572	-0.635801	-0.158768	-0.544116	0.771324	0.215483	-0.578163	0.156057	0	0
1002	9.303168	2.267888	2.090419	0.200132	-0.055244	0.236462	-0.637913	-0.157266	-0.545642	0.770218	0.215734	-0.578785	0.158841	0	0
1003	9.264784	1.954881	2.074125	0.249867	-0.048388	0.262819	-0.638924	-0.155748	-0.543512	0.768974	0.216210	-0.579349	0.162133	0	0
1004	9.235899	1.815311	2.079258	0.263141	-0.019450	0.283838	-0.639228	-0.155128	-0.541249	0.767844	0.216609	-0.579683	0.165721	0	0
1005	9.501934	1.838506	1.981126	0.274074	-0.032273	0.296183	-0.640081	-0.153341	-0.541243	0.766564	0.217047	-0.580139	0.169439	0	0
1006	9.605923	1.839079	2.124620	0.301125	-0.077864	0.310348	-0.643208	-0.153402	-0.539072	0.764944	0.217674	-0.580896	0.173317	0	0
1007	9.661731	1.656218	2.162829	0.328446	-0.108945	0.326205	-0.643094	-0.149843	-0.537111	0.763020	0.218479	-0.581890	0.177406	0	0
1008	9.642625	1.410787	2.184807	0.323760	-0.056267	0.352389	-0.644523	-0.150236	-0.535108	0.761370	0.218986	-0.582510	0.181776	0	0
1009	9.558115	1.275642	2.096578	0.288089	-0.065055	0.339994	-0.646944	-0.147372	-0.533950	0.759732	0.219316	-0.583247	0.185823	0	0
1010	9.449418	1.122401	2.232134	0.288899	-0.077754	0.334701	-0.647665	-0.147339	-0.532243	0.758035	0.219691	-0.584032	0.189802	0	0
1011	9.338602	0.670508	2.343907	0.340148	-0.081804	0.329443	-0.648105	-0.144078	-0.531544	0.756175	0.220499	-0.584750	0.194028	0	0
1012	9.479257	0.294797	2.357611	0.384160	-0.067680	0.317154	-0.651672	-0.142199	-0.528102	0.754328	0.221667	-0.585212	0.198444	0	0
1013	9.714045	0.102585	2.502711	0.445746	-0.082752	0.269889	-0.652105	-0.144529	-0.526107	0.752310	0.223608	-0.585568	0.202830	0	0
1014	9.750345	0.087686	2.423118	0.408960	-0.114222	0.266331	-0.654377	-0.145792	-0.524369	0.750198	0.225346	-0.586189	0.206894	0	0
1015	10.098620	0.078605	2.632154	0.462477	-0.121960	0.244536	-0.655960	-0.145872	-0.520951	0.747926	0.227624	-0.586715	0.211093	0	0
1016	10.072299	-0.187300	2.411373	0.450994	-0.133665	0.278685	-0.657265	-0.145362	-0.517117	0.745537	0.229631	-0.587392	0.215440	0	0
1017	10.118490	-0.414295	2.288604	0.403804	-0.100639	0.259170	-0.659829	-0.147048	-0.514101	0.743455	0.231321	-0.587885	0.219446	0	0
1018	10.181331	-0.343715	1.980345	0.422398	-0.039121	0.229325	-0.661124	-0.146405	-0.511539	0.741758	0.233189	-0.587777	0.223465	0	0
1019	10.229666	-0.318947	2.131439	0.425989	-0.017378	0.206494	-0.662109	-0.147271	-0.511661	0.740197	0.235154	-0.587454	0.227398	0	0
1020	10.306992	-0.260530	2.279889	0.420168	-0.004646	0.160845	-0.661413	-0.148741	-0.509829	0.738831	0.237320	-0.586909	0.230968	0	0
1021	10.023923	-0.173401	2.289099	0.424235	0.077011	0.127414	-0.662271	-0.151356	-0.507684	0.737980	0.239505	-0.585681	0.234523	0	0
1022	9.774737	-0.117075	2.406277	0.431965	0.153199	0.103643	-0.659147	-0.152320	-0.509144	0.737615	0.241716	-0.583783	0.238108	0	0
1023	9.469913	-0.028271	2.264177	0.383351	0.204457	0.128924	-0.658842	-0.155293	-0.510690	0.737575	0.243276	-0.581691	0.241736	0	0
1024	9.402069	0.092291	2.281404	0.398228	0.266043	0.104336	-0.654877	-0.157295	-0.511029	0.737916	0.244953	-0.579017	0.245392	0	0
1025	9.344011	0.113439	2.161599	0.464494	0.343532	0.085094	-0.652005	-0.161965	-0.514730	0.738556	0.247011	-0.575563	0.249497	0	0
1026	9.411914	-0.087682	2.401691	0.384615	0.277040	0.095466	-0.649431	-0.163965	-0.517589	0.738978	0.248601	-0.572790	0.253023	0	0
1027	9.213516	0.005100	2.124173	0.367164	0.277184	0.075263	-0.646314	-0.164627	-0.518344	0.739465	0.250145	-0.570015	0.256321	0	0
1028	9.102025	0.245618	2.045452	0.307322	0.354814	0.053140	-0.643159	-0.169597	-0.522048	0.740600	0.251195	-0.566735	0.259278	0	0
1029	9.261563	0.307377	2.402467	0.255319	0.282642	0.039959	-0.639161	-0.171199	-0.526345	0.741463	0.252089	-0.564097	0.261683	0	0
1030	9.169786	0.188768	2.249363	0.198419	0.249523	0.023162	-0.636029	-0.172467	-0.528652	0.742332	0.252766	-0.561788	0.263528	0	0
1031	9.257105	-0.068410	2.359530	0.227189	0.212964	-0.003112	-0.634035	-0.172968	-0.530378	0.742972	0.253869	-0.559619	0.265275	0	0
1032	9.291041	-0.136332	2.267976	0.247134	0.201893	-0.015350	-0.629908	-0.175145	-0.532979	0.743537	0.255245	-0.557426	0.266982	0	0
1033	9.228206	-0.173079	2.124211	0.256097	0.198176	-0.039903	-0.628043	-0.178892	-0.534972	0.744104	0.256798	-0.555185	0.268576	0	0
1034	9.213657	-0.139207	2.153141	0.248366	0.136545	-0.024039	-0.627467	-0.181709	-0.535252	0.744312	0.258403	-0.553443	0.270053	0	0
1035	9.165084	0.072134	2.035516	0.229700	0.118544	-0.046822	-0.624918	-0.185587	-0.534429	0.744512	0.260005	-0.551838	0.271243	0	0
1036	9.276210	0.202072	2.053832	0.287985	0.112614	-0.046639	-0.623492	-0.187102	-0.535435	0.744534	0.262092	-0.550099	0.272704	0	0
1037	9.493940	0.153319	1.996984	0.300349	0.039898	-0.022824	-0.620089	-0.191446	-0.535189	0.744040	0.264296	-0.548943	0.274252	0	0
1038	9.610073	0.119174	1.943270	0.329218	0.008785	-0.034127	-0.621655	-0.194339	-0.532749	0.743334	0.266899	-0.547886	0.275755	0	0
1039	9.668068	0.176578	1.885098	0.362179	0.015770	-0.027019	-0.620941	-0.200240	-0.531464	0.742537	0.269645	-0.546718	0.277543	0	0
1040	9.702097	0.008048	1.894603	0.382539	0.033745	-0.021770	-0.620945	-0.202586	-0.530040	0.741772	0.272501	-0.545347	0.279490	0	0
1041	9.648890	0.007909	1.851716	0.398975	0.037241	-0.027001	-0.620104	-0.206562	-0.527776	0.740971	0.275451	-0.543902	0.281530	0	0
1042	9.431122	0.104243	1.795527	0.377228	0.051966	-0.021789	-0.617554	-0.211176	-0.526809	0.740298	0.278208	-0.542395	0.283490	0	0
1043	9.399559	0.242859	1.584072	0.381050	0.096385	-0.047247	-0.618263	-0.215713	-0.524800	0.739902	0.280959	-0.540492	0.285439	0	0
1044	9.629212	0.362749	1.553445	0.374412	0.131778	-0.106066	-0.616841	-0.219573	-0.524383	0.739887	0.283916	-0.538150	0.286975	0	0
1045	9.885523	0.416013	1.686166	0.372829	0.088202	-0.130565	-0.614848	-0.226392	-0.523679	0.739684	0.287071	-0.536080	0.288229	0	0
1046	9.974903	0.490265	2.113407	0.377376	0.044601	-0.176996	-0.613155	-0.230390	-0.521853	0.739371	0.290672	-0.534154	0.288998	0	0
1047	9.686849	0.708499	2.338928	0.347716	0.032182	-0.200705	-0.611595	-0.236599	-0.520156	0.739119	0.294168	-0.532352	0.289430	0	0
1048	9.676816	1.074034	2.254555	0.316790	0.066926	-0.204240	-0.609049	-0.241356	-0.518764	0.739158	0.297393	-0.530339	0.289731	0	0
1049	9.553235	1.296244	2.361063	0.318288	0.056046	-0.216458	-0.608189	-0.249616	-0.517047	0.739143	0.300678	-0.528384	0.289950	0	0
1050	9.579623	1.517443	2.310201	0.340379	0.055884	-0.181245	-0.606767	-0.255534	-0.515915	0.738964	0.303979	-0.526438	0.290505	0	0
1051	9.695629	1.581370	2.607426	0.319875	0.030645	-0.190024	-0.604078	-0.258827	-0.515238	0.738713	0.307203	-0.524730	0.290842	0	0
1052	9.535812	1.764786	2.649317	0.317768	0.023422	-0.205776	-0.602116	-0.264135	-0.511291	0.738482	0.310550	-0.522999	0.290989	0	0
1053	9.632204	2.102704	2.847889	0.321068	-0.005623	-0.188095	-0.600141	-0.270636	-0.508470	0.738012	0.313872	-0.521547	0.291224	0	0
1054	9.622238	2.371361	3.126634	0.300132	-0.088906	-0.177445	-0.601839	-0.276476	-0.506014	0.737148	0.317260	-0.520771	0.291129	0	0
1055	9.447943	2.527952	3.096524	0.254268	-0.110284	-0.175738	-0.601577	-0.281305	-0.501759	0.736291	0.320323	-0.520308	0.290771	0	0
1056	9.423564	2.738760	2.880150	0.262064	-0.074039	-0.148505	-0.600307	-0.286471	-0.499638	0.735525	0.323230	-0.519615	0.290732	0	0
1057	9.498606	2.671431	2.918124	0.320916	-0.056366	-0.115933	-0.600027	-0.292350	-0.497074	0.734545	0.326312	-0.518743	0.291325	0	0
1058	9.390105	2.329893	2.952854	0.289799	-0.077891	-0.124846	-0.600214	-0.293759	-0.491131	0.733586	0.329304	-0.518062	0.291586	0	0
1059	9.148266	2.319749	2.781524	0.229785	-0.073745	-0.110961	-0.598505	-0.300423	-0.490282	0.732787	0.331736	-0.517588	0.291679	0	0
1060	9.085295	2.420110	2.613606	0.126207	-0.020260	-0.109496	-0.598634	-0.304696	-0.490120	0.732613	0.333277	-0.517006	0.291393	0	0
1061	8.969104	2.548422	2.244098	0.086176	0.039931	-0.164041	-0.597950	-0.306151	-0.486875	0.733028	0.334601	-0.515935	0.290728	0	0
1062	8.915471	2.976751	2.186439	0.008465	-0.002892	0.002671	-0.594978	-0.305923	-0.487490	0.733008	0.334648	-0.515942	0.290711	0	0
1063	9.259384	2.500082	2.290102	0.078301	0.186971	-0.164253	-0.593562	-0.308306	-0.486938	0.734205	0.335489	-0.513814	0.290492	0	0
1064	9.206157	2.492059	2.593431	0.167884	0.149992	-0.099063	-0.590984	-0.310165	-0.490363	0.734729	0.336784	-0.511892	0.291059	0	0
1065	9.027294	2.397122	2.335157	0.244843	0.113091	-0.042692	-0.589581	-0.313707	-0.487828	0.734625	0.338438	-0.510223	0.292333	0	0
1066	9.177172	2.449058	2.651379	0.243277	0.115851	0.002944	-0.587456	-0.314197	-0.488284	0.734413	0.339860	-0.508671	0.293916	0	0
1067	9.046542	2.509592	2.205096	0.345395	0.136813	0.064611	-0.585749	-0.318067	-0.488296	0.733760	0.341633	-0.506887	0.296563	0	0
1068	9.041819	2.375942	2.436046	0.418059	0.162561	0.105079	-0.584921	-0.319822	-0.485193	0.732868	0.343672	-0.504810	0.299935	0	0
1069	9.065937	2.456998	2.284337	0.474155	0.175722	0.142078	-0.585048	-0.322188	-0.486029	0.731710	0.345869	-0.502601	0.303921	0	0
1070	9.022433	2.427990	2.248615	0.535522	0.161626	0.179092	-0.584068	-0.326605	-0.483341	0.730147	0.348379	-0.500403	0.308406	0	0
1071	8.957039	2.517300	2.275467	0.558820	0.214084	0.187875	-0.583088	-0.329406	-0.481226	0.728698	0.350826	-0.497781	0.313263	0	0
1072	8.927880	2.649915	2.306827	0.595944	0.282761	0.199315	-0.582672	-0.329991	-0.479958	0.727407	0.353272	-0.494544	0.318596	0	0
1073	8.886639	2.772882	2.331070	0.636938	0.265201	0.216138	-0.579982	-0.334313	-0.478995	0.725782	0.355959	-0.491357	0.324193	0	0
1074	8.847892	2.823376	2.307270	0.640328	0.304218	0.256475	-0.578571	-0.337425	-0.477591	0.724181	0.358339	-0.487975	0.330205	0	0
1075	8.852782	2.761331	2.417880	0.725634	0.332570	0.277685	-0.576316	-0.340108	-0.475921	0.722283	0.361109	-0.484168	0.336881	0	0
1076	8.828760	2.599844	2.374910	0.744132	0.334236	0.293483	-0.574895	-0.343380	-0.475648	0.720235	0.363911	-0.480293	0.343727	0	0
1077	8.724808	2.554049	2.334835	0.729755	0.347070	0.302193	-0.574338	-0.346319	-0.473525	0.718204	0.366494	-0.476387	0.350601	0	0
1078	8.649849	2.534912	2.337803	0.747331	0.350575	0.325039	-0.574080	-0.349378	-0.469418	0.716005	0.369058	-0.472426	0.357698	0	0
1079	8.572437	2.560880	2.213327	0.766615	0.339540	0.347045	-0.572665	-0.351614	-0.468867	0.713531	0.371665	-0.468535	0.364983	0	0
1080	8.819101	2.594437	2.254773	0.842413	0.304434	0.395553	-0.570552	-0.354000	-0.467195	0.710389	0.374680	-0.464742	0.372795	0	0
1081	9.344090	2.410677	2.727127	0.955785	0.163750	0.467927	-0.571155	-0.355556	-0.462092	0.705807	0.378654	-0.461764	0.381092	0	0
1082	9.380957	1.768606	3.362099	1.009063	-0.032684	0.476908	-0.574452	-0.361309	-0.454384	0.700016	0.383662	-0.459933	0.388900	0	0
1083	9.243404	1.469549	3.219093	0.910020	-0.075449	0.439793	-0.580025	-0.362734	-0.446374	0.694458	0.388271	-0.458606	0.395796	0	0
1084	9.255457	1.521842	3.089134	0.835224	-0.053073	0.421173	-0.583774	-0.364621	-0.436696	0.689316	0.392321	-0.457290	0.402260	0	0
1085	9.219226	1.475935	3.046160	0.767321	-0.079749	0.400850	-0.586658	-0.365225	-0.429582	0.684332	0.396069	-0.456327	0.408148	0	0
1086	9.357244	1.319264	3.050087	0.704682	-0.128271	0.374401	-0.590110	-0.367283	-0.421604	0.679448	0.399683	-0.455803	0.413337	0	0
1087	9.584894	1.002272	3.274681	0.695181	-0.168151	0.362067	-0.593544	-0.367159	-0.416461	0.674416	0.403421	-0.455522	0.418227	0	0
1088	9.701339	0.668792	3.062529	0.607746	-0.156589	0.345972	-0.596988	-0.368787	-0.409616	0.669832	0.406577	-0.455427	0.422619	0	0
1089	10.281734	0.760938	2.882704	0.558443	-0.123603	0.316022	-0.602992	-0.367404	-0.401894	0.665682	0.409371	-0.455187	0.426718	0	0
1090	10.719407	0.822816	3.343474	0.573191	-0.057515	0.289665	-0.605301	-0.368766	-0.395633	0.661868	0.412096	-0.454305	0.430946	0	0
1091	10.828941	0.156355	2.982582	0.512878	-0.136015	0.310527	-0.608321	-0.367757	-0.389654	0.657820	0.414633	-0.454282	0.434717	0	0
1092	10.126758	0.951011	2.813959	0.262209	0.027568	0.102795	-0.609751	-0.369323	-0.387080	0.656454	0.415761	-0.453391	0.436633	0	0
1093	10.029815	1.166766	2.602919	0.402998	0.178918	0.197767	-0.608917	-0.368442	-0.385826	0.654754	0.416697	-0.451289	0.440453	0	0
1094	9.686701	0.834964	2.591270	0.416746	0.256877	0.208134	-0.609489	-0.368421	-0.384969	0.653296	0.417340	-0.448638	0.444697	0	0
1095	9.536891	0.677042	2.741556	0.434661	0.230425	0.187979	-0.608639	-0.370205	-0.384551	0.651707	0.418277	-0.445994	0.448789	0	0
1096	9.403623	0.918114	2.766376	0.398658	0.119115	0.159133	-0.608240	-0.369299	-0.381877	0.649896	0.419618	-0.444095	0.452034	0	0
1097	9.347875	1.070314	2.377173	0.373756	0.180113	0.169571	-0.608109	-0.368995	-0.380750	0.648392	0.420446	-0.441958	0.455507	0	0
1098	9.403421	1.115799	2.819109	0.304717	0.270521	0.134190	-0.608381	-0.370767	-0.381445	0.647735	0.420584	-0.439381	0.458794	0	0
1099	9.364895	0.969852	2.511767	0.245383	0.174784	0.102549	-0.607250	-0.371084	-0.381320	0.647036	0.420887	-0.437568	0.461229	0	0
1100	9.261014	0.831412	2.719404	0.156297	0.159175	0.049660	-0.606258	-0.370520	-0.381904	0.646890	0.420937	-0.436031	0.462841	0	0
1101	9.181208	0.835558	2.563708	0.127206	0.106758	0.001395	-0.604698	-0.372029	-0.382065	0.646851	0.421227	-0.434773	0.463815	0	0
1102	9.106251	0.827683	2.412795	0.096886	0.090666	-0.012699	-0.604140	-0.370267	-0.381799	0.646942	0.421479	-0.433689	0.464473	0	0
1103	9.219974	0.763529	2.613972	0.059215	0.087331	-0.034740	-0.602709	-0.371935	-0.383369	0.647271	0.421573	-0.432719	0.464835	0	0
1104	9.266002	0.695686	2.541564	0.007953	0.096798	-0.069113	-0.602431	-0.373845	-0.382094	0.648023	0.421465	-0.431769	0.464768	0	0
1105	9.256400	0.627974	2.479179	-0.017579	0.124211	-0.101695	-0.600008	-0.376565	-0.383535	0.649143	0.421178	-0.430634	0.464518	0	0
1106	9.150007	0.594791	2.552111	-0.050424	0.153520	-0.131662	-0.597027	-0.375467	-0.385567	0.650673	0.420694	-0.429322	0.464030	0	0
1107	9.178990	0.637913	2.518204	-0.076407	0.121053	-0.147465	-0.595454	-0.376697	-0.387282	0.652234	0.420232	-0.428287	0.463214	0	0
1108	9.179039	0.589714	2.508626	-0.087932	0.066691	-0.163230	-0.591909	-0.377667	-0.388467	0.653690	0.420039	-0.427577	0.461990	0	0
1109	9.092059	0.507454	2.403543	-0.095797	0.016834	-0.189532	-0.591035	-0.380949	-0.390304	0.655074	0.420108	-0.427134	0.460374	0	0
1110	9.043595	0.617181	2.187426	-0.135149	0.041636	-0.229995	-0.587633	-0.381032	-0.391631	0.656922	0.420002	-0.426520	0.458402	0	0
1111	9.159649	0.669295	2.051898	-0.148665	0.063506	-0.231790	-0.586504	-0.381052	-0.391367	0.658910	0.419686	-0.425833	0.456473	0	0
1112	9.280665	0.591661	1.969334	-0.125063	0.050583	-0.240506	-0.581961	-0.381612	-0.393699	0.660791	0.419644	-0.425064	0.454504	0	0
1113	9.353304	0.496222	2.161220	-0.164990	0.096274	-0.258238	-0.579820	-0.383299	-0.395705	0.663093	0.419177	-0.424119	0.452461	0	0
1114	9.256405	0.634505	2.342133	-0.241222	0.095090	-0.300514	-0.575264	-0.387255	-0.398306	0.665907	0.418409	-0.423322	0.449778	0	0
1115	9.130395	0.891364	2.157718	-0.280414	0.148944	-0.342735	-0.571713	-0.387643	-0.400341	0.669273	0.417284	-0.422182	0.446889	0	0
1116	9.386371	1.268002	2.441645	-0.273708	0.113499	-0.340820	-0.569141	-0.389788	-0.402917	0.672455	0.416370	-0.421223	0.443860	0	0
1117	9.647203	1.618489	2.792876	-0.267549	0.035401	-0.359921	-0.564719	-0.391693	-0.407220	0.675335	0.415892	-0.420701	0.440416	0	0
1118	9.719570	1.786053	3.099953	-0.208903	0.034959	-0.308844	-0.561454	-0.393834	-0.408112	0.677751	0.415613	-0.420102	0.437532	0	0
1119	9.417164	1.840778	3.361775	-0.197586	0.067595	-0.289556	-0.559179	-0.394486	-0.409559	0.680145	0.415158	-0.419333	0.434979	0	0
1120	9.240382	2.071606	3.252284	-0.193302	0.103903	-0.242150	-0.554075	-0.396080	-0.411049	0.682477	0.414394	-0.418463	0.432888	0	0
1121	9.191788	2.293220	3.262075	-0.193160	0.090325	-0.196446	-0.552215	-0.396881	-0.413478	0.684530	0.413471	-0.417896	0.431072	0	0
1122	9.471995	2.630876	3.461709	-0.147437	0.085427	-0.148852	-0.549090	-0.396671	-0.415508	0.686180	0.412703	-0.417335	0.429727	0	0
1123	9.708722	2.897390	3.863674	-0.080809	-0.014921	-0.120415	-0.547243	-0.397749	-0.416240	0.686997	0.412680	-0.417314	0.428462	0	0
1124	9.486027	3.085121	3.788212	-0.075347	-0.024006	-0.106308	-0.548254	-0.396674	-0.414109	0.687706	0.412697	-0.417367	0.427255	0	0
1125	9.234420	3.157490	3.744311	-0.078155	0.038677	-0.069528	-0.547962	-0.396691	-0.415244	0.688517	0.412250	-0.417172	0.426570	0	0
1126	9.004699	3.114145	3.676302	-0.079869	0.014226	-0.037926	-0.545995	-0.395982	-0.414149	0.689111	0.411786	-0.417262	0.425971	0	0
1127	8.688031	2.952511	3.520067	-0.105995	-0.063582	-0.044956	-0.545716	-0.394808	-0.414158	0.689505	0.411479	-0.417988	0.424916	0	0
1128	8.523573	2.968152	3.232748	-0.150833	-0.120364	-0.009883	-0.546003	-0.394649	-0.413589	0.689707	0.410979	-0.419421	0.423658	0	0
1129	8.734056	2.905341	3.250495	-0.126297	-0.137830	-0.005423	-0.546855	-0.394186	-0.413295	0.689703	0.410681	-0.420904	0.422481	0	0
1130	8.784813	2.948091	3.149112	-0.164485	-0.172891	0.049832	-0.547711	-0.390926	-0.413577	0.689482	0.410054	-0.422999	0.421357	0	0
1131	9.148201	2.391587	2.704531	-0.164373	0.002163	0.054753	-0.548291	-0.388398	-0.412731	0.689967	0.408649	-0.423920	0.421003	0	0
1132	9.200972	2.777520	3.340953	-0.196098	0.098591	-0.084016	-0.547424	-0.387852	-0.415291	0.691581	0.407224	-0.423724	0.419930	0	0
1133	8.947205	2.601335	3.181867	-0.109600	0.106996	-0.027707	-0.546425	-0.387150	-0.416723	0.692630	0.406104	-0.423349	0.419664	0	0
1134	8.831214	2.504758	3.093836	-0.119304	0.041738	-0.039957	-0.545996	-0.385548	-0.417868	0.693502	0.405259	-0.423403	0.418987	0	0
1135	8.712735	2.466595	3.130797	-0.072796	0.106724	-0.004843	-0.544860	-0.383522	-0.419308	0.694303	0.404299	-0.422965	0.419031	0	0
1136	8.712723	2.487754	3.029802	-0.090637	0.117773	0.031965	-0.543153	-0.382983	-0.420892	0.695076	0.403028	-0.422660	0.419281	0	0
1137	8.824062	2.398885	3.103592	-0.050625	0.093841	0.037337	-0.543015	-0.381365	-0.421043	0.695554	0.402096	-0.422387	0.419657	0	0
1138	8.761307	2.291725	2.842076	-0.015128	0.142556	0.068049	-0.541441	-0.380834	-0.423614	0.695974	0.401092	-0.421737	0.420574	0	0
1139	8.799994	2.287750	3.019710	-0.022572	0.149873	0.049590	-0.541846	-0.380556	-0.426011	0.696522	0.400069	-0.421004	0.421376	0	0
1140	8.722591	2.310922	2.818301	-0.033529	0.146330	0.046066	-0.539580	-0.378257	-0.427471	0.697121	0.399011	-0.420315	0.422075	0	0
1141	8.693607	2.267872	2.866632	0.017008	0.169521	0.061062	-0.539302	-0.377816	-0.427053	0.697541	0.398133	-0.419322	0.423198	0	0
1142	8.746791	2.296538	2.837370	0.050643	0.163789	0.051506	-0.538581	-0.376820	-0.429189	0.697850	0.397563	-0.418175	0.424356	0	0
1143	8.770929	2.344665	2.839558	0.050921	0.171060	0.081347	-0.537014	-0.375398	-0.431199	0.698050	0.396830	-0.417106	0.425764	0	0
1144	8.727378	2.361497	2.823033	0.118852	0.181414	0.117479	-0.535028	-0.375448	-0.432079	0.697877	0.396382	-0.415805	0.427732	0	0
1145	8.722575	2.325513	2.847140	0.155789	0.172066	0.178121	-0.534461	-0.374433	-0.432658	0.697243	0.395972	-0.414661	0.430250	0	0
1146	8.795074	2.387904	2.827326	0.142900	0.156741	0.185149	-0.535307	-0.372950	-0.433498	0.696572	0.395510	-0.413692	0.432686	0	0
1147	8.751567	2.354493	2.873351	0.155911	0.150305	0.219402	-0.534319	-0.372673	-0.433374	0.695657	0.395020	-0.412856	0.435397	0	0
1148	8.795045	2.416770	2.822494	0.172676	0.159252	0.253673	-0.534037	-0.369446	-0.434523	0.694569	0.394464	-0.412004	0.438434	0	0
1149	8.795054	2.384398	3.086986	0.220737	0.180678	0.311664	-0.536443	-0.368512	-0.434488	0.693102	0.393904	-0.411027	0.442160	0	0
1150	8.935411	2.286791	3.345698	0.302244	0.141929	0.390863	-0.537162	-0.366129	-0.433780	0.690804	0.393745	-0.410250	0.446598	0	0
1151	9.206738	1.791303	3.993263	0.419700	0.019397	0.480682	-0.537470	-0.364623	-0.431379	0.687103	0.394564	-0.410146	0.451652	0	0
1152	9.248555	1.079267	4.123366	0.406360	-0.071267	0.468300	-0.542604	-0.361228	-0.427071	0.683126	0.395736	-0.410649	0.456179	0	0
1153	9.275495	0.765035	3.883002	0.241860	-0.060900	0.404637	-0.547432	-0.361100	-0.424308	0.680100	0.395983	-0.411578	0.459637	0	0
1154	9.038153	1.096657	3.692127	0.101681	-0.036166	0.325370	-0.549435	-0.354857	-0.423595	0.678096	0.395485	-0.412651	0.462056	0	0
1155	8.989427	1.448375	3.721047	0.047357	-0.048416	0.303404	-0.551722	-0.350370	-0.422164	0.676339	0.394758	-0.413977	0.464063	0	0
1156	9.284713	1.226952	3.820048	0.081958	-0.086837	0.327182	-0.553733	-0.347351	-0.419460	0.674181	0.394346	-0.415481	0.466205	0	0
1157	9.289920	0.819871	4.257913	0.039694	-0.066548	0.262004	-0.556012	-0.344930	-0.418161	0.672561	0.393812	-0.416794	0.467821	0	0
1158	9.449755	0.626340	4.119861	-0.030034	-0.070572	0.207394	-0.558279	-0.341056	-0.418847	0.671460	0.393062	-0.418234	0.468747	0	0
1159	9.783590	0.549591	4.273760	-0.034359	-0.104165	0.165293	-0.562542	-0.340499	-0.416237	0.670422	0.392602	-0.419759	0.469255	0	0
1160	10.015823	0.496814	4.377893	-0.022405	-0.155124	0.121502	-0.563127	-0.337672	-0.414968	0.669333	0.392658	-0.421389	0.469302	0	0
1161	9.924116	0.303814	4.272934	-0.022559	-0.184166	0.116225	-0.565408	-0.336424	-0.412958	0.668138	0.392851	-0.423197	0.469216	0	0
1162	9.517772	0.373285	3.609873	-0.038486	-0.147726	0.114403	-0.567823	-0.334890	-0.412077	0.667173	0.392791	-0.424821	0.469172	0	0
1163	9.208049	0.513273	3.590383	-0.087227	-0.042042	0.073808	-0.568265	-0.331332	-0.411237	0.667030	0.392060	-0.425815	0.469086	0	0
1164	9.014297	0.821318	3.033765	-0.034958	-0.031572	0.088921	-0.568964	-0.330740	-0.412359	0.666661	0.391586	-0.426546	0.469342	0	0
1165	8.936927	0.799499	2.981455	0.071269	0.066496	0.134674	-0.568401	-0.328691	-0.412801	0.666071	0.391142	-0.426311	0.470761	0	0
1166	9.024158	0.629017	3.096359	0.112924	0.032564	0.124244	-0.569545	-0.327769	-0.411514	0.665229	0.391200	-0.426055	0.472134	0	0
1167	9.000197	0.391374	3.228961	0.149367	0.021374	0.117261	-0.570123	-0.327006	-0.410236	0.664219	0.391560	-0.425682	0.473591	0	0
1168	8.942196	0.347979	3.200570	0.116636	0.056117	0.091677	-0.570979	-0.325804	-0.409804	0.663612	0.391668	-0.425123	0.474853	0	0
1169	8.956618	0.421166	3.395148	0.041201	0.029509	0.059954	-0.570128	-0.326559	-0.409814	0.663330	0.391512	-0.424983	0.475500	0	0
1170	8.910518	0.581751	3.239078	0.002731	0.016216	0.061677	-0.570417	-0.325370	-0.409532	0.663141	0.391181	-0.425112	0.475922	0	0
1171	8.879141	0.516757	3.232148	-0.012021	0.015420	0.039686	-0.570564	-0.324625	-0.409109	0.663104	0.390824	-0.425238	0.476154	0	0
1172	8.966216	0.507289	3.289221	-0.038767	-0.000709	0.025602	-0.570426	-0.323889	-0.408973	0.663176	0.390451	-0.425535	0.476094	0	0
1173	9.106514	0.492514	3.264166	-0.027026	-0.024412	0.035315	-0.570857	-0.321668	-0.408976	0.663048	0.390202	-0.425981	0.476078	0	0
1174	9.217929	0.342620	3.172113	-0.033677	0.041862	0.033426	-0.570429	-0.322270	-0.409263	0.663244	0.389627	-0.426002	0.476258	0	0
1175	9.280951	0.189318	3.344882	-0.072073	0.075728	-0.012382	-0.569866	-0.322278	-0.408989	0.663944	0.388803	-0.425812	0.476125	0	0
1176	9.307570	0.170334	3.407213	-0.084965	0.092154	-0.042276	-0.569289	-0.321570	-0.410697	0.664912	0.387970	-0.425448	0.475778	0	0
1177	9.218086	0.156543	3.511261	-0.116431	0.068821	-0.068657	-0.568436	-0.321887	-0.411134	0.666020	0.387120	-0.425296	0.475056	0	0
1178	9.024589	0.166230	3.466986	-0.148566	0.085418	-0.112636	-0.565306	-0.321390	-0.413872	0.667537	0.386194	-0.425004	0.473941	0	0
1179	8.860031	0.262461	3.405600	-0.179022	0.067528	-0.132849	-0.564442	-0.321428	-0.415864	0.669181	0.385200	-0.424906	0.472517	0	0
1180	8.739053	0.324291	3.218903	-0.181325	0.022173	-0.147699	-0.564167	-0.321130	-0.415022	0.670714	0.384499	-0.425052	0.470781	0	0
1181	8.821337	0.280445	3.141402	-0.171431	0.005739	-0.152925	-0.562037	-0.320892	-0.416330	0.672152	0.383928	-0.425251	0.469012	0	0
1182	8.845708	0.097315	3.117331	-0.171062	-0.048731	-0.173960	-0.561741	-0.323266	-0.417031	0.673460	0.383735	-0.425719	0.466865	0	0
1183	8.797435	0.005415	3.021589	-0.229943	-0.070051	-0.217973	-0.559631	-0.321681	-0.416507	0.675093	0.383395	-0.426448	0.464112	0	0
1184	8.775660	0.033149	2.786110	-0.288610	-0.072319	-0.253201	-0.559478	-0.322433	-0.417637	0.677105	0.382849	-0.427308	0.460829	0	0
1185	9.218159	0.156967	2.640926	-0.314257	-0.046768	-0.283082	-0.557765	-0.322489	-0.419643	0.679439	0.382099	-0.428010	0.457351	0	0
1186	9.807998	0.400725	3.405774	-0.377969	-0.152452	-0.321646	-0.556914	-0.323098	-0.419795	0.681736	0.381589	-0.429546	0.452897	0	0
1187	9.749478	0.829625	3.937188	-0.452381	-0.251619	-0.340907	-0.556779	-0.322505	-0.419235	0.683944	0.381056	-0.432026	0.447627	0	0
1188	9.516989	1.139960	3.823231	-0.448061	-0.169949	-0.333031	-0.554936	-0.324019	-0.419400	0.686439	0.380175	-0.433924	0.442696	0	0
1189	9.313542	1.455958	3.408526	-0.407498	-0.035957	-0.311965	-0.552665	-0.323491	-0.420852	0.689235	0.378840	-0.434807	0.438609	0	0
1190	9.192442	1.615630	3.527089	-0.360961	-0.046284	-0.289868	-0.551795	-0.325152	-0.422837	0.691707	0.377801	-0.435612	0.434799	0	0
1191	9.303466	1.833112	3.718439	-0.286677	-0.105865	-0.273762	-0.548972	-0.325646	-0.422316	0.693545	0.377422	-0.436576	0.431218	0	0
1192	9.545037	2.112827	3.875126	-0.218465	-0.134552	-0.247160	-0.548971	-0.325207	-0.422601	0.694885	0.377553	-0.437522	0.427975	0	0
1193	9.883343	2.393029	4.156126	-0.141358	-0.181467	-0.224023	-0.547836	-0.328027	-0.422042	0.695613	0.378281	-0.438560	0.425077	0	0
1194	9.757534	2.422713	4.277233	-0.109879	-0.237962	-0.216853	-0.549408	-0.330618	-0.419038	0.695944	0.379467	-0.439865	0.422120	0	0
1195	9.389887	2.460349	3.996188	-0.117126	-0.225180	-0.236190	-0.548150	-0.332095	-0.416791	0.696425	0.380594	-0.441046	0.419068	0	0
1196	8.927924	2.497506	3.593217	-0.130345	-0.212323	-0.209909	-0.549003	-0.333834	-0.415498	0.696902	0.381489	-0.442275	0.416157	0	0
1197	8.531121	2.656302	3.458945	-0.097097	-0.227041	-0.146597	-0.550010	-0.332911	-0.413790	0.696912	0.382361	-0.443715	0.413801	0	0
1198	8.771013	2.294440	2.428474	-0.161729	-0.244659	0.060313	-0.553273	-0.332534	-0.412326	0.696233	0.381966	-0.446323	0.412501	0	0
1199	9.206491	2.082500	3.492946	-0.217055	0.116816	-0.249248	-0.551844	-0.333024	-0.414042	0.698643	0.381043	-0.445465	0.410202	0	0
1200	9.082700	2.534645	3.363653	-0.126515	-0.009101	-0.183817	-0.549296	-0.334404	-0.414078	0.699877	0.381003	-0.445351	0.408254	0	0
1201	9.075608	2.373132	3.320561	-0.133828	-0.038079	-0.166286	-0.547880	-0.333555	-0.414811	0.700931	0.380923	-0.445543	0.406307	0	0
1202	8.925663	2.361390	3.336091	-0.112734	0.021686	-0.107526	-0.545882	-0.336412	-0.416103	0.701934	0.380512	-0.445443	0.405068	0	0
1203	8.654893	2.250634	3.256415	-0.093578	0.057877	-0.048766	-0.545878	-0.334654	-0.417241	0.702782	0.379799	-0.445242	0.404487	0	0
1204	8.722607	2.255543	3.294384	-0.130653	0.099919	-0.048029	-0.545867	-0.334079	-0.418657	0.703957	0.378679	-0.444890	0.403881	0	0
1205	8.732301	2.245340	3.183727	-0.087601	0.083239	-0.016312	-0.543024	-0.334158	-0.420681	0.704762	0.377761	-0.444607	0.403649	0	0
1206	8.800213	2.043686	3.318033	-0.060085	0.099337	-0.024217	-0.542034	-0.333004	-0.421268	0.705568	0.377032	-0.444063	0.403520	0	0
1207	8.877800	1.860162	3.231063	-0.063319	0.133827	-0.023434	-0.541019	-0.332176	-0.424679	0.706533	0.376112	-0.443296	0.403534	0	0
1208	8.843944	1.859945	3.178417	-0.057839	0.131968	-0.023418	-0.540421	-0.333404	-0.428075	0.707470	0.375262	-0.442514	0.403541	0	0
1209	8.955036	2.023553	3.189493	-0.052024	0.170033	-0.010246	-0.537735	-0.334341	-0.427832	0.708496	0.374216	-0.441492	0.403832	0	0
1210	9.027513	2.096313	3.316329	-0.026172	0.197054	0.007350	-0.536720	-0.333512	-0.431243	0.709474	0.373190	-0.440233	0.404439	0	0
1211	9.090302	2.174256	3.512954	-0.030581	0.227043	0.007318	-0.534032	-0.331515	-0.432426	0.710594	0.371986	-0.438782	0.405158	0	0
1212	9.090271	2.194219	3.652384	-0.013413	0.207857	0.012651	-0.531465	-0.331595	-0.435153	0.711545	0.370980	-0.437411	0.405894	0	0
1213	8.959724	2.136499	3.626938	0.002701	0.158737	0.019755	-0.531165	-0.331035	-0.437421	0.712187	0.370233	-0.436352	0.406589	0	0
1214	8.790401	2.169620	3.462256	-0.001168	0.117949	0.030336	-0.530730	-0.329589	-0.439271	0.712623	0.369599	-0.435635	0.407169	0	0
1215	8.727528	2.169058	3.332887	-0.008472	0.084448	0.060199	-0.531981	-0.329003	-0.442079	0.712817	0.368898	-0.435298	0.407827	0	0
1216	8.739715	2.084194	3.217464	-0.043193	0.066575	0.065386	-0.528737	-0.327737	-0.441713	0.713040	0.368020	-0.435247	0.408282	0	0
1217	8.763950	2.047318	3.073062	-0.038751	0.053818	0.056633	-0.528728	-0.329218	-0.442272	0.713225	0.367246	-0.435238	0.408667	0	0
1218	8.805110	2.003921	3.072797	-0.052377	0.059368	0.056583	-0.528722	-0.326581	-0.443979	0.713485	0.366369	-0.435243	0.408993	0	0
1219	8.933235	2.070923	3.028530	-0.045220	0.046591	0.056639	-0.528859	-0.324527	-0.445258	0.713660	0.365580	-0.435312	0.409321	0	0
1220	8.930855	2.023334	3.139181	-0.046976	0.035730	0.077696	-0.529997	-0.324494	-0.444391	0.713711	0.364747	-0.435540	0.409734	0	0
1221	8.892260	1.928964	3.033754	-0.019829	0.010088	0.065485	-0.530422	-0.322574	-0.444958	0.713596	0.364251	-0.435798	0.410100	0	0
1222	8.877547	2.135645	2.956757	-0.010791	-0.037145	0.114765	-0.530432	-0.320798	-0.444400	0.713045	0.363812	-0.436533	0.410667	0	0
1223	9.177607	1.992839	2.892171	0.021382	0.026101	0.179674	-0.531851	-0.317530	-0.444956	0.712378	0.363048	-0.436923	0.412083	0	0
1224	9.308503	1.640066	3.632007	-0.014077	-0.038940	0.160266	-0.533962	-0.315734	-0.446625	0.711641	0.362392	-0.437848	0.412950	0	0
1225	9.144338	1.346094	3.534873	-0.053850	-0.103957	0.140871	-0.536105	-0.314486	-0.444334	0.710835	0.361797	-0.439331	0.413286	0	0
1226	8.900090	1.344456	3.139959	-0.087525	-0.109120	0.140797	-0.537823	-0.310750	-0.443051	0.710130	0.360993	-0.440985	0.413438	0	0
1227	9.081654	1.180328	3.109916	-0.122762	-0.181455	0.140772	-0.538973	-0.307470	-0.441916	0.709225	0.360227	-0.443299	0.413187	0	0
1228	9.289856	0.966610	3.279269	-0.127077	-0.219576	0.095128	-0.541386	-0.305351	-0.441462	0.708356	0.359795	-0.445731	0.412435	0	0
1229	9.277876	0.826196	3.599235	-0.131285	-0.264908	0.077583	-0.545519	-0.303019	-0.438154	0.707359	0.359587	-0.448438	0.411391	0	0
1230	9.023810	0.928091	3.680348	-0.143777	-0.270244	0.012636	-0.548924	-0.299847	-0.437688	0.706651	0.359609	-0.450993	0.409793	0	0
1231	8.878542	1.102601	3.392759	-0.109875	-0.245113	0.000445	-0.549659	-0.299503	-0.434428	0.705972	0.359810	-0.453187	0.408366	0	0
1232	8.965698	1.045449	3.065192	-0.071034	-0.205532	0.005747	-0.551657	-0.297381	-0.432850	0.705312	0.360108	-0.454955	0.407275	0	0
1233	9.265873	0.752945	3.392618	0.003910	-0.198912	0.007602	-0.553227	-0.296888	-0.431131	0.704396	0.360885	-0.456380	0.406578	0	0
1234	9.541721	0.631964	3.352233	0.029082	-0.257230	0.016493	-0.555358	-0.298153	-0.429254	0.703089	0.362046	-0.458139	0.405828	0	0
1235	9.802827	0.726270	3.508929	0.025253	-0.293499	0.048152	-0.558214	-0.298352	-0.425674	0.701490	0.363166	-0.460284	0.405168	0	0
1236	9.957733	0.583335	3.854123	0.068787	-0.335595	0.064068	-0.560221	-0.297247	-0.422678	0.699473	0.364699	-0.462597	0.404644	0	0
1237	9.759427	0.602823	3.365092	-0.005965	-0.314128	0.034034	-0.563941	-0.296819	-0.417250	0.697936	0.365740	-0.464951	0.403659	0	0
1238	9.628613	0.823710	3.207188	-0.002211	-0.231600	-0.034458	-0.565658	-0.296318	-0.414964	0.697045	0.366808	-0.466455	0.402492	0	0
1239	9.478554	0.934316	3.136067	0.017856	-0.204537	-0.062502	-0.567655	-0.299486	-0.411526	0.696311	0.368016	-0.467590	0.401342	0	0
1240	9.372146	0.938294	2.939694	0.043877	-0.143958	-0.078313	-0.566826	-0.298597	-0.409565	0.695830	0.369254	-0.468133	0.400404	0	0
1241	9.207637	0.995422	2.762936	0.026173	-0.083003	-0.080176	-0.569512	-0.299718	-0.409093	0.695701	0.370113	-0.468320	0.399615	0	0
1242	9.238875	1.184061	2.940468	-0.006392	-0.031905	-0.079398	-0.568674	-0.300310	-0.407691	0.695932	0.370558	-0.468279	0.398848	0	0
1243	9.260536	1.285484	3.007545	-0.032011	-0.006293	-0.104917	-0.568681	-0.299419	-0.407129	0.696476	0.370820	-0.468072	0.397898	0	0
1244	9.248510	1.213555	3.062989	0.006562	0.033312	-0.120691	-0.567801	-0.303591	-0.409387	0.697127	0.371287	-0.467372	0.397144	0	0
1245	9.178546	1.031039	3.133372	0.017434	0.027777	-0.134749	-0.566107	-0.303036	-0.409417	0.697763	0.371896	-0.466618	0.396343	0	0
1246	9.149572	0.987358	3.056684	-0.001038	-0.019253	-0.117192	-0.566388	-0.306558	-0.408267	0.698181	0.372501	-0.466325	0.395382	0	0
1247	9.105947	1.092433	2.874195	-0.070617	-0.038650	-0.122569	-0.565244	-0.307627	-0.409552	0.698784	0.372698	-0.466427	0.394008	0	0
1248	9.161351	1.309562	2.979399	-0.147621	-0.056162	-0.126186	-0.565247	-0.306595	-0.409557	0.699609	0.372465	-0.466935	0.392160	0	0
1249	9.110578	1.281329	3.095197	-0.146912	-0.069772	-0.134954	-0.565252	-0.306000	-0.409135	0.700395	0.372306	-0.467505	0.390224	0	0
1250	8.999456	1.151124	3.023988	-0.094260	-0.045680	-0.096282	-0.564672	-0.306031	-0.410982	0.700947	0.372262	-0.467839	0.388871	0	0
1251	9.033362	1.112213	2.956453	-0.048184	-0.024276	-0.069880	-0.565105	-0.306158	-0.409844	0.701321	0.372310	-0.467945	0.388022	0	0
1252	9.081704	1.141153	2.980119	-0.024371	-0.051678	-0.027657	-0.563960	-0.308551	-0.410700	0.701317	0.372459	-0.468304	0.387454	0	0
1253	9.038186	1.147009	2.696732	-0.022970	-0.038979	0.008316	-0.565952	-0.305554	-0.410115	0.701225	0.372374	-0.468706	0.387217	0	0
1254	9.042954	1.221320	2.634126	-0.032625	-0.024365	0.042519	-0.563404	-0.306934	-0.410151	0.701107	0.372029	-0.469166	0.387204	0	0
1255	9.035678	1.245236	2.600501	-0.037708	-0.002533	0.067934	-0.565666	-0.305712	-0.410543	0.701008	0.371420	-0.469592	0.387451	0	0
1256	9.067213	1.149082	2.638816	-0.016601	-0.002706	0.077613	-0.565101	-0.305428	-0.410553	0.700796	0.370939	-0.469968	0.387840	0	0
1257	9.171349	1.018678	2.590077	0.012749	-0.002962	0.086431	-0.565384	-0.302189	-0.411693	0.700435	0.370597	-0.470269	0.388452	0	0
1258	9.072311	0.893513	2.566860	0.000772	-0.011939	0.072339	-0.567103	-0.301832	-0.409123	0.700134	0.370298	-0.470623	0.388851	0	0
1259	8.956306	0.820465	2.370620	-0.017180	0.019057	0.063462	-0.567944	-0.300060	-0.410530	0.700076	0.369769	-0.470802	0.389243	0	0
1260	9.014378	0.809899	2.201908	-0.018661	0.058977	0.057267	-0.567092	-0.299788	-0.411110	0.700239	0.369128	-0.470678	0.389707	0	0
1261	9.082132	0.771618	2.268763	-0.018966	0.071655	0.007221	-0.567650	-0.300668	-0.411662	0.700652	0.368646	-0.470290	0.389890	0	0
1262	9.140162	0.790670	2.244281	-0.033987	0.042723	-0.012076	-0.565092	-0.300591	-0.413400	0.701064	0.368288	-0.470083	0.389736	0	0
1263	9.565678	0.942500	2.397324	-0.071258	0.013936	-0.054201	-0.565365	-0.298541	-0.415383	0.701636	0.367953	-0.470078	0.389030	0	0
1264	9.816925	1.206209	2.724653	-0.119034	-0.125460	-0.136556	-0.565662	-0.299104	-0.413397	0.702053	0.368236	-0.470923	0.386983	0	0
1265	9.797215	1.553845	2.907236	-0.110985	-0.187227	-0.174986	-0.564812	-0.299711	-0.413409	0.702286	0.368969	-0.472036	0.384498	0	0
1266	9.768085	1.666605	2.820805	-0.081239	-0.136644	-0.159155	-0.565251	-0.301741	-0.410849	0.702590	0.369664	-0.472724	0.382425	0	0
1267	9.531121	1.592979	2.952425	-0.037052	-0.125163	-0.128380	-0.565545	-0.302308	-0.409288	0.702657	0.370453	-0.473284	0.380842	0	0
1268	9.219149	1.578028	2.762377	-0.006943	-0.064570	-0.094172	-0.565824	-0.304071	-0.409134	0.702773	0.371086	-0.473419	0.379841	0	0
1269	9.221582	1.543051	2.988386	0.067805	-0.108710	-0.053583	-0.567523	-0.305796	-0.408110	0.702242	0.372194	-0.473741	0.379338	0	0
1270	9.337399	1.801722	3.232561	0.077721	-0.188645	-0.069188	-0.567684	-0.306649	-0.405419	0.701359	0.373772	-0.474516	0.378450	0	0
1271	9.535359	2.158445	3.370270	0.071572	-0.253019	-0.053229	-0.568566	-0.307470	-0.401021	0.700123	0.375448	-0.475831	0.377427	0	0
1272	9.641568	2.379222	3.258719	0.066467	-0.219402	-0.032162	-0.568868	-0.308321	-0.398328	0.698988	0.376883	-0.476998	0.376626	0	0
1273	9.738203	2.496635	3.176173	0.033840	-0.211873	-0.005888	-0.571859	-0.308231	-0.395595	0.697906	0.377911	-0.478339	0.375903	0	0
1274	9.767284	2.445646	3.099067	0.031890	-0.228203	-0.009392	-0.574703	-0.310208	-0.392714	0.696766	0.379025	-0.479778	0.375060	0	0
1275	9.796286	2.474129	3.026705	0.020678	-0.226319	-0.043636	-0.576983	-0.309550	-0.390701	0.695800	0.380194	-0.481119	0.373952	0	0
1276	9.564095	2.479023	2.975504	-0.015911	-0.218745	-0.065678	-0.576296	-0.309539	-0.388310	0.695091	0.381206	-0.482454	0.372517	0	0
1277	9.276330	2.444678	2.766062	-0.031699	-0.158703	-0.064052	-0.577996	-0.310382	-0.387572	0.694721	0.381854	-0.483436	0.371268	0	0
1278	9.167587	2.362183	2.608244	-0.056280	-0.060494	-0.060749	-0.578289	-0.310215	-0.386297	0.694908	0.381971	-0.483837	0.370275	0	0
1279	9.114535	2.244275	2.127880	-0.053043	0.015712	0.005833	-0.577719	-0.310821	-0.386727	0.695202	0.381486	-0.483952	0.370072	0	0
1280	9.257280	2.146075	2.747210	-0.134432	0.172451	-0.049006	-0.576293	-0.308809	-0.389020	0.696769	0.380139	-0.483066	0.369669	0	0
1281	9.189571	2.163641	2.391864	-0.108717	0.132324	0.000260	-0.576407	-0.307812	-0.392555	0.697857	0.378862	-0.482551	0.369600	0	0
1282	9.143704	2.049725	2.704842	-0.095380	0.163105	0.039704	-0.574994	-0.306224	-0.393150	0.698897	0.377390	-0.481919	0.369965	0	0
1283	9.225948	2.049032	2.591243	-0.102946	0.110529	0.059943	-0.573838	-0.305398	-0.396563	0.699633	0.375944	-0.481757	0.370256	0	0
1284	9.254875	2.136255	2.708768	-0.133267	0.107149	0.049365	-0.573532	-0.303818	-0.399966	0.700507	0.374364	-0.481691	0.370291	0	0
1285	9.148464	2.131343	2.659060	-0.130383	0.110769	0.059894	-0.571548	-0.301808	-0.401420	0.701344	0.372724	-0.481624	0.370447	0	0
1286	9.201737	2.059535	2.757303	-0.144117	0.108155	0.057213	-0.572939	-0.300485	-0.404512	0.702229	0.371025	-0.481617	0.370486	0	0
1287	9.160623	2.064023	2.680665	-0.124428	0.087109	0.028330	-0.573781	-0.298565	-0.405919	0.703043	0.369664	-0.481574	0.370358	0	0
1288	9.150983	2.030272	2.668741	-0.154791	0.069202	0.015109	-0.571509	-0.295539	-0.408372	0.703932	0.368234	-0.481721	0.369903	0	0
1289	9.100195	2.039213	2.517638	-0.165522	0.103764	0.000124	-0.571200	-0.295432	-0.411627	0.705078	0.366658	-0.481605	0.369436	0	0
1290	9.148566	2.039263	2.541327	-0.105251	0.101454	0.007292	-0.569914	-0.292978	-0.414202	0.705966	0.365492	-0.481312	0.369280	0	0
1291	9.114693	2.053637	2.517521	-0.108915	0.099672	0.007289	-0.568916	-0.291392	-0.415779	0.706855	0.364295	-0.481038	0.369118	0	0
1292	9.071099	2.111482	2.517792	-0.103644	0.088741	-0.003202	-0.567624	-0.289975	-0.418774	0.707711	0.363236	-0.480789	0.368846	0	0
1293	8.979071	2.231996	2.518366	-0.122223	0.060776	-0.006693	-0.566781	-0.287342	-0.419223	0.708510	0.362156	-0.480787	0.368376	0	0
1294	8.819467	2.212609	2.447421	-0.100493	0.030667	-0.002223	-0.567776	-0.287020	-0.418643	0.709069	0.361328	-0.480938	0.367916	0	0
1295	8.790496	2.175569	2.255324	-0.107434	0.034360	0.028464	-0.568885	-0.286142	-0.421454	0.709555	0.360282	-0.481194	0.367668	0	0
1296	8.940422	2.211095	2.182072	-0.048976	0.030236	0.039156	-0.568322	-0.284975	-0.421610	0.709775	0.359619	-0.481310	0.367742	0	0
1297	9.027525	2.172821	2.255999	-0.008483	0.029916	0.081367	-0.567610	-0.283674	-0.422757	0.709688	0.359039	-0.481424	0.368328	0	0
1298	9.182464	2.014433	2.401654	0.055458	-0.010530	0.127167	-0.568734	-0.281897	-0.424301	0.709014	0.358839	-0.481762	0.369377	0	0
1299	9.383365	1.830501	2.746546	0.107823	-0.069049	0.122055	-0.570866	-0.282278	-0.422569	0.707880	0.359254	-0.482294	0.370453	0	0
1300	9.158652	1.616153	2.666619	0.138346	-0.166373	0.143255	-0.573006	-0.278684	-0.421560	0.706093	0.360137	-0.483484	0.371452	0	0
1301	9.178241	1.393576	2.457488	0.151461	-0.151074	0.146726	-0.574021	-0.278337	-0.418578	0.704307	0.361042	-0.484518	0.372615	0	0
1302	9.459065	1.133011	2.429202	0.155044	-0.191971	0.167793	-0.578572	-0.276739	-0.415684	0.702233	0.362016	-0.485907	0.373773	0	0
1303	9.517442	0.789460	2.590140	0.092518	-0.278574	0.188729	-0.581986	-0.276347	-0.413087	0.699872	0.362773	-0.488202	0.374478	0	0
1304	9.430527	0.642209	2.487513	0.054987	-0.290071	0.173698	-0.584853	-0.272565	-0.409665	0.697647	0.363375	-0.490665	0.374827	0	0
1305	9.483811	0.556138	2.621831	0.072498	-0.282950	0.186871	-0.587859	-0.269957	-0.405953	0.695327	0.364006	-0.493047	0.375398	0	0
1306	9.730613	0.454703	2.629727	0.135275	-0.299836	0.176495	-0.592000	-0.268791	-0.401228	0.692732	0.365185	-0.495272	0.376122	0	0
1307	9.972665	0.257411	2.724289	0.139614	-0.338010	0.183531	-0.595997	-0.267484	-0.396929	0.689889	0.366493	-0.497759	0.376792	0	0
1308	10.030899	0.092290	2.461936	0.052110	-0.330066	0.170992	-0.600986	-0.264978	-0.392761	0.687447	0.367229	-0.500471	0.376945	0	0
1309	10.098660	0.067253	2.290761	-0.022460	-0.269598	0.133878	-0.604700	-0.262502	-0.388896	0.685709	0.367399	-0.502904	0.376707	0	0
1310	9.941488	0.033441	2.224618	-0.058651	-0.220295	0.114409	-0.607133	-0.261826	-0.385468	0.684423	0.367240	-0.505060	0.376316	0	0
1311	9.876049	0.179816	2.109574	-0.086000	-0.151129	0.049353	-0.609563	-0.258068	-0.383466	0.683824	0.366948	-0.506606	0.375612	0	0
1312	9.875950	0.274001	2.167199	-0.085903	-0.125718	0.042322	-0.609582	-0.256575	-0.381777	0.683382	0.366608	-0.507948	0.374934	0	0
1313	9.634027	0.336762	2.130448	-0.080470	-0.111225	0.021264	-0.612548	-0.255342	-0.382440	0.683066	0.366344	-0.509095	0.374212	0	0
1314	9.590446	0.393904	1.991274	-0.099875	-0.044818	0.031678	-0.612698	-0.253712	-0.382021	0.683125	0.365658	-0.509897	0.373685	0	0
1315	9.721069	0.374620	2.023995	-0.084916	-0.002304	0.031658	-0.612424	-0.252384	-0.381466	0.683338	0.364900	-0.510354	0.373411	0	0
1316	9.725913	0.362842	2.076862	-0.110673	0.010596	-0.005282	-0.612842	-0.251354	-0.382594	0.683854	0.364123	-0.510680	0.372778	0	0
1317	9.663048	0.339175	2.139851	-0.143266	0.059867	-0.024739	-0.612556	-0.250483	-0.383309	0.684806	0.363019	-0.510723	0.372047	0	0
1318	9.692139	0.260363	2.274340	-0.164958	0.099966	-0.040661	-0.611410	-0.249644	-0.385450	0.686104	0.361716	-0.510509	0.371219	0	0
1319	9.617205	0.217114	2.270114	-0.188818	0.096532	-0.056523	-0.611678	-0.249069	-0.387427	0.687520	0.360322	-0.510351	0.370169	0	0
1320	9.571278	0.197449	2.176700	-0.188528	0.111055	-0.041627	-0.611092	-0.248372	-0.390124	0.688956	0.358818	-0.510139	0.369251	0	0
1321	9.655874	0.254971	2.149589	-0.186601	0.125550	-0.040746	-0.610086	-0.246357	-0.392975	0.690447	0.357245	-0.509827	0.368423	0	0
1322	9.663080	0.294136	2.279333	-0.187577	0.129193	-0.045133	-0.608657	-0.245817	-0.394979	0.691978	0.355695	-0.509468	0.367547	0	0
1323	9.614653	0.347282	2.301281	-0.219456	0.133097	-0.037305	-0.607079	-0.244410	-0.398402	0.693602	0.353844	-0.509230	0.366599	0	0
1324	9.682385	0.319322	2.505169	-0.207024	0.123911	-0.063600	-0.605792	-0.244015	-0.400403	0.695234	0.352268	-0.508908	0.365472	0	0
1325	9.590620	0.172842	2.554044	-0.206409	0.111194	-0.095215	-0.605776	-0.243593	-0.402383	0.696903	0.350876	-0.508564	0.364108	0	0
1326	9.421375	0.112905	2.555329	-0.196308	0.109315	-0.091699	-0.602510	-0.242652	-0.404701	0.698516	0.349567	-0.508198	0.362784	0	0
1327	9.276247	0.136372	2.392882	-0.173236	0.110960	-0.068825	-0.601238	-0.240620	-0.405437	0.699964	0.348266	-0.507823	0.361769	0	0
1328	9.191599	0.140779	2.287711	-0.129904	0.123330	-0.033635	-0.599091	-0.239082	-0.409294	0.701200	0.347072	-0.507316	0.361235	0	0
1329	9.193994	0.173947	2.181880	-0.122500	0.125083	-0.024833	-0.598212	-0.239727	-0.412838	0.702378	0.345848	-0.506808	0.360833	0	0
1330	9.285835	0.241173	2.171537	-0.113454	0.128626	-0.033571	-0.597071	-0.240644	-0.413700	0.703578	0.344748	-0.506201	0.360399	0	0
1331	9.356049	0.159734	2.274473	-0.113894	0.117714	-0.076578	-0.596509	-0.238595	-0.414142	0.704870	0.343869	-0.505534	0.359650	0	0
1332	9.411803	0.020778	2.425646	-0.113852	0.117712	-0.073982	-0.593797	-0.239566	-0.417008	0.706157	0.343008	-0.504863	0.358889	0	0
1333	9.261906	-0.032280	2.364274	-0.077204	0.115614	-0.062501	-0.591672	-0.239027	-0.417752	0.707257	0.342320	-0.504125	0.358417	0	0
1334	9.276340	0.053836	2.258312	-0.093587	0.130259	-0.070432	-0.591514	-0.240226	-0.419304	0.708520	0.341538	-0.503301	0.357825	0	0
1335	9.271370	0.179508	2.352011	-0.095477	0.128473	-0.065140	-0.590085	-0.239394	-0.421591	0.709752	0.340684	-0.502527	0.357285	0	0
1336	9.256882	0.160015	2.301644	-0.092034	0.139313	-0.105517	-0.587109	-0.238877	-0.422773	0.711177	0.340054	-0.501511	0.356479	0	0
1337	9.232889	-0.030387	2.253889	-0.100786	0.162975	-0.098596	-0.585669	-0.239969	-0.425617	0.712713	0.339203	-0.500394	0.355791	0	0
1338	9.281422	-0.182594	2.162298	-0.062158	0.189863	-0.103839	-0.582539	-0.241234	-0.427641	0.714276	0.338595	-0.498913	0.355316	0	0
1339	9.392622	-0.120479	2.098925	-0.085646	0.222709	-0.105672	-0.579251	-0.241936	-0.431931	0.716075	0.337669	-0.497289	0.354853	0	0
1340	9.658480	0.044535	2.433441	-0.159739	0.143445	-0.126764	-0.577542	-0.242135	-0.433512	0.717810	0.336637	-0.496403	0.353567	0	0
1341	9.626971	0.098312	2.585094	-0.197281	0.043942	-0.139002	-0.573565	-0.244151	-0.435123	0.719204	0.335704	-0.496339	0.351704	0	0
1342	9.716311	0.238362	2.692518	-0.212031	0.056759	-0.156568	-0.572989	-0.245645	-0.435832	0.720780	0.334746	-0.496153	0.349648	0	0
1343	9.759519	0.556722	2.816963	-0.234862	0.013382	-0.198610	-0.569594	-0.245131	-0.436455	0.722346	0.333938	-0.496235	0.347062	0	0
1344	9.764035	0.874728	2.859947	-0.270159	0.003682	-0.241602	-0.569438	-0.246622	-0.437723	0.724134	0.333162	-0.496340	0.343919	0	0
1345	9.611341	1.176939	3.067581	-0.282112	-0.058809	-0.273075	-0.567038	-0.246373	-0.437481	0.725737	0.332621	-0.496847	0.340311	0	0
1346	9.492608	1.416729	2.842255	-0.256398	-0.048115	-0.259803	-0.565750	-0.247596	-0.439051	0.727264	0.332203	-0.497205	0.336922	0	0
1347	9.608420	1.689262	2.971015	-0.183102	-0.055941	-0.194609	-0.565329	-0.248776	-0.438205	0.728268	0.331974	-0.497605	0.334377	0	0
1348	9.511479	1.868534	3.163916	-0.157057	-0.102400	-0.180408	-0.563489	-0.250581	-0.437945	0.728914	0.332060	-0.498278	0.331873	0	0
1349	9.356529	2.013944	3.309184	-0.135929	-0.110692	-0.142584	-0.563496	-0.250865	-0.436954	0.729307	0.332095	-0.499085	0.329755	0	0
1350	9.227739	2.606994	3.429853	-0.065202	-0.113852	0.067466	-0.561790	-0.251207	-0.438111	0.728765	0.331649	-0.500357	0.329475	0	0
1351	9.143536	2.222837	2.659022	-0.255754	0.019112	-0.212305	-0.563519	-0.251130	-0.434127	0.730427	0.330733	-0.500376	0.326674	0	0
1352	8.913269	2.691926	2.994511	0.104767	0.067185	0.108026	-0.562229	-0.251472	-0.436125	0.730095	0.330729	-0.499902	0.328141	0	0
1353	9.157586	2.671453	2.824446	0.077102	0.083789	0.275558	-0.562377	-0.250580	-0.435702	0.729375	0.329592	-0.499967	0.330777	0	0
1354	9.607624	2.477096	3.083378	0.127389	0.070587	0.190533	-0.562670	-0.248798	-0.435140	0.728709	0.329325	-0.499661	0.332967	0	0
1355	9.651346	2.314259	2.792279	0.154126	-0.036732	0.204744	-0.563240	-0.249074	-0.434423	0.727358	0.329503	-0.500107	0.335068	0	0
1356	9.443461	2.169358	3.120892	0.272056	0.074869	0.220626	-0.563819	-0.249046	-0.432859	0.726126	0.330116	-0.499379	0.338210	0	0
1357	9.473042	1.617541	3.032169	0.436894	0.280458	0.366291	-0.563681	-0.247575	-0.433009	0.724856	0.330462	-0.497082	0.343930	0	0
1358	9.347119	1.735473	3.465755	0.250878	0.410788	0.161224	-0.561398	-0.247648	-0.435590	0.725539	0.330053	-0.493772	0.347631	0	0
1359	9.027679	1.950527	3.051981	0.365530	0.289214	0.240687	-0.560240	-0.249616	-0.438144	0.724941	0.330464	-0.491208	0.352091	0	0
1360	9.042234	1.893574	3.220217	0.425846	0.356809	0.292502	-0.557975	-0.250108	-0.438461	0.724277	0.330842	-0.488084	0.357408	0	0
1361	9.119614	1.899002	3.363902	0.509107	0.243620	0.331461	-0.555829	-0.250331	-0.441462	0.722611	0.331993	-0.485602	0.363050	0	0
1362	8.989031	1.897838	3.095582	0.537200	0.212534	0.328059	-0.556965	-0.252653	-0.440021	0.720688	0.333492	-0.483200	0.368659	0	0
1363	9.076214	1.773268	3.244109	0.586334	0.183091	0.338714	-0.556127	-0.252363	-0.438906	0.718382	0.335358	-0.480851	0.374493	0	0
1364	9.100453	1.724766	3.181462	0.578603	0.184933	0.279009	-0.556410	-0.255296	-0.437758	0.716306	0.337463	-0.478287	0.379824	0	0
1365	9.052114	1.704777	3.023152	0.644472	0.189836	0.284423	-0.556697	-0.257048	-0.436615	0.713972	0.339950	-0.475440	0.385531	0	0
1366	8.948032	1.795800	2.901222	0.580985	0.270204	0.249087	-0.555136	-0.260173	-0.436203	0.712342	0.341854	-0.472113	0.390914	0	0
1367	8.993942	1.825459	3.066755	0.645632	0.300565	0.317656	-0.553735	-0.260774	-0.434528	0.710324	0.343732	-0.468533	0.397196	0	0
1368	8.902140	1.733333	2.913629	0.642613	0.337806	0.343027	-0.552584	-0.263615	-0.435948	0.708352	0.345326	-0.464752	0.403725	0	0
1369	9.003753	1.706481	2.869632	0.704397	0.336413	0.419521	-0.552285	-0.267903	-0.436358	0.705796	0.346959	-0.460969	0.411071	0	0
1370	8.965255	1.515724	2.747453	0.650714	0.358614	0.400011	-0.552564	-0.267902	-0.436777	0.703561	0.348211	-0.457142	0.418057	0	0
1371	9.051941	1.864475	3.181702	0.697474	0.392754	0.428241	-0.549733	-0.268406	-0.437104	0.701145	0.349471	-0.452949	0.425563	0	0
1372	9.149176	1.405056	2.815922	0.698898	0.436240	0.403513	-0.548307	-0.270802	-0.437824	0.698973	0.350662	-0.448315	0.432998	0	0
1373	9.004041	1.406218	3.004512	0.710120	0.289154	0.373884	-0.548299	-0.273162	-0.437814	0.696171	0.352654	-0.444528	0.439746	0	0
1374	9.139607	1.212808	3.837949	0.824376	0.070528	0.533214	-0.548321	-0.274163	-0.434842	0.691242	0.355684	-0.442280	0.447283	0	0
1375	8.791705	0.855543	3.549870	0.752631	0.189093	0.526650	-0.551464	-0.274057	-0.430835	0.687053	0.357664	-0.439474	0.454859	0	0
1376	9.067364	0.917923	3.586273	0.836145	0.055937	0.620067	-0.552193	-0.274749	-0.427852	0.681494	0.360399	-0.437490	0.462904	0	0
1377	8.874052	0.708167	3.948491	0.590539	0.111441	0.438565	-0.555602	-0.274658	-0.425819	0.677844	0.361948	-0.435578	0.468820	0	0
1378	8.990184	0.699073	3.611057	0.596307	-0.080110	0.442346	-0.557046	-0.274442	-0.422122	0.673289	0.364418	-0.434924	0.474048	0	0
1379	9.152383	0.544993	3.658082	0.560262	-0.021764	0.431620	-0.561042	-0.273872	-0.417679	0.669131	0.366376	-0.433990	0.479255	0	0
1380	9.464622	0.279112	4.016654	0.558591	-0.094379	0.415849	-0.563335	-0.273784	-0.413827	0.664710	0.368742	-0.433467	0.484041	0	0
1381	9.542468	-0.141733	3.655792	0.440306	-0.147922	0.368152	-0.566474	-0.273389	-0.410387	0.660693	0.370750	-0.433681	0.487800	0	0
1382	9.460310	-0.200411	3.454484	0.335792	-0.092682	0.241451	-0.569476	-0.273432	-0.406240	0.657908	0.372361	-0.433557	0.490441	0	0
1383	9.455283	-0.007922	3.430322	0.305646	-0.015330	0.167613	-0.568631	-0.274622	-0.405542	0.655919	0.373685	-0.432794	0.492767	0	0
1384	9.576273	-0.072717	3.506426	0.319687	0.041704	0.150008	-0.569628	-0.275767	-0.404108	0.654208	0.374916	-0.431512	0.495225	0	0
1385	9.552258	-0.248201	3.552425	0.324664	0.034373	0.086800	-0.571060	-0.276889	-0.401395	0.652746	0.376459	-0.430017	0.497279	0	0
1386	9.402268	-0.223332	3.666500	0.263811	0.042118	0.007663	-0.570781	-0.278948	-0.400260	0.651940	0.377928	-0.428467	0.498559	0	0
1387	9.242462	-0.031414	3.484789	0.249274	0.082166	-0.023091	-0.568937	-0.281492	-0.400138	0.651504	0.379206	-0.426615	0.499745	0	0
1388	9.135923	0.089000	3.461427	0.236706	0.133997	-0.046854	-0.568346	-0.286237	-0.401399	0.651456	0.380268	-0.424389	0.500895	0	0
1389	9.082657	0.139977	3.529093	0.231553	0.209353	-0.082057	-0.565789	-0.288951	-0.401994	0.651912	0.381038	-0.421567	0.502097	0	0
1390	8.990635	0.235171	3.760494	0.247783	0.220125	-0.104833	-0.565917	-0.291316	-0.402688	0.652465	0.381978	-0.418495	0.503234	0	0
1391	8.864829	0.278306	3.684443	0.221710	0.182226	-0.129409	-0.560820	-0.295546	-0.402330	0.653070	0.383009	-0.415709	0.503973	0	0
1392	8.835726	0.355511	3.708635	0.213949	0.126039	-0.120561	-0.557980	-0.297678	-0.403215	0.653427	0.384261	-0.413354	0.504495	0	0
1393	8.976110	0.256327	3.654797	0.182133	0.224291	-0.103233	-0.556556	-0.301982	-0.402937	0.654214	0.384706	-0.410587	0.505395	0	0
1394	9.024413	0.305667	3.904444	0.103086	0.221296	-0.154307	-0.552687	-0.306094	-0.407787	0.655550	0.384884	-0.408032	0.505598	0	0
1395	8.898567	0.391980	3.797103	0.081414	0.226940	-0.131530	-0.550414	-0.308507	-0.408379	0.656868	0.384764	-0.405640	0.505903	0	0
1396	8.784861	0.412028	3.920533	0.045588	0.180080	-0.105230	-0.548008	-0.308707	-0.408700	0.658000	0.384569	-0.403830	0.506028	0	0
1397	8.729309	0.332783	3.945046	0.000199	0.091531	-0.097349	-0.545315	-0.311417	-0.408732	0.658903	0.384457	-0.402868	0.505705	0	0
1398	8.608503	0.200912	4.018163	-0.043884	0.062862	-0.107109	-0.545288	-0.313215	-0.411268	0.659913	0.384271	-0.402272	0.505003	0	0
1399	8.618260	0.121219	3.972476	-0.102861	0.027024	-0.144080	-0.542735	-0.313131	-0.412441	0.661186	0.383989	-0.402075	0.503707	0	0
1400	8.777937	0.095645	3.721290	-0.148986	0.005569	-0.189790	-0.540890	-0.314795	-0.412746	0.662781	0.383728	-0.402068	0.501813	0	0
1401	8.860269	-0.005400	3.759239	-0.196886	-0.008589	-0.232032	-0.538754	-0.315005	-0.414617	0.664705	0.383351	-0.402237	0.499415	0	0
1402	8.947275	0.073094	3.595051	-0.237039	0.020749	-0.261976	-0.538314	-0.317680	-0.415602	0.667047	0.382712	-0.402285	0.496736	0	0
1403	9.005306	0.089812	3.584997	-0.262433	0.006449	-0.225155	-0.535757	-0.318629	-0.416770	0.669232	0.381786	-0.402700	0.494167	0	0
1404	9.121367	0.109761	3.754833	-0.280532	0.042887	-0.235771	-0.534317	-0.319427	-0.419757	0.671681	0.380632	-0.402905	0.491559	0	0
1405	8.947181	0.157928	3.707982	-0.304821	0.043072	-0.305149	-0.530908	-0.320400	-0.421505	0.674548	0.379550	-0.402969	0.488408	0	0
1406	9.106610	0.380306	3.451787	-0.277254	0.122651	-0.360404	-0.526217	-0.320236	-0.424832	0.677892	0.378518	-0.402132	0.485259	0	0
1407	9.406306	0.576047	3.682649	-0.301737	0.037548	-0.337481	-0.525483	-0.322784	-0.427235	0.680853	0.377595	-0.402082	0.481862	0	0
1408	9.546541	0.605711	3.876343	-0.334361	-0.043853	-0.323405	-0.522207	-0.325820	-0.429112	0.683534	0.376814	-0.402774	0.478084	0	0
1409	9.415648	0.883329	3.987668	-0.322989	-0.065702	-0.340837	-0.520073	-0.328233	-0.429985	0.686145	0.376240	-0.403502	0.474168	0	0
1410	9.424900	1.313876	3.910314	-0.319100	-0.054815	-0.298609	-0.517362	-0.330377	-0.432280	0.688577	0.375500	-0.404272	0.470559	0	0
1411	9.308634	1.473649	4.050479	-0.293340	-0.054981	-0.259902	-0.515528	-0.328648	-0.432600	0.690709	0.374738	-0.405075	0.467340	0	0
1412	9.071407	1.680661	3.975108	-0.334447	-0.058240	-0.252930	-0.514105	-0.330306	-0.433182	0.692946	0.373709	-0.406096	0.463954	0	0
1413	8.930816	1.993764	3.959050	-0.324497	-0.047409	-0.258110	-0.512391	-0.330070	-0.435472	0.695193	0.372678	-0.406985	0.460631	0	0
1414	8.802508	2.123368	3.842074	-0.298510	-0.022187	-0.229968	-0.512372	-0.332445	-0.436875	0.697312	0.371626	-0.407662	0.457670	0	0
1415	8.766019	2.337425	3.789273	-0.264298	-0.073273	-0.222746	-0.510660	-0.332499	-0.438739	0.699046	0.370979	-0.408574	0.454727	0	0
1416	8.727108	2.549443	3.808619	-0.248454	-0.133279	-0.217313	-0.509659	-0.333563	-0.439740	0.700450	0.370721	-0.409834	0.451633	0	0
1417	8.741519	2.657324	3.721873	-0.222743	-0.133482	-0.194405	-0.510799	-0.331471	-0.439448	0.701638	0.370516	-0.411072	0.448822	0	0
1418	8.877140	2.483561	3.677747	-0.154656	-0.099572	-0.175019	-0.509525	-0.334439	-0.438608	0.702628	0.370583	-0.411822	0.446525	0	0
1419	8.751629	2.232892	3.585104	-0.154772	-0.145844	-0.160984	-0.508515	-0.336542	-0.440311	0.703353	0.370769	-0.412959	0.444174	0	0
1420	8.809709	2.226438	3.276942	-0.202233	-0.137321	-0.180407	-0.508248	-0.335646	-0.438765	0.704376	0.370687	-0.414160	0.441495	0	0
1421	8.937813	2.296854	3.432224	-0.217234	-0.167150	-0.185651	-0.508817	-0.337247	-0.437760	0.705339	0.370624	-0.415625	0.438623	0	0
1422	9.005514	2.345602	3.092693	-0.184917	-0.197300	-0.004737	-0.509956	-0.335008	-0.437468	0.705265	0.370191	-0.417815	0.437025	0	0
1423	9.186951	2.238697	3.906490	-0.198475	-0.040291	-0.241950	-0.509662	-0.336645	-0.438314	0.706920	0.369941	-0.418088	0.434293	0	0
1424	8.993054	2.666216	3.647901	-0.156868	-0.048788	-0.264549	-0.507961	-0.337421	-0.438621	0.708483	0.370136	-0.418140	0.431520	0	0
1425	8.954345	2.676013	3.669814	-0.105536	-0.071865	-0.212620	-0.507940	-0.339504	-0.440308	0.709524	0.370554	-0.418333	0.429259	0	0
1426	8.920592	2.567688	3.662936	-0.118789	-0.136184	-0.209964	-0.504984	-0.340432	-0.438657	0.710335	0.371159	-0.419037	0.426701	0	0
1427	8.789997	2.574061	3.457121	-0.112677	-0.080871	-0.199489	-0.504694	-0.342063	-0.438937	0.711298	0.371509	-0.419367	0.424462	0	0
1428	8.814240	2.502685	3.632511	-0.052922	0.019399	-0.139824	-0.503558	-0.342093	-0.439521	0.712211	0.371623	-0.418940	0.423251	0	0
1429	8.775696	2.346386	3.659367	-0.037655	0.077356	-0.129373	-0.501148	-0.343915	-0.439835	0.713257	0.371540	-0.418082	0.422409	0	0
1430	8.606442	2.309664	3.489932	-0.028163	0.084559	-0.103045	-0.499862	-0.346015	-0.440695	0.714191	0.371399	-0.417221	0.421805	0	0
1431	8.645052	2.414555	3.294822	-0.031855	0.077319	-0.100379	-0.497867	-0.346812	-0.442419	0.715091	0.371237	-0.416445	0.421191	0	0
1432	8.548340	2.358289	3.567253	-0.032192	0.037421	-0.094209	-0.497434	-0.346685	-0.443557	0.715805	0.371227	-0.415970	0.420455	0	0
1433	8.645035	2.406465	3.600166	-0.006654	0.033578	-0.087108	-0.496161	-0.348475	-0.443005	0.716371	0.371375	-0.415448	0.419876	0	0
1434	8.604088	2.251498	3.413061	-0.039258	0.053795	-0.094269	-0.495449	-0.349966	-0.443152	0.717178	0.371245	-0.414884	0.419171	0	0
1435	8.616053	2.381402	3.396038	-0.015703	-0.000823	-0.050231	-0.495158	-0.351452	-0.443574	0.717479	0.371321	-0.414783	0.418689	0	0
1436	8.562895	2.337661	3.300293	-0.046341	0.030286	-0.041579	-0.493315	-0.351350	-0.444311	0.717993	0.371019	-0.414612	0.418244	0	0
1437	8.582304	2.291088	3.141510	-0.044529	0.016648	-0.037177	-0.494446	-0.351033	-0.444435	0.718418	0.370762	-0.414555	0.417799	0	0
1438	8.737110	2.283247	3.063449	-0.066881	-0.030381	-0.043307	-0.493321	-0.349579	-0.444319	0.718764	0.370572	-0.414899	0.417030	0	0
1439	8.625797	2.322916	3.258973	-0.070753	-0.125621	-0.073028	-0.494730	-0.350730	-0.444291	0.718843	0.370871	-0.415840	0.415689	0	0
1440	8.669182	2.506302	2.876234	-0.054609	-0.111226	-0.013278	-0.495032	-0.350114	-0.442310	0.718681	0.370980	-0.416825	0.414885	0	0
1441	8.973706	2.702558	3.210442	0.001665	0.033524	0.046395	-0.495172	-0.349378	-0.442735	0.718655	0.370643	-0.416763	0.415291	0	0
1442	9.177130	2.428694	3.387092	0.058279	-0.061293	0.141362	-0.496587	-0.349346	-0.442429	0.717640	0.370710	-0.417494	0.416252	0	0
1443	9.099803	2.302198	4.060946	0.051184	-0.224539	0.131854	-0.498749	-0.347780	-0.438021	0.715996	0.371445	-0.419393	0.416518	0	0
1444	9.090319	2.136972	3.758217	0.079742	-0.199340	0.227507	-0.502577	-0.347098	-0.436689	0.713957	0.371874	-0.421340	0.417669	0	0
1445	8.861024	1.651562	3.873286	0.049469	-0.133742	0.221951	-0.504566	-0.345281	-0.436099	0.712315	0.371835	-0.422926	0.418904	0	0
1446	8.754792	1.497923	3.453446	-0.034868	-0.160311	0.179628	-0.506862	-0.343722	-0.432536	0.711057	0.371481	-0.424889	0.419368	0	0
1447	8.950521	1.696414	3.245090	-0.061854	-0.196423	0.162121	-0.510276	-0.340392	-0.431082	0.709804	0.371161	-0.427160	0.419467	0	0
1448	9.255451	1.472176	3.743126	-0.071986	-0.232636	0.197188	-0.512707	-0.337955	-0.428509	0.708292	0.370765	-0.429852	0.419623	0	0
1449	9.497833	0.926882	4.054351	-0.052045	-0.280917	0.211203	-0.517529	-0.334309	-0.427739	0.706421	0.370650	-0.432854	0.419793	0	0
1450	9.633657	0.553077	3.967110	-0.101487	-0.290543	0.177662	-0.522087	-0.332997	-0.423997	0.704833	0.370366	-0.435997	0.419459	0	0
1451	9.546646	0.497566	3.914898	-0.165140	-0.233772	0.140564	-0.526360	-0.328313	-0.421686	0.703867	0.369551	-0.438869	0.418805	0	0
1452	9.386815	0.724967	3.608138	-0.172540	-0.219195	0.114260	-0.528072	-0.326201	-0.420537	0.703104	0.368737	-0.441563	0.417972	0	0
1453	9.362450	0.921377	3.401392	-0.157334	-0.203012	0.063431	-0.530198	-0.323945	-0.420512	0.702554	0.368180	-0.443894	0.416917	0	0
1454	9.626007	0.993357	3.428259	-0.060151	-0.251023	0.063752	-0.533197	-0.322082	-0.417504	0.701435	0.368506	-0.446150	0.416104	0	0
1455	9.526971	0.854474	3.549307	-0.022286	-0.309398	0.062122	-0.534353	-0.321586	-0.414661	0.699908	0.369339	-0.448654	0.415243	0	0
1456	9.401421	0.651458	3.358051	-0.013314	-0.147943	0.074168	-0.537343	-0.320175	-0.412499	0.699027	0.369514	-0.450025	0.415088	0	0
1457	9.367520	0.678743	3.507339	-0.021021	-0.128840	0.010944	-0.539331	-0.320709	-0.411051	0.698512	0.369831	-0.451068	0.414540	0	0
1458	9.062603	0.868178	3.268989	-0.042855	-0.087814	-0.024221	-0.540339	-0.319784	-0.409201	0.698416	0.369994	-0.451776	0.413785	0	0
1459	8.951136	1.093754	3.091706	-0.028103	-0.041656	-0.048759	-0.538782	-0.321729	-0.408795	0.698567	0.370168	-0.452017	0.413111	0	0
1460	8.861657	1.088709	3.020237	-0.013582	-0.044497	-0.060132	-0.539762	-0.321573	-0.409910	0.698706	0.370517	-0.452168	0.412397	0	0
1461	8.784340	1.016161	2.934308	-0.028293	-0.060711	-0.064553	-0.540203	-0.320809	-0.408210	0.698835	0.370839	-0.452485	0.411540	0	0
1462	8.869000	1.015586	2.844733	-0.066183	-0.016854	-0.058552	-0.540047	-0.322740	-0.409193	0.699286	0.370699	-0.452664	0.410702	0	0
1463	8.960921	0.992066	2.981122	-0.076037	0.005004	-0.054222	-0.539910	-0.322150	-0.408916	0.699846	0.370370	-0.452755	0.409944	0	0
1464	8.890824	0.946524	3.000906	-0.065771	0.014916	-0.040184	-0.538213	-0.321598	-0.409228	0.700363	0.370019	-0.452778	0.409353	0	0
1465	8.999693	0.924233	2.908767	-0.057322	0.033887	-0.034923	-0.538500	-0.322468	-0.408372	0.700903	0.369614	-0.452662	0.408923	0	0
1466	9.130346	0.875937	2.917469	-0.036378	0.013742	-0.020814	-0.537923	-0.322936	-0.409651	0.701226	0.369385	-0.452643	0.408597	0	0
1467	9.256149	0.846593	2.863681	-0.018087	0.028087	-0.033954	-0.538761	-0.322196	-0.411054	0.701590	0.369274	-0.452411	0.408329	0	0
1468	9.396472	0.798621	2.939630	-0.023557	0.042631	-0.047158	-0.536913	-0.324011	-0.411783	0.702103	0.369136	-0.452040	0.407982	0	0
1469	9.401405	0.684156	3.158473	-0.002615	0.040650	-0.050650	-0.536206	-0.324319	-0.411652	0.702534	0.369156	-0.451596	0.407714	0	0
1470	9.357861	0.689291	3.209276	0.010862	0.040536	-0.075190	-0.535760	-0.326267	-0.413629	0.703024	0.369395	-0.450996	0.407317	0	0
1471	9.278010	0.732260	3.113655	0.001644	0.033355	-0.080458	-0.534210	-0.326880	-0.412804	0.703526	0.369607	-0.450476	0.406833	0	0
1472	9.193219	0.871999	3.109352	-0.017166	0.006285	-0.112027	-0.532784	-0.329570	-0.413380	0.704114	0.369954	-0.450092	0.405924	0	0
1473	9.120559	0.984606	2.979962	-0.023110	-0.010014	-0.150603	-0.532785	-0.330744	-0.412810	0.704795	0.370483	-0.449718	0.404673	0	0
1474	9.110918	0.966748	2.778091	-0.025042	-0.017275	-0.164639	-0.531091	-0.331658	-0.412269	0.705515	0.371105	-0.449336	0.403270	0	0
1475	8.999746	0.871231	2.901597	-0.058055	0.012025	-0.217440	-0.529361	-0.333646	-0.415680	0.706689	0.371595	-0.448698	0.401470	0	0
1476	8.912619	0.951810	2.623277	-0.062780	-0.002463	-0.227940	-0.527377	-0.336633	-0.415275	0.707865	0.372171	-0.448124	0.399501	0	0
1477	9.125153	1.264097	2.546938	-0.088247	0.043092	-0.245522	-0.526097	-0.338432	-0.415571	0.709393	0.372446	-0.447278	0.397478	0	0
1478	9.216791	1.506387	2.877856	-0.111029	-0.012975	-0.264754	-0.523105	-0.339992	-0.417874	0.710837	0.372881	-0.446828	0.394987	0	0
1479	9.550238	1.831029	2.899198	-0.091824	-0.011330	-0.236535	-0.521396	-0.345039	-0.417598	0.712088	0.373302	-0.446410	0.392802	0	0
1480	9.992839	1.833167	2.972898	-0.064026	0.004750	-0.194353	-0.521809	-0.346220	-0.418434	0.713150	0.373683	-0.445906	0.391084	0	0
1481	9.821216	1.709674	3.260357	-0.058368	0.022885	-0.190897	-0.518557	-0.347464	-0.418199	0.714242	0.374001	-0.445279	0.389497	0	0
1482	9.615609	1.720277	3.394083	-0.032830	0.001847	-0.167999	-0.518407	-0.348213	-0.419046	0.715065	0.374495	-0.444769	0.388092	0	0
1483	9.346924	1.937378	3.400678	-0.015441	0.053449	-0.206591	-0.516985	-0.351779	-0.418771	0.716188	0.375069	-0.443694	0.386695	0	0
1484	9.022544	2.208232	3.547081	-0.044062	0.028332	-0.201308	-0.516117	-0.352703	-0.420760	0.717295	0.375524	-0.442910	0.385098	0	0
1485	8.956929	2.521235	3.532880	-0.027545	-0.041663	-0.209876	-0.512579	-0.356602	-0.419953	0.718048	0.376389	-0.442546	0.383263	0	0
1486	9.065557	2.732912	3.527105	0.013455	-0.077375	-0.166674	-0.512997	-0.358511	-0.419938	0.718332	0.377507	-0.442427	0.381767	0	0
1487	9.080084	2.720708	3.498158	0.042708	-0.101199	-0.137616	-0.513845	-0.361579	-0.418780	0.718276	0.378783	-0.442489	0.380534	0	0
1488	9.046236	2.715482	3.407049	0.028233	-0.088378	-0.139423	-0.512311	-0.363936	-0.415546	0.718347	0.379926	-0.442491	0.379257	0	0
1489	9.273533	2.775017	3.342829	0.002411	-0.128115	-0.125368	-0.513868	-0.364636	-0.414952	0.718275	0.380959	-0.442943	0.377827	0	0
1490	8.997395	3.189571	3.354126	-0.010397	-0.108000	-0.127085	-0.513288	-0.367899	-0.415513	0.718355	0.381842	-0.443277	0.376389	0	0
1491	9.234943	2.691714	3.045054	0.020558	0.053213	-0.123820	-0.514712	-0.368884	-0.413789	0.719007	0.382315	-0.442360	0.375740	0	0
1492	9.065329	2.979809	3.312929	-0.088619	0.081342	-0.196016	-0.511735	-0.370426	-0.414397	0.720480	0.382226	-0.441361	0.374183	0	0
1493	8.905828	2.870531	3.080972	-0.002635	0.098834	-0.097575	-0.510736	-0.370165	-0.415686	0.721321	0.382246	-0.440300	0.373791	0	0
1494	8.838285	2.655991	3.485552	-0.050087	0.079293	-0.074913	-0.510164	-0.371360	-0.415973	0.722181	0.381905	-0.439633	0.373265	0	0
1495	8.760833	2.727435	3.308146	-0.034980	0.070129	-0.006397	-0.509583	-0.373449	-0.417103	0.722678	0.381397	-0.439246	0.373278	0	0
1496	8.908425	2.655947	3.497061	-0.019757	0.120825	0.019883	-0.507742	-0.370699	-0.418558	0.723249	0.380702	-0.438526	0.373727	0	0
1497	8.954370	2.656425	3.604915	-0.007022	0.012735	0.021808	-0.508304	-0.371280	-0.418829	0.723283	0.380487	-0.438556	0.373846	0	0
1498	8.833496	2.621516	3.331744	0.024766	-0.031987	0.035976	-0.507439	-0.372494	-0.420392	0.722954	0.380613	-0.438836	0.374024	0	0
1499	8.722209	2.668790	3.125754	-0.016500	0.024627	0.058633	-0.509992	-0.371549	-0.419648	0.722938	0.380124	-0.438954	0.374413	0	0
1500	8.693395	2.448007	3.258378	0.102558	0.036371	0.085169	-0.510843	-0.372851	-0.418781	0.722429	0.380342	-0.438635	0.375549	0	0
1501	8.715271	2.360042	3.008249	0.103313	0.121639	0.072759	-0.511397	-0.373000	-0.420043	0.722328	0.380292	-0.437655	0.376933	0	0
1502	8.705433	2.507849	3.193326	0.114303	0.134274	0.079822	-0.509707	-0.369942	-0.420508	0.722221	0.380246	-0.436563	0.378448	0	0
1503	8.596556	2.553342	3.112341	0.182043	0.113784	0.123898	-0.509702	-0.372005	-0.420357	0.721588	0.380569	-0.435533	0.380512	0	0
1504	8.582034	2.563018	3.117248	0.215680	0.184302	0.144950	-0.509692	-0.372017	-0.421488	0.721057	0.380775	-0.433938	0.383126	0	0
1505	8.545724	2.592059	3.136723	0.258709	0.180336	0.167003	-0.508843	-0.373946	-0.420928	0.720244	0.381205	-0.432289	0.386079	0	0
1506	8.557875	2.543381	3.035696	0.308796	0.156325	0.171532	-0.508993	-0.373492	-0.420080	0.719118	0.382066	-0.430628	0.389171	0	0
1507	8.582175	2.423260	3.093318	0.350746	0.146902	0.171613	-0.509857	-0.374188	-0.417802	0.717771	0.383258	-0.428868	0.392415	0	0
1508	8.529106	2.292726	2.973600	0.427534	0.140826	0.178793	-0.509585	-0.373446	-0.416821	0.716071	0.384985	-0.426868	0.395994	0	0
1509	8.480749	2.287376	2.853746	0.493404	0.133034	0.200022	-0.510295	-0.376660	-0.415241	0.713973	0.387117	-0.424735	0.399980	0	0
1510	8.669275	2.430589	2.662318	0.568920	0.159639	0.258133	-0.509884	-0.380179	-0.412407	0.711446	0.389419	-0.422319	0.404777	0	0
1511	9.007838	2.460007	2.864180	0.653165	0.153502	0.311010	-0.512443	-0.381430	-0.410099	0.708309	0.392107	-0.419793	0.410275	0	0
1512	9.317522	2.335859	3.160144	0.740863	0.136441	0.344561	-0.512182	-0.384347	-0.406417	0.704587	0.395315	-0.417135	0.416271	0	0
1513	9.356539	1.968001	3.746792	0.809792	0.052421	0.378077	-0.512926	-0.386930	-0.401024	0.700040	0.399197	-0.414883	0.422444	0	0
1514	9.119967	1.497398	3.931626	0.847430	-0.031363	0.355328	-0.519348	-0.387601	-0.393145	0.695044	0.403753	-0.412933	0.428232	0	0
1515	8.974976	1.408638	3.475953	0.791082	-0.079942	0.300831	-0.521227	-0.391920	-0.386596	0.690246	0.408322	-0.411311	0.433195	0	0
1516	8.718253	1.776160	3.237105	0.719835	-0.091170	0.205989	-0.522834	-0.394760	-0.379210	0.686068	0.412810	-0.409661	0.437123	0	0
1517	8.983880	2.217707	3.028041	0.708457	-0.106536	0.193822	-0.526834	-0.399326	-0.372343	0.681880	0.417316	-0.408094	0.440847	0	0
1518	9.240492	1.938191	3.531283	0.783798	-0.098971	0.250082	-0.527457	-0.401298	-0.364694	0.677129	0.422047	-0.406352	0.445253	0	0
1519	9.395864	1.355508	3.564282	0.771673	-0.059885	0.255125	-0.530738	-0.405012	-0.359538	0.672512	0.426472	-0.404394	0.449794	0	0
1520	9.642744	1.181459	3.495302	0.766063	0.017258	0.258488	-0.532354	-0.406373	-0.351735	0.668180	0.430472	-0.401930	0.454622	0	0
1521	9.676544	1.248431	3.418065	0.770446	0.034439	0.219884	-0.534515	-0.409510	-0.345610	0.664022	0.434548	-0.399141	0.459270	0	0
1522	9.396033	1.182359	3.602890	0.755086	0.007351	0.154913	-0.536388	-0.412658	-0.340055	0.660089	0.438883	-0.396294	0.463265	0	0
1523	9.074592	0.983115	3.148596	0.743427	0.027401	0.125849	-0.537285	-0.416693	-0.332676	0.656376	0.443132	-0.393220	0.467100	0	0
1524	9.352736	0.996298	2.978256	0.813847	0.048557	0.118109	-0.536040	-0.421975	-0.327587	0.652437	0.447755	-0.389617	0.471211	0	0
1525	10.030260	0.687248	2.997601	0.967126	0.119763	0.023552	-0.536085	-0.426325	-0.320503	0.648474	0.453365	-0.384378	0.475600	0	0
1526	9.519418	1.175699	3.272614	0.915554	0.129337	-0.008076	-0.535848	-0.432297	-0.312851	0.644881	0.458687	-0.379138	0.479572	0	0
1527	9.415450	1.160305	3.054600	0.944503	0.310584	-0.018774	-0.534185	-0.438167	-0.306777	0.641828	0.463313	-0.372514	0.484388	0	0
1528	9.294321	1.353366	3.110625	0.993842	0.453571	-0.039860	-0.531938	-0.444661	-0.302689	0.639118	0.467604	-0.364587	0.489848	0	0
1529	9.047231	1.730133	3.275611	0.880375	0.357446	-0.057474	-0.529677	-0.452934	-0.299581	0.636602	0.471642	-0.357719	0.494297	0	0
1530	8.809775	2.186328	2.962019	0.740297	0.187128	-0.025883	-0.526740	-0.457658	-0.294240	0.633941	0.475496	-0.352741	0.497590	0	0
1531	8.800024	2.267884	2.899514	0.670698	0.158663	-0.020725	-0.525785	-0.462483	-0.288300	0.631446	0.478993	-0.348305	0.500526	0	0
1532	8.814607	2.191173	2.969193	0.613475	0.093791	-0.031329	-0.525521	-0.466433	-0.284614	0.629031	0.482485	-0.344490	0.502847	0	0
1533	8.698524	2.195190	2.777699	0.477862	0.047707	-0.054409	-0.523846	-0.470555	-0.280668	0.627202	0.485406	-0.341534	0.504335	0	0
1534	8.857954	2.388053	2.874951	0.432734	0.117041	-0.047534	-0.524435	-0.474186	-0.276403	0.625787	0.487675	-0.338387	0.506021	0	0
1535	9.288433	2.405478	3.112215	0.406853	0.117207	-0.072154	-0.521902	-0.476870	-0.274173	0.624606	0.489839	-0.335253	0.507474	0	0
1536	9.126839	1.959792	3.007972	0.358637	0.025026	-0.100347	-0.521489	-0.480096	-0.271622	0.623492	0.492273	-0.332788	0.508112	0	0
1537	9.023005	1.800540	2.907883	0.401865	0.051894	-0.103830	-0.521379	-0.482998	-0.266807	0.622255	0.494827	-0.329923	0.509014	0	0
1538	9.102586	2.031702	2.938368	0.358912	0.074926	-0.117943	-0.518128	-0.486592	-0.265574	0.621376	0.497052	-0.327048	0.509776	0	0
1539	8.983832	2.281740	2.835650	0.289765	0.130855	-0.139180	-0.514730	-0.491371	-0.264620	0.621116	0.498608	-0.324079	0.510469	0	0
1540	8.809713	2.248876	2.952352	0.317138	0.156051	-0.167246	-0.513337	-0.494901	-0.260954	0.620943	0.500307	-0.320658	0.511177	0	0
1541	8.824113	2.382403	2.699693	0.322744	0.150559	-0.146124	-0.510933	-0.498331	-0.259848	0.620600	0.501976	-0.317355	0.512017	0	0
1542	8.635383	2.448366	2.835656	0.229986	0.075134	-0.128691	-0.509099	-0.500422	-0.258738	0.620395	0.503412	-0.315068	0.512269	0	0
1543	8.499880	2.513219	2.766870	0.166440	-0.013250	-0.104143	-0.508963	-0.504092	-0.256747	0.620094	0.504808	-0.313789	0.512043	0	0
1544	8.422537	2.437603	3.027154	0.050871	-0.054034	-0.125456	-0.508680	-0.505125	-0.256323	0.620363	0.505780	-0.313233	0.511097	0	0
1545	8.291926	2.456208	2.859797	-0.103925	-0.165313	-0.191494	-0.506280	-0.507964	-0.255078	0.621395	0.506547	-0.313836	0.508710	0	0
1546	8.581397	3.216946	2.933997	-0.193880	-0.306179	-0.272938	-0.504581	-0.510059	-0.254673	0.622852	0.507738	-0.315342	0.504795	0	0
1547	8.687422	3.629864	2.730931	-0.254796	-0.530759	-0.320945	-0.505154	-0.511213	-0.253246	0.624125	0.509799	-0.318312	0.499250	0	0
1548	9.025546	4.136089	2.478007	-0.207286	-0.474881	-0.235637	-0.504039	-0.514008	-0.250426	0.624890	0.511605	-0.321107	0.494635	0	0
1549	9.550293	4.243066	2.358683	-0.176173	-0.357174	-0.118075	-0.503776	-0.515164	-0.247600	0.625270	0.512617	-0.323616	0.491461	0	0
1550	9.726951	4.146502	2.357471	-0.164982	-0.277409	-0.065517	-0.502650	-0.516945	-0.246480	0.625590	0.513144	-0.325827	0.489037	0	0
1551	9.881450	4.421871	2.582116	-0.138545	-0.236742	0.026706	-0.505775	-0.514657	-0.245309	0.625443	0.513320	-0.328133	0.487496	0	0
1552	9.932258	4.384488	2.822199	-0.007546	-0.140677	0.101473	-0.506347	-0.514049	-0.244737	0.624578	0.513612	-0.329573	0.487326	0	0
1553	9.821280	4.114403	2.703018	0.043323	-0.037619	0.162821	-0.508348	-0.511335	-0.243020	0.623485	0.513503	-0.330442	0.488251	0	0
1554	9.722225	3.999328	2.771154	0.078262	0.098220	0.155674	-0.510317	-0.511602	-0.244117	0.622700	0.512983	-0.330250	0.489927	0	0
1555	9.470842	3.836414	2.857272	0.019707	0.105971	0.120370	-0.511153	-0.509101	-0.246375	0.622407	0.512164	-0.330119	0.491243	0	0
1556	9.200154	3.648350	2.724765	0.019822	0.116868	0.102751	-0.511301	-0.507621	-0.246237	0.622240	0.511360	-0.329824	0.492488	0	0
1557	9.021370	3.469476	2.531474	0.002452	0.132421	0.062275	-0.511574	-0.506452	-0.247792	0.622405	0.510494	-0.329314	0.493518	0	0
1558	8.617125	3.775124	2.870771	-0.033066	0.026634	0.099240	-0.511850	-0.506749	-0.248493	0.622226	0.509816	-0.329822	0.494105	0	0
1559	8.784597	3.232823	2.321824	-0.101945	0.087849	-0.069612	-0.513249	-0.506149	-0.250309	0.623429	0.508953	-0.329431	0.493739	0	0
1560	8.714011	3.653391	2.629739	-0.110344	0.174129	-0.146872	-0.509678	-0.507446	-0.254460	0.625342	0.507874	-0.328147	0.493287	0	0
1561	8.762511	3.541651	2.446754	-0.075604	0.124844	-0.101114	-0.506409	-0.510327	-0.255631	0.626683	0.507093	-0.327231	0.492995	0	0
1562	8.682799	3.417790	2.687861	-0.073960	0.094000	-0.090580	-0.506394	-0.509906	-0.257611	0.627866	0.506448	-0.326552	0.492603	0	0
1563	8.629591	3.449562	2.289120	-0.142962	0.023768	-0.095904	-0.504821	-0.509667	-0.259899	0.629189	0.505724	-0.326627	0.491609	0	0
1564	8.484440	3.469814	2.444036	-0.110272	0.097945	-0.078374	-0.502657	-0.512411	-0.264161	0.630509	0.504788	-0.326163	0.491189	0	0
1565	8.373250	3.416189	2.281404	-0.047598	0.179092	-0.101159	-0.501520	-0.513912	-0.264456	0.631878	0.503916	-0.324761	0.491252	0	0
1566	8.349007	3.469433	2.329622	-0.030978	0.198931	-0.094113	-0.500373	-0.513661	-0.266454	0.633196	0.503033	-0.323186	0.491500	0	0
1567	8.286090	3.507683	2.257923	-0.021598	0.200686	-0.066002	-0.497799	-0.513164	-0.270313	0.634326	0.502102	-0.321694	0.491973	0	0
1568	8.377872	3.619227	2.442288	-0.013836	0.249638	-0.046714	-0.495375	-0.514416	-0.272467	0.635484	0.500918	-0.319951	0.492821	0	0
1569	8.527717	3.725166	2.486788	0.002007	0.252242	0.000739	-0.493360	-0.514502	-0.276738	0.636326	0.499665	-0.318346	0.494045	0	0
1570	8.580990	3.660229	2.515302	0.013957	0.253048	0.007772	-0.491934	-0.514841	-0.278173	0.637081	0.498459	-0.316715	0.495337	0	0
1571	8.510872	3.647677	2.393209	-0.006793	0.153408	0.025400	-0.490496	-0.514609	-0.281306	0.637524	0.497557	-0.315902	0.496192	0	0
1572	8.440793	3.598866	2.242293	-0.010396	0.096293	0.082494	-0.491760	-0.513711	-0.282561	0.637533	0.496732	-0.315763	0.497094	0	0
1573	8.614976	3.553107	2.289143	-0.028503	0.095525	0.102629	-0.492045	-0.511499	-0.283131	0.637515	0.495736	-0.315811	0.498081	0	0
1574	8.842194	3.685305	2.311418	-0.031208	0.079209	0.136031	-0.492030	-0.510782	-0.285113	0.637307	0.494690	-0.316151	0.499170	0	0
1575	8.958390	3.579443	2.358740	-0.002444	0.075356	0.194000	-0.494156	-0.507352	-0.285658	0.636636	0.493671	-0.316648	0.500717	0	0
1576	8.905265	3.497496	2.325535	0.006143	0.095259	0.211524	-0.495993	-0.506580	-0.285914	0.635914	0.492539	-0.317072	0.502478	0	0
1577	8.934253	3.524494	2.435896	0.044499	0.163938	0.258919	-0.496545	-0.503059	-0.288887	0.634959	0.491164	-0.317086	0.505017	0	0
1578	8.898090	3.392934	2.594947	0.061155	0.158379	0.289642	-0.499224	-0.501249	-0.290264	0.633778	0.489799	-0.317226	0.507731	0	0
1579	8.813540	3.285085	2.667780	0.070565	0.163768	0.313320	-0.500775	-0.497989	-0.291807	0.632405	0.488408	-0.317369	0.510684	0	0
1580	8.958718	3.224717	2.673981	0.102919	0.192531	0.330901	-0.504170	-0.495858	-0.292184	0.630903	0.486989	-0.317274	0.513945	0	0
1581	9.137935	2.970259	2.872431	0.114123	0.206944	0.339622	-0.506002	-0.491861	-0.294291	0.629301	0.485556	-0.317040	0.517398	0	0
1582	9.130932	2.687879	3.209305	0.081607	0.150951	0.323741	-0.509388	-0.487685	-0.296514	0.627802	0.484218	-0.317285	0.520314	0	0
1583	8.934916	2.796412	3.191415	0.053786	0.122157	0.304427	-0.509397	-0.484000	-0.296812	0.626390	0.482945	-0.317719	0.522930	0	0
1584	8.905876	2.813259	3.181996	0.085121	0.109223	0.355420	-0.515043	-0.483011	-0.297854	0.624553	0.481738	-0.318343	0.525851	0	0
1585	9.341435	2.573933	3.590134	0.157267	-0.014804	0.384658	-0.518602	-0.477911	-0.296688	0.621769	0.481562	-0.319467	0.528623	0	0
1586	9.187231	1.972922	3.719174	0.169376	-0.141934	0.402242	-0.522306	-0.473978	-0.294525	0.618459	0.482040	-0.321428	0.530877	0	0
1587	9.119753	1.750293	3.474617	0.123517	-0.071704	0.388825	-0.526846	-0.471512	-0.293331	0.615611	0.481922	-0.323097	0.533275	0	0
1588	9.160832	1.793203	3.402155	0.079492	0.007599	0.391264	-0.530820	-0.468177	-0.292432	0.613238	0.481077	-0.324536	0.535892	0	0
1589	9.177749	1.803075	3.454916	0.099528	0.007435	0.388681	-0.534516	-0.463372	-0.291545	0.610743	0.480373	-0.325835	0.538578	0	0
1590	9.105230	1.764541	3.431435	0.114167	-0.010819	0.408034	-0.539339	-0.460754	-0.290347	0.608027	0.479774	-0.327263	0.541313	0	0
1591	9.197296	1.591911	3.599200	0.133785	-0.045482	0.384388	-0.542187	-0.456555	-0.289329	0.605198	0.479562	-0.328668	0.543814	0	0
1592	9.192486	1.538146	3.916638	0.111626	-0.018085	0.332503	-0.544180	-0.453851	-0.288602	0.602861	0.479219	-0.329783	0.546032	0	0
1593	9.182906	1.514631	3.070436	0.068066	0.117473	0.411216	-0.549008	-0.450197	-0.287125	0.600719	0.477616	-0.330683	0.549243	0	0
1594	9.279737	1.355214	3.949809	-0.026672	0.340519	0.221092	-0.551817	-0.446783	-0.290485	0.600812	0.474838	-0.329847	0.552047	0	0
1595	9.023261	1.486166	3.586132	-0.030369	0.342370	0.205318	-0.552911	-0.444601	-0.295563	0.600995	0.472071	-0.328943	0.554752	0	0
1596	8.766764	1.588827	3.818729	-0.040434	0.269890	0.179073	-0.551188	-0.441144	-0.300128	0.601142	0.469722	-0.328405	0.556902	0	0
1597	8.703848	1.622481	3.790310	-0.036341	0.208160	0.187068	-0.550881	-0.438830	-0.303958	0.601000	0.467714	-0.328247	0.558835	0	0
1598	8.740138	1.608249	3.842950	-0.083863	0.141374	0.140527	-0.552279	-0.437352	-0.306343	0.601133	0.465942	-0.328536	0.560002	0	0
1599	8.732862	1.625306	3.881457	-0.114350	0.136166	0.103607	-0.553393	-0.436468	-0.308589	0.601581	0.464134	-0.328853	0.560835	0	0
1600	8.781362	1.502183	3.828310	-0.172618	0.176543	0.070040	-0.552526	-0.433276	-0.312008	0.602628	0.461859	-0.329096	0.561446	0	0
1601	8.737837	1.483473	3.924812	-0.253204	0.188083	0.027701	-0.551787	-0.431128	-0.316692	0.604307	0.459167	-0.329523	0.561599	0	0
1602	8.655603	1.483595	3.925413	-0.282034	0.132064	0.020682	-0.550328	-0.430627	-0.322370	0.605980	0.456635	-0.330417	0.561336	0	0
1603	8.539735	1.266508	3.811033	-0.324601	0.065251	0.001304	-0.548892	-0.429657	-0.325506	0.607716	0.454276	-0.331861	0.560521	0	0
1604	8.563992	1.201153	3.748399	-0.380161	0.007601	-0.040891	-0.549307	-0.425692	-0.328060	0.609751	0.452041	-0.333769	0.558982	0	0
1605	8.684992	1.135800	3.713909	-0.426101	-0.026525	-0.045356	-0.549696	-0.424847	-0.332579	0.611885	0.449719	-0.336118	0.557113	0	0
1606	8.822929	1.058626	3.727389	-0.412897	0.080398	-0.109539	-0.547684	-0.423020	-0.337282	0.614675	0.447094	-0.337443	0.555351	0	0
1607	9.023755	0.976666	3.764457	-0.407261	0.107546	-0.120106	-0.546513	-0.422947	-0.342106	0.617567	0.444373	-0.338518	0.553669	0	0
1608	9.014237	0.813332	3.836787	-0.389171	0.071104	-0.109528	-0.545221	-0.421088	-0.345243	0.620194	0.441930	-0.339755	0.551928	0	0
1609	8.869272	0.661776	3.818735	-0.394790	0.055727	-0.122728	-0.542485	-0.420179	-0.351650	0.622846	0.439564	-0.341059	0.550022	0	0
1610	8.736249	0.673235	3.665827	-0.451893	0.044379	-0.179888	-0.541024	-0.419975	-0.357468	0.626023	0.437100	-0.342486	0.547488	0	0
1611	8.675638	0.813241	3.721453	-0.446174	0.023452	-0.229836	-0.537892	-0.418157	-0.360918	0.629348	0.434936	-0.343791	0.544573	0	0
1612	8.656217	0.892318	3.642190	-0.467771	0.002734	-0.279860	-0.536306	-0.416907	-0.365188	0.632961	0.432919	-0.345108	0.541149	0	0
1613	8.893033	1.092422	3.765317	-0.446615	-0.053721	-0.291966	-0.534712	-0.416695	-0.370019	0.636323	0.431360	-0.346616	0.537475	0	0
1614	9.028208	1.343720	3.985315	-0.435260	-0.146392	-0.342653	-0.531848	-0.418857	-0.373731	0.639579	0.430543	-0.348413	0.533085	0	0
1615	9.042418	1.637830	4.066715	-0.430439	-0.211750	-0.331954	-0.530146	-0.419193	-0.374322	0.642496	0.430043	-0.350646	0.528498	0	0
1616	8.989013	1.839802	3.999622	-0.419747	-0.208211	-0.358208	-0.529281	-0.420996	-0.375742	0.645504	0.429682	-0.352665	0.523761	0	0
1617	8.983912	2.109113	3.932122	-0.384965	-0.206664	-0.333486	-0.525594	-0.421381	-0.377213	0.648209	0.429423	-0.354595	0.519310	0	0
1618	9.114458	2.175966	3.858986	-0.320928	-0.218080	-0.300826	-0.526845	-0.422704	-0.379165	0.650421	0.429523	-0.356389	0.515218	0	0
1619	9.100040	2.061615	4.094800	-0.333097	-0.217986	-0.336870	-0.525984	-0.423913	-0.380304	0.652844	0.429649	-0.358089	0.510851	0	0
1620	8.848351	2.220425	4.005148	-0.362079	-0.273991	-0.357894	-0.525127	-0.425117	-0.380878	0.655288	0.429945	-0.360193	0.505971	0	0
1621	8.577364	2.319610	4.021473	-0.371211	-0.281136	-0.347361	-0.522992	-0.426943	-0.382036	0.657660	0.430154	-0.362429	0.501095	0	0
1622	8.461229	2.369734	3.902069	-0.347299	-0.297640	-0.310414	-0.521299	-0.427709	-0.381495	0.659673	0.430465	-0.364795	0.496444	0	0
1623	8.572478	2.372328	3.970977	-0.336104	-0.274143	-0.301639	-0.521848	-0.428453	-0.383178	0.661651	0.430678	-0.366982	0.491995	0	0
1624	8.599062	2.403040	3.862567	-0.365972	-0.351947	-0.301598	-0.520436	-0.429361	-0.382632	0.663459	0.431072	-0.369815	0.487068	0	0
1625	8.659270	2.667367	3.780167	-0.417297	-0.333393	-0.332389	-0.522129	-0.429624	-0.382886	0.665675	0.431123	-0.372631	0.481826	0	0
1626	8.693099	2.721429	3.529836	-0.399554	-0.215571	-0.301764	-0.520290	-0.428783	-0.383485	0.668089	0.430605	-0.374693	0.477328	0	0
1627	8.871890	2.893092	3.725537	-0.504117	-0.151248	-0.411746	-0.518851	-0.430754	-0.385761	0.671687	0.429468	-0.376338	0.471978	0	0
1628	8.910467	3.022568	3.631384	-0.421245	-0.186353	-0.280711	-0.517293	-0.431231	-0.386067	0.674159	0.428554	-0.378374	0.467637	0	0
1629	9.087138	2.895664	3.820132	-0.424222	-0.153651	-0.231648	-0.516400	-0.431600	-0.391308	0.676515	0.427260	-0.380404	0.463755	0	0
1630	9.157186	2.989406	3.809927	-0.461986	-0.142426	-0.166788	-0.515557	-0.428232	-0.392043	0.678763	0.425407	-0.382802	0.460187	0	0
1631	8.809064	2.830808	3.769323	-0.487164	-0.105893	-0.174845	-0.513975	-0.427269	-0.395605	0.681270	0.423228	-0.385020	0.456628	0	0
1632	8.615615	2.787796	3.777984	-0.486700	-0.084083	-0.145930	-0.514512	-0.424942	-0.399845	0.683714	0.420835	-0.387202	0.453329	0	0
1633	8.470624	2.680880	3.541111	-0.528209	-0.063770	-0.125899	-0.514338	-0.423518	-0.404376	0.686296	0.417972	-0.389502	0.450096	0	0
1634	8.550373	2.750373	3.499600	-0.564599	-0.052587	-0.118959	-0.512903	-0.419607	-0.408372	0.689025	0.414772	-0.391910	0.446783	0	0
1635	8.746275	2.748257	3.613574	-0.555994	-0.114377	-0.110957	-0.512604	-0.415961	-0.411784	0.691413	0.411858	-0.394719	0.443304	0	0
1636	8.784920	2.789855	3.757511	-0.572668	-0.139641	-0.105690	-0.512315	-0.412889	-0.413639	0.693725	0.408910	-0.397790	0.439660	0	0
1637	8.751019	2.817080	3.894778	-0.526931	-0.129111	-0.098571	-0.511861	-0.409997	-0.418321	0.695835	0.406186	-0.400595	0.436291	0	0
1638	8.460924	2.682301	3.820072	-0.532222	-0.129040	-0.090728	-0.512549	-0.406774	-0.421715	0.697917	0.403383	-0.403453	0.432921	0	0
1639	8.240878	2.638917	3.747184	-0.531307	-0.129032	-0.098641	-0.513516	-0.402668	-0.425956	0.700001	0.400603	-0.406250	0.429507	0	0
1640	8.035111	2.844876	3.472032	-0.557710	-0.131517	-0.087242	-0.512935	-0.398586	-0.429374	0.702116	0.397590	-0.409223	0.426018	0	0
1641	8.252575	3.061133	3.451033	-0.561217	-0.132397	-0.052962	-0.512644	-0.395516	-0.431511	0.704066	0.394404	-0.412324	0.422760	0	0
1642	8.315490	3.029766	3.455408	-0.574461	-0.201256	-0.037992	-0.513469	-0.391707	-0.435612	0.705701	0.391337	-0.416026	0.419242	0	0
1643	8.412189	3.086821	3.339251	-0.561650	-0.199561	-0.035310	-0.516567	-0.388573	-0.438118	0.707251	0.388332	-0.419640	0.415809	0	0
1644	8.620099	3.189429	3.217437	-0.576653	-0.241207	-0.035256	-0.518265	-0.382364	-0.440095	0.708664	0.385372	-0.423614	0.412111	0	0
1645	8.743452	3.189100	3.187685	-0.576356	-0.331961	-0.014072	-0.519544	-0.378656	-0.440655	0.709567	0.382692	-0.428273	0.408220	0	0
1646	8.755624	3.107396	3.221322	-0.572083	-0.377367	-0.005248	-0.522803	-0.372848	-0.441757	0.710203	0.380156	-0.433277	0.404185	0	0
1647	8.818548	3.073233	3.148763	-0.562907	-0.375639	-0.005233	-0.524794	-0.368090	-0.442028	0.710766	0.377677	-0.438183	0.400208	0	0
1648	8.847673	2.994766	2.874532	-0.564341	-0.327562	-0.022863	-0.528190	-0.363167	-0.443265	0.711599	0.375034	-0.442699	0.396224	0	0
1649	8.944567	2.863621	2.676783	-0.458619	-0.332954	0.060739	-0.531615	-0.358206	-0.441111	0.711639	0.372805	-0.447099	0.393306	0	0
1650	9.056054	2.627820	2.736267	-0.504186	-0.139356	-0.035331	-0.534302	-0.353154	-0.442784	0.713083	0.369884	-0.449958	0.390174	0	0
1651	9.085092	2.631512	2.522074	-0.471489	-0.175932	-0.023790	-0.534722	-0.349036	-0.444773	0.714164	0.367304	-0.452952	0.387160	0	0
1652	9.031968	2.544932	2.524937	-0.386659	-0.128507	0.024593	-0.536850	-0.346190	-0.444750	0.714965	0.364884	-0.455482	0.384995	0	0
1653	8.964462	2.319271	2.633805	-0.287537	-0.094822	0.044030	-0.537977	-0.343233	-0.446299	0.715453	0.362986	-0.457419	0.383583	0	0
1654	8.993553	2.279094	2.313862	-0.210492	-0.080949	0.060868	-0.536562	-0.339150	-0.448035	0.715688	0.361454	-0.459066	0.382623	0	0
1655	9.462822	2.202726	2.582174	-0.086922	-0.070188	0.102385	-0.538538	-0.339994	-0.447999	0.715330	0.360628	-0.460265	0.382631	0	0
1656	10.034036	1.762729	2.862060	0.077339	-0.221315	0.135345	-0.540839	-0.337253	-0.444300	0.713582	0.361354	-0.462073	0.383030	0	0
1657	10.557212	0.958558	3.479186	0.285212	-0.335565	0.205117	-0.544829	-0.335661	-0.440850	0.710249	0.363721	-0.464106	0.384524	0	0
1658	10.282673	-0.275715	4.035172	0.422272	-0.507259	0.231660	-0.550263	-0.336940	-0.432702	0.705569	0.367479	-0.466997	0.386063	0	0
1659	9.425023	-1.156045	2.998716	0.218164	-0.370409	0.137746	-0.555697	-0.340716	-0.423554	0.702541	0.369795	-0.469267	0.386622	0	0
1660	9.572503	-1.007664	1.910803	0.070446	-0.137938	-0.006759	-0.556994	-0.341099	-0.420423	0.701722	0.370814	-0.469967	0.386283	0	0
1661	10.043511	-0.355044	1.603896	-0.022309	-0.124543	-0.054198	-0.558290	-0.341484	-0.417433	0.701467	0.371384	-0.470727	0.385271	0	0
1662	10.238777	0.217209	2.467529	-0.061208	-0.115108	-0.062947	-0.559997	-0.340553	-0.416420	0.701459	0.371652	-0.471566	0.384000	0	0
1663	10.286994	0.321383	3.087384	-0.025981	-0.140767	-0.051408	-0.560845	-0.341564	-0.415977	0.701125	0.372242	-0.472465	0.382931	0	0
1664	10.088677	0.334594	2.785889	-0.031330	-0.037265	-0.046286	-0.559733	-0.340828	-0.414021	0.701296	0.372356	-0.472692	0.382227	0	0
1665	9.875809	0.363777	2.782612	0.013261	0.025929	-0.019057	-0.560844	-0.344651	-0.414975	0.701478	0.372427	-0.472394	0.382192	0	0
1666	9.793715	0.231024	2.691958	-0.026607	0.049849	-0.020973	-0.560852	-0.343758	-0.414272	0.701937	0.372132	-0.472078	0.382027	0	0
1667	9.578583	0.108329	2.647950	-0.118119	0.041528	-0.052810	-0.559006	-0.343808	-0.415433	0.702809	0.371378	-0.472048	0.381194	0	0
1668	9.508382	0.170920	2.626773	-0.198969	0.039449	-0.112660	-0.558857	-0.343233	-0.416568	0.704204	0.370344	-0.472118	0.379534	0	0
1669	9.353483	0.281606	2.570113	-0.166308	0.045539	-0.140647	-0.557974	-0.343001	-0.420822	0.705601	0.369646	-0.471916	0.377869	0	0
1670	9.179471	0.160930	2.460888	-0.136819	0.041688	-0.116034	-0.557400	-0.342582	-0.421964	0.706783	0.369054	-0.471717	0.376483	0	0
1671	9.269129	-0.016802	2.570973	-0.152178	0.070834	-0.133704	-0.555973	-0.343216	-0.423397	0.708213	0.368321	-0.471306	0.375026	0	0
1672	9.358651	-0.059665	2.690565	-0.181557	0.101899	-0.184723	-0.553125	-0.344183	-0.425700	0.710092	0.367510	-0.470589	0.373165	0	0
1673	9.191686	0.008698	2.831175	-0.173554	0.146296	-0.250569	-0.550539	-0.345905	-0.430116	0.712380	0.366885	-0.469288	0.371052	0	0
1674	8.893927	0.278614	2.799471	-0.188738	0.152783	-0.316372	-0.547117	-0.348511	-0.432845	0.714996	0.366443	-0.467740	0.368400	0	0
1675	8.823472	0.600892	2.713171	-0.221975	0.140358	-0.333028	-0.543118	-0.350114	-0.437284	0.717716	0.365868	-0.466344	0.365441	0	0
1676	8.965902	0.865775	2.764808	-0.274116	0.089940	-0.384792	-0.539002	-0.353600	-0.438184	0.720574	0.365350	-0.465292	0.361657	0	0
1677	9.086463	1.209163	3.100240	-0.310819	-0.022310	-0.477671	-0.536567	-0.355453	-0.441324	0.723351	0.365380	-0.464839	0.356631	0	0
1678	9.100345	1.826319	3.267932	-0.318424	-0.154743	-0.552834	-0.533010	-0.357319	-0.443635	0.725789	0.366177	-0.465068	0.350508	0	0
1679	8.964567	2.167978	3.186902	-0.239718	-0.168043	-0.496382	-0.530020	-0.363579	-0.443940	0.727642	0.367300	-0.465317	0.345119	0	0
1680	8.761410	2.167819	3.097025	-0.183465	-0.117610	-0.373461	-0.529290	-0.365975	-0.445919	0.729088	0.368093	-0.465433	0.341043	0	0
1681	8.546119	2.228965	2.747530	-0.206585	-0.077475	-0.352491	-0.525891	-0.367816	-0.446108	0.730713	0.368461	-0.465414	0.337172	0	0
1682	8.649729	2.637120	2.554101	-0.201422	-0.088419	-0.359374	-0.523330	-0.370534	-0.447128	0.732285	0.368943	-0.465414	0.333210	0	0
1683	9.021635	3.204623	2.526880	-0.136370	-0.183324	-0.301020	-0.523031	-0.372912	-0.448253	0.732962	0.369928	-0.466109	0.329640	0	0
1684	9.400884	3.667251	2.711262	-0.094033	-0.227184	-0.170859	-0.522463	-0.374837	-0.447830	0.732848	0.370767	-0.467454	0.327035	0	0
1685	9.741680	3.866139	3.100501	-0.018257	-0.260398	0.009316	-0.524895	-0.374310	-0.444542	0.731695	0.371418	-0.469466	0.325996	0	0
1686	9.575222	3.449144	2.955398	0.032128	-0.195463	0.040837	-0.526746	-0.376164	-0.442102	0.730560	0.372084	-0.470945	0.325648	0	0
1687	9.723372	2.834967	2.947604	0.063064	-0.013367	0.022096	-0.526055	-0.374836	-0.440706	0.730220	0.372463	-0.470929	0.326000	0	0
1688	9.675401	2.444376	2.820848	-0.001296	-0.249514	0.410028	-0.529037	-0.371819	-0.440105	0.727743	0.371316	-0.474282	0.327981	0	0
1689	9.273830	2.426549	3.944170	0.056262	0.390639	0.107415	-0.529309	-0.371533	-0.441515	0.729059	0.369910	-0.471658	0.330421	0	0
1690	9.198397	2.884044	3.934732	-0.006091	0.166130	0.114690	-0.527857	-0.372640	-0.445773	0.729522	0.368761	-0.470894	0.331771	0	0
1691	8.866788	3.126139	4.105254	0.087524	0.294250	0.058631	-0.524324	-0.370949	-0.446403	0.730420	0.368123	-0.468677	0.333638	0	0
1692	8.692472	3.338461	3.668783	0.130622	0.166929	0.213405	-0.524875	-0.370662	-0.448232	0.730045	0.367503	-0.467810	0.336347	0	0
1693	8.745902	3.114602	3.692617	0.249080	0.033506	0.317357	-0.526587	-0.369284	-0.446797	0.728249	0.367699	-0.467893	0.339892	0	0
1694	8.605964	2.791073	3.470309	0.255759	0.024376	0.332222	-0.528422	-0.368808	-0.447193	0.726328	0.367903	-0.468072	0.343517	0	0
1695	8.533584	2.649252	3.016553	0.224619	-0.084302	0.296281	-0.529315	-0.365795	-0.442952	0.724121	0.368414	-0.469001	0.346350	0	0
1696	8.231233	2.682691	2.876885	0.231535	0.264089	0.208092	-0.531573	-0.365900	-0.443198	0.723821	0.368180	-0.467056	0.349836	0	0
1697	8.615602	2.870259	2.943647	0.242969	0.438195	0.213218	-0.528460	-0.367144	-0.443243	0.724255	0.367385	-0.463813	0.354064	0	0
1698	8.934952	2.751227	3.302046	0.290928	0.369737	0.244108	-0.526745	-0.366615	-0.445817	0.724069	0.367027	-0.461003	0.358457	0	0
1699	8.906299	2.380461	3.292941	0.318122	0.217052	0.246909	-0.527033	-0.364987	-0.445819	0.723049	0.367391	-0.459192	0.362445	0	0
1700	9.133645	2.398631	3.142202	0.308447	0.201700	0.306595	-0.526755	-0.366308	-0.444688	0.721767	0.367458	-0.457747	0.366734	0	0
1701	9.230717	2.057491	3.314876	0.334679	0.196062	0.381170	-0.525772	-0.366615	-0.443855	0.720067	0.367386	-0.456498	0.371673	0	0
1702	9.211843	1.601259	3.070154	0.297568	0.308860	0.373805	-0.527742	-0.363940	-0.445812	0.719030	0.366646	-0.454546	0.376769	0	0
1703	9.197661	1.262327	3.171511	0.290699	0.357906	0.356963	-0.527478	-0.361572	-0.444555	0.718275	0.365740	-0.452178	0.381904	0	0
1704	9.072145	1.014247	3.114929	0.239395	0.334727	0.339254	-0.526605	-0.360446	-0.447965	0.717652	0.364623	-0.450105	0.386564	0	0
1705	8.907643	1.045947	3.147360	0.177857	0.220897	0.302398	-0.526604	-0.358096	-0.448964	0.716864	0.363660	-0.448931	0.390280	0	0
1706	8.854410	1.081375	2.996253	0.195230	0.091907	0.327189	-0.527893	-0.355109	-0.447967	0.715330	0.363210	-0.448708	0.393754	0	0
1707	8.958467	1.016775	3.106140	0.282374	0.038551	0.325696	-0.529046	-0.353736	-0.445835	0.713229	0.363592	-0.448502	0.397431	0	0
1708	9.169054	0.843557	3.191296	0.325834	-0.018995	0.338122	-0.531767	-0.353929	-0.441409	0.710651	0.364455	-0.448576	0.401158	0	0
1709	9.285317	0.688465	3.024680	0.310767	-0.076074	0.327598	-0.533777	-0.351791	-0.438418	0.707896	0.365474	-0.449063	0.404544	0	0
1710	9.280475	0.679679	3.190615	0.305842	-0.007057	0.327490	-0.537338	-0.352125	-0.434968	0.705458	0.366177	-0.449077	0.408133	0	0
1711	9.338616	0.583388	3.209503	0.277847	-0.063108	0.307290	-0.540750	-0.350854	-0.432939	0.702937	0.366989	-0.449515	0.411260	0	0
1712	9.319261	0.590615	3.204830	0.259527	-0.062960	0.299349	-0.542201	-0.348280	-0.429394	0.700509	0.367708	-0.449994	0.414225	0	0
1713	9.193563	0.518649	3.220232	0.275604	-0.097568	0.287124	-0.544770	-0.345845	-0.427243	0.697902	0.368724	-0.450594	0.417062	0	0
1714	9.142793	0.506129	3.110018	0.270167	-0.122920	0.313468	-0.550171	-0.348487	-0.422481	0.695081	0.369694	-0.451485	0.419941	0	0
1715	9.227533	0.441976	2.825752	0.245128	-0.073741	0.311582	-0.552452	-0.346653	-0.420756	0.692567	0.370273	-0.452124	0.422887	0	0
1716	9.493727	0.269912	3.155732	0.228826	-0.026452	0.281603	-0.555037	-0.343168	-0.417055	0.690449	0.370681	-0.452387	0.425702	0	0
1717	9.353450	0.269878	3.108672	0.179426	-0.004274	0.241085	-0.555481	-0.343429	-0.414644	0.688774	0.370820	-0.452554	0.428111	0	0
1718	9.189010	0.241341	3.131535	0.143328	0.054112	0.226869	-0.557610	-0.340729	-0.414480	0.687556	0.370536	-0.452415	0.430454	0	0
1719	9.314725	0.285060	3.243580	0.106853	0.086155	0.205692	-0.561008	-0.338889	-0.414432	0.686702	0.369940	-0.452133	0.432621	0	0
1720	9.300211	0.298872	3.113846	0.085446	0.153470	0.191519	-0.561299	-0.337109	-0.414011	0.686291	0.368985	-0.451424	0.434823	0	0
1721	9.309989	0.193047	3.137903	0.082139	0.197954	0.180896	-0.560159	-0.336703	-0.415303	0.686130	0.367841	-0.450385	0.437117	0	0
1722	9.336551	0.227271	3.248276	0.072967	0.227058	0.151006	-0.559004	-0.336904	-0.418147	0.686265	0.366657	-0.449069	0.439249	0	0
1723	9.411530	0.213393	3.382376	0.078609	0.254232	0.147471	-0.557019	-0.334896	-0.419742	0.686505	0.365385	-0.447530	0.441498	0	0
1724	9.503345	0.295841	3.525893	0.046730	0.187333	0.126440	-0.556993	-0.332284	-0.423852	0.686656	0.364301	-0.446507	0.443192	0	0
1725	9.474222	0.387807	3.612583	0.029415	0.113065	0.105454	-0.555011	-0.331741	-0.424452	0.686623	0.363498	-0.445997	0.444414	0	0
1726	9.304852	0.455372	3.594532	0.024916	0.029630	0.091523	-0.555718	-0.331433	-0.424583	0.686300	0.363118	-0.446024	0.445196	0	0
1727	9.048433	0.505827	3.500194	0.029574	0.149398	0.084364	-0.554865	-0.331897	-0.425019	0.686521	0.362246	-0.445186	0.446404	0	0
1728	9.014431	0.652470	3.447430	0.014701	0.151328	0.056282	-0.552579	-0.331535	-0.428166	0.686932	0.361410	-0.444293	0.447339	0	0
1729	8.910437	0.656760	3.313549	0.002732	0.087879	-0.006848	-0.552566	-0.329935	-0.430293	0.687380	0.361032	-0.443665	0.447577	0	0
1730	8.980541	0.697293	3.255302	-0.006785	0.058901	-0.022615	-0.553284	-0.329318	-0.429153	0.687810	0.360811	-0.443217	0.447539	0	0
1731	9.198279	0.623112	3.407643	-0.003909	-0.017373	-0.033055	-0.552584	-0.328882	-0.428460	0.687932	0.360974	-0.443249	0.447188	0	0
1732	9.280521	0.608908	3.479181	-0.053715	-0.056907	-0.051553	-0.552574	-0.329190	-0.429589	0.688147	0.361077	-0.443703	0.446325	0	0
1733	9.319222	0.599633	3.560650	-0.086053	0.009601	-0.055230	-0.549749	-0.329540	-0.429351	0.688783	0.360652	-0.443836	0.445554	0	0
1734	9.319237	0.576091	3.666455	-0.122449	0.016261	-0.045681	-0.550022	-0.328811	-0.430763	0.689542	0.359928	-0.444112	0.444689	0	0
1735	9.212735	0.658106	3.667166	-0.162664	0.023861	-0.056301	-0.550016	-0.329260	-0.431326	0.690520	0.358914	-0.444482	0.443620	0	0
1736	9.096622	0.682026	3.603081	-0.160801	0.011159	-0.040480	-0.549287	-0.327832	-0.434453	0.691367	0.357923	-0.444980	0.442600	0	0
1737	9.043463	0.642845	3.456843	-0.165566	0.083792	-0.038839	-0.548426	-0.327132	-0.436307	0.692540	0.356543	-0.445009	0.441851	0	0
1738	9.111196	0.630767	3.468379	-0.139693	0.128941	-0.047612	-0.546429	-0.327490	-0.438457	0.693863	0.355206	-0.444570	0.441294	0	0
1739	9.149950	0.575300	3.460928	-0.106469	0.169496	-0.049353	-0.545002	-0.326067	-0.440606	0.695247	0.353902	-0.443703	0.441037	0	0
1740	9.128120	0.633344	3.506721	-0.064101	0.208181	-0.038758	-0.541870	-0.326894	-0.443056	0.696608	0.352698	-0.442408	0.441154	0	0
1741	9.116038	0.628219	3.441899	-0.042012	0.182611	0.007838	-0.540156	-0.324454	-0.446203	0.697564	0.351527	-0.441364	0.441623	0	0
1742	9.084431	0.794325	3.429973	-0.025875	0.155265	0.010586	-0.539572	-0.324490	-0.448473	0.698335	0.350602	-0.440440	0.442062	0	0
1743	9.094037	0.850424	3.576516	-0.016946	0.104402	0.049296	-0.539128	-0.323349	-0.451311	0.698671	0.349768	-0.439974	0.442655	0	0
1744	9.127815	0.934589	3.566584	0.008759	0.102386	0.074832	-0.538280	-0.322484	-0.451612	0.698801	0.349035	-0.439490	0.443509	0	0
1745	9.149576	0.932658	3.667404	0.007031	0.111481	0.080957	-0.538420	-0.321014	-0.452322	0.698942	0.348196	-0.438978	0.444451	0	0
1746	9.067403	0.868044	3.720950	-0.000218	0.109738	0.086187	-0.536863	-0.320166	-0.452916	0.699083	0.347317	-0.438521	0.445370	0	0
1747	9.028728	0.846312	3.697208	-0.009417	0.098927	0.086172	-0.535724	-0.319025	-0.454353	0.699200	0.346395	-0.438186	0.446231	0	0
1748	8.748460	0.552986	3.694686	-0.023267	0.048250	0.098407	-0.536424	-0.319019	-0.455189	0.699094	0.345574	-0.438302	0.446919	0	0
1749	9.067379	0.871640	3.956563	-0.031523	0.048268	0.015105	-0.536416	-0.319323	-0.456036	0.699383	0.345034	-0.438174	0.447010	0	0
1750	8.946538	0.803062	3.690631	-0.024249	0.033684	0.011616	-0.537824	-0.318713	-0.456863	0.699604	0.344652	-0.438095	0.447037	0	0
1751	9.067547	0.725854	3.692214	-0.010835	0.009051	0.000256	-0.537267	-0.317245	-0.456455	0.699715	0.344497	-0.438098	0.446979	0	0
1752	9.173929	0.755095	3.792391	-0.014839	-0.005451	-0.020787	-0.536561	-0.316230	-0.456753	0.699877	0.344497	-0.438140	0.446685	0	0
1753	9.183636	0.737355	3.619230	-0.042178	0.039203	-0.070053	-0.535556	-0.317887	-0.458034	0.700542	0.344296	-0.437829	0.446101	0	0
