# Supplementary material for: Identification of Haptic Based Guiding Using Hard Reins
Source: PLoS One. 2015 Jul 22;10(7):e0132020. doi: 10.1371/journal.pone.0132020 (PMC4511788; doi:10.1371/journal.pone.0132020)
Supplement: S1 File — (ZIP) [file pone.0132020.s001.zip › MotionData1/Subject1/T6/gh6.txt]

// Start Time: 0
// Sample rate: 50.0Hz
// Scenario: 4.0
// Firmware Version: 2.6.1
Counter	Acc_X	Acc_Y	Acc_Z	Gyr_X	Gyr_Y	Gyr_Z	Mag_X	Mag_Y	Mag_Z	Quat_w	Quat_x	Quat_y	Quat_z	AnalogIn_1	AnalogIn_2
661	2.322849	-0.572840	9.484385	-0.050565	-0.008945	0.009104	-0.215999	0.449012	-0.689210	0.451294	0.095028	-0.082524	0.883455	0	0
662	2.351831	-0.572993	9.508166	-0.070300	-0.008988	0.019525	-0.216530	0.450123	-0.690630	0.451157	0.094844	-0.083226	0.883479	0	0
663	2.395051	-0.607036	9.497788	-0.097114	-0.007243	0.014029	-0.216008	0.452059	-0.691797	0.451137	0.094524	-0.084131	0.883438	0	0
664	2.428760	-0.621658	9.521364	-0.089953	-0.002006	0.014086	-0.217873	0.454838	-0.692788	0.451066	0.094195	-0.084969	0.883429	0	0
665	2.453621	-0.520931	9.488660	-0.082786	0.011985	0.017728	-0.217346	0.455666	-0.693312	0.451015	0.093767	-0.085665	0.883433	0	0
666	2.453894	-0.482477	9.479486	-0.035311	-0.001964	0.002170	-0.218291	0.456777	-0.689883	0.451000	0.093694	-0.086009	0.883416	0	0
667	2.506742	-0.521369	9.480986	-0.016540	-0.014224	0.002239	-0.217897	0.457051	-0.689363	0.451001	0.093811	-0.086224	0.883382	0	0
668	2.531125	-0.487936	9.464336	0.017535	-0.010684	-0.012480	-0.217504	0.458434	-0.690664	0.451062	0.094065	-0.086126	0.883333	0	0
669	2.565176	-0.454476	9.481251	0.033608	-0.000217	-0.002636	-0.216943	0.454834	-0.693850	0.451071	0.094290	-0.085831	0.883333	0	0
670	2.531741	-0.403585	9.520579	0.013993	-0.012426	-0.022189	-0.217749	0.456499	-0.693035	0.451223	0.094551	-0.085764	0.883234	0	0
671	2.469178	-0.374091	9.567122	0.013994	0.010319	-0.016796	-0.217226	0.455663	-0.689779	0.451385	0.094606	-0.085580	0.883163	0	0
672	2.425599	-0.390529	9.586537	0.003284	0.020833	-0.020352	-0.217890	0.455944	-0.689505	0.451559	0.094524	-0.085459	0.883095	0	0
673	2.410593	-0.462587	9.581031	0.015855	0.031359	-0.027281	-0.218153	0.455668	-0.689503	0.451830	0.094410	-0.085150	0.882998	0	0
674	2.412752	-0.496455	9.522942	0.033820	0.026163	-0.043037	-0.218673	0.454841	-0.690813	0.452182	0.094438	-0.084714	0.882857	0	0
675	2.444087	-0.506160	9.575435	0.057989	0.027908	-0.046391	-0.217604	0.453175	-0.691107	0.452578	0.094561	-0.084030	0.882706	0	0
676	2.405214	-0.539501	9.585000	0.067744	0.024379	-0.028705	-0.215868	0.451644	-0.693374	0.452776	0.094746	-0.083317	0.882653	0	0
677	2.361423	-0.584860	9.584856	0.080249	0.015642	-0.026879	-0.216390	0.450262	-0.693118	0.452968	0.095061	-0.082510	0.882596	0	0
678	2.296178	-0.591529	9.597360	0.074901	0.013919	-0.032194	-0.215597	0.450258	-0.692868	0.453175	0.095373	-0.081777	0.882524	0	0
679	2.255020	-0.605705	9.575921	0.085515	-0.010608	-0.011928	-0.217043	0.447358	-0.690650	0.453208	0.095930	-0.081055	0.882513	0	0
680	2.218675	-0.624516	9.624086	0.069484	-0.001826	-0.026987	-0.216517	0.447216	-0.689481	0.453359	0.096352	-0.080446	0.882446	0	0
681	2.172717	-0.633910	9.581114	0.062228	-0.007105	-0.005898	-0.216645	0.445000	-0.687145	0.453364	0.096766	-0.079918	0.882446	0	0
682	2.148425	-0.653051	9.552262	0.033622	-0.000093	-0.008721	-0.216505	0.443338	-0.686771	0.453391	0.096995	-0.079635	0.882432	0	0
683	2.157893	-0.679599	9.547069	0.022844	-0.010611	-0.002677	-0.215321	0.443885	-0.685606	0.453403	0.097257	-0.079473	0.882412	0	0
684	2.196571	-0.672788	9.513165	-0.006654	-0.005364	-0.006407	-0.215842	0.443473	-0.687173	0.453441	0.097349	-0.079571	0.882374	0	0
685	2.257169	-0.639705	9.474568	-0.006716	-0.014153	0.005886	-0.215576	0.443056	-0.686919	0.453403	0.097500	-0.079694	0.882365	0	0
686	2.361226	-0.607021	9.416365	-0.034413	-0.008917	0.000393	-0.217170	0.444034	-0.686754	0.453401	0.097492	-0.080059	0.882334	0	0
687	2.482220	-0.569658	9.358068	-0.059444	0.000678	0.000218	-0.216513	0.444584	-0.686497	0.453476	0.097278	-0.080578	0.882272	0	0
688	2.567095	-0.519810	9.357909	-0.073752	-0.003720	-0.002561	-0.217703	0.445006	-0.687260	0.453544	0.097049	-0.081264	0.882199	0	0
689	2.613368	-0.462665	9.286065	-0.095211	-0.010718	-0.005387	-0.217986	0.448468	-0.687745	0.453693	0.096781	-0.082148	0.882070	0	0
690	2.642434	-0.450821	9.300371	-0.099664	-0.017714	-0.012501	-0.217725	0.450129	-0.689303	0.453861	0.096565	-0.083117	0.881916	0	0
691	2.647050	-0.481994	9.343234	-0.088020	-0.009842	-0.014159	-0.217191	0.450543	-0.691401	0.454080	0.096332	-0.083929	0.881752	0	0
692	2.637394	-0.484089	9.420202	-0.087965	-0.008948	-0.028253	-0.216414	0.453168	-0.691125	0.454388	0.096105	-0.084740	0.881541	0	0
693	2.589454	-0.435490	9.459629	-0.075486	0.000656	-0.015767	-0.217207	0.453727	-0.692024	0.454617	0.095840	-0.085395	0.881389	0	0
694	2.579904	-0.420917	9.481510	-0.052153	0.001572	-0.031450	-0.218262	0.452209	-0.690583	0.454926	0.095685	-0.085839	0.881203	0	0
695	2.580104	-0.396534	9.589942	-0.049489	0.013786	-0.026096	-0.216949	0.454278	-0.691106	0.455232	0.095432	-0.086195	0.881038	0	0
696	2.536723	-0.386404	9.645711	-0.023537	0.017298	-0.027643	-0.218280	0.454423	-0.688990	0.455493	0.095266	-0.086319	0.880908	0	0
697	2.516879	-0.458534	9.604195	0.019385	0.014687	-0.022061	-0.217087	0.453308	-0.687972	0.455699	0.095314	-0.086066	0.880821	0	0
698	2.490029	-0.496971	9.551109	0.056997	0.024349	-0.025275	-0.216545	0.452061	-0.689564	0.455874	0.095450	-0.085451	0.880776	0	0
699	2.463432	-0.501589	9.546479	0.085619	0.017366	-0.025084	-0.216274	0.451090	-0.689839	0.456046	0.095780	-0.084599	0.880734	0	0
700	2.431991	-0.506344	9.484207	0.096326	0.013875	-0.017960	-0.215736	0.449842	-0.690122	0.456108	0.096181	-0.083692	0.880744	0	0
701	2.393394	-0.501188	9.499020	0.103423	0.011231	-0.005569	-0.215593	0.448734	-0.691444	0.456084	0.096629	-0.082729	0.880799	0	0
702	2.325836	-0.491243	9.432422	0.101621	0.013876	-0.000262	-0.215459	0.447348	-0.689627	0.455983	0.097040	-0.081793	0.880893	0	0
703	2.274681	-0.553367	9.436955	0.074728	-0.000132	0.006544	-0.215974	0.444444	-0.688994	0.455871	0.097446	-0.081144	0.880966	0	0
704	2.226018	-0.605794	9.472824	0.047850	-0.001895	0.012513	-0.216105	0.443198	-0.687302	0.455697	0.097739	-0.080765	0.881059	0	0
705	2.177508	-0.634403	9.432055	0.028141	0.014721	0.023894	-0.215317	0.442915	-0.685223	0.455489	0.097786	-0.080475	0.881188	0	0
706	2.194664	-0.600716	9.480363	-0.012987	0.015586	0.016549	-0.215327	0.444577	-0.685075	0.455349	0.097646	-0.080556	0.881268	0	0
707	2.284109	-0.586998	9.474942	-0.052325	0.019063	0.010964	-0.216647	0.444307	-0.685450	0.455337	0.097297	-0.080942	0.881278	0	0
708	2.382869	-0.621446	9.473694	-0.077362	0.024283	0.009001	-0.216388	0.445967	-0.686485	0.455333	0.096792	-0.081543	0.881280	0	0
709	2.452991	-0.607636	9.449214	-0.095225	0.027775	0.003579	-0.215866	0.448457	-0.688563	0.455433	0.096178	-0.082262	0.881228	0	0
710	2.482277	-0.564569	9.449456	-0.106926	-0.002003	0.010435	-0.215606	0.449564	-0.689210	0.455424	0.095769	-0.083246	0.881185	0	0
711	2.497012	-0.530936	9.473750	-0.095219	0.020764	0.000031	-0.213909	0.452876	-0.687894	0.455550	0.095221	-0.083995	0.881109	0	0
712	2.487244	-0.545365	9.449635	-0.077287	0.013800	-0.009556	-0.215099	0.453021	-0.688398	0.455699	0.094825	-0.084625	0.881014	0	0
713	2.482286	-0.564466	9.483105	-0.053998	0.010319	-0.017333	-0.215232	0.454268	-0.690216	0.455929	0.094571	-0.085044	0.880882	0	0
714	2.477143	-0.607766	9.468231	-0.034322	0.022567	-0.011865	-0.215227	0.453992	-0.691266	0.456067	0.094296	-0.085254	0.880819	0	0
715	2.452801	-0.634108	9.444104	-0.023542	0.029598	-0.018808	-0.214164	0.453710	-0.692071	0.456297	0.094014	-0.085317	0.880724	0	0
716	2.390096	-0.621708	9.406333	-0.019953	0.020884	-0.022316	-0.214169	0.454541	-0.692193	0.456512	0.093827	-0.085399	0.880625	0	0
717	2.380479	-0.616734	9.435314	0.008665	0.038371	-0.014991	-0.214954	0.453992	-0.693757	0.456686	0.093612	-0.085142	0.880583	0	0
718	2.399801	-0.616826	9.454373	-0.018247	0.017334	-0.006458	-0.214435	0.455512	-0.693227	0.456753	0.093451	-0.085239	0.880555	0	0
719	2.431206	-0.616896	9.511784	-0.018248	0.015567	-0.008238	-0.213505	0.454122	-0.692207	0.456873	0.093308	-0.085331	0.880499	0	0
720	2.414300	-0.616808	9.497510	-0.037990	0.024282	0.007517	-0.213112	0.455782	-0.693768	0.456845	0.092984	-0.085583	0.880524	0	0
721	2.375231	-0.674495	9.410662	-0.035331	0.010306	0.011012	-0.213125	0.457304	-0.692443	0.456807	0.092793	-0.085869	0.880536	0	0
722	2.418433	-0.713142	9.467526	-0.034528	0.013737	0.030394	-0.213391	0.457443	-0.692438	0.456561	0.092558	-0.086160	0.880660	0	0
723	2.442804	-0.684255	9.537347	-0.041680	0.024212	0.030377	-0.212875	0.459378	-0.691772	0.456369	0.092200	-0.086457	0.880767	0	0
724	2.438175	-0.655436	9.511281	-0.061317	0.038226	0.025005	-0.213659	0.459661	-0.695030	0.456217	0.091632	-0.086868	0.880866	0	0
725	2.385000	-0.664435	9.578931	-0.091797	0.029449	0.033576	-0.212873	0.461595	-0.696070	0.456047	0.090997	-0.087586	0.880948	0	0
726	2.365585	-0.678657	9.598163	-0.075694	0.042571	0.037268	-0.211836	0.464080	-0.693966	0.455802	0.090314	-0.088114	0.881092	0	0
727	2.331866	-0.664167	9.531324	-0.072124	0.046958	0.042611	-0.212372	0.465190	-0.693947	0.455549	0.089606	-0.088587	0.881248	0	0
728	2.355663	-0.712518	9.511336	-0.057811	0.038214	0.040905	-0.212119	0.467127	-0.693801	0.455249	0.089040	-0.088981	0.881421	0	0
729	2.389431	-0.717623	9.501372	-0.053319	0.033845	0.035624	-0.212387	0.469067	-0.695872	0.455029	0.088539	-0.089342	0.881548	0	0
730	2.447283	-0.732478	9.510316	-0.047062	0.036449	0.037420	-0.212127	0.470174	-0.696519	0.454750	0.088040	-0.089645	0.881712	0	0
731	2.478923	-0.698948	9.544076	-0.050622	0.034694	0.032098	-0.211445	0.469758	-0.701770	0.454558	0.087549	-0.089978	0.881825	0	0
732	2.448177	-0.607422	9.506940	-0.056012	0.031195	0.037362	-0.211990	0.472668	-0.701863	0.454285	0.087056	-0.090384	0.881974	0	0
733	2.448198	-0.602773	9.454118	-0.054174	0.032978	0.028572	-0.210664	0.472661	-0.702931	0.454126	0.086567	-0.090753	0.882066	0	0
734	2.433610	-0.617047	9.468500	-0.035305	0.034775	0.011094	-0.210944	0.473353	-0.699516	0.454070	0.086160	-0.090938	0.882115	0	0
735	2.361181	-0.616348	9.512394	-0.039815	0.038267	0.019025	-0.210557	0.475289	-0.699896	0.453988	0.085699	-0.091146	0.882181	0	0
736	2.322322	-0.649513	9.579643	-0.031699	0.033058	0.001445	-0.210804	0.474046	-0.702915	0.454015	0.085332	-0.091299	0.882187	0	0
737	2.292861	-0.718876	9.631975	-0.012944	0.028677	0.005965	-0.208956	0.474035	-0.701634	0.454016	0.085088	-0.091301	0.882210	0	0
738	2.254000	-0.749870	9.622340	0.003208	0.027845	-0.004488	-0.208291	0.474171	-0.702952	0.454063	0.084931	-0.091165	0.882214	0	0
739	2.230053	-0.720900	9.596443	0.019347	0.035746	-0.008734	-0.209482	0.473346	-0.701371	0.454173	0.084784	-0.090835	0.882206	0	0
740	2.191597	-0.696465	9.623493	0.053364	0.018283	-0.018227	-0.207896	0.473614	-0.701393	0.454287	0.084951	-0.090288	0.882187	0	0
741	2.152798	-0.720119	9.654800	0.051548	0.013904	-0.014725	-0.208685	0.472926	-0.701649	0.454402	0.085147	-0.089764	0.882163	0	0
742	2.142737	-0.777644	9.695084	0.067721	0.027932	-0.026902	-0.207088	0.471118	-0.701299	0.454591	0.085301	-0.089040	0.882124	0	0
743	2.121071	-0.767882	9.685769	0.062293	0.012169	-0.018178	-0.208145	0.470570	-0.700765	0.454726	0.085562	-0.088423	0.882091	0	0
744	2.109132	-0.748590	9.671674	0.058749	0.012191	-0.025246	-0.209307	0.465593	-0.700797	0.454893	0.085813	-0.087850	0.882038	0	0
745	2.133209	-0.758414	9.666546	0.053264	-0.009736	-0.005988	-0.208524	0.466141	-0.698839	0.454909	0.086213	-0.087420	0.882033	0	0
746	2.181437	-0.768369	9.680436	0.033589	-0.001884	-0.006120	-0.207990	0.466000	-0.700027	0.454915	0.086457	-0.087150	0.882033	0	0
747	2.207748	-0.802353	9.646171	0.028220	0.000736	-0.004402	-0.207457	0.465028	-0.699521	0.454947	0.086648	-0.086893	0.882023	0	0
748	2.229383	-0.812496	9.530503	0.033584	-0.007123	-0.002635	-0.208504	0.463235	-0.699785	0.454918	0.086936	-0.086650	0.882034	0	0
749	2.292003	-0.832508	9.438404	0.030032	-0.007114	-0.006206	-0.208117	0.464617	-0.699254	0.454958	0.087206	-0.086414	0.882010	0	0
750	2.359682	-0.819032	9.298577	0.040771	-0.003612	-0.001724	-0.207724	0.464614	-0.697951	0.454913	0.087495	-0.086091	0.882036	0	0
751	2.461200	-0.803209	9.225780	0.012096	-0.010657	0.007709	-0.208513	0.463649	-0.697817	0.454842	0.087706	-0.086047	0.882056	0	0
752	2.526834	-0.743501	9.254742	-0.003129	-0.002824	0.012905	-0.208779	0.464204	-0.698331	0.454707	0.087775	-0.086121	0.882111	0	0
753	2.553705	-0.704799	9.394353	-0.036263	-0.000254	0.016194	-0.209312	0.464484	-0.697535	0.454612	0.087671	-0.086470	0.882137	0	0
754	2.481723	-0.641580	9.434155	-0.081018	0.017225	0.024777	-0.210631	0.465046	-0.699735	0.454457	0.087199	-0.087150	0.882196	0	0
755	2.477082	-0.617284	9.501770	-0.104311	0.011947	0.028118	-0.209854	0.468364	-0.700368	0.454326	0.086669	-0.088056	0.882226	0	0
756	2.477264	-0.593122	9.538097	-0.102485	0.018956	0.021111	-0.209991	0.469195	-0.700358	0.454226	0.086087	-0.088915	0.882248	0	0
757	2.481889	-0.621985	9.549743	-0.086380	0.032948	0.024796	-0.208935	0.469882	-0.700890	0.454126	0.085458	-0.089566	0.882295	0	0
758	2.438068	-0.672103	9.566368	-0.060360	0.036502	0.009140	-0.207756	0.472090	-0.701279	0.454113	0.084923	-0.089963	0.882313	0	0
759	2.399074	-0.722288	9.573338	-0.025507	0.031255	0.016426	-0.209482	0.473069	-0.700850	0.454034	0.084593	-0.090078	0.882374	0	0
760	2.380449	-0.625885	9.589027	0.007595	0.017272	0.013117	-0.208421	0.472786	-0.701393	0.453909	0.084533	-0.089966	0.882455	0	0
761	2.354034	-0.606333	9.623128	0.029920	0.018133	0.022105	-0.208562	0.473201	-0.699554	0.453720	0.084566	-0.089655	0.882581	0	0
762	2.296090	-0.603584	9.587608	0.045955	0.010253	0.036311	-0.208016	0.470984	-0.700763	0.453355	0.084720	-0.089257	0.882794	0	0
763	2.240358	-0.631865	9.635832	0.044128	0.004997	0.041576	-0.208280	0.470986	-0.700759	0.452971	0.084915	-0.088893	0.883009	0	0
764	2.206928	-0.580922	9.691984	0.015495	0.013733	0.043180	-0.210658	0.470445	-0.700728	0.452570	0.084895	-0.088753	0.883230	0	0
765	2.226624	-0.532558	9.826962	-0.038311	-0.007357	0.060336	-0.209872	0.472379	-0.701899	0.452080	0.084806	-0.089185	0.883446	0	0
766	2.303267	-0.624223	9.935803	-0.093850	-0.016186	0.068667	-0.209751	0.474732	-0.702401	0.451525	0.084533	-0.090168	0.883657	0	0
767	2.328222	-0.845974	9.846516	-0.100161	-0.014451	0.080913	-0.209895	0.476809	-0.702509	0.450898	0.084208	-0.091194	0.883903	0	0
768	2.343859	-1.019605	9.738634	-0.074220	-0.024922	0.081026	-0.212286	0.477513	-0.700764	0.450205	0.084089	-0.092053	0.884178	0	0
769	2.389536	-1.044368	9.622592	-0.002500	-0.030072	0.051554	-0.210443	0.479580	-0.701556	0.449740	0.084370	-0.092264	0.884366	0	0
770	2.513465	-0.934824	9.579521	0.051183	-0.035337	0.051912	-0.213084	0.477933	-0.700485	0.449189	0.084935	-0.092037	0.884616	0	0
771	2.687994	-0.844552	9.655962	0.081618	-0.045880	0.044130	-0.214016	0.479322	-0.700981	0.448702	0.085743	-0.091575	0.884832	0	0
772	2.823664	-0.783060	9.660305	0.067268	-0.045943	0.051927	-0.215734	0.478224	-0.699657	0.448125	0.086474	-0.091252	0.885087	0	0
773	2.886342	-0.797982	9.659593	0.067254	-0.044220	0.055436	-0.216124	0.477257	-0.700184	0.447551	0.087199	-0.090927	0.885340	0	0
774	2.852173	-0.846057	9.582426	0.090547	-0.038928	0.052103	-0.216656	0.476428	-0.697828	0.446962	0.087971	-0.090368	0.885618	0	0
775	2.721925	-0.821337	9.468471	0.129948	-0.049340	0.045349	-0.219030	0.474225	-0.696243	0.446416	0.089035	-0.089510	0.885875	0	0
776	2.698114	-0.777531	9.574929	0.146058	-0.051092	0.041068	-0.219558	0.473259	-0.695197	0.445862	0.090172	-0.088502	0.886140	0	0
777	2.757587	-0.570652	9.735420	0.158551	-0.049404	0.045592	-0.220601	0.469526	-0.693386	0.445284	0.091367	-0.087395	0.886418	0	0
778	2.670869	-0.541065	9.750929	0.158530	-0.058136	0.047355	-0.221661	0.469393	-0.692586	0.444657	0.092616	-0.086314	0.886708	0	0
779	1.724996	-0.393709	8.333159	0.069554	0.124448	0.031852	-0.220838	0.465098	-0.693950	0.444432	0.091882	-0.085206	0.887005	0	0
780	2.246221	-0.450257	8.474620	0.023058	0.287788	0.068942	-0.222439	0.465936	-0.691561	0.444028	0.089442	-0.083807	0.887590	0	0
781	2.253915	-0.759682	9.559740	0.019000	-0.050997	0.042924	-0.223653	0.467601	-0.687468	0.443602	0.090032	-0.083935	0.887731	0	0
782	2.265957	-1.088182	9.137667	-0.179329	0.132793	0.040320	-0.223409	0.470783	-0.686917	0.443501	0.088093	-0.084996	0.887875	0	0
783	2.608286	-1.218363	10.700237	-0.139243	0.029209	0.004826	-0.223415	0.472722	-0.688206	0.443619	0.087303	-0.086146	0.887783	0	0
784	2.378371	-0.949791	10.633207	0.128383	0.060880	-0.004438	-0.226058	0.473707	-0.690774	0.443581	0.087405	-0.084754	0.887926	0	0
785	2.677716	-0.906913	8.900663	0.454363	-0.006913	-0.042004	-0.227347	0.466515	-0.688732	0.443560	0.089610	-0.080757	0.888089	0	0
786	2.895808	-0.800408	8.890393	0.591353	-0.037496	-0.071119	-0.227198	0.459312	-0.681475	0.443607	0.092691	-0.075628	0.888201	0	0
787	2.885998	-0.806560	8.426549	0.549530	0.061488	-0.079866	-0.227145	0.448375	-0.678705	0.443859	0.094744	-0.070462	0.888284	0	0
788	2.940036	-0.679463	8.439561	0.384959	0.035222	-0.100536	-0.224997	0.441302	-0.676059	0.444400	0.096278	-0.066812	0.888130	0	0
789	2.735168	-0.310102	9.147370	0.165668	0.061296	-0.092226	-0.224689	0.434934	-0.677960	0.445110	0.096642	-0.065056	0.887865	0	0
790	2.620299	-0.149493	8.676737	-0.017746	0.126051	-0.060647	-0.222297	0.432429	-0.676974	0.445745	0.095551	-0.064617	0.887697	0	0
791	2.775063	0.560786	8.522540	-0.352547	0.124080	-0.015409	-0.218081	0.437806	-0.680912	0.446307	0.093002	-0.067258	0.887489	0	0
792	2.921116	0.005719	9.860806	-0.622148	0.171727	0.021384	-0.216263	0.446797	-0.685955	0.446803	0.088753	-0.072054	0.887298	0	0
793	2.778307	-0.050047	10.137789	-0.596406	0.182997	0.062171	-0.213397	0.457581	-0.690996	0.446915	0.084536	-0.076663	0.887267	0	0
794	3.303802	0.157490	10.128430	-0.304807	0.146150	0.071097	-0.211069	0.467812	-0.692501	0.446650	0.081890	-0.078798	0.887462	0	0
795	2.908028	0.207311	9.680577	0.130043	0.177931	0.091262	-0.207768	0.470010	-0.694362	0.445884	0.080943	-0.077006	0.888091	0	0
796	2.242036	-0.057266	9.555902	0.600675	0.168662	0.090401	-0.207197	0.463779	-0.695872	0.444715	0.082120	-0.071015	0.889068	0	0
797	1.987443	-0.199851	9.472340	0.938171	0.157571	0.048812	-0.205550	0.451033	-0.691966	0.443615	0.084973	-0.062085	0.890017	0	0
798	2.131704	-0.287558	9.474894	1.177255	0.115724	-0.006054	-0.202558	0.432464	-0.684735	0.442711	0.089230	-0.051108	0.890749	0	0
799	2.667698	0.403079	8.588948	1.303810	0.210348	-0.037392	-0.200076	0.410160	-0.676879	0.441961	0.093263	-0.038604	0.891337	0	0
800	2.891951	0.686037	8.878675	1.382621	0.178814	-0.069551	-0.197466	0.388132	-0.668367	0.441325	0.097863	-0.025446	0.891632	0	0
801	2.978548	0.615455	9.614963	1.414111	0.264469	-0.103434	-0.193170	0.369830	-0.656048	0.440895	0.101893	-0.011655	0.891680	0	0
802	2.537728	1.060873	10.996233	1.343199	0.221399	-0.101270	-0.187521	0.349308	-0.648746	0.440425	0.105908	0.001378	0.891520	0	0
803	2.202599	1.483343	10.648277	1.140292	0.301151	-0.109315	-0.182678	0.330036	-0.640110	0.440169	0.108366	0.012902	0.891258	0	0
804	2.056177	1.270295	10.608637	0.828930	0.264401	-0.121409	-0.178618	0.311879	-0.636425	0.440318	0.109703	0.021561	0.890854	0	0
805	1.716702	1.093148	10.018291	0.474790	0.271582	-0.142389	-0.173284	0.302435	-0.632935	0.441012	0.109471	0.027058	0.890389	0	0
806	1.748049	1.424782	10.002606	0.220611	0.207629	-0.142652	-0.168648	0.298947	-0.628590	0.441998	0.108620	0.030071	0.889907	0	0
807	1.355792	1.591199	10.724119	0.053982	0.201358	-0.117318	-0.163335	0.295458	-0.628967	0.442936	0.107155	0.031491	0.889569	0	0
808	1.074209	1.727719	10.603142	-0.109056	0.173328	-0.077959	-0.158976	0.296680	-0.629283	0.443707	0.105169	0.031348	0.889427	0	0
809	1.127757	1.787375	10.584138	-0.281140	0.094421	-0.035444	-0.158189	0.300831	-0.634097	0.444303	0.103186	0.029241	0.889434	0	0
810	0.979541	1.324127	10.522408	-0.478125	0.080370	-0.008781	-0.156619	0.307193	-0.639686	0.444860	0.100407	0.025331	0.889594	0	0
811	1.193403	0.865360	9.702937	-0.636519	0.048909	0.007434	-0.154928	0.314799	-0.643825	0.445429	0.097250	0.019821	0.889799	0	0
812	1.589647	0.567896	9.398076	-0.777030	0.020810	0.014065	-0.154978	0.326430	-0.648814	0.446054	0.093668	0.012962	0.889997	0	0
813	1.744664	0.957628	9.819412	-0.845162	0.003116	0.028508	-0.154505	0.339719	-0.654449	0.446592	0.089983	0.005363	0.890185	0	0
814	1.495587	0.563408	10.050159	-0.877564	0.004808	0.062633	-0.155480	0.353017	-0.662286	0.446817	0.086086	-0.002507	0.890470	0	0
815	1.178004	0.057828	9.871638	-0.865102	0.000541	0.077685	-0.154494	0.368379	-0.666992	0.446869	0.082322	-0.010342	0.890743	0	0
816	1.023785	0.098050	10.046476	-0.852682	-0.058076	0.079376	-0.156129	0.381404	-0.674823	0.446850	0.079083	-0.018285	0.890919	0	0
817	1.530555	-1.274459	9.271654	-0.873877	-0.033446	0.038361	-0.159107	0.395542	-0.678825	0.447191	0.075579	-0.026327	0.890851	0	0
818	2.301050	-1.592682	9.424779	-0.801152	-0.056269	-0.030223	-0.159966	0.410361	-0.684555	0.448040	0.072569	-0.033715	0.890425	0	0
819	2.532818	-0.930150	9.584214	-0.632019	-0.065064	-0.039534	-0.160292	0.423238	-0.688088	0.448832	0.070457	-0.039718	0.889949	0	0
820	2.475366	-0.848963	9.244360	-0.471733	-0.045653	-0.052353	-0.161259	0.431688	-0.690345	0.449611	0.068832	-0.044108	0.889475	0	0
821	2.191042	-0.755916	9.058014	-0.432291	-0.005276	-0.050929	-0.160861	0.436259	-0.698029	0.450365	0.067097	-0.048076	0.889021	0	0
822	2.024439	-0.741334	8.682283	-0.501115	0.019328	-0.048637	-0.160366	0.443593	-0.700320	0.451145	0.064757	-0.052436	0.888552	0	0
823	2.290734	-0.328045	9.225505	-0.603292	0.017290	-0.022961	-0.159619	0.454112	-0.704415	0.451750	0.062039	-0.057851	0.888103	0	0
824	2.457505	-0.646642	9.290101	-0.660601	0.074911	0.000504	-0.159272	0.463523	-0.705636	0.452195	0.058455	-0.063403	0.887740	0	0
825	3.070091	-0.792176	10.453602	-0.646562	0.006224	0.008049	-0.158395	0.474317	-0.709207	0.452505	0.055628	-0.069285	0.887324	0	0
826	2.346908	-0.622403	10.642050	-0.410314	0.088678	0.020010	-0.156976	0.483032	-0.713200	0.452621	0.053037	-0.072561	0.887162	0	0
827	1.530680	-0.599332	9.812971	-0.068432	0.052455	0.012065	-0.154875	0.487175	-0.715547	0.452597	0.052412	-0.073102	0.887167	0	0
828	1.408611	-0.785905	9.840720	0.341543	0.040458	-0.034338	-0.156182	0.482751	-0.712953	0.452755	0.053691	-0.069896	0.887268	0	0
829	1.679888	-0.681252	10.147219	0.713868	-0.017218	-0.084771	-0.156675	0.475001	-0.710404	0.453109	0.057288	-0.063750	0.887325	0	0
830	1.833607	-0.133007	10.488673	0.848185	-0.008495	-0.111900	-0.155544	0.459766	-0.706123	0.453601	0.061342	-0.056222	0.887312	0	0
831	1.464497	-0.077746	10.314641	0.873260	0.024881	-0.101777	-0.153382	0.446460	-0.697256	0.453974	0.065287	-0.048442	0.887299	0	0
832	1.362012	0.123871	9.914071	0.663979	0.019706	-0.110289	-0.153307	0.431370	-0.693742	0.454528	0.068244	-0.042414	0.887101	0	0
833	1.412653	0.122666	9.649245	0.434951	0.024927	-0.106662	-0.151950	0.423748	-0.690958	0.455193	0.070188	-0.038502	0.886787	0	0
834	1.574793	0.178449	9.427374	0.154094	0.064228	-0.108599	-0.147955	0.419574	-0.691584	0.456084	0.070427	-0.036793	0.886382	0	0
835	1.925119	0.534707	9.625527	-0.133329	0.052531	-0.068477	-0.148494	0.420822	-0.691040	0.456814	0.069521	-0.037815	0.886035	0	0
836	1.607511	0.361235	9.506103	-0.402726	0.145215	-0.020697	-0.145860	0.423300	-0.691579	0.457339	0.066468	-0.040730	0.885869	0	0
837	1.305421	0.008293	8.942254	-0.647938	0.154047	0.007539	-0.144583	0.433815	-0.695814	0.457768	0.062274	-0.045891	0.885700	0	0
838	1.106335	-0.478478	8.923954	-0.791015	0.185603	-0.003121	-0.142781	0.445574	-0.700698	0.458367	0.057075	-0.052069	0.885399	0	0
839	1.454889	-0.374334	9.261024	-0.870016	0.122335	0.027705	-0.139408	0.460786	-0.706881	0.458677	0.052124	-0.059343	0.885086	0	0
840	1.676807	-0.422803	9.707990	-0.804015	0.115121	0.058914	-0.136818	0.473786	-0.712289	0.458637	0.047448	-0.065986	0.884899	0	0
841	1.764971	-0.928350	9.787940	-0.712877	0.088828	0.073450	-0.135948	0.487766	-0.719232	0.458385	0.043481	-0.072041	0.884761	0	0
842	1.837974	-1.188596	9.817966	-0.429130	0.076706	0.041914	-0.135990	0.497042	-0.722412	0.458258	0.040872	-0.075530	0.884661	0	0
843	1.666313	-1.207502	9.489963	-0.147278	0.057650	0.043073	-0.135349	0.501469	-0.723948	0.457992	0.039796	-0.076715	0.884745	0	0
844	1.495664	-1.082339	9.084294	0.100700	0.035159	0.018450	-0.134961	0.500634	-0.719774	0.457822	0.040000	-0.075696	0.884912	0	0
845	1.676937	-1.064081	9.224741	0.380756	-0.017300	-0.001782	-0.134815	0.497310	-0.718238	0.457681	0.042041	-0.072538	0.885155	0	0
846	2.054633	-0.931793	9.400856	0.552570	-0.027873	-0.014758	-0.135701	0.490394	-0.718424	0.457558	0.044894	-0.067793	0.885454	0	0
847	2.285520	-0.726585	9.451694	0.640195	-0.012222	0.002651	-0.136447	0.480292	-0.715372	0.457240	0.048080	-0.062325	0.885853	0	0
848	2.169684	-0.374874	9.334164	0.627687	0.022799	0.014251	-0.135478	0.470041	-0.710776	0.456826	0.050805	-0.056693	0.886293	0	0
849	1.901339	-0.079351	9.330263	0.516576	0.022754	0.052354	-0.136490	0.459524	-0.706807	0.456116	0.053088	-0.052184	0.886801	0	0
850	1.700081	-0.193410	9.273006	0.369783	0.045490	0.072553	-0.135799	0.453706	-0.705698	0.455307	0.054399	-0.048762	0.887332	0	0
851	1.534964	-0.326288	9.445949	0.214875	0.040167	0.091690	-0.134727	0.450931	-0.704956	0.454405	0.055132	-0.046869	0.887851	0	0
852	1.609833	-0.344264	10.050755	0.083169	0.039928	0.114482	-0.133406	0.450369	-0.703673	0.453372	0.055168	-0.046038	0.888421	0	0
853	1.666337	-0.559953	10.451560	0.011517	0.097511	0.135246	-0.133149	0.452029	-0.704184	0.452219	0.054447	-0.045717	0.889069	0	0
854	1.593741	-0.574463	10.240520	-0.029615	0.144782	0.149240	-0.133016	0.452029	-0.704448	0.450983	0.053024	-0.045432	0.889797	0	0
855	1.395842	-0.540916	9.694635	-0.100123	0.157233	0.129464	-0.131568	0.453959	-0.705498	0.449966	0.051269	-0.045833	0.890394	0	0
856	1.422705	-0.854492	10.258003	-0.009758	0.150179	0.110626	-0.130397	0.454781	-0.701188	0.449064	0.049904	-0.045326	0.890953	0	0
857	1.451961	-0.831544	10.757923	-0.047418	0.146547	0.113848	-0.127501	0.457811	-0.701987	0.448150	0.048489	-0.045302	0.891492	0	0
858	1.332593	-0.603195	9.617557	-0.088362	0.171325	0.106698	-0.126185	0.458634	-0.701475	0.447329	0.046584	-0.045399	0.892001	0	0
859	1.595786	-0.264122	9.479787	0.029846	0.104890	0.070303	-0.124047	0.458349	-0.707008	0.446747	0.045905	-0.044852	0.892355	0	0
860	1.605640	-0.235474	9.434366	-0.030989	0.110126	0.071645	-0.123514	0.457792	-0.707284	0.446182	0.044818	-0.044695	0.892701	0	0
861	1.695988	-0.418023	8.960420	0.114909	0.091008	0.065536	-0.122995	0.459312	-0.706884	0.445598	0.044649	-0.043453	0.893063	0	0
862	1.410868	-1.142208	9.740468	0.067339	0.118889	0.081071	-0.121939	0.459028	-0.705725	0.444905	0.043918	-0.042384	0.893496	0	0
863	0.809617	-0.809487	10.040294	0.079762	0.129452	0.100828	-0.120349	0.459020	-0.706272	0.444035	0.043232	-0.041304	0.894012	0	0
864	0.366870	-0.598304	10.327740	0.046588	0.112001	0.104218	-0.120482	0.459852	-0.707571	0.443139	0.042461	-0.040461	0.894532	0	0
865	0.197512	-0.640539	10.242193	0.057471	0.179470	0.094011	-0.117436	0.459559	-0.707882	0.442358	0.041219	-0.039340	0.895027	0	0
866	0.330391	-0.290722	10.139318	-0.071301	0.103366	0.061109	-0.116501	0.460387	-0.711946	0.441891	0.040021	-0.039571	0.895302	0	0
867	0.554736	0.019703	9.972713	-0.138369	0.047356	0.042794	-0.115986	0.462321	-0.710887	0.441596	0.039104	-0.040747	0.895435	0	0
868	0.688759	-0.121089	9.107115	-0.234732	0.102647	0.022856	-0.115208	0.464947	-0.710873	0.441533	0.037206	-0.042429	0.895469	0	0
869	0.842187	0.390688	9.320772	-0.104232	-0.001529	0.018197	-0.114434	0.468680	-0.711241	0.441423	0.036881	-0.043490	0.895485	0	0
870	0.739525	-0.468563	9.657869	-0.170345	0.073707	0.004618	-0.114976	0.470898	-0.711210	0.441483	0.035534	-0.044717	0.895450	0	0
871	0.955696	0.033476	9.993446	0.011187	-0.050585	-0.016508	-0.115239	0.471315	-0.712511	0.441620	0.036168	-0.044938	0.895346	0	0
872	1.008914	-0.282819	9.734590	0.133722	-0.083768	-0.011405	-0.116558	0.470353	-0.711977	0.441643	0.037581	-0.044132	0.895316	0	0
873	1.103041	-0.270931	9.142675	0.182091	-0.131759	-0.020932	-0.117344	0.467311	-0.709116	0.441718	0.039697	-0.043175	0.895235	0	0
874	1.204199	-0.309988	9.213456	0.155186	-0.136209	-0.010610	-0.119724	0.465523	-0.706479	0.441700	0.041673	-0.042408	0.895191	0	0
875	1.330071	-0.269876	9.280127	0.090862	-0.125732	-0.030457	-0.123421	0.463466	-0.705396	0.441896	0.043336	-0.042237	0.895023	0	0
876	1.489882	-0.206447	9.192954	-0.011143	-0.129296	-0.027722	-0.125005	0.462366	-0.704336	0.442102	0.044522	-0.042921	0.894830	0	0
877	1.479539	0.034271	9.229459	-0.095184	-0.129295	-0.041501	-0.125015	0.464028	-0.704450	0.442475	0.045402	-0.044426	0.894529	0	0
878	1.436299	-0.277512	9.413713	-0.138088	-0.125792	-0.056835	-0.127145	0.466808	-0.705044	0.442998	0.046008	-0.046217	0.894148	0	0
879	1.353692	-0.348923	9.447252	-0.046694	-0.101195	-0.079862	-0.128737	0.466678	-0.703713	0.443701	0.046869	-0.047147	0.893706	0	0
880	1.280768	-0.424515	9.711388	0.075001	-0.115162	-0.094005	-0.130586	0.465164	-0.701998	0.444460	0.048342	-0.046969	0.893260	0	0
881	1.381405	-0.535786	9.762115	0.098344	-0.101158	-0.109700	-0.130457	0.465440	-0.701604	0.445358	0.049861	-0.046588	0.892748	0	0
882	1.498486	-0.366467	9.585199	-0.008870	-0.080136	-0.131549	-0.129783	0.463221	-0.701375	0.446509	0.050665	-0.046983	0.892107	0	0
883	1.634895	-0.197181	9.446571	-0.141338	-0.087216	-0.118445	-0.131783	0.465308	-0.700407	0.447609	0.050995	-0.048676	0.891446	0	0
884	1.744412	-0.416807	9.481555	-0.195016	-0.082011	-0.120658	-0.133371	0.465178	-0.699992	0.448753	0.050979	-0.050745	0.890756	0	0
885	1.786538	-0.611286	9.702473	-0.178950	-0.062830	-0.113480	-0.132598	0.469466	-0.701270	0.449835	0.050925	-0.052673	0.890101	0	0
886	1.477857	-0.560132	9.912417	-0.168251	-0.008577	-0.094602	-0.130882	0.471534	-0.703501	0.450768	0.050361	-0.054186	0.889570	0	0
887	1.298683	-0.639343	10.295195	-0.185417	-0.003423	-0.067363	-0.132353	0.475142	-0.705013	0.451472	0.049723	-0.055925	0.889142	0	0
888	1.244842	-0.744286	10.448271	-0.238157	0.052545	-0.066672	-0.130378	0.477623	-0.706197	0.452220	0.048284	-0.057798	0.888721	0	0
889	1.278738	-0.730266	10.400071	-0.311494	0.045543	-0.074288	-0.128679	0.481767	-0.707098	0.453068	0.046641	-0.060427	0.888202	0	0
890	1.297535	-0.802618	10.384657	-0.252487	0.021052	-0.071323	-0.127902	0.485640	-0.708773	0.453840	0.045420	-0.062567	0.887723	0	0
891	1.336760	-0.712301	10.130595	-0.145036	0.000162	-0.088227	-0.127262	0.490343	-0.710306	0.454703	0.044940	-0.063913	0.887210	0	0
892	1.520929	-0.613555	9.856153	-0.034912	0.005459	-0.094483	-0.127792	0.490762	-0.710818	0.455568	0.044860	-0.064182	0.886750	0	0
893	1.882757	-0.667016	9.813962	0.033997	-0.026965	-0.106554	-0.126199	0.489368	-0.710070	0.456493	0.045450	-0.064057	0.886253	0	0
894	2.104101	-0.783940	9.897231	0.115365	-0.048903	-0.104370	-0.127380	0.486744	-0.708508	0.457344	0.046543	-0.063237	0.885817	0	0
895	1.991591	-0.978392	9.732534	0.250490	-0.090763	-0.117638	-0.126970	0.483557	-0.706844	0.458222	0.048701	-0.061492	0.885369	0	0
896	1.695743	-1.149505	9.653807	0.355228	-0.094101	-0.129167	-0.128008	0.477885	-0.703481	0.459142	0.051308	-0.058742	0.884933	0	0
897	1.441763	-1.214360	9.821088	0.341814	-0.111538	-0.140724	-0.128770	0.470967	-0.701182	0.460154	0.054084	-0.056279	0.884401	0	0
898	1.165153	-1.067346	9.998210	0.191544	-0.069534	-0.142439	-0.129273	0.465432	-0.699528	0.461281	0.055726	-0.054854	0.883802	0	0
899	1.010348	-1.108909	10.169709	0.034086	-0.081789	-0.154171	-0.129784	0.461004	-0.697601	0.462590	0.056824	-0.054965	0.883040	0	0
900	1.023815	-1.257580	10.352946	-0.081219	-0.073043	-0.183215	-0.129270	0.463216	-0.696801	0.464224	0.057259	-0.055942	0.882093	0	0
901	0.874918	-1.130152	9.956731	-0.094360	-0.016844	-0.216512	-0.128867	0.463215	-0.698509	0.466189	0.057218	-0.056846	0.881001	0	0
902	0.815081	-0.709586	9.688094	0.040014	-0.049905	-0.252552	-0.127541	0.462377	-0.698014	0.468372	0.058054	-0.056608	0.879803	0	0
903	1.066893	-0.615357	9.682198	0.111712	-0.056895	-0.280309	-0.127389	0.458222	-0.696748	0.470751	0.059355	-0.055835	0.878495	0	0
904	1.511740	-0.539697	9.602321	0.106472	-0.028970	-0.297985	-0.125912	0.454893	-0.697720	0.473298	0.060343	-0.054885	0.877118	0	0
905	1.882583	-0.341108	9.418745	0.044738	-0.037817	-0.295010	-0.125110	0.453227	-0.697095	0.475847	0.061169	-0.054602	0.875698	0	0
906	2.015972	-0.253823	9.199887	0.034864	-0.048338	-0.284563	-0.124183	0.451559	-0.694638	0.478301	0.061979	-0.054379	0.874317	0	0
907	1.940472	-0.342325	9.168277	0.127907	-0.072771	-0.289255	-0.122324	0.449195	-0.692857	0.480719	0.063509	-0.053543	0.872931	0	0
908	1.843670	-0.372734	9.202411	0.210177	-0.089361	-0.285169	-0.122023	0.443103	-0.693184	0.483037	0.065517	-0.051984	0.871597	0	0
909	1.794969	-0.427823	9.154129	0.206566	-0.086732	-0.276370	-0.122524	0.437291	-0.691795	0.485272	0.067542	-0.050540	0.870284	0	0
910	1.845349	-0.473934	9.148357	0.152877	-0.097254	-0.278586	-0.121984	0.434519	-0.690129	0.487554	0.069336	-0.049521	0.868926	0	0
911	1.803543	-0.583826	9.286853	0.056161	-0.100827	-0.265218	-0.121973	0.430503	-0.686765	0.489777	0.070748	-0.049465	0.867564	0	0
912	1.671560	-0.476150	9.553604	-0.015423	-0.106973	-0.272755	-0.121830	0.429257	-0.687827	0.492112	0.071800	-0.049958	0.866126	0	0
913	1.689317	-0.364879	9.804685	-0.060223	-0.092200	-0.260680	-0.120113	0.429109	-0.686808	0.494374	0.072563	-0.050871	0.864720	0	0
914	1.719922	-0.138883	9.850280	-0.094226	-0.059007	-0.250198	-0.120370	0.428557	-0.688118	0.496587	0.072799	-0.051824	0.863375	0	0
915	1.713711	0.005478	9.849590	-0.072781	-0.067762	-0.245636	-0.119314	0.428967	-0.688130	0.498733	0.073278	-0.052729	0.862041	0	0
916	1.650811	-0.013044	9.924425	-0.019134	-0.053768	-0.235488	-0.118791	0.428408	-0.685264	0.500760	0.073834	-0.053018	0.860800	0	0
917	1.611390	-0.118924	9.808185	0.016614	-0.057246	-0.224673	-0.118259	0.427575	-0.684757	0.502659	0.074653	-0.053108	0.859616	0	0
918	1.764755	-0.281517	9.728083	0.034557	-0.072983	-0.238776	-0.117718	0.424802	-0.683483	0.504658	0.075645	-0.053028	0.858362	0	0
919	1.870566	-0.333746	9.435758	-0.012845	-0.062480	-0.232070	-0.118098	0.423006	-0.685590	0.506635	0.076362	-0.053389	0.857111	0	0
920	1.726103	-0.270445	9.317561	-0.088938	-0.044102	-0.213994	-0.116637	0.423276	-0.687442	0.508525	0.076468	-0.054241	0.855928	0	0
921	1.579249	-0.206852	9.288315	-0.167775	-0.029265	-0.186260	-0.116523	0.425351	-0.685590	0.510239	0.076087	-0.055791	0.854841	0	0
922	1.553045	-0.158379	9.341973	-0.212662	-0.027608	-0.153961	-0.114557	0.429217	-0.686760	0.511712	0.075387	-0.057662	0.853899	0	0
923	1.596746	-0.125090	9.327559	-0.245807	-0.024151	-0.143622	-0.114565	0.431986	-0.688958	0.513117	0.074535	-0.059877	0.852977	0	0
924	1.675940	-0.193162	9.292445	-0.227036	-0.058273	-0.148933	-0.114452	0.436139	-0.690489	0.514531	0.074020	-0.062031	0.852016	0	0
925	1.809034	-0.155571	9.339797	-0.169727	-0.066149	-0.162676	-0.114846	0.436696	-0.692048	0.516010	0.073925	-0.063794	0.850999	0	0
926	1.838436	-0.095719	9.323407	-0.148284	-0.043434	-0.148335	-0.115264	0.438496	-0.689144	0.517364	0.073688	-0.065200	0.850091	0	0
927	1.895063	-0.292342	9.666749	-0.143006	-0.026927	-0.134203	-0.114348	0.440845	-0.690051	0.518602	0.073376	-0.066549	0.849258	0	0
928	1.968278	-0.189059	9.806703	-0.112572	-0.001600	-0.133012	-0.114215	0.441537	-0.691486	0.519823	0.072959	-0.067446	0.848477	0	0
929	2.075137	-0.453358	10.170464	-0.058967	-0.017442	-0.131892	-0.113690	0.443750	-0.693828	0.520983	0.073000	-0.068031	0.847714	0	0
930	1.821186	-0.500286	9.907740	0.080736	0.007257	-0.144810	-0.112609	0.440700	-0.695184	0.522166	0.073522	-0.067234	0.847005	0	0
931	1.836941	-0.309327	9.469975	0.172252	0.052934	-0.173894	-0.110223	0.438055	-0.692236	0.523557	0.074198	-0.065458	0.846226	0	0
932	1.916104	-0.034383	9.128767	0.154439	0.052990	-0.181033	-0.109139	0.434451	-0.693597	0.525018	0.074740	-0.063769	0.845401	0	0
933	2.049007	-0.014480	8.897121	0.048932	0.058240	-0.188863	-0.107273	0.432226	-0.693909	0.526625	0.074734	-0.062995	0.844460	0	0
934	2.205793	-0.044093	9.051650	0.006056	0.035463	-0.215749	-0.104214	0.428333	-0.692424	0.528477	0.074666	-0.062627	0.843336	0	0
935	2.107318	0.020179	9.368085	-0.010097	0.033666	-0.214075	-0.101429	0.428042	-0.693909	0.530320	0.074574	-0.062463	0.842198	0	0
936	2.178114	0.125622	9.421561	0.022189	0.058164	-0.224326	-0.101165	0.429010	-0.695343	0.532240	0.074406	-0.061831	0.841048	0	0
937	2.133654	-0.015710	9.497229	0.118897	0.032005	-0.251931	-0.099019	0.424015	-0.695426	0.534298	0.075039	-0.060562	0.839778	0	0
938	1.988033	-0.133383	9.973007	0.138671	0.039028	-0.283474	-0.095029	0.420949	-0.696433	0.536611	0.075686	-0.059008	0.838355	0	0
939	1.684824	0.006792	10.205559	0.025922	0.063523	-0.278806	-0.094233	0.419975	-0.695539	0.538975	0.075567	-0.058322	0.836896	0	0
940	1.550862	0.183452	10.215956	-0.105589	0.039045	-0.288588	-0.092121	0.420655	-0.695171	0.541503	0.074903	-0.058808	0.835288	0	0
941	1.756142	0.516873	10.441535	-0.058271	-0.022305	-0.288464	-0.086559	0.419795	-0.695395	0.543953	0.075045	-0.059269	0.833649	0	0
942	1.671302	0.132836	10.488323	0.143947	-0.044951	-0.300344	-0.086949	0.418135	-0.694620	0.546335	0.076443	-0.058120	0.832044	0	0
943	1.450138	0.282698	10.165091	0.276545	-0.016736	-0.321200	-0.084808	0.412863	-0.693004	0.548795	0.078372	-0.055719	0.830408	0	0
944	1.303542	0.034593	10.459123	0.154816	-0.015036	-0.320332	-0.083187	0.406486	-0.692176	0.551337	0.079587	-0.054298	0.828701	0	0
945	1.096768	0.165578	10.291771	0.020636	-0.007980	-0.319429	-0.081314	0.402877	-0.692109	0.553976	0.080020	-0.053952	0.826920	0	0
946	1.063171	0.199119	10.162662	0.009937	-0.077887	-0.344413	-0.079468	0.402173	-0.689133	0.556787	0.080966	-0.054059	0.824930	0	0
947	1.265768	0.166132	10.117273	0.102179	-0.093608	-0.366775	-0.078386	0.398569	-0.689971	0.559692	0.082571	-0.053458	0.822842	0	0
948	1.297584	0.223758	10.165730	0.121001	-0.107595	-0.379024	-0.077451	0.395655	-0.687920	0.562666	0.084397	-0.052784	0.820669	0	0
949	2.069911	1.190748	9.800059	0.158548	-0.117421	-0.359427	-0.075441	0.392185	-0.689556	0.565434	0.086500	-0.051846	0.818605	0	0
950	1.311707	-0.141750	9.445189	-0.036017	-0.009358	-0.432746	-0.073579	0.389821	-0.688299	0.569016	0.086658	-0.051853	0.816102	0	0
951	1.480764	0.535294	9.470743	0.135777	-0.096821	-0.456396	-0.071820	0.385661	-0.692686	0.572585	0.088506	-0.050895	0.813463	0	0
952	1.607705	0.367984	10.140678	0.114325	-0.110936	-0.484888	-0.069676	0.380112	-0.691596	0.576387	0.090370	-0.050206	0.810612	0	0
953	1.769031	0.308472	9.967960	0.066136	-0.068060	-0.495715	-0.067147	0.377330	-0.691270	0.580324	0.091593	-0.049601	0.807697	0	0
954	1.687387	0.380514	9.721942	-0.017842	-0.016370	-0.501382	-0.064237	0.375374	-0.687930	0.584396	0.091930	-0.049416	0.804729	0	0
955	1.540067	0.381358	9.622279	-0.030471	-0.061837	-0.489256	-0.061062	0.375634	-0.688237	0.588345	0.092526	-0.049553	0.801769	0	0
956	1.614538	0.323400	9.736334	0.048218	-0.114340	-0.497721	-0.058673	0.374652	-0.688938	0.592250	0.094032	-0.049415	0.798722	0	0
957	1.614637	0.342171	9.582731	0.154720	-0.135259	-0.505825	-0.058510	0.369253	-0.688732	0.596091	0.096306	-0.048478	0.795645	0	0
958	1.631436	-0.002615	9.352701	0.171718	-0.102864	-0.491555	-0.056509	0.365781	-0.687750	0.599802	0.098444	-0.047288	0.792660	0	0
959	1.620447	-0.187799	9.331440	0.085765	-0.093287	-0.476320	-0.053577	0.360088	-0.684710	0.603464	0.099946	-0.046671	0.789724	0	0
960	1.525169	-0.345432	9.453023	-0.008268	-0.109955	-0.466498	-0.053567	0.357872	-0.683946	0.607125	0.101040	-0.046971	0.786755	0	0
961	1.515406	-0.359810	9.445732	-0.034161	-0.096814	-0.474570	-0.050788	0.357165	-0.683079	0.610864	0.101832	-0.047318	0.783733	0	0
962	1.571982	-0.224642	9.744821	-0.062813	-0.072415	-0.470280	-0.047869	0.356319	-0.683918	0.614606	0.102295	-0.047812	0.780711	0	0
963	1.446945	-0.151385	9.785196	-0.094851	0.011635	-0.484256	-0.046014	0.356309	-0.684731	0.618506	0.101858	-0.047951	0.777674	0	0
964	1.481132	-0.098706	9.795120	-0.128870	0.074557	-0.461366	-0.039526	0.356967	-0.687442	0.622293	0.100758	-0.048062	0.774783	0	0
965	1.402301	0.019890	9.835619	-0.128877	0.071070	-0.461332	-0.035825	0.357639	-0.687753	0.626049	0.099622	-0.048111	0.771896	0	0
966	1.519589	-0.123119	9.775281	-0.094831	0.061464	-0.473518	-0.032234	0.355129	-0.689011	0.629864	0.098837	-0.048027	0.768893	0	0
967	1.930403	-0.074121	9.541573	-0.030401	0.016806	-0.482130	-0.027731	0.354551	-0.689608	0.633626	0.098737	-0.047636	0.765833	0	0
968	1.969743	0.026389	9.475093	-0.069713	0.041302	-0.484961	-0.023752	0.353700	-0.691117	0.637474	0.098264	-0.047473	0.762704	0	0
969	1.873278	0.054965	9.134971	-0.126897	0.054520	-0.488812	-0.020056	0.353817	-0.688947	0.641368	0.097260	-0.047575	0.759555	0	0
970	2.050119	0.126403	9.350573	-0.173528	-0.009462	-0.490308	-0.016089	0.356150	-0.692126	0.645308	0.096506	-0.048521	0.756247	0	0
971	2.189107	0.313050	9.389974	-0.114552	-0.027025	-0.478491	-0.012384	0.355991	-0.692315	0.649039	0.096195	-0.049070	0.753051	0	0
972	2.155529	0.338027	9.606857	-0.035918	-0.042818	-0.466510	-0.008661	0.354035	-0.694485	0.652628	0.096566	-0.049216	0.749886	0	0
973	1.908048	0.171840	9.688798	-0.046673	-0.009539	-0.455855	-0.006544	0.353884	-0.694126	0.656102	0.096550	-0.049163	0.746854	0	0
974	1.972993	0.133140	9.783929	-0.193491	0.004337	-0.436637	-0.004429	0.354565	-0.694806	0.659605	0.095515	-0.050203	0.743827	0	0
975	1.881019	0.441670	9.764235	-0.268675	0.028806	-0.421144	0.000054	0.358002	-0.696149	0.663022	0.093731	-0.051585	0.740915	0	0
976	1.881731	0.555739	9.313700	-0.197029	-0.014796	-0.435727	0.004276	0.360610	-0.697365	0.666493	0.092810	-0.052782	0.737826	0	0
977	1.467540	0.719859	9.227831	-0.218565	-0.025198	-0.421663	0.005870	0.361018	-0.699873	0.669808	0.091749	-0.054144	0.734852	0	0
978	1.251936	0.614231	9.531306	-0.277737	-0.056732	-0.413360	0.009821	0.365150	-0.701462	0.673140	0.090579	-0.056235	0.731790	0	0
979	1.809613	0.595348	9.497437	-0.197227	-0.075237	-0.414774	0.009804	0.368750	-0.702604	0.676326	0.090015	-0.057774	0.728795	0	0
980	2.048087	0.861778	9.137931	-0.057589	-0.114541	-0.428006	0.012185	0.369568	-0.703941	0.679500	0.090757	-0.058632	0.725676	0	0
981	1.988872	0.679979	9.314204	-0.079183	-0.095376	-0.401682	0.013647	0.368591	-0.704235	0.682447	0.091129	-0.059459	0.722791	0	0
982	1.678625	0.523242	9.180489	-0.181081	-0.042773	-0.405695	0.014963	0.369691	-0.703852	0.685589	0.090492	-0.060740	0.719784	0	0
983	1.324496	0.291495	9.575038	-0.297541	-0.016595	-0.378201	0.017340	0.371617	-0.705832	0.688585	0.088775	-0.062614	0.716972	0	0
984	1.710419	0.230629	9.532554	-0.231208	0.002618	-0.398924	0.021305	0.374089	-0.709009	0.691732	0.087461	-0.063951	0.713980	0	0
985	1.789394	0.479138	9.198253	-0.127318	0.027199	-0.403330	0.025530	0.376281	-0.710099	0.694756	0.086614	-0.064279	0.711112	0	0
986	2.199544	0.436620	8.925043	-0.202378	0.074367	-0.403832	0.028412	0.378201	-0.705150	0.697926	0.084986	-0.064902	0.708141	0	0
987	2.239123	0.575159	8.709988	-0.322204	0.130346	-0.395670	0.032906	0.381362	-0.709113	0.701097	0.082048	-0.065906	0.705257	0	0
988	2.423652	0.713431	8.777281	-0.361481	0.147802	-0.411783	0.038832	0.386590	-0.709937	0.704481	0.078788	-0.067134	0.702134	0	0
989	2.621300	0.659261	8.871089	-0.369574	0.151207	-0.404853	0.043461	0.391553	-0.717812	0.707723	0.075387	-0.068328	0.699125	0	0
990	2.852262	0.532978	9.064724	-0.374044	0.135377	-0.416497	0.049521	0.397473	-0.720201	0.711094	0.072123	-0.069723	0.695904	0	0
991	3.295763	0.427587	8.766470	-0.338131	0.186082	-0.421487	0.054788	0.402151	-0.720759	0.714404	0.068736	-0.070457	0.692776	0	0
992	3.291278	0.475729	8.767062	-0.336333	0.182589	-0.424119	0.061649	0.405297	-0.720832	0.717766	0.065413	-0.071242	0.689534	0	0
993	3.556546	0.421148	8.898737	-0.429465	0.224398	-0.398305	0.066653	0.412332	-0.725812	0.720951	0.061120	-0.072373	0.686481	0	0
994	3.295232	0.342072	9.116389	-0.504655	0.226156	-0.397027	0.074707	0.418659	-0.731500	0.724189	0.056263	-0.074012	0.683306	0	0
995	3.068419	0.367827	9.094608	-0.485124	0.234895	-0.359770	0.081153	0.427208	-0.735178	0.727088	0.051494	-0.075491	0.680436	0	0
996	2.682557	0.429427	9.377440	-0.372493	0.189472	-0.357229	0.086421	0.433549	-0.738992	0.729884	0.047815	-0.076512	0.677591	0	0
997	2.334120	0.322315	9.643590	-0.322517	0.180741	-0.339196	0.094075	0.438076	-0.741026	0.732474	0.044595	-0.077297	0.674921	0	0
998	2.105001	0.025772	9.618124	-0.308252	0.170306	-0.332072	0.098809	0.444558	-0.743521	0.735012	0.041494	-0.078030	0.672270	0	0
999	1.872609	-0.058568	9.760960	-0.345719	0.172152	-0.360486	0.102231	0.448831	-0.745363	0.737712	0.038183	-0.079025	0.669387	0	0
1000	1.727592	-0.081068	9.898947	-0.415543	0.169515	-0.357444	0.105903	0.456010	-0.747966	0.740416	0.034314	-0.080467	0.666432	0	0
1001	1.433160	-0.059287	9.978646	-0.345832	0.137215	-0.351674	0.113690	0.463308	-0.754818	0.742988	0.031226	-0.081717	0.663563	0	0
1002	0.984068	-0.394338	10.170941	-0.231273	0.140873	-0.364863	0.116979	0.468275	-0.757699	0.745625	0.028920	-0.082140	0.660652	0	0
1003	0.739246	-0.874633	10.580918	-0.201864	0.158334	-0.347877	0.121725	0.471018	-0.757482	0.748114	0.026741	-0.082258	0.657909	0	0
1004	0.558818	-0.770629	10.309682	-0.238415	0.239800	-0.345123	0.127248	0.475831	-0.755947	0.750674	0.023711	-0.081989	0.655136	0	0
1005	0.572064	-0.263749	10.137544	-0.340314	0.193488	-0.373246	0.133046	0.481476	-0.758597	0.753358	0.020260	-0.082724	0.652072	0	0
1006	0.828040	-0.261088	10.087297	-0.392072	0.161125	-0.411706	0.138450	0.487401	-0.762678	0.756285	0.016643	-0.084032	0.648610	0	0
1007	1.467940	-0.259335	9.932785	-0.282907	0.088421	-0.430748	0.143310	0.494158	-0.763601	0.759200	0.014351	-0.085167	0.645101	0	0
1008	1.905517	-0.188325	9.886565	-0.184508	0.117168	-0.415944	0.145406	0.498161	-0.764248	0.762038	0.012596	-0.085458	0.641745	0	0
1009	1.903966	-0.409208	10.013823	-0.165791	0.142481	-0.397259	0.148322	0.497869	-0.765342	0.764733	0.010828	-0.085435	0.638567	0	0
1010	1.692151	-0.661473	10.354033	-0.175730	0.138950	-0.387647	0.153733	0.500886	-0.766834	0.767371	0.008975	-0.085502	0.635414	0	0
1011	1.589772	-0.799756	10.492724	-0.127461	0.126711	-0.385577	0.159392	0.506392	-0.767389	0.769944	0.007596	-0.085357	0.632331	0	0
1012	1.758656	-0.479173	10.360363	-0.002288	0.116167	-0.363538	0.161503	0.507626	-0.767540	0.772367	0.007201	-0.084500	0.629489	0	0
1013	1.981350	-0.404025	10.332868	0.112183	0.109111	-0.352206	0.165604	0.507188	-0.766821	0.774673	0.007762	-0.082984	0.626845	0	0
1014	2.194006	-0.379517	10.237582	0.203445	0.168544	-0.331997	0.169041	0.507446	-0.766609	0.776898	0.008605	-0.080428	0.624409	0	0
1015	2.233232	-0.300153	10.334292	0.310613	0.171939	-0.288905	0.172237	0.502860	-0.765133	0.778816	0.010279	-0.077201	0.622399	0	0
1016	1.942897	-0.379553	10.371936	0.289286	0.257780	-0.297491	0.178742	0.496593	-0.761105	0.780850	0.011205	-0.073413	0.620288	0	0
1017	1.592341	-0.436936	10.376703	0.219390	0.224583	-0.283929	0.184047	0.492964	-0.758866	0.782755	0.011845	-0.070345	0.618228	0	0
1018	1.384778	-0.751155	10.132137	0.205946	0.214181	-0.277011	0.188824	0.490169	-0.758442	0.784610	0.012375	-0.067414	0.616189	0	0
1019	1.350643	-0.790042	9.913275	0.303488	0.160048	-0.290588	0.194942	0.485431	-0.760153	0.786473	0.014077	-0.064332	0.614104	0	0
1020	1.027360	-0.744554	9.806030	0.439560	0.104271	-0.319649	0.198674	0.478764	-0.756873	0.788453	0.017146	-0.060819	0.611840	0	0
1021	1.105390	-0.641485	9.888258	0.505721	0.074496	-0.319279	0.200162	0.471141	-0.753961	0.790361	0.020977	-0.057158	0.609608	0	0
1022	1.235806	-0.631228	9.642103	0.321462	0.155791	-0.300973	0.203893	0.465306	-0.751981	0.792232	0.022787	-0.053956	0.607402	0	0
1023	1.144551	-0.545355	9.175214	0.097712	0.144421	-0.276155	0.207886	0.461686	-0.752994	0.793971	0.022936	-0.052232	0.605273	0	0
1024	1.026616	-0.832655	9.309922	-0.013290	0.088426	-0.286005	0.211063	0.460560	-0.751614	0.795774	0.022491	-0.051598	0.602973	0	0
1025	0.947809	-1.052771	9.490730	0.017161	0.060473	-0.307057	0.213717	0.460547	-0.754010	0.797659	0.022517	-0.051017	0.600525	0	0
1026	0.876167	-0.941491	9.516662	0.042257	0.051772	-0.319198	0.215836	0.462060	-0.757169	0.799618	0.022751	-0.050332	0.597964	0	0
1027	0.974082	-0.750418	9.325742	0.001195	0.071040	-0.328226	0.219284	0.461350	-0.758276	0.801622	0.022588	-0.049751	0.595329	0	0
1028	1.122159	-0.982247	9.401111	-0.026553	0.046497	-0.336541	0.223645	0.461879	-0.757682	0.803684	0.022310	-0.049514	0.592573	0	0
1029	1.031402	-1.178805	9.390020	0.003119	0.048364	-0.368934	0.224818	0.462147	-0.753247	0.805898	0.022311	-0.049093	0.589594	0	0
1030	0.937352	-1.167808	9.600055	0.071180	-0.035531	-0.412774	0.227472	0.462273	-0.755773	0.808330	0.023341	-0.048922	0.586229	0	0
1031	0.781560	-1.342135	9.613815	0.060619	0.002204	-0.441782	0.229449	0.463646	-0.755790	0.810909	0.024100	-0.048507	0.582660	0	0
1032	0.749353	-1.113831	9.467707	-0.040401	0.006617	-0.453898	0.232221	0.464184	-0.755041	0.813609	0.023996	-0.048635	0.578878	0	0
1033	0.857257	-0.879290	9.358915	-0.161172	0.008320	-0.452992	0.234066	0.466806	-0.757399	0.816275	0.022910	-0.049447	0.575088	0	0
1034	1.068481	-0.722050	9.404566	-0.264948	-0.000518	-0.459099	0.237201	0.473294	-0.756466	0.819026	0.021018	-0.050926	0.571105	0	0
1035	1.282867	-0.800309	9.529197	-0.261330	-0.030305	-0.480412	0.240875	0.479365	-0.757901	0.821807	0.019345	-0.052623	0.567001	0	0
1036	1.452507	-0.715117	9.504679	-0.212114	-0.028588	-0.480080	0.242439	0.485033	-0.760356	0.824614	0.018056	-0.054023	0.562820	0	0
1037	1.489590	-0.936302	9.631599	-0.139628	-0.037329	-0.490217	0.244410	0.487514	-0.760754	0.827377	0.017432	-0.055091	0.558667	0	0
1038	1.532450	-1.392781	10.697901	0.162701	-0.107400	-0.522762	0.246646	0.489162	-0.759462	0.830269	0.019704	-0.055036	0.554289	0	0
1039	1.093541	-0.275508	9.981494	0.326573	0.039809	-0.482769	0.249318	0.484303	-0.759159	0.832897	0.022510	-0.052863	0.550437	0	0
1040	1.420876	0.268460	9.367249	0.203068	0.004762	-0.466146	0.249990	0.481945	-0.758276	0.835473	0.024460	-0.051658	0.546551	0	0
1041	1.418630	0.285903	9.559741	-0.066475	0.001046	-0.422303	0.253957	0.481785	-0.757553	0.837799	0.024178	-0.051979	0.542961	0	0
1042	1.524545	-0.108447	9.866736	-0.322525	0.025315	-0.391597	0.255777	0.487727	-0.757914	0.840065	0.021580	-0.053481	0.539412	0	0
1043	1.377662	-0.399566	10.251605	-0.424736	0.040912	-0.352657	0.259185	0.494493	-0.760124	0.842076	0.018046	-0.055425	0.536200	0	0
1044	1.136986	-0.287059	10.247765	-0.440841	0.061960	-0.345553	0.260192	0.504731	-0.762132	0.844084	0.014230	-0.057262	0.532954	0	0
1045	0.934891	-0.179893	10.169024	-0.367547	0.028783	-0.336243	0.262008	0.512336	-0.764440	0.845943	0.011231	-0.059002	0.529881	0	0
1046	1.070094	-0.185570	10.230282	-0.240499	-0.020199	-0.351399	0.264885	0.518411	-0.764816	0.847866	0.009548	-0.060465	0.526666	0	0
1047	1.123555	-0.142339	10.345681	-0.126950	-0.048225	-0.344515	0.266190	0.522835	-0.766886	0.849665	0.008998	-0.061582	0.523637	0	0
1048	1.088601	-0.296581	10.156743	-0.029405	-0.037653	-0.341139	0.265652	0.524083	-0.766342	0.851472	0.009193	-0.062082	0.520631	0	0
1049	1.070311	-0.493382	10.250774	-0.022410	-0.056974	-0.314759	0.265375	0.527131	-0.767878	0.853081	0.009558	-0.062726	0.517907	0	0
1050	0.970769	-0.569457	10.289213	-0.104824	-0.025544	-0.285273	0.264576	0.528381	-0.768639	0.854590	0.009012	-0.063518	0.515325	0	0
1051	0.821043	-0.570676	10.295299	-0.230098	0.002439	-0.274585	0.266147	0.530725	-0.767592	0.856029	0.007262	-0.064724	0.512808	0	0
1052	0.796659	-0.606315	10.376815	-0.341100	0.018116	-0.260359	0.267431	0.537224	-0.767285	0.857434	0.004455	-0.066356	0.510278	0	0
1053	0.759856	-0.687780	10.385809	-0.414539	-0.016904	-0.255740	0.267119	0.546085	-0.768240	0.858743	0.001201	-0.068665	0.507783	0	0
1054	0.828233	-0.919184	10.396979	-0.392128	-0.044870	-0.275131	0.268695	0.550785	-0.772667	0.860143	-0.001713	-0.071095	0.505070	0	0
1055	0.788709	-1.030696	10.011493	-0.356995	-0.042917	-0.317167	0.267993	0.557987	-0.772847	0.861706	-0.004308	-0.073325	0.502064	0	0
1056	0.956828	-1.152852	9.821172	-0.353390	-0.093634	-0.333256	0.268616	0.564905	-0.773311	0.863323	-0.006603	-0.075978	0.498855	0	0
1057	1.167817	-1.374795	10.143663	-0.315732	-0.125163	-0.370221	0.267527	0.571695	-0.775452	0.865050	-0.008400	-0.078707	0.495403	0	0
1058	1.045173	-0.949648	9.640087	-0.344158	-0.062012	-0.380639	0.267748	0.579030	-0.775252	0.866885	-0.010735	-0.081037	0.491760	0	0
1059	1.098499	-0.936612	10.106038	-0.342490	-0.140853	-0.389747	0.266383	0.586789	-0.775939	0.868644	-0.012676	-0.084031	0.488094	0	0
1060	1.078301	-0.711381	9.772325	-0.305821	-0.090089	-0.361040	0.265554	0.593161	-0.776256	0.870319	-0.014554	-0.086409	0.484631	0	0
1061	1.132650	-0.871184	9.565729	-0.254879	-0.131181	-0.355574	0.263278	0.598296	-0.776956	0.871887	-0.015811	-0.088885	0.481313	0	0
1062	1.193598	-1.144304	10.073989	-0.188724	-0.166251	-0.369403	0.263122	0.603003	-0.777954	0.873515	-0.016293	-0.091358	0.477870	0	0
1063	1.255952	-1.189514	9.606669	-0.108092	-0.042835	-0.343714	0.260861	0.606062	-0.779460	0.875099	-0.016704	-0.092350	0.474756	0	0
1064	1.052543	-1.274001	9.775692	-0.166268	-0.021838	-0.338735	0.261636	0.608410	-0.777877	0.876687	-0.017708	-0.093445	0.471566	0	0
1065	0.773954	-1.064579	9.905480	-0.146560	0.004466	-0.338372	0.261878	0.612146	-0.777582	0.878259	-0.018693	-0.094196	0.468443	0	0
1066	0.563892	-0.714991	9.639728	-0.126840	-0.005912	-0.339888	0.264760	0.613511	-0.771853	0.879849	-0.019426	-0.094964	0.465263	0	0
1067	0.835820	-0.857968	9.984231	-0.058766	-0.082052	-0.389132	0.264472	0.617665	-0.771807	0.881567	-0.019195	-0.096068	0.461781	0	0
1068	1.116940	-1.055015	9.974733	0.020964	-0.044456	-0.400875	0.263941	0.617945	-0.771796	0.883404	-0.018387	-0.096499	0.458201	0	0
1069	1.467722	-1.298750	9.819894	0.148075	-0.040092	-0.409778	0.264740	0.619604	-0.775981	0.885265	-0.016506	-0.096281	0.454712	0	0
1070	1.531455	-1.162497	9.705546	0.241142	-0.016457	-0.401953	0.265287	0.615447	-0.774198	0.887137	-0.013876	-0.095456	0.451313	0	0
1071	1.363706	-0.969977	9.310242	0.287796	-0.035514	-0.423613	0.266097	0.611289	-0.772157	0.889047	-0.010765	-0.094563	0.447814	0	0
1072	1.508976	-0.924648	9.559464	0.327206	-0.082778	-0.453497	0.266642	0.607132	-0.769850	0.891051	-0.007024	-0.093941	0.444021	0	0
1073	1.676555	-0.797799	9.780590	0.339827	-0.028600	-0.463812	0.267733	0.600758	-0.768621	0.893097	-0.003437	-0.092753	0.440186	0	0
1074	1.810718	-0.611071	9.834455	0.363112	-0.009399	-0.463576	0.268564	0.594109	-0.768438	0.895153	0.000310	-0.091314	0.436305	0	0
1075	1.821275	-0.486031	9.850221	0.350530	0.025535	-0.440609	0.271759	0.588969	-0.765658	0.897088	0.003743	-0.089594	0.432656	0	0
1076	1.725136	-0.766131	10.035296	0.329003	0.025511	-0.435511	0.273094	0.585638	-0.763617	0.898997	0.007006	-0.087985	0.428969	0	0
1077	1.593981	-0.527623	9.827670	0.327309	0.067591	-0.437041	0.274176	0.580094	-0.761202	0.900899	0.010049	-0.085983	0.425307	0	0
1078	1.591106	-0.257878	9.936546	0.286071	0.053525	-0.425002	0.276318	0.575237	-0.760366	0.902737	0.012796	-0.084302	0.421659	0	0
1079	1.561555	-0.343695	10.113667	0.209940	0.089299	-0.402530	0.281106	0.570643	-0.760223	0.904478	0.014662	-0.082601	0.418189	0	0
1080	1.720509	-0.048308	9.582135	0.166187	0.123456	-0.395651	0.282439	0.567312	-0.757658	0.906224	0.016008	-0.080792	0.414699	0	0
1081	1.825537	0.119156	9.554313	0.157052	0.096220	-0.360566	0.285730	0.568815	-0.755468	0.907769	0.017343	-0.079259	0.411549	0	0
1082	1.952312	-0.058964	9.834773	0.144286	0.077657	-0.322036	0.288117	0.567141	-0.754343	0.909148	0.018619	-0.077966	0.408686	0	0
1083	2.069105	0.060742	9.950505	0.194352	0.088088	-0.312835	0.291435	0.564215	-0.752459	0.910458	0.020303	-0.076367	0.405984	0	0
1084	2.066210	-0.006570	9.954563	0.217530	0.068817	-0.300412	0.290639	0.563803	-0.751011	0.911700	0.022265	-0.074858	0.403366	0	0
1085	2.030631	0.093733	9.629160	0.178160	0.060991	-0.292759	0.293299	0.560881	-0.750295	0.912886	0.023909	-0.073579	0.400817	0	0
1086	2.024128	0.203812	9.428596	0.185185	0.039093	-0.263679	0.295290	0.558239	-0.747995	0.913942	0.025668	-0.072480	0.398494	0	0
1087	2.014808	0.262902	9.064037	0.154778	0.074122	-0.246128	0.297026	0.555461	-0.748050	0.914937	0.027028	-0.071191	0.396348	0	0
1088	1.904904	0.429525	8.999606	0.138592	0.130073	-0.208966	0.298620	0.553236	-0.746263	0.915837	0.027960	-0.069458	0.394508	0	0
1089	2.065338	0.577386	8.995115	0.084643	0.087900	-0.161946	0.299160	0.550741	-0.745249	0.916514	0.028584	-0.068351	0.393081	0	0
1090	1.801954	0.870072	9.649673	0.100451	0.052747	-0.123062	0.302069	0.549894	-0.743207	0.917024	0.029412	-0.067501	0.391977	0	0
1091	1.696000	0.920561	9.372372	0.068984	0.098199	-0.068446	0.302876	0.548090	-0.744023	0.917340	0.029809	-0.066395	0.391395	0	0
1092	1.583115	0.660056	9.629919	0.080302	0.017600	-0.031671	0.303411	0.547673	-0.745082	0.917469	0.030528	-0.065973	0.391109	0	0
1093	1.615328	0.434017	9.730389	0.083807	0.017545	-0.019368	0.305399	0.545861	-0.743167	0.917533	0.031355	-0.065567	0.390962	0	0
1094	1.588853	0.444059	9.800431	0.090857	-0.020984	-0.008873	0.304084	0.542960	-0.740558	0.917541	0.032308	-0.065464	0.390882	0	0
1095	1.528762	0.487414	9.666858	0.083682	-0.029703	-0.003640	0.302629	0.542414	-0.739887	0.917511	0.033314	-0.065500	0.390863	0	0
1096	1.489518	0.410030	9.430773	0.063940	-0.040181	0.012040	0.302765	0.542137	-0.740415	0.917432	0.034081	-0.065686	0.390951	0	0
1097	1.614245	0.293494	9.394709	0.024554	-0.040229	0.016098	0.301044	0.541592	-0.739216	0.917336	0.034578	-0.066057	0.391070	0	0
1098	1.738952	0.172310	9.411467	0.007540	-0.063010	0.011423	0.300915	0.541316	-0.739610	0.917263	0.034917	-0.066673	0.391107	0	0
1099	1.793481	0.371255	9.324358	-0.014879	-0.071795	0.023590	0.297482	0.539673	-0.738920	0.917129	0.035177	-0.067493	0.391257	0	0
1100	1.688008	0.480284	9.314504	-0.036330	-0.070011	0.019970	0.295747	0.541897	-0.738217	0.917031	0.035136	-0.068348	0.391342	0	0
1101	1.544420	0.322817	9.366808	-0.024746	-0.097974	0.019963	0.296006	0.539816	-0.733136	0.916895	0.035415	-0.069448	0.391441	0	0
1102	1.517188	0.227044	9.440447	-0.002334	-0.097945	0.007777	0.293746	0.541766	-0.733082	0.916812	0.035803	-0.070421	0.391426	0	0
1103	1.625099	0.120460	9.469535	0.013703	-0.113747	0.016594	0.291367	0.540949	-0.732531	0.916662	0.036499	-0.071514	0.391515	0	0
1104	1.762951	0.148363	9.507121	-0.005940	-0.110281	0.007615	0.289397	0.540546	-0.735908	0.916570	0.036902	-0.072614	0.391490	0	0
1105	1.754071	0.245748	9.868828	-0.057893	-0.105132	0.012557	0.288086	0.538477	-0.735909	0.916466	0.036911	-0.073907	0.391491	0	0
1106	1.753140	0.111453	9.997076	-0.104460	-0.068457	0.028181	0.286745	0.542638	-0.737810	0.916358	0.036232	-0.075017	0.391597	0	0
1107	1.863783	0.052639	9.923343	-0.097254	-0.061454	0.021166	0.284355	0.544312	-0.738019	0.916264	0.035703	-0.076067	0.391663	0	0
1108	1.994200	0.060711	9.749266	-0.061363	-0.045666	0.008233	0.282765	0.544597	-0.737731	0.916233	0.035344	-0.076792	0.391627	0	0
1109	1.925238	-0.126469	9.714061	-0.018371	-0.043851	-0.001156	0.284055	0.547633	-0.733269	0.916210	0.035486	-0.077365	0.391554	0	0
1110	1.779543	-0.240654	9.757266	0.004004	-0.010576	0.005315	0.283000	0.547639	-0.734300	0.916195	0.035591	-0.077511	0.391551	0	0
1111	1.678231	-0.225429	9.758315	0.008481	0.000823	0.008066	0.283264	0.546391	-0.732091	0.916161	0.035789	-0.077571	0.391600	0	0
1112	1.702451	-0.215931	9.779846	-0.020964	-0.003526	-0.011556	0.282468	0.546949	-0.732336	0.916226	0.035651	-0.077744	0.391427	0	0
1113	1.846883	-0.270824	9.501577	-0.016403	-0.010474	-0.025695	0.283522	0.547220	-0.731433	0.916325	0.035684	-0.077991	0.391143	0	0
1114	2.089967	-0.042239	9.362710	0.012325	-0.051570	-0.053855	0.283523	0.547081	-0.731565	0.916507	0.036072	-0.078459	0.390588	0	0
1115	2.154328	-0.153910	9.190229	0.012371	-0.048913	-0.059171	0.282067	0.547228	-0.731541	0.916695	0.036549	-0.078936	0.390005	0	0
1116	2.101700	-0.422801	9.218836	0.033867	-0.059368	-0.069666	0.281273	0.546539	-0.730358	0.916923	0.037177	-0.079386	0.389319	0	0
1117	1.864107	-0.564322	9.526895	0.071424	-0.076829	-0.079112	0.281536	0.546260	-0.729318	0.917142	0.038312	-0.079880	0.388589	0	0
1118	1.571099	-0.349566	9.791460	0.042708	-0.062850	-0.062403	0.279424	0.544887	-0.728383	0.917335	0.039028	-0.080330	0.387970	0	0
1119	1.292014	-0.212051	10.002142	0.005075	-0.048852	-0.051064	0.279179	0.541844	-0.729064	0.917492	0.039408	-0.080830	0.387456	0	0
1120	1.018296	-0.010936	10.574020	-0.059364	-0.022658	-0.053971	0.277579	0.543790	-0.728628	0.917723	0.039025	-0.081310	0.386846	0	0
1121	0.963297	0.403110	10.545608	-0.182784	0.052540	-0.040398	0.278468	0.547520	-0.724153	0.917993	0.037264	-0.081600	0.386318	0	0
1122	1.094595	0.540468	10.178332	-0.270390	0.005352	-0.060596	0.279773	0.550835	-0.724402	0.918347	0.034840	-0.082636	0.385483	0	0
1123	1.384007	0.494445	10.023891	-0.304312	-0.016536	-0.080402	0.278159	0.555273	-0.724333	0.918746	0.032259	-0.084010	0.384457	0	0
1124	1.773263	0.222118	10.055857	-0.230900	-0.040213	-0.099511	0.278661	0.562470	-0.728196	0.919183	0.030406	-0.085298	0.383278	0	0
1125	2.133117	-0.112268	10.169078	-0.109195	-0.076130	-0.120081	0.276787	0.566634	-0.728912	0.919612	0.029883	-0.086458	0.382028	0	0
1126	2.195170	-0.209452	10.008800	0.025123	-0.101386	-0.147426	0.274823	0.564708	-0.731650	0.920093	0.030659	-0.087314	0.380611	0	0
1127	2.021016	-0.238070	9.644655	0.118165	-0.141483	-0.146839	0.273505	0.562915	-0.729946	0.920491	0.032499	-0.088201	0.379290	0	0
1128	1.930601	-0.054145	9.782141	0.153855	-0.206228	-0.146752	0.271926	0.562232	-0.731369	0.920826	0.034857	-0.089531	0.377952	0	0
1129	1.883014	0.055829	9.442533	0.073334	-0.178206	-0.129569	0.267960	0.558098	-0.725328	0.921129	0.036409	-0.090929	0.376732	0	0
1130	1.786794	0.111552	9.328640	-0.006353	-0.197449	-0.119603	0.265321	0.557559	-0.726341	0.921413	0.037233	-0.092792	0.375501	0	0
1131	1.770556	0.205407	9.303421	-0.094927	-0.188722	-0.116667	0.262397	0.559790	-0.726143	0.921709	0.037262	-0.094922	0.374236	0	0
1132	1.838404	0.242899	9.151853	-0.128947	-0.183494	-0.106332	0.259079	0.561746	-0.726335	0.921993	0.036890	-0.097120	0.373010	0	0
1133	1.957568	0.357650	9.226649	-0.142456	-0.181843	-0.087934	0.256954	0.563142	-0.726289	0.922194	0.036432	-0.099375	0.371962	0	0
1134	2.061399	0.352454	9.365091	-0.132691	-0.181056	-0.074678	0.255092	0.565783	-0.727805	0.922351	0.035985	-0.101575	0.371020	0	0
1135	2.119159	0.323321	9.424343	-0.130961	-0.171493	-0.060556	0.251909	0.567046	-0.727744	0.922446	0.035573	-0.103702	0.370235	0	0
1136	2.214181	0.442713	9.381635	-0.111253	-0.171501	-0.063940	0.248186	0.570249	-0.727394	0.922555	0.035277	-0.105736	0.369415	0	0
1137	2.311651	0.571280	9.199613	-0.139866	-0.171504	-0.062386	0.246599	0.570951	-0.728933	0.922650	0.034798	-0.107899	0.368597	0	0
1138	2.292263	0.561781	9.190057	-0.147021	-0.188986	-0.067784	0.244469	0.573316	-0.728878	0.922756	0.034240	-0.110224	0.367696	0	0
1139	2.206686	0.406779	9.410127	-0.122013	-0.155778	-0.055156	0.240999	0.576932	-0.726171	0.922825	0.033870	-0.112180	0.366964	0	0
1140	1.981522	0.313400	9.761893	-0.089899	-0.101590	-0.028250	0.239408	0.578464	-0.727702	0.922854	0.033475	-0.113501	0.366520	0	0
1141	1.868667	0.398860	9.891231	-0.082753	-0.021141	-0.004948	0.237156	0.580139	-0.729615	0.922875	0.032918	-0.114085	0.366338	0	0
1142	1.762735	0.438623	10.039209	-0.095364	-0.000195	0.016221	0.236622	0.581249	-0.730119	0.922855	0.032050	-0.114505	0.366334	0	0
1143	1.846455	0.327307	10.032400	-0.098986	0.071461	0.046366	0.238202	0.583179	-0.730909	0.922797	0.030945	-0.114306	0.366636	0	0
1144	2.186806	0.312250	9.909121	-0.115076	0.108108	0.056853	0.238055	0.583870	-0.728020	0.922755	0.029452	-0.113811	0.367020	0	0
1145	2.492822	0.233923	9.458546	-0.095339	0.150090	0.069387	0.240557	0.585933	-0.727907	0.922697	0.028074	-0.112882	0.367560	0	0
1146	2.718137	0.005514	9.276123	-0.030895	0.113363	0.057277	0.240394	0.587037	-0.721087	0.922630	0.027338	-0.112029	0.368044	0	0
1147	2.776690	-0.245380	9.181404	0.020998	0.109884	0.057576	0.243041	0.587300	-0.721648	0.922534	0.027204	-0.111045	0.368593	0	0
1148	2.700882	-0.374969	9.084432	0.055128	0.141478	0.040314	0.242523	0.584672	-0.720488	0.922534	0.027177	-0.109611	0.369023	0	0
1149	2.323278	-0.499556	9.067030	0.067671	0.155597	0.040545	0.247030	0.584233	-0.722525	0.922534	0.027325	-0.108030	0.369477	0	0
1150	1.965898	-0.505661	9.305577	0.022895	0.150388	0.041182	0.248095	0.582705	-0.721901	0.922546	0.026966	-0.106632	0.369880	0	0
1151	1.608973	-0.451342	9.640952	-0.032605	0.174895	0.045383	0.251800	0.582546	-0.721959	0.922572	0.026100	-0.105239	0.370276	0	0
1152	1.513432	-0.310511	9.830861	-0.102527	0.178300	0.071374	0.253772	0.583364	-0.719494	0.922529	0.024449	-0.104056	0.370830	0	0
1153	1.532874	-0.295967	9.917383	-0.171418	0.199250	0.074468	0.254811	0.586127	-0.718566	0.922500	0.022168	-0.102952	0.371353	0	0
1154	1.689872	-0.292260	9.956929	-0.191994	0.174712	0.065370	0.256912	0.588745	-0.718310	0.922486	0.019711	-0.102131	0.371753	0	0
1155	1.937152	-0.496045	10.017344	-0.174090	0.143168	0.051170	0.259536	0.591359	-0.716491	0.922476	0.017629	-0.101545	0.372044	0	0
1156	2.066669	-0.617502	9.957150	-0.084556	0.102977	0.026942	0.262831	0.594526	-0.718081	0.922504	0.016469	-0.100978	0.372180	0	0
1157	2.133773	-0.685671	9.859650	0.032691	0.083789	0.015359	0.263349	0.595907	-0.717159	0.922528	0.016547	-0.100162	0.372338	0	0
1158	2.099662	-0.724257	9.739330	0.128418	0.020009	0.001732	0.264416	0.593270	-0.715369	0.922530	0.017686	-0.099563	0.372442	0	0
1159	2.138790	-0.650497	9.576409	0.164150	-0.003609	0.012488	0.262586	0.588850	-0.714337	0.922451	0.019301	-0.099063	0.372690	0	0
1160	2.115219	-0.566449	9.471828	0.147165	-0.040310	0.001683	0.262055	0.588021	-0.712374	0.922386	0.020837	-0.098950	0.372799	0	0
1161	1.985040	-0.536493	9.497331	0.108624	-0.054312	0.011971	0.260492	0.585401	-0.715256	0.922266	0.022126	-0.099125	0.372976	0	0
1162	1.888125	-0.581451	9.492843	0.057617	-0.066540	0.009812	0.260762	0.584570	-0.715400	0.922161	0.022926	-0.099589	0.373062	0	0
1163	1.897107	-0.671004	9.333111	0.031654	-0.080522	0.013080	0.258644	0.584165	-0.714324	0.922026	0.023592	-0.100289	0.373167	0	0
1164	1.979134	-0.681296	9.322671	0.044179	-0.112019	0.004219	0.254923	0.584321	-0.709684	0.921899	0.024443	-0.101222	0.373175	0	0
1165	2.027522	-0.667346	9.288767	0.056750	-0.118123	-0.006297	0.253337	0.584053	-0.709663	0.921789	0.025493	-0.102168	0.373117	0	0
1166	2.133746	-0.668434	9.203718	0.062179	-0.122481	-0.018640	0.252016	0.582259	-0.707305	0.921730	0.026572	-0.103124	0.372925	0	0
1167	2.201661	-0.625735	9.181993	0.053267	-0.122482	-0.025765	0.248981	0.581030	-0.707663	0.921686	0.027620	-0.104118	0.372682	0	0
1168	2.429317	-0.538019	9.344468	0.064888	-0.122578	-0.027497	0.247259	0.581039	-0.706852	0.921656	0.028732	-0.105062	0.372406	0	0
1169	2.343078	-0.434547	9.139709	0.090854	-0.080539	-0.013005	0.244625	0.579947	-0.708524	0.921594	0.029957	-0.105534	0.372330	0	0
1170	2.383095	-0.242373	9.160801	0.074829	-0.077025	-0.028944	0.244103	0.577180	-0.706057	0.921612	0.030993	-0.106020	0.372063	0	0
1171	2.366848	-0.153013	9.238877	0.073017	-0.082293	-0.027192	0.242525	0.576359	-0.707350	0.921603	0.032079	-0.106573	0.371835	0	0
1172	2.325409	-0.201355	9.056020	0.069472	-0.045512	-0.019148	0.240527	0.577476	-0.705476	0.921618	0.032938	-0.106792	0.371659	0	0
1173	2.272238	-0.210303	9.140495	0.078477	-0.033235	-0.030481	0.239487	0.574437	-0.705752	0.921670	0.033898	-0.106873	0.371421	0	0
1174	2.214237	-0.230211	9.561363	0.030079	0.034866	-0.004148	0.237623	0.574999	-0.703100	0.921727	0.034079	-0.106502	0.371369	0	0
1175	2.001389	-0.289997	9.918217	0.001390	0.055826	0.004575	0.237223	0.574724	-0.701657	0.921769	0.033954	-0.106058	0.371403	0	0
1176	1.871044	-0.284012	9.969881	-0.013929	0.092519	0.038120	0.238260	0.574853	-0.695781	0.921746	0.033470	-0.105334	0.371711	0	0
1177	1.891068	-0.178958	9.766626	0.003996	0.101305	0.040064	0.238794	0.573465	-0.695017	0.921703	0.033155	-0.104469	0.372090	0	0
1178	2.035730	-0.209086	9.721771	0.055046	0.088194	0.026242	0.239845	0.574151	-0.693848	0.921695	0.033336	-0.103524	0.372357	0	0
1179	2.170376	-0.287405	9.623572	0.112299	0.074192	0.026554	0.241186	0.572484	-0.696241	0.921636	0.034130	-0.102499	0.372716	0	0
1180	2.266492	-0.346576	9.396143	0.140107	0.062876	0.013462	0.241461	0.569852	-0.694963	0.921618	0.035202	-0.101466	0.372941	0	0
1181	2.294954	-0.414545	9.265331	0.128415	0.014764	0.015827	0.240029	0.568617	-0.699535	0.921529	0.036375	-0.100926	0.373195	0	0
1182	2.212014	-0.529529	9.207044	0.085551	0.031445	0.003241	0.239502	0.567234	-0.698101	0.921536	0.037071	-0.100382	0.373256	0	0
1183	2.093445	-0.564593	9.236504	0.019217	0.020902	0.026539	0.238708	0.565853	-0.695746	0.921452	0.037197	-0.100196	0.373501	0	0
1184	1.888828	-0.482874	9.481954	-0.041573	0.034924	0.013002	0.238972	0.564882	-0.693796	0.921475	0.036698	-0.100098	0.373521	0	0
1185	1.750460	-0.259294	9.879876	-0.102514	0.052318	0.030322	0.240012	0.567090	-0.692350	0.921453	0.035569	-0.100074	0.373691	0	0
1186	1.612296	-0.000297	10.061898	-0.184835	0.101264	0.042326	0.239859	0.570412	-0.691660	0.921483	0.033472	-0.099911	0.373853	0	0
1187	1.638806	0.329079	10.082280	-0.252824	0.102979	0.041896	0.240910	0.573177	-0.694267	0.921513	0.030753	-0.099981	0.373995	0	0
1188	1.952520	0.293552	10.276245	-0.225961	0.066154	0.020705	0.242994	0.578148	-0.692940	0.921591	0.028430	-0.100286	0.373904	0	0
1189	2.135001	0.139005	10.542075	-0.131089	0.038128	-0.002589	0.241917	0.581199	-0.692632	0.921678	0.027126	-0.100485	0.373734	0	0
1190	2.302274	-0.098828	10.275926	0.014068	0.010293	-0.051071	0.242720	0.579810	-0.693050	0.921894	0.027297	-0.100387	0.373215	0	0
1191	2.402724	-0.216776	9.716113	0.096520	-0.010543	-0.072616	0.241655	0.580785	-0.692632	0.922129	0.028348	-0.100168	0.372614	0	0
1192	2.267844	-0.158867	9.431936	0.098481	-0.029610	-0.107859	0.240868	0.579405	-0.692372	0.922490	0.029503	-0.100107	0.371644	0	0
1193	2.061131	-0.035924	9.781224	0.034010	-0.087358	-0.122557	0.240202	0.579130	-0.690793	0.922849	0.030317	-0.100816	0.370496	0	0
1194	2.121220	-0.079286	9.912395	-0.010753	-0.118896	-0.130077	0.238473	0.580247	-0.689971	0.923231	0.030818	-0.101977	0.369183	0	0
1195	2.149714	0.176773	10.345303	-0.025178	-0.178495	-0.133888	0.235951	0.581090	-0.688877	0.923549	0.031437	-0.103742	0.367839	0	0
1196	1.935690	-0.020282	9.856992	-0.091279	-0.115360	-0.127057	0.233297	0.583598	-0.690644	0.923940	0.031179	-0.105167	0.366473	0	0
1197	1.917862	-0.486780	9.851783	-0.188028	-0.204613	-0.129938	0.232755	0.586231	-0.691264	0.924257	0.030378	-0.107768	0.364983	0	0
1198	1.806540	-0.182857	9.849027	-0.221968	-0.153854	-0.126381	0.231410	0.590668	-0.692247	0.924632	0.029052	-0.110026	0.363464	0	0
1199	1.875245	-0.033940	9.955896	-0.315151	-0.190711	-0.110444	0.226604	0.597061	-0.690277	0.924909	0.026998	-0.112961	0.362013	0	0
1200	1.455983	-0.229280	9.505427	-0.411701	-0.149404	-0.104734	0.224459	0.602887	-0.691758	0.925237	0.023877	-0.115868	0.360475	0	0
1201	1.264871	-0.634767	10.132107	-0.533709	-0.185478	-0.063497	0.224158	0.610780	-0.694423	0.925365	0.019709	-0.119541	0.359196	0	0
1202	1.172935	-0.660382	10.173464	-0.506729	-0.087447	-0.066448	0.221474	0.618132	-0.695619	0.925601	0.015440	-0.122219	0.357892	0	0
1203	1.471067	-0.829881	9.777187	-0.424533	-0.155712	-0.050351	0.219566	0.626862	-0.693801	0.925649	0.012136	-0.125210	0.356861	0	0
1204	1.565235	-0.476288	9.237270	-0.274903	-0.148527	-0.077376	0.217169	0.631860	-0.697773	0.925782	0.010245	-0.127620	0.355719	0	0
1205	1.571879	-0.914864	9.772937	-0.063045	-0.125029	-0.045009	0.213584	0.633817	-0.697175	0.925790	0.010158	-0.129030	0.355192	0	0
1206	1.838644	-0.755816	9.765254	0.062202	-0.056010	-0.020103	0.213980	0.634785	-0.698350	0.925796	0.010985	-0.129389	0.355021	0	0
1207	2.019999	-0.373401	9.434012	0.085553	-0.027119	-0.019797	0.212919	0.633682	-0.695988	0.925823	0.011890	-0.129364	0.354929	0	0
1208	2.199102	-0.317023	9.449939	0.019350	-0.038557	-0.024769	0.211740	0.632304	-0.696900	0.925871	0.012265	-0.129713	0.354665	0	0
1209	2.323872	-0.428645	9.447578	0.021059	-0.045626	-0.009863	0.212271	0.632025	-0.697042	0.925846	0.012630	-0.130090	0.354579	0	0
1210	2.227030	-0.461738	9.390352	0.044371	0.017399	-0.000629	0.213194	0.631465	-0.695229	0.925877	0.013008	-0.129835	0.354577	0	0
1211	2.271077	-0.380331	9.381294	0.109674	0.043628	0.010519	0.211471	0.631474	-0.694417	0.925884	0.013854	-0.129074	0.354805	0	0
1212	2.083150	-0.329879	9.669501	0.114026	0.056693	0.033569	0.214125	0.630075	-0.694472	0.925833	0.014693	-0.128213	0.355216	0	0
1213	1.949919	-0.058681	9.921320	0.069149	0.076712	0.065126	0.213327	0.630356	-0.693671	0.925692	0.014979	-0.127295	0.355901	0	0
1214	1.863326	-0.005615	9.749632	0.028016	0.101245	0.072005	0.215190	0.628685	-0.693847	0.925570	0.014815	-0.126333	0.356569	0	0
1215	1.901256	-0.095733	9.479087	-0.002496	0.104719	0.099969	0.214919	0.629378	-0.693182	0.925348	0.014298	-0.125414	0.357488	0	0
1216	2.036349	-0.111530	9.376797	-0.052701	0.081896	0.117984	0.215962	0.629647	-0.689399	0.925045	0.013398	-0.124925	0.358478	0	0
1217	2.252967	-0.207401	9.253654	-0.042073	0.053821	0.136382	0.217410	0.629915	-0.687716	0.924631	0.012659	-0.124624	0.359675	0	0
1218	2.397346	-0.276101	9.179517	-0.004539	0.045035	0.145380	0.218205	0.630465	-0.688770	0.924173	0.012303	-0.124306	0.360973	0	0
1219	2.546402	-0.368656	9.181973	0.031111	0.021323	0.168400	0.216619	0.631721	-0.691352	0.923590	0.012328	-0.124049	0.362549	0	0
1220	2.647543	-0.405733	9.113379	-0.014520	0.023916	0.170684	0.216630	0.630060	-0.691892	0.923010	0.011925	-0.123965	0.364064	0	0
1221	2.705049	-0.466507	9.049696	-0.062020	0.039595	0.194158	0.217141	0.632548	-0.690828	0.922361	0.011004	-0.123886	0.365762	0	0
1222	2.592522	-0.685317	9.572094	-0.040755	0.020219	0.218893	0.216346	0.633522	-0.691984	0.921597	0.010312	-0.123936	0.367684	0	0
1223	2.840948	-0.371489	9.006354	-0.046002	0.083238	0.227897	0.216873	0.632965	-0.690296	0.920868	0.009347	-0.123404	0.369712	0	0
1224	2.684112	-0.366644	9.404325	0.063876	0.051686	0.246246	0.217136	0.632547	-0.689126	0.920022	0.009470	-0.122778	0.372016	0	0
1225	2.575402	-0.381771	9.686288	0.123700	0.102344	0.280373	0.218189	0.632541	-0.687702	0.919091	0.009942	-0.121450	0.374730	0	0
1226	2.450722	-0.253680	9.568666	0.154079	0.130360	0.301910	0.218330	0.629216	-0.684596	0.918106	0.010533	-0.119767	0.377658	0	0
1227	2.383664	-0.171770	9.440403	0.132555	0.125992	0.315876	0.220460	0.626713	-0.684522	0.917048	0.010968	-0.118195	0.380701	0	0
1228	2.296824	-0.159042	9.448508	0.137828	0.114601	0.333525	0.221006	0.623526	-0.683908	0.915901	0.011432	-0.116718	0.383890	0	0
1229	2.379174	-0.121488	9.354497	0.198669	0.118103	0.337491	0.220230	0.620346	-0.683927	0.914716	0.012489	-0.114967	0.387196	0	0
1230	2.316046	-0.171329	9.412150	0.254084	0.105858	0.344907	0.221048	0.616743	-0.684761	0.913471	0.014038	-0.113120	0.390611	0	0
1231	2.209660	-0.187584	9.331165	0.285362	0.100644	0.353958	0.223039	0.612993	-0.680509	0.912156	0.015945	-0.111195	0.394149	0	0
1232	2.144964	-0.115116	9.267665	0.243269	0.098015	0.364252	0.222137	0.609122	-0.681188	0.910791	0.017405	-0.109461	0.397713	0	0
1233	2.056838	0.058471	9.176688	0.171576	0.100594	0.393762	0.222150	0.605245	-0.678347	0.909300	0.018240	-0.107993	0.401471	0	0
1234	1.865080	0.257254	9.195048	0.124928	0.102314	0.421724	0.224152	0.601911	-0.677887	0.907694	0.018543	-0.106699	0.405417	0	0
1235	1.771009	0.265809	9.393038	0.199892	0.084745	0.453954	0.223381	0.598179	-0.678436	0.905900	0.019642	-0.105267	0.409730	0	0
1236	1.802857	0.317233	9.773093	0.370715	0.088185	0.460491	0.223384	0.595962	-0.675448	0.904026	0.022188	-0.103100	0.414265	0	0
1237	1.924989	0.508970	9.860766	0.478839	0.093334	0.491258	0.223415	0.589732	-0.674332	0.901963	0.025747	-0.100445	0.419179	0	0
1238	2.002561	0.555970	9.697206	0.469867	0.112555	0.507113	0.222797	0.581014	-0.672315	0.899815	0.029037	-0.097650	0.424210	0	0
1239	1.929726	0.496832	9.836552	0.374922	0.094992	0.520463	0.222705	0.573262	-0.671081	0.897576	0.031635	-0.095424	0.429245	0	0
1240	1.859131	0.417994	9.831448	0.330123	0.114207	0.539597	0.221549	0.566347	-0.669562	0.895254	0.033628	-0.093212	0.434398	0	0
1241	1.672078	0.269635	9.605435	0.292597	0.128307	0.537643	0.222886	0.563155	-0.668305	0.892926	0.035328	-0.091041	0.439485	0	0
1242	1.574418	0.116795	9.715077	0.278213	0.114295	0.544533	0.222373	0.558727	-0.665723	0.890530	0.036850	-0.089049	0.444600	0	0
1243	1.297950	-0.062481	10.162436	0.288969	0.144057	0.535944	0.221867	0.554300	-0.665105	0.888156	0.038436	-0.086741	0.449642	0	0
1244	1.185424	-0.263723	10.137058	0.335565	0.121415	0.513284	0.222286	0.548759	-0.662156	0.885816	0.040461	-0.084409	0.454498	0	0
1245	1.271156	-0.428266	10.033484	0.350088	0.081300	0.457674	0.221390	0.542811	-0.661154	0.883653	0.042917	-0.082336	0.458842	0	0
1246	1.513254	-0.330238	9.672011	0.323316	0.034092	0.438759	0.220617	0.538108	-0.659357	0.881526	0.045293	-0.080798	0.462960	0	0
1247	1.595576	-0.297428	9.599576	0.260727	0.044574	0.434800	0.219056	0.532579	-0.657817	0.879425	0.047133	-0.079443	0.466988	0	0
1248	1.415934	-0.432833	9.695705	0.156089	0.046361	0.421731	0.218270	0.530922	-0.657298	0.877421	0.047992	-0.078563	0.470805	0	0
1249	1.245747	-0.605915	10.079729	0.027230	0.048939	0.414641	0.215641	0.527614	-0.656767	0.875494	0.047754	-0.078243	0.474456	0	0
1250	1.100779	-0.286614	10.300958	-0.055856	0.073463	0.390436	0.215108	0.528170	-0.656492	0.873730	0.046649	-0.078110	0.477828	0	0
1251	1.368007	-0.395062	10.126763	-0.241823	0.055947	0.358959	0.215760	0.531352	-0.659088	0.872171	0.044048	-0.078973	0.480771	0	0
1252	1.544414	-0.036015	10.006795	-0.318562	0.097085	0.330375	0.215479	0.535646	-0.661397	0.870803	0.040580	-0.079861	0.483402	0	0
1253	1.601289	-0.183510	9.898859	-0.441896	0.095379	0.301227	0.215175	0.542291	-0.661196	0.869598	0.036085	-0.081313	0.485680	0	0
1254	1.600838	-0.230714	9.405622	-0.479306	0.118264	0.284297	0.214876	0.548106	-0.660741	0.868485	0.031150	-0.082773	0.487762	0	0
1255	1.397242	-0.326254	9.105854	-0.425471	0.077367	0.246699	0.216430	0.555297	-0.662918	0.867477	0.026924	-0.084276	0.489548	0	0
1256	1.295713	-0.335625	8.928770	-0.305568	0.052103	0.242227	0.215617	0.558901	-0.663393	0.866424	0.023853	-0.085443	0.491366	0	0
1257	1.350007	-0.513677	9.046425	-0.193857	0.006571	0.253395	0.215195	0.563748	-0.664124	0.865235	0.021970	-0.086420	0.493373	0	0
1258	1.597102	-0.741669	9.056091	-0.114267	-0.023225	0.251983	0.214393	0.566107	-0.665790	0.864007	0.020918	-0.087298	0.495412	0	0
1259	1.901477	-0.727125	9.082474	-0.094676	-0.021612	0.272310	0.213061	0.567914	-0.666145	0.862665	0.020015	-0.088033	0.497654	0	0
1260	1.987471	-0.527522	9.290720	-0.090221	-0.004195	0.276822	0.211478	0.567369	-0.666650	0.861311	0.019053	-0.088632	0.499925	0	0
1261	2.044511	-0.325229	9.518474	0.021520	-0.018264	0.289941	0.209488	0.569180	-0.667780	0.859846	0.019128	-0.088765	0.502413	0	0
1262	2.000210	-0.449255	9.748157	0.109092	-0.027933	0.304625	0.207377	0.567807	-0.667237	0.858279	0.019976	-0.088573	0.505087	0	0
1263	2.004596	-0.507385	9.627280	0.192340	-0.032244	0.298157	0.206727	0.565180	-0.666337	0.856709	0.021588	-0.087971	0.507783	0	0
1264	2.170115	-0.334495	9.954703	0.255873	-0.069924	0.277314	0.203443	0.561184	-0.666458	0.855192	0.023931	-0.087388	0.510331	0	0
1265	2.237467	-0.364519	9.747085	0.328549	-0.030440	0.249767	0.203060	0.557308	-0.663873	0.853813	0.026752	-0.086072	0.512718	0	0
1266	2.232415	-0.389150	9.544958	0.372503	-0.045203	0.226243	0.201226	0.552472	-0.661144	0.852520	0.030010	-0.084665	0.514918	0	0
1267	2.247976	-0.244459	9.707516	0.422677	-0.075790	0.198322	0.199788	0.548603	-0.659852	0.851306	0.033920	-0.083242	0.516913	0	0
1268	2.139992	0.184861	9.819134	0.419074	-0.095038	0.197463	0.197584	0.540587	-0.659505	0.850069	0.037855	-0.082008	0.518869	0	0
1269	1.733290	0.052425	9.520694	0.372699	-0.031851	0.190406	0.195763	0.533120	-0.656018	0.848913	0.041124	-0.080468	0.520750	0	0
1270	1.558253	0.213738	9.913411	0.411125	-0.051113	0.185406	0.196064	0.526474	-0.655565	0.847743	0.044772	-0.078894	0.522593	0	0
1271	1.685184	0.383103	10.563183	0.361816	0.009891	0.208160	0.195150	0.522878	-0.652969	0.846501	0.047714	-0.077061	0.524616	0	0
1272	1.795831	0.663339	10.459701	0.252730	0.046597	0.207524	0.194643	0.518451	-0.652219	0.845336	0.049491	-0.075496	0.526552	0	0
1273	1.459319	0.897718	9.950970	0.156259	0.076549	0.196516	0.194390	0.515129	-0.650023	0.844287	0.050355	-0.074171	0.528340	0	0
1274	1.241408	0.813176	10.064837	0.116775	0.048548	0.210271	0.194667	0.513467	-0.650829	0.843164	0.050970	-0.073306	0.530191	0	0
1275	1.533279	0.422087	10.339022	0.178445	0.057160	0.217627	0.194409	0.511807	-0.650057	0.841966	0.052103	-0.072032	0.532156	0	0
1276	1.725409	0.284929	10.023344	0.218837	0.104448	0.210965	0.194026	0.509179	-0.649553	0.840813	0.053280	-0.070154	0.534109	0	0
1277	1.885808	0.423580	10.153338	0.245723	0.069433	0.188101	0.195634	0.505294	-0.649224	0.839731	0.054936	-0.068401	0.535869	0	0
1278	1.619724	0.367229	9.924259	0.282464	0.029364	0.169792	0.194593	0.501146	-0.647286	0.838695	0.057076	-0.066789	0.537469	0	0
1279	1.335037	0.416328	9.523507	0.347899	0.006851	0.148263	0.194743	0.495883	-0.643544	0.837706	0.059947	-0.064986	0.538917	0	0
1280	1.311558	0.512476	9.443099	0.343360	-0.028144	0.155181	0.193578	0.490906	-0.642791	0.836653	0.062916	-0.063520	0.540387	0	0
1281	1.374499	0.531491	9.529298	0.302974	-0.054482	0.172398	0.191998	0.487729	-0.639787	0.835500	0.065719	-0.062482	0.541956	0	0
1282	1.267383	0.407545	9.624933	0.261692	-0.052787	0.196781	0.190969	0.482475	-0.639431	0.834238	0.068111	-0.061690	0.543693	0	0
1283	1.091667	0.135953	10.029503	0.272466	-0.059760	0.173912	0.190845	0.479428	-0.636711	0.833076	0.070671	-0.060851	0.545240	0	0
1284	1.144618	0.107108	10.170515	0.267203	-0.026516	0.156346	0.187035	0.474604	-0.636439	0.832029	0.072989	-0.059780	0.546651	0	0
1285	1.094294	0.160478	10.190790	0.251175	-0.007234	0.144869	0.187842	0.471000	-0.634393	0.831058	0.075081	-0.058587	0.547972	0	0
1286	1.125974	0.207675	9.974752	0.228058	0.012093	0.124508	0.186940	0.466852	-0.634290	0.830223	0.076880	-0.057385	0.549113	0	0
1287	1.270563	0.174452	9.703941	0.217493	0.013926	0.094434	0.187345	0.463803	-0.631708	0.829557	0.078588	-0.056152	0.550005	0	0
1288	1.497631	0.189145	9.581981	0.188968	0.012176	0.073890	0.187488	0.461726	-0.631207	0.829023	0.080091	-0.055125	0.550697	0	0
1289	1.568605	0.329682	9.313803	0.117511	0.026224	0.059335	0.186706	0.459099	-0.630436	0.828631	0.080913	-0.054308	0.551249	0	0
1290	1.586549	0.480563	9.147144	0.038860	0.019267	0.043786	0.188570	0.457151	-0.630615	0.828385	0.081148	-0.054025	0.551611	0	0
1291	1.692689	0.469663	8.999496	0.004847	0.007001	0.046987	0.187638	0.457571	-0.629680	0.828140	0.081149	-0.053980	0.551983	0	0
1292	1.826974	0.343042	8.835853	0.026293	0.003483	0.055880	0.187371	0.457295	-0.628501	0.827829	0.081360	-0.053906	0.552425	0	0
1293	1.880008	0.328372	8.892908	0.056716	0.005218	0.054326	0.187376	0.456465	-0.628378	0.827500	0.081798	-0.053599	0.552883	0	0
1294	1.856507	0.415457	8.995055	0.054861	0.024409	0.072028	0.186851	0.456468	-0.629679	0.827088	0.082121	-0.053208	0.553489	0	0
1295	1.833226	0.535965	9.015869	-0.013222	0.047081	0.097199	0.188176	0.456046	-0.629442	0.826600	0.081728	-0.052980	0.554298	0	0
1296	1.872739	0.664927	8.815125	-0.084825	0.075044	0.117064	0.188159	0.458121	-0.628112	0.826078	0.080592	-0.052981	0.555241	0	0
1297	1.983693	0.640630	9.018177	-0.151158	0.060911	0.134110	0.189206	0.459776	-0.627457	0.825499	0.078970	-0.053439	0.556291	0	0
1298	2.083992	0.472551	9.368680	-0.117205	0.087051	0.141429	0.189467	0.461437	-0.629146	0.824870	0.077485	-0.053539	0.557422	0	0
1299	2.156729	0.506333	9.589555	-0.095738	0.102738	0.141622	0.189849	0.464480	-0.629907	0.824220	0.076091	-0.053357	0.558592	0	0
1300	2.093940	0.504544	9.630934	-0.093018	0.134247	0.141774	0.191027	0.466273	-0.629383	0.823589	0.074541	-0.052933	0.559770	0	0
1301	1.921346	0.677144	9.788225	-0.169081	0.147358	0.144875	0.192482	0.466819	-0.630316	0.822991	0.072297	-0.052800	0.560955	0	0
1302	1.794366	0.815441	9.855803	-0.231741	0.146475	0.149767	0.194849	0.470683	-0.632408	0.822413	0.069532	-0.053058	0.562127	0	0
1303	1.781795	0.739215	10.066535	-0.204858	0.132488	0.130511	0.195093	0.473450	-0.631206	0.821901	0.067087	-0.053240	0.563156	0	0
1304	1.655129	0.579651	10.262873	-0.104687	0.151745	0.138361	0.197998	0.475650	-0.633061	0.821291	0.065342	-0.052730	0.564297	0	0
1305	1.499406	0.412745	10.344013	-0.016955	0.146586	0.123131	0.199056	0.475367	-0.632687	0.820695	0.064362	-0.051730	0.565368	0	0
1306	1.501561	0.385417	10.064885	0.009973	0.137935	0.109197	0.201312	0.476464	-0.636507	0.820163	0.063651	-0.050666	0.566317	0	0
1307	1.479683	0.368435	9.961533	-0.000699	0.092520	0.084288	0.202372	0.476459	-0.636785	0.819744	0.063128	-0.049992	0.567041	0	0
1308	1.363034	0.268051	9.872458	-0.007818	0.084719	0.075413	0.202107	0.476183	-0.636260	0.819384	0.062589	-0.049444	0.567668	0	0
1309	1.255515	0.086512	10.010696	0.017217	0.027898	0.057758	0.203291	0.475344	-0.633145	0.819072	0.062585	-0.049177	0.568143	0	0
1310	1.177952	0.044014	10.073366	0.067381	0.013967	0.038701	0.203156	0.476176	-0.633658	0.818839	0.063082	-0.048759	0.568459	0	0
1311	1.063090	0.198135	9.840595	0.099655	0.001831	0.028389	0.203567	0.474513	-0.634859	0.818629	0.063904	-0.048211	0.568717	0	0
1312	1.135340	0.173295	9.767584	0.085373	-0.058498	0.005131	0.203041	0.473408	-0.634076	0.818541	0.064977	-0.048263	0.568718	0	0
1313	1.110422	0.063087	9.845844	0.069412	-0.048810	-0.026689	0.202773	0.473548	-0.633286	0.818637	0.065854	-0.048260	0.568478	0	0
1314	1.003162	-0.075782	9.780281	0.060568	-0.067950	-0.054134	0.200142	0.470516	-0.632490	0.818897	0.066806	-0.048491	0.567973	0	0
1315	0.954513	-0.128040	9.871429	0.010551	-0.038187	-0.067606	0.201719	0.472168	-0.632105	0.819270	0.067144	-0.048699	0.567377	0	0
1316	0.861735	-0.273672	9.990726	-0.037595	-0.024108	-0.104920	0.201979	0.472305	-0.631191	0.819907	0.067067	-0.049096	0.566430	0	0
1317	0.732124	-0.501151	9.994036	-0.058815	-0.009949	-0.157901	0.203032	0.473407	-0.631458	0.820852	0.066697	-0.049392	0.565078	0	0
1318	0.549941	-0.653447	10.065958	-0.048708	-0.016757	-0.221274	0.205281	0.473949	-0.632272	0.822158	0.066544	-0.049713	0.563167	0	0
1319	0.453355	-0.648292	9.932261	-0.043979	-0.035812	-0.279432	0.206337	0.475328	-0.633846	0.823759	0.066468	-0.050040	0.560803	0	0
1320	0.574405	-0.599271	9.753927	-0.036546	-0.057538	-0.341161	0.207389	0.475598	-0.632681	0.825698	0.066702	-0.050549	0.557870	0	0
1321	0.858756	-0.678813	9.637599	-0.100705	-0.081966	-0.403498	0.208430	0.477529	-0.630845	0.827988	0.066451	-0.051476	0.554410	0	0
1322	1.113065	-0.909420	9.596703	-0.218549	-0.110779	-0.469790	0.210267	0.480565	-0.631366	0.830709	0.065537	-0.053350	0.550256	0	0
1323	1.217130	-1.211255	9.476971	-0.280954	-0.112431	-0.518806	0.210506	0.485547	-0.632236	0.833694	0.063995	-0.055442	0.545698	0	0
1324	1.133872	-1.371835	9.451809	-0.271589	-0.119175	-0.613054	0.213128	0.491625	-0.635488	0.837173	0.062760	-0.057583	0.540265	0	0
1325	1.049732	-1.668308	9.819251	-0.205227	-0.155823	-0.669142	0.214295	0.496326	-0.636507	0.840827	0.062135	-0.059520	0.534421	0	0
1326	1.090263	-1.408392	9.970901	-0.222704	-0.127675	-0.755484	0.217318	0.500463	-0.637428	0.844944	0.061431	-0.061372	0.527759	0	0
1327	1.124566	-0.995529	9.783079	-0.387179	-0.153865	-0.790184	0.217948	0.506273	-0.638034	0.849246	0.059296	-0.064167	0.520719	0	0
1328	1.251280	-0.500785	9.864583	-0.571344	-0.143409	-0.819624	0.220695	0.513181	-0.640625	0.853754	0.055752	-0.067930	0.513207	0	0
1329	1.185596	-0.222103	9.589559	-0.710805	-0.113606	-0.827499	0.223684	0.525625	-0.645783	0.858288	0.050652	-0.072021	0.505559	0	0
1330	1.177676	-0.304926	9.228164	-0.742920	-0.092522	-0.832950	0.226407	0.537794	-0.649892	0.862790	0.045377	-0.076204	0.497723	0	0
1331	1.378487	-0.944569	9.791088	-0.642693	-0.120588	-0.864247	0.227797	0.549830	-0.651102	0.867256	0.040902	-0.079986	0.489689	0	0
1332	1.517120	-1.169316	10.585239	-0.503030	-0.076939	-0.893136	0.230532	0.559091	-0.653932	0.871758	0.037665	-0.082806	0.481418	0	0
1333	1.607517	-0.682047	10.489119	-0.435834	-0.036679	-0.895951	0.233665	0.567241	-0.655207	0.876175	0.034582	-0.084823	0.473208	0	0
1334	1.721301	-0.283259	9.834188	-0.445487	-0.036533	-0.917107	0.234946	0.576926	-0.659057	0.880618	0.031663	-0.086990	0.464695	0	0
1335	1.933378	-0.331664	9.490518	-0.479535	-0.050567	-0.901611	0.239387	0.586037	-0.657725	0.884881	0.028261	-0.089324	0.456298	0	0
1336	1.991859	-0.931221	9.427841	-0.464274	-0.024295	-0.906830	0.241580	0.595160	-0.656751	0.889107	0.025106	-0.091457	0.447765	0	0
1337	2.037827	-1.271691	9.897001	-0.389145	0.007116	-0.906263	0.245377	0.603723	-0.659604	0.893235	0.022242	-0.092863	0.439333	0	0
1338	1.946238	-1.262340	10.361757	-0.304252	0.001795	-0.896833	0.248374	0.611042	-0.658529	0.897226	0.020381	-0.094041	0.430959	0	0
1339	1.903906	-1.092325	10.005969	-0.296162	0.023736	-0.887827	0.250200	0.618094	-0.662676	0.901103	0.018248	-0.094883	0.422703	0	0
1340	1.925848	-0.713613	9.630396	-0.321263	-0.007736	-0.873946	0.252555	0.623896	-0.664617	0.904828	0.016247	-0.096209	0.414446	0	0
1341	1.794523	-0.842518	9.615626	-0.340028	-0.004187	-0.878463	0.255812	0.631213	-0.662238	0.908485	0.013825	-0.097480	0.406154	0	0
1342	1.597630	-1.028139	9.764202	-0.340036	-0.001526	-0.881079	0.257097	0.638127	-0.662712	0.912086	0.011631	-0.098811	0.397743	0	0
1343	1.509663	-1.517435	9.990063	-0.275746	-0.013810	-0.864872	0.259974	0.645034	-0.664520	0.915511	0.009804	-0.099902	0.389568	0	0
1344	1.412158	-1.646421	10.035086	-0.206771	-0.004980	-0.881959	0.261791	0.651114	-0.664487	0.918939	0.008842	-0.100725	0.381218	0	0
1345	1.516343	-1.594613	9.938646	-0.138820	-0.025990	-0.874509	0.262561	0.656094	-0.665758	0.922225	0.008303	-0.101383	0.373032	0	0
1346	1.595259	-1.705590	10.030422	-0.087816	-0.005022	-0.872347	0.264529	0.658159	-0.664590	0.925458	0.008426	-0.101744	0.364836	0	0
1347	1.547706	-1.599588	9.964756	-0.039544	0.015974	-0.854259	0.267153	0.662575	-0.665633	0.928562	0.008607	-0.101636	0.356887	0	0
1348	1.541875	-1.750065	10.294746	0.008632	0.029862	-0.829221	0.268471	0.662844	-0.664603	0.931528	0.009452	-0.101317	0.349142	0	0
1349	1.490038	-1.578116	10.547125	-0.000337	0.028073	-0.831010	0.270170	0.666988	-0.665504	0.934429	0.009906	-0.100945	0.341402	0	0
1350	1.603122	-0.606453	10.028571	-0.057675	-0.001697	-0.803162	0.272149	0.668361	-0.666175	0.937152	0.010211	-0.101139	0.333786	0	0
1351	1.873649	-0.583390	9.608309	-0.183113	-0.028945	-0.761065	0.273201	0.671541	-0.669432	0.939655	0.009076	-0.101917	0.326465	0	0
1352	1.936271	-0.594604	9.247128	-0.338830	0.013876	-0.731217	0.273703	0.676799	-0.670434	0.942063	0.006620	-0.102888	0.319199	0	0
1353	1.917548	-0.503774	9.012800	-0.424901	-0.036915	-0.700277	0.272340	0.684282	-0.671124	0.944256	0.003178	-0.104528	0.312161	0	0
1354	1.812966	-0.617501	9.310418	-0.466186	-0.037002	-0.681191	0.273191	0.695072	-0.667365	0.946333	-0.000370	-0.106372	0.305188	0	0
1355	1.847727	-0.837551	9.802691	-0.457379	-0.031902	-0.663551	0.275005	0.702122	-0.668238	0.948288	-0.004169	-0.108061	0.298422	0	0
1356	1.701283	-0.377264	9.717916	-0.446847	-0.058195	-0.621133	0.274041	0.711127	-0.672061	0.950037	-0.007536	-0.110034	0.292001	0	0
1357	1.787023	-0.193928	9.325126	-0.432673	-0.054740	-0.576939	0.273990	0.719709	-0.671451	0.951598	-0.011110	-0.111857	0.286051	0	0
1358	1.909557	-0.281406	9.347096	-0.438226	-0.075858	-0.543626	0.273692	0.726771	-0.673733	0.953002	-0.014430	-0.113956	0.280346	0	0
1359	1.890053	-0.305483	9.289307	-0.431154	-0.079383	-0.524200	0.271261	0.734119	-0.671528	0.954288	-0.017958	-0.116002	0.274873	0	0
1360	1.882850	-0.304927	9.452806	-0.445669	-0.093502	-0.489111	0.270159	0.742154	-0.672217	0.955428	-0.021363	-0.118270	0.269655	0	0
1361	1.750067	-0.307993	9.684644	-0.427942	-0.089207	-0.457210	0.268119	0.749915	-0.669098	0.956435	-0.024889	-0.120385	0.264803	0	0
1362	1.804895	-0.402686	9.534071	-0.424385	-0.076093	-0.444833	0.266624	0.757398	-0.669786	0.957402	-0.028188	-0.122411	0.260005	0	0
1363	2.029024	-0.464632	9.512197	-0.362721	-0.105903	-0.437522	0.266313	0.765428	-0.669964	0.958281	-0.031049	-0.124509	0.255405	0	0
1364	2.198006	-0.477474	9.676427	-0.297519	-0.107765	-0.417724	0.263658	0.769598	-0.674071	0.959113	-0.033083	-0.126496	0.251012	0	0
1365	2.184366	-0.368230	9.971017	-0.197504	-0.118375	-0.385292	0.261652	0.774316	-0.675826	0.959844	-0.034366	-0.128280	0.247108	0	0
1366	2.019160	-0.502188	9.790647	-0.133179	-0.079855	-0.348530	0.259119	0.776821	-0.674192	0.960555	-0.034979	-0.129560	0.243566	0	0
1367	2.104100	-0.438371	9.639233	-0.034037	-0.100908	-0.311764	0.258054	0.778626	-0.675205	0.961156	-0.034807	-0.130752	0.240564	0	0
1368	2.163033	-0.638528	9.619598	0.045589	-0.100897	-0.311242	0.256998	0.778494	-0.675844	0.961789	-0.033700	-0.131786	0.237610	0	0
1369	2.240072	-0.335866	9.684902	0.059763	-0.116747	-0.284724	0.254083	0.778786	-0.674881	0.962318	-0.032601	-0.132898	0.234988	0	0
1370	2.296629	-0.187765	9.493845	0.063215	-0.106312	-0.247635	0.253561	0.777682	-0.675146	0.962782	-0.031395	-0.133919	0.232662	0	0
1371	2.401137	-0.424909	9.293137	0.050669	-0.057354	-0.224714	0.251448	0.777001	-0.675120	0.963233	-0.030575	-0.134465	0.230580	0	0
1372	2.354250	-0.566369	9.320756	0.032673	-0.050402	-0.201925	0.250917	0.777558	-0.675499	0.963646	-0.029856	-0.135003	0.228626	0	0
1373	2.440826	-0.285034	9.515516	0.018340	-0.050477	-0.202002	0.250393	0.777008	-0.676021	0.964035	-0.029371	-0.135553	0.226713	0	0
1374	2.403308	-0.130622	9.575297	-0.012228	-0.045318	-0.168681	0.248950	0.774662	-0.675629	0.964359	-0.029142	-0.136133	0.225010	0	0
1375	2.329490	-0.318087	9.434381	-0.015920	-0.068063	-0.147655	0.248815	0.775217	-0.676014	0.964587	-0.028997	-0.136918	0.223574	0	0
1376	2.323029	-0.544301	9.378961	-0.006144	-0.069826	-0.133534	0.247097	0.775781	-0.677423	0.964797	-0.028703	-0.137709	0.222213	0	0
1377	2.245287	-0.613124	9.484591	0.003545	-0.038416	-0.093690	0.248408	0.777157	-0.676120	0.964947	-0.028496	-0.138150	0.221314	0	0
1378	2.127361	-0.893729	9.448734	0.026749	-0.034894	-0.080312	0.245497	0.777173	-0.675944	0.965095	-0.028036	-0.138516	0.220496	0	0
1379	2.006508	-0.927174	10.002176	0.039077	-0.035038	-0.052008	0.245237	0.776621	-0.676339	0.965166	-0.027548	-0.138833	0.220046	0	0
1380	1.920838	-0.737723	9.598917	0.033734	0.054239	-0.019047	0.246563	0.775229	-0.675064	0.965303	-0.027302	-0.138306	0.219810	0	0
1381	2.179105	-0.417362	9.622003	0.005053	0.045373	-0.009608	0.246574	0.773568	-0.675473	0.965383	-0.027367	-0.137909	0.219698	0	0
1382	2.345786	-0.404645	9.486120	-0.023587	0.043583	-0.004581	0.248427	0.773003	-0.674721	0.965457	-0.027671	-0.137607	0.219524	0	0
1383	2.642171	-0.491343	9.420077	-0.014630	0.031275	-0.009071	0.249476	0.775074	-0.675502	0.965512	-0.027878	-0.137391	0.219393	0	0
1384	2.679749	-0.636251	9.321951	-0.016431	0.031277	-0.004717	0.249346	0.774106	-0.674463	0.965573	-0.028087	-0.137192	0.219220	0	0
1385	2.823090	-0.849337	9.222128	-0.014634	0.025139	-0.006573	0.249740	0.774519	-0.674465	0.965614	-0.028270	-0.137039	0.219112	0	0
1386	2.831969	-0.955506	9.134308	-0.043228	0.047024	-0.006725	0.249748	0.774243	-0.676169	0.965696	-0.028771	-0.136747	0.218870	0	0
1387	2.721013	-0.937830	9.125855	-0.087868	0.045347	-0.028167	0.251323	0.777003	-0.677082	0.965790	-0.029668	-0.136568	0.218446	0	0
1388	2.578526	-0.936980	9.040571	-0.124589	0.038377	-0.019603	0.251048	0.778250	-0.676280	0.965865	-0.030920	-0.136540	0.217956	0	0
1389	2.493809	-0.967336	9.122669	-0.095105	0.015643	-0.019453	0.251294	0.780739	-0.674950	0.965896	-0.031828	-0.136662	0.217614	0	0
1390	2.492951	-1.089767	9.198178	-0.031483	0.020949	-0.041907	0.251558	0.779630	-0.673132	0.966025	-0.032113	-0.136606	0.217032	0	0
1391	2.502352	-1.128106	9.269758	0.001509	0.006897	-0.023225	0.252104	0.779491	-0.677724	0.966082	-0.032061	-0.136605	0.216788	0	0
1392	2.595024	-0.994734	9.073413	-0.027066	0.036645	-0.020679	0.252890	0.780178	-0.676681	0.966190	-0.032367	-0.136380	0.216402	0	0
1393	2.649039	-0.872308	9.132036	-0.091510	0.020849	-0.021198	0.252885	0.781147	-0.676672	0.966231	-0.033239	-0.136447	0.216045	0	0
1394	2.541905	-0.994274	9.088297	-0.118317	0.062871	-0.015946	0.253145	0.780452	-0.674326	0.966335	-0.034492	-0.136164	0.215561	0	0
1395	2.454294	-1.089729	9.111989	-0.102222	0.054152	-0.017616	0.252607	0.782809	-0.675735	0.966407	-0.035539	-0.135932	0.215212	0	0
1396	2.416776	-0.935317	9.171770	-0.048540	0.077771	-0.010930	0.254317	0.784184	-0.675092	0.966548	-0.036159	-0.135352	0.214844	0	0
1397	2.392713	-0.925331	9.229774	-0.012799	0.101361	0.005285	0.255106	0.785287	-0.675617	0.966666	-0.036467	-0.134464	0.214819	0	0
1398	2.334191	-1.015247	9.565722	-0.011083	0.118782	0.016808	0.258411	0.784991	-0.674361	0.966816	-0.036851	-0.133395	0.214745	0	0
1399	2.183502	-1.153358	9.637537	-0.045041	0.195778	0.027428	0.259470	0.784154	-0.673077	0.966997	-0.037700	-0.131654	0.214855	0	0
1400	2.160421	-1.004061	9.634646	-0.052192	0.203651	0.029205	0.262503	0.785106	-0.671935	0.967209	-0.038678	-0.129848	0.214824	0	0
1401	2.098529	-0.869788	9.338701	-0.018065	0.227392	0.017256	0.265005	0.786614	-0.670911	0.967456	-0.039315	-0.127746	0.214856	0	0
1402	2.054482	-0.946812	9.208412	0.039358	0.211785	-0.019391	0.268711	0.785763	-0.670190	0.967813	-0.039362	-0.125682	0.214461	0	0
1403	2.154790	-1.110388	9.458023	0.147587	0.173263	-0.031147	0.271365	0.784780	-0.670895	0.968152	-0.038213	-0.123765	0.214253	0	0
1404	2.442883	-1.356907	9.806005	0.275517	0.171413	-0.039178	0.274955	0.780746	-0.669419	0.968580	-0.035862	-0.121592	0.213969	0	0
1405	2.766778	-1.311496	9.750856	0.315906	0.201130	-0.056486	0.276700	0.775891	-0.668577	0.969050	-0.033110	-0.119055	0.213709	0	0
1406	2.873767	-1.206675	9.693457	0.270333	0.164398	-0.078109	0.278579	0.771174	-0.668653	0.969531	-0.030747	-0.116972	0.213030	0	0
1407	2.681736	-1.041947	9.586452	0.145173	0.180222	-0.092088	0.282296	0.767969	-0.666909	0.969978	-0.029556	-0.115015	0.212227	0	0
1408	2.438419	-0.962925	9.637527	0.009172	0.169753	-0.095672	0.283362	0.766995	-0.667458	0.970416	-0.029718	-0.113439	0.211048	0	0
1409	2.299848	-1.100572	9.891901	-0.053505	0.145237	-0.100615	0.285734	0.768089	-0.666567	0.970774	-0.030368	-0.112246	0.209943	0	0
1410	2.130517	-1.151268	10.185995	-0.051803	0.117221	-0.098027	0.286783	0.769190	-0.665918	0.971134	-0.031008	-0.111309	0.208683	0	0
1411	1.917813	-1.176356	10.091406	-0.019602	0.096316	-0.099569	0.289161	0.768761	-0.664125	0.971440	-0.031231	-0.110517	0.207640	0	0
1412	1.848016	-1.135705	9.835311	-0.008828	0.087652	-0.103012	0.290479	0.770000	-0.664657	0.971781	-0.031383	-0.109779	0.206410	0	0
1413	1.861207	-0.981668	9.901860	-0.042817	0.073639	-0.110334	0.290480	0.769446	-0.664139	0.972074	-0.031775	-0.109256	0.205243	0	0
1414	1.868916	-0.918984	9.969810	-0.067016	0.071849	-0.103458	0.290999	0.771381	-0.664389	0.972373	-0.032457	-0.108792	0.203967	0	0
1415	2.050700	-0.819852	9.815562	-0.070549	0.047355	-0.115940	0.291521	0.772485	-0.664124	0.972636	-0.033055	-0.108583	0.202723	0	0
1416	2.181333	-0.778416	9.540923	-0.074124	0.035991	-0.112507	0.291895	0.775389	-0.662268	0.972908	-0.033724	-0.108483	0.201358	0	0
1417	2.282022	-0.875873	9.389923	-0.055341	-0.005108	-0.119615	0.292547	0.777047	-0.662393	0.973123	-0.034056	-0.108757	0.200110	0	0
1418	2.247898	-0.914621	9.216726	-0.030344	0.001028	-0.100900	0.293607	0.776764	-0.662281	0.973348	-0.034243	-0.108905	0.198899	0	0
1419	2.084696	-0.773878	9.205333	-0.023190	0.003696	-0.098117	0.292023	0.775942	-0.662134	0.973538	-0.034297	-0.109024	0.197892	0	0
1420	1.862981	-0.714165	9.289648	-0.012537	-0.022525	-0.089246	0.292425	0.775109	-0.662279	0.973721	-0.034278	-0.109361	0.196806	0	0
1421	1.714108	-0.593027	9.196189	-0.010909	-0.034796	-0.053960	0.291761	0.776221	-0.663305	0.973785	-0.034177	-0.109815	0.196254	0	0
1422	1.728625	-0.588403	9.172083	-0.006522	-0.066318	-0.043471	0.290300	0.776643	-0.662232	0.973835	-0.034067	-0.110549	0.195610	0	0
1423	1.854255	-0.579780	9.166291	0.033562	-0.059441	-0.001775	0.289907	0.776646	-0.663273	0.973784	-0.033534	-0.111138	0.195623	0	0
1424	1.898398	-0.484022	9.130960	0.060307	-0.080480	0.015093	0.288197	0.775272	-0.664046	0.973727	-0.032811	-0.111860	0.195617	0	0
1425	1.975041	-0.571294	9.102858	0.115615	-0.084063	0.050690	0.286743	0.775003	-0.663765	0.973571	-0.031479	-0.112511	0.196239	0	0
1426	2.090877	-0.584007	9.173815	0.162028	-0.085902	0.073012	0.285033	0.771966	-0.661806	0.973425	-0.029822	-0.113068	0.196899	0	0
1427	2.160173	-0.687847	9.215284	0.178894	-0.080743	0.102189	0.282942	0.768656	-0.663508	0.973184	-0.027931	-0.113548	0.198090	0	0
1428	2.220677	-0.669077	9.214978	0.184947	-0.094858	0.144464	0.282427	0.765059	-0.661704	0.972885	-0.026114	-0.114126	0.199469	0	0
1429	2.133974	-0.639314	9.288170	0.179461	-0.080917	0.172702	0.281004	0.760638	-0.663820	0.972492	-0.024291	-0.114589	0.201343	0	0
1430	2.236927	-0.764985	9.355536	0.195370	-0.105533	0.206155	0.277848	0.757610	-0.664326	0.972046	-0.022422	-0.115234	0.203334	0	0
1431	2.070667	-0.717681	9.456054	0.179228	-0.095031	0.214945	0.278129	0.754425	-0.663708	0.971535	-0.020620	-0.115825	0.205619	0	0
1432	2.121571	-0.687141	9.347813	0.150436	-0.070639	0.260637	0.276546	0.752633	-0.662131	0.970994	-0.019323	-0.116211	0.208068	0	0
1433	2.153168	-0.662915	9.484813	0.132389	-0.095235	0.283320	0.274454	0.748354	-0.662141	0.970314	-0.018052	-0.116885	0.210958	0	0
1434	2.225432	-0.694170	9.673699	0.123266	-0.070894	0.323843	0.271824	0.745045	-0.661087	0.969610	-0.017091	-0.117318	0.214009	0	0
1435	2.259516	-0.653715	9.618591	0.085650	-0.060434	0.336823	0.271968	0.743384	-0.661891	0.968827	-0.016407	-0.117743	0.217352	0	0
1436	2.225819	-0.632376	9.431662	0.037263	-0.039462	0.363881	0.270524	0.742008	-0.662799	0.968039	-0.016395	-0.118048	0.220673	0	0
1437	2.314692	-0.698067	9.413316	0.013842	-0.069300	0.389998	0.269074	0.740770	-0.662135	0.967091	-0.016448	-0.118706	0.224441	0	0
1438	2.282721	-0.798490	9.568592	0.027222	-0.057177	0.402417	0.266268	0.738147	-0.662134	0.966165	-0.016538	-0.119194	0.228132	0	0
1439	2.297127	-0.812777	9.652423	0.042314	-0.041512	0.430772	0.265360	0.734415	-0.661241	0.965131	-0.016428	-0.119510	0.232316	0	0
1440	2.391508	-0.780216	9.529409	0.074449	-0.031060	0.453935	0.263654	0.731518	-0.660328	0.964090	-0.016182	-0.119624	0.236554	0	0
1441	2.625929	-0.753281	9.496452	0.097721	-0.052099	0.446915	0.261534	0.732221	-0.660420	0.962976	-0.015529	-0.119909	0.240952	0	0
1442	2.818513	-0.832222	9.342468	0.070857	-0.052148	0.455460	0.260890	0.729180	-0.660309	0.961874	-0.015272	-0.120231	0.245173	0	0
1443	2.931769	-0.862296	9.235395	0.029709	-0.060914	0.453328	0.257854	0.728367	-0.660795	0.960683	-0.015254	-0.120768	0.249541	0	0
1444	3.020383	-0.968471	9.348774	0.029769	-0.069667	0.433861	0.257075	0.725880	-0.660677	0.959571	-0.015323	-0.121359	0.253497	0	0
1445	2.879376	-1.110762	9.651183	0.042246	-0.074934	0.433939	0.255231	0.723952	-0.659752	0.958376	-0.015124	-0.122005	0.257687	0	0
1446	2.621604	-1.035601	9.976328	0.070915	-0.053022	0.423739	0.254312	0.722712	-0.659881	0.957283	-0.014830	-0.122328	0.261581	0	0
1447	2.301651	-0.873610	10.221291	0.042350	-0.007476	0.416770	0.253008	0.720090	-0.660672	0.956180	-0.014787	-0.122329	0.265586	0	0
1448	2.077904	-0.419729	10.204406	-0.020108	0.038993	0.395496	0.253010	0.719120	-0.659897	0.955223	-0.015567	-0.122013	0.269110	0	0
1449	1.978054	-0.197876	10.135715	-0.046781	0.034734	0.360116	0.252227	0.718295	-0.661333	0.954282	-0.016409	-0.121850	0.272450	0	0
1450	2.001753	-0.256202	10.000250	-0.048327	0.025255	0.307184	0.250640	0.718304	-0.661439	0.953508	-0.017308	-0.121753	0.275134	0	0
1451	2.152336	-0.450415	9.756445	-0.005218	0.030686	0.273999	0.251998	0.718438	-0.660527	0.952788	-0.017628	-0.121525	0.277698	0	0
1452	2.182504	-0.614847	9.547601	0.037884	0.020312	0.241634	0.252006	0.716499	-0.659499	0.952186	-0.017609	-0.121247	0.279877	0	0
1453	2.268768	-0.698266	9.231051	0.085431	0.013419	0.219890	0.250686	0.715399	-0.658704	0.951600	-0.016948	-0.120940	0.282035	0	0
1454	2.191121	-0.748370	9.166253	0.081010	-0.000511	0.205723	0.250427	0.715262	-0.660011	0.951071	-0.016415	-0.120745	0.283927	0	0
1455	2.062735	-0.805034	9.185937	0.122207	-0.024926	0.189220	0.251353	0.713733	-0.657553	0.950522	-0.015257	-0.120702	0.285841	0	0
1456	1.876327	-0.873096	9.263671	0.156331	-0.027431	0.158659	0.249405	0.707792	-0.657975	0.950097	-0.013875	-0.120556	0.287385	0	0
1457	1.789583	-0.850416	9.380044	0.172474	-0.030023	0.146459	0.248351	0.706552	-0.657448	0.949662	-0.012179	-0.120419	0.288952	0	0
1458	1.741169	-0.866875	9.380273	0.174374	-0.003719	0.129837	0.248896	0.703503	-0.656701	0.949345	-0.010660	-0.119999	0.290226	0	0
1459	1.775366	-0.814070	9.431056	0.153022	-0.001933	0.102371	0.247334	0.699914	-0.658284	0.949061	-0.009185	-0.119651	0.291346	0	0
1460	1.838298	-0.795151	9.486009	0.088682	-0.003684	0.082494	0.247072	0.698946	-0.657504	0.948867	-0.008422	-0.119484	0.292070	0	0
1461	1.850351	-0.795495	9.404185	0.037773	0.001604	0.066279	0.247478	0.697282	-0.657265	0.948679	-0.008014	-0.119437	0.292709	0	0
1462	1.857201	-0.848657	9.341026	0.045957	-0.019302	0.032767	0.247612	0.696589	-0.656489	0.948609	-0.007552	-0.119548	0.292905	0	0
1463	1.823412	-0.848195	9.406216	0.044294	-0.038474	-0.002553	0.246163	0.695628	-0.656738	0.948574	-0.006891	-0.119862	0.292903	0	0
1464	1.856924	-0.895939	9.609667	0.003163	-0.041132	-0.015223	0.245500	0.694662	-0.654905	0.948615	-0.006714	-0.120309	0.292593	0	0
1465	2.021561	-0.834776	9.580109	-0.054054	-0.042044	-0.024491	0.245500	0.694662	-0.654905	0.948633	-0.006956	-0.120942	0.292266	0	0
1466	2.249063	-0.764308	9.607797	-0.077190	-0.017575	-0.045774	0.244958	0.697295	-0.655394	0.948788	-0.007574	-0.121402	0.291558	0	0
1467	2.312320	-0.697527	9.583984	-0.053816	-0.008784	-0.066724	0.245608	0.698814	-0.654734	0.948969	-0.007860	-0.121722	0.290828	0	0
1468	2.292460	-0.778639	9.751462	-0.019711	0.010499	-0.089331	0.244150	0.699652	-0.655227	0.949285	-0.007962	-0.121751	0.289777	0	0
1469	2.205122	-0.842238	9.967791	0.033953	0.041976	-0.081768	0.243483	0.700071	-0.654428	0.949577	-0.007545	-0.121333	0.289006	0	0
1470	2.316414	-0.807528	9.803798	0.094946	0.063046	-0.104180	0.244950	0.697986	-0.654209	0.950005	-0.006691	-0.120533	0.287955	0	0
1471	2.452124	-0.732369	9.558344	0.111061	0.077041	-0.095220	0.246943	0.696176	-0.653865	0.950379	-0.005627	-0.119561	0.287147	0	0
1472	2.557355	-0.872886	9.495735	0.084159	0.069990	-0.083165	0.246553	0.695625	-0.654911	0.950750	-0.004921	-0.118724	0.286278	0	0
1473	2.580023	-1.079908	9.497966	0.102115	0.063031	-0.099850	0.247353	0.693682	-0.653372	0.951115	-0.003899	-0.117915	0.285415	0	0
1474	2.516313	-1.209291	9.499432	0.130682	0.063027	-0.086432	0.249486	0.691733	-0.654995	0.951489	-0.002728	-0.117011	0.284551	0	0
1475	2.376334	-1.202929	9.649724	0.104683	0.073505	-0.075969	0.250826	0.688403	-0.654263	0.951793	-0.001750	-0.116096	0.283918	0	0
1476	2.098835	-1.176528	9.710103	0.098362	0.059555	-0.068929	0.250159	0.688406	-0.652813	0.952114	-0.000900	-0.115316	0.283160	0	0
1477	1.913503	-1.093150	9.760729	0.080331	0.061272	-0.039023	0.253073	0.687837	-0.652863	0.952295	-0.000178	-0.114582	0.282852	0	0
1478	1.875819	-0.964901	9.916348	0.062448	0.070001	-0.042612	0.252816	0.686176	-0.652090	0.952557	0.000269	-0.113805	0.282282	0	0
1479	1.876428	-0.878446	9.874074	0.094641	0.088366	-0.031719	0.252561	0.683963	-0.651322	0.952746	0.001031	-0.112767	0.282060	0	0
1480	2.082199	-0.801209	9.700142	0.103608	0.082221	-0.032599	0.253756	0.682710	-0.650568	0.952990	0.001824	-0.111757	0.281634	0	0
1481	2.344831	-0.884810	9.773824	0.125905	0.047131	-0.030018	0.255493	0.680486	-0.651663	0.953123	0.002992	-0.111024	0.281462	0	0
1482	2.523092	-0.944065	9.728343	0.122278	0.043564	-0.019548	0.255239	0.678273	-0.651158	0.953286	0.004057	-0.110331	0.281168	0	0
1483	2.580785	-0.974028	9.516001	0.086516	0.055825	-0.016258	0.255637	0.677717	-0.650646	0.953388	0.004803	-0.109632	0.281084	0	0
1484	2.479577	-0.944350	9.524426	0.046221	0.019101	-0.020173	0.255781	0.675501	-0.650147	0.953534	0.005211	-0.109386	0.280680	0	0
1485	2.209674	-0.867606	9.549267	0.021093	0.010384	-0.006193	0.254729	0.674676	-0.650793	0.953559	0.005443	-0.109308	0.280618	0	0
1486	1.997540	-0.815493	9.532470	0.004964	0.001687	-0.002742	0.255918	0.675085	-0.650807	0.953646	0.005485	-0.109345	0.280310	0	0
1487	1.918520	-0.723354	9.572665	0.019235	0.024416	0.013347	0.255523	0.675088	-0.651587	0.953632	0.005629	-0.109137	0.280435	0	0
1488	1.867764	-0.732328	9.654716	0.022761	0.004281	0.016836	0.254878	0.671907	-0.650954	0.953665	0.005812	-0.109101	0.280334	0	0
1489	1.930814	-0.694424	9.625767	0.033464	-0.000120	0.023937	0.255938	0.671625	-0.650842	0.953594	0.006141	-0.109084	0.280575	0	0
1490	2.032792	-0.618104	9.673832	0.013723	-0.010687	0.032550	0.255149	0.670798	-0.651100	0.953571	0.006261	-0.109218	0.280598	0	0
1491	2.052233	-0.601389	9.683471	-0.005117	-0.024716	0.039409	0.254755	0.670801	-0.651879	0.953432	0.006270	-0.109544	0.280942	0	0
1492	1.994311	-0.598369	9.736880	-0.011428	-0.043970	0.042835	0.253033	0.670949	-0.651328	0.953343	0.006233	-0.110066	0.281040	0	0
1493	1.974868	-0.617313	9.784898	-0.040237	-0.052814	0.077840	0.252504	0.671090	-0.651712	0.953067	0.005939	-0.110759	0.281711	0	0
1494	1.950857	-0.597912	9.775715	-0.072445	-0.065054	0.074048	0.249334	0.671801	-0.654274	0.952865	0.005347	-0.111655	0.282052	0	0
1495	1.912454	-0.559655	9.603440	-0.095721	-0.068530	0.080938	0.248799	0.672219	-0.653346	0.952563	0.004561	-0.112651	0.282690	0	0
1496	1.946231	-0.558072	9.420508	-0.145952	-0.079083	0.110488	0.247743	0.672641	-0.654765	0.952241	0.003266	-0.113888	0.283296	0	0
1497	2.018481	-0.580712	9.280227	-0.168302	-0.091321	0.106733	0.245348	0.674730	-0.654185	0.951836	0.001822	-0.115305	0.284095	0	0
1498	2.138811	-0.632665	9.115160	-0.168309	-0.093083	0.111970	0.244816	0.675702	-0.654952	0.951493	0.000348	-0.116737	0.284662	0	0
1499	2.282809	-0.756509	9.098073	-0.110252	-0.136874	0.120978	0.241638	0.677381	-0.656982	0.950985	-0.000432	-0.118422	0.285662	0	0
1500	2.345216	-0.814255	9.250689	-0.061052	-0.133407	0.119553	0.238068	0.677124	-0.657192	0.950576	-0.000785	-0.119930	0.286395	0	0
1501	2.296656	-0.852258	9.284318	-0.087046	-0.101950	0.137988	0.236335	0.679348	-0.656881	0.950053	-0.001466	-0.121219	0.287581	0	0
1502	2.306295	-0.861352	9.481210	-0.146239	-0.097699	0.164879	0.236330	0.680179	-0.657004	0.949559	-0.002792	-0.122629	0.288604	0	0
1503	2.362592	-0.760327	9.626090	-0.142797	-0.074201	0.198474	0.233815	0.681301	-0.658394	0.948885	-0.004159	-0.123812	0.290294	0	0
1504	2.390318	-0.588270	9.329806	-0.075593	-0.053116	0.192025	0.232224	0.682279	-0.658884	0.948356	-0.004975	-0.124592	0.291672	0	0
1505	2.407717	-0.520880	9.388113	-0.031799	-0.060140	0.199375	0.231961	0.682419	-0.659795	0.947693	-0.005323	-0.125319	0.293503	0	0
1506	2.352088	-0.539129	9.571042	0.014727	-0.032158	0.202468	0.229724	0.680493	-0.659911	0.947158	-0.005359	-0.125633	0.295092	0	0
1507	2.269196	-0.649141	9.565686	0.000421	-0.002399	0.208642	0.229722	0.680770	-0.659777	0.946535	-0.005578	-0.125717	0.297045	0	0
1508	2.114979	-0.604506	9.610791	-0.060442	-0.004138	0.211771	0.231844	0.679651	-0.659428	0.945997	-0.006420	-0.125987	0.298622	0	0
1509	2.115370	-0.544846	9.457656	-0.125744	0.003741	0.215745	0.229740	0.677448	-0.659418	0.945345	-0.007856	-0.126384	0.300481	0	0
1510	1.994467	-0.563540	9.328700	-0.124813	-0.007552	0.207816	0.229464	0.679941	-0.660305	0.944793	-0.009288	-0.126876	0.301966	0	0
1511	1.955131	-0.653009	9.073249	-0.076464	-0.024957	0.201936	0.228526	0.682577	-0.661181	0.944140	-0.010151	-0.127391	0.303755	0	0
1512	2.084431	-0.803453	8.971864	0.009423	-0.044192	0.199782	0.225627	0.680101	-0.660376	0.943576	-0.010196	-0.127821	0.305324	0	0
1513	2.266733	-0.982118	9.215788	0.059453	-0.049548	0.207080	0.225364	0.679825	-0.660375	0.942883	-0.009709	-0.128152	0.307335	0	0
1514	2.352353	-0.841970	9.644467	0.098645	-0.082947	0.224861	0.226709	0.675665	-0.659913	0.942198	-0.008828	-0.128671	0.309239	0	0
1515	2.100717	-0.598623	9.966619	0.046819	-0.034907	0.221206	0.223242	0.674444	-0.659758	0.941470	-0.008519	-0.128900	0.311363	0	0
1516	1.997140	-0.231583	10.173618	0.075544	-0.011254	0.203979	0.223908	0.674025	-0.660296	0.940914	-0.008044	-0.128816	0.313086	0	0
1517	1.736495	-0.223462	10.591749	0.088190	0.052655	0.184988	0.223790	0.671812	-0.660839	0.940409	-0.007564	-0.128083	0.314912	0	0
1518	1.626997	-0.001409	10.564003	0.114335	0.050170	0.142952	0.225388	0.668758	-0.658931	0.940088	-0.006824	-0.127304	0.316198	0	0
1519	1.842947	-0.186647	10.317266	0.196921	0.080040	0.097744	0.225547	0.665991	-0.661971	0.939895	-0.005285	-0.125964	0.317337	0	0
1520	2.261420	-0.407960	9.801589	0.186411	0.080115	0.060499	0.225691	0.663221	-0.660954	0.939855	-0.003852	-0.124680	0.317981	0	0
1521	2.443321	-0.626650	9.540341	0.092581	0.073147	0.038548	0.226763	0.660032	-0.659431	0.939830	-0.003189	-0.123740	0.318430	0	0
1522	2.562865	-0.793554	9.537391	0.026407	0.053882	0.023828	0.227562	0.659059	-0.659453	0.939863	-0.003129	-0.123213	0.318537	0	0
1523	2.634622	-0.888071	9.487617	0.071187	0.036418	0.009952	0.227034	0.657815	-0.657625	0.939881	-0.002512	-0.122692	0.318690	0	0
1524	2.425689	-1.060017	9.357659	0.116002	0.033059	-0.005564	0.228907	0.654899	-0.659122	0.939988	-0.001509	-0.122076	0.318620	0	0
1525	2.175944	-0.856823	9.097775	0.094634	0.059444	-0.012551	0.228910	0.653930	-0.658478	0.940103	-0.000721	-0.121266	0.318590	0	0
1526	2.016054	-1.592635	8.754219	0.062490	0.091067	-0.012765	0.228916	0.652961	-0.658356	0.940308	-0.000400	-0.120276	0.318362	0	0
1527	2.068048	-1.423683	9.077769	0.144609	0.059442	0.013284	0.230244	0.652124	-0.658647	0.940339	0.000806	-0.119306	0.318636	0	0
1528	1.917388	-1.220235	9.153510	0.217911	0.059454	0.027121	0.231847	0.649070	-0.658047	0.940390	0.002636	-0.118118	0.318917	0	0
1529	2.258836	-1.429193	9.335627	0.229474	0.083785	0.043005	0.233185	0.646295	-0.657964	0.940344	0.004511	-0.116649	0.319572	0	0
1530	2.491764	-1.279038	9.479548	0.257123	0.083653	0.059025	0.234399	0.641860	-0.657503	0.940320	0.006592	-0.115109	0.320163	0	0
1531	2.371485	-1.186942	8.614016	0.136397	0.117039	0.079488	0.235877	0.636453	-0.655224	0.940190	0.007433	-0.113632	0.321052	0	0
1532	2.172201	-1.479851	12.212666	-0.089150	-0.329919	0.060286	0.236666	0.638110	-0.656528	0.939713	0.007582	-0.117091	0.321204	0	0
1533	1.564141	-1.384174	11.274474	0.097453	0.136746	0.114666	0.239308	0.637264	-0.654090	0.939497	0.007922	-0.115544	0.322387	0	0
1534	2.239105	-1.482382	9.195788	0.269458	0.060945	0.101369	0.237752	0.631875	-0.654251	0.939276	0.010148	-0.114177	0.323453	0	0
1535	2.155118	-1.147308	11.584541	0.267042	-0.163558	0.109392	0.234599	0.628017	-0.653980	0.938704	0.013040	-0.114902	0.324750	0	0
1536	1.992008	-0.965916	10.708388	0.167227	0.083365	0.120238	0.237660	0.624541	-0.653668	0.938429	0.014215	-0.113658	0.325932	0	0
1537	2.429595	-0.538216	10.108680	0.135110	0.049252	0.108394	0.235818	0.622197	-0.652747	0.938112	0.015173	-0.112810	0.327093	0	0
1538	2.632590	-0.502678	9.662707	0.111883	0.011671	0.101876	0.235842	0.619154	-0.654479	0.937811	0.016087	-0.112416	0.328047	0	0
1539	2.583284	-0.637580	9.469310	0.115568	0.088719	0.105698	0.235051	0.616942	-0.651741	0.937545	0.016739	-0.111268	0.329165	0	0
1540	2.202580	-0.523713	9.553216	0.183619	0.080116	0.090438	0.236785	0.614164	-0.651271	0.937342	0.018113	-0.109993	0.330095	0	0
1541	2.126344	-0.033206	9.304752	0.260747	0.101259	0.066533	0.235751	0.609464	-0.650386	0.937184	0.020134	-0.108242	0.331005	0	0
1542	2.091713	0.192814	9.192286	0.244786	0.040142	0.021314	0.235508	0.606283	-0.651461	0.937147	0.022288	-0.107127	0.331334	0	0
1543	2.191606	-0.028524	9.429220	0.171344	0.036529	0.028616	0.236854	0.601847	-0.650741	0.937053	0.023737	-0.106272	0.331774	0	0
1544	2.376866	-0.121552	9.368870	0.074735	0.059206	0.031445	0.237658	0.598797	-0.648689	0.937040	0.024223	-0.105544	0.332008	0	0
1545	2.331958	0.011387	9.466922	0.017435	0.042553	0.032768	0.238324	0.598517	-0.649487	0.936973	0.024215	-0.105149	0.332323	0	0
1546	2.347888	0.213259	9.452282	0.012107	0.067921	0.032858	0.239116	0.599482	-0.650798	0.936986	0.024082	-0.104548	0.332485	0	0
1547	2.342987	0.210223	9.233580	0.072926	0.043476	0.036743	0.238062	0.598796	-0.650789	0.936893	0.024602	-0.103965	0.332894	0	0
1548	2.342275	0.111536	9.208417	0.087291	0.059251	0.030718	0.239398	0.596020	-0.650052	0.936887	0.025203	-0.103195	0.333105	0	0
1549	2.154178	0.144557	9.301749	0.004992	0.075017	0.029355	0.239406	0.594913	-0.650456	0.936866	0.025002	-0.102546	0.333380	0	0
1550	2.154562	0.193146	9.460929	-0.114935	0.055706	0.026655	0.241255	0.595041	-0.649828	0.936923	0.023723	-0.102482	0.333331	0	0
1551	2.062148	0.091453	9.792227	-0.170464	0.067011	0.032459	0.241239	0.598225	-0.650712	0.936924	0.021910	-0.102493	0.333451	0	0
1552	1.730307	-0.061254	10.134618	-0.135581	0.094171	0.032873	0.242298	0.598496	-0.651249	0.936997	0.020305	-0.102137	0.333455	0	0
1553	1.800085	-0.108723	10.520417	-0.109673	0.063479	0.021456	0.244663	0.600697	-0.650347	0.937013	0.019084	-0.101970	0.333532	0	0
1554	1.983164	-0.172540	10.568576	-0.125752	0.118515	0.030281	0.244925	0.601526	-0.650997	0.937102	0.017495	-0.101351	0.333559	0	0
1555	1.943794	-0.277803	10.654227	-0.124020	0.097503	0.033730	0.246507	0.603456	-0.652834	0.937111	0.016014	-0.100910	0.333741	0	0
1556	1.918563	-0.426942	10.585435	-0.131241	0.073008	0.041498	0.247695	0.603172	-0.651677	0.937102	0.014518	-0.100736	0.333889	0	0
1557	1.865107	-0.463515	10.287454	-0.179568	0.053813	0.046379	0.249006	0.605102	-0.651416	0.937028	0.012644	-0.100889	0.334127	0	0
1558	1.963626	-0.516268	9.805317	-0.269101	0.001340	0.056962	0.248979	0.610362	-0.652411	0.936901	0.010081	-0.101847	0.334277	0	0
1559	2.076632	-0.573533	9.457593	-0.331781	-0.014421	0.072271	0.249501	0.612851	-0.654357	0.936675	0.006982	-0.103151	0.334590	0	0
1560	1.967923	-0.575478	9.331128	-0.338981	-0.058113	0.072095	0.248409	0.619778	-0.656235	0.936425	0.003947	-0.104898	0.334796	0	0
1561	1.950746	-0.609430	9.196296	-0.253148	-0.072961	0.085004	0.246928	0.622968	-0.653825	0.936073	0.001766	-0.106486	0.335299	0	0
1562	1.940799	-0.647991	9.145467	-0.119028	-0.093070	0.100004	0.244794	0.625885	-0.653501	0.935675	0.000877	-0.107822	0.335986	0	0
1563	1.975522	-0.518514	9.100991	-0.035930	-0.110601	0.121711	0.243476	0.625755	-0.654791	0.935147	0.000818	-0.109034	0.337062	0	0
1564	2.062634	-0.490604	9.011635	-0.038636	-0.114998	0.127825	0.242023	0.626317	-0.656072	0.934631	0.000722	-0.110305	0.338079	0	0
1565	2.048030	-0.509468	9.098066	-0.074551	-0.084477	0.162038	0.240302	0.627019	-0.656825	0.933990	0.000176	-0.111405	0.339487	0	0
1566	1.782600	-0.492003	9.412999	-0.114920	-0.063527	0.183044	0.238968	0.627578	-0.654574	0.933340	-0.000869	-0.112453	0.340925	0	0
1567	1.839423	-0.666480	9.920025	-0.056911	-0.044438	0.206383	0.237775	0.628139	-0.654812	0.932586	-0.001437	-0.113114	0.342764	0	0
1568	1.845558	-0.481552	9.845189	0.003920	0.029025	0.233565	0.235791	0.628288	-0.655042	0.931857	-0.001747	-0.112890	0.344813	0	0
1569	2.087687	-0.383157	9.603891	0.012872	-0.000737	0.230831	0.236059	0.628149	-0.655833	0.931060	-0.001834	-0.112901	0.346954	0	0
1570	2.183320	-0.514088	9.505424	-0.019402	0.013202	0.250860	0.235139	0.626215	-0.654267	0.930241	-0.002325	-0.112904	0.349141	0	0
1571	2.381041	-0.541011	9.070796	-0.068529	0.034224	0.250523	0.234741	0.627048	-0.655169	0.929403	-0.003304	-0.112876	0.351367	0	0
1572	2.443296	-0.613776	9.030968	-0.092790	-0.028802	0.255372	0.233285	0.627887	-0.656447	0.928511	-0.004336	-0.113524	0.353499	0	0
1573	2.352591	-0.800918	8.952690	-0.133917	-0.033999	0.247995	0.231954	0.629001	-0.655893	0.927588	-0.005672	-0.114366	0.355624	0	0
1574	1.952931	-0.975396	9.081512	-0.143005	-0.028725	0.276227	0.230888	0.630945	-0.656642	0.926612	-0.007197	-0.115188	0.357869	0	0
1575	1.572002	-0.899396	9.366872	-0.150233	-0.023450	0.286010	0.229038	0.631510	-0.658179	0.925548	-0.008770	-0.115983	0.360321	0	0
1576	1.481187	-0.773034	9.556573	-0.150348	-0.025263	0.306318	0.228761	0.632617	-0.656332	0.924450	-0.010411	-0.116794	0.362828	0	0
1577	1.472764	-0.604220	9.681160	-0.164710	-0.034056	0.311503	0.226910	0.633597	-0.658126	0.923260	-0.012112	-0.117726	0.365493	0	0
1578	1.631851	-0.648401	9.797047	-0.171850	-0.014875	0.309699	0.226367	0.635676	-0.657574	0.922132	-0.013991	-0.118515	0.368009	0	0
1579	1.850350	-0.823243	9.809975	-0.157595	-0.000972	0.325612	0.224760	0.639421	-0.658035	0.920909	-0.015762	-0.119105	0.370799	0	0
1580	2.075696	-0.714471	9.773231	-0.150384	0.033968	0.325747	0.224226	0.639146	-0.656198	0.919755	-0.017642	-0.119359	0.373487	0	0
1581	2.238231	-0.609959	9.756206	-0.175453	0.011171	0.323692	0.223560	0.640950	-0.657740	0.918527	-0.019606	-0.119904	0.376226	0	0
1582	2.365386	-0.726359	9.770594	-0.187894	0.030412	0.309510	0.223020	0.642752	-0.657714	0.917395	-0.021797	-0.120331	0.378723	0	0
1583	2.403145	-0.853696	9.913009	-0.139574	-0.022064	0.288484	0.223144	0.644274	-0.657701	0.916247	-0.023249	-0.121053	0.381179	0	0
1584	2.565928	-1.045639	9.697898	-0.083987	0.000734	0.274789	0.221948	0.644556	-0.656633	0.915213	-0.024331	-0.121364	0.383490	0	0
1585	2.425296	-1.117500	9.436314	-0.062510	0.004321	0.282041	0.221150	0.645114	-0.656353	0.914123	-0.025159	-0.121557	0.385966	0	0
1586	2.284662	-1.193774	9.304463	-0.050764	-0.016539	0.253884	0.221271	0.646912	-0.655945	0.913144	-0.025844	-0.121901	0.388124	0	0
1587	2.196953	-1.303594	9.349622	-0.057886	-0.031364	0.239682	0.219680	0.647475	-0.655915	0.912164	-0.026435	-0.122416	0.390222	0	0
1588	2.239913	-1.375936	9.398891	-0.053343	-0.039214	0.220272	0.219145	0.648031	-0.655116	0.911277	-0.027015	-0.122984	0.392071	0	0
1589	2.078312	-1.350515	9.434225	-0.074723	-0.018145	0.205266	0.218080	0.648174	-0.653266	0.910433	-0.027768	-0.123457	0.393826	0	0
1590	1.952568	-1.373703	9.396589	-0.047822	-0.039049	0.186916	0.217677	0.650530	-0.655331	0.909673	-0.028258	-0.124009	0.395372	0	0
1591	1.925856	-1.392898	9.343724	-0.006551	-0.041587	0.162540	0.216498	0.647768	-0.654162	0.908981	-0.028246	-0.124436	0.396826	0	0
1592	1.884343	-1.459695	9.417820	0.039205	-0.052874	0.129345	0.215317	0.646667	-0.654941	0.908450	-0.027817	-0.124785	0.397962	0	0
1593	1.929703	-1.534432	9.476654	0.058001	-0.077368	0.118789	0.213722	0.647229	-0.653864	0.907901	-0.027027	-0.125291	0.399107	0	0
1594	1.922797	-1.486344	9.453233	0.090280	-0.087812	0.101376	0.213205	0.644325	-0.652314	0.907452	-0.025962	-0.125760	0.400052	0	0
1595	1.925164	-1.493535	9.467550	0.150327	-0.124471	0.068194	0.211104	0.642538	-0.653871	0.907064	-0.024086	-0.126336	0.400865	0	0
1596	1.877153	-1.456792	9.562119	0.176237	-0.143720	0.068333	0.209644	0.641021	-0.649937	0.906692	-0.021976	-0.126977	0.401625	0	0
1597	1.746764	-1.455735	9.575274	0.174500	-0.157648	0.052448	0.208336	0.637429	-0.648121	0.906322	-0.019734	-0.127755	0.402330	0	0
1598	1.581974	-1.542914	9.748738	0.144017	-0.154165	0.061959	0.204104	0.636621	-0.647018	0.905944	-0.017866	-0.128621	0.402991	0	0
1599	1.486382	-1.402701	9.736754	0.083230	-0.154128	0.051000	0.202288	0.633313	-0.651734	0.905559	-0.016478	-0.129724	0.403563	0	0
1600	1.528283	-1.282879	9.699316	0.054634	-0.148882	0.046417	0.200308	0.631939	-0.650802	0.905227	-0.015421	-0.130905	0.403968	0	0
1601	1.769547	-1.317957	9.855455	0.031298	-0.152515	0.056725	0.198193	0.631812	-0.650771	0.904807	-0.014527	-0.132193	0.404523	0	0
1602	1.926493	-1.319273	9.825246	0.022402	-0.104442	0.060312	0.195678	0.632103	-0.650730	0.904466	-0.013959	-0.133099	0.405007	0	0
1603	1.921511	-1.343052	9.901924	0.022445	-0.082569	0.055099	0.195819	0.631272	-0.651787	0.904141	-0.013433	-0.133784	0.405525	0	0
1604	2.027717	-1.342161	9.677502	0.027853	-0.037077	0.065851	0.193181	0.629071	-0.650460	0.903863	-0.013095	-0.134059	0.406065	0	0
1605	2.066867	-1.263723	9.471373	0.004615	-0.016070	0.072816	0.193732	0.626024	-0.651546	0.903551	-0.013028	-0.134210	0.406710	0	0
1606	2.233187	-1.297125	9.197969	0.033253	-0.002075	0.082717	0.193708	0.630176	-0.651504	0.903254	-0.012807	-0.134144	0.407399	0	0
1607	2.602317	-1.338954	9.045293	0.061983	-0.016091	0.060730	0.193985	0.628376	-0.652312	0.902997	-0.012204	-0.134067	0.408011	0	0
1608	2.799953	-1.391064	9.026164	0.080734	0.003077	0.074965	0.192398	0.627969	-0.651506	0.902745	-0.011566	-0.133761	0.408688	0	0
1609	2.906118	-1.401656	8.979462	0.065484	0.004778	0.085401	0.193463	0.626579	-0.651275	0.902414	-0.011042	-0.133489	0.409522	0	0
1610	2.606122	-1.485386	9.149326	0.033174	0.018773	0.106434	0.193723	0.626300	-0.649580	0.902054	-0.010941	-0.133233	0.410400	0	0
1611	2.277795	-1.477624	9.277225	0.028715	0.024103	0.101231	0.192813	0.625200	-0.652325	0.901676	-0.010853	-0.132939	0.411326	0	0
1612	2.026816	-1.465099	9.587170	0.054608	0.015365	0.102341	0.194006	0.624085	-0.651046	0.901332	-0.010540	-0.132625	0.412189	0	0
1613	1.820362	-1.303878	9.869599	0.047396	0.043329	0.115696	0.195730	0.623245	-0.651080	0.900921	-0.010390	-0.132073	0.413269	0	0
1614	1.876788	-1.183715	9.981050	0.068810	0.055508	0.130000	0.193354	0.623259	-0.652353	0.900510	-0.010149	-0.131336	0.414403	0	0
1615	1.952813	-1.025138	10.119212	0.068886	0.050254	0.108840	0.193892	0.621873	-0.652898	0.900135	-0.009829	-0.130627	0.415447	0	0
1616	2.222991	-1.063398	10.094810	0.075953	0.046637	0.128175	0.195345	0.619786	-0.648884	0.899711	-0.009483	-0.129939	0.416589	0	0
1617	2.425816	-1.058475	9.862391	0.054556	0.039651	0.115603	0.196003	0.620336	-0.648627	0.899290	-0.009252	-0.129385	0.417675	0	0
1618	2.476119	-1.107710	9.621050	0.031296	0.013437	0.113556	0.194416	0.619237	-0.647043	0.898872	-0.009149	-0.129184	0.418636	0	0
1619	2.381500	-1.162925	9.414539	0.011655	0.003021	0.106348	0.194955	0.620067	-0.651231	0.898436	-0.009134	-0.129143	0.419584	0	0
1620	2.164324	-1.144109	9.507958	0.003578	-0.028422	0.100074	0.193896	0.620627	-0.651995	0.898019	-0.009087	-0.129435	0.420387	0	0
1621	1.971749	-1.060659	9.563455	-0.003627	-0.033649	0.108007	0.193100	0.620215	-0.650547	0.897526	-0.009059	-0.129785	0.421333	0	0
1622	1.788536	-1.016047	9.527094	-0.033218	-0.038879	0.121936	0.192439	0.620357	-0.650797	0.896995	-0.009326	-0.130323	0.422291	0	0
1623	1.759586	-1.006721	9.356809	-0.074409	-0.051115	0.130417	0.191645	0.621193	-0.652217	0.896374	-0.009891	-0.131121	0.423347	0	0
1624	2.024723	-1.067280	9.106275	-0.110193	-0.052910	0.135350	0.190729	0.620645	-0.653910	0.895756	-0.010806	-0.132109	0.424326	0	0
1625	2.053383	-1.115258	9.220839	-0.076272	-0.069578	0.144328	0.188084	0.621491	-0.655562	0.895047	-0.011328	-0.133076	0.425504	0	0
1626	2.184545	-1.005904	9.134442	-0.072637	-0.037225	0.144457	0.187529	0.625507	-0.654729	0.894412	-0.011987	-0.133762	0.426605	0	0
1627	2.058309	-1.105338	9.331467	-0.078163	-0.063529	0.165482	0.186459	0.628558	-0.656253	0.893615	-0.012577	-0.134680	0.427966	0	0
1628	1.884904	-1.045804	9.480255	-0.078309	-0.076693	0.190167	0.184869	0.628705	-0.655703	0.892723	-0.013179	-0.135737	0.429473	0	0
1629	2.005101	-1.123532	9.538409	-0.047963	-0.076765	0.204434	0.183541	0.630928	-0.658017	0.891738	-0.013495	-0.136633	0.431221	0	0
1630	2.116928	-1.023023	9.656367	-0.033786	-0.093499	0.227371	0.181419	0.631631	-0.657454	0.890657	-0.013677	-0.137642	0.433125	0	0
1631	2.103785	-0.835281	9.665849	-0.053616	-0.104075	0.257190	0.180629	0.632051	-0.659008	0.889396	-0.013993	-0.138796	0.435334	0	0
1632	1.963372	-0.882510	9.594416	-0.064422	-0.102312	0.274775	0.179706	0.632334	-0.660431	0.888075	-0.014474	-0.140007	0.437621	0	0
1633	1.978400	-0.797005	9.278020	-0.095093	-0.130390	0.330865	0.176135	0.633462	-0.662460	0.886432	-0.015141	-0.141559	0.440421	0	0
1634	2.125616	-1.481494	9.196777	-0.097100	-0.168986	0.365775	0.173479	0.634859	-0.661489	0.884585	-0.015745	-0.143488	0.443477	0	0
1635	1.746478	-0.472963	9.254906	-0.029190	-0.218782	0.375220	0.170826	0.636258	-0.661566	0.882602	-0.015499	-0.145516	0.446764	0	0
1636	1.923631	-1.018632	9.025990	0.037039	-0.111207	0.405892	0.166600	0.635728	-0.662554	0.880648	-0.015234	-0.146327	0.450350	0	0
1637	1.839234	-1.366535	9.878330	0.213577	-0.270707	0.469981	0.163044	0.633811	-0.663828	0.878161	-0.012752	-0.147692	0.454815	0	0
1638	1.834721	0.046047	9.308180	0.338905	-0.202396	0.499642	0.158837	0.628020	-0.661727	0.875634	-0.009559	-0.147921	0.459666	0	0
1639	2.103436	-0.209831	9.692270	0.243951	-0.151893	0.527188	0.155162	0.622504	-0.660679	0.873004	-0.007417	-0.148089	0.464627	0	0
1640	2.173018	-0.605278	9.547726	0.227704	-0.144087	0.562246	0.150680	0.619483	-0.660118	0.870192	-0.005556	-0.148304	0.469830	0	0
1641	2.296511	-0.566899	9.828300	0.266124	-0.139812	0.567794	0.148573	0.617141	-0.658800	0.867326	-0.003328	-0.148245	0.475140	0	0
1642	2.443465	-0.607328	9.566999	0.306429	-0.073329	0.585023	0.145953	0.612311	-0.658023	0.864441	-0.001152	-0.147461	0.480620	0	0
1643	2.523242	-0.261223	9.688057	0.388669	-0.075147	0.599759	0.141755	0.606245	-0.658020	0.861443	0.001798	-0.146243	0.486340	0	0
1644	2.503369	-0.342496	9.802658	0.403066	-0.070738	0.579600	0.138077	0.602806	-0.659568	0.858502	0.004805	-0.144957	0.491873	0	0
1645	2.569718	-0.518664	9.780832	0.366378	-0.042780	0.588190	0.134665	0.596457	-0.656962	0.855522	0.007435	-0.143559	0.497412	0	0
1646	2.818012	-0.576165	9.701120	0.306394	-0.054241	0.594676	0.134035	0.591479	-0.657657	0.852453	0.009513	-0.142598	0.502890	0	0
1647	3.127061	-0.578921	9.587866	0.238329	-0.073603	0.606355	0.129950	0.589010	-0.658143	0.849271	0.011195	-0.142103	0.508350	0	0
1648	3.306095	-0.868955	9.585390	0.202590	-0.070132	0.594539	0.126131	0.585709	-0.657332	0.846119	0.012468	-0.141790	0.513637	0	0
1649	3.162159	-1.074578	9.620318	0.215023	-0.064013	0.614919	0.122972	0.581574	-0.654970	0.842837	0.013904	-0.141334	0.519092	0	0
1650	2.879209	-1.130357	9.535596	0.197125	-0.031571	0.627318	0.119687	0.577993	-0.655348	0.839499	0.014884	-0.140718	0.524612	0	0
1651	2.870630	-0.987595	9.792072	0.157786	0.005118	0.625428	0.117584	0.573990	-0.652607	0.836197	0.015468	-0.139979	0.530039	0	0
1652	2.571060	-1.020038	10.217283	0.050304	0.066262	0.656662	0.117188	0.573854	-0.652603	0.832792	0.014661	-0.139313	0.535569	0	0
1653	2.440288	-1.067563	10.073661	-0.116087	0.108264	0.666209	0.114668	0.575529	-0.653333	0.829386	0.012351	-0.139167	0.540924	0	0
1654	2.495777	-1.409776	9.997145	-0.194574	0.143352	0.621620	0.114657	0.577743	-0.653703	0.826237	0.009140	-0.139160	0.545786	0	0
1655	2.551289	-1.742933	9.735672	-0.155021	0.129501	0.582127	0.113980	0.581069	-0.654838	0.823252	0.006502	-0.139029	0.550349	0	0
1656	2.448311	-1.949979	9.409720	-0.101129	0.143697	0.548201	0.114366	0.583420	-0.655475	0.820438	0.004161	-0.138491	0.554693	0	0
1657	2.401781	-2.032205	9.144802	-0.029335	0.108908	0.497494	0.112773	0.584674	-0.655961	0.817833	0.002779	-0.137825	0.558700	0	0
1658	2.344084	-1.993518	9.064029	0.042319	0.081014	0.475031	0.113045	0.583012	-0.655197	0.815291	0.002062	-0.136992	0.562610	0	0
1659	2.309793	-2.406233	9.299920	0.183747	0.026859	0.437015	0.114099	0.582174	-0.652866	0.812868	0.002953	-0.135797	0.566389	0	0
1660	2.154952	-2.448230	9.329614	0.250067	0.026976	0.411982	0.111734	0.579696	-0.653116	0.810567	0.004318	-0.134226	0.570040	0	0
1661	1.899299	-2.053061	8.908557	0.198268	0.011397	0.400260	0.110299	0.576660	-0.653910	0.808295	0.005451	-0.133069	0.573517	0	0
1662	1.734446	-1.815181	9.196316	0.085575	0.009639	0.383663	0.109116	0.574867	-0.653124	0.806110	0.005621	-0.132574	0.576696	0	0
1663	1.569344	-1.943484	9.292401	0.064176	0.010584	0.364146	0.107408	0.572662	-0.652597	0.804026	0.005705	-0.132180	0.579688	0	0
1664	1.554971	-1.928800	9.338359	0.089305	-0.011232	0.339584	0.105695	0.571425	-0.652583	0.802048	0.006084	-0.131825	0.582499	0	0
1665	1.696569	-1.726617	9.745637	0.066030	-0.028840	0.327004	0.101331	0.570757	-0.651738	0.800107	0.006444	-0.131723	0.585181	0	0
1666	1.662669	-1.390706	9.389281	0.019576	-0.034010	0.321447	0.102513	0.571164	-0.649920	0.798192	0.006421	-0.131954	0.587738	0	0
1667	1.392225	-1.038638	8.994294	-0.017910	-0.051333	0.308936	0.099592	0.572287	-0.648555	0.796317	0.006256	-0.132512	0.590153	0	0
1668	1.262421	-0.938237	8.460609	-0.003566	-0.063442	0.314355	0.096157	0.572583	-0.650071	0.794389	0.006231	-0.133111	0.592611	0	0
1669	1.407743	-0.881293	8.575374	0.048281	-0.107233	0.309253	0.094320	0.570933	-0.651630	0.792418	0.006914	-0.133708	0.595103	0	0
1670	1.527512	-1.032297	9.053285	0.075052	-0.081132	0.318277	0.093525	0.571214	-0.651615	0.790423	0.007612	-0.133979	0.597681	0	0
1671	1.899835	-0.976850	9.257402	0.094567	-0.111958	0.341113	0.090344	0.571369	-0.650125	0.788234	0.008643	-0.134331	0.600473	0	0
1672	1.974371	-1.027416	9.429223	0.117728	-0.098934	0.362440	0.085328	0.569459	-0.649806	0.785922	0.009726	-0.134487	0.603445	0	0
1673	1.753232	-1.231634	9.726806	0.146340	-0.123392	0.350242	0.083216	0.567532	-0.647961	0.783634	0.011218	-0.134608	0.606360	0	0
1674	1.782098	-1.255149	9.976240	0.122979	-0.119121	0.365929	0.080461	0.564226	-0.648999	0.781248	0.012459	-0.134888	0.609345	0	0
1675	1.773775	-1.063171	9.810281	0.071138	-0.069247	0.374589	0.075824	0.563973	-0.646314	0.778871	0.012994	-0.135034	0.612338	0	0
1676	2.122751	-0.553395	9.868409	0.108668	-0.070263	0.386312	0.075294	0.562175	-0.642921	0.776402	0.013797	-0.135017	0.615452	0	0
1677	2.765627	-0.150930	10.191949	0.210583	-0.099382	0.389475	0.071592	0.560810	-0.641308	0.773847	0.015594	-0.134539	0.618722	0	0
1678	2.971322	-0.418009	9.898695	0.351975	-0.094093	0.392177	0.068706	0.556120	-0.640263	0.771239	0.018421	-0.133200	0.622181	0	0
1679	2.708335	-0.715051	9.623561	0.513924	-0.085178	0.400463	0.064384	0.549225	-0.641313	0.768536	0.022476	-0.130734	0.625904	0	0
1680	2.392867	-0.924826	9.436405	0.646354	-0.088509	0.401472	0.061386	0.540244	-0.639001	0.765749	0.027521	-0.127506	0.629772	0	0
1681	2.149359	-1.220066	9.800429	0.695514	-0.121721	0.391141	0.057194	0.531131	-0.635626	0.762928	0.033210	-0.124165	0.633578	0	0
1682	2.033052	-1.285535	10.117929	0.632886	-0.128742	0.379219	0.054061	0.520627	-0.630186	0.760143	0.038433	-0.121310	0.637173	0	0
1683	1.851105	-1.054243	9.780875	0.511400	-0.105843	0.352972	0.052504	0.513992	-0.628003	0.757569	0.042651	-0.118987	0.640401	0	0
1684	1.304362	-1.176689	9.245822	0.338020	-0.093304	0.327232	0.046714	0.505578	-0.622633	0.755219	0.045470	-0.117716	0.643211	0	0
1685	1.032002	-1.452622	9.557443	0.178910	-0.086231	0.285583	0.044335	0.504068	-0.620518	0.753210	0.047098	-0.117325	0.645516	0	0
1686	0.822237	-1.744476	9.541476	0.125489	-0.059806	0.234185	0.041560	0.502559	-0.618790	0.751578	0.048205	-0.117125	0.647370	0	0
1687	0.811610	-1.883535	9.660139	0.157904	-0.101671	0.172560	0.039183	0.501880	-0.618760	0.750281	0.049869	-0.116905	0.648787	0	0
1688	0.809257	-2.237140	10.429990	0.221647	-0.110388	0.098886	0.036804	0.498985	-0.614565	0.749411	0.052183	-0.116393	0.649702	0	0
1689	0.454628	-2.540853	10.886204	0.298005	-0.052455	0.034481	0.035369	0.494009	-0.612106	0.748987	0.054687	-0.114792	0.650270	0	0
1690	0.425048	-2.622623	10.813417	0.308937	-0.115284	-0.025593	0.035262	0.489027	-0.611107	0.748864	0.057830	-0.113681	0.650335	0	0
1691	0.610154	-2.393901	10.571706	0.230502	-0.085446	-0.075406	0.033270	0.486820	-0.605078	0.749144	0.060113	-0.112672	0.649980	0	0
1692	0.854907	-1.929820	10.365834	0.103673	-0.117773	-0.125767	0.033027	0.482392	-0.604072	0.749781	0.061847	-0.112854	0.649051	0	0
1693	1.097537	-1.759460	10.062870	-0.016128	-0.111668	-0.135461	0.032238	0.481705	-0.604067	0.750568	0.062482	-0.113585	0.647952	0	0
1694	1.317355	-1.397001	9.596478	-0.157379	-0.095913	-0.141702	0.030909	0.482958	-0.604558	0.751491	0.062133	-0.115285	0.646615	0	0
1695	1.738579	-1.235725	9.138051	-0.256758	-0.108275	-0.117882	0.028913	0.486014	-0.605936	0.752309	0.060898	-0.117551	0.645371	0	0
1696	2.207941	-1.107449	9.022516	-0.306943	-0.092715	-0.091868	0.029424	0.490164	-0.607604	0.752993	0.059345	-0.120222	0.644225	0	0
1697	2.407323	-0.905569	8.691447	-0.302591	-0.126019	-0.064652	0.028346	0.493768	-0.607814	0.753457	0.057817	-0.122954	0.643306	0	0
1698	2.490076	-0.803824	8.353024	-0.288387	-0.113809	-0.026611	0.025145	0.499184	-0.609282	0.753668	0.056458	-0.125700	0.642648	0	0
1699	2.640913	-0.648546	8.389558	-0.259929	-0.129684	0.007009	0.024341	0.502649	-0.611852	0.753625	0.055196	-0.128235	0.642308	0	0
1700	2.931359	-0.572202	8.926292	-0.213751	-0.154500	0.061805	0.021278	0.506818	-0.612811	0.753162	0.054548	-0.130856	0.642377	0	0
1701	3.168216	-0.545015	8.982243	-0.142527	-0.119767	0.148737	0.019019	0.507799	-0.611459	0.752145	0.053941	-0.132653	0.643251	0	0
1702	3.289310	-0.841040	9.232555	-0.014880	-0.126946	0.204172	0.015844	0.508924	-0.612970	0.750683	0.054425	-0.133863	0.644665	0	0
1703	3.267882	-0.802049	9.343745	0.044897	-0.044837	0.263074	0.014777	0.509760	-0.611898	0.748918	0.054610	-0.133968	0.646678	0	0
1704	3.027130	-0.703643	9.447897	0.057323	-0.003738	0.295125	0.012384	0.510740	-0.610020	0.746983	0.054719	-0.133835	0.648930	0	0
1705	2.891253	-0.802781	9.717111	0.093009	0.000593	0.311277	0.011738	0.508945	-0.611336	0.744926	0.054917	-0.133319	0.651379	0	0
1706	2.822034	-1.030430	9.818437	0.161088	0.004163	0.290610	0.010003	0.508952	-0.607122	0.742959	0.055753	-0.132447	0.653729	0	0
1707	2.802419	-1.062436	9.527426	0.211240	0.019989	0.292801	0.007638	0.505366	-0.605551	0.740966	0.056733	-0.131007	0.656192	0	0
1708	2.537120	-1.008243	9.268367	0.162982	0.006129	0.283684	0.006315	0.504542	-0.604100	0.739027	0.057580	-0.130101	0.658481	0	0
1709	2.213965	-0.943639	9.120483	0.042231	-0.004262	0.276711	0.005547	0.500118	-0.604263	0.737190	0.057491	-0.129940	0.660577	0	0
1710	2.053854	-1.043653	9.041403	-0.068627	-0.020797	0.253844	0.003685	0.501650	-0.603696	0.735536	0.056844	-0.130740	0.662316	0	0
1711	2.101262	-1.173376	9.214951	-0.110643	-0.060172	0.228678	0.001808	0.504704	-0.601543	0.734021	0.056054	-0.131968	0.663819	0	0
1712	2.177552	-1.322031	9.563480	-0.087360	-0.081210	0.207562	-0.000979	0.506657	-0.602005	0.732596	0.055729	-0.133308	0.665152	0	0
1713	2.200597	-1.487136	9.902666	-0.040748	-0.097818	0.173428	-0.002970	0.507913	-0.602224	0.731350	0.055767	-0.134310	0.666316	0	0
1714	2.166557	-1.518272	9.859341	0.009471	-0.083738	0.153583	-0.006425	0.510838	-0.602404	0.730221	0.056240	-0.134993	0.667376	0	0
1715	2.210582	-1.437128	9.763758	0.029376	-0.065258	0.113267	-0.008007	0.509740	-0.601867	0.729378	0.056644	-0.135249	0.668212	0	0
1716	2.317268	-1.382089	9.943726	0.015175	-0.056518	0.085854	-0.007844	0.507251	-0.606868	0.728734	0.057068	-0.135656	0.668796	0	0
1717	2.350959	-1.394725	9.830330	-0.000696	0.010058	0.056890	-0.008380	0.508222	-0.606326	0.728385	0.056819	-0.135529	0.669223	0	0
1718	2.336195	-1.433095	9.830016	0.024458	0.039852	0.043079	-0.009177	0.508641	-0.605918	0.728150	0.056724	-0.135147	0.669564	0	0
1719	2.355783	-1.399221	9.945600	0.083656	0.055658	0.012726	-0.009182	0.506701	-0.601356	0.728110	0.056837	-0.134094	0.669809	0	0
1720	2.356688	-1.267434	9.783675	0.144593	0.083723	0.005371	-0.008917	0.505037	-0.598890	0.728116	0.057375	-0.132566	0.670061	0	0
1721	2.339962	-1.236607	9.596708	0.223517	0.082124	-0.031053	-0.006916	0.501705	-0.598038	0.728321	0.058383	-0.130357	0.670184	0	0
1722	2.343686	-1.045046	9.324891	0.276440	0.076994	-0.053552	-0.005183	0.497819	-0.595747	0.728630	0.060002	-0.127959	0.670168	0	0
1723	2.451204	-0.865708	9.253923	0.356037	0.045494	-0.052199	-0.004107	0.494353	-0.595143	0.728839	0.062249	-0.125116	0.670272	0	0
1724	2.537443	-0.962596	9.252066	0.325632	0.019241	-0.064017	-0.002742	0.487565	-0.596017	0.729101	0.064625	-0.122800	0.670191	0	0
1725	2.552941	-0.818676	9.162257	0.237884	0.020937	-0.046119	-0.003256	0.483414	-0.593564	0.729300	0.066171	-0.120934	0.670163	0	0
1726	2.625790	-0.763762	9.215135	0.122348	-0.008039	-0.030335	-0.002989	0.481612	-0.591361	0.729426	0.067206	-0.120200	0.670055	0	0
1727	2.775463	-0.774143	9.348314	-0.010999	-0.022145	-0.031408	-0.001925	0.480776	-0.591647	0.729637	0.067215	-0.120334	0.669800	0	0
1728	2.872693	-0.685832	9.372525	-0.125563	-0.010863	-0.019878	-0.002462	0.482163	-0.591494	0.729857	0.066447	-0.121288	0.669465	0	0
1729	2.916998	-0.572731	9.503226	-0.190134	-0.012742	0.009611	-0.002209	0.485485	-0.593690	0.729921	0.065046	-0.122589	0.669296	0	0
1730	2.806677	-0.466092	9.486177	-0.224117	0.013520	0.014801	-0.003807	0.487985	-0.594688	0.729998	0.063352	-0.124047	0.669105	0	0
1731	2.699579	-0.585418	9.519377	-0.196468	0.001271	0.029064	-0.002764	0.489777	-0.593246	0.729945	0.061795	-0.125306	0.669074	0	0
1732	2.665293	-0.656876	9.660652	-0.186617	0.029250	0.030992	-0.002505	0.491853	-0.595062	0.729905	0.060249	-0.126407	0.669051	0	0
1733	2.583145	-0.663427	9.668496	-0.153487	0.038038	0.027764	-0.001993	0.494341	-0.594521	0.729875	0.058765	-0.127111	0.669083	0	0
1734	2.601956	-0.737802	9.778035	-0.113199	0.045038	0.021010	-0.000799	0.495443	-0.597277	0.729874	0.057663	-0.127599	0.669087	0	0
1735	2.600787	-0.901341	9.780972	-0.086282	0.045963	0.003553	-0.001461	0.496001	-0.598046	0.729974	0.056649	-0.127783	0.669029	0	0
1736	2.547105	-0.977995	9.746906	-0.057619	0.038141	-0.005077	-0.001065	0.499323	-0.603385	0.730105	0.056032	-0.127935	0.668909	0	0
1737	2.484829	-0.901095	9.565669	-0.062855	0.034753	-0.029761	-0.000538	0.500013	-0.603779	0.730399	0.055309	-0.128026	0.668631	0	0
1738	2.436910	-0.843470	9.410523	-0.082459	0.024331	-0.045773	-0.000534	0.500429	-0.605607	0.730798	0.054654	-0.128422	0.668173	0	0
1739	2.374114	-0.838763	9.216444	-0.113666	0.014807	-0.067159	0.000362	0.502358	-0.600236	0.731342	0.053743	-0.128980	0.667544	0	0
1740	2.307325	-0.718459	9.059778	-0.144883	0.011392	-0.084974	-0.000050	0.504574	-0.599422	0.732016	0.052768	-0.129866	0.666710	0	0
1741	2.263238	-0.806935	9.116823	-0.162636	0.040322	-0.109678	0.001024	0.505679	-0.605840	0.732899	0.051385	-0.130540	0.665716	0	0
1742	2.194066	-1.034004	9.408025	-0.160872	0.059530	-0.107865	0.002866	0.508022	-0.606892	0.733794	0.050001	-0.131168	0.664711	0	0
1743	2.149382	-1.215388	9.757221	-0.132275	0.112824	-0.095159	0.004709	0.509673	-0.607165	0.734653	0.048334	-0.131112	0.663896	0	0
1744	2.109651	-1.032153	9.798125	-0.085589	0.150517	-0.119306	0.007597	0.511870	-0.604570	0.735699	0.046913	-0.130564	0.662947	0	0
1745	2.214429	-0.900665	9.803540	-0.010339	0.150549	-0.139029	0.008658	0.512973	-0.607062	0.736835	0.045945	-0.129397	0.661982	0	0
1746	2.436129	-0.967153	9.863352	0.064824	0.136511	-0.146545	0.012102	0.512124	-0.607253	0.737967	0.045760	-0.127942	0.661016	0	0
1747	2.515684	-0.986900	9.900892	0.134724	0.147051	-0.168936	0.014486	0.511142	-0.606645	0.739222	0.045925	-0.125828	0.660007	0	0
1748	2.248720	-0.833539	9.818437	0.194765	0.136709	-0.189571	0.018214	0.507940	-0.608435	0.740569	0.046751	-0.123493	0.658879	0	0
1749	2.340535	-0.824769	9.774484	0.217253	0.101781	-0.224805	0.018752	0.505445	-0.606766	0.742085	0.047894	-0.121142	0.657526	0	0
1750	2.538864	-0.780619	9.773280	0.209191	0.124449	-0.216020	0.020619	0.502528	-0.606300	0.743568	0.048941	-0.118787	0.656202	0	0
1751	2.477530	-0.569292	9.507058	0.176957	0.082509	-0.214577	0.023141	0.499468	-0.604013	0.744999	0.049904	-0.116852	0.654852	0	0
1752	2.361460	-0.592372	9.529425	0.136685	0.119248	-0.202372	0.025400	0.497518	-0.603805	0.746410	0.050428	-0.115016	0.653529	0	0
1753	2.441693	-0.866025	9.912534	0.098821	0.047320	-0.173037	0.028321	0.496396	-0.604908	0.747559	0.050993	-0.113879	0.652370	0	0
