# Supplementary material for: Identification of Haptic Based Guiding Using Hard Reins
Source: PLoS One. 2015 Jul 22;10(7):e0132020. doi: 10.1371/journal.pone.0132020 (PMC4511788; doi:10.1371/journal.pone.0132020)
Supplement: S1 File — (ZIP) [file pone.0132020.s001.zip › MotionData1/Subject1/T6/sync6.txt]

// Start Time: 0
// Sample rate: 50.0Hz
// Scenario: 4.0
// Firmware Version: 2.6.1
Counter	Acc_X	Acc_Y	Acc_Z	Gyr_X	Gyr_Y	Gyr_Z	Mag_X	Mag_Y	Mag_Z	Quat_w	Quat_x	Quat_y	Quat_z	AnalogIn_1	AnalogIn_2
661	1.098441	9.736459	-0.081476	-0.032463	-0.000834	-0.003733	-0.439728	-0.503216	-0.010030	0.483889	0.540151	0.462129	0.510417	0	0
662	1.083767	9.748334	-0.048314	-0.034222	0.008930	-0.003674	-0.439461	-0.502496	-0.010826	0.484017	0.539919	0.462007	0.510651	0	0
663	1.059537	9.747894	-0.049054	-0.017813	0.013685	-0.010660	-0.440000	-0.501886	-0.012162	0.484091	0.539739	0.461987	0.510789	0	0
664	1.054811	9.742954	-0.041940	-0.003458	0.009339	-0.009757	-0.438783	-0.504100	-0.015651	0.484081	0.539625	0.462058	0.510855	0	0
665	1.078535	9.772518	-0.017362	0.009088	-0.017157	-0.012547	-0.438781	-0.504670	-0.015533	0.484163	0.539724	0.462036	0.510693	0	0
666	1.098158	9.763165	-0.002246	0.009035	-0.028713	-0.012625	-0.439185	-0.504327	-0.017696	0.484275	0.539851	0.462003	0.510482	0	0
667	1.092708	9.792197	-0.009854	0.003394	-0.029868	-0.003809	-0.439457	-0.503188	-0.017656	0.484401	0.540028	0.461842	0.510321	0	0
668	1.073684	9.770001	-0.034343	0.012562	-0.034953	-0.010880	-0.438650	-0.503521	-0.016315	0.484514	0.540213	0.461786	0.510068	0	0
669	1.032727	9.752261	-0.069168	0.016331	-0.040084	-0.017963	-0.439190	-0.502688	-0.015056	0.484689	0.540439	0.461718	0.509723	0	0
670	1.023906	9.703545	-0.100366	0.014222	-0.026230	-0.003731	-0.438513	-0.504377	-0.016208	0.484717	0.540621	0.461674	0.509544	0	0
671	1.045587	9.713651	-0.078111	0.005473	-0.011902	-0.010745	-0.437845	-0.503505	-0.011695	0.484784	0.540684	0.461649	0.509437	0	0
672	1.059119	9.767306	-0.058843	0.011058	-0.001054	-0.015969	-0.438921	-0.503030	-0.012756	0.484773	0.540664	0.461778	0.509351	0	0
673	1.029605	9.791049	-0.045484	0.014829	-0.015029	-0.024882	-0.438515	-0.504046	-0.012113	0.484876	0.540723	0.461862	0.509115	0	0
674	1.003122	9.775998	-0.084700	0.010965	-0.011771	-0.014257	-0.437175	-0.502586	-0.015349	0.484909	0.540767	0.461927	0.508977	0	0
675	1.005966	9.754201	-0.089262	0.021993	0.017745	-0.017569	-0.437175	-0.502599	-0.014804	0.484784	0.540728	0.462166	0.508920	0	0
676	1.030580	9.737656	-0.073939	0.034670	0.014385	-0.021092	-0.438517	-0.503075	-0.017391	0.484600	0.540720	0.462519	0.508784	0	0
677	1.054564	9.752658	-0.058872	0.016277	-0.004720	-0.009785	-0.435964	-0.503183	-0.015246	0.484571	0.540803	0.462578	0.508670	0	0
678	1.054228	9.767217	-0.073436	0.003259	-0.019381	0.003341	-0.437312	-0.501432	-0.016126	0.484591	0.540929	0.462473	0.508612	0	0
679	1.073752	9.757858	-0.089617	0.016404	-0.018767	-0.016951	-0.436232	-0.503356	-0.013615	0.484661	0.541052	0.462503	0.508387	0	0
680	1.059385	9.747887	-0.097205	0.016082	-0.011988	-0.003644	-0.438110	-0.504408	-0.015260	0.484612	0.541169	0.462538	0.508278	0	0
681	1.059543	9.743036	-0.077905	0.029019	-0.015107	-0.016885	-0.437042	-0.502004	-0.016148	0.484596	0.541335	0.462648	0.508015	0	0
682	1.059937	9.718763	-0.106597	0.032867	-0.007767	-0.024781	-0.435292	-0.503051	-0.015522	0.484547	0.541417	0.462900	0.507746	0	0
683	1.078670	9.748233	-0.127910	0.031739	0.004408	-0.014102	-0.435164	-0.500776	-0.015994	0.484410	0.541510	0.463104	0.507590	0	0
684	1.095972	9.736412	-0.095995	0.023969	0.015275	-0.024670	-0.435430	-0.502107	-0.013311	0.484299	0.541430	0.463424	0.507490	0	0
685	1.076382	9.743338	-0.115907	0.025644	0.013400	-0.020252	-0.436236	-0.502095	-0.013029	0.484185	0.541421	0.463672	0.507382	0	0
686	1.059176	9.757592	-0.102099	0.025465	0.010578	-0.014079	-0.435700	-0.501654	-0.014247	0.484034	0.541421	0.463920	0.507300	0	0
687	1.081389	9.736146	-0.110884	0.023899	-0.000728	-0.024769	-0.434357	-0.501424	-0.013302	0.484016	0.541454	0.464114	0.507103	0	0
688	1.069995	9.692237	-0.159048	0.014463	-0.004760	-0.008906	-0.435160	-0.502554	-0.012648	0.483971	0.541504	0.464203	0.507013	0	0
689	1.040065	9.732962	-0.169903	0.018189	0.002469	-0.012379	-0.435163	-0.501430	-0.012204	0.483906	0.541551	0.464316	0.506920	0	0
690	1.029890	9.761912	-0.139139	-0.010766	-0.000571	-0.007184	-0.436239	-0.501396	-0.012598	0.483967	0.541464	0.464289	0.506979	0	0
691	1.068307	9.782032	-0.126076	-0.012904	-0.001781	0.005169	-0.435432	-0.501440	-0.011520	0.484001	0.541465	0.464129	0.507093	0	0
692	1.009963	9.790684	-0.127932	0.003343	-0.001605	0.003465	-0.435166	-0.500892	-0.010961	0.483939	0.541503	0.464108	0.507131	0	0
693	0.991252	9.761215	-0.099396	0.021666	0.013012	-0.006104	-0.435968	-0.501963	-0.012892	0.483774	0.541543	0.464256	0.507110	0	0
694	1.054805	9.735665	-0.090031	0.032528	0.016707	-0.007828	-0.436513	-0.499415	-0.012259	0.483524	0.541575	0.464536	0.507059	0	0
695	1.081451	9.728861	-0.137308	0.025032	0.018138	0.003646	-0.436645	-0.500446	-0.010385	0.483266	0.541651	0.464672	0.507097	0	0
696	1.098955	9.700047	-0.148590	-0.007029	0.013753	-0.009746	-0.436507	-0.501887	-0.009480	0.483256	0.541499	0.464745	0.507203	0	0
697	1.068843	9.752909	-0.140283	-0.012877	0.003552	0.005204	-0.436916	-0.499739	-0.010086	0.483262	0.541475	0.464609	0.507347	0	0
698	1.048908	9.781679	-0.131483	-0.007322	-0.003339	-0.001892	-0.435844	-0.498908	-0.010344	0.483294	0.541445	0.464555	0.507399	0	0
699	1.039896	9.747529	-0.131502	0.006929	-0.005130	0.003449	-0.437311	-0.502240	-0.011796	0.483242	0.541552	0.464486	0.507396	0	0
700	1.030104	9.754636	-0.117412	0.008526	-0.007958	0.010510	-0.437312	-0.502265	-0.010708	0.483145	0.541679	0.464425	0.507410	0	0
701	1.042291	9.745142	-0.155483	-0.000221	0.005478	0.003495	-0.437185	-0.499852	-0.011040	0.483082	0.541698	0.464371	0.507498	0	0
702	1.079768	9.687558	-0.163528	0.001692	0.009139	-0.000018	-0.436912	-0.501145	-0.010540	0.482997	0.541657	0.464413	0.507585	0	0
703	1.079676	9.694841	-0.146735	-0.014654	0.013294	0.006145	-0.437451	-0.500733	-0.009431	0.482962	0.541580	0.464308	0.507796	0	0
704	1.063922	9.752816	-0.164506	-0.018204	0.008884	0.003455	-0.439869	-0.500889	-0.012539	0.482965	0.541458	0.464232	0.507993	0	0
705	1.041915	9.766986	-0.136401	-0.026257	0.019484	0.003501	-0.439063	-0.500935	-0.011325	0.482978	0.541281	0.464112	0.508278	0	0
706	1.036794	9.781460	-0.131853	-0.012887	0.001773	0.005198	-0.438662	-0.500469	-0.007367	0.482979	0.541232	0.464016	0.508417	0	0
707	1.044757	9.747618	-0.126539	-0.009428	0.001671	0.010513	-0.438660	-0.500992	-0.009290	0.482948	0.541260	0.463858	0.508562	0	0
708	1.039278	9.781507	-0.112519	0.017464	-0.015905	0.011368	-0.438930	-0.500712	-0.008869	0.482835	0.541475	0.463798	0.508495	0	0
709	1.059289	9.752740	-0.097244	0.019362	-0.014911	0.007841	-0.438661	-0.500350	-0.012536	0.482738	0.541713	0.463721	0.508404	0	0
710	1.061411	9.762486	-0.130954	0.017173	-0.033883	0.019205	-0.438660	-0.500951	-0.011058	0.482671	0.542055	0.463529	0.508278	0	0
711	1.062202	9.723658	-0.125823	0.021137	-0.026432	0.006890	-0.439736	-0.500175	-0.012926	0.482622	0.542356	0.463410	0.508111	0	0
712	1.069783	9.704372	-0.149517	0.010566	-0.018345	-0.000165	-0.438794	-0.500614	-0.013224	0.482617	0.542497	0.463366	0.508007	0	0
713	1.032798	9.737689	-0.138867	-0.000318	-0.015859	0.003360	-0.438797	-0.499771	-0.012924	0.482653	0.542624	0.463208	0.507980	0	0
714	1.020624	9.742325	-0.127239	-0.000444	-0.012436	0.008688	-0.439195	-0.501473	-0.012430	0.482635	0.542722	0.463088	0.508001	0	0
715	1.040150	9.737825	-0.112163	0.001251	-0.024909	0.010377	-0.439742	-0.498667	-0.010699	0.482670	0.542935	0.462857	0.507951	0	0
716	1.055146	9.723537	-0.058634	-0.011628	-0.034124	0.019115	-0.439197	-0.500772	-0.012135	0.482760	0.543138	0.462519	0.507957	0	0
717	1.049365	9.762269	-0.109657	-0.000507	-0.025768	0.008595	-0.440005	-0.500470	-0.012116	0.482818	0.543339	0.462285	0.507901	0	0
718	1.064110	9.747968	-0.135577	-0.000698	-0.026834	0.015658	-0.438932	-0.499620	-0.013190	0.482833	0.543542	0.462055	0.507878	0	0
719	1.113008	9.724578	-0.148343	0.006395	-0.040150	0.017354	-0.439737	-0.499898	-0.012645	0.482874	0.543889	0.461739	0.507755	0	0
720	1.109714	9.773073	-0.117516	0.011814	-0.029458	0.018321	-0.439468	-0.499901	-0.012784	0.482819	0.544177	0.461546	0.507673	0	0
721	1.080652	9.767688	-0.144847	0.013420	-0.026088	0.026312	-0.439471	-0.498872	-0.014385	0.482712	0.544528	0.461284	0.507637	0	0
722	1.113046	9.724580	-0.136306	0.015840	-0.024608	0.003337	-0.440277	-0.499174	-0.012751	0.482688	0.544742	0.461217	0.507491	0	0
723	1.093736	9.719373	-0.144081	0.008264	-0.019711	0.018379	-0.441352	-0.499144	-0.013010	0.482620	0.544999	0.461002	0.507475	0	0
724	1.084284	9.709493	-0.129853	-0.011196	-0.012478	0.006873	-0.440812	-0.500024	-0.012228	0.482670	0.545037	0.460837	0.507537	0	0
725	1.127872	9.705424	-0.167001	0.005170	-0.017498	-0.000189	-0.440816	-0.498612	-0.012046	0.482702	0.545183	0.460719	0.507457	0	0
726	1.073919	9.738433	-0.159277	0.007246	-0.008375	-0.008954	-0.440273	-0.500417	-0.014153	0.482713	0.545217	0.460752	0.507379	0	0
727	1.078655	9.748232	-0.132725	0.002321	-0.018544	0.005108	-0.440544	-0.499562	-0.014122	0.482740	0.545378	0.460586	0.507332	0	0
728	1.107686	9.753616	-0.115024	-0.020611	-0.041264	0.017261	-0.441351	-0.499587	-0.012208	0.482920	0.545563	0.460178	0.507331	0	0
729	1.106850	9.792440	-0.134601	-0.018890	-0.037782	0.020824	-0.439601	-0.500470	-0.012529	0.483070	0.545792	0.459726	0.507353	0	0
730	1.077953	9.782206	-0.140225	0.001117	-0.012637	0.017518	-0.440545	-0.499297	-0.013297	0.483000	0.545939	0.459563	0.507408	0	0
731	1.061521	9.752774	-0.157358	0.035546	-0.003286	0.010619	-0.440008	-0.499332	-0.012351	0.482747	0.546208	0.459610	0.507317	0	0
732	1.069934	9.692233	-0.178309	0.015778	0.023130	0.014263	-0.440407	-0.500747	-0.011984	0.482448	0.546229	0.459713	0.507485	0	0
733	1.127530	9.724840	-0.152714	0.005708	0.039665	-0.010431	-0.441617	-0.500440	-0.011824	0.482268	0.546038	0.459931	0.507665	0	0
734	1.083938	9.719192	-0.178082	-0.011851	0.073558	-0.020868	-0.441620	-0.499581	-0.012204	0.482063	0.545506	0.460332	0.508068	0	0
735	1.081040	9.748274	-0.144689	-0.017315	0.107097	-0.012715	-0.443499	-0.500365	-0.013161	0.481710	0.544850	0.460771	0.508709	0	0
736	1.083887	9.724048	-0.163677	-0.022830	0.129020	-0.038230	-0.442291	-0.499990	-0.012210	0.481397	0.543901	0.461476	0.509380	0	0
737	1.088719	9.728993	-0.137086	-0.015057	0.125246	-0.026738	-0.442019	-0.500512	-0.014408	0.481018	0.543097	0.462089	0.510040	0	0
738	0.880959	9.676658	-0.256209	-0.008434	0.199879	-0.058900	-0.443929	-0.491083	-0.015987	0.480400	0.541756	0.463322	0.510930	0	0
739	0.754470	9.708355	-0.202555	-0.020456	0.393191	-0.114257	-0.447694	-0.490097	-0.018089	0.479254	0.539142	0.465667	0.512637	0	0
740	0.551192	9.889134	-0.499031	-0.064179	0.642626	-0.185248	-0.448495	-0.491740	-0.019766	0.477499	0.534650	0.469408	0.515557	0	0
741	1.017110	10.334555	-0.567534	0.038374	0.848118	-0.081178	-0.450647	-0.490929	-0.022029	0.473703	0.530085	0.474024	0.519535	0	0
742	1.171689	9.992716	0.174010	0.132558	0.798275	-0.045876	-0.455083	-0.490211	-0.024133	0.469386	0.526311	0.478728	0.522965	0	0
743	1.752678	9.719265	0.535737	0.194746	0.339703	0.004305	-0.458178	-0.488892	-0.022965	0.466692	0.525495	0.481259	0.523873	0	0
744	1.521520	9.428547	-0.056540	0.039968	0.032953	-0.013980	-0.460728	-0.490415	-0.021895	0.466352	0.525430	0.481694	0.523841	0	0
745	1.307333	9.592164	-0.078792	-0.053914	-0.010605	-0.010976	-0.460329	-0.489034	-0.020766	0.466721	0.525216	0.481358	0.524036	0	0
746	1.124448	9.914164	0.067233	-0.008472	-0.043384	-0.000411	-0.458578	-0.490156	-0.023001	0.466940	0.525400	0.481102	0.523892	0	0
747	0.960725	9.241076	-0.772855	0.002511	0.052195	-0.088089	-0.459117	-0.489603	-0.021887	0.467114	0.524749	0.481760	0.523785	0	0
748	1.303935	10.177196	0.239266	0.162228	-0.131531	0.027797	-0.459927	-0.488464	-0.021297	0.466709	0.526322	0.481842	0.522490	0	0
749	1.507792	9.765747	0.029564	0.238128	-0.239422	0.066221	-0.459529	-0.487316	-0.016227	0.466232	0.529040	0.481550	0.520436	0	0
750	1.639544	9.336005	-0.105181	0.114726	-0.450345	0.068013	-0.458859	-0.487268	-0.012830	0.467402	0.532240	0.479670	0.517854	0	0
751	1.420519	9.633063	-0.049147	-0.031471	-0.582858	0.126859	-0.456578	-0.487099	-0.004002	0.469663	0.535757	0.476024	0.515541	0	0
752	1.319857	9.789012	-0.241180	-0.049557	-0.604355	0.126685	-0.453356	-0.486210	-0.002786	0.472118	0.539238	0.472222	0.513160	0	0
753	1.166602	9.667257	-0.423104	-0.078334	-0.625862	0.122964	-0.450104	-0.495092	-0.001750	0.474816	0.542698	0.468116	0.510781	0	0
754	1.209029	9.447087	-0.658462	-0.245155	-0.494967	0.057861	-0.446601	-0.497167	-0.007439	0.478137	0.544331	0.464170	0.509544	0	0
755	1.104583	10.098247	-0.454739	-0.327261	-0.355873	0.122139	-0.446054	-0.499945	-0.010395	0.480902	0.545189	0.460054	0.509758	0	0
756	1.207533	10.580823	-0.108571	-0.006495	-0.096129	0.084088	-0.446325	-0.498854	-0.014440	0.480921	0.546035	0.459084	0.509708	0	0
757	1.485146	10.294560	0.036916	0.219811	-0.104444	0.067010	-0.446738	-0.496104	-0.010398	0.479817	0.547980	0.459257	0.508505	0	0
758	1.473068	9.876754	-0.287693	0.216680	-0.158044	0.075526	-0.446468	-0.496761	-0.006747	0.478939	0.550168	0.459171	0.507046	0	0
759	1.448174	9.866563	-0.560403	0.157291	-0.130234	0.080835	-0.447816	-0.496135	-0.001810	0.478216	0.552004	0.458818	0.506051	0	0
760	1.501303	9.886955	-0.491523	0.188476	-0.139156	0.056991	-0.445002	-0.493582	0.001371	0.477494	0.553870	0.458776	0.504730	0	0
761	1.430616	9.540948	-0.503118	0.248502	-0.149607	0.032388	-0.446619	-0.492466	0.003740	0.476591	0.556013	0.459051	0.502974	0	0
762	1.237749	8.983934	-0.630013	0.263816	-0.164630	-0.002954	-0.446223	-0.490588	0.007880	0.475859	0.558080	0.459597	0.500875	0	0
763	1.116851	8.646673	-1.136708	0.139091	-0.138857	-0.010201	-0.446362	-0.489700	0.012539	0.475722	0.559446	0.459606	0.499471	0	0
764	1.135818	8.785390	-1.161246	-0.025366	-0.046175	-0.003060	-0.444077	-0.489906	0.013051	0.476059	0.559540	0.459266	0.499358	0	0
765	1.407725	9.210361	-0.631320	-0.101347	-0.013429	0.014503	-0.444479	-0.489835	0.010335	0.476564	0.559249	0.458531	0.499877	0	0
766	1.659026	9.532969	-0.366055	-0.102721	-0.073957	0.053820	-0.445017	-0.489684	0.010482	0.477175	0.559373	0.457353	0.500234	0	0
767	1.884484	9.680310	-0.182109	-0.107872	-0.159597	0.028442	-0.443137	-0.489284	0.009656	0.478306	0.559850	0.455801	0.500036	0	0
768	1.835757	9.713427	-0.053861	-0.109886	-0.257183	0.018976	-0.442863	-0.490668	0.007975	0.479970	0.560698	0.453896	0.499225	0	0
769	1.593583	9.684743	-0.176626	-0.085965	-0.332668	-0.013201	-0.442319	-0.492618	0.005999	0.481960	0.561952	0.451846	0.497754	0	0
770	1.306598	9.652775	-0.695536	-0.041389	-0.308078	-0.058799	-0.438823	-0.493116	0.005670	0.483851	0.563022	0.450464	0.495961	0	0
771	1.113751	9.464766	-0.786698	-0.019022	-0.204525	-0.068623	-0.436539	-0.493018	0.005238	0.485154	0.563703	0.449671	0.494632	0	0
772	1.198793	9.216267	-0.753326	-0.080445	-0.090168	-0.039803	-0.434384	-0.494445	0.003533	0.486184	0.563583	0.449041	0.494329	0	0
773	1.381520	9.331282	-0.491007	-0.213351	-0.044829	0.023673	-0.434112	-0.495124	0.002010	0.487405	0.562943	0.447539	0.495218	0	0
774	1.441706	9.769383	-0.153038	-0.297818	-0.071809	0.079777	-0.433838	-0.496578	-0.002805	0.488980	0.562204	0.445244	0.496571	0	0
775	1.304516	10.097059	-0.082687	-0.243294	-0.108810	0.120394	-0.436254	-0.497174	-0.005246	0.490167	0.562159	0.442730	0.497699	0	0
776	0.968283	9.925867	-0.192820	-0.137693	-0.108522	0.143796	-0.435712	-0.498247	-0.008418	0.490678	0.562662	0.440685	0.498441	0	0
777	0.609165	9.443523	-0.306122	-0.109248	-0.028121	0.172792	-0.437591	-0.498720	-0.010590	0.490498	0.563088	0.438942	0.499673	0	0
778	0.340713	9.273560	-0.433442	-0.221272	0.116513	0.181392	-0.441347	-0.500861	-0.012249	0.490291	0.562212	0.437373	0.502232	0	0
779	0.216553	9.674298	-0.380094	-0.325366	0.263830	0.228874	-0.445914	-0.501383	-0.015752	0.489771	0.560334	0.435669	0.506303	0	0
780	0.308381	10.214927	-0.118960	-0.310855	0.414618	0.249285	-0.451825	-0.501374	-0.022490	0.488389	0.557776	0.434725	0.511250	0	0
781	0.590584	10.433699	0.066188	-0.145571	0.586585	0.256133	-0.457063	-0.502377	-0.022869	0.485309	0.555200	0.435351	0.516428	0	0
782	1.026607	10.213422	0.139006	0.025886	0.715029	0.227345	-0.465261	-0.502016	-0.024123	0.480793	0.552575	0.437707	0.521451	0	0
783	1.369990	9.882209	0.106304	0.046853	0.772118	0.227715	-0.473729	-0.501495	-0.025913	0.475935	0.549780	0.440340	0.526620	0	0
784	1.686836	9.676758	0.139243	-0.006141	0.752312	0.220288	-0.482060	-0.500840	-0.033691	0.471397	0.546700	0.442702	0.531902	0	0
785	1.964342	9.618678	0.157826	-0.050656	0.702831	0.193250	-0.490934	-0.499139	-0.037072	0.467501	0.543594	0.444624	0.536896	0	0
786	2.281663	9.537063	0.355948	-0.057245	0.653806	0.161018	-0.494966	-0.498661	-0.041502	0.463959	0.540489	0.446511	0.541518	0	0
787	2.514581	9.531584	0.401654	-0.071286	0.566454	0.165667	-0.501685	-0.498413	-0.045499	0.460878	0.537861	0.447785	0.545698	0	0
788	2.548506	9.541917	0.465206	-0.084934	0.435190	0.147978	-0.506523	-0.498088	-0.048563	0.458518	0.535735	0.448532	0.549152	0	0
789	2.462944	9.469972	0.544971	-0.078002	0.334074	0.140300	-0.512432	-0.499004	-0.052064	0.456621	0.534218	0.448803	0.551982	0	0
790	2.397544	9.478502	0.610304	-0.092547	0.276275	0.135476	-0.516469	-0.497197	-0.052639	0.455081	0.532869	0.448823	0.554537	0	0
791	2.374888	9.533936	0.693445	-0.124889	0.232686	0.125372	-0.519961	-0.497935	-0.053983	0.453954	0.531626	0.448433	0.556963	0	0
792	2.298416	9.622384	0.827646	-0.137127	0.163876	0.099265	-0.521705	-0.498405	-0.056428	0.453357	0.530534	0.447871	0.558939	0	0
793	2.149302	9.728951	1.096696	-0.121018	0.096665	0.090067	-0.523453	-0.497711	-0.060197	0.453008	0.529906	0.447062	0.560464	0	0
794	1.964413	9.764438	1.100384	-0.048094	0.057399	0.048531	-0.525601	-0.498153	-0.063454	0.452699	0.529585	0.446779	0.561241	0	0
795	1.926555	9.715197	1.080335	0.049410	0.047872	0.035526	-0.525468	-0.497417	-0.064793	0.451971	0.529756	0.446992	0.561498	0	0
796	1.939521	9.771252	0.935873	0.073263	0.021925	0.014215	-0.526543	-0.497194	-0.067224	0.451373	0.530032	0.447409	0.561386	0	0
797	2.021942	9.770320	0.936002	0.096959	0.010011	0.000934	-0.526011	-0.495844	-0.064872	0.450756	0.530473	0.447900	0.561073	0	0
798	1.946209	9.666977	0.859832	0.094046	-0.033662	-0.032043	-0.525472	-0.496152	-0.064344	0.450558	0.530948	0.448425	0.560363	0	0
799	1.773969	9.542462	0.788082	0.084689	-0.030665	-0.085053	-0.523868	-0.494027	-0.059801	0.450672	0.531173	0.449121	0.559500	0	0
800	1.743071	9.522488	0.854688	0.042583	-0.007876	-0.122165	-0.523592	-0.496342	-0.057973	0.451135	0.530867	0.449951	0.558750	0	0
801	1.870601	9.592792	1.007323	0.037224	-0.026444	-0.127639	-0.520770	-0.496046	-0.061400	0.451722	0.530659	0.450627	0.557929	0	0
802	2.031522	9.566595	1.147267	0.057191	-0.043801	-0.137450	-0.517816	-0.495308	-0.059505	0.452356	0.530551	0.451453	0.556848	0	0
803	2.147162	9.505593	1.310157	0.057569	-0.119561	-0.165367	-0.515529	-0.496210	-0.059561	0.453461	0.530783	0.452014	0.555272	0	0
804	2.148770	9.539604	1.266618	0.050295	-0.188745	-0.174674	-0.513778	-0.497728	-0.056908	0.454991	0.531278	0.452337	0.553279	0	0
805	2.182193	9.549911	1.171275	0.067064	-0.242031	-0.171432	-0.509074	-0.497854	-0.056150	0.456622	0.532201	0.452414	0.550981	0	0
806	2.227070	9.497324	1.235638	0.062477	-0.323589	-0.182586	-0.504507	-0.497455	-0.053468	0.458737	0.533453	0.452220	0.548165	0	0
807	2.163013	9.316525	1.297626	0.035283	-0.389520	-0.186609	-0.499534	-0.497739	-0.052310	0.461270	0.534962	0.451509	0.545147	0	0
808	2.073188	9.310029	1.208256	-0.040945	-0.449190	-0.173063	-0.493887	-0.498897	-0.050779	0.464438	0.536450	0.450103	0.542150	0	0
809	2.015352	9.420654	1.244163	-0.071615	-0.484920	-0.176917	-0.490399	-0.497193	-0.048314	0.467894	0.538007	0.448290	0.539128	0	0
810	2.093914	9.388105	1.357555	-0.060259	-0.549699	-0.141951	-0.483403	-0.499618	-0.048475	0.471425	0.540060	0.446117	0.535792	0	0
811	2.113079	9.393305	1.319587	-0.070573	-0.521009	-0.155065	-0.478971	-0.499294	-0.042390	0.474886	0.541888	0.443991	0.532647	0	0
812	2.276631	9.478827	1.463583	-0.064840	-0.574568	-0.143939	-0.473054	-0.500433	-0.041951	0.478533	0.544009	0.441655	0.529152	0	0
813	2.389216	9.558563	1.548284	-0.025845	-0.685383	-0.107425	-0.467943	-0.502139	-0.040705	0.482180	0.547101	0.438680	0.525113	0	0
814	2.453607	9.613141	1.561885	-0.010364	-0.717776	-0.086382	-0.462836	-0.501916	-0.043208	0.485814	0.550444	0.435590	0.520824	0	0
815	2.491260	9.623504	1.271681	0.006756	-0.718469	-0.052740	-0.457055	-0.502828	-0.040174	0.489081	0.554060	0.432270	0.516682	0	0
816	2.454141	9.477130	0.872037	-0.013225	-0.694067	-0.040245	-0.452888	-0.503197	-0.040643	0.492339	0.557411	0.428983	0.512707	0	0
817	2.491787	9.594297	0.487143	-0.060289	-0.654011	-0.022459	-0.447918	-0.502506	-0.038772	0.495485	0.560455	0.425415	0.509320	0	0
818	2.507797	9.842177	0.216149	-0.052071	-0.635197	0.010391	-0.444693	-0.502297	-0.038803	0.498406	0.563483	0.421898	0.506045	0	0
819	2.400093	9.670300	0.327283	0.000624	-0.678462	0.051859	-0.440524	-0.504096	-0.032512	0.500877	0.567231	0.418054	0.502595	0	0
820	2.494833	9.341894	0.623949	-0.073805	-0.750478	0.062644	-0.438509	-0.503708	-0.032931	0.504094	0.570896	0.413519	0.498968	0	0
821	2.621373	9.451015	0.708857	-0.178482	-0.939167	0.107046	-0.433401	-0.504266	-0.032328	0.508313	0.575216	0.407089	0.494997	0	0
822	2.242669	9.788827	0.343223	-0.167204	-1.159784	0.186199	-0.429368	-0.504654	-0.031843	0.513030	0.580841	0.399228	0.489940	0	0
823	1.613318	9.910871	-0.172912	-0.108291	-1.234196	0.193126	-0.425335	-0.505036	-0.031630	0.517469	0.587178	0.391039	0.484290	0	0
824	1.252954	9.960143	-0.391369	-0.080454	-1.146479	0.177943	-0.419953	-0.507147	-0.031489	0.521520	0.592986	0.383606	0.478781	0	0
825	1.171074	10.067909	-0.312847	-0.141353	-1.035270	0.118358	-0.415384	-0.507430	-0.029918	0.525610	0.597740	0.376645	0.473899	0	0
826	1.312305	10.410348	-0.241285	-0.202087	-1.000786	0.105964	-0.412296	-0.506350	-0.030736	0.530050	0.601803	0.369733	0.469231	0	0
827	1.233439	10.513330	-0.006161	-0.108443	-1.057477	0.093525	-0.406379	-0.507640	-0.029894	0.534030	0.606605	0.362885	0.463849	0	0
828	0.815752	10.049343	-0.131028	0.040162	-1.090780	0.051456	-0.401003	-0.508124	-0.026569	0.537467	0.612044	0.356872	0.457355	0	0
829	0.320300	9.421257	-0.591656	0.068619	-1.039742	0.008698	-0.395091	-0.507738	-0.024720	0.540594	0.617254	0.351393	0.450865	0	0
830	-0.070187	9.033008	-0.834217	-0.040448	-0.916128	0.004834	-0.387566	-0.507642	-0.024124	0.544012	0.621170	0.346172	0.445380	0	0
831	-0.091324	9.013212	-0.745647	-0.216047	-0.741579	0.005404	-0.384203	-0.508748	-0.022565	0.547811	0.623365	0.341021	0.441615	0	0
832	0.260985	9.359491	-0.578567	-0.295127	-0.592509	-0.008131	-0.381240	-0.510587	-0.025655	0.551688	0.624335	0.336475	0.438896	0	0
833	0.654445	9.706516	-0.422266	-0.235689	-0.521132	-0.032347	-0.376665	-0.512019	-0.029566	0.554994	0.625254	0.332667	0.436315	0	0
834	0.868866	9.778386	-0.372897	-0.149394	-0.513389	-0.027658	-0.373166	-0.513292	-0.033188	0.557743	0.626576	0.329294	0.433464	0	0
835	0.999156	9.567121	-0.357676	-0.098385	-0.477870	-0.044088	-0.369935	-0.514885	-0.034911	0.560077	0.627987	0.326389	0.430600	0	0
836	1.076047	9.345165	-0.435489	-0.136449	-0.446579	-0.028100	-0.365908	-0.514005	-0.027986	0.562499	0.629058	0.323435	0.428102	0	0
837	1.337439	9.359617	-0.456464	-0.219923	-0.424868	0.000895	-0.363209	-0.517232	-0.032070	0.565210	0.629672	0.320014	0.426194	0	0
838	1.596402	9.512411	-0.372637	-0.254147	-0.405663	0.004381	-0.359709	-0.518932	-0.035570	0.568077	0.629983	0.316566	0.424495	0	0
839	1.808068	9.620659	-0.198448	-0.250680	-0.403944	0.008768	-0.359702	-0.520304	-0.043646	0.570854	0.630333	0.313068	0.422841	0	0
840	1.879680	9.670507	-0.230328	-0.214817	-0.443599	0.006842	-0.357004	-0.523113	-0.047444	0.573555	0.631006	0.309540	0.420774	0	0
841	1.810594	9.717796	-0.319467	-0.185845	-0.447633	-0.000150	-0.353378	-0.521976	-0.051262	0.576065	0.631858	0.306106	0.418572	0	0
842	1.771661	9.729231	-0.296675	-0.168762	-0.440424	0.001725	-0.351222	-0.523371	-0.054327	0.578460	0.632738	0.302807	0.416334	0	0
843	1.812765	9.611022	-0.306559	-0.162565	-0.412142	0.010762	-0.351217	-0.524727	-0.056958	0.580641	0.633586	0.299592	0.414330	0	0
844	1.880823	9.369501	-0.235244	-0.168548	-0.375552	0.039262	-0.348525	-0.526201	-0.057173	0.582660	0.634285	0.296421	0.412704	0	0
845	1.891675	9.321153	-0.174364	-0.217667	-0.376443	0.058550	-0.347983	-0.527428	-0.059806	0.584859	0.634788	0.292870	0.411353	0	0
846	1.883053	9.277306	-0.111709	-0.227550	-0.363176	0.093969	-0.346901	-0.529727	-0.059484	0.586968	0.635229	0.289170	0.410284	0	0
847	1.972108	9.159949	-0.281415	-0.223559	-0.290202	0.092670	-0.345820	-0.531048	-0.064713	0.588787	0.635427	0.285870	0.409684	0	0
848	2.055177	8.916288	-0.074815	-0.204654	-0.244930	0.066483	-0.346355	-0.531546	-0.067173	0.590506	0.635421	0.283125	0.409125	0	0
849	2.169075	9.073748	0.148962	-0.242027	-0.218251	0.054123	-0.346081	-0.532386	-0.074011	0.592374	0.635096	0.280408	0.408800	0	0
850	2.308262	9.411304	0.309567	-0.342614	-0.235624	0.075750	-0.347414	-0.535653	-0.078457	0.594890	0.634245	0.277087	0.408732	0	0
851	2.665081	10.024709	0.522916	-0.393102	-0.177561	0.120942	-0.346603	-0.535679	-0.090448	0.597305	0.633029	0.273556	0.409472	0	0
852	2.687857	10.471895	1.350754	-0.304957	-0.190040	0.117559	-0.347665	-0.539665	-0.094648	0.599265	0.632312	0.270384	0.409825	0	0
853	2.809562	10.673159	1.254272	-0.182223	-0.279811	0.122641	-0.348737	-0.540125	-0.098190	0.600598	0.632761	0.267083	0.409343	0	0
854	2.597963	10.319722	1.086750	-0.055884	-0.292650	0.108875	-0.351956	-0.542329	-0.097679	0.601278	0.633919	0.264366	0.408316	0	0
855	2.316442	9.785344	0.658460	-0.009680	-0.306241	0.097534	-0.351282	-0.543065	-0.097166	0.601677	0.635433	0.261765	0.407048	0	0
856	2.132663	9.490673	0.462461	-0.076182	-0.235942	0.107557	-0.351286	-0.541467	-0.098885	0.602333	0.636223	0.259309	0.406416	0	0
857	1.947079	9.586856	0.629364	-0.117149	-0.221719	0.093408	-0.353702	-0.542497	-0.100932	0.603203	0.636724	0.256803	0.405932	0	0
858	1.839623	9.898088	0.801857	-0.047194	-0.226640	0.100675	-0.352490	-0.543075	-0.101645	0.603669	0.637623	0.254561	0.405240	0	0
859	1.714143	10.247827	0.882030	0.020981	-0.249272	0.104291	-0.354777	-0.542303	-0.102138	0.603687	0.639079	0.252383	0.404282	0	0
860	1.529304	10.159506	0.886653	0.116531	-0.267824	0.095675	-0.356790	-0.543445	-0.099701	0.603221	0.641110	0.250584	0.402876	0	0
861	1.429493	9.555630	0.767782	0.112758	-0.261097	0.037407	-0.357197	-0.542640	-0.097356	0.602955	0.642976	0.249140	0.401194	0	0
862	1.376423	9.282761	0.657477	-0.053483	-0.211885	0.003631	-0.357196	-0.542904	-0.098181	0.603805	0.643518	0.247583	0.400010	0	0
863	1.345070	9.408436	0.732600	-0.221763	-0.161098	-0.022210	-0.356648	-0.545836	-0.100597	0.605687	0.642795	0.245791	0.399431	0	0
864	1.321150	9.631341	0.706111	-0.226476	-0.137477	-0.044179	-0.356111	-0.545185	-0.104802	0.607648	0.641868	0.244296	0.398858	0	0
865	1.265130	9.766272	0.703374	-0.180231	-0.125308	-0.089037	-0.356105	-0.546938	-0.108671	0.609448	0.641070	0.243323	0.397990	0	0
866	1.321036	9.903250	0.853308	-0.126120	-0.109724	-0.125037	-0.353277	-0.548025	-0.113504	0.611014	0.640439	0.242912	0.396855	0	0
867	1.377435	10.003814	0.928906	-0.073411	-0.119360	-0.112574	-0.353410	-0.548544	-0.115425	0.612218	0.640192	0.242557	0.395612	0	0
868	1.458090	9.847481	0.922931	-0.044359	-0.137476	-0.124987	-0.350450	-0.549276	-0.117389	0.613322	0.640166	0.242300	0.394099	0	0
869	1.578034	9.674874	0.976060	-0.072810	-0.176341	-0.144795	-0.348562	-0.551461	-0.116665	0.614794	0.640054	0.241810	0.392285	0	0
870	1.618543	9.597932	1.038066	-0.110503	-0.236755	-0.159453	-0.345880	-0.549525	-0.117315	0.616689	0.639920	0.240902	0.390080	0	0
871	1.527281	9.567151	1.107716	-0.112616	-0.284039	-0.189801	-0.343452	-0.552072	-0.119876	0.618850	0.639855	0.239882	0.387385	0	0
872	1.421068	9.557949	1.183966	-0.109030	-0.328288	-0.197123	-0.339957	-0.552234	-0.122509	0.621088	0.639980	0.238646	0.384347	0	0
873	1.385863	9.620428	1.175192	-0.092558	-0.351747	-0.177767	-0.335656	-0.552003	-0.124594	0.623230	0.640299	0.237206	0.381230	0	0
874	1.453354	9.648363	1.234828	-0.087820	-0.361159	-0.154844	-0.332424	-0.554345	-0.124571	0.625229	0.640762	0.235567	0.378180	0	0
875	1.535200	9.683840	1.282810	-0.058842	-0.381982	-0.165515	-0.329866	-0.555501	-0.126136	0.627168	0.641403	0.233985	0.374850	0	0
876	1.610218	9.680340	1.224957	-0.048798	-0.393218	-0.139048	-0.326372	-0.555214	-0.129843	0.628913	0.642247	0.232182	0.371589	0	0
877	1.720678	9.599798	1.159143	-0.049067	-0.397012	-0.129368	-0.324621	-0.556380	-0.130174	0.630674	0.643061	0.230304	0.368352	0	0
878	1.766563	9.498678	1.235940	-0.063627	-0.427378	-0.128732	-0.322877	-0.555287	-0.130159	0.632530	0.643937	0.228158	0.364958	0	0
879	1.763663	9.396663	1.207733	-0.071485	-0.470555	-0.111345	-0.319649	-0.555884	-0.132121	0.634516	0.644889	0.225609	0.361398	0	0
880	1.732219	9.388805	1.177940	-0.073992	-0.481859	-0.086663	-0.317091	-0.557635	-0.132480	0.636383	0.645963	0.222795	0.357925	0	0
881	1.702070	9.308138	1.098183	-0.101414	-0.494890	-0.072676	-0.314000	-0.558089	-0.128175	0.638450	0.646863	0.219724	0.354502	0	0
882	1.700739	9.385806	1.167367	-0.119831	-0.481255	-0.054969	-0.313186	-0.560353	-0.129074	0.640465	0.647680	0.216537	0.351321	0	0
883	1.770510	9.552163	1.288617	-0.131802	-0.495744	-0.048052	-0.311041	-0.558358	-0.131758	0.642614	0.648404	0.213182	0.348099	0	0
884	1.876708	9.592945	1.407118	-0.093465	-0.499273	-0.035605	-0.309556	-0.559660	-0.138216	0.644399	0.649463	0.209830	0.344846	0	0
885	1.977666	9.614184	1.277656	-0.066666	-0.502776	-0.028491	-0.309150	-0.560447	-0.141377	0.646042	0.650634	0.206517	0.341549	0	0
886	2.110276	9.538915	1.352104	-0.034329	-0.514941	-0.028495	-0.309414	-0.561828	-0.142644	0.647416	0.652109	0.203210	0.338102	0	0
887	2.165285	9.462234	1.402517	-0.028151	-0.552179	-0.030492	-0.308874	-0.562690	-0.142678	0.648881	0.653654	0.199709	0.334374	0	0
888	2.148994	9.529899	1.276327	-0.051072	-0.595264	-0.021995	-0.308336	-0.563004	-0.141878	0.650464	0.655262	0.195771	0.330458	0	0
889	2.114069	9.587534	1.325374	-0.038851	-0.614982	-0.011470	-0.309146	-0.561582	-0.141278	0.652016	0.656937	0.191685	0.326444	0	0
890	2.184866	9.569403	1.373422	-0.000616	-0.627473	0.003584	-0.308339	-0.562205	-0.139673	0.653196	0.658979	0.187520	0.322361	0	0
891	2.274593	9.449652	1.401152	0.019964	-0.659277	0.002545	-0.307662	-0.563617	-0.140544	0.654349	0.661154	0.183227	0.318011	0	0
892	2.401096	9.311150	1.444595	0.024432	-0.693735	0.031490	-0.309547	-0.562929	-0.137777	0.655342	0.663565	0.178507	0.313599	0	0
893	2.371605	9.315459	1.342552	-0.001708	-0.753266	0.056674	-0.311431	-0.562061	-0.136638	0.656573	0.665924	0.173151	0.308991	0	0
894	2.126653	9.398376	1.045535	-0.020919	-0.807709	0.093455	-0.311968	-0.563024	-0.131217	0.657799	0.668425	0.167111	0.304274	0	0
895	1.784265	9.532952	0.918463	-0.053402	-0.824030	0.094205	-0.312500	-0.564858	-0.130998	0.659297	0.670639	0.160858	0.299491	0	0
896	1.540791	9.802836	0.735631	-0.127187	-0.755610	0.105951	-0.314649	-0.565538	-0.130042	0.661028	0.672216	0.154734	0.295339	0	0
897	1.695341	9.844493	0.821907	-0.111052	-0.629851	0.096160	-0.318008	-0.565745	-0.130009	0.662529	0.673396	0.149559	0.291933	0	0
898	2.027225	9.741279	0.890645	-0.030679	-0.555413	0.098586	-0.320020	-0.567177	-0.127309	0.663267	0.674952	0.145079	0.288909	0	0
899	2.195566	9.545256	0.772111	0.004936	-0.590887	0.107285	-0.322707	-0.568102	-0.121318	0.663847	0.676755	0.140412	0.285648	0	0
900	2.156075	9.539656	0.510955	-0.054261	-0.640804	0.091766	-0.324591	-0.567710	-0.118016	0.664837	0.678340	0.135335	0.282014	0	0
901	2.041665	9.683235	0.491917	-0.176351	-0.684045	0.072561	-0.326476	-0.567578	-0.109549	0.666812	0.679099	0.129757	0.278118	0	0
902	1.914912	9.972257	0.553251	-0.227484	-0.718783	0.093410	-0.328620	-0.569831	-0.107963	0.669009	0.679682	0.123650	0.274170	0	0
903	1.854212	9.976009	0.541731	-0.143736	-0.712672	0.126436	-0.329153	-0.571574	-0.105563	0.670577	0.680733	0.117587	0.270374	0	0
904	2.062239	9.615629	0.440098	0.002857	-0.626612	0.112389	-0.330630	-0.572112	-0.105291	0.670977	0.682564	0.112580	0.266874	0	0
905	2.293328	9.304214	0.276215	0.065150	-0.619671	0.140885	-0.331439	-0.572090	-0.099290	0.670910	0.684725	0.107591	0.263544	0	0
906	2.411792	9.282062	0.044104	0.000966	-0.676315	0.108475	-0.333324	-0.571644	-0.092175	0.671329	0.686613	0.102267	0.259656	0	0
907	2.375032	9.431913	0.094806	-0.082318	-0.761611	0.077610	-0.333056	-0.572062	-0.086610	0.672512	0.688031	0.096358	0.255061	0	0
908	2.060838	9.630132	0.088483	-0.131377	-0.883802	0.039604	-0.331712	-0.572495	-0.081466	0.674140	0.689410	0.089759	0.249384	0	0
909	1.715295	9.924875	-0.025451	-0.125080	-0.914813	0.000593	-0.329556	-0.575082	-0.075857	0.675849	0.690757	0.083225	0.243220	0	0
910	1.437815	9.992674	0.025704	0.003102	-0.868243	-0.005723	-0.323373	-0.576069	-0.069971	0.676540	0.692856	0.077355	0.237193	0	0
911	1.084734	9.423026	-0.262486	0.089597	-0.846325	-0.037031	-0.319345	-0.575607	-0.063333	0.676692	0.695356	0.072049	0.231037	0	0
912	0.946207	9.041778	-0.490145	-0.035860	-0.736331	-0.070264	-0.314506	-0.576859	-0.056895	0.677616	0.696741	0.067425	0.225482	0	0
913	1.148144	9.142560	-0.373973	-0.195275	-0.604126	-0.077041	-0.307381	-0.577774	-0.055102	0.679594	0.696658	0.063380	0.220912	0	0
914	1.461138	9.526976	-0.136169	-0.254743	-0.569206	-0.070022	-0.300517	-0.581416	-0.051488	0.681873	0.696122	0.059390	0.216648	0	0
915	1.649349	9.824142	-0.055602	-0.222089	-0.570371	-0.046997	-0.295671	-0.584087	-0.051087	0.683893	0.695750	0.055299	0.212519	0	0
916	1.727229	9.803704	-0.081945	-0.163264	-0.549208	-0.055533	-0.290025	-0.584654	-0.050627	0.685442	0.695753	0.051535	0.208424	0	0
917	1.750788	9.697303	-0.200784	-0.210544	-0.560691	-0.038955	-0.285450	-0.586747	-0.050475	0.687307	0.695398	0.047475	0.204394	0	0
918	1.805428	9.744414	-0.252423	-0.283855	-0.555437	0.011228	-0.280603	-0.589406	-0.050618	0.689510	0.694569	0.042952	0.200759	0	0
919	1.992440	9.857059	-0.182537	-0.269561	-0.491644	0.025779	-0.276300	-0.590322	-0.052059	0.691566	0.693657	0.038792	0.197667	0	0
920	2.194150	9.729642	-0.045392	-0.196253	-0.461357	0.049146	-0.271719	-0.593799	-0.053315	0.693003	0.693216	0.034824	0.194899	0	0
921	2.390862	9.582695	-0.079171	-0.146325	-0.477301	0.064194	-0.268355	-0.595436	-0.053271	0.694077	0.693111	0.030734	0.192117	0	0
922	2.531012	9.478419	-0.102970	-0.109021	-0.488065	0.081014	-0.264183	-0.597532	-0.052570	0.694821	0.693302	0.026528	0.189346	0	0
923	2.597922	9.401948	-0.119598	-0.084638	-0.523140	0.105609	-0.260553	-0.597943	-0.050720	0.695355	0.693696	0.021945	0.186508	0	0
924	2.574580	9.357827	-0.115167	-0.097295	-0.531271	0.106408	-0.257057	-0.598966	-0.046710	0.695940	0.694017	0.017286	0.183602	0	0
925	2.551208	9.313705	-0.120366	-0.119561	-0.549786	0.128329	-0.252217	-0.599995	-0.043805	0.696628	0.694186	0.012292	0.180733	0	0
926	2.503204	9.288557	-0.131279	-0.162993	-0.571621	0.133369	-0.250325	-0.603432	-0.044074	0.697578	0.694080	0.007043	0.177731	0	0
927	2.487880	9.329550	-0.120022	-0.183454	-0.540533	0.163564	-0.245884	-0.605657	-0.044198	0.698590	0.693748	0.001751	0.175167	0	0
928	2.420372	9.335624	0.029519	-0.175734	-0.516961	0.147837	-0.240901	-0.609200	-0.043010	0.699551	0.693409	-0.003240	0.172632	0	0
929	2.416620	9.284578	0.053862	-0.125081	-0.459642	0.148365	-0.236056	-0.611601	-0.042055	0.700136	0.693306	-0.007763	0.170514	0	0
930	2.430274	9.224146	0.158250	-0.134663	-0.378808	0.184212	-0.232959	-0.613697	-0.040253	0.700723	0.692980	-0.011966	0.169185	0	0
931	2.641767	9.317809	0.185700	-0.179329	-0.345209	0.177163	-0.228380	-0.616753	-0.041358	0.701613	0.692274	-0.015980	0.168049	0	0
932	2.942127	9.476220	0.367046	-0.207234	-0.289570	0.219791	-0.225684	-0.619337	-0.042562	0.702629	0.691256	-0.019927	0.167571	0	0
933	3.170782	9.465825	0.566724	-0.164306	-0.261091	0.234198	-0.221908	-0.623633	-0.044379	0.703310	0.690481	-0.023721	0.167417	0	0
934	3.226097	9.165832	0.837894	-0.133448	-0.306616	0.216316	-0.219745	-0.627762	-0.045627	0.703794	0.689990	-0.027641	0.166806	0	0
935	3.278974	9.161919	0.673443	-0.217867	-0.339874	0.237933	-0.215571	-0.629909	-0.048877	0.704795	0.688941	-0.032105	0.166116	0	0
936	3.166863	9.706119	0.844036	-0.288256	-0.339665	0.277495	-0.211526	-0.633556	-0.054487	0.706204	0.687365	-0.036937	0.165653	0	0
937	2.836284	10.260917	0.971735	-0.162563	-0.346786	0.320326	-0.207485	-0.635763	-0.061141	0.706655	0.686649	-0.041923	0.165512	0	0
938	2.416841	9.981380	0.688949	0.031187	-0.241526	0.263368	-0.203987	-0.636765	-0.064209	0.705903	0.687144	-0.045437	0.165740	0	0
939	2.115066	9.140763	0.353825	0.077827	-0.141566	0.154637	-0.202637	-0.638586	-0.066462	0.705047	0.687840	-0.047435	0.165935	0	0
940	2.010433	8.789280	0.302713	-0.035410	-0.048674	0.098334	-0.196987	-0.639716	-0.072282	0.705108	0.687613	-0.048564	0.166290	0	0
941	2.055400	9.251375	0.577444	-0.165071	0.012201	0.109775	-0.195104	-0.639323	-0.078962	0.706068	0.686357	-0.049570	0.167106	0	0
942	2.200119	9.826960	0.924192	-0.155074	0.082447	0.149975	-0.191874	-0.640058	-0.087192	0.706925	0.685037	-0.050329	0.168664	0	0
943	2.351078	9.785997	0.885803	-0.023264	0.070721	0.166196	-0.191870	-0.640480	-0.093468	0.706847	0.684646	-0.051065	0.170348	0	0
944	2.482836	9.351398	0.722208	0.017922	0.060164	0.139728	-0.191998	-0.642063	-0.098419	0.706521	0.684587	-0.051621	0.171766	0	0
945	2.726669	9.181049	0.880227	-0.101968	0.101442	0.120117	-0.191324	-0.642199	-0.105510	0.707075	0.683604	-0.051958	0.173292	0	0
946	3.026510	9.385590	1.188796	-0.217115	0.056322	0.108776	-0.191453	-0.643190	-0.111531	0.708403	0.681901	-0.052734	0.174342	0	0
947	3.213099	9.656033	1.353770	-0.221703	-0.039413	0.060353	-0.189834	-0.643826	-0.122461	0.709804	0.680333	-0.053867	0.174420	0	0
948	3.132851	9.795382	1.381550	-0.170096	-0.155600	-0.005639	-0.187682	-0.643351	-0.132954	0.710892	0.679387	-0.055291	0.173231	0	0
949	2.935602	9.699538	1.246227	-0.097413	-0.267706	-0.050282	-0.185269	-0.639878	-0.144714	0.711514	0.679144	-0.057075	0.171037	0	0
950	2.721246	9.491714	1.125667	-0.079467	-0.325244	-0.091203	-0.181370	-0.639323	-0.154271	0.712028	0.679170	-0.058973	0.168129	0	0
951	2.467996	9.312332	1.148136	-0.088767	-0.346932	-0.116947	-0.176668	-0.637988	-0.161634	0.712646	0.679142	-0.060849	0.164922	0	0
952	2.282359	9.148745	1.191819	-0.123876	-0.334917	-0.147876	-0.174251	-0.635965	-0.171943	0.713530	0.678883	-0.062504	0.161512	0	0
953	2.221807	9.154934	1.242874	-0.138306	-0.299657	-0.140612	-0.169418	-0.633324	-0.180763	0.714539	0.678415	-0.063958	0.158421	0	0
954	2.346997	9.205765	1.299293	-0.129103	-0.294060	-0.147651	-0.167805	-0.632283	-0.190687	0.715465	0.678034	-0.065334	0.155278	0	0
955	2.556923	9.250843	1.290951	-0.131225	-0.284670	-0.167979	-0.165660	-0.629266	-0.200824	0.716466	0.677588	-0.066480	0.152094	0	0
956	2.764473	9.308025	1.373922	-0.108606	-0.291421	-0.174190	-0.161362	-0.627820	-0.206409	0.717277	0.677350	-0.067623	0.148789	0	0
957	2.908354	9.271800	1.426757	-0.081371	-0.321058	-0.188470	-0.158408	-0.626007	-0.214281	0.717932	0.677305	-0.068814	0.145241	0	0
958	2.936630	9.204349	1.512388	-0.072013	-0.334806	-0.204448	-0.156534	-0.622465	-0.222357	0.718490	0.677395	-0.070009	0.141447	0	0
959	2.837350	9.076309	1.498271	-0.094750	-0.390123	-0.204846	-0.154388	-0.619999	-0.233193	0.719194	0.677335	-0.071601	0.137300	0	0
960	2.656312	9.155560	1.463230	-0.127137	-0.400084	-0.173147	-0.151438	-0.617079	-0.239940	0.720007	0.677072	-0.073549	0.133245	0	0
961	2.561805	9.284943	1.517129	-0.116542	-0.375391	-0.161448	-0.149291	-0.614641	-0.249552	0.720788	0.676771	-0.075356	0.129491	0	0
962	2.628293	9.363840	1.581163	-0.087790	-0.336224	-0.153170	-0.148222	-0.611652	-0.257364	0.721330	0.676669	-0.076925	0.126038	0	0
963	2.865443	9.402143	1.708516	-0.022885	-0.328461	-0.156510	-0.146885	-0.608692	-0.264227	0.721491	0.676951	-0.078305	0.122706	0	0
964	3.105467	9.285124	1.764910	0.036820	-0.363066	-0.174275	-0.147432	-0.605223	-0.266695	0.721172	0.677778	-0.079761	0.119020	0	0
965	3.359612	9.027531	1.567627	0.091355	-0.415240	-0.202769	-0.146092	-0.603430	-0.272098	0.720528	0.678996	-0.081315	0.114855	0	0
966	3.554487	8.841702	1.473903	0.109328	-0.507185	-0.217479	-0.143950	-0.600129	-0.276100	0.719619	0.680517	-0.083426	0.109935	0	0
967	3.323421	8.949142	1.124167	0.081039	-0.600732	-0.184517	-0.143421	-0.596933	-0.280087	0.718832	0.681807	-0.086450	0.104629	0	0
968	2.758488	9.356381	0.552490	-0.031922	-0.608387	-0.167117	-0.140742	-0.593183	-0.285715	0.718690	0.682329	-0.089773	0.099255	0	0
969	2.284770	9.663383	0.603041	-0.100277	-0.535464	-0.156166	-0.138596	-0.591106	-0.291935	0.719112	0.682178	-0.092702	0.094433	0	0
970	2.283900	9.913387	0.372436	-0.086292	-0.418879	-0.120018	-0.137526	-0.588574	-0.298400	0.719426	0.682041	-0.095034	0.090635	0	0
971	2.622603	10.140417	0.082614	0.035960	-0.292256	-0.092379	-0.138203	-0.586303	-0.304037	0.719053	0.682564	-0.096522	0.088054	0	0
972	2.896580	9.776393	0.120248	0.162764	-0.208052	-0.073807	-0.139419	-0.583960	-0.306125	0.717810	0.683970	-0.097430	0.086264	0	0
973	3.086935	9.338013	0.069215	0.114828	-0.224624	-0.067013	-0.139162	-0.580028	-0.304912	0.716925	0.684971	-0.098536	0.084402	0	0
974	2.981153	9.265673	-0.116439	-0.074242	-0.387332	-0.024412	-0.138365	-0.576414	-0.308888	0.717073	0.684769	-0.101263	0.081506	0	0
975	2.581317	9.692924	-0.468952	-0.234168	-0.565423	0.002316	-0.138363	-0.576251	-0.315962	0.718143	0.683465	-0.105576	0.077456	0	0
976	2.291788	10.212023	-0.614154	-0.121779	-0.532713	0.011764	-0.140517	-0.574022	-0.324442	0.718401	0.682962	-0.109638	0.073769	0	0
977	2.338278	10.208024	-0.499555	0.094554	-0.482758	0.007445	-0.140790	-0.572412	-0.326428	0.717255	0.683923	-0.113139	0.070669	0	0
978	2.652009	9.801027	-0.424267	0.155912	-0.479428	0.002300	-0.139986	-0.571389	-0.328583	0.715643	0.685350	-0.116546	0.067580	0	0
979	2.783893	9.274204	-0.363285	0.062093	-0.555686	-0.002027	-0.141066	-0.570128	-0.326896	0.714595	0.686112	-0.120521	0.063869	0	0
980	2.676888	9.366908	-0.660957	-0.114392	-0.656439	-0.015575	-0.139990	-0.569766	-0.331389	0.714590	0.685698	-0.125237	0.059114	0	0
981	2.237608	9.623537	-0.767850	-0.052960	-0.698232	-0.031475	-0.141073	-0.567345	-0.330890	0.714105	0.685715	-0.130095	0.054073	0	0
982	1.888661	9.350146	-0.945006	0.047086	-0.681381	-0.032729	-0.140269	-0.565983	-0.335484	0.712905	0.686426	-0.134775	0.049221	0	0
983	1.697096	9.011671	-0.813523	-0.002644	-0.578515	-0.039247	-0.138393	-0.563833	-0.338431	0.712165	0.686705	-0.138684	0.045001	0	0
984	1.699799	9.152546	-0.602662	-0.120975	-0.544580	-0.085384	-0.135975	-0.562593	-0.345499	0.712276	0.686172	-0.142103	0.040470	0	0
985	1.594059	9.616748	-0.455343	-0.152808	-0.569079	-0.112163	-0.133692	-0.561520	-0.351344	0.712555	0.685441	-0.145498	0.035579	0	0
986	1.367821	9.777719	-0.473130	-0.096375	-0.510486	-0.125713	-0.132490	-0.558512	-0.353984	0.712516	0.685084	-0.148386	0.031024	0	0
987	1.296772	9.650163	-0.753592	-0.012916	-0.368452	-0.124515	-0.131415	-0.558031	-0.357521	0.712091	0.685274	-0.150210	0.027617	0	0
988	1.541955	9.234612	-0.949960	0.055395	-0.183840	-0.087788	-0.127922	-0.557831	-0.357419	0.711467	0.685823	-0.150986	0.025792	0	0
989	1.944111	9.006433	-0.907009	0.010936	-0.065063	-0.087247	-0.126850	-0.556387	-0.359699	0.711307	0.686047	-0.150895	0.024762	0	0
990	2.139452	9.065821	-0.838873	-0.088006	-0.072900	-0.091191	-0.125109	-0.554420	-0.360745	0.711831	0.685551	-0.150886	0.023463	0	0
991	2.093957	9.310205	-0.654345	-0.120886	-0.080676	-0.075435	-0.124033	-0.554083	-0.364150	0.712539	0.684827	-0.151019	0.022209	0	0
992	1.918550	9.476956	-0.656171	-0.119130	-0.068313	-0.071782	-0.124033	-0.554042	-0.365918	0.713275	0.684077	-0.151113	0.021037	0	0
993	1.828523	9.606408	-0.717686	-0.110299	0.009505	-0.051791	-0.124036	-0.552567	-0.368457	0.714032	0.683379	-0.150760	0.020582	0	0
994	1.815172	9.433810	-0.663833	-0.042025	0.123274	-0.026970	-0.123500	-0.551806	-0.371298	0.714518	0.683070	-0.149774	0.021159	0	0
995	1.951464	9.278483	-0.696995	-0.065330	0.220546	-0.013183	-0.123228	-0.552938	-0.371610	0.715267	0.682594	-0.148166	0.022487	0	0
996	2.173494	9.199970	-0.723291	-0.099959	0.250801	-0.025520	-0.123097	-0.551997	-0.369539	0.716332	0.681837	-0.146279	0.023869	0	0
997	2.340494	9.348670	-0.622997	-0.085042	0.232900	-0.015024	-0.122837	-0.548858	-0.370802	0.717219	0.681218	-0.144574	0.025238	0	0
998	2.313812	9.454990	-0.725724	-0.074729	0.239614	0.004505	-0.123505	-0.550107	-0.371243	0.718079	0.680593	-0.142963	0.026797	0	0
999	2.256363	9.400527	-0.842625	-0.099200	0.270267	0.050615	-0.124719	-0.548431	-0.375122	0.719082	0.679767	-0.141439	0.028870	0	0
1000	2.207349	9.406906	-0.974171	-0.133778	0.329809	0.075655	-0.124714	-0.549797	-0.377345	0.720439	0.678578	-0.139675	0.031472	0	0
1001	2.269704	9.689648	-0.931059	-0.151587	0.375897	0.075868	-0.126733	-0.548609	-0.377691	0.721912	0.677300	-0.137577	0.034368	0	0
1002	2.350888	9.795540	-0.647715	-0.096100	0.407986	0.092131	-0.128615	-0.548405	-0.378479	0.723093	0.676314	-0.135339	0.037674	0	0
1003	2.442477	9.826337	-0.613842	-0.051565	0.432733	0.113625	-0.130763	-0.549212	-0.378208	0.723920	0.675669	-0.133045	0.041363	0	0
1004	2.804179	9.794056	-0.631386	-0.006829	0.491324	0.133512	-0.134524	-0.549708	-0.377500	0.724562	0.675212	-0.130441	0.045652	0	0
1005	3.151354	9.494539	-0.031095	0.036319	0.520038	0.139058	-0.136944	-0.549671	-0.376653	0.724859	0.675101	-0.127647	0.050230	0	0
1006	3.355008	9.386576	0.077076	-0.016135	0.422001	0.131150	-0.137621	-0.547963	-0.376318	0.725441	0.674581	-0.125529	0.054022	0	0
1007	3.410119	9.280749	-0.023948	-0.067094	0.330744	0.136590	-0.141919	-0.548824	-0.377657	0.726167	0.673796	-0.124144	0.057176	0	0
1008	3.267381	9.389831	-0.021929	-0.137080	0.309098	0.124766	-0.145412	-0.548842	-0.379523	0.727404	0.672448	-0.122866	0.060008	0	0
1009	3.059934	9.692021	0.662722	-0.167799	0.232659	0.113588	-0.147835	-0.547494	-0.380267	0.728684	0.671000	-0.122099	0.062212	0	0
1010	2.767953	9.919808	0.969805	-0.117643	0.112475	0.100646	-0.149175	-0.548372	-0.383820	0.729553	0.669932	-0.122076	0.063570	0	0
1011	2.205909	9.749360	0.732372	0.055229	0.091009	0.163073	-0.150660	-0.546030	-0.385633	0.729129	0.670129	-0.122529	0.065456	0	0
1012	1.853374	9.388493	0.401700	0.118061	0.211699	0.192433	-0.154687	-0.547985	-0.382790	0.728474	0.670596	-0.122246	0.068435	0	0
1013	1.810580	9.213001	1.090194	0.056947	0.352957	0.212595	-0.158455	-0.546546	-0.379977	0.728314	0.670554	-0.121117	0.072437	0	0
1014	2.137647	9.403479	1.488774	-0.072145	0.399334	0.200021	-0.164369	-0.546099	-0.381118	0.729135	0.669473	-0.119650	0.076497	0	0
1015	2.270188	10.075929	1.661093	-0.090213	0.394761	0.199874	-0.167056	-0.546346	-0.380006	0.730001	0.668310	-0.118231	0.080505	0	0
1016	1.996151	10.180182	1.497830	0.047297	0.375299	0.170182	-0.170282	-0.546077	-0.382274	0.729992	0.668130	-0.116640	0.084323	0	0
1017	1.607601	9.690003	1.224803	0.176183	0.442706	0.075649	-0.174045	-0.546648	-0.378300	0.729215	0.668984	-0.113813	0.088050	0	0
1018	1.334922	9.498120	1.155294	0.068903	0.597241	0.009180	-0.173111	-0.544473	-0.375246	0.729418	0.668922	-0.109506	0.092202	0	0
1019	1.416165	9.618590	1.549265	-0.094297	0.723949	0.007679	-0.175128	-0.544317	-0.373856	0.730778	0.667573	-0.104404	0.097004	0	0
1020	1.993951	9.862162	1.861254	-0.118105	0.779239	0.030800	-0.176741	-0.544113	-0.374919	0.732332	0.665886	-0.099077	0.102317	0	0
1021	2.597650	9.746891	1.972127	0.029135	0.737713	0.036170	-0.175265	-0.543656	-0.371654	0.732783	0.665316	-0.093923	0.107529	0	0
1022	2.946696	9.355077	1.814878	0.119310	0.632395	0.011852	-0.176206	-0.543971	-0.369339	0.732561	0.665470	-0.089289	0.111944	0	0
1023	2.937284	8.956761	1.690008	0.091140	0.508764	-0.032326	-0.175804	-0.543754	-0.366886	0.732412	0.665607	-0.085284	0.115184	0	0
1024	2.729035	8.938411	1.630795	-0.034615	0.359176	-0.067225	-0.178226	-0.542827	-0.367781	0.733027	0.664977	-0.082302	0.117059	0	0
1025	2.461368	9.254013	1.750193	-0.109232	0.253333	-0.055716	-0.175542	-0.541149	-0.369528	0.734007	0.663936	-0.080241	0.118257	0	0
1026	2.345992	9.455845	1.793276	-0.084740	0.229874	-0.033671	-0.174334	-0.540416	-0.371833	0.734798	0.663052	-0.078492	0.119468	0	0
1027	2.370256	9.446569	1.743537	-0.012993	0.253261	-0.020039	-0.174335	-0.540133	-0.371824	0.735093	0.662674	-0.076551	0.121001	0	0
1028	2.482541	9.370899	1.518862	0.030730	0.303673	-0.030205	-0.174877	-0.539013	-0.370692	0.735162	0.662537	-0.074143	0.122815	0	0
1029	2.596613	9.229731	1.446395	0.086813	0.323880	-0.036989	-0.174339	-0.539211	-0.368799	0.734860	0.662805	-0.071447	0.124765	0	0
1030	2.708498	9.202625	1.401887	0.083461	0.347102	-0.042178	-0.173000	-0.537747	-0.366044	0.734609	0.662997	-0.068574	0.126815	0	0
1031	2.852711	9.263505	1.405854	0.074716	0.352593	-0.051046	-0.172195	-0.537853	-0.362245	0.734409	0.663130	-0.065587	0.128841	0	0
1032	2.979975	9.219702	1.520825	0.108524	0.320665	-0.042332	-0.174480	-0.538128	-0.360321	0.733957	0.663524	-0.062872	0.130729	0	0
1033	2.921613	9.097254	1.452553	0.127206	0.311749	-0.035238	-0.171662	-0.536827	-0.358134	0.733347	0.664066	-0.060222	0.132634	0	0
1034	2.867414	9.018586	1.444262	0.106598	0.288633	-0.042508	-0.171662	-0.536846	-0.357318	0.732874	0.664474	-0.057748	0.134298	0	0
1035	2.825019	9.066360	1.367975	0.128422	0.296098	-0.049455	-0.173277	-0.536444	-0.354699	0.732252	0.665038	-0.055117	0.135994	0	0
1036	2.843921	9.100698	1.430885	0.149195	0.329992	-0.046528	-0.171401	-0.534668	-0.353711	0.731508	0.665689	-0.052253	0.137927	0	0
1037	2.888247	9.184039	1.412358	0.159808	0.315751	-0.042178	-0.173150	-0.534251	-0.351635	0.730662	0.666434	-0.049484	0.139822	0	0
1038	2.865458	9.343842	1.345457	0.171923	0.325091	-0.056226	-0.171000	-0.534979	-0.346783	0.729758	0.667246	-0.046555	0.141663	0	0
1039	2.854373	9.542711	1.394169	0.199995	0.314881	-0.065051	-0.170602	-0.534015	-0.339813	0.728659	0.668276	-0.043582	0.143403	0	0
1040	2.843991	9.574080	1.374355	0.296351	0.308663	-0.068324	-0.170471	-0.533266	-0.335570	0.726911	0.670004	-0.040511	0.145099	0	0
1041	2.855461	9.338792	1.217602	0.370740	0.362924	-0.080109	-0.171285	-0.531759	-0.326390	0.724683	0.672185	-0.036842	0.147120	0	0
1042	2.913774	9.077659	1.149143	0.345922	0.370133	-0.092518	-0.169679	-0.530402	-0.319286	0.722626	0.674162	-0.033083	0.149072	0	0
1043	2.857978	9.076643	1.125773	0.322761	0.338281	-0.106927	-0.169954	-0.528976	-0.313247	0.720718	0.676005	-0.029483	0.150710	0	0
1044	2.936080	9.281975	1.061624	0.321554	0.356538	-0.126288	-0.168883	-0.528406	-0.308340	0.718837	0.677804	-0.025632	0.152310	0	0
1045	3.108283	9.532727	1.151679	0.375635	0.328780	-0.135187	-0.166740	-0.526784	-0.300961	0.716577	0.680016	-0.021829	0.153689	0	0
1046	3.212970	9.578289	0.822343	0.451034	0.324733	-0.161516	-0.167150	-0.525239	-0.293827	0.713822	0.682763	-0.017765	0.154847	0	0
1047	3.096954	9.326142	0.864016	0.459027	0.308744	-0.159790	-0.165947	-0.524357	-0.284147	0.710984	0.685565	-0.013812	0.155924	0	0
1048	2.810653	9.294210	0.561782	0.339051	0.257898	-0.123289	-0.163804	-0.522596	-0.276627	0.708885	0.687574	-0.010655	0.156876	0	0
1049	2.580656	9.372556	0.366365	0.273212	0.306702	-0.142581	-0.162063	-0.521321	-0.272250	0.707260	0.689026	-0.007127	0.158034	0	0
1050	2.796543	9.488146	0.388969	0.238768	0.338084	-0.128396	-0.161931	-0.520852	-0.268152	0.705841	0.690175	-0.003526	0.159483	0	0
1051	3.082839	9.612308	0.505146	0.244830	0.257451	-0.100673	-0.162341	-0.519266	-0.262787	0.704319	0.691480	-0.000683	0.160593	0	0
1052	2.990481	9.702852	0.227198	0.252970	0.114219	-0.059105	-0.161270	-0.518586	-0.256515	0.702667	0.693067	0.000887	0.160983	0	0
1053	2.659187	9.757510	0.038480	0.245873	0.069114	-0.036355	-0.161544	-0.517553	-0.251849	0.701020	0.694672	0.001959	0.161241	0	0
1054	2.422917	9.682814	-0.040426	0.126261	0.081485	-0.002999	-0.162359	-0.514741	-0.250115	0.700150	0.695417	0.002703	0.161797	0	0
1055	2.323024	9.843660	0.041957	-0.061806	0.054315	0.024542	-0.163167	-0.514138	-0.250903	0.700537	0.694889	0.002750	0.162386	0	0
1056	2.527964	10.303802	0.309576	-0.145247	0.035383	0.043538	-0.164110	-0.513201	-0.253721	0.701479	0.693807	0.002407	0.162952	0	0
1057	2.755493	10.579839	0.427618	0.013282	-0.052470	0.055786	-0.164378	-0.513186	-0.254126	0.701295	0.693979	0.001610	0.163018	0	0
1058	2.784467	10.303589	0.182642	0.191175	-0.175228	0.046729	-0.166263	-0.512318	-0.252986	0.699898	0.695596	0.000315	0.162137	0	0
1059	2.456731	9.671277	-0.150036	0.253279	-0.281032	0.030439	-0.166534	-0.511824	-0.249564	0.698079	0.697814	-0.001517	0.160433	0	0
1060	1.902724	8.962031	-0.479448	0.216294	-0.399342	-0.018015	-0.165461	-0.511641	-0.246303	0.696591	0.699950	-0.003885	0.157534	0	0
1061	1.192207	8.818016	-0.750523	0.073486	-0.450890	-0.069901	-0.164258	-0.509567	-0.245297	0.696153	0.701167	-0.006483	0.153928	0	0
1062	0.538908	9.238272	-0.826703	-0.022389	-0.404479	-0.111328	-0.161304	-0.508484	-0.246113	0.696455	0.701626	-0.008608	0.150324	0	0
1063	0.252003	9.747707	-0.969344	0.005881	-0.229559	-0.128641	-0.158351	-0.507400	-0.246930	0.696574	0.702025	-0.009349	0.147844	0	0
1064	0.359156	10.220620	-0.887776	0.120064	0.048383	-0.110636	-0.157143	-0.506541	-0.248550	0.695905	0.702790	-0.008116	0.147430	0	0
1065	0.600393	9.948273	-0.661663	0.277139	0.232543	-0.096635	-0.156208	-0.505105	-0.244158	0.694100	0.704388	-0.005456	0.148431	0	0
1066	0.903033	9.434222	-0.937371	0.248686	0.332577	-0.124414	-0.155809	-0.504224	-0.239777	0.692551	0.705613	-0.001954	0.149935	0	0
1067	1.138156	9.312253	-0.929235	0.207422	0.425269	-0.146983	-0.154471	-0.502927	-0.235939	0.691290	0.706420	0.002298	0.151932	0	0
1068	1.186361	9.106795	-0.776954	0.171364	0.474493	-0.136178	-0.155818	-0.502449	-0.230735	0.690271	0.706863	0.006751	0.154353	0	0
1069	1.225664	9.066229	-0.866919	0.083141	0.507360	-0.129176	-0.155686	-0.501646	-0.228804	0.689818	0.706655	0.011256	0.157048	0	0
1070	1.348684	9.216547	-0.869092	0.046475	0.564883	-0.094477	-0.155558	-0.499988	-0.227119	0.689568	0.706058	0.015844	0.160397	0	0
1071	1.509290	9.314145	-0.814347	0.045073	0.613954	-0.101281	-0.156370	-0.498195	-0.224192	0.689277	0.705378	0.020829	0.164029	0	0
1072	1.636629	9.384439	-0.721900	0.074742	0.662060	-0.058477	-0.157982	-0.498916	-0.222018	0.688696	0.704773	0.025880	0.168294	0	0
1073	1.758270	9.367229	-0.684335	0.067511	0.713329	-0.048474	-0.159866	-0.498382	-0.218712	0.688072	0.704034	0.031211	0.172971	0	0
1074	1.929077	9.331502	-0.544016	0.018511	0.756836	-0.026287	-0.160405	-0.497983	-0.217059	0.687735	0.702818	0.036589	0.178127	0	0
1075	2.103227	9.465751	-0.573386	-0.041706	0.737887	0.000767	-0.164167	-0.498469	-0.216758	0.687707	0.701229	0.041546	0.183333	0	0
1076	2.132537	9.454144	-0.574807	0.013524	0.759074	0.025824	-0.167257	-0.498980	-0.216058	0.687233	0.699915	0.046562	0.188842	0	0
1077	2.065515	9.275702	-0.669401	0.103411	0.800427	0.037888	-0.170482	-0.499400	-0.213039	0.686007	0.699145	0.051953	0.194657	0	0
1078	2.117720	9.092151	-0.647156	0.130019	0.868505	0.098520	-0.174248	-0.498681	-0.209704	0.684431	0.698365	0.057428	0.201350	0	0
1079	2.463573	9.045045	-0.405088	0.094140	0.945437	0.140371	-0.182045	-0.498483	-0.204298	0.682878	0.697194	0.063064	0.208857	0	0
1080	2.997309	9.316953	-0.048926	0.030990	1.003397	0.221742	-0.189304	-0.498223	-0.202162	0.681532	0.695408	0.068388	0.217358	0	0
1081	3.511144	9.918699	0.694117	-0.026976	0.959502	0.325446	-0.194680	-0.498250	-0.201692	0.680281	0.693365	0.072554	0.226270	0	0
1082	3.904374	9.964728	1.177665	0.027817	0.807007	0.435936	-0.204621	-0.499445	-0.201342	0.678489	0.692012	0.075036	0.234822	0	0
1083	3.812244	9.428944	0.851489	0.036805	0.625518	0.406562	-0.214567	-0.499201	-0.201899	0.676753	0.691115	0.076495	0.241898	0	0
1084	3.268296	8.756331	0.868758	0.041606	0.484937	0.338635	-0.223837	-0.500489	-0.198156	0.675264	0.690467	0.077491	0.247526	0	0
1085	2.627256	8.783518	0.656298	-0.166133	0.374312	0.280839	-0.229884	-0.500596	-0.199723	0.675380	0.688661	0.077606	0.252160	0	0
1086	2.148097	9.719171	0.653793	-0.302535	0.373543	0.264560	-0.234991	-0.500287	-0.201831	0.676497	0.685868	0.077498	0.256771	0	0
1087	1.829719	10.708786	1.252821	-0.177388	0.407434	0.231589	-0.239292	-0.499516	-0.206385	0.676762	0.683822	0.078151	0.261291	0	0
1088	1.666909	10.904933	1.588179	0.150616	0.438936	0.220461	-0.244396	-0.500827	-0.205823	0.674804	0.683855	0.079960	0.265684	0	0
1089	1.677663	10.570089	1.343085	0.315692	0.551242	0.193424	-0.251785	-0.501504	-0.205895	0.671650	0.684683	0.083141	0.270522	0	0
1090	1.942466	10.128180	1.053635	0.219032	0.672957	0.128445	-0.256763	-0.500072	-0.201570	0.669225	0.684421	0.087327	0.275825	0	0
1091	1.984095	9.730796	0.980877	0.048431	0.680604	0.048401	-0.259995	-0.498384	-0.197802	0.668129	0.682913	0.091632	0.280778	0	0
1092	1.693560	9.696379	0.856672	-0.083720	0.656462	-0.028130	-0.261603	-0.500058	-0.197293	0.668161	0.680468	0.095931	0.285168	0	0
1093	1.621887	9.918441	1.052601	-0.091603	0.709738	-0.027812	-0.263217	-0.499430	-0.198343	0.668149	0.677805	0.100553	0.289909	0	0
1094	2.009614	9.974066	1.389063	0.024038	0.732545	0.025645	-0.268458	-0.499093	-0.201538	0.667155	0.675848	0.105298	0.295037	0	0
1095	2.486601	9.645289	1.468771	0.161102	0.666802	0.071534	-0.270744	-0.498949	-0.199328	0.665124	0.675027	0.109691	0.299861	0	0
1096	2.944590	9.287030	1.485529	0.188811	0.565958	0.061164	-0.274919	-0.496853	-0.193902	0.663029	0.674639	0.113568	0.303903	0	0
1097	3.208128	9.209281	1.561607	0.153597	0.358425	0.028727	-0.275591	-0.497045	-0.191042	0.661484	0.674604	0.116169	0.306356	0	0
1098	3.189405	9.165236	1.493960	0.111233	0.184482	0.000966	-0.277606	-0.497131	-0.191429	0.660513	0.674774	0.117678	0.307498	0	0
1099	3.042939	9.196551	1.359236	0.061771	0.074301	-0.019310	-0.278415	-0.496583	-0.189769	0.660060	0.674935	0.118438	0.307825	0	0
1100	2.839402	9.175852	1.242411	0.071584	0.011365	-0.060301	-0.278144	-0.497143	-0.190334	0.659748	0.675301	0.119093	0.307438	0	0
1101	2.510098	9.128585	1.040079	0.088722	0.015866	-0.093734	-0.276808	-0.494811	-0.188369	0.659412	0.675728	0.120051	0.306848	0	0
1102	2.325510	9.154370	1.077551	0.082267	0.076689	-0.111008	-0.275601	-0.494005	-0.187676	0.659103	0.675901	0.121512	0.306555	0	0
1103	2.480145	9.196031	1.190310	0.049654	0.109884	-0.097675	-0.276276	-0.493292	-0.187237	0.658930	0.675771	0.122996	0.306622	0	0
1104	2.762499	9.155043	1.317241	0.056288	0.107681	-0.077398	-0.274663	-0.493360	-0.185896	0.658653	0.675716	0.124355	0.306790	0	0
1105	2.985652	9.146955	1.324150	0.064988	0.068545	-0.073250	-0.273455	-0.492982	-0.185081	0.658352	0.675838	0.125445	0.306722	0	0
1106	3.063346	9.128937	1.254452	0.111247	0.037449	-0.058289	-0.272652	-0.492003	-0.185331	0.657731	0.676383	0.126380	0.306470	0	0
1107	3.193878	9.145871	1.253516	0.113209	-0.009292	-0.072757	-0.272120	-0.490379	-0.182562	0.657201	0.677056	0.127097	0.305822	0	0
1108	3.241378	9.212291	1.365207	0.103839	-0.068123	-0.069642	-0.271048	-0.489268	-0.182675	0.656797	0.677859	0.127392	0.304790	0	0
1109	3.211349	9.126771	1.292712	0.135443	-0.128912	-0.117660	-0.270788	-0.486635	-0.180415	0.656403	0.678979	0.127691	0.303012	0	0
1110	3.057449	8.934616	1.229257	0.170522	-0.188034	-0.160321	-0.267159	-0.486925	-0.177607	0.655968	0.680461	0.128015	0.300484	0	0
1111	2.839442	8.901510	1.056714	0.154062	-0.228342	-0.190636	-0.264607	-0.487213	-0.173835	0.655787	0.681898	0.128208	0.297527	0	0
1112	2.758175	9.086963	1.052821	0.159133	-0.225110	-0.211807	-0.260988	-0.484053	-0.173230	0.655616	0.683336	0.128602	0.294416	0	0
1113	2.915852	9.194207	1.008705	0.224632	-0.182287	-0.230815	-0.256286	-0.483789	-0.170962	0.654999	0.685029	0.129572	0.291416	0	0
1114	3.188099	9.150593	0.988501	0.310961	-0.169210	-0.226098	-0.252530	-0.481846	-0.166859	0.653741	0.687260	0.130871	0.288390	0	0
1115	3.202145	9.155689	0.863715	0.385874	-0.222339	-0.209406	-0.248641	-0.479321	-0.163556	0.651985	0.690125	0.131891	0.285040	0	0
1116	2.907389	9.067773	0.600161	0.396129	-0.307800	-0.202773	-0.245832	-0.475714	-0.156937	0.650226	0.693308	0.132365	0.281086	0	0
1117	2.845485	9.219566	0.375646	0.257201	-0.323458	-0.192687	-0.242074	-0.474805	-0.150961	0.649416	0.695610	0.132238	0.277307	0	0
1118	2.649221	9.461196	0.382244	0.153683	-0.360595	-0.164926	-0.238582	-0.474332	-0.150442	0.649276	0.697384	0.131422	0.273541	0	0
1119	2.208152	9.550276	0.185083	0.089331	-0.352702	-0.111935	-0.235901	-0.471987	-0.150398	0.649428	0.698758	0.130074	0.270297	0	0
1120	1.984822	9.742815	-0.246905	0.060143	-0.225876	-0.074032	-0.232142	-0.470535	-0.149578	0.649501	0.699662	0.129239	0.268177	0	0
1121	2.180684	9.879884	-0.290074	0.051146	-0.129431	-0.057577	-0.232011	-0.469405	-0.149543	0.649474	0.700249	0.128857	0.266892	0	0
1122	2.474887	10.161949	-0.509459	0.055968	-0.215721	-0.017518	-0.232415	-0.469415	-0.148722	0.649407	0.701164	0.127681	0.265214	0	0
1123	2.444062	10.239067	-0.573576	0.026922	-0.303788	0.010123	-0.231477	-0.468606	-0.147890	0.649583	0.702139	0.125626	0.263174	0	0
1124	2.115042	10.102014	-0.486347	-0.089393	-0.414720	0.032995	-0.229061	-0.467497	-0.149243	0.650641	0.702685	0.122417	0.260605	0	0
1125	1.762191	10.163577	-0.550600	-0.210086	-0.476943	0.026106	-0.228253	-0.467434	-0.152790	0.652630	0.702570	0.118500	0.257735	0	0
1126	1.532528	10.368179	-0.609745	-0.161798	-0.460071	0.006959	-0.228388	-0.466611	-0.157663	0.654288	0.702699	0.114982	0.254754	0	0
1127	1.509549	10.180833	-0.628295	0.019584	-0.403220	-0.000936	-0.226236	-0.467346	-0.158665	0.654616	0.703837	0.112322	0.251944	0	0
1128	1.487526	9.682754	-0.772057	0.153374	-0.350244	-0.012526	-0.225434	-0.465817	-0.158217	0.653959	0.705703	0.110455	0.249240	0	0
1129	1.388437	9.275522	-0.954979	0.137629	-0.351778	-0.028455	-0.223421	-0.465042	-0.156990	0.653445	0.707435	0.108624	0.246468	0	0
1130	1.137861	9.171422	-1.144837	0.045940	-0.387022	-0.037745	-0.221677	-0.464267	-0.155488	0.653631	0.708642	0.106426	0.243448	0	0
1131	0.808108	9.277093	-1.290562	-0.034617	-0.351033	-0.047421	-0.220335	-0.463587	-0.155617	0.654361	0.709210	0.104315	0.240729	0	0
1132	0.629096	9.523905	-1.160702	-0.089179	-0.256498	-0.077904	-0.218315	-0.464762	-0.155815	0.655449	0.709159	0.102925	0.238509	0	0
1133	0.681598	9.833183	-1.000136	-0.089226	-0.175996	-0.096867	-0.217373	-0.464696	-0.159636	0.656491	0.708891	0.102185	0.236752	0	0
1134	0.831194	9.877175	-0.933288	-0.012689	-0.090306	-0.083738	-0.214422	-0.462707	-0.162873	0.656875	0.708934	0.102103	0.235588	0	0
1135	1.053429	9.684579	-0.847982	0.061714	-0.006773	-0.091854	-0.214021	-0.462014	-0.162583	0.656659	0.709262	0.102801	0.234902	0	0
1136	1.301244	9.417186	-0.809472	0.079764	0.035044	-0.086269	-0.213081	-0.462111	-0.159330	0.656262	0.709613	0.103782	0.234519	0	0
1137	1.506061	9.105306	-0.853794	0.062783	0.031464	-0.090797	-0.211604	-0.461431	-0.159598	0.655993	0.709859	0.104728	0.234107	0	0
1138	1.585820	8.999941	-0.821664	-0.006654	0.014820	-0.088483	-0.211209	-0.458917	-0.158432	0.656235	0.709687	0.105389	0.233655	0	0
1139	1.608215	9.073163	-0.941893	-0.082576	-0.007372	-0.080027	-0.210127	-0.460823	-0.162863	0.657009	0.709082	0.105665	0.233187	0	0
1140	1.599330	9.286641	-0.871558	-0.110264	0.000577	-0.087144	-0.208507	-0.462801	-0.164715	0.657997	0.708263	0.105977	0.232749	0	0
1141	1.611647	9.422829	-0.715734	-0.099991	0.013479	-0.065824	-0.207442	-0.460101	-0.160012	0.658836	0.707511	0.106251	0.232538	0	0
1142	1.652037	9.355597	-0.629733	-0.081716	0.059098	-0.034540	-0.207572	-0.461643	-0.160605	0.659434	0.706796	0.106648	0.232835	0	0
1143	1.681005	9.142508	-0.477985	-0.125281	0.097349	-0.014099	-0.207030	-0.462593	-0.162956	0.660239	0.705736	0.107051	0.233583	0	0
1144	1.636034	9.083425	-0.510213	-0.154718	0.121289	0.014266	-0.208109	-0.460710	-0.169825	0.661170	0.704444	0.107338	0.234714	0	0
1145	1.671166	9.156899	-0.432657	-0.150933	0.206494	0.021883	-0.210260	-0.460025	-0.172773	0.661949	0.702993	0.108148	0.236494	0	0
1146	1.778627	9.088430	-0.604574	-0.108571	0.282094	-0.000504	-0.210793	-0.461193	-0.176889	0.662408	0.701602	0.109713	0.238607	0	0
1147	1.928757	8.889687	-0.367368	-0.077631	0.360598	0.000065	-0.211866	-0.461568	-0.177978	0.662541	0.700234	0.111869	0.241240	0	0
1148	2.159585	8.524896	-0.184208	-0.138614	0.396595	-0.001704	-0.213078	-0.460613	-0.181336	0.663069	0.698350	0.114126	0.244178	0	0
1149	2.638923	8.781202	-0.267723	-0.352622	0.466829	0.070455	-0.216966	-0.463323	-0.182740	0.664802	0.694953	0.115816	0.248326	0	0
1150	3.128452	10.091359	0.324792	-0.548617	0.464976	0.260614	-0.221938	-0.463100	-0.187439	0.667410	0.690431	0.115686	0.253939	0	0
1151	3.564460	11.390820	0.785753	-0.496945	0.379426	0.396216	-0.225826	-0.465053	-0.197123	0.669365	0.686602	0.114161	0.259800	0	0
1152	3.634195	11.120235	1.203987	-0.138550	0.320693	0.377500	-0.233883	-0.466750	-0.201440	0.668962	0.685262	0.113307	0.264702	0	0
1153	3.216704	9.442444	1.146058	0.189715	0.155520	0.191979	-0.238728	-0.464701	-0.199411	0.666962	0.686342	0.113470	0.266872	0	0
1154	2.617336	8.504128	0.354784	0.016593	0.068375	0.058456	-0.242352	-0.466508	-0.197249	0.666615	0.686335	0.113524	0.267733	0	0
1155	2.081200	9.145009	0.400900	-0.379177	-0.023181	0.100923	-0.242355	-0.464857	-0.201280	0.668956	0.683986	0.111596	0.268713	0	0
1156	1.673494	10.681618	0.728258	-0.470753	-0.101565	0.075398	-0.241810	-0.466522	-0.209508	0.672080	0.681185	0.109087	0.269063	0	0
1157	1.150998	11.317940	1.227396	-0.070741	-0.049960	0.066450	-0.244094	-0.466394	-0.212745	0.672429	0.680921	0.108048	0.269280	0	0
1158	0.981345	10.664225	0.933434	0.297280	0.097241	0.063313	-0.244899	-0.467014	-0.209624	0.670127	0.682722	0.109023	0.270063	0	0
1159	1.347827	10.022693	0.882116	0.153642	0.251275	0.077941	-0.247324	-0.465291	-0.208179	0.668586	0.683157	0.110535	0.272161	0	0
1160	2.026681	10.270503	0.992556	-0.174604	0.337404	0.116200	-0.249470	-0.466651	-0.208470	0.669084	0.681193	0.111475	0.275455	0	0
1161	2.493899	10.456224	1.229370	-0.194289	0.339190	0.110729	-0.251896	-0.464303	-0.209591	0.669717	0.679076	0.112400	0.278750	0	0
1162	2.386977	9.942025	0.960353	-0.013703	0.266721	0.010098	-0.252695	-0.466376	-0.211010	0.669480	0.678249	0.114033	0.280663	0	0
1163	1.997542	9.240619	0.607045	0.007983	0.220733	-0.066036	-0.253774	-0.465254	-0.209464	0.669356	0.677604	0.115927	0.281738	0	0
1164	1.690879	9.074839	0.685547	-0.101670	0.143777	-0.084481	-0.253500	-0.466707	-0.214279	0.670116	0.676419	0.117127	0.282283	0	0
1165	1.536993	9.309990	1.023292	-0.158468	0.084032	-0.024908	-0.254843	-0.466620	-0.216711	0.671159	0.675086	0.117359	0.282898	0	0
1166	1.703109	9.512087	1.180931	-0.111281	0.102590	-0.003472	-0.253098	-0.466144	-0.214537	0.671799	0.674044	0.117709	0.283716	0	0
1167	2.014860	9.342975	1.365098	-0.015578	0.070072	-0.021128	-0.253099	-0.465691	-0.215748	0.671885	0.673709	0.118227	0.284093	0	0
1168	2.221094	9.084530	1.339675	0.008045	-0.018050	-0.044638	-0.253097	-0.466258	-0.215766	0.671980	0.673762	0.118380	0.283679	0	0
1169	2.258516	8.895844	1.253178	-0.016559	-0.088546	-0.078759	-0.254436	-0.467882	-0.217709	0.672425	0.673799	0.118216	0.282603	0	0
1170	2.164967	8.966975	1.242548	-0.073559	-0.123889	-0.107437	-0.252556	-0.467179	-0.219342	0.673372	0.673527	0.117848	0.281148	0	0
1171	1.927243	9.205414	1.146792	-0.095822	-0.134497	-0.118139	-0.249874	-0.465092	-0.220395	0.674514	0.673107	0.117416	0.279590	0	0
1172	1.714371	9.424891	1.126567	-0.048949	-0.083633	-0.145919	-0.247453	-0.465695	-0.221260	0.675351	0.672839	0.117646	0.278116	0	0
1173	1.718639	9.590057	1.219336	-0.024238	-0.039700	-0.188006	-0.245040	-0.463448	-0.222849	0.676093	0.672549	0.118524	0.276638	0	0
1174	1.820606	9.720584	1.332215	0.010265	-0.040871	-0.200313	-0.242620	-0.463497	-0.223151	0.676627	0.672493	0.119573	0.275012	0	0
1175	2.002478	9.629230	1.555141	0.044516	-0.077685	-0.209323	-0.239931	-0.464163	-0.221570	0.677007	0.672739	0.120525	0.273051	0	0
1176	2.135815	9.505413	1.552945	0.034856	-0.099619	-0.188300	-0.236302	-0.464261	-0.220935	0.677407	0.673019	0.121163	0.271080	0	0
1177	2.246800	9.279224	1.500283	0.005646	-0.100254	-0.172496	-0.234828	-0.462889	-0.220499	0.677973	0.673098	0.121606	0.269264	0	0
1178	2.341971	9.096432	1.319222	-0.006908	-0.084402	-0.170675	-0.230937	-0.460688	-0.221563	0.678583	0.673070	0.122115	0.267564	0	0
1179	2.384944	9.111766	1.209690	-0.021001	-0.080702	-0.181312	-0.229055	-0.461169	-0.221056	0.679324	0.672898	0.122674	0.265854	0	0
1180	2.377017	9.286425	1.338122	-0.020250	-0.157777	-0.156173	-0.225555	-0.462774	-0.222510	0.680069	0.672987	0.122551	0.263773	0	0
1181	2.397466	9.500444	1.491201	0.023269	-0.224261	-0.113159	-0.224352	-0.460534	-0.222588	0.680503	0.673571	0.121787	0.261507	0	0
1182	2.387993	9.495421	1.529465	0.092528	-0.268807	-0.085819	-0.221664	-0.460960	-0.219093	0.680430	0.674795	0.120730	0.259018	0	0
1183	2.427861	9.306781	1.450264	0.188664	-0.254830	-0.042991	-0.220594	-0.459299	-0.218507	0.679595	0.676656	0.119709	0.256822	0	0
1184	2.659078	9.242993	1.356735	0.233662	-0.250017	-0.041981	-0.219658	-0.458232	-0.216578	0.678419	0.678831	0.118846	0.254583	0	0
1185	2.798005	9.796576	1.265345	0.257259	-0.284957	-0.022732	-0.218452	-0.457196	-0.213564	0.677087	0.681239	0.117651	0.252238	0	0
1186	2.725882	10.171494	0.749959	0.373027	-0.328581	-0.017331	-0.217515	-0.456616	-0.208927	0.674970	0.684564	0.116437	0.249460	0	0
1187	2.616949	9.984978	0.379709	0.422756	-0.294417	-0.052279	-0.216313	-0.454819	-0.202076	0.672563	0.688052	0.115786	0.246651	0	0
1188	2.208661	9.530869	0.223761	0.306701	-0.350269	-0.028134	-0.214704	-0.454131	-0.196627	0.670922	0.690938	0.114333	0.243714	0	0
1189	1.618799	9.432754	0.076406	0.103202	-0.396310	0.036492	-0.213095	-0.453357	-0.194987	0.670590	0.692603	0.111598	0.241156	0	0
1190	1.489595	9.789668	-0.209496	-0.022460	-0.289902	0.076583	-0.213636	-0.451897	-0.196295	0.670884	0.693232	0.109022	0.239704	0	0
1191	1.884289	9.937638	-0.152762	0.061771	-0.212516	0.069291	-0.213905	-0.452234	-0.193716	0.670540	0.694203	0.107191	0.238680	0	0
1192	2.265867	10.204289	-0.429530	0.085667	-0.284425	0.037875	-0.213368	-0.451985	-0.192761	0.670159	0.695492	0.105177	0.236886	0	0
1193	2.108971	10.553460	-0.323837	0.017847	-0.473789	0.049729	-0.213367	-0.452576	-0.191691	0.670426	0.696754	0.101625	0.233955	0	0
1194	1.677400	10.778663	-0.490439	-0.047881	-0.631051	0.057447	-0.210411	-0.451698	-0.195918	0.671257	0.697952	0.096830	0.230004	0	0
1195	1.063116	10.701962	-0.561672	0.040413	-0.639137	0.053392	-0.208261	-0.451725	-0.196897	0.671473	0.699708	0.092190	0.225905	0	0
1196	0.682493	10.107574	-0.518315	0.115433	-0.525896	0.028821	-0.208131	-0.450510	-0.194408	0.671079	0.701686	0.088666	0.222325	0	0
1197	0.650436	9.521929	-0.555804	0.109046	-0.436712	0.015258	-0.206387	-0.449606	-0.192358	0.670676	0.703375	0.085808	0.219305	0	0
1198	0.671232	9.179992	-0.735540	0.085907	-0.427850	0.008183	-0.205038	-0.451314	-0.193382	0.670419	0.704888	0.083016	0.216288	0	0
1199	0.769857	9.062805	-0.943470	0.026800	-0.388311	-0.028892	-0.203157	-0.451086	-0.192852	0.670623	0.705861	0.080618	0.213367	0	0
1200	0.692534	9.221659	-0.634095	-0.041646	-0.350886	-0.055387	-0.203022	-0.451335	-0.194495	0.671319	0.706279	0.078512	0.210562	0	0
1201	0.547901	9.529759	-0.741964	-0.089616	-0.352484	-0.079396	-0.200067	-0.450167	-0.198984	0.672404	0.706338	0.076468	0.207635	0	0
1202	0.564399	9.908763	-0.797277	-0.048576	-0.242782	-0.114830	-0.196440	-0.449385	-0.199682	0.673177	0.706423	0.075483	0.205189	0	0
1203	0.632299	9.817767	-0.592295	0.026342	-0.136633	-0.138687	-0.194692	-0.449683	-0.200801	0.673389	0.706762	0.075554	0.203289	0	0
1204	0.767672	9.465786	-0.624002	0.044235	-0.090558	-0.125973	-0.192408	-0.449484	-0.199460	0.673407	0.707146	0.075862	0.201771	0	0
1205	0.922506	9.240401	-0.600699	0.017183	-0.051880	-0.116995	-0.189050	-0.448997	-0.199347	0.673572	0.707267	0.076337	0.200617	0	0
1206	1.158543	9.312657	-0.610851	-0.030741	-0.038303	-0.106504	-0.187975	-0.449204	-0.197597	0.674039	0.707053	0.076710	0.199658	0	0
1207	1.291183	9.485010	-0.497346	0.005607	-0.050867	-0.088828	-0.186095	-0.448662	-0.198418	0.674225	0.707115	0.076971	0.198706	0	0
1208	1.312860	9.378593	-0.445325	0.038031	-0.029324	-0.085937	-0.185291	-0.447517	-0.199752	0.674158	0.707362	0.077391	0.197891	0	0
1209	1.333173	9.306115	-0.610257	0.006168	-0.045050	-0.108238	-0.184617	-0.448376	-0.200060	0.674371	0.707402	0.077831	0.196847	0	0
1210	1.389214	9.406661	-0.647813	-0.053042	-0.045367	-0.115513	-0.181392	-0.448006	-0.200902	0.675016	0.707041	0.078175	0.195791	0	0
1211	1.481137	9.551569	-0.554608	-0.110796	-0.056595	-0.112258	-0.180719	-0.448468	-0.199972	0.676070	0.706310	0.078338	0.194727	0	0
1212	1.538827	9.715280	-0.438523	-0.150607	-0.059704	-0.071758	-0.178305	-0.446463	-0.203339	0.677327	0.705349	0.078086	0.193942	0	0
1213	1.654147	9.787788	-0.300724	-0.175983	-0.023703	-0.025667	-0.176686	-0.448121	-0.206815	0.678641	0.704178	0.077733	0.193746	0	0
1214	1.771043	9.775355	-0.200751	-0.154788	-0.027421	-0.011506	-0.176681	-0.449461	-0.210126	0.679783	0.703169	0.077262	0.193594	0	0
1215	1.863434	9.745462	-0.296389	-0.127005	-0.023702	0.027488	-0.178558	-0.450500	-0.212315	0.680645	0.702369	0.076629	0.193720	0	0
1216	1.949045	9.579506	-0.328619	-0.057999	-0.017147	0.073707	-0.175738	-0.449518	-0.214767	0.680932	0.702062	0.075817	0.194146	0	0
1217	1.981255	9.196536	-0.223635	-0.019911	-0.017455	0.063222	-0.177347	-0.450739	-0.215469	0.680965	0.702006	0.075181	0.194479	0	0
1218	2.091081	9.023731	-0.305623	-0.041131	0.021661	0.056318	-0.179769	-0.449800	-0.216907	0.681135	0.701723	0.074794	0.195051	0	0
1219	2.187383	9.044892	-0.375046	-0.091013	0.030575	0.038516	-0.179501	-0.449221	-0.217709	0.681677	0.701071	0.074518	0.195608	0	0
1220	2.196853	9.185872	-0.322859	-0.168258	0.043412	0.068406	-0.180568	-0.451719	-0.218866	0.682695	0.699886	0.073949	0.196514	0	0
1221	2.292057	9.299288	-0.157098	-0.182076	0.050115	0.080753	-0.181235	-0.453198	-0.221629	0.683772	0.698603	0.073329	0.197564	0	0
1222	2.544253	9.653441	-0.176103	-0.212161	0.103602	0.137512	-0.183792	-0.451646	-0.224952	0.684910	0.697043	0.072601	0.199393	0	0
1223	2.794208	10.085297	0.353097	-0.233018	0.113171	0.176322	-0.184996	-0.452792	-0.229332	0.686096	0.695346	0.071639	0.201577	0	0
1224	3.067522	10.255349	0.485381	-0.191691	0.024971	0.162556	-0.190499	-0.454689	-0.233685	0.687087	0.694092	0.070236	0.203012	0	0
1225	2.771318	10.113996	0.193298	-0.087660	-0.109116	0.154145	-0.190499	-0.454337	-0.236669	0.687456	0.693818	0.068190	0.203399	0	0
1226	2.171518	9.481664	0.430019	0.005089	-0.154392	0.145458	-0.191850	-0.452356	-0.235228	0.687234	0.694261	0.066073	0.203333	0	0
1227	1.752793	9.255527	-0.055360	-0.055410	-0.117169	0.127938	-0.193724	-0.454574	-0.235414	0.687433	0.694202	0.064218	0.203460	0	0
1228	1.828961	9.553069	-0.149151	-0.060549	0.037915	0.111206	-0.195067	-0.454780	-0.237447	0.687607	0.693776	0.063529	0.204537	0	0
1229	2.272010	9.757788	0.228808	-0.042776	0.076895	0.124657	-0.196410	-0.455001	-0.238799	0.687596	0.693403	0.063056	0.205979	0	0
1230	2.337353	9.664312	0.375955	0.017886	-0.002751	0.130512	-0.197212	-0.456083	-0.240186	0.687210	0.693610	0.062114	0.206857	0	0
1231	2.040631	9.702616	0.287120	-0.018647	-0.030143	0.146202	-0.198688	-0.456682	-0.243456	0.687051	0.693635	0.060803	0.207689	0	0
1232	1.765805	9.901569	0.472175	-0.015647	-0.018273	0.170205	-0.200836	-0.457199	-0.243448	0.686822	0.693664	0.059409	0.208751	0	0
1233	1.599650	10.092766	0.484892	0.010528	0.052006	0.213201	-0.202714	-0.458553	-0.244286	0.686268	0.693752	0.058260	0.210593	0	0
1234	1.678763	10.404956	0.648660	0.033099	0.153226	0.227146	-0.207015	-0.458511	-0.241784	0.685473	0.693782	0.057752	0.213207	0	0
1235	1.956931	10.567809	0.737815	0.080393	0.215262	0.252376	-0.210509	-0.458880	-0.240666	0.684248	0.694014	0.057601	0.216404	0	0
1236	2.190862	10.249170	0.660736	0.154195	0.226399	0.187220	-0.213873	-0.457718	-0.238547	0.682643	0.694680	0.058130	0.219178	0	0
1237	2.108747	9.703861	0.375863	0.158803	0.194494	0.111931	-0.215484	-0.458769	-0.234342	0.681179	0.695397	0.058982	0.221221	0	0
1238	1.921300	9.389729	0.430256	0.047556	0.168123	0.061074	-0.217637	-0.457763	-0.232787	0.680617	0.695381	0.059754	0.222791	0	0
1239	1.741457	9.430173	0.527945	-0.056888	0.114964	0.053369	-0.216287	-0.459424	-0.235851	0.680825	0.694765	0.059994	0.224007	0	0
1240	1.661270	9.588960	0.697610	-0.064041	0.087522	0.046105	-0.217900	-0.459208	-0.237459	0.681122	0.694158	0.060061	0.224968	0	0
1241	1.733646	9.609697	0.723748	-0.011859	0.075563	0.044407	-0.217627	-0.460759	-0.238057	0.681061	0.693929	0.060199	0.225820	0	0
1242	1.854891	9.359421	0.698062	0.031617	0.051390	0.030228	-0.217093	-0.459667	-0.236803	0.680750	0.694044	0.060346	0.226366	0	0
1243	1.951676	9.123269	0.690778	-0.008526	0.012423	0.010391	-0.218430	-0.462067	-0.235776	0.680782	0.693957	0.060298	0.226545	0	0
1244	2.050932	9.265882	0.789039	-0.084032	-0.022628	0.000175	-0.218162	-0.461269	-0.239973	0.681387	0.693434	0.059885	0.226438	0	0
1245	2.040187	9.586152	0.945174	-0.087581	-0.083662	-0.013502	-0.218163	-0.460832	-0.240504	0.682081	0.693010	0.059169	0.225836	0	0
1246	1.876315	9.767668	0.852113	0.002165	-0.138038	-0.013538	-0.216416	-0.460570	-0.241333	0.682186	0.693326	0.058258	0.224783	0	0
1247	1.744991	9.643887	0.694951	0.059270	-0.103575	-0.021941	-0.215606	-0.461699	-0.242331	0.681893	0.693940	0.057798	0.223897	0	0
1248	1.794946	9.416574	0.495987	0.054450	-0.053531	-0.034010	-0.213462	-0.459760	-0.242566	0.681632	0.694409	0.057719	0.223256	0	0
1249	1.915628	9.205137	0.537395	0.013361	-0.018178	-0.039236	-0.213458	-0.461200	-0.241524	0.681646	0.694507	0.057860	0.222870	0	0
1250	2.013751	9.158374	0.615385	-0.056838	-0.008134	-0.037645	-0.211713	-0.460338	-0.243830	0.682137	0.694113	0.057874	0.222590	0	0
1251	2.148580	9.228811	0.777871	-0.085708	0.011065	-0.032345	-0.212251	-0.460190	-0.243547	0.682808	0.693473	0.057946	0.222511	0	0
1252	2.234039	9.322615	0.803859	-0.085264	0.037222	-0.010982	-0.211577	-0.460414	-0.246830	0.683409	0.692798	0.058024	0.222747	0	0
1253	2.292144	9.323668	0.791191	-0.049489	0.008159	0.026064	-0.211171	-0.461247	-0.247950	0.683700	0.692443	0.057751	0.223027	0	0
1254	2.281197	9.381729	0.761529	-0.040758	0.011525	0.036722	-0.212785	-0.460613	-0.249272	0.683900	0.692157	0.057424	0.223387	0	0
1255	2.301220	9.343246	0.719103	0.000777	0.010226	0.031538	-0.212785	-0.460779	-0.248189	0.683831	0.692142	0.057238	0.223691	0	0
1256	2.354478	9.332065	0.629345	0.020189	0.044499	0.018548	-0.212248	-0.460477	-0.249546	0.683630	0.692188	0.057401	0.224122	0	0
1257	2.459520	9.399508	0.550212	0.030064	0.033942	0.017603	-0.212248	-0.460465	-0.250091	0.683376	0.692312	0.057539	0.224479	0	0
1258	2.590837	9.382474	0.583258	0.046789	0.068223	0.003701	-0.213327	-0.459358	-0.247864	0.683009	0.692477	0.058029	0.224960	0	0
1259	2.704241	9.311720	0.743745	0.088522	0.061822	-0.010381	-0.212783	-0.461355	-0.247799	0.682397	0.692919	0.058680	0.225287	0	0
1260	2.770144	9.378441	0.545460	0.136547	-0.003823	-0.000054	-0.213592	-0.460500	-0.247217	0.681458	0.693855	0.058905	0.225190	0	0
1261	2.729098	9.346120	0.390378	0.207167	0.014847	-0.012076	-0.212924	-0.459731	-0.244341	0.680051	0.695208	0.059512	0.225112	0	0
1262	2.917848	9.427192	0.044095	0.240168	0.061705	-0.025854	-0.214404	-0.459361	-0.240500	0.678404	0.696681	0.060599	0.225235	0	0
1263	3.080207	9.570955	0.177986	0.364354	0.055694	-0.027316	-0.213337	-0.457334	-0.237316	0.675901	0.698990	0.061939	0.225242	0	0
1264	2.914356	9.577625	-0.111213	0.412859	-0.011306	-0.034622	-0.213337	-0.458050	-0.230804	0.673099	0.701775	0.062981	0.224685	0	0
1265	2.359478	9.417021	-0.319612	0.276479	-0.076721	-0.026494	-0.210797	-0.453981	-0.225529	0.671274	0.703774	0.063221	0.223821	0	0
1266	1.745010	9.473838	-0.372600	0.024246	-0.065791	0.018891	-0.212272	-0.456102	-0.218093	0.671106	0.704092	0.062652	0.223486	0	0
1267	1.632701	9.658743	-0.233004	-0.099184	0.116261	0.021450	-0.212270	-0.456624	-0.220016	0.671693	0.703166	0.063012	0.224534	0	0
1268	2.029036	9.775218	0.144187	0.002976	0.218602	0.054152	-0.214423	-0.455732	-0.219689	0.671416	0.702724	0.064051	0.226444	0	0
1269	2.603074	9.678824	0.191418	0.159272	0.199329	0.061468	-0.215769	-0.454129	-0.226429	0.670038	0.703366	0.065271	0.228179	0	0
1270	3.095279	9.517803	0.010340	0.179350	0.102392	0.034291	-0.216038	-0.454490	-0.222762	0.668636	0.704352	0.066066	0.229019	0	0
1271	3.131422	9.615541	-0.205944	0.079982	-0.109496	0.011399	-0.218457	-0.454551	-0.223824	0.668127	0.705132	0.065386	0.228298	0	0
1272	2.566678	9.954852	-0.379901	-0.054083	-0.327483	0.006162	-0.217649	-0.454677	-0.225335	0.668711	0.705516	0.062970	0.226071	0	0
1273	1.755442	10.255703	-0.570761	-0.121277	-0.422510	0.012586	-0.215497	-0.454931	-0.228772	0.669806	0.705649	0.059732	0.223274	0	0
1274	1.283508	10.582149	-0.599743	-0.129826	-0.353139	0.007789	-0.213610	-0.456666	-0.229123	0.670920	0.705566	0.056952	0.220907	0	0
1275	1.172210	10.487904	-0.368941	-0.044144	-0.224760	0.023047	-0.215226	-0.455139	-0.232322	0.671315	0.705767	0.055141	0.219519	0	0
1276	1.385365	10.139772	-0.304406	0.010916	-0.148009	0.030750	-0.212805	-0.455575	-0.234270	0.671264	0.706180	0.053874	0.218661	0	0
1277	1.541871	9.596404	-0.225692	0.091932	-0.094204	0.040175	-0.214156	-0.453594	-0.232829	0.670584	0.707015	0.053121	0.218230	0	0
1278	1.573401	8.994929	-0.181670	0.070398	-0.122684	0.033754	-0.214554	-0.455283	-0.232879	0.670088	0.707770	0.052141	0.217545	0	0
1279	1.608587	8.903298	-0.362853	-0.078617	-0.154592	0.014517	-0.212801	-0.457009	-0.233500	0.670700	0.707578	0.050796	0.216599	0	0
1280	1.739875	9.138742	-0.278752	-0.124010	-0.153587	-0.005109	-0.213067	-0.457809	-0.235428	0.671676	0.707072	0.049459	0.215533	0	0
1281	1.714088	9.449003	-0.344474	-0.139396	-0.199927	-0.077954	-0.211997	-0.455927	-0.238239	0.672933	0.706519	0.048334	0.213672	0	0
1282	1.562375	9.744836	-0.469318	-0.068430	-0.184462	-0.104131	-0.207827	-0.456495	-0.242390	0.673739	0.706398	0.047603	0.211688	0	0
1283	1.475827	9.704419	-0.502964	-0.011401	-0.110264	-0.137051	-0.206752	-0.456497	-0.243356	0.674168	0.706483	0.047775	0.209995	0	0
1284	1.686717	9.572293	-0.558085	0.012308	-0.042491	-0.136582	-0.204071	-0.454304	-0.242908	0.674396	0.706586	0.048412	0.208767	0	0
1285	1.974275	9.492543	-0.563102	-0.019388	-0.034067	-0.127847	-0.201918	-0.454866	-0.245265	0.674821	0.706460	0.049019	0.207674	0	0
1286	2.190856	9.447921	-0.565748	-0.069629	-0.063490	-0.105252	-0.200572	-0.455293	-0.246520	0.675571	0.706066	0.049121	0.206547	0	0
1287	2.296452	9.377007	-0.576416	-0.091456	-0.093980	-0.101999	-0.199228	-0.455280	-0.248441	0.676476	0.705589	0.048991	0.205240	0	0
1288	2.288471	9.279749	-0.648146	-0.107987	-0.138703	-0.097025	-0.197071	-0.457094	-0.251793	0.677513	0.705091	0.048446	0.203654	0	0
1289	2.191615	9.258559	-0.754472	-0.150834	-0.159067	-0.079584	-0.195996	-0.456625	-0.254785	0.678815	0.704353	0.047596	0.202067	0	0
1290	2.199416	9.346090	-0.800631	-0.197070	-0.140289	-0.063699	-0.194517	-0.456244	-0.260508	0.680406	0.703263	0.046625	0.200736	0	0
1291	2.276131	9.410616	-0.659141	-0.190128	-0.110346	-0.049364	-0.192095	-0.456939	-0.263554	0.681891	0.702168	0.045812	0.199713	0	0
1292	2.381766	9.470803	-0.596171	-0.192954	-0.105988	-0.010472	-0.190746	-0.458020	-0.267144	0.683322	0.701054	0.044713	0.198986	0	0
1293	2.385245	9.427176	-0.537961	-0.192457	-0.107185	0.038145	-0.190479	-0.456929	-0.271740	0.684638	0.699972	0.043302	0.198582	0	0
1294	2.354472	9.480002	-0.739108	-0.164063	-0.079010	0.058758	-0.191549	-0.458201	-0.276942	0.685711	0.699025	0.041959	0.198503	0	0
1295	2.270792	9.175028	-0.768263	-0.064228	-0.053468	0.066339	-0.192354	-0.458114	-0.279925	0.686044	0.698726	0.040973	0.198613	0	0
1296	2.268025	8.822968	-0.799393	-0.074040	0.003164	0.073759	-0.191813	-0.458897	-0.283360	0.686420	0.698236	0.040273	0.199177	0	0
1297	2.506891	9.278867	-0.559589	-0.189697	0.086823	0.103913	-0.194362	-0.460185	-0.286367	0.687492	0.696811	0.039736	0.200575	0	0
1298	3.053383	9.895739	-0.123790	-0.164104	0.105342	0.157001	-0.193953	-0.461349	-0.291583	0.688282	0.695527	0.038980	0.202461	0	0
1299	3.394629	9.923864	0.668837	-0.087034	0.098818	0.233136	-0.198518	-0.462450	-0.294560	0.688365	0.694825	0.037828	0.204793	0	0
1300	3.513030	9.372540	0.910136	-0.120256	-0.004810	0.313696	-0.203754	-0.463645	-0.298894	0.688562	0.694117	0.035311	0.206970	0	0
1301	3.332760	9.109467	0.490129	-0.290674	-0.018070	0.359109	-0.206442	-0.462688	-0.307000	0.689826	0.692280	0.032051	0.209431	0	0
1302	3.200380	9.182320	0.473480	-0.362772	-0.019717	0.328840	-0.209389	-0.465012	-0.313848	0.691654	0.689910	0.028816	0.211679	0	0
1303	3.063880	9.264839	0.747914	-0.258265	-0.024081	0.289376	-0.215025	-0.467101	-0.322018	0.692815	0.688259	0.026062	0.213604	0	0
1304	2.906566	9.412522	0.982700	-0.227670	-0.034487	0.253181	-0.219858	-0.468158	-0.326624	0.693853	0.686812	0.023532	0.215182	0	0
1305	2.609770	9.987363	1.190725	-0.259766	-0.038822	0.273423	-0.222545	-0.467650	-0.333655	0.695045	0.685156	0.020781	0.216891	0	0
1306	2.401915	10.515289	1.637747	-0.185027	0.008874	0.311991	-0.225363	-0.468284	-0.340178	0.695639	0.683905	0.018234	0.219152	0	0
1307	2.467868	10.414557	1.931813	-0.004446	0.083557	0.302409	-0.229796	-0.468403	-0.342852	0.694983	0.683743	0.016694	0.221845	0	0
1308	2.555907	9.605299	1.673411	0.096025	0.096323	0.251549	-0.235429	-0.471901	-0.345214	0.693761	0.684230	0.015780	0.224223	0	0
1309	2.582300	8.959993	1.349292	0.021181	0.084708	0.155788	-0.240273	-0.470089	-0.345235	0.693251	0.684207	0.015306	0.225898	0	0
1310	2.607919	8.897345	1.391475	-0.178551	0.034289	0.077037	-0.241873	-0.473626	-0.349959	0.694304	0.682897	0.014534	0.226680	0	0
1311	2.527990	9.284332	1.549797	-0.216209	-0.033148	0.058803	-0.242277	-0.472975	-0.353201	0.695650	0.681471	0.013369	0.226911	0	0
1312	2.360085	9.446368	1.591568	-0.138284	0.003406	0.045165	-0.243760	-0.471152	-0.357073	0.696504	0.680501	0.012685	0.227245	0	0
1313	2.401100	9.320868	1.507111	-0.097527	0.070319	0.013893	-0.244558	-0.473455	-0.360814	0.697130	0.679654	0.012817	0.227851	0	0
1314	2.545260	9.153558	1.587423	-0.114999	0.051193	-0.009297	-0.246166	-0.474255	-0.367492	0.697942	0.678728	0.012884	0.228121	0	0
1315	2.711056	9.122592	1.705887	-0.154593	-0.029672	-0.024122	-0.245623	-0.475593	-0.371489	0.699055	0.677701	0.012447	0.227790	0	0
1316	2.907915	9.232991	1.809794	-0.168720	-0.133084	-0.053169	-0.245359	-0.473381	-0.375505	0.700348	0.676811	0.011408	0.226517	0	0
1317	2.887340	9.295738	1.830355	-0.109406	-0.222957	-0.065934	-0.245760	-0.473863	-0.378783	0.701270	0.676524	0.010003	0.224579	0	0
1318	2.615265	9.295635	1.629424	-0.063797	-0.258348	-0.094243	-0.245894	-0.473797	-0.381502	0.701948	0.676638	0.008608	0.222162	0	0
1319	2.324714	9.261217	1.500403	-0.046393	-0.234995	-0.134638	-0.243742	-0.473926	-0.384254	0.702590	0.676802	0.007725	0.219650	0	0
1320	2.157926	9.340716	1.374320	-0.067427	-0.185096	-0.146726	-0.242132	-0.472616	-0.387362	0.703391	0.676715	0.007196	0.217362	0	0
1321	2.177696	9.588710	1.527122	-0.066990	-0.135082	-0.155263	-0.241599	-0.471373	-0.386511	0.704203	0.676505	0.007113	0.215379	0	0
1322	2.329351	9.790546	1.708392	-0.038287	-0.097704	-0.146140	-0.239978	-0.473622	-0.388917	0.704790	0.676427	0.007266	0.213691	0	0
1323	2.528283	9.774732	1.671285	0.034150	-0.071887	-0.158166	-0.238643	-0.470504	-0.390329	0.704918	0.676787	0.007866	0.212106	0	0
1324	2.659345	9.514921	1.624307	0.107802	-0.053705	-0.148995	-0.237032	-0.469987	-0.389787	0.704514	0.677641	0.008662	0.210686	0	0
1325	2.776836	9.196594	1.514765	0.092576	-0.052899	-0.150816	-0.235418	-0.470763	-0.388469	0.704226	0.678365	0.009469	0.209276	0	0
1326	2.832755	9.056800	1.454946	0.021400	-0.063317	-0.149343	-0.234209	-0.470511	-0.388339	0.704404	0.678627	0.010023	0.207800	0	0
1327	2.765596	9.138117	1.423384	-0.007599	-0.108014	-0.149708	-0.233674	-0.469693	-0.387502	0.704796	0.678755	0.010223	0.206034	0	0
1328	2.645609	9.213634	1.510609	0.008614	-0.139733	-0.156027	-0.232064	-0.468890	-0.387087	0.705077	0.679079	0.010260	0.203994	0	0
1329	2.622051	9.198653	1.630363	0.055592	-0.149788	-0.164782	-0.232337	-0.467610	-0.387042	0.705071	0.679728	0.010396	0.201832	0	0
1330	2.581348	9.285302	1.568279	0.098592	-0.156696	-0.158496	-0.230192	-0.466149	-0.384978	0.704739	0.680714	0.010513	0.199649	0	0
1331	2.548150	9.245856	1.550706	0.147437	-0.148981	-0.166241	-0.227373	-0.465436	-0.381856	0.704105	0.681999	0.010847	0.197472	0	0
1332	2.633020	9.121159	1.544623	0.153152	-0.106148	-0.170383	-0.227372	-0.466115	-0.376977	0.703410	0.683259	0.011513	0.195546	0	0
1333	2.751584	9.016500	1.589975	0.115434	-0.099301	-0.172248	-0.225768	-0.463355	-0.375409	0.702995	0.684209	0.012174	0.193669	0	0
1334	2.780828	9.021894	1.675086	0.093274	-0.128323	-0.156598	-0.223352	-0.462442	-0.374455	0.702678	0.685086	0.012472	0.191692	0	0
1335	2.737379	9.011395	1.664203	0.085935	-0.139144	-0.153144	-0.222952	-0.461969	-0.370769	0.702428	0.685898	0.012662	0.189682	0	0
1336	2.703021	9.020473	1.586047	0.090999	-0.162438	-0.144427	-0.221484	-0.458967	-0.367285	0.702100	0.686818	0.012635	0.187558	0	0
1337	2.690043	9.068793	1.618986	0.076106	-0.177179	-0.128655	-0.221351	-0.458775	-0.363469	0.701871	0.687625	0.012368	0.185461	0	0
1338	2.758636	9.172011	1.735862	0.085792	-0.178211	-0.155176	-0.219746	-0.456591	-0.361511	0.701592	0.688529	0.012295	0.183152	0	0
1339	2.864594	9.450686	1.746640	0.123562	-0.211533	-0.160610	-0.217865	-0.456684	-0.359358	0.701094	0.689716	0.012090	0.180591	0	0
1340	3.058761	9.645968	1.534470	0.194052	-0.177019	-0.165518	-0.215858	-0.454301	-0.354131	0.700076	0.691366	0.012293	0.178202	0	0
1341	3.193649	9.412914	1.333341	0.306189	-0.154350	-0.180950	-0.215059	-0.452652	-0.346599	0.698332	0.693710	0.012952	0.175872	0	0
1342	3.188780	9.102043	0.897412	0.248674	-0.178720	-0.186567	-0.211572	-0.450863	-0.341681	0.696958	0.695725	0.013388	0.173314	0	0
1343	3.211480	9.136413	0.628233	0.067486	-0.208034	-0.213845	-0.210235	-0.449345	-0.335113	0.696921	0.696476	0.013480	0.170414	0	0
1344	3.060720	9.410431	0.667278	-0.057969	-0.335072	-0.189392	-0.208897	-0.447878	-0.332494	0.697691	0.696605	0.012318	0.166785	0	0
1345	2.606333	9.572106	0.548601	-0.081093	-0.425247	-0.147510	-0.207428	-0.444619	-0.334040	0.698585	0.696674	0.010177	0.162853	0	0
1346	2.105565	9.601830	0.258579	-0.078021	-0.386826	-0.119732	-0.204202	-0.444705	-0.333536	0.699361	0.696733	0.008134	0.159345	0	0
1347	1.961720	9.778873	0.339491	-0.139653	-0.262030	-0.081973	-0.203133	-0.442748	-0.333485	0.700520	0.696116	0.006584	0.157007	0	0
1348	2.106285	10.077677	0.423521	-0.165702	-0.247061	-0.048410	-0.203944	-0.441018	-0.333964	0.701767	0.695329	0.004882	0.154976	0	0
1349	2.235826	10.104276	0.169716	-0.085229	-0.292029	-0.036092	-0.202066	-0.440300	-0.330151	0.702463	0.695131	0.002886	0.152746	0	0
1350	2.105782	9.762009	-0.195192	-0.004544	-0.349248	-0.032617	-0.201259	-0.440617	-0.329490	0.702554	0.695619	0.000605	0.150106	0	0
1351	1.576188	9.526591	-0.544281	0.013427	-0.412957	-0.040791	-0.201132	-0.438534	-0.327790	0.702553	0.696282	-0.002057	0.146993	0	0
1352	0.752084	9.606283	-0.834974	-0.121899	-0.418039	-0.027802	-0.200729	-0.438546	-0.327659	0.703432	0.696025	-0.005028	0.143900	0	0
1353	0.266013	10.049009	-0.768975	-0.254931	-0.280913	-0.010457	-0.200733	-0.436936	-0.329922	0.705233	0.694591	-0.007354	0.141897	0	0
1354	0.083587	10.273944	-0.323701	-0.199960	-0.177598	0.037253	-0.198583	-0.436844	-0.329944	0.706559	0.693419	-0.009198	0.140926	0	0
1355	0.196744	10.135158	-0.670645	-0.115750	-0.026001	0.011954	-0.198585	-0.436007	-0.329372	0.707371	0.692599	-0.009674	0.140848	0	0
1356	0.472543	10.164441	-0.640737	-0.094698	0.131066	-0.075446	-0.199393	-0.435875	-0.328133	0.708150	0.691742	-0.008407	0.141229	0	0
1357	0.704643	10.093411	-0.500678	-0.042050	0.194703	-0.149188	-0.198045	-0.437180	-0.328191	0.708693	0.691147	-0.006094	0.141536	0	0
1358	0.786706	9.839981	-0.674386	0.028789	0.228624	-0.166433	-0.196435	-0.436402	-0.326687	0.708747	0.691026	-0.003333	0.141952	0	0
1359	0.713854	9.702696	-0.820023	0.052866	0.291393	-0.180076	-0.194291	-0.434510	-0.324881	0.708667	0.690961	0.000020	0.142703	0	0
1360	0.739425	9.642474	-0.777860	0.038156	0.368890	-0.154877	-0.192547	-0.433742	-0.323107	0.708624	0.690691	0.003708	0.144168	0	0
1361	0.797087	9.689660	-0.639232	-0.000700	0.418953	-0.106956	-0.191203	-0.433829	-0.320675	0.708782	0.690049	0.007388	0.146309	0	0
1362	0.962965	9.673275	-0.402918	-0.011772	0.497487	-0.049948	-0.190796	-0.435571	-0.319239	0.708896	0.689217	0.011192	0.149402	0	0
1363	1.254155	9.668858	-0.316916	-0.029700	0.535556	-0.012695	-0.191204	-0.434190	-0.317283	0.709069	0.688175	0.015009	0.153006	0	0
1364	1.446492	9.541282	-0.078952	-0.024137	0.567762	0.053791	-0.193760	-0.433263	-0.318040	0.709061	0.687125	0.018577	0.157311	0	0
1365	1.569179	9.456106	-0.139541	-0.069290	0.609732	0.067158	-0.195501	-0.435230	-0.316994	0.709321	0.685657	0.022309	0.161987	0	0
1366	1.688636	9.582110	0.111125	-0.082994	0.642279	0.113257	-0.198326	-0.434169	-0.317199	0.709553	0.684032	0.025904	0.167225	0	0
1367	1.712873	9.716079	0.190298	-0.086653	0.652834	0.116837	-0.199940	-0.434025	-0.315678	0.709780	0.682326	0.029572	0.172538	0	0
1368	1.844008	10.053461	0.102708	-0.017683	0.731872	0.108678	-0.202625	-0.435127	-0.314321	0.709481	0.680945	0.033945	0.178321	0	0
1369	1.802123	9.790563	0.527088	0.131958	0.688230	0.091196	-0.206924	-0.435752	-0.313610	0.708181	0.680656	0.038423	0.183604	0	0
1370	1.780827	9.358029	0.260081	0.194141	0.731219	0.063404	-0.208811	-0.434585	-0.307016	0.706446	0.680687	0.043478	0.188969	0	0
1371	1.755245	8.719114	0.401332	0.123183	0.798837	0.037121	-0.210292	-0.434346	-0.303588	0.705178	0.680032	0.049081	0.194608	0	0
1372	2.014259	8.740812	0.440411	-0.067078	0.840355	0.091544	-0.211767	-0.435464	-0.302790	0.705021	0.677939	0.054206	0.201014	0	0
1373	2.553544	9.357554	0.895248	-0.207081	0.958508	0.229623	-0.217009	-0.435042	-0.303532	0.705417	0.674634	0.058966	0.209234	0	0
1374	3.215931	9.864851	1.268026	-0.243778	1.003819	0.328639	-0.224126	-0.436848	-0.304051	0.705742	0.670963	0.063274	0.218478	0	0
1375	3.768022	10.025393	1.360791	-0.125670	0.940611	0.409810	-0.232593	-0.436613	-0.305715	0.705066	0.668235	0.066855	0.227758	0	0
1376	3.979625	9.640823	1.471292	0.047310	0.784664	0.375726	-0.237833	-0.437245	-0.303768	0.703344	0.667003	0.069938	0.235633	0	0
1377	3.869632	9.294085	1.287579	0.065873	0.599384	0.323365	-0.243744	-0.438301	-0.301146	0.701714	0.666255	0.072113	0.241871	0	0
1378	3.493794	9.534875	1.216453	-0.028948	0.399126	0.334238	-0.248853	-0.437634	-0.300384	0.700802	0.665315	0.072570	0.246913	0	0
1379	2.686944	10.301963	1.522925	-0.117423	0.238884	0.382582	-0.255573	-0.437499	-0.299485	0.700465	0.664162	0.071366	0.251288	0	0
1380	1.802671	10.786018	1.617315	0.005405	0.256213	0.369105	-0.261213	-0.439068	-0.299470	0.699314	0.663809	0.070672	0.255585	0	0
1381	1.318284	10.121741	1.361919	0.261127	0.426369	0.261509	-0.265252	-0.437057	-0.296635	0.696608	0.664708	0.072546	0.260073	0	0
1382	1.166893	9.162477	1.082858	0.277545	0.556588	0.177602	-0.269821	-0.437946	-0.290348	0.693882	0.665305	0.075920	0.264827	0	0
1383	1.411018	8.836754	1.119287	0.075133	0.696503	0.131850	-0.272513	-0.436666	-0.287824	0.692495	0.664055	0.080040	0.270325	0	0
1384	2.059021	9.450601	1.447489	-0.085737	0.749431	0.096145	-0.276810	-0.438166	-0.286053	0.692182	0.661489	0.084318	0.276056	0	0
1385	2.683559	10.015461	1.710344	0.058416	0.580931	0.058221	-0.279772	-0.436711	-0.284746	0.691143	0.660316	0.088080	0.280262	0	0
1386	2.682711	9.804235	1.642100	0.309951	0.314313	-0.004572	-0.280174	-0.436827	-0.285426	0.688825	0.661565	0.091103	0.282049	0	0
1387	2.251536	9.250155	1.281585	0.356640	0.141816	-0.061984	-0.279502	-0.437540	-0.279739	0.686517	0.663547	0.093461	0.282249	0	0
1388	1.863541	9.019773	1.290674	0.235582	0.086267	-0.087378	-0.279504	-0.437354	-0.275512	0.685117	0.664836	0.095251	0.282020	0	0
1389	1.709514	9.118960	1.492226	0.142748	0.099534	-0.080487	-0.277903	-0.434462	-0.267405	0.684311	0.665442	0.096838	0.282008	0	0
1390	1.971777	9.249981	1.715941	0.155708	0.144293	-0.087301	-0.277356	-0.437934	-0.264801	0.683379	0.666012	0.098801	0.282241	0	0
1391	2.354293	9.286064	1.814070	0.199179	0.136103	-0.099682	-0.276152	-0.436342	-0.261360	0.682211	0.666872	0.100923	0.282283	0	0
1392	2.589529	9.171389	1.904001	0.181539	0.049552	-0.128631	-0.274137	-0.436469	-0.257849	0.681312	0.667838	0.102585	0.281572	0	0
1393	2.630261	9.092029	2.021400	0.126205	-0.035462	-0.161184	-0.271319	-0.435477	-0.254582	0.680975	0.668612	0.103738	0.280125	0	0
1394	2.547881	9.090533	2.018883	0.092057	-0.087941	-0.172217	-0.270918	-0.434932	-0.254025	0.680932	0.669304	0.104501	0.278287	0	0
1395	2.445717	9.093524	1.919434	0.055713	-0.156751	-0.170979	-0.268904	-0.434607	-0.251723	0.681217	0.669915	0.104693	0.276037	0	0
1396	2.293812	9.163588	1.842025	0.053412	-0.185579	-0.156993	-0.265411	-0.434334	-0.248624	0.681485	0.670624	0.104580	0.273687	0	0
1397	2.208226	9.327116	1.867052	0.086068	-0.199226	-0.169343	-0.262994	-0.434009	-0.246736	0.681600	0.671549	0.104551	0.271131	0	0
1398	2.088191	9.499719	1.785033	0.142950	-0.194991	-0.141710	-0.260443	-0.433410	-0.244568	0.681226	0.672900	0.104513	0.268724	0	0
1399	2.055074	9.474853	1.885311	0.170965	-0.163606	-0.106936	-0.256948	-0.433971	-0.242177	0.680558	0.674361	0.104534	0.266742	0	0
1400	2.215572	9.434058	1.799067	0.164062	-0.098760	-0.106575	-0.255475	-0.432664	-0.238884	0.679839	0.675626	0.104971	0.265198	0	0
1401	2.509539	9.267024	1.737130	0.155272	-0.090663	-0.112795	-0.252521	-0.432282	-0.233869	0.679211	0.676769	0.105482	0.263685	0	0
1402	2.717445	9.273211	1.611063	0.146291	-0.165963	-0.126609	-0.251448	-0.431787	-0.231824	0.678729	0.678063	0.105550	0.261567	0	0
1403	2.793089	9.361974	1.566976	0.148613	-0.216799	-0.155237	-0.247690	-0.430838	-0.227617	0.678384	0.679435	0.105468	0.258920	0	0
1404	2.907234	9.451426	1.439811	0.187695	-0.278914	-0.146697	-0.245145	-0.428433	-0.223893	0.677779	0.681270	0.105012	0.255850	0	0
1405	2.754233	9.346689	1.445535	0.257789	-0.365197	-0.157600	-0.243531	-0.429265	-0.220127	0.676835	0.683740	0.104212	0.252061	0	0
1406	2.421732	9.216825	1.243728	0.279095	-0.430855	-0.156986	-0.238564	-0.427768	-0.216324	0.675763	0.686540	0.103025	0.247777	0	0
1407	2.468735	9.392454	1.121074	0.184604	-0.383005	-0.182629	-0.234804	-0.427715	-0.210104	0.675370	0.688500	0.102086	0.243764	0	0
1408	2.551441	9.716813	0.964692	0.149767	-0.408664	-0.163481	-0.230511	-0.425322	-0.207627	0.675149	0.690332	0.100770	0.239711	0	0
1409	2.324521	9.756368	0.731145	0.156574	-0.426714	-0.151144	-0.227012	-0.427145	-0.205820	0.674889	0.692209	0.099243	0.235631	0	0
1410	2.076607	9.858647	0.385746	0.096828	-0.385093	-0.129789	-0.222849	-0.426479	-0.202036	0.674903	0.693633	0.097723	0.232010	0	0
1411	1.924793	9.889848	0.091977	0.085218	-0.350568	-0.092434	-0.221509	-0.425418	-0.200247	0.674900	0.694885	0.096132	0.228917	0	0
1412	1.945622	9.773669	-0.185752	0.137327	-0.275880	-0.074988	-0.219094	-0.424076	-0.199415	0.674382	0.696366	0.095058	0.226379	0	0
1413	2.061739	9.605803	-0.546829	0.152786	-0.264074	-0.043931	-0.216410	-0.423364	-0.196156	0.673699	0.697910	0.093865	0.224144	0	0
1414	2.094434	9.514125	-0.749753	0.117225	-0.299296	0.001705	-0.213589	-0.423220	-0.192917	0.673157	0.699366	0.092052	0.221975	0	0
1415	1.993790	9.687079	-0.828772	0.019166	-0.382370	0.019449	-0.212383	-0.422452	-0.190592	0.673358	0.700321	0.089320	0.219457	0	0
1416	1.899297	9.816463	-0.770059	-0.035789	-0.442141	0.044546	-0.212114	-0.422773	-0.189244	0.673902	0.701080	0.085905	0.216709	0	0
1417	1.781483	10.018250	-0.731866	-0.067316	-0.466382	0.007178	-0.211844	-0.422908	-0.189796	0.674780	0.701602	0.082502	0.213587	0	0
1418	1.753114	10.119706	-0.632396	0.001692	-0.431583	-0.010065	-0.210364	-0.423498	-0.190241	0.675143	0.702518	0.079615	0.210505	0	0
1419	1.653590	9.960073	-0.923119	0.098919	-0.451145	-0.013386	-0.206602	-0.422984	-0.191766	0.674854	0.704087	0.076810	0.207205	0	0
1420	1.365895	9.481412	-1.419423	0.201264	-0.478061	-0.006070	-0.202707	-0.422588	-0.188259	0.673812	0.706418	0.073992	0.203656	0	0
1421	1.002912	9.168915	-1.683376	0.130198	-0.422985	-0.029712	-0.201767	-0.422515	-0.186226	0.673281	0.708103	0.071561	0.200405	0	0
1422	0.958197	9.257949	-1.466358	-0.029646	-0.295672	-0.055036	-0.200696	-0.421112	-0.186737	0.673814	0.708450	0.069849	0.197976	0	0
1423	1.027668	9.705923	-1.195582	-0.085436	-0.252750	-0.083267	-0.197601	-0.422617	-0.186005	0.674777	0.708292	0.068515	0.195713	0	0
1424	1.126970	10.006360	-0.852967	-0.014415	-0.242479	-0.113964	-0.195050	-0.421666	-0.186821	0.675271	0.708585	0.067605	0.193248	0	0
1425	1.093012	9.903795	-0.742501	0.073541	-0.203946	-0.131998	-0.193033	-0.422162	-0.185772	0.675159	0.709366	0.067258	0.190886	0	0
1426	1.051785	9.509750	-0.938190	0.056163	-0.190232	-0.117789	-0.189676	-0.421050	-0.188225	0.675117	0.710024	0.066860	0.188713	0	0
1427	1.156447	9.336841	-1.121442	-0.035772	-0.143347	-0.103644	-0.187262	-0.419438	-0.186840	0.675677	0.709966	0.066517	0.187040	0	0
1428	1.262038	9.401883	-1.041659	-0.068342	-0.074706	-0.085653	-0.186318	-0.420284	-0.187968	0.676378	0.709583	0.066437	0.185987	0	0
1429	1.369119	9.403843	-0.889136	-0.076469	-0.068526	-0.050303	-0.183495	-0.420619	-0.188556	0.677072	0.709146	0.066148	0.185229	0	0
1430	1.462719	9.347291	-0.770288	-0.080213	-0.046542	-0.041354	-0.183228	-0.419757	-0.189348	0.677755	0.708658	0.065919	0.184680	0	0
1431	1.590194	9.412734	-0.665764	-0.104369	-0.044765	-0.013161	-0.183089	-0.421116	-0.191980	0.678559	0.708013	0.065476	0.184359	0	0
1432	1.683688	9.462982	-0.672903	-0.097459	-0.055586	-0.004391	-0.180670	-0.420841	-0.194042	0.679301	0.707448	0.064888	0.184002	0	0
1433	1.750574	9.527325	-0.575044	-0.097529	-0.047665	-0.000823	-0.180936	-0.421675	-0.194474	0.680033	0.706862	0.064350	0.183739	0	0
1434	1.809228	9.513831	-0.505738	-0.119421	-0.048995	0.009694	-0.180936	-0.421515	-0.195286	0.680898	0.706142	0.063669	0.183542	0	0
1435	1.838863	9.465802	-0.634460	-0.126799	-0.059858	0.014905	-0.182276	-0.422566	-0.197482	0.681811	0.705389	0.062884	0.183317	0	0
1436	1.821472	9.348949	-0.740032	-0.097630	-0.027419	0.007258	-0.180801	-0.421625	-0.196788	0.682511	0.704775	0.062404	0.183239	0	0
1437	1.771696	9.192692	-0.605573	-0.099245	0.029395	0.010283	-0.180933	-0.422132	-0.199254	0.683179	0.704043	0.062310	0.183594	0	0
1438	1.800219	9.008731	-0.410727	-0.099278	0.086032	0.021251	-0.183218	-0.422120	-0.197457	0.683792	0.703216	0.062507	0.184413	0	0
1439	1.864063	8.961333	-0.446927	-0.151327	0.106978	0.019443	-0.183624	-0.420878	-0.201768	0.684757	0.701990	0.062781	0.185410	0	0
1440	2.005784	8.934794	-0.249795	-0.177667	0.140204	0.033683	-0.184823	-0.424034	-0.204988	0.685861	0.700529	0.063110	0.186737	0	0
1441	2.315691	9.207467	-0.160494	-0.249817	0.193563	0.081457	-0.186169	-0.423164	-0.204535	0.687336	0.698498	0.063357	0.188828	0	0
1442	2.880092	9.989721	0.084431	-0.326428	0.147945	0.176243	-0.186700	-0.424718	-0.210297	0.689191	0.696078	0.062467	0.191285	0	0
1443	3.424638	10.582280	0.517946	-0.343068	0.147629	0.257370	-0.191533	-0.426102	-0.213008	0.690990	0.693579	0.060986	0.194324	0	0
1444	3.549285	10.453481	0.801988	-0.176629	0.015384	0.269394	-0.196900	-0.428575	-0.217110	0.691686	0.692486	0.058818	0.196402	0	0
1445	3.138949	9.275917	0.798280	-0.031895	-0.115615	0.221408	-0.199046	-0.429903	-0.218761	0.691540	0.692614	0.056366	0.197184	0	0
1446	2.490668	8.545533	0.413174	-0.211090	-0.189116	0.181658	-0.201602	-0.428832	-0.219650	0.692754	0.691621	0.053323	0.197253	0	0
1447	1.931580	9.336492	0.279314	-0.457942	-0.184366	0.191617	-0.202138	-0.428820	-0.225769	0.695633	0.688898	0.049758	0.197582	0	0
1448	1.603364	10.801731	0.768531	-0.479560	-0.113636	0.200842	-0.203875	-0.431323	-0.232228	0.698595	0.685873	0.046570	0.198432	0	0
1449	1.400591	11.550658	1.151453	-0.156722	-0.018186	0.190977	-0.208841	-0.432801	-0.236847	0.699300	0.684892	0.044768	0.199745	0	0
1450	1.373849	10.909252	0.909928	0.219068	0.136706	0.167546	-0.210993	-0.432830	-0.233419	0.697409	0.686218	0.044948	0.201753	0	0
1451	1.579617	9.538917	0.618449	0.286679	0.261121	0.120832	-0.213416	-0.431680	-0.231720	0.695079	0.687730	0.046467	0.204285	0	0
1452	1.735554	8.988232	0.470916	-0.002206	0.229393	0.082584	-0.213950	-0.432661	-0.231609	0.694825	0.687279	0.047424	0.206438	0	0
1453	1.753768	9.571218	0.712619	-0.230498	0.196877	0.097540	-0.216367	-0.433308	-0.231874	0.696115	0.685305	0.047597	0.208604	0	0
1454	1.900839	10.294947	1.205166	-0.203513	0.184801	0.093053	-0.220125	-0.435087	-0.230799	0.697230	0.683539	0.047767	0.210626	0	0
1455	2.155303	10.437953	1.337074	-0.063320	0.131836	0.090436	-0.221473	-0.433732	-0.232918	0.697414	0.682851	0.047887	0.212214	0	0
1456	2.328591	9.979826	1.129193	0.057320	0.052299	0.076146	-0.220663	-0.434571	-0.234179	0.696845	0.683173	0.047782	0.213069	0	0
1457	2.304034	9.226788	0.874134	0.102992	-0.019359	0.040510	-0.221199	-0.435434	-0.233112	0.696071	0.683939	0.047541	0.213197	0	0
1458	2.218427	8.666885	0.926284	0.023401	-0.081567	0.011613	-0.223080	-0.435717	-0.231193	0.695932	0.684276	0.046883	0.212713	0	0
1459	2.134262	8.767326	1.002384	-0.134420	-0.144276	0.012497	-0.222812	-0.435450	-0.230779	0.696899	0.683639	0.045457	0.211904	0	0
1460	1.896664	9.267969	1.068348	-0.155721	-0.208789	-0.010938	-0.221736	-0.435409	-0.233649	0.698087	0.682985	0.043683	0.210472	0	0
1461	1.591801	9.488208	1.086218	-0.032902	-0.205606	-0.026389	-0.221196	-0.435761	-0.237343	0.698465	0.683160	0.042310	0.208925	0	0
1462	1.405099	9.351287	0.961158	0.061883	-0.132924	-0.057404	-0.219718	-0.435496	-0.238032	0.698226	0.683841	0.041837	0.207588	0	0
1463	1.458153	9.104620	0.853912	0.046571	-0.013625	-0.069064	-0.218774	-0.436996	-0.235369	0.698067	0.684149	0.042265	0.207017	0	0
1464	1.625650	8.979002	0.912960	-0.012489	0.071191	-0.066972	-0.217973	-0.435671	-0.232204	0.698264	0.683881	0.043143	0.207056	0	0
1465	1.788667	9.066926	0.902856	-0.030366	0.099501	-0.066886	-0.217703	-0.435910	-0.234393	0.698579	0.683417	0.044188	0.207306	0	0
1466	1.974093	9.254795	0.945645	-0.044417	0.128066	-0.075638	-0.216491	-0.436164	-0.236866	0.698988	0.682802	0.045451	0.207680	0	0
1467	2.241304	9.497573	1.139782	-0.017059	0.105668	-0.094334	-0.215821	-0.435582	-0.238217	0.699264	0.682403	0.046754	0.207774	0	0
1468	2.366971	9.771756	1.223417	0.024344	0.054709	-0.104296	-0.214749	-0.434512	-0.236561	0.699293	0.682405	0.047846	0.207419	0	0
1469	2.393815	9.883914	1.223395	0.078634	0.017378	-0.122057	-0.213133	-0.435990	-0.235538	0.699015	0.682841	0.048918	0.206672	0	0
1470	2.398854	9.850002	1.069739	0.154253	0.020674	-0.121795	-0.212062	-0.434951	-0.232522	0.698206	0.683811	0.050161	0.205900	0	0
1471	2.421711	9.651335	0.913059	0.179197	0.033017	-0.109253	-0.209913	-0.434974	-0.227511	0.697203	0.684917	0.051461	0.205299	0	0
1472	2.473563	9.470196	0.838984	0.146751	0.045081	-0.104860	-0.206420	-0.434960	-0.225509	0.696393	0.685788	0.052744	0.204817	0	0
1473	2.591066	9.433500	0.977674	0.104940	0.023122	-0.093666	-0.206697	-0.432456	-0.223247	0.695868	0.686401	0.053713	0.204297	0	0
1474	2.813740	9.444822	0.955535	0.141800	0.005710	-0.095479	-0.204814	-0.432961	-0.221652	0.695089	0.687319	0.054647	0.203611	0	0
1475	2.993971	9.384964	0.858004	0.225078	-0.003712	-0.081167	-0.203203	-0.432627	-0.219345	0.693724	0.688822	0.055583	0.202932	0	0
1476	3.112065	9.285138	0.785348	0.301841	-0.061198	-0.067169	-0.202400	-0.432214	-0.213487	0.691816	0.690995	0.056184	0.201892	0	0
1477	2.987614	9.409089	0.532644	0.324049	-0.150668	-0.037585	-0.201061	-0.431243	-0.207754	0.689749	0.693493	0.055995	0.200447	0	0
1478	2.551170	9.498246	0.265813	0.283913	-0.192284	-0.023733	-0.201871	-0.430740	-0.204188	0.687935	0.695815	0.055353	0.198806	0	0
1479	2.155179	9.551755	0.303810	0.176190	-0.223065	-0.039214	-0.200530	-0.429997	-0.200913	0.686924	0.697423	0.054380	0.196926	0	0
1480	1.961221	10.016751	0.149913	0.061373	-0.165256	-0.043597	-0.198651	-0.429197	-0.200637	0.686675	0.698141	0.053619	0.195455	0	0
1481	1.961624	10.371200	0.214655	0.063536	-0.053329	-0.038470	-0.197037	-0.429809	-0.200267	0.686351	0.698638	0.053585	0.194824	0	0
1482	2.167216	10.122438	0.047109	0.214553	0.025670	-0.017188	-0.197312	-0.427871	-0.198023	0.684874	0.700045	0.054248	0.194785	0	0
1483	2.305882	9.488916	0.046515	0.283282	0.041578	-0.025716	-0.197450	-0.427258	-0.193781	0.682931	0.701866	0.055203	0.194786	0	0
1484	2.359684	9.208279	-0.038786	0.180778	-0.082167	0.017377	-0.197320	-0.426380	-0.188989	0.681677	0.703264	0.054824	0.194245	0	0
1485	2.295337	9.255650	-0.161482	0.047927	-0.215666	0.048832	-0.196513	-0.426719	-0.187376	0.681376	0.704014	0.053040	0.193076	0	0
1486	2.153463	9.777424	-0.347912	-0.040865	-0.289555	0.057820	-0.196378	-0.426709	-0.187922	0.681707	0.704317	0.050529	0.191466	0	0
1487	1.931852	10.190951	-0.374683	-0.019021	-0.346686	0.038105	-0.197179	-0.428358	-0.189327	0.681953	0.704847	0.047798	0.189333	0	0
1488	1.721738	10.245381	-0.564495	0.098988	-0.379315	-0.005005	-0.194223	-0.428309	-0.188271	0.681446	0.706228	0.045378	0.186587	0	0
1489	1.504111	9.794789	-0.185016	0.188011	-0.356566	-0.031929	-0.194492	-0.428162	-0.188263	0.680347	0.708136	0.043464	0.183802	0	0
1490	1.188349	9.337516	-0.224959	0.023187	-0.405106	-0.068031	-0.190460	-0.428550	-0.187778	0.680485	0.708998	0.041174	0.180466	0	0
1491	0.867963	9.341399	-0.350370	-0.119049	-0.388675	-0.062994	-0.189791	-0.427753	-0.186127	0.681609	0.708840	0.038705	0.177362	0	0
1492	0.666190	9.483388	-0.415408	-0.148623	-0.329564	-0.090959	-0.187098	-0.428875	-0.189326	0.682954	0.708366	0.036780	0.174469	0	0
1493	0.650979	9.512240	-0.444980	-0.070142	-0.244687	-0.116689	-0.185082	-0.428884	-0.190983	0.683754	0.708252	0.035764	0.171991	0	0
1494	0.642465	9.669864	-0.610125	-0.042070	-0.163790	-0.142607	-0.180914	-0.429181	-0.194581	0.684363	0.708188	0.035514	0.169868	0	0
1495	0.585330	9.860610	-0.613318	-0.030776	-0.072933	-0.145522	-0.180100	-0.431421	-0.196569	0.684865	0.708035	0.035950	0.168387	0	0
1496	0.596563	10.025892	-0.616627	0.009693	0.007899	-0.164337	-0.178230	-0.427818	-0.194977	0.685077	0.708023	0.037120	0.167315	0	0
1497	0.831053	9.918466	-0.716948	0.071454	0.090390	-0.170732	-0.176215	-0.427766	-0.193093	0.684833	0.708285	0.039030	0.166772	0	0
1498	0.954228	9.585694	-0.652883	0.049126	0.109001	-0.139755	-0.175406	-0.428653	-0.192314	0.684682	0.708379	0.040786	0.166570	0	0
1499	1.073444	9.437343	-0.676993	-0.004110	0.143004	-0.094636	-0.174064	-0.428111	-0.192584	0.684819	0.708064	0.042395	0.166946	0	0
1500	1.235447	9.345612	-0.608740	-0.051708	0.174635	-0.059253	-0.173794	-0.428397	-0.192733	0.685218	0.707387	0.043859	0.167799	0	0
1501	1.364233	9.437763	-0.687330	-0.046022	0.181154	-0.068949	-0.173253	-0.429350	-0.194948	0.685586	0.706729	0.045480	0.168635	0	0
1502	1.459837	9.502614	-0.701737	-0.029526	0.206366	-0.075832	-0.173659	-0.428196	-0.195451	0.685836	0.706138	0.047312	0.169584	0	0
1503	1.478709	9.517515	-0.771081	-0.002617	0.233064	-0.067623	-0.172045	-0.428818	-0.194673	0.685863	0.705686	0.049354	0.170772	0	0
1504	1.527434	9.498975	-0.807963	-0.002742	0.267473	-0.056803	-0.175273	-0.428071	-0.193113	0.685852	0.705175	0.051525	0.172278	0	0
1505	1.536157	9.571979	-0.654180	-0.010585	0.295160	-0.028369	-0.175136	-0.429269	-0.190431	0.685824	0.704575	0.053702	0.174173	0	0
1506	1.538004	9.489479	-0.590911	0.004979	0.295590	-0.004446	-0.175135	-0.430256	-0.184473	0.685639	0.704083	0.055722	0.176240	0	0
1507	1.540789	9.339009	-0.659502	-0.020031	0.329180	-0.005186	-0.177019	-0.429662	-0.183751	0.685604	0.703359	0.057952	0.178536	0	0
1508	1.559673	9.344193	-0.786547	-0.038181	0.408553	0.014713	-0.178901	-0.429355	-0.182902	0.685610	0.702366	0.060526	0.181542	0	0
1509	1.367976	9.496096	-0.668397	-0.035307	0.469880	0.052279	-0.179164	-0.430595	-0.190291	0.685470	0.701298	0.063289	0.185222	0	0
1510	1.452981	9.424850	-0.294530	0.018309	0.579791	0.084953	-0.184540	-0.430507	-0.188728	0.684813	0.700388	0.066638	0.189859	0	0
1511	1.933530	9.836529	-0.547689	-0.007391	0.690701	0.122597	-0.187632	-0.430304	-0.188276	0.684153	0.699096	0.070466	0.195537	0	0
1512	2.531974	10.410653	-0.047385	0.004556	0.780737	0.227364	-0.192605	-0.430523	-0.186047	0.683106	0.697733	0.074182	0.202564	0	0
1513	3.049089	10.866731	0.046891	0.046977	0.730989	0.313684	-0.198788	-0.430142	-0.184057	0.681574	0.696790	0.077049	0.209771	0	0
1514	3.218546	10.209533	0.437401	0.205423	0.721865	0.377757	-0.208326	-0.432345	-0.177210	0.678761	0.696934	0.079759	0.217269	0	0
1515	3.066038	8.871573	0.481331	0.288073	0.646092	0.305125	-0.216925	-0.433695	-0.171435	0.675550	0.697714	0.082603	0.223618	0	0
1516	2.712155	8.248522	0.369251	0.046436	0.448805	0.289065	-0.221903	-0.431892	-0.170910	0.674191	0.697246	0.083707	0.228711	0	0
1517	2.113345	9.422305	0.053145	-0.355489	0.306810	0.283451	-0.227277	-0.432433	-0.172771	0.675748	0.694379	0.082944	0.233070	0	0
1518	1.404171	10.934055	0.691609	-0.284943	0.325520	0.269724	-0.232236	-0.436176	-0.177463	0.676828	0.691909	0.082538	0.237386	0	0
1519	0.756895	10.980598	0.928973	0.127145	0.522690	0.274181	-0.237480	-0.435509	-0.176563	0.674851	0.691747	0.084444	0.242759	0	0
1520	0.756873	9.732773	0.712102	0.363161	0.860149	0.226745	-0.242856	-0.435942	-0.170796	0.671014	0.692260	0.089563	0.249991	0	0
1521	1.526160	8.829087	0.694382	0.133862	1.023903	0.215449	-0.250654	-0.435238	-0.168913	0.668592	0.690757	0.095239	0.258397	0	0
1522	2.280556	8.954473	0.928428	-0.204202	0.919700	0.217082	-0.258305	-0.438023	-0.169458	0.668513	0.687179	0.099369	0.266460	0	0
1523	2.282747	9.609998	1.159464	-0.232889	0.671798	0.201227	-0.264481	-0.439637	-0.173114	0.668890	0.684016	0.101820	0.272655	0	0
1524	1.654974	10.254088	1.371253	-0.057330	0.444990	0.191592	-0.270937	-0.438120	-0.170947	0.668287	0.682600	0.103314	0.277085	0	0
1525	1.328016	10.568576	1.127747	0.123047	0.510570	0.189106	-0.274833	-0.438887	-0.170654	0.666387	0.682193	0.105744	0.281709	0	0
1526	1.639040	10.278045	1.081709	0.249123	0.692202	0.150824	-0.278730	-0.439159	-0.167214	0.663504	0.682039	0.109998	0.287202	0	0
1527	2.121270	9.675034	1.089021	0.294334	0.657375	0.137401	-0.283575	-0.437415	-0.164242	0.660365	0.682236	0.114236	0.292270	0	0
1528	2.182297	9.273144	0.990413	0.275414	0.553537	0.087174	-0.288421	-0.435448	-0.158676	0.657576	0.682519	0.118076	0.296344	0	0
1529	2.115791	9.228255	1.135555	0.209537	0.535948	0.056810	-0.292451	-0.436616	-0.153085	0.655338	0.682362	0.121803	0.300129	0	0
1530	2.121368	9.473574	1.381825	0.185455	0.547546	0.083313	-0.295949	-0.435750	-0.150294	0.653136	0.682021	0.125350	0.304218	0	0
1531	2.180916	9.639728	1.334253	0.241772	0.539658	0.062203	-0.297158	-0.435920	-0.147835	0.650617	0.682019	0.129154	0.308003	0	0
1532	2.320003	9.465031	1.296509	0.371923	0.548348	0.043194	-0.302273	-0.433921	-0.143354	0.647219	0.682789	0.133536	0.311568	0	0
1533	2.473594	9.147350	1.111036	0.398401	0.544418	-0.004504	-0.305507	-0.431739	-0.136438	0.643781	0.683643	0.138298	0.314726	0	0
1534	2.622688	9.084510	1.111271	0.332133	0.543289	-0.017126	-0.308059	-0.432608	-0.133033	0.640792	0.684032	0.142923	0.317896	0	0
1535	2.858356	9.426231	1.152034	0.281533	0.524131	-0.013938	-0.311966	-0.430392	-0.126926	0.638162	0.684129	0.147235	0.320996	0	0
1536	3.135023	9.669172	1.271834	0.347915	0.514803	-0.008559	-0.312910	-0.430458	-0.116979	0.635030	0.684670	0.151663	0.323979	0	0
1537	3.124531	9.550003	1.034090	0.448849	0.452894	-0.023655	-0.314258	-0.429407	-0.112028	0.631348	0.685991	0.156114	0.326259	0	0
1538	2.822212	9.245898	0.846561	0.468031	0.376287	-0.012509	-0.315616	-0.425714	-0.104950	0.627573	0.687687	0.160063	0.328053	0	0
1539	2.776594	9.079976	0.701976	0.368259	0.471146	0.000183	-0.319919	-0.424889	-0.105690	0.624289	0.688427	0.164183	0.330719	0	0
1540	3.067763	9.080417	0.812014	0.318658	0.523787	0.012675	-0.323150	-0.423534	-0.099754	0.621176	0.688693	0.168379	0.333902	0	0
1541	3.355261	9.012811	0.864677	0.314527	0.459547	0.021030	-0.325040	-0.422021	-0.089745	0.618173	0.689122	0.172090	0.336688	0	0
1542	3.620212	8.966633	0.820197	0.324926	0.370752	0.020439	-0.328808	-0.420604	-0.085979	0.615213	0.689910	0.175298	0.338834	0	0
1543	3.936263	9.018479	0.692289	0.360418	0.259056	0.019767	-0.331231	-0.420098	-0.080898	0.612216	0.691260	0.177922	0.340141	0	0
1544	4.296219	8.947322	0.643690	0.460193	0.143887	0.037834	-0.333931	-0.416413	-0.078296	0.608638	0.693649	0.180065	0.340569	0	0
1545	4.670206	8.900695	0.588115	0.567494	-0.013407	0.036201	-0.332326	-0.414662	-0.069818	0.604610	0.697183	0.181599	0.339711	0	0
1546	4.180103	9.416088	-0.162628	0.619292	-0.333683	0.131667	-0.333275	-0.412318	-0.066055	0.600433	0.702286	0.180720	0.337069	0	0
1547	2.843278	9.144143	-0.798607	0.549696	-0.517832	0.215463	-0.334229	-0.408980	-0.056270	0.596779	0.707681	0.177879	0.333769	0	0
1548	1.414420	9.035637	-1.149769	0.306578	-0.383935	0.178752	-0.333165	-0.406205	-0.048705	0.594685	0.711103	0.175301	0.331590	0	0
1549	0.731497	9.494205	-1.154928	0.083347	-0.120404	0.158652	-0.332497	-0.405977	-0.040810	0.593792	0.712258	0.173673	0.331569	0	0
1550	1.051093	10.143343	-0.991137	0.063543	0.249343	0.086592	-0.334110	-0.405946	-0.040518	0.592613	0.711959	0.174706	0.333770	0	0
1551	1.740876	10.240862	-0.672202	0.169259	0.391424	0.060263	-0.337207	-0.404048	-0.039875	0.590534	0.711738	0.177107	0.336647	0	0
1552	2.361543	9.960792	-0.833995	0.191830	0.358894	0.018453	-0.341506	-0.404559	-0.037936	0.588461	0.711692	0.179701	0.338992	0	0
1553	2.773255	9.934248	-1.095591	0.098057	0.233075	-0.030470	-0.342056	-0.400923	-0.035361	0.587463	0.711407	0.181569	0.340325	0	0
1554	2.791789	9.958848	-1.210757	0.046470	0.041145	-0.053080	-0.342321	-0.402530	-0.032960	0.587233	0.711446	0.182308	0.340245	0	0
1555	2.444245	9.869991	-1.312229	0.073393	-0.051752	-0.099479	-0.340980	-0.401583	-0.032400	0.587158	0.711858	0.182911	0.339186	0	0
1556	2.158423	9.617185	-1.323907	0.090274	-0.062477	-0.092349	-0.340304	-0.403023	-0.032046	0.586939	0.712434	0.183465	0.338056	0	0
1557	2.176870	9.423310	-1.312250	0.073833	-0.023063	-0.109826	-0.337349	-0.402537	-0.031520	0.586840	0.712732	0.184314	0.337135	0	0
1558	2.363752	9.271321	-1.420917	0.107939	-0.013180	-0.137979	-0.335737	-0.402341	-0.029355	0.586555	0.713158	0.185543	0.336054	0	0
1559	2.423792	9.165587	-1.495310	0.126129	-0.014630	-0.145011	-0.333859	-0.401635	-0.024997	0.586182	0.713668	0.186869	0.334887	0	0
1560	2.357034	9.096393	-1.583499	0.088499	-0.066049	-0.092393	-0.331578	-0.400869	-0.023638	0.585978	0.714237	0.187399	0.333732	0	0
1561	2.416675	9.247976	-1.693547	0.018849	-0.073100	-0.046701	-0.330908	-0.400208	-0.022263	0.586146	0.714498	0.187322	0.332920	0	0
1562	2.583749	9.170921	-1.461554	-0.046073	-0.071958	-0.042516	-0.329694	-0.401639	-0.022868	0.586747	0.714391	0.187012	0.332267	0	0
1563	2.628570	9.140196	-1.276994	-0.085510	-0.096910	-0.053422	-0.328214	-0.402214	-0.023993	0.587724	0.714106	0.186496	0.331439	0	0
1564	2.668535	9.092376	-1.203188	-0.085386	-0.068458	-0.053248	-0.327403	-0.403315	-0.026216	0.588634	0.713735	0.186150	0.330818	0	0
1565	2.709728	8.996036	-1.047131	-0.083500	-0.084285	-0.059540	-0.326056	-0.404182	-0.026805	0.589590	0.713408	0.185757	0.330041	0	0
1566	2.732553	8.811941	-1.122074	-0.060066	-0.121254	-0.066772	-0.323369	-0.403791	-0.028049	0.590460	0.713332	0.185279	0.328915	0	0
1567	2.713919	8.775189	-1.115147	-0.049260	-0.151259	-0.072229	-0.322828	-0.404942	-0.027820	0.591334	0.713402	0.184693	0.327520	0	0
1568	2.549867	8.733368	-1.141532	-0.061599	-0.158224	-0.082883	-0.321215	-0.405089	-0.029205	0.592332	0.713404	0.184107	0.326038	0	0
1569	2.326226	8.756006	-1.211155	-0.108450	-0.156922	-0.080319	-0.317718	-0.405849	-0.030496	0.593660	0.713124	0.183351	0.324661	0	0
1570	2.163994	8.874447	-1.183325	-0.165011	-0.090826	-0.040260	-0.316910	-0.406427	-0.030796	0.595129	0.712367	0.182522	0.324099	0	0
1571	2.224721	9.006653	-1.071724	-0.206101	0.011830	-0.034449	-0.315157	-0.407962	-0.033589	0.596690	0.711038	0.182124	0.324372	0	0
1572	2.493452	9.147479	-1.040467	-0.182058	0.085256	-0.046346	-0.315555	-0.409306	-0.036351	0.597974	0.709592	0.182331	0.325056	0	0
1573	2.710328	9.204820	-1.072760	-0.098912	0.123480	-0.052963	-0.316628	-0.409964	-0.037448	0.598624	0.708503	0.183078	0.325814	0	0
1574	2.757519	9.021173	-1.103629	-0.014288	0.151544	-0.116174	-0.315821	-0.409784	-0.039902	0.598820	0.707712	0.184725	0.326245	0	0
1575	2.754446	8.924006	-1.155950	-0.093057	0.191104	-0.125003	-0.316357	-0.410332	-0.040186	0.599531	0.706301	0.186403	0.327039	0	0
1576	2.706684	8.898870	-1.089822	-0.172490	0.190218	-0.116407	-0.315278	-0.411445	-0.042141	0.600767	0.704426	0.187767	0.328034	0	0
1577	2.834662	9.177951	-1.010967	-0.226133	0.229189	-0.056250	-0.315540	-0.413339	-0.045739	0.602108	0.702212	0.188750	0.329754	0	0
1578	2.936818	9.568255	-0.731532	-0.231810	0.239567	-0.045637	-0.316880	-0.414051	-0.050375	0.603425	0.699938	0.189711	0.331624	0	0
1579	2.890642	9.722804	-0.563198	-0.154115	0.173343	-0.001614	-0.319830	-0.415956	-0.050810	0.604175	0.698434	0.190207	0.333142	0	0
1580	2.817400	9.745749	-0.587284	-0.133389	0.178014	0.032092	-0.320631	-0.417571	-0.053712	0.604653	0.697095	0.190581	0.334862	0	0
1581	2.900610	9.701131	-0.613281	-0.125490	0.228306	0.014741	-0.321704	-0.417905	-0.056569	0.605036	0.695604	0.191386	0.336805	0	0
1582	2.925571	9.446699	-0.456530	-0.112815	0.270976	0.019475	-0.322912	-0.418415	-0.057797	0.605226	0.694044	0.192477	0.339053	0	0
1583	2.794708	9.218565	-0.360126	-0.183609	0.282207	0.044115	-0.325466	-0.417737	-0.060059	0.605799	0.692063	0.193202	0.341657	0	0
1584	2.682247	9.782182	-0.177654	-0.335784	0.264126	0.076231	-0.328408	-0.422414	-0.063171	0.607337	0.689268	0.193095	0.344624	0	0
1585	2.683808	10.988790	0.265860	-0.357836	0.309672	0.097610	-0.330284	-0.423349	-0.069850	0.608857	0.686213	0.193014	0.348066	0	0
1586	2.308459	10.931052	0.765121	-0.070090	0.310001	0.038470	-0.334040	-0.425311	-0.073137	0.608593	0.684779	0.194361	0.350594	0	0
1587	1.459044	9.638613	-0.093744	0.162282	0.302930	-0.031313	-0.336331	-0.423488	-0.070057	0.606996	0.684643	0.196935	0.352187	0	0
1588	0.919110	8.735429	-0.262381	0.029281	0.450492	-0.077482	-0.336331	-0.423783	-0.069522	0.606159	0.683072	0.200283	0.354783	0	0
1589	1.173036	9.079955	0.205011	-0.320317	0.634832	-0.099582	-0.338472	-0.426210	-0.072706	0.607412	0.678665	0.203622	0.359171	0	0
1590	1.734204	10.202058	0.805958	-0.330924	0.587290	-0.119553	-0.342495	-0.428556	-0.077500	0.608859	0.674283	0.206790	0.363140	0	0
1591	2.044626	10.824326	0.964856	-0.032671	0.458362	-0.123961	-0.341956	-0.429144	-0.077117	0.608577	0.672156	0.210249	0.365562	0	0
1592	2.162587	10.442862	0.605447	0.244456	0.373725	-0.202318	-0.342093	-0.428650	-0.073832	0.606864	0.671842	0.214754	0.366367	0	0
1593	2.004286	9.614584	0.500917	0.254424	0.273708	-0.254132	-0.341965	-0.427048	-0.069698	0.605496	0.671830	0.219007	0.366136	0	0
1594	1.805105	9.135143	0.399723	0.089011	0.219310	-0.269078	-0.340087	-0.425594	-0.073212	0.605386	0.670973	0.222439	0.365819	0	0
1595	1.842524	9.208655	0.434019	-0.038990	0.235759	-0.258777	-0.338739	-0.427047	-0.073003	0.606071	0.669293	0.225413	0.365941	0	0
1596	2.154177	9.425546	0.723599	-0.055270	0.194893	-0.264478	-0.334706	-0.427092	-0.075093	0.606957	0.667648	0.228128	0.365796	0	0
1597	2.365424	9.553205	0.887999	-0.022865	0.054507	-0.256490	-0.331748	-0.427745	-0.074332	0.607929	0.666718	0.230040	0.364680	0	0
1598	2.387381	9.548751	0.905557	-0.011682	-0.091060	-0.262696	-0.328792	-0.427068	-0.075978	0.609165	0.666376	0.231157	0.362529	0	0
1599	2.129688	9.451814	0.809311	-0.008632	-0.196043	-0.259759	-0.324759	-0.427616	-0.074682	0.610623	0.666424	0.231612	0.359687	0	0
1600	1.894392	9.311577	0.625010	-0.042949	-0.238982	-0.261847	-0.319110	-0.429142	-0.075614	0.612397	0.666416	0.231700	0.356616	0	0
1601	1.830414	9.223011	0.527423	-0.090173	-0.222087	-0.242417	-0.315208	-0.430634	-0.076252	0.614384	0.666082	0.231582	0.353888	0	0
1602	1.964035	9.230307	0.675906	-0.136888	-0.217066	-0.245217	-0.309564	-0.430311	-0.077533	0.616659	0.665443	0.231353	0.351273	0	0
1603	1.976295	9.356774	0.752361	-0.119400	-0.290853	-0.239456	-0.305530	-0.430957	-0.078146	0.618975	0.665159	0.230679	0.348167	0	0
1604	1.739825	9.536976	0.685970	-0.115049	-0.356428	-0.211525	-0.300147	-0.432996	-0.081133	0.621292	0.665200	0.229433	0.344771	0	0
1605	1.503458	9.707466	0.590767	-0.082110	-0.308804	-0.257042	-0.294897	-0.435608	-0.083730	0.623442	0.665147	0.228885	0.341338	0	0
1606	1.466499	9.852448	0.547616	-0.069998	-0.279106	-0.267420	-0.289798	-0.433896	-0.077063	0.625451	0.665051	0.228641	0.337996	0	0
1607	1.610531	9.918178	0.525060	-0.044236	-0.204875	-0.275739	-0.283072	-0.435724	-0.078290	0.627158	0.664819	0.228989	0.335042	0	0
1608	1.884654	9.913447	0.576839	0.013100	-0.176277	-0.261292	-0.278237	-0.434992	-0.078051	0.628345	0.664896	0.229619	0.332221	0	0
1609	2.198357	9.744354	0.611814	0.066330	-0.183601	-0.233828	-0.272864	-0.433618	-0.081609	0.629116	0.665368	0.230183	0.329414	0	0
1610	2.410515	9.651080	0.436075	0.097043	-0.250468	-0.215632	-0.269101	-0.433716	-0.081111	0.629753	0.666310	0.230316	0.326187	0	0
1611	2.577733	9.637112	0.345021	0.121947	-0.296507	-0.178752	-0.263991	-0.434554	-0.080653	0.630219	0.667614	0.229975	0.322843	0	0
1612	2.779799	9.667451	0.057304	0.156375	-0.344597	-0.127713	-0.259830	-0.433287	-0.078347	0.630374	0.669419	0.229114	0.319397	0	0
1613	2.606044	9.521076	0.134924	0.197992	-0.413893	-0.080244	-0.256072	-0.432196	-0.074135	0.630261	0.671784	0.227606	0.315709	0	0
1614	2.417285	9.704548	-0.151498	0.125461	-0.411488	-0.059197	-0.252576	-0.433090	-0.069576	0.630535	0.673738	0.225761	0.312305	0	0
1615	2.054446	9.892160	-0.279597	0.052231	-0.473475	-0.023501	-0.249077	-0.434856	-0.070219	0.631332	0.675473	0.223026	0.308894	0	0
1616	1.633828	9.884560	0.015684	0.025807	-0.465987	0.023406	-0.245996	-0.431511	-0.070963	0.632118	0.677126	0.219957	0.305853	0	0
1617	1.322704	10.170227	-0.000833	-0.036821	-0.453684	0.079042	-0.242499	-0.432447	-0.070762	0.633131	0.678435	0.216370	0.303407	0	0
1618	1.586077	10.116762	0.176162	-0.023731	-0.314980	0.084331	-0.241552	-0.434431	-0.071654	0.633715	0.679424	0.213685	0.301874	0	0
1619	1.992787	9.784281	0.234483	0.027591	-0.363142	0.108861	-0.241421	-0.433318	-0.070939	0.633984	0.680909	0.210655	0.300085	0	0
1620	2.044157	9.479305	-0.007183	-0.017234	-0.527951	0.142152	-0.238728	-0.435106	-0.069803	0.634778	0.682678	0.206240	0.297444	0	0
1621	1.722841	9.497716	-0.334944	-0.122429	-0.645605	0.152640	-0.238183	-0.437355	-0.071107	0.636489	0.684107	0.200659	0.294303	0	0
1622	1.460283	9.997881	-0.500841	-0.126099	-0.690858	0.147076	-0.234549	-0.438785	-0.074191	0.638291	0.685620	0.194831	0.290777	0	0
1623	1.291988	10.193907	-0.367862	-0.045760	-0.725414	0.097624	-0.231857	-0.439954	-0.075350	0.639728	0.687597	0.189323	0.286558	0	0
1624	1.070055	9.774753	-0.385954	0.063144	-0.747607	0.060759	-0.227155	-0.439348	-0.075657	0.640519	0.690243	0.184249	0.281695	0	0
1625	0.793846	9.276926	-0.436413	0.024475	-0.769265	0.023450	-0.222052	-0.438228	-0.074047	0.641694	0.692577	0.179155	0.276530	0	0
1626	0.641096	9.298443	-0.320898	-0.128132	-0.739101	0.081543	-0.218548	-0.441052	-0.077991	0.643665	0.693929	0.173437	0.272171	0	0
1627	0.719390	9.787845	-0.064609	-0.218501	-0.677290	0.104598	-0.213704	-0.442802	-0.080691	0.646066	0.694517	0.167688	0.268560	0	0
1628	0.783025	9.990487	-0.121960	-0.119004	-0.729979	0.076261	-0.211817	-0.444493	-0.082946	0.647898	0.695821	0.162066	0.264190	0	0
1629	0.784585	9.633629	-0.347911	-0.075602	-0.741969	0.000310	-0.206437	-0.445721	-0.084274	0.649620	0.697260	0.156990	0.259185	0	0
1630	0.708717	9.547284	-0.359217	-0.138405	-0.761913	-0.077793	-0.201863	-0.446895	-0.087088	0.651968	0.698195	0.152166	0.253589	0	0
1631	0.412639	9.808949	-0.367870	-0.212223	-0.787353	-0.081669	-0.195005	-0.447480	-0.093177	0.654845	0.698647	0.147002	0.247911	0	0
1632	0.132020	10.017484	-0.421386	-0.176714	-0.736284	-0.121845	-0.188146	-0.448654	-0.098332	0.657452	0.699119	0.142529	0.242228	0	0
1633	-0.035705	9.902757	-0.536403	-0.067902	-0.640806	-0.134994	-0.181021	-0.449201	-0.100203	0.659167	0.700005	0.139040	0.236982	0	0
1634	-0.073701	9.601027	-0.660471	-0.002742	-0.517788	-0.126022	-0.177256	-0.449674	-0.101896	0.660201	0.701031	0.136442	0.232535	0	0
1635	0.208893	9.290567	-0.625384	-0.038849	-0.392472	-0.099745	-0.171614	-0.448674	-0.101793	0.661249	0.701534	0.134413	0.229200	0	0
1636	0.672982	9.114492	-0.595370	-0.154599	-0.339038	-0.069802	-0.169730	-0.449413	-0.102384	0.662950	0.701191	0.132252	0.226579	0	0
1637	1.187456	9.201512	-0.599496	-0.268607	-0.380297	-0.021032	-0.166366	-0.450541	-0.105999	0.665389	0.700226	0.129224	0.224147	0	0
1638	1.521454	9.595999	-0.553706	-0.282650	-0.405648	-0.006300	-0.162190	-0.453037	-0.112527	0.667907	0.699240	0.125871	0.221631	0	0
1639	1.710306	10.162601	-0.869947	-0.217797	-0.447523	-0.016147	-0.158960	-0.453832	-0.118172	0.670031	0.698739	0.122466	0.218687	0	0
1640	1.886192	10.015310	-0.593822	0.017483	-0.522949	0.022969	-0.156402	-0.454960	-0.120962	0.670501	0.700022	0.118767	0.215158	0	0
1641	1.931033	9.530558	-0.969140	0.080296	-0.567855	-0.009813	-0.153045	-0.454348	-0.120164	0.670631	0.701752	0.115153	0.211041	0	0
1642	1.983545	8.982879	-0.847847	0.007600	-0.602771	0.010962	-0.150093	-0.452704	-0.120690	0.671247	0.703077	0.110976	0.206867	0	0
1643	1.933048	8.617831	-0.726278	-0.152228	-0.710859	0.012444	-0.146053	-0.454999	-0.123534	0.673068	0.703516	0.105751	0.202141	0	0
1644	1.736611	8.939536	-1.035644	-0.331773	-0.753536	0.022255	-0.140937	-0.457520	-0.129938	0.676146	0.702809	0.099765	0.197317	0	0
1645	1.513667	9.666206	-1.040746	-0.384494	-0.758866	0.039756	-0.137167	-0.459198	-0.134665	0.679504	0.701718	0.093544	0.192653	0	0
1646	1.294210	9.999681	-0.891116	-0.289024	-0.730536	0.041151	-0.132460	-0.459389	-0.143439	0.682133	0.701182	0.087634	0.188041	0	0
1647	1.108016	10.020524	-1.392887	-0.231454	-0.634529	0.060564	-0.130303	-0.460873	-0.148822	0.684182	0.700833	0.082398	0.184225	0	0
1648	0.914997	9.944170	-1.600446	-0.210056	-0.506211	0.091561	-0.128956	-0.461536	-0.152126	0.685912	0.700396	0.077797	0.181433	0	0
1649	0.906058	9.905165	-1.607648	-0.183018	-0.372274	0.113725	-0.127335	-0.463725	-0.157117	0.687265	0.699903	0.074072	0.179763	0	0
1650	0.994476	9.843649	-1.626136	-0.166067	-0.247494	0.107487	-0.127599	-0.465094	-0.158928	0.688431	0.699284	0.071223	0.178862	0	0
1651	0.992096	9.940696	-1.766564	-0.140620	-0.193055	0.107915	-0.129211	-0.464982	-0.162173	0.689347	0.698746	0.068849	0.178367	0	0
1652	0.945042	9.876728	-1.721787	-0.110667	-0.104098	0.080300	-0.128940	-0.465548	-0.162466	0.690057	0.698221	0.067306	0.178268	0	0
1653	1.029327	9.589404	-1.406493	-0.070687	-0.011320	0.081888	-0.132435	-0.465172	-0.162958	0.690397	0.697823	0.066496	0.178810	0	0
1654	1.153214	9.492146	-1.163637	-0.101501	0.043137	0.098909	-0.133510	-0.465123	-0.164033	0.690905	0.697106	0.065868	0.179873	0	0
1655	1.539473	9.999291	-0.741557	-0.197858	0.083151	0.139414	-0.137000	-0.466446	-0.164580	0.691959	0.695698	0.065081	0.181551	0	0
1656	2.511127	11.104586	0.038217	-0.289983	0.182442	0.231427	-0.138744	-0.467038	-0.167846	0.693437	0.693501	0.064155	0.184623	0	0
1657	3.392617	11.912184	1.850194	-0.242682	0.167774	0.270111	-0.143576	-0.468850	-0.170434	0.694492	0.691693	0.062959	0.187825	0	0
1658	3.209481	10.957277	2.289904	0.025277	-0.076114	0.372013	-0.150830	-0.469800	-0.171061	0.693667	0.692237	0.059847	0.189873	0	0
1659	2.226844	8.856396	0.951593	0.413176	-0.261797	0.314027	-0.157685	-0.470209	-0.164868	0.690343	0.695788	0.056597	0.190006	0	0
1660	1.223303	8.029712	0.277066	0.332722	-0.129701	0.118625	-0.160647	-0.468999	-0.159076	0.687876	0.698389	0.055454	0.189745	0	0
1661	0.944861	8.381604	1.050641	-0.117744	0.150147	0.081900	-0.159166	-0.470416	-0.154375	0.688448	0.697349	0.055650	0.191437	0	0
1662	1.570143	9.563210	2.375292	-0.407974	0.284715	0.081633	-0.163202	-0.468805	-0.158768	0.690974	0.694027	0.056208	0.194223	0	0
1663	2.323637	10.528584	3.026654	-0.296328	0.153202	0.119820	-0.165609	-0.472176	-0.163750	0.692703	0.691747	0.055815	0.196298	0	0
1664	2.625664	10.417515	2.800847	0.056906	-0.016929	0.073810	-0.170720	-0.470433	-0.166629	0.692212	0.692220	0.055129	0.196557	0	0
1665	2.312957	9.464993	2.134027	0.214530	-0.068023	-0.037292	-0.170045	-0.471662	-0.163137	0.690838	0.693812	0.055290	0.195733	0	0
1666	2.048337	8.809538	1.687912	0.041646	-0.073314	-0.099658	-0.169379	-0.470032	-0.160778	0.690795	0.694185	0.055481	0.194503	0	0
1667	2.050488	8.947954	1.708599	-0.218088	-0.091926	-0.082917	-0.167766	-0.470041	-0.162022	0.692526	0.692799	0.054947	0.193440	0	0
1668	2.092778	9.499793	1.703326	-0.264609	-0.173364	-0.041180	-0.167495	-0.470246	-0.165708	0.694539	0.691272	0.053452	0.192096	0	0
1669	2.058887	9.967700	1.602464	-0.113099	-0.196569	-0.057660	-0.165073	-0.470940	-0.168753	0.695545	0.690818	0.052215	0.190427	0	0
1670	1.878259	10.243578	1.404665	0.059544	-0.212094	-0.054533	-0.162381	-0.472250	-0.169916	0.695355	0.691602	0.051163	0.188550	0	0
1671	1.802840	10.067373	0.967961	0.194018	-0.207182	-0.100018	-0.161982	-0.471061	-0.166615	0.694317	0.693271	0.050727	0.186352	0	0
1672	2.037606	9.578812	0.848858	0.258802	-0.181989	-0.161567	-0.158496	-0.468957	-0.163048	0.692917	0.695316	0.051011	0.183847	0	0
1673	2.201411	9.244330	0.721601	0.216067	-0.215578	-0.184037	-0.156353	-0.466842	-0.158648	0.691872	0.697093	0.051139	0.180995	0	0
1674	2.236030	9.181821	0.544996	0.172971	-0.233569	-0.190477	-0.151517	-0.466625	-0.154478	0.691132	0.698606	0.051112	0.177973	0	0
1675	2.260011	9.388572	0.236040	0.194123	-0.240901	-0.174550	-0.148302	-0.463462	-0.153596	0.690219	0.700264	0.050954	0.175019	0	0
1676	2.549555	9.483668	0.429569	0.308414	-0.183183	-0.131459	-0.145078	-0.463133	-0.152670	0.688384	0.702637	0.051093	0.172679	0	0
1677	2.718849	9.714918	0.242844	0.348389	-0.247006	-0.089349	-0.142670	-0.460203	-0.147022	0.686225	0.705390	0.050560	0.170189	0	0
1678	2.503168	10.002268	-0.237770	0.290527	-0.347607	0.038949	-0.141596	-0.460507	-0.141054	0.684283	0.707982	0.048344	0.167872	0	0
1679	2.395041	9.658055	0.185190	0.265908	-0.240044	0.103242	-0.142677	-0.459047	-0.135685	0.682352	0.710231	0.046351	0.166792	0	0
1680	2.353183	9.145107	0.572941	0.276139	-0.125396	0.144696	-0.144025	-0.458440	-0.129932	0.680209	0.712381	0.044880	0.166778	0	0
1681	2.300676	8.631934	0.657049	0.278742	-0.142259	0.179990	-0.144567	-0.457421	-0.124447	0.677998	0.714569	0.043026	0.166910	0	0
1682	1.904739	8.903833	-0.209331	0.177000	-0.324687	0.185673	-0.146720	-0.457025	-0.121005	0.676561	0.716379	0.039745	0.165789	0	0
1683	1.049298	9.026689	-0.173921	0.120171	-0.533445	0.120687	-0.145913	-0.457515	-0.118989	0.675717	0.718092	0.035402	0.162780	0	0
1684	0.407776	9.114582	-0.155754	-0.039174	-0.607688	-0.025140	-0.142687	-0.457573	-0.119709	0.676248	0.718788	0.031359	0.158270	0	0
1685	-0.247222	9.607627	-0.309568	-0.207902	-0.639864	-0.149518	-0.137849	-0.457348	-0.122073	0.678180	0.718309	0.027717	0.152759	0	0
1686	-1.138482	10.033262	-0.494196	-0.217753	-0.686999	-0.226583	-0.132471	-0.457465	-0.128538	0.680269	0.717792	0.024294	0.146350	0	0
1687	-1.914543	10.264344	-0.731597	-0.147495	-0.438709	-0.285609	-0.125483	-0.456685	-0.132542	0.681860	0.717331	0.023100	0.141312	0	0
1688	-1.919657	10.315175	-1.261739	-0.111344	0.029011	-0.275419	-0.123336	-0.455561	-0.134301	0.683046	0.716458	0.025057	0.139674	0	0
1689	-1.130417	9.994485	-1.254358	-0.150972	0.399581	-0.243274	-0.117425	-0.454501	-0.137058	0.684376	0.714783	0.029292	0.140914	0	0
1690	-0.140215	9.934775	-1.194633	-0.222412	0.515611	-0.211145	-0.117162	-0.452328	-0.139441	0.686107	0.712453	0.033963	0.143229	0	0
1691	0.656976	10.405621	-1.342230	-0.236259	0.569313	-0.156223	-0.117965	-0.453159	-0.139459	0.687821	0.709938	0.038624	0.146285	0	0
1692	1.082070	10.881893	-1.096865	-0.093905	0.574395	-0.095745	-0.120387	-0.452100	-0.139941	0.688399	0.708396	0.043069	0.149756	0	0
1693	1.239704	10.746373	-1.153594	0.129262	0.432941	-0.051774	-0.121864	-0.452830	-0.137497	0.687378	0.708601	0.046593	0.152400	0	0
1694	1.209138	10.303968	-1.348591	0.247382	0.383581	-0.101199	-0.122947	-0.450745	-0.134694	0.685599	0.709656	0.050274	0.154322	0	0
1695	1.159758	9.900111	-1.118368	0.263982	0.398247	-0.113408	-0.124032	-0.447854	-0.129959	0.683699	0.710783	0.054203	0.156225	0	0
1696	1.099641	9.505739	-1.158161	0.207017	0.363015	-0.074882	-0.125920	-0.445823	-0.130143	0.682147	0.711579	0.057490	0.158195	0	0
1697	1.168775	9.589551	-0.992977	0.154041	0.402600	-0.039454	-0.128345	-0.444304	-0.125982	0.680879	0.711964	0.060747	0.160686	0	0
1698	1.655907	9.486815	-0.110631	0.155334	0.522767	0.065516	-0.131039	-0.442610	-0.123037	0.679345	0.712206	0.064044	0.164778	0	0
1699	2.077906	9.698382	-0.214826	-0.036411	0.499067	0.096491	-0.136415	-0.442823	-0.120666	0.679120	0.711190	0.066671	0.168998	0	0
1700	2.421949	9.845525	0.680502	-0.034338	0.432957	0.004027	-0.140848	-0.443272	-0.121310	0.679067	0.710216	0.069479	0.172146	0	0
1701	2.388250	9.810910	0.535292	0.081499	0.302599	-0.042403	-0.142471	-0.440347	-0.117520	0.678352	0.710214	0.071954	0.173945	0	0
1702	1.971179	9.706159	-0.194087	0.059505	0.231115	-0.037512	-0.142607	-0.439944	-0.116417	0.677831	0.710183	0.073845	0.175307	0	0
1703	1.470598	9.663096	-0.117647	0.011471	0.258689	-0.019694	-0.146373	-0.438848	-0.117154	0.677595	0.709789	0.075735	0.176998	0	0
1704	1.209576	9.202006	0.267801	0.067722	0.311852	0.006528	-0.149065	-0.437500	-0.117624	0.676870	0.709694	0.077867	0.179216	0	0
1705	1.233300	8.629523	0.325808	0.061081	0.393731	0.000859	-0.150814	-0.436906	-0.117039	0.676129	0.709395	0.080612	0.181964	0	0
1706	1.409168	8.807506	0.349121	-0.110310	0.462773	0.027239	-0.152698	-0.436045	-0.115628	0.676485	0.707817	0.083301	0.185538	0	0
1707	1.688074	9.443777	0.593608	-0.217779	0.467860	0.073698	-0.157532	-0.437331	-0.116430	0.677498	0.705523	0.085514	0.189527	0	0
1708	1.903981	9.841001	0.866852	-0.128240	0.466488	0.088929	-0.159949	-0.437804	-0.118051	0.677831	0.703834	0.087758	0.193549	0	0
1709	2.210567	9.671783	0.949756	0.021129	0.486284	0.059403	-0.167207	-0.437280	-0.121216	0.677141	0.703074	0.090647	0.197358	0	0
1710	2.417829	9.355090	0.881473	0.003052	0.439965	0.021003	-0.172315	-0.437201	-0.119520	0.676676	0.702235	0.093440	0.200611	0	0
1711	2.254102	9.395799	0.712446	-0.095985	0.337259	0.005045	-0.172581	-0.437871	-0.120900	0.677032	0.700900	0.095460	0.203113	0	0
1712	1.989610	9.400702	0.641703	-0.130466	0.313661	0.011918	-0.174733	-0.437076	-0.122483	0.677623	0.699385	0.097185	0.205532	0	0
1713	1.808456	9.407150	0.876823	-0.177298	0.329177	0.015440	-0.177016	-0.437713	-0.123294	0.678519	0.697505	0.098906	0.208125	0	0
1714	1.768580	9.508418	1.168524	-0.218388	0.339769	0.004768	-0.179158	-0.440020	-0.125522	0.679694	0.695313	0.100677	0.210762	0	0
1715	1.848404	9.772059	1.250832	-0.212466	0.323566	0.015261	-0.181038	-0.440361	-0.127281	0.680823	0.693182	0.102282	0.213346	0	0
1716	1.860999	9.859676	1.187968	-0.093373	0.296568	0.033139	-0.183189	-0.440343	-0.125894	0.681095	0.691941	0.103828	0.215745	0	0
1717	1.775349	9.639623	1.071451	-0.053768	0.272973	0.029606	-0.185879	-0.439253	-0.127460	0.681135	0.690997	0.105324	0.217911	0	0
1718	1.659849	9.710349	1.014412	-0.140166	0.218231	0.020168	-0.186954	-0.439203	-0.128535	0.681830	0.689583	0.106319	0.219724	0	0
1719	1.571669	9.776736	1.138791	-0.119041	0.188764	0.032437	-0.189371	-0.439818	-0.130161	0.682397	0.688369	0.107077	0.221396	0	0
1720	1.479777	9.770216	1.162501	-0.090081	0.141345	0.018099	-0.190714	-0.439750	-0.131776	0.682828	0.687458	0.107672	0.222609	0	0
1721	1.337300	9.845301	1.032383	-0.035298	0.115953	-0.015456	-0.191246	-0.441175	-0.136990	0.683001	0.686919	0.108447	0.223362	0	0
1722	1.258979	9.873004	0.964774	0.008437	0.124773	-0.033810	-0.193806	-0.438865	-0.136340	0.682886	0.686659	0.109503	0.223998	0	0
1723	1.375319	9.848394	0.812056	0.012054	0.173504	-0.025551	-0.191520	-0.439514	-0.135027	0.682693	0.686300	0.110847	0.225026	0	0
1724	1.649239	9.943172	0.660867	0.027136	0.241560	-0.039274	-0.191790	-0.439250	-0.133926	0.682327	0.685894	0.112781	0.226406	0	0
1725	1.946604	9.856316	0.646575	0.039671	0.238084	-0.037550	-0.193132	-0.440106	-0.132304	0.681894	0.685556	0.114708	0.227762	0	0
1726	2.208921	9.574609	0.582124	0.029960	0.203651	-0.050223	-0.194346	-0.439012	-0.129396	0.681569	0.685236	0.116466	0.228804	0	0
1727	2.358213	9.169498	0.784752	-0.036999	0.101786	-0.088237	-0.193275	-0.437297	-0.131123	0.681929	0.684622	0.117630	0.228973	0	0
1728	2.224488	9.103976	1.002613	-0.132329	-0.124644	-0.097030	-0.193005	-0.437866	-0.131280	0.683205	0.683888	0.117095	0.227633	0	0
1729	1.821239	9.407405	1.089055	-0.163189	-0.311895	-0.086758	-0.190312	-0.438954	-0.135976	0.684905	0.683349	0.115132	0.225131	0	0
1730	1.349454	9.743576	1.168332	-0.089602	-0.380536	-0.091299	-0.187356	-0.438380	-0.139259	0.686159	0.683480	0.112898	0.222024	0	0
1731	1.055463	9.879027	1.023480	-0.017066	-0.335196	-0.103096	-0.185742	-0.438814	-0.140517	0.686906	0.683957	0.111211	0.219077	0	0
1732	0.995817	9.921621	0.823931	0.014379	-0.243871	-0.118310	-0.181981	-0.437881	-0.141756	0.687339	0.684454	0.110328	0.216598	0	0
1733	0.918133	9.905630	0.682045	0.031093	-0.163601	-0.123028	-0.179833	-0.437389	-0.140676	0.687601	0.684854	0.110062	0.214630	0	0
1734	0.837820	9.782779	0.567365	0.060009	-0.062353	-0.109003	-0.176605	-0.438026	-0.140871	0.687495	0.685278	0.110462	0.213407	0	0
1735	0.966481	9.644307	0.526619	0.028067	0.031640	-0.109407	-0.174053	-0.437814	-0.140349	0.687530	0.685251	0.111441	0.212871	0	0
1736	1.116068	9.695586	0.636744	0.012070	0.046822	-0.081107	-0.174462	-0.435820	-0.140416	0.687571	0.685142	0.112298	0.212641	0	0
1737	1.284892	9.742351	0.670459	-0.001893	0.071085	-0.059818	-0.172444	-0.436605	-0.139104	0.687661	0.684879	0.113144	0.212748	0	0
1738	1.526222	9.790424	0.648615	-0.033114	0.043711	-0.041579	-0.173387	-0.435869	-0.139341	0.687930	0.684509	0.113614	0.212820	0	0
1739	1.699454	9.740166	0.697641	-0.013692	0.029378	-0.030154	-0.173923	-0.436084	-0.141792	0.688085	0.684285	0.113943	0.212860	0	0
1740	1.751838	9.653713	0.622868	0.001000	0.024452	-0.041639	-0.173389	-0.434982	-0.140946	0.688142	0.684191	0.114353	0.212760	0	0
1741	1.713582	9.606880	0.492054	0.004806	-0.010754	-0.055100	-0.172445	-0.436001	-0.140718	0.688269	0.684151	0.114614	0.212336	0	0
1742	1.544047	9.601377	0.494115	0.001334	-0.046092	-0.065909	-0.170834	-0.435459	-0.141263	0.688456	0.684181	0.114704	0.211585	0	0
1743	1.364027	9.636953	0.505173	-0.025695	-0.053442	-0.066002	-0.170296	-0.435453	-0.142086	0.688863	0.684009	0.114680	0.210829	0	0
1744	1.222184	9.690207	0.437829	-0.028413	-0.058809	-0.066015	-0.168680	-0.436314	-0.143222	0.689267	0.683859	0.114620	0.210025	0	0
1745	1.172419	9.752420	0.421389	-0.031017	-0.026875	-0.064042	-0.168009	-0.436367	-0.141598	0.689674	0.683596	0.114755	0.209469	0	0
1746	1.216399	9.738656	0.446915	-0.029234	-0.009164	-0.060396	-0.167207	-0.434652	-0.143050	0.690014	0.683342	0.114998	0.209044	0	0
1747	1.250403	9.727129	0.397492	-0.009503	-0.003751	-0.056769	-0.166400	-0.434916	-0.144701	0.690232	0.683187	0.115288	0.208671	0	0
1748	1.226941	9.687861	0.394661	-0.006823	0.012183	-0.053116	-0.164519	-0.434510	-0.145799	0.690379	0.683051	0.115674	0.208415	0	0
1749	1.227875	9.644183	0.414278	0.004972	0.017682	-0.055695	-0.165052	-0.436054	-0.145843	0.690471	0.682953	0.116134	0.208179	0	0
1750	1.233933	9.583602	0.414921	-0.011353	0.025392	-0.049507	-0.165323	-0.435183	-0.146492	0.690625	0.682762	0.116578	0.208045	0	0
1751	1.139280	9.720265	0.468760	-0.021770	0.033631	-0.062734	-0.164110	-0.436362	-0.145728	0.690894	0.682437	0.117141	0.207900	0	0
1752	1.226316	9.721839	0.411237	-0.036813	0.041765	-0.037109	-0.163311	-0.434125	-0.145256	0.691177	0.682050	0.117561	0.207993	0	0
1753	1.287078	9.710801	0.396334	-0.050249	0.046087	-0.072499	-0.163307	-0.435251	-0.145565	0.691645	0.681491	0.118217	0.207898	0	0
