# Supplementary material for: Identification of Haptic Based Guiding Using Hard Reins
Source: PLoS One. 2015 Jul 22;10(7):e0132020. doi: 10.1371/journal.pone.0132020 (PMC4511788; doi:10.1371/journal.pone.0132020)
Supplement: S1 File — (ZIP) [file pone.0132020.s001.zip › MotionData1/Subject1/T7/fc7.txt]

// Start Time: 0
// Sample rate: 50.0Hz
// Scenario: 4.0
// Firmware Version: 2.6.1
Counter	Acc_X	Acc_Y	Acc_Z	Gyr_X	Gyr_Y	Gyr_Z	Mag_X	Mag_Y	Mag_Z	Quat_w	Quat_x	Quat_y	Quat_z	AnalogIn_1	AnalogIn_2
3076	8.485720	0.702810	-4.789823	0.015406	0.024727	0.023059	-0.621476	0.106908	0.575961	0.116174	-0.821513	-0.257287	-0.495402	0	0
3077	8.478559	0.666158	-4.765639	0.029828	0.024250	0.014823	-0.622017	0.104664	0.575120	0.116563	-0.821392	-0.257253	-0.495529	0	0
3078	8.515012	0.660484	-4.723561	0.033259	0.011790	0.007517	-0.621480	0.106936	0.575398	0.116928	-0.821306	-0.257319	-0.495552	0	0
3079	8.548491	0.631426	-4.744327	0.015354	0.001719	0.023099	-0.623744	0.107141	0.574867	0.117180	-0.821335	-0.257172	-0.495521	0	0
3080	8.538334	0.593377	-4.794919	0.035515	-0.016915	0.025911	-0.623760	0.108162	0.574507	0.117603	-0.821424	-0.257168	-0.495275	0	0
3081	8.576476	0.574313	-4.839949	0.059491	-0.021092	0.033309	-0.624189	0.110189	0.577181	0.118210	-0.821540	-0.257182	-0.494931	0	0
3082	8.584985	0.556712	-4.978063	0.088456	-0.042659	0.023301	-0.622803	0.111108	0.575530	0.118978	-0.821691	-0.257475	-0.494342	0	0
3083	8.677137	0.559917	-4.904193	0.119809	-0.048864	0.033488	-0.621129	0.112785	0.575901	0.120010	-0.821872	-0.257818	-0.493613	0	0
3084	8.703962	0.587761	-5.185209	0.130548	-0.072364	0.026208	-0.620418	0.113005	0.577038	0.121039	-0.822136	-0.258295	-0.492672	0	0
3085	8.735819	0.633630	-4.826197	0.139473	-0.109026	0.022640	-0.619881	0.115012	0.576876	0.122022	-0.822558	-0.258896	-0.491407	0	0
3086	8.652262	0.566328	-5.007086	0.116572	-0.143822	-0.010417	-0.618894	0.116057	0.578627	0.122590	-0.823081	-0.259722	-0.489952	0	0
3087	8.469873	0.600464	-4.925164	0.092714	-0.147368	-0.012326	-0.617358	0.117987	0.579722	0.122914	-0.823654	-0.260427	-0.488532	0	0
3088	8.329683	0.482694	-4.930350	0.093521	-0.095472	0.012317	-0.615535	0.119083	0.580197	0.123529	-0.824024	-0.260893	-0.487504	0	0
3089	8.262472	0.453451	-4.884549	0.093656	-0.071717	0.015014	-0.613564	0.120665	0.582396	0.124191	-0.824294	-0.261284	-0.486669	0	0
3090	8.302853	0.349307	-4.915724	0.101900	-0.040441	0.046168	-0.613865	0.121575	0.581467	0.125174	-0.824476	-0.261427	-0.486032	0	0
3091	8.344234	0.309262	-4.845068	0.109496	-0.046640	0.057208	-0.612047	0.124160	0.583730	0.126238	-0.824713	-0.261514	-0.485307	0	0
3092	8.349240	0.343047	-4.835374	0.072784	-0.014794	0.049752	-0.611809	0.126799	0.582480	0.127080	-0.824806	-0.261479	-0.484948	0	0
3093	8.440657	0.328029	-4.848552	0.027552	-0.006524	0.068019	-0.610537	0.126500	0.582308	0.127626	-0.824978	-0.261028	-0.484754	0	0
3094	8.527175	0.344890	-4.885494	0.024072	0.006069	0.073519	-0.612399	0.129081	0.582911	0.128231	-0.825096	-0.260525	-0.484665	0	0
3095	8.541283	0.364912	-4.939032	0.019916	0.001655	0.055171	-0.610142	0.128646	0.582297	0.128674	-0.825204	-0.260132	-0.484575	0	0
3096	8.562873	0.377123	-4.956668	0.023638	0.007065	0.057011	-0.609714	0.128217	0.582125	0.129169	-0.825289	-0.259712	-0.484523	0	0
3097	8.546120	0.381920	-4.943933	0.004981	0.019035	0.042272	-0.610723	0.129948	0.582242	0.129471	-0.825299	-0.259330	-0.484631	0	0
3098	8.544203	0.366440	-4.873913	0.001493	0.011237	0.049617	-0.610745	0.132194	0.583230	0.129802	-0.825349	-0.258934	-0.484669	0	0
3099	8.497869	0.338458	-4.932750	-0.006282	0.001189	0.033085	-0.610459	0.131638	0.582769	0.129921	-0.825435	-0.258596	-0.484671	0	0
3100	8.469308	0.318531	-4.878671	-0.035559	0.001265	0.033020	-0.611009	0.131033	0.583584	0.129811	-0.825554	-0.258120	-0.484751	0	0
3101	8.406912	0.367308	-4.866358	-0.017143	0.012948	0.036702	-0.610731	0.131451	0.583749	0.129888	-0.825606	-0.257684	-0.484873	0	0
3102	8.358347	0.319519	-4.893839	-0.036965	0.015107	0.047651	-0.608756	0.131421	0.583728	0.129876	-0.825696	-0.257068	-0.485051	0	0
3103	8.420833	0.241318	-4.882193	-0.020393	0.003749	0.052291	-0.609736	0.131395	0.584584	0.129978	-0.825837	-0.256499	-0.485085	0	0
3104	8.478589	0.245919	-4.893984	-0.029478	-0.009319	0.055977	-0.608757	0.132224	0.584909	0.130011	-0.826053	-0.255892	-0.485029	0	0
3105	8.544961	0.259559	-5.041306	-0.029025	-0.031383	0.040427	-0.609872	0.131097	0.584849	0.129896	-0.826344	-0.255425	-0.484810	0	0
3106	8.535151	0.252609	-5.060308	-0.026453	-0.061554	0.036806	-0.608188	0.132582	0.586197	0.129731	-0.826757	-0.255066	-0.484338	0	0
3107	8.623742	0.252971	-5.133667	-0.024593	-0.089372	0.040542	-0.606763	0.131288	0.585820	0.129504	-0.827323	-0.254695	-0.483627	0	0
3108	8.599714	0.277409	-5.135025	-0.006478	-0.083470	0.033226	-0.605640	0.133155	0.588328	0.129426	-0.827810	-0.254479	-0.482929	0	0
3109	8.481762	0.292667	-5.125683	-0.007269	-0.105794	0.005709	-0.603929	0.131169	0.587340	0.129131	-0.828343	-0.254501	-0.482081	0	0
3110	8.388282	0.287585	-5.059418	-0.007472	-0.107224	-0.001649	-0.603074	0.131638	0.589198	0.128811	-0.828857	-0.254592	-0.481234	0	0
3111	8.256141	0.258573	-4.996694	-0.019901	-0.100671	0.012048	-0.602081	0.131589	0.589891	0.128454	-0.829396	-0.254494	-0.480452	0	0
3112	8.212824	0.170976	-4.952167	-0.016001	-0.077141	0.018418	-0.600374	0.131745	0.592004	0.128237	-0.829826	-0.254340	-0.479849	0	0
3113	8.217769	0.141455	-4.923559	-0.035542	-0.020986	0.034804	-0.598952	0.131132	0.592376	0.128064	-0.830060	-0.253874	-0.479737	0	0
3114	8.352621	0.126021	-4.928703	-0.042591	-0.012277	0.043979	-0.599954	0.132290	0.592458	0.127920	-0.830273	-0.253310	-0.479705	0	0
3115	8.453824	0.144822	-4.937196	-0.036635	0.036678	0.056784	-0.600102	0.132334	0.591614	0.127991	-0.830286	-0.252582	-0.480047	0	0
3116	8.562417	0.173045	-4.928996	-0.043876	0.049500	0.058613	-0.598977	0.132603	0.591620	0.128056	-0.830245	-0.251796	-0.480514	0	0
3117	8.593902	0.172546	-4.908437	-0.073491	0.068876	0.043851	-0.600814	0.132114	0.590477	0.127842	-0.830116	-0.250955	-0.481233	0	0
3118	8.545863	0.226274	-4.911121	-0.102973	0.067549	0.036453	-0.600379	0.131379	0.590710	0.127358	-0.830004	-0.250051	-0.482024	0	0
3119	8.464291	0.270132	-4.883630	-0.119591	0.088270	0.029037	-0.600831	0.132612	0.589096	0.126739	-0.829801	-0.249085	-0.483037	0	0
3120	8.454040	0.271272	-4.962950	-0.152797	0.085290	0.018879	-0.600694	0.132107	0.587650	0.125831	-0.829602	-0.248116	-0.484112	0	0
3121	8.508736	0.302098	-4.759480	-0.123848	0.087746	0.007027	-0.602336	0.128782	0.588730	0.125069	-0.829348	-0.247312	-0.485157	0	0
3122	8.456809	0.295015	-4.926666	-0.152904	0.083665	0.015217	-0.603183	0.128537	0.588157	0.124101	-0.829163	-0.246309	-0.486230	0	0
3123	8.514010	0.281754	-4.692177	-0.140297	0.058110	0.010712	-0.603159	0.126277	0.587451	0.123147	-0.829077	-0.245429	-0.487063	0	0
3124	8.517941	0.285713	-4.808240	-0.160674	0.015239	0.005233	-0.604522	0.123499	0.588986	0.121891	-0.829210	-0.244542	-0.487599	0	0
3125	8.589968	0.302735	-4.849470	-0.136908	0.025423	0.003446	-0.604519	0.123083	0.588677	0.120850	-0.829257	-0.243777	-0.488160	0	0
3126	8.604280	0.361424	-4.893101	-0.098687	0.023913	-0.003806	-0.604082	0.122335	0.589191	0.120113	-0.829232	-0.243308	-0.488619	0	0
3127	8.642014	0.377221	-5.005520	-0.036300	0.014104	0.003679	-0.602661	0.122387	0.590594	0.119880	-0.829213	-0.243046	-0.488839	0	0
3128	8.660824	0.368146	-5.061839	-0.012100	-0.012597	-0.012746	-0.603799	0.122459	0.589479	0.119720	-0.829244	-0.243102	-0.488797	0	0
3129	8.627520	0.421289	-5.028846	-0.008342	-0.060806	-0.038352	-0.602789	0.122048	0.591704	0.119330	-0.829455	-0.243415	-0.488378	0	0
3130	8.425979	0.440710	-4.924563	-0.013863	-0.068204	-0.038389	-0.600669	0.121458	0.591364	0.118885	-0.829703	-0.243723	-0.487912	0	0
3131	8.437805	0.375160	-4.925433	-0.035945	-0.064128	-0.043952	-0.600902	0.119057	0.593618	0.118229	-0.829949	-0.243952	-0.487539	0	0
3132	8.358435	0.368146	-4.903187	-0.030501	-0.052951	-0.046730	-0.599194	0.118411	0.594551	0.117631	-0.830126	-0.244212	-0.487252	0	0
3133	8.312463	0.324897	-4.908996	-0.016978	-0.013853	-0.023844	-0.598642	0.119805	0.595197	0.117354	-0.830153	-0.244307	-0.487225	0	0
3134	8.389381	0.324685	-4.933613	-0.003241	0.043301	0.005470	-0.598623	0.118232	0.595099	0.117481	-0.829951	-0.244170	-0.487607	0	0
3135	8.555934	0.323008	-4.896374	0.000877	0.070066	0.020154	-0.600316	0.117598	0.593945	0.117772	-0.829655	-0.243888	-0.488181	0	0
3136	8.594291	0.323082	-4.921963	-0.009906	0.088194	0.025617	-0.600348	0.119505	0.593076	0.118060	-0.829286	-0.243511	-0.488925	0	0
3137	8.566175	0.307254	-4.812319	-0.024728	0.075659	0.020098	-0.599794	0.120885	0.594004	0.118154	-0.828992	-0.243097	-0.489608	0	0
3138	8.561758	0.360240	-4.782823	-0.079843	0.087411	0.010804	-0.600920	0.119827	0.592536	0.117783	-0.828674	-0.242494	-0.490534	0	0
3139	8.524032	0.441990	-4.710830	-0.073628	0.077579	0.005334	-0.601493	0.120149	0.591997	0.117404	-0.828390	-0.241959	-0.491368	0	0
3140	8.504733	0.439725	-4.712539	-0.070460	0.053460	0.023726	-0.604007	0.118186	0.591898	0.117092	-0.828257	-0.241334	-0.491973	0	0
3141	8.533820	0.397758	-4.672837	-0.035923	0.039065	0.016476	-0.601601	0.117442	0.591687	0.116987	-0.828144	-0.240937	-0.492383	0	0
3142	8.558117	0.465528	-4.675720	-0.052815	0.028945	0.001795	-0.601450	0.116582	0.591632	0.116638	-0.828065	-0.240583	-0.492772	0	0
3143	8.639587	0.475506	-4.739088	-0.017686	0.017865	0.016580	-0.602738	0.118167	0.591885	0.116634	-0.828034	-0.240300	-0.492963	0	0
3144	8.682345	0.451887	-4.808474	-0.019062	0.005055	0.000085	-0.602290	0.117090	0.593226	0.116516	-0.828021	-0.240182	-0.493070	0	0
3145	8.701352	0.496126	-4.862037	-0.003961	-0.018046	-0.014520	-0.603121	0.116218	0.593745	0.116385	-0.828076	-0.240266	-0.492967	0	0
3146	8.691270	0.457946	-4.902971	0.010416	-0.047111	-0.021796	-0.602292	0.117233	0.593235	0.116285	-0.828230	-0.240548	-0.492595	0	0
3147	8.621164	0.446639	-4.926993	0.031759	-0.059688	-0.043775	-0.601985	0.116023	0.594428	0.116205	-0.828378	-0.241099	-0.492095	0	0
3148	8.546537	0.439724	-4.914586	0.033627	-0.082023	-0.040082	-0.601135	0.116255	0.595282	0.116107	-0.828639	-0.241661	-0.491402	0	0
3149	8.387581	0.411440	-4.891917	0.019248	-0.057592	-0.032848	-0.599441	0.116488	0.595846	0.115982	-0.828818	-0.242057	-0.490936	0	0
3150	8.435899	0.357223	-4.853015	0.014121	-0.041708	-0.020952	-0.599455	0.117101	0.595036	0.115929	-0.828941	-0.242344	-0.490598	0	0
3151	8.450182	0.362305	-4.877671	0.010728	-0.023771	-0.012726	-0.598025	0.117234	0.597715	0.115914	-0.829012	-0.242492	-0.490409	0	0
3152	8.457270	0.342989	-4.887723	0.007879	-0.012615	0.016611	-0.598019	0.116139	0.596658	0.116041	-0.829103	-0.242362	-0.490290	0	0
3153	8.512902	0.354423	-4.865575	0.013375	0.009582	0.014766	-0.597329	0.117014	0.596141	0.116264	-0.829073	-0.242256	-0.490339	0	0
3154	8.592681	0.365602	-4.837084	0.002529	0.024140	0.018413	-0.600035	0.117995	0.594533	0.116473	-0.828980	-0.242092	-0.490528	0	0
3155	8.590739	0.398945	-4.790901	-0.015748	0.016715	0.020231	-0.599598	0.117117	0.594756	0.116500	-0.828963	-0.241789	-0.490701	0	0
3156	8.552422	0.432950	-4.774753	-0.050771	0.013672	0.010989	-0.600441	0.116708	0.594597	0.116184	-0.828975	-0.241401	-0.490946	0	0
3157	8.552540	0.457133	-4.769769	-0.058460	-0.015112	0.000013	-0.600282	0.115677	0.595097	0.115681	-0.829114	-0.241092	-0.490981	0	0
3158	8.533178	0.486684	-4.793007	-0.052749	-0.003598	0.007347	-0.600038	0.117485	0.593229	0.115314	-0.829192	-0.240788	-0.491086	0	0
3159	8.561764	0.496814	-4.839904	-0.051031	-0.009820	0.003696	-0.600266	0.115050	0.596187	0.114903	-0.829304	-0.240479	-0.491143	0	0
3160	8.581515	0.505603	-4.782614	0.007463	0.006796	0.000121	-0.599716	0.115655	0.595372	0.114991	-0.829261	-0.240460	-0.491205	0	0
3161	8.571079	0.541213	-4.900349	-0.018035	-0.004494	0.005595	-0.599704	0.115055	0.595900	0.114874	-0.829314	-0.240293	-0.491224	0	0
3162	8.528110	0.411546	-4.793307	-0.016377	-0.018922	0.000088	-0.599847	0.115465	0.596351	0.114718	-0.829417	-0.240212	-0.491127	0	0
3163	8.571107	0.448482	-4.857476	-0.031286	-0.010844	-0.010951	-0.599691	0.114320	0.596278	0.114395	-0.829477	-0.240124	-0.491144	0	0
3164	8.528033	0.433630	-4.812484	-0.037277	0.017858	0.001826	-0.599697	0.115150	0.596895	0.114164	-0.829426	-0.239887	-0.491399	0	0
3165	8.490036	0.479269	-4.760041	-0.002912	0.033227	0.020221	-0.601381	0.114059	0.596278	0.114335	-0.829311	-0.239629	-0.491679	0	0
3166	8.513500	0.443620	-4.826368	0.004756	0.032452	0.033081	-0.600125	0.115048	0.596186	0.114634	-0.829219	-0.239310	-0.491920	0	0
3167	8.564198	0.408949	-4.799505	-0.001208	0.016886	0.016584	-0.600698	0.115642	0.595946	0.114762	-0.829174	-0.239110	-0.492064	0	0
3168	8.590795	0.437873	-4.800311	-0.010563	0.013672	0.009241	-0.600966	0.114101	0.595287	0.114773	-0.829134	-0.238936	-0.492213	0	0
3169	8.586148	0.410775	-4.766497	-0.009011	-0.000522	0.000086	-0.599714	0.114981	0.594483	0.114714	-0.829144	-0.238853	-0.492250	0	0
3170	8.586018	0.411003	-4.783399	-0.016455	-0.011328	-0.003582	-0.600419	0.115257	0.594930	0.114570	-0.829195	-0.238814	-0.492217	0	0
3171	8.576030	0.406804	-4.826531	-0.021568	-0.017707	0.011095	-0.599704	0.114396	0.594728	0.114421	-0.829330	-0.238598	-0.492129	0	0
3172	8.537658	0.418953	-4.808109	-0.021244	-0.003640	0.022079	-0.600396	0.114323	0.596426	0.114360	-0.829419	-0.238278	-0.492147	0	0
3173	8.562222	0.437475	-4.755766	-0.028655	-0.018240	0.020262	-0.599403	0.114281	0.596979	0.114197	-0.829587	-0.237951	-0.492061	0	0
3174	8.577033	0.431878	-4.708047	-0.018191	-0.028230	0.001951	-0.598706	0.115114	0.597307	0.114018	-0.829739	-0.237866	-0.491887	0	0
3175	8.547247	0.438484	-4.822833	-0.018891	-0.041657	0.011138	-0.597415	0.113508	0.597477	0.113835	-0.829988	-0.237689	-0.491594	0	0
3176	8.542924	0.418138	-4.750340	-0.018452	-0.055416	-0.005358	-0.597999	0.115491	0.598171	0.113558	-0.830255	-0.237702	-0.491202	0	0
3177	8.547519	0.452641	-4.793765	-0.004144	-0.051007	-0.018177	-0.597850	0.115705	0.599596	0.113332	-0.830463	-0.237851	-0.490830	0	0
3178	8.532726	0.441134	-4.831934	-0.001798	-0.059577	0.002021	-0.596296	0.114607	0.598100	0.113211	-0.830752	-0.237875	-0.490357	0	0
3179	8.508201	0.400592	-4.869929	0.003313	-0.040200	-0.014530	-0.597404	0.113181	0.598304	0.113090	-0.830907	-0.238018	-0.490052	0	0
3180	8.505672	0.381307	-4.877206	-0.002279	-0.062170	-0.016345	-0.595698	0.112943	0.599686	0.112858	-0.831170	-0.238177	-0.489582	0	0
3181	8.488829	0.415529	-4.888431	-0.007377	-0.059346	-0.001676	-0.594848	0.113440	0.600980	0.112666	-0.831462	-0.238182	-0.489129	0	0
3182	8.503050	0.396329	-4.910827	-0.011080	-0.077743	-0.001655	-0.594266	0.113464	0.603236	0.112405	-0.831841	-0.238208	-0.488531	0	0
3183	8.497871	0.372602	-4.947020	-0.011702	-0.076323	-0.025522	-0.592451	0.115138	0.603606	0.112021	-0.832162	-0.238410	-0.487974	0	0
3184	8.459155	0.382913	-4.972075	-0.014850	-0.075621	-0.006267	-0.592314	0.114232	0.601570	0.111734	-0.832512	-0.238493	-0.487402	0	0
3185	8.483279	0.387572	-4.970531	-0.019869	-0.069043	-0.023715	-0.592002	0.113789	0.604648	0.111308	-0.832810	-0.238631	-0.486922	0	0
3186	8.487995	0.368207	-4.975665	-0.003815	-0.064655	-0.005342	-0.591581	0.114191	0.605093	0.111120	-0.833107	-0.238709	-0.486419	0	0
3187	8.507182	0.387740	-4.995579	-0.007351	-0.044548	-0.002621	-0.591152	0.114150	0.605793	0.110960	-0.833322	-0.238704	-0.486089	0	0
3188	8.550419	0.394991	-5.016472	-0.014466	-0.041270	0.004710	-0.590020	0.113317	0.604882	0.110787	-0.833542	-0.238617	-0.485795	0	0
3189	8.540745	0.378048	-5.013805	-0.032487	-0.019614	0.012894	-0.588629	0.114739	0.604675	0.110553	-0.833700	-0.238333	-0.485716	0	0
3190	8.536267	0.423825	-4.989185	-0.061332	-0.018671	0.029360	-0.589459	0.114125	0.605775	0.110170	-0.833916	-0.237801	-0.485693	0	0
3191	8.493484	0.479195	-4.936499	-0.078193	-0.015921	0.014643	-0.589441	0.112824	0.605976	0.109572	-0.834110	-0.237276	-0.485751	0	0
3192	8.436144	0.498255	-4.881090	-0.081861	0.002595	0.012763	-0.588861	0.111665	0.606039	0.108976	-0.834211	-0.236738	-0.485974	0	0
3193	8.417161	0.517388	-4.851270	-0.096475	0.013679	0.012717	-0.589136	0.111363	0.606447	0.108286	-0.834276	-0.236108	-0.486324	0	0
3194	8.407720	0.575648	-4.850537	-0.069347	0.025408	-0.000088	-0.590534	0.109982	0.605809	0.107796	-0.834215	-0.235731	-0.486719	0	0
3195	8.440948	0.561661	-4.909842	-0.061901	0.034387	0.003586	-0.591091	0.109684	0.606219	0.107398	-0.834119	-0.235323	-0.487169	0	0
3196	8.515514	0.561367	-4.927125	-0.030715	0.026728	0.007345	-0.591087	0.109262	0.606052	0.107265	-0.834030	-0.235063	-0.487477	0	0
3197	8.536611	0.537857	-4.993285	-0.033809	0.001623	-0.003633	-0.590954	0.109573	0.605505	0.106987	-0.834046	-0.234888	-0.487595	0	0
3198	8.532672	0.548545	-4.884372	-0.025250	-0.019539	0.011103	-0.590375	0.108421	0.605427	0.106811	-0.834184	-0.234675	-0.487500	0	0
3199	8.511829	0.505079	-5.067451	-0.003904	-0.040606	0.024007	-0.590079	0.108864	0.607995	0.106818	-0.834439	-0.234460	-0.487166	0	0
3200	8.469944	0.497903	-4.872694	0.007503	-0.045155	0.006598	-0.590665	0.109929	0.606937	0.106841	-0.834652	-0.234486	-0.486783	0	0
3201	8.437283	0.432172	-5.016829	0.014144	-0.061189	-0.018160	-0.589521	0.110216	0.609487	0.106746	-0.834888	-0.234733	-0.486279	0	0
3202	8.425273	0.454139	-5.021068	0.027246	-0.040599	-0.008991	-0.588132	0.110986	0.607968	0.106862	-0.835024	-0.234970	-0.485906	0	0
3203	8.429809	0.403382	-5.036061	0.043548	-0.051366	-0.014455	-0.588121	0.110658	0.608795	0.107053	-0.835190	-0.235318	-0.485410	0	0
3204	8.386570	0.457111	-5.041340	0.065936	-0.032058	0.000238	-0.586852	0.110109	0.607901	0.107543	-0.835271	-0.235631	-0.485010	0	0
3205	8.347176	0.371049	-5.112892	0.095282	-0.030414	0.002102	-0.588145	0.112789	0.609211	0.108296	-0.835317	-0.236069	-0.484550	0	0
3206	8.409598	0.307592	-5.115640	0.089833	-0.056381	0.005807	-0.587454	0.114316	0.610006	0.108973	-0.835493	-0.236510	-0.483879	0	0
3207	8.443397	0.346266	-5.123899	0.075999	-0.041276	0.000264	-0.588322	0.115514	0.609241	0.109531	-0.835608	-0.236881	-0.483374	0	0
3208	8.433815	0.351114	-5.118678	0.073818	-0.029581	0.020426	-0.588035	0.115353	0.609511	0.110198	-0.835710	-0.237074	-0.482951	0	0
3209	8.424191	0.365791	-5.123053	0.077577	-0.027970	0.024102	-0.586070	0.115909	0.609245	0.110916	-0.835813	-0.237239	-0.482526	0	0
3210	8.438853	0.394599	-5.108921	0.072246	-0.020914	0.029594	-0.584401	0.117613	0.609052	0.111630	-0.835898	-0.237331	-0.482169	0	0
3211	8.439162	0.408691	-5.075024	0.048402	-0.013319	0.026786	-0.583862	0.119606	0.609172	0.112152	-0.835969	-0.237316	-0.481932	0	0
3212	8.425184	0.427466	-5.021239	0.030015	0.029513	0.019343	-0.584137	0.119175	0.609289	0.112585	-0.835832	-0.237236	-0.482108	0	0
3213	8.430866	0.450312	-4.919853	0.013537	0.038814	0.018386	-0.584703	0.119721	0.610035	0.112898	-0.835671	-0.237065	-0.482399	0	0
3214	8.382499	0.472909	-4.951713	-0.006882	0.039522	0.007327	-0.585831	0.118276	0.607695	0.112987	-0.835499	-0.236894	-0.482759	0	0
3215	8.401402	0.407573	-4.972170	-0.016140	0.049088	0.001780	-0.585553	0.119360	0.608890	0.112995	-0.835282	-0.236707	-0.483225	0	0
3216	8.392085	0.441225	-4.945032	-0.001616	0.045576	-0.001852	-0.585712	0.120792	0.608981	0.113107	-0.835048	-0.236646	-0.483632	0	0
3217	8.454255	0.397722	-4.988703	0.016871	0.048839	0.004608	-0.586530	0.118517	0.608847	0.113403	-0.834801	-0.236596	-0.484014	0	0
3218	8.485533	0.363438	-4.980434	0.033208	0.034283	0.000994	-0.585993	0.119993	0.607804	0.113780	-0.834596	-0.236670	-0.484243	0	0
3219	8.473274	0.344380	-4.999424	0.030997	0.007378	-0.010902	-0.585704	0.119818	0.608355	0.114021	-0.834496	-0.236864	-0.484263	0	0
3220	8.463617	0.349358	-5.003861	0.027622	0.004892	0.000104	-0.586838	0.121325	0.610155	0.114283	-0.834435	-0.236962	-0.484260	0	0
3221	8.444085	0.349941	-5.036944	0.043401	0.000846	-0.025556	-0.586814	0.119194	0.609739	0.114541	-0.834318	-0.237345	-0.484212	0	0
3222	8.424677	0.399086	-5.074545	0.051309	-0.004222	-0.002590	-0.585269	0.120137	0.610490	0.114955	-0.834272	-0.237571	-0.484083	0	0
3223	8.415104	0.384405	-5.059790	0.089093	-0.017705	-0.025438	-0.585856	0.120944	0.608851	0.115549	-0.834192	-0.238197	-0.483771	0	0
3224	8.400420	0.360512	-5.078720	0.097546	-0.028403	-0.016237	-0.586165	0.123092	0.608988	0.116246	-0.834166	-0.238824	-0.483339	0	0
3225	8.371361	0.348773	-5.092203	0.099617	-0.029879	-0.007063	-0.587016	0.123133	0.608433	0.116987	-0.834175	-0.239361	-0.482878	0	0
3226	8.385634	0.317286	-5.102603	0.124286	-0.044678	-0.006994	-0.585759	0.124645	0.609363	0.117899	-0.834223	-0.240037	-0.482238	0	0
3227	8.375823	0.332290	-5.131124	0.120394	-0.040439	-0.016185	-0.586355	0.126696	0.608650	0.118743	-0.834235	-0.240763	-0.481648	0	0
3228	8.409270	0.293533	-5.151952	0.138927	-0.055815	-0.006030	-0.584674	0.127271	0.608104	0.119759	-0.834316	-0.241521	-0.480876	0	0
3229	8.404125	0.240479	-5.171429	0.127878	-0.058380	-0.008811	-0.583851	0.129246	0.608502	0.120657	-0.834421	-0.242242	-0.480107	0	0
3230	8.394226	0.206856	-5.190601	0.123903	-0.060422	-0.020753	-0.584690	0.129747	0.610237	0.121461	-0.834505	-0.243050	-0.479349	0	0
3231	8.365622	0.162615	-5.131849	0.107302	-0.037854	-0.028173	-0.583304	0.130932	0.609026	0.122144	-0.834486	-0.243808	-0.478823	0	0
3232	8.327358	0.179450	-5.101323	0.100422	-0.025881	-0.012612	-0.582186	0.132038	0.609509	0.122877	-0.834451	-0.244393	-0.478399	0	0
3233	8.332301	0.171883	-5.082233	0.095031	-0.006641	-0.010818	-0.582466	0.132028	0.609793	0.123617	-0.834338	-0.244909	-0.478140	0	0
3234	8.332481	0.203275	-5.072373	0.097041	0.017937	-0.006260	-0.583633	0.133729	0.607650	0.124460	-0.834110	-0.245373	-0.478081	0	0
3235	8.385777	0.202406	-5.035725	0.093571	0.025858	0.000157	-0.582257	0.136030	0.607074	0.125321	-0.833870	-0.245749	-0.478083	0	0
3236	8.418826	0.230196	-5.135814	0.073657	0.031942	0.007458	-0.583396	0.137299	0.607871	0.126068	-0.833637	-0.245968	-0.478180	0	0
3237	8.449158	0.268976	-4.970028	0.085940	0.060823	-0.014568	-0.582855	0.137694	0.605489	0.126880	-0.833201	-0.246386	-0.478510	0	0
3238	8.408678	0.284813	-5.224450	0.072152	0.067543	-0.018290	-0.584565	0.139013	0.605446	0.127578	-0.832735	-0.246766	-0.478939	0	0
3239	8.358253	0.246513	-4.874988	0.079785	0.067863	-0.040304	-0.586965	0.138131	0.603719	0.128232	-0.832208	-0.247360	-0.479375	0	0
3240	8.332864	0.239191	-5.038337	0.063122	0.062835	-0.047681	-0.587679	0.138986	0.604061	0.128700	-0.831702	-0.247944	-0.479824	0	0
3241	8.367188	0.272069	-4.976604	0.057633	0.085057	-0.049548	-0.587707	0.140213	0.602443	0.129167	-0.831097	-0.248486	-0.480467	0	0
3242	8.405506	0.272208	-5.007022	0.100291	0.120906	-0.066030	-0.589706	0.140911	0.600528	0.130005	-0.830214	-0.249334	-0.481328	0	0
3243	8.359496	0.268050	-5.034314	0.145668	0.097308	-0.042976	-0.593113	0.142148	0.599790	0.131262	-0.829448	-0.250229	-0.481842	0	0
3244	8.404593	0.161612	-5.077757	0.159915	0.079683	-0.056693	-0.590887	0.143620	0.598306	0.132531	-0.828706	-0.251330	-0.482199	0	0
3245	8.443254	0.112373	-5.043293	0.175877	0.069682	-0.074996	-0.592593	0.143721	0.596775	0.133815	-0.827947	-0.252671	-0.482447	0	0
3246	8.477124	0.121655	-5.030006	0.171906	0.081509	-0.087859	-0.593330	0.145245	0.595182	0.135037	-0.827095	-0.254083	-0.482825	0	0
3247	8.491409	0.121854	-5.052278	0.192180	0.081127	-0.082311	-0.595323	0.145909	0.593971	0.136448	-0.826234	-0.255546	-0.483131	0	0
3248	8.436176	0.112159	-5.023705	0.210756	0.076723	-0.071270	-0.595062	0.147090	0.593194	0.138055	-0.825388	-0.257008	-0.483345	0	0
3249	8.438682	0.107098	-5.009339	0.232283	0.060958	-0.085884	-0.597093	0.150892	0.592321	0.139727	-0.824551	-0.258718	-0.483381	0	0
3250	8.375959	0.063764	-5.000030	0.210210	0.089065	-0.093333	-0.598650	0.149882	0.590012	0.141256	-0.823578	-0.260345	-0.483722	0	0
3251	8.424396	0.033730	-4.956143	0.209702	0.098556	-0.113529	-0.598685	0.152341	0.589601	0.142704	-0.822508	-0.262117	-0.484159	0	0
3252	8.448822	0.067128	-4.927854	0.233335	0.107155	-0.119908	-0.599295	0.154339	0.587047	0.144341	-0.821334	-0.264046	-0.484619	0	0
3253	8.495029	0.141671	-4.904941	0.256699	0.108020	-0.135439	-0.602296	0.156332	0.585364	0.146092	-0.820081	-0.266209	-0.485034	0	0
3254	8.559962	0.153630	-4.926615	0.271304	0.122886	-0.138171	-0.604450	0.156987	0.581470	0.147992	-0.818711	-0.268445	-0.485539	0	0
3255	8.497673	0.211976	-4.904581	0.320561	0.098953	-0.140793	-0.605882	0.158459	0.581151	0.150210	-0.817375	-0.270970	-0.485705	0	0
3256	8.454078	0.159012	-4.910542	0.341067	0.129532	-0.129810	-0.607068	0.161195	0.578367	0.152733	-0.815873	-0.273452	-0.486053	0	0
3257	8.420463	0.051724	-4.849598	0.361898	0.112575	-0.171056	-0.610494	0.163072	0.576256	0.155173	-0.814302	-0.276397	-0.486249	0	0
3258	8.406082	0.017545	-4.825129	0.388558	0.135573	-0.203164	-0.611694	0.167217	0.573984	0.157742	-0.812465	-0.279695	-0.486609	0	0
3259	8.444775	0.017031	-4.807255	0.380910	0.140047	-0.216023	-0.614009	0.169711	0.570629	0.160188	-0.810574	-0.283044	-0.487027	0	0
3260	8.466268	-0.016928	-4.817943	0.385341	0.120002	-0.219654	-0.616283	0.169978	0.568831	0.162596	-0.808739	-0.286469	-0.487277	0	0
3261	8.599051	-0.042698	-4.774767	0.376400	0.127209	-0.247184	-0.618321	0.172496	0.564911	0.164813	-0.806795	-0.290056	-0.487633	0	0
3262	8.661371	-0.069390	-4.806257	0.378372	0.113948	-0.240728	-0.619200	0.173491	0.562438	0.167039	-0.804905	-0.293618	-0.487866	0	0
3263	8.670691	-0.051827	-4.854801	0.366182	0.102621	-0.250823	-0.622625	0.174566	0.559148	0.169078	-0.803053	-0.297212	-0.488040	0	0
3264	8.636898	-0.066122	-4.856045	0.382059	0.076839	-0.236080	-0.625490	0.176456	0.556609	0.171241	-0.801318	-0.300807	-0.487935	0	0
3265	8.574162	-0.080162	-4.861037	0.373358	0.092727	-0.255407	-0.627501	0.177754	0.554166	0.173280	-0.799455	-0.304476	-0.487995	0	0
3266	8.477934	-0.079759	-4.840528	0.366386	0.099558	-0.277474	-0.629371	0.178656	0.550991	0.175175	-0.797478	-0.308272	-0.488171	0	0
3267	8.405562	-0.059592	-4.859429	0.373021	0.108471	-0.304099	-0.631098	0.180473	0.549567	0.177014	-0.795355	-0.312287	-0.488419	0	0
3268	8.290329	-0.030258	-4.816281	0.352703	0.135056	-0.348244	-0.634508	0.180268	0.546054	0.178557	-0.792970	-0.316501	-0.489022	0	0
3269	8.108611	0.041729	-4.664088	0.348746	0.154368	-0.395102	-0.639202	0.180036	0.540575	0.179892	-0.790339	-0.321023	-0.489845	0	0
3270	7.990157	0.190248	-4.465453	0.345377	0.183656	-0.454793	-0.643012	0.178374	0.537682	0.181001	-0.787341	-0.325940	-0.491016	0	0
3271	7.977562	0.421233	-4.323379	0.352952	0.221333	-0.516276	-0.645285	0.177573	0.534263	0.181976	-0.783924	-0.331296	-0.492535	0	0
3272	8.166408	0.793947	-4.366659	0.336945	0.299200	-0.539268	-0.649496	0.173534	0.530236	0.182966	-0.780031	-0.336593	-0.494753	0	0
3273	8.729925	1.072800	-4.840022	0.282798	0.455264	-0.526621	-0.657126	0.171604	0.525244	0.184099	-0.775478	-0.341229	-0.498301	0	0
3274	9.015396	1.146178	-5.036210	0.308943	0.509857	-0.546775	-0.662791	0.168904	0.517783	0.185524	-0.770476	-0.346024	-0.502210	0	0
3275	8.850648	1.163531	-5.157955	0.362132	0.413520	-0.601609	-0.670445	0.166574	0.509233	0.186710	-0.765636	-0.351680	-0.505235	0	0
3276	8.774955	1.210379	-4.995399	0.248516	0.280817	-0.594282	-0.675232	0.162749	0.503954	0.186617	-0.761641	-0.356921	-0.507626	0	0
3277	8.550491	1.419917	-5.130566	0.184679	0.213360	-0.509901	-0.679698	0.157631	0.501558	0.186171	-0.758400	-0.361330	-0.509519	0	0
3278	8.584703	1.186462	-5.280711	0.070644	0.212027	-0.326642	-0.682225	0.154282	0.497558	0.185828	-0.756001	-0.363734	-0.511495	0	0
3279	8.589224	1.010665	-5.554973	0.036320	0.258567	-0.178173	-0.685890	0.152202	0.494355	0.186094	-0.753985	-0.364788	-0.513620	0	0
3280	8.443726	1.096899	-5.399211	0.159898	0.229526	-0.067789	-0.690695	0.150732	0.490777	0.187809	-0.752257	-0.365656	-0.514911	0	0
3281	8.303251	0.941282	-5.114778	0.172074	0.091534	-0.008868	-0.692574	0.152879	0.488527	0.189341	-0.751459	-0.366449	-0.514951	0	0
3282	8.008453	0.977182	-4.924775	0.069379	0.012586	-0.008996	-0.691033	0.152652	0.486803	0.189883	-0.751229	-0.366814	-0.514827	0	0
3283	7.759401	1.151847	-4.798380	-0.124915	-0.028813	-0.016671	-0.691177	0.152941	0.486823	0.188689	-0.751588	-0.366373	-0.515057	0	0
3284	7.652531	1.227245	-4.938820	-0.350216	-0.045211	-0.024441	-0.690692	0.148862	0.487976	0.185786	-0.752386	-0.364800	-0.516062	0	0
3285	7.446204	1.295422	-4.850949	-0.480648	-0.072663	-0.006332	-0.691897	0.145053	0.490010	0.181788	-0.753661	-0.362532	-0.517222	0	0
3286	7.548252	1.513420	-4.524841	-0.643487	-0.104452	0.102662	-0.689834	0.139874	0.492634	0.177108	-0.755726	-0.358577	-0.518589	0	0
3287	8.062789	1.663645	-4.424747	-0.696591	-0.040184	0.233811	-0.687096	0.136577	0.494662	0.172811	-0.758026	-0.353303	-0.520297	0	0
3288	9.731815	1.662426	-4.849492	-0.614041	0.176356	0.356937	-0.686910	0.133001	0.494437	0.170652	-0.759409	-0.347052	-0.523192	0	0
3289	11.441076	1.585503	-4.715847	-0.402725	0.357528	0.510665	-0.687358	0.133948	0.492805	0.171403	-0.760017	-0.340495	-0.526364	0	0
3290	11.553185	1.256360	-4.103827	-0.349223	0.088013	0.519447	-0.688255	0.135714	0.489251	0.171799	-0.761904	-0.334514	-0.527340	0	0
3291	10.971175	0.809739	-3.768548	-0.381514	-0.262614	0.439005	-0.685442	0.138371	0.492639	0.170237	-0.765432	-0.329640	-0.525804	0	0
3292	10.866639	0.343119	-3.999565	-0.441038	-0.359783	0.512342	-0.680466	0.138735	0.498266	0.168384	-0.769739	-0.323966	-0.523636	0	0
3293	10.418084	-0.210530	-4.430845	-0.435854	-0.188027	0.548576	-0.677637	0.140371	0.502014	0.167215	-0.773246	-0.317796	-0.522624	0	0
3294	9.510136	-0.196970	-4.061052	-0.470358	-0.078696	0.410510	-0.675655	0.142550	0.506652	0.165489	-0.775730	-0.312252	-0.522834	0	0
3295	8.707260	0.235931	-3.371198	-0.573474	-0.082131	0.252408	-0.673903	0.139928	0.509862	0.162039	-0.777909	-0.307444	-0.523526	0	0
3296	8.499774	0.495296	-2.893147	-0.608294	-0.105809	0.186324	-0.674842	0.137538	0.512124	0.157973	-0.780002	-0.302939	-0.524280	0	0
3297	8.168131	0.296095	-2.693637	-0.746271	-0.007681	0.182128	-0.673892	0.131755	0.515709	0.153030	-0.781772	-0.297619	-0.526153	0	0
3298	7.950893	0.010473	-2.619742	-0.767511	0.142661	0.192763	-0.673655	0.125094	0.516986	0.148482	-0.782742	-0.291808	-0.529261	0	0
3299	7.973888	-0.182888	-2.679834	-0.641032	0.260181	0.223074	-0.677129	0.121395	0.517495	0.145367	-0.782965	-0.286274	-0.532806	0	0
3300	8.223381	-0.270519	-2.786354	-0.536507	0.348367	0.222256	-0.679207	0.116697	0.514537	0.143363	-0.782503	-0.281125	-0.536754	0	0
3301	8.743590	0.004326	-2.939283	-0.353519	0.364746	0.187876	-0.682763	0.116522	0.510463	0.142613	-0.781583	-0.277218	-0.540315	0	0
3302	9.333476	0.210065	-3.399616	-0.260316	0.357714	0.149681	-0.685601	0.115601	0.506759	0.142396	-0.780422	-0.274092	-0.543634	0	0
3303	9.573559	0.302587	-3.552920	-0.315265	0.267738	0.087386	-0.687880	0.114699	0.502486	0.141138	-0.779660	-0.271294	-0.546452	0	0
3304	9.650918	0.316239	-3.526738	-0.311969	0.135627	0.017888	-0.690362	0.110162	0.502227	0.139189	-0.779398	-0.269220	-0.548348	0	0
3305	9.641045	0.380131	-3.583923	-0.310366	0.087971	0.014303	-0.692877	0.107410	0.500666	0.137087	-0.779392	-0.267259	-0.549843	0	0
3306	9.471939	0.260126	-3.588043	-0.327450	0.081581	0.060102	-0.692143	0.104847	0.500075	0.135102	-0.779543	-0.264841	-0.551289	0	0
3307	9.255125	0.168882	-3.541883	-0.262000	0.059658	0.115257	-0.692549	0.103294	0.499699	0.133863	-0.779879	-0.262387	-0.552289	0	0
3308	9.225694	-0.010497	-3.532290	-0.201837	0.056106	0.141036	-0.694066	0.100329	0.499246	0.133232	-0.780201	-0.260059	-0.553087	0	0
3309	9.157350	-0.086539	-3.612355	-0.187965	0.051129	0.146547	-0.693241	0.101502	0.498464	0.132729	-0.780555	-0.257770	-0.553779	0	0
3310	9.232440	-0.028536	-3.276620	-0.100329	0.026214	0.143124	-0.694640	0.100658	0.498566	0.132825	-0.780905	-0.256026	-0.554072	0	0
3311	9.286259	0.003823	-3.186635	0.001948	-0.005170	0.139724	-0.692550	0.102635	0.498528	0.133632	-0.781294	-0.254907	-0.553846	0	0
3312	9.208465	0.021560	-2.661870	0.089475	-0.139896	0.108914	-0.692296	0.104918	0.498668	0.134596	-0.782219	-0.254703	-0.552399	0	0
3313	9.093611	0.018523	-2.556145	0.130578	-0.286737	0.052317	-0.691445	0.106469	0.501865	0.135221	-0.783759	-0.255344	-0.549760	0	0
3314	9.284455	0.013215	-2.802447	0.252395	-0.325560	-0.042778	-0.689317	0.106633	0.503692	0.136150	-0.785086	-0.257470	-0.546638	0	0
3315	9.439381	0.036358	-3.341908	0.295477	-0.298220	-0.147320	-0.687773	0.108507	0.505913	0.136952	-0.785927	-0.260582	-0.543746	0	0
3316	9.619412	-0.000973	-3.725696	0.367670	-0.321039	-0.183824	-0.683680	0.109894	0.508504	0.138023	-0.786673	-0.264427	-0.540530	0	0
3317	10.049754	0.231166	-4.262016	0.406163	-0.279478	-0.185533	-0.682829	0.110914	0.510820	0.139538	-0.787122	-0.268398	-0.537523	0	0
3318	9.705441	0.892342	-4.196520	0.448898	-0.355678	-0.114639	-0.681991	0.113071	0.513348	0.141517	-0.788081	-0.272169	-0.533690	0	0
3319	9.563439	0.798611	-3.824670	0.471140	-0.458560	-0.058494	-0.675794	0.116752	0.518181	0.143727	-0.789686	-0.275723	-0.528882	0	0
3320	9.457293	0.770306	-3.828131	0.378916	-0.500162	-0.082493	-0.672276	0.119664	0.522003	0.144920	-0.791539	-0.279056	-0.524016	0	0
3321	9.454751	0.655242	-4.106565	0.298891	-0.455323	-0.104771	-0.668592	0.121634	0.527459	0.145524	-0.793187	-0.282043	-0.519739	0	0
3322	9.183136	0.484578	-4.256940	0.288114	-0.386975	-0.139862	-0.664764	0.122526	0.531434	0.146008	-0.794371	-0.285173	-0.516075	0	0
3323	8.893851	0.277090	-4.184672	0.330258	-0.353912	-0.141765	-0.661230	0.123091	0.533414	0.146951	-0.795301	-0.288452	-0.512540	0	0
3324	8.529975	0.407201	-3.931085	0.367561	-0.324112	-0.150966	-0.657829	0.124412	0.537561	0.148181	-0.795973	-0.291972	-0.509139	0	0
3325	8.196149	0.573470	-3.857130	0.438604	-0.268403	-0.132608	-0.656842	0.125193	0.538872	0.150274	-0.796291	-0.295589	-0.505930	0	0
3326	7.882428	0.747908	-3.680009	0.386454	-0.212641	-0.171372	-0.653744	0.127962	0.542830	0.151872	-0.796268	-0.299188	-0.503368	0	0
3327	7.781782	0.862277	-3.656176	0.363387	-0.139967	-0.185299	-0.654333	0.129312	0.541789	0.153473	-0.795859	-0.302639	-0.501462	0	0
3328	7.883207	1.122147	-3.737985	0.312403	-0.056863	-0.217584	-0.654065	0.130581	0.542149	0.154714	-0.794997	-0.305987	-0.500415	0	0
3329	8.284372	1.343432	-3.993091	0.284218	0.073691	-0.258103	-0.654943	0.131841	0.540116	0.155959	-0.793394	-0.309286	-0.500545	0	0
3330	8.833550	1.341697	-4.332481	0.239906	0.188835	-0.285790	-0.657771	0.131388	0.538561	0.157033	-0.791181	-0.312422	-0.501763	0	0
3331	9.399609	1.361773	-4.679607	0.231012	0.238502	-0.282099	-0.659765	0.130998	0.535448	0.158234	-0.788734	-0.315382	-0.503384	0	0
3332	9.711062	1.421244	-4.937244	0.237923	0.185596	-0.258074	-0.663706	0.128622	0.532511	0.159414	-0.786601	-0.318282	-0.504522	0	0
3333	9.654532	1.286992	-5.022963	0.214186	0.061304	-0.210245	-0.665129	0.128713	0.531118	0.160269	-0.785280	-0.320869	-0.504670	0	0
3334	9.232766	1.207182	-4.998048	0.166575	-0.066343	-0.199229	-0.664831	0.126762	0.529863	0.160378	-0.784704	-0.323345	-0.503952	0	0
3335	8.414176	1.167862	-4.890396	0.117658	-0.136022	-0.173705	-0.664247	0.125576	0.530490	0.160012	-0.784642	-0.325476	-0.502791	0	0
3336	7.943196	1.173785	-4.722985	0.113820	-0.141316	-0.179308	-0.664097	0.126450	0.533086	0.159563	-0.784581	-0.327646	-0.501617	0	0
3337	7.641080	1.295254	-4.580460	0.147442	-0.089398	-0.157345	-0.662649	0.124358	0.534354	0.159652	-0.784285	-0.329728	-0.500688	0	0
3338	7.520794	1.310398	-4.561369	0.160706	0.050257	-0.153895	-0.663524	0.125862	0.533185	0.160327	-0.783265	-0.331623	-0.500817	0	0
3339	7.718294	1.265259	-4.554557	0.147591	0.189955	-0.179800	-0.666636	0.125427	0.531351	0.161215	-0.781488	-0.333438	-0.502101	0	0
3340	8.195044	1.330810	-4.629930	0.155711	0.291945	-0.159646	-0.671179	0.124601	0.526257	0.162622	-0.779232	-0.334959	-0.504137	0	0
3341	8.479002	1.363611	-4.693476	0.193258	0.338838	-0.128384	-0.672489	0.125120	0.521922	0.164609	-0.776785	-0.336360	-0.506331	0	0
3342	8.594137	1.271036	-4.722540	0.133413	0.296194	-0.104567	-0.676474	0.125918	0.518619	0.166131	-0.774708	-0.337322	-0.508372	0	0
3343	8.507331	1.291264	-4.738485	0.038219	0.257455	-0.068004	-0.678754	0.125689	0.515236	0.166935	-0.773118	-0.337599	-0.510341	0	0
3344	8.526837	1.305360	-4.714968	-0.065777	0.184635	-0.014864	-0.680737	0.123510	0.510598	0.166994	-0.772232	-0.337034	-0.512034	0	0
3345	8.466838	1.442625	-4.431636	-0.111029	0.127967	0.010849	-0.681321	0.123371	0.507769	0.166601	-0.771814	-0.336159	-0.513365	0	0
3346	8.447395	1.504025	-4.478818	-0.122834	0.142396	0.047510	-0.683139	0.122907	0.509029	0.166394	-0.771444	-0.334888	-0.514817	0	0
3347	8.530578	1.537837	-4.331950	-0.158656	0.127762	0.078690	-0.683707	0.121611	0.506410	0.165971	-0.771330	-0.333249	-0.516186	0	0
3348	8.651790	1.608878	-4.268386	-0.131358	0.113188	0.075137	-0.683012	0.122458	0.506456	0.165742	-0.771211	-0.331767	-0.517392	0	0
3349	8.670701	1.584993	-4.305481	-0.100757	0.106426	0.125673	-0.685130	0.121436	0.504576	0.165928	-0.771262	-0.330103	-0.518319	0	0
3350	8.629658	1.507374	-4.282713	-0.093459	0.082173	0.161491	-0.686978	0.122213	0.503936	0.166335	-0.771520	-0.328200	-0.519012	0	0
3351	8.491611	1.490050	-4.364620	-0.020479	0.014612	0.194738	-0.685016	0.123184	0.503978	0.167186	-0.772137	-0.326576	-0.518846	0	0
3352	8.547773	1.331590	-4.512681	-0.005589	-0.088689	0.213265	-0.685328	0.125483	0.503983	0.167978	-0.773299	-0.325011	-0.517842	0	0
3353	8.732239	1.215092	-4.602465	-0.020678	-0.137956	0.269305	-0.682515	0.127345	0.506051	0.168706	-0.774942	-0.323067	-0.516363	0	0
3354	8.955585	1.097753	-4.650230	0.000665	-0.118437	0.312470	-0.678930	0.134669	0.507604	0.169960	-0.776555	-0.320811	-0.514933	0	0
3355	9.206449	0.988210	-4.570954	0.053399	-0.070047	0.363919	-0.676845	0.139060	0.510967	0.171960	-0.778011	-0.318394	-0.513569	0	0
3356	9.388784	0.651730	-4.531658	0.084815	-0.063290	0.373131	-0.676491	0.144099	0.510430	0.174351	-0.779371	-0.315996	-0.512181	0	0
3357	9.240499	0.382552	-4.274243	0.170638	-0.166241	0.272460	-0.674577	0.148930	0.510714	0.176488	-0.780805	-0.315049	-0.509843	0	0
3358	9.070935	0.273783	-4.031896	0.218598	-0.250028	0.191893	-0.670965	0.154769	0.513304	0.178404	-0.782290	-0.315068	-0.506879	0	0
3359	8.998074	0.085055	-4.025570	0.076067	-0.199559	0.123586	-0.669425	0.157201	0.515843	0.178940	-0.783576	-0.314853	-0.504834	0	0
3360	9.270412	-0.032267	-4.280482	0.035638	-0.041667	0.134298	-0.668024	0.158690	0.517195	0.179784	-0.784142	-0.314017	-0.504174	0	0
3361	9.642317	-0.124803	-4.447168	0.051205	0.082504	0.121346	-0.668209	0.161335	0.515949	0.181007	-0.784036	-0.313181	-0.504421	0	0
3362	9.806671	-0.119517	-4.385647	0.035103	0.124557	0.096512	-0.667566	0.165139	0.514202	0.182178	-0.783643	-0.312339	-0.505132	0	0
3363	9.645860	-0.074906	-4.012192	-0.049912	0.033756	0.109321	-0.668282	0.166007	0.514263	0.182405	-0.783924	-0.311168	-0.505337	0	0
3364	9.207477	-0.168989	-3.638922	-0.186594	-0.056143	0.139376	-0.669411	0.166024	0.514275	0.181490	-0.784977	-0.309198	-0.505241	0	0
3365	8.436101	-0.394061	-3.268546	-0.369577	-0.066893	0.139758	-0.668816	0.165040	0.516610	0.179060	-0.786428	-0.306345	-0.505590	0	0
3366	7.992917	-0.642478	-3.137649	-0.526566	-0.035828	0.149359	-0.666089	0.163798	0.520603	0.175580	-0.787995	-0.302531	-0.506666	0	0
3367	8.035256	-0.723901	-3.236382	-0.571368	0.094665	0.171078	-0.665740	0.159694	0.522322	0.172215	-0.789034	-0.298099	-0.508826	0	0
3368	8.549289	-0.614934	-3.494026	-0.521121	0.265931	0.185707	-0.666143	0.157067	0.520466	0.169855	-0.789115	-0.293481	-0.512168	0	0
3369	9.266322	-0.357215	-3.738968	-0.330291	0.382831	0.195263	-0.670068	0.153663	0.518030	0.169370	-0.788285	-0.289568	-0.515820	0	0
3370	10.042533	-0.295617	-4.038127	-0.313846	0.383993	0.193630	-0.672484	0.153538	0.515503	0.169021	-0.787383	-0.285729	-0.519440	0	0
3371	10.213466	-0.057539	-4.158910	-0.320515	0.276465	0.160830	-0.674466	0.152684	0.513066	0.168130	-0.786947	-0.282297	-0.522260	0	0
3372	9.775512	0.076212	-4.136828	-0.347865	0.087690	0.115126	-0.676560	0.151660	0.514153	0.166258	-0.787389	-0.279388	-0.523754	0	0
3373	9.291058	-0.003090	-4.116812	-0.374721	-0.044726	0.081215	-0.676239	0.149571	0.515714	0.163619	-0.788474	-0.276825	-0.524315	0	0
3374	8.510676	-0.081101	-4.037412	-0.419467	-0.064187	0.051613	-0.675622	0.146341	0.517061	0.160422	-0.789628	-0.274286	-0.524900	0	0
3375	8.153891	-0.224644	-3.996019	-0.362001	0.001522	0.072623	-0.675423	0.143878	0.520437	0.157962	-0.790400	-0.271774	-0.525789	0	0
3376	8.326257	-0.379991	-4.075942	-0.238993	0.111458	0.076367	-0.676237	0.140651	0.519254	0.156794	-0.790392	-0.269698	-0.527218	0	0
3377	8.583645	-0.424937	-4.114846	-0.071002	0.209562	0.122466	-0.675836	0.141701	0.518186	0.157462	-0.789733	-0.267988	-0.528877	0	0
3378	8.930721	-0.376323	-4.125093	0.008032	0.243783	0.132743	-0.678554	0.142493	0.514588	0.158897	-0.788779	-0.266560	-0.530590	0	0
3379	9.152001	-0.418640	-4.160215	0.030267	0.187600	0.148516	-0.679857	0.143107	0.511248	0.160448	-0.788135	-0.265208	-0.531756	0	0
3380	9.114033	-0.448660	-4.072034	-0.003920	0.099750	0.110041	-0.681884	0.145821	0.509177	0.161285	-0.787897	-0.264123	-0.532395	0	0
3381	8.956963	-0.411953	-3.834036	0.046490	-0.002365	0.090094	-0.681503	0.148845	0.508797	0.162156	-0.788077	-0.263619	-0.532114	0	0
3382	8.690701	-0.445645	-3.353283	0.094129	-0.107971	0.035252	-0.681902	0.148713	0.511618	0.162818	-0.788586	-0.263979	-0.530977	0	0
3383	8.432206	-0.578568	-3.071535	0.108895	-0.191310	-0.020628	-0.678950	0.150186	0.512812	0.163102	-0.789372	-0.264979	-0.529222	0	0
3384	8.503954	-0.453743	-3.194178	0.136198	-0.152670	-0.098598	-0.679814	0.151098	0.512029	0.163269	-0.789689	-0.266691	-0.527835	0	0
3385	8.866422	-0.617975	-3.614602	0.145975	-0.058067	-0.155580	-0.679498	0.150635	0.515530	0.163495	-0.789343	-0.268726	-0.527252	0	0
3386	9.226010	-0.470939	-3.916946	0.159941	-0.037961	-0.183018	-0.680345	0.150518	0.515248	0.163707	-0.788783	-0.271038	-0.526840	0	0
3387	9.676941	-0.299765	-4.258782	0.156180	-0.050553	-0.185640	-0.678248	0.152052	0.515465	0.163878	-0.788289	-0.273345	-0.526333	0	0
3388	9.868652	-0.157811	-4.455847	0.080336	-0.082183	-0.144387	-0.679203	0.150024	0.516195	0.163545	-0.788190	-0.275004	-0.525721	0	0
3389	9.840957	-0.030476	-4.352532	0.095321	-0.181246	-0.120324	-0.679051	0.149429	0.516580	0.163222	-0.788656	-0.276686	-0.524238	0	0
3390	9.591730	0.103031	-4.231230	0.049915	-0.316070	-0.127567	-0.677587	0.146975	0.519380	0.162090	-0.789869	-0.278432	-0.521833	0	0
3391	9.285124	0.131279	-4.007019	-0.028632	-0.420703	-0.145961	-0.673318	0.146962	0.524142	0.159988	-0.791699	-0.280051	-0.518834	0	0
3392	9.006531	0.341386	-3.975906	-0.080675	-0.381819	-0.179183	-0.670410	0.143497	0.529549	0.157367	-0.793296	-0.281623	-0.516339	0	0
3393	9.006074	0.508037	-4.105237	-0.021217	-0.230124	-0.193967	-0.669780	0.140320	0.532735	0.155606	-0.793970	-0.283351	-0.514890	0	0
3394	9.174663	0.506996	-4.116380	0.074363	-0.118152	-0.223285	-0.667312	0.136830	0.535884	0.154728	-0.793824	-0.285651	-0.514108	0	0
3395	9.137414	0.490351	-3.941182	0.172729	-0.097123	-0.241483	-0.667154	0.135928	0.536674	0.154638	-0.793364	-0.288543	-0.513229	0	0
3396	8.899676	0.524753	-3.849941	0.201126	-0.111981	-0.272646	-0.668534	0.133784	0.536977	0.154528	-0.792832	-0.291873	-0.512199	0	0
3397	8.475364	0.743434	-3.658734	0.206419	-0.111770	-0.278193	-0.666830	0.133431	0.537786	0.154470	-0.792270	-0.295245	-0.511154	0	0
3398	8.058236	0.825559	-3.415545	0.183134	-0.111163	-0.258123	-0.667780	0.132164	0.540542	0.154291	-0.791786	-0.298359	-0.510149	0	0
3399	7.718285	1.170431	-3.274980	0.142900	-0.077979	-0.258268	-0.668454	0.129873	0.540688	0.153926	-0.791190	-0.301192	-0.509518	0	0
3400	7.881716	1.472451	-3.457867	0.091382	0.026306	-0.243773	-0.669570	0.128488	0.540047	0.153504	-0.790175	-0.303509	-0.509845	0	0
3401	8.495042	1.449902	-3.906072	0.021513	0.191023	-0.205517	-0.669564	0.127127	0.538549	0.153253	-0.788543	-0.304894	-0.511619	0	0
3402	9.262688	1.357794	-4.312193	-0.011474	0.316348	-0.187288	-0.673209	0.124134	0.536419	0.153185	-0.786363	-0.305787	-0.514453	0	0
3403	9.924786	1.377793	-4.703974	0.027452	0.346830	-0.172442	-0.678310	0.122486	0.530714	0.153614	-0.784006	-0.306700	-0.517371	0	0
3404	9.971884	1.267175	-4.798244	0.085566	0.275062	-0.113500	-0.680885	0.122732	0.526515	0.154560	-0.782096	-0.307574	-0.519457	0	0
3405	9.550467	1.011145	-4.653718	0.020697	0.166449	-0.065871	-0.682856	0.121014	0.524166	0.154927	-0.780998	-0.307891	-0.520809	0	0
3406	8.845775	0.960144	-4.458615	-0.018041	0.074047	0.001026	-0.684116	0.121114	0.525456	0.155038	-0.780641	-0.307637	-0.521462	0	0
3407	8.136559	0.986703	-4.258005	-0.052144	0.030763	0.031162	-0.684675	0.120292	0.524845	0.154918	-0.780661	-0.307031	-0.521824	0	0
3408	7.874903	1.162425	-4.203596	-0.086431	0.022246	0.051269	-0.684822	0.120594	0.524583	0.154598	-0.780833	-0.306109	-0.522204	0	0
3409	8.028695	1.249883	-4.295734	-0.103918	0.111252	0.073160	-0.686075	0.119190	0.524366	0.154530	-0.780641	-0.304785	-0.523283	0	0
3410	8.317426	1.336390	-4.388093	-0.122225	0.202140	0.063879	-0.687498	0.119553	0.523272	0.154544	-0.779962	-0.303296	-0.525154	0	0
3411	8.640171	1.475827	-4.466887	-0.099280	0.259158	0.096040	-0.688097	0.119762	0.519193	0.155069	-0.779051	-0.301594	-0.527328	0	0
3412	8.896387	1.453122	-4.355844	-0.101081	0.242468	0.098872	-0.691814	0.122093	0.516690	0.155553	-0.778220	-0.299878	-0.529386	0	0
3413	8.825154	1.359103	-4.179880	-0.144717	0.162301	0.117241	-0.693244	0.123286	0.516213	0.155535	-0.777945	-0.297922	-0.530899	0	0
3414	8.538205	1.288991	-3.865257	-0.252869	0.055521	0.120805	-0.692408	0.122275	0.513175	0.154394	-0.778396	-0.295517	-0.531914	0	0
3415	8.288563	1.358731	-3.150151	-0.277929	-0.042230	0.153924	-0.693802	0.121934	0.514721	0.152919	-0.779510	-0.292883	-0.532165	0	0
3416	8.405252	1.507333	-3.081083	-0.338223	-0.116797	0.234725	-0.689677	0.120876	0.517441	0.151207	-0.781325	-0.289393	-0.531901	0	0
3417	8.827024	1.642553	-3.438970	-0.388513	-0.113077	0.269593	-0.690227	0.120536	0.518697	0.149266	-0.783294	-0.285371	-0.531727	0	0
3418	9.286171	1.652733	-3.895689	-0.306335	-0.133113	0.264369	-0.687114	0.121896	0.522143	0.147911	-0.785201	-0.281833	-0.531179	0	0
3419	9.976410	1.510471	-4.318566	-0.225613	-0.105318	0.198532	-0.683144	0.122113	0.525227	0.146877	-0.786659	-0.279218	-0.530690	0	0
3420	10.322436	1.204831	-4.314176	-0.117713	-0.105124	0.160230	-0.682288	0.122712	0.527375	0.146526	-0.787831	-0.277450	-0.529976	0	0
3421	10.029780	0.846066	-3.991560	-0.043882	-0.233053	0.092564	-0.680722	0.123265	0.530220	0.146004	-0.789393	-0.276817	-0.528123	0	0
3422	9.806099	0.365761	-4.044297	-0.024070	-0.307290	0.085249	-0.678185	0.125362	0.533435	0.145432	-0.791278	-0.276430	-0.525657	0	0
3423	9.675508	-0.066637	-3.921459	0.045152	-0.334501	0.074320	-0.673933	0.125976	0.537106	0.145242	-0.793178	-0.276547	-0.522776	0	0
3424	9.655353	-0.196668	-3.979524	-0.013416	-0.262430	0.134622	-0.672960	0.129226	0.540691	0.145132	-0.794933	-0.275755	-0.520554	0	0
3425	9.582730	-0.178502	-4.029830	-0.062294	-0.197230	0.216990	-0.670292	0.131648	0.543077	0.145220	-0.796651	-0.273967	-0.518846	0	0
3426	9.358046	-0.167896	-3.799135	-0.094395	-0.204686	0.249931	-0.667770	0.134495	0.545632	0.145222	-0.798525	-0.271747	-0.517129	0	0
3427	8.974393	-0.217258	-3.533901	-0.187235	-0.248224	0.272674	-0.664368	0.135408	0.549330	0.144470	-0.800818	-0.268928	-0.515264	0	0
3428	8.551788	-0.270533	-3.317961	-0.307485	-0.223231	0.289738	-0.661093	0.135179	0.552958	0.142916	-0.803178	-0.265307	-0.513900	0	0
3429	8.012695	-0.355691	-3.194490	-0.455463	-0.151211	0.291040	-0.658226	0.133017	0.555197	0.140369	-0.805366	-0.260802	-0.513483	0	0
3430	7.978166	-0.422354	-3.268513	-0.499980	-0.043190	0.256809	-0.656195	0.131071	0.559153	0.137563	-0.806942	-0.256185	-0.514092	0	0
3431	8.284894	-0.397158	-3.499627	-0.517005	0.044360	0.226420	-0.655047	0.129876	0.559774	0.134696	-0.807990	-0.251590	-0.515472	0	0
3432	8.682868	-0.196441	-3.846535	-0.410752	0.167961	0.219200	-0.656151	0.128163	0.559960	0.132946	-0.808214	-0.247438	-0.517581	0	0
3433	9.298009	-0.158751	-4.086686	-0.308611	0.259333	0.197367	-0.657408	0.125719	0.557559	0.132151	-0.807759	-0.243848	-0.520192	0	0
3434	9.836048	0.020934	-4.385830	-0.287179	0.262445	0.177356	-0.659798	0.124116	0.555928	0.131407	-0.807194	-0.240532	-0.522795	0	0
3435	9.806224	0.083702	-4.529233	-0.295517	0.150874	0.149991	-0.662035	0.123237	0.557024	0.130208	-0.807145	-0.237524	-0.524543	0	0
3436	9.473465	-0.028183	-4.510272	-0.254323	0.013095	0.095145	-0.662166	0.122123	0.556391	0.128703	-0.807624	-0.235369	-0.525148	0	0
3437	8.876542	-0.083668	-4.398938	-0.368837	-0.058385	0.061865	-0.660289	0.119990	0.558359	0.125954	-0.808541	-0.232952	-0.525481	0	0
3438	8.217189	-0.095194	-4.277736	-0.415878	-0.031628	0.045070	-0.660219	0.115869	0.560503	0.122771	-0.809322	-0.230404	-0.526154	0	0
3439	8.000090	-0.193255	-4.265425	-0.343437	0.024964	0.079925	-0.660486	0.114457	0.560135	0.120514	-0.809789	-0.227863	-0.527065	0	0
3440	8.038712	-0.220475	-4.245308	-0.267575	0.113606	0.102875	-0.660440	0.110740	0.559902	0.119164	-0.809736	-0.225445	-0.528490	0	0
3441	8.288823	-0.240896	-4.300688	-0.168772	0.182853	0.095667	-0.662847	0.111226	0.559531	0.118764	-0.809181	-0.223501	-0.530253	0	0
3442	8.597334	-0.148089	-4.330945	-0.124926	0.187554	0.093075	-0.663687	0.110007	0.558333	0.118681	-0.808534	-0.221825	-0.531959	0	0
3443	8.768454	-0.112773	-4.341945	-0.079015	0.159289	0.102429	-0.665112	0.110248	0.556808	0.118992	-0.808003	-0.220327	-0.533317	0	0
3444	8.821275	-0.171349	-4.341887	-0.064012	0.106092	0.052079	-0.667095	0.109796	0.554962	0.119003	-0.807621	-0.219402	-0.534275	0	0
3445	8.770483	-0.119443	-4.387958	-0.059930	0.062010	0.003522	-0.667676	0.110431	0.553877	0.118728	-0.807366	-0.218917	-0.534919	0	0
3446	8.667158	-0.170436	-4.328871	0.004669	-0.016827	-0.036629	-0.667079	0.109039	0.555762	0.118549	-0.807364	-0.219221	-0.534838	0	0
3447	8.598242	-0.247236	-4.172204	0.074067	-0.064705	-0.071308	-0.666948	0.109888	0.555955	0.118682	-0.807463	-0.220206	-0.534254	0	0
3448	8.602762	-0.268700	-4.201499	0.130154	-0.046541	-0.131791	-0.665941	0.108702	0.556436	0.118943	-0.807259	-0.221984	-0.533768	0	0
3449	8.698539	-0.353678	-4.244282	0.100151	-0.033639	-0.161227	-0.667071	0.109521	0.557629	0.118879	-0.806959	-0.223792	-0.533481	0	0
3450	8.896557	-0.299725	-4.212688	0.076535	-0.002449	-0.157599	-0.666513	0.108752	0.555597	0.118667	-0.806520	-0.225440	-0.533498	0	0
3451	9.021209	-0.304352	-4.294675	-0.015914	-0.026310	-0.122849	-0.666769	0.107543	0.556937	0.117893	-0.806401	-0.226306	-0.533484	0	0
3452	8.963605	-0.297024	-4.268319	-0.096758	-0.103550	-0.058664	-0.666159	0.105279	0.559050	0.116582	-0.806927	-0.226348	-0.532958	0	0
3453	8.961495	-0.207290	-4.267655	-0.140104	-0.178816	-0.029251	-0.664419	0.103257	0.561733	0.114965	-0.807974	-0.225971	-0.531882	0	0
3454	8.948949	-0.172186	-4.346667	-0.136197	-0.233091	-0.014475	-0.664922	0.099594	0.563487	0.113277	-0.809328	-0.225594	-0.530343	0	0
3455	9.154278	-0.008674	-4.350864	-0.056358	-0.258676	-0.036228	-0.661215	0.099045	0.567656	0.112124	-0.810679	-0.225804	-0.528433	0	0
3456	9.413539	0.157054	-4.547886	-0.084289	-0.199106	-0.060156	-0.657776	0.096561	0.570434	0.110689	-0.811681	-0.226032	-0.527097	0	0
3457	9.600103	0.388099	-4.514709	-0.101255	-0.144261	-0.083135	-0.656177	0.094670	0.573409	0.109183	-0.812364	-0.226254	-0.526264	0	0
3458	9.493656	0.583625	-4.031192	-0.130050	-0.187142	-0.058324	-0.654724	0.092285	0.574800	0.107412	-0.813350	-0.226211	-0.525122	0	0
3459	9.731416	0.681570	-3.865532	-0.171976	-0.192025	-0.050983	-0.650586	0.090621	0.578189	0.105393	-0.814424	-0.225850	-0.524021	0	0
3460	9.869067	0.881830	-4.222032	-0.169576	-0.102510	-0.038223	-0.649973	0.088472	0.580874	0.103596	-0.815045	-0.225344	-0.523631	0	0
3461	9.735854	0.908350	-4.320742	-0.057039	-0.078584	-0.074773	-0.650090	0.087139	0.581781	0.102643	-0.815345	-0.225659	-0.523216	0	0
3462	9.186325	0.810699	-3.984401	0.031082	-0.158901	-0.124149	-0.649462	0.083976	0.584686	0.101903	-0.815856	-0.226960	-0.521999	0	0
3463	8.548665	0.838713	-3.569067	0.081656	-0.209681	-0.142444	-0.648296	0.082418	0.586838	0.101430	-0.816539	-0.228685	-0.520268	0	0
3464	8.008747	0.919089	-3.311635	0.091019	-0.188179	-0.135217	-0.647438	0.082336	0.588237	0.101055	-0.817108	-0.230417	-0.518681	0	0
3465	7.786127	1.096135	-3.195875	0.066584	-0.086770	-0.168475	-0.647247	0.079922	0.590628	0.100602	-0.817098	-0.232151	-0.518011	0	0
3466	8.017436	1.298725	-3.594510	0.018257	0.036976	-0.140250	-0.645400	0.079417	0.591568	0.100126	-0.816556	-0.233317	-0.518434	0	0
3467	8.624597	1.481681	-3.992836	-0.032128	0.216683	-0.091852	-0.646801	0.077663	0.589776	0.099963	-0.815245	-0.233613	-0.520392	0	0
3468	9.406562	1.265323	-4.364070	-0.067944	0.346661	-0.043373	-0.651346	0.077510	0.585572	0.100009	-0.813396	-0.233229	-0.523439	0	0
3469	10.031159	1.215460	-4.590653	-0.031843	0.334495	0.007306	-0.654749	0.076604	0.581733	0.100634	-0.811687	-0.232599	-0.526247	0	0
3470	10.045858	1.103035	-4.531445	-0.022379	0.170688	0.036967	-0.658743	0.075675	0.579038	0.101060	-0.810889	-0.231972	-0.527669	0	0
3471	9.520521	0.921442	-4.457427	-0.035805	-0.000416	0.064598	-0.659887	0.076972	0.579271	0.101174	-0.811074	-0.231193	-0.527705	0	0
3472	8.509158	0.883484	-4.349802	-0.158443	-0.098570	0.107415	-0.659155	0.075877	0.580892	0.100244	-0.811994	-0.229549	-0.527184	0	0
3473	7.907569	0.822886	-4.216588	-0.253680	-0.120461	0.106207	-0.656575	0.073747	0.582571	0.098527	-0.813121	-0.227405	-0.526700	0	0
3474	7.700555	0.994701	-4.260866	-0.291148	-0.091616	0.071201	-0.655099	0.070699	0.585758	0.096341	-0.814043	-0.225344	-0.526567	0	0
3475	7.753136	1.117031	-4.368316	-0.334690	0.036394	0.072776	-0.654490	0.068041	0.587140	0.094133	-0.814331	-0.222894	-0.527562	0	0
3476	8.152498	1.227517	-4.498473	-0.338404	0.143824	0.094721	-0.656175	0.066562	0.585651	0.092214	-0.814090	-0.220165	-0.529417	0	0
3477	8.691416	1.293473	-4.636556	-0.305923	0.205798	0.105822	-0.658404	0.063247	0.583769	0.090779	-0.813509	-0.217439	-0.531679	0	0
3478	8.976153	1.407838	-4.634381	-0.292442	0.170928	0.135349	-0.658940	0.060437	0.582751	0.089505	-0.813148	-0.214589	-0.533602	0	0
3479	8.818407	1.270120	-4.409572	-0.349211	0.096143	0.140812	-0.661621	0.059152	0.580577	0.087657	-0.813244	-0.211445	-0.535015	0	0
3480	8.551308	1.233014	-4.035089	-0.403752	0.035176	0.160936	-0.661317	0.056636	0.579145	0.085325	-0.813735	-0.207909	-0.536031	0	0
3481	8.287110	1.326735	-3.652616	-0.419793	-0.064087	0.188560	-0.658726	0.053647	0.580770	0.082814	-0.814821	-0.204133	-0.536227	0	0
3482	8.199183	1.417607	-3.513575	-0.419063	-0.110163	0.219801	-0.656785	0.049738	0.583465	0.080366	-0.816190	-0.200146	-0.536019	0	0
3483	8.583923	1.528481	-3.664922	-0.404171	-0.068093	0.225367	-0.654795	0.048292	0.583073	0.078158	-0.817322	-0.196154	-0.536096	0	0
3484	8.890896	1.660566	-3.909841	-0.323901	-0.104745	0.220159	-0.653351	0.047017	0.585240	0.076501	-0.818554	-0.192663	-0.535722	0	0
3485	8.939286	1.620177	-4.177615	-0.267326	-0.189685	0.222236	-0.652468	0.044933	0.586514	0.075147	-0.820197	-0.189523	-0.534519	0	0
3486	8.926962	1.547576	-4.182458	-0.198368	-0.227468	0.204065	-0.650035	0.044696	0.590573	0.074193	-0.821935	-0.186922	-0.532896	0	0
3487	9.190266	1.329268	-4.316917	-0.295271	-0.216071	0.203875	-0.647602	0.044323	0.594483	0.072450	-0.823680	-0.183804	-0.531524	0	0
3488	9.509630	1.079505	-4.666238	-0.315039	-0.128104	0.275285	-0.645468	0.043521	0.595542	0.071097	-0.825079	-0.179917	-0.530867	0	0
3489	9.864320	0.797453	-4.797284	-0.164598	-0.038921	0.348869	-0.643223	0.045284	0.596902	0.071519	-0.826024	-0.176166	-0.530598	0	0
3490	10.165400	0.356529	-4.627843	0.016035	-0.062208	0.329988	-0.641274	0.047262	0.596866	0.073305	-0.826912	-0.173529	-0.529840	0	0
3491	10.293630	-0.118446	-4.360373	0.167506	-0.207957	0.327722	-0.640068	0.053709	0.599518	0.076073	-0.828451	-0.171826	-0.527596	0	0
3492	10.019135	-0.287590	-4.261838	0.142046	-0.284201	0.340554	-0.637288	0.059478	0.603808	0.078572	-0.830410	-0.169932	-0.524755	0	0
3493	9.220806	-0.350720	-4.017417	0.055640	-0.268645	0.358533	-0.632952	0.063604	0.606002	0.080478	-0.832375	-0.167416	-0.522156	0	0
3494	8.482414	-0.335016	-3.535594	-0.112769	-0.238431	0.319472	-0.631847	0.067438	0.609339	0.080822	-0.834230	-0.164322	-0.520122	0	0
3495	7.890751	-0.317171	-3.107445	-0.253860	-0.221964	0.278714	-0.629438	0.067188	0.614121	0.079820	-0.836035	-0.160807	-0.518473	0	0
3496	7.517807	-0.305741	-3.040283	-0.278003	-0.114911	0.289429	-0.626047	0.068041	0.616120	0.078824	-0.837303	-0.156999	-0.517747	0	0
3497	7.591086	-0.342809	-3.207517	-0.262974	0.056477	0.286436	-0.626458	0.066910	0.615912	0.078234	-0.837655	-0.153140	-0.518422	0	0
3498	8.326922	-0.380191	-3.699050	-0.282482	0.194561	0.259709	-0.627713	0.065785	0.615853	0.077522	-0.837249	-0.149305	-0.520300	0	0
3499	9.056459	-0.297197	-4.121929	-0.200459	0.289944	0.202989	-0.629997	0.065441	0.611897	0.077382	-0.836185	-0.146277	-0.522886	0	0
3500	9.849053	-0.390964	-4.417882	-0.148800	0.330287	0.144451	-0.633965	0.065340	0.609385	0.077387	-0.834769	-0.143996	-0.525773	0	0
3501	10.320252	-0.275319	-4.608664	-0.122097	0.252573	0.089690	-0.636113	0.065551	0.605745	0.077261	-0.833652	-0.142344	-0.528008	0	0
3502	10.012283	-0.059324	-4.639217	-0.115608	0.089670	0.041298	-0.639336	0.064279	0.606403	0.076656	-0.833316	-0.141283	-0.528911	0	0
3503	9.525167	-0.191825	-4.629110	-0.154602	-0.049760	0.033057	-0.638897	0.062720	0.605877	0.075534	-0.833735	-0.140161	-0.528712	0	0
3504	8.513798	-0.310260	-4.488194	-0.229193	-0.106298	0.054785	-0.638136	0.059337	0.607354	0.073776	-0.834534	-0.138534	-0.528127	0	0
3505	8.111092	-0.543483	-4.426345	-0.216017	-0.086823	0.065664	-0.636679	0.057060	0.609459	0.072267	-0.835232	-0.136838	-0.527674	0	0
3506	7.944984	-0.723071	-4.329516	-0.155761	-0.023961	0.088557	-0.637226	0.056700	0.611137	0.071413	-0.835582	-0.135256	-0.527645	0	0
3507	7.954569	-0.715729	-4.339489	-0.069874	0.070281	0.109681	-0.637226	0.056700	0.611137	0.071581	-0.835400	-0.133843	-0.528270	0	0
3508	8.111260	-0.768167	-4.309458	0.014806	0.132820	0.122620	-0.638674	0.058663	0.609578	0.072542	-0.834840	-0.132764	-0.529295	0	0
3509	8.470553	-0.780905	-4.272253	0.084536	0.142427	0.129242	-0.640406	0.059842	0.606560	0.074209	-0.834186	-0.131945	-0.530299	0	0
3510	8.716811	-0.754202	-4.223317	0.087864	0.082080	0.122982	-0.641569	0.062045	0.605861	0.075715	-0.833837	-0.131286	-0.530799	0	0
3511	8.760989	-0.712014	-4.137738	0.068687	0.019272	0.096455	-0.642696	0.062056	0.606013	0.076924	-0.833799	-0.130740	-0.530820	0	0
3512	8.686796	-0.721449	-3.758211	0.111307	-0.094726	0.060011	-0.641061	0.065287	0.603939	0.078059	-0.834283	-0.130866	-0.529860	0	0
3513	8.724502	-0.832429	-3.820732	0.175244	-0.127533	-0.010477	-0.640780	0.066616	0.605997	0.079409	-0.834796	-0.131883	-0.528600	0	0
3514	8.870938	-0.813670	-4.210145	0.188812	-0.119477	-0.052649	-0.640233	0.068561	0.607103	0.080562	-0.835196	-0.133378	-0.527417	0	0
3515	8.978210	-0.714842	-4.401919	0.193239	-0.117053	-0.092983	-0.638264	0.070429	0.609320	0.081649	-0.835519	-0.135164	-0.526281	0	0
3516	9.003955	-0.625895	-4.537569	0.194559	-0.180720	-0.105708	-0.637832	0.070367	0.610443	0.082487	-0.836156	-0.137181	-0.524615	0	0
3517	8.945683	-0.751541	-4.541039	0.156559	-0.229692	-0.085552	-0.635579	0.071952	0.612499	0.083160	-0.837099	-0.138797	-0.522576	0	0
3518	8.926773	-0.620344	-4.549139	0.129166	-0.201993	-0.085632	-0.633302	0.071808	0.614729	0.083526	-0.837916	-0.140320	-0.520799	0	0
3519	8.965086	-0.386338	-4.660261	0.158833	-0.190856	-0.072734	-0.631421	0.071395	0.616222	0.084344	-0.838660	-0.141804	-0.519064	0	0
3520	8.842099	-0.165796	-4.765336	0.085488	-0.202402	-0.076523	-0.630264	0.070682	0.618710	0.084389	-0.839519	-0.143022	-0.517331	0	0
3521	8.529008	-0.129041	-4.449039	-0.018529	-0.282102	-0.126201	-0.626295	0.070777	0.621362	0.083310	-0.840798	-0.144112	-0.515122	0	0
3522	8.299211	0.104740	-4.040369	-0.101834	-0.273424	-0.161244	-0.624373	0.065729	0.624278	0.081242	-0.842045	-0.145133	-0.513124	0	0
3523	8.443965	0.547986	-3.895550	-0.129803	-0.128772	-0.192617	-0.621936	0.063343	0.625377	0.079104	-0.842518	-0.146085	-0.512412	0	0
3524	9.110613	0.729395	-4.390313	-0.106740	0.103171	-0.174429	-0.622430	0.058435	0.626205	0.077474	-0.841808	-0.146888	-0.513597	0	0
3525	9.652661	0.739734	-4.722112	-0.029652	0.258185	-0.181755	-0.624387	0.055444	0.623494	0.076791	-0.840223	-0.147962	-0.515981	0	0
3526	9.721042	0.669373	-4.575369	0.135517	0.203803	-0.157481	-0.627637	0.053664	0.619882	0.077430	-0.838822	-0.149789	-0.517635	0	0
3527	9.230803	0.637052	-4.078984	0.281926	0.078990	-0.142413	-0.629049	0.053298	0.619025	0.079292	-0.837965	-0.152281	-0.518013	0	0
3528	8.652946	0.538579	-3.666711	0.338632	0.006423	-0.134977	-0.630796	0.056423	0.617259	0.081452	-0.837444	-0.155122	-0.517678	0	0
3529	8.227122	0.540396	-3.578310	0.267037	0.070018	-0.149990	-0.632096	0.059009	0.617574	0.083132	-0.836615	-0.157605	-0.518001	0	0
3530	8.514309	0.805212	-3.944813	0.226804	0.175728	-0.159317	-0.633824	0.059765	0.614388	0.084494	-0.835252	-0.159929	-0.519267	0	0
3531	9.019662	0.855793	-4.364348	0.201547	0.284469	-0.157598	-0.636081	0.059269	0.613531	0.085917	-0.833334	-0.161958	-0.521481	0	0
3532	9.691759	0.692169	-4.632097	0.190746	0.314008	-0.155718	-0.640634	0.059960	0.609662	0.087215	-0.831266	-0.163940	-0.523941	0	0
3533	10.163313	0.565733	-4.674711	0.175313	0.184508	-0.173811	-0.643196	0.060000	0.606722	0.088161	-0.829845	-0.166052	-0.525368	0	0
3534	9.611152	0.653853	-4.445757	0.147119	0.017101	-0.114974	-0.646038	0.059895	0.603917	0.088819	-0.829425	-0.167727	-0.525389	0	0
3535	8.877570	0.499890	-4.513529	0.010009	-0.061078	-0.034560	-0.645453	0.059504	0.605865	0.088710	-0.829667	-0.168035	-0.524926	0	0
3536	8.068914	0.459985	-4.367605	-0.102610	-0.101710	0.000889	-0.646708	0.059440	0.607569	0.087706	-0.830284	-0.167542	-0.524276	0	0
3537	7.737717	0.669754	-4.283803	-0.074998	-0.118576	-0.058708	-0.645247	0.056204	0.608765	0.086660	-0.830862	-0.167660	-0.523497	0	0
3538	7.632316	0.825508	-4.269184	-0.029463	-0.096091	-0.067828	-0.643657	0.054368	0.610613	0.085911	-0.831268	-0.168113	-0.522829	0	0
3539	7.819208	0.860181	-4.420875	-0.040400	0.031924	-0.113890	-0.643212	0.051851	0.609180	0.085105	-0.830936	-0.168748	-0.523285	0	0
3540	8.354780	1.143098	-4.460799	0.016517	0.140840	-0.150492	-0.646173	0.050297	0.606710	0.084705	-0.829921	-0.169927	-0.524577	0	0
3541	8.885328	1.375189	-4.505697	0.050840	0.157535	-0.167731	-0.647873	0.049698	0.604852	0.084569	-0.828757	-0.171390	-0.525961	0	0
3542	9.116765	1.297752	-4.459302	0.047036	0.134788	-0.171332	-0.647723	0.048587	0.604075	0.084302	-0.827704	-0.172905	-0.527164	0	0
3543	8.953806	1.333926	-4.358768	0.021068	0.070760	-0.177731	-0.651232	0.046013	0.602111	0.083702	-0.826999	-0.174374	-0.527883	0	0
3544	8.617964	1.365376	-4.176921	0.010562	-0.037829	-0.148278	-0.650918	0.042776	0.600775	0.082953	-0.826923	-0.175649	-0.527698	0	0
3545	8.368792	1.391474	-4.003181	0.047811	-0.106197	-0.116027	-0.651176	0.042241	0.603005	0.082575	-0.827234	-0.176905	-0.526849	0	0
3546	8.306501	1.432747	-3.974013	0.124184	-0.133589	-0.061703	-0.648640	0.043148	0.604168	0.083054	-0.827717	-0.178141	-0.525598	0	0
3547	8.296568	1.506502	-4.043209	0.224288	-0.136821	-0.011945	-0.647210	0.042751	0.605966	0.084613	-0.828222	-0.179499	-0.524089	0	0
3548	8.387075	1.556487	-4.200857	0.334159	-0.142854	-0.008027	-0.644706	0.046367	0.607439	0.087089	-0.828662	-0.181388	-0.522334	0	0
3549	8.577399	1.383801	-4.443400	0.427401	-0.170580	-0.009630	-0.643055	0.050032	0.608217	0.090263	-0.829153	-0.183824	-0.520160	0	0
3550	8.984432	1.158641	-4.684729	0.489641	-0.125224	-0.015042	-0.643105	0.055095	0.610230	0.094022	-0.829318	-0.186560	-0.518253	0	0
3551	9.419349	0.969230	-5.074210	0.560005	-0.033525	0.005188	-0.642619	0.061643	0.611058	0.098611	-0.828962	-0.189432	-0.516926	0	0
3552	9.778431	0.570820	-5.211010	0.659005	0.012295	0.005317	-0.642458	0.069239	0.608140	0.104132	-0.828235	-0.192735	-0.515787	0	0
3553	9.831690	0.199287	-5.022186	0.748530	-0.070717	-0.027453	-0.642291	0.077596	0.607248	0.110031	-0.827745	-0.196875	-0.513781	0	0
3554	9.650651	0.053017	-4.690282	0.854459	-0.253810	-0.050864	-0.640162	0.087986	0.608159	0.116352	-0.827970	-0.201918	-0.510056	0	0
3555	9.383883	-0.056076	-4.552997	0.908452	-0.304998	-0.045245	-0.638180	0.099207	0.609689	0.123006	-0.828341	-0.207253	-0.505735	0	0
3556	9.136063	0.013316	-4.533615	0.763785	-0.266209	-0.087840	-0.634592	0.106245	0.611224	0.128345	-0.828533	-0.212123	-0.502060	0	0
3557	8.742724	0.208000	-4.377539	0.685262	-0.201274	-0.156048	-0.633417	0.114735	0.613156	0.132794	-0.828313	-0.217089	-0.499135	0	0
3558	8.248761	0.163365	-4.045347	0.577573	-0.195757	-0.215098	-0.631920	0.119538	0.614148	0.136092	-0.828033	-0.221971	-0.496557	0	0
3559	7.957845	0.067406	-3.609971	0.527289	-0.153021	-0.252034	-0.632531	0.122733	0.613506	0.138852	-0.827503	-0.226859	-0.494463	0	0
3560	7.764353	-0.017776	-3.666092	0.522650	-0.071371	-0.263243	-0.631737	0.127003	0.613906	0.141725	-0.826514	-0.231678	-0.493065	0	0
3561	7.714109	-0.080781	-3.282981	0.513948	0.029214	-0.221222	-0.631904	0.128748	0.613452	0.144941	-0.825117	-0.235971	-0.492434	0	0
3562	8.125045	-0.355588	-3.621397	0.477067	0.163586	-0.248084	-0.633809	0.132903	0.611186	0.148042	-0.823023	-0.240068	-0.493035	0	0
3563	8.704872	-0.236851	-4.098830	0.545524	0.363982	-0.274747	-0.637273	0.136593	0.607212	0.152050	-0.819740	-0.244444	-0.495131	0	0
3564	9.596129	-0.148164	-4.489071	0.655870	0.498076	-0.302073	-0.644423	0.140177	0.600722	0.157140	-0.815511	-0.249334	-0.498077	0	0
3565	10.468612	-0.045584	-4.820549	0.666357	0.469768	-0.318324	-0.650771	0.145602	0.591515	0.162162	-0.811298	-0.254468	-0.500745	0	0
3566	10.689985	0.114372	-4.929234	0.682977	0.293665	-0.328949	-0.655649	0.148933	0.586542	0.166810	-0.807854	-0.260029	-0.501928	0	0
3567	10.180386	0.086534	-4.755768	0.762374	0.077242	-0.348747	-0.658561	0.153745	0.582915	0.171422	-0.805257	-0.266501	-0.501151	0	0
3568	9.323711	-0.084752	-4.550829	0.685928	-0.006875	-0.358117	-0.660488	0.157593	0.581912	0.175141	-0.803136	-0.272784	-0.499888	0	0
3569	8.385434	-0.227051	-4.296860	0.573744	0.001920	-0.380596	-0.662515	0.160307	0.579840	0.177856	-0.801063	-0.278666	-0.499009	0	0
3570	7.852087	-0.084600	-4.150381	0.617689	0.028371	-0.380642	-0.664260	0.163820	0.578946	0.180995	-0.798739	-0.284699	-0.498200	0	0
3571	7.705695	-0.074851	-4.077209	0.677531	0.138417	-0.377059	-0.667430	0.166506	0.574904	0.184924	-0.795726	-0.290795	-0.498059	0	0
3572	7.876558	-0.195181	-4.055398	0.735786	0.247124	-0.365172	-0.669779	0.171317	0.571129	0.189678	-0.792047	-0.296844	-0.498566	0	0
3573	8.324866	-0.220498	-4.031266	0.821163	0.328731	-0.362287	-0.674818	0.175155	0.564634	0.195352	-0.787740	-0.303137	-0.499411	0	0
3574	8.787908	-0.280542	-3.957187	0.893316	0.333531	-0.367565	-0.680463	0.180843	0.555717	0.201565	-0.783176	-0.309779	-0.500044	0	0
3575	9.086209	-0.359835	-3.988183	0.884113	0.287478	-0.365622	-0.686078	0.185290	0.548701	0.207556	-0.778785	-0.316432	-0.500284	0	0
3576	9.221665	-0.408031	-3.901775	0.853080	0.183713	-0.352646	-0.688889	0.191791	0.542775	0.213024	-0.774945	-0.323010	-0.499745	0	0
3577	9.135919	-0.531119	-3.720627	0.808333	0.067167	-0.372768	-0.690949	0.195496	0.538080	0.217657	-0.771652	-0.329740	-0.498447	0	0
3578	9.117410	-0.527449	-3.623292	0.811339	0.005631	-0.391016	-0.694133	0.199719	0.534841	0.221996	-0.768537	-0.336737	-0.496665	0	0
3579	9.324236	-0.586742	-3.650737	0.831287	-0.030993	-0.394553	-0.696906	0.205339	0.532251	0.226346	-0.765481	-0.343904	-0.494506	0	0
3580	9.327868	-0.526163	-3.829222	0.768906	-0.069294	-0.397361	-0.701623	0.208680	0.529962	0.230043	-0.762686	-0.350859	-0.492228	0	0
3581	9.225576	-0.421111	-4.013118	0.739989	-0.144114	-0.376205	-0.699972	0.211155	0.528687	0.233363	-0.760341	-0.357637	-0.489407	0	0
3582	9.132625	-0.466821	-4.171777	0.758479	-0.244582	-0.359525	-0.698606	0.214974	0.529337	0.236503	-0.758457	-0.364596	-0.485674	0	0
3583	9.078878	-0.494429	-4.254488	0.787605	-0.286911	-0.361255	-0.700078	0.219728	0.529365	0.239711	-0.756634	-0.371770	-0.481488	0	0
3584	9.264958	-0.365654	-4.550464	0.830678	-0.285066	-0.393236	-0.698960	0.220039	0.528526	0.243051	-0.754520	-0.379373	-0.477181	0	0
3585	9.071676	-0.129256	-4.715608	0.796459	-0.313846	-0.403358	-0.697871	0.224501	0.530773	0.245977	-0.752516	-0.386909	-0.472775	0	0
3586	8.644784	-0.051721	-4.486576	0.764778	-0.375819	-0.383209	-0.695792	0.227601	0.531229	0.248475	-0.750898	-0.394278	-0.467928	0	0
3587	8.219116	-0.000719	-4.088681	0.697168	-0.415644	-0.409043	-0.695538	0.230946	0.533132	0.250187	-0.749467	-0.401577	-0.463079	0	0
3588	7.918593	0.305766	-3.819404	0.610905	-0.357400	-0.457025	-0.694705	0.233131	0.535097	0.251228	-0.747732	-0.408679	-0.459089	0	0
3589	7.924679	0.618146	-3.788610	0.648339	-0.197030	-0.508538	-0.694409	0.231724	0.534441	0.252964	-0.744902	-0.415890	-0.456251	0	0
3590	8.116446	0.760003	-3.978432	0.666232	-0.014619	-0.541767	-0.695302	0.233864	0.532040	0.255402	-0.741010	-0.422945	-0.454744	0	0
3591	8.611447	0.856483	-4.199214	0.758606	0.179989	-0.596834	-0.698871	0.234554	0.527878	0.259091	-0.735695	-0.430291	-0.454394	0	0
3592	9.240306	0.875854	-4.526955	0.840044	0.298683	-0.643529	-0.706139	0.235350	0.519801	0.263631	-0.729358	-0.437997	-0.454636	0	0
3593	9.578218	0.970049	-4.495500	0.871945	0.241693	-0.676317	-0.711844	0.236053	0.513117	0.267985	-0.722954	-0.446186	-0.454356	0	0
3594	9.267479	1.136152	-4.241249	0.929684	0.086667	-0.689753	-0.716557	0.236456	0.506404	0.271963	-0.716947	-0.455099	-0.452668	0	0
3595	9.053308	0.912777	-4.109091	0.913672	0.030112	-0.667752	-0.721532	0.236609	0.501939	0.275636	-0.711243	-0.463871	-0.450535	0	0
3596	8.802663	0.799308	-4.375821	0.718990	0.068071	-0.631573	-0.724658	0.235855	0.497824	0.278227	-0.706001	-0.471352	-0.449421	0	0
3597	8.702673	0.869708	-4.869209	0.599767	0.125934	-0.545672	-0.728223	0.235334	0.492032	0.280611	-0.701176	-0.477499	-0.449004	0	0
3598	8.947680	0.825429	-4.951124	0.585030	0.143966	-0.413554	-0.732499	0.236307	0.488177	0.283563	-0.696896	-0.482580	-0.448381	0	0
3599	8.996550	0.703715	-5.122828	0.570055	0.086813	-0.318079	-0.735360	0.236184	0.482826	0.286531	-0.693350	-0.487067	-0.447137	0	0
3600	8.914321	0.766475	-4.877797	0.583977	-0.015856	-0.264668	-0.738077	0.238288	0.481712	0.289334	-0.690453	-0.491510	-0.444948	0	0
3601	8.538822	0.936710	-4.896461	0.453438	-0.027580	-0.217246	-0.738694	0.240193	0.478163	0.291357	-0.688201	-0.495079	-0.443155	0	0
3602	8.298043	1.057596	-4.922900	0.380364	-0.003635	-0.214708	-0.739416	0.240300	0.476198	0.293032	-0.686039	-0.498223	-0.441879	0	0
3603	8.154207	1.110976	-4.849540	0.308086	-0.005123	-0.248818	-0.741154	0.243507	0.475709	0.294004	-0.683933	-0.501290	-0.441028	0	0
3604	7.923686	1.238029	-4.799027	0.276254	0.015023	-0.277385	-0.740608	0.243071	0.472709	0.294770	-0.681661	-0.504328	-0.440570	0	0
3605	7.889942	1.220922	-4.773826	0.255609	0.068210	-0.304161	-0.744926	0.242282	0.471443	0.295485	-0.679093	-0.507319	-0.440623	0	0
3606	8.055086	1.305314	-4.644186	0.253248	0.095323	-0.326176	-0.745461	0.238670	0.469244	0.296267	-0.676277	-0.510320	-0.440963	0	0
3607	8.301938	1.465122	-4.575081	0.266485	0.120233	-0.311426	-0.750294	0.238161	0.463607	0.297269	-0.673391	-0.513244	-0.441312	0	0
3608	8.470360	1.425349	-4.591301	0.223863	0.124696	-0.228904	-0.750569	0.237063	0.462694	0.298428	-0.671003	-0.515365	-0.441695	0	0
3609	8.431989	1.269205	-4.501512	0.173548	0.076279	-0.155551	-0.753148	0.237867	0.458813	0.299252	-0.669376	-0.516955	-0.441748	0	0
3610	8.361145	1.291578	-4.324803	0.130073	0.039735	-0.065661	-0.755412	0.237670	0.457692	0.300064	-0.668476	-0.517818	-0.441550	0	0
3611	8.303640	1.267023	-4.272088	0.071644	0.006775	0.011339	-0.755014	0.239006	0.456641	0.300578	-0.668322	-0.518050	-0.441161	0	0
3612	8.490894	1.286430	-4.370752	0.115471	0.001849	0.077539	-0.754489	0.240423	0.453899	0.301725	-0.668375	-0.518001	-0.440355	0	0
3613	9.002231	1.169088	-4.569384	0.096328	0.029523	0.110578	-0.755098	0.243339	0.453098	0.302954	-0.668560	-0.517611	-0.439688	0	0
3614	9.497869	0.971094	-4.893559	0.120987	0.062006	0.138168	-0.754002	0.245903	0.453106	0.304713	-0.668644	-0.516992	-0.439072	0	0
3615	9.579923	0.784931	-4.798807	0.196621	-0.040064	0.101766	-0.753219	0.249704	0.451358	0.306210	-0.668780	-0.517311	-0.437445	0	0
3616	9.435901	0.653274	-4.671091	0.198381	-0.141588	0.074354	-0.753128	0.253576	0.451317	0.307153	-0.669181	-0.518080	-0.435255	0	0
3617	9.108639	0.508753	-4.570318	0.257095	-0.217508	0.124078	-0.752814	0.258310	0.452439	0.308228	-0.670012	-0.519048	-0.432052	0	0
3618	8.756715	0.204127	-4.455277	0.189088	-0.201096	0.143980	-0.749909	0.263508	0.453725	0.309096	-0.671049	-0.519484	-0.429290	0	0
3619	8.478106	0.184995	-4.329041	0.096105	-0.121811	0.114249	-0.748072	0.265058	0.456631	0.309543	-0.671902	-0.519518	-0.427588	0	0
3620	8.767705	0.491934	-4.403088	0.077682	-0.003669	0.064588	-0.748686	0.268805	0.456447	0.310344	-0.672022	-0.519391	-0.426974	0	0
3621	9.168199	0.632148	-4.400243	0.018319	0.064130	0.027773	-0.748994	0.269485	0.454373	0.310865	-0.671869	-0.519095	-0.427194	0	0
3622	9.453378	0.592084	-4.275903	-0.019475	0.076042	0.015812	-0.750044	0.273179	0.452494	0.311221	-0.671694	-0.518635	-0.427770	0	0
3623	9.473318	0.466398	-4.137371	-0.026987	0.035763	0.012179	-0.748623	0.272170	0.452135	0.311229	-0.671719	-0.518334	-0.428088	0	0
3624	9.084228	0.388883	-3.939749	-0.077612	0.023527	0.001914	-0.751436	0.270967	0.451239	0.310861	-0.671877	-0.517880	-0.428656	0	0
3625	8.464067	0.122311	-3.628438	-0.147953	0.019452	0.040149	-0.751175	0.272550	0.451052	0.310100	-0.672488	-0.516918	-0.429411	0	0
3626	8.161165	-0.154838	-3.418434	-0.172898	0.029304	0.028967	-0.751980	0.270858	0.453639	0.309235	-0.673056	-0.515853	-0.430425	0	0
3627	7.993805	-0.254188	-3.516688	-0.191038	0.101252	0.026925	-0.752830	0.270096	0.451904	0.308556	-0.673371	-0.514532	-0.431997	0	0
3628	8.415327	-0.306333	-3.827479	-0.111563	0.225356	0.043473	-0.753960	0.270120	0.451775	0.309174	-0.672972	-0.513023	-0.433967	0	0
3629	9.032066	-0.213583	-4.195351	-0.039866	0.346826	0.043559	-0.755978	0.270134	0.446284	0.310848	-0.671831	-0.511475	-0.436361	0	0
3630	9.719056	-0.173191	-4.493727	0.043239	0.389518	0.067660	-0.758860	0.272114	0.441913	0.313445	-0.670347	-0.509956	-0.438557	0	0
3631	9.974233	-0.057495	-4.574980	0.053895	0.305985	0.064217	-0.761890	0.273614	0.435677	0.315627	-0.669180	-0.508791	-0.440124	0	0
3632	9.739120	-0.025925	-4.454870	0.060512	0.173178	0.051553	-0.763913	0.276437	0.434318	0.317163	-0.668495	-0.508130	-0.440824	0	0
3633	9.279980	-0.097774	-4.281162	-0.015846	0.063321	0.012015	-0.764782	0.277112	0.432532	0.317415	-0.668346	-0.507768	-0.441285	0	0
3634	8.676483	-0.081185	-4.115972	-0.053520	0.030493	-0.024834	-0.767331	0.278266	0.433194	0.317127	-0.668261	-0.507568	-0.441851	0	0
3635	8.373576	-0.016867	-4.051084	-0.031441	0.046716	-0.021201	-0.766473	0.277124	0.432831	0.317044	-0.668067	-0.507412	-0.442384	0	0
3636	8.310401	-0.122822	-4.073567	0.045743	0.066132	-0.011020	-0.767198	0.278442	0.432497	0.317658	-0.667582	-0.507440	-0.442643	0	0
3637	8.465048	-0.251491	-3.964247	0.137998	0.134769	-0.023780	-0.768213	0.279017	0.429857	0.319141	-0.666446	-0.507770	-0.442909	0	0
3638	8.607450	-0.307241	-4.221145	0.203457	0.177081	-0.009942	-0.771800	0.281539	0.426375	0.321375	-0.664966	-0.508135	-0.443099	0	0
3639	8.671805	-0.359444	-3.979929	0.267561	0.120231	-0.001455	-0.773284	0.283975	0.421030	0.323742	-0.663585	-0.508930	-0.442533	0	0
3640	8.662250	-0.442446	-3.934219	0.244421	0.045192	-0.039015	-0.774732	0.285401	0.418731	0.325448	-0.662396	-0.510093	-0.441724	0	0
3641	8.685327	-0.440153	-3.756323	0.306110	-0.011265	-0.052557	-0.773345	0.287246	0.418692	0.327174	-0.661200	-0.511814	-0.440248	0	0
3642	8.781797	-0.618350	-3.360124	0.382762	-0.081022	-0.122027	-0.775114	0.292087	0.417033	0.328775	-0.659680	-0.514533	-0.438161	0	0
3643	8.917315	-0.706358	-3.559004	0.383815	-0.147691	-0.145767	-0.774979	0.292120	0.416327	0.329902	-0.658329	-0.517637	-0.435683	0	0
3644	9.283578	-0.680350	-3.881711	0.362702	-0.171179	-0.181481	-0.775096	0.290528	0.416653	0.330637	-0.656936	-0.520941	-0.433283	0	0
3645	9.604034	-0.619833	-4.221805	0.273369	-0.230775	-0.164056	-0.775387	0.291376	0.416991	0.330520	-0.656192	-0.523940	-0.430879	0	0
3646	9.604575	-0.482436	-4.520448	0.193325	-0.257486	-0.143969	-0.776516	0.292720	0.419205	0.329858	-0.655891	-0.526555	-0.428649	0	0
3647	9.479294	-0.284028	-4.601426	0.157541	-0.290768	-0.109115	-0.774802	0.292842	0.422023	0.328893	-0.656059	-0.528879	-0.426266	0	0
3648	9.367217	-0.075533	-4.537904	0.143220	-0.378599	-0.086969	-0.772651	0.292473	0.425936	0.327488	-0.656737	-0.531275	-0.423315	0	0
3649	8.965152	0.312745	-4.346422	0.068797	-0.468468	-0.121857	-0.770505	0.293200	0.430907	0.324934	-0.657860	-0.533871	-0.420262	0	0
3650	8.626429	0.660346	-4.048879	-0.046090	-0.498476	-0.170672	-0.768145	0.289652	0.438152	0.321281	-0.659180	-0.536393	-0.417783	0	0
3651	8.517624	1.077067	-3.962382	-0.072908	-0.401413	-0.223133	-0.765523	0.287409	0.445052	0.317715	-0.659907	-0.538819	-0.416238	0	0
3652	8.998715	1.275126	-4.155412	-0.037021	-0.184983	-0.270990	-0.764744	0.283657	0.448202	0.315371	-0.659336	-0.541007	-0.416087	0	0
3653	9.126504	1.131948	-4.395425	0.008116	-0.022481	-0.311538	-0.767231	0.279807	0.448550	0.314008	-0.657733	-0.543139	-0.416877	0	0
3654	9.187817	1.041844	-4.219561	0.119495	-0.005187	-0.391173	-0.769547	0.273788	0.449186	0.313158	-0.655257	-0.546189	-0.417431	0	0
3655	8.840588	1.045395	-3.940850	0.257021	-0.023076	-0.377180	-0.771523	0.273029	0.447744	0.313145	-0.652496	-0.549774	-0.417058	0	0
3656	8.465731	0.958411	-3.767978	0.334045	-0.016814	-0.301890	-0.772928	0.271289	0.445670	0.314002	-0.649853	-0.553162	-0.416060	0	0
3657	8.113415	0.766666	-3.751221	0.285523	0.033178	-0.274647	-0.777031	0.271549	0.444595	0.314906	-0.647306	-0.555998	-0.415565	0	0
3658	8.069003	0.890738	-3.937158	0.165718	0.086928	-0.243764	-0.780296	0.271450	0.441794	0.315485	-0.645057	-0.557974	-0.415975	0	0
3659	8.425752	1.155618	-4.344909	0.112190	0.165599	-0.199840	-0.781955	0.267827	0.440171	0.316310	-0.642909	-0.559178	-0.417057	0	0
3660	8.855831	1.288897	-4.563024	0.066257	0.170476	-0.138350	-0.783811	0.266653	0.435452	0.317138	-0.641220	-0.559771	-0.418230	0	0
3661	9.461347	1.290049	-4.786145	0.057188	0.176575	-0.067597	-0.786359	0.265944	0.433171	0.318218	-0.639933	-0.559857	-0.419266	0	0
3662	9.605945	1.369480	-4.817605	0.067767	0.116129	-0.041743	-0.788627	0.266040	0.431927	0.319152	-0.639005	-0.560004	-0.419774	0	0
3663	9.254679	1.385650	-4.753638	-0.000560	0.063720	-0.025349	-0.789182	0.264137	0.429976	0.319404	-0.638609	-0.559936	-0.420276	0	0
3664	8.744120	1.300955	-4.679541	-0.074236	0.007513	-0.038374	-0.790329	0.265985	0.430668	0.318838	-0.638606	-0.559814	-0.420872	0	0
3665	8.181239	1.334934	-4.566481	-0.107805	0.014431	-0.062423	-0.791729	0.264217	0.429158	0.317968	-0.638552	-0.559691	-0.421774	0	0
3666	7.950771	1.393603	-4.480185	-0.089198	0.028400	-0.051436	-0.790583	0.263436	0.430087	0.317367	-0.638435	-0.559520	-0.422630	0	0
3667	7.969369	1.326364	-4.539289	-0.090841	0.103960	-0.052487	-0.793397	0.262641	0.429640	0.317141	-0.638004	-0.559124	-0.423972	0	0
3668	8.056068	1.296567	-4.533064	-0.099217	0.155982	-0.028715	-0.793673	0.261543	0.428727	0.317283	-0.637506	-0.558356	-0.425625	0	0
3669	8.270509	1.263377	-4.521976	-0.119160	0.196426	-0.026024	-0.795098	0.260321	0.424848	0.317498	-0.636917	-0.557376	-0.427625	0	0
3670	8.456256	1.249514	-4.490366	-0.170752	0.200708	0.028963	-0.797372	0.260718	0.423340	0.317678	-0.636769	-0.555789	-0.429774	0	0
3671	8.502487	1.258163	-4.436483	-0.243354	0.182709	0.087589	-0.798220	0.260343	0.422477	0.317506	-0.637257	-0.553590	-0.432009	0	0
3672	8.511167	1.260452	-4.250802	-0.312430	0.135329	0.144427	-0.799634	0.258787	0.419567	0.316911	-0.638467	-0.550854	-0.434151	0	0
3673	8.498784	1.330094	-4.013168	-0.354304	0.018000	0.199604	-0.797649	0.259232	0.421555	0.315597	-0.640622	-0.547969	-0.435581	0	0
3674	8.634685	1.415263	-3.925908	-0.389648	-0.014159	0.216150	-0.796667	0.261108	0.423923	0.313987	-0.643101	-0.544892	-0.436952	0	0
3675	8.854672	1.553255	-4.203768	-0.406736	-0.047824	0.196046	-0.795651	0.259866	0.425532	0.311947	-0.645663	-0.541989	-0.438242	0	0
3676	8.939737	1.687971	-4.167423	-0.445933	-0.168238	0.179688	-0.793917	0.259204	0.429713	0.308965	-0.648765	-0.539358	-0.439019	0	0
3677	9.031779	1.644350	-4.398203	-0.531410	-0.213095	0.133720	-0.791727	0.257417	0.436222	0.304931	-0.652066	-0.536799	-0.440084	0	0
3678	9.311506	1.558406	-4.645941	-0.611689	-0.137287	0.133482	-0.789256	0.254442	0.440535	0.300811	-0.655247	-0.533609	-0.442070	0	0
3679	9.396394	1.446416	-4.838252	-0.594930	-0.043855	0.203095	-0.788337	0.251491	0.444864	0.297548	-0.658314	-0.529764	-0.444339	0	0
3680	9.398223	1.154735	-4.789497	-0.541750	-0.039062	0.274716	-0.786874	0.250369	0.449725	0.295014	-0.661551	-0.525619	-0.446140	0	0
3681	9.123906	0.668208	-4.533617	-0.431289	-0.181641	0.312646	-0.785035	0.252435	0.453794	0.292573	-0.665280	-0.522148	-0.446279	0	0
3682	9.004891	0.120157	-4.112448	-0.417792	-0.272091	0.345745	-0.781070	0.253884	0.458086	0.289935	-0.669516	-0.518736	-0.445644	0	0
3683	8.659245	-0.157785	-3.821139	-0.539355	-0.246336	0.381139	-0.778751	0.253490	0.465387	0.286719	-0.674150	-0.514473	-0.445682	0	0
3684	8.582737	-0.197317	-3.726748	-0.589891	-0.164443	0.399240	-0.773053	0.253359	0.472107	0.283691	-0.678618	-0.509573	-0.446466	0	0
3685	8.996890	-0.053369	-3.828255	-0.688227	-0.054940	0.406326	-0.771057	0.253606	0.475212	0.280536	-0.682872	-0.503868	-0.448444	0	0
3686	9.235092	0.247998	-4.001866	-0.729166	0.041685	0.441057	-0.769160	0.252551	0.481487	0.277757	-0.686936	-0.497415	-0.451164	0	0
3687	9.425933	0.187281	-3.915195	-0.818679	0.058331	0.444561	-0.766753	0.253262	0.483770	0.274414	-0.691133	-0.490464	-0.454398	0	0
3688	9.320886	0.269245	-3.823776	-0.912357	0.001935	0.437121	-0.764881	0.252347	0.487227	0.270115	-0.695740	-0.483234	-0.457678	0	0
3689	9.018837	0.332063	-3.647818	-1.088251	-0.023072	0.431261	-0.765471	0.246782	0.492679	0.264390	-0.700823	-0.475258	-0.461600	0	0
3690	8.409952	0.149684	-3.471646	-1.240270	-0.020767	0.459246	-0.761090	0.240283	0.500993	0.257719	-0.706325	-0.466291	-0.466110	0	0
3691	8.128726	-0.044674	-3.298144	-1.289436	-0.002893	0.500323	-0.758570	0.234501	0.506966	0.250916	-0.711925	-0.456681	-0.470794	0	0
3692	8.403234	-0.295736	-3.527439	-1.299757	0.056764	0.551604	-0.756769	0.230003	0.513310	0.244517	-0.717370	-0.446412	-0.475718	0	0
3693	8.784479	-0.246357	-3.792584	-1.170817	0.134014	0.610541	-0.753869	0.226321	0.517291	0.239617	-0.722253	-0.436062	-0.480400	0	0
3694	9.494838	-0.348765	-4.124166	-1.000321	0.201361	0.649434	-0.753945	0.223562	0.520935	0.236392	-0.726467	-0.426011	-0.484643	0	0
3695	10.113976	-0.343814	-4.456469	-0.976250	0.189971	0.625770	-0.750959	0.221788	0.521078	0.233151	-0.730464	-0.416216	-0.488701	0	0
3696	10.238856	-0.100063	-4.614140	-0.947807	0.075072	0.606803	-0.749941	0.222525	0.526202	0.229513	-0.734787	-0.406914	-0.491765	0	0
3697	9.680611	-0.053600	-4.530157	-1.011572	-0.075123	0.563679	-0.746476	0.219895	0.531939	0.224560	-0.739715	-0.397901	-0.494034	0	0
3698	8.997075	-0.103830	-4.403472	-1.096609	-0.140471	0.502902	-0.742993	0.215304	0.536706	0.218382	-0.744816	-0.389018	-0.496208	0	0
3699	8.487063	-0.130949	-4.283126	-1.081070	-0.141549	0.502821	-0.739038	0.209893	0.546364	0.212289	-0.749775	-0.380146	-0.498257	0	0
3700	8.260015	-0.401568	-4.237751	-1.013134	-0.082988	0.504601	-0.735541	0.205485	0.553262	0.206889	-0.754217	-0.371415	-0.500405	0	0
3701	8.313080	-0.572763	-4.158726	-0.937260	-0.023974	0.530333	-0.733779	0.202936	0.557890	0.202407	-0.758195	-0.362707	-0.502609	0	0
3702	8.505850	-0.535099	-4.175352	-0.812419	0.015497	0.542490	-0.730899	0.200698	0.561679	0.199036	-0.761696	-0.354418	-0.504571	0	0
3703	8.766223	-0.576190	-4.141879	-0.749462	0.037770	0.568321	-0.729455	0.198891	0.562966	0.196358	-0.764970	-0.346167	-0.506392	0	0
3704	8.853494	-0.592352	-4.067953	-0.725124	0.020003	0.556488	-0.727471	0.199609	0.565253	0.193720	-0.768179	-0.338162	-0.507956	0	0
3705	8.787406	-0.633318	-3.872511	-0.698016	-0.047680	0.516260	-0.723337	0.199169	0.569990	0.190857	-0.771482	-0.330676	-0.508962	0	0
3706	8.774463	-0.635866	-3.676391	-0.661351	-0.121657	0.457728	-0.719748	0.196770	0.573904	0.187687	-0.774855	-0.323951	-0.509341	0	0
3707	8.760736	-0.598019	-3.598336	-0.605119	-0.149964	0.373472	-0.717147	0.194515	0.578119	0.184462	-0.777935	-0.318189	-0.509458	0	0
3708	8.769588	-0.579639	-3.707243	-0.539762	-0.156883	0.285525	-0.714537	0.191946	0.582879	0.181233	-0.780621	-0.313463	-0.509437	0	0
3709	8.886375	-0.556273	-3.882956	-0.474444	-0.180345	0.197626	-0.711217	0.188013	0.585993	0.178026	-0.782997	-0.309763	-0.509185	0	0
3710	9.363178	-0.325641	-4.331653	-0.441025	-0.113867	0.071090	-0.709178	0.184964	0.589034	0.174601	-0.784571	-0.307125	-0.509546	0	0
3711	9.774419	0.159983	-4.952564	-0.461118	-0.051534	0.032565	-0.708694	0.182877	0.593421	0.171048	-0.785720	-0.304543	-0.510529	0	0
3712	9.594960	0.628011	-4.677100	-0.439438	-0.144979	0.069507	-0.707194	0.178358	0.597363	0.167527	-0.787412	-0.301964	-0.510623	0	0
3713	9.076219	0.360351	-4.338188	-0.526571	-0.307326	0.076788	-0.702875	0.174613	0.602175	0.162898	-0.790071	-0.299117	-0.509687	0	0
3714	8.674508	0.321183	-3.920037	-0.644296	-0.382410	0.027047	-0.699608	0.165395	0.607786	0.156819	-0.793123	-0.296203	-0.508553	0	0
3715	8.342359	0.442376	-3.921318	-0.691891	-0.325848	0.021305	-0.696211	0.158625	0.616091	0.150527	-0.795897	-0.292956	-0.508002	0	0
3716	8.317277	0.561341	-4.098349	-0.562914	-0.167114	0.039663	-0.692264	0.151535	0.621970	0.145773	-0.797693	-0.289988	-0.508274	0	0
3717	8.878605	0.298373	-4.314293	-0.375321	-0.009358	0.058202	-0.691637	0.147848	0.623853	0.143103	-0.798443	-0.287566	-0.509232	0	0
3718	9.219609	0.229703	-4.436190	-0.246345	0.081908	0.082225	-0.691604	0.145001	0.623392	0.141806	-0.798609	-0.285498	-0.510496	0	0
3719	9.437527	0.240970	-4.306585	-0.152747	0.024522	0.099070	-0.691440	0.143011	0.622984	0.141221	-0.798973	-0.283828	-0.511019	0	0
3720	9.223478	0.540003	-4.069576	-0.118413	-0.088717	0.096576	-0.691575	0.143244	0.624130	0.140534	-0.799862	-0.282540	-0.510531	0	0
3721	8.896445	0.492350	-3.961038	-0.126608	-0.099979	0.099253	-0.688751	0.144650	0.626734	0.139806	-0.800820	-0.281175	-0.509982	0	0
3722	8.415203	0.592111	-3.913404	-0.251589	-0.105700	0.044793	-0.687855	0.142095	0.628827	0.137741	-0.801830	-0.279645	-0.509799	0	0
3723	8.059377	0.927369	-3.951052	-0.262109	-0.062010	-0.009458	-0.687373	0.138961	0.631170	0.135476	-0.802468	-0.278406	-0.510080	0	0
3724	8.241606	1.227654	-4.195040	-0.231595	0.018879	-0.038807	-0.687185	0.136166	0.632548	0.133489	-0.802571	-0.277473	-0.510949	0	0
3725	8.663196	1.224168	-4.517594	-0.259676	0.118734	-0.073807	-0.687712	0.132906	0.631926	0.131409	-0.802094	-0.276519	-0.512751	0	0
3726	9.351318	1.362575	-4.711509	-0.194422	0.179360	-0.102970	-0.690060	0.128666	0.631401	0.129834	-0.801139	-0.276074	-0.514882	0	0
3727	9.736442	1.380098	-4.774107	-0.132078	0.153044	-0.095379	-0.693144	0.126208	0.629864	0.128754	-0.800248	-0.275902	-0.516626	0	0
3728	9.412912	1.242032	-4.796724	-0.116472	0.054694	-0.084276	-0.695375	0.123968	0.629462	0.127559	-0.799876	-0.275873	-0.517514	0	0
3729	8.873660	0.991299	-4.623602	-0.147710	-0.024851	-0.047663	-0.695055	0.120559	0.628681	0.126105	-0.800053	-0.275468	-0.517813	0	0
3730	8.319847	0.804262	-4.490583	-0.272068	-0.059918	-0.042494	-0.695552	0.116467	0.630409	0.123562	-0.800581	-0.274439	-0.518156	0	0
3731	7.910793	0.952471	-4.476734	-0.318743	-0.058248	-0.007785	-0.693393	0.114458	0.632665	0.120850	-0.801245	-0.272869	-0.518599	0	0
3732	7.854039	1.102210	-4.401172	-0.277725	-0.015721	0.017934	-0.693331	0.110385	0.633823	0.118693	-0.801702	-0.271270	-0.519228	0	0
3733	8.046374	1.043077	-4.432905	-0.271842	0.018632	0.028934	-0.692731	0.108047	0.634519	0.116750	-0.801998	-0.269555	-0.520104	0	0
3734	8.402104	1.173833	-4.604777	-0.307241	0.090416	0.032515	-0.694093	0.103806	0.633702	0.114716	-0.801965	-0.267554	-0.521639	0	0
3735	8.609342	1.445525	-4.719452	-0.298833	0.093692	0.039954	-0.695471	0.101117	0.633405	0.112809	-0.801918	-0.265521	-0.523164	0	0
3736	8.722692	1.556749	-4.754367	-0.312701	0.095698	0.069329	-0.698121	0.098590	0.633132	0.110944	-0.801940	-0.263198	-0.524701	0	0
3737	8.616650	1.542895	-4.750491	-0.334300	0.083821	0.083961	-0.697101	0.096001	0.632960	0.108947	-0.802083	-0.260635	-0.526177	0	0
3738	8.431293	1.465831	-4.693337	-0.335777	0.031138	0.102342	-0.698468	0.091257	0.630698	0.106890	-0.802541	-0.257976	-0.527210	0	0
3739	8.172297	1.475246	-4.536246	-0.297983	-0.018585	0.084093	-0.700125	0.090007	0.633321	0.104911	-0.803168	-0.255713	-0.527755	0	0
3740	8.088952	1.496056	-4.417051	-0.247877	-0.042599	0.113581	-0.699826	0.089111	0.633969	0.103442	-0.803928	-0.253523	-0.527945	0	0
3741	8.153816	1.532524	-4.457887	-0.218419	-0.009744	0.117275	-0.699347	0.085861	0.635740	0.102291	-0.804498	-0.251404	-0.528313	0	0
3742	8.301462	1.583993	-4.395440	-0.158220	0.026606	0.107284	-0.698219	0.085851	0.635587	0.101660	-0.804786	-0.249629	-0.528838	0	0
3743	8.473257	1.703493	-4.355191	-0.108951	0.065648	0.099119	-0.699380	0.086851	0.633117	0.101476	-0.804795	-0.248161	-0.529551	0	0
3744	8.619888	1.715273	-4.406492	-0.055329	0.055010	0.121296	-0.699813	0.087973	0.633756	0.101832	-0.804851	-0.246809	-0.530028	0	0
3745	8.616214	1.639457	-4.537284	-0.016548	0.019170	0.103059	-0.702100	0.088976	0.631580	0.102290	-0.805020	-0.245849	-0.530130	0	0
3746	8.609830	1.473937	-4.668560	0.013656	-0.047751	0.143565	-0.700424	0.091306	0.633264	0.103064	-0.805604	-0.244783	-0.529587	0	0
3747	8.724669	1.303832	-4.702949	0.051408	-0.114995	0.158424	-0.699337	0.093918	0.632286	0.104027	-0.806547	-0.243877	-0.528380	0	0
3748	9.136719	1.075857	-4.917914	0.102406	-0.083331	0.213574	-0.698508	0.097586	0.636181	0.105795	-0.807393	-0.242745	-0.527256	0	0
3749	9.414807	0.866631	-5.014219	0.103731	-0.056536	0.259436	-0.699698	0.101806	0.635326	0.107852	-0.808209	-0.241238	-0.526279	0	0
3750	9.935658	0.686705	-4.892358	0.200979	-0.027655	0.266092	-0.698078	0.107514	0.635384	0.110827	-0.808769	-0.240138	-0.525303	0	0
3751	10.440621	0.422259	-4.608618	0.123029	-0.086859	0.229408	-0.696600	0.112694	0.634564	0.112810	-0.809639	-0.239004	-0.524058	0	0
3752	10.435108	0.497355	-4.419516	0.136648	-0.198576	0.203020	-0.695798	0.116787	0.635659	0.114525	-0.810999	-0.238267	-0.521913	0	0
3753	9.972825	0.368273	-4.316112	-0.017440	-0.244059	0.261396	-0.691849	0.119924	0.640622	0.115162	-0.812911	-0.236310	-0.519683	0	0
3754	9.299410	0.261033	-4.103220	-0.194422	-0.215210	0.277361	-0.689481	0.122448	0.641040	0.114532	-0.814896	-0.233259	-0.518091	0	0
3755	8.493380	0.277506	-3.643016	-0.218196	-0.248812	0.282713	-0.687620	0.123458	0.646172	0.113637	-0.817086	-0.230081	-0.516256	0	0
3756	7.850688	0.062024	-3.151784	-0.234483	-0.259556	0.290794	-0.683376	0.123998	0.648427	0.112642	-0.819346	-0.226753	-0.514360	0	0
3757	7.350716	-0.170737	-2.893057	-0.283425	-0.166812	0.263799	-0.680091	0.123714	0.653182	0.111303	-0.821113	-0.223289	-0.513349	0	0
3758	7.239663	-0.264710	-2.879855	-0.240640	0.007643	0.237872	-0.680207	0.121714	0.653058	0.110573	-0.821864	-0.220044	-0.513705	0	0
3759	7.925290	-0.221936	-3.354494	-0.202067	0.218596	0.221238	-0.681336	0.121602	0.652779	0.110542	-0.821442	-0.216909	-0.515716	0	0
3760	8.760143	-0.016503	-3.920610	-0.063579	0.401249	0.181044	-0.684189	0.121825	0.649146	0.111813	-0.819832	-0.214572	-0.518972	0	0
3761	9.803027	-0.004176	-4.302528	0.004496	0.499117	0.115176	-0.689353	0.125310	0.644044	0.113534	-0.817468	-0.213052	-0.522938	0	0
3762	10.569449	0.165747	-4.356653	-0.004962	0.409646	0.043925	-0.695488	0.126062	0.636519	0.114630	-0.815404	-0.212192	-0.526261	0	0
3763	10.484425	0.477977	-4.266896	0.048278	0.196379	0.004950	-0.698604	0.125647	0.634261	0.115486	-0.814318	-0.212140	-0.527774	0	0
3764	10.088418	0.328554	-4.308616	0.002416	0.037894	-0.053725	-0.701171	0.126906	0.632810	0.115328	-0.813990	-0.212525	-0.528159	0	0
3765	9.350510	0.198152	-4.322933	-0.040131	-0.003657	-0.067691	-0.702293	0.126085	0.632346	0.114658	-0.813906	-0.212827	-0.528314	0	0
3766	8.545749	0.101292	-4.271729	0.018634	-0.052630	-0.054844	-0.700991	0.124023	0.633052	0.114424	-0.814039	-0.213396	-0.527930	0	0
3767	8.265978	-0.086534	-4.223844	0.129743	-0.018918	-0.008894	-0.702130	0.125693	0.634439	0.115416	-0.813965	-0.214133	-0.527530	0	0
3768	8.073491	-0.280791	-4.104384	0.313715	0.039398	0.022499	-0.702618	0.130052	0.633445	0.118189	-0.813432	-0.215523	-0.527172	0	0
3769	8.171194	-0.499086	-4.152940	0.372491	0.111057	0.022483	-0.704399	0.133773	0.628324	0.121604	-0.812443	-0.217126	-0.527262	0	0
3770	8.410097	-0.476989	-4.118252	0.388285	0.105160	-0.002194	-0.706178	0.139336	0.626569	0.124993	-0.811397	-0.219029	-0.527293	0	0
3771	8.508170	-0.368428	-3.947298	0.420065	0.069437	-0.006618	-0.706814	0.143473	0.624290	0.128550	-0.810479	-0.221160	-0.526960	0	0
3772	8.703124	-0.519947	-3.602918	0.471141	-0.044046	-0.035670	-0.708895	0.150485	0.622346	0.132103	-0.810009	-0.223958	-0.525621	0	0
3773	8.754812	-0.595373	-3.431429	0.476419	-0.119103	-0.105272	-0.707566	0.155981	0.620981	0.135181	-0.809753	-0.227416	-0.523744	0	0
3774	9.047702	-0.596227	-3.882004	0.476758	-0.117413	-0.163031	-0.705927	0.159055	0.619179	0.137940	-0.809334	-0.231359	-0.521942	0	0
3775	9.324816	-0.462288	-4.248983	0.466358	-0.125561	-0.209762	-0.707094	0.162477	0.619969	0.140374	-0.808843	-0.235603	-0.520153	0	0
3776	9.366591	-0.386630	-4.486768	0.448604	-0.198921	-0.182138	-0.708280	0.166410	0.619096	0.142607	-0.808800	-0.239658	-0.517755	0	0
3777	9.014798	-0.432950	-4.464252	0.427461	-0.315595	-0.139869	-0.705889	0.167878	0.620578	0.144632	-0.809470	-0.243389	-0.514394	0	0
3778	8.739943	-0.518541	-4.447285	0.463452	-0.398147	-0.085605	-0.702279	0.174133	0.623477	0.146991	-0.810618	-0.247005	-0.510177	0	0
3779	8.455751	-0.570447	-4.405594	0.477363	-0.413698	-0.042497	-0.696928	0.177562	0.627880	0.149673	-0.811899	-0.250326	-0.505721	0	0
3780	8.382164	-0.560349	-4.576690	0.498676	-0.347462	-0.073779	-0.694580	0.182591	0.629867	0.152492	-0.812706	-0.253925	-0.501774	0	0
3781	8.686910	-0.345642	-4.833065	0.453678	-0.237398	-0.125331	-0.690969	0.187119	0.629974	0.155003	-0.812871	-0.257515	-0.498900	0	0
3782	8.728182	-0.011649	-4.624700	0.405510	-0.199023	-0.149272	-0.690314	0.190582	0.629337	0.157059	-0.812836	-0.261024	-0.496484	0	0
3783	8.811810	0.236693	-4.201086	0.349124	-0.243810	-0.198787	-0.688066	0.191664	0.629948	0.158328	-0.812965	-0.264691	-0.493922	0	0
3784	9.144294	0.468570	-4.306212	0.295953	-0.198721	-0.241062	-0.685581	0.195923	0.630049	0.159036	-0.812827	-0.268393	-0.491920	0	0
3785	9.576144	0.685876	-4.642203	0.255221	-0.023102	-0.311037	-0.686688	0.193958	0.629513	0.159571	-0.811688	-0.272151	-0.491562	0	0
3786	9.617859	0.754326	-4.884863	0.316724	0.056152	-0.345898	-0.687548	0.194313	0.628413	0.160609	-0.809953	-0.276386	-0.491723	0	0
3787	9.291926	0.575480	-4.579153	0.395723	-0.020409	-0.395263	-0.688974	0.194288	0.626446	0.161862	-0.808307	-0.281504	-0.491117	0	0
3788	8.542203	0.460069	-4.259596	0.503428	-0.111128	-0.395083	-0.692099	0.194588	0.624234	0.163695	-0.806904	-0.287313	-0.489450	0	0
3789	7.779582	0.473735	-3.793787	0.574753	-0.107850	-0.395101	-0.694112	0.196696	0.622831	0.166133	-0.805331	-0.293426	-0.487589	0	0
3790	7.376808	0.604719	-3.584632	0.577942	-0.031049	-0.419135	-0.695554	0.197959	0.620945	0.168669	-0.803267	-0.299633	-0.486346	0	0
3791	7.746231	1.024514	-3.977355	0.512246	0.141042	-0.428575	-0.695337	0.200987	0.617599	0.171163	-0.800410	-0.305267	-0.486682	0	0
3792	8.453766	1.161189	-4.773458	0.389766	0.366997	-0.379471	-0.701298	0.200883	0.612845	0.173572	-0.796777	-0.309534	-0.489088	0	0
3793	9.323442	1.076681	-5.077066	0.361553	0.459441	-0.350143	-0.707418	0.200089	0.604658	0.176195	-0.792797	-0.313238	-0.492250	0	0
3794	10.221308	0.886598	-5.119130	0.398101	0.350440	-0.342391	-0.713278	0.200082	0.594963	0.178789	-0.789273	-0.317270	-0.494391	0	0
3795	9.999823	0.873176	-5.086780	0.379143	0.147778	-0.277924	-0.720095	0.199910	0.588941	0.180906	-0.786971	-0.321023	-0.494868	0	0
3796	9.315498	0.687743	-5.004425	0.328597	0.027305	-0.171571	-0.720547	0.202340	0.589239	0.182757	-0.785677	-0.323927	-0.494351	0	0
3797	8.227521	0.471417	-4.757417	0.218003	-0.065663	-0.124194	-0.722548	0.204107	0.588944	0.183670	-0.785197	-0.326056	-0.493375	0	0
3798	7.508311	0.525496	-4.614225	0.154857	-0.115443	-0.153746	-0.720532	0.200924	0.588868	0.183775	-0.784974	-0.328211	-0.492261	0	0
3799	7.181656	0.872297	-4.623903	0.187924	-0.093375	-0.217961	-0.722776	0.199685	0.588529	0.183888	-0.784370	-0.330979	-0.491326	0	0
3800	7.355419	0.977918	-4.634543	0.269726	0.059474	-0.252858	-0.721937	0.199585	0.587384	0.184986	-0.782732	-0.334155	-0.491377	0	0
3801	7.701078	1.011940	-4.821162	0.277627	0.225154	-0.282394	-0.725072	0.199410	0.583164	0.186530	-0.780164	-0.337279	-0.492740	0	0
3802	8.313545	1.197130	-4.847691	0.277736	0.295585	-0.319043	-0.728617	0.197711	0.578004	0.188144	-0.777099	-0.340553	-0.494715	0	0
3803	8.660292	1.253638	-4.903768	0.278040	0.300527	-0.307955	-0.732469	0.197086	0.571502	0.189801	-0.774037	-0.343727	-0.496683	0	0
3804	8.795574	1.198428	-4.836723	0.183562	0.247472	-0.277752	-0.738264	0.194447	0.565740	0.190723	-0.771488	-0.346299	-0.498505	0	0
3805	8.612313	1.077995	-4.801670	0.080487	0.180186	-0.225604	-0.741395	0.193986	0.561502	0.190834	-0.769661	-0.348076	-0.500048	0	0
3806	8.240305	1.164076	-4.335503	0.087326	0.083360	-0.163094	-0.743042	0.190695	0.561877	0.191004	-0.768505	-0.349578	-0.500713	0	0
3807	8.064950	1.277231	-4.002120	0.101686	-0.013873	-0.093184	-0.743597	0.189587	0.561248	0.191255	-0.768064	-0.350814	-0.500429	0	0
3808	8.128607	1.370149	-3.912107	0.106974	-0.071313	-0.025149	-0.744732	0.190965	0.562758	0.191724	-0.768124	-0.351649	-0.499571	0	0
3809	8.426151	1.423886	-4.096797	0.198026	-0.061667	0.026467	-0.741300	0.187999	0.563670	0.193138	-0.768154	-0.352542	-0.498348	0	0
3810	8.658980	1.247534	-4.449651	0.195785	-0.078552	0.079720	-0.740939	0.192596	0.563389	0.194779	-0.768448	-0.353014	-0.496920	0	0
3811	8.807812	1.002894	-4.729760	0.199409	-0.132935	0.081632	-0.739980	0.194339	0.562641	0.196218	-0.769019	-0.353629	-0.495030	0	0
3812	9.356581	0.760415	-5.019980	0.170664	-0.065243	0.092551	-0.738308	0.197620	0.565373	0.197777	-0.769332	-0.353853	-0.493761	0	0
3813	10.091986	0.582328	-5.507583	0.162198	0.092657	0.134608	-0.738489	0.199579	0.563519	0.199985	-0.769043	-0.353430	-0.493626	0	0
3814	10.327302	0.434010	-5.241987	0.296933	0.091734	0.144084	-0.738214	0.202669	0.567666	0.203316	-0.768505	-0.353555	-0.493013	0	0
3815	10.310736	0.097702	-4.750804	0.395169	-0.127263	0.074846	-0.736596	0.208650	0.568025	0.206239	-0.768602	-0.355177	-0.490475	0	0
3816	10.297828	0.043873	-4.528450	0.541744	-0.289099	0.064375	-0.733882	0.213876	0.562955	0.209712	-0.769113	-0.357899	-0.486204	0	0
3817	9.917244	-0.012219	-4.485597	0.344032	-0.255245	0.091370	-0.732096	0.219702	0.566411	0.211862	-0.769966	-0.359391	-0.482809	0	0
3818	9.427277	0.146986	-4.345461	0.163035	-0.201530	0.092688	-0.729175	0.223878	0.568057	0.212861	-0.770923	-0.359856	-0.480491	0	0
3819	8.685011	0.322043	-3.809313	0.015211	-0.242647	0.044633	-0.726366	0.224707	0.567799	0.212297	-0.772228	-0.360088	-0.478468	0	0
3820	7.946660	0.327918	-3.317892	-0.055519	-0.238174	0.000298	-0.723349	0.223555	0.572786	0.211033	-0.773483	-0.360291	-0.476844	0	0
3821	7.379364	0.156350	-3.065910	-0.096180	-0.170597	-0.022058	-0.720475	0.222412	0.577633	0.209551	-0.774429	-0.360347	-0.475919	0	0
3822	7.254869	-0.039295	-2.878954	-0.042367	-0.018736	-0.009403	-0.718185	0.220865	0.579210	0.209125	-0.774577	-0.360213	-0.475967	0	0
3823	7.803884	-0.424342	-3.387505	-0.109703	0.173425	0.015891	-0.719311	0.220066	0.578323	0.208966	-0.774044	-0.359183	-0.477677	0	0
3824	8.513795	-0.306459	-3.869809	-0.000811	0.377029	-0.004247	-0.723829	0.218563	0.575305	0.210303	-0.772231	-0.358371	-0.480626	0	0
3825	9.527190	-0.288048	-4.327880	0.134927	0.530144	-0.042552	-0.727289	0.219438	0.567338	0.213036	-0.769241	-0.358203	-0.484329	0	0
3826	10.336522	-0.034693	-4.477269	0.105907	0.517037	-0.065310	-0.731856	0.220205	0.561918	0.215389	-0.766277	-0.358054	-0.488083	0	0
3827	10.304957	0.264184	-4.324380	0.244116	0.294305	-0.072895	-0.735294	0.221220	0.556927	0.217960	-0.764052	-0.359139	-0.489630	0	0
3828	9.962678	0.125331	-4.278669	0.239327	0.144951	-0.101208	-0.739265	0.221003	0.553843	0.219830	-0.762456	-0.360726	-0.490115	0	0
3829	9.335609	-0.025360	-4.285186	0.103003	0.112153	-0.133701	-0.739879	0.223023	0.550866	0.220371	-0.761199	-0.361973	-0.490905	0	0
3830	8.527049	-0.053239	-4.131940	0.064209	0.107332	-0.146794	-0.743000	0.223038	0.548636	0.220563	-0.759987	-0.363156	-0.491823	0	0
3831	8.171642	0.042265	-4.014161	0.183564	0.120704	-0.131042	-0.744245	0.221320	0.548964	0.221759	-0.758514	-0.364757	-0.492374	0	0
3832	8.085280	-0.152915	-3.881768	0.336508	0.180809	-0.096937	-0.744995	0.223314	0.546553	0.224485	-0.756539	-0.366666	-0.492759	0	0
3833	8.239798	-0.320382	-3.772696	0.414423	0.252745	-0.133593	-0.748597	0.225789	0.541089	0.227896	-0.753867	-0.369115	-0.493458	0	0
3834	8.468365	-0.213392	-3.553493	0.474018	0.278383	-0.164640	-0.750647	0.228112	0.535319	0.231691	-0.750801	-0.372003	-0.494196	0	0
3835	8.817114	-0.282335	-3.298868	0.544821	0.233166	-0.180872	-0.755824	0.231939	0.529107	0.235768	-0.747702	-0.375471	-0.494345	0	0
3836	9.158368	-0.375153	-3.068273	0.611929	0.138257	-0.228236	-0.757024	0.234888	0.524922	0.239761	-0.744694	-0.379849	-0.493620	0	0
3837	9.555817	-0.397223	-3.078449	0.635539	0.094871	-0.334476	-0.758925	0.237826	0.521167	0.243225	-0.741411	-0.385196	-0.492722	0	0
3838	10.162745	-0.426731	-3.726946	0.593676	0.108196	-0.398700	-0.763332	0.238215	0.517560	0.246099	-0.737876	-0.390776	-0.492208	0	0
3839	10.396011	-0.028244	-4.266890	0.505371	0.118853	-0.417140	-0.766053	0.237961	0.511917	0.248268	-0.734399	-0.395994	-0.492149	0	0
3840	9.955603	0.296522	-4.021248	0.544974	-0.073105	-0.350726	-0.768742	0.237383	0.509928	0.250283	-0.731993	-0.401406	-0.490324	0	0
3841	9.345890	0.228463	-3.689710	0.594638	-0.266868	-0.286225	-0.768480	0.238163	0.508562	0.252190	-0.730644	-0.407027	-0.486712	0	0
3842	8.534309	0.441369	-3.406762	0.530526	-0.347624	-0.244148	-0.768341	0.240555	0.512384	0.253491	-0.729979	-0.412243	-0.482627	0	0
3843	7.980126	0.701995	-3.200762	0.542465	-0.273225	-0.213118	-0.766389	0.243316	0.513951	0.255327	-0.729026	-0.417054	-0.478952	0	0
3844	8.285880	0.949084	-3.341021	0.531996	-0.136842	-0.275648	-0.764984	0.244125	0.514553	0.257320	-0.727172	-0.421901	-0.476453	0	0
3845	8.780933	1.162544	-3.604521	0.490071	0.044963	-0.356630	-0.766412	0.243182	0.510834	0.259403	-0.724176	-0.426660	-0.475647	0	0
3846	9.349532	1.207442	-3.635154	0.528236	0.149275	-0.376776	-0.769414	0.244122	0.507247	0.262087	-0.720477	-0.431465	-0.475458	0	0
3847	9.768069	1.030171	-3.656794	0.747370	0.173846	-0.396512	-0.771735	0.245053	0.500686	0.266360	-0.715951	-0.437358	-0.474536	0	0
3848	9.848851	1.066423	-3.509819	0.932495	0.065548	-0.441828	-0.774074	0.247551	0.494364	0.271234	-0.711189	-0.444712	-0.472095	0	0
3849	9.518445	1.157057	-3.583829	1.012649	-0.009911	-0.447117	-0.778968	0.250442	0.486678	0.276298	-0.706452	-0.452626	-0.468737	0	0
3850	9.133555	0.943324	-3.718172	1.015251	-0.007014	-0.419714	-0.780768	0.255600	0.481506	0.281486	-0.701733	-0.460319	-0.465233	0	0
3851	8.743962	0.763571	-3.852117	0.892174	-0.017594	-0.438409	-0.781092	0.257301	0.479072	0.285645	-0.697246	-0.467529	-0.462246	0	0
3852	8.627091	0.971377	-4.095185	0.730113	-0.020349	-0.477258	-0.786209	0.258130	0.475499	0.288446	-0.693003	-0.474235	-0.460051	0	0
3853	8.818737	1.059789	-4.278105	0.690638	-0.020079	-0.447922	-0.789198	0.257797	0.471550	0.291094	-0.688953	-0.480518	-0.457943	0	0
3854	8.932363	0.930831	-4.486094	0.670169	-0.012144	-0.393840	-0.790792	0.258722	0.467807	0.293866	-0.685147	-0.486289	-0.455784	0	0
3855	9.018229	0.909810	-4.590892	0.609602	-0.028587	-0.330608	-0.791797	0.258174	0.464674	0.296411	-0.681862	-0.491369	-0.453610	0	0
3856	8.820996	0.922773	-4.549615	0.556001	-0.033254	-0.281196	-0.793671	0.260294	0.462987	0.298781	-0.678975	-0.495862	-0.451490	0	0
3857	8.674651	1.025122	-4.509658	0.516447	-0.027384	-0.254687	-0.794418	0.261472	0.459676	0.301013	-0.676284	-0.499964	-0.449518	0	0
3858	8.474627	1.114380	-4.549905	0.531535	-0.045179	-0.235390	-0.795885	0.263675	0.456154	0.303345	-0.673702	-0.504043	-0.447268	0	0
3859	8.216464	1.115019	-4.281791	0.530678	-0.048924	-0.266632	-0.797282	0.262294	0.455516	0.305484	-0.670960	-0.508325	-0.445082	0	0
3860	8.196385	1.182411	-4.413452	0.476382	0.000328	-0.318199	-0.798459	0.263118	0.450774	0.307286	-0.667881	-0.512536	-0.443640	0	0
3861	8.322855	1.306310	-4.315924	0.491681	0.008439	-0.362173	-0.799038	0.263081	0.448799	0.309002	-0.664472	-0.517078	-0.442295	0	0
3862	8.491544	1.402655	-4.355421	0.478197	0.032246	-0.389713	-0.802724	0.262975	0.446284	0.310641	-0.660832	-0.521638	-0.441245	0	0
3863	8.645105	1.449053	-4.459896	0.515605	0.063684	-0.362125	-0.803877	0.261539	0.440835	0.312772	-0.657057	-0.526079	-0.440103	0	0
3864	8.669623	1.374976	-4.374339	0.536617	0.065340	-0.329058	-0.806992	0.261117	0.438719	0.315211	-0.653355	-0.530352	-0.438743	0	0
3865	8.568799	1.362830	-4.319922	0.537783	0.029335	-0.281307	-0.808999	0.261463	0.435227	0.317632	-0.650039	-0.534432	-0.436969	0	0
3866	8.523133	1.304412	-4.279948	0.504110	-0.000813	-0.237299	-0.809620	0.263525	0.431405	0.319888	-0.647171	-0.538137	-0.435029	0	0
3867	8.492287	1.186724	-4.168450	0.470620	-0.055447	-0.184081	-0.811347	0.264282	0.428219	0.321819	-0.644920	-0.541533	-0.432727	0	0
3868	8.521113	1.179358	-4.176823	0.425463	-0.073296	-0.160278	-0.811380	0.266461	0.427649	0.323493	-0.643002	-0.544603	-0.430474	0	0
3869	8.544617	1.177787	-4.252591	0.410354	-0.094812	-0.107051	-0.811403	0.268320	0.427765	0.325137	-0.641508	-0.547349	-0.427976	0	0
3870	8.753367	1.119326	-4.342905	0.415678	-0.096642	-0.044609	-0.809755	0.270680	0.425918	0.327105	-0.640329	-0.549688	-0.425234	0	0
3871	9.148621	0.979146	-4.585655	0.371449	-0.034908	0.004811	-0.810790	0.273624	0.424699	0.329293	-0.639300	-0.551337	-0.422953	0	0
3872	9.465266	0.818425	-4.702410	0.391731	-0.029819	0.043420	-0.811298	0.278631	0.422191	0.331839	-0.638380	-0.552776	-0.420469	0	0
3873	9.566460	0.671391	-4.641935	0.460222	-0.085247	0.043642	-0.809082	0.281226	0.421201	0.334467	-0.637461	-0.554700	-0.417233	0	0
3874	9.317080	0.534436	-4.425771	0.539158	-0.192623	0.064084	-0.809457	0.288136	0.420789	0.337122	-0.636816	-0.557141	-0.412806	0	0
3875	9.168255	0.390589	-4.290708	0.560354	-0.249541	0.075174	-0.807547	0.292595	0.419918	0.339587	-0.636380	-0.559795	-0.407836	0	0
3876	9.048007	0.383712	-4.257270	0.495949	-0.226128	0.024518	-0.805626	0.297392	0.420906	0.341596	-0.635756	-0.562387	-0.403543	0	0
3877	9.110381	0.564240	-4.369537	0.385969	-0.100865	-0.063944	-0.803839	0.300294	0.419657	0.343206	-0.634496	-0.564680	-0.400951	0	0
3878	9.050878	0.724348	-4.342113	0.335800	-0.039794	-0.098076	-0.803444	0.303106	0.420677	0.344740	-0.632957	-0.566745	-0.399148	0	0
3879	8.953588	0.476074	-4.042991	0.310903	-0.061309	-0.138517	-0.804058	0.305126	0.417700	0.345791	-0.631356	-0.569059	-0.397480	0	0
3880	8.744788	0.300478	-3.859998	0.274208	-0.085088	-0.140455	-0.803504	0.305043	0.416277	0.346502	-0.629954	-0.571292	-0.395877	0	0
3881	8.377232	0.235270	-3.687257	0.257192	-0.065810	-0.093810	-0.804484	0.305017	0.417132	0.347363	-0.628799	-0.573113	-0.394326	0	0
3882	8.049274	-0.010762	-3.613794	0.202010	-0.034871	-0.039941	-0.806215	0.307250	0.416017	0.348299	-0.628016	-0.574245	-0.393098	0	0
3883	8.153820	-0.243067	-3.706175	0.182798	0.029919	-0.013491	-0.806803	0.308056	0.414377	0.349558	-0.627195	-0.574927	-0.392294	0	0
3884	8.531850	-0.294699	-4.032244	0.210275	0.130892	-0.023627	-0.807974	0.310444	0.412842	0.351560	-0.625821	-0.575405	-0.391999	0	0
3885	9.107402	-0.159806	-4.446610	0.281954	0.228313	-0.021671	-0.808866	0.310455	0.407057	0.354546	-0.623817	-0.575821	-0.391892	0	0
3886	9.794811	-0.122589	-4.689468	0.342359	0.229214	-0.021404	-0.810072	0.313574	0.402318	0.357938	-0.621589	-0.576442	-0.391434	0	0
3887	10.122229	-0.004877	-4.778240	0.385889	0.158705	-0.028457	-0.812972	0.316726	0.397455	0.361135	-0.619429	-0.577537	-0.390308	0	0
3888	9.755869	0.005191	-4.793459	0.370337	0.043122	-0.051322	-0.814036	0.319837	0.392855	0.363500	-0.617633	-0.579107	-0.388629	0	0
3889	9.071920	-0.078465	-4.705624	0.375663	-0.027981	-0.050443	-0.814212	0.321366	0.390974	0.365456	-0.616093	-0.580957	-0.386472	0	0
3890	8.335822	-0.212032	-4.485729	0.311308	-0.071712	-0.058018	-0.815106	0.324838	0.390634	0.366755	-0.614904	-0.582741	-0.384443	0	0
3891	7.898035	-0.281011	-4.356279	0.345942	-0.045700	-0.065437	-0.815261	0.325189	0.389386	0.368357	-0.613441	-0.584620	-0.382391	0	0
3892	7.806793	-0.354102	-4.283295	0.393996	0.053072	-0.057273	-0.815598	0.327898	0.386873	0.370886	-0.611460	-0.586242	-0.380632	0	0
3893	7.994662	-0.426013	-4.264219	0.465554	0.171009	-0.061879	-0.817645	0.329405	0.380204	0.374489	-0.608729	-0.587734	-0.379178	0	0
3894	8.389791	-0.494564	-4.243211	0.533727	0.234674	-0.050760	-0.819420	0.332825	0.375347	0.378942	-0.605545	-0.589142	-0.377664	0	0
3895	8.740699	-0.539376	-4.341168	0.504454	0.247836	-0.052606	-0.820383	0.337230	0.367718	0.383246	-0.602396	-0.590400	-0.376389	0	0
3896	8.947059	-0.597853	-4.428977	0.473125	0.211479	-0.058082	-0.822161	0.340005	0.361408	0.387144	-0.599450	-0.591677	-0.375097	0	0
3897	9.025306	-0.610147	-4.277394	0.481613	0.147178	-0.076294	-0.823644	0.342434	0.356205	0.390605	-0.596594	-0.593346	-0.373421	0	0
3898	8.936861	-0.640031	-4.172831	0.454270	0.088861	-0.101050	-0.825966	0.344563	0.351555	0.393485	-0.593894	-0.595257	-0.371656	0	0
3899	8.738549	-0.656206	-3.948128	0.457874	-0.007218	-0.127539	-0.827423	0.344589	0.345636	0.395679	-0.591374	-0.597720	-0.369385	0	0
3900	8.714821	-0.671315	-3.894199	0.467905	-0.034757	-0.160514	-0.829453	0.347059	0.342701	0.397666	-0.588696	-0.600495	-0.367021	0	0
3901	8.799878	-0.732384	-4.086185	0.430956	0.006984	-0.179002	-0.828916	0.348801	0.342098	0.399581	-0.585896	-0.603078	-0.365181	0	0
3902	8.934133	-0.780917	-4.154324	0.411933	0.003184	-0.206541	-0.832044	0.348986	0.339313	0.401279	-0.583003	-0.605737	-0.363547	0	0
3903	9.048925	-0.785089	-4.264925	0.319793	-0.030417	-0.193799	-0.832336	0.348386	0.337017	0.402250	-0.580674	-0.608128	-0.362205	0	0
3904	8.933483	-0.750513	-4.250720	0.309149	-0.138391	-0.204678	-0.834035	0.348311	0.336181	0.402484	-0.578695	-0.610955	-0.360349	0	0
3905	8.779613	-0.720763	-4.218202	0.308827	-0.221063	-0.208245	-0.834561	0.347037	0.338933	0.402165	-0.576995	-0.614138	-0.358014	0	0
3906	8.846254	-0.558817	-4.393552	0.370281	-0.284350	-0.230009	-0.835248	0.345610	0.338991	0.401752	-0.575116	-0.617894	-0.355027	0	0
3907	8.864304	-0.537293	-4.560754	0.416555	-0.338932	-0.273873	-0.835360	0.345446	0.342374	0.401072	-0.572969	-0.622280	-0.351591	0	0
3908	9.107577	-0.359029	-4.959995	0.350682	-0.260423	-0.351133	-0.834338	0.344170	0.344686	0.400244	-0.570300	-0.626524	-0.349329	0	0
3909	9.118971	0.145142	-4.947473	0.352077	-0.174416	-0.373202	-0.836278	0.341870	0.345409	0.399845	-0.567181	-0.630554	-0.347607	0	0
3910	8.897878	0.276292	-4.305496	0.378372	-0.224432	-0.340045	-0.837374	0.339313	0.345260	0.399413	-0.564310	-0.634653	-0.345311	0	0
3911	8.791790	0.251002	-3.992514	0.308243	-0.260012	-0.358494	-0.839455	0.337280	0.346425	0.398256	-0.561719	-0.638752	-0.343307	0	0
3912	8.752343	0.573023	-3.933383	0.328668	-0.150461	-0.390698	-0.840530	0.333402	0.346899	0.397819	-0.558438	-0.642633	-0.341921	0	0
3913	8.755533	0.641693	-4.172186	0.353666	-0.029853	-0.391755	-0.843039	0.331009	0.346774	0.398257	-0.554632	-0.646121	-0.341032	0	0
3914	8.906646	0.490619	-4.198146	0.417973	0.080574	-0.393633	-0.847082	0.324686	0.342461	0.399771	-0.550156	-0.649364	-0.340349	0	0
3915	8.785134	0.411024	-3.986391	0.492447	0.077826	-0.413704	-0.849375	0.324527	0.337668	0.401571	-0.545247	-0.652972	-0.339226	0	0
3916	8.579389	0.434281	-3.804631	0.603817	0.018682	-0.416181	-0.852608	0.321324	0.333825	0.403588	-0.540044	-0.657163	-0.337055	0	0
3917	8.421547	0.560142	-3.703704	0.661296	-0.003460	-0.418796	-0.855159	0.319568	0.329500	0.405717	-0.534638	-0.661627	-0.334374	0	0
3918	8.444622	0.869070	-3.965839	0.579721	0.079513	-0.431886	-0.859128	0.318276	0.324935	0.407913	-0.529166	-0.665501	-0.332714	0	0
3919	8.884912	1.037187	-4.435317	0.464721	0.208117	-0.434958	-0.863074	0.314595	0.319373	0.410306	-0.523690	-0.668464	-0.332495	0	0
3920	9.358992	1.078143	-4.844085	0.413578	0.297164	-0.441524	-0.867320	0.311688	0.312732	0.413006	-0.518061	-0.670883	-0.333099	0	0
3921	9.886903	0.980710	-5.089102	0.441915	0.307322	-0.410195	-0.871976	0.307113	0.305142	0.415986	-0.512467	-0.673175	-0.333420	0	0
3922	9.973601	0.877743	-5.051953	0.462558	0.182977	-0.378755	-0.875212	0.302332	0.298374	0.418343	-0.507390	-0.675852	-0.332819	0	0
3923	9.391689	0.826066	-4.871106	0.449233	0.057655	-0.316317	-0.878761	0.301320	0.293823	0.419956	-0.503192	-0.678682	-0.331399	0	0
3924	8.612373	0.775456	-4.665962	0.376897	-0.036874	-0.274273	-0.880454	0.299754	0.291198	0.420715	-0.499882	-0.681426	-0.329810	0	0
3925	8.002076	0.796224	-4.447350	0.325676	-0.059177	-0.270792	-0.881577	0.298411	0.289711	0.421044	-0.496877	-0.684080	-0.328435	0	0
3926	7.699607	0.935386	-4.357836	0.312214	-0.037425	-0.296586	-0.883102	0.295888	0.289003	0.421387	-0.493670	-0.686698	-0.327366	0	0
3927	7.599105	1.059259	-4.319454	0.317631	0.036733	-0.305870	-0.884221	0.293727	0.286618	0.422200	-0.490127	-0.689072	-0.326654	0	0
3928	7.805574	1.005468	-4.395159	0.264795	0.154996	-0.309798	-0.887727	0.290072	0.283314	0.423576	-0.486383	-0.690761	-0.326900	0	0
3929	8.181089	1.115688	-4.493025	0.244855	0.210268	-0.307992	-0.890534	0.285386	0.277396	0.425204	-0.482547	-0.692150	-0.327534	0	0
3930	8.536811	1.226948	-4.657777	0.205516	0.226002	-0.274969	-0.892393	0.283968	0.271814	0.426882	-0.479045	-0.693151	-0.328375	0	0
3931	8.610282	1.317051	-4.543995	0.130374	0.162137	-0.203408	-0.894525	0.282900	0.267952	0.427955	-0.476565	-0.693847	-0.329115	0	0
3932	8.591472	1.309054	-4.480542	0.073569	0.050924	-0.126268	-0.895782	0.281251	0.266872	0.428269	-0.475225	-0.694440	-0.329393	0	0
3933	8.464934	1.437168	-4.383186	0.041723	-0.023767	-0.076666	-0.898194	0.281099	0.264907	0.428042	-0.474612	-0.695033	-0.329320	0	0
3934	8.377526	1.468205	-4.481165	0.028217	-0.083702	-0.027982	-0.896749	0.279421	0.266484	0.427529	-0.474591	-0.695586	-0.328852	0	0
3935	8.256632	1.494845	-4.234923	0.026265	-0.150192	-0.025141	-0.896454	0.280273	0.269502	0.426515	-0.474817	-0.696424	-0.328066	0	0
3936	8.291700	1.501351	-4.376289	0.052779	-0.175908	-0.058077	-0.896871	0.280768	0.271233	0.425376	-0.474783	-0.697590	-0.327116	0	0
3937	8.490605	1.526246	-4.528494	0.092188	-0.187007	-0.089136	-0.895714	0.279796	0.273139	0.424205	-0.474398	-0.699101	-0.325966	0	0
3938	8.934795	1.472229	-4.712125	0.107559	-0.120940	-0.068942	-0.896841	0.280329	0.274314	0.423671	-0.473873	-0.700259	-0.324939	0	0
3939	9.404449	1.366193	-5.008159	0.160917	-0.011771	-0.001034	-0.896733	0.283174	0.274773	0.424334	-0.473240	-0.700829	-0.323764	0	0
3940	9.743530	1.111326	-4.988685	0.198701	0.037448	0.037532	-0.896466	0.282994	0.272498	0.425684	-0.472557	-0.701102	-0.322395	0	0
3941	9.483792	0.917841	-4.530956	0.325930	-0.120394	0.021441	-0.895358	0.284557	0.272444	0.426433	-0.471724	-0.702554	-0.319452	0	0
3942	9.359346	0.727668	-4.029955	0.548980	-0.298543	0.033128	-0.893428	0.287837	0.272207	0.427049	-0.470579	-0.705379	-0.314045	0	0
3943	9.223226	0.155085	-3.939225	0.501944	-0.307819	0.051280	-0.891355	0.292835	0.274901	0.427382	-0.469774	-0.708008	-0.308839	0	0
3944	9.502859	-0.270395	-4.365502	0.338207	-0.144812	-0.002542	-0.893221	0.295566	0.275373	0.427961	-0.468774	-0.709647	-0.305779	0	0
3945	9.415818	0.084386	-4.553172	0.187338	-0.037013	-0.043348	-0.892215	0.295046	0.276885	0.428434	-0.467796	-0.710571	-0.304468	0	0
3946	9.283990	0.162820	-4.185410	0.193096	-0.068343	-0.028610	-0.891704	0.298002	0.274945	0.428790	-0.466993	-0.711552	-0.302904	0	0
3947	9.007208	0.072202	-3.794005	0.138629	-0.140581	-0.004808	-0.890697	0.297475	0.276598	0.428414	-0.466807	-0.712585	-0.301290	0	0
3948	8.526816	-0.090496	-3.525892	0.083792	-0.159400	0.033528	-0.889854	0.299074	0.278810	0.427796	-0.467186	-0.713331	-0.299810	0	0
3949	8.113586	-0.263567	-3.603354	0.003780	-0.099184	0.045082	-0.891989	0.300937	0.279512	0.427237	-0.467806	-0.713542	-0.299138	0	0
3950	8.108638	-0.383498	-3.879314	-0.115821	0.009992	0.041891	-0.889871	0.301694	0.280952	0.426918	-0.468589	-0.712925	-0.299838	0	0
3951	8.631478	-0.258511	-4.250711	-0.129578	0.156385	0.060107	-0.889606	0.302188	0.279567	0.427603	-0.469118	-0.711572	-0.301247	0	0
3952	9.164718	-0.039801	-4.563914	-0.008175	0.260069	0.108954	-0.890904	0.301972	0.275609	0.429768	-0.469163	-0.709889	-0.302064	0	0
3953	9.939096	0.025683	-4.790516	0.047165	0.288952	0.088087	-0.891811	0.303664	0.270636	0.432303	-0.468728	-0.708359	-0.302715	0	0
3954	9.747375	0.195934	-4.726680	0.058660	0.113965	0.057180	-0.890602	0.305324	0.265641	0.433584	-0.468554	-0.707743	-0.302591	0	0
3955	9.295948	0.179287	-4.514253	0.020012	-0.051832	-0.003287	-0.891904	0.307387	0.264935	0.433300	-0.468618	-0.708029	-0.302231	0	0
3956	8.710284	0.164119	-4.521435	-0.112307	-0.100060	-0.054985	-0.890019	0.305606	0.268480	0.431925	-0.469037	-0.708348	-0.302801	0	0
3957	7.927862	0.112308	-4.405555	-0.197402	-0.062930	-0.059059	-0.891711	0.305761	0.268788	0.430372	-0.469679	-0.708283	-0.304166	0	0
3958	7.696486	-0.061579	-4.337649	-0.102976	-0.017568	-0.022322	-0.892081	0.303198	0.271458	0.429722	-0.470037	-0.708118	-0.304915	0	0
3959	7.794634	-0.275776	-4.330639	0.020604	0.050309	0.007160	-0.891064	0.302486	0.273947	0.430194	-0.469865	-0.707917	-0.304980	0	0
3960	8.025434	-0.291123	-4.392511	0.180604	0.134200	0.029406	-0.893928	0.303302	0.269928	0.432107	-0.468906	-0.707719	-0.304210	0	0
3961	8.381161	-0.262797	-4.521572	0.290879	0.150468	0.046191	-0.893048	0.308555	0.264877	0.434671	-0.467538	-0.707720	-0.302658	0	0
3962	8.580684	-0.299959	-4.567924	0.304532	0.128430	0.045372	-0.891983	0.310503	0.259902	0.437165	-0.466165	-0.707836	-0.300910	0	0
3963	8.560820	-0.325624	-4.632565	0.231643	0.048557	0.029748	-0.894015	0.313776	0.258147	0.438672	-0.465239	-0.708167	-0.299364	0	0
3964	8.436462	-0.204442	-4.561907	0.202228	-0.035900	-0.035328	-0.894188	0.314230	0.254786	0.439278	-0.464228	-0.709062	-0.297924	0	0
3965	8.302257	-0.270627	-4.438962	0.235021	-0.112154	-0.102162	-0.894318	0.313374	0.254734	0.439262	-0.462830	-0.710714	-0.296180	0	0
3966	8.304377	-0.306722	-4.461015	0.266092	-0.103390	-0.173692	-0.894576	0.312574	0.256523	0.439268	-0.460751	-0.712725	-0.294577	0	0
3967	8.412380	-0.292100	-4.522931	0.279863	-0.045877	-0.212271	-0.895589	0.313530	0.254897	0.439597	-0.458169	-0.714713	-0.293294	0	0
3968	8.590535	-0.302838	-4.539325	0.279105	-0.021891	-0.243471	-0.896999	0.312089	0.252559	0.440028	-0.455284	-0.716707	-0.292272	0	0
3969	8.791841	-0.280384	-4.691635	0.180222	-0.045427	-0.244501	-0.899506	0.308621	0.250954	0.439800	-0.452900	-0.718532	-0.291838	0	0
3970	8.748569	-0.253426	-4.689841	0.102689	-0.116330	-0.194077	-0.899172	0.306190	0.253625	0.438888	-0.451412	-0.720189	-0.291430	0	0
3971	8.656576	-0.354473	-4.701552	0.095102	-0.212421	-0.126075	-0.900689	0.304952	0.255964	0.437411	-0.450736	-0.721955	-0.290326	0	0
3972	8.600040	-0.229504	-4.587512	0.087568	-0.265708	-0.127828	-0.900793	0.304073	0.259302	0.435541	-0.450220	-0.723914	-0.289058	0	0
3973	8.699231	-0.026697	-4.932896	0.134116	-0.250734	-0.133222	-0.900620	0.303755	0.262813	0.433935	-0.449427	-0.725980	-0.287522	0	0
3974	9.189054	0.153369	-5.235065	0.103007	-0.192881	-0.173620	-0.900585	0.302092	0.264546	0.432524	-0.448294	-0.727860	-0.286664	0	0
3975	9.790595	0.311612	-5.415951	0.100531	-0.085714	-0.208510	-0.899702	0.300409	0.266410	0.431743	-0.446620	-0.729442	-0.286432	0	0
3976	10.004834	0.591643	-5.253054	0.014454	-0.077957	-0.210426	-0.902062	0.297700	0.266829	0.430662	-0.445266	-0.730727	-0.286892	0	0
3977	9.921701	0.588370	-4.786197	-0.071476	-0.157130	-0.129725	-0.902159	0.295719	0.269250	0.428815	-0.445108	-0.731764	-0.287258	0	0
3978	9.840353	0.412329	-4.636959	-0.133308	-0.193919	-0.112396	-0.900982	0.294364	0.273111	0.426505	-0.445434	-0.732680	-0.287856	0	0
3979	9.297939	0.470242	-4.691175	-0.081996	-0.168448	-0.111531	-0.901923	0.292511	0.276113	0.424579	-0.445482	-0.733646	-0.288169	0	0
3980	8.462142	0.510359	-4.350477	0.022138	-0.168679	-0.116082	-0.902154	0.290762	0.279680	0.423132	-0.445042	-0.734912	-0.287753	0	0
3981	7.569177	0.589428	-3.630574	0.180775	-0.231287	-0.127763	-0.901426	0.290885	0.282789	0.421864	-0.444032	-0.736963	-0.285924	0	0
3982	7.084415	0.709579	-3.114075	0.250370	-0.177781	-0.197519	-0.899990	0.289657	0.283971	0.421124	-0.442047	-0.739270	-0.284127	0	0
3983	7.418572	1.052483	-3.361052	0.199601	0.018095	-0.267543	-0.902781	0.287398	0.284139	0.421378	-0.439202	-0.740926	-0.283851	0	0
3984	8.407533	1.237506	-3.933064	0.061319	0.298573	-0.267112	-0.905475	0.285787	0.279825	0.423124	-0.436136	-0.740978	-0.285838	0	0
3985	9.342041	1.270007	-4.315629	-0.003768	0.515417	-0.191227	-0.908725	0.281226	0.271516	0.426377	-0.433279	-0.739593	-0.288919	0	0
3986	10.546558	1.002821	-4.555655	-0.046701	0.528570	-0.158085	-0.911045	0.280293	0.262012	0.429647	-0.430798	-0.737847	-0.292229	0	0
3987	10.684523	0.970829	-4.773584	0.001835	0.311508	-0.100735	-0.914737	0.279426	0.257471	0.431663	-0.429155	-0.736926	-0.293994	0	0
3988	10.191862	0.873776	-4.871735	0.022078	0.064378	-0.003166	-0.914609	0.279235	0.255480	0.432250	-0.428868	-0.736697	-0.294126	0	0
3989	9.122546	0.777903	-4.755075	-0.060531	-0.116939	0.073790	-0.915600	0.279536	0.255508	0.431353	-0.430037	-0.736688	-0.293756	0	0
3990	8.097824	0.860074	-4.556795	-0.087468	-0.260927	0.108629	-0.914604	0.280799	0.258686	0.429400	-0.431998	-0.737058	-0.292812	0	0
3991	7.535090	0.954772	-4.450592	-0.087867	-0.269261	0.060822	-0.913162	0.282719	0.265858	0.427218	-0.433631	-0.737674	-0.292040	0	0
3992	7.179061	1.009902	-4.395854	-0.229288	-0.164755	-0.003919	-0.911423	0.281764	0.270162	0.425022	-0.435083	-0.737691	-0.293037	0	0
3993	7.266311	1.144993	-4.388575	-0.267347	0.029903	-0.008851	-0.909279	0.279982	0.270737	0.424056	-0.436085	-0.736800	-0.295182	0	0
3994	7.733324	1.191273	-4.468541	-0.257994	0.190656	-0.017239	-0.910428	0.280647	0.269235	0.424309	-0.436509	-0.735271	-0.297991	0	0
3995	8.290224	1.362473	-4.507575	-0.168007	0.282122	0.021480	-0.911315	0.281160	0.264895	0.425715	-0.436556	-0.733459	-0.300372	0	0
3996	8.572021	1.311932	-4.503950	-0.203256	0.285037	0.037059	-0.913154	0.280155	0.262589	0.427054	-0.436855	-0.731438	-0.302953	0	0
3997	8.647812	1.221012	-4.635397	-0.263091	0.215533	0.063660	-0.913907	0.281102	0.258133	0.427675	-0.437807	-0.729422	-0.305554	0	0
3998	8.522907	1.245593	-4.594334	-0.286343	0.125449	0.093099	-0.914611	0.280439	0.257251	0.427646	-0.439345	-0.727569	-0.307796	0	0
3999	8.327079	1.319512	-4.398122	-0.297197	0.015808	0.109745	-0.913200	0.281213	0.258557	0.426793	-0.441380	-0.726085	-0.309567	0	0
4000	8.140478	1.428231	-4.269661	-0.292856	-0.066419	0.144733	-0.913203	0.282159	0.259747	0.425491	-0.443904	-0.724789	-0.310785	0	0
4001	8.246583	1.427340	-4.259142	-0.309781	-0.080556	0.197966	-0.911216	0.284053	0.264368	0.424146	-0.446920	-0.723269	-0.311840	0	0
4002	8.360259	1.484336	-4.229205	-0.267921	-0.051467	0.187026	-0.909270	0.286712	0.265081	0.423184	-0.449587	-0.721782	-0.312758	0	0
4003	8.560077	1.619827	-4.310674	-0.195434	-0.055631	0.161546	-0.907700	0.287381	0.268499	0.422409	-0.451766	-0.720661	-0.313249	0	0
4004	8.737116	1.606165	-4.469559	-0.164655	-0.056751	0.148794	-0.907866	0.290446	0.270388	0.421749	-0.453731	-0.719680	-0.313555	0	0
4005	9.226038	1.392690	-4.721120	-0.155266	-0.004292	0.150628	-0.908717	0.291547	0.271596	0.421486	-0.455494	-0.718511	-0.314034	0	0
4006	9.815331	1.240934	-5.106468	-0.135077	0.109692	0.139567	-0.906785	0.294555	0.271058	0.422123	-0.456741	-0.716955	-0.314921	0	0
4007	10.169123	1.051378	-5.082287	-0.061921	0.103206	0.137933	-0.906554	0.297236	0.268963	0.423014	-0.457677	-0.715678	-0.315271	0	0
4008	10.117670	0.614883	-4.696734	0.157590	-0.064891	0.151404	-0.905708	0.297753	0.269835	0.423774	-0.458317	-0.715723	-0.313210	0	0
4009	9.883682	0.216981	-4.560142	0.285148	-0.256660	0.149093	-0.904385	0.304345	0.269527	0.423710	-0.458987	-0.716998	-0.309377	0	0
4010	9.425442	0.172827	-4.282422	0.238257	-0.350827	0.184837	-0.900763	0.309735	0.272514	0.422882	-0.460403	-0.718335	-0.305277	0	0
4011	8.906741	0.089778	-4.326368	0.143842	-0.296715	0.206458	-0.899067	0.312212	0.277034	0.422044	-0.462192	-0.719055	-0.302020	0	0
4012	8.468963	0.208588	-4.275404	0.076412	-0.238012	0.211663	-0.897420	0.317761	0.280332	0.421349	-0.464128	-0.719278	-0.299482	0	0
4013	8.235235	0.318220	-4.009909	0.033445	-0.189744	0.174774	-0.895592	0.320821	0.284604	0.420666	-0.465824	-0.719345	-0.297642	0	0
4014	8.126333	0.374140	-3.783249	0.010689	-0.150933	0.141627	-0.893062	0.322294	0.285944	0.420077	-0.467266	-0.719320	-0.296271	0	0
4015	8.126375	0.291141	-3.742728	-0.023151	-0.109882	0.102945	-0.890386	0.324403	0.288876	0.419490	-0.468440	-0.719211	-0.295512	0	0
4016	8.145460	0.071833	-3.674824	-0.101962	-0.059286	0.091669	-0.889553	0.325663	0.289229	0.418882	-0.469722	-0.718697	-0.295589	0	0
4017	8.253485	-0.250163	-3.591590	-0.186108	0.007696	0.084030	-0.890402	0.325955	0.289397	0.418320	-0.471093	-0.717697	-0.296633	0	0
4018	8.845272	-0.404523	-3.964971	-0.180240	0.094151	0.087667	-0.890293	0.327731	0.288235	0.418432	-0.472215	-0.716323	-0.298008	0	0
4019	9.209105	-0.446753	-4.261463	-0.132436	0.176793	0.121642	-0.890143	0.327681	0.289220	0.419447	-0.473123	-0.714588	-0.299304	0	0
4020	9.661215	-0.360569	-4.415491	-0.065692	0.202521	0.152121	-0.890197	0.329584	0.285524	0.421063	-0.473898	-0.712788	-0.300099	0	0
4021	10.077724	-0.187278	-4.536218	-0.017774	0.137060	0.137755	-0.889558	0.333545	0.283504	0.422383	-0.474553	-0.711478	-0.300318	0	0
4022	9.916900	0.042041	-4.552863	0.002435	0.057492	0.081034	-0.888598	0.334485	0.281575	0.423073	-0.474966	-0.710826	-0.300237	0	0
4023	9.436141	0.106811	-4.428181	-0.035878	-0.042398	0.026890	-0.888633	0.336542	0.280574	0.422699	-0.475446	-0.710744	-0.300201	0	0
4024	8.711373	0.130508	-4.367105	-0.070912	-0.085903	-0.047587	-0.889153	0.334969	0.283589	0.421634	-0.475684	-0.711089	-0.300503	0	0
4025	8.123342	0.062306	-4.036379	-0.075617	-0.031866	-0.091857	-0.889555	0.334320	0.285248	0.420789	-0.475455	-0.711405	-0.301300	0	0
4026	7.724916	0.052618	-3.828304	-0.019738	0.058421	-0.097481	-0.890095	0.332462	0.285279	0.420843	-0.474689	-0.711531	-0.302135	0	0
4027	7.705367	-0.097987	-3.799569	0.021155	0.171515	-0.050814	-0.890530	0.332008	0.282993	0.422028	-0.473729	-0.711086	-0.303036	0	0
4028	8.189481	-0.274862	-4.065205	0.093168	0.299711	-0.040715	-0.892409	0.332428	0.277950	0.424501	-0.472156	-0.710260	-0.303970	0	0
4029	8.737946	-0.274668	-4.187165	0.242370	0.375901	-0.011066	-0.896164	0.333254	0.268146	0.428297	-0.469911	-0.709418	-0.304090	0	0
4030	9.157332	-0.326599	-4.152463	0.279167	0.355993	-0.001701	-0.898953	0.336971	0.260492	0.432151	-0.467635	-0.708713	-0.303791	0	0
4031	9.436465	-0.313263	-4.208709	0.304535	0.258390	-0.001433	-0.897318	0.338080	0.254893	0.435420	-0.465531	-0.708493	-0.302867	0	0
4032	9.347784	-0.391513	-4.114115	0.346804	0.125617	-0.015850	-0.899072	0.339255	0.249048	0.437900	-0.463545	-0.709034	-0.301066	0	0
4033	9.000688	-0.393073	-3.816119	0.376969	-0.036203	-0.068819	-0.899536	0.340299	0.245444	0.439203	-0.461522	-0.710611	-0.298546	0	0
4034	8.823581	-0.540266	-3.597894	0.419160	-0.121388	-0.125547	-0.901094	0.340622	0.245196	0.439923	-0.459165	-0.712938	-0.295559	0	0
4035	8.895380	-0.681380	-3.601499	0.421233	-0.067744	-0.191702	-0.904209	0.340201	0.243080	0.440828	-0.456152	-0.715322	-0.293105	0	0
4036	9.109148	-0.738463	-3.977017	0.416387	0.031418	-0.247816	-0.905631	0.339489	0.240505	0.442247	-0.452467	-0.717495	-0.291363	0	0
4037	9.564015	-0.685288	-4.382572	0.335358	0.073765	-0.272720	-0.906211	0.338526	0.236918	0.443522	-0.448820	-0.719341	-0.290513	0	0
4038	9.842359	-0.458381	-4.630633	0.277620	0.055482	-0.239679	-0.910718	0.335894	0.233546	0.444495	-0.445720	-0.720942	-0.289830	0	0
4039	9.574222	-0.340014	-4.455582	0.262503	-0.121762	-0.169724	-0.910122	0.332522	0.231917	0.444320	-0.443694	-0.722964	-0.288164	0	0
4040	9.376663	-0.289895	-4.472022	0.189997	-0.247239	-0.131163	-0.910126	0.333339	0.232816	0.443026	-0.442623	-0.725163	-0.286272	0	0
4041	8.883542	-0.039128	-4.466438	0.104870	-0.393187	-0.151349	-0.910596	0.329883	0.239105	0.440229	-0.442197	-0.727836	-0.284455	0	0
4042	8.331882	0.242553	-4.564744	-0.002650	-0.408437	-0.201162	-0.909700	0.329049	0.244131	0.436698	-0.441915	-0.730483	-0.283550	0	0
4043	8.139132	0.424364	-4.638476	-0.028635	-0.335381	-0.221531	-0.911029	0.326205	0.249901	0.433516	-0.441385	-0.732809	-0.283257	0	0
4044	8.076710	0.431723	-4.611938	-0.027468	-0.202838	-0.190555	-0.911210	0.322703	0.257033	0.431393	-0.440705	-0.734416	-0.283394	0	0
4045	8.390654	0.416109	-4.517501	0.025506	-0.069389	-0.207111	-0.910885	0.319797	0.257696	0.430434	-0.439286	-0.735668	-0.283808	0	0
4046	8.663396	0.643338	-4.246025	0.144360	0.011850	-0.216078	-0.911167	0.318741	0.255937	0.430567	-0.437062	-0.736943	-0.283733	0	0
4047	8.791699	0.651155	-4.173477	0.143143	0.053077	-0.196845	-0.913532	0.315400	0.254620	0.431051	-0.434859	-0.737947	-0.283772	0	0
4048	8.865514	0.661931	-4.292110	0.118572	0.075337	-0.229029	-0.914380	0.313563	0.251405	0.431498	-0.432462	-0.738924	-0.284214	0	0
4049	8.855811	0.647478	-4.294257	0.116272	0.043070	-0.243668	-0.917467	0.309399	0.246652	0.431653	-0.430050	-0.740088	-0.284609	0	0
4050	8.643711	0.761259	-4.348385	0.101483	0.028566	-0.247374	-0.918847	0.306717	0.246215	0.431626	-0.427712	-0.741289	-0.285048	0	0
4051	8.367548	0.781071	-4.234063	0.142032	0.016571	-0.234484	-0.920111	0.305511	0.244880	0.431714	-0.425326	-0.742591	-0.285095	0	0
4052	8.086413	0.737772	-4.112720	0.188166	0.009918	-0.218850	-0.920949	0.303884	0.243232	0.431989	-0.422882	-0.743981	-0.284689	0	0
4053	7.755740	0.851504	-3.920867	0.201694	0.032381	-0.227165	-0.923469	0.302084	0.242720	0.432463	-0.420240	-0.745341	-0.284325	0	0
4054	7.783115	1.125402	-3.924936	0.184479	0.074571	-0.223545	-0.925997	0.298469	0.238278	0.433185	-0.417580	-0.746452	-0.284231	0	0
4055	8.251217	1.349583	-4.250161	0.101294	0.193099	-0.198074	-0.927957	0.296818	0.237487	0.434513	-0.415125	-0.746696	-0.285159	0	0
4056	8.912502	1.395396	-4.757686	0.036148	0.345643	-0.187296	-0.929558	0.296329	0.230407	0.436731	-0.412609	-0.746035	-0.287144	0	0
4057	9.656772	1.404637	-5.113964	0.027433	0.387544	-0.176214	-0.931809	0.291949	0.223937	0.439253	-0.410069	-0.745111	-0.289327	0	0
4058	10.137397	1.344978	-5.257931	0.032771	0.282465	-0.172273	-0.934118	0.291356	0.216291	0.441019	-0.407843	-0.744638	-0.291000	0	0
4059	9.924714	1.137833	-5.251328	0.048292	0.104283	-0.087623	-0.933013	0.290947	0.212581	0.441764	-0.406685	-0.744645	-0.291473	0	0
4060	9.279460	0.829273	-5.050464	0.033948	-0.037405	-0.028887	-0.934999	0.290774	0.210893	0.441568	-0.406447	-0.744998	-0.291198	0	0
4061	8.399696	0.778054	-4.747364	-0.003230	-0.127415	0.027880	-0.933998	0.290948	0.212873	0.440711	-0.407052	-0.745408	-0.290601	0	0
4062	7.721370	0.800276	-4.601078	-0.042352	-0.168947	0.075442	-0.933578	0.293084	0.215970	0.439526	-0.408311	-0.745693	-0.289899	0	0
4063	7.562619	0.861874	-4.589909	-0.062874	-0.098100	0.122979	-0.933686	0.292362	0.219035	0.438917	-0.409802	-0.745411	-0.289444	0	0
4064	7.745284	1.000423	-4.709363	-0.118162	0.012044	0.131930	-0.930921	0.295964	0.217820	0.438931	-0.411288	-0.744445	-0.289798	0	0
4065	8.072964	1.112796	-4.761948	-0.142784	0.135868	0.157466	-0.930980	0.299356	0.215913	0.439831	-0.412706	-0.742759	-0.290745	0	0
4066	8.540568	1.223894	-4.793204	-0.125661	0.142037	0.147517	-0.930294	0.299464	0.213511	0.440823	-0.413960	-0.741129	-0.291617	0	0
4067	8.729300	1.360225	-4.751064	-0.142824	0.106603	0.125584	-0.928912	0.301730	0.213639	0.441406	-0.415222	-0.739695	-0.292580	0	0
4068	8.720323	1.366453	-4.668562	-0.224739	0.042178	0.113600	-0.929502	0.302952	0.212308	0.441143	-0.416950	-0.738347	-0.293919	0	0
4069	8.476372	1.423519	-4.456167	-0.323291	-0.023770	0.096042	-0.929503	0.302823	0.212017	0.439917	-0.419165	-0.737072	-0.295800	0	0
4070	8.200052	1.449162	-4.054360	-0.334248	-0.104525	0.106199	-0.927804	0.304354	0.215347	0.438085	-0.421744	-0.736065	-0.297359	0	0
4071	8.182248	1.495501	-3.884310	-0.340754	-0.139739	0.141119	-0.925802	0.304968	0.219747	0.436053	-0.424699	-0.735038	-0.298678	0	0
4072	8.546962	1.498070	-4.086339	-0.355818	-0.120504	0.191600	-0.923798	0.304772	0.223107	0.434252	-0.428034	-0.733651	-0.299947	0	0
4073	8.842452	1.431013	-4.484302	-0.333267	-0.085606	0.209064	-0.923382	0.307459	0.226662	0.432839	-0.431278	-0.732097	-0.301139	0	0
4074	8.936543	1.268494	-4.711103	-0.276759	-0.127756	0.203723	-0.922525	0.308710	0.230124	0.431348	-0.434368	-0.730903	-0.301734	0	0
4075	8.907225	1.235258	-4.748871	-0.229409	-0.197758	0.202079	-0.921103	0.311544	0.236222	0.429529	-0.437437	-0.730157	-0.301703	0	0
4076	9.242791	1.177462	-4.955035	-0.239046	-0.224686	0.254463	-0.918266	0.313003	0.240667	0.427634	-0.441016	-0.729251	-0.301374	0	0
4077	9.504227	0.933155	-5.319063	-0.215103	-0.167888	0.321408	-0.915456	0.315682	0.243634	0.426441	-0.444791	-0.727873	-0.300849	0	0
4078	9.681305	0.729182	-5.392233	-0.109969	-0.140332	0.349099	-0.913944	0.320668	0.246757	0.426005	-0.448238	-0.726552	-0.299539	0	0
4079	9.427356	0.469875	-5.092155	-0.018381	-0.244383	0.328250	-0.910872	0.325446	0.250700	0.425141	-0.451439	-0.726037	-0.297200	0	0
4080	9.040187	0.462167	-4.676758	0.126777	-0.340619	0.327696	-0.905952	0.329856	0.255733	0.424236	-0.454306	-0.726344	-0.293350	0	0
4081	8.683406	0.196664	-4.583020	0.092119	-0.291695	0.325595	-0.903458	0.335127	0.258582	0.423501	-0.457142	-0.726341	-0.289995	0	0
4082	8.389046	0.148192	-4.610975	-0.075595	-0.159799	0.266257	-0.901356	0.337830	0.261275	0.422792	-0.459875	-0.725549	-0.288688	0	0
4083	8.321119	0.289170	-4.419109	-0.176558	-0.047747	0.243874	-0.898838	0.340569	0.263118	0.422349	-0.462538	-0.724092	-0.288741	0	0
4084	8.413261	0.350930	-4.371428	-0.264848	0.059115	0.216036	-0.896048	0.343100	0.263249	0.422200	-0.465067	-0.722043	-0.290023	0	0
4085	8.508601	0.289344	-4.170080	-0.276566	0.112665	0.182912	-0.896915	0.344557	0.263066	0.422270	-0.467236	-0.719885	-0.291794	0	0
4086	8.456244	0.166622	-4.033656	-0.302981	0.120095	0.151623	-0.894818	0.345704	0.262411	0.422185	-0.469273	-0.717751	-0.293899	0	0
4087	8.336548	0.010004	-3.865948	-0.374973	0.147221	0.193600	-0.895372	0.344854	0.262363	0.422063	-0.471817	-0.715085	-0.296486	0	0
4088	8.318379	-0.108872	-3.672807	-0.355868	0.209941	0.252245	-0.893454	0.348741	0.261457	0.422655	-0.474515	-0.711915	-0.298959	0	0
4089	8.358868	-0.332715	-3.639548	-0.336058	0.290602	0.334709	-0.894335	0.350410	0.259874	0.424142	-0.477450	-0.708054	-0.301337	0	0
4090	8.581169	-0.496329	-3.491923	-0.357331	0.360493	0.352934	-0.893427	0.354307	0.256152	0.426071	-0.480387	-0.703719	-0.304090	0	0
4091	9.013594	-0.447638	-3.372511	-0.304599	0.401671	0.371430	-0.890261	0.358034	0.252257	0.428578	-0.483075	-0.699253	-0.306602	0	0
4092	9.456636	-0.342873	-3.460861	-0.257013	0.448105	0.333023	-0.890090	0.363318	0.246791	0.431508	-0.485142	-0.694890	-0.309136	0	0
4093	10.017144	-0.320805	-3.592790	-0.199839	0.454902	0.280028	-0.888189	0.365051	0.240099	0.434585	-0.486541	-0.690906	-0.311547	0	0
4094	10.226499	-0.321788	-3.629612	-0.147079	0.398495	0.205025	-0.890270	0.369410	0.233749	0.437283	-0.487368	-0.687680	-0.313612	0	0
4095	10.097110	-0.292881	-3.547290	-0.077110	0.248067	0.098942	-0.891721	0.369395	0.228675	0.438952	-0.487609	-0.685833	-0.314948	0	0
4096	9.722448	-0.175330	-3.435893	0.008328	0.143781	0.020304	-0.890904	0.370222	0.226175	0.440069	-0.487275	-0.685097	-0.315506	0	0
4097	9.308831	-0.237290	-3.300055	0.057002	0.089612	-0.001634	-0.890087	0.371837	0.225138	0.440988	-0.486733	-0.684853	-0.315591	0	0
4098	8.996295	-0.350965	-3.158673	0.104443	0.084145	-0.006204	-0.892636	0.371666	0.223597	0.442079	-0.485982	-0.684808	-0.315318	0	0
4099	8.851132	-0.458678	-3.187763	0.181294	0.087628	-0.007028	-0.891550	0.372163	0.218954	0.443572	-0.484857	-0.684986	-0.314565	0	0
4100	8.834522	-0.495593	-3.139073	0.238017	0.115235	-0.009723	-0.892694	0.372535	0.217575	0.445510	-0.483389	-0.685237	-0.313540	0	0
4101	8.817659	-0.551580	-3.114652	0.292539	0.128883	-0.025249	-0.891633	0.374634	0.212468	0.447763	-0.481507	-0.685658	-0.312302	0	0
4102	8.892535	-0.667048	-3.043326	0.383557	0.129711	-0.043425	-0.893926	0.374080	0.206944	0.450387	-0.479100	-0.686447	-0.310492	0	0
4103	9.092457	-0.792711	-3.000897	0.439173	0.089520	-0.081765	-0.894265	0.375212	0.201507	0.452887	-0.476279	-0.687750	-0.308304	0	0
4104	9.308949	-0.820415	-3.038160	0.472412	0.068854	-0.137598	-0.896276	0.374518	0.195830	0.455207	-0.472992	-0.689511	-0.306006	0	0
4105	9.421327	-0.848950	-3.139167	0.473743	0.031141	-0.153117	-0.895613	0.376477	0.193685	0.457232	-0.469680	-0.691490	-0.303613	0	0
4106	9.529120	-0.953472	-3.177696	0.498105	0.008039	-0.198906	-0.897914	0.376237	0.187616	0.459042	-0.466016	-0.693858	-0.301116	0	0
4107	9.596010	-0.987078	-3.238388	0.543024	-0.032790	-0.226273	-0.900170	0.374407	0.184697	0.460701	-0.462046	-0.696641	-0.298262	0	0
4108	9.739704	-0.869480	-3.402416	0.555888	-0.025298	-0.259246	-0.901006	0.371440	0.181128	0.462338	-0.457765	-0.699568	-0.295464	0	0
4109	9.925706	-0.696667	-3.727087	0.527768	-0.025691	-0.250065	-0.904121	0.369822	0.177100	0.463874	-0.453646	-0.702333	-0.292838	0	0
4110	10.078462	-0.346423	-4.063851	0.465023	0.003486	-0.272174	-0.905290	0.370074	0.172322	0.465231	-0.449580	-0.704872	-0.290849	0	0
4111	9.702665	-0.102497	-4.152072	0.444328	-0.079586	-0.284056	-0.908645	0.367823	0.172497	0.465882	-0.445738	-0.707756	-0.288709	0	0
4112	9.129348	-0.059055	-3.835661	0.422204	-0.195125	-0.277601	-0.910765	0.366019	0.169013	0.465602	-0.442382	-0.711081	-0.286142	0	0
4113	8.638447	0.002464	-3.464243	0.335268	-0.259651	-0.305282	-0.913235	0.361140	0.169862	0.464406	-0.439391	-0.714544	-0.284059	0	0
4114	8.253910	0.132692	-3.388626	0.276733	-0.204104	-0.309216	-0.913699	0.355793	0.173772	0.463307	-0.436491	-0.717599	-0.282621	0	0
4115	8.133190	0.175422	-3.436973	0.195422	-0.087675	-0.282054	-0.914516	0.352450	0.172016	0.462778	-0.433810	-0.719739	-0.282173	0	0
4116	8.507488	0.095092	-3.610916	0.192945	0.032269	-0.284940	-0.916601	0.349377	0.170996	0.463067	-0.430793	-0.721335	-0.282245	0	0
4117	8.887015	0.048156	-3.746189	0.241357	0.115778	-0.296835	-0.918982	0.346263	0.167998	0.464148	-0.427208	-0.722708	-0.282408	0	0
4118	9.253253	0.113911	-3.778780	0.347388	0.117600	-0.300211	-0.920666	0.343186	0.164007	0.465655	-0.423111	-0.724386	-0.281793	0	0
4119	9.397664	0.176596	-3.827251	0.420660	0.038509	-0.288889	-0.924631	0.340275	0.157362	0.466941	-0.418949	-0.726560	-0.280284	0	0
4120	9.329111	0.183846	-3.969568	0.420116	-0.024142	-0.303490	-0.926405	0.335312	0.156787	0.467696	-0.414864	-0.729082	-0.278545	0	0
4121	9.088884	0.172062	-3.868873	0.415406	-0.069988	-0.338346	-0.928643	0.332583	0.154659	0.468008	-0.410646	-0.731915	-0.276838	0	0
4122	8.750652	0.212572	-3.998472	0.369313	-0.091347	-0.349485	-0.931280	0.329450	0.155054	0.467908	-0.406630	-0.734759	-0.275395	0	0
4123	8.553193	0.213737	-3.981418	0.393481	-0.055287	-0.338527	-0.933925	0.325304	0.152700	0.468210	-0.402453	-0.737424	-0.273891	0	0
4124	8.538177	0.331888	-4.103275	0.426855	0.023255	-0.329399	-0.934586	0.320542	0.150572	0.469218	-0.397978	-0.739769	-0.272378	0	0
4125	8.662792	0.473665	-4.251939	0.476667	0.146295	-0.325782	-0.938118	0.317441	0.144760	0.471347	-0.392930	-0.741622	-0.270989	0	0
4126	8.841354	0.652455	-4.296099	0.533080	0.218840	-0.309203	-0.939426	0.316756	0.138653	0.474242	-0.387548	-0.743203	-0.269351	0	0
4127	8.942945	0.865699	-4.337156	0.539534	0.229785	-0.307316	-0.942526	0.311471	0.130439	0.477246	-0.382083	-0.744700	-0.267714	0	0
4128	9.020608	0.976377	-4.312768	0.510888	0.186248	-0.347639	-0.943672	0.308674	0.123492	0.479672	-0.376572	-0.746462	-0.266276	0	0
4129	8.955041	1.085718	-4.113951	0.486395	0.150771	-0.369642	-0.947321	0.303042	0.116675	0.481677	-0.371075	-0.748371	-0.265013	0	0
4130	8.783379	1.137395	-3.899464	0.447777	0.141952	-0.375232	-0.950684	0.298453	0.111898	0.483425	-0.365750	-0.750223	-0.263992	0	0
4131	8.745575	1.111964	-3.791935	0.385854	0.139393	-0.329479	-0.951664	0.294311	0.105997	0.485047	-0.361043	-0.751723	-0.263229	0	0
4132	8.933607	1.139764	-3.793955	0.316610	0.144330	-0.284615	-0.952918	0.290786	0.102256	0.486548	-0.357009	-0.752847	-0.262749	0	0
4133	9.187522	1.135720	-3.987053	0.215205	0.156737	-0.177427	-0.955444	0.287565	0.098546	0.488067	-0.354215	-0.753241	-0.262584	0	0
4134	9.406833	1.065144	-4.263832	0.125449	0.115985	-0.074740	-0.955444	0.285708	0.095462	0.489216	-0.352757	-0.753239	-0.262414	0	0
4135	9.443308	0.878268	-4.452405	0.027963	0.044671	0.015077	-0.956319	0.286683	0.093412	0.489729	-0.352619	-0.753003	-0.262321	0	0
4136	9.249735	0.768838	-4.508681	-0.039974	-0.058731	0.084782	-0.956030	0.286107	0.093373	0.489396	-0.353628	-0.752858	-0.261998	0	0
4137	8.960489	0.741766	-4.507702	-0.082191	-0.153245	0.158189	-0.954653	0.290924	0.097052	0.488401	-0.355625	-0.752795	-0.261332	0	0
4138	8.725050	0.698297	-4.397731	-0.135961	-0.242734	0.209555	-0.954373	0.293586	0.101173	0.486663	-0.358522	-0.752847	-0.260468	0	0
4139	8.692137	0.862949	-4.361610	-0.173925	-0.278922	0.231582	-0.951978	0.297019	0.106451	0.484573	-0.361839	-0.752880	-0.259679	0	0
4140	8.576937	1.082465	-4.394518	-0.193393	-0.284145	0.258172	-0.948729	0.299996	0.111976	0.482428	-0.365476	-0.752785	-0.258853	0	0
4141	8.664069	1.154347	-4.375569	-0.241581	-0.251563	0.301184	-0.948185	0.305410	0.118386	0.480458	-0.369560	-0.752231	-0.258328	0	0
4142	8.856836	1.162750	-4.380308	-0.238157	-0.212105	0.288325	-0.944250	0.310350	0.124592	0.478750	-0.373441	-0.751533	-0.257949	0	0
4143	9.006374	1.205352	-4.380792	-0.235174	-0.171674	0.258944	-0.942270	0.311755	0.127487	0.477277	-0.376956	-0.750743	-0.257867	0	0
4144	9.888385	1.061721	-4.622444	-0.260581	-0.017113	0.249636	-0.939490	0.316994	0.130896	0.476834	-0.380138	-0.749178	-0.258567	0	0
4145	10.013852	0.781822	-4.793213	-0.158717	0.103567	0.212914	-0.938420	0.320765	0.129709	0.477586	-0.382223	-0.747428	-0.259168	0	0
4146	9.293042	0.496159	-4.091787	0.162741	-0.156624	0.079806	-0.937281	0.321617	0.132436	0.477270	-0.382470	-0.748262	-0.256972	0	0
4147	8.756680	0.352563	-3.591986	0.320878	-0.369341	-0.006842	-0.936145	0.322619	0.135031	0.475741	-0.381834	-0.750834	-0.253224	0	0
4148	8.103322	0.084611	-3.520990	0.325117	-0.346240	-0.057524	-0.935551	0.322703	0.138988	0.474258	-0.380750	-0.753486	-0.249733	0	0
4149	7.759656	-0.037181	-3.661106	0.256968	-0.191306	-0.091038	-0.936352	0.321392	0.142587	0.473596	-0.379325	-0.755346	-0.247533	0	0
4150	7.797167	0.013151	-3.816771	0.206308	0.008536	-0.089609	-0.938027	0.319586	0.141925	0.474247	-0.377672	-0.756125	-0.246433	0	0
4151	8.248521	0.047001	-4.045991	0.230396	0.173697	-0.095233	-0.937036	0.318095	0.139844	0.476223	-0.375434	-0.756193	-0.245831	0	0
4152	9.129529	0.071654	-4.177812	0.311578	0.220318	-0.074768	-0.939329	0.317276	0.133880	0.478898	-0.372865	-0.756155	-0.244658	0	0
4153	9.532665	-0.001428	-4.364863	0.353029	0.155613	-0.024046	-0.940223	0.318225	0.129426	0.481359	-0.370613	-0.756326	-0.242715	0	0
4154	9.501222	-0.174169	-4.306842	0.258541	0.005771	-0.054305	-0.941646	0.315799	0.123777	0.482255	-0.368964	-0.757097	-0.241041	0	0
4155	9.272736	-0.209889	-4.235728	0.111953	-0.119327	-0.049857	-0.941358	0.315890	0.124769	0.481673	-0.368339	-0.758093	-0.240025	0	0
4156	8.856297	-0.305259	-4.138650	0.007530	-0.196608	-0.047290	-0.941170	0.314686	0.128790	0.480123	-0.368439	-0.759202	-0.239472	0	0
4157	8.377529	-0.444648	-3.981557	-0.044571	-0.201505	-0.010805	-0.941142	0.314792	0.132470	0.478432	-0.369060	-0.760069	-0.239149	0	0
4158	8.310343	-0.432473	-3.949979	-0.051092	-0.117190	0.011058	-0.941114	0.313966	0.134679	0.477406	-0.369691	-0.760438	-0.239052	0	0
4159	8.634491	-0.347387	-4.135460	0.003248	-0.010867	0.048694	-0.939112	0.312852	0.136286	0.477482	-0.370080	-0.760286	-0.238782	0	0
4160	9.066566	-0.234671	-4.088082	0.073594	0.074185	0.071751	-0.939159	0.314849	0.133585	0.478516	-0.370119	-0.759813	-0.238155	0	0
4161	9.290627	-0.151503	-4.438916	0.052130	0.071395	0.090118	-0.940160	0.315736	0.133368	0.479496	-0.370393	-0.759230	-0.237619	0	0
4162	9.297826	-0.089849	-4.158589	0.042228	-0.011235	0.070982	-0.938482	0.316862	0.133281	0.479763	-0.370779	-0.759092	-0.236917	0	0
4163	9.146885	-0.103168	-4.351099	-0.039215	-0.085730	0.042455	-0.938785	0.318575	0.133532	0.479097	-0.371502	-0.759221	-0.236719	0	0
4164	8.987786	-0.089740	-4.364386	-0.065023	-0.138971	0.040622	-0.938768	0.319410	0.136976	0.477923	-0.372473	-0.759553	-0.236502	0	0
4165	8.799891	-0.132416	-4.338313	-0.041842	-0.167341	0.020478	-0.937608	0.319342	0.140917	0.476574	-0.373233	-0.760144	-0.236124	0	0
4166	8.665217	-0.119733	-4.309039	0.006474	-0.159941	0.048061	-0.937336	0.321651	0.143461	0.475522	-0.373969	-0.760713	-0.235249	0	0
4167	8.660251	-0.175538	-4.304386	0.067018	-0.138244	0.051804	-0.935343	0.322313	0.146875	0.474873	-0.374379	-0.761301	-0.234000	0	0
4168	8.713894	-0.128237	-4.243282	0.098499	-0.102160	0.062841	-0.935498	0.323459	0.146948	0.474637	-0.374651	-0.761753	-0.232570	0	0
4169	8.723560	-0.040550	-4.276888	0.111223	-0.074246	0.057331	-0.935381	0.325717	0.147653	0.474651	-0.374744	-0.762117	-0.231196	0	0
4170	8.761683	-0.093724	-4.310062	0.106846	-0.083691	0.030726	-0.934850	0.326964	0.145465	0.474511	-0.374685	-0.762618	-0.229922	0	0
4171	8.785204	-0.112400	-4.376281	0.110180	-0.108868	0.020680	-0.934840	0.327704	0.147913	0.474171	-0.374582	-0.763278	-0.228599	0	0
4172	8.755705	-0.120931	-4.447697	0.124153	-0.161107	0.000594	-0.932985	0.327021	0.149549	0.473433	-0.374388	-0.764294	-0.227045	0	0
4173	8.716922	-0.125136	-4.475260	0.147889	-0.181436	0.000662	-0.932293	0.328814	0.150784	0.472630	-0.374116	-0.765453	-0.225255	0	0
4174	8.644171	-0.184793	-4.509160	0.174694	-0.189317	-0.023157	-0.932973	0.328679	0.153750	0.471808	-0.373561	-0.766797	-0.223319	0	0
4175	8.538269	-0.218405	-4.478848	0.171369	-0.210457	-0.008476	-0.932104	0.327603	0.154946	0.470842	-0.373169	-0.768171	-0.221280	0	0
4176	8.442168	-0.191393	-4.453339	0.205853	-0.222924	-0.017581	-0.930260	0.328717	0.157966	0.469884	-0.372579	-0.769711	-0.218949	0	0
4177	8.389035	-0.181053	-4.473024	0.210868	-0.236697	-0.034076	-0.930407	0.329550	0.158584	0.468800	-0.371856	-0.771378	-0.216624	0	0
4178	8.441649	-0.105121	-4.556623	0.181302	-0.197052	-0.048857	-0.930665	0.329279	0.161255	0.467874	-0.371076	-0.772847	-0.214721	0	0
4179	8.561517	-0.009776	-4.676426	0.196610	-0.124500	-0.030553	-0.930955	0.330787	0.162765	0.467602	-0.370200	-0.773933	-0.212903	0	0
4180	8.921329	-0.043613	-4.873679	0.226473	-0.038721	-0.017717	-0.931096	0.329994	0.161445	0.468129	-0.369109	-0.774632	-0.211090	0	0
4181	9.228691	-0.165865	-4.960850	0.265533	0.013996	-0.069065	-0.931971	0.330703	0.158954	0.469098	-0.367314	-0.775350	-0.209429	0	0
4182	9.258092	-0.203504	-4.882484	0.315410	-0.040509	-0.114757	-0.929691	0.328280	0.157933	0.469726	-0.365051	-0.776590	-0.207373	0	0
4183	8.965549	-0.342958	-4.638153	0.332222	-0.116928	-0.163313	-0.931939	0.327197	0.157322	0.469716	-0.362477	-0.778389	-0.205152	0	0
4184	8.590938	-0.564515	-4.376794	0.335839	-0.183597	-0.158724	-0.932350	0.325278	0.155651	0.469202	-0.360059	-0.780483	-0.202615	0	0
4185	8.227363	-0.689265	-4.286716	0.287321	-0.163292	-0.127751	-0.933306	0.322984	0.155941	0.468729	-0.358058	-0.782257	-0.200403	0	0
4186	8.133036	-0.678231	-4.336257	0.260700	-0.089151	-0.104086	-0.932296	0.322709	0.158316	0.468781	-0.356223	-0.783539	-0.198532	0	0
4187	8.305484	-0.606895	-4.501661	0.253077	-0.026763	-0.052771	-0.932862	0.321928	0.156860	0.469396	-0.354692	-0.784323	-0.196719	0	0
4188	8.571606	-0.528378	-4.709170	0.254582	0.026413	-0.001403	-0.933731	0.322338	0.154633	0.470529	-0.353454	-0.784677	-0.194820	0	0
4189	8.852796	-0.519319	-4.809000	0.227696	-0.013581	0.023443	-0.934046	0.323066	0.151573	0.471300	-0.352610	-0.785070	-0.192892	0	0
4190	8.934379	-0.475393	-4.872151	0.156836	-0.097612	0.016122	-0.934219	0.325643	0.151735	0.471145	-0.352205	-0.785749	-0.191238	0	0
4191	8.800035	-0.397436	-4.827971	0.099841	-0.165209	-0.021517	-0.933487	0.324942	0.154087	0.470185	-0.351899	-0.786764	-0.189990	0	0
4192	8.574117	-0.396865	-4.751885	0.059284	-0.212632	-0.027991	-0.932486	0.325116	0.156066	0.468694	-0.351824	-0.787947	-0.188904	0	0
4193	8.391288	-0.432689	-4.696972	0.042033	-0.205301	-0.058361	-0.933301	0.324017	0.158267	0.467141	-0.351573	-0.789163	-0.188140	0	0
4194	8.352308	-0.473137	-4.734426	0.061988	-0.162361	-0.069418	-0.932667	0.321084	0.162317	0.465974	-0.351059	-0.790257	-0.187401	0	0
4195	8.414829	-0.473352	-4.751258	0.118130	-0.109552	-0.062039	-0.932654	0.321273	0.164307	0.465435	-0.350243	-0.791176	-0.186388	0	0
4196	8.484112	-0.438655	-4.842995	0.136652	-0.098972	-0.054661	-0.932234	0.321288	0.163880	0.465055	-0.349381	-0.792056	-0.185214	0	0
4197	8.543349	-0.459274	-4.963703	0.119276	-0.100739	-0.054687	-0.932233	0.322076	0.165342	0.464601	-0.348599	-0.792906	-0.184186	0	0
4198	8.621074	-0.414556	-4.903516	0.113174	-0.108610	-0.076681	-0.933352	0.321507	0.165600	0.464019	-0.347687	-0.793860	-0.183265	0	0
4199	8.620563	-0.399028	-4.975859	0.055701	-0.117847	-0.104306	-0.933608	0.320829	0.167821	0.463115	-0.346836	-0.794841	-0.182912	0	0
4200	8.568453	-0.346574	-4.881781	0.009690	-0.155841	-0.144708	-0.933701	0.317630	0.168752	0.461671	-0.345946	-0.796057	-0.182962	0	0
4201	8.486724	-0.287809	-4.880756	-0.004067	-0.183544	-0.142864	-0.934363	0.315800	0.171188	0.459963	-0.345182	-0.797360	-0.183033	0	0
4202	8.428695	-0.267541	-4.914686	-0.030333	-0.133858	-0.172367	-0.933887	0.314155	0.175320	0.458500	-0.344218	-0.798486	-0.183607	0	0
4203	8.351742	-0.198977	-4.923439	-0.012887	-0.102392	-0.207257	-0.934129	0.311544	0.176007	0.457286	-0.342829	-0.799614	-0.184323	0	0
4204	8.385102	-0.179049	-4.980112	-0.001502	-0.095920	-0.192555	-0.934626	0.306649	0.176554	0.456186	-0.341491	-0.800685	-0.184883	0	0
4205	8.428345	-0.147419	-5.010509	-0.007090	-0.077153	-0.198088	-0.937122	0.303915	0.177537	0.455207	-0.340099	-0.801669	-0.185595	0	0
4206	8.438028	-0.076836	-5.034565	-0.001629	-0.066007	-0.199917	-0.937907	0.300650	0.180026	0.454327	-0.338650	-0.802620	-0.186293	0	0
4207	8.426285	-0.008992	-5.024022	0.000036	-0.069371	-0.205405	-0.938851	0.297757	0.180843	0.453417	-0.337149	-0.803600	-0.187006	0	0
4208	8.416244	-0.017975	-5.072014	0.013283	-0.070388	-0.188866	-0.941064	0.294882	0.181674	0.452569	-0.335724	-0.804555	-0.187517	0	0
4209	8.387045	0.007115	-5.119068	0.021386	-0.064562	-0.194369	-0.941600	0.291936	0.180506	0.451786	-0.334204	-0.805509	-0.188023	0	0
4210	8.370350	0.080101	-5.127630	0.031475	-0.050784	-0.194363	-0.942417	0.289790	0.180662	0.451144	-0.332612	-0.806421	-0.188476	0	0
4211	8.358313	0.138703	-5.150952	0.046166	-0.037072	-0.193432	-0.942356	0.286648	0.183291	0.450663	-0.330933	-0.807289	-0.188868	0	0
4212	8.351190	0.192227	-5.159999	0.056919	-0.018092	-0.203528	-0.945440	0.285653	0.184107	0.450346	-0.329097	-0.808122	-0.189269	0	0
4213	8.385194	0.230542	-5.141697	0.069556	-0.006641	-0.210847	-0.947285	0.285212	0.181977	0.450151	-0.327111	-0.808947	-0.189650	0	0
4214	8.374757	0.192983	-5.228508	0.062283	-0.021507	-0.208097	-0.949906	0.280656	0.182141	0.449813	-0.325210	-0.809816	-0.190011	0	0
4215	8.413248	0.222089	-5.249082	0.045325	-0.012938	-0.227400	-0.951996	0.277883	0.180858	0.449452	-0.323208	-0.810670	-0.190640	0	0
4216	8.387218	0.328760	-5.232920	0.052074	0.004741	-0.215474	-0.952395	0.276289	0.181327	0.449273	-0.321245	-0.811416	-0.191204	0	0
4217	8.346258	0.360747	-5.245673	0.045844	0.008054	-0.209072	-0.954052	0.272788	0.180135	0.449115	-0.319346	-0.812109	-0.191812	0	0
4218	8.329555	0.397165	-5.239980	0.053630	0.003255	-0.190695	-0.954986	0.268512	0.179877	0.448974	-0.317571	-0.812781	-0.192242	0	0
4219	8.313254	0.464583	-5.195452	0.046250	0.003379	-0.192536	-0.955377	0.266210	0.180161	0.448807	-0.315811	-0.813438	-0.192757	0	0
4220	8.313538	0.493355	-5.171121	0.051849	-0.008014	-0.186996	-0.957465	0.263954	0.180040	0.448571	-0.314100	-0.814137	-0.193150	0	0
4221	8.275105	0.515366	-5.164709	0.046404	-0.008115	-0.185176	-0.956995	0.260495	0.180243	0.448322	-0.312418	-0.814815	-0.193594	0	0
4222	8.284801	0.488368	-5.145924	0.046532	0.002714	-0.181524	-0.959100	0.258336	0.178150	0.448165	-0.310748	-0.815435	-0.194036	0	0
4223	8.313869	0.502532	-5.132425	0.050295	0.024694	-0.179708	-0.960045	0.255449	0.178826	0.448202	-0.309028	-0.815951	-0.194525	0	0
4224	8.309013	0.502629	-5.137074	0.065800	0.006235	-0.179649	-0.961705	0.252628	0.178383	0.448134	-0.307281	-0.816580	-0.194813	0	0
4225	8.308752	0.503086	-5.170878	0.044934	0.017021	-0.174203	-0.961686	0.250396	0.177113	0.448099	-0.305642	-0.817098	-0.195296	0	0
4226	8.347007	0.483826	-5.201420	0.038089	0.010438	-0.155850	-0.962522	0.249156	0.176337	0.448024	-0.304204	-0.817576	-0.195716	0	0
4227	8.346787	0.474453	-5.225627	0.023614	-0.002842	-0.148519	-0.964193	0.247193	0.175948	0.447810	-0.302908	-0.818059	-0.196196	0	0
4228	8.359241	0.495610	-5.182477	0.000046	0.005768	-0.106362	-0.964719	0.243798	0.175176	0.447677	-0.302049	-0.818331	-0.196688	0	0
4229	8.366654	0.551334	-5.182391	-0.036092	0.010594	-0.123863	-0.964962	0.240391	0.174541	0.447439	-0.301194	-0.818560	-0.197586	0	0
4230	8.357533	0.604156	-5.138227	-0.059334	-0.009118	-0.100930	-0.966639	0.240054	0.176091	0.447014	-0.300677	-0.818762	-0.198496	0	0
4231	8.333524	0.628562	-5.137170	-0.090016	-0.012775	-0.084469	-0.966768	0.239456	0.176620	0.446500	-0.300432	-0.818867	-0.199589	0	0
4232	8.314509	0.672140	-5.121682	-0.084518	-0.006351	-0.084465	-0.967994	0.237233	0.178471	0.446053	-0.300157	-0.818955	-0.200640	0	0
4233	8.309810	0.696354	-5.116517	-0.097065	0.002346	-0.075324	-0.967986	0.236791	0.178726	0.445658	-0.299986	-0.818948	-0.201795	0	0
4234	8.319638	0.720344	-5.102236	-0.085943	0.002908	-0.069791	-0.968789	0.233364	0.178661	0.445311	-0.299815	-0.818947	-0.202817	0	0
4235	8.347923	0.735878	-5.190149	-0.113025	-0.007997	-0.055139	-0.968229	0.234179	0.179413	0.444823	-0.299901	-0.818891	-0.203981	0	0
4236	8.392473	0.743270	-5.042008	-0.070580	-0.014523	-0.040349	-0.967782	0.232307	0.179433	0.444438	-0.299941	-0.818908	-0.204696	0	0
4237	8.372093	0.759968	-5.190896	-0.097874	-0.014759	-0.034903	-0.968038	0.230833	0.180332	0.443981	-0.300138	-0.818850	-0.205626	0	0
4238	8.377851	0.726586	-5.056063	-0.086904	-0.035166	-0.033014	-0.969428	0.230335	0.182152	0.443393	-0.300350	-0.818902	-0.206379	0	0
4239	8.377337	0.764068	-5.137925	-0.117975	-0.040699	-0.031227	-0.968588	0.230364	0.181298	0.442669	-0.300719	-0.818905	-0.207379	0	0
4240	8.372179	0.774452	-5.185974	-0.114281	-0.027818	-0.031241	-0.969685	0.229527	0.184082	0.442061	-0.301052	-0.818860	-0.208370	0	0
4241	8.331634	0.817911	-5.150358	-0.076930	-0.013923	-0.003664	-0.968400	0.229024	0.185169	0.441736	-0.301409	-0.818745	-0.208992	0	0
4242	8.309801	0.806124	-5.164111	-0.067197	-0.014341	0.018371	-0.968414	0.230698	0.186121	0.441482	-0.301914	-0.818587	-0.209420	0	0
4243	8.343280	0.777066	-5.184876	-0.061706	-0.016190	0.018386	-0.969547	0.229811	0.184098	0.441231	-0.302389	-0.818447	-0.209813	0	0
4244	8.343635	0.793518	-5.146134	-0.085536	-0.030854	0.018367	-0.969683	0.230445	0.185835	0.440787	-0.303002	-0.818324	-0.210337	0	0
4245	8.343784	0.793257	-5.126818	-0.083901	-0.030425	0.011030	-0.968256	0.230599	0.188092	0.440336	-0.303544	-0.818221	-0.210901	0	0
4246	8.357882	0.776711	-5.166101	-0.094302	-0.015935	0.031172	-0.968409	0.231997	0.188887	0.440013	-0.304276	-0.817972	-0.211489	0	0
4247	8.350628	0.813392	-5.184914	-0.086830	-0.048724	0.040419	-0.969385	0.231412	0.189425	0.439464	-0.305109	-0.817852	-0.211891	0	0
4248	8.338587	0.842732	-5.196350	-0.093829	-0.045730	0.052330	-0.967683	0.231732	0.191125	0.438944	-0.306068	-0.817670	-0.212288	0	0
4249	8.350507	0.833116	-5.208935	-0.084335	-0.035415	0.064262	-0.966141	0.232696	0.191453	0.438561	-0.307057	-0.817422	-0.212606	0	0
4250	8.369802	0.840265	-5.209610	-0.093538	-0.037116	0.062417	-0.966871	0.234307	0.190995	0.438132	-0.308078	-0.817170	-0.212982	0	0
4251	8.391635	0.852051	-5.195858	-0.083947	-0.034440	0.078955	-0.967010	0.235493	0.193190	0.437788	-0.309182	-0.816871	-0.213234	0	0
4252	8.352364	0.819433	-5.274312	-0.089948	-0.048063	0.060597	-0.966592	0.236446	0.194094	0.437275	-0.310198	-0.816677	-0.213556	0	0
4253	8.313895	0.780529	-5.246557	-0.080262	-0.048380	0.080789	-0.967448	0.238234	0.195910	0.436832	-0.311329	-0.816439	-0.213727	0	0
4254	8.261541	0.782192	-5.162462	-0.075753	-0.051985	0.078959	-0.965777	0.240857	0.197470	0.436368	-0.312443	-0.816232	-0.213840	0	0
4255	8.164998	0.761196	-5.173481	-0.072159	-0.025217	0.108261	-0.964925	0.240415	0.197435	0.436196	-0.313713	-0.815822	-0.213897	0	0
4256	8.141356	0.726428	-5.100359	-0.050241	-0.021502	0.106454	-0.963510	0.241169	0.199164	0.436120	-0.314867	-0.815450	-0.213773	0	0
4257	8.146056	0.736356	-5.119794	-0.042888	-0.008632	0.106450	-0.962992	0.244878	0.199391	0.436171	-0.315958	-0.815033	-0.213650	0	0
4258	8.227829	0.718976	-5.132627	-0.031454	-0.000194	0.088122	-0.961999	0.245094	0.200525	0.436286	-0.316839	-0.814663	-0.213523	0	0
4259	8.285324	0.706962	-5.171088	-0.023198	-0.012281	0.090002	-0.962752	0.248034	0.199303	0.436333	-0.317718	-0.814354	-0.213299	0	0
4260	8.318963	0.692257	-5.177273	-0.015830	0.005197	0.089993	-0.961773	0.248074	0.198166	0.436546	-0.318528	-0.813988	-0.213050	0	0
4261	8.357244	0.658318	-5.198250	-0.012528	-0.004168	0.077171	-0.960958	0.251560	0.199930	0.436665	-0.319238	-0.813707	-0.212820	0	0
4262	8.328195	0.644122	-5.209333	0.005649	-0.014136	0.073543	-0.961108	0.252277	0.199976	0.436752	-0.319869	-0.813519	-0.212410	0	0
4263	8.352139	0.634460	-5.224784	0.005319	-0.030046	0.062560	-0.961691	0.253716	0.200072	0.436686	-0.320436	-0.813434	-0.212016	0	0
4264	8.327815	0.620396	-5.248121	0.022898	-0.030537	0.069927	-0.960266	0.254013	0.202338	0.436687	-0.320994	-0.813367	-0.211427	0	0
4265	8.293876	0.601479	-5.266299	0.020046	-0.035839	0.066248	-0.958875	0.255565	0.202421	0.436629	-0.321539	-0.813326	-0.210878	0	0
4266	8.250682	0.584398	-5.235809	0.030570	-0.033006	0.048819	-0.959887	0.256786	0.201236	0.436590	-0.321893	-0.813353	-0.210309	0	0
