# Supplementary material for: Identification of Haptic Based Guiding Using Hard Reins
Source: PLoS One. 2015 Jul 22;10(7):e0132020. doi: 10.1371/journal.pone.0132020 (PMC4511788; doi:10.1371/journal.pone.0132020)
Supplement: S1 File — (ZIP) [file pone.0132020.s001.zip › MotionData1/Subject1/T7/fh7.txt]

// Start Time: 0
// Sample rate: 50.0Hz
// Scenario: 4.9
// Firmware Version: 2.6.1
Counter	Acc_X	Acc_Y	Acc_Z	Gyr_X	Gyr_Y	Gyr_Z	Mag_X	Mag_Y	Mag_Z	Quat_w	Quat_x	Quat_y	Quat_z	AnalogIn_1	AnalogIn_2
3076	2.632753	-0.034381	9.396757	-0.022148	-0.000326	0.009100	-0.284939	0.098520	-0.514427	0.285558	-0.127994	-0.037747	-0.949025	0	0
3077	2.642285	-0.054703	9.471302	-0.037668	0.005034	0.008292	-0.286502	0.097547	-0.514435	0.285574	-0.128131	-0.037372	-0.949017	0	0
3078	2.632749	-0.025234	9.447730	-0.035180	0.006856	0.003052	-0.286237	0.097831	-0.515082	0.285535	-0.128235	-0.037036	-0.949028	0	0
3079	2.613334	-0.020005	9.428885	-0.030492	0.024158	0.011806	-0.285985	0.098920	-0.514412	0.285600	-0.128171	-0.036671	-0.949031	0	0
3080	2.647452	-0.008315	9.442789	-0.023878	0.010235	0.004773	-0.286502	0.099473	-0.515309	0.285603	-0.128211	-0.036432	-0.949034	0	0
3081	2.710745	-0.001669	9.451106	-0.003154	0.020632	-0.000482	-0.286120	0.100563	-0.514639	0.285584	-0.128099	-0.036354	-0.949058	0	0
3082	2.715303	-0.050511	9.474517	0.013025	0.014532	-0.009263	-0.285455	0.099487	-0.515576	0.285502	-0.127988	-0.036471	-0.949093	0	0
3083	2.690852	-0.060603	9.528203	0.015767	0.029362	-0.009231	-0.285987	0.100292	-0.514776	0.285428	-0.127737	-0.036561	-0.949146	0	0
3084	2.683490	-0.065716	9.557353	0.012753	0.035209	0.008239	-0.284150	0.098949	-0.515336	0.285518	-0.127437	-0.036593	-0.949158	0	0
3085	2.700593	-0.060604	9.520714	-0.004649	0.031030	0.004791	-0.284934	0.099765	-0.515575	0.285551	-0.127235	-0.036467	-0.949180	0	0
3086	2.683975	-0.006086	9.432293	-0.002740	0.030891	0.013498	-0.284938	0.097421	-0.514058	0.285661	-0.127022	-0.036357	-0.949179	0	0
3087	2.688981	-0.000231	9.337837	-0.002832	0.032738	0.008270	-0.284015	0.096893	-0.514856	0.285729	-0.126801	-0.036241	-0.949193	0	0
3088	2.676788	-0.009570	9.313775	0.009212	0.034458	0.004749	-0.283759	0.098126	-0.514834	0.285784	-0.126517	-0.036247	-0.949214	0	0
3089	2.671801	-0.029023	9.320877	0.005837	0.034425	0.008249	-0.284809	0.097969	-0.514049	0.285863	-0.126257	-0.036211	-0.949226	0	0
3090	2.633009	0.000155	9.346399	-0.002940	0.027553	0.005630	-0.285056	0.098952	-0.516241	0.285904	-0.126073	-0.036120	-0.949242	0	0
3091	2.564918	0.014855	9.386919	-0.003108	0.028571	-0.002229	-0.284276	0.098955	-0.515856	0.285871	-0.125891	-0.036031	-0.949279	0	0
3092	2.530847	0.019672	9.416828	-0.011830	0.032223	-0.007432	-0.285590	0.099204	-0.514930	0.285777	-0.125684	-0.035858	-0.949342	0	0
3093	2.486724	-0.028925	9.455893	-0.018655	0.024299	-0.000458	-0.283483	0.098840	-0.517035	0.285739	-0.125587	-0.035632	-0.949374	0	0
3094	2.442535	-0.085017	9.514222	-0.007543	0.027841	-0.008331	-0.285594	0.097960	-0.513913	0.285636	-0.125409	-0.035513	-0.949433	0	0
3095	2.437631	-0.096816	9.487535	0.003959	0.032842	0.001244	-0.284789	0.097313	-0.516275	0.285646	-0.125165	-0.035473	-0.949464	0	0
3096	2.442376	-0.116351	9.494411	0.005675	0.031078	0.001237	-0.284142	0.096898	-0.515376	0.285657	-0.124922	-0.035459	-0.949493	0	0
3097	2.451933	-0.150219	9.476760	0.002118	0.027666	-0.002246	-0.283885	0.098131	-0.515354	0.285630	-0.124730	-0.035418	-0.949528	0	0
3098	2.456739	-0.166900	9.444937	0.003666	0.024277	-0.009236	-0.285582	0.096327	-0.514596	0.285532	-0.124554	-0.035416	-0.949581	0	0
3099	2.449602	-0.140065	9.438220	-0.010003	0.021619	-0.000485	-0.284021	0.098260	-0.514830	0.285505	-0.124453	-0.035272	-0.949607	0	0
3100	2.498437	-0.115909	9.410804	-0.010336	0.012177	-0.010973	-0.284399	0.097452	-0.516145	0.285378	-0.124431	-0.035175	-0.949652	0	0
3101	2.508344	-0.091402	9.381871	-0.003294	0.010264	-0.004023	-0.283887	0.097716	-0.514971	0.285322	-0.124418	-0.035130	-0.949672	0	0
3102	2.518273	-0.057509	9.382124	0.003464	-0.000242	-0.005819	-0.285977	0.097419	-0.514702	0.285249	-0.124476	-0.035193	-0.949684	0	0
3103	2.545183	-0.028824	9.401279	-0.004356	-0.007209	-0.004070	-0.286503	0.096857	-0.513928	0.285185	-0.124632	-0.035188	-0.949683	0	0
3104	2.520861	-0.019342	9.440714	0.024334	0.006526	-0.002374	-0.284924	0.094828	-0.514500	0.285172	-0.124568	-0.035425	-0.949687	0	0
3105	2.545119	-0.020239	9.503090	0.043145	0.010037	-0.012882	-0.284390	0.094439	-0.515813	0.285089	-0.124422	-0.035834	-0.949715	0	0
3106	2.588792	-0.035538	9.535759	0.079540	0.002628	-0.005150	-0.285581	0.095365	-0.514224	0.285124	-0.124235	-0.036612	-0.949700	0	0
3107	2.652275	-0.011050	9.466850	0.088991	-0.007976	-0.002584	-0.286354	0.094823	-0.515271	0.285189	-0.124134	-0.037496	-0.949659	0	0
3108	2.671699	-0.020785	9.454158	0.110896	-0.001329	0.007842	-0.286352	0.093726	-0.515032	0.285382	-0.123901	-0.038566	-0.949588	0	0
3109	2.686312	-0.036853	9.359168	0.093695	0.005798	0.007915	-0.285827	0.092911	-0.515052	0.285557	-0.123661	-0.039444	-0.949531	0	0
3110	2.691648	0.034070	9.306789	0.071342	0.007637	0.013212	-0.287376	0.091821	-0.516624	0.285753	-0.123458	-0.040105	-0.949471	0	0
3111	2.701241	0.009722	9.306222	0.026518	-0.000911	0.022045	-0.285417	0.089916	-0.515895	0.285976	-0.123482	-0.040349	-0.949390	0	0
3112	2.618906	0.064600	9.236271	-0.023539	0.006489	0.022193	-0.285951	0.091819	-0.515333	0.286142	-0.123564	-0.040102	-0.949340	0	0
3113	2.580035	0.083858	9.281023	-0.061453	0.006693	0.027530	-0.286735	0.091259	-0.514947	0.286311	-0.123771	-0.039485	-0.949288	0	0
3114	2.526496	0.102596	9.384213	-0.075278	0.015592	0.024097	-0.285702	0.092766	-0.514274	0.286431	-0.123915	-0.038718	-0.949265	0	0
3115	2.487599	0.128493	9.487167	-0.076293	0.020983	0.015385	-0.285972	0.095638	-0.514477	0.286472	-0.124024	-0.037935	-0.949270	0	0
3116	2.468000	0.120520	9.564981	-0.072300	0.022954	-0.000323	-0.285593	0.096586	-0.513419	0.286373	-0.124080	-0.037207	-0.949321	0	0
3117	2.443465	0.095868	9.618462	-0.052470	0.014038	0.001338	-0.285843	0.096600	-0.514719	0.286306	-0.124179	-0.036689	-0.949348	0	0
3118	2.426138	0.028969	9.535592	-0.013693	0.015621	-0.005746	-0.285061	0.096881	-0.514719	0.286222	-0.124136	-0.036544	-0.949385	0	0
3119	2.467674	0.053185	9.508346	-0.010382	0.020976	-0.014459	-0.285844	0.096873	-0.514714	0.286060	-0.124042	-0.036426	-0.949451	0	0
3120	2.470087	0.052978	9.525234	-0.003594	0.008691	-0.014513	-0.287149	0.096587	-0.514710	0.285898	-0.124032	-0.036407	-0.949502	0	0
3121	2.464946	0.009124	9.544098	0.020520	0.006816	-0.018074	-0.286233	0.095635	-0.514475	0.285735	-0.123981	-0.036628	-0.949549	0	0
3122	2.467082	-0.039592	9.557881	0.024172	0.017210	-0.014560	-0.287028	0.097810	-0.514036	0.285619	-0.123811	-0.036849	-0.949597	0	0
3123	2.520861	-0.019342	9.440714	0.030733	0.005105	-0.025076	-0.286628	0.095626	-0.514082	0.285401	-0.123745	-0.037180	-0.949658	0	0
3124	2.554760	-0.057919	9.390960	0.043230	-0.000566	-0.005057	-0.286486	0.093995	-0.514765	0.285381	-0.123693	-0.037619	-0.949654	0	0
3125	2.574409	-0.038000	9.330262	0.033422	-0.005543	-0.016382	-0.287002	0.092899	-0.515044	0.285246	-0.123723	-0.037995	-0.949676	0	0
3126	2.593797	-0.038883	9.395171	0.023733	-0.019433	-0.018134	-0.287404	0.093154	-0.513864	0.285075	-0.123901	-0.038320	-0.949691	0	0
3127	2.603377	-0.054166	9.452839	-0.022565	-0.021132	-0.000555	-0.288452	0.093139	-0.513466	0.285015	-0.124246	-0.038188	-0.949669	0	0
3128	2.584079	-0.020296	9.477978	-0.069233	-0.004937	-0.007357	-0.289252	0.093655	-0.511628	0.284833	-0.124556	-0.037576	-0.949707	0	0
3129	2.608691	0.023450	9.453821	-0.108828	0.000516	-0.001994	-0.289768	0.094760	-0.512904	0.284660	-0.124941	-0.036565	-0.949748	0	0
3130	2.662262	0.018791	9.394411	-0.124221	0.016351	-0.001896	-0.290970	0.097734	-0.511015	0.284474	-0.125206	-0.035364	-0.949814	0	0
3131	2.691305	-0.015052	9.359363	-0.107118	0.004918	-0.005459	-0.289527	0.098722	-0.512308	0.284270	-0.125545	-0.034364	-0.949867	0	0
3132	2.720183	-0.064204	9.391891	-0.065790	0.003834	-0.012551	-0.290456	0.099515	-0.510853	0.284052	-0.125759	-0.033766	-0.949926	0	0
3133	2.676342	-0.059654	9.453497	-0.025578	0.015506	0.003059	-0.290855	0.100875	-0.510564	0.284034	-0.125770	-0.033502	-0.949939	0	0
3134	2.622923	-0.021421	9.549698	0.003399	-0.000261	-0.007549	-0.291625	0.100337	-0.511870	0.283947	-0.125828	-0.033567	-0.949955	0	0
3135	2.535322	-0.016159	9.580850	0.010493	0.010131	-0.004065	-0.292157	0.101142	-0.511070	0.283906	-0.125786	-0.033671	-0.949969	0	0
3136	2.476872	-0.020766	9.603925	0.027807	0.020554	-0.007583	-0.291109	0.101159	-0.511598	0.283860	-0.125577	-0.033909	-0.950002	0	0
3137	2.491272	-0.054889	9.605527	0.014088	0.018817	-0.002309	-0.291251	0.102240	-0.510664	0.283842	-0.125441	-0.034020	-0.950022	0	0
3138	2.495997	-0.086103	9.571078	0.022617	0.029411	-0.012767	-0.291250	0.102242	-0.510794	0.283743	-0.125160	-0.034190	-0.950082	0	0
3139	2.481234	-0.126542	9.507895	-0.003235	0.011970	-0.002273	-0.291385	0.100720	-0.509521	0.283702	-0.125137	-0.034154	-0.950099	0	0
3140	2.476432	-0.135087	9.406198	-0.003290	0.020837	-0.009226	-0.291372	0.099639	-0.510584	0.283591	-0.125014	-0.034097	-0.950150	0	0
3141	2.471500	-0.154033	9.367304	-0.017113	0.005105	-0.002252	-0.292423	0.100583	-0.510298	0.283531	-0.125095	-0.033946	-0.950163	0	0
3142	2.517839	-0.148817	9.298516	-0.017192	-0.012442	0.002066	-0.293478	0.100693	-0.508986	0.283504	-0.125330	-0.033837	-0.950144	0	0
3143	2.507796	-0.183778	9.395095	-0.020645	-0.010667	0.001212	-0.293474	0.100563	-0.509510	0.283467	-0.125572	-0.033691	-0.950128	0	0
3144	2.510159	-0.182146	9.465276	-0.020568	-0.017782	0.008170	-0.293209	0.098094	-0.508779	0.283487	-0.125870	-0.033557	-0.950087	0	0
3145	2.539303	-0.182897	9.510593	-0.021534	-0.015955	0.002950	-0.292941	0.098520	-0.509814	0.283464	-0.126165	-0.033412	-0.950060	0	0
3146	2.566179	-0.170612	9.476252	-0.037578	-0.020521	0.022176	-0.295176	0.099576	-0.508475	0.283600	-0.126542	-0.033108	-0.949980	0	0
3147	2.544354	-0.165149	9.438096	-0.032771	-0.012337	0.001247	-0.292316	0.100685	-0.507433	0.283548	-0.126833	-0.032847	-0.949966	0	0
3148	2.556564	-0.155650	9.447634	-0.039594	-0.010600	0.004761	-0.292310	0.100831	-0.508211	0.283526	-0.127115	-0.032517	-0.949946	0	0
3149	2.597833	-0.172955	9.444013	-0.028220	-0.014321	0.012576	-0.295180	0.102320	-0.509202	0.283587	-0.127417	-0.032290	-0.949895	0	0
3150	2.602520	-0.204517	9.441034	-0.017037	-0.010842	0.008196	-0.295185	0.101487	-0.508177	0.283617	-0.127638	-0.032170	-0.949861	0	0
3151	2.663357	-0.209557	9.410504	-0.010076	-0.021505	0.015133	-0.294404	0.100527	-0.507421	0.283723	-0.127958	-0.032130	-0.949787	0	0
3152	2.661062	-0.176096	9.459455	-0.003042	-0.000537	0.011680	-0.295308	0.101085	-0.508965	0.283809	-0.128043	-0.032110	-0.949751	0	0
3153	2.651336	-0.164469	9.513110	-0.027270	-0.014424	0.016943	-0.294664	0.100940	-0.507801	0.283913	-0.128345	-0.031885	-0.949687	0	0
3154	2.636619	-0.181521	9.530155	-0.032581	-0.017806	0.012587	-0.294408	0.100934	-0.507152	0.283964	-0.128679	-0.031632	-0.949634	0	0
3155	2.602468	-0.200411	9.508884	-0.006459	-0.016374	0.020361	-0.294157	0.101884	-0.506354	0.284126	-0.128942	-0.031605	-0.949551	0	0
3156	2.573024	-0.243796	9.504106	0.005938	-0.014916	0.032541	-0.294547	0.101884	-0.506612	0.284420	-0.129144	-0.031684	-0.949433	0	0
3157	2.558384	-0.260128	9.455789	0.045978	-0.010139	0.042904	-0.294541	0.101342	-0.507013	0.284866	-0.129205	-0.032104	-0.949277	0	0
3158	2.573160	-0.233341	9.436460	0.059585	-0.008320	0.032402	-0.294281	0.100242	-0.506386	0.285227	-0.129193	-0.032674	-0.949151	0	0
3159	2.631711	-0.211720	9.411204	0.036893	-0.022081	0.028946	-0.295056	0.101623	-0.508045	0.285525	-0.129388	-0.033059	-0.949021	0	0
3160	2.641648	-0.170867	9.440609	-0.006210	-0.025371	0.036038	-0.295330	0.102701	-0.506981	0.285836	-0.129726	-0.033048	-0.948882	0	0
3161	2.602552	-0.185851	9.509090	-0.058376	-0.028257	0.023094	-0.296248	0.103374	-0.506831	0.285953	-0.130250	-0.032553	-0.948792	0	0
3162	2.673008	-0.201212	9.526613	-0.093634	-0.041574	-0.002123	-0.295466	0.102828	-0.506326	0.285775	-0.130980	-0.031809	-0.948770	0	0
3163	2.651663	-0.124679	9.426509	-0.076490	-0.053910	-0.002221	-0.297309	0.103888	-0.504991	0.285620	-0.131791	-0.031248	-0.948723	0	0
3164	2.622846	-0.077260	9.331005	-0.035055	-0.034805	-0.012765	-0.297186	0.104566	-0.504458	0.285422	-0.132285	-0.031054	-0.948720	0	0
3165	2.554960	-0.035384	9.328327	-0.005668	-0.033258	-0.012861	-0.297572	0.102781	-0.504229	0.285265	-0.132694	-0.031123	-0.948708	0	0
3166	2.530542	-0.035983	9.401516	-0.003771	-0.012279	-0.014554	-0.297706	0.103876	-0.504337	0.285098	-0.132885	-0.031164	-0.948731	0	0
3167	2.535529	-0.018822	9.382277	-0.014250	0.000206	-0.024957	-0.299006	0.103322	-0.504859	0.284825	-0.132996	-0.031075	-0.948800	0	0
3168	2.588769	-0.072497	9.365756	-0.062428	0.014488	-0.022145	-0.299031	0.104934	-0.502485	0.284515	-0.133097	-0.030493	-0.948897	0	0
3169	2.661546	-0.111879	9.358672	-0.101826	0.016266	-0.007181	-0.298761	0.103849	-0.503028	0.284299	-0.133311	-0.029505	-0.948964	0	0
3170	2.690339	-0.184791	9.344863	-0.117232	0.025080	-0.005355	-0.298244	0.105497	-0.503130	0.284077	-0.133472	-0.028350	-0.949043	0	0
3171	2.680356	-0.219192	9.390605	-0.098064	0.028338	-0.000166	-0.298387	0.107815	-0.502693	0.283934	-0.133563	-0.027356	-0.949102	0	0
3172	2.699854	-0.205274	9.433933	-0.104659	0.026370	0.015551	-0.296568	0.110846	-0.503037	0.283939	-0.133681	-0.026290	-0.949114	0	0
3173	2.665772	-0.205151	9.449248	-0.094011	0.034889	0.024261	-0.297628	0.111086	-0.501202	0.284035	-0.133705	-0.025285	-0.949109	0	0
3174	2.641239	-0.243562	9.429899	-0.068239	0.027785	0.019805	-0.298413	0.113003	-0.501940	0.284117	-0.133707	-0.024553	-0.949103	0	0
3175	2.641063	-0.277350	9.412475	-0.062686	0.034517	0.032895	-0.298559	0.115730	-0.501365	0.284335	-0.133647	-0.023835	-0.949065	0	0
3176	2.594769	-0.291338	9.396398	-0.057602	0.027532	0.031110	-0.296724	0.115071	-0.501912	0.284544	-0.133625	-0.023191	-0.949021	0	0
3177	2.582665	-0.286063	9.367699	-0.059573	0.022456	0.022376	-0.295167	0.117684	-0.501871	0.284664	-0.133667	-0.022551	-0.948995	0	0
3178	2.597029	-0.325119	9.376495	-0.035179	0.002757	0.039700	-0.296087	0.118216	-0.501334	0.284981	-0.133818	-0.022179	-0.948887	0	0
3179	2.621212	-0.347376	9.394989	-0.012845	0.007965	0.030934	-0.297134	0.116138	-0.500065	0.285241	-0.133867	-0.022013	-0.948806	0	0
3180	2.611419	-0.350149	9.433913	-0.014519	0.009693	0.032687	-0.296341	0.116712	-0.501622	0.285510	-0.133891	-0.021825	-0.948726	0	0
3181	2.611550	-0.303003	9.560479	0.013080	-0.001070	0.036061	-0.295695	0.118496	-0.501591	0.285852	-0.133952	-0.021923	-0.948612	0	0
3182	2.645941	-0.254325	9.521640	0.042330	0.000557	0.029875	-0.295442	0.117936	-0.500302	0.286178	-0.133900	-0.022306	-0.948512	0	0
3183	2.619120	-0.268395	9.497848	0.048947	-0.001014	0.016764	-0.296211	0.117401	-0.501870	0.286384	-0.133854	-0.022773	-0.948445	0	0
3184	2.611884	-0.272333	9.420484	0.057469	-0.009773	0.014968	-0.295172	0.118502	-0.501595	0.286588	-0.133853	-0.023349	-0.948370	0	0
3185	2.597425	-0.243358	9.445441	0.076352	-0.006303	0.007940	-0.296470	0.116851	-0.501878	0.286745	-0.133776	-0.024103	-0.948314	0	0
3186	2.612063	-0.238519	9.435488	0.095223	-0.001061	-0.000821	-0.296715	0.113708	-0.502329	0.286836	-0.133580	-0.025032	-0.948290	0	0
3187	2.631483	-0.243695	9.449492	0.103061	-0.006456	0.004378	-0.296720	0.112049	-0.500930	0.286995	-0.133427	-0.026046	-0.948237	0	0
3188	2.740751	-0.269675	9.519232	0.079456	-0.010513	-0.006011	-0.295931	0.113029	-0.502088	0.287027	-0.133364	-0.026860	-0.948213	0	0
3189	2.799157	-0.256296	9.581021	0.037858	-0.005740	-0.012846	-0.296959	0.110844	-0.503164	0.286935	-0.133387	-0.027278	-0.948226	0	0
3190	2.753020	-0.250443	9.526485	0.020633	-0.000349	-0.012789	-0.296960	0.111118	-0.503159	0.286819	-0.133395	-0.027514	-0.948253	0	0
3191	2.740972	-0.233167	9.510061	0.039657	0.001262	-0.012844	-0.297219	0.109879	-0.502791	0.286731	-0.133348	-0.027930	-0.948274	0	0
3192	2.724154	-0.219557	9.389588	0.063871	0.017816	-0.019851	-0.296688	0.108522	-0.503212	0.286611	-0.133058	-0.028533	-0.948333	0	0
3193	2.690081	-0.223939	9.373365	0.050238	0.009865	-0.007627	-0.297210	0.108518	-0.503338	0.286589	-0.132900	-0.029018	-0.948347	0	0
3194	2.680208	-0.250419	9.361111	0.033091	0.018704	-0.005806	-0.296676	0.106616	-0.503900	0.286561	-0.132694	-0.029308	-0.948375	0	0
3195	2.709112	-0.297037	9.383990	0.021104	0.024868	-0.003999	-0.297194	0.106067	-0.504168	0.286539	-0.132479	-0.029469	-0.948407	0	0
3196	2.709052	-0.299891	9.422689	0.016849	0.023963	-0.000500	-0.296149	0.107178	-0.504674	0.286548	-0.132271	-0.029583	-0.948430	0	0
3197	2.753347	-0.229026	9.345200	0.014632	0.032488	0.013486	-0.295510	0.108402	-0.503613	0.286685	-0.132009	-0.029637	-0.948423	0	0
3198	2.733776	-0.234438	9.410944	-0.002477	0.038642	0.018785	-0.296425	0.107152	-0.502850	0.286850	-0.131723	-0.029500	-0.948418	0	0
3199	2.699630	-0.244102	9.433385	-0.026830	0.038072	0.011872	-0.295900	0.108675	-0.503865	0.286919	-0.131527	-0.029146	-0.948435	0	0
3200	2.699247	-0.293598	9.519850	-0.025542	0.027823	-0.003856	-0.295897	0.110606	-0.505129	0.286846	-0.131403	-0.028853	-0.948483	0	0
3201	2.743298	-0.259455	9.470896	-0.023597	0.031156	0.004873	-0.296032	0.110323	-0.504483	0.286851	-0.131262	-0.028558	-0.948510	0	0
3202	2.758212	-0.215307	9.417915	-0.021964	0.041778	-0.003827	-0.294457	0.110213	-0.505408	0.286778	-0.130995	-0.028258	-0.948578	0	0
3203	2.772683	-0.241883	9.395412	-0.020363	0.022500	-0.001264	-0.294984	0.110063	-0.504756	0.286727	-0.130927	-0.028028	-0.948610	0	0
3204	2.742784	-0.360684	9.406518	-0.040997	0.021723	0.002291	-0.294458	0.109936	-0.505153	0.286680	-0.130907	-0.027596	-0.948639	0	0
3205	2.649893	-0.423623	9.463453	-0.049743	0.022776	-0.003794	-0.294989	0.110606	-0.504485	0.286566	-0.130920	-0.027087	-0.948687	0	0
3206	2.698346	-0.453550	9.498224	-0.037920	0.014076	-0.012565	-0.292764	0.111187	-0.505401	0.286385	-0.130959	-0.026727	-0.948746	0	0
3207	2.723091	-0.376417	9.527804	-0.026042	-0.016683	-0.007457	-0.294465	0.111163	-0.504868	0.286257	-0.131279	-0.026557	-0.948745	0	0
3208	2.681670	-0.381193	9.552904	-0.003406	-0.000247	-0.007482	-0.294475	0.111424	-0.503822	0.286161	-0.131357	-0.026558	-0.948763	0	0
3209	2.669662	-0.361251	9.514728	-0.006657	0.001390	0.001250	-0.294587	0.111175	-0.505909	0.286147	-0.131452	-0.026507	-0.948756	0	0
3210	2.698899	-0.351947	9.528711	0.008602	-0.016120	-0.004074	-0.295893	0.110612	-0.505650	0.286094	-0.131647	-0.026662	-0.948740	0	0
3211	2.742865	-0.327777	9.503829	-0.008592	-0.017831	0.001209	-0.296024	0.109647	-0.505147	0.286071	-0.131930	-0.026647	-0.948708	0	0
3212	2.655334	-0.326460	9.452605	-0.022455	-0.010621	-0.003978	-0.295498	0.108695	-0.505170	0.285979	-0.132162	-0.026492	-0.948708	0	0
3213	2.558142	-0.310608	9.411495	0.006313	-0.012755	0.008127	-0.297080	0.109757	-0.503836	0.286043	-0.132356	-0.026593	-0.948659	0	0
3214	2.507240	-0.292288	9.330614	0.044108	-0.024285	0.002740	-0.296958	0.111258	-0.503417	0.286106	-0.132528	-0.027100	-0.948602	0	0
3215	2.553335	-0.307714	9.372910	0.120316	-0.029403	0.012107	-0.297870	0.109876	-0.503047	0.286355	-0.132554	-0.028324	-0.948487	0	0
3216	2.768447	-0.210715	8.994050	0.117658	-0.013498	0.002585	-0.297994	0.108647	-0.503330	0.286511	-0.132414	-0.029497	-0.948424	0	0
3217	2.602047	-0.337531	9.177671	0.002710	-0.000911	0.034346	-0.297729	0.107418	-0.503226	0.286823	-0.132514	-0.029494	-0.948316	0	0
3218	2.481112	-0.228726	9.090012	-0.144146	-0.008608	0.041700	-0.296957	0.108920	-0.502421	0.287004	-0.133089	-0.028119	-0.948222	0	0
3219	2.556640	-0.485341	9.849685	-0.263761	-0.019877	0.029850	-0.299064	0.112174	-0.501821	0.286912	-0.134129	-0.025644	-0.948174	0	0
3220	2.680015	-0.318819	9.180980	-0.165257	-0.016152	0.027825	-0.300111	0.111884	-0.501299	0.286925	-0.134831	-0.024108	-0.948111	0	0
3221	2.805787	-0.349855	9.695750	-0.050679	-0.043060	0.064076	-0.299741	0.115020	-0.500199	0.287436	-0.135488	-0.023675	-0.947873	0	0
3222	3.305668	0.199980	9.411182	-0.072668	-0.001192	0.074744	-0.300143	0.115136	-0.498892	0.288029	-0.135794	-0.022911	-0.947668	0	0
3223	2.710737	-0.265843	8.096367	-0.487767	0.114049	0.077099	-0.300160	0.120476	-0.499308	0.288101	-0.136228	-0.017878	-0.947692	0	0
3224	2.654273	-0.602729	8.974159	-0.519634	0.110597	0.081577	-0.298363	0.125123	-0.497667	0.288161	-0.136757	-0.012546	-0.947683	0	0
3225	3.167418	-0.595622	9.250520	-0.476658	0.097265	0.118130	-0.295526	0.133213	-0.497008	0.288619	-0.137321	-0.007612	-0.947515	0	0
3226	3.207701	-0.647366	9.948553	-0.337579	0.066415	0.169990	-0.294518	0.139909	-0.495712	0.289758	-0.137746	-0.004012	-0.947127	0	0
3227	3.316576	-0.433869	9.433381	-0.123817	0.070098	0.222575	-0.292966	0.142652	-0.495149	0.291678	-0.137555	-0.002366	-0.946571	0	0
3228	3.362608	-0.426924	9.647896	-0.031117	0.072032	0.272038	-0.289849	0.146647	-0.494963	0.294198	-0.137037	-0.001510	-0.945868	0	0
3229	3.214598	-0.357525	9.632934	0.023683	0.089868	0.280621	-0.288272	0.148742	-0.497146	0.296862	-0.136235	-0.001138	-0.945152	0	0
3230	2.926096	-0.216759	9.418859	-0.098010	0.112780	0.278362	-0.285801	0.150677	-0.496865	0.299344	-0.135530	0.000479	-0.944471	0	0
3231	3.015127	-0.405914	9.334213	-0.252900	0.180376	0.275550	-0.283345	0.156992	-0.496759	0.301575	-0.134700	0.003713	-0.943872	0	0
3232	3.185311	-0.381069	9.589695	-0.433324	0.175562	0.327551	-0.280493	0.163317	-0.497176	0.304059	-0.134403	0.008749	-0.943084	0	0
3233	3.019814	-0.490299	9.059319	-0.553009	0.220775	0.402152	-0.275975	0.172361	-0.494948	0.307054	-0.134091	0.015090	-0.942077	0	0
3234	2.216220	-0.535512	9.382296	-0.820334	0.228942	0.463023	-0.270799	0.184173	-0.494754	0.310255	-0.134445	0.024116	-0.940789	0	0
3235	1.708437	-0.900582	8.986923	-0.999251	0.265167	0.477559	-0.264488	0.197721	-0.490368	0.313294	-0.135050	0.034890	-0.939357	0	0
3236	2.408642	-1.076925	8.585704	-1.087285	0.297793	0.544324	-0.259998	0.213325	-0.487750	0.316800	-0.135527	0.046743	-0.937595	0	0
3237	2.302629	-1.456082	10.033000	-0.966683	0.257379	0.543893	-0.253315	0.229460	-0.482145	0.320422	-0.136037	0.057259	-0.935706	0	0
3238	2.343954	-1.626739	9.189491	-0.766577	0.311788	0.496379	-0.248673	0.242349	-0.481014	0.323826	-0.135354	0.066077	-0.934050	0	0
3239	1.924686	-2.093909	9.618640	-0.489154	0.268194	0.471011	-0.241167	0.255251	-0.478732	0.327351	-0.134242	0.072053	-0.932539	0	0
3240	1.594211	-2.027363	9.564272	-0.146619	0.244980	0.455931	-0.234927	0.261186	-0.478139	0.331226	-0.132176	0.074806	-0.931248	0	0
3241	1.843748	-1.869872	9.175794	0.156936	0.230810	0.434091	-0.229037	0.263605	-0.480998	0.335275	-0.129300	0.074584	-0.930220	0	0
3242	2.707618	-2.156119	9.807886	0.635920	0.166598	0.432682	-0.223376	0.260432	-0.485267	0.339983	-0.125360	0.069758	-0.929425	0	0
3243	2.280187	-1.809730	10.863768	1.279625	0.085740	0.430482	-0.219888	0.251393	-0.492499	0.345472	-0.120028	0.058581	-0.928876	0	0
3244	1.884828	-1.227850	10.571280	1.858555	0.051095	0.369257	-0.217906	0.235417	-0.504021	0.351033	-0.112963	0.041902	-0.928579	0	0
3245	1.600450	-0.798081	10.339436	2.281276	0.033304	0.308569	-0.216916	0.211121	-0.518174	0.356342	-0.104612	0.021055	-0.928242	0	0
3246	1.396822	-0.233861	10.398172	2.501350	0.015510	0.231900	-0.213724	0.184893	-0.529256	0.360981	-0.095543	-0.001892	-0.927664	0	0
3247	1.900227	0.392712	9.535970	2.417898	0.035785	0.207783	-0.214175	0.155759	-0.540499	0.365085	-0.086582	-0.024127	-0.926625	0	0
3248	2.640632	1.150446	8.481315	2.058369	0.057746	0.206304	-0.212302	0.127159	-0.548884	0.368690	-0.078631	-0.042829	-0.925230	0	0
3249	2.330040	1.124573	9.747097	1.425559	0.066093	0.196798	-0.210827	0.103634	-0.558729	0.371591	-0.072972	-0.055786	-0.923841	0	0
3250	1.956114	0.781640	9.440950	0.740905	0.092803	0.170061	-0.210495	0.092053	-0.562083	0.373719	-0.069521	-0.062187	-0.922840	0	0
3251	1.867455	0.545113	9.168467	0.237212	0.093776	0.133162	-0.209299	0.091822	-0.564569	0.375138	-0.067984	-0.064107	-0.922247	0	0
3252	1.807209	0.259694	9.344957	-0.035243	0.089012	0.121753	-0.206948	0.091295	-0.564336	0.376275	-0.067439	-0.063393	-0.921873	0	0
3253	1.802132	0.207254	9.262011	-0.169156	0.086505	0.123885	-0.206694	0.094726	-0.565051	0.377327	-0.067489	-0.061587	-0.921562	0	0
3254	1.786130	-0.012367	9.380309	-0.170291	0.072654	0.115148	-0.206335	0.100320	-0.563643	0.378299	-0.067598	-0.059694	-0.921280	0	0
3255	1.780155	-0.169614	9.557370	-0.081051	0.061237	0.128829	-0.205419	0.101296	-0.564411	0.379439	-0.067550	-0.058775	-0.920874	0	0
3256	1.650379	-0.309345	9.563221	0.069046	0.041000	0.123094	-0.204372	0.102961	-0.565427	0.380625	-0.067048	-0.059201	-0.920394	0	0
3257	1.736370	-0.210474	9.335058	0.146510	0.042410	0.108917	-0.203051	0.101348	-0.566640	0.381723	-0.066296	-0.060442	-0.919912	0	0
3258	1.991162	-0.262689	9.689175	0.161785	0.033570	0.101046	-0.203045	0.099430	-0.566417	0.382761	-0.065495	-0.061763	-0.919451	0	0
3259	2.066093	-0.336841	9.751759	0.114544	0.014976	0.082833	-0.204607	0.098597	-0.566683	0.383581	-0.065104	-0.062815	-0.919066	0	0
3260	1.974759	-0.132678	9.797934	0.063974	0.003356	0.070701	-0.203546	0.096706	-0.567769	0.384254	-0.064937	-0.063372	-0.918758	0	0
3261	1.824021	-0.164752	9.522531	-0.002956	0.014822	0.046483	-0.202499	0.096583	-0.568039	0.384665	-0.064976	-0.063353	-0.918585	0	0
3262	1.682356	-0.237500	9.626454	-0.033953	0.006857	0.015136	-0.202377	0.096708	-0.566996	0.384767	-0.065118	-0.063033	-0.918554	0	0
3263	1.619172	-0.227053	9.608693	-0.101576	0.000511	0.008326	-0.202772	0.097525	-0.566977	0.384755	-0.065641	-0.062167	-0.918581	0	0
3264	1.619369	-0.220624	9.465935	-0.197137	0.003400	-0.015812	-0.202502	0.099055	-0.568772	0.384462	-0.066423	-0.060382	-0.918766	0	0
3265	1.638209	-0.318470	9.519793	-0.289250	0.024731	-0.049488	-0.203310	0.102449	-0.567398	0.383808	-0.067406	-0.057717	-0.919139	0	0
3266	1.969611	-0.224824	9.573998	-0.335761	0.027483	-0.041452	-0.203073	0.106816	-0.566402	0.383195	-0.068483	-0.054582	-0.919507	0	0
3267	2.027218	-0.347475	9.645976	-0.292931	0.032717	-0.062473	-0.201388	0.109977	-0.566352	0.382416	-0.069401	-0.051849	-0.919920	0	0
3268	1.812965	-0.420410	9.383565	-0.182171	0.023092	-0.054129	-0.201537	0.112011	-0.565010	0.381785	-0.069923	-0.050151	-0.920237	0	0
3269	1.623787	-0.351144	9.192810	-0.104938	0.005392	-0.071016	-0.202329	0.113916	-0.564836	0.381042	-0.070368	-0.049243	-0.920560	0	0
3270	1.552261	-0.134766	8.996591	-0.089564	0.001912	-0.075467	-0.203636	0.113901	-0.564697	0.380266	-0.070720	-0.048493	-0.920894	0	0
3271	1.539257	0.084594	8.704638	-0.077542	-0.008664	-0.072071	-0.201674	0.112688	-0.564605	0.379524	-0.071189	-0.047885	-0.921195	0	0
3272	1.513070	-0.221828	8.778357	-0.052793	-0.004820	-0.052914	-0.203769	0.113208	-0.564059	0.378978	-0.071474	-0.047483	-0.921419	0	0
3273	1.336172	-0.470514	9.016171	-0.074916	-0.026871	-0.030233	-0.204434	0.114009	-0.562997	0.378616	-0.072116	-0.046923	-0.921546	0	0
3274	1.195268	-0.412165	9.117101	-0.107172	-0.035858	0.001210	-0.203259	0.113057	-0.562503	0.378514	-0.072919	-0.046098	-0.921567	0	0
3275	1.244280	0.022108	8.877619	-0.169061	-0.044487	0.025749	-0.204700	0.114687	-0.562721	0.378591	-0.074099	-0.044683	-0.921510	0	0
3276	1.478130	0.474732	8.810869	-0.228118	-0.051649	0.061652	-0.204196	0.117552	-0.561758	0.378948	-0.075532	-0.042759	-0.921339	0	0
3277	1.390141	0.501641	9.299929	-0.303778	-0.078075	0.053935	-0.204748	0.122041	-0.560234	0.379164	-0.077541	-0.040212	-0.921198	0	0
3278	1.297024	0.482537	9.783608	-0.332344	-0.080524	0.054003	-0.205833	0.126507	-0.557274	0.379351	-0.079630	-0.037443	-0.921059	0	0
3279	1.256876	0.384262	10.361782	-0.309062	-0.077222	0.050465	-0.206909	0.131263	-0.555611	0.379523	-0.081640	-0.034846	-0.920914	0	0
3280	1.333164	0.873596	9.950555	-0.252132	-0.082884	0.053729	-0.207204	0.134923	-0.553194	0.379764	-0.083444	-0.032823	-0.920727	0	0
3281	1.480670	1.116123	9.853756	-0.146864	-0.095297	0.015876	-0.208001	0.138333	-0.553121	0.379739	-0.084988	-0.031832	-0.920631	0	0
3282	1.512607	1.088852	9.441041	-0.025667	-0.104451	-0.011539	-0.209587	0.137461	-0.550263	0.379560	-0.086109	-0.032031	-0.920594	0	0
3283	1.625222	0.720293	9.099080	0.124520	-0.135513	-0.051263	-0.211668	0.136903	-0.551040	0.379133	-0.086970	-0.033767	-0.920627	0	0
3284	1.755224	0.467431	9.036792	0.227816	-0.150937	-0.066391	-0.213364	0.135376	-0.550537	0.378651	-0.087539	-0.036523	-0.920666	0	0
3285	1.861329	0.306080	9.058677	0.281982	-0.159948	-0.077008	-0.214770	0.130319	-0.551928	0.378108	-0.088018	-0.039833	-0.920706	0	0
3286	2.045088	0.174290	9.420565	0.272496	-0.174076	-0.069996	-0.218423	0.126572	-0.550544	0.377613	-0.088627	-0.043090	-0.920704	0	0
3287	2.148034	-0.071873	9.651951	0.268169	-0.168788	-0.075159	-0.219586	0.121902	-0.549846	0.377064	-0.089240	-0.046305	-0.920714	0	0
3288	2.038345	-0.444520	10.072874	0.221752	-0.149241	-0.076687	-0.221132	0.118341	-0.550686	0.376467	-0.089808	-0.049006	-0.920764	0	0
3289	1.869535	-0.575688	10.212910	0.177707	-0.117845	-0.052057	-0.225307	0.114041	-0.549178	0.376069	-0.090299	-0.051158	-0.920761	0	0
3290	1.680493	-0.424770	10.321111	0.088473	-0.087715	-0.034311	-0.226598	0.110886	-0.549491	0.375766	-0.090822	-0.052361	-0.920766	0	0
3291	1.750266	-0.157434	10.236145	-0.024149	-0.078780	-0.047059	-0.227130	0.113342	-0.549439	0.375252	-0.091706	-0.052484	-0.920881	0	0
3292	1.916487	0.027429	10.510944	-0.098398	-0.061678	-0.047657	-0.227921	0.113048	-0.548398	0.374673	-0.092683	-0.051881	-0.921053	0	0
3293	1.989245	0.059057	10.887407	-0.157096	-0.024411	-0.059580	-0.228453	0.114402	-0.547716	0.373949	-0.093553	-0.050578	-0.921332	0	0
3294	2.127203	0.314866	10.694173	-0.191870	-0.007314	-0.073393	-0.229506	0.114653	-0.546793	0.373069	-0.094366	-0.048934	-0.921694	0	0
3295	2.169002	0.685711	10.049629	-0.223573	0.013666	-0.106425	-0.230562	0.116828	-0.546482	0.371866	-0.095108	-0.046924	-0.922208	0	0
3296	2.232241	0.616067	9.713064	-0.215547	0.024691	-0.141293	-0.232015	0.119813	-0.545762	0.370350	-0.095681	-0.045007	-0.922855	0	0
3297	2.315478	0.239189	9.487876	-0.165371	0.017312	-0.141410	-0.230980	0.120359	-0.544848	0.368876	-0.096159	-0.043564	-0.923464	0	0
3298	2.287536	-0.028752	9.155437	-0.117091	0.014509	-0.150261	-0.231241	0.121732	-0.545470	0.367364	-0.096457	-0.042601	-0.924080	0	0
3299	2.233316	-0.202361	8.873368	-0.068434	0.002597	-0.136473	-0.231502	0.120629	-0.544969	0.366020	-0.096718	-0.042104	-0.924609	0	0
3300	2.184491	-0.256276	8.738147	-0.033633	0.003967	-0.127851	-0.231504	0.119525	-0.544209	0.364788	-0.096817	-0.041930	-0.925094	0	0
3301	1.994238	-0.337097	8.731706	-0.052288	-0.004013	-0.109523	-0.231896	0.118421	-0.543707	0.363705	-0.097093	-0.041576	-0.925507	0	0
3302	1.823029	-0.444966	8.961709	-0.126234	-0.013392	-0.089286	-0.233341	0.118944	-0.542906	0.362731	-0.097705	-0.040570	-0.925870	0	0
3303	1.764374	-0.460669	9.110528	-0.222455	-0.002537	-0.068046	-0.233473	0.120453	-0.543396	0.361865	-0.098598	-0.038583	-0.926198	0	0
3304	1.793275	-0.449903	9.432022	-0.345658	0.022036	-0.021381	-0.232319	0.124147	-0.542551	0.361315	-0.099702	-0.035350	-0.926424	0	0
3305	1.982495	-0.456771	9.906933	-0.414515	0.038049	-0.014123	-0.232477	0.129055	-0.541412	0.360767	-0.100928	-0.031372	-0.926648	0	0
3306	2.220330	-0.498951	10.244637	-0.438047	0.039358	0.016523	-0.230684	0.132459	-0.538754	0.360469	-0.102214	-0.027181	-0.926755	0	0
3307	2.213023	-0.487477	10.310339	-0.396175	0.048416	0.030381	-0.229922	0.137386	-0.538403	0.360342	-0.103287	-0.023285	-0.926792	0	0
3308	2.069619	-0.480253	10.207225	-0.328247	0.057250	0.049374	-0.229426	0.142027	-0.537274	0.360456	-0.104017	-0.020013	-0.926742	0	0
3309	2.015775	-0.551621	10.117872	-0.264482	0.068395	0.034389	-0.229700	0.145857	-0.537457	0.360499	-0.104427	-0.017257	-0.926735	0	0
3310	2.093785	-0.560081	9.944051	-0.162301	0.063074	0.045427	-0.227630	0.148324	-0.536252	0.360745	-0.104502	-0.015505	-0.926662	0	0
3311	2.200309	-0.712946	9.636775	-0.044246	0.067116	0.064314	-0.226064	0.151227	-0.537508	0.361293	-0.104134	-0.014762	-0.926502	0	0
3312	2.267673	-0.858424	9.570199	0.079927	0.045270	0.059554	-0.225284	0.149716	-0.536372	0.361919	-0.103501	-0.015305	-0.926320	0	0
3313	2.209545	-0.866920	9.285730	0.202797	0.014365	0.079159	-0.226165	0.147696	-0.539529	0.362851	-0.102733	-0.017023	-0.926010	0	0
3314	2.194427	-0.952002	9.309079	0.238441	-0.022370	0.065001	-0.224447	0.146368	-0.541390	0.363678	-0.102152	-0.019273	-0.925706	0	0
3315	2.189223	-0.996444	9.381200	0.219681	-0.036507	0.082465	-0.226002	0.144171	-0.541943	0.364646	-0.101794	-0.021322	-0.925320	0	0
3316	2.162878	-0.886674	9.572218	0.114063	-0.039134	0.077519	-0.225078	0.141305	-0.541745	0.365453	-0.101823	-0.022468	-0.924971	0	0
3317	2.101871	-0.818919	10.078182	-0.011738	-0.008620	0.083193	-0.225849	0.139803	-0.542550	0.366197	-0.102052	-0.022266	-0.924656	0	0
3318	2.060129	-0.431984	10.239606	-0.125935	-0.000702	0.080014	-0.224819	0.142819	-0.542238	0.366791	-0.102604	-0.021050	-0.924388	0	0
3319	1.983492	-0.249994	10.084174	-0.193345	0.028001	0.068921	-0.225620	0.146085	-0.541517	0.367224	-0.103154	-0.019049	-0.924199	0	0
3320	1.929558	-0.331390	10.023733	-0.219009	0.039482	0.074261	-0.223024	0.149114	-0.541086	0.367675	-0.103673	-0.016832	-0.924004	0	0
3321	1.917927	-0.622255	10.215971	-0.160405	0.033015	0.066252	-0.223026	0.150900	-0.541702	0.368115	-0.104052	-0.015118	-0.923816	0	0
3322	1.958568	-0.741857	10.244803	-0.067704	0.056788	0.064324	-0.221998	0.153223	-0.540752	0.368632	-0.103852	-0.014244	-0.923646	0	0
3323	1.982384	-0.480772	9.882383	0.008940	0.051144	0.057079	-0.222780	0.152942	-0.540752	0.369165	-0.103436	-0.014036	-0.923483	0	0
3324	1.993714	-0.275374	9.517036	0.048918	0.050700	0.069150	-0.222761	0.150770	-0.542097	0.369843	-0.102863	-0.014257	-0.923273	0	0
3325	1.877852	-0.176180	9.196696	0.072585	0.040436	0.049831	-0.222227	0.150519	-0.543407	0.370372	-0.102310	-0.014691	-0.923115	0	0
3326	1.814979	-0.172021	8.868937	0.067176	0.019599	0.048030	-0.221052	0.150255	-0.543291	0.370872	-0.101953	-0.015218	-0.922945	0	0
3327	1.904216	-0.336294	8.728954	0.079051	0.010904	0.039278	-0.222351	0.149977	-0.543938	0.371304	-0.101648	-0.015838	-0.922795	0	0
3328	1.988325	-0.521329	8.714693	0.111681	-0.007661	0.035674	-0.222600	0.147518	-0.544375	0.371728	-0.101375	-0.016889	-0.922635	0	0
3329	1.947903	-0.748455	8.872187	0.132047	-0.024236	0.023374	-0.222587	0.146987	-0.545687	0.372061	-0.101195	-0.018145	-0.922497	0	0
3330	1.917918	-0.840511	9.099154	0.110878	-0.024423	0.042632	-0.221275	0.144809	-0.545479	0.372546	-0.101082	-0.019244	-0.922292	0	0
3331	1.889360	-0.652881	9.494704	0.042585	-0.022227	0.044561	-0.224407	0.144093	-0.545340	0.372984	-0.101219	-0.019640	-0.922091	0	0
3332	1.817504	-0.382164	9.873069	-0.061406	-0.021317	0.036108	-0.222446	0.145216	-0.546113	0.373234	-0.101718	-0.019145	-0.921946	0	0
3333	1.794708	-0.073714	10.093465	-0.173781	0.009399	0.026022	-0.224948	0.146122	-0.543995	0.373286	-0.102364	-0.017449	-0.921886	0	0
3334	1.918005	0.211495	10.106783	-0.256710	0.010567	-0.007761	-0.224962	0.148164	-0.543174	0.372934	-0.103289	-0.015079	-0.921968	0	0
3335	2.079920	0.415393	9.980048	-0.289091	0.016343	-0.025965	-0.225508	0.152524	-0.542303	0.372384	-0.104293	-0.012364	-0.922117	0	0
3336	2.206976	0.446824	9.672501	-0.225886	0.006758	-0.055820	-0.225521	0.154567	-0.541612	0.371618	-0.105131	-0.010342	-0.922356	0	0
3337	2.220755	0.266833	9.475931	-0.078199	-0.006780	-0.096393	-0.225672	0.155910	-0.539762	0.370630	-0.105559	-0.009756	-0.922711	0	0
3338	2.273787	0.121667	9.172422	0.099207	-0.032240	-0.116152	-0.228135	0.153988	-0.541084	0.369643	-0.105544	-0.010942	-0.923095	0	0
3339	2.239155	-0.018824	8.953322	0.228274	-0.044162	-0.139233	-0.229428	0.153169	-0.542262	0.368575	-0.105183	-0.013387	-0.923531	0	0
3340	2.107690	-0.048262	8.863937	0.243763	-0.033605	-0.147989	-0.231228	0.147278	-0.542886	0.367441	-0.104641	-0.015945	-0.924004	0	0
3341	2.023035	0.035250	8.840449	0.221202	-0.025427	-0.154900	-0.231727	0.143045	-0.543876	0.366217	-0.104132	-0.018285	-0.924504	0	0
3342	2.091890	0.176926	8.925614	0.136103	-0.022773	-0.172093	-0.232757	0.139893	-0.544191	0.364745	-0.103879	-0.019833	-0.925082	0	0
3343	2.147341	0.160214	9.296947	0.070824	-0.019142	-0.154434	-0.234055	0.137691	-0.544095	0.363365	-0.103864	-0.020772	-0.925606	0	0
3344	2.198309	0.181546	9.523658	0.025498	-0.013286	-0.173467	-0.234296	0.135518	-0.545568	0.361764	-0.103924	-0.021264	-0.926215	0	0
3345	2.297889	0.176739	9.661714	0.008748	-0.018245	-0.185626	-0.237686	0.133565	-0.545191	0.360027	-0.104122	-0.021672	-0.926860	0	0
3346	2.195437	0.154521	9.775135	0.009202	-0.024968	-0.201360	-0.236263	0.136311	-0.544887	0.358148	-0.104343	-0.022084	-0.927553	0	0
3347	2.166070	0.130230	9.799679	0.028796	-0.023134	-0.215370	-0.238082	0.133555	-0.544668	0.356151	-0.104508	-0.022736	-0.928287	0	0
3348	2.117090	0.054208	9.688356	0.038811	-0.015850	-0.236313	-0.240289	0.130801	-0.544966	0.353973	-0.104529	-0.023426	-0.929100	0	0
3349	2.102520	0.017851	9.475118	0.052505	-0.031648	-0.236398	-0.241974	0.128878	-0.545643	0.351799	-0.104684	-0.024357	-0.929885	0	0
3350	2.087029	-0.164858	9.327608	0.046066	-0.031240	-0.257297	-0.242221	0.126833	-0.546332	0.349428	-0.104815	-0.025191	-0.930741	0	0
3351	2.064764	-0.246170	9.234962	0.042742	-0.036559	-0.250320	-0.244435	0.125857	-0.546596	0.347108	-0.105044	-0.026063	-0.931559	0	0
3352	2.096266	-0.284380	9.153794	0.027667	-0.057268	-0.259050	-0.245220	0.123922	-0.545587	0.344690	-0.105480	-0.026818	-0.932386	0	0
3353	2.090751	-0.382237	9.227583	-0.002646	-0.058744	-0.262444	-0.247568	0.121976	-0.544957	0.342199	-0.106067	-0.027352	-0.933221	0	0
3354	2.182855	-0.418477	9.360521	-0.060953	-0.055173	-0.243055	-0.251741	0.118364	-0.543826	0.339828	-0.106790	-0.027256	-0.934008	0	0
3355	2.152886	-0.485121	9.704062	-0.121458	-0.060032	-0.241143	-0.251997	0.118508	-0.544603	0.337404	-0.107797	-0.026656	-0.934788	0	0
3356	2.041184	-0.413203	9.872302	-0.161420	-0.030306	-0.223520	-0.252535	0.120266	-0.543393	0.335115	-0.108631	-0.025516	-0.935546	0	0
3357	2.028604	-0.127893	9.542542	-0.169284	-0.047770	-0.216603	-0.253318	0.119021	-0.542891	0.332868	-0.109686	-0.024397	-0.936255	0	0
3358	2.048470	-0.073812	9.465377	-0.155474	-0.044341	-0.218382	-0.256463	0.120072	-0.541936	0.330621	-0.110632	-0.023354	-0.936966	0	0
3359	2.012503	-0.355328	9.709153	-0.141835	-0.054853	-0.225403	-0.258053	0.121398	-0.539816	0.328315	-0.111656	-0.022522	-0.937675	0	0
3360	1.923239	-0.583704	10.017866	-0.119092	-0.048182	-0.218460	-0.259356	0.120838	-0.539818	0.326103	-0.112516	-0.021832	-0.938360	0	0
3361	1.876490	-0.611112	10.338142	-0.087122	-0.022708	-0.190570	-0.260682	0.122445	-0.538085	0.324190	-0.113059	-0.021356	-0.938969	0	0
3362	1.948247	-0.400786	10.358848	-0.062618	0.003221	-0.185345	-0.262773	0.122421	-0.537810	0.322361	-0.113259	-0.020992	-0.939582	0	0
3363	1.995774	-0.216869	10.152153	-0.042907	0.023663	-0.160935	-0.262642	0.122148	-0.537816	0.320785	-0.113224	-0.020741	-0.940132	0	0
3364	2.125397	-0.145164	9.932280	-0.016806	0.023323	-0.152279	-0.265115	0.120210	-0.537836	0.319317	-0.113094	-0.020705	-0.940647	0	0
3365	2.216025	-0.105881	9.601475	-0.006672	-0.004715	-0.150636	-0.264716	0.119675	-0.538500	0.317871	-0.113210	-0.020877	-0.941119	0	0
3366	2.198678	-0.191339	9.440866	0.000322	0.011066	-0.155841	-0.266023	0.117871	-0.537485	0.316387	-0.113140	-0.021046	-0.941624	0	0
3367	2.134614	-0.322284	9.479218	-0.016900	0.011185	-0.154914	-0.267455	0.117175	-0.537619	0.314891	-0.113136	-0.021075	-0.942125	0	0
3368	1.992426	-0.473382	9.644987	-0.028556	0.010976	-0.136568	-0.267582	0.116079	-0.537639	0.313554	-0.113161	-0.020950	-0.942571	0	0
3369	1.840660	-0.604586	9.774944	-0.028438	0.007408	-0.131354	-0.267060	0.118561	-0.538766	0.312265	-0.113229	-0.020846	-0.942993	0	0
3370	1.720602	-0.707786	9.982042	-0.005016	0.031172	-0.099959	-0.268886	0.117719	-0.538509	0.311308	-0.112997	-0.020838	-0.943337	0	0
3371	1.706338	-0.644836	10.007479	0.012879	0.048168	-0.079038	-0.268495	0.118135	-0.538634	0.310569	-0.112555	-0.020920	-0.943632	0	0
3372	1.797174	-0.555392	9.750016	0.033788	0.033804	-0.064308	-0.267181	0.116510	-0.538935	0.309991	-0.112185	-0.021231	-0.943859	0	0
3373	2.002013	-0.534529	9.459891	0.061754	0.028065	-0.047806	-0.268616	0.115672	-0.538681	0.309598	-0.111783	-0.021791	-0.944023	0	0
3374	2.220626	-0.645473	9.225677	0.099834	0.006606	-0.037467	-0.269128	0.114583	-0.539480	0.309337	-0.111471	-0.022779	-0.944122	0	0
3375	2.356329	-0.752824	9.170172	0.110567	0.007120	-0.022637	-0.268728	0.114461	-0.540396	0.309232	-0.111122	-0.023829	-0.944171	0	0
3376	2.424630	-0.751789	9.023342	0.085689	0.003656	-0.012970	-0.269889	0.113923	-0.541961	0.309190	-0.110887	-0.024666	-0.944191	0	0
3377	2.424591	-0.759043	9.020819	0.038931	0.011351	0.018590	-0.270159	0.113493	-0.540665	0.309396	-0.110731	-0.024974	-0.944134	0	0
3378	2.419866	-0.723242	9.079544	-0.037026	0.006560	0.025772	-0.270296	0.113619	-0.539881	0.309580	-0.110858	-0.024599	-0.944069	0	0
3379	2.339622	-0.703720	9.132519	-0.091884	0.013688	0.043383	-0.269873	0.111883	-0.542912	0.309877	-0.111093	-0.023631	-0.943968	0	0
3380	2.327405	-0.708686	9.152100	-0.134490	0.027640	0.064480	-0.268456	0.114894	-0.541952	0.310324	-0.111331	-0.022228	-0.943828	0	0
3381	2.434732	-0.665763	9.138125	-0.169228	0.031517	0.055882	-0.267695	0.117068	-0.540222	0.310656	-0.111642	-0.020456	-0.943722	0	0
3382	2.614677	-0.691263	9.109395	-0.167084	0.038185	0.071625	-0.268228	0.120898	-0.540664	0.311135	-0.111882	-0.018704	-0.943572	0	0
3383	2.804886	-0.656786	8.916646	-0.130550	0.028020	0.087215	-0.267197	0.122126	-0.539606	0.311803	-0.112117	-0.017274	-0.943351	0	0
3384	2.871707	-0.841763	9.130369	-0.052457	0.019238	0.103567	-0.266297	0.126241	-0.539792	0.312709	-0.112184	-0.016627	-0.943054	0	0
3385	2.783363	-0.960531	9.183984	-0.009062	0.018805	0.110416	-0.265638	0.125844	-0.540325	0.313729	-0.112136	-0.016344	-0.942726	0	0
3386	2.593095	-0.997862	9.415431	0.020543	0.015790	0.121637	-0.265381	0.128593	-0.541185	0.314885	-0.112010	-0.016376	-0.942355	0	0
3387	2.432048	-1.003064	9.791928	-0.005126	0.021930	0.131303	-0.266040	0.129677	-0.540898	0.316107	-0.111924	-0.016089	-0.941961	0	0
3388	2.268404	-1.023553	10.236058	-0.054698	0.053548	0.142857	-0.263561	0.131624	-0.541529	0.317383	-0.111683	-0.015269	-0.941574	0	0
3389	2.140740	-0.792259	10.271353	-0.076823	0.064009	0.156864	-0.264743	0.132978	-0.541363	0.318772	-0.111429	-0.014134	-0.941153	0	0
3390	2.161129	-0.646042	10.202751	-0.069845	0.074453	0.156860	-0.262661	0.134226	-0.541094	0.320162	-0.111040	-0.013089	-0.940742	0	0
3391	2.283598	-0.547662	9.990686	-0.059474	0.047952	0.169846	-0.260176	0.136458	-0.542630	0.321688	-0.110881	-0.012153	-0.940252	0	0
3392	2.360620	-0.693915	9.986825	-0.016199	0.059902	0.165419	-0.259000	0.137572	-0.543267	0.323217	-0.110458	-0.011649	-0.939784	0	0
3393	2.272522	-0.785135	9.963350	-0.013034	0.039018	0.160113	-0.257056	0.140183	-0.542709	0.324700	-0.110232	-0.011187	-0.939305	0	0
3394	2.112530	-0.709339	9.818016	-0.027048	0.028763	0.156602	-0.256802	0.142925	-0.543048	0.326129	-0.110134	-0.010692	-0.938827	0	0
3395	2.026233	-0.501322	9.730968	-0.046025	0.037689	0.156646	-0.257071	0.144837	-0.543008	0.327542	-0.110026	-0.009927	-0.938356	0	0
3396	1.934667	-0.379692	9.558074	-0.064092	0.017331	0.131317	-0.256671	0.144716	-0.543925	0.328688	-0.110153	-0.009150	-0.937948	0	0
3397	1.930792	-0.264790	9.266845	-0.098802	0.014217	0.127033	-0.256028	0.146083	-0.543382	0.329760	-0.110434	-0.008003	-0.937549	0	0
3398	1.958054	-0.237716	9.004761	-0.073812	-0.015240	0.096250	-0.255963	0.148256	-0.544550	0.330564	-0.110895	-0.007281	-0.937218	0	0
3399	1.950243	-0.354936	8.855585	-0.032746	-0.036314	0.084741	-0.253895	0.151959	-0.543712	0.331307	-0.111428	-0.006974	-0.936894	0	0
3400	1.883209	-0.548265	9.050490	-0.006572	-0.064199	0.067152	-0.256515	0.153157	-0.543149	0.331910	-0.112124	-0.007076	-0.936597	0	0
3401	1.816452	-0.672419	9.355324	-0.002701	-0.072708	0.049676	-0.256654	0.153692	-0.542356	0.332355	-0.112894	-0.007210	-0.936346	0	0
3402	1.641178	-0.607444	9.762201	-0.040548	-0.066429	0.056752	-0.256395	0.154242	-0.542347	0.332821	-0.113722	-0.007012	-0.936082	0	0
3403	1.500216	-0.503712	10.149468	-0.130677	-0.055920	0.043059	-0.257709	0.156416	-0.542295	0.333060	-0.114753	-0.005893	-0.935878	0	0
3404	1.389803	-0.217706	10.272304	-0.200825	-0.027148	0.027599	-0.258245	0.157765	-0.541224	0.333069	-0.115744	-0.004098	-0.935763	0	0
3405	1.494070	0.126841	10.202167	-0.239524	-0.026421	0.001525	-0.259576	0.161013	-0.539589	0.332794	-0.116851	-0.001914	-0.935730	0	0
3406	1.769645	0.213035	10.095342	-0.199816	-0.029632	-0.036946	-0.259461	0.162779	-0.538514	0.332198	-0.117860	-0.000212	-0.935817	0	0
3407	1.996094	0.194300	9.857419	-0.115603	-0.024647	-0.061565	-0.260389	0.163849	-0.537315	0.331473	-0.118536	0.000727	-0.935988	0	0
3408	2.169754	-0.101565	9.699087	0.027162	-0.035741	-0.092486	-0.261950	0.163705	-0.537957	0.330625	-0.118849	0.000219	-0.936249	0	0
3409	2.343900	-0.324015	9.486104	0.147798	-0.041645	-0.109379	-0.263244	0.160407	-0.537752	0.329762	-0.118815	-0.001436	-0.936556	0	0
3410	2.470173	-0.402920	9.266947	0.210773	-0.055370	-0.147858	-0.262774	0.157988	-0.538153	0.328611	-0.118703	-0.003794	-0.936968	0	0
3411	2.479885	-0.433053	9.130712	0.209289	-0.051994	-0.139118	-0.265635	0.156465	-0.538943	0.327538	-0.118566	-0.006106	-0.937349	0	0
3412	2.429376	-0.369742	8.931827	0.135524	-0.044117	-0.156342	-0.267188	0.153995	-0.539501	0.326213	-0.118594	-0.007731	-0.937796	0	0
3413	2.363909	-0.348686	8.834373	0.020339	-0.038621	-0.169959	-0.270179	0.152057	-0.540039	0.324623	-0.118950	-0.008275	-0.938298	0	0
3414	2.390543	-0.370803	8.838285	-0.047127	-0.033668	-0.174976	-0.270186	0.149294	-0.537880	0.322901	-0.119471	-0.008175	-0.938826	0	0
3415	2.529098	-0.382413	8.902711	-0.097452	-0.045508	-0.178328	-0.271870	0.149299	-0.539560	0.321088	-0.120277	-0.007654	-0.939350	0	0
3416	2.644778	-0.529234	9.140060	-0.134545	-0.062283	-0.207889	-0.273447	0.148305	-0.537876	0.318949	-0.121345	-0.006865	-0.939947	0	0
3417	2.670734	-0.608185	9.455502	-0.166887	-0.037820	-0.196371	-0.275551	0.151563	-0.537537	0.316878	-0.122301	-0.005696	-0.940531	0	0
3418	2.678795	-0.458775	9.547024	-0.175122	-0.032176	-0.217279	-0.276599	0.149895	-0.536260	0.314600	-0.123214	-0.004441	-0.941183	0	0
3419	2.629611	-0.472403	9.940186	-0.188062	-0.037434	-0.212897	-0.278849	0.152990	-0.533970	0.312341	-0.124234	-0.003100	-0.941806	0	0
3420	2.560702	-0.525017	10.362302	-0.209769	0.020202	-0.203949	-0.279758	0.153953	-0.535116	0.310144	-0.124759	-0.001339	-0.942467	0	0
3421	2.571803	-0.301090	10.297441	-0.183855	0.033189	-0.207499	-0.279769	0.154210	-0.533809	0.307937	-0.125101	0.000181	-0.943146	0	0
3422	2.635077	-0.260179	10.499936	-0.173674	0.051677	-0.223170	-0.280040	0.155293	-0.533135	0.305598	-0.125216	0.001675	-0.943890	0	0
3423	2.708330	-0.244879	10.389149	-0.132311	0.068092	-0.237288	-0.280231	0.155675	-0.533558	0.303167	-0.125071	0.002764	-0.944690	0	0
3424	2.657590	-0.548568	10.674109	-0.075384	0.099447	-0.260017	-0.282160	0.152813	-0.535813	0.300592	-0.124435	0.003429	-0.945594	0	0
3425	2.589369	-0.585600	10.563787	-0.021721	0.143919	-0.277501	-0.282298	0.151286	-0.534150	0.297911	-0.123239	0.003644	-0.946598	0	0
3426	2.478384	-0.502419	10.151104	0.066280	0.159304	-0.291699	-0.280985	0.150899	-0.534948	0.295211	-0.121611	0.003108	-0.947656	0	0
3427	2.388310	-0.543427	9.978281	0.135290	0.174786	-0.305824	-0.280033	0.145739	-0.537139	0.292446	-0.119655	0.001888	-0.948765	0	0
3428	2.399481	-0.759478	9.752206	0.176474	0.167733	-0.319898	-0.279868	0.142769	-0.540061	0.289598	-0.117621	0.000299	-0.949894	0	0
3429	2.209099	-0.901206	9.546371	0.205856	0.164990	-0.321752	-0.279681	0.134880	-0.543341	0.286758	-0.115548	-0.001636	-0.951008	0	0
3430	2.024038	-0.965264	9.336677	0.234612	0.131020	-0.336785	-0.278864	0.131090	-0.545764	0.283804	-0.113691	-0.003902	-0.952111	0	0
3431	1.769863	-1.171108	9.271826	0.239654	0.101284	-0.333413	-0.279229	0.125212	-0.546267	0.280882	-0.112119	-0.006337	-0.953150	0	0
3432	1.428034	-1.362998	9.330254	0.225916	0.080317	-0.322998	-0.279198	0.120447	-0.547922	0.278037	-0.110766	-0.008649	-0.954123	0	0
3433	1.125389	-1.511531	9.388394	0.202040	0.062754	-0.302948	-0.280466	0.114990	-0.549973	0.275356	-0.109653	-0.010764	-0.955007	0	0
3434	0.873141	-1.354966	9.473925	0.164078	0.033096	-0.284658	-0.281223	0.111446	-0.551468	0.272795	-0.108923	-0.012573	-0.955804	0	0
3435	0.943137	-1.443504	9.524312	0.129153	0.025921	-0.259261	-0.282114	0.106522	-0.552079	0.270446	-0.108350	-0.014006	-0.956516	0	0
3436	1.117733	-1.188983	9.199474	0.076447	-0.008932	-0.240019	-0.283153	0.104319	-0.551724	0.268203	-0.108264	-0.015041	-0.957142	0	0
3437	1.347549	-1.033708	9.026899	0.010650	-0.050660	-0.224227	-0.285091	0.102542	-0.553307	0.266049	-0.108737	-0.015480	-0.957682	0	0
3438	1.536884	-1.149742	8.836870	-0.042781	-0.070613	-0.210132	-0.287838	0.100857	-0.551889	0.263953	-0.109563	-0.015507	-0.958167	0	0
3439	1.770370	-1.161795	8.867622	-0.089114	-0.074988	-0.192526	-0.289685	0.100120	-0.549157	0.261990	-0.110534	-0.014997	-0.958602	0	0
3440	1.960559	-1.090761	8.881188	-0.128891	-0.101147	-0.180250	-0.290990	0.101346	-0.549774	0.260085	-0.111882	-0.014245	-0.958976	0	0
3441	2.253010	-0.987778	8.999375	-0.149753	-0.108066	-0.180174	-0.293212	0.099669	-0.548620	0.258167	-0.113328	-0.013212	-0.959339	0	0
3442	2.297331	-0.896007	9.006922	-0.167130	-0.121979	-0.176676	-0.295982	0.101523	-0.545961	0.256244	-0.114975	-0.012143	-0.959673	0	0
3443	2.223921	-0.963561	9.027024	-0.162084	-0.134207	-0.178474	-0.298985	0.101079	-0.545687	0.254324	-0.116704	-0.011047	-0.959988	0	0
3444	2.214522	-0.891479	9.100901	-0.172766	-0.145357	-0.186333	-0.301336	0.100229	-0.545167	0.252294	-0.118586	-0.009995	-0.960305	0	0
3445	2.258211	-0.897445	9.167598	-0.177898	-0.156827	-0.178493	-0.303698	0.099773	-0.543337	0.250350	-0.120571	-0.008795	-0.960578	0	0
3446	2.423956	-0.868581	9.062493	-0.164675	-0.160679	-0.164564	-0.305814	0.102048	-0.541064	0.248537	-0.122581	-0.007833	-0.960803	0	0
3447	2.649921	-0.935453	9.007900	-0.132835	-0.167905	-0.168125	-0.309227	0.101985	-0.538698	0.246743	-0.124562	-0.007077	-0.961016	0	0
3448	2.861207	-0.993499	9.031608	-0.095322	-0.180755	-0.145456	-0.311926	0.103335	-0.537701	0.245195	-0.126592	-0.006808	-0.961149	0	0
3449	3.006228	-1.146134	9.113245	-0.101860	-0.177500	-0.131432	-0.314814	0.100805	-0.534606	0.243789	-0.128596	-0.006323	-0.961244	0	0
3450	3.224600	-1.222576	9.271748	-0.120963	-0.162176	-0.103377	-0.317446	0.102124	-0.532738	0.242609	-0.130511	-0.005708	-0.961288	0	0
3451	3.302579	-1.183092	9.372195	-0.158875	-0.160262	-0.098019	-0.319425	0.104686	-0.531372	0.241450	-0.132495	-0.004585	-0.961315	0	0
3452	3.250380	-0.924533	9.517507	-0.185916	-0.128886	-0.080440	-0.322827	0.103265	-0.529813	0.240404	-0.134248	-0.003235	-0.961339	0	0
3453	3.099695	-0.889516	9.540854	-0.185265	-0.105582	-0.061213	-0.324159	0.107615	-0.528677	0.239563	-0.135775	-0.001681	-0.961338	0	0
3454	3.192339	-0.861031	9.527015	-0.155329	-0.091293	-0.042059	-0.326269	0.111413	-0.527806	0.238931	-0.137093	-0.000483	-0.961310	0	0
3455	3.181819	-0.955543	9.741391	-0.071626	-0.068741	-0.019550	-0.328111	0.112336	-0.526473	0.238644	-0.137999	0.000121	-0.961252	0	0
3456	2.932345	-1.117033	10.052335	0.028839	-0.077548	-0.007675	-0.327445	0.109612	-0.526922	0.238592	-0.138745	-0.000371	-0.961157	0	0
3457	2.766908	-1.110881	10.063507	0.085071	-0.045177	0.019266	-0.328097	0.108505	-0.526418	0.238896	-0.139051	-0.001158	-0.961037	0	0
3458	2.612771	-0.888133	9.794232	0.044203	-0.027667	0.041192	-0.329789	0.106846	-0.526309	0.239334	-0.139280	-0.001611	-0.960894	0	0
3459	2.476301	-0.939479	9.714335	0.008049	-0.001027	0.034378	-0.330835	0.107659	-0.526545	0.239677	-0.139344	-0.001527	-0.960800	0	0
3460	2.338936	-1.045100	10.154225	-0.046516	0.014646	0.060743	-0.329657	0.107538	-0.526817	0.240178	-0.139385	-0.000979	-0.960669	0	0
3461	2.249767	-0.935304	9.952054	-0.102962	0.025236	0.083589	-0.330065	0.110949	-0.526486	0.240841	-0.139458	0.000312	-0.960493	0	0
3462	2.176125	-0.665437	9.749381	-0.118365	0.016448	0.097524	-0.329031	0.113419	-0.526315	0.241596	-0.139654	0.001606	-0.960274	0	0
3463	2.193050	-0.354555	9.278878	-0.118723	0.004428	0.089607	-0.327989	0.114802	-0.526686	0.242293	-0.139961	0.003003	-0.960050	0	0
3464	2.227078	-0.419476	8.976951	-0.126729	-0.016408	0.086964	-0.328793	0.117512	-0.525325	0.242933	-0.140491	0.004282	-0.959806	0	0
3465	2.357253	-0.652363	8.864100	-0.088593	-0.056597	0.067592	-0.329569	0.118892	-0.526855	0.243462	-0.141310	0.005205	-0.959547	0	0
3466	2.442912	-0.955878	9.027278	-0.083293	-0.066411	0.073701	-0.331406	0.118722	-0.525673	0.244036	-0.142215	0.005927	-0.959263	0	0
3467	2.276323	-1.107415	9.251711	-0.113962	-0.066479	0.092100	-0.332734	0.120739	-0.523932	0.244765	-0.143187	0.007108	-0.958925	0	0
3468	2.091074	-1.076761	9.697068	-0.161456	-0.063541	0.093963	-0.331714	0.124563	-0.522693	0.245423	-0.144253	0.008616	-0.958585	0	0
3469	1.873098	-0.845067	9.986250	-0.189288	-0.044513	0.120210	-0.331727	0.127156	-0.522251	0.246310	-0.145188	0.010620	-0.958196	0	0
3470	1.734695	-0.345477	10.132141	-0.227086	-0.021583	0.127291	-0.333568	0.129594	-0.521800	0.247184	-0.146009	0.012908	-0.957818	0	0
3471	1.873647	0.101004	10.036022	-0.180919	-0.026938	0.113159	-0.332677	0.133282	-0.520692	0.248010	-0.146746	0.014851	-0.957463	0	0
3472	2.110945	0.253315	9.686491	-0.087942	-0.028286	0.098946	-0.331131	0.135466	-0.519098	0.248818	-0.147289	0.015748	-0.957156	0	0
3473	2.295202	0.073064	9.393617	0.030899	-0.025400	0.074133	-0.331834	0.134883	-0.519019	0.249577	-0.147490	0.015582	-0.956930	0	0
3474	2.461755	-0.186500	9.250492	0.122206	-0.026726	0.057341	-0.333510	0.135863	-0.522111	0.250293	-0.147500	0.014411	-0.956760	0	0
3475	2.597347	-0.359182	8.956791	0.147793	-0.023097	0.037252	-0.333511	0.135448	-0.521729	0.250868	-0.147393	0.013058	-0.956645	0	0
3476	2.701959	-0.396932	8.777097	0.154717	-0.012584	0.032047	-0.334031	0.133246	-0.520988	0.251386	-0.147190	0.011574	-0.956560	0	0
3477	2.650603	-0.447147	8.748514	0.161113	-0.031578	0.016270	-0.335847	0.132145	-0.521907	0.251777	-0.147135	0.010025	-0.956483	0	0
3478	2.662613	-0.460184	8.820684	0.155543	-0.029500	-0.002021	-0.335580	0.129819	-0.521564	0.251970	-0.147094	0.008440	-0.956453	0	0
3479	2.786995	-0.403403	8.857358	0.143196	-0.034553	-0.009836	-0.336346	0.125848	-0.521767	0.252082	-0.147119	0.007002	-0.956432	0	0
3480	2.898691	-0.434043	8.907606	0.132699	-0.039697	-0.013288	-0.336603	0.124202	-0.521537	0.252131	-0.147233	0.005594	-0.956410	0	0
3481	2.976783	-0.363652	9.066597	0.115802	-0.056879	-0.025493	-0.338040	0.125149	-0.521899	0.252051	-0.147545	0.004324	-0.956390	0	0
3482	3.083976	-0.308198	9.236809	0.168335	-0.056332	-0.032610	-0.337774	0.121583	-0.520799	0.251972	-0.147729	0.002503	-0.956389	0	0
3483	3.058311	-0.497231	9.450189	0.238999	-0.034710	-0.053671	-0.338026	0.118567	-0.520466	0.251799	-0.147523	0.000054	-0.956470	0	0
3484	3.043806	-0.493935	9.382780	0.290800	-0.043852	-0.052107	-0.339814	0.112010	-0.522404	0.251704	-0.147278	-0.002933	-0.956528	0	0
3485	2.981452	-0.367828	9.221380	0.249025	-0.036243	-0.067689	-0.340706	0.107633	-0.523004	0.251407	-0.147062	-0.005513	-0.956628	0	0
3486	3.000937	-0.360924	9.240397	0.165381	-0.023434	-0.064789	-0.341616	0.105703	-0.522515	0.251007	-0.146935	-0.007269	-0.956741	0	0
3487	2.980143	-0.543064	9.485237	0.150812	-0.005818	-0.069040	-0.342906	0.101864	-0.522711	0.250551	-0.146676	-0.008841	-0.956887	0	0
3488	2.833085	-0.593114	10.175515	0.177472	0.022168	-0.086495	-0.343678	0.099947	-0.523133	0.249961	-0.146079	-0.010630	-0.957114	0	0
3489	2.599379	-0.518800	10.661350	0.169896	0.044925	-0.085576	-0.343138	0.097091	-0.523974	0.249379	-0.145280	-0.012278	-0.957368	0	0
3490	2.437409	0.015666	10.304692	0.112915	0.077028	-0.091509	-0.343908	0.094216	-0.524285	0.248648	-0.144319	-0.013319	-0.957689	0	0
3491	2.487628	0.254791	10.151985	0.025526	0.099750	-0.103420	-0.341525	0.090577	-0.526717	0.247690	-0.143347	-0.013484	-0.958081	0	0
3492	2.709664	-0.018899	10.365703	0.022558	0.117603	-0.131207	-0.341117	0.088681	-0.527798	0.246443	-0.142215	-0.013614	-0.958570	0	0
3493	3.027653	-0.196249	10.133091	0.102372	0.148436	-0.133903	-0.340838	0.086511	-0.529014	0.245306	-0.140581	-0.014447	-0.959090	0	0
3494	3.224933	-0.246632	9.706545	0.169468	0.134989	-0.143700	-0.338990	0.083948	-0.530379	0.244149	-0.138919	-0.015960	-0.959603	0	0
3495	3.257762	-0.547771	9.256017	0.181621	0.124420	-0.141988	-0.338693	0.080567	-0.533180	0.243039	-0.137324	-0.017629	-0.960085	0	0
3496	3.124484	-0.917885	9.026242	0.143490	0.100289	-0.141929	-0.338149	0.078131	-0.534794	0.241856	-0.136056	-0.018975	-0.960539	0	0
3497	2.884517	-1.191799	8.960094	0.031492	0.113331	-0.136342	-0.336826	0.075695	-0.535762	0.240592	-0.134934	-0.019206	-0.961010	0	0
3498	2.598898	-1.345114	8.998405	-0.064209	0.085823	-0.116107	-0.336556	0.073786	-0.536062	0.239372	-0.134310	-0.018557	-0.961414	0	0
3499	2.284442	-1.416744	9.135388	-0.111956	0.078733	-0.084626	-0.335497	0.075470	-0.538639	0.238408	-0.133871	-0.017394	-0.961737	0	0
3500	2.031247	-1.393012	9.381264	-0.121009	0.046792	-0.048968	-0.336551	0.076545	-0.537960	0.237761	-0.133770	-0.016203	-0.961932	0	0
3501	1.954465	-1.148067	9.679478	-0.132427	0.058612	-0.019279	-0.335377	0.077105	-0.538088	0.237399	-0.133575	-0.014774	-0.962071	0	0
3502	1.956656	-0.762536	9.713968	-0.127191	0.056699	-0.010617	-0.334734	0.079023	-0.537794	0.237113	-0.133399	-0.013449	-0.962186	0	0
3503	2.029233	-0.425166	9.658989	-0.135550	0.030071	0.018964	-0.332778	0.080964	-0.538421	0.237111	-0.133485	-0.011996	-0.962194	0	0
3504	2.185806	-0.283072	9.638026	-0.126970	0.021182	0.022412	-0.334734	0.081223	-0.538792	0.237135	-0.133653	-0.010712	-0.962179	0	0
3505	2.349028	-0.271094	9.525476	-0.064703	0.003042	0.032669	-0.334995	0.082321	-0.539289	0.237356	-0.133829	-0.009989	-0.962108	0	0
3506	2.484686	-0.404124	9.377604	-0.002515	-0.000915	0.030766	-0.335402	0.081881	-0.537213	0.237624	-0.133916	-0.009944	-0.962030	0	0
3507	2.572098	-0.468560	9.210032	0.061800	-0.001662	0.046296	-0.334870	0.083553	-0.539266	0.238144	-0.133839	-0.010433	-0.961907	0	0
3508	2.642642	-0.501466	9.057826	0.065703	-0.012578	0.070690	-0.334345	0.082461	-0.539031	0.238892	-0.133879	-0.011019	-0.961710	0	0
3509	2.674377	-0.500768	8.969944	0.035041	0.006689	0.082177	-0.333546	0.080018	-0.539866	0.239721	-0.133792	-0.011185	-0.961514	0	0
3510	2.605939	-0.583455	8.817818	-0.015249	-0.013867	0.082262	-0.334333	0.081104	-0.539839	0.240465	-0.134040	-0.010980	-0.961296	0	0
3511	2.552165	-0.626610	8.811182	-0.024911	-0.019586	0.116288	-0.335773	0.084385	-0.540935	0.241539	-0.134354	-0.010585	-0.960987	0	0
3512	2.561669	-0.686238	8.708427	-0.000468	-0.035776	0.133623	-0.334225	0.084371	-0.538604	0.242799	-0.134782	-0.010506	-0.960610	0	0
3513	2.565721	-0.771939	8.992805	0.034377	-0.066220	0.159615	-0.334747	0.084229	-0.538603	0.244364	-0.135405	-0.010732	-0.960123	0	0
3514	2.540788	-0.846221	9.144852	0.020356	-0.073671	0.192786	-0.336577	0.085858	-0.539079	0.246213	-0.136152	-0.010865	-0.959544	0	0
3515	2.558537	-0.701906	9.250604	0.007387	-0.067229	0.231210	-0.336846	0.086943	-0.538535	0.248427	-0.136858	-0.010731	-0.958874	0	0
3516	2.573845	-0.550746	9.397669	-0.034663	-0.062791	0.245289	-0.336077	0.088580	-0.537597	0.250703	-0.137641	-0.010238	-0.958174	0	0
3517	2.601295	-0.427472	9.423000	-0.073880	-0.053250	0.267228	-0.337130	0.090757	-0.537547	0.253149	-0.138417	-0.009242	-0.957429	0	0
3518	2.556962	-0.455060	9.757744	-0.066995	-0.043416	0.301253	-0.336119	0.095942	-0.535891	0.255917	-0.139098	-0.008313	-0.956603	0	0
3519	2.489585	-0.314302	9.812147	-0.010399	-0.038898	0.320266	-0.336534	0.098653	-0.534273	0.258955	-0.139574	-0.007818	-0.955720	0	0
3520	2.431679	-0.235759	9.778287	0.048892	-0.036215	0.343634	-0.335616	0.100319	-0.535548	0.262283	-0.139888	-0.007920	-0.954765	0	0
3521	2.477161	-0.055097	9.208427	0.162957	-0.023580	0.377338	-0.336013	0.103608	-0.536392	0.266101	-0.139765	-0.008971	-0.953717	0	0
3522	2.496035	-0.170995	9.138551	0.225856	-0.028942	0.408555	-0.334969	0.102518	-0.535900	0.270288	-0.139543	-0.010651	-0.952554	0	0
3523	2.474711	-0.454524	9.333537	0.258818	-0.018476	0.445152	-0.333657	0.103091	-0.536939	0.274875	-0.139114	-0.012514	-0.951280	0	0
3524	2.380592	-0.662087	9.739502	0.271970	0.021108	0.473149	-0.331951	0.104221	-0.538491	0.279734	-0.138291	-0.014406	-0.949956	0	0
3525	2.357532	-0.411212	9.898557	0.238714	0.049351	0.523889	-0.331022	0.104530	-0.540574	0.285035	-0.137271	-0.015777	-0.948506	0	0
3526	2.258771	0.140593	9.681109	0.165555	0.072770	0.572940	-0.327115	0.107304	-0.540678	0.290683	-0.136265	-0.016375	-0.946925	0	0
3527	2.346180	0.477711	9.417568	0.110657	0.095728	0.585352	-0.324502	0.110773	-0.542581	0.296375	-0.135171	-0.016330	-0.945317	0	0
3528	2.529271	0.539209	9.201158	0.071151	0.087015	0.601164	-0.322167	0.115726	-0.543151	0.302146	-0.134301	-0.015955	-0.943619	0	0
3529	2.722420	0.291633	9.270647	0.062513	0.090571	0.596894	-0.317862	0.119340	-0.544413	0.307857	-0.133393	-0.015477	-0.941908	0	0
3530	2.856428	-0.019811	9.674706	0.100325	0.109096	0.615211	-0.314088	0.124585	-0.545378	0.313783	-0.132217	-0.015290	-0.940120	0	0
3531	2.982122	-0.111272	9.946507	0.137693	0.133230	0.613457	-0.309903	0.127252	-0.547568	0.319730	-0.130671	-0.015379	-0.938329	0	0
3532	2.876114	0.115277	10.174922	0.142656	0.142112	0.602963	-0.305196	0.129512	-0.549640	0.325574	-0.129039	-0.015501	-0.936542	0	0
3533	2.800356	0.466204	10.106613	0.080576	0.177661	0.597962	-0.301409	0.132577	-0.551169	0.331279	-0.127254	-0.014953	-0.934792	0	0
3534	2.937852	0.618972	9.793289	0.002360	0.194424	0.572073	-0.298020	0.139756	-0.553916	0.336648	-0.125579	-0.013630	-0.933120	0	0
3535	3.024914	0.535199	9.838508	-0.007577	0.193698	0.512809	-0.294106	0.144056	-0.555682	0.341421	-0.123925	-0.012344	-0.931623	0	0
3536	2.892781	0.366345	9.626099	0.035088	0.197416	0.483034	-0.289791	0.147136	-0.557995	0.345980	-0.122090	-0.011426	-0.930194	0	0
3537	2.892690	0.285121	9.288411	0.096576	0.180857	0.454901	-0.286007	0.150471	-0.559258	0.350319	-0.120193	-0.011253	-0.928818	0	0
3538	2.746133	0.152469	9.105905	0.132212	0.160940	0.431179	-0.281689	0.153831	-0.562086	0.354509	-0.118349	-0.011429	-0.927463	0	0
3539	2.657066	-0.083264	9.201449	0.178345	0.146958	0.410082	-0.277364	0.154450	-0.564448	0.358507	-0.116476	-0.012206	-0.926152	0	0
3540	2.428337	-0.134263	8.942106	0.210849	0.141809	0.395112	-0.274357	0.156964	-0.566242	0.362423	-0.114520	-0.013219	-0.924857	0	0
3541	2.243095	-0.218377	8.790237	0.196862	0.136852	0.388139	-0.271207	0.155646	-0.567722	0.366223	-0.112672	-0.014238	-0.923571	0	0
3542	2.062655	-0.261787	8.905158	0.168408	0.147622	0.385613	-0.268182	0.155985	-0.570601	0.369973	-0.110812	-0.014846	-0.922291	0	0
3543	1.974830	-0.290765	8.960038	0.166232	0.140302	0.407395	-0.264130	0.157272	-0.571906	0.373902	-0.109044	-0.015550	-0.920904	0	0
3544	1.931174	-0.238561	9.102214	0.207539	0.133055	0.403754	-0.261234	0.160501	-0.576289	0.377856	-0.107170	-0.016552	-0.919492	0	0
3545	1.775680	-0.198383	9.101535	0.252631	0.141438	0.407107	-0.256783	0.159739	-0.577507	0.381860	-0.105061	-0.018046	-0.918052	0	0
3546	1.818003	-0.006084	9.238877	0.290435	0.145648	0.398274	-0.254032	0.161158	-0.579451	0.385831	-0.102751	-0.019767	-0.916617	0	0
3547	1.722823	-0.053882	9.245237	0.228214	0.139993	0.400174	-0.249575	0.162055	-0.582068	0.389727	-0.100743	-0.021052	-0.915161	0	0
3548	1.709419	0.136487	9.161097	0.195435	0.145464	0.402879	-0.246159	0.161849	-0.584700	0.393625	-0.098800	-0.021898	-0.913684	0	0
3549	1.563742	0.186558	9.136122	0.160246	0.132155	0.381109	-0.243004	0.160675	-0.586828	0.397262	-0.097119	-0.022614	-0.912272	0	0
3550	1.562195	-0.034519	9.375120	0.123609	0.115959	0.370728	-0.238044	0.162512	-0.587608	0.400773	-0.095718	-0.022951	-0.910874	0	0
3551	1.438543	-0.263335	9.970311	0.116801	0.134381	0.365577	-0.235292	0.165308	-0.590306	0.404214	-0.094178	-0.023269	-0.909505	0	0
3552	1.321607	-0.231539	10.259154	0.081559	0.132719	0.376123	-0.230980	0.167144	-0.591603	0.407728	-0.092793	-0.023151	-0.908081	0	0
3553	1.165237	0.071175	10.223496	0.000112	0.161893	0.396449	-0.227730	0.168394	-0.590560	0.411335	-0.091472	-0.022258	-0.906609	0	0
3554	1.203137	0.295199	10.128965	-0.049952	0.179802	0.394010	-0.226167	0.174181	-0.592801	0.414883	-0.090199	-0.020736	-0.905155	0	0
3555	1.459855	0.098164	10.188022	-0.034740	0.175492	0.378314	-0.221463	0.178362	-0.595356	0.418283	-0.088884	-0.019485	-0.903747	0	0
3556	1.689121	-0.192306	10.377122	0.006765	0.186550	0.371314	-0.217156	0.180603	-0.596254	0.421667	-0.087306	-0.018468	-0.902349	0	0
3557	1.671829	-0.300216	10.051558	0.025536	0.164668	0.367714	-0.212457	0.182850	-0.597284	0.425009	-0.085829	-0.017815	-0.900935	0	0
3558	1.804876	-0.111377	9.552424	0.015471	0.161669	0.345053	-0.208534	0.182349	-0.597843	0.428144	-0.084432	-0.017003	-0.899597	0	0
3559	1.931832	-0.108425	9.186369	-0.015074	0.133987	0.343335	-0.204884	0.188430	-0.600093	0.431215	-0.083403	-0.016143	-0.898241	0	0
3560	2.000734	-0.372489	9.306915	0.020738	0.109437	0.329244	-0.202268	0.190940	-0.601884	0.434196	-0.082447	-0.015616	-0.896902	0	0
3561	1.779876	-0.328666	9.026950	0.086110	0.089037	0.323721	-0.199672	0.194380	-0.601575	0.437156	-0.081385	-0.015879	-0.895555	0	0
3562	1.715073	-0.567535	9.167892	0.131005	0.053325	0.295592	-0.197049	0.194976	-0.603404	0.439906	-0.080446	-0.016611	-0.894279	0	0
3563	1.559220	-0.551361	9.362989	0.126635	0.053401	0.293837	-0.194569	0.196101	-0.603921	0.442617	-0.079522	-0.017413	-0.893008	0	0
3564	1.514202	-0.670287	9.836872	0.119895	0.047103	0.304315	-0.192989	0.192835	-0.603996	0.445421	-0.078687	-0.018066	-0.891674	0	0
3565	1.387865	-0.527397	10.403521	0.076482	0.053654	0.295708	-0.192584	0.194236	-0.606314	0.448102	-0.077981	-0.018407	-0.890385	0	0
3566	1.125468	-0.386117	10.782022	0.018177	0.078378	0.308108	-0.188281	0.197573	-0.607321	0.450862	-0.077322	-0.018011	-0.889056	0	0
3567	1.030965	0.063537	10.579970	-0.069005	0.081364	0.277778	-0.186456	0.201438	-0.608820	0.453268	-0.077010	-0.016938	-0.887880	0	0
3568	1.123970	0.129838	10.438342	-0.135145	0.076921	0.259647	-0.183848	0.204485	-0.609820	0.455471	-0.077047	-0.015224	-0.886780	0	0
3569	1.333219	0.089004	10.236817	-0.146148	0.058100	0.238726	-0.181766	0.207247	-0.610301	0.457460	-0.077280	-0.013603	-0.885761	0	0
3570	1.463611	-0.118894	10.058948	-0.082996	0.063538	0.196730	-0.180226	0.211760	-0.609183	0.459136	-0.077186	-0.012459	-0.884919	0	0
3571	1.569133	-0.432645	9.814775	-0.000885	0.029297	0.168528	-0.177885	0.212732	-0.608530	0.460608	-0.076999	-0.012312	-0.884172	0	0
3572	1.540006	-0.486852	9.470880	0.083288	0.038816	0.138651	-0.177615	0.213298	-0.609822	0.461892	-0.076352	-0.012798	-0.883551	0	0
3573	1.544253	-0.680971	9.022535	0.152315	0.019126	0.138411	-0.176823	0.212357	-0.610497	0.463210	-0.075547	-0.014073	-0.882911	0	0
3574	1.461067	-0.735059	9.149584	0.256246	0.021696	0.146832	-0.174712	0.212826	-0.613496	0.464694	-0.074252	-0.016159	-0.882205	0	0
3575	1.445611	-0.880702	9.162395	0.335032	0.006931	0.157912	-0.173900	0.209302	-0.615393	0.466312	-0.072710	-0.019080	-0.881421	0	0
3576	1.465326	-0.818837	9.259664	0.367370	-0.005947	0.181330	-0.173099	0.207137	-0.616613	0.468162	-0.071147	-0.022249	-0.880493	0	0
3577	1.559033	-0.587548	9.343109	0.338698	0.007734	0.211100	-0.172018	0.202666	-0.619051	0.470238	-0.069593	-0.025153	-0.879432	0	0
3578	1.622041	-0.558294	9.722184	0.262683	-0.000613	0.218286	-0.170157	0.199709	-0.621725	0.472327	-0.068480	-0.027349	-0.878334	0	0
3579	1.622599	-0.413013	9.973613	0.157776	0.015558	0.237815	-0.170798	0.198896	-0.622778	0.474504	-0.067719	-0.028602	-0.877178	0	0
3580	1.709302	-0.481751	10.416115	0.033750	0.016086	0.257392	-0.168833	0.199752	-0.624077	0.476777	-0.067554	-0.028682	-0.875955	0	0
3581	1.492032	-0.222823	10.216605	-0.133128	0.039483	0.245671	-0.166614	0.203350	-0.625714	0.478826	-0.067971	-0.027262	-0.874850	0	0
3582	1.307260	-0.229067	10.046464	-0.208309	0.035737	0.246722	-0.165078	0.206893	-0.623573	0.480845	-0.068785	-0.025137	-0.873742	0	0
3583	1.175201	-0.298485	10.280952	-0.187607	0.025053	0.249237	-0.163524	0.211842	-0.624398	0.482877	-0.069584	-0.023298	-0.872608	0	0
3584	1.315935	-0.376782	10.228165	-0.103070	0.042116	0.233368	-0.161591	0.216912	-0.623662	0.484854	-0.069830	-0.022070	-0.871524	0	0
3585	1.509984	-0.381745	10.746571	0.024680	0.041105	0.228666	-0.160021	0.218171	-0.624690	0.486851	-0.069455	-0.022014	-0.870441	0	0
3586	1.638428	-0.165156	10.155938	0.158521	0.027885	0.230848	-0.158193	0.219839	-0.625451	0.488982	-0.068553	-0.023135	-0.869288	0	0
3587	1.629900	-0.080370	9.518170	0.317814	0.021944	0.205927	-0.157123	0.217138	-0.627334	0.490971	-0.066911	-0.025743	-0.868221	0	0
3588	1.456442	0.065799	8.725293	0.443368	-0.006535	0.189730	-0.155518	0.213639	-0.630537	0.492909	-0.064900	-0.029534	-0.867154	0	0
3589	1.438614	0.003427	9.112193	0.508638	-0.023504	0.179032	-0.154918	0.200972	-0.634174	0.494756	-0.062708	-0.034042	-0.866098	0	0
3590	1.350687	-0.077018	8.992024	0.460068	-0.025581	0.170439	-0.154866	0.194588	-0.637553	0.496490	-0.060772	-0.038082	-0.865075	0	0
3591	1.165323	-0.153080	8.990380	0.358325	-0.024916	0.179439	-0.154718	0.193379	-0.639140	0.498225	-0.059335	-0.041290	-0.864029	0	0
3592	1.166935	-0.229641	9.328208	0.250033	-0.019315	0.204205	-0.153640	0.190004	-0.641817	0.500122	-0.058401	-0.043463	-0.862889	0	0
3593	1.075358	-0.053001	9.449051	0.139673	-0.018698	0.218453	-0.152320	0.190038	-0.643517	0.502058	-0.058012	-0.044717	-0.861727	0	0
3594	1.014564	0.354020	9.344878	0.055065	-0.018152	0.227371	-0.150636	0.194025	-0.643842	0.504040	-0.058054	-0.045188	-0.860541	0	0
3595	0.933113	0.587062	9.405763	-0.028147	-0.024402	0.222326	-0.151427	0.195518	-0.643547	0.505903	-0.058554	-0.045019	-0.859422	0	0
3596	0.976097	0.478078	9.570274	-0.083506	-0.012524	0.213818	-0.151045	0.196607	-0.642877	0.507672	-0.059241	-0.044277	-0.858370	0	0
3597	0.987264	0.395194	10.033689	-0.097319	-0.002824	0.210411	-0.149733	0.198557	-0.644670	0.509397	-0.059893	-0.043404	-0.857347	0	0
3598	0.966409	0.712815	10.740812	-0.100755	0.025173	0.205237	-0.147671	0.202386	-0.643048	0.511100	-0.060340	-0.042327	-0.856355	0	0
3599	1.063857	1.071082	10.312705	0.000770	0.038817	0.182275	-0.146636	0.204584	-0.643013	0.512657	-0.060112	-0.042100	-0.855452	0	0
3600	0.925138	1.067384	10.315857	0.090146	0.042079	0.157579	-0.145831	0.204487	-0.645623	0.514066	-0.059417	-0.042598	-0.854629	0	0
3601	0.890720	0.917403	9.856928	0.169284	0.043641	0.136425	-0.144256	0.203828	-0.646298	0.515329	-0.058255	-0.043816	-0.853887	0	0
3602	0.992653	0.794715	9.458187	0.210170	0.026241	0.114475	-0.142804	0.201254	-0.647140	0.516428	-0.057058	-0.045447	-0.853218	0	0
3603	1.123520	0.639461	9.128526	0.217008	0.010452	0.115316	-0.141346	0.199514	-0.649007	0.517518	-0.055919	-0.047257	-0.852535	0	0
3604	1.235503	0.590825	8.829872	0.208580	-0.001938	0.129282	-0.141823	0.194353	-0.652228	0.518720	-0.054978	-0.049010	-0.851766	0	0
3605	1.325291	0.523542	8.698522	0.141159	-0.013730	0.132954	-0.141960	0.193792	-0.651197	0.519900	-0.054448	-0.050293	-0.851005	0	0
3606	1.424914	0.500763	8.705581	0.065263	-0.025620	0.145371	-0.141431	0.193670	-0.651984	0.521145	-0.054460	-0.050941	-0.850204	0	0
3607	1.468299	0.452928	8.827374	0.012919	-0.040724	0.129793	-0.141031	0.193687	-0.653028	0.522212	-0.054828	-0.051280	-0.849505	0	0
3608	1.477387	0.382549	9.039220	-0.054531	-0.041971	0.128252	-0.140905	0.195331	-0.653127	0.523235	-0.055596	-0.051004	-0.848842	0	0
3609	1.501317	0.360235	9.282881	-0.080401	-0.050669	0.135289	-0.139368	0.201354	-0.652369	0.524290	-0.056542	-0.050602	-0.848153	0	0
3610	1.538540	0.504467	9.380919	-0.128759	-0.049504	0.138914	-0.140160	0.203258	-0.652196	0.525355	-0.057767	-0.049730	-0.847462	0	0
3611	1.511377	0.478019	9.599069	-0.188626	-0.049779	0.128621	-0.139259	0.204760	-0.651262	0.526288	-0.059273	-0.048413	-0.846855	0	0
3612	1.378852	0.337665	9.883401	-0.279080	-0.028172	0.130687	-0.138245	0.209675	-0.649871	0.527199	-0.061103	-0.046159	-0.846284	0	0
3613	1.270774	0.209669	10.128607	-0.313269	-0.012347	0.139553	-0.137501	0.216774	-0.648305	0.528158	-0.062949	-0.043578	-0.845688	0	0
3614	1.298409	0.018054	10.534408	-0.300664	0.008250	0.151814	-0.137011	0.220856	-0.646277	0.529239	-0.064594	-0.040935	-0.845019	0	0
3615	1.440129	0.091310	10.384489	-0.258816	0.042840	0.153548	-0.136520	0.226726	-0.645124	0.530364	-0.065687	-0.038507	-0.844344	0	0
3616	1.596508	0.183377	10.278081	-0.227392	0.042323	0.169169	-0.134594	0.233161	-0.644230	0.531645	-0.066661	-0.036290	-0.843560	0	0
3617	1.620912	0.160883	10.098035	-0.173003	0.065750	0.155126	-0.131477	0.236193	-0.643673	0.532840	-0.067107	-0.034466	-0.842846	0	0
3618	1.634892	0.021800	9.933518	-0.125801	0.062171	0.139293	-0.129930	0.239203	-0.642584	0.533938	-0.067361	-0.033021	-0.842189	0	0
3619	1.624209	-0.150017	9.895002	-0.137923	0.056159	0.138455	-0.128114	0.245257	-0.644040	0.535009	-0.067698	-0.031557	-0.841538	0	0
3620	1.650189	-0.297630	9.834194	-0.162180	0.083706	0.121177	-0.126057	0.250179	-0.642396	0.535934	-0.067960	-0.029702	-0.840996	0	0
3621	1.688443	-0.419078	9.812213	-0.206799	0.082937	0.134408	-0.125800	0.252101	-0.642751	0.536927	-0.068442	-0.027519	-0.840397	0	0
3622	1.588022	-0.516251	9.897888	-0.200209	0.059394	0.129083	-0.121910	0.257738	-0.642147	0.537879	-0.069114	-0.025469	-0.839798	0	0
3623	1.473182	-0.588662	9.950353	-0.193176	0.080414	0.123879	-0.119326	0.260199	-0.640035	0.538786	-0.069543	-0.023416	-0.839241	0	0
3624	1.383446	-0.539270	9.943444	-0.176252	0.074415	0.110710	-0.118821	0.264579	-0.639953	0.539598	-0.069954	-0.021499	-0.838736	0	0
3625	1.350280	-0.402021	9.849320	-0.157293	0.057363	0.078312	-0.117792	0.268417	-0.639885	0.540138	-0.070373	-0.019901	-0.838393	0	0
3626	1.292154	-0.371452	9.763938	-0.103427	0.045976	0.057175	-0.115853	0.272394	-0.639300	0.540545	-0.070618	-0.018785	-0.838135	0	0
3627	1.199007	-0.482713	9.800822	-0.036609	0.045074	0.029063	-0.114810	0.274467	-0.640178	0.540754	-0.070476	-0.018295	-0.838024	0	0
3628	1.115281	-0.647469	9.839149	-0.023617	0.033329	-0.005894	-0.113769	0.276259	-0.640541	0.540686	-0.070383	-0.017962	-0.838082	0	0
3629	0.992610	-0.816622	9.866206	-0.008518	0.028338	-0.026887	-0.113509	0.272684	-0.638791	0.540443	-0.070215	-0.017826	-0.838256	0	0
3630	0.918562	-0.977380	9.974577	-0.003509	0.019660	-0.033026	-0.115590	0.274051	-0.640311	0.540155	-0.070124	-0.017754	-0.838451	0	0
3631	0.864529	-1.055097	10.020720	-0.026483	0.026399	-0.059980	-0.113767	0.274751	-0.640180	0.539623	-0.070056	-0.017483	-0.838805	0	0
3632	0.806380	-1.056901	9.789612	-0.038594	0.019518	-0.058230	-0.114682	0.275152	-0.640166	0.539104	-0.070150	-0.017135	-0.839138	0	0
3633	0.797534	-0.956706	9.515236	-0.059678	0.009412	-0.068679	-0.115471	0.276373	-0.640006	0.538473	-0.070394	-0.016665	-0.839532	0	0
3634	0.919408	-0.951130	9.355128	-0.087772	0.007310	-0.087775	-0.116649	0.276770	-0.639860	0.537666	-0.070851	-0.015991	-0.840023	0	0
3635	1.119076	-0.951430	9.227036	-0.078472	0.002079	-0.094766	-0.118347	0.278952	-0.640716	0.536802	-0.071251	-0.015409	-0.840553	0	0
3636	1.196999	-0.974477	9.055431	-0.105445	-0.017811	-0.094730	-0.118892	0.279324	-0.638101	0.535919	-0.072012	-0.014726	-0.841064	0	0
3637	1.134182	-0.923866	8.917178	-0.129251	0.002356	-0.085897	-0.119545	0.281518	-0.639095	0.535091	-0.072683	-0.013702	-0.841551	0	0
3638	1.168490	-0.901214	8.817443	-0.136190	-0.024856	-0.074613	-0.119427	0.283700	-0.638532	0.534354	-0.073671	-0.012783	-0.841947	0	0
3639	1.221912	-0.904968	8.896052	-0.122252	-0.018914	-0.072011	-0.121265	0.284079	-0.637470	0.533643	-0.074486	-0.011917	-0.842339	0	0
3640	1.338771	-0.886954	8.932347	-0.081555	-0.021088	-0.066885	-0.122569	0.285856	-0.638467	0.533006	-0.075151	-0.011432	-0.842690	0	0
3641	1.460104	-0.900184	9.156940	-0.037587	-0.033741	-0.065283	-0.123232	0.286384	-0.637411	0.532412	-0.075644	-0.011352	-0.843022	0	0
3642	1.499004	-0.882430	9.277349	0.024254	-0.058608	-0.070762	-0.124410	0.284992	-0.636389	0.531818	-0.076061	-0.011961	-0.843351	0	0
3643	1.435281	-0.920627	9.488914	0.028088	-0.043972	-0.060268	-0.124795	0.284723	-0.637042	0.531314	-0.076294	-0.012485	-0.843640	0	0
3644	1.386364	-0.913399	9.751626	0.006128	-0.022219	-0.046193	-0.126490	0.286635	-0.638164	0.530918	-0.076504	-0.012729	-0.843867	0	0
3645	1.449544	-0.884835	9.973314	-0.037193	-0.019231	-0.051283	-0.127012	0.286906	-0.638415	0.530443	-0.076877	-0.012560	-0.844134	0	0
3646	1.439159	-0.918388	10.382243	-0.100311	0.007839	-0.024849	-0.126759	0.287857	-0.637747	0.530150	-0.077400	-0.011731	-0.844282	0	0
3647	1.414192	-0.992991	10.563341	-0.093138	0.028701	-0.023060	-0.126635	0.287987	-0.637095	0.529875	-0.077668	-0.010809	-0.844442	0	0
3648	1.317174	-0.970923	10.398840	-0.041209	0.031825	-0.021477	-0.126906	0.289207	-0.636418	0.529659	-0.077676	-0.010349	-0.844583	0	0
3649	1.337027	-0.965187	10.083719	0.031736	0.034579	-0.007726	-0.126900	0.289767	-0.637449	0.529612	-0.077234	-0.010432	-0.844652	0	0
3650	1.383662	-0.964100	9.729177	0.113907	0.033954	-0.005347	-0.125703	0.288024	-0.639313	0.529656	-0.076404	-0.011259	-0.844689	0	0
3651	1.424189	-1.107729	9.735880	0.206198	0.012273	-0.005656	-0.125944	0.283927	-0.639913	0.529756	-0.075226	-0.012929	-0.844709	0	0
3652	1.359584	-1.328677	9.792334	0.265111	0.022324	-0.006658	-0.124345	0.279591	-0.641831	0.529898	-0.073693	-0.015095	-0.844719	0	0
3653	1.281824	-1.317894	9.755546	0.269517	0.015212	0.000274	-0.127702	0.277277	-0.645367	0.530089	-0.072155	-0.017269	-0.844690	0	0
3654	1.182360	-0.864494	9.657768	0.210333	0.005384	-0.008368	-0.125590	0.274033	-0.646747	0.530166	-0.071053	-0.019063	-0.844697	0	0
3655	1.152217	-0.207655	9.546761	0.099540	-0.006278	-0.041298	-0.127643	0.270079	-0.649283	0.529876	-0.070588	-0.019942	-0.844897	0	0
3656	1.245979	0.005769	9.489527	0.002961	-0.024697	-0.098646	-0.128689	0.271579	-0.649766	0.529032	-0.070821	-0.020207	-0.845400	0	0
3657	1.279231	-0.093935	9.700397	-0.048460	-0.044485	-0.149126	-0.128944	0.272137	-0.650795	0.527716	-0.071441	-0.020118	-0.846172	0	0
3658	1.541608	-0.177992	9.635033	-0.044709	-0.062846	-0.206709	-0.131553	0.271564	-0.650787	0.525918	-0.072227	-0.020259	-0.847221	0	0
3659	1.549887	-0.329392	10.150803	-0.016600	-0.079776	-0.257408	-0.135207	0.268090	-0.649267	0.523696	-0.072959	-0.020710	-0.848523	0	0
3660	1.500763	-0.438907	9.995427	-0.019224	-0.070213	-0.304473	-0.138328	0.265190	-0.649432	0.521070	-0.073653	-0.021175	-0.850067	0	0
3661	1.285942	-0.549288	10.047240	-0.081338	-0.046210	-0.351347	-0.140160	0.266541	-0.649522	0.517998	-0.074416	-0.020967	-0.851880	0	0
3662	0.993059	-0.711394	10.008118	-0.157963	-0.045071	-0.380806	-0.144346	0.265659	-0.647948	0.514618	-0.075599	-0.020178	-0.853842	0	0
3663	0.817663	-0.766975	9.902428	-0.218244	-0.040518	-0.413785	-0.148129	0.265077	-0.648062	0.510896	-0.076997	-0.018805	-0.855981	0	0
3664	0.791080	-0.774243	9.701986	-0.238204	-0.046645	-0.454746	-0.151415	0.268310	-0.646804	0.506797	-0.078588	-0.017392	-0.858300	0	0
3665	0.901495	-0.674720	9.395794	-0.250483	-0.055437	-0.497472	-0.156788	0.269875	-0.644912	0.502305	-0.080252	-0.015869	-0.860812	0	0
3666	1.047663	-0.665108	9.290868	-0.236537	-0.079652	-0.520239	-0.161106	0.269542	-0.643587	0.497603	-0.082104	-0.014688	-0.863385	0	0
3667	1.208301	-0.679777	9.175578	-0.211719	-0.096632	-0.563075	-0.165565	0.270566	-0.641452	0.492538	-0.083912	-0.013750	-0.866127	0	0
3668	1.242166	-0.727848	9.106320	-0.150273	-0.122028	-0.587739	-0.171847	0.270754	-0.639581	0.487284	-0.085689	-0.013580	-0.868923	0	0
3669	1.348924	-0.782074	9.098241	-0.098416	-0.134117	-0.621921	-0.178890	0.269732	-0.639941	0.481761	-0.087252	-0.013853	-0.871838	0	0
3670	1.295280	-0.771204	9.254585	-0.047897	-0.141204	-0.639541	-0.184622	0.265979	-0.639583	0.476100	-0.088686	-0.014710	-0.874784	0	0
3671	1.344075	-0.726756	9.367883	-0.001790	-0.144696	-0.662360	-0.190764	0.262470	-0.637135	0.470266	-0.089865	-0.015907	-0.877793	0	0
3672	1.427230	-0.627018	9.502964	0.052942	-0.174672	-0.673069	-0.198057	0.257472	-0.636920	0.464351	-0.091103	-0.017832	-0.880772	0	0
3673	1.366947	-0.497417	9.682941	0.090500	-0.181685	-0.688920	-0.205084	0.250422	-0.636357	0.458316	-0.092161	-0.020032	-0.883771	0	0
3674	1.296135	-0.496859	9.907327	0.128167	-0.183483	-0.703872	-0.213408	0.244198	-0.637331	0.452147	-0.093115	-0.022688	-0.886780	0	0
3675	1.403854	-0.356122	10.047266	0.167361	-0.204568	-0.717127	-0.221224	0.237681	-0.636231	0.445878	-0.094008	-0.025689	-0.889773	0	0
3676	1.599326	-0.253684	9.850521	0.188379	-0.220167	-0.735532	-0.227462	0.230373	-0.636330	0.439424	-0.094998	-0.029071	-0.892769	0	0
3677	1.953345	-0.066268	9.748168	0.211597	-0.232697	-0.732112	-0.235003	0.221542	-0.635928	0.433001	-0.095933	-0.032605	-0.895681	0	0
3678	2.072160	-0.066493	10.115849	0.185325	-0.250827	-0.738171	-0.242275	0.213276	-0.636819	0.426453	-0.097197	-0.036090	-0.898548	0	0
3679	1.944889	-0.150459	10.345178	0.108274	-0.237579	-0.711750	-0.251128	0.202772	-0.634879	0.420058	-0.098616	-0.038697	-0.901293	0	0
3680	1.729876	-0.251136	10.617454	-0.038195	-0.201562	-0.708624	-0.258439	0.197472	-0.632328	0.413520	-0.100380	-0.039928	-0.904063	0	0
3681	1.910791	-0.141296	10.421150	-0.131394	-0.202752	-0.700491	-0.265218	0.194667	-0.632074	0.406957	-0.102477	-0.040202	-0.906790	0	0
3682	2.207376	-0.281712	9.937764	-0.186378	-0.199911	-0.689799	-0.273062	0.191820	-0.629340	0.400399	-0.104833	-0.040062	-0.909442	0	0
3683	2.372713	-0.346209	9.715128	-0.224379	-0.187085	-0.656475	-0.277768	0.189702	-0.627656	0.394103	-0.107174	-0.039379	-0.911946	0	0
3684	2.377537	-0.332864	9.821734	-0.268633	-0.192572	-0.622343	-0.285891	0.188062	-0.623205	0.388033	-0.109806	-0.038384	-0.914275	0	0
3685	2.396423	-0.393538	10.026229	-0.257944	-0.205252	-0.602338	-0.290614	0.189079	-0.620808	0.382150	-0.112460	-0.037403	-0.916469	0	0
3686	2.621110	-0.662925	10.068048	-0.278279	-0.135663	-0.579338	-0.297267	0.185719	-0.619785	0.376449	-0.114613	-0.036050	-0.918613	0	0
3687	2.755528	-0.562063	10.061536	-0.246339	-0.126024	-0.544504	-0.301595	0.186195	-0.617532	0.371108	-0.116515	-0.034803	-0.920593	0	0
3688	2.931325	-0.475198	9.971552	-0.264431	-0.096703	-0.514693	-0.306176	0.184205	-0.615066	0.366002	-0.118271	-0.033355	-0.922465	0	0
3689	2.775032	-0.626168	9.697007	-0.287354	-0.072721	-0.470957	-0.309056	0.182790	-0.613511	0.361283	-0.119856	-0.031448	-0.924186	0	0
3690	2.686952	-0.753972	9.469639	-0.325922	-0.058268	-0.426320	-0.311681	0.183566	-0.612045	0.356910	-0.121503	-0.029184	-0.925743	0	0
3691	2.593928	-0.850298	9.472836	-0.371441	-0.029697	-0.388604	-0.315499	0.186230	-0.609363	0.352844	-0.123014	-0.026240	-0.927189	0	0
3692	2.680694	-0.973566	9.578028	-0.373884	-0.025188	-0.345816	-0.318921	0.188904	-0.607203	0.349148	-0.124540	-0.023314	-0.928462	0	0
3693	2.713184	-1.204367	9.791891	-0.369839	0.000962	-0.294259	-0.319978	0.190936	-0.606505	0.345950	-0.125781	-0.020152	-0.929565	0	0
3694	2.491444	-1.210100	10.043883	-0.348577	0.020899	-0.240216	-0.323010	0.194850	-0.604715	0.343262	-0.126810	-0.017168	-0.930481	0	0
3695	2.201521	-1.261691	10.105532	-0.302521	0.041794	-0.200207	-0.324467	0.200029	-0.604472	0.341021	-0.127450	-0.014357	-0.931265	0	0
3696	1.987554	-1.267665	9.933648	-0.263366	0.079471	-0.167102	-0.324075	0.200860	-0.604980	0.339124	-0.127650	-0.011873	-0.931966	0	0
3697	1.996233	-1.117101	9.480423	-0.229844	0.095483	-0.142750	-0.324356	0.203852	-0.603878	0.337513	-0.127543	-0.009467	-0.932592	0	0
3698	1.999875	-0.945113	9.289099	-0.160308	0.074412	-0.113375	-0.321751	0.203869	-0.603245	0.336242	-0.127446	-0.007892	-0.933079	0	0
3699	2.068650	-0.884555	9.026894	-0.088986	0.072663	-0.091779	-0.322011	0.206069	-0.604372	0.335282	-0.127079	-0.006807	-0.933483	0	0
3700	2.126158	-1.028807	9.076776	-0.010706	0.067286	-0.068447	-0.321222	0.204159	-0.604154	0.334618	-0.126549	-0.006595	-0.933795	0	0
3701	2.308206	-1.080357	9.207418	0.005269	0.063257	-0.047536	-0.322770	0.203485	-0.606109	0.334189	-0.125956	-0.006362	-0.934030	0	0
3702	2.438161	-0.922892	9.134026	-0.041937	0.077402	-0.036888	-0.322770	0.203760	-0.606233	0.333779	-0.125438	-0.005783	-0.934250	0	0
3703	2.453215	-0.854477	9.081388	-0.130839	0.093832	-0.038332	-0.321458	0.204885	-0.607652	0.333265	-0.125018	-0.004169	-0.934498	0	0
3704	2.465491	-0.862736	8.940562	-0.213261	0.087031	-0.011069	-0.320405	0.205459	-0.608950	0.332881	-0.124982	-0.001925	-0.934647	0	0
3705	2.397786	-0.816885	8.797513	-0.287290	0.087411	0.002215	-0.318856	0.209299	-0.608626	0.332546	-0.125147	0.001175	-0.934746	0	0
3706	2.379936	-0.957548	8.800765	-0.313011	0.080438	0.012749	-0.317322	0.214628	-0.607101	0.332257	-0.125503	0.004358	-0.934792	0	0
3707	2.574223	-1.031491	8.751644	-0.295265	0.082560	0.031930	-0.316436	0.220371	-0.606344	0.332182	-0.125742	0.007548	-0.934766	0	0
3708	2.418015	-1.096704	8.843905	-0.300184	0.074513	0.046734	-0.315286	0.225569	-0.605599	0.332221	-0.126105	0.010634	-0.934673	0	0
3709	2.329877	-1.186004	8.866460	-0.284325	0.065398	0.063230	-0.313477	0.230235	-0.605520	0.332448	-0.126466	0.013700	-0.934504	0	0
3710	2.342683	-1.414086	9.289031	-0.252763	0.060372	0.084088	-0.312725	0.235008	-0.603870	0.332891	-0.126798	0.016343	-0.934258	0	0
3711	2.375125	-1.585636	9.852378	-0.228007	0.076401	0.101534	-0.312473	0.237473	-0.603954	0.333540	-0.126862	0.018969	-0.933969	0	0
3712	2.337051	-1.439547	9.840811	-0.189645	0.095209	0.110177	-0.310933	0.242124	-0.602833	0.334295	-0.126651	0.021172	-0.933680	0	0
3713	2.232374	-1.108746	9.419402	-0.165306	0.093210	0.120513	-0.309507	0.245149	-0.603044	0.335193	-0.126345	0.023288	-0.933349	0	0
3714	1.975387	-0.992297	9.184885	-0.096335	0.089390	0.115013	-0.307836	0.251178	-0.602677	0.336112	-0.125874	0.024606	-0.933048	0	0
3715	1.828009	-1.203783	9.328124	0.029502	0.050010	0.114535	-0.305994	0.251218	-0.604382	0.337208	-0.125317	0.024747	-0.932724	0	0
3716	1.899802	-1.364853	9.571125	0.117627	0.056361	0.109093	-0.305464	0.252473	-0.605923	0.338346	-0.124435	0.023950	-0.932451	0	0
3717	1.887305	-1.377023	9.803667	0.188141	0.041968	0.100125	-0.303095	0.250050	-0.607158	0.339505	-0.123417	0.022568	-0.932199	0	0
3718	1.788394	-1.221308	9.846906	0.200200	0.077112	0.084458	-0.302291	0.248165	-0.608893	0.340508	-0.122067	0.021042	-0.932047	0	0
3719	1.819663	-0.899138	9.661924	0.184440	0.080877	0.077506	-0.303553	0.245744	-0.613096	0.341439	-0.120701	0.019795	-0.931912	0	0
3720	1.899069	-0.678736	9.423538	0.159875	0.070761	0.067941	-0.301053	0.243324	-0.614463	0.342235	-0.119549	0.018602	-0.931792	0	0
3721	2.016336	-0.627065	9.269035	0.132709	0.078280	0.047991	-0.300378	0.242677	-0.616823	0.342826	-0.118391	0.017780	-0.931739	0	0
3722	2.137065	-0.815869	9.127977	0.156995	0.052297	0.021716	-0.299326	0.241323	-0.617118	0.343191	-0.117429	0.016495	-0.931750	0	0
3723	2.223392	-1.023592	9.188396	0.210182	0.036345	0.008468	-0.298770	0.237530	-0.619539	0.343508	-0.116405	0.014750	-0.931791	0	0
3724	2.227165	-1.180787	9.353127	0.241226	0.020309	0.010967	-0.299512	0.230985	-0.621614	0.343869	-0.115453	0.012559	-0.931808	0	0
3725	2.071271	-1.158106	9.618530	0.260380	0.009486	0.023068	-0.298174	0.227335	-0.623908	0.344379	-0.114506	0.010268	-0.931765	0	0
3726	2.013242	-1.080712	9.688764	0.239823	0.034141	0.021436	-0.298025	0.226677	-0.625874	0.344837	-0.113427	0.008149	-0.931749	0	0
3727	1.906845	-0.940458	9.819115	0.160239	0.034787	0.019896	-0.297743	0.223548	-0.626979	0.345197	-0.112588	0.006874	-0.931727	0	0
3728	1.918553	-0.632794	9.644063	0.087830	0.065103	0.018416	-0.295898	0.221806	-0.628328	0.345447	-0.111744	0.006275	-0.931740	0	0
3729	1.934862	-0.387357	9.385700	-0.020419	0.071377	0.008257	-0.295633	0.224015	-0.629848	0.345492	-0.111190	0.006786	-0.931786	0	0
3730	1.942538	-0.333389	9.328185	-0.073637	0.047512	-0.002999	-0.295368	0.224575	-0.630620	0.345365	-0.111069	0.007607	-0.931842	0	0
3731	2.017889	-0.369190	9.214564	-0.085803	0.056463	-0.010774	-0.294860	0.226621	-0.629802	0.345158	-0.110885	0.008640	-0.931931	0	0
3732	2.051520	-0.444702	9.212712	-0.041140	0.042252	-0.017910	-0.293285	0.227475	-0.631229	0.344930	-0.110702	0.009123	-0.932033	0	0
3733	2.119022	-0.556740	9.195031	0.002346	0.032033	-0.002343	-0.292767	0.227473	-0.630712	0.344900	-0.110445	0.009246	-0.932073	0	0
3734	2.105958	-0.693604	9.290229	0.083476	0.041189	-0.013008	-0.292499	0.227487	-0.631624	0.344854	-0.109841	0.008569	-0.932168	0	0
3735	1.953045	-0.642884	9.212166	0.138952	0.035410	-0.002748	-0.291707	0.225444	-0.631670	0.344968	-0.109084	0.007421	-0.932225	0	0
3736	1.870763	-0.578326	9.144773	0.156288	0.026463	0.004134	-0.291414	0.221645	-0.633829	0.345160	-0.108365	0.006034	-0.932248	0	0
3737	1.836801	-0.554122	9.177377	0.168331	0.014089	0.007545	-0.292578	0.218763	-0.633877	0.345401	-0.107705	0.004543	-0.932243	0	0
3738	1.900079	-0.572888	9.069119	0.137825	-0.001323	0.002367	-0.292810	0.217156	-0.636771	0.345556	-0.107309	0.003230	-0.932237	0	0
3739	1.949052	-0.533664	8.995914	0.102337	-0.009822	0.004194	-0.292013	0.213882	-0.636841	0.345693	-0.107102	0.002260	-0.932213	0	0
3740	1.949251	-0.518035	8.899287	0.072705	-0.034921	0.004207	-0.292791	0.213058	-0.637111	0.345796	-0.107243	0.001440	-0.932160	0	0
3741	1.949338	-0.521821	8.802387	0.055360	-0.041767	0.004237	-0.292403	0.212231	-0.636349	0.345883	-0.107499	0.000791	-0.932099	0	0
3742	2.012200	-0.588083	8.819361	0.066857	-0.088064	-0.002889	-0.294875	0.211120	-0.636874	0.345913	-0.108156	-0.000167	-0.932012	0	0
3743	2.147744	-0.690023	8.933413	0.070583	-0.093622	0.011074	-0.296051	0.210005	-0.636107	0.346079	-0.108846	-0.001136	-0.931870	0	0
3744	2.154693	-0.730087	9.039210	0.067867	-0.121692	0.017986	-0.297984	0.205624	-0.637220	0.346301	-0.109812	-0.002196	-0.931672	0	0
3745	2.196159	-0.699631	9.106477	0.044257	-0.136298	0.012784	-0.300751	0.205557	-0.634078	0.346451	-0.110993	-0.003070	-0.931473	0	0
3746	2.284126	-0.616520	9.204894	0.000907	-0.154408	0.016354	-0.302191	0.205261	-0.633423	0.346584	-0.112495	-0.003622	-0.931242	0	0
3747	2.408498	-0.511608	9.498889	-0.049188	-0.149759	0.018268	-0.303246	0.204821	-0.631862	0.346678	-0.114129	-0.003674	-0.931008	0	0
3748	2.414592	-0.614747	10.042028	-0.119847	-0.132739	0.020284	-0.304449	0.207517	-0.629718	0.346710	-0.115848	-0.003022	-0.930786	0	0
3749	2.365749	-0.567786	10.443308	-0.145424	-0.117033	0.030861	-0.309428	0.211153	-0.629090	0.346809	-0.117512	-0.002056	-0.930543	0	0
3750	2.280626	-0.516199	10.673593	-0.141670	-0.096187	0.036126	-0.310238	0.213029	-0.626705	0.346960	-0.118966	-0.001056	-0.930304	0	0
3751	2.273610	-0.453790	10.742434	-0.123923	-0.055320	0.039672	-0.310397	0.213945	-0.623562	0.347165	-0.119981	-0.000072	-0.930097	0	0
3752	2.331501	-0.532467	10.788399	-0.089545	-0.028161	0.017860	-0.309889	0.216542	-0.622994	0.347211	-0.120621	0.000658	-0.929997	0	0
3753	2.347731	-0.664080	10.824887	-0.092303	0.001272	0.034541	-0.311202	0.218856	-0.623200	0.347404	-0.120998	0.001533	-0.929875	0	0
3754	2.427751	-0.759174	10.581996	-0.071742	0.038489	0.046819	-0.310543	0.216672	-0.622987	0.347732	-0.120956	0.002364	-0.929756	0	0
3755	2.550836	-0.632094	9.968423	-0.100134	0.058913	0.043471	-0.309518	0.217890	-0.621149	0.347997	-0.120827	0.003517	-0.929670	0	0
3756	2.881907	-0.729830	9.329897	-0.106870	0.055349	0.050515	-0.307978	0.222403	-0.620030	0.348331	-0.120749	0.004736	-0.929550	0	0
3757	2.904894	-0.972200	9.279915	-0.139591	0.055552	0.052384	-0.307470	0.223899	-0.618963	0.348627	-0.120796	0.006242	-0.929424	0	0
3758	2.859514	-1.312667	8.934740	-0.179047	0.045202	0.064707	-0.306304	0.227060	-0.619300	0.348998	-0.121063	0.008115	-0.929235	0	0
3759	2.578474	-1.500850	9.049924	-0.175015	0.035147	0.092556	-0.304907	0.232515	-0.616990	0.349624	-0.121424	0.009929	-0.928935	0	0
3760	2.380550	-1.635587	9.096157	-0.200289	0.034039	0.120522	-0.304407	0.237438	-0.616637	0.350496	-0.121863	0.012026	-0.928524	0	0
3761	1.966887	-1.600197	9.290219	-0.253795	0.057356	0.113700	-0.305088	0.240002	-0.614369	0.351217	-0.122289	0.014687	-0.928158	0	0
3762	1.410296	-1.479660	9.358056	-0.348336	0.064853	0.134833	-0.302252	0.245476	-0.612460	0.352016	-0.122956	0.018285	-0.927702	0	0
3763	1.080696	-1.292442	9.145593	-0.449381	0.077999	0.133347	-0.300196	0.252047	-0.611435	0.352669	-0.123862	0.022876	-0.927232	0	0
3764	1.044405	-1.232804	9.268335	-0.548469	0.082906	0.145851	-0.298683	0.261608	-0.609306	0.353309	-0.125059	0.028406	-0.926675	0	0
3765	1.359794	-1.349686	9.496655	-0.604744	0.071851	0.146047	-0.296144	0.272251	-0.605471	0.353867	-0.126550	0.034442	-0.926054	0	0
3766	1.782472	-1.456150	9.577378	-0.607082	0.073315	0.156603	-0.295309	0.281766	-0.600215	0.354511	-0.128030	0.040492	-0.925360	0	0
3767	1.982092	-1.489036	9.322926	-0.557114	0.071288	0.149505	-0.292358	0.290519	-0.597982	0.355136	-0.129346	0.046087	-0.924675	0	0
3768	2.013391	-1.584259	9.129580	-0.463742	0.063552	0.152713	-0.291248	0.298957	-0.593920	0.355910	-0.130401	0.050769	-0.923984	0	0
3769	2.111922	-1.775657	9.240792	-0.345909	0.062412	0.164614	-0.288155	0.306766	-0.592618	0.356935	-0.131035	0.054394	-0.923292	0	0
3770	2.242765	-1.869128	9.250966	-0.239837	0.026541	0.169467	-0.285851	0.312907	-0.589781	0.358170	-0.131621	0.056896	-0.922580	0	0
3771	2.213140	-1.955527	9.185050	-0.121432	0.005424	0.177788	-0.285482	0.316864	-0.588795	0.359636	-0.131972	0.058257	-0.921874	0	0
3772	2.159761	-1.949079	9.082268	-0.027622	-0.033693	0.177394	-0.284449	0.318233	-0.588124	0.361248	-0.132346	0.058596	-0.921168	0	0
3773	2.207976	-2.038633	9.021772	0.063048	-0.028154	0.170184	-0.284577	0.318510	-0.588509	0.362904	-0.132348	0.058122	-0.920547	0	0
3774	2.235617	-2.262353	9.257639	0.121963	-0.060418	0.189140	-0.283136	0.317294	-0.588543	0.364832	-0.132418	0.057002	-0.919844	0	0
3775	2.254072	-2.386736	9.516921	0.137923	-0.077603	0.214358	-0.282874	0.317162	-0.588677	0.367018	-0.132578	0.055719	-0.919030	0	0
3776	2.293779	-2.214498	9.714565	0.122466	-0.082041	0.223975	-0.280509	0.315832	-0.589892	0.369277	-0.132824	0.054560	-0.918159	0	0
3777	2.406916	-1.979105	9.850884	0.094239	-0.075105	0.238027	-0.280769	0.315970	-0.590147	0.371615	-0.133110	0.053716	-0.917223	0	0
3778	2.471022	-1.820215	9.919456	0.043605	-0.080329	0.259088	-0.280000	0.318155	-0.589329	0.374085	-0.133612	0.053332	-0.916168	0	0
3779	2.422038	-1.848053	10.060616	0.029922	-0.068017	0.260032	-0.278444	0.317192	-0.587667	0.376529	-0.134062	0.053123	-0.915113	0	0
3780	2.367977	-1.983448	9.834775	0.054336	-0.054200	0.260876	-0.279759	0.320602	-0.587982	0.379010	-0.134281	0.052741	-0.914078	0	0
3781	2.281449	-2.197546	9.947517	0.135840	-0.060262	0.272843	-0.276104	0.322702	-0.589008	0.381703	-0.134252	0.051606	-0.913026	0	0
3782	2.376863	-2.175131	9.601835	0.205510	-0.054119	0.293601	-0.275321	0.322710	-0.589013	0.384691	-0.133877	0.049885	-0.911922	0	0
3783	2.426018	-2.141105	9.339705	0.307252	-0.077574	0.293239	-0.275038	0.320958	-0.590872	0.387797	-0.133338	0.047144	-0.910830	0	0
3784	2.278920	-2.322428	9.388944	0.411345	-0.075072	0.306895	-0.274485	0.317572	-0.593024	0.391165	-0.132347	0.043484	-0.909716	0	0
3785	2.048948	-2.488346	9.646110	0.494650	-0.098801	0.330992	-0.273663	0.311314	-0.594975	0.394853	-0.131245	0.039011	-0.908484	0	0
3786	1.747915	-2.378442	9.598942	0.586765	-0.101568	0.355953	-0.272191	0.306019	-0.596912	0.398877	-0.129775	0.033715	-0.907149	0	0
3787	1.631849	-1.865777	9.422496	0.578395	-0.092929	0.370757	-0.270310	0.301719	-0.601435	0.403001	-0.128258	0.028568	-0.905717	0	0
3788	1.691965	-1.212138	9.091458	0.487862	-0.105899	0.355221	-0.269489	0.296421	-0.603627	0.406859	-0.127213	0.024146	-0.904268	0	0
3789	1.860089	-0.862590	8.518749	0.365636	-0.120535	0.348543	-0.268539	0.293735	-0.606810	0.410486	-0.126803	0.020777	-0.902768	0	0
3790	2.034905	-0.922639	8.545331	0.252137	-0.137107	0.342754	-0.268130	0.291842	-0.608151	0.413916	-0.126998	0.018341	-0.901226	0	0
3791	2.087667	-1.414485	8.863959	0.184624	-0.147068	0.336880	-0.268657	0.291003	-0.607123	0.417196	-0.127572	0.016476	-0.899667	0	0
3792	2.020390	-1.614669	9.240355	0.162680	-0.156118	0.363099	-0.267349	0.292396	-0.608146	0.420685	-0.128302	0.014791	-0.897967	0	0
3793	1.928379	-1.490299	9.479098	0.140494	-0.142118	0.371901	-0.265649	0.290629	-0.607673	0.424209	-0.129003	0.013394	-0.896229	0	0
3794	1.703562	-1.180782	9.759861	0.109902	-0.110629	0.385971	-0.267754	0.293610	-0.607078	0.427809	-0.129540	0.012405	-0.894452	0	0
3795	1.513749	-0.784741	9.651250	0.032101	-0.087126	0.379215	-0.265278	0.296515	-0.607820	0.431237	-0.130200	0.012226	-0.892711	0	0
3796	1.569390	-0.421069	9.645457	-0.009837	-0.083020	0.361874	-0.263868	0.298415	-0.605580	0.434456	-0.131003	0.012392	-0.891029	0	0
3797	1.701648	-0.322236	9.384751	-0.023634	-0.070621	0.358468	-0.263356	0.300604	-0.605281	0.437612	-0.131751	0.012747	-0.889368	0	0
3798	1.895847	-0.438338	9.197030	0.017156	-0.066888	0.323510	-0.261028	0.304446	-0.604441	0.440513	-0.132293	0.012693	-0.887855	0	0
3799	2.221354	-0.556309	9.076461	0.119195	-0.074806	0.328486	-0.258668	0.303109	-0.605005	0.443579	-0.132454	0.011707	-0.886316	0	0
3800	2.561082	-0.756002	8.872083	0.207044	-0.087598	0.317798	-0.257357	0.301481	-0.605046	0.446669	-0.132338	0.009869	-0.884803	0	0
3801	2.728762	-0.835133	8.654026	0.237935	-0.108787	0.315936	-0.256964	0.302312	-0.605553	0.449769	-0.132278	0.007644	-0.883262	0	0
3802	2.733581	-0.847094	8.634376	0.231174	-0.124692	0.329868	-0.255916	0.301777	-0.605702	0.452988	-0.132377	0.005442	-0.881617	0	0
3803	2.785243	-0.745810	8.653993	0.163934	-0.118182	0.336186	-0.255523	0.300270	-0.605213	0.456151	-0.132741	0.003835	-0.879938	0	0
3804	2.807537	-0.641272	8.841392	0.050743	-0.125320	0.342596	-0.255382	0.301802	-0.607267	0.459224	-0.133661	0.003236	-0.878201	0	0
3805	2.853487	-0.630488	9.147964	-0.063168	-0.122012	0.349924	-0.254882	0.304798	-0.605910	0.462189	-0.135104	0.003606	-0.876422	0	0
3806	2.912844	-0.447504	9.236358	-0.131944	-0.123815	0.330921	-0.252047	0.309859	-0.603749	0.464907	-0.136850	0.004601	-0.874707	0	0
3807	2.808409	-0.389726	9.360647	-0.161398	-0.128822	0.330971	-0.253513	0.313648	-0.601712	0.467556	-0.138814	0.005750	-0.872977	0	0
3808	2.595898	-0.487489	9.586906	-0.107667	-0.127546	0.336031	-0.252640	0.319371	-0.599393	0.470335	-0.140474	0.006524	-0.871211	0	0
3809	2.512687	-0.544110	9.723604	0.017987	-0.124578	0.310372	-0.249932	0.325673	-0.598248	0.473040	-0.141562	0.006086	-0.869572	0	0
3810	2.473815	-0.534052	9.722223	0.156295	-0.118603	0.309106	-0.250975	0.325390	-0.598246	0.475949	-0.141897	0.004566	-0.867938	0	0
3811	2.415800	-0.472604	9.697806	0.249382	-0.126155	0.301820	-0.249146	0.324859	-0.598139	0.478893	-0.141900	0.002086	-0.866326	0	0
3812	2.192468	-0.704428	10.203255	0.330927	-0.111153	0.306852	-0.248849	0.322442	-0.601443	0.482011	-0.141333	-0.000915	-0.864690	0	0
3813	1.924780	-1.042129	10.659798	0.376005	-0.092183	0.300666	-0.246479	0.319746	-0.602684	0.485105	-0.140422	-0.004323	-0.863097	0	0
3814	1.779954	-0.841761	10.651468	0.374936	-0.057452	0.317297	-0.247751	0.314284	-0.604344	0.488350	-0.139173	-0.007430	-0.861446	0	0
3815	1.772396	-0.541264	10.261281	0.352819	-0.031119	0.324379	-0.245112	0.312152	-0.606747	0.491599	-0.137832	-0.010297	-0.859783	0	0
3816	1.770575	-0.865940	10.210700	0.372085	-0.008503	0.320931	-0.244024	0.307279	-0.609844	0.494855	-0.136169	-0.013134	-0.858140	0	0
3817	1.825937	-1.370044	10.318458	0.429552	0.008392	0.326107	-0.241122	0.305705	-0.612889	0.498206	-0.134091	-0.016445	-0.856469	0	0
3818	1.964662	-1.405330	10.108957	0.486086	0.029048	0.371382	-0.237941	0.300583	-0.616396	0.502030	-0.131540	-0.020004	-0.854554	0	0
3819	2.081506	-1.075438	9.597681	0.513081	0.026053	0.385230	-0.235543	0.296693	-0.620524	0.505968	-0.128887	-0.023847	-0.852535	0	0
3820	2.268651	-0.789895	9.091413	0.499042	0.014867	0.383489	-0.232361	0.291712	-0.624289	0.509867	-0.126385	-0.027571	-0.850472	0	0
3821	2.455709	-0.876895	8.911533	0.491279	-0.009740	0.393946	-0.231025	0.288745	-0.626569	0.513801	-0.124141	-0.031397	-0.848300	0	0
3822	2.603405	-0.999736	8.930584	0.512019	-0.031930	0.402581	-0.228877	0.283356	-0.631376	0.517821	-0.121965	-0.035444	-0.846008	0	0
3823	2.554245	-1.059067	9.066457	0.524399	-0.058645	0.426892	-0.227533	0.279304	-0.634328	0.522015	-0.119969	-0.039758	-0.843521	0	0
3824	2.335030	-1.068553	9.216652	0.499756	-0.063138	0.447853	-0.225796	0.274430	-0.636909	0.526346	-0.118128	-0.043805	-0.840885	0	0
3825	2.067409	-0.997153	9.553120	0.443946	-0.084993	0.475820	-0.223795	0.270116	-0.640262	0.530799	-0.116782	-0.047507	-0.838067	0	0
3826	1.830099	-0.743404	9.838220	0.343790	-0.080808	0.482169	-0.221441	0.271521	-0.641422	0.535190	-0.115921	-0.050295	-0.835227	0	0
3827	1.717455	-0.439429	9.874202	0.239926	-0.076403	0.477202	-0.219602	0.271694	-0.642864	0.539386	-0.115571	-0.052221	-0.832453	0	0
3828	1.598485	-0.385529	9.921297	0.106566	-0.069886	0.462757	-0.218026	0.272138	-0.644298	0.543311	-0.115877	-0.052992	-0.829806	0	0
3829	1.747057	-0.376203	9.840523	0.006298	-0.060336	0.457864	-0.216201	0.272426	-0.644045	0.547061	-0.116629	-0.052891	-0.827239	0	0
3830	2.118826	-0.512638	9.597568	-0.078416	-0.063237	0.456428	-0.214147	0.277346	-0.642141	0.550696	-0.117880	-0.052097	-0.824696	0	0
3831	2.459164	-0.605608	9.399536	-0.068104	-0.075642	0.458169	-0.212469	0.280634	-0.641308	0.554331	-0.119158	-0.051457	-0.822114	0	0
3832	2.683339	-0.572323	9.288303	-0.022283	-0.095422	0.468476	-0.210939	0.285681	-0.639138	0.558092	-0.120363	-0.051287	-0.819400	0	0
3833	2.785323	-0.630241	9.178595	0.029748	-0.119719	0.486594	-0.210157	0.288163	-0.640136	0.562028	-0.121472	-0.051663	-0.816517	0	0
3834	2.901498	-0.779348	8.963153	0.062298	-0.127410	0.513549	-0.207571	0.291177	-0.638533	0.566217	-0.122483	-0.052307	-0.813425	0	0
3835	2.988962	-0.808852	8.929238	0.118011	-0.141358	0.537787	-0.206269	0.293522	-0.639148	0.570633	-0.123299	-0.053466	-0.810134	0	0
3836	2.962336	-0.779775	8.954478	0.129107	-0.133190	0.567427	-0.204585	0.295995	-0.638721	0.575301	-0.123999	-0.054616	-0.806641	0	0
3837	2.920062	-0.879758	9.249406	0.142694	-0.137312	0.597039	-0.201982	0.297658	-0.638446	0.580187	-0.124671	-0.055881	-0.802943	0	0
3838	2.806882	-0.986944	9.812191	0.128599	-0.120104	0.616317	-0.201064	0.299050	-0.639727	0.585211	-0.125287	-0.056886	-0.799122	0	0
3839	2.694232	-1.029486	10.235459	0.096924	-0.098777	0.660074	-0.199641	0.302207	-0.639545	0.590517	-0.125942	-0.057471	-0.795063	0	0
3840	2.687578	-0.527681	10.078121	0.056901	-0.075210	0.682881	-0.194305	0.305123	-0.638876	0.595963	-0.126648	-0.057553	-0.790871	0	0
3841	2.684914	-0.162668	9.996220	-0.002279	-0.050500	0.697040	-0.189864	0.308059	-0.640542	0.601409	-0.127517	-0.057013	-0.786636	0	0
3842	2.788297	-0.030736	9.618017	-0.043747	-0.039614	0.693702	-0.185457	0.314107	-0.639544	0.606781	-0.128538	-0.056070	-0.782401	0	0
3843	2.760213	-0.293105	9.440612	-0.015642	-0.057686	0.718014	-0.181696	0.320433	-0.639447	0.612309	-0.129543	-0.055441	-0.777960	0	0
3844	2.760812	-0.622521	9.377802	0.081365	-0.065560	0.726465	-0.176487	0.323766	-0.639419	0.618021	-0.130007	-0.055583	-0.773342	0	0
3845	2.745089	-0.825765	9.331692	0.218585	-0.060022	0.751395	-0.171640	0.324941	-0.642034	0.624043	-0.129595	-0.056735	-0.768477	0	0
3846	2.667793	-0.709621	9.424711	0.228262	-0.035365	0.788920	-0.167073	0.325671	-0.642182	0.630364	-0.128939	-0.057736	-0.763336	0	0
3847	2.524347	-0.271352	9.412474	0.151950	-0.035499	0.782968	-0.162229	0.327116	-0.644531	0.636475	-0.128759	-0.058179	-0.758245	0	0
3848	2.463579	0.133616	9.274376	0.055471	-0.006859	0.789384	-0.157142	0.329087	-0.645050	0.642508	-0.128966	-0.057676	-0.753143	0	0
3849	2.454629	0.274181	9.300795	-0.042073	-0.012618	0.759979	-0.151147	0.334081	-0.646036	0.648131	-0.129821	-0.056533	-0.748249	0	0
3850	2.575706	0.175885	9.315968	-0.052031	-0.012222	0.738232	-0.145169	0.339326	-0.645195	0.653561	-0.130716	-0.055314	-0.743446	0	0
3851	2.759679	0.048391	9.508434	0.031206	-0.024800	0.716191	-0.140492	0.343464	-0.644367	0.658874	-0.131144	-0.054852	-0.738700	0	0
3852	2.876238	0.019976	9.573129	0.138718	-0.041115	0.700152	-0.136063	0.346657	-0.644726	0.664181	-0.130967	-0.055279	-0.733932	0	0
3853	2.940012	0.116065	9.614182	0.204459	-0.044573	0.666805	-0.131610	0.346724	-0.646579	0.669279	-0.130359	-0.056293	-0.729317	0	0
3854	2.940492	0.221587	9.729465	0.238111	-0.028331	0.619641	-0.126620	0.345444	-0.649633	0.674069	-0.129369	-0.057462	-0.724978	0	0
3855	2.928450	0.257288	9.802884	0.244228	-0.029552	0.584724	-0.122691	0.345639	-0.651219	0.678570	-0.128330	-0.058776	-0.720847	0	0
3856	2.790168	0.305886	9.685715	0.213568	-0.026538	0.525481	-0.116935	0.345027	-0.652444	0.682595	-0.127430	-0.059872	-0.717106	0	0
3857	2.712532	0.317817	9.544833	0.181432	-0.028113	0.479326	-0.114969	0.345335	-0.653624	0.686213	-0.126736	-0.060862	-0.713684	0	0
3858	2.808886	0.119643	9.392098	0.188804	-0.036857	0.422618	-0.111684	0.344436	-0.655747	0.689426	-0.126010	-0.061978	-0.710614	0	0
3859	2.875988	-0.110954	9.120945	0.205214	-0.052094	0.385924	-0.109058	0.344349	-0.657590	0.692362	-0.125264	-0.063425	-0.707758	0	0
3860	2.831254	-0.303019	8.964293	0.232101	-0.076289	0.358749	-0.107481	0.343830	-0.658652	0.695124	-0.124473	-0.065198	-0.705024	0	0
3861	2.801785	-0.369603	8.862339	0.255631	-0.090009	0.333347	-0.106414	0.339888	-0.659649	0.697700	-0.123612	-0.067334	-0.702425	0	0
3862	2.771982	-0.476030	8.851829	0.246485	-0.105374	0.315891	-0.104833	0.340063	-0.661479	0.700133	-0.122894	-0.069462	-0.699919	0	0
3863	2.727865	-0.526867	8.873914	0.211259	-0.115155	0.289797	-0.105209	0.337883	-0.662430	0.702307	-0.122490	-0.071518	-0.697600	0	0
3864	2.671549	-0.550351	9.066147	0.168000	-0.100720	0.281237	-0.105574	0.335170	-0.664432	0.704384	-0.122263	-0.073105	-0.695378	0	0
3865	2.732254	-0.561206	9.122697	0.117434	-0.094747	0.258734	-0.104778	0.334372	-0.665625	0.706226	-0.122353	-0.074401	-0.693354	0	0
3866	2.734512	-0.581227	9.175624	0.065414	-0.088950	0.248438	-0.103342	0.333561	-0.665261	0.707945	-0.122741	-0.075231	-0.691439	0	0
3867	2.707531	-0.615166	9.192712	0.053024	-0.080703	0.231052	-0.103084	0.335209	-0.665621	0.709516	-0.123167	-0.076013	-0.689666	0	0
3868	2.678243	-0.611164	9.292711	0.068720	-0.065975	0.231044	-0.102694	0.334936	-0.665369	0.711127	-0.123359	-0.076724	-0.687891	0	0
3869	2.644015	-0.630775	9.336802	0.082184	-0.060515	0.211827	-0.103343	0.336035	-0.666254	0.712609	-0.123421	-0.077583	-0.686249	0	0
3870	2.692316	-0.666703	9.475599	0.092597	-0.046576	0.207488	-0.101247	0.335792	-0.667054	0.714094	-0.123289	-0.078347	-0.684639	0	0
3871	2.669093	-0.835011	9.788483	0.056184	-0.025108	0.191099	-0.100981	0.334839	-0.667205	0.715423	-0.123274	-0.078796	-0.683202	0	0
3872	2.656030	-0.948889	10.000221	-0.005461	-0.000445	0.205316	-0.098125	0.336218	-0.665897	0.716803	-0.123526	-0.078562	-0.681736	0	0
3873	2.622762	-0.817188	9.968968	-0.034570	0.018928	0.210671	-0.096565	0.339250	-0.666499	0.718183	-0.123869	-0.078044	-0.680278	0	0
3874	2.590191	-0.605507	9.728203	-0.026527	0.053896	0.208973	-0.095658	0.340624	-0.666349	0.719597	-0.123903	-0.077271	-0.678864	0	0
3875	2.691910	-0.718706	9.569291	0.027656	0.044899	0.199220	-0.092910	0.341762	-0.667648	0.720992	-0.123608	-0.076997	-0.677468	0	0
3876	2.755953	-0.994143	9.624418	0.084902	0.040804	0.206931	-0.090832	0.342730	-0.666863	0.722515	-0.122926	-0.077076	-0.675959	0	0
3877	2.820669	-1.159975	9.644773	0.070066	0.057984	0.229730	-0.089648	0.342754	-0.667912	0.724171	-0.122260	-0.076954	-0.674319	0	0
3878	2.889129	-1.148272	9.410933	0.034023	0.066891	0.236846	-0.086507	0.343485	-0.669222	0.725846	-0.121792	-0.076464	-0.672658	0	0
3879	2.967807	-1.054061	9.170768	-0.045006	0.102348	0.243283	-0.083635	0.344477	-0.669743	0.727478	-0.121677	-0.075230	-0.671052	0	0
3880	2.961311	-0.931702	9.085500	-0.081083	0.102452	0.254713	-0.080126	0.347102	-0.669066	0.729149	-0.121817	-0.073685	-0.669382	0	0
3881	2.910867	-0.824152	9.056722	-0.115248	0.114732	0.268784	-0.076870	0.349873	-0.669426	0.730863	-0.122155	-0.071863	-0.667647	0	0
3882	2.843216	-0.736463	9.081323	-0.106565	0.125199	0.267025	-0.074013	0.352079	-0.668622	0.732589	-0.122337	-0.069965	-0.665922	0	0
3883	2.735879	-0.747334	9.270072	-0.106409	0.114514	0.279192	-0.070366	0.355953	-0.669353	0.734369	-0.122620	-0.068192	-0.664091	0	0
3884	2.582563	-0.716432	9.448373	-0.122054	0.126151	0.270522	-0.065425	0.360374	-0.669042	0.736086	-0.122909	-0.066178	-0.662338	0	0
3885	2.263452	-0.719462	9.751076	-0.144908	0.151527	0.281081	-0.062302	0.362591	-0.668891	0.737841	-0.123224	-0.063868	-0.660551	0	0
3886	2.058985	-0.686349	9.988695	-0.186568	0.166073	0.267255	-0.056845	0.368657	-0.668550	0.739465	-0.123720	-0.061136	-0.658898	0	0
3887	2.005655	-0.642703	10.034128	-0.143947	0.179626	0.274135	-0.051786	0.374296	-0.667175	0.741177	-0.123819	-0.058620	-0.657183	0	0
3888	1.884613	-0.544086	9.989906	-0.064546	0.177368	0.271250	-0.046970	0.376385	-0.666387	0.742968	-0.123336	-0.056600	-0.655426	0	0
3889	1.880712	-0.431718	9.708326	0.058109	0.172998	0.270865	-0.042244	0.373997	-0.668551	0.744890	-0.121959	-0.055450	-0.653598	0	0
3890	2.045975	-0.519867	9.429669	0.183900	0.137139	0.267813	-0.039616	0.372537	-0.670030	0.746924	-0.119887	-0.055359	-0.651665	0	0
3891	2.220689	-0.622208	9.329754	0.276485	0.101776	0.248290	-0.034901	0.370406	-0.670886	0.748907	-0.117324	-0.056187	-0.649782	0	0
3892	2.521744	-0.768643	9.168186	0.299874	0.083918	0.256954	-0.032248	0.366096	-0.674113	0.750957	-0.114722	-0.057261	-0.647783	0	0
3893	2.631060	-0.807956	9.126364	0.290372	0.069885	0.263068	-0.028558	0.362611	-0.676811	0.753010	-0.112273	-0.058406	-0.645724	0	0
3894	2.475161	-0.845033	9.088279	0.247622	0.037124	0.258718	-0.025901	0.358857	-0.680678	0.754964	-0.110365	-0.059490	-0.643669	0	0
3895	2.277835	-0.886939	9.080134	0.245311	0.024672	0.276108	-0.023795	0.357805	-0.682406	0.757002	-0.108556	-0.060672	-0.641469	0	0
3896	2.087907	-0.893546	9.166744	0.213621	-0.002778	0.262139	-0.022732	0.354542	-0.683128	0.758896	-0.107161	-0.061834	-0.639351	0	0
3897	1.951929	-0.827797	9.253139	0.199323	-0.015278	0.286541	-0.018003	0.352985	-0.686056	0.760909	-0.105958	-0.063007	-0.637041	0	0
3898	1.918415	-0.744310	9.192153	0.169290	-0.018727	0.298816	-0.016956	0.352725	-0.686329	0.762964	-0.105022	-0.063967	-0.634638	0	0
3899	1.972220	-0.700861	9.172160	0.138054	-0.018414	0.293678	-0.015629	0.352221	-0.688691	0.764938	-0.104303	-0.064761	-0.632295	0	0
3900	1.952081	-0.803423	9.243798	0.141673	-0.020315	0.300648	-0.014048	0.350609	-0.689775	0.766957	-0.103586	-0.065555	-0.629881	0	0
3901	1.976102	-0.838668	9.339585	0.192747	-0.023428	0.305732	-0.012200	0.349419	-0.691634	0.769044	-0.102482	-0.066712	-0.627390	0	0
3902	1.992868	-0.864253	9.445363	0.209895	-0.019728	0.337100	-0.010355	0.347815	-0.693110	0.771342	-0.101259	-0.067891	-0.624635	0	0
3903	2.034404	-0.821664	9.512800	0.201632	-0.016463	0.353709	-0.006950	0.345940	-0.693562	0.773721	-0.100069	-0.068996	-0.621757	0	0
3904	2.011178	-0.655001	9.384970	0.184839	0.009704	0.366022	-0.006128	0.342982	-0.697010	0.776169	-0.098874	-0.069760	-0.618805	0	0
3905	1.928777	-0.609936	9.324566	0.164703	0.011188	0.393106	-0.002600	0.343984	-0.697796	0.778749	-0.097817	-0.070376	-0.615654	0	0
3906	1.884387	-0.700055	9.387258	0.158030	0.005792	0.405325	0.001214	0.341040	-0.699964	0.781383	-0.096878	-0.070964	-0.612388	0	0
3907	2.010723	-0.741909	9.342585	0.167242	-0.003533	0.434952	0.003431	0.341471	-0.699841	0.784182	-0.095914	-0.071663	-0.608871	0	0
3908	2.165310	-0.841057	9.848455	0.163033	0.008614	0.435038	0.007646	0.337857	-0.702806	0.786972	-0.094937	-0.072228	-0.605347	0	0
3909	2.242889	-0.908639	9.753699	0.186558	0.010058	0.441970	0.010263	0.337893	-0.703605	0.789807	-0.093739	-0.072925	-0.601747	0	0
3910	2.317583	-0.645424	9.598350	0.169308	0.009244	0.447234	0.015497	0.337001	-0.704701	0.792643	-0.092714	-0.073509	-0.598096	0	0
3911	2.552042	-0.515230	9.495522	0.129066	0.010727	0.426443	0.017987	0.337729	-0.706266	0.795297	-0.091957	-0.073871	-0.594635	0	0
3912	2.735708	-0.721364	9.556136	0.075413	0.005878	0.423148	0.020213	0.336935	-0.706688	0.797866	-0.091676	-0.073942	-0.591218	0	0
3913	2.736461	-0.971262	9.765618	0.048171	0.023382	0.431155	0.024791	0.337270	-0.708016	0.800451	-0.091501	-0.073724	-0.587767	0	0
3914	2.710529	-0.839274	9.702726	-0.000215	0.021978	0.433891	0.028202	0.334580	-0.708874	0.802999	-0.091733	-0.073208	-0.584310	0	0
3915	2.663220	-0.619581	9.627050	-0.065654	0.046051	0.436736	0.032623	0.337071	-0.707816	0.805498	-0.092349	-0.072140	-0.580896	0	0
3916	2.747394	-0.416207	9.388312	-0.147152	0.049495	0.425633	0.036002	0.341071	-0.707892	0.807850	-0.093594	-0.070553	-0.577616	0	0
3917	2.778205	-0.573381	9.310308	-0.214850	0.057304	0.406684	0.038308	0.346528	-0.705068	0.810010	-0.095334	-0.068563	-0.574538	0	0
3918	2.793406	-0.873026	9.397694	-0.256205	0.059314	0.407717	0.042198	0.350239	-0.703462	0.812127	-0.097388	-0.066281	-0.571465	0	0
3919	2.742996	-1.157564	9.486810	-0.280217	0.065565	0.409572	0.048173	0.356717	-0.702857	0.814208	-0.099622	-0.063853	-0.568387	0	0
3920	2.586104	-1.295743	9.812894	-0.310810	0.074217	0.427996	0.052573	0.362753	-0.700948	0.816356	-0.102043	-0.061115	-0.565169	0	0
3921	2.308533	-1.285996	10.025238	-0.360674	0.104369	0.426440	0.057619	0.368373	-0.698011	0.818427	-0.104727	-0.057897	-0.562011	0	0
3922	1.954500	-1.074257	10.029166	-0.393669	0.109205	0.419495	0.063048	0.376320	-0.695030	0.820411	-0.107616	-0.054411	-0.558913	0	0
3923	1.858144	-0.922027	9.946400	-0.445642	0.125555	0.408322	0.067551	0.384379	-0.690740	0.822247	-0.110853	-0.050553	-0.555937	0	0
3924	2.024634	-0.808144	9.614905	-0.450940	0.123914	0.404855	0.072724	0.394946	-0.689659	0.824034	-0.114114	-0.046639	-0.552965	0	0
3925	2.151434	-0.779088	9.522809	-0.380870	0.097548	0.381040	0.077353	0.402034	-0.684217	0.825721	-0.116946	-0.043395	-0.550113	0	0
3926	2.136985	-0.800537	9.278306	-0.271247	0.072875	0.345758	0.081623	0.406695	-0.681813	0.827320	-0.118973	-0.040958	-0.547458	0	0
3927	2.038515	-1.014745	9.190371	-0.163186	0.025228	0.326124	0.084989	0.412599	-0.681071	0.828898	-0.120374	-0.039571	-0.544860	0	0
3928	2.033265	-1.117025	9.005033	-0.065389	-0.004845	0.304828	0.088236	0.413981	-0.679636	0.830464	-0.121101	-0.038949	-0.542353	0	0
3929	2.032750	-1.204494	9.013483	0.026883	-0.036419	0.269588	0.090591	0.414012	-0.680303	0.831924	-0.121235	-0.039175	-0.540065	0	0
3930	2.115388	-1.183052	9.205568	0.165893	-0.071121	0.241184	0.091648	0.414867	-0.682246	0.833386	-0.120371	-0.040432	-0.537907	0	0
3931	1.979693	-1.066449	9.302364	0.287828	-0.095222	0.218049	0.093116	0.412044	-0.684915	0.834843	-0.118626	-0.042615	-0.535863	0	0
3932	1.841394	-0.965186	9.471636	0.342564	-0.110178	0.200372	0.091842	0.408366	-0.687060	0.836258	-0.116479	-0.045195	-0.533912	0	0
3933	1.810744	-0.808810	9.401937	0.340251	-0.110604	0.175932	0.091361	0.404435	-0.690257	0.837520	-0.114347	-0.047832	-0.532162	0	0
3934	1.831662	-0.574991	9.312780	0.285419	-0.108164	0.160376	0.092206	0.398764	-0.695320	0.838633	-0.112646	-0.050135	-0.530558	0	0
3935	1.828066	-0.370223	9.235882	0.245792	-0.087959	0.120403	0.091202	0.393865	-0.698012	0.839485	-0.111143	-0.052137	-0.529333	0	0
3936	1.779707	-0.327949	9.181915	0.253440	-0.094290	0.078482	0.091869	0.393892	-0.699708	0.840119	-0.109593	-0.054245	-0.528439	0	0
3937	1.793515	-0.475514	9.126231	0.303697	-0.114334	0.052128	0.091134	0.388046	-0.702941	0.840646	-0.107693	-0.056843	-0.527718	0	0
3938	1.921153	-0.631265	9.503600	0.373653	-0.097308	0.041544	0.089865	0.383137	-0.705111	0.841194	-0.105125	-0.059650	-0.527051	0	0
3939	2.004738	-0.807401	10.002752	0.421461	-0.111400	0.020467	0.086016	0.376189	-0.710165	0.841656	-0.102190	-0.062874	-0.526516	0	0
3940	1.994918	-0.762203	10.313523	0.428565	-0.100445	-0.013545	0.085288	0.368428	-0.713436	0.841939	-0.099140	-0.066051	-0.526258	0	0
3941	1.938397	-0.477865	10.105820	0.394542	-0.084974	-0.031759	0.084937	0.365186	-0.716881	0.842086	-0.096245	-0.068955	-0.526188	0	0
3942	2.017293	-0.344879	9.871043	0.336340	-0.060539	-0.055075	0.083683	0.360025	-0.720747	0.842061	-0.093730	-0.071349	-0.526363	0	0
3943	2.103018	-0.633993	10.048951	0.303747	-0.062474	-0.085469	0.082144	0.356477	-0.722498	0.841832	-0.091434	-0.073631	-0.526818	0	0
3944	2.207282	-1.023758	10.534900	0.305718	-0.050404	-0.083635	0.080096	0.352256	-0.725559	0.841617	-0.089101	-0.075804	-0.527253	0	0
3945	2.190567	-0.979320	10.480233	0.267965	-0.007181	-0.090388	0.079867	0.349965	-0.728466	0.841355	-0.086809	-0.077433	-0.527816	0	0
3946	2.190243	-0.711658	9.980461	0.200785	0.035459	-0.097082	0.078726	0.343816	-0.729749	0.841030	-0.084895	-0.078341	-0.528511	0	0
3947	2.298270	-0.607101	9.659869	0.115594	0.032972	-0.117771	0.079000	0.344390	-0.731692	0.840515	-0.083652	-0.078850	-0.529452	0	0
3948	2.423874	-0.805038	9.462882	0.073945	0.036091	-0.129814	0.078490	0.342203	-0.732122	0.839904	-0.082774	-0.079108	-0.530519	0	0
3949	2.422469	-1.070724	9.345341	0.015551	0.048646	-0.122604	0.078241	0.340293	-0.732678	0.839289	-0.082296	-0.078964	-0.531589	0	0
3950	2.246273	-1.227911	9.429490	0.007168	0.050337	-0.113862	0.078237	0.341113	-0.732662	0.838716	-0.081915	-0.078734	-0.532585	0	0
3951	2.080511	-1.277602	9.442296	-0.004820	0.059203	-0.113822	0.077588	0.342762	-0.733796	0.838135	-0.081568	-0.078388	-0.533603	0	0
3952	1.831841	-1.321379	9.643526	0.016326	0.064061	-0.098202	0.078776	0.342107	-0.735119	0.837662	-0.081049	-0.078080	-0.534469	0	0
3953	1.627378	-1.313491	9.747626	0.016559	0.079767	-0.094701	0.078888	0.342630	-0.733158	0.837214	-0.080429	-0.077655	-0.535325	0	0
3954	1.594520	-1.138933	9.571709	0.010172	0.086472	-0.072009	0.079546	0.343056	-0.733935	0.836891	-0.079862	-0.077105	-0.535994	0	0
3955	1.678736	-0.914493	9.403481	0.012653	0.100590	-0.080711	0.080594	0.342385	-0.734086	0.836530	-0.079171	-0.076468	-0.536751	0	0
3956	1.803610	-0.802614	9.285976	0.016528	0.109013	-0.064119	0.081646	0.345159	-0.736382	0.836270	-0.078436	-0.075757	-0.537364	0	0
3957	1.911114	-0.730490	9.265151	0.022381	0.107317	-0.071110	0.081649	0.344612	-0.736392	0.835971	-0.077635	-0.075107	-0.538037	0	0
3958	2.077146	-0.662210	9.107338	0.014588	0.105596	-0.070202	0.083340	0.345446	-0.736128	0.835672	-0.076930	-0.074419	-0.538698	0	0
3959	2.245165	-0.627955	9.171736	0.041368	0.087726	-0.061585	0.084126	0.345045	-0.736271	0.835421	-0.076090	-0.074031	-0.539260	0	0
3960	2.330710	-0.563089	9.165840	0.065270	0.091254	-0.075595	0.085182	0.345761	-0.737957	0.835119	-0.075034	-0.073739	-0.539916	0	0
3961	2.337808	-0.597178	9.170033	0.092469	0.064107	-0.084469	0.085332	0.343318	-0.739307	0.834762	-0.073887	-0.073847	-0.540611	0	0
3962	2.211090	-0.634658	9.145795	0.073472	0.059887	-0.082697	0.085063	0.343715	-0.738517	0.834401	-0.072926	-0.073867	-0.541295	0	0
3963	2.162775	-0.585077	9.089510	0.023396	0.065528	-0.082548	0.085989	0.342917	-0.739580	0.834002	-0.072357	-0.073592	-0.542023	0	0
3964	2.216792	-0.535065	8.914655	0.009518	0.053356	-0.079052	0.087167	0.344172	-0.740605	0.833609	-0.071968	-0.073317	-0.542717	0	0
3965	2.270563	-0.478151	8.994120	0.040567	0.070733	-0.088685	0.087572	0.343646	-0.741920	0.833190	-0.071232	-0.073102	-0.543485	0	0
3966	2.303734	-0.610760	9.107678	0.081649	0.056630	-0.101908	0.087834	0.344750	-0.742551	0.832723	-0.070207	-0.073208	-0.544319	0	0
3967	2.340993	-0.837923	9.428012	0.109409	0.051026	-0.096739	0.087849	0.343400	-0.743879	0.832291	-0.069010	-0.073543	-0.545087	0	0
3968	2.406564	-0.848818	9.484449	0.130247	0.041963	-0.088091	0.087604	0.342046	-0.745205	0.831919	-0.067670	-0.074026	-0.545757	0	0
3969	2.244006	-0.737486	9.639897	0.173178	0.006636	-0.083119	0.086066	0.338774	-0.747211	0.831567	-0.066206	-0.075075	-0.546331	0	0
3970	2.021574	-0.483561	9.677703	0.167217	-0.000413	-0.072715	0.085708	0.336484	-0.750246	0.831267	-0.064801	-0.076101	-0.546813	0	0
3971	1.838333	-0.199985	9.637550	0.145639	-0.028426	-0.055345	0.085462	0.335543	-0.751695	0.831017	-0.063777	-0.077271	-0.547150	0	0
3972	1.650813	-0.209146	9.733753	0.067587	-0.027588	-0.068226	0.084421	0.336088	-0.752327	0.830653	-0.063352	-0.077974	-0.547651	0	0
3973	1.547968	-0.306219	9.812222	0.027896	-0.039625	-0.061172	0.083645	0.336228	-0.753230	0.830286	-0.063354	-0.078591	-0.548120	0	0
3974	1.505457	-0.477295	9.951193	0.016417	-0.018863	-0.044494	0.081566	0.335260	-0.754015	0.830026	-0.063325	-0.078926	-0.548468	0	0
3975	1.499964	-0.547393	10.148852	0.034393	0.003340	-0.023541	0.080012	0.334989	-0.755441	0.829903	-0.063060	-0.079189	-0.548647	0	0
3976	1.523557	-0.637148	10.345560	0.067448	-0.014708	-0.006229	0.079755	0.335544	-0.756209	0.829888	-0.062614	-0.079746	-0.548640	0	0
3977	1.529250	-0.519263	10.216367	0.090623	0.016275	0.012969	0.081062	0.334458	-0.755849	0.830012	-0.061833	-0.080179	-0.548479	0	0
3978	1.534039	-0.524611	10.257339	0.089284	0.016863	0.030421	0.081213	0.334079	-0.758200	0.830238	-0.061061	-0.080571	-0.548165	0	0
3979	1.561378	-0.427631	10.245983	0.076116	0.026125	0.057520	0.080062	0.332729	-0.760561	0.830604	-0.060375	-0.080808	-0.547652	0	0
3980	1.619488	-0.141735	9.808069	0.035246	0.025989	0.088143	0.082924	0.333705	-0.759782	0.831120	-0.060048	-0.080793	-0.546906	0	0
3981	1.734051	0.198792	9.214680	-0.008615	-0.001336	0.074214	0.083313	0.334254	-0.759644	0.831503	-0.060223	-0.080780	-0.546306	0	0
3982	1.821951	0.196307	8.931766	-0.050449	-0.032414	0.071643	0.082526	0.335892	-0.759996	0.831828	-0.060915	-0.080792	-0.545732	0	0
3983	1.931233	-0.233414	9.075653	-0.050000	-0.062671	0.100403	0.082273	0.337003	-0.761535	0.832278	-0.061789	-0.081047	-0.544909	0	0
3984	1.928186	-0.709592	9.337687	-0.053381	-0.067951	0.100450	0.082529	0.339336	-0.762011	0.832728	-0.062722	-0.081321	-0.544074	0	0
3985	1.849014	-0.884180	9.603353	-0.095559	-0.053442	0.139001	0.082497	0.341624	-0.759103	0.833364	-0.063962	-0.081227	-0.542969	0	0
3986	1.557486	-0.712177	10.079808	-0.146781	-0.033317	0.161827	0.083536	0.344377	-0.759707	0.834111	-0.065535	-0.080665	-0.541717	0	0
3987	1.290705	-0.495173	10.418329	-0.239184	0.001870	0.191792	0.084160	0.349565	-0.758568	0.834976	-0.067705	-0.079287	-0.540319	0	0
3988	1.275596	-0.164807	10.406434	-0.280030	0.036859	0.209419	0.086077	0.355574	-0.756382	0.835933	-0.070047	-0.077386	-0.538814	0	0
3989	1.396481	0.074691	10.164941	-0.279848	0.063097	0.208612	0.088912	0.363521	-0.755466	0.836892	-0.072220	-0.075251	-0.537339	0	0
3990	1.650345	0.130671	9.733759	-0.233045	0.055593	0.218079	0.091741	0.367885	-0.752277	0.837925	-0.074072	-0.073438	-0.535725	0	0
3991	1.931987	-0.031200	9.446523	-0.129218	0.054711	0.221321	0.094864	0.370789	-0.752372	0.839041	-0.075028	-0.072167	-0.534016	0	0
3992	2.165146	-0.177198	9.078314	-0.057761	0.033274	0.215867	0.096147	0.374480	-0.751268	0.840163	-0.075528	-0.071479	-0.532271	0	0
3993	2.364578	-0.253177	8.769988	-0.024508	-0.003598	0.210468	0.098104	0.374773	-0.751276	0.841248	-0.075913	-0.071270	-0.530527	0	0
3994	2.374272	-0.281177	8.660416	-0.062556	-0.019113	0.215772	0.099807	0.376863	-0.753070	0.842322	-0.076731	-0.070997	-0.528739	0	0
3995	2.335323	-0.276427	8.700121	-0.120801	-0.026331	0.203703	0.101356	0.379465	-0.752119	0.843272	-0.078052	-0.070482	-0.527098	0	0
3996	2.311153	-0.205826	8.919583	-0.196138	-0.026571	0.198679	0.102120	0.382605	-0.751151	0.844135	-0.080023	-0.069579	-0.525539	0	0
3997	2.257149	-0.223572	9.249848	-0.220116	-0.030119	0.210947	0.105475	0.386567	-0.748235	0.845029	-0.082209	-0.068571	-0.523895	0	0
3998	2.173837	-0.258169	9.590235	-0.186950	-0.040562	0.191625	0.105981	0.390949	-0.748282	0.845839	-0.084169	-0.067839	-0.522369	0	0
3999	2.009345	-0.080173	9.644990	-0.150595	-0.054306	0.163524	0.107531	0.393827	-0.747586	0.846514	-0.085857	-0.067437	-0.521052	0	0
4000	1.917398	0.012653	9.662962	-0.118107	-0.056039	0.149444	0.108547	0.397783	-0.745954	0.847142	-0.087286	-0.067230	-0.519819	0	0
4001	1.922028	-0.035522	9.625853	-0.106564	-0.055693	0.123249	0.109840	0.400940	-0.745902	0.847639	-0.088571	-0.067100	-0.518808	0	0
4002	1.941007	-0.109100	9.680053	-0.001465	-0.059763	0.108986	0.109713	0.402044	-0.746790	0.848152	-0.089003	-0.067565	-0.517834	0	0
4003	1.955908	-0.069673	9.614900	0.120394	-0.084687	0.081518	0.109731	0.400696	-0.748378	0.848611	-0.088475	-0.068890	-0.516996	0	0
4004	1.955548	-0.121249	9.669859	0.212401	-0.123996	0.038403	0.106656	0.389751	-0.750393	0.848900	-0.087376	-0.071069	-0.516413	0	0
4005	1.842265	-0.328138	9.809955	0.213639	-0.117430	0.010511	0.106701	0.386796	-0.754616	0.849044	-0.086167	-0.073213	-0.516081	0	0
4006	1.648153	-0.571485	10.237088	0.144223	-0.097306	-0.013653	0.107105	0.385720	-0.755681	0.849016	-0.085471	-0.074858	-0.516006	0	0
4007	1.446729	-0.447748	10.398453	0.064756	-0.047429	-0.032513	0.105546	0.384202	-0.755830	0.848858	-0.085117	-0.075665	-0.516207	0	0
4008	1.292227	-0.242178	10.366211	0.000396	-0.025488	-0.058476	0.104515	0.384625	-0.757636	0.848526	-0.085237	-0.075996	-0.516684	0	0
4009	1.391464	0.004439	9.936473	-0.017452	-0.024917	-0.081988	0.103842	0.387201	-0.756410	0.848060	-0.085406	-0.076216	-0.517388	0	0
4010	1.695430	-0.403677	10.170594	0.024784	-0.012894	-0.096813	0.103450	0.387609	-0.756529	0.847559	-0.085225	-0.076599	-0.518182	0	0
4011	1.961332	-0.702342	10.194097	0.074104	0.000738	-0.103824	0.102823	0.382691	-0.757402	0.847077	-0.084461	-0.077089	-0.519023	0	0
4012	2.134991	-0.631079	9.760143	0.119158	0.039060	-0.116042	0.102835	0.381884	-0.758459	0.846594	-0.083195	-0.077537	-0.519947	0	0
4013	2.116631	-0.508108	9.408836	0.110422	0.023402	-0.112591	0.102592	0.378883	-0.759297	0.846110	-0.082000	-0.078031	-0.520850	0	0
4014	2.064953	-0.676135	9.058999	0.089618	0.036043	-0.124699	0.102093	0.378364	-0.761907	0.845551	-0.080993	-0.078357	-0.521866	0	0
4015	1.990764	-0.911692	8.907250	0.077475	0.023056	-0.124689	0.101050	0.377807	-0.761910	0.844971	-0.080076	-0.078694	-0.522894	0	0
4016	1.956417	-0.982929	8.790817	0.104294	0.011431	-0.119566	0.100796	0.375339	-0.761566	0.844427	-0.079077	-0.079301	-0.523833	0	0
4017	1.815526	-0.933646	8.833510	0.105305	0.004295	-0.109148	0.100036	0.373166	-0.763425	0.843932	-0.078042	-0.079931	-0.524690	0	0
4018	1.714901	-1.028129	9.115337	0.074169	0.009825	-0.113406	0.099395	0.371253	-0.763979	0.843391	-0.077310	-0.080388	-0.525597	0	0
4019	1.517223	-1.036575	9.594320	0.012375	0.025785	-0.100123	0.099016	0.369205	-0.764537	0.842886	-0.076953	-0.080338	-0.526467	0	0
4020	1.342748	-0.826370	10.037141	0.001915	0.029385	-0.101872	0.099029	0.369363	-0.766226	0.842365	-0.076736	-0.080241	-0.527346	0	0
4021	1.092142	-0.750686	10.412015	0.038524	0.037663	-0.089787	0.099277	0.369070	-0.764541	0.841943	-0.076091	-0.080209	-0.528117	0	0
4022	1.014613	-0.673450	10.511749	0.071908	0.056355	-0.072405	0.099296	0.367586	-0.766132	0.841650	-0.075166	-0.080232	-0.528713	0	0
4023	1.207897	-0.518190	10.369071	0.128771	0.064801	-0.082130	0.100094	0.365417	-0.766962	0.841358	-0.073606	-0.080428	-0.529368	0	0
4024	1.515725	-0.385133	9.949846	0.147947	0.085623	-0.082968	0.100633	0.361597	-0.767301	0.841085	-0.071877	-0.080613	-0.530010	0	0
4025	1.773893	-0.430876	9.495328	0.168131	0.061261	-0.098756	0.100402	0.357790	-0.769196	0.840725	-0.069986	-0.081054	-0.530768	0	0
4026	2.027118	-0.477299	9.106283	0.161130	0.043781	-0.096128	0.102761	0.356864	-0.769882	0.840352	-0.068357	-0.081671	-0.531475	0	0
4027	2.284220	-0.647797	8.959914	0.164188	0.012350	-0.102275	0.101491	0.352229	-0.772046	0.839922	-0.066766	-0.082509	-0.532227	0	0
4028	2.380965	-0.732105	9.046061	0.212846	0.006470	-0.088453	0.101246	0.349639	-0.772876	0.839587	-0.064907	-0.083708	-0.532798	0	0
4029	2.329309	-0.792004	9.235248	0.200721	-0.018076	-0.078892	0.100488	0.348157	-0.775242	0.839271	-0.063207	-0.084990	-0.533297	0	0
4030	2.232375	-0.700259	9.355005	0.140305	-0.028249	-0.069174	0.099736	0.345448	-0.777893	0.838956	-0.062158	-0.086080	-0.533740	0	0
4031	2.127672	-0.654164	9.658297	0.047026	-0.027617	-0.065430	0.098051	0.342423	-0.777940	0.838602	-0.061821	-0.086618	-0.534249	0	0
4032	2.084367	-0.561957	9.694506	-0.004079	0.007407	-0.046008	0.097925	0.342429	-0.778460	0.838352	-0.061812	-0.086624	-0.534642	0	0
4033	2.182262	-0.479404	9.615944	-0.014623	0.015513	-0.056415	0.098315	0.342981	-0.778582	0.838044	-0.061777	-0.086468	-0.535153	0	0
4034	2.386301	-0.550948	9.561790	0.003034	0.031785	-0.047659	0.098836	0.341334	-0.777707	0.837812	-0.061577	-0.086310	-0.535566	0	0
4035	2.458161	-0.738949	9.605877	0.056899	0.020600	-0.032116	0.099625	0.341489	-0.778490	0.837681	-0.060951	-0.086487	-0.535813	0	0
4036	2.540128	-0.854656	9.689496	0.069586	0.030603	-0.011165	0.099245	0.340539	-0.779417	0.837683	-0.060230	-0.086672	-0.535861	0	0
4037	2.608461	-0.795917	9.812230	0.097746	0.047559	0.005380	0.101476	0.340304	-0.780739	0.837799	-0.059169	-0.086830	-0.535773	0	0
4038	2.608132	-0.782908	10.173167	0.083465	0.047286	0.025484	0.102394	0.339220	-0.780767	0.838023	-0.058274	-0.086928	-0.535505	0	0
4039	2.497394	-0.571117	10.202951	0.032902	0.063184	0.040466	0.102944	0.336517	-0.782907	0.838300	-0.057718	-0.086595	-0.535185	0	0
4040	2.396758	-0.307751	10.170287	-0.033449	0.072336	0.048492	0.104889	0.335966	-0.781109	0.838606	-0.057688	-0.085844	-0.534830	0	0
4041	2.341943	-0.167996	9.866063	-0.128661	0.072568	0.081891	0.107496	0.337911	-0.781480	0.839016	-0.058479	-0.084548	-0.534306	0	0
4042	2.184384	-0.131259	9.519165	-0.175110	0.092228	0.082050	0.110330	0.342558	-0.779067	0.839434	-0.059559	-0.082854	-0.533797	0	0
4043	1.915665	-0.357140	9.301835	-0.240488	0.062727	0.104816	0.111622	0.346126	-0.779006	0.839885	-0.061364	-0.081031	-0.533162	0	0
4044	1.695660	-0.520948	9.360271	-0.210665	0.055207	0.125625	0.115636	0.350241	-0.776872	0.840474	-0.062975	-0.079431	-0.532286	0	0
4045	1.617532	-0.545742	9.468251	-0.134712	0.030063	0.132302	0.118094	0.354357	-0.776028	0.841102	-0.064085	-0.078426	-0.531309	0	0
4046	1.708542	-0.394966	9.371451	-0.103213	0.023334	0.154867	0.120289	0.357368	-0.774553	0.841878	-0.064985	-0.077645	-0.530085	0	0
4047	1.746527	-0.156381	9.277126	-0.106808	0.004945	0.160039	0.121323	0.359013	-0.774007	0.842646	-0.066012	-0.076979	-0.528833	0	0
4048	1.615134	-0.134621	9.386999	-0.137581	0.004938	0.175808	0.122858	0.363105	-0.771986	0.843484	-0.067316	-0.076157	-0.527449	0	0
4049	1.405871	-0.126079	9.435534	-0.203347	0.007314	0.170740	0.125465	0.364501	-0.772238	0.844239	-0.069143	-0.074948	-0.526178	0	0
4050	1.220637	-0.171074	9.477910	-0.208774	0.000550	0.161990	0.128307	0.368059	-0.770236	0.844947	-0.071058	-0.073797	-0.524946	0	0
4051	1.196369	-0.158791	9.483487	-0.179655	-0.010031	0.154892	0.130493	0.373530	-0.768583	0.845612	-0.072748	-0.072859	-0.523774	0	0
4052	1.294508	-0.037223	9.388528	-0.179778	-0.018772	0.154869	0.132803	0.377619	-0.765656	0.846273	-0.074514	-0.072027	-0.522573	0	0
4053	1.500108	0.133109	9.190095	-0.104968	-0.024391	0.142436	0.132803	0.378444	-0.766030	0.846911	-0.075623	-0.071602	-0.521437	0	0
4054	1.623922	0.074368	9.137977	-0.038614	-0.037092	0.138742	0.133064	0.380922	-0.767155	0.847571	-0.076278	-0.071673	-0.520258	0	0
4055	1.541640	-0.232815	9.324350	-0.022880	-0.058430	0.152613	0.134881	0.382574	-0.766615	0.848296	-0.076866	-0.071952	-0.518949	0	0
4056	1.446859	-0.547581	9.767542	-0.030847	-0.040396	0.171899	0.136843	0.382187	-0.766897	0.849129	-0.077497	-0.072065	-0.517475	0	0
4057	1.443991	-0.560793	10.087006	-0.062014	-0.025209	0.163314	0.137875	0.382591	-0.765595	0.849900	-0.078241	-0.071845	-0.516127	0	0
4058	1.506004	-0.329828	10.224443	-0.117031	-0.033899	0.184371	0.139959	0.384255	-0.765837	0.850727	-0.079579	-0.071448	-0.514612	0	0
4059	1.594626	-0.132687	10.326889	-0.175966	-0.001713	0.165439	0.140191	0.389440	-0.764696	0.851429	-0.081159	-0.070430	-0.513343	0	0
4060	1.649282	0.056474	10.299266	-0.200249	-0.012071	0.168957	0.141474	0.392167	-0.763090	0.852114	-0.083080	-0.069431	-0.512035	0	0
4061	1.742800	0.166593	9.925823	-0.221050	0.002241	0.160336	0.144717	0.395469	-0.762137	0.852746	-0.085005	-0.068146	-0.510838	0	0
4062	1.786677	0.121031	9.621524	-0.174619	-0.001402	0.149732	0.145597	0.398726	-0.759477	0.853351	-0.086638	-0.067201	-0.509676	0	0
4063	1.853498	-0.139728	9.444369	-0.133231	0.007216	0.137460	0.148311	0.400775	-0.757113	0.853938	-0.087762	-0.066338	-0.508614	0	0
4064	1.896182	-0.375510	9.222128	-0.078119	-0.014991	0.134649	0.149623	0.401211	-0.758156	0.854536	-0.088630	-0.066014	-0.507500	0	0
4065	1.929362	-0.567743	9.020094	-0.001104	-0.002385	0.130123	0.149611	0.401191	-0.756594	0.855190	-0.088669	-0.065912	-0.506402	0	0
4066	1.938709	-0.656385	8.907246	0.054249	-0.020411	0.138642	0.150529	0.400381	-0.756747	0.855917	-0.088435	-0.066301	-0.505163	0	0
4067	1.967732	-0.697296	8.852728	0.087789	-0.038139	0.138503	0.151323	0.398205	-0.757055	0.856665	-0.087904	-0.066950	-0.503901	0	0
4068	1.981731	-0.792567	8.897050	0.080919	-0.036355	0.138540	0.153823	0.396335	-0.758672	0.857401	-0.087522	-0.067611	-0.502626	0	0
4069	2.010885	-0.749587	9.158467	0.082372	-0.064392	0.140203	0.153453	0.394164	-0.760274	0.858129	-0.087174	-0.068460	-0.501327	0	0
4070	2.056178	-0.510983	9.056710	0.066464	-0.086928	0.137550	0.152689	0.391435	-0.761363	0.858807	-0.087169	-0.069483	-0.500025	0	0
4071	1.978644	-0.420014	9.231695	0.017776	-0.081961	0.123730	0.152692	0.390340	-0.761254	0.859379	-0.087453	-0.070175	-0.498894	0	0
4072	1.758994	-0.493262	9.441520	-0.043391	-0.080070	0.091615	0.151647	0.389916	-0.760995	0.859732	-0.088324	-0.070630	-0.498068	0	0
4073	1.471914	-0.467565	9.535676	-0.093879	-0.074067	0.072544	0.151907	0.389642	-0.760742	0.859954	-0.089484	-0.070739	-0.497461	0	0
4074	1.394074	-0.457530	9.566670	-0.107889	-0.061483	0.058651	0.150846	0.391806	-0.759650	0.860096	-0.090794	-0.070742	-0.496979	0	0
4075	1.564788	-0.386413	9.587951	-0.092920	-0.059459	0.032465	0.150322	0.392898	-0.759885	0.860129	-0.091831	-0.070758	-0.496728	0	0
4076	1.645760	-0.623915	9.931338	-0.036111	-0.048322	0.014926	0.149146	0.393023	-0.759875	0.860125	-0.092427	-0.071044	-0.496583	0	0
4077	1.555121	-0.973023	10.843639	0.090295	-0.045141	0.021575	0.147843	0.392876	-0.760128	0.860283	-0.091798	-0.071850	-0.496310	0	0
4078	1.371253	-0.800917	10.787388	0.183654	-0.022947	0.014341	0.148393	0.389623	-0.762018	0.860494	-0.090377	-0.073009	-0.496035	0	0
4079	1.359950	-0.292455	10.470459	0.285447	-0.023607	0.012240	0.146487	0.381294	-0.764511	0.860794	-0.087936	-0.074595	-0.495719	0	0
4080	1.415233	-0.074487	10.031644	0.373137	-0.023017	-0.007222	0.146144	0.374214	-0.767250	0.861052	-0.084867	-0.076712	-0.495481	0	0
4081	1.359454	-0.487679	9.905995	0.411228	0.000523	-0.021189	0.145140	0.367665	-0.769193	0.861291	-0.081179	-0.078730	-0.495368	0	0
4082	1.460138	-0.748298	9.909644	0.428506	-0.017194	-0.016885	0.146512	0.359391	-0.773530	0.861523	-0.077594	-0.081077	-0.495160	0	0
4083	1.611329	-0.746457	9.625330	0.368404	-0.019667	0.001621	0.145261	0.352585	-0.777039	0.861796	-0.074387	-0.083033	-0.494854	0	0
4084	1.674843	-0.735461	9.459384	0.308118	-0.026398	0.013997	0.143212	0.343823	-0.777847	0.862056	-0.071908	-0.084838	-0.494460	0	0
4085	1.810693	-0.850622	9.231865	0.163171	-0.022814	0.021439	0.141940	0.341387	-0.780879	0.862258	-0.070504	-0.085790	-0.494145	0	0
4086	1.795479	-0.998609	9.017053	0.045868	-0.014102	0.025306	0.142473	0.338383	-0.780811	0.862392	-0.070234	-0.086184	-0.493882	0	0
4087	1.860010	-0.840353	8.703072	-0.051030	-0.033519	0.030757	0.141429	0.338234	-0.780676	0.862478	-0.070749	-0.086168	-0.493662	0	0
4088	2.060357	-0.694250	8.724734	-0.120385	-0.055802	0.033529	0.140895	0.339724	-0.779993	0.862497	-0.072125	-0.086094	-0.493442	0	0
4089	2.278399	-0.815095	8.947983	-0.130682	-0.059386	0.037959	0.139580	0.343548	-0.780559	0.862536	-0.073474	-0.085909	-0.493206	0	0
4090	2.419326	-0.797447	9.218564	-0.140838	-0.065729	0.051949	0.138250	0.345559	-0.778428	0.862619	-0.075092	-0.085806	-0.492836	0	0
4091	2.492476	-0.723123	9.464885	-0.152921	-0.056048	0.050273	0.138886	0.348428	-0.777725	0.862700	-0.076641	-0.085482	-0.492512	0	0
4092	2.418817	-0.740177	9.967512	-0.154640	-0.031464	0.040748	0.138479	0.349502	-0.776400	0.862743	-0.078199	-0.085024	-0.492271	0	0
4093	2.472922	-0.590595	10.227450	-0.134104	-0.028035	0.032842	0.138714	0.354139	-0.775269	0.862772	-0.079441	-0.084569	-0.492100	0	0
4094	2.623198	-0.624818	10.572131	-0.099857	0.010803	0.040733	0.137658	0.352736	-0.773207	0.862890	-0.080318	-0.084015	-0.491845	0	0
4095	2.721062	-0.528773	10.590607	-0.045514	0.036827	0.025825	0.137400	0.353563	-0.773970	0.863008	-0.080479	-0.083446	-0.491709	0	0
4096	2.789868	-0.444962	10.420733	-0.003732	0.072371	0.024060	0.138965	0.353852	-0.773975	0.863172	-0.080209	-0.082848	-0.491565	0	0
4097	2.816830	-0.470914	10.112261	0.013224	0.063743	0.011779	0.140925	0.353186	-0.773872	0.863289	-0.079728	-0.082354	-0.491522	0	0
4098	2.766019	-0.481604	9.800960	0.058187	0.082824	0.002970	0.140140	0.352075	-0.773107	0.863407	-0.078855	-0.081986	-0.491516	0	0
4099	2.785288	-0.589230	9.421290	0.107793	0.060037	-0.012929	0.143281	0.349092	-0.772668	0.863471	-0.077570	-0.082018	-0.491603	0	0
4100	2.697770	-0.619938	9.192869	0.176866	0.047310	-0.011435	0.144751	0.346408	-0.775594	0.863582	-0.075834	-0.082552	-0.491590	0	0
4101	2.517881	-0.639849	8.937683	0.204163	0.031633	-0.022054	0.143594	0.343262	-0.776429	0.863644	-0.073864	-0.083319	-0.491651	0	0
4102	2.260221	-0.612338	8.844761	0.183079	0.023339	-0.034271	0.144135	0.340407	-0.777400	0.863620	-0.072173	-0.084106	-0.491811	0	0
4103	2.016416	-0.679142	8.929338	0.183069	0.019892	-0.034311	0.144161	0.335634	-0.778404	0.863589	-0.070441	-0.084883	-0.491983	0	0
4104	1.801988	-0.689415	9.147202	0.196613	0.012986	-0.043995	0.143291	0.332117	-0.782111	0.863512	-0.068675	-0.085833	-0.492203	0	0
4105	1.687058	-0.737401	9.405810	0.196737	0.004082	-0.034437	0.143457	0.328046	-0.784535	0.863470	-0.066903	-0.086812	-0.492349	0	0
4106	1.567737	-0.718917	9.583149	0.200307	0.012770	-0.032697	0.144373	0.326958	-0.784303	0.863443	-0.065116	-0.087774	-0.492465	0	0
4107	1.480436	-0.630481	9.775270	0.188249	0.012805	-0.029194	0.143880	0.322598	-0.785946	0.863423	-0.063374	-0.088627	-0.492575	0	0
4108	1.444097	-0.557512	10.009575	0.165429	0.017825	-0.006446	0.144570	0.318673	-0.788631	0.863502	-0.061885	-0.089355	-0.492494	0	0
4109	1.456508	-0.488733	10.145849	0.133684	0.028415	0.000651	0.144046	0.316877	-0.787622	0.863603	-0.060555	-0.089779	-0.492404	0	0
4110	1.538175	-0.614124	10.447237	0.118577	0.056299	0.007781	0.144603	0.314186	-0.790672	0.863753	-0.059295	-0.089935	-0.492267	0	0
4111	1.592206	-0.524941	10.461785	0.122501	0.075249	0.021778	0.145006	0.312144	-0.791105	0.863991	-0.057844	-0.089880	-0.492031	0	0
4112	1.647957	-0.240623	9.948850	0.125147	0.082261	0.023509	0.147892	0.311644	-0.792567	0.864242	-0.056413	-0.089835	-0.491766	0	0
4113	1.714905	-0.110093	9.506099	0.184710	0.050211	0.035449	0.149225	0.306886	-0.793842	0.864556	-0.054555	-0.090291	-0.491340	0	0
4114	1.805335	-0.107104	9.165098	0.237194	0.025378	0.035237	0.150297	0.303500	-0.795608	0.864869	-0.052445	-0.091281	-0.490836	0	0
4115	1.858508	-0.211923	8.944478	0.250060	0.011312	0.035176	0.150582	0.300240	-0.797105	0.865171	-0.050214	-0.092395	-0.490327	0	0
4116	1.897686	-0.180086	8.888341	0.224103	-0.002558	0.040449	0.151015	0.295080	-0.799683	0.865467	-0.048359	-0.093558	-0.489771	0	0
4117	1.951698	-0.058931	9.084928	0.156483	-0.030127	0.045798	0.151295	0.292086	-0.800654	0.865728	-0.047155	-0.094569	-0.489232	0	0
4118	1.913346	0.098354	9.378586	0.076820	-0.027715	0.040784	0.150264	0.290447	-0.801590	0.865926	-0.046698	-0.095228	-0.488797	0	0
4119	1.894122	0.192621	9.649114	-0.014920	-0.025217	0.035815	0.150663	0.290187	-0.802379	0.866061	-0.046945	-0.095362	-0.488509	0	0
4120	1.933353	0.277764	9.821319	-0.093053	-0.026175	0.022082	0.148974	0.290457	-0.803403	0.866088	-0.047933	-0.095187	-0.488398	0	0
4121	2.089295	0.315241	9.823092	-0.127851	-0.020509	0.010009	0.151169	0.294294	-0.802302	0.866046	-0.049108	-0.094740	-0.488443	0	0
4122	2.152724	0.320849	9.705494	-0.122736	-0.024013	0.008248	0.150373	0.296053	-0.801481	0.865992	-0.050329	-0.094407	-0.488479	0	0
4123	2.240290	0.283108	9.538299	-0.059182	-0.013620	-0.015443	0.149311	0.298354	-0.800387	0.865865	-0.050853	-0.094251	-0.488681	0	0
4124	2.288527	0.214433	9.565260	0.030684	-0.014302	-0.016564	0.149582	0.297960	-0.801438	0.865775	-0.050675	-0.094596	-0.488792	0	0
4125	2.375102	0.043458	9.594722	0.076821	-0.014253	-0.042835	0.148021	0.297402	-0.801828	0.865581	-0.050004	-0.095128	-0.489102	0	0
4126	2.411392	-0.009299	9.508394	0.112885	-0.012575	-0.055137	0.148541	0.296992	-0.801449	0.865343	-0.049069	-0.095879	-0.489469	0	0
4127	2.379940	0.006406	9.429448	0.094012	-0.014276	-0.048116	0.146734	0.295630	-0.803285	0.865129	-0.048254	-0.096503	-0.489806	0	0
4128	2.370326	0.016781	9.376554	0.050701	-0.012980	-0.053222	0.146222	0.293853	-0.803707	0.864870	-0.047861	-0.096952	-0.490214	0	0
4129	2.423853	0.014015	9.365593	0.007621	-0.015405	-0.046117	0.146087	0.294808	-0.803687	0.864621	-0.047810	-0.097167	-0.490615	0	0
4130	2.423897	0.032789	9.423965	-0.057956	-0.004435	-0.045896	0.146474	0.296454	-0.803788	0.864354	-0.048322	-0.097006	-0.491068	0	0
4131	2.400243	0.144942	9.397056	-0.096153	0.008301	-0.057976	0.145423	0.299323	-0.804375	0.864018	-0.049049	-0.096518	-0.491682	0	0
4132	2.370913	0.139370	9.484814	-0.142933	0.008735	-0.063075	0.143837	0.300240	-0.802393	0.863634	-0.050213	-0.095834	-0.492372	0	0
4133	2.370348	0.095071	9.760201	-0.166937	0.013128	-0.056007	0.145122	0.303934	-0.801549	0.863274	-0.051535	-0.094958	-0.493036	0	0
4134	2.384535	0.086518	10.084181	-0.167631	0.024385	-0.052478	0.144327	0.307348	-0.801736	0.862942	-0.052846	-0.094011	-0.493661	0	0
4135	2.355549	0.166813	10.308735	-0.133853	0.043390	-0.056023	0.144178	0.310481	-0.800893	0.862622	-0.053735	-0.093039	-0.494307	0	0
4136	2.178033	0.199146	10.376244	-0.119132	0.066178	-0.064754	0.145204	0.312114	-0.799437	0.862290	-0.054409	-0.091978	-0.495011	0	0
4137	2.022845	0.269727	10.259778	-0.097073	0.081567	-0.050851	0.146628	0.314586	-0.799138	0.862048	-0.054792	-0.090853	-0.495598	0	0
4138	1.991427	0.262794	10.032821	-0.067760	0.103458	-0.064837	0.147786	0.316221	-0.797813	0.861774	-0.054838	-0.089724	-0.496274	0	0
4139	1.974504	0.206540	9.645035	-0.008836	0.086253	-0.051974	0.147791	0.314577	-0.797585	0.861577	-0.054431	-0.088994	-0.496792	0	0
4140	1.995690	0.036676	9.404859	0.037309	0.079324	-0.075660	0.149608	0.315404	-0.796671	0.861283	-0.053682	-0.088601	-0.497453	0	0
4141	2.029079	-0.109984	9.251891	0.087668	0.062964	-0.060133	0.150667	0.315301	-0.798502	0.861075	-0.052554	-0.088557	-0.497942	0	0
4142	2.077298	-0.206390	9.152561	0.085944	0.063874	-0.061853	0.150274	0.313643	-0.797491	0.860859	-0.051475	-0.088531	-0.498432	0	0
4143	2.096196	-0.294502	9.204134	0.059953	0.047395	-0.058323	0.150281	0.312416	-0.797775	0.860629	-0.050673	-0.088486	-0.498920	0	0
4144	2.009927	-0.393670	9.679252	-0.028258	0.044545	-0.059817	0.152138	0.307941	-0.799308	0.860350	-0.050675	-0.088055	-0.499475	0	0
4145	1.846144	-0.410855	10.263855	-0.170179	0.067942	-0.038421	0.150675	0.311186	-0.797542	0.860118	-0.051771	-0.086676	-0.500003	0	0
4146	1.837188	0.417997	9.505950	-0.274613	0.066875	-0.022514	0.153371	0.318020	-0.795085	0.859909	-0.053813	-0.084802	-0.500469	0	0
4147	1.852797	0.904639	8.945979	-0.357147	0.038571	-0.063403	0.153717	0.325243	-0.792863	0.859415	-0.056634	-0.082749	-0.501349	0	0
4148	2.094699	0.655191	8.927155	-0.357705	0.012565	-0.079985	0.152225	0.333118	-0.789574	0.858807	-0.059614	-0.080955	-0.502338	0	0
4149	2.361967	0.199592	9.093658	-0.302425	-0.013393	-0.074895	0.151379	0.342368	-0.786263	0.858224	-0.062216	-0.079631	-0.503230	0	0
4150	2.414980	0.104771	9.066874	-0.158915	-0.025961	-0.068353	0.151091	0.346723	-0.784874	0.857749	-0.063691	-0.079160	-0.503928	0	0
4151	2.342567	0.223327	9.157393	-0.050465	-0.050235	-0.075739	0.149139	0.345477	-0.785145	0.857283	-0.064322	-0.079426	-0.504598	0	0
4152	2.254539	0.201652	9.430282	0.009820	-0.047036	-0.086382	0.148732	0.346549	-0.783689	0.856809	-0.064441	-0.079998	-0.505298	0	0
4153	2.117558	0.140940	9.759431	0.035613	-0.037460	-0.096909	0.145086	0.345977	-0.784585	0.856300	-0.064251	-0.080604	-0.506089	0	0
4154	2.010781	0.206473	9.842726	-0.000607	-0.012590	-0.103734	0.143787	0.346111	-0.785354	0.855754	-0.064271	-0.080838	-0.506970	0	0
4155	1.974494	0.254670	9.902357	-0.037635	-0.005376	-0.100127	0.142730	0.345944	-0.783788	0.855206	-0.064537	-0.080798	-0.507867	0	0
4156	1.984187	0.233550	9.829199	-0.035232	0.005327	-0.114056	0.141422	0.344826	-0.782890	0.854600	-0.064754	-0.080710	-0.508873	0	0
4157	1.981212	0.127488	9.764810	-0.014548	0.013168	-0.121935	0.140381	0.343995	-0.782899	0.853968	-0.064705	-0.080641	-0.509949	0	0
4158	1.960518	-0.067504	9.854513	0.069208	0.004685	-0.123930	0.140253	0.344274	-0.783413	0.853376	-0.064025	-0.081097	-0.510953	0	0
4159	1.896260	-0.246182	9.819558	0.144644	0.018064	-0.121486	0.138053	0.338780	-0.783244	0.852850	-0.062590	-0.081797	-0.511898	0	0
4160	1.871126	-0.393530	9.774462	0.186397	0.021105	-0.112866	0.137292	0.336331	-0.784849	0.852395	-0.060835	-0.082704	-0.512720	0	0
4161	1.882648	-0.502968	9.784743	0.210757	0.011128	-0.102485	0.136403	0.332371	-0.785961	0.851993	-0.058888	-0.083788	-0.513439	0	0
4162	1.869913	-0.618389	9.696235	0.216350	0.028423	-0.093720	0.136430	0.328838	-0.787723	0.851653	-0.056855	-0.084775	-0.514070	0	0
4163	1.830707	-0.694118	9.550796	0.185838	0.030895	-0.069200	0.135262	0.326360	-0.787373	0.851415	-0.055052	-0.085544	-0.514533	0	0
4164	1.859889	-0.722067	9.421405	0.134462	0.034467	-0.049844	0.135707	0.320670	-0.791262	0.851254	-0.053722	-0.086032	-0.514858	0	0
4165	1.947493	-0.745675	9.293148	0.102523	0.032924	-0.047996	0.135832	0.320663	-0.790612	0.851077	-0.052645	-0.086346	-0.515210	0	0
4166	1.981557	-0.743665	9.304496	0.062274	0.027657	-0.028699	0.135447	0.319157	-0.790769	0.850977	-0.051982	-0.086509	-0.515415	0	0
4167	1.995973	-0.784534	9.257580	0.022695	0.024316	-0.019864	0.134519	0.319538	-0.789193	0.850894	-0.051665	-0.086474	-0.515589	0	0
4168	1.991035	-0.803534	9.223528	-0.022053	0.017481	-0.008413	0.134540	0.318746	-0.791421	0.850847	-0.051790	-0.086279	-0.515688	0	0
4169	2.000925	-0.779187	9.209119	-0.058066	0.017536	0.004775	0.135300	0.321743	-0.789936	0.850842	-0.052228	-0.085878	-0.515718	0	0
4170	2.044630	-0.780407	9.285568	-0.102745	0.001807	0.024058	0.134629	0.324184	-0.788842	0.850906	-0.053149	-0.085383	-0.515601	0	0
4171	2.108250	-0.713305	9.314107	-0.137950	0.000106	0.036370	0.134877	0.325816	-0.787901	0.851004	-0.054396	-0.084707	-0.515419	0	0
4172	2.162215	-0.643109	9.289649	-0.162296	-0.004902	0.032939	0.134865	0.328824	-0.787842	0.851075	-0.055865	-0.083957	-0.515269	0	0
4173	2.220638	-0.608903	9.443737	-0.194164	0.000487	0.036543	0.135099	0.330711	-0.785464	0.851138	-0.057601	-0.082994	-0.515129	0	0
4174	2.264781	-0.541746	9.482410	-0.205943	0.000303	0.052278	0.135330	0.336719	-0.784567	0.851281	-0.059431	-0.081963	-0.514850	0	0
4175	2.231292	-0.451139	9.436052	-0.195412	0.007147	0.057485	0.136085	0.340258	-0.782681	0.851449	-0.061169	-0.080929	-0.514532	0	0
4176	2.207330	-0.394667	9.396251	-0.183456	0.000127	0.054803	0.136584	0.342703	-0.780944	0.851613	-0.062809	-0.080014	-0.514206	0	0
4177	2.213007	-0.279236	9.269444	-0.176799	-0.020854	0.053840	0.136029	0.346773	-0.778778	0.851744	-0.064536	-0.079320	-0.513882	0	0
4178	2.247209	-0.257572	9.259278	-0.169865	-0.010371	0.050363	0.135756	0.349778	-0.778717	0.851878	-0.066111	-0.078566	-0.513577	0	0
4179	2.236886	-0.324989	9.437718	-0.168175	0.000190	0.043417	0.136902	0.354421	-0.777333	0.851972	-0.067653	-0.077747	-0.513345	0	0
4180	2.201540	-0.476715	9.797120	-0.164710	-0.005156	0.045150	0.137005	0.358781	-0.775947	0.852081	-0.069153	-0.076978	-0.513079	0	0
4181	2.074366	-0.536814	10.063102	-0.138339	0.034798	0.046920	0.138169	0.358913	-0.774651	0.852235	-0.070267	-0.076016	-0.512815	0	0
4182	1.939247	-0.343646	10.039920	-0.134932	0.042743	0.043402	0.139719	0.361104	-0.773708	0.852394	-0.071265	-0.074993	-0.512564	0	0
4183	1.872703	-0.112455	9.817164	-0.133685	0.042239	0.024171	0.139188	0.363286	-0.773661	0.852437	-0.072278	-0.074004	-0.512494	0	0
4184	1.961278	0.015356	9.603881	-0.112861	0.032327	0.033675	0.139941	0.366822	-0.771515	0.852547	-0.073134	-0.073189	-0.512308	0	0
4185	2.073025	-0.030883	9.528008	-0.078677	0.036749	0.013548	0.140725	0.368207	-0.772274	0.852569	-0.073693	-0.072535	-0.512283	0	0
4186	2.155232	-0.114509	9.563657	-0.032363	0.020802	0.003795	0.141754	0.370395	-0.771458	0.852578	-0.073899	-0.072253	-0.512278	0	0
4187	2.127976	-0.173970	9.694180	0.033907	0.009936	-0.004277	0.141494	0.370256	-0.771459	0.852573	-0.073621	-0.072417	-0.512304	0	0
4188	2.062032	-0.207878	9.738799	0.049770	0.003211	-0.027027	0.141614	0.369140	-0.769660	0.852471	-0.073195	-0.072729	-0.512490	0	0
4189	1.939907	-0.280094	9.779330	0.055049	0.010183	-0.027034	0.140211	0.367251	-0.772810	0.852364	-0.072714	-0.073015	-0.512695	0	0
4190	1.836990	-0.396207	9.823634	0.074012	0.020683	-0.035785	0.139954	0.365743	-0.772708	0.852248	-0.071986	-0.073308	-0.512949	0	0
4191	1.776077	-0.430926	9.718019	0.110435	0.025636	-0.033267	0.140752	0.363435	-0.773409	0.852160	-0.070944	-0.073748	-0.513177	0	0
4192	1.815050	-0.442343	9.622533	0.155365	0.018268	-0.030796	0.140257	0.359345	-0.774788	0.852126	-0.069538	-0.074475	-0.513321	0	0
4193	1.841715	-0.489418	9.468717	0.178497	0.011231	-0.037854	0.140793	0.356896	-0.775360	0.852048	-0.067985	-0.075389	-0.513526	0	0
4194	1.853688	-0.541840	9.370850	0.184829	0.018036	-0.029124	0.140174	0.353641	-0.778023	0.852036	-0.066329	-0.076268	-0.513633	0	0
4195	1.865610	-0.599328	9.292280	0.173109	0.026662	-0.016846	0.140850	0.349833	-0.779143	0.852068	-0.064760	-0.077007	-0.513670	0	0
4196	1.865256	-0.653144	9.330260	0.145469	0.007498	-0.008092	0.139944	0.349699	-0.780050	0.852123	-0.063510	-0.077759	-0.513621	0	0
4197	1.899335	-0.653294	9.317366	0.104394	0.003973	0.012085	0.140218	0.346970	-0.780366	0.852238	-0.062669	-0.078322	-0.513447	0	0
4198	1.904242	-0.634588	9.378046	0.044014	0.000808	0.019230	0.140231	0.346028	-0.781556	0.852365	-0.062339	-0.078593	-0.513236	0	0
4199	1.950566	-0.611133	9.416048	-0.002275	0.018455	0.029015	0.140509	0.344268	-0.782764	0.852511	-0.062350	-0.078475	-0.513009	0	0
4200	2.011483	-0.578680	9.507105	-0.033982	0.020212	0.041331	0.140761	0.345081	-0.781969	0.852717	-0.062602	-0.078166	-0.512684	0	0
4201	2.084656	-0.554673	9.474282	-0.041182	0.011661	0.032613	0.141400	0.347130	-0.781283	0.852851	-0.062988	-0.077908	-0.512452	0	0
4202	2.143219	-0.519159	9.509751	-0.020547	0.002751	0.032533	0.141789	0.348781	-0.781774	0.853005	-0.063209	-0.077822	-0.512183	0	0
4203	2.143385	-0.496945	9.476169	0.009434	-0.017519	0.029769	0.141254	0.348893	-0.780206	0.853133	-0.063317	-0.078077	-0.511917	0	0
4204	2.070292	-0.497245	9.560170	0.030358	-0.014290	0.036685	0.141019	0.345492	-0.781833	0.853329	-0.063194	-0.078395	-0.511557	0	0
4205	1.997627	-0.443035	9.543251	0.030538	-0.027616	0.051458	0.140504	0.344398	-0.782241	0.853573	-0.063194	-0.078832	-0.511083	0	0
4206	1.978404	-0.394685	9.575858	0.020161	-0.015217	0.046282	0.140766	0.346878	-0.783496	0.853808	-0.063170	-0.079099	-0.510652	0	0
4207	1.993005	-0.385607	9.621651	-0.033373	-0.025424	0.053389	0.141013	0.347410	-0.782055	0.854022	-0.063706	-0.079189	-0.510212	0	0
4208	1.978546	-0.361218	9.622332	-0.057605	-0.012890	0.046512	0.141015	0.347411	-0.782185	0.854213	-0.064335	-0.079040	-0.509838	0	0
4209	1.939563	-0.377454	9.584264	-0.071102	-0.007734	0.058773	0.140611	0.350690	-0.782248	0.854443	-0.065107	-0.078783	-0.509392	0	0
4210	1.944314	-0.394642	9.598435	-0.057451	-0.021790	0.056951	0.139295	0.353411	-0.782185	0.854672	-0.065789	-0.078702	-0.508933	0	0
4211	1.988375	-0.355805	9.564075	-0.026215	-0.017734	0.061236	0.140720	0.353821	-0.781016	0.854936	-0.066229	-0.078757	-0.508425	0	0
4212	2.076113	-0.332240	9.559963	0.011820	-0.013658	0.060275	0.139163	0.356159	-0.783302	0.855236	-0.066280	-0.078958	-0.507882	0	0
4213	2.119927	-0.327858	9.568698	0.053415	0.000010	0.059327	0.140208	0.357958	-0.784185	0.855555	-0.065949	-0.079268	-0.507338	0	0
4214	2.134522	-0.323420	9.595057	0.067019	-0.012259	0.054893	0.140879	0.353592	-0.784406	0.855869	-0.065515	-0.079740	-0.506791	0	0
4215	2.173574	-0.304250	9.587164	0.084208	-0.001768	0.046154	0.141811	0.352530	-0.786255	0.856140	-0.064921	-0.080232	-0.506333	0	0
4216	2.215136	-0.261421	9.632814	0.065110	-0.008628	0.046193	0.141692	0.351858	-0.787309	0.856409	-0.064478	-0.080669	-0.505864	0	0
4217	2.227650	-0.191681	9.681940	0.037217	-0.001219	0.033206	0.141702	0.350911	-0.788108	0.856583	-0.064275	-0.080928	-0.505555	0	0
4218	2.208523	-0.130957	9.692931	0.011185	-0.007991	0.032382	0.140922	0.351184	-0.788618	0.856747	-0.064279	-0.081096	-0.505249	0	0
4219	2.223263	-0.111398	9.668658	-0.002728	-0.000781	0.025465	0.140932	0.352437	-0.790416	0.856856	-0.064411	-0.081155	-0.505038	0	0
4220	2.194143	-0.096648	9.674383	-0.020135	-0.014635	0.026342	0.140664	0.353111	-0.789880	0.856964	-0.064712	-0.081226	-0.504804	0	0
4221	2.165035	-0.090963	9.621872	-0.016798	-0.005750	0.016757	0.141180	0.353245	-0.789230	0.857016	-0.064981	-0.081263	-0.504676	0	0
4222	2.140536	-0.122175	9.609888	0.028018	0.000179	0.007920	0.140401	0.352419	-0.789371	0.857077	-0.064780	-0.081462	-0.504566	0	0
4223	2.116294	-0.109652	9.593678	0.048694	-0.006082	0.007837	0.139620	0.349939	-0.788503	0.857126	-0.064481	-0.081838	-0.504461	0	0
4224	2.116563	-0.065810	9.579769	0.067745	-0.000979	0.007791	0.139765	0.349686	-0.790071	0.857211	-0.063944	-0.082247	-0.504316	0	0
4225	2.138387	-0.080473	9.571794	0.077998	0.006071	-0.000936	0.139380	0.349144	-0.790729	0.857244	-0.063324	-0.082672	-0.504270	0	0
4226	2.140618	-0.112228	9.588238	0.074444	0.018498	-0.011354	0.139656	0.347519	-0.791804	0.857253	-0.062615	-0.082961	-0.504295	0	0
4227	2.145258	-0.139630	9.648268	0.090022	0.028037	-0.014857	0.139405	0.345606	-0.792100	0.857240	-0.061769	-0.083267	-0.504371	0	0
4228	2.164603	-0.154700	9.679081	0.090132	0.023543	-0.007887	0.140206	0.343441	-0.793320	0.857284	-0.060903	-0.083590	-0.504349	0	0
4229	2.149963	-0.154952	9.713311	0.105599	0.034053	-0.016627	0.139167	0.341788	-0.793215	0.857275	-0.059891	-0.083924	-0.504430	0	0
4230	2.150126	-0.130471	9.694286	0.115712	0.014805	-0.019331	0.140358	0.339074	-0.793927	0.857268	-0.058840	-0.084458	-0.504476	0	0
4231	2.145213	-0.142350	9.674862	0.129803	0.023308	-0.011497	0.139599	0.337315	-0.796039	0.857288	-0.057680	-0.085004	-0.504485	0	0
4232	2.110900	-0.192601	9.636202	0.148669	0.014499	-0.015067	0.139745	0.334727	-0.796741	0.857318	-0.056351	-0.085703	-0.504465	0	0
4233	2.049887	-0.230548	9.603175	0.152150	0.026809	-0.020281	0.140017	0.332959	-0.797299	0.857306	-0.054976	-0.086337	-0.504529	0	0
4234	1.998596	-0.273270	9.555330	0.127964	0.016452	-0.015883	0.138866	0.329683	-0.798656	0.857320	-0.053813	-0.086915	-0.504531	0	0
4235	2.008472	-0.255937	9.516611	0.114213	0.014740	-0.011487	0.139931	0.327387	-0.800140	0.857319	-0.052833	-0.087457	-0.504544	0	0
4236	2.032751	-0.265819	9.513489	0.068699	0.020144	-0.000867	0.139028	0.323407	-0.799691	0.857386	-0.052171	-0.087697	-0.504457	0	0
4237	1.979363	-0.236493	9.536929	0.061174	0.027058	0.007886	0.141773	0.323577	-0.800228	0.857463	-0.051602	-0.087855	-0.504356	0	0
4238	1.981678	-0.253687	9.553578	0.057470	0.009667	0.004361	0.140355	0.321665	-0.801557	0.857539	-0.051095	-0.088125	-0.504232	0	0
4239	2.018281	-0.230044	9.582123	0.047168	0.007913	0.008751	0.140614	0.322765	-0.801798	0.857597	-0.050745	-0.088377	-0.504125	0	0
4240	2.028106	-0.210899	9.599116	0.036971	0.020174	0.011432	0.141152	0.321970	-0.803379	0.857703	-0.050367	-0.088450	-0.503970	0	0
4241	2.020924	-0.191370	9.594718	0.035167	0.013202	0.011414	0.140238	0.321134	-0.802868	0.857772	-0.050098	-0.088595	-0.503853	0	0
4242	2.028133	-0.201459	9.623461	0.017669	-0.000594	0.007939	0.140626	0.320858	-0.802356	0.857830	-0.049988	-0.088750	-0.503738	0	0
4243	2.042893	-0.179419	9.594380	0.029927	0.006233	0.012284	0.140897	0.319913	-0.803157	0.857895	-0.049801	-0.088929	-0.503614	0	0
4244	2.023343	-0.189231	9.618903	0.015911	0.008245	0.002734	0.140762	0.321281	-0.803260	0.857935	-0.049657	-0.089001	-0.503548	0	0
4245	2.052616	-0.172701	9.637832	0.021390	0.011487	0.014942	0.141152	0.321970	-0.803379	0.858013	-0.049522	-0.089092	-0.503412	0	0
4246	2.047777	-0.167807	9.638013	-0.003756	-0.000582	0.016724	0.140763	0.322382	-0.803889	0.858104	-0.049603	-0.089134	-0.503242	0	0
4247	2.086765	-0.163010	9.612969	-0.014165	-0.000481	0.015015	0.140755	0.323333	-0.803349	0.858154	-0.049836	-0.089149	-0.503130	0	0
4248	2.106359	-0.139012	9.622543	-0.049579	-0.005520	0.018594	0.141524	0.325793	-0.802656	0.858227	-0.050337	-0.089002	-0.502983	0	0
4249	2.106225	-0.160933	9.629498	-0.040713	0.006570	0.022966	0.141015	0.324434	-0.803720	0.858309	-0.050771	-0.088820	-0.502830	0	0
4250	2.101419	-0.148839	9.637044	-0.047872	-0.000234	0.015115	0.141540	0.325269	-0.804488	0.858375	-0.051227	-0.088638	-0.502705	0	0
4251	2.111152	-0.144333	9.661095	-0.052629	0.008273	0.030855	0.142180	0.325393	-0.802929	0.858492	-0.051765	-0.088378	-0.502495	0	0
4252	2.125729	-0.153841	9.631569	-0.058088	-0.000279	0.022127	0.142169	0.328127	-0.802875	0.858582	-0.052315	-0.088142	-0.502326	0	0
4253	2.113603	-0.148780	9.622236	-0.059412	0.017036	0.032645	0.143469	0.328957	-0.802608	0.858711	-0.052871	-0.087773	-0.502112	0	0
4254	2.087260	-0.094100	9.526779	-0.040581	0.015285	0.025596	0.142536	0.331669	-0.801507	0.858837	-0.053197	-0.087488	-0.501912	0	0
4255	2.079796	-0.125427	9.511979	-0.054307	0.001239	0.036066	0.143448	0.332225	-0.801502	0.858972	-0.053791	-0.087279	-0.501654	0	0
4256	2.062956	-0.102830	9.457005	-0.052528	0.006481	0.036070	0.143572	0.334004	-0.801468	0.859139	-0.054272	-0.087005	-0.501363	0	0
4257	2.067768	-0.107964	9.478610	-0.038787	-0.005887	0.037741	0.144343	0.334818	-0.800417	0.859283	-0.054771	-0.086934	-0.501073	0	0
4258	2.053058	-0.131843	9.454399	-0.047958	0.015069	0.043060	0.144598	0.335911	-0.800137	0.859493	-0.055177	-0.086606	-0.500726	0	0
4259	2.038329	-0.149003	9.481127	-0.043753	-0.000718	0.044748	0.144605	0.335923	-0.801048	0.859674	-0.055698	-0.086461	-0.500383	0	0
4260	1.994580	-0.141304	9.477405	-0.040188	0.006228	0.046494	0.144599	0.337288	-0.800891	0.859895	-0.056085	-0.086246	-0.499997	0	0
4261	1.979825	-0.156411	9.538058	-0.036389	0.007696	0.061315	0.146418	0.339219	-0.800736	0.860169	-0.056514	-0.086056	-0.499510	0	0
4262	1.984904	-0.117730	9.548176	-0.046864	0.027211	0.048314	0.146668	0.339067	-0.799309	0.860413	-0.056854	-0.085625	-0.499124	0	0
4263	1.996844	-0.147486	9.595899	-0.048481	0.014808	0.058756	0.147315	0.340715	-0.799411	0.860673	-0.057347	-0.085313	-0.498673	0	0
4264	2.030987	-0.133263	9.600155	-0.015749	0.006705	0.057769	0.147042	0.341520	-0.798352	0.860960	-0.057531	-0.085208	-0.498174	0	0
4265	2.060348	-0.109025	9.580453	-0.027135	0.009537	0.049962	0.148877	0.341824	-0.799401	0.861183	-0.057858	-0.085053	-0.497777	0	0
4266	2.087189	-0.099354	9.563023	-0.029995	0.006233	0.039497	0.149387	0.343049	-0.798469	0.861376	-0.058150	-0.084892	-0.497437	0	0
