# Supplementary material for: Identification of Haptic Based Guiding Using Hard Reins
Source: PLoS One. 2015 Jul 22;10(7):e0132020. doi: 10.1371/journal.pone.0132020 (PMC4511788; doi:10.1371/journal.pone.0132020)
Supplement: S1 File — (ZIP) [file pone.0132020.s001.zip › MotionData1/Subject1/T7/gc7.txt]

// Start Time: 0
// Sample rate: 50.0Hz
// Scenario: 4.0
// Firmware Version: 2.6.1
Counter	Acc_X	Acc_Y	Acc_Z	Gyr_X	Gyr_Y	Gyr_Z	Mag_X	Mag_Y	Mag_Z	Quat_w	Quat_x	Quat_y	Quat_z	AnalogIn_1	AnalogIn_2
3076	8.693772	2.128869	3.871366	0.000888	0.009908	-0.020423	-0.765628	-0.030266	-0.033859	-0.248039	0.466788	0.289347	0.798038	0	0
3077	8.713135	2.114468	3.885662	-0.010946	0.011819	-0.018702	-0.765911	-0.031729	-0.033283	-0.247816	0.466677	0.289285	0.798194	0	0
3078	8.667151	2.143427	3.885974	-0.018361	-0.009888	-0.008156	-0.765904	-0.031591	-0.034131	-0.247558	0.466783	0.289181	0.798250	0	0
3079	8.727644	2.114592	3.914407	-0.004596	0.011765	-0.022197	-0.767315	-0.033181	-0.033819	-0.247337	0.466647	0.289186	0.798396	0	0
3080	8.742148	2.124055	3.885442	-0.010159	-0.001802	-0.018679	-0.767316	-0.032152	-0.034106	-0.247057	0.466637	0.289177	0.798492	0	0
3081	8.727598	2.162585	3.883113	-0.002828	0.011748	-0.027446	-0.766603	-0.034525	-0.033966	-0.246802	0.466482	0.289220	0.798646	0	0
3082	8.715498	2.167576	3.914452	-0.011057	0.008191	-0.023950	-0.765893	-0.033075	-0.034973	-0.246505	0.466379	0.289205	0.798803	0	0
3083	8.693690	2.210725	3.871300	-0.024633	0.009218	-0.009932	-0.767453	-0.032742	-0.034383	-0.246282	0.466348	0.288998	0.798965	0	0
3084	8.688925	2.138555	3.881011	-0.001065	-0.017291	-0.006350	-0.765890	-0.033666	-0.035111	-0.246098	0.466475	0.289043	0.798931	0	0
3085	8.698581	2.153228	3.929013	-0.008404	-0.017230	-0.008120	-0.767026	-0.034224	-0.034243	-0.245888	0.466620	0.289022	0.798919	0	0
3086	8.742103	2.169798	3.885405	0.000808	0.000833	-0.016890	-0.766458	-0.035120	-0.034248	-0.245680	0.466568	0.289085	0.798990	0	0
3087	8.751746	2.201082	3.885309	-0.001135	-0.010041	-0.017750	-0.764774	-0.035140	-0.032863	-0.245448	0.466610	0.289150	0.799013	0	0
3088	8.754173	2.191545	3.904533	0.007298	0.006229	-0.008100	-0.766893	-0.035978	-0.032542	-0.245355	0.466524	0.289211	0.799070	0	0
3089	8.744504	2.184409	3.919035	0.010862	0.004382	-0.016868	-0.768147	-0.036268	-0.034498	-0.245228	0.466424	0.289331	0.799124	0	0
3090	8.717869	2.215698	3.909587	-0.008253	-0.006338	0.002414	-0.766456	-0.037032	-0.033675	-0.245113	0.466507	0.289251	0.799140	0	0
3091	8.742066	2.205959	3.894993	0.006325	-0.002835	-0.005455	-0.765339	-0.036156	-0.032426	-0.245035	0.466508	0.289300	0.799145	0	0
3092	8.773503	2.210728	3.894759	0.009813	-0.021016	-0.005421	-0.765907	-0.037024	-0.031848	-0.244898	0.466641	0.289435	0.799061	0	0
3093	8.756580	2.203530	3.894889	0.013610	-0.015596	0.005987	-0.765629	-0.038492	-0.030716	-0.244908	0.466761	0.289520	0.798957	0	0
3094	8.756588	2.196259	3.885278	0.006321	-0.006466	-0.002819	-0.765777	-0.036865	-0.030579	-0.244818	0.466793	0.289581	0.798944	0	0
3095	8.751757	2.191403	3.875700	-0.004557	-0.010001	0.009444	-0.767048	-0.036693	-0.030700	-0.244788	0.466922	0.289490	0.798910	0	0
3096	8.751745	2.201130	3.894926	-0.003661	-0.009100	0.007692	-0.766065	-0.036118	-0.030154	-0.244728	0.467030	0.289429	0.798888	0	0
3097	8.746924	2.184309	3.899784	0.003672	-0.006438	0.007701	-0.765504	-0.036418	-0.029597	-0.244733	0.467106	0.289404	0.798852	0	0
3098	8.763846	2.191567	3.911675	0.022790	-0.012947	0.009513	-0.765512	-0.036114	-0.028750	-0.244799	0.467186	0.289553	0.798730	0	0
3099	8.763830	2.210694	3.885213	0.008205	-0.012827	0.012116	-0.764655	-0.036731	-0.029609	-0.244841	0.467314	0.289559	0.798640	0	0
3100	8.746893	2.220155	3.846861	0.020993	-0.012025	0.011270	-0.766628	-0.038460	-0.029569	-0.244915	0.467396	0.289684	0.798524	0	0
3101	8.756567	2.215616	3.904496	0.015482	-0.017421	0.014772	-0.766635	-0.036100	-0.029579	-0.245000	0.467550	0.289747	0.798385	0	0
3102	8.751751	2.196266	3.885313	0.010832	-0.021018	0.005986	-0.766504	-0.037265	-0.027881	-0.244959	0.467713	0.289838	0.798269	0	0
3103	8.773517	2.203190	3.832255	0.008339	-0.002849	0.015613	-0.766363	-0.035210	-0.028599	-0.245059	0.467771	0.289804	0.798216	0	0
3104	8.751744	2.201215	3.911756	0.015590	0.004353	0.004210	-0.765653	-0.036993	-0.028462	-0.245101	0.467715	0.289880	0.798209	0	0
3105	8.754162	2.210356	3.815561	0.015611	0.000719	0.007729	-0.765941	-0.038008	-0.027322	-0.245183	0.467704	0.289932	0.798172	0	0
3106	8.715441	2.229856	3.851892	0.019141	-0.004751	0.000727	-0.765806	-0.037269	-0.026904	-0.245185	0.467702	0.290073	0.798121	0	0
3107	8.766252	2.194613	4.039079	-0.006470	-0.009980	0.005049	-0.765802	-0.036539	-0.027614	-0.245111	0.467822	0.289988	0.798104	0	0
3108	8.754117	2.253752	3.827548	0.001069	0.012637	0.005935	-0.766364	-0.037266	-0.027742	-0.245123	0.467740	0.289919	0.798174	0	0
3109	8.727584	2.181615	3.837417	0.008237	-0.005571	0.004201	-0.767213	-0.036365	-0.027874	-0.245123	0.467787	0.289944	0.798137	0	0
3110	8.756631	2.152972	3.894930	0.006293	-0.002842	-0.012488	-0.766935	-0.037247	-0.027027	-0.244967	0.467762	0.290041	0.798164	0	0
3111	8.771086	2.210659	3.880352	0.006189	-0.001032	-0.023884	-0.766234	-0.036374	-0.026760	-0.244747	0.467697	0.290170	0.798223	0	0
3112	8.756560	2.229674	3.827549	0.008015	-0.010118	-0.015086	-0.767069	-0.037548	-0.027871	-0.244558	0.467718	0.290311	0.798217	0	0
3113	8.756533	2.253943	3.865997	0.018875	-0.017464	-0.015923	-0.766650	-0.038138	-0.027028	-0.244413	0.467775	0.290544	0.798143	0	0
3114	8.722715	2.210597	3.854259	0.015274	-0.017432	-0.013311	-0.767068	-0.038577	-0.027584	-0.244250	0.467843	0.290752	0.798078	0	0
3115	8.703320	2.258716	3.842340	0.013512	-0.002897	-0.018588	-0.766788	-0.040049	-0.026735	-0.244101	0.467789	0.290919	0.798094	0	0
3116	8.727492	2.268565	3.892644	0.007865	-0.019185	-0.019456	-0.766078	-0.039480	-0.027314	-0.243849	0.467870	0.291101	0.798057	0	0
3117	8.734766	2.253927	3.856539	0.020794	-0.013845	-0.008904	-0.767069	-0.040192	-0.026871	-0.243780	0.467914	0.291308	0.797977	0	0
3118	8.766198	2.263510	3.856302	0.021671	-0.021113	-0.004501	-0.766948	-0.040169	-0.024471	-0.243704	0.468022	0.291533	0.797855	0	0
3119	8.737173	2.261364	3.899792	0.022603	-0.022927	0.000767	-0.766939	-0.040473	-0.025318	-0.243694	0.468162	0.291731	0.797703	0	0
3120	8.717787	2.306663	3.806132	0.008068	-0.015550	0.000735	-0.765244	-0.040508	-0.025345	-0.243616	0.468272	0.291812	0.797633	0	0
3121	8.737201	2.239381	3.837300	0.015324	-0.031942	0.009532	-0.765677	-0.040487	-0.024208	-0.243615	0.468528	0.291932	0.797439	0	0
3122	8.766228	2.234571	3.846709	0.013620	-0.017412	0.009509	-0.765536	-0.041225	-0.023925	-0.243625	0.468666	0.292019	0.797323	0	0
3123	8.775895	2.241779	3.846632	0.022748	-0.030185	0.023590	-0.765956	-0.041662	-0.024199	-0.243776	0.468930	0.292129	0.797081	0	0
3124	8.780714	2.261008	3.841773	0.019193	-0.004754	0.009513	-0.765685	-0.039597	-0.023647	-0.243852	0.468952	0.292231	0.797008	0	0
3125	8.771068	2.234418	3.817822	0.015794	-0.002900	0.035823	-0.766830	-0.039260	-0.021934	-0.244148	0.469051	0.292161	0.796884	0	0
3126	8.785595	2.219903	3.808111	0.015679	-0.005630	0.023537	-0.767673	-0.040424	-0.022057	-0.244312	0.469132	0.292169	0.796784	0	0
3127	8.751729	2.224769	3.808355	0.023033	-0.004776	0.028819	-0.767547	-0.038939	-0.020794	-0.244581	0.469208	0.292195	0.796647	0	0
3128	8.746910	2.210112	3.765126	0.003689	-0.019143	0.020013	-0.767829	-0.039521	-0.020646	-0.244623	0.469414	0.292158	0.796526	0	0
3129	8.761427	2.203014	3.793876	0.004442	-0.013717	-0.004566	-0.768536	-0.042151	-0.019634	-0.244513	0.469509	0.292214	0.796483	0	0
3130	8.800117	2.210203	3.798396	0.008151	-0.019189	0.009494	-0.768408	-0.041255	-0.018368	-0.244490	0.469675	0.292261	0.796375	0	0
3131	8.790443	2.210169	3.788850	0.006346	-0.017359	0.009487	-0.766292	-0.039237	-0.018694	-0.244490	0.469836	0.292274	0.796276	0	0
3132	8.766250	2.219726	3.767381	0.011679	-0.022851	-0.002776	-0.767428	-0.039942	-0.017825	-0.244379	0.469985	0.292418	0.796169	0	0
3133	8.756586	2.212287	3.721777	-0.008368	-0.020874	-0.002828	-0.767587	-0.038594	-0.016133	-0.244201	0.470173	0.292381	0.796126	0	0
3134	8.783203	2.200210	3.721592	0.020712	-0.024751	-0.015041	-0.767577	-0.039195	-0.017120	-0.244029	0.470280	0.292659	0.796013	0	0
3135	8.821914	2.190352	3.687658	-0.001057	-0.020037	-0.004569	-0.768291	-0.039464	-0.016118	-0.243875	0.470439	0.292687	0.795957	0	0
3136	8.804953	2.221676	3.687757	-0.014067	-0.031731	-0.018619	-0.768295	-0.041370	-0.014979	-0.243487	0.470676	0.292720	0.795923	0	0
3137	8.809800	2.209703	3.702157	-0.008688	-0.049921	-0.011565	-0.767731	-0.040791	-0.014991	-0.243153	0.471071	0.292792	0.795764	0	0
3138	8.829165	2.195181	3.692410	-0.012301	-0.039009	-0.019489	-0.767750	-0.041502	-0.012445	-0.242748	0.471359	0.292862	0.795692	0	0
3139	8.850929	2.204391	3.615308	-0.017746	-0.037156	-0.019499	-0.769722	-0.041909	-0.012976	-0.242345	0.471651	0.292869	0.795639	0	0
3140	8.887192	2.221189	3.615029	-0.034257	-0.024330	-0.041488	-0.767762	-0.040900	-0.011317	-0.241706	0.471810	0.292834	0.795753	0	0
3141	8.925941	2.161465	3.718177	-0.003110	-0.020951	-0.030904	-0.767761	-0.043398	-0.010459	-0.241329	0.471905	0.292971	0.795760	0	0
3142	8.860642	2.165844	3.612864	-0.028706	-0.024372	-0.036225	-0.767617	-0.043845	-0.010601	-0.240755	0.472066	0.292954	0.795845	0	0
3143	8.838901	2.137168	3.649110	-0.032460	-0.037042	-0.036226	-0.769457	-0.044391	-0.010003	-0.240150	0.472345	0.292922	0.795874	0	0
3144	8.761486	2.151922	3.688131	-0.050346	-0.007838	-0.020511	-0.767349	-0.045301	-0.008339	-0.239648	0.472472	0.292618	0.796062	0	0
3145	8.783184	2.233115	3.562886	-0.050408	0.004851	-0.040687	-0.768753	-0.046753	-0.008874	-0.239045	0.472447	0.292363	0.796351	0	0
3146	8.911346	2.247952	3.677341	-0.033315	-0.015262	-0.043247	-0.767908	-0.046179	-0.008749	-0.238422	0.472525	0.292321	0.796507	0	0
3147	9.012884	2.291257	3.700606	-0.036318	-0.019795	-0.066051	-0.768325	-0.046325	-0.009448	-0.237611	0.472588	0.292357	0.796699	0	0
3148	8.918609	2.252149	3.557073	-0.039712	0.006548	-0.071368	-0.768045	-0.047210	-0.008884	-0.236798	0.472425	0.292345	0.797042	0	0
3149	8.867812	2.252516	3.615145	-0.037527	0.042841	-0.064392	-0.767888	-0.048408	-0.010294	-0.236177	0.471997	0.292215	0.797527	0	0
3150	8.979036	2.295104	3.498895	-0.073736	0.061278	-0.046935	-0.766603	-0.050214	-0.011296	-0.235557	0.471548	0.291686	0.798170	0	0
3151	9.003222	2.285972	3.604512	-0.061023	0.070244	-0.060960	-0.767158	-0.050803	-0.012273	-0.234932	0.470967	0.291288	0.798842	0	0
3152	9.022710	2.155475	3.513115	-0.040581	0.094569	-0.053953	-0.766996	-0.052448	-0.014105	-0.234508	0.470152	0.290977	0.799559	0	0
3153	9.054200	2.102718	3.563417	-0.051447	0.131847	-0.083877	-0.766688	-0.053220	-0.016791	-0.233924	0.468989	0.290618	0.800544	0	0
3154	8.882449	2.131827	3.557435	-0.058682	0.157326	-0.103232	-0.769351	-0.055249	-0.018575	-0.233203	0.467569	0.290246	0.801719	0	0
3155	8.824369	2.165570	3.548215	-0.061179	0.184578	-0.101512	-0.767067	-0.057822	-0.020438	-0.232582	0.465952	0.289766	0.803013	0	0
3156	8.993699	2.145719	3.479676	-0.109415	0.209446	-0.112187	-0.767734	-0.058887	-0.024801	-0.231702	0.464200	0.288904	0.804591	0	0
3157	9.013049	2.131972	3.623800	-0.116735	0.216769	-0.117486	-0.766301	-0.059382	-0.027083	-0.230785	0.462403	0.287974	0.806221	0	0
3158	8.896934	2.142454	3.759276	-0.171903	0.210872	-0.156227	-0.766393	-0.062085	-0.031873	-0.229262	0.460650	0.286805	0.808074	0	0
3159	8.693652	2.249270	3.876077	-0.292563	0.162911	-0.117824	-0.766787	-0.065640	-0.034111	-0.227372	0.459681	0.284574	0.809946	0	0
3160	8.543768	2.172767	3.939745	-0.151551	0.216216	-0.124602	-0.767020	-0.068048	-0.039182	-0.226205	0.457921	0.283408	0.811677	0	0
3161	8.524505	2.054360	4.324659	-0.137097	0.256019	-0.179066	-0.764440	-0.069323	-0.043174	-0.224793	0.455661	0.282499	0.813655	0	0
3162	7.764637	2.442513	4.690529	-0.185318	0.211155	-0.195733	-0.765241	-0.073772	-0.047097	-0.222877	0.453806	0.281388	0.815602	0	0
3163	7.502890	2.954705	4.970914	-0.174896	0.196609	-0.206106	-0.764085	-0.078087	-0.048510	-0.220899	0.452025	0.280420	0.817460	0	0
3164	8.300797	3.217134	4.724448	-0.233859	0.255074	-0.205346	-0.764875	-0.077996	-0.055420	-0.218802	0.449879	0.278852	0.819741	0	0
3165	8.484447	3.353501	5.083630	-0.171774	0.069501	-0.094353	-0.763720	-0.080401	-0.057547	-0.217394	0.449435	0.277680	0.820757	0	0
3166	8.298214	3.362705	4.945538	-0.184263	-0.098216	0.000609	-0.763734	-0.081559	-0.055423	-0.216218	0.450646	0.276357	0.820850	0	0
3167	8.104746	3.334442	5.014293	-0.176120	-0.135449	0.029620	-0.762610	-0.081868	-0.054593	-0.215235	0.452230	0.275035	0.820681	0	0
3168	8.068993	2.823165	4.829844	-0.237871	-0.171247	0.067127	-0.764192	-0.079597	-0.052034	-0.214160	0.454334	0.273126	0.820438	0	0
3169	8.076820	2.277416	4.505661	-0.334580	-0.157814	0.012340	-0.764355	-0.079419	-0.049489	-0.212251	0.456385	0.270626	0.820624	0	0
3170	8.151697	2.380682	4.476179	-0.422564	-0.129907	-0.054571	-0.765226	-0.077757	-0.047363	-0.209442	0.458200	0.267660	0.821307	0	0
3171	8.248255	2.561516	4.557070	-0.398787	-0.130092	-0.033405	-0.764239	-0.077774	-0.047097	-0.206932	0.460019	0.264772	0.821862	0	0
3172	8.325776	2.440757	4.503709	-0.387580	-0.141073	0.000834	-0.763967	-0.078942	-0.045401	-0.204700	0.461982	0.261851	0.822256	0	0
3173	8.519504	2.213580	4.387076	-0.373753	-0.144851	0.005211	-0.764978	-0.077571	-0.043271	-0.202578	0.463957	0.259013	0.822568	0	0
3174	8.560739	2.097787	4.353209	-0.336351	-0.154243	0.004408	-0.765412	-0.078578	-0.041706	-0.200571	0.465919	0.256514	0.822734	0	0
3175	8.606729	2.072977	4.220661	-0.301651	-0.149101	-0.005170	-0.766279	-0.078978	-0.039289	-0.198682	0.467744	0.254318	0.822839	0	0
3176	8.674473	2.057970	4.128818	-0.258576	-0.124064	-0.013874	-0.765159	-0.077665	-0.038465	-0.196962	0.469245	0.252480	0.822964	0	0
3177	8.657633	1.975642	4.030434	-0.226617	-0.109824	-0.036652	-0.764470	-0.077658	-0.036499	-0.195263	0.470510	0.250966	0.823109	0	0
3178	8.592291	2.018832	3.982792	-0.164393	-0.090365	-0.038274	-0.765313	-0.077647	-0.037050	-0.193868	0.471481	0.249949	0.823193	0	0
3179	8.669762	1.928177	4.169830	-0.131242	-0.059783	-0.032993	-0.764195	-0.079710	-0.034799	-0.192772	0.472154	0.249103	0.823321	0	0
3180	8.705923	2.057474	4.039632	-0.124026	-0.056224	-0.043474	-0.765192	-0.079386	-0.033937	-0.191606	0.472752	0.248374	0.823470	0	0
3181	8.669541	2.154169	4.107137	-0.061822	-0.053083	-0.022247	-0.765612	-0.081146	-0.033781	-0.190942	0.473262	0.248035	0.823434	0	0
3182	8.662289	2.147188	4.152876	-0.012367	-0.038056	-0.016886	-0.765065	-0.081133	-0.031530	-0.190569	0.473561	0.248065	0.823339	0	0
3183	8.592103	2.192974	4.141331	-0.014991	-0.049809	0.011214	-0.765360	-0.079496	-0.030684	-0.190410	0.474038	0.247946	0.823137	0	0
3184	8.548675	2.096131	4.021515	0.017195	-0.031023	0.009489	-0.765923	-0.080222	-0.030672	-0.190414	0.474287	0.248082	0.822952	0	0
3185	8.616385	2.114903	3.944070	0.042757	-0.014011	-0.008892	-0.766198	-0.079638	-0.031800	-0.190452	0.474310	0.248467	0.822814	0	0
3186	8.616311	2.178105	4.064230	0.050232	0.011346	-0.006261	-0.765502	-0.079639	-0.030540	-0.190588	0.474108	0.248869	0.822777	0	0
3187	8.616434	2.048450	4.134058	0.079802	0.022912	0.020087	-0.764642	-0.080553	-0.031680	-0.191132	0.473828	0.249350	0.822666	0	0
3188	8.587346	2.104388	4.237607	0.112715	0.018125	0.038611	-0.764637	-0.081441	-0.031959	-0.191948	0.473563	0.250039	0.822420	0	0
3189	8.599488	2.053921	4.259197	0.139186	0.005207	0.050086	-0.766049	-0.080239	-0.032506	-0.192976	0.473389	0.250899	0.822018	0	0
3190	8.567909	2.193459	4.230464	0.123418	-0.001924	0.034297	-0.765209	-0.077895	-0.032389	-0.193760	0.473255	0.251736	0.821654	0	0
3191	8.789632	2.978444	4.319565	0.024654	0.026119	0.037738	-0.764356	-0.077920	-0.033109	-0.194196	0.473098	0.251674	0.821661	0	0
3192	8.533729	2.538690	3.932307	0.195552	0.028382	0.127543	-0.766898	-0.076253	-0.033781	-0.196160	0.472808	0.252601	0.821076	0	0
3193	8.567667	2.438845	4.194202	0.176662	0.075726	0.115121	-0.766061	-0.074347	-0.033238	-0.198073	0.472140	0.253324	0.820779	0	0
3194	8.529157	2.255639	4.136931	0.169728	-0.002263	0.116914	-0.764923	-0.073792	-0.034389	-0.199747	0.472122	0.254149	0.820129	0	0
3195	8.432364	2.317482	3.959675	0.154837	-0.005784	0.081798	-0.766060	-0.070529	-0.034808	-0.201075	0.472077	0.255011	0.819562	0	0
3196	8.495110	2.445666	4.093749	0.163827	-0.002227	0.074826	-0.765648	-0.070375	-0.033403	-0.202376	0.471960	0.255984	0.819005	0	0
3197	8.606560	2.250588	4.112327	0.154964	0.010536	0.083517	-0.767355	-0.069445	-0.032390	-0.203759	0.471784	0.256805	0.818507	0	0
3198	8.744599	2.067726	4.173978	0.180323	-0.009660	0.073031	-0.766795	-0.067100	-0.032692	-0.205103	0.471686	0.257936	0.817872	0	0
3199	8.698839	1.884179	4.047038	0.194982	-0.014328	0.067761	-0.766939	-0.068563	-0.031836	-0.206481	0.471587	0.259207	0.817180	0	0
3200	8.642996	2.100879	4.035248	0.137926	-0.069195	0.081790	-0.766513	-0.068427	-0.032126	-0.207538	0.472084	0.260069	0.816351	0	0
3201	8.667083	2.206386	3.958050	0.117110	-0.092597	0.132698	-0.767666	-0.066024	-0.030281	-0.208875	0.472952	0.260558	0.815351	0	0
3202	8.688788	2.273498	3.904944	0.103227	-0.137845	0.159946	-0.767131	-0.063941	-0.027473	-0.210227	0.474280	0.260910	0.814119	0	0
3203	8.853074	2.447081	3.999772	0.084489	-0.121340	0.211703	-0.767856	-0.061847	-0.026058	-0.211975	0.475652	0.260817	0.812894	0	0
3204	8.935514	2.244435	3.941633	0.092987	-0.103280	0.213408	-0.768303	-0.057254	-0.024940	-0.213803	0.476854	0.260756	0.811730	0	0
3205	8.778463	2.083412	3.952528	0.166677	-0.072093	0.250354	-0.769182	-0.053231	-0.022683	-0.216382	0.477745	0.261038	0.810431	0	0
3206	8.681825	1.970742	4.020645	0.174383	-0.045822	0.266101	-0.768505	-0.048947	-0.020735	-0.219170	0.478436	0.261258	0.809202	0	0
3207	8.698700	2.037449	3.885830	0.145123	-0.034708	0.247609	-0.769648	-0.045089	-0.020733	-0.221717	0.479055	0.261292	0.808130	0	0
3208	8.804891	2.259244	3.976234	0.140365	-0.025601	0.232725	-0.769371	-0.042150	-0.021174	-0.224123	0.479562	0.261348	0.807147	0	0
3209	8.662200	2.236254	4.150400	0.198773	-0.067775	0.279415	-0.770247	-0.038277	-0.019199	-0.227094	0.480402	0.261734	0.805691	0	0
3210	8.538992	2.096607	4.112947	0.306077	-0.046857	0.307687	-0.770832	-0.034714	-0.018074	-0.230836	0.480891	0.262805	0.803985	0	0
3211	8.737421	1.999744	4.058682	0.367081	-0.016506	0.363063	-0.771008	-0.029379	-0.015976	-0.235414	0.481135	0.264015	0.802113	0	0
3212	8.848753	1.918135	4.139679	0.447623	-0.035305	0.408894	-0.770320	-0.023347	-0.016013	-0.240668	0.481441	0.265696	0.799811	0	0
3213	8.764147	1.877017	4.077821	0.516277	-0.079444	0.361716	-0.772036	-0.016823	-0.016013	-0.245772	0.481796	0.268240	0.797193	0	0
3214	8.698769	1.974489	3.813754	0.574493	-0.069056	0.321502	-0.771226	-0.011650	-0.013365	-0.250833	0.481792	0.271416	0.794539	0	0
3215	8.838875	2.138647	3.942425	0.532631	-0.026978	0.309105	-0.771819	-0.005581	-0.012392	-0.255718	0.481510	0.274193	0.792196	0	0
3216	8.829083	2.254296	3.956828	0.536149	-0.063285	0.339026	-0.772125	-0.002313	-0.010706	-0.260723	0.481568	0.276943	0.789568	0	0
3217	8.734932	2.099141	3.717219	0.562101	-0.036282	0.339016	-0.772994	0.001991	-0.009863	-0.265941	0.481327	0.279811	0.786960	0	0
3218	8.778636	1.921429	3.818022	0.610015	-0.007634	0.356599	-0.771893	0.009203	-0.009065	-0.271573	0.480758	0.282888	0.784280	0	0
3219	8.810167	1.839089	3.731307	0.617022	-0.029492	0.335565	-0.771915	0.013345	-0.007952	-0.277021	0.480260	0.286161	0.781487	0	0
3220	8.742388	1.906055	3.623557	0.615085	-0.040363	0.332959	-0.771949	0.019999	-0.006285	-0.282370	0.479822	0.289452	0.778624	0	0
3221	8.698653	2.103671	3.650162	0.570956	-0.047256	0.314482	-0.771965	0.023104	-0.005592	-0.287355	0.479486	0.292491	0.775867	0	0
3222	8.814592	2.257677	3.668423	0.527566	-0.057813	0.277577	-0.771985	0.028124	-0.005048	-0.291778	0.479232	0.295391	0.773270	0	0
3223	8.814640	2.205027	3.730976	0.510103	-0.077630	0.282812	-0.771303	0.032254	-0.003665	-0.296114	0.479179	0.298180	0.770579	0	0
3224	8.800284	2.055369	3.649459	0.542101	-0.086974	0.286374	-0.772446	0.038610	-0.004521	-0.300571	0.479098	0.301216	0.767718	0	0
3225	8.867999	2.066991	3.586445	0.505086	-0.119362	0.258252	-0.773317	0.042330	-0.003110	-0.304547	0.479274	0.304190	0.764864	0	0
3226	8.906589	2.179869	3.542794	0.463909	-0.115403	0.247649	-0.771518	0.044691	0.000523	-0.308212	0.479505	0.306869	0.762176	0	0
3227	8.853497	2.073301	3.401420	0.453749	-0.126222	0.231817	-0.771815	0.050885	-0.000064	-0.311701	0.479780	0.309582	0.759482	0	0
3228	8.926292	1.850839	3.230369	0.418256	-0.120518	0.219390	-0.770718	0.053841	0.002731	-0.314909	0.480077	0.312055	0.756954	0	0
3229	9.047386	1.682472	3.296940	0.440263	-0.115270	0.219396	-0.768486	0.055742	0.005511	-0.318257	0.480249	0.314676	0.754356	0	0
3230	9.023248	1.629809	3.350052	0.421449	-0.153239	0.189548	-0.769068	0.058712	0.006356	-0.321128	0.480670	0.317400	0.751725	0	0
3231	9.047384	1.696238	3.162292	0.424893	-0.169617	0.179068	-0.770243	0.064816	0.009456	-0.323911	0.481151	0.320257	0.749006	0	0
3232	9.076423	1.681689	3.150070	0.452742	-0.168009	0.233539	-0.768292	0.067747	0.011531	-0.327204	0.481698	0.323038	0.746023	0	0
3233	9.183014	1.524204	2.983528	0.462293	-0.144515	0.245784	-0.769155	0.071604	0.011952	-0.330730	0.482058	0.325756	0.743048	0	0
3234	9.221823	1.415638	2.949673	0.427402	-0.176906	0.247473	-0.768059	0.075737	0.014459	-0.333957	0.482773	0.328294	0.740018	0	0
3235	9.154140	1.381742	2.892494	0.399889	-0.196641	0.247423	-0.766416	0.079001	0.019503	-0.337006	0.483707	0.330697	0.736949	0	0
3236	9.183244	1.311274	2.772127	0.352515	-0.198078	0.251685	-0.766856	0.083878	0.019631	-0.339817	0.484820	0.332716	0.734013	0	0
3237	9.299526	1.136959	2.612741	0.360087	-0.168229	0.237587	-0.765616	0.088153	0.021852	-0.342680	0.485626	0.334761	0.731213	0	0
3238	9.413335	0.999755	2.650489	0.361879	-0.180055	0.240208	-0.765375	0.091578	0.025506	-0.345498	0.486516	0.336830	0.728340	0	0
3239	9.502803	1.014480	2.731567	0.334245	-0.212498	0.248964	-0.766536	0.096047	0.027484	-0.348156	0.487753	0.338769	0.725341	0	0
3240	9.618944	0.970777	2.692286	0.336215	-0.211617	0.263003	-0.766005	0.100340	0.029999	-0.350901	0.489014	0.340639	0.722287	0	0
3241	9.701295	0.859545	2.619648	0.316328	-0.190603	0.255884	-0.765054	0.104041	0.033217	-0.353582	0.490159	0.342323	0.719401	0	0
3242	9.735266	0.753296	2.566594	0.294947	-0.143247	0.261890	-0.763529	0.107278	0.035438	-0.356336	0.491051	0.343646	0.716799	0	0
3243	9.648376	0.577361	2.504862	0.256705	-0.146563	0.262634	-0.763974	0.113336	0.035701	-0.358913	0.492099	0.344700	0.714284	0	0
3244	9.662942	0.535683	2.360536	0.222460	-0.084596	0.243159	-0.762572	0.115378	0.036235	-0.361376	0.492748	0.345380	0.712263	0	0
3245	9.817622	0.641773	2.436255	0.174984	-0.055187	0.221977	-0.762037	0.121722	0.037470	-0.363569	0.493289	0.345714	0.710609	0	0
3246	9.725669	0.698938	2.287817	0.111880	-0.043790	0.191989	-0.762905	0.124702	0.038743	-0.365258	0.493864	0.345707	0.709346	0	0
3247	9.706302	0.729513	2.138871	0.045615	0.012095	0.174218	-0.759798	0.127726	0.037831	-0.366702	0.494231	0.345109	0.708636	0	0
3248	9.643296	0.838673	2.283497	0.032726	0.043963	0.138188	-0.760363	0.129353	0.037127	-0.367921	0.494283	0.344485	0.708272	0	0
3249	9.517426	0.951371	2.156900	0.009526	0.051399	0.084619	-0.759803	0.131404	0.036968	-0.368686	0.494195	0.343929	0.708206	0	0
3250	9.609361	0.947456	1.884554	0.079409	0.097936	-0.023204	-0.760928	0.132008	0.036136	-0.369177	0.493136	0.344233	0.708540	0	0
3251	9.657905	0.765055	2.011772	-0.143219	0.102480	-0.022912	-0.761626	0.132306	0.035016	-0.368600	0.492881	0.342939	0.709644	0	0
3252	9.663028	0.462657	2.201915	-0.165882	0.021893	-0.042249	-0.760352	0.132277	0.034713	-0.367486	0.493198	0.341878	0.710513	0	0
3253	9.643844	0.303425	2.130058	-0.173092	0.041898	-0.065147	-0.760475	0.129613	0.033596	-0.366252	0.493338	0.340802	0.711570	0	0
3254	9.663104	0.381092	2.259683	-0.212769	0.016815	-0.080988	-0.760188	0.127398	0.033884	-0.364611	0.493727	0.339614	0.712710	0	0
3255	9.684765	0.496160	2.168070	-0.285265	0.039153	-0.147852	-0.762035	0.126126	0.035614	-0.362220	0.494010	0.338152	0.714425	0	0
3256	9.687021	0.641627	2.369890	-0.303435	0.102821	-0.188313	-0.762871	0.124660	0.034787	-0.359650	0.493741	0.336530	0.716673	0	0
3257	9.629057	0.568881	2.250161	-0.312887	0.170043	-0.197216	-0.761707	0.119893	0.032528	-0.357201	0.493008	0.334633	0.719285	0	0
3258	9.512977	0.545512	2.356815	-0.304441	0.202658	-0.202516	-0.763943	0.117410	0.030457	-0.354848	0.491962	0.332704	0.722055	0	0
3259	9.392068	0.526238	2.319246	-0.297043	0.209868	-0.202516	-0.763904	0.112219	0.027794	-0.352560	0.490854	0.330794	0.724803	0	0
3260	9.198607	0.493014	2.359154	-0.278132	0.285960	-0.206095	-0.765551	0.107932	0.023602	-0.350573	0.489081	0.328767	0.727881	0	0
3261	9.101907	0.449725	2.340662	-0.322019	0.350772	-0.176461	-0.764678	0.107001	0.020908	-0.348803	0.487103	0.326037	0.731278	0	0
3262	9.068141	0.348999	2.408309	-0.302983	0.337912	-0.183448	-0.765183	0.103264	0.015140	-0.347013	0.485090	0.323521	0.734577	0	0
3263	9.097127	0.382868	2.448942	-0.338345	0.290094	-0.211543	-0.765990	0.100584	0.011210	-0.344694	0.483479	0.321034	0.737815	0	0
3264	9.188934	0.477025	2.527534	-0.345682	0.241123	-0.265880	-0.767627	0.096138	0.005888	-0.341761	0.482037	0.318924	0.741031	0	0
3265	9.309777	0.547779	2.747783	-0.293066	0.148113	-0.305107	-0.768446	0.091417	0.004226	-0.338498	0.481000	0.317695	0.743725	0	0
3266	9.503140	0.645588	3.102117	-0.265564	0.008122	-0.344326	-0.768289	0.087576	0.003817	-0.334614	0.480745	0.317335	0.745799	0	0
3267	9.403608	0.998205	3.294895	-0.280140	-0.126957	-0.393247	-0.767998	0.079332	0.005825	-0.329870	0.481414	0.317537	0.747394	0	0
3268	9.180693	1.389235	3.430842	-0.277030	-0.138746	-0.420341	-0.766580	0.074009	0.007238	-0.324880	0.482028	0.317932	0.749014	0	0
3269	8.994117	1.731332	3.422309	-0.210976	-0.086621	-0.415782	-0.771660	0.067200	0.009045	-0.320413	0.482071	0.318613	0.750619	0	0
3270	8.882648	1.934288	3.533553	-0.079201	-0.076764	-0.369802	-0.771079	0.059971	0.009915	-0.316938	0.481723	0.320033	0.751712	0	0
3271	9.056732	1.982713	3.638027	0.017364	-0.102971	-0.356358	-0.770361	0.053478	0.010920	-0.313954	0.481333	0.322184	0.752296	0	0
3272	9.133938	2.175116	3.620477	0.077462	-0.148820	-0.313104	-0.770374	0.049086	0.014047	-0.311420	0.481202	0.324727	0.752340	0	0
3273	9.419123	2.373091	3.812975	0.174404	-0.176817	-0.237311	-0.770373	0.043651	0.016048	-0.309841	0.481247	0.327709	0.751669	0	0
3274	9.554551	2.387359	3.816782	0.207432	-0.226069	-0.161691	-0.771241	0.040609	0.019607	-0.308810	0.481775	0.330733	0.750430	0	0
3275	9.675407	2.464172	3.806220	0.216964	-0.213435	-0.119538	-0.771545	0.040053	0.022298	-0.308194	0.482338	0.333573	0.749063	0	0
3276	9.476963	2.575505	3.865280	0.218653	-0.217958	-0.124773	-0.771004	0.037282	0.026257	-0.307515	0.482881	0.336471	0.747695	0	0
3277	9.143286	2.538851	3.184947	0.114173	-0.190733	-0.012737	-0.770605	0.036864	0.029360	-0.307271	0.483940	0.337952	0.746442	0	0
3278	8.949682	2.627289	3.479605	0.145100	0.077579	-0.185002	-0.770602	0.033776	0.030220	-0.306782	0.482292	0.339678	0.746926	0	0
3279	8.947127	2.780404	3.287160	0.186419	0.031901	-0.104066	-0.772271	0.031279	0.027998	-0.306953	0.481152	0.341455	0.746780	0	0
3280	8.819147	2.584857	3.144001	0.202766	-0.037179	-0.060111	-0.771993	0.030398	0.028845	-0.307281	0.480604	0.343359	0.746125	0	0
3281	8.785201	2.678316	3.048004	0.208137	-0.078948	-0.026672	-0.772417	0.029378	0.029280	-0.307752	0.480484	0.345265	0.745128	0	0
3282	8.809414	2.663132	2.908394	0.221259	-0.046398	-0.024928	-0.772573	0.029106	0.031121	-0.308396	0.480065	0.347162	0.744250	0	0
3283	8.785206	2.687146	2.889317	0.198115	0.017319	-0.019795	-0.771294	0.028189	0.030538	-0.309199	0.479279	0.348662	0.743722	0	0
3284	8.744133	2.643799	2.875227	0.194206	0.066367	0.004692	-0.771701	0.027295	0.028854	-0.310323	0.478203	0.349865	0.743381	0	0
3285	8.804630	2.614673	2.845958	0.204704	0.089879	0.033641	-0.772680	0.028477	0.027170	-0.311805	0.477039	0.350932	0.743006	0	0
3286	8.860202	2.667799	2.893594	0.199190	0.093551	0.031005	-0.772813	0.028910	0.026040	-0.313240	0.475834	0.351958	0.742690	0	0
3287	8.819033	2.720777	2.884234	0.192240	0.093636	0.076633	-0.773509	0.029499	0.024636	-0.314990	0.474826	0.352715	0.742235	0	0
3288	8.872188	2.773797	2.910249	0.188822	0.123608	0.078355	-0.774205	0.030969	0.022805	-0.316830	0.473593	0.353340	0.741943	0	0
3289	8.881860	2.778452	2.881324	0.170642	0.131015	0.079182	-0.771655	0.032231	0.021486	-0.318624	0.472380	0.353805	0.741726	0	0
3290	8.814071	2.845963	2.881764	0.170897	0.164598	0.078276	-0.771623	0.033513	0.017242	-0.320520	0.470895	0.354163	0.741683	0	0
3291	8.833409	2.851077	2.946533	0.147531	0.206536	0.081677	-0.773022	0.036609	0.014426	-0.322485	0.469198	0.354202	0.741887	0	0
3292	8.910745	2.908937	2.984389	0.125717	0.212161	0.093042	-0.772989	0.036566	0.010471	-0.324442	0.467552	0.353998	0.742172	0	0
3293	9.009856	2.950397	3.118268	0.149147	0.182929	0.095779	-0.772979	0.037141	0.009055	-0.326429	0.466068	0.354057	0.742205	0	0
3294	9.021986	2.909693	3.166297	0.132519	0.159471	0.095759	-0.774097	0.040087	0.006518	-0.328244	0.464796	0.354056	0.742203	0	0
3295	8.915605	2.871331	3.167105	0.125392	0.179503	0.092192	-0.773490	0.041198	0.001136	-0.330077	0.463397	0.353964	0.742308	0	0
3296	8.746359	2.813753	3.158772	0.115338	0.172343	0.092157	-0.771801	0.044697	0.000528	-0.331829	0.462068	0.353808	0.742430	0	0
3297	8.627892	2.774948	3.068308	0.126545	0.174990	0.113230	-0.772330	0.044956	-0.003844	-0.333803	0.460767	0.353641	0.742434	0	0
3298	8.714885	2.861005	2.971433	0.131074	0.160428	0.127328	-0.772324	0.048180	-0.005835	-0.335840	0.459595	0.353472	0.742321	0	0
3299	8.693086	2.894597	2.942714	0.154973	0.135755	0.174813	-0.772017	0.050934	-0.009808	-0.338257	0.458702	0.353364	0.741828	0	0
3300	8.625370	2.889834	2.933596	0.185644	0.128286	0.248607	-0.773016	0.055081	-0.010092	-0.341322	0.458008	0.353144	0.740957	0	0
3301	8.523874	2.812350	2.816593	0.198200	0.153617	0.295971	-0.772862	0.059469	-0.013221	-0.344889	0.457254	0.352736	0.739965	0	0
3302	8.502139	2.778738	2.828800	0.227960	0.162476	0.352185	-0.772003	0.064579	-0.016506	-0.349025	0.456513	0.352228	0.738724	0	0
3303	8.586874	2.687611	2.924425	0.264813	0.131348	0.426005	-0.771302	0.071476	-0.018384	-0.353763	0.456133	0.351785	0.736914	0	0
3304	9.080403	2.543396	3.113275	0.332642	0.079968	0.519230	-0.771290	0.078805	-0.022654	-0.359300	0.456195	0.351558	0.734300	0	0
3305	9.428999	2.189013	3.596672	0.388352	-0.083825	0.584426	-0.770480	0.089560	-0.022148	-0.364983	0.457478	0.352046	0.730456	0	0
3306	9.269855	1.707429	3.535717	0.341390	-0.077987	0.605241	-0.769512	0.096912	-0.022337	-0.370599	0.458934	0.352026	0.726715	0	0
3307	9.183195	1.304968	3.430892	0.298411	0.006740	0.587375	-0.769263	0.107672	-0.022388	-0.376177	0.459856	0.351474	0.723525	0	0
3308	9.086625	1.129350	3.429336	0.179407	0.010416	0.529120	-0.766169	0.114532	-0.023174	-0.380778	0.460972	0.350273	0.720987	0	0
3309	9.316391	1.115642	3.641645	0.148480	-0.141816	0.489753	-0.767911	0.123440	-0.020924	-0.384417	0.463158	0.349626	0.717962	0	0
3310	9.645457	0.975953	3.725908	0.131183	-0.236091	0.481910	-0.765126	0.130485	-0.018740	-0.387572	0.466040	0.349218	0.714592	0	0
3311	9.972505	0.436545	3.796085	0.202188	-0.287541	0.485530	-0.764052	0.139201	-0.015264	-0.390902	0.469018	0.349509	0.710677	0	0
3312	9.963470	-0.187949	3.606725	0.127123	-0.221635	0.454397	-0.763522	0.144523	-0.013035	-0.393868	0.471690	0.349125	0.707452	0	0
3313	9.712178	-0.412798	3.346683	-0.010173	-0.086249	0.349405	-0.763279	0.151912	-0.011093	-0.395922	0.473577	0.347739	0.705726	0	0
3314	9.431340	-0.135490	3.353317	-0.096305	-0.087381	0.212363	-0.760914	0.157786	-0.008897	-0.396586	0.475322	0.346384	0.704846	0	0
3315	9.213235	0.295672	3.332922	-0.060180	-0.139402	0.131884	-0.761792	0.161956	-0.006782	-0.396682	0.477018	0.345877	0.703894	0	0
3316	9.217999	0.381596	3.186159	0.051591	-0.108555	0.149688	-0.761530	0.162269	-0.004527	-0.397530	0.478105	0.345941	0.702645	0	0
3317	9.469708	0.214739	3.112329	0.123960	-0.007540	0.176025	-0.761683	0.167282	-0.004970	-0.399272	0.478293	0.345989	0.701506	0	0
3318	9.595653	0.043375	3.063464	0.153438	0.033020	0.154944	-0.760252	0.169287	-0.007827	-0.401136	0.477991	0.346181	0.700552	0	0
3319	9.508709	-0.086357	3.093055	0.134961	0.057650	0.093403	-0.761815	0.169623	-0.006956	-0.402575	0.477389	0.346433	0.700012	0	0
3320	9.256989	0.105989	2.969718	0.103975	0.110544	0.047670	-0.761813	0.170795	-0.007667	-0.403714	0.476372	0.346474	0.700029	0	0
3321	9.123755	0.311166	3.037842	0.120021	0.092283	0.033737	-0.761927	0.172086	-0.011344	-0.404784	0.475378	0.346764	0.699944	0	0
3322	9.077737	0.376141	3.018892	0.125249	0.077721	0.021498	-0.761071	0.172352	-0.012489	-0.405730	0.474409	0.347213	0.699831	0	0
3323	9.024580	0.327815	2.968831	0.088445	0.045353	0.014419	-0.761341	0.171461	-0.013611	-0.406352	0.473803	0.347560	0.699708	0	0
3324	9.005316	0.243531	2.959423	0.070291	0.077248	-0.012892	-0.762454	0.171168	-0.015569	-0.406793	0.472940	0.347788	0.699922	0	0
3325	9.106857	0.288869	2.908155	0.044376	0.081963	-0.059454	-0.764282	0.170166	-0.016241	-0.406818	0.472000	0.348025	0.700424	0	0
3326	9.210857	0.284238	2.974718	0.009615	0.084051	-0.067437	-0.763134	0.169826	-0.018236	-0.406614	0.471145	0.348058	0.701101	0	0
3327	9.339054	0.269906	3.033899	-0.008670	0.104143	-0.089446	-0.764132	0.169711	-0.017089	-0.406255	0.470160	0.347971	0.702013	0	0
3328	9.336595	0.308588	3.065140	-0.036059	0.124326	-0.107957	-0.763534	0.168189	-0.020483	-0.405691	0.469066	0.347710	0.703200	0	0
3329	9.220490	0.318415	3.070789	-0.056100	0.158972	-0.140521	-0.764078	0.165677	-0.022017	-0.404940	0.467708	0.347303	0.704736	0	0
3330	9.087424	0.364064	3.014022	-0.079596	0.215426	-0.172234	-0.765468	0.162297	-0.023533	-0.404031	0.465920	0.346663	0.706755	0	0
3331	9.123677	0.390493	3.013736	-0.079809	0.211785	-0.192405	-0.765435	0.160052	-0.026632	-0.402981	0.464100	0.346111	0.708820	0	0
3332	9.160016	0.328038	3.051989	-0.038125	0.186931	-0.205452	-0.767525	0.157561	-0.029130	-0.401925	0.462223	0.346029	0.710683	0	0
3333	9.232641	0.262854	3.037086	-0.056688	0.146237	-0.203702	-0.766213	0.153664	-0.032525	-0.400670	0.460729	0.345950	0.712398	0	0
3334	9.208459	0.260385	3.018031	-0.075449	0.070175	-0.186099	-0.767619	0.149865	-0.031920	-0.399171	0.459894	0.345977	0.713765	0	0
3335	9.172143	0.289766	3.104825	-0.081275	0.035749	-0.187819	-0.768167	0.146475	-0.032744	-0.397531	0.459338	0.346086	0.714984	0	0
3336	9.087516	0.261183	3.141530	-0.062532	0.006556	-0.210563	-0.768999	0.142799	-0.033280	-0.395693	0.458817	0.346569	0.716104	0	0
3337	9.005309	0.250717	2.952204	-0.054314	-0.006214	-0.205263	-0.770139	0.140925	-0.031416	-0.393904	0.458390	0.347113	0.717099	0	0
3338	9.024619	0.293782	2.903944	-0.062179	-0.037023	-0.240331	-0.769697	0.134578	-0.031114	-0.391698	0.458072	0.347902	0.718128	0	0
3339	9.024600	0.308469	2.952017	-0.076950	-0.058675	-0.235071	-0.770659	0.132213	-0.033489	-0.389406	0.458003	0.348620	0.719068	0	0
3340	9.111488	0.509505	2.739646	-0.111311	0.015987	-0.268538	-0.772351	0.127248	-0.032028	-0.386953	0.457389	0.348976	0.720610	0	0
3341	9.420719	0.838046	3.049669	-0.128508	-0.005674	-0.303566	-0.773907	0.122434	-0.030004	-0.384110	0.456895	0.349423	0.722225	0	0
3342	9.410741	1.118740	3.328404	-0.128244	-0.016558	-0.343855	-0.773340	0.118600	-0.028866	-0.380913	0.456309	0.350118	0.723951	0	0
3343	9.487734	1.532162	3.216910	-0.112673	-0.000346	-0.331443	-0.775867	0.112168	-0.028373	-0.377950	0.455607	0.350780	0.725623	0	0
3344	9.589129	1.701594	3.425199	-0.059291	0.030095	-0.290068	-0.775274	0.105070	-0.029059	-0.375612	0.454599	0.351544	0.727099	0	0
3345	9.482566	1.843905	3.447500	-0.037845	-0.024505	-0.280261	-0.776383	0.100365	-0.029868	-0.373268	0.453962	0.352600	0.728192	0	0
3346	9.351773	2.025028	3.520434	-0.010128	-0.033752	-0.216960	-0.777095	0.097449	-0.028007	-0.371455	0.453485	0.353624	0.728919	0	0
3347	9.196874	2.131226	3.528692	0.006947	-0.005713	-0.162526	-0.776654	0.094187	-0.028848	-0.370234	0.452954	0.354400	0.729493	0	0
3348	9.085601	2.134539	3.676161	0.046505	-0.014159	-0.111529	-0.779473	0.089828	-0.028076	-0.369513	0.452495	0.355284	0.729714	0	0
3349	9.034847	2.098453	3.666944	0.041861	-0.023193	-0.115049	-0.780324	0.089556	-0.027496	-0.368733	0.452127	0.356163	0.729908	0	0
3350	8.918686	2.161440	3.711017	0.063547	-0.061458	-0.097386	-0.782580	0.087246	-0.027167	-0.368022	0.451999	0.357281	0.729799	0	0
3351	8.872626	2.267415	3.706459	0.043246	-0.072176	-0.107048	-0.780313	0.084694	-0.027052	-0.367131	0.452009	0.358313	0.729736	0	0
3352	8.911128	2.473835	3.593011	0.011872	-0.108218	-0.100878	-0.780193	0.083836	-0.024225	-0.365993	0.452398	0.359240	0.729611	0	0
3353	9.099479	2.772391	3.651497	0.040615	-0.141129	-0.099808	-0.782612	0.080382	-0.020780	-0.364893	0.452943	0.360473	0.729216	0	0
3354	9.280797	2.849260	3.669344	0.058794	-0.166692	-0.074257	-0.781632	0.077729	-0.018807	-0.363947	0.453680	0.361832	0.728556	0	0
3355	9.355763	2.854376	3.750535	0.077222	-0.184974	-0.029433	-0.782212	0.077319	-0.016818	-0.363363	0.454660	0.363171	0.727570	0	0
3356	9.060841	2.728143	3.459477	0.012431	-0.155363	0.030890	-0.782243	0.077652	-0.013287	-0.363011	0.455862	0.363673	0.726743	0	0
3357	8.848114	2.622116	3.379374	0.026008	-0.074695	0.030785	-0.785084	0.078905	-0.011833	-0.363030	0.456441	0.363964	0.726223	0	0
3358	8.577352	2.515471	3.160249	0.008225	-0.015560	0.007819	-0.784241	0.078159	-0.010996	-0.362998	0.456558	0.364032	0.726132	0	0
3359	8.618432	2.572002	2.924289	-0.036812	0.030176	0.028734	-0.784392	0.077292	-0.009578	-0.363096	0.456595	0.363498	0.726327	0	0
3360	8.891629	2.661778	3.141005	-0.002452	0.001751	0.035901	-0.785093	0.078035	-0.010417	-0.363281	0.456728	0.363296	0.726252	0	0
3361	9.022229	2.661936	3.209773	0.006458	-0.013763	0.029802	-0.784958	0.078921	-0.009999	-0.363423	0.456930	0.363233	0.726086	0	0
3362	9.118968	2.671277	3.180208	0.017731	0.029687	0.023636	-0.783128	0.078598	-0.009180	-0.363712	0.456742	0.363132	0.726110	0	0
3363	9.109442	2.519762	3.209252	0.023842	0.113110	0.004197	-0.784247	0.080222	-0.011147	-0.364206	0.455865	0.362853	0.726553	0	0
3364	8.959473	2.529858	3.258424	0.019382	0.132220	-0.002862	-0.785346	0.078003	-0.013944	-0.364682	0.454829	0.362510	0.727134	0	0
3365	8.843377	2.534639	3.218396	0.015053	0.140443	0.014666	-0.785046	0.078268	-0.016210	-0.365309	0.453821	0.362020	0.727693	0	0
3366	8.833746	2.495878	3.168009	0.031754	0.149386	0.033991	-0.785879	0.078561	-0.018034	-0.366167	0.452748	0.361536	0.728171	0	0
3367	8.828944	2.466583	3.086324	0.041905	0.129348	0.063873	-0.785877	0.080321	-0.018890	-0.367231	0.451898	0.361059	0.728400	0	0
3368	8.908792	2.432856	3.105002	0.050110	0.131085	0.060374	-0.784868	0.080862	-0.021593	-0.368296	0.450984	0.360654	0.728629	0	0
3369	8.911226	2.427407	2.979969	0.046398	0.121125	0.058624	-0.786138	0.082062	-0.022142	-0.369309	0.450157	0.360265	0.728820	0	0
3370	8.896749	2.395888	2.932016	0.071425	0.139985	0.081468	-0.785846	0.084102	-0.023992	-0.370652	0.449175	0.359883	0.728933	0	0
3371	8.935486	2.345975	3.071219	0.089557	0.117157	0.092935	-0.786103	0.085102	-0.027524	-0.372091	0.448338	0.359670	0.728820	0	0
3372	8.949904	2.437561	3.095081	0.107022	0.127004	0.104395	-0.786103	0.086277	-0.027953	-0.373711	0.447398	0.359490	0.728657	0	0
3373	8.969258	2.437229	3.034834	0.133830	0.135867	0.134287	-0.784965	0.089771	-0.030105	-0.375713	0.446405	0.359344	0.728309	0	0
3374	8.930526	2.461957	3.152904	0.131004	0.115946	0.150104	-0.787054	0.090657	-0.034030	-0.377730	0.445616	0.359174	0.727832	0	0
3375	8.848270	2.495105	3.018841	0.158822	0.149303	0.164177	-0.786904	0.092993	-0.036020	-0.380103	0.444534	0.359024	0.727333	0	0
3376	8.848310	2.452000	3.064557	0.188519	0.169950	0.201066	-0.785053	0.096463	-0.039032	-0.382932	0.443312	0.358834	0.726688	0	0
3377	8.679135	2.319947	3.087538	0.199378	0.149912	0.201078	-0.785047	0.100716	-0.041311	-0.385747	0.442195	0.358809	0.725892	0	0
3378	8.490520	2.295363	2.932661	0.200609	0.164440	0.215094	-0.786304	0.102927	-0.043843	-0.388699	0.441011	0.358654	0.725114	0	0
3379	8.514669	2.333787	2.920432	0.204976	0.137182	0.222171	-0.786146	0.106722	-0.047252	-0.391636	0.440030	0.358622	0.724144	0	0
3380	8.655002	2.273839	3.008413	0.235909	0.093374	0.257391	-0.785160	0.110819	-0.048416	-0.394787	0.439365	0.358807	0.722744	0	0
3381	8.853415	2.173289	3.177745	0.263290	0.060482	0.294334	-0.784024	0.116518	-0.051284	-0.398216	0.438958	0.359174	0.720926	0	0
3382	9.201800	2.046664	3.471024	0.332292	-0.025387	0.347237	-0.784877	0.121243	-0.052421	-0.402002	0.439073	0.360122	0.718277	0	0
3383	9.390872	1.620675	3.554137	0.353858	-0.109977	0.373621	-0.785188	0.126573	-0.051026	-0.405769	0.439798	0.361459	0.715036	0	0
3384	9.507318	1.257621	3.683411	0.321265	-0.097929	0.376947	-0.784360	0.132458	-0.050782	-0.409432	0.440568	0.362468	0.711957	0	0
3385	9.197902	1.100864	3.541545	0.250009	-0.090987	0.343374	-0.783537	0.140404	-0.050830	-0.412577	0.441450	0.363102	0.709267	0	0
3386	8.936613	1.189603	3.399128	0.233807	-0.058165	0.333656	-0.783694	0.144539	-0.050563	-0.415681	0.442120	0.363504	0.706827	0	0
3387	9.158980	1.308867	3.719573	0.242566	-0.109043	0.364488	-0.781611	0.149831	-0.048219	-0.418862	0.443220	0.364054	0.703971	0	0
3388	9.410792	1.029498	3.773259	0.196268	-0.180396	0.346855	-0.782065	0.155460	-0.046682	-0.421430	0.444943	0.364628	0.701049	0	0
3389	9.713371	0.767343	3.913111	0.215883	-0.233229	0.338136	-0.781266	0.161529	-0.043048	-0.423841	0.446913	0.365610	0.697823	0	0
3390	9.750085	0.354304	3.655927	0.147843	-0.210929	0.330827	-0.779874	0.166668	-0.042528	-0.425960	0.448977	0.366037	0.694979	0	0
3391	9.730981	0.122397	3.495172	0.061576	-0.132218	0.281320	-0.779508	0.171139	-0.037326	-0.427643	0.450678	0.365755	0.692989	0	0
3392	9.474605	0.122803	3.501853	-0.019415	-0.102541	0.165243	-0.780373	0.175440	-0.036766	-0.428246	0.452089	0.365296	0.691939	0	0
3393	9.184082	0.418827	3.397949	-0.044330	-0.147713	0.079309	-0.779837	0.176787	-0.033814	-0.427994	0.453608	0.365251	0.691124	0	0
3394	9.053338	0.569943	3.249718	0.007817	-0.131794	0.079450	-0.779712	0.178567	-0.032552	-0.428024	0.454786	0.365494	0.690202	0	0
3395	9.162219	0.544639	3.037371	0.066587	-0.118680	0.100637	-0.781151	0.180980	-0.030279	-0.428528	0.455705	0.365991	0.689019	0	0
3396	9.397027	0.337606	3.107951	0.109734	-0.080052	0.082216	-0.780037	0.182593	-0.029033	-0.429228	0.456098	0.366701	0.687945	0	0
3397	9.464767	0.322891	3.073809	0.125227	-0.050261	0.046234	-0.781172	0.182915	-0.028592	-0.429875	0.456095	0.367553	0.687089	0	0
3398	9.406737	0.299217	3.136762	0.095534	0.032554	0.010944	-0.781883	0.183229	-0.028158	-0.430432	0.455511	0.368005	0.686884	0	0
3399	9.314782	0.342908	3.180675	0.093586	0.038020	-0.006612	-0.781872	0.182482	-0.029143	-0.430897	0.454842	0.368498	0.686772	0	0
3400	9.181705	0.387023	3.297014	0.092440	0.032600	-0.024154	-0.781862	0.182174	-0.030272	-0.431202	0.454140	0.369090	0.686728	0	0
3401	9.043856	0.377355	3.249944	0.080358	0.033604	-0.055783	-0.780862	0.181406	-0.031274	-0.431253	0.453376	0.369731	0.686855	0	0
3402	8.927819	0.319723	3.246031	0.045521	0.049308	-0.096272	-0.783542	0.180280	-0.031367	-0.430910	0.452494	0.370255	0.687369	0	0
3403	8.874573	0.369560	3.087700	-0.016471	0.113308	-0.157917	-0.783238	0.177603	-0.032914	-0.430116	0.451220	0.370347	0.688654	0	0
3404	8.990422	0.612669	3.110698	0.011329	0.172971	-0.152598	-0.785757	0.175127	-0.034840	-0.429687	0.449423	0.370356	0.690091	0	0
3405	9.222658	0.537029	3.455272	0.051217	0.164460	-0.166551	-0.784886	0.173170	-0.036965	-0.429324	0.447469	0.370727	0.691386	0	0
3406	9.319362	0.575576	3.488193	0.029200	0.154652	-0.164824	-0.786547	0.170810	-0.040176	-0.428819	0.445670	0.370990	0.692718	0	0
3407	9.374931	0.628798	3.555062	0.023709	0.149257	-0.154285	-0.787502	0.168290	-0.043258	-0.428359	0.443980	0.371176	0.693988	0	0
3408	9.290295	0.614406	3.541267	0.004265	0.116755	-0.156051	-0.788480	0.164623	-0.043226	-0.427659	0.442580	0.371385	0.695201	0	0
3409	9.130670	0.614377	3.489540	-0.018938	0.096983	-0.185922	-0.788721	0.161050	-0.046879	-0.426593	0.441315	0.371632	0.696526	0	0
3410	8.995237	0.609375	3.413598	-0.060675	0.110047	-0.173757	-0.788580	0.159726	-0.046311	-0.425456	0.440168	0.371494	0.698019	0	0
3411	8.888841	0.590055	3.371115	-0.027570	0.126122	-0.164931	-0.790117	0.156798	-0.047262	-0.424604	0.438810	0.371460	0.699410	0	0
3412	8.845298	0.601890	3.318531	-0.066059	0.103756	-0.161481	-0.792076	0.154757	-0.048775	-0.423502	0.437772	0.371253	0.700837	0	0
3413	8.804138	0.652121	3.241855	-0.086333	0.101192	-0.182575	-0.793760	0.151105	-0.048731	-0.422173	0.436770	0.370985	0.702404	0	0
3414	8.796903	0.637299	3.164984	-0.093357	0.124842	-0.177359	-0.794292	0.148137	-0.051535	-0.420915	0.435635	0.370564	0.704085	0	0
3415	8.661510	0.589228	3.141970	-0.108258	0.106817	-0.200204	-0.794566	0.145193	-0.051518	-0.419383	0.434616	0.370189	0.705823	0	0
3416	8.622725	0.689541	2.971472	-0.135670	0.092526	-0.188815	-0.795114	0.141804	-0.052342	-0.417735	0.433839	0.369650	0.707559	0	0
3417	8.823387	0.780401	2.905017	-0.162000	0.012861	-0.193131	-0.796369	0.139458	-0.053441	-0.415667	0.433732	0.369252	0.709049	0	0
3418	9.043429	0.819419	3.066866	-0.199449	-0.086666	-0.191323	-0.797927	0.134795	-0.051135	-0.413058	0.434474	0.369014	0.710242	0	0
3419	9.323705	1.107808	3.045349	-0.267800	-0.153283	-0.198337	-0.797947	0.131588	-0.047590	-0.409872	0.435958	0.368570	0.711408	0	0
3420	9.666782	1.462102	3.220467	-0.289698	-0.155825	-0.161432	-0.800354	0.128706	-0.045843	-0.406818	0.437663	0.367837	0.712493	0	0
3421	9.623249	1.418874	3.706475	-0.241063	-0.191597	-0.189374	-0.798419	0.127544	-0.040360	-0.403661	0.439334	0.367691	0.713335	0	0
3422	9.478035	1.528987	3.539150	-0.293692	-0.171183	-0.173704	-0.800698	0.124823	-0.037062	-0.400433	0.441104	0.367035	0.714399	0	0
3423	9.308440	1.815977	3.588240	-0.247706	-0.142475	-0.143729	-0.803553	0.121539	-0.032339	-0.397743	0.442609	0.366434	0.715279	0	0
3424	9.228457	1.982337	3.612731	-0.200205	-0.131957	-0.140080	-0.804413	0.118486	-0.029769	-0.395302	0.443840	0.366133	0.716023	0	0
3425	9.305686	2.146201	3.664926	-0.199417	-0.155547	-0.117188	-0.805276	0.117789	-0.027633	-0.392961	0.445334	0.365805	0.716552	0	0
3426	9.501309	2.425571	3.740205	-0.167957	-0.192110	-0.115235	-0.805169	0.115772	-0.022823	-0.390615	0.446953	0.365856	0.716800	0	0
3427	9.607417	2.733892	3.801688	-0.133419	-0.288530	-0.007886	-0.806186	0.114654	-0.018988	-0.388858	0.449533	0.366028	0.716054	0	0
3428	9.680034	2.671455	3.854102	-0.090134	-0.193690	-0.174655	-0.806934	0.112957	-0.013459	-0.386423	0.450635	0.366907	0.716229	0	0
3429	9.258894	2.979662	3.741524	-0.097940	-0.071047	-0.132644	-0.807519	0.109468	-0.009761	-0.384721	0.451054	0.367047	0.716810	0	0
3430	9.060737	2.833953	3.435349	-0.088345	-0.048434	-0.122156	-0.808785	0.106256	-0.009162	-0.383199	0.451299	0.367137	0.717425	0	0
3431	8.935028	2.780786	3.359375	-0.061399	-0.104003	-0.124668	-0.809356	0.105246	-0.008159	-0.381594	0.451838	0.367629	0.717688	0	0
3432	8.930334	2.663631	3.042147	-0.090654	-0.114680	-0.137910	-0.811213	0.102813	-0.004728	-0.379702	0.452506	0.368025	0.718068	0	0
3433	8.893941	2.795056	2.835542	-0.105888	-0.045556	-0.064285	-0.812630	0.100936	-0.003567	-0.378541	0.453014	0.367704	0.718526	0	0
3434	8.954673	2.505062	3.114225	-0.094168	0.019691	-0.046869	-0.811493	0.099289	-0.003719	-0.377778	0.453063	0.367151	0.719179	0	0
3435	8.843573	2.360036	2.968497	-0.105179	0.036096	-0.087321	-0.814318	0.098758	-0.003671	-0.376751	0.452895	0.366631	0.720088	0	0
3436	8.792714	2.422962	3.019306	-0.115816	0.094262	-0.104959	-0.813185	0.098879	-0.003972	-0.375743	0.452274	0.365902	0.721374	0	0
3437	8.720136	2.433282	3.135231	-0.081084	0.095811	-0.096983	-0.815295	0.096266	-0.004068	-0.374971	0.451547	0.365374	0.722499	0	0
3438	8.753954	2.485591	3.014730	-0.040428	0.128149	-0.071461	-0.815134	0.094769	-0.005900	-0.374665	0.450520	0.364907	0.723534	0	0
3439	8.819292	2.447191	3.057560	0.045714	0.127456	-0.029141	-0.817944	0.093337	-0.007261	-0.375067	0.449333	0.364872	0.724081	0	0
3440	8.843532	2.398714	2.999721	0.075343	0.148996	-0.005414	-0.818350	0.093617	-0.009516	-0.375833	0.447961	0.364864	0.724538	0	0
3441	8.925815	2.350332	2.977521	0.132469	0.164871	0.040326	-0.818189	0.093735	-0.011920	-0.377260	0.446429	0.365006	0.724670	0	0
3442	8.935497	2.340772	2.994287	0.180570	0.206235	0.074609	-0.819295	0.094315	-0.015012	-0.379280	0.444534	0.365183	0.724692	0	0
3443	8.911279	2.360821	3.143510	0.215454	0.207789	0.103651	-0.817871	0.096035	-0.017021	-0.381686	0.442601	0.365478	0.724463	0	0
3444	8.855667	2.341789	3.172783	0.274419	0.234554	0.141484	-0.818399	0.098791	-0.022392	-0.384702	0.440379	0.365922	0.723997	0	0
3445	8.795210	2.327724	3.230938	0.329287	0.225050	0.164437	-0.818951	0.103486	-0.025794	-0.388102	0.438094	0.366699	0.723175	0	0
3446	8.799940	2.447354	3.084148	0.329394	0.201470	0.204869	-0.818360	0.105058	-0.029483	-0.391680	0.436119	0.367377	0.722095	0	0
3447	8.809480	2.577625	3.139269	0.338473	0.191427	0.219854	-0.819044	0.108863	-0.033585	-0.395382	0.434228	0.368096	0.720850	0	0
3448	8.746624	2.539744	3.247950	0.409947	0.191777	0.254235	-0.819038	0.114732	-0.036435	-0.399612	0.432169	0.369162	0.719208	0	0
3449	8.654799	2.458012	3.246283	0.408340	0.184551	0.282298	-0.820151	0.118406	-0.039823	-0.404020	0.430260	0.370126	0.717392	0	0
3450	8.500021	2.441487	3.266661	0.423294	0.188094	0.319176	-0.818865	0.124971	-0.044111	-0.408733	0.428392	0.370998	0.715387	0	0
3451	8.417803	2.433901	3.171098	0.463968	0.169652	0.396519	-0.818975	0.129636	-0.049497	-0.414114	0.426758	0.371910	0.712790	0	0
3452	8.821606	2.539426	3.206530	0.528080	0.147337	0.459925	-0.817146	0.136366	-0.051110	-0.420087	0.425244	0.373060	0.709592	0	0
3453	9.390136	2.298398	4.270051	0.704286	-0.022859	0.564052	-0.816159	0.145750	-0.054416	-0.426917	0.424547	0.375733	0.704504	0	0
3454	9.298998	1.518944	4.360309	0.634889	-0.192894	0.582333	-0.815908	0.157536	-0.055036	-0.432888	0.425385	0.378518	0.698842	0	0
3455	9.294537	1.175117	3.971136	0.604687	-0.061988	0.621502	-0.815933	0.166676	-0.055498	-0.439491	0.425549	0.380345	0.693609	0	0
3456	8.939130	1.045481	3.942584	0.456161	-0.098874	0.566743	-0.813855	0.176381	-0.054162	-0.444872	0.426403	0.381487	0.689012	0	0
3457	8.617230	1.285585	3.721146	0.333514	-0.097853	0.527891	-0.812335	0.184620	-0.053092	-0.449489	0.427609	0.381951	0.684999	0	0
3458	8.849191	1.502657	3.865933	0.342827	-0.143322	0.508725	-0.813069	0.192601	-0.052832	-0.453785	0.429012	0.382728	0.680843	0	0
3459	9.149593	0.997309	3.998787	0.394775	-0.156507	0.489440	-0.811131	0.203483	-0.052063	-0.458143	0.430160	0.384006	0.676466	0	0
3460	9.628795	0.683715	4.014775	0.343500	-0.170678	0.471721	-0.809751	0.210840	-0.050988	-0.462059	0.431566	0.385049	0.672301	0	0
3461	10.095850	0.418508	4.074089	0.306851	-0.163193	0.438225	-0.807814	0.217905	-0.048648	-0.465638	0.432936	0.385955	0.668421	0	0
3462	10.229150	0.139243	4.114215	0.242845	-0.148193	0.394108	-0.806297	0.226147	-0.047296	-0.468663	0.434331	0.386535	0.665058	0	0
3463	10.074401	0.102911	4.026418	0.169435	-0.120396	0.309639	-0.805612	0.232329	-0.047051	-0.470936	0.435541	0.386861	0.662467	0	0
3464	9.445271	0.394818	3.963458	0.119389	-0.117226	0.221814	-0.805076	0.234704	-0.044528	-0.472394	0.436627	0.387219	0.660501	0	0
3465	8.845222	0.651678	3.643062	0.148011	-0.014840	0.262169	-0.806503	0.237689	-0.043952	-0.474660	0.437047	0.387101	0.658665	0	0
3466	8.840432	0.623977	3.400292	0.215518	-0.008159	0.239503	-0.804395	0.242655	-0.044432	-0.477070	0.437019	0.387493	0.656710	0	0
3467	8.825940	0.593332	3.525443	0.262644	-0.039394	0.233503	-0.803563	0.248534	-0.044754	-0.479545	0.436934	0.388362	0.654447	0	0
3468	8.937448	0.349594	3.443083	0.260579	-0.055751	0.204504	-0.803836	0.251760	-0.047023	-0.481732	0.436855	0.389425	0.652258	0	0
3469	8.951988	0.338875	3.231413	0.203423	-0.060775	0.132417	-0.803705	0.255002	-0.047039	-0.483197	0.436793	0.390443	0.650606	0	0
3470	8.927849	0.299905	3.135452	0.141009	-0.020383	0.040942	-0.804129	0.256186	-0.047461	-0.483928	0.436417	0.391266	0.649819	0	0
3471	8.939875	0.360488	3.217058	0.073769	0.040057	0.021411	-0.803719	0.257517	-0.046344	-0.484498	0.435890	0.391434	0.649647	0	0
3472	8.889218	0.227955	3.179069	0.060811	0.059193	-0.031333	-0.802563	0.255257	-0.048613	-0.484720	0.435102	0.391665	0.649870	0	0
3473	8.869769	0.347256	2.960329	0.077992	0.098998	0.017834	-0.804684	0.255597	-0.048438	-0.485515	0.434158	0.391589	0.649954	0	0
3474	9.145621	0.203304	3.138748	0.085656	0.143373	0.016009	-0.803250	0.257451	-0.051719	-0.486482	0.432885	0.391366	0.650214	0	0
3475	9.269036	0.129070	3.253310	0.045004	0.138226	-0.037629	-0.803790	0.257283	-0.054676	-0.486926	0.431628	0.391123	0.650863	0	0
3476	9.300390	0.218029	3.238583	0.047182	0.190836	-0.044689	-0.805746	0.257590	-0.057329	-0.487516	0.429993	0.390680	0.651769	0	0
3477	9.281126	0.126935	3.310925	0.052931	0.221644	-0.047373	-0.806430	0.256401	-0.059573	-0.488254	0.428114	0.390120	0.652789	0	0
3478	9.276258	0.146882	3.445581	0.039773	0.210857	-0.076348	-0.806538	0.256948	-0.063812	-0.488680	0.426256	0.389663	0.653957	0	0
3479	9.266539	0.185756	3.512939	0.038541	0.181833	-0.079815	-0.807360	0.255464	-0.066334	-0.488986	0.424577	0.389336	0.655015	0	0
3480	9.268933	0.209852	3.517710	0.024888	0.165623	-0.056127	-0.807607	0.254837	-0.070283	-0.489302	0.423162	0.388916	0.655944	0	0
3481	9.135924	0.195484	3.494652	0.015433	0.149368	-0.082463	-0.806880	0.253327	-0.072266	-0.489363	0.421796	0.388603	0.656962	0	0
3482	9.012522	0.253169	3.440209	-0.022969	0.156948	-0.098349	-0.807709	0.253027	-0.074370	-0.489164	0.420505	0.388087	0.658242	0	0
3483	8.913383	0.229108	3.414506	-0.068613	0.164585	-0.110762	-0.807685	0.251235	-0.076482	-0.488741	0.419338	0.387262	0.659785	0	0
3484	8.823979	0.147178	3.374354	-0.093637	0.146630	-0.145924	-0.808217	0.249440	-0.079856	-0.487888	0.418272	0.386527	0.661521	0	0
3485	8.719970	0.156927	3.367893	-0.156200	0.133520	-0.193445	-0.810176	0.247106	-0.081226	-0.486428	0.417414	0.385615	0.663667	0	0
3486	8.734509	0.128112	3.387044	-0.141150	0.074413	-0.188952	-0.809893	0.245336	-0.080658	-0.484805	0.416887	0.385092	0.665487	0	0
3487	8.695797	0.147066	3.315185	-0.208437	0.036833	-0.231181	-0.811850	0.241678	-0.081740	-0.482497	0.416774	0.384452	0.667603	0	0
3488	8.700584	0.204403	3.228551	-0.255236	0.044455	-0.269021	-0.812707	0.240091	-0.080024	-0.479740	0.416681	0.383641	0.670109	0	0
3489	8.835881	0.339726	3.366898	-0.277491	0.003807	-0.253190	-0.814685	0.234549	-0.077990	-0.476858	0.417028	0.382778	0.672440	0	0
3490	9.094617	0.406243	3.263975	-0.387551	-0.061563	-0.244565	-0.816660	0.231206	-0.077096	-0.473293	0.418359	0.381470	0.674871	0	0
3491	9.345957	0.557925	3.814989	-0.303195	-0.138504	-0.307413	-0.817400	0.231117	-0.072987	-0.469376	0.419567	0.381322	0.676936	0	0
3492	9.454577	0.806352	3.458166	-0.374102	-0.132485	-0.274169	-0.821083	0.226797	-0.070224	-0.465376	0.421178	0.380547	0.679130	0	0
3493	9.531705	1.044042	3.827661	-0.308359	-0.103965	-0.272239	-0.821372	0.222110	-0.067656	-0.461788	0.422296	0.380040	0.681166	0	0
3494	9.478222	1.327628	3.712417	-0.264045	-0.057120	-0.247550	-0.825071	0.218105	-0.063058	-0.458701	0.422970	0.379537	0.683111	0	0
3495	9.458705	1.496135	3.702806	-0.263973	-0.051661	-0.234351	-0.824785	0.213834	-0.061914	-0.455744	0.423658	0.378921	0.685004	0	0
3496	9.318211	1.708328	3.727701	-0.265227	-0.012586	-0.193112	-0.825927	0.212549	-0.060053	-0.453183	0.424227	0.377966	0.686876	0	0
3497	9.274485	1.896398	3.771144	-0.197522	0.007749	-0.182401	-0.828885	0.209661	-0.059992	-0.451078	0.424393	0.377309	0.688519	0	0
3498	9.143758	2.007896	3.882603	-0.175123	0.023950	-0.129694	-0.828880	0.209360	-0.060556	-0.449466	0.424536	0.376533	0.689908	0	0
3499	9.000936	2.133167	3.857098	-0.186161	0.014987	-0.125294	-0.829574	0.208918	-0.061814	-0.447823	0.424810	0.375675	0.691274	0	0
3500	8.974231	2.225153	3.948578	-0.177190	-0.012290	-0.106788	-0.830010	0.207326	-0.059823	-0.446220	0.425295	0.374946	0.692407	0	0
3501	8.921058	2.191345	3.912931	-0.170284	-0.040486	-0.129561	-0.831148	0.205596	-0.058243	-0.444401	0.425859	0.374462	0.693491	0	0
3502	8.848537	2.157481	3.860595	-0.176033	-0.066756	-0.140081	-0.832267	0.203401	-0.058780	-0.442363	0.426587	0.374121	0.694530	0	0
3503	8.713108	2.165917	3.585091	-0.220679	-0.064576	-0.143697	-0.834265	0.202733	-0.056060	-0.440135	0.427482	0.373451	0.695754	0	0
3504	8.725237	2.118489	3.731699	-0.244736	-0.028058	-0.107837	-0.833426	0.199788	-0.053942	-0.438164	0.428360	0.372318	0.697065	0	0
3505	8.713141	2.127700	3.645228	-0.289772	-0.062177	-0.112285	-0.834566	0.198942	-0.052507	-0.435860	0.429651	0.371016	0.698408	0	0
3506	8.841249	2.218401	3.526411	-0.295937	-0.053967	-0.090341	-0.834428	0.199678	-0.052371	-0.433688	0.430989	0.369558	0.699707	0	0
3507	9.102317	2.353368	3.630180	-0.278221	-0.087714	-0.105133	-0.834715	0.198221	-0.051230	-0.431379	0.432425	0.368412	0.700852	0	0
3508	9.206364	2.298411	3.742463	-0.212611	-0.115475	-0.087402	-0.835007	0.195888	-0.049238	-0.429351	0.433837	0.367783	0.701554	0	0
3509	9.177489	2.169605	3.495143	-0.256362	-0.091554	-0.122667	-0.836443	0.194770	-0.046102	-0.426990	0.435133	0.366879	0.702665	0	0
3510	9.153260	2.217489	3.435176	-0.265529	-0.080596	-0.138487	-0.838272	0.193035	-0.046347	-0.424494	0.436332	0.365943	0.703921	0	0
3511	9.104827	2.270963	3.522038	-0.234997	-0.149792	-0.120763	-0.837452	0.193054	-0.042970	-0.422017	0.437945	0.365423	0.704678	0	0
3512	9.080698	2.208670	3.575158	-0.169812	-0.235613	-0.097698	-0.839174	0.191506	-0.039262	-0.419650	0.439973	0.365632	0.704720	0	0
3513	9.056532	2.203018	3.402235	-0.186743	-0.329842	-0.066023	-0.838230	0.190661	-0.033624	-0.417102	0.442840	0.365962	0.704266	0	0
3514	9.046871	2.193208	3.363846	-0.162988	-0.379015	-0.013251	-0.837700	0.189226	-0.028823	-0.414824	0.446147	0.366436	0.703277	0	0
3515	8.957417	2.155015	3.402998	-0.106551	-0.395803	-0.016618	-0.838885	0.189318	-0.022306	-0.412724	0.449310	0.367376	0.702007	0	0
3516	9.022786	2.103462	3.224649	-0.060021	-0.296387	-0.021908	-0.840334	0.188071	-0.017474	-0.411132	0.451569	0.368257	0.701030	0	0
3517	9.073524	2.169948	3.055928	-0.058938	-0.221972	0.030674	-0.838405	0.190884	-0.012715	-0.410207	0.453480	0.368595	0.700160	0	0
3518	9.100346	1.955517	3.031865	-0.081060	-0.261730	0.032375	-0.838157	0.189747	-0.008194	-0.409019	0.455777	0.368934	0.699185	0	0
3519	8.887689	1.820557	2.466130	-0.047682	-0.249303	0.050839	-0.837901	0.191538	-0.005663	-0.408179	0.457902	0.369368	0.698056	0	0
3520	8.877797	2.044084	2.389085	-0.088527	0.268256	-0.011300	-0.837605	0.191515	-0.007221	-0.408598	0.456364	0.367682	0.699707	0	0
3521	9.254879	2.160782	3.677307	-0.041657	0.079190	0.063662	-0.837009	0.191758	-0.011046	-0.409086	0.456215	0.366759	0.700003	0	0
3522	9.153610	1.925116	2.747801	-0.059604	-0.138503	0.058594	-0.838152	0.192385	-0.009759	-0.408633	0.457657	0.366620	0.699399	0	0
3523	9.129295	2.064171	2.625250	-0.111432	-0.007403	0.060092	-0.837592	0.191792	-0.008918	-0.408456	0.458385	0.365581	0.699570	0	0
3524	9.066516	1.928818	2.979241	-0.056363	-0.002371	0.095275	-0.835600	0.195553	-0.012075	-0.408769	0.458997	0.364736	0.699427	0	0
3525	9.035382	1.636559	2.782559	-0.034964	-0.044328	0.051432	-0.835604	0.195559	-0.011510	-0.408745	0.459638	0.364423	0.699182	0	0
3526	8.931155	1.881190	2.566741	-0.052855	0.012085	0.042604	-0.835325	0.196733	-0.011519	-0.408733	0.459955	0.363769	0.699322	0	0
3527	8.844007	1.958336	2.562506	-0.049309	0.006622	0.039126	-0.834194	0.197443	-0.011965	-0.408741	0.460253	0.363206	0.699413	0	0
3528	8.882730	1.938703	2.499729	-0.049100	0.022948	0.044369	-0.834758	0.198041	-0.012240	-0.408771	0.460498	0.362508	0.699597	0	0
3529	8.732421	2.308800	2.325017	-0.134899	-0.058003	0.033830	-0.833614	0.198882	-0.014240	-0.408110	0.461579	0.361637	0.699721	0	0
3530	9.138830	2.212853	2.512060	-0.095593	-0.140041	0.021730	-0.833058	0.198589	-0.012977	-0.407169	0.463074	0.361377	0.699416	0	0
3531	9.095514	2.000631	2.428401	-0.097939	0.001530	0.014467	-0.832648	0.198303	-0.011287	-0.406755	0.463516	0.360614	0.699758	0	0
3532	9.124713	1.786226	2.887571	-0.023292	0.059024	0.044345	-0.831787	0.200179	-0.013570	-0.406739	0.463551	0.359755	0.700186	0	0
3533	9.110122	1.888413	2.618320	-0.042067	-0.024308	0.065500	-0.830794	0.201182	-0.014438	-0.406847	0.464130	0.359253	0.699998	0	0
3534	9.344607	1.992656	2.828095	-0.027668	-0.053465	0.088418	-0.831775	0.198254	-0.014268	-0.406581	0.465196	0.358526	0.699818	0	0
3535	9.460896	1.777115	3.087078	0.070550	-0.139557	0.132586	-0.830656	0.200890	-0.013874	-0.407266	0.466361	0.358968	0.698415	0	0
3536	9.536091	1.569325	2.961678	0.072197	-0.223962	0.183550	-0.828409	0.202036	-0.012785	-0.407751	0.468430	0.359342	0.696553	0	0
3537	9.516978	1.319723	3.111083	0.059745	-0.199355	0.186931	-0.828867	0.205466	-0.009967	-0.408545	0.470246	0.359694	0.694680	0	0
3538	9.277741	1.117483	3.040869	-0.029869	-0.187738	0.136624	-0.828331	0.207843	-0.007303	-0.408198	0.472383	0.359320	0.693626	0	0
3539	9.115664	1.160246	2.880934	-0.069277	-0.181974	0.105817	-0.826930	0.208564	-0.006199	-0.407880	0.474308	0.359082	0.692622	0	0
3540	9.294629	1.165341	2.987813	-0.047324	-0.182162	0.118160	-0.827541	0.209514	-0.001107	-0.407343	0.476405	0.358645	0.691725	0	0
3541	9.693910	0.930484	3.316871	-0.005824	-0.160744	0.149770	-0.826569	0.211720	0.000139	-0.407704	0.478077	0.358545	0.690409	0	0
3542	10.033007	0.416273	3.612938	0.016072	-0.119198	0.198787	-0.823762	0.213155	0.001782	-0.408312	0.479733	0.357941	0.689214	0	0
3543	9.885848	0.040736	3.578255	-0.076383	-0.136606	0.158122	-0.824068	0.215835	0.003612	-0.408478	0.481552	0.357210	0.688226	0	0
3544	9.629237	0.317904	3.087037	-0.182562	-0.101277	0.080670	-0.825364	0.217507	0.005886	-0.407498	0.483405	0.355810	0.688233	0	0
3545	9.682216	0.544436	3.146571	-0.101344	-0.071093	0.063332	-0.823263	0.217340	0.008112	-0.407124	0.484533	0.355091	0.688032	0	0
3546	10.209949	0.067216	3.193593	0.023575	-0.075838	0.030186	-0.823267	0.217051	0.008679	-0.406983	0.485138	0.355318	0.687572	0	0
3547	9.876092	0.133928	3.436401	0.041821	-0.077744	0.039885	-0.823131	0.216468	0.009527	-0.407120	0.485644	0.355721	0.686925	0	0
3548	9.558991	0.410271	3.241346	0.083703	0.178784	0.096757	-0.822546	0.218488	0.006400	-0.408703	0.484454	0.355049	0.687173	0	0
3549	9.643682	0.358016	3.406661	0.145604	0.142893	0.117999	-0.822234	0.219914	0.002434	-0.410663	0.483295	0.354883	0.686906	0	0
3550	9.326901	0.314193	3.219077	0.148644	-0.058556	0.131413	-0.823084	0.222138	0.001873	-0.411980	0.483574	0.355481	0.685611	0	0
3551	9.024468	0.434049	3.028851	0.205326	-0.077129	0.158801	-0.821547	0.224625	0.002967	-0.413725	0.483820	0.356426	0.683894	0	0
3552	8.804295	0.534231	2.780337	0.220505	-0.019160	0.162295	-0.822114	0.226989	0.002260	-0.415734	0.483639	0.357196	0.682400	0	0
3553	8.927410	0.778985	2.654218	0.224116	-0.033710	0.185208	-0.821557	0.228163	0.002811	-0.417899	0.483596	0.357957	0.680707	0	0
3554	9.106367	0.798149	2.686555	0.193008	-0.062499	0.211508	-0.819020	0.230176	0.002761	-0.419944	0.483997	0.358474	0.678890	0	0
3555	9.261484	0.470640	2.714539	0.177317	0.022894	0.193731	-0.819582	0.233122	0.001345	-0.422138	0.483790	0.358630	0.677592	0	0
3556	9.276013	0.444633	2.813028	0.188013	0.037307	0.148974	-0.818454	0.235452	0.000751	-0.424092	0.483300	0.358995	0.676528	0	0
3557	9.285850	0.278730	2.858771	0.216022	0.072478	0.179667	-0.818159	0.237194	-0.001380	-0.426551	0.482537	0.359267	0.675381	0	0
3558	9.208456	0.280961	2.801633	0.171967	0.050155	0.170815	-0.817022	0.239512	-0.003104	-0.428622	0.482098	0.359363	0.674332	0	0
3559	9.244459	0.548725	2.916555	0.127285	-0.025695	0.166484	-0.815630	0.243917	-0.002298	-0.430207	0.482323	0.359514	0.673079	0	0
3560	9.343575	0.589906	2.995137	0.133570	-0.134647	0.164020	-0.814505	0.245663	-0.002324	-0.431386	0.483260	0.360181	0.671294	0	0
3561	9.367894	0.466516	2.882061	0.175529	-0.135012	0.149175	-0.814101	0.247296	-0.000502	-0.432690	0.483945	0.361205	0.669408	0	0
3562	9.213312	0.288995	2.486637	0.229542	0.084130	0.132305	-0.814666	0.249070	-0.001206	-0.434896	0.482887	0.361710	0.668470	0	0
3563	9.343849	0.326782	2.855904	0.208842	0.167775	0.097051	-0.813085	0.250474	-0.004911	-0.437102	0.481207	0.361891	0.668144	0	0
3564	9.174418	0.463693	2.744032	0.177562	0.033748	0.099814	-0.813783	0.253268	-0.007031	-0.438664	0.480581	0.362431	0.667278	0	0
3565	9.038885	0.575690	2.475657	0.132694	0.023226	0.089219	-0.812235	0.252216	-0.005921	-0.439923	0.480168	0.362771	0.666561	0	0
3566	9.014588	0.681948	2.533449	0.097867	0.048913	0.053148	-0.813775	0.253993	-0.008164	-0.440836	0.479624	0.362929	0.666263	0	0
3567	9.024273	0.676791	2.468468	0.110443	0.056048	0.018067	-0.812638	0.253961	-0.009030	-0.441632	0.478830	0.363317	0.666096	0	0
3568	9.038821	0.647455	2.384238	0.108263	0.046965	-0.020543	-0.812757	0.252907	-0.011284	-0.442099	0.477983	0.363908	0.666072	0	0
3569	9.029179	0.622981	2.302584	0.127914	-0.004019	-0.023945	-0.812180	0.249796	-0.011562	-0.442479	0.477358	0.364878	0.665737	0	0
3570	9.087302	0.550427	2.254134	0.129228	-0.068471	-0.023874	-0.812895	0.249675	-0.010420	-0.442594	0.477178	0.366129	0.665103	0	0
3571	9.188931	0.520366	2.051461	0.143630	-0.080420	-0.044007	-0.814311	0.250589	-0.010401	-0.442633	0.476918	0.367637	0.664431	0	0
3572	9.334077	0.500430	1.959056	0.143683	-0.051417	-0.071246	-0.813174	0.247325	-0.009981	-0.442566	0.476382	0.369134	0.664030	0	0
3573	9.312327	0.458533	2.238140	0.145942	-0.094979	-0.076467	-0.814314	0.245451	-0.008118	-0.442343	0.476088	0.370876	0.663419	0	0
3574	9.392024	0.605959	1.896037	0.157935	-0.082396	-0.076407	-0.813461	0.242929	-0.007839	-0.442185	0.475677	0.372622	0.662840	0	0
3575	9.355572	0.733921	2.434747	0.153597	-0.111373	-0.102688	-0.816576	0.241825	-0.006653	-0.441760	0.475357	0.374610	0.662232	0	0
3576	9.551568	0.696893	1.832287	0.152037	-0.162258	-0.150002	-0.815885	0.238452	-0.003542	-0.440779	0.475224	0.377012	0.661618	0	0
3577	9.894812	0.846431	2.461970	0.149135	-0.006168	-0.187033	-0.817571	0.236124	-0.003787	-0.440165	0.473907	0.378905	0.661889	0	0
3578	9.839078	0.925119	2.772459	0.197915	-0.128155	-0.216584	-0.816733	0.233181	-0.001528	-0.439079	0.473090	0.381769	0.661549	0	0
3579	9.662409	1.056474	2.511582	0.231025	-0.117519	-0.200690	-0.818980	0.227921	-0.001186	-0.438333	0.472090	0.384752	0.661030	0	0
3580	9.764034	0.994879	2.739291	0.248018	-0.048692	-0.199001	-0.819815	0.223222	-0.000869	-0.437887	0.470591	0.387502	0.660788	0	0
3581	9.788134	1.063334	2.953036	0.236996	-0.063100	-0.179689	-0.820093	0.219844	-0.000144	-0.437509	0.469276	0.390179	0.660399	0	0
3582	9.739562	1.263243	2.955632	0.224307	-0.059345	-0.160369	-0.820087	0.217486	0.000008	-0.437160	0.468092	0.392632	0.660016	0	0
3583	9.666735	1.535207	2.917475	0.175315	-0.000855	-0.171026	-0.822187	0.214272	-0.001074	-0.436787	0.466661	0.394583	0.660113	0	0
3584	9.780130	1.818909	2.873139	0.167725	-0.020760	-0.167431	-0.823734	0.208712	0.000105	-0.436253	0.465449	0.396508	0.660169	0	0
3585	10.021931	1.876669	2.938644	0.136432	-0.076770	-0.130555	-0.823719	0.206637	-0.000875	-0.435660	0.464843	0.398341	0.659883	0	0
3586	10.109135	1.732695	3.058336	0.070055	-0.154275	-0.132405	-0.823162	0.203992	0.001105	-0.434391	0.465058	0.400054	0.659532	0	0
3587	10.029387	1.674499	2.953180	0.017444	-0.152014	-0.102712	-0.824882	0.202881	0.004387	-0.433125	0.465573	0.401297	0.659245	0	0
3588	9.777971	1.545279	3.036865	-0.024310	-0.131679	-0.103759	-0.824196	0.200543	0.007776	-0.431679	0.466169	0.402143	0.659258	0	0
3589	9.444216	1.540305	2.909479	-0.078269	-0.082185	-0.066227	-0.826054	0.199431	0.010637	-0.430486	0.466780	0.402280	0.659521	0	0
3590	9.187841	1.549734	2.795942	-0.102098	-0.023874	-0.034772	-0.823792	0.197034	0.011458	-0.429575	0.467270	0.401833	0.660042	0	0
3591	9.294254	1.568157	2.660512	-0.088292	-0.049396	0.003918	-0.824643	0.197202	0.011753	-0.428929	0.467988	0.401434	0.660196	0	0
3592	9.303968	1.524989	2.696540	-0.068367	-0.089478	0.025945	-0.825513	0.197835	0.014166	-0.428321	0.469002	0.401212	0.660005	0	0
3593	9.265285	1.528758	2.478034	-0.085754	-0.023086	0.053904	-0.825949	0.195803	0.016443	-0.428122	0.469734	0.400483	0.660057	0	0
3594	9.284604	1.557668	2.487487	-0.085015	0.052233	0.066979	-0.824130	0.198432	0.017532	-0.428262	0.470055	0.399342	0.660429	0	0
3595	9.154090	1.461828	2.541411	-0.088099	0.115792	0.063349	-0.824973	0.198296	0.016981	-0.428667	0.469915	0.397957	0.661101	0	0
3596	9.081575	1.418527	2.527551	-0.075096	0.141099	0.059824	-0.823399	0.199855	0.013982	-0.429172	0.469568	0.396542	0.661870	0	0
3597	9.042852	1.438124	2.583115	-0.056845	0.136423	0.066896	-0.823686	0.201336	0.013980	-0.429828	0.469168	0.395256	0.662496	0	0
3598	9.028374	1.404476	2.590461	-0.035049	0.120819	0.067837	-0.823530	0.203665	0.011425	-0.430491	0.468812	0.394155	0.662974	0	0
3599	9.047653	1.472028	2.623924	-0.014976	0.106147	0.088105	-0.823652	0.203349	0.009168	-0.431362	0.468514	0.393175	0.663200	0	0
3600	9.178185	1.541907	2.673403	0.008610	0.093241	0.091709	-0.822802	0.205679	0.008014	-0.432282	0.468242	0.392372	0.663269	0	0
3601	9.265224	1.568540	2.728043	0.028644	0.102140	0.081223	-0.822797	0.206849	0.007020	-0.433294	0.467753	0.391730	0.663333	0	0
3602	9.279760	1.539894	2.780853	0.050556	0.094705	0.090053	-0.821951	0.207862	0.006860	-0.434401	0.467284	0.391203	0.663251	0	0
3603	9.255549	1.559482	2.838715	0.038586	0.083922	0.091796	-0.822793	0.208754	0.005882	-0.435456	0.466911	0.390656	0.663144	0	0
3604	9.231307	1.617201	2.819612	0.071393	0.081840	0.090136	-0.821088	0.209294	0.004439	-0.436616	0.466431	0.390326	0.662913	0	0
3605	9.178054	1.669737	2.718980	0.046341	0.070233	0.051493	-0.822204	0.209005	0.002904	-0.437386	0.465955	0.390078	0.662886	0	0
3606	9.197291	1.775955	2.781263	0.061255	0.106418	0.060284	-0.820508	0.212202	0.001591	-0.438401	0.465235	0.389716	0.662935	0	0
3607	9.134434	1.744993	2.829832	0.066661	0.107285	0.049754	-0.821060	0.212490	-0.000096	-0.439397	0.464415	0.389448	0.663008	0	0
3608	9.071568	1.728088	2.801454	0.073269	0.029192	0.044600	-0.819641	0.213042	-0.000969	-0.440065	0.464090	0.389579	0.662716	0	0
3609	9.008707	1.713275	2.710565	0.107535	-0.011022	0.030689	-0.819917	0.215242	-0.002669	-0.440661	0.463798	0.390190	0.662164	0	0
3610	8.999016	1.734642	2.648108	0.104118	-0.006448	0.053498	-0.820049	0.215380	-0.003798	-0.441398	0.463603	0.390645	0.661541	0	0
3611	9.037733	1.740328	2.354505	0.095394	0.014483	0.071010	-0.820202	0.216132	-0.002669	-0.442302	0.463352	0.390878	0.660975	0	0
3612	9.003877	1.749183	2.191257	0.130212	0.014198	0.081629	-0.820213	0.216587	-0.001540	-0.443417	0.463019	0.391276	0.660226	0	0
3613	9.042560	1.768192	2.152491	0.176995	0.022892	0.101043	-0.819356	0.219056	-0.003543	-0.444927	0.462466	0.391871	0.659244	0	0
3614	9.177977	1.796735	2.122628	0.236531	0.010609	0.141581	-0.818497	0.220639	-0.005541	-0.446921	0.461909	0.392713	0.657783	0	0
3615	9.497352	1.662555	2.341593	0.342617	-0.007509	0.189218	-0.816790	0.223822	-0.008126	-0.449648	0.461156	0.394122	0.655606	0	0
3616	9.565413	1.288869	2.735694	0.362302	-0.071186	0.199777	-0.818921	0.226966	-0.007822	-0.452269	0.460790	0.395878	0.652997	0	0
3617	9.618819	1.105041	2.581583	0.311594	-0.105294	0.157536	-0.815405	0.229558	-0.006902	-0.454247	0.460678	0.397660	0.650616	0	0
3618	9.681778	1.032600	2.557140	0.329335	-0.091825	0.187383	-0.814437	0.233091	-0.005661	-0.456539	0.460536	0.399338	0.648080	0	0
3619	9.628883	0.701386	2.745326	0.347845	-0.111011	0.224219	-0.815877	0.237855	-0.004246	-0.459081	0.460548	0.401063	0.645205	0	0
3620	9.646048	0.470044	2.706922	0.292943	-0.150496	0.233735	-0.813760	0.240312	-0.004856	-0.461256	0.461122	0.402549	0.642312	0	0
3621	9.672843	0.277499	2.726117	0.331341	-0.158077	0.238176	-0.813223	0.242392	-0.002331	-0.463608	0.461553	0.404303	0.639199	0	0
3622	9.772247	0.027527	2.836189	0.312988	-0.174277	0.232826	-0.812113	0.246214	-0.001377	-0.465753	0.462170	0.406016	0.636101	0	0
3623	9.915072	-0.102449	2.883336	0.245645	-0.148338	0.225581	-0.810150	0.250895	-0.001288	-0.467655	0.462873	0.407221	0.633418	0	0
3624	10.016775	-0.222977	2.882691	0.217591	-0.106391	0.204372	-0.810738	0.252699	0.000833	-0.469442	0.463377	0.408131	0.631138	0	0
3625	10.036316	-0.411024	2.837021	0.183952	-0.073473	0.172611	-0.809493	0.258876	0.001633	-0.471022	0.463672	0.408830	0.629289	0	0
3626	9.934864	-0.545512	2.873935	0.140984	-0.065864	0.147889	-0.808370	0.260625	0.001890	-0.472258	0.464043	0.409323	0.627767	0	0
3627	9.618055	-0.555957	2.621410	0.096780	-0.090905	0.112706	-0.807534	0.262826	0.002432	-0.472984	0.464610	0.409828	0.626470	0	0
3628	9.496971	-0.369955	2.232658	0.086775	-0.087196	0.109219	-0.806712	0.264897	0.004669	-0.473632	0.465212	0.410257	0.625251	0	0
3629	9.683055	-0.220855	2.252815	0.141080	-0.035018	0.121610	-0.807289	0.266688	0.005519	-0.474848	0.465255	0.410729	0.623986	0	0
3630	9.658945	-0.302397	2.308355	0.208236	0.035208	0.107616	-0.805437	0.266631	0.003652	-0.476548	0.464508	0.411339	0.622844	0	0
3631	9.688015	-0.355042	2.380312	0.235457	0.063998	0.056732	-0.805448	0.269436	0.003923	-0.478202	0.463216	0.412225	0.621953	0	0
3632	9.591136	-0.220088	2.378505	0.266279	0.032914	0.070918	-0.804724	0.271749	0.000934	-0.479929	0.462048	0.413374	0.620727	0	0
3633	9.470167	-0.181473	2.362528	0.286385	0.031858	0.075361	-0.804429	0.272022	-0.000626	-0.481796	0.460782	0.414636	0.619378	0	0
3634	9.378223	-0.143010	2.324701	0.306641	0.036247	0.092085	-0.804551	0.272294	-0.003026	-0.483848	0.459479	0.415916	0.617887	0	0
3635	9.339529	-0.145420	2.312964	0.320362	0.045209	0.085084	-0.805813	0.274070	-0.004850	-0.485978	0.457999	0.417269	0.616399	0	0
3636	9.300879	-0.195812	2.334926	0.345166	0.074041	0.071050	-0.802973	0.276345	-0.007449	-0.488226	0.456176	0.418693	0.615008	0	0
3637	9.378284	-0.203246	2.315133	0.336224	0.098604	0.067488	-0.803945	0.277960	-0.009982	-0.490534	0.454207	0.419953	0.613768	0	0
3638	9.354047	-0.154890	2.348930	0.308658	0.106991	0.040218	-0.802934	0.278646	-0.012968	-0.492554	0.452220	0.421122	0.612817	0	0
3639	9.416917	-0.147324	2.435016	0.304758	0.108822	0.012127	-0.802611	0.278295	-0.017634	-0.494412	0.450101	0.422380	0.612014	0	0
3640	9.349015	0.035615	2.408917	0.316753	0.119633	0.026227	-0.803159	0.279313	-0.020031	-0.496429	0.447926	0.423593	0.611138	0	0
3641	9.353752	0.132140	2.454484	0.319282	0.106911	0.021885	-0.803279	0.279730	-0.022715	-0.498394	0.445779	0.424896	0.610203	0	0
3642	9.392487	0.095969	2.454231	0.273827	0.139940	0.007685	-0.802116	0.278637	-0.026261	-0.500183	0.443606	0.425820	0.609679	0	0
3643	9.271426	0.219248	2.517524	0.283673	0.125361	0.007753	-0.803780	0.277897	-0.029762	-0.501973	0.441455	0.426867	0.609037	0	0
3644	9.247196	0.267168	2.464769	0.334100	0.130405	0.030696	-0.803465	0.278144	-0.033723	-0.504119	0.439126	0.428097	0.608084	0	0
3645	9.353632	0.245706	2.536136	0.313777	0.121480	0.013104	-0.803717	0.277230	-0.036964	-0.506047	0.436861	0.429312	0.607256	0	0
3646	9.377866	0.202068	2.483102	0.324700	0.128635	-0.002684	-0.803126	0.278506	-0.040652	-0.507930	0.434436	0.430631	0.606490	0	0
3647	9.269045	0.189876	2.421396	0.276316	0.127224	-0.006313	-0.803670	0.277022	-0.042615	-0.509592	0.432234	0.431665	0.605933	0	0
3648	9.305355	0.151763	2.512523	0.262562	0.125519	-0.010742	-0.803202	0.277398	-0.047992	-0.511135	0.430100	0.432650	0.605449	0	0
3649	9.339216	0.153975	2.483423	0.264085	0.098274	-0.019476	-0.803181	0.278253	-0.050821	-0.512531	0.428073	0.433807	0.604877	0	0
3650	9.382735	0.173000	2.449430	0.260150	0.069259	-0.022951	-0.803302	0.277349	-0.052934	-0.513739	0.426232	0.435112	0.604216	0	0
3651	9.411714	0.220938	2.415520	0.228983	0.058621	-0.025631	-0.803423	0.275710	-0.054762	-0.514769	0.424594	0.436280	0.603649	0	0
3652	9.276265	0.223704	2.447763	0.187560	0.046260	-0.055555	-0.804108	0.273787	-0.056578	-0.515366	0.423117	0.437399	0.603367	0	0
3653	9.164848	0.391912	2.352270	0.126211	0.048581	-0.075848	-0.804524	0.272317	-0.056989	-0.515611	0.421848	0.438207	0.603461	0	0
3654	9.329244	0.477477	2.180299	0.146246	0.048390	-0.080156	-0.803088	0.271966	-0.059554	-0.515891	0.420461	0.439168	0.603490	0	0
3655	9.662900	0.574374	2.394164	0.128272	0.014020	-0.102940	-0.805621	0.269654	-0.059926	-0.515827	0.419269	0.440279	0.603565	0	0
3656	9.907025	0.703283	2.724059	0.087249	-0.023781	-0.145078	-0.805901	0.267599	-0.059489	-0.515146	0.418335	0.441526	0.603884	0	0
3657	9.754346	1.013814	2.672028	0.101192	-0.156376	-0.181655	-0.806456	0.263484	-0.059179	-0.513737	0.417961	0.443677	0.603766	0	0
3658	9.897052	0.995094	2.820063	0.110433	0.012357	-0.116916	-0.808843	0.262045	-0.060406	-0.513484	0.416810	0.444760	0.603980	0	0
3659	9.729948	1.232547	2.595093	0.099975	-0.097364	-0.158862	-0.810139	0.258577	-0.056131	-0.512464	0.416184	0.446501	0.603994	0	0
3660	9.555647	1.389466	2.629898	0.115574	-0.000354	-0.130836	-0.810124	0.256648	-0.057253	-0.512086	0.415021	0.447734	0.604202	0	0
3661	9.599221	1.355404	2.571905	0.132330	-0.005926	-0.088672	-0.810404	0.255182	-0.056960	-0.512029	0.413988	0.448908	0.604088	0	0
3662	9.613778	1.311950	2.552601	0.143410	-0.024155	-0.057040	-0.810684	0.252834	-0.056380	-0.512103	0.413155	0.450123	0.603691	0	0
3663	9.565352	1.358190	2.637065	0.182179	-0.097953	-0.032272	-0.810951	0.252232	-0.058068	-0.512175	0.412673	0.451834	0.602681	0	0
3664	9.502453	1.375039	2.618277	0.163720	-0.064195	0.018540	-0.814349	0.252310	-0.057166	-0.512608	0.412315	0.453062	0.601635	0	0
3665	9.451714	1.313101	2.734101	0.143564	-0.083071	0.029027	-0.814362	0.251152	-0.055183	-0.512953	0.412214	0.454209	0.600544	0	0
3666	9.468561	1.385920	2.856534	0.132259	-0.089336	0.001820	-0.811962	0.251399	-0.055082	-0.513039	0.412091	0.455442	0.599620	0	0
3667	9.393519	1.444164	2.926758	0.141843	-0.132959	-0.002478	-0.814250	0.251480	-0.051796	-0.512959	0.412152	0.456962	0.598490	0	0
3668	9.323183	1.655258	2.753995	0.127370	-0.083847	-0.032358	-0.813413	0.250742	-0.050252	-0.512840	0.411865	0.458275	0.597785	0	0
3669	9.393128	1.847914	2.784582	0.128259	-0.086569	-0.018261	-0.814551	0.250040	-0.049100	-0.512818	0.411642	0.459538	0.596987	0	0
3670	9.269716	1.917454	2.694066	0.157522	-0.084074	-0.014668	-0.814559	0.251225	-0.048540	-0.512927	0.411279	0.460958	0.596047	0	0
3671	9.264807	2.010142	2.453604	0.176144	-0.047936	-0.011132	-0.815560	0.251261	-0.047111	-0.513319	0.410610	0.462278	0.595149	0	0
3672	9.303500	2.014912	2.455721	0.227433	-0.043816	0.006539	-0.815425	0.250238	-0.045979	-0.514021	0.409746	0.463815	0.593942	0	0
3673	9.376098	1.980796	2.395113	0.272000	0.009361	0.039041	-0.815128	0.250066	-0.047678	-0.515364	0.408470	0.465200	0.592571	0	0
3674	9.463196	1.951873	2.413734	0.338317	0.043308	0.076008	-0.814422	0.253284	-0.048834	-0.517328	0.406834	0.466657	0.590838	0	0
3675	9.448875	1.745720	2.587111	0.366268	0.060346	0.120751	-0.814248	0.253534	-0.052793	-0.519764	0.405141	0.467994	0.588802	0	0
3676	9.357086	1.636911	2.467659	0.418145	0.121634	0.136564	-0.815088	0.256039	-0.054627	-0.522760	0.402900	0.469253	0.586682	0	0
3677	9.364276	1.706525	2.429082	0.459704	0.162137	0.155936	-0.812514	0.257416	-0.058913	-0.526235	0.400269	0.470449	0.584414	0	0
3678	9.323155	1.697671	2.571239	0.535810	0.175153	0.188563	-0.812340	0.258253	-0.063157	-0.530230	0.397320	0.471882	0.581653	0	0
3679	9.386131	1.599318	2.659816	0.594587	0.193732	0.210594	-0.809883	0.261072	-0.070838	-0.534675	0.394021	0.473448	0.578547	0	0
3680	9.390969	1.597000	2.679016	0.677237	0.240248	0.223016	-0.810404	0.265141	-0.077627	-0.539693	0.390068	0.475178	0.575139	0	0
3681	9.325663	1.601815	2.660255	0.757718	0.239603	0.241637	-0.807395	0.268846	-0.084049	-0.545113	0.385730	0.477265	0.571211	0	0
3682	9.298990	1.664730	2.715696	0.719661	0.223616	0.298622	-0.805785	0.270801	-0.091430	-0.550581	0.381957	0.478978	0.567054	0	0
3683	9.119822	1.839308	2.909201	0.832826	0.240872	0.293638	-0.804039	0.273199	-0.098391	-0.556513	0.377390	0.481214	0.562409	0	0
3684	8.993905	1.993189	2.833061	0.889640	0.253135	0.313100	-0.802841	0.277644	-0.108177	-0.562761	0.372518	0.483593	0.557376	0	0
3685	8.969661	2.051018	2.835595	0.959241	0.238072	0.360688	-0.800243	0.280607	-0.115860	-0.569421	0.367508	0.486212	0.551630	0	0
3686	8.921329	2.007900	2.864834	1.039099	0.239262	0.411762	-0.796360	0.284997	-0.125690	-0.576577	0.362264	0.489026	0.545140	0	0
3687	8.810184	1.897173	2.836885	1.100383	0.215188	0.443500	-0.793901	0.289576	-0.134226	-0.583948	0.356878	0.492125	0.538011	0	0
3688	9.105368	1.804205	2.628041	1.139248	0.205777	0.508536	-0.791293	0.294144	-0.143612	-0.591657	0.351608	0.495188	0.530192	0	0
3689	9.390896	1.610245	3.395467	1.295998	0.141000	0.565978	-0.788238	0.297791	-0.155543	-0.599810	0.345948	0.499169	0.520941	0	0
3690	9.323617	1.149143	3.603098	1.274984	0.019573	0.558064	-0.784237	0.303823	-0.163263	-0.607113	0.340963	0.503707	0.511310	0	0
3691	9.454329	1.079403	3.179055	1.239145	-0.023733	0.556276	-0.779955	0.308089	-0.169991	-0.613966	0.336319	0.508227	0.501638	0	0
3692	9.536651	0.978832	3.310768	1.188563	-0.077766	0.566730	-0.776536	0.312978	-0.175295	-0.620305	0.332276	0.512709	0.491879	0	0
3693	9.266141	0.612599	3.176002	1.100350	-0.135129	0.524372	-0.774246	0.317890	-0.180580	-0.625763	0.328764	0.517162	0.482575	0	0
3694	9.106829	0.335891	2.684524	1.071714	-0.104059	0.524199	-0.772246	0.322522	-0.185012	-0.631182	0.325260	0.521218	0.473442	0	0
3695	9.145747	0.128034	2.535347	0.972990	-0.096031	0.480027	-0.771514	0.326882	-0.189705	-0.636045	0.322043	0.524822	0.465078	0	0
3696	9.397263	0.156174	2.458955	0.918036	-0.085645	0.448308	-0.767826	0.331049	-0.193032	-0.640554	0.318951	0.528159	0.457176	0	0
3697	9.474725	0.070601	2.698882	0.920235	-0.028497	0.437684	-0.765814	0.333317	-0.197878	-0.645271	0.315469	0.531108	0.449475	0	0
3698	9.537745	-0.068935	2.737003	0.903389	-0.062862	0.416593	-0.762394	0.336735	-0.202752	-0.649580	0.312133	0.534229	0.441836	0	0
3699	9.557225	-0.192233	2.640792	0.859673	-0.017165	0.369014	-0.759256	0.338398	-0.206907	-0.653741	0.308570	0.536947	0.434851	0	0
3700	9.629752	-0.165531	2.705154	0.796214	0.006908	0.289859	-0.757792	0.337717	-0.212720	-0.657425	0.304893	0.539446	0.428755	0	0
3701	9.542549	-0.030737	2.674427	0.768919	-0.004692	0.207351	-0.756358	0.340011	-0.216143	-0.660582	0.300956	0.542107	0.423293	0	0
3702	9.440932	0.025885	2.415466	0.752469	0.032624	0.158137	-0.755453	0.340509	-0.223223	-0.663627	0.296710	0.544580	0.418325	0	0
3703	9.440835	0.126771	2.369704	0.726659	0.041894	0.122110	-0.755546	0.337512	-0.227871	-0.666475	0.292359	0.546947	0.413747	0	0
3704	9.595572	0.175079	2.445470	0.709691	0.027482	0.079104	-0.754234	0.335672	-0.231981	-0.668965	0.287954	0.549450	0.409478	0	0
3705	9.692188	0.286761	2.658649	0.704005	0.036599	0.059799	-0.752058	0.331885	-0.237368	-0.671394	0.283407	0.551884	0.405383	0	0
3706	9.595325	0.416257	2.529423	0.618728	0.035471	0.015752	-0.752728	0.329061	-0.240735	-0.673350	0.279203	0.554095	0.402025	0	0
3707	9.493552	0.608889	2.505967	0.557700	0.072281	0.002441	-0.752668	0.326928	-0.247084	-0.675280	0.275157	0.555817	0.399192	0	0
3708	9.442836	0.532057	2.532847	0.514042	0.105302	-0.017912	-0.749800	0.323585	-0.250930	-0.677156	0.271174	0.557195	0.396809	0	0
3709	9.358275	0.449744	2.418129	0.461240	0.116623	-0.023339	-0.749470	0.320581	-0.255443	-0.678930	0.267446	0.558274	0.394787	0	0
3710	9.372912	0.319971	2.468616	0.419657	0.149633	-0.014739	-0.749711	0.316127	-0.258810	-0.680781	0.263933	0.558944	0.393011	0	0
3711	9.474641	0.157127	2.669961	0.342799	0.140269	-0.028994	-0.748538	0.317372	-0.264344	-0.682326	0.260876	0.559390	0.391738	0	0
3712	9.358568	0.128797	2.747768	0.290150	0.069028	-0.029918	-0.749364	0.315598	-0.266301	-0.683306	0.258470	0.560126	0.390569	0	0
3713	9.247392	0.060751	2.589956	0.250378	0.101118	-0.027440	-0.749057	0.313064	-0.268272	-0.684386	0.256203	0.560461	0.389691	0	0
3714	9.281251	0.051714	2.717140	0.218401	0.118616	-0.045094	-0.749023	0.310671	-0.271371	-0.685391	0.254005	0.560609	0.389149	0	0
3715	9.286161	-0.029652	2.815744	0.175652	0.077202	-0.096063	-0.749706	0.310656	-0.274184	-0.685872	0.251956	0.560984	0.389094	0	0
3716	9.300643	0.003837	2.777143	0.137744	0.032133	-0.106616	-0.748707	0.309594	-0.275044	-0.685942	0.250300	0.561563	0.389205	0	0
3717	9.503782	0.027756	2.804491	0.118026	0.003220	-0.138205	-0.750517	0.305484	-0.276692	-0.685695	0.248698	0.562321	0.389573	0	0
3718	9.508527	0.110211	2.924600	0.096806	-0.094614	-0.164437	-0.750094	0.303420	-0.275842	-0.684721	0.247489	0.563750	0.389989	0	0
3719	9.334279	0.286839	2.093866	0.035980	0.009324	-0.143599	-0.753487	0.297616	-0.273360	-0.684281	0.246394	0.564157	0.390867	0	0
3720	9.542162	0.345541	2.813568	-0.043134	0.215966	-0.181785	-0.753477	0.297163	-0.274347	-0.684638	0.244831	0.562951	0.392956	0	0
3721	9.566165	0.528526	2.822861	-0.043285	0.042625	-0.228024	-0.754012	0.292436	-0.276154	-0.683854	0.243674	0.563019	0.394938	0	0
3722	9.498239	0.740101	2.746249	-0.012604	-0.005702	-0.210284	-0.757109	0.291750	-0.277231	-0.682919	0.242609	0.563515	0.396502	0	0
3723	9.452245	0.778763	2.760979	0.007195	-0.030361	-0.216340	-0.758231	0.287796	-0.276771	-0.681886	0.241460	0.564247	0.397937	0	0
3724	9.464115	1.009407	2.669343	0.005051	-0.055751	-0.217129	-0.758790	0.283098	-0.275753	-0.680678	0.240432	0.565165	0.399323	0	0
3725	9.478456	1.187178	2.596967	-0.037438	-0.095335	-0.227662	-0.759376	0.281521	-0.272629	-0.679118	0.239779	0.566182	0.400927	0	0
3726	9.420088	1.509777	2.577897	-0.048526	-0.089784	-0.231126	-0.761636	0.277599	-0.271304	-0.677523	0.239171	0.567144	0.402625	0	0
3727	9.354731	1.578843	2.410022	-0.029875	-0.104426	-0.169615	-0.763888	0.272934	-0.270540	-0.676155	0.238830	0.568108	0.403767	0	0
3728	9.241037	1.618606	2.146355	-0.026939	-0.106257	-0.152043	-0.765608	0.272559	-0.267403	-0.674831	0.238587	0.569074	0.404763	0	0
3729	9.221650	1.663941	2.059907	-0.009141	-0.086424	-0.117789	-0.766750	0.270099	-0.265113	-0.673819	0.238326	0.569874	0.405477	0	0
3730	9.325627	1.692386	2.001423	0.015108	-0.063025	-0.078259	-0.766178	0.268610	-0.265399	-0.673138	0.238044	0.570540	0.405838	0	0
3731	9.431989	1.743247	2.091965	0.025721	-0.077645	-0.096629	-0.767461	0.265859	-0.262964	-0.672341	0.237632	0.571371	0.406230	0	0
3732	9.463317	1.840532	2.296016	0.024766	-0.059482	-0.107164	-0.769446	0.265321	-0.261941	-0.671583	0.237106	0.572119	0.406739	0	0
3733	9.363935	2.084683	1.986398	0.054532	-0.037922	-0.058790	-0.772695	0.262742	-0.261029	-0.671233	0.236554	0.572710	0.406806	0	0
3734	9.455732	2.190769	2.043342	0.085951	-0.059977	-0.090250	-0.772268	0.259791	-0.260317	-0.670684	0.235715	0.573669	0.406848	0	0
3735	9.467771	2.248386	2.014356	0.104663	-0.032893	-0.060388	-0.772268	0.260380	-0.260460	-0.670472	0.234795	0.574433	0.406650	0	0
3736	9.482255	2.268110	2.110404	0.117757	-0.016650	-0.034048	-0.773118	0.258784	-0.259592	-0.670472	0.233890	0.575096	0.406235	0	0
3737	9.433814	2.340189	2.067423	0.139601	-0.024989	-0.030457	-0.774265	0.257799	-0.257309	-0.670506	0.232873	0.575879	0.405654	0	0
3738	9.433736	2.419553	2.050529	0.135448	0.006818	-0.009426	-0.774254	0.257344	-0.258437	-0.670780	0.231896	0.576397	0.405026	0	0
3739	9.496645	2.388513	2.119817	0.133380	0.055848	0.022090	-0.775504	0.256461	-0.260673	-0.671474	0.230894	0.576489	0.404316	0	0
3740	9.501502	2.373794	2.066901	0.137218	0.046752	0.051945	-0.774506	0.256576	-0.261820	-0.672229	0.230094	0.576602	0.403355	0	0
3741	9.458010	2.325999	2.124959	0.153572	0.035736	0.052861	-0.773655	0.257290	-0.262402	-0.672974	0.229212	0.576838	0.402275	0	0
3742	9.457959	2.374247	2.144154	0.162855	0.062883	0.046717	-0.773501	0.255802	-0.263387	-0.673855	0.228145	0.576955	0.401238	0	0
3743	9.303072	2.470717	2.133186	0.144919	0.090281	0.060699	-0.773072	0.257109	-0.264530	-0.674922	0.227144	0.576769	0.400278	0	0
3744	9.182105	2.518296	1.984969	0.198302	0.104386	0.095921	-0.772901	0.256775	-0.267921	-0.676316	0.225953	0.576632	0.398796	0	0
3745	9.211118	2.527968	2.001578	0.231406	0.124082	0.106509	-0.770200	0.258167	-0.270514	-0.677948	0.224493	0.576454	0.397102	0	0
3746	9.356197	2.566272	2.000487	0.271546	0.121924	0.110132	-0.769751	0.256658	-0.272917	-0.679654	0.222814	0.576449	0.395134	0	0
3747	9.477167	2.513976	2.167942	0.313517	0.110690	0.124275	-0.769584	0.257504	-0.276313	-0.681448	0.220946	0.576638	0.392810	0	0
3748	9.511183	2.350699	2.263996	0.346637	0.123125	0.136582	-0.768695	0.256553	-0.280844	-0.683416	0.218897	0.576849	0.390222	0	0
3749	9.508797	2.321594	2.220761	0.372579	0.169186	0.131312	-0.766983	0.257673	-0.283279	-0.685684	0.216430	0.576838	0.387627	0	0
3750	9.395114	2.322175	2.303335	0.363844	0.184718	0.164612	-0.765812	0.258479	-0.288528	-0.688128	0.214179	0.576613	0.384869	0	0
3751	9.351616	2.283792	2.318109	0.396554	0.179909	0.148889	-0.763237	0.258828	-0.292386	-0.690551	0.211596	0.576561	0.382025	0	0
3752	9.305650	2.291326	2.366524	0.429241	0.150616	0.160413	-0.760651	0.260484	-0.298227	-0.692894	0.208991	0.576809	0.378830	0	0
3753	9.189594	2.255215	2.333742	0.438078	0.109720	0.163107	-0.760345	0.260595	-0.301058	-0.695022	0.206459	0.577347	0.375485	0	0
3754	9.124231	2.322311	2.252421	0.480274	0.127531	0.170222	-0.759736	0.260382	-0.306152	-0.697342	0.203634	0.577899	0.371861	0	0
3755	9.133831	2.403764	2.175349	0.484918	0.145636	0.163212	-0.757148	0.258804	-0.310991	-0.699738	0.200630	0.578333	0.368301	0	0
3756	9.119252	2.473459	2.146548	0.522509	0.138086	0.194921	-0.754993	0.259597	-0.315550	-0.702255	0.197601	0.578885	0.364258	0	0
3757	9.119384	2.336545	2.209168	0.599746	0.155621	0.238925	-0.752705	0.259809	-0.318979	-0.705164	0.194178	0.579481	0.359500	0	0
3758	9.083279	2.154100	2.303346	0.647586	0.146180	0.286390	-0.750969	0.261192	-0.324381	-0.708244	0.190752	0.580202	0.354076	0	0
3759	8.926152	2.067747	2.321394	0.691133	0.154943	0.349638	-0.748380	0.261082	-0.329791	-0.711647	0.187307	0.580857	0.347967	0	0
3760	8.960063	2.033070	2.138453	0.728926	0.156449	0.384825	-0.745215	0.261241	-0.336624	-0.715201	0.183815	0.581534	0.341347	0	0
3761	9.434069	2.071346	2.226319	0.831567	0.128379	0.476396	-0.741783	0.262589	-0.342054	-0.719038	0.180165	0.582544	0.333419	0	0
3762	9.831019	1.708814	3.017111	0.983472	0.079984	0.585542	-0.737781	0.265534	-0.348772	-0.723148	0.176238	0.584150	0.323676	0	0
3763	9.846303	0.879184	3.690860	1.026361	-0.072803	0.606679	-0.736339	0.268113	-0.353186	-0.726415	0.172557	0.586880	0.313238	0	0
3764	9.629258	0.307619	2.957217	0.861230	-0.182219	0.555393	-0.734348	0.269965	-0.355486	-0.728501	0.170134	0.589908	0.303892	0	0
3765	9.353520	0.376956	2.305224	0.611925	-0.211086	0.437266	-0.733636	0.271854	-0.356778	-0.729576	0.168867	0.592536	0.296823	0	0
3766	9.166593	1.057017	2.476736	0.530570	-0.203145	0.349467	-0.731951	0.273009	-0.355963	-0.730259	0.167678	0.594987	0.290854	0	0
3767	9.037995	1.480157	2.323460	0.607102	-0.206472	0.355026	-0.733086	0.274359	-0.355950	-0.731036	0.165927	0.597642	0.284391	0	0
3768	9.190602	1.262294	2.132588	0.767375	-0.083488	0.383286	-0.733083	0.275825	-0.356804	-0.732843	0.162852	0.599774	0.276931	0	0
3769	9.520115	0.661233	2.390327	0.839025	-0.046012	0.374487	-0.729938	0.274539	-0.360805	-0.734914	0.159044	0.601794	0.269164	0	0
3770	9.711620	0.227545	2.379665	0.760165	-0.052692	0.311898	-0.728496	0.273885	-0.364075	-0.736593	0.155483	0.603709	0.262280	0	0
3771	9.820507	0.190566	2.239454	0.641223	-0.039966	0.258064	-0.727469	0.273523	-0.368469	-0.737984	0.152395	0.605265	0.256535	0	0
3772	9.725952	0.410350	2.350560	0.588299	-0.000498	0.235120	-0.726614	0.274085	-0.369475	-0.739438	0.149487	0.606405	0.251311	0	0
3773	9.711210	0.655054	2.174960	0.621300	-0.029779	0.292343	-0.725037	0.271968	-0.371469	-0.740880	0.146714	0.607731	0.245426	0	0
3774	9.788654	0.611397	2.133558	0.661709	-0.040087	0.330180	-0.724579	0.272503	-0.375717	-0.742372	0.143924	0.609150	0.238970	0	0
3775	9.800825	0.525169	2.224900	0.642916	-0.053570	0.276599	-0.724278	0.272474	-0.377982	-0.743591	0.140938	0.610667	0.233012	0	0
3776	9.846893	0.430091	2.003452	0.650227	-0.044587	0.254649	-0.721860	0.271964	-0.379714	-0.744785	0.137772	0.612138	0.227159	0	0
3777	9.832510	0.302417	1.984427	0.581334	0.052139	0.201673	-0.723510	0.270178	-0.384483	-0.746327	0.134535	0.612778	0.222260	0	0
3778	9.750320	0.241011	2.196650	0.518320	0.094396	0.155812	-0.720374	0.268904	-0.387354	-0.747913	0.131422	0.613006	0.218124	0	0
3779	9.619636	0.320580	2.183114	0.540394	0.028886	0.136659	-0.719078	0.266349	-0.389342	-0.749066	0.128133	0.613776	0.213917	0	0
3780	9.537309	0.428241	2.024949	0.549172	0.001588	0.122703	-0.718627	0.263809	-0.391598	-0.750006	0.124781	0.614771	0.209706	0	0
3781	9.503332	0.548401	1.972206	0.530063	0.094323	0.148894	-0.718302	0.261987	-0.395975	-0.751528	0.121501	0.614978	0.205539	0	0
3782	9.629077	0.558669	2.134767	0.522793	0.110710	0.143593	-0.715580	0.260562	-0.399969	-0.753104	0.118240	0.615035	0.201457	0	0
3783	9.629157	0.486006	2.048273	0.484041	0.063828	0.134770	-0.715115	0.258004	-0.403920	-0.754311	0.115274	0.615360	0.197631	0	0
3784	9.474389	0.466637	1.982101	0.464670	0.145669	0.129343	-0.713800	0.256747	-0.408740	-0.755967	0.112290	0.615022	0.194043	0	0
3785	9.496181	0.419788	2.246445	0.439636	0.184012	0.159931	-0.711781	0.254011	-0.412575	-0.757874	0.109572	0.614295	0.190427	0	0
3786	9.537404	0.309272	2.303936	0.408124	0.138886	0.144968	-0.707508	0.254175	-0.416742	-0.759421	0.107119	0.613854	0.187054	0	0
3787	9.588211	0.285557	2.390136	0.358420	0.106617	0.130844	-0.707621	0.254729	-0.420416	-0.760680	0.104982	0.613567	0.184065	0	0
3788	9.493930	0.255885	2.208127	0.310844	0.116065	0.097364	-0.706744	0.251884	-0.422819	-0.761872	0.103017	0.613150	0.181621	0	0
3789	9.406935	0.169926	2.324236	0.281094	0.085452	0.061326	-0.704314	0.249449	-0.425250	-0.762776	0.101079	0.612941	0.179609	0	0
3790	9.305333	0.198422	2.216765	0.243951	0.053073	0.014775	-0.704142	0.249407	-0.428925	-0.763351	0.099230	0.612957	0.178139	0	0
3791	9.358515	0.231745	2.156243	0.236141	-0.006762	0.016600	-0.702724	0.248931	-0.429370	-0.763554	0.097525	0.613409	0.176648	0	0
3792	9.493964	0.222132	2.198538	0.233525	-0.095685	0.016711	-0.702716	0.247304	-0.429787	-0.763200	0.096032	0.614532	0.175081	0	0
3793	9.460276	0.073867	1.910397	0.239586	-0.052192	0.021902	-0.704972	0.245582	-0.429602	-0.763129	0.094415	0.615325	0.173481	0	0
3794	9.494206	-0.000574	1.958295	0.142000	0.113735	-0.034728	-0.704113	0.244229	-0.430457	-0.763880	0.092941	0.614734	0.173068	0	0
3795	9.513427	0.120283	2.059033	0.118031	0.112117	-0.050550	-0.702388	0.243863	-0.433874	-0.764573	0.091522	0.614126	0.172921	0	0
3796	9.450542	0.120352	2.054684	0.110351	0.065907	-0.048756	-0.702670	0.243280	-0.433726	-0.764971	0.090289	0.613855	0.172770	0	0
3797	9.431274	0.047646	1.953906	0.100941	0.026957	-0.050500	-0.701788	0.238813	-0.436123	-0.765123	0.089150	0.613866	0.172647	0	0
3798	9.462705	0.070995	1.819021	0.036668	0.020194	-0.092757	-0.702918	0.240157	-0.436675	-0.765097	0.088290	0.613855	0.173244	0	0
3799	9.518219	0.190974	1.756008	-0.016293	0.027881	-0.097248	-0.700785	0.236717	-0.437119	-0.765067	0.087762	0.613699	0.174197	0	0
3800	9.537546	0.205814	1.840002	-0.036426	0.051630	-0.124528	-0.702066	0.238371	-0.436540	-0.765110	0.087218	0.613345	0.175521	0	0
3801	9.559283	0.239306	1.803753	-0.094994	0.050285	-0.140452	-0.701778	0.235861	-0.436251	-0.765069	0.086989	0.612915	0.177304	0	0
3802	9.653397	0.446577	1.875023	-0.109900	0.041328	-0.150953	-0.703189	0.236769	-0.436797	-0.764932	0.086868	0.612530	0.179278	0	0
3803	9.841834	0.651640	2.012925	-0.106140	-0.007725	-0.177152	-0.701777	0.235566	-0.436250	-0.764454	0.086605	0.612552	0.181357	0	0
3804	9.841730	0.737031	2.236449	-0.127182	0.006979	-0.185103	-0.704885	0.233867	-0.435627	-0.764021	0.086470	0.612421	0.183670	0	0
3805	9.740005	0.872453	2.326039	-0.160293	-0.004529	-0.193036	-0.705173	0.233292	-0.434772	-0.763478	0.086518	0.612327	0.186203	0	0
3806	9.609227	1.050440	2.254722	-0.182106	-0.005231	-0.173739	-0.705188	0.233751	-0.433220	-0.762933	0.086899	0.612170	0.188759	0	0
3807	9.500279	1.170348	2.130401	-0.152696	-0.023590	-0.127983	-0.705333	0.234199	-0.432937	-0.762393	0.087321	0.612172	0.190730	0	0
3808	9.493015	1.179892	2.111212	-0.112964	-0.009375	-0.084026	-0.706473	0.233647	-0.431503	-0.762047	0.087726	0.612095	0.192169	0	0
3809	9.459139	1.180815	2.284563	-0.154176	-0.014471	-0.089389	-0.705937	0.236022	-0.428979	-0.761630	0.088377	0.611986	0.193862	0	0
3810	9.396105	1.334772	2.241622	-0.159833	-0.023491	-0.094618	-0.706924	0.234278	-0.428532	-0.761131	0.089100	0.611932	0.195653	0	0
3811	9.270102	1.552656	2.444321	-0.214993	-0.023019	-0.123664	-0.706371	0.236486	-0.427844	-0.760534	0.090017	0.611794	0.197972	0	0
3812	9.158730	1.663810	2.493128	-0.213574	-0.055683	-0.131493	-0.707521	0.237121	-0.425709	-0.759709	0.090984	0.611906	0.200338	0	0
3813	9.151193	1.947740	2.459293	-0.263487	-0.087945	-0.156947	-0.709102	0.238068	-0.422862	-0.758593	0.092190	0.612184	0.203148	0	0
3814	9.167932	2.153938	2.295515	-0.258122	-0.100694	-0.149841	-0.710672	0.239002	-0.421286	-0.757403	0.093464	0.612554	0.205870	0	0
3815	9.390310	2.302085	2.137494	-0.251979	-0.039963	-0.126162	-0.710984	0.239926	-0.418178	-0.756639	0.094665	0.612451	0.208423	0	0
3816	9.627426	2.201259	2.263268	-0.238565	0.037036	-0.128883	-0.711151	0.241430	-0.415639	-0.756343	0.095629	0.611789	0.210988	0	0
3817	9.671012	2.125658	2.561136	-0.284748	-0.007048	-0.142124	-0.710302	0.241705	-0.415936	-0.755702	0.096904	0.611370	0.213893	0	0
3818	9.661169	2.303295	2.455277	-0.285089	-0.047875	-0.133249	-0.712578	0.242946	-0.414492	-0.754820	0.098365	0.611245	0.216682	0	0
3819	9.624839	2.356218	2.436266	-0.276233	-0.080609	-0.129663	-0.714016	0.243741	-0.411788	-0.753750	0.099803	0.611374	0.219369	0	0
3820	9.477404	2.277965	2.153708	-0.264849	-0.073431	-0.101582	-0.714045	0.245982	-0.409113	-0.752786	0.101357	0.611442	0.221765	0	0
3821	9.540366	2.223499	1.874401	-0.224130	-0.022972	-0.099800	-0.713495	0.246871	-0.407713	-0.752172	0.102450	0.611211	0.223967	0	0
3822	9.622654	2.165814	1.917123	-0.160441	-0.048005	-0.099628	-0.714350	0.246310	-0.406566	-0.751466	0.103171	0.611311	0.225730	0	0
3823	9.622697	2.117906	1.965246	-0.162154	-0.044356	-0.090874	-0.715498	0.248118	-0.405143	-0.750798	0.103895	0.611365	0.227466	0	0
3824	9.593786	2.007106	1.946314	-0.141840	-0.039979	-0.075064	-0.716076	0.246678	-0.403008	-0.750211	0.104606	0.611416	0.228936	0	0
3825	9.550325	1.939323	1.860134	-0.132299	-0.014643	-0.059295	-0.716084	0.249626	-0.403162	-0.749823	0.105226	0.611279	0.230285	0	0
3826	9.506742	1.996587	1.745003	-0.120986	0.014309	-0.047004	-0.714682	0.249758	-0.401914	-0.749650	0.105827	0.610939	0.231473	0	0
3827	9.364089	1.948745	1.765318	-0.089529	0.037671	-0.024160	-0.714126	0.250345	-0.401078	-0.749705	0.106217	0.610469	0.232355	0	0
3828	9.385926	1.874371	1.822921	-0.051844	0.038281	0.004869	-0.713839	0.252831	-0.402506	-0.749870	0.106560	0.610053	0.232755	0	0
3829	9.444026	1.814521	1.906693	-0.002778	0.009745	0.007641	-0.712845	0.254126	-0.403658	-0.749920	0.106555	0.609960	0.232842	0	0
3830	9.463338	1.848428	1.952205	0.006889	-0.023912	0.001573	-0.712708	0.256185	-0.403952	-0.749761	0.106582	0.610150	0.232842	0	0
3831	9.511624	1.932716	1.971017	0.019661	-0.017666	0.000740	-0.712721	0.255908	-0.402255	-0.749651	0.106426	0.610322	0.232817	0	0
3832	9.472946	1.913514	1.971315	0.052888	-0.003402	0.028877	-0.713145	0.255917	-0.402249	-0.749730	0.106226	0.610437	0.232353	0	0
3833	9.364106	1.920534	1.899978	0.082769	0.034493	0.067511	-0.711008	0.254823	-0.403974	-0.750159	0.105880	0.610293	0.231501	0	0
3834	9.298832	1.887193	1.953375	0.081161	0.047225	0.079764	-0.709167	0.258159	-0.405714	-0.750694	0.105660	0.610039	0.230535	0	0
3835	9.119858	1.891740	1.848893	0.090232	0.041718	0.072770	-0.709010	0.258137	-0.407553	-0.751186	0.105268	0.609852	0.229608	0	0
3836	9.078643	2.001820	1.704850	0.132337	0.041380	0.088697	-0.707173	0.259420	-0.408153	-0.751757	0.104732	0.609748	0.228255	0	0
3837	9.076309	1.912963	1.748216	0.193016	0.046348	0.132690	-0.705735	0.257597	-0.410429	-0.752516	0.103917	0.609694	0.226258	0	0
3838	9.110189	1.891391	1.776837	0.244366	0.056821	0.150345	-0.704735	0.258444	-0.412144	-0.753431	0.102877	0.609659	0.223772	0	0
3839	9.061821	1.891220	1.729106	0.251948	0.042265	0.197769	-0.703858	0.258243	-0.415548	-0.754361	0.102018	0.609693	0.220921	0	0
3840	9.073909	1.902852	1.652072	0.294302	0.035584	0.247904	-0.701598	0.260990	-0.416445	-0.755398	0.101241	0.609816	0.217368	0	0
3841	9.264920	1.949208	1.828552	0.352459	0.008784	0.255990	-0.699177	0.261210	-0.418887	-0.756331	0.100043	0.610248	0.213429	0	0
3842	9.429646	1.652686	2.274777	0.399782	-0.046036	0.296462	-0.698188	0.263540	-0.419761	-0.757052	0.098937	0.611143	0.208775	0	0
3843	9.570228	1.335581	2.451922	0.399385	-0.111382	0.305242	-0.698316	0.264113	-0.421597	-0.757369	0.097930	0.612508	0.204052	0	0
3844	9.681829	0.993328	2.408109	0.342336	-0.176283	0.296333	-0.696631	0.265856	-0.420926	-0.757199	0.097521	0.614242	0.199612	0	0
3845	9.624004	0.780994	2.298110	0.196195	-0.164221	0.253792	-0.696648	0.267345	-0.419520	-0.756859	0.097842	0.615624	0.196465	0	0
3846	9.556027	1.040841	2.245502	0.147252	-0.337122	0.269760	-0.697364	0.270164	-0.419379	-0.755430	0.099059	0.618194	0.193261	0	0
3847	9.555954	1.104043	2.365662	0.014648	-0.031126	0.258529	-0.695135	0.272654	-0.416601	-0.755725	0.100524	0.618197	0.191330	0	0
3848	9.822342	0.711990	2.993944	0.049958	-0.190218	0.281531	-0.695297	0.278560	-0.416341	-0.755113	0.102261	0.619443	0.188779	0	0
3849	9.812986	0.425915	2.597548	-0.089453	-0.211835	0.189897	-0.698585	0.280438	-0.412340	-0.754043	0.104430	0.620673	0.187826	0	0
3850	9.929157	0.341927	2.685724	-0.142775	-0.194199	0.123911	-0.698613	0.284881	-0.410664	-0.752898	0.106650	0.621737	0.187652	0	0
3851	9.996927	0.305035	2.550622	-0.190623	-0.195662	0.072019	-0.697949	0.286242	-0.406160	-0.751589	0.108818	0.622769	0.188229	0	0
3852	10.074488	0.150255	2.434778	-0.193203	-0.164821	0.045613	-0.698686	0.289381	-0.403619	-0.750415	0.110874	0.623592	0.188987	0	0
3853	10.123033	-0.027683	2.492270	-0.192691	-0.181188	0.005223	-0.699282	0.289872	-0.400080	-0.749059	0.112616	0.624575	0.190090	0	0
3854	10.185926	-0.014689	2.222526	-0.225957	-0.192755	-0.040462	-0.700863	0.291113	-0.397375	-0.747499	0.114432	0.625632	0.191663	0	0
3855	10.195390	0.197159	2.222285	-0.255542	-0.177103	-0.089642	-0.702600	0.291494	-0.392545	-0.745904	0.116046	0.626559	0.193867	0	0
3856	10.108212	0.314602	2.092997	-0.262905	-0.166154	-0.107195	-0.705028	0.294073	-0.390398	-0.744324	0.117668	0.627409	0.196199	0	0
3857	9.962986	0.432278	1.992985	-0.261905	-0.089901	-0.063387	-0.705050	0.292926	-0.387285	-0.743305	0.119323	0.627630	0.198345	0	0
3858	9.808238	0.380015	2.087923	-0.240573	-0.059198	-0.056376	-0.705921	0.294736	-0.385159	-0.742510	0.120885	0.627658	0.200281	0	0
3859	9.547088	0.331404	1.921574	-0.267227	-0.087094	-0.061687	-0.708191	0.296557	-0.384706	-0.741494	0.122584	0.627834	0.202446	0	0
3860	9.256902	0.297220	1.743405	-0.312904	-0.091240	-0.074091	-0.708918	0.296303	-0.382150	-0.740361	0.124634	0.627963	0.204925	0	0
3861	9.044041	0.335063	1.547782	-0.305696	-0.069526	-0.116217	-0.708811	0.298106	-0.378770	-0.739282	0.126241	0.627985	0.207751	0	0
3862	9.155416	0.232787	1.349905	-0.327507	0.014122	-0.093579	-0.709676	0.300056	-0.377351	-0.738734	0.128057	0.627314	0.210596	0	0
3863	9.305419	0.179938	1.416170	-0.304026	0.068373	-0.069031	-0.709693	0.300959	-0.375660	-0.738604	0.129661	0.626247	0.213229	0	0
3864	9.503895	0.003184	1.751457	-0.289810	0.048272	-0.091833	-0.706026	0.300598	-0.374871	-0.738307	0.131135	0.625387	0.215862	0	0
3865	9.508784	-0.036120	1.597582	-0.306727	-0.002424	-0.105855	-0.707458	0.302415	-0.373160	-0.737637	0.132685	0.624872	0.218682	0	0
3866	9.455402	0.146300	1.472804	-0.320917	0.044889	-0.098883	-0.708586	0.303169	-0.373710	-0.737246	0.134349	0.623965	0.221556	0	0
3867	9.440845	0.180707	1.607519	-0.331869	0.044992	-0.091884	-0.707622	0.304943	-0.371473	-0.736850	0.136071	0.623012	0.224481	0	0
3868	9.450379	0.329450	1.506350	-0.332166	0.035909	-0.112893	-0.708749	0.306432	-0.372308	-0.736338	0.137748	0.622149	0.227512	0	0
3869	9.537427	0.348811	1.551379	-0.246279	0.036111	-0.098641	-0.706775	0.306102	-0.371774	-0.735973	0.138819	0.621452	0.229934	0	0
3870	9.643956	0.228919	1.678123	-0.237150	0.029677	-0.093375	-0.708202	0.306736	-0.370341	-0.735584	0.139931	0.620814	0.232218	0	0
3871	9.648839	0.185419	1.646867	-0.254798	0.000775	-0.103920	-0.707807	0.308527	-0.367530	-0.734965	0.141117	0.620356	0.234674	0	0
3872	9.600464	0.194745	1.572682	-0.272221	0.006355	-0.122395	-0.707383	0.307784	-0.367251	-0.734301	0.142360	0.619837	0.237354	0	0
3873	9.455283	0.252984	1.621780	-0.305040	0.032046	-0.140927	-0.708239	0.310309	-0.367248	-0.733702	0.143616	0.619073	0.240428	0	0
3874	9.310113	0.312975	1.541048	-0.310538	0.030289	-0.142681	-0.708262	0.310926	-0.364708	-0.733066	0.144957	0.618301	0.243527	0	0
3875	9.189139	0.367728	1.383208	-0.314046	0.054821	-0.154994	-0.709397	0.311837	-0.364410	-0.732541	0.146139	0.617354	0.246781	0	0
3876	9.121452	0.340909	1.297172	-0.291051	0.075502	-0.161115	-0.709393	0.311390	-0.364832	-0.732149	0.147109	0.616311	0.249955	0	0
3877	9.240001	0.313753	1.197754	-0.297345	0.093678	-0.172563	-0.708559	0.311832	-0.363294	-0.731824	0.147967	0.615133	0.253279	0	0
3878	9.377856	0.320710	1.184720	-0.319488	0.120133	-0.227929	-0.708266	0.311371	-0.364427	-0.731475	0.148620	0.613772	0.257178	0	0
3879	9.440774	0.280149	1.275655	-0.332575	0.126568	-0.270978	-0.709946	0.311680	-0.366378	-0.731022	0.149052	0.612392	0.261471	0	0
3880	9.462558	0.274671	1.150480	-0.348942	0.148462	-0.291227	-0.709098	0.310194	-0.365821	-0.730607	0.149454	0.610815	0.266048	0	0
3881	9.510865	0.337316	1.174118	-0.371023	0.145913	-0.304423	-0.708525	0.308850	-0.366248	-0.730090	0.149915	0.609218	0.270827	0	0
3882	9.578424	0.487283	1.332182	-0.412782	0.103600	-0.327248	-0.711340	0.308454	-0.367331	-0.729171	0.150678	0.607818	0.275976	0	0
3883	9.904579	0.829782	1.550709	-0.431445	0.025678	-0.372731	-0.711067	0.306992	-0.365634	-0.727599	0.151493	0.607004	0.281418	0	0
3884	10.383063	1.220036	1.734425	-0.381164	-0.057333	-0.349576	-0.713336	0.303082	-0.363178	-0.725644	0.152328	0.606863	0.286276	0	0
3885	10.518383	1.294984	2.312795	-0.323122	-0.094985	-0.328317	-0.714492	0.303284	-0.360193	-0.723589	0.152960	0.607133	0.290536	0	0
3886	10.288515	1.373518	2.542813	-0.390718	-0.088944	-0.330235	-0.716614	0.301568	-0.359162	-0.721444	0.154067	0.607130	0.295254	0	0
3887	9.778112	1.464599	2.315661	-0.399068	-0.037994	-0.297841	-0.717632	0.300597	-0.355327	-0.719672	0.155256	0.606688	0.299829	0	0
3888	9.439524	1.438983	2.390282	-0.399946	-0.036131	-0.298743	-0.718215	0.301659	-0.353627	-0.717887	0.156459	0.606196	0.304444	0	0
3889	9.405211	1.862098	2.736398	-0.396296	-0.096926	-0.307333	-0.720899	0.297306	-0.352011	-0.715696	0.157737	0.606166	0.308967	0	0
3890	9.612777	2.286339	2.898023	-0.349351	-0.145395	-0.284231	-0.723048	0.297093	-0.348443	-0.713340	0.158985	0.606560	0.312976	0	0
3891	9.878778	2.343239	2.799864	-0.269184	-0.091621	-0.245471	-0.725194	0.295700	-0.344729	-0.711547	0.159694	0.606760	0.316291	0	0
3892	10.130417	2.232604	2.894285	-0.224782	-0.162777	-0.210192	-0.725060	0.295120	-0.343599	-0.709493	0.160555	0.607531	0.318978	0	0
3893	10.121009	1.967680	2.872932	-0.273200	-0.006344	-0.286924	-0.726775	0.292241	-0.340168	-0.708061	0.160753	0.607159	0.322747	0	0
3894	9.796680	2.197060	2.911178	-0.372121	-0.049942	-0.270385	-0.728465	0.291975	-0.340704	-0.706242	0.161927	0.606731	0.326924	0	0
3895	9.467533	2.434463	2.629690	-0.374271	-0.014487	-0.235279	-0.730170	0.291140	-0.339260	-0.704740	0.163163	0.605978	0.330924	0	0
3896	9.228126	2.387287	2.754093	-0.336292	-0.012920	-0.170274	-0.730047	0.290866	-0.337000	-0.703507	0.164562	0.605222	0.334222	0	0
3897	9.049293	2.242992	2.733879	-0.305253	-0.069399	-0.121904	-0.730893	0.292057	-0.337557	-0.702143	0.166167	0.604874	0.336913	0	0
3898	9.129131	2.234705	2.545772	-0.322058	-0.150936	-0.087609	-0.732054	0.290356	-0.333293	-0.700359	0.168421	0.604983	0.339303	0	0
3899	9.206527	2.245997	2.420178	-0.358779	-0.196014	-0.068324	-0.733792	0.293971	-0.329466	-0.698303	0.171141	0.605232	0.341727	0	0
3900	9.254996	2.147313	2.439138	-0.387824	-0.184892	-0.064921	-0.735808	0.294353	-0.325055	-0.696255	0.174103	0.605296	0.344289	0	0
3901	9.313196	2.000016	2.369110	-0.395305	-0.101365	-0.074734	-0.735134	0.295848	-0.321824	-0.694663	0.176702	0.604746	0.347135	0	0
3902	9.289146	1.883314	2.136170	-0.335102	-0.056481	-0.031673	-0.737125	0.297668	-0.320951	-0.693578	0.179048	0.604020	0.349359	0	0
3903	9.066706	1.824942	1.955122	-0.377337	0.109038	-0.026742	-0.736994	0.297972	-0.319825	-0.693435	0.181071	0.601968	0.352129	0	0
3904	9.148664	2.085682	2.122607	-0.339288	0.068822	0.004180	-0.733883	0.301138	-0.321302	-0.693209	0.183219	0.600278	0.354343	0	0
3905	9.158453	1.983800	1.973556	-0.279816	0.028416	0.052618	-0.735024	0.301468	-0.320154	-0.693024	0.185321	0.598969	0.355824	0	0
3906	9.187693	1.762579	2.036032	-0.232435	0.096994	0.070137	-0.733904	0.304543	-0.320045	-0.693384	0.187021	0.597330	0.356986	0	0
3907	9.151429	1.734470	2.180574	-0.201030	0.138493	0.074535	-0.730346	0.306054	-0.323782	-0.694072	0.188313	0.595488	0.358044	0	0
3908	9.276982	1.950912	2.169863	-0.124563	0.132411	0.070397	-0.729772	0.307207	-0.325209	-0.694840	0.189134	0.593983	0.358621	0	0
3909	9.202049	1.907628	2.158425	-0.002196	0.109648	0.097032	-0.729053	0.308351	-0.327204	-0.695809	0.189278	0.593006	0.358284	0	0
3910	9.124679	1.892655	2.031578	0.025273	0.124844	0.084789	-0.728327	0.309047	-0.329761	-0.696862	0.189172	0.592060	0.357857	0	0
3911	9.131656	2.174180	2.002447	0.038029	0.134731	0.088389	-0.727452	0.312080	-0.334168	-0.698021	0.188891	0.591067	0.357389	0	0
3912	9.119516	2.210917	2.122717	0.096576	0.132457	0.113110	-0.724033	0.310505	-0.337043	-0.699353	0.188424	0.590266	0.356354	0	0
3913	9.056754	2.085964	2.152128	0.185812	0.089991	0.123874	-0.723450	0.311646	-0.339600	-0.700648	0.187474	0.590040	0.354681	0	0
3914	8.921266	2.143243	2.013626	0.202165	0.068093	0.134485	-0.723985	0.310738	-0.342836	-0.701867	0.186622	0.590020	0.352748	0	0
3915	8.901748	2.316371	1.965543	0.187400	0.055517	0.137143	-0.722129	0.310090	-0.344841	-0.703001	0.185855	0.590010	0.350908	0	0
3916	8.945025	2.567102	2.046767	0.152254	0.003190	0.155618	-0.720277	0.310767	-0.346994	-0.703812	0.185702	0.590226	0.348994	0	0
3917	8.882306	2.396576	2.109874	0.214457	-0.019080	0.186464	-0.719962	0.308222	-0.349954	-0.704721	0.185288	0.590735	0.346511	0	0
3918	8.824545	2.114715	2.057632	0.273381	-0.012294	0.220748	-0.719389	0.310111	-0.351526	-0.705881	0.184717	0.591351	0.343388	0	0
3919	8.795651	1.996086	1.918495	0.323020	-0.009067	0.247161	-0.717953	0.311227	-0.354803	-0.707242	0.183853	0.592039	0.339848	0	0
3920	8.906816	2.103361	1.739682	0.332237	-0.033644	0.285862	-0.717810	0.312398	-0.355375	-0.708585	0.183320	0.592870	0.335868	0	0
3921	9.221216	2.104180	1.992233	0.383126	-0.093045	0.334332	-0.716369	0.311453	-0.358362	-0.709825	0.182819	0.594172	0.331189	0	0
3922	9.589281	1.636227	2.398644	0.479576	-0.182780	0.381951	-0.717362	0.312212	-0.358207	-0.710833	0.182295	0.596343	0.325360	0	0
3923	9.676972	0.989927	2.687038	0.490173	-0.257292	0.388049	-0.715227	0.310826	-0.359649	-0.711415	0.181880	0.599024	0.319340	0	0
3924	9.861179	0.626814	2.346992	0.418607	-0.309400	0.365051	-0.717074	0.312053	-0.358776	-0.711443	0.182082	0.601883	0.313739	0	0
3925	9.752653	0.332202	2.138857	0.252652	-0.255447	0.301328	-0.717939	0.312973	-0.357071	-0.711280	0.182827	0.603919	0.309738	0	0
3926	9.706607	0.423756	2.139118	0.063893	-0.231255	0.192050	-0.717265	0.316232	-0.354412	-0.710559	0.184258	0.605404	0.307636	0	0
3927	9.962657	0.755263	2.067255	0.007161	-0.169134	0.130500	-0.719551	0.315134	-0.350980	-0.709924	0.185453	0.606370	0.306481	0	0
3928	10.444057	0.590386	2.929395	-0.042733	-0.138829	0.051317	-0.720269	0.315898	-0.349841	-0.709127	0.186503	0.607126	0.306192	0	0
3929	10.557912	0.414286	2.892644	-0.077763	-0.227527	-0.019773	-0.722835	0.313188	-0.346115	-0.707515	0.187569	0.608519	0.306505	0	0
3930	10.534142	0.011367	2.715233	-0.036476	-0.135323	-0.011995	-0.725961	0.315330	-0.344801	-0.706553	0.188180	0.609383	0.306634	0	0
3931	10.483428	-0.038358	2.388668	-0.061579	-0.173259	-0.043604	-0.726121	0.314036	-0.341968	-0.705223	0.188826	0.610483	0.307110	0	0
3932	10.166723	-0.159209	2.203551	-0.061700	-0.245812	0.000330	-0.728980	0.312079	-0.337251	-0.703571	0.190030	0.612020	0.307095	0	0
3933	10.031245	-0.109323	2.031395	-0.001028	-0.220884	0.021516	-0.731266	0.312157	-0.334247	-0.702258	0.190804	0.613515	0.306639	0	0
3934	9.915043	0.033239	1.623409	0.019481	-0.226477	0.072511	-0.733128	0.312667	-0.331394	-0.701091	0.191820	0.615021	0.305658	0	0
3935	10.031183	-0.017249	1.670686	0.002470	-0.075716	0.065245	-0.732843	0.311629	-0.331394	-0.700803	0.192404	0.615423	0.305139	0	0
3936	9.953565	0.195335	1.791291	0.002517	-0.050287	0.060873	-0.734553	0.311829	-0.329672	-0.700648	0.192930	0.615661	0.304682	0	0
3937	9.813313	0.157606	1.907750	0.024336	0.138312	0.073827	-0.733269	0.313257	-0.331676	-0.701744	0.192769	0.614615	0.304374	0	0
3938	9.643997	0.181144	1.752692	0.071527	0.018141	0.049528	-0.732267	0.310576	-0.332246	-0.702107	0.192534	0.614604	0.303706	0	0
3939	9.421535	0.146702	1.542773	0.060253	0.078136	0.045901	-0.730821	0.309036	-0.335654	-0.702815	0.192140	0.614144	0.303250	0	0
3940	9.373188	0.118090	1.584022	0.003325	0.165714	0.022825	-0.729666	0.309569	-0.338783	-0.703870	0.191774	0.612939	0.303473	0	0
3941	9.445684	0.180578	1.583441	-0.044018	0.215084	-0.009803	-0.728370	0.309366	-0.341628	-0.705043	0.191364	0.611306	0.304302	0	0
3942	9.469807	0.243211	1.597639	-0.074160	0.247984	-0.042370	-0.727215	0.309017	-0.344471	-0.706243	0.190903	0.609401	0.305626	0	0
3943	9.585904	0.222474	1.815593	-0.113501	0.288211	-0.088155	-0.725766	0.308943	-0.348732	-0.707479	0.190286	0.607183	0.307561	0	0
3944	9.440649	0.382599	1.540037	-0.141585	0.301158	-0.077667	-0.722068	0.308102	-0.351473	-0.708748	0.189926	0.604750	0.309648	0	0
3945	9.503473	0.426812	1.731881	-0.137854	0.313840	-0.070645	-0.721174	0.307291	-0.356711	-0.710129	0.189512	0.602230	0.311642	0	0
3946	9.559138	0.379233	1.861341	-0.147938	0.210470	-0.075814	-0.719175	0.307518	-0.359287	-0.710827	0.189494	0.600402	0.313584	0	0
3947	9.508530	0.205433	1.756067	-0.172062	0.140793	-0.065294	-0.718590	0.306601	-0.361271	-0.711106	0.189899	0.598987	0.315406	0	0
3948	9.547240	0.177431	1.943337	-0.176024	0.148071	-0.105690	-0.718294	0.305696	-0.362543	-0.711263	0.190112	0.597558	0.317627	0	0
3949	9.402146	0.160382	1.862667	-0.220035	0.152964	-0.140911	-0.718408	0.305076	-0.365646	-0.711272	0.190373	0.596043	0.320286	0	0
3950	9.211105	0.138440	1.753486	-0.278248	0.204256	-0.177984	-0.717401	0.304446	-0.367496	-0.711299	0.190743	0.593998	0.323785	0	0
3951	9.114250	0.246996	1.768530	-0.305458	0.224462	-0.171908	-0.716836	0.303846	-0.367362	-0.711449	0.191200	0.591745	0.327292	0	0
3952	9.048965	0.225619	1.807492	-0.311226	0.200919	-0.183308	-0.715821	0.301737	-0.369630	-0.711261	0.191934	0.589556	0.331198	0	0
3953	8.850639	0.243961	1.568503	-0.312238	0.297121	-0.195718	-0.715082	0.302269	-0.373741	-0.711717	0.192059	0.586791	0.335034	0	0
3954	8.882083	0.193884	2.150138	-0.309203	0.077497	-0.243716	-0.714788	0.299604	-0.374158	-0.710436	0.193073	0.585500	0.339401	0	0
3955	8.729550	0.398442	1.612538	-0.368267	0.045282	-0.297287	-0.715352	0.298439	-0.373861	-0.708931	0.193845	0.584512	0.343784	0	0
3956	9.159878	0.558445	1.955473	-0.332514	0.008654	-0.323433	-0.717044	0.295972	-0.373257	-0.707033	0.194540	0.583840	0.348408	0	0
3957	9.570668	0.915409	2.202221	-0.348749	-0.097430	-0.374134	-0.720169	0.292677	-0.370084	-0.704429	0.195215	0.584053	0.352922	0	0
3958	9.874975	1.335128	2.449696	-0.281816	-0.149701	-0.354489	-0.722870	0.290403	-0.367205	-0.701558	0.195915	0.584710	0.357138	0	0
3959	9.990793	1.609571	2.479881	-0.228312	-0.097493	-0.321009	-0.725126	0.286624	-0.366304	-0.699345	0.196040	0.585220	0.360559	0	0
3960	10.087388	1.767876	2.390090	-0.151168	-0.067267	-0.287472	-0.727396	0.283156	-0.363851	-0.697290	0.196131	0.585545	0.363945	0	0
3961	10.009988	1.752302	2.621474	-0.061180	-0.060694	-0.222338	-0.728947	0.279364	-0.362820	-0.695960	0.195527	0.586197	0.365763	0	0
3962	9.806880	1.701682	2.550872	-0.004151	-0.081076	-0.155500	-0.730067	0.276143	-0.362788	-0.694271	0.195908	0.586725	0.367915	0	0
3963	9.671358	1.769901	2.672018	0.021257	-0.035862	-0.102835	-0.731328	0.273364	-0.363037	-0.693681	0.195336	0.587268	0.368466	0	0
3964	9.753436	1.917172	2.777085	0.054698	-0.112335	-0.048210	-0.732315	0.271178	-0.362447	-0.692439	0.195854	0.588085	0.369223	0	0
3965	9.791994	2.049965	2.863247	0.065703	-0.141435	0.001030	-0.733317	0.270627	-0.360733	-0.691698	0.195967	0.589315	0.368590	0	0
3966	9.781971	2.387725	3.000086	0.085029	-0.232304	0.031112	-0.734038	0.269484	-0.358597	-0.690396	0.196711	0.591073	0.367819	0	0
3967	9.835544	2.062744	2.545560	0.140003	-0.016832	0.015099	-0.735184	0.270849	-0.357172	-0.690588	0.195926	0.591681	0.366899	0	0
3968	9.612801	2.262264	2.898042	0.043491	-0.019645	-0.041257	-0.733766	0.269933	-0.357474	-0.690260	0.195640	0.591993	0.367165	0	0
3969	9.102530	2.241385	2.430558	0.052955	0.040232	0.023615	-0.735162	0.266708	-0.358284	-0.690652	0.195288	0.591866	0.366820	0	0
3970	9.034813	2.232122	2.483953	0.022662	0.035039	0.008625	-0.734579	0.267556	-0.360699	-0.690855	0.195135	0.591661	0.366849	0	0
3971	8.911425	2.288946	2.258811	0.028840	-0.017629	0.032417	-0.735287	0.266396	-0.360117	-0.690891	0.195207	0.591825	0.366480	0	0
3972	8.979169	2.264855	2.275165	0.030912	0.005942	0.037652	-0.732878	0.265751	-0.360719	-0.691054	0.195260	0.591799	0.366184	0	0
3973	9.196791	2.322179	2.247082	0.014608	0.020574	0.042882	-0.733997	0.265907	-0.362114	-0.691328	0.195345	0.591624	0.365907	0	0
3974	9.370979	2.269294	2.313171	-0.016534	0.022619	0.028756	-0.733721	0.266644	-0.361557	-0.691468	0.195606	0.591329	0.365979	0	0
3975	9.431484	2.239731	2.197350	-0.016678	0.020781	0.007694	-0.733435	0.266340	-0.361843	-0.691553	0.195694	0.591104	0.366135	0	0
3976	9.487126	2.229825	2.158484	-0.026986	0.084383	0.018118	-0.733560	0.266029	-0.363676	-0.692010	0.195719	0.590370	0.366442	0	0
3977	9.421880	2.163105	2.276822	-0.008654	0.092412	0.018129	-0.732280	0.266873	-0.365113	-0.692572	0.195546	0.589657	0.366621	0	0
3978	9.361379	2.201534	2.241170	-0.000957	0.117774	0.040062	-0.731841	0.266846	-0.366815	-0.693358	0.195394	0.588744	0.366683	0	0
3979	9.298549	2.148589	2.227247	-0.022338	0.137029	0.079460	-0.730126	0.267374	-0.369388	-0.694379	0.195509	0.587548	0.366608	0	0
3980	9.226058	2.076665	2.266302	-0.047516	0.178986	0.077569	-0.728131	0.270397	-0.372542	-0.695572	0.195668	0.585966	0.366793	0	0
3981	9.197064	2.040910	2.329053	-0.025188	0.222369	0.082820	-0.726831	0.268278	-0.375238	-0.697096	0.195504	0.584155	0.366878	0	0
3982	9.245521	1.956648	2.343193	0.004181	0.220313	0.100424	-0.721737	0.269487	-0.376598	-0.698712	0.195277	0.582426	0.366672	0	0
3983	9.235875	1.923187	2.388971	0.026053	0.225576	0.089929	-0.720158	0.271040	-0.380162	-0.700373	0.194780	0.580758	0.366413	0	0
3984	9.182730	1.851477	2.475971	0.050466	0.210858	0.075066	-0.722089	0.270433	-0.385496	-0.701925	0.194113	0.579309	0.366092	0	0
3985	8.955454	1.779383	2.436818	0.090061	0.243222	0.074216	-0.717972	0.271498	-0.388393	-0.703747	0.193006	0.577775	0.365603	0	0
3986	8.931130	1.918934	2.412839	0.145147	0.266381	0.096292	-0.715398	0.271261	-0.391966	-0.705869	0.191593	0.576231	0.364690	0	0
3987	8.931019	2.025156	2.470455	0.192657	0.244237	0.134194	-0.712524	0.271143	-0.397663	-0.708100	0.190097	0.574938	0.363184	0	0
3988	9.061544	2.099960	2.541568	0.227266	0.222177	0.157144	-0.711362	0.270638	-0.401352	-0.710335	0.188604	0.573880	0.361269	0	0
3989	9.080853	2.127226	2.702488	0.265412	0.198283	0.166923	-0.707081	0.269470	-0.405938	-0.712542	0.186938	0.573099	0.359021	0	0
3990	8.972097	2.036399	2.801930	0.302081	0.190748	0.190685	-0.705071	0.269830	-0.409928	-0.714839	0.185210	0.572456	0.356365	0	0
3991	8.902075	1.916224	2.821773	0.324136	0.173344	0.219686	-0.701502	0.268683	-0.413937	-0.717180	0.183505	0.571946	0.353351	0	0
3992	8.810342	1.747470	2.750454	0.347783	0.143208	0.226758	-0.699794	0.269807	-0.415947	-0.719393	0.181819	0.571719	0.350077	0	0
3993	8.989456	1.616833	2.677125	0.405992	0.088266	0.250637	-0.698056	0.268544	-0.420491	-0.721476	0.179992	0.572029	0.346205	0	0
3994	9.458884	1.404249	2.669060	0.429213	0.001816	0.271829	-0.696876	0.265813	-0.425442	-0.723157	0.178454	0.573000	0.341860	0	0
3995	9.812276	1.083977	3.234138	0.437570	-0.120760	0.312293	-0.695466	0.267257	-0.425613	-0.724276	0.177462	0.574790	0.336969	0	0
3996	9.773877	0.799049	3.056737	0.347554	-0.154548	0.254134	-0.695055	0.267705	-0.424350	-0.724816	0.176944	0.576617	0.332936	0	0
3997	9.575479	0.885117	2.880203	0.241374	-0.127377	0.185415	-0.695059	0.267711	-0.423785	-0.725094	0.176663	0.578000	0.330066	0	0
3998	9.333599	0.909091	2.790590	0.200647	-0.133404	0.117754	-0.695772	0.268467	-0.423353	-0.725027	0.176349	0.579413	0.327899	0	0
3999	9.667269	1.000712	2.913098	0.212692	-0.119002	0.138857	-0.697329	0.265565	-0.421902	-0.725138	0.175979	0.580715	0.325540	0	0
4000	10.214218	0.635507	3.217141	0.268469	-0.164864	0.194255	-0.698609	0.264573	-0.420464	-0.725245	0.175714	0.582432	0.322361	0	0
4001	10.533879	0.189803	3.724866	0.267966	-0.226591	0.192465	-0.699323	0.266213	-0.420177	-0.724985	0.175603	0.584585	0.319093	0	0
4002	10.139964	-0.118600	3.564507	0.156806	-0.200261	0.158731	-0.698779	0.264319	-0.416929	-0.724557	0.176052	0.586250	0.316756	0	0
4003	9.627112	0.012794	3.214725	0.038632	-0.133922	0.137324	-0.699350	0.266394	-0.417070	-0.724249	0.176989	0.587088	0.315382	0	0
4004	9.189125	0.241372	3.061464	-0.002384	-0.107228	0.119687	-0.700513	0.267928	-0.413667	-0.723952	0.178072	0.587637	0.314431	0	0
4005	9.012447	0.380034	2.817410	0.053160	-0.111309	0.104941	-0.701087	0.268980	-0.412956	-0.723698	0.178645	0.588410	0.313242	0	0
4006	9.160124	0.244690	2.756336	0.108538	-0.068221	0.125174	-0.700674	0.268543	-0.411548	-0.723843	0.178834	0.589011	0.311665	0	0
4007	9.482044	-0.010271	2.896041	0.148337	-0.082215	0.088373	-0.700124	0.267963	-0.409577	-0.723875	0.178533	0.589898	0.310083	0	0
4008	9.453209	-0.188943	2.785803	0.118846	-0.094704	0.051418	-0.701248	0.269154	-0.410694	-0.723646	0.178298	0.590851	0.308935	0	0
4009	9.358756	-0.045382	2.582016	0.107516	-0.025644	0.044319	-0.701540	0.268583	-0.409415	-0.723800	0.177864	0.591278	0.308006	0	0
4010	9.259512	0.027416	2.666830	0.106568	-0.021988	0.042570	-0.701538	0.269169	-0.409842	-0.723948	0.177444	0.591680	0.307128	0	0
4011	9.266618	0.167648	2.786875	0.131848	-0.036706	0.037417	-0.700972	0.268421	-0.409706	-0.724056	0.176831	0.592273	0.306081	0	0
4012	9.397182	0.210693	2.766653	0.098364	-0.067319	-0.002975	-0.700961	0.266646	-0.410264	-0.723784	0.176330	0.593060	0.305490	0	0
4013	9.460082	0.207488	2.626750	0.082153	-0.016399	-0.034667	-0.702085	0.265484	-0.410664	-0.723704	0.175592	0.593479	0.305291	0	0
4014	9.460134	0.170502	2.453676	0.035004	0.058365	-0.084024	-0.702058	0.263101	-0.412915	-0.723818	0.174683	0.593305	0.305880	0	0
4015	9.387439	0.296408	2.574316	-0.015773	0.125036	-0.101757	-0.703188	0.262242	-0.412610	-0.724198	0.173827	0.592518	0.306991	0	0
4016	9.237493	0.284763	2.609080	-0.015923	0.129582	-0.126343	-0.701903	0.260876	-0.413755	-0.724510	0.172823	0.591741	0.308318	0	0
4017	9.251998	0.289629	2.623395	-0.034335	0.122468	-0.136907	-0.700181	0.258899	-0.416176	-0.724730	0.171904	0.590973	0.309784	0	0
4018	9.310028	0.292775	2.786456	-0.101436	0.104857	-0.168638	-0.700031	0.258297	-0.417024	-0.724615	0.171338	0.590181	0.311870	0	0
4019	9.300412	0.244057	2.671163	-0.148313	0.085257	-0.195061	-0.701568	0.256837	-0.418546	-0.724231	0.171019	0.589423	0.314359	0	0
4020	9.247225	0.220158	2.690805	-0.203147	0.109291	-0.230333	-0.702122	0.254778	-0.419093	-0.723765	0.170806	0.588378	0.317492	0	0
4021	9.068215	0.253935	2.653618	-0.255259	0.113360	-0.246256	-0.701827	0.253141	-0.419939	-0.723188	0.170873	0.587153	0.321020	0	0
4022	9.024611	0.335152	2.514425	-0.283609	0.129915	-0.270894	-0.700554	0.251056	-0.419385	-0.722555	0.170931	0.585755	0.324942	0	0
4023	8.956879	0.335811	2.625514	-0.309281	0.126507	-0.277976	-0.702241	0.250933	-0.420346	-0.721835	0.171160	0.584296	0.329023	0	0
4024	9.131010	0.340682	2.686748	-0.358813	0.119629	-0.295631	-0.702221	0.248704	-0.421891	-0.720905	0.171641	0.582745	0.333531	0	0
4025	9.488704	0.589096	2.876270	-0.380327	0.048967	-0.369235	-0.702783	0.246067	-0.421305	-0.719273	0.172105	0.581740	0.338534	0	0
4026	9.662435	0.966449	3.278604	-0.424786	-0.095897	-0.477877	-0.703364	0.244336	-0.418745	-0.716317	0.172714	0.581796	0.344345	0	0
4027	9.702900	1.637034	3.068594	-0.396661	-0.165098	-0.502116	-0.708473	0.239768	-0.414263	-0.712904	0.173236	0.582456	0.350002	0	0
4028	9.569522	2.002485	2.932230	-0.325343	-0.185602	-0.449175	-0.711315	0.236467	-0.411094	-0.709640	0.173599	0.583402	0.354847	0	0
4029	9.168153	1.918776	2.449576	-0.227430	-0.160939	-0.361242	-0.715436	0.231880	-0.406486	-0.706995	0.173709	0.584346	0.358502	0	0
4030	9.049578	1.990596	2.334980	-0.160803	-0.135120	-0.278609	-0.718279	0.227699	-0.402890	-0.704886	0.173714	0.585198	0.361250	0	0
4031	9.139104	1.954350	2.334356	-0.122274	-0.147228	-0.243406	-0.719706	0.226864	-0.400886	-0.702907	0.173714	0.586202	0.363474	0	0
4032	9.288776	2.231332	2.400355	-0.111471	-0.167272	-0.218709	-0.722552	0.225038	-0.397723	-0.700897	0.173838	0.587342	0.365450	0	0
4033	9.336934	2.438769	2.491195	-0.074431	-0.125808	-0.180887	-0.723972	0.222873	-0.395995	-0.699343	0.173784	0.588251	0.366988	0	0
4034	9.298349	2.323423	2.522826	-0.088329	-0.085746	-0.143269	-0.725956	0.221305	-0.394685	-0.698121	0.173887	0.588766	0.368436	0	0
4035	9.308104	2.234803	2.616592	-0.095277	-0.056645	-0.132817	-0.725672	0.219534	-0.394258	-0.697108	0.174002	0.589026	0.369881	0	0
4036	9.399918	2.319524	2.733659	-0.153864	-0.052542	-0.146981	-0.726394	0.217952	-0.391838	-0.695949	0.174416	0.589070	0.371795	0	0
4037	9.423839	2.579829	2.798187	-0.201546	-0.061214	-0.145264	-0.729216	0.216537	-0.391644	-0.694672	0.175208	0.588980	0.373945	0	0
4038	9.189098	2.710354	2.833454	-0.206490	0.013267	-0.152368	-0.729233	0.216851	-0.389809	-0.693778	0.175709	0.588373	0.376318	0	0
4039	9.360889	2.633543	2.928431	-0.210480	-0.163707	-0.229389	-0.730935	0.213956	-0.387932	-0.691556	0.176446	0.589095	0.378924	0	0
4040	9.002859	2.747211	2.450108	-0.244990	-0.177008	-0.208366	-0.733246	0.213185	-0.381534	-0.689248	0.177597	0.589746	0.381570	0	0
4041	8.993225	2.708607	2.430976	-0.212610	-0.105545	-0.122390	-0.734384	0.213365	-0.380669	-0.687758	0.178748	0.589855	0.383548	0	0
4042	9.150485	2.673795	2.256751	-0.219576	-0.100965	-0.092576	-0.734681	0.211920	-0.378397	-0.686374	0.180111	0.589863	0.385373	0	0
4043	9.234990	2.813742	2.342572	-0.233539	-0.022805	-0.083899	-0.736402	0.213456	-0.375974	-0.685472	0.181308	0.589245	0.387356	0	0
4044	9.266626	2.609638	2.457910	-0.208149	-0.019404	-0.116365	-0.735563	0.213744	-0.375001	-0.684486	0.182141	0.588772	0.389424	0	0
4045	9.123996	2.549177	2.362832	-0.233308	0.038878	-0.138457	-0.736558	0.213771	-0.374278	-0.683727	0.182769	0.587823	0.391890	0	0
4046	9.082913	2.520008	2.295838	-0.192706	0.060336	-0.112069	-0.736550	0.211117	-0.374267	-0.683248	0.183205	0.586849	0.393975	0	0
4047	9.063618	2.464785	2.320066	-0.170207	0.094653	-0.078728	-0.736266	0.213901	-0.375414	-0.683158	0.183529	0.585650	0.395760	0	0
4048	9.153152	2.400813	2.550270	-0.102806	0.079582	-0.075055	-0.736830	0.213911	-0.375546	-0.683094	0.183496	0.584826	0.397102	0	0
4049	9.235284	2.492734	2.660190	-0.051775	0.048326	-0.041522	-0.735975	0.214031	-0.376549	-0.683095	0.183409	0.584340	0.397856	0	0
4050	9.281199	2.551641	2.419383	-0.038456	0.071812	-0.004642	-0.734834	0.212966	-0.377411	-0.683385	0.183373	0.583696	0.398320	0	0
4051	9.181998	2.583426	2.487401	0.000234	0.102371	0.009455	-0.734975	0.212822	-0.377408	-0.683998	0.183011	0.582953	0.398522	0	0
4052	9.092521	2.569236	2.512108	0.022388	0.096772	0.044610	-0.733270	0.214243	-0.379137	-0.684737	0.182750	0.582288	0.398344	0	0
4053	9.138393	2.657821	2.427553	0.049422	0.138300	0.072729	-0.732405	0.214057	-0.381128	-0.685899	0.182273	0.581378	0.397892	0	0
4054	9.293186	2.628076	2.779868	0.075696	0.112684	0.088610	-0.730404	0.214136	-0.383845	-0.687004	0.181836	0.580734	0.397126	0	0
4055	9.343966	2.655872	2.577519	0.060699	0.069230	0.081624	-0.730968	0.217524	-0.385263	-0.687818	0.181604	0.580324	0.396423	0	0
4056	9.288310	2.675700	2.674079	0.064025	0.114601	0.109655	-0.727434	0.216568	-0.385176	-0.688990	0.181364	0.579579	0.395585	0	0
4057	9.085222	2.601199	2.641964	0.059487	0.114655	0.104354	-0.727122	0.217113	-0.388856	-0.690153	0.181089	0.578806	0.394816	0	0
4058	8.896656	2.507950	2.715544	0.079913	0.132667	0.121899	-0.725561	0.218541	-0.390300	-0.691505	0.180735	0.577975	0.393829	0	0
4059	8.717594	2.608326	2.517220	0.083480	0.119946	0.121948	-0.724272	0.219963	-0.392870	-0.692806	0.180370	0.577224	0.392809	0	0
4060	8.809463	2.637674	2.634332	0.125037	0.066975	0.132654	-0.721712	0.220330	-0.395033	-0.693899	0.180020	0.577002	0.391364	0	0
4061	8.932797	2.658818	2.566095	0.104915	0.063493	0.131744	-0.721721	0.224308	-0.395474	-0.694947	0.179781	0.576704	0.390051	0	0
4062	8.998079	2.669031	2.700247	0.112154	0.048921	0.145823	-0.720014	0.223671	-0.396629	-0.695958	0.179668	0.576529	0.388557	0	0
4063	8.964314	2.593174	2.448111	0.109707	0.041682	0.174771	-0.719438	0.225996	-0.398767	-0.697051	0.179724	0.576321	0.386877	0	0
4064	9.227988	2.535862	2.616932	0.145418	0.028678	0.208211	-0.718177	0.225984	-0.397516	-0.698241	0.179815	0.576298	0.384715	0	0
4065	9.317674	2.338385	2.630863	0.159760	-0.044943	0.243395	-0.718317	0.227013	-0.398084	-0.699181	0.180246	0.576758	0.382109	0	0
4066	9.682995	2.213657	2.827847	0.195523	-0.077004	0.301417	-0.715359	0.229462	-0.397860	-0.700199	0.180924	0.577488	0.378807	0	0
4067	9.826015	1.881897	2.964113	0.166855	-0.172959	0.343513	-0.716795	0.232898	-0.396439	-0.700776	0.182365	0.578677	0.375218	0	0
4068	9.760940	1.687305	2.551219	0.139570	-0.214487	0.371541	-0.714558	0.236702	-0.395079	-0.701139	0.184354	0.580013	0.371487	0	0
4069	9.570337	1.184022	2.952125	0.119761	-0.216106	0.387149	-0.714886	0.243082	-0.391994	-0.701516	0.186535	0.581227	0.367771	0	0
4070	9.072620	0.705403	2.427220	0.062506	-0.151188	0.405231	-0.713788	0.248094	-0.390056	-0.702199	0.189023	0.581748	0.364358	0	0
4071	8.990630	0.475986	2.264518	0.015316	-0.097290	0.360236	-0.713116	0.251504	-0.387115	-0.702948	0.191345	0.581778	0.361643	0	0
4072	8.927680	0.541094	2.267329	-0.055405	-0.111236	0.324997	-0.713132	0.256077	-0.386993	-0.703328	0.194041	0.581727	0.359543	0	0
4073	9.246712	0.735260	2.668751	-0.003988	-0.111686	0.281294	-0.711752	0.261232	-0.384919	-0.703657	0.196091	0.581928	0.357456	0	0
4074	9.664972	0.875669	2.942067	0.049495	-0.103092	0.250740	-0.711773	0.262581	-0.382947	-0.704009	0.197587	0.582329	0.355280	0	0
4075	9.836907	0.654430	3.041969	0.127070	-0.098313	0.235949	-0.710959	0.267748	-0.380864	-0.704503	0.198402	0.582982	0.352768	0	0
4076	9.776757	0.357266	2.819057	0.167575	0.006610	0.250756	-0.709958	0.268006	-0.382435	-0.705716	0.198676	0.583019	0.350116	0	0
4077	9.750221	0.278403	2.927506	0.201912	0.049903	0.272697	-0.708273	0.271511	-0.382478	-0.707339	0.198657	0.582807	0.347193	0	0
4078	9.685019	0.175122	2.956917	0.220667	0.076084	0.299883	-0.706418	0.272185	-0.384912	-0.709219	0.198594	0.582429	0.344013	0	0
4079	9.581066	0.129412	2.933672	0.209489	0.082518	0.260344	-0.704552	0.274755	-0.389333	-0.710989	0.198335	0.582022	0.341187	0	0
4080	9.431015	0.223626	2.953925	0.185292	0.095411	0.194471	-0.702571	0.277501	-0.390790	-0.712535	0.197838	0.581582	0.338991	0	0
4081	9.399457	0.336960	2.980510	0.143166	0.135669	0.142570	-0.700587	0.278042	-0.391673	-0.714071	0.197185	0.580795	0.337487	0	0
4082	9.319620	0.361033	2.957031	0.135849	0.168388	0.105657	-0.698582	0.278701	-0.395240	-0.715636	0.196274	0.579836	0.336352	0	0
4083	9.145610	0.244845	2.782888	0.109017	0.213988	0.109012	-0.697414	0.276426	-0.398922	-0.717438	0.195406	0.578432	0.335433	0	0
4084	9.218219	0.164676	3.138249	0.088556	0.203263	0.082625	-0.693148	0.277627	-0.402670	-0.719028	0.194579	0.577104	0.334798	0	0
4085	9.290681	0.269978	3.034252	0.069948	0.174363	0.073874	-0.691272	0.277981	-0.407505	-0.720400	0.193921	0.575915	0.334275	0	0
4086	9.387403	0.289373	3.088827	0.016931	0.176602	0.066731	-0.689014	0.281024	-0.408261	-0.721637	0.193606	0.574565	0.334114	0	0
4087	9.363339	0.137050	3.430528	-0.047586	0.135391	0.036746	-0.687581	0.279353	-0.410114	-0.722430	0.193713	0.573332	0.334456	0	0
4088	9.208465	0.223696	3.381100	-0.085888	0.179261	-0.003752	-0.687442	0.282144	-0.410835	-0.723243	0.193725	0.571751	0.335395	0	0
4089	9.164865	0.302421	3.225079	-0.105584	0.237491	-0.019648	-0.686272	0.281190	-0.415229	-0.724315	0.193586	0.569689	0.336671	0	0
4090	9.198679	0.348162	3.234412	-0.171687	0.231662	-0.056644	-0.687249	0.281782	-0.416911	-0.725075	0.193738	0.567536	0.338578	0	0
4091	9.121262	0.358538	3.359989	-0.164956	0.184428	-0.072365	-0.682861	0.283738	-0.418686	-0.725541	0.193906	0.565750	0.340466	0	0
4092	9.121291	0.338696	3.244602	-0.188920	0.169182	-0.089956	-0.681437	0.283989	-0.420123	-0.725789	0.194204	0.564048	0.342586	0	0
4093	9.334058	0.397033	3.416104	-0.226047	0.151304	-0.133881	-0.681709	0.284570	-0.421534	-0.725729	0.194580	0.562403	0.345193	0	0
4094	9.246950	0.440122	3.342175	-0.196339	0.123834	-0.156581	-0.680005	0.282467	-0.421835	-0.725467	0.194707	0.561125	0.347744	0	0
4095	9.222649	0.578436	3.072965	-0.235616	0.126867	-0.164537	-0.680992	0.282485	-0.422102	-0.725132	0.195063	0.559673	0.350573	0	0
4096	9.333564	0.920201	3.083898	-0.230681	0.096875	-0.175804	-0.679568	0.280239	-0.422539	-0.724570	0.195423	0.558497	0.353396	0	0
4097	9.171533	0.919423	2.883127	-0.175461	0.143615	-0.179244	-0.681690	0.280138	-0.422221	-0.724380	0.195198	0.557154	0.356021	0	0
4098	9.314084	1.016185	3.492681	-0.099376	0.019588	-0.201702	-0.681528	0.279669	-0.424482	-0.723540	0.194736	0.557046	0.358144	0	0
4099	9.115687	1.127111	2.993960	-0.088521	0.031329	-0.127945	-0.681678	0.279536	-0.423349	-0.723070	0.194563	0.556720	0.359691	0	0
4100	9.149429	1.238317	3.094601	-0.057592	0.041057	-0.140142	-0.683218	0.279402	-0.425018	-0.722647	0.194064	0.556483	0.361175	0	0
4101	9.139719	1.290326	2.902291	-0.035919	-0.024447	-0.103131	-0.683934	0.277813	-0.423305	-0.722055	0.193850	0.556698	0.362141	0	0
4102	9.110789	1.198726	2.871322	-0.039267	-0.004453	-0.094413	-0.682522	0.277344	-0.423043	-0.721577	0.193636	0.556766	0.363103	0	0
4103	9.144717	1.131301	2.878341	-0.066549	0.013909	-0.105049	-0.683639	0.275294	-0.423864	-0.721130	0.193493	0.556596	0.364325	0	0
4104	9.180993	1.131441	2.916544	-0.051668	0.041012	-0.098027	-0.684767	0.273845	-0.423556	-0.720866	0.193182	0.556296	0.365469	0	0
4105	9.144612	1.228051	2.967220	-0.046243	0.033722	-0.089207	-0.685881	0.272378	-0.424944	-0.720624	0.192908	0.556026	0.366501	0	0
4106	9.125185	1.300694	3.044238	-0.047320	0.026478	-0.094450	-0.684759	0.272072	-0.423831	-0.720298	0.192639	0.555838	0.367566	0	0
4107	9.110584	1.387520	3.070721	-0.046717	0.006510	-0.104932	-0.686456	0.271668	-0.423519	-0.719844	0.192381	0.555791	0.368661	0	0
4108	9.197559	1.488215	3.012302	-0.055808	0.035603	-0.126023	-0.686310	0.270190	-0.423515	-0.719434	0.191963	0.555565	0.370018	0	0
4109	9.260385	1.559620	2.867531	-0.073894	0.060238	-0.131340	-0.687293	0.269027	-0.423777	-0.719125	0.191553	0.555079	0.371556	0	0
4110	9.332931	1.560240	3.011254	-0.066813	0.052007	-0.143599	-0.686571	0.267818	-0.425196	-0.718716	0.191055	0.554725	0.373129	0	0
4111	9.286946	1.593795	2.968286	-0.052140	0.048266	-0.131265	-0.687284	0.266812	-0.424050	-0.718378	0.190533	0.554404	0.374521	0	0
4112	9.352198	1.633019	3.126457	-0.035867	0.033619	-0.125934	-0.688954	0.263142	-0.425702	-0.717988	0.189978	0.554262	0.375759	0	0
4113	9.410179	1.695711	3.162046	0.009523	-0.039327	-0.073061	-0.689243	0.262862	-0.424848	-0.717498	0.189663	0.554688	0.376225	0	0
4114	9.250889	1.376856	2.906217	0.073921	-0.048918	-0.032607	-0.690358	0.261397	-0.426095	-0.717208	0.189148	0.555373	0.376026	0	0
4115	9.444306	1.453440	2.871082	0.001199	0.011539	-0.053894	-0.689797	0.260509	-0.425253	-0.717056	0.188808	0.555368	0.376496	0	0
4116	9.178087	1.597420	3.178247	-0.055592	-0.015156	-0.032914	-0.688666	0.260339	-0.425271	-0.716707	0.189093	0.555323	0.377083	0	0
4117	9.332725	1.762715	3.059175	-0.094486	-0.023954	-0.083843	-0.692631	0.260430	-0.424217	-0.716062	0.189405	0.555267	0.378231	0	0
4118	9.192935	1.294444	2.779283	0.052528	-0.014255	-0.016927	-0.691776	0.260697	-0.425221	-0.715982	0.189002	0.555593	0.378105	0	0
4119	9.347373	1.645919	2.818740	0.020968	0.033199	0.005845	-0.689235	0.258886	-0.424266	-0.716211	0.188770	0.555396	0.378077	0	0
4120	9.323486	1.333680	2.958614	0.044283	0.074751	0.007519	-0.690078	0.259484	-0.425103	-0.716702	0.188225	0.555007	0.377990	0	0
4121	9.303829	1.628276	3.126814	0.034715	0.030395	0.025175	-0.690073	0.258596	-0.425381	-0.717014	0.188013	0.554846	0.377742	0	0
4122	9.308845	1.472829	2.857630	0.101272	0.048914	0.088461	-0.690198	0.257109	-0.426786	-0.717773	0.187605	0.554705	0.376708	0	0
4123	9.502480	1.337161	2.745732	0.045043	0.058429	0.112860	-0.689637	0.259600	-0.427229	-0.718588	0.187701	0.554217	0.375823	0	0
4124	9.420196	1.369649	2.957879	0.048788	0.040290	0.152383	-0.686526	0.260856	-0.427992	-0.719438	0.188057	0.553818	0.374605	0	0
4125	9.345321	1.266285	2.968127	0.052880	0.045727	0.193602	-0.686807	0.263505	-0.429129	-0.720496	0.188592	0.553297	0.373070	0	0
4126	9.323609	1.208634	2.987566	0.020165	0.059608	0.193490	-0.684682	0.265511	-0.430585	-0.721548	0.189308	0.552570	0.371748	0	0
4127	9.309029	1.262543	3.170350	-0.051604	0.093794	0.209079	-0.682295	0.268419	-0.429930	-0.722725	0.190502	0.551281	0.370765	0	0
4128	9.270277	1.315566	3.170590	-0.000740	0.077044	0.198703	-0.682298	0.272682	-0.431220	-0.723847	0.191332	0.550335	0.369553	0	0
4129	9.236575	1.158957	3.137305	0.074511	0.083697	0.229549	-0.682432	0.274586	-0.432780	-0.725277	0.191762	0.549540	0.367704	0	0
4130	9.231770	1.114046	3.300864	0.020445	0.098650	0.190773	-0.678041	0.277421	-0.435124	-0.726523	0.192313	0.548527	0.366468	0	0
4131	9.035843	1.119843	3.439332	-0.043895	0.095555	0.142349	-0.676199	0.279874	-0.436719	-0.727464	0.193078	0.547374	0.365922	0	0
4132	9.013864	1.322630	3.542709	-0.114069	0.067990	0.089612	-0.675628	0.282646	-0.438435	-0.727907	0.194163	0.546282	0.366097	0	0
4133	8.916980	1.457862	3.596200	-0.143813	-0.001612	0.107212	-0.674524	0.284566	-0.436060	-0.727992	0.195815	0.545534	0.366165	0	0
4134	8.953261	1.459925	3.538232	-0.129490	-0.048918	0.121352	-0.674531	0.288247	-0.436641	-0.727879	0.197612	0.545171	0.365963	0	0
4135	9.067113	1.288530	3.479838	-0.065192	-0.099334	0.212798	-0.675971	0.290661	-0.434227	-0.727968	0.199621	0.545208	0.364640	0	0
4136	9.132688	1.014144	3.513242	-0.188051	-0.168220	0.203750	-0.673180	0.295348	-0.431891	-0.727379	0.202726	0.545332	0.363916	0	0
4137	9.342951	1.168156	3.559665	-0.153252	-0.233811	0.301371	-0.673803	0.300429	-0.426817	-0.726867	0.206343	0.545833	0.362151	0	0
4138	9.260595	1.302348	3.411095	-0.256484	-0.015124	0.396528	-0.673839	0.307819	-0.425295	-0.727647	0.210438	0.544185	0.360706	0	0
4139	9.463554	1.461385	3.974477	-0.229164	-0.098765	0.510818	-0.671619	0.314435	-0.422958	-0.728441	0.215243	0.542966	0.358094	0	0
4140	9.502703	1.051945	3.476849	-0.176647	-0.073786	0.612616	-0.667858	0.324415	-0.420238	-0.729804	0.220130	0.541537	0.354496	0	0
4141	9.430282	0.939754	3.169728	-0.329030	0.021826	0.610349	-0.663960	0.335720	-0.417525	-0.731327	0.225757	0.538828	0.351935	0	0
4142	9.527269	0.716953	2.938394	-0.214545	0.078969	0.687725	-0.660036	0.346551	-0.417777	-0.733633	0.230762	0.535925	0.348303	0	0
4143	9.527747	0.249189	2.799327	-0.085997	0.092430	0.731778	-0.654704	0.358241	-0.417774	-0.736442	0.234991	0.533220	0.343670	0	0
4144	9.368566	-0.212080	2.947524	-0.091381	0.074284	0.624602	-0.648522	0.369176	-0.417781	-0.738718	0.238751	0.530877	0.339799	0	0
4145	9.209041	-0.322261	3.013693	-0.073504	0.055937	0.478960	-0.644585	0.376611	-0.418302	-0.740440	0.241651	0.529042	0.336850	0	0
4146	9.165506	-0.308600	2.845704	-0.083179	0.101327	0.357782	-0.641214	0.382590	-0.418241	-0.741938	0.243833	0.527141	0.334956	0	0
4147	9.211392	-0.268499	3.172311	-0.118939	0.088881	0.254166	-0.637554	0.387380	-0.418463	-0.742946	0.245767	0.525440	0.333980	0	0
4148	9.281645	-0.379447	3.152655	-0.134029	0.072634	0.204983	-0.635163	0.390724	-0.418376	-0.743644	0.247612	0.523946	0.333411	0	0
4149	9.161073	-0.735787	3.112954	-0.163297	0.126370	0.115240	-0.633749	0.393044	-0.419398	-0.744265	0.249021	0.522154	0.333787	0	0
4150	8.999132	-0.843873	3.116629	-0.209815	0.116734	0.008925	-0.632053	0.395654	-0.420425	-0.744343	0.250254	0.520560	0.335177	0	0
4151	9.008807	-0.862080	3.328146	-0.310764	0.108474	-0.042213	-0.630947	0.398011	-0.418476	-0.743965	0.251998	0.518794	0.337441	0	0
4152	9.115252	-0.884100	3.288918	-0.305522	0.103866	-0.067644	-0.632372	0.398937	-0.417327	-0.743464	0.253584	0.517156	0.339861	0	0
4153	9.068809	-0.461059	4.094330	-0.239074	0.038952	-0.077845	-0.630828	0.401269	-0.416938	-0.742773	0.254842	0.516229	0.341837	0	0
4154	9.228862	-0.803299	3.112514	-0.232499	0.118666	-0.083256	-0.631964	0.401740	-0.416498	-0.742468	0.255748	0.514761	0.344027	0	0
4155	9.117494	-0.724164	3.495536	-0.289385	0.134580	-0.118508	-0.631134	0.403068	-0.414822	-0.741988	0.256841	0.513046	0.346799	0	0
4156	8.979589	-0.680623	3.496508	-0.254876	0.131583	-0.135966	-0.630141	0.403336	-0.415404	-0.741496	0.257593	0.511531	0.349522	0	0
4157	8.914328	-0.710193	3.343138	-0.170865	0.110936	-0.118193	-0.630859	0.403512	-0.414122	-0.741187	0.257887	0.510393	0.351617	0	0
4158	8.841841	-0.791407	3.449520	-0.136598	0.085245	-0.144430	-0.630710	0.402911	-0.414828	-0.740723	0.257878	0.509650	0.353674	0	0
4159	8.986779	-0.620179	3.549299	-0.173700	0.035633	-0.147919	-0.632542	0.402061	-0.415077	-0.739910	0.258306	0.509131	0.355804	0	0
4160	9.127022	-0.575057	3.466494	-0.168148	0.039202	-0.140872	-0.632836	0.402964	-0.413946	-0.739135	0.258708	0.508603	0.357873	0	0
4161	9.151110	-0.494553	3.682633	-0.164334	0.056431	-0.125950	-0.632985	0.401948	-0.412668	-0.738523	0.259102	0.507901	0.359842	0	0
4162	9.238248	-0.559831	3.653199	-0.140486	0.053506	-0.112739	-0.634264	0.403159	-0.412228	-0.737986	0.259390	0.507289	0.361596	0	0
4163	9.214065	-0.562251	3.643760	-0.122075	0.070598	-0.112718	-0.633843	0.401684	-0.411381	-0.737597	0.259487	0.506596	0.363287	0	0
4164	9.126891	-0.463195	3.687593	-0.126079	0.046141	-0.123206	-0.635811	0.401418	-0.412478	-0.737017	0.259640	0.506115	0.365022	0	0
4165	9.095246	-0.254033	3.620335	-0.131619	0.045288	-0.119654	-0.636099	0.400549	-0.411481	-0.736445	0.259863	0.505587	0.366744	0	0
4166	9.112210	-0.285513	3.588982	-0.087638	0.028605	-0.084432	-0.635825	0.401142	-0.410640	-0.736013	0.259992	0.505272	0.367952	0	0
4167	9.121822	-0.225182	3.620117	-0.094173	0.023213	-0.091447	-0.636109	0.399974	-0.410066	-0.735528	0.260161	0.504969	0.369218	0	0
4168	9.107314	-0.232165	3.663505	-0.085711	0.039488	-0.077410	-0.636955	0.399108	-0.409907	-0.735179	0.260270	0.504561	0.370391	0	0
4169	9.131525	-0.251800	3.596026	-0.052975	0.010180	-0.065010	-0.636668	0.399390	-0.410619	-0.734831	0.260317	0.504435	0.371219	0	0
4170	9.153300	-0.256757	3.574233	-0.030998	0.000929	-0.047395	-0.636105	0.399381	-0.410346	-0.734541	0.260317	0.504434	0.371794	0	0
4171	9.131478	-0.208271	3.634458	-0.032847	0.004581	-0.049149	-0.637534	0.398550	-0.408058	-0.734274	0.260317	0.504383	0.372390	0	0
4172	9.126608	-0.174582	3.629658	-0.025299	0.009978	-0.022803	-0.637948	0.399133	-0.409467	-0.734135	0.260367	0.504272	0.372780	0	0
4173	9.078311	-0.246906	3.596411	-0.027062	0.022692	-0.035129	-0.637254	0.399429	-0.408067	-0.734027	0.260327	0.504072	0.373290	0	0
4174	9.102467	-0.213431	3.557739	-0.032710	0.005492	-0.036865	-0.638088	0.397077	-0.408890	-0.733793	0.260376	0.504003	0.373808	0	0
4175	9.066233	-0.256809	3.538805	-0.008819	-0.004672	-0.010480	-0.637813	0.397962	-0.408334	-0.733687	0.260429	0.504008	0.373974	0	0
4176	9.095304	-0.309527	3.596338	-0.001380	-0.002913	0.003563	-0.638659	0.397537	-0.408318	-0.733643	0.260484	0.504013	0.374015	0	0
4177	9.129188	-0.333580	3.610535	0.013119	-0.015740	0.003609	-0.638947	0.398431	-0.408035	-0.733590	0.260489	0.504143	0.373938	0	0
4178	9.153255	-0.213336	3.591027	-0.008907	-0.021005	0.001840	-0.637125	0.399000	-0.406513	-0.733429	0.260658	0.504257	0.373983	0	0
4179	9.162836	-0.103563	3.400934	0.002237	-0.013837	0.017685	-0.638113	0.399314	-0.406639	-0.733411	0.260807	0.504297	0.373863	0	0
4180	9.184653	-0.156379	3.436881	0.036898	-0.006870	0.005460	-0.637546	0.398712	-0.406646	-0.733454	0.260605	0.504469	0.373687	0	0
4181	9.150836	-0.206474	3.518912	0.045984	-0.010568	0.003716	-0.639092	0.399614	-0.408037	-0.733513	0.260351	0.504685	0.373456	0	0
4182	9.165294	-0.160268	3.614938	0.058976	-0.017003	0.043255	-0.639660	0.399630	-0.407604	-0.733703	0.260216	0.504914	0.372865	0	0
4183	9.194429	-0.262082	3.484980	0.045512	-0.003293	0.045816	-0.638247	0.399013	-0.407484	-0.733955	0.260151	0.504965	0.372346	0	0
4184	9.170260	-0.276637	3.456318	0.051888	-0.006975	0.045832	-0.638817	0.398443	-0.406624	-0.734187	0.260043	0.505088	0.371798	0	0
4185	9.141214	-0.257188	3.485365	0.080928	0.000039	0.019569	-0.639074	0.396065	-0.408870	-0.734448	0.259573	0.505315	0.371301	0	0
4186	9.112158	-0.230274	3.562490	0.089945	-0.007286	0.017849	-0.638374	0.398704	-0.409034	-0.734673	0.259045	0.505653	0.370765	0	0
4187	9.126650	-0.217821	3.648927	0.084418	-0.010866	0.019597	-0.638933	0.396651	-0.409016	-0.734888	0.258590	0.505972	0.370221	0	0
4188	9.194501	-0.338807	3.547552	0.051806	-0.005165	0.033527	-0.637796	0.396766	-0.409883	-0.735082	0.258413	0.506113	0.369767	0	0
4189	9.136425	-0.305319	3.487843	0.053218	-0.030593	0.009000	-0.638490	0.396765	-0.411284	-0.735077	0.258207	0.506488	0.369407	0	0
4190	9.194424	-0.254956	3.465740	0.081414	-0.024485	-0.006722	-0.637950	0.397079	-0.408469	-0.735099	0.257680	0.506983	0.369050	0	0
4191	9.175079	-0.266529	3.552444	0.080347	-0.025385	-0.022524	-0.638786	0.395465	-0.409296	-0.735073	0.257096	0.507501	0.368798	0	0
4192	9.121768	-0.169845	3.612860	0.089369	-0.025449	-0.027747	-0.638495	0.396037	-0.410433	-0.735033	0.256407	0.508087	0.368551	0	0
4193	9.116924	-0.149031	3.442178	0.065771	-0.025258	-0.016386	-0.639051	0.394127	-0.410840	-0.734992	0.255961	0.508533	0.368327	0	0
4194	9.102380	-0.117639	3.456684	0.073013	-0.032572	-0.013720	-0.639046	0.391329	-0.410404	-0.734925	0.255489	0.509075	0.368041	0	0
4195	9.133780	-0.074399	3.446802	0.058264	-0.043345	-0.017239	-0.641862	0.389759	-0.410916	-0.734769	0.255159	0.509628	0.367815	0	0
4196	9.191873	-0.122490	3.475268	0.043772	-0.041413	-0.006756	-0.640880	0.389748	-0.410084	-0.734607	0.254970	0.510109	0.367604	0	0
4197	9.223330	-0.137018	3.467837	0.041904	-0.030521	-0.024328	-0.641029	0.390642	-0.409521	-0.734447	0.254678	0.510526	0.367546	0	0
4198	9.204037	-0.187875	3.403105	0.023743	-0.024930	-0.024391	-0.641885	0.390670	-0.408518	-0.734252	0.254486	0.510856	0.367610	0	0
4199	9.223286	-0.091384	3.446162	0.029841	-0.041316	-0.034862	-0.642293	0.388895	-0.409775	-0.733968	0.254268	0.511334	0.367663	0	0
4200	9.266648	0.084167	3.419256	0.034447	-0.041346	-0.019008	-0.642727	0.389211	-0.408639	-0.733737	0.254084	0.511811	0.367589	0	0
4201	9.227908	0.127475	3.402674	0.044863	-0.019636	0.005570	-0.643426	0.387452	-0.408903	-0.733749	0.253883	0.512083	0.367323	0	0
4202	9.194130	0.041097	3.451076	0.060890	-0.012480	0.056473	-0.641740	0.388164	-0.408086	-0.734009	0.253786	0.512252	0.366634	0	0
4203	9.170057	-0.069832	3.408066	0.066607	0.001991	0.061705	-0.642863	0.389794	-0.409487	-0.734394	0.253632	0.512303	0.365900	0	0
4204	9.199170	-0.161240	3.431970	0.058971	-0.016113	0.035361	-0.644559	0.389829	-0.409459	-0.734552	0.253455	0.512544	0.365366	0	0
4205	9.245092	-0.123127	3.364285	0.034938	-0.021383	0.004609	-0.644423	0.390127	-0.408898	-0.734526	0.253327	0.512795	0.365154	0	0
4206	9.165199	-0.034573	3.237372	0.049450	-0.057782	0.031917	-0.642433	0.387280	-0.409342	-0.734434	0.253352	0.513317	0.364587	0	0
4207	9.218567	-0.211657	3.465529	0.037771	-0.023210	0.016001	-0.642435	0.388017	-0.409345	-0.734448	0.253269	0.513563	0.364271	0	0
4208	9.155667	-0.181163	3.288050	0.026583	-0.032206	-0.008576	-0.643284	0.387595	-0.409047	-0.734281	0.253162	0.513916	0.364185	0	0
4209	9.199252	-0.233999	3.326243	0.044092	-0.016020	-0.006813	-0.644000	0.386740	-0.407619	-0.734264	0.252890	0.514190	0.364022	0	0
4210	9.223402	-0.195636	3.301993	0.051340	-0.030596	0.003765	-0.643285	0.387009	-0.408762	-0.734212	0.252659	0.514589	0.363722	0	0
4211	9.247524	-0.132979	3.320999	0.071469	-0.017151	0.000302	-0.644429	0.388225	-0.407477	-0.734284	0.252227	0.514953	0.363362	0	0
4212	9.266907	-0.166689	3.325694	0.067775	-0.025290	0.002050	-0.646677	0.388842	-0.409279	-0.734294	0.251847	0.515377	0.363004	0	0
4213	9.242683	-0.128205	3.311414	0.078683	-0.020843	-0.006696	-0.647103	0.390029	-0.409419	-0.734338	0.251340	0.515812	0.362648	0	0
4214	9.300667	-0.070208	3.371049	0.085938	-0.021810	-0.004907	-0.647939	0.389149	-0.410531	-0.734386	0.250778	0.516294	0.362255	0	0
4215	9.339295	-0.002721	3.397158	0.064202	-0.009829	0.009085	-0.648794	0.390058	-0.409956	-0.734507	0.250419	0.516555	0.361885	0	0
4216	9.278880	-0.046355	3.320699	0.077244	-0.003573	0.028402	-0.648507	0.389459	-0.410241	-0.734747	0.250026	0.516787	0.361338	0	0
4217	9.189444	-0.099200	3.318992	0.071710	0.003731	0.009057	-0.648928	0.388876	-0.410373	-0.734956	0.249563	0.516976	0.360963	0	0
4218	9.218391	-0.024524	3.335549	0.042462	-0.006913	0.021306	-0.648073	0.387675	-0.410805	-0.735066	0.249400	0.517124	0.360639	0	0
4219	9.242637	-0.082402	3.323398	0.041558	-0.006912	0.018658	-0.648068	0.387668	-0.411370	-0.735179	0.249246	0.517258	0.360322	0	0
4220	9.218451	-0.077902	3.253848	0.025924	-0.010421	0.005464	-0.648913	0.387388	-0.411638	-0.735172	0.249136	0.517412	0.360191	0	0
4221	9.245012	-0.041392	3.340177	0.036787	-0.010509	0.000233	-0.648633	0.387680	-0.411361	-0.735188	0.248935	0.517602	0.360025	0	0
4222	9.223252	-0.041772	3.258592	0.031297	-0.006841	-0.008560	-0.648629	0.387822	-0.411927	-0.735162	0.248701	0.517784	0.359979	0	0
4223	9.235366	-0.056575	3.191197	0.027590	-0.021333	-0.003286	-0.648635	0.385919	-0.410506	-0.735086	0.248589	0.518029	0.359859	0	0
4224	9.237845	-0.123662	3.256148	0.034247	-0.008674	0.014246	-0.649890	0.385924	-0.412463	-0.735140	0.248456	0.518178	0.359624	0	0
4225	9.262072	-0.166827	3.296878	0.036935	0.000369	-0.002444	-0.648066	0.386490	-0.411224	-0.735202	0.248203	0.518295	0.359504	0	0
4226	9.269231	-0.065965	3.248659	0.053186	0.003855	-0.023444	-0.649894	0.385195	-0.411754	-0.735233	0.247691	0.518514	0.359480	0	0
4227	9.276483	-0.070281	3.349587	0.065906	-0.007130	-0.015504	-0.649879	0.384147	-0.413162	-0.735280	0.247184	0.518823	0.359286	0	0
4228	9.271662	-0.084804	3.332805	0.067920	0.007375	-0.009379	-0.651013	0.384468	-0.412862	-0.735415	0.246624	0.519033	0.359090	0	0
4229	9.232911	-0.027293	3.268127	0.059822	0.009265	0.003777	-0.649874	0.383259	-0.413441	-0.735601	0.246203	0.519152	0.358826	0	0
4230	9.223227	-0.022173	3.325895	0.058888	0.014719	-0.002375	-0.648749	0.384565	-0.413323	-0.735777	0.245720	0.519258	0.358644	0	0
4231	9.264378	-0.053701	3.291961	0.051460	0.018392	-0.024342	-0.650567	0.383403	-0.415125	-0.735888	0.245182	0.519349	0.358652	0	0
4232	9.257088	-0.017699	3.267942	0.064241	0.025544	-0.030455	-0.649994	0.381914	-0.415411	-0.736032	0.244474	0.519463	0.358674	0	0
4233	9.266724	0.016283	3.325546	0.051177	0.007500	-0.041863	-0.650842	0.381931	-0.415397	-0.736023	0.243886	0.519676	0.358785	0	0
4234	9.271593	-0.012784	3.291875	0.069680	0.020056	-0.027801	-0.650814	0.378957	-0.417645	-0.736160	0.243171	0.519844	0.358746	0	0
4235	9.257118	-0.055734	3.364142	0.064212	0.019198	-0.026071	-0.651796	0.378234	-0.418190	-0.736300	0.242527	0.519978	0.358701	0	0
4236	9.286060	0.026054	3.359056	0.038564	0.012149	-0.024346	-0.649828	0.377325	-0.416665	-0.736332	0.242088	0.520083	0.358779	0	0
4237	9.281124	0.127057	3.334967	0.024006	0.027696	-0.029640	-0.651088	0.377336	-0.418057	-0.736404	0.241692	0.520019	0.358990	0	0
4238	9.257044	0.021149	3.332825	0.002055	0.024241	-0.038491	-0.650796	0.376437	-0.418905	-0.736360	0.241404	0.519939	0.359391	0	0
4239	9.261857	0.045241	3.337579	0.002022	0.036938	-0.054298	-0.651777	0.375566	-0.419451	-0.736338	0.241008	0.519787	0.359920	0	0
4240	9.266689	0.050013	3.330327	-0.005237	0.038814	-0.050806	-0.653185	0.375294	-0.419991	-0.736307	0.240658	0.519602	0.360485	0	0
4241	9.232796	0.081458	3.349783	0.000330	0.049664	-0.049045	-0.651781	0.376011	-0.419170	-0.736366	0.240256	0.519338	0.361014	0	0
4242	9.191679	0.079233	3.374127	0.011418	0.042331	-0.024440	-0.651209	0.375697	-0.419884	-0.736487	0.239907	0.519123	0.361306	0	0
4243	9.232821	0.055036	3.361825	0.005916	0.049624	-0.036753	-0.651479	0.375100	-0.421149	-0.736602	0.239528	0.518850	0.361715	0	0
4244	9.220673	0.108177	3.393126	0.014924	0.051364	-0.049007	-0.651190	0.374204	-0.421573	-0.736690	0.238993	0.518640	0.362191	0	0
4245	9.152925	0.130128	3.429666	-0.019807	0.048030	-0.049083	-0.652598	0.373932	-0.422114	-0.736690	0.238745	0.518314	0.362821	0	0
4246	9.194073	0.107901	3.330810	-0.021673	0.040774	-0.050835	-0.652034	0.375098	-0.422411	-0.736628	0.238509	0.518053	0.363475	0	0
4247	9.211052	0.055177	3.383622	-0.029004	0.028133	-0.042075	-0.652164	0.374499	-0.423536	-0.736527	0.238437	0.517824	0.364052	0	0
4248	9.237610	0.094119	3.474757	-0.047393	0.030096	-0.054398	-0.651034	0.374036	-0.423270	-0.736335	0.238410	0.517556	0.364839	0	0
4249	9.218191	0.166253	3.450798	-0.063940	0.042928	-0.079008	-0.652174	0.373924	-0.422121	-0.736092	0.238350	0.517178	0.365903	0	0
4250	9.203597	0.248155	3.455647	-0.062216	0.021147	-0.063160	-0.651452	0.371539	-0.423111	-0.735784	0.238419	0.516942	0.366809	0	0
4251	9.203669	0.178215	3.431661	-0.039821	0.062708	-0.052646	-0.652867	0.371864	-0.422948	-0.735796	0.238245	0.516443	0.367602	0	0
4252	9.165009	0.137441	3.451210	-0.001335	0.066032	-0.040285	-0.652706	0.372865	-0.425639	-0.735948	0.237819	0.516044	0.368132	0	0
4253	9.169868	0.111230	3.506493	-0.013356	0.035285	-0.026241	-0.651437	0.372549	-0.425235	-0.735977	0.237688	0.515781	0.368528	0	0
4254	9.189198	0.130474	3.508741	-0.019872	0.045308	-0.050835	-0.653125	0.371839	-0.425911	-0.735938	0.237420	0.515492	0.369182	0	0
4255	9.179370	0.289094	3.450982	-0.012609	0.049788	-0.052538	-0.651989	0.371075	-0.426208	-0.735946	0.237094	0.515186	0.369801	0	0
4256	9.155341	0.128044	3.494565	-0.009052	0.037051	-0.059576	-0.652549	0.369317	-0.426192	-0.735858	0.236732	0.515018	0.370443	0	0
4257	9.172301	0.089996	3.593045	-0.016359	0.037113	-0.058727	-0.652555	0.369177	-0.425485	-0.735768	0.236448	0.514806	0.371096	0	0
4258	9.152841	0.207642	3.523369	-0.023731	0.040802	-0.066617	-0.653685	0.369494	-0.425609	-0.735636	0.236144	0.514571	0.371876	0	0
4259	9.128621	0.239097	3.547562	-0.014680	0.033474	-0.065702	-0.653092	0.365921	-0.427581	-0.735505	0.235826	0.514409	0.372563	0	0
4260	9.116582	0.186052	3.528460	0.001789	0.040593	-0.072705	-0.653094	0.365777	-0.427297	-0.735409	0.235302	0.514285	0.373252	0	0
4261	9.104392	0.282444	3.542896	0.020161	0.047714	-0.059484	-0.653078	0.365903	-0.429276	-0.735455	0.234706	0.514132	0.373748	0	0
4262	9.135860	0.253616	3.564327	0.031271	0.040373	-0.033128	-0.653206	0.364421	-0.430256	-0.735575	0.234169	0.514026	0.373994	0	0
4263	9.205952	0.294937	3.662355	0.014459	0.016909	-0.048045	-0.654198	0.364003	-0.429814	-0.735491	0.233789	0.514051	0.374362	0	0
4264	9.159977	0.321149	3.595351	0.030839	0.022215	-0.061170	-0.654757	0.363714	-0.430369	-0.735411	0.233180	0.514142	0.374776	0	0
4265	9.106775	0.313957	3.586129	0.001754	0.036977	-0.063017	-0.654048	0.362814	-0.430377	-0.735344	0.232741	0.514006	0.375366	0	0
4266	9.070493	0.325551	3.487811	-0.001905	0.037911	-0.068288	-0.655461	0.362843	-0.430354	-0.735240	0.232277	0.513875	0.376036	0	0
