# Supplementary material for: Identification of Haptic Based Guiding Using Hard Reins
Source: PLoS One. 2015 Jul 22;10(7):e0132020. doi: 10.1371/journal.pone.0132020 (PMC4511788; doi:10.1371/journal.pone.0132020)
Supplement: S1 File — (ZIP) [file pone.0132020.s001.zip › MotionData1/Subject1/T7/gh7.txt]

// Start Time: 0
// Sample rate: 50.0Hz
// Scenario: 4.0
// Firmware Version: 2.6.1
Counter	Acc_X	Acc_Y	Acc_Z	Gyr_X	Gyr_Y	Gyr_Z	Mag_X	Mag_Y	Mag_Z	Quat_w	Quat_x	Quat_y	Quat_z	AnalogIn_1	AnalogIn_2
3076	3.146158	-0.277050	9.288277	-0.012867	0.014333	0.005666	-0.300367	0.953245	-0.497002	-0.375515	0.154123	0.048440	0.912627	0	0
3077	3.184483	-0.320646	9.287445	-0.024538	-0.003188	0.009022	-0.301688	0.952836	-0.496594	-0.375536	0.154311	0.048232	0.912598	0	0
3078	3.157958	-0.313406	9.227672	-0.034360	0.027439	0.015240	-0.301169	0.954078	-0.495935	-0.375820	0.154248	0.047862	0.912511	0	0
3079	3.141145	-0.301211	9.239974	-0.045014	0.027482	-0.003335	-0.299307	0.952685	-0.496762	-0.375711	0.154228	0.047372	0.912585	0	0
3080	3.184714	-0.287098	9.246970	-0.025364	0.014340	0.000275	-0.301427	0.953527	-0.496722	-0.375867	0.154244	0.047156	0.912529	0	0
3081	3.228328	-0.265843	9.230015	-0.006590	0.013452	0.003925	-0.299860	0.955869	-0.494891	-0.375877	0.154212	0.047060	0.912535	0	0
3082	3.254823	-0.275642	9.239287	0.005056	0.022197	0.003150	-0.299056	0.953790	-0.494662	-0.376120	0.154043	0.047090	0.912462	0	0
3083	3.204082	-0.282240	9.311751	0.014009	0.018709	-0.001191	-0.299181	0.953930	-0.496883	-0.376116	0.153885	0.047173	0.912486	0	0
3084	3.223091	-0.325656	9.320702	0.014849	0.027419	0.012931	-0.299963	0.952413	-0.497802	-0.376453	0.153636	0.047256	0.912385	0	0
3085	3.237670	-0.313684	9.339940	0.008681	0.046696	-0.002908	-0.298392	0.954202	-0.495976	-0.376439	0.153243	0.047189	0.912460	0	0
3086	3.213855	-0.265553	9.287825	0.001529	0.044961	-0.002948	-0.298630	0.953238	-0.502263	-0.376631	0.152876	0.047110	0.912447	0	0
3087	3.216310	-0.258489	9.244623	0.009542	0.029210	0.002342	-0.298889	0.952410	-0.502398	-0.376657	0.152643	0.047111	0.912475	0	0
3088	3.218613	-0.273041	9.210789	0.015776	0.022206	0.007646	-0.298901	0.954485	-0.502246	-0.376949	0.152435	0.047230	0.912383	0	0
3089	3.189530	-0.287290	9.196455	0.024741	0.029224	0.005981	-0.298367	0.951990	-0.499662	-0.377031	0.152148	0.047368	0.912390	0	0
3090	3.146141	-0.277256	9.220979	-0.002100	0.030974	0.005806	-0.297841	0.951987	-0.498754	-0.377272	0.151927	0.047291	0.912331	0	0
3091	3.068892	-0.274217	9.231295	-0.002121	0.028361	0.009345	-0.297855	0.953646	-0.497429	-0.377343	0.151751	0.047182	0.912336	0	0
3092	3.049353	-0.305304	9.240719	-0.009253	0.031001	0.004015	-0.298520	0.954480	-0.497803	-0.377571	0.151556	0.047046	0.912282	0	0
3093	3.022470	-0.352935	9.326925	-0.016378	0.034510	-0.004840	-0.298911	0.952960	-0.497027	-0.377494	0.151371	0.046804	0.912357	0	0
3094	2.981163	-0.390877	9.398948	-0.005648	0.031015	-0.006534	-0.297720	0.953923	-0.498868	-0.377629	0.151157	0.046715	0.912341	0	0
3095	2.966624	-0.397979	9.398992	-0.002085	0.031012	-0.002980	-0.297329	0.955582	-0.499904	-0.377589	0.150949	0.046611	0.912397	0	0
3096	2.969184	-0.378654	9.432839	0.003344	0.025792	-0.018818	-0.297720	0.953369	-0.497957	-0.377618	0.150743	0.046641	0.912418	0	0
3097	2.981210	-0.385920	9.447072	0.003300	0.024015	-0.010018	-0.296665	0.954332	-0.498618	-0.377520	0.150574	0.046620	0.912487	0	0
3098	2.990755	-0.400544	9.408367	0.000587	0.014385	-0.005672	-0.297181	0.952260	-0.498893	-0.377656	0.150489	0.046648	0.912443	0	0
3099	2.986000	-0.390819	9.430151	-0.006556	0.024007	-0.006568	-0.298771	0.952822	-0.498863	-0.377576	0.150357	0.046528	0.912505	0	0
3100	3.029794	-0.343232	9.372639	-0.011051	0.001255	-0.006685	-0.298765	0.951715	-0.498874	-0.377670	0.150436	0.046500	0.912454	0	0
3101	3.039751	-0.300153	9.327383	-0.009294	-0.004005	0.000365	-0.298775	0.953237	-0.498466	-0.377635	0.150573	0.046450	0.912448	0	0
3102	3.044585	-0.297933	9.279299	-0.003932	-0.007499	0.002154	-0.299431	0.952687	-0.498985	-0.377825	0.150709	0.046507	0.912345	0	0
3103	3.078474	-0.286201	9.269528	-0.011047	-0.000493	-0.004930	-0.298776	0.952960	-0.497815	-0.377741	0.150818	0.046437	0.912365	0	0
3104	3.049679	-0.261819	9.303704	0.003243	-0.007494	-0.002194	-0.298377	0.952958	-0.498344	-0.377907	0.150924	0.046567	0.912272	0	0
3105	3.073856	-0.259441	9.356398	0.053400	-0.007469	-0.015054	-0.297856	0.953785	-0.497559	-0.377824	0.150849	0.047128	0.912290	0	0
3106	3.112531	-0.254852	9.382554	0.080216	-0.017983	-0.013146	-0.299825	0.951166	-0.497293	-0.377993	0.150755	0.048015	0.912189	0	0
3107	3.175483	-0.229121	9.305398	0.098092	-0.000508	-0.001509	-0.301138	0.950067	-0.498069	-0.378103	0.150455	0.048938	0.912144	0	0
3108	3.209620	-0.181421	9.259988	0.099926	-0.010982	-0.012988	-0.300074	0.948400	-0.497317	-0.378307	0.150222	0.049979	0.912041	0	0
3109	3.209782	-0.157502	9.217000	0.093608	0.006481	0.005539	-0.301125	0.947715	-0.498093	-0.378477	0.149880	0.050828	0.911980	0	0
3110	3.248613	-0.129059	9.178537	0.055075	-0.011054	0.014883	-0.301653	0.947856	-0.498607	-0.378868	0.149830	0.051418	0.911793	0	0
3111	3.224392	-0.138564	9.154603	0.022009	-0.014530	0.005823	-0.299780	0.946603	-0.502835	-0.378922	0.149953	0.051699	0.911734	0	0
3112	3.137308	-0.157346	9.083036	-0.012939	0.010827	0.026832	-0.302035	0.947861	-0.502788	-0.379339	0.149967	0.051569	0.911566	0	0
3113	3.103220	-0.197860	9.118917	-0.054148	-0.000571	0.033541	-0.300841	0.947163	-0.502682	-0.379538	0.150267	0.051063	0.911462	0	0
3114	3.064537	-0.206921	9.203264	-0.075562	0.009945	0.021095	-0.300979	0.946054	-0.499420	-0.379797	0.150524	0.050373	0.911350	0	0
3115	3.033153	-0.208802	9.294843	-0.080921	0.013442	0.017551	-0.301533	0.950208	-0.498847	-0.379817	0.150790	0.049593	0.911341	0	0
3116	2.996464	-0.275702	9.347265	-0.080916	0.016947	0.015797	-0.300620	0.950616	-0.495847	-0.380045	0.151000	0.048839	0.911252	0	0
3117	2.986412	-0.333117	9.423600	-0.045978	0.010852	0.001921	-0.301152	0.950342	-0.494533	-0.379974	0.151147	0.048409	0.911280	0	0
3118	2.962341	-0.323226	9.450359	-0.012893	0.016974	0.007480	-0.301421	0.951728	-0.495562	-0.380221	0.151096	0.048287	0.911192	0	0
3119	3.013120	-0.313965	9.462045	-0.009249	0.009997	-0.009275	-0.301147	0.951174	-0.497404	-0.380104	0.151104	0.048208	0.911244	0	0
3120	3.029992	-0.318864	9.476263	0.001511	0.013502	-0.013596	-0.301152	0.951727	-0.496875	-0.380182	0.151019	0.048263	0.911222	0	0
3121	3.020614	-0.280239	9.498419	0.012211	0.011735	-0.006465	-0.300880	0.950480	-0.496891	-0.380124	0.150930	0.048367	0.911255	0	0
3122	3.049384	-0.309321	9.500239	0.022093	0.000384	-0.018785	-0.299960	0.950751	-0.495856	-0.380178	0.150884	0.048666	0.911225	0	0
3123	3.059214	-0.283159	9.428353	0.026529	-0.007497	-0.010846	-0.301538	0.949238	-0.495847	-0.380092	0.150913	0.048979	0.911239	0	0
3124	3.107614	-0.266863	9.375249	0.040874	-0.017977	-0.018720	-0.302720	0.948553	-0.497144	-0.380151	0.150963	0.049517	0.911177	0	0
3125	3.122250	-0.243218	9.279258	0.040902	-0.012708	-0.020461	-0.302862	0.949383	-0.495695	-0.379997	0.150981	0.049996	0.911212	0	0
3126	3.180187	-0.243847	9.221069	0.017587	-0.009251	-0.006536	-0.303387	0.949110	-0.496343	-0.380149	0.151045	0.050272	0.911123	0	0
3127	3.146419	-0.238743	9.231033	-0.013692	-0.005735	-0.013789	-0.304708	0.948286	-0.495416	-0.379976	0.151210	0.050219	0.911171	0	0
3128	3.141547	-0.243619	9.197371	-0.073669	0.009979	-0.001832	-0.304453	0.949668	-0.495013	-0.380036	0.151449	0.049583	0.911141	0	0
3129	3.122325	-0.229132	9.166460	-0.105915	0.015208	0.008535	-0.305236	0.949674	-0.497880	-0.379937	0.151786	0.048578	0.911180	0	0
3130	3.194765	-0.229698	9.165828	-0.138101	0.020437	0.004773	-0.305780	0.951337	-0.496416	-0.379966	0.152178	0.047305	0.911170	0	0
3131	3.223692	-0.239304	9.244781	-0.117503	0.018683	-0.002145	-0.305267	0.952993	-0.494444	-0.379752	0.152524	0.046201	0.911258	0	0
3132	3.261984	-0.287681	9.253508	-0.066517	0.017805	-0.000036	-0.305671	0.953687	-0.493516	-0.379847	0.152665	0.045598	0.911224	0	0
3133	3.257231	-0.277941	9.280098	-0.042382	0.015174	0.003658	-0.305277	0.953961	-0.493257	-0.379798	0.152763	0.045187	0.911249	0	0
3134	3.155913	-0.264982	9.326785	-0.002115	0.011712	0.000447	-0.306729	0.954385	-0.494539	-0.379988	0.152716	0.045192	0.911178	0	0
3135	3.083292	-0.290762	9.363167	0.004164	0.027477	0.000565	-0.306204	0.954797	-0.494281	-0.379987	0.152523	0.045164	0.911212	0	0
3136	3.010774	-0.302133	9.392503	0.014912	0.015262	-0.006431	-0.305815	0.954378	-0.491413	-0.380146	0.152376	0.045323	0.911162	0	0
3137	3.029813	-0.343004	9.447146	0.012237	0.027494	-0.006422	-0.306607	0.954936	-0.492704	-0.380094	0.152148	0.045378	0.911219	0	0
3138	3.034613	-0.347779	9.471084	0.005069	0.025734	-0.005602	-0.306339	0.954936	-0.493755	-0.380254	0.151943	0.045406	0.911185	0	0
3139	3.029811	-0.343019	9.442339	0.005081	0.034489	-0.004686	-0.306595	0.953138	-0.493245	-0.380210	0.151679	0.045365	0.911250	0	0
3140	3.005861	-0.314100	9.399617	0.003246	0.013492	0.000525	-0.305798	0.953134	-0.494042	-0.380411	0.151595	0.045412	0.911177	0	0
3141	3.005609	-0.347905	9.355969	-0.009286	0.017866	0.003969	-0.307254	0.953142	-0.493759	-0.380417	0.151540	0.045289	0.911190	0	0
3142	3.041755	-0.357868	9.336316	-0.016390	-0.003975	-0.013798	-0.305269	0.953131	-0.494181	-0.380459	0.151683	0.045247	0.911151	0	0
3143	3.046329	-0.396139	9.417552	-0.020017	0.004731	-0.003230	-0.305673	0.953963	-0.493382	-0.380377	0.151785	0.045086	0.911176	0	0
3144	3.058108	-0.439336	9.479443	-0.012908	-0.013666	0.000266	-0.306858	0.952586	-0.492593	-0.380533	0.152010	0.045089	0.911073	0	0
3145	3.072469	-0.454174	9.383012	-0.020048	-0.009276	0.000225	-0.308180	0.951762	-0.491272	-0.380477	0.152240	0.044973	0.911064	0	0
3146	3.091729	-0.459408	9.293859	-0.031691	-0.011026	0.004535	-0.307136	0.954662	-0.492306	-0.380652	0.152515	0.044790	0.910954	0	0
3147	3.058144	-0.427927	9.277688	-0.041563	0.002957	0.015986	-0.306613	0.954797	-0.490742	-0.380713	0.152722	0.044405	0.910913	0	0
3148	3.077677	-0.396906	9.246632	-0.034338	-0.004004	0.000153	-0.307673	0.955910	-0.492024	-0.380840	0.152941	0.044177	0.910834	0	0
3149	3.106460	-0.423627	9.234059	-0.023588	0.011739	0.002037	-0.308468	0.955914	-0.491488	-0.380804	0.152994	0.043944	0.910851	0	0
3150	3.137777	-0.435751	9.281717	-0.017341	-0.007520	-0.001525	-0.306880	0.955906	-0.491643	-0.380940	0.153180	0.043886	0.910766	0	0
3151	3.176875	-0.371128	9.277316	-0.009324	0.006441	0.010922	-0.307546	0.955909	-0.490456	-0.381004	0.153231	0.043791	0.910735	0	0
3152	3.193966	-0.344810	9.275068	-0.009342	-0.002317	0.012653	-0.307673	0.954664	-0.489812	-0.381269	0.153346	0.043762	0.910606	0	0
3153	3.184529	-0.315689	9.335569	-0.007549	-0.000573	0.010917	-0.308606	0.956191	-0.490175	-0.381333	0.153456	0.043712	0.910563	0	0
3154	3.179541	-0.339541	9.388213	-0.032642	0.009886	0.021342	-0.307805	0.955496	-0.491241	-0.381655	0.153552	0.043413	0.910426	0	0
3155	3.135768	-0.382488	9.390500	-0.023724	-0.011098	0.021335	-0.307428	0.958122	-0.489912	-0.381784	0.153824	0.043242	0.910335	0	0
3156	3.101516	-0.444751	9.392483	0.015664	-0.018061	0.014545	-0.306630	0.957149	-0.489541	-0.382110	0.153987	0.043500	0.910158	0	0
3157	3.086920	-0.459128	9.373217	0.049622	-0.013694	0.025384	-0.308485	0.958543	-0.490808	-0.382387	0.154004	0.043998	0.910015	0	0
3158	3.106130	-0.473754	9.358462	0.065711	-0.014575	0.029015	-0.308089	0.957433	-0.488731	-0.382908	0.153951	0.044674	0.909772	0	0
3159	3.144880	-0.459478	9.406360	0.058543	-0.018098	0.028940	-0.308470	0.956053	-0.491094	-0.383230	0.153975	0.045263	0.909603	0	0
3160	3.166060	-0.541014	9.539830	-0.005931	-0.021664	0.035480	-0.309266	0.957026	-0.492119	-0.383689	0.154264	0.045303	0.909359	0	0
3161	3.155482	-0.670702	9.576885	-0.061363	-0.021656	0.024478	-0.308345	0.956605	-0.489913	-0.383784	0.154776	0.044818	0.909255	0	0
3162	3.186515	-0.719213	9.523185	-0.095392	-0.030424	0.029468	-0.309684	0.959102	-0.489214	-0.384032	0.155486	0.044085	0.909065	0	0
3163	3.177582	-0.609306	9.260151	-0.075549	-0.033796	0.001434	-0.310474	0.958968	-0.489988	-0.383891	0.156152	0.043549	0.909037	0	0
3164	3.116022	-0.429269	8.986362	-0.041472	-0.034569	-0.007071	-0.309957	0.959379	-0.487375	-0.383883	0.156676	0.043378	0.908958	0	0
3165	3.058600	-0.354306	8.970895	0.010485	-0.024887	-0.017199	-0.311022	0.960353	-0.486826	-0.383710	0.156924	0.043620	0.908977	0	0
3166	3.048710	-0.387786	9.009049	0.005163	-0.022243	-0.027807	-0.312337	0.960223	-0.488639	-0.383601	0.157147	0.043861	0.908973	0	0
3167	3.035055	-0.272142	9.036935	-0.028875	-0.021402	-0.019213	-0.312598	0.959394	-0.488512	-0.383349	0.157513	0.043737	0.909022	0	0
3168	3.091029	-0.210166	8.996306	-0.075382	-0.000431	-0.015954	-0.312594	0.959118	-0.489038	-0.383239	0.157852	0.043144	0.909037	0	0
3169	3.161130	-0.201005	9.024648	-0.104031	0.017889	-0.007305	-0.314060	0.960370	-0.487957	-0.382992	0.158156	0.042173	0.909134	0	0
3170	3.194992	-0.196195	9.110933	-0.132726	0.016951	0.003927	-0.313154	0.963271	-0.487026	-0.383000	0.158565	0.040965	0.909115	0	0
3171	3.199694	-0.217541	9.221204	-0.116657	0.022166	0.010223	-0.312890	0.962992	-0.486248	-0.382892	0.158887	0.039840	0.909154	0	0
3172	3.228191	-0.287269	9.301871	-0.116739	0.016859	0.024277	-0.311710	0.964923	-0.486770	-0.383117	0.159243	0.038747	0.909045	0	0
3173	3.179484	-0.344631	9.296825	-0.088140	0.023862	0.033325	-0.310656	0.965747	-0.486778	-0.383263	0.159450	0.037842	0.908984	0	0
3174	3.179001	-0.411991	9.291248	-0.082734	0.016891	0.022752	-0.311190	0.966857	-0.487282	-0.383532	0.159676	0.037062	0.908864	0	0
3175	3.169006	-0.459917	9.324431	-0.075627	0.025610	0.035164	-0.311995	0.967830	-0.485690	-0.383715	0.159821	0.036264	0.908793	0	0
3176	3.125372	-0.483599	9.334149	-0.070242	0.027381	0.031693	-0.311727	0.970045	-0.490251	-0.384095	0.159906	0.035543	0.908646	0	0
3177	3.115570	-0.502846	9.307575	-0.052400	0.022120	0.042378	-0.310411	0.971144	-0.490260	-0.384379	0.159996	0.034959	0.908533	0	0
3178	3.124851	-0.555814	9.314096	-0.045214	0.015139	0.033579	-0.310157	0.973218	-0.490505	-0.384821	0.160097	0.034512	0.908345	0	0
3179	3.143836	-0.603922	9.361447	-0.032702	0.009878	0.033635	-0.311232	0.972391	-0.484348	-0.385053	0.160219	0.034167	0.908238	0	0
3180	3.153256	-0.637649	9.368188	0.001255	0.009862	0.042684	-0.311101	0.972528	-0.484217	-0.385623	0.160193	0.034143	0.908002	0	0
3181	3.153102	-0.661473	9.442421	0.021896	-0.007598	0.021617	-0.311499	0.973915	-0.486160	-0.385827	0.160259	0.034380	0.907895	0	0
3182	3.196257	-0.705092	9.446354	0.031744	-0.002358	0.021686	-0.311499	0.974192	-0.486681	-0.386269	0.160219	0.034716	0.907701	0	0
3183	3.162752	-0.661651	9.408689	0.046106	-0.007563	0.011217	-0.311503	0.974330	-0.485633	-0.386418	0.160187	0.035188	0.907625	0	0
3184	3.136531	-0.611199	9.322972	0.062266	-0.011009	0.000769	-0.310700	0.973635	-0.487222	-0.386710	0.160099	0.035867	0.907490	0	0
3185	3.134131	-0.608804	9.313407	0.067667	-0.010988	-0.006240	-0.311738	0.971151	-0.488801	-0.386733	0.160008	0.036575	0.907468	0	0
3186	3.153956	-0.536902	9.280415	0.087329	-0.013621	-0.000810	-0.312954	0.971568	-0.482105	-0.387031	0.159847	0.037491	0.907331	0	0
3187	3.178006	-0.551449	9.304074	0.093604	-0.020618	-0.006087	-0.312939	0.969632	-0.483171	-0.387093	0.159743	0.038472	0.907282	0	0
3188	3.293390	-0.628940	9.427164	0.085574	-0.014537	-0.013226	-0.313466	0.969358	-0.483428	-0.387284	0.159591	0.039397	0.907188	0	0
3189	3.380131	-0.653849	9.368448	0.033672	-0.002330	-0.006541	-0.312920	0.967973	-0.486067	-0.387253	0.159553	0.039764	0.907192	0	0
3190	3.310354	-0.615141	9.263745	0.022097	-0.004018	-0.016293	-0.313448	0.968530	-0.487100	-0.387312	0.159550	0.040076	0.907153	0	0
3191	3.284382	-0.528727	9.139986	0.049877	0.013523	-0.016880	-0.312914	0.967005	-0.486077	-0.387218	0.159303	0.040546	0.907216	0	0
3192	3.280279	-0.425428	9.088335	0.055227	0.017018	-0.009755	-0.312111	0.965063	-0.485585	-0.387385	0.158984	0.041065	0.907178	0	0
3193	3.256398	-0.389073	9.117800	0.046314	0.020532	-0.016843	-0.312099	0.963403	-0.486517	-0.387288	0.158688	0.041479	0.907252	0	0
3194	3.237366	-0.350321	9.156863	0.033740	0.014382	-0.009014	-0.313435	0.965624	-0.486213	-0.387433	0.158476	0.041812	0.907212	0	0
3195	3.246717	-0.393660	9.165898	0.012245	0.032725	0.000577	-0.313689	0.965073	-0.488308	-0.387444	0.158210	0.041846	0.907252	0	0
3196	3.256517	-0.372251	9.113185	0.012251	0.025737	-0.001208	-0.311442	0.964922	-0.487559	-0.387635	0.157981	0.041929	0.907206	0	0
3197	3.285260	-0.403863	9.074120	0.012236	0.041466	0.007646	-0.311432	0.963262	-0.487837	-0.387714	0.157641	0.041921	0.907232	0	0
3198	3.301302	-0.528639	9.211944	-0.006580	0.042301	0.009241	-0.310912	0.964365	-0.487180	-0.387965	0.157340	0.041751	0.907185	0	0
3199	3.220937	-0.628528	9.377323	-0.030781	0.044897	0.014362	-0.310632	0.963259	-0.489812	-0.388038	0.157138	0.041328	0.907208	0	0
3200	3.254328	-0.686539	9.369158	-0.023574	0.049290	0.004715	-0.309977	0.964085	-0.489291	-0.388217	0.156838	0.040982	0.907199	0	0
3201	3.303393	-0.576513	9.293091	-0.012832	0.029178	0.000324	-0.309721	0.964359	-0.487198	-0.388185	0.156704	0.040803	0.907244	0	0
3202	3.289897	-0.436978	9.268373	-0.024459	0.042296	0.004726	-0.310254	0.965192	-0.487443	-0.388350	0.156472	0.040474	0.907228	0	0
3203	3.311088	-0.513990	9.308164	-0.037876	0.029169	-0.001610	-0.309598	0.965880	-0.487185	-0.388260	0.156436	0.040074	0.907290	0	0
3204	3.278956	-0.619382	9.369718	-0.043216	0.030935	-0.009587	-0.308139	0.964765	-0.486564	-0.388257	0.156374	0.039641	0.907322	0	0
3205	3.191510	-0.695272	9.499383	-0.045076	0.027409	0.000969	-0.307870	0.965041	-0.488266	-0.388179	0.156383	0.039176	0.907373	0	0
3206	3.242100	-0.714668	9.578035	-0.032605	0.002875	0.003594	-0.308140	0.966427	-0.489033	-0.388294	0.156540	0.038926	0.907308	0	0
3207	3.263821	-0.714978	9.532180	-0.018230	0.010780	-0.005971	-0.308672	0.966706	-0.488630	-0.388189	0.156592	0.038778	0.907350	0	0
3208	3.225909	-0.611465	9.463999	-0.011067	0.002933	-0.006795	-0.308009	0.965595	-0.487212	-0.388227	0.156661	0.038736	0.907324	0	0
3209	3.197639	-0.508233	9.328436	0.004152	0.009961	-0.002220	-0.310786	0.966995	-0.489511	-0.388191	0.156636	0.038788	0.907342	0	0
3210	3.260118	-0.551915	9.361042	-0.005744	-0.018071	0.000222	-0.309337	0.967679	-0.489264	-0.388294	0.156878	0.038866	0.907252	0	0
3211	3.264792	-0.575799	9.428022	-0.014752	-0.014618	0.012497	-0.310923	0.967272	-0.488590	-0.388352	0.157156	0.038819	0.907181	0	0
3212	3.197532	-0.527093	9.453197	-0.024542	-0.004086	0.003682	-0.311988	0.968939	-0.489343	-0.388450	0.157346	0.038665	0.907113	0	0
3213	3.091059	-0.555388	9.367268	0.001416	-0.009275	0.002118	-0.311713	0.966723	-0.488845	-0.388442	0.157507	0.038760	0.907084	0	0
3214	3.013660	-0.569538	9.262023	0.047923	-0.026722	0.004179	-0.311461	0.967273	-0.485965	-0.388650	0.157621	0.039350	0.906950	0	0
3215	3.076438	-0.570073	9.247055	0.121342	-0.038933	-0.010329	-0.311974	0.965063	-0.486895	-0.388706	0.157580	0.040665	0.906875	0	0
3216	3.258248	-0.107462	8.400002	0.103599	0.025902	0.001290	-0.313561	0.965625	-0.487781	-0.389000	0.156998	0.041560	0.906810	0	0
3217	3.167529	0.033228	8.556219	-0.002998	0.038050	0.028807	-0.313558	0.964518	-0.486877	-0.389244	0.156763	0.041399	0.906753	0	0
3218	2.927614	-0.461523	9.756704	-0.174237	-0.025222	0.050185	-0.313562	0.965902	-0.488171	-0.389531	0.157746	0.039899	0.906526	0	0
3219	3.219923	-0.783595	9.791337	-0.247472	0.084044	0.049893	-0.314904	0.967984	-0.485906	-0.389598	0.158050	0.037303	0.906555	0	0
3220	3.107658	-0.261942	9.411356	-0.149246	-0.095205	0.053633	-0.314793	0.970888	-0.484439	-0.389930	0.159570	0.036296	0.906187	0	0
3221	3.409179	0.020410	9.700408	-0.047290	-0.025389	0.077500	-0.314673	0.972132	-0.483120	-0.390519	0.160098	0.035905	0.905856	0	0
3222	3.796356	-0.120452	7.097374	-0.113106	0.060761	0.086937	-0.316143	0.974076	-0.481770	-0.391257	0.160077	0.034564	0.905593	0	0
3223	3.006388	-0.175928	7.391960	-0.404910	0.073050	0.108866	-0.315108	0.978222	-0.482006	-0.391584	0.161132	0.030519	0.905410	0	0
3224	3.114160	-0.682484	8.764757	-0.542846	0.207373	0.139903	-0.313564	0.985685	-0.482217	-0.392148	0.161478	0.024627	0.905284	0	0
3225	3.611017	-0.107444	9.305443	-0.521613	0.114328	0.153776	-0.311499	0.993698	-0.480599	-0.392687	0.162624	0.019301	0.904974	0	0
3226	3.865532	0.327089	10.473891	-0.303684	0.014248	0.179661	-0.309969	1.001159	-0.476623	-0.393935	0.163781	0.016266	0.904282	0	0
3227	3.770720	0.612922	9.317154	-0.104216	0.026703	0.229737	-0.309064	1.005305	-0.477642	-0.395806	0.164099	0.014970	0.903430	0	0
3228	4.026258	-0.111663	8.984563	-0.026520	0.024897	0.266207	-0.307493	1.007925	-0.477247	-0.398250	0.164079	0.014250	0.902370	0	0
3229	3.662917	-0.269838	9.031544	0.032489	0.024994	0.273762	-0.306446	1.011103	-0.479587	-0.400732	0.163886	0.014148	0.901307	0	0
3230	3.385422	-0.906015	8.721393	-0.094361	0.158117	0.273280	-0.304342	1.013860	-0.480507	-0.403120	0.162938	0.012267	0.900442	0	0
3231	3.455190	0.428734	8.058378	-0.217872	0.128371	0.298974	-0.303310	1.018420	-0.480608	-0.405423	0.162829	0.009475	0.899461	0	0
3232	3.769431	0.450121	8.774529	-0.418655	0.110444	0.353735	-0.299129	1.026976	-0.480194	-0.407971	0.163625	0.004734	0.898200	0	0
3233	3.461746	0.629757	9.315207	-0.547913	0.118068	0.434005	-0.294692	1.036359	-0.478598	-0.410915	0.164964	-0.001167	0.896624	0	0
3234	2.731309	-0.210971	9.388752	-0.834456	0.258002	0.518824	-0.289245	1.052654	-0.474855	-0.414200	0.166127	-0.010517	0.894835	0	0
3235	1.980475	-0.481103	8.017380	-1.024199	0.225998	0.558941	-0.282739	1.068251	-0.470089	-0.417393	0.168424	-0.021327	0.892727	0	0
3236	2.755546	-0.852921	8.746664	-1.101489	0.192251	0.601989	-0.278876	1.085386	-0.468538	-0.420865	0.171227	-0.032927	0.890208	0	0
3237	2.740900	-2.237075	9.125034	-0.985137	0.267490	0.597535	-0.273176	1.103478	-0.464257	-0.424327	0.172931	-0.043625	0.887771	0	0
3238	2.488878	-3.033821	9.069981	-0.761293	0.244131	0.552294	-0.265860	1.116718	-0.460312	-0.427818	0.173810	-0.052324	0.885452	0	0
3239	2.432569	-2.815769	9.443096	-0.473820	0.306380	0.503560	-0.259608	1.131626	-0.457380	-0.431233	0.172998	-0.058505	0.883565	0	0
3240	1.987134	-2.638644	9.597987	-0.130221	0.226143	0.472456	-0.253841	1.139896	-0.456338	-0.435083	0.171348	-0.061398	0.881801	0	0
3241	2.166068	-2.597482	9.356576	0.203718	0.195717	0.425394	-0.247235	1.141244	-0.456949	-0.439014	0.168608	-0.060997	0.880408	0	0
3242	3.266715	-2.371213	10.647517	0.718931	0.016010	0.371790	-0.243366	1.139012	-0.463049	-0.443514	0.165143	-0.055313	0.879183	0	0
3243	2.932192	-2.568880	11.224946	1.348928	0.038987	0.338622	-0.243169	1.131266	-0.468886	-0.448610	0.158754	-0.043990	0.878414	0	0
3244	2.393531	-2.903809	10.442235	1.931813	-0.007576	0.253814	-0.243800	1.110523	-0.481382	-0.453845	0.150077	-0.027338	0.877926	0	0
3245	2.217860	-2.496868	10.929110	2.383963	-0.100011	0.147635	-0.242032	1.087830	-0.496027	-0.458576	0.140186	-0.006002	0.877508	0	0
3246	1.916678	-1.729548	10.962160	2.566900	-0.010503	0.086975	-0.239871	1.063750	-0.507421	-0.462815	0.128518	0.016491	0.876934	0	0
3247	2.442940	-0.033708	9.989321	2.536805	0.010579	0.057964	-0.238581	1.030820	-0.520068	-0.466398	0.116782	0.038767	0.875975	0	0
3248	3.199580	1.117304	9.198097	2.094906	0.087316	0.086768	-0.238405	1.005088	-0.528177	-0.469536	0.106314	0.056640	0.874657	0	0
3249	3.054177	0.355014	9.671268	1.407561	0.095773	0.113389	-0.239421	0.981301	-0.538866	-0.471990	0.099057	0.068564	0.873334	0	0
3250	2.525199	-0.001655	9.669328	0.759856	0.209476	0.126790	-0.234444	0.969101	-0.543250	-0.473979	0.093781	0.074127	0.872384	0	0
3251	2.441448	-0.227512	9.532863	0.230133	0.181383	0.129860	-0.232459	0.970059	-0.544971	-0.475420	0.091338	0.075334	0.871756	0	0
3252	2.374434	-0.140683	9.440706	-0.070548	0.149829	0.134643	-0.231941	0.971994	-0.545222	-0.476657	0.090522	0.073928	0.871285	0	0
3253	2.326123	-0.140525	9.369023	-0.192303	0.128799	0.146032	-0.228514	0.975020	-0.546945	-0.477810	0.090555	0.071677	0.870839	0	0
3254	2.344793	-0.240777	9.668135	-0.192363	0.083254	0.137023	-0.227751	0.978335	-0.543783	-0.478909	0.090902	0.069525	0.870373	0	0
3255	2.335793	-0.486043	9.667796	-0.095734	0.079792	0.135023	-0.226975	0.981790	-0.544415	-0.480014	0.090887	0.068345	0.869859	0	0
3256	2.206988	-0.596122	9.523438	0.068900	0.058915	0.131761	-0.224205	0.983297	-0.544703	-0.481287	0.090188	0.068588	0.869209	0	0
3257	2.219516	-0.874798	9.664330	0.169198	0.037986	0.100630	-0.223270	0.982740	-0.546555	-0.482305	0.089234	0.069924	0.868637	0	0
3258	2.566720	-0.953934	9.840679	0.157534	0.030846	0.100395	-0.222744	0.983844	-0.547468	-0.483362	0.088330	0.071100	0.868046	0	0
3259	2.643209	-0.730432	9.974775	0.125456	0.057088	0.076485	-0.220879	0.981897	-0.548432	-0.484143	0.087402	0.071970	0.867633	0	0
3260	2.576454	-0.935532	9.590853	0.019026	0.051918	0.074796	-0.221280	0.982591	-0.548157	-0.484863	0.086967	0.071864	0.867283	0	0
3261	2.305356	-1.029235	9.719495	0.028032	0.038024	0.053722	-0.219553	0.981337	-0.548457	-0.485349	0.086656	0.071984	0.867032	0	0
3262	2.186299	-0.792712	9.679980	-0.029135	0.018855	0.029530	-0.219160	0.982719	-0.549758	-0.485611	0.086710	0.071659	0.866907	0	0
3263	2.181262	-0.806184	9.194382	-0.127298	0.057508	-0.002758	-0.218771	0.983685	-0.549100	-0.485488	0.086938	0.070368	0.867059	0	0
3264	2.157012	-0.809443	8.853271	-0.184524	0.048825	-0.004074	-0.220522	0.988814	-0.548368	-0.485342	0.087462	0.068580	0.867231	0	0
3265	2.168016	-0.626283	8.999486	-0.297189	0.043555	-0.024269	-0.217374	0.992393	-0.546941	-0.484871	0.088617	0.065888	0.867586	0	0
3266	2.529723	-0.700965	9.096449	-0.384946	0.015396	-0.019849	-0.218188	0.995441	-0.545983	-0.484382	0.090391	0.062537	0.867924	0	0
3267	2.576908	-0.864132	9.344120	-0.290186	-0.017893	-0.019332	-0.217811	0.998898	-0.545954	-0.483911	0.092049	0.060192	0.868178	0	0
3268	2.310538	-0.965698	9.273149	-0.198670	0.038314	-0.057172	-0.218759	1.002223	-0.544860	-0.483266	0.092699	0.058379	0.868592	0	0
3269	2.143288	-0.712211	9.152529	-0.105619	-0.007070	-0.065366	-0.218514	1.004850	-0.543791	-0.482570	0.093339	0.057615	0.868962	0	0
3270	2.064373	-0.614410	9.471583	-0.100317	-0.020246	-0.062694	-0.218914	1.005406	-0.543779	-0.481930	0.094019	0.056944	0.869288	0	0
3271	2.034852	-0.354278	9.515686	-0.112884	-0.055251	-0.063733	-0.219180	1.006099	-0.544291	-0.481213	0.095109	0.056336	0.869606	0	0
3272	1.998256	-0.061283	9.276628	-0.048425	-0.035067	-0.057827	-0.219439	1.005409	-0.544818	-0.480654	0.095671	0.056184	0.869863	0	0
3273	1.892443	0.001893	9.215778	-0.073614	-0.040352	-0.027143	-0.220765	1.006108	-0.545052	-0.480300	0.096460	0.055807	0.869996	0	0
3274	1.781856	0.070166	9.236745	-0.091702	-0.031686	0.017743	-0.219723	1.008316	-0.543999	-0.480358	0.097242	0.055189	0.869916	0	0
3275	1.819532	0.272037	9.277195	-0.138378	-0.031799	0.050916	-0.219999	1.009700	-0.542935	-0.480625	0.098307	0.054128	0.869716	0	0
3276	2.007869	0.598505	9.546101	-0.238784	-0.072254	0.076477	-0.220015	1.011498	-0.541346	-0.481025	0.100180	0.052368	0.869388	0	0
3277	1.891808	0.243137	9.449284	-0.281695	-0.017976	0.085137	-0.221236	1.015655	-0.539455	-0.481447	0.101829	0.049961	0.869105	0	0
3278	1.812398	-0.076543	10.104825	-0.355185	-0.074083	0.075531	-0.221138	1.020496	-0.537315	-0.481718	0.104276	0.047199	0.868819	0	0
3279	1.774782	0.059111	10.323015	-0.310451	-0.056609	0.075954	-0.222743	1.022856	-0.536220	-0.482002	0.106385	0.044728	0.868537	0	0
3280	1.873951	0.077946	10.442546	-0.274587	-0.079342	0.049670	-0.223828	1.026735	-0.534595	-0.482123	0.108476	0.042719	0.868312	0	0
3281	1.914829	0.064570	10.105563	-0.118695	-0.076531	0.013799	-0.224655	1.031166	-0.532314	-0.482058	0.109799	0.042071	0.868213	0	0
3282	2.056944	0.039444	9.330153	-0.023616	-0.119154	-0.029751	-0.226523	1.032835	-0.530437	-0.481753	0.110990	0.042521	0.868209	0	0
3283	2.124132	-0.016728	9.223179	0.119638	-0.166284	-0.062392	-0.228102	1.031183	-0.529775	-0.481250	0.111910	0.044461	0.868273	0	0
3284	2.273194	-0.111409	9.316940	0.223574	-0.138254	-0.089796	-0.230593	1.028708	-0.531855	-0.480690	0.112050	0.047216	0.868420	0	0
3285	2.384503	-0.078678	9.292322	0.266502	-0.173258	-0.094924	-0.233082	1.024570	-0.531990	-0.480057	0.112308	0.050504	0.868551	0	0
3286	2.567397	-0.166701	9.289732	0.266527	-0.192532	-0.106521	-0.235046	1.020983	-0.531734	-0.479364	0.112701	0.053911	0.868679	0	0
3287	2.663022	-0.302119	9.296964	0.253975	-0.175085	-0.096913	-0.238866	1.017960	-0.530790	-0.478687	0.113035	0.057104	0.868804	0	0
3288	2.627696	-0.520170	9.477420	0.230671	-0.148891	-0.086452	-0.240689	1.013127	-0.530941	-0.478136	0.113229	0.059965	0.868889	0	0
3289	2.482641	-0.549716	9.670604	0.168040	-0.101677	-0.077893	-0.243059	1.010787	-0.530143	-0.477565	0.113343	0.062032	0.869044	0	0
3290	2.264771	-0.629381	9.806158	0.097170	-0.078137	-0.034219	-0.245421	1.007756	-0.530399	-0.477351	0.113592	0.063335	0.869035	0	0
3291	2.333050	-0.538337	9.864297	-0.003868	-0.044061	-0.040122	-0.244094	1.007196	-0.530686	-0.476948	0.114042	0.063576	0.869180	0	0
3292	2.473754	-0.452419	10.003468	-0.087988	-0.045904	-0.040770	-0.245954	1.008451	-0.530384	-0.476491	0.114889	0.063124	0.869352	0	0
3293	2.569764	-0.539233	10.174686	-0.147021	-0.017981	-0.042031	-0.245448	1.010660	-0.527491	-0.475924	0.115789	0.061988	0.869624	0	0
3294	2.696202	-0.415380	10.098110	-0.191657	0.020502	-0.050158	-0.247044	1.012329	-0.527450	-0.475301	0.116547	0.060329	0.869981	0	0
3295	2.654119	-0.213804	9.838820	-0.236155	0.017160	-0.095374	-0.246528	1.014679	-0.527697	-0.474185	0.117531	0.058308	0.870595	0	0
3296	2.727118	-0.128510	9.601234	-0.230680	-0.002009	-0.117432	-0.247730	1.016068	-0.526487	-0.472915	0.118628	0.056495	0.871256	0	0
3297	2.840350	-0.156678	9.330753	-0.201948	-0.010685	-0.134912	-0.248667	1.017734	-0.525933	-0.471472	0.119672	0.054955	0.871993	0	0
3298	2.801486	-0.178933	9.032811	-0.131204	-0.015825	-0.141450	-0.248934	1.018012	-0.525664	-0.470098	0.120406	0.054102	0.872688	0	0
3299	2.755425	-0.198360	8.855134	-0.082019	-0.043765	-0.139417	-0.250393	1.017880	-0.524335	-0.468737	0.121174	0.053776	0.873333	0	0
3300	2.716301	-0.265491	8.825859	-0.044501	-0.066502	-0.132178	-0.250789	1.018021	-0.524851	-0.467518	0.121948	0.053907	0.873871	0	0
3301	2.581418	-0.220802	8.938093	-0.069637	-0.071776	-0.118234	-0.253034	1.016926	-0.523912	-0.466339	0.122916	0.053798	0.874372	0	0
3302	2.397719	-0.243579	8.886541	-0.118009	-0.059515	-0.100867	-0.255161	1.018736	-0.523469	-0.465302	0.123988	0.053215	0.874808	0	0
3303	2.379251	-0.123300	8.844822	-0.218384	-0.017650	-0.050308	-0.255707	1.021229	-0.522781	-0.464559	0.125210	0.051468	0.875133	0	0
3304	2.418019	-0.113196	9.101768	-0.338419	-0.000317	-0.021176	-0.254931	1.023992	-0.522242	-0.463975	0.126829	0.048582	0.875375	0	0
3305	2.615133	-0.248518	9.398935	-0.424519	0.027437	0.023143	-0.255229	1.028281	-0.519840	-0.463627	0.128647	0.044730	0.875499	0	0
3306	2.889745	-0.355297	9.789496	-0.433575	0.065716	0.046894	-0.254477	1.034918	-0.518739	-0.463533	0.130158	0.040617	0.875526	0	0
3307	2.883970	-0.494121	9.997046	-0.403227	0.072657	0.058565	-0.253451	1.040170	-0.518179	-0.463525	0.131494	0.036698	0.875504	0	0
3308	2.689310	-0.699546	9.967523	-0.342421	0.081466	0.068750	-0.251369	1.045277	-0.517113	-0.463733	0.132449	0.033280	0.875386	0	0
3309	2.645531	-0.738166	9.811235	-0.257401	0.085034	0.069391	-0.250478	1.050391	-0.515505	-0.464005	0.133000	0.030563	0.875258	0	0
3310	2.669532	-0.753300	9.642616	-0.164338	0.058852	0.063800	-0.247456	1.053557	-0.514996	-0.464392	0.133324	0.028815	0.875063	0	0
3311	2.799332	-0.836171	9.616509	-0.039059	0.045747	0.056679	-0.247588	1.053834	-0.515646	-0.464828	0.133202	0.028209	0.874870	0	0
3312	2.921981	-0.913469	9.821255	0.087070	0.027341	0.051307	-0.246931	1.054661	-0.515778	-0.465423	0.132630	0.028823	0.874620	0	0
3313	2.855961	-1.028379	9.830117	0.199784	0.024758	0.054758	-0.247179	1.052588	-0.516973	-0.466152	0.131581	0.030408	0.874337	0	0
3314	2.842948	-1.153892	9.653338	0.255268	-0.004042	0.047991	-0.246881	1.048437	-0.519897	-0.466921	0.130498	0.032642	0.874008	0	0
3315	2.801912	-1.149024	9.567225	0.248072	0.006453	0.062091	-0.246866	1.045808	-0.519924	-0.467767	0.129386	0.034723	0.873641	0	0
3316	2.768080	-1.149090	9.459364	0.140626	0.007284	0.082471	-0.246052	1.044837	-0.524133	-0.468685	0.128750	0.035856	0.873197	0	0
3317	2.715853	-1.027989	9.600604	-0.002525	0.031722	0.085078	-0.245776	1.043453	-0.525197	-0.469415	0.128597	0.035596	0.872837	0	0
3318	2.644502	-0.878035	9.689466	-0.120681	0.080632	0.109117	-0.242885	1.045511	-0.523389	-0.470252	0.128556	0.034069	0.872454	0	0
3319	2.537230	-0.684644	9.733473	-0.195788	0.093773	0.101639	-0.243966	1.049807	-0.523722	-0.470897	0.128774	0.031807	0.872159	0	0
3320	2.481344	-0.732379	9.711776	-0.213639	0.076324	0.087355	-0.241604	1.052838	-0.523597	-0.471420	0.129199	0.029518	0.871894	0	0
3321	2.494463	-0.929190	9.882444	-0.161758	0.081554	0.085941	-0.240029	1.056013	-0.525422	-0.471963	0.129355	0.027626	0.871639	0	0
3322	2.498305	-1.068598	9.924069	-0.083027	0.094685	0.089176	-0.239519	1.058500	-0.523965	-0.472671	0.129004	0.026386	0.871346	0	0
3323	2.518563	-0.929952	9.694762	-0.000596	0.086921	0.068627	-0.238320	1.057525	-0.525040	-0.473272	0.128344	0.025892	0.871132	0	0
3324	2.481301	-0.732893	9.543532	0.054910	0.055502	0.057518	-0.236347	1.058621	-0.523881	-0.473870	0.127674	0.026080	0.870900	0	0
3325	2.380620	-0.622166	9.314948	0.054069	0.048595	0.050495	-0.237136	1.057518	-0.523095	-0.474372	0.127085	0.026269	0.870707	0	0
3326	2.293442	-0.650877	9.142325	0.058589	0.018943	0.036346	-0.236991	1.057242	-0.526371	-0.474778	0.126709	0.026689	0.870527	0	0
3327	2.360607	-0.711712	9.083364	0.071061	-0.002076	0.043379	-0.236456	1.056686	-0.527170	-0.475226	0.126479	0.027276	0.870298	0	0
3328	2.490054	-0.840605	8.950982	0.105057	-0.031812	0.038170	-0.236985	1.056689	-0.527162	-0.475695	0.126325	0.028340	0.870030	0	0
3329	2.487113	-0.917258	9.046262	0.130111	-0.044057	0.031242	-0.237244	1.055722	-0.527299	-0.476099	0.126176	0.029657	0.869787	0	0
3330	2.435892	-0.993358	9.199647	0.132756	-0.045830	0.034776	-0.237500	1.054478	-0.527700	-0.476567	0.126011	0.031032	0.869507	0	0
3331	2.421517	-0.983095	9.372933	0.078155	-0.035385	0.037943	-0.239095	1.053516	-0.523760	-0.476965	0.126035	0.031844	0.869256	0	0
3332	2.349854	-0.880849	9.591033	-0.038189	-0.010963	0.046033	-0.238302	1.053789	-0.524031	-0.477323	0.126385	0.031552	0.869019	0	0
3333	2.314966	-0.697491	9.684772	-0.161612	0.017000	0.041756	-0.239638	1.055179	-0.522426	-0.477468	0.127096	0.030021	0.868890	0	0
3334	2.424439	-0.587438	9.771615	-0.263539	0.027454	0.026940	-0.238058	1.058216	-0.525560	-0.477387	0.128181	0.027612	0.868855	0	0
3335	2.612934	-0.567308	9.755799	-0.306284	0.044982	-0.012132	-0.238475	1.061262	-0.524739	-0.476880	0.129323	0.024762	0.869050	0	0
3336	2.663413	-0.599032	9.735772	-0.241671	0.045087	-0.053978	-0.238112	1.064301	-0.520004	-0.476124	0.130128	0.022564	0.869404	0	0
3337	2.694391	-0.652603	9.600298	-0.103704	0.025992	-0.095355	-0.238908	1.065136	-0.520638	-0.475146	0.130453	0.021680	0.869913	0	0
3338	2.723269	-0.654019	9.210682	0.077203	-0.028033	-0.138291	-0.241283	1.064042	-0.520220	-0.474054	0.130358	0.022712	0.870497	0	0
3339	2.704496	-0.568192	8.913810	0.206164	-0.031387	-0.156719	-0.244561	1.060463	-0.522299	-0.472928	0.129702	0.024888	0.871147	0	0
3340	2.560324	-0.461846	8.714391	0.254547	-0.045261	-0.169565	-0.245601	1.057148	-0.522054	-0.471785	0.128907	0.027586	0.871803	0	0
3341	2.459729	-0.345669	8.694963	0.213402	-0.038242	-0.168904	-0.246768	1.054942	-0.525068	-0.470552	0.128275	0.029882	0.872487	0	0
3342	2.557420	-0.196854	8.842440	0.141810	-0.050564	-0.172997	-0.248594	1.050109	-0.524303	-0.469229	0.128054	0.031626	0.873170	0	0
3343	2.648781	-0.263860	9.186970	0.061196	-0.036717	-0.159484	-0.249374	1.048454	-0.525616	-0.467878	0.128129	0.032584	0.873849	0	0
3344	2.699077	-0.328551	9.397291	0.012062	-0.007005	-0.173867	-0.250419	1.045553	-0.524321	-0.466394	0.128134	0.032992	0.874626	0	0
3345	2.787942	-0.398737	9.482240	-0.001310	-0.003523	-0.186331	-0.253452	1.044879	-0.525852	-0.464735	0.128205	0.033290	0.875486	0	0
3346	2.695587	-0.484342	9.568575	-0.016450	0.010516	-0.200481	-0.252510	1.043353	-0.527844	-0.462987	0.128180	0.033402	0.876411	0	0
3347	2.641525	-0.618324	9.663637	0.005959	0.005303	-0.214448	-0.253298	1.041696	-0.526932	-0.461090	0.128130	0.033762	0.877405	0	0
3348	2.612852	-0.574891	9.635543	0.020390	0.004503	-0.239000	-0.255003	1.039769	-0.527711	-0.459045	0.127973	0.034273	0.878479	0	0
3349	2.577207	-0.488564	9.458991	0.040179	-0.006770	-0.260013	-0.257507	1.037429	-0.526126	-0.456782	0.127855	0.035048	0.879645	0	0
3350	2.564928	-0.517317	9.463573	0.034805	-0.027756	-0.265417	-0.258539	1.033423	-0.527197	-0.454507	0.127904	0.035867	0.880782	0	0
3351	2.526346	-0.507600	9.396723	0.018754	-0.011973	-0.270749	-0.258786	1.031073	-0.528132	-0.452114	0.127923	0.036491	0.881985	0	0
3352	2.566918	-0.570809	9.280283	0.008845	-0.054847	-0.265712	-0.261163	1.029701	-0.526801	-0.449790	0.128327	0.037204	0.883084	0	0
3353	2.598230	-0.580793	9.241444	-0.034128	-0.069740	-0.263446	-0.263531	1.027778	-0.527308	-0.447365	0.129094	0.037611	0.884186	0	0
3354	2.656840	-0.489805	9.256405	-0.065513	-0.059313	-0.245132	-0.265906	1.025576	-0.525200	-0.445117	0.129877	0.037660	0.885203	0	0
3355	2.652139	-0.479426	9.492098	-0.122842	-0.064643	-0.238521	-0.268811	1.024484	-0.524643	-0.442793	0.131002	0.037228	0.886220	0	0
3356	2.579962	-0.449307	9.718987	-0.165906	-0.066477	-0.219433	-0.270287	1.026427	-0.521592	-0.440635	0.132301	0.036386	0.887138	0	0
3357	2.556481	-0.353189	9.628964	-0.185587	-0.050725	-0.212442	-0.272400	1.025608	-0.521045	-0.438458	0.133586	0.035302	0.888067	0	0
3358	2.556229	-0.384809	9.513240	-0.173061	-0.073437	-0.215961	-0.272279	1.026852	-0.519988	-0.436316	0.134978	0.034422	0.888946	0	0
3359	2.535782	-0.545512	9.607705	-0.165887	-0.036706	-0.212280	-0.275450	1.026455	-0.520074	-0.434164	0.136048	0.033450	0.889873	0	0
3360	2.443860	-0.568758	9.637072	-0.124774	-0.066424	-0.212066	-0.277834	1.026883	-0.519641	-0.432118	0.137168	0.032963	0.890715	0	0
3361	2.439213	-0.544551	9.675844	-0.096224	-0.033237	-0.185297	-0.278219	1.024948	-0.519785	-0.430298	0.137908	0.032554	0.891496	0	0
3362	2.488487	-0.410032	9.744261	-0.060501	-0.024546	-0.169133	-0.281651	1.024275	-0.520394	-0.428735	0.138390	0.032401	0.892180	0	0
3363	2.586130	-0.266182	9.841208	-0.037219	-0.008838	-0.170671	-0.281524	1.023996	-0.518567	-0.427132	0.138661	0.032392	0.892907	0	0
3364	2.692317	-0.272103	9.748895	-0.015868	-0.031647	-0.147719	-0.281393	1.024272	-0.518566	-0.425826	0.139021	0.032639	0.893465	0	0
3365	2.774117	-0.309315	9.586734	-0.014021	-0.017626	-0.152089	-0.282714	1.023449	-0.517508	-0.424416	0.139277	0.032854	0.894088	0	0
3366	2.739845	-0.369629	9.439729	-0.027443	-0.034209	-0.153127	-0.283508	1.022761	-0.516325	-0.423042	0.139707	0.033015	0.894666	0	0
3367	2.693388	-0.446574	9.328689	-0.053330	-0.022786	-0.160323	-0.286410	1.021808	-0.516814	-0.421499	0.140171	0.032914	0.895325	0	0
3368	2.587149	-0.445662	9.356052	-0.051676	-0.031572	-0.133876	-0.287477	1.022505	-0.515351	-0.420264	0.140686	0.032821	0.895828	0	0
3369	2.425496	-0.429664	9.456171	-0.042751	-0.021057	-0.128436	-0.288384	1.019743	-0.516281	-0.419020	0.141098	0.032760	0.896348	0	0
3370	2.343213	-0.462004	9.682428	-0.019637	-0.008895	-0.098251	-0.288780	1.019330	-0.515756	-0.418161	0.141286	0.032809	0.896718	0	0
3371	2.343088	-0.478899	9.663008	0.000010	0.028693	-0.078589	-0.289827	1.018645	-0.517709	-0.417441	0.141084	0.032846	0.897084	0	0
3372	2.439717	-0.472542	9.628600	0.016064	0.054005	-0.059021	-0.290747	1.017543	-0.517575	-0.417009	0.140571	0.032898	0.897363	0	0
3373	2.624933	-0.568299	9.462470	0.055354	0.041707	-0.041228	-0.291264	1.015886	-0.518238	-0.416706	0.140030	0.033321	0.897573	0	0
3374	2.810501	-0.615864	9.325731	0.098304	0.045185	-0.037440	-0.288087	1.016146	-0.519592	-0.416589	0.139260	0.034119	0.897717	0	0
3375	2.935614	-0.677197	9.251845	0.104477	0.038121	-0.018083	-0.288609	1.015042	-0.519726	-0.416561	0.138555	0.034967	0.897807	0	0
3376	2.990519	-0.757781	8.995685	0.090120	0.029376	-0.005029	-0.288353	1.014347	-0.516204	-0.416706	0.137972	0.035710	0.897800	0	0
3377	3.003509	-0.628157	8.944188	0.039967	0.032835	0.008740	-0.288613	1.014626	-0.518029	-0.416826	0.137596	0.035966	0.897792	0	0
3378	2.979388	-0.623260	8.910805	-0.035276	0.045024	0.032037	-0.287819	1.013791	-0.516741	-0.417132	0.137408	0.035466	0.897698	0	0
3379	2.904313	-0.651713	8.853444	-0.098862	0.029268	0.042108	-0.287815	1.014622	-0.519350	-0.417359	0.137658	0.034448	0.897594	0	0
3380	2.872986	-0.644112	8.899466	-0.145548	0.032673	0.077037	-0.285974	1.017104	-0.520400	-0.417912	0.138056	0.032948	0.897332	0	0
3381	2.971836	-0.666482	8.915180	-0.154478	0.037895	0.074313	-0.285994	1.018901	-0.517634	-0.418351	0.138474	0.031353	0.897120	0	0
3382	3.158029	-0.629586	8.870736	-0.152797	0.048283	0.102512	-0.284171	1.022625	-0.515531	-0.419118	0.138770	0.029686	0.896773	0	0
3383	3.332254	-0.578135	8.836177	-0.117046	0.030738	0.107074	-0.283658	1.025528	-0.515772	-0.419897	0.139111	0.028423	0.896397	0	0
3384	3.427021	-0.838168	8.990994	-0.054428	0.023711	0.102133	-0.282741	1.027599	-0.516812	-0.420779	0.139215	0.027740	0.895988	0	0
3385	3.329601	-0.957349	9.096214	0.013457	0.011445	0.120209	-0.283400	1.027603	-0.517325	-0.421849	0.139190	0.027717	0.895489	0	0
3386	3.169553	-1.054407	9.197422	0.029608	0.039488	0.115168	-0.281559	1.030638	-0.519286	-0.422960	0.138803	0.027701	0.895026	0	0
3387	2.976607	-1.023790	9.278750	0.011590	0.049956	0.143334	-0.279187	1.031732	-0.518918	-0.424244	0.138449	0.027466	0.894480	0	0
3388	2.851219	-1.009717	9.628487	-0.038655	0.060347	0.167711	-0.276812	1.033242	-0.519855	-0.425730	0.138179	0.026677	0.893839	0	0
3389	2.709584	-0.901892	9.919356	-0.060131	0.095310	0.171264	-0.277350	1.033936	-0.518401	-0.427175	0.137730	0.025564	0.893252	0	0
3390	2.746301	-0.836838	10.049571	-0.063737	0.104007	0.176556	-0.275242	1.036277	-0.519849	-0.428709	0.137177	0.024352	0.892636	0	0
3391	2.823844	-0.801174	10.111800	-0.048526	0.079496	0.167749	-0.273146	1.038756	-0.518417	-0.430131	0.136816	0.023412	0.892032	0	0
3392	2.909391	-0.994307	10.096825	-0.033355	0.076840	0.174834	-0.269979	1.040953	-0.520013	-0.431685	0.136375	0.022590	0.891370	0	0
3393	2.811765	-1.135759	9.997501	-0.005613	0.056787	0.169679	-0.268930	1.042192	-0.519493	-0.433175	0.136030	0.022125	0.890711	0	0
3394	2.666989	-1.117995	9.931660	-0.017287	0.044572	0.177529	-0.268143	1.044541	-0.521706	-0.434760	0.135806	0.021581	0.889986	0	0
3395	2.522149	-1.105408	9.745589	-0.047611	0.048181	0.162392	-0.265504	1.045496	-0.521606	-0.436125	0.135715	0.020781	0.889351	0	0
3396	2.440818	-0.992221	9.584161	-0.076118	0.015055	0.130393	-0.264438	1.047153	-0.526578	-0.437204	0.136000	0.019907	0.888797	0	0
3397	2.390799	-0.891232	9.446357	-0.101122	0.023848	0.126757	-0.262862	1.049636	-0.527624	-0.438173	0.136348	0.018780	0.888291	0	0
3398	2.436548	-0.906337	9.342443	-0.081347	-0.000579	0.102125	-0.262342	1.051293	-0.527615	-0.438990	0.136788	0.017966	0.887837	0	0
3399	2.440645	-1.009704	9.372462	-0.041954	-0.037282	0.084633	-0.263418	1.050188	-0.520806	-0.439653	0.137409	0.017687	0.887418	0	0
3400	2.350887	-1.066759	9.362967	0.007353	-0.044185	0.061191	-0.263025	1.051293	-0.521325	-0.440218	0.137839	0.017907	0.887067	0	0
3401	2.311528	-1.169689	9.424612	0.007325	-0.073048	0.056670	-0.263166	1.053647	-0.522869	-0.440695	0.138552	0.018253	0.886712	0	0
3402	2.145456	-1.093751	9.450952	-0.038184	-0.077327	0.028190	-0.264496	1.054761	-0.522314	-0.440903	0.139470	0.018263	0.886464	0	0
3403	1.996583	-0.983611	9.693843	-0.116894	-0.044104	0.026036	-0.264772	1.056699	-0.522291	-0.440942	0.140460	0.017410	0.886306	0	0
3404	1.898095	-0.915109	9.820457	-0.199175	-0.021366	0.022035	-0.266376	1.058367	-0.520157	-0.440880	0.141591	0.015754	0.886188	0	0
3405	1.988283	-0.800123	9.897909	-0.224112	-0.014360	-0.002799	-0.264812	1.060986	-0.517799	-0.440516	0.142776	0.013849	0.886210	0	0
3406	2.273952	-0.698936	9.894204	-0.206086	-0.007378	-0.029143	-0.265238	1.065831	-0.517483	-0.440003	0.143805	0.012146	0.886324	0	0
3407	2.466560	-0.775383	9.769091	-0.120062	-0.014318	-0.056809	-0.264704	1.064860	-0.517370	-0.439307	0.144522	0.011240	0.886564	0	0
3408	2.670384	-0.972148	9.654513	0.009854	-0.021222	-0.096520	-0.267086	1.064595	-0.516420	-0.438504	0.144715	0.011609	0.886926	0	0
3409	2.795091	-1.086726	9.471865	0.116446	-0.052615	-0.127636	-0.268150	1.065569	-0.516263	-0.437515	0.144726	0.013073	0.887392	0	0
3410	2.920918	-1.040574	9.154061	0.216815	-0.061242	-0.156035	-0.269173	1.060457	-0.517869	-0.436478	0.144359	0.015540	0.887922	0	0
3411	2.972616	-0.897180	8.984623	0.202561	-0.072575	-0.167618	-0.271415	1.057700	-0.514984	-0.435250	0.144167	0.017920	0.888511	0	0
3412	2.881705	-0.771994	8.789767	0.132848	-0.055890	-0.173295	-0.274159	1.052457	-0.515779	-0.433928	0.144113	0.019642	0.889130	0	0
3413	2.799631	-0.766659	8.752083	0.016550	-0.048888	-0.174091	-0.274816	1.051631	-0.515647	-0.432372	0.144520	0.020282	0.889807	0	0
3414	2.854693	-0.834351	8.779670	-0.067570	-0.040193	-0.169417	-0.277040	1.049708	-0.519295	-0.430802	0.145194	0.020149	0.890462	0	0
3415	2.981800	-0.960122	8.875667	-0.103304	-0.045468	-0.186504	-0.279429	1.049996	-0.517294	-0.428959	0.146088	0.019732	0.891215	0	0
3416	3.122031	-0.939255	8.978043	-0.131867	-0.041999	-0.203482	-0.282607	1.048074	-0.513077	-0.426981	0.147047	0.019082	0.892020	0	0
3417	3.155961	-0.927023	9.131708	-0.173091	-0.036831	-0.191439	-0.282610	1.048628	-0.513072	-0.424986	0.148164	0.018020	0.892810	0	0
3418	3.147127	-0.813712	9.195576	-0.177571	-0.031599	-0.189666	-0.283680	1.050986	-0.513556	-0.423067	0.149226	0.016899	0.893566	0	0
3419	3.113894	-0.738416	9.350546	-0.203454	-0.024594	-0.205668	-0.287777	1.049485	-0.511676	-0.420894	0.150362	0.015544	0.894426	0	0
3420	3.084454	-0.811906	9.626346	-0.215965	0.013854	-0.205632	-0.290035	1.051435	-0.511884	-0.418766	0.151175	0.013911	0.895314	0	0
3421	3.058706	-0.698603	9.644694	-0.201576	0.045374	-0.212432	-0.288860	1.051841	-0.508365	-0.416537	0.151677	0.012297	0.896292	0	0
3422	3.135136	-0.823595	9.866114	-0.183705	0.066301	-0.207874	-0.288857	1.052396	-0.510192	-0.414444	0.151883	0.010738	0.897247	0	0
3423	3.199485	-0.939797	9.784910	-0.145998	0.076866	-0.231394	-0.290711	1.052959	-0.510158	-0.412125	0.151870	0.009528	0.898330	0	0
3424	3.164142	-1.155868	9.825993	-0.098462	0.094437	-0.253928	-0.291218	1.050473	-0.512530	-0.409739	0.151464	0.008687	0.899498	0	0
3425	3.074697	-1.165201	9.692066	-0.029422	0.145291	-0.267312	-0.290941	1.049089	-0.513857	-0.407273	0.150353	0.008301	0.900807	0	0
3426	2.917780	-1.154749	9.563757	0.026181	0.141940	-0.293302	-0.292113	1.047713	-0.516600	-0.404717	0.149004	0.008447	0.902181	0	0
3427	2.849955	-1.183185	9.530368	0.090706	0.141163	-0.315729	-0.291953	1.044532	-0.519513	-0.401986	0.147434	0.009232	0.903651	0	0
3428	2.897649	-1.269901	9.610675	0.142698	0.164812	-0.332922	-0.291394	1.040102	-0.520874	-0.399237	0.145401	0.010395	0.905185	0	0
3429	2.723396	-1.330473	9.808560	0.178470	0.150846	-0.338844	-0.291499	1.035675	-0.521440	-0.396415	0.143384	0.011963	0.906727	0	0
3430	2.512746	-1.410474	9.852719	0.205373	0.115967	-0.364283	-0.291983	1.029314	-0.523851	-0.393451	0.141535	0.013933	0.908279	0	0
3431	2.230444	-1.379328	9.879547	0.216048	0.119513	-0.350003	-0.292083	1.023503	-0.523514	-0.390566	0.139639	0.015965	0.909782	0	0
3432	1.993752	-1.382551	9.795030	0.219555	0.047860	-0.352808	-0.294416	1.017430	-0.527072	-0.387704	0.138350	0.018313	0.911158	0	0
3433	1.680611	-1.274178	9.827818	0.178234	0.054843	-0.315078	-0.294509	1.011344	-0.528309	-0.385066	0.137179	0.020180	0.912414	0	0
3434	1.431064	-1.387814	9.785404	0.108373	0.060116	-0.297011	-0.295648	1.004156	-0.531111	-0.382557	0.136214	0.021389	0.913586	0	0
3435	1.569568	-1.268535	9.816824	0.109991	0.025004	-0.269828	-0.296665	0.998214	-0.533248	-0.380229	0.135570	0.022654	0.914622	0	0
3436	1.724155	-0.919176	9.620025	0.069614	0.021410	-0.238383	-0.296935	0.997937	-0.531022	-0.378200	0.135116	0.023579	0.915507	0	0
3437	1.907567	-0.930629	9.488527	0.002415	-0.015415	-0.224962	-0.298767	0.995596	-0.532719	-0.376125	0.135250	0.023933	0.916332	0	0
3438	2.102190	-1.062466	9.345935	-0.058556	-0.065370	-0.208047	-0.300611	0.993945	-0.532053	-0.374181	0.136080	0.023970	0.917004	0	0
3439	2.289673	-1.179801	9.208378	-0.108763	-0.066341	-0.182939	-0.303533	0.995760	-0.531467	-0.372327	0.137101	0.023424	0.917620	0	0
3440	2.487635	-1.186219	9.187369	-0.144612	-0.092667	-0.177188	-0.306981	0.996469	-0.529837	-0.370538	0.138508	0.022731	0.918150	0	0
3441	2.753274	-1.185775	9.223536	-0.153627	-0.122516	-0.172155	-0.308153	0.993016	-0.529331	-0.368705	0.140212	0.021959	0.918648	0	0
3442	2.801803	-1.150354	9.132196	-0.180376	-0.101492	-0.183735	-0.309486	0.993299	-0.526691	-0.366791	0.141829	0.020979	0.919189	0	0
3443	2.763265	-1.137893	9.175933	-0.191224	-0.148764	-0.174279	-0.313993	0.994430	-0.525564	-0.364876	0.143910	0.019954	0.919651	0	0
3444	2.715149	-1.111212	9.126184	-0.180471	-0.129496	-0.170585	-0.316908	0.994444	-0.523688	-0.363066	0.145786	0.019057	0.920090	0	0
3445	2.783787	-0.967495	9.105614	-0.175122	-0.148763	-0.170607	-0.319563	0.995565	-0.522590	-0.361203	0.147806	0.018172	0.920519	0	0
3446	2.914304	-0.953805	9.195973	-0.160886	-0.164591	-0.160025	-0.322221	0.995578	-0.519016	-0.359507	0.149935	0.017567	0.920850	0	0
3447	3.133941	-0.969875	9.220331	-0.139440	-0.142807	-0.148404	-0.324219	0.996971	-0.516879	-0.357897	0.151776	0.016958	0.921187	0	0
3448	3.352785	-1.087815	8.964730	-0.126917	-0.145451	-0.142238	-0.326872	0.996430	-0.513834	-0.356410	0.153607	0.016569	0.921467	0	0
3449	3.555871	-1.051169	8.881684	-0.098387	-0.157786	-0.120979	-0.329378	0.995891	-0.514717	-0.355109	0.155449	0.016357	0.921665	0	0
3450	3.759708	-0.915365	8.977622	-0.130700	-0.178036	-0.106343	-0.332292	0.996183	-0.513885	-0.353929	0.157598	0.015993	0.921760	0	0
3451	3.812716	-0.936928	9.140348	-0.149618	-0.163282	-0.078254	-0.336516	0.996484	-0.516435	-0.352934	0.159685	0.015275	0.921794	0	0
3452	3.770128	-0.807369	8.925900	-0.184453	-0.114255	-0.070356	-0.337318	0.997595	-0.515757	-0.352001	0.161441	0.014133	0.921863	0	0
3453	3.587068	-0.741124	8.884979	-0.195252	-0.121227	-0.057173	-0.338129	0.998982	-0.513245	-0.351127	0.163310	0.012827	0.921887	0	0
3454	3.708274	-0.677026	8.918318	-0.150589	-0.077577	-0.028516	-0.341060	0.999132	-0.507180	-0.350632	0.164613	0.011800	0.921857	0	0
3455	3.712333	-0.791830	9.140479	-0.064800	-0.074141	-0.011166	-0.343447	1.000252	-0.506871	-0.350397	0.165603	0.011472	0.921773	0	0
3456	3.484318	-0.943201	9.397870	0.032721	-0.036486	-0.006762	-0.342779	1.000665	-0.509756	-0.350409	0.165887	0.011954	0.921712	0	0
3457	3.319842	-0.984843	9.518980	0.103253	-0.028644	0.025540	-0.342647	1.000388	-0.509237	-0.350795	0.165875	0.012960	0.921553	0	0
3458	3.141906	-0.873334	9.348753	0.069274	0.004658	0.036067	-0.344629	1.000399	-0.509469	-0.351263	0.165656	0.013563	0.921406	0	0
3459	2.938839	-0.907546	9.441441	0.020925	-0.000572	0.039273	-0.345138	0.996942	-0.509626	-0.351642	0.165675	0.013689	0.921256	0	0
3460	2.944597	-0.784302	9.644693	-0.054384	0.060500	0.085666	-0.345009	0.997633	-0.509752	-0.352368	0.165383	0.012874	0.921043	0	0
3461	2.759825	-0.965059	9.841288	-0.088491	0.009752	0.087891	-0.343696	0.998871	-0.509236	-0.353016	0.165696	0.011872	0.920752	0	0
3462	2.707648	-0.834572	9.905726	-0.115291	0.062231	0.093214	-0.343699	1.000671	-0.511312	-0.353714	0.165603	0.010478	0.920517	0	0
3463	2.674609	-0.717392	9.599724	-0.124290	0.022032	0.101855	-0.341603	1.002872	-0.509228	-0.354433	0.165926	0.009078	0.920198	0	0
3464	2.683009	-0.888671	9.455882	-0.120708	-0.010294	0.094681	-0.342144	1.005228	-0.509589	-0.355132	0.166520	0.007889	0.919832	0	0
3465	2.841234	-1.044342	9.291699	-0.084843	-0.037368	0.073620	-0.343353	1.007309	-0.507588	-0.355650	0.167243	0.007106	0.919507	0	0
3466	2.921008	-1.030696	9.238293	-0.063470	-0.075903	0.085953	-0.343890	1.009388	-0.508867	-0.356361	0.168236	0.006692	0.919053	0	0
3467	2.729892	-1.077484	9.181723	-0.081421	-0.081117	0.098189	-0.344828	1.010637	-0.507270	-0.357106	0.169349	0.006052	0.918564	0	0
3468	2.573335	-1.027520	9.390340	-0.128902	-0.084645	0.104932	-0.346959	1.012862	-0.506692	-0.357879	0.170656	0.005037	0.918027	0	0
3469	2.345546	-0.806411	9.539051	-0.174575	-0.065405	0.117115	-0.346718	1.016319	-0.505615	-0.358640	0.171952	0.003447	0.917496	0	0
3470	2.276827	-0.625282	9.604216	-0.187133	-0.044435	0.129492	-0.347002	1.019364	-0.504926	-0.359549	0.173098	0.001714	0.916929	0	0
3471	2.299996	-0.427917	9.707228	-0.154880	-0.035688	0.120978	-0.347687	1.022273	-0.502793	-0.360377	0.174044	0.000192	0.916426	0	0
3472	2.580032	-0.430888	9.450017	-0.074221	-0.035641	0.098577	-0.350599	1.022842	-0.503005	-0.361209	0.174702	-0.000482	0.915973	0	0
3473	2.752537	-0.611166	9.141224	0.026160	-0.045144	0.065708	-0.351139	1.023951	-0.501677	-0.361843	0.175080	-0.000207	0.915651	0	0
3474	2.895961	-0.810062	8.962252	0.122889	-0.030212	0.052288	-0.349292	1.024910	-0.501958	-0.362626	0.174975	0.000991	0.915361	0	0
3475	3.059290	-0.927288	8.798467	0.151594	-0.041553	0.036526	-0.351661	1.023401	-0.502722	-0.363210	0.174867	0.002460	0.915147	0	0
3476	3.132003	-0.885010	8.651718	0.155264	-0.035385	0.022466	-0.352708	1.021193	-0.502204	-0.363774	0.174690	0.004025	0.914951	0	0
3477	3.098055	-0.908437	8.769508	0.173235	-0.056333	-0.003911	-0.353746	1.018709	-0.503783	-0.364022	0.174639	0.005824	0.914853	0	0
3478	3.122332	-0.893864	8.877620	0.155338	-0.066855	-0.009373	-0.354789	1.016778	-0.504834	-0.364307	0.174746	0.007564	0.914706	0	0
3479	3.228911	-0.846724	8.833981	0.135708	-0.061612	-0.018330	-0.357680	1.013750	-0.505081	-0.364354	0.174880	0.009071	0.914648	0	0
3480	3.369006	-0.842877	8.876078	0.128579	-0.059898	-0.025468	-0.358190	1.010432	-0.505237	-0.364445	0.175018	0.010568	0.914569	0	0
3481	3.461400	-0.756802	8.943565	0.130385	-0.066923	-0.032541	-0.359255	1.009883	-0.502217	-0.364349	0.175221	0.012081	0.914550	0	0
3482	3.552773	-0.810493	8.922932	0.148371	-0.061647	-0.050933	-0.360836	1.007953	-0.500773	-0.364251	0.175299	0.013812	0.914550	0	0
3483	3.569293	-0.865784	8.975029	0.225389	-0.045862	-0.063550	-0.361221	1.006572	-0.501697	-0.364036	0.174963	0.016181	0.914661	0	0
3484	3.542757	-0.863068	9.008936	0.282692	-0.035330	-0.070136	-0.362771	1.001601	-0.504209	-0.363993	0.174305	0.019078	0.914747	0	0
3485	3.451738	-0.756763	8.931632	0.241579	-0.017796	-0.072083	-0.363270	0.997731	-0.506333	-0.363727	0.173651	0.021515	0.914923	0	0
3486	3.480598	-0.771575	8.880741	0.155715	-0.007311	-0.074444	-0.364726	0.995523	-0.502277	-0.363418	0.173195	0.023154	0.915093	0	0
3487	3.453272	-0.883869	9.057537	0.146819	-0.003804	-0.090376	-0.365246	0.994004	-0.502415	-0.362820	0.172755	0.024708	0.915373	0	0
3488	3.363584	-0.942271	9.394115	0.169171	0.017157	-0.090129	-0.366008	0.989720	-0.504409	-0.362394	0.172021	0.026408	0.915632	0	0
3489	3.122876	-0.843337	9.671317	0.169204	0.066165	-0.089865	-0.367284	0.983641	-0.507852	-0.361855	0.170855	0.027907	0.916019	0	0
3490	2.917139	-0.572388	9.656981	0.094119	0.137061	-0.082989	-0.367276	0.982534	-0.508255	-0.361397	0.169295	0.028473	0.916472	0	0
3491	2.954749	-0.375702	9.574799	0.005667	0.109992	-0.115423	-0.365931	0.978930	-0.508835	-0.360356	0.168308	0.028356	0.917067	0	0
3492	3.193013	-0.494744	9.794889	0.009295	0.122161	-0.129552	-0.366186	0.977825	-0.509627	-0.359350	0.167175	0.028281	0.917671	0	0
3493	3.530239	-0.610632	9.725756	0.070209	0.129125	-0.142424	-0.365370	0.975331	-0.512020	-0.358172	0.165772	0.028735	0.918372	0	0
3494	3.725466	-0.656066	9.524067	0.132948	0.136167	-0.158747	-0.365094	0.974777	-0.514385	-0.357109	0.164057	0.029794	0.919060	0	0
3495	3.731765	-0.781802	9.323085	0.141881	0.130073	-0.152559	-0.363994	0.968962	-0.516945	-0.355953	0.162388	0.030924	0.919767	0	0
3496	3.623897	-1.002727	9.165255	0.115076	0.113533	-0.162516	-0.364113	0.967303	-0.518007	-0.354785	0.160941	0.031899	0.920439	0	0
3497	3.429905	-1.116577	9.194461	0.012962	0.083773	-0.147473	-0.364617	0.964540	-0.520643	-0.353450	0.160157	0.031995	0.921086	0	0
3498	3.135480	-1.094729	9.295792	-0.085590	0.094242	-0.118102	-0.363558	0.964673	-0.521181	-0.352347	0.159612	0.031117	0.921633	0	0
3499	2.845898	-1.072743	9.454763	-0.109059	0.048722	-0.090153	-0.365935	0.964271	-0.521673	-0.351335	0.159595	0.030107	0.922056	0	0
3500	2.605114	-0.979133	9.563667	-0.112846	0.053911	-0.045133	-0.364872	0.963712	-0.522218	-0.350840	0.159541	0.029001	0.922289	0	0
3501	2.557896	-0.831729	9.666712	-0.104033	0.029356	-0.024849	-0.366462	0.964412	-0.522317	-0.350434	0.159697	0.027986	0.922448	0	0
3502	2.535270	-0.622009	9.760648	-0.102361	0.041523	0.003453	-0.364618	0.965232	-0.521683	-0.350410	0.159733	0.026945	0.922481	0	0
3503	2.606438	-0.461533	9.721021	-0.127507	0.015217	0.018166	-0.366349	0.967040	-0.521115	-0.350360	0.160108	0.025687	0.922471	0	0
3504	2.749508	-0.378436	9.730355	-0.125767	0.013397	0.028720	-0.367682	0.969815	-0.522638	-0.350538	0.160492	0.024490	0.922370	0	0
3505	2.899490	-0.336755	9.585337	-0.082867	-0.014619	0.035066	-0.367293	0.971058	-0.522631	-0.350707	0.160988	0.023723	0.922239	0	0
3506	3.000048	-0.448988	9.321208	-0.002327	-0.037311	0.031999	-0.367684	0.970784	-0.523675	-0.351116	0.161407	0.023840	0.922007	0	0
3507	3.135179	-0.455525	9.101257	0.045946	-0.053066	0.042831	-0.368086	0.972032	-0.524311	-0.351553	0.161809	0.024389	0.921756	0	0
3508	3.188651	-0.403386	8.983629	0.061973	-0.051353	0.064099	-0.368213	0.971895	-0.525488	-0.352371	0.162138	0.025099	0.921366	0	0
3509	3.246616	-0.399279	8.901461	0.033338	-0.038252	0.070972	-0.369133	0.969962	-0.523923	-0.353049	0.162458	0.025443	0.921041	0	0
3510	3.173824	-0.446919	8.867893	-0.015065	-0.028664	0.093577	-0.370466	0.972184	-0.524535	-0.354014	0.162858	0.025314	0.920603	0	0
3511	3.147346	-0.436914	8.925919	-0.034834	-0.033961	0.109284	-0.371657	0.973021	-0.525555	-0.354933	0.163391	0.024960	0.920165	0	0
3512	3.130680	-0.403160	8.909627	0.009748	-0.037520	0.143093	-0.370873	0.974539	-0.525552	-0.356407	0.163795	0.025014	0.919521	0	0
3513	3.140113	-0.438925	9.036514	0.041839	-0.053332	0.160880	-0.372725	0.974964	-0.526043	-0.357918	0.164248	0.025356	0.918844	0	0
3514	3.128499	-0.378348	9.152674	0.048869	-0.025432	0.194530	-0.373401	0.976350	-0.524056	-0.359927	0.164414	0.025641	0.918021	0	0
3515	3.119096	-0.342223	9.143557	0.027238	-0.025516	0.229629	-0.373540	0.977735	-0.524302	-0.362049	0.164682	0.025644	0.917138	0	0
3516	3.139150	-0.243379	9.269497	-0.015812	-0.022111	0.250487	-0.372237	0.980633	-0.523639	-0.364485	0.165063	0.025236	0.916116	0	0
3517	3.103724	-0.132442	9.275885	-0.042779	-0.006437	0.282984	-0.372786	0.983680	-0.522815	-0.366978	0.165424	0.024449	0.915076	0	0
3518	3.099199	-0.093568	9.391734	-0.055441	-0.024016	0.304864	-0.372676	0.987553	-0.522909	-0.369858	0.165978	0.023598	0.913838	0	0
3519	2.964780	0.022646	9.298094	-0.008170	-0.008292	0.345865	-0.370460	0.992799	-0.522236	-0.372973	0.166242	0.023040	0.912537	0	0
3520	2.958254	0.123662	9.280085	0.069627	-0.038022	0.348110	-0.370477	0.995704	-0.522207	-0.376501	0.166464	0.023322	0.911040	0	0
3521	2.918213	0.272386	9.046607	0.178743	-0.018735	0.370170	-0.369428	0.996528	-0.521037	-0.380133	0.166127	0.024481	0.909561	0	0
3522	2.961478	0.247663	8.937797	0.251995	-0.036259	0.393536	-0.369170	0.997495	-0.520639	-0.384381	0.165647	0.026344	0.907809	0	0
3523	2.919494	0.118037	8.915037	0.287668	-0.008310	0.427368	-0.368384	0.999844	-0.522328	-0.388698	0.164811	0.028371	0.906061	0	0
3524	2.815279	0.061478	9.030649	0.307206	0.026610	0.466425	-0.367313	0.999979	-0.526400	-0.393715	0.163557	0.030373	0.904055	0	0
3525	2.782946	0.264087	9.134201	0.298060	0.045730	0.514060	-0.364139	1.001069	-0.528400	-0.398823	0.162207	0.032148	0.901995	0	0
3526	2.625832	0.578202	9.201656	0.227159	0.061363	0.566580	-0.362178	1.005487	-0.529171	-0.404580	0.160978	0.033121	0.899613	0	0
3527	2.703178	0.591712	9.097798	0.143910	0.092791	0.587217	-0.358757	1.009482	-0.530753	-0.410081	0.159838	0.033210	0.897319	0	0
3528	2.872075	0.573443	9.060080	0.113417	0.082209	0.601001	-0.355089	1.015827	-0.531269	-0.415863	0.158885	0.033004	0.894832	0	0
3529	3.048734	0.290504	9.012041	0.091861	0.099613	0.623708	-0.351137	1.019957	-0.533643	-0.421575	0.157906	0.032554	0.892345	0	0
3530	3.171030	-0.176198	9.296432	0.127578	0.075039	0.621978	-0.349309	1.025899	-0.536752	-0.427441	0.156954	0.032452	0.889723	0	0
3531	3.304169	-0.474855	9.503348	0.176786	0.106469	0.624107	-0.343896	1.030300	-0.541632	-0.433256	0.155545	0.032731	0.887143	0	0
3532	3.256572	-0.382573	9.670654	0.197390	0.109972	0.615488	-0.339679	1.034291	-0.544011	-0.439120	0.153969	0.033103	0.884518	0	0
3533	3.119642	-0.280683	9.605712	0.105414	0.139816	0.586792	-0.335208	1.040356	-0.546898	-0.444470	0.152558	0.032665	0.882103	0	0
3534	3.246567	-0.421840	9.389091	0.007982	0.124098	0.566577	-0.330894	1.048357	-0.545837	-0.449575	0.151667	0.031373	0.879713	0	0
3535	3.399821	-0.605551	9.481793	-0.004287	0.122426	0.505595	-0.328139	1.052770	-0.546620	-0.454007	0.150869	0.030173	0.877614	0	0
3536	3.298506	-0.590355	9.473228	0.049596	0.148805	0.469989	-0.324467	1.058700	-0.547794	-0.458294	0.149535	0.029275	0.875642	0	0
3537	3.302985	-0.634179	9.311658	0.099861	0.135810	0.435055	-0.321172	1.061727	-0.549385	-0.462246	0.148121	0.029040	0.873811	0	0
3538	3.192103	-0.609008	9.394620	0.144676	0.146374	0.418714	-0.318015	1.065862	-0.551485	-0.466197	0.146351	0.029058	0.872007	0	0
3539	3.133964	-0.632797	9.332359	0.189568	0.126383	0.380211	-0.315099	1.067786	-0.556744	-0.469780	0.144586	0.029736	0.870355	0	0
3540	2.892682	-0.593541	8.969576	0.225404	0.130037	0.381456	-0.310349	1.070806	-0.558618	-0.473500	0.142564	0.030586	0.868641	0	0
3541	2.749480	-0.352416	8.800539	0.220088	0.121378	0.373551	-0.307559	1.070100	-0.561153	-0.477048	0.140696	0.031565	0.866968	0	0
3542	2.541675	-0.370121	8.773288	0.202192	0.151166	0.383281	-0.302810	1.072842	-0.562507	-0.480727	0.138597	0.032107	0.865252	0	0
3543	2.425979	-0.344736	8.913975	0.193145	0.166864	0.406219	-0.297915	1.074755	-0.566226	-0.484516	0.136469	0.032588	0.863458	0	0
3544	2.385376	-0.623085	9.026488	0.232564	0.167779	0.390601	-0.295121	1.074465	-0.570720	-0.488279	0.134076	0.033299	0.861683	0	0
3545	2.188977	-0.395645	8.965906	0.278236	0.177490	0.387551	-0.291684	1.076108	-0.573111	-0.492003	0.131428	0.034480	0.859925	0	0
3546	2.192756	-0.544592	9.033859	0.296876	0.128446	0.403338	-0.285460	1.074968	-0.573740	-0.495924	0.129056	0.035920	0.857971	0	0
3547	2.193807	-0.408843	9.381500	0.245916	0.133643	0.387144	-0.281742	1.074812	-0.577854	-0.499566	0.126935	0.037030	0.856125	0	0
3548	2.150023	-0.451922	9.340526	0.211085	0.177405	0.387054	-0.277776	1.076452	-0.580384	-0.503229	0.124560	0.037508	0.854306	0	0
3549	1.976085	-0.458159	9.216977	0.178869	0.142488	0.381459	-0.274859	1.077268	-0.583823	-0.506722	0.122686	0.037999	0.852489	0	0
3550	2.005049	-0.469501	9.514619	0.143076	0.116193	0.366106	-0.270634	1.080014	-0.586476	-0.510082	0.121164	0.038230	0.850690	0	0
3551	1.962072	-0.410547	9.806479	0.135015	0.138888	0.367029	-0.266013	1.082342	-0.588224	-0.513381	0.119528	0.038369	0.848929	0	0
3552	1.814106	-0.172991	10.031599	0.092870	0.133586	0.380889	-0.261779	1.083427	-0.590895	-0.516799	0.118118	0.038066	0.847064	0	0
3553	1.626453	-0.070895	9.904609	0.032004	0.172100	0.401813	-0.258606	1.085349	-0.593803	-0.520268	0.116732	0.037105	0.845174	0	0
3554	1.668873	-0.215687	9.856914	-0.018084	0.158104	0.394307	-0.252947	1.090576	-0.594622	-0.523658	0.115689	0.035720	0.843281	0	0
3555	1.932544	-0.496085	10.074930	-0.003733	0.156277	0.378402	-0.249130	1.094707	-0.596340	-0.526865	0.114602	0.034553	0.841478	0	0
3556	2.194355	-0.695063	10.171327	0.001719	0.154488	0.355404	-0.244248	1.098280	-0.598995	-0.529937	0.113469	0.033398	0.839748	0	0
3557	2.173248	-0.601663	9.985118	0.037522	0.182516	0.366370	-0.239244	1.102127	-0.599295	-0.533082	0.111933	0.032445	0.837999	0	0
3558	2.245449	-0.629282	9.789502	0.007106	0.173775	0.367856	-0.236609	1.105158	-0.601398	-0.536249	0.110612	0.031217	0.836198	0	0
3559	2.345770	-0.788312	9.952642	-0.010781	0.128258	0.347227	-0.232753	1.102786	-0.603574	-0.539148	0.109778	0.030170	0.834481	0	0
3560	2.472326	-0.645452	9.799376	0.071559	0.103791	0.339803	-0.228932	1.105117	-0.603609	-0.542112	0.108683	0.029885	0.832712	0	0
3561	2.220941	-1.351007	9.678069	0.063633	0.086480	0.306132	-0.224727	1.109937	-0.603886	-0.544724	0.107783	0.029726	0.831129	0	0
3562	2.215148	-0.794482	9.174997	0.132633	0.058632	0.291681	-0.221825	1.111859	-0.605089	-0.547342	0.106713	0.030248	0.829526	0	0
3563	2.059774	-0.922015	9.547399	0.171842	-0.023637	0.291681	-0.219441	1.112677	-0.607472	-0.549906	0.106131	0.031602	0.827853	0	0
3564	2.032995	-0.618402	9.659273	0.168323	0.038456	0.295473	-0.218650	1.115027	-0.610601	-0.552571	0.105034	0.032523	0.826181	0	0
3565	1.917122	-0.958318	9.896705	0.114617	0.046308	0.294189	-0.215869	1.115151	-0.611820	-0.555106	0.104185	0.033010	0.824568	0	0
3566	1.732719	-0.753857	10.217895	0.027830	0.084759	0.297310	-0.212561	1.116380	-0.614475	-0.557646	0.103482	0.032512	0.822961	0	0
3567	1.578957	-0.655382	10.566443	-0.044664	0.074227	0.289753	-0.210192	1.118997	-0.615662	-0.559980	0.103276	0.031523	0.821440	0	0
3568	1.649313	-0.603589	10.378966	-0.107159	0.084779	0.268181	-0.206783	1.123543	-0.614753	-0.562136	0.103317	0.029945	0.820019	0	0
3569	1.894292	-1.129597	10.459731	-0.160780	0.052378	0.239293	-0.204163	1.126987	-0.613319	-0.563921	0.103917	0.028166	0.818780	0	0
3570	2.001442	-0.987673	9.950917	-0.131034	0.062156	0.208712	-0.202338	1.131405	-0.613041	-0.565557	0.104259	0.026581	0.817661	0	0
3571	2.071716	-1.286860	9.824298	0.054339	0.036067	0.166712	-0.200764	1.134857	-0.615124	-0.566961	0.103754	0.026724	0.816747	0	0
3572	2.076586	-1.255663	9.026687	0.053698	0.018825	0.127896	-0.200237	1.135961	-0.616430	-0.568126	0.103382	0.026980	0.815976	0	0
3573	2.099190	-0.798635	9.094234	0.176331	-0.012622	0.107613	-0.199697	1.135406	-0.618668	-0.569158	0.102569	0.028456	0.815309	0	0
3574	1.983341	-0.792675	9.174615	0.251480	-0.003841	0.109989	-0.198879	1.131528	-0.619373	-0.570370	0.101251	0.030473	0.814554	0	0
3575	1.989270	-0.638802	9.169123	0.333694	-0.027485	0.126393	-0.198342	1.129865	-0.618874	-0.571701	0.099667	0.033297	0.813705	0	0
3576	2.023316	-0.609793	9.303752	0.369275	-0.038980	0.165375	-0.197517	1.126818	-0.622843	-0.573455	0.097978	0.036416	0.812541	0	0
3577	2.106465	-0.465903	9.376791	0.362072	-0.039045	0.174137	-0.197475	1.121285	-0.625777	-0.575181	0.096341	0.039491	0.811373	0	0
3578	2.212646	-0.485080	9.668869	0.290395	-0.014706	0.194808	-0.197723	1.118658	-0.626323	-0.577068	0.094918	0.041798	0.810084	0	0
3579	2.183529	-0.521706	10.202254	0.141716	-0.000904	0.217556	-0.196121	1.118513	-0.630535	-0.578938	0.094259	0.042827	0.808772	0	0
3580	2.258835	-0.468488	10.493028	0.086028	-0.008092	0.254996	-0.195057	1.118232	-0.631732	-0.581116	0.093986	0.043383	0.807210	0	0
3581	2.081037	-0.674537	10.302324	-0.189468	0.042677	0.255831	-0.191380	1.121947	-0.630312	-0.582994	0.094913	0.041445	0.805849	0	0
3582	1.791540	-0.627364	10.045797	-0.212715	0.062036	0.265527	-0.189555	1.126780	-0.630815	-0.584998	0.095813	0.039173	0.804402	0	0
3583	1.727260	-0.836140	10.039145	-0.201948	0.046342	0.253189	-0.186946	1.130914	-0.627411	-0.586833	0.096775	0.037105	0.803047	0	0
3584	1.818765	-0.894814	10.749086	-0.110778	0.004219	0.241310	-0.187777	1.137145	-0.626813	-0.588698	0.097532	0.036012	0.801639	0	0
3585	2.070261	-0.846152	10.785931	0.041389	0.018202	0.230948	-0.184087	1.140170	-0.628148	-0.590573	0.097275	0.036075	0.800288	0	0
3586	2.228623	-0.986974	10.758911	0.181912	-0.028114	0.206174	-0.180643	1.138767	-0.627429	-0.592428	0.096550	0.037552	0.798935	0	0
3587	2.134409	-0.606043	9.240349	0.322750	-0.009287	0.175686	-0.181008	1.134896	-0.630341	-0.594113	0.094829	0.040080	0.797766	0	0
3588	1.994141	-0.616374	8.650204	0.428524	-0.023019	0.144738	-0.180587	1.132405	-0.633250	-0.595683	0.092574	0.043551	0.796678	0	0
3589	1.995843	-0.393656	9.123816	0.514342	-0.072078	0.135528	-0.179203	1.124375	-0.637800	-0.597175	0.090197	0.048019	0.795576	0	0
3590	1.876011	-0.267582	9.145527	0.479442	-0.044082	0.145129	-0.179949	1.118432	-0.641511	-0.598763	0.087802	0.052019	0.794398	0	0
3591	1.703273	-0.103307	8.939810	0.374781	-0.045771	0.146213	-0.180847	1.114286	-0.642716	-0.600201	0.086050	0.055207	0.793288	0	0
3592	1.739820	-0.064483	9.144230	0.267160	-0.045973	0.196528	-0.178972	1.111510	-0.644866	-0.601995	0.084968	0.057488	0.791882	0	0
3593	1.656050	0.033047	9.362380	0.159752	-0.011058	0.210010	-0.179744	1.108333	-0.645671	-0.603762	0.084263	0.058702	0.790522	0	0
3594	1.554851	0.058436	9.541396	0.086291	-0.018118	0.223580	-0.178154	1.108740	-0.647523	-0.605619	0.084064	0.059360	0.789072	0	0
3595	1.468485	0.136215	9.586297	0.003983	0.002864	0.227503	-0.176572	1.109838	-0.647798	-0.607395	0.084193	0.059236	0.787702	0	0
3596	1.445894	0.352946	9.613018	-0.051491	-0.009396	0.224461	-0.175926	1.113295	-0.649082	-0.609155	0.084760	0.058754	0.786316	0	0
3597	1.490117	-0.210764	9.437918	-0.065633	0.113133	0.223796	-0.174621	1.114947	-0.646730	-0.610902	0.084433	0.057404	0.785095	0	0
3598	1.623135	0.116605	10.647039	-0.101602	0.002631	0.199342	-0.173581	1.117985	-0.646715	-0.612416	0.085195	0.056477	0.783900	0	0
3599	1.421749	0.322414	10.579041	0.011269	0.072744	0.193473	-0.171479	1.120326	-0.646724	-0.613962	0.084687	0.055990	0.782780	0	0
3600	1.498196	0.215188	10.317582	0.092901	0.048412	0.146358	-0.169891	1.120040	-0.646489	-0.615244	0.083867	0.056351	0.781835	0	0
3601	1.416748	0.315967	10.031035	0.152937	0.027552	0.129148	-0.167513	1.120719	-0.647042	-0.616377	0.082796	0.057295	0.780988	0	0
3602	1.543054	0.427236	9.771658	0.201369	0.032870	0.112769	-0.168153	1.118095	-0.648759	-0.617465	0.081410	0.058626	0.780174	0	0
3603	1.649428	0.456526	9.396147	0.222855	0.003176	0.111919	-0.166952	1.116428	-0.649187	-0.618500	0.080082	0.060278	0.779366	0	0
3604	1.781810	0.402015	9.211720	0.204953	-0.024822	0.109878	-0.166133	1.114074	-0.652494	-0.619529	0.079121	0.061995	0.778512	0	0
3605	1.875605	0.352777	9.080561	0.135149	-0.037096	0.112814	-0.166653	1.112139	-0.651982	-0.620470	0.078651	0.063215	0.777712	0	0
3606	1.928120	0.270320	8.992638	0.065347	-0.031001	0.119346	-0.165850	1.111859	-0.654352	-0.621450	0.078609	0.063876	0.776879	0	0
3607	2.014717	0.221698	9.044206	0.004385	-0.051222	0.138177	-0.166253	1.111583	-0.652124	-0.622473	0.079080	0.064152	0.775989	0	0
3608	2.038126	0.111530	9.259043	-0.040375	-0.068769	0.131585	-0.165212	1.113791	-0.650810	-0.623439	0.079996	0.064218	0.775113	0	0
3609	2.062191	0.097175	9.345193	-0.077914	-0.052164	0.125191	-0.166692	1.118227	-0.650874	-0.624292	0.080981	0.063876	0.774352	0	0
3610	2.091647	0.164272	9.338500	-0.111976	-0.056587	0.138149	-0.166050	1.121267	-0.650199	-0.625257	0.082253	0.063305	0.773486	0	0
3611	2.067650	0.186049	9.319730	-0.188877	-0.028595	0.136821	-0.164737	1.124582	-0.653065	-0.626119	0.083759	0.061952	0.772736	0	0
3612	1.966590	0.232886	9.434100	-0.273037	-0.013770	0.150398	-0.164629	1.126793	-0.649773	-0.627065	0.085715	0.059857	0.771920	0	0
3613	1.857379	0.152371	9.568707	-0.310694	0.007179	0.169598	-0.163213	1.133427	-0.649467	-0.628087	0.087726	0.057311	0.771055	0	0
3614	1.865752	-0.034620	9.792404	-0.291062	0.016746	0.176780	-0.160495	1.140465	-0.644205	-0.629225	0.089573	0.054862	0.770092	0	0
3615	2.027070	-0.103011	9.862329	-0.254371	0.042935	0.180603	-0.158938	1.144468	-0.642095	-0.630389	0.090957	0.052513	0.769142	0	0
3616	2.190440	-0.219746	9.859576	-0.218523	0.060419	0.172043	-0.157640	1.148612	-0.642074	-0.631555	0.092008	0.050349	0.768204	0	0
3617	2.174845	-0.373624	9.838715	-0.178218	0.060464	0.162617	-0.154762	1.153854	-0.641673	-0.632649	0.092768	0.048494	0.767331	0	0
3618	2.193318	-0.489445	9.765121	-0.117334	0.062260	0.155109	-0.153465	1.157443	-0.640217	-0.633775	0.093156	0.047111	0.766441	0	0
3619	2.207509	-0.528313	9.675627	-0.129794	0.079789	0.148022	-0.150958	1.157429	-0.638685	-0.634805	0.093459	0.045522	0.765647	0	0
3620	2.209754	-0.552355	9.684944	-0.161975	0.093784	0.145189	-0.148468	1.161566	-0.638944	-0.635822	0.093883	0.043606	0.764862	0	0
3621	2.225957	-0.651020	9.710108	-0.199558	0.091143	0.143999	-0.145595	1.167361	-0.638276	-0.636754	0.094544	0.041419	0.764127	0	0
3622	2.147072	-0.878667	9.787483	-0.210347	0.069273	0.145579	-0.143500	1.170393	-0.637231	-0.637714	0.095462	0.039289	0.763324	0	0
3623	2.038950	-1.142210	9.850278	-0.188839	0.094684	0.142280	-0.141022	1.175360	-0.635387	-0.638635	0.096028	0.037161	0.762589	0	0
3624	1.951148	-1.266350	9.931324	-0.178071	0.104338	0.135344	-0.140650	1.178955	-0.634310	-0.639548	0.096468	0.035063	0.761868	0	0
3625	1.892800	-1.321216	9.931196	-0.135006	0.074701	0.100310	-0.138555	1.181986	-0.633265	-0.640189	0.096826	0.033510	0.761354	0	0
3626	1.834505	-1.368852	9.935959	-0.104415	0.066071	0.059975	-0.135941	1.185430	-0.630261	-0.640600	0.097060	0.032292	0.761031	0	0
3627	1.727862	-1.423370	9.926638	-0.059598	0.049545	0.037353	-0.133293	1.184169	-0.628875	-0.640824	0.097103	0.031528	0.760869	0	0
3628	1.645449	-1.466080	9.907631	-0.038810	0.043566	-0.010084	-0.133832	1.186248	-0.629631	-0.640766	0.097065	0.031023	0.760944	0	0
3629	1.536444	-1.513348	9.903221	-0.018187	0.041880	-0.020491	-0.133559	1.186525	-0.632380	-0.640588	0.096878	0.030669	0.761131	0	0
3630	1.475915	-1.536811	9.941928	-0.014524	0.036691	-0.041618	-0.132508	1.188180	-0.633165	-0.640325	0.096726	0.030426	0.761381	0	0
3631	1.417630	-1.584329	9.985146	-0.059271	0.045429	-0.038381	-0.132630	1.186659	-0.633570	-0.639974	0.096762	0.029741	0.761699	0	0
3632	1.349893	-1.598510	9.894238	-0.053813	0.026274	-0.061302	-0.132900	1.187906	-0.634077	-0.639515	0.096935	0.029283	0.762080	0	0
3633	1.321670	-1.483730	9.602587	-0.075163	0.029003	-0.079032	-0.133974	1.189848	-0.632602	-0.638835	0.097178	0.028608	0.762646	0	0
3634	1.421130	-1.413046	9.374218	-0.089503	0.017623	-0.070377	-0.133183	1.189982	-0.632221	-0.638278	0.097643	0.027943	0.763077	0	0
3635	1.631476	-1.371874	9.216656	-0.100221	0.003600	-0.074082	-0.133723	1.191506	-0.631412	-0.637603	0.098238	0.027228	0.763591	0	0
3636	1.709467	-1.267075	9.077790	-0.114540	0.003588	-0.068898	-0.134918	1.192066	-0.630996	-0.637034	0.098969	0.026461	0.763998	0	0
3637	1.614021	-1.098749	8.820982	-0.134090	0.010708	-0.088332	-0.136258	1.194563	-0.630166	-0.636216	0.099723	0.025454	0.764615	0	0
3638	1.648335	-1.026945	8.792671	-0.123429	-0.008573	-0.075982	-0.136012	1.197190	-0.629227	-0.635609	0.100601	0.024707	0.765030	0	0
3639	1.716160	-1.002908	8.960600	-0.123515	-0.015657	-0.063692	-0.137339	1.197335	-0.628028	-0.634980	0.101496	0.023925	0.765458	0	0
3640	1.836322	-1.085454	9.016295	-0.085934	-0.024431	-0.068791	-0.137219	1.199825	-0.628528	-0.634477	0.102259	0.023561	0.765785	0	0
3641	1.970923	-1.179683	9.220743	-0.043054	-0.035013	-0.063294	-0.138799	1.199697	-0.630338	-0.633928	0.102796	0.023521	0.766169	0	0
3642	1.990544	-1.138813	9.264305	0.010612	-0.043765	-0.062933	-0.139706	1.196658	-0.630616	-0.633560	0.103096	0.024013	0.766418	0	0
3643	1.945503	-1.022872	9.309288	0.029413	-0.050746	-0.068072	-0.140638	1.197216	-0.629811	-0.633043	0.103297	0.024637	0.766798	0	0
3644	1.909554	-0.988549	9.430162	0.005200	-0.045543	-0.057640	-0.143689	1.199170	-0.630269	-0.632709	0.103646	0.025094	0.767012	0	0
3645	1.996421	-1.003146	9.597484	-0.050349	-0.024662	-0.039498	-0.144750	1.199175	-0.629336	-0.632334	0.104161	0.024914	0.767257	0	0
3646	1.984433	-0.997624	9.799536	-0.102321	-0.002008	-0.021290	-0.143832	1.200138	-0.628948	-0.632185	0.104865	0.024234	0.767306	0	0
3647	1.995889	-1.090861	10.014671	-0.100568	0.017178	-0.014185	-0.143309	1.200550	-0.627905	-0.631961	0.105385	0.023379	0.767446	0	0
3648	1.894148	-1.135751	10.019839	-0.052269	0.043444	-0.003143	-0.142259	1.202066	-0.628037	-0.632001	0.105429	0.022776	0.767424	0	0
3649	1.894118	-1.140503	10.039012	0.022873	0.046951	0.000941	-0.142519	1.202068	-0.629342	-0.632030	0.104944	0.022664	0.767471	0	0
3650	1.936639	-1.266486	9.849731	0.105229	0.021656	-0.010921	-0.142780	1.201517	-0.629474	-0.632139	0.104158	0.023410	0.767466	0	0
3651	1.988788	-1.399511	9.742002	0.183935	0.017295	-0.003355	-0.141562	1.198052	-0.631751	-0.632294	0.102883	0.024726	0.767469	0	0
3652	1.910045	-1.603481	9.697076	0.260957	0.020887	-0.018658	-0.141925	1.194043	-0.634664	-0.632491	0.101116	0.026679	0.767475	0	0
3653	1.832549	-1.636380	9.752645	0.280611	0.010400	-0.016775	-0.142028	1.189894	-0.636274	-0.632632	0.099278	0.028790	0.767523	0	0
3654	1.736578	-1.551296	9.802519	0.225137	0.018273	-0.015344	-0.142523	1.185471	-0.638927	-0.632787	0.097757	0.030477	0.767525	0	0
3655	1.650738	-1.399051	9.817027	0.116114	0.006964	-0.047845	-0.141318	1.183250	-0.639491	-0.632521	0.096973	0.031370	0.767808	0	0
3656	1.756945	-1.409121	9.940971	0.000875	-0.015756	-0.098149	-0.142126	1.183529	-0.635682	-0.631813	0.097105	0.031632	0.768363	0	0
3657	1.760848	-1.538996	9.953865	-0.049965	-0.013938	-0.133788	-0.143445	1.183537	-0.636708	-0.630719	0.097503	0.031459	0.769219	0	0
3658	1.991450	-1.717957	10.223805	-0.053385	-0.069919	-0.194047	-0.145565	1.182440	-0.633808	-0.629192	0.098364	0.031737	0.770347	0	0
3659	2.024442	-1.829126	10.135720	-0.037868	-0.022533	-0.245782	-0.147927	1.183149	-0.640046	-0.627239	0.098716	0.031817	0.771890	0	0
3660	1.930548	-1.781093	9.872708	-0.045635	-0.059047	-0.312014	-0.151096	1.181920	-0.639487	-0.624800	0.099407	0.032201	0.773761	0	0
3661	1.705767	-1.808337	9.828671	-0.115231	-0.027415	-0.344066	-0.155067	1.180695	-0.636298	-0.621999	0.100244	0.031803	0.775924	0	0
3662	1.430683	-1.784148	9.958702	-0.193788	-0.002801	-0.379711	-0.157455	1.181537	-0.635338	-0.618879	0.101399	0.030754	0.778307	0	0
3663	1.261529	-1.799750	9.931141	-0.252718	-0.016689	-0.410103	-0.161955	1.181007	-0.633443	-0.615409	0.102973	0.029268	0.780904	0	0
3664	1.193894	-1.799529	9.830785	-0.268728	-0.039344	-0.434952	-0.167117	1.181589	-0.632966	-0.611736	0.104856	0.027915	0.783585	0	0
3665	1.300487	-1.747813	9.710289	-0.272088	-0.042744	-0.480828	-0.170977	1.183821	-0.629483	-0.607655	0.106716	0.026490	0.786553	0	0
3666	1.421663	-1.684082	9.623454	-0.268388	-0.057570	-0.509073	-0.175742	1.183708	-0.627972	-0.603359	0.108714	0.025327	0.789618	0	0
3667	1.563877	-1.716795	9.513699	-0.255766	-0.091642	-0.537349	-0.181318	1.185397	-0.624469	-0.598799	0.110835	0.024373	0.792818	0	0
3668	1.571286	-1.688496	9.348125	-0.176821	-0.105482	-0.582638	-0.187655	1.183910	-0.625042	-0.593965	0.112637	0.024302	0.796196	0	0
3669	1.672742	-1.684405	9.371330	-0.119410	-0.147393	-0.628222	-0.194781	1.179658	-0.622228	-0.588777	0.114353	0.024852	0.799780	0	0
3670	1.630592	-1.505588	9.534778	-0.069228	-0.142111	-0.647177	-0.202437	1.176378	-0.620836	-0.583488	0.115787	0.025928	0.803407	0	0
3671	1.651198	-1.327578	9.594329	-0.017304	-0.164836	-0.660951	-0.209567	1.174480	-0.620746	-0.578100	0.117023	0.027422	0.807065	0	0
3672	1.728799	-1.282418	9.615808	0.025786	-0.166526	-0.693261	-0.217338	1.167603	-0.618341	-0.572490	0.118077	0.029456	0.810830	0	0
3673	1.681999	-1.077238	9.736338	0.065196	-0.183992	-0.709726	-0.224706	1.161001	-0.618033	-0.566742	0.118965	0.031771	0.814642	0	0
3674	1.634764	-0.936631	9.976298	0.122450	-0.211988	-0.721709	-0.233649	1.152333	-0.618114	-0.560938	0.119818	0.034880	0.818398	0	0
3675	1.711835	-0.965995	10.008944	0.158306	-0.217216	-0.739119	-0.242595	1.143526	-0.616758	-0.554987	0.120422	0.038162	0.822212	0	0
3676	1.862039	-0.899660	10.061285	0.200371	-0.224247	-0.745039	-0.251017	1.136238	-0.616571	-0.549010	0.120918	0.042001	0.825955	0	0
3677	2.262088	-0.337536	10.064297	0.187009	-0.229601	-0.756617	-0.257323	1.127555	-0.614207	-0.542874	0.121441	0.045598	0.829735	0	0
3678	2.416883	0.029733	10.218597	0.169028	-0.257710	-0.748013	-0.266251	1.117088	-0.615222	-0.536751	0.122370	0.049357	0.833359	0	0
3679	2.308022	0.001779	10.238442	0.068762	-0.197404	-0.718539	-0.274402	1.107446	-0.613100	-0.530735	0.123266	0.051750	0.836927	0	0
3680	2.118664	-0.140846	10.308135	-0.067335	-0.177331	-0.693878	-0.283238	1.103066	-0.612748	-0.524751	0.124799	0.053031	0.840387	0	0
3681	2.270765	-0.485691	10.403801	-0.187295	-0.201928	-0.691435	-0.288629	1.098115	-0.613369	-0.518587	0.127084	0.053253	0.843849	0	0
3682	2.584865	-0.107258	9.895921	-0.225699	-0.172202	-0.681920	-0.295499	1.094968	-0.610156	-0.512455	0.129394	0.053157	0.847244	0	0
3683	2.758754	0.241767	9.638866	-0.258975	-0.200303	-0.643468	-0.301574	1.092094	-0.607475	-0.506549	0.132055	0.052703	0.850407	0	0
3684	2.782236	0.150063	9.599155	-0.300279	-0.168910	-0.601384	-0.309249	1.088534	-0.600067	-0.500952	0.134747	0.051847	0.853348	0	0
3685	2.769114	-0.331152	9.512020	-0.307440	-0.146148	-0.594397	-0.312694	1.087998	-0.597403	-0.495378	0.137211	0.050646	0.856276	0	0
3686	3.040058	-0.256889	9.318265	-0.296754	-0.125239	-0.571395	-0.319567	1.085405	-0.594053	-0.490024	0.139516	0.049558	0.859044	0	0
3687	3.201902	0.088184	9.311222	-0.286192	-0.100901	-0.523625	-0.324207	1.085705	-0.591101	-0.485066	0.141522	0.048230	0.861601	0	0
3688	3.356055	0.029588	9.419775	-0.289903	-0.087040	-0.493703	-0.329227	1.083240	-0.588432	-0.480374	0.143493	0.046902	0.863974	0	0
3689	3.238018	0.077854	9.171394	-0.322164	-0.029296	-0.458431	-0.332271	1.082703	-0.586821	-0.475925	0.145088	0.044842	0.866276	0	0
3690	3.158034	0.039685	9.070703	-0.368926	-0.036386	-0.405909	-0.333340	1.083537	-0.584965	-0.471881	0.147030	0.042458	0.868279	0	0
3691	3.074755	-0.123344	9.031093	-0.410213	-0.008448	-0.369107	-0.336672	1.085629	-0.580968	-0.468056	0.148901	0.039421	0.870172	0	0
3692	3.175179	-0.263551	9.057455	-0.419383	-0.026957	-0.327004	-0.338013	1.087849	-0.579356	-0.464605	0.151023	0.036436	0.871784	0	0
3693	3.248172	-0.195905	9.341204	-0.406196	-0.002656	-0.275727	-0.340677	1.089661	-0.576811	-0.461573	0.152861	0.033281	0.873199	0	0
3694	3.060724	-0.408359	9.390850	-0.380484	0.031384	-0.216366	-0.342689	1.093822	-0.575300	-0.459147	0.154326	0.030196	0.874332	0	0
3695	2.717153	-0.836513	9.295159	-0.332300	0.055939	-0.179780	-0.342842	1.096589	-0.573961	-0.457067	0.155340	0.027274	0.875337	0	0
3696	2.547559	-0.916761	9.362995	-0.289487	0.066416	-0.149437	-0.342992	1.097695	-0.570546	-0.455364	0.156098	0.024720	0.876165	0	0
3697	2.543979	-0.741232	9.336204	-0.235880	0.088250	-0.124257	-0.343271	1.100187	-0.570517	-0.453919	0.156397	0.022406	0.876924	0	0
3698	2.569165	-0.594836	9.294408	-0.185889	0.075083	-0.101007	-0.340898	1.100865	-0.569761	-0.452803	0.156617	0.020645	0.877505	0	0
3699	2.543690	-0.771093	9.009000	-0.108957	0.083895	-0.088100	-0.339569	1.100998	-0.571874	-0.451868	0.156386	0.019410	0.878056	0	0
3700	2.663988	-0.832227	8.988032	-0.044628	0.057603	-0.075438	-0.339560	1.099614	-0.572149	-0.451193	0.156126	0.018928	0.878460	0	0
3701	2.812947	-0.939124	9.019166	0.021419	0.055743	-0.041547	-0.339429	1.099475	-0.571499	-0.450863	0.155563	0.018896	0.878729	0	0
3702	2.957761	-0.949842	9.029810	-0.041266	0.078389	-0.023463	-0.338496	1.098917	-0.572696	-0.450658	0.155114	0.018270	0.878927	0	0
3703	2.930665	-1.013227	8.683226	-0.109223	0.098564	-0.017714	-0.336925	1.101537	-0.572301	-0.450340	0.154772	0.016867	0.879178	0	0
3704	3.057322	-0.525751	8.747822	-0.214798	0.113340	-0.013083	-0.335878	1.103053	-0.571779	-0.449977	0.154799	0.014543	0.879401	0	0
3705	2.848090	-0.743065	8.725498	-0.284770	0.102806	0.023397	-0.333780	1.105947	-0.571520	-0.449742	0.155221	0.011528	0.879492	0	0
3706	2.909849	-0.887729	8.768967	-0.307250	0.097476	0.044313	-0.332207	1.109398	-0.573211	-0.449747	0.155809	0.008377	0.879421	0	0
3707	3.073514	-0.959169	8.634546	-0.306394	0.086938	0.053032	-0.331317	1.114650	-0.571602	-0.449727	0.156475	0.005208	0.879337	0	0
3708	2.918403	-1.041782	8.752702	-0.311865	0.088663	0.072411	-0.330558	1.119903	-0.570253	-0.449972	0.157161	0.002014	0.879103	0	0
3709	2.821299	-1.113197	8.747911	-0.293111	0.090429	0.080500	-0.328353	1.125147	-0.566570	-0.450204	0.157739	-0.001087	0.878882	0	0
3710	2.871180	-1.242226	9.154575	-0.253071	0.057028	0.107936	-0.326528	1.129426	-0.566032	-0.450856	0.158437	-0.003675	0.878415	0	0
3711	2.910676	-1.465651	9.341535	-0.233428	0.097201	0.122262	-0.324831	1.132737	-0.565240	-0.451539	0.158687	-0.006343	0.878004	0	0
3712	2.842496	-1.544501	9.338813	-0.203959	0.116439	0.140174	-0.322740	1.136876	-0.564969	-0.452535	0.158638	-0.008820	0.877478	0	0
3713	2.732009	-1.461840	9.345523	-0.152966	0.111231	0.140577	-0.320648	1.140738	-0.564308	-0.453499	0.158399	-0.010870	0.877001	0	0
3714	2.447275	-1.430880	9.305075	-0.083124	0.102622	0.127930	-0.319337	1.141976	-0.563269	-0.454575	0.157924	-0.012206	0.876511	0	0
3715	2.335418	-1.544932	9.477773	0.025113	0.056307	0.114459	-0.317746	1.142106	-0.564469	-0.455595	0.157359	-0.012406	0.876081	0	0
3716	2.396579	-1.767143	9.330486	0.126290	0.076493	0.107278	-0.316185	1.144448	-0.561068	-0.456828	0.156162	-0.011754	0.875662	0	0
3717	2.372271	-1.790881	9.371282	0.203283	0.050307	0.088360	-0.315102	1.141399	-0.563208	-0.457898	0.154835	-0.010330	0.875357	0	0
3718	2.251945	-1.736676	9.485903	0.218546	0.073089	0.080668	-0.313499	1.139316	-0.564562	-0.459026	0.153247	-0.008817	0.875062	0	0
3719	2.282273	-1.549180	9.526251	0.192656	0.076588	0.069065	-0.310813	1.136123	-0.570915	-0.459904	0.151736	-0.007583	0.874876	0	0
3720	2.380254	-1.352922	9.457963	0.144353	0.066065	0.066044	-0.310135	1.134183	-0.572776	-0.460790	0.150549	-0.006664	0.874622	0	0
3721	2.496351	-1.325121	9.406810	0.117660	0.066982	0.034984	-0.308143	1.132927	-0.573081	-0.461254	0.149468	-0.005990	0.874567	0	0
3722	2.611617	-1.412835	9.332705	0.157988	0.045147	0.015762	-0.308784	1.130164	-0.574407	-0.461724	0.148404	-0.004779	0.874508	0	0
3723	2.717724	-1.432908	9.331558	0.200068	0.018911	0.001839	-0.307981	1.129053	-0.575215	-0.462020	0.147366	-0.003109	0.874535	0	0
3724	2.744555	-1.396899	9.377406	0.241245	0.001428	-0.008500	-0.308736	1.123801	-0.577742	-0.462403	0.146299	-0.000932	0.874516	0	0
3725	2.575822	-1.354680	9.381750	0.269813	0.020687	0.011223	-0.309240	1.120207	-0.578948	-0.462878	0.144923	0.001331	0.874494	0	0
3726	2.520533	-1.320485	9.411461	0.234023	0.015442	0.009204	-0.307363	1.117431	-0.581752	-0.463403	0.143764	0.003354	0.874402	0	0
3727	2.400431	-1.232821	9.456766	0.171382	0.032933	0.015913	-0.308132	1.114393	-0.583602	-0.463772	0.142736	0.004691	0.874368	0	0
3728	2.447367	-1.084175	9.419617	0.083716	0.062635	0.022448	-0.307057	1.112174	-0.584949	-0.464190	0.141860	0.005161	0.874286	0	0
3729	2.427098	-0.877378	9.350067	-0.009279	0.060026	0.012118	-0.306263	1.111615	-0.584181	-0.464269	0.141433	0.004802	0.874316	0	0
3730	2.437689	-0.747528	9.365889	-0.082647	0.066117	0.014272	-0.305870	1.111751	-0.583401	-0.464397	0.141298	0.003815	0.874275	0	0
3731	2.488304	-0.757839	9.269197	-0.096901	0.060898	0.001797	-0.303232	1.113121	-0.583689	-0.464259	0.141273	0.002708	0.874356	0	0
3732	2.558054	-0.794671	9.200877	-0.059304	0.046045	-0.005059	-0.304682	1.112852	-0.584455	-0.464280	0.141204	0.002051	0.874357	0	0
3733	2.596557	-0.811942	9.157085	0.004241	0.027705	-0.013488	-0.304288	1.112988	-0.583936	-0.464149	0.141004	0.002014	0.874459	0	0
3734	2.581692	-0.864728	9.161413	0.069569	0.031232	-0.015649	-0.304026	1.113125	-0.583415	-0.464293	0.140466	0.002573	0.874468	0	0
3735	2.446292	-0.887810	9.133475	0.125037	0.017299	-0.017902	-0.303612	1.110909	-0.584752	-0.464291	0.139799	0.003655	0.874572	0	0
3736	2.379369	-0.795473	9.269705	0.175124	0.003309	-0.021076	-0.303339	1.108832	-0.583730	-0.464560	0.139014	0.005277	0.874546	0	0
3737	2.345719	-0.775761	9.337517	0.161601	-0.010738	-0.004471	-0.304115	1.106346	-0.584790	-0.464723	0.138423	0.006796	0.874543	0	0
3738	2.408608	-0.759562	9.289092	0.133029	0.001515	-0.012580	-0.305153	1.103862	-0.586369	-0.465046	0.137848	0.008053	0.874452	0	0
3739	2.456950	-0.752754	9.279140	0.096285	-0.009031	-0.002325	-0.304854	1.100543	-0.590855	-0.465134	0.137547	0.008994	0.874443	0	0
3740	2.447174	-0.767286	9.221375	0.076577	-0.027399	-0.000771	-0.305646	1.100132	-0.590455	-0.465571	0.137486	0.009890	0.874210	0	0
3741	2.456592	-0.798835	9.153637	0.055031	-0.058037	0.007765	-0.306299	1.098752	-0.590589	-0.465685	0.137807	0.010690	0.874090	0	0
3742	2.538410	-0.840219	9.200523	0.071136	-0.082545	-0.001052	-0.308141	1.097794	-0.591879	-0.466196	0.138251	0.011810	0.873732	0	0
3743	2.673103	-0.917964	9.289796	0.072916	-0.119324	-0.012686	-0.309464	1.097247	-0.590556	-0.466147	0.139024	0.013085	0.873618	0	0
3744	2.680073	-0.956475	9.298906	0.075525	-0.122861	0.002290	-0.312644	1.096017	-0.586856	-0.466761	0.139796	0.014440	0.873145	0	0
3745	2.709229	-0.932561	9.327771	0.058501	-0.139505	0.002101	-0.313439	1.095605	-0.585802	-0.466815	0.140816	0.015668	0.872931	0	0
3746	2.804148	-0.829779	9.359378	0.022634	-0.161450	0.012326	-0.315260	1.092989	-0.589987	-0.467556	0.142169	0.016748	0.872295	0	0
3747	2.949927	-0.707990	9.443640	-0.056161	-0.153691	0.025858	-0.316204	1.094653	-0.587470	-0.467648	0.143855	0.017018	0.871964	0	0
3748	2.940391	-0.697640	9.657743	-0.104513	-0.156375	0.027258	-0.319783	1.095917	-0.587141	-0.468395	0.145757	0.016958	0.871248	0	0
3749	2.935286	-0.740485	9.791884	-0.138477	-0.116161	0.027146	-0.322053	1.096203	-0.581347	-0.468380	0.147505	0.016342	0.870974	0	0
3750	2.828964	-0.751569	9.828726	-0.138517	-0.091673	0.042243	-0.323134	1.099114	-0.579470	-0.469159	0.149006	0.015655	0.870311	0	0
3751	2.872477	-0.744723	9.818815	-0.125874	-0.049651	0.029258	-0.323306	1.103263	-0.574977	-0.469188	0.150118	0.014840	0.870119	0	0
3752	2.884239	-0.792510	9.952755	-0.111584	-0.042687	0.032896	-0.324765	1.103270	-0.573646	-0.469848	0.151067	0.014160	0.869610	0	0
3753	2.925164	-0.809712	9.937783	-0.084704	0.009793	0.040316	-0.323721	1.104924	-0.572337	-0.470042	0.151472	0.013412	0.869447	0	0
3754	3.007759	-0.736248	9.788905	-0.081204	0.031609	0.068611	-0.323713	1.106033	-0.576513	-0.470933	0.151641	0.012571	0.868947	0	0
3755	3.139091	-0.935278	9.535530	-0.104392	0.037767	0.059578	-0.323473	1.109906	-0.575694	-0.471266	0.151901	0.011500	0.868736	0	0
3756	3.367785	-1.042182	9.767860	-0.111540	-0.000801	0.039024	-0.324543	1.111295	-0.574748	-0.471727	0.152494	0.010572	0.868394	0	0
3757	3.444942	-1.048537	9.459487	-0.156253	0.059555	0.060047	-0.323232	1.112947	-0.573966	-0.471982	0.152817	0.008960	0.868216	0	0
3758	3.406123	-1.065850	9.204863	-0.188626	0.006175	0.086948	-0.322070	1.116814	-0.572375	-0.472666	0.153719	0.007244	0.867701	0	0
3759	3.128352	-1.399326	8.775620	-0.181433	0.046571	0.101270	-0.319445	1.120120	-0.572120	-0.473233	0.154284	0.005422	0.867305	0	0
3760	2.955345	-1.614658	8.707342	-0.197597	0.023870	0.108129	-0.319078	1.125099	-0.571815	-0.474066	0.155076	0.003510	0.866718	0	0
3761	2.508066	-1.697111	8.919349	-0.260358	0.060612	0.141402	-0.318968	1.127726	-0.569697	-0.474854	0.155893	0.000870	0.866147	0	0
3762	1.948750	-1.567797	8.879996	-0.342697	0.100964	0.160529	-0.317025	1.133803	-0.568096	-0.475884	0.156706	-0.002751	0.865431	0	0
3763	1.614706	-1.343775	8.923909	-0.429525	0.105376	0.170632	-0.315084	1.140710	-0.567272	-0.476648	0.157925	-0.007130	0.864763	0	0
3764	1.549778	-1.313668	9.165155	-0.536154	0.067651	0.187362	-0.313822	1.149695	-0.564846	-0.477661	0.159943	-0.012293	0.863775	0	0
3765	1.900769	-1.546063	9.572840	-0.613204	0.055181	0.193642	-0.310722	1.159499	-0.559562	-0.478308	0.162451	-0.018071	0.862847	0	0
3766	2.290948	-1.679797	9.308369	-0.618544	0.097093	0.205953	-0.308929	1.167512	-0.556238	-0.479340	0.164599	-0.024106	0.861719	0	0
3767	2.458849	-1.826548	8.939916	-0.577301	0.088415	0.193813	-0.306620	1.178013	-0.553029	-0.480003	0.166635	-0.029735	0.860782	0	0
3768	2.495494	-1.768960	8.988330	-0.482429	0.074446	0.182117	-0.306148	1.185342	-0.548776	-0.481029	0.168326	-0.034445	0.859704	0	0
3769	2.661835	-1.821864	9.416494	-0.358202	0.042819	0.191650	-0.303018	1.192934	-0.548486	-0.482029	0.169696	-0.037960	0.858726	0	0
3770	2.780842	-2.069964	9.602484	-0.244586	0.020054	0.181731	-0.300940	1.197903	-0.545852	-0.483453	0.170707	-0.040362	0.857615	0	0
3771	2.736763	-2.149568	9.414484	-0.124699	0.007009	0.184321	-0.298451	1.201901	-0.545850	-0.484790	0.171260	-0.041682	0.856686	0	0
3772	2.677933	-2.265196	9.206969	-0.004838	-0.027025	0.186832	-0.297938	1.204527	-0.545570	-0.486636	0.171509	-0.041818	0.855582	0	0
3773	2.721389	-2.265639	9.172942	0.084634	-0.053240	0.180327	-0.297152	1.205353	-0.544788	-0.488318	0.171564	-0.041043	0.854650	0	0
3774	2.750357	-2.272538	9.350464	0.136472	-0.083893	0.178818	-0.296610	1.203967	-0.546119	-0.490320	0.171611	-0.039685	0.853558	0	0
3775	2.798963	-2.233984	9.497095	0.147054	-0.072640	0.212410	-0.297135	1.204248	-0.547809	-0.492384	0.171515	-0.038333	0.852450	0	0
3776	2.842923	-2.168995	9.624844	0.138922	-0.079712	0.224659	-0.296352	1.205073	-0.546112	-0.494732	0.171491	-0.037061	0.851150	0	0
3777	2.949768	-2.087880	9.680133	0.096811	-0.060559	0.242028	-0.294482	1.203403	-0.548774	-0.496949	0.171531	-0.036240	0.849885	0	0
3778	2.979108	-2.035369	9.622802	0.053884	-0.058814	0.239962	-0.293701	1.204782	-0.547463	-0.499230	0.171740	-0.035828	0.848523	0	0
3779	2.935313	-2.082964	9.677911	0.043063	-0.056231	0.257518	-0.293587	1.208241	-0.547823	-0.501475	0.172008	-0.035503	0.847157	0	0
3780	2.848401	-2.077708	9.601812	0.062718	-0.043089	0.270074	-0.293729	1.209764	-0.547675	-0.503979	0.172025	-0.035154	0.845681	0	0
3781	2.782299	-2.202401	9.557688	0.134282	-0.036052	0.275904	-0.290164	1.211267	-0.548630	-0.506521	0.171657	-0.034185	0.844276	0	0
3782	2.836986	-2.318572	9.462148	0.228170	-0.060538	0.283510	-0.290426	1.211822	-0.550191	-0.509408	0.170976	-0.032374	0.842747	0	0
3783	2.902344	-2.292955	9.353725	0.314152	-0.051730	0.270058	-0.289087	1.209187	-0.550761	-0.512200	0.169827	-0.029795	0.841381	0	0
3784	2.765275	-2.216920	9.485565	0.427663	-0.086718	0.283149	-0.289055	1.205175	-0.553156	-0.515383	0.168340	-0.026174	0.839855	0	0
3785	2.537474	-2.328365	9.428568	0.540309	-0.095400	0.301609	-0.287442	1.202401	-0.556087	-0.518808	0.166378	-0.021524	0.838268	0	0
3786	2.228796	-2.274997	9.576049	0.611774	-0.105865	0.319816	-0.286861	1.197421	-0.563080	-0.522570	0.164078	-0.016320	0.836500	0	0
3787	2.060743	-2.134481	9.478171	0.611770	-0.066460	0.335901	-0.284967	1.192432	-0.567084	-0.526351	0.161474	-0.011291	0.834718	0	0
3788	2.140397	-1.794267	9.245863	0.528586	-0.095323	0.329954	-0.285318	1.187732	-0.572359	-0.530001	0.159504	-0.006853	0.832833	0	0
3789	2.224543	-1.502121	9.036997	0.415021	-0.137293	0.310508	-0.285430	1.183028	-0.570572	-0.533221	0.158515	-0.003056	0.830987	0	0
3790	2.442948	-1.345680	8.839832	0.289734	-0.140876	0.321008	-0.285414	1.181091	-0.571900	-0.536389	0.158186	-0.000349	0.829014	0	0
3791	2.516150	-1.244758	8.994179	0.237773	-0.158459	0.326729	-0.285813	1.181093	-0.571371	-0.539439	0.158313	0.002066	0.827006	0	0
3792	2.452226	-1.407483	9.103415	0.196539	-0.134020	0.346768	-0.284491	1.181086	-0.571129	-0.542661	0.158422	0.003925	0.824867	0	0
3793	2.320876	-1.541081	9.127047	0.192911	-0.130510	0.357340	-0.286070	1.179988	-0.571640	-0.545875	0.158553	0.005765	0.822708	0	0
3794	2.118653	-1.453053	9.081736	0.128461	-0.105997	0.372900	-0.284222	1.182470	-0.574783	-0.549182	0.158799	0.006869	0.820448	0	0
3795	1.923466	-1.063745	9.258537	0.067596	-0.115624	0.372556	-0.283029	1.182187	-0.575066	-0.552305	0.159481	0.007564	0.818210	0	0
3796	1.935125	-1.119372	9.188098	0.013967	-0.098988	0.366925	-0.281744	1.187021	-0.572421	-0.555372	0.160295	0.007701	0.815971	0	0
3797	2.106672	-1.101854	9.061843	-0.003794	-0.083217	0.345659	-0.281764	1.189649	-0.570824	-0.558150	0.161093	0.007668	0.813916	0	0
3798	2.300887	-0.958936	9.100265	0.039223	-0.100724	0.324731	-0.280450	1.191580	-0.571610	-0.560894	0.161772	0.008087	0.811888	0	0
3799	2.647827	-1.067647	9.043146	0.126988	-0.125231	0.300484	-0.280998	1.195042	-0.571829	-0.563499	0.162171	0.009427	0.809988	0	0
3800	3.009729	-1.109214	8.957830	0.212903	-0.123540	0.298357	-0.279408	1.195449	-0.573419	-0.566293	0.162053	0.011425	0.808035	0	0
3801	3.160215	-0.999929	8.897704	0.261249	-0.128796	0.292501	-0.280598	1.195179	-0.573011	-0.569031	0.161727	0.013898	0.806136	0	0
3802	3.170566	-0.903753	8.913140	0.239702	-0.155080	0.301077	-0.280591	1.194072	-0.573284	-0.571837	0.161707	0.016281	0.804107	0	0
3803	3.212326	-0.803203	8.865869	0.185959	-0.158630	0.314780	-0.280583	1.193658	-0.574989	-0.574606	0.162059	0.018297	0.802016	0	0
3804	3.239207	-0.759999	8.904588	0.067786	-0.158712	0.328898	-0.280583	1.193519	-0.574729	-0.577332	0.163054	0.019274	0.799831	0	0
3805	3.311632	-0.765134	8.983215	-0.041492	-0.157088	0.353637	-0.280864	1.195734	-0.573656	-0.580021	0.164718	0.019411	0.797538	0	0
3806	3.337814	-0.818264	8.979976	-0.123746	-0.136098	0.346045	-0.280380	1.203756	-0.573976	-0.582554	0.166640	0.018698	0.795306	0	0
3807	3.243620	-0.822183	9.031215	-0.143381	-0.143053	0.331805	-0.278675	1.205684	-0.572936	-0.584883	0.168783	0.017992	0.793158	0	0
3808	3.069347	-0.887390	9.286729	-0.107582	-0.139526	0.323300	-0.278589	1.211769	-0.569606	-0.587240	0.170628	0.017463	0.791031	0	0
3809	2.971605	-1.050012	9.343384	0.037411	-0.135066	0.312032	-0.280203	1.216205	-0.569144	-0.589704	0.171643	0.018179	0.788960	0	0
3810	2.952671	-0.996887	9.363385	0.171658	-0.133261	0.304221	-0.279673	1.215926	-0.569024	-0.592364	0.171789	0.019849	0.786892	0	0
3811	2.885645	-0.918980	9.499450	0.285395	-0.135801	0.276876	-0.278088	1.214809	-0.566574	-0.594960	0.171332	0.022586	0.784958	0	0
3812	2.696493	-1.039335	9.773685	0.366743	-0.130552	0.286326	-0.279268	1.213848	-0.568135	-0.597789	0.170290	0.025802	0.782933	0	0
3813	2.463986	-1.140460	9.933153	0.386556	-0.088463	0.265520	-0.279110	1.210942	-0.570522	-0.600457	0.168841	0.029059	0.781089	0	0
3814	2.305514	-1.014135	9.938376	0.386443	-0.072741	0.295610	-0.278158	1.209280	-0.575525	-0.603378	0.167224	0.032067	0.779066	0	0
3815	2.267513	-0.920493	9.788366	0.366811	-0.046457	0.296477	-0.277594	1.204851	-0.578194	-0.606243	0.165556	0.034847	0.777076	0	0
3816	2.264541	-0.995329	9.691396	0.379367	-0.041175	0.293932	-0.274795	1.203177	-0.581917	-0.609120	0.163727	0.037610	0.775082	0	0
3817	2.396520	-1.114017	9.756187	0.436614	-0.018478	0.301415	-0.274642	1.200687	-0.583776	-0.612122	0.161399	0.040737	0.773044	0	0
3818	2.507249	-1.165197	9.819535	0.513471	0.012934	0.328479	-0.271167	1.196658	-0.587663	-0.615465	0.158338	0.044148	0.770833	0	0
3819	2.583223	-1.002853	9.616458	0.543878	0.016434	0.339302	-0.269141	1.191530	-0.591409	-0.618905	0.155077	0.047815	0.768519	0	0
3820	2.745719	-0.896612	9.378341	0.533082	-0.004600	0.353224	-0.268306	1.187654	-0.596956	-0.622407	0.152030	0.051443	0.766061	0	0
3821	2.938628	-0.934268	9.354612	0.531251	-0.025658	0.356594	-0.266156	1.183632	-0.600169	-0.625890	0.149165	0.055241	0.763518	0	0
3822	3.117020	-0.978754	9.419857	0.543613	-0.069519	0.377609	-0.264808	1.180859	-0.603095	-0.629506	0.146549	0.059313	0.760741	0	0
3823	3.054892	-0.886880	9.416643	0.571261	-0.083531	0.393658	-0.263972	1.175460	-0.606302	-0.633242	0.143885	0.063721	0.757787	0	0
3824	2.828216	-0.846297	9.524815	0.559534	-0.098399	0.407692	-0.263140	1.170892	-0.610024	-0.637028	0.141394	0.068046	0.754701	0	0
3825	2.572025	-0.882323	9.675622	0.496736	-0.090580	0.442575	-0.262444	1.166462	-0.612695	-0.640964	0.139271	0.071851	0.751403	0	0
3826	2.344439	-0.971386	9.859220	0.400039	-0.074858	0.456073	-0.261229	1.164520	-0.616527	-0.644849	0.137644	0.074750	0.748089	0	0
3827	2.197121	-0.974912	9.903711	0.281910	-0.067871	0.462329	-0.259631	1.163959	-0.618782	-0.648608	0.136722	0.076746	0.744799	0	0
3828	2.093913	-0.887483	9.915220	0.140563	-0.043390	0.464961	-0.257666	1.167270	-0.619171	-0.652189	0.136538	0.077489	0.741622	0	0
3829	2.210775	-0.749373	9.757176	0.031454	-0.057400	0.455300	-0.255036	1.169469	-0.618404	-0.655533	0.137136	0.077541	0.738551	0	0
3830	2.605169	-0.637267	9.668540	-0.045524	-0.075030	0.459868	-0.253351	1.174163	-0.616420	-0.658770	0.138392	0.077117	0.735474	0	0
3831	2.933159	-0.693045	9.568933	-0.037487	-0.101347	0.457961	-0.249806	1.178155	-0.615649	-0.661979	0.139757	0.076936	0.732347	0	0
3832	3.148761	-0.594016	9.467268	-0.004447	-0.112789	0.472217	-0.250110	1.183967	-0.613755	-0.665304	0.141022	0.077041	0.729074	0	0
3833	3.226793	-0.484334	9.352492	0.037548	-0.138174	0.481244	-0.247362	1.188102	-0.612447	-0.668728	0.142172	0.077620	0.725648	0	0
3834	3.328327	-0.461722	9.140378	0.084877	-0.147825	0.504444	-0.246724	1.191973	-0.612157	-0.672349	0.143115	0.078558	0.722006	0	0
3835	3.410088	-0.501611	8.889260	0.133081	-0.169715	0.529361	-0.244623	1.195144	-0.612942	-0.676193	0.143889	0.079977	0.718097	0	0
3836	3.367277	-0.409888	8.885878	0.156289	-0.182843	0.538326	-0.244757	1.196253	-0.614238	-0.680086	0.144622	0.081611	0.714078	0	0
3837	3.313739	-0.471611	9.015413	0.165044	-0.187313	0.575384	-0.243186	1.198596	-0.613715	-0.684241	0.145339	0.083312	0.709753	0	0
3838	3.238868	-0.480007	9.225059	0.159534	-0.154171	0.610726	-0.240562	1.201764	-0.612938	-0.688622	0.145896	0.084661	0.705228	0	0
3839	3.120601	-0.478465	9.427981	0.150392	-0.124540	0.656619	-0.239914	1.203974	-0.612664	-0.693325	0.146326	0.085704	0.700389	0	0
3840	3.063241	-0.396154	9.455860	0.111003	-0.073837	0.675935	-0.236222	1.206445	-0.613743	-0.698094	0.146697	0.086053	0.695514	0	0
3841	3.064452	-0.227716	9.481821	0.039348	-0.061664	0.696638	-0.230974	1.212364	-0.611670	-0.702902	0.147477	0.085815	0.690518	0	0
3842	3.123080	-0.132116	9.431943	-0.010811	-0.040733	0.716618	-0.227571	1.218988	-0.612441	-0.707737	0.148492	0.085020	0.685442	0	0
3843	3.119995	-0.223693	9.366024	0.005315	-0.052946	0.709626	-0.220998	1.224762	-0.610652	-0.712521	0.149443	0.084457	0.680329	0	0
3844	3.106856	-0.368307	9.234692	0.130473	-0.075672	0.728938	-0.217845	1.228896	-0.611705	-0.717549	0.149686	0.084845	0.674922	0	0
3845	3.057631	-0.497839	9.224013	0.253870	-0.086151	0.742124	-0.212050	1.233847	-0.613053	-0.722818	0.149094	0.086145	0.669242	0	0
3846	2.946293	-0.530922	9.133265	0.309226	-0.066913	0.776110	-0.207803	1.233688	-0.617306	-0.728345	0.148015	0.087590	0.663275	0	0
3847	2.773172	-0.426212	9.111928	0.230517	-0.045885	0.777449	-0.201594	1.234761	-0.617128	-0.733755	0.147332	0.088378	0.657332	0	0
3848	2.715271	-0.418557	9.107709	0.110677	-0.014394	0.774946	-0.196326	1.239437	-0.618862	-0.738932	0.147339	0.088120	0.651540	0	0
3849	2.695918	-0.427616	9.242362	0.001464	-0.052064	0.772253	-0.188688	1.244930	-0.618793	-0.743877	0.148349	0.087446	0.645750	0	0
3850	2.825567	-0.534289	9.297699	-0.005526	-0.026665	0.740510	-0.183436	1.250989	-0.617896	-0.748566	0.149249	0.086562	0.640220	0	0
3851	3.065992	-0.684977	9.399641	0.083097	-0.057303	0.718029	-0.177631	1.253863	-0.618741	-0.753198	0.149609	0.086519	0.634685	0	0
3852	3.176726	-0.733892	9.417351	0.194180	-0.060733	0.686179	-0.173014	1.256329	-0.619572	-0.757730	0.149165	0.087235	0.629273	0	0
3853	3.287508	-0.773450	9.348645	0.248996	-0.033511	0.643460	-0.167068	1.258650	-0.621994	-0.762084	0.148044	0.088165	0.624130	0	0
3854	3.264403	-0.970036	9.500401	0.279542	-0.026453	0.612831	-0.162579	1.259594	-0.621792	-0.766242	0.146657	0.089257	0.619192	0	0
3855	3.270780	-1.094825	9.609468	0.274348	-0.026378	0.570467	-0.158595	1.259021	-0.625521	-0.770118	0.145222	0.090393	0.614539	0	0
3856	3.150499	-1.031287	9.630464	0.226296	-0.012235	0.516465	-0.153847	1.258993	-0.621799	-0.773557	0.144060	0.091182	0.610362	0	0
3857	3.104475	-1.050272	9.596994	0.199669	-0.022605	0.466899	-0.151203	1.259533	-0.622619	-0.776645	0.143072	0.091974	0.606543	0	0
3858	3.236786	-1.118818	9.542191	0.194479	-0.045276	0.421787	-0.147496	1.260483	-0.625283	-0.779393	0.142263	0.092958	0.603048	0	0
3859	3.275537	-1.095744	9.321009	0.223269	-0.052161	0.391129	-0.144829	1.259087	-0.629524	-0.781993	0.141196	0.094227	0.599726	0	0
3860	3.258165	-1.158412	9.233915	0.256549	-0.071278	0.349000	-0.143365	1.258665	-0.631644	-0.784337	0.139985	0.095887	0.596679	0	0
3861	3.240808	-1.216496	9.072370	0.261158	-0.073800	0.322587	-0.141518	1.258793	-0.630363	-0.786528	0.138687	0.097650	0.593804	0	0
3862	3.216941	-1.173388	8.950499	0.249638	-0.099079	0.294233	-0.140049	1.256294	-0.630410	-0.788480	0.137637	0.099560	0.591137	0	0
3863	3.144350	-1.190040	8.825956	0.229183	-0.095482	0.271207	-0.139640	1.254909	-0.631738	-0.790277	0.136671	0.101375	0.588648	0	0
3864	3.122956	-1.144039	8.869931	0.193415	-0.091985	0.266568	-0.138823	1.253247	-0.635954	-0.791974	0.135992	0.102933	0.586249	0	0
3865	3.159902	-1.041060	8.817922	0.132667	-0.069226	0.254764	-0.138290	1.253798	-0.637920	-0.793551	0.135620	0.103996	0.584011	0	0
3866	3.188627	-1.075085	8.776424	0.087984	-0.065714	0.244743	-0.136840	1.253651	-0.636242	-0.794990	0.135598	0.104757	0.581920	0	0
3867	3.159586	-1.086627	8.860662	0.075457	-0.067470	0.242007	-0.135520	1.254336	-0.636779	-0.796403	0.135659	0.105490	0.579836	0	0
3868	3.116062	-1.095805	8.894579	0.097049	-0.046410	0.221103	-0.134335	1.255021	-0.636528	-0.797727	0.135427	0.106180	0.577943	0	0
3869	3.082227	-1.102491	8.981317	0.122147	-0.051628	0.207175	-0.133799	1.253773	-0.636287	-0.799008	0.134988	0.107103	0.576101	0	0
3870	3.159501	-1.103037	8.999870	0.104363	-0.039360	0.185918	-0.133799	1.254188	-0.637068	-0.800135	0.134618	0.107826	0.574486	0	0
3871	3.159383	-1.124229	9.148639	0.072098	-0.024554	0.198065	-0.133016	1.255429	-0.636152	-0.801318	0.134415	0.108257	0.572802	0	0
3872	3.121320	-1.046718	9.229171	0.013963	0.009540	0.201315	-0.132239	1.258330	-0.636266	-0.802456	0.134505	0.108047	0.571225	0	0
3873	3.078153	-1.007623	9.318918	-0.033496	0.023495	0.211613	-0.130520	1.258321	-0.636292	-0.803620	0.134886	0.107467	0.569606	0	0
3874	3.054273	-0.973452	9.420460	-0.013802	0.034864	0.210047	-0.127490	1.260657	-0.636576	-0.804793	0.135062	0.106883	0.568016	0	0
3875	3.150619	-1.005681	9.351963	0.031017	0.037524	0.194488	-0.126445	1.263003	-0.636831	-0.805955	0.134822	0.106578	0.566480	0	0
3876	3.237338	-1.033054	9.273991	0.084665	0.034884	0.203651	-0.124322	1.264793	-0.641817	-0.807215	0.134198	0.106559	0.564836	0	0
3877	3.304711	-1.062820	9.150495	0.081052	0.058473	0.221310	-0.121671	1.263672	-0.641738	-0.808611	0.133467	0.106332	0.563052	0	0
3878	3.367077	-1.116659	9.007537	0.049743	0.068966	0.226381	-0.120353	1.265326	-0.643311	-0.809978	0.132955	0.105810	0.561304	0	0
3879	3.421008	-0.999646	8.869020	-0.019173	0.083801	0.240041	-0.117996	1.267248	-0.639795	-0.811362	0.132920	0.104794	0.559501	0	0
3880	3.421535	-0.925172	8.841030	-0.079223	0.079362	0.262514	-0.114309	1.270550	-0.640865	-0.812761	0.133432	0.103415	0.557603	0	0
3881	3.363827	-0.891017	8.851535	-0.090008	0.084594	0.274815	-0.111680	1.272748	-0.639837	-0.814232	0.134008	0.101953	0.555584	0	0
3882	3.279037	-0.928853	8.847024	-0.103438	0.089859	0.278278	-0.108795	1.277438	-0.640750	-0.815683	0.134672	0.100331	0.553587	0	0
3883	3.165609	-0.922832	8.953822	-0.089109	0.086389	0.271354	-0.104711	1.279352	-0.639484	-0.817123	0.135230	0.098866	0.551587	0	0
3884	3.005993	-0.959745	9.060524	-0.105227	0.114391	0.279306	-0.100632	1.283481	-0.640290	-0.818588	0.135771	0.097030	0.549605	0	0
3885	2.745409	-0.937714	9.308172	-0.141086	0.123128	0.290609	-0.098013	1.287894	-0.640286	-0.820084	0.136563	0.094947	0.547538	0	0
3886	2.542897	-0.897115	9.483431	-0.157129	0.149419	0.280079	-0.092361	1.292566	-0.638101	-0.821496	0.137336	0.092536	0.545637	0	0
3887	2.485379	-0.838687	9.566315	-0.130353	0.166882	0.297988	-0.088163	1.297108	-0.636026	-0.823071	0.137790	0.090131	0.543548	0	0
3888	2.403506	-0.813346	9.778811	-0.064139	0.166894	0.291446	-0.082361	1.301229	-0.637905	-0.824669	0.137709	0.088065	0.541481	0	0
3889	2.378603	-0.923370	9.917158	0.057540	0.138934	0.279877	-0.079984	1.302461	-0.638976	-0.826364	0.136730	0.086921	0.539325	0	0
3890	2.541798	-1.059802	9.765171	0.181134	0.118898	0.250672	-0.074688	1.302434	-0.640889	-0.828018	0.134846	0.086630	0.537306	0	0
3891	2.744690	-1.051856	9.734672	0.290297	0.074282	0.237149	-0.072822	1.303118	-0.646144	-0.829726	0.132241	0.087325	0.535203	0	0
3892	3.040094	-0.936644	9.622890	0.306462	0.058505	0.223048	-0.068172	1.300604	-0.648464	-0.831325	0.129615	0.088242	0.533208	0	0
3893	3.171155	-0.843891	9.613213	0.306413	0.031335	0.226454	-0.065765	1.298241	-0.652188	-0.832935	0.127094	0.089395	0.531108	0	0
3894	3.025652	-0.929389	9.599065	0.265159	0.018206	0.243756	-0.063873	1.291589	-0.652806	-0.834535	0.125041	0.090400	0.528909	0	0
3895	2.802402	-1.077184	9.464702	0.250810	0.000786	0.248915	-0.062261	1.288953	-0.655735	-0.836143	0.123163	0.091482	0.526619	0	0
3896	2.643205	-1.051915	9.456752	0.235493	-0.027206	0.264616	-0.061059	1.287010	-0.656035	-0.837752	0.121614	0.092682	0.524205	0	0
3897	2.489528	-0.926046	9.324935	0.220292	-0.011406	0.271687	-0.057349	1.287129	-0.658183	-0.839412	0.120070	0.093673	0.521725	0	0
3898	2.439545	-0.820217	9.196799	0.171912	-0.027161	0.285415	-0.055487	1.286428	-0.660181	-0.841033	0.119071	0.094514	0.519185	0	0
3899	2.490024	-0.849755	9.104694	0.168368	-0.021023	0.281868	-0.053632	1.287804	-0.663598	-0.842656	0.118015	0.095298	0.516645	0	0
3900	2.471086	-0.798875	9.177546	0.168244	-0.023717	0.306544	-0.052028	1.286136	-0.665863	-0.844365	0.117047	0.096063	0.513925	0	0
3901	2.495437	-0.772423	9.237724	0.193332	-0.030704	0.295243	-0.049633	1.284187	-0.666704	-0.846058	0.115835	0.097036	0.511226	0	0
3902	2.505401	-0.729256	9.221311	0.232606	-0.009759	0.322928	-0.046455	1.284724	-0.668840	-0.847917	0.114265	0.097992	0.508309	0	0
3903	2.539945	-0.623927	9.145315	0.223573	-0.011557	0.344016	-0.043000	1.282492	-0.669962	-0.849887	0.112738	0.098896	0.505175	0	0
3904	2.482585	-0.537224	9.036250	0.189509	-0.006322	0.363210	-0.040334	1.280265	-0.672380	-0.851877	0.111553	0.099556	0.501947	0	0
3905	2.424492	-0.560441	9.161461	0.187604	-0.002886	0.386129	-0.038209	1.279978	-0.674770	-0.853999	0.110320	0.100152	0.498483	0	0
3906	2.385559	-0.607684	9.343912	0.177705	-0.009927	0.391316	-0.032640	1.279258	-0.677871	-0.856082	0.109278	0.100749	0.495007	0	0
3907	2.489697	-0.574016	9.607775	0.207055	-0.021447	0.419656	-0.029451	1.278412	-0.680807	-0.858341	0.107993	0.101555	0.491198	0	0
3908	2.672215	-1.047331	9.456554	0.167630	-0.039865	0.427965	-0.026404	1.278258	-0.682163	-0.860527	0.107218	0.102317	0.487369	0	0
3909	2.744413	-1.085977	9.587674	0.210591	-0.015404	0.428334	-0.022431	1.277544	-0.682754	-0.862801	0.105880	0.103074	0.483467	0	0
3910	2.807592	-1.033311	9.667047	0.210585	-0.010192	0.429224	-0.018453	1.276417	-0.684134	-0.865030	0.104588	0.103784	0.479598	0	0
3911	2.996041	-1.013740	9.468567	0.156997	-0.015430	0.412024	-0.013660	1.274457	-0.690114	-0.867131	0.103698	0.104300	0.475871	0	0
3912	3.222992	-1.018039	9.428105	0.099672	-0.022533	0.424730	-0.011549	1.275553	-0.690528	-0.869175	0.103417	0.104588	0.472124	0	0
3913	3.278699	-0.994444	9.420686	0.054926	0.001917	0.434174	-0.006783	1.276220	-0.693211	-0.871259	0.103364	0.104451	0.468310	0	0
3914	3.223533	-0.941190	9.390530	0.022734	0.022922	0.437568	-0.002829	1.277166	-0.690906	-0.873298	0.103548	0.103964	0.464563	0	0
3915	3.150827	-0.974605	9.289830	-0.063135	0.043935	0.440560	0.002447	1.279905	-0.691744	-0.875299	0.104343	0.102906	0.460841	0	0
3916	3.183866	-1.076416	9.115330	-0.140075	0.050932	0.445285	0.007179	1.284167	-0.690334	-0.877200	0.105825	0.101409	0.457206	0	0
3917	3.236934	-1.086277	9.172440	-0.209762	0.047444	0.420073	0.012183	1.287322	-0.689594	-0.878918	0.107877	0.099672	0.453796	0	0
3918	3.289752	-1.129912	9.195517	-0.251855	0.061385	0.432127	0.016640	1.293385	-0.688293	-0.880612	0.110273	0.097582	0.450378	0	0
3919	3.217134	-1.153471	9.171838	-0.273300	0.068414	0.428489	0.022006	1.299579	-0.682556	-0.882276	0.112805	0.095367	0.446956	0	0
3920	3.085680	-1.305914	9.325037	-0.285026	0.077126	0.446945	0.029240	1.306457	-0.682597	-0.883968	0.115432	0.092967	0.443434	0	0
3921	2.791867	-1.534366	9.377820	-0.324418	0.106917	0.458261	0.033952	1.312656	-0.678813	-0.885690	0.118275	0.090150	0.439815	0	0
3922	2.412137	-1.624688	9.548296	-0.379854	0.124498	0.450082	0.041439	1.319531	-0.675849	-0.887271	0.121527	0.086902	0.436382	0	0
3923	2.328045	-1.564014	9.511265	-0.433490	0.128034	0.441812	0.047456	1.329182	-0.672573	-0.888747	0.125221	0.083431	0.432999	0	0
3924	2.496149	-1.362708	9.699594	-0.438846	0.096478	0.425784	0.054811	1.335504	-0.668566	-0.890060	0.129086	0.080197	0.429766	0	0
3925	2.640344	-1.460006	9.711652	-0.381588	0.078963	0.420788	0.059779	1.344054	-0.666332	-0.891406	0.132500	0.077404	0.426436	0	0
3926	2.609405	-1.733972	9.708769	-0.279420	0.047617	0.372908	0.066469	1.349272	-0.659447	-0.892608	0.135105	0.075352	0.423461	0	0
3927	2.520919	-1.949877	9.668595	-0.148640	0.018914	0.331444	0.071866	1.352562	-0.657534	-0.893802	0.136623	0.074200	0.420651	0	0
3928	2.510580	-2.037123	9.427341	-0.054567	-0.004563	0.302957	0.073834	1.354903	-0.657148	-0.894949	0.137384	0.073655	0.418051	0	0
3929	2.534539	-2.065947	9.501309	0.073517	-0.053439	0.256116	0.077269	1.356961	-0.659535	-0.896060	0.137164	0.074184	0.415643	0	0
3930	2.630952	-2.090762	9.497788	0.200733	-0.065589	0.216431	0.079662	1.356119	-0.661935	-0.897137	0.135827	0.075368	0.413541	0	0
3931	2.506829	-1.892215	9.611698	0.311689	-0.118878	0.196855	0.081144	1.353900	-0.666166	-0.898259	0.133700	0.077552	0.411388	0	0
3932	2.338992	-1.722734	9.547800	0.376217	-0.133617	0.171805	0.080121	1.350172	-0.669851	-0.899310	0.131032	0.080128	0.409453	0	0
3933	2.320775	-1.559882	9.271035	0.367487	-0.094993	0.143728	0.081488	1.345601	-0.675152	-0.900278	0.128256	0.082393	0.407752	0	0
3934	2.312603	-1.344102	9.023633	0.314826	-0.069552	0.131152	0.079685	1.338279	-0.677160	-0.901108	0.125842	0.084193	0.406300	0	0
3935	2.278765	-1.346433	8.961410	0.271991	-0.087848	0.102588	0.081832	1.334672	-0.680238	-0.901771	0.123855	0.086053	0.405048	0	0
3936	2.254428	-1.377101	9.095858	0.269474	-0.084277	0.062928	0.081714	1.331351	-0.678829	-0.902237	0.121850	0.087886	0.404223	0	0
3937	2.284019	-1.295183	9.216714	0.325015	-0.106990	0.038583	0.081357	1.324989	-0.679672	-0.902672	0.119399	0.090208	0.403471	0	0
3938	2.414091	-1.344014	9.311167	0.389567	-0.101709	0.008180	0.080200	1.321677	-0.683744	-0.903024	0.116329	0.092746	0.403004	0	0
3939	2.495513	-1.447294	9.566441	0.455883	-0.091202	-0.019547	0.078702	1.312836	-0.694669	-0.903364	0.112575	0.095518	0.402662	0	0
3940	2.529182	-1.477761	9.914292	0.445190	-0.051896	-0.027437	0.078224	1.306476	-0.699043	-0.903650	0.108765	0.097870	0.402503	0	0
3941	2.462470	-1.352132	9.925926	0.398764	-0.017742	-0.039062	0.078549	1.299560	-0.705005	-0.903884	0.105207	0.099764	0.402458	0	0
3942	2.502337	-1.172757	9.694514	0.330926	-0.028152	-0.070405	0.077924	1.294307	-0.706748	-0.903868	0.102288	0.101484	0.402817	0	0
3943	2.618321	-1.161697	9.674414	0.306010	-0.024622	-0.098803	0.076506	1.290581	-0.710951	-0.903735	0.099534	0.103126	0.403387	0	0
3944	2.704057	-1.330587	9.722203	0.291627	-0.015943	-0.083958	0.075479	1.284914	-0.710730	-0.903616	0.096906	0.104590	0.403916	0	0
3945	2.693606	-1.441150	9.721023	0.261300	0.026074	-0.092858	0.075246	1.281042	-0.713382	-0.903499	0.094362	0.105587	0.404520	0	0
3946	2.670702	-1.263358	9.598288	0.187170	0.040132	-0.113568	0.075410	1.276615	-0.714998	-0.903207	0.092419	0.106149	0.405474	0	0
3947	2.763357	-1.134577	9.473992	0.111175	0.040128	-0.122052	0.075940	1.275920	-0.714228	-0.902836	0.091149	0.106440	0.406509	0	0
3948	2.908149	-1.143367	9.328438	0.039720	0.048896	-0.142850	0.075959	1.273430	-0.715562	-0.902293	0.090471	0.106351	0.407888	0	0
3949	2.887852	-1.275899	9.197306	-0.003261	0.045398	-0.133501	0.076099	1.273707	-0.718309	-0.901772	0.090211	0.106143	0.409150	0	0
3950	2.742594	-1.327680	9.197964	-0.003305	0.049792	-0.122878	0.075168	1.275096	-0.719197	-0.901266	0.089939	0.105852	0.410398	0	0
3951	2.541788	-1.379158	9.155843	-0.016736	0.062965	-0.115828	0.074382	1.275518	-0.722059	-0.900819	0.089758	0.105418	0.411528	0	0
3952	2.331974	-1.343592	9.239778	-0.004239	0.066499	-0.110369	0.075967	1.275647	-0.721559	-0.900376	0.089439	0.104960	0.412684	0	0
3953	2.125088	-1.235932	9.310096	-0.001628	0.073503	-0.093500	0.076499	1.275091	-0.721703	-0.900043	0.089105	0.104472	0.413604	0	0
3954	2.098949	-1.177897	9.344636	0.005511	0.082240	-0.087229	0.077544	1.275914	-0.719094	-0.899708	0.088659	0.103890	0.414574	0	0
3955	2.176623	-1.116480	9.176435	0.016183	0.089205	-0.065985	0.078083	1.275081	-0.720681	-0.899520	0.088128	0.103308	0.415241	0	0
3956	2.291082	-0.978212	9.064076	0.019767	0.085689	-0.064213	0.079547	1.273967	-0.721630	-0.899289	0.087564	0.102732	0.416003	0	0
3957	2.411973	-0.955274	9.008019	0.019810	0.097926	-0.068604	0.081001	1.274652	-0.722692	-0.899099	0.086964	0.102089	0.416696	0	0
3958	2.537558	-0.955977	9.098257	0.018018	0.089130	-0.073095	0.080998	1.275344	-0.722816	-0.898824	0.086393	0.101482	0.417557	0	0
3959	2.745288	-0.952365	9.235903	0.017936	0.082011	-0.060850	0.083394	1.273117	-0.723660	-0.898646	0.085890	0.100970	0.418167	0	0
3960	2.849533	-0.895431	9.242868	0.077026	0.057531	-0.076389	0.083927	1.272699	-0.724195	-0.898378	0.084917	0.100897	0.418958	0	0
3961	2.842224	-0.904944	9.259645	0.094952	0.049682	-0.085979	0.085124	1.272971	-0.726697	-0.898125	0.083840	0.101023	0.419686	0	0
3962	2.746052	-0.842064	9.126608	0.052035	0.061099	-0.085325	0.084999	1.272834	-0.728397	-0.897800	0.083067	0.100821	0.420582	0	0
3963	2.671323	-0.817999	8.940064	0.016253	0.047151	-0.085605	0.085662	1.271446	-0.726589	-0.897478	0.082715	0.100643	0.421382	0	0
3964	2.673261	-0.880906	8.823961	0.001939	0.038423	-0.085752	0.086716	1.272548	-0.727379	-0.897089	0.082485	0.100435	0.422303	0	0
3965	2.738057	-0.938972	8.878013	0.034208	0.038437	-0.100529	0.087253	1.272131	-0.728962	-0.896707	0.082003	0.100428	0.423210	0	0
3966	2.821856	-1.049325	9.186060	0.068178	0.014756	-0.110114	0.087399	1.271024	-0.731068	-0.896249	0.081253	0.100733	0.424251	0	0
3967	2.943081	-0.991590	9.498119	0.096762	0.041762	-0.100147	0.085562	1.269652	-0.732886	-0.895918	0.080208	0.100966	0.425092	0	0
3968	2.987465	-0.866551	9.600117	0.137883	0.031230	-0.097232	0.086892	1.268538	-0.733441	-0.895584	0.078777	0.101409	0.425957	0	0
3969	2.838560	-0.763377	9.924644	0.171796	0.018945	-0.089921	0.085739	1.264395	-0.737128	-0.895328	0.077174	0.102161	0.426608	0	0
3970	2.626582	-0.691817	9.975363	0.177115	0.015476	-0.081006	0.085360	1.261631	-0.737673	-0.895074	0.075473	0.102901	0.427267	0	0
3971	2.420251	-0.500548	9.859172	0.144851	0.001521	-0.068852	0.086704	1.259272	-0.740072	-0.894865	0.074206	0.103676	0.427741	0	0
3972	2.213284	-0.398272	9.741963	0.067968	-0.013256	-0.083478	0.085919	1.259555	-0.743067	-0.894484	0.073602	0.104207	0.428512	0	0
3973	2.087682	-0.399974	9.651699	0.018684	-0.000142	-0.060840	0.085662	1.257757	-0.742296	-0.894212	0.073470	0.104446	0.429043	0	0
3974	2.078318	-0.358981	9.661864	0.012301	-0.012447	-0.038010	0.085144	1.255131	-0.741006	-0.893981	0.073409	0.104698	0.429473	0	0
3975	2.068440	-0.392313	9.748089	0.026584	-0.003725	-0.030831	0.085284	1.255131	-0.743101	-0.893841	0.073242	0.104975	0.429726	0	0
3976	2.131083	-0.418645	9.949131	0.062258	0.004921	-0.008539	0.086747	1.256510	-0.747951	-0.893783	0.072693	0.105263	0.429869	0	0
3977	2.112285	-0.348493	10.031816	0.096151	0.018856	0.017331	0.089140	1.255114	-0.749310	-0.893924	0.071848	0.105597	0.429635	0	0
3978	2.122138	-0.324245	10.120934	0.103231	0.017053	0.031474	0.088864	1.253036	-0.742653	-0.894069	0.070925	0.105921	0.429407	0	0
3979	2.182898	-0.271619	10.181101	0.079907	0.010866	0.041847	0.090604	1.252753	-0.748047	-0.894295	0.070275	0.106233	0.428966	0	0
3980	2.191390	-0.091815	10.010050	0.047616	0.020451	0.068120	0.092063	1.252607	-0.749117	-0.894558	0.069875	0.106263	0.428476	0	0
3981	2.264451	0.003004	9.741329	-0.007885	-0.023282	0.069322	0.092718	1.252741	-0.747687	-0.894804	0.070174	0.106479	0.427860	0	0
3982	2.384532	-0.082710	9.547035	-0.059816	-0.056545	0.072299	0.093911	1.252181	-0.747449	-0.894925	0.071069	0.106734	0.427395	0	0
3983	2.470364	-0.232865	9.429206	-0.076050	-0.108207	0.087801	0.093909	1.252873	-0.747965	-0.895109	0.072356	0.107403	0.426625	0	0
3984	2.512486	-0.416412	9.292142	-0.059986	-0.100341	0.101998	0.093629	1.254534	-0.746243	-0.895303	0.073473	0.108026	0.425868	0	0
3985	2.420056	-0.509512	9.287062	-0.076246	-0.095148	0.137154	0.094144	1.256745	-0.745837	-0.895707	0.074760	0.108541	0.424664	0	0
3986	2.140624	-0.417946	9.415503	-0.130044	-0.069805	0.166913	0.093881	1.256746	-0.746225	-0.896146	0.076446	0.108542	0.423435	0	0
3987	1.881151	-0.237480	9.564020	-0.199949	-0.039232	0.198348	0.096498	1.260051	-0.743746	-0.896767	0.078659	0.107977	0.421856	0	0
3988	1.847990	-0.150334	9.661444	-0.260863	0.002677	0.224516	0.097657	1.264056	-0.741500	-0.897396	0.081276	0.106725	0.420338	0	0
3989	1.979192	-0.040495	9.733677	-0.268097	0.028815	0.247450	0.100813	1.266667	-0.740736	-0.898226	0.083846	0.105211	0.418439	0	0
3990	2.220651	-0.042458	9.707537	-0.229515	0.030564	0.224755	0.104485	1.271074	-0.739047	-0.898887	0.086063	0.103835	0.416910	0	0
3991	2.511127	-0.278386	9.591762	-0.129310	0.016537	0.223539	0.107899	1.273821	-0.736717	-0.899705	0.087398	0.103023	0.415064	0	0
3992	2.753293	-0.514135	9.411513	-0.050539	-0.004446	0.213346	0.109999	1.275746	-0.735421	-0.900424	0.088139	0.102713	0.413423	0	0
3993	2.921429	-0.631678	9.156355	-0.024588	-0.028927	0.211615	0.110800	1.274912	-0.736096	-0.901229	0.088711	0.102758	0.411532	0	0
3994	2.906707	-0.656373	8.908648	-0.053191	-0.030627	0.211406	0.113709	1.274204	-0.734969	-0.901914	0.089578	0.102676	0.409859	0	0
3995	2.875930	-0.565222	8.748934	-0.117537	-0.041069	0.196832	0.115289	1.274609	-0.733681	-0.902553	0.091029	0.102465	0.408181	0	0
3996	2.886164	-0.490237	8.913138	-0.171297	-0.037655	0.210560	0.116603	1.276540	-0.734336	-0.903120	0.092986	0.101963	0.406609	0	0
3997	2.834903	-0.577805	9.249050	-0.189213	-0.032456	0.206913	0.119763	1.278182	-0.733059	-0.903731	0.095061	0.101374	0.404916	0	0
3998	2.765796	-0.797497	9.593209	-0.160565	-0.018473	0.196567	0.120403	1.279837	-0.729912	-0.904265	0.096826	0.100755	0.403458	0	0
3999	2.584704	-0.795999	9.621226	-0.136319	-0.009629	0.179206	0.122914	1.281208	-0.731507	-0.904826	0.098300	0.100198	0.401979	0	0
4000	2.471884	-0.694746	9.409462	-0.112012	-0.002489	0.154796	0.124490	1.282028	-0.729691	-0.905250	0.099517	0.099669	0.400854	0	0
4001	2.447154	-0.776319	9.413544	-0.074424	-0.023450	0.146173	0.127125	1.282290	-0.727373	-0.905721	0.100447	0.099515	0.399596	0	0
4002	2.496859	-0.925045	9.670972	0.018767	-0.027773	0.106252	0.128185	1.281869	-0.727394	-0.906052	0.100533	0.099786	0.398756	0	0
4003	2.515272	-1.059168	9.904804	0.131619	-0.046081	0.068198	0.128870	1.278822	-0.729135	-0.906392	0.099605	0.100736	0.397975	0	0
4004	2.521749	-1.165171	9.865075	0.203347	-0.066088	0.029854	0.126254	1.274409	-0.730317	-0.906559	0.098095	0.102165	0.397607	0	0
4005	2.357287	-1.193454	9.635443	0.216018	-0.065052	0.004445	0.125489	1.269709	-0.730614	-0.906703	0.096412	0.103684	0.397297	0	0
4006	2.216506	-1.293479	9.601860	0.137400	-0.054471	-0.018096	0.125532	1.264176	-0.733810	-0.906620	0.095404	0.104793	0.397437	0	0
4007	1.970995	-1.185400	9.710971	0.055180	-0.027286	-0.033483	0.125549	1.260717	-0.733059	-0.906495	0.094986	0.105363	0.397672	0	0
4008	1.842447	-0.929201	9.789531	-0.010912	-0.000118	-0.052282	0.125548	1.261271	-0.733708	-0.906178	0.095074	0.105419	0.398357	0	0
4009	1.881915	-0.811766	9.752086	-0.017050	0.003432	-0.076973	0.125970	1.257672	-0.734928	-0.905844	0.095129	0.105456	0.399093	0	0
4010	2.224022	-0.922675	9.750262	0.008973	-0.008859	-0.098102	0.123855	1.256852	-0.733988	-0.905348	0.095025	0.105713	0.400175	0	0
4011	2.493255	-1.088815	9.592212	0.071696	0.038371	-0.101110	0.124374	1.256294	-0.730207	-0.905037	0.094109	0.105809	0.401068	0	0
4012	2.609183	-1.078445	9.346184	0.102202	0.055913	-0.107901	0.122405	1.253953	-0.730462	-0.904638	0.092895	0.105859	0.402237	0	0
4013	2.622113	-0.953932	9.196090	0.086165	0.054210	-0.118573	0.124405	1.251867	-0.731821	-0.904283	0.091770	0.105887	0.403285	0	0
4014	2.537483	-0.965678	9.071709	0.070143	0.063036	-0.130968	0.124297	1.249517	-0.734853	-0.903772	0.090790	0.105767	0.404681	0	0
4015	2.478638	-1.085874	8.943454	0.070048	0.035046	-0.115213	0.123658	1.246616	-0.736311	-0.903390	0.089898	0.105902	0.405696	0	0
4016	2.435255	-1.075767	8.992012	0.095137	0.019338	-0.129172	0.123522	1.245508	-0.733441	-0.902836	0.088876	0.106271	0.407057	0	0
4017	2.304917	-1.065317	8.930769	0.098681	0.029861	-0.116729	0.123676	1.242325	-0.734391	-0.902463	0.087749	0.106572	0.408048	0	0
4018	2.208277	-1.073991	8.993991	0.068209	0.005363	-0.114370	0.121977	1.238599	-0.734141	-0.901911	0.087047	0.106942	0.409320	0	0
4019	2.019905	-1.086052	9.288692	0.021547	0.038518	-0.082821	0.121849	1.239431	-0.736748	-0.901616	0.086617	0.106817	0.410093	0	0
4020	1.875757	-0.992581	9.598646	0.016129	0.027992	-0.082843	0.121870	1.235972	-0.737175	-0.901140	0.086333	0.106737	0.411218	0	0
4021	1.630337	-0.879001	9.933739	0.034016	0.048997	-0.083428	0.121742	1.236251	-0.738609	-0.900864	0.085737	0.106562	0.411993	0	0
4022	1.543721	-0.839397	10.079144	0.073351	0.068229	-0.074229	0.123074	1.234583	-0.738646	-0.900486	0.084787	0.106342	0.413070	0	0
4023	1.727179	-0.848100	10.060638	0.125222	0.074301	-0.066836	0.124409	1.233054	-0.739728	-0.900382	0.083268	0.106292	0.413620	0	0
4024	2.031553	-0.826979	9.878000	0.143270	0.085689	-0.092300	0.123106	1.230433	-0.741043	-0.900010	0.081595	0.106222	0.414778	0	0
4025	2.258421	-0.836676	9.645205	0.145116	0.073446	-0.102089	0.125375	1.226823	-0.741113	-0.899769	0.079859	0.106288	0.415621	0	0
4026	2.516777	-0.834452	9.457939	0.143290	0.052394	-0.095202	0.125393	1.224610	-0.742575	-0.899368	0.078314	0.106526	0.416721	0	0
4027	2.789363	-0.875004	9.476752	0.154046	0.020848	-0.109427	0.124365	1.219912	-0.743653	-0.899040	0.076717	0.107112	0.417575	0	0
4028	2.905737	-0.813097	9.567789	0.184360	-0.021219	-0.100571	0.123334	1.216321	-0.745243	-0.898560	0.075105	0.108188	0.418623	0	0
4029	2.872493	-0.731349	9.472879	0.179864	-0.036949	-0.097108	0.120708	1.213569	-0.746277	-0.898232	0.073542	0.109397	0.419290	0	0
4030	2.752086	-0.678137	9.263031	0.127008	-0.049175	-0.079862	0.121264	1.209693	-0.747502	-0.897756	0.072586	0.110469	0.420193	0	0
4031	2.650226	-0.735450	9.138274	0.048268	-0.024665	-0.068870	0.119549	1.208179	-0.746182	-0.897458	0.072193	0.110998	0.420757	0	0
4032	2.594082	-0.819241	9.123375	-0.014432	-0.005460	-0.048110	0.119416	1.209011	-0.747481	-0.897049	0.072361	0.111059	0.421584	0	0
4033	2.694000	-0.696881	9.277738	-0.028755	-0.002026	-0.049091	0.119946	1.208593	-0.747100	-0.896802	0.072597	0.111050	0.422070	0	0
4034	2.892711	-0.601972	9.358829	-0.003665	0.017163	-0.053287	0.118241	1.206804	-0.748270	-0.896416	0.072564	0.110959	0.422919	0	0
4035	3.018424	-0.583551	9.410831	0.032004	0.007448	-0.031068	0.117982	1.205837	-0.748145	-0.896299	0.072245	0.111114	0.423182	0	0
4036	3.065816	-0.706874	9.317676	0.062363	0.015297	-0.013232	0.118259	1.203206	-0.747521	-0.896132	0.071671	0.111291	0.423587	0	0
4037	3.137509	-0.815337	9.426366	0.103446	0.023980	0.002032	0.118803	1.201128	-0.748335	-0.896222	0.070694	0.111584	0.423482	0	0
4038	3.172097	-0.716048	9.734844	0.080099	0.038736	0.016899	0.120406	1.199737	-0.750597	-0.896242	0.069890	0.111610	0.423566	0	0
4039	3.077291	-0.471867	9.901901	0.033536	0.065806	0.029949	0.121739	1.198346	-0.751286	-0.896446	0.069405	0.111218	0.423317	0	0
4040	2.963148	-0.225571	9.924945	-0.039025	0.071010	0.051553	0.123338	1.196401	-0.751591	-0.896589	0.069564	0.110430	0.423196	0	0
4041	2.882210	-0.059308	9.816998	-0.133049	0.093713	0.079208	0.125845	1.198741	-0.753961	-0.896914	0.070510	0.109050	0.422708	0	0
4042	2.724979	-0.090008	9.601696	-0.211022	0.069220	0.106794	0.127148	1.201777	-0.753427	-0.897163	0.072277	0.107510	0.422274	0	0
4043	2.436805	-0.203254	9.588460	-0.233484	0.053516	0.122498	0.130025	1.205080	-0.749513	-0.897547	0.074336	0.106033	0.421475	0	0
4044	2.227456	-0.437353	9.582767	-0.213900	0.018564	0.133104	0.131564	1.210049	-0.743991	-0.897830	0.076372	0.104912	0.420788	0	0
4045	2.161148	-0.595300	9.675257	-0.140616	-0.007680	0.140578	0.133674	1.211145	-0.744274	-0.898286	0.077867	0.104356	0.419678	0	0
4046	2.275730	-0.440166	9.572705	-0.081623	-0.003346	0.158646	0.133934	1.212251	-0.744790	-0.898748	0.078832	0.103965	0.418603	0	0
4047	2.247885	-0.276870	9.416199	-0.092356	-0.006819	0.162125	0.135776	1.213209	-0.743500	-0.899327	0.079905	0.103583	0.417248	0	0
4048	2.136885	-0.264115	9.371638	-0.140741	-0.016447	0.175874	0.135492	1.215977	-0.742553	-0.899775	0.081478	0.103044	0.416111	0	0
4049	1.920882	-0.416329	9.383769	-0.192687	-0.028663	0.182534	0.136283	1.215695	-0.741259	-0.900328	0.083554	0.102417	0.414656	0	0
4050	1.746109	-0.544703	9.431870	-0.208768	-0.027732	0.175396	0.138105	1.219281	-0.738896	-0.900688	0.085786	0.101691	0.413595	0	0
4051	1.736411	-0.549504	9.410267	-0.189065	-0.039078	0.168451	0.137946	1.223155	-0.737547	-0.901164	0.087842	0.101175	0.412250	0	0
4052	1.836068	-0.458859	9.417660	-0.147935	-0.045235	0.173123	0.138712	1.226609	-0.735430	-0.901510	0.089602	0.100850	0.411194	0	0
4053	2.036144	-0.169481	9.385612	-0.099570	-0.051380	0.162879	0.140823	1.227012	-0.734673	-0.902023	0.090879	0.100809	0.409795	0	0
4054	2.161514	-0.196951	9.374601	-0.049403	-0.079349	0.141071	0.141873	1.228251	-0.734284	-0.902289	0.091856	0.101224	0.408888	0	0
4055	2.096838	-0.461046	9.367316	-0.021661	-0.070567	0.141271	0.140819	1.228119	-0.735186	-0.902762	0.092474	0.101689	0.407588	0	0
4056	2.032722	-0.652457	9.533907	-0.002959	-0.104707	0.144784	0.140289	1.228538	-0.735566	-0.903045	0.093143	0.102515	0.406601	0	0
4057	2.042390	-0.656814	9.706819	-0.044212	-0.076816	0.169250	0.141069	1.230332	-0.734775	-0.903601	0.094008	0.102911	0.405064	0	0
4058	2.110553	-0.584746	9.851263	-0.088941	-0.056757	0.169869	0.140265	1.231581	-0.733703	-0.903967	0.095280	0.102934	0.403944	0	0
4059	2.223148	-0.380476	10.080962	-0.153337	-0.030603	0.166853	0.141308	1.233235	-0.732394	-0.904452	0.096926	0.102466	0.402583	0	0
4060	2.269578	-0.301661	10.016577	-0.196298	-0.004397	0.179856	0.142080	1.235996	-0.730678	-0.904837	0.098957	0.101579	0.401447	0	0
4061	2.343706	-0.394526	9.726461	-0.211491	0.004376	0.185911	0.145233	1.238192	-0.728218	-0.905368	0.100991	0.100534	0.400004	0	0
4062	2.343266	-0.448182	9.483105	-0.199724	-0.006006	0.159518	0.145212	1.240127	-0.725450	-0.905675	0.103031	0.099670	0.399002	0	0
4063	2.412347	-0.576595	9.353652	-0.138781	-0.004186	0.140539	0.146782	1.242886	-0.725185	-0.906081	0.104385	0.099035	0.397885	0	0
4064	2.476516	-0.714752	9.171255	-0.083274	-0.004141	0.137376	0.147698	1.243433	-0.723362	-0.906420	0.105339	0.098640	0.396959	0	0
4065	2.495077	-0.816326	9.037741	-0.011658	-0.018075	0.128131	0.147829	1.243294	-0.722580	-0.906893	0.105580	0.098649	0.395812	0	0
4066	2.496958	-0.888707	8.969597	0.049216	-0.030271	0.118824	0.148888	1.243704	-0.723770	-0.907263	0.105419	0.099033	0.394909	0	0
4067	2.518200	-0.956318	8.937392	0.083196	-0.034644	0.122561	0.148637	1.241907	-0.724700	-0.907794	0.104861	0.099574	0.393700	0	0
4068	2.552041	-0.960541	9.215846	0.118909	-0.053086	0.126262	0.149459	1.238445	-0.727102	-0.908240	0.104165	0.100432	0.392636	0	0
4069	2.612436	-0.960668	9.328283	0.108119	-0.046156	0.136762	0.149476	1.234985	-0.726351	-0.908836	0.103441	0.101162	0.391259	0	0
4070	2.609373	-1.049774	9.284023	0.077717	-0.065380	0.127642	0.150014	1.233599	-0.726635	-0.909224	0.103169	0.101968	0.390218	0	0
4071	2.531103	-1.186508	9.203815	0.025905	-0.051323	0.114977	0.148165	1.233194	-0.726742	-0.909640	0.103194	0.102448	0.389115	0	0
4072	2.270016	-1.227695	9.227224	-0.031307	-0.059982	0.100499	0.148437	1.232363	-0.727539	-0.909811	0.103866	0.102808	0.388441	0	0
4073	1.989778	-1.244752	9.227043	-0.081286	-0.031867	0.080932	0.148691	1.233190	-0.725834	-0.910002	0.104754	0.102726	0.387777	0	0
4074	1.923013	-1.124147	9.168921	-0.111637	-0.017825	0.071996	0.148952	1.233604	-0.725572	-0.910034	0.105959	0.102423	0.387452	0	0
4075	2.068421	-1.052978	9.216552	-0.086504	-0.031819	0.049188	0.147348	1.235826	-0.724086	-0.910096	0.106855	0.102350	0.387082	0	0
4076	2.203567	-1.081297	9.739001	-0.016715	-0.052901	0.028414	0.148410	1.234574	-0.723330	-0.910035	0.107284	0.102782	0.386992	0	0
4077	2.207582	-1.214204	10.333482	0.097806	-0.028475	0.019603	0.147637	1.232089	-0.725175	-0.910182	0.106452	0.103419	0.386705	0	0
4078	1.956732	-1.173764	10.333708	0.212354	-0.000380	0.023266	0.148973	1.229729	-0.725088	-0.910411	0.104585	0.104269	0.386448	0	0
4079	1.949506	-0.825705	10.085415	0.310900	-0.000261	0.004678	0.146117	1.221306	-0.726567	-0.910747	0.101672	0.105479	0.386105	0	0
4080	1.925454	-0.800219	9.706179	0.382659	-0.019322	-0.030094	0.145905	1.214806	-0.730947	-0.910923	0.098265	0.107217	0.386092	0	0
4081	1.929687	-0.888750	9.868555	0.418447	-0.026331	-0.036931	0.145262	1.210242	-0.728496	-0.911154	0.094415	0.109113	0.385978	0	0
4082	2.074157	-0.949764	9.948322	0.425626	-0.001888	-0.036848	0.143856	1.204026	-0.732200	-0.911338	0.090538	0.110864	0.385972	0	0
4083	2.185961	-0.840743	9.703465	0.384445	0.003336	-0.023036	0.143383	1.195867	-0.735022	-0.911592	0.086890	0.112339	0.385786	0	0
4084	2.266033	-0.775167	9.328598	0.284228	0.006832	-0.009658	0.142788	1.189095	-0.742931	-0.911752	0.084293	0.113441	0.385660	0	0
4085	2.315416	-0.954165	9.124228	0.155306	-0.006338	0.008694	0.144265	1.185490	-0.743382	-0.911905	0.082808	0.114091	0.385428	0	0
4086	2.341862	-0.973336	9.215109	0.047892	0.001458	0.018500	0.142814	1.184528	-0.742715	-0.911963	0.082419	0.114307	0.385311	0	0
4087	2.344496	-0.935562	8.989601	-0.049652	-0.000295	0.028368	0.143082	1.183697	-0.742466	-0.912027	0.082809	0.114097	0.385138	0	0
4088	2.543374	-0.812261	8.917200	-0.107012	-0.017900	0.047239	0.142808	1.184528	-0.741145	-0.912046	0.083939	0.113870	0.384916	0	0
4089	2.735748	-0.926692	8.955083	-0.138419	-0.042496	0.058294	0.143299	1.190335	-0.739786	-0.912100	0.085346	0.113681	0.384533	0	0
4090	2.913727	-1.026703	8.952397	-0.133070	-0.027689	0.066244	0.142492	1.192276	-0.738969	-0.912148	0.086775	0.113424	0.384175	0	0
4091	2.952101	-1.069690	9.151054	-0.154545	-0.046096	0.055422	0.142067	1.193244	-0.732542	-0.912168	0.088354	0.113216	0.383830	0	0
4092	2.928688	-0.977148	9.464762	-0.143813	-0.027776	0.053823	0.142714	1.195869	-0.732787	-0.912153	0.089867	0.112927	0.383599	0	0
4093	2.942925	-1.015436	9.565142	-0.127718	-0.009433	0.058398	0.143493	1.197109	-0.730432	-0.912244	0.091074	0.112488	0.383226	0	0
4094	3.097547	-1.011233	9.760935	-0.098980	-0.000701	0.032154	0.142962	1.198912	-0.733023	-0.912211	0.092051	0.112143	0.383172	0	0
4095	3.228649	-0.915780	9.847424	-0.042552	0.031644	0.026493	0.142952	1.200572	-0.732744	-0.912302	0.092298	0.111689	0.383029	0	0
4096	3.272552	-0.851489	9.746840	-0.011153	0.057052	0.018885	0.143349	1.200847	-0.733271	-0.912355	0.092239	0.111164	0.383069	0	0
4097	3.317883	-0.930977	9.824848	0.004946	0.046538	0.014527	0.146261	1.200278	-0.733321	-0.912459	0.091993	0.110773	0.382995	0	0
4098	3.262025	-0.969576	9.644631	0.040821	0.047511	0.000706	0.145465	1.200558	-0.733044	-0.912475	0.091477	0.110550	0.383145	0	0
4099	3.292542	-1.090229	9.594913	0.103530	0.023962	-0.022746	0.145212	1.199038	-0.733710	-0.912498	0.090390	0.110784	0.383280	0	0
4100	3.195846	-1.095202	9.295265	0.157241	0.029309	-0.018776	0.146557	1.196403	-0.735981	-0.912516	0.088862	0.111189	0.383479	0	0
4101	3.000666	-1.027236	8.999709	0.191375	0.020742	-0.042271	0.146728	1.192670	-0.740993	-0.912533	0.086979	0.111812	0.383687	0	0
4102	2.720613	-1.015696	8.913332	0.194978	0.012106	-0.047475	0.145297	1.188942	-0.741662	-0.912438	0.085143	0.112542	0.384112	0	0
4103	2.493918	-0.975341	8.946997	0.193148	0.013893	-0.038594	0.145856	1.185204	-0.743932	-0.912455	0.083282	0.113235	0.384275	0	0
4104	2.305700	-0.963571	9.169868	0.198455	-0.005352	-0.036809	0.143746	1.182447	-0.741180	-0.912370	0.081496	0.114127	0.384596	0	0
4105	2.219110	-0.923644	9.421028	0.204747	-0.008845	-0.050846	0.144171	1.178710	-0.743055	-0.912316	0.079603	0.115080	0.384836	0	0
4106	2.089641	-0.797222	9.531752	0.212802	-0.010573	-0.054256	0.143140	1.176643	-0.747378	-0.912174	0.077682	0.116092	0.385261	0	0
4107	2.042083	-0.695679	9.581397	0.201985	0.003376	-0.033102	0.143428	1.173460	-0.748853	-0.912193	0.075782	0.116904	0.385349	0	0
4108	2.008664	-0.642412	9.611138	0.171590	0.024370	-0.033227	0.143055	1.169726	-0.749670	-0.912145	0.074123	0.117425	0.385627	0	0
4109	1.999330	-0.598867	9.669401	0.137517	0.033059	-0.015810	0.141758	1.165860	-0.750474	-0.912213	0.072709	0.117698	0.385653	0	0
4110	2.115545	-0.560850	9.813040	0.124966	0.045228	-0.010601	0.143227	1.163915	-0.751431	-0.912248	0.071418	0.117834	0.385770	0	0
4111	2.192658	-0.589700	10.013928	0.107830	0.067836	0.020164	0.144963	1.162524	-0.754088	-0.912471	0.070177	0.117646	0.385528	0	0
4112	2.194328	-0.354196	9.949327	0.126670	0.083608	0.016882	0.145228	1.161414	-0.752272	-0.912660	0.068753	0.117420	0.385406	0	0
4113	2.279568	-0.249395	9.829626	0.175797	0.053839	0.030348	0.145523	1.157817	-0.755190	-0.912949	0.066950	0.117609	0.384981	0	0
4114	2.324775	-0.336973	9.621536	0.233993	0.041653	0.023652	0.148201	1.153376	-0.757369	-0.913187	0.064713	0.118175	0.384624	0	0
4115	2.372388	-0.424673	9.379778	0.241149	0.018945	0.023595	0.148240	1.148120	-0.760038	-0.913443	0.062437	0.118938	0.384157	0	0
4116	2.425590	-0.410951	9.283340	0.230419	-0.009036	0.016355	0.147995	1.144800	-0.760068	-0.913581	0.060419	0.119957	0.383835	0	0
4117	2.454949	-0.358204	9.302920	0.173108	-0.034447	0.019372	0.147486	1.141621	-0.760615	-0.913706	0.058968	0.120948	0.383452	0	0
4118	2.443108	-0.333331	9.541245	0.081756	-0.045917	0.029242	0.146971	1.139549	-0.761151	-0.913756	0.058465	0.121726	0.383164	0	0
4119	2.426734	-0.260888	9.592691	-0.016672	-0.031962	0.033881	0.146447	1.138860	-0.761673	-0.913826	0.058757	0.121958	0.382879	0	0
4120	2.461018	-0.193851	9.578746	-0.095438	-0.037255	0.039460	0.145652	1.139556	-0.762178	-0.913823	0.059851	0.121973	0.382712	0	0
4121	2.608378	-0.185412	9.567958	-0.141915	-0.035535	0.029392	0.145633	1.142323	-0.761234	-0.913795	0.061296	0.121760	0.382617	0	0
4122	2.663916	-0.181448	9.432934	-0.129176	-0.014433	-0.007461	0.144560	1.144542	-0.760541	-0.913617	0.062554	0.121465	0.382933	0	0
4123	2.726345	-0.225747	9.263648	-0.063856	-0.021400	-0.006153	0.143486	1.147039	-0.760108	-0.913516	0.063191	0.121445	0.383075	0	0
4124	2.816601	-0.437953	9.315707	0.023002	-0.033610	-0.027665	0.143226	1.146487	-0.760371	-0.913329	0.063108	0.121920	0.383383	0	0
4125	2.902872	-0.534452	9.441234	0.083930	-0.037962	-0.051958	0.142446	1.144831	-0.761684	-0.913125	0.062412	0.122650	0.383751	0	0
4126	2.937526	-0.414604	9.394244	0.105420	-0.044075	-0.055333	0.141394	1.145531	-0.764409	-0.912868	0.061583	0.123554	0.384206	0	0
4127	2.923759	-0.311302	9.318643	0.084006	-0.051033	-0.067824	0.141013	1.142766	-0.764561	-0.912583	0.060927	0.124418	0.384709	0	0
4128	2.923668	-0.323387	9.299277	0.046443	-0.038791	-0.067174	0.140218	1.143739	-0.765717	-0.912247	0.060601	0.125053	0.385349	0	0
4129	2.967306	-0.299645	9.308787	-0.002842	-0.056345	-0.056150	0.138096	1.143888	-0.764113	-0.911945	0.060780	0.125628	0.385849	0	0
4130	2.991960	-0.227796	9.270947	-0.055627	-0.035376	-0.049401	0.136109	1.144729	-0.764598	-0.911615	0.061397	0.125827	0.386467	0	0
4131	2.975640	-0.145916	9.262415	-0.103957	-0.031895	-0.044432	0.136236	1.145282	-0.763940	-0.911324	0.062425	0.125784	0.387001	0	0
4132	2.956217	-0.158026	9.185534	-0.132502	-0.009981	-0.055130	0.135682	1.148881	-0.762588	-0.910952	0.063636	0.125457	0.387785	0	0
4133	2.946782	-0.131082	9.320516	-0.159409	-0.023156	-0.048319	0.135140	1.150821	-0.762037	-0.910618	0.065135	0.125125	0.388427	0	0
4134	2.987915	-0.125990	9.517298	-0.161163	0.018791	-0.049077	0.133276	1.153876	-0.763548	-0.910278	0.066504	0.124419	0.389218	0	0
4135	2.983184	-0.120363	9.772164	-0.145101	0.037973	-0.040963	0.133246	1.157611	-0.760894	-0.910054	0.067645	0.123581	0.389812	0	0
4136	2.778269	-0.070815	9.721627	-0.123510	0.081824	-0.052029	0.133763	1.159406	-0.760622	-0.909797	0.068423	0.122449	0.390632	0	0
4137	2.616737	-0.035774	9.757071	-0.105645	0.087101	-0.044775	0.136394	1.161052	-0.759337	-0.909642	0.069002	0.121319	0.391245	0	0
4138	2.582723	-0.064401	9.747421	-0.067978	0.115149	-0.055850	0.136916	1.162155	-0.759073	-0.909449	0.069138	0.120103	0.392044	0	0
4139	2.558105	-0.127041	9.650778	-0.016056	0.116949	-0.058993	0.138239	1.162425	-0.759613	-0.909332	0.068762	0.119059	0.392698	0	0
4140	2.586258	-0.238274	9.529086	0.039393	0.102100	-0.055146	0.141409	1.162684	-0.759136	-0.909198	0.067973	0.118382	0.393349	0	0
4141	2.599942	-0.349174	9.479625	0.082439	0.090803	-0.079572	0.140747	1.163380	-0.760035	-0.909034	0.066779	0.117976	0.394054	0	0
4142	2.638153	-0.407333	9.435366	0.096648	0.068015	-0.061950	0.141822	1.160469	-0.760080	-0.908866	0.065595	0.117840	0.394681	0	0
4143	2.662233	-0.417113	9.444659	0.064431	0.074989	-0.058644	0.143677	1.160182	-0.760634	-0.908751	0.064655	0.117494	0.395204	0	0
4144	2.599583	-0.401853	9.555931	-0.026926	0.048687	-0.048812	0.143547	1.160184	-0.761417	-0.908532	0.064685	0.117036	0.395839	0	0
4145	2.478892	-0.404793	9.859767	-0.157668	0.087057	-0.021399	0.143133	1.162122	-0.759560	-0.908432	0.065760	0.115677	0.396291	0	0
4146	2.384289	-0.120812	9.671576	-0.259645	0.126435	-0.007811	0.146421	1.164594	-0.758539	-0.908311	0.067642	0.113565	0.396861	0	0
4147	2.366984	0.167317	9.463539	-0.381304	0.056491	-0.026505	0.146635	1.172063	-0.756374	-0.907992	0.070854	0.111595	0.397588	0	0
4148	2.613296	0.169995	9.394150	-0.395578	0.024095	-0.043541	0.148439	1.178416	-0.753067	-0.907497	0.074335	0.109893	0.398557	0	0
4149	2.911272	-0.032141	9.336380	-0.302533	-0.014429	-0.052824	0.146542	1.184789	-0.750489	-0.907028	0.077080	0.108897	0.399374	0	0
4150	2.929577	-0.169756	9.214470	-0.177184	-0.009087	-0.067784	0.146519	1.187279	-0.747978	-0.906539	0.078686	0.108382	0.400311	0	0
4151	2.861740	-0.198339	9.133011	-0.055487	-0.045738	-0.079349	0.143859	1.189091	-0.746611	-0.906115	0.079288	0.108680	0.401071	0	0
4152	2.762779	-0.192688	9.155560	0.017891	-0.064924	-0.087665	0.141889	1.187442	-0.747775	-0.905627	0.079330	0.109465	0.401950	0	0
4153	2.653978	-0.215515	9.278811	0.034058	-0.038642	-0.097120	0.140560	1.188695	-0.747873	-0.905208	0.079071	0.110074	0.402779	0	0
4154	2.533767	-0.144540	9.371992	0.008122	-0.014142	-0.094528	0.139498	1.188838	-0.747070	-0.904732	0.078991	0.110364	0.403783	0	0
4155	2.543747	-0.105575	9.555013	-0.048212	-0.003678	-0.103712	0.137912	1.188016	-0.745746	-0.904257	0.079321	0.110327	0.404789	0	0
4156	2.519217	-0.158366	9.532987	-0.051778	0.011204	-0.101924	0.137639	1.190509	-0.747549	-0.903734	0.079671	0.110152	0.405935	0	0
4157	2.532993	-0.261558	9.644641	-0.012397	-0.001911	-0.112286	0.137106	1.190511	-0.746363	-0.903253	0.079655	0.110249	0.406981	0	0
4158	2.512662	-0.405484	9.720071	0.055647	0.019114	-0.118789	0.134738	1.188587	-0.746608	-0.902754	0.078983	0.110454	0.408162	0	0
4159	2.449383	-0.470330	9.590088	0.127315	0.034958	-0.130537	0.134235	1.185271	-0.748858	-0.902347	0.077532	0.110800	0.409246	0	0
4160	2.422836	-0.467753	9.578329	0.182722	0.017460	-0.120495	0.133984	1.183751	-0.750047	-0.901936	0.075717	0.111540	0.410289	0	0
4161	2.449130	-0.506349	9.608903	0.197048	0.038444	-0.117687	0.134384	1.182087	-0.748368	-0.901630	0.073634	0.112128	0.411179	0	0
4162	2.434097	-0.578744	9.492837	0.204114	0.047166	-0.092058	0.133875	1.179185	-0.749305	-0.901374	0.071536	0.112667	0.411964	0	0
4163	2.390444	-0.602662	9.425644	0.169266	0.061194	-0.096657	0.132841	1.176286	-0.751281	-0.901151	0.069635	0.112919	0.412708	0	0
4164	2.418977	-0.660973	9.306960	0.139680	0.071659	-0.077467	0.134986	1.172817	-0.754096	-0.900935	0.068031	0.112962	0.413433	0	0
4165	2.491283	-0.680730	9.322933	0.105474	0.055781	-0.037266	0.135258	1.171847	-0.754633	-0.900902	0.066801	0.112960	0.413707	0	0
4166	2.519955	-0.724177	9.346220	0.058908	0.069728	-0.025237	0.135403	1.169494	-0.754397	-0.900837	0.065992	0.112650	0.414062	0	0
4167	2.519487	-0.789162	9.331057	0.024822	0.052191	-0.011463	0.136724	1.169487	-0.754025	-0.900851	0.065542	0.112333	0.414190	0	0
4168	2.519809	-0.743522	9.312351	-0.019956	0.046912	-0.002987	0.137251	1.170038	-0.754289	-0.900800	0.065564	0.111887	0.414418	0	0
4169	2.524645	-0.741286	9.269074	-0.055808	0.043378	0.010838	0.138034	1.170032	-0.751422	-0.900842	0.065912	0.111304	0.414428	0	0
4170	2.565411	-0.782379	9.306705	-0.084501	0.036327	0.021155	0.138413	1.172796	-0.750877	-0.900834	0.066585	0.110670	0.414508	0	0
4171	2.592027	-0.773127	9.253706	-0.129332	0.046758	0.046415	0.139595	1.173481	-0.749449	-0.900976	0.067632	0.109731	0.414280	0	0
4172	2.664715	-0.739933	9.282302	-0.166959	0.020466	0.048674	0.140635	1.176935	-0.750085	-0.901008	0.069144	0.108879	0.414186	0	0
4173	2.732509	-0.716278	9.325250	-0.186674	0.002930	0.049331	0.140872	1.180253	-0.747700	-0.901069	0.070902	0.108100	0.413960	0	0
4174	2.718023	-0.716135	9.334991	-0.204642	-0.012849	0.060603	0.140047	1.184961	-0.746332	-0.901073	0.072906	0.107381	0.413788	0	0
4175	2.732589	-0.706525	9.368623	-0.196572	0.009887	0.062503	0.142002	1.188823	-0.744492	-0.901181	0.074748	0.106492	0.413455	0	0
4176	2.675086	-0.643521	9.374650	-0.183199	-0.002362	0.069635	0.142381	1.191173	-0.743297	-0.901245	0.076522	0.105759	0.413179	0	0
4177	2.680539	-0.552529	9.255479	-0.170584	-0.020661	0.048533	0.141434	1.194914	-0.743376	-0.901275	0.078246	0.105265	0.412917	0	0
4178	2.690204	-0.548132	9.144890	-0.168802	-0.025024	0.052055	0.141815	1.196986	-0.742183	-0.901242	0.079967	0.104806	0.412775	0	0
4179	2.709155	-0.601050	9.192186	-0.156304	-0.028543	0.055640	0.140595	1.200173	-0.738993	-0.901298	0.081606	0.104439	0.412425	0	0
4180	2.674423	-0.735015	9.342360	-0.163445	-0.023298	0.048538	0.141381	1.201830	-0.739512	-0.901247	0.083268	0.103988	0.412318	0	0
4181	2.579579	-0.834687	9.541514	-0.131261	0.002930	0.055920	0.141096	1.205013	-0.738822	-0.901353	0.084556	0.103440	0.411963	0	0
4182	2.443127	-0.672094	9.664730	-0.109748	0.016963	0.049150	0.141872	1.206668	-0.736462	-0.901386	0.085568	0.102845	0.411831	0	0
4183	2.405650	-0.510599	9.681331	-0.113289	0.020483	0.042132	0.142663	1.207771	-0.737771	-0.901465	0.086602	0.102223	0.411595	0	0
4184	2.468514	-0.496909	9.599231	-0.109698	0.015237	0.040362	0.142373	1.211923	-0.737071	-0.901459	0.087611	0.101650	0.411538	0	0
4185	2.579083	-0.569794	9.643103	-0.089954	0.002995	0.021908	0.143687	1.212746	-0.736167	-0.901456	0.088481	0.101297	0.411446	0	0
4186	2.680066	-0.632940	9.701591	-0.032610	-0.021467	-0.005123	0.143016	1.213856	-0.735099	-0.901292	0.088900	0.101413	0.411686	0	0
4187	2.684728	-0.652571	9.585961	0.028274	-0.016165	-0.009950	0.142489	1.213582	-0.735356	-0.901243	0.088750	0.101748	0.411743	0	0
4188	2.592708	-0.683606	9.427774	0.029236	-0.016079	-0.020492	0.142752	1.214273	-0.735876	-0.901071	0.088574	0.102082	0.412075	0	0
4189	2.442907	-0.694534	9.404907	0.033794	0.003249	-0.032682	0.139739	1.211109	-0.739002	-0.900952	0.088270	0.102284	0.412349	0	0
4190	2.384396	-0.775542	9.507827	0.069618	0.005030	-0.042990	0.139873	1.210139	-0.737705	-0.900746	0.087621	0.102615	0.412855	0	0
4191	2.360606	-0.727102	9.556657	0.101841	0.019033	-0.042688	0.140014	1.208201	-0.737203	-0.900661	0.086625	0.102964	0.413163	0	0
4192	2.375608	-0.655081	9.550145	0.148422	0.033059	-0.050218	0.138181	1.205721	-0.738247	-0.900519	0.085143	0.103374	0.413678	0	0
4193	2.390094	-0.653032	9.470732	0.160913	0.038298	-0.038655	0.139790	1.202946	-0.740131	-0.900518	0.083536	0.103788	0.413904	0	0
4194	2.413922	-0.694425	9.366704	0.169826	0.027800	-0.031592	0.140096	1.196026	-0.740728	-0.900471	0.081899	0.104321	0.414199	0	0
4195	2.418894	-0.675155	9.388514	0.169816	0.015548	-0.033397	0.140382	1.193258	-0.742330	-0.900471	0.080310	0.104971	0.414347	0	0
4196	2.428788	-0.641624	9.367183	0.141162	0.031266	-0.022971	0.140258	1.192429	-0.743252	-0.900427	0.078928	0.105346	0.414613	0	0
4197	2.441082	-0.608295	9.285745	0.098107	0.018965	-0.000414	0.140266	1.192015	-0.744957	-0.900506	0.078006	0.105641	0.414541	0	0
4198	2.462667	-0.627824	9.246880	0.049733	0.018922	0.013323	0.140274	1.190770	-0.745100	-0.900525	0.077537	0.105720	0.414568	0	0
4199	2.486519	-0.671116	9.308664	-0.000426	0.013619	0.021732	0.141729	1.190762	-0.745384	-0.900612	0.077550	0.105639	0.414395	0	0
4200	2.546391	-0.743480	9.393838	-0.029115	0.027544	0.035638	0.141598	1.190625	-0.745384	-0.900675	0.077778	0.105296	0.414304	0	0
4201	2.611545	-0.753273	9.503719	-0.042582	0.002999	0.035427	0.140655	1.192981	-0.744168	-0.900775	0.078234	0.105128	0.414044	0	0
4202	2.688857	-0.748964	9.536750	-0.017531	-0.000520	0.033811	0.141712	1.192837	-0.743793	-0.900806	0.078473	0.105086	0.413942	0	0
4203	2.688854	-0.751200	9.592002	0.008369	-0.018033	0.037459	0.141182	1.192978	-0.743653	-0.900931	0.078565	0.105319	0.413593	0	0
4204	2.631140	-0.719303	9.650549	0.033469	-0.031110	0.021757	0.139868	1.192433	-0.745209	-0.900920	0.078458	0.105773	0.413521	0	0
4205	2.559441	-0.613120	9.582689	0.033451	-0.041584	0.025288	0.139608	1.191881	-0.745733	-0.900989	0.078411	0.106332	0.413236	0	0
4206	2.516567	-0.526546	9.468692	0.010119	-0.045971	0.042758	0.140133	1.192708	-0.745864	-0.901033	0.078597	0.106808	0.412982	0	0
4207	2.538507	-0.497839	9.473639	-0.031059	-0.056493	0.044182	0.139873	1.191741	-0.745608	-0.901113	0.079212	0.107220	0.412584	0	0
4208	2.516532	-0.531371	9.463830	-0.066848	-0.039006	0.049271	0.137489	1.193000	-0.746606	-0.901127	0.080071	0.107309	0.412362	0	0
4209	2.530721	-0.570246	9.371931	-0.075832	-0.026776	0.063339	0.137737	1.194935	-0.744890	-0.901281	0.080986	0.107253	0.411862	0	0
4210	2.477535	-0.579393	9.391512	-0.059795	-0.063517	0.066861	0.137864	1.196180	-0.745533	-0.901345	0.081901	0.107577	0.411457	0	0
4211	2.573926	-0.604480	9.299063	-0.018592	-0.025024	0.070793	0.136675	1.195494	-0.744606	-0.901576	0.082301	0.107733	0.410829	0	0
4212	2.621676	-0.683921	9.398680	0.020783	-0.040775	0.061297	0.135333	1.199099	-0.745073	-0.901698	0.082393	0.108186	0.410425	0	0
4213	2.693959	-0.706156	9.390591	0.069201	-0.011000	0.047633	0.137189	1.200197	-0.748231	-0.901920	0.081921	0.108597	0.409922	0	0
4214	2.708551	-0.694031	9.460302	0.071879	-0.048615	0.036058	0.135086	1.198826	-0.749652	-0.901976	0.081555	0.109352	0.409671	0	0
4215	2.766823	-0.648873	9.431479	0.079954	-0.032002	0.037050	0.135362	1.197442	-0.750586	-0.902139	0.081065	0.110006	0.409233	0	0
4216	2.808271	-0.596031	9.513444	0.067423	-0.032034	0.036074	0.134970	1.197583	-0.752279	-0.902208	0.080672	0.110594	0.409002	0	0
4217	2.830453	-0.533636	9.523583	0.054996	-0.005765	0.021986	0.134446	1.197033	-0.752669	-0.902317	0.080285	0.110923	0.408748	0	0
4218	2.825835	-0.504670	9.545587	0.004864	-0.007544	0.026908	0.135118	1.194815	-0.752309	-0.902324	0.080346	0.111041	0.408687	0	0
4219	2.809240	-0.461280	9.534212	-0.012957	0.021349	0.019848	0.133919	1.196759	-0.752795	-0.902400	0.080460	0.110851	0.408549	0	0
4220	2.787612	-0.446665	9.539373	-0.005819	0.018723	0.023424	0.134574	1.197447	-0.752275	-0.902403	0.080509	0.110689	0.408577	0	0
4221	2.739363	-0.436974	9.438958	-0.006684	0.038003	0.025269	0.135767	1.197441	-0.752947	-0.902524	0.080503	0.110371	0.408397	0	0
4222	2.700527	-0.463276	9.390924	0.022014	0.042436	0.013165	0.136033	1.196609	-0.752043	-0.902535	0.080193	0.110117	0.408502	0	0
4223	2.666795	-0.453332	9.410556	0.057806	0.046826	0.013453	0.137104	1.195220	-0.753513	-0.902669	0.079555	0.109992	0.408365	0	0
4224	2.671798	-0.427104	9.348326	0.072183	0.045120	0.001221	0.138423	1.195074	-0.752488	-0.902668	0.078769	0.109928	0.408536	0	0
4225	2.662346	-0.398166	9.348740	0.073080	0.052118	0.003024	0.138440	1.192722	-0.753296	-0.902776	0.077959	0.109827	0.408479	0	0
4226	2.671990	-0.402817	9.425512	0.062323	0.038100	0.001127	0.138184	1.191340	-0.753568	-0.902753	0.077292	0.109785	0.408669	0	0
4227	2.681288	-0.455586	9.496927	0.069521	0.039860	-0.009404	0.139518	1.189396	-0.753607	-0.902793	0.076550	0.109789	0.408719	0	0
4228	2.690980	-0.450866	9.492091	0.091043	0.039888	-0.019823	0.140056	1.188286	-0.754412	-0.902707	0.075593	0.109866	0.409067	0	0
4229	2.681524	-0.421972	9.478085	0.101791	0.038153	-0.022385	0.139544	1.185522	-0.754693	-0.902715	0.074553	0.110028	0.409197	0	0
4230	2.681706	-0.397803	9.516815	0.117874	0.027646	-0.021421	0.139564	1.183032	-0.756550	-0.902622	0.073403	0.110326	0.409528	0	0
4231	2.676672	-0.426598	9.526141	0.135828	0.038175	-0.031830	0.139827	1.181369	-0.753299	-0.902614	0.072046	0.110635	0.409704	0	0
4232	2.637944	-0.440609	9.564769	0.144730	0.025919	-0.026515	0.141164	1.179563	-0.754384	-0.902510	0.070656	0.111062	0.410059	0	0
4233	2.577565	-0.442483	9.584495	0.148313	0.022440	-0.029127	0.141182	1.177350	-0.755977	-0.902501	0.069254	0.111563	0.410183	0	0
4234	2.522286	-0.403786	9.513315	0.137566	0.027703	-0.022992	0.140962	1.173481	-0.762554	-0.902414	0.067923	0.111944	0.410493	0	0
4235	2.541820	-0.372758	9.484662	0.103539	0.015436	-0.019759	0.139641	1.172519	-0.761104	-0.902401	0.066964	0.112318	0.410577	0	0
4236	2.546779	-0.353642	9.455998	0.068617	0.020661	-0.011180	0.141233	1.171542	-0.761138	-0.902300	0.066299	0.112471	0.410865	0	0
4237	2.522258	-0.406323	9.470025	0.047037	0.014486	0.009785	0.140717	1.170716	-0.763494	-0.902368	0.065888	0.112602	0.410745	0	0
4238	2.517218	-0.435192	9.455316	0.042625	0.021517	-0.001681	0.141248	1.170159	-0.763246	-0.902294	0.065463	0.112635	0.410967	0	0
4239	2.536568	-0.432747	9.517666	0.040788	0.011858	0.004432	0.141253	1.169052	-0.762734	-0.902333	0.065115	0.112768	0.410900	0	0
4240	2.565569	-0.430480	9.546282	0.039913	0.024097	0.002699	0.141788	1.168496	-0.763663	-0.902282	0.064708	0.112765	0.411076	0	0
4241	2.543749	-0.442358	9.539124	0.033621	0.013596	0.006144	0.141665	1.167806	-0.765107	-0.902326	0.064422	0.112852	0.411002	0	0
4242	2.567668	-0.473852	9.526538	0.038974	0.013585	0.009694	0.141668	1.167668	-0.765763	-0.902295	0.064074	0.112936	0.411101	0	0
4243	2.575044	-0.454740	9.502660	0.019308	0.011841	0.006022	0.143255	1.166828	-0.764487	-0.902326	0.063927	0.112982	0.411043	0	0
4244	2.570519	-0.415867	9.618509	0.012111	0.013550	0.012151	0.142732	1.166555	-0.765790	-0.902296	0.063822	0.112956	0.411133	0	0
4245	2.575597	-0.382144	9.647694	0.010313	0.011790	0.013017	0.140876	1.167396	-0.765754	-0.902350	0.063766	0.112960	0.411021	0	0
4246	2.582723	-0.396808	9.589783	-0.002203	0.020543	0.014716	0.142459	1.166140	-0.762519	-0.902329	0.063764	0.112811	0.411109	0	0
4247	2.594961	-0.372938	9.561110	-0.020110	0.007416	0.014540	0.142976	1.167520	-0.761467	-0.902365	0.064005	0.112730	0.411015	0	0
4248	2.616894	-0.344312	9.539619	-0.034444	0.003026	0.017944	0.143499	1.168624	-0.761463	-0.902321	0.064368	0.112604	0.411089	0	0
4249	2.626620	-0.334789	9.532435	-0.045203	0.003010	0.023152	0.143244	1.168904	-0.764728	-0.902371	0.064865	0.112455	0.410942	0	0
4250	2.624207	-0.334748	9.539666	-0.052410	-0.000515	0.032780	0.143758	1.170561	-0.763018	-0.902375	0.065421	0.112278	0.410894	0	0
4251	2.633769	-0.346974	9.498586	-0.043436	0.001253	0.028441	0.143366	1.170564	-0.764452	-0.902445	0.065917	0.112149	0.410696	0	0
4252	2.633711	-0.354271	9.472065	-0.048809	0.001253	0.030164	0.144416	1.172080	-0.764714	-0.902444	0.066429	0.111973	0.410664	0	0
4253	2.645988	-0.325539	9.460273	-0.063162	-0.011014	0.035304	0.142950	1.173748	-0.764283	-0.902514	0.067162	0.111870	0.410417	0	0
4254	2.595533	-0.286939	9.369823	-0.064897	0.003031	0.030080	0.143346	1.172638	-0.762075	-0.902501	0.067813	0.111611	0.410410	0	0
4255	2.605111	-0.298967	9.393636	-0.054198	0.001260	0.037195	0.143591	1.175403	-0.761005	-0.902598	0.068417	0.111433	0.410145	0	0
4256	2.585819	-0.296322	9.422673	-0.042581	-0.006613	0.037257	0.144093	1.177612	-0.757065	-0.902610	0.068916	0.111345	0.410057	0	0
4257	2.617227	-0.294148	9.427234	-0.047034	0.003005	0.035488	0.143820	1.178581	-0.756005	-0.902707	0.069446	0.111182	0.409800	0	0
4258	2.600283	-0.298914	9.398484	-0.047093	-0.007509	0.046028	0.143294	1.178861	-0.757302	-0.902752	0.069998	0.111078	0.409634	0	0
4259	2.585772	-0.301280	9.374549	-0.043467	-0.010973	0.035473	0.144353	1.180241	-0.760053	-0.902835	0.070552	0.111056	0.409363	0	0
4260	2.503596	-0.310361	9.341505	-0.043522	-0.012721	0.047826	0.143548	1.182459	-0.760280	-0.902881	0.071096	0.111011	0.409180	0	0
4261	2.512772	-0.377789	9.338247	-0.036379	-0.010978	0.051392	0.143565	1.182462	-0.765121	-0.903033	0.071601	0.111006	0.408757	0	0
4262	2.522296	-0.397070	9.349961	-0.041762	-0.002247	0.056665	0.145411	1.183005	-0.764621	-0.903131	0.072096	0.110868	0.408491	0	0
4263	2.551552	-0.363154	9.503916	-0.032823	-0.000533	0.054969	0.143685	1.184398	-0.764842	-0.903311	0.072529	0.110779	0.408039	0	0
4264	2.580707	-0.339240	9.532780	-0.016683	-0.011017	0.043588	0.143535	1.185227	-0.761168	-0.903350	0.072821	0.110830	0.407888	0	0
4265	2.614336	-0.363601	9.517790	-0.009558	-0.009290	0.051562	0.143795	1.185502	-0.760384	-0.903523	0.073074	0.110917	0.407435	0	0
4266	2.643167	-0.383157	9.488475	-0.009540	-0.004038	0.049807	0.143669	1.185642	-0.762344	-0.903605	0.073280	0.110929	0.407213	0	0
