# Supplementary material for: Identification of Haptic Based Guiding Using Hard Reins
Source: PLoS One. 2015 Jul 22;10(7):e0132020. doi: 10.1371/journal.pone.0132020 (PMC4511788; doi:10.1371/journal.pone.0132020)
Supplement: S1 File — (ZIP) [file pone.0132020.s001.zip › MotionData1/Subject1/T7/sync7.txt]

// Start Time: 0
// Sample rate: 50.0Hz
// Scenario: 4.0
// Firmware Version: 2.6.1
Counter	Acc_X	Acc_Y	Acc_Z	Gyr_X	Gyr_Y	Gyr_Z	Mag_X	Mag_Y	Mag_Z	Quat_w	Quat_x	Quat_y	Quat_z	AnalogIn_1	AnalogIn_2
3076	0.951571	9.755606	-0.420740	0.010581	-0.019249	-0.000140	-0.610208	-0.378965	-0.491120	-0.070573	-0.004993	0.723386	0.686809	0	0
3077	0.970886	9.755954	-0.441815	0.010866	-0.013672	-0.009832	-0.609941	-0.378122	-0.491096	-0.070447	-0.004913	0.723455	0.686750	0	0
3078	0.981344	9.712442	-0.474868	0.003695	-0.013711	-0.010739	-0.609539	-0.377879	-0.489731	-0.070387	-0.004953	0.723480	0.686729	0	0
3079	0.990842	9.722325	-0.474651	0.000623	-0.028244	0.000649	-0.609668	-0.379852	-0.490066	-0.070229	-0.004690	0.723490	0.686737	0	0
3080	0.956392	9.750834	-0.459073	-0.005773	-0.023074	0.005089	-0.611283	-0.378965	-0.490018	-0.070214	-0.004549	0.723457	0.686774	0	0
3081	0.961746	9.726655	-0.451504	-0.003530	-0.008481	-0.008957	-0.609536	-0.378691	-0.491391	-0.070133	-0.004489	0.723424	0.686818	0	0
3082	0.954232	9.741086	-0.437400	-0.010935	-0.001650	-0.000095	-0.608462	-0.378432	-0.491395	-0.070242	-0.004532	0.723341	0.686894	0	0
3083	0.970847	9.763240	-0.408170	-0.005398	-0.012094	-0.007222	-0.611015	-0.378355	-0.492180	-0.070146	-0.004434	0.723298	0.686950	0	0
3084	0.970720	9.768091	-0.417839	0.010911	-0.018939	-0.012519	-0.610075	-0.378414	-0.490559	-0.070037	-0.004457	0.723376	0.686879	0	0
3085	0.962664	9.682976	-0.436703	0.003819	-0.027759	-0.017897	-0.609537	-0.378710	-0.490575	-0.069755	-0.004335	0.723406	0.686876	0	0
3086	0.996943	9.664176	-0.445138	-0.017919	-0.017446	-0.010833	-0.608869	-0.377168	-0.490533	-0.069672	-0.004339	0.723286	0.687012	0	0
3087	1.005427	9.727450	-0.428504	-0.025258	-0.026483	-0.007382	-0.610209	-0.378559	-0.490290	-0.069472	-0.004129	0.723116	0.687212	0	0
3088	0.960556	9.794613	-0.399093	-0.012625	-0.038737	-0.010951	-0.609940	-0.378559	-0.490565	-0.069235	-0.003992	0.723046	0.687310	0	0
3089	0.951313	9.775026	-0.379971	-0.021616	-0.026411	-0.009130	-0.610210	-0.378260	-0.490961	-0.069023	-0.003797	0.722901	0.687485	0	0
3090	0.946876	9.750667	-0.403996	-0.005296	-0.026166	-0.013495	-0.611555	-0.377946	-0.490935	-0.068859	-0.003770	0.722873	0.687531	0	0
3091	0.952145	9.726484	-0.422910	-0.008892	-0.010260	-0.010752	-0.611693	-0.376650	-0.491708	-0.068752	-0.003708	0.722803	0.687615	0	0
3092	0.961883	9.726663	-0.408169	-0.027010	-0.015833	-0.007310	-0.610745	-0.378962	-0.490705	-0.068705	-0.003690	0.722619	0.687814	0	0
3093	0.971038	9.755961	-0.393665	-0.010476	-0.024232	-0.021461	-0.609940	-0.378685	-0.491250	-0.068423	-0.003608	0.722548	0.687917	0	0
3094	0.982944	9.765888	-0.398189	-0.026011	-0.013956	-0.010838	-0.611284	-0.378358	-0.491768	-0.068369	-0.003633	0.722369	0.688110	0	0
3095	0.951640	9.755610	-0.399072	-0.018921	-0.017543	-0.007295	-0.611285	-0.378377	-0.490952	-0.068233	-0.003488	0.722236	0.688264	0	0
3096	0.963821	9.750974	-0.408293	-0.014279	-0.017372	-0.012586	-0.609944	-0.377285	-0.490524	-0.068135	-0.003504	0.722139	0.688375	0	0
3097	0.961137	9.765491	-0.398856	0.000238	-0.001205	-0.014206	-0.610750	-0.377568	-0.489707	-0.068069	-0.003535	0.722127	0.688395	0	0
3098	0.956552	9.750842	-0.408515	-0.012249	0.002333	-0.017756	-0.611822	-0.378510	-0.490814	-0.068081	-0.003729	0.722031	0.688493	0	0
3099	0.947136	9.736105	-0.413507	-0.019163	0.002537	-0.028383	-0.612092	-0.377752	-0.492692	-0.067945	-0.003875	0.721881	0.688662	0	0
3100	0.961331	9.755785	-0.398776	-0.033958	0.009133	-0.012478	-0.611019	-0.377229	-0.491871	-0.068045	-0.004064	0.721631	0.688913	0	0
3101	0.950943	9.792012	-0.389739	-0.017927	0.003802	-0.007157	-0.611291	-0.376103	-0.491287	-0.068064	-0.004066	0.721490	0.689059	0	0
3102	0.958507	9.780013	-0.372566	-0.006815	-0.009978	-0.021357	-0.610348	-0.376961	-0.491870	-0.067962	-0.004204	0.721440	0.689121	0	0
3103	0.961525	9.746078	-0.398697	0.007108	0.009170	0.000028	-0.610212	-0.377543	-0.491346	-0.068068	-0.004209	0.721468	0.689081	0	0
3104	0.976754	9.714797	-0.378736	-0.003234	0.005966	-0.017709	-0.612225	-0.378318	-0.492573	-0.068108	-0.004434	0.721432	0.689114	0	0
3105	0.961668	9.741227	-0.384212	-0.007813	0.009396	-0.014162	-0.612763	-0.377988	-0.494053	-0.068119	-0.004533	0.721356	0.689192	0	0
3106	0.970966	9.765675	-0.355224	-0.017827	-0.004954	-0.012521	-0.611151	-0.378063	-0.492441	-0.068113	-0.004633	0.721227	0.689327	0	0
3107	0.951149	9.784735	-0.370420	-0.006917	-0.011845	-0.017832	-0.611285	-0.378060	-0.492439	-0.067946	-0.004612	0.721171	0.689401	0	0
3108	0.932353	9.750403	-0.399625	0.003752	-0.015423	-0.013394	-0.611822	-0.378324	-0.492714	-0.067860	-0.004664	0.721198	0.689382	0	0
3109	0.912770	9.764617	-0.371446	-0.003687	-0.026329	-0.006412	-0.610749	-0.377352	-0.492967	-0.067666	-0.004463	0.721175	0.689426	0	0
3110	0.912568	9.774323	-0.373933	-0.010949	-0.014053	-0.001936	-0.610747	-0.378368	-0.491911	-0.067669	-0.004430	0.721100	0.689505	0	0
3111	0.937347	9.740783	-0.413843	0.001907	0.000454	-0.008879	-0.609540	-0.377426	-0.490942	-0.067651	-0.004435	0.721098	0.689508	0	0
3112	0.947279	9.731254	-0.399023	-0.000691	0.002298	-0.012413	-0.611152	-0.377660	-0.491475	-0.067698	-0.004597	0.721081	0.689520	0	0
3113	0.946915	9.755527	-0.360700	-0.003766	-0.001610	0.000811	-0.612363	-0.377053	-0.491986	-0.067732	-0.004515	0.721042	0.689558	0	0
3114	0.971093	9.760823	-0.345555	0.003439	-0.015706	-0.001914	-0.611288	-0.377072	-0.492271	-0.067726	-0.004483	0.721067	0.689533	0	0
3115	0.956183	9.779974	-0.341342	0.006990	-0.015720	-0.000133	-0.611552	-0.378786	-0.491370	-0.067652	-0.004318	0.721111	0.689495	0	0
3116	0.961338	9.763073	-0.350685	0.003479	-0.012128	-0.002773	-0.610484	-0.376565	-0.490494	-0.067659	-0.004310	0.721134	0.689471	0	0
3117	0.964085	9.746129	-0.355288	0.008910	-0.031531	-0.007301	-0.611817	-0.380202	-0.491141	-0.067421	-0.004089	0.721201	0.689425	0	0
3118	0.945468	9.702090	-0.389229	0.005198	-0.015739	-0.000132	-0.611150	-0.378377	-0.491090	-0.067426	-0.004045	0.721239	0.689385	0	0
3119	0.947842	9.704561	-0.389175	-0.010796	-0.022766	-0.009068	-0.611288	-0.377260	-0.490235	-0.067240	-0.003884	0.721164	0.689482	0	0
3120	0.942182	9.750587	-0.355994	-0.000103	-0.008604	-0.002757	-0.610751	-0.377156	-0.489149	-0.067271	-0.003897	0.721160	0.689484	0	0
3121	0.912264	9.793742	-0.347608	0.010985	-0.011784	-0.014231	-0.610883	-0.378125	-0.489996	-0.067127	-0.003863	0.721228	0.689426	0	0
3122	0.932245	9.764974	-0.341963	0.010761	-0.014649	-0.006297	-0.611151	-0.378100	-0.490808	-0.067100	-0.003877	0.721303	0.689351	0	0
3123	0.959783	9.716918	-0.367236	-0.007293	-0.012198	-0.003689	-0.612226	-0.378365	-0.490532	-0.067027	-0.003752	0.721246	0.689418	0	0
3124	0.981597	9.717315	-0.364162	-0.021901	-0.011627	0.004221	-0.611423	-0.377257	-0.490233	-0.067088	-0.003682	0.721093	0.689572	0	0
3125	0.939580	9.760251	-0.351332	-0.016548	-0.026675	0.003264	-0.613567	-0.379184	-0.490543	-0.066958	-0.003401	0.720982	0.689702	0	0
3126	0.921698	9.806051	-0.352226	-0.022091	-0.016229	0.010388	-0.612765	-0.377642	-0.490639	-0.067032	-0.003257	0.720832	0.689853	0	0
3127	0.931051	9.823215	-0.352069	0.017814	0.010951	0.003612	-0.614114	-0.376073	-0.489755	-0.067174	-0.003256	0.720933	0.689734	0	0
3128	1.005024	9.766298	-0.310853	0.021571	0.025299	0.000164	-0.614377	-0.378073	-0.488728	-0.067467	-0.003494	0.721055	0.689576	0	0
3129	1.019552	9.761703	-0.344074	0.014025	0.000126	0.008818	-0.615452	-0.378030	-0.489531	-0.067568	-0.003378	0.721137	0.689481	0	0
3130	1.073465	9.723833	-0.395094	0.021586	0.027079	0.000165	-0.614915	-0.378055	-0.488993	-0.067878	-0.003633	0.721258	0.689323	0	0
3131	1.127497	9.688399	-0.393169	-0.025478	0.029981	0.010634	-0.614514	-0.377007	-0.491823	-0.068210	-0.003682	0.721047	0.689510	0	0
3132	1.126673	9.729654	-0.393505	-0.037251	0.030649	-0.020343	-0.615318	-0.377697	-0.491836	-0.068407	-0.004070	0.720759	0.689790	0	0
3133	1.121064	9.770824	-0.374730	-0.039195	0.046438	-0.012292	-0.615319	-0.377247	-0.492910	-0.068700	-0.004388	0.720442	0.690090	0	0
3134	1.130530	9.787993	-0.338459	-0.028504	0.023416	-0.012410	-0.615859	-0.376392	-0.492604	-0.068891	-0.004666	0.720219	0.690302	0	0
3135	1.177705	9.745161	-0.252434	-0.016301	-0.052973	-0.011103	-0.615055	-0.375844	-0.492596	-0.068477	-0.004303	0.720127	0.690441	0	0
3136	1.150083	9.793213	-0.253644	0.013941	-0.089345	-0.004164	-0.616530	-0.376999	-0.490165	-0.067907	-0.003768	0.720275	0.690347	0	0
3137	1.173713	9.837348	-0.166589	0.077414	-0.202453	0.025361	-0.616803	-0.375898	-0.488493	-0.066665	-0.002174	0.720930	0.689790	0	0
3138	0.975637	9.785188	-0.287824	0.148897	-0.193507	0.046909	-0.618685	-0.375917	-0.485749	-0.065696	-0.000646	0.722076	0.688687	0	0
3139	0.741774	9.564859	-0.524438	0.103508	-0.012151	-0.040415	-0.619487	-0.377629	-0.484433	-0.065373	-0.000856	0.722780	0.687978	0	0
3140	0.916968	9.570494	-0.268747	-0.037060	0.009564	-0.031036	-0.617738	-0.378248	-0.483929	-0.065328	-0.001162	0.722510	0.688266	0	0
3141	1.052161	9.830270	-0.329147	-0.061342	-0.053404	-0.009452	-0.618818	-0.376653	-0.484410	-0.064922	-0.000756	0.722106	0.688729	0	0
3142	1.136264	10.004169	-0.226772	0.053078	-0.125725	0.006329	-0.619625	-0.376685	-0.482223	-0.064158	0.000080	0.722544	0.688342	0	0
3143	1.071040	9.592690	-0.456768	0.092427	-0.168170	0.009754	-0.620428	-0.377830	-0.480889	-0.063054	0.001316	0.723270	0.687680	0	0
3144	0.953927	9.634265	-0.441418	0.012014	-0.150554	0.024667	-0.621235	-0.377818	-0.480607	-0.062240	0.002476	0.723437	0.687574	0	0
3145	1.024225	9.766640	-0.368041	0.012479	-0.139422	0.042399	-0.623116	-0.378074	-0.479913	-0.061568	0.003800	0.723592	0.687467	0	0
3146	0.982900	9.751309	-0.504001	0.004580	-0.133177	0.002644	-0.621504	-0.378032	-0.477208	-0.060721	0.004693	0.723696	0.687427	0	0
3147	1.117094	9.705192	-0.511571	-0.011423	-0.152598	-0.008167	-0.623391	-0.376485	-0.474821	-0.059605	0.005757	0.723693	0.687519	0	0
3148	1.014383	9.751881	-0.507854	0.006095	-0.121970	-0.018505	-0.623929	-0.376800	-0.472919	-0.058691	0.006423	0.723799	0.687480	0	0
3149	0.911985	9.798586	-0.405428	0.025211	-0.055263	-0.048943	-0.622041	-0.378614	-0.475995	-0.058000	0.006501	0.723992	0.687335	0	0
3150	0.801996	9.714045	-0.465941	0.035952	-0.001297	-0.070636	-0.623114	-0.379341	-0.474100	-0.057611	0.005933	0.724235	0.687116	0	0
3151	0.750933	9.591730	-0.524360	-0.028250	0.074829	-0.079174	-0.621370	-0.378082	-0.475169	-0.057651	0.004927	0.723986	0.687384	0	0
3152	0.650853	9.750138	-0.516589	-0.097191	0.176335	-0.108784	-0.619084	-0.378374	-0.477111	-0.058274	0.002944	0.723211	0.688158	0	0
3153	0.695207	10.001019	-0.235469	-0.049562	0.159844	-0.144130	-0.616795	-0.379791	-0.479362	-0.058478	0.000894	0.722763	0.688617	0	0
3154	0.931139	10.104850	-0.079760	0.088712	-0.159507	-0.053856	-0.616262	-0.378136	-0.477953	-0.057062	0.001504	0.723458	0.688005	0	0
3155	0.860638	9.938454	-0.432132	0.178680	-0.257871	-0.001127	-0.616256	-0.380772	-0.474226	-0.055232	0.003232	0.724814	0.686720	0	0
3156	0.493202	9.550582	-1.047117	0.116562	-0.150681	-0.080092	-0.615853	-0.381180	-0.469207	-0.053699	0.003576	0.725690	0.685914	0	0
3157	0.321150	9.865529	-0.585353	0.105910	0.092759	-0.112149	-0.615579	-0.382891	-0.468993	-0.053644	0.002130	0.726354	0.685221	0	0
3158	0.426984	10.064113	-0.352504	0.163956	0.178691	-0.114990	-0.613155	-0.384686	-0.467310	-0.054269	-0.000071	0.727372	0.684094	0	0
3159	0.612619	9.982508	-0.411188	0.192767	0.186033	-0.114005	-0.611811	-0.385003	-0.467200	-0.054878	-0.002218	0.728571	0.682765	0	0
3160	0.754616	9.902540	-0.464002	0.184004	0.088906	-0.072245	-0.610468	-0.384826	-0.463943	-0.055140	-0.003507	0.729766	0.681461	0	0
3161	0.454007	9.324099	-1.075498	0.071780	0.255147	-0.219070	-0.610057	-0.387506	-0.464851	-0.055541	-0.006826	0.730087	0.681059	0	0
3162	0.854785	9.739278	-0.474140	0.075344	0.188085	-0.164794	-0.606156	-0.388715	-0.465480	-0.055908	-0.009417	0.730472	0.680585	0	0
3163	0.753515	9.465542	-0.504070	0.003519	0.249476	-0.227362	-0.603197	-0.389208	-0.465531	-0.056217	-0.012719	0.730316	0.680673	0	0
3164	1.065486	9.879056	-0.406139	0.068615	0.126634	-0.126363	-0.601041	-0.390924	-0.466973	-0.056388	-0.014601	0.730684	0.680226	0	0
3165	1.215420	9.893913	-0.416094	0.153121	0.044997	-0.103667	-0.601578	-0.391362	-0.465892	-0.056028	-0.015689	0.731668	0.679174	0	0
3166	1.347232	9.845325	-0.426126	0.195402	-0.054586	-0.052922	-0.598617	-0.392855	-0.465566	-0.055350	-0.015870	0.733005	0.677781	0	0
3167	1.317495	9.864196	-0.513843	0.284841	-0.167675	-0.051589	-0.599424	-0.393238	-0.460396	-0.053769	-0.015204	0.735000	0.675761	0	0
3168	1.085781	9.537092	-0.744771	0.276662	-0.145801	-0.077043	-0.598214	-0.393958	-0.454988	-0.052224	-0.014966	0.736923	0.673791	0	0
3169	1.128832	9.290233	-0.951021	0.152486	-0.240592	-0.025873	-0.598345	-0.395920	-0.449604	-0.050300	-0.013547	0.738052	0.672730	0	0
3170	0.837366	9.556832	-1.002900	0.138618	-0.200393	-0.038866	-0.598747	-0.396540	-0.446897	-0.048629	-0.012587	0.739069	0.671755	0	0
3171	0.806391	9.524708	-1.037310	0.165461	-0.098565	-0.048730	-0.597408	-0.395548	-0.442115	-0.047599	-0.012296	0.740205	0.670582	0	0
3172	0.760564	9.001918	-1.200875	-0.134578	-0.090842	-0.032789	-0.597809	-0.396111	-0.441857	-0.046806	-0.011891	0.739331	0.671608	0	0
3173	0.651754	9.371383	-1.089045	-0.425397	-0.216279	0.050375	-0.598748	-0.396266	-0.446479	-0.045644	-0.009796	0.736558	0.674761	0	0
3174	0.496887	9.732723	-1.031527	-0.496242	-0.049470	-0.031866	-0.600125	-0.384493	-0.451936	-0.045213	-0.009515	0.733210	0.678430	0	0
3175	0.405744	9.857341	-0.710281	-0.475459	-0.161566	-0.021902	-0.600127	-0.382892	-0.459917	-0.043972	-0.008295	0.730032	0.681946	0	0
3176	0.079024	9.948512	-0.754697	-0.376353	-0.040366	-0.072023	-0.600265	-0.382099	-0.457303	-0.043316	-0.008420	0.727462	0.684727	0	0
3177	0.039045	9.768144	-0.740120	-0.407410	0.056211	-0.105082	-0.599188	-0.382150	-0.462354	-0.043083	-0.009327	0.724619	0.687738	0	0
3178	0.398420	10.289370	-0.299712	-0.332368	-0.086769	0.023203	-0.598919	-0.381458	-0.468053	-0.042767	-0.008481	0.722359	0.690143	0	0
3179	0.381253	10.138518	-0.549459	-0.105464	-0.126398	0.013068	-0.600255	-0.383529	-0.475183	-0.041995	-0.007404	0.721671	0.690922	0	0
3180	0.280581	9.808941	-0.742644	-0.047584	-0.080548	0.011815	-0.598643	-0.383289	-0.474922	-0.041638	-0.006823	0.721366	0.691267	0	0
3181	0.284671	9.869721	-0.598540	-0.022830	-0.028556	0.003378	-0.599992	-0.381032	-0.479326	-0.041498	-0.006528	0.721208	0.691444	0	0
3182	0.505268	10.029120	-0.342616	0.019392	-0.044100	0.036061	-0.599727	-0.379761	-0.479424	-0.041570	-0.006054	0.721352	0.691293	0	0
3183	0.588558	10.253991	-0.175654	0.206219	-0.154322	0.063316	-0.601062	-0.382919	-0.476243	-0.040922	-0.004553	0.722830	0.689798	0	0
3184	0.506907	9.796078	-0.528575	0.352440	-0.214735	0.038679	-0.601041	-0.391091	-0.465889	-0.039735	-0.002993	0.725335	0.687242	0	0
3185	0.548559	9.500642	-0.717651	0.321732	-0.266473	0.034723	-0.601039	-0.392509	-0.459673	-0.038071	-0.000974	0.727634	0.684908	0	0
3186	0.300916	9.243650	-0.944782	0.135868	-0.139387	0.008501	-0.603326	-0.392403	-0.455831	-0.037240	-0.000079	0.728607	0.683919	0	0
3187	0.495114	9.407437	-0.578965	-0.075775	-0.041262	-0.003970	-0.602113	-0.393563	-0.455882	-0.036951	0.000264	0.728092	0.684483	0	0
3188	0.541029	9.660747	-0.555395	-0.178969	-0.078072	0.011363	-0.603458	-0.392627	-0.458287	-0.036601	0.000861	0.726885	0.685782	0	0
3189	0.499303	10.043550	-0.605301	-0.113856	-0.055971	0.002863	-0.603328	-0.391189	-0.459331	-0.036252	0.001369	0.726112	0.686618	0	0
3190	0.423045	10.093141	-0.648940	0.064473	0.062398	-0.048850	-0.602249	-0.392327	-0.460197	-0.036517	0.000472	0.726523	0.686171	0	0
3191	0.604467	9.902246	-0.430091	0.093620	0.132042	-0.050118	-0.601035	-0.393944	-0.458902	-0.037171	-0.000772	0.727105	0.685519	0	0
3192	0.731515	9.581659	-0.597098	0.022142	0.018687	-0.021019	-0.602113	-0.393082	-0.458317	-0.037295	-0.001137	0.727240	0.685368	0	0
3193	0.725686	9.615530	-0.693824	-0.018868	0.061188	-0.027946	-0.601442	-0.392475	-0.460756	-0.037587	-0.001690	0.727076	0.685525	0	0
3194	0.864319	9.724870	-0.615768	-0.007492	0.034452	-0.021046	-0.600502	-0.392553	-0.458319	-0.037825	-0.002151	0.727002	0.685590	0	0
3195	0.989882	9.736851	-0.686631	0.011455	0.024037	-0.024616	-0.599962	-0.393273	-0.458349	-0.037872	-0.002435	0.727060	0.685525	0	0
3196	1.054046	9.689469	-0.621715	0.002388	0.009743	-0.024750	-0.598887	-0.393254	-0.460266	-0.037903	-0.002756	0.727062	0.685519	0	0
3197	1.083905	9.651170	-0.618103	-0.007094	-0.035047	-0.014462	-0.599425	-0.392980	-0.459298	-0.037594	-0.002551	0.727015	0.685586	0	0
3198	1.029760	9.698744	-0.579200	-0.015255	-0.063499	-0.017313	-0.599425	-0.392958	-0.460251	-0.037129	-0.002293	0.726925	0.685709	0	0
3199	0.961003	9.750909	-0.533557	-0.029124	-0.097596	-0.009606	-0.599961	-0.393849	-0.457959	-0.036402	-0.001613	0.726750	0.685935	0	0
3200	0.894404	9.807963	-0.540846	-0.038646	-0.119409	0.006150	-0.599831	-0.392288	-0.458182	-0.035681	-0.000780	0.726518	0.686220	0	0
3201	0.862140	9.851078	-0.508460	-0.037711	-0.131761	0.002543	-0.599690	-0.394402	-0.458797	-0.034790	0.000228	0.726295	0.686502	0	0
3202	0.774060	9.883461	-0.566775	-0.026559	-0.128643	0.023835	-0.600229	-0.393830	-0.458500	-0.034126	0.001246	0.726148	0.686690	0	0
3203	0.657748	9.871632	-0.635251	-0.004788	-0.133630	0.016826	-0.600771	-0.392729	-0.456552	-0.033321	0.002360	0.726149	0.686726	0	0
3204	0.562209	9.797067	-0.661694	0.004567	-0.119074	0.006364	-0.600904	-0.392993	-0.457239	-0.032602	0.003178	0.726210	0.686692	0	0
3205	0.503294	9.825123	-0.721488	-0.000543	-0.092299	0.000344	-0.601841	-0.394391	-0.457137	-0.031984	0.003887	0.726226	0.686701	0	0
3206	0.389283	9.832766	-0.705786	-0.005779	-0.082462	-0.004005	-0.601845	-0.393318	-0.454516	-0.031457	0.004385	0.726203	0.686746	0	0
3207	0.242354	9.788831	-0.695520	0.018019	-0.067743	-0.016180	-0.601845	-0.393336	-0.453700	-0.030903	0.004797	0.726339	0.686624	0	0
3208	0.092382	9.754537	-0.820228	0.036038	-0.024222	-0.008735	-0.601310	-0.392644	-0.453548	-0.030780	0.004836	0.726586	0.686369	0	0
3209	-0.011251	9.708948	-0.924170	0.023787	0.039716	-0.010105	-0.602112	-0.394192	-0.453180	-0.031044	0.004550	0.726729	0.686207	0	0
3210	-0.049767	9.688824	-0.968531	0.005791	0.122776	0.004526	-0.601977	-0.394004	-0.455354	-0.032094	0.003669	0.726721	0.686173	0	0
3211	-0.106725	9.750909	-0.961118	-0.010263	0.186514	0.010197	-0.602381	-0.393507	-0.458056	-0.033559	0.002529	0.726583	0.686254	0	0
3212	-0.161454	9.822745	-0.953711	-0.010632	0.251681	0.035376	-0.603187	-0.393118	-0.461845	-0.035785	0.000963	0.726413	0.686326	0	0
3213	-0.186868	9.885405	-0.930891	-0.011153	0.314939	0.065841	-0.603460	-0.391658	-0.463429	-0.038559	-0.000658	0.726215	0.686385	0	0
3214	-0.158256	9.905343	-0.954236	0.010381	0.405360	0.084162	-0.604806	-0.390784	-0.463112	-0.042235	-0.002932	0.726114	0.686269	0	0
3215	-0.068843	9.792864	-0.979531	0.053488	0.499477	0.104334	-0.604670	-0.391008	-0.465844	-0.046606	-0.005571	0.726261	0.685814	0	0
3216	0.101716	9.735260	-1.055710	0.046716	0.572413	0.101210	-0.605345	-0.389445	-0.471503	-0.051665	-0.008942	0.726297	0.685378	0	0
3217	0.256216	9.781772	-0.955028	0.017577	0.614373	0.120799	-0.604811	-0.387964	-0.474865	-0.056979	-0.012233	0.726096	0.685119	0	0
3218	0.467544	9.880285	-0.949286	0.015755	0.653314	0.128064	-0.606153	-0.387801	-0.480562	-0.062815	-0.015953	0.725818	0.684826	0	0
3219	0.633047	9.871168	-0.785257	0.062560	0.648432	0.126372	-0.606688	-0.388139	-0.483834	-0.068402	-0.019465	0.725845	0.684172	0	0
3220	0.717620	9.761030	-0.793868	0.077230	0.634642	0.113939	-0.608031	-0.388149	-0.488175	-0.073974	-0.023183	0.725932	0.683383	0	0
3221	0.791206	9.704094	-0.875435	0.095316	0.652575	0.114098	-0.607095	-0.386623	-0.487728	-0.079494	-0.026833	0.726114	0.682437	0	0
3222	0.921987	9.696749	-0.950806	0.086094	0.644329	0.121063	-0.608446	-0.383651	-0.492381	-0.085126	-0.030516	0.726192	0.681518	0	0
3223	1.078500	9.641335	-0.856516	0.071258	0.632310	0.135050	-0.608988	-0.381881	-0.494904	-0.090642	-0.033852	0.726170	0.680672	0	0
3224	1.259318	9.574221	-0.814351	0.038215	0.588959	0.151429	-0.608452	-0.380617	-0.501132	-0.096076	-0.036879	0.725921	0.680035	0	0
3225	1.353267	9.486106	-0.784323	0.011981	0.531129	0.180133	-0.610064	-0.380171	-0.506544	-0.101180	-0.039139	0.725553	0.679561	0	0
3226	1.330766	9.412878	-0.697799	-0.013665	0.473844	0.186765	-0.610609	-0.377360	-0.511212	-0.106020	-0.041061	0.725031	0.679267	0	0
3227	1.333922	9.505190	-0.650253	-0.052057	0.426948	0.200484	-0.612496	-0.375130	-0.513840	-0.110530	-0.042394	0.724305	0.679240	0	0
3228	1.307041	9.650369	-0.570325	-0.080371	0.410405	0.212664	-0.612768	-0.373461	-0.518412	-0.115091	-0.043604	0.723376	0.679397	0	0
3229	1.358992	9.729003	-0.506735	-0.048614	0.418008	0.203956	-0.616267	-0.371248	-0.524834	-0.119554	-0.044852	0.722652	0.679315	0	0
3230	1.467963	9.624172	-0.430381	-0.013954	0.427590	0.188191	-0.615864	-0.370610	-0.528357	-0.124039	-0.046432	0.722110	0.678981	0	0
3231	1.489771	9.503187	-0.428799	-0.030455	0.421855	0.198711	-0.617082	-0.367732	-0.529067	-0.128484	-0.047761	0.721471	0.678742	0	0
3232	1.447836	9.446609	-0.251521	-0.069518	0.384017	0.205427	-0.618966	-0.366428	-0.534584	-0.132774	-0.048828	0.720586	0.678781	0	0
3233	1.390220	9.423718	-0.221821	-0.094346	0.360298	0.221124	-0.620988	-0.363718	-0.539510	-0.136954	-0.049490	0.719573	0.678976	0	0
3234	1.319971	9.548684	-0.188811	-0.141566	0.382533	0.240577	-0.621936	-0.360746	-0.544576	-0.141507	-0.050200	0.718188	0.679457	0	0
3235	1.352605	9.634257	-0.058462	-0.123627	0.414519	0.247897	-0.623282	-0.359489	-0.548604	-0.146267	-0.050996	0.716881	0.679770	0	0
3236	1.460925	9.565832	0.041670	-0.102530	0.452261	0.239340	-0.623558	-0.356517	-0.554358	-0.151279	-0.052235	0.715623	0.679904	0	0
3237	1.449951	9.526804	0.157177	-0.110035	0.470461	0.219985	-0.623698	-0.354155	-0.558365	-0.156236	-0.053628	0.714270	0.680097	0	0
3238	1.556950	9.620989	0.099568	-0.131596	0.479177	0.219947	-0.626258	-0.351420	-0.563828	-0.161307	-0.055131	0.712724	0.680415	0	0
3239	1.705926	9.732968	0.399391	-0.145555	0.541484	0.213184	-0.627873	-0.349481	-0.572595	-0.166735	-0.056994	0.710965	0.680794	0	0
3240	1.953414	9.870999	0.593713	-0.167290	0.548307	0.218400	-0.627213	-0.344794	-0.579939	-0.172302	-0.058921	0.709012	0.681280	0	0
3241	2.144081	9.932737	0.731499	-0.129560	0.506101	0.212896	-0.626544	-0.343127	-0.585338	-0.177459	-0.060566	0.707367	0.681521	0	0
3242	2.272458	9.828260	0.815667	-0.102182	0.465971	0.191481	-0.627085	-0.341309	-0.589902	-0.182193	-0.062215	0.705941	0.681602	0	0
3243	2.399194	9.786860	0.778945	-0.055183	0.406359	0.173540	-0.627360	-0.338938	-0.594178	-0.186327	-0.063585	0.704918	0.681418	0	0
3244	2.471321	9.686202	0.726550	-0.017036	0.346798	0.150282	-0.627092	-0.338296	-0.597700	-0.189873	-0.064861	0.704238	0.681022	0	0
3245	2.494105	9.511823	0.699678	-0.006561	0.304913	0.121759	-0.627098	-0.335966	-0.600484	-0.192907	-0.065988	0.703678	0.680639	0	0
3246	2.426946	9.364953	0.761314	-0.035619	0.257447	0.089557	-0.627102	-0.334211	-0.602877	-0.195411	-0.067037	0.702987	0.680536	0	0
3247	2.400174	9.255228	0.799837	-0.109541	0.185881	0.081804	-0.627510	-0.332427	-0.606082	-0.197407	-0.067430	0.701917	0.681026	0	0
3248	2.385294	9.274381	0.813679	-0.145034	0.099294	0.047546	-0.627240	-0.332506	-0.609083	-0.198584	-0.067480	0.700756	0.681873	0	0
3249	2.353207	9.417023	0.763473	-0.144482	0.028988	0.014389	-0.628721	-0.331290	-0.611204	-0.199046	-0.067203	0.699705	0.682845	0	0
3250	2.290994	9.503292	0.794615	-0.111621	-0.028734	-0.013274	-0.627915	-0.330695	-0.613237	-0.198886	-0.066868	0.698983	0.683663	0	0
3251	2.302596	9.525349	0.770732	-0.076567	-0.068371	-0.052320	-0.627241	-0.331390	-0.614492	-0.198168	-0.066525	0.698540	0.684358	0	0
3252	2.375188	9.543668	0.849854	-0.060476	-0.131230	-0.093358	-0.627241	-0.331569	-0.612864	-0.196706	-0.066146	0.698316	0.685045	0	0
3253	2.327377	9.630194	0.838105	-0.033622	-0.218834	-0.137147	-0.626972	-0.331563	-0.613412	-0.194330	-0.065446	0.698399	0.685705	0	0
3254	2.166198	9.573864	0.862471	-0.020382	-0.255328	-0.167361	-0.625894	-0.332789	-0.610469	-0.191464	-0.064811	0.698636	0.686330	0	0
3255	2.128503	9.514914	0.832872	-0.079112	-0.292396	-0.198713	-0.625086	-0.333688	-0.609146	-0.188181	-0.063945	0.698494	0.687463	0	0
3256	2.148090	9.510417	0.867209	-0.080356	-0.304281	-0.221784	-0.623199	-0.335615	-0.607325	-0.184632	-0.063236	0.698360	0.688626	0	0
3257	2.130656	9.524660	0.808791	-0.073215	-0.354743	-0.228269	-0.622392	-0.336074	-0.606668	-0.180703	-0.062153	0.698332	0.689794	0	0
3258	2.192398	9.584041	0.781351	-0.060678	-0.362656	-0.227411	-0.619972	-0.336620	-0.603855	-0.176688	-0.061113	0.698414	0.690844	0	0
3259	2.267663	9.582983	0.817370	-0.032066	-0.366120	-0.221173	-0.619967	-0.338359	-0.602142	-0.172701	-0.059970	0.698667	0.691695	0	0
3260	2.270072	9.563592	0.690005	0.009981	-0.366012	-0.211312	-0.619157	-0.339878	-0.598525	-0.168721	-0.058912	0.699229	0.692201	0	0
3261	2.300485	9.474306	0.547175	0.041754	-0.349572	-0.218179	-0.618883	-0.341746	-0.597636	-0.164825	-0.057981	0.699942	0.692497	0	0
3262	2.351431	9.465516	0.507881	0.079885	-0.338320	-0.228607	-0.618339	-0.344407	-0.593372	-0.160870	-0.057348	0.700907	0.692504	0	0
3263	2.388541	9.441923	0.598267	0.099369	-0.354372	-0.219817	-0.616048	-0.347114	-0.588857	-0.156896	-0.056483	0.702000	0.692379	0	0
3264	2.527706	9.607081	0.430374	0.120707	-0.359739	-0.210977	-0.615641	-0.348938	-0.583884	-0.152880	-0.055637	0.703268	0.692059	0	0
3265	2.452541	9.896981	-0.050762	0.205743	-0.340839	-0.155760	-0.613347	-0.352485	-0.579805	-0.149385	-0.054571	0.705088	0.691055	0	0
3266	2.146786	9.828255	-0.606079	0.318733	-0.250987	-0.156516	-0.613614	-0.353937	-0.571817	-0.146396	-0.054387	0.707567	0.689173	0	0
3267	1.852001	9.504862	-0.831749	0.276280	-0.135689	-0.196495	-0.610921	-0.356352	-0.568115	-0.144028	-0.055128	0.709530	0.687593	0	0
3268	1.722847	9.225802	-0.515845	0.051170	-0.122641	-0.190013	-0.609034	-0.358791	-0.562498	-0.141858	-0.055677	0.709946	0.687571	0	0
3269	1.687688	9.453392	-0.234582	-0.162142	-0.242000	-0.110118	-0.608223	-0.359892	-0.564721	-0.139571	-0.054444	0.709084	0.689025	0	0
3270	1.499850	10.042353	0.029640	-0.146827	-0.315132	-0.023888	-0.609025	-0.361418	-0.565306	-0.137291	-0.052213	0.708488	0.690268	0	0
3271	1.165303	10.288754	0.022329	0.045392	-0.322622	0.056297	-0.610105	-0.360170	-0.563074	-0.135467	-0.049530	0.709244	0.690050	0	0
3272	1.013161	10.220420	-0.236996	0.076997	-0.294803	0.091980	-0.611718	-0.360349	-0.559794	-0.134011	-0.046921	0.710209	0.689523	0	0
3273	0.999421	10.484742	-0.614948	0.001459	-0.254681	0.097306	-0.616291	-0.359464	-0.556717	-0.132966	-0.044360	0.710579	0.689514	0	0
3274	0.979688	10.858233	-0.666517	-0.043608	-0.246254	0.100745	-0.616831	-0.358942	-0.554243	-0.131968	-0.041862	0.710641	0.689798	0	0
3275	0.840900	10.916423	-0.502705	0.036553	-0.237600	0.065712	-0.620052	-0.360598	-0.552898	-0.130806	-0.039694	0.711210	0.689561	0	0
3276	0.682868	10.573685	-0.524228	0.126568	-0.236862	0.066049	-0.621667	-0.360030	-0.551363	-0.129569	-0.037734	0.712409	0.688667	0	0
3277	0.536132	10.185050	-0.328401	0.136860	-0.184147	0.094753	-0.622336	-0.361219	-0.548262	-0.128940	-0.035864	0.713603	0.687648	0	0
3278	0.332502	10.045394	-0.458775	0.068402	-0.140553	0.105479	-0.624353	-0.361377	-0.545521	-0.128681	-0.034211	0.714284	0.687073	0	0
3279	0.310785	10.020710	-0.584434	0.153391	-0.065959	0.138059	-0.626511	-0.359289	-0.541753	-0.129180	-0.032873	0.715449	0.685831	0	0
3280	0.299374	9.605368	-0.682757	0.258508	0.038195	0.096641	-0.628657	-0.360721	-0.538915	-0.130074	-0.032757	0.717194	0.683842	0	0
3281	0.260751	9.344904	-0.744566	0.185646	0.083571	0.070201	-0.629464	-0.361205	-0.535518	-0.131158	-0.032978	0.718360	0.682400	0	0
3282	0.342537	9.373090	-0.761527	0.091684	0.160249	0.029711	-0.630542	-0.360061	-0.534924	-0.132527	-0.033960	0.718776	0.681648	0	0
3283	0.458503	9.654386	-0.634912	0.094228	0.237132	0.014257	-0.628254	-0.361214	-0.536349	-0.134355	-0.035517	0.719092	0.680878	0	0
3284	0.623666	9.637962	-0.624905	0.169114	0.271538	-0.020687	-0.627979	-0.362875	-0.538312	-0.136161	-0.037734	0.719859	0.679588	0	0
3285	0.802065	9.427558	-0.718949	0.234606	0.298399	-0.041556	-0.627169	-0.364344	-0.536872	-0.137990	-0.040304	0.721013	0.677845	0	0
3286	0.929253	9.104548	-0.857046	0.218376	0.296442	-0.039862	-0.625959	-0.364538	-0.535803	-0.139819	-0.042889	0.722056	0.676200	0	0
3287	1.063537	8.932196	-0.866068	0.124203	0.271161	-0.056255	-0.623541	-0.364125	-0.537724	-0.141393	-0.045229	0.722478	0.675269	0	0
3288	1.158883	9.016468	-0.839705	0.019019	0.233214	-0.067462	-0.622597	-0.365125	-0.538312	-0.142672	-0.047315	0.722236	0.675116	0	0
3289	1.193053	9.252571	-0.806736	-0.027118	0.172427	-0.069781	-0.621113	-0.366987	-0.538934	-0.143507	-0.048873	0.721763	0.675333	0	0
3290	1.108052	9.384550	-0.795897	-0.022043	0.134050	-0.098289	-0.620846	-0.365964	-0.540537	-0.143884	-0.050456	0.721365	0.675562	0	0
3291	1.063690	9.412870	-0.850432	-0.034583	0.146387	-0.098239	-0.618425	-0.366385	-0.543166	-0.144339	-0.052034	0.720863	0.675881	0	0
3292	1.096905	9.445030	-0.873728	-0.057436	0.162636	-0.115896	-0.616674	-0.367516	-0.544993	-0.144828	-0.053894	0.720169	0.676371	0	0
3293	1.177487	9.526597	-0.934460	-0.104045	0.167738	-0.122218	-0.614656	-0.367742	-0.549516	-0.145308	-0.055690	0.719149	0.677206	0	0
3294	1.345033	9.651032	-0.814707	-0.101687	0.141855	-0.080869	-0.612372	-0.367480	-0.550896	-0.145911	-0.057096	0.718199	0.677968	0	0
3295	1.402488	9.460303	-0.710399	-0.095655	0.145203	-0.070227	-0.610754	-0.368873	-0.553546	-0.146575	-0.058378	0.717294	0.678673	0	0
3296	1.389788	9.345959	-0.849549	-0.134754	0.135629	-0.056255	-0.609412	-0.367524	-0.558147	-0.147321	-0.059519	0.716136	0.679634	0	0
3297	1.406891	9.341415	-0.834546	-0.145787	0.188440	-0.038274	-0.607795	-0.368590	-0.562693	-0.148539	-0.060792	0.714842	0.680618	0	0
3298	1.480988	9.415605	-0.693209	-0.155436	0.204604	-0.011701	-0.605917	-0.367007	-0.565659	-0.150090	-0.062047	0.713461	0.681613	0	0
3299	1.483387	9.316130	-0.562392	-0.153850	0.189376	-0.006489	-0.605919	-0.365928	-0.569436	-0.151535	-0.063085	0.712123	0.682597	0	0
3300	1.446993	9.198944	-0.548181	-0.151175	0.214155	-0.001005	-0.604845	-0.365324	-0.572152	-0.153217	-0.064329	0.710754	0.683531	0	0
3301	1.477748	9.090242	-0.705298	-0.186528	0.268490	0.018683	-0.604844	-0.365069	-0.577044	-0.155416	-0.065677	0.709078	0.684646	0	0
3302	1.556149	9.198501	-0.520755	-0.264130	0.329702	0.070082	-0.603499	-0.364692	-0.582493	-0.158471	-0.067027	0.706788	0.686181	0	0
3303	1.917167	9.913907	-0.635438	-0.322174	0.445776	0.139495	-0.601898	-0.360190	-0.588901	-0.162838	-0.068518	0.703957	0.687919	0	0
3304	2.272082	10.697263	0.048398	-0.232064	0.538958	0.215393	-0.602978	-0.357090	-0.599407	-0.168332	-0.070327	0.701609	0.688813	0	0
3305	2.614355	10.754511	0.583257	-0.056880	0.488051	0.250006	-0.604597	-0.354490	-0.606111	-0.173567	-0.071762	0.700563	0.688430	0	0
3306	2.395274	9.490612	0.735321	0.052320	0.334298	0.247693	-0.602853	-0.353209	-0.608132	-0.177630	-0.072408	0.700507	0.687382	0	0
3307	1.983115	8.691673	0.244837	-0.175636	0.254047	0.213005	-0.605275	-0.351804	-0.611325	-0.181056	-0.072268	0.698998	0.688039	0	0
3308	1.803385	8.979745	0.408065	-0.473384	0.315482	0.251388	-0.606891	-0.349597	-0.619403	-0.185381	-0.071809	0.695331	0.690646	0	0
3309	1.743446	10.343025	0.785920	-0.589265	0.329036	0.275813	-0.608787	-0.343673	-0.628719	-0.190049	-0.070986	0.690830	0.693972	0	0
3310	1.807788	11.805675	1.239058	-0.384521	0.319858	0.286920	-0.611216	-0.339415	-0.638900	-0.194577	-0.070483	0.687738	0.695836	0	0
3311	1.728113	11.981493	1.678226	0.051503	0.266436	0.259654	-0.610821	-0.335914	-0.643692	-0.198236	-0.070569	0.687750	0.694782	0	0
3312	1.312009	10.160447	1.154408	0.433696	0.211481	0.165200	-0.612568	-0.336041	-0.642586	-0.200586	-0.071751	0.690444	0.691306	0	0
3313	0.931765	8.672599	0.277713	0.274364	0.223018	0.072996	-0.614448	-0.336929	-0.639054	-0.202486	-0.073260	0.691934	0.689101	0	0
3314	0.862550	8.739315	0.270271	-0.187530	0.368493	0.072491	-0.612828	-0.339514	-0.639156	-0.205716	-0.074896	0.689936	0.689971	0	0
3315	1.202235	9.813719	1.040513	-0.396853	0.419526	0.096778	-0.611625	-0.336349	-0.648597	-0.209621	-0.076232	0.686387	0.692185	0	0
3316	1.541690	10.358858	1.463277	-0.209848	0.353747	0.089763	-0.610019	-0.333078	-0.656951	-0.212894	-0.077622	0.684247	0.693150	0	0
3317	1.784879	10.154468	1.202667	0.017671	0.273102	0.049254	-0.610023	-0.331307	-0.660025	-0.215139	-0.079142	0.683811	0.692715	0	0
3318	1.887826	9.695061	0.968564	0.074469	0.205412	0.001261	-0.608943	-0.332697	-0.662261	-0.216553	-0.080709	0.683877	0.692028	0	0
3319	1.828596	9.264297	0.979625	0.025804	0.132317	-0.008169	-0.609481	-0.332710	-0.661166	-0.217431	-0.081663	0.683748	0.691769	0	0
3320	1.708892	9.186866	0.957277	-0.076517	0.116643	-0.020938	-0.608671	-0.333842	-0.662028	-0.218200	-0.082434	0.682940	0.692233	0	0
3321	1.665715	9.443435	1.185116	-0.129189	0.112201	-0.038819	-0.606122	-0.331859	-0.664581	-0.218854	-0.083121	0.681752	0.693115	0	0
3322	1.719504	9.565809	1.339909	-0.102729	0.081799	-0.058401	-0.604773	-0.333246	-0.667228	-0.219153	-0.083854	0.680804	0.693864	0	0
3323	1.699128	9.487751	1.301357	-0.006610	0.031972	-0.060178	-0.605043	-0.332935	-0.668168	-0.219010	-0.084398	0.680618	0.694025	0	0
3324	1.671872	9.375572	1.171373	0.037026	0.000852	-0.081445	-0.602892	-0.332950	-0.669691	-0.218479	-0.085032	0.680796	0.693940	0	0
3325	1.687315	9.337014	1.213062	0.032769	-0.007809	-0.092125	-0.603959	-0.335633	-0.668948	-0.217810	-0.085603	0.680940	0.693939	0	0
3326	1.797197	9.428839	1.285552	0.037285	-0.021065	-0.129357	-0.601136	-0.335944	-0.670625	-0.216794	-0.086409	0.681127	0.693974	0	0
3327	1.886401	9.566400	1.239106	0.035454	-0.058280	-0.134929	-0.599657	-0.336006	-0.669419	-0.215483	-0.086926	0.681357	0.694092	0	0
3328	1.912452	9.479480	1.264634	0.064623	-0.070087	-0.150830	-0.598581	-0.336436	-0.670262	-0.213957	-0.087594	0.681818	0.694027	0	0
3329	1.852976	9.291466	1.196824	0.046535	-0.114608	-0.154685	-0.598301	-0.340500	-0.666313	-0.212116	-0.087877	0.682222	0.694159	0	0
3330	1.771211	9.246276	1.112808	0.021836	-0.110831	-0.172398	-0.597493	-0.340943	-0.666337	-0.210194	-0.088313	0.682450	0.694465	0	0
3331	1.763712	9.386948	1.162069	0.020175	-0.108932	-0.177701	-0.594799	-0.343474	-0.663727	-0.208254	-0.088734	0.682632	0.694817	0	0
3332	1.794033	9.584147	1.265025	0.008947	-0.127105	-0.165493	-0.595604	-0.344028	-0.663464	-0.206278	-0.088981	0.682804	0.695206	0	0
3333	1.830755	9.694061	1.308654	0.062760	-0.123268	-0.158240	-0.593717	-0.345810	-0.661774	-0.204338	-0.089255	0.683321	0.695235	0	0
3334	1.888215	9.719374	1.245230	0.110829	-0.124290	-0.172254	-0.591834	-0.346448	-0.660591	-0.202240	-0.089775	0.684183	0.694933	0	0
3335	1.972843	9.594664	1.162105	0.143315	-0.138109	-0.177556	-0.591154	-0.349634	-0.658252	-0.199993	-0.090237	0.685263	0.694460	0	0
3336	2.071270	9.402242	1.183429	0.183788	-0.123629	-0.173814	-0.590071	-0.352719	-0.654552	-0.197816	-0.090914	0.686622	0.693653	0	0
3337	2.090869	9.494835	1.067782	0.182938	-0.135048	-0.143837	-0.588990	-0.354948	-0.651097	-0.195790	-0.091240	0.687989	0.692830	0	0
3338	2.093697	9.587130	1.011805	0.211374	-0.120980	-0.127747	-0.588985	-0.356870	-0.647620	-0.193920	-0.091669	0.689566	0.691731	0	0
3339	2.182369	9.503764	0.935715	0.258386	-0.084980	-0.129152	-0.586829	-0.359587	-0.642560	-0.192273	-0.092382	0.691359	0.690304	0	0
3340	2.265206	9.466414	0.837433	0.307203	-0.079891	-0.102458	-0.586020	-0.361143	-0.637310	-0.190765	-0.093100	0.693530	0.688446	0	0
3341	2.293726	9.687813	0.523691	0.334670	-0.088926	-0.087408	-0.587217	-0.365789	-0.631184	-0.189309	-0.093637	0.695879	0.686401	0	0
3342	2.274891	9.648621	0.451190	0.305773	-0.138845	-0.092231	-0.586006	-0.366773	-0.626602	-0.187458	-0.093873	0.698146	0.684573	0	0
3343	2.064000	9.540414	0.522568	0.203907	-0.232780	-0.068348	-0.587076	-0.368981	-0.621896	-0.185252	-0.093039	0.699872	0.683524	0	0
3344	1.603914	9.728679	0.302409	0.073760	-0.298175	-0.058467	-0.585726	-0.371472	-0.619678	-0.182733	-0.091518	0.700866	0.683389	0	0
3345	1.221634	9.932941	0.262656	-0.003606	-0.251017	-0.051259	-0.589211	-0.374845	-0.617296	-0.180706	-0.090055	0.701212	0.683767	0	0
3346	1.030740	10.009578	0.159929	0.005562	-0.194148	-0.047289	-0.587603	-0.373378	-0.614953	-0.179052	-0.089040	0.701552	0.683986	0	0
3347	1.170976	10.016972	0.101587	0.046950	-0.112356	-0.032520	-0.588403	-0.375641	-0.614336	-0.178077	-0.088487	0.702006	0.683846	0	0
3348	1.399753	9.955568	0.017594	0.082679	-0.172495	-0.032839	-0.589210	-0.375528	-0.612281	-0.176605	-0.087656	0.702843	0.683475	0	0
3349	1.283530	9.805358	-0.129276	0.126089	-0.267472	0.010929	-0.589608	-0.377880	-0.608132	-0.174765	-0.085877	0.704147	0.682832	0	0
3350	0.904014	9.706187	-0.443492	0.098400	-0.293200	0.033759	-0.593234	-0.379159	-0.604319	-0.172882	-0.083780	0.705351	0.682328	0	0
3351	0.621632	9.725310	-0.717103	0.036264	-0.230900	0.080886	-0.595522	-0.378505	-0.599642	-0.171847	-0.081604	0.706029	0.682153	0	0
3352	0.559207	9.918374	-0.845654	-0.013818	-0.135424	0.085769	-0.596858	-0.381306	-0.599717	-0.171525	-0.080024	0.706231	0.682212	0	0
3353	0.705195	10.158949	-0.679294	-0.035281	-0.068154	0.091391	-0.598748	-0.378432	-0.599602	-0.171762	-0.078767	0.706148	0.682385	0	0
3354	1.077662	10.466752	-0.511305	-0.036703	-0.028797	0.082699	-0.600898	-0.378505	-0.600396	-0.172192	-0.077899	0.706006	0.682523	0	0
3355	1.357907	10.544688	-0.301081	0.036284	-0.079450	0.035678	-0.603588	-0.377742	-0.600068	-0.171910	-0.077084	0.706388	0.682291	0	0
3356	1.274550	10.091626	-0.396513	0.158395	-0.184078	0.029242	-0.603316	-0.379233	-0.597124	-0.170729	-0.075871	0.707799	0.681260	0	0
3357	0.919062	9.400554	-0.679046	0.164163	-0.210347	0.013292	-0.604659	-0.379859	-0.593181	-0.169266	-0.074542	0.709257	0.680255	0	0
3358	0.615627	9.026025	-0.897373	0.083848	-0.185622	0.027431	-0.605058	-0.381775	-0.589562	-0.168117	-0.073206	0.710154	0.679749	0	0
3359	0.542671	9.279600	-0.908747	0.005411	-0.100530	0.047185	-0.605998	-0.381920	-0.588467	-0.167775	-0.072121	0.710369	0.679725	0	0
3360	0.669173	9.541681	-0.637226	0.007753	-0.076940	0.029617	-0.607876	-0.383298	-0.588217	-0.167472	-0.071384	0.710565	0.679672	0	0
3361	0.822265	9.646422	-0.614060	0.034405	-0.117844	-0.032486	-0.609088	-0.382381	-0.589943	-0.166439	-0.070800	0.710950	0.679584	0	0
3362	0.831071	9.568898	-0.618019	0.054014	-0.137441	-0.096202	-0.608679	-0.384563	-0.587841	-0.164825	-0.070630	0.711469	0.679452	0	0
3363	0.700814	9.632061	-0.791003	0.003570	-0.151212	-0.096418	-0.608813	-0.384702	-0.587843	-0.163136	-0.070227	0.711654	0.679708	0	0
3364	0.582699	9.697876	-0.939561	-0.012510	-0.059188	-0.084360	-0.607466	-0.385934	-0.584904	-0.162207	-0.070397	0.711598	0.679972	0	0
3365	0.760436	9.786074	-0.891441	-0.008414	0.048451	-0.084586	-0.607465	-0.386192	-0.586002	-0.162023	-0.071253	0.711385	0.680149	0	0
3366	0.960728	9.726603	-0.774111	0.034839	0.084301	-0.080729	-0.604911	-0.386395	-0.585902	-0.162110	-0.072455	0.711419	0.679966	0	0
3367	1.080671	9.541848	-0.797924	0.047677	0.104103	-0.085885	-0.605443	-0.388075	-0.586222	-0.162270	-0.073791	0.711497	0.679702	0	0
3368	1.108639	9.370005	-0.701885	0.020239	0.105237	-0.069168	-0.603292	-0.388232	-0.587750	-0.162600	-0.075034	0.711404	0.679585	0	0
3369	0.955693	9.250696	-0.770675	-0.044291	0.081897	-0.082740	-0.603019	-0.389176	-0.590098	-0.162688	-0.076049	0.710895	0.679984	0	0
3370	0.806077	9.451895	-0.829745	-0.085771	0.074385	-0.081124	-0.600600	-0.389218	-0.590672	-0.162803	-0.077001	0.710118	0.680660	0	0
3371	0.867495	9.540410	-0.775567	-0.080170	0.152538	-0.075321	-0.600332	-0.388784	-0.591342	-0.163468	-0.078388	0.709256	0.681242	0	0
3372	1.027403	9.548171	-0.741831	-0.065680	0.195255	-0.071502	-0.598448	-0.389633	-0.593297	-0.164489	-0.080127	0.708421	0.681661	0	0
3373	1.182842	9.546146	-0.650384	-0.060263	0.243144	-0.064142	-0.594815	-0.390490	-0.596635	-0.165853	-0.082085	0.707550	0.682003	0	0
3374	1.401618	9.501555	-0.725181	-0.087477	0.267514	-0.051739	-0.595081	-0.390937	-0.601547	-0.167547	-0.084150	0.706453	0.682474	0	0
3375	1.556904	9.499523	-0.681884	-0.118624	0.272074	-0.030624	-0.592526	-0.390871	-0.607020	-0.169391	-0.085969	0.705154	0.683135	0	0
3376	1.607373	9.534434	-0.596343	-0.128293	0.251028	-0.009586	-0.592796	-0.389779	-0.611066	-0.171288	-0.087552	0.703830	0.683826	0	0
3377	1.609894	9.415531	-0.549631	-0.126953	0.232020	0.004445	-0.590109	-0.389200	-0.614346	-0.173095	-0.088834	0.702563	0.684508	0	0
3378	1.675223	9.389992	-0.744830	-0.125971	0.287916	0.045465	-0.590645	-0.389210	-0.619513	-0.175619	-0.090281	0.701229	0.685044	0	0
3379	1.638409	9.318941	-0.572100	-0.056513	0.351566	0.084112	-0.589305	-0.387300	-0.623824	-0.178745	-0.091941	0.700295	0.684970	0	0
3380	1.822823	9.198487	-0.495720	-0.091302	0.393237	0.113407	-0.588232	-0.386406	-0.626802	-0.182426	-0.093679	0.699056	0.685030	0	0
3381	2.147222	9.825849	-0.483276	-0.216436	0.450804	0.224679	-0.589576	-0.385684	-0.632209	-0.187354	-0.094739	0.696953	0.685696	0	0
3382	2.311641	10.683432	0.208597	-0.280752	0.448397	0.337536	-0.589183	-0.381227	-0.641599	-0.193122	-0.094934	0.694485	0.686573	0	0
3383	2.417489	10.801932	0.706851	-0.123755	0.370585	0.374622	-0.592417	-0.377574	-0.649339	-0.198425	-0.094570	0.693266	0.686343	0	0
3384	2.047018	9.717360	0.867360	0.037418	0.296628	0.327036	-0.596452	-0.375979	-0.653052	-0.202752	-0.094408	0.693228	0.685138	0	0
3385	1.986152	9.041318	0.345805	-0.095880	0.325309	0.271159	-0.598610	-0.373344	-0.654575	-0.206999	-0.094492	0.692160	0.684936	0	0
3386	1.992958	9.230827	0.628644	-0.299987	0.353070	0.301623	-0.598880	-0.372243	-0.659029	-0.211839	-0.094184	0.689643	0.686037	0	0
3387	2.021241	10.284960	0.895989	-0.295597	0.276131	0.323190	-0.602651	-0.368688	-0.668127	-0.216284	-0.093150	0.687322	0.687119	0	0
3388	2.019606	11.154061	1.264918	-0.080900	0.219177	0.291628	-0.604537	-0.366409	-0.672932	-0.219928	-0.092469	0.686551	0.686825	0	0
3389	1.820236	11.218439	1.470155	0.242642	0.178007	0.233182	-0.608031	-0.366125	-0.675605	-0.222575	-0.092550	0.688030	0.684478	0	0
3390	1.576936	9.995317	1.118046	0.390571	0.142144	0.150425	-0.610718	-0.366827	-0.673146	-0.224273	-0.093344	0.690513	0.681308	0	0
3391	1.282287	8.887769	0.585350	0.253771	0.160214	0.090118	-0.610443	-0.369353	-0.668330	-0.225803	-0.094310	0.691954	0.679204	0	0
3392	1.103021	8.598026	0.314826	-0.082927	0.238559	0.041881	-0.609368	-0.369343	-0.669840	-0.227864	-0.095435	0.690884	0.679448	0	0
3393	0.984775	9.197945	0.429443	-0.304664	0.356704	0.006577	-0.608565	-0.367204	-0.677404	-0.230706	-0.097050	0.687990	0.681194	0	0
3394	1.030938	9.878572	0.928846	-0.260913	0.391316	-0.010797	-0.605874	-0.367386	-0.684520	-0.233633	-0.099179	0.685285	0.682616	0	0
3395	1.245143	10.098535	1.078197	-0.084650	0.360854	-0.012267	-0.604797	-0.367248	-0.691607	-0.236147	-0.101463	0.683835	0.682868	0	0
3396	1.591652	9.985872	1.113754	0.071636	0.327386	-0.006759	-0.602512	-0.366602	-0.697331	-0.238329	-0.103911	0.683533	0.682045	0	0
3397	1.885615	9.588222	1.128183	0.092907	0.252015	-0.007223	-0.600363	-0.365909	-0.698831	-0.239947	-0.105836	0.683542	0.681172	0	0
3398	1.945187	9.259134	1.028980	0.019546	0.154397	-0.039901	-0.598744	-0.368016	-0.701233	-0.240767	-0.107198	0.683254	0.680958	0	0
3399	1.807622	9.348886	1.012045	-0.058835	0.062414	-0.086681	-0.598336	-0.369809	-0.697620	-0.240710	-0.108008	0.682594	0.681512	0	0
3400	1.658277	9.564675	1.131013	-0.081774	-0.009935	-0.117253	-0.597394	-0.370063	-0.699817	-0.239984	-0.108529	0.681927	0.682352	0	0
3401	1.600305	9.553912	1.124500	-0.030321	-0.036862	-0.161455	-0.595109	-0.370263	-0.699578	-0.238707	-0.109240	0.681614	0.682999	0	0
3402	1.537907	9.256594	0.975577	0.051147	-0.072961	-0.184387	-0.595373	-0.371833	-0.698809	-0.236950	-0.110109	0.681928	0.683158	0	0
3403	1.393044	9.205396	0.827081	0.017651	-0.088558	-0.212845	-0.593215	-0.374270	-0.699730	-0.234915	-0.110932	0.682002	0.683653	0	0
3404	1.395162	9.618155	1.035873	-0.027249	-0.111818	-0.221998	-0.591597	-0.375984	-0.700757	-0.232724	-0.111611	0.681823	0.684470	0	0
3405	1.292025	9.951311	1.179446	0.026514	-0.146969	-0.220280	-0.589175	-0.377043	-0.700275	-0.230227	-0.112104	0.682076	0.684982	0	0
3406	1.252049	10.008846	1.163341	0.104762	-0.097720	-0.243583	-0.588499	-0.378681	-0.697477	-0.227829	-0.113325	0.682736	0.684925	0	0
3407	1.349140	9.777569	1.283615	0.130000	-0.126628	-0.216297	-0.587414	-0.382122	-0.696784	-0.225378	-0.114167	0.683643	0.684692	0	0
3408	1.414742	9.633092	1.190427	0.090869	-0.079563	-0.191371	-0.584727	-0.381938	-0.695176	-0.223474	-0.115122	0.684217	0.684582	0	0
3409	1.582086	9.495318	1.124383	0.102232	-0.039994	-0.205257	-0.584447	-0.385983	-0.692043	-0.221721	-0.116417	0.684741	0.684409	0	0
3410	1.743199	9.435122	1.110523	0.098042	-0.035254	-0.182286	-0.582160	-0.386888	-0.691963	-0.220165	-0.117622	0.685271	0.684175	0	0
3411	1.901641	9.525402	1.201367	0.057695	-0.062816	-0.159644	-0.580541	-0.388589	-0.693534	-0.218622	-0.118345	0.685586	0.684230	0	0
3412	2.001581	9.648618	1.393679	0.089120	-0.127158	-0.135234	-0.581337	-0.392264	-0.693099	-0.216767	-0.118579	0.686306	0.684058	0	0
3413	2.078980	9.654877	1.383971	0.150430	-0.186624	-0.082395	-0.582010	-0.392484	-0.689014	-0.214796	-0.118121	0.687607	0.683452	0	0
3414	2.073149	9.431409	1.195303	0.222727	-0.199829	-0.027424	-0.584287	-0.395856	-0.681746	-0.213010	-0.117395	0.689519	0.682209	0	0
3415	2.119189	9.048666	1.076832	0.218836	-0.129339	-0.003107	-0.584287	-0.396554	-0.676050	-0.211898	-0.116922	0.691245	0.680888	0	0
3416	2.333378	8.965133	0.838492	0.165022	-0.129630	-0.009504	-0.587374	-0.398449	-0.670630	-0.210780	-0.116424	0.692627	0.679915	0	0
3417	2.475485	9.336685	0.604136	0.167628	-0.159781	-0.011498	-0.588446	-0.399928	-0.666853	-0.209463	-0.115687	0.694052	0.678995	0	0
3418	2.089547	9.392818	0.772415	0.236864	-0.223010	-0.020448	-0.589784	-0.402250	-0.663101	-0.207538	-0.114781	0.696096	0.677646	0	0
3419	2.128398	9.728519	0.614601	0.167783	-0.215468	-0.061302	-0.590859	-0.402895	-0.658617	-0.205498	-0.114007	0.697569	0.676883	0	0
3420	2.084832	9.980210	0.688399	0.168591	-0.290724	-0.037914	-0.593811	-0.404591	-0.655778	-0.203056	-0.112620	0.699256	0.676111	0	0
3421	1.889724	9.758156	0.433729	0.154012	-0.301691	-0.031783	-0.595289	-0.405711	-0.648718	-0.200629	-0.111023	0.700831	0.675469	0	0
3422	1.494086	9.857757	0.107889	0.063398	-0.310165	-0.009045	-0.596760	-0.408461	-0.644706	-0.198357	-0.109086	0.701864	0.675382	0	0
3423	1.340260	9.983594	-0.225171	0.026686	-0.233266	0.032036	-0.599854	-0.408041	-0.641389	-0.196979	-0.107247	0.702501	0.675418	0	0
3424	1.399921	10.118174	-0.436197	0.051633	-0.206738	0.046416	-0.603613	-0.409439	-0.638395	-0.195818	-0.105595	0.703301	0.675183	0	0
3425	1.470321	10.177676	-0.790763	0.090686	-0.274218	0.055822	-0.605763	-0.410056	-0.634033	-0.194241	-0.103438	0.704470	0.674754	0	0
3426	1.419953	10.033535	-0.767148	0.064524	-0.390425	0.071811	-0.610604	-0.409407	-0.632731	-0.191944	-0.100393	0.705728	0.674557	0	0
3427	1.319429	10.213783	-0.761964	-0.058659	-0.461240	0.088667	-0.614097	-0.409947	-0.630393	-0.189412	-0.096454	0.706266	0.675284	0	0
3428	1.276698	10.548031	-0.669506	-0.132357	-0.445808	0.086760	-0.617326	-0.409105	-0.626788	-0.187015	-0.092553	0.706287	0.676475	0	0
3429	1.176601	10.701579	-0.697809	-0.048022	-0.447219	0.028683	-0.620019	-0.408316	-0.621422	-0.184158	-0.089149	0.706787	0.677193	0	0
3430	1.091738	10.471850	-0.626461	0.151457	-0.431681	0.043579	-0.624587	-0.409171	-0.616631	-0.181305	-0.086170	0.708633	0.676418	0	0
3431	0.848043	9.559489	-0.675202	0.226283	-0.466426	0.034843	-0.628481	-0.411415	-0.607537	-0.178100	-0.083094	0.711002	0.675168	0	0
3432	0.648499	9.046020	-1.105948	0.051405	-0.477156	0.012200	-0.630765	-0.412041	-0.602630	-0.174787	-0.079853	0.712195	0.675168	0	0
3433	0.504937	9.082262	-1.057667	-0.136821	-0.461216	-0.013898	-0.634254	-0.414000	-0.600202	-0.171572	-0.076520	0.712033	0.676548	0	0
3434	0.339117	9.273476	-0.939020	-0.180895	-0.478430	-0.052136	-0.636674	-0.414142	-0.597728	-0.167997	-0.073327	0.711574	0.678280	0	0
3435	0.199844	9.450592	-0.944630	-0.118308	-0.444750	-0.098557	-0.637746	-0.415134	-0.596658	-0.164298	-0.070741	0.711416	0.679624	0	0
3436	0.006643	9.646143	-1.026660	-0.027451	-0.325461	-0.109850	-0.638691	-0.414360	-0.592402	-0.161308	-0.069255	0.711675	0.680222	0	0
3437	-0.170304	9.506972	-1.146590	0.048600	-0.165086	-0.097929	-0.638955	-0.416115	-0.589733	-0.159474	-0.068845	0.712184	0.680164	0	0
3438	-0.124161	9.393720	-1.064879	0.022604	0.025963	-0.102100	-0.638685	-0.416533	-0.590294	-0.159007	-0.069779	0.712217	0.680143	0	0
3439	0.207013	9.324479	-1.006048	-0.034256	0.164301	-0.105885	-0.636529	-0.418417	-0.590653	-0.159514	-0.071541	0.711632	0.680454	0	0
3440	0.637850	9.376011	-0.858407	-0.115331	0.223801	-0.093481	-0.634913	-0.419215	-0.594509	-0.160617	-0.073545	0.710412	0.681255	0	0
3441	0.825909	9.432837	-0.809734	-0.137703	0.195480	-0.069907	-0.634374	-0.419347	-0.595473	-0.161659	-0.075100	0.709093	0.682212	0	0
3442	0.898638	9.451162	-0.687276	-0.126268	0.192641	-0.094664	-0.631552	-0.419053	-0.598763	-0.162543	-0.076886	0.707838	0.683106	0	0
3443	0.830456	9.466919	-0.689487	-0.139887	0.196005	-0.055771	-0.631416	-0.418956	-0.603118	-0.163683	-0.078343	0.706508	0.684045	0	0
3444	0.906523	9.538698	-0.706953	-0.149525	0.264396	-0.020020	-0.630075	-0.417138	-0.609610	-0.165615	-0.080068	0.705022	0.684912	0	0
3445	1.066177	9.796496	-0.708813	-0.089335	0.317116	0.026433	-0.628727	-0.418059	-0.614012	-0.168127	-0.081858	0.703894	0.685249	0	0
3446	1.137290	9.453106	-0.314060	0.010072	0.397145	0.024594	-0.627522	-0.416310	-0.617373	-0.171163	-0.084439	0.703299	0.684795	0	0
3447	1.199030	9.260006	-0.402185	-0.060964	0.412471	-0.008245	-0.628191	-0.416908	-0.621468	-0.174081	-0.087169	0.702156	0.684890	0	0
3448	1.264770	9.368016	-0.391353	-0.124651	0.437870	0.021757	-0.625370	-0.415734	-0.626092	-0.177488	-0.089809	0.700541	0.685328	0	0
3449	1.307109	9.429473	-0.409776	-0.117890	0.466741	0.043169	-0.625633	-0.417015	-0.631712	-0.181181	-0.092448	0.698930	0.685655	0	0
3450	1.296982	9.242385	-0.194427	-0.063596	0.576369	0.051118	-0.623753	-0.415794	-0.637412	-0.185690	-0.095934	0.697475	0.685452	0	0
3451	1.497922	8.901317	-0.115876	-0.114415	0.679135	0.085180	-0.621608	-0.413604	-0.642404	-0.191141	-0.099732	0.695491	0.685428	0	0
3452	1.814668	9.387793	0.419776	-0.316972	0.773249	0.202627	-0.618116	-0.411735	-0.653275	-0.198280	-0.103010	0.692008	0.686439	0	0
3453	2.169158	10.612925	0.691027	-0.492212	0.752045	0.354752	-0.620008	-0.406889	-0.664940	-0.206445	-0.104685	0.687467	0.688339	0	0
3454	2.622004	11.368858	0.747367	-0.421072	0.750278	0.452081	-0.622175	-0.399726	-0.678569	-0.215208	-0.105862	0.683452	0.689472	0	0
3455	2.650064	10.393505	1.167232	-0.010131	0.690386	0.353993	-0.625679	-0.395183	-0.687775	-0.222406	-0.108120	0.682244	0.688032	0	0
3456	2.258814	8.924930	0.764289	0.106978	0.579662	0.267169	-0.623263	-0.393725	-0.691976	-0.228134	-0.110510	0.681958	0.686058	0	0
3457	1.851789	8.747576	0.454633	-0.227319	0.475420	0.231963	-0.624745	-0.392172	-0.696401	-0.233253	-0.111608	0.679552	0.686546	0	0
3458	1.299809	10.116495	0.851048	-0.500697	0.325651	0.262029	-0.626231	-0.388214	-0.706874	-0.237875	-0.110882	0.675626	0.688948	0	0
3459	0.898919	11.327937	1.282175	-0.283971	0.322921	0.230892	-0.628662	-0.383478	-0.713227	-0.241995	-0.110812	0.673141	0.689957	0	0
3460	0.639672	11.342667	1.399286	0.171761	0.463294	0.174923	-0.630005	-0.383680	-0.715396	-0.246182	-0.113233	0.673383	0.687843	0	0
3461	0.887012	10.478058	1.350810	0.263074	0.569706	0.145815	-0.626785	-0.381100	-0.719979	-0.250749	-0.116763	0.673930	0.685061	0	0
3462	1.370728	9.972131	0.907273	-0.007611	0.653408	0.120672	-0.626647	-0.382160	-0.723283	-0.256033	-0.120387	0.672360	0.684022	0	0
3463	1.690267	9.863827	0.872158	-0.178861	0.632167	0.058933	-0.623289	-0.380677	-0.729536	-0.260926	-0.123803	0.669563	0.684306	0	0
3464	1.671979	9.805229	0.850373	-0.140474	0.537416	0.020439	-0.618718	-0.380974	-0.733547	-0.264885	-0.126958	0.667209	0.684507	0	0
3465	1.588146	9.660496	1.017403	-0.049086	0.428031	0.016510	-0.615490	-0.380913	-0.739437	-0.267943	-0.129597	0.665743	0.684250	0	0
3466	1.502968	9.598288	1.280059	0.017312	0.260322	0.061632	-0.615895	-0.379816	-0.743617	-0.270138	-0.131009	0.665234	0.683613	0	0
3467	1.348894	9.539652	1.237257	0.052296	0.179981	0.086019	-0.615768	-0.377567	-0.743001	-0.271883	-0.131759	0.665203	0.682806	0	0
3468	1.318102	9.374009	1.184601	0.057518	0.158596	0.089450	-0.615762	-0.379206	-0.745641	-0.273533	-0.132395	0.665274	0.681954	0	0
3469	1.378238	9.151756	1.171273	0.015553	0.146980	0.041500	-0.617107	-0.379222	-0.743584	-0.274801	-0.133116	0.665018	0.681554	0	0
3470	1.434578	9.116361	1.137159	-0.035405	0.159206	-0.002796	-0.616305	-0.377479	-0.746259	-0.275941	-0.134108	0.664329	0.681571	0	0
3471	1.458181	9.158066	1.200158	-0.039739	0.104393	-0.052677	-0.614824	-0.377897	-0.748060	-0.276357	-0.135013	0.663683	0.681853	0	0
3472	1.343442	9.335638	1.291589	-0.012909	0.061040	-0.088218	-0.614419	-0.378441	-0.749444	-0.276238	-0.135971	0.663300	0.682083	0	0
3473	1.204534	9.512774	1.401539	0.033622	0.079730	-0.109150	-0.612937	-0.379586	-0.750451	-0.276003	-0.137286	0.663143	0.682068	0	0
3474	1.309701	9.577795	1.346501	0.043158	0.115726	-0.123059	-0.610507	-0.383041	-0.750455	-0.275928	-0.138998	0.662942	0.681947	0	0
3475	1.392106	9.596296	1.464440	0.068895	0.091672	-0.147908	-0.608890	-0.384808	-0.749170	-0.275457	-0.140749	0.662932	0.681787	0	0
3476	1.435676	9.594656	1.436902	0.110658	0.068459	-0.165616	-0.606875	-0.384433	-0.749045	-0.274677	-0.142602	0.663258	0.681400	0	0
3477	1.467043	9.483557	1.457961	0.112781	0.066117	-0.178005	-0.603906	-0.388619	-0.748670	-0.273768	-0.144498	0.663568	0.681064	0	0
3478	1.512969	9.620343	1.516113	0.114545	0.071429	-0.176214	-0.601753	-0.389665	-0.748457	-0.272927	-0.146450	0.663892	0.680670	0	0
3479	1.621959	9.632037	1.567515	0.109043	0.050056	-0.176394	-0.599060	-0.391780	-0.745426	-0.271926	-0.148213	0.664214	0.680375	0	0
3480	1.696893	9.647967	1.605804	0.121611	0.023586	-0.180078	-0.597442	-0.393730	-0.742377	-0.270720	-0.149876	0.664705	0.680011	0	0
3481	1.702332	9.609218	1.548489	0.137978	-0.023934	-0.194474	-0.595820	-0.396683	-0.744942	-0.269061	-0.151331	0.665388	0.679679	0	0
3482	1.703466	9.550974	1.539334	0.152150	-0.054129	-0.191084	-0.591515	-0.398420	-0.741509	-0.267220	-0.152625	0.666272	0.679250	0	0
3483	1.759311	9.428181	1.563639	0.169029	-0.082520	-0.187684	-0.590168	-0.399784	-0.738982	-0.265170	-0.153714	0.667323	0.678776	0	0
3484	1.818704	9.356422	1.498600	0.165712	-0.106141	-0.168405	-0.588814	-0.403759	-0.733817	-0.263105	-0.154531	0.668465	0.678271	0	0
3485	1.844406	9.281631	1.490323	0.165823	-0.155617	-0.181100	-0.587998	-0.407574	-0.728913	-0.260616	-0.155066	0.669684	0.677906	0	0
3486	1.866672	9.146094	1.544989	0.158252	-0.196747	-0.174315	-0.586386	-0.407859	-0.724312	-0.257910	-0.155284	0.670994	0.677596	0	0
3487	1.971288	9.118856	1.500260	0.115284	-0.230533	-0.188832	-0.585701	-0.412474	-0.721474	-0.254945	-0.155226	0.672038	0.677697	0	0
3488	2.058429	9.241817	1.475526	0.136470	-0.289153	-0.183860	-0.585831	-0.414546	-0.717456	-0.251582	-0.154821	0.673407	0.677687	0	0
3489	2.090686	9.533693	1.255251	0.188248	-0.350190	-0.178798	-0.585555	-0.417204	-0.713052	-0.247765	-0.154058	0.675244	0.677439	0	0
3490	1.726426	9.658154	1.045737	0.264055	-0.410487	-0.196547	-0.585543	-0.421862	-0.707622	-0.243292	-0.153230	0.677735	0.676761	0	0
3491	1.521812	9.673837	0.817869	0.229015	-0.370096	-0.224640	-0.585805	-0.424985	-0.700913	-0.238960	-0.152734	0.679795	0.676350	0	0
3492	1.390469	9.787958	0.622802	0.158089	-0.377640	-0.231954	-0.585665	-0.427706	-0.693651	-0.234616	-0.152103	0.681402	0.676396	0	0
3493	1.185397	9.849774	0.541417	0.123945	-0.347746	-0.194694	-0.584186	-0.428406	-0.689334	-0.230790	-0.151297	0.682716	0.676568	0	0
3494	1.115044	9.991739	0.648922	0.022789	-0.291320	-0.138062	-0.584573	-0.433807	-0.688143	-0.227870	-0.150292	0.683327	0.677164	0	0
3495	1.140763	10.142707	0.537837	-0.018821	-0.308632	-0.099413	-0.585380	-0.434006	-0.684873	-0.225166	-0.148768	0.683711	0.678017	0	0
3496	1.113431	10.239277	0.167955	0.025892	-0.292616	-0.085014	-0.585375	-0.436028	-0.683169	-0.222588	-0.147394	0.684413	0.678461	0	0
3497	1.207972	10.075886	-0.090305	0.092631	-0.276014	-0.086475	-0.585638	-0.438362	-0.679974	-0.220025	-0.146249	0.685488	0.678459	0	0
3498	1.226714	9.838300	-0.261261	0.080968	-0.347763	-0.065743	-0.586982	-0.438680	-0.677109	-0.217115	-0.144490	0.686698	0.678550	0	0
3499	1.084950	9.862407	-0.487264	0.009301	-0.407300	-0.020341	-0.588590	-0.440424	-0.673608	-0.214215	-0.141815	0.687575	0.679147	0	0
3500	0.959543	9.986391	-0.275392	-0.052431	-0.418034	-0.002904	-0.589799	-0.440717	-0.671969	-0.211435	-0.138858	0.688100	0.680097	0	0
3501	0.791789	10.029483	-0.170130	-0.036777	-0.453821	0.011094	-0.593560	-0.441841	-0.668558	-0.208485	-0.135547	0.688785	0.680982	0	0
3502	0.662542	9.915444	-0.375448	-0.006311	-0.414773	0.023854	-0.595441	-0.442396	-0.667193	-0.205842	-0.132522	0.689628	0.681528	0	0
3503	0.664404	9.794078	-0.552614	-0.020474	-0.350956	0.026879	-0.598796	-0.444068	-0.665029	-0.203676	-0.129836	0.690211	0.682105	0	0
3504	0.759375	9.645285	-0.582279	-0.027490	-0.317208	0.026175	-0.599472	-0.442957	-0.663352	-0.201746	-0.127415	0.690695	0.682645	0	0
3505	0.828450	9.568844	-0.680689	-0.027425	-0.315385	0.024409	-0.601618	-0.444355	-0.662011	-0.199811	-0.124974	0.691144	0.683211	0	0
3506	0.794926	9.781860	-0.741099	-0.031252	-0.322705	0.031423	-0.604175	-0.443158	-0.662214	-0.197885	-0.122474	0.691604	0.683758	0	0
3507	0.787565	10.155584	-0.710443	-0.040572	-0.331908	0.041045	-0.606463	-0.442463	-0.659306	-0.195958	-0.119779	0.692005	0.684384	0	0
3508	0.697964	10.285059	-0.637136	0.025812	-0.381115	0.040067	-0.607938	-0.443858	-0.658790	-0.193619	-0.116933	0.692964	0.684572	0	0
3509	0.452023	9.964994	-0.724117	0.087232	-0.389296	0.031436	-0.609816	-0.445654	-0.652700	-0.191069	-0.114162	0.694325	0.684378	0	0
3510	0.222962	9.535999	-0.759204	0.023668	-0.342705	-0.005528	-0.611426	-0.446847	-0.648499	-0.188681	-0.111891	0.695123	0.684605	0	0
3511	0.219769	9.455832	-0.741846	-0.079857	-0.260496	-0.057484	-0.612367	-0.447310	-0.645916	-0.186596	-0.110305	0.694982	0.685576	0	0
3512	0.409442	9.687484	-0.612595	-0.106460	-0.213444	-0.098872	-0.612370	-0.446202	-0.644791	-0.184617	-0.109329	0.694530	0.686725	0	0
3513	0.587506	9.996598	-0.599833	-0.038624	-0.221377	-0.113792	-0.612635	-0.447307	-0.645777	-0.182366	-0.108479	0.694531	0.687460	0	0
3514	0.582619	9.986791	-0.674535	0.063004	-0.220594	-0.110812	-0.611827	-0.447888	-0.645941	-0.180089	-0.107866	0.695232	0.687449	0	0
3515	0.412118	9.653531	-0.747064	0.064271	-0.198100	-0.085857	-0.611016	-0.449655	-0.643830	-0.178074	-0.107173	0.695922	0.687383	0	0
3516	0.298336	9.394131	-0.811188	-0.018711	-0.140573	-0.068031	-0.611553	-0.450288	-0.640441	-0.176733	-0.106666	0.695958	0.687772	0	0
3517	0.452641	9.450350	-0.710586	-0.125668	-0.067786	-0.027271	-0.610076	-0.450032	-0.640722	-0.176226	-0.106127	0.695173	0.688778	0	0
3518	0.693699	9.561571	-0.419968	-0.149340	-0.027459	-0.011239	-0.611018	-0.449407	-0.642324	-0.176218	-0.105788	0.694166	0.689848	0	0
3519	0.857945	9.613120	-0.270879	-0.128084	-0.016058	0.003005	-0.612224	-0.449826	-0.647497	-0.176280	-0.105392	0.693304	0.690759	0	0
3520	0.988108	9.647040	-0.281585	-0.101085	-0.004309	0.004903	-0.611824	-0.448684	-0.648282	-0.176509	-0.105202	0.692601	0.691434	0	0
3521	1.149836	9.555295	-0.300002	-0.061478	-0.002190	0.005009	-0.612094	-0.448433	-0.646637	-0.176611	-0.105005	0.692177	0.691862	0	0
3522	1.229831	9.525167	-0.485088	-0.108542	-0.023206	0.011788	-0.611558	-0.447825	-0.648938	-0.176763	-0.104621	0.691462	0.692596	0	0
3523	1.248508	9.671157	-0.555427	-0.121258	-0.017219	0.017082	-0.611022	-0.446941	-0.650957	-0.176906	-0.104130	0.690665	0.693428	0	0
3524	1.256805	9.656767	-0.321558	-0.121699	-0.006986	0.034821	-0.611832	-0.445479	-0.652126	-0.177362	-0.103694	0.689850	0.694188	0	0
3525	1.266703	9.535572	-0.255343	-0.123781	0.003359	0.047259	-0.612108	-0.442875	-0.654217	-0.177860	-0.103131	0.689030	0.694958	0	0
3526	1.241065	9.367603	-0.225975	-0.107527	0.024784	0.049227	-0.613047	-0.443372	-0.656264	-0.178626	-0.102847	0.688269	0.695558	0	0
3527	1.349676	9.277330	-0.171408	-0.117006	0.064993	0.074188	-0.611973	-0.442293	-0.661142	-0.179729	-0.102538	0.687413	0.696166	0	0
3528	1.444799	9.376167	-0.123496	-0.144259	0.057465	0.081985	-0.614130	-0.440121	-0.661047	-0.180980	-0.102184	0.686369	0.696924	0	0
3529	1.535998	9.402085	-0.243665	-0.095784	0.055987	0.086529	-0.615472	-0.440637	-0.661865	-0.182086	-0.101764	0.685688	0.697367	0	0
3530	1.582309	9.502453	-0.293554	-0.051925	0.088843	0.067414	-0.615480	-0.437772	-0.663269	-0.183345	-0.101885	0.685214	0.697485	0	0
3531	1.661107	9.418901	-0.427720	-0.067685	0.089105	0.051442	-0.614405	-0.437290	-0.666806	-0.184406	-0.101984	0.684634	0.697761	0	0
3532	1.775436	9.532657	-0.343222	-0.096525	0.128740	0.093126	-0.616021	-0.436083	-0.668382	-0.186162	-0.102124	0.683799	0.698093	0	0
3533	1.893180	9.806674	-0.466855	-0.113154	0.153945	0.147129	-0.615217	-0.435227	-0.669453	-0.188382	-0.101934	0.682876	0.698428	0	0
3534	1.964325	10.082339	0.012298	-0.091587	0.188745	0.186281	-0.618582	-0.433118	-0.671523	-0.191168	-0.101842	0.682054	0.698488	0	0
3535	2.313291	10.613069	0.286211	-0.124466	0.144787	0.228227	-0.620341	-0.429046	-0.674366	-0.193905	-0.101006	0.681144	0.698743	0	0
3536	2.632507	10.805814	0.516023	-0.029929	0.109438	0.252968	-0.621684	-0.428962	-0.676662	-0.196552	-0.100024	0.680961	0.698323	0	0
3537	2.548417	9.775041	1.142299	0.159353	-0.065770	0.211819	-0.624378	-0.426943	-0.675476	-0.197458	-0.098376	0.682418	0.696877	0	0
3538	2.004306	8.876579	0.448711	0.074531	-0.235063	0.194729	-0.628949	-0.426927	-0.671610	-0.197225	-0.095577	0.683578	0.696195	0	0
3539	1.384198	9.088659	0.358270	-0.183906	-0.242736	0.199304	-0.634060	-0.425721	-0.669605	-0.197165	-0.092100	0.682968	0.697279	0	0
3540	0.843329	10.248993	0.653086	-0.272515	-0.214650	0.183356	-0.636758	-0.422363	-0.671235	-0.197317	-0.088835	0.681643	0.698954	0	0
3541	0.460264	11.266528	0.898455	-0.103789	-0.124198	0.214559	-0.639994	-0.418709	-0.672849	-0.198095	-0.086243	0.681355	0.699339	0	0
3542	0.263101	10.758041	1.252518	0.175258	0.082581	0.181450	-0.640801	-0.418782	-0.668894	-0.199878	-0.085966	0.682558	0.697691	0	0
3543	0.139546	9.571054	0.675119	0.208136	0.178666	0.116836	-0.644031	-0.417327	-0.667311	-0.201760	-0.086781	0.683754	0.695876	0	0
3544	0.060200	9.370516	0.375694	-0.013572	0.277277	0.079673	-0.644562	-0.419079	-0.670629	-0.204337	-0.088185	0.683151	0.695539	0	0
3545	0.331248	10.200885	0.892906	-0.217192	0.400249	0.072642	-0.643760	-0.417132	-0.676021	-0.207786	-0.089984	0.680882	0.696511	0	0
3546	0.716600	10.887668	1.395451	-0.135596	0.362712	0.074301	-0.640671	-0.415989	-0.679560	-0.211039	-0.091798	0.679227	0.696912	0	0
3547	0.955680	10.765739	1.122055	0.104029	0.341031	0.062496	-0.640942	-0.414936	-0.681973	-0.213712	-0.093929	0.679286	0.695755	0	0
3548	0.986967	9.877762	0.814361	0.182553	0.326718	0.020252	-0.639331	-0.414564	-0.681299	-0.216049	-0.096533	0.679852	0.694123	0	0
3549	1.023277	9.242361	0.622872	0.070288	0.296772	0.041833	-0.639870	-0.413756	-0.685079	-0.218303	-0.098423	0.679736	0.693264	0	0
3550	1.121158	9.200444	0.655079	-0.044805	0.271120	0.033331	-0.636645	-0.413374	-0.686465	-0.220599	-0.100086	0.678839	0.693179	0	0
3551	1.138408	9.346441	0.900050	-0.046601	0.235730	0.026010	-0.635976	-0.412213	-0.688341	-0.222440	-0.101404	0.678020	0.693200	0	0
3552	1.065736	9.357269	0.979586	-0.011771	0.215362	-0.001404	-0.635435	-0.413043	-0.689736	-0.224069	-0.102976	0.677433	0.693018	0	0
3553	0.939305	9.371964	0.944300	-0.024087	0.198686	-0.014782	-0.633289	-0.411642	-0.691213	-0.225350	-0.104365	0.676803	0.693010	0	0
3554	0.949196	9.377009	1.038450	-0.045040	0.233644	-0.033194	-0.632216	-0.410601	-0.694459	-0.226917	-0.106206	0.675903	0.693097	0	0
3555	1.083202	9.442546	0.909667	-0.039006	0.243138	-0.055246	-0.631139	-0.410544	-0.698010	-0.228230	-0.108143	0.675018	0.693229	0	0
3556	1.232041	9.515649	0.920905	0.018866	0.249209	-0.064786	-0.627639	-0.412103	-0.701505	-0.229610	-0.110448	0.674483	0.692931	0	0
3557	1.289639	9.533680	0.855133	0.038746	0.240597	-0.069211	-0.626026	-0.411942	-0.703969	-0.230721	-0.112639	0.674117	0.692565	0	0
3558	1.287012	9.640431	0.697773	0.061866	0.240526	-0.058530	-0.623739	-0.412658	-0.705925	-0.232018	-0.114923	0.673900	0.691968	0	0
3559	1.221671	9.750913	0.658825	0.096136	0.288682	-0.052800	-0.621721	-0.413437	-0.704884	-0.233497	-0.117468	0.673829	0.691112	0	0
3560	1.277006	9.654815	0.690136	0.096217	0.348074	-0.045356	-0.619569	-0.413895	-0.705605	-0.235531	-0.120450	0.673606	0.690125	0	0
3561	1.490729	9.656281	0.841120	0.072770	0.377079	-0.039106	-0.617016	-0.413991	-0.704004	-0.237723	-0.123456	0.673165	0.689272	0	0
3562	1.737800	9.668052	0.872687	0.059307	0.369996	-0.008306	-0.614863	-0.414406	-0.706629	-0.240186	-0.126238	0.672663	0.688403	0	0
3563	1.854820	9.641048	0.919813	0.087092	0.324156	0.021521	-0.613651	-0.415233	-0.708849	-0.242416	-0.128500	0.672504	0.687357	0	0
3564	1.915417	9.501333	0.807177	0.090363	0.279602	0.026546	-0.612038	-0.414955	-0.710220	-0.244480	-0.130511	0.672460	0.686290	0	0
3565	1.972292	9.419809	0.650656	0.089576	0.269116	0.054761	-0.610155	-0.415250	-0.711613	-0.246563	-0.132172	0.672482	0.685204	0	0
3566	2.077490	9.344016	0.483539	0.096179	0.280117	0.079591	-0.609486	-0.414064	-0.714577	-0.248984	-0.133845	0.672533	0.683953	0	0
3567	2.117225	9.271892	0.331237	0.089767	0.284317	0.051305	-0.609619	-0.414332	-0.715129	-0.251144	-0.135629	0.672502	0.682841	0	0
3568	2.055870	9.188239	0.327578	0.102756	0.254676	0.031723	-0.609750	-0.415461	-0.715164	-0.253029	-0.137440	0.672590	0.681696	0	0
3569	1.982506	9.218465	0.310655	0.081229	0.249244	0.028100	-0.607194	-0.416674	-0.714280	-0.254805	-0.139114	0.672548	0.680735	0	0
3570	1.941974	9.283259	0.164485	0.088688	0.237139	0.016563	-0.607062	-0.415815	-0.714798	-0.256486	-0.140872	0.672553	0.679737	0	0
3571	1.948740	9.195993	0.220719	0.148888	0.243700	-0.012381	-0.605714	-0.417157	-0.713224	-0.257851	-0.142950	0.672921	0.678422	0	0
3572	2.077538	9.310009	0.283993	0.170814	0.256604	-0.022873	-0.604368	-0.418047	-0.712860	-0.259266	-0.145305	0.673368	0.676936	0	0
3573	2.342969	9.351229	0.176278	0.164585	0.262777	-0.058273	-0.603159	-0.417798	-0.712594	-0.260424	-0.147856	0.673715	0.675593	0	0
3574	2.511744	9.609173	-0.005849	0.169686	0.228917	-0.053213	-0.599517	-0.422115	-0.713320	-0.261448	-0.150228	0.674169	0.674220	0	0
3575	2.240662	9.599403	0.046087	0.236175	0.147910	-0.063189	-0.597899	-0.424030	-0.711768	-0.261691	-0.152218	0.675280	0.672565	0	0
3576	2.035527	9.644211	-0.162758	0.279089	0.133808	-0.054256	-0.597631	-0.424467	-0.705386	-0.261877	-0.154221	0.676711	0.670596	0	0
3577	1.883867	9.738581	-0.009243	0.224604	0.090413	-0.044069	-0.595205	-0.427126	-0.703050	-0.261874	-0.155662	0.677915	0.669046	0	0
3578	1.616745	9.777439	0.068928	0.103453	0.054340	-0.029596	-0.595739	-0.428580	-0.700913	-0.261970	-0.156518	0.678405	0.668312	0	0
3579	1.461226	10.182472	0.195908	-0.008211	0.126839	-0.015322	-0.595468	-0.429127	-0.702023	-0.262769	-0.157397	0.677999	0.668203	0	0
3580	1.492780	10.440386	0.305665	0.104210	0.210129	0.035051	-0.593859	-0.427840	-0.704178	-0.264361	-0.158869	0.678180	0.667042	0	0
3581	1.882997	10.078469	0.327593	0.238021	0.279120	0.024348	-0.593587	-0.429041	-0.701498	-0.266065	-0.161142	0.679070	0.664911	0	0
3582	2.413854	9.622021	0.542317	0.163483	0.182237	0.034885	-0.593177	-0.431322	-0.701304	-0.267342	-0.162557	0.679716	0.663392	0	0
3583	2.739840	9.851311	0.844280	-0.023210	-0.006374	0.048918	-0.592914	-0.429664	-0.699756	-0.267695	-0.162063	0.679664	0.663425	0	0
3584	2.645730	10.592480	1.052456	-0.048510	-0.197738	0.084730	-0.596403	-0.431116	-0.700851	-0.267074	-0.160062	0.679994	0.663822	0	0
3585	2.263307	10.915688	0.951619	0.068163	-0.329870	0.073715	-0.599635	-0.429421	-0.697355	-0.265249	-0.157490	0.681444	0.663682	0	0
3586	1.624825	10.666152	0.568001	0.176248	-0.435220	0.054090	-0.602590	-0.430457	-0.692453	-0.262445	-0.154717	0.683833	0.662992	0	0
3587	0.985082	10.156866	0.446290	0.130209	-0.445628	0.025753	-0.606083	-0.431629	-0.687277	-0.259402	-0.151865	0.685899	0.662714	0	0
3588	0.465523	9.945935	0.359719	-0.016713	-0.440997	0.002460	-0.607961	-0.433397	-0.682411	-0.256507	-0.148907	0.686915	0.663460	0	0
3589	0.196950	9.775965	0.193878	-0.040806	-0.381692	0.039966	-0.611734	-0.430401	-0.679547	-0.254242	-0.145939	0.687678	0.664200	0	0
3590	0.155311	9.668388	0.142859	0.052068	-0.289631	0.016106	-0.613882	-0.431559	-0.676293	-0.252386	-0.144078	0.688763	0.664190	0	0
3591	0.258559	9.578000	0.033567	0.122760	-0.201828	0.013337	-0.616165	-0.432111	-0.674650	-0.250933	-0.142906	0.690105	0.663600	0	0
3592	0.337607	9.722649	-0.114350	0.143532	-0.174194	-0.018267	-0.617105	-0.432882	-0.670988	-0.249531	-0.142300	0.691445	0.662864	0	0
3593	0.407050	9.655944	-0.034682	0.138019	-0.123095	-0.072785	-0.618042	-0.434650	-0.667086	-0.248022	-0.142287	0.692562	0.662267	0	0
3594	0.458188	9.506348	-0.135497	0.102841	-0.112023	-0.101118	-0.618037	-0.436716	-0.663478	-0.246562	-0.142572	0.693353	0.661923	0	0
3595	0.522624	9.194354	-0.121537	0.074761	-0.081507	-0.122230	-0.616552	-0.439037	-0.662617	-0.245097	-0.143024	0.693874	0.661823	0	0
3596	0.648767	9.046116	-0.253763	-0.003098	-0.052500	-0.099321	-0.614670	-0.439099	-0.661824	-0.244256	-0.143475	0.693807	0.662107	0	0
3597	0.771404	9.198843	-0.361886	-0.041619	-0.056138	-0.072973	-0.615213	-0.437536	-0.661495	-0.243456	-0.143471	0.693565	0.662656	0	0
3598	0.921009	9.342353	-0.430597	-0.010777	-0.031735	-0.078062	-0.614406	-0.437381	-0.662861	-0.242920	-0.143904	0.693423	0.662907	0	0
3599	1.025040	9.252006	-0.291915	-0.008448	-0.027669	-0.097501	-0.614666	-0.440662	-0.661603	-0.242105	-0.144341	0.693296	0.663243	0	0
3600	1.033974	9.276435	-0.378487	-0.079407	-0.050329	-0.140305	-0.613858	-0.440957	-0.661894	-0.241118	-0.144907	0.692654	0.664149	0	0
3601	1.017760	9.577148	-0.542541	-0.154720	-0.050698	-0.151158	-0.611037	-0.440264	-0.664083	-0.239995	-0.145211	0.691532	0.665657	0	0
3602	1.048283	9.745208	-0.559723	-0.111577	-0.029129	-0.145593	-0.610499	-0.440522	-0.665731	-0.239211	-0.145922	0.690603	0.666748	0	0
3603	1.066875	9.772240	-0.641204	-0.087242	-0.022645	-0.111883	-0.609957	-0.441790	-0.666595	-0.238442	-0.146305	0.689917	0.667649	0	0
3604	1.125265	9.763591	-0.624904	-0.105739	-0.017942	-0.092474	-0.606191	-0.442684	-0.668438	-0.238112	-0.146768	0.689067	0.668542	0	0
3605	1.106438	9.729259	-0.663739	-0.100728	-0.022640	-0.044742	-0.606326	-0.442077	-0.670050	-0.237809	-0.146657	0.688389	0.669372	0	0
3606	1.118669	9.695474	-0.841248	-0.111595	0.031244	0.001544	-0.605390	-0.440507	-0.671508	-0.238459	-0.146790	0.687518	0.670007	0	0
3607	1.143196	9.593983	-0.623074	-0.126955	0.081589	0.046015	-0.605391	-0.439731	-0.674478	-0.239517	-0.146691	0.686550	0.670643	0	0
3608	1.164768	9.732752	-0.589757	-0.185054	0.123144	0.071726	-0.605396	-0.437507	-0.678762	-0.241373	-0.146778	0.685066	0.671476	0	0
3609	1.261795	9.960275	-0.660714	-0.120920	0.151415	0.101254	-0.606475	-0.435985	-0.682240	-0.243268	-0.146784	0.684049	0.671827	0	0
3610	1.345377	9.655909	-0.675111	0.012357	0.190613	0.071858	-0.605135	-0.434255	-0.684922	-0.245269	-0.147772	0.683727	0.671211	0	0
3611	1.301731	9.397777	-0.778016	0.037004	0.200852	0.061415	-0.606610	-0.435508	-0.684401	-0.246999	-0.148767	0.683588	0.670498	0	0
3612	1.356200	9.333215	-0.821596	-0.019371	0.249363	0.058004	-0.606477	-0.434611	-0.686552	-0.249263	-0.150072	0.682900	0.670070	0	0
3613	1.668236	9.516115	-0.625632	-0.053576	0.326199	0.104280	-0.604994	-0.435690	-0.690416	-0.252267	-0.151388	0.681900	0.669668	0	0
3614	1.997050	9.939647	-0.503187	-0.045431	0.375120	0.143425	-0.604459	-0.434501	-0.693379	-0.255981	-0.152869	0.680838	0.669003	0	0
3615	2.304052	10.323997	0.138857	0.040427	0.398472	0.164963	-0.605542	-0.431526	-0.698443	-0.259735	-0.154487	0.680355	0.667674	0	0
3616	2.417646	10.044500	0.575356	0.144287	0.285568	0.164542	-0.605409	-0.430774	-0.700463	-0.262688	-0.155720	0.680801	0.665775	0	0
3617	2.073452	9.309960	0.524596	0.140521	0.171049	0.118817	-0.606751	-0.431630	-0.698841	-0.264430	-0.156388	0.681491	0.664221	0	0
3618	1.781549	8.857966	0.398684	-0.040541	0.148057	0.122608	-0.605946	-0.430749	-0.701000	-0.266452	-0.156500	0.680995	0.663895	0	0
3619	1.652342	9.248890	0.326773	-0.284255	0.163935	0.152018	-0.609846	-0.429613	-0.703368	-0.269029	-0.155762	0.678925	0.665149	0	0
3620	1.506632	9.848365	0.950894	-0.287960	0.198414	0.159292	-0.610657	-0.427327	-0.709547	-0.272011	-0.155288	0.676695	0.666318	0	0
3621	1.381495	10.336507	1.246689	-0.166093	0.202538	0.178266	-0.610798	-0.424446	-0.717620	-0.274835	-0.154945	0.675328	0.666626	0	0
3622	1.283162	10.451280	1.531679	-0.029686	0.265322	0.202976	-0.610935	-0.422940	-0.721382	-0.278244	-0.155415	0.674667	0.665771	0	0
3623	1.319503	10.359709	1.716439	-0.008034	0.331965	0.212303	-0.612417	-0.421459	-0.722678	-0.281918	-0.156136	0.674028	0.664703	0	0
3624	1.482856	10.326269	1.813181	-0.031530	0.353831	0.219405	-0.615105	-0.421360	-0.724277	-0.285951	-0.156996	0.673130	0.663687	0	0
3625	1.630262	10.074022	1.617396	0.032413	0.371157	0.187872	-0.614576	-0.418208	-0.726360	-0.289655	-0.158251	0.672582	0.662337	0	0
3626	1.695233	9.448845	1.356898	0.052474	0.352814	0.109152	-0.613770	-0.417902	-0.728129	-0.292834	-0.160107	0.672042	0.661040	0	0
3627	1.477044	9.148673	0.974523	-0.061108	0.306357	0.042262	-0.613103	-0.416194	-0.729171	-0.295282	-0.161632	0.670812	0.660829	0	0
3628	1.301127	9.480506	1.086985	-0.171096	0.310474	-0.018151	-0.611760	-0.415278	-0.733377	-0.297661	-0.163375	0.668704	0.661470	0	0
3629	1.331875	9.961788	1.585013	-0.157201	0.285415	-0.005930	-0.609610	-0.414312	-0.740586	-0.299799	-0.164798	0.666805	0.662068	0	0
3630	1.372331	9.896990	1.707108	-0.042970	0.289036	0.030690	-0.608537	-0.413110	-0.744644	-0.302163	-0.166475	0.665668	0.661717	0	0
3631	1.406716	9.586846	1.426443	0.001173	0.350438	0.007363	-0.605851	-0.412266	-0.747098	-0.304555	-0.168711	0.664625	0.661102	0	0
3632	1.475796	9.265213	1.315440	-0.019708	0.368609	-0.015572	-0.602622	-0.413259	-0.750299	-0.307033	-0.171224	0.663324	0.660616	0	0
3633	1.560395	9.164795	1.376569	-0.089627	0.366514	-0.026429	-0.602089	-0.411050	-0.754455	-0.309457	-0.173507	0.661555	0.660664	0	0
3634	1.539718	9.470300	1.364000	-0.125549	0.302558	-0.041104	-0.599666	-0.411965	-0.760230	-0.311488	-0.175406	0.659700	0.661062	0	0
3635	1.418423	9.730290	1.435349	-0.048259	0.283645	-0.040968	-0.596848	-0.410269	-0.762931	-0.313189	-0.177363	0.658418	0.661015	0	0
3636	1.278277	9.698608	1.368698	0.042139	0.298921	-0.052931	-0.594024	-0.410245	-0.766775	-0.314808	-0.179829	0.657652	0.660341	0	0
3637	1.318286	9.626498	1.303066	0.078431	0.341983	-0.056082	-0.591197	-0.411543	-0.768620	-0.316561	-0.182665	0.656982	0.659392	0	0
3638	1.436523	9.521822	1.244895	0.115380	0.332549	-0.093178	-0.587296	-0.412762	-0.768841	-0.317975	-0.185824	0.656509	0.658298	0	0
3639	1.469268	9.444722	1.150190	0.134098	0.322736	-0.121474	-0.584064	-0.415123	-0.768002	-0.319060	-0.189134	0.656128	0.657210	0	0
3640	1.394950	9.409390	1.184285	0.120014	0.308740	-0.135736	-0.580837	-0.415445	-0.769548	-0.320013	-0.192417	0.655667	0.656253	0	0
3641	1.355753	9.437816	1.231014	0.105676	0.333466	-0.133849	-0.576128	-0.417258	-0.769389	-0.321134	-0.195783	0.655021	0.655354	0	0
3642	1.397446	9.431301	1.345485	0.109191	0.368843	-0.124782	-0.572232	-0.416750	-0.770780	-0.322559	-0.199344	0.654301	0.654300	0	0
3643	1.521587	9.406852	1.361515	0.109222	0.397212	-0.121091	-0.567520	-0.419091	-0.772272	-0.324165	-0.203048	0.653475	0.653192	0	0
3644	1.614835	9.466805	1.337444	0.130895	0.383307	-0.126439	-0.563483	-0.420882	-0.772377	-0.325613	-0.206772	0.652825	0.651952	0	0
3645	1.730626	9.488323	1.302319	0.127547	0.387061	-0.135291	-0.559308	-0.423482	-0.774416	-0.327013	-0.210552	0.652097	0.650769	0	0
3646	1.784520	9.574264	1.259993	0.155542	0.335213	-0.114332	-0.556213	-0.424952	-0.775180	-0.328162	-0.213957	0.651767	0.649409	0	0
3647	1.741893	9.537085	1.340813	0.161182	0.304553	-0.095052	-0.552580	-0.426328	-0.774450	-0.329207	-0.217039	0.651592	0.648031	0	0
3648	1.703716	9.633500	1.372616	0.131813	0.283422	-0.077594	-0.548955	-0.425455	-0.772967	-0.330298	-0.219781	0.651343	0.646802	0	0
3649	1.664995	9.739605	1.293594	0.141077	0.267859	-0.056440	-0.545723	-0.427476	-0.774568	-0.331393	-0.222301	0.651226	0.645496	0	0
3650	1.654024	9.773372	1.102828	0.186151	0.293079	-0.054364	-0.543834	-0.430105	-0.773041	-0.332569	-0.225130	0.651333	0.643801	0	0
3651	1.837950	9.786420	1.101152	0.244520	0.372205	-0.069629	-0.540607	-0.430572	-0.774455	-0.334020	-0.228743	0.651488	0.641616	0	0
3652	2.012178	9.571104	1.189970	0.310974	0.372642	-0.064145	-0.536433	-0.433112	-0.772953	-0.335352	-0.232552	0.652087	0.638937	0	0
3653	2.133068	9.325668	1.082390	0.308731	0.311999	-0.057481	-0.534413	-0.435051	-0.770725	-0.336332	-0.235901	0.652854	0.636407	0	0
3654	2.297561	9.537397	0.787337	0.263104	0.222506	-0.049394	-0.530638	-0.439827	-0.763980	-0.336874	-0.238484	0.653664	0.634322	0	0
3655	2.217955	9.623336	0.680733	0.266233	0.190215	-0.037197	-0.529291	-0.440751	-0.762120	-0.337282	-0.240772	0.654600	0.632272	0	0
3656	2.167066	9.564110	0.308896	0.276338	0.219608	-0.072318	-0.529286	-0.443163	-0.755800	-0.337619	-0.243523	0.655434	0.630171	0	0
3657	2.204797	9.523543	0.488499	0.186363	0.204725	-0.076242	-0.526857	-0.446626	-0.755532	-0.338066	-0.245881	0.655710	0.628727	0	0
3658	2.183952	9.608141	0.561847	0.093064	0.112262	-0.036460	-0.525107	-0.447817	-0.754774	-0.338376	-0.247107	0.655828	0.627956	0	0
3659	2.036348	9.734138	0.664694	-0.020769	0.008318	0.028849	-0.526859	-0.446050	-0.755921	-0.338707	-0.246836	0.655721	0.627996	0	0
3660	1.774582	9.726954	0.613384	-0.062923	-0.021092	0.052458	-0.526322	-0.445471	-0.756998	-0.339088	-0.246115	0.655529	0.628274	0	0
3661	1.594175	9.888750	0.532002	-0.081828	-0.045121	0.082338	-0.528072	-0.444412	-0.758169	-0.339557	-0.244949	0.655350	0.628664	0	0
3662	1.498814	9.906425	0.377283	-0.049150	-0.037527	0.073673	-0.529956	-0.443519	-0.758118	-0.339928	-0.244031	0.655351	0.628819	0	0
3663	1.599085	9.961637	0.245136	-0.024665	-0.028296	0.068483	-0.530760	-0.444344	-0.758407	-0.340279	-0.243254	0.655438	0.628838	0	0
3664	1.553439	10.033618	0.060238	-0.020088	-0.086632	0.055758	-0.534528	-0.442534	-0.759394	-0.340145	-0.242244	0.655745	0.628982	0	0
3665	1.392977	10.037975	-0.072305	0.012676	-0.101980	0.039888	-0.537083	-0.441866	-0.761248	-0.339741	-0.241319	0.656248	0.629030	0	0
3666	1.284647	10.108829	-0.160419	0.033584	-0.098083	0.032929	-0.538028	-0.440960	-0.756579	-0.339258	-0.240568	0.656874	0.628926	0	0
3667	1.112709	9.947890	-0.366693	0.110255	-0.095551	0.027930	-0.540714	-0.441769	-0.755621	-0.338583	-0.240095	0.657941	0.628355	0	0
3668	0.976393	9.705061	-0.554405	0.119664	-0.063268	0.019370	-0.542864	-0.442044	-0.753835	-0.338036	-0.239944	0.658955	0.627644	0	0
3669	0.937231	9.723771	-0.558155	0.102709	-0.053489	0.049446	-0.543936	-0.443507	-0.750739	-0.337786	-0.239571	0.659884	0.626945	0	0
3670	0.882863	9.805344	-0.375078	0.058937	-0.041976	0.072372	-0.545817	-0.443769	-0.749772	-0.337857	-0.239000	0.660570	0.626402	0	0
3671	0.728124	9.819551	-0.168093	0.062207	-0.047666	0.015794	-0.547430	-0.443615	-0.748659	-0.337527	-0.238752	0.661145	0.626067	0	0
3672	0.433653	9.595693	-0.433020	0.108261	-0.103024	-0.032076	-0.549176	-0.444157	-0.747976	-0.336426	-0.238659	0.662093	0.625694	0	0
3673	0.191307	9.438331	-0.655926	0.056152	-0.036258	-0.090096	-0.549982	-0.444482	-0.745390	-0.335517	-0.239168	0.662340	0.625726	0	0
3674	-0.067203	9.528323	-0.597134	-0.003705	0.041486	-0.126866	-0.547294	-0.444512	-0.746784	-0.335047	-0.240230	0.661873	0.626065	0	0
3675	-0.396712	9.760247	-0.635476	-0.016069	0.115060	-0.122834	-0.546207	-0.448164	-0.749229	-0.335098	-0.241669	0.661082	0.626320	0	0
3676	-0.628731	9.959950	-0.704285	0.024958	0.265438	-0.149990	-0.543522	-0.447241	-0.748958	-0.335886	-0.244374	0.659985	0.626005	0	0
3677	-0.648759	10.003292	-0.633008	0.099672	0.440437	-0.153939	-0.538010	-0.447631	-0.749852	-0.337593	-0.248448	0.658738	0.624795	0	0
3678	-0.495730	9.862838	-0.644103	0.110439	0.589229	-0.126459	-0.533168	-0.448978	-0.751586	-0.340426	-0.253286	0.657120	0.623017	0	0
3679	-0.197297	9.715306	-0.703643	0.066823	0.703574	-0.090559	-0.526574	-0.451313	-0.755278	-0.344310	-0.258462	0.654890	0.621101	0	0
3680	0.106846	9.550902	-0.596778	0.043156	0.781059	-0.067214	-0.520792	-0.451930	-0.758905	-0.348901	-0.263843	0.652286	0.619014	0	0
3681	0.349484	9.331989	-0.356581	0.051926	0.816363	-0.052865	-0.515287	-0.449518	-0.764609	-0.353748	-0.269395	0.649595	0.616697	0	0
3682	0.515458	9.310751	-0.120228	0.005408	0.840168	-0.059972	-0.509500	-0.451648	-0.770191	-0.358821	-0.274921	0.646485	0.614592	0	0
3683	0.568345	9.571465	-0.144645	-0.049220	0.838259	-0.037192	-0.502648	-0.450428	-0.774725	-0.364130	-0.280111	0.643048	0.612729	0	0
3684	0.572318	9.855567	-0.161110	-0.035383	0.883906	-0.008578	-0.496203	-0.448217	-0.778812	-0.369855	-0.285385	0.639579	0.610493	0	0
3685	0.537049	9.927759	-0.129035	0.018596	0.949859	0.003510	-0.490016	-0.449400	-0.782871	-0.375874	-0.291205	0.636161	0.607633	0	0
3686	0.509255	9.859279	-0.153444	0.071832	1.046974	0.049396	-0.482890	-0.449850	-0.788959	-0.382610	-0.297445	0.632789	0.603915	0	0
3687	0.683871	9.624549	-0.064467	0.109720	1.170492	0.101551	-0.475768	-0.449085	-0.792421	-0.390267	-0.304260	0.629234	0.599318	0	0
3688	1.361181	9.957304	0.093431	0.018539	1.343178	0.208293	-0.467974	-0.448151	-0.797791	-0.399870	-0.310973	0.624704	0.594260	0	0
3689	2.220664	10.492499	0.890914	-0.042880	1.416332	0.360401	-0.462331	-0.447022	-0.803266	-0.410941	-0.316921	0.619844	0.588627	0	0
3690	2.809719	10.415829	1.212887	0.021578	1.335351	0.458967	-0.457231	-0.444016	-0.809763	-0.421795	-0.321912	0.615909	0.582339	0	0
3691	3.076028	10.168175	1.092935	0.059105	1.187625	0.477544	-0.454543	-0.443572	-0.813320	-0.431665	-0.326091	0.612735	0.576096	0	0
3692	2.781404	9.687052	1.455837	0.022018	1.009122	0.419781	-0.452666	-0.441526	-0.817904	-0.440147	-0.329319	0.609876	0.570852	0	0
3693	1.767157	9.610291	0.594778	-0.047169	0.734968	0.404795	-0.452673	-0.438884	-0.821903	-0.447083	-0.330804	0.607687	0.566923	0	0
3694	0.347188	9.322318	0.389680	0.043370	0.735962	0.319658	-0.452943	-0.438268	-0.823785	-0.453196	-0.333137	0.605714	0.562799	0	0
3695	-0.349500	9.270843	0.477016	0.058974	1.034499	0.259885	-0.448776	-0.438320	-0.825742	-0.460701	-0.337616	0.602192	0.557794	0	0
3696	-0.083729	9.523345	1.044164	0.034714	1.313233	0.271235	-0.442330	-0.436272	-0.828882	-0.469949	-0.343356	0.597234	0.551875	0	0
3697	0.846475	9.851004	1.436145	0.036901	1.397850	0.268904	-0.433998	-0.435611	-0.835220	-0.479603	-0.349589	0.591731	0.545548	0	0
3698	1.667550	10.123234	1.456881	0.103611	1.321588	0.249867	-0.426475	-0.434154	-0.838392	-0.488370	-0.355709	0.586814	0.539088	0	0
3699	2.098797	9.864004	1.305968	0.248621	1.153780	0.182862	-0.420291	-0.434554	-0.839567	-0.495205	-0.362029	0.583126	0.532607	0	0
3700	1.952415	9.395222	1.107616	0.252603	0.957574	0.135703	-0.414641	-0.436357	-0.840780	-0.500565	-0.367497	0.580228	0.526988	0	0
3701	1.508876	9.251209	0.957876	0.138029	0.836726	0.092242	-0.408453	-0.438533	-0.838608	-0.505380	-0.372034	0.577082	0.522645	0	0
3702	1.203921	9.592825	0.945940	0.093061	0.823974	0.088536	-0.403350	-0.437228	-0.838898	-0.510231	-0.376220	0.573747	0.518591	0	0
3703	1.119443	9.846212	1.121982	0.224580	0.858860	0.089175	-0.397699	-0.439324	-0.839713	-0.514755	-0.381280	0.570838	0.513613	0	0
3704	1.424530	9.628414	1.190763	0.308142	0.909866	0.069370	-0.391781	-0.440897	-0.838880	-0.519105	-0.387060	0.568009	0.508017	0	0
3705	1.876186	9.369590	1.365456	0.229069	0.849157	0.053612	-0.385330	-0.441532	-0.836253	-0.523293	-0.392230	0.564943	0.503150	0	0
3706	2.260465	9.342604	1.622996	0.127118	0.693143	0.000928	-0.379547	-0.443130	-0.834194	-0.526703	-0.396305	0.561979	0.499707	0	0
3707	2.268488	9.473874	1.923162	0.069677	0.487456	-0.042135	-0.374572	-0.443788	-0.835226	-0.528952	-0.399322	0.559576	0.497620	0	0
3708	2.103826	9.466030	1.918168	0.077683	0.346608	-0.096903	-0.368655	-0.445100	-0.833432	-0.530103	-0.401943	0.557767	0.496314	0	0
3709	1.868814	9.456906	1.884544	0.100909	0.254550	-0.106207	-0.367178	-0.444851	-0.833441	-0.530595	-0.404311	0.556475	0.495314	0	0
3710	1.637605	9.474539	1.689548	0.112400	0.195049	-0.141860	-0.364484	-0.446752	-0.833534	-0.530530	-0.406607	0.555451	0.494655	0	0
3711	1.600164	9.621925	1.509148	0.106896	0.191354	-0.138358	-0.360856	-0.446386	-0.834654	-0.530481	-0.408866	0.554382	0.494044	0	0
3712	1.654639	9.812272	1.543086	0.138993	0.148871	-0.135014	-0.357630	-0.446787	-0.832798	-0.530080	-0.411035	0.553752	0.493380	0	0
3713	1.620358	9.845648	1.642888	0.241102	0.128042	-0.120678	-0.355070	-0.449481	-0.829104	-0.529212	-0.413587	0.553742	0.492189	0	0
3714	1.646677	9.617927	1.630970	0.265105	0.133269	-0.108188	-0.352111	-0.451096	-0.823473	-0.528330	-0.416193	0.553919	0.490739	0	0
3715	1.862315	9.612123	1.575042	0.221546	0.147579	-0.125961	-0.349950	-0.454725	-0.821846	-0.527619	-0.418758	0.553673	0.489598	0	0
3716	2.012014	9.639115	1.567396	0.225675	0.075630	-0.091079	-0.347400	-0.454201	-0.816413	-0.526657	-0.420772	0.554023	0.488510	0	0
3717	2.067436	9.742058	1.349257	0.251616	0.029605	-0.126666	-0.346453	-0.456556	-0.813505	-0.525159	-0.422913	0.554532	0.487696	0	0
3718	2.000735	9.663150	1.217812	0.257861	-0.018168	-0.098641	-0.345103	-0.459254	-0.808435	-0.523497	-0.424675	0.555492	0.486857	0	0
3719	2.024378	9.658700	1.001916	0.228984	-0.018501	-0.095197	-0.343887	-0.461594	-0.806483	-0.521977	-0.426280	0.556268	0.486202	0	0
3720	1.987303	9.684724	0.937992	0.225128	-0.013466	-0.084559	-0.342536	-0.464251	-0.803181	-0.520543	-0.427811	0.557096	0.485444	0	0
3721	1.953306	9.550577	0.836855	0.210546	-0.031484	-0.080284	-0.343470	-0.467176	-0.798228	-0.519098	-0.429166	0.557906	0.484866	0	0
3722	2.061354	9.707895	0.742693	0.170362	-0.030583	-0.058331	-0.341589	-0.467424	-0.795535	-0.517926	-0.430179	0.558665	0.484347	0	0
3723	2.044527	9.804684	0.630711	0.163934	-0.076743	-0.027701	-0.342929	-0.468881	-0.792435	-0.516681	-0.430774	0.559705	0.483947	0	0
3724	1.935181	9.671590	0.467072	0.186023	-0.072543	-0.010774	-0.343736	-0.468922	-0.789841	-0.515434	-0.431396	0.560958	0.483271	0	0
3725	1.850028	9.543792	0.323393	0.146613	-0.057626	0.019284	-0.344000	-0.470966	-0.786909	-0.514596	-0.431727	0.562015	0.482642	0	0
3726	1.756490	9.478966	0.224720	0.070151	-0.053832	0.019094	-0.345475	-0.472407	-0.784351	-0.514096	-0.431673	0.562738	0.482379	0	0
3727	1.582331	9.446664	0.128143	0.023622	-0.076965	0.039176	-0.348704	-0.471195	-0.784547	-0.513775	-0.431165	0.563384	0.482422	0	0
3728	1.452614	9.478274	-0.073474	0.032694	-0.048521	0.042071	-0.350053	-0.469465	-0.784475	-0.513576	-0.430813	0.563999	0.482229	0	0
3729	1.474529	9.570907	-0.222752	0.052752	-0.028643	0.036067	-0.350580	-0.473152	-0.783771	-0.513384	-0.430706	0.564524	0.481915	0	0
3730	1.554008	9.698572	-0.341640	0.109505	0.000218	0.039062	-0.351920	-0.474550	-0.783256	-0.513115	-0.431000	0.565244	0.481093	0	0
3731	1.578703	9.665027	-0.408033	0.149316	0.047609	0.005893	-0.351652	-0.474461	-0.781214	-0.512789	-0.431928	0.565712	0.480058	0	0
3732	1.659525	9.496556	-0.437984	0.104765	0.091906	-0.002814	-0.351923	-0.473939	-0.779016	-0.512854	-0.432872	0.565758	0.479083	0	0
3733	1.679789	9.453227	-0.434628	0.023930	0.084293	-0.010192	-0.349903	-0.475118	-0.779078	-0.513198	-0.433424	0.565366	0.478678	0	0
3734	1.674464	9.472548	-0.463824	0.002173	0.059175	-0.008652	-0.351921	-0.474801	-0.778499	-0.513493	-0.433717	0.565063	0.478454	0	0
3735	1.639601	9.515610	-0.486885	0.019815	0.032432	0.000080	-0.351656	-0.473546	-0.777917	-0.513608	-0.433943	0.564963	0.478244	0	0
3736	1.596888	9.461421	-0.540747	0.025166	0.020026	0.000030	-0.351655	-0.473879	-0.775750	-0.513623	-0.434117	0.565009	0.478015	0	0
3737	1.481587	9.410777	-0.534274	-0.003060	0.009682	-0.023083	-0.352188	-0.475556	-0.776206	-0.513596	-0.434250	0.564816	0.478151	0	0
3738	1.315063	9.485432	-0.607351	-0.067397	-0.000189	-0.041879	-0.352456	-0.475817	-0.776892	-0.513698	-0.434089	0.564341	0.478748	0	0
3739	1.222956	9.702229	-0.775509	-0.103290	0.037663	-0.039082	-0.350579	-0.474124	-0.778493	-0.514183	-0.433934	0.563456	0.479410	0	0
3740	1.138161	10.055118	-0.838548	-0.099013	0.091450	-0.055516	-0.349233	-0.474366	-0.781648	-0.514873	-0.434126	0.562297	0.479857	0	0
3741	1.236599	10.226840	-0.815157	-0.005181	0.184548	-0.048467	-0.349238	-0.473513	-0.775630	-0.515706	-0.435237	0.561083	0.479376	0	0
3742	1.373727	9.918595	-0.782143	0.097915	0.253155	-0.054795	-0.346950	-0.474241	-0.777042	-0.516443	-0.437206	0.560039	0.478011	0	0
3743	1.503467	9.469397	-0.909581	0.095293	0.269112	-0.053824	-0.344799	-0.475080	-0.773555	-0.517276	-0.439269	0.558841	0.476618	0	0
3744	1.478212	9.260151	-1.019512	0.038757	0.242202	-0.063882	-0.342373	-0.476407	-0.779888	-0.518160	-0.440924	0.557523	0.475672	0	0
3745	1.454276	9.483055	-1.050816	-0.011918	0.223824	-0.057089	-0.338610	-0.476449	-0.781840	-0.519186	-0.442232	0.556031	0.475085	0	0
3746	1.322148	9.796254	-1.004273	-0.010351	0.228059	-0.048201	-0.337139	-0.473574	-0.785167	-0.520276	-0.443473	0.554616	0.474389	0	0
3747	1.275451	10.067298	-1.031824	0.027536	0.261225	-0.046102	-0.336054	-0.476719	-0.785009	-0.521376	-0.445103	0.553160	0.473355	0	0
3748	1.214575	10.090476	-0.976092	0.048369	0.334950	-0.072076	-0.332431	-0.475109	-0.784727	-0.522673	-0.447278	0.551355	0.471979	0	0
3749	1.191553	9.900698	-1.023513	0.070726	0.385396	-0.091119	-0.329069	-0.476136	-0.780443	-0.524036	-0.449963	0.549242	0.470376	0	0
3750	1.249293	9.901731	-1.151742	0.083059	0.435655	-0.105798	-0.324231	-0.476401	-0.779964	-0.525553	-0.452963	0.546906	0.468520	0	0
3751	1.370515	9.797129	-1.031683	0.105081	0.472597	-0.081648	-0.319520	-0.478311	-0.781714	-0.527256	-0.456174	0.544521	0.466265	0	0
3752	1.424254	9.531063	-1.044878	0.094108	0.504202	-0.069103	-0.315759	-0.478161	-0.779711	-0.529243	-0.459328	0.542020	0.463825	0	0
3753	1.307866	9.329912	-0.798982	0.022328	0.479011	-0.081839	-0.311053	-0.478829	-0.780060	-0.531330	-0.462112	0.539191	0.461967	0	0
3754	1.140324	9.487109	-0.672908	0.029459	0.487867	-0.078196	-0.306622	-0.477370	-0.780201	-0.533456	-0.464875	0.536410	0.459978	0	0
3755	0.883541	9.499455	-0.558110	0.077183	0.548427	-0.102360	-0.302047	-0.479331	-0.779637	-0.535535	-0.468363	0.533339	0.457590	0	0
3756	0.743678	9.484793	-0.427484	0.085901	0.618176	-0.079756	-0.296538	-0.479208	-0.778200	-0.538053	-0.472004	0.530082	0.454670	0	0
3757	0.779595	9.291253	-0.254005	0.041901	0.733045	-0.029655	-0.291698	-0.479885	-0.778279	-0.541561	-0.475724	0.526156	0.451175	0	0
3758	1.079495	9.219024	-0.140743	-0.038121	0.817513	0.015657	-0.286860	-0.479701	-0.778874	-0.546093	-0.479042	0.521661	0.447405	0	0
3759	1.452681	9.017045	0.103332	-0.063017	0.864654	0.079455	-0.280410	-0.479235	-0.780976	-0.551208	-0.482153	0.517001	0.443180	0	0
3760	1.946069	9.059979	0.050746	-0.123748	0.893937	0.134156	-0.277048	-0.479878	-0.781036	-0.556994	-0.484653	0.512200	0.438772	0	0
3761	2.613588	10.171857	0.496153	-0.268452	0.923270	0.195572	-0.272085	-0.476010	-0.787912	-0.563828	-0.486198	0.506791	0.434595	0	0
3762	3.142329	11.922110	0.937300	-0.262632	0.841837	0.329250	-0.270611	-0.473934	-0.793444	-0.570766	-0.486612	0.502540	0.429986	0	0
3763	3.092384	11.741550	0.864911	0.186080	0.689491	0.350921	-0.270745	-0.474217	-0.793315	-0.574798	-0.488866	0.501091	0.423705	0	0
3764	2.368752	9.689089	-0.268420	0.575136	0.611060	0.199848	-0.271009	-0.476997	-0.783056	-0.575854	-0.493656	0.501045	0.416714	0	0
3765	1.487419	8.114507	-0.738563	0.414157	0.586416	0.095134	-0.268713	-0.481478	-0.775331	-0.577110	-0.498000	0.499849	0.411206	0	0
3766	0.904742	7.972876	-0.420764	-0.140919	0.621795	0.127342	-0.266962	-0.483308	-0.771463	-0.581415	-0.499017	0.496372	0.408108	0	0
3767	0.659691	9.223611	0.489084	-0.481401	0.670251	0.209668	-0.263743	-0.480079	-0.779564	-0.587955	-0.497907	0.491535	0.405944	0	0
3768	0.599034	10.419399	1.116131	-0.318086	0.693493	0.261554	-0.262679	-0.475854	-0.785703	-0.593979	-0.497476	0.487516	0.402537	0	0
3769	0.858476	10.540637	1.152065	0.076203	0.868632	0.254123	-0.262276	-0.475228	-0.788682	-0.598804	-0.500185	0.483895	0.396352	0	0
3770	1.502357	9.809439	0.886060	0.229262	1.008849	0.210307	-0.258644	-0.476956	-0.784968	-0.603325	-0.504434	0.479855	0.388953	0	0
3771	2.037330	9.207365	0.716844	0.114620	0.976522	0.184898	-0.254738	-0.479936	-0.782524	-0.608094	-0.508030	0.475307	0.382375	0	0
3772	2.206956	9.205586	0.697991	-0.018573	0.861161	0.130661	-0.250977	-0.479431	-0.783641	-0.612746	-0.510496	0.470712	0.377315	0	0
3773	2.025493	9.697544	0.833147	-0.036532	0.751300	0.108700	-0.246946	-0.479262	-0.782729	-0.616835	-0.512597	0.466504	0.373006	0	0
3774	1.765583	9.998729	1.015481	0.054386	0.647634	0.088912	-0.243989	-0.479654	-0.781007	-0.619887	-0.514852	0.463222	0.368908	0	0
3775	1.379217	9.904306	0.864715	0.123525	0.578024	0.049877	-0.240483	-0.483767	-0.778186	-0.622075	-0.517528	0.460332	0.365077	0	0
3776	1.141381	9.773737	0.704335	0.126573	0.619883	0.011316	-0.237803	-0.481293	-0.777592	-0.624294	-0.520449	0.457051	0.361239	0	0
3777	1.227547	9.702469	0.678629	0.106436	0.701680	0.004688	-0.233099	-0.481743	-0.775075	-0.626917	-0.523639	0.453053	0.357100	0	0
3778	1.570039	9.558181	0.776890	0.110247	0.770990	0.008609	-0.226777	-0.483479	-0.773708	-0.629840	-0.526965	0.448705	0.352524	0	0
3779	1.960350	9.453609	0.919651	0.082667	0.771094	-0.003939	-0.223016	-0.483543	-0.768581	-0.632800	-0.530231	0.444091	0.348142	0	0
3780	2.262290	9.434847	1.249227	0.067770	0.708595	0.002613	-0.219251	-0.484519	-0.766886	-0.635575	-0.533037	0.439909	0.344087	0	0
3781	2.422576	9.437769	1.372081	0.062167	0.582677	-0.012393	-0.214144	-0.484878	-0.762601	-0.637729	-0.535500	0.436335	0.340813	0	0
3782	2.353658	9.485066	1.335907	0.077396	0.451711	-0.032619	-0.211453	-0.486116	-0.760767	-0.639163	-0.537608	0.433601	0.338287	0	0
3783	2.280202	9.522575	1.335777	0.074407	0.392986	-0.032106	-0.208765	-0.486344	-0.759717	-0.640337	-0.539557	0.431157	0.336082	0	0
3784	2.258255	9.638696	1.259601	0.054968	0.330352	-0.022841	-0.205807	-0.486503	-0.761934	-0.641378	-0.541051	0.429167	0.334237	0	0
3785	2.149433	9.733816	1.168882	0.073545	0.289474	-0.017717	-0.203927	-0.486301	-0.760316	-0.642150	-0.542565	0.427453	0.332492	0	0
3786	2.063285	9.669128	1.108952	0.091772	0.270345	-0.029253	-0.201237	-0.487105	-0.758876	-0.642702	-0.544114	0.425927	0.330848	0	0
3787	1.972398	9.604358	1.082578	0.112991	0.263075	-0.015948	-0.199759	-0.487185	-0.756854	-0.643147	-0.545773	0.424517	0.329059	0	0
3788	1.911149	9.520710	1.112624	0.127426	0.280927	-0.014004	-0.197874	-0.488870	-0.753255	-0.643590	-0.547512	0.423117	0.327101	0	0
3789	1.879228	9.423028	1.131640	0.118803	0.311296	-0.022667	-0.196120	-0.491323	-0.753082	-0.644177	-0.549379	0.421372	0.325059	0	0
3790	1.937253	9.433793	1.155005	0.082512	0.319581	-0.010365	-0.193568	-0.491167	-0.750112	-0.645029	-0.550929	0.419589	0.323049	0	0
3791	2.004283	9.478709	1.175982	0.077002	0.285803	-0.012383	-0.191152	-0.489939	-0.750509	-0.645765	-0.552384	0.417922	0.321248	0	0
3792	2.114160	9.568104	1.231639	0.112656	0.275182	-0.001760	-0.189940	-0.491175	-0.747296	-0.646280	-0.553939	0.416562	0.319295	0	0
3793	2.255898	9.526991	1.342219	0.132798	0.238506	-0.021413	-0.188730	-0.491536	-0.745143	-0.646480	-0.555622	0.415326	0.317572	0	0
3794	2.354217	9.455944	1.328922	0.159985	0.196418	-0.035761	-0.187109	-0.494750	-0.742544	-0.646288	-0.557367	0.414430	0.316072	0	0
3795	2.402761	9.442253	1.265518	0.154443	0.132498	-0.041500	-0.186302	-0.495120	-0.739570	-0.645867	-0.558919	0.413836	0.314969	0	0
3796	2.349129	9.448556	1.206050	0.161968	0.083275	-0.062112	-0.184420	-0.495798	-0.736619	-0.645107	-0.560425	0.413524	0.314258	0	0
3797	2.252896	9.407965	1.174516	0.145756	0.042391	-0.068590	-0.182265	-0.497603	-0.734252	-0.644283	-0.561734	0.413335	0.313862	0	0
3798	2.194669	9.406905	1.148664	0.138755	0.012408	-0.081167	-0.181323	-0.498370	-0.732654	-0.643298	-0.562945	0.413295	0.313762	0	0
3799	2.236594	9.485345	1.106028	0.164549	-0.011608	-0.107774	-0.179580	-0.497173	-0.731002	-0.642028	-0.564353	0.413294	0.313837	0	0
3800	2.307787	9.542459	0.987417	0.212902	-0.055693	-0.106151	-0.180381	-0.499042	-0.729011	-0.640260	-0.565925	0.413782	0.313974	0	0
3801	2.096059	9.460931	0.962277	0.225840	-0.087168	-0.123943	-0.178496	-0.500912	-0.723512	-0.638283	-0.567539	0.414365	0.314317	0	0
3802	2.013057	9.483696	0.916227	0.168182	-0.059443	-0.150451	-0.177149	-0.501965	-0.722200	-0.636610	-0.568995	0.414476	0.314933	0	0
3803	2.190334	9.601021	1.002629	0.129053	-0.099977	-0.142038	-0.175402	-0.502345	-0.719783	-0.635075	-0.570010	0.414733	0.315856	0	0
3804	2.236186	9.711082	0.868398	0.155698	-0.116017	-0.131459	-0.174460	-0.502649	-0.719803	-0.633292	-0.571123	0.415268	0.316721	0	0
3805	2.122485	9.541487	0.630275	0.138080	-0.153869	-0.117574	-0.171897	-0.505844	-0.718984	-0.631563	-0.571907	0.416035	0.317751	0	0
3806	1.968185	9.468263	0.423880	0.037609	-0.172989	-0.098520	-0.171765	-0.504800	-0.721402	-0.630317	-0.571953	0.416738	0.319219	0	0
3807	1.872584	9.621881	0.284980	0.001411	-0.177031	-0.091568	-0.171363	-0.504520	-0.721670	-0.629355	-0.571682	0.417364	0.320779	0	0
3808	1.916742	9.680922	0.059605	0.042631	-0.176863	-0.084372	-0.172972	-0.505898	-0.721696	-0.628104	-0.571682	0.418187	0.322157	0	0
3809	2.052377	9.654230	-0.135836	0.071395	-0.155414	-0.078864	-0.170552	-0.505960	-0.721454	-0.626872	-0.571859	0.418976	0.323214	0	0
3810	2.202218	9.652079	-0.282880	0.074233	-0.221606	-0.061627	-0.171626	-0.506508	-0.721187	-0.625321	-0.571813	0.420307	0.324570	0	0
3811	2.245682	9.630999	-0.466748	0.053148	-0.322139	-0.030513	-0.172968	-0.507339	-0.720653	-0.623646	-0.571122	0.422357	0.326344	0	0
3812	1.986410	9.609287	-0.587683	0.073485	-0.417010	0.000831	-0.174850	-0.506865	-0.720888	-0.621464	-0.570158	0.425255	0.328423	0	0
3813	1.641119	9.636989	-0.774220	0.046245	-0.428131	0.008710	-0.177535	-0.507911	-0.721980	-0.619485	-0.568895	0.428155	0.330574	0	0
3814	1.376772	9.760851	-0.814562	-0.000965	-0.400600	0.029126	-0.180225	-0.506969	-0.723279	-0.617867	-0.567379	0.430856	0.332694	0	0
3815	1.449828	9.987947	-0.804404	-0.031543	-0.372488	0.032721	-0.182104	-0.507398	-0.727355	-0.616621	-0.565705	0.433276	0.334706	0	0
3816	1.654065	10.210149	-0.727594	0.017798	-0.364265	0.005466	-0.185461	-0.507796	-0.731277	-0.614952	-0.564505	0.435677	0.336681	0	0
3817	1.738781	10.100019	-0.690462	0.088047	-0.388410	-0.000672	-0.187882	-0.506873	-0.732036	-0.612828	-0.563647	0.438396	0.338458	0	0
3818	1.644598	9.933212	-0.870233	0.028137	-0.408899	0.015839	-0.191240	-0.507636	-0.732430	-0.610918	-0.562296	0.441152	0.340569	0	0
3819	1.499997	9.879599	-0.951299	-0.002722	-0.428014	0.022728	-0.193654	-0.509288	-0.732046	-0.609184	-0.560630	0.443922	0.342814	0	0
3820	1.243941	9.595776	-0.942572	0.042210	-0.441015	0.023738	-0.198087	-0.509722	-0.733370	-0.607056	-0.559195	0.446955	0.344985	0	0
3821	1.031352	9.307878	-1.009513	0.009982	-0.393366	0.026654	-0.200640	-0.510107	-0.732536	-0.605387	-0.557700	0.449561	0.346948	0	0
3822	0.977370	9.365178	-0.857536	-0.083010	-0.346656	0.011638	-0.202386	-0.510023	-0.734419	-0.604316	-0.555866	0.451509	0.349219	0	0
3823	1.039343	9.674622	-0.766492	-0.108012	-0.313897	0.009088	-0.203871	-0.507643	-0.737864	-0.603576	-0.554007	0.453110	0.351373	0	0
3824	1.109868	9.782716	-0.774772	-0.040585	-0.278910	-0.016135	-0.206018	-0.508028	-0.743569	-0.602459	-0.552771	0.454646	0.353248	0	0
3825	1.152373	9.579556	-0.877855	0.022320	-0.195374	-0.064910	-0.207496	-0.508000	-0.743279	-0.601256	-0.552452	0.455572	0.354600	0	0
3826	1.211071	9.301437	-0.931730	0.002620	-0.151200	-0.060269	-0.207095	-0.507261	-0.745029	-0.600316	-0.552119	0.456248	0.355841	0	0
3827	1.232988	9.178028	-0.910869	-0.060787	-0.122956	-0.073548	-0.205214	-0.506703	-0.746531	-0.599861	-0.551602	0.456392	0.357224	0	0
3828	1.229561	9.350328	-0.907459	-0.124846	-0.084681	-0.061134	-0.205354	-0.504643	-0.749730	-0.599919	-0.550739	0.456210	0.358687	0	0
3829	1.230771	9.544569	-0.831854	-0.139693	-0.065724	-0.041619	-0.204276	-0.505492	-0.750859	-0.600264	-0.549811	0.455900	0.359925	0	0
3830	1.248323	9.634708	-0.844032	-0.118948	-0.034463	-0.004230	-0.203604	-0.505024	-0.753438	-0.600718	-0.548899	0.455752	0.360745	0	0
3831	1.323776	9.636089	-0.733399	-0.118717	0.029510	-0.002071	-0.204413	-0.503807	-0.756248	-0.601517	-0.548264	0.455159	0.361128	0	0
3832	1.437848	9.628449	-0.729841	-0.133181	0.025797	-0.000397	-0.203207	-0.502196	-0.759750	-0.602324	-0.547452	0.454635	0.361677	0	0
3833	1.429848	9.560342	-0.623652	-0.143747	0.036553	-0.007432	-0.202404	-0.501057	-0.760811	-0.603266	-0.546718	0.453877	0.362167	0	0
3834	1.384457	9.409007	-0.604645	-0.137161	0.066129	0.021084	-0.202944	-0.499824	-0.764577	-0.604349	-0.545922	0.453216	0.362389	0	0
3835	1.394041	9.176131	-0.576114	-0.142365	0.128225	0.025008	-0.202544	-0.498311	-0.769162	-0.605811	-0.545382	0.452084	0.362176	0	0
3836	1.425030	9.082018	-0.567231	-0.167083	0.170121	0.048182	-0.201200	-0.498201	-0.769174	-0.607620	-0.544655	0.450832	0.361802	0	0
3837	1.593063	9.262268	-0.707871	-0.177303	0.240574	0.072430	-0.200931	-0.497993	-0.772301	-0.609940	-0.544091	0.449145	0.360842	0	0
3838	1.945495	9.258986	-0.408157	-0.145514	0.284601	0.101901	-0.200133	-0.494832	-0.775067	-0.612321	-0.543646	0.447572	0.359432	0	0
3839	2.206216	9.307412	-0.427002	-0.120274	0.306122	0.103828	-0.199595	-0.494935	-0.777255	-0.614729	-0.543510	0.445857	0.357655	0	0
3840	2.371894	9.514344	-0.377740	-0.081222	0.314830	0.125178	-0.196904	-0.495705	-0.777311	-0.616960	-0.543446	0.444452	0.355652	0	0
3841	2.627795	9.851604	-0.098001	-0.104543	0.360031	0.196043	-0.197040	-0.495098	-0.778924	-0.619842	-0.543164	0.442958	0.352925	0	0
3842	2.832281	10.158843	0.594439	-0.182407	0.299839	0.267834	-0.197310	-0.494494	-0.780262	-0.623016	-0.541736	0.442093	0.350610	0	0
3843	2.939801	10.148679	0.809656	-0.108115	0.203677	0.299250	-0.200263	-0.495194	-0.783790	-0.625584	-0.540391	0.442109	0.348083	0	0
3844	2.662678	9.672668	0.607346	-0.002262	0.152724	0.237456	-0.205104	-0.494555	-0.782079	-0.626973	-0.539644	0.442673	0.346019	0	0
3845	2.306609	9.042297	0.524142	-0.059515	0.113531	0.219450	-0.207250	-0.495909	-0.782643	-0.628601	-0.538621	0.442991	0.344250	0	0
3846	2.068978	9.266165	0.365909	-0.260621	0.122890	0.203013	-0.208463	-0.494198	-0.788019	-0.631147	-0.536321	0.442618	0.343659	0	0
3847	1.913375	10.088782	0.802682	-0.310265	0.106427	0.169147	-0.207396	-0.491009	-0.792284	-0.633908	-0.533903	0.441837	0.343348	0	0
3848	1.676853	10.579763	1.147997	-0.151553	0.022225	0.140838	-0.210893	-0.489715	-0.795741	-0.635201	-0.532214	0.442132	0.343201	0	0
3849	1.327915	10.311233	1.004507	0.039782	0.003029	0.118421	-0.213578	-0.490509	-0.795463	-0.635454	-0.531883	0.442927	0.342218	0	0
3850	1.268196	9.882872	0.875913	0.026430	0.071122	0.092326	-0.214111	-0.492233	-0.793879	-0.635855	-0.531713	0.443250	0.341319	0	0
3851	1.521829	9.831658	1.052593	-0.139614	0.076428	0.109463	-0.213974	-0.493076	-0.794316	-0.637351	-0.530535	0.442912	0.340802	0	0
3852	1.729673	10.010238	1.228541	-0.231128	0.038783	0.091196	-0.213574	-0.491575	-0.798357	-0.638993	-0.528649	0.442513	0.341175	0	0
3853	1.881232	10.316446	1.271806	-0.184456	0.037324	0.094823	-0.214788	-0.489783	-0.801143	-0.640498	-0.527111	0.442186	0.341156	0	0
3854	1.946870	10.312787	1.312364	-0.083713	0.017771	0.093230	-0.216140	-0.487016	-0.803080	-0.641276	-0.526089	0.442424	0.340964	0	0
3855	2.105091	10.024335	1.242362	-0.071100	0.038241	0.096916	-0.217483	-0.487120	-0.803340	-0.642194	-0.525266	0.442485	0.340425	0	0
3856	2.282366	9.877033	1.191139	-0.125706	-0.046049	0.071420	-0.218150	-0.488665	-0.803246	-0.642851	-0.523875	0.442845	0.340859	0	0
3857	2.277086	9.789551	1.268670	-0.157261	-0.173846	0.051056	-0.218560	-0.486177	-0.806292	-0.643127	-0.521971	0.443733	0.342104	0	0
3858	2.143529	9.571076	1.340846	-0.124834	-0.273602	0.032875	-0.220984	-0.484373	-0.808384	-0.642644	-0.519988	0.445334	0.343946	0	0
3859	1.901602	9.292355	1.251269	-0.103484	-0.355145	0.028950	-0.224877	-0.484829	-0.815432	-0.641748	-0.517893	0.447447	0.346031	0	0
3860	1.683294	9.035904	1.106882	-0.116363	-0.360872	0.039544	-0.227973	-0.483018	-0.817107	-0.640843	-0.515627	0.449652	0.348227	0	0
3861	1.519903	8.955248	1.044702	-0.146278	-0.358747	0.014750	-0.230528	-0.482171	-0.820589	-0.640081	-0.513297	0.451550	0.350607	0	0
3862	1.545576	9.145082	1.164422	-0.140547	-0.301708	0.011581	-0.232413	-0.480803	-0.822701	-0.639462	-0.511207	0.453120	0.352759	0	0
3863	1.771978	9.493937	1.385393	-0.109622	-0.262132	0.004789	-0.234025	-0.480556	-0.825669	-0.638897	-0.509486	0.454465	0.354537	0	0
3864	2.026501	9.624801	1.459621	-0.044019	-0.245749	-0.023254	-0.236577	-0.481032	-0.827016	-0.637907	-0.508364	0.455828	0.356175	0	0
3865	2.120512	9.383728	1.310258	0.015978	-0.231431	-0.042431	-0.235644	-0.478679	-0.825590	-0.636669	-0.507760	0.457176	0.357522	0	0
3866	2.086612	9.111199	1.133135	0.007399	-0.226777	-0.090146	-0.236581	-0.479831	-0.823846	-0.635265	-0.507341	0.458247	0.359239	0	0
3867	1.975134	8.982935	1.092165	-0.030703	-0.233650	-0.113265	-0.236854	-0.478384	-0.824885	-0.633994	-0.506748	0.459077	0.361257	0	0
3868	1.897970	9.204876	1.083308	-0.055437	-0.233422	-0.131014	-0.237393	-0.478082	-0.825142	-0.632722	-0.506088	0.459750	0.363549	0	0
3869	1.998617	9.529593	1.238013	-0.034229	-0.208775	-0.113148	-0.236852	-0.478875	-0.828169	-0.631576	-0.505554	0.460403	0.365452	0	0
3870	2.199568	9.666763	1.272032	0.025262	-0.215240	-0.118358	-0.236848	-0.480161	-0.827666	-0.630021	-0.505410	0.461309	0.367190	0	0
3871	2.330418	9.552616	1.310611	0.078981	-0.234514	-0.111265	-0.235100	-0.479834	-0.831351	-0.628188	-0.505475	0.462545	0.368683	0	0
3872	2.443198	9.355590	1.243340	0.094210	-0.231804	-0.107678	-0.235102	-0.479588	-0.829710	-0.626240	-0.505650	0.463854	0.370110	0	0
3873	2.544478	9.114649	1.094200	0.073575	-0.243447	-0.111363	-0.234566	-0.479053	-0.828882	-0.624390	-0.505633	0.465123	0.371662	0	0
3874	2.579303	9.044862	0.936914	0.041064	-0.261545	-0.109813	-0.234833	-0.480273	-0.824834	-0.622558	-0.505372	0.466398	0.373489	0	0
3875	2.548499	9.124411	0.894445	0.037378	-0.249264	-0.104437	-0.235097	-0.481670	-0.825421	-0.620889	-0.505057	0.467603	0.375182	0	0
3876	2.491345	9.191344	0.870521	0.074740	-0.261750	-0.090244	-0.235767	-0.482589	-0.821767	-0.618950	-0.504905	0.469097	0.376723	0	0
3877	2.487859	9.254406	0.932527	0.094430	-0.242200	-0.082988	-0.236031	-0.484294	-0.821274	-0.617103	-0.504855	0.470579	0.377969	0	0
3878	2.602422	9.363315	1.060400	0.121102	-0.258184	-0.074199	-0.236035	-0.483174	-0.820694	-0.614998	-0.504920	0.472298	0.379167	0	0
3879	2.713967	9.360483	1.061437	0.161794	-0.267338	-0.049400	-0.237371	-0.485716	-0.819671	-0.612820	-0.505012	0.474358	0.380000	0	0
3880	2.792570	9.274492	0.850250	0.189442	-0.252359	-0.070444	-0.236963	-0.487757	-0.817564	-0.610401	-0.505494	0.476308	0.380811	0	0
3881	2.943893	9.194681	0.682171	0.213779	-0.203489	-0.096603	-0.237628	-0.490365	-0.814373	-0.608083	-0.506348	0.477937	0.381344	0	0
3882	2.877956	9.314848	0.515546	0.231701	-0.262791	-0.137581	-0.237357	-0.491610	-0.809788	-0.605131	-0.507358	0.479760	0.382406	0	0
3883	2.686617	9.554140	0.531942	0.241522	-0.351311	-0.150462	-0.236277	-0.493859	-0.805517	-0.601751	-0.508049	0.482112	0.383862	0	0
3884	2.521568	9.956577	0.694758	0.118347	-0.441571	-0.138149	-0.235195	-0.496315	-0.804520	-0.598494	-0.507681	0.484552	0.386361	0	0
3885	2.176110	10.263472	0.684248	0.013762	-0.505439	-0.108763	-0.238150	-0.496672	-0.804497	-0.595663	-0.506183	0.487145	0.389428	0	0
3886	1.797838	10.234733	0.441757	0.039259	-0.461575	-0.077370	-0.240302	-0.496245	-0.802416	-0.592918	-0.504943	0.489687	0.392030	0	0
3887	1.759830	9.797046	0.222423	0.186745	-0.356023	-0.053214	-0.239355	-0.498685	-0.801961	-0.590131	-0.504768	0.492329	0.393150	0	0
3888	2.051551	9.248828	0.110333	0.272534	-0.401916	-0.037364	-0.240560	-0.500617	-0.796836	-0.586634	-0.504928	0.495613	0.394051	0	0
3889	2.283561	9.131638	-0.069431	0.099144	-0.540262	-0.038835	-0.245126	-0.501953	-0.795737	-0.583410	-0.503420	0.499044	0.396430	0	0
3890	1.962712	9.647744	-0.174648	-0.103379	-0.739259	0.028267	-0.248885	-0.502974	-0.796815	-0.580349	-0.499686	0.503108	0.400488	0	0
3891	1.353890	10.525209	-0.161435	-0.182513	-0.761113	0.020903	-0.252921	-0.501759	-0.796320	-0.577607	-0.495319	0.506956	0.405000	0	0
3892	0.889044	11.123693	-0.064666	-0.113336	-0.685442	0.003998	-0.258567	-0.500837	-0.799900	-0.574709	-0.491812	0.510495	0.408933	0	0
3893	0.765547	10.883549	-0.013684	0.012001	-0.568266	-0.017809	-0.260983	-0.501782	-0.799494	-0.571759	-0.489520	0.513773	0.411702	0	0
3894	0.919513	10.196886	-0.109699	0.005956	-0.508858	-0.049278	-0.265016	-0.501391	-0.800115	-0.568916	-0.487659	0.516492	0.414438	0	0
3895	1.214769	9.779868	0.191382	-0.034529	-0.495825	-0.014013	-0.267167	-0.500729	-0.802111	-0.566541	-0.485366	0.519146	0.417060	0	0
3896	1.393786	9.826835	0.384289	-0.202027	-0.582174	0.041444	-0.268645	-0.500481	-0.805217	-0.564675	-0.481525	0.521822	0.420687	0	0
3897	1.449474	9.803552	0.220072	-0.214217	-0.684497	0.076107	-0.275778	-0.496833	-0.808827	-0.562517	-0.476925	0.525184	0.424617	0	0
3898	1.386644	9.384829	-0.065164	0.065003	-0.717616	-0.071717	-0.280479	-0.497864	-0.808533	-0.558132	-0.474561	0.529171	0.428087	0	0
3899	1.052729	9.199100	-0.300295	0.121364	-0.743349	-0.163562	-0.281556	-0.497336	-0.805781	-0.552975	-0.472815	0.533087	0.431837	0	0
3900	0.696920	9.396548	-0.442697	-0.061834	-0.723312	-0.174544	-0.285454	-0.497265	-0.804916	-0.548658	-0.470224	0.536006	0.436533	0	0
3901	0.387993	9.813347	-0.469766	-0.121402	-0.616908	-0.183724	-0.286262	-0.496633	-0.806928	-0.545162	-0.467765	0.538013	0.441063	0	0
3902	0.337308	10.040621	-0.501923	-0.033737	-0.484802	-0.174644	-0.288412	-0.496424	-0.807713	-0.541948	-0.466330	0.539711	0.444455	0	0
3903	0.423718	9.741179	-0.357390	0.083676	-0.370110	-0.170016	-0.286931	-0.497467	-0.806948	-0.538838	-0.465996	0.541305	0.446644	0	0
3904	0.456331	9.528114	-0.585881	0.054764	-0.343930	-0.160207	-0.285048	-0.498127	-0.804813	-0.536016	-0.465573	0.542680	0.448807	0	0
3905	0.554986	9.423076	-0.707239	0.042516	-0.242796	-0.155193	-0.283566	-0.499601	-0.803789	-0.533826	-0.465509	0.543450	0.450547	0	0
3906	0.714539	9.435677	-0.755398	0.019644	-0.158335	-0.126468	-0.283972	-0.499252	-0.800097	-0.532312	-0.465535	0.543827	0.451855	0	0
3907	0.785521	9.276739	-0.771279	0.037291	-0.101027	-0.136663	-0.281821	-0.499320	-0.799307	-0.530986	-0.465988	0.543892	0.452869	0	0
3908	0.829121	9.262955	-0.866128	0.006625	-0.044695	-0.124029	-0.279134	-0.499092	-0.799604	-0.530158	-0.466441	0.543616	0.453704	0	0
3909	0.856412	9.224603	-0.908333	-0.033183	0.032677	-0.102444	-0.279133	-0.499042	-0.801780	-0.530033	-0.466947	0.542805	0.454300	0	0
3910	0.920502	9.288882	-0.928516	-0.094755	0.095561	-0.077497	-0.275638	-0.499386	-0.802649	-0.530644	-0.467239	0.541546	0.454789	0	0
3911	1.044709	9.393106	-0.846051	-0.125882	0.169199	-0.045330	-0.273493	-0.497438	-0.803292	-0.531943	-0.467567	0.539851	0.454949	0	0
3912	1.266363	9.469964	-0.777239	-0.126744	0.210919	-0.006220	-0.270813	-0.494600	-0.806226	-0.533643	-0.467820	0.538166	0.454695	0	0
3913	1.541503	9.402125	-0.801986	-0.118453	0.242222	0.025777	-0.270536	-0.497148	-0.806584	-0.535617	-0.468133	0.536444	0.454086	0	0
3914	1.668214	9.249058	-0.784906	-0.101387	0.264524	0.064850	-0.267052	-0.493830	-0.806518	-0.537797	-0.468372	0.534917	0.453064	0	0
3915	1.695666	9.089334	-0.775636	-0.139437	0.269276	0.075371	-0.266791	-0.491244	-0.808343	-0.540233	-0.468417	0.533183	0.452162	0	0
3916	1.690969	9.079536	-0.790150	-0.188409	0.279139	0.091196	-0.265174	-0.492555	-0.808404	-0.543001	-0.468096	0.531302	0.451391	0	0
3917	1.735297	9.376490	-0.993242	-0.230816	0.295559	0.131818	-0.266123	-0.489646	-0.810749	-0.546248	-0.467452	0.529269	0.450529	0	0
3918	1.841174	9.545924	-0.931089	-0.152547	0.355584	0.176620	-0.265188	-0.487353	-0.812864	-0.549611	-0.467193	0.527527	0.448747	0	0
3919	2.006750	9.546528	-0.682877	-0.058354	0.424354	0.233010	-0.266257	-0.488971	-0.815355	-0.553169	-0.467517	0.526022	0.445794	0	0
3920	2.320024	9.697912	-0.294055	-0.008847	0.482448	0.275004	-0.265994	-0.487294	-0.814623	-0.556928	-0.468059	0.524674	0.442118	0	0
3921	2.752384	10.201039	0.119841	-0.036014	0.488476	0.347326	-0.267069	-0.487473	-0.811893	-0.561202	-0.468152	0.523428	0.438075	0	0
3922	3.125643	10.800232	0.844146	-0.003995	0.454112	0.419577	-0.269484	-0.488833	-0.811909	-0.565378	-0.467795	0.522911	0.433682	0	0
3923	3.234469	10.493929	1.136263	0.175671	0.342130	0.479523	-0.271906	-0.488299	-0.808052	-0.568446	-0.467702	0.524001	0.428424	0	0
3924	2.878587	9.484765	0.254297	0.267334	0.268132	0.408752	-0.278348	-0.492281	-0.800890	-0.570301	-0.468107	0.525616	0.423510	0	0
3925	2.533368	8.332665	0.310170	0.150059	0.178936	0.270903	-0.282110	-0.493173	-0.795293	-0.571725	-0.468227	0.526534	0.420305	0	0
3926	2.061440	8.433354	0.391219	-0.205440	-0.001205	0.205964	-0.284530	-0.492863	-0.794030	-0.573521	-0.465872	0.526707	0.420257	0	0
3927	1.768462	9.814254	0.761790	-0.418429	-0.104484	0.139212	-0.286420	-0.489567	-0.799891	-0.575541	-0.462229	0.526228	0.422115	0	0
3928	1.551289	11.334939	1.461022	-0.303046	-0.117366	0.125314	-0.288846	-0.486571	-0.804531	-0.576841	-0.459254	0.526253	0.423554	0	0
3929	1.366015	11.438426	1.772317	0.099125	-0.058242	0.172954	-0.293420	-0.485029	-0.805380	-0.576844	-0.458613	0.527825	0.422287	0	0
3930	1.423508	10.322721	1.416592	0.187792	0.162286	0.129597	-0.295301	-0.485505	-0.801289	-0.577368	-0.459614	0.528335	0.419838	0	0
3931	1.659904	9.513746	1.324030	-0.022588	0.212021	0.131892	-0.295161	-0.487675	-0.799455	-0.579172	-0.459627	0.527635	0.418215	0	0
3932	1.758744	9.406288	1.246026	-0.241707	0.185822	0.109804	-0.294357	-0.486501	-0.802013	-0.581715	-0.458356	0.526097	0.418017	0	0
3933	1.737366	9.726332	1.103333	-0.286057	0.158555	0.046716	-0.294902	-0.483863	-0.805325	-0.584078	-0.457063	0.524199	0.418523	0	0
3934	1.511062	10.144638	1.155821	-0.207004	0.143995	0.015075	-0.294910	-0.480629	-0.810394	-0.585837	-0.456310	0.522606	0.418879	0	0
3935	1.249957	10.125343	1.237024	-0.051930	0.172100	0.009608	-0.291548	-0.480942	-0.812485	-0.587029	-0.456644	0.521420	0.418322	0	0
3936	1.459933	9.837860	1.445441	-0.034068	0.247392	0.027788	-0.290745	-0.480313	-0.809888	-0.588591	-0.457274	0.519992	0.417217	0	0
3937	2.036291	9.644416	1.613839	-0.028832	0.203962	0.025636	-0.288464	-0.478943	-0.810142	-0.589903	-0.457794	0.518778	0.416303	0	0
3938	2.369386	9.468388	1.606131	0.014300	0.084768	0.007262	-0.288733	-0.478931	-0.810411	-0.590312	-0.458137	0.518409	0.415805	0	0
3939	2.321361	9.168895	1.390261	0.038784	-0.016705	-0.016269	-0.287925	-0.479540	-0.809351	-0.589999	-0.458348	0.518587	0.415795	0	0
3940	2.107807	8.912527	1.217132	-0.014183	-0.046347	-0.058999	-0.286582	-0.479147	-0.809354	-0.589586	-0.458327	0.518565	0.416431	0	0
3941	1.967246	8.909975	1.203209	-0.100644	-0.051628	-0.091099	-0.285915	-0.477583	-0.810264	-0.589421	-0.457956	0.518024	0.417745	0	0
3942	1.976886	9.162628	1.247337	-0.123292	-0.017463	-0.113951	-0.284304	-0.476761	-0.810665	-0.589428	-0.457696	0.517122	0.419135	0	0
3943	2.132069	9.417929	1.348871	-0.053800	-0.008746	-0.154392	-0.281079	-0.476348	-0.813412	-0.589003	-0.458104	0.516231	0.420382	0	0
3944	2.169720	9.462301	1.272659	0.017964	-0.058873	-0.188091	-0.277992	-0.475154	-0.813001	-0.587836	-0.458885	0.515822	0.421664	0	0
3945	2.054664	9.384948	1.187864	0.067801	-0.090033	-0.205786	-0.278125	-0.475569	-0.813285	-0.586216	-0.459926	0.515681	0.422956	0	0
3946	1.957580	9.395326	1.208879	0.052019	-0.112804	-0.225410	-0.275304	-0.475539	-0.811275	-0.584451	-0.460867	0.515556	0.424525	0	0
3947	2.055699	9.465085	1.254695	0.037596	-0.105847	-0.223668	-0.272083	-0.474075	-0.810448	-0.582807	-0.461749	0.515291	0.426145	0	0
3948	2.248030	9.424880	1.275344	0.057249	-0.095177	-0.216507	-0.268047	-0.475435	-0.810812	-0.581141	-0.462746	0.515117	0.427545	0	0
3949	2.322450	9.312114	1.105155	0.106572	-0.094108	-0.242875	-0.263743	-0.476861	-0.808594	-0.579156	-0.464165	0.514986	0.428858	0	0
3950	2.381820	9.233067	0.987209	0.115060	-0.126391	-0.228917	-0.261591	-0.477677	-0.806059	-0.577000	-0.465422	0.515176	0.430171	0	0
3951	2.405568	9.235910	0.850701	0.124162	-0.136853	-0.234262	-0.258905	-0.477034	-0.805933	-0.574748	-0.466697	0.515406	0.431527	0	0
3952	2.536223	9.245564	0.842601	0.137516	-0.147488	-0.230781	-0.255406	-0.478841	-0.804807	-0.572361	-0.467995	0.515796	0.432825	0	0
3953	2.664192	9.158070	0.904963	0.188024	-0.216833	-0.213410	-0.253522	-0.480126	-0.800106	-0.569487	-0.469160	0.516857	0.434087	0	0
3954	2.774209	9.099368	0.836564	0.204868	-0.233695	-0.172818	-0.252982	-0.481658	-0.795669	-0.566580	-0.470159	0.518291	0.435101	0	0
3955	3.004472	9.190922	0.655172	0.257801	-0.250160	-0.135676	-0.251637	-0.482323	-0.792712	-0.563543	-0.471143	0.520210	0.435689	0	0
3956	2.907440	9.291104	0.492557	0.347004	-0.290884	-0.112650	-0.252035	-0.484597	-0.785837	-0.559914	-0.472369	0.522852	0.435878	0	0
3957	2.610524	9.521145	0.019512	0.319638	-0.326922	-0.104058	-0.252567	-0.487582	-0.778713	-0.556314	-0.473171	0.525611	0.436299	0	0
3958	2.069668	9.683707	0.153346	0.151005	-0.341906	-0.060370	-0.252559	-0.490479	-0.775947	-0.553551	-0.472791	0.527909	0.437449	0	0
3959	1.538647	10.043058	0.040455	-0.022853	-0.329392	-0.051890	-0.253905	-0.489772	-0.774547	-0.551769	-0.471393	0.529418	0.439380	0	0
3960	1.065381	10.461747	0.172024	-0.040589	-0.236294	-0.012367	-0.254445	-0.489033	-0.775334	-0.550670	-0.470152	0.530511	0.440770	0	0
3961	1.041677	10.466193	0.368660	0.053520	-0.096908	-0.007643	-0.254581	-0.488655	-0.773142	-0.549940	-0.469970	0.531268	0.440964	0	0
3962	1.328289	10.175212	0.264102	0.125674	-0.074911	-0.009093	-0.254849	-0.489272	-0.770708	-0.548925	-0.470334	0.532219	0.440693	0	0
3963	1.362633	9.848063	-0.136800	0.130830	-0.138887	-0.009470	-0.254849	-0.489605	-0.768541	-0.547592	-0.470405	0.533532	0.440687	0	0
3964	1.222935	9.745955	-0.506224	0.087266	-0.144957	0.004543	-0.254707	-0.491876	-0.768480	-0.546443	-0.470176	0.534758	0.440873	0	0
3965	1.063871	9.920269	-0.656857	-0.001460	-0.170999	0.020043	-0.256725	-0.491286	-0.767484	-0.545679	-0.469231	0.535794	0.441568	0	0
3966	1.237160	10.474491	-0.607575	-0.066311	-0.112279	-0.002833	-0.259284	-0.489837	-0.766318	-0.545389	-0.468342	0.536129	0.442462	0	0
3967	1.484125	10.789750	-0.226838	0.001229	-0.122218	-0.008065	-0.257673	-0.489163	-0.766452	-0.544741	-0.467784	0.536771	0.443071	0	0
3968	1.451062	10.264785	-0.199820	0.139476	-0.170152	-0.036201	-0.259284	-0.490025	-0.764282	-0.543028	-0.467939	0.538173	0.443310	0	0
3969	1.108922	9.413747	-0.336299	0.151140	-0.232205	-0.077115	-0.257399	-0.491220	-0.763526	-0.540770	-0.468083	0.539745	0.444005	0	0
3970	0.881952	9.069720	-0.706576	0.038158	-0.216861	-0.054312	-0.259552	-0.490340	-0.762656	-0.539194	-0.467574	0.540859	0.445102	0	0
3971	0.914452	9.160145	-0.588304	-0.043387	-0.127735	-0.018648	-0.259146	-0.491202	-0.762552	-0.538657	-0.466821	0.541265	0.446048	0	0
3972	1.175891	9.647978	-0.673031	-0.082835	-0.126112	-0.025026	-0.259016	-0.489755	-0.764005	-0.538263	-0.465903	0.541485	0.447215	0	0
3973	1.391803	9.807298	-0.366696	0.139769	-0.101815	-0.067554	-0.260358	-0.490592	-0.763199	-0.536787	-0.466520	0.542337	0.447314	0	0
3974	1.351438	9.384146	-0.473070	0.227963	-0.147255	-0.141802	-0.259149	-0.490717	-0.758997	-0.534301	-0.467805	0.543512	0.447521	0	0
3975	1.091422	9.020115	-0.690144	0.111134	-0.204808	-0.156604	-0.257670	-0.491380	-0.756313	-0.531990	-0.468291	0.544361	0.448732	0	0
3976	0.849775	9.217216	-0.754414	-0.090095	-0.190245	-0.167704	-0.256323	-0.492087	-0.757713	-0.530637	-0.467825	0.544209	0.451000	0	0
3977	0.792097	9.708999	-0.562498	-0.134380	-0.128831	-0.185144	-0.254447	-0.490073	-0.760937	-0.529744	-0.467506	0.543404	0.453345	0	0
3978	0.798771	9.869349	-0.505728	-0.080044	-0.112996	-0.195491	-0.251762	-0.488996	-0.761206	-0.528631	-0.467585	0.542752	0.455339	0	0
3979	0.841854	9.627351	-0.671090	-0.030245	-0.038900	-0.226683	-0.248541	-0.487352	-0.762007	-0.527536	-0.468455	0.541737	0.456920	0	0
3980	0.884803	9.409637	-0.725904	-0.023608	-0.051773	-0.207294	-0.246794	-0.487398	-0.761757	-0.526431	-0.469169	0.540959	0.458381	0	0
3981	0.817814	9.355007	-0.794951	-0.021015	-0.013852	-0.230010	-0.241958	-0.486968	-0.760710	-0.525401	-0.470223	0.539830	0.459812	0	0
3982	0.707310	9.314165	-0.742667	-0.037379	-0.008837	-0.222932	-0.239276	-0.484752	-0.761214	-0.524517	-0.471142	0.538684	0.461224	0	0
3983	0.668332	9.318309	-0.780004	-0.076480	0.042633	-0.232441	-0.235514	-0.484536	-0.762068	-0.524028	-0.472180	0.536981	0.462701	0	0
3984	0.695947	9.396498	-0.750859	-0.129475	0.101660	-0.192456	-0.232017	-0.485104	-0.765531	-0.524306	-0.472957	0.534969	0.463923	0	0
3985	0.747975	9.460560	-0.754560	-0.130209	0.148788	-0.156808	-0.228260	-0.482753	-0.766860	-0.524977	-0.473800	0.532808	0.464788	0	0
3986	0.823016	9.350255	-0.712908	-0.126169	0.203288	-0.129937	-0.225310	-0.480314	-0.771172	-0.526063	-0.474723	0.530569	0.465180	0	0
3987	0.921836	9.259801	-0.689935	-0.155611	0.227239	-0.101604	-0.222220	-0.479627	-0.773364	-0.527519	-0.475500	0.528132	0.465512	0	0
3988	1.051214	9.568023	-0.750879	-0.198559	0.252861	-0.073324	-0.219810	-0.476395	-0.774649	-0.529463	-0.475962	0.525556	0.465746	0	0
3989	1.217647	9.993465	-0.616581	-0.174742	0.273083	-0.019248	-0.217259	-0.475258	-0.777365	-0.531623	-0.476409	0.523171	0.465513	0	0
3990	1.349404	10.199782	-0.568356	-0.093014	0.281664	0.021692	-0.215517	-0.473574	-0.778420	-0.533646	-0.477056	0.521379	0.464547	0	0
3991	1.399860	10.118171	-0.455457	0.003419	0.308338	0.054865	-0.213366	-0.473448	-0.779938	-0.535478	-0.478217	0.519983	0.462806	0	0
3992	1.481235	9.913289	-0.540483	0.045302	0.369431	0.115498	-0.212960	-0.474639	-0.777804	-0.537716	-0.479507	0.518803	0.460193	0	0
3993	1.776290	10.440591	-0.475225	0.019556	0.473342	0.220315	-0.211623	-0.472732	-0.775852	-0.541079	-0.480634	0.517380	0.456666	0	0
3994	2.174469	10.787780	0.408219	0.105269	0.560434	0.325339	-0.214845	-0.474464	-0.771241	-0.544941	-0.482001	0.516431	0.451678	0	0
3995	2.558617	10.590820	0.317981	0.214242	0.472076	0.340955	-0.217789	-0.479020	-0.767270	-0.547884	-0.483508	0.516456	0.446449	0	0
3996	2.482526	9.671799	0.346652	0.231840	0.301712	0.260407	-0.216985	-0.479038	-0.761154	-0.549475	-0.484710	0.517140	0.442380	0	0
3997	1.880987	8.981155	0.432101	0.058087	0.073423	0.190486	-0.218998	-0.480224	-0.756812	-0.550435	-0.484330	0.517923	0.440682	0	0
3998	1.084703	9.071109	0.573088	-0.153957	0.005513	0.165684	-0.222089	-0.480276	-0.757595	-0.551941	-0.482590	0.518057	0.440550	0	0
3999	0.730775	10.314933	0.730982	-0.239752	0.110755	0.159039	-0.225454	-0.477812	-0.762785	-0.554386	-0.480897	0.517155	0.440391	0	0
4000	0.836025	11.690944	1.311208	-0.113415	0.249553	0.200013	-0.226397	-0.476888	-0.765058	-0.557102	-0.480271	0.516274	0.438678	0	0
4001	1.043046	11.461692	1.718899	0.191070	0.415270	0.183416	-0.226669	-0.476227	-0.762720	-0.559136	-0.482181	0.515664	0.434695	0	0
4002	1.103555	9.705145	1.339214	0.308205	0.414371	0.114888	-0.225721	-0.479180	-0.758470	-0.560282	-0.485050	0.515275	0.430468	0	0
4003	0.930742	8.551247	0.721537	0.040009	0.360512	0.042193	-0.223976	-0.478739	-0.754800	-0.562130	-0.486585	0.513615	0.428305	0	0
4004	0.915792	8.818016	0.743139	-0.291543	0.366255	0.056211	-0.221152	-0.479341	-0.756078	-0.565672	-0.486170	0.510612	0.427703	0	0
4005	1.094479	9.913754	1.318104	-0.328581	0.345643	0.087691	-0.222234	-0.476206	-0.761954	-0.569407	-0.485320	0.507652	0.427235	0	0
4006	1.231899	10.571717	1.408833	-0.088610	0.224426	0.110595	-0.220896	-0.474066	-0.763942	-0.571455	-0.485161	0.506567	0.425967	0	0
4007	1.063890	10.199637	1.112796	0.143893	0.183226	0.093438	-0.220357	-0.474658	-0.763423	-0.572081	-0.486278	0.506559	0.423856	0	0
4008	0.968953	9.319077	0.789136	0.153424	0.203128	0.045920	-0.220085	-0.476180	-0.759119	-0.572568	-0.487735	0.506303	0.421827	0	0
4009	1.091466	9.005707	0.766372	-0.017896	0.198666	0.024123	-0.219278	-0.476500	-0.758322	-0.573758	-0.488342	0.505177	0.420857	0	0
4010	1.261178	9.300139	1.111193	-0.106152	0.146587	0.015498	-0.219282	-0.474911	-0.759632	-0.575092	-0.488224	0.503997	0.420587	0	0
4011	1.303181	9.643209	1.230258	-0.069310	0.093765	0.007293	-0.217940	-0.474348	-0.760855	-0.575930	-0.488177	0.503169	0.420487	0	0
4012	1.290410	9.791059	1.190234	-0.011215	0.069928	-0.015666	-0.216325	-0.474791	-0.761705	-0.576284	-0.488441	0.502674	0.420288	0	0
4013	1.172531	9.609264	1.086882	0.053690	0.039505	-0.058057	-0.216601	-0.472494	-0.762716	-0.575971	-0.489205	0.502352	0.420214	0	0
4014	1.035699	9.397989	0.935026	0.052852	0.017330	-0.097058	-0.215789	-0.474545	-0.760614	-0.575404	-0.490025	0.502030	0.420419	0	0
4015	1.033731	9.373675	0.925519	0.035784	0.003881	-0.134328	-0.214175	-0.475032	-0.759560	-0.574674	-0.490922	0.501459	0.421052	0	0
4016	1.189891	9.473636	1.122140	0.021447	-0.040408	-0.145308	-0.211495	-0.472410	-0.759234	-0.573768	-0.491560	0.501097	0.421972	0	0
4017	1.310198	9.650617	1.196715	0.035328	-0.099171	-0.136835	-0.208940	-0.473053	-0.758468	-0.572512	-0.492030	0.501098	0.423128	0	0
4018	1.486372	9.692658	1.225878	0.085556	-0.134296	-0.136944	-0.209072	-0.473912	-0.757949	-0.570853	-0.492594	0.501583	0.424137	0	0
4019	1.521307	9.620449	1.087872	0.158092	-0.131431	-0.156149	-0.206116	-0.473697	-0.757977	-0.568747	-0.493716	0.502191	0.424942	0	0
4020	1.525283	9.421455	1.089495	0.192722	-0.162622	-0.177451	-0.205306	-0.475200	-0.755040	-0.566238	-0.494969	0.503085	0.425777	0	0
4021	1.560197	9.354103	0.975525	0.168511	-0.208791	-0.188433	-0.204633	-0.475957	-0.753575	-0.563550	-0.495968	0.504010	0.427084	0	0
4022	1.676494	9.574684	0.823364	0.158054	-0.248337	-0.174605	-0.202211	-0.476906	-0.751728	-0.560783	-0.496634	0.505243	0.428493	0	0
4023	1.812747	9.761636	0.638367	0.227546	-0.278498	-0.153395	-0.202746	-0.478391	-0.748230	-0.557594	-0.497467	0.506981	0.429634	0	0
4024	2.093215	10.007040	0.442911	0.309621	-0.289963	-0.128524	-0.201935	-0.480504	-0.743407	-0.554043	-0.498553	0.509311	0.430212	0	0
4025	2.404225	10.068505	0.314776	0.425237	-0.322116	-0.082463	-0.202195	-0.483879	-0.738068	-0.549944	-0.499899	0.512485	0.430141	0	0
4026	2.339336	9.771139	0.144111	0.350627	-0.412010	-0.032849	-0.202731	-0.485319	-0.730348	-0.545948	-0.500176	0.516114	0.430570	0	0
4027	1.642867	9.617645	-0.343117	0.135313	-0.495483	0.030651	-0.205686	-0.486188	-0.726530	-0.542874	-0.498568	0.519535	0.432205	0	0
4028	0.801190	9.714003	-0.721137	-0.029049	-0.366473	0.076239	-0.209711	-0.488635	-0.726970	-0.541458	-0.496386	0.521802	0.433759	0	0
4029	0.577781	10.018284	-0.472709	-0.082220	-0.114714	0.088322	-0.212404	-0.486375	-0.730133	-0.541675	-0.494943	0.522484	0.434315	0	0
4030	1.305151	9.941701	-0.095939	0.036108	0.006342	0.125550	-0.214284	-0.487046	-0.729860	-0.542090	-0.494467	0.523256	0.433409	0	0
4031	2.087405	9.625752	0.031556	0.133248	-0.032722	0.086543	-0.215761	-0.487138	-0.730527	-0.541666	-0.494549	0.524423	0.432435	0	0
4032	2.324763	9.508676	0.010836	0.065111	-0.223324	0.077106	-0.217375	-0.487129	-0.729282	-0.540520	-0.493488	0.526322	0.432773	0	0
4033	1.884042	9.668140	-0.398686	-0.014936	-0.445340	0.037519	-0.220597	-0.488033	-0.729819	-0.538449	-0.491221	0.528838	0.434861	0	0
4034	1.248177	9.901756	-0.737724	0.014963	-0.521111	0.017817	-0.223820	-0.489007	-0.727362	-0.535707	-0.488894	0.531815	0.437233	0	0
4035	0.821307	9.893994	-0.887980	0.067314	-0.511729	0.014602	-0.226774	-0.490232	-0.726550	-0.532750	-0.486882	0.534906	0.439317	0	0
4036	0.720627	9.824183	-0.977205	0.064590	-0.445452	-0.006173	-0.230676	-0.488589	-0.726315	-0.530037	-0.485256	0.537553	0.441162	0	0
4037	0.835191	9.925804	-0.895016	0.006542	-0.418004	0.015007	-0.233902	-0.488521	-0.726003	-0.527847	-0.483321	0.539849	0.443105	0	0
4038	0.946890	10.168174	-0.830827	-0.010030	-0.397210	0.031850	-0.236318	-0.489438	-0.726822	-0.525905	-0.481291	0.542076	0.444900	0	0
4039	1.018650	10.208313	-0.877073	0.107280	-0.351665	0.028072	-0.237934	-0.488479	-0.723777	-0.523624	-0.480101	0.544513	0.445899	0	0
4040	0.996213	9.853456	-1.014707	0.225104	-0.344632	-0.000665	-0.240885	-0.490732	-0.721365	-0.520676	-0.479700	0.547339	0.446322	0	0
4041	0.846017	9.360348	-1.039669	0.259309	-0.333761	0.002218	-0.243167	-0.492372	-0.715537	-0.517625	-0.479517	0.550215	0.446533	0	0
4042	0.726493	9.258633	-1.158119	0.137867	-0.317056	0.003746	-0.243968	-0.494256	-0.712866	-0.515250	-0.478749	0.552512	0.447267	0	0
4043	0.653693	9.502500	-1.181451	0.058500	-0.269236	-0.015641	-0.246122	-0.493553	-0.710504	-0.513416	-0.477911	0.554053	0.448364	0	0
4044	0.532066	9.451773	-0.876669	0.085561	-0.261855	-0.017255	-0.247464	-0.494079	-0.710913	-0.511493	-0.477227	0.555722	0.449224	0	0
4045	0.346835	9.120669	-0.995405	0.050235	-0.213773	-0.032915	-0.248269	-0.494799	-0.709566	-0.509911	-0.476698	0.556842	0.450196	0	0
4046	0.333489	9.025725	-1.216568	-0.046546	-0.148719	-0.036326	-0.250552	-0.495320	-0.709284	-0.509156	-0.475949	0.557243	0.451345	0	0
4047	0.611022	9.210409	-1.190186	-0.105826	-0.057001	-0.025385	-0.249213	-0.493318	-0.711413	-0.509212	-0.475296	0.556887	0.452409	0	0
4048	0.979642	9.338492	-1.073920	-0.118999	-0.054050	-0.004279	-0.249890	-0.491573	-0.712710	-0.509473	-0.474425	0.556629	0.453346	0	0
4049	1.198190	9.439564	-1.067976	-0.144863	-0.057566	-0.014160	-0.249081	-0.492064	-0.716819	-0.509758	-0.473508	0.556149	0.454571	0	0
4050	1.307331	9.572647	-0.969339	-0.177023	-0.090344	-0.029531	-0.249081	-0.491428	-0.719794	-0.509974	-0.472315	0.555690	0.456129	0	0
4051	1.289934	9.727708	-0.894010	-0.175968	-0.115850	-0.040305	-0.248419	-0.487666	-0.723900	-0.509961	-0.471115	0.555240	0.457930	0	0
4052	1.163348	9.744824	-0.963020	-0.159085	-0.133630	-0.035032	-0.248421	-0.486748	-0.726865	-0.509823	-0.469842	0.555052	0.459615	0	0
4053	1.023342	9.703433	-1.046445	-0.162870	-0.113548	-0.057867	-0.249499	-0.485547	-0.728720	-0.509673	-0.468815	0.554562	0.461419	0	0
4054	0.984208	9.717285	-1.071823	-0.132307	-0.074376	-0.049555	-0.248823	-0.486318	-0.732837	-0.509668	-0.468027	0.554123	0.462749	0	0
4055	1.048096	9.684465	-1.002211	-0.110387	-0.027850	-0.053624	-0.249500	-0.484736	-0.733186	-0.509761	-0.467640	0.553454	0.463837	0	0
4056	1.142008	9.608496	-0.907279	-0.066723	0.014568	-0.063844	-0.247889	-0.483682	-0.737527	-0.509873	-0.467675	0.552799	0.464460	0	0
4057	1.236438	9.493685	-0.893886	-0.060477	0.032332	-0.024828	-0.247888	-0.484109	-0.737405	-0.510199	-0.467661	0.552190	0.464840	0	0
4058	1.385180	9.311873	-0.989055	-0.050175	0.076217	0.001985	-0.247488	-0.482650	-0.739677	-0.510878	-0.467702	0.551605	0.464748	0	0
4059	1.529916	9.120301	-0.879655	-0.065373	0.097493	0.035642	-0.247091	-0.480690	-0.739073	-0.511871	-0.467627	0.550929	0.464533	0	0
4060	1.689870	9.108630	-0.954099	-0.116938	0.098644	0.079659	-0.247896	-0.480929	-0.740161	-0.513344	-0.467000	0.550281	0.464306	0	0
4061	1.666884	9.059669	-0.867773	-0.179912	0.069916	0.141168	-0.248436	-0.479879	-0.742163	-0.515214	-0.465618	0.549712	0.464296	0	0
4062	1.650196	9.180758	-0.782536	-0.290664	0.046868	0.172497	-0.251935	-0.478003	-0.746281	-0.517636	-0.463339	0.548950	0.464783	0	0
4063	1.630058	9.714478	-0.717370	-0.394199	0.094741	0.214895	-0.251942	-0.475037	-0.752039	-0.520973	-0.460544	0.547592	0.465435	0	0
4064	1.867189	10.621885	-0.476210	-0.380863	0.204576	0.237646	-0.257054	-0.472191	-0.759783	-0.524958	-0.458155	0.545872	0.465335	0	0
4065	2.223924	11.128480	-0.197062	-0.185846	0.289267	0.260796	-0.260285	-0.469884	-0.764436	-0.528601	-0.457080	0.544660	0.463686	0	0
4066	2.456888	10.945831	0.278478	-0.010203	0.259899	0.215131	-0.258944	-0.468883	-0.766189	-0.531067	-0.457005	0.544251	0.461416	0	0
4067	2.493768	10.715902	0.526888	0.023349	0.161276	0.188079	-0.261095	-0.468717	-0.765069	-0.532719	-0.456818	0.544353	0.459574	0	0
4068	2.076111	10.625778	0.471420	-0.031957	0.024052	0.180051	-0.263515	-0.468237	-0.765026	-0.533833	-0.455727	0.544930	0.458679	0	0
4069	1.303275	10.315547	0.137096	0.066512	-0.030613	0.192578	-0.267280	-0.467912	-0.763065	-0.534261	-0.454860	0.546267	0.457449	0	0
4070	0.401074	9.192135	-0.252836	0.258205	0.099021	0.118232	-0.268086	-0.468578	-0.757904	-0.534176	-0.455995	0.547485	0.454955	0	0
4071	0.016365	8.286915	-0.397435	0.224155	0.307590	0.084222	-0.268484	-0.470755	-0.755247	-0.535216	-0.458115	0.547219	0.451913	0	0
4072	0.354686	8.390196	-0.055627	-0.032722	0.477716	0.093259	-0.267405	-0.471944	-0.753937	-0.538403	-0.459529	0.544969	0.449403	0	0
4073	1.046445	9.531665	0.578069	-0.186442	0.497189	0.119209	-0.264453	-0.470250	-0.756639	-0.542486	-0.460104	0.541962	0.447538	0	0
4074	1.446390	10.463907	1.112911	-0.127937	0.383682	0.129136	-0.264717	-0.471641	-0.757498	-0.545737	-0.460372	0.539929	0.445763	0	0
4075	1.517060	10.285520	0.875698	0.071003	0.267576	0.074202	-0.263916	-0.469976	-0.756773	-0.547170	-0.461553	0.539088	0.443798	0	0
4076	1.297603	9.567776	0.522915	0.031556	0.256559	0.001599	-0.263645	-0.470354	-0.759102	-0.548424	-0.462805	0.537862	0.442434	0	0
4077	1.138863	9.244435	0.400119	-0.157844	0.268602	-0.047491	-0.260695	-0.468119	-0.760698	-0.550369	-0.463390	0.535426	0.442361	0	0
4078	1.153632	9.521483	0.687356	-0.295244	0.304007	-0.087500	-0.257475	-0.465865	-0.763386	-0.552985	-0.463526	0.532066	0.443009	0	0
4079	1.217306	9.901382	0.994576	-0.249741	0.258879	-0.115974	-0.254927	-0.463737	-0.766069	-0.554980	-0.463921	0.528939	0.443844	0	0
4080	1.085951	10.044655	0.979835	-0.138302	0.164057	-0.126817	-0.250760	-0.463899	-0.769391	-0.555938	-0.464505	0.526854	0.444514	0	0
4081	0.870746	9.885372	0.897399	-0.057275	0.147025	-0.130152	-0.248216	-0.460334	-0.772981	-0.556371	-0.465549	0.525119	0.444933	0	0
4082	0.798867	9.602465	0.906957	-0.048181	0.148936	-0.132736	-0.246060	-0.462073	-0.773471	-0.556799	-0.466594	0.523486	0.445227	0	0
4083	0.902083	9.546084	1.002026	-0.078768	0.168181	-0.130079	-0.242570	-0.460740	-0.773332	-0.557431	-0.467616	0.521526	0.445664	0	0
4084	1.004862	9.645073	1.172943	-0.087854	0.111398	-0.137575	-0.239750	-0.459641	-0.774691	-0.557824	-0.468296	0.519897	0.446362	0	0
4085	1.098644	9.923524	1.164092	-0.065106	0.076433	-0.153672	-0.236663	-0.458284	-0.775228	-0.557801	-0.469108	0.518389	0.447291	0	0
4086	1.149913	10.026415	1.164889	0.014300	0.041893	-0.167805	-0.233844	-0.457207	-0.775634	-0.557215	-0.470201	0.517458	0.447950	0	0
4087	1.176655	10.002610	1.040710	0.078933	0.014831	-0.166009	-0.231417	-0.459945	-0.776023	-0.556136	-0.471604	0.516874	0.448492	0	0
4088	1.247203	9.863085	1.010226	0.080309	-0.006855	-0.187371	-0.229269	-0.459189	-0.774118	-0.554896	-0.472945	0.516414	0.449144	0	0
4089	1.317614	9.723552	0.936406	0.078651	-0.051011	-0.200044	-0.226313	-0.459423	-0.773071	-0.553322	-0.474220	0.516028	0.450184	0	0
4090	1.351416	9.721732	0.884497	0.074557	-0.109047	-0.191593	-0.226044	-0.459609	-0.771447	-0.551558	-0.475087	0.516084	0.451368	0	0
4091	1.383449	9.928656	0.823737	0.079787	-0.134824	-0.189988	-0.222552	-0.459003	-0.770515	-0.549588	-0.475929	0.516210	0.452738	0	0
4092	1.300357	9.931981	0.626172	0.136347	-0.168974	-0.156411	-0.221741	-0.460456	-0.769754	-0.547374	-0.476678	0.517036	0.453689	0	0
4093	1.299229	9.934352	0.284285	0.163956	-0.133630	-0.138408	-0.220125	-0.461987	-0.766419	-0.545238	-0.477711	0.517778	0.454327	0	0
4094	1.360037	9.848092	0.575676	0.153299	-0.120229	-0.108314	-0.219313	-0.464018	-0.765133	-0.543408	-0.478519	0.518637	0.454690	0	0
4095	1.344312	9.874488	0.367968	0.118713	-0.126209	-0.094308	-0.219578	-0.465475	-0.763135	-0.541725	-0.479102	0.519342	0.455279	0	0
4096	1.354981	10.015449	0.032620	0.132335	-0.082570	-0.056855	-0.218775	-0.464719	-0.759853	-0.540420	-0.479696	0.520145	0.455288	0	0
4097	1.460740	9.580399	0.075257	0.116552	-0.015050	-0.060015	-0.217695	-0.466776	-0.757754	-0.539483	-0.480587	0.520405	0.455163	0	0
4098	1.700232	9.261886	0.224632	0.019237	0.019448	-0.049533	-0.216353	-0.465960	-0.757607	-0.539283	-0.480995	0.520176	0.455230	0	0
4099	1.800481	9.360825	0.361769	-0.066301	-0.040542	-0.025461	-0.216892	-0.465328	-0.759895	-0.539260	-0.480592	0.519916	0.455981	0	0
4100	1.741774	9.634084	0.381979	-0.047497	-0.090867	0.002568	-0.217697	-0.465725	-0.760306	-0.539044	-0.479866	0.520228	0.456644	0	0
4101	1.602743	9.767487	0.176902	0.040076	-0.146503	0.016662	-0.217430	-0.465017	-0.760559	-0.538158	-0.479322	0.521233	0.457113	0	0
4102	1.524092	9.785455	-0.056747	0.094315	-0.137884	0.009837	-0.218772	-0.465823	-0.761114	-0.537049	-0.479106	0.522479	0.457222	0	0
4103	1.480448	9.765227	-0.190334	0.081519	-0.121370	0.020525	-0.220656	-0.464959	-0.759839	-0.536116	-0.478871	0.523560	0.457325	0	0
4104	1.418346	9.715546	-0.215938	0.072766	-0.120341	0.011679	-0.222265	-0.466382	-0.757960	-0.535207	-0.478607	0.524620	0.457452	0	0
4105	1.403342	9.729833	-0.271874	0.058130	-0.121574	0.020470	-0.221724	-0.467551	-0.756915	-0.534386	-0.478240	0.525598	0.457673	0	0
4106	1.414754	9.645074	-0.263662	0.056047	-0.112119	0.032902	-0.224003	-0.469308	-0.758307	-0.533696	-0.477811	0.526636	0.457732	0	0
4107	1.378072	9.540020	-0.263995	0.061389	-0.115678	0.034677	-0.224945	-0.469025	-0.757333	-0.532957	-0.477409	0.527668	0.457825	0	0
4108	1.359243	9.520263	-0.211464	0.047004	-0.112243	0.034657	-0.228035	-0.469549	-0.756089	-0.532316	-0.476919	0.528673	0.457923	0	0
4109	1.294960	9.591930	-0.161017	0.032638	-0.124723	0.031006	-0.228568	-0.471414	-0.754510	-0.531650	-0.476337	0.529604	0.458226	0	0
4110	1.152981	9.669471	-0.117813	0.036795	-0.104701	0.013493	-0.229510	-0.470974	-0.754212	-0.530999	-0.475939	0.530419	0.458452	0	0
4111	1.069967	9.689806	-0.183104	0.011761	-0.079983	0.011823	-0.229641	-0.471975	-0.753698	-0.530580	-0.475552	0.530924	0.458754	0	0
4112	1.079286	9.709396	-0.178151	0.002162	-0.054996	0.004877	-0.230718	-0.471535	-0.753263	-0.530316	-0.475242	0.531275	0.458973	0	0
4113	1.166253	9.730400	-0.134717	0.037413	-0.019133	0.005196	-0.231928	-0.471381	-0.752563	-0.530067	-0.475306	0.531543	0.458885	0	0
4114	1.205327	9.716544	-0.128599	0.039296	-0.011070	0.003477	-0.231120	-0.472133	-0.751508	-0.529854	-0.475402	0.531825	0.458705	0	0
4115	1.196871	9.648413	-0.166861	0.028452	-0.012096	0.005211	-0.231522	-0.472554	-0.751245	-0.529684	-0.475450	0.532016	0.458630	0	0
4116	1.172976	9.628556	-0.184295	0.018201	0.004254	-0.012392	-0.231791	-0.472215	-0.753409	-0.529580	-0.475588	0.532044	0.458574	0	0
4117	1.206673	9.638878	-0.192968	-0.007066	0.041164	-0.003402	-0.230448	-0.471963	-0.753416	-0.529824	-0.475738	0.531749	0.458479	0	0
4118	1.287844	9.710759	-0.128430	-0.012526	0.056130	0.001075	-0.230985	-0.471932	-0.754226	-0.530203	-0.475880	0.531426	0.458268	0	0
4119	1.335933	9.728624	-0.136718	0.018674	0.059608	-0.020918	-0.230179	-0.472283	-0.752068	-0.530343	-0.476341	0.531070	0.458039	0	0
4120	1.307893	9.669847	-0.178059	0.029532	0.071252	-0.020800	-0.229371	-0.472877	-0.751689	-0.530501	-0.476891	0.530755	0.457649	0	0
4121	1.231560	9.610201	-0.167915	0.019805	0.078350	-0.059666	-0.228700	-0.472974	-0.748160	-0.530559	-0.477648	0.530121	0.457528	0	0
4122	1.148214	9.647523	-0.230936	-0.001574	0.099609	-0.063999	-0.227891	-0.473682	-0.749009	-0.530817	-0.478391	0.529306	0.457395	0	0
4123	1.103667	9.697698	-0.206202	-0.001441	0.135146	-0.062880	-0.226014	-0.472334	-0.747898	-0.531260	-0.479311	0.528257	0.457131	0	0
4124	1.063834	9.762529	-0.130880	-0.008107	0.161264	-0.078643	-0.225474	-0.472702	-0.750912	-0.531805	-0.480375	0.527013	0.456814	0	0
4125	1.068623	9.772331	-0.087476	0.004756	0.210312	-0.080059	-0.221980	-0.472505	-0.750674	-0.532531	-0.481761	0.525506	0.456246	0	0
4126	1.191669	9.672600	-0.126279	0.026591	0.240814	-0.083354	-0.219026	-0.472032	-0.749604	-0.533302	-0.483394	0.523969	0.455384	0	0
4127	1.241419	9.610385	-0.114654	0.010685	0.242724	-0.094009	-0.216070	-0.471996	-0.748004	-0.534102	-0.485025	0.522245	0.454694	0	0
4128	1.274040	9.688670	-0.034803	-0.005444	0.260374	-0.093959	-0.213920	-0.471894	-0.748434	-0.535073	-0.486624	0.520400	0.453957	0	0
4129	1.345800	9.748243	0.041576	-0.011692	0.232057	-0.101253	-0.211232	-0.471632	-0.750227	-0.535889	-0.488114	0.518592	0.453465	0	0
4130	1.365120	9.763167	0.114274	-0.019066	0.205285	-0.099686	-0.208811	-0.472414	-0.749463	-0.536608	-0.489415	0.516947	0.453091	0	0
4131	1.387368	9.744152	0.131952	-0.020071	0.182165	-0.099841	-0.206258	-0.472010	-0.751114	-0.537211	-0.490616	0.515374	0.452869	0	0
4132	1.422358	9.696238	0.164681	-0.027825	0.142637	-0.085980	-0.203571	-0.471468	-0.752761	-0.537708	-0.491511	0.514087	0.452770	0	0
4133	1.463875	9.677568	0.146838	-0.035532	0.092529	-0.075723	-0.203034	-0.471197	-0.752759	-0.538039	-0.492090	0.513047	0.452928	0	0
4134	1.478277	9.682684	0.135205	-0.040823	0.053633	-0.086601	-0.201695	-0.469812	-0.752730	-0.538138	-0.492514	0.512176	0.453336	0	0
4135	1.506238	9.731739	0.089955	-0.039366	-0.001558	-0.083420	-0.200215	-0.470117	-0.753301	-0.537975	-0.492676	0.511593	0.454010	0	0
4136	1.500799	9.770489	0.147270	-0.021574	-0.045856	-0.083650	-0.197932	-0.469735	-0.753724	-0.537484	-0.492738	0.511357	0.454791	0	0
4137	1.463365	9.696976	0.108160	-0.020098	-0.098386	-0.080433	-0.197800	-0.468574	-0.755049	-0.536751	-0.492540	0.511401	0.455820	0	0
4138	1.469192	9.638812	0.051002	-0.036066	-0.122218	-0.093010	-0.198339	-0.467980	-0.755705	-0.535895	-0.492221	0.511462	0.457100	0	0
4139	1.451644	9.672483	0.079097	-0.067153	-0.188439	-0.086457	-0.196992	-0.469134	-0.756166	-0.534910	-0.491380	0.511749	0.458835	0	0
4140	1.420058	9.681624	0.111761	-0.088607	-0.229207	-0.099156	-0.196456	-0.468234	-0.758866	-0.533734	-0.490319	0.512106	0.460937	0	0
4141	1.380299	9.729455	0.102958	-0.096209	-0.287188	-0.094239	-0.197402	-0.466353	-0.759611	-0.532349	-0.488893	0.512747	0.463334	0	0
4142	1.351041	9.748352	0.166914	-0.094965	-0.331066	-0.081251	-0.196866	-0.465451	-0.762447	-0.530754	-0.487227	0.513695	0.465862	0	0
4143	1.263227	9.780748	0.192862	-0.094253	-0.387894	-0.084247	-0.198211	-0.464961	-0.763913	-0.528880	-0.485274	0.514921	0.468669	0	0
4144	1.137256	9.773603	0.164978	-0.094546	-0.433332	-0.080974	-0.202113	-0.463261	-0.766127	-0.526741	-0.483114	0.516398	0.471676	0	0
4145	1.063343	9.716430	0.189621	-0.090096	-0.444857	-0.081016	-0.204934	-0.463423	-0.768549	-0.524551	-0.480877	0.517943	0.474699	0	0
4146	1.031434	9.723125	0.104336	-0.110300	-0.473740	-0.070646	-0.205339	-0.462835	-0.769070	-0.522306	-0.478370	0.519583	0.477905	0	0
4147	1.006672	9.761525	0.180320	-0.118977	-0.494754	-0.086719	-0.208836	-0.461428	-0.771298	-0.519944	-0.475749	0.521203	0.481321	0	0
4148	0.925563	9.820746	0.196642	-0.106870	-0.509275	-0.070846	-0.209375	-0.460670	-0.772901	-0.517470	-0.473065	0.523015	0.484655	0	0
4149	0.839954	9.858033	0.184105	-0.086751	-0.500848	-0.081320	-0.212597	-0.461632	-0.777115	-0.514921	-0.470528	0.524821	0.487876	0	0
4150	0.773543	9.791286	0.221087	-0.057915	-0.487298	-0.080242	-0.215423	-0.460123	-0.778258	-0.512258	-0.468227	0.526687	0.490873	0	0
4151	0.720350	9.785466	0.224313	-0.063318	-0.451941	-0.073833	-0.217040	-0.458344	-0.780088	-0.509866	-0.465990	0.528364	0.493681	0	0
4152	0.673706	9.823467	0.275555	-0.057543	-0.430296	-0.084278	-0.218386	-0.457709	-0.781685	-0.507460	-0.463973	0.529898	0.496408	0	0
4153	0.671561	9.806433	0.256359	-0.025185	-0.397308	-0.076891	-0.220536	-0.457622	-0.783291	-0.505144	-0.462201	0.531451	0.498758	0	0
4154	0.624233	9.749739	0.260149	-0.021330	-0.362522	-0.080180	-0.221611	-0.457308	-0.783540	-0.502933	-0.460667	0.532824	0.500942	0	0
4155	0.575229	9.773124	0.239211	-0.039016	-0.309269	-0.082536	-0.222957	-0.456843	-0.783918	-0.501104	-0.459286	0.533821	0.502978	0	0
4156	0.589713	9.773385	0.222802	-0.031632	-0.273625	-0.083172	-0.224305	-0.455413	-0.783175	-0.499388	-0.458152	0.534671	0.504812	0	0
4157	0.551521	9.755706	0.296389	-0.031969	-0.248264	-0.066206	-0.225245	-0.455335	-0.785612	-0.497924	-0.457020	0.535462	0.506443	0	0
4158	0.507120	9.791312	0.275500	-0.031741	-0.213529	-0.068627	-0.223634	-0.454956	-0.785210	-0.496598	-0.456107	0.536071	0.507922	0	0
4159	0.550472	9.806666	0.286343	-0.024681	-0.191461	-0.059633	-0.226049	-0.455813	-0.788613	-0.495431	-0.455262	0.536638	0.509219	0	0
4160	0.527150	9.752830	0.235481	0.009363	-0.174507	-0.050568	-0.229144	-0.454623	-0.787994	-0.494212	-0.454648	0.537343	0.510209	0	0
4161	0.529556	9.748014	0.199482	-0.008473	-0.149722	-0.052233	-0.228335	-0.455343	-0.788299	-0.493227	-0.454056	0.537813	0.511192	0	0
4162	0.598545	9.812384	0.196299	-0.022748	-0.110765	-0.050278	-0.228602	-0.456048	-0.788183	-0.492497	-0.453606	0.538037	0.512059	0	0
4163	0.636071	9.885901	0.264300	-0.009930	-0.112211	-0.059101	-0.229410	-0.455425	-0.789787	-0.491683	-0.453236	0.538281	0.512912	0	0
4164	0.616529	9.890400	0.244408	-0.002750	-0.074990	-0.051763	-0.228068	-0.454622	-0.789096	-0.491046	-0.453074	0.538423	0.513516	0	0
4165	0.544041	9.874516	0.213416	0.007787	-0.060991	-0.039246	-0.229279	-0.453969	-0.791647	-0.490527	-0.452946	0.538594	0.513944	0	0
4166	0.555590	9.782475	0.219279	0.034626	-0.023735	-0.026545	-0.228740	-0.454076	-0.793699	-0.490125	-0.453095	0.538791	0.513991	0	0
4167	0.623887	9.759438	0.211920	0.016528	0.011436	-0.016666	-0.228200	-0.454950	-0.793189	-0.490072	-0.453261	0.538754	0.513934	0	0
4168	0.691203	9.794651	0.261865	0.012526	0.002191	-0.003494	-0.228469	-0.455239	-0.792651	-0.490028	-0.453310	0.538815	0.513869	0	0
4169	0.720232	9.795177	0.248309	0.012293	-0.007763	0.003508	-0.227933	-0.454739	-0.790326	-0.489995	-0.453248	0.538942	0.513822	0	0
4170	0.695373	9.826284	0.247311	0.013932	0.008922	0.012465	-0.227934	-0.454459	-0.790181	-0.490063	-0.453252	0.539049	0.513641	0	0
4171	0.710643	9.785289	0.219202	0.003065	0.003453	0.014163	-0.229009	-0.454585	-0.789764	-0.490188	-0.453144	0.539123	0.513540	0	0
4172	0.745080	9.761639	0.230066	0.006823	0.017798	0.010724	-0.228209	-0.452615	-0.789982	-0.490327	-0.453168	0.539142	0.513365	0	0
4173	0.803557	9.743278	0.212741	0.012190	-0.010514	0.007011	-0.228604	-0.455148	-0.790332	-0.490300	-0.453069	0.539301	0.513312	0	0
4174	0.837295	9.751171	0.201680	0.001241	-0.012513	0.012261	-0.228607	-0.454016	-0.790295	-0.490309	-0.452903	0.539447	0.513297	0	0
4175	0.783804	9.759911	0.202380	0.008764	-0.013925	-0.000090	-0.229818	-0.453680	-0.791359	-0.490244	-0.452806	0.539575	0.513309	0	0
4176	0.726156	9.732160	0.191191	0.021650	-0.013559	-0.010642	-0.229549	-0.453547	-0.791222	-0.490037	-0.452857	0.539727	0.513302	0	0
4177	0.643452	9.747653	0.193351	-0.005284	-0.020815	-0.014292	-0.229015	-0.452566	-0.791332	-0.489926	-0.452733	0.539753	0.513490	0	0
4178	0.589369	9.787942	0.205831	-0.008908	-0.004934	-0.010655	-0.229683	-0.453497	-0.793261	-0.489904	-0.452679	0.539706	0.513608	0	0
4179	0.605293	9.841640	0.215543	0.017913	0.009298	-0.001645	-0.230353	-0.454234	-0.791371	-0.489915	-0.452756	0.539759	0.513475	0	0
4180	0.647550	9.789000	0.217237	0.009959	0.030613	-0.003309	-0.230088	-0.453255	-0.791070	-0.490036	-0.452936	0.539668	0.513294	0	0
4181	0.645684	9.754974	0.178920	0.019879	0.034251	-0.003252	-0.229550	-0.453604	-0.788773	-0.490164	-0.453160	0.539602	0.513045	0	0
4182	0.672094	9.767592	0.179636	0.012536	0.028748	0.001104	-0.229684	-0.453893	-0.788373	-0.490287	-0.453320	0.539553	0.512838	0	0
4183	0.652080	9.798788	0.178786	0.005682	0.027239	-0.012186	-0.227800	-0.454509	-0.788142	-0.490395	-0.453486	0.539408	0.512741	0	0
4184	0.632487	9.808143	0.173300	0.023339	0.045661	0.003905	-0.228876	-0.454176	-0.789208	-0.490574	-0.453770	0.539344	0.512384	0	0
4185	0.693500	9.784972	0.160903	0.038762	0.052104	0.000446	-0.228875	-0.454453	-0.789489	-0.490731	-0.454158	0.539303	0.511934	0	0
4186	0.759604	9.747327	0.134328	0.017742	0.053403	0.012753	-0.227263	-0.454182	-0.790588	-0.491022	-0.454407	0.539213	0.511528	0	0
4187	0.802464	9.786947	0.142566	0.001500	0.044381	0.012634	-0.228066	-0.455148	-0.790883	-0.491370	-0.454504	0.539076	0.511252	0	0
4188	0.791144	9.871711	0.163245	0.017047	0.058911	0.005701	-0.227263	-0.454034	-0.790856	-0.491658	-0.454815	0.538923	0.510860	0	0
4189	0.763315	9.800799	0.112373	0.026756	0.046411	0.010966	-0.229813	-0.455743	-0.787886	-0.491894	-0.455055	0.538899	0.510445	0	0
4190	0.719403	9.814568	0.108514	0.016393	0.058286	0.030469	-0.228335	-0.455336	-0.788571	-0.492307	-0.455225	0.538858	0.509937	0	0
4191	0.738936	9.817357	0.171682	0.024669	0.067379	0.025242	-0.229146	-0.453887	-0.789195	-0.492739	-0.455483	0.538785	0.509367	0	0
4192	0.851839	9.739289	0.127590	0.035284	0.072611	0.033245	-0.228201	-0.455349	-0.788165	-0.493156	-0.455804	0.538782	0.508678	0	0
4193	0.866341	9.744410	0.147255	0.024164	0.027961	0.037341	-0.228607	-0.454497	-0.787860	-0.493441	-0.455792	0.538957	0.508227	0	0
4194	0.816546	9.818768	0.198126	0.009910	0.040373	0.033846	-0.228200	-0.455965	-0.786006	-0.493804	-0.455821	0.538987	0.507818	0	0
4195	0.826659	9.797102	0.193785	0.029653	0.017469	0.031992	-0.229003	-0.457104	-0.784945	-0.493981	-0.455810	0.539218	0.507410	0	0
4196	0.847754	9.700373	0.122944	0.038706	0.027322	0.032085	-0.229406	-0.457265	-0.783720	-0.494132	-0.455923	0.539450	0.506914	0	0
4197	0.842905	9.702713	0.137221	0.017322	0.012293	0.021313	-0.228872	-0.456138	-0.783962	-0.494284	-0.455880	0.539597	0.506647	0	0
4198	0.841878	9.760962	0.180081	0.008284	-0.005517	0.019400	-0.230485	-0.455947	-0.784482	-0.494333	-0.455746	0.539778	0.506527	0	0
4199	0.816391	9.821189	0.164401	0.001162	0.001578	0.017658	-0.231555	-0.457467	-0.785063	-0.494484	-0.455588	0.539881	0.506413	0	0
4200	0.816526	9.816338	0.176478	0.011732	0.003226	0.026542	-0.230209	-0.458385	-0.783475	-0.494601	-0.455476	0.540069	0.506199	0	0
4201	0.849143	9.758665	0.163471	0.017522	0.005403	0.012425	-0.231421	-0.457829	-0.781809	-0.494671	-0.455446	0.540212	0.506004	0	0
4202	0.842790	9.709995	0.146792	0.017462	0.001802	0.014174	-0.231420	-0.458442	-0.779787	-0.494691	-0.455421	0.540380	0.505827	0	0
4203	0.838169	9.700202	0.156353	0.010365	0.003607	0.010628	-0.231421	-0.457980	-0.781405	-0.494776	-0.455356	0.540489	0.505687	0	0
4204	0.841724	9.763384	0.146356	-0.002513	-0.005608	0.019366	-0.232500	-0.456373	-0.782430	-0.494873	-0.455167	0.540616	0.505626	0	0
4205	0.865565	9.783237	0.146938	-0.000747	-0.012703	0.019320	-0.232762	-0.458462	-0.783720	-0.494966	-0.454916	0.540789	0.505576	0	0
4206	0.856046	9.778212	0.170757	0.013482	-0.008314	0.026467	-0.233706	-0.457610	-0.782864	-0.495011	-0.454754	0.541043	0.505406	0	0
4207	0.866095	9.758972	0.161581	0.017402	-0.005330	0.015004	-0.234376	-0.458142	-0.783690	-0.495040	-0.454653	0.541252	0.505245	0	0
4208	0.880741	9.732520	0.027422	0.006946	0.010822	0.005351	-0.232762	-0.458764	-0.782912	-0.495112	-0.454670	0.541281	0.505127	0	0
4209	0.910271	9.720924	0.095820	0.007093	0.033984	0.003724	-0.234108	-0.457887	-0.782732	-0.495344	-0.454776	0.541194	0.504897	0	0
4210	0.944514	9.706982	0.106605	0.001573	0.017895	0.005365	-0.233300	-0.458632	-0.781949	-0.495479	-0.454802	0.541162	0.504776	0	0
4211	0.885664	9.744758	0.128587	-0.000498	0.010544	0.014163	-0.234110	-0.457795	-0.780551	-0.495672	-0.454694	0.541202	0.504641	0	0
4212	0.869814	9.812446	0.142034	-0.003983	0.015936	0.010650	-0.233571	-0.458047	-0.782471	-0.495849	-0.454654	0.541175	0.504533	0	0
4213	0.864401	9.841479	0.146463	0.017725	0.030386	0.009043	-0.234637	-0.460860	-0.782278	-0.496041	-0.454764	0.541185	0.504234	0	0
4214	0.865198	9.797794	0.122744	0.025086	0.034133	0.003787	-0.234366	-0.461385	-0.784340	-0.496149	-0.454997	0.541183	0.503920	0	0
4215	0.899653	9.771715	0.123998	0.021195	0.032062	0.014364	-0.235978	-0.461584	-0.786370	-0.496361	-0.455103	0.541227	0.503567	0	0
4216	0.918799	9.779343	0.095641	0.015514	0.042377	0.026786	-0.234771	-0.460596	-0.787441	-0.496673	-0.455205	0.541241	0.503153	0	0
4217	0.955794	9.750885	0.118657	0.010334	0.044311	0.018818	-0.234900	-0.462320	-0.786270	-0.497025	-0.455293	0.541191	0.502780	0	0
4218	0.958471	9.741225	0.138070	0.006821	0.047904	0.016177	-0.235172	-0.461181	-0.786230	-0.497352	-0.455437	0.541085	0.502440	0	0
4219	1.002413	9.727458	0.151559	0.024597	0.051393	0.025086	-0.235439	-0.462021	-0.786390	-0.497710	-0.455596	0.541100	0.501924	0	0
4220	0.958217	9.750929	0.118731	0.010330	0.038110	0.017893	-0.235436	-0.462880	-0.786009	-0.497976	-0.455698	0.541068	0.501601	0	0
4221	0.943820	9.740955	0.101513	0.003090	0.054830	0.022402	-0.235705	-0.463220	-0.783295	-0.498438	-0.455781	0.540947	0.501198	0	0
4222	0.953308	9.745979	0.068064	0.021446	0.055311	0.009200	-0.235169	-0.462672	-0.783011	-0.498703	-0.456071	0.540845	0.500780	0	0
4223	0.971941	9.790019	0.106820	0.027424	0.047990	0.019774	-0.235436	-0.463229	-0.783162	-0.499004	-0.456254	0.540869	0.500288	0	0
4224	0.981663	9.790196	0.116747	0.013103	0.044402	0.016167	-0.235703	-0.463613	-0.784669	-0.499283	-0.456410	0.540811	0.499930	0	0
4225	1.031015	9.742537	0.094548	0.014163	0.037477	0.009046	-0.235703	-0.463780	-0.783585	-0.499535	-0.456530	0.540774	0.499609	0	0
4226	1.021554	9.727798	0.075110	0.017754	0.003855	0.003540	-0.235976	-0.462537	-0.781908	-0.499510	-0.456575	0.540884	0.499473	0	0
4227	1.005822	9.785773	0.064561	-0.000901	0.016319	-0.003510	-0.234495	-0.463405	-0.782634	-0.499655	-0.456581	0.540820	0.499392	0	0
4228	1.015462	9.790806	0.079263	0.017859	0.027859	0.003693	-0.235307	-0.461719	-0.781209	-0.499761	-0.456746	0.540811	0.499145	0	0
4229	1.020990	9.754490	0.065263	0.029114	0.023945	-0.013978	-0.234495	-0.463713	-0.781555	-0.499759	-0.456994	0.540813	0.498917	0	0
4230	0.983246	9.705254	0.081327	0.016091	0.012816	0.000065	-0.235571	-0.463411	-0.781260	-0.499773	-0.457095	0.540854	0.498767	0	0
4231	0.972952	9.731769	0.059145	0.010692	0.018082	0.000968	-0.235301	-0.463509	-0.783445	-0.499899	-0.457141	0.540863	0.498589	0	0
4232	0.965238	9.760765	0.102021	0.009227	0.025466	-0.010483	-0.234631	-0.462990	-0.782074	-0.499960	-0.457327	0.540757	0.498471	0	0
4233	0.962734	9.765575	0.106722	0.014302	0.016357	0.000084	-0.233281	-0.464694	-0.783234	-0.500056	-0.457387	0.540789	0.498286	0	0
4234	0.958521	9.731510	0.092406	-0.003599	0.016293	-0.003506	-0.235157	-0.466963	-0.781244	-0.500161	-0.457425	0.540698	0.498244	0	0
4235	0.919300	9.755076	0.100654	-0.003926	0.027495	0.010717	-0.236236	-0.465519	-0.781321	-0.500453	-0.457392	0.540632	0.498053	0	0
4236	0.913796	9.784105	0.076193	-0.007639	0.033555	0.016049	-0.234760	-0.464874	-0.780092	-0.500767	-0.457390	0.540523	0.497856	0	0
4237	0.945187	9.791959	0.089134	0.008763	0.048050	0.010881	-0.235031	-0.464166	-0.779793	-0.501114	-0.457521	0.540418	0.497502	0	0
4238	0.962364	9.782561	0.096954	0.017905	0.058883	0.007439	-0.234759	-0.465289	-0.780514	-0.501404	-0.457820	0.540270	0.497095	0	0
4239	0.975430	9.736674	0.107330	0.021494	0.056247	0.007433	-0.235030	-0.464723	-0.780220	-0.501719	-0.458074	0.540171	0.496650	0	0
4240	1.002486	9.717745	0.113118	0.014488	0.057254	0.000339	-0.234492	-0.464581	-0.780766	-0.501981	-0.458385	0.539982	0.496304	0	0
4241	1.021593	9.732657	0.118406	0.017825	0.041107	0.007314	-0.235705	-0.463578	-0.780039	-0.502231	-0.458545	0.539940	0.495949	0	0
4242	0.999578	9.741968	0.112846	0.010767	0.030553	0.000156	-0.233553	-0.463873	-0.781707	-0.502365	-0.458706	0.539865	0.495746	0	0
4243	1.025588	9.771570	0.094162	0.018203	0.041460	-0.006830	-0.233552	-0.464458	-0.780909	-0.502546	-0.458945	0.539759	0.495457	0	0
4244	1.020724	9.773911	0.103624	0.013685	0.016618	-0.010538	-0.232470	-0.466452	-0.781531	-0.502538	-0.459110	0.539719	0.495355	0	0
4245	1.026095	9.747304	0.101583	0.021589	0.025355	-0.001617	-0.234620	-0.466834	-0.781246	-0.502643	-0.459257	0.539736	0.495094	0	0
4246	1.004690	9.722636	0.074632	0.013666	0.011281	-0.010566	-0.232607	-0.465738	-0.781642	-0.502607	-0.459395	0.539723	0.495018	0	0
4247	0.995283	9.712758	0.103305	0.009032	0.023513	-0.003428	-0.232606	-0.466163	-0.781656	-0.502751	-0.459479	0.539678	0.494842	0	0
4248	1.030897	9.752248	0.118544	-0.001341	0.024713	-0.019376	-0.232201	-0.466562	-0.783171	-0.502812	-0.459655	0.539483	0.494829	0	0
4249	1.053887	9.810925	0.094734	0.018467	0.027547	-0.019303	-0.232874	-0.466436	-0.781798	-0.502857	-0.459891	0.539393	0.494662	0	0
4250	1.074598	9.743327	0.086250	0.017492	0.020384	-0.017585	-0.233541	-0.468016	-0.780208	-0.502816	-0.460131	0.539321	0.494559	0	0
4251	1.075649	9.689938	0.081871	0.009575	-0.002535	-0.028364	-0.233948	-0.466840	-0.781662	-0.502696	-0.460220	0.539298	0.494622	0	0
4252	1.025981	9.747297	0.065470	0.002154	-0.009887	-0.021352	-0.232065	-0.466848	-0.783182	-0.502545	-0.460254	0.539284	0.494759	0	0
4253	1.000404	9.819666	0.097841	-0.000512	-0.011643	-0.023138	-0.231524	-0.468150	-0.782550	-0.502449	-0.460219	0.539282	0.494892	0	0
4254	0.970895	9.838550	0.082349	0.022239	-0.007680	-0.031876	-0.231930	-0.467295	-0.782381	-0.502165	-0.460422	0.539308	0.494963	0	0
4255	0.992203	9.741831	0.078918	0.021731	-0.011700	-0.013338	-0.233142	-0.466575	-0.781663	-0.502015	-0.460445	0.539462	0.494926	0	0
4256	0.945979	9.745844	0.048582	0.016437	-0.009882	-0.016869	-0.233410	-0.466657	-0.783977	-0.501820	-0.460526	0.539540	0.494964	0	0
4257	1.011544	9.732463	0.004957	-0.000871	0.000403	-0.007145	-0.231796	-0.467119	-0.784011	-0.501871	-0.460462	0.539550	0.494962	0	0
4258	1.011198	9.761597	0.079352	-0.004818	-0.012336	0.003367	-0.231660	-0.467559	-0.783482	-0.501861	-0.460316	0.539627	0.495023	0	0
4259	0.962390	9.780133	0.089751	0.008689	-0.010448	0.003431	-0.231394	-0.466870	-0.782918	-0.501862	-0.460188	0.539788	0.494966	0	0
4260	0.984240	9.775673	0.073604	0.008760	-0.010380	0.000775	-0.233005	-0.467258	-0.782912	-0.501786	-0.460133	0.539911	0.494958	0	0
4261	1.035053	9.776592	0.053491	-0.003499	-0.003084	-0.010720	-0.231799	-0.466499	-0.780179	-0.501813	-0.460057	0.539910	0.495003	0	0
4262	1.020750	9.764194	0.050738	0.028102	-0.011579	-0.015976	-0.232335	-0.467078	-0.779102	-0.501560	-0.460183	0.540058	0.494981	0	0
4263	0.962857	9.751006	0.053876	0.018082	-0.017977	-0.012499	-0.231798	-0.466750	-0.781549	-0.501399	-0.460151	0.540231	0.494986	0	0
4264	0.919364	9.745362	0.059805	0.003569	-0.022634	-0.009029	-0.231518	-0.470437	-0.781671	-0.501234	-0.460063	0.540344	0.495111	0	0
4265	0.928959	9.750392	0.060062	0.007019	-0.013890	-0.001892	-0.233400	-0.470419	-0.780559	-0.501197	-0.459938	0.540490	0.495105	0	0
4266	0.925513	9.798880	0.042739	0.012031	-0.010664	0.013173	-0.232197	-0.467855	-0.782396	-0.501167	-0.459831	0.540688	0.495018	0	0
