# Supplementary material for: Identification of Haptic Based Guiding Using Hard Reins
Source: PLoS One. 2015 Jul 22;10(7):e0132020. doi: 10.1371/journal.pone.0132020 (PMC4511788; doi:10.1371/journal.pone.0132020)
Supplement: S1 File — (ZIP) [file pone.0132020.s001.zip › MotionData1/Subject1/T8/fc8.txt]

// Start Time: 0
// Sample rate: 50.0Hz
// Scenario: 4.0
// Firmware Version: 2.6.1
Counter	Acc_X	Acc_Y	Acc_Z	Gyr_X	Gyr_Y	Gyr_Z	Mag_X	Mag_Y	Mag_Z	Quat_w	Quat_x	Quat_y	Quat_z	AnalogIn_1	AnalogIn_2
6066	8.165255	0.262802	-5.258763	-0.084702	0.049229	-0.028655	-0.617026	-0.348739	0.685552	-0.202100	-0.806965	0.339102	-0.439286	0	0
6067	8.230284	0.213618	-5.242192	-0.073726	0.054785	-0.029554	-0.620432	-0.348577	0.683333	-0.203012	-0.806651	0.339104	-0.439442	0	0
6068	8.312420	0.271211	-5.240057	-0.080941	0.060129	-0.025878	-0.618866	-0.349343	0.683836	-0.203998	-0.806273	0.339177	-0.439621	0	0
6069	8.360803	0.309562	-5.231955	-0.080850	0.050659	-0.021257	-0.619666	-0.354512	0.681259	-0.204917	-0.805933	0.339285	-0.439736	0	0
6070	8.365736	0.338596	-5.229535	-0.102705	0.044928	-0.016697	-0.620115	-0.353428	0.679776	-0.206016	-0.805521	0.339615	-0.439722	0	0
6071	8.351918	0.371725	-5.161169	-0.102855	0.047088	-0.022202	-0.620254	-0.354100	0.678888	-0.207105	-0.805151	0.339818	-0.439730	0	0
6072	8.280469	0.409788	-5.068876	-0.095066	0.064474	-0.005704	-0.620390	-0.355057	0.677981	-0.208127	-0.804655	0.340101	-0.439937	0	0
6073	8.280798	0.423848	-5.032564	-0.084993	0.088487	-0.007555	-0.621369	-0.356818	0.676184	-0.209148	-0.804089	0.340256	-0.440368	0	0
6074	8.319739	0.447289	-4.992805	-0.087251	0.091090	0.010802	-0.623917	-0.357133	0.674634	-0.210146	-0.803417	0.340618	-0.440839	0	0
6075	8.329631	0.456533	-4.964129	-0.081867	0.117233	0.004352	-0.625911	-0.356598	0.673132	-0.211188	-0.802687	0.340792	-0.441536	0	0
6076	8.368382	0.451039	-4.936628	-0.072477	0.098144	0.015421	-0.625459	-0.359029	0.672834	-0.212051	-0.802011	0.341077	-0.442131	0	0
6077	8.411811	0.426245	-4.919090	-0.064990	0.077384	0.023733	-0.627999	-0.360052	0.671099	-0.212737	-0.801423	0.341415	-0.442606	0	0
6078	8.476494	0.436204	-4.972169	-0.065181	0.087099	0.015473	-0.628298	-0.359951	0.669129	-0.213528	-0.800791	0.341733	-0.443124	0	0
6079	8.550502	0.432006	-5.059506	-0.035853	0.075824	0.018314	-0.628849	-0.361079	0.668922	-0.214000	-0.800288	0.341901	-0.443674	0	0
6080	8.581361	0.452113	-5.128162	-0.000291	0.029700	0.018465	-0.629429	-0.359920	0.668859	-0.214044	-0.800051	0.342045	-0.443969	0	0
6081	8.610307	0.486002	-5.138686	0.007886	0.009429	0.018525	-0.631109	-0.360902	0.668955	-0.213938	-0.799936	0.342162	-0.444138	0	0
6082	8.568769	0.501929	-5.219154	0.031019	-0.018793	-0.003416	-0.630843	-0.359619	0.669033	-0.213677	-0.800045	0.342122	-0.444098	0	0
6083	8.473409	0.520328	-5.094695	0.018267	-0.039312	0.001166	-0.630283	-0.359335	0.668904	-0.213399	-0.800227	0.342158	-0.443875	0	0
6084	8.458462	0.462749	-5.133159	0.033958	-0.052400	-0.027241	-0.629409	-0.360568	0.670373	-0.213102	-0.800576	0.341980	-0.443527	0	0
6085	8.429678	0.477357	-5.122325	0.041288	-0.046904	-0.027240	-0.628565	-0.359240	0.672285	-0.212740	-0.800938	0.341702	-0.443261	0	0
6086	8.395901	0.450840	-5.116404	0.047248	-0.007238	-0.013539	-0.628441	-0.358479	0.671342	-0.212415	-0.801078	0.341452	-0.443356	0	0
6087	8.321572	0.443402	-5.065363	0.091444	-0.000622	-0.003386	-0.628315	-0.357065	0.671712	-0.211704	-0.801259	0.341044	-0.443682	0	0
6088	8.309198	0.356253	-5.070299	0.088149	0.013407	0.008496	-0.629008	-0.356865	0.673710	-0.211028	-0.801316	0.340752	-0.444127	0	0
6089	8.328307	0.273486	-5.057061	0.066576	-0.002184	0.024068	-0.629313	-0.355532	0.672948	-0.210388	-0.801357	0.340677	-0.444413	0	0
6090	8.376682	0.253314	-5.025185	0.029480	0.010178	0.003798	-0.629348	-0.353073	0.672537	-0.210191	-0.801320	0.340614	-0.444622	0	0
6091	8.394155	0.300917	-4.967556	0.035176	0.018930	0.011149	-0.628629	-0.354357	0.672167	-0.209932	-0.801245	0.340531	-0.444943	0	0
6092	8.468767	0.281029	-4.970477	0.040901	0.014701	0.020356	-0.628643	-0.353212	0.672239	-0.209596	-0.801146	0.340561	-0.445256	0	0
6093	8.464099	0.280799	-4.950980	0.059767	0.018913	0.041490	-0.630218	-0.351071	0.672953	-0.209005	-0.801018	0.340611	-0.445725	0	0
6094	8.425539	0.276202	-4.949567	0.048516	0.016776	0.031369	-0.630350	-0.351254	0.673791	-0.208560	-0.800893	0.340678	-0.446107	0	0
6095	8.427606	0.308493	-5.007406	0.022905	0.038141	0.029453	-0.631358	-0.350060	0.673169	-0.208384	-0.800643	0.340755	-0.446579	0	0
6096	8.425608	0.324862	-4.961330	0.028563	0.048841	0.034957	-0.630672	-0.348763	0.672819	-0.208185	-0.800326	0.340862	-0.447159	0	0
6097	8.372703	0.290903	-4.933003	0.017514	0.039763	0.033098	-0.632107	-0.347276	0.672219	-0.208041	-0.800044	0.340988	-0.447634	0	0
6098	8.379932	0.285973	-4.930890	-0.007930	0.031117	0.040404	-0.632957	-0.346712	0.672686	-0.208051	-0.799709	0.341341	-0.447958	0	0
6099	8.382645	0.348840	-4.918504	0.001042	0.023132	0.034940	-0.633652	-0.348621	0.670878	-0.207975	-0.799460	0.341590	-0.448247	0	0
6100	8.406204	0.291074	-4.963240	0.021553	0.025945	0.048733	-0.634400	-0.345980	0.669919	-0.207723	-0.799159	0.341940	-0.448635	0	0
6101	8.482972	0.239908	-4.985769	0.026729	0.022972	0.036827	-0.634386	-0.346723	0.670438	-0.207433	-0.798957	0.342089	-0.449014	0	0
6102	8.593401	0.276435	-5.054878	0.015056	0.017196	0.011150	-0.635532	-0.345017	0.671121	-0.207345	-0.798830	0.342138	-0.449244	0	0
6103	8.674741	0.286641	-5.135149	0.026195	-0.007241	0.019486	-0.634399	-0.345321	0.671091	-0.207033	-0.798822	0.342214	-0.449344	0	0
6104	8.597370	0.297401	-5.173248	0.028180	-0.031685	0.027771	-0.635535	-0.344466	0.671579	-0.206609	-0.798877	0.342455	-0.449258	0	0
6105	8.558832	0.287889	-5.167038	0.015087	-0.056942	0.019517	-0.636663	-0.343925	0.672613	-0.206216	-0.799069	0.342684	-0.448922	0	0
6106	8.506199	0.268087	-5.109643	0.035037	-0.059397	0.013124	-0.634142	-0.342526	0.672535	-0.205696	-0.799320	0.342816	-0.448613	0	0
6107	8.400374	0.229463	-5.067289	0.044182	-0.052030	0.012184	-0.633710	-0.341786	0.674839	-0.205120	-0.799575	0.342844	-0.448401	0	0
6108	8.352017	0.193504	-5.072962	0.020402	-0.041787	0.011187	-0.635124	-0.341750	0.674572	-0.204792	-0.799719	0.343000	-0.448175	0	0
6109	8.330446	0.181261	-5.052911	0.026239	-0.020369	0.022169	-0.631742	-0.340971	0.675154	-0.204423	-0.799760	0.343125	-0.448174	0	0
6110	8.328172	0.154212	-5.024016	0.011525	-0.012746	0.018453	-0.632321	-0.339553	0.675672	-0.204213	-0.799746	0.343283	-0.448174	0	0
6111	8.347715	0.151171	-4.988535	-0.001053	-0.007675	0.026684	-0.632894	-0.339101	0.675423	-0.204084	-0.799659	0.343539	-0.448191	0	0
6112	8.439229	0.165250	-5.001528	-0.002834	0.001501	0.027605	-0.633458	-0.339358	0.674988	-0.204023	-0.799501	0.343852	-0.448262	0	0
6113	8.453457	0.170430	-5.033427	0.000561	0.011357	0.016588	-0.633165	-0.339955	0.675372	-0.203992	-0.799366	0.343982	-0.448416	0	0
6114	8.448292	0.156434	-5.071973	-0.017596	-0.011118	0.023925	-0.634307	-0.339733	0.674125	-0.204023	-0.799245	0.344360	-0.448328	0	0
6115	8.426944	0.199897	-5.046736	-0.023147	0.005682	0.020220	-0.632783	-0.337862	0.673521	-0.204146	-0.799075	0.344637	-0.448362	0	0
6116	8.424768	0.179992	-5.008137	-0.003713	0.016232	0.027579	-0.633457	-0.339494	0.674838	-0.204124	-0.798863	0.344889	-0.448556	0	0
6117	8.437203	0.218254	-4.974536	-0.024695	0.005028	0.031237	-0.634608	-0.338421	0.673786	-0.204208	-0.798655	0.345262	-0.448603	0	0
6118	8.415739	0.159482	-4.920976	-0.039202	-0.002631	0.036713	-0.635733	-0.338962	0.673480	-0.204381	-0.798408	0.345818	-0.448534	0	0
6119	8.427743	0.203376	-4.945294	-0.051967	0.015824	0.036668	-0.636015	-0.338958	0.673483	-0.204696	-0.798076	0.346333	-0.448584	0	0
6120	8.463633	0.208446	-4.980420	-0.024737	0.034767	0.026605	-0.636869	-0.338903	0.672646	-0.204919	-0.797734	0.346648	-0.448847	0	0
6121	8.492785	0.202950	-4.947729	0.018816	0.051909	0.045939	-0.635894	-0.337917	0.672699	-0.204753	-0.797352	0.346846	-0.449449	0	0
6122	8.468437	0.159656	-4.961594	0.021704	0.029366	0.053308	-0.637572	-0.339308	0.672345	-0.204476	-0.797028	0.347194	-0.449881	0	0
6123	8.494807	0.081659	-4.946180	0.008530	0.015440	0.040452	-0.638306	-0.336478	0.673377	-0.204291	-0.796807	0.347468	-0.450145	0	0
6124	8.466207	0.083752	-4.906449	-0.001206	-0.003596	0.020272	-0.640436	-0.337166	0.670528	-0.204235	-0.796695	0.347731	-0.450164	0	0
6125	8.449375	0.132587	-4.922410	0.002215	-0.008641	0.012032	-0.639023	-0.336398	0.671976	-0.204144	-0.796668	0.347856	-0.450157	0	0
6126	8.487447	0.125843	-4.981849	0.015464	-0.028169	0.030446	-0.639171	-0.335695	0.672304	-0.203800	-0.796685	0.348132	-0.450070	0	0
6127	8.506149	0.146225	-5.064541	0.025963	-0.036360	0.013051	-0.638457	-0.336285	0.672401	-0.203419	-0.796827	0.348214	-0.449927	0	0
6128	8.544266	0.141841	-5.119136	0.031399	-0.049198	0.012170	-0.638036	-0.334951	0.674318	-0.202968	-0.797025	0.348335	-0.449685	0	0
6129	8.597029	0.161414	-5.159629	0.036368	-0.062839	-0.006136	-0.637764	-0.334362	0.673928	-0.202499	-0.797374	0.348272	-0.449328	0	0
6130	8.529711	0.156746	-5.137818	0.027790	-0.091690	-0.016215	-0.636046	-0.335594	0.675107	-0.202069	-0.797844	0.348293	-0.448671	0	0
6131	8.447659	0.118518	-5.137414	0.020821	-0.114478	-0.035486	-0.635629	-0.333838	0.677191	-0.201675	-0.798494	0.348169	-0.447787	0	0
6132	8.367929	0.065791	-5.142023	0.019452	-0.117366	-0.018077	-0.632631	-0.336206	0.677721	-0.201221	-0.799073	0.348247	-0.446896	0	0
6133	8.269858	0.089610	-5.058489	0.012258	-0.121382	-0.012594	-0.632069	-0.335670	0.678315	-0.200768	-0.799655	0.348358	-0.445972	0	0
6134	8.259510	0.061652	-5.137995	0.029169	-0.103885	0.002083	-0.630233	-0.334909	0.679758	-0.200192	-0.800122	0.348525	-0.445262	0	0
6135	8.307777	-0.002232	-5.101569	0.029630	-0.078975	0.016726	-0.628112	-0.334696	0.680599	-0.199615	-0.800446	0.348707	-0.444795	0	0
6136	8.341279	-0.002061	-5.131806	0.006874	-0.088202	-0.012659	-0.627104	-0.334965	0.682834	-0.199334	-0.800852	0.348817	-0.444105	0	0
6137	8.377440	0.017166	-5.137865	0.002365	-0.080925	-0.010834	-0.624562	-0.335541	0.682067	-0.199090	-0.801225	0.348904	-0.443471	0	0
6138	8.384392	0.046869	-5.186240	-0.014714	-0.075998	0.000141	-0.625133	-0.335498	0.681369	-0.198995	-0.801466	0.349237	-0.442816	0	0
6139	8.360298	0.090935	-5.204376	-0.027830	-0.079912	-0.010888	-0.624266	-0.335893	0.683315	-0.198997	-0.801775	0.349455	-0.442085	0	0
6140	8.326653	0.115405	-5.202958	-0.036777	-0.075724	-0.003575	-0.622841	-0.336256	0.684409	-0.199063	-0.802008	0.349796	-0.441361	0	0
6141	8.307550	0.115237	-5.180505	-0.021774	-0.056229	0.008348	-0.622688	-0.337525	0.683904	-0.199013	-0.802156	0.350094	-0.440879	0	0
6142	8.302459	0.140138	-5.226047	-0.027347	-0.041206	0.003727	-0.621544	-0.337890	0.685143	-0.199111	-0.802215	0.350417	-0.440471	0	0
6143	8.326533	0.169273	-5.241250	-0.018360	-0.027901	-0.003607	-0.621127	-0.337331	0.685315	-0.199186	-0.802285	0.350548	-0.440204	0	0
6144	8.312171	0.174087	-5.231019	-0.016450	-0.015131	-0.001791	-0.620979	-0.338436	0.684396	-0.199309	-0.802272	0.350723	-0.440033	0	0
6145	8.254582	0.186264	-5.204631	-0.033632	-0.044979	-0.025644	-0.619566	-0.338730	0.684082	-0.199544	-0.802465	0.350777	-0.439531	0	0
6146	8.240344	0.166471	-5.167996	-0.037586	-0.036900	-0.037598	-0.619706	-0.338204	0.685105	-0.199900	-0.802645	0.350767	-0.439048	0	0
6147	8.230288	0.169710	-5.223155	-0.030008	-0.031940	-0.028419	-0.618841	-0.339518	0.685298	-0.200164	-0.802797	0.350757	-0.438658	0	0
6148	8.229871	0.146049	-5.266772	-0.007982	-0.035848	-0.025622	-0.619094	-0.341142	0.686329	-0.200254	-0.802972	0.350751	-0.438302	0	0
6149	8.301664	0.126894	-5.322722	-0.020046	-0.048355	-0.031120	-0.617418	-0.339608	0.686692	-0.200392	-0.803225	0.350709	-0.437809	0	0
6150	8.335104	0.119855	-5.357835	0.005032	-0.054814	-0.016375	-0.616979	-0.341031	0.686316	-0.200261	-0.803484	0.350741	-0.437368	0	0
6151	8.318104	0.078743	-5.357468	0.012173	-0.069243	-0.021854	-0.615281	-0.341479	0.686131	-0.200026	-0.803860	0.350674	-0.436838	0	0
6152	8.296405	0.152088	-5.389995	-0.009520	-0.057756	-0.012732	-0.614704	-0.341958	0.686943	-0.199993	-0.804083	0.350818	-0.436326	0	0
6153	8.257471	0.040831	-5.391679	-0.017207	-0.074471	-0.025594	-0.614150	-0.340578	0.687872	-0.199990	-0.804435	0.350860	-0.435643	0	0
6154	8.291785	0.110310	-5.346615	-0.026132	-0.030523	-0.021073	-0.613004	-0.342025	0.687771	-0.200210	-0.804545	0.350932	-0.435281	0	0
6155	8.277122	0.137600	-5.384537	-0.022425	0.032114	0.009114	-0.613717	-0.342102	0.686642	-0.200472	-0.804301	0.351063	-0.435506	0	0
6156	8.273105	0.175254	-5.297184	0.002458	0.068639	0.012783	-0.613294	-0.342109	0.686638	-0.200662	-0.803918	0.351083	-0.436109	0	0
6157	8.288131	0.222938	-5.244295	0.013607	0.072826	0.019234	-0.613732	-0.341216	0.686132	-0.200733	-0.803533	0.351056	-0.436808	0	0
6158	8.281148	0.183535	-5.195981	-0.017902	0.066420	0.004495	-0.615138	-0.342025	0.685530	-0.201117	-0.803145	0.351105	-0.437304	0	0
6159	8.231252	0.289972	-5.149942	-0.031423	0.080049	-0.023072	-0.617944	-0.344202	0.684007	-0.201760	-0.802785	0.350919	-0.437818	0	0
6160	8.260373	0.308920	-5.131584	-0.010740	0.099102	-0.003783	-0.618964	-0.342143	0.683297	-0.202239	-0.802296	0.350807	-0.438584	0	0
6161	8.327470	0.270072	-5.163332	-0.015260	0.091832	-0.035888	-0.620094	-0.342119	0.683168	-0.202851	-0.801959	0.350423	-0.439222	0	0
6162	8.384945	0.223947	-5.189937	-0.006256	0.079202	-0.040434	-0.620258	-0.341720	0.680933	-0.203373	-0.801703	0.350016	-0.439774	0	0
6163	8.411168	0.197427	-5.215246	0.001268	0.062071	-0.031216	-0.621236	-0.342822	0.680309	-0.203727	-0.801513	0.349656	-0.440241	0	0
6164	8.408896	0.182567	-5.191103	0.001966	0.034774	-0.036678	-0.622614	-0.345117	0.680744	-0.204035	-0.801436	0.349375	-0.440462	0	0
6165	8.413774	0.211699	-5.195926	0.017506	0.031047	-0.036636	-0.623186	-0.345067	0.679904	-0.204175	-0.801435	0.348964	-0.440726	0	0
6166	8.393866	0.144648	-5.248759	0.026624	0.014449	-0.036609	-0.622057	-0.344553	0.680774	-0.204191	-0.801515	0.348575	-0.440880	0	0
6167	8.417639	0.145045	-5.290709	0.028593	-0.008079	-0.029225	-0.621488	-0.344583	0.681190	-0.204072	-0.801683	0.348254	-0.440884	0	0
6168	8.354988	0.179632	-5.305048	0.045821	-0.009655	-0.034703	-0.623492	-0.342802	0.680614	-0.203851	-0.801894	0.347863	-0.440911	0	0
6169	8.272996	0.187639	-5.316423	0.061595	-0.017627	-0.025501	-0.622913	-0.343159	0.681858	-0.203417	-0.802158	0.347447	-0.440959	0	0
6170	8.248764	0.156339	-5.320552	0.072520	-0.039759	-0.025455	-0.622347	-0.342644	0.682874	-0.202837	-0.802523	0.347073	-0.440857	0	0
6171	8.176906	0.156095	-5.264726	0.068281	-0.055139	-0.045639	-0.619523	-0.342033	0.684158	-0.202306	-0.803035	0.346542	-0.440585	0	0
6172	8.160087	0.180520	-5.268768	0.065157	-0.053569	-0.025461	-0.619530	-0.341325	0.684343	-0.201736	-0.803446	0.346226	-0.440346	0	0
6173	8.148108	0.160972	-5.251539	0.074107	-0.055926	-0.032786	-0.618387	-0.341690	0.685582	-0.201098	-0.803928	0.345773	-0.440113	0	0
6174	8.157800	0.160810	-5.244657	0.059434	-0.050248	-0.034656	-0.619522	-0.340047	0.687533	-0.200626	-0.804342	0.345405	-0.439861	0	0
6175	8.261182	0.155608	-5.272711	0.074086	-0.037325	-0.035545	-0.616976	-0.339855	0.688651	-0.200064	-0.804751	0.344893	-0.439771	0	0
6176	8.330817	0.138470	-5.297167	0.074612	-0.014409	-0.018135	-0.616560	-0.340085	0.687361	-0.199536	-0.804968	0.344547	-0.439885	0	0
6177	8.407669	0.140813	-5.331427	0.064983	0.005249	-0.038355	-0.615981	-0.340177	0.689045	-0.199206	-0.805180	0.343967	-0.440100	0	0
6178	8.443734	0.130942	-5.337671	0.061005	0.003215	-0.050282	-0.616838	-0.339306	0.689108	-0.198972	-0.805417	0.343353	-0.440253	0	0
6179	8.463161	0.154933	-5.328579	0.031527	0.011160	-0.058602	-0.614883	-0.338286	0.688164	-0.199019	-0.805605	0.342746	-0.440360	0	0
6180	8.388629	0.199070	-5.325504	0.031614	0.000746	-0.054006	-0.615722	-0.339512	0.687106	-0.199039	-0.805798	0.342254	-0.440380	0	0
6181	8.307259	0.213308	-5.259565	0.002494	-0.001413	-0.047650	-0.616150	-0.339083	0.687278	-0.199229	-0.805946	0.341887	-0.440308	0	0
6182	8.221150	0.251825	-5.193292	-0.027460	0.003860	-0.073420	-0.615827	-0.340785	0.689713	-0.199799	-0.806092	0.341450	-0.440122	0	0
6183	8.183267	0.292387	-5.123978	-0.040574	0.030481	-0.087251	-0.614428	-0.340867	0.687998	-0.200619	-0.806148	0.340890	-0.440081	0	0
6184	8.159601	0.357656	-5.096097	-0.067999	0.034183	-0.086386	-0.614697	-0.342795	0.686467	-0.201687	-0.806113	0.340487	-0.439969	0	0
6185	8.202458	0.358253	-5.162913	-0.053445	0.055656	-0.091890	-0.614960	-0.344759	0.685640	-0.202718	-0.806046	0.339894	-0.440076	0	0
6186	8.216704	0.363400	-5.192398	-0.035014	0.059938	-0.087270	-0.614964	-0.344867	0.684926	-0.203603	-0.805972	0.339271	-0.440285	0	0
6187	8.268767	0.330540	-5.300840	-0.029743	0.054910	-0.095507	-0.614089	-0.347169	0.684774	-0.204456	-0.805967	0.338545	-0.440457	0	0
6188	8.366850	0.329331	-5.082293	-0.002359	0.054936	-0.097261	-0.615356	-0.347436	0.684770	-0.205106	-0.806012	0.337710	-0.440714	0	0
6189	8.383491	0.372832	-5.440122	-0.015129	0.053116	-0.096365	-0.615783	-0.348204	0.683030	-0.205838	-0.806045	0.336916	-0.440919	0	0
6190	8.337748	0.327422	-5.105371	0.025283	0.017371	-0.086143	-0.615628	-0.349078	0.683256	-0.206098	-0.806267	0.336142	-0.440983	0	0
6191	8.317287	0.375970	-5.278204	0.010220	0.010990	-0.101763	-0.616176	-0.350364	0.683322	-0.206507	-0.806555	0.335278	-0.440922	0	0
6192	8.269732	0.450803	-5.227628	0.025301	0.037679	-0.087091	-0.615592	-0.351810	0.683368	-0.206840	-0.806688	0.334456	-0.441147	0	0
6193	8.284418	0.396644	-5.175390	0.069591	0.058933	-0.075115	-0.616172	-0.351181	0.682423	-0.206813	-0.806797	0.333446	-0.441725	0	0
6194	8.293789	0.440946	-5.228592	0.078698	0.062705	-0.076930	-0.617859	-0.351727	0.682405	-0.206756	-0.806892	0.332423	-0.442349	0	0
6195	8.351480	0.392004	-5.226238	0.087618	0.037293	-0.083291	-0.617991	-0.352039	0.682952	-0.206547	-0.807159	0.331311	-0.442794	0	0
6196	8.376077	0.420227	-5.173833	0.087442	0.019153	-0.087838	-0.616748	-0.349382	0.683955	-0.206298	-0.807517	0.330205	-0.443083	0	0
6197	8.352408	0.434281	-5.124547	0.078694	0.007141	-0.071321	-0.617600	-0.348940	0.683990	-0.206007	-0.807857	0.329291	-0.443278	0	0
6198	8.311147	0.420457	-5.156910	0.071219	0.001961	-0.076845	-0.616484	-0.347820	0.684191	-0.205797	-0.808210	0.328405	-0.443390	0	0
6199	8.299039	0.435281	-5.170854	0.048848	0.008302	-0.058548	-0.615082	-0.347657	0.683340	-0.205694	-0.808440	0.327723	-0.443522	0	0
6200	8.328135	0.446955	-5.152542	0.038806	0.017542	-0.058573	-0.616756	-0.348007	0.685171	-0.205716	-0.808596	0.327096	-0.443691	0	0
6201	8.378783	0.475786	-5.159080	0.031795	0.025205	-0.047573	-0.615755	-0.349296	0.684798	-0.205757	-0.808680	0.326544	-0.443926	0	0
6202	8.381698	0.526105	-5.115382	0.020726	0.031897	-0.051265	-0.616603	-0.348874	0.685257	-0.205940	-0.808710	0.326026	-0.444166	0	0
6203	8.401185	0.506090	-5.080009	0.016380	0.007320	-0.040221	-0.615497	-0.348229	0.683449	-0.206015	-0.808817	0.325638	-0.444221	0	0
6204	8.389773	0.544085	-5.014117	-0.013717	0.009945	-0.036608	-0.617157	-0.350520	0.683887	-0.206350	-0.808819	0.325456	-0.444197	0	0
6205	8.406764	0.548628	-5.000230	-0.022682	0.025297	-0.031139	-0.616291	-0.351174	0.685252	-0.206761	-0.808735	0.325277	-0.444289	0	0
6206	8.349054	0.597602	-5.004999	-0.031466	0.018917	-0.016470	-0.615743	-0.351351	0.682832	-0.207163	-0.808605	0.325289	-0.444328	0	0
6207	8.392015	0.505337	-5.019284	-0.027372	0.030931	-0.001806	-0.617146	-0.351643	0.683393	-0.207501	-0.808391	0.325356	-0.444512	0	0
6208	8.406655	0.504916	-4.995679	-0.032471	0.031917	0.012867	-0.616872	-0.352130	0.681523	-0.207829	-0.808101	0.325595	-0.444710	0	0
6209	8.459552	0.519379	-5.016887	-0.028729	0.026176	0.016568	-0.618303	-0.351732	0.679724	-0.208081	-0.807845	0.325825	-0.444889	0	0
6210	8.437889	0.502416	-5.006526	-0.061393	0.018248	0.027520	-0.620554	-0.351475	0.681033	-0.208530	-0.807511	0.326331	-0.444916	0	0
6211	8.430878	0.499647	-4.977296	-0.053650	0.004297	0.044990	-0.620688	-0.351378	0.682030	-0.208786	-0.807206	0.326947	-0.444896	0	0
6212	8.373213	0.499765	-4.955815	-0.060677	0.014753	0.055041	-0.620419	-0.351041	0.680918	-0.209087	-0.806803	0.327667	-0.444956	0	0
6213	8.329866	0.470756	-4.939890	-0.063885	0.019296	0.071530	-0.620707	-0.351267	0.679776	-0.209357	-0.806322	0.328510	-0.445079	0	0
6214	8.349118	0.453590	-4.935891	-0.058118	0.022365	0.081631	-0.622110	-0.352090	0.679455	-0.209560	-0.805790	0.329445	-0.445257	0	0
6215	8.387579	0.451043	-4.947008	-0.067731	0.045467	0.096265	-0.623249	-0.351487	0.679221	-0.209838	-0.805100	0.330449	-0.445629	0	0
6216	8.455082	0.421242	-4.930403	-0.062819	0.033599	0.110067	-0.624371	-0.352308	0.678756	-0.209982	-0.804416	0.331598	-0.445943	0	0
6217	8.493411	0.401852	-4.951286	-0.062563	0.018224	0.121108	-0.625380	-0.351637	0.677112	-0.210016	-0.803774	0.332834	-0.446164	0	0
6218	8.546117	0.387379	-4.984753	-0.069659	0.017768	0.129361	-0.626242	-0.351140	0.676020	-0.210083	-0.803073	0.334214	-0.446363	0	0
6219	8.598997	0.414064	-5.013127	-0.066155	0.005154	0.124816	-0.628079	-0.351228	0.675467	-0.210085	-0.802465	0.335522	-0.446474	0	0
6220	8.647004	0.440878	-5.048564	-0.073719	0.004814	0.115640	-0.628375	-0.351147	0.673920	-0.210205	-0.801854	0.336841	-0.446523	0	0
6221	8.651572	0.455918	-5.087285	-0.066778	-0.010090	0.102833	-0.629211	-0.350265	0.676669	-0.210260	-0.801383	0.338006	-0.446461	0	0
6222	8.598669	0.456102	-5.073227	-0.063236	-0.017260	0.099170	-0.629223	-0.350461	0.674819	-0.210277	-0.800958	0.339160	-0.446341	0	0
6223	8.521280	0.427868	-5.097087	-0.092435	-0.035872	0.103708	-0.630079	-0.349597	0.675023	-0.210445	-0.800543	0.340499	-0.445987	0	0
6224	8.449991	0.407116	-4.959291	-0.101000	-0.038848	0.091753	-0.630648	-0.349568	0.674606	-0.210725	-0.800156	0.341809	-0.445547	0	0
6225	8.347821	0.346105	-5.057317	-0.107109	-0.024656	0.100858	-0.630346	-0.350479	0.675536	-0.211062	-0.799666	0.343166	-0.445225	0	0
6226	8.310806	0.309538	-4.843609	-0.127517	-0.035126	0.091652	-0.631183	-0.351984	0.674319	-0.211572	-0.799197	0.344596	-0.444718	0	0
6227	8.333817	0.267364	-4.965518	-0.131799	-0.018842	0.065919	-0.630786	-0.351436	0.671805	-0.212281	-0.798746	0.345768	-0.444282	0	0
6228	8.372669	0.320230	-4.949718	-0.140222	-0.016763	0.093445	-0.632454	-0.353155	0.672279	-0.212946	-0.798159	0.347226	-0.443881	0	0
6229	8.398371	0.311695	-5.049770	-0.122076	0.015045	0.084255	-0.633029	-0.353349	0.670576	-0.213612	-0.797510	0.348428	-0.443785	0	0
6230	8.381594	0.326289	-5.044216	-0.066921	0.005018	0.095388	-0.633884	-0.353023	0.670039	-0.213757	-0.796973	0.349527	-0.443816	0	0
6231	8.407417	0.241931	-5.096457	-0.076222	0.014697	0.088004	-0.634741	-0.352023	0.670393	-0.214039	-0.796408	0.350556	-0.443884	0	0
6232	8.462930	0.234065	-5.081676	-0.063766	0.009909	0.075201	-0.634147	-0.354061	0.670825	-0.214259	-0.795929	0.351457	-0.443923	0	0
6233	8.463071	0.287477	-5.086164	-0.063816	0.002599	0.074304	-0.636433	-0.352800	0.669230	-0.214459	-0.795491	0.352346	-0.443907	0	0
6234	8.453419	0.282690	-5.085835	-0.062112	0.001023	0.069719	-0.636593	-0.351626	0.668739	-0.214663	-0.795070	0.353222	-0.443867	0	0
6235	8.419554	0.263643	-5.094354	-0.052390	-0.004001	0.091757	-0.637593	-0.351011	0.668222	-0.214670	-0.794622	0.354214	-0.443876	0	0
6236	8.388404	0.229411	-5.057180	-0.050148	0.004317	0.106418	-0.637179	-0.350302	0.668262	-0.214625	-0.794081	0.355316	-0.443983	0	0
6237	8.376346	0.219758	-5.054377	-0.062091	0.006528	0.069684	-0.637719	-0.352555	0.667561	-0.214844	-0.793643	0.356152	-0.443992	0	0
6238	8.386183	0.190075	-5.016290	-0.061126	0.006415	0.071519	-0.637172	-0.351405	0.667345	-0.215054	-0.793187	0.357033	-0.443998	0	0
6239	8.434864	0.227904	-4.969555	-0.046984	0.014887	0.052283	-0.639993	-0.352294	0.665903	-0.215260	-0.792804	0.357645	-0.444089	0	0
6240	8.453641	0.174986	-5.011665	-0.046949	-0.003682	0.055059	-0.639860	-0.351854	0.665647	-0.215404	-0.792473	0.358371	-0.444025	0	0
6241	8.491901	0.180105	-5.051710	-0.069401	0.010484	0.034814	-0.641274	-0.351948	0.665089	-0.215849	-0.792123	0.358953	-0.443963	0	0
6242	8.492281	0.277000	-5.043846	-0.064721	0.000937	0.040361	-0.641264	-0.352405	0.665626	-0.216201	-0.791797	0.359605	-0.443846	0	0
6243	8.424470	0.253684	-5.077694	-0.049619	0.018368	0.055941	-0.640975	-0.353110	0.665296	-0.216423	-0.791378	0.360249	-0.443963	0	0
6244	8.443560	0.170950	-5.066870	-0.029620	0.011219	0.051394	-0.642124	-0.352050	0.664525	-0.216488	-0.791038	0.360816	-0.444076	0	0
6245	8.424535	0.199913	-5.046646	-0.041063	0.003021	0.034870	-0.642967	-0.352460	0.664366	-0.216680	-0.790781	0.361289	-0.444055	0	0
6246	8.468173	0.204021	-5.014435	-0.044776	0.002226	0.033040	-0.642949	-0.354421	0.663396	-0.216928	-0.790504	0.361820	-0.443996	0	0
6247	8.482664	0.203861	-5.010147	-0.050364	0.001542	0.029364	-0.644114	-0.352073	0.662705	-0.217212	-0.790252	0.362294	-0.443918	0	0
6248	8.427514	0.213532	-4.979035	-0.057861	0.009352	0.021986	-0.643381	-0.354366	0.662414	-0.217622	-0.789967	0.362753	-0.443851	0	0
6249	8.439733	0.220467	-4.960124	-0.051725	0.019194	0.010976	-0.642808	-0.355484	0.661632	-0.218063	-0.789700	0.363049	-0.443867	0	0
6250	8.444944	0.214868	-4.907215	-0.017767	0.024396	0.014706	-0.644517	-0.354572	0.661140	-0.218247	-0.789458	0.363246	-0.444046	0	0
6251	8.435121	0.237211	-4.940518	-0.033693	0.030840	-0.000016	-0.644092	-0.354722	0.661126	-0.218637	-0.789218	0.363349	-0.444196	0	0
6252	8.449709	0.266149	-4.936044	-0.008899	0.030551	0.003711	-0.644086	-0.355151	0.661099	-0.218813	-0.789015	0.363392	-0.444436	0	0
6253	8.497543	0.246924	-4.974190	-0.000121	0.025832	-0.010021	-0.646055	-0.356224	0.660203	-0.218965	-0.788907	0.363277	-0.444647	0	0
6254	8.487600	0.228013	-5.005343	0.012495	-0.003393	-0.014544	-0.647051	-0.355365	0.660549	-0.218947	-0.788953	0.363184	-0.444648	0	0
6255	8.468510	0.237578	-4.985243	0.016521	0.007795	-0.001710	-0.645487	-0.356518	0.660179	-0.218864	-0.788932	0.363101	-0.444795	0	0
6256	8.468520	0.218048	-4.975709	0.011647	0.003859	-0.012727	-0.646488	-0.355101	0.660843	-0.218860	-0.788948	0.362989	-0.444860	0	0
6257	8.458954	0.227746	-4.970457	0.021631	0.011411	-0.016391	-0.646058	-0.355278	0.661393	-0.218815	-0.788974	0.362760	-0.445022	0	0
6258	8.449297	0.232724	-4.974894	0.036087	0.016405	-0.023712	-0.647757	-0.354823	0.661438	-0.218716	-0.789025	0.362431	-0.445250	0	0
6259	8.430264	0.259262	-4.954686	0.043647	0.008413	-0.013591	-0.646629	-0.355099	0.660844	-0.218474	-0.789103	0.362131	-0.445474	0	0
6260	8.408396	0.242659	-4.970884	0.050692	0.013647	-0.024604	-0.646051	-0.355320	0.662238	-0.218252	-0.789201	0.361734	-0.445731	0	0
6261	8.475753	0.242380	-4.985483	0.056255	0.004220	-0.020894	-0.646798	-0.352414	0.661721	-0.217928	-0.789351	0.361330	-0.445951	0	0
6262	8.513968	0.210996	-5.016102	0.086663	0.003879	-0.047441	-0.646632	-0.354153	0.662034	-0.217496	-0.789648	0.360626	-0.446207	0	0
6263	8.521536	0.290837	-5.006203	0.056552	-0.016611	-0.041946	-0.646907	-0.353660	0.663764	-0.217188	-0.789967	0.360100	-0.446218	0	0
6264	8.456059	0.194466	-5.018875	0.077930	-0.048686	-0.061154	-0.644220	-0.354796	0.662678	-0.216697	-0.790526	0.359442	-0.445996	0	0
6265	8.513709	0.279740	-5.078446	0.052859	-0.066299	-0.073078	-0.643091	-0.354282	0.663547	-0.216378	-0.791169	0.358793	-0.445533	0	0
6266	8.453255	0.312245	-5.119452	0.049768	-0.033323	-0.054794	-0.642676	-0.353179	0.664319	-0.216123	-0.791585	0.358255	-0.445351	0	0
6267	8.391188	0.336056	-5.054173	0.084812	-0.035019	-0.043720	-0.642378	-0.353804	0.665266	-0.215532	-0.792052	0.357628	-0.445311	0	0
6268	8.337884	0.261331	-5.059914	0.074115	-0.043017	-0.032741	-0.641552	-0.351835	0.665805	-0.214958	-0.792478	0.357187	-0.445183	0	0
6269	8.385933	0.205146	-5.054831	0.070434	-0.017002	-0.036459	-0.642523	-0.352189	0.667489	-0.214512	-0.792807	0.356643	-0.445250	0	0
6270	8.424973	0.218659	-4.998231	0.077458	-0.016367	-0.047445	-0.642134	-0.350138	0.666482	-0.214073	-0.793172	0.356017	-0.445312	0	0
6271	8.415396	0.174716	-4.971589	0.062743	-0.010586	-0.051162	-0.639438	-0.350527	0.667704	-0.213776	-0.793507	0.355376	-0.445370	0	0
6272	8.386433	0.175004	-4.977750	0.051818	-0.027348	-0.047492	-0.639701	-0.351565	0.668490	-0.213501	-0.793866	0.354884	-0.445254	0	0
6273	8.398376	0.189735	-4.997425	0.049222	-0.025822	-0.041990	-0.638861	-0.350604	0.669107	-0.213216	-0.794207	0.354408	-0.445163	0	0
6274	8.415100	0.170356	-5.007838	0.028290	-0.013030	-0.039298	-0.640566	-0.349850	0.668888	-0.213141	-0.794423	0.354055	-0.445094	0	0
6275	8.436638	0.194854	-5.037470	0.032266	0.006620	-0.029221	-0.639707	-0.350864	0.668817	-0.213048	-0.794537	0.353688	-0.445227	0	0
6276	8.487712	0.227817	-4.990856	0.026499	0.014662	-0.040237	-0.639139	-0.350097	0.670555	-0.213079	-0.794636	0.353258	-0.445375	0	0
6277	8.496557	0.243771	-5.099779	0.005728	0.004875	-0.029250	-0.639280	-0.350626	0.669675	-0.213191	-0.794702	0.353012	-0.445400	0	0
6278	8.492109	0.248033	-5.053690	-0.008158	0.008975	-0.035706	-0.638987	-0.352019	0.668738	-0.213480	-0.794719	0.352825	-0.445379	0	0
6279	8.453995	0.286561	-5.013366	-0.029907	0.008538	-0.027490	-0.641952	-0.351437	0.669509	-0.213880	-0.794686	0.352744	-0.445311	0	0
6280	8.352750	0.311734	-5.028740	-0.027652	0.033473	-0.013781	-0.639973	-0.352018	0.669030	-0.214290	-0.794493	0.352724	-0.445473	0	0
6281	8.405918	0.250113	-4.982821	-0.022243	0.046624	-0.018376	-0.641229	-0.353803	0.667799	-0.214723	-0.794274	0.352599	-0.445754	0	0
6282	8.434850	0.257197	-4.983856	-0.029838	0.034308	-0.027539	-0.641083	-0.353832	0.668362	-0.215224	-0.794113	0.352496	-0.445881	0	0
6283	8.487891	0.315307	-5.004785	-0.024456	0.032682	-0.031176	-0.642043	-0.355841	0.668669	-0.215682	-0.793996	0.352309	-0.446016	0	0
6284	8.483179	0.290764	-4.980614	-0.022224	0.018802	-0.014637	-0.642636	-0.355401	0.665734	-0.216023	-0.793865	0.352329	-0.446068	0	0
6285	8.449566	0.290789	-4.964864	-0.029858	-0.008258	-0.023792	-0.641196	-0.357044	0.666607	-0.216347	-0.793893	0.352313	-0.445874	0	0
6286	8.463782	0.298426	-4.999162	-0.027510	-0.014981	-0.003586	-0.639503	-0.356804	0.667030	-0.216537	-0.793881	0.352474	-0.445675	0	0
6287	8.482952	0.278966	-5.004837	-0.015564	-0.015121	-0.001727	-0.640638	-0.357018	0.665897	-0.216625	-0.793892	0.352585	-0.445525	0	0
6288	8.468571	0.300884	-5.004156	-0.000092	-0.026108	-0.003514	-0.641197	-0.356642	0.667198	-0.216574	-0.793976	0.352678	-0.445327	0	0
6289	8.425195	0.330463	-5.016834	-0.001117	-0.048098	-0.005321	-0.638327	-0.359214	0.668988	-0.216447	-0.794178	0.352767	-0.444958	0	0
6290	8.424945	0.345534	-5.055374	0.000113	-0.058067	0.007545	-0.637219	-0.357786	0.668784	-0.216225	-0.794371	0.353003	-0.444534	0	0
6291	8.463191	0.306777	-5.078796	0.006971	-0.069986	-0.008938	-0.638768	-0.358178	0.668492	-0.215972	-0.794700	0.353074	-0.444011	0	0
6292	8.424666	0.306997	-5.074939	0.016740	-0.089733	-0.018071	-0.637653	-0.356255	0.669873	-0.215627	-0.795154	0.353113	-0.443335	0	0
6293	8.433899	0.275934	-5.114134	0.036015	-0.105653	-0.014342	-0.634803	-0.357783	0.670881	-0.215040	-0.795722	0.353089	-0.442619	0	0
6294	8.409513	0.254660	-5.142346	0.024810	-0.119916	-0.021692	-0.635092	-0.357479	0.670621	-0.214556	-0.796325	0.353157	-0.441714	0	0
6295	8.293818	0.236019	-5.138141	0.012541	-0.099818	-0.003425	-0.633660	-0.357884	0.672560	-0.214128	-0.796777	0.353312	-0.440984	0	0
6296	8.346900	0.216012	-5.120933	0.007489	-0.100775	0.013092	-0.631990	-0.355383	0.673690	-0.213665	-0.797157	0.353638	-0.440259	0	0
6297	8.385113	0.167556	-5.144417	-0.003442	-0.067482	0.011182	-0.630841	-0.355783	0.675633	-0.213413	-0.797380	0.353910	-0.439760	0	0
6298	8.406677	0.177374	-5.164484	-0.032535	-0.052986	0.016613	-0.630126	-0.356910	0.674990	-0.213441	-0.797436	0.354371	-0.439272	0	0
6299	8.428236	0.214029	-5.196452	-0.045100	-0.033123	0.023908	-0.629726	-0.356118	0.673340	-0.213585	-0.797373	0.354854	-0.438927	0	0
6300	8.477736	0.272376	-5.052994	-0.061446	0.001797	0.025680	-0.630268	-0.358228	0.672648	-0.214007	-0.797087	0.355413	-0.438788	0	0
6301	8.496061	0.303175	-5.188745	-0.065251	0.018832	0.018310	-0.630399	-0.359478	0.671864	-0.214521	-0.796772	0.355828	-0.438773	0	0
6302	8.380846	0.469739	-4.891078	-0.101955	0.031997	0.014558	-0.628708	-0.360020	0.670683	-0.215400	-0.796322	0.356372	-0.438717	0	0
6303	8.319677	0.383982	-4.973891	-0.130447	0.034474	-0.025905	-0.630102	-0.360899	0.671490	-0.216685	-0.795953	0.356686	-0.438498	0	0
6304	8.315969	0.513780	-4.885950	-0.149472	0.041451	-0.018589	-0.631502	-0.362668	0.669979	-0.218113	-0.795481	0.357139	-0.438279	0	0
6305	8.339775	0.501922	-4.918318	-0.124472	0.061094	-0.009394	-0.632329	-0.365820	0.667246	-0.219373	-0.794946	0.357498	-0.438329	0	0
6306	8.392661	0.518842	-4.941925	-0.050722	0.070739	0.010936	-0.632210	-0.364895	0.665889	-0.220003	-0.794443	0.357710	-0.438752	0	0
6307	8.488181	0.441627	-5.020880	-0.030586	0.048500	0.012851	-0.635008	-0.366324	0.666675	-0.220375	-0.794088	0.357860	-0.439085	0	0
6308	8.531185	0.373676	-5.039840	-0.017922	0.007153	0.011104	-0.633039	-0.366577	0.665368	-0.220515	-0.793935	0.358068	-0.439121	0	0
6309	8.458886	0.398594	-5.051466	-0.012890	-0.036303	-0.001675	-0.635328	-0.364908	0.664222	-0.220508	-0.794043	0.358212	-0.438813	0	0
6310	8.349995	0.370892	-5.098300	0.018085	-0.051844	-0.005290	-0.634447	-0.365781	0.667127	-0.220220	-0.794289	0.358257	-0.438474	0	0
6311	8.353952	0.321146	-5.188145	0.036627	-0.056117	0.003919	-0.633616	-0.363711	0.668521	-0.219723	-0.794573	0.358272	-0.438198	0	0
6312	8.380063	0.294821	-5.227940	0.073398	-0.047338	0.009482	-0.632635	-0.363153	0.668546	-0.218945	-0.794869	0.358177	-0.438126	0	0
6313	8.374946	0.261232	-5.252122	0.097986	-0.037876	0.004002	-0.632634	-0.362501	0.669859	-0.218024	-0.795206	0.357884	-0.438214	0	0
6314	8.355918	0.312149	-5.241417	0.115594	-0.041239	0.013222	-0.632370	-0.360537	0.670686	-0.216923	-0.795547	0.357636	-0.438345	0	0
6315	8.411769	0.298813	-5.180790	0.130126	-0.034560	0.008664	-0.631227	-0.360107	0.673246	-0.215736	-0.795921	0.357231	-0.438582	0	0
6316	8.355916	0.260934	-5.220012	0.109935	-0.052866	0.007716	-0.631539	-0.357807	0.673252	-0.214663	-0.796317	0.356987	-0.438588	0	0
6317	8.389627	0.216837	-5.204652	0.086018	-0.039520	0.001226	-0.631666	-0.358419	0.674063	-0.213841	-0.796642	0.356727	-0.438611	0	0
6318	8.425999	0.243012	-5.186517	0.100449	-0.042804	-0.006068	-0.630868	-0.354168	0.674886	-0.212934	-0.797026	0.356383	-0.438634	0	0
6319	8.404194	0.250690	-5.204976	0.084232	-0.030360	0.002134	-0.630268	-0.355976	0.676463	-0.212154	-0.797302	0.356118	-0.438725	0	0
6320	8.414244	0.206001	-5.133179	0.073719	-0.020267	0.018611	-0.630017	-0.353807	0.676031	-0.211443	-0.797432	0.356061	-0.438879	0	0
6321	8.349748	0.268886	-5.086878	0.030945	-0.018632	-0.007170	-0.630743	-0.352352	0.675846	-0.211171	-0.797576	0.355930	-0.438854	0	0
6322	8.318721	0.322242	-5.070877	0.025181	-0.027284	-0.016340	-0.627916	-0.352552	0.676089	-0.210963	-0.797768	0.355798	-0.438712	0	0
6323	8.309096	0.336919	-5.075253	0.021814	-0.026088	-0.005338	-0.628886	-0.353308	0.677182	-0.210729	-0.797919	0.355738	-0.438598	0	0
6324	8.340397	0.331864	-5.076456	0.007023	-0.029394	-0.010861	-0.628342	-0.352130	0.676403	-0.210641	-0.798057	0.355746	-0.438383	0	0
6325	8.385858	0.317472	-5.112067	0.021502	-0.017941	-0.018185	-0.627918	-0.352538	0.675808	-0.210496	-0.798217	0.355567	-0.438306	0	0
6326	8.390530	0.273793	-5.112526	0.046883	-0.017470	-0.027318	-0.629165	-0.352521	0.678789	-0.210200	-0.798449	0.355237	-0.438295	0	0
6327	8.375741	0.291547	-5.162582	0.066987	-0.026734	-0.027266	-0.628481	-0.351346	0.678008	-0.209701	-0.798775	0.354803	-0.438291	0	0
6328	8.358482	0.263082	-5.200770	0.073791	-0.040395	-0.045592	-0.628054	-0.349652	0.681360	-0.209178	-0.799236	0.354237	-0.438159	0	0
6329	8.310246	0.285450	-5.215728	0.082908	-0.051477	-0.045564	-0.627751	-0.351237	0.681400	-0.208543	-0.799767	0.353639	-0.437974	0	0
6330	8.312596	0.290414	-5.225446	0.092419	-0.043060	-0.032712	-0.627738	-0.351844	0.682068	-0.207837	-0.800206	0.353158	-0.437897	0	0
6331	8.331287	0.296182	-5.303402	0.126919	-0.053654	-0.041800	-0.626212	-0.349456	0.682627	-0.206826	-0.800823	0.352401	-0.437857	0	0
6332	8.330770	0.287331	-5.366243	0.126818	-0.057112	-0.045469	-0.623653	-0.349606	0.684855	-0.205825	-0.801457	0.351649	-0.437773	0	0
6333	8.334726	0.276611	-5.472742	0.122458	-0.068452	-0.071156	-0.622525	-0.347759	0.687786	-0.204924	-0.802230	0.350706	-0.437536	0	0
6334	8.401338	0.260566	-5.576787	0.107387	-0.089608	-0.085824	-0.621974	-0.346092	0.688733	-0.204136	-0.803109	0.349772	-0.437041	0	0
6335	8.275682	0.257190	-5.620420	0.136650	-0.113761	-0.083923	-0.619584	-0.344754	0.689925	-0.203016	-0.804150	0.348756	-0.436460	0	0
6336	8.136015	0.228747	-5.596058	0.136410	-0.131767	-0.091270	-0.618870	-0.344282	0.691785	-0.201881	-0.805275	0.347757	-0.435707	0	0
6337	8.017917	0.200358	-5.586996	0.142719	-0.131592	-0.094959	-0.614900	-0.344180	0.694297	-0.200695	-0.806439	0.346660	-0.434976	0	0
6338	7.871574	0.224656	-5.513731	0.151073	-0.137503	-0.089454	-0.612525	-0.341425	0.695860	-0.199403	-0.807613	0.345603	-0.434233	0	0
6339	7.899593	0.211386	-5.623562	0.143831	-0.093166	-0.091373	-0.610682	-0.340175	0.699030	-0.198321	-0.808594	0.344452	-0.433818	0	0
6340	7.990437	0.178538	-5.392872	0.151436	-0.054041	-0.084058	-0.610417	-0.337688	0.700879	-0.197285	-0.809385	0.343259	-0.433760	0	0
6341	8.056030	0.239882	-5.660627	0.099017	0.021585	-0.067749	-0.610409	-0.338532	0.700544	-0.196855	-0.809694	0.342265	-0.434163	0	0
6342	8.055532	0.182896	-5.390447	0.106181	0.058908	-0.076971	-0.608189	-0.335562	0.700708	-0.196541	-0.809879	0.341103	-0.434875	0	0
6343	8.065247	0.285133	-5.423961	0.045665	0.105669	-0.086322	-0.610156	-0.337173	0.699071	-0.196910	-0.809778	0.340025	-0.435739	0	0
6344	8.109573	0.383157	-5.342853	0.031648	0.165385	-0.068064	-0.610466	-0.336077	0.697305	-0.197528	-0.809314	0.339058	-0.437073	0	0
6345	7.966108	0.457839	-5.230720	0.017443	0.208817	-0.055331	-0.613720	-0.336381	0.695763	-0.198340	-0.808598	0.338147	-0.438734	0	0
6346	7.915525	0.448406	-5.224059	-0.007701	0.241152	-0.040763	-0.616146	-0.335791	0.693279	-0.199403	-0.807631	0.337404	-0.440601	0	0
6347	8.074672	0.415384	-5.196410	-0.024646	0.242320	-0.059119	-0.618813	-0.337956	0.691473	-0.200683	-0.806687	0.336577	-0.442378	0	0
6348	8.185467	0.465905	-5.224378	-0.027086	0.252054	-0.082964	-0.623228	-0.337655	0.686728	-0.202130	-0.805760	0.335565	-0.444174	0	0
6349	8.294065	0.484364	-5.211411	0.005594	0.247919	-0.092042	-0.627031	-0.340299	0.683348	-0.203330	-0.804952	0.334322	-0.446025	0	0
6350	8.370743	0.445551	-5.250764	0.012821	0.246293	-0.095687	-0.629036	-0.340096	0.679847	-0.204491	-0.804161	0.333040	-0.447876	0	0
6351	8.404629	0.459683	-5.237446	0.039874	0.208206	-0.106574	-0.630165	-0.340875	0.678537	-0.205345	-0.803639	0.331603	-0.449485	0	0
6352	8.368167	0.480004	-5.286675	0.052561	0.199177	-0.110211	-0.631452	-0.340228	0.677459	-0.206079	-0.803189	0.330095	-0.451061	0	0
6353	8.327630	0.469790	-5.227254	0.037833	0.203108	-0.113925	-0.634129	-0.341807	0.675407	-0.206963	-0.802702	0.328615	-0.452601	0	0
6354	8.299310	0.488464	-5.158440	0.033908	0.206468	-0.124032	-0.638092	-0.342209	0.673158	-0.207941	-0.802210	0.327078	-0.454136	0	0
6355	8.405416	0.448548	-5.131267	0.043272	0.184685	-0.113868	-0.639939	-0.342241	0.671478	-0.208718	-0.801809	0.325609	-0.455541	0	0
6356	8.437654	0.488194	-5.030765	0.025170	0.189823	-0.106554	-0.640947	-0.341714	0.669824	-0.209621	-0.801316	0.324268	-0.456949	0	0
6357	8.469337	0.519054	-4.997931	0.007955	0.182076	-0.099222	-0.640535	-0.341787	0.668261	-0.210604	-0.800798	0.323079	-0.458244	0	0
6358	8.431051	0.562758	-4.981722	-0.001049	0.163016	-0.057001	-0.643637	-0.343482	0.665782	-0.211405	-0.800203	0.322316	-0.459451	0	0
6359	8.364383	0.471589	-4.839725	-0.018909	0.143539	-0.038679	-0.644767	-0.343852	0.664922	-0.212200	-0.799605	0.321815	-0.460476	0	0
6360	8.336115	0.404807	-4.727992	-0.053542	0.137774	-0.033246	-0.649010	-0.344665	0.662367	-0.213230	-0.798934	0.321536	-0.461360	0	0
6361	8.382270	0.418468	-4.686151	-0.058451	0.138328	-0.011220	-0.649147	-0.345350	0.661760	-0.214196	-0.798184	0.321446	-0.462272	0	0
6362	8.519149	0.367103	-4.725421	-0.045677	0.173402	0.018131	-0.651845	-0.346675	0.657463	-0.215041	-0.797194	0.321465	-0.463572	0	0
6363	8.642673	0.352933	-4.638345	-0.028267	0.165893	0.020040	-0.652278	-0.346212	0.656931	-0.215708	-0.796277	0.321424	-0.464865	0	0
6364	8.627085	0.358131	-4.475892	-0.024296	0.150315	0.033839	-0.656402	-0.344909	0.655073	-0.216228	-0.795390	0.321505	-0.466085	0	0
6365	8.571072	0.426090	-4.270454	-0.020188	0.154761	0.051279	-0.659076	-0.346502	0.653303	-0.216650	-0.794436	0.321697	-0.467381	0	0
6366	8.576691	0.480752	-4.190597	-0.041657	0.179616	0.067727	-0.661530	-0.344154	0.650081	-0.217248	-0.793256	0.322075	-0.468845	0	0
6367	8.658318	0.531920	-4.251287	-0.052088	0.222879	0.084179	-0.663223	-0.344666	0.649358	-0.217989	-0.791801	0.322525	-0.470648	0	0
6368	8.800044	0.478033	-4.285925	-0.053601	0.227784	0.095200	-0.666213	-0.345000	0.645409	-0.218704	-0.790273	0.323065	-0.472510	0	0
6369	8.894364	0.369451	-4.195957	-0.073567	0.210845	0.102534	-0.670347	-0.344430	0.640961	-0.219488	-0.788758	0.323783	-0.474184	0	0
6370	8.923339	0.237439	-4.132683	-0.106842	0.193008	0.125424	-0.674051	-0.343113	0.638676	-0.220366	-0.787169	0.324888	-0.475660	0	0
6371	8.952181	0.071512	-4.072041	-0.129439	0.169349	0.137326	-0.676760	-0.342383	0.636344	-0.221287	-0.785604	0.326233	-0.476897	0	0
6372	9.024179	-0.077268	-4.046718	-0.119295	0.151391	0.175905	-0.678323	-0.342827	0.634211	-0.221883	-0.784012	0.327877	-0.478111	0	0
6373	9.138433	-0.287812	-4.139321	-0.111338	0.138933	0.199785	-0.681309	-0.342787	0.631416	-0.222261	-0.782416	0.329690	-0.479302	0	0
6374	9.344323	-0.447905	-4.244683	-0.092690	0.136149	0.246638	-0.685321	-0.339586	0.628827	-0.222270	-0.780701	0.331813	-0.480627	0	0
6375	9.416257	-0.503889	-4.267062	-0.088293	0.101385	0.243037	-0.686485	-0.338306	0.626516	-0.222129	-0.779181	0.333933	-0.481689	0	0
6376	9.382146	-0.551773	-4.295084	-0.123454	0.048687	0.232943	-0.690177	-0.336528	0.626521	-0.222152	-0.777849	0.336291	-0.482190	0	0
6377	9.259179	-0.435463	-4.043349	-0.110971	-0.006309	0.227550	-0.692170	-0.336129	0.624869	-0.221896	-0.776838	0.338636	-0.482298	0	0
6378	9.079077	-0.479853	-4.254295	-0.144969	-0.029714	0.188929	-0.694158	-0.335499	0.624362	-0.222085	-0.775937	0.341011	-0.481987	0	0
6379	9.056320	-0.462516	-4.089079	-0.115423	-0.054117	0.133056	-0.693165	-0.335413	0.625206	-0.222152	-0.775458	0.342748	-0.481495	0	0
6380	9.127010	-0.401694	-4.320796	-0.108366	-0.070874	0.089989	-0.693316	-0.334954	0.624670	-0.222338	-0.775206	0.344183	-0.480791	0	0
6381	9.153790	-0.368213	-4.299840	-0.017389	-0.096857	0.073704	-0.691639	-0.332760	0.626205	-0.221780	-0.775351	0.345082	-0.480170	0	0
6382	9.064674	-0.453020	-4.258413	0.037621	-0.154492	0.049097	-0.691336	-0.333549	0.627566	-0.220747	-0.775958	0.345692	-0.479225	0	0
6383	8.699287	-0.488558	-4.129037	0.116896	-0.211738	0.077705	-0.689807	-0.330121	0.630310	-0.218728	-0.776931	0.346231	-0.478184	0	0
6384	8.537766	-0.687282	-4.054244	0.156627	-0.234742	0.059401	-0.687704	-0.327417	0.633003	-0.216441	-0.778141	0.346523	-0.477046	0	0
6385	8.626966	-0.751402	-4.021765	0.174542	-0.198707	0.041037	-0.682615	-0.325950	0.636579	-0.214188	-0.779292	0.346471	-0.476219	0	0
6386	9.016473	-0.675293	-4.475452	0.165044	-0.062511	0.013358	-0.682355	-0.322647	0.639327	-0.212628	-0.779865	0.345955	-0.476357	0	0
6387	9.302351	-0.631894	-4.606634	0.176544	0.004889	0.026186	-0.682670	-0.319796	0.639791	-0.211130	-0.780096	0.345342	-0.477088	0	0
6388	9.668281	-0.619257	-4.656469	0.084948	-0.020433	0.024294	-0.682940	-0.319595	0.641644	-0.210289	-0.780255	0.345206	-0.477297	0	0
6389	9.467999	-0.289849	-4.521226	0.014852	-0.102480	0.013292	-0.682103	-0.318757	0.641830	-0.209743	-0.780700	0.345490	-0.476605	0	0
6390	9.060417	-0.161290	-4.309492	-0.131839	-0.169135	0.009379	-0.681248	-0.318424	0.643538	-0.210147	-0.781165	0.346576	-0.474873	0	0
6391	8.430594	-0.120442	-4.131082	-0.241122	-0.189593	0.031094	-0.676547	-0.321267	0.644446	-0.211213	-0.781417	0.348395	-0.472649	0	0
6392	7.973340	-0.096270	-4.065514	-0.245213	-0.166721	0.047471	-0.676224	-0.323629	0.645709	-0.212327	-0.781488	0.350306	-0.470616	0	0
6393	7.915727	-0.237706	-3.977324	-0.236419	-0.105957	0.062038	-0.674509	-0.325901	0.644703	-0.213498	-0.781234	0.352162	-0.469120	0	0
6394	8.093056	-0.271387	-4.090456	-0.212519	-0.012670	0.056461	-0.675024	-0.329898	0.644458	-0.214858	-0.780606	0.353662	-0.468416	0	0
6395	8.372710	-0.073600	-4.157597	-0.142526	0.064095	0.032710	-0.674446	-0.332370	0.642036	-0.216031	-0.779852	0.354482	-0.468512	0	0
6396	8.719397	0.065941	-4.256610	-0.075584	0.108978	0.034701	-0.673743	-0.332761	0.641016	-0.216848	-0.779025	0.354899	-0.469195	0	0
6397	8.921420	0.162749	-4.348075	-0.101981	0.128449	0.003479	-0.676278	-0.333553	0.640425	-0.218072	-0.778156	0.355159	-0.469873	0	0
6398	8.964480	0.314208	-4.452564	-0.119830	0.126049	-0.047905	-0.677957	-0.336135	0.638018	-0.219681	-0.777441	0.355102	-0.470348	0	0
6399	8.880723	0.413788	-4.419796	-0.149872	0.118547	-0.075480	-0.678510	-0.339508	0.633855	-0.221614	-0.776789	0.354990	-0.470604	0	0
6400	8.739442	0.488845	-4.336728	-0.119828	0.109663	-0.113961	-0.679042	-0.342605	0.632819	-0.223478	-0.776378	0.354458	-0.470802	0	0
6401	8.609871	0.508314	-4.273784	-0.063277	0.121869	-0.121234	-0.679319	-0.344356	0.630592	-0.224967	-0.776059	0.353572	-0.471286	0	0
6402	8.501740	0.489039	-4.226388	0.006065	0.161880	-0.132199	-0.679859	-0.346880	0.629591	-0.226119	-0.775745	0.352180	-0.472291	0	0
6403	8.501895	0.513156	-4.216574	0.069985	0.219369	-0.142255	-0.681571	-0.346615	0.627645	-0.227017	-0.775333	0.350277	-0.473950	0	0
6404	8.581546	0.536753	-4.209737	0.141778	0.265417	-0.130239	-0.682986	-0.347498	0.625625	-0.227466	-0.774820	0.348017	-0.476233	0	0
6405	8.837488	0.634040	-4.184858	0.135448	0.255314	-0.160441	-0.685562	-0.346190	0.623187	-0.228068	-0.774433	0.345572	-0.478350	0	0
6406	9.131508	0.709935	-4.212267	0.113801	0.217687	-0.144748	-0.685684	-0.348156	0.622359	-0.228632	-0.774120	0.343433	-0.480124	0	0
6407	9.381746	0.716122	-4.262649	0.052472	0.175409	-0.141992	-0.689068	-0.349581	0.620323	-0.229513	-0.773849	0.341704	-0.481372	0	0
6408	9.510755	0.741540	-4.417067	-0.019575	0.101085	-0.126388	-0.689915	-0.350759	0.618279	-0.230627	-0.773715	0.340625	-0.481820	0	0
6409	9.533160	0.754084	-4.640047	-0.098026	-0.002859	-0.108023	-0.688769	-0.352737	0.617296	-0.231902	-0.773836	0.340291	-0.481251	0	0
6410	9.391716	0.738506	-4.849835	-0.166192	-0.100167	-0.047481	-0.688434	-0.355699	0.619087	-0.233079	-0.774063	0.340982	-0.479825	0	0
6411	8.986283	0.708290	-4.914581	-0.247084	-0.214172	-0.016356	-0.685435	-0.357937	0.619908	-0.234344	-0.774533	0.342561	-0.477319	0	0
6412	8.661380	0.751351	-4.880410	-0.330764	-0.316776	-0.021925	-0.681716	-0.360936	0.621381	-0.235926	-0.775308	0.344736	-0.473703	0	0
6413	8.565617	0.949181	-4.573605	-0.347519	-0.406996	-0.021792	-0.676822	-0.367399	0.622909	-0.237323	-0.776448	0.347191	-0.469324	0	0
6414	8.343019	1.108434	-4.757480	-0.448236	-0.423241	-0.022909	-0.671915	-0.373945	0.626128	-0.239458	-0.777393	0.350171	-0.464436	0	0
6415	8.014271	1.299282	-4.350219	-0.453438	-0.429668	-0.009173	-0.667322	-0.378701	0.628048	-0.241525	-0.778288	0.353249	-0.459509	0	0
6416	7.984500	1.310737	-4.464973	-0.565308	-0.399110	-0.022294	-0.662441	-0.385489	0.627436	-0.244631	-0.778776	0.356681	-0.454360	0	0
6417	8.239784	1.418931	-4.529371	-0.531930	-0.331852	0.022697	-0.657851	-0.391026	0.627753	-0.247495	-0.778855	0.360098	-0.449956	0	0
6418	8.474514	1.446569	-4.723960	-0.481726	-0.228355	0.076817	-0.654972	-0.396177	0.626555	-0.250083	-0.778370	0.363457	-0.446651	0	0
6419	8.936021	1.381893	-4.845507	-0.356093	-0.146105	0.113721	-0.651254	-0.401026	0.624803	-0.251831	-0.777681	0.366312	-0.444532	0	0
6420	10.114544	1.024839	-5.602058	-0.307977	0.084192	0.176020	-0.652374	-0.403975	0.620955	-0.253763	-0.775845	0.368876	-0.444521	0	0
6421	9.814233	0.653994	-5.639139	-0.153321	-0.013823	0.081839	-0.653266	-0.402108	0.618253	-0.254553	-0.775184	0.370243	-0.444086	0	0
6422	9.030652	0.779412	-4.816742	0.127987	-0.328022	-0.039274	-0.650384	-0.404088	0.622625	-0.252532	-0.777071	0.370243	-0.441937	0	0
6423	8.277375	0.593526	-4.304273	0.228805	-0.469305	-0.086747	-0.645981	-0.402198	0.629485	-0.249413	-0.780002	0.369754	-0.438944	0	0
6424	7.485622	0.147884	-4.292061	0.119608	-0.375891	-0.076348	-0.641032	-0.401267	0.632323	-0.247441	-0.782187	0.369616	-0.436281	0	0
6425	7.039690	0.043295	-4.575584	0.014931	-0.185299	-0.042114	-0.638590	-0.401682	0.637079	-0.246836	-0.783157	0.369698	-0.434811	0	0
6426	7.409062	0.324157	-4.916071	0.043372	-0.003267	-0.022045	-0.635630	-0.400379	0.638828	-0.246571	-0.783342	0.369347	-0.434927	0	0
6427	8.020975	0.702997	-5.095907	0.044288	0.172314	0.031089	-0.638475	-0.399810	0.636912	-0.246735	-0.782557	0.368993	-0.436544	0	0
6428	8.964837	0.843926	-5.251060	0.009446	0.194812	0.060575	-0.639345	-0.399129	0.634984	-0.247127	-0.781470	0.368982	-0.438275	0	0
6429	9.323133	1.023852	-5.113528	0.019923	0.060698	0.056335	-0.641506	-0.397249	0.632437	-0.246960	-0.781016	0.369205	-0.438990	0	0
6430	9.212093	1.034735	-5.143121	-0.075399	-0.083612	-0.005122	-0.641945	-0.396622	0.631491	-0.247280	-0.781176	0.369750	-0.438066	0	0
6431	8.715998	0.964559	-5.074300	-0.195255	-0.141690	0.000123	-0.640346	-0.399174	0.633295	-0.248293	-0.781282	0.370974	-0.436265	0	0
6432	8.133435	0.814019	-4.935137	-0.296729	-0.160204	0.004393	-0.636790	-0.402304	0.631652	-0.250003	-0.781193	0.372727	-0.433947	0	0
6433	7.749446	0.709145	-4.689575	-0.243254	-0.120662	0.016268	-0.636618	-0.405010	0.631199	-0.251395	-0.781017	0.374229	-0.432164	0	0
6434	7.760026	0.665967	-4.550155	-0.153975	-0.044366	0.029166	-0.637426	-0.408804	0.629839	-0.252325	-0.780669	0.375286	-0.431333	0	0
6435	8.121197	0.690727	-4.597317	-0.042258	0.045700	0.058685	-0.636441	-0.409063	0.628965	-0.252587	-0.780116	0.375830	-0.431707	0	0
6436	8.487015	0.703560	-4.661639	0.002774	0.089444	0.096405	-0.638305	-0.406876	0.628837	-0.252489	-0.779345	0.376368	-0.432686	0	0
6437	8.592397	0.660034	-4.726251	0.015208	0.081044	0.082693	-0.639309	-0.406506	0.627456	-0.252332	-0.778692	0.376760	-0.433611	0	0
6438	8.627924	0.680371	-4.814404	0.019702	0.051815	0.047889	-0.640454	-0.404800	0.628139	-0.252175	-0.778305	0.376948	-0.434235	0	0
6439	8.600594	0.667366	-4.914917	0.000564	-0.012885	0.022252	-0.641593	-0.404197	0.627905	-0.252039	-0.778249	0.377170	-0.434222	0	0
6440	8.570775	0.552077	-4.982186	0.005694	-0.047231	0.011278	-0.641165	-0.404762	0.627583	-0.251786	-0.778385	0.377401	-0.433923	0	0
6441	8.493216	0.511948	-5.023026	0.042652	-0.112766	-0.003252	-0.640332	-0.403236	0.628377	-0.251056	-0.778964	0.377493	-0.433226	0	0
6442	8.411191	0.510256	-5.034462	0.075260	-0.136215	-0.013263	-0.640173	-0.402546	0.631811	-0.250026	-0.779756	0.377446	-0.432438	0	0
6443	8.281280	0.540077	-5.019747	0.059966	-0.173839	0.000508	-0.636624	-0.401921	0.635491	-0.248911	-0.780626	0.377644	-0.431336	0	0
6444	8.151369	0.547943	-4.995514	0.043474	-0.181183	0.000461	-0.635936	-0.400501	0.635573	-0.247903	-0.781473	0.377959	-0.430107	0	0
6445	8.116744	0.503398	-5.091128	0.009595	-0.144158	0.029680	-0.633658	-0.400388	0.638385	-0.247166	-0.781976	0.378527	-0.429116	0	0
6446	8.284093	0.524041	-5.271166	0.045105	-0.086599	0.051714	-0.633105	-0.398470	0.640054	-0.246271	-0.782231	0.378983	-0.428763	0	0
6447	8.596370	0.469881	-5.374986	0.111794	-0.025767	0.110528	-0.632986	-0.396756	0.640160	-0.244833	-0.782170	0.379453	-0.429282	0	0
6448	8.884424	0.420989	-5.497189	0.152933	0.029854	0.103231	-0.635597	-0.390997	0.640545	-0.243324	-0.781983	0.379578	-0.430368	0	0
6449	9.136662	0.267580	-5.222597	0.185818	0.044727	0.099640	-0.635625	-0.388579	0.640979	-0.241619	-0.781836	0.379470	-0.431689	0	0
6450	8.955090	0.189855	-5.298439	0.140846	0.062067	0.057260	-0.637076	-0.386336	0.639578	-0.240529	-0.781645	0.379217	-0.432864	0	0
6451	8.615700	0.188087	-4.628749	0.160394	0.008432	0.042649	-0.637231	-0.383870	0.641995	-0.239129	-0.781804	0.378859	-0.433666	0	0
6452	8.169951	0.152147	-4.607482	0.057591	0.001069	0.030428	-0.638509	-0.383007	0.642344	-0.238564	-0.781785	0.378885	-0.433987	0	0
6453	7.899244	0.200080	-4.423132	-0.005485	0.054516	0.062288	-0.639234	-0.381559	0.642300	-0.238550	-0.781271	0.379289	-0.434568	0	0
6454	7.899981	0.347570	-4.390797	-0.036404	0.135622	0.062124	-0.642081	-0.379779	0.642015	-0.239070	-0.780341	0.379611	-0.435671	0	0
6455	8.135086	0.442843	-4.565636	-0.037132	0.175803	0.099741	-0.644902	-0.381471	0.639392	-0.239600	-0.779077	0.380152	-0.437167	0	0
6456	8.545452	0.364831	-4.750575	-0.072683	0.161178	0.070405	-0.646917	-0.379492	0.637697	-0.240490	-0.777887	0.380684	-0.438333	0	0
6457	8.879429	0.383665	-4.883715	-0.064751	0.087854	0.066022	-0.649740	-0.380504	0.635824	-0.241047	-0.777065	0.381292	-0.438957	0	0
6458	8.963556	0.456608	-4.941942	-0.089297	0.006519	0.011079	-0.648902	-0.380468	0.634829	-0.241745	-0.776729	0.381821	-0.438707	0	0
6459	8.772666	0.468632	-5.014435	-0.092299	-0.051977	-0.027414	-0.650023	-0.381159	0.634655	-0.242392	-0.776809	0.382160	-0.437913	0	0
6460	8.535719	0.383898	-5.081006	-0.085521	-0.097089	-0.043914	-0.649148	-0.382930	0.635384	-0.242903	-0.777147	0.382490	-0.436741	0	0
6461	8.357311	0.358492	-5.081746	-0.111631	-0.072778	-0.065152	-0.649269	-0.384372	0.635578	-0.243784	-0.777413	0.382670	-0.435617	0	0
6462	8.385646	0.366621	-5.160048	-0.070864	-0.026804	-0.050459	-0.648118	-0.385445	0.636630	-0.244460	-0.777518	0.382681	-0.435040	0	0
6463	8.455879	0.365510	-5.114372	-0.022250	0.028126	-0.016485	-0.647546	-0.385897	0.636879	-0.244818	-0.777376	0.382604	-0.435161	0	0
6464	8.526223	0.364204	-5.054209	-0.014889	0.045604	-0.016481	-0.648423	-0.385173	0.634106	-0.245203	-0.777160	0.382485	-0.435435	0	0
6465	8.546206	0.375027	-4.967929	-0.033820	0.016299	-0.002699	-0.648396	-0.386659	0.635144	-0.245545	-0.776988	0.382595	-0.435453	0	0
6466	8.561165	0.391122	-4.910412	-0.060493	0.001863	-0.006391	-0.648682	-0.386498	0.634874	-0.246058	-0.776824	0.382834	-0.435245	0	0
6467	8.470565	0.448613	-4.810030	-0.067837	-0.029608	-0.003609	-0.648652	-0.388399	0.635603	-0.246493	-0.776771	0.383198	-0.434774	0	0
6468	8.412947	0.429137	-4.774185	-0.078749	-0.040856	0.000043	-0.648252	-0.388138	0.633071	-0.246983	-0.776697	0.383722	-0.434164	0	0
6469	8.439423	0.399735	-4.765705	-0.065772	-0.052374	0.007429	-0.646941	-0.390515	0.634323	-0.247266	-0.776705	0.384218	-0.433551	0	0
6470	8.489816	0.453402	-4.815549	-0.051041	-0.052620	0.011147	-0.647234	-0.390183	0.633499	-0.247446	-0.776709	0.384731	-0.432984	0	0
6471	8.527816	0.458978	-4.889399	-0.044735	-0.058159	0.042372	-0.646219	-0.391547	0.634676	-0.247392	-0.776658	0.385421	-0.432493	0	0
6472	8.561034	0.464520	-4.958238	-0.024922	-0.068598	0.031423	-0.645643	-0.392156	0.635198	-0.247218	-0.776718	0.386018	-0.431953	0	0
6473	8.570297	0.465110	-5.006890	-0.024996	-0.061008	0.027741	-0.645074	-0.392192	0.635755	-0.247063	-0.776783	0.386515	-0.431479	0	0
6474	8.564946	0.451441	-5.069581	-0.026119	-0.071841	0.055278	-0.646152	-0.391677	0.643148	-0.246720	-0.776816	0.387198	-0.431003	0	0
6475	8.516879	0.451561	-5.053290	-0.015406	-0.061103	0.044261	-0.645897	-0.390461	0.641666	-0.246418	-0.776841	0.387783	-0.430605	0	0
6476	8.483455	0.446378	-5.011011	-0.007889	-0.058810	0.051605	-0.644222	-0.390641	0.638954	-0.246089	-0.776796	0.388487	-0.430240	0	0
6477	8.445175	0.441291	-4.973380	-0.010158	-0.061745	0.069949	-0.643960	-0.388935	0.639199	-0.245633	-0.776735	0.389249	-0.429921	0	0
6478	8.425958	0.407176	-4.951145	-0.018066	-0.049492	0.080916	-0.644536	-0.388463	0.638527	-0.245268	-0.776532	0.390156	-0.429675	0	0
6479	8.421342	0.394659	-4.919652	-0.005373	-0.056681	0.077279	-0.645098	-0.389135	0.637784	-0.244762	-0.776431	0.390942	-0.429431	0	0
6480	8.433372	0.367777	-4.910616	0.003784	-0.073387	0.079158	-0.645107	-0.388019	0.638419	-0.244163	-0.776369	0.391839	-0.429066	0	0
6481	8.430756	0.373034	-4.939469	0.010848	-0.078385	0.070003	-0.644125	-0.385877	0.641229	-0.243477	-0.776428	0.392551	-0.428699	0	0
6482	8.449674	0.334502	-4.969414	0.023916	-0.075280	0.079196	-0.644808	-0.387059	0.642151	-0.242683	-0.776448	0.393311	-0.428416	0	0
6483	8.424888	0.311488	-5.048347	0.033198	-0.082996	0.084720	-0.643997	-0.384476	0.641881	-0.241742	-0.776521	0.394052	-0.428135	0	0
6484	8.399935	0.249743	-5.132359	0.035251	-0.096434	0.093903	-0.643165	-0.382549	0.643266	-0.240716	-0.776596	0.394933	-0.427765	0	0
6485	8.437359	0.242372	-4.964723	0.058723	-0.101382	0.082958	-0.643308	-0.382002	0.643866	-0.239510	-0.776813	0.395594	-0.427437	0	0
6486	8.404510	0.250135	-5.163928	0.024235	-0.074084	0.090176	-0.642467	-0.379593	0.647118	-0.238666	-0.776785	0.396425	-0.427190	0	0
6487	8.357457	0.199703	-4.995830	0.045604	-0.093228	0.070048	-0.641205	-0.378502	0.647881	-0.237648	-0.776984	0.397021	-0.426842	0	0
6488	8.366448	0.220278	-5.087820	0.032687	-0.079963	0.064498	-0.642192	-0.377433	0.649795	-0.236842	-0.777085	0.397661	-0.426510	0	0
6489	8.394898	0.240401	-5.156386	0.058040	-0.051644	0.051664	-0.642345	-0.376831	0.649269	-0.235970	-0.777207	0.397962	-0.426490	0	0
6490	8.380717	0.254653	-5.126777	0.092965	-0.044714	0.057227	-0.642105	-0.374206	0.648300	-0.234896	-0.777299	0.398259	-0.426639	0	0
6491	8.409346	0.272025	-5.171213	0.099853	-0.061345	0.042593	-0.641657	-0.373820	0.651994	-0.233699	-0.777595	0.398332	-0.426687	0	0
6492	8.409231	0.221006	-5.164295	0.110788	-0.080712	0.042637	-0.641554	-0.370417	0.652771	-0.232358	-0.777981	0.398439	-0.426617	0	0
6493	8.349223	0.201512	-5.125946	0.116583	-0.071963	0.018762	-0.639879	-0.368747	0.653284	-0.231090	-0.778454	0.398279	-0.426593	0	0
6494	8.269588	0.182766	-5.132751	0.093699	-0.086695	0.019638	-0.640141	-0.368595	0.656123	-0.229976	-0.778895	0.398329	-0.426342	0	0
6495	8.216578	0.134355	-5.111761	0.089469	-0.074286	-0.003349	-0.639300	-0.367642	0.656881	-0.229003	-0.779401	0.398117	-0.426140	0	0
6496	8.249951	0.129872	-5.156517	0.085756	-0.077838	-0.005180	-0.638458	-0.365770	0.659393	-0.228077	-0.779896	0.397961	-0.425875	0	0
6497	8.249988	0.168833	-5.168341	0.095035	-0.063352	-0.001509	-0.637204	-0.364903	0.658869	-0.227096	-0.780358	0.397713	-0.425784	0	0
6498	8.259153	0.140324	-5.217179	0.082657	-0.065902	-0.019885	-0.636908	-0.364187	0.661738	-0.226323	-0.780835	0.397462	-0.425556	0	0
6499	8.251652	0.057927	-5.217436	0.094603	-0.068810	-0.018037	-0.637784	-0.362546	0.660718	-0.225393	-0.781383	0.397099	-0.425382	0	0
6500	8.277501	0.014987	-5.283900	0.098262	-0.073413	-0.018026	-0.634135	-0.360497	0.661660	-0.224467	-0.781911	0.396826	-0.425157	0	0
6501	8.313239	-0.013826	-5.324072	0.084028	-0.070549	-0.003375	-0.634549	-0.360812	0.662351	-0.223549	-0.782383	0.396626	-0.424960	0	0
6502	8.375280	-0.096126	-5.367992	0.084512	-0.049366	0.012189	-0.632145	-0.359814	0.664651	-0.222687	-0.782665	0.396575	-0.424940	0	0
6503	8.391567	-0.083035	-5.448226	0.088532	-0.014982	0.022239	-0.633827	-0.359457	0.666669	-0.221844	-0.782808	0.396432	-0.425251	0	0
6504	8.432302	-0.148775	-5.450179	0.063635	-0.003537	0.047862	-0.633165	-0.357225	0.664823	-0.221176	-0.782706	0.396647	-0.425586	0	0
6505	8.411461	-0.076932	-5.371635	0.060012	0.016717	0.047832	-0.633885	-0.356070	0.664902	-0.220572	-0.782548	0.396756	-0.426089	0	0
6506	8.311584	0.043407	-5.251173	0.023279	0.002228	0.045033	-0.634447	-0.355014	0.666952	-0.220224	-0.782371	0.397052	-0.426318	0	0
6507	8.196948	0.105841	-5.145029	-0.028141	-0.015792	0.040362	-0.634465	-0.353849	0.666601	-0.220212	-0.782186	0.397548	-0.426200	0	0
6508	8.031725	0.168606	-5.036991	-0.050865	-0.004818	0.010915	-0.633053	-0.354932	0.664824	-0.220578	-0.781996	0.397939	-0.425996	0	0
6509	8.034167	0.212433	-5.051290	-0.062226	0.018294	-0.005653	-0.632453	-0.357536	0.665079	-0.221166	-0.781773	0.398145	-0.425907	0	0
6510	8.173381	0.217280	-5.124097	-0.027806	0.051430	-0.022126	-0.633594	-0.357184	0.664123	-0.221717	-0.781524	0.398056	-0.426161	0	0
6511	8.314857	0.178464	-5.197275	0.004401	0.055820	-0.050493	-0.633311	-0.357855	0.663089	-0.222125	-0.781467	0.397544	-0.426531	0	0
6512	8.422222	0.091765	-5.298474	0.019874	0.026398	-0.051327	-0.634733	-0.356975	0.663157	-0.222327	-0.781548	0.397075	-0.426715	0	0
6513	8.435678	0.039759	-5.405597	0.006107	0.003435	-0.051326	-0.634145	-0.358184	0.664207	-0.222516	-0.781720	0.396666	-0.426681	0	0
6514	8.387252	0.011238	-5.423296	0.004521	-0.016555	-0.040302	-0.634838	-0.359174	0.664152	-0.222627	-0.781900	0.396456	-0.426488	0	0
6515	8.305326	0.016691	-5.425027	0.006340	-0.038781	-0.038446	-0.633980	-0.359916	0.664380	-0.222592	-0.782202	0.396241	-0.426153	0	0
6516	8.248020	0.006424	-5.352902	0.021079	-0.016856	-0.036629	-0.632574	-0.358841	0.665423	-0.222532	-0.782427	0.395947	-0.426044	0	0
6517	8.190390	0.011359	-5.328976	0.041580	0.006298	-0.024708	-0.632859	-0.358823	0.665144	-0.222341	-0.782561	0.395588	-0.426231	0	0
6518	8.163997	-0.013042	-5.303993	0.041557	0.024867	-0.027500	-0.633433	-0.358229	0.664904	-0.222273	-0.782593	0.395233	-0.426536	0	0
6519	8.151653	-0.012441	-5.342175	0.028862	0.030211	-0.023867	-0.632279	-0.360119	0.665058	-0.222271	-0.782593	0.394883	-0.426862	0	0
6520	8.198709	0.024033	-5.193938	0.034384	0.057864	-0.024797	-0.632720	-0.359342	0.663980	-0.222377	-0.782459	0.394503	-0.427403	0	0
6521	8.267843	0.058991	-5.304992	-0.015156	0.069464	-0.031317	-0.633418	-0.360441	0.663211	-0.222905	-0.782223	0.394195	-0.427845	0	0
6522	8.292822	0.049960	-5.187626	-0.024593	0.017336	-0.036750	-0.633149	-0.359573	0.662980	-0.223343	-0.782196	0.394026	-0.427821	0	0
6523	8.345078	0.097250	-5.305215	-0.037208	0.016038	-0.029416	-0.633431	-0.360100	0.662102	-0.223825	-0.782131	0.393946	-0.427762	0	0
6524	8.369530	0.115969	-5.267360	-0.020765	0.027148	-0.031227	-0.633150	-0.359696	0.662548	-0.224243	-0.782053	0.393773	-0.427844	0	0
6525	8.326373	0.154920	-5.255830	0.002927	0.049491	-0.036725	-0.634098	-0.362964	0.662212	-0.224574	-0.781963	0.393389	-0.428188	0	0
6526	8.297145	0.126403	-5.283909	0.012574	0.042791	-0.017438	-0.634417	-0.360493	0.661663	-0.224754	-0.781821	0.393182	-0.428544	0	0
6527	8.292309	0.087442	-5.269489	0.009245	0.049684	-0.040403	-0.632847	-0.362212	0.661116	-0.225051	-0.781758	0.392741	-0.428906	0	0
6528	8.288045	0.135285	-5.218293	0.002797	0.036809	-0.040386	-0.633844	-0.362142	0.659999	-0.225385	-0.781707	0.392415	-0.429123	0	0
6529	8.297895	0.115333	-5.182559	-0.008341	0.050165	-0.047770	-0.636127	-0.360636	0.659267	-0.225854	-0.781631	0.391991	-0.429402	0	0
6530	8.326859	0.115046	-5.176398	0.002022	0.034646	-0.034872	-0.635273	-0.361751	0.658341	-0.226154	-0.781572	0.391702	-0.429616	0	0
6531	8.331496	0.122648	-5.203092	0.006085	0.043202	-0.055063	-0.636371	-0.363112	0.660104	-0.226513	-0.781586	0.391175	-0.429880	0	0
6532	8.336514	0.149094	-5.188614	-0.002966	0.026330	-0.049542	-0.636521	-0.363319	0.658538	-0.226882	-0.781609	0.390811	-0.429976	0	0
6533	8.341367	0.192905	-5.203003	-0.001244	0.043226	-0.055063	-0.636392	-0.363252	0.657127	-0.227299	-0.781606	0.390315	-0.430212	0	0
6534	8.358341	0.192598	-5.189147	0.009382	0.038435	-0.067877	-0.635788	-0.365877	0.657806	-0.227700	-0.781673	0.389732	-0.430406	0	0
6535	8.370111	0.183244	-5.221049	0.018781	0.021187	-0.056820	-0.636218	-0.365571	0.657546	-0.227882	-0.781816	0.389185	-0.430544	0	0
6536	8.380337	0.196784	-5.151295	0.027541	0.005348	-0.069617	-0.634090	-0.366195	0.657911	-0.228004	-0.782087	0.388558	-0.430554	0	0
6537	8.397040	0.216463	-5.180777	-0.001247	0.006191	-0.051317	-0.635498	-0.366460	0.657908	-0.228260	-0.782228	0.388175	-0.430508	0	0
6538	8.320233	0.289649	-5.172596	0.017031	0.003360	-0.051281	-0.634796	-0.366715	0.657037	-0.228401	-0.782391	0.387781	-0.430492	0	0
6539	8.317525	0.256043	-5.196868	0.029736	0.017460	-0.056791	-0.634658	-0.365901	0.657935	-0.228482	-0.782575	0.387196	-0.430642	0	0
6540	8.327343	0.226392	-5.161197	0.031332	0.010579	-0.065037	-0.635218	-0.366981	0.656742	-0.228594	-0.782795	0.386610	-0.430707	0	0
6541	8.346876	0.298979	-5.159039	0.027305	-0.005268	-0.076932	-0.634933	-0.366203	0.658342	-0.228693	-0.783149	0.385929	-0.430623	0	0
6542	8.380488	0.264810	-5.160519	0.030620	-0.012103	-0.054891	-0.633211	-0.368123	0.658913	-0.228656	-0.783446	0.385436	-0.430543	0	0
6543	8.385269	0.264843	-5.165528	0.023695	-0.007200	-0.075098	-0.633767	-0.368428	0.659464	-0.228767	-0.783792	0.384789	-0.430434	0	0
6544	8.371036	0.308455	-5.155050	0.031103	0.001818	-0.072341	-0.632351	-0.368606	0.659722	-0.228865	-0.784089	0.384141	-0.430420	0	0
6545	8.371272	0.300723	-5.121292	0.060358	0.003624	-0.073204	-0.629945	-0.369745	0.658780	-0.228722	-0.784463	0.383325	-0.430540	0	0
6546	8.380972	0.302987	-5.114394	0.056992	0.023345	-0.064064	-0.631489	-0.369770	0.659783	-0.228682	-0.784677	0.382616	-0.430803	0	0
6547	8.376163	0.322515	-5.121333	0.062392	0.008707	-0.065863	-0.630776	-0.370088	0.660180	-0.228511	-0.785005	0.381837	-0.430987	0	0
6548	8.400063	0.310494	-5.141629	0.064206	0.001343	-0.065845	-0.630795	-0.368385	0.660569	-0.228315	-0.785356	0.381091	-0.431111	0	0
6549	8.395122	0.279035	-5.144065	0.060745	-0.008344	-0.057585	-0.631217	-0.369052	0.659684	-0.228056	-0.785721	0.380423	-0.431174	0	0
6550	8.380745	0.274117	-5.131482	0.069753	-0.015468	-0.062147	-0.630505	-0.368703	0.661112	-0.227762	-0.786120	0.379766	-0.431182	0	0
6551	8.376124	0.288437	-5.111892	0.064217	-0.013504	-0.063994	-0.629650	-0.369295	0.661208	-0.227484	-0.786538	0.379044	-0.431202	0	0
6552	8.385854	0.288211	-5.100180	0.064284	-0.006247	-0.062168	-0.627961	-0.368232	0.662389	-0.227240	-0.786907	0.378340	-0.431275	0	0
6553	8.375829	0.301149	-5.155276	0.066347	-0.001216	-0.053916	-0.627961	-0.368232	0.662389	-0.226948	-0.787238	0.377658	-0.431422	0	0
6554	8.342058	0.299010	-5.158858	0.064455	-0.015893	-0.054821	-0.628251	-0.367914	0.661847	-0.226667	-0.787591	0.377093	-0.431419	0	0
6555	8.351063	0.295174	-5.238931	0.029937	-0.016326	-0.045714	-0.628242	-0.367969	0.662974	-0.226569	-0.787873	0.376668	-0.431328	0	0
6556	8.367210	0.336018	-5.038784	0.071039	-0.016354	-0.047452	-0.626111	-0.368880	0.663320	-0.226182	-0.788233	0.376096	-0.431373	0	0
6557	8.369997	0.334661	-5.299768	0.007672	-0.003519	-0.058615	-0.627105	-0.368164	0.663657	-0.226364	-0.788457	0.375635	-0.431270	0	0
6558	8.342896	0.302424	-5.052587	0.025849	-0.026509	-0.060381	-0.626240	-0.368682	0.665172	-0.226335	-0.788820	0.375151	-0.431043	0	0
6559	8.380417	0.333227	-5.198718	-0.005898	-0.032343	-0.084282	-0.627069	-0.370630	0.664210	-0.226626	-0.789233	0.374611	-0.430603	0	0
6560	8.376193	0.410266	-5.154579	-0.005082	-0.011998	-0.054937	-0.625527	-0.369795	0.664247	-0.226895	-0.789422	0.374312	-0.430374	0	0
6561	8.347465	0.407705	-5.129366	0.027924	0.015516	-0.054923	-0.624383	-0.370297	0.665335	-0.226972	-0.789595	0.373750	-0.430505	0	0
6562	8.339882	0.391300	-5.167837	0.039101	-0.003472	-0.045700	-0.626227	-0.370214	0.664228	-0.226885	-0.789812	0.373316	-0.430530	0	0
6563	8.339707	0.350143	-5.172930	0.029608	-0.007285	-0.058566	-0.626200	-0.371169	0.666146	-0.226879	-0.790100	0.372768	-0.430478	0	0
6564	8.356888	0.366550	-5.139649	-0.015905	-0.028978	-0.047602	-0.624379	-0.370324	0.665899	-0.227109	-0.790336	0.372556	-0.430108	0	0
6565	8.356762	0.339942	-5.144649	-0.004836	-0.014390	-0.045773	-0.624778	-0.372579	0.665197	-0.227293	-0.790529	0.372274	-0.429901	0	0
6566	8.342381	0.361860	-5.143968	-0.030388	-0.025582	-0.042134	-0.623660	-0.371867	0.664948	-0.227658	-0.790668	0.372218	-0.429498	0	0
6567	8.337497	0.381519	-5.160565	-0.023013	-0.031291	-0.039356	-0.622804	-0.372336	0.665476	-0.227896	-0.790868	0.372103	-0.429105	0	0
6568	8.346821	0.372246	-5.197206	-0.033220	-0.022588	-0.045814	-0.622813	-0.371751	0.665230	-0.228285	-0.791023	0.371977	-0.428720	0	0
6569	8.337035	0.372570	-5.216162	-0.037728	-0.016240	-0.044000	-0.621657	-0.373913	0.665083	-0.228714	-0.791142	0.371854	-0.428380	0	0
6570	8.327456	0.372535	-5.208558	-0.056287	-0.023008	-0.053203	-0.622769	-0.374394	0.666477	-0.229322	-0.791268	0.371781	-0.427885	0	0
6571	8.337008	0.409204	-5.235246	-0.059529	-0.029498	-0.036675	-0.621620	-0.376250	0.665926	-0.229843	-0.791365	0.371840	-0.427375	0	0
6572	8.332503	0.396491	-5.189267	-0.053916	-0.037212	-0.031148	-0.620750	-0.378653	0.664920	-0.230312	-0.791449	0.372016	-0.426812	0	0
6573	8.351469	0.411534	-5.235772	-0.083937	-0.006723	-0.062448	-0.619323	-0.379431	0.665706	-0.231221	-0.791488	0.371921	-0.426332	0	0
6574	8.298776	0.457692	-5.214177	-0.081643	-0.011514	-0.044088	-0.619885	-0.380497	0.664231	-0.232023	-0.791478	0.371984	-0.425858	0	0
6575	8.327477	0.440790	-5.234684	-0.086424	0.001021	-0.053290	-0.619554	-0.384234	0.664277	-0.232940	-0.791443	0.371954	-0.425450	0	0
6576	8.313317	0.450127	-5.200277	-0.090997	0.002870	-0.053302	-0.619152	-0.383320	0.663058	-0.233913	-0.791378	0.371959	-0.425031	0	0
6577	8.320897	0.488485	-5.171325	-0.115033	0.003485	-0.062517	-0.620240	-0.386729	0.662714	-0.235104	-0.791298	0.371971	-0.424513	0	0
6578	8.304056	0.556850	-5.196819	-0.104430	-0.006832	-0.075319	-0.617978	-0.388110	0.660910	-0.236252	-0.791313	0.371902	-0.423908	0	0
6579	8.313567	0.581394	-5.223585	-0.138195	-0.010628	-0.071703	-0.616258	-0.390410	0.660467	-0.237612	-0.791269	0.371971	-0.423169	0	0
6580	8.333182	0.639203	-5.204618	-0.145711	-0.026848	-0.077183	-0.619346	-0.392583	0.658948	-0.239022	-0.791271	0.372114	-0.422243	0	0
6581	8.316644	0.680210	-5.179577	-0.140858	-0.009921	-0.068021	-0.617626	-0.395019	0.658355	-0.240389	-0.791200	0.372220	-0.421507	0	0
6582	8.312067	0.718843	-5.164661	-0.145529	-0.006929	-0.071699	-0.617299	-0.399000	0.657538	-0.241839	-0.791102	0.372339	-0.420755	0	0
6583	8.321921	0.784250	-5.164604	-0.147824	0.001306	-0.055187	-0.616155	-0.400161	0.657454	-0.243248	-0.790915	0.372547	-0.420110	0	0
6584	8.348455	0.805965	-5.170285	-0.155498	-0.003427	-0.068031	-0.614710	-0.404098	0.655357	-0.244763	-0.790769	0.372709	-0.419361	0	0
6585	8.350940	0.822890	-5.167852	-0.164127	-0.026804	-0.045985	-0.615418	-0.405399	0.652879	-0.246157	-0.790621	0.373124	-0.418453	0	0
6586	8.331518	0.862304	-5.203101	-0.151511	-0.015303	-0.054236	-0.613970	-0.408152	0.652976	-0.247543	-0.790473	0.373418	-0.417652	0	0
6587	8.321989	0.871936	-5.193020	-0.136658	-0.043622	-0.043151	-0.614633	-0.411574	0.652769	-0.248645	-0.790449	0.373780	-0.416719	0	0
6588	8.309958	0.864675	-5.187787	-0.136976	-0.044758	-0.055082	-0.616167	-0.412981	0.652695	-0.249824	-0.790445	0.374107	-0.415727	0	0
6589	8.283423	0.842960	-5.182105	-0.120139	-0.016006	-0.044094	-0.614031	-0.414185	0.653165	-0.250901	-0.790347	0.374322	-0.415070	0	0
6590	8.290760	0.864671	-5.177407	-0.099556	-0.026362	-0.025680	-0.612593	-0.417284	0.651544	-0.251711	-0.790265	0.374643	-0.414446	0	0
6591	8.312353	0.871999	-5.192659	-0.088554	-0.017182	-0.025668	-0.612304	-0.417459	0.652096	-0.252458	-0.790181	0.374874	-0.413943	0	0
6592	8.318823	0.858643	-5.284776	-0.086672	-0.037650	-0.021965	-0.612827	-0.420209	0.652777	-0.253105	-0.790165	0.375193	-0.413289	0	0
6593	8.320855	0.894111	-5.038243	-0.049452	-0.031834	0.001970	-0.611440	-0.419562	0.650826	-0.253373	-0.790135	0.375517	-0.412886	0	0
6594	8.279595	0.867410	-5.375040	-0.060133	-0.030537	0.012016	-0.611706	-0.421246	0.650158	-0.253721	-0.790007	0.376024	-0.412458	0	0
6595	8.306802	0.913017	-4.994115	-0.004629	-0.050495	0.003924	-0.611396	-0.422205	0.652073	-0.253557	-0.790159	0.376226	-0.412081	0	0
6596	8.304519	0.858476	-5.264919	-0.026161	-0.043684	-0.016334	-0.611411	-0.421319	0.651564	-0.253686	-0.790294	0.376367	-0.411616	0	0
6597	8.315026	0.939813	-5.187486	0.001630	-0.016805	-0.005294	-0.610852	-0.420770	0.651875	-0.253637	-0.790358	0.376385	-0.411506	0	0
6598	8.290469	0.923715	-5.239813	0.051762	0.018456	0.018595	-0.611146	-0.420029	0.651500	-0.253241	-0.790301	0.376326	-0.411912	0	0
6599	8.275914	0.904477	-5.244226	0.079226	0.005374	0.020498	-0.611142	-0.419656	0.652654	-0.252556	-0.790374	0.376172	-0.412335	0	0
6600	8.319023	0.868048	-5.262983	0.102905	-0.020355	0.018753	-0.611990	-0.419636	0.652522	-0.251632	-0.790584	0.376044	-0.412613	0	0
6601	8.300023	0.865260	-5.226059	0.101891	-0.020141	0.015077	-0.611445	-0.417806	0.653056	-0.250693	-0.790837	0.375818	-0.412905	0	0
6602	8.305215	0.881648	-5.185083	0.108314	-0.020217	0.016013	-0.613998	-0.416107	0.654317	-0.249726	-0.791080	0.375622	-0.413204	0	0
6603	8.271108	0.863025	-5.224992	0.120159	-0.012727	0.013259	-0.614020	-0.414118	0.654724	-0.248678	-0.791354	0.375286	-0.413617	0	0
6604	8.270717	0.824685	-5.259044	0.115844	-0.009573	0.022414	-0.613161	-0.413139	0.657887	-0.247645	-0.791562	0.375047	-0.414055	0	0
6605	8.285150	0.829505	-5.264383	0.105965	-0.000487	-0.006061	-0.614030	-0.411675	0.657562	-0.246835	-0.791820	0.374585	-0.414464	0	0
6606	8.294279	0.835205	-5.332321	0.106187	-0.000969	0.002199	-0.612350	-0.410026	0.658497	-0.246005	-0.792033	0.374225	-0.414876	0	0
6607	8.308798	0.798411	-5.308949	0.129572	-0.007532	-0.012428	-0.612347	-0.409781	0.659361	-0.245008	-0.792400	0.373631	-0.415300	0	0
6608	8.313788	0.771250	-5.275496	0.137837	-0.015033	-0.010567	-0.612938	-0.406172	0.661995	-0.243917	-0.792803	0.373053	-0.415692	0	0
6609	8.260565	0.703702	-5.273946	0.122803	-0.040014	-0.023426	-0.613372	-0.406232	0.660440	-0.242897	-0.793326	0.372479	-0.415805	0	0
6610	8.301554	0.703368	-5.270650	0.097071	-0.047078	-0.027126	-0.613516	-0.405155	0.661922	-0.242116	-0.793789	0.372088	-0.415728	0	0
6611	8.234020	0.757614	-5.301588	0.118116	-0.043467	-0.027097	-0.612226	-0.405551	0.663723	-0.241134	-0.794327	0.371511	-0.415786	0	0
6612	8.264565	0.661198	-5.361330	0.126315	-0.026691	-0.030790	-0.611534	-0.403097	0.666131	-0.240173	-0.794821	0.370847	-0.415991	0	0
6613	8.221306	0.680816	-5.354753	0.133246	-0.027919	-0.010593	-0.612518	-0.402838	0.667005	-0.239059	-0.795267	0.370300	-0.416267	0	0
6614	8.233580	0.670581	-5.321462	0.118149	-0.036101	-0.027124	-0.612843	-0.399272	0.667513	-0.238131	-0.795747	0.369757	-0.416364	0	0
6615	8.223615	0.695610	-5.374067	0.108652	-0.038990	-0.039984	-0.611574	-0.398087	0.669271	-0.237293	-0.796287	0.369104	-0.416389	0	0
6616	8.182658	0.666617	-5.360647	0.108084	-0.074963	-0.023425	-0.609464	-0.397683	0.669135	-0.236283	-0.796893	0.368717	-0.416149	0	0
6617	8.172751	0.613497	-5.372700	0.110209	-0.073554	-0.047291	-0.608604	-0.397377	0.671407	-0.235334	-0.797605	0.368081	-0.415886	0	0
6618	8.100570	0.662599	-5.379342	0.121132	-0.101273	-0.046316	-0.608069	-0.394825	0.671844	-0.234220	-0.798428	0.367523	-0.415427	0	0
6619	8.071491	0.633821	-5.388104	0.130401	-0.084897	-0.043583	-0.606342	-0.396106	0.674009	-0.233051	-0.799218	0.366858	-0.415154	0	0
6620	8.095358	0.668198	-5.432251	0.125356	-0.078259	-0.061945	-0.604949	-0.394166	0.674965	-0.232062	-0.800000	0.366123	-0.414851	0	0
6621	8.128654	0.651656	-5.481914	0.137509	-0.055704	-0.054614	-0.603535	-0.392610	0.677876	-0.230987	-0.800722	0.365270	-0.414809	0	0
6622	8.094568	0.645190	-5.524160	0.152563	-0.046496	-0.039928	-0.603099	-0.392556	0.679571	-0.229791	-0.801363	0.364499	-0.414915	0	0
6623	8.103991	0.625989	-5.543961	0.148217	-0.050478	-0.065624	-0.601706	-0.390746	0.680236	-0.228694	-0.802124	0.363500	-0.414927	0	0
6624	8.089648	0.625888	-5.528933	0.137274	-0.036640	-0.065670	-0.599736	-0.388353	0.683477	-0.227737	-0.802800	0.362514	-0.415009	0	0
6625	8.084506	0.567952	-5.546026	0.144344	-0.024039	-0.076699	-0.599167	-0.388655	0.683594	-0.226811	-0.803478	0.361380	-0.415191	0	0
6626	8.036663	0.528655	-5.484107	0.144397	-0.003800	-0.076746	-0.599890	-0.386289	0.685303	-0.225997	-0.804039	0.360269	-0.415515	0	0
6627	7.983727	0.558165	-5.486765	0.155878	0.004273	-0.058392	-0.598769	-0.385461	0.685627	-0.225002	-0.804556	0.359170	-0.416005	0	0
6628	7.993046	0.519631	-5.511519	0.176311	0.035028	-0.050148	-0.597920	-0.384427	0.687662	-0.223949	-0.804936	0.358031	-0.416820	0	0
6629	8.022212	0.541228	-5.507536	0.170894	0.054220	-0.047394	-0.601220	-0.382544	0.686854	-0.222965	-0.805235	0.356844	-0.417788	0	0
6630	8.099742	0.510678	-5.440586	0.174774	0.063908	-0.040048	-0.601104	-0.380278	0.687419	-0.222005	-0.805431	0.355765	-0.418838	0	0
6631	8.114128	0.478995	-5.436500	0.144573	0.058476	-0.040100	-0.600826	-0.378928	0.689056	-0.221215	-0.805623	0.354735	-0.419760	0	0
6632	8.123122	0.494688	-5.526107	0.148900	0.064597	-0.050193	-0.601702	-0.377286	0.688036	-0.220486	-0.805809	0.353639	-0.420711	0	0
6633	8.103638	0.509820	-5.559096	0.150324	0.076620	-0.066728	-0.602272	-0.376848	0.688069	-0.219824	-0.806027	0.352328	-0.421737	0	0
6634	8.103842	0.475318	-5.518265	0.163115	0.096996	-0.069493	-0.603422	-0.374325	0.689651	-0.219162	-0.806182	0.350918	-0.422961	0	0
6635	8.079678	0.402437	-5.496098	0.173619	0.098047	-0.087843	-0.603991	-0.373758	0.689975	-0.218474	-0.806429	0.349290	-0.424192	0	0
6636	8.055538	0.353902	-5.481019	0.184874	0.089988	-0.076810	-0.605157	-0.370608	0.690466	-0.217641	-0.806679	0.347742	-0.425415	0	0
6637	8.026822	0.344001	-5.451023	0.175951	0.083937	-0.067649	-0.605162	-0.370580	0.689902	-0.216796	-0.806913	0.346295	-0.426580	0	0
6638	7.988971	0.338164	-5.357858	0.162231	0.106166	-0.069553	-0.606880	-0.368293	0.690627	-0.216178	-0.807006	0.344880	-0.427862	0	0
6639	7.974526	0.284586	-5.333512	0.135908	0.128006	-0.064145	-0.608311	-0.367358	0.689568	-0.215790	-0.806947	0.343535	-0.429248	0	0
6640	8.003740	0.286299	-5.295946	0.129308	0.174768	-0.076153	-0.608637	-0.364717	0.688464	-0.215683	-0.806704	0.342024	-0.430962	0	0
6641	8.153144	0.355677	-5.306014	0.122862	0.217603	-0.083562	-0.610886	-0.363727	0.687949	-0.215788	-0.806290	0.340383	-0.432979	0	0
6642	8.355156	0.437872	-5.392744	0.104394	0.237529	-0.091833	-0.612608	-0.363004	0.685466	-0.216158	-0.805767	0.338709	-0.435076	0	0
6643	8.552988	0.436054	-5.361506	0.106620	0.240370	-0.077107	-0.616303	-0.361477	0.684749	-0.216439	-0.805186	0.337136	-0.437229	0	0
6644	8.660185	0.452767	-5.218063	0.097077	0.205154	-0.088050	-0.619128	-0.362482	0.682735	-0.216748	-0.804759	0.335602	-0.439039	0	0
6645	8.611647	0.463468	-5.266902	0.060267	0.150183	-0.090797	-0.620828	-0.362945	0.681026	-0.217156	-0.804509	0.334314	-0.440276	0	0
6646	8.530517	0.443137	-5.155305	0.041969	0.124269	-0.088056	-0.621122	-0.362743	0.679911	-0.217632	-0.804314	0.333189	-0.441248	0	0
6647	8.347798	0.429071	-5.095423	0.013186	0.128746	-0.069809	-0.622255	-0.362569	0.679650	-0.218253	-0.803982	0.332322	-0.442199	0	0
6648	8.213128	0.341748	-5.023323	-0.021580	0.126053	-0.069915	-0.623652	-0.364093	0.679002	-0.219157	-0.803583	0.331606	-0.443015	0	0
6649	8.155829	0.316834	-4.944047	-0.016024	0.152716	-0.069961	-0.626790	-0.363322	0.675971	-0.220091	-0.803078	0.330813	-0.444059	0	0
6650	8.199618	0.298728	-4.883000	-0.015610	0.162894	-0.055286	-0.627074	-0.364365	0.673930	-0.221008	-0.802471	0.330114	-0.445218	0	0
6651	8.291071	0.305598	-4.900868	-0.022642	0.160439	-0.044264	-0.629745	-0.365713	0.673023	-0.221905	-0.801828	0.329539	-0.446356	0	0
6652	8.439583	0.276826	-5.003229	-0.000860	0.153430	-0.050609	-0.631288	-0.366806	0.672404	-0.222649	-0.801278	0.328828	-0.447497	0	0
6653	8.598273	0.354645	-5.100341	0.013940	0.132575	-0.040376	-0.631758	-0.366235	0.671201	-0.223140	-0.800824	0.328181	-0.448538	0	0
6654	8.698774	0.399065	-5.210091	0.028417	0.088481	-0.042087	-0.633164	-0.367174	0.670308	-0.223398	-0.800599	0.327551	-0.449272	0	0
6655	8.717468	0.434094	-5.299935	0.015364	0.050192	-0.047549	-0.634031	-0.366649	0.668653	-0.223637	-0.800540	0.327025	-0.449641	0	0
6656	8.558337	0.454894	-5.320418	-0.012582	0.008767	-0.062251	-0.634591	-0.367199	0.668341	-0.224054	-0.800645	0.326598	-0.449556	0	0
6657	8.349261	0.438316	-5.240243	-0.034441	-0.025716	-0.054945	-0.635149	-0.366960	0.669492	-0.224475	-0.800841	0.326408	-0.449136	0	0
6658	8.149946	0.358041	-5.117369	-0.050746	-0.038124	-0.047670	-0.633980	-0.369865	0.669865	-0.224976	-0.801025	0.326369	-0.448585	0	0
6659	8.058702	0.177636	-4.999190	-0.078031	-0.001357	-0.045993	-0.632561	-0.370724	0.669373	-0.225783	-0.800983	0.326392	-0.448236	0	0
6660	8.032898	0.205864	-4.920746	-0.077255	0.057974	-0.022228	-0.633393	-0.371992	0.669161	-0.226693	-0.800595	0.326455	-0.448426	0	0
6661	7.973217	0.200430	-4.846085	-0.067276	0.098640	0.005242	-0.634972	-0.371680	0.666226	-0.227507	-0.799961	0.326615	-0.449028	0	0
6662	7.810198	0.224513	-4.748043	-0.069022	0.098387	0.008881	-0.635675	-0.372486	0.665335	-0.228344	-0.799305	0.326799	-0.449636	0	0
6663	7.623403	0.356200	-4.344060	-0.124346	0.082667	-0.004055	-0.637202	-0.375527	0.663463	-0.229602	-0.798641	0.327178	-0.449901	0	0
6664	7.463078	0.589521	-4.297895	-0.148689	0.070905	-0.022430	-0.639458	-0.376970	0.661415	-0.231127	-0.798023	0.327535	-0.449955	0	0
6665	7.757989	0.858979	-4.292675	-0.214954	0.138645	-0.042744	-0.639739	-0.379231	0.657883	-0.233465	-0.797019	0.327880	-0.450276	0	0
6666	8.283144	1.191143	-4.745039	-0.216015	0.307540	-0.031880	-0.639851	-0.380605	0.655228	-0.236334	-0.795206	0.327895	-0.451973	0	0
6667	8.932002	1.240146	-5.302805	-0.098759	0.481218	-0.044640	-0.647049	-0.383279	0.650607	-0.238874	-0.792914	0.326884	-0.455384	0	0
6668	9.524210	1.121637	-5.637321	-0.083464	0.487781	-0.091317	-0.651307	-0.385199	0.644309	-0.241544	-0.790755	0.325394	-0.458783	0	0
6669	9.795077	1.088058	-5.807092	-0.096949	0.322774	-0.101124	-0.654993	-0.387828	0.637678	-0.243800	-0.789345	0.324297	-0.460791	0	0
6670	9.385336	0.788693	-5.692270	-0.135011	0.133130	-0.069835	-0.656100	-0.390330	0.636401	-0.245622	-0.788598	0.324070	-0.461260	0	0
6671	8.748363	0.614144	-5.722727	-0.230166	0.011109	-0.058985	-0.658208	-0.392204	0.634326	-0.247717	-0.788153	0.324681	-0.460470	0	0
6672	8.227857	0.571517	-5.705954	-0.278421	0.004850	-0.015148	-0.659316	-0.393903	0.634230	-0.249996	-0.787461	0.325852	-0.459594	0	0
6673	8.054605	0.540610	-5.661029	-0.254796	0.067650	0.041646	-0.659995	-0.396963	0.632490	-0.251997	-0.786361	0.327226	-0.459410	0	0
6674	7.979833	0.610238	-5.389661	-0.202520	0.050219	0.083988	-0.662105	-0.399891	0.628511	-0.253371	-0.785314	0.328716	-0.459380	0	0
6675	7.927985	0.752476	-5.299838	-0.268395	0.041081	0.085724	-0.662385	-0.401492	0.626153	-0.255181	-0.784149	0.330565	-0.459043	0	0
6676	7.785298	0.981890	-5.152908	-0.374523	0.057925	0.085501	-0.665492	-0.402629	0.623991	-0.257916	-0.782612	0.332827	-0.458503	0	0
6677	7.730267	1.153007	-4.864709	-0.465096	0.078639	0.050449	-0.663198	-0.408176	0.619382	-0.261542	-0.780865	0.335197	-0.457699	0	0
6678	7.716508	1.400663	-4.879488	-0.534981	0.105495	0.035626	-0.665455	-0.411863	0.613378	-0.265908	-0.778825	0.337666	-0.456844	0	0
6679	7.785343	1.573406	-4.777071	-0.515086	0.084594	0.030240	-0.667396	-0.417870	0.607792	-0.270023	-0.776948	0.340073	-0.455839	0	0
6680	7.984564	1.627696	-4.590930	-0.526989	0.050369	0.034001	-0.667938	-0.422768	0.602544	-0.274133	-0.775141	0.342623	-0.454552	0	0
6681	8.131691	1.683191	-4.286889	-0.521659	-0.021795	0.070881	-0.667890	-0.428487	0.599218	-0.277737	-0.773549	0.345645	-0.452784	0	0
6682	8.206768	1.692436	-3.932147	-0.524756	-0.116871	0.137122	-0.666459	-0.431939	0.596020	-0.280770	-0.772107	0.349424	-0.450469	0	0
6683	8.380270	1.708273	-3.938532	-0.529051	-0.183627	0.223513	-0.665886	-0.434648	0.592595	-0.283167	-0.770646	0.354085	-0.447822	0	0
6684	8.486069	1.770653	-4.304403	-0.426847	-0.204040	0.284327	-0.664999	-0.438611	0.591208	-0.284460	-0.769304	0.358785	-0.445564	0	0
6685	8.758558	1.718244	-4.877740	-0.343848	-0.212958	0.308394	-0.665116	-0.439278	0.593146	-0.284932	-0.768150	0.363333	-0.443563	0	0
6686	9.372980	1.541205	-5.740042	-0.244496	-0.082995	0.381866	-0.666286	-0.437563	0.590720	-0.284816	-0.766398	0.367606	-0.443149	0	0
6687	9.994788	1.140811	-5.867357	-0.079706	0.073572	0.437059	-0.670018	-0.433957	0.588579	-0.283724	-0.764224	0.371139	-0.444656	0	0
6688	10.395183	0.933102	-5.419914	0.026698	-0.076919	0.393531	-0.672068	-0.427927	0.589116	-0.281486	-0.763146	0.374266	-0.445308	0	0
6689	10.799789	0.811109	-5.397193	-0.016911	-0.297330	0.357165	-0.674377	-0.422554	0.591453	-0.278875	-0.763070	0.377944	-0.443971	0	0
6690	10.485953	0.611901	-5.386755	-0.042892	-0.378356	0.419537	-0.673826	-0.418508	0.596506	-0.275910	-0.763003	0.382409	-0.442113	0	0
6691	9.771735	0.311309	-5.381328	-0.208216	-0.347264	0.459330	-0.671060	-0.413177	0.598085	-0.274098	-0.762186	0.387831	-0.439920	0	0
6692	8.975202	0.545031	-5.031173	-0.303718	-0.307632	0.444273	-0.671481	-0.411593	0.601015	-0.273265	-0.760940	0.393411	-0.437635	0	0
6693	8.348893	0.491927	-4.360750	-0.284704	-0.362885	0.409404	-0.671490	-0.409688	0.603113	-0.272171	-0.760117	0.398802	-0.434858	0	0
6694	7.875025	0.289626	-3.856422	-0.320761	-0.369295	0.361507	-0.669098	-0.408621	0.604005	-0.271565	-0.759365	0.403966	-0.431775	0	0
6695	7.362757	0.062938	-3.321831	-0.322481	-0.304889	0.359431	-0.669261	-0.406236	0.605145	-0.271192	-0.758332	0.408953	-0.429121	0	0
6696	7.022973	-0.319982	-3.161860	-0.385230	-0.103882	0.386381	-0.667142	-0.406411	0.605113	-0.272031	-0.756112	0.413834	-0.427827	0	0
6697	7.414062	-0.590539	-3.265207	-0.486914	0.157855	0.387638	-0.671396	-0.407821	0.600119	-0.274669	-0.752481	0.418454	-0.428050	0	0
6698	8.185299	-0.272539	-3.692945	-0.511796	0.458132	0.420352	-0.676264	-0.407612	0.591557	-0.278633	-0.747302	0.422556	-0.430524	0	0
6699	9.146381	0.018192	-4.176270	-0.326401	0.698909	0.453608	-0.686832	-0.405666	0.578635	-0.282031	-0.741423	0.425429	-0.435615	0	0
6700	10.098183	-0.023337	-4.473008	-0.288372	0.737036	0.433629	-0.697091	-0.403748	0.569100	-0.285408	-0.735494	0.427825	-0.441085	0	0
6701	10.316960	0.046720	-4.567690	-0.348734	0.527432	0.386189	-0.706535	-0.400730	0.557365	-0.288489	-0.730485	0.430728	-0.444566	0	0
6702	10.187790	0.085000	-4.461160	-0.419889	0.195507	0.289299	-0.713210	-0.401183	0.551181	-0.291114	-0.727116	0.434160	-0.445040	0	0
6703	9.359536	0.004325	-4.338923	-0.472609	0.000650	0.252611	-0.717160	-0.402988	0.548280	-0.293397	-0.724613	0.438133	-0.443727	0	0
6704	8.591092	-0.234554	-4.205461	-0.415086	-0.037148	0.216793	-0.717179	-0.403278	0.545435	-0.295282	-0.722571	0.441670	-0.442298	0	0
6705	8.255894	-0.417103	-4.160299	-0.217103	0.031783	0.223389	-0.719445	-0.403862	0.543441	-0.295972	-0.720782	0.444191	-0.442231	0	0
6706	8.101461	-0.583928	-4.116963	-0.050339	0.122398	0.223509	-0.721447	-0.402089	0.543006	-0.295894	-0.719065	0.445681	-0.443577	0	0
6707	8.170755	-0.663883	-4.158724	0.017665	0.214170	0.225331	-0.724491	-0.397859	0.539624	-0.295689	-0.717143	0.446631	-0.445865	0	0
6708	8.337643	-0.644194	-4.087542	0.096058	0.255344	0.210780	-0.727102	-0.393963	0.537066	-0.295203	-0.715311	0.446977	-0.448772	0	0
6709	8.489432	-0.668945	-3.769706	0.186674	0.244039	0.179817	-0.733114	-0.387811	0.536377	-0.294116	-0.713941	0.446748	-0.451886	0	0
6710	8.471863	-0.698625	-3.537357	0.228207	0.154779	0.099292	-0.736558	-0.383843	0.535527	-0.292733	-0.713434	0.445989	-0.454327	0	0
6711	8.476236	-0.613596	-3.010393	0.289227	0.020497	0.000559	-0.734623	-0.380719	0.535563	-0.290723	-0.714162	0.444662	-0.455772	0	0
6712	8.642351	-0.643096	-2.707617	0.419695	-0.102564	-0.103552	-0.733802	-0.376335	0.539504	-0.287744	-0.716271	0.442325	-0.456626	0	0
6713	9.056776	-0.720489	-3.300918	0.417922	-0.099719	-0.242054	-0.730146	-0.372865	0.543643	-0.285380	-0.718968	0.439010	-0.457072	0	0
6714	9.187323	-0.457661	-3.978004	0.371304	-0.069287	-0.347663	-0.727571	-0.372445	0.548875	-0.283995	-0.721830	0.435024	-0.457233	0	0
6715	9.374677	-0.172289	-4.195607	0.428634	-0.109402	-0.386829	-0.724628	-0.371528	0.554137	-0.282157	-0.725194	0.430621	-0.457216	0	0
6716	9.829417	0.142761	-4.418291	0.471232	-0.036123	-0.442689	-0.721070	-0.371353	0.558214	-0.280606	-0.728550	0.425369	-0.457752	0	0
6717	9.403984	0.621935	-4.481382	0.532740	-0.092369	-0.460847	-0.717665	-0.370712	0.561614	-0.278403	-0.732386	0.419866	-0.458056	0	0
6718	9.090574	1.016016	-4.046799	0.475600	-0.254551	-0.457019	-0.712243	-0.370595	0.569204	-0.275942	-0.736745	0.415061	-0.456932	0	0
6719	9.434969	1.395069	-3.921941	0.461958	-0.215665	-0.489997	-0.703979	-0.372496	0.576075	-0.273850	-0.740996	0.409966	-0.455915	0	0
6720	9.450047	1.590764	-4.235241	0.504762	-0.079916	-0.545159	-0.699148	-0.372748	0.579688	-0.272263	-0.744928	0.403854	-0.455914	0	0
6721	9.159378	1.261305	-4.289321	0.613573	0.018746	-0.662675	-0.694320	-0.371926	0.584783	-0.270758	-0.749134	0.396091	-0.456728	0	0
6722	8.923406	1.173105	-3.918749	0.691691	-0.066538	-0.812924	-0.689450	-0.374006	0.590544	-0.269012	-0.754459	0.387020	-0.456771	0	0
6723	8.712962	1.344961	-3.784153	0.774924	-0.085184	-0.844860	-0.681780	-0.374928	0.595220	-0.266661	-0.760127	0.377346	-0.456846	0	0
6724	8.701650	1.382105	-4.015374	0.827876	0.014119	-0.721046	-0.677535	-0.371333	0.602472	-0.263700	-0.764918	0.368042	-0.458157	0	0
6725	8.789146	1.232483	-4.476148	0.758022	0.173672	-0.613184	-0.673277	-0.371134	0.605837	-0.261324	-0.768316	0.359437	-0.460658	0	0
6726	8.917162	1.303540	-4.777575	0.728243	0.246572	-0.536251	-0.671599	-0.368545	0.608103	-0.259075	-0.770950	0.351322	-0.463778	0	0
6727	9.090079	1.312791	-4.837226	0.687429	0.169692	-0.448115	-0.669893	-0.365703	0.609521	-0.256427	-0.773467	0.344261	-0.466346	0	0
6728	8.949762	1.168413	-4.847413	0.685376	0.032740	-0.374549	-0.668779	-0.361392	0.614868	-0.252979	-0.776310	0.338096	-0.468012	0	0
6729	8.584555	1.017929	-4.646329	0.604486	-0.009267	-0.316015	-0.665421	-0.358352	0.616157	-0.249714	-0.778911	0.332863	-0.469195	0	0
6730	8.136370	1.074736	-4.667845	0.503267	-0.000784	-0.269520	-0.664603	-0.353954	0.619816	-0.247054	-0.781027	0.328424	-0.470211	0	0
6731	7.815005	1.315802	-4.572129	0.424082	0.037458	-0.290868	-0.661346	-0.352739	0.623253	-0.245216	-0.782822	0.324096	-0.471190	0	0
6732	7.825383	1.616875	-4.604371	0.390191	0.059998	-0.327622	-0.659366	-0.351736	0.625558	-0.243895	-0.784522	0.319561	-0.472145	0	0
6733	8.033369	1.899451	-4.627215	0.374730	0.112795	-0.362512	-0.659677	-0.348511	0.627176	-0.243012	-0.786031	0.314701	-0.473353	0	0
6734	8.235404	1.954776	-4.699628	0.417388	0.149601	-0.378952	-0.657685	-0.350889	0.625312	-0.241993	-0.787489	0.309404	-0.474942	0	0
6735	8.359994	1.796601	-4.724642	0.347217	0.173564	-0.406654	-0.657427	-0.348898	0.625576	-0.241713	-0.788732	0.304159	-0.476407	0	0
6736	8.340425	1.741152	-4.738765	0.286881	0.116452	-0.434222	-0.656699	-0.349836	0.626924	-0.241867	-0.790156	0.299100	-0.477172	0	0
6737	8.195471	1.662342	-4.753181	0.143719	0.058177	-0.376647	-0.652608	-0.349884	0.626599	-0.242692	-0.791329	0.295326	-0.477160	0	0
6738	7.999127	1.632288	-4.579367	0.101781	-0.009207	-0.295000	-0.651444	-0.352761	0.626408	-0.243264	-0.792462	0.292549	-0.476699	0	0
6739	7.832217	1.591365	-4.334260	0.055611	-0.059049	-0.167503	-0.650017	-0.354328	0.625731	-0.243441	-0.793351	0.291129	-0.475998	0	0
6740	7.765585	1.668423	-4.258801	0.039060	-0.068979	-0.030800	-0.649880	-0.353112	0.627219	-0.243077	-0.793838	0.290891	-0.475518	0	0
6741	7.862193	1.764915	-4.271447	0.076150	-0.048411	0.055529	-0.648064	-0.351444	0.627730	-0.242061	-0.794076	0.291116	-0.475501	0	0
6742	8.083588	1.919957	-4.375335	0.149516	-0.019788	0.129104	-0.648526	-0.348427	0.627781	-0.240203	-0.794128	0.291503	-0.476119	0	0
6743	8.205893	1.978652	-4.476145	0.208213	-0.075820	0.140353	-0.647282	-0.345505	0.629224	-0.237656	-0.794563	0.291834	-0.476469	0	0
6744	8.409820	1.929988	-4.571045	0.252044	-0.160872	0.145196	-0.647607	-0.340211	0.632526	-0.234492	-0.795473	0.292194	-0.476297	0	0
6745	9.186077	1.693273	-5.048482	0.294110	-0.120259	0.206808	-0.646824	-0.334286	0.634303	-0.230813	-0.796112	0.292744	-0.476689	0	0
6746	9.911904	1.290760	-5.433325	0.337443	0.108064	0.331400	-0.649879	-0.326280	0.635821	-0.226861	-0.795369	0.293546	-0.479325	0	0
6747	10.123938	1.226555	-5.098676	0.446342	0.085438	0.335365	-0.653362	-0.318240	0.636781	-0.221950	-0.794961	0.293902	-0.482075	0	0
6748	10.698864	0.756594	-4.717442	0.466976	-0.078141	0.299942	-0.654595	-0.308866	0.639075	-0.216561	-0.795453	0.294231	-0.483512	0	0
6749	10.881337	0.224756	-4.577974	0.403662	-0.246102	0.341334	-0.654707	-0.297604	0.643455	-0.210971	-0.796485	0.295549	-0.483481	0	0
6750	10.761578	-0.416033	-4.833713	0.252501	-0.152975	0.423331	-0.653986	-0.285741	0.647016	-0.206458	-0.796469	0.298043	-0.483924	0	0
6751	10.421579	-0.486387	-4.833534	-0.064814	-0.045213	0.451815	-0.655132	-0.283368	0.648730	-0.204647	-0.795183	0.302074	-0.484308	0	0
6752	9.686646	-0.172542	-4.342647	-0.167266	-0.154607	0.466376	-0.656023	-0.279120	0.650135	-0.203250	-0.794144	0.306931	-0.483548	0	0
6753	8.741993	-0.242437	-3.699075	-0.328773	-0.295992	0.463333	-0.654620	-0.277501	0.651777	-0.202704	-0.793451	0.312824	-0.481132	0	0
6754	7.816261	-0.321603	-3.097335	-0.480459	-0.346087	0.441814	-0.657437	-0.278554	0.650749	-0.203305	-0.792710	0.319364	-0.477791	0	0
6755	7.364797	-0.360139	-2.880218	-0.547745	-0.270821	0.415771	-0.655141	-0.280667	0.652150	-0.204788	-0.791522	0.325847	-0.474741	0	0
6756	6.877743	-0.378118	-2.910430	-0.607664	-0.082872	0.414324	-0.654531	-0.283326	0.653533	-0.207354	-0.789274	0.332193	-0.472969	0	0
6757	7.443116	-0.456840	-3.304070	-0.578116	0.177615	0.431499	-0.656073	-0.286943	0.648798	-0.210458	-0.785759	0.337983	-0.473347	0	0
6758	8.080986	-0.433998	-3.714252	-0.521946	0.415793	0.420349	-0.662596	-0.288257	0.642560	-0.213967	-0.781222	0.342891	-0.475748	0	0
6759	9.242756	-0.309294	-4.039497	-0.461401	0.567633	0.376449	-0.675202	-0.291647	0.630878	-0.217718	-0.776194	0.346828	-0.479407	0	0
6760	10.239633	-0.056550	-4.241798	-0.445051	0.529363	0.341930	-0.681917	-0.291736	0.620195	-0.221368	-0.771447	0.350485	-0.482727	0	0
6761	10.010240	0.097119	-4.367484	-0.362822	0.275984	0.294753	-0.685920	-0.290317	0.615940	-0.223709	-0.768243	0.353920	-0.484249	0	0
6762	9.664486	-0.017905	-4.468830	-0.382618	0.053875	0.190366	-0.690177	-0.291047	0.611695	-0.225912	-0.766420	0.357129	-0.483759	0	0
6763	9.201020	0.024049	-4.279726	-0.462229	-0.063916	0.098552	-0.690136	-0.294867	0.610608	-0.228748	-0.765300	0.360286	-0.481855	0	0
6764	8.440562	-0.012011	-4.444759	-0.518812	-0.065822	0.068903	-0.690625	-0.301131	0.609797	-0.232146	-0.764144	0.363479	-0.479661	0	0
6765	8.198739	-0.173979	-4.175900	-0.444755	-0.010441	0.061546	-0.689469	-0.303960	0.608620	-0.235209	-0.762906	0.366130	-0.478122	0	0
6766	8.186856	-0.448030	-4.348741	-0.334099	0.117045	0.079856	-0.691134	-0.307550	0.606291	-0.237798	-0.761239	0.368072	-0.478006	0	0
6767	8.427591	-0.390794	-4.403265	-0.201477	0.249921	0.100150	-0.694258	-0.308719	0.601867	-0.239768	-0.759169	0.369229	-0.479420	0	0
6768	8.628362	-0.295993	-4.344937	-0.015289	0.320333	0.146342	-0.697418	-0.308081	0.595718	-0.240367	-0.757022	0.369667	-0.482170	0	0
6769	8.731718	-0.415783	-4.327845	0.092795	0.325337	0.150219	-0.701993	-0.304755	0.593708	-0.240135	-0.755092	0.369602	-0.485351	0	0
6770	8.852482	-0.580538	-4.222323	0.129796	0.256264	0.102690	-0.706722	-0.300549	0.591330	-0.239600	-0.753751	0.369147	-0.488039	0	0
6771	8.859803	-0.482512	-3.941763	0.145319	0.136434	0.011181	-0.709141	-0.300266	0.589251	-0.238944	-0.753367	0.368226	-0.489646	0	0
6772	8.674255	-0.339053	-3.692341	0.190255	0.034678	-0.076665	-0.708621	-0.297100	0.588879	-0.238016	-0.753903	0.366657	-0.490450	0	0
6773	8.574241	-0.294080	-3.557872	0.252367	-0.009379	-0.144384	-0.708503	-0.295242	0.588994	-0.236777	-0.755052	0.364383	-0.490977	0	0
6774	8.767555	-0.318342	-3.478303	0.309326	-0.015183	-0.203865	-0.708903	-0.294973	0.592406	-0.235387	-0.756568	0.361382	-0.491530	0	0
6775	9.030919	-0.266026	-3.719696	0.340832	0.037135	-0.263470	-0.708073	-0.292767	0.593950	-0.234226	-0.758108	0.357654	-0.492437	0	0
6776	9.154388	-0.197852	-3.984740	0.389620	0.020856	-0.285341	-0.706388	-0.291281	0.595299	-0.232746	-0.759903	0.353538	-0.493343	0	0
6777	9.047818	-0.235171	-4.038970	0.387208	-0.056536	-0.299934	-0.703543	-0.291592	0.597796	-0.231071	-0.762110	0.349508	-0.493598	0	0
6778	9.087177	-0.227095	-3.938939	0.411463	-0.147088	-0.341938	-0.701847	-0.288713	0.602907	-0.229103	-0.764944	0.345225	-0.493146	0	0
6779	9.024734	-0.012385	-4.002837	0.463455	-0.165266	-0.379408	-0.698714	-0.289320	0.605524	-0.226843	-0.768091	0.340442	-0.492623	0	0
6780	9.376317	0.083085	-4.073335	0.529422	-0.111475	-0.449927	-0.695036	-0.287037	0.610438	-0.224609	-0.771326	0.334647	-0.492563	0	0
6781	9.783055	0.434725	-4.286737	0.501810	0.011673	-0.536288	-0.692332	-0.286284	0.614699	-0.223403	-0.774145	0.328037	-0.493136	0	0
6782	9.720594	0.876971	-4.139006	0.562194	-0.023895	-0.529626	-0.688923	-0.287255	0.615878	-0.221575	-0.777207	0.321229	-0.493625	0	0
6783	9.684737	1.057889	-3.868367	0.525496	-0.073696	-0.526834	-0.685786	-0.286693	0.620971	-0.219843	-0.780381	0.314725	-0.493582	0	0
6784	9.305710	1.052729	-3.646496	0.543465	-0.099078	-0.536012	-0.682403	-0.285261	0.622866	-0.217925	-0.783704	0.308086	-0.493356	0	0
6785	8.798538	0.856550	-3.399337	0.650526	-0.071561	-0.572687	-0.677575	-0.284445	0.628100	-0.215421	-0.787184	0.300560	-0.493557	0	0
6786	8.277445	0.786362	-3.136344	0.700206	-0.068578	-0.596570	-0.674588	-0.282901	0.633680	-0.212628	-0.790770	0.292551	-0.493848	0	0
6787	8.032643	0.864426	-3.042139	0.794295	-0.003814	-0.607539	-0.670637	-0.279777	0.638926	-0.209327	-0.794189	0.283844	-0.494852	0	0
6788	8.434471	0.910995	-3.467386	0.767497	0.172255	-0.530681	-0.669422	-0.276560	0.642107	-0.206293	-0.796412	0.275414	-0.497311	0	0
6789	9.244992	1.009698	-4.018798	0.783055	0.375583	-0.448216	-0.670898	-0.272449	0.640681	-0.203315	-0.797329	0.267186	-0.501538	0	0
6790	10.090481	1.086497	-4.402577	0.831336	0.407021	-0.356226	-0.674658	-0.265499	0.640586	-0.199511	-0.797884	0.259302	-0.506299	0	0
6791	10.461333	1.259892	-4.507104	0.772842	0.229317	-0.335762	-0.675971	-0.261918	0.641105	-0.195639	-0.799079	0.252265	-0.509471	0	0
6792	10.143176	1.276918	-4.524080	0.715837	0.057804	-0.329245	-0.676731	-0.256282	0.643444	-0.191735	-0.800964	0.245894	-0.511106	0	0
6793	9.737492	1.098362	-4.558382	0.542033	-0.023038	-0.356185	-0.676761	-0.253190	0.644769	-0.189162	-0.802954	0.240331	-0.511589	0	0
6794	8.856546	1.110179	-4.433571	0.409444	-0.078385	-0.382237	-0.673367	-0.250357	0.650285	-0.187624	-0.805016	0.235319	-0.511244	0	0
6795	8.275314	1.184136	-4.218114	0.387799	-0.129031	-0.398824	-0.670233	-0.250570	0.653635	-0.186244	-0.807304	0.230384	-0.510388	0	0
6796	7.877725	1.324201	-3.965615	0.421333	-0.125124	-0.374964	-0.666832	-0.250037	0.656322	-0.184460	-0.809554	0.225460	-0.509670	0	0
6797	7.697183	1.364184	-3.958602	0.471817	-0.005527	-0.345727	-0.664011	-0.249005	0.657773	-0.182399	-0.811195	0.220281	-0.510068	0	0
6798	7.827290	1.353533	-3.956291	0.481739	0.140899	-0.331234	-0.664172	-0.247028	0.658464	-0.180483	-0.812046	0.214900	-0.511688	0	0
6799	8.184892	1.463267	-4.188758	0.468296	0.243915	-0.296466	-0.664639	-0.243853	0.658242	-0.178732	-0.812243	0.209670	-0.514154	0	0
6800	8.533918	1.527983	-3.955010	0.441255	0.220856	-0.278035	-0.667493	-0.241242	0.658574	-0.177027	-0.812445	0.204761	-0.516399	0	0
6801	8.715829	1.536146	-4.116350	0.347519	0.148999	-0.287243	-0.668913	-0.240771	0.658193	-0.176008	-0.812847	0.200381	-0.517830	0	0
6802	8.784505	1.711607	-4.035648	0.311612	0.070628	-0.252273	-0.668660	-0.238486	0.658334	-0.174914	-0.813506	0.196613	-0.518609	0	0
6803	8.708467	1.812716	-3.940357	0.288604	-0.013552	-0.213642	-0.669488	-0.239380	0.659275	-0.173668	-0.814474	0.193413	-0.518713	0	0
6804	8.545725	1.841191	-3.808481	0.272730	-0.077896	-0.184235	-0.666103	-0.238349	0.660580	-0.172248	-0.815679	0.190662	-0.518310	0	0
6805	8.545787	1.792303	-3.779816	0.222317	-0.119408	-0.149406	-0.664961	-0.237381	0.663881	-0.171008	-0.816940	0.188504	-0.517524	0	0
6806	8.566527	1.735270	-3.877583	0.179896	-0.124031	-0.162336	-0.663691	-0.235938	0.666221	-0.170138	-0.818170	0.186484	-0.516599	0	0
6807	8.519847	1.766430	-4.006070	0.242228	-0.172630	-0.152970	-0.660280	-0.236127	0.669004	-0.168655	-0.819733	0.184279	-0.515398	0	0
6808	8.625147	1.737682	-4.087491	0.262698	-0.194709	-0.138198	-0.657748	-0.233328	0.672548	-0.166850	-0.821406	0.182148	-0.514078	0	0
6809	9.186795	1.637569	-4.331372	0.281963	-0.105473	-0.042775	-0.657319	-0.232301	0.674870	-0.164596	-0.822471	0.180526	-0.513674	0	0
6810	9.408050	1.343402	-4.573450	0.306645	-0.040895	0.016805	-0.656359	-0.228176	0.678228	-0.161910	-0.823128	0.179184	-0.513944	0	0
6811	9.646820	1.168173	-4.472410	0.392384	-0.118054	-0.020498	-0.653322	-0.222514	0.678836	-0.158609	-0.824379	0.177192	-0.513660	0	0
6812	9.609174	0.869300	-4.228987	0.455826	-0.249789	-0.100043	-0.652498	-0.217483	0.684232	-0.154916	-0.826528	0.174448	-0.512270	0	0
6813	9.618604	0.537892	-4.115558	0.435564	-0.270643	-0.104687	-0.648000	-0.212665	0.689862	-0.151415	-0.828739	0.171772	-0.510647	0	0
6814	9.674288	0.365633	-4.319248	0.323252	-0.158841	-0.074828	-0.645800	-0.206658	0.692479	-0.148839	-0.830141	0.169767	-0.509797	0	0
6815	9.665839	0.387331	-4.485458	0.198749	-0.077193	-0.017397	-0.644100	-0.205391	0.695369	-0.147180	-0.830836	0.168730	-0.509489	0	0
6816	9.491348	0.476343	-4.340670	0.138797	-0.107722	0.002702	-0.643824	-0.203898	0.697015	-0.145828	-0.831561	0.168233	-0.508860	0	0
6817	9.127258	0.565363	-4.097003	0.062257	-0.165068	0.055805	-0.642137	-0.201760	0.699677	-0.144782	-0.832375	0.168627	-0.507696	0	0
6818	8.669337	0.339483	-4.011302	-0.071330	-0.147521	0.121446	-0.640733	-0.199617	0.702342	-0.144503	-0.832793	0.170239	-0.506551	0	0
6819	8.185471	0.088420	-3.842667	-0.219504	-0.106699	0.152145	-0.641841	-0.201847	0.701365	-0.145410	-0.832732	0.172779	-0.505531	0	0
6820	7.760755	-0.133654	-3.516635	-0.383072	-0.073636	0.190191	-0.641799	-0.205539	0.700569	-0.147507	-0.832188	0.176436	-0.504555	0	0
6821	7.771465	-0.250231	-3.329388	-0.420392	0.012877	0.223001	-0.639358	-0.208471	0.701069	-0.149930	-0.831077	0.180402	-0.504269	0	0
6822	8.145752	-0.176882	-3.569963	-0.379710	0.185586	0.290793	-0.643159	-0.210462	0.699001	-0.151944	-0.829015	0.184475	-0.505585	0	0
6823	8.746242	-0.002164	-3.893215	-0.307995	0.369521	0.355021	-0.647570	-0.211250	0.693057	-0.153406	-0.825985	0.188422	-0.508637	0	0
6824	9.588020	0.131263	-4.158128	-0.232001	0.441396	0.384617	-0.656087	-0.210845	0.687509	-0.154191	-0.822620	0.192127	-0.512453	0	0
6825	10.090168	0.271446	-4.388660	-0.216582	0.355051	0.351848	-0.663596	-0.209396	0.681561	-0.154872	-0.819754	0.195593	-0.515521	0	0
6826	9.906756	0.319568	-4.444289	-0.216196	0.141780	0.284254	-0.667151	-0.208258	0.679970	-0.155448	-0.818104	0.198840	-0.516725	0	0
6827	9.432206	0.315340	-4.421739	-0.170755	0.000241	0.183531	-0.668872	-0.207277	0.678069	-0.155919	-0.817444	0.201236	-0.516699	0	0
6828	8.718621	0.125834	-4.381795	-0.239175	-0.073767	0.128273	-0.668020	-0.207590	0.678324	-0.157053	-0.817170	0.203655	-0.515842	0	0
6829	8.221581	-0.064638	-4.383772	-0.253786	-0.012505	0.087631	-0.667684	-0.210824	0.679815	-0.158666	-0.816630	0.205714	-0.515386	0	0
6830	8.095172	-0.310595	-4.421711	-0.161184	0.068324	0.085777	-0.669202	-0.213784	0.679220	-0.159676	-0.815821	0.207162	-0.515775	0	0
6831	8.177333	-0.504260	-4.310104	-0.126632	0.151890	0.103135	-0.671915	-0.213032	0.676466	-0.160502	-0.814596	0.208433	-0.516941	0	0
6832	8.466565	-0.486921	-4.308730	-0.076007	0.200901	0.144513	-0.674763	-0.211647	0.675449	-0.160775	-0.813114	0.209686	-0.518681	0	0
6833	8.777020	-0.578677	-4.320939	-0.102011	0.234869	0.194928	-0.679310	-0.211263	0.671983	-0.161088	-0.811296	0.211446	-0.520711	0	0
6834	8.866676	-0.658227	-4.223361	-0.167449	0.184102	0.215995	-0.680461	-0.212046	0.667846	-0.161709	-0.809582	0.213803	-0.522222	0	0
6835	8.895670	-0.756128	-4.171943	-0.255467	0.107028	0.215938	-0.683885	-0.210855	0.665127	-0.162873	-0.808121	0.216740	-0.522911	0	0
6836	8.843718	-0.757608	-4.034743	-0.299771	0.035762	0.208617	-0.684015	-0.211848	0.664925	-0.164259	-0.806972	0.219932	-0.522920	0	0
6837	8.746758	-0.819337	-4.082244	-0.338662	0.001749	0.193881	-0.684410	-0.214789	0.663614	-0.165969	-0.805953	0.223297	-0.522525	0	0
6838	8.807305	-0.658646	-3.800850	-0.361699	-0.042159	0.159088	-0.685494	-0.217818	0.664283	-0.167949	-0.805189	0.226557	-0.521666	0	0
6839	8.949295	-0.523431	-4.191755	-0.418453	-0.054585	0.124170	-0.684626	-0.221138	0.661523	-0.170528	-0.804462	0.229867	-0.520503	0	0
6840	8.907244	-0.423000	-4.063923	-0.432895	-0.097445	0.102200	-0.684013	-0.224880	0.661566	-0.173243	-0.803965	0.233125	-0.518922	0	0
6841	8.831994	-0.333027	-3.862453	-0.431935	-0.168741	0.077546	-0.685218	-0.229486	0.662279	-0.175896	-0.803883	0.236320	-0.516707	0	0
6842	8.842663	-0.237337	-3.770440	-0.442037	-0.237918	0.049213	-0.682882	-0.234480	0.663923	-0.178625	-0.804185	0.239437	-0.513858	0	0
6843	9.029518	-0.056259	-3.988809	-0.454476	-0.226213	-0.006737	-0.680293	-0.237986	0.664386	-0.181746	-0.804521	0.242161	-0.510952	0	0
6844	9.432488	0.236799	-4.352212	-0.467483	-0.117080	-0.059112	-0.678191	-0.248035	0.663880	-0.185518	-0.804379	0.244308	-0.508793	0	0
6845	9.635928	0.589661	-4.369598	-0.511116	-0.052614	-0.087642	-0.676126	-0.255216	0.663411	-0.189920	-0.803883	0.246340	-0.506971	0	0
6846	9.670149	0.762422	-4.070232	-0.466548	-0.157137	-0.050639	-0.672945	-0.261944	0.662112	-0.193530	-0.803886	0.248611	-0.504486	0	0
6847	9.842550	0.732082	-3.888471	-0.557211	-0.257813	-0.009326	-0.670474	-0.266640	0.663491	-0.197389	-0.804095	0.251882	-0.501023	0	0
6848	9.673356	0.731742	-3.954610	-0.599734	-0.246955	0.041919	-0.667696	-0.274805	0.662389	-0.201368	-0.804004	0.255723	-0.497629	0	0
6849	9.065631	0.659135	-4.004714	-0.484964	-0.206971	0.089677	-0.666508	-0.281401	0.663830	-0.204269	-0.803795	0.259309	-0.494921	0	0
6850	8.378932	0.520673	-3.627276	-0.427624	-0.225409	0.115347	-0.664480	-0.284647	0.665022	-0.206542	-0.803705	0.262828	-0.492260	0	0
6851	7.999059	0.556695	-3.221527	-0.352594	-0.235114	0.118197	-0.661041	-0.288180	0.665758	-0.208155	-0.803794	0.266035	-0.489707	0	0
6852	8.088613	0.772444	-3.262117	-0.321521	-0.134234	0.108057	-0.660150	-0.291504	0.665965	-0.209847	-0.803466	0.268774	-0.488024	0	0
6853	8.534975	0.774244	-3.810204	-0.435895	0.045818	0.122309	-0.660691	-0.294151	0.664533	-0.212858	-0.801967	0.271821	-0.487498	0	0
6854	9.150788	0.897888	-4.310693	-0.488146	0.217539	0.134920	-0.663354	-0.297671	0.661087	-0.216675	-0.799478	0.274797	-0.488236	0	0
6855	9.963807	0.997100	-4.540936	-0.483780	0.260592	0.157071	-0.666858	-0.304131	0.653506	-0.220475	-0.796688	0.277880	-0.489348	0	0
6856	10.204167	0.874506	-4.567633	-0.515715	0.188151	0.201200	-0.671491	-0.308058	0.650195	-0.224112	-0.794034	0.281605	-0.489879	0	0
6857	9.972612	0.630201	-4.492932	-0.623365	0.052584	0.224974	-0.673759	-0.310356	0.645125	-0.228090	-0.791704	0.286355	-0.489061	0	0
6858	9.510127	0.620979	-4.466034	-0.837010	-0.094191	0.255886	-0.674094	-0.319088	0.641896	-0.233178	-0.789470	0.292691	-0.486515	0	0
6859	8.556529	0.675406	-4.405862	-0.981264	-0.194695	0.277586	-0.674974	-0.328459	0.640188	-0.238976	-0.787250	0.300129	-0.482753	0	0
6860	7.955728	0.784155	-4.242587	-1.057883	-0.222983	0.290218	-0.673176	-0.338109	0.637447	-0.245211	-0.784857	0.308046	-0.478518	0	0
6861	7.778217	0.920593	-4.196411	-1.047994	-0.152548	0.312132	-0.673129	-0.345149	0.631776	-0.251441	-0.781985	0.315901	-0.474852	0	0
6862	7.898293	0.881430	-4.232558	-1.075109	-0.010554	0.310036	-0.674737	-0.355841	0.625044	-0.258319	-0.778281	0.323448	-0.472156	0	0
6863	8.247688	0.981407	-4.276374	-1.053747	0.077620	0.313700	-0.676392	-0.363208	0.617813	-0.265256	-0.774109	0.330680	-0.470155	0	0
6864	8.646075	1.172330	-4.256211	-1.002025	0.091415	0.297383	-0.679146	-0.374181	0.608389	-0.271897	-0.769972	0.337444	-0.468344	0	0
6865	8.747478	1.312732	-4.290490	-0.976111	0.072133	0.311273	-0.683339	-0.382054	0.600585	-0.278167	-0.765867	0.344233	-0.466448	0	0
6866	8.573853	1.299549	-4.300991	-0.965276	0.026090	0.310409	-0.686266	-0.388592	0.594408	-0.284179	-0.761932	0.351029	-0.464199	0	0
6867	8.367728	1.299080	-4.158018	-0.945320	-0.034785	0.310504	-0.688188	-0.397106	0.587250	-0.289788	-0.758258	0.357898	-0.461494	0	0
6868	8.139796	1.409408	-3.767129	-0.886745	-0.120392	0.321746	-0.688130	-0.404079	0.583138	-0.294579	-0.755034	0.364776	-0.458351	0	0
6869	8.202904	1.547868	-3.456990	-0.835203	-0.135242	0.336599	-0.691780	-0.409843	0.576027	-0.298824	-0.751912	0.371560	-0.455275	0	0
6870	8.399395	1.646637	-3.330843	-0.753233	-0.104324	0.355125	-0.692162	-0.415249	0.572300	-0.302475	-0.748762	0.377979	-0.452766	0	0
6871	8.774503	1.808790	-3.503236	-0.701936	-0.099198	0.392024	-0.693681	-0.419802	0.569061	-0.305566	-0.745557	0.384407	-0.450562	0	0
6872	8.973720	1.908070	-3.956902	-0.675703	-0.146630	0.384857	-0.695379	-0.421613	0.565571	-0.308289	-0.742630	0.390760	-0.448069	0	0
6873	9.671795	1.703046	-4.585800	-0.674925	-0.122075	0.408777	-0.697768	-0.424557	0.562017	-0.310980	-0.739451	0.397208	-0.445792	0	0
6874	10.132830	1.502612	-4.710629	-0.631640	0.038988	0.471064	-0.700188	-0.425730	0.557443	-0.313688	-0.735399	0.403375	-0.445058	0	0
6875	10.310301	0.966249	-4.592743	-0.468389	0.062783	0.481391	-0.705671	-0.429092	0.554599	-0.315235	-0.731667	0.408817	-0.445151	0	0
6876	10.271955	0.253289	-4.574218	-0.340235	-0.092691	0.426709	-0.708984	-0.426138	0.550998	-0.315445	-0.729221	0.413759	-0.444449	0	0
6877	10.145805	-0.070488	-4.235859	-0.297745	-0.272467	0.459123	-0.708864	-0.423892	0.551986	-0.314438	-0.727554	0.419308	-0.442690	0	0
6878	9.375896	-0.391494	-3.945872	-0.345873	-0.298921	0.578141	-0.710433	-0.421649	0.553555	-0.313135	-0.725317	0.425991	-0.440901	0	0
6879	8.543701	-0.707138	-3.300860	-0.540740	-0.291612	0.646351	-0.715417	-0.418271	0.553531	-0.312945	-0.722101	0.433987	-0.438510	0	0
6880	7.961662	-0.631089	-2.880043	-0.716602	-0.233687	0.668752	-0.717963	-0.418068	0.553144	-0.314155	-0.717921	0.442674	-0.435817	0	0
6881	7.895239	-0.451959	-2.820835	-0.803667	-0.068550	0.682099	-0.718555	-0.418431	0.549027	-0.316624	-0.712606	0.451291	-0.433911	0	0
6882	8.285427	-0.211189	-3.256567	-0.797461	0.222354	0.714791	-0.728513	-0.417308	0.540993	-0.320177	-0.705835	0.459104	-0.434174	0	0
6883	9.092914	-0.052838	-3.913757	-0.802789	0.452175	0.662296	-0.737499	-0.417164	0.529212	-0.325017	-0.698184	0.465813	-0.435799	0	0
6884	10.044463	0.037782	-4.298997	-0.836628	0.540217	0.549441	-0.747042	-0.419176	0.514758	-0.330954	-0.690486	0.471510	-0.437466	0	0
6885	10.341356	0.229924	-4.316094	-0.791155	0.298926	0.426140	-0.755302	-0.421018	0.502281	-0.335941	-0.684487	0.476929	-0.437218	0	0
6886	9.925809	0.323234	-4.184002	-0.773669	0.041677	0.353106	-0.758707	-0.423652	0.495646	-0.339883	-0.679967	0.482586	-0.435012	0	0
6887	9.350847	0.335404	-4.065801	-0.782920	-0.115233	0.296328	-0.760984	-0.425099	0.490771	-0.343344	-0.676320	0.488407	-0.431469	0	0
6888	8.336364	0.113337	-3.971338	-0.753148	-0.153664	0.318211	-0.763637	-0.428681	0.488593	-0.346302	-0.672793	0.494327	-0.427861	0	0
6889	7.844190	-0.321151	-3.863976	-0.695802	-0.101526	0.334578	-0.763195	-0.432241	0.484973	-0.349031	-0.669112	0.499920	-0.424908	0	0
6890	7.852219	-0.645229	-3.934022	-0.576475	-0.008186	0.338278	-0.766594	-0.433985	0.480656	-0.351404	-0.665401	0.504659	-0.423174	0	0
6891	8.073606	-0.656023	-3.968942	-0.468530	0.115671	0.325491	-0.771173	-0.432760	0.474697	-0.353707	-0.661581	0.508424	-0.422738	0	0
6892	8.425600	-0.600296	-3.969666	-0.327755	0.184106	0.314732	-0.775730	-0.432456	0.469953	-0.355481	-0.658005	0.511247	-0.423426	0	0
6893	8.772599	-0.524716	-4.001473	-0.183697	0.183000	0.296752	-0.778318	-0.431481	0.465515	-0.356347	-0.655025	0.513356	-0.424763	0	0
6894	8.952332	-0.574796	-3.798375	-0.099712	0.061145	0.267786	-0.783194	-0.427380	0.462425	-0.356182	-0.653000	0.515329	-0.425632	0	0
6895	8.820113	-0.517631	-3.471799	-0.035868	-0.104782	0.174574	-0.783516	-0.423167	0.464388	-0.355112	-0.652386	0.517028	-0.425405	0	0
6896	8.811648	-0.475715	-3.338358	0.074492	-0.220436	0.070379	-0.784069	-0.423357	0.465512	-0.353194	-0.653188	0.517968	-0.424627	0	0
6897	8.985735	-0.564698	-3.845453	0.059464	-0.227728	-0.083783	-0.782366	-0.422111	0.468825	-0.351960	-0.654766	0.518006	-0.423173	0	0
6898	9.057823	-0.475292	-4.219549	0.004989	-0.209060	-0.208691	-0.779488	-0.424330	0.472193	-0.351732	-0.656713	0.517368	-0.421121	0	0
6899	9.146758	-0.309682	-4.318415	-0.047433	-0.239568	-0.249991	-0.774608	-0.428187	0.476147	-0.351831	-0.658814	0.516802	-0.418442	0	0
6900	9.302425	-0.205991	-4.176216	-0.072617	-0.307179	-0.226019	-0.771440	-0.431383	0.478885	-0.351673	-0.660974	0.516710	-0.415272	0	0
6901	9.172064	-0.024166	-4.283683	0.000254	-0.250672	-0.173667	-0.768243	-0.436209	0.482653	-0.351070	-0.662880	0.516478	-0.413026	0	0
6902	9.407989	0.018455	-4.330876	0.130680	-0.221605	-0.156885	-0.764507	-0.439299	0.485958	-0.349714	-0.665028	0.515691	-0.411705	0	0
6903	9.719946	0.228266	-4.587554	0.051496	-0.150711	-0.182749	-0.764192	-0.440028	0.489020	-0.349320	-0.666739	0.514828	-0.410351	0	0
6904	9.992319	0.580533	-4.416698	0.089900	-0.210141	-0.175114	-0.757901	-0.444035	0.492668	-0.348363	-0.668781	0.514039	-0.408826	0	0
6905	10.121627	0.832933	-4.318438	0.004883	-0.224009	-0.169679	-0.755607	-0.445604	0.494668	-0.347849	-0.670553	0.513699	-0.406784	0	0
6906	9.897923	1.124068	-4.390300	0.137411	-0.214553	-0.242844	-0.751320	-0.447564	0.498180	-0.346819	-0.673113	0.512272	-0.405231	0	0
6907	9.171452	1.056299	-4.199321	0.353830	-0.251296	-0.288408	-0.745204	-0.447790	0.503763	-0.344295	-0.676795	0.509796	-0.404372	0	0
6908	8.201405	0.910795	-3.690557	0.475181	-0.248941	-0.369144	-0.740490	-0.447921	0.510778	-0.341304	-0.681273	0.506240	-0.403857	0	0
6909	7.329707	0.990440	-3.024583	0.603993	-0.228288	-0.479194	-0.734600	-0.451257	0.518430	-0.337943	-0.686627	0.501331	-0.403739	0	0
6910	7.118183	1.400770	-3.129940	0.629354	-0.022146	-0.541850	-0.730150	-0.452284	0.526240	-0.335694	-0.691504	0.495144	-0.404924	0	0
6911	7.977267	1.625314	-3.687179	0.595508	0.318357	-0.472515	-0.725352	-0.451022	0.528252	-0.335045	-0.694496	0.488409	-0.408504	0	0
6912	9.064383	1.432042	-4.492386	0.538230	0.670417	-0.394095	-0.729041	-0.451258	0.525445	-0.336178	-0.695429	0.481215	-0.414482	0	0
6913	10.334319	1.391279	-4.472512	0.568998	0.694112	-0.340578	-0.733319	-0.451073	0.520126	-0.336952	-0.696037	0.474159	-0.420914	0	0
6914	10.258397	1.384191	-4.626725	0.651339	0.354953	-0.306866	-0.734492	-0.449208	0.517567	-0.335390	-0.698137	0.468091	-0.425451	0	0
6915	9.844181	0.957428	-4.413531	0.578426	0.143185	-0.242595	-0.733073	-0.447414	0.521483	-0.333043	-0.700554	0.463473	-0.428368	0	0
6916	9.330561	0.795839	-4.390545	0.390753	0.102778	-0.175136	-0.732928	-0.445715	0.524839	-0.331531	-0.702192	0.460238	-0.430342	0	0
6917	8.047128	0.730143	-4.241526	0.349642	0.035573	-0.131356	-0.732912	-0.445676	0.526962	-0.329796	-0.703765	0.457717	-0.431793	0	0
6918	7.565707	0.810702	-4.208504	0.233203	0.006915	-0.172003	-0.733492	-0.443720	0.528221	-0.328934	-0.705257	0.455493	-0.432368	0	0
6919	7.677483	1.300968	-4.296444	0.245413	0.025713	-0.193927	-0.730338	-0.445909	0.530881	-0.328148	-0.706802	0.453006	-0.433053	0	0
6920	8.015315	1.517253	-4.326993	0.243003	0.160896	-0.159170	-0.731458	-0.446607	0.530849	-0.327849	-0.707591	0.450312	-0.434797	0	0
6921	8.564854	1.478985	-4.294653	0.259341	0.231226	-0.102244	-0.730063	-0.445470	0.530624	-0.327489	-0.707863	0.447729	-0.437287	0	0
6922	8.902485	1.432212	-4.239952	0.242329	0.187206	-0.118655	-0.732328	-0.445666	0.529502	-0.327129	-0.708339	0.445225	-0.439337	0	0
6923	8.880247	1.492544	-4.026165	0.187137	0.062949	-0.116717	-0.730078	-0.445121	0.529373	-0.326589	-0.709164	0.443397	-0.440257	0	0
6924	8.555067	1.612377	-3.749935	0.137270	-0.049442	-0.052448	-0.732589	-0.445256	0.532923	-0.325626	-0.710035	0.442591	-0.440375	0	0
6925	8.378196	1.698915	-3.600243	0.080645	-0.138925	0.030146	-0.730037	-0.445622	0.533724	-0.324302	-0.710747	0.442927	-0.439867	0	0
6926	8.358706	1.689669	-3.623729	0.100330	-0.188624	0.122015	-0.729023	-0.445524	0.537255	-0.322225	-0.711323	0.443990	-0.439389	0	0
6927	8.573106	1.507092	-3.864823	0.123915	-0.175316	0.145906	-0.727902	-0.443105	0.540223	-0.319924	-0.711814	0.445069	-0.439185	0	0
6928	8.726480	1.480648	-3.962520	0.170220	-0.219751	0.102050	-0.727328	-0.441577	0.543988	-0.317295	-0.712830	0.445776	-0.438727	0	0
6929	9.186576	1.352590	-4.239017	0.136583	-0.244709	0.076404	-0.725636	-0.438404	0.548977	-0.314897	-0.713964	0.446517	-0.437855	0	0
6930	9.820387	1.147311	-4.454882	0.140847	-0.126360	0.085498	-0.723378	-0.437506	0.550425	-0.312955	-0.714550	0.446922	-0.437880	0	0
6931	9.939240	0.724925	-4.486236	0.246321	-0.103731	0.056261	-0.721807	-0.435647	0.555899	-0.310489	-0.715491	0.446588	-0.438438	0	0
6932	10.156573	0.454291	-4.312551	0.296139	-0.136708	0.005035	-0.720970	-0.432951	0.559169	-0.307735	-0.716959	0.445758	-0.438827	0	0
6933	10.283976	0.383198	-4.322610	0.335029	-0.199439	-0.040652	-0.718690	-0.431647	0.564036	-0.304628	-0.719010	0.444626	-0.438788	0	0
6934	10.265884	0.363509	-4.471822	0.329187	-0.252721	0.019970	-0.715566	-0.429682	0.569784	-0.301056	-0.720991	0.444118	-0.438516	0	0
6935	9.741965	0.433086	-4.321339	0.293131	-0.299597	0.080435	-0.713175	-0.426350	0.574210	-0.297266	-0.722792	0.444329	-0.437923	0	0
6936	8.963645	0.327073	-3.964417	0.199371	-0.371923	0.105881	-0.710310	-0.424648	0.582489	-0.293714	-0.724502	0.445348	-0.436456	0	0
6937	8.267129	0.196308	-3.613132	0.122097	-0.407983	0.093694	-0.705486	-0.423533	0.587460	-0.290612	-0.726184	0.446706	-0.434344	0	0
6938	7.646345	-0.020397	-3.402921	-0.015353	-0.346087	0.078479	-0.700932	-0.422754	0.593544	-0.288837	-0.727260	0.448361	-0.432017	0	0
6939	7.193807	-0.369247	-3.192618	-0.173043	-0.164759	0.115351	-0.700053	-0.424546	0.594696	-0.288869	-0.726919	0.450439	-0.430405	0	0
6940	7.599154	-0.710285	-3.292127	-0.233190	0.081948	0.166253	-0.701738	-0.426563	0.592466	-0.290193	-0.725140	0.452384	-0.430475	0	0
6941	8.476060	-0.687528	-3.641201	-0.221749	0.340443	0.156873	-0.702853	-0.429153	0.590053	-0.292675	-0.722278	0.453502	-0.432425	0	0
6942	9.279242	-0.412294	-3.971379	-0.121509	0.520446	0.193698	-0.708983	-0.429905	0.581016	-0.295018	-0.718811	0.453821	-0.436259	0	0
6943	10.330754	-0.182954	-4.265249	-0.108336	0.551520	0.170078	-0.716528	-0.429949	0.572604	-0.297565	-0.715263	0.453898	-0.440263	0	0
6944	10.578578	0.186671	-4.470176	-0.073653	0.335319	0.121052	-0.723896	-0.432067	0.565473	-0.299093	-0.712972	0.454122	-0.442705	0	0
6945	9.937140	0.270067	-4.564003	-0.051539	0.037199	0.053540	-0.723771	-0.430911	0.565261	-0.299406	-0.712370	0.454636	-0.442934	0	0
6946	9.392873	0.258729	-4.517151	-0.160296	-0.092804	-0.032838	-0.723592	-0.433924	0.565213	-0.300272	-0.712423	0.455402	-0.441475	0	0
6947	8.531609	0.291656	-4.349461	-0.263845	-0.106046	-0.071737	-0.721281	-0.437978	0.565220	-0.301997	-0.712383	0.456388	-0.439338	0	0
6948	8.001677	0.182871	-4.277211	-0.224809	-0.040968	-0.055381	-0.719549	-0.441940	0.563542	-0.303654	-0.712109	0.457115	-0.437882	0	0
6949	7.745678	0.012513	-4.278409	-0.130048	0.094400	-0.015124	-0.719778	-0.446356	0.562985	-0.305087	-0.711332	0.457307	-0.437949	0	0
6950	7.812733	-0.162845	-4.257905	-0.029014	0.215298	0.021569	-0.721185	-0.448615	0.559747	-0.306180	-0.710176	0.456937	-0.439445	0	0
6951	8.266331	-0.086578	-4.216401	0.092963	0.332865	0.021734	-0.723202	-0.447689	0.556149	-0.306950	-0.708858	0.455681	-0.442331	0	0
6952	8.609407	-0.012532	-4.132129	0.141774	0.365150	0.065912	-0.728888	-0.447369	0.551417	-0.307319	-0.707342	0.454414	-0.445792	0	0
6953	8.724658	-0.183356	-4.113398	0.172264	0.305407	0.047713	-0.731783	-0.443726	0.548279	-0.307277	-0.706253	0.453064	-0.448911	0	0
6954	9.040571	-0.195777	-4.076984	0.127496	0.221624	-0.010896	-0.734333	-0.443633	0.547178	-0.307426	-0.705672	0.451740	-0.451051	0	0
6955	8.896105	-0.038856	-4.128530	0.138014	0.149614	-0.054812	-0.736580	-0.444729	0.546849	-0.307376	-0.705631	0.450293	-0.452593	0	0
6956	8.629789	-0.107283	-3.949933	0.210797	0.051147	-0.060082	-0.736160	-0.444715	0.546421	-0.306398	-0.706282	0.448780	-0.453742	0	0
6957	8.432659	-0.277423	-3.818065	0.248166	-0.014207	-0.093923	-0.734886	-0.443693	0.548594	-0.305005	-0.707491	0.447057	-0.454498	0	0
6958	8.533761	-0.390151	-3.783933	0.252637	0.008502	-0.135237	-0.732899	-0.444051	0.549401	-0.303875	-0.708792	0.444946	-0.455300	0	0
6959	8.693509	-0.377885	-3.698039	0.252443	0.047846	-0.146271	-0.733733	-0.443849	0.551400	-0.302960	-0.709953	0.442638	-0.456348	0	0
6960	9.072795	-0.441469	-3.857567	0.240007	0.038352	-0.201266	-0.733436	-0.444202	0.552648	-0.302347	-0.711361	0.440015	-0.457097	0	0
6961	9.128603	-0.379801	-4.144279	0.181579	0.006826	-0.193976	-0.732267	-0.446176	0.554492	-0.301966	-0.712695	0.437811	-0.457389	0	0
6962	9.154470	-0.310578	-4.255907	0.139436	-0.089216	-0.186550	-0.730412	-0.447913	0.554225	-0.301441	-0.714304	0.436136	-0.456824	0	0
6963	9.181485	-0.189706	-4.241636	0.118232	-0.162909	-0.184612	-0.726392	-0.451552	0.556928	-0.300719	-0.716173	0.434797	-0.455649	0	0
6964	9.416571	-0.072447	-4.428409	0.109645	-0.176841	-0.196470	-0.722402	-0.453153	0.559051	-0.300066	-0.718127	0.433443	-0.454293	0	0
6965	9.989125	0.095882	-4.622638	0.110074	-0.106882	-0.256074	-0.720228	-0.455905	0.561827	-0.299963	-0.720016	0.431454	-0.453263	0	0
6966	10.827584	0.380376	-4.758421	0.120194	0.019248	-0.300071	-0.718067	-0.458976	0.562322	-0.300544	-0.721548	0.428710	-0.453044	0	0
6967	10.604607	0.846526	-4.500664	0.120232	-0.118161	-0.281464	-0.714346	-0.462377	0.563204	-0.300434	-0.723614	0.426517	-0.451890	0	0
6968	10.232622	0.754516	-3.955947	0.001090	-0.317556	-0.268612	-0.708914	-0.466037	0.565892	-0.300290	-0.726158	0.425544	-0.448812	0	0
6969	9.320900	0.963834	-3.534009	0.011799	-0.374776	-0.270488	-0.704305	-0.472218	0.567583	-0.299816	-0.728984	0.424675	-0.445359	0	0
6970	8.253430	0.893992	-3.190193	0.174409	-0.306500	-0.285198	-0.698017	-0.474748	0.573302	-0.298519	-0.732041	0.422761	-0.443030	0	0
6971	7.558079	0.690458	-2.658265	0.216374	-0.283933	-0.360564	-0.692169	-0.476380	0.578375	-0.297329	-0.735423	0.420030	-0.440822	0	0
6972	7.299719	1.042657	-2.564180	0.234969	-0.158489	-0.428625	-0.685040	-0.479555	0.582349	-0.296826	-0.738579	0.416331	-0.439390	0	0
6973	8.021420	1.302375	-3.140206	0.181431	0.096280	-0.403259	-0.681600	-0.482034	0.584989	-0.297662	-0.740327	0.412286	-0.439696	0	0
6974	8.795587	1.357798	-3.700203	0.151714	0.374629	-0.310924	-0.684110	-0.487346	0.580015	-0.299452	-0.740373	0.408220	-0.442191	0	0
6975	10.296760	1.317321	-4.002986	0.196893	0.491107	-0.207020	-0.685284	-0.487202	0.574522	-0.300921	-0.739584	0.404357	-0.446047	0	0
6976	10.878719	1.315260	-4.155200	0.264242	0.305313	-0.133062	-0.687551	-0.488181	0.571797	-0.300799	-0.739516	0.401296	-0.448996	0	0
6977	10.394423	0.927685	-4.294206	0.228856	0.074933	-0.066874	-0.688398	-0.487903	0.572246	-0.299720	-0.740092	0.399564	-0.450311	0	0
6978	9.848804	0.606522	-4.290387	-0.036139	-0.047685	0.024388	-0.688951	-0.489025	0.571899	-0.299694	-0.740068	0.400076	-0.449913	0	0
6979	8.876160	0.509463	-4.136286	-0.192978	-0.180120	0.057100	-0.689381	-0.487915	0.572820	-0.300157	-0.740027	0.401922	-0.448023	0	0
6980	8.145320	0.604353	-3.956161	-0.307746	-0.282606	0.018361	-0.685381	-0.493028	0.570483	-0.301220	-0.740257	0.404307	-0.444772	0	0
6981	7.858666	0.904449	-3.759907	-0.329544	-0.253480	0.023771	-0.685337	-0.495938	0.571291	-0.302538	-0.740248	0.406726	-0.441676	0	0
6982	7.883444	1.054304	-3.735702	-0.357547	-0.110003	0.058386	-0.682616	-0.500983	0.567980	-0.304484	-0.739377	0.409092	-0.439607	0	0
6983	8.172555	1.164539	-3.789274	-0.419866	0.038635	0.039756	-0.683170	-0.504221	0.563966	-0.307583	-0.737718	0.411127	-0.438337	0	0
6984	8.664593	1.389512	-3.825533	-0.484753	0.127408	0.068995	-0.685401	-0.510979	0.556214	-0.311383	-0.735344	0.413387	-0.437517	0	0
6985	8.928800	1.379380	-3.932099	-0.523991	0.140137	0.105655	-0.688234	-0.514991	0.548215	-0.315364	-0.732609	0.416029	-0.436749	0	0
6986	8.908628	1.244499	-3.990195	-0.609249	0.079507	0.138589	-0.690614	-0.520508	0.541531	-0.319553	-0.729717	0.419469	-0.435252	0	0
6987	8.878963	1.175282	-4.057170	-0.688656	0.012464	0.186235	-0.692592	-0.525376	0.533187	-0.323829	-0.726620	0.423789	-0.433084	0	0
6988	8.849008	1.165109	-4.186553	-0.749832	-0.041520	0.230233	-0.694836	-0.531263	0.525207	-0.328103	-0.723339	0.428856	-0.430362	0	0
6989	8.765992	1.113932	-4.304555	-0.813774	-0.092462	0.238417	-0.696799	-0.536752	0.517814	-0.332571	-0.719976	0.434385	-0.427015	0	0
6990	8.768972	1.264814	-3.984840	-0.839528	-0.119059	0.237527	-0.697071	-0.541981	0.510421	-0.337077	-0.716600	0.440080	-0.423312	0	0
6991	8.686944	1.363128	-4.039103	-0.883270	-0.141580	0.246650	-0.700315	-0.547654	0.501332	-0.341742	-0.713064	0.446058	-0.419267	0	0
6992	8.617104	1.427646	-3.751044	-0.947262	-0.132564	0.283218	-0.700716	-0.554943	0.492115	-0.346712	-0.709046	0.452508	-0.415067	0	0
6993	8.674998	1.636880	-3.831556	-1.024626	-0.099934	0.295907	-0.704404	-0.559029	0.482989	-0.352296	-0.704486	0.459191	-0.410769	0	0
6994	8.670972	1.823331	-3.808450	-0.990242	-0.092258	0.351047	-0.707778	-0.567150	0.471204	-0.357399	-0.699687	0.466059	-0.406809	0	0
6995	8.752744	1.918145	-3.868862	-0.964397	-0.131742	0.364038	-0.710060	-0.571753	0.460476	-0.362053	-0.694998	0.472984	-0.402717	0	0
6996	8.790605	2.050792	-4.014341	-0.981794	-0.183725	0.403569	-0.713887	-0.574790	0.453396	-0.366372	-0.690199	0.480403	-0.398259	0	0
6997	9.092023	1.984202	-4.270011	-1.007214	-0.222833	0.413723	-0.715052	-0.578014	0.443451	-0.370606	-0.685322	0.488065	-0.393418	0	0
6998	9.428827	1.884537	-4.609346	-1.047048	-0.155155	0.455793	-0.719877	-0.581504	0.434231	-0.375218	-0.679744	0.495874	-0.388931	0	0
6999	9.292085	1.684447	-4.446115	-0.985015	-0.158858	0.483389	-0.724422	-0.586052	0.423104	-0.379247	-0.674185	0.503564	-0.384799	0	0
7000	9.264390	1.367883	-4.154871	-0.950355	-0.246675	0.487217	-0.728435	-0.586966	0.413755	-0.382534	-0.668987	0.511448	-0.380191	0	0
7001	9.081802	1.151152	-3.992449	-0.948045	-0.293153	0.509246	-0.730181	-0.588364	0.404778	-0.385442	-0.663785	0.519555	-0.375348	0	0
7002	8.955565	0.860993	-3.989620	-0.893549	-0.243698	0.556912	-0.733615	-0.589104	0.397555	-0.388008	-0.658283	0.527540	-0.371235	0	0
7003	8.896365	0.615017	-4.061474	-0.891595	-0.161905	0.620959	-0.742190	-0.587169	0.387155	-0.390719	-0.652064	0.535540	-0.367896	0	0
7004	8.910933	0.536675	-4.014220	-0.870683	-0.106305	0.644759	-0.748759	-0.585437	0.380257	-0.393446	-0.645521	0.543355	-0.365059	0	0
7005	9.009059	0.615877	-3.824135	-0.862953	-0.088785	0.659469	-0.754912	-0.583799	0.372219	-0.396127	-0.638782	0.551086	-0.362415	0	0
7006	8.960809	0.645585	-3.843876	-0.897321	-0.084039	0.674069	-0.762510	-0.581680	0.360690	-0.398943	-0.631737	0.558963	-0.359603	0	0
7007	8.888292	0.509909	-3.815479	-0.971696	-0.066732	0.695880	-0.769415	-0.578435	0.349366	-0.402201	-0.624118	0.567085	-0.356547	0	0
7008	8.646815	0.224705	-3.759998	-1.077758	-0.036904	0.693691	-0.776889	-0.575024	0.337776	-0.406225	-0.615892	0.575376	-0.352990	0	0
7009	8.338429	-0.009788	-3.653374	-1.075877	-0.010404	0.726581	-0.784936	-0.572352	0.323883	-0.410215	-0.607276	0.583648	-0.349706	0	0
7010	8.221700	-0.541244	-3.565516	-1.062709	0.059964	0.764921	-0.793285	-0.567040	0.311854	-0.414321	-0.598153	0.591728	-0.346999	0	0
7011	8.588772	-0.750794	-3.684476	-1.058483	0.148682	0.775841	-0.802909	-0.562614	0.297802	-0.418825	-0.588557	0.599380	-0.344861	0	0
7012	9.162949	-0.464033	-4.030169	-0.919790	0.253869	0.752250	-0.813109	-0.557185	0.283961	-0.423147	-0.579241	0.605884	-0.343992	0	0
7013	9.773396	-0.243600	-4.331757	-0.836264	0.325594	0.721264	-0.822330	-0.551451	0.269422	-0.427474	-0.570120	0.611527	-0.343893	0	0
7014	10.033132	-0.037237	-4.485054	-0.809282	0.234411	0.644472	-0.832413	-0.544157	0.255554	-0.431294	-0.561844	0.616961	-0.343040	0	0
7015	9.713313	0.158982	-4.481476	-0.733709	0.061406	0.545760	-0.839357	-0.537104	0.245600	-0.433923	-0.555023	0.622261	-0.341250	0	0
7016	9.215169	0.224776	-4.423770	-0.742250	-0.039255	0.441203	-0.843984	-0.533609	0.237239	-0.436290	-0.549131	0.627402	-0.338338	0	0
7017	8.545671	0.106882	-4.322205	-0.751582	-0.038530	0.364861	-0.848444	-0.531459	0.229923	-0.438940	-0.543621	0.632103	-0.335042	0	0
7018	8.123777	-0.201973	-4.216653	-0.708892	0.010386	0.312422	-0.852503	-0.527197	0.223301	-0.441813	-0.538446	0.636123	-0.332002	0	0
7019	8.044151	-0.459758	-4.121152	-0.672509	0.084884	0.295800	-0.855704	-0.523412	0.217348	-0.444990	-0.533244	0.639567	-0.329528	0	0
7020	8.275295	-0.490340	-4.132411	-0.507834	0.136326	0.290580	-0.859205	-0.519117	0.209875	-0.447618	-0.528630	0.642180	-0.328319	0	0
7021	8.617116	-0.567753	-4.145699	-0.438085	0.157957	0.296249	-0.864414	-0.514190	0.201750	-0.449976	-0.524188	0.644481	-0.327710	0	0
7022	8.892085	-0.538455	-4.124390	-0.383267	0.167271	0.292738	-0.866498	-0.510080	0.194676	-0.452111	-0.519983	0.646520	-0.327453	0	0
7023	9.027824	-0.574952	-4.006515	-0.330768	0.062832	0.282024	-0.870822	-0.506047	0.189880	-0.453315	-0.516400	0.648793	-0.326961	0	0
7024	8.937670	-0.440193	-3.881491	-0.275827	-0.013047	0.223534	-0.875132	-0.501567	0.187656	-0.453935	-0.513700	0.650914	-0.326139	0	0
7025	8.892733	-0.392571	-3.792543	-0.186048	-0.076183	0.166003	-0.877992	-0.498792	0.187574	-0.453855	-0.511968	0.652732	-0.325338	0	0
7026	8.770213	-0.358209	-3.758751	-0.155132	-0.093063	0.091747	-0.879156	-0.496315	0.187175	-0.453756	-0.510929	0.654136	-0.324288	0	0
7027	8.587604	-0.440758	-3.655841	-0.075183	-0.135177	0.005667	-0.879030	-0.493840	0.189308	-0.453240	-0.510934	0.655037	-0.323181	0	0
7028	8.737479	-0.420697	-3.603343	-0.047495	-0.174261	-0.050151	-0.878479	-0.491915	0.190836	-0.452516	-0.511571	0.655732	-0.321775	0	0
7029	9.294979	-0.353660	-3.831487	-0.017297	-0.126764	-0.089496	-0.879842	-0.492443	0.196189	-0.452063	-0.512432	0.655919	-0.320659	0	0
7030	9.760191	-0.004229	-4.271731	-0.070078	0.009200	-0.126372	-0.878164	-0.491841	0.195079	-0.452901	-0.512877	0.655462	-0.319699	0	0
7031	9.722796	0.194012	-4.206238	-0.010393	-0.052677	-0.110531	-0.877721	-0.492625	0.196298	-0.452963	-0.513667	0.655184	-0.318911	0	0
7032	9.620848	0.338846	-3.742540	-0.085275	-0.249275	-0.083737	-0.877392	-0.493035	0.201642	-0.452047	-0.514585	0.656161	-0.316715	0	0
7033	9.536642	0.632569	-3.539407	-0.197717	-0.341912	-0.069091	-0.875657	-0.494358	0.204653	-0.451039	-0.515168	0.657988	-0.313396	0	0
7034	9.463483	1.068744	-3.835762	-0.086989	-0.227055	-0.008451	-0.875079	-0.492456	0.209573	-0.450033	-0.515504	0.659248	-0.311639	0	0
7035	9.591660	0.719331	-4.248634	0.062128	-0.078349	0.008076	-0.874779	-0.492299	0.212124	-0.449174	-0.515920	0.659463	-0.311732	0	0
7036	9.554832	0.247615	-4.136804	0.147035	-0.070254	-0.070766	-0.875204	-0.489898	0.215954	-0.448187	-0.517228	0.658963	-0.312045	0	0
7037	9.274815	0.417672	-3.651790	0.251262	-0.138538	-0.167735	-0.873750	-0.490692	0.219990	-0.446500	-0.519834	0.657944	-0.312283	0	0
7038	8.782238	0.721822	-3.288387	0.393123	-0.141025	-0.196863	-0.871851	-0.491890	0.226259	-0.444153	-0.523281	0.656325	-0.313277	0	0
7039	8.307625	0.847647	-3.018608	0.430687	-0.087977	-0.163917	-0.869715	-0.489910	0.232017	-0.441838	-0.526484	0.654515	-0.314966	0	0
7040	8.249556	1.019201	-3.121599	0.328085	-0.029995	-0.174291	-0.868830	-0.490145	0.236518	-0.440474	-0.529127	0.652702	-0.316207	0	0
7041	8.574964	1.333111	-3.552015	0.229670	0.097288	-0.171823	-0.867684	-0.489463	0.239801	-0.440445	-0.530895	0.650648	-0.317516	0	0
7042	9.342832	1.323545	-3.964855	0.165151	0.209539	-0.133435	-0.866974	-0.490555	0.238454	-0.441367	-0.531786	0.648498	-0.319138	0	0
7043	10.187845	1.196298	-4.323376	0.134489	0.228400	-0.120524	-0.864856	-0.490860	0.238132	-0.442526	-0.532376	0.646429	-0.320744	0	0
7044	10.322145	1.059883	-4.348612	0.237263	0.141360	-0.100909	-0.865888	-0.489527	0.234691	-0.442513	-0.533584	0.644512	-0.322605	0	0
7045	9.854732	0.770401	-4.217076	0.287522	-0.016340	-0.053910	-0.865870	-0.489366	0.237245	-0.441056	-0.535200	0.643378	-0.324183	0	0
7046	9.117811	0.487048	-4.039189	0.165781	-0.106923	-0.013835	-0.865146	-0.487494	0.242727	-0.439539	-0.536329	0.643247	-0.324640	0	0
7047	8.276258	0.477614	-3.797631	0.029387	-0.141573	-0.047258	-0.865401	-0.486451	0.247884	-0.438634	-0.537168	0.643531	-0.323912	0	0
7048	7.901176	0.761752	-3.810737	-0.044578	-0.123110	-0.076831	-0.864117	-0.487615	0.247799	-0.438343	-0.537827	0.643812	-0.322650	0	0
7049	8.005952	1.061426	-3.788547	-0.050231	-0.078566	-0.051147	-0.862836	-0.487166	0.249936	-0.438283	-0.538137	0.644056	-0.321728	0	0
7050	8.277880	1.086967	-3.846860	-0.118800	-0.006168	-0.056839	-0.861685	-0.489165	0.249376	-0.439078	-0.537965	0.644168	-0.320705	0	0
7051	8.828407	1.305503	-3.795975	-0.121074	0.039333	-0.076943	-0.860710	-0.489900	0.246493	-0.440240	-0.537752	0.643981	-0.319845	0	0
7052	9.144751	1.438670	-3.765874	-0.178229	0.010864	-0.089762	-0.859313	-0.489838	0.244787	-0.441569	-0.537471	0.644029	-0.318383	0	0
7053	9.129270	1.616848	-3.662683	-0.186787	-0.066467	-0.058428	-0.859167	-0.490929	0.243586	-0.442343	-0.537183	0.644613	-0.316610	0	0
7054	8.973533	1.623713	-3.550533	-0.291569	-0.143337	0.000185	-0.859289	-0.493426	0.241876	-0.442997	-0.536303	0.646179	-0.313982	0	0
7055	8.841313	1.728981	-3.554564	-0.334914	-0.226048	0.030501	-0.858713	-0.494558	0.241376	-0.443249	-0.535279	0.648399	-0.310782	0	0
7056	8.925233	1.743072	-3.924763	-0.375558	-0.242033	0.085511	-0.857133	-0.495271	0.243720	-0.443434	-0.533769	0.651100	-0.307451	0	0
7057	9.080358	1.685380	-4.404375	-0.269597	-0.238097	0.077463	-0.858841	-0.493972	0.244100	-0.443097	-0.532750	0.653402	-0.304808	0	0
7058	9.377185	1.501353	-4.580928	-0.146691	-0.240424	0.019011	-0.857981	-0.493660	0.246232	-0.442266	-0.532663	0.655027	-0.302671	0	0
7059	9.046795	1.475564	-4.293375	-0.072581	-0.352208	-0.072492	-0.855989	-0.493256	0.249066	-0.440578	-0.533834	0.656422	-0.300036	0	0
7060	8.792350	1.568338	-4.205959	0.014049	-0.439699	-0.108006	-0.852533	-0.494763	0.255300	-0.437956	-0.535871	0.657752	-0.297319	0	0
7061	8.647122	1.247866	-4.463490	0.008970	-0.396448	-0.030185	-0.850933	-0.494003	0.262684	-0.435404	-0.537239	0.659303	-0.295156	0	0
7062	8.517505	0.788014	-4.823962	0.108403	-0.309466	0.050500	-0.851170	-0.494126	0.268192	-0.432648	-0.538244	0.660614	-0.294445	0	0
7063	8.614978	0.472562	-4.861065	0.242526	-0.248001	0.063477	-0.850310	-0.492623	0.272377	-0.429530	-0.539558	0.661320	-0.295020	0	0
7064	8.645240	0.613904	-4.747747	0.294423	-0.215456	0.086500	-0.849154	-0.490010	0.280164	-0.426276	-0.540840	0.661853	-0.296194	0	0
7065	8.666457	0.893296	-4.616284	0.358850	-0.187930	0.100401	-0.848629	-0.484748	0.283880	-0.422805	-0.542215	0.662139	-0.298012	0	0
7066	8.782233	1.026426	-4.658393	0.311727	-0.155263	0.080117	-0.849492	-0.480529	0.288818	-0.419868	-0.543409	0.662319	-0.299585	0	0
7067	9.010214	1.114931	-4.506921	0.251126	-0.097902	0.032263	-0.847804	-0.477867	0.292502	-0.417772	-0.544500	0.662160	-0.300883	0	0
7068	9.206272	1.121096	-4.707451	0.178029	-0.042744	-0.039501	-0.847499	-0.478003	0.295177	-0.416655	-0.545589	0.661603	-0.301683	0	0
7069	9.222540	1.090999	-4.461877	0.258465	-0.044506	-0.076038	-0.846066	-0.477216	0.299171	-0.415195	-0.547260	0.660600	-0.302865	0	0
7070	9.099257	0.919380	-4.439061	0.260856	-0.049247	-0.089845	-0.846067	-0.476019	0.301083	-0.413733	-0.549036	0.659540	-0.303961	0	0
7071	8.874953	0.794497	-4.412163	0.376693	-0.015687	-0.072308	-0.844473	-0.476816	0.305118	-0.411796	-0.551073	0.658066	-0.306091	0	0
7072	8.527769	0.494852	-4.309344	0.477758	-0.031777	-0.055692	-0.844897	-0.473884	0.309829	-0.409139	-0.553453	0.656438	-0.308846	0	0
7073	8.046432	0.150878	-4.085855	0.496398	-0.060441	-0.041085	-0.845184	-0.470933	0.314116	-0.406135	-0.555891	0.654924	-0.311631	0	0
7074	7.598657	-0.254004	-3.859186	0.498966	-0.034359	-0.017424	-0.846301	-0.468870	0.319204	-0.403208	-0.558079	0.653428	-0.314647	0	0
7075	7.526772	-0.588344	-3.665440	0.490825	0.096786	0.006142	-0.845742	-0.465394	0.324223	-0.401095	-0.559662	0.651528	-0.318452	0	0
7076	7.925276	-0.656838	-3.830549	0.447867	0.276417	0.023276	-0.845087	-0.460862	0.325207	-0.400322	-0.560386	0.649123	-0.323032	0	0
7077	8.429995	-0.536173	-4.051538	0.574445	0.421330	0.090400	-0.847983	-0.455886	0.324132	-0.399554	-0.560678	0.646079	-0.329514	0	0
7078	9.047063	-0.722040	-4.259403	0.653951	0.476898	0.114422	-0.852582	-0.451359	0.321066	-0.398594	-0.560921	0.642653	-0.336880	0	0
7079	9.729208	-0.718153	-4.545761	0.568387	0.452744	0.063052	-0.856625	-0.445997	0.318329	-0.398110	-0.561193	0.639278	-0.343357	0	0
7080	9.967285	-0.426321	-4.731507	0.553637	0.333084	0.002750	-0.858647	-0.442520	0.318283	-0.397129	-0.562185	0.636067	-0.348791	0	0
7081	9.635378	-0.198239	-4.746593	0.511098	0.151156	-0.064062	-0.858695	-0.438521	0.318675	-0.395452	-0.564038	0.633324	-0.352675	0	0
7082	9.171673	-0.199769	-4.569840	0.433282	0.020067	-0.087041	-0.859237	-0.437848	0.322681	-0.393453	-0.566186	0.631235	-0.355206	0	0
7083	8.523525	-0.270885	-4.531571	0.394289	-0.035873	-0.137648	-0.858673	-0.435863	0.325909	-0.391496	-0.568680	0.629200	-0.356989	0	0
7084	8.172321	-0.398727	-4.398496	0.393936	0.022269	-0.157106	-0.856938	-0.437057	0.329211	-0.389967	-0.571086	0.626823	-0.358998	0	0
7085	8.157599	-0.568893	-4.360407	0.428108	0.118718	-0.155388	-0.856374	-0.435208	0.332290	-0.388834	-0.573250	0.623939	-0.361790	0	0
7086	8.294470	-0.510488	-4.447272	0.558624	0.201275	-0.140547	-0.857368	-0.433832	0.333799	-0.387402	-0.575522	0.620333	-0.365899	0	0
7087	8.580429	-0.589179	-4.516450	0.632893	0.256356	-0.140442	-0.855977	-0.430817	0.336237	-0.385866	-0.577846	0.616213	-0.370788	0	0
7088	8.778211	-0.673833	-4.456766	0.686090	0.232088	-0.167795	-0.857103	-0.430283	0.337412	-0.383956	-0.580612	0.611801	-0.375722	0	0
7089	8.851438	-0.690618	-4.329178	0.696374	0.144713	-0.185052	-0.857698	-0.426652	0.339624	-0.381492	-0.583812	0.607552	-0.380143	0	0
7090	8.757231	-0.686432	-4.050263	0.714246	0.060756	-0.261053	-0.855699	-0.426017	0.343603	-0.378687	-0.587834	0.603080	-0.383852	0	0
7091	8.634318	-0.677533	-3.746089	0.756104	-0.038556	-0.327812	-0.853250	-0.424882	0.351850	-0.375264	-0.592754	0.598391	-0.386972	0	0
7092	8.688344	-0.796753	-3.565310	0.765240	-0.086278	-0.392868	-0.849244	-0.424457	0.359472	-0.371730	-0.598251	0.593418	-0.389574	0	0
7093	9.087444	-0.754097	-3.700732	0.695389	-0.084814	-0.474580	-0.847764	-0.425669	0.366168	-0.368911	-0.603912	0.588178	-0.391460	0	0
7094	9.089730	-0.613116	-4.086374	0.665173	-0.084403	-0.510413	-0.843308	-0.427268	0.373942	-0.366395	-0.609639	0.582800	-0.392988	0	0
7095	9.040243	-0.532464	-4.286898	0.670044	-0.154316	-0.526812	-0.838277	-0.429461	0.381957	-0.363476	-0.615699	0.577514	-0.394053	0	0
7096	9.267422	-0.506649	-4.522281	0.679066	-0.190071	-0.528525	-0.832686	-0.431104	0.390283	-0.360277	-0.621907	0.572270	-0.394891	0	0
7097	9.470425	-0.236625	-4.871110	0.693588	-0.099053	-0.541410	-0.829763	-0.434512	0.397393	-0.357528	-0.627823	0.566515	-0.396323	0	0
7098	9.427253	0.090154	-4.983308	0.731353	-0.094061	-0.565159	-0.823741	-0.436604	0.405970	-0.354640	-0.633948	0.560398	-0.397862	0	0
7099	9.108294	0.197744	-4.521399	0.688100	-0.243390	-0.592571	-0.815450	-0.438794	0.415791	-0.351262	-0.640603	0.554760	-0.398099	0	0
7100	8.923901	0.563570	-4.217430	0.570081	-0.291010	-0.654173	-0.807178	-0.441001	0.423067	-0.348597	-0.647330	0.549318	-0.397107	0	0
7101	8.718098	1.030824	-4.230842	0.582225	-0.195498	-0.651517	-0.800990	-0.444303	0.432839	-0.346336	-0.653643	0.543466	-0.396796	0	0
7102	8.351910	0.957664	-4.188638	0.608653	-0.071535	-0.633404	-0.794678	-0.447768	0.440054	-0.344478	-0.659417	0.537155	-0.397452	0	0
7103	8.082975	0.770110	-3.986565	0.716564	0.000428	-0.642568	-0.789937	-0.450977	0.445463	-0.342303	-0.665261	0.530061	-0.399114	0	0
7104	8.021462	0.768563	-3.839346	0.784142	0.068983	-0.653566	-0.784066	-0.453937	0.451301	-0.340054	-0.671062	0.522341	-0.401496	0	0
7105	8.305079	0.889768	-3.984429	0.824135	0.169105	-0.604020	-0.779505	-0.454527	0.456027	-0.337825	-0.676261	0.514393	-0.404902	0	0
7106	8.890277	0.953854	-4.368218	0.803274	0.275753	-0.505005	-0.775947	-0.453420	0.461576	-0.335847	-0.680390	0.506786	-0.409199	0	0
7107	9.450736	0.936307	-4.799924	0.735892	0.358394	-0.433590	-0.777066	-0.453200	0.463297	-0.334428	-0.683520	0.499616	-0.413934	0	0
7108	9.829457	0.883466	-5.036656	0.678144	0.282831	-0.396812	-0.774832	-0.450435	0.464721	-0.332846	-0.686541	0.493154	-0.417939	0	0
7109	9.795701	0.852034	-5.025937	0.592557	0.141395	-0.367403	-0.774811	-0.450560	0.467257	-0.331013	-0.689676	0.487689	-0.420639	0	0
7110	9.304643	0.791200	-4.933089	0.460109	0.052089	-0.316250	-0.770870	-0.448693	0.468891	-0.329430	-0.692475	0.483416	-0.422213	0	0
7111	8.556481	0.760174	-4.757967	0.403983	-0.010414	-0.287063	-0.769844	-0.448929	0.473391	-0.327799	-0.695189	0.479769	-0.423180	0	0
7112	7.828431	0.839750	-4.522490	0.332257	-0.042966	-0.296467	-0.767817	-0.449522	0.478989	-0.326543	-0.697842	0.476459	-0.423526	0	0
7113	7.580026	1.096206	-4.347275	0.324175	-0.035847	-0.324028	-0.764972	-0.449159	0.482378	-0.325487	-0.700551	0.472955	-0.423793	0	0
7114	7.665000	1.282301	-4.344409	0.314467	0.039485	-0.351645	-0.761545	-0.450765	0.484789	-0.324967	-0.703027	0.469049	-0.424432	0	0
7115	8.028751	1.392110	-4.405606	0.296189	0.161795	-0.362790	-0.758992	-0.450873	0.486172	-0.325188	-0.704960	0.464728	-0.425808	0	0
7116	8.499431	1.396474	-4.616419	0.305575	0.207694	-0.359076	-0.758132	-0.452690	0.484919	-0.325533	-0.706693	0.460238	-0.427543	0	0
7117	8.875297	1.442670	-4.642251	0.238520	0.148171	-0.328742	-0.757114	-0.454205	0.486228	-0.325940	-0.708309	0.456427	-0.428645	0	0
7118	8.760895	1.446157	-4.480944	0.138996	0.020871	-0.273698	-0.754556	-0.455932	0.485530	-0.326239	-0.709875	0.453859	-0.428552	0	0
7119	8.464890	1.404358	-4.102994	0.001092	-0.112979	-0.216007	-0.753251	-0.458540	0.485637	-0.326653	-0.711308	0.452706	-0.427079	0	0
7120	8.157883	1.560134	-3.984216	-0.083807	-0.199628	-0.164688	-0.750789	-0.462393	0.487352	-0.327096	-0.712553	0.452633	-0.424735	0	0
7121	8.151852	1.674482	-4.188560	-0.147848	-0.204481	-0.095058	-0.747503	-0.463201	0.491087	-0.327637	-0.713333	0.453268	-0.422324	0	0
7122	8.271514	1.503657	-4.532316	-0.104926	-0.219294	-0.063766	-0.744908	-0.466470	0.492555	-0.327678	-0.714159	0.454012	-0.420093	0	0
7123	8.721769	1.427236	-4.856419	-0.057309	-0.161909	-0.069193	-0.742902	-0.467469	0.494735	-0.327653	-0.714933	0.454305	-0.418475	0	0
7124	9.536588	1.349452	-5.090299	-0.010325	0.004176	-0.074713	-0.740503	-0.468431	0.493097	-0.328090	-0.715163	0.453862	-0.418221	0	0
7125	9.599949	1.218501	-4.943763	0.101278	-0.001451	-0.109357	-0.740652	-0.468251	0.492403	-0.327826	-0.715967	0.452678	-0.418336	0	0
7126	9.576547	0.963800	-4.746479	0.083998	-0.135670	-0.127569	-0.737940	-0.468730	0.495457	-0.327172	-0.717331	0.451913	-0.417336	0	0
7127	9.265063	0.738526	-4.422287	0.001391	-0.247375	-0.057912	-0.736084	-0.468882	0.497974	-0.326295	-0.718597	0.452317	-0.415402	0	0
7128	8.961543	0.428310	-4.277691	-0.108530	-0.212404	0.070164	-0.736636	-0.468283	0.500562	-0.325848	-0.718753	0.454018	-0.413625	0	0
7129	8.791185	0.194101	-4.084440	-0.223361	-0.167198	0.150543	-0.734217	-0.469362	0.501319	-0.326080	-0.717999	0.456584	-0.411923	0	0
7130	8.904116	0.252403	-4.151085	-0.284824	-0.027922	0.164915	-0.735934	-0.469198	0.498519	-0.327337	-0.716380	0.459075	-0.410974	0	0
7131	9.029948	0.567659	-4.216538	-0.278720	0.092855	0.177658	-0.736661	-0.469730	0.494958	-0.329038	-0.714235	0.461204	-0.410966	0	0
7132	9.108985	0.544230	-3.958775	-0.320749	0.044660	0.185015	-0.737823	-0.468457	0.492787	-0.330775	-0.712110	0.463707	-0.410442	0	0
7133	8.852614	0.602028	-3.794220	-0.508574	-0.048527	0.149888	-0.738130	-0.469505	0.487918	-0.333562	-0.709889	0.467033	-0.408257	0	0
7134	8.311945	0.727618	-3.652407	-0.649901	-0.025098	0.132046	-0.743161	-0.476890	0.482132	-0.337542	-0.707133	0.470756	-0.405484	0	0
7135	7.975363	0.526218	-3.467218	-0.678818	0.024127	0.140067	-0.743891	-0.478591	0.476095	-0.341891	-0.704034	0.474422	-0.402952	0	0
7136	8.078987	0.310160	-3.685064	-0.671675	0.155726	0.187565	-0.745301	-0.482693	0.469490	-0.346592	-0.700181	0.477907	-0.401529	0	0
7137	8.461954	0.355848	-4.037256	-0.492851	0.287541	0.224487	-0.749714	-0.485331	0.460320	-0.350520	-0.696197	0.480469	-0.401989	0	0
7138	9.204240	0.404067	-4.045378	-0.292141	0.362032	0.265306	-0.755303	-0.483702	0.452276	-0.353238	-0.692391	0.482246	-0.404050	0	0
7139	9.984286	0.487548	-4.170625	-0.209588	0.404085	0.269252	-0.761901	-0.480340	0.444349	-0.355555	-0.688673	0.483540	-0.406816	0	0
7140	10.170480	0.753391	-4.200009	-0.127326	0.300685	0.209103	-0.767048	-0.478556	0.438855	-0.357044	-0.685944	0.484450	-0.409035	0	0
7141	9.879892	1.046413	-4.196894	-0.019788	0.108950	0.145373	-0.770636	-0.474972	0.437134	-0.357123	-0.684685	0.485154	-0.410239	0	0
7142	9.524605	0.821519	-4.238214	-0.066913	0.014049	0.101272	-0.771488	-0.474401	0.437461	-0.357243	-0.683861	0.486091	-0.410398	0	0
7143	8.955616	0.596135	-4.491353	-0.170703	0.021054	0.048585	-0.773639	-0.473645	0.434418	-0.358322	-0.682891	0.487065	-0.409919	0	0
7144	8.638288	0.226348	-4.237933	-0.210073	0.040458	0.078633	-0.774927	-0.472725	0.433640	-0.359640	-0.681552	0.488337	-0.409478	0	0
7145	8.552423	-0.024042	-4.328142	-0.162457	0.065099	0.110738	-0.774378	-0.472909	0.431361	-0.360618	-0.680122	0.489540	-0.409559	0	0
7146	8.547419	-0.179099	-3.976306	-0.099774	0.032324	0.132001	-0.777664	-0.471305	0.428948	-0.360925	-0.678945	0.490753	-0.409790	0	0
7147	8.528983	-0.248728	-3.838388	-0.113423	0.004400	0.137514	-0.779391	-0.470024	0.426783	-0.361157	-0.677805	0.492154	-0.409793	0	0
7148	8.584123	-0.062582	-3.643583	-0.036478	-0.018364	0.145090	-0.778853	-0.467492	0.427643	-0.360728	-0.676998	0.493373	-0.410038	0	0
7149	8.500174	0.055084	-3.332911	0.025168	-0.108161	0.134354	-0.781978	-0.464939	0.429246	-0.359477	-0.676830	0.494589	-0.409950	0	0
7150	8.422423	-0.079154	-3.048267	0.040779	-0.209826	0.077626	-0.781428	-0.461946	0.432397	-0.357855	-0.677414	0.495723	-0.409034	0	0
7151	8.725949	-0.213525	-3.314120	-0.021242	-0.246296	-0.016910	-0.778001	-0.462620	0.436280	-0.356849	-0.678388	0.496596	-0.407236	0	0
7152	9.041117	0.025898	-3.790533	-0.040200	-0.242361	-0.111369	-0.775882	-0.462136	0.437421	-0.356381	-0.679746	0.496888	-0.405019	0	0
7153	9.279390	0.250852	-4.232763	-0.000585	-0.248565	-0.100195	-0.774271	-0.463825	0.442107	-0.355557	-0.681206	0.497115	-0.403007	0	0
7154	9.969601	0.413522	-4.788920	0.043406	-0.131730	-0.144177	-0.770008	-0.463783	0.445744	-0.355195	-0.682574	0.496442	-0.401839	0	0
7155	10.247480	0.877826	-5.197255	0.052413	-0.060117	-0.155159	-0.767138	-0.466885	0.446654	-0.355163	-0.683731	0.495407	-0.401176	0	0
7156	9.803725	1.126878	-4.729757	0.013637	-0.259535	-0.145782	-0.765833	-0.467507	0.450137	-0.354378	-0.685505	0.495296	-0.398976	0	0
7157	9.497789	1.218044	-4.135591	-0.092006	-0.387429	-0.112785	-0.760578	-0.468304	0.453006	-0.353539	-0.687238	0.496280	-0.395500	0	0
7158	9.263962	1.312536	-4.186617	-0.186950	-0.332114	-0.110344	-0.757250	-0.472144	0.457116	-0.353619	-0.688398	0.497452	-0.391923	0	0
7159	8.717240	1.315927	-4.151656	-0.131863	-0.222438	-0.148151	-0.753391	-0.474601	0.459188	-0.354004	-0.689498	0.497754	-0.389249	0	0
7160	8.211354	1.173594	-3.761681	-0.073967	-0.192802	-0.140868	-0.750384	-0.477678	0.459532	-0.354112	-0.690651	0.497773	-0.387077	0	0
7161	7.727530	1.088988	-3.348000	-0.028758	-0.193767	-0.160156	-0.746390	-0.479307	0.462220	-0.353972	-0.692054	0.497482	-0.385068	0	0
7162	7.698959	1.269073	-3.379574	-0.074432	-0.036417	-0.172402	-0.743936	-0.482975	0.463098	-0.354978	-0.692754	0.496722	-0.383861	0	0
7163	8.197133	1.524497	-3.879635	-0.104982	0.151065	-0.101053	-0.744092	-0.483284	0.460677	-0.356851	-0.692262	0.495906	-0.384067	0	0
7164	8.819644	1.624628	-4.438499	-0.140403	0.340964	-0.007696	-0.744819	-0.484877	0.455353	-0.359549	-0.690454	0.495188	-0.385730	0	0
7165	9.415832	1.498479	-4.567899	-0.173244	0.310999	0.066718	-0.745828	-0.486860	0.449301	-0.362035	-0.688256	0.495213	-0.387297	0	0
7166	9.762653	1.447544	-4.569124	-0.199289	0.151007	0.066073	-0.749529	-0.487291	0.444645	-0.363907	-0.686586	0.495911	-0.387613	0	0
7167	9.488710	1.545719	-4.512345	-0.189985	-0.023576	0.090185	-0.749825	-0.488000	0.441634	-0.364754	-0.685497	0.497368	-0.386877	0	0
7168	8.993005	1.457786	-4.385684	-0.216591	-0.166269	0.136120	-0.748704	-0.487043	0.442249	-0.364894	-0.684635	0.499763	-0.385180	0	0
7169	8.379486	1.314137	-4.201838	-0.274702	-0.220941	0.157961	-0.752111	-0.485418	0.442383	-0.365070	-0.683649	0.502722	-0.382908	0	0
7170	8.022088	1.299168	-3.983254	-0.282209	-0.192846	0.148651	-0.750688	-0.485903	0.443046	-0.365469	-0.682570	0.505540	-0.380736	0	0
7171	8.013244	1.356383	-3.905255	-0.327380	-0.073234	0.089657	-0.750535	-0.487301	0.442250	-0.367001	-0.681155	0.507679	-0.378946	0	0
7172	8.124895	1.612722	-3.910175	-0.352504	0.064579	0.095878	-0.751695	-0.487506	0.438007	-0.369373	-0.679093	0.509444	-0.377973	0	0
7173	8.610592	1.606248	-4.044324	-0.407316	0.170064	0.122315	-0.754118	-0.488528	0.433301	-0.372552	-0.676275	0.511196	-0.377539	0	0
7174	9.000452	1.621445	-4.116776	-0.472245	0.177704	0.122262	-0.756259	-0.491542	0.425217	-0.376197	-0.673177	0.513154	-0.376804	0	0
7175	9.039455	1.725265	-4.103065	-0.583400	0.117702	0.146024	-0.759102	-0.494035	0.418444	-0.380185	-0.669737	0.515897	-0.375183	0	0
7176	8.942064	1.767406	-3.939727	-0.715705	0.052186	0.200916	-0.759832	-0.497069	0.410344	-0.384493	-0.665731	0.519731	-0.372621	0	0
7177	8.979257	1.701904	-3.777292	-0.857401	-0.020097	0.246636	-0.762819	-0.499281	0.403731	-0.389178	-0.661161	0.524637	-0.369003	0	0
7178	8.960672	1.744731	-3.706269	-0.966636	-0.102545	0.275922	-0.765531	-0.502517	0.394507	-0.394004	-0.656261	0.530418	-0.364335	0	0
7179	8.915612	1.777935	-3.627072	-1.048019	-0.141543	0.316197	-0.766939	-0.506761	0.387893	-0.398973	-0.650889	0.536846	-0.359110	0	0
7180	8.976232	1.732946	-3.559584	-1.092484	-0.155396	0.365690	-0.769521	-0.509665	0.377699	-0.403920	-0.645046	0.543749	-0.353695	0	0
7181	8.874125	1.820600	-3.712200	-1.177810	-0.156675	0.391204	-0.772659	-0.511553	0.370401	-0.409271	-0.638623	0.551037	-0.347873	0	0
7182	8.811116	1.994839	-3.831897	-1.279307	-0.097693	0.456989	-0.775380	-0.515264	0.359168	-0.415284	-0.631119	0.558765	-0.342067	0	0
7183	8.829127	1.999357	-3.996794	-1.256608	-0.071822	0.516634	-0.780403	-0.515507	0.348174	-0.421030	-0.623159	0.566577	-0.336745	0	0
7184	9.018149	1.896160	-3.816128	-1.319412	-0.086936	0.495462	-0.784972	-0.518318	0.336732	-0.427060	-0.614994	0.574429	-0.330808	0	0
7185	9.242779	2.014919	-4.108781	-1.417101	-0.063656	0.465931	-0.789284	-0.520192	0.323650	-0.433844	-0.606365	0.582194	-0.324269	0	0
7186	9.463984	2.214195	-4.255852	-1.378511	-0.056210	0.541314	-0.793342	-0.520053	0.310409	-0.440084	-0.597315	0.590137	-0.318243	0	0
7187	9.468573	2.077981	-4.227926	-1.229790	-0.072581	0.561796	-0.796685	-0.519178	0.299468	-0.445198	-0.588722	0.597675	-0.313034	0	0
7188	9.094579	1.867536	-3.891638	-1.068706	-0.123314	0.569425	-0.803839	-0.516653	0.291212	-0.448949	-0.580869	0.604887	-0.308460	0	0
7189	8.819175	1.465834	-3.811492	-0.971955	-0.148549	0.492452	-0.810006	-0.514931	0.281483	-0.452176	-0.573907	0.611378	-0.303948	0	0
7190	8.488091	1.355894	-3.577603	-0.977636	-0.086866	0.444545	-0.813487	-0.512748	0.273170	-0.455893	-0.566961	0.617271	-0.299489	0	0
7191	8.334438	1.524285	-3.575590	-1.019766	0.014924	0.468151	-0.816984	-0.509140	0.265088	-0.460363	-0.559298	0.622874	-0.295432	0	0
7192	8.373583	1.552249	-3.511654	-1.000983	0.108002	0.512098	-0.821619	-0.506665	0.254119	-0.465104	-0.551114	0.628163	-0.292169	0	0
7193	8.536898	1.273992	-3.464020	-1.001680	0.170175	0.581724	-0.828262	-0.502775	0.241278	-0.469988	-0.542222	0.633462	-0.289538	0	0
7194	8.738881	1.044045	-3.422348	-0.966707	0.199348	0.585424	-0.836333	-0.497842	0.228092	-0.474781	-0.533321	0.638465	-0.287253	0	0
7195	8.931735	1.010834	-3.398375	-0.959868	0.227315	0.564326	-0.841857	-0.492716	0.216024	-0.479727	-0.524427	0.643111	-0.285037	0	0
7196	9.042773	0.931664	-3.340241	-0.953783	0.238028	0.585438	-0.846956	-0.487870	0.203652	-0.484573	-0.515342	0.647720	-0.282969	0	0
7197	9.105821	0.830529	-3.246639	-1.018322	0.211582	0.568838	-0.853047	-0.482722	0.191309	-0.489574	-0.506041	0.652461	-0.280241	0	0
7198	9.065746	0.790238	-3.114968	-1.016609	0.186808	0.567035	-0.859997	-0.477362	0.177856	-0.494329	-0.496770	0.657225	-0.277335	0	0
7199	9.141223	0.720058	-2.985396	-1.061015	0.201949	0.546746	-0.865963	-0.470929	0.165592	-0.499402	-0.487286	0.661834	-0.274090	0	0
7200	9.376894	0.748489	-3.059243	-1.101537	0.247185	0.531968	-0.871652	-0.464730	0.152179	-0.504923	-0.477514	0.666163	-0.270665	0	0
7201	9.540566	0.796434	-3.103699	-1.053608	0.272204	0.543075	-0.875470	-0.460503	0.140322	-0.510288	-0.467754	0.670181	-0.267713	0	0
7202	9.638799	0.691844	-3.132209	-1.001948	0.260965	0.559714	-0.880614	-0.453270	0.126120	-0.515203	-0.458125	0.674105	-0.265083	0	0
7203	9.555268	0.600785	-2.989581	-0.916142	0.204631	0.558107	-0.887293	-0.446124	0.114190	-0.519297	-0.449021	0.677992	-0.262750	0	0
7204	9.420812	0.532600	-2.898040	-0.852967	0.132283	0.532616	-0.892394	-0.439141	0.105062	-0.522613	-0.440574	0.681905	-0.260338	0	0
7205	9.401995	0.444126	-2.801294	-0.731092	0.087240	0.509970	-0.898219	-0.429661	0.097935	-0.525108	-0.432976	0.685567	-0.258439	0	0
7206	9.465887	0.284737	-2.884434	-0.655362	0.102594	0.465117	-0.901178	-0.423522	0.090713	-0.527445	-0.426030	0.688715	-0.256848	0	0
7207	9.578531	0.319150	-2.977794	-0.553164	0.097802	0.386441	-0.903850	-0.417810	0.083320	-0.529498	-0.420134	0.691245	-0.255536	0	0
7208	9.621366	0.217349	-3.004215	-0.383113	0.086710	0.348244	-0.906780	-0.412102	0.079040	-0.530826	-0.415434	0.693220	-0.255116	0	0
7209	9.734413	0.153495	-3.004028	-0.249123	0.047157	0.264166	-0.909959	-0.407911	0.076505	-0.531537	-0.412100	0.694693	-0.255036	0	0
7210	9.789063	0.100797	-3.081295	-0.104500	-0.008523	0.203060	-0.914536	-0.403516	0.076116	-0.531405	-0.410117	0.695842	-0.255376	0	0
7211	9.720677	0.107753	-3.201882	0.022009	-0.027562	0.145513	-0.914870	-0.400159	0.075057	-0.530778	-0.409233	0.696523	-0.256241	0	0
7212	9.619295	0.091704	-3.217519	0.151053	-0.098017	0.085292	-0.914882	-0.398369	0.076583	-0.529273	-0.409652	0.697006	-0.257367	0	0
7213	9.483683	0.025542	-3.275681	0.201118	-0.174953	0.013898	-0.914295	-0.397441	0.080876	-0.527218	-0.411010	0.697465	-0.258177	0	0
7214	9.459548	0.113582	-3.317683	0.216653	-0.224353	-0.085083	-0.914666	-0.397610	0.087372	-0.524996	-0.413285	0.697737	-0.258339	0	0
7215	9.307927	0.292373	-3.368819	0.267770	-0.272052	-0.152813	-0.914731	-0.399378	0.094190	-0.522406	-0.416397	0.697833	-0.258331	0	0
7216	9.336609	0.370627	-3.432183	0.314515	-0.270326	-0.183904	-0.913565	-0.398814	0.099869	-0.519696	-0.419978	0.697662	-0.258459	0	0
7217	9.295217	0.576540	-3.574222	0.292149	-0.207834	-0.273950	-0.912160	-0.405188	0.106525	-0.517746	-0.423882	0.696828	-0.258251	0	0
7218	9.314275	0.759713	-3.680021	0.339688	-0.157917	-0.279411	-0.909272	-0.407728	0.110580	-0.515938	-0.427953	0.695579	-0.258522	0	0
7219	9.266175	0.952570	-3.749429	0.276815	-0.178521	-0.301503	-0.904642	-0.412965	0.116429	-0.514309	-0.431879	0.694487	-0.258177	0	0
7220	9.100817	1.123565	-3.394302	0.239730	-0.253424	-0.310628	-0.902572	-0.416991	0.121812	-0.512326	-0.435881	0.693825	-0.257170	0	0
7221	8.960484	1.086532	-3.452097	0.213303	-0.272108	-0.305184	-0.901604	-0.421426	0.130008	-0.510311	-0.439730	0.693333	-0.255948	0	0
7222	8.793922	1.054754	-3.165880	0.177449	-0.260808	-0.277777	-0.897720	-0.424423	0.134308	-0.508446	-0.443187	0.692986	-0.254634	0	0
7223	8.710860	0.885909	-3.550351	0.182980	-0.173949	-0.252272	-0.895776	-0.429463	0.139912	-0.507092	-0.446250	0.692282	-0.253897	0	0
7224	8.865993	0.877663	-3.739783	0.286320	-0.115024	-0.225528	-0.894292	-0.432825	0.143646	-0.505603	-0.449515	0.691131	-0.254244	0	0
7225	8.976099	0.890366	-3.840437	0.375173	-0.087919	-0.189589	-0.890265	-0.435179	0.149398	-0.503809	-0.452887	0.689764	-0.255529	0	0
7226	9.036536	0.965206	-3.847040	0.481739	-0.120721	-0.169116	-0.890495	-0.435745	0.155161	-0.501236	-0.456746	0.688369	-0.257474	0	0
7227	9.048347	0.985048	-3.886000	0.502166	-0.188842	-0.185479	-0.889021	-0.437188	0.160711	-0.498134	-0.460965	0.687167	-0.259182	0	0
7228	8.932983	1.048754	-3.874024	0.468261	-0.220868	-0.218541	-0.886954	-0.439738	0.168166	-0.495033	-0.465326	0.686040	-0.260312	0	0
7229	8.783615	1.130243	-3.904139	0.415995	-0.205682	-0.224193	-0.883469	-0.442078	0.176752	-0.492285	-0.469400	0.684926	-0.261142	0	0
7230	8.650906	1.155883	-3.937656	0.400024	-0.125295	-0.213368	-0.881719	-0.444818	0.179391	-0.490117	-0.473115	0.683495	-0.262264	0	0
7231	8.599966	1.169024	-3.986390	0.418670	-0.103914	-0.202366	-0.881221	-0.446057	0.186943	-0.487972	-0.476766	0.681945	-0.263685	0	0
7232	8.681768	1.222323	-4.025334	0.411545	-0.086936	-0.162008	-0.878205	-0.447726	0.190768	-0.485855	-0.480066	0.680510	-0.265307	0	0
7233	8.772976	1.290597	-4.100765	0.427372	-0.082953	-0.151860	-0.877756	-0.447354	0.194746	-0.483656	-0.483341	0.679047	-0.267121	0	0
7234	8.753260	1.303696	-4.162745	0.411152	-0.090868	-0.141790	-0.875443	-0.448632	0.199592	-0.481443	-0.486492	0.677703	-0.268808	0	0
7235	8.735680	1.156283	-4.192034	0.401646	-0.088128	-0.156524	-0.875351	-0.451288	0.206918	-0.479326	-0.489669	0.676284	-0.270388	0	0
7236	8.696475	1.138181	-4.267981	0.400735	-0.067534	-0.193276	-0.871800	-0.451208	0.209999	-0.477441	-0.493038	0.674578	-0.271862	0	0
7237	8.713237	1.152881	-4.287836	0.391948	-0.059059	-0.180455	-0.870614	-0.453680	0.213226	-0.475614	-0.496235	0.672904	-0.273392	0	0
7238	8.823277	1.168139	-4.398132	0.369152	-0.016730	-0.147511	-0.869450	-0.454028	0.217010	-0.474085	-0.498987	0.671244	-0.275112	0	0
7239	8.842484	1.238855	-4.437037	0.366364	-0.005732	-0.115404	-0.868841	-0.455225	0.220746	-0.472549	-0.501464	0.669690	-0.277033	0	0
7240	8.890958	1.191684	-4.381186	0.366986	0.016954	-0.094330	-0.865991	-0.455692	0.223517	-0.471095	-0.503743	0.668121	-0.279152	0	0
7241	8.799463	1.138546	-4.349125	0.333946	0.012645	-0.098086	-0.865418	-0.454422	0.226702	-0.469784	-0.505888	0.666639	-0.281022	0	0
7242	8.678989	1.097918	-4.330392	0.241469	0.041988	-0.138720	-0.864544	-0.455383	0.228471	-0.469246	-0.507789	0.665066	-0.282215	0	0
7243	8.612065	1.199878	-4.303070	0.149784	0.066725	-0.148111	-0.863657	-0.458285	0.228847	-0.469360	-0.509243	0.663585	-0.282890	0	0
7244	8.535028	1.305173	-4.338150	0.162327	0.091322	-0.160055	-0.861394	-0.459408	0.227624	-0.469606	-0.510770	0.661888	-0.283704	0	0
7245	8.410187	1.241839	-4.251768	0.171444	0.078373	-0.160052	-0.860226	-0.461770	0.228596	-0.469715	-0.512368	0.660223	-0.284522	0	0
7246	8.101496	1.039588	-4.198063	0.131278	0.094941	-0.159339	-0.858368	-0.463126	0.229342	-0.470135	-0.513730	0.658592	-0.285151	0	0
7247	7.762144	0.934636	-3.789918	0.098727	0.081061	-0.142944	-0.859186	-0.465403	0.229207	-0.470581	-0.514861	0.657203	-0.285579	0	0
7248	7.657538	0.530468	-3.435981	0.107801	0.070610	-0.076923	-0.857204	-0.466794	0.227687	-0.470724	-0.515634	0.656175	-0.286312	0	0
7249	8.106594	0.117125	-3.771897	0.079789	0.222813	-0.047839	-0.858070	-0.466139	0.226323	-0.471921	-0.515642	0.654660	-0.287793	0	0
7250	8.838199	0.224414	-4.559434	0.103347	0.480394	0.019851	-0.858964	-0.466251	0.220104	-0.474484	-0.514577	0.652195	-0.291063	0	0
7251	9.613909	0.204648	-4.578911	0.127426	0.540334	0.128244	-0.861028	-0.463320	0.213663	-0.476979	-0.512721	0.649922	-0.295313	0	0
7252	9.933104	-0.058093	-4.324443	0.090644	0.359030	0.207408	-0.864770	-0.460461	0.209212	-0.478244	-0.510706	0.649004	-0.298756	0	0
7253	9.774241	-0.091423	-4.287318	0.020575	0.245588	0.198237	-0.867406	-0.456154	0.204134	-0.479143	-0.508738	0.648791	-0.301127	0	0
7254	9.701108	-0.001631	-4.433757	-0.043176	0.197380	0.144965	-0.869735	-0.453854	0.198928	-0.480220	-0.506957	0.648719	-0.302568	0	0
7255	9.569300	0.314431	-4.784258	-0.132476	0.182401	0.091607	-0.871053	-0.451965	0.195948	-0.481799	-0.505129	0.648721	-0.303109	0	0
7256	9.287776	0.503515	-4.811144	-0.040357	0.134706	0.052376	-0.872344	-0.451298	0.194447	-0.482731	-0.504150	0.648464	-0.303805	0	0
7257	9.259830	0.344167	-4.308719	0.067866	0.014665	0.005966	-0.871782	-0.451020	0.194459	-0.482465	-0.504352	0.648234	-0.304383	0	0
7258	9.061944	0.229005	-4.297238	0.011546	-0.034744	-0.043677	-0.871639	-0.450505	0.195621	-0.482328	-0.504760	0.648153	-0.304097	0	0
7259	8.881576	0.210827	-3.933120	0.058501	-0.048430	-0.064699	-0.872900	-0.451603	0.194999	-0.481913	-0.505566	0.647901	-0.303954	0	0
7260	8.579226	0.093684	-3.719676	0.146651	-0.045797	-0.052682	-0.871480	-0.451407	0.196412	-0.481049	-0.506714	0.647416	-0.304442	0	0
7261	8.422037	-0.079157	-3.408159	0.215030	-0.066108	-0.025043	-0.868624	-0.451773	0.200037	-0.479602	-0.508068	0.646971	-0.305414	0	0
7262	8.200255	-0.227287	-2.736574	0.345879	-0.159321	-0.013680	-0.869868	-0.450716	0.205204	-0.476866	-0.510262	0.646611	-0.306799	0	0
7263	8.364051	-0.496628	-2.630928	0.480291	-0.239091	-0.009625	-0.869129	-0.448662	0.212818	-0.472888	-0.513295	0.646239	-0.308674	0	0
7264	8.896549	-0.577974	-3.533023	0.458003	-0.185622	-0.099601	-0.867965	-0.446628	0.220710	-0.469653	-0.516634	0.645192	-0.310231	0	0
7265	9.633943	-0.309003	-4.264166	0.374891	-0.061130	-0.141986	-0.867083	-0.446577	0.225229	-0.467753	-0.519450	0.643598	-0.311706	0	0
7266	10.513824	0.215181	-4.752595	0.260226	0.073192	-0.131147	-0.865634	-0.448010	0.227670	-0.467292	-0.521244	0.641768	-0.313171	0	0
7267	10.450372	0.637891	-4.414130	0.236082	-0.148844	-0.050025	-0.865200	-0.446222	0.232019	-0.465254	-0.523086	0.641484	-0.313717	0	0
7268	10.088837	0.890733	-3.911034	0.300625	-0.405623	-0.071533	-0.862744	-0.446318	0.239058	-0.461312	-0.526172	0.642054	-0.313211	0	0
7269	9.960020	1.113758	-3.837129	0.065759	-0.418383	-0.093982	-0.860678	-0.448997	0.246222	-0.458563	-0.528338	0.643300	-0.311037	0	0
7270	9.738048	1.278554	-4.252878	-0.111198	-0.305861	-0.120234	-0.857230	-0.450987	0.250588	-0.457568	-0.529513	0.644418	-0.308177	0	0
7271	9.253966	1.322984	-4.236900	0.016289	-0.283513	-0.178845	-0.853768	-0.453066	0.256787	-0.456198	-0.531566	0.644736	-0.306001	0	0
7272	8.748476	1.023862	-3.729604	0.212584	-0.324789	-0.224420	-0.848753	-0.455693	0.261947	-0.453670	-0.534935	0.644377	-0.304643	0	0
7273	8.267293	0.885177	-3.263233	0.306496	-0.326165	-0.270228	-0.846685	-0.458114	0.269693	-0.450741	-0.539008	0.643490	-0.303684	0	0
7274	7.884992	1.106612	-2.938311	0.320480	-0.236998	-0.301578	-0.842926	-0.461608	0.275376	-0.448413	-0.543069	0.641961	-0.303130	0	0
7275	7.880849	1.466434	-3.003444	0.260798	-0.098668	-0.287178	-0.840182	-0.464131	0.279151	-0.447228	-0.546332	0.640069	-0.303019	0	0
7276	8.389673	1.778555	-3.397253	0.200630	0.068835	-0.157115	-0.836898	-0.464531	0.283335	-0.447060	-0.547989	0.638301	-0.304001	0	0
7277	9.018570	1.626455	-3.958000	0.180893	0.223496	-0.091239	-0.836900	-0.465449	0.281581	-0.447770	-0.548653	0.636269	-0.306011	0	0
7278	9.788455	1.359025	-4.312210	0.052769	0.253954	-0.098764	-0.837052	-0.465650	0.279874	-0.449410	-0.548703	0.634435	-0.307323	0	0
7279	10.273827	1.333609	-4.480287	-0.011928	0.105766	-0.109566	-0.835641	-0.468849	0.274430	-0.450483	-0.548975	0.633414	-0.307375	0	0
7280	9.647034	1.243409	-4.476758	0.063675	-0.129252	-0.064236	-0.834659	-0.467767	0.275478	-0.449526	-0.550028	0.633457	-0.306803	0	0
7281	9.261450	1.009617	-4.381736	-0.115943	-0.222953	0.001508	-0.834187	-0.468718	0.280079	-0.448745	-0.550135	0.634841	-0.304887	0	0
7282	8.379714	1.020380	-4.358353	-0.276136	-0.244925	0.034988	-0.832187	-0.469818	0.281405	-0.448613	-0.549382	0.636979	-0.301967	0	0
7283	8.087161	1.210204	-4.254386	-0.331241	-0.237027	0.027497	-0.831452	-0.471057	0.283017	-0.448835	-0.548389	0.639208	-0.298714	0	0
7284	7.925135	1.464255	-4.125896	-0.362749	-0.213955	0.011811	-0.831579	-0.472070	0.283237	-0.449431	-0.547283	0.641320	-0.295297	0	0
7285	7.935531	1.489690	-4.039162	-0.402739	-0.118151	0.012506	-0.829853	-0.474269	0.283649	-0.450835	-0.545696	0.643123	-0.292157	0	0
7286	8.206162	1.545007	-3.966796	-0.477375	0.033101	0.012190	-0.831029	-0.473982	0.278165	-0.453627	-0.543327	0.644436	-0.289345	0	0
7287	8.687742	1.590997	-4.032816	-0.507386	0.097507	0.047009	-0.829765	-0.476619	0.273040	-0.456869	-0.540392	0.645728	-0.286849	0	0
7288	8.889894	1.597336	-4.069321	-0.524616	0.076682	0.089262	-0.831775	-0.477715	0.266770	-0.459951	-0.537156	0.647363	-0.284305	0	0
7289	8.946492	1.479576	-4.178486	-0.568346	0.004030	0.136996	-0.832955	-0.477407	0.260863	-0.462633	-0.533594	0.649704	-0.281307	0	0
7290	8.878031	1.525689	-4.325385	-0.626023	-0.067936	0.142492	-0.833969	-0.478301	0.256010	-0.465136	-0.529916	0.652534	-0.277555	0	0
7291	8.724783	1.612885	-4.236959	-0.641817	-0.155617	0.177452	-0.835110	-0.479011	0.253290	-0.467019	-0.526153	0.655982	-0.273394	0	0
7292	8.523900	1.694567	-4.074323	-0.681408	-0.226563	0.210495	-0.835425	-0.478949	0.249198	-0.468544	-0.522159	0.660000	-0.268732	0	0
7293	8.443071	1.815172	-3.983557	-0.725613	-0.235118	0.201252	-0.835988	-0.479478	0.248463	-0.470227	-0.518008	0.664098	-0.263681	0	0
7294	8.548748	1.991320	-3.793122	-0.704674	-0.207459	0.230670	-0.836598	-0.479206	0.243114	-0.471893	-0.513659	0.668114	-0.259028	0	0
7295	8.539063	2.123173	-3.854703	-0.672500	-0.161626	0.232512	-0.838907	-0.477289	0.239863	-0.473655	-0.509299	0.671811	-0.254825	0	0
7296	8.599401	2.156725	-3.856740	-0.602421	-0.170264	0.219836	-0.838230	-0.476602	0.237354	-0.475025	-0.505356	0.675263	-0.250971	0	0
7297	8.756722	2.195188	-4.094259	-0.548124	-0.180111	0.197969	-0.840517	-0.476001	0.234586	-0.476077	-0.501822	0.678496	-0.247323	0	0
7298	8.998865	1.977877	-4.471884	-0.510840	-0.163034	0.220042	-0.841690	-0.474271	0.231878	-0.476999	-0.498254	0.681636	-0.244105	0	0
7299	9.246675	1.756608	-4.738635	-0.436659	-0.157885	0.255056	-0.843859	-0.471152	0.230398	-0.477474	-0.494775	0.684730	-0.241581	0	0
7300	9.432617	1.568556	-4.918314	-0.362489	-0.189801	0.293794	-0.845597	-0.467951	0.230049	-0.477269	-0.491448	0.687963	-0.239583	0	0
7301	9.374327	1.330746	-4.876622	-0.271748	-0.286704	0.308756	-0.846897	-0.465371	0.230505	-0.475890	-0.488672	0.691505	-0.237799	0	0
7302	9.118893	1.343004	-4.572300	-0.209928	-0.389859	0.305327	-0.849308	-0.461952	0.234700	-0.473505	-0.486444	0.695349	-0.235915	0	0
7303	8.860624	1.385289	-4.335311	-0.245585	-0.426980	0.310779	-0.850299	-0.459270	0.238836	-0.470993	-0.484084	0.699463	-0.233622	0	0
7304	8.542574	1.411884	-4.342567	-0.302342	-0.399957	0.306889	-0.851438	-0.455082	0.244481	-0.468952	-0.481403	0.703532	-0.231036	0	0
7305	8.261313	1.432217	-4.264283	-0.326589	-0.329484	0.282816	-0.852310	-0.452535	0.245497	-0.467550	-0.478601	0.707196	-0.228498	0	0
7306	8.127527	1.475052	-4.133395	-0.340973	-0.262491	0.286332	-0.852628	-0.448343	0.247882	-0.466683	-0.475538	0.710569	-0.226189	0	0
7307	8.325548	1.450954	-4.068493	-0.352413	-0.151179	0.257729	-0.854650	-0.445261	0.247105	-0.466703	-0.472364	0.713302	-0.224188	0	0
7308	8.608732	1.268043	-4.140663	-0.399507	-0.083451	0.267652	-0.856120	-0.441451	0.245943	-0.467407	-0.468735	0.715849	-0.222213	0	0
7309	8.657904	0.972631	-4.199984	-0.384251	-0.069951	0.287807	-0.860383	-0.440826	0.243337	-0.468070	-0.464993	0.718382	-0.220500	0	0
7310	8.514910	0.714106	-4.196322	-0.354239	-0.099433	0.317200	-0.862977	-0.437693	0.241720	-0.468316	-0.461233	0.721100	-0.218997	0	0
7311	8.336125	0.474726	-4.154964	-0.359036	-0.106509	0.342816	-0.864012	-0.434482	0.240941	-0.468455	-0.457270	0.723968	-0.217544	0	0
7312	8.335576	0.326909	-4.163154	-0.314526	-0.054224	0.359311	-0.866060	-0.430588	0.238235	-0.468731	-0.453273	0.726544	-0.216723	0	0
7313	8.550498	0.384881	-4.438932	-0.307606	0.079682	0.399533	-0.870662	-0.425251	0.236209	-0.469840	-0.448712	0.728650	-0.216744	0	0
7314	8.903440	0.418758	-4.618578	-0.219773	0.225842	0.384867	-0.873041	-0.419605	0.230082	-0.471649	-0.444345	0.729786	-0.217985	0	0
7315	9.343466	0.475825	-4.765098	-0.155369	0.275380	0.324456	-0.877083	-0.415175	0.225873	-0.473645	-0.440600	0.730271	-0.219630	0	0
7316	9.546709	0.685133	-4.747180	-0.069733	0.246709	0.245838	-0.878871	-0.411949	0.219165	-0.475229	-0.437894	0.730337	-0.221393	0	0
7317	9.350086	0.762881	-4.654778	-0.025460	0.140740	0.167154	-0.881454	-0.409409	0.217935	-0.476004	-0.436200	0.730465	-0.222645	0	0
7318	8.982663	0.799876	-4.507944	-0.017965	0.057481	0.079144	-0.883189	-0.407025	0.216687	-0.476344	-0.435371	0.730580	-0.223163	0	0
7319	8.470251	0.736171	-4.370838	-0.054142	0.040270	0.027597	-0.883205	-0.406928	0.214714	-0.476820	-0.434781	0.730639	-0.223102	0	0
7320	8.224028	0.511848	-4.331691	-0.069541	0.092047	-0.007474	-0.883928	-0.406290	0.213629	-0.477829	-0.434261	0.730326	-0.222980	0	0
7321	8.201625	0.430329	-4.389356	-0.073302	0.158998	-0.018620	-0.885191	-0.407905	0.211844	-0.479356	-0.433652	0.729659	-0.223074	0	0
7322	8.333536	0.289015	-4.409704	0.013638	0.231706	0.008966	-0.885255	-0.405938	0.206878	-0.480984	-0.433097	0.728558	-0.224243	0	0
7323	8.569543	0.187592	-4.385374	0.081700	0.252069	0.020114	-0.885565	-0.405509	0.204081	-0.482426	-0.432735	0.727258	-0.226055	0	0
7324	8.733282	0.120786	-4.372610	0.162337	0.240487	0.025820	-0.884996	-0.407668	0.201113	-0.483429	-0.432751	0.725841	-0.228424	0	0
7325	8.824720	0.100852	-4.380990	0.206096	0.216657	0.022290	-0.886704	-0.406627	0.200911	-0.484061	-0.433047	0.724428	-0.230995	0	0
7326	8.827902	0.140949	-4.298721	0.241421	0.143451	-0.017887	-0.886465	-0.404389	0.199070	-0.484112	-0.433975	0.723099	-0.233300	0	0
7327	8.796921	0.140567	-4.254086	0.274793	0.076097	-0.063599	-0.886029	-0.404737	0.200175	-0.483620	-0.435543	0.721823	-0.235340	0	0
7328	8.874593	0.107331	-4.167835	0.314931	0.056298	-0.135045	-0.886029	-0.404737	0.200175	-0.482988	-0.437868	0.720221	-0.237226	0	0
7329	8.970494	0.087986	-4.222273	0.365492	0.018814	-0.156892	-0.885577	-0.405971	0.201790	-0.481895	-0.440671	0.718584	-0.239215	0	0
7330	9.115058	0.081435	-4.532073	0.407089	0.008791	-0.175126	-0.883999	-0.405745	0.205465	-0.480596	-0.443828	0.716793	-0.241355	0	0
7331	8.997872	0.090472	-4.421350	0.425038	-0.046098	-0.182364	-0.882388	-0.406904	0.211032	-0.478816	-0.447240	0.715186	-0.243353	0	0
7332	8.798162	0.046795	-4.675037	0.400427	-0.094350	-0.175054	-0.881330	-0.409580	0.215519	-0.476789	-0.450597	0.713877	-0.244977	0	0
7333	8.598420	0.043554	-4.329422	0.379343	-0.156370	-0.169525	-0.880018	-0.410107	0.219998	-0.474375	-0.453950	0.712938	-0.246206	0	0
7334	8.592113	0.058385	-4.527159	0.346324	-0.155116	-0.173267	-0.877978	-0.411034	0.226565	-0.472137	-0.457169	0.712033	-0.247169	0	0
7335	8.660644	0.190200	-4.446736	0.395824	-0.146267	-0.169474	-0.876493	-0.413343	0.232203	-0.469700	-0.460556	0.710979	-0.248554	0	0
7336	8.875300	0.412727	-4.516115	0.461322	-0.112286	-0.185834	-0.873906	-0.414577	0.236059	-0.467250	-0.464279	0.709500	-0.250463	0	0
7337	9.055547	0.587893	-4.652150	0.499736	-0.082726	-0.188495	-0.870875	-0.415009	0.243920	-0.464808	-0.468107	0.707766	-0.252778	0	0
7338	9.200527	0.742265	-4.666227	0.513181	-0.085644	-0.232450	-0.868578	-0.416068	0.247225	-0.462396	-0.472309	0.705773	-0.254947	0	0
7339	8.918515	1.023127	-4.484766	0.537104	-0.154326	-0.287358	-0.867520	-0.417016	0.254507	-0.459493	-0.477160	0.703763	-0.256713	0	0
7340	8.676147	1.116445	-4.083786	0.486580	-0.185171	-0.325053	-0.864597	-0.420294	0.261908	-0.456711	-0.482112	0.701807	-0.257778	0	0
7341	8.619350	1.185773	-3.979760	0.459961	-0.115292	-0.369258	-0.860272	-0.423007	0.269048	-0.454629	-0.487048	0.699372	-0.258796	0	0
7342	8.665517	1.167028	-4.232818	0.474576	0.017221	-0.384124	-0.858087	-0.426883	0.271330	-0.453441	-0.491801	0.696188	-0.260471	0	0
7343	8.750593	1.066900	-4.405736	0.563844	0.136467	-0.411671	-0.856873	-0.431372	0.274713	-0.452680	-0.496811	0.692076	-0.263231	0	0
7344	8.794485	0.938860	-4.285023	0.661039	0.150525	-0.405088	-0.851441	-0.435297	0.276961	-0.451506	-0.502159	0.687627	-0.266736	0	0
7345	8.776078	0.905767	-4.158946	0.718091	0.119954	-0.389335	-0.849129	-0.436970	0.281075	-0.449750	-0.507696	0.683208	-0.270547	0	0
7346	8.459078	0.937841	-4.033354	0.733613	0.074276	-0.350754	-0.846959	-0.438103	0.285932	-0.447484	-0.513137	0.679094	-0.274372	0	0
7347	7.998102	1.021100	-3.851319	0.718372	0.022718	-0.367300	-0.843380	-0.438712	0.291373	-0.444948	-0.518722	0.675131	-0.277753	0	0
7348	7.884119	1.267756	-3.739167	0.557120	0.025440	-0.374940	-0.840606	-0.442477	0.297049	-0.443277	-0.523614	0.671518	-0.279996	0	0
7349	8.320915	1.731148	-4.163113	0.414318	0.206256	-0.325798	-0.839843	-0.444943	0.300280	-0.443401	-0.527009	0.667743	-0.282446	0	0
7350	9.043641	1.778639	-4.827518	0.330600	0.404058	-0.192165	-0.839834	-0.447380	0.297300	-0.444908	-0.528574	0.664002	-0.285952	0	0
7351	10.087270	1.575035	-5.022466	0.280843	0.464197	-0.144453	-0.839149	-0.448599	0.292694	-0.446915	-0.529404	0.660376	-0.289659	0	0
7352	10.318155	1.540027	-5.065145	0.387780	0.273636	-0.164083	-0.838865	-0.449937	0.290628	-0.447154	-0.531386	0.657160	-0.292956	0	0
7353	9.774224	0.873771	-5.008084	0.274706	0.065777	-0.133004	-0.838133	-0.451692	0.291077	-0.446517	-0.533251	0.655367	-0.294550	0	0
7354	9.073100	0.668821	-4.908319	0.175109	-0.037832	-0.153405	-0.837694	-0.453115	0.290701	-0.445802	-0.535110	0.654211	-0.294833	0	0
7355	8.000522	0.680009	-4.636248	0.111431	-0.127678	-0.129756	-0.836521	-0.454185	0.294581	-0.444754	-0.536789	0.653773	-0.294334	0	0
7356	7.395544	0.829131	-4.407335	0.089491	-0.159381	-0.124344	-0.834495	-0.455832	0.298276	-0.443611	-0.538432	0.653558	-0.293535	0	0
7357	7.411518	1.211737	-4.374037	0.068336	-0.105483	-0.131744	-0.832901	-0.456758	0.302020	-0.442940	-0.539865	0.653133	-0.292861	0	0
7358	7.739511	1.462587	-4.445055	-0.025149	0.043138	-0.117371	-0.832031	-0.459556	0.300282	-0.443715	-0.540358	0.652390	-0.292434	0	0
7359	8.274129	1.593523	-4.543906	-0.136187	0.173767	-0.108483	-0.830336	-0.461711	0.296879	-0.445901	-0.539914	0.651447	-0.292032	0	0
7360	8.829933	1.632499	-4.668303	-0.204192	0.239624	-0.126947	-0.830635	-0.464263	0.290502	-0.448947	-0.539092	0.650294	-0.291453	0	0
7361	9.068292	1.755548	-4.746464	-0.230484	0.226443	-0.150764	-0.829629	-0.468763	0.285405	-0.452098	-0.538337	0.649150	-0.290524	0	0
7362	8.859880	1.576154	-4.821966	-0.267468	0.134431	-0.088372	-0.830624	-0.470299	0.281925	-0.454679	-0.537274	0.648848	-0.289136	0	0
7363	8.547122	1.328720	-4.652461	-0.362736	-0.000674	-0.011371	-0.829489	-0.472868	0.278361	-0.456653	-0.535661	0.649853	-0.286751	0	0
7364	8.290791	1.162062	-4.387920	-0.438938	-0.126071	0.025307	-0.828458	-0.478840	0.274019	-0.458122	-0.533813	0.651824	-0.283361	0	0
7365	8.122602	1.375274	-4.104876	-0.474464	-0.198935	0.074911	-0.828467	-0.478785	0.272892	-0.459139	-0.531673	0.654489	-0.279570	0	0
7366	8.130834	1.653952	-4.093705	-0.509169	-0.203189	0.148305	-0.827762	-0.479720	0.271271	-0.460109	-0.528888	0.657631	-0.275859	0	0
7367	8.267901	1.912010	-4.239662	-0.515831	-0.186359	0.207058	-0.827501	-0.478804	0.270054	-0.461031	-0.525625	0.661013	-0.272452	0	0
7368	8.580846	2.085948	-4.354096	-0.499437	-0.175297	0.238365	-0.828778	-0.479546	0.268041	-0.461856	-0.522182	0.664430	-0.269349	0	0
7369	8.682066	2.255937	-4.424407	-0.460051	-0.221624	0.211037	-0.831205	-0.478289	0.266587	-0.462210	-0.519212	0.667801	-0.266125	0	0
7370	8.694791	2.210087	-4.628082	-0.366279	-0.294877	0.200315	-0.831793	-0.476285	0.266859	-0.461620	-0.516921	0.671179	-0.263094	0	0
7371	8.784528	1.832158	-4.703951	-0.371075	-0.335371	0.262720	-0.831660	-0.474912	0.268075	-0.460589	-0.514289	0.675067	-0.260095	0	0
7372	8.686077	1.548650	-4.849462	-0.369880	-0.343521	0.306705	-0.832949	-0.472530	0.269650	-0.459383	-0.511363	0.679184	-0.257264	0	0
7373	9.152026	1.399236	-4.983804	-0.322988	-0.277957	0.411370	-0.835245	-0.468961	0.270743	-0.458081	-0.507762	0.683399	-0.255549	0	0
7374	9.323355	1.067658	-5.122809	-0.246068	-0.243395	0.477508	-0.836148	-0.463581	0.272502	-0.456455	-0.503950	0.687561	-0.254840	0	0
7375	9.699930	0.815053	-4.930808	-0.210366	-0.280262	0.446487	-0.840715	-0.458446	0.274563	-0.454443	-0.500596	0.691631	-0.254030	0	0
7376	9.741243	0.829467	-4.582015	-0.162605	-0.360126	0.393511	-0.840763	-0.452597	0.278181	-0.451776	-0.498006	0.695647	-0.252910	0	0
7377	9.726387	0.815633	-4.627444	-0.180633	-0.314366	0.398901	-0.841065	-0.449025	0.281517	-0.449475	-0.495171	0.699516	-0.251902	0	0
7378	9.405093	0.648583	-4.659996	-0.265052	-0.273027	0.418757	-0.844807	-0.442717	0.282795	-0.447833	-0.491694	0.703480	-0.250598	0	0
7379	8.926178	0.521644	-4.526970	-0.336187	-0.274853	0.357938	-0.847062	-0.440846	0.286327	-0.446650	-0.488319	0.707317	-0.248497	0	0
7380	8.379181	0.635950	-4.264220	-0.456243	-0.294208	0.284235	-0.849065	-0.438671	0.286482	-0.446100	-0.484957	0.711145	-0.245122	0	0
7381	7.869884	0.631969	-4.061623	-0.545458	-0.265475	0.298589	-0.849653	-0.436932	0.286314	-0.446118	-0.481007	0.715112	-0.241299	0	0
7382	7.374789	0.462482	-3.821988	-0.589361	-0.227732	0.329510	-0.850506	-0.436354	0.286499	-0.446535	-0.476526	0.719121	-0.237477	0	0
7383	7.123957	0.081729	-3.689485	-0.616233	-0.157820	0.376945	-0.852105	-0.434203	0.284104	-0.447433	-0.471391	0.723079	-0.233989	0	0
7384	7.305606	-0.202330	-3.760933	-0.669394	0.003419	0.424288	-0.855850	-0.432119	0.277909	-0.449624	-0.465271	0.726611	-0.231079	0	0
7385	8.054602	-0.153932	-4.146119	-0.668392	0.208843	0.440640	-0.859057	-0.429625	0.269047	-0.453222	-0.458530	0.729255	-0.229188	0	0
7386	8.905970	0.162437	-4.494739	-0.529838	0.385279	0.473891	-0.863693	-0.425286	0.261022	-0.457376	-0.451745	0.730873	-0.229258	0	0
7387	10.115854	0.160114	-4.776719	-0.582638	0.435196	0.477637	-0.869207	-0.421277	0.248319	-0.462082	-0.444537	0.732360	-0.229164	0	0
7388	10.546670	0.333571	-4.917304	-0.590168	0.308400	0.413715	-0.874009	-0.416388	0.237926	-0.466019	-0.438025	0.734107	-0.228140	0	0
7389	10.194495	0.522058	-5.043003	-0.423625	0.035382	0.305234	-0.877510	-0.413162	0.228831	-0.467438	-0.433684	0.736246	-0.226629	0	0
7390	9.414370	0.594811	-4.994029	-0.425383	-0.117362	0.254849	-0.879522	-0.410930	0.227859	-0.467854	-0.430040	0.738859	-0.224197	0	0
7391	8.523808	0.477392	-4.811730	-0.495877	-0.167050	0.223382	-0.880956	-0.409981	0.226518	-0.468251	-0.426399	0.741712	-0.220880	0	0
7392	7.849940	0.358746	-4.652035	-0.484921	-0.137552	0.219522	-0.882684	-0.407503	0.226265	-0.468824	-0.422761	0.744355	-0.217743	0	0
7393	7.579712	0.131993	-4.599929	-0.499322	-0.019510	0.215539	-0.882730	-0.405777	0.223263	-0.470319	-0.418814	0.746445	-0.214975	0	0
7394	7.637948	0.111366	-4.539439	-0.469853	0.092024	0.211760	-0.884458	-0.405816	0.218754	-0.472530	-0.414786	0.747900	-0.212870	0	0
7395	8.091336	0.214828	-4.536396	-0.388952	0.190056	0.217384	-0.887494	-0.404294	0.212092	-0.475101	-0.410874	0.748735	-0.211798	0	0
7396	8.516180	0.230043	-4.448320	-0.307858	0.266354	0.232201	-0.888570	-0.401249	0.205931	-0.477881	-0.407069	0.749068	-0.211710	0	0
7397	8.738544	0.129736	-4.319607	-0.219977	0.227131	0.237977	-0.891757	-0.399132	0.198883	-0.479975	-0.403712	0.749423	-0.212148	0	0
7398	8.861613	0.074898	-4.273842	-0.155432	0.181811	0.192317	-0.892818	-0.396306	0.194264	-0.481573	-0.401100	0.749654	-0.212661	0	0
7399	8.855223	0.117385	-4.183954	-0.109502	0.114966	0.137467	-0.894149	-0.393546	0.191056	-0.482585	-0.399256	0.749894	-0.212990	0	0
7400	8.865826	0.047338	-4.030216	-0.058162	0.031638	0.080806	-0.895313	-0.392001	0.189184	-0.482901	-0.398264	0.750190	-0.213090	0	0
7401	8.961983	0.076326	-4.072271	0.062509	0.020824	0.009513	-0.895178	-0.391567	0.189069	-0.482793	-0.398409	0.750005	-0.213717	0	0
7402	9.086901	0.061478	-4.115687	0.158576	0.004118	-0.023282	-0.895750	-0.390986	0.189111	-0.482260	-0.399302	0.749554	-0.214831	0	0
7403	9.258323	-0.028801	-4.344911	0.269855	-0.024963	-0.034014	-0.896029	-0.390738	0.189977	-0.481072	-0.400867	0.748967	-0.216620	0	0
7404	9.255263	-0.225886	-4.655262	0.205049	-0.067354	-0.060725	-0.895719	-0.390636	0.193656	-0.479895	-0.402416	0.748603	-0.217614	0	0
7405	8.960857	-0.186476	-4.726121	0.241493	-0.151454	-0.057828	-0.894294	-0.390074	0.196364	-0.477918	-0.404291	0.748580	-0.218567	0	0
7406	8.729959	-0.234370	-4.650165	0.205176	-0.193701	-0.043207	-0.894126	-0.389038	0.201516	-0.475749	-0.405978	0.748882	-0.219133	0	0
7407	8.430372	-0.269903	-4.735812	0.203870	-0.200470	-0.023087	-0.893090	-0.389860	0.206262	-0.473473	-0.407514	0.749305	-0.219769	0	0
7408	8.534277	-0.219922	-4.720048	0.241003	-0.196235	-0.002803	-0.892354	-0.389521	0.210800	-0.471043	-0.409068	0.749692	-0.220782	0	0
7409	8.830002	0.032799	-4.913036	0.248480	-0.128051	-0.002795	-0.892350	-0.387684	0.214307	-0.469073	-0.410495	0.749745	-0.222142	0	0
7410	8.980062	0.242780	-4.917280	0.255547	-0.101609	-0.013767	-0.890069	-0.387585	0.217402	-0.467310	-0.411983	0.749597	-0.223597	0	0
7411	9.000600	0.262389	-4.763329	0.259141	-0.131145	-0.012782	-0.890786	-0.385253	0.219817	-0.465288	-0.413535	0.749588	-0.224974	0	0
7412	8.876934	0.101875	-4.484386	0.198466	-0.176440	-0.054165	-0.890046	-0.384798	0.224927	-0.463283	-0.415222	0.749740	-0.225499	0	0
7413	8.721410	0.149832	-4.362314	0.120632	-0.140020	-0.059903	-0.888482	-0.384890	0.226320	-0.461869	-0.416498	0.749879	-0.225581	0	0
7414	8.617822	0.228563	-4.391744	0.108157	-0.063914	-0.054554	-0.887200	-0.384577	0.228307	-0.461081	-0.417513	0.749706	-0.225894	0	0
7415	8.698778	0.112613	-4.467992	0.115006	-0.023191	-0.042681	-0.887629	-0.384142	0.228338	-0.460526	-0.418368	0.749388	-0.226500	0	0
7416	8.703967	0.116811	-4.422264	0.134522	-0.017462	-0.031638	-0.885080	-0.384092	0.229448	-0.459922	-0.419226	0.749034	-0.227310	0	0
7417	8.699319	0.150693	-4.414623	0.160466	-0.029404	-0.017800	-0.884925	-0.384974	0.229815	-0.459073	-0.420115	0.748742	-0.228345	0	0
7418	8.623357	0.229717	-4.300155	0.167390	-0.042497	-0.030611	-0.885769	-0.383383	0.232750	-0.458139	-0.421171	0.748428	-0.229300	0	0
7419	8.338259	0.319096	-4.124658	0.118323	-0.070103	-0.014189	-0.884935	-0.381727	0.233835	-0.457153	-0.421931	0.748430	-0.229864	0	0
7420	8.125321	0.493557	-4.002029	0.046452	-0.046650	-0.034568	-0.884061	-0.382961	0.235305	-0.456705	-0.422472	0.748394	-0.229878	0	0
7421	7.837611	0.763794	-3.929121	0.000161	-0.013965	-0.056749	-0.883344	-0.383435	0.235975	-0.456736	-0.422881	0.748230	-0.229600	0	0
7422	7.833952	1.032526	-3.893415	0.003415	0.051667	-0.076989	-0.882778	-0.384247	0.234788	-0.457303	-0.423316	0.747664	-0.229513	0	0
7423	8.119496	1.286944	-3.846879	0.043602	0.136154	-0.120982	-0.880514	-0.386173	0.232384	-0.458421	-0.424059	0.746438	-0.229900	0	0
7424	8.696461	1.507174	-4.115815	0.033750	0.275667	-0.126573	-0.883345	-0.387408	0.229224	-0.460642	-0.424485	0.744560	-0.230761	0	0
7425	9.522452	1.494250	-4.489788	-0.024316	0.373188	-0.119333	-0.882116	-0.387852	0.223247	-0.463805	-0.424351	0.742395	-0.231649	0	0
7426	10.081556	1.421217	-4.762383	-0.019102	0.327712	-0.126488	-0.881571	-0.388940	0.218932	-0.466627	-0.424403	0.740380	-0.232331	0	0
7427	10.319997	1.077595	-4.942624	-0.050921	0.159232	-0.139137	-0.882431	-0.390307	0.214897	-0.468355	-0.424778	0.739172	-0.232016	0	0
7428	10.057016	0.708617	-5.138095	-0.109193	-0.018920	-0.113400	-0.880281	-0.393315	0.214123	-0.468960	-0.425111	0.739035	-0.230618	0	0
7429	9.413199	0.513933	-5.110456	-0.186543	-0.131053	-0.052986	-0.879556	-0.395029	0.213726	-0.468916	-0.424883	0.739861	-0.228468	0	0
7430	8.479535	0.474393	-4.926036	-0.259381	-0.181381	0.034832	-0.879262	-0.396164	0.213369	-0.468613	-0.423782	0.741453	-0.225962	0	0
7431	7.801619	0.530040	-4.740900	-0.294867	-0.172884	0.076823	-0.880806	-0.394998	0.216426	-0.468413	-0.422174	0.743259	-0.223435	0	0
7432	7.682460	0.709061	-4.645903	-0.283294	-0.108619	0.094183	-0.879708	-0.393774	0.214513	-0.468608	-0.420350	0.744798	-0.221332	0	0
7433	7.786775	0.887591	-4.631732	-0.333797	0.023196	0.109526	-0.878028	-0.394247	0.211922	-0.469946	-0.417873	0.745894	-0.219488	0	0
7434	8.083878	1.125707	-4.641291	-0.378717	0.140208	0.095593	-0.881739	-0.394085	0.206879	-0.472379	-0.415032	0.746462	-0.217718	0	0
7435	8.431460	1.263681	-4.624404	-0.390826	0.203732	0.081805	-0.880947	-0.393119	0.201559	-0.475347	-0.412085	0.746692	-0.216060	0	0
7436	8.585656	1.291899	-4.639649	-0.375219	0.209361	0.048832	-0.881695	-0.393124	0.196053	-0.478365	-0.409445	0.746703	-0.214374	0	0
7437	8.595379	1.211196	-4.594645	-0.414894	0.185964	0.072639	-0.883167	-0.392886	0.188730	-0.481299	-0.406474	0.747002	-0.212410	0	0
7438	8.501203	1.126845	-4.584426	-0.464083	0.133770	0.085438	-0.883784	-0.393103	0.181654	-0.484017	-0.403275	0.747685	-0.209916	0	0
7439	8.398672	1.106167	-4.435798	-0.479829	0.078424	0.118507	-0.882402	-0.393747	0.176794	-0.486291	-0.399857	0.748790	-0.207242	0	0
7440	8.313782	1.149871	-4.214945	-0.517583	0.018591	0.150639	-0.883746	-0.390781	0.172327	-0.488199	-0.396132	0.750365	-0.204192	0	0
7441	8.339877	1.255958	-4.002667	-0.542589	-0.005946	0.177269	-0.885881	-0.391040	0.169504	-0.489942	-0.392119	0.752200	-0.200983	0	0
7442	8.648358	1.373210	-4.047256	-0.535921	-0.025250	0.224196	-0.886521	-0.387676	0.165479	-0.491413	-0.387816	0.754268	-0.197970	0	0
7443	8.872903	1.502552	-4.045148	-0.557983	-0.025151	0.255422	-0.886569	-0.386337	0.161604	-0.492882	-0.383152	0.756479	-0.194938	0	0
7444	8.901496	1.507111	-4.398848	-0.502739	-0.120258	0.242831	-0.889735	-0.382617	0.159888	-0.493436	-0.379029	0.758970	-0.191890	0	0
7445	8.865677	1.464654	-4.648995	-0.461021	-0.223204	0.238467	-0.891445	-0.381304	0.159986	-0.493034	-0.375330	0.761855	-0.188739	0	0
7446	8.965384	1.327537	-4.784053	-0.429570	-0.233235	0.251385	-0.893347	-0.375581	0.160928	-0.492407	-0.371693	0.764749	-0.185847	0	0
7447	9.002413	1.154328	-4.907341	-0.344262	-0.194503	0.323954	-0.894256	-0.370698	0.161100	-0.491600	-0.367841	0.767547	-0.184102	0	0
7448	9.278125	0.920673	-4.989225	-0.189616	-0.196223	0.393096	-0.896310	-0.364380	0.161656	-0.490083	-0.364211	0.770298	-0.183875	0	0
7449	9.793733	0.599384	-5.172439	-0.161731	-0.134480	0.470183	-0.899167	-0.360157	0.164210	-0.488774	-0.360003	0.772964	-0.184458	0	0
7450	9.842433	0.451815	-5.044787	-0.143661	-0.171035	0.464761	-0.902230	-0.351311	0.166206	-0.487124	-0.355986	0.775726	-0.185024	0	0
7451	9.555415	0.367187	-4.732670	-0.041534	-0.287370	0.464161	-0.903433	-0.344231	0.168497	-0.484186	-0.352673	0.778849	-0.185954	0	0
7452	9.055545	0.261072	-4.514183	-0.073578	-0.318631	0.431912	-0.906869	-0.336603	0.174945	-0.481174	-0.349503	0.782040	-0.186366	0	0
7453	8.641377	0.124464	-4.417458	-0.235525	-0.295757	0.393827	-0.907230	-0.328848	0.177836	-0.478952	-0.345799	0.785273	-0.185401	0	0
7454	8.403976	0.282663	-4.335084	-0.289126	-0.244292	0.334892	-0.909517	-0.325199	0.180207	-0.477427	-0.342195	0.788127	-0.183906	0	0
7455	8.203503	0.475824	-4.166906	-0.297998	-0.183710	0.306326	-0.909865	-0.318711	0.182595	-0.476441	-0.338655	0.790598	-0.182408	0	0
7456	8.086848	0.576613	-4.026619	-0.268054	-0.172012	0.262318	-0.910307	-0.317138	0.182839	-0.475526	-0.335578	0.792786	-0.180974	0	0
7457	8.101146	0.608498	-4.060763	-0.279291	-0.121387	0.247541	-0.912056	-0.312276	0.183725	-0.475061	-0.332468	0.794698	-0.179546	0	0
7458	8.071431	0.490589	-4.113561	-0.301818	-0.068132	0.219857	-0.912078	-0.311090	0.182951	-0.475145	-0.329371	0.796288	-0.177984	0	0
7459	8.195441	0.282210	-4.192021	-0.301500	-0.053917	0.229001	-0.914127	-0.306126	0.181867	-0.475310	-0.326171	0.797833	-0.176510	0	0
7460	8.238228	0.165860	-4.218535	-0.272287	-0.001947	0.220706	-0.915570	-0.304857	0.179840	-0.475811	-0.323079	0.799037	-0.175397	0	0
7461	8.371778	-0.037536	-4.311812	-0.240531	0.055879	0.238102	-0.915784	-0.300323	0.178146	-0.476628	-0.319894	0.799960	-0.174806	0	0
7462	8.549732	-0.238162	-4.273881	-0.227443	0.077529	0.245441	-0.919243	-0.296141	0.175896	-0.477564	-0.316672	0.800767	-0.174422	0	0
7463	8.833551	-0.297799	-4.316286	-0.245769	0.116637	0.239889	-0.919311	-0.293358	0.171829	-0.478870	-0.313332	0.801396	-0.173988	0	0
7464	9.152514	-0.312034	-4.507053	-0.249496	0.166933	0.231605	-0.920246	-0.289914	0.166257	-0.480603	-0.309953	0.801748	-0.173639	0	0
7465	9.457561	-0.339310	-4.622504	-0.235900	0.198985	0.188513	-0.922558	-0.287445	0.163465	-0.482615	-0.306919	0.801781	-0.173293	0	0
7466	9.669003	-0.239748	-4.743290	-0.180664	0.189255	0.133642	-0.923205	-0.284169	0.158304	-0.484473	-0.304610	0.801585	-0.173088	0	0
7467	9.597116	-0.035065	-4.777915	-0.125346	0.127362	0.087987	-0.923496	-0.284382	0.156879	-0.485739	-0.303034	0.801452	-0.172922	0	0
7468	9.303458	-0.092085	-4.711749	-0.110046	0.052098	0.051362	-0.923810	-0.283796	0.153809	-0.486421	-0.301964	0.801541	-0.172468	0	0
7469	8.856041	-0.136622	-4.591441	-0.118347	-0.032829	0.022934	-0.923671	-0.284444	0.152353	-0.486492	-0.301217	0.801974	-0.171558	0	0
7470	8.379331	-0.212002	-4.506471	-0.156715	-0.001461	0.021776	-0.924680	-0.283250	0.151731	-0.486935	-0.300244	0.802312	-0.170420	0	0
7471	8.139018	-0.238270	-4.410697	-0.152289	0.015248	0.049230	-0.923422	-0.281866	0.152371	-0.487447	-0.299037	0.802645	-0.169510	0	0
7472	8.024284	-0.204935	-4.304739	-0.125983	0.080225	0.069348	-0.924704	-0.282050	0.150675	-0.488369	-0.297696	0.802670	-0.169097	0	0
7473	8.159626	-0.265125	-4.228067	-0.096645	0.176340	0.061934	-0.924621	-0.279984	0.146562	-0.489983	-0.296383	0.802155	-0.169177	0	0
7474	8.487452	-0.216418	-4.235178	-0.049162	0.244991	0.051904	-0.924683	-0.278699	0.140847	-0.492025	-0.295272	0.801187	-0.169780	0	0
7475	8.815316	-0.245827	-4.204153	0.018628	0.289326	0.016248	-0.924723	-0.277667	0.137377	-0.494276	-0.294695	0.799776	-0.170893	0	0
7476	9.009243	-0.244330	-4.056805	0.086809	0.240317	-0.029371	-0.925158	-0.278524	0.134501	-0.496010	-0.294913	0.798347	-0.172170	0	0
7477	9.120131	-0.211043	-4.065566	0.155345	0.179615	-0.095176	-0.925470	-0.279142	0.129658	-0.497166	-0.296085	0.796904	-0.173500	0	0
7478	9.162466	-0.209533	-4.199991	0.192974	0.131336	-0.120712	-0.924769	-0.279125	0.129087	-0.497870	-0.297737	0.795555	-0.174843	0	0
7479	9.061557	-0.258117	-4.140978	0.267015	0.109226	-0.155429	-0.923735	-0.283649	0.127381	-0.498232	-0.300062	0.794076	-0.176553	0	0
7480	8.975534	-0.351454	-4.007934	0.257161	0.079339	-0.179288	-0.924562	-0.284420	0.128754	-0.498425	-0.302588	0.792682	-0.177958	0	0
7481	8.893479	-0.384800	-4.009913	0.265343	0.061115	-0.214134	-0.922840	-0.285932	0.129774	-0.498504	-0.305447	0.791251	-0.179216	0	0
7482	8.951534	-0.380721	-3.983072	0.318522	0.078295	-0.211291	-0.921375	-0.289714	0.130372	-0.498546	-0.308527	0.789636	-0.180939	0	0
7483	9.099380	-0.383939	-4.181860	0.337408	0.102001	-0.191997	-0.920763	-0.292654	0.131596	-0.498674	-0.311485	0.787916	-0.183001	0	0
7484	9.164169	-0.269289	-4.265662	0.368236	0.073827	-0.199202	-0.919895	-0.294383	0.131480	-0.498489	-0.314715	0.786244	-0.185156	0	0
7485	9.132871	-0.286188	-4.254940	0.435810	0.024827	-0.199001	-0.917884	-0.296206	0.132902	-0.497696	-0.318349	0.784676	-0.187710	0	0
7486	9.250587	-0.203473	-4.336098	0.443718	-0.002011	-0.242949	-0.917114	-0.299509	0.135657	-0.496738	-0.322426	0.783069	-0.189992	0	0
7487	9.203882	-0.123489	-4.488421	0.428219	-0.033359	-0.272293	-0.914777	-0.303715	0.138764	-0.495628	-0.326689	0.781531	-0.191928	0	0
7488	9.073603	-0.175950	-4.486306	0.401830	-0.089891	-0.296149	-0.913992	-0.307367	0.142770	-0.494194	-0.331126	0.780226	-0.193324	0	0
7489	8.819244	-0.107718	-4.377314	0.349860	-0.159488	-0.316367	-0.910347	-0.312474	0.149201	-0.492418	-0.335572	0.779280	-0.194006	0	0
7490	8.516994	-0.054306	-4.223149	0.302888	-0.218246	-0.287056	-0.908290	-0.316561	0.152885	-0.490272	-0.339683	0.778794	-0.194238	0	0
7491	8.166266	0.112139	-4.153391	0.224503	-0.222534	-0.274404	-0.905947	-0.320400	0.157288	-0.488327	-0.343294	0.778509	-0.193931	0	0
7492	7.912082	0.316651	-4.079750	0.159419	-0.203886	-0.245218	-0.903895	-0.324057	0.160998	-0.486685	-0.346336	0.778349	-0.193292	0	0
7493	7.989927	0.509937	-4.066908	0.062339	-0.161028	-0.217899	-0.902425	-0.326935	0.163631	-0.485656	-0.348591	0.778254	-0.192205	0	0
7494	8.683333	0.837744	-4.281526	-0.078731	0.000818	-0.205385	-0.898687	-0.331236	0.165306	-0.486350	-0.349768	0.777683	-0.190617	0	0
7495	9.548788	1.161978	-4.681346	-0.105991	0.209533	-0.149567	-0.899531	-0.332830	0.162952	-0.488656	-0.349961	0.776339	-0.189843	0	0
7496	9.906346	1.143198	-4.554743	-0.024793	0.228592	-0.194320	-0.897671	-0.337384	0.158692	-0.490904	-0.350876	0.774585	-0.189521	0	0
7497	9.619755	1.045630	-4.182339	0.130703	0.047421	-0.314915	-0.893823	-0.341106	0.157291	-0.491430	-0.353812	0.772993	-0.189197	0	0
7498	9.286319	0.969751	-3.955386	0.169700	-0.108822	-0.415602	-0.892600	-0.346970	0.159458	-0.490790	-0.358021	0.771729	-0.188097	0	0
7499	8.743716	0.735312	-3.910052	0.054654	-0.160913	-0.403055	-0.890090	-0.355080	0.160199	-0.490132	-0.361645	0.770963	-0.186008	0	0
7500	8.052439	0.666514	-3.841170	0.048779	-0.145786	-0.350033	-0.888161	-0.360166	0.163821	-0.489499	-0.364813	0.770316	-0.184159	0	0
7501	7.836295	0.436832	-3.960189	0.057050	-0.118692	-0.249217	-0.884272	-0.363728	0.167944	-0.488860	-0.367176	0.769878	-0.182991	0	0
7502	7.922318	0.417975	-4.045655	0.070742	-0.066254	-0.186866	-0.883098	-0.365995	0.169911	-0.488451	-0.369045	0.769384	-0.182399	0	0
7503	8.278550	0.664928	-4.202296	0.059231	-0.029498	-0.106085	-0.882494	-0.368886	0.170149	-0.488226	-0.370150	0.769026	-0.182274	0	0
7504	8.644565	0.860342	-4.318576	0.035661	-0.039553	-0.027094	-0.881076	-0.369207	0.170398	-0.487859	-0.370568	0.769054	-0.182290	0	0
7505	9.024490	0.876125	-4.429301	0.026509	-0.082009	-0.023290	-0.883047	-0.369076	0.171273	-0.487199	-0.370972	0.769317	-0.182123	0	0
7506	9.316923	0.903580	-4.640543	-0.018235	-0.089153	-0.054501	-0.879472	-0.371120	0.173797	-0.486700	-0.371428	0.769581	-0.181408	0	0
7507	9.435756	0.947080	-4.871758	-0.103344	-0.050091	-0.025341	-0.880464	-0.370819	0.173826	-0.486772	-0.371157	0.769915	-0.180349	0	0
7508	9.445117	1.010911	-4.934494	-0.102234	-0.041490	0.015949	-0.880028	-0.372093	0.173318	-0.486823	-0.370574	0.770361	-0.179506	0	0
7509	9.184178	1.053669	-4.731219	-0.105585	-0.085109	0.067352	-0.878196	-0.372372	0.172576	-0.486465	-0.369640	0.771211	-0.178751	0	0
7510	8.827311	1.079237	-4.461666	-0.153858	-0.141172	0.081963	-0.879627	-0.370110	0.173721	-0.485817	-0.368474	0.772474	-0.177460	0	0
7511	8.455756	1.085795	-4.213426	-0.210922	-0.179277	0.073581	-0.878742	-0.371140	0.176899	-0.485105	-0.367144	0.773985	-0.175573	0	0
7512	8.063931	1.130810	-4.109106	-0.244210	-0.158139	0.058725	-0.879029	-0.370979	0.176629	-0.484693	-0.365746	0.775392	-0.173407	0	0
7513	8.118433	1.151542	-4.236614	-0.179034	-0.091903	0.025725	-0.880144	-0.371705	0.177160	-0.484618	-0.364785	0.776237	-0.171851	0	0
7514	8.309985	1.093779	-4.369760	-0.101736	-0.039338	0.036831	-0.879582	-0.371700	0.176872	-0.484641	-0.364038	0.776736	-0.171117	0	0
7515	8.606513	1.022469	-4.632524	-0.025221	-0.012722	0.020467	-0.879842	-0.373283	0.177059	-0.484627	-0.363726	0.776912	-0.171017	0	0
7516	8.850216	1.005541	-4.583776	0.080666	-0.049491	0.015280	-0.879285	-0.371924	0.178411	-0.483943	-0.364048	0.777068	-0.171559	0	0
7517	8.881206	0.961327	-4.918560	0.072890	-0.068703	-0.001232	-0.879009	-0.370165	0.180497	-0.483175	-0.364477	0.777267	-0.171912	0	0
7518	8.769436	0.857093	-4.683173	0.109401	-0.137202	0.002584	-0.878711	-0.371055	0.181004	-0.481726	-0.365183	0.777751	-0.172294	0	0
7519	8.625531	0.831864	-4.895349	0.041360	-0.143611	-0.010427	-0.878951	-0.371430	0.185790	-0.480504	-0.365659	0.778330	-0.172083	0	0
7520	8.471589	0.817837	-4.853451	0.019636	-0.127446	-0.003190	-0.878382	-0.370405	0.188110	-0.479465	-0.365961	0.778896	-0.171775	0	0
7521	8.390202	0.866250	-4.804198	0.066326	-0.067719	0.027078	-0.878206	-0.371404	0.190874	-0.478677	-0.366134	0.779202	-0.172215	0	0
7522	8.351888	0.890491	-4.783283	0.114480	-0.020112	0.044526	-0.877927	-0.370727	0.191620	-0.478044	-0.366337	0.779262	-0.173269	0	0
7523	8.409896	0.858066	-4.747016	0.139633	-0.012644	0.026220	-0.878491	-0.370460	0.192208	-0.477416	-0.366771	0.779173	-0.174477	0	0
7524	8.470490	0.844829	-4.696228	0.118742	-0.007150	-0.003179	-0.877795	-0.369613	0.192254	-0.476950	-0.367339	0.778988	-0.175380	0	0
7525	8.456553	0.853775	-4.632846	0.112534	-0.000902	-0.030728	-0.876673	-0.368527	0.193159	-0.476611	-0.368066	0.778679	-0.176147	0	0
7526	8.396367	0.854105	-4.625762	0.115424	0.021183	-0.061968	-0.875803	-0.369209	0.195088	-0.476480	-0.369027	0.778145	-0.176850	0	0
7527	8.290442	0.864434	-4.616902	0.143808	-0.002848	-0.093094	-0.875786	-0.369571	0.196620	-0.476119	-0.370391	0.777557	-0.177554	0	0
7528	8.108095	0.927766	-4.542037	0.143304	-0.003641	-0.111472	-0.874357	-0.370622	0.197106	-0.475777	-0.371909	0.776907	-0.178144	0	0
7529	8.012944	1.082381	-4.448098	0.156959	0.022517	-0.150018	-0.874025	-0.373700	0.198324	-0.475663	-0.373732	0.775958	-0.178771	0	0
7530	8.078297	1.242385	-4.478484	0.148809	0.084579	-0.186796	-0.873171	-0.374285	0.198280	-0.476115	-0.375701	0.774589	-0.179373	0	0
7531	8.350191	1.297252	-4.553513	0.154035	0.169492	-0.205206	-0.872291	-0.377145	0.197810	-0.477243	-0.377670	0.772729	-0.180261	0	0
7532	8.764794	1.281200	-4.839656	0.146192	0.219023	-0.230913	-0.871999	-0.379592	0.194968	-0.478817	-0.379720	0.770543	-0.181136	0	0
7533	9.117846	1.285621	-4.992929	0.157743	0.230992	-0.245516	-0.870831	-0.384083	0.192555	-0.480466	-0.381900	0.768211	-0.182086	0	0
7534	9.175829	1.245922	-4.956708	0.162303	0.186578	-0.241759	-0.869697	-0.386380	0.189291	-0.481737	-0.384159	0.766092	-0.182904	0	0
7535	8.993004	1.222287	-4.906547	0.144279	0.106325	-0.223357	-0.868545	-0.388787	0.188281	-0.482431	-0.386324	0.764453	-0.183373	0	0
7536	8.743280	1.173736	-4.771919	0.158756	0.080431	-0.192149	-0.866381	-0.391607	0.189498	-0.482802	-0.388378	0.763027	-0.183994	0	0
7537	8.613986	1.197597	-4.675140	0.127380	0.053077	-0.164661	-0.864807	-0.393347	0.189374	-0.483041	-0.390107	0.761893	-0.184408	0	0
7538	8.595357	1.255136	-4.616096	0.077067	0.038149	-0.128025	-0.864068	-0.395674	0.189787	-0.483285	-0.391352	0.761065	-0.184549	0	0
7539	8.739692	1.249665	-4.645685	0.044798	0.031226	-0.102354	-0.863749	-0.398016	0.190627	-0.483563	-0.392247	0.760429	-0.184548	0	0
7540	8.888477	1.269194	-4.733248	0.008202	-0.002164	-0.064719	-0.864295	-0.399445	0.190684	-0.483651	-0.392754	0.760167	-0.184315	0	0
7541	8.815616	1.373143	-4.850619	-0.048312	-0.061966	-0.016104	-0.864439	-0.399157	0.190704	-0.483425	-0.392715	0.760491	-0.183654	0	0
7542	8.622130	1.402581	-4.954304	-0.132937	-0.131517	0.042525	-0.864159	-0.398882	0.190860	-0.482889	-0.391949	0.761539	-0.182351	0	0
7543	8.554797	1.410135	-4.939659	-0.244331	-0.231721	0.060806	-0.863270	-0.399539	0.195193	-0.481993	-0.390686	0.763337	-0.179900	0	0
7544	8.391985	1.614341	-4.891175	-0.277502	-0.346036	0.064594	-0.864391	-0.399570	0.196191	-0.480334	-0.389442	0.765747	-0.176763	0	0
7545	8.230727	1.702955	-4.903891	-0.315443	-0.397084	0.088437	-0.862389	-0.399882	0.198980	-0.478382	-0.387909	0.768546	-0.173244	0	0
7546	8.333476	1.733005	-5.028312	-0.376853	-0.370886	0.115827	-0.862535	-0.397600	0.202234	-0.476808	-0.385808	0.771417	-0.169476	0	0
7547	8.578604	1.747053	-5.119514	-0.369320	-0.310198	0.117633	-0.862787	-0.398436	0.204729	-0.475658	-0.383626	0.773966	-0.166005	0	0
7548	8.828683	1.755957	-5.191610	-0.352525	-0.258843	0.090111	-0.862230	-0.397600	0.205059	-0.474872	-0.381646	0.776119	-0.162734	0	0
7549	9.066849	1.669589	-5.205911	-0.307312	-0.230122	0.101202	-0.863068	-0.397377	0.206636	-0.474113	-0.379739	0.778092	-0.159963	0	0
7550	9.294990	1.505918	-5.237250	-0.225409	-0.166297	0.077425	-0.860819	-0.396560	0.206806	-0.473569	-0.378302	0.779529	-0.157968	0	0
7551	9.312432	1.289481	-5.381826	-0.146071	-0.097528	0.093950	-0.861382	-0.396293	0.207394	-0.473235	-0.376998	0.780575	-0.156918	0	0
7552	8.773701	1.037835	-5.141096	0.067256	-0.150269	0.070440	-0.860826	-0.394926	0.208605	-0.471718	-0.376967	0.781445	-0.157230	0	0
7553	8.203353	0.929060	-4.688104	0.237647	-0.282563	0.024058	-0.861926	-0.394416	0.213171	-0.468597	-0.378308	0.782489	-0.158148	0	0
7554	7.656637	0.728245	-4.255920	0.279400	-0.285811	0.012075	-0.861745	-0.392925	0.220756	-0.465303	-0.379930	0.783430	-0.159324	0	0
7555	7.183451	0.557536	-4.297308	0.276460	-0.185603	0.028291	-0.860735	-0.390677	0.227248	-0.462775	-0.381253	0.783956	-0.160931	0	0
7556	7.116033	0.567678	-4.294721	0.254899	-0.051248	0.029857	-0.859610	-0.389346	0.229017	-0.461369	-0.382263	0.783886	-0.162902	0	0
7557	7.484195	0.682368	-4.720789	0.187610	0.050466	-0.034580	-0.861588	-0.387711	0.231400	-0.461127	-0.383281	0.783213	-0.164422	0	0
7558	8.129544	1.024909	-4.923851	0.186823	0.104189	-0.068425	-0.861301	-0.387614	0.232252	-0.461354	-0.384495	0.782150	-0.166004	0	0
7559	8.596355	1.178861	-5.075572	0.215895	0.112065	-0.076515	-0.860189	-0.388853	0.227923	-0.461550	-0.385867	0.780978	-0.167785	0	0
7560	8.824126	1.101201	-5.190878	0.229567	0.030966	-0.105687	-0.859019	-0.390698	0.230058	-0.461097	-0.387686	0.780029	-0.169243	0	0
7561	8.766661	0.900293	-5.368784	0.168866	-0.069903	-0.109366	-0.859860	-0.389795	0.232384	-0.460106	-0.389400	0.779640	-0.169801	0	0
7562	8.320408	0.792065	-5.381786	0.076951	-0.144666	-0.118719	-0.859686	-0.390651	0.235157	-0.458913	-0.390828	0.779743	-0.169275	0	0
7563	7.759714	0.765440	-5.271618	-0.009477	-0.199574	-0.060200	-0.857662	-0.392019	0.239010	-0.457517	-0.391556	0.780438	-0.168160	0	0
7564	7.365719	0.707616	-5.093008	-0.034631	-0.217540	-0.006175	-0.857063	-0.393555	0.240888	-0.455977	-0.391813	0.781448	-0.167052	0	0
7565	7.510095	0.860608	-5.184367	-0.056255	-0.171204	0.036889	-0.855886	-0.394911	0.244750	-0.454819	-0.391520	0.782468	-0.166123	0	0
7566	8.394304	1.119767	-5.623961	-0.144486	0.058502	0.067773	-0.856335	-0.394092	0.242826	-0.455656	-0.390643	0.782485	-0.165809	0	0
7567	9.358667	1.311401	-5.953465	-0.189270	0.293778	0.080390	-0.856971	-0.391946	0.237312	-0.458578	-0.388628	0.781771	-0.165853	0	0
7568	9.425942	1.316822	-5.670920	-0.036654	0.223694	0.012924	-0.857861	-0.391813	0.231956	-0.460467	-0.387956	0.780853	-0.166517	0	0
7569	9.125212	0.909045	-5.126095	0.126816	0.004246	-0.114984	-0.859286	-0.391314	0.231012	-0.460221	-0.389397	0.780177	-0.167008	0	0
7570	8.289700	0.934026	-4.742026	0.141129	0.010410	-0.161013	-0.857270	-0.393437	0.232697	-0.460046	-0.391226	0.779277	-0.167415	0	0
7571	7.632640	0.664146	-4.525974	0.091396	0.073521	-0.076978	-0.856392	-0.394957	0.234149	-0.460412	-0.392088	0.778485	-0.168075	0	0
7572	7.169881	0.404188	-4.428237	0.047232	0.129310	-0.024076	-0.855834	-0.396250	0.231094	-0.461278	-0.392313	0.777679	-0.168903	0	0
7573	7.195549	0.278640	-4.483156	0.044174	0.177605	0.062076	-0.859097	-0.396506	0.228565	-0.462403	-0.391698	0.777028	-0.170246	0	0
7574	7.906940	0.423207	-4.786598	0.017798	0.286586	0.091385	-0.861260	-0.394482	0.226026	-0.464398	-0.390657	0.775972	-0.172017	0	0
7575	8.830666	0.692606	-5.106829	0.033106	0.322272	0.113618	-0.862034	-0.392485	0.220645	-0.466594	-0.389335	0.774858	-0.174079	0	0
7576	9.475180	0.919538	-5.368586	-0.076302	0.245949	0.135721	-0.863643	-0.390142	0.217272	-0.468562	-0.387534	0.774333	-0.175142	0	0
7577	9.614120	0.983397	-5.501386	-0.038435	0.034359	0.101302	-0.866488	-0.389043	0.216237	-0.468823	-0.386472	0.774632	-0.175472	0	0
7578	9.050294	0.914153	-5.466258	-0.042873	-0.074901	0.048113	-0.865671	-0.387025	0.215790	-0.468347	-0.385979	0.775252	-0.175088	0	0
7579	8.429570	0.799781	-5.291615	-0.126175	-0.107817	0.014820	-0.865543	-0.385624	0.216442	-0.467993	-0.385424	0.776035	-0.173782	0	0
7580	8.007127	0.738905	-5.051574	-0.131765	-0.113267	0.011969	-0.867052	-0.388245	0.217706	-0.467621	-0.384877	0.776839	-0.172401	0	0
7581	7.849288	0.691591	-4.876896	-0.084919	-0.051134	0.047709	-0.865807	-0.386921	0.216646	-0.467489	-0.384161	0.777409	-0.171786	0	0
7582	7.950834	0.695157	-4.834776	-0.063067	0.052343	0.102665	-0.867775	-0.387205	0.217212	-0.467975	-0.382972	0.777652	-0.172015	0	0
7583	8.220824	0.766231	-4.851656	-0.061958	0.125817	0.137489	-0.868684	-0.384179	0.214300	-0.468974	-0.381359	0.777696	-0.172677	0	0
7584	8.466515	0.847586	-4.898962	-0.072017	0.126592	0.172403	-0.870718	-0.381952	0.210500	-0.469955	-0.379424	0.777883	-0.173428	0	0
7585	8.682878	0.871327	-4.974532	-0.107392	0.077201	0.154110	-0.872871	-0.380651	0.208058	-0.470715	-0.377549	0.778291	-0.173629	0	0
7586	8.745483	0.890478	-4.988826	-0.130257	0.027470	0.124799	-0.873174	-0.379733	0.206987	-0.471217	-0.375910	0.778844	-0.173345	0	0
7587	8.697167	0.810546	-4.970632	-0.123403	-0.042798	0.113891	-0.873486	-0.378229	0.205670	-0.471170	-0.374478	0.779687	-0.172778	0	0
7588	8.591372	0.769431	-4.923464	-0.122757	-0.068859	0.071696	-0.874628	-0.376945	0.206185	-0.470990	-0.373419	0.780494	-0.171919	0	0
7589	8.514689	0.744840	-4.857955	-0.095279	-0.074595	0.073575	-0.875493	-0.375631	0.205993	-0.470658	-0.372487	0.781284	-0.171263	0	0
7590	8.459272	0.730589	-4.851144	-0.076933	-0.037726	0.071703	-0.874516	-0.374522	0.206477	-0.470546	-0.371599	0.781857	-0.170882	0	0
7591	8.418058	0.731314	-4.883415	-0.062159	-0.004740	0.073504	-0.874657	-0.374520	0.206479	-0.470635	-0.370702	0.782259	-0.170744	0	0
7592	8.393736	0.695295	-4.897233	-0.058078	0.005420	0.088165	-0.876966	-0.371671	0.204700	-0.470764	-0.369686	0.782663	-0.170740	0	0
7593	8.407526	0.698800	-4.984683	-0.057894	-0.000529	0.095516	-0.877821	-0.370950	0.204894	-0.470831	-0.368628	0.783118	-0.170755	0	0
7594	8.456370	0.672931	-4.890059	-0.020871	-0.003460	0.112119	-0.877274	-0.370324	0.203656	-0.470704	-0.367647	0.783571	-0.171142	0	0
7595	8.485024	0.731720	-4.948719	-0.049017	-0.009205	0.086395	-0.879815	-0.369489	0.205005	-0.470685	-0.366717	0.784016	-0.171151	0	0
7596	8.494799	0.716782	-4.925027	-0.055275	-0.043567	0.060746	-0.880108	-0.367960	0.206093	-0.470460	-0.366033	0.784532	-0.170872	0	0
7597	8.504424	0.736248	-4.934922	-0.071713	-0.022286	0.059768	-0.879144	-0.366775	0.205026	-0.470466	-0.365227	0.784978	-0.170529	0	0
7598	8.477704	0.731931	-4.960521	-0.049933	-0.007133	0.051521	-0.881966	-0.367270	0.204316	-0.470525	-0.364564	0.785285	-0.170374	0	0
7599	8.422531	0.751399	-4.936592	-0.038502	0.010307	0.067106	-0.881990	-0.366335	0.202819	-0.470652	-0.363800	0.785547	-0.170445	0	0
7600	8.431536	0.708538	-5.000010	-0.027063	-0.003697	0.085495	-0.883400	-0.365525	0.204297	-0.470593	-0.362988	0.785914	-0.170651	0	0
7601	8.446329	0.720045	-4.961841	-0.009871	-0.006821	0.044249	-0.882864	-0.363775	0.203553	-0.470520	-0.362567	0.786125	-0.170776	0	0
7602	8.456283	0.736499	-4.928289	-0.009479	-0.004013	0.058932	-0.883725	-0.363149	0.202752	-0.470443	-0.362026	0.786375	-0.170982	0	0
7603	8.466026	0.706978	-4.902276	-0.025445	-0.014142	0.044234	-0.883164	-0.361279	0.205408	-0.470369	-0.361545	0.786646	-0.170958	0	0
7604	8.475411	0.704915	-4.934042	-0.017300	-0.021363	0.041509	-0.883180	-0.361053	0.203726	-0.470210	-0.361149	0.786921	-0.170967	0	0
7605	8.451223	0.697929	-4.942844	-0.011063	-0.021004	0.035091	-0.884320	-0.360177	0.203792	-0.470045	-0.360820	0.787166	-0.170988	0	0
7606	8.441530	0.681018	-4.942592	-0.015858	-0.013082	0.025888	-0.885448	-0.360167	0.203945	-0.469975	-0.360527	0.787348	-0.170957	0	0
7607	8.429382	0.683717	-4.956613	-0.016094	-0.010696	0.016706	-0.884603	-0.359241	0.205267	-0.469941	-0.360301	0.787487	-0.170889	0	0
7608	8.465601	0.663821	-4.938773	-0.019988	-0.008293	0.007524	-0.885046	-0.358988	0.203166	-0.469955	-0.360123	0.787588	-0.170756	0	0
7609	8.487503	0.668169	-4.912994	-0.010957	-0.015465	0.003889	-0.886428	-0.360997	0.203620	-0.469886	-0.360030	0.787695	-0.170651	0	0
7610	8.460790	0.688231	-4.948096	-0.004467	-0.019387	0.007575	-0.886266	-0.362185	0.204392	-0.469750	-0.359980	0.787806	-0.170621	0	0
7611	8.470358	0.673652	-4.950964	-0.014973	-0.012795	-0.009891	-0.886305	-0.359568	0.203708	-0.469740	-0.359972	0.787857	-0.170429	0	0
7612	8.388783	0.722392	-4.925857	0.006801	-0.014337	-0.016278	-0.886419	-0.360522	0.205628	-0.469651	-0.360117	0.787855	-0.170373	0	0
7613	8.429270	0.683913	-4.971100	-0.012359	-0.016219	-0.014476	-0.885881	-0.359044	0.204585	-0.469612	-0.360164	0.787902	-0.170167	0	0
7614	8.436684	0.683540	-4.947225	0.002813	-0.012631	-0.029131	-0.885594	-0.360403	0.202942	-0.469577	-0.360373	0.787860	-0.170016	0	0
7615	8.451131	0.732235	-4.969187	0.007928	-0.014585	-0.042871	-0.886128	-0.361636	0.204849	-0.469526	-0.360736	0.787762	-0.169842	0	0
7616	8.470545	0.746495	-4.957743	0.002407	-0.016353	-0.043790	-0.883586	-0.362212	0.204082	-0.469479	-0.361104	0.787667	-0.169629	0	0
7617	8.458528	0.766038	-4.961997	0.005731	-0.032282	-0.054768	-0.884130	-0.363117	0.205161	-0.469316	-0.361581	0.787612	-0.169318	0	0
7618	8.432119	0.753859	-4.944180	0.023878	-0.015336	-0.062108	-0.884116	-0.364792	0.204208	-0.469235	-0.362171	0.787419	-0.169178	0	0
7619	8.417713	0.751431	-4.936411	0.033027	-0.015366	-0.062093	-0.884386	-0.364857	0.205621	-0.469118	-0.362805	0.787212	-0.169109	0	0
7620	8.417713	0.751431	-4.936411	0.043440	-0.008566	-0.084105	-0.882954	-0.366459	0.205648	-0.469054	-0.363656	0.786870	-0.169049	0	0
7621	8.427232	0.744256	-4.948891	0.058360	-0.012943	-0.073058	-0.882663	-0.367444	0.205160	-0.468882	-0.364490	0.786568	-0.169136	0	0
7622	8.441800	0.756155	-4.939697	0.054297	0.000941	-0.089599	-0.882078	-0.368366	0.206227	-0.468864	-0.365411	0.786145	-0.169165	0	0
7623	8.477560	0.722427	-4.975070	0.059715	-0.020185	-0.090471	-0.882628	-0.369502	0.206162	-0.468659	-0.366400	0.785810	-0.169154	0	0
7624	8.470243	0.734827	-4.991624	0.072293	-0.024335	-0.098698	-0.881509	-0.369464	0.205022	-0.468398	-0.367483	0.785456	-0.169169	0	0
7625	8.451074	0.754287	-4.985950	0.068466	-0.012844	-0.106065	-0.880896	-0.372403	0.206247	-0.468244	-0.368622	0.785012	-0.169180	0	0
7626	8.431579	0.771877	-5.021338	0.068562	-0.013063	-0.102397	-0.879760	-0.372461	0.207080	-0.468080	-0.369742	0.784575	-0.169216	0	0
7627	8.455971	0.800458	-4.995494	0.069951	-0.012084	-0.118901	-0.877463	-0.374840	0.208041	-0.467946	-0.370987	0.784075	-0.169181	0	0
7628	8.446413	0.829652	-4.997362	0.075350	-0.026723	-0.120700	-0.877016	-0.376046	0.209092	-0.467679	-0.372306	0.783619	-0.169134	0	0
7629	8.436903	0.839251	-4.984866	0.052263	-0.033587	-0.128075	-0.877127	-0.378075	0.209532	-0.467456	-0.373574	0.783212	-0.168837	0	0
7630	8.412975	0.887906	-4.983654	0.054928	-0.024175	-0.131752	-0.876249	-0.380656	0.209221	-0.467306	-0.374857	0.782745	-0.168574	0	0
7631	8.400924	0.863606	-4.973700	0.045641	-0.021983	-0.137285	-0.873660	-0.383366	0.211006	-0.467213	-0.376146	0.782258	-0.168224	0	0
7632	8.400771	0.907776	-5.012053	0.032086	-0.027669	-0.164824	-0.874498	-0.383007	0.212733	-0.467174	-0.377590	0.781715	-0.167618	0	0
7633	8.413226	0.906979	-4.959384	0.038771	-0.020926	-0.154724	-0.873059	-0.385045	0.212874	-0.467142	-0.378980	0.781165	-0.167136	0	0
7634	8.389532	0.935712	-4.919663	0.008491	-0.024364	-0.157530	-0.872012	-0.389781	0.212568	-0.467201	-0.380261	0.780664	-0.166398	0	0
7635	8.379490	0.892585	-4.953385	-0.015572	-0.031058	-0.167670	-0.868727	-0.392045	0.213809	-0.467315	-0.381513	0.780199	-0.165392	0	0
7636	8.401371	0.975018	-4.963328	-0.043121	-0.038172	-0.170447	-0.868270	-0.395164	0.212903	-0.467484	-0.382668	0.779797	-0.164134	0	0
7637	8.408500	1.058068	-5.011363	-0.022916	-0.005082	-0.170446	-0.867687	-0.396474	0.213098	-0.467830	-0.383863	0.779208	-0.163156	0	0
7638	8.379807	1.077395	-4.990840	-0.004136	0.004868	-0.152994	-0.866799	-0.398580	0.214796	-0.468155	-0.384987	0.778607	-0.162444	0	0
7639	8.417700	1.073403	-5.074409	-0.014996	-0.017562	-0.146551	-0.864516	-0.401147	0.213765	-0.468332	-0.386050	0.778151	-0.161590	0	0
7640	8.413131	1.114461	-5.059478	-0.000278	-0.030769	-0.141907	-0.863660	-0.402535	0.212539	-0.468349	-0.387139	0.777761	-0.160809	0	0
