# Supplementary material for: Identification of Haptic Based Guiding Using Hard Reins
Source: PLoS One. 2015 Jul 22;10(7):e0132020. doi: 10.1371/journal.pone.0132020 (PMC4511788; doi:10.1371/journal.pone.0132020)
Supplement: S1 File — (ZIP) [file pone.0132020.s001.zip › MotionData1/Subject1/T8/fh8.txt]

// Start Time: 0
// Sample rate: 50.0Hz
// Scenario: 4.9
// Firmware Version: 2.6.1
Counter	Acc_X	Acc_Y	Acc_Z	Gyr_X	Gyr_Y	Gyr_Z	Mag_X	Mag_Y	Mag_Z	Quat_w	Quat_x	Quat_y	Quat_z	AnalogIn_1	AnalogIn_2
6066	1.869136	-0.788965	9.550617	0.032011	0.006031	0.018322	-0.247635	-0.370448	-0.662042	-0.491173	-0.055421	0.085065	-0.865125	0	0
6067	1.825177	-0.801589	9.628928	0.002195	-0.006619	0.004413	-0.248682	-0.370051	-0.661767	-0.491135	-0.055555	0.085143	-0.865131	0	0
6068	1.776451	-0.806358	9.659039	-0.002775	-0.000573	0.011415	-0.248943	-0.369779	-0.661890	-0.491083	-0.055596	0.085213	-0.865151	0	0
6069	1.717875	-0.835099	9.669667	0.013615	0.022232	-0.000785	-0.249189	-0.373059	-0.662212	-0.491108	-0.055541	0.085045	-0.865157	0	0
6070	1.727375	-0.876381	9.664018	0.017946	0.002831	0.007875	-0.249717	-0.372385	-0.661805	-0.491087	-0.055656	0.084917	-0.865174	0	0
6071	1.741616	-0.937251	9.670086	0.031620	0.001088	0.000861	-0.248557	-0.370195	-0.661120	-0.491070	-0.055869	0.084696	-0.865191	0	0
6072	1.726727	-0.997237	9.618732	0.047128	-0.007772	0.001667	-0.248816	-0.371571	-0.660625	-0.491076	-0.056225	0.084365	-0.865197	0	0
6073	1.668239	-1.018271	9.590731	0.043846	0.000950	0.005183	-0.248816	-0.371708	-0.660627	-0.491014	-0.056496	0.084041	-0.865246	0	0
6074	1.643965	-1.017534	9.542880	0.034017	-0.001129	0.030497	-0.250129	-0.369670	-0.660578	-0.490773	-0.056706	0.083806	-0.865392	0	0
6075	1.639228	-1.002506	9.504466	0.023402	-0.006140	0.021788	-0.249489	-0.369134	-0.659271	-0.490573	-0.056923	0.083703	-0.865501	0	0
6076	1.653971	-0.980627	9.489910	0.006328	-0.011456	0.034034	-0.250258	-0.372420	-0.659460	-0.490323	-0.057082	0.083761	-0.865626	0	0
6077	1.624825	-0.963823	9.529560	-0.005665	-0.007925	0.037562	-0.250925	-0.371073	-0.658388	-0.490002	-0.057157	0.083925	-0.865787	0	0
6078	1.629527	-0.979172	9.597024	0.002753	-0.014874	0.030543	-0.250655	-0.369957	-0.659929	-0.489770	-0.057333	0.084029	-0.865897	0	0
6079	1.634431	-0.965080	9.635849	-0.002629	-0.014695	0.021836	-0.250931	-0.371083	-0.657607	-0.489578	-0.057493	0.084189	-0.865980	0	0
6080	1.685656	-0.941345	9.644688	0.002962	-0.011544	0.039280	-0.252101	-0.370124	-0.658621	-0.489273	-0.057633	0.084279	-0.866134	0	0
6081	1.761197	-0.922559	9.643210	-0.004123	-0.021950	0.036664	-0.252364	-0.369992	-0.658486	-0.488946	-0.057835	0.084495	-0.866284	0	0
6082	1.824282	-0.947700	9.672870	-0.014738	-0.031387	0.029703	-0.252505	-0.367673	-0.658179	-0.488719	-0.058069	0.084830	-0.866364	0	0
6083	1.843808	-0.947302	9.621581	0.009515	-0.018405	0.026182	-0.252496	-0.368758	-0.658851	-0.488478	-0.058316	0.084905	-0.866475	0	0
6084	1.868343	-0.922649	9.568101	0.012879	-0.027164	0.026148	-0.255116	-0.368799	-0.657662	-0.488266	-0.058652	0.084978	-0.866565	0	0
6085	1.931903	-0.874481	9.552793	0.011030	-0.027963	0.021795	-0.253804	-0.369876	-0.657953	-0.488054	-0.058994	0.085085	-0.866651	0	0
6086	1.975980	-0.826312	9.552460	0.009119	-0.023431	0.012220	-0.254205	-0.369345	-0.657029	-0.487981	-0.059289	0.085165	-0.866664	0	0
6087	1.971627	-0.725042	9.616951	-0.016698	-0.011022	0.013192	-0.255900	-0.369908	-0.657028	-0.487874	-0.059358	0.085427	-0.866693	0	0
6088	1.952421	-0.674239	9.647171	-0.027170	-0.000311	0.004523	-0.255912	-0.368828	-0.655966	-0.487897	-0.059283	0.085703	-0.866659	0	0
6089	1.882044	-0.644371	9.634695	-0.021317	-0.000189	-0.004231	-0.255373	-0.370172	-0.657427	-0.487953	-0.059250	0.085939	-0.866606	0	0
6090	1.840604	-0.656213	9.640326	-0.003204	-0.000287	-0.006034	-0.254336	-0.369346	-0.657028	-0.488075	-0.059299	0.086003	-0.866528	0	0
6091	1.849905	-0.724617	9.673033	0.038368	-0.000668	-0.002658	-0.255898	-0.368668	-0.657784	-0.488082	-0.059559	0.085721	-0.866534	0	0
6092	1.878614	-0.798303	9.729426	0.065733	0.020464	-0.026216	-0.256292	-0.371014	-0.656396	-0.488338	-0.059784	0.085073	-0.866438	0	0
6093	1.820040	-0.840803	9.667226	0.076338	0.013200	-0.013189	-0.255384	-0.371838	-0.655378	-0.488426	-0.060118	0.084387	-0.866432	0	0
6094	1.795463	-0.888815	9.638057	0.072917	0.014980	-0.013173	-0.256801	-0.373061	-0.657083	-0.488570	-0.060413	0.083712	-0.866396	0	0
6095	1.780433	-0.961602	9.647053	0.052110	0.009922	-0.014866	-0.255889	-0.374705	-0.656081	-0.488683	-0.060658	0.083251	-0.866359	0	0
6096	1.746225	-0.999399	9.579514	0.044717	0.027322	-0.006074	-0.255762	-0.374297	-0.655814	-0.488797	-0.060702	0.082765	-0.866339	0	0
6097	1.738926	-1.003924	9.555407	0.045726	0.018410	0.004364	-0.255113	-0.375259	-0.654926	-0.488754	-0.060826	0.082329	-0.866396	0	0
6098	1.755903	-1.018359	9.530599	0.024876	-0.000713	0.007863	-0.255116	-0.375814	-0.654287	-0.488735	-0.061004	0.082160	-0.866410	0	0
6099	1.775126	-1.066709	9.497992	0.014746	0.006233	0.014898	-0.255369	-0.376079	-0.655201	-0.488610	-0.061074	0.082061	-0.866485	0	0
6100	1.760455	-1.071841	9.534574	0.006117	0.013329	0.012325	-0.255104	-0.376344	-0.655598	-0.488570	-0.061036	0.081988	-0.866517	0	0
6101	1.775012	-1.076950	9.546270	0.016058	-0.019878	0.007844	-0.255367	-0.377039	-0.654959	-0.488483	-0.061345	0.082003	-0.866543	0	0
6102	1.753518	-0.999513	9.584186	0.030128	-0.000816	0.011335	-0.255242	-0.375946	-0.654809	-0.488417	-0.061548	0.081790	-0.866586	0	0
6103	1.756097	-0.975212	9.579630	0.009352	-0.011200	0.014853	-0.255500	-0.377593	-0.654449	-0.488281	-0.061743	0.081826	-0.866645	0	0
6104	1.795134	-0.956176	9.583841	0.009335	-0.000639	0.009653	-0.255772	-0.376512	-0.653645	-0.488241	-0.061845	0.081791	-0.866664	0	0
6105	1.863463	-0.925036	9.568180	-0.024319	-0.000443	0.012376	-0.256544	-0.377604	-0.654442	-0.488156	-0.061784	0.082066	-0.866690	0	0
6106	1.873230	-0.924796	9.538904	-0.038769	0.010050	0.018555	-0.255910	-0.374325	-0.653731	-0.488073	-0.061552	0.082401	-0.866722	0	0
6107	1.844240	-0.895058	9.506103	-0.054427	0.013777	0.012497	-0.256049	-0.372278	-0.653560	-0.488016	-0.061222	0.082870	-0.866732	0	0
6108	1.842044	-0.849197	9.531016	-0.059576	0.020819	0.011655	-0.256703	-0.370772	-0.654176	-0.488007	-0.060801	0.083328	-0.866723	0	0
6109	1.852213	-0.771730	9.541569	-0.076860	0.015650	0.015174	-0.256418	-0.374034	-0.655544	-0.487943	-0.060343	0.083982	-0.866728	0	0
6110	1.815874	-0.740092	9.562227	-0.074866	0.027759	0.022171	-0.256684	-0.372256	-0.655767	-0.487874	-0.059776	0.084546	-0.866751	0	0
6111	1.815984	-0.706919	9.635330	-0.057669	0.020633	0.022098	-0.256814	-0.370606	-0.656645	-0.487741	-0.059362	0.085012	-0.866809	0	0
6112	1.796385	-0.719478	9.688869	-0.047457	0.027715	0.011620	-0.254997	-0.369229	-0.655980	-0.487744	-0.058939	0.085332	-0.866805	0	0
6113	1.823033	-0.739168	9.692815	-0.027654	0.027615	0.008079	-0.256806	-0.369769	-0.657929	-0.487721	-0.058621	0.085492	-0.866823	0	0
6114	1.815470	-0.782895	9.702051	-0.004407	0.017829	0.007987	-0.256295	-0.368955	-0.657006	-0.487718	-0.058497	0.085484	-0.866834	0	0
6115	1.830011	-0.799630	9.667582	0.018175	0.024619	0.009689	-0.256033	-0.367576	-0.657762	-0.487652	-0.058426	0.085260	-0.866898	0	0
6116	1.800719	-0.820934	9.641323	0.027700	0.013987	0.014862	-0.255264	-0.368140	-0.655827	-0.487575	-0.058485	0.084998	-0.866963	0	0
6117	1.713054	-0.834631	9.631047	0.028552	0.027224	0.007907	-0.255254	-0.368400	-0.656873	-0.487521	-0.058443	0.084668	-0.867029	0	0
6118	1.698502	-0.838669	9.568377	0.024700	0.017886	-0.006067	-0.255252	-0.369222	-0.656759	-0.487634	-0.058471	0.084400	-0.866990	0	0
6119	1.761580	-0.873063	9.556746	0.033741	0.016625	0.012234	-0.255242	-0.368932	-0.658054	-0.487530	-0.058542	0.084078	-0.867075	0	0
6120	1.741814	-0.914743	9.609874	0.025202	0.020136	0.014887	-0.254729	-0.369628	-0.656640	-0.487463	-0.058535	0.083807	-0.867139	0	0
6121	1.702718	-0.945806	9.595808	0.014677	0.016831	0.008800	-0.255120	-0.368669	-0.657139	-0.487401	-0.058513	0.083646	-0.867191	0	0
6122	1.695404	-0.945879	9.608082	0.016454	0.014140	0.012275	-0.254717	-0.370847	-0.657575	-0.487358	-0.058518	0.083479	-0.867230	0	0
6123	1.693213	-0.911457	9.569884	-0.004564	0.008349	0.002721	-0.253560	-0.368663	-0.656370	-0.487352	-0.058480	0.083522	-0.867232	0	0
6124	1.727264	-0.921047	9.532645	0.004093	0.017073	-0.000763	-0.254868	-0.366479	-0.657098	-0.487414	-0.058412	0.083439	-0.867211	0	0
6125	1.763608	-0.950338	9.519283	0.002076	0.008501	-0.010368	-0.255127	-0.367442	-0.656855	-0.487517	-0.058415	0.083415	-0.867154	0	0
6126	1.780631	-0.945974	9.550426	0.014347	0.001224	0.000918	-0.254602	-0.369082	-0.656500	-0.487564	-0.058532	0.083323	-0.867129	0	0
6127	1.790269	-0.960722	9.559678	0.024872	0.001025	0.007868	-0.255117	-0.369351	-0.657283	-0.487490	-0.058697	0.083150	-0.867176	0	0
6128	1.814550	-0.965992	9.578411	0.014527	-0.005968	0.012244	-0.255517	-0.368681	-0.656486	-0.487419	-0.058868	0.083098	-0.867209	0	0
6129	1.821894	-0.956452	9.588061	0.007509	0.001201	0.004435	-0.255372	-0.370720	-0.657308	-0.487385	-0.058950	0.083074	-0.867225	0	0
6130	1.831784	-0.932106	9.573653	-0.009696	0.013591	0.002774	-0.255904	-0.370328	-0.656255	-0.487433	-0.058841	0.083131	-0.867200	0	0
6131	1.854007	-0.878740	9.559373	-0.018462	0.006696	0.001033	-0.254980	-0.369614	-0.657939	-0.487448	-0.058753	0.083306	-0.867181	0	0
6132	1.888465	-0.820248	9.510988	-0.032368	0.004210	-0.000679	-0.253811	-0.370163	-0.656918	-0.487539	-0.058617	0.083603	-0.867110	0	0
6133	1.898381	-0.777289	9.569477	-0.032016	0.006560	0.015025	-0.255522	-0.368826	-0.655838	-0.487440	-0.058453	0.083905	-0.867148	0	0
6134	1.903527	-0.728794	9.570048	-0.026908	0.011852	0.009787	-0.254871	-0.366346	-0.656835	-0.487422	-0.058271	0.084123	-0.867149	0	0
6135	1.862218	-0.709570	9.619698	-0.037541	0.020933	-0.005864	-0.255645	-0.367440	-0.657372	-0.487520	-0.057973	0.084390	-0.867088	0	0
6136	1.845094	-0.710283	9.697558	-0.016715	0.014539	0.001033	-0.253680	-0.366996	-0.658548	-0.487599	-0.057822	0.084502	-0.867043	0	0
6137	1.835248	-0.725029	9.721787	-0.003074	-0.000388	-0.000794	-0.254477	-0.366752	-0.656846	-0.487616	-0.057873	0.084575	-0.867023	0	0
6138	1.810474	-0.802429	9.716415	0.035195	0.029088	-0.004306	-0.253947	-0.367559	-0.657516	-0.487716	-0.057854	0.084163	-0.867008	0	0
6139	1.785723	-0.879614	9.691677	0.035124	0.030928	-0.009530	-0.253670	-0.370145	-0.658220	-0.487812	-0.057826	0.083746	-0.866996	0	0
6140	1.780870	-0.888640	9.633554	0.045297	0.023972	-0.015686	-0.252628	-0.372063	-0.657094	-0.488022	-0.057909	0.083266	-0.866919	0	0
6141	1.761221	-0.926932	9.599567	0.045264	0.024897	-0.018299	-0.253274	-0.370546	-0.658621	-0.488183	-0.057990	0.082785	-0.866868	0	0
6142	1.707557	-0.955286	9.571350	0.036732	0.034587	-0.018253	-0.251972	-0.371502	-0.657738	-0.488408	-0.057943	0.082325	-0.866789	0	0
6143	1.658654	-1.003042	9.537905	0.021221	0.017975	-0.009535	-0.253797	-0.371928	-0.657863	-0.488501	-0.057959	0.082091	-0.866757	0	0
6144	1.646506	-1.007367	9.499386	0.014275	0.006620	-0.006060	-0.251970	-0.371910	-0.657876	-0.488611	-0.058034	0.081969	-0.866702	0	0
6145	1.668551	-0.992401	9.445826	0.003901	0.010224	-0.007762	-0.253274	-0.373021	-0.657498	-0.488692	-0.058031	0.081925	-0.866660	0	0
6146	1.717299	-0.978246	9.444901	-0.002901	0.006653	-0.000768	-0.252360	-0.373012	-0.657504	-0.488763	-0.058018	0.081954	-0.866619	0	0
6147	1.726991	-0.976408	9.490705	-0.006263	0.003074	0.005339	-0.251198	-0.373020	-0.655951	-0.488731	-0.058017	0.082042	-0.866629	0	0
6148	1.717313	-0.959740	9.527482	-0.010139	-0.005389	-0.009505	-0.252357	-0.373282	-0.657770	-0.488869	-0.058080	0.082188	-0.866532	0	0
6149	1.736957	-0.921502	9.566310	-0.010804	-0.010836	0.002692	-0.253139	-0.370263	-0.659267	-0.488851	-0.058180	0.082382	-0.866518	0	0
6150	1.771116	-0.897945	9.604594	-0.011612	-0.000330	0.000983	-0.253668	-0.371103	-0.658108	-0.488892	-0.058184	0.082521	-0.866481	0	0
6151	1.751740	-0.883169	9.600410	-0.002822	-0.000505	0.007930	-0.253023	-0.370422	-0.657449	-0.488833	-0.058229	0.082599	-0.866504	0	0
6152	1.751573	-0.900797	9.658269	-0.006207	0.006500	0.007962	-0.253541	-0.372070	-0.657217	-0.488827	-0.058194	0.082663	-0.866504	0	0
6153	1.790624	-0.879335	9.662515	-0.003011	-0.010948	0.004418	-0.252242	-0.371931	-0.656443	-0.488789	-0.058331	0.082791	-0.866503	0	0
6154	1.829729	-0.850485	9.657180	-0.008095	0.015407	-0.002467	-0.251701	-0.374096	-0.657791	-0.488895	-0.058217	0.082822	-0.866448	0	0
6155	1.853849	-0.880209	9.692516	-0.009842	-0.000420	0.003606	-0.253532	-0.374119	-0.657388	-0.488877	-0.058230	0.082958	-0.866445	0	0
6156	1.812374	-0.903864	9.668926	-0.014064	0.008361	0.003639	-0.251985	-0.371521	-0.656177	-0.488907	-0.058145	0.083078	-0.866422	0	0
6157	1.773323	-0.927621	9.652542	0.002427	0.024046	-0.000729	-0.252886	-0.370961	-0.657981	-0.488939	-0.058010	0.082986	-0.866422	0	0
6158	1.756326	-0.931745	9.599612	0.016164	0.001139	0.005269	-0.253146	-0.372337	-0.657486	-0.488937	-0.058134	0.082880	-0.866425	0	0
6159	1.737151	-0.894434	9.532796	0.034979	-0.000604	-0.002649	-0.251842	-0.370950	-0.657988	-0.488946	-0.058373	0.082625	-0.866428	0	0
6160	1.727281	-0.916300	9.542397	0.033333	-0.000649	0.000846	-0.252887	-0.371787	-0.657477	-0.488971	-0.058600	0.082377	-0.866422	0	0
6161	1.712738	-0.906472	9.542872	0.033234	0.001190	-0.004386	-0.252234	-0.373018	-0.656985	-0.488998	-0.058816	0.082127	-0.866416	0	0
6162	1.683634	-0.886975	9.558349	0.006485	-0.005678	0.000900	-0.253281	-0.371658	-0.657211	-0.489030	-0.058955	0.082136	-0.866387	0	0
6163	1.659425	-0.862665	9.573781	0.002975	0.003191	-0.005177	-0.253543	-0.373312	-0.656331	-0.489084	-0.059005	0.082137	-0.866354	0	0
6164	1.681446	-0.834154	9.612415	-0.020217	-0.006441	0.006204	-0.254194	-0.371115	-0.657584	-0.489084	-0.059016	0.082384	-0.866329	0	0
6165	1.737478	-0.817900	9.635564	-0.002926	-0.016285	0.011366	-0.254073	-0.371954	-0.656040	-0.488982	-0.059192	0.082538	-0.866361	0	0
6166	1.752068	-0.811222	9.678902	-0.003128	-0.020546	0.004379	-0.253152	-0.371658	-0.657082	-0.488989	-0.059409	0.082706	-0.866325	0	0
6167	1.761918	-0.791836	9.674108	0.022725	-0.023333	0.002550	-0.253688	-0.371135	-0.655636	-0.488942	-0.059777	0.082666	-0.866330	0	0
6168	1.776630	-0.777130	9.649766	0.040346	-0.000837	0.007797	-0.254605	-0.370875	-0.655234	-0.488894	-0.060035	0.082362	-0.866369	0	0
6169	1.803457	-0.772179	9.620164	0.069628	-0.020352	0.012021	-0.254987	-0.374301	-0.654908	-0.488740	-0.060598	0.081905	-0.866460	0	0
6170	1.830443	-0.747387	9.552103	0.080138	-0.011734	0.014632	-0.254983	-0.374846	-0.655049	-0.488619	-0.061137	0.081315	-0.866546	0	0
6171	1.850210	-0.712587	9.462561	0.089418	-0.022192	0.009341	-0.256541	-0.377324	-0.654957	-0.488473	-0.061815	0.080694	-0.866638	0	0
6172	1.860014	-0.707414	9.426092	0.085895	-0.032675	0.011066	-0.256427	-0.378174	-0.652502	-0.488354	-0.062568	0.080153	-0.866701	0	0
6173	1.908912	-0.664298	9.440103	0.079789	-0.029089	0.007609	-0.256811	-0.380916	-0.652162	-0.488223	-0.063261	0.079648	-0.866771	0	0
6174	1.940917	-0.628931	9.289759	0.052188	-0.023626	0.007704	-0.257838	-0.385575	-0.652116	-0.488174	-0.063772	0.079355	-0.866788	0	0
6175	1.928963	-0.548778	9.513917	0.093791	-0.038170	0.021490	-0.258361	-0.386682	-0.651484	-0.487906	-0.064602	0.078782	-0.866930	0	0
6176	1.914053	-0.579112	9.634885	0.104084	-0.036443	0.017105	-0.258634	-0.385328	-0.650675	-0.487715	-0.065471	0.078106	-0.867034	0	0
6177	1.872433	-0.599517	9.756610	0.085762	-0.032659	0.007571	-0.259672	-0.387530	-0.650320	-0.487576	-0.066225	0.077566	-0.867103	0	0
6178	1.865392	-0.555721	9.752554	0.088622	-0.025845	0.017171	-0.259413	-0.389043	-0.649441	-0.487418	-0.066925	0.076973	-0.867191	0	0
6179	1.967780	-0.531798	9.704529	0.100812	-0.021630	0.019778	-0.259945	-0.388101	-0.648638	-0.487171	-0.067647	0.076255	-0.867337	0	0
6180	2.118314	-0.579696	9.748792	0.118497	0.002535	0.026801	-0.260739	-0.388125	-0.647331	-0.486913	-0.068241	0.075270	-0.867521	0	0
6181	2.093788	-0.624934	9.688187	0.104415	0.001981	0.014630	-0.260339	-0.391547	-0.646751	-0.486725	-0.068782	0.074405	-0.867659	0	0
6182	1.981853	-0.647041	9.579087	0.099208	0.005616	0.011150	-0.260094	-0.392120	-0.644421	-0.486645	-0.069264	0.073564	-0.867737	0	0
6183	1.909161	-0.620643	9.443139	0.111513	0.002768	0.021558	-0.260988	-0.393473	-0.646263	-0.486391	-0.069829	0.072641	-0.867912	0	0
6184	1.872607	-0.623167	9.480265	0.123309	-0.012052	0.014498	-0.261777	-0.394591	-0.644978	-0.486235	-0.070581	0.071677	-0.868018	0	0
6185	1.851043	-0.576235	9.423325	0.123528	-0.012211	0.024956	-0.262029	-0.396229	-0.645399	-0.485931	-0.071331	0.070725	-0.868205	0	0
6186	1.841039	-0.606237	9.510287	0.106109	-0.026069	0.024969	-0.261917	-0.395432	-0.643432	-0.485685	-0.072114	0.069986	-0.868338	0	0
6187	1.816622	-0.616008	9.534924	0.087154	-0.020683	0.025037	-0.262706	-0.397511	-0.641776	-0.485399	-0.072761	0.069391	-0.868492	0	0
6188	1.772929	-0.582523	9.613885	0.078237	-0.048584	0.025847	-0.263996	-0.397776	-0.643463	-0.485147	-0.073603	0.069005	-0.868593	0	0
6189	1.719668	-0.533650	9.625495	0.052463	-0.037935	0.028556	-0.264788	-0.400411	-0.641167	-0.484843	-0.074228	0.068795	-0.868726	0	0
6190	1.734817	-0.450568	9.563379	0.060807	-0.061547	0.026713	-0.265055	-0.399873	-0.640634	-0.484592	-0.075097	0.068623	-0.868805	0	0
6191	1.822473	-0.441537	9.556641	0.059019	-0.055353	0.021515	-0.265984	-0.397705	-0.639804	-0.484332	-0.075907	0.068433	-0.868895	0	0
6192	1.919529	-0.486216	9.570711	0.041861	-0.045659	0.022485	-0.267415	-0.399363	-0.639566	-0.484128	-0.076551	0.068345	-0.868959	0	0
6193	1.899852	-0.515575	9.607064	0.051925	-0.080711	0.024101	-0.267814	-0.398553	-0.639027	-0.483833	-0.077545	0.068341	-0.869035	0	0
6194	1.902153	-0.530610	9.647955	0.043576	-0.089904	0.002295	-0.270160	-0.401597	-0.638029	-0.483781	-0.078594	0.068437	-0.868962	0	0
6195	1.880599	-0.476692	9.617746	0.061448	-0.096871	-0.006509	-0.270428	-0.402986	-0.636493	-0.483732	-0.079795	0.068404	-0.868882	0	0
6196	1.861629	-0.407620	9.532008	0.060202	-0.091281	-0.025690	-0.271614	-0.403014	-0.635184	-0.483908	-0.080955	0.068340	-0.868683	0	0
6197	1.871732	-0.367511	9.408870	0.060675	-0.083933	-0.046609	-0.273166	-0.406446	-0.635240	-0.484215	-0.082066	0.068216	-0.868416	0	0
6198	1.920129	-0.407145	9.443504	0.057269	-0.068115	-0.051775	-0.273425	-0.407821	-0.634875	-0.484637	-0.083028	0.068044	-0.868103	0	0
6199	1.992919	-0.437221	9.472869	0.032082	-0.069611	-0.056925	-0.275008	-0.405937	-0.633655	-0.485067	-0.083882	0.068090	-0.867778	0	0
6200	2.026611	-0.500680	9.478451	-0.008344	-0.044801	-0.060214	-0.275268	-0.407313	-0.633160	-0.485611	-0.084331	0.068366	-0.867408	0	0
6201	2.002391	-0.481063	9.479290	-0.025620	-0.035869	-0.063633	-0.276305	-0.409926	-0.632813	-0.486170	-0.084617	0.068744	-0.867037	0	0
6202	2.085133	-0.479326	9.477403	-0.044529	-0.025265	-0.063535	-0.276435	-0.409650	-0.633067	-0.486794	-0.084722	0.069237	-0.866637	0	0
6203	2.123869	-0.502131	9.534290	-0.080484	0.004661	-0.061592	-0.274746	-0.408408	-0.632665	-0.487408	-0.084389	0.069896	-0.866271	0	0
6204	2.147562	-0.604738	9.575862	-0.107921	0.008229	-0.054509	-0.274992	-0.408800	-0.634362	-0.488031	-0.083888	0.070783	-0.865897	0	0
6205	2.072159	-0.603869	9.555826	-0.128367	0.027553	-0.050045	-0.273821	-0.407144	-0.634598	-0.488600	-0.083116	0.071758	-0.865571	0	0
6206	1.967622	-0.590677	9.541481	-0.114382	0.022078	-0.040524	-0.273427	-0.405074	-0.635862	-0.489108	-0.082455	0.072644	-0.865273	0	0
6207	1.943119	-0.617329	9.556194	-0.121768	0.042974	-0.032594	-0.274223	-0.403313	-0.635171	-0.489530	-0.081567	0.073501	-0.865046	0	0
6208	1.967279	-0.637506	9.606192	-0.103516	0.032180	-0.023077	-0.272392	-0.402877	-0.635826	-0.489881	-0.080859	0.074257	-0.864849	0	0
6209	1.981593	-0.672430	9.680418	-0.091031	0.052907	-0.015197	-0.272129	-0.399571	-0.637585	-0.490134	-0.080022	0.074813	-0.864736	0	0
6210	1.952360	-0.672507	9.710145	-0.085868	0.033522	-0.007421	-0.271072	-0.400641	-0.638654	-0.490338	-0.079376	0.075422	-0.864627	0	0
6211	1.904166	-0.603432	9.646873	-0.073794	0.021139	-0.002273	-0.270961	-0.396405	-0.638312	-0.490441	-0.078888	0.075993	-0.864563	0	0
6212	1.899477	-0.578777	9.615857	-0.092565	0.003497	0.016917	-0.271748	-0.393806	-0.639036	-0.490401	-0.078451	0.076825	-0.864552	0	0
6213	1.889473	-0.627151	9.608136	-0.088778	0.013794	0.026534	-0.271755	-0.393406	-0.638247	-0.490261	-0.077928	0.077582	-0.864611	0	0
6214	1.855254	-0.651268	9.620688	-0.078732	-0.021236	0.027275	-0.272273	-0.393405	-0.638764	-0.490116	-0.077764	0.078425	-0.864632	0	0
6215	1.875005	-0.602842	9.616080	-0.044022	-0.032184	0.039352	-0.272537	-0.391210	-0.639500	-0.489793	-0.077846	0.079027	-0.864753	0	0
6216	1.940970	-0.559547	9.600646	-0.051891	-0.020636	0.030691	-0.273059	-0.389565	-0.640244	-0.489593	-0.077806	0.079637	-0.864814	0	0
6217	1.982115	-0.594080	9.618573	-0.050655	-0.011252	0.042935	-0.273190	-0.388605	-0.640615	-0.489261	-0.077669	0.080193	-0.864963	0	0
6218	2.010997	-0.645498	9.636542	-0.058501	-0.026989	0.046413	-0.273453	-0.388061	-0.640602	-0.488929	-0.077638	0.080905	-0.865087	0	0
6219	2.054562	-0.670985	9.712648	-0.073652	-0.028963	0.065651	-0.275033	-0.386723	-0.639524	-0.488404	-0.077524	0.081763	-0.865313	0	0
6220	2.107948	-0.688845	9.749899	-0.076435	-0.028818	0.056947	-0.276596	-0.385908	-0.640277	-0.487986	-0.077413	0.082646	-0.865475	0	0
6221	2.146771	-0.699357	9.792432	-0.064583	-0.032260	0.047316	-0.276470	-0.384539	-0.640382	-0.487608	-0.077386	0.083428	-0.865615	0	0
6222	2.083612	-0.697869	9.706753	-0.057850	-0.035662	0.040298	-0.276989	-0.386189	-0.640020	-0.487329	-0.077437	0.084171	-0.865696	0	0
6223	2.020864	-0.628245	9.605085	-0.062324	-0.047810	0.039386	-0.277914	-0.384291	-0.639455	-0.487005	-0.077562	0.085002	-0.865786	0	0
6224	2.133120	-0.580188	9.562018	-0.055243	-0.040981	0.044630	-0.279350	-0.381555	-0.640693	-0.486666	-0.077669	0.085751	-0.865893	0	0
6225	2.284217	-0.537870	9.568815	-0.045937	-0.032151	0.032436	-0.280392	-0.381562	-0.640946	-0.486402	-0.077744	0.086357	-0.865974	0	0
6226	2.233504	-0.492535	9.459261	-0.051984	-0.039121	0.035909	-0.280532	-0.380753	-0.640148	-0.486151	-0.077857	0.087063	-0.866034	0	0
6227	2.172815	-0.467761	9.461016	-0.015399	-0.023106	0.002690	-0.281834	-0.378973	-0.641405	-0.486129	-0.078028	0.087336	-0.866004	0	0
6228	2.213575	-0.556403	9.543551	-0.012076	-0.023042	-0.004281	-0.280804	-0.379260	-0.639466	-0.486207	-0.078231	0.087587	-0.865916	0	0
6229	2.239951	-0.629134	9.515274	0.003346	-0.019527	-0.013027	-0.282241	-0.379276	-0.639326	-0.486309	-0.078477	0.087667	-0.865829	0	0
6230	2.118098	-0.671268	9.469067	0.022151	-0.000095	-0.032231	-0.282110	-0.378448	-0.639831	-0.486618	-0.078673	0.087488	-0.865655	0	0
6231	2.057201	-0.685162	9.455750	0.054488	-0.008740	-0.051548	-0.283798	-0.380790	-0.639735	-0.487023	-0.079106	0.087041	-0.865433	0	0
6232	2.010707	-0.723978	9.490166	0.056495	-0.008952	-0.039346	-0.281194	-0.381049	-0.638848	-0.487371	-0.079551	0.086603	-0.865241	0	0
6233	2.015436	-0.748259	9.487290	0.036411	0.000164	-0.053214	-0.281576	-0.382688	-0.639268	-0.487812	-0.079819	0.086266	-0.865001	0	0
6234	2.027508	-0.769907	9.460071	0.058124	0.014007	-0.054979	-0.282084	-0.384597	-0.640082	-0.488305	-0.080088	0.085689	-0.864755	0	0
6235	2.039767	-0.757661	9.440594	0.076683	0.003644	-0.070763	-0.282739	-0.385707	-0.639319	-0.488868	-0.080537	0.084972	-0.864466	0	0
6236	2.034772	-0.786368	9.406404	0.058165	0.009585	-0.051500	-0.282220	-0.387632	-0.638059	-0.489320	-0.080841	0.084418	-0.864236	0	0
6237	2.088297	-0.786867	9.410004	0.023730	0.000047	-0.040951	-0.281830	-0.388181	-0.637552	-0.489664	-0.081037	0.084201	-0.864044	0	0
6238	2.102855	-0.787363	9.443556	-0.025096	0.008882	-0.025081	-0.280916	-0.387896	-0.637813	-0.489958	-0.080917	0.084392	-0.863870	0	0
6239	2.141469	-0.836569	9.473437	-0.020776	0.000038	-0.021618	-0.280905	-0.389529	-0.638366	-0.490171	-0.080879	0.084577	-0.863735	0	0
6240	2.102809	-0.783203	9.506564	-0.055205	0.000190	-0.014550	-0.279602	-0.387870	-0.638863	-0.490392	-0.080678	0.085079	-0.863579	0	0
6241	2.073588	-0.783174	9.526608	-0.075641	0.003642	-0.002274	-0.279473	-0.385670	-0.639732	-0.490485	-0.080323	0.085736	-0.863494	0	0
6242	2.088233	-0.782868	9.487537	-0.073717	-0.000039	0.008179	-0.281555	-0.385544	-0.640495	-0.490510	-0.080014	0.086416	-0.863441	0	0
6243	2.144301	-0.759387	9.515630	-0.054533	-0.016186	0.023785	-0.281304	-0.384595	-0.639697	-0.490343	-0.079912	0.087009	-0.863486	0	0
6244	2.146570	-0.774716	9.583150	-0.037072	-0.025266	0.035922	-0.282351	-0.381858	-0.640677	-0.490079	-0.079977	0.087518	-0.863578	0	0
6245	2.093294	-0.744348	9.512179	-0.033473	-0.037701	0.048076	-0.282350	-0.382681	-0.640433	-0.489666	-0.080141	0.088054	-0.863742	0	0
6246	2.064331	-0.684505	9.610544	-0.033315	-0.027278	0.051584	-0.282872	-0.383512	-0.640055	-0.489274	-0.080227	0.088555	-0.863905	0	0
6247	2.133098	-0.589575	9.532832	-0.041674	-0.032733	0.068166	-0.283666	-0.381336	-0.639747	-0.488699	-0.080289	0.089150	-0.864164	0	0
6248	2.181653	-0.613954	9.504731	-0.016141	-0.036156	0.051519	-0.284711	-0.381073	-0.639734	-0.488275	-0.080536	0.089545	-0.864340	0	0
6249	2.240110	-0.597800	9.535086	-0.028286	-0.036054	0.049818	-0.286279	-0.382192	-0.638964	-0.487844	-0.080709	0.090025	-0.864517	0	0
6250	2.327933	-0.571141	9.470488	-0.016214	-0.037905	0.049787	-0.287971	-0.382888	-0.639226	-0.487438	-0.080972	0.090427	-0.864679	0	0
6251	2.313453	-0.519394	9.631351	-0.050482	-0.024702	0.058641	-0.289031	-0.379210	-0.639016	-0.486959	-0.080930	0.091050	-0.864888	0	0
6252	2.413830	-0.854066	9.527425	-0.069191	-0.045214	0.037753	-0.289170	-0.378124	-0.638473	-0.486690	-0.081009	0.091936	-0.864938	0	0
6253	2.407779	-0.640293	9.516081	-0.018321	-0.034982	0.030632	-0.289950	-0.377302	-0.639232	-0.486416	-0.081241	0.092311	-0.865030	0	0
6254	2.381145	-0.597510	9.618992	0.013148	-0.037498	0.009591	-0.290473	-0.378684	-0.638475	-0.486343	-0.081679	0.092425	-0.865018	0	0
6255	2.444768	-0.548755	9.550426	0.036428	-0.037648	0.007783	-0.290996	-0.378416	-0.638466	-0.486220	-0.082222	0.092321	-0.865047	0	0
6256	2.454033	-0.628971	9.553911	0.065600	-0.034179	-0.004494	-0.291120	-0.379921	-0.638494	-0.486235	-0.082898	0.091955	-0.865013	0	0
6257	2.380761	-0.674578	9.564639	0.069605	-0.025140	-0.023676	-0.291266	-0.379120	-0.637046	-0.486368	-0.083525	0.091477	-0.864929	0	0
6258	2.317431	-0.704531	9.468832	0.050760	-0.018039	-0.020120	-0.292043	-0.380220	-0.637192	-0.486537	-0.084004	0.091147	-0.864822	0	0
6259	2.215256	-0.714985	9.395988	0.018765	-0.009813	-0.025252	-0.294010	-0.379152	-0.636637	-0.486740	-0.084252	0.091034	-0.864696	0	0
6260	2.151990	-0.728271	9.329470	0.001578	-0.007081	-0.022586	-0.292057	-0.379141	-0.636000	-0.486981	-0.084400	0.091074	-0.864542	0	0
6261	2.117704	-0.762202	9.351569	-0.003731	-0.005175	-0.029545	-0.291399	-0.380913	-0.635909	-0.487244	-0.084501	0.091127	-0.864378	0	0
6262	2.137096	-0.776818	9.341228	-0.003312	-0.000215	-0.012955	-0.292310	-0.381469	-0.635914	-0.487418	-0.084556	0.091184	-0.864268	0	0
6263	2.219543	-0.812282	9.411452	0.019366	0.001185	-0.004277	-0.291262	-0.382002	-0.636192	-0.487449	-0.084692	0.091028	-0.864254	0	0
6264	2.302488	-0.765024	9.463473	0.027074	0.000256	-0.006039	-0.291908	-0.383648	-0.636220	-0.487538	-0.084885	0.090826	-0.864206	0	0
6265	2.360961	-0.746417	9.491441	0.044126	0.001156	-0.016546	-0.292033	-0.383917	-0.636744	-0.487654	-0.085153	0.090447	-0.864154	0	0
6266	2.375497	-0.779284	9.379267	0.050142	0.015243	-0.025241	-0.293339	-0.385031	-0.636106	-0.487888	-0.085348	0.089955	-0.864054	0	0
6267	2.394831	-0.803634	9.371210	0.049958	0.003940	-0.028756	-0.292423	-0.385844	-0.635999	-0.488107	-0.085634	0.089505	-0.863949	0	0
6268	2.399826	-0.761141	9.475807	0.041432	-0.009316	-0.016560	-0.292944	-0.385159	-0.636502	-0.488257	-0.085990	0.089217	-0.863859	0	0
6269	2.400018	-0.722607	9.502983	0.038202	-0.000672	-0.009552	-0.292954	-0.385726	-0.634952	-0.488314	-0.086242	0.088910	-0.863832	0	0
6270	2.356686	-0.646720	9.478433	0.024483	0.008158	-0.007757	-0.292041	-0.386130	-0.634706	-0.488422	-0.086356	0.088690	-0.863782	0	0
6271	2.347108	-0.624531	9.454759	0.003493	0.006749	-0.018171	-0.292961	-0.385874	-0.634044	-0.488591	-0.086384	0.088640	-0.863689	0	0
6272	2.332485	-0.620037	9.498740	0.001945	0.025105	-0.018117	-0.292435	-0.386137	-0.634443	-0.488816	-0.086251	0.088523	-0.863587	0	0
6273	2.349545	-0.610739	9.522689	-0.004860	0.015380	-0.008528	-0.291389	-0.386673	-0.634461	-0.488917	-0.086155	0.088511	-0.863541	0	0
6274	2.342066	-0.639906	9.532131	-0.016895	0.018950	-0.007608	-0.291377	-0.385830	-0.636266	-0.489074	-0.085973	0.088597	-0.863462	0	0
6275	2.302782	-0.697983	9.546739	0.009094	0.031048	-0.011139	-0.292426	-0.386949	-0.635109	-0.489198	-0.085813	0.088386	-0.863429	0	0
6276	2.249003	-0.743485	9.532806	0.026486	0.034382	-0.008567	-0.292422	-0.386254	-0.636007	-0.489326	-0.085712	0.088019	-0.863404	0	0
6277	2.224624	-0.755203	9.513834	0.028541	0.037653	0.004518	-0.290600	-0.386519	-0.635244	-0.489304	-0.085575	0.087622	-0.863470	0	0
6278	2.258486	-0.780341	9.565958	0.033404	0.016718	-0.000781	-0.289022	-0.388961	-0.635564	-0.489371	-0.085651	0.087291	-0.863458	0	0
6279	2.243680	-0.821180	9.539086	0.011133	0.027316	0.002805	-0.290062	-0.388414	-0.636326	-0.489370	-0.085521	0.087094	-0.863492	0	0
6280	2.211764	-0.876385	9.507564	0.007557	0.013374	0.002776	-0.289014	-0.389224	-0.636350	-0.489406	-0.085498	0.087004	-0.863483	0	0
6281	2.160783	-0.861105	9.482327	-0.014761	0.016968	0.008075	-0.289149	-0.388407	-0.636203	-0.489372	-0.085325	0.087087	-0.863511	0	0
6282	2.190153	-0.836787	9.455362	-0.002629	0.013322	0.011520	-0.289146	-0.387714	-0.636970	-0.489334	-0.085246	0.087092	-0.863540	0	0
6283	2.219659	-0.783642	9.455437	0.004284	0.003569	0.016705	-0.288882	-0.387844	-0.637234	-0.489197	-0.085275	0.087085	-0.863615	0	0
6284	2.258523	-0.782287	9.522349	0.009631	0.006903	0.022811	-0.288360	-0.388939	-0.636739	-0.489054	-0.085300	0.087026	-0.863699	0	0
6285	2.248789	-0.789113	9.488582	-0.002522	-0.000876	0.023696	-0.288890	-0.389644	-0.635448	-0.488859	-0.085329	0.087107	-0.863799	0	0
6286	2.248798	-0.775247	9.551727	-0.010993	0.013129	0.025504	-0.289285	-0.388416	-0.635551	-0.488704	-0.085198	0.087196	-0.863890	0	0
6287	2.263821	-0.709419	9.513580	0.009452	-0.010579	0.023627	-0.290080	-0.388581	-0.633987	-0.488491	-0.085369	0.087221	-0.863991	0	0
6288	2.305357	-0.682909	9.498471	0.025030	-0.015129	0.027062	-0.290076	-0.388161	-0.634760	-0.488269	-0.085657	0.087140	-0.864096	0	0
6289	2.405498	-0.620485	9.482520	0.042387	0.004012	0.022713	-0.290971	-0.391580	-0.635341	-0.488048	-0.085865	0.086809	-0.864234	0	0
6290	2.483224	-0.636174	9.524081	0.049130	0.000541	0.016592	-0.290967	-0.391160	-0.636113	-0.487918	-0.086144	0.086435	-0.864317	0	0
6291	2.524646	-0.640571	9.450429	0.033305	-0.011457	0.009632	-0.290719	-0.392004	-0.634050	-0.487804	-0.086455	0.086251	-0.864369	0	0
6292	2.458886	-0.649811	9.459080	-0.003915	0.001214	0.001045	-0.290195	-0.392546	-0.634064	-0.487857	-0.086482	0.086318	-0.864330	0	0
6293	2.352158	-0.581532	9.513360	-0.028365	0.008642	-0.012842	-0.291370	-0.392007	-0.634305	-0.488007	-0.086339	0.086552	-0.864236	0	0
6294	2.303635	-0.566032	9.466280	-0.049829	0.003437	-0.004082	-0.292024	-0.389954	-0.635041	-0.488129	-0.086129	0.087000	-0.864143	0	0
6295	2.265009	-0.526132	9.399949	-0.067077	0.022924	-0.010965	-0.291248	-0.388719	-0.634762	-0.488309	-0.085672	0.087499	-0.864036	0	0
6296	2.271986	-0.561342	9.505816	-0.061927	0.022896	-0.012719	-0.289165	-0.387193	-0.634877	-0.488550	-0.085241	0.087950	-0.863897	0	0
6297	2.254383	-0.621632	9.703894	-0.059269	0.019283	-0.008370	-0.290205	-0.386372	-0.635765	-0.488697	-0.084850	0.088399	-0.863806	0	0
6298	2.268859	-0.645860	9.688687	-0.037803	0.010425	-0.011070	-0.289936	-0.386633	-0.636553	-0.488888	-0.084643	0.088703	-0.863687	0	0
6299	2.317233	-0.688001	9.730550	-0.026210	0.010931	0.004611	-0.289682	-0.385540	-0.636273	-0.488888	-0.084474	0.088918	-0.863682	0	0
6300	2.351290	-0.695244	9.700607	-0.009701	0.008095	0.009794	-0.290458	-0.385675	-0.637050	-0.488876	-0.084406	0.089009	-0.863686	0	0
6301	2.321942	-0.728548	9.662073	0.034679	0.018111	0.018414	-0.289819	-0.385690	-0.635364	-0.488712	-0.084460	0.088674	-0.863808	0	0
6302	2.321825	-0.757188	9.618089	0.066725	0.012546	0.023541	-0.290728	-0.387479	-0.635132	-0.488528	-0.084714	0.088095	-0.863947	0	0
6303	2.287924	-0.750796	9.505171	0.085706	-0.010431	0.032136	-0.290728	-0.388029	-0.634883	-0.488176	-0.085252	0.087472	-0.864156	0	0
6304	2.273431	-0.749686	9.415941	0.108275	-0.010656	0.036428	-0.291119	-0.388033	-0.634880	-0.487823	-0.085898	0.086658	-0.864373	0	0
6305	2.229681	-0.739695	9.424356	0.126962	-0.014064	0.023272	-0.292294	-0.389694	-0.634123	-0.487508	-0.086677	0.085689	-0.864569	0	0
6306	2.161476	-0.753608	9.418471	0.097590	-0.013826	0.023349	-0.291778	-0.390387	-0.632970	-0.487271	-0.087310	0.084972	-0.864710	0	0
6307	2.200423	-0.744599	9.451595	0.042148	-0.015084	0.018279	-0.292290	-0.392576	-0.633269	-0.487071	-0.087688	0.084736	-0.864808	0	0
6308	2.251834	-0.691583	9.446320	0.017492	-0.020735	0.000892	-0.292440	-0.390684	-0.631669	-0.487086	-0.088010	0.084725	-0.864768	0	0
6309	2.308147	-0.633674	9.433738	0.016065	-0.006012	0.008791	-0.293086	-0.392055	-0.631822	-0.486999	-0.088191	0.084664	-0.864804	0	0
6310	2.444324	-0.649342	9.427949	0.020156	-0.005905	-0.001665	-0.293599	-0.392046	-0.632989	-0.487047	-0.088400	0.084555	-0.864766	0	0
6311	2.551311	-0.660101	9.439851	0.052290	0.002502	0.001772	-0.292955	-0.391502	-0.632202	-0.486995	-0.088693	0.084137	-0.864806	0	0
6312	2.570838	-0.650503	9.434694	0.033447	0.002510	0.009679	-0.292951	-0.391909	-0.632470	-0.486941	-0.088884	0.083883	-0.864842	0	0
6313	2.590336	-0.636585	9.478022	0.041078	0.007828	0.000951	-0.293875	-0.392485	-0.630914	-0.486910	-0.089080	0.083541	-0.864872	0	0
6314	2.624725	-0.578734	9.487736	0.045007	0.010940	0.021882	-0.294003	-0.393856	-0.630679	-0.486744	-0.089245	0.083156	-0.864986	0	0
6315	2.707580	-0.546090	9.544393	0.027814	0.019764	0.022840	-0.293994	-0.395493	-0.630972	-0.486545	-0.089259	0.082897	-0.865122	0	0
6316	2.739394	-0.503313	9.602373	0.032396	0.026546	0.032441	-0.293466	-0.393416	-0.632626	-0.486322	-0.089217	0.082556	-0.865284	0	0
6317	2.717562	-0.488730	9.617612	0.025695	0.040522	0.035985	-0.294118	-0.394384	-0.632250	-0.486027	-0.089035	0.082231	-0.865499	0	0
6318	2.693375	-0.455034	9.662230	0.029012	0.033553	0.033332	-0.294517	-0.393436	-0.631839	-0.485798	-0.088917	0.081885	-0.865672	0	0
6319	2.722376	-0.484665	9.685349	-0.001816	0.047650	0.039575	-0.292161	-0.393128	-0.632760	-0.485502	-0.088540	0.081772	-0.865888	0	0
6320	2.746717	-0.489374	9.653246	-0.010276	0.061661	0.041388	-0.290592	-0.392558	-0.633411	-0.485300	-0.087977	0.081640	-0.866071	0	0
6321	2.746305	-0.552923	9.693509	-0.018971	0.066172	0.036200	-0.291113	-0.393661	-0.633039	-0.485062	-0.087364	0.081589	-0.866271	0	0
6322	2.693253	-0.483728	9.623087	0.019166	0.059653	0.044777	-0.291103	-0.393922	-0.634085	-0.484784	-0.086959	0.081213	-0.866502	0	0
6323	2.683304	-0.517808	9.639779	0.052022	0.069960	0.040351	-0.288756	-0.392802	-0.634340	-0.484451	-0.086658	0.080538	-0.866782	0	0
6324	2.693141	-0.503142	9.622813	0.086842	0.078306	0.048123	-0.289407	-0.393905	-0.634097	-0.484101	-0.086418	0.079488	-0.867099	0	0
6325	2.654159	-0.507885	9.643015	0.125026	0.090228	0.049785	-0.289526	-0.394713	-0.635153	-0.483636	-0.086291	0.078095	-0.867497	0	0
6326	2.483974	-0.486812	9.625456	0.143945	0.088444	0.046207	-0.287446	-0.395531	-0.633752	-0.483258	-0.086240	0.076498	-0.867855	0	0
6327	2.352763	-0.463369	9.582819	0.128623	0.086666	0.057563	-0.288094	-0.397181	-0.633520	-0.482717	-0.086156	0.075099	-0.868286	0	0
6328	2.294598	-0.433175	9.531328	0.107630	0.090559	0.044538	-0.286894	-0.399330	-0.635652	-0.482389	-0.085913	0.073806	-0.868604	0	0
6329	2.260446	-0.445185	9.546473	0.100442	0.082027	0.035809	-0.286109	-0.401245	-0.634915	-0.482056	-0.085749	0.072655	-0.868901	0	0
6330	2.272758	-0.425552	9.517415	0.101408	0.069618	0.046237	-0.285063	-0.402882	-0.634434	-0.481705	-0.085656	0.071519	-0.869200	0	0
6331	2.255521	-0.436506	9.643554	0.114125	0.060887	0.039197	-0.285329	-0.401929	-0.634283	-0.481314	-0.085740	0.070355	-0.869503	0	0
6332	2.212117	-0.377365	9.596976	0.134960	0.044824	0.051289	-0.284280	-0.403562	-0.634063	-0.480857	-0.086022	0.069049	-0.869833	0	0
6333	2.149338	-0.308035	9.521938	0.140134	0.041293	0.052991	-0.283087	-0.405996	-0.635290	-0.480308	-0.086391	0.067763	-0.870201	0	0
6334	2.203359	-0.212052	9.580163	0.119492	0.020205	0.068690	-0.285301	-0.409037	-0.634423	-0.479710	-0.086799	0.066726	-0.870570	0	0
6335	2.398067	-0.190207	9.648610	0.095467	0.020182	0.077511	-0.285305	-0.409593	-0.633653	-0.478971	-0.087122	0.065951	-0.871004	0	0
6336	2.442207	-0.123078	9.689705	0.102147	0.018515	0.068765	-0.284789	-0.410835	-0.632380	-0.478383	-0.087461	0.065074	-0.871358	0	0
6337	2.197204	0.023719	9.774929	0.084977	0.007146	0.080942	-0.285573	-0.410569	-0.632369	-0.477613	-0.087845	0.064454	-0.871788	0	0
6338	2.287837	0.106680	9.665067	0.018503	0.008458	0.084633	-0.285835	-0.410848	-0.632112	-0.476953	-0.087862	0.064367	-0.872154	0	0
6339	2.348394	0.007187	9.395931	-0.043997	0.031427	0.098854	-0.285837	-0.407001	-0.633598	-0.476155	-0.087406	0.064769	-0.872606	0	0
6340	1.969872	-0.213785	9.479003	-0.135910	0.027211	0.083374	-0.286487	-0.405628	-0.634608	-0.475646	-0.086525	0.065938	-0.872884	0	0
6341	1.818329	-0.333732	9.468691	-0.092671	0.018125	0.086700	-0.287013	-0.403165	-0.635206	-0.474988	-0.085958	0.066812	-0.873232	0	0
6342	1.779838	-0.260419	9.453675	-0.021786	-0.015878	0.103828	-0.286235	-0.402063	-0.635190	-0.474196	-0.085979	0.067209	-0.873630	0	0
6343	1.670931	-0.143825	9.530484	0.046826	-0.010723	0.079191	-0.287805	-0.400160	-0.635532	-0.473463	-0.086325	0.066985	-0.874010	0	0
6344	1.511595	0.071279	9.517858	0.133032	0.004641	0.064980	-0.287800	-0.402077	-0.635309	-0.472899	-0.086926	0.065900	-0.874338	0	0
6345	1.317105	-0.384568	9.186591	0.026046	0.058337	0.041036	-0.287145	-0.402067	-0.635574	-0.472565	-0.086587	0.065483	-0.874584	0	0
6346	1.202759	-0.470758	8.727997	-0.051646	0.064280	0.039522	-0.286742	-0.400532	-0.637759	-0.472437	-0.085808	0.065710	-0.874713	0	0
6347	1.194316	-0.639797	8.875894	-0.098481	0.070048	0.027481	-0.286240	-0.398083	-0.636413	-0.472336	-0.084779	0.066305	-0.874823	0	0
6348	1.290951	-0.718240	9.090444	-0.147303	0.061229	0.051174	-0.285449	-0.396139	-0.638202	-0.472137	-0.083571	0.067387	-0.874964	0	0
6349	1.388836	-0.644967	8.973013	-0.146535	0.040150	0.057224	-0.284926	-0.392693	-0.639960	-0.471795	-0.082551	0.068562	-0.875154	0	0
6350	1.383937	-0.622261	9.118715	-0.151845	0.033212	0.055474	-0.284653	-0.389234	-0.643017	-0.471520	-0.081565	0.069817	-0.875295	0	0
6351	1.603727	-0.483414	9.122878	-0.088644	0.030796	0.064025	-0.285443	-0.388702	-0.642481	-0.471063	-0.080889	0.070529	-0.875547	0	0
6352	1.759412	-0.402396	9.578024	0.036239	-0.006949	0.064446	-0.284407	-0.387605	-0.641946	-0.470521	-0.081135	0.070333	-0.875831	0	0
6353	1.872179	-0.266897	9.528926	0.088077	-0.002097	0.063439	-0.285441	-0.387599	-0.643240	-0.469903	-0.081577	0.069646	-0.876177	0	0
6354	1.833098	-0.263375	9.679987	0.063387	-0.036766	0.057302	-0.287273	-0.389687	-0.641706	-0.469376	-0.082217	0.069346	-0.876423	0	0
6355	1.960341	-0.142932	9.664236	0.058127	-0.042007	0.058181	-0.288571	-0.389826	-0.642480	-0.468800	-0.082868	0.069098	-0.876689	0	0
6356	2.086931	-0.152571	9.559488	0.083729	-0.040212	0.042431	-0.287419	-0.389576	-0.639751	-0.468392	-0.083643	0.068625	-0.876871	0	0
6357	2.264635	-0.167062	9.414754	0.071323	-0.017902	0.018135	-0.288067	-0.390949	-0.639773	-0.468173	-0.084173	0.068115	-0.876977	0	0
6358	2.188467	-0.288144	9.448685	0.037328	-0.006822	-0.001795	-0.289761	-0.390413	-0.640271	-0.468203	-0.084469	0.067854	-0.876953	0	0
6359	2.193307	-0.249387	9.671865	0.000057	-0.028514	0.004356	-0.289910	-0.387967	-0.639181	-0.468158	-0.084770	0.068007	-0.876936	0	0
6360	2.168872	-0.252439	9.747441	0.003118	-0.037046	-0.009636	-0.290432	-0.387835	-0.639175	-0.468268	-0.085176	0.068182	-0.876825	0	0
6361	2.048186	-0.127552	9.522002	0.034127	-0.052993	-0.006316	-0.290685	-0.390163	-0.639089	-0.468270	-0.085857	0.068140	-0.876761	0	0
6362	1.396064	-0.081057	9.774994	0.074314	-0.026428	-0.037863	-0.290173	-0.391273	-0.637423	-0.468594	-0.086521	0.067618	-0.876562	0	0
6363	1.475138	0.030625	9.271169	0.069951	-0.047437	-0.030064	-0.291468	-0.392646	-0.637961	-0.468778	-0.087328	0.067199	-0.876416	0	0
6364	1.585830	-0.128769	9.552032	0.084038	-0.033714	-0.025668	-0.292243	-0.396629	-0.637122	-0.468968	-0.088094	0.066636	-0.876281	0	0
6365	1.761435	-0.066652	9.505281	0.146579	-0.066401	-0.034645	-0.292513	-0.397472	-0.635576	-0.469113	-0.089424	0.065620	-0.876145	0	0
6366	1.702195	-0.147507	9.839610	0.251460	-0.050740	-0.027927	-0.293055	-0.397645	-0.633103	-0.469140	-0.091127	0.063665	-0.876100	0	0
6367	1.751400	-0.083161	9.689281	0.364886	-0.077517	-0.044907	-0.292798	-0.403699	-0.629840	-0.469164	-0.093578	0.060770	-0.876034	0	0
6368	1.872965	-0.128680	9.540560	0.420058	-0.047022	-0.065893	-0.293300	-0.410825	-0.628935	-0.469378	-0.096060	0.057286	-0.875885	0	0
6369	1.833835	-0.123319	9.744912	0.466998	-0.043212	-0.054684	-0.293293	-0.419065	-0.625974	-0.469396	-0.098690	0.053320	-0.875834	0	0
6370	1.936725	0.006313	9.795224	0.456771	-0.043305	-0.045929	-0.294348	-0.425969	-0.621418	-0.469376	-0.101297	0.049514	-0.875770	0	0
6371	1.971042	0.026752	9.676088	0.433385	-0.044839	-0.047608	-0.294342	-0.431323	-0.619701	-0.469346	-0.103773	0.045851	-0.875696	0	0
6372	2.121269	-0.067629	9.753592	0.389066	-0.023233	-0.069190	-0.293816	-0.437088	-0.617476	-0.469591	-0.105894	0.042519	-0.875479	0	0
6373	2.293710	-0.076591	9.991591	0.339117	-0.001954	-0.069826	-0.293549	-0.443541	-0.615132	-0.469859	-0.107561	0.039461	-0.875275	0	0
6374	2.354982	0.018876	10.090800	0.246428	0.012293	-0.045092	-0.293288	-0.447250	-0.613515	-0.470056	-0.108689	0.037236	-0.875127	0	0
6375	2.383729	-0.070542	10.033178	0.136145	0.026980	-0.037737	-0.293796	-0.450534	-0.613706	-0.470266	-0.109139	0.035860	-0.875016	0	0
6376	2.499740	-0.207385	10.026130	0.079074	0.027430	-0.041026	-0.291844	-0.453138	-0.611689	-0.470629	-0.109345	0.035035	-0.874828	0	0
6377	2.494746	-0.238384	9.979803	0.011985	0.057644	-0.040743	-0.290273	-0.454078	-0.611849	-0.471009	-0.108949	0.034612	-0.874690	0	0
6378	2.416356	-0.366670	9.788520	-0.045896	0.061670	-0.044052	-0.289737	-0.453913	-0.613671	-0.471545	-0.108268	0.034716	-0.874482	0	0
6379	2.435039	-0.516489	9.713323	-0.058338	0.070208	-0.026528	-0.288942	-0.453885	-0.615238	-0.471879	-0.107433	0.034881	-0.874398	0	0
6380	2.405626	-0.554993	9.706191	-0.030276	0.074986	-0.010897	-0.289073	-0.454163	-0.614982	-0.472097	-0.106699	0.034818	-0.874373	0	0
6381	2.502934	-0.620281	9.388271	-0.009403	0.073009	-0.005710	-0.287897	-0.453186	-0.615622	-0.472195	-0.106071	0.034585	-0.874406	0	0
6382	2.425565	-0.553042	9.294171	0.030438	0.042740	0.012385	-0.287896	-0.452910	-0.615877	-0.472119	-0.105897	0.034167	-0.874484	0	0
6383	2.251095	-0.439259	9.236873	0.046121	0.042567	0.019277	-0.285549	-0.454540	-0.614885	-0.471927	-0.105796	0.033635	-0.874621	0	0
6384	2.172730	-0.555811	9.082073	0.025534	0.035637	0.027167	-0.286596	-0.452217	-0.615612	-0.471716	-0.105657	0.033308	-0.874763	0	0
6385	2.123565	-0.615197	9.222787	0.023832	0.018023	0.035844	-0.285556	-0.451113	-0.615598	-0.471392	-0.105666	0.033120	-0.874944	0	0
6386	1.976878	-0.631936	9.753736	-0.001515	0.028287	0.058609	-0.285302	-0.450572	-0.614939	-0.470926	-0.105454	0.033097	-0.875222	0	0
6387	1.938435	-0.532917	9.828667	-0.061427	0.028282	0.086681	-0.286476	-0.449620	-0.615432	-0.470249	-0.104956	0.033670	-0.875624	0	0
6388	1.860506	-0.505337	10.029389	-0.090609	0.030972	0.095483	-0.286223	-0.448117	-0.615144	-0.469548	-0.104288	0.034452	-0.876049	0	0
6389	1.764659	-0.297850	9.777921	-0.181610	0.033888	0.123630	-0.287518	-0.447150	-0.616938	-0.468672	-0.103162	0.036092	-0.876585	0	0
6390	1.774855	-0.247687	9.623449	-0.291093	0.059180	0.124888	-0.287263	-0.442758	-0.618155	-0.467925	-0.101296	0.038529	-0.877098	0	0
6391	1.857906	-0.217814	9.491217	-0.382800	0.066337	0.156585	-0.288961	-0.435487	-0.621383	-0.466967	-0.098926	0.041816	-0.877728	0	0
6392	1.918443	-0.257789	9.547356	-0.413657	0.046992	0.176697	-0.288192	-0.428487	-0.622943	-0.465864	-0.096570	0.045435	-0.878397	0	0
6393	1.930617	-0.276182	9.445127	-0.413815	0.045371	0.169717	-0.288980	-0.422726	-0.625036	-0.464795	-0.094230	0.049105	-0.879019	0	0
6394	1.876558	-0.370219	9.430510	-0.377741	0.027695	0.166074	-0.290545	-0.413938	-0.629277	-0.463721	-0.092212	0.052485	-0.879605	0	0
6395	1.871924	-0.342763	9.365638	-0.363031	-0.000592	0.179903	-0.291350	-0.405728	-0.630411	-0.462475	-0.090503	0.055930	-0.880226	0	0
6396	1.864664	-0.342329	9.331917	-0.304362	-0.014160	0.181436	-0.292404	-0.399567	-0.631974	-0.461163	-0.089180	0.058871	-0.880857	0	0
6397	1.796018	-0.433844	9.320094	-0.289420	-0.015305	0.191856	-0.293732	-0.394114	-0.631727	-0.459725	-0.087930	0.061744	-0.881538	0	0
6398	1.718040	-0.466422	9.253640	-0.295837	0.005537	0.204136	-0.295291	-0.390404	-0.634376	-0.458207	-0.086457	0.064538	-0.882274	0	0
6399	1.735309	-0.436802	9.195557	-0.335715	-0.006389	0.204217	-0.297139	-0.383442	-0.635007	-0.456693	-0.084903	0.067783	-0.882966	0	0
6400	1.871699	-0.436708	9.081038	-0.441934	-0.014463	0.211502	-0.297938	-0.375772	-0.636672	-0.455204	-0.082931	0.071962	-0.883591	0	0
6401	1.903028	-0.485720	9.098985	-0.560103	-0.004938	0.217118	-0.299520	-0.367837	-0.638327	-0.453743	-0.080327	0.077187	-0.884142	0	0
6402	2.055701	-0.584600	9.142472	-0.677549	0.001135	0.217512	-0.301627	-0.355097	-0.641966	-0.452370	-0.077136	0.083377	-0.884568	0	0
6403	2.099059	-0.644168	9.227782	-0.779535	-0.006904	0.220417	-0.303233	-0.341284	-0.643505	-0.451005	-0.073544	0.090545	-0.884866	0	0
6404	1.899197	-0.682429	9.331120	-0.821226	-0.031032	0.221316	-0.305589	-0.328390	-0.648700	-0.449621	-0.069975	0.098143	-0.885050	0	0
6405	1.938462	-0.596966	9.474274	-0.778254	-0.047076	0.219399	-0.306157	-0.315540	-0.648964	-0.448167	-0.066732	0.105458	-0.885196	0	0
6406	2.019373	-0.816656	9.963181	-0.694456	-0.047115	0.177326	-0.307096	-0.302111	-0.652077	-0.447013	-0.063911	0.111964	-0.885188	0	0
6407	2.125833	-0.914991	9.993218	-0.552804	-0.037590	0.168245	-0.308687	-0.291713	-0.653944	-0.445832	-0.061636	0.117185	-0.885270	0	0
6408	2.062420	-0.886014	10.275943	-0.430427	-0.041823	0.155654	-0.310541	-0.281871	-0.655169	-0.444677	-0.059968	0.121308	-0.885410	0	0
6409	2.071482	-0.975006	10.414890	-0.359820	-0.019290	0.132845	-0.311340	-0.275027	-0.656460	-0.443694	-0.058425	0.124698	-0.885535	0	0
6410	2.404821	-0.968663	10.460546	-0.316527	0.010139	0.124131	-0.313447	-0.268477	-0.657097	-0.442804	-0.056839	0.127559	-0.885676	0	0
6411	2.402933	-0.851041	10.580897	-0.167827	0.028290	0.120249	-0.311904	-0.264921	-0.655998	-0.441874	-0.055735	0.129013	-0.886000	0	0
6412	2.270180	-0.761863	10.081645	0.074731	0.016870	0.072373	-0.312417	-0.265049	-0.657037	-0.441238	-0.055885	0.128349	-0.886404	0	0
6413	2.194683	-0.816993	9.857442	0.293374	0.015937	0.031601	-0.312676	-0.267387	-0.656171	-0.440818	-0.057036	0.125706	-0.886918	0	0
6414	2.365405	-0.837659	9.398038	0.466891	-0.010954	-0.005592	-0.311881	-0.273411	-0.654863	-0.440614	-0.059260	0.121641	-0.887441	0	0
6415	2.657168	-0.915610	9.196501	0.599302	-0.009722	-0.038196	-0.312373	-0.282998	-0.654007	-0.440586	-0.062073	0.116348	-0.887972	0	0
6416	2.827667	-0.906200	9.091010	0.680216	-0.004844	-0.054966	-0.313151	-0.293311	-0.649909	-0.440681	-0.065236	0.110326	-0.888467	0	0
6417	2.627850	-0.937154	9.192029	0.693982	-0.000456	-0.060254	-0.314172	-0.304701	-0.647393	-0.440760	-0.068410	0.104135	-0.888936	0	0
6418	2.357553	-0.948373	9.319167	0.659227	0.018493	-0.077584	-0.314151	-0.315532	-0.645003	-0.441068	-0.071290	0.098172	-0.889235	0	0
6419	2.031109	-0.930997	9.757911	0.564968	0.010463	-0.075636	-0.313867	-0.327458	-0.642246	-0.441351	-0.073810	0.093060	-0.889439	0	0
6420	1.566539	-1.108981	10.850760	0.424573	0.056910	-0.075139	-0.312943	-0.334997	-0.640059	-0.441832	-0.075304	0.089012	-0.889489	0	0
6421	1.551799	-0.408044	10.250962	0.244274	0.094125	-0.069355	-0.310182	-0.339063	-0.640679	-0.442359	-0.075646	0.086367	-0.889459	0	0
6422	1.933468	0.168314	9.194752	0.071978	0.102705	-0.081923	-0.310826	-0.341257	-0.640717	-0.443185	-0.075181	0.085246	-0.889195	0	0
6423	2.314894	-0.037799	8.660050	0.002190	0.069421	-0.100055	-0.309135	-0.341800	-0.639699	-0.444145	-0.074696	0.084831	-0.888797	0	0
6424	2.396074	-0.649678	9.056209	0.095484	0.042341	-0.096835	-0.308075	-0.341490	-0.641783	-0.445032	-0.074885	0.083757	-0.888439	0	0
6425	2.386519	-1.005897	9.230520	0.201714	0.022251	-0.095419	-0.305716	-0.345027	-0.641348	-0.445758	-0.075708	0.081792	-0.888188	0	0
6426	2.262559	-0.966890	9.311414	0.333587	-0.001359	-0.100255	-0.305180	-0.351601	-0.640050	-0.446486	-0.077345	0.078797	-0.887952	0	0
6427	2.156113	-0.850049	9.363957	0.384457	0.000105	-0.104789	-0.305307	-0.357372	-0.637820	-0.447127	-0.079189	0.075307	-0.887770	0	0
6428	2.039322	-0.821504	9.507485	0.354786	0.028067	-0.090687	-0.303738	-0.363404	-0.635347	-0.447746	-0.080653	0.071996	-0.887601	0	0
6429	1.942272	-0.753813	9.607534	0.291018	0.017847	-0.076595	-0.303458	-0.370799	-0.634193	-0.448214	-0.081900	0.069281	-0.887467	0	0
6430	1.815960	-0.718625	9.596427	0.246344	0.021541	-0.066010	-0.302410	-0.372982	-0.633723	-0.448690	-0.082917	0.066981	-0.887308	0	0
6431	1.772008	-0.756447	9.538797	0.190160	0.031917	-0.032675	-0.302908	-0.379551	-0.633588	-0.448855	-0.083556	0.065133	-0.887302	0	0
6432	1.810847	-0.778291	9.508535	0.162718	0.040765	-0.027328	-0.302265	-0.381760	-0.631424	-0.449056	-0.084002	0.063520	-0.887275	0	0
6433	1.884719	-0.649027	9.394878	0.104119	0.034019	-0.014968	-0.301207	-0.384203	-0.632000	-0.449135	-0.084224	0.062444	-0.887291	0	0
6434	1.977992	-0.532006	9.275756	0.027991	0.031110	-0.015625	-0.300689	-0.382829	-0.632107	-0.449325	-0.084144	0.062078	-0.887228	0	0
6435	2.041237	-0.528106	9.313087	-0.010254	0.007773	-0.014698	-0.301086	-0.383941	-0.630955	-0.449480	-0.084087	0.062140	-0.887150	0	0
6436	2.050554	-0.587177	9.379823	-0.050146	-0.020873	-0.008549	-0.299906	-0.383235	-0.631860	-0.449641	-0.084113	0.062706	-0.887027	0	0
6437	2.035498	-0.646418	9.481013	-0.035558	-0.022672	-0.012953	-0.300303	-0.381872	-0.631830	-0.449782	-0.084214	0.063137	-0.886915	0	0
6438	2.108183	-0.682069	9.575670	-0.019173	-0.026324	-0.012995	-0.301477	-0.383532	-0.631204	-0.449942	-0.084431	0.063448	-0.886791	0	0
6439	2.161929	-0.629981	9.652646	-0.031312	-0.028001	-0.012961	-0.301223	-0.382716	-0.630669	-0.450077	-0.084600	0.063872	-0.886676	0	0
6440	2.181815	-0.561928	9.628944	-0.036247	-0.020243	-0.004206	-0.300710	-0.381487	-0.630128	-0.450178	-0.084681	0.064315	-0.886585	0	0
6441	2.221295	-0.492835	9.495855	-0.079183	-0.006919	0.002933	-0.301619	-0.380664	-0.631017	-0.450225	-0.084440	0.065087	-0.886528	0	0
6442	2.270233	-0.463131	9.405567	-0.092943	0.000175	0.002996	-0.303590	-0.378779	-0.630315	-0.450312	-0.084081	0.065946	-0.886454	0	0
6443	2.314232	-0.450134	9.293365	-0.098128	-0.019146	0.011684	-0.303183	-0.378063	-0.632516	-0.450287	-0.083861	0.066954	-0.886412	0	0
6444	2.367480	-0.501434	9.281721	-0.083260	-0.010595	0.015167	-0.302795	-0.376414	-0.632877	-0.450267	-0.083631	0.067788	-0.886381	0	0
6445	2.366987	-0.568024	9.377628	-0.023842	-0.021456	0.009737	-0.304501	-0.375758	-0.632071	-0.450194	-0.083773	0.068155	-0.886376	0	0
6446	2.288732	-0.605486	9.533853	-0.018920	-0.021294	-0.002495	-0.304127	-0.372618	-0.631361	-0.450251	-0.083940	0.068449	-0.886309	0	0
6447	2.166645	-0.626824	9.802691	0.015878	-0.012940	0.004391	-0.304257	-0.373169	-0.631111	-0.450198	-0.084191	0.068426	-0.886314	0	0
6448	2.049564	-0.619349	10.096033	0.005802	0.002737	0.011427	-0.304643	-0.372752	-0.632011	-0.450139	-0.084246	0.068406	-0.886340	0	0
6449	1.996771	-0.474260	10.186477	-0.013674	0.036005	0.016789	-0.304246	-0.373426	-0.632417	-0.450034	-0.083920	0.068432	-0.886422	0	0
6450	2.051216	-0.332994	10.100071	0.002725	0.034112	0.018473	-0.304255	-0.372616	-0.631621	-0.449942	-0.083678	0.068304	-0.886502	0	0
6451	2.149514	-0.221424	9.811278	0.012993	0.041159	0.011486	-0.302163	-0.372314	-0.632280	-0.449866	-0.083428	0.068062	-0.886582	0	0
6452	2.224935	-0.284129	9.496322	0.021380	0.048379	-0.005075	-0.302824	-0.371783	-0.631484	-0.449980	-0.083159	0.067686	-0.886578	0	0
6453	2.204937	-0.408341	9.330380	0.066158	0.044698	-0.013058	-0.303331	-0.373552	-0.632556	-0.450080	-0.083135	0.066937	-0.886587	0	0
6454	2.065514	-0.547189	9.263833	0.100781	0.027746	-0.005365	-0.302023	-0.375736	-0.631828	-0.450125	-0.083406	0.065950	-0.886612	0	0
6455	1.948182	-0.624726	9.342915	0.140254	0.010967	-0.011643	-0.300184	-0.376662	-0.632900	-0.450126	-0.084015	0.064701	-0.886646	0	0
6456	1.860478	-0.625011	9.436938	0.117807	0.017290	-0.013317	-0.301625	-0.378611	-0.631237	-0.450207	-0.084462	0.063602	-0.886642	0	0
6457	1.748743	-0.576372	9.515265	0.100695	0.012899	-0.002834	-0.301104	-0.380533	-0.630237	-0.450164	-0.084868	0.062701	-0.886690	0	0
6458	1.661375	-0.536788	9.515427	0.072364	0.009469	0.007688	-0.300843	-0.380530	-0.630239	-0.450089	-0.085166	0.062058	-0.886744	0	0
6459	1.719838	-0.522874	9.528801	0.028042	0.006450	-0.001778	-0.302141	-0.383006	-0.630018	-0.450093	-0.085299	0.061827	-0.886745	0	0
6460	1.873325	-0.494763	9.501445	0.017819	0.009012	0.004386	-0.301367	-0.381638	-0.629476	-0.450087	-0.085358	0.061666	-0.886754	0	0
6461	1.987679	-0.495769	9.503631	-0.006219	-0.012967	0.021856	-0.301231	-0.381491	-0.630255	-0.449900	-0.085494	0.061848	-0.886824	0	0
6462	2.148429	-0.470359	9.495438	-0.016931	-0.030284	0.014883	-0.301886	-0.381914	-0.629738	-0.449808	-0.085739	0.062181	-0.886823	0	0
6463	2.299051	-0.473805	9.690439	-0.023649	-0.024299	0.021923	-0.302799	-0.380409	-0.630483	-0.449627	-0.085899	0.062574	-0.886872	0	0
6464	2.406222	-0.452990	9.700366	-0.063906	-0.035094	0.004579	-0.303585	-0.380284	-0.630214	-0.449658	-0.085982	0.063336	-0.886794	0	0
6465	2.513238	-0.449696	9.758469	-0.079426	-0.030645	0.004654	-0.304104	-0.379459	-0.630975	-0.449673	-0.085963	0.064244	-0.886723	0	0
6466	2.532918	-0.420310	9.719695	-0.097668	-0.027798	-0.000519	-0.302562	-0.376456	-0.629366	-0.449789	-0.085832	0.065269	-0.886602	0	0
6467	2.406438	-0.414242	9.708176	-0.088336	-0.020656	-0.011886	-0.304641	-0.375912	-0.630772	-0.449963	-0.085699	0.066204	-0.886457	0	0
6468	2.250586	-0.439399	9.689628	-0.062673	-0.031161	-0.019862	-0.304394	-0.374281	-0.629831	-0.450212	-0.085768	0.066916	-0.886270	0	0
6469	2.109353	-0.464491	9.653795	-0.028398	-0.019704	-0.039139	-0.305418	-0.377560	-0.630798	-0.450577	-0.085916	0.067293	-0.886042	0	0
6470	2.186769	-0.533595	9.697024	-0.012694	-0.010271	-0.037394	-0.305549	-0.377425	-0.630795	-0.450963	-0.086035	0.067455	-0.885822	0	0
6471	2.337469	-0.559279	9.707705	0.023485	-0.010499	-0.042708	-0.304628	-0.378229	-0.631338	-0.451320	-0.086339	0.067330	-0.885620	0	0
6472	2.186479	-0.570744	9.764293	0.044130	-0.028154	-0.039351	-0.305427	-0.378400	-0.629253	-0.451657	-0.086875	0.067067	-0.885416	0	0
6473	2.016016	-0.609672	9.685359	0.073348	-0.031699	-0.046447	-0.304897	-0.379481	-0.629799	-0.451989	-0.087594	0.066595	-0.885211	0	0
6474	2.049888	-0.634703	9.727799	0.016194	-0.039994	-0.048040	-0.304632	-0.382499	-0.628819	-0.452428	-0.088114	0.066626	-0.884932	0	0
6475	2.105695	-0.700928	9.527038	-0.093887	-0.037770	-0.025893	-0.305924	-0.382079	-0.630623	-0.452721	-0.088117	0.067681	-0.884703	0	0
6476	2.005327	-0.783835	9.639546	-0.169567	-0.043614	-0.007377	-0.306465	-0.379225	-0.629652	-0.452943	-0.087802	0.069406	-0.884486	0	0
6477	2.112365	-0.757368	9.797243	-0.219686	-0.060029	0.001460	-0.306863	-0.376214	-0.630241	-0.453086	-0.087412	0.071700	-0.884269	0	0
6478	2.102676	-0.800511	9.535374	-0.252026	-0.067143	0.025958	-0.308305	-0.372663	-0.631072	-0.453064	-0.086907	0.074289	-0.884116	0	0
6479	2.044023	-0.827680	9.623502	-0.258956	-0.086439	0.033769	-0.310805	-0.366667	-0.631457	-0.452929	-0.086549	0.077079	-0.883981	0	0
6480	2.180385	-0.795695	9.698282	-0.260840	-0.128620	0.046757	-0.312128	-0.360794	-0.631983	-0.452665	-0.086530	0.080040	-0.883855	0	0
6481	2.374372	-0.941318	9.546463	-0.293144	-0.127903	0.068703	-0.314222	-0.360136	-0.631564	-0.452211	-0.086356	0.083353	-0.883799	0	0
6482	2.376081	-0.764664	8.933979	-0.395926	-0.103967	0.100449	-0.316076	-0.352495	-0.631792	-0.451608	-0.085461	0.087442	-0.883799	0	0
6483	2.471432	-0.958398	9.698928	-0.407489	-0.102663	0.124079	-0.317523	-0.345650	-0.633599	-0.450768	-0.084499	0.091700	-0.883889	0	0
6484	2.200169	-0.790600	9.441261	-0.125351	-0.039874	0.114650	-0.320263	-0.341001	-0.635830	-0.449849	-0.084244	0.093118	-0.884233	0	0
6485	2.200150	-0.671353	10.072445	0.066582	-0.029209	0.116730	-0.321059	-0.340891	-0.634261	-0.448737	-0.084770	0.092840	-0.884777	0	0
6486	2.260247	-0.557262	9.145400	0.080391	-0.012437	0.107132	-0.321853	-0.341052	-0.632957	-0.447742	-0.085203	0.092309	-0.885295	0	0
6487	2.394810	-0.780862	9.507116	0.012667	-0.002069	0.086472	-0.323165	-0.339427	-0.632786	-0.446967	-0.085274	0.092359	-0.885674	0	0
6488	2.515845	-0.888732	9.510048	-0.127012	-0.009419	0.064210	-0.323963	-0.337807	-0.631707	-0.446527	-0.084793	0.093613	-0.885811	0	0
6489	2.077604	-0.919726	9.580257	-0.237382	-0.004472	0.033081	-0.323699	-0.334911	-0.633474	-0.446433	-0.083817	0.095841	-0.885712	0	0
6490	1.472860	-0.835389	9.007099	-0.281898	0.001101	0.047947	-0.323695	-0.332568	-0.634989	-0.446284	-0.082563	0.098407	-0.885624	0	0
6491	1.619641	-1.127486	8.968076	-0.355074	-0.016147	0.064737	-0.325275	-0.325178	-0.636785	-0.445989	-0.081126	0.101742	-0.885528	0	0
6492	1.818911	-1.080967	9.436250	-0.401927	0.022273	0.080714	-0.325560	-0.318066	-0.637164	-0.445640	-0.079117	0.105299	-0.885471	0	0
6493	2.279315	-1.511275	8.920743	-0.723248	0.045754	0.071362	-0.326095	-0.308602	-0.639967	-0.445620	-0.075479	0.111618	-0.885024	0	0
6494	2.251684	-1.996479	9.359957	-0.907412	0.060660	0.094670	-0.324810	-0.295007	-0.643743	-0.445539	-0.070852	0.119477	-0.884421	0	0
6495	2.437166	-1.926202	9.225933	-0.834544	0.040491	0.117100	-0.325105	-0.280485	-0.646319	-0.445129	-0.066705	0.126832	-0.883925	0	0
6496	3.128722	-1.807583	9.376284	-0.613191	0.029665	0.130476	-0.324464	-0.269219	-0.650136	-0.444430	-0.063610	0.132236	-0.883713	0	0
6497	2.705171	-1.787340	9.630885	-0.352527	0.025364	0.117427	-0.324743	-0.262098	-0.651296	-0.443648	-0.061742	0.135400	-0.883760	0	0
6498	2.408169	-1.811562	9.637401	-0.062413	-0.009125	0.119928	-0.324744	-0.258661	-0.652790	-0.442634	-0.061446	0.136098	-0.884182	0	0
6499	2.053832	-1.634813	9.732840	0.171975	-0.036746	0.103393	-0.326724	-0.257203	-0.650665	-0.441563	-0.062467	0.134884	-0.884831	0	0
6500	2.099281	-1.348823	9.735862	0.333984	-0.069382	0.101061	-0.327887	-0.261185	-0.650214	-0.440384	-0.064481	0.132330	-0.885659	0	0
6501	2.183335	-1.112119	9.776028	0.397812	-0.071608	0.099985	-0.328018	-0.266000	-0.647966	-0.439146	-0.066805	0.129252	-0.886556	0	0
6502	2.263943	-1.040974	9.864758	0.409632	-0.052174	0.079949	-0.328663	-0.269983	-0.646998	-0.438129	-0.069023	0.125935	-0.887367	0	0
6503	2.188483	-1.056719	9.810593	0.392033	-0.046485	0.062561	-0.330102	-0.275641	-0.643976	-0.437245	-0.071139	0.122755	-0.888081	0	0
6504	2.105763	-1.072029	9.722704	0.319150	-0.027183	0.040138	-0.332425	-0.283875	-0.643340	-0.436673	-0.072785	0.120101	-0.888591	0	0
6505	2.132634	-1.075850	9.608237	0.242855	-0.022002	0.026422	-0.332680	-0.287582	-0.642370	-0.436239	-0.074070	0.118098	-0.888967	0	0
6506	2.203493	-1.059901	9.427667	0.183732	-0.015991	0.007430	-0.332688	-0.291032	-0.639835	-0.436072	-0.075063	0.116574	-0.889167	0	0
6507	2.247219	-1.102265	9.273524	0.143641	-0.025091	-0.004681	-0.334505	-0.292547	-0.640373	-0.435982	-0.075976	0.115438	-0.889282	0	0
6508	2.200701	-1.178040	9.137938	0.153228	-0.001404	-0.013365	-0.333195	-0.295414	-0.639657	-0.436038	-0.076731	0.114105	-0.889361	0	0
6509	2.110273	-1.263691	9.051648	0.170731	-0.030921	-0.030951	-0.333709	-0.298983	-0.638943	-0.436152	-0.077843	0.112730	-0.889384	0	0
6510	2.056358	-1.338020	9.010677	0.176236	-0.017084	-0.023950	-0.334232	-0.302565	-0.637188	-0.436262	-0.078849	0.111252	-0.889427	0	0
6511	2.014706	-1.370211	9.100761	0.153980	-0.011793	-0.016895	-0.334893	-0.303273	-0.635766	-0.436284	-0.079700	0.109952	-0.889503	0	0
6512	2.031461	-1.414275	9.121537	0.139161	-0.025670	-0.016883	-0.335142	-0.304631	-0.636701	-0.436332	-0.080615	0.108845	-0.889533	0	0
6513	2.060385	-1.430841	9.280426	0.107293	-0.022024	-0.013283	-0.334359	-0.307236	-0.635457	-0.436346	-0.081348	0.108006	-0.889561	0	0
6514	2.147911	-1.432211	9.336491	0.052244	-0.014796	-0.004366	-0.336318	-0.309596	-0.634188	-0.436368	-0.081773	0.107636	-0.889557	0	0
6515	2.206345	-1.413978	9.398349	0.034211	-0.028863	0.007866	-0.336698	-0.309857	-0.635491	-0.436246	-0.082225	0.107495	-0.889592	0	0
6516	2.296326	-1.415155	9.434992	-0.002802	-0.025205	0.013233	-0.337118	-0.309905	-0.631976	-0.436137	-0.082484	0.107674	-0.889599	0	0
6517	2.415446	-1.435508	9.427109	-0.009405	-0.028941	0.028963	-0.337100	-0.310427	-0.633938	-0.435862	-0.082725	0.107943	-0.889679	0	0
6518	2.478579	-1.469395	9.369482	0.011503	-0.013384	0.028959	-0.337628	-0.309892	-0.633404	-0.435618	-0.082924	0.107956	-0.889779	0	0
6519	2.395782	-1.487720	9.334818	0.044678	-0.017376	0.045412	-0.337634	-0.308800	-0.633252	-0.435164	-0.083282	0.107714	-0.889997	0	0
6520	2.391086	-1.472318	9.262512	0.042803	-0.022520	0.041039	-0.337377	-0.308529	-0.632858	-0.434770	-0.083686	0.107497	-0.890177	0	0
6521	2.391155	-1.439518	9.369506	0.043218	-0.015821	0.057627	-0.338956	-0.308703	-0.631159	-0.434209	-0.084013	0.107277	-0.890447	0	0
6522	2.488687	-1.408568	9.348325	0.019140	-0.000794	0.056879	-0.338961	-0.305822	-0.631883	-0.433709	-0.084105	0.107189	-0.890692	0	0
6523	2.471637	-1.406293	9.375383	-0.022272	-0.001413	0.060485	-0.340266	-0.305835	-0.631874	-0.433192	-0.084019	0.107497	-0.890915	0	0
6524	2.430449	-1.390534	9.299084	-0.056637	0.003120	0.067567	-0.338701	-0.306096	-0.631630	-0.432675	-0.083735	0.108077	-0.891123	0	0
6525	2.418321	-1.374006	9.350442	-0.077310	0.016421	0.065045	-0.341306	-0.305289	-0.632636	-0.432182	-0.083247	0.108806	-0.891319	0	0
6526	2.452457	-1.355250	9.383816	-0.098351	0.023830	0.048558	-0.339484	-0.303766	-0.632750	-0.431885	-0.082619	0.109652	-0.891418	0	0
6527	2.469548	-1.338778	9.417551	-0.108898	0.010825	0.046809	-0.340140	-0.300752	-0.633727	-0.431573	-0.082067	0.110675	-0.891494	0	0
6528	2.469519	-1.343632	9.417483	-0.109034	0.004768	0.043304	-0.340015	-0.299934	-0.633451	-0.431307	-0.081568	0.111693	-0.891541	0	0
6529	2.445340	-1.323641	9.384431	-0.086204	0.021937	0.052002	-0.339767	-0.296376	-0.633514	-0.430942	-0.081009	0.112471	-0.891671	0	0
6530	2.391788	-1.327995	9.380763	-0.079658	0.009859	0.040602	-0.339771	-0.294182	-0.633991	-0.430678	-0.080596	0.113203	-0.891743	0	0
6531	2.309325	-1.276612	9.407611	-0.075420	0.023985	0.031016	-0.339245	-0.294171	-0.634515	-0.430493	-0.080088	0.113858	-0.891795	0	0
6532	2.318990	-1.288800	9.404793	-0.074558	0.008134	0.037950	-0.340286	-0.293351	-0.635272	-0.430252	-0.079714	0.114550	-0.891856	0	0
6533	2.345599	-1.304251	9.464485	-0.088790	0.013813	0.017079	-0.339133	-0.291035	-0.633674	-0.430189	-0.079254	0.115355	-0.891823	0	0
6534	2.326124	-1.313369	9.426068	-0.066428	0.010218	0.013513	-0.341606	-0.289537	-0.635188	-0.430154	-0.078925	0.115945	-0.891793	0	0
6535	2.279994	-1.293676	9.437099	-0.043863	0.001180	0.022135	-0.341598	-0.289662	-0.636101	-0.429997	-0.078765	0.116405	-0.891823	0	0
6536	2.299798	-1.237863	9.422909	-0.010197	-0.000821	0.022028	-0.340965	-0.286248	-0.635258	-0.429833	-0.078765	0.116549	-0.891884	0	0
6537	2.316808	-1.238219	9.441879	0.013812	-0.007911	0.016707	-0.340952	-0.287327	-0.636450	-0.429668	-0.078939	0.116525	-0.891951	0	0
6538	2.348366	-1.248350	9.455533	0.028391	-0.011468	0.013172	-0.341743	-0.288034	-0.635157	-0.429545	-0.079210	0.116363	-0.892007	0	0
6539	2.362963	-1.250791	9.445477	0.024989	0.003479	0.008865	-0.340443	-0.288443	-0.634264	-0.429455	-0.079338	0.116182	-0.892063	0	0
6540	2.377708	-1.231178	9.416362	0.035259	-0.007969	0.009675	-0.341744	-0.290375	-0.633902	-0.429364	-0.079611	0.115942	-0.892113	0	0
6541	2.404517	-1.217215	9.449837	0.014277	-0.000602	-0.004196	-0.341609	-0.289817	-0.634673	-0.429394	-0.079744	0.115861	-0.892098	0	0
6542	2.402135	-1.216714	9.406320	0.024554	-0.000600	-0.008588	-0.341747	-0.289279	-0.634011	-0.429479	-0.079927	0.115669	-0.892065	0	0
6543	2.382462	-1.246046	9.440251	0.007138	-0.012687	-0.009444	-0.342529	-0.290386	-0.633636	-0.429547	-0.080143	0.115698	-0.892009	0	0
6544	2.431153	-1.241598	9.439191	0.008780	-0.005608	-0.016399	-0.341732	-0.291732	-0.634709	-0.429719	-0.080311	0.115663	-0.891916	0	0
6545	2.443356	-1.239059	9.419576	0.033930	-0.000584	-0.014713	-0.342260	-0.291333	-0.634177	-0.429827	-0.080540	0.115395	-0.891878	0	0
6546	2.440685	-1.278000	9.431189	0.038161	0.006500	-0.022551	-0.341216	-0.292286	-0.633683	-0.430038	-0.080734	0.115041	-0.891804	0	0
6547	2.421225	-1.275491	9.438937	0.060710	-0.000770	-0.015663	-0.341476	-0.293662	-0.633188	-0.430133	-0.081081	0.114534	-0.891792	0	0
6548	2.450264	-1.304775	9.430586	0.036776	0.003611	-0.005978	-0.341997	-0.293666	-0.633314	-0.430194	-0.081276	0.114217	-0.891786	0	0
6549	2.471918	-1.343972	9.446476	0.054604	0.008998	-0.023453	-0.342783	-0.294504	-0.632544	-0.430374	-0.081519	0.113717	-0.891740	0	0
6550	2.430291	-1.387416	9.456503	0.021114	0.013509	-0.016366	-0.341218	-0.295590	-0.631926	-0.430556	-0.081569	0.113490	-0.891677	0	0
6551	2.391212	-1.416025	9.440051	0.038368	-0.005945	-0.009497	-0.341729	-0.294752	-0.633728	-0.430608	-0.081861	0.113212	-0.891661	0	0
6552	2.396058	-1.416253	9.456883	0.052321	-0.000870	-0.006033	-0.341869	-0.296006	-0.631930	-0.430651	-0.082162	0.112776	-0.891667	0	0
6553	2.425470	-1.382362	9.442160	0.060785	-0.006092	-0.011305	-0.342006	-0.296842	-0.630774	-0.430699	-0.082554	0.112299	-0.891668	0	0
6554	2.401253	-1.365012	9.428440	0.059258	-0.000945	-0.004314	-0.342504	-0.298460	-0.633014	-0.430726	-0.082884	0.111803	-0.891687	0	0
6555	2.352568	-1.373993	9.400383	0.030223	0.006076	0.007996	-0.343285	-0.300941	-0.632016	-0.430641	-0.083014	0.111563	-0.891746	0	0
6556	2.325932	-1.356489	9.374616	0.012750	0.002840	0.001053	-0.342633	-0.302035	-0.631522	-0.430664	-0.083104	0.111470	-0.891738	0	0
6557	2.347850	-1.347311	9.405714	0.007695	0.001006	0.008044	-0.342111	-0.301343	-0.631772	-0.430592	-0.083182	0.111453	-0.891768	0	0
6558	2.338115	-1.351844	9.384085	0.016477	0.007003	0.011523	-0.342892	-0.302034	-0.631780	-0.430517	-0.083239	0.111318	-0.891815	0	0
6559	2.367428	-1.332646	9.381260	0.026875	-0.001031	0.016706	-0.343154	-0.301763	-0.631773	-0.430350	-0.083409	0.111146	-0.891902	0	0
6560	2.372496	-1.303246	9.352509	0.032281	-0.001240	0.027154	-0.344194	-0.303830	-0.631286	-0.430113	-0.083590	0.110918	-0.892027	0	0
6561	2.374892	-1.303613	9.383922	0.038982	-0.001137	0.017541	-0.342638	-0.301630	-0.631124	-0.429928	-0.083812	0.110640	-0.892130	0	0
6562	2.401845	-1.274528	9.366766	0.020859	0.006015	0.015870	-0.343033	-0.301365	-0.630725	-0.429806	-0.083893	0.110473	-0.892202	0	0
6563	2.450280	-1.300029	9.440338	0.010399	-0.010588	0.019353	-0.343550	-0.302462	-0.630873	-0.429617	-0.084074	0.110493	-0.892273	0	0
6564	2.479650	-1.275711	9.413374	-0.002574	0.006236	0.011590	-0.343558	-0.299173	-0.631459	-0.429552	-0.084057	0.110530	-0.892302	0	0
6565	2.474721	-1.280844	9.442468	-0.026944	0.010070	0.002078	-0.344333	-0.299995	-0.631990	-0.429572	-0.083914	0.110781	-0.892275	0	0
6566	2.440640	-1.285307	9.433507	-0.033946	0.006681	-0.000533	-0.343565	-0.298910	-0.630673	-0.429645	-0.083771	0.111087	-0.892215	0	0
6567	2.455284	-1.280415	9.418712	-0.021920	-0.000400	-0.000587	-0.343691	-0.297941	-0.631694	-0.429673	-0.083746	0.111337	-0.892173	0	0
6568	2.445682	-1.251560	9.450818	-0.016784	-0.000410	-0.002351	-0.344091	-0.297683	-0.630776	-0.429738	-0.083742	0.111518	-0.892119	0	0
6569	2.411577	-1.265436	9.415092	-0.009901	-0.000420	-0.004119	-0.343038	-0.299035	-0.631200	-0.429787	-0.083773	0.111658	-0.892075	0	0
6570	2.367661	-1.279952	9.444953	-0.013361	0.008421	-0.008451	-0.343556	-0.298070	-0.632218	-0.429920	-0.083712	0.111766	-0.892003	0	0
6571	2.416068	-1.328679	9.423773	-0.015032	0.003107	-0.004087	-0.344343	-0.297534	-0.631942	-0.429976	-0.083689	0.111936	-0.891957	0	0
6572	2.418692	-1.299365	9.404760	-0.007983	0.013512	-0.002336	-0.342370	-0.299142	-0.633029	-0.430059	-0.083598	0.111980	-0.891920	0	0
6573	2.353171	-1.278816	9.353302	-0.011369	0.020552	-0.002319	-0.343811	-0.299439	-0.632243	-0.430116	-0.083433	0.112044	-0.891900	0	0
6574	2.314023	-1.305773	9.407087	0.006008	0.006272	0.008054	-0.343559	-0.298350	-0.631703	-0.430073	-0.083457	0.112002	-0.891923	0	0
6575	2.374963	-1.293772	9.371955	0.007477	-0.007642	0.002784	-0.343820	-0.298903	-0.631452	-0.430038	-0.083618	0.112022	-0.891923	0	0
6576	2.442984	-1.304528	9.413811	0.025082	0.013083	0.008038	-0.342115	-0.298736	-0.632502	-0.429998	-0.083662	0.111781	-0.891968	0	0
6577	2.450452	-1.280054	9.389775	0.018295	0.003354	0.018495	-0.344075	-0.299309	-0.631979	-0.429826	-0.083755	0.111672	-0.892056	0	0
6578	2.440568	-1.304347	9.399343	0.007748	0.007974	0.008073	-0.343296	-0.299032	-0.631588	-0.429787	-0.083770	0.111607	-0.892082	0	0
6579	2.442836	-1.331168	9.408592	0.013881	0.007867	0.011547	-0.344722	-0.300132	-0.632250	-0.429685	-0.083812	0.111513	-0.892139	0	0
6580	2.391777	-1.332689	9.366170	0.007752	0.007116	0.008066	-0.343028	-0.300532	-0.631750	-0.429651	-0.083834	0.111452	-0.892160	0	0
6581	2.416434	-1.279343	9.351833	0.030143	-0.000931	0.008848	-0.343937	-0.298746	-0.633140	-0.429550	-0.084028	0.111249	-0.892216	0	0
6582	2.421308	-1.277010	9.356596	0.004322	0.011507	0.008087	-0.343942	-0.300129	-0.631866	-0.429516	-0.083997	0.111200	-0.892241	0	0
6583	2.333480	-1.308309	9.401759	-0.004370	0.016916	0.002884	-0.342387	-0.299580	-0.630825	-0.429518	-0.083890	0.111223	-0.892248	0	0
6584	2.323875	-1.279481	9.436287	-0.019990	0.013552	0.002044	-0.343937	-0.299432	-0.632893	-0.429563	-0.083743	0.111377	-0.892221	0	0
6585	2.367964	-1.231204	9.426271	-0.021715	0.013544	0.002923	-0.344459	-0.299576	-0.632762	-0.429574	-0.083590	0.111568	-0.892206	0	0
6586	2.407274	-1.154514	9.484562	-0.025430	0.013731	-0.007535	-0.343421	-0.297099	-0.633241	-0.429708	-0.083429	0.111761	-0.892132	0	0
6587	2.470421	-1.169895	9.509516	-0.020207	0.013642	-0.005794	-0.343430	-0.297802	-0.631693	-0.429796	-0.083292	0.111929	-0.892082	0	0
6588	2.557769	-1.195880	9.596709	-0.008175	0.010923	-0.007564	-0.344208	-0.297801	-0.632338	-0.429915	-0.083230	0.111981	-0.892024	0	0
6589	2.528613	-1.204435	9.514943	-0.009932	-0.000461	-0.004107	-0.343277	-0.300928	-0.633057	-0.429964	-0.083261	0.112119	-0.891980	0	0
6590	2.470155	-1.213709	9.521004	-0.003093	0.003083	-0.009358	-0.342756	-0.300649	-0.633055	-0.430101	-0.083290	0.112159	-0.891906	0	0
6591	2.448178	-1.228034	9.516465	0.015627	-0.007392	-0.018167	-0.343550	-0.299162	-0.632370	-0.430246	-0.083509	0.112086	-0.891825	0	0
6592	2.489513	-1.228646	9.539713	0.051351	-0.000858	-0.007779	-0.343141	-0.302018	-0.633210	-0.430311	-0.083807	0.111658	-0.891819	0	0
6593	2.528344	-1.250570	9.516714	0.090005	0.009586	-0.023554	-0.343924	-0.302713	-0.632957	-0.430461	-0.084201	0.110845	-0.891811	0	0
6594	2.567219	-1.258308	9.527811	0.126267	-0.020604	-0.011527	-0.343554	-0.302469	-0.630353	-0.430464	-0.085003	0.109830	-0.891859	0	0
6595	2.645352	-1.210502	9.533951	0.162896	-0.012364	0.000608	-0.344066	-0.303421	-0.631149	-0.430311	-0.085881	0.108483	-0.892014	0	0
6596	2.757388	-1.196634	9.509770	0.177283	-0.009406	0.025013	-0.343406	-0.306703	-0.630567	-0.429972	-0.086761	0.106997	-0.892272	0	0
6597	2.852303	-1.188037	9.536754	0.169984	0.000816	0.042523	-0.343667	-0.309456	-0.629318	-0.429449	-0.087509	0.105572	-0.892620	0	0
6598	2.822837	-1.236222	9.527063	0.141380	-0.009447	0.042578	-0.345230	-0.311391	-0.628824	-0.428979	-0.088216	0.104421	-0.892912	0	0
6599	2.718255	-1.230337	9.515037	0.081423	0.020564	0.053288	-0.345483	-0.310694	-0.630110	-0.428456	-0.088400	0.103717	-0.893226	0	0
6600	2.611344	-1.223470	9.415917	-0.012553	0.007075	0.069206	-0.346002	-0.312483	-0.629621	-0.427903	-0.088272	0.103894	-0.893484	0	0
6601	2.813056	-1.204437	9.733536	-0.106569	0.007528	0.079108	-0.345355	-0.311109	-0.629598	-0.427301	-0.087744	0.104953	-0.893700	0	0
6602	3.148402	-1.326086	9.498896	-0.179142	0.016833	0.074176	-0.345362	-0.307544	-0.630439	-0.426857	-0.086811	0.106580	-0.893811	0	0
6603	2.970708	-1.343647	9.468855	-0.171502	0.038067	0.057615	-0.346667	-0.304807	-0.631678	-0.426533	-0.085760	0.108082	-0.893886	0	0
6604	2.573955	-1.369251	9.458285	-0.120903	0.027538	0.043422	-0.345372	-0.301784	-0.631888	-0.426313	-0.085013	0.109115	-0.893937	0	0
6605	2.508505	-1.325076	9.465268	-0.056938	0.045537	0.036294	-0.344844	-0.300945	-0.632916	-0.426088	-0.084409	0.109545	-0.894049	0	0
6606	2.567367	-1.252333	9.426207	-0.010172	0.042444	0.043128	-0.344847	-0.299298	-0.633404	-0.425794	-0.084001	0.109524	-0.894230	0	0
6607	2.576857	-1.282229	9.488511	0.008500	0.042550	0.027378	-0.345506	-0.297940	-0.633243	-0.425590	-0.083713	0.109376	-0.894372	0	0
6608	2.625542	-1.273248	9.516567	0.011035	0.045194	0.023896	-0.343796	-0.299553	-0.634067	-0.425456	-0.083391	0.109137	-0.894495	0	0
6609	2.481982	-1.276666	9.498045	0.006647	0.056768	0.015197	-0.343539	-0.297632	-0.634422	-0.425378	-0.082982	0.108937	-0.894595	0	0
6610	2.363126	-1.226310	9.426453	0.009748	0.064095	-0.004005	-0.342608	-0.298145	-0.636390	-0.425511	-0.082516	0.108606	-0.894615	0	0
6611	2.422015	-1.144127	9.411736	-0.004333	0.041478	-0.004028	-0.343128	-0.299522	-0.636023	-0.425598	-0.082218	0.108551	-0.894608	0	0
6612	2.470376	-1.179495	9.499696	0.003830	0.047036	-0.028447	-0.341693	-0.299096	-0.636155	-0.425938	-0.081906	0.108325	-0.894502	0	0
6613	2.499319	-1.239525	9.418277	0.027157	0.055683	-0.033714	-0.340768	-0.299621	-0.637213	-0.426280	-0.081647	0.107904	-0.894414	0	0
6614	2.406779	-1.246382	9.451791	0.022010	0.045805	-0.066886	-0.339718	-0.302214	-0.636751	-0.426953	-0.081464	0.107490	-0.894159	0	0
6615	2.394943	-1.201879	9.387328	0.023914	0.052708	-0.061646	-0.339966	-0.304120	-0.637568	-0.427544	-0.081249	0.107088	-0.893945	0	0
6616	2.363843	-1.109400	9.389363	0.042454	0.058199	-0.084377	-0.338665	-0.303977	-0.637054	-0.428361	-0.081062	0.106423	-0.893650	0	0
6617	2.412713	-1.140041	9.048844	0.092380	0.073870	-0.101916	-0.337085	-0.306002	-0.637885	-0.429277	-0.080994	0.105284	-0.893351	0	0
6618	2.534165	-1.106232	9.409685	0.058706	0.113379	-0.155767	-0.334728	-0.308442	-0.637690	-0.430781	-0.080458	0.104180	-0.892805	0	0
6619	2.235836	-1.452829	8.937106	-0.124587	0.166127	-0.189987	-0.333131	-0.310854	-0.640351	-0.432751	-0.078725	0.104513	-0.891967	0	0
6620	2.532027	-1.757668	7.957486	-0.328171	0.202757	-0.196198	-0.328684	-0.310520	-0.641678	-0.435007	-0.075762	0.106440	-0.890898	0	0
6621	2.787686	-1.856615	9.465779	-0.264710	0.169959	-0.160651	-0.327510	-0.305559	-0.643931	-0.436818	-0.073365	0.108045	-0.890019	0	0
6622	3.182771	-1.628671	9.837590	-0.069814	0.132700	-0.118543	-0.324889	-0.302903	-0.646500	-0.438084	-0.072071	0.108031	-0.889504	0	0
6623	3.160000	-1.388886	9.681738	0.103832	0.143090	-0.084160	-0.323039	-0.306975	-0.647374	-0.438912	-0.071452	0.106544	-0.889325	0	0
6624	3.034362	-1.198149	9.871358	0.284260	0.125334	-0.042906	-0.320946	-0.307085	-0.647912	-0.439245	-0.071693	0.103467	-0.889505	0	0
6625	2.427262	-1.021209	9.706318	0.353792	0.147574	-0.034437	-0.318838	-0.312535	-0.647773	-0.439447	-0.072080	0.099774	-0.889795	0	0
6626	2.034754	-0.779648	9.457344	0.312108	0.142883	-0.039651	-0.316601	-0.318535	-0.647257	-0.439745	-0.072282	0.096373	-0.890007	0	0
6627	1.981605	-0.750399	9.267721	0.233302	0.165885	-0.018435	-0.312541	-0.321912	-0.647352	-0.439900	-0.071957	0.093673	-0.890245	0	0
6628	1.981755	-0.721438	9.282657	0.191972	0.170477	-0.013070	-0.311487	-0.324774	-0.647286	-0.440067	-0.071358	0.091236	-0.890463	0	0
6629	1.909204	-0.615656	9.431104	0.285882	0.186030	0.007613	-0.309890	-0.329661	-0.648824	-0.439965	-0.071056	0.087988	-0.890865	0	0
6630	1.871608	-0.405405	9.323595	0.357231	0.192159	0.029200	-0.306474	-0.332618	-0.650208	-0.439651	-0.070952	0.084013	-0.891412	0	0
6631	1.564765	-0.471891	9.208681	0.459284	0.182646	0.034940	-0.303982	-0.338487	-0.649040	-0.439166	-0.071411	0.079238	-0.892051	0	0
6632	1.452365	-0.509817	9.433478	0.504516	0.169754	0.053949	-0.301610	-0.344068	-0.649166	-0.438491	-0.072131	0.074062	-0.892769	0	0
6633	1.409662	-0.297181	9.553704	0.517942	0.152303	0.046855	-0.299378	-0.351313	-0.647503	-0.437812	-0.073098	0.068887	-0.893438	0	0
6634	1.234954	-0.249905	9.364725	0.575871	0.131675	0.057061	-0.297798	-0.360215	-0.645086	-0.437016	-0.074464	0.063240	-0.894132	0	0
6635	1.378695	0.223385	9.474670	0.667897	0.084511	0.065355	-0.296464	-0.370060	-0.643988	-0.435986	-0.076666	0.057012	-0.894868	0	0
6636	1.559259	0.281729	9.326065	0.713327	0.094976	0.044338	-0.295940	-0.377065	-0.641006	-0.435142	-0.078961	0.050282	-0.895482	0	0
6637	1.554473	0.337635	9.542449	0.609533	0.071788	0.013169	-0.294877	-0.386652	-0.638860	-0.434581	-0.081039	0.044572	-0.895871	0	0
6638	1.622376	0.256882	9.329096	0.494555	0.069857	-0.028352	-0.293293	-0.396786	-0.636337	-0.434547	-0.082635	0.039851	-0.895965	0	0
6639	1.810167	-0.025085	9.659698	0.322616	0.054114	-0.060980	-0.294319	-0.405570	-0.634420	-0.434857	-0.083651	0.036722	-0.895854	0	0
6640	2.291223	-0.132196	9.753590	0.181431	0.013687	-0.096359	-0.292760	-0.408867	-0.632024	-0.435644	-0.084414	0.034992	-0.895469	0	0
6641	2.231703	-0.266171	10.062958	0.113409	-0.013519	-0.112803	-0.290796	-0.410349	-0.632197	-0.436563	-0.085149	0.033999	-0.894989	0	0
6642	2.163504	-0.335148	9.768177	0.045049	-0.042121	-0.144964	-0.291577	-0.411455	-0.631823	-0.437863	-0.085835	0.033690	-0.894301	0	0
6643	1.989955	-0.462807	9.813949	-0.052698	-0.063478	-0.180516	-0.291048	-0.413089	-0.631989	-0.439509	-0.086317	0.034355	-0.893421	0	0
6644	1.948306	-0.494971	9.901612	-0.086262	-0.074999	-0.208365	-0.290795	-0.412274	-0.631324	-0.441467	-0.086742	0.035309	-0.892377	0	0
6645	2.171688	-0.579291	9.890409	-0.114614	-0.061982	-0.246581	-0.292362	-0.411878	-0.631435	-0.443751	-0.086966	0.036475	-0.891174	0	0
6646	2.292917	-0.657800	9.871965	-0.165174	-0.056004	-0.269941	-0.290393	-0.411841	-0.632880	-0.446314	-0.086893	0.037993	-0.889837	0	0
6647	2.282520	-0.751163	9.982247	-0.039176	-0.042746	-0.285090	-0.288821	-0.412642	-0.633167	-0.448873	-0.087303	0.038385	-0.888492	0	0
6648	2.224559	-0.700700	9.853565	0.083241	-0.002923	-0.316751	-0.287121	-0.414820	-0.632571	-0.451642	-0.087887	0.037415	-0.887071	0	0
6649	2.298856	-0.858829	10.048128	0.216589	0.024004	-0.318778	-0.285655	-0.423835	-0.632108	-0.454289	-0.088874	0.035223	-0.885710	0	0
6650	2.194034	-0.612052	9.322890	0.111121	0.032000	-0.322857	-0.284865	-0.429043	-0.630524	-0.457090	-0.089271	0.033839	-0.884282	0	0
6651	1.899920	-0.622876	8.992996	-0.013288	0.040991	-0.326878	-0.282385	-0.430805	-0.629796	-0.460007	-0.089068	0.033610	-0.882797	0	0
6652	1.803940	-0.825103	8.917280	-0.113586	0.028664	-0.326615	-0.280013	-0.433498	-0.631297	-0.463025	-0.088464	0.034222	-0.881255	0	0
6653	1.600808	-0.992842	9.098746	-0.168518	0.030612	-0.312505	-0.277126	-0.433444	-0.633269	-0.465937	-0.087633	0.035434	-0.879754	0	0
6654	1.614954	-1.038514	9.267246	-0.211551	0.009650	-0.294986	-0.274111	-0.433393	-0.634981	-0.468742	-0.086729	0.037025	-0.878287	0	0
6655	1.751538	-0.937863	9.497950	-0.230277	0.016517	-0.282687	-0.273190	-0.431998	-0.636522	-0.471429	-0.085724	0.038881	-0.876866	0	0
6656	1.918174	-0.737662	9.482424	-0.209597	0.005762	-0.277540	-0.271105	-0.431570	-0.636268	-0.474061	-0.084855	0.040486	-0.875458	0	0
6657	1.972004	-0.691679	9.452782	-0.233619	0.009314	-0.270478	-0.269802	-0.430047	-0.636768	-0.476627	-0.083895	0.042424	-0.874064	0	0
6658	1.967499	-0.630863	9.444068	-0.261230	-0.015165	-0.256518	-0.268999	-0.428633	-0.639869	-0.479097	-0.082953	0.044598	-0.872695	0	0
6659	1.967559	-0.607344	9.512192	-0.303109	-0.026887	-0.268643	-0.269270	-0.423700	-0.640941	-0.481676	-0.081977	0.047323	-0.871223	0	0
6660	2.086643	-0.623431	9.557634	-0.341209	-0.049470	-0.261597	-0.267568	-0.422025	-0.642352	-0.484223	-0.080949	0.050353	-0.869736	0	0
6661	2.181798	-0.603419	9.429824	-0.368792	-0.042279	-0.261485	-0.267188	-0.415576	-0.643920	-0.486767	-0.079789	0.053737	-0.868219	0	0
6662	2.123911	-0.552262	9.238201	-0.430483	-0.031605	-0.242101	-0.266413	-0.412554	-0.644386	-0.489204	-0.078159	0.057468	-0.866757	0	0
6663	2.134457	-0.494255	8.812670	-0.455848	-0.039918	-0.252526	-0.264837	-0.406472	-0.648442	-0.491716	-0.076551	0.061606	-0.865194	0	0
6664	2.156527	-0.488248	8.691191	-0.442880	-0.062893	-0.242160	-0.264580	-0.402076	-0.649919	-0.494120	-0.075128	0.065596	-0.863654	0	0
6665	2.174884	-0.645698	8.867687	-0.411694	-0.068479	-0.237885	-0.264582	-0.396302	-0.652408	-0.496429	-0.073976	0.069507	-0.862122	0	0
6666	2.121536	-0.914249	9.489739	-0.349267	-0.065642	-0.231928	-0.264326	-0.395483	-0.652134	-0.498651	-0.073030	0.072706	-0.860656	0	0
6667	1.901282	-1.039049	9.972428	-0.288082	-0.061352	-0.203326	-0.265894	-0.391925	-0.653614	-0.500558	-0.072406	0.075541	-0.859356	0	0
6668	1.688776	-0.788003	9.823539	-0.224754	-0.058220	-0.152100	-0.265890	-0.389718	-0.655133	-0.501995	-0.071958	0.077689	-0.858363	0	0
6669	1.633336	-0.332860	9.533504	-0.153622	-0.059850	-0.134053	-0.266183	-0.385370	-0.653224	-0.503204	-0.071934	0.079398	-0.857500	0	0
6670	1.601955	0.119544	9.472878	-0.096482	-0.076265	-0.116001	-0.265906	-0.384518	-0.655551	-0.504220	-0.072257	0.080561	-0.856768	0	0
6671	1.855992	0.278189	9.416004	-0.071968	-0.090866	-0.092541	-0.266965	-0.383726	-0.654096	-0.504988	-0.072869	0.081737	-0.856152	0	0
6672	1.916173	0.237195	9.784459	-0.075198	-0.106939	-0.074243	-0.269452	-0.381699	-0.654169	-0.505603	-0.073527	0.082902	-0.855621	0	0
6673	2.097380	0.046921	9.949463	-0.052779	-0.115925	-0.074284	-0.270628	-0.381575	-0.654028	-0.506179	-0.074429	0.084037	-0.855091	0	0
6674	2.288724	0.238952	9.555559	-0.015705	-0.133763	-0.068331	-0.272592	-0.382155	-0.652984	-0.506676	-0.075612	0.084833	-0.854614	0	0
6675	2.421741	0.413737	9.010227	0.003177	-0.142577	-0.069286	-0.274301	-0.381778	-0.651663	-0.507143	-0.077020	0.085619	-0.854133	0	0
6676	2.460204	0.262081	8.646436	-0.006160	-0.167198	-0.053609	-0.276275	-0.381410	-0.649820	-0.507476	-0.078524	0.086513	-0.853708	0	0
6677	2.400523	0.023255	8.559676	-0.010082	-0.173783	-0.075408	-0.279165	-0.380505	-0.647960	-0.507975	-0.080138	0.087561	-0.853154	0	0
6678	2.341798	-0.045913	8.494678	-0.008108	-0.203872	-0.051951	-0.281507	-0.380792	-0.648730	-0.508258	-0.081942	0.088660	-0.852701	0	0
6679	2.362166	-0.294583	8.577827	-0.017326	-0.212801	-0.037963	-0.283872	-0.381528	-0.646385	-0.508405	-0.083820	0.089995	-0.852291	0	0
6680	2.243569	-0.163722	8.688958	-0.021452	-0.200602	-0.032714	-0.286360	-0.381566	-0.645327	-0.508534	-0.085511	0.091206	-0.851917	0	0
6681	2.076866	0.050802	8.734600	-0.069495	-0.188176	-0.019503	-0.288980	-0.381331	-0.644263	-0.508586	-0.086893	0.092865	-0.851567	0	0
6682	2.069857	0.120170	8.832594	-0.096247	-0.195072	-0.013346	-0.292003	-0.378644	-0.642887	-0.508613	-0.088138	0.094701	-0.851220	0	0
6683	2.053821	-0.010202	9.441225	-0.117839	-0.187964	-0.015863	-0.294240	-0.376493	-0.641658	-0.508673	-0.089261	0.096757	-0.850836	0	0
6684	2.184212	-0.117064	9.785330	-0.127829	-0.160092	-0.011359	-0.297373	-0.376526	-0.641506	-0.508741	-0.090045	0.098685	-0.850491	0	0
6685	2.252449	-0.054620	10.012226	-0.122152	-0.134172	0.000916	-0.297915	-0.374086	-0.640283	-0.508712	-0.090662	0.100501	-0.850231	0	0
6686	2.217523	-0.131251	10.384791	-0.076741	-0.090907	0.002656	-0.299885	-0.371375	-0.639955	-0.508681	-0.091103	0.101654	-0.850065	0	0
6687	2.135893	-0.287685	10.766984	-0.039879	-0.059946	0.013111	-0.300927	-0.372207	-0.639834	-0.508548	-0.091483	0.102383	-0.850016	0	0
6688	2.167062	-0.058313	10.193307	0.002329	-0.037868	0.037450	-0.301979	-0.371129	-0.639415	-0.508206	-0.091839	0.102626	-0.850153	0	0
6689	2.283621	-0.128059	10.044356	0.049532	-0.015739	0.050483	-0.303674	-0.370042	-0.640162	-0.507721	-0.092250	0.102384	-0.850428	0	0
6690	2.517452	-0.446625	10.356426	0.077714	-0.002341	0.065339	-0.304067	-0.370461	-0.639777	-0.507109	-0.092658	0.101831	-0.850815	0	0
6691	2.786356	-0.574671	10.752716	0.068388	0.036421	0.095192	-0.302639	-0.370872	-0.638624	-0.506279	-0.092670	0.101197	-0.851383	0	0
6692	3.145321	-0.391135	10.558191	0.038320	0.077133	0.126831	-0.302897	-0.371969	-0.638514	-0.505270	-0.092139	0.100635	-0.852106	0	0
6693	3.381358	-0.078610	9.988231	0.007441	0.087739	0.135673	-0.303026	-0.369631	-0.639768	-0.504202	-0.091368	0.100298	-0.852861	0	0
6694	3.439014	0.090538	9.352557	-0.007834	0.105322	0.140987	-0.302360	-0.368641	-0.641836	-0.503138	-0.090349	0.099999	-0.853633	0	0
6695	3.377458	-0.117808	8.924900	-0.005974	0.108865	0.141000	-0.301589	-0.365351	-0.641907	-0.502054	-0.089334	0.099683	-0.854415	0	0
6696	3.311642	-0.559000	8.924982	0.019925	0.099982	0.137446	-0.300284	-0.364513	-0.642290	-0.500982	-0.088504	0.099170	-0.855190	0	0
6697	3.162868	-0.997053	9.144923	0.050301	0.129008	0.163632	-0.300279	-0.363955	-0.643190	-0.499670	-0.087586	0.098307	-0.856151	0	0
6698	2.747597	-1.233831	9.369043	0.112902	0.124847	0.179101	-0.300013	-0.364082	-0.643715	-0.498179	-0.086966	0.096909	-0.857242	0	0
6699	2.289021	-1.373816	9.653647	0.114536	0.137790	0.245370	-0.297133	-0.363628	-0.645028	-0.496111	-0.086216	0.095529	-0.858670	0	0
6700	1.894765	-1.334536	9.919950	0.070194	0.165904	0.260345	-0.297129	-0.364034	-0.645296	-0.493997	-0.084951	0.094363	-0.860143	0	0
6701	1.686607	-1.166440	9.806096	-0.033447	0.190692	0.292940	-0.295571	-0.358668	-0.646764	-0.491688	-0.082960	0.094025	-0.861696	0	0
6702	1.605151	-0.993156	9.563492	-0.113373	0.188361	0.315812	-0.294788	-0.355222	-0.648393	-0.489258	-0.080543	0.094373	-0.863269	0	0
6703	1.717794	-0.904750	9.382988	-0.160340	0.169791	0.350793	-0.294266	-0.350403	-0.650644	-0.486521	-0.078044	0.095265	-0.864945	0	0
6704	1.899406	-1.059100	9.371754	-0.159353	0.162624	0.357792	-0.292178	-0.343232	-0.653902	-0.483730	-0.075581	0.096166	-0.866628	0	0
6705	2.145114	-1.059255	9.414497	-0.108869	0.142521	0.383794	-0.291791	-0.338835	-0.655380	-0.480626	-0.073531	0.096765	-0.868463	0	0
6706	2.471314	-1.051355	9.324759	-0.034520	0.110164	0.400108	-0.292312	-0.335675	-0.657006	-0.477307	-0.072081	0.096864	-0.870402	0	0
6707	2.641824	-1.041839	9.209585	0.020610	0.086964	0.402522	-0.292320	-0.331561	-0.657966	-0.473875	-0.071119	0.096623	-0.872381	0	0
6708	2.600519	-1.050133	9.113577	0.051765	0.067360	0.412837	-0.293116	-0.328289	-0.657896	-0.470322	-0.070439	0.096179	-0.874406	0	0
6709	2.569048	-1.048374	8.978747	0.062401	0.035422	0.438876	-0.293919	-0.325853	-0.656541	-0.466475	-0.070094	0.095850	-0.876527	0	0
6710	2.658942	-1.071044	8.983611	0.131350	0.003326	0.444706	-0.295746	-0.323671	-0.657526	-0.462507	-0.070312	0.095028	-0.878700	0	0
6711	2.480615	-1.202421	8.930175	0.212778	-0.051276	0.436449	-0.297594	-0.320006	-0.656791	-0.458473	-0.071432	0.093788	-0.880854	0	0
6712	2.252388	-1.145419	8.781307	0.361804	-0.083649	0.428902	-0.300218	-0.321292	-0.654455	-0.454370	-0.073487	0.091322	-0.883067	0	0
6713	2.207010	-1.348079	9.145057	0.446234	-0.121084	0.432056	-0.304934	-0.322466	-0.651711	-0.450111	-0.076292	0.088342	-0.885311	0	0
6714	2.017660	-1.223005	9.395741	0.485828	-0.128319	0.430135	-0.308851	-0.328284	-0.648805	-0.445829	-0.079296	0.084977	-0.887540	0	0
6715	1.897658	-0.972329	9.208394	0.400989	-0.125776	0.425110	-0.312522	-0.330133	-0.645952	-0.441627	-0.081940	0.082410	-0.889641	0	0
6716	1.809683	-0.908541	9.874716	0.281798	-0.086302	0.413343	-0.315018	-0.331559	-0.643229	-0.437664	-0.083674	0.080653	-0.891596	0	0
6717	1.840486	-0.671094	9.669169	0.167685	-0.053728	0.399790	-0.317128	-0.330512	-0.641112	-0.433916	-0.084661	0.079815	-0.893409	0	0
6718	2.183451	-0.287199	9.586817	0.030514	-0.054124	0.377523	-0.321308	-0.328910	-0.641311	-0.430492	-0.085038	0.080127	-0.895000	0	0
6719	2.468614	-0.581042	9.818157	0.012609	-0.034230	0.337585	-0.323404	-0.322891	-0.643259	-0.427435	-0.085224	0.080531	-0.896410	0	0
6720	2.628402	-0.654147	10.159642	0.055313	-0.037792	0.316551	-0.325381	-0.320739	-0.641902	-0.424537	-0.085608	0.080496	-0.897753	0	0
6721	2.809927	-0.421505	10.052233	0.193067	-0.024436	0.290023	-0.325525	-0.320487	-0.640334	-0.421750	-0.086512	0.079199	-0.899094	0	0
6722	2.871296	0.051198	9.839646	0.302762	-0.007025	0.246098	-0.326832	-0.323117	-0.638815	-0.419292	-0.087720	0.076749	-0.900338	0	0
6723	2.834857	0.405405	9.443627	0.377255	-0.006390	0.178672	-0.327884	-0.326302	-0.636398	-0.417349	-0.089322	0.073615	-0.901345	0	0
6724	2.648494	0.246560	9.905680	0.406767	-0.005410	0.104439	-0.329176	-0.330145	-0.636204	-0.416059	-0.091055	0.070093	-0.902048	0	0
6725	2.781146	0.105917	10.229883	0.390580	0.027685	0.060133	-0.330733	-0.335923	-0.634614	-0.415184	-0.092487	0.066581	-0.902572	0	0
6726	2.332259	0.318819	10.202124	0.329265	0.074647	0.003656	-0.328114	-0.341384	-0.633179	-0.414921	-0.093242	0.063332	-0.902849	0	0
6727	1.971809	0.268137	10.236360	0.289733	0.095789	-0.036343	-0.327054	-0.346438	-0.632765	-0.415047	-0.093696	0.060340	-0.902949	0	0
6728	1.714778	0.379571	10.016300	0.331131	0.098050	-0.080124	-0.324433	-0.351484	-0.631712	-0.415547	-0.094296	0.056898	-0.902880	0	0
6729	1.598543	0.413297	9.690195	0.373522	0.089634	-0.114314	-0.323889	-0.357495	-0.631703	-0.416286	-0.095188	0.053079	-0.902678	0	0
6730	1.680553	0.240580	9.441311	0.431945	0.071897	-0.124973	-0.321260	-0.364041	-0.630940	-0.417070	-0.096466	0.048792	-0.902422	0	0
6731	1.942509	0.051563	9.209828	0.527009	0.064131	-0.124341	-0.320857	-0.372958	-0.628255	-0.417722	-0.098225	0.043673	-0.902194	0	0
6732	2.127297	-0.029309	8.916299	0.532766	0.029339	-0.084298	-0.320320	-0.382832	-0.625460	-0.418002	-0.100285	0.038692	-0.902065	0	0
6733	1.944851	-0.064133	8.694855	0.464200	0.002242	-0.047567	-0.319001	-0.389400	-0.624037	-0.417974	-0.102304	0.034476	-0.902022	0	0
6734	1.699346	-0.073576	8.421965	0.293403	-0.015940	-0.026226	-0.318476	-0.396540	-0.621188	-0.417943	-0.103746	0.031901	-0.901966	0	0
6735	1.577084	-0.211364	8.246086	0.086668	-0.016547	0.002281	-0.318222	-0.398474	-0.619406	-0.417839	-0.104338	0.031222	-0.901969	0	0
6736	1.777758	-0.032352	8.144734	-0.162879	-0.048330	0.029098	-0.320178	-0.396978	-0.620273	-0.417761	-0.104148	0.032954	-0.901966	0	0
6737	2.080862	-0.122682	8.615826	-0.343473	-0.063865	0.038364	-0.320830	-0.392858	-0.622270	-0.417761	-0.103359	0.036397	-0.901925	0	0
6738	2.181014	-0.014233	8.828113	-0.473108	-0.059444	0.038760	-0.320712	-0.386274	-0.623833	-0.417901	-0.101968	0.040982	-0.901822	0	0
6739	2.107878	0.003439	9.043110	-0.497385	-0.061863	0.037068	-0.324121	-0.376155	-0.626603	-0.418054	-0.100516	0.045807	-0.901681	0	0
6740	2.143794	0.410787	9.493562	-0.462408	-0.081970	0.071766	-0.324016	-0.368768	-0.626849	-0.417848	-0.099352	0.050420	-0.901660	0	0
6741	2.029879	0.018885	9.243662	-0.534025	-0.073666	0.027535	-0.326368	-0.359581	-0.630816	-0.418098	-0.097853	0.055608	-0.901403	0	0
6742	2.130535	-0.131766	9.839625	-0.550272	-0.087221	0.002285	-0.326655	-0.352198	-0.631059	-0.418580	-0.096401	0.060964	-0.900989	0	0
6743	2.285405	0.060782	9.427202	-0.535137	-0.087019	-0.015204	-0.327453	-0.343428	-0.633224	-0.419185	-0.095035	0.066168	-0.900485	0	0
6744	2.189533	-0.099099	9.473142	-0.438497	-0.087592	-0.024207	-0.328122	-0.335207	-0.635139	-0.419775	-0.094065	0.070490	-0.899984	0	0
6745	2.133568	-0.447416	9.847167	-0.310592	-0.076235	-0.033240	-0.329306	-0.330008	-0.636330	-0.420322	-0.093551	0.073604	-0.899534	0	0
6746	2.111268	-0.799728	10.556890	-0.249375	-0.035060	-0.021922	-0.329833	-0.327270	-0.637053	-0.420745	-0.092898	0.076003	-0.899203	0	0
6747	2.116522	-0.699715	10.727670	-0.188492	0.009908	-0.022853	-0.329323	-0.324396	-0.636871	-0.421144	-0.092110	0.077661	-0.898956	0	0
6748	2.115789	-0.415179	10.678473	-0.095174	0.028537	-0.028336	-0.329447	-0.321637	-0.638898	-0.421530	-0.091538	0.078400	-0.898769	0	0
6749	2.180609	-0.453736	11.262333	0.067312	0.041252	-0.032243	-0.330764	-0.320293	-0.638081	-0.421803	-0.091547	0.077605	-0.898710	0	0
6750	2.403373	-0.497880	12.009521	0.238274	0.086750	-0.018611	-0.328784	-0.324501	-0.638958	-0.421849	-0.091850	0.075111	-0.898869	0	0
6751	2.329468	-0.184527	12.265062	0.383061	0.129231	-0.011976	-0.325377	-0.329535	-0.638301	-0.421712	-0.092375	0.071109	-0.899205	0	0
6752	2.127080	0.427972	11.467388	0.453851	0.151742	-0.020072	-0.324713	-0.335837	-0.636738	-0.421638	-0.092999	0.066403	-0.899535	0	0
6753	2.159171	0.675116	10.162772	0.370414	0.162611	-0.046870	-0.323652	-0.341028	-0.636327	-0.421836	-0.093184	0.062317	-0.899715	0	0
6754	1.939755	0.447879	9.370484	0.289164	0.159092	-0.051894	-0.318631	-0.352159	-0.638793	-0.422232	-0.093063	0.059034	-0.899764	0	0
6755	1.889309	0.055079	8.932681	0.280305	0.126039	-0.053677	-0.316801	-0.355437	-0.637569	-0.422545	-0.093195	0.055895	-0.899804	0	0
6756	1.801985	-0.345554	8.793413	0.304860	0.109858	-0.036322	-0.315883	-0.358034	-0.636976	-0.422698	-0.093577	0.052687	-0.899885	0	0
6757	1.681434	-0.581953	8.754095	0.353887	0.084445	0.000104	-0.315329	-0.364856	-0.637635	-0.422426	-0.094363	0.049115	-0.900133	0	0
6758	1.481009	-0.721897	8.834208	0.368435	0.052167	0.045311	-0.314147	-0.369646	-0.636306	-0.421782	-0.095488	0.045658	-0.900498	0	0
6759	1.460783	-0.816087	9.027021	0.354678	0.051552	0.087226	-0.314025	-0.372270	-0.634146	-0.420697	-0.096530	0.042305	-0.901058	0	0
6760	1.558023	-0.776367	9.311030	0.304764	0.052790	0.137107	-0.315310	-0.376929	-0.634358	-0.419270	-0.097339	0.039505	-0.901763	0	0
6761	1.503160	-0.531419	9.591790	0.222519	0.051032	0.174818	-0.314274	-0.379407	-0.632202	-0.417513	-0.097792	0.037436	-0.902617	0	0
6762	1.554233	-0.164930	9.334349	0.174407	0.058195	0.188902	-0.314801	-0.379968	-0.631429	-0.415770	-0.097985	0.035842	-0.903466	0	0
6763	1.650030	-0.035608	9.198396	0.109990	0.024681	0.184633	-0.316343	-0.382698	-0.633033	-0.414020	-0.098201	0.034907	-0.904282	0	0
6764	1.839659	-0.052443	9.256724	0.054332	0.007697	0.176929	-0.315960	-0.384907	-0.630997	-0.412500	-0.098355	0.034598	-0.904971	0	0
6765	1.835198	-0.014186	9.092737	-0.005013	-0.009874	0.158728	-0.318187	-0.383292	-0.630689	-0.411082	-0.098417	0.034823	-0.905601	0	0
6766	1.889286	0.054866	8.952047	-0.075706	-0.016510	0.170255	-0.318072	-0.377950	-0.631366	-0.409670	-0.098259	0.035778	-0.906220	0	0
6767	1.957600	0.108831	9.067451	-0.143190	-0.040640	0.179112	-0.320302	-0.375515	-0.631042	-0.408190	-0.098027	0.037403	-0.906848	0	0
6768	1.832144	0.269118	8.937049	-0.180242	-0.062641	0.156441	-0.321995	-0.371675	-0.633296	-0.406983	-0.097863	0.039480	-0.907320	0	0
6769	1.822075	0.236210	9.067552	-0.188353	-0.055954	0.177421	-0.323842	-0.367186	-0.632935	-0.405552	-0.097583	0.041572	-0.907897	0	0
6770	1.936238	0.205870	9.088695	-0.156575	-0.060480	0.170359	-0.325934	-0.363500	-0.634149	-0.404178	-0.097490	0.043437	-0.908432	0	0
6771	2.158154	0.284428	9.055634	-0.137970	-0.053997	0.189538	-0.327002	-0.358596	-0.633524	-0.402584	-0.097390	0.045074	-0.909071	0	0
6772	2.362890	0.327315	8.969197	-0.111623	-0.044884	0.205215	-0.328057	-0.355323	-0.633713	-0.400848	-0.097320	0.046500	-0.909773	0	0
6773	2.411132	0.247201	8.933047	-0.075062	-0.040074	0.213860	-0.330422	-0.351796	-0.633366	-0.398973	-0.097337	0.047535	-0.910542	0	0
6774	2.529535	0.103058	8.925839	-0.064131	-0.037949	0.236546	-0.333300	-0.348120	-0.634315	-0.396892	-0.097379	0.048529	-0.911394	0	0
6775	2.684221	-0.008941	9.276574	-0.006431	-0.014333	0.255673	-0.334089	-0.344011	-0.635530	-0.394576	-0.097419	0.048886	-0.912376	0	0
6776	2.766868	0.035540	9.580357	0.044045	0.001653	0.266050	-0.335667	-0.341295	-0.635335	-0.392135	-0.097512	0.048765	-0.913424	0	0
6777	2.828530	0.185170	9.610116	0.070693	0.015593	0.255539	-0.336600	-0.339410	-0.633730	-0.389753	-0.097588	0.048307	-0.914459	0	0
6778	2.654145	0.308927	9.528746	0.061485	0.040131	0.259083	-0.337376	-0.338306	-0.635134	-0.387374	-0.097399	0.047869	-0.915513	0	0
6779	2.451658	0.259725	9.745779	0.077368	0.045072	0.271238	-0.338026	-0.335282	-0.636892	-0.384851	-0.097225	0.047250	-0.916627	0	0
6780	2.373262	0.223248	10.032761	0.151515	0.055179	0.258833	-0.337644	-0.333093	-0.636721	-0.382384	-0.097244	0.045928	-0.917723	0	0
6781	2.479593	0.142084	10.266417	0.217420	0.077334	0.258731	-0.336854	-0.336926	-0.635761	-0.379848	-0.097316	0.043886	-0.918869	0	0
6782	2.696067	0.167104	10.469987	0.282258	0.094323	0.253389	-0.337881	-0.336908	-0.637965	-0.377324	-0.097474	0.041209	-0.920015	0	0
6783	2.560541	0.266911	10.329272	0.317574	0.118840	0.237623	-0.336970	-0.339379	-0.636459	-0.374890	-0.097552	0.038070	-0.921136	0	0
6784	2.046026	0.435057	10.009439	0.356420	0.098288	0.205949	-0.338547	-0.340511	-0.634648	-0.372712	-0.097969	0.034646	-0.922110	0	0
6785	1.818973	0.631588	9.533261	0.255558	0.096120	0.180010	-0.338004	-0.343087	-0.636004	-0.370851	-0.098041	0.032096	-0.922945	0	0
6786	1.892736	0.684054	9.120717	0.070083	0.087418	0.159594	-0.337729	-0.344713	-0.636949	-0.369383	-0.097508	0.031310	-0.923617	0	0
6787	1.979563	0.572840	9.233341	-0.074111	0.057352	0.139021	-0.337979	-0.342772	-0.639251	-0.368208	-0.096727	0.031899	-0.924148	0	0
6788	1.821859	0.314576	9.664263	-0.055680	0.043577	0.116256	-0.337984	-0.343055	-0.638476	-0.367242	-0.096148	0.032393	-0.924576	0	0
6789	1.683907	0.120818	10.173121	0.009660	0.033633	0.103829	-0.339026	-0.340862	-0.639726	-0.366302	-0.095903	0.032255	-0.924978	0	0
6790	1.359242	0.012678	10.547089	0.037183	0.041489	0.093268	-0.339025	-0.340036	-0.640231	-0.365453	-0.095691	0.031876	-0.925349	0	0
6791	1.157598	0.086147	10.644794	-0.023651	0.055441	0.072512	-0.337328	-0.338780	-0.640869	-0.364842	-0.095125	0.031925	-0.925647	0	0
6792	1.163387	0.218699	10.506124	-0.147292	0.081074	0.059848	-0.337722	-0.336587	-0.641604	-0.364515	-0.093882	0.033079	-0.925862	0	0
6793	1.280460	0.224930	10.290451	-0.262891	0.085097	0.027938	-0.336921	-0.332152	-0.645816	-0.364551	-0.092175	0.035177	-0.925942	0	0
6794	1.146879	0.173197	9.803738	-0.275454	0.071600	0.010472	-0.335488	-0.330491	-0.646315	-0.364824	-0.090567	0.037509	-0.925902	0	0
6795	1.262507	0.294282	9.299203	-0.149959	0.037749	-0.004818	-0.335759	-0.326108	-0.647137	-0.365041	-0.089715	0.038690	-0.925851	0	0
6796	1.549888	0.285175	9.021272	-0.036846	0.000615	-0.032250	-0.336138	-0.324580	-0.649317	-0.365422	-0.089652	0.039029	-0.925692	0	0
6797	1.799819	0.111354	8.741861	0.003687	-0.027136	-0.065538	-0.336937	-0.323788	-0.647734	-0.366037	-0.089983	0.038967	-0.925420	0	0
6798	1.962353	0.004395	8.630056	-0.041809	-0.043983	-0.084607	-0.337439	-0.325137	-0.649579	-0.366892	-0.090335	0.039467	-0.925025	0	0
6799	2.034893	-0.028005	8.870029	-0.096022	-0.066041	-0.102812	-0.337691	-0.326774	-0.649999	-0.367925	-0.090678	0.040443	-0.924539	0	0
6800	2.122592	0.041130	9.135309	-0.132949	-0.088259	-0.119332	-0.338994	-0.327059	-0.650126	-0.369166	-0.091117	0.041918	-0.923936	0	0
6801	2.266973	0.217537	9.313646	-0.154220	-0.064917	-0.150599	-0.339920	-0.323099	-0.650432	-0.370691	-0.091257	0.043387	-0.923243	0	0
6802	2.414925	0.205015	9.673216	-0.137676	-0.059311	-0.185495	-0.339658	-0.322820	-0.650688	-0.372533	-0.091440	0.044736	-0.922419	0	0
6803	2.299660	0.057456	9.717358	-0.142273	-0.051320	-0.243030	-0.340441	-0.323928	-0.650184	-0.374901	-0.091541	0.045963	-0.921388	0	0
6804	2.189300	-0.096676	9.693501	-0.207270	-0.049971	-0.293428	-0.340416	-0.324163	-0.653181	-0.377808	-0.091424	0.047819	-0.920118	0	0
6805	2.155472	-0.066631	9.636604	-0.283818	-0.041956	-0.319359	-0.340157	-0.322652	-0.653544	-0.381003	-0.090940	0.050246	-0.918718	0	0
6806	2.213079	-0.189281	9.708581	-0.332930	-0.032247	-0.357545	-0.339373	-0.322368	-0.653804	-0.384605	-0.090211	0.053130	-0.917125	0	0
6807	2.432208	-0.203556	9.512050	-0.344617	-0.041752	-0.413329	-0.339890	-0.320577	-0.655327	-0.388698	-0.089540	0.056034	-0.915291	0	0
6808	2.519608	-0.263512	9.378438	-0.359552	-0.031988	-0.469063	-0.338312	-0.319718	-0.657143	-0.393318	-0.088761	0.059056	-0.913200	0	0
6809	2.555165	-0.770603	9.772301	-0.405117	-0.015320	-0.510690	-0.336594	-0.318705	-0.660258	-0.398341	-0.087666	0.062332	-0.910908	0	0
6810	2.403861	-1.172799	10.263974	-0.501644	0.023967	-0.520741	-0.334632	-0.315515	-0.662292	-0.403560	-0.085836	0.066377	-0.908496	0	0
6811	2.288001	-1.034541	10.142721	-0.601911	0.047664	-0.530882	-0.332923	-0.313142	-0.664860	-0.408933	-0.083387	0.071181	-0.905954	0	0
6812	2.465090	-0.777187	9.779129	-0.638381	0.070931	-0.546413	-0.330297	-0.308966	-0.668701	-0.414488	-0.080583	0.076247	-0.903268	0	0
6813	2.612252	-0.962404	9.952255	-0.619722	0.081577	-0.569072	-0.325856	-0.303966	-0.671497	-0.420188	-0.077777	0.081044	-0.900458	0	0
6814	2.547412	-1.568748	10.400288	-0.553529	0.124739	-0.572574	-0.324272	-0.298284	-0.676342	-0.425885	-0.074853	0.085086	-0.897652	0	0
6815	2.360210	-1.909942	10.670918	-0.456258	0.151869	-0.567538	-0.320592	-0.295319	-0.680864	-0.431450	-0.072101	0.088125	-0.894922	0	0
6816	2.302124	-1.892785	10.481236	-0.372778	0.173782	-0.554648	-0.315484	-0.294828	-0.683363	-0.436872	-0.069486	0.090342	-0.892274	0	0
6817	2.204229	-1.635755	10.140940	-0.310274	0.178425	-0.541778	-0.312460	-0.294352	-0.686238	-0.442083	-0.067104	0.091985	-0.889718	0	0
6818	2.171918	-1.412472	9.728436	-0.260236	0.181680	-0.545436	-0.308661	-0.293741	-0.688336	-0.447302	-0.064900	0.093161	-0.887147	0	0
6819	2.151675	-1.607858	9.413799	-0.200335	0.177598	-0.535141	-0.303140	-0.297751	-0.691316	-0.452346	-0.063007	0.093839	-0.884651	0	0
6820	1.934077	-1.854616	9.069096	-0.143990	0.153445	-0.521428	-0.298935	-0.300141	-0.693736	-0.457259	-0.061544	0.094124	-0.882194	0	0
6821	1.628922	-2.068139	8.860047	-0.049169	0.110821	-0.517491	-0.296837	-0.302305	-0.693923	-0.461960	-0.060912	0.093789	-0.879822	0	0
6822	1.376495	-2.351582	9.007110	0.063673	0.077114	-0.483906	-0.294452	-0.307315	-0.695991	-0.466286	-0.061042	0.092611	-0.877653	0	0
6823	1.425998	-2.585004	9.225384	0.138236	0.049941	-0.463233	-0.292593	-0.313986	-0.696785	-0.470314	-0.061762	0.090952	-0.875624	0	0
6824	1.658149	-2.751867	9.648602	0.154824	0.036592	-0.410926	-0.291009	-0.320269	-0.696009	-0.473894	-0.062602	0.089205	-0.873812	0	0
6825	1.860075	-2.721658	9.833214	0.132934	0.016854	-0.374254	-0.288629	-0.325974	-0.697179	-0.477096	-0.063508	0.087821	-0.872143	0	0
6826	2.073306	-2.488585	9.662129	0.062739	0.008006	-0.336560	-0.287454	-0.330362	-0.695192	-0.480033	-0.064093	0.087057	-0.870564	0	0
6827	2.060920	-2.187702	9.240585	-0.023675	-0.015958	-0.322457	-0.286651	-0.333623	-0.696172	-0.482841	-0.064495	0.087247	-0.868961	0	0
6828	1.946199	-1.905648	8.845348	-0.135706	-0.032892	-0.297806	-0.284957	-0.334987	-0.695170	-0.485513	-0.064447	0.088427	-0.867355	0	0
6829	2.039977	-1.710437	8.678905	-0.225853	-0.056681	-0.296746	-0.286367	-0.337162	-0.697285	-0.488179	-0.064206	0.090599	-0.865650	0	0
6830	2.132311	-1.689423	8.902234	-0.266448	-0.063505	-0.291399	-0.284526	-0.335747	-0.699612	-0.490834	-0.063780	0.093063	-0.863917	0	0
6831	2.255851	-1.360615	8.923430	-0.263079	-0.088210	-0.279282	-0.285576	-0.333840	-0.699828	-0.493328	-0.063619	0.095732	-0.862215	0	0
6832	2.130486	-1.132890	9.060307	-0.272911	-0.082636	-0.293236	-0.285985	-0.331946	-0.698616	-0.495961	-0.063328	0.098340	-0.860431	0	0
6833	1.965680	-0.989963	9.213836	-0.277944	-0.091520	-0.280202	-0.286372	-0.329743	-0.700132	-0.498453	-0.063121	0.101150	-0.858679	0	0
6834	1.810457	-0.912823	9.162833	-0.264090	-0.073998	-0.286331	-0.286122	-0.327282	-0.699955	-0.501015	-0.062791	0.103640	-0.856913	0	0
6835	1.771352	-0.941673	9.168168	-0.232702	-0.066508	-0.277682	-0.286641	-0.325907	-0.700966	-0.503467	-0.062587	0.105926	-0.855209	0	0
6836	2.033376	-1.015229	9.470969	-0.163348	-0.074364	-0.263899	-0.287289	-0.325357	-0.701731	-0.505759	-0.062742	0.107568	-0.853639	0	0
6837	2.262385	-0.991478	9.340121	-0.120011	-0.070434	-0.259621	-0.286511	-0.326182	-0.700712	-0.507972	-0.063119	0.108915	-0.852126	0	0
6838	2.160596	-0.936330	9.260940	-0.060566	-0.099533	-0.215414	-0.287802	-0.328372	-0.701526	-0.509753	-0.063955	0.109837	-0.850880	0	0
6839	1.974942	-1.047248	9.338703	-0.023862	-0.070131	-0.211965	-0.288332	-0.327977	-0.700734	-0.511493	-0.064764	0.110386	-0.849703	0	0
6840	1.916510	-1.079240	9.204016	0.012703	-0.072323	-0.199873	-0.290148	-0.330590	-0.700902	-0.513115	-0.065726	0.110554	-0.848629	0	0
6841	1.981260	-0.900583	8.800740	0.032712	-0.086634	-0.186028	-0.288197	-0.330719	-0.700008	-0.514575	-0.066932	0.110716	-0.847629	0	0
6842	2.108085	-0.834543	8.876225	0.070993	-0.115351	-0.160040	-0.290537	-0.333480	-0.699785	-0.515772	-0.068513	0.110637	-0.846785	0	0
6843	2.165596	-0.939729	9.125195	0.078585	-0.114206	-0.130380	-0.293014	-0.335974	-0.699035	-0.516695	-0.070126	0.110584	-0.846097	0	0
6844	1.988791	-1.141615	9.521043	0.075107	-0.091918	-0.104142	-0.294050	-0.342298	-0.697070	-0.517439	-0.071467	0.110387	-0.845556	0	0
6845	1.836410	-1.301518	10.052507	0.061925	-0.075608	-0.083125	-0.295616	-0.342864	-0.696810	-0.518014	-0.072607	0.110297	-0.845118	0	0
6846	1.837768	-1.086790	9.949004	0.043996	-0.038457	-0.048101	-0.296145	-0.345356	-0.694773	-0.518362	-0.073274	0.110127	-0.844869	0	0
6847	2.086459	-0.983096	10.036738	0.023894	-0.016008	-0.027015	-0.296667	-0.345911	-0.694520	-0.518556	-0.073643	0.110077	-0.844724	0	0
6848	2.336817	-0.994493	10.214797	-0.008315	0.029429	-0.018028	-0.295096	-0.345612	-0.695306	-0.518769	-0.073431	0.110019	-0.844620	0	0
6849	2.542395	-0.835840	9.975039	-0.024015	0.055370	0.004783	-0.295875	-0.345613	-0.695821	-0.518808	-0.072912	0.110022	-0.844640	0	0
6850	2.832978	-0.748242	9.509565	-0.005762	0.055139	0.009995	-0.296386	-0.346152	-0.696869	-0.518807	-0.072466	0.109829	-0.844704	0	0
6851	2.863071	-0.682743	9.049794	0.017227	0.065855	-0.010982	-0.294421	-0.345846	-0.697918	-0.518961	-0.072095	0.109424	-0.844694	0	0
6852	2.647582	-0.932539	8.978582	0.036965	0.043043	-0.011113	-0.294425	-0.346128	-0.697273	-0.519097	-0.071995	0.108917	-0.844685	0	0
6853	2.362785	-1.293778	9.381921	0.090852	0.056556	-0.007745	-0.294140	-0.348701	-0.699017	-0.519160	-0.072085	0.107944	-0.844763	0	0
6854	2.181046	-1.514637	9.741297	0.098024	0.069535	-0.004242	-0.292838	-0.348279	-0.698888	-0.519221	-0.072071	0.106790	-0.844874	0	0
6855	1.976177	-1.522007	10.128457	0.103249	0.082658	-0.007737	-0.291770	-0.350708	-0.700634	-0.519301	-0.072000	0.105573	-0.844983	0	0
6856	1.669588	-1.464417	10.426890	0.042383	0.120624	-0.001397	-0.290449	-0.353146	-0.701472	-0.519435	-0.071262	0.104626	-0.845081	0	0
6857	1.506072	-1.183186	10.144139	-0.046216	0.146566	0.008472	-0.289149	-0.352866	-0.700956	-0.519552	-0.069846	0.104336	-0.845163	0	0
6858	1.595193	-1.004357	9.706408	-0.112017	0.152465	0.001694	-0.287704	-0.350912	-0.703010	-0.519796	-0.068033	0.104529	-0.845138	0	0
6859	2.008433	-1.128655	9.431193	-0.125561	0.157586	0.010546	-0.285339	-0.350589	-0.705102	-0.519959	-0.066103	0.104845	-0.845151	0	0
6860	2.406687	-1.283982	9.339887	-0.118919	0.138302	0.005315	-0.284160	-0.348644	-0.706634	-0.520163	-0.064369	0.105172	-0.845119	0	0
6861	2.498476	-1.415021	9.265690	-0.064300	0.121039	0.019091	-0.281800	-0.345579	-0.709323	-0.520173	-0.063063	0.105174	-0.845211	0	0
6862	2.379092	-1.470614	9.117548	0.008626	0.080467	0.011771	-0.280756	-0.346119	-0.709081	-0.520175	-0.062475	0.104728	-0.845309	0	0
6863	2.216228	-1.458588	9.034321	0.101782	0.054428	0.014887	-0.280880	-0.346935	-0.709487	-0.520045	-0.062604	0.103679	-0.845509	0	0
6864	2.080467	-1.397716	8.902741	0.163555	0.033226	0.004151	-0.280350	-0.348842	-0.709658	-0.519960	-0.063229	0.102163	-0.845699	0	0
6865	2.090547	-1.307290	9.058746	0.173007	0.016422	0.011047	-0.279940	-0.352935	-0.710002	-0.519776	-0.064056	0.100712	-0.845924	0	0
6866	2.173871	-1.183017	9.169962	0.135517	-0.019203	0.014545	-0.281252	-0.354060	-0.708583	-0.519565	-0.064969	0.099711	-0.846102	0	0
6867	2.165113	-1.017705	9.153149	0.061286	-0.028414	0.025184	-0.281246	-0.356525	-0.708241	-0.519286	-0.065582	0.099450	-0.846257	0	0
6868	2.165907	-0.909273	9.004566	-0.041974	-0.052831	0.018425	-0.282152	-0.357073	-0.708896	-0.519127	-0.065852	0.100129	-0.846254	0	0
6869	2.190435	-0.880088	8.980204	-0.162714	-0.058271	0.032718	-0.283067	-0.355572	-0.709380	-0.518900	-0.065549	0.101924	-0.846202	0	0
6870	2.234073	-0.886534	9.090474	-0.252672	-0.050517	0.026033	-0.286346	-0.352740	-0.708781	-0.518807	-0.064699	0.104378	-0.846025	0	0
6871	2.330324	-1.030552	9.308942	-0.281231	-0.049435	0.022662	-0.284912	-0.347366	-0.711028	-0.518745	-0.063717	0.107124	-0.845794	0	0
6872	2.300230	-1.144289	9.521075	-0.252244	-0.054648	0.005999	-0.288316	-0.343565	-0.711449	-0.518811	-0.062925	0.109582	-0.845499	0	0
6873	2.220582	-1.339388	10.106043	-0.166450	-0.027364	0.003223	-0.286743	-0.342027	-0.712992	-0.518859	-0.062372	0.111229	-0.845295	0	0
6874	2.009319	-1.498731	11.072252	-0.125406	-0.006964	0.013620	-0.289213	-0.339835	-0.715273	-0.518833	-0.061825	0.112370	-0.845200	0	0
6875	1.728713	-1.159575	11.349882	-0.130214	0.045575	0.011962	-0.288823	-0.336671	-0.716515	-0.518865	-0.060823	0.113321	-0.845126	0	0
6876	1.718259	-0.569720	10.695140	-0.182432	0.076202	-0.012291	-0.287393	-0.335290	-0.716498	-0.519187	-0.059306	0.114497	-0.844878	0	0
6877	1.916603	-0.403513	10.436288	-0.239026	0.080433	-0.031292	-0.286358	-0.331856	-0.716959	-0.519688	-0.057481	0.116136	-0.844472	0	0
6878	2.102730	-0.641558	10.307546	-0.242362	0.104146	-0.039885	-0.284906	-0.328515	-0.720547	-0.520311	-0.055447	0.117656	-0.844013	0	0
6879	2.175698	-0.729682	9.878492	-0.169526	0.092693	-0.065409	-0.283972	-0.327786	-0.723402	-0.521070	-0.053916	0.118613	-0.843510	0	0
6880	2.192521	-0.823636	9.581391	-0.029093	0.079697	-0.081546	-0.282004	-0.327339	-0.724839	-0.521911	-0.053245	0.118438	-0.843058	0	0
6881	2.169817	-0.968737	9.550797	0.139015	0.082290	-0.103824	-0.281852	-0.332666	-0.725075	-0.522814	-0.053455	0.116820	-0.842710	0	0
6882	2.021176	-1.373403	9.824475	0.312020	0.110844	-0.114692	-0.278567	-0.338377	-0.725080	-0.523798	-0.054341	0.113589	-0.842484	0	0
6883	1.788953	-1.551377	9.856359	0.404013	0.120509	-0.104483	-0.277372	-0.346722	-0.723691	-0.524597	-0.055612	0.109532	-0.842442	0	0
6884	1.487634	-1.503847	9.742940	0.459695	0.130469	-0.092459	-0.275767	-0.356960	-0.723773	-0.525316	-0.057080	0.104963	-0.842477	0	0
6885	1.409060	-1.289673	9.312006	0.435652	0.137644	-0.087173	-0.273926	-0.366822	-0.720857	-0.525947	-0.058345	0.100546	-0.842535	0	0
6886	1.545300	-1.307047	9.240821	0.411561	0.132441	-0.080117	-0.272067	-0.372805	-0.722029	-0.526566	-0.059529	0.096374	-0.842554	0	0
6887	1.619384	-1.171220	8.972301	0.333655	0.104966	-0.072123	-0.269581	-0.380198	-0.719329	-0.527081	-0.060512	0.092991	-0.842542	0	0
6888	1.805678	-0.994644	8.663033	0.237456	0.087390	-0.074501	-0.268640	-0.385923	-0.719968	-0.527700	-0.061153	0.090525	-0.842377	0	0
6889	1.976427	-0.932380	8.606710	0.165152	0.074239	-0.093498	-0.266798	-0.390282	-0.719807	-0.528461	-0.061528	0.088714	-0.842065	0	0
6890	2.034455	-0.984522	8.667577	0.128625	0.057946	-0.096911	-0.265219	-0.394097	-0.719633	-0.529295	-0.061862	0.087305	-0.841664	0	0
6891	2.026431	-1.094546	8.746092	0.113784	0.030662	-0.131825	-0.265481	-0.395340	-0.718875	-0.530367	-0.062371	0.086142	-0.841071	0	0
6892	1.991890	-1.172185	8.769996	0.137908	0.019110	-0.131053	-0.263767	-0.399283	-0.719224	-0.531428	-0.063113	0.084838	-0.840478	0	0
6893	1.977480	-1.151928	8.705247	0.160282	0.004061	-0.128549	-0.263882	-0.403799	-0.719052	-0.532417	-0.064094	0.083437	-0.839918	0	0
6894	1.931484	-1.126395	8.626777	0.180733	-0.016979	-0.132168	-0.262950	-0.409537	-0.718651	-0.533424	-0.065368	0.081963	-0.839326	0	0
6895	1.926939	-1.104991	8.450446	0.205243	-0.020891	-0.116554	-0.263464	-0.413931	-0.717562	-0.534256	-0.066792	0.080334	-0.838842	0	0
6896	2.016546	-1.173956	8.471606	0.246945	-0.031075	-0.102727	-0.262528	-0.420076	-0.717429	-0.534950	-0.068514	0.078398	-0.838444	0	0
6897	2.163011	-1.436859	8.866383	0.288489	-0.042954	-0.096723	-0.262264	-0.426393	-0.714953	-0.535532	-0.070558	0.076215	-0.838104	0	0
6898	2.287429	-1.714727	9.314720	0.323148	-0.036970	-0.058375	-0.263017	-0.433780	-0.715222	-0.535783	-0.072702	0.073702	-0.837985	0	0
6899	2.375844	-1.551667	9.426370	0.325028	-0.015821	-0.019071	-0.262898	-0.438336	-0.711669	-0.535696	-0.074665	0.071142	-0.838089	0	0
6900	2.275550	-1.218514	9.447955	0.273631	-0.012287	0.004589	-0.264047	-0.444772	-0.711787	-0.535461	-0.076290	0.068955	-0.838276	0	0
6901	2.045214	-1.045946	9.605841	0.203461	0.002695	0.031824	-0.262876	-0.449578	-0.709157	-0.535043	-0.077413	0.067363	-0.838570	0	0
6902	1.848289	-1.017531	9.603530	0.091547	0.012955	0.046974	-0.263129	-0.452045	-0.708943	-0.534606	-0.077823	0.066601	-0.838871	0	0
6903	1.603343	-1.198290	10.117467	-0.007397	0.041776	0.091815	-0.262875	-0.452329	-0.707910	-0.533872	-0.077448	0.066616	-0.839372	0	0
6904	1.587078	-1.062411	10.134303	-0.076099	0.027863	0.119871	-0.262327	-0.450219	-0.712166	-0.532961	-0.076788	0.067236	-0.839961	0	0
6905	1.668232	-0.857586	10.425877	-0.160007	0.068286	0.141159	-0.262062	-0.448148	-0.713559	-0.531946	-0.075337	0.068426	-0.840640	0	0
6906	1.842810	-0.561895	10.329209	-0.224305	0.065658	0.170119	-0.261935	-0.443476	-0.715290	-0.530746	-0.073535	0.070127	-0.841418	0	0
6907	2.115411	-0.228394	9.809546	-0.303913	0.068940	0.167746	-0.262195	-0.439075	-0.717544	-0.529606	-0.071293	0.072539	-0.842124	0	0
6908	2.356351	0.066066	9.113317	-0.341665	0.045916	0.153835	-0.261164	-0.432485	-0.718983	-0.528602	-0.069044	0.075320	-0.842698	0	0
6909	2.342524	0.089450	8.545011	-0.311307	0.013791	0.132712	-0.260894	-0.426142	-0.723025	-0.527709	-0.067257	0.078063	-0.843152	0	0
6910	2.293732	-0.347378	8.576236	-0.240083	-0.026776	0.121960	-0.261686	-0.419838	-0.724847	-0.526837	-0.066181	0.080348	-0.843568	0	0
6911	2.205312	-0.813329	9.077655	-0.139034	-0.024844	0.112988	-0.262349	-0.415872	-0.725415	-0.525957	-0.065647	0.081834	-0.844016	0	0
6912	2.131922	-0.752089	9.743603	-0.056264	-0.047447	0.117032	-0.263131	-0.415466	-0.725662	-0.524984	-0.065716	0.082673	-0.844534	0	0
6913	1.997455	-0.330098	10.319253	-0.045713	-0.007314	0.114438	-0.262597	-0.414480	-0.727598	-0.524044	-0.065523	0.083277	-0.845074	0	0
6914	1.831339	0.426966	10.469449	-0.113124	0.019499	0.112863	-0.263628	-0.415294	-0.728908	-0.523201	-0.064731	0.084242	-0.845562	0	0
6915	1.732900	1.069036	10.430020	-0.227683	0.041786	0.089626	-0.264940	-0.410780	-0.730111	-0.522628	-0.063180	0.086085	-0.845847	0	0
6916	1.704468	1.191230	10.376731	-0.334078	0.050361	0.043713	-0.263375	-0.406639	-0.731993	-0.522533	-0.061030	0.088713	-0.845793	0	0
6917	1.761043	0.852283	10.254386	-0.317170	0.047941	0.022766	-0.261681	-0.400852	-0.734234	-0.522580	-0.059004	0.091207	-0.845642	0	0
6918	1.846920	0.484215	9.888840	-0.151662	0.039186	0.001373	-0.261536	-0.398627	-0.737054	-0.522728	-0.057937	0.092324	-0.845503	0	0
6919	1.792603	0.277541	9.523988	0.070450	0.022420	-0.034202	-0.261791	-0.398070	-0.738082	-0.523005	-0.058199	0.091622	-0.845390	0	0
6920	1.777527	0.126250	9.168702	0.269200	0.012218	-0.033928	-0.259428	-0.403251	-0.737420	-0.523193	-0.059592	0.089302	-0.845425	0	0
6921	1.801258	-0.003554	9.035566	0.437598	0.011072	-0.041384	-0.260066	-0.410523	-0.735867	-0.523297	-0.061872	0.085539	-0.845586	0	0
6922	1.878868	-0.063963	8.950597	0.522795	-0.001625	-0.052991	-0.259782	-0.420111	-0.734235	-0.523460	-0.064724	0.081132	-0.845706	0	0
6923	2.029717	-0.053807	9.012627	0.501916	-0.010223	-0.054676	-0.262491	-0.431916	-0.732625	-0.523593	-0.067530	0.076922	-0.845797	0	0
6924	2.175895	0.020203	9.230623	0.403076	-0.030453	-0.057917	-0.260786	-0.440963	-0.729432	-0.523832	-0.070000	0.073672	-0.845738	0	0
6925	2.326828	0.083957	9.494366	0.261085	-0.025761	-0.069682	-0.260253	-0.448092	-0.727494	-0.524229	-0.071689	0.071568	-0.845531	0	0
6926	2.470618	0.181373	9.792647	0.124104	-0.033309	-0.083246	-0.260886	-0.453982	-0.727084	-0.524870	-0.072738	0.070673	-0.845119	0	0
6927	2.541258	0.236624	10.009702	0.007497	-0.022204	-0.122991	-0.261395	-0.455618	-0.727893	-0.525899	-0.073110	0.070658	-0.844448	0	0
6928	2.432419	0.298741	9.744358	-0.049804	-0.003012	-0.143729	-0.260454	-0.458316	-0.730035	-0.527192	-0.073032	0.071029	-0.843617	0	0
6929	2.343842	0.134159	9.770693	-0.053846	-0.003369	-0.172499	-0.261077	-0.461577	-0.732176	-0.528695	-0.072961	0.071397	-0.842651	0	0
6930	2.085050	-0.312455	10.411903	-0.008004	0.011250	-0.182174	-0.260276	-0.464841	-0.732897	-0.530289	-0.073011	0.071311	-0.841652	0	0
6931	2.026028	-0.409652	10.467568	0.052471	0.037238	-0.196231	-0.257532	-0.466873	-0.732306	-0.531939	-0.073176	0.070549	-0.840660	0	0
6932	1.884575	-0.443680	10.581722	0.053705	0.082750	-0.200484	-0.255415	-0.471483	-0.733713	-0.533708	-0.072963	0.069553	-0.839639	0	0
6933	1.783067	-0.358370	10.408541	0.027366	0.115227	-0.194236	-0.252265	-0.475549	-0.734075	-0.535410	-0.072332	0.068581	-0.838690	0	0
6934	1.787269	-0.465641	10.448075	0.004686	0.146605	-0.180112	-0.251457	-0.479629	-0.735202	-0.537099	-0.071306	0.067670	-0.837771	0	0
6935	1.859959	-0.519610	10.443207	-0.005421	0.179042	-0.183463	-0.247237	-0.484195	-0.738445	-0.538771	-0.069953	0.066635	-0.836894	0	0
6936	1.973133	-0.407891	9.909541	-0.004855	0.205066	-0.169433	-0.242907	-0.487418	-0.739710	-0.540472	-0.068373	0.065501	-0.836017	0	0
6937	2.154715	-0.245912	9.387117	0.007554	0.205635	-0.154633	-0.239223	-0.491186	-0.741632	-0.541904	-0.066852	0.064238	-0.835311	0	0
6938	2.388185	-0.301749	9.206611	-0.013188	0.197845	-0.151937	-0.235018	-0.494125	-0.743802	-0.543412	-0.065278	0.063219	-0.834533	0	0
6939	2.270225	-0.522915	9.104500	0.006018	0.197646	-0.146756	-0.229241	-0.497591	-0.746384	-0.544767	-0.063820	0.062031	-0.833851	0	0
6940	1.698988	-0.820370	9.229673	0.018434	0.174621	-0.126852	-0.226340	-0.502192	-0.747926	-0.546009	-0.062597	0.060889	-0.833216	0	0
6941	1.152619	-1.025758	9.350739	0.048051	0.169112	-0.117422	-0.222427	-0.504081	-0.746820	-0.547069	-0.061586	0.059527	-0.832694	0	0
6942	0.780940	-1.264823	9.748139	0.050320	0.178445	-0.099986	-0.219384	-0.506876	-0.750540	-0.548053	-0.060490	0.058113	-0.832227	0	0
6943	0.706632	-1.400440	10.217618	0.046017	0.186570	-0.064181	-0.214931	-0.512309	-0.749898	-0.548677	-0.059280	0.056697	-0.832000	0	0
6944	0.867272	-1.334713	10.515059	0.050205	0.177948	-0.024946	-0.212687	-0.516648	-0.751040	-0.549066	-0.058143	0.055333	-0.831916	0	0
6945	1.068074	-1.149914	10.329049	0.036494	0.171746	-0.014446	-0.208502	-0.518794	-0.751112	-0.549270	-0.056968	0.054102	-0.831943	0	0
6946	1.178766	-1.040922	9.824455	-0.008824	0.126646	-0.010951	-0.205611	-0.519697	-0.753103	-0.549534	-0.055926	0.053518	-0.831878	0	0
6947	1.269349	-1.027318	9.401285	-0.029464	0.092446	0.008210	-0.203370	-0.521841	-0.754852	-0.549543	-0.055036	0.053288	-0.831946	0	0
6948	1.425334	-1.044557	9.082694	-0.061702	0.071781	0.004780	-0.201672	-0.522372	-0.754745	-0.549648	-0.054153	0.053452	-0.831924	0	0
6949	1.484350	-0.968079	8.925048	-0.072491	0.031685	0.004697	-0.199835	-0.522890	-0.755679	-0.549675	-0.053537	0.053921	-0.831916	0	0
6950	1.393023	-0.805195	8.752736	-0.117625	0.004038	0.009951	-0.199828	-0.521503	-0.757213	-0.549708	-0.052909	0.054924	-0.831868	0	0
6951	1.159921	-0.713781	8.788475	-0.141385	-0.019180	0.002059	-0.198643	-0.521063	-0.758644	-0.549765	-0.052340	0.056249	-0.831778	0	0
6952	0.960358	-0.680361	8.994512	-0.155383	-0.047980	0.008091	-0.198907	-0.518319	-0.759630	-0.549794	-0.051938	0.057850	-0.831675	0	0
6953	0.897649	-0.582818	9.002191	-0.157402	-0.074154	0.008003	-0.198900	-0.515282	-0.761912	-0.549775	-0.051730	0.059608	-0.831576	0	0
6954	0.995302	-0.495629	9.163390	-0.163543	-0.082915	0.009748	-0.199438	-0.512287	-0.761329	-0.549764	-0.051572	0.061469	-0.831457	0	0
6955	1.134682	-0.359475	9.254110	-0.122313	-0.079598	-0.000822	-0.199169	-0.510485	-0.763117	-0.549795	-0.051602	0.062953	-0.831324	0	0
6956	1.274152	-0.229373	9.233373	-0.054540	-0.092120	-0.015876	-0.200331	-0.510338	-0.764798	-0.549932	-0.052136	0.063945	-0.831124	0	0
6957	1.330400	-0.176664	9.252192	0.027619	-0.099207	-0.048406	-0.200865	-0.510913	-0.762984	-0.550267	-0.053181	0.064261	-0.830812	0	0
6958	1.478487	-0.226969	9.296477	0.111591	-0.131034	-0.067029	-0.200865	-0.512150	-0.762487	-0.550713	-0.054985	0.064060	-0.830415	0	0
6959	1.663065	-0.273045	9.369034	0.172760	-0.153650	-0.104745	-0.203450	-0.519700	-0.762096	-0.551398	-0.057317	0.063438	-0.829850	0	0
6960	1.774147	-0.371397	9.616862	0.218153	-0.154855	-0.162420	-0.203967	-0.524512	-0.760365	-0.552553	-0.059966	0.062429	-0.828971	0	0
6961	1.912204	-0.454237	9.757760	0.244386	-0.155792	-0.227015	-0.203985	-0.527840	-0.756657	-0.554197	-0.062791	0.061157	-0.827757	0	0
6962	2.089805	-0.428358	9.913818	0.253129	-0.158236	-0.298546	-0.202933	-0.534557	-0.754454	-0.556440	-0.065744	0.059791	-0.826122	0	0
6963	2.116217	-0.468610	10.021585	0.263525	-0.148246	-0.380531	-0.202669	-0.541288	-0.751725	-0.559325	-0.068709	0.058227	-0.824041	0	0
6964	1.848878	-0.775508	10.326029	0.273631	-0.171389	-0.464370	-0.200705	-0.549236	-0.748773	-0.562887	-0.071979	0.056652	-0.821443	0	0
6965	1.662703	-0.955576	10.511768	0.218838	-0.159442	-0.526987	-0.199002	-0.556909	-0.746073	-0.566967	-0.074864	0.055414	-0.818457	0	0
6966	1.480212	-1.261507	11.102377	0.142367	-0.142702	-0.556364	-0.194819	-0.561672	-0.744635	-0.571357	-0.077204	0.054682	-0.815230	0	0
6967	1.393844	-1.093196	10.874342	0.046771	-0.123928	-0.587467	-0.191679	-0.567268	-0.742945	-0.576042	-0.078841	0.054596	-0.811775	0	0
6968	1.468733	-0.851124	10.435419	-0.031749	-0.105146	-0.627326	-0.186976	-0.569826	-0.742379	-0.581118	-0.079910	0.055006	-0.808017	0	0
6969	1.407123	-0.665277	9.918951	-0.091240	-0.106703	-0.658592	-0.181998	-0.572500	-0.743378	-0.586450	-0.080635	0.055875	-0.804022	0	0
6970	1.371002	-0.324185	9.171679	-0.164847	-0.141376	-0.686436	-0.175466	-0.572838	-0.743952	-0.592036	-0.081243	0.057517	-0.799741	0	0
6971	1.434927	-0.316250	8.623147	-0.203937	-0.168360	-0.723901	-0.172982	-0.573907	-0.743991	-0.597886	-0.081824	0.059591	-0.795164	0	0
6972	1.628460	-0.532703	8.511489	-0.233091	-0.201987	-0.740432	-0.170366	-0.573873	-0.744659	-0.603841	-0.082531	0.062086	-0.790386	0	0
6973	1.659654	-0.931725	9.013518	-0.234316	-0.246634	-0.740505	-0.166712	-0.572737	-0.745184	-0.609723	-0.083549	0.064855	-0.785526	0	0
6974	1.652482	-1.221835	9.573670	-0.202887	-0.250688	-0.726617	-0.163850	-0.573548	-0.743659	-0.615435	-0.084806	0.067411	-0.780707	0	0
6975	1.729947	-1.145799	10.321083	-0.228012	-0.251280	-0.686411	-0.160446	-0.573223	-0.745108	-0.620808	-0.085844	0.070194	-0.776081	0	0
6976	1.746362	-0.736317	10.813174	-0.327167	-0.211029	-0.647665	-0.158500	-0.568959	-0.745689	-0.625963	-0.085958	0.073529	-0.771605	0	0
6977	1.446940	-0.312887	10.947173	-0.474969	-0.153334	-0.629715	-0.154854	-0.564397	-0.746797	-0.631107	-0.084635	0.077639	-0.767146	0	0
6978	1.209080	-0.236497	10.808489	-0.619121	-0.111565	-0.601310	-0.151195	-0.556791	-0.750838	-0.636146	-0.082102	0.082625	-0.762726	0	0
6979	1.243388	-0.326373	10.128509	-0.649546	-0.088831	-0.583703	-0.148052	-0.544914	-0.757784	-0.641043	-0.079112	0.087670	-0.758366	0	0
6980	1.448147	-0.391213	9.466739	-0.600735	-0.091201	-0.566374	-0.145449	-0.535550	-0.761132	-0.645722	-0.076501	0.092404	-0.754091	0	0
6981	1.714649	-0.665924	9.078980	-0.470965	-0.109855	-0.556271	-0.142441	-0.529871	-0.764556	-0.650167	-0.074776	0.096236	-0.749953	0	0
6982	1.976712	-0.879206	8.626830	-0.307014	-0.142559	-0.556783	-0.138802	-0.526008	-0.764506	-0.654432	-0.074437	0.099093	-0.745894	0	0
6983	2.049744	-0.913918	8.416434	-0.176972	-0.157037	-0.532767	-0.140370	-0.523827	-0.765233	-0.658380	-0.074952	0.101047	-0.742097	0	0
6984	2.202129	-1.022375	8.668007	-0.151956	-0.173992	-0.527617	-0.137108	-0.520908	-0.766500	-0.662231	-0.075828	0.102969	-0.738307	0	0
6985	2.459857	-1.010206	8.904338	-0.176803	-0.191694	-0.508364	-0.135159	-0.520488	-0.765725	-0.665918	-0.076572	0.105168	-0.734595	0	0
6986	2.327696	-1.034641	9.461473	-0.257697	-0.186118	-0.494170	-0.135437	-0.517630	-0.764886	-0.669546	-0.076795	0.107967	-0.730859	0	0
6987	2.126915	-0.813061	9.554005	-0.372891	-0.180419	-0.465959	-0.134140	-0.511853	-0.766604	-0.673037	-0.076092	0.111551	-0.727178	0	0
6988	2.250777	-0.827724	9.686516	-0.453352	-0.150522	-0.443811	-0.133349	-0.505232	-0.770644	-0.676434	-0.074682	0.115568	-0.723535	0	0
6989	2.462812	-0.722901	9.920379	-0.366784	-0.135572	-0.441380	-0.135213	-0.496644	-0.770071	-0.679740	-0.073660	0.118815	-0.720008	0	0
6990	2.707242	-0.556121	9.793631	-0.167906	-0.130201	-0.436692	-0.133769	-0.493728	-0.772497	-0.682850	-0.074026	0.120633	-0.716717	0	0
6991	2.922232	-0.460244	9.516446	-0.015695	-0.147314	-0.423207	-0.131680	-0.493706	-0.772642	-0.685716	-0.075458	0.121449	-0.713688	0	0
6992	2.946524	-0.497565	9.360403	0.026026	-0.129298	-0.421527	-0.132089	-0.495251	-0.769676	-0.688547	-0.077122	0.121879	-0.710704	0	0
6993	2.983278	-0.444962	9.403883	-0.034198	-0.115868	-0.414334	-0.131561	-0.496061	-0.770086	-0.691376	-0.078194	0.122618	-0.707707	0	0
6994	3.035027	-0.352050	9.302324	-0.114939	-0.087472	-0.403554	-0.130521	-0.496057	-0.769573	-0.694214	-0.078564	0.123769	-0.704681	0	0
6995	3.020886	-0.269579	9.318352	-0.163347	-0.074784	-0.408621	-0.128180	-0.493847	-0.769547	-0.697127	-0.078449	0.125142	-0.701569	0	0
6996	2.928707	-0.229447	9.272630	-0.132201	-0.059173	-0.413920	-0.126621	-0.491917	-0.769650	-0.700060	-0.078510	0.126205	-0.698444	0	0
6997	2.903826	-0.284876	9.475788	-0.014495	-0.049656	-0.410743	-0.125589	-0.492063	-0.768099	-0.702875	-0.079265	0.126360	-0.695497	0	0
6998	2.761189	-0.426381	10.092027	0.114031	-0.018584	-0.397076	-0.122448	-0.493944	-0.768288	-0.705524	-0.080747	0.125431	-0.692808	0	0
6999	2.681513	-0.282164	10.282345	0.163009	-0.000948	-0.376260	-0.121401	-0.497917	-0.766813	-0.707997	-0.082362	0.124027	-0.690344	0	0
7000	2.633873	-0.116073	10.225283	0.163139	0.016554	-0.376236	-0.119307	-0.500776	-0.766103	-0.710480	-0.083919	0.122523	-0.687870	0	0
7001	2.632984	0.082038	9.869801	0.110451	0.030397	-0.340305	-0.114615	-0.503353	-0.764105	-0.712767	-0.084893	0.121278	-0.685601	0	0
7002	2.669794	-0.291683	9.834577	0.078104	0.039134	-0.327057	-0.112271	-0.506638	-0.761974	-0.714994	-0.085627	0.120236	-0.683370	0	0
7003	2.713628	-0.305487	9.731682	0.076583	0.045386	-0.281670	-0.109144	-0.507165	-0.761096	-0.716912	-0.086181	0.119161	-0.681477	0	0
7004	2.800830	-0.355792	9.823375	0.076835	0.035476	-0.265979	-0.106776	-0.509314	-0.762327	-0.718707	-0.086856	0.118204	-0.679665	0	0
7005	2.888302	-0.357670	9.925434	0.040862	0.055053	-0.220446	-0.105736	-0.510411	-0.761315	-0.720240	-0.087014	0.117354	-0.678167	0	0
7006	2.931534	-0.081123	9.686263	0.009394	0.074259	-0.202879	-0.103387	-0.510112	-0.761456	-0.721700	-0.086865	0.116629	-0.676758	0	0
7007	2.914591	-0.061781	9.706299	-0.037877	0.058575	-0.183601	-0.100263	-0.508994	-0.760936	-0.723050	-0.086390	0.116319	-0.675430	0	0
7008	2.909307	-0.185047	9.443187	-0.061084	0.082722	-0.152053	-0.096601	-0.509908	-0.761500	-0.724236	-0.085615	0.116054	-0.674303	0	0
7009	2.865453	-0.233427	9.242559	-0.033137	0.085869	-0.141662	-0.094258	-0.510308	-0.760484	-0.725325	-0.084946	0.115554	-0.673302	0	0
7010	2.796832	-0.336194	9.150681	0.008815	0.090532	-0.124327	-0.091632	-0.512183	-0.761581	-0.726268	-0.084592	0.114784	-0.672461	0	0
7011	2.713505	-0.421456	9.243393	0.059617	0.077332	-0.088753	-0.089949	-0.512188	-0.759901	-0.726909	-0.084594	0.113769	-0.671940	0	0
7012	2.659338	-0.465976	9.580543	0.045029	0.097797	-0.053763	-0.088254	-0.513549	-0.759029	-0.727352	-0.084374	0.112761	-0.671658	0	0
7013	2.596212	-0.438915	9.596913	-0.009772	0.104883	-0.033534	-0.086825	-0.511345	-0.759257	-0.727710	-0.083622	0.112057	-0.671482	0	0
7014	2.664887	-0.365506	9.489843	-0.081599	0.133005	-0.010564	-0.082514	-0.510745	-0.760057	-0.728010	-0.082195	0.111680	-0.671396	0	0
7015	2.661653	-0.180333	8.988966	-0.107336	0.134882	-0.001785	-0.082511	-0.508815	-0.761320	-0.728267	-0.080498	0.111441	-0.671363	0	0
7016	2.735082	-0.121791	8.905786	-0.077519	0.118466	0.025998	-0.079779	-0.505501	-0.761795	-0.728296	-0.079157	0.111171	-0.671536	0	0
7017	2.850782	-0.323542	8.842134	-0.018807	0.111031	0.024100	-0.077690	-0.504654	-0.762314	-0.728278	-0.078244	0.110538	-0.671767	0	0
7018	2.889162	-0.441521	8.725777	0.019173	0.075597	0.036117	-0.076648	-0.503960	-0.762308	-0.728116	-0.077883	0.109939	-0.672083	0	0
7019	2.835206	-0.527716	8.660426	0.024755	0.073537	0.053541	-0.076646	-0.506020	-0.761567	-0.727822	-0.077516	0.109318	-0.672545	0	0
7020	2.888644	-0.551976	8.617688	-0.036744	0.054741	0.055421	-0.074557	-0.503248	-0.762959	-0.727550	-0.076868	0.109261	-0.672922	0	0
7021	2.888540	-0.566723	8.634428	-0.079012	0.062044	0.055567	-0.074977	-0.500408	-0.760819	-0.727307	-0.075831	0.109434	-0.673274	0	0
7022	2.893346	-0.546659	8.791974	-0.115693	0.029129	0.053836	-0.074438	-0.498176	-0.763902	-0.727074	-0.074782	0.110093	-0.673535	0	0
7023	2.847594	-0.479817	8.709244	-0.151255	0.013669	0.055626	-0.074971	-0.495448	-0.763844	-0.726829	-0.073555	0.111113	-0.673768	0	0
7024	2.704379	-0.424913	8.684280	-0.227077	0.014110	0.066287	-0.074456	-0.489815	-0.765559	-0.726574	-0.071783	0.112641	-0.673980	0	0
7025	2.587413	-0.457701	8.667147	-0.245361	-0.004971	0.068016	-0.076944	-0.485176	-0.766752	-0.726285	-0.069989	0.114443	-0.674177	0	0
7026	2.640379	-0.527697	8.810193	-0.215548	-0.010835	0.089735	-0.077335	-0.481467	-0.768498	-0.725825	-0.068442	0.116089	-0.674549	0	0
7027	2.720391	-0.595300	8.715381	-0.153628	-0.001160	0.109663	-0.078398	-0.478343	-0.767648	-0.725188	-0.067245	0.117278	-0.675149	0	0
7028	2.649410	-0.651435	8.798538	-0.059338	0.000937	0.151258	-0.079697	-0.475458	-0.769794	-0.724216	-0.066680	0.117825	-0.676152	0	0
7029	2.551303	-0.719885	9.138783	0.047874	0.011731	0.187606	-0.081537	-0.473984	-0.768841	-0.722929	-0.066767	0.117614	-0.677557	0	0
7030	2.345736	-0.784275	9.854419	0.137011	0.024328	0.227486	-0.082325	-0.474548	-0.768066	-0.721332	-0.067373	0.116713	-0.679352	0	0
7031	2.138790	-0.389028	9.830930	0.207372	0.058076	0.272661	-0.083891	-0.476352	-0.767179	-0.719404	-0.068189	0.115132	-0.681581	0	0
7032	1.995915	0.091300	9.526325	0.265422	0.085054	0.311744	-0.083372	-0.478827	-0.765670	-0.717203	-0.069208	0.112974	-0.684154	0	0
7033	1.904597	0.286422	9.511843	0.281788	0.096637	0.345713	-0.085726	-0.482159	-0.763507	-0.714747	-0.070202	0.110644	-0.686998	0	0
7034	1.698758	0.123046	9.959754	0.275154	0.131039	0.380709	-0.088076	-0.484934	-0.762113	-0.712086	-0.070895	0.108134	-0.690083	0	0
7035	1.649724	0.106221	10.202757	0.253232	0.165321	0.429713	-0.090024	-0.488238	-0.761773	-0.709116	-0.071103	0.105546	-0.693512	0	0
7036	1.962441	0.310647	10.130653	0.208742	0.186332	0.443885	-0.088605	-0.488112	-0.759829	-0.706094	-0.070870	0.103142	-0.696972	0	0
7037	2.324701	0.587156	9.646845	0.164685	0.196500	0.482445	-0.088866	-0.490315	-0.758830	-0.702814	-0.070173	0.100972	-0.700666	0	0
7038	2.570589	0.517488	9.170480	0.119324	0.182455	0.507002	-0.090697	-0.490201	-0.758424	-0.699373	-0.069268	0.099259	-0.704434	0	0
7039	2.420979	0.268854	8.942813	0.120565	0.185160	0.557598	-0.090711	-0.490086	-0.756730	-0.695540	-0.068270	0.097528	-0.708556	0	0
7040	2.399316	-0.070650	9.151537	0.168334	0.163516	0.574004	-0.092791	-0.491193	-0.757257	-0.691531	-0.067769	0.095639	-0.712773	0	0
7041	2.536569	-0.649822	9.619499	0.232857	0.162565	0.593961	-0.094362	-0.491355	-0.756468	-0.687287	-0.067674	0.093288	-0.717185	0	0
7042	2.709016	-0.638066	9.959479	0.286867	0.147628	0.621702	-0.096723	-0.494147	-0.753774	-0.682784	-0.068055	0.090685	-0.721769	0	0
7043	2.887557	-0.389865	10.423739	0.181215	0.161843	0.649968	-0.098549	-0.494713	-0.753641	-0.678107	-0.067566	0.088753	-0.726450	0	0
7044	2.886103	0.236723	10.611855	0.012096	0.146940	0.678267	-0.102219	-0.491472	-0.753291	-0.673322	-0.066026	0.088175	-0.731097	0	0
7045	2.834807	0.584062	10.409770	-0.143998	0.153806	0.655145	-0.104438	-0.485994	-0.755770	-0.668753	-0.063396	0.088670	-0.735451	0	0
7046	2.835217	0.647584	10.371927	-0.184102	0.155025	0.600306	-0.105366	-0.480663	-0.756440	-0.664648	-0.060537	0.089418	-0.739312	0	0
7047	2.800207	0.441572	10.151904	-0.139463	0.140462	0.511178	-0.107998	-0.474808	-0.756566	-0.661075	-0.058169	0.089878	-0.742643	0	0
7048	2.530588	0.053448	9.900812	-0.084988	0.123267	0.474332	-0.108792	-0.471532	-0.756757	-0.657811	-0.056307	0.090023	-0.745660	0	0
7049	2.407976	-0.138129	9.760493	-0.072231	0.101189	0.432364	-0.110480	-0.468785	-0.759033	-0.654718	-0.054751	0.090197	-0.748472	0	0
7050	2.233306	-0.492085	9.638433	-0.044138	0.102087	0.367746	-0.111657	-0.466875	-0.759637	-0.652238	-0.053402	0.090117	-0.750741	0	0
7051	2.121515	-0.962674	9.259047	0.046374	0.060159	0.329013	-0.111826	-0.463360	-0.756575	-0.649799	-0.053023	0.089615	-0.752940	0	0
7052	2.077001	-1.053941	9.425831	0.128409	0.042630	0.293838	-0.113641	-0.464736	-0.757369	-0.647682	-0.053314	0.088581	-0.754864	0	0
7053	1.955913	-0.987909	9.255249	0.190425	0.049414	0.281437	-0.114951	-0.465855	-0.756341	-0.645501	-0.053994	0.087041	-0.756860	0	0
7054	1.761718	-0.929192	9.144358	0.188102	0.051709	0.253501	-0.115611	-0.467250	-0.754672	-0.643617	-0.054641	0.085471	-0.758595	0	0
7055	1.829774	-0.923547	9.239710	0.163490	0.068896	0.227465	-0.115755	-0.469198	-0.752107	-0.641863	-0.055046	0.083980	-0.760216	0	0
7056	2.075237	-0.882346	9.714005	0.118145	0.072020	0.210198	-0.116530	-0.472492	-0.751645	-0.640336	-0.055127	0.082785	-0.761629	0	0
7057	2.161952	-0.593023	9.822648	0.047133	0.090179	0.199974	-0.117446	-0.471405	-0.751877	-0.638865	-0.054649	0.082031	-0.762978	0	0
7058	2.059436	-0.264779	9.631159	-0.020618	0.102407	0.182709	-0.117189	-0.470859	-0.751608	-0.637634	-0.053635	0.081683	-0.764116	0	0
7059	1.908798	0.128621	9.291600	-0.053365	0.103506	0.190591	-0.116674	-0.468390	-0.751824	-0.636295	-0.052423	0.081605	-0.765324	0	0
7060	1.811788	0.123196	8.979021	0.001732	0.108618	0.177343	-0.116409	-0.467831	-0.752596	-0.635110	-0.051505	0.081044	-0.766430	0	0
7061	1.803783	-0.323930	9.471587	0.136396	0.115846	0.201444	-0.115896	-0.468390	-0.751179	-0.633593	-0.051395	0.079437	-0.767859	0	0
7062	2.214951	-0.632860	10.092020	0.293218	0.133532	0.209862	-0.115498	-0.471127	-0.750715	-0.632024	-0.052108	0.076497	-0.769401	0	0
7063	2.483855	-0.405244	10.151999	0.447993	0.139206	0.214678	-0.114461	-0.476903	-0.747192	-0.630243	-0.053786	0.072360	-0.771145	0	0
7064	2.647016	-0.022113	9.838941	0.513032	0.149051	0.224966	-0.114193	-0.484591	-0.744482	-0.628436	-0.055754	0.067636	-0.772907	0	0
7065	2.633238	0.185450	10.176326	0.526296	0.147520	0.203968	-0.113942	-0.493405	-0.739192	-0.626660	-0.057878	0.062846	-0.774595	0	0
7066	2.297809	0.248915	10.184977	0.533071	0.168786	0.188249	-0.112502	-0.499573	-0.736851	-0.625091	-0.059841	0.057818	-0.776104	0	0
7067	1.913832	0.272522	9.884281	0.546736	0.191859	0.169021	-0.110279	-0.506971	-0.733889	-0.623557	-0.061772	0.052571	-0.777558	0	0
7068	1.684768	0.234477	9.990717	0.606844	0.228720	0.134029	-0.109108	-0.515767	-0.729386	-0.622349	-0.063756	0.046559	-0.778748	0	0
7069	1.582965	0.353781	10.256245	0.670084	0.212891	0.111095	-0.106889	-0.527022	-0.724158	-0.621147	-0.066314	0.040178	-0.779849	0	0
7070	1.633652	0.611044	9.779359	0.697024	0.207976	0.083067	-0.105456	-0.537327	-0.719035	-0.620215	-0.069038	0.033557	-0.780667	0	0
7071	1.308073	0.696188	9.795355	0.701545	0.189156	0.062007	-0.102067	-0.548577	-0.713295	-0.619301	-0.071986	0.027036	-0.781379	0	0
7072	0.964140	0.899770	9.430926	0.641819	0.157020	0.034100	-0.098943	-0.557911	-0.707905	-0.618766	-0.074775	0.021130	-0.781723	0	0
7073	0.711811	0.933860	8.957863	0.523743	0.135600	0.017763	-0.098813	-0.568088	-0.703031	-0.618264	-0.077037	0.016283	-0.782016	0	0
7074	0.580359	0.863197	8.645150	0.371253	0.112515	0.008532	-0.096454	-0.575476	-0.700850	-0.618101	-0.078504	0.012750	-0.782065	0	0
7075	0.851143	0.589904	8.785113	0.263717	0.080106	0.003592	-0.094642	-0.579332	-0.697166	-0.617885	-0.079584	0.010256	-0.782164	0	0
7076	1.233695	0.435910	9.684418	0.243056	0.041213	0.026304	-0.094287	-0.580211	-0.692241	-0.617635	-0.080814	0.008178	-0.782259	0	0
7077	1.296868	0.553963	10.374653	0.282356	-0.002926	0.029556	-0.094284	-0.584331	-0.690760	-0.617184	-0.082653	0.006072	-0.782442	0	0
7078	0.910035	0.562172	10.371599	0.309077	-0.034000	0.000545	-0.094542	-0.589281	-0.688774	-0.617166	-0.084880	0.003932	-0.782232	0	0
7079	0.519333	0.676163	10.023923	0.308592	-0.038750	-0.019605	-0.096115	-0.594533	-0.685482	-0.617065	-0.087152	0.001789	-0.782069	0	0
7080	0.535173	0.882795	9.982920	0.289489	-0.047372	-0.016976	-0.096907	-0.599781	-0.681936	-0.617344	-0.089364	-0.000110	-0.781601	0	0
7081	0.740862	1.072327	9.804126	0.249621	-0.017113	-0.033337	-0.097572	-0.603246	-0.678746	-0.617394	-0.091089	-0.001952	-0.781360	0	0
7082	1.022538	0.979680	9.842302	0.233308	-0.034749	-0.021074	-0.096812	-0.604511	-0.675393	-0.617928	-0.092858	-0.003469	-0.780724	0	0
7083	1.172921	0.829331	9.492892	0.207310	-0.029168	-0.029669	-0.096561	-0.607550	-0.672722	-0.617982	-0.094412	-0.004904	-0.780487	0	0
7084	1.254761	0.627467	9.246018	0.238121	-0.024489	-0.009652	-0.098652	-0.612939	-0.669820	-0.618153	-0.096132	-0.006540	-0.780130	0	0
7085	1.337343	0.586378	9.166051	0.286765	-0.037373	0.006759	-0.098656	-0.616246	-0.667803	-0.617840	-0.098243	-0.008505	-0.780096	0	0
7086	1.478552	0.576804	9.044019	0.356728	-0.047349	0.048417	-0.099594	-0.619456	-0.663305	-0.617280	-0.100877	-0.010885	-0.780174	0	0
7087	1.546511	0.542503	9.020171	0.334285	-0.064814	0.057170	-0.100383	-0.625111	-0.660027	-0.616514	-0.103503	-0.012993	-0.780403	0	0
7088	1.683458	0.658011	9.004126	0.217455	-0.048670	0.083733	-0.103018	-0.627239	-0.655886	-0.615729	-0.105291	-0.014250	-0.780761	0	0
7089	1.839939	0.773999	8.929529	0.076126	-0.030346	0.095548	-0.104060	-0.631233	-0.654396	-0.614920	-0.106069	-0.014502	-0.781289	0	0
7090	1.908205	0.802258	8.954987	-0.047272	-0.020773	0.100304	-0.106424	-0.627979	-0.654055	-0.614248	-0.106011	-0.013850	-0.781837	0	0
7091	2.010452	0.806501	8.930896	-0.109031	-0.035646	0.128369	-0.108380	-0.628409	-0.654049	-0.613375	-0.105708	-0.012572	-0.782584	0	0
7092	1.966651	0.834385	9.077570	-0.065889	-0.044518	0.169206	-0.110204	-0.626772	-0.655175	-0.612175	-0.105729	-0.011557	-0.783537	0	0
7093	1.937048	0.812490	9.324895	-0.020309	-0.031299	0.192662	-0.113612	-0.624627	-0.654458	-0.610699	-0.105951	-0.010918	-0.784667	0	0
7094	1.985809	0.923227	9.809565	0.016498	-0.023287	0.215256	-0.116745	-0.624659	-0.654306	-0.609030	-0.106313	-0.010632	-0.785918	0	0
7095	2.070381	1.229054	9.744174	-0.015995	0.001281	0.224123	-0.118193	-0.622493	-0.653732	-0.607292	-0.106317	-0.010181	-0.787267	0	0
7096	1.959604	1.456551	9.890395	-0.137159	0.021665	0.210539	-0.120431	-0.618143	-0.653501	-0.605815	-0.105390	-0.008963	-0.788544	0	0
7097	1.711036	1.487198	10.385634	-0.282050	0.057728	0.209282	-0.121990	-0.612922	-0.656770	-0.604460	-0.103334	-0.006770	-0.789876	0	0
7098	1.516963	1.558530	10.231340	-0.409481	0.098907	0.212348	-0.121998	-0.604408	-0.659726	-0.603235	-0.100146	-0.003869	-0.791241	0	0
7099	1.401919	1.736531	9.587677	-0.433653	0.111520	0.208051	-0.124487	-0.593032	-0.663909	-0.602020	-0.096741	-0.000810	-0.792598	0	0
7100	1.234387	1.764226	9.407937	-0.358183	0.079774	0.195498	-0.125660	-0.584926	-0.667906	-0.600846	-0.094009	0.001782	-0.793816	0	0
7101	1.225185	1.429665	9.379176	-0.304323	0.114431	0.187623	-0.124491	-0.579836	-0.669506	-0.599650	-0.091349	0.003769	-0.795023	0	0
7102	1.208582	1.080443	9.364903	-0.304145	0.111722	0.192010	-0.126572	-0.573518	-0.673401	-0.598449	-0.088685	0.005738	-0.796216	0	0
7103	1.355265	1.140780	9.062159	-0.312641	0.105518	0.201625	-0.126834	-0.567197	-0.676138	-0.597133	-0.086040	0.007852	-0.797476	0	0
7104	1.473240	1.334534	9.008927	-0.297584	0.079313	0.193654	-0.126318	-0.559775	-0.678858	-0.595897	-0.083670	0.009964	-0.798628	0	0
7105	1.429181	1.334762	9.242374	-0.201134	0.070005	0.182875	-0.127374	-0.553890	-0.680167	-0.594619	-0.081972	0.011380	-0.799737	0	0
7106	1.242996	1.223490	9.792259	-0.131656	0.053998	0.166041	-0.127767	-0.550595	-0.681530	-0.593452	-0.080794	0.012293	-0.800710	0	0
7107	1.067075	1.215847	10.401488	-0.145127	0.054422	0.144254	-0.128291	-0.546202	-0.683392	-0.592430	-0.079550	0.013312	-0.801574	0	0
7108	0.980453	1.436898	10.672956	-0.166090	0.063488	0.133840	-0.129342	-0.542235	-0.684348	-0.591558	-0.078096	0.014420	-0.802342	0	0
7109	0.914346	1.777796	10.626073	-0.151116	0.069065	0.109342	-0.129608	-0.538257	-0.685569	-0.590820	-0.076691	0.015353	-0.803003	0	0
7110	0.918014	1.917866	10.247869	-0.075538	0.100584	0.074304	-0.129492	-0.535529	-0.684996	-0.590417	-0.075480	0.015474	-0.803412	0	0
7111	1.017762	1.825066	9.781815	-0.014117	0.091995	0.039231	-0.126616	-0.534117	-0.686290	-0.590141	-0.074701	0.015099	-0.803695	0	0
7112	1.194096	1.510758	9.313258	0.011326	0.083456	0.015638	-0.127526	-0.532883	-0.687300	-0.590216	-0.074148	0.014585	-0.803701	0	0
7113	1.384639	1.151366	8.959945	0.065582	0.065653	0.009388	-0.126758	-0.532898	-0.685485	-0.590116	-0.074055	0.013698	-0.803798	0	0
7114	1.470675	0.860550	8.852131	0.114834	0.044204	0.014460	-0.122580	-0.535330	-0.684521	-0.590079	-0.074430	0.012579	-0.803809	0	0
7115	1.410952	0.628230	8.835677	0.135654	0.037004	0.017882	-0.122576	-0.536562	-0.684415	-0.589853	-0.074982	0.011308	-0.803942	0	0
7116	1.390914	0.524309	8.810450	0.103389	0.008448	0.016158	-0.123366	-0.537682	-0.683000	-0.589716	-0.075579	0.010485	-0.803998	0	0
7117	1.434743	0.577062	9.054719	0.043366	-0.000551	0.004100	-0.123243	-0.539067	-0.681467	-0.589664	-0.075894	0.010172	-0.804010	0	0
7118	1.474613	0.769194	9.209063	0.014079	0.008328	0.007687	-0.123131	-0.537443	-0.680005	-0.589651	-0.075965	0.010061	-0.804015	0	0
7119	1.397559	0.951898	9.428921	0.017042	-0.007217	-0.004607	-0.123638	-0.539351	-0.680949	-0.589688	-0.076182	0.009995	-0.803968	0	0
7120	1.285822	1.014296	9.580077	-0.008676	-0.012694	-0.030738	-0.122867	-0.538263	-0.679892	-0.589996	-0.076293	0.010161	-0.803729	0	0
7121	1.197439	0.945685	9.927359	-0.048487	-0.009081	-0.074228	-0.121692	-0.538388	-0.679903	-0.590643	-0.076143	0.010576	-0.803263	0	0
7122	1.170922	0.978070	9.872747	-0.047355	0.012500	-0.110813	-0.121173	-0.536462	-0.680390	-0.591624	-0.075831	0.010843	-0.802567	0	0
7123	1.151017	0.882284	9.770157	-0.042652	0.018153	-0.136972	-0.120394	-0.536734	-0.679880	-0.592771	-0.075501	0.010998	-0.801749	0	0
7124	1.044338	0.588476	10.083181	-0.085109	0.049392	-0.159421	-0.118570	-0.535346	-0.680126	-0.594170	-0.074674	0.011312	-0.800786	0	0
7125	0.926927	0.459687	9.967847	-0.134319	0.048928	-0.159285	-0.117257	-0.533397	-0.681919	-0.595565	-0.073549	0.011996	-0.799843	0	0
7126	1.000581	0.478980	9.482201	-0.153467	0.059805	-0.171405	-0.114005	-0.532694	-0.680888	-0.597116	-0.072233	0.012787	-0.798794	0	0
7127	1.165970	0.499947	9.652998	-0.136224	0.031452	-0.159299	-0.110600	-0.530166	-0.683595	-0.598505	-0.071233	0.013589	-0.797830	0	0
7128	1.319793	0.265089	10.140006	-0.110410	0.040047	-0.169764	-0.109420	-0.527671	-0.685376	-0.600006	-0.070332	0.014156	-0.796772	0	0
7129	1.343154	0.170878	10.520659	-0.065976	0.060501	-0.162841	-0.107346	-0.526296	-0.684323	-0.601372	-0.069523	0.014225	-0.795811	0	0
7130	1.250520	0.190712	10.774876	-0.061628	0.093874	-0.175857	-0.105517	-0.527102	-0.684092	-0.602908	-0.068485	0.014076	-0.794741	0	0
7131	1.172057	0.103090	10.857758	-0.094204	0.086903	-0.161828	-0.101209	-0.524857	-0.685250	-0.604284	-0.067293	0.014212	-0.793795	0	0
7132	1.153310	0.137500	10.393829	-0.089003	0.093981	-0.165322	-0.099635	-0.523729	-0.686801	-0.605856	-0.066086	0.014296	-0.792696	0	0
7133	1.080411	0.095365	10.089855	-0.047190	0.079415	-0.145433	-0.095972	-0.523129	-0.688116	-0.607064	-0.065234	0.014117	-0.791845	0	0
7134	1.119098	-0.019757	9.714474	0.029200	0.076897	-0.131692	-0.093499	-0.522564	-0.687603	-0.608339	-0.064873	0.013394	-0.790908	0	0
7135	1.103796	-0.196116	9.431469	0.108800	0.044619	-0.116302	-0.092843	-0.523791	-0.687371	-0.609207	-0.065241	0.012215	-0.790228	0	0
7136	1.014435	-0.462144	9.633118	0.147249	0.029957	-0.093761	-0.090374	-0.525983	-0.685090	-0.609987	-0.065967	0.010860	-0.789586	0	0
7137	0.850574	-0.567326	9.833936	0.139047	0.025314	-0.072829	-0.089327	-0.527620	-0.684609	-0.610487	-0.066666	0.009592	-0.789158	0	0
7138	0.673152	-0.518059	9.906526	0.088735	0.040179	-0.048249	-0.088151	-0.529807	-0.683749	-0.610893	-0.066950	0.008663	-0.788830	0	0
7139	0.498808	-0.370943	9.907804	0.022698	0.036803	-0.021941	-0.088277	-0.531450	-0.683650	-0.611069	-0.066836	0.008273	-0.788707	0	0
7140	0.417148	-0.194968	9.861353	0.024195	0.029927	-0.027230	-0.087238	-0.531723	-0.682883	-0.611322	-0.066805	0.007928	-0.788517	0	0
7141	0.535523	-0.002089	9.447357	0.041925	0.032105	-0.006346	-0.086198	-0.530344	-0.682993	-0.611362	-0.066836	0.007419	-0.788489	0	0
7142	0.789212	0.068342	9.246390	0.038491	0.028544	-0.002827	-0.085811	-0.531860	-0.681724	-0.611402	-0.066902	0.006984	-0.788456	0	0
7143	1.017747	0.048649	9.313464	0.048852	0.016952	0.002382	-0.085561	-0.531051	-0.680669	-0.611367	-0.067092	0.006521	-0.788471	0	0
7144	1.276198	0.124957	9.235949	0.017846	0.018794	0.007742	-0.085291	-0.532408	-0.681218	-0.611331	-0.067108	0.006315	-0.788500	0	0
7145	1.442348	0.231076	9.168252	-0.027268	0.010412	0.005247	-0.085801	-0.532670	-0.682521	-0.611323	-0.066892	0.006504	-0.788523	0	0
7146	1.394793	0.420927	9.157526	-0.092956	0.007378	0.008892	-0.085557	-0.530906	-0.681317	-0.611346	-0.066320	0.007243	-0.788546	0	0
7147	1.235264	0.588297	9.071591	-0.122272	0.000543	0.016765	-0.085041	-0.528847	-0.681541	-0.611308	-0.065605	0.008256	-0.788625	0	0
7148	1.091589	0.604477	9.256723	-0.117603	-0.022865	0.004451	-0.085688	-0.526507	-0.683312	-0.611379	-0.065122	0.009370	-0.788598	0	0
7149	0.991886	0.640294	9.387855	-0.102282	-0.025447	-0.004341	-0.086213	-0.522942	-0.684539	-0.611491	-0.064735	0.010371	-0.788531	0	0
7150	1.040895	0.693624	9.356007	-0.066114	-0.032684	-0.006210	-0.086739	-0.522127	-0.684520	-0.611607	-0.064645	0.011132	-0.788438	0	0
7151	1.069322	0.624200	9.686052	-0.050741	-0.046806	-0.008025	-0.086748	-0.520903	-0.683975	-0.611711	-0.064742	0.011853	-0.788339	0	0
7152	1.137014	0.608081	9.994161	-0.003702	-0.042238	0.007566	-0.086488	-0.521177	-0.683722	-0.611680	-0.065107	0.012190	-0.788327	0	0
7153	1.098274	0.658406	10.082932	0.029514	-0.019902	0.015373	-0.087793	-0.520090	-0.684212	-0.611551	-0.065479	0.012127	-0.788397	0	0
7154	0.809440	0.474863	10.663212	0.036689	-0.013985	0.023198	-0.088587	-0.520391	-0.682651	-0.611370	-0.065866	0.011983	-0.788508	0	0
7155	0.468004	0.389960	10.924105	0.043546	0.001037	0.012712	-0.089502	-0.520402	-0.682514	-0.611256	-0.066149	0.011669	-0.788577	0	0
7156	0.419205	0.636831	10.146731	0.036663	0.031114	0.001438	-0.088854	-0.520815	-0.681746	-0.611254	-0.066184	0.011235	-0.788582	0	0
7157	0.476357	0.757655	9.711333	-0.010506	0.022213	-0.016775	-0.089504	-0.519442	-0.682756	-0.611412	-0.065961	0.011183	-0.788479	0	0
7158	0.606541	0.593753	9.945682	-0.039623	0.038024	-0.013117	-0.088853	-0.519025	-0.682752	-0.611573	-0.065476	0.011298	-0.788393	0	0
7159	0.747606	0.525433	9.648498	-0.041173	0.059935	-0.016513	-0.087418	-0.519424	-0.682510	-0.611754	-0.064761	0.011250	-0.788313	0	0
7160	0.778655	0.733018	9.069672	-0.086499	0.065918	-0.035575	-0.086380	-0.518324	-0.682236	-0.612127	-0.063772	0.011550	-0.788099	0	0
7161	0.672742	0.859412	8.696226	-0.135628	0.051081	-0.061675	-0.085460	-0.515830	-0.684145	-0.612722	-0.062550	0.012264	-0.787724	0	0
7162	0.468086	0.817273	8.714880	-0.157296	0.048490	-0.103514	-0.084424	-0.513356	-0.684364	-0.613665	-0.061273	0.013185	-0.787075	0	0
7163	0.236568	0.407321	9.092083	-0.185540	0.066823	-0.143494	-0.082594	-0.511546	-0.685513	-0.614933	-0.059620	0.014133	-0.786196	0	0
7164	0.094797	-0.047329	9.490788	-0.252295	0.089316	-0.207753	-0.078674	-0.508062	-0.687685	-0.616750	-0.057451	0.015487	-0.784907	0	0
7165	0.036731	-0.351197	9.797704	-0.377732	0.118546	-0.229958	-0.077085	-0.504160	-0.692304	-0.618801	-0.054206	0.017561	-0.783478	0	0
7166	-0.036951	-0.439660	9.953097	-0.541560	0.116651	-0.252165	-0.073175	-0.498491	-0.694303	-0.621098	-0.050039	0.020989	-0.781852	0	0
7167	-0.044528	-0.506480	9.855476	-0.650829	0.137165	-0.279695	-0.068211	-0.489220	-0.699231	-0.623641	-0.044946	0.025044	-0.780016	0	0
7168	0.040395	-0.525485	9.971878	-0.720442	0.139772	-0.302147	-0.064822	-0.478604	-0.703602	-0.626354	-0.039492	0.029699	-0.777971	0	0
7169	0.110142	-0.324974	9.563956	-0.675592	0.150083	-0.309241	-0.061292	-0.468246	-0.709149	-0.629069	-0.034135	0.033840	-0.775862	0	0
7170	0.179323	-0.210119	9.220198	-0.669328	0.155833	-0.340648	-0.055937	-0.457459	-0.714701	-0.631989	-0.028885	0.037980	-0.773507	0	0
7171	0.163269	-0.471551	9.168425	-0.679764	0.133135	-0.337169	-0.052934	-0.447525	-0.719472	-0.634839	-0.023627	0.042237	-0.771127	0	0
7172	0.141280	-0.894468	9.237966	-0.719926	0.095083	-0.344096	-0.049289	-0.436365	-0.723444	-0.637695	-0.018523	0.047148	-0.768621	0	0
7173	0.112044	-0.894572	9.270114	-0.661424	0.061390	-0.340878	-0.044591	-0.426142	-0.728221	-0.640460	-0.013925	0.051709	-0.766122	0	0
7174	0.023152	-1.052892	9.608867	-0.601618	0.037904	-0.323668	-0.042253	-0.416234	-0.731427	-0.643041	-0.010004	0.056075	-0.763710	0	0
7175	0.075501	-1.220492	9.798960	-0.553205	0.009332	-0.311651	-0.040958	-0.407436	-0.734256	-0.645478	-0.006470	0.060132	-0.761380	0	0
7176	0.273414	-1.058291	9.903226	-0.493719	-0.028969	-0.297963	-0.039539	-0.397684	-0.736678	-0.647762	-0.003737	0.064104	-0.759132	0	0
7177	0.464794	-1.118247	10.348276	-0.395002	-0.041443	-0.282545	-0.039815	-0.390971	-0.737975	-0.649894	-0.001588	0.067280	-0.757039	0	0
7178	0.563209	-0.906840	10.470068	-0.320510	-0.073916	-0.256693	-0.039815	-0.385194	-0.740725	-0.651797	-0.000292	0.070229	-0.755134	0	0
7179	0.258428	-0.630330	10.284935	-0.154737	-0.105792	-0.246877	-0.040858	-0.384241	-0.741219	-0.653591	-0.000163	0.071999	-0.753415	0	0
7180	0.073627	-0.609295	10.282240	-0.010164	-0.128382	-0.264839	-0.042945	-0.383708	-0.741714	-0.655501	-0.001308	0.072961	-0.751661	0	0
7181	0.136818	-0.592118	10.435975	0.053215	-0.125841	-0.291175	-0.042163	-0.385491	-0.740714	-0.657600	-0.002710	0.073280	-0.749790	0	0
7182	0.206775	-0.332247	10.147527	0.023253	-0.131349	-0.312056	-0.042294	-0.387144	-0.739834	-0.659850	-0.004130	0.074008	-0.747732	0	0
7183	0.303388	-0.436155	10.250344	-0.012070	-0.134061	-0.345952	-0.043222	-0.388274	-0.737638	-0.662341	-0.005192	0.074854	-0.745435	0	0
7184	0.246283	-0.630041	10.268271	-0.047317	-0.133232	-0.379854	-0.043606	-0.388817	-0.738296	-0.665079	-0.006210	0.076116	-0.742858	0	0
7185	0.263875	-0.569859	10.079877	-0.052825	-0.141729	-0.390334	-0.046859	-0.389109	-0.739320	-0.667876	-0.007079	0.077300	-0.740213	0	0
7186	0.528256	-0.653328	10.399430	0.014265	-0.145644	-0.402700	-0.045162	-0.390604	-0.738710	-0.670746	-0.008617	0.078186	-0.737504	0	0
7187	1.081827	-0.476454	10.217263	0.111957	-0.160005	-0.430872	-0.045944	-0.394462	-0.736959	-0.673790	-0.010752	0.078266	-0.734687	0	0
7188	1.622889	-0.325642	10.206913	0.170780	-0.152983	-0.467590	-0.047508	-0.398874	-0.735213	-0.677086	-0.013446	0.078039	-0.731631	0	0
7189	1.740097	-0.295197	9.996425	0.187311	-0.143737	-0.505978	-0.046449	-0.403380	-0.734918	-0.680650	-0.016040	0.077458	-0.728326	0	0
7190	1.982361	-0.128207	9.632463	0.163556	-0.159114	-0.516402	-0.047616	-0.406817	-0.734327	-0.684259	-0.018764	0.077314	-0.724886	0	0
7191	2.530360	-0.068096	9.477816	0.198734	-0.163961	-0.563543	-0.046570	-0.412167	-0.732097	-0.688177	-0.021650	0.076798	-0.721142	0	0
7192	3.073130	-0.043467	9.463208	0.258254	-0.150634	-0.612443	-0.046043	-0.418755	-0.729627	-0.692415	-0.025035	0.075887	-0.717061	0	0
7193	3.279262	-0.152634	9.517421	0.250525	-0.142089	-0.654221	-0.044214	-0.423411	-0.727650	-0.696928	-0.028226	0.074860	-0.712665	0	0
7194	3.059174	-0.344789	9.505242	0.106697	-0.121249	-0.683414	-0.041451	-0.429951	-0.727278	-0.701670	-0.030395	0.074799	-0.707913	0	0
7195	2.949882	-0.704549	9.638227	-0.090262	-0.109180	-0.689761	-0.039742	-0.432114	-0.727853	-0.706490	-0.031023	0.075979	-0.702948	0	0
7196	3.228057	-0.593841	9.507480	-0.242068	-0.076636	-0.689196	-0.035833	-0.431399	-0.727346	-0.711341	-0.030425	0.078056	-0.697836	0	0
7197	3.333731	-0.756903	9.904620	-0.269183	-0.059310	-0.673330	-0.033099	-0.427943	-0.728209	-0.716063	-0.029458	0.080174	-0.692790	0	0
7198	3.192398	-0.801302	9.858830	-0.211827	-0.033520	-0.671697	-0.029174	-0.427064	-0.729781	-0.720743	-0.028761	0.081732	-0.687766	0	0
7199	2.966468	-0.736402	9.872236	-0.161402	-0.025275	-0.661395	-0.025256	-0.424409	-0.731319	-0.725306	-0.028351	0.082887	-0.682830	0	0
7200	2.964010	-0.709050	10.034897	-0.160904	0.014803	-0.656051	-0.022377	-0.423131	-0.732876	-0.729835	-0.027675	0.083742	-0.677910	0	0
7201	3.041637	-0.753220	10.017948	-0.214651	0.021714	-0.627946	-0.017428	-0.420623	-0.732732	-0.734157	-0.026553	0.084944	-0.673122	0	0
7202	2.870889	-0.824656	10.025717	-0.240280	0.050141	-0.589431	-0.012854	-0.417543	-0.734917	-0.738229	-0.024999	0.086088	-0.668567	0	0
7203	2.578857	-0.834171	10.015379	-0.208604	0.062768	-0.570342	-0.008935	-0.413510	-0.737208	-0.742137	-0.023617	0.086976	-0.664161	0	0
7204	2.447392	-0.840651	10.044955	-0.181924	0.076114	-0.542489	-0.004635	-0.410866	-0.737577	-0.745847	-0.022280	0.087543	-0.659964	0	0
7205	2.516463	-0.685480	10.006832	-0.139026	0.059485	-0.507777	-0.000318	-0.409845	-0.739280	-0.749273	-0.021398	0.088017	-0.656038	0	0
7206	2.200550	-0.612524	10.020009	-0.065697	0.070774	-0.479231	0.003998	-0.411438	-0.739732	-0.752497	-0.020909	0.087868	-0.652373	0	0
7207	1.678150	-0.543920	9.708625	-0.059673	0.083273	-0.487154	0.008305	-0.411395	-0.739762	-0.755753	-0.020454	0.087646	-0.648642	0	0
7208	1.110398	-0.735146	9.443011	-0.130309	0.078606	-0.479182	0.011440	-0.409161	-0.741042	-0.758956	-0.019425	0.087853	-0.644895	0	0
7209	0.962931	-0.995697	9.413655	-0.225084	0.080963	-0.471044	0.016413	-0.411015	-0.741895	-0.762101	-0.017705	0.088705	-0.641109	0	0
7210	1.292161	-1.252943	9.593656	-0.262284	0.052367	-0.422963	0.019284	-0.406450	-0.743908	-0.764905	-0.015791	0.089966	-0.637634	0	0
7211	1.547287	-1.283661	9.759223	-0.086751	0.067809	-0.385880	0.023182	-0.402174	-0.743852	-0.767437	-0.015132	0.090043	-0.634589	0	0
7212	1.578954	-1.345601	9.408972	0.089047	0.058343	-0.367221	0.026193	-0.402956	-0.744540	-0.769815	-0.015821	0.089029	-0.631830	0	0
7213	1.369532	-1.405137	9.248327	0.149347	0.060122	-0.339508	0.029202	-0.405390	-0.744349	-0.771987	-0.016978	0.087670	-0.629335	0	0
7214	1.287271	-1.381723	8.950344	0.052288	0.064006	-0.314808	0.031817	-0.408108	-0.743640	-0.774020	-0.017299	0.086848	-0.626938	0	0
7215	1.676461	-1.436591	8.780781	-0.118723	0.062741	-0.270636	0.033383	-0.405892	-0.744649	-0.775791	-0.016303	0.087160	-0.624729	0	0
7216	2.042631	-1.609660	9.002285	-0.206254	0.068101	-0.245865	0.035857	-0.404914	-0.744387	-0.777422	-0.014536	0.087935	-0.622633	0	0
7217	2.092079	-1.820630	9.385515	-0.174403	0.065488	-0.212786	0.038463	-0.400220	-0.746006	-0.778828	-0.013046	0.088590	-0.620813	0	0
7218	1.775301	-1.904984	9.357736	-0.155921	0.079294	-0.205864	0.040813	-0.398270	-0.747025	-0.780203	-0.011566	0.088968	-0.619060	0	0
7219	1.264037	-1.993048	9.157656	-0.193027	0.093823	-0.212764	0.043400	-0.390853	-0.747679	-0.781624	-0.009747	0.089513	-0.617217	0	0
7220	0.967572	-1.975531	8.900853	-0.336271	0.093122	-0.203676	0.047054	-0.387242	-0.749326	-0.782999	-0.006770	0.090896	-0.615309	0	0
7221	1.099186	-1.946997	8.852219	-0.537909	0.090656	-0.175166	0.048098	-0.380356	-0.752451	-0.784185	-0.002223	0.093580	-0.613427	0	0
7222	1.522604	-1.922551	8.946894	-0.699545	0.099908	-0.139714	0.049903	-0.369784	-0.754599	-0.785135	0.003700	0.097138	-0.611649	0	0
7223	1.769488	-2.060735	9.399233	-0.702335	0.101051	-0.109989	0.052628	-0.355615	-0.759285	-0.785861	0.009664	0.100741	-0.610066	0	0
7224	1.700935	-2.105452	9.545445	-0.603187	0.096302	-0.079767	0.053774	-0.342583	-0.761901	-0.786377	0.014867	0.103727	-0.608794	0	0
7225	1.638490	-1.931962	9.709150	-0.480214	0.120659	-0.076594	0.055331	-0.333643	-0.764859	-0.786889	0.019238	0.105812	-0.607651	0	0
7226	1.677909	-1.812926	9.889095	-0.400492	0.122466	-0.065487	0.059355	-0.326486	-0.765528	-0.787338	0.023020	0.107351	-0.606667	0	0
7227	1.671264	-1.701128	9.881156	-0.391469	0.148501	-0.058474	0.060274	-0.321793	-0.768306	-0.787756	0.026876	0.108673	-0.605729	0	0
7228	1.710912	-1.616701	9.678070	-0.465855	0.150888	-0.061744	0.064555	-0.312163	-0.769709	-0.788164	0.031349	0.110378	-0.604674	0	0
7229	1.883651	-1.675710	9.392392	-0.528892	0.173576	-0.031808	0.065728	-0.303628	-0.773454	-0.788372	0.036458	0.112327	-0.603758	0	0
7230	1.891689	-1.980919	9.329756	-0.512815	0.166080	-0.009165	0.067663	-0.293054	-0.775602	-0.788419	0.041449	0.114172	-0.603028	0	0
7231	1.813019	-2.123287	9.315020	-0.355162	0.152331	0.011273	0.070648	-0.287275	-0.776161	-0.788374	0.045097	0.115226	-0.602624	0	0
7232	1.678720	-2.200069	9.338819	-0.184051	0.119390	0.024624	0.073374	-0.282321	-0.776604	-0.788284	0.047252	0.115440	-0.602536	0	0
7233	1.692333	-1.931790	9.431904	-0.073340	0.114890	0.034730	0.074681	-0.280655	-0.777621	-0.788175	0.048472	0.115084	-0.602650	0	0
7234	1.888642	-1.607992	9.630508	-0.025508	0.101597	0.020595	0.076638	-0.278298	-0.778630	-0.788159	0.049265	0.114484	-0.602720	0	0
7235	1.938120	-1.444661	9.747904	0.011558	0.102202	0.018736	0.077943	-0.278972	-0.778393	-0.788173	0.049704	0.113736	-0.602808	0	0
7236	1.831520	-1.375180	9.693249	0.074369	0.112527	0.001985	0.079900	-0.281430	-0.777154	-0.788330	0.049754	0.112457	-0.602839	0	0
7237	1.592831	-1.419035	9.673927	0.157248	0.119085	-0.006121	0.080947	-0.283066	-0.776673	-0.788583	0.049103	0.110718	-0.602883	0	0
7238	1.412001	-1.514315	9.870435	0.241796	0.125627	-0.016832	0.083046	-0.287429	-0.775993	-0.788944	0.047891	0.108335	-0.602941	0	0
7239	1.291446	-1.333082	9.817694	0.277852	0.135231	-0.030032	0.085660	-0.291524	-0.774530	-0.789407	0.046353	0.105754	-0.602914	0	0
7240	1.068243	-1.256279	9.630255	0.262657	0.150128	-0.020395	0.087242	-0.296709	-0.774123	-0.789812	0.045120	0.103051	-0.602945	0	0
7241	0.892688	-1.361567	9.410069	0.251851	0.145368	-0.040457	0.090242	-0.299432	-0.772636	-0.790322	0.043837	0.100547	-0.602793	0	0
7242	0.730647	-1.619462	9.371403	0.274049	0.119097	-0.044957	0.092726	-0.303665	-0.771176	-0.790837	0.042300	0.098030	-0.602643	0	0
7243	0.534431	-1.914834	9.236149	0.352336	0.096019	-0.055718	0.094435	-0.308855	-0.770249	-0.791416	0.039919	0.095306	-0.602481	0	0
7244	0.432186	-1.930543	9.199550	0.449820	0.074320	-0.054334	0.096967	-0.323602	-0.769776	-0.791992	0.036712	0.092086	-0.602430	0	0
7245	0.471478	-1.854013	9.272365	0.525137	0.039052	-0.070356	0.096311	-0.331316	-0.765758	-0.792638	0.032620	0.088762	-0.602314	0	0
7246	0.624723	-1.493175	9.007641	0.540023	0.012979	-0.084445	0.097367	-0.338574	-0.763957	-0.793329	0.028299	0.085490	-0.602096	0	0
7247	0.746106	-1.170955	8.747945	0.454386	-0.019149	-0.108727	0.097256	-0.345973	-0.762800	-0.794092	0.024389	0.083055	-0.601602	0	0
7248	0.780180	-0.799417	8.486126	0.308425	-0.033324	-0.132801	0.098180	-0.353098	-0.760864	-0.794941	0.021586	0.081553	-0.600793	0	0
7249	0.633099	-0.868053	9.101085	0.134893	-0.022741	-0.168038	0.097129	-0.355595	-0.758824	-0.795964	0.020147	0.081074	-0.599552	0	0
7250	0.444998	-1.231390	10.059012	0.010433	-0.052884	-0.196528	0.097521	-0.356141	-0.758577	-0.797105	0.019545	0.081529	-0.597992	0	0
7251	0.289612	-1.162652	10.109581	-0.044098	-0.044458	-0.203354	0.098162	-0.355464	-0.757527	-0.798278	0.019388	0.082288	-0.596326	0	0
7252	0.482199	-0.715631	9.922650	-0.042970	-0.033549	-0.229512	0.099344	-0.355166	-0.758571	-0.799617	0.019299	0.082914	-0.594446	0	0
7253	0.642978	-0.637130	10.162164	-0.016334	-0.049813	-0.266252	0.097379	-0.354922	-0.757771	-0.801156	0.018843	0.083553	-0.592295	0	0
7254	0.792212	-0.901515	10.249376	0.078725	-0.045265	-0.271698	0.098417	-0.352721	-0.757996	-0.802744	0.017675	0.083558	-0.590176	0	0
7255	0.954666	-1.362564	10.551382	0.159919	-0.052918	-0.275370	0.098953	-0.354620	-0.758818	-0.804353	0.015785	0.083175	-0.588089	0	0
7256	1.197810	-1.446589	10.278249	0.267364	-0.035469	-0.272100	0.100529	-0.359815	-0.757630	-0.805968	0.013157	0.081988	-0.586106	0	0
7257	1.418887	-1.213090	9.622770	0.363565	-0.053994	-0.249750	0.100782	-0.363537	-0.754972	-0.807431	0.009641	0.080413	-0.584377	0	0
7258	1.590716	-1.051216	9.117517	0.426281	-0.088504	-0.250026	0.100273	-0.371636	-0.752785	-0.808858	0.005439	0.078717	-0.582686	0	0
7259	1.704416	-1.209876	8.889891	0.447876	-0.083995	-0.216026	0.100556	-0.380951	-0.751148	-0.810068	0.001084	0.076894	-0.581271	0	0
7260	1.828035	-1.311764	8.788741	0.460651	-0.102209	-0.178579	0.100431	-0.390846	-0.747177	-0.811028	-0.003421	0.075103	-0.580156	0	0
7261	2.095226	-1.396342	8.766839	0.431929	-0.095509	-0.152258	0.098867	-0.395121	-0.745559	-0.811819	-0.007677	0.073473	-0.579217	0	0
7262	2.373629	-1.228407	8.728904	0.375429	-0.108794	-0.118960	0.097698	-0.402413	-0.742831	-0.812398	-0.011484	0.072230	-0.578498	0	0
7263	2.359314	-1.117701	9.045553	0.311633	-0.134030	-0.097922	0.096419	-0.409123	-0.742953	-0.812829	-0.014965	0.071627	-0.577888	0	0
7264	2.149079	-1.198580	9.499582	0.242570	-0.119486	-0.101189	0.093801	-0.413012	-0.740148	-0.813294	-0.017741	0.071239	-0.577203	0	0
7265	1.768166	-1.302018	10.150921	0.144452	-0.103192	-0.090432	0.094329	-0.416299	-0.739305	-0.813717	-0.019684	0.071357	-0.576529	0	0
7266	1.201739	-1.457655	11.057594	0.043006	-0.051742	-0.090054	0.093543	-0.417687	-0.738286	-0.814196	-0.020437	0.071570	-0.575799	0	0
7267	1.044068	-1.038752	10.612034	-0.021977	-0.005942	-0.074979	0.094586	-0.417953	-0.738038	-0.814630	-0.020437	0.071847	-0.575151	0	0
7268	0.978580	-0.687500	10.066536	-0.100011	0.023074	-0.096527	0.095240	-0.416843	-0.738802	-0.815228	-0.019600	0.072273	-0.574279	0	0
7269	0.962120	-1.010134	10.062323	-0.115512	0.033776	-0.103398	0.094848	-0.413547	-0.740296	-0.815869	-0.018615	0.072748	-0.573340	0	0
7270	0.942511	-1.789214	10.511694	-0.032234	0.044404	-0.103528	0.096157	-0.412154	-0.741319	-0.816507	-0.018213	0.072609	-0.572462	0	0
7271	0.893037	-1.957105	10.367601	0.097826	0.035240	-0.082991	0.099408	-0.413103	-0.739409	-0.816991	-0.018921	0.071840	-0.571845	0	0
7272	0.843738	-1.407456	9.427494	0.199509	0.001336	-0.076479	0.098374	-0.416397	-0.739206	-0.817396	-0.020639	0.070731	-0.571344	0	0
7273	0.916262	-0.815967	8.560223	0.230083	-0.010774	-0.089744	0.099025	-0.420108	-0.737202	-0.817854	-0.022681	0.069570	-0.570754	0	0
7274	1.249093	-0.585002	8.047392	0.194705	-0.053949	-0.104569	0.100461	-0.425180	-0.734969	-0.818374	-0.024694	0.068935	-0.570002	0	0
7275	1.534980	-0.750389	8.295071	0.126604	-0.079418	-0.125313	0.099041	-0.428472	-0.735284	-0.819003	-0.026307	0.068918	-0.569027	0	0
7276	1.677701	-1.197706	8.907629	0.053885	-0.085893	-0.132023	0.097596	-0.428776	-0.733978	-0.819685	-0.027369	0.069339	-0.567944	0	0
7277	1.708939	-1.543504	9.645262	-0.017914	-0.073713	-0.103820	0.097608	-0.429581	-0.735165	-0.820230	-0.027747	0.070104	-0.567044	0	0
7278	1.347837	-1.558918	10.442661	-0.076221	-0.063095	-0.086222	0.096288	-0.429342	-0.733459	-0.820700	-0.027580	0.071088	-0.566248	0	0
7279	1.287670	-1.005977	10.531819	-0.191702	-0.012154	-0.047428	0.095763	-0.425364	-0.734939	-0.821014	-0.026129	0.072340	-0.565704	0	0
7280	1.223474	-0.321204	10.555156	-0.292638	-0.004582	-0.033237	0.095906	-0.421492	-0.738247	-0.821277	-0.023817	0.074082	-0.565198	0	0
7281	1.391747	0.121594	10.329989	-0.363520	0.031097	-0.044291	0.097191	-0.414635	-0.738903	-0.821634	-0.020707	0.075948	-0.564554	0	0
7282	1.644250	-0.000435	10.194101	-0.381087	0.049022	-0.066816	0.097973	-0.409127	-0.741403	-0.822126	-0.017390	0.077741	-0.563704	0	0
7283	1.783068	-0.454819	9.910843	-0.336313	0.046257	-0.079972	0.099260	-0.403917	-0.741570	-0.822668	-0.014453	0.079323	-0.562775	0	0
7284	1.726112	-0.729979	9.375599	-0.249530	0.035806	-0.064539	0.099388	-0.398419	-0.743805	-0.823098	-0.012290	0.080482	-0.562033	0	0
7285	1.592212	-0.816834	8.992500	-0.140246	0.031284	-0.047440	0.099134	-0.395385	-0.746086	-0.823408	-0.011029	0.081093	-0.561518	0	0
7286	1.509764	-0.790569	8.876145	-0.069270	0.019259	-0.037231	0.099127	-0.394570	-0.745680	-0.823644	-0.010421	0.081378	-0.561141	0	0
7287	1.412800	-0.685332	9.092939	-0.032562	0.007195	-0.011229	0.098609	-0.393881	-0.746443	-0.823718	-0.010155	0.081587	-0.561007	0	0
7288	1.269917	-0.530882	9.284863	-0.051681	0.003879	-0.012091	0.099916	-0.393179	-0.746959	-0.823799	-0.009758	0.081903	-0.560849	0	0
7289	1.228785	-0.450298	9.492754	-0.125044	0.014887	-0.010987	0.098610	-0.391405	-0.747696	-0.823886	-0.008686	0.082566	-0.560642	0	0
7290	1.243502	-0.352876	9.890862	-0.159005	0.006439	-0.016150	0.099124	-0.388386	-0.748161	-0.823999	-0.007393	0.083462	-0.560362	0	0
7291	1.317329	-0.178095	10.051436	-0.185322	0.008613	-0.031773	0.100420	-0.382749	-0.749621	-0.824198	-0.005878	0.084511	-0.559930	0	0
7292	1.232674	-0.106076	9.969679	-0.180164	0.009276	-0.071931	0.100397	-0.378522	-0.748757	-0.824623	-0.004442	0.085498	-0.559167	0	0
7293	1.152506	-0.163936	9.556699	-0.172871	0.021143	-0.101586	0.099879	-0.375632	-0.750649	-0.825216	-0.003021	0.086368	-0.558166	0	0
7294	1.186161	-0.269073	9.380106	-0.199689	0.014140	-0.140764	0.100395	-0.372887	-0.751119	-0.826021	-0.001456	0.087421	-0.556816	0	0
7295	1.237756	-0.581476	9.495522	-0.196207	0.017632	-0.145084	0.102219	-0.369848	-0.752113	-0.826846	0.000099	0.088446	-0.555430	0	0
7296	1.296385	-0.598172	9.203398	-0.117436	0.003547	-0.173258	0.102344	-0.368480	-0.752087	-0.827814	0.000897	0.089129	-0.553877	0	0
7297	1.534203	-0.684136	9.329842	-0.008965	0.007361	-0.194450	0.103130	-0.367367	-0.752982	-0.828897	0.000798	0.089202	-0.552243	0	0
7298	1.615131	-0.903665	9.804225	0.085520	0.004364	-0.220862	0.105086	-0.367350	-0.752866	-0.830124	-0.000123	0.088754	-0.550470	0	0
7299	1.750300	-0.974651	10.412630	0.146975	0.008963	-0.217505	0.105599	-0.368734	-0.751075	-0.831327	-0.001531	0.087956	-0.548777	0	0
7300	2.027719	-0.893952	10.802011	0.141148	0.052684	-0.224304	0.106250	-0.371895	-0.749320	-0.832602	-0.002653	0.086799	-0.547022	0	0
7301	2.297235	-0.493002	11.210658	0.102997	0.058124	-0.225046	0.108868	-0.373094	-0.749752	-0.833879	-0.003445	0.085839	-0.545220	0	0
7302	1.461544	-0.250958	11.262460	0.080358	0.099112	-0.249442	0.112535	-0.374413	-0.750715	-0.835323	-0.003828	0.084626	-0.543193	0	0
7303	2.331958	0.054215	9.106448	-0.075148	0.102113	-0.248896	0.114353	-0.375097	-0.749311	-0.836763	-0.002930	0.084273	-0.541033	0	0
7304	1.966337	-0.660051	10.329802	-0.065451	0.136454	-0.223502	0.116996	-0.378458	-0.751738	-0.838087	-0.001872	0.083539	-0.539100	0	0
7305	2.102930	-0.726965	9.688945	-0.066656	0.129118	-0.199074	0.119196	-0.375716	-0.750659	-0.839268	-0.000869	0.082922	-0.537356	0	0
7306	1.870137	-0.630373	9.475376	-0.038504	0.118057	-0.171323	0.123359	-0.370469	-0.751497	-0.840292	-0.000092	0.082197	-0.535867	0	0
7307	1.753539	-0.586253	9.527120	0.014412	0.108718	-0.157570	0.125424	-0.369934	-0.748899	-0.841226	0.000143	0.081323	-0.534533	0	0
7308	1.616873	-0.639441	9.614258	0.027710	0.113678	-0.145398	0.128308	-0.369886	-0.750480	-0.842099	0.000361	0.080279	-0.533315	0	0
7309	1.495882	-0.496719	9.752245	-0.018519	0.108401	-0.120888	0.131177	-0.368074	-0.750985	-0.842831	0.000896	0.079585	-0.532260	0	0
7310	1.385859	-0.186417	9.652675	-0.121428	0.119143	-0.085717	0.132995	-0.366833	-0.750453	-0.843385	0.002447	0.079288	-0.531422	0	0
7311	1.314315	0.016014	9.400573	-0.236220	0.114656	-0.074963	0.134555	-0.364352	-0.750806	-0.843868	0.004879	0.079700	-0.530576	0	0
7312	1.276635	-0.178408	9.451940	-0.351013	0.115453	-0.071122	0.136638	-0.358838	-0.752795	-0.844318	0.008358	0.080652	-0.529672	0	0
7313	1.077116	-0.530089	9.802601	-0.393603	0.106558	-0.043102	0.138453	-0.352787	-0.754121	-0.844596	0.012098	0.081962	-0.528955	0	0
7314	0.829278	-0.846001	10.028991	-0.370244	0.107554	-0.007408	0.140533	-0.342603	-0.757840	-0.844679	0.015750	0.083073	-0.528552	0	0
7315	0.611841	-0.978736	10.128967	-0.277857	0.102809	0.028053	0.142085	-0.336833	-0.758779	-0.844573	0.018562	0.083782	-0.528519	0	0
7316	0.602879	-0.907181	9.810608	-0.170445	0.086008	0.046870	0.144026	-0.332990	-0.758457	-0.844372	0.020458	0.084009	-0.528734	0	0
7317	0.880819	-0.856073	9.582174	-0.043514	0.069232	0.049977	0.145855	-0.331869	-0.759229	-0.844160	0.021140	0.083751	-0.529086	0	0
7318	1.157789	-0.940305	9.521314	0.050693	0.045567	0.060154	0.146121	-0.331996	-0.759754	-0.843899	0.020966	0.083146	-0.529605	0	0
7319	1.361549	-1.085635	9.335377	0.143905	0.032627	0.058146	0.146651	-0.334453	-0.759675	-0.843651	0.019876	0.082205	-0.530189	0	0
7320	1.366249	-1.128556	9.262024	0.225213	0.024932	0.063997	0.146923	-0.338009	-0.759357	-0.843382	0.018123	0.080848	-0.530888	0	0
7321	1.254504	-1.112155	9.182522	0.264711	0.012546	0.057721	0.147060	-0.341848	-0.758392	-0.843135	0.015905	0.079436	-0.531565	0	0
7322	1.186870	-1.001347	9.311559	0.282869	0.004228	0.024478	0.146151	-0.346526	-0.756786	-0.843055	0.013524	0.077954	-0.531976	0	0
7323	1.246396	-0.798415	9.351810	0.252607	-0.001980	-0.009481	0.147335	-0.351451	-0.755590	-0.843139	0.011276	0.076738	-0.532071	0	0
7324	1.270949	-0.741444	9.448897	0.229098	-0.016896	-0.048708	0.145780	-0.356950	-0.754385	-0.843413	0.009179	0.075728	-0.531822	0	0
7325	1.387458	-0.747354	9.673706	0.198605	-0.007098	-0.102650	0.145522	-0.361623	-0.752653	-0.843974	0.007284	0.074853	-0.531086	0	0
7326	1.396356	-0.872320	9.773408	0.201057	-0.045090	-0.132407	0.146305	-0.361341	-0.752783	-0.844662	0.005210	0.074236	-0.530102	0	0
7327	1.410615	-0.976654	9.539167	0.179272	-0.046717	-0.181183	0.146845	-0.364334	-0.753497	-0.845598	0.003207	0.073804	-0.528685	0	0
7328	1.411857	-1.153108	9.691577	0.240188	-0.047071	-0.242400	0.146720	-0.369003	-0.752026	-0.846851	0.000711	0.073000	-0.526796	0	0
7329	1.574361	-1.255748	9.628256	0.266917	-0.050114	-0.284319	0.146857	-0.371466	-0.751685	-0.848310	-0.002127	0.072135	-0.524558	0	0
7330	1.713659	-1.526534	9.863294	0.278609	-0.039370	-0.310439	0.147896	-0.375315	-0.749296	-0.849901	-0.004959	0.071061	-0.522105	0	0
7331	1.830560	-1.521906	9.792869	0.318040	-0.048250	-0.321029	0.148164	-0.379839	-0.748085	-0.851521	-0.008245	0.069910	-0.519574	0	0
7332	1.835416	-1.549599	9.659202	0.320994	-0.031139	-0.352388	0.148962	-0.384485	-0.747661	-0.853297	-0.011424	0.068539	-0.516775	0	0
7333	1.850327	-1.480226	9.739741	0.317234	-0.031793	-0.364594	0.150526	-0.389423	-0.745167	-0.855115	-0.014647	0.067247	-0.513851	0	0
7334	1.753065	-1.517839	9.484816	0.238072	-0.006721	-0.361689	0.151700	-0.394088	-0.742925	-0.856929	-0.016997	0.066088	-0.510898	0	0
7335	1.631445	-1.544024	9.312933	0.160443	-0.007932	-0.355378	0.153146	-0.395984	-0.743233	-0.858706	-0.018741	0.065393	-0.507933	0	0
7336	1.671853	-1.298661	9.262228	0.106205	0.004603	-0.348226	0.155355	-0.396527	-0.741828	-0.860456	-0.019894	0.064809	-0.504994	0	0
7337	1.676757	-1.206492	9.704067	0.015644	-0.017834	-0.327096	0.155880	-0.396655	-0.742094	-0.862090	-0.020418	0.064935	-0.502163	0	0
7338	1.619031	-1.082643	9.743480	-0.056178	-0.011948	-0.332125	0.158220	-0.394995	-0.741818	-0.863760	-0.020246	0.065314	-0.499242	0	0
7339	1.499250	-0.793165	9.559101	-0.115339	-0.004138	-0.350299	0.160569	-0.392085	-0.743079	-0.865525	-0.019582	0.065969	-0.496116	0	0
7340	1.403274	-0.607546	9.309745	-0.125967	-0.031988	-0.347767	0.161729	-0.387970	-0.743267	-0.867252	-0.018915	0.066864	-0.492997	0	0
7341	1.298111	-0.705823	9.279301	-0.109978	-0.044053	-0.363554	0.163160	-0.385900	-0.743627	-0.869030	-0.018500	0.067833	-0.489738	0	0
7342	1.249206	-1.106948	9.594305	-0.038981	-0.064034	-0.353314	0.163667	-0.384818	-0.742308	-0.870721	-0.018749	0.068577	-0.486611	0	0
7343	1.193758	-1.376967	9.911326	0.061537	-0.073802	-0.339656	0.166814	-0.385316	-0.743772	-0.872307	-0.019938	0.068962	-0.483660	0	0
7344	1.151195	-1.181396	9.818250	0.098699	-0.058897	-0.304860	0.164202	-0.385068	-0.743749	-0.873720	-0.021329	0.068999	-0.481038	0	0
7345	1.134615	-0.736417	9.539278	0.064741	-0.072552	-0.304851	0.164981	-0.386442	-0.742610	-0.875119	-0.022500	0.069355	-0.478383	0	0
7346	1.241678	-0.354075	9.341297	-0.034838	-0.069947	-0.309812	0.164072	-0.388231	-0.742378	-0.876557	-0.022779	0.070126	-0.475616	0	0
7347	1.554720	-0.155804	8.947092	-0.129293	-0.102539	-0.304371	0.163801	-0.386187	-0.742076	-0.877958	-0.022393	0.071670	-0.472813	0	0
7348	1.774983	-0.333761	9.065368	-0.174095	-0.123485	-0.290290	0.164573	-0.382345	-0.742527	-0.879278	-0.021690	0.073574	-0.470092	0	0
7349	1.542495	-0.865267	9.680552	-0.141423	-0.141820	-0.256394	0.163271	-0.379742	-0.744028	-0.880405	-0.021348	0.075530	-0.467682	0	0
7350	1.263286	-1.072865	10.233635	-0.065831	-0.114519	-0.252193	0.162488	-0.378373	-0.744776	-0.881510	-0.021528	0.076854	-0.465370	0	0
7351	1.061266	-1.037345	10.471232	-0.054438	-0.085441	-0.218158	0.164032	-0.375092	-0.743552	-0.882469	-0.021639	0.077904	-0.463369	0	0
7352	0.932317	-0.985660	10.726741	-0.025277	-0.034004	-0.171891	0.163120	-0.374274	-0.744049	-0.883246	-0.021740	0.078347	-0.461807	0	0
7353	1.075139	-0.716133	10.606224	0.024199	0.005230	-0.137041	0.163899	-0.375373	-0.743036	-0.883877	-0.022041	0.078238	-0.460602	0	0
7354	1.382929	-0.624755	10.004826	0.047858	0.001291	-0.120515	0.163490	-0.372928	-0.742074	-0.884424	-0.022586	0.078043	-0.459557	0	0
7355	1.729532	-0.583033	9.254136	0.048244	0.001028	-0.103901	0.165564	-0.374580	-0.739519	-0.884892	-0.023089	0.077866	-0.458661	0	0
7356	1.905930	-0.435443	8.939841	0.006994	-0.034064	-0.075959	0.164254	-0.373500	-0.739488	-0.885214	-0.023400	0.078181	-0.457970	0	0
7357	2.048131	-0.256666	8.905206	-0.078336	-0.044216	-0.058291	0.163466	-0.372691	-0.739206	-0.885464	-0.022965	0.079001	-0.457367	0	0
7358	2.063137	-0.193292	8.869445	-0.177718	-0.042591	-0.058001	0.163065	-0.371059	-0.738781	-0.885737	-0.021665	0.080241	-0.456686	0	0
7359	1.951505	-0.033458	9.428731	-0.248805	-0.049026	-0.061330	0.163983	-0.370769	-0.739433	-0.886028	-0.019758	0.081889	-0.455915	0	0
7360	1.741864	-0.090437	9.476341	-0.300444	-0.030246	-0.061152	0.163187	-0.365844	-0.740241	-0.886339	-0.017317	0.083577	-0.455103	0	0
7361	1.621884	0.201784	9.483273	-0.312809	-0.006199	-0.080287	0.161475	-0.361897	-0.740152	-0.886748	-0.014673	0.085136	-0.454109	0	0
7362	1.446962	0.265431	9.570537	-0.316475	-0.015672	-0.084698	0.160674	-0.355056	-0.741183	-0.887161	-0.012042	0.086763	-0.453069	0	0
7363	1.241705	0.167180	9.835358	-0.278497	-0.008856	-0.090914	0.161958	-0.349851	-0.740960	-0.887595	-0.009730	0.088187	-0.452000	0	0
7364	1.200833	-0.144507	9.957762	-0.179337	0.002274	-0.071082	0.162205	-0.344369	-0.741765	-0.887936	-0.008223	0.089034	-0.451193	0	0
7365	1.113905	-0.027347	9.966280	-0.028948	-0.030568	-0.054195	0.162189	-0.343019	-0.740437	-0.888154	-0.008190	0.089523	-0.450666	0	0
7366	1.144810	0.215647	9.697862	0.110670	-0.024297	-0.072052	0.161521	-0.341125	-0.739354	-0.888450	-0.009379	0.089298	-0.450106	0	0
7367	1.096607	0.284642	9.641851	0.170549	-0.043640	-0.090614	0.161402	-0.346333	-0.738414	-0.888800	-0.011213	0.088999	-0.449431	0	0
7368	1.218737	0.324753	9.431387	0.197878	-0.048887	-0.102907	0.160494	-0.348809	-0.737936	-0.889195	-0.013316	0.088596	-0.448672	0	0
7369	1.266941	0.225919	9.332023	0.218605	-0.061336	-0.099497	0.157097	-0.354350	-0.734897	-0.889554	-0.015670	0.088238	-0.447953	0	0
7370	1.587568	0.137721	9.376625	0.212897	-0.083872	-0.113441	0.157623	-0.358465	-0.733420	-0.889951	-0.018073	0.088075	-0.447105	0	0
7371	1.673685	-0.062778	9.662313	0.172296	-0.076579	-0.117626	0.156841	-0.360533	-0.732675	-0.890375	-0.020106	0.088057	-0.446176	0	0
7372	1.658896	-0.023088	10.036070	0.095130	-0.082918	-0.124401	0.155281	-0.363840	-0.731818	-0.890836	-0.021465	0.088409	-0.445122	0	0
7373	1.611187	-0.165062	10.621057	0.039196	-0.075050	-0.156476	0.154748	-0.364412	-0.730263	-0.891456	-0.022341	0.088960	-0.443727	0	0
7374	1.345522	-0.272667	10.461026	-0.059740	-0.074510	-0.138772	0.155004	-0.363592	-0.729989	-0.892018	-0.022295	0.089922	-0.442404	0	0
7375	1.166528	-0.146466	10.161899	-0.171330	-0.057648	-0.150655	0.154215	-0.359483	-0.731204	-0.892667	-0.021202	0.091245	-0.440874	0	0
7376	1.427657	-0.054122	9.948967	-0.339480	-0.066613	-0.167606	0.153419	-0.355522	-0.731511	-0.893409	-0.018650	0.093364	-0.439039	0	0
7377	1.466747	-0.369575	10.350318	-0.422585	-0.057105	-0.181250	0.153671	-0.348107	-0.733840	-0.894221	-0.015335	0.095775	-0.436991	0	0
7378	1.840837	-0.433581	10.580455	-0.387837	-0.041803	-0.179496	0.154314	-0.342065	-0.735417	-0.895016	-0.012253	0.097879	-0.434990	0	0
7379	2.122135	-0.545833	10.855628	-0.288620	-0.035504	-0.190177	0.152078	-0.336613	-0.735815	-0.895837	-0.010052	0.099509	-0.432981	0	0
7380	2.490991	0.010832	10.273969	-0.133528	-0.062835	-0.192457	0.152454	-0.332232	-0.735992	-0.896617	-0.009351	0.100694	-0.431104	0	0
7381	2.403643	-0.038966	9.795900	-0.025999	-0.059631	-0.218942	0.153235	-0.330578	-0.736485	-0.897500	-0.009658	0.101411	-0.429088	0	0
7382	2.283735	0.104651	8.972698	0.037703	-0.066802	-0.227912	0.151930	-0.331691	-0.735977	-0.898401	-0.010546	0.101890	-0.427063	0	0
7383	2.063198	-0.183532	8.864740	0.107901	-0.086062	-0.254344	0.153500	-0.333182	-0.735758	-0.899383	-0.012221	0.102273	-0.424855	0	0
7384	1.789738	-0.337027	8.910030	0.142393	-0.080005	-0.263176	0.152966	-0.333894	-0.733946	-0.900396	-0.014142	0.102419	-0.422608	0	0
7385	1.501142	-0.591843	8.910647	0.161272	-0.075516	-0.275448	0.154282	-0.335789	-0.734383	-0.901453	-0.016271	0.102474	-0.420258	0	0
7386	1.353864	-0.726611	9.360034	0.168430	-0.052886	-0.275409	0.152445	-0.337472	-0.732451	-0.902521	-0.018326	0.102262	-0.417927	0	0
7387	1.232085	-0.671602	9.748585	0.143391	-0.018203	-0.249092	0.153488	-0.339666	-0.731200	-0.903512	-0.020010	0.101868	-0.415800	0	0
7388	1.223000	-0.532293	9.888781	0.088571	0.024049	-0.243593	0.155323	-0.340598	-0.731752	-0.904525	-0.020990	0.101297	-0.413682	0	0
7389	1.152015	-0.202954	9.793423	0.022918	0.028031	-0.239948	0.156600	-0.339666	-0.728750	-0.905538	-0.021369	0.100977	-0.411520	0	0
7390	1.648898	-0.131112	9.715178	-0.014534	0.031259	-0.213592	0.157919	-0.340731	-0.729952	-0.906444	-0.021356	0.100772	-0.409572	0	0
7391	1.951240	-0.086445	9.391665	-0.028093	0.046968	-0.208235	0.159730	-0.339776	-0.728385	-0.907347	-0.021166	0.100495	-0.407646	0	0
7392	2.186260	-0.283721	9.269637	0.013168	0.034485	-0.215313	0.159463	-0.339512	-0.727857	-0.908248	-0.021393	0.100147	-0.405707	0	0
7393	2.400608	-0.652816	9.336907	0.082557	0.024953	-0.204130	0.161693	-0.341124	-0.728425	-0.909080	-0.022298	0.099623	-0.403921	0	0
7394	2.463248	-0.792331	9.173681	0.134196	0.015955	-0.212134	0.164456	-0.346287	-0.728807	-0.909915	-0.023696	0.098953	-0.402121	0	0
7395	2.458410	-0.824182	8.984494	0.163630	0.001651	-0.204409	0.164978	-0.349309	-0.727308	-0.910695	-0.025435	0.098316	-0.400402	0	0
7396	2.355810	-0.893706	8.985874	0.163725	0.010424	-0.205265	0.164042	-0.348528	-0.724944	-0.911479	-0.027116	0.097578	-0.398685	0	0
7397	2.181181	-0.815843	8.884488	0.111813	0.009160	-0.206898	0.165348	-0.350438	-0.724210	-0.912278	-0.028351	0.097078	-0.396890	0	0
7398	2.049799	-0.784804	9.033231	0.063198	-0.011426	-0.206837	0.167445	-0.351504	-0.724767	-0.913065	-0.029203	0.096937	-0.395047	0	0
7399	2.026023	-0.676092	9.098276	0.050774	-0.028715	-0.212098	0.166903	-0.350716	-0.722665	-0.913856	-0.030029	0.097021	-0.393131	0	0
7400	2.011012	-0.688989	9.398655	0.042760	-0.016202	-0.227738	0.167032	-0.350441	-0.722661	-0.914718	-0.030734	0.096997	-0.391073	0	0
7401	2.058316	-0.514035	9.344368	0.038375	-0.013514	-0.229474	0.167552	-0.353741	-0.720777	-0.915586	-0.031398	0.096982	-0.388987	0	0
7402	2.040502	-0.608432	9.554071	0.040256	0.015388	-0.236366	0.169631	-0.352222	-0.720372	-0.916502	-0.031965	0.096675	-0.386854	0	0
7403	2.030667	-0.613899	9.617169	0.047477	0.030937	-0.229366	0.171191	-0.353041	-0.719228	-0.917400	-0.032531	0.096215	-0.384788	0	0
7404	2.040031	-0.649557	9.761711	0.046744	0.034341	-0.224986	0.170411	-0.354419	-0.718990	-0.918277	-0.033073	0.095711	-0.382771	0	0
7405	2.074820	-0.537463	9.694713	0.060578	0.032453	-0.222422	0.172222	-0.354701	-0.716926	-0.919135	-0.033739	0.095186	-0.380778	0	0
7406	2.026483	-0.492682	9.633518	0.066601	0.042128	-0.227658	0.174033	-0.354570	-0.714985	-0.920015	-0.034436	0.094533	-0.378749	0	0
7407	2.070303	-0.508912	9.530589	0.093063	0.048574	-0.206775	0.176119	-0.354966	-0.714487	-0.920808	-0.035318	0.093740	-0.376933	0	0
7408	2.096987	-0.525962	9.515203	0.116007	0.053320	-0.187633	0.178465	-0.356736	-0.713237	-0.921520	-0.036389	0.092810	-0.375317	0	0
7409	2.103760	-0.613599	9.533168	0.131968	0.052902	-0.170226	0.178077	-0.358797	-0.712755	-0.922157	-0.037572	0.091841	-0.373873	0	0
7410	2.030481	-0.638594	9.655560	0.139734	0.072448	-0.140544	0.179105	-0.359500	-0.710434	-0.922691	-0.038746	0.090662	-0.372719	0	0
7411	1.904448	-0.550284	9.669413	0.140269	0.066777	-0.112678	0.181580	-0.361545	-0.708930	-0.923115	-0.039890	0.089552	-0.371816	0	0
7412	1.862412	-0.303881	9.368833	0.150976	0.055904	-0.090096	0.182348	-0.363899	-0.705989	-0.923437	-0.041184	0.088504	-0.371127	0	0
7413	1.833771	-0.188223	9.467984	0.122086	0.070686	-0.072541	0.183274	-0.366347	-0.706304	-0.923717	-0.042103	0.087439	-0.370579	0	0
7414	1.697446	-0.164744	9.645786	0.098115	0.071579	-0.062023	0.184712	-0.369766	-0.705080	-0.923965	-0.042826	0.086453	-0.370109	0	0
7415	1.643694	-0.175553	9.787298	0.068901	0.073425	-0.054961	0.186394	-0.370736	-0.702769	-0.924202	-0.043219	0.085564	-0.369677	0	0
7416	1.658462	-0.118982	9.928186	0.038012	0.075212	-0.044401	0.186264	-0.371562	-0.702394	-0.924412	-0.043358	0.084774	-0.369318	0	0
7417	1.678777	0.040326	9.992933	0.036051	0.049828	-0.040991	0.188731	-0.373482	-0.699977	-0.924591	-0.043516	0.084227	-0.368977	0	0
7418	1.830645	0.190862	9.870513	0.024026	0.046295	-0.033981	0.188213	-0.372106	-0.701117	-0.924743	-0.043623	0.083761	-0.368688	0	0
7419	1.885518	0.354479	9.518095	-0.017837	0.030198	-0.042639	0.189632	-0.371018	-0.699545	-0.924934	-0.043360	0.083595	-0.368278	0	0
7420	1.875516	0.269388	9.318584	-0.047799	0.000989	-0.057457	0.190296	-0.371819	-0.700606	-0.925166	-0.042989	0.083802	-0.367692	0	0
7421	1.903898	0.087009	9.107118	-0.068768	-0.026785	-0.058326	0.188447	-0.369946	-0.698735	-0.925388	-0.042481	0.084345	-0.367068	0	0
7422	1.898413	-0.056498	8.918777	-0.063821	-0.060031	-0.056677	0.188437	-0.369549	-0.697686	-0.925570	-0.042186	0.085176	-0.366451	0	0
7423	1.912315	-0.177930	8.914306	-0.091259	-0.088138	-0.035728	0.186733	-0.367926	-0.697642	-0.925663	-0.041675	0.086379	-0.365990	0	0
7424	1.808593	-0.386502	9.199422	-0.115375	-0.100327	-0.028706	0.182441	-0.368359	-0.699181	-0.925726	-0.041026	0.087783	-0.365571	0	0
7425	1.626988	-0.528029	9.848036	-0.163180	-0.086370	-0.008473	0.182160	-0.366191	-0.697835	-0.925747	-0.039807	0.089240	-0.365300	0	0
7426	1.504602	-0.545265	10.405049	-0.190132	-0.067397	0.016070	0.182422	-0.365500	-0.698214	-0.925700	-0.038306	0.090630	-0.365237	0	0
7427	1.393567	-0.288014	10.934234	-0.225479	-0.044191	0.053707	0.180973	-0.362647	-0.697887	-0.925548	-0.036280	0.091940	-0.365501	0	0
7428	1.464445	0.187112	10.934518	-0.273400	0.000605	0.061785	0.179527	-0.357314	-0.699073	-0.925417	-0.033718	0.093021	-0.365807	0	0
7429	1.518692	0.684491	10.690972	-0.273246	0.004833	0.073090	0.177953	-0.353628	-0.699901	-0.925243	-0.031053	0.094054	-0.366218	0	0
7430	1.646506	0.826328	10.276031	-0.219873	0.015164	0.059882	0.177702	-0.349352	-0.703068	-0.925101	-0.028933	0.094802	-0.366556	0	0
7431	1.755294	0.609870	9.791059	-0.152126	-0.013905	0.044808	0.179135	-0.348654	-0.703065	-0.924966	-0.027498	0.095558	-0.366810	0	0
7432	1.826745	0.277978	9.457836	-0.046018	-0.042638	0.043588	0.176506	-0.347196	-0.701456	-0.924775	-0.027215	0.096199	-0.367147	0	0
7433	1.864602	0.010453	9.036724	0.015948	-0.056004	0.032933	0.175843	-0.346669	-0.700400	-0.924595	-0.027508	0.096725	-0.367439	0	0
7434	1.805437	-0.166156	8.810414	0.022930	-0.085067	0.045921	0.174674	-0.348598	-0.700169	-0.924334	-0.028016	0.097506	-0.367852	0	0
7435	1.717494	-0.235268	8.763040	-0.034223	-0.109146	0.050374	0.172054	-0.346713	-0.699853	-0.924050	-0.028025	0.098713	-0.368241	0	0
7436	1.710683	-0.141098	8.812960	-0.135900	-0.105103	0.063755	0.168792	-0.345506	-0.700586	-0.923745	-0.027121	0.100268	-0.368655	0	0
7437	1.762411	0.015917	9.060952	-0.232558	-0.104559	0.072755	0.167864	-0.342787	-0.700006	-0.923431	-0.025260	0.102170	-0.369052	0	0
7438	1.908611	0.108512	9.354267	-0.275203	-0.100376	0.099074	0.165116	-0.338424	-0.701202	-0.923024	-0.023016	0.104202	-0.369647	0	0
7439	2.088988	0.208462	9.627168	-0.279707	-0.103929	0.093767	0.161178	-0.336739	-0.702187	-0.922628	-0.020706	0.106278	-0.370182	0	0
7440	2.269602	0.329284	9.755455	-0.252994	-0.090967	0.086764	0.160123	-0.332917	-0.702624	-0.922253	-0.018645	0.108137	-0.370686	0	0
7441	2.272493	0.411612	9.771087	-0.213327	-0.092982	0.084890	0.158804	-0.328552	-0.702920	-0.921872	-0.016936	0.109869	-0.371205	0	0
7442	2.298050	0.198050	9.748087	-0.154084	-0.069111	0.092662	0.155149	-0.324465	-0.704635	-0.921474	-0.015698	0.111159	-0.371865	0	0
7443	2.325703	-0.032442	9.937855	-0.100515	-0.062471	0.086449	0.152395	-0.322314	-0.703922	-0.921095	-0.014928	0.112195	-0.372523	0	0
7444	2.256069	0.096205	9.771818	-0.081079	-0.032980	0.093428	0.151727	-0.318769	-0.703718	-0.920718	-0.014227	0.112880	-0.373275	0	0
7445	2.234663	0.105567	9.380228	-0.058604	-0.034836	0.093349	0.151074	-0.318227	-0.703833	-0.920335	-0.013748	0.113510	-0.374045	0	0
7446	2.034118	-0.046990	9.503743	-0.049711	-0.029750	0.100302	0.149121	-0.320165	-0.703466	-0.919925	-0.013317	0.114049	-0.374905	0	0
7447	1.930307	-0.270176	9.793495	-0.046750	-0.019473	0.109927	0.147025	-0.318822	-0.703165	-0.919494	-0.012875	0.114495	-0.375841	0	0
7448	1.803394	-0.307179	9.946008	-0.040291	0.020676	0.110008	0.147540	-0.317454	-0.702881	-0.919104	-0.012329	0.114536	-0.376799	0	0
7449	1.647282	-0.281942	10.419665	-0.013985	0.046550	0.116960	0.145972	-0.318022	-0.702361	-0.918715	-0.011928	0.114249	-0.377845	0	0
7450	1.485783	-0.027563	10.368910	0.029667	0.068785	0.129927	0.145982	-0.317731	-0.703786	-0.918290	-0.011822	0.113586	-0.379080	0	0
7451	1.529007	0.230531	10.042317	0.072435	0.099609	0.098466	0.146480	-0.316802	-0.701170	-0.918019	-0.012037	0.112478	-0.380060	0	0
7452	1.611507	0.168312	9.884938	0.134583	0.092249	0.098378	0.147688	-0.319039	-0.701607	-0.917725	-0.012840	0.111197	-0.381118	0	0
7453	1.778094	-0.070266	9.819588	0.200059	0.103354	0.080824	0.147562	-0.321234	-0.701129	-0.917503	-0.014236	0.109565	-0.382076	0	0
7454	1.939833	-0.299443	9.785957	0.279254	0.088902	0.070134	0.149399	-0.326288	-0.700070	-0.917278	-0.016412	0.107757	-0.383040	0	0
7455	2.086362	-0.268093	9.470697	0.323815	0.073895	0.059511	0.151745	-0.329571	-0.698069	-0.917071	-0.019081	0.105918	-0.383925	0	0
7456	2.020977	-0.305993	8.997132	0.294049	0.057801	0.047330	0.151764	-0.335730	-0.697540	-0.916882	-0.021536	0.104333	-0.384679	0	0
7457	1.989427	-0.330234	8.798986	0.246714	0.046392	0.021264	0.149925	-0.339341	-0.694475	-0.916792	-0.023647	0.103034	-0.385121	0	0
7458	1.930701	-0.394815	8.758265	0.183662	0.007042	0.000399	0.151753	-0.343724	-0.692492	-0.916741	-0.025334	0.102326	-0.385323	0	0
7459	1.894220	-0.387472	8.781002	0.131807	0.003041	0.002277	0.150991	-0.348649	-0.692843	-0.916700	-0.026576	0.101862	-0.385460	0	0
7460	1.789410	-0.372230	9.020907	0.083687	-0.023453	-0.011629	0.151905	-0.349603	-0.692348	-0.916689	-0.027476	0.101815	-0.385435	0	0
7461	1.716038	-0.388906	9.269317	0.055024	-0.017868	-0.020260	0.150195	-0.347714	-0.691648	-0.916733	-0.028113	0.101830	-0.385280	0	0
7462	1.628995	-0.240657	9.539759	0.065354	-0.019727	-0.018578	0.150708	-0.348824	-0.689982	-0.916761	-0.028836	0.101818	-0.385164	0	0
7463	1.561118	-0.159663	9.731325	0.078761	-0.017781	-0.036946	0.150717	-0.350598	-0.690277	-0.916861	-0.029699	0.101731	-0.384882	0	0
7464	1.521778	-0.149372	10.148809	0.144361	-0.013006	-0.041488	0.149404	-0.348560	-0.690228	-0.916960	-0.031144	0.101347	-0.384635	0	0
7465	1.543219	-0.204331	10.273429	0.227367	0.002156	-0.046911	0.149917	-0.350768	-0.688193	-0.917069	-0.033293	0.100495	-0.384417	0	0
7466	1.574630	-0.225023	10.364410	0.270444	0.015990	-0.059201	0.151098	-0.355285	-0.686858	-0.917212	-0.035801	0.099353	-0.384149	0	0
7467	1.706049	-0.216677	10.385705	0.267024	0.028268	-0.062625	0.151497	-0.360222	-0.685397	-0.917382	-0.038217	0.098097	-0.383831	0	0
7468	1.852793	-0.146580	10.078255	0.245883	0.023452	-0.078265	0.152545	-0.364055	-0.684178	-0.917593	-0.040491	0.096971	-0.383380	0	0
7469	1.950361	-0.181892	9.683280	0.199304	0.032594	-0.079833	0.153856	-0.369259	-0.682468	-0.917849	-0.042280	0.095925	-0.382836	0	0
7470	2.057306	-0.257342	9.398889	0.161462	0.046864	-0.079660	0.152941	-0.372572	-0.680705	-0.918105	-0.043692	0.094905	-0.382318	0	0
7471	2.130438	-0.284240	9.140180	0.154216	0.017272	-0.082327	0.153723	-0.372152	-0.680832	-0.918369	-0.045124	0.094169	-0.381699	0	0
7472	2.135203	-0.340332	8.940742	0.159419	0.010223	-0.079741	0.154768	-0.375167	-0.679467	-0.918602	-0.046654	0.093495	-0.381119	0	0
7473	2.129877	-0.397388	9.056265	0.169693	-0.000356	-0.079795	0.155029	-0.376265	-0.678970	-0.918827	-0.048288	0.092863	-0.380528	0	0
7474	2.173216	-0.459436	9.146382	0.184602	0.001108	-0.071097	0.155044	-0.381605	-0.678295	-0.918996	-0.050076	0.092179	-0.380055	0	0
7475	2.212356	-0.379735	9.371775	0.152814	-0.006783	-0.057071	0.154525	-0.383667	-0.677811	-0.919131	-0.051551	0.091680	-0.379652	0	0
7476	2.106256	-0.172414	9.582971	0.140277	0.000868	-0.037860	0.155307	-0.387650	-0.675813	-0.919191	-0.052902	0.091184	-0.379439	0	0
7477	2.053595	-0.053642	9.418822	0.120547	0.006215	-0.032576	0.154514	-0.388224	-0.674257	-0.919259	-0.054004	0.090699	-0.379237	0	0
7478	2.038932	-0.008191	9.710340	0.098062	0.009860	-0.033376	0.155819	-0.389311	-0.673767	-0.919335	-0.054927	0.090283	-0.379019	0	0
7479	1.954432	0.081350	9.580405	0.069106	0.032679	-0.023656	0.154646	-0.389733	-0.673767	-0.919419	-0.055443	0.089754	-0.378866	0	0
7480	1.893263	0.009802	9.513009	0.077635	0.041545	-0.034125	0.155557	-0.391515	-0.672637	-0.919533	-0.056059	0.089122	-0.378648	0	0
7481	1.800593	-0.028122	9.502504	0.105717	0.048087	-0.018499	0.155692	-0.394533	-0.671787	-0.919589	-0.056840	0.088313	-0.378583	0	0
7482	1.788749	0.025501	9.491436	0.140469	0.033595	-0.002948	0.155944	-0.395781	-0.670121	-0.919541	-0.058037	0.087534	-0.378700	0	0
7483	1.816335	0.179895	9.555944	0.135478	0.056326	-0.002008	0.156609	-0.397682	-0.670684	-0.919523	-0.059039	0.086543	-0.378818	0	0
7484	1.875300	0.294930	9.643380	0.117027	0.064792	0.021619	0.156088	-0.402224	-0.668687	-0.919417	-0.059880	0.085579	-0.379160	0	0
7485	1.865417	0.298209	9.793763	0.096326	0.073695	0.019959	0.157667	-0.403289	-0.669760	-0.919351	-0.060434	0.084588	-0.379456	0	0
7486	1.865354	0.297622	9.847020	0.100026	0.075234	0.030420	0.157772	-0.404152	-0.666265	-0.919233	-0.061071	0.083599	-0.379859	0	0
7487	1.855024	0.218659	9.972033	0.095007	0.078661	0.035686	0.159079	-0.406061	-0.665661	-0.919109	-0.061575	0.082574	-0.380300	0	0
7488	1.859946	0.214539	9.901648	0.062135	0.082468	0.032304	0.159344	-0.408254	-0.665055	-0.919008	-0.061835	0.081663	-0.380698	0	0
7489	1.997162	0.318772	9.587641	0.058306	0.090929	0.051537	0.160390	-0.409065	-0.664949	-0.918855	-0.061940	0.080674	-0.381262	0	0
7490	2.095027	0.368899	9.368195	0.036905	0.094462	0.059468	0.160904	-0.410448	-0.663288	-0.918675	-0.061900	0.079766	-0.381893	0	0
7491	2.109534	0.335765	9.280229	0.047281	0.060947	0.074176	0.160384	-0.409487	-0.664046	-0.918416	-0.062002	0.079110	-0.382635	0	0
7492	2.089674	0.231207	9.092774	0.083426	0.064367	0.063619	0.160649	-0.411954	-0.663316	-0.918166	-0.062501	0.078303	-0.383319	0	0
7493	2.015743	0.066957	9.077617	0.102677	0.036805	0.084424	0.160901	-0.413891	-0.661274	-0.917812	-0.063197	0.077665	-0.384183	0	0
7494	1.892362	-0.163935	9.420976	0.113279	0.016315	0.101788	0.160128	-0.417733	-0.660823	-0.917355	-0.064124	0.077208	-0.385210	0	0
7495	1.754423	-0.336894	10.024553	0.085485	0.017695	0.133277	0.158958	-0.421038	-0.659838	-0.916806	-0.064683	0.076838	-0.386496	0	0
7496	1.570445	-0.094633	10.429312	0.052442	0.052593	0.151739	0.159207	-0.420505	-0.658529	-0.916221	-0.064873	0.076315	-0.387951	0	0
7497	1.525445	0.486433	10.157776	0.000925	0.061498	0.170162	0.158296	-0.422159	-0.658164	-0.915613	-0.064446	0.075889	-0.389538	0	0
7498	1.562642	0.949342	9.751920	-0.045786	0.072435	0.168538	0.158300	-0.422705	-0.658305	-0.915035	-0.063646	0.075576	-0.391086	0	0
7499	1.753713	1.108970	9.435036	-0.118536	0.067800	0.165258	0.158036	-0.421610	-0.658542	-0.914520	-0.062113	0.075556	-0.392538	0	0
7500	1.899663	1.095888	9.407268	-0.134519	0.044441	0.156540	0.156587	-0.418071	-0.658462	-0.914018	-0.060619	0.075838	-0.393885	0	0
7501	2.006540	1.068035	9.428614	-0.114405	0.020084	0.138987	0.155669	-0.416436	-0.658684	-0.913559	-0.059348	0.076227	-0.395066	0	0
7502	2.094104	1.062425	9.428932	-0.063269	-0.008837	0.119580	0.154621	-0.416727	-0.658161	-0.913111	-0.058744	0.076692	-0.396100	0	0
7503	2.074903	1.115575	9.466449	-0.015557	-0.017497	0.093240	0.154090	-0.415647	-0.657486	-0.912742	-0.058577	0.077012	-0.396913	0	0
7504	1.933954	1.168910	9.581834	0.053421	-0.029334	0.092107	0.152285	-0.417692	-0.659334	-0.912316	-0.059140	0.077185	-0.397774	0	0
7505	1.811678	1.095279	9.750667	0.072024	-0.035311	0.075453	0.151625	-0.418398	-0.658042	-0.911949	-0.059872	0.077314	-0.398480	0	0
7506	1.732752	0.971199	10.058203	0.113618	-0.014598	0.070160	0.151110	-0.421969	-0.657198	-0.911581	-0.060943	0.077099	-0.399201	0	0
7507	1.690499	0.898975	10.477000	0.117802	-0.016341	0.064914	0.149555	-0.424855	-0.657243	-0.911241	-0.062029	0.076865	-0.399856	0	0
7508	1.785469	0.949410	10.671634	0.112023	0.029199	0.058094	0.148504	-0.426800	-0.655582	-0.910944	-0.062921	0.076249	-0.400509	0	0
7509	1.771889	1.101404	10.545793	0.103570	0.055531	0.056429	0.148230	-0.427511	-0.653643	-0.910699	-0.063601	0.075412	-0.401118	0	0
7510	1.791741	1.072689	10.053442	0.094965	0.062703	0.052988	0.150713	-0.428031	-0.653801	-0.910465	-0.064205	0.074556	-0.401712	0	0
7511	1.757320	0.927268	9.621212	0.112024	0.055818	0.042457	0.151108	-0.430497	-0.653071	-0.910267	-0.064978	0.073675	-0.402199	0	0
7512	1.907344	0.702385	9.207801	0.122376	0.048784	0.040706	0.150194	-0.433258	-0.651688	-0.910035	-0.065899	0.072825	-0.402729	0	0
7513	1.954728	0.460428	9.101575	0.160343	0.027461	0.044055	0.151120	-0.435980	-0.652008	-0.909774	-0.067229	0.072010	-0.403245	0	0
7514	1.910499	0.360028	9.008805	0.150216	0.018516	0.056177	0.150054	-0.438923	-0.650643	-0.909442	-0.068513	0.071334	-0.403896	0	0
7515	1.822451	0.301422	9.109270	0.140097	0.011378	0.070136	0.150842	-0.441520	-0.650049	-0.909074	-0.069703	0.070765	-0.404622	0	0
7516	1.769370	0.409388	9.264562	0.081383	0.020555	0.070315	0.149808	-0.444402	-0.649968	-0.908733	-0.070341	0.070359	-0.405347	0	0
7517	1.788892	0.471757	9.536161	-0.001643	0.014123	0.072282	0.149536	-0.445247	-0.648161	-0.908455	-0.070227	0.070340	-0.405993	0	0
7518	1.818490	0.562501	9.648140	-0.086223	0.028719	0.072566	0.148492	-0.444158	-0.648653	-0.908226	-0.069308	0.070541	-0.406627	0	0
7519	1.857778	0.629804	9.677243	-0.140806	0.049683	0.097207	0.148235	-0.442779	-0.649795	-0.907966	-0.067767	0.070781	-0.407425	0	0
7520	1.906366	0.619505	9.692923	-0.134019	0.040909	0.095427	0.147981	-0.441120	-0.651452	-0.907685	-0.066347	0.071082	-0.408233	0	0
7521	1.862075	0.523415	9.636892	-0.070050	0.031647	0.098706	0.147707	-0.439493	-0.650637	-0.907354	-0.065521	0.071198	-0.409081	0	0
7522	1.847125	0.451376	9.578106	-0.004368	0.029414	0.098513	0.147192	-0.440725	-0.650918	-0.906962	-0.065323	0.071076	-0.410002	0	0
7523	1.846939	0.406016	9.509673	0.038856	0.029096	0.098390	0.146664	-0.440740	-0.650134	-0.906557	-0.065495	0.070769	-0.410922	0	0
7524	1.837368	0.419085	9.432606	0.046775	0.043028	0.098403	0.146020	-0.441696	-0.650668	-0.906141	-0.065704	0.070313	-0.411882	0	0
7525	1.839954	0.434266	9.374656	0.016622	0.037032	0.105450	0.145114	-0.442794	-0.651074	-0.905726	-0.065636	0.070032	-0.412854	0	0
7526	1.793910	0.454759	9.313063	-0.036848	0.036496	0.110828	0.144439	-0.439947	-0.649712	-0.905309	-0.065106	0.069988	-0.413858	0	0
7527	1.809180	0.538962	9.149274	-0.090613	0.019450	0.110929	0.144181	-0.439946	-0.649970	-0.904925	-0.064137	0.070313	-0.414793	0	0
7528	1.833964	0.593483	9.028423	-0.138852	0.009141	0.123249	0.142608	-0.439971	-0.649179	-0.904495	-0.062788	0.070947	-0.415828	0	0
7529	1.882982	0.642306	8.965037	-0.141029	-0.015162	0.114465	0.141572	-0.437496	-0.651204	-0.904099	-0.061510	0.071799	-0.416734	0	0
7530	1.921631	0.602620	9.012002	-0.126650	-0.022091	0.103075	0.141570	-0.435848	-0.651823	-0.903726	-0.060414	0.072653	-0.417554	0	0
7531	1.965038	0.582544	9.257665	-0.072421	-0.036480	0.100270	0.138957	-0.434504	-0.652038	-0.903326	-0.059863	0.073407	-0.418365	0	0
7532	1.948106	0.654817	9.539932	-0.062292	-0.048759	0.096709	0.137653	-0.432865	-0.652907	-0.902916	-0.059465	0.074228	-0.419161	0	0
7533	1.936451	0.811237	9.891066	-0.074562	-0.043345	0.089767	0.137911	-0.432867	-0.652518	-0.902554	-0.058938	0.075049	-0.419870	0	0
7534	1.894021	1.081526	10.065370	-0.135247	-0.011117	0.070812	0.134123	-0.432362	-0.652221	-0.902313	-0.057743	0.075820	-0.420414	0	0
7535	1.865929	1.284974	10.127021	-0.182342	-0.005193	0.051752	0.132421	-0.429362	-0.652931	-0.902197	-0.056124	0.076730	-0.420718	0	0
7536	1.846789	1.338684	10.113701	-0.187037	0.014491	0.026517	0.133592	-0.427017	-0.653674	-0.902189	-0.054388	0.077463	-0.420828	0	0
7537	1.880507	1.270879	10.073219	-0.134409	0.024730	0.016810	0.133201	-0.425372	-0.654419	-0.902210	-0.053117	0.077886	-0.420867	0	0
7538	1.938175	1.130417	9.999677	-0.017213	0.021475	0.000781	0.133074	-0.424266	-0.655437	-0.902218	-0.052904	0.077826	-0.420887	0	0
7539	1.947192	0.981294	9.869027	0.079320	0.028907	-0.016908	0.132804	-0.424009	-0.654389	-0.902270	-0.053584	0.077297	-0.420789	0	0
7540	1.936895	0.875080	9.824173	0.154993	0.022485	-0.032839	0.133854	-0.426188	-0.654180	-0.902328	-0.054946	0.076487	-0.420635	0	0
7541	1.980081	0.777165	9.865361	0.184363	0.030190	-0.038119	0.135936	-0.426864	-0.653167	-0.902409	-0.056593	0.075495	-0.420424	0	0
7542	1.936272	0.777423	9.876061	0.130726	0.037694	-0.044053	0.135160	-0.429475	-0.652692	-0.902534	-0.057680	0.074642	-0.420159	0	0
7543	1.858828	0.811809	9.679811	0.058117	0.050635	-0.050800	0.136070	-0.431121	-0.651560	-0.902751	-0.058118	0.073991	-0.419748	0	0
7544	1.824456	0.717374	9.466204	0.012002	0.051289	-0.067234	0.137266	-0.433412	-0.653175	-0.903044	-0.058095	0.073499	-0.419207	0	0
7545	1.794728	0.595563	9.310206	0.006047	0.044280	-0.061997	0.139614	-0.434765	-0.652438	-0.903332	-0.058101	0.073119	-0.418652	0	0
7546	1.779057	0.424959	9.385614	0.004341	0.030211	-0.056782	0.139868	-0.435186	-0.651407	-0.903574	-0.058088	0.072856	-0.418176	0	0
7547	1.739290	0.316451	9.571412	0.035618	0.036886	-0.053358	0.139746	-0.434074	-0.652945	-0.903803	-0.058384	0.072423	-0.417717	0	0
7548	1.705133	0.338839	9.768628	0.023657	0.033321	-0.044617	0.140516	-0.434086	-0.651390	-0.903988	-0.058523	0.072059	-0.417359	0	0
7549	1.691087	0.481893	10.013099	-0.005532	0.050934	-0.041008	0.140653	-0.435038	-0.651670	-0.904198	-0.058374	0.071675	-0.416990	0	0
7550	1.701390	0.620320	10.218204	-0.038417	0.063476	-0.046121	0.142087	-0.434201	-0.651924	-0.904441	-0.057828	0.071296	-0.416605	0	0
7551	1.701126	0.659194	10.654560	-0.060657	0.082749	-0.042513	0.144050	-0.433072	-0.653217	-0.904711	-0.057047	0.070851	-0.416201	0	0
7552	1.780042	0.838595	10.599970	-0.022393	0.106964	-0.038976	0.146424	-0.433409	-0.653485	-0.904947	-0.056460	0.070016	-0.415911	0	0
7553	1.995896	0.976961	9.771358	0.054110	0.115565	-0.061842	0.148772	-0.434488	-0.652873	-0.905253	-0.056602	0.068788	-0.415429	0	0
7554	2.054293	0.857068	9.153344	0.154495	0.085543	-0.084882	0.151118	-0.432819	-0.653247	-0.905570	-0.057734	0.067387	-0.414811	0	0
7555	1.994765	0.594405	8.807184	0.216338	0.044996	-0.088652	0.153190	-0.434063	-0.650554	-0.905840	-0.059667	0.066114	-0.414154	0	0
7556	2.007763	0.299210	8.713100	0.236051	0.013345	-0.086150	0.151770	-0.439141	-0.650123	-0.906046	-0.061840	0.065025	-0.413555	0	0
7557	1.975711	0.212886	8.642400	0.216144	0.001233	-0.083506	0.152564	-0.442967	-0.649683	-0.906254	-0.063950	0.064156	-0.412913	0	0
7558	1.909799	0.193058	8.730800	0.142952	0.004235	-0.072825	0.153329	-0.443949	-0.647105	-0.906456	-0.065306	0.063542	-0.412353	0	0
7559	1.729548	0.220287	9.042830	0.050728	0.003859	-0.060373	0.155185	-0.450489	-0.647507	-0.906672	-0.065888	0.063346	-0.411815	0	0
7560	1.603109	0.309417	9.422290	-0.033676	0.000712	-0.043589	0.154400	-0.449812	-0.647618	-0.906859	-0.065640	0.063511	-0.411417	0	0
7561	1.508914	0.477462	9.664125	-0.116307	0.015125	-0.031998	0.154895	-0.444622	-0.646739	-0.907075	-0.064634	0.063916	-0.411038	0	0
7562	1.551544	0.709363	9.731812	-0.156477	0.015680	-0.047597	0.156216	-0.441559	-0.650072	-0.907380	-0.063211	0.064449	-0.410503	0	0
7563	1.679244	0.902955	9.685617	-0.144430	0.001480	-0.040695	0.156471	-0.439090	-0.650546	-0.907637	-0.062012	0.065087	-0.410017	0	0
7564	1.747680	0.909547	9.487660	-0.097319	-0.009189	-0.056652	0.155010	-0.434478	-0.652412	-0.907917	-0.061233	0.065597	-0.409431	0	0
7565	1.761068	0.709846	9.537772	-0.011837	-0.022085	-0.056914	0.154876	-0.433384	-0.652520	-0.908141	-0.061350	0.065896	-0.408868	0	0
7566	1.729100	0.316872	9.980819	0.055764	-0.015708	-0.055309	0.156563	-0.433107	-0.651486	-0.908319	-0.061987	0.065840	-0.408387	0	0
7567	1.634902	0.145308	10.643931	0.087181	0.013683	-0.055308	0.156827	-0.434475	-0.651255	-0.908498	-0.062844	0.065407	-0.407926	0	0
7568	1.553822	0.450696	10.746996	0.034282	0.045211	-0.034174	0.158138	-0.435553	-0.651415	-0.908632	-0.063026	0.064897	-0.407682	0	0
7569	1.513340	0.888390	10.047202	-0.005530	0.053549	-0.036709	0.156824	-0.436681	-0.649737	-0.908819	-0.062860	0.064488	-0.407355	0	0
7570	1.553250	0.931623	9.398043	-0.055962	0.065712	-0.057466	0.158381	-0.433379	-0.650204	-0.909112	-0.062153	0.064143	-0.406864	0	0
7571	1.571746	0.676715	8.948505	-0.045862	0.018429	-0.053242	0.159698	-0.432935	-0.651895	-0.909368	-0.061777	0.064208	-0.406338	0	0
7572	1.577508	0.412034	8.954288	-0.005993	-0.004806	-0.041184	0.159956	-0.432661	-0.651762	-0.909526	-0.061800	0.064313	-0.405965	0	0
7573	1.618061	0.303097	9.116436	0.074284	-0.015932	-0.041431	0.159968	-0.434017	-0.652569	-0.909637	-0.062644	0.064208	-0.405602	0	0
7574	1.651905	0.319130	9.396729	0.085487	-0.054791	-0.024123	0.160481	-0.433752	-0.651527	-0.909639	-0.063690	0.064408	-0.405403	0	0
7575	1.615553	0.417244	9.771813	0.033849	-0.028230	-0.023909	0.159304	-0.434317	-0.651009	-0.909697	-0.064199	0.064588	-0.405165	0	0
7576	1.525578	0.487377	10.084790	-0.029009	0.000199	-0.024536	0.160742	-0.436361	-0.650409	-0.909798	-0.063982	0.064749	-0.404946	0	0
7577	1.452254	0.461955	10.245914	-0.081208	0.003721	-0.002575	0.160084	-0.433901	-0.650876	-0.909863	-0.063292	0.065114	-0.404849	0	0
7578	1.422768	0.404411	10.204618	-0.101875	0.012652	-0.004233	0.161405	-0.433038	-0.653211	-0.909941	-0.062348	0.065471	-0.404765	0	0
7579	1.510627	0.385473	9.873050	-0.077365	0.029875	0.000991	0.161152	-0.431378	-0.654998	-0.910005	-0.061575	0.065580	-0.404719	0	0
7580	1.622416	0.307476	9.595774	-0.002974	0.017847	0.007741	0.161395	-0.429342	-0.653659	-0.909973	-0.061503	0.065496	-0.404816	0	0
7581	1.705105	0.255909	9.365547	0.056157	0.005705	0.028485	0.161276	-0.431525	-0.654091	-0.909829	-0.062019	0.065301	-0.405094	0	0
7582	1.782650	0.183420	9.275565	0.111442	-0.010535	0.033530	0.161398	-0.433187	-0.652303	-0.909594	-0.063087	0.065026	-0.405499	0	0
7583	1.831268	0.182588	9.313168	0.094551	0.006001	0.044101	0.160354	-0.435396	-0.651298	-0.909361	-0.063937	0.064683	-0.405944	0	0
7584	1.875406	0.263477	9.427091	0.044662	-0.001769	0.059924	0.161024	-0.436464	-0.652885	-0.909071	-0.064344	0.064617	-0.406540	0	0
7585	1.899966	0.334287	9.589745	-0.025936	0.012600	0.067147	0.160115	-0.437016	-0.653149	-0.908824	-0.064055	0.064718	-0.407121	0	0
7586	1.856344	0.391397	9.727147	-0.074546	0.016629	0.056822	0.160500	-0.436472	-0.652621	-0.908632	-0.063305	0.064968	-0.407628	0	0
7587	1.822535	0.444589	9.772264	-0.100270	0.007861	0.070817	0.159449	-0.434156	-0.652828	-0.908413	-0.062356	0.065418	-0.408190	0	0
7588	1.803298	0.492805	9.816975	-0.112306	0.027260	0.065666	0.160229	-0.431952	-0.653571	-0.908221	-0.061213	0.065732	-0.408738	0	0
7589	1.791269	0.498774	9.725336	-0.093405	0.027221	0.060374	0.161412	-0.434127	-0.653622	-0.908050	-0.060254	0.065972	-0.409221	0	0
7590	1.788911	0.499489	9.662453	-0.069327	0.013056	0.061135	0.160766	-0.433573	-0.654648	-0.907825	-0.059565	0.066234	-0.409779	0	0
7591	1.822994	0.490192	9.598584	-0.036723	0.002428	0.054910	0.160747	-0.431128	-0.653429	-0.907625	-0.059227	0.066465	-0.410234	0	0
7592	1.849878	0.500264	9.544843	-0.022433	0.037180	0.060203	0.159716	-0.431119	-0.654982	-0.907402	-0.058863	0.066317	-0.410804	0	0
7593	1.857149	0.495350	9.544605	-0.029596	0.019817	0.056687	0.159967	-0.431131	-0.653813	-0.907200	-0.058520	0.066365	-0.411289	0	0
7594	1.808539	0.505435	9.548292	-0.069564	0.017653	0.048066	0.159463	-0.431108	-0.656021	-0.907037	-0.057817	0.066580	-0.411714	0	0
7595	1.715997	0.514630	9.666773	-0.067631	0.027171	0.053307	0.158022	-0.429206	-0.656233	-0.906875	-0.057103	0.066716	-0.412147	0	0
7596	1.691713	0.519873	9.650461	-0.078226	0.023909	0.044602	0.158808	-0.429193	-0.656629	-0.906735	-0.056298	0.066908	-0.412535	0	0
7597	1.667661	0.568611	9.651711	-0.050659	0.016722	0.044492	0.159066	-0.427271	-0.657114	-0.906592	-0.055789	0.067064	-0.412893	0	0
7598	1.682267	0.563956	9.622253	-0.044540	0.027188	0.042762	0.158030	-0.427132	-0.658144	-0.906444	-0.055276	0.067087	-0.413283	0	0
7599	1.662559	0.515931	9.590551	-0.035219	0.018475	0.037478	0.159337	-0.429178	-0.657413	-0.906322	-0.054906	0.067161	-0.413588	0	0
7600	1.633133	0.481906	9.617378	-0.024708	0.020059	0.042685	0.157774	-0.428501	-0.658169	-0.906151	-0.054604	0.067165	-0.414001	0	0
7601	1.628233	0.477040	9.622265	-0.009395	0.003402	0.039104	0.158162	-0.427265	-0.658278	-0.905998	-0.054529	0.067269	-0.414330	0	0
7602	1.633161	0.486759	9.617447	0.010966	0.021365	0.053051	0.158026	-0.426863	-0.657749	-0.905778	-0.054535	0.067121	-0.414834	0	0
7603	1.642866	0.477238	9.592876	-0.004024	-0.001179	0.049544	0.158033	-0.427127	-0.658534	-0.905574	-0.054521	0.067250	-0.415259	0	0
7604	1.662279	0.465103	9.577728	-0.007553	0.010345	0.040869	0.157640	-0.425207	-0.659275	-0.905407	-0.054414	0.067273	-0.415634	0	0
7605	1.701247	0.467419	9.557492	-0.002510	0.007766	0.035619	0.157383	-0.426167	-0.659292	-0.905267	-0.054388	0.067307	-0.415938	0	0
7606	1.677068	0.498902	9.582710	0.001255	0.012782	0.047827	0.158818	-0.427116	-0.658800	-0.905062	-0.054346	0.067274	-0.416393	0	0
7607	1.647822	0.491812	9.588127	0.009747	0.012840	0.040820	0.157771	-0.426581	-0.658652	-0.904896	-0.054407	0.067215	-0.416755	0	0
7608	1.642790	0.467345	9.609685	-0.002345	0.024372	0.035657	0.157775	-0.427124	-0.658923	-0.904751	-0.054293	0.067085	-0.417107	0	0
7609	1.635352	0.452338	9.655643	-0.005743	0.014667	0.042618	0.157768	-0.426448	-0.658389	-0.904587	-0.054205	0.067074	-0.417475	0	0
7610	1.662442	0.491877	9.570843	-0.002488	0.018317	0.032151	0.157768	-0.426311	-0.658386	-0.904455	-0.054117	0.066999	-0.417783	0	0
7611	1.681954	0.501342	9.577790	-0.002730	0.006169	0.026886	0.158556	-0.427808	-0.658291	-0.904350	-0.054104	0.067045	-0.418007	0	0
7612	1.662383	0.477557	9.548850	-0.002597	0.018406	0.026919	0.158043	-0.428623	-0.659084	-0.904235	-0.054018	0.066965	-0.418278	0	0
7613	1.652543	0.467450	9.592513	-0.002602	0.014005	0.028651	0.157898	-0.429198	-0.657013	-0.904127	-0.053974	0.066941	-0.418522	0	0
7614	1.667177	0.477133	9.570885	0.019619	0.014985	0.018220	0.158584	-0.429266	-0.658175	-0.904038	-0.054109	0.066796	-0.418718	0	0
7615	1.635519	0.481742	9.617682	0.017844	-0.000811	0.023409	0.157680	-0.431185	-0.658467	-0.903931	-0.054315	0.066817	-0.418920	0	0
7616	1.628315	0.491884	9.584098	0.002295	0.003710	0.021720	0.158198	-0.429537	-0.658698	-0.903830	-0.054338	0.066848	-0.419129	0	0
7617	1.691365	0.457222	9.596675	-0.003041	-0.000552	0.016504	0.157673	-0.428859	-0.658681	-0.903763	-0.054361	0.066952	-0.419254	0	0
7618	1.715697	0.457020	9.596110	0.015615	-0.010995	0.005084	0.158452	-0.429957	-0.657668	-0.903716	-0.054577	0.067051	-0.419313	0	0
7619	1.667151	0.476892	9.592672	0.006787	-0.019579	0.000715	0.158456	-0.429814	-0.658185	-0.903697	-0.054780	0.067277	-0.419292	0	0
7620	1.642865	0.477522	9.554504	0.017368	0.004844	-0.000996	0.157929	-0.429139	-0.657908	-0.903686	-0.054949	0.067222	-0.419302	0	0
7621	1.686688	0.495770	9.626385	0.018915	-0.021469	0.003292	0.159108	-0.429258	-0.658439	-0.903648	-0.055268	0.067416	-0.419311	0	0
7622	1.715965	0.510034	9.630754	0.003712	-0.014589	0.016443	0.157801	-0.430787	-0.657419	-0.903555	-0.055384	0.067603	-0.419464	0	0
7623	1.730704	0.534180	9.630757	-0.010287	-0.000277	0.002568	0.158582	-0.430369	-0.657416	-0.903550	-0.055354	0.067729	-0.419458	0	0
7624	1.759857	0.524337	9.620259	0.003457	-0.012647	0.004243	0.157148	-0.431757	-0.656913	-0.903509	-0.055468	0.067893	-0.419506	0	0
7625	1.759658	0.494922	9.646477	0.010309	-0.000329	-0.004462	0.157552	-0.432834	-0.657978	-0.903522	-0.055630	0.067930	-0.419450	0	0
7626	1.764622	0.509575	9.634465	0.029631	0.009852	0.005105	0.158588	-0.431873	-0.657446	-0.903485	-0.055885	0.067782	-0.419520	0	0
7627	1.720892	0.512564	9.630314	0.051881	0.002737	-0.002935	0.158168	-0.431931	-0.656808	-0.903471	-0.056411	0.067618	-0.419508	0	0
7628	1.720847	0.502963	9.620494	0.050136	-0.006917	0.000533	0.157515	-0.432488	-0.656554	-0.903425	-0.056925	0.067533	-0.419549	0	0
7629	1.745200	0.500655	9.590846	0.049889	-0.016412	-0.006468	0.157762	-0.432233	-0.654860	-0.903413	-0.057517	0.067549	-0.419493	0	0
7630	1.769432	0.490344	9.626455	0.044747	-0.000573	-0.011636	0.159076	-0.434680	-0.654917	-0.903428	-0.057963	0.067422	-0.419420	0	0
7631	1.779248	0.495624	9.580303	0.022375	0.001289	-0.008076	0.158681	-0.435102	-0.654272	-0.903449	-0.058234	0.067393	-0.419340	0	0
7632	1.779270	0.500424	9.585214	0.008606	-0.000413	-0.004552	0.158166	-0.436059	-0.654678	-0.903451	-0.058349	0.067420	-0.419316	0	0
7633	1.745239	0.510201	9.605507	-0.014160	-0.010575	-0.013243	0.157376	-0.433879	-0.654759	-0.903508	-0.058345	0.067650	-0.419158	0	0
7634	1.750135	0.519627	9.627318	-0.004234	0.004871	-0.001017	0.157901	-0.433044	-0.655527	-0.903514	-0.058318	0.067686	-0.419143	0	0
7635	1.752756	0.553501	9.635003	0.006968	0.006563	-0.002792	0.158420	-0.434280	-0.654645	-0.903526	-0.058427	0.067678	-0.419103	0	0
7636	1.779523	0.557891	9.656238	0.026625	-0.011039	-0.004640	0.156982	-0.433611	-0.654621	-0.903512	-0.058749	0.067726	-0.419080	0	0
7637	1.755155	0.548574	9.639720	0.037778	-0.000486	-0.013368	0.157241	-0.434436	-0.653989	-0.903545	-0.059174	0.067647	-0.418961	0	0
7638	1.703906	0.529212	9.674523	0.041384	0.009949	-0.011610	0.157245	-0.435255	-0.654135	-0.903567	-0.059546	0.067439	-0.418895	0	0
7639	1.701327	0.504911	9.679079	0.041476	-0.000681	-0.002916	0.155692	-0.435525	-0.655560	-0.903554	-0.059997	0.067353	-0.418873	0	0
7640	1.662525	0.529396	9.690008	0.041470	-0.000671	-0.002924	0.156210	-0.437177	-0.654295	-0.903529	-0.060409	0.067245	-0.418884	0	0
