# Supplementary material for: Identification of Haptic Based Guiding Using Hard Reins
Source: PLoS One. 2015 Jul 22;10(7):e0132020. doi: 10.1371/journal.pone.0132020 (PMC4511788; doi:10.1371/journal.pone.0132020)
Supplement: S1 File — (ZIP) [file pone.0132020.s001.zip › MotionData1/Subject1/T8/gc8.txt]

// Start Time: 0
// Sample rate: 50.0Hz
// Scenario: 4.0
// Firmware Version: 2.6.1
Counter	Acc_X	Acc_Y	Acc_Z	Gyr_X	Gyr_Y	Gyr_Z	Mag_X	Mag_Y	Mag_Z	Quat_w	Quat_x	Quat_y	Quat_z	AnalogIn_1	AnalogIn_2
6066	8.955041	2.084417	3.725240	-0.000565	0.033482	-0.004660	-0.633252	-0.519292	-0.155402	0.482053	0.524750	-0.213979	0.668188	0	0
6067	8.955051	2.083811	3.605029	-0.013440	0.019061	-0.005548	-0.633528	-0.520911	-0.155673	0.482258	0.524553	-0.213968	0.668199	0	0
6068	8.887338	2.078927	3.571868	0.010258	0.015241	-0.008121	-0.634094	-0.519870	-0.155951	0.482362	0.524505	-0.213798	0.668216	0	0
6069	8.848582	2.136741	3.567296	0.001150	0.016232	-0.003743	-0.632666	-0.521681	-0.157096	0.482472	0.524393	-0.213712	0.668252	0	0
6070	8.843750	2.131921	3.564931	-0.025410	0.006467	-0.004673	-0.632681	-0.520634	-0.155688	0.482721	0.524224	-0.213842	0.668162	0	0
6071	8.843711	2.165954	3.629817	-0.030163	-0.006196	-0.009926	-0.631268	-0.519928	-0.155997	0.482989	0.524124	-0.214041	0.667984	0	0
6072	8.921145	2.127318	3.629283	-0.050277	-0.009671	-0.011732	-0.632950	-0.520498	-0.157379	0.483382	0.523958	-0.214378	0.667722	0	0
6073	8.964675	2.138964	3.564042	-0.036677	-0.009797	-0.023979	-0.632101	-0.520663	-0.157393	0.483770	0.523879	-0.214564	0.667443	0	0
6074	8.928443	2.088617	3.595602	-0.057624	-0.013248	-0.017019	-0.631253	-0.519359	-0.157977	0.484228	0.523713	-0.214938	0.667121	0	0
6075	8.872817	2.088566	3.569562	-0.041236	-0.009752	-0.027516	-0.631819	-0.520522	-0.157398	0.484663	0.523620	-0.215136	0.666814	0	0
6076	8.870457	2.030716	3.555201	-0.039246	-0.007950	-0.013487	-0.631391	-0.521271	-0.157684	0.485012	0.523499	-0.215381	0.666576	0	0
6077	8.916379	2.059696	3.586097	-0.042978	-0.011553	-0.016116	-0.631102	-0.520109	-0.158824	0.485376	0.523384	-0.215658	0.666312	0	0
6078	8.964754	2.059515	3.564106	-0.063044	-0.013208	-0.012650	-0.630666	-0.520133	-0.160244	0.485834	0.523180	-0.216092	0.665997	0	0
6079	8.950217	2.085922	3.544956	-0.042841	0.005682	-0.017007	-0.631226	-0.521891	-0.160227	0.486240	0.522953	-0.216281	0.665818	0	0
6080	8.892163	2.093219	3.542970	-0.042758	0.008414	-0.009990	-0.629664	-0.521638	-0.161242	0.486620	0.522697	-0.216488	0.665674	0	0
6081	8.892172	2.083638	3.552595	-0.046431	-0.004255	0.000546	-0.630237	-0.520295	-0.160815	0.486906	0.522481	-0.216840	0.665520	0	0
6082	8.918769	2.093119	3.530755	-0.039051	0.004755	0.000555	-0.631363	-0.521746	-0.160790	0.487185	0.522246	-0.217093	0.665418	0	0
6083	8.964720	2.097805	3.518394	-0.037308	-0.004339	0.000574	-0.630086	-0.520310	-0.161948	0.487423	0.522074	-0.217385	0.665283	0	0
6084	8.945377	2.092898	3.494497	-0.029798	0.008309	0.011105	-0.629661	-0.519145	-0.162525	0.487594	0.521836	-0.217617	0.665269	0	0
6085	8.872774	2.131841	3.557506	-0.002226	0.017179	0.028717	-0.629804	-0.520316	-0.161952	0.487508	0.521631	-0.217717	0.665460	0	0
6086	8.853431	2.122458	3.600931	-0.013271	0.017269	0.018155	-0.630932	-0.519854	-0.162359	0.487564	0.521399	-0.217831	0.665563	0	0
6087	8.805072	2.108158	3.615721	-0.024354	0.004660	0.014629	-0.630223	-0.519872	-0.162654	0.487660	0.521200	-0.218066	0.665572	0	0
6088	8.843779	2.098494	3.620255	-0.022509	0.011897	0.009358	-0.630789	-0.519272	-0.162788	0.487812	0.520978	-0.218221	0.665584	0	0
6089	8.872766	2.141362	3.535860	-0.004269	0.001763	0.018204	-0.631212	-0.519117	-0.162923	0.487773	0.520887	-0.218355	0.665639	0	0
6090	8.926027	2.086189	3.590813	0.001015	-0.006460	0.002418	-0.631346	-0.518977	-0.163910	0.487809	0.520917	-0.218409	0.665571	0	0
6091	8.916395	2.036106	3.682285	-0.031734	0.008332	0.000550	-0.630925	-0.518836	-0.163635	0.488045	0.520688	-0.218601	0.665515	0	0
6092	8.877604	2.136807	3.588722	-0.024494	-0.009867	0.014658	-0.631049	-0.519295	-0.165468	0.488126	0.520588	-0.218905	0.665433	0	0
6093	8.887306	2.117084	3.499710	0.001093	-0.017340	0.021747	-0.631344	-0.518979	-0.164052	0.487994	0.520644	-0.219115	0.665417	0	0
6094	8.993832	2.006470	3.556724	0.011434	0.011602	0.024341	-0.631629	-0.517942	-0.164193	0.487868	0.520557	-0.219123	0.665576	0	0
6095	8.993822	2.020624	3.499011	0.010300	-0.001103	0.009442	-0.632197	-0.517780	-0.163902	0.487805	0.520576	-0.219129	0.665605	0	0
6096	8.945421	2.056324	3.403166	-0.005931	0.013554	0.016414	-0.631495	-0.517054	-0.163634	0.487826	0.520408	-0.219202	0.665696	0	0
6097	8.916411	2.039708	3.441859	0.006943	0.026157	0.014667	-0.630072	-0.517390	-0.164786	0.487806	0.520219	-0.219124	0.665885	0	0
6098	8.887472	1.953202	3.466183	0.025226	0.020566	0.019082	-0.631197	-0.519137	-0.164760	0.487666	0.520149	-0.218972	0.666092	0	0
6099	8.814898	1.960969	3.553260	0.022497	0.033301	0.009404	-0.631777	-0.517343	-0.163628	0.487615	0.519999	-0.218729	0.666326	0	0
6100	8.785819	2.011861	3.611132	0.019677	0.017005	0.021714	-0.630618	-0.517403	-0.167037	0.487477	0.519921	-0.218644	0.666515	0	0
6101	8.763979	2.075023	3.717026	0.039539	0.007773	0.012133	-0.631206	-0.516628	-0.164629	0.487264	0.520018	-0.218426	0.666667	0	0
6102	8.780864	2.132123	3.587028	0.011224	0.000741	0.016481	-0.632201	-0.516012	-0.164050	0.487164	0.520020	-0.218445	0.666732	0	0
6103	8.867849	2.200424	3.788292	0.055825	-0.006879	0.021878	-0.632485	-0.516298	-0.163762	0.486769	0.520272	-0.218239	0.666891	0	0
6104	8.930827	2.108747	3.768673	0.061186	-0.032339	0.028924	-0.632207	-0.516004	-0.163344	0.486260	0.520710	-0.218156	0.666949	0	0
6105	8.901869	2.048311	3.711232	0.037625	-0.024885	0.035863	-0.631917	-0.517490	-0.163766	0.485827	0.520962	-0.218231	0.667043	0	0
6106	8.921235	2.035953	3.653399	0.042985	-0.037641	0.032381	-0.631811	-0.515097	-0.160388	0.485375	0.521339	-0.218311	0.667051	0	0
6107	8.930924	2.021433	3.641319	0.029975	-0.035737	0.000753	-0.632375	-0.515821	-0.160234	0.485192	0.521703	-0.218307	0.666901	0	0
6108	8.858412	1.978024	3.605821	0.037511	-0.024899	0.013030	-0.632359	-0.517163	-0.161641	0.484930	0.522009	-0.218263	0.666867	0	0
6109	8.853591	1.968012	3.528929	0.020353	-0.008427	0.014722	-0.634787	-0.515025	-0.159351	0.484764	0.522113	-0.218264	0.666905	0	0
6110	8.960010	1.967975	3.552194	0.022039	-0.017529	0.009475	-0.634783	-0.516205	-0.159346	0.484615	0.522304	-0.218264	0.666864	0	0
6111	8.945508	1.958331	3.545095	0.015555	-0.031086	0.011230	-0.633658	-0.514899	-0.159228	0.484448	0.522544	-0.218389	0.666757	0	0
6112	8.921305	1.977469	3.514001	0.022948	-0.017534	0.007724	-0.634231	-0.515172	-0.158229	0.484309	0.522743	-0.218376	0.666706	0	0
6113	8.945475	1.989738	3.566708	0.036654	-0.013109	0.007754	-0.635359	-0.516180	-0.158065	0.484093	0.522973	-0.218254	0.666722	0	0
6114	8.969615	2.035445	3.566494	0.019250	-0.004806	-0.005449	-0.633958	-0.514577	-0.157247	0.484088	0.523098	-0.218135	0.666667	0	0
6115	8.979282	2.044903	3.535161	0.015741	0.008833	-0.002839	-0.635095	-0.515427	-0.156095	0.484101	0.523103	-0.217992	0.666701	0	0
6116	8.964765	2.045276	3.604989	0.026526	0.001485	-0.013337	-0.634383	-0.515890	-0.156670	0.484124	0.523238	-0.217752	0.666656	0	0
6117	8.901842	2.102035	3.384213	0.021068	-0.003010	-0.011571	-0.634539	-0.514987	-0.155258	0.484141	0.523367	-0.217585	0.666597	0	0
6118	8.930921	2.030736	3.576397	0.033790	-0.008553	-0.009800	-0.634960	-0.515716	-0.155248	0.484080	0.523597	-0.217363	0.666533	0	0
6119	8.940609	2.011801	3.643661	0.008420	-0.001982	0.007676	-0.635097	-0.515719	-0.155811	0.484037	0.523615	-0.217376	0.666545	0	0
6120	8.916347	2.106974	3.412954	0.019436	0.005179	0.005089	-0.634958	-0.515719	-0.155531	0.483983	0.523652	-0.217263	0.666593	0	0
6121	8.911561	2.045016	3.538060	0.021106	-0.014792	0.007732	-0.635111	-0.515848	-0.154115	0.483846	0.523817	-0.217253	0.666566	0	0
6122	8.955089	2.045375	3.621889	0.009971	-0.017431	-0.008087	-0.635815	-0.516130	-0.154244	0.483879	0.523987	-0.217242	0.666412	0	0
6123	8.921214	2.073455	3.451414	0.026480	-0.021197	0.000743	-0.634690	-0.516441	-0.153554	0.483746	0.524236	-0.217192	0.666329	0	0
6124	8.935710	2.087951	3.465721	0.021067	-0.013892	0.002479	-0.635252	-0.517021	-0.153684	0.483660	0.524413	-0.217146	0.666267	0	0
6125	8.945392	2.078477	3.499317	0.037549	-0.012209	0.007779	-0.634122	-0.517483	-0.153418	0.483441	0.524640	-0.217015	0.666289	0	0
6126	8.955091	2.054326	3.487245	0.008512	0.004361	0.009438	-0.634412	-0.515852	-0.153138	0.483413	0.524620	-0.217001	0.666330	0	0
6127	8.945433	2.035262	3.523395	0.008443	-0.001989	0.007685	-0.634121	-0.517191	-0.153702	0.483370	0.524639	-0.217014	0.666343	0	0
6128	8.988949	2.054482	3.527870	0.017502	-0.004791	0.004206	-0.634697	-0.515991	-0.152850	0.483310	0.524734	-0.216957	0.666330	0	0
6129	8.964740	2.078496	3.508793	0.023073	-0.006643	0.018268	-0.635822	-0.517590	-0.152825	0.483109	0.524832	-0.216950	0.666401	0	0
6130	8.911569	2.044555	3.446699	0.023163	0.000617	0.016495	-0.635671	-0.517900	-0.153956	0.482951	0.524891	-0.216895	0.666486	0	0
6131	8.928463	2.078405	3.480207	0.007486	-0.002889	0.004185	-0.634837	-0.516871	-0.152703	0.482934	0.524919	-0.216901	0.666475	0	0
6132	8.926063	2.059197	3.489857	0.008303	-0.006530	-0.004589	-0.634839	-0.517016	-0.152419	0.482976	0.525001	-0.216866	0.666391	0	0
6133	8.938141	2.078172	3.436861	0.008447	-0.001991	0.007697	-0.634128	-0.517623	-0.152711	0.482933	0.525020	-0.216879	0.666403	0	0
6134	8.969566	2.092740	3.470279	0.001109	0.006230	-0.002858	-0.635408	-0.516411	-0.152130	0.483029	0.524978	-0.216840	0.666380	0	0
6135	8.959868	2.112209	3.508801	0.013932	-0.002938	0.014740	-0.636264	-0.516677	-0.150985	0.482907	0.525015	-0.216859	0.666433	0	0
6136	8.938137	2.078415	3.484945	0.013997	0.009762	0.005939	-0.635122	-0.517450	-0.152130	0.482887	0.524992	-0.216764	0.666496	0	0
6137	8.921243	2.040016	3.504334	0.006788	0.017083	0.007657	-0.633985	-0.518216	-0.152711	0.482893	0.524876	-0.216696	0.666605	0	0
6138	8.935720	2.078273	3.456112	0.004800	0.000761	0.005929	-0.634840	-0.516426	-0.152422	0.482900	0.524869	-0.216706	0.666602	0	0
6139	8.950251	2.059076	3.472851	-0.000694	0.001711	0.002400	-0.634831	-0.517907	-0.152981	0.482948	0.524831	-0.216734	0.666588	0	0
6140	8.935752	2.046987	3.458542	0.010258	-0.006542	0.009454	-0.633705	-0.515868	-0.153290	0.482888	0.524891	-0.216762	0.666575	0	0
6141	8.974428	2.068585	3.455837	0.006584	0.000739	0.000667	-0.633704	-0.517191	-0.152861	0.482907	0.524899	-0.216738	0.666563	0	0
6142	8.957481	2.087725	3.427095	0.017454	-0.005703	-0.002804	-0.633988	-0.518505	-0.152144	0.482892	0.525015	-0.216649	0.666512	0	0
6143	8.945392	2.078452	3.494509	0.013903	0.004315	0.000681	-0.634562	-0.518483	-0.151146	0.482880	0.525034	-0.216559	0.666534	0	0
6144	8.894587	2.102045	3.384266	0.021059	-0.015707	0.000730	-0.634552	-0.519083	-0.152133	0.482802	0.525226	-0.216512	0.666455	0	0
6145	8.928473	2.073250	3.412893	0.010151	-0.015618	0.005963	-0.634276	-0.518200	-0.151717	0.482731	0.525349	-0.216571	0.666390	0	0
6146	9.008314	2.030815	3.614300	-0.018895	-0.006297	0.021665	-0.633007	-0.518810	-0.151170	0.482742	0.525241	-0.216856	0.666375	0	0
6147	8.955016	2.140355	3.359751	-0.009721	-0.005469	0.023472	-0.634708	-0.516712	-0.151293	0.482681	0.525162	-0.217090	0.666405	0	0
6148	8.918791	2.078249	3.446619	0.033853	-0.021253	0.009537	-0.635266	-0.517885	-0.151702	0.482464	0.525434	-0.217031	0.666367	0	0
6149	8.964766	2.049776	3.542475	0.011038	-0.010181	0.000685	-0.636680	-0.518295	-0.151395	0.482435	0.525536	-0.217030	0.666308	0	0
6150	8.950233	2.082787	3.400705	0.000058	-0.024611	0.009464	-0.633714	-0.517179	-0.151731	0.482390	0.525667	-0.217213	0.666178	0	0
6151	8.938148	2.077784	3.359926	0.008301	-0.008353	-0.006334	-0.634987	-0.517591	-0.151284	0.482426	0.525760	-0.217185	0.666088	0	0
6152	8.988924	2.085380	3.448505	0.000983	-0.020991	0.009462	-0.635845	-0.517120	-0.150283	0.482380	0.525872	-0.217342	0.665981	0	0
6153	8.945459	2.015590	3.441667	-0.008167	-0.011847	-0.008141	-0.635291	-0.516530	-0.149165	0.482508	0.525912	-0.217431	0.665828	0	0
6154	8.930981	1.984216	3.422564	-0.015351	-0.009969	0.001484	-0.635274	-0.518608	-0.150428	0.482628	0.525889	-0.217604	0.665702	0	0
6155	8.984174	1.996418	3.470250	0.003699	-0.017390	-0.001967	-0.634711	-0.518324	-0.150297	0.482639	0.526010	-0.217674	0.665576	0	0
6156	9.022810	2.058944	3.467513	0.002835	-0.010124	0.000671	-0.635129	-0.518763	-0.150853	0.482669	0.526077	-0.217722	0.665486	0	0
6157	8.974409	2.092394	3.402925	0.018492	-0.004800	0.011241	-0.634866	-0.516099	-0.149456	0.482542	0.526157	-0.217701	0.665521	0	0
6158	8.947791	2.102257	3.441579	0.030306	-0.007615	0.009518	-0.635695	-0.517575	-0.151132	0.482373	0.526321	-0.217601	0.665547	0	0
6159	8.945408	2.063910	3.475287	0.013947	0.006129	0.002430	-0.635689	-0.518023	-0.151695	0.482352	0.526325	-0.217512	0.665588	0	0
6160	8.984116	2.058759	3.419711	0.008497	0.012516	-0.002855	-0.635703	-0.517271	-0.150285	0.482422	0.526277	-0.217393	0.665614	0	0
6161	8.974402	2.095044	3.451007	0.021297	0.009696	0.005963	-0.634857	-0.517433	-0.150016	0.482347	0.526285	-0.217256	0.665706	0	0
6162	8.945349	2.126336	3.441577	0.014057	0.011578	0.012971	-0.635003	-0.517424	-0.149448	0.482282	0.526236	-0.217189	0.665815	0	0
6163	8.938107	2.111950	3.451259	0.025971	0.011484	0.018260	-0.634301	-0.516698	-0.149180	0.482104	0.526228	-0.217077	0.665986	0	0
6164	8.911558	2.054258	3.461117	0.019413	0.004271	0.001565	-0.634570	-0.517297	-0.150586	0.482072	0.526277	-0.216950	0.666011	0	0
6165	8.935733	2.066211	3.451313	0.029519	0.013260	0.000704	-0.634289	-0.517595	-0.150307	0.481997	0.526313	-0.216714	0.666115	0	0
6166	8.945424	2.044844	3.513770	0.015832	0.011560	0.004177	-0.634718	-0.517139	-0.149878	0.481980	0.526292	-0.216588	0.666185	0	0
6167	8.938156	2.059179	3.489769	0.017581	0.004286	0.002440	-0.633313	-0.517746	-0.148768	0.481936	0.526326	-0.216484	0.666224	0	0
6168	8.935741	2.054416	3.499408	0.008435	-0.001082	0.005933	-0.634011	-0.519358	-0.149174	0.481921	0.526348	-0.216479	0.666218	0	0
6169	8.945403	2.066475	3.506540	0.018450	-0.002979	0.005963	-0.634145	-0.519071	-0.150162	0.481833	0.526427	-0.216422	0.666238	0	0
6170	8.930885	2.073635	3.489810	-0.000781	0.004432	-0.009887	-0.633299	-0.519379	-0.149750	0.481984	0.526403	-0.216369	0.666166	0	0
6171	8.950274	2.035013	3.475275	0.011991	0.004321	-0.013375	-0.633441	-0.518935	-0.149891	0.482074	0.526444	-0.216218	0.666116	0	0
6172	8.930943	2.009068	3.576415	0.021028	-0.001193	-0.016866	-0.633999	-0.520108	-0.150301	0.482144	0.526577	-0.216009	0.666028	0	0
6173	8.906681	2.097382	3.417841	0.006203	-0.024669	-0.019479	-0.633725	-0.519369	-0.149602	0.482243	0.526797	-0.216005	0.665785	0	0
6174	8.916448	2.008119	3.384183	0.020685	-0.041130	-0.023832	-0.633717	-0.522463	-0.149306	0.482275	0.527209	-0.215954	0.665451	0	0
6175	8.858425	1.970486	3.543317	0.020920	-0.022963	-0.011584	-0.633724	-0.521132	-0.149030	0.482247	0.527471	-0.215885	0.665286	0	0
6176	8.746957	2.216565	3.135212	0.013545	-0.033793	-0.009765	-0.631761	-0.522035	-0.146939	0.482237	0.527770	-0.215920	0.665045	0	0
6177	8.751763	2.247807	3.125534	0.042240	-0.068523	-0.034215	-0.632769	-0.520522	-0.145234	0.482149	0.528486	-0.215809	0.664576	0	0
6178	8.945248	2.232013	3.391003	-0.013084	-0.063569	-0.096663	-0.632613	-0.522894	-0.146074	0.482793	0.529042	-0.215705	0.663699	0	0
6179	9.003337	2.188652	3.402635	-0.077696	-0.053059	-0.085432	-0.630072	-0.524264	-0.145262	0.483712	0.529186	-0.216045	0.662804	0	0
6180	8.998657	2.054789	3.114271	-0.021081	-0.020847	-0.023937	-0.629510	-0.523243	-0.145275	0.484007	0.529262	-0.216173	0.662487	0	0
6181	9.134179	1.970664	3.180668	0.039108	-0.035871	-0.015894	-0.629365	-0.524133	-0.145415	0.483882	0.529707	-0.216024	0.662270	0	0
6182	9.027632	2.078003	3.428994	-0.008506	-0.114414	-0.048358	-0.629664	-0.524694	-0.143289	0.484070	0.530516	-0.216392	0.661365	0	0
6183	8.863051	2.202723	3.288245	-0.038941	-0.125051	-0.074714	-0.629108	-0.526163	-0.141596	0.484554	0.531300	-0.216879	0.660221	0	0
6184	8.950111	2.221417	3.201042	-0.026463	-0.073433	-0.055435	-0.629387	-0.528218	-0.141301	0.484971	0.531764	-0.217129	0.659458	0	0
6185	9.114525	2.274187	3.209415	-0.028756	-0.038030	-0.032652	-0.627701	-0.526184	-0.140913	0.485311	0.531931	-0.217350	0.659000	0	0
6186	9.095230	2.209795	3.325011	-0.008267	-0.019120	-0.002810	-0.627701	-0.526331	-0.140913	0.485402	0.532010	-0.217496	0.658821	0	0
6187	8.950121	2.207215	3.249138	0.004529	-0.046424	0.023579	-0.628280	-0.527184	-0.138922	0.485175	0.532272	-0.217838	0.658664	0	0
6188	9.049285	2.211640	3.200325	0.014940	-0.031990	0.053427	-0.627425	-0.526328	-0.140069	0.484746	0.532426	-0.218194	0.658738	0	0
6189	9.112268	2.110503	3.214373	0.038180	-0.021284	0.088547	-0.631106	-0.525362	-0.139448	0.483966	0.532543	-0.218538	0.659102	0	0
6190	9.228560	1.917461	3.160788	0.120908	0.005252	0.118504	-0.631970	-0.522681	-0.138598	0.482620	0.532822	-0.218359	0.659922	0	0
6191	9.231257	1.617777	3.411052	0.250787	0.009642	0.136278	-0.633121	-0.521603	-0.136465	0.480457	0.533655	-0.217405	0.661142	0	0
6192	9.221776	1.418306	3.478602	0.345895	-0.011088	0.169827	-0.635697	-0.521656	-0.132467	0.477530	0.535005	-0.216089	0.662601	0	0
6193	9.352345	1.463431	3.393464	0.307558	0.001907	0.157451	-0.636017	-0.520428	-0.128512	0.474895	0.536103	-0.214907	0.663990	0	0
6194	9.289315	1.601178	3.477960	0.294357	0.014710	0.103025	-0.638022	-0.519472	-0.125658	0.472731	0.537168	-0.213446	0.665144	0	0
6195	9.192473	1.724900	3.158804	0.387860	0.019404	0.141890	-0.638614	-0.517664	-0.123113	0.469793	0.538550	-0.211560	0.666709	0	0
6196	9.076169	1.945899	3.027241	0.396616	0.061103	0.171749	-0.640351	-0.516401	-0.118570	0.466705	0.539627	-0.209563	0.668635	0	0
6197	8.911360	2.283561	3.100297	0.316647	0.067213	0.118975	-0.641370	-0.517811	-0.114451	0.464391	0.540388	-0.207798	0.670180	0	0
6198	8.809443	2.611476	3.168092	0.301376	0.034685	0.093609	-0.641248	-0.516027	-0.112765	0.462274	0.541347	-0.206134	0.671383	0	0
6199	8.640132	2.625785	3.092382	0.344919	0.096055	0.103286	-0.643526	-0.515959	-0.110750	0.459961	0.542066	-0.203956	0.673054	0	0
6200	8.570354	2.266900	3.040292	0.382108	0.133863	0.120785	-0.644388	-0.515335	-0.109185	0.457416	0.542660	-0.201434	0.675066	0	0
6201	8.940642	1.996288	3.432101	0.366180	0.130313	0.075932	-0.645390	-0.516034	-0.107470	0.455229	0.543284	-0.198801	0.676821	0	0
6202	9.211537	1.979506	3.523900	0.335058	0.141424	0.059173	-0.644287	-0.515728	-0.104241	0.453357	0.543720	-0.196222	0.678479	0	0
6203	9.042213	1.989958	3.638128	0.302305	0.121772	0.095971	-0.646144	-0.514343	-0.102380	0.451352	0.544057	-0.194163	0.680135	0	0
6204	8.831839	1.944503	3.634893	0.255337	0.104012	0.058129	-0.645870	-0.513163	-0.101824	0.449837	0.544376	-0.192284	0.681416	0	0
6205	8.732392	2.233166	3.558449	0.171297	0.058412	0.001017	-0.646304	-0.514757	-0.099974	0.449065	0.544729	-0.190883	0.682037	0	0
6206	8.809457	2.556230	3.670622	0.138899	0.046881	-0.016514	-0.645746	-0.514759	-0.099136	0.448580	0.545054	-0.189647	0.682442	0	0
6207	8.876987	2.735051	3.821449	0.083860	0.025564	-0.009554	-0.643770	-0.515091	-0.098743	0.448293	0.545255	-0.188929	0.682668	0	0
6208	8.859864	2.943585	3.633874	0.081657	0.041941	0.044884	-0.644898	-0.514483	-0.099292	0.447692	0.545239	-0.188442	0.683210	0	0
6209	8.842996	2.903780	3.374373	0.124045	0.025271	0.099410	-0.646454	-0.513862	-0.099269	0.446442	0.545415	-0.188042	0.683997	0	0
6210	9.051169	2.727963	3.421080	0.054910	0.026729	0.120266	-0.646332	-0.512811	-0.097298	0.445442	0.545240	-0.188216	0.684741	0	0
6211	9.118921	2.689803	3.511977	-0.027800	0.010138	0.070937	-0.648295	-0.512497	-0.099245	0.445186	0.544895	-0.188766	0.685030	0	0
6212	9.012568	2.631696	3.416632	-0.070169	-0.018560	0.046286	-0.649312	-0.510384	-0.096695	0.445286	0.544611	-0.189593	0.684962	0	0
6213	8.901506	2.450435	3.246891	-0.053609	-0.023235	0.048041	-0.649153	-0.510410	-0.098816	0.445264	0.544423	-0.190343	0.684919	0	0
6214	8.988794	2.235829	3.205556	-0.177506	0.016769	0.021316	-0.649266	-0.509855	-0.102348	0.446193	0.543463	-0.191617	0.684721	0	0
6215	9.075848	2.245791	3.296273	-0.317018	0.002448	-0.052710	-0.648686	-0.510766	-0.103766	0.448339	0.542112	-0.193506	0.683858	0	0
6216	8.920950	2.342831	3.398303	-0.330523	-0.049152	-0.078985	-0.647822	-0.508602	-0.106615	0.450644	0.541105	-0.195570	0.682552	0	0
6217	8.756408	2.433640	3.216710	-0.352231	-0.047138	-0.059712	-0.647651	-0.510405	-0.109435	0.452922	0.539936	-0.197879	0.681304	0	0
6218	8.831265	2.553857	3.206448	-0.468939	-0.031663	-0.052080	-0.647198	-0.509276	-0.113403	0.455814	0.538112	-0.200949	0.679918	0	0
6219	8.993230	2.622009	3.399952	-0.460167	-0.064406	-0.047610	-0.647008	-0.509927	-0.118913	0.458540	0.536525	-0.204128	0.678390	0	0
6220	8.983645	2.521538	3.525124	-0.339882	-0.108936	-0.027110	-0.647688	-0.510828	-0.121723	0.460401	0.535744	-0.206806	0.676935	0	0
6221	9.054094	2.213185	3.508030	-0.240865	-0.102496	0.000247	-0.646564	-0.509375	-0.121606	0.461537	0.535309	-0.208923	0.675854	0	0
6222	9.052150	1.741167	3.479578	-0.183468	-0.139286	-0.004952	-0.646132	-0.509246	-0.122603	0.462335	0.535400	-0.210796	0.674654	0	0
6223	9.110424	1.532845	3.243708	-0.381975	-0.144976	-0.073036	-0.647258	-0.509816	-0.122864	0.464623	0.534744	-0.213666	0.672697	0	0
6224	9.061781	1.802681	3.267886	-0.545041	-0.132765	-0.140947	-0.644817	-0.509327	-0.127709	0.468266	0.533385	-0.217206	0.670111	0	0
6225	8.998463	2.218022	3.496412	-0.552352	-0.131747	-0.109276	-0.644930	-0.509067	-0.131240	0.471710	0.531893	-0.220953	0.667652	0	0
6226	9.003201	2.318986	3.467444	-0.482889	-0.165867	-0.056387	-0.643764	-0.508547	-0.135641	0.474357	0.530827	-0.224673	0.665380	0	0
6227	9.080809	2.116092	3.358852	-0.430883	-0.140875	0.010353	-0.646015	-0.507339	-0.137304	0.476313	0.529674	-0.228276	0.663673	0	0
6228	9.238229	1.908690	3.333829	-0.454329	-0.118930	0.010222	-0.645137	-0.507394	-0.140850	0.478448	0.528258	-0.231925	0.661999	0	0
6229	9.361594	1.884965	3.438733	-0.460155	-0.142492	-0.003806	-0.646542	-0.505172	-0.142673	0.480626	0.526985	-0.235645	0.660119	0	0
6230	9.221447	1.759497	3.343690	-0.475518	-0.118775	-0.023214	-0.645949	-0.504925	-0.146074	0.483070	0.525520	-0.239244	0.658205	0	0
6231	9.056937	1.803016	3.332835	-0.547681	-0.150818	0.004742	-0.646770	-0.501710	-0.150454	0.485607	0.523830	-0.243613	0.656080	0	0
6232	8.921442	1.872029	3.134218	-0.561787	-0.110761	0.018714	-0.647314	-0.500843	-0.153274	0.488219	0.521763	-0.247945	0.654163	0	0
6233	8.882686	1.932154	3.110409	-0.458688	-0.020850	0.032022	-0.647144	-0.498679	-0.157524	0.490404	0.519559	-0.251227	0.653030	0	0
6234	8.965208	1.629459	3.263924	-0.429229	-0.021095	0.050444	-0.649374	-0.497351	-0.161731	0.492318	0.517448	-0.254408	0.652034	0	0
6235	8.936499	1.320974	3.192258	-0.517975	0.005048	0.086978	-0.650890	-0.494430	-0.167369	0.494494	0.514620	-0.258223	0.651125	0	0
6236	9.100563	1.734243	3.075320	-0.527560	-0.002155	0.062506	-0.651143	-0.489613	-0.172612	0.496859	0.511845	-0.262001	0.650001	0	0
6237	9.245660	1.744312	3.204080	-0.355930	-0.041661	0.114747	-0.650680	-0.487027	-0.178282	0.497878	0.510027	-0.265123	0.649384	0	0
6238	9.202401	1.467499	3.202217	-0.291642	-0.043992	0.147302	-0.652523	-0.484925	-0.178261	0.498362	0.508455	-0.268003	0.649064	0	0
6239	9.178329	1.333853	3.428500	-0.304520	-0.029370	0.119131	-0.655037	-0.483735	-0.182180	0.499111	0.506791	-0.270747	0.648650	0	0
6240	9.154146	1.340517	3.310864	-0.286991	0.021283	0.084009	-0.655022	-0.479641	-0.185588	0.500147	0.504978	-0.272944	0.648345	0	0
6241	9.038080	1.320908	3.208346	-0.202113	0.016962	0.080701	-0.656004	-0.477867	-0.186992	0.500745	0.503621	-0.274593	0.648243	0	0
6242	8.980436	0.921102	3.161008	-0.203539	0.085905	0.028730	-0.655970	-0.476882	-0.191518	0.501888	0.501953	-0.275643	0.648207	0	0
6243	9.245790	1.587089	3.535991	-0.253063	0.144388	-0.002887	-0.655367	-0.476354	-0.196191	0.503628	0.499738	-0.276560	0.648179	0	0
6244	8.938979	1.231182	3.528906	-0.216749	0.064272	0.031428	-0.655217	-0.472695	-0.198611	0.504752	0.498130	-0.277813	0.648006	0	0
6245	8.822884	1.256407	3.246034	-0.180825	0.011331	0.005265	-0.656330	-0.472106	-0.200856	0.505703	0.497114	-0.278971	0.647547	0	0
6246	8.917081	1.388511	3.211579	-0.093422	0.096815	0.007156	-0.656597	-0.471533	-0.202973	0.506459	0.495982	-0.279137	0.647752	0	0
6247	9.149302	1.340937	3.392642	-0.072368	0.124748	-0.008634	-0.655020	-0.471887	-0.205540	0.507276	0.494817	-0.278949	0.648086	0	0
6248	9.221949	1.249561	3.435462	-0.070773	0.106570	-0.020914	-0.654868	-0.471904	-0.206813	0.508127	0.493814	-0.278779	0.648257	0	0
6249	9.144589	1.208942	3.474529	-0.043361	0.104542	-0.017350	-0.652851	-0.473169	-0.211079	0.508798	0.492949	-0.278462	0.648525	0	0
6250	9.081583	1.327247	3.522977	-0.019322	0.127963	0.003765	-0.652982	-0.472592	-0.212492	0.509296	0.491997	-0.277973	0.649067	0	0
6251	8.873561	1.342293	3.582186	-0.001207	0.100624	0.016125	-0.652251	-0.472931	-0.215328	0.509531	0.491278	-0.277566	0.649601	0	0
6252	8.931629	1.331897	3.447133	0.051787	0.082035	0.037340	-0.651976	-0.471458	-0.214915	0.509331	0.490893	-0.277012	0.650285	0	0
6253	9.178290	1.361063	3.572732	0.071310	0.143556	0.025034	-0.651110	-0.472086	-0.216904	0.509269	0.490238	-0.275958	0.651275	0	0
6254	9.183298	1.151522	4.034478	0.060886	0.101917	0.025877	-0.651377	-0.473275	-0.218307	0.509154	0.489800	-0.275187	0.652021	0	0
6255	9.047820	1.201372	3.855110	-0.010465	-0.022721	0.022370	-0.651669	-0.472964	-0.217315	0.509051	0.489817	-0.275500	0.651956	0	0
6256	8.873441	1.471742	3.471487	0.020641	0.158543	0.063525	-0.652643	-0.471640	-0.219565	0.509039	0.488702	-0.274884	0.653061	0	0
6257	9.052341	1.512252	3.917334	0.116098	0.080659	0.120024	-0.651797	-0.471068	-0.219581	0.507963	0.488420	-0.274320	0.654346	0	0
6258	8.888187	1.226734	3.586982	0.130086	0.007016	0.090246	-0.653203	-0.471196	-0.220405	0.506828	0.488773	-0.273893	0.655140	0	0
6259	8.948739	1.112732	3.913608	0.066665	0.103715	0.051322	-0.653207	-0.470014	-0.220269	0.506504	0.488275	-0.273200	0.656051	0	0
6260	8.951080	1.198927	3.819755	-0.009656	0.080725	0.009071	-0.652369	-0.468257	-0.219866	0.506778	0.487661	-0.272912	0.656416	0	0
6261	8.917028	1.391482	3.800613	-0.032821	0.062770	-0.003199	-0.652355	-0.467539	-0.221706	0.507185	0.487075	-0.272812	0.656578	0	0
6262	8.815593	1.249310	3.746173	0.010613	-0.019240	0.025055	-0.653347	-0.467223	-0.221550	0.506985	0.487175	-0.272979	0.656589	0	0
6263	8.743015	1.279964	3.597616	0.006579	-0.052789	0.009301	-0.653763	-0.468398	-0.221962	0.506803	0.487513	-0.273267	0.656359	0	0
6264	8.820241	1.448522	3.625765	-0.005520	0.035333	0.011836	-0.654029	-0.468414	-0.223935	0.506921	0.487207	-0.273201	0.656522	0	0
6265	8.999333	1.323695	3.749578	-0.009215	0.022644	0.018835	-0.653473	-0.467239	-0.223384	0.506959	0.486944	-0.273256	0.656665	0	0
6266	9.076827	1.222706	3.797179	0.005031	0.011611	-0.017120	-0.653196	-0.467972	-0.222397	0.507146	0.486929	-0.273096	0.656598	0	0
6267	9.076910	1.133955	3.862165	-0.007682	0.016253	-0.017180	-0.653185	-0.467399	-0.223953	0.507396	0.486814	-0.272999	0.656531	0	0
6268	8.975233	1.237132	3.764251	-0.062673	0.008538	-0.034828	-0.652047	-0.469195	-0.224247	0.508023	0.486522	-0.273215	0.656172	0	0
6269	8.984818	1.333007	3.682359	-0.059116	0.023015	-0.058505	-0.652044	-0.469198	-0.224529	0.508813	0.486214	-0.273219	0.655787	0	0
6270	8.999353	1.295314	3.850579	-0.013402	0.024467	-0.047003	-0.651481	-0.467738	-0.224827	0.509319	0.486102	-0.272969	0.655581	0	0
6271	8.931737	1.198604	3.750174	-0.046294	-0.000668	-0.034788	-0.651186	-0.467906	-0.226244	0.509826	0.485949	-0.273125	0.655236	0	0
6272	8.951001	1.287411	3.701876	-0.062916	-0.022310	-0.031265	-0.650057	-0.468369	-0.225978	0.510345	0.485847	-0.273516	0.654744	0	0
6273	8.926626	1.479867	3.665834	-0.033762	-0.037052	-0.011821	-0.650901	-0.467328	-0.226816	0.510540	0.485933	-0.273887	0.654373	0	0
6274	8.890458	1.375925	3.572418	-0.006128	-0.024576	-0.004776	-0.652729	-0.470092	-0.226774	0.510603	0.486063	-0.274046	0.654160	0	0
6275	9.009063	1.279690	3.619715	-0.035326	-0.004397	-0.027710	-0.652028	-0.470540	-0.225936	0.510999	0.485971	-0.274183	0.653862	0	0
6276	9.130006	1.265271	3.659715	-0.060864	0.004872	-0.033049	-0.650745	-0.471462	-0.226942	0.511594	0.485706	-0.274412	0.653498	0	0
6277	9.084053	1.265254	3.643221	-0.040726	0.011970	-0.034766	-0.650883	-0.470876	-0.227649	0.512106	0.485498	-0.274466	0.653228	0	0
6278	8.989662	1.323551	3.718394	-0.033520	-0.002587	-0.025945	-0.649614	-0.471927	-0.226959	0.512499	0.485403	-0.274589	0.652939	0	0
6279	8.907372	1.385893	3.644413	-0.048100	-0.006087	-0.018940	-0.649024	-0.473439	-0.229363	0.512895	0.485232	-0.274860	0.652642	0	0
6280	8.958174	1.373889	3.665690	-0.035336	0.001059	-0.027696	-0.649305	-0.472848	-0.229785	0.513321	0.485106	-0.274970	0.652353	0	0
6281	9.013785	1.386123	3.720571	-0.035374	0.006498	-0.034720	-0.647754	-0.473022	-0.229245	0.513792	0.484962	-0.275017	0.652070	0	0
6282	9.062261	1.284850	3.703470	-0.049862	0.005704	-0.026001	-0.648030	-0.472877	-0.230088	0.514287	0.484728	-0.275203	0.651775	0	0
6283	9.055019	1.270440	3.708343	-0.057000	0.015749	-0.017260	-0.646050	-0.472773	-0.230404	0.514774	0.484363	-0.275428	0.651567	0	0
6284	8.926800	1.304203	3.682806	-0.065261	0.015828	-0.023418	-0.647165	-0.472476	-0.232364	0.515356	0.483976	-0.275676	0.651290	0	0
6285	8.851819	1.309032	3.664116	-0.055181	0.006685	-0.010220	-0.645465	-0.473545	-0.232529	0.515762	0.483660	-0.275970	0.651078	0	0
6286	8.958178	1.371445	3.658479	-0.048038	0.002074	-0.019830	-0.646591	-0.474262	-0.232790	0.516199	0.483441	-0.276193	0.650801	0	0
6287	9.158957	1.335228	3.695510	-0.066290	0.004924	-0.020758	-0.645456	-0.473997	-0.233375	0.516722	0.483108	-0.276517	0.650495	0	0
6288	9.231557	1.285096	3.800807	-0.106431	0.028833	-0.041959	-0.645154	-0.474321	-0.235638	0.517659	0.482473	-0.276875	0.650069	0	0
6289	9.154210	1.230153	3.863926	-0.112328	0.052501	-0.008675	-0.643872	-0.473920	-0.237074	0.518456	0.481558	-0.277311	0.649926	0	0
6290	9.006641	1.270767	3.759185	-0.120159	0.052599	0.035191	-0.645262	-0.471423	-0.240735	0.519021	0.480482	-0.278006	0.649975	0	0
6291	8.888049	1.357202	3.678237	-0.048934	0.028447	0.065249	-0.645122	-0.470836	-0.240739	0.518965	0.479846	-0.278508	0.650274	0	0
6292	8.897729	1.352348	3.673362	0.002224	0.026214	0.072394	-0.645396	-0.471723	-0.241437	0.518626	0.479472	-0.278723	0.650728	0	0
6293	9.004209	1.285215	3.759191	0.026763	0.040509	0.044338	-0.645815	-0.471133	-0.242281	0.518376	0.479208	-0.278570	0.651187	0	0
6294	9.028472	1.208163	3.763885	-0.021641	0.040897	0.036305	-0.645381	-0.469685	-0.243989	0.518428	0.478715	-0.278692	0.651456	0	0
6295	9.023540	1.308886	3.684500	0.026006	0.065914	0.035536	-0.645671	-0.469670	-0.243137	0.518309	0.478306	-0.278370	0.651989	0	0
6296	8.946394	1.060916	3.663627	0.000257	0.040709	0.021401	-0.646090	-0.469374	-0.243838	0.518349	0.477971	-0.278276	0.652243	0	0
6297	8.900234	1.265697	3.678223	-0.029043	0.057289	0.005563	-0.644104	-0.467662	-0.245432	0.518664	0.477416	-0.278214	0.652425	0	0
6298	8.868737	1.316509	3.719283	0.005563	0.057010	0.000392	-0.644090	-0.468560	-0.246699	0.518864	0.477058	-0.277903	0.652660	0	0
6299	8.914728	1.284815	3.654059	0.049363	0.047568	0.004892	-0.645505	-0.469705	-0.246106	0.518782	0.476975	-0.277377	0.653010	0	0
6300	8.965667	1.131045	3.730747	0.067597	0.038338	0.005786	-0.645229	-0.469115	-0.245548	0.518595	0.477048	-0.276780	0.653359	0	0
6301	9.023766	1.073518	3.797688	0.021618	0.016922	-0.013616	-0.644092	-0.469439	-0.246130	0.518681	0.477072	-0.276507	0.653388	0	0
6302	8.922161	1.093075	3.827266	-0.029777	0.015528	-0.045328	-0.642818	-0.468881	-0.246719	0.519232	0.476928	-0.276423	0.653091	0	0
6303	8.873660	1.227653	3.765000	-0.050010	0.006624	-0.048842	-0.644361	-0.470773	-0.247250	0.519860	0.476746	-0.276503	0.652691	0	0
6304	8.907343	1.407998	3.730948	-0.047476	0.001155	-0.057556	-0.642387	-0.471250	-0.246716	0.520533	0.476638	-0.276549	0.652214	0	0
6305	8.917052	1.367419	3.803037	-0.000959	-0.020995	-0.038122	-0.642655	-0.471849	-0.248121	0.520781	0.476861	-0.276503	0.651872	0	0
6306	8.873557	1.324318	3.837049	0.015493	-0.013868	-0.045125	-0.642103	-0.471550	-0.246719	0.521032	0.477144	-0.276276	0.651561	0	0
6307	8.834949	1.246583	3.688332	0.022649	-0.039343	-0.046848	-0.642958	-0.470349	-0.246286	0.521173	0.477633	-0.276131	0.651151	0	0
6308	8.946142	1.313634	3.648998	0.026502	-0.010349	-0.048610	-0.641827	-0.472429	-0.245589	0.521402	0.477960	-0.275797	0.650869	0	0
6309	9.008844	1.478320	3.859977	0.036480	-0.003159	-0.045046	-0.641815	-0.474795	-0.246145	0.521565	0.478281	-0.275381	0.650679	0	0
6310	8.887999	1.400974	3.764754	0.050051	-0.059510	-0.009860	-0.642392	-0.475502	-0.244437	0.521296	0.478943	-0.275336	0.650426	0	0
6311	8.921830	1.450244	3.519235	0.091053	-0.043544	-0.041355	-0.640842	-0.476264	-0.243753	0.521061	0.479801	-0.274794	0.650212	0	0
6312	8.895149	1.520466	3.591500	0.156822	-0.025927	-0.047349	-0.642285	-0.474875	-0.240627	0.520611	0.480904	-0.273697	0.650219	0	0
6313	8.781520	1.479404	3.532258	0.163357	-0.032316	-0.028909	-0.640877	-0.476953	-0.239229	0.519977	0.482030	-0.272684	0.650318	0	0
6314	8.716360	1.351004	3.354925	0.160694	-0.004188	-0.064962	-0.640879	-0.480183	-0.237802	0.519685	0.483055	-0.271367	0.650342	0	0
6315	8.590565	1.382210	3.300522	0.154575	0.041240	-0.081704	-0.638056	-0.481707	-0.236994	0.519634	0.483799	-0.269773	0.650494	0	0
6316	8.564022	1.317368	3.324811	0.177213	0.139053	-0.099346	-0.638497	-0.482264	-0.234724	0.519862	0.484070	-0.267431	0.651076	0	0
6317	8.726019	1.360972	3.424569	0.093417	0.197791	-0.131200	-0.634507	-0.484738	-0.237887	0.520843	0.483605	-0.265180	0.651558	0	0
6318	9.047418	1.635243	3.479699	0.050119	0.277979	-0.129573	-0.632509	-0.486860	-0.239464	0.522250	0.482383	-0.262796	0.652303	0	0
6319	9.240334	2.137753	4.357829	0.105685	0.185026	-0.090594	-0.630762	-0.489310	-0.244709	0.522869	0.481953	-0.260724	0.652957	0	0
6320	9.165443	2.035239	4.536373	0.232054	-0.068223	0.003024	-0.630491	-0.491064	-0.242728	0.521631	0.483585	-0.259604	0.653187	0	0
6321	8.994069	1.734037	3.958451	0.140559	-0.132833	0.002820	-0.631786	-0.489980	-0.240310	0.520640	0.485165	-0.259412	0.652881	0	0
6322	8.764269	1.756532	4.056280	0.142595	-0.152758	0.051989	-0.630118	-0.492625	-0.236088	0.519286	0.486753	-0.259549	0.652723	0	0
6323	8.718429	1.661590	3.835503	0.261236	-0.219053	0.104991	-0.632700	-0.490760	-0.232099	0.516811	0.489252	-0.259510	0.652835	0	0
6324	8.757359	1.453042	3.549285	0.260058	-0.179136	0.118933	-0.636434	-0.491490	-0.224547	0.514364	0.491441	-0.259335	0.653193	0	0
6325	9.008933	1.400648	3.735020	0.267081	-0.164715	0.075922	-0.637039	-0.491134	-0.219877	0.512179	0.493679	-0.258829	0.653423	0	0
6326	9.061993	1.536264	3.907627	0.299283	-0.204003	0.052388	-0.637216	-0.491967	-0.215350	0.509904	0.496391	-0.258197	0.653398	0	0
6327	9.023123	1.700531	4.006350	0.324124	-0.285856	0.064878	-0.639380	-0.495099	-0.208803	0.507182	0.499727	-0.257875	0.653100	0	0
6328	8.969866	1.771369	3.715770	0.347711	-0.332326	0.089588	-0.642685	-0.494963	-0.202252	0.504073	0.503408	-0.257755	0.652727	0	0
6329	9.090821	1.769855	3.450422	0.349839	-0.296078	0.079903	-0.644467	-0.494230	-0.192055	0.501076	0.506881	-0.257381	0.652494	0	0
6330	8.979460	1.880415	3.381423	0.364719	-0.267146	0.086070	-0.646215	-0.491778	-0.186669	0.498043	0.510213	-0.256790	0.652453	0	0
6331	8.928499	2.062698	3.230180	0.392393	-0.260094	0.119522	-0.647975	-0.494894	-0.177868	0.494643	0.513539	-0.256149	0.652682	0	0
6332	8.983993	2.211130	3.080591	0.460766	-0.201659	0.163530	-0.651136	-0.494616	-0.171602	0.490764	0.516694	-0.254997	0.653571	0	0
6333	9.157983	2.360284	3.108049	0.439428	-0.127991	0.167814	-0.653175	-0.493324	-0.164794	0.487121	0.519243	-0.253632	0.654806	0	0
6334	9.220696	2.524315	3.189201	0.399529	-0.084103	0.167703	-0.656040	-0.493657	-0.159942	0.483811	0.521294	-0.252317	0.656137	0	0
6335	9.285857	2.661738	3.246315	0.432861	-0.034458	0.184428	-0.657777	-0.493128	-0.155113	0.480310	0.523134	-0.250616	0.657894	0	0
6336	9.314961	2.584435	3.202889	0.491796	0.009520	0.195025	-0.659384	-0.491414	-0.149444	0.476560	0.524920	-0.248380	0.660043	0	0
6337	9.240047	2.506032	3.388626	0.527970	0.052810	0.220478	-0.662255	-0.488361	-0.145172	0.472516	0.526523	-0.245809	0.662631	0	0
6338	9.225695	2.360717	3.213341	0.539069	0.029125	0.247706	-0.664143	-0.487965	-0.139210	0.468201	0.528237	-0.243438	0.665200	0	0
6339	9.167729	2.288056	3.110441	0.529443	0.043734	0.273972	-0.666859	-0.486841	-0.135780	0.463741	0.529741	-0.241165	0.667951	0	0
6340	9.092861	2.172897	3.168783	0.572227	0.086970	0.319618	-0.668321	-0.483372	-0.131251	0.458919	0.530995	-0.238699	0.671163	0	0
6341	9.013140	2.081396	3.142994	0.606655	0.115751	0.361760	-0.673034	-0.478952	-0.126813	0.453597	0.532118	-0.236021	0.674830	0	0
6342	9.008176	2.202168	3.219867	0.574824	0.142335	0.358168	-0.675896	-0.476645	-0.123245	0.448604	0.532867	-0.233479	0.678450	0	0
6343	9.046749	2.304573	3.486372	0.526011	0.150895	0.312429	-0.677629	-0.473185	-0.120124	0.444090	0.533456	-0.230901	0.681831	0	0
6344	8.867660	2.420121	3.432288	0.557783	0.123437	0.323095	-0.682056	-0.469510	-0.115829	0.439420	0.534271	-0.228409	0.685051	0	0
6345	8.780716	2.290390	3.461880	0.599753	0.098606	0.338987	-0.684924	-0.466607	-0.111839	0.434175	0.535436	-0.225678	0.688382	0	0
6346	8.657411	2.238044	3.549376	0.584147	0.076978	0.349489	-0.688775	-0.464279	-0.108255	0.429564	0.536410	-0.223736	0.691144	0	0
6347	8.531558	2.342901	3.300170	0.548289	0.056398	0.335417	-0.690247	-0.460650	-0.102596	0.424491	0.537607	-0.221502	0.694063	0	0
6348	8.422783	2.275870	3.344296	0.594110	0.066927	0.342512	-0.695368	-0.458006	-0.099415	0.419569	0.538747	-0.219284	0.696870	0	0
6349	8.766212	2.317264	3.058053	0.550785	0.105350	0.358183	-0.698526	-0.452443	-0.095432	0.414399	0.539519	-0.216929	0.700096	0	0
6350	9.366013	2.303916	3.447976	0.611120	0.086683	0.410135	-0.702515	-0.449970	-0.092411	0.408668	0.540475	-0.214658	0.703420	0	0
6351	9.859779	1.882708	4.089046	0.760586	-0.016173	0.493889	-0.705683	-0.445718	-0.086868	0.401106	0.542607	-0.212033	0.706918	0	0
6352	9.434958	0.998813	4.378973	0.785896	-0.176017	0.582545	-0.709313	-0.438029	-0.077943	0.392530	0.545697	-0.210445	0.709822	0	0
6353	8.835776	0.447871	3.328342	0.667363	-0.189597	0.532123	-0.715493	-0.430280	-0.068269	0.384771	0.548514	-0.209347	0.712220	0	0
6354	8.816813	0.133096	2.489661	0.777686	-0.141558	0.526998	-0.721679	-0.423847	-0.057459	0.376552	0.551368	-0.207279	0.715008	0	0
6355	9.272114	-0.437516	2.138186	0.787865	-0.065505	0.532068	-0.726408	-0.417351	-0.051901	0.368322	0.553669	-0.204820	0.718219	0	0
6356	9.751329	-0.833754	2.952446	0.531414	0.000019	0.366289	-0.729023	-0.411918	-0.045242	0.362989	0.554810	-0.203174	0.720517	0	0
6357	9.772170	0.050098	3.492526	0.354453	0.006907	0.225660	-0.731892	-0.410044	-0.040824	0.359477	0.555576	-0.201852	0.722057	0	0
6358	9.626333	0.763367	3.577158	0.265980	0.005838	0.169460	-0.733040	-0.409116	-0.038973	0.356945	0.556116	-0.200931	0.723154	0	0
6359	9.449253	1.279156	3.640542	0.401290	0.117319	0.222415	-0.736311	-0.405057	-0.037948	0.353407	0.556239	-0.198851	0.725369	0	0
6360	9.580313	0.821677	3.668808	0.519581	0.123595	0.255925	-0.738177	-0.402191	-0.035528	0.349022	0.556642	-0.196116	0.727923	0	0
6361	9.268685	0.466924	3.411716	0.497520	0.120130	0.204884	-0.738066	-0.399070	-0.033001	0.345062	0.557085	-0.193219	0.730243	0	0
6362	9.084916	0.435002	3.235172	0.508263	0.095546	0.194401	-0.741197	-0.397215	-0.030980	0.341101	0.557743	-0.190300	0.732366	0	0
6363	9.130684	0.622685	3.227472	0.524700	0.047347	0.258613	-0.743767	-0.393897	-0.028974	0.336435	0.558675	-0.187742	0.734471	0	0
6364	9.198485	0.536265	3.296770	0.536080	0.050899	0.305125	-0.745644	-0.390871	-0.025284	0.331398	0.559507	-0.185375	0.736725	0	0
6365	9.217998	0.370262	3.325613	0.519598	0.052834	0.287490	-0.747387	-0.387691	-0.020749	0.326535	0.560287	-0.182986	0.738898	0	0
6366	9.160098	0.237061	3.153040	0.507100	0.106451	0.249624	-0.749976	-0.381118	-0.017768	0.322121	0.560684	-0.180307	0.741189	0	0
6367	9.150484	0.183697	3.071410	0.497803	0.096532	0.232929	-0.751977	-0.379578	-0.015482	0.317842	0.561133	-0.177619	0.743342	0	0
6368	9.213344	0.198607	3.181533	0.523135	0.087243	0.220720	-0.752572	-0.377178	-0.012798	0.313511	0.561737	-0.174719	0.745410	0	0
6369	9.210841	0.280588	3.205527	0.524677	0.070895	0.209357	-0.754860	-0.372104	-0.011511	0.309190	0.562468	-0.171770	0.747346	0	0
6370	9.135817	0.324277	3.254124	0.537100	0.065345	0.175176	-0.755459	-0.369405	-0.008405	0.305051	0.563324	-0.168557	0.749132	0	0
6371	9.092262	0.343578	3.249618	0.548119	0.082497	0.165531	-0.757903	-0.368421	-0.003708	0.300925	0.564079	-0.165142	0.750991	0	0
6372	9.072838	0.416003	3.283360	0.540863	0.107058	0.150580	-0.758211	-0.365592	-0.001737	0.296998	0.564639	-0.161624	0.752896	0	0
6373	9.094570	0.454321	3.249511	0.546122	0.109720	0.122519	-0.758507	-0.364394	-0.000608	0.293232	0.565216	-0.157889	0.754730	0	0
6374	9.135611	0.531289	3.246744	0.522241	0.110815	0.108441	-0.761501	-0.362536	0.001976	0.289715	0.565726	-0.154252	0.756456	0	0
6375	9.275837	0.593227	3.156713	0.509365	0.101827	0.108444	-0.761111	-0.361621	0.005639	0.286234	0.566244	-0.150730	0.758102	0	0
6376	9.372511	0.651604	3.302617	0.507023	0.078238	0.080402	-0.761707	-0.359219	0.008463	0.282947	0.566969	-0.147132	0.759499	0	0
6377	9.321626	0.743347	3.338978	0.484882	0.054839	0.083033	-0.762567	-0.360655	0.010461	0.279712	0.567783	-0.143778	0.760731	0	0
6378	9.280400	0.863106	3.204544	0.477793	0.074865	0.090042	-0.763733	-0.356768	0.013289	0.276500	0.568409	-0.140461	0.762056	0	0
6379	9.258588	0.915643	3.113300	0.505323	0.087345	0.094494	-0.763891	-0.355862	0.014983	0.273094	0.568987	-0.136918	0.763496	0	0
6380	9.306996	0.881768	3.093740	0.510996	0.096371	0.106775	-0.763203	-0.355265	0.016946	0.269585	0.569488	-0.133380	0.764995	0	0
6381	9.352940	0.895903	3.045308	0.510002	0.080041	0.113821	-0.764072	-0.353018	0.018646	0.265981	0.570078	-0.129924	0.766411	0	0
6382	9.377179	0.820172	3.312063	0.503511	0.069217	0.118183	-0.766228	-0.351458	0.022489	0.262371	0.570721	-0.126570	0.767736	0	0
6383	9.362562	0.946543	3.064430	0.463549	0.082246	0.127760	-0.767369	-0.348484	0.022636	0.258914	0.571124	-0.123538	0.769103	0	0
6384	9.326199	1.021789	3.175230	0.447396	0.102365	0.148772	-0.768387	-0.346664	0.025470	0.255420	0.571301	-0.120698	0.770589	0	0
6385	9.318970	0.983910	3.300333	0.468929	0.065894	0.143593	-0.768697	-0.343979	0.027724	0.251779	0.571798	-0.117750	0.771874	0	0
6386	9.372234	0.928506	3.309606	0.470960	0.055904	0.176945	-0.769723	-0.341268	0.031119	0.247864	0.572333	-0.115002	0.773158	0	0
6387	9.367496	0.843352	3.131797	0.454777	0.073266	0.176866	-0.771577	-0.340328	0.032840	0.244043	0.572670	-0.112331	0.774515	0	0
6388	9.403847	0.780266	3.045031	0.425663	0.088008	0.166234	-0.772452	-0.335281	0.034246	0.240496	0.572831	-0.109787	0.775870	0	0
6389	9.352988	0.843180	3.093436	0.398068	0.088235	0.145120	-0.773594	-0.332598	0.034677	0.237252	0.572926	-0.107333	0.777140	0	0
6390	9.299725	0.891725	3.156295	0.358136	0.101288	0.164322	-0.774600	-0.329618	0.035669	0.234111	0.572804	-0.105268	0.778464	0	0
6391	9.285217	0.886980	3.166022	0.361774	0.111236	0.152031	-0.776729	-0.328094	0.036262	0.231039	0.572608	-0.103078	0.779818	0	0
6392	9.246485	0.925327	3.120593	0.360149	0.143009	0.143220	-0.775621	-0.323388	0.037071	0.228085	0.572169	-0.100774	0.781309	0	0
6393	9.217467	0.915922	3.156876	0.352973	0.143080	0.158994	-0.776470	-0.323074	0.037225	0.225033	0.571679	-0.098617	0.782827	0	0
6394	9.256227	0.848757	3.216754	0.367380	0.121179	0.156407	-0.778747	-0.319482	0.037812	0.221910	0.571395	-0.096380	0.784203	0	0
6395	9.188606	0.747778	3.224543	0.352588	0.110406	0.137929	-0.781019	-0.319128	0.039119	0.218985	0.571162	-0.094176	0.785462	0	0
6396	9.164417	0.754770	3.171821	0.345210	0.103206	0.134413	-0.779625	-0.315313	0.039927	0.216136	0.570973	-0.092023	0.786642	0	0
6397	9.171584	0.830217	3.335195	0.364996	0.095786	0.116934	-0.781312	-0.314261	0.038538	0.213285	0.570885	-0.089631	0.787760	0	0
6398	9.198111	0.918650	3.214717	0.346902	0.097752	0.136221	-0.782893	-0.311698	0.040813	0.210401	0.570725	-0.087485	0.788892	0	0
6399	9.198058	0.973877	3.185822	0.319516	0.099792	0.136167	-0.783752	-0.309610	0.041383	0.207656	0.570476	-0.085550	0.790011	0	0
6400	9.207728	0.965009	3.339629	0.330297	0.079750	0.141479	-0.784885	-0.306498	0.040541	0.204803	0.570404	-0.083600	0.791016	0	0
6401	9.190818	0.945750	3.334960	0.346755	0.081430	0.141511	-0.783492	-0.304592	0.042205	0.201840	0.570336	-0.081517	0.792043	0	0
6402	9.120745	0.882967	3.277821	0.328687	0.103357	0.134402	-0.785765	-0.302034	0.042655	0.199066	0.570065	-0.079489	0.793146	0	0
6403	9.130461	0.844250	3.241719	0.317681	0.107066	0.120321	-0.784922	-0.300575	0.042776	0.196451	0.569737	-0.077461	0.794233	0	0
6404	9.089293	0.890358	3.302087	0.297535	0.107239	0.116771	-0.786908	-0.300232	0.043513	0.193997	0.569374	-0.075573	0.795278	0	0
6405	9.096489	0.945987	3.354883	0.303019	0.101759	0.129090	-0.788053	-0.298133	0.044512	0.191387	0.569040	-0.073721	0.796323	0	0
6406	9.111038	0.907518	3.369233	0.317641	0.107079	0.123843	-0.789042	-0.294440	0.043241	0.188753	0.568698	-0.071708	0.797379	0	0
6407	9.190835	0.922063	3.411914	0.354245	0.117664	0.127433	-0.789331	-0.294133	0.043809	0.185871	0.568321	-0.069406	0.798527	0	0
6408	9.178716	0.946241	3.428813	0.346871	0.119538	0.118643	-0.791051	-0.290688	0.045518	0.183117	0.567923	-0.067106	0.799643	0	0
6409	9.062598	0.984073	3.258930	0.318033	0.154265	0.122048	-0.789933	-0.286436	0.045340	0.180504	0.567175	-0.064994	0.800941	0	0
6410	9.120683	0.936442	3.378756	0.325551	0.177797	0.125533	-0.791041	-0.284384	0.041959	0.177848	0.566250	-0.062795	0.802364	0	0
6411	9.159389	0.917767	3.505913	0.321670	0.172377	0.107096	-0.791758	-0.281125	0.041956	0.175341	0.565357	-0.060535	0.803718	0	0
6412	9.101339	0.922511	3.475078	0.299527	0.154410	0.095658	-0.792468	-0.280517	0.042248	0.173053	0.564578	-0.058415	0.804918	0	0
6413	9.023871	0.972135	3.744877	0.315865	0.143418	0.108001	-0.793888	-0.278424	0.042262	0.170550	0.563892	-0.056256	0.806085	0	0
6414	9.149632	0.986029	3.671820	0.277119	0.109228	0.093921	-0.794154	-0.276088	0.039431	0.168374	0.563427	-0.054383	0.806996	0	0
6415	9.144649	1.148778	3.479386	0.293611	0.112721	0.101022	-0.795150	-0.275472	0.040010	0.166031	0.562942	-0.052415	0.807949	0	0
6416	9.093821	1.173681	3.628799	0.299135	0.112697	0.113322	-0.795020	-0.271934	0.040134	0.163572	0.562464	-0.050467	0.808908	0	0
6417	9.062523	1.020155	3.730130	0.313806	0.112581	0.115070	-0.796295	-0.271757	0.040436	0.161000	0.561993	-0.048413	0.809876	0	0
6418	8.994792	1.036648	3.639251	0.321234	0.132483	0.106291	-0.797997	-0.269364	0.040313	0.158482	0.561381	-0.046214	0.810925	0	0
6419	9.028647	1.034675	3.735174	0.337110	0.075183	0.102891	-0.798560	-0.267740	0.039467	0.155856	0.561242	-0.043960	0.811655	0	0
6420	9.043125	1.072907	3.682144	0.327822	0.068898	0.090603	-0.798429	-0.265526	0.039879	0.153394	0.561149	-0.041720	0.812306	0	0
6421	9.062436	1.120471	3.571370	0.284112	0.081953	0.088741	-0.799018	-0.263427	0.041999	0.151181	0.560868	-0.039805	0.813011	0	0
6422	9.035807	1.153695	3.468156	0.268843	0.103858	0.093952	-0.799015	-0.262697	0.041289	0.149034	0.560388	-0.038008	0.813824	0	0
6423	9.028577	1.084099	3.987579	0.265704	0.079406	0.085171	-0.799725	-0.261943	0.041439	0.146950	0.560092	-0.036225	0.814488	0	0
6424	8.994782	1.062209	3.456509	0.222201	0.098791	0.081537	-0.800861	-0.262206	0.042306	0.145164	0.559580	-0.034748	0.815224	0	0
6425	8.980240	1.068501	3.745117	0.211014	0.095264	0.067468	-0.801706	-0.259843	0.041039	0.143535	0.559073	-0.033288	0.815921	0	0
6426	8.989824	1.162162	3.701695	0.181743	0.087340	0.072699	-0.801843	-0.258082	0.039903	0.142037	0.558595	-0.032104	0.816558	0	0
6427	8.965723	1.082458	3.644234	0.176059	0.064693	0.063919	-0.800987	-0.257963	0.038900	0.140621	0.558283	-0.030951	0.817060	0	0
6428	8.980307	0.992042	3.860582	0.199855	0.080836	0.056908	-0.801982	-0.256466	0.039051	0.139151	0.557883	-0.029543	0.817637	0	0
6429	9.103488	1.160410	3.864354	0.122530	0.039708	0.033129	-0.801840	-0.254413	0.038192	0.138277	0.557707	-0.028690	0.817936	0	0
6430	9.023632	1.219638	3.650912	0.128352	0.072329	0.035750	-0.802697	-0.255118	0.039622	0.137373	0.557280	-0.027759	0.818411	0	0
6431	8.989891	1.087965	3.788307	0.133709	0.045073	0.046291	-0.801993	-0.252926	0.039036	0.136332	0.557070	-0.026880	0.818758	0	0
6432	8.881029	1.112154	3.779466	0.117291	0.039779	0.053282	-0.801290	-0.253230	0.039591	0.135338	0.556887	-0.026183	0.819069	0	0
6433	8.861736	1.045439	3.911894	0.122551	0.021591	0.046277	-0.802699	-0.253207	0.039048	0.134352	0.556852	-0.025426	0.819280	0	0
6434	8.922236	1.020655	3.788856	0.076672	0.005610	0.028636	-0.804105	-0.252598	0.038080	0.133777	0.556900	-0.024970	0.819355	0	0
6435	9.023709	1.117630	3.951524	0.054384	-0.015990	0.018104	-0.803564	-0.249936	0.039896	0.133392	0.557086	-0.024665	0.819300	0	0
6436	9.043036	1.146079	3.869616	0.058422	0.013017	0.033882	-0.802853	-0.249661	0.039318	0.132873	0.557048	-0.024376	0.819420	0	0
6437	9.023729	1.105131	3.860173	0.051025	0.004001	0.028600	-0.802575	-0.249809	0.039879	0.132426	0.557063	-0.024130	0.819489	0	0
6438	8.946379	1.064052	3.807878	0.030881	-0.006719	0.026799	-0.803147	-0.249054	0.040450	0.132117	0.557151	-0.024054	0.819481	0	0
6439	8.907690	1.054479	3.808169	0.006944	-0.024671	0.019740	-0.803007	-0.250965	0.041304	0.131982	0.557345	-0.024158	0.819368	0	0
6440	8.958440	1.093069	3.836617	0.001334	-0.024634	0.007452	-0.802308	-0.250236	0.041854	0.131994	0.557545	-0.024242	0.819228	0	0
6441	8.980238	1.073146	3.711454	-0.009501	-0.022737	0.014443	-0.803159	-0.249039	0.041863	0.131994	0.557702	-0.024448	0.819114	0	0
6442	9.043133	1.058826	3.754283	-0.027926	-0.024414	-0.003153	-0.803442	-0.250208	0.042297	0.132253	0.557865	-0.024710	0.818954	0	0
6443	8.989976	1.008201	3.725862	-0.028825	-0.038918	0.009136	-0.802439	-0.249951	0.040584	0.132401	0.558130	-0.025066	0.818739	0	0
6444	8.830449	0.923132	3.520333	-0.029734	-0.024402	-0.020744	-0.803440	-0.250064	0.042014	0.132814	0.558294	-0.025245	0.818554	0	0
6445	8.975447	1.011479	3.894261	-0.037582	-0.066073	-0.022445	-0.802037	-0.250226	0.043263	0.133261	0.558778	-0.025533	0.818142	0	0
6446	8.994802	1.024731	3.663303	-0.031762	-0.049793	-0.004892	-0.803030	-0.249907	0.043701	0.133549	0.559142	-0.025850	0.817836	0	0
6447	9.038353	0.998815	3.788026	-0.022664	-0.051681	-0.003121	-0.804726	-0.249872	0.043729	0.133758	0.559523	-0.026106	0.817534	0	0
6448	9.077059	1.000607	3.677147	-0.024544	-0.048053	-0.017167	-0.804169	-0.249580	0.044566	0.134105	0.559886	-0.026292	0.817222	0	0
6449	9.115752	0.996268	3.782654	-0.013632	-0.039072	-0.027685	-0.802189	-0.250503	0.044679	0.134468	0.560181	-0.026320	0.816960	0	0
6450	9.110895	1.015559	3.787482	-0.009862	-0.037279	-0.013633	-0.803049	-0.249589	0.045819	0.134707	0.560474	-0.026392	0.816716	0	0
6451	9.048050	0.988467	3.648518	-0.006038	-0.031864	-0.005738	-0.801073	-0.251536	0.046784	0.134849	0.560715	-0.026471	0.816525	0	0
6452	9.028675	1.005833	3.744815	-0.007839	-0.037279	0.007429	-0.801629	-0.251537	0.045663	0.134910	0.561005	-0.026648	0.816310	0	0
6453	9.023785	1.061068	3.715955	-0.038909	-0.022513	-0.010201	-0.801645	-0.251663	0.047642	0.135275	0.561127	-0.026958	0.816156	0	0
6454	8.975385	1.092244	3.677815	-0.031581	-0.017125	-0.012816	-0.803334	-0.249139	0.045963	0.135631	0.561226	-0.027183	0.816022	0	0
6455	9.064962	1.009879	3.602697	-0.005953	-0.024607	-0.003108	-0.802621	-0.250484	0.045675	0.135753	0.561406	-0.027266	0.815874	0	0
6456	9.120567	1.022477	3.729704	-0.024436	-0.042605	-0.005759	-0.802488	-0.251065	0.046805	0.136011	0.561721	-0.027511	0.815607	0	0
6457	9.125385	1.053112	3.599816	-0.029860	-0.031681	-0.013674	-0.802204	-0.252835	0.047373	0.136351	0.561929	-0.027741	0.815398	0	0
6458	9.048017	1.024385	3.610021	-0.032439	-0.017132	-0.011954	-0.802067	-0.251658	0.047366	0.136710	0.562027	-0.027980	0.815263	0	0
6459	9.009258	1.084656	3.615064	-0.039867	-0.013442	-0.027758	-0.802641	-0.252516	0.048792	0.137226	0.562077	-0.028187	0.815134	0	0
6460	8.997191	1.058203	3.617578	-0.038970	-0.015264	-0.029516	-0.802633	-0.252526	0.047803	0.137764	0.562154	-0.028377	0.814984	0	0
6461	9.014117	1.058408	3.663134	-0.018706	-0.017232	-0.003139	-0.801363	-0.251374	0.047636	0.137960	0.562257	-0.028555	0.814873	0	0
6462	9.081852	1.046258	3.660245	-0.042640	-0.038824	-0.004924	-0.802779	-0.252076	0.048227	0.138310	0.562515	-0.028946	0.814622	0	0
6463	9.139826	1.111623	3.748725	-0.073606	-0.033120	0.005542	-0.801358	-0.252996	0.047643	0.138740	0.562668	-0.029642	0.814418	0	0
6464	9.142260	1.103973	3.664565	-0.090221	-0.033001	-0.020825	-0.800511	-0.254335	0.048200	0.139494	0.562816	-0.030326	0.814162	0	0
6465	9.093895	1.101310	3.600007	-0.109356	-0.023772	-0.029659	-0.799658	-0.253919	0.047336	0.140413	0.562853	-0.031101	0.813949	0	0
6466	8.977892	1.010008	3.603333	-0.121244	-0.034553	-0.027945	-0.801498	-0.254170	0.047933	0.141393	0.562970	-0.031996	0.813664	0	0
6467	8.910209	0.976125	3.548558	-0.131398	-0.058964	-0.020927	-0.799375	-0.257010	0.048475	0.142354	0.563258	-0.033049	0.813255	0	0
6468	9.048118	0.932341	3.499501	-0.146911	-0.074277	-0.006909	-0.801347	-0.255949	0.047373	0.143298	0.563652	-0.034331	0.812763	0	0
6469	9.282654	0.995122	3.603523	-0.186572	-0.088501	-0.031535	-0.800357	-0.258027	0.048072	0.144644	0.564102	-0.035816	0.812148	0	0
6470	9.258312	1.135717	3.786307	-0.228106	-0.117186	-0.042097	-0.801209	-0.259032	0.048938	0.146316	0.564735	-0.037620	0.811327	0	0
6471	9.004291	1.203347	3.756853	-0.302416	-0.133801	-0.070326	-0.798545	-0.258473	0.051152	0.148613	0.565388	-0.039890	0.810345	0	0
6472	8.892954	1.285235	3.731153	-0.391597	-0.152139	-0.126661	-0.799099	-0.261267	0.050890	0.151872	0.566082	-0.042589	0.809118	0	0
6473	8.980005	1.304390	3.735310	-0.410302	-0.161997	-0.168808	-0.798235	-0.266007	0.050614	0.155563	0.566821	-0.045212	0.807756	0	0
6474	9.052745	1.121431	3.758970	-0.425083	-0.180044	-0.181150	-0.796534	-0.268105	0.050737	0.159436	0.567687	-0.047917	0.806235	0	0
6475	9.074669	0.969434	3.701232	-0.461934	-0.195197	-0.218112	-0.794257	-0.273020	0.050579	0.163795	0.568606	-0.050726	0.804541	0	0
6476	9.152017	1.026602	3.602047	-0.549633	-0.179982	-0.242016	-0.793409	-0.277150	0.052137	0.168855	0.569263	-0.054083	0.802809	0	0
6477	9.105950	1.135240	3.647975	-0.564543	-0.187118	-0.263956	-0.790695	-0.282237	0.050419	0.174158	0.569927	-0.057438	0.800970	0	0
6478	9.057497	1.217095	3.633837	-0.559084	-0.185340	-0.263926	-0.789843	-0.285785	0.051268	0.179428	0.570575	-0.060750	0.799099	0	0
6479	9.023766	1.103069	3.451455	-0.502237	-0.180367	-0.252414	-0.787552	-0.291746	0.049844	0.184274	0.571242	-0.063654	0.797292	0	0
6480	9.077209	0.878556	3.345461	-0.450827	-0.173543	-0.240944	-0.786413	-0.296775	0.050695	0.188741	0.571937	-0.066210	0.795538	0	0
6481	9.188606	0.738681	3.330336	-0.432301	-0.166446	-0.223389	-0.784572	-0.299608	0.051242	0.192952	0.572569	-0.068696	0.793861	0	0
6482	9.231991	0.897077	3.243338	-0.461906	-0.195251	-0.233910	-0.783980	-0.305531	0.050127	0.197398	0.573377	-0.071417	0.791942	0	0
6483	9.120592	1.037001	3.268080	-0.422604	-0.176500	-0.239075	-0.781430	-0.309117	0.050666	0.201658	0.574088	-0.073753	0.790138	0	0
6484	9.072278	0.979219	3.254055	-0.364804	-0.166980	-0.217903	-0.778316	-0.313006	0.051480	0.205430	0.574823	-0.075737	0.788442	0	0
6485	9.149673	0.992870	3.118841	-0.358979	-0.156140	-0.189813	-0.777473	-0.316250	0.053175	0.208940	0.575440	-0.077811	0.786866	0	0
6486	9.236655	1.061316	3.348956	-0.355208	-0.150710	-0.166979	-0.776029	-0.319256	0.050622	0.212260	0.576005	-0.079975	0.785346	0	0
6487	9.139722	1.267415	3.133116	-0.381836	-0.148679	-0.184543	-0.774613	-0.322668	0.051461	0.215858	0.576488	-0.082240	0.783775	0	0
6488	9.067171	1.271611	2.989388	-0.344078	-0.119041	-0.180979	-0.772621	-0.327280	0.051448	0.219243	0.576819	-0.084167	0.782386	0	0
6489	9.159134	1.200267	3.190730	-0.325577	-0.109201	-0.157273	-0.771764	-0.328484	0.050874	0.222329	0.577072	-0.086060	0.781122	0	0
6490	9.115660	1.128688	3.306509	-0.236290	-0.153470	-0.131576	-0.770625	-0.330722	0.050583	0.224666	0.577853	-0.087502	0.779715	0	0
6491	9.168967	1.050403	3.075377	-0.193961	-0.139313	-0.117465	-0.770485	-0.333513	0.051864	0.226650	0.578588	-0.088662	0.778463	0	0
6492	9.381881	0.975526	3.088308	-0.190850	-0.117576	-0.096436	-0.769350	-0.335012	0.051852	0.228482	0.579151	-0.089872	0.777369	0	0
6493	9.473848	0.915214	3.090090	-0.176870	-0.085036	-0.098212	-0.768779	-0.336206	0.051565	0.230259	0.579481	-0.090891	0.776480	0	0
6494	9.367438	0.901206	3.146176	-0.135801	-0.084451	-0.099878	-0.768497	-0.339297	0.052704	0.231826	0.579909	-0.091577	0.775613	0	0
6495	9.135190	0.948070	3.301705	-0.106191	-0.101918	-0.138397	-0.766508	-0.341848	0.052400	0.233486	0.580565	-0.091855	0.774591	0	0
6496	8.946397	1.090225	3.269309	-0.096509	-0.111061	-0.167291	-0.764390	-0.343799	0.053221	0.235320	0.581348	-0.091906	0.773441	0	0
6497	8.849616	1.137804	3.128128	-0.057327	-0.111383	-0.178593	-0.764130	-0.344363	0.056186	0.236996	0.582223	-0.091594	0.772308	0	0
6498	9.043086	1.165994	3.044948	-0.074102	-0.067701	-0.154102	-0.762425	-0.348230	0.056457	0.238633	0.582707	-0.091443	0.771457	0	0
6499	9.120370	1.285807	2.955329	-0.080309	-0.054949	-0.140058	-0.760581	-0.349893	0.056151	0.240195	0.583052	-0.091399	0.770716	0	0
6500	9.178354	1.348341	2.959663	-0.052426	-0.002545	-0.129511	-0.760708	-0.354609	0.056174	0.241578	0.583059	-0.091070	0.770317	0	0
6501	9.149339	1.341113	2.950264	0.006036	0.007864	-0.136407	-0.760147	-0.354762	0.056730	0.242665	0.583122	-0.090230	0.770027	0	0
6502	9.207355	1.381336	2.827191	0.018542	-0.006779	-0.155650	-0.758439	-0.356722	0.056004	0.243826	0.583354	-0.089209	0.769603	0	0
6503	9.279786	1.511198	2.819344	-0.036626	-0.009978	-0.192599	-0.755748	-0.360017	0.056398	0.245576	0.583499	-0.088414	0.769028	0	0
6504	9.332723	1.765074	3.049556	-0.102777	-0.009433	-0.220779	-0.755576	-0.365347	0.054723	0.247947	0.583507	-0.087956	0.768313	0	0
6505	9.342165	1.984909	3.200775	-0.082000	-0.037708	-0.197824	-0.753870	-0.368333	0.054567	0.249980	0.583750	-0.087541	0.767517	0	0
6506	9.317847	2.115036	3.217676	-0.183894	-0.077708	-0.217290	-0.751037	-0.371631	0.054959	0.252732	0.584070	-0.087893	0.766332	0	0
6507	9.351475	2.359923	3.092211	-0.239193	-0.122633	-0.223441	-0.751305	-0.375464	0.054556	0.255807	0.584579	-0.088737	0.764824	0	0
6508	9.281343	2.368566	2.876335	-0.223858	-0.115467	-0.149695	-0.747626	-0.377603	0.054646	0.258238	0.585014	-0.089885	0.763539	0	0
6509	9.453345	2.091324	2.851262	-0.252586	-0.080776	-0.143729	-0.746193	-0.381771	0.053793	0.260820	0.585085	-0.091180	0.762453	0	0
6510	9.463160	1.949411	2.880157	-0.311144	-0.087568	-0.161448	-0.745335	-0.383564	0.053222	0.263872	0.585078	-0.092852	0.761205	0	0
6511	9.371293	1.906260	2.890480	-0.323795	-0.061147	-0.177322	-0.741362	-0.386163	0.052179	0.267139	0.584829	-0.094437	0.760061	0	0
6512	9.226252	1.824935	2.954116	-0.316441	-0.042142	-0.195785	-0.741188	-0.389880	0.049649	0.270519	0.584479	-0.095826	0.758961	0	0
6513	9.182844	1.708711	2.810274	-0.303231	-0.020471	-0.179135	-0.740737	-0.394036	0.047965	0.273712	0.583960	-0.097131	0.758048	0	0
6514	9.190125	1.698172	2.632316	-0.297729	-0.015087	-0.188781	-0.739021	-0.396888	0.046536	0.276948	0.583433	-0.098343	0.757122	0	0
6515	9.202347	1.568233	2.649163	-0.321234	-0.022145	-0.160779	-0.737284	-0.399472	0.042564	0.280096	0.582846	-0.099897	0.756213	0	0
6516	9.168498	1.535791	2.889859	-0.390850	-0.045151	-0.160053	-0.734717	-0.402199	0.040697	0.283621	0.582240	-0.102064	0.755075	0	0
6517	9.187762	1.613288	2.985825	-0.416730	-0.056739	-0.178510	-0.733840	-0.405485	0.038437	0.287413	0.581643	-0.104333	0.753790	0	0
6518	9.182950	1.580087	3.084460	-0.432179	-0.046626	-0.179449	-0.731705	-0.406723	0.036994	0.291306	0.580927	-0.106694	0.752517	0	0
6519	9.120082	1.556493	3.161874	-0.384021	-0.092372	-0.157345	-0.731103	-0.410160	0.033892	0.294697	0.580646	-0.108941	0.751090	0	0
6520	9.158840	1.498558	3.142405	-0.307262	-0.102076	-0.140489	-0.731227	-0.413412	0.032919	0.297507	0.580650	-0.110751	0.749713	0	0
6521	9.153935	1.584120	2.921181	-0.316373	-0.109266	-0.133454	-0.728100	-0.416143	0.031749	0.300296	0.580653	-0.112677	0.748310	0	0
6522	9.134589	1.574895	2.995861	-0.329730	-0.072850	-0.129150	-0.728357	-0.417491	0.029217	0.303175	0.580342	-0.114630	0.747093	0	0
6523	9.066810	1.621430	3.133360	-0.270384	-0.086921	-0.105290	-0.726658	-0.418559	0.029193	0.305504	0.580271	-0.116308	0.745940	0	0
6524	9.236053	1.690512	3.035898	-0.187077	-0.079448	-0.080504	-0.726213	-0.420211	0.027216	0.307177	0.580377	-0.117495	0.744983	0	0
6525	9.153911	1.610530	2.906735	-0.152826	-0.054311	-0.059413	-0.724080	-0.421740	0.026198	0.308516	0.580362	-0.118463	0.744288	0	0
6526	9.260400	1.513325	3.235415	-0.151147	-0.056141	-0.068211	-0.724079	-0.422475	0.026343	0.309914	0.580386	-0.119381	0.743541	0	0
6527	9.366709	1.642094	3.020557	-0.169455	-0.052384	-0.076994	-0.722244	-0.423980	0.027026	0.311478	0.580323	-0.120366	0.742777	0	0
6528	9.204532	1.783652	2.877373	-0.130736	-0.020012	-0.062869	-0.721939	-0.425190	0.024766	0.312760	0.580132	-0.121051	0.742276	0	0
6529	9.127119	1.800595	2.873116	-0.048126	-0.004327	-0.023200	-0.722224	-0.424593	0.024909	0.313277	0.580024	-0.121296	0.742103	0	0
6530	9.100592	1.723521	2.858948	0.012521	0.026034	-0.011706	-0.721937	-0.425192	0.024624	0.313402	0.579877	-0.121069	0.742202	0	0
6531	9.124842	1.647184	3.005491	0.019893	0.033236	-0.009965	-0.722634	-0.426365	0.023934	0.313471	0.579687	-0.120769	0.742370	0	0
6532	9.226545	1.522072	3.050530	0.022369	0.011417	-0.024000	-0.722626	-0.425200	0.022517	0.313613	0.579694	-0.120444	0.742358	0	0
6533	9.274877	1.560714	3.088613	0.026034	0.029528	-0.037168	-0.721506	-0.424916	0.023627	0.313842	0.579584	-0.119956	0.742426	0	0
6534	9.274777	1.661709	3.064489	0.036076	0.062102	-0.066119	-0.721489	-0.428757	0.023078	0.314278	0.579308	-0.119126	0.742590	0	0
6535	9.115106	1.705222	3.053599	0.044024	0.016691	-0.050240	-0.719655	-0.428644	0.023330	0.314484	0.579365	-0.118470	0.742564	0	0
6536	9.028001	1.745903	2.979671	0.048527	0.008494	-0.050209	-0.719651	-0.429237	0.023050	0.314664	0.579507	-0.117807	0.742482	0	0
6537	9.105333	1.810694	2.959820	0.026686	0.036788	-0.067830	-0.721349	-0.430081	0.023647	0.315124	0.579380	-0.117115	0.742496	0	0
6538	9.231086	1.820574	3.045445	0.000189	0.048788	-0.078434	-0.717665	-0.429875	0.022314	0.315839	0.579103	-0.116519	0.742502	0	0
6539	9.276931	1.926582	3.073874	0.001203	0.063302	-0.073158	-0.718495	-0.433113	0.021353	0.316517	0.578704	-0.115901	0.742621	0	0
6540	9.279380	1.890818	3.143608	0.069874	0.048242	-0.030862	-0.718215	-0.433555	0.021915	0.316477	0.578595	-0.115066	0.742852	0	0
6541	9.177890	1.801660	3.098742	0.081743	0.036355	-0.026456	-0.718356	-0.432231	0.021347	0.316310	0.578596	-0.114205	0.743055	0	0
6542	8.994070	1.811224	3.032759	0.079946	0.030039	-0.020311	-0.716800	-0.434321	0.021896	0.316112	0.578641	-0.113414	0.743226	0	0
6543	9.003642	1.916971	2.998944	0.083629	0.027293	-0.007985	-0.717778	-0.434903	0.020784	0.315786	0.578694	-0.112674	0.743436	0	0
6544	9.061657	1.945944	3.032155	0.054487	0.032976	-0.001911	-0.717500	-0.431377	0.020058	0.315599	0.578616	-0.112167	0.743653	0	0
6545	9.080946	2.008366	3.003113	0.072563	0.019212	-0.006221	-0.717501	-0.433873	0.021058	0.315316	0.578691	-0.111544	0.743809	0	0
6546	9.197057	1.989103	3.035939	0.083447	0.009130	-0.002673	-0.716517	-0.434327	0.021891	0.314944	0.578881	-0.110896	0.743915	0	0
6547	9.264796	1.965315	3.112399	0.103681	0.018040	0.008767	-0.716949	-0.434603	0.022888	0.314368	0.579045	-0.110132	0.744145	0	0
6548	9.168113	1.902912	3.122773	0.114749	0.014335	0.021942	-0.717242	-0.433408	0.023735	0.313634	0.579267	-0.109374	0.744393	0	0
6549	9.148749	1.928720	2.983449	0.074309	0.003760	-0.004459	-0.717522	-0.433994	0.023601	0.313309	0.579458	-0.108796	0.744465	0	0
6550	9.124436	2.051746	3.024398	0.045017	0.007637	-0.009770	-0.717522	-0.435756	0.024315	0.313211	0.579545	-0.108397	0.744497	0	0
6551	9.054265	2.085422	2.998436	0.045121	0.014906	-0.004507	-0.715831	-0.435932	0.024853	0.313069	0.579562	-0.108000	0.744602	0	0
6552	9.013205	2.032324	2.960312	0.030527	0.009582	-0.002794	-0.716676	-0.435183	0.024299	0.313003	0.579581	-0.107741	0.744652	0	0
6553	9.110041	1.936170	3.017384	0.050771	0.007599	0.016541	-0.718101	-0.435433	0.025877	0.312664	0.579647	-0.107446	0.744786	0	0
6554	9.139030	1.969917	3.033975	0.052453	0.002136	0.007786	-0.717245	-0.435167	0.024732	0.312384	0.579779	-0.107110	0.744849	0	0
6555	9.085756	2.041724	2.935732	0.065177	-0.010667	0.014872	-0.717816	-0.435148	0.025447	0.311955	0.580027	-0.106754	0.744887	0	0
6556	9.119726	1.935525	2.892294	0.052402	0.003936	-0.008019	-0.716409	-0.435610	0.026274	0.311795	0.580162	-0.106321	0.744910	0	0
6557	9.088202	2.003843	3.063169	0.028689	0.005966	0.002465	-0.717814	-0.435151	0.025165	0.311688	0.580186	-0.106114	0.744967	0	0
6558	9.071281	2.003299	2.950294	0.046814	-0.023220	0.013079	-0.717403	-0.434996	0.026711	0.311373	0.580483	-0.105929	0.744893	0	0
6559	9.141430	1.998173	2.908914	0.025756	-0.024876	0.006012	-0.716990	-0.433522	0.027404	0.311223	0.580724	-0.105860	0.744778	0	0
6560	9.308263	2.032722	3.124048	-0.037371	-0.013483	-0.011695	-0.716985	-0.434410	0.027126	0.311592	0.580713	-0.106128	0.744594	0	0
6561	9.230733	2.169884	3.088439	-0.013529	-0.006401	0.000671	-0.716139	-0.435747	0.027824	0.311731	0.580699	-0.106262	0.744528	0	0
6562	9.209120	2.024895	2.975716	0.038067	-0.006812	0.046393	-0.717549	-0.435134	0.027279	0.311239	0.580811	-0.106286	0.744643	0	0
6563	9.119719	1.926889	3.089448	0.052540	-0.025067	0.046421	-0.718413	-0.431865	0.027986	0.310633	0.581093	-0.106252	0.744681	0	0
6564	9.008452	1.941208	3.032548	0.025279	-0.024827	0.058642	-0.718681	-0.433934	0.027010	0.310105	0.581286	-0.106499	0.744715	0	0
6565	9.032667	1.935023	2.767911	0.016197	-0.032028	0.062145	-0.719552	-0.433887	0.029849	0.309585	0.581490	-0.106848	0.744722	0	0
6566	9.201920	1.978592	2.862808	0.001609	-0.024660	0.064748	-0.719980	-0.430054	0.028851	0.309144	0.581602	-0.107302	0.744752	0	0
6567	9.274483	1.964621	2.977692	0.018064	-0.021166	0.068289	-0.720273	-0.429300	0.029841	0.308578	0.581724	-0.107641	0.744842	0	0
6568	9.226147	1.926294	3.002119	0.004421	-0.017419	0.068240	-0.721407	-0.427363	0.029569	0.308105	0.581787	-0.108074	0.744927	0	0
6569	9.172931	1.935761	2.954415	-0.005677	-0.019150	0.061199	-0.720980	-0.427815	0.029423	0.307732	0.581828	-0.108542	0.744981	0	0
6570	9.163280	1.916297	2.911226	-0.009493	-0.031830	0.051549	-0.723251	-0.427316	0.030447	0.307450	0.581972	-0.109027	0.744913	0	0
6571	9.151339	1.762330	2.930672	-0.005631	-0.012810	0.047984	-0.722544	-0.426155	0.030006	0.307181	0.581981	-0.109400	0.744963	0	0
6572	9.132008	1.752243	2.834652	-0.029573	-0.017166	0.022482	-0.723105	-0.427618	0.030022	0.307250	0.581986	-0.109822	0.744869	0	0
6573	9.158463	1.896983	2.899255	-0.079049	-0.014946	0.009234	-0.723672	-0.427017	0.030029	0.307693	0.581828	-0.110523	0.744705	0	0
6574	9.100433	1.877858	2.909312	-0.036932	-0.009836	0.018096	-0.723679	-0.426567	0.030733	0.307841	0.581760	-0.110948	0.744634	0	0
6575	9.134343	1.825096	2.959596	-0.038945	-0.024346	0.009322	-0.723244	-0.425268	0.028884	0.308039	0.581795	-0.111381	0.744460	0	0
6576	9.177933	1.767421	2.992984	-0.020731	-0.022690	0.000574	-0.722958	-0.426894	0.029028	0.308214	0.581892	-0.111626	0.744276	0	0
6577	9.187588	1.786715	3.002514	-0.006087	-0.017365	0.001484	-0.723947	-0.427022	0.029044	0.308286	0.581985	-0.111748	0.744154	0	0
6578	9.235982	1.762713	3.031031	-0.015140	-0.002779	-0.004704	-0.723101	-0.426889	0.029312	0.308487	0.581957	-0.111858	0.744077	0	0
6579	9.192416	1.809910	2.829355	-0.000590	-0.013792	-0.004640	-0.722541	-0.428363	0.030440	0.308576	0.582047	-0.111893	0.743964	0	0
6580	9.211722	1.839572	2.987870	-0.014389	-0.005511	-0.018720	-0.724951	-0.426541	0.030754	0.308870	0.582058	-0.111922	0.743829	0	0
6581	9.187511	1.863707	2.992835	0.057781	-0.020607	0.006049	-0.723268	-0.426706	0.032281	0.308532	0.582368	-0.111606	0.743774	0	0
6582	9.216638	1.762475	2.978280	0.043179	-0.021405	0.000725	-0.723540	-0.427008	0.031156	0.308334	0.582651	-0.111373	0.743669	0	0
6583	9.168219	1.812838	2.925699	0.030267	-0.021302	-0.015089	-0.722839	-0.428485	0.032281	0.308312	0.582905	-0.111142	0.743514	0	0
6584	9.187612	1.776236	2.834226	0.039500	-0.006871	-0.022990	-0.722418	-0.427020	0.032127	0.308325	0.583096	-0.110752	0.743417	0	0
6585	9.236051	1.704278	2.901250	0.013888	-0.010297	-0.027453	-0.722140	-0.428784	0.033260	0.308501	0.583232	-0.110539	0.743269	0	0
6586	9.303727	1.743122	2.984872	0.006407	-0.008431	-0.045014	-0.722275	-0.430405	0.033128	0.308871	0.583356	-0.110272	0.743058	0	0
6587	9.209303	1.835088	3.052805	0.011713	-0.024789	-0.041452	-0.720861	-0.430729	0.033106	0.309146	0.583608	-0.110039	0.742779	0	0
6588	9.153591	1.926184	2.959373	0.015415	-0.033881	-0.023857	-0.722563	-0.429216	0.033410	0.309274	0.583927	-0.109904	0.742496	0	0
6589	9.042173	2.094415	2.868689	0.022859	-0.010336	-0.025584	-0.720579	-0.431908	0.033672	0.309383	0.584088	-0.109635	0.742364	0	0
6590	8.964745	2.130474	2.835566	0.041066	-0.024991	-0.015861	-0.719739	-0.432651	0.034791	0.309319	0.584409	-0.109334	0.742182	0	0
6591	9.054317	2.041601	2.902303	0.011945	-0.017502	-0.015084	-0.719891	-0.430137	0.035207	0.309408	0.584577	-0.109226	0.742028	0	0
6592	9.109881	2.113308	2.815286	-0.010286	-0.046370	-0.022098	-0.720169	-0.431605	0.035218	0.309661	0.584906	-0.109332	0.741648	0	0
6593	9.196824	2.265805	2.526019	-0.050098	-0.018834	-0.008140	-0.719611	-0.429846	0.035342	0.310061	0.584884	-0.109727	0.741439	0	0
6594	9.438745	2.196258	2.649328	-0.141872	-0.019946	-0.064533	-0.719731	-0.432808	0.033944	0.311429	0.584655	-0.110480	0.740935	0	0
6595	9.392703	2.280832	2.697680	-0.229670	-0.010152	-0.089308	-0.719579	-0.434881	0.033386	0.313490	0.584097	-0.111704	0.740323	0	0
6596	9.308110	2.236701	2.515612	-0.238406	0.015331	-0.078842	-0.718136	-0.436858	0.030545	0.315567	0.583313	-0.112979	0.739864	0	0
6597	9.313017	2.169186	2.496398	-0.356712	0.048968	-0.075674	-0.718960	-0.437605	0.028019	0.318328	0.581894	-0.115035	0.739482	0	0
6598	9.344482	2.136016	2.611598	-0.477836	0.075376	-0.067233	-0.717358	-0.439461	0.022916	0.321772	0.579877	-0.117954	0.739116	0	0
6599	9.431329	2.353049	2.706956	-0.558823	0.088765	-0.032286	-0.715888	-0.439562	0.016111	0.325418	0.577439	-0.121623	0.738834	0	0
6600	9.356301	2.405920	2.666589	-0.552603	0.117790	0.029131	-0.716957	-0.440204	0.009069	0.328622	0.574715	-0.125513	0.738888	0	0
6601	9.092785	2.290799	2.678225	-0.563338	0.107028	0.057163	-0.716475	-0.439405	0.001853	0.331635	0.571980	-0.129661	0.738949	0	0
6602	8.630883	2.206452	3.006239	-0.494183	0.061167	0.080159	-0.717572	-0.436634	-0.003227	0.334033	0.569768	-0.133590	0.738877	0	0
6603	8.587739	1.820948	2.934742	-0.401110	0.013213	0.099653	-0.718107	-0.436807	-0.006749	0.335669	0.568179	-0.137084	0.738720	0	0
6604	8.858450	1.998582	2.908577	-0.412378	0.007825	0.080382	-0.720607	-0.434165	-0.012793	0.337523	0.566610	-0.140589	0.738421	0	0
6605	9.037123	2.297334	3.003197	-0.397059	-0.044911	0.136729	-0.721149	-0.433009	-0.016039	0.338771	0.565390	-0.144449	0.738040	0	0
6606	8.986529	2.084037	3.181654	-0.238783	-0.109672	0.242438	-0.721718	-0.431083	-0.016320	0.338282	0.565022	-0.147994	0.737843	0	0
6607	9.143977	1.845543	3.197528	-0.131051	-0.168633	0.295370	-0.725980	-0.426707	-0.015139	0.336669	0.565366	-0.151198	0.737668	0	0
6608	9.279601	1.671599	3.117339	-0.085245	-0.190799	0.327062	-0.727708	-0.419725	-0.013728	0.334541	0.565978	-0.154345	0.737515	0	0
6609	9.180672	1.444929	3.017269	0.056017	-0.191928	0.394037	-0.732403	-0.416358	-0.011123	0.331096	0.566952	-0.156801	0.737803	0	0
6610	9.183353	1.216520	2.601503	0.116765	-0.152535	0.384430	-0.737106	-0.411070	-0.008244	0.327467	0.567843	-0.158664	0.738340	0	0
6611	9.207616	1.121310	2.824997	0.154944	-0.134710	0.348490	-0.738131	-0.406156	-0.005705	0.323871	0.568775	-0.159942	0.738932	0	0
6612	9.299440	1.198579	2.896390	0.126879	-0.149031	0.288789	-0.741847	-0.402354	-0.001988	0.320883	0.569810	-0.161168	0.739172	0	0
6613	9.188339	1.035469	2.983887	0.196025	-0.166837	0.271380	-0.743028	-0.397566	0.002248	0.317562	0.571220	-0.161805	0.739379	0	0
6614	9.125556	0.957126	2.707923	0.272165	-0.162923	0.297868	-0.745923	-0.392426	0.008631	0.313629	0.572793	-0.162035	0.739790	0	0
6615	9.386827	0.894324	2.742129	0.319618	-0.150644	0.283917	-0.748221	-0.389101	0.011903	0.309520	0.574436	-0.161777	0.740303	0	0
6616	9.589986	0.894459	2.827197	0.319276	-0.154305	0.251456	-0.750537	-0.385018	0.017009	0.305679	0.576143	-0.161371	0.740661	0	0
6617	9.546461	0.903001	2.599106	0.353304	-0.141883	0.261181	-0.753129	-0.382553	0.021985	0.301543	0.577840	-0.160705	0.741179	0	0
6618	9.469220	0.762570	2.419467	0.371401	-0.096652	0.289213	-0.754876	-0.377018	0.026086	0.297198	0.579195	-0.159948	0.742040	0	0
6619	9.517819	0.540666	2.351975	0.497146	-0.072271	0.332429	-0.755492	-0.372094	0.030313	0.291792	0.580664	-0.158417	0.743365	0	0
6620	9.890594	0.218546	2.556278	0.522167	-0.101578	0.289454	-0.758806	-0.366658	0.035994	0.286542	0.582465	-0.156541	0.744395	0	0
6621	10.137468	0.040228	2.595491	0.363020	-0.107583	0.249554	-0.761407	-0.363007	0.041530	0.282449	0.583911	-0.155633	0.745016	0	0
6622	9.984940	0.221838	2.281503	0.210436	-0.059171	0.178092	-0.762703	-0.360306	0.043517	0.279892	0.584660	-0.155297	0.745464	0	0
6623	9.788891	0.370814	2.167411	0.195017	-0.004597	0.135018	-0.763164	-0.357459	0.046903	0.277779	0.585035	-0.154690	0.746086	0	0
6624	9.648689	0.266595	2.466645	0.185594	-0.017205	0.114790	-0.763736	-0.355969	0.047188	0.275899	0.585494	-0.154047	0.746556	0	0
6625	9.576190	0.204253	2.496076	0.177165	-0.038910	0.107759	-0.763763	-0.352703	0.049152	0.274031	0.586115	-0.153516	0.746866	0	0
6626	9.435881	0.251521	2.280682	0.196511	-0.026358	0.109556	-0.764482	-0.352526	0.050576	0.272108	0.586675	-0.152784	0.747280	0	0
6627	9.464919	0.212017	2.571414	0.143570	0.006744	0.083045	-0.766201	-0.351286	0.053000	0.270684	0.586899	-0.152241	0.747732	0	0
6628	9.396995	0.430330	2.398628	0.064503	0.003740	0.023243	-0.765919	-0.351292	0.052996	0.270221	0.587005	-0.151903	0.747884	0	0
6629	9.459936	0.377040	2.352531	0.126652	0.028617	0.002288	-0.767052	-0.352439	0.053867	0.269528	0.587142	-0.150959	0.748218	0	0
6630	9.542370	0.165686	2.477121	0.152231	0.012069	0.014603	-0.766496	-0.349501	0.053845	0.268624	0.587436	-0.149889	0.748528	0	0
6631	9.539889	0.228237	2.467471	0.097107	0.010690	-0.024124	-0.765644	-0.350700	0.053695	0.268269	0.587667	-0.149066	0.748637	0	0
6632	9.498740	0.266467	2.398018	0.078563	-0.000057	-0.048716	-0.766082	-0.352142	0.055969	0.268254	0.587947	-0.148208	0.748594	0	0
6633	9.445518	0.287716	2.299816	0.056384	-0.014403	-0.069806	-0.766647	-0.351544	0.055693	0.268437	0.588326	-0.147496	0.748371	0	0
6634	9.411668	0.280301	2.251985	0.064316	0.070826	-0.085695	-0.765646	-0.355398	0.055693	0.268885	0.588091	-0.146336	0.748623	0	0
6635	9.488919	0.411078	2.426823	-0.023508	0.087873	-0.112222	-0.764927	-0.356162	0.054554	0.270000	0.587552	-0.145703	0.748767	0	0
6636	9.520186	0.579947	2.503392	-0.051460	0.069943	-0.149080	-0.763919	-0.359292	0.053421	0.271598	0.587102	-0.145037	0.748672	0	0
6637	9.478952	0.682058	2.688736	-0.086485	0.041211	-0.147352	-0.764612	-0.359295	0.051737	0.273276	0.586791	-0.144798	0.748351	0	0
6638	9.493458	0.700557	2.541957	-0.146010	0.021723	-0.154481	-0.762190	-0.362454	0.050581	0.275396	0.586449	-0.144937	0.747816	0	0
6639	9.479049	0.612998	2.361816	-0.173833	0.078195	-0.168680	-0.759888	-0.367548	0.047458	0.277794	0.585649	-0.145125	0.747519	0	0
6640	9.513111	0.410739	2.366540	-0.166399	0.121661	-0.210891	-0.757741	-0.370418	0.045175	0.280600	0.584576	-0.144810	0.747372	0	0
6641	9.489047	0.276633	2.501462	-0.155750	0.114304	-0.244240	-0.756578	-0.371950	0.041913	0.283499	0.583660	-0.144326	0.747088	0	0
6642	9.324621	0.238175	2.466632	-0.137810	0.089662	-0.262609	-0.754977	-0.377183	0.038237	0.286469	0.582971	-0.143580	0.746636	0	0
6643	9.314919	0.271567	2.401761	-0.110519	0.059500	-0.242311	-0.753839	-0.380155	0.038372	0.288999	0.582583	-0.142931	0.746088	0	0
6644	9.307704	0.237484	2.324906	-0.075901	0.049228	-0.244855	-0.752669	-0.384047	0.035121	0.291412	0.582340	-0.141940	0.745528	0	0
6645	9.324604	0.270958	2.283883	-0.037385	0.087921	-0.263231	-0.750366	-0.388261	0.031570	0.293700	0.581978	-0.140549	0.745176	0	0
6646	9.305189	0.333789	2.324846	0.008003	0.080287	-0.280650	-0.747259	-0.392288	0.033232	0.295930	0.581791	-0.138631	0.744799	0	0
6647	9.261545	0.442181	2.322672	0.058815	0.068981	-0.299794	-0.744266	-0.396495	0.031647	0.297892	0.581899	-0.136374	0.744350	0	0
6648	9.353315	0.586144	2.252162	0.102368	0.035951	-0.289075	-0.743821	-0.402260	0.031241	0.299570	0.582322	-0.133834	0.743806	0	0
6649	9.469217	0.769502	2.361760	0.155985	0.002853	-0.266040	-0.740149	-0.405124	0.032464	0.300613	0.583160	-0.131253	0.743188	0	0
6650	9.401467	0.796231	2.391084	0.215244	-0.012138	-0.257099	-0.739588	-0.410419	0.034879	0.301325	0.584226	-0.128201	0.742595	0	0
6651	9.232105	0.854215	2.382657	0.226398	-0.015824	-0.227222	-0.735634	-0.414022	0.036525	0.301633	0.585354	-0.125383	0.742063	0	0
6652	9.236833	0.971740	2.295975	0.226406	-0.015823	-0.221925	-0.733099	-0.416855	0.038474	0.302007	0.586424	-0.122462	0.741553	0	0
6653	9.299582	1.104206	2.324259	0.246543	-0.021423	-0.199018	-0.731961	-0.420413	0.038894	0.301970	0.587611	-0.119680	0.741083	0	0
6654	9.430029	1.262981	2.337602	0.288193	-0.050811	-0.197081	-0.730580	-0.424515	0.044257	0.301748	0.589084	-0.116549	0.740503	0	0
6655	9.512039	1.470853	2.524364	0.291436	-0.081681	-0.193472	-0.728345	-0.425851	0.047758	0.301325	0.590833	-0.113648	0.739732	0	0
6656	9.630372	1.630786	2.763792	0.287691	-0.081640	-0.184667	-0.725967	-0.427926	0.051401	0.300969	0.592504	-0.110683	0.738989	0	0
6657	9.603615	1.780311	2.807142	0.289969	-0.048965	-0.153076	-0.725708	-0.430399	0.055080	0.300286	0.593947	-0.107929	0.738517	0	0
6658	9.506704	1.941966	2.848590	0.268263	-0.050565	-0.116232	-0.724726	-0.432173	0.056625	0.299569	0.595242	-0.105419	0.738127	0	0
6659	9.342057	2.113691	2.957843	0.228523	-0.090139	-0.121506	-0.723609	-0.435117	0.059304	0.298973	0.596757	-0.103420	0.737428	0	0
6660	9.041799	2.481360	2.736144	0.170688	-0.104155	-0.135579	-0.720962	-0.434537	0.063496	0.298919	0.598167	-0.101673	0.736550	0	0
6661	8.964041	2.844952	2.724394	0.277651	0.009343	-0.102034	-0.720272	-0.436587	0.066177	0.297992	0.599063	-0.099118	0.736546	0	0
6662	9.162239	2.979212	2.669944	0.332992	0.090536	-0.108985	-0.719558	-0.438080	0.065890	0.296962	0.599486	-0.095752	0.737062	0	0
6663	9.181478	3.089905	2.664905	0.438905	0.051580	-0.056877	-0.720016	-0.438616	0.070137	0.294782	0.600486	-0.092137	0.737584	0	0
6664	9.428394	2.859265	2.831585	0.474411	0.005904	-0.025195	-0.719331	-0.438603	0.072669	0.292197	0.601851	-0.088478	0.737949	0	0
6665	9.662971	2.887879	2.844273	0.372109	-0.078594	-0.050764	-0.718672	-0.438262	0.078307	0.290254	0.603582	-0.085759	0.737622	0	0
6666	9.713521	3.160467	2.487855	0.304676	-0.041769	-0.071078	-0.717286	-0.439286	0.081820	0.288978	0.604826	-0.083213	0.737396	0	0
6667	9.587533	3.377477	2.517450	0.273190	0.036548	-0.084368	-0.717299	-0.440445	0.083803	0.287981	0.605433	-0.080673	0.737570	0	0
6668	9.536689	3.425946	2.565866	0.303665	0.076238	-0.079072	-0.717023	-0.440296	0.084504	0.286862	0.605799	-0.077745	0.738020	0	0
6669	9.355402	3.297300	2.783677	0.329197	0.064264	-0.072019	-0.715329	-0.442091	0.085332	0.285463	0.606336	-0.074770	0.738428	0	0
6670	9.205647	3.113532	2.582965	0.282198	0.112737	-0.087159	-0.716188	-0.441472	0.086473	0.284557	0.606364	-0.071848	0.739045	0	0
6671	9.210517	3.088989	2.491589	0.267769	0.150950	-0.110941	-0.715640	-0.442343	0.088870	0.283884	0.606098	-0.068832	0.739809	0	0
6672	9.142790	3.084832	2.602681	0.282502	0.163550	-0.105663	-0.714781	-0.442374	0.087584	0.283142	0.605752	-0.065648	0.740665	0	0
6673	8.910679	2.998992	2.700616	0.313843	0.177849	-0.088087	-0.714776	-0.443850	0.087449	0.282041	0.605385	-0.062342	0.741671	0	0
6674	8.809096	3.008227	2.593161	0.308661	0.196053	-0.075836	-0.715046	-0.445623	0.086614	0.280938	0.604836	-0.059056	0.742805	0	0
6675	8.625278	3.031278	2.337232	0.256105	0.214649	-0.058430	-0.714749	-0.447997	0.085772	0.279988	0.603997	-0.056244	0.744064	0	0
6676	8.552565	3.190064	2.294358	0.215948	0.244017	-0.081342	-0.714324	-0.447419	0.085480	0.279507	0.602820	-0.053478	0.745402	0	0
6677	8.571723	3.368933	2.440730	0.254000	0.240081	-0.095244	-0.712899	-0.447463	0.084044	0.278861	0.601789	-0.050376	0.746692	0	0
6678	8.666159	3.246773	2.591606	0.299789	0.221567	-0.058284	-0.712189	-0.448658	0.084038	0.277689	0.600987	-0.047188	0.747982	0	0
6679	8.712234	3.139851	2.408635	0.265587	0.249061	-0.040872	-0.713296	-0.449546	0.081517	0.276569	0.599875	-0.044293	0.749465	0	0
6680	8.789594	3.185043	2.321481	0.262024	0.268130	-0.049664	-0.713565	-0.449851	0.080110	0.275579	0.598599	-0.041313	0.751018	0	0
6681	8.888767	3.152524	2.585248	0.291007	0.235234	-0.033768	-0.712706	-0.450911	0.079112	0.274246	0.597642	-0.038300	0.752427	0	0
6682	8.973419	3.138802	2.752937	0.293338	0.190750	-0.030198	-0.713555	-0.450010	0.078980	0.272889	0.597010	-0.035416	0.753563	0	0
6683	8.886298	3.191751	2.724680	0.265283	0.200075	-0.009205	-0.712982	-0.449885	0.077982	0.271509	0.596221	-0.032832	0.754802	0	0
6684	8.760495	3.227930	2.701527	0.294588	0.194413	0.008428	-0.714398	-0.451174	0.078858	0.269860	0.595537	-0.030168	0.756043	0	0
6685	8.697612	3.221116	2.764502	0.285728	0.199954	0.036476	-0.714392	-0.450888	0.078009	0.268011	0.594776	-0.027695	0.757393	0	0
6686	8.683102	3.221041	2.745374	0.280294	0.190932	0.050516	-0.716513	-0.450696	0.078184	0.266134	0.594053	-0.025407	0.758701	0	0
6687	8.567019	3.215974	2.662078	0.255021	0.192976	0.078531	-0.716087	-0.449239	0.077323	0.264147	0.593237	-0.023429	0.760097	0	0
6688	8.455764	3.229699	2.487371	0.227989	0.194125	0.113570	-0.718911	-0.447127	0.076372	0.262109	0.592324	-0.021913	0.761559	0	0
6689	8.460510	3.330226	2.371851	0.191959	0.198981	0.169669	-0.720178	-0.446665	0.075684	0.259802	0.591262	-0.020931	0.763200	0	0
6690	8.506440	3.349685	2.424393	0.186610	0.162753	0.227627	-0.720173	-0.442413	0.073405	0.257196	0.590442	-0.020538	0.764726	0	0
6691	8.583884	3.301455	2.431079	0.135465	0.121438	0.266161	-0.722588	-0.438673	0.073711	0.254470	0.589795	-0.020752	0.766131	0	0
6692	8.484641	3.371943	2.535129	0.074754	0.067512	0.273118	-0.726823	-0.434773	0.071786	0.252155	0.589397	-0.021729	0.767175	0	0
6693	8.402443	3.349621	2.381877	0.028683	-0.005606	0.289771	-0.728968	-0.430583	0.073357	0.249852	0.589436	-0.023213	0.767854	0	0
6694	8.330029	3.205204	2.368098	-0.031976	-0.045950	0.271211	-0.732372	-0.427266	0.073681	0.248143	0.589632	-0.025276	0.768193	0	0
6695	8.794331	3.281531	2.359835	-0.026544	-0.069625	0.301127	-0.736063	-0.421587	0.073717	0.246065	0.590012	-0.027403	0.768497	0	0
6696	9.244328	3.114493	2.784637	-0.005142	-0.156930	0.342499	-0.737216	-0.419918	0.075848	0.243615	0.591095	-0.029953	0.768350	0	0
6697	9.469831	2.514047	3.134496	0.042165	-0.242622	0.391714	-0.738810	-0.414695	0.078676	0.240380	0.592928	-0.032508	0.767852	0	0
6698	9.525814	2.153126	3.192083	0.002243	-0.264074	0.424025	-0.743388	-0.408067	0.082961	0.237217	0.594804	-0.035742	0.767241	0	0
6699	9.458074	2.176975	3.127644	0.024367	-0.286006	0.472377	-0.747263	-0.402330	0.088085	0.233440	0.596869	-0.039018	0.766636	0	0
6700	9.356590	2.053402	3.419398	0.075584	-0.322676	0.525159	-0.751291	-0.395989	0.094339	0.229121	0.599285	-0.042502	0.765869	0	0
6701	8.999125	1.544532	3.619571	0.141382	-0.370354	0.555947	-0.753917	-0.385548	0.100411	0.223950	0.602185	-0.045575	0.764946	0	0
6702	8.636819	1.097108	3.112886	0.078216	-0.358937	0.581993	-0.758662	-0.377416	0.107235	0.219240	0.604802	-0.049535	0.763999	0	0
6703	8.888369	1.111985	2.793678	-0.033971	-0.243727	0.574575	-0.763939	-0.368285	0.109824	0.215023	0.606285	-0.053786	0.763735	0	0
6704	9.507068	1.546627	3.226374	-0.115094	-0.214091	0.496362	-0.766693	-0.359769	0.114918	0.212068	0.607378	-0.058287	0.763362	0	0
6705	9.884357	1.549323	3.391911	-0.168705	-0.124834	0.330271	-0.770105	-0.353503	0.115229	0.210589	0.607768	-0.061828	0.763182	0	0
6706	10.165105	1.377122	3.221704	-0.166247	-0.163072	0.210950	-0.770404	-0.352154	0.116641	0.210298	0.608497	-0.064999	0.762418	0	0
6707	10.523063	1.387924	3.079635	-0.093409	-0.140147	0.163725	-0.771409	-0.350057	0.117779	0.209616	0.609253	-0.066987	0.761830	0	0
6708	10.861984	1.072204	3.111075	-0.049890	-0.153274	0.126920	-0.771570	-0.348267	0.119469	0.209073	0.610213	-0.068589	0.761068	0	0
6709	10.862288	0.784713	2.914160	-0.071672	-0.129539	0.091667	-0.771157	-0.348555	0.120876	0.208806	0.610979	-0.069959	0.760402	0	0
6710	10.480487	0.463673	2.638321	-0.146137	-0.099882	0.072056	-0.773295	-0.347607	0.122743	0.209204	0.611374	-0.071766	0.759806	0	0
6711	9.812878	0.559269	2.306528	-0.220771	-0.052040	0.033212	-0.773158	-0.348192	0.123450	0.210336	0.611278	-0.073763	0.759379	0	0
6712	9.232037	0.948963	2.074839	-0.233105	0.024346	0.015617	-0.773703	-0.348941	0.121343	0.211766	0.610584	-0.075611	0.759359	0	0
6713	9.023923	1.064579	2.025776	-0.180916	0.080188	-0.021165	-0.772560	-0.349274	0.119913	0.213160	0.609604	-0.076698	0.759646	0	0
6714	8.985231	1.057475	2.038086	-0.113787	0.108694	0.008792	-0.772788	-0.349043	0.113418	0.213978	0.608522	-0.077420	0.760211	0	0
6715	8.968351	0.997845	2.144044	-0.086281	0.139320	-0.008751	-0.773068	-0.349335	0.113141	0.214742	0.607284	-0.077742	0.760952	0	0
6716	9.132656	1.147668	2.301401	-0.084679	0.161065	-0.042082	-0.773750	-0.349791	0.110470	0.215799	0.605903	-0.077812	0.761747	0	0
6717	9.400945	1.302806	2.587822	-0.114417	0.150396	-0.071934	-0.771590	-0.350768	0.105919	0.217220	0.604565	-0.077942	0.762392	0	0
6718	9.570232	1.308073	2.726027	-0.140397	0.145134	-0.110598	-0.771413	-0.352285	0.102249	0.219129	0.603232	-0.078061	0.762890	0	0
6719	9.488019	1.275254	2.878120	-0.144950	0.094345	-0.164965	-0.772228	-0.357598	0.100308	0.221398	0.602321	-0.077985	0.762962	0	0
6720	9.393736	1.222902	2.972617	-0.221642	0.093173	-0.166921	-0.770070	-0.362391	0.097468	0.224192	0.601239	-0.078505	0.762946	0	0
6721	9.193081	1.122642	3.084759	-0.276337	0.097277	-0.167092	-0.768201	-0.363499	0.093911	0.227266	0.600003	-0.079411	0.762915	0	0
6722	8.960936	1.097796	2.865286	-0.310978	0.113897	-0.191777	-0.766740	-0.368142	0.089951	0.230780	0.598570	-0.080400	0.762883	0	0
6723	8.646499	1.126329	2.704072	-0.341821	0.118720	-0.181326	-0.765984	-0.371892	0.085435	0.234364	0.597014	-0.081671	0.762875	0	0
6724	8.668271	1.116933	2.756814	-0.319997	0.102211	-0.172480	-0.765079	-0.376537	0.080213	0.237776	0.595613	-0.082875	0.762784	0	0
6725	8.627283	1.009729	2.492735	-0.312999	0.039532	-0.160119	-0.764334	-0.379832	0.076825	0.240950	0.594695	-0.084242	0.762354	0	0
6726	8.675836	0.808710	2.747393	-0.278676	-0.014283	-0.150369	-0.762887	-0.382988	0.073990	0.243839	0.594249	-0.085534	0.761639	0	0
6727	8.753263	0.779535	2.713192	-0.271354	-0.118713	-0.151098	-0.761464	-0.387144	0.074267	0.246552	0.594617	-0.087025	0.760309	0	0
6728	8.700013	0.852331	2.333653	-0.307034	-0.127512	-0.161677	-0.760175	-0.388955	0.072841	0.249585	0.594960	-0.088735	0.758852	0	0
6729	8.816099	0.859454	2.347225	-0.300585	-0.189302	-0.198433	-0.756928	-0.391661	0.074212	0.252755	0.595819	-0.090349	0.756935	0	0
6730	8.936953	0.936388	2.360704	-0.352502	-0.230652	-0.245868	-0.753812	-0.396142	0.074887	0.256591	0.596883	-0.092153	0.754586	0	0
6731	9.205184	1.153855	2.594182	-0.331390	-0.267149	-0.279058	-0.752092	-0.402231	0.074179	0.260466	0.598302	-0.093719	0.751936	0	0
6732	9.236394	1.407745	2.343707	-0.350034	-0.268838	-0.317642	-0.750681	-0.406517	0.076010	0.264778	0.599694	-0.095167	0.749134	0	0
6733	9.618173	1.741308	2.715706	-0.252239	-0.291446	-0.350637	-0.745312	-0.413384	0.078495	0.268676	0.601540	-0.095773	0.746184	0	0
6734	9.690536	1.938593	2.710208	-0.212789	-0.313574	-0.401359	-0.742182	-0.422876	0.079473	0.272740	0.603676	-0.095811	0.742973	0	0
6735	9.608140	2.097782	2.744340	-0.150703	-0.310433	-0.392403	-0.737392	-0.428833	0.083235	0.276306	0.605942	-0.095451	0.739850	0	0
6736	9.583864	2.193780	2.677120	-0.074359	-0.294695	-0.334297	-0.733865	-0.434187	0.085884	0.279033	0.608223	-0.094809	0.737033	0	0
6737	9.719090	2.405805	2.748087	-0.009359	-0.292491	-0.295476	-0.730638	-0.438190	0.090086	0.281034	0.610628	-0.093934	0.734390	0	0
6738	9.549629	2.555687	2.821330	0.033378	-0.279160	-0.207606	-0.727426	-0.441294	0.095698	0.282178	0.612956	-0.093224	0.732100	0	0
6739	9.259364	2.594118	2.720037	0.073798	-0.239488	-0.111028	-0.725181	-0.443964	0.098498	0.282367	0.615016	-0.092706	0.730362	0	0
6740	9.075621	2.542560	2.468977	0.072060	-0.192254	-0.053188	-0.724212	-0.444987	0.101311	0.282231	0.616663	-0.092423	0.729061	0	0
6741	9.060981	2.679301	2.367995	0.038835	-0.228279	-0.054940	-0.724379	-0.446862	0.104995	0.282241	0.618480	-0.092464	0.727511	0	0
6742	9.297809	2.885560	2.279544	0.003713	-0.253431	-0.068970	-0.723012	-0.446832	0.110482	0.282577	0.620388	-0.092749	0.725718	0	0
6743	9.322105	2.781563	2.192899	0.012857	-0.257149	-0.072477	-0.720899	-0.448924	0.112010	0.282853	0.622347	-0.092942	0.723907	0	0
6744	9.380196	2.751786	2.033820	-0.023100	-0.206050	-0.065611	-0.719929	-0.450241	0.114825	0.283393	0.623821	-0.093325	0.722375	0	0
6745	9.397089	2.806115	1.831697	-0.070243	-0.111277	-0.018439	-0.720501	-0.451984	0.116255	0.283934	0.624432	-0.094035	0.721542	0	0
6746	9.563885	2.874588	2.090079	-0.099835	-0.089283	-0.072930	-0.717547	-0.452322	0.117903	0.285115	0.624849	-0.094596	0.720641	0	0
6747	9.471874	2.982699	2.018537	-0.111567	-0.087353	-0.055383	-0.716699	-0.454838	0.118747	0.286209	0.625200	-0.095297	0.719811	0	0
6748	9.433185	2.952745	2.273692	-0.103131	0.010620	-0.013382	-0.717809	-0.456602	0.117078	0.287115	0.624824	-0.096002	0.719683	0	0
6749	9.394616	2.818259	2.329381	-0.079510	-0.002279	-0.020366	-0.716664	-0.457526	0.115651	0.287845	0.624615	-0.096439	0.719515	0	0
6750	9.254396	2.760481	2.289580	-0.104292	0.059654	0.002292	-0.716081	-0.457266	0.113380	0.288708	0.623863	-0.097123	0.719729	0	0
6751	9.218185	2.686266	2.362032	-0.109641	0.077850	-0.003909	-0.715643	-0.457880	0.111963	0.289592	0.622970	-0.097639	0.720077	0	0
6752	9.177126	2.626296	2.393636	-0.109744	0.078754	-0.020601	-0.715900	-0.458494	0.109144	0.290676	0.622085	-0.098168	0.720334	0	0
6753	9.119166	2.555533	2.189758	-0.094753	0.084990	0.007493	-0.714753	-0.459421	0.107434	0.291396	0.621167	-0.098620	0.720773	0	0
6754	9.128946	2.440515	2.300375	-0.059629	0.102867	0.039114	-0.715854	-0.459435	0.103921	0.291787	0.620189	-0.099110	0.721390	0	0
6755	9.109619	2.437033	2.081733	-0.050637	0.097329	0.019841	-0.716962	-0.459440	0.101255	0.292159	0.619295	-0.099281	0.721983	0	0
6756	9.148262	2.481026	2.223265	-0.034064	0.122606	0.018979	-0.716531	-0.459458	0.100400	0.292542	0.618269	-0.099390	0.722692	0	0
6757	9.143297	2.606371	2.252050	-0.032086	0.136215	0.032160	-0.715375	-0.461423	0.098130	0.292751	0.617133	-0.099383	0.723579	0	0
6758	9.063366	2.722075	2.257348	-0.000938	0.158657	0.028722	-0.716485	-0.459956	0.095175	0.292916	0.615928	-0.099226	0.724560	0	0
6759	9.119005	2.705503	2.329082	0.037106	0.138372	0.016549	-0.717018	-0.462484	0.092228	0.292820	0.614989	-0.098608	0.725481	0	0
6760	9.118955	2.756037	2.324233	0.053511	0.120099	0.035931	-0.717581	-0.460859	0.091383	0.292547	0.614215	-0.098202	0.726301	0	0
6761	9.152810	2.765399	2.280702	0.062662	0.098252	0.061435	-0.717300	-0.461450	0.091805	0.291932	0.613593	-0.097784	0.727129	0	0
6762	9.070681	2.673331	2.141931	0.075664	0.095430	0.079875	-0.717853	-0.461601	0.090402	0.291171	0.613020	-0.097551	0.727949	0	0
6763	9.007806	2.663746	2.132782	0.078913	0.127183	0.107042	-0.719401	-0.461431	0.089579	0.290156	0.612187	-0.097205	0.729101	0	0
6764	9.027122	2.695185	2.166274	0.069103	0.138164	0.127196	-0.719254	-0.458650	0.087869	0.289101	0.611237	-0.097159	0.730322	0	0
6765	8.949722	2.702280	2.118749	0.040393	0.165643	0.156928	-0.722642	-0.456527	0.086785	0.287997	0.609958	-0.097281	0.731810	0	0
6766	8.911033	2.697304	2.075760	0.056956	0.165516	0.171007	-0.723058	-0.454619	0.085089	0.286696	0.608728	-0.097491	0.733315	0	0
6767	8.930370	2.713825	2.015499	0.069822	0.149084	0.198269	-0.723749	-0.453449	0.082835	0.285095	0.607606	-0.097689	0.734842	0	0
6768	8.998004	2.807266	1.945206	0.060662	0.141895	0.206182	-0.726429	-0.451049	0.081456	0.283488	0.606519	-0.098152	0.736299	0	0
6769	8.954535	2.739993	1.960004	0.089981	0.128965	0.229067	-0.727271	-0.449571	0.080192	0.281519	0.605564	-0.098438	0.737800	0	0
6770	9.046455	2.734617	1.875189	0.062778	0.114670	0.264126	-0.730673	-0.445080	0.079946	0.279417	0.604621	-0.099293	0.739257	0	0
6771	9.319748	2.730402	2.072747	0.092153	0.107168	0.302822	-0.731528	-0.442557	0.079808	0.276868	0.603750	-0.100062	0.740823	0	0
6772	9.452994	2.476886	2.444636	0.135850	0.052379	0.345929	-0.734498	-0.438673	0.078709	0.273651	0.603376	-0.101041	0.742188	0	0
6773	9.429046	2.240851	2.418556	0.130664	0.045168	0.373070	-0.737783	-0.433273	0.081000	0.270283	0.602985	-0.102113	0.743592	0	0
6774	9.496902	2.101453	2.485493	0.132762	0.063295	0.381793	-0.741480	-0.427145	0.081599	0.266801	0.602471	-0.103282	0.745104	0	0
6775	9.344830	1.798355	2.491659	0.090628	0.040954	0.366721	-0.743762	-0.422518	0.082464	0.263709	0.601993	-0.104620	0.746402	0	0
6776	9.243421	1.625140	2.487733	0.073273	0.042002	0.351712	-0.746887	-0.418174	0.082779	0.260786	0.601493	-0.106110	0.747621	0	0
6777	9.270120	1.524348	2.559747	0.077450	0.014731	0.329793	-0.749154	-0.414153	0.082093	0.258013	0.601202	-0.107391	0.748634	0	0
6778	9.248497	1.379880	2.550406	0.066383	-0.003332	0.325365	-0.751156	-0.410263	0.083521	0.255277	0.601038	-0.108891	0.749486	0	0
6779	9.260713	1.245719	2.685062	0.071842	-0.007006	0.323591	-0.756277	-0.406002	0.086129	0.252554	0.600890	-0.110233	0.750331	0	0
6780	9.333325	1.185811	2.761516	0.102588	-0.047189	0.330723	-0.757433	-0.402126	0.087827	0.249503	0.601128	-0.111600	0.750959	0	0
6781	9.710646	1.159520	2.907843	0.175392	-0.079575	0.346738	-0.759440	-0.397202	0.089392	0.245895	0.601745	-0.112485	0.751522	0	0
6782	10.156054	0.746655	3.279986	0.243400	-0.150046	0.359180	-0.761329	-0.391810	0.093638	0.241667	0.603053	-0.113221	0.751735	0	0
6783	10.045199	0.360621	3.083963	0.165907	-0.138549	0.325536	-0.763916	-0.388910	0.097906	0.238196	0.604098	-0.114199	0.751856	0	0
6784	9.972797	0.213263	2.964401	0.052605	-0.134009	0.291875	-0.766070	-0.384858	0.100466	0.235649	0.604885	-0.115930	0.751761	0	0
6785	9.798561	0.321072	2.809311	0.010286	-0.149993	0.267248	-0.767953	-0.381676	0.104862	0.233529	0.605702	-0.117762	0.751479	0	0
6786	9.948518	0.302620	3.012590	0.046719	-0.126717	0.240974	-0.767855	-0.376923	0.108231	0.231398	0.606469	-0.119206	0.751292	0	0
6787	9.941288	0.292103	2.834738	0.031634	-0.068533	0.225068	-0.769565	-0.374961	0.109239	0.229554	0.606767	-0.120439	0.751421	0	0
6788	9.943603	0.393362	2.863489	0.064730	-0.016176	0.205798	-0.768606	-0.373621	0.112325	0.227727	0.606777	-0.121294	0.751831	0	0
6789	9.866231	0.360293	2.967464	0.067793	0.023739	0.203985	-0.770593	-0.370337	0.112202	0.225926	0.606484	-0.121921	0.752509	0	0
6790	9.658195	0.398843	2.913655	0.073161	0.037315	0.174148	-0.773142	-0.368956	0.112379	0.224336	0.606147	-0.122386	0.753181	0	0
6791	9.500817	0.572019	2.835324	0.072935	0.040047	0.149612	-0.774142	-0.367599	0.113237	0.222929	0.605805	-0.122610	0.753836	0	0
6792	9.362931	0.600811	2.776202	0.076299	0.034573	0.118040	-0.774848	-0.366116	0.112678	0.221733	0.605562	-0.122713	0.754368	0	0
6793	9.271045	0.586139	2.704758	0.081912	0.050864	0.112761	-0.776422	-0.363562	0.114105	0.220560	0.605201	-0.122623	0.755016	0	0
6794	9.251692	0.586374	2.745771	0.052846	0.063814	0.117939	-0.775414	-0.365222	0.112400	0.219543	0.604683	-0.122838	0.755692	0	0
6795	9.256663	0.456105	2.695352	0.056780	0.083740	0.121401	-0.775272	-0.364932	0.112256	0.218495	0.604005	-0.122919	0.756524	0	0
6796	9.300305	0.345513	2.738400	0.031951	0.053086	0.126619	-0.776551	-0.361225	0.111696	0.217512	0.603511	-0.123357	0.757130	0	0
6797	9.300341	0.307186	2.776898	-0.041781	-0.019817	0.115996	-0.775699	-0.360071	0.110829	0.216969	0.603407	-0.124380	0.757202	0	0
6798	9.237619	0.154926	2.642844	-0.105304	-0.070132	0.087790	-0.776564	-0.358858	0.112392	0.216954	0.603594	-0.125890	0.756807	0	0
6799	9.191699	0.134885	2.474900	-0.147739	0.012771	0.048966	-0.775853	-0.359758	0.112243	0.217593	0.603096	-0.127245	0.756794	0	0
6800	9.136031	0.162191	2.621942	-0.180339	0.063863	0.033028	-0.777108	-0.359753	0.110286	0.218613	0.602172	-0.128700	0.756990	0	0
6801	9.063432	0.214536	2.478176	-0.234665	0.040700	-0.003037	-0.775666	-0.360848	0.107159	0.220199	0.601334	-0.130344	0.756915	0	0
6802	9.024642	0.317451	2.346143	-0.306348	0.041261	-0.061978	-0.775066	-0.363402	0.103911	0.222666	0.600419	-0.132231	0.756592	0	0
6803	9.087428	0.411518	2.398500	-0.334017	0.057800	-0.105918	-0.775886	-0.366210	0.101677	0.225643	0.599356	-0.133971	0.756247	0	0
6804	9.232703	0.250264	2.450464	-0.326827	0.076759	-0.146330	-0.773587	-0.369538	0.098263	0.228908	0.598225	-0.135420	0.755903	0	0
6805	9.223241	0.040629	2.412236	-0.302104	0.088336	-0.163889	-0.772131	-0.372265	0.094154	0.232161	0.597067	-0.136506	0.755631	0	0
6806	9.237678	0.126600	2.277423	-0.354093	0.097829	-0.168388	-0.770098	-0.377076	0.089339	0.235781	0.595725	-0.137979	0.755302	0	0
6807	9.300454	0.228035	2.358626	-0.383587	0.083548	-0.178067	-0.769063	-0.379211	0.084669	0.239607	0.594414	-0.139610	0.754831	0	0
6808	9.339007	0.383860	2.238006	-0.425213	-0.029573	-0.231507	-0.767602	-0.386352	0.081568	0.243939	0.593928	-0.141544	0.753465	0	0
6809	9.280973	0.371788	2.214397	-0.409076	-0.053301	-0.244606	-0.763603	-0.391482	0.078276	0.248211	0.593657	-0.143302	0.751949	0	0
6810	9.344021	0.221675	2.064997	-0.374170	-0.054509	-0.230512	-0.762156	-0.396843	0.076157	0.252189	0.593455	-0.144914	0.750474	0	0
6811	9.508508	0.206694	2.006106	-0.350399	-0.051096	-0.230457	-0.758597	-0.401062	0.074563	0.255991	0.593274	-0.146314	0.749057	0	0
6812	9.580995	0.274264	2.058414	-0.385047	-0.021786	-0.249865	-0.756723	-0.405261	0.071583	0.260212	0.592803	-0.147800	0.747682	0	0
6813	9.522877	0.346504	2.044354	-0.365269	-0.035561	-0.269089	-0.753731	-0.411817	0.070998	0.264396	0.592503	-0.149047	0.746203	0	0
6814	9.479323	0.379376	1.866733	-0.388871	-0.021761	-0.272663	-0.752530	-0.415748	0.064073	0.268804	0.592029	-0.150423	0.744728	0	0
6815	9.462472	0.302227	1.840472	-0.368591	-0.012851	-0.263870	-0.750805	-0.419347	0.061800	0.272982	0.591522	-0.151670	0.743357	0	0
6816	9.479350	0.361941	1.751344	-0.368272	0.019813	-0.258629	-0.747084	-0.425358	0.058375	0.277211	0.590747	-0.152853	0.742164	0	0
6817	9.387425	0.383491	1.701509	-0.360463	0.085089	-0.267467	-0.744763	-0.429887	0.052847	0.281496	0.589522	-0.153754	0.741339	0	0
6818	9.377729	0.416495	1.559703	-0.365425	0.153178	-0.279841	-0.741309	-0.435913	0.047449	0.286060	0.587771	-0.154414	0.740845	0	0
6819	9.421087	0.576395	1.770828	-0.346274	0.195669	-0.308772	-0.737283	-0.442252	0.041477	0.290715	0.585809	-0.154657	0.740536	0	0
6820	9.454925	0.600420	1.770562	-0.334588	0.159281	-0.290262	-0.734664	-0.447689	0.034395	0.295171	0.584089	-0.155004	0.740059	0	0
6821	9.532282	0.643398	1.721877	-0.296100	0.173477	-0.284908	-0.733051	-0.451027	0.028591	0.299300	0.582381	-0.155083	0.739731	0	0
6822	9.657982	0.697098	1.903636	-0.279909	0.162450	-0.290984	-0.730448	-0.454681	0.022772	0.303424	0.580779	-0.154997	0.739328	0	0
6823	9.759351	0.893036	2.116713	-0.291448	0.138946	-0.316382	-0.725845	-0.461928	0.015665	0.307685	0.579370	-0.154966	0.738678	0	0
6824	9.877650	1.082139	2.411415	-0.291959	0.102661	-0.316291	-0.722809	-0.467952	0.009708	0.311972	0.578187	-0.155007	0.737798	0	0
6825	9.993629	1.163477	2.819220	-0.287573	-0.000813	-0.318764	-0.720922	-0.474518	0.006033	0.315997	0.577806	-0.155366	0.736307	0	0
6826	9.613848	1.203533	3.014301	-0.290158	-0.073338	-0.330092	-0.716510	-0.477879	0.003432	0.320082	0.577926	-0.155852	0.734343	0	0
6827	9.424947	1.463147	2.880832	-0.270175	-0.084364	-0.321192	-0.710670	-0.482758	-0.000456	0.323883	0.578196	-0.156325	0.732360	0	0
6828	9.579373	1.815277	3.050117	-0.243243	-0.117244	-0.311342	-0.708249	-0.488120	-0.000756	0.327482	0.578738	-0.156715	0.730245	0	0
6829	9.642090	1.970078	3.210617	-0.194281	-0.192023	-0.255804	-0.706809	-0.494352	-0.001600	0.330193	0.579917	-0.157348	0.727949	0	0
6830	9.729197	1.927026	3.291759	-0.155762	-0.217731	-0.204791	-0.703410	-0.497958	-0.001357	0.332349	0.581294	-0.158050	0.725714	0	0
6831	9.738975	1.825750	3.262919	-0.126186	-0.245171	-0.138015	-0.701008	-0.500357	-0.000398	0.333724	0.582882	-0.159036	0.723591	0	0
6832	9.591557	1.719286	3.115021	-0.125859	-0.246971	-0.109959	-0.698471	-0.500842	0.000411	0.334963	0.584409	-0.160165	0.721536	0	0
6833	9.458596	1.665863	2.986207	-0.147199	-0.218644	-0.080225	-0.698470	-0.503193	0.001268	0.336083	0.585629	-0.161543	0.719715	0	0
6834	9.468167	1.780719	2.849003	-0.126681	-0.172534	-0.073183	-0.697623	-0.505266	0.002111	0.337178	0.586549	-0.162642	0.718206	0	0
6835	9.409935	1.972983	2.765123	-0.153878	-0.272963	0.064706	-0.697224	-0.504950	0.004928	0.337207	0.587890	-0.165093	0.716534	0	0
6836	9.531152	1.665949	3.024145	-0.110748	-0.015678	-0.076889	-0.696220	-0.503960	0.002789	0.338485	0.587743	-0.165521	0.715953	0	0
6837	9.453547	1.891426	2.836998	-0.105457	-0.031142	-0.076798	-0.693934	-0.506977	0.000787	0.339645	0.587740	-0.165970	0.715302	0	0
6838	9.419748	1.812974	3.024839	-0.064766	0.004847	-0.048691	-0.693366	-0.506405	0.000210	0.340491	0.587551	-0.166171	0.715008	0	0
6839	9.434271	1.814584	2.870861	-0.064452	0.012106	-0.023246	-0.692917	-0.506005	-0.002907	0.341104	0.587285	-0.166487	0.714861	0	0
6840	9.267438	1.755056	2.953872	-0.028097	-0.024461	-0.006461	-0.691782	-0.505886	-0.003491	0.341385	0.587360	-0.166775	0.714598	0	0
6841	9.197525	1.524195	2.985826	0.047095	-0.112187	0.002546	-0.691079	-0.507660	-0.002506	0.340955	0.588316	-0.166864	0.713996	0	0
6842	9.023360	1.568923	2.734618	0.089313	-0.006345	0.021827	-0.693052	-0.507185	-0.003182	0.340376	0.588614	-0.166420	0.714131	0	0
6843	9.061979	1.641528	2.820829	0.122733	0.019723	0.071034	-0.691786	-0.506323	-0.002924	0.339234	0.588767	-0.165918	0.714664	0	0
6844	8.996788	1.530782	2.802161	0.155268	-0.036798	0.082563	-0.694780	-0.505052	-0.000055	0.337774	0.589406	-0.165456	0.714936	0	0
6845	8.854133	1.514851	2.466624	0.119026	0.004320	0.056973	-0.694500	-0.504320	-0.000063	0.336730	0.589676	-0.164947	0.715323	0	0
6846	8.820148	1.630912	2.555734	0.144815	0.032257	0.065800	-0.694786	-0.502841	-0.000206	0.335570	0.589809	-0.164232	0.715923	0	0
6847	8.805470	1.810758	2.409037	0.139615	0.063156	0.072816	-0.695068	-0.501221	-0.000915	0.334390	0.589697	-0.163467	0.716742	0	0
6848	8.882822	1.860825	2.333900	0.184775	0.122662	0.064089	-0.696204	-0.500014	-0.000619	0.333153	0.589315	-0.162152	0.717930	0	0
6849	8.986895	1.781671	2.422161	0.176678	0.140865	0.058762	-0.695631	-0.497098	-0.002619	0.331981	0.588787	-0.160774	0.719215	0	0
6850	8.897464	1.744429	2.172804	0.127368	0.138536	0.046355	-0.696193	-0.498118	-0.002605	0.331241	0.588121	-0.159720	0.720335	0	0
6851	8.887808	1.725232	2.182508	0.114421	0.141354	0.021743	-0.696597	-0.498135	-0.005000	0.330702	0.587438	-0.158568	0.721394	0	0
6852	8.902287	1.754344	2.230463	0.128340	0.070458	0.016610	-0.696037	-0.496672	-0.005015	0.330069	0.587309	-0.157562	0.722009	0	0
6853	8.858783	1.723086	2.225997	0.118266	0.054215	0.027128	-0.697166	-0.496944	-0.004996	0.329330	0.587256	-0.156700	0.722577	0	0
6854	8.815169	1.807038	2.151716	0.104287	0.018038	0.032428	-0.697013	-0.497549	-0.006126	0.328658	0.587397	-0.156147	0.722888	0	0
6855	8.752205	1.886629	2.161729	0.067729	0.003836	0.046418	-0.697006	-0.497705	-0.006973	0.327998	0.587511	-0.155927	0.723143	0	0
6856	8.793192	2.002918	2.317610	0.067451	-0.046955	0.079857	-0.697587	-0.495617	-0.005842	0.327100	0.587924	-0.156135	0.723168	0	0
6857	8.713243	2.144692	2.241143	0.100797	-0.010908	0.106252	-0.698875	-0.494542	-0.004272	0.325794	0.588157	-0.156070	0.723583	0	0
6858	9.453243	2.249281	2.187567	0.225827	0.038833	0.176743	-0.699435	-0.493361	-0.005256	0.323427	0.588305	-0.155446	0.724658	0	0
6859	10.082379	1.845748	3.508030	0.370180	-0.047651	0.203416	-0.701304	-0.489317	-0.002983	0.319775	0.589515	-0.154112	0.725580	0	0
6860	10.092731	1.166859	3.518125	0.275347	-0.224737	0.248880	-0.705879	-0.487540	0.002876	0.316181	0.591608	-0.154399	0.725390	0	0
6861	9.551172	1.010078	2.827386	0.084760	-0.224072	0.229075	-0.706486	-0.482775	0.006114	0.313746	0.593132	-0.155847	0.724893	0	0
6862	9.014047	1.225941	2.511372	-0.080021	-0.236305	0.178720	-0.709906	-0.481493	0.009131	0.312709	0.594290	-0.158303	0.723859	0	0
6863	8.878246	1.605234	2.254802	-0.181328	-0.173777	0.126718	-0.711754	-0.478798	0.009433	0.312670	0.594766	-0.160910	0.722910	0	0
6864	9.381276	1.627573	2.532404	-0.165172	-0.010592	0.161664	-0.712172	-0.476740	0.008018	0.312616	0.594043	-0.163171	0.723021	0	0
6865	9.918559	1.216500	3.286146	-0.069968	-0.005945	0.198640	-0.713719	-0.473779	0.006053	0.311665	0.593527	-0.164870	0.723470	0	0
6866	10.098132	0.612453	3.386304	-0.064652	-0.100376	0.246892	-0.714721	-0.470216	0.006336	0.310238	0.593623	-0.167181	0.723474	0	0
6867	10.238660	0.389333	3.104165	-0.134423	-0.118018	0.194049	-0.717266	-0.467078	0.005376	0.309511	0.593718	-0.169670	0.723128	0	0
6868	10.432158	0.375000	3.182102	-0.172970	-0.095962	0.149175	-0.719242	-0.464689	0.004268	0.309410	0.593608	-0.172146	0.722676	0	0
6869	10.432157	0.388669	3.028220	-0.193623	-0.110349	0.089478	-0.721802	-0.462265	0.005429	0.309794	0.593637	-0.174422	0.721942	0	0
6870	10.359542	0.453295	2.932529	-0.151944	-0.103448	0.043952	-0.722653	-0.459894	0.004868	0.310290	0.593827	-0.176125	0.721159	0	0
6871	10.311365	0.262784	2.856101	-0.133498	-0.145376	-0.015671	-0.721932	-0.459486	0.003018	0.311006	0.594474	-0.177456	0.719989	0	0
6872	9.992058	0.338626	2.526588	-0.175702	-0.076949	-0.014090	-0.723900	-0.459605	0.001920	0.312108	0.594497	-0.178902	0.719135	0	0
6873	9.696789	0.545482	2.403556	-0.134117	0.088809	-0.010650	-0.722045	-0.461136	0.000202	0.313203	0.593447	-0.179541	0.719368	0	0
6874	9.515226	0.705012	2.476880	-0.055953	0.120836	-0.075411	-0.721600	-0.459996	-0.002777	0.314382	0.592530	-0.179139	0.719709	0	0
6875	9.403854	0.834359	2.314100	-0.035915	0.091654	-0.048966	-0.721307	-0.459721	-0.004055	0.315172	0.591833	-0.178838	0.720012	0	0
6876	9.420999	0.622302	2.280489	0.046682	0.105496	-0.023390	-0.721858	-0.460020	-0.005598	0.315338	0.591255	-0.178051	0.720609	0	0
6877	9.392180	0.415394	2.300102	0.043384	0.105535	0.007263	-0.721551	-0.460058	-0.008569	0.315273	0.590609	-0.177472	0.721310	0	0
6878	9.392293	0.295455	2.386751	-0.007159	0.150424	0.025480	-0.722108	-0.458588	-0.010121	0.315483	0.589448	-0.177219	0.722229	0	0
6879	9.307519	0.429674	2.243007	-0.054094	0.189848	0.050800	-0.724350	-0.457536	-0.012631	0.315822	0.587808	-0.177342	0.723387	0	0
6880	9.343675	0.538832	2.415759	-0.061713	0.182652	0.033265	-0.723048	-0.457454	-0.016326	0.316351	0.586225	-0.177425	0.724419	0	0
6881	9.387173	0.565893	2.542843	-0.091250	0.162928	0.020940	-0.724567	-0.455851	-0.021111	0.317070	0.584711	-0.177728	0.725253	0	0
6882	9.377503	0.556484	2.583793	-0.104058	0.179360	0.000700	-0.724406	-0.454705	-0.023943	0.318072	0.583072	-0.177934	0.726083	0	0
6883	9.433262	0.426419	2.588300	-0.120410	0.212137	-0.031882	-0.722683	-0.453158	-0.027792	0.319426	0.581199	-0.177988	0.726977	0	0
6884	9.406778	0.287816	2.785753	-0.102601	0.188391	-0.063441	-0.725170	-0.455234	-0.033676	0.320899	0.579607	-0.177779	0.727650	0	0
6885	9.305191	0.285948	2.863433	-0.097729	0.142982	-0.087947	-0.724721	-0.455862	-0.036506	0.322399	0.578403	-0.177567	0.727996	0	0
6886	9.111693	0.288898	2.915333	-0.093566	0.101228	-0.093156	-0.724263	-0.455915	-0.040610	0.323876	0.577524	-0.177398	0.728080	0	0
6887	9.072955	0.336681	2.831429	-0.088948	0.092124	-0.077324	-0.723682	-0.456240	-0.042313	0.325153	0.576697	-0.177350	0.728178	0	0
6888	9.082632	0.327449	2.913109	-0.063681	0.057439	-0.073712	-0.723943	-0.457143	-0.044565	0.326236	0.576196	-0.177216	0.728123	0	0
6889	9.075426	0.283712	2.831454	-0.076339	0.059356	-0.066734	-0.722233	-0.457196	-0.046288	0.327301	0.575628	-0.177248	0.728086	0	0
6890	9.121436	0.226009	2.860015	-0.129205	0.077927	-0.079184	-0.721944	-0.456916	-0.047141	0.328834	0.574773	-0.177490	0.728013	0	0
6891	8.831305	0.118259	2.893478	-0.134806	0.077992	-0.103807	-0.722623	-0.458406	-0.049949	0.330532	0.573941	-0.177678	0.727854	0	0
6892	8.676518	0.129508	2.692644	-0.191230	0.111119	-0.126799	-0.722454	-0.458885	-0.053058	0.332823	0.572719	-0.177986	0.727697	0	0
6893	8.601406	0.264429	2.690679	-0.236288	0.101509	-0.149679	-0.720862	-0.459845	-0.057176	0.335471	0.571455	-0.178575	0.727330	0	0
6894	8.690865	0.291046	2.742897	-0.266330	0.014631	-0.154895	-0.719977	-0.460939	-0.061282	0.338218	0.570724	-0.179589	0.726382	0	0
6895	8.881827	0.412806	2.594744	-0.285553	-0.060572	-0.189027	-0.719388	-0.463331	-0.063259	0.341132	0.570533	-0.180859	0.724853	0	0
6896	9.116456	0.374895	2.782995	-0.301790	-0.109472	-0.217968	-0.718531	-0.463213	-0.064404	0.344305	0.570682	-0.182186	0.722900	0	0
6897	9.210761	0.407805	2.652451	-0.334127	-0.150969	-0.223242	-0.716528	-0.465636	-0.066545	0.347565	0.571025	-0.183921	0.720626	0	0
6898	9.585332	0.711421	2.812955	-0.352221	-0.199851	-0.233667	-0.713972	-0.467319	-0.067428	0.350962	0.571659	-0.185829	0.717983	0	0
6899	9.725302	1.001401	3.066544	-0.343134	-0.264356	-0.252795	-0.713974	-0.472018	-0.065430	0.354258	0.572817	-0.187849	0.714909	0	0
6900	9.802417	1.298910	2.885421	-0.353078	-0.252480	-0.240467	-0.713953	-0.473366	-0.067402	0.357593	0.573810	-0.189898	0.711905	0	0
6901	9.734385	1.593664	3.070804	-0.338700	-0.287037	-0.206973	-0.710012	-0.476219	-0.064629	0.360479	0.575028	-0.192218	0.708837	0	0
6902	9.608522	1.694530	2.985089	-0.325882	-0.310707	-0.175296	-0.710576	-0.475916	-0.064903	0.363066	0.576381	-0.194648	0.705749	0	0
6903	9.569759	1.757329	3.014172	-0.303240	-0.254606	-0.140199	-0.709738	-0.478859	-0.062644	0.365327	0.577342	-0.196967	0.703148	0	0
6904	9.673689	1.820328	3.123955	-0.296093	-0.283697	-0.119066	-0.709461	-0.480032	-0.061514	0.367383	0.578478	-0.199406	0.700449	0	0
6905	9.714553	2.075332	3.097003	-0.272235	-0.381830	0.016327	-0.710324	-0.478820	-0.060092	0.368108	0.580107	-0.202863	0.697724	0	0
6906	9.733936	2.037013	3.142573	-0.261058	-0.163271	-0.076959	-0.710199	-0.477039	-0.058830	0.369898	0.580433	-0.204848	0.695924	0	0
6907	9.540191	2.294785	3.119736	-0.291961	-0.225610	-0.093567	-0.710903	-0.479085	-0.058386	0.371818	0.581099	-0.207213	0.693641	0	0
6908	9.390132	2.439393	2.630251	-0.273081	-0.165877	-0.090924	-0.710055	-0.479984	-0.058114	0.373762	0.581413	-0.209204	0.691733	0	0
6909	9.375683	2.385891	2.519806	-0.264098	-0.193179	-0.087368	-0.708498	-0.477816	-0.059279	0.375542	0.581927	-0.211277	0.689704	0	0
6910	9.390249	2.341879	2.389907	-0.254997	-0.175129	-0.117214	-0.709074	-0.479553	-0.057284	0.377534	0.582415	-0.213020	0.687665	0	0
6911	9.438688	2.281279	2.322284	-0.256933	-0.130637	-0.071656	-0.708081	-0.480312	-0.057438	0.379296	0.582476	-0.214887	0.686061	0	0
6912	9.462908	2.243002	2.377435	-0.263729	-0.096994	-0.045400	-0.708639	-0.478107	-0.059134	0.381006	0.582230	-0.216809	0.684716	0	0
6913	9.366254	2.138051	2.544119	-0.240720	-0.090807	-0.030468	-0.709198	-0.478398	-0.059830	0.382477	0.581979	-0.218643	0.683526	0	0
6914	9.192215	2.048431	2.386784	-0.258749	-0.051644	-0.057791	-0.708049	-0.481676	-0.060823	0.384337	0.581460	-0.220284	0.682396	0	0
6915	9.051868	2.111405	2.421417	-0.273455	-0.046066	-0.072741	-0.707758	-0.479635	-0.062532	0.386385	0.580858	-0.221914	0.681223	0	0
6916	9.073606	2.133526	2.517410	-0.249523	-0.037174	-0.052508	-0.707874	-0.480252	-0.065353	0.388181	0.580255	-0.223463	0.680209	0	0
6917	9.095409	2.117860	2.281649	-0.232359	0.010778	-0.022690	-0.706436	-0.480754	-0.068199	0.389776	0.579304	-0.224874	0.679642	0	0
6918	9.230970	1.995190	2.343268	-0.204644	0.040483	-0.017425	-0.706984	-0.480324	-0.070452	0.391245	0.578261	-0.226019	0.679306	0	0
6919	9.250383	1.923372	2.429737	-0.224152	0.086026	0.003511	-0.707105	-0.476821	-0.074138	0.392784	0.576763	-0.227224	0.679290	0	0
6920	9.177917	1.847851	2.233181	-0.213607	0.122237	0.014003	-0.706510	-0.478193	-0.077250	0.394271	0.575053	-0.228288	0.679521	0	0
6921	9.074059	1.712614	2.121051	-0.196065	0.142053	0.003454	-0.707473	-0.476296	-0.081057	0.395773	0.573278	-0.229078	0.679882	0	0
6922	9.115146	1.739291	2.171218	-0.250283	0.137035	-0.031764	-0.707292	-0.476055	-0.085863	0.397811	0.571418	-0.230067	0.679924	0	0
6923	9.209387	1.821249	2.218548	-0.238821	0.116055	-0.050993	-0.705133	-0.474973	-0.090989	0.399863	0.569767	-0.230934	0.679812	0	0
6924	9.337578	1.816316	2.232040	-0.228726	0.122311	-0.049219	-0.705102	-0.476188	-0.094233	0.401859	0.568124	-0.231734	0.679738	0	0
6925	9.509333	1.773380	2.360649	-0.233438	0.122330	-0.063279	-0.705064	-0.475942	-0.098897	0.403973	0.566471	-0.232465	0.679614	0	0
6926	9.477918	1.749158	2.322431	-0.255512	0.109802	-0.073853	-0.703764	-0.476151	-0.102166	0.406253	0.564853	-0.233354	0.679297	0	0
6927	9.439233	1.739367	2.279445	-0.251424	0.147888	-0.063364	-0.702590	-0.475936	-0.107554	0.408523	0.562946	-0.234099	0.679264	0	0
6928	9.342534	1.684647	2.381174	-0.273364	0.158964	-0.080124	-0.702561	-0.475386	-0.111230	0.411053	0.560925	-0.234870	0.679143	0	0
6929	9.180491	1.673166	2.444877	-0.280526	0.140913	-0.044148	-0.702364	-0.476635	-0.117443	0.413331	0.558889	-0.235943	0.679067	0	0
6930	8.979795	1.643409	2.215561	-0.272126	0.135416	-0.028334	-0.702188	-0.475653	-0.121971	0.415443	0.556898	-0.237091	0.679013	0	0
6931	8.921703	1.693641	2.134201	-0.265344	0.137201	0.017325	-0.701585	-0.476153	-0.126216	0.417201	0.554796	-0.238415	0.679193	0	0
6932	9.003855	1.773137	2.167195	-0.298263	0.117512	0.038355	-0.700704	-0.475332	-0.130613	0.418958	0.552647	-0.240185	0.679240	0	0
6933	8.916833	1.729616	2.105356	-0.309011	0.105823	0.069924	-0.701235	-0.471984	-0.135846	0.420516	0.550439	-0.242223	0.679346	0	0
6934	8.766921	1.695576	1.995885	-0.339863	0.097930	0.092665	-0.702617	-0.469204	-0.140638	0.422076	0.548104	-0.244652	0.679396	0	0
6935	8.853902	1.777787	2.091352	-0.336197	0.081578	0.121676	-0.702305	-0.465133	-0.145605	0.423361	0.545809	-0.247255	0.679502	0	0
6936	9.153715	1.855571	2.324713	-0.335003	0.008962	0.138471	-0.703695	-0.462636	-0.149266	0.424360	0.543969	-0.250278	0.679248	0	0
6937	9.671367	1.746675	2.840333	-0.282872	-0.102192	0.175575	-0.705659	-0.461293	-0.151500	0.424521	0.543000	-0.253584	0.678696	0	0
6938	9.860607	1.136228	3.106318	-0.259686	-0.218550	0.205464	-0.709211	-0.454878	-0.151469	0.424076	0.542838	-0.257422	0.677657	0	0
6939	9.662753	0.664489	3.076893	-0.290567	-0.223741	0.196496	-0.711764	-0.452464	-0.151155	0.423815	0.542592	-0.261403	0.676494	0	0
6940	9.280965	0.322315	2.906856	-0.358232	-0.243141	0.169937	-0.714180	-0.447108	-0.151421	0.424060	0.542253	-0.265805	0.674894	0	0
6941	9.140725	0.288406	2.826164	-0.414552	-0.234493	0.187331	-0.716164	-0.444122	-0.151826	0.424485	0.541554	-0.270610	0.673277	0	0
6942	9.280986	0.302982	2.892446	-0.403672	-0.228247	0.176825	-0.717163	-0.439389	-0.152395	0.424944	0.540879	-0.275277	0.671637	0	0
6943	9.469661	0.260579	3.131526	-0.385840	-0.242935	0.148795	-0.720709	-0.436360	-0.151785	0.425427	0.540435	-0.279704	0.669857	0	0
6944	9.634100	0.284640	3.175985	-0.346196	-0.265072	0.113828	-0.724264	-0.433028	-0.150328	0.425867	0.540404	-0.283781	0.667884	0	0
6945	9.880742	0.337591	3.243863	-0.361210	-0.294014	0.103319	-0.725829	-0.428870	-0.150603	0.426360	0.540508	-0.288001	0.665675	0	0
6946	9.902576	0.297413	2.921569	-0.340319	-0.278802	0.060347	-0.725990	-0.428400	-0.148342	0.427068	0.540724	-0.291798	0.663388	0	0
6947	9.997209	-0.001674	2.839377	-0.312811	-0.056789	-0.068945	-0.725686	-0.427112	-0.151461	0.429117	0.539941	-0.293743	0.661844	0	0
6948	10.149495	0.071199	3.011310	-0.266234	-0.049966	-0.172374	-0.725814	-0.426098	-0.153441	0.431620	0.539625	-0.294803	0.660000	0	0
6949	10.093899	0.042197	2.973272	-0.221115	-0.115669	-0.170434	-0.725095	-0.428772	-0.153865	0.433663	0.539910	-0.295843	0.657959	0	0
6950	10.108353	0.104517	2.922627	-0.175951	-0.186814	-0.150910	-0.723958	-0.431448	-0.153730	0.435125	0.540812	-0.297011	0.655723	0	0
6951	9.900071	0.393184	2.815723	-0.134445	-0.223429	-0.159471	-0.723853	-0.431993	-0.149209	0.436299	0.542139	-0.298004	0.653393	0	0
6952	9.853900	0.610002	2.830309	-0.096282	-0.138421	-0.145396	-0.722590	-0.432888	-0.147814	0.437426	0.543049	-0.298459	0.651674	0	0
6953	9.442623	0.730360	2.708196	-0.073871	-0.080484	-0.147153	-0.720181	-0.435002	-0.147844	0.438613	0.543662	-0.298494	0.650347	0	0
6954	9.435493	0.593723	2.823762	-0.034857	0.064408	-0.110428	-0.718765	-0.435036	-0.148291	0.439782	0.543413	-0.297851	0.650061	0	0
6955	9.382279	0.600880	2.795294	-0.070196	0.008431	-0.132378	-0.718743	-0.437120	-0.150118	0.441119	0.543414	-0.297549	0.649292	0	0
6956	9.227522	0.578666	2.642572	-0.076805	-0.065898	-0.089305	-0.718316	-0.438161	-0.150121	0.441989	0.543761	-0.297866	0.648263	0	0
6957	9.261463	0.508166	2.517362	-0.066506	-0.070519	-0.061207	-0.717062	-0.436990	-0.148451	0.442607	0.544076	-0.298275	0.647389	0	0
6958	9.232507	0.445371	2.469540	-0.075450	-0.073161	-0.041934	-0.717058	-0.437583	-0.148731	0.443139	0.544334	-0.298870	0.646533	0	0
6959	9.140546	0.512094	2.306670	-0.110074	0.008812	-0.012269	-0.715929	-0.437898	-0.148466	0.443913	0.543795	-0.299475	0.646175	0	0
6960	9.237351	0.444903	2.378144	-0.123115	0.078786	-0.007141	-0.717315	-0.438784	-0.151265	0.444932	0.542754	-0.299893	0.646156	0	0
6961	9.280919	0.411230	2.397087	-0.146826	0.087139	-0.014237	-0.715466	-0.436340	-0.153707	0.446149	0.541549	-0.300378	0.646102	0	0
6962	9.300175	0.502833	2.425723	-0.126577	0.111478	-0.012441	-0.717002	-0.436185	-0.155943	0.447316	0.540295	-0.300641	0.646223	0	0
6963	9.377571	0.495908	2.506907	-0.121034	0.114154	-0.003657	-0.716415	-0.434755	-0.159066	0.448403	0.538995	-0.300895	0.646437	0	0
6964	9.397076	0.334865	2.564597	-0.078419	0.089291	-0.020238	-0.714697	-0.435111	-0.161636	0.449293	0.538120	-0.300903	0.646544	0	0
6965	9.377746	0.308848	2.651312	-0.093194	0.084874	-0.035195	-0.714680	-0.435428	-0.163612	0.450343	0.537227	-0.300939	0.646541	0	0
6966	9.372910	0.311020	2.603261	-0.096003	0.068564	-0.028159	-0.713961	-0.435164	-0.165179	0.451313	0.536430	-0.301109	0.646447	0	0
6967	9.356050	0.238892	2.617868	-0.103499	0.050473	-0.036948	-0.712538	-0.435205	-0.166332	0.452323	0.535715	-0.301358	0.646217	0	0
6968	9.421287	0.310730	2.559631	-0.107187	0.045052	-0.032540	-0.713092	-0.434767	-0.167879	0.453309	0.535031	-0.301682	0.645942	0	0
6969	9.416520	0.231749	2.651091	-0.074052	0.061124	-0.017586	-0.713926	-0.434621	-0.169561	0.454066	0.534320	-0.301796	0.645945	0	0
6970	9.450508	0.108685	2.605263	-0.048253	0.075424	-0.012306	-0.712503	-0.433781	-0.171142	0.454696	0.533645	-0.301710	0.646100	0	0
6971	9.397366	0.041316	2.598493	-0.044466	0.068145	0.007000	-0.711510	-0.432778	-0.172010	0.455155	0.532949	-0.301734	0.646340	0	0
6972	9.373130	0.085052	2.670762	-0.026475	0.057109	-0.008730	-0.711214	-0.433094	-0.173426	0.455590	0.532480	-0.301608	0.646479	0	0
6973	9.363451	0.089833	2.661211	-0.004749	0.044223	-0.017436	-0.710370	-0.433548	-0.172873	0.455921	0.532192	-0.301357	0.646600	0	0
6974	9.295753	0.074930	2.551124	-0.006643	0.052396	-0.040271	-0.710083	-0.433412	-0.173443	0.456439	0.531939	-0.300956	0.646630	0	0
6975	9.203865	0.055807	2.551811	-0.001287	0.047819	-0.052546	-0.711493	-0.432947	-0.173987	0.456986	0.531749	-0.300481	0.646620	0	0
6976	9.257142	-0.007135	2.498580	0.000286	0.035079	-0.075355	-0.709216	-0.434777	-0.175288	0.457642	0.531744	-0.299928	0.646417	0	0
6977	9.278844	0.060183	2.486345	-0.010835	0.027906	-0.084129	-0.706955	-0.434089	-0.175611	0.458381	0.531734	-0.299441	0.646127	0	0
6978	9.310286	0.057874	2.514968	0.005537	0.022325	-0.084083	-0.707097	-0.435407	-0.175038	0.459026	0.531862	-0.298864	0.645832	0	0
6979	9.269301	-0.065443	2.397560	-0.030954	0.006287	-0.077159	-0.706804	-0.436454	-0.175885	0.459759	0.531878	-0.298647	0.645397	0	0
6980	9.240294	-0.084466	2.436255	-0.021836	0.011659	-0.084171	-0.705238	-0.437822	-0.176753	0.460517	0.531948	-0.298295	0.644962	0	0
6981	9.286175	0.005945	2.236295	-0.038029	0.038094	-0.084215	-0.705102	-0.438113	-0.176047	0.461424	0.531748	-0.297944	0.644641	0	0
6982	9.450601	0.044354	2.261509	-0.048559	0.079007	-0.070238	-0.704524	-0.438434	-0.177468	0.462434	0.531218	-0.297526	0.644547	0	0
6983	9.557074	-0.017854	2.368973	-0.016598	0.093250	-0.082480	-0.704651	-0.437715	-0.179447	0.463375	0.530756	-0.296795	0.644588	0	0
6984	9.516018	-0.078017	2.362109	-0.059531	0.113554	-0.112462	-0.701663	-0.440593	-0.180896	0.464815	0.530076	-0.296064	0.644447	0	0
6985	9.523191	0.001554	2.388438	-0.107108	0.103060	-0.109033	-0.700513	-0.442991	-0.182317	0.466431	0.529209	-0.295733	0.644145	0	0
6986	9.503846	-0.007696	2.458310	-0.150928	0.092542	-0.096843	-0.699079	-0.440844	-0.185740	0.468189	0.528188	-0.295769	0.643690	0	0
6987	9.455476	-0.012318	2.482709	-0.202294	0.072094	-0.105718	-0.696946	-0.441345	-0.187186	0.470187	0.527062	-0.296215	0.642951	0	0
6988	9.474818	0.006247	2.350320	-0.284336	0.088181	-0.112947	-0.696491	-0.441980	-0.190581	0.472733	0.525484	-0.297040	0.641995	0	0
6989	9.745556	0.155099	2.345817	-0.357578	0.101447	-0.141174	-0.694610	-0.441780	-0.195980	0.475849	0.523534	-0.298158	0.640767	0	0
6990	9.963125	0.238159	2.647093	-0.418628	0.088300	-0.207097	-0.694161	-0.440940	-0.199382	0.479687	0.521582	-0.299341	0.638943	0	0
6991	10.013853	0.271201	3.007330	-0.468670	0.038805	-0.230845	-0.690863	-0.443124	-0.204370	0.483746	0.519746	-0.300990	0.636599	0	0
6992	9.866045	0.552519	2.892777	-0.534692	0.026657	-0.243204	-0.688567	-0.443362	-0.208504	0.488207	0.517706	-0.303004	0.633895	0	0
6993	9.752141	0.779117	2.917467	-0.534964	0.013974	-0.249279	-0.687670	-0.444617	-0.213881	0.492619	0.515729	-0.305082	0.631091	0	0
6994	9.807611	0.924360	3.090048	-0.456669	-0.002083	-0.241138	-0.685215	-0.446644	-0.219563	0.496544	0.514214	-0.306735	0.628443	0	0
6995	9.686352	1.231545	3.338319	-0.513750	-0.029709	-0.244681	-0.683654	-0.446244	-0.220579	0.500654	0.512567	-0.308896	0.625462	0	0
6996	9.550585	1.570286	3.156314	-0.475941	-0.075376	-0.247956	-0.679789	-0.446679	-0.226432	0.504465	0.511408	-0.310983	0.622308	0	0
6997	9.378460	1.965825	3.246205	-0.476652	-0.049004	-0.225084	-0.678348	-0.447772	-0.229418	0.508176	0.509974	-0.313086	0.619403	0	0
6998	9.366053	2.260775	3.486479	-0.406655	-0.084930	-0.194965	-0.678048	-0.446918	-0.231828	0.511246	0.509032	-0.315047	0.616652	0	0
6999	9.245098	2.284933	3.468109	-0.311713	-0.127416	-0.149048	-0.676329	-0.450214	-0.233395	0.513384	0.508661	-0.316897	0.614228	0	0
7000	9.063586	2.400691	3.454915	-0.384791	-0.135864	-0.142168	-0.676317	-0.448761	-0.235380	0.515840	0.507958	-0.319240	0.611534	0	0
7001	9.070683	2.584605	3.166206	-0.362699	-0.123346	-0.131547	-0.674052	-0.448959	-0.235840	0.518131	0.507226	-0.321455	0.609040	0	0
7002	9.128794	2.515064	3.237965	-0.287491	-0.109436	-0.103321	-0.675746	-0.447457	-0.236525	0.519923	0.506725	-0.323255	0.606973	0	0
7003	9.032321	2.245346	3.195613	-0.271342	-0.125921	-0.140189	-0.674612	-0.446750	-0.237253	0.521785	0.506495	-0.324870	0.604701	0	0
7004	9.119351	2.315647	2.839094	-0.301815	-0.071249	-0.136793	-0.674604	-0.448082	-0.237671	0.523966	0.505785	-0.326380	0.602592	0	0
7005	9.240257	2.326044	3.025732	-0.254131	-0.050765	-0.122662	-0.673162	-0.448736	-0.240941	0.525872	0.505123	-0.327577	0.600835	0	0
7006	9.201799	2.076276	3.136811	-0.233839	-0.072691	-0.085795	-0.673179	-0.447539	-0.239392	0.527388	0.504602	-0.328937	0.599199	0	0
7007	9.163236	1.957370	2.940043	-0.233076	-0.011902	-0.071858	-0.671746	-0.448181	-0.241531	0.529005	0.503643	-0.330051	0.597966	0	0
7008	9.080975	1.993157	2.851658	-0.214425	0.035136	-0.075377	-0.670582	-0.448394	-0.245505	0.530710	0.502538	-0.330775	0.596984	0	0
7009	9.032599	1.988789	2.926547	-0.197653	0.064053	-0.062215	-0.669729	-0.446802	-0.246797	0.532339	0.501275	-0.331317	0.596294	0	0
7010	8.977104	1.849599	2.999192	-0.152535	0.103616	-0.063075	-0.669541	-0.448921	-0.251594	0.533882	0.500046	-0.331367	0.595920	0	0
7011	9.013422	1.815549	2.941253	-0.147990	0.094497	-0.059548	-0.667975	-0.449262	-0.252889	0.535344	0.498852	-0.331459	0.595558	0	0
7012	9.119793	1.854518	3.060656	-0.148194	0.083603	-0.064789	-0.666252	-0.449331	-0.256166	0.536805	0.497766	-0.331579	0.595084	0	0
7013	9.182542	1.984794	3.132218	-0.139570	0.034532	-0.062916	-0.665671	-0.449362	-0.258012	0.538045	0.496981	-0.331920	0.594429	0	0
7014	9.153470	2.037512	3.074686	-0.115509	0.063380	-0.052352	-0.665097	-0.448504	-0.259438	0.539199	0.496148	-0.332014	0.594027	0	0
7015	9.168139	1.881001	3.074707	-0.093316	0.074087	-0.038311	-0.663948	-0.448991	-0.261432	0.540194	0.495293	-0.331986	0.593852	0	0
7016	9.081142	1.811009	3.015293	-0.104429	0.063285	-0.054139	-0.663795	-0.449156	-0.262847	0.541302	0.494523	-0.332005	0.593474	0	0
7017	9.054531	1.820497	2.979417	-0.105173	0.066930	-0.038347	-0.662645	-0.449204	-0.265126	0.542331	0.493645	-0.332083	0.593222	0	0
7018	8.969927	1.772448	2.975265	-0.080736	0.030443	-0.029481	-0.661496	-0.449251	-0.267404	0.543066	0.493115	-0.332261	0.592891	0	0
7019	8.800660	1.752384	2.767350	-0.091840	0.006038	-0.032992	-0.661199	-0.449568	-0.268962	0.543795	0.492651	-0.332615	0.592410	0	0
7020	8.744947	1.852625	2.577741	-0.110352	-0.016501	-0.041755	-0.661193	-0.448989	-0.269953	0.544591	0.492277	-0.333163	0.591681	0	0
7021	8.742501	1.890567	2.462325	-0.126845	-0.007305	-0.061100	-0.660202	-0.449011	-0.270111	0.545613	0.491796	-0.333657	0.590861	0	0
7022	8.696732	1.707542	2.438766	-0.123273	-0.023674	-0.066383	-0.659625	-0.450213	-0.271104	0.546591	0.491475	-0.334197	0.589917	0	0
7023	8.650781	1.721061	2.241944	-0.164266	-0.039667	-0.046270	-0.658632	-0.448769	-0.272115	0.547598	0.490930	-0.335162	0.588890	0	0
7024	8.679746	1.787943	2.145509	-0.181349	-0.054030	0.001993	-0.660607	-0.448439	-0.272649	0.548354	0.490238	-0.336544	0.587973	0	0
7025	8.728040	1.867271	2.135474	-0.178294	-0.070363	0.063472	-0.659755	-0.445965	-0.274086	0.548675	0.489429	-0.338297	0.587343	0	0
7026	9.192257	2.027861	2.127144	-0.151241	-0.056079	0.135534	-0.661463	-0.443564	-0.273504	0.548489	0.488459	-0.340166	0.587244	0	0
7027	9.535884	1.767276	3.067304	-0.014343	-0.118863	0.221867	-0.664015	-0.440121	-0.273618	0.546907	0.488293	-0.341993	0.587796	0	0
7028	9.410768	1.110426	3.112030	-0.076606	-0.270819	0.205947	-0.667579	-0.436925	-0.271031	0.545203	0.488748	-0.344939	0.587279	0	0
7029	9.410740	1.193725	2.443586	-0.182749	-0.277263	0.161861	-0.670288	-0.434341	-0.269020	0.544241	0.488791	-0.348321	0.586137	0	0
7030	9.478481	1.153910	2.683546	-0.198406	-0.291647	0.167094	-0.672862	-0.430578	-0.266734	0.543273	0.488825	-0.351897	0.584870	0	0
7031	9.565660	1.031797	2.841688	-0.210582	-0.242540	0.188031	-0.677130	-0.428104	-0.264132	0.542401	0.488408	-0.355372	0.583927	0	0
7032	9.701314	0.803935	3.050051	-0.140886	-0.251270	0.232029	-0.679705	-0.423751	-0.261848	0.540897	0.488274	-0.358698	0.583399	0	0
7033	9.861279	0.482672	2.885656	-0.123046	-0.223320	0.238984	-0.682547	-0.421764	-0.260680	0.539355	0.488024	-0.361798	0.583122	0	0
7034	10.296709	0.377779	3.216749	-0.221942	-0.295170	0.175638	-0.686968	-0.416774	-0.257521	0.538401	0.487900	-0.365548	0.581766	0	0
7035	10.248465	0.250155	3.197971	-0.275001	-0.432716	0.073860	-0.691105	-0.414877	-0.253507	0.537779	0.488632	-0.369842	0.579007	0	0
7036	10.088987	0.141841	2.679911	-0.230442	-0.331483	0.029937	-0.691844	-0.412618	-0.250396	0.537561	0.489190	-0.373111	0.576637	0	0
7037	9.929446	0.064358	2.546503	-0.157791	-0.159662	0.014070	-0.694693	-0.411356	-0.248095	0.537708	0.489180	-0.374958	0.575309	0	0
7038	10.021462	-0.037307	2.464169	-0.090978	-0.031376	0.003512	-0.693835	-0.411680	-0.249238	0.538073	0.488851	-0.375676	0.574779	0	0
7039	9.745492	0.208695	2.470793	-0.108400	0.005088	-0.032504	-0.693838	-0.411382	-0.248956	0.538860	0.488331	-0.376124	0.574189	0	0
7040	9.914417	0.561568	2.791439	-0.129672	-0.003795	-0.021047	-0.693819	-0.410819	-0.251502	0.539657	0.487726	-0.376795	0.573515	0	0
7041	9.711404	0.403337	2.865178	-0.064110	-0.041512	-0.010360	-0.692971	-0.410248	-0.251660	0.539925	0.487626	-0.377347	0.572984	0	0
7042	9.520551	0.200442	2.679207	0.044047	0.008413	-0.030403	-0.694545	-0.410486	-0.249231	0.539973	0.487924	-0.376909	0.572973	0	0
7043	9.131030	0.319112	2.705999	0.002798	0.093197	-0.026208	-0.693274	-0.411392	-0.248824	0.540513	0.487472	-0.376273	0.573267	0	0
7044	9.082095	0.875735	2.787647	-0.107471	0.096827	-0.082502	-0.693099	-0.412319	-0.252496	0.541931	0.486639	-0.375971	0.572834	0	0
7045	9.255774	1.324126	2.954309	-0.117744	0.063308	-0.150817	-0.690118	-0.413719	-0.253669	0.543659	0.486170	-0.375577	0.571853	0	0
7046	9.106333	0.802376	3.047186	-0.057607	0.022890	-0.152515	-0.689954	-0.415515	-0.255783	0.544954	0.486291	-0.375049	0.570863	0	0
7047	9.072730	0.562941	2.821629	-0.044647	0.016416	-0.147267	-0.687823	-0.418511	-0.256087	0.546128	0.486469	-0.374505	0.569945	0	0
7048	9.072411	0.883130	2.818966	-0.062835	0.028381	-0.131449	-0.685562	-0.419144	-0.255839	0.547346	0.486449	-0.374076	0.569076	0	0
7049	9.403559	1.080503	2.905343	-0.093873	0.017735	-0.100736	-0.685240	-0.421991	-0.259505	0.548498	0.486172	-0.374029	0.568233	0	0
7050	9.394119	0.846866	2.881560	-0.080184	-0.031371	-0.064719	-0.685248	-0.424185	-0.257800	0.549195	0.486145	-0.374350	0.567370	0	0
7051	9.391897	0.644928	2.939442	-0.068785	0.008461	-0.063040	-0.683264	-0.424820	-0.258254	0.549977	0.485915	-0.374392	0.566783	0	0
7052	9.198343	0.703336	3.008127	-0.097336	-0.023942	-0.056040	-0.682552	-0.424695	-0.258972	0.550734	0.485718	-0.374811	0.565939	0	0
7053	9.207981	0.750793	2.873381	-0.105228	-0.014796	-0.027973	-0.681408	-0.424589	-0.260687	0.551407	0.485285	-0.375356	0.565295	0	0
7054	9.113676	0.733838	2.825999	-0.120061	-0.048241	-0.024462	-0.681978	-0.423983	-0.260256	0.552002	0.484980	-0.376189	0.564420	0	0
7055	9.000052	0.696961	2.641734	-0.130121	-0.045443	-0.040294	-0.681965	-0.423706	-0.261953	0.552749	0.484625	-0.376982	0.563464	0	0
7056	8.855077	0.557346	2.604439	-0.115601	-0.058261	-0.049058	-0.681965	-0.424147	-0.261809	0.553421	0.484492	-0.377725	0.562420	0	0
7057	8.722263	0.372922	2.278584	-0.073351	-0.066777	-0.033194	-0.682543	-0.424412	-0.260104	0.553769	0.484543	-0.378350	0.561613	0	0
7058	8.763382	0.381860	2.153256	-0.089582	-0.049412	-0.030616	-0.682259	-0.424860	-0.260106	0.554244	0.484433	-0.378985	0.560810	0	0
7059	8.932599	0.463767	2.212059	-0.123289	-0.094543	-0.077123	-0.681399	-0.425922	-0.261246	0.554971	0.484528	-0.379832	0.559434	0	0
7060	9.009973	0.501324	2.043167	-0.134717	-0.147101	-0.082331	-0.681133	-0.426494	-0.258988	0.555580	0.484908	-0.381010	0.557697	0	0
7061	9.362928	0.673680	1.949087	-0.125073	-0.165377	-0.099778	-0.681692	-0.427519	-0.259398	0.556167	0.485473	-0.382149	0.555839	0	0
7062	9.943239	0.804618	2.300567	-0.114107	-0.198200	-0.147052	-0.680568	-0.429004	-0.258139	0.556835	0.486493	-0.383177	0.553566	0	0
7063	10.030235	0.863240	2.492222	-0.124188	-0.234445	-0.213709	-0.682003	-0.430856	-0.254717	0.557774	0.487874	-0.384137	0.550732	0	0
7064	9.696260	1.068328	2.484878	-0.129745	-0.239797	-0.209287	-0.680890	-0.433648	-0.251615	0.558690	0.489265	-0.385172	0.547839	0	0
7065	9.517089	1.283901	2.214333	-0.101914	-0.227287	-0.166183	-0.679640	-0.435115	-0.248521	0.559275	0.490538	-0.386194	0.545380	0	0
7066	9.691054	1.509434	1.633459	-0.097595	-0.191051	-0.127531	-0.679925	-0.435548	-0.248091	0.559765	0.491518	-0.387174	0.543295	0	0
7067	10.155324	1.573911	2.139711	-0.037649	-0.218778	-0.106270	-0.678101	-0.438360	-0.245566	0.559731	0.492867	-0.388089	0.541452	0	0
7068	10.140944	1.407516	2.558288	-0.012032	-0.240731	-0.071130	-0.680395	-0.440327	-0.240717	0.559294	0.494371	-0.389156	0.539764	0	0
7069	9.729815	1.367248	2.570942	-0.054850	-0.158650	-0.043282	-0.680975	-0.438829	-0.239584	0.559234	0.495049	-0.390132	0.538498	0	0
7070	9.323427	1.441539	2.386320	-0.109060	-0.127299	-0.015361	-0.681266	-0.440575	-0.237877	0.559414	0.495177	-0.391360	0.537301	0	0
7071	9.090951	1.744336	2.209859	-0.169731	-0.135865	-0.048770	-0.681979	-0.439230	-0.237588	0.560038	0.495108	-0.392796	0.535664	0	0
7072	9.192326	1.962676	2.091133	-0.220267	-0.160871	-0.052307	-0.681143	-0.440408	-0.235760	0.560830	0.494933	-0.394622	0.533652	0	0
7073	9.443771	2.056110	2.072390	-0.201340	-0.181017	-0.052203	-0.680856	-0.440272	-0.236331	0.561444	0.494936	-0.396457	0.531641	0	0
7074	9.550199	2.046480	2.102875	-0.183173	-0.182995	-0.059177	-0.682573	-0.438889	-0.234331	0.561992	0.495106	-0.398169	0.529619	0	0
7075	9.666343	2.002559	2.020319	-0.219175	-0.124644	-0.062854	-0.682695	-0.441847	-0.235446	0.562968	0.494746	-0.399721	0.527747	0	0
7076	9.758204	2.041416	2.113381	-0.244590	-0.108102	-0.055905	-0.682287	-0.438751	-0.234760	0.564094	0.494154	-0.401348	0.525861	0	0
7077	9.688068	2.032181	2.171602	-0.283315	-0.162215	-0.045403	-0.681712	-0.439069	-0.235757	0.565135	0.493552	-0.403528	0.523635	0	0
7078	9.608261	2.031863	2.085634	-0.334127	-0.138196	-0.037658	-0.681424	-0.437025	-0.237183	0.566475	0.492529	-0.405876	0.521331	0	0
7079	9.511642	1.915876	1.973435	-0.358782	-0.065387	-0.016781	-0.681690	-0.437481	-0.239013	0.568118	0.490866	-0.408032	0.519425	0	0
7080	9.521507	1.727844	1.927836	-0.328895	-0.022074	0.006883	-0.682523	-0.434985	-0.241694	0.569658	0.489075	-0.409903	0.517954	0	0
7081	9.613629	1.502103	2.066792	-0.328562	0.010581	0.005029	-0.682933	-0.434260	-0.243668	0.571336	0.487089	-0.411567	0.516655	0	0
7082	9.608776	1.502983	2.239931	-0.359942	-0.029077	0.011144	-0.683201	-0.432215	-0.246074	0.572962	0.485127	-0.413650	0.515034	0	0
7083	9.555423	1.656562	2.124793	-0.355579	0.027170	0.043591	-0.683040	-0.430481	-0.249192	0.574629	0.482730	-0.415533	0.513912	0	0
7084	9.492554	1.635352	2.197397	-0.338713	0.061534	0.061128	-0.682019	-0.427017	-0.254309	0.576256	0.480203	-0.417219	0.513090	0	0
7085	9.475674	1.580246	2.245649	-0.325975	0.062336	0.053244	-0.682284	-0.424242	-0.257425	0.577863	0.477744	-0.418784	0.512303	0	0
7086	9.434601	1.532399	2.294073	-0.324250	0.043274	0.059401	-0.683113	-0.423073	-0.260100	0.579339	0.475390	-0.420483	0.511434	0	0
7087	9.333138	1.414436	2.266060	-0.301523	0.024943	0.057692	-0.683095	-0.420011	-0.263363	0.580638	0.473235	-0.422149	0.510586	0	0
7088	9.241279	1.373232	2.185020	-0.309729	0.021384	0.055910	-0.683360	-0.416649	-0.266763	0.581960	0.471081	-0.423876	0.509642	0	0
7089	9.231606	1.373125	2.161049	-0.289523	0.024853	0.066484	-0.682773	-0.416394	-0.269458	0.583147	0.468949	-0.425515	0.508886	0	0
7090	9.270253	1.423674	2.170342	-0.302680	0.003171	0.047189	-0.683875	-0.414498	-0.273545	0.584390	0.466957	-0.427263	0.507825	0	0
7091	9.250799	1.527324	2.189634	-0.299113	-0.013179	0.061284	-0.683016	-0.411444	-0.275973	0.585476	0.464975	-0.429139	0.506810	0	0
7092	9.303971	1.565704	2.177193	-0.293856	-0.047705	0.073639	-0.684424	-0.409365	-0.277372	0.586314	0.463171	-0.431254	0.505695	0	0
7093	9.391026	1.584702	2.150095	-0.302135	-0.044023	0.063092	-0.686959	-0.406973	-0.279177	0.587262	0.461312	-0.433325	0.504524	0	0
7094	9.366822	1.603853	2.121405	-0.284921	-0.044170	0.047342	-0.687100	-0.405501	-0.279746	0.588195	0.459648	-0.435245	0.503301	0	0
7095	9.335400	1.584639	2.121651	-0.287465	-0.022368	0.046425	-0.686654	-0.403481	-0.283153	0.589243	0.457830	-0.437029	0.502185	0	0
7096	9.361943	1.647123	2.106980	-0.292121	-0.018707	0.035018	-0.687089	-0.398464	-0.283732	0.590373	0.456040	-0.438772	0.500965	0	0
7097	9.279689	1.666578	2.121991	-0.319831	-0.055674	0.035001	-0.687067	-0.398639	-0.286274	0.591469	0.454241	-0.440854	0.499478	0	0
7098	9.260373	1.646570	1.968277	-0.314457	-0.069339	0.029764	-0.688195	-0.396268	-0.287396	0.592492	0.452586	-0.442975	0.497887	0	0
7099	9.303883	1.675214	1.931873	-0.297736	-0.051325	0.047341	-0.691297	-0.390778	-0.290194	0.593434	0.450833	-0.444966	0.496579	0	0
7100	9.337811	1.614526	1.842718	-0.282812	-0.040559	0.068412	-0.691015	-0.389754	-0.290486	0.594239	0.449042	-0.446926	0.495478	0	0
7101	9.296800	1.506418	1.876765	-0.273716	-0.071473	0.091261	-0.691444	-0.387389	-0.290772	0.594754	0.447329	-0.449107	0.494437	0	0
7102	9.371847	1.438775	1.852229	-0.235243	-0.086307	0.119440	-0.693003	-0.383679	-0.291610	0.594878	0.445810	-0.451325	0.493639	0	0
7103	9.744219	1.548240	1.705166	-0.181873	-0.064996	0.155563	-0.694702	-0.382612	-0.291587	0.594685	0.444318	-0.453294	0.493413	0	0
7104	10.208703	1.409805	2.076945	-0.077983	-0.136635	0.221693	-0.696991	-0.378710	-0.289588	0.593369	0.443514	-0.455483	0.493705	0	0
7105	10.083493	0.837715	2.220176	-0.056447	-0.218476	0.230474	-0.700694	-0.375365	-0.287282	0.591542	0.443178	-0.458070	0.493804	0	0
7106	9.977435	0.517569	1.723536	-0.158070	-0.157792	0.201120	-0.702698	-0.371620	-0.285570	0.590577	0.442091	-0.460683	0.493503	0	0
7107	9.842198	0.297102	1.888191	-0.234547	-0.146257	0.203490	-0.705264	-0.365956	-0.284846	0.589991	0.440461	-0.463594	0.492935	0	0
7108	9.566320	0.476549	1.587127	-0.281837	-0.104117	0.177039	-0.705842	-0.362549	-0.284569	0.589926	0.438480	-0.466384	0.492147	0	0
7109	9.686992	0.702367	2.001994	-0.212710	-0.110108	0.184284	-0.710380	-0.358176	-0.284231	0.589493	0.436880	-0.468880	0.491717	0	0
7110	9.600022	0.603606	1.966646	-0.183814	-0.123061	0.150996	-0.711948	-0.353572	-0.284225	0.589027	0.435684	-0.471177	0.491140	0	0
7111	9.658302	0.374586	1.923131	-0.121150	-0.065517	0.147506	-0.714369	-0.351296	-0.282783	0.588578	0.434571	-0.472793	0.491112	0	0
7112	9.823049	0.095044	1.917346	-0.091310	-0.024040	0.165010	-0.714373	-0.348941	-0.283216	0.588101	0.433364	-0.474108	0.491482	0	0
7113	9.861988	-0.150388	1.955730	-0.061962	0.004734	0.137777	-0.717775	-0.345332	-0.283176	0.587771	0.432297	-0.474975	0.491979	0	0
7114	9.808905	-0.280133	1.992287	-0.032491	0.016298	0.150083	-0.717785	-0.345906	-0.281761	0.587300	0.431307	-0.475695	0.492714	0	0
7115	9.644491	-0.337427	2.041619	-0.039795	0.028167	0.133356	-0.718074	-0.343249	-0.282050	0.587005	0.430272	-0.476295	0.493390	0	0
7116	9.441411	-0.419187	2.002297	-0.069437	-0.000625	0.101703	-0.719061	-0.341027	-0.283033	0.586849	0.429377	-0.477087	0.493590	0	0
7117	9.363968	-0.368756	1.954738	-0.076989	-0.004198	0.075375	-0.719069	-0.338520	-0.283043	0.586844	0.428557	-0.477810	0.493609	0	0
7118	9.426879	-0.388474	1.882167	-0.076913	-0.013277	0.091181	-0.722183	-0.337568	-0.282714	0.586709	0.427730	-0.478666	0.493657	0	0
7119	9.538147	-0.409701	2.001583	-0.088265	-0.066725	0.103505	-0.722182	-0.337275	-0.282856	0.586312	0.427016	-0.479931	0.493520	0	0
7120	9.688106	-0.419202	2.070218	-0.101796	-0.121996	0.073709	-0.724453	-0.336041	-0.282118	0.585846	0.426662	-0.481471	0.492879	0	0
7121	9.659126	-0.453495	1.945438	-0.140561	-0.123526	0.015693	-0.724324	-0.334706	-0.281137	0.585828	0.426339	-0.482949	0.491732	0	0
7122	9.620413	-0.434359	1.909641	-0.165959	-0.070700	-0.021289	-0.723915	-0.334549	-0.279449	0.586347	0.425813	-0.484095	0.490442	0	0
7123	9.586593	-0.468451	1.823364	-0.180405	-0.037925	-0.042435	-0.723059	-0.335605	-0.280024	0.587193	0.425113	-0.485016	0.489123	0	0
7124	9.576949	-0.488339	1.696026	-0.227424	0.029594	-0.065454	-0.723602	-0.334299	-0.283128	0.588671	0.423945	-0.485683	0.487698	0	0
7125	9.601158	-0.512366	1.712699	-0.203610	0.056611	-0.084744	-0.723303	-0.334473	-0.285110	0.590275	0.422847	-0.485979	0.486416	0	0
7126	9.649513	-0.497847	1.741184	-0.232334	0.071385	-0.038317	-0.722453	-0.333024	-0.285837	0.591837	0.421310	-0.486531	0.485299	0	0
7127	9.731709	-0.457187	1.711700	-0.239693	0.051479	-0.021621	-0.722573	-0.330404	-0.289378	0.593252	0.419711	-0.487295	0.484188	0	0
7128	9.789740	-0.440420	1.711262	-0.221582	0.032270	-0.017159	-0.721421	-0.332218	-0.291366	0.594469	0.418318	-0.488111	0.483077	0	0
7129	9.712331	-0.430517	1.743075	-0.242649	0.018845	-0.011050	-0.720575	-0.330763	-0.291669	0.595679	0.416802	-0.489123	0.481873	0	0
7130	9.717173	-0.428517	1.663698	-0.232770	0.004237	-0.018025	-0.719580	-0.328734	-0.293107	0.596802	0.415478	-0.490149	0.480581	0	0
7131	9.705040	-0.392205	1.699821	-0.223663	-0.004903	-0.007453	-0.720971	-0.327706	-0.296196	0.597792	0.414167	-0.491222	0.479387	0	0
7132	9.692881	-0.320312	1.630128	-0.251433	-0.006511	-0.051376	-0.721113	-0.326820	-0.296339	0.599092	0.412942	-0.492259	0.477753	0	0
7133	9.586340	-0.197467	1.611573	-0.295246	-0.002505	-0.049703	-0.721240	-0.325954	-0.298460	0.600583	0.411393	-0.493479	0.475957	0	0
7134	9.547597	-0.147167	1.549305	-0.298815	0.015671	-0.058498	-0.719657	-0.324259	-0.302448	0.602212	0.409806	-0.494571	0.474130	0	0
7135	9.644280	-0.084715	1.548547	-0.315275	0.030310	-0.072578	-0.718942	-0.324872	-0.303305	0.604042	0.408085	-0.495586	0.472223	0	0
7136	9.620068	-0.051410	1.462145	-0.326533	0.018592	-0.098906	-0.717948	-0.323136	-0.304600	0.605976	0.406509	-0.496616	0.470018	0	0
7137	9.673264	-0.050665	1.625243	-0.341322	0.006918	-0.102438	-0.717924	-0.322432	-0.307711	0.607921	0.404879	-0.497763	0.467694	0	0
7138	9.586155	-0.000705	1.481585	-0.352083	0.017904	-0.093690	-0.717482	-0.321877	-0.310122	0.609915	0.403115	-0.498925	0.465378	0	0
7139	9.610277	0.055093	1.572724	-0.360354	0.021604	-0.097212	-0.716462	-0.321495	-0.313955	0.611968	0.401264	-0.500080	0.463036	0	0
7140	9.561874	0.088713	1.541795	-0.361572	-0.000167	-0.111220	-0.715460	-0.321237	-0.315526	0.613974	0.399601	-0.501312	0.460480	0	0
7141	9.624738	0.098868	1.663944	-0.353645	-0.032898	-0.105891	-0.715577	-0.320825	-0.318634	0.615748	0.398076	-0.502722	0.457887	0	0
7142	9.692527	0.035941	1.617819	-0.346231	-0.031153	-0.098868	-0.714737	-0.317307	-0.319087	0.617463	0.396576	-0.504109	0.455346	0	0
7143	9.799008	-0.033611	1.701246	-0.323238	-0.027713	-0.081282	-0.713441	-0.319567	-0.321076	0.619014	0.395081	-0.505434	0.453067	0	0
7144	9.842580	-0.074337	1.753854	-0.314105	-0.040489	-0.067213	-0.714419	-0.317063	-0.323331	0.620396	0.393653	-0.506846	0.450836	0	0
7145	9.731302	-0.050278	1.718584	-0.320457	-0.051308	-0.052293	-0.713852	-0.316931	-0.323623	0.621670	0.392125	-0.508408	0.448648	0	0
7146	9.656276	0.002532	1.666196	-0.323181	-0.054905	-0.046140	-0.713854	-0.313403	-0.324768	0.622906	0.390591	-0.510022	0.446436	0	0
7147	9.634434	0.079509	1.647059	-0.337879	-0.043900	-0.065476	-0.713562	-0.311951	-0.326333	0.624330	0.388980	-0.511554	0.444094	0	0
7148	9.576309	0.161196	1.596928	-0.321407	-0.034955	-0.067184	-0.712991	-0.312558	-0.326905	0.625739	0.387466	-0.512941	0.441828	0	0
7149	9.610168	0.161219	1.611106	-0.334121	-0.043012	-0.049652	-0.714674	-0.310776	-0.329004	0.627068	0.385785	-0.514500	0.439597	0	0
7150	9.624712	0.127589	1.630261	-0.321695	-0.068533	-0.067148	-0.714670	-0.310194	-0.329713	0.628290	0.384408	-0.516089	0.437189	0	0
7151	9.644012	0.175759	1.639698	-0.325181	-0.047632	-0.065416	-0.713099	-0.308924	-0.332146	0.629615	0.382876	-0.517565	0.434876	0	0
7152	9.578702	0.180817	1.669022	-0.294103	-0.058759	-0.047778	-0.713951	-0.306258	-0.332708	0.630684	0.381521	-0.519035	0.432761	0	0
7153	9.663424	0.108623	1.699717	-0.286702	-0.047941	-0.049545	-0.713519	-0.305102	-0.334133	0.631778	0.380143	-0.520397	0.430738	0	0
7154	9.735966	0.123069	1.720813	-0.297870	-0.067821	-0.052173	-0.714214	-0.305690	-0.335249	0.632821	0.378819	-0.521913	0.428532	0	0
7155	9.711801	0.103772	1.706580	-0.288697	-0.076964	-0.038982	-0.713362	-0.305125	-0.335972	0.633714	0.377491	-0.523498	0.426447	0	0
7156	9.675527	0.098963	1.697232	-0.284949	-0.055218	-0.051289	-0.712796	-0.302640	-0.336981	0.634758	0.376184	-0.524873	0.424354	0	0
7157	9.648938	0.088984	1.620499	-0.252197	-0.066380	-0.056463	-0.713787	-0.302323	-0.336825	0.635631	0.375127	-0.526161	0.422383	0	0
7158	9.736001	0.093815	1.648710	-0.255719	-0.059095	-0.045947	-0.714064	-0.300856	-0.338098	0.636513	0.373988	-0.527448	0.420456	0	0
7159	9.803782	0.035837	1.629028	-0.246801	-0.080961	-0.052052	-0.714060	-0.299098	-0.339236	0.637260	0.372998	-0.528815	0.418480	0	0
7160	9.765115	-0.002190	1.715894	-0.225955	-0.073876	-0.077473	-0.713209	-0.297650	-0.340103	0.638076	0.372272	-0.529947	0.416448	0	0
7161	9.871649	-0.104168	1.575753	-0.226745	-0.059379	-0.088043	-0.713208	-0.299120	-0.339673	0.639004	0.371505	-0.530952	0.414424	0	0
7162	9.915280	-0.191486	1.460102	-0.195232	-0.016093	-0.084532	-0.713339	-0.297955	-0.341371	0.640033	0.370768	-0.531554	0.412720	0	0
7163	9.871879	-0.321646	1.417249	-0.153152	-0.021881	-0.077437	-0.713043	-0.299153	-0.342501	0.640837	0.370257	-0.532051	0.411291	0	0
7164	9.901066	-0.471781	1.253671	-0.129227	-0.023905	-0.066879	-0.711912	-0.300206	-0.342232	0.641503	0.369878	-0.532493	0.410020	0	0
7165	10.002751	-0.573145	1.233776	-0.144061	-0.031072	-0.093254	-0.713604	-0.301498	-0.342199	0.642283	0.369544	-0.532950	0.408501	0	0
7166	9.973570	-0.414278	1.219435	-0.202747	-0.043292	-0.103869	-0.711899	-0.300516	-0.343644	0.643264	0.368968	-0.533677	0.406526	0	0
7167	9.963592	-0.092673	1.017290	-0.246372	0.018760	-0.133805	-0.710887	-0.301006	-0.346201	0.644845	0.367986	-0.534077	0.404380	0	0
7168	10.002129	0.059502	1.127479	-0.254253	0.009734	-0.181163	-0.711033	-0.300410	-0.345919	0.646601	0.367269	-0.534378	0.401821	0	0
7169	10.157054	-0.073191	1.116839	-0.304107	0.011898	-0.259415	-0.707892	-0.302424	-0.349069	0.648847	0.366606	-0.534583	0.398520	0	0
7170	9.944372	-0.209018	0.856442	-0.285469	0.038972	-0.262074	-0.705749	-0.303232	-0.351644	0.651180	0.365992	-0.534508	0.395367	0	0
7171	9.978283	-0.277771	1.077440	-0.341870	0.088432	-0.286865	-0.704444	-0.305503	-0.354763	0.654058	0.364913	-0.534248	0.391952	0	0
7172	9.789645	-0.285211	0.980250	-0.341806	0.084820	-0.281601	-0.701858	-0.308254	-0.358890	0.656893	0.363842	-0.534004	0.388522	0	0
7173	9.861919	-0.014778	1.157415	-0.360302	0.086794	-0.288602	-0.698441	-0.308650	-0.361911	0.659806	0.362643	-0.533799	0.384974	0	0
7174	9.963565	-0.091169	1.315414	-0.388474	0.059765	-0.354470	-0.695577	-0.311694	-0.365335	0.662927	0.361732	-0.533611	0.380706	0	0
7175	9.784737	-0.213026	0.970610	-0.335309	0.086538	-0.378100	-0.692286	-0.314458	-0.369332	0.666054	0.361159	-0.532963	0.376679	0	0
7176	9.842778	-0.208200	0.989416	-0.300315	0.151621	-0.295608	-0.689275	-0.316484	-0.373893	0.669091	0.360155	-0.532015	0.373586	0	0
7177	9.779890	-0.212437	1.086048	-0.390280	0.110621	-0.312449	-0.686556	-0.318932	-0.377035	0.672263	0.358754	-0.531626	0.369772	0	0
7178	9.682858	0.085562	0.951878	-0.450156	0.100216	-0.355504	-0.683264	-0.319640	-0.381889	0.675750	0.357236	-0.531336	0.365275	0	0
7179	9.663187	0.403651	1.004655	-0.499718	0.124216	-0.392432	-0.680518	-0.320360	-0.388994	0.679632	0.355451	-0.530936	0.360364	0	0
7180	9.735774	0.367916	1.100323	-0.483080	0.158554	-0.401221	-0.674957	-0.323035	-0.394159	0.683658	0.353713	-0.530166	0.355560	0	0
7181	9.881053	0.210944	1.046497	-0.459759	0.203712	-0.397747	-0.671511	-0.323908	-0.400427	0.687779	0.351914	-0.529020	0.351075	0	0
7182	9.726389	0.085764	1.004452	-0.487747	0.222105	-0.390853	-0.666089	-0.325701	-0.406159	0.692063	0.349833	-0.527820	0.346513	0	0
7183	9.624773	0.115048	1.053256	-0.528119	0.213370	-0.404976	-0.661793	-0.326448	-0.412724	0.696435	0.347536	-0.526777	0.341619	0	0
7184	9.600444	0.263987	0.981185	-0.598038	0.199407	-0.450720	-0.656080	-0.327229	-0.419877	0.701117	0.345046	-0.525852	0.335944	0	0
7185	9.605130	0.404271	1.110865	-0.607149	0.206756	-0.442820	-0.652341	-0.329150	-0.426993	0.705774	0.342380	-0.524933	0.330308	0	0
7186	9.472172	0.339393	1.097464	-0.535937	0.262469	-0.394478	-0.647332	-0.328892	-0.434846	0.710305	0.339785	-0.523490	0.325532	0	0
7187	9.445696	0.211712	1.073719	-0.525137	0.306861	-0.357685	-0.640913	-0.328658	-0.442298	0.714849	0.336888	-0.521830	0.321234	0	0
7188	9.397167	0.347819	1.314386	-0.612765	0.321216	-0.356131	-0.635046	-0.327695	-0.451580	0.719744	0.333316	-0.520289	0.316494	0	0
7189	9.416475	0.404649	1.131477	-0.631104	0.221527	-0.375332	-0.630165	-0.326128	-0.461414	0.724171	0.329982	-0.519467	0.311195	0	0
7190	9.285549	0.704614	1.377420	-0.695446	0.321903	-0.398367	-0.626289	-0.323787	-0.469681	0.729382	0.325993	-0.517969	0.305679	0	0
7191	9.696404	0.998861	1.600177	-0.596847	0.315645	-0.357672	-0.618314	-0.322705	-0.477586	0.734035	0.322485	-0.516354	0.300955	0	0
7192	10.049450	1.020726	2.217871	-0.484143	0.236700	-0.304644	-0.612326	-0.320250	-0.485040	0.737752	0.319776	-0.515084	0.296906	0	0
7193	9.884917	1.047423	2.690281	-0.474584	0.118685	-0.333437	-0.610016	-0.319772	-0.491154	0.740858	0.317601	-0.514587	0.292332	0	0
7194	9.531420	1.405439	2.925782	-0.556026	0.041364	-0.361540	-0.606577	-0.318726	-0.497289	0.743908	0.315204	-0.514749	0.286848	0	0
7195	9.221440	1.814366	2.766630	-0.648320	-0.026821	-0.397556	-0.604857	-0.316736	-0.500999	0.746932	0.312462	-0.515585	0.280416	0	0
7196	9.075781	2.360849	2.719164	-0.665252	-0.055687	-0.397425	-0.601866	-0.314624	-0.504730	0.749844	0.309679	-0.516610	0.273765	0	0
7197	9.225362	2.720269	2.900500	-0.447961	-0.099168	-0.314267	-0.598455	-0.312662	-0.507902	0.751567	0.308179	-0.517643	0.268736	0	0
7198	9.452806	2.612514	3.081648	-0.310489	-0.151980	-0.187526	-0.597593	-0.311081	-0.510183	0.752263	0.307211	-0.519039	0.265178	0	0
7199	9.501368	2.417748	3.143961	-0.336392	-0.247035	-0.138371	-0.601996	-0.308905	-0.508143	0.752374	0.306022	-0.521402	0.261581	0	0
7200	9.433476	2.604617	2.942350	-0.360515	-0.272251	-0.155898	-0.602699	-0.306985	-0.509270	0.752485	0.304820	-0.523911	0.257621	0	0
7201	9.220418	2.835377	2.809081	-0.372659	-0.281210	-0.173412	-0.603711	-0.304879	-0.507284	0.752584	0.303619	-0.526493	0.253453	0	0
7202	9.186289	3.114070	2.684084	-0.399492	-0.322720	-0.161065	-0.604581	-0.303659	-0.505157	0.752522	0.302264	-0.529438	0.249083	0	0
7203	9.186117	3.285066	2.695967	-0.296346	-0.236429	-0.129295	-0.606579	-0.299774	-0.504152	0.752481	0.301282	-0.531599	0.245771	0	0
7204	9.098703	3.624887	2.742009	-0.169859	-0.248284	-0.030610	-0.607990	-0.301217	-0.503840	0.751772	0.300765	-0.533791	0.243816	0	0
7205	9.075294	2.881318	2.329258	-0.029059	-0.046228	-0.055286	-0.610266	-0.297625	-0.503253	0.751746	0.300937	-0.534080	0.243049	0	0
7206	9.198483	3.012912	2.679269	-0.182792	0.119250	-0.143593	-0.608846	-0.297222	-0.504267	0.753306	0.300028	-0.533195	0.241280	0	0
7207	9.181603	2.978286	2.491890	-0.113576	0.036123	-0.083652	-0.607122	-0.297881	-0.507541	0.754040	0.299516	-0.532981	0.240092	0	0
7208	9.099412	2.930609	2.562252	-0.148679	0.114452	-0.107547	-0.605000	-0.295577	-0.508716	0.755379	0.298682	-0.532153	0.238759	0	0
7209	8.935072	2.819137	2.371205	-0.093654	0.086802	-0.062654	-0.602585	-0.295054	-0.510453	0.756269	0.298088	-0.531568	0.237984	0	0
7210	8.930289	2.756997	2.460247	-0.044814	0.178999	0.007529	-0.600865	-0.295414	-0.513305	0.757361	0.297271	-0.530343	0.238264	0	0
7211	8.964105	2.782235	2.700403	-0.005266	0.180522	0.053256	-0.599438	-0.293845	-0.515595	0.758207	0.296508	-0.529180	0.239111	0	0
7212	8.876956	2.868550	2.604800	0.024264	0.142212	0.134132	-0.598439	-0.291234	-0.517742	0.758592	0.295630	-0.528441	0.240605	0	0
7213	8.930119	2.907525	2.710166	0.039749	0.138460	0.141204	-0.598298	-0.290355	-0.518031	0.758866	0.294844	-0.527745	0.242229	0	0
7214	8.910782	2.900004	2.645399	0.054169	0.116560	0.138633	-0.595719	-0.289277	-0.522739	0.759011	0.294228	-0.527139	0.243837	0	0
7215	8.891456	2.887377	2.522935	0.056221	0.120177	0.157060	-0.596290	-0.286320	-0.523166	0.759097	0.293528	-0.526583	0.245610	0	0
7216	8.850463	2.762319	2.537761	0.117256	0.195907	0.165850	-0.594744	-0.284873	-0.522774	0.759400	0.293051	-0.525294	0.247988	0	0
7217	8.843122	2.835308	2.686818	0.160675	0.251832	0.179937	-0.593022	-0.285822	-0.525623	0.759804	0.292697	-0.523539	0.250865	0	0
7218	8.823711	2.888751	2.775873	0.167395	0.275390	0.201873	-0.591310	-0.282646	-0.528773	0.760272	0.292207	-0.521616	0.254005	0	0
7219	8.712422	2.927085	2.706932	0.155887	0.225577	0.185244	-0.589881	-0.282401	-0.530775	0.760521	0.291851	-0.520075	0.256812	0	0
7220	8.722157	2.869120	2.673249	0.133266	0.184898	0.136086	-0.588745	-0.281991	-0.531643	0.760770	0.291668	-0.518725	0.259005	0	0
7221	8.514308	2.717646	2.653253	0.123144	0.165034	0.134287	-0.588025	-0.280701	-0.533779	0.760921	0.291483	-0.517571	0.261071	0	0
7222	8.444309	2.596149	2.411036	0.150282	0.189321	0.172905	-0.585471	-0.280619	-0.535093	0.761036	0.291223	-0.516243	0.263642	0	0
7223	8.543549	2.512271	2.516165	0.272651	0.154753	0.216222	-0.586026	-0.280767	-0.536213	0.760469	0.291777	-0.515003	0.267066	0	0
7224	8.732265	2.435690	2.661507	0.350826	0.082426	0.255977	-0.584618	-0.278733	-0.536386	0.759209	0.292890	-0.514185	0.270982	0	0
7225	9.143315	2.534891	2.877208	0.439096	-0.048089	0.268677	-0.587180	-0.278951	-0.534083	0.756942	0.294976	-0.514171	0.275057	0	0
7226	9.148474	2.191892	3.132298	0.488247	-0.115622	0.310912	-0.587760	-0.280977	-0.531522	0.754069	0.297373	-0.514616	0.279500	0	0
7227	9.192449	1.771729	2.896705	0.397334	-0.065927	0.268408	-0.590768	-0.279983	-0.526957	0.751795	0.299177	-0.514824	0.283291	0	0
7228	9.149037	1.648937	2.882697	0.408290	-0.080533	0.275442	-0.593602	-0.281972	-0.525207	0.749400	0.301039	-0.515095	0.287145	0	0
7229	9.100950	1.380657	2.662077	0.410625	-0.142280	0.265810	-0.596192	-0.283623	-0.518942	0.746665	0.303160	-0.515806	0.290741	0	0
7230	9.255827	1.280269	2.850962	0.385595	-0.180200	0.261387	-0.600734	-0.283064	-0.516609	0.743828	0.305199	-0.516821	0.294058	0	0
7231	9.468869	1.064063	3.005857	0.425404	-0.256761	0.294000	-0.602039	-0.282702	-0.512776	0.740333	0.307600	-0.518398	0.297578	0	0
7232	9.822203	0.847079	3.046728	0.542424	-0.308551	0.363630	-0.607182	-0.282820	-0.505910	0.735996	0.310628	-0.520178	0.302050	0	0
7233	10.504603	0.483546	3.243994	0.658390	-0.378514	0.435884	-0.613042	-0.282617	-0.497904	0.730646	0.314341	-0.522339	0.307421	0	0
7234	10.863272	-0.236376	3.333322	0.712768	-0.391706	0.476227	-0.621730	-0.282647	-0.489569	0.724897	0.318240	-0.524489	0.313305	0	0
7235	10.622039	-0.830501	2.893190	0.539612	-0.326826	0.384315	-0.627725	-0.283917	-0.481696	0.720251	0.321149	-0.526406	0.317803	0	0
7236	9.949513	-0.648724	2.462789	0.228897	-0.211779	0.204435	-0.630039	-0.282188	-0.476015	0.717780	0.322382	-0.527861	0.319726	0	0
7237	9.619522	0.411078	2.464336	0.198766	-0.180643	0.121212	-0.633177	-0.282087	-0.472432	0.715805	0.323740	-0.528940	0.320996	0	0
7238	9.372559	0.685236	2.333684	0.323814	-0.119905	0.177659	-0.635191	-0.280826	-0.468590	0.713580	0.325491	-0.529335	0.323518	0	0
7239	9.387205	0.559514	2.232702	0.425216	-0.074439	0.240120	-0.635205	-0.281396	-0.466751	0.711027	0.327484	-0.529296	0.327171	0	0
7240	9.503406	0.457934	2.174234	0.445486	-0.041965	0.221678	-0.637494	-0.281900	-0.463039	0.708646	0.329602	-0.528861	0.330892	0	0
7241	9.605004	0.438692	2.207167	0.430110	-0.013724	0.210194	-0.640206	-0.283574	-0.459173	0.706464	0.331571	-0.528252	0.334544	0	0
7242	9.474463	0.383004	2.107188	0.387799	0.082802	0.171339	-0.639382	-0.282239	-0.456791	0.705070	0.333117	-0.526937	0.338004	0	0
7243	9.346274	0.367324	2.302881	0.318183	0.106967	0.120231	-0.639233	-0.283280	-0.457354	0.704175	0.334352	-0.525535	0.340822	0	0
7244	9.237405	0.401010	2.267585	0.266354	0.045687	0.097375	-0.638245	-0.284180	-0.456942	0.703224	0.335550	-0.524634	0.342988	0	0
7245	9.164787	0.477140	2.066098	0.196952	0.020856	0.116569	-0.637969	-0.283736	-0.456242	0.702284	0.336238	-0.524232	0.344851	0	0
7246	9.338816	0.587773	2.093587	0.171333	0.039193	0.099844	-0.638553	-0.282086	-0.454686	0.701603	0.336773	-0.523706	0.346511	0	0
7247	9.387263	0.513019	2.083677	0.138933	0.095709	0.091778	-0.637704	-0.281957	-0.454842	0.701329	0.336921	-0.522892	0.348146	0	0
7248	9.382460	0.479345	2.088548	0.081183	0.206873	0.053753	-0.637969	-0.282708	-0.456671	0.701984	0.336480	-0.521343	0.349574	0	0
7249	9.459821	0.506198	2.184130	0.030340	0.281680	0.014052	-0.635116	-0.280744	-0.460681	0.703311	0.335619	-0.519336	0.350719	0	0
7250	9.585559	0.512342	2.483736	0.014208	0.269087	-0.035114	-0.631968	-0.283943	-0.464251	0.704817	0.334947	-0.517279	0.351378	0	0
7251	9.413946	0.413173	2.343220	0.043830	0.201699	-0.038494	-0.629130	-0.283281	-0.465995	0.705860	0.334729	-0.515604	0.351952	0	0
7252	9.411534	0.410526	2.295156	0.050390	0.198024	-0.015657	-0.627281	-0.282600	-0.467723	0.706801	0.334459	-0.513981	0.352694	0	0
7253	9.517979	0.377196	2.400191	0.052797	0.172583	-0.026156	-0.623863	-0.284319	-0.470315	0.707616	0.334338	-0.512519	0.353302	0	0
7254	9.498529	0.482841	2.337737	0.071253	0.189681	-0.015576	-0.623580	-0.284913	-0.470176	0.708439	0.334243	-0.510876	0.354121	0	0
7255	9.406610	0.497253	2.304738	0.060206	0.171634	-0.009435	-0.621582	-0.286007	-0.472181	0.709159	0.334089	-0.509448	0.354881	0	0
7256	9.280882	0.454250	2.334542	0.074738	0.174245	-0.024338	-0.618038	-0.283451	-0.474652	0.709918	0.334114	-0.507870	0.355601	0	0
7257	9.346369	0.257463	2.478478	0.087493	0.170502	-0.029619	-0.618039	-0.284477	-0.474082	0.710609	0.334257	-0.506282	0.356351	0	0
7258	9.044090	0.223237	2.288376	0.097970	0.121427	-0.048851	-0.615751	-0.287202	-0.476368	0.711105	0.334758	-0.504911	0.356837	0	0
7259	8.956815	0.443925	2.103708	0.125693	0.162951	-0.045271	-0.613057	-0.288004	-0.477257	0.711679	0.335276	-0.503185	0.357642	0	0
7260	9.198678	0.429933	2.263036	0.157426	0.066468	-0.073151	-0.611220	-0.290979	-0.476144	0.711782	0.336516	-0.501908	0.358067	0	0
7261	9.338931	0.463139	2.204283	0.172374	0.013689	-0.085318	-0.611081	-0.292743	-0.475291	0.711587	0.338098	-0.500940	0.358320	0	0
7262	9.527448	0.606874	2.116236	0.125579	0.024925	-0.118746	-0.609960	-0.293929	-0.473750	0.711747	0.339487	-0.499916	0.358119	0	0
7263	9.517555	0.800958	2.407062	0.108020	-0.003078	-0.204710	-0.607841	-0.296763	-0.472642	0.712108	0.341265	-0.498890	0.357140	0	0
7264	9.616358	1.180145	2.196863	0.067417	0.043484	-0.290763	-0.607126	-0.300607	-0.472214	0.713165	0.343029	-0.497350	0.355484	0	0
7265	9.906121	1.624433	2.538189	0.072600	0.074285	-0.315247	-0.603994	-0.307165	-0.472661	0.714414	0.344826	-0.495514	0.353798	0	0
7266	9.705255	1.740572	2.594859	0.150375	0.060994	-0.271146	-0.600459	-0.309443	-0.472144	0.715189	0.347017	-0.493613	0.352746	0	0
7267	9.429652	1.634105	2.409429	0.212735	0.109539	-0.192112	-0.597769	-0.314353	-0.471036	0.715677	0.349076	-0.491447	0.352749	0	0
7268	9.279711	1.624491	2.369661	0.239149	0.151107	-0.135069	-0.595776	-0.319700	-0.470763	0.716094	0.350907	-0.489052	0.353416	0	0
7269	9.376318	1.734348	2.698245	0.220585	0.111355	-0.110467	-0.593640	-0.321381	-0.472204	0.716264	0.352610	-0.487121	0.354040	0	0
7270	9.506747	1.896380	2.879882	0.189090	0.049920	-0.083217	-0.591960	-0.323306	-0.469680	0.716170	0.354182	-0.485804	0.354472	0	0
7271	9.400413	1.800844	3.000948	0.207692	-0.048207	-0.051484	-0.591265	-0.325949	-0.467279	0.715394	0.356068	-0.485264	0.354889	0	0
7272	9.255186	1.916233	2.924979	0.246952	-0.041254	-0.054883	-0.590994	-0.327704	-0.465298	0.714544	0.358236	-0.484489	0.355478	0	0
7273	9.322659	2.161918	2.967562	0.202841	-0.055410	-0.058417	-0.590742	-0.329728	-0.460914	0.713769	0.360143	-0.483987	0.355792	0	0
7274	9.462749	2.340667	3.125073	0.163458	-0.149468	-0.067996	-0.592445	-0.336147	-0.457610	0.712733	0.362160	-0.484230	0.355491	0	0
7275	9.477191	2.421786	2.983051	0.161715	-0.162153	-0.044266	-0.592179	-0.337601	-0.455065	0.711533	0.364082	-0.484680	0.355317	0	0
7276	9.428865	2.380554	2.908907	0.167555	-0.142229	-0.026737	-0.593331	-0.337109	-0.452647	0.710364	0.365897	-0.485002	0.355351	0	0
7277	9.363516	2.421895	2.971861	0.149470	-0.138428	-0.005717	-0.592221	-0.339456	-0.449264	0.709181	0.367459	-0.485462	0.355475	0	0
7278	9.278905	2.396999	2.784969	0.149601	-0.152940	0.016235	-0.596620	-0.339490	-0.446932	0.707867	0.368973	-0.486077	0.355685	0	0
7279	9.041774	2.530475	2.450000	0.159541	-0.125754	0.080318	-0.596224	-0.338582	-0.443976	0.706398	0.370141	-0.486723	0.356509	0	0
7280	9.719186	2.318576	2.637563	0.196468	-0.200533	0.100653	-0.597968	-0.338780	-0.438155	0.704370	0.371742	-0.487813	0.357364	0	0
7281	9.762842	2.188990	2.733518	0.180689	-0.222192	0.087446	-0.600402	-0.337515	-0.434730	0.702317	0.373364	-0.489082	0.357978	0	0
7282	9.385420	2.346022	2.255302	0.135187	-0.165455	0.255791	-0.602972	-0.338164	-0.431295	0.700122	0.373643	-0.490716	0.359748	0	0
7283	9.530962	1.887933	2.644097	0.198691	0.280439	0.169246	-0.602403	-0.336270	-0.432442	0.700161	0.373176	-0.488693	0.362897	0	0
7284	9.494596	1.976956	2.622652	0.179026	0.138128	0.151854	-0.604086	-0.334782	-0.434399	0.699653	0.373174	-0.487645	0.365280	0	0
7285	9.206774	1.995771	2.451635	0.190041	0.189813	0.207975	-0.604373	-0.333596	-0.434399	0.699125	0.372779	-0.486422	0.368311	0	0
7286	9.274541	1.945440	2.516095	0.218039	0.175048	0.186988	-0.602109	-0.333058	-0.435004	0.698510	0.372737	-0.485094	0.371261	0	0
7287	9.279325	2.002922	2.458312	0.263498	0.154710	0.188017	-0.601689	-0.332915	-0.434587	0.697597	0.373074	-0.483758	0.374370	0	0
7288	9.276958	1.945509	2.530503	0.296521	0.162613	0.198600	-0.603237	-0.331422	-0.435840	0.696568	0.373559	-0.482256	0.377724	0	0
7289	9.197090	2.003142	2.478146	0.352985	0.125872	0.222490	-0.601841	-0.331723	-0.433743	0.695032	0.374452	-0.480897	0.381385	0	0
7290	9.180106	2.049347	2.564785	0.358153	0.055984	0.264724	-0.602410	-0.332001	-0.433167	0.692984	0.375440	-0.480134	0.385085	0	0
7291	9.216418	2.013362	2.600612	0.357702	0.021492	0.245453	-0.603713	-0.330613	-0.429903	0.690815	0.376641	-0.479548	0.388522	0	0
7292	8.882553	2.119098	2.465924	0.364413	0.079536	0.220841	-0.604578	-0.330574	-0.427911	0.689000	0.377776	-0.478416	0.392022	0	0
7293	8.684230	2.112316	2.496229	0.409715	0.104617	0.263030	-0.605446	-0.329356	-0.425924	0.686938	0.378914	-0.477100	0.396126	0	0
7294	8.486063	1.976261	2.194855	0.435895	0.150686	0.268263	-0.607568	-0.329896	-0.425322	0.684975	0.380015	-0.475354	0.400545	0	0
7295	8.660209	1.975796	2.152711	0.451663	0.258535	0.297127	-0.607157	-0.328713	-0.424204	0.683310	0.380644	-0.472918	0.405642	0	0
7296	8.984221	2.043743	2.352244	0.495446	0.229135	0.340294	-0.606592	-0.328284	-0.424356	0.681157	0.381471	-0.470635	0.411105	0	0
7297	9.008460	1.954368	2.777689	0.575366	0.138686	0.396734	-0.607161	-0.327826	-0.424066	0.677993	0.382935	-0.468849	0.416974	0	0
7298	9.238477	1.708410	2.766592	0.587769	0.061426	0.419626	-0.609875	-0.327001	-0.420918	0.674309	0.384673	-0.467585	0.422728	0	0
7299	9.202660	1.205260	3.238492	0.657856	-0.135119	0.476950	-0.614032	-0.325225	-0.414359	0.669136	0.387428	-0.467555	0.428426	0	0
7300	9.024240	0.701339	2.562214	0.519973	-0.081395	0.466779	-0.619732	-0.324167	-0.408902	0.664770	0.389053	-0.467677	0.433587	0	0
7301	9.000312	0.464225	2.322159	0.415691	-0.292927	0.415851	-0.622888	-0.323308	-0.403486	0.659994	0.391123	-0.469451	0.437088	0	0
7302	8.806845	0.458630	2.112004	0.255079	-0.203624	0.315307	-0.627484	-0.318421	-0.396369	0.656702	0.392202	-0.470917	0.439498	0	0
7303	9.181691	0.480880	2.335245	0.287693	-0.193952	0.289059	-0.631033	-0.318180	-0.394334	0.653412	0.393568	-0.472077	0.441928	0	0
7304	9.358467	0.275335	2.206697	0.348111	-0.201735	0.303212	-0.633639	-0.314964	-0.388090	0.649788	0.395287	-0.473053	0.444685	0	0
7305	10.021365	0.045398	2.632399	0.394627	-0.331020	0.333282	-0.637075	-0.313221	-0.383238	0.645197	0.397728	-0.474780	0.447345	0	0
7306	10.418312	-0.239644	2.557604	0.424602	-0.460188	0.324689	-0.643367	-0.312118	-0.374664	0.639902	0.400965	-0.477138	0.449547	0	0
7307	10.423567	-0.649465	2.452114	0.329439	-0.468527	0.275229	-0.647967	-0.307224	-0.366982	0.635124	0.403845	-0.479772	0.450939	0	0
7308	10.176818	-0.585041	2.266334	0.240167	-0.355300	0.171330	-0.653964	-0.308493	-0.358967	0.631716	0.406138	-0.481639	0.451675	0	0
7309	9.852336	-0.187996	2.133744	0.226800	-0.335219	0.094139	-0.655287	-0.309282	-0.352444	0.628778	0.408613	-0.483135	0.451945	0	0
7310	9.750391	0.191599	1.946649	0.291180	-0.277649	0.108356	-0.659426	-0.310615	-0.347003	0.625797	0.411165	-0.484010	0.452831	0	0
7311	9.902889	0.102518	1.512846	0.324644	-0.074669	0.171350	-0.660749	-0.308320	-0.341623	0.623348	0.412688	-0.483733	0.455114	0	0
7312	10.079553	-0.039831	1.980497	0.331263	0.126702	0.107880	-0.660465	-0.309650	-0.341339	0.622145	0.413645	-0.481883	0.457844	0	0
7313	9.987752	-0.127591	1.738411	0.379975	0.247899	0.116596	-0.659904	-0.308334	-0.341354	0.621255	0.414292	-0.479104	0.461372	0	0
7314	10.178988	-0.332473	2.222836	0.356623	0.278952	0.137504	-0.658470	-0.308684	-0.343778	0.620519	0.414551	-0.476297	0.465022	0	0
7315	9.871961	-0.455770	2.032841	0.263789	0.118189	0.098841	-0.657907	-0.307811	-0.343791	0.619554	0.415146	-0.474771	0.467332	0	0
7316	9.634753	-0.270256	1.991147	0.206716	0.115036	0.050483	-0.656785	-0.309292	-0.342249	0.619050	0.415643	-0.473307	0.469040	0	0
7317	9.528145	-0.077690	1.953301	0.171822	0.118959	0.030257	-0.655790	-0.308733	-0.343256	0.618783	0.415984	-0.471917	0.470488	0	0
7318	9.547303	0.096618	2.150166	0.141772	0.164583	0.009105	-0.653793	-0.310853	-0.344692	0.618973	0.416037	-0.470275	0.471834	0	0
7319	9.554527	0.121144	2.241454	0.071206	0.163339	-0.019140	-0.654921	-0.312008	-0.344528	0.619561	0.415775	-0.468875	0.472685	0	0
7320	9.378093	-0.003858	2.228419	0.047801	0.216166	-0.045628	-0.652927	-0.312510	-0.346253	0.620637	0.415257	-0.467125	0.473462	0	0
7321	9.443510	-0.114920	2.184756	0.051853	0.265116	-0.056237	-0.649078	-0.314394	-0.349699	0.621951	0.414561	-0.465027	0.474411	0	0
7322	9.549936	-0.142659	2.443658	0.033196	0.247111	-0.077329	-0.646361	-0.314196	-0.353699	0.623374	0.413947	-0.463018	0.475044	0	0
7323	9.373359	-0.123269	2.418485	-0.036364	0.248596	-0.103824	-0.644794	-0.314391	-0.355137	0.625194	0.412993	-0.461238	0.475214	0	0
7324	9.310452	-0.103782	2.445376	-0.061698	0.302340	-0.132034	-0.641790	-0.314352	-0.359707	0.627514	0.411771	-0.459100	0.475288	0	0
7325	9.237865	-0.074832	2.436265	-0.083874	0.329725	-0.193546	-0.638631	-0.317417	-0.364548	0.630315	0.410536	-0.456659	0.475001	0	0
7326	9.206423	-0.079285	2.499009	-0.117558	0.259215	-0.218110	-0.634648	-0.318267	-0.367576	0.633060	0.409550	-0.454691	0.474089	0	0
7327	9.218662	-0.228437	2.525487	-0.130551	0.226648	-0.218137	-0.629807	-0.320175	-0.371320	0.635682	0.408609	-0.453010	0.473000	0	0
7328	9.204156	-0.215098	2.301989	-0.206054	0.165539	-0.241046	-0.627801	-0.321426	-0.374173	0.638456	0.407598	-0.451951	0.471146	0	0
7329	9.223489	-0.205108	2.378775	-0.231902	0.133087	-0.238432	-0.626075	-0.323850	-0.377016	0.641148	0.406534	-0.451251	0.469076	0	0
7330	9.208839	-0.061023	2.301829	-0.299036	0.029256	-0.295461	-0.622951	-0.324521	-0.378618	0.643921	0.405802	-0.451268	0.465885	0	0
7331	9.261777	0.213283	2.286794	-0.248525	-0.002928	-0.318044	-0.620950	-0.327381	-0.380334	0.646417	0.405615	-0.451184	0.462661	0	0
7332	9.481787	0.299627	2.285116	-0.204695	-0.005118	-0.305621	-0.618388	-0.329073	-0.381922	0.648679	0.405683	-0.450927	0.459675	0	0
7333	9.798671	0.242224	2.451144	-0.159396	-0.041815	-0.301962	-0.615840	-0.330747	-0.381957	0.650544	0.406168	-0.450738	0.456787	0	0
7334	9.791365	0.295031	2.417495	-0.161841	-0.101691	-0.312407	-0.615290	-0.332942	-0.379272	0.652210	0.406977	-0.450872	0.453547	0	0
7335	9.846794	0.483415	2.551573	-0.209556	-0.113996	-0.312459	-0.612455	-0.335215	-0.379591	0.653984	0.407500	-0.451327	0.450059	0	0
7336	9.691726	0.767248	2.456306	-0.283452	-0.145158	-0.373955	-0.610186	-0.337476	-0.379760	0.656203	0.407974	-0.452028	0.445675	0	0
7337	9.768547	1.340319	2.493745	-0.287432	-0.138764	-0.382602	-0.608923	-0.340576	-0.377648	0.658467	0.408398	-0.452689	0.441255	0	0
7338	9.821326	1.762116	2.603611	-0.193248	-0.143125	-0.326102	-0.608351	-0.342652	-0.377649	0.660085	0.409221	-0.453153	0.437582	0	0
7339	9.886532	1.840273	2.843493	-0.180660	-0.110518	-0.257648	-0.606925	-0.346370	-0.377797	0.661469	0.409646	-0.453651	0.434569	0	0
7340	9.690629	1.837890	2.792034	-0.163293	-0.045285	-0.216453	-0.605370	-0.348313	-0.377249	0.662914	0.409734	-0.453776	0.432146	0	0
7341	9.511456	2.021734	2.913404	-0.156309	-0.052576	-0.233940	-0.602409	-0.349101	-0.376306	0.664346	0.409954	-0.453873	0.429629	0	0
7342	9.281371	2.339749	2.890784	-0.181636	-0.098621	-0.252297	-0.601411	-0.351923	-0.376310	0.665767	0.410305	-0.454276	0.426659	0	0
7343	9.022288	2.638134	2.786647	-0.195454	-0.110266	-0.243470	-0.598582	-0.353601	-0.376066	0.667127	0.410548	-0.454873	0.423654	0	0
7344	8.886604	2.901829	2.522958	-0.169224	-0.062359	-0.206544	-0.600128	-0.354902	-0.376600	0.668453	0.410612	-0.455160	0.421185	0	0
7345	9.053495	2.901290	2.464038	-0.059193	-0.035138	-0.174718	-0.596874	-0.356883	-0.376363	0.669296	0.411131	-0.454955	0.419560	0	0
7346	9.225473	2.636715	2.563975	-0.031790	-0.068042	-0.148346	-0.596732	-0.357915	-0.376078	0.669782	0.411868	-0.454937	0.418078	0	0
7347	9.085465	2.369349	2.497897	-0.039067	-0.099733	-0.132598	-0.596026	-0.359399	-0.375518	0.670068	0.412600	-0.455248	0.416556	0	0
7348	9.034700	2.367957	2.207357	-0.100639	-0.060214	-0.124894	-0.596464	-0.360547	-0.373387	0.670771	0.412735	-0.455559	0.414948	0	0
7349	8.935433	2.476164	2.152697	-0.058952	-0.085955	-0.130878	-0.594187	-0.362377	-0.374688	0.671191	0.413268	-0.455865	0.413400	0	0
7350	8.983640	2.662642	1.906961	-0.093446	0.079507	-0.055651	-0.592494	-0.362114	-0.374434	0.672212	0.412555	-0.455491	0.412864	0	0
7351	9.481862	2.635607	2.417849	-0.037882	0.069903	-0.148528	-0.591645	-0.361839	-0.374732	0.673326	0.412666	-0.454589	0.411932	0	0
7352	9.242528	2.538812	2.251380	-0.021514	0.033493	-0.132674	-0.589928	-0.364398	-0.376303	0.674156	0.412976	-0.453908	0.411014	0	0
7353	9.182161	2.446980	2.165344	-0.027555	0.139729	-0.100380	-0.587229	-0.366087	-0.377470	0.675342	0.412650	-0.452688	0.410739	0	0
7354	9.235363	2.463292	2.073581	-0.030877	0.149741	-0.072312	-0.587357	-0.366689	-0.378878	0.676486	0.412143	-0.451508	0.410663	0	0
7355	9.409453	2.509092	2.134782	-0.026777	0.169676	-0.031067	-0.584804	-0.365872	-0.380336	0.677516	0.411386	-0.450366	0.410980	0	0
7356	9.452889	2.580519	2.466190	-0.034192	0.138917	0.004947	-0.582239	-0.365951	-0.382920	0.678304	0.410550	-0.449590	0.411364	0	0
7357	9.346519	2.543788	2.313126	-0.014042	0.084334	0.062097	-0.581951	-0.365964	-0.383631	0.678512	0.409812	-0.449354	0.412016	0	0
7358	9.257141	2.433102	2.299444	-0.016500	0.078930	0.093659	-0.581946	-0.361858	-0.385768	0.678592	0.408942	-0.449274	0.412834	0	0
7359	9.182466	2.129913	2.309854	-0.057714	0.041155	0.097040	-0.582497	-0.363333	-0.386882	0.678639	0.407928	-0.449653	0.413347	0	0
7360	8.998738	2.070659	1.965035	-0.064297	0.166407	0.033665	-0.580652	-0.360442	-0.388903	0.679552	0.406641	-0.448931	0.413899	0	0
7361	9.051934	2.071332	2.113708	-0.084394	0.172018	0.031854	-0.581492	-0.358966	-0.390449	0.680561	0.405198	-0.448264	0.414380	0	0
7362	8.945519	2.071199	2.056784	-0.077330	0.142930	0.030151	-0.579635	-0.356091	-0.393882	0.681433	0.403932	-0.447739	0.414750	0	0
7363	8.972002	2.182573	2.188732	-0.070273	0.110220	0.046909	-0.578632	-0.355247	-0.395880	0.682041	0.402773	-0.447493	0.415143	0	0
7364	8.969584	2.182589	2.191154	-0.040474	0.126336	0.102245	-0.577767	-0.354112	-0.398442	0.682388	0.401503	-0.447216	0.416101	0	0
7365	9.032487	2.154187	2.306121	0.032980	0.129387	0.155062	-0.578054	-0.351163	-0.399015	0.682213	0.400484	-0.446842	0.417767	0	0
7366	9.080900	2.099579	2.471704	0.071556	0.113669	0.204302	-0.578340	-0.349683	-0.399158	0.681623	0.399572	-0.446590	0.419869	0	0
7367	8.957603	2.033164	2.633742	0.142958	0.097698	0.246591	-0.577767	-0.347942	-0.400729	0.680476	0.399023	-0.446332	0.422518	0	0
7368	9.160759	2.035621	2.701979	0.236367	0.060653	0.328481	-0.580051	-0.345662	-0.398724	0.678454	0.398894	-0.446234	0.425979	0	0
7369	9.318057	1.903319	3.246698	0.393463	-0.078532	0.389547	-0.584177	-0.342604	-0.396409	0.674892	0.400144	-0.446662	0.429999	0	0
7370	9.429968	1.261902	3.078107	0.414900	-0.147680	0.472023	-0.586904	-0.339705	-0.392422	0.670574	0.401450	-0.447762	0.434371	0	0
7371	9.188681	0.702672	2.873561	0.364127	-0.160874	0.482304	-0.591195	-0.337348	-0.386993	0.666312	0.402412	-0.449210	0.438523	0	0
7372	9.140612	0.422039	2.590442	0.200882	-0.171405	0.370413	-0.595617	-0.334855	-0.382835	0.663148	0.402824	-0.450964	0.441135	0	0
7373	9.258558	0.985443	2.632397	0.082895	-0.214013	0.313291	-0.600456	-0.329718	-0.380518	0.660490	0.402890	-0.453300	0.442664	0	0
7374	9.442249	1.089979	2.885818	0.130074	-0.279715	0.366168	-0.606873	-0.324519	-0.375350	0.657115	0.403313	-0.456049	0.444475	0	0
7375	9.836565	0.982752	3.219617	0.155042	-0.341655	0.369797	-0.611578	-0.323195	-0.370758	0.653308	0.404146	-0.459114	0.446172	0	0
7376	10.122134	0.822752	3.083025	0.138041	-0.425043	0.376858	-0.614615	-0.317903	-0.364233	0.649152	0.405197	-0.462797	0.447477	0	0
7377	10.340034	0.598552	3.086424	0.168685	-0.418100	0.310179	-0.618907	-0.314958	-0.358949	0.645165	0.406708	-0.466029	0.448516	0	0
7378	10.577609	0.065165	2.892784	0.201116	-0.236053	0.250225	-0.625179	-0.313292	-0.352920	0.642166	0.407886	-0.467671	0.450040	0	0
7379	10.684319	-0.233066	2.983608	0.022020	-0.119431	0.088980	-0.627191	-0.311445	-0.349505	0.641146	0.408133	-0.468724	0.450175	0	0
7380	10.118474	-0.329666	2.761823	-0.024222	-0.155329	0.031837	-0.628048	-0.309947	-0.348932	0.640418	0.408519	-0.469965	0.449567	0	0
7381	9.716765	-0.096533	2.567421	-0.026361	-0.146215	-0.013763	-0.628495	-0.309910	-0.346241	0.639929	0.409053	-0.470987	0.448707	0	0
7382	9.346387	0.265505	2.163517	0.022547	-0.177442	-0.024049	-0.629640	-0.309574	-0.344529	0.639153	0.410099	-0.471928	0.447869	0	0
7383	9.256760	0.409738	2.094332	0.105867	-0.053785	-0.006424	-0.630211	-0.310730	-0.343384	0.638522	0.411027	-0.471795	0.448058	0	0
7384	9.358349	0.404662	2.071956	0.152294	0.026590	0.004994	-0.629663	-0.311455	-0.341130	0.638043	0.411849	-0.470968	0.448854	0	0
7385	9.382591	0.351527	2.045375	0.194980	0.113344	-0.005559	-0.627977	-0.311330	-0.340028	0.637826	0.412590	-0.469370	0.450155	0	0
7386	9.440712	0.260925	2.237363	0.187675	0.111592	-0.002089	-0.629365	-0.312949	-0.342400	0.637629	0.413286	-0.467810	0.451418	0	0
7387	9.363325	0.258269	2.165804	0.159823	0.084586	-0.034592	-0.625417	-0.315664	-0.340475	0.637548	0.414063	-0.466430	0.452247	0	0
7388	9.281041	0.308925	2.161555	0.126938	0.090308	-0.041688	-0.625411	-0.316846	-0.340752	0.637676	0.414651	-0.465113	0.452884	0	0
7389	9.189143	0.294835	2.205514	0.135797	0.052138	-0.034605	-0.623987	-0.318064	-0.341618	0.637540	0.415418	-0.464047	0.453465	0	0
7390	9.220730	0.159433	2.099607	0.145294	0.090155	-0.041682	-0.623983	-0.321008	-0.341040	0.637589	0.416121	-0.462645	0.454185	0	0
7391	9.266662	0.178770	2.128107	0.114771	0.170249	-0.061159	-0.621711	-0.323860	-0.341348	0.638203	0.416337	-0.460809	0.454989	0	0
7392	9.327007	0.294521	2.182869	0.086250	0.188615	-0.098078	-0.619440	-0.322597	-0.343086	0.639203	0.416473	-0.458809	0.455482	0	0
7393	9.365684	0.313881	2.213826	0.076527	0.241318	-0.112205	-0.616870	-0.325915	-0.345091	0.640528	0.416351	-0.456476	0.456076	0	0
7394	9.411607	0.333764	2.350515	0.045641	0.291471	-0.140422	-0.612874	-0.329424	-0.348532	0.642351	0.415945	-0.453819	0.456534	0	0
7395	9.498610	0.401058	2.352229	0.028006	0.302478	-0.182581	-0.609591	-0.332177	-0.351540	0.644465	0.415543	-0.451014	0.456701	0	0
7396	9.508290	0.378023	2.561345	0.039609	0.297845	-0.203619	-0.605605	-0.332737	-0.354993	0.646614	0.415346	-0.448070	0.456740	0	0
7397	9.501081	0.325396	2.626355	0.021186	0.290733	-0.217709	-0.602329	-0.336509	-0.356726	0.648847	0.415098	-0.445215	0.456591	0	0
7398	9.372896	0.309510	2.781175	-0.005556	0.267379	-0.223020	-0.598051	-0.339877	-0.360172	0.651120	0.414824	-0.442582	0.456164	0	0
7399	9.131076	0.268845	2.763741	-0.026684	0.229472	-0.205489	-0.594899	-0.343816	-0.364020	0.653208	0.414479	-0.440385	0.455618	0	0
7400	9.039238	0.205900	2.668294	-0.046895	0.191536	-0.189709	-0.592615	-0.345800	-0.366027	0.655153	0.414125	-0.438565	0.454903	0	0
7401	9.068276	0.200508	2.562300	-0.076244	0.153663	-0.170422	-0.588789	-0.345599	-0.367503	0.656943	0.413639	-0.437229	0.454049	0	0
7402	9.165051	0.171426	2.552000	-0.074838	0.099194	-0.165087	-0.586368	-0.347875	-0.368945	0.658479	0.413409	-0.436238	0.452984	0	0
7403	9.307838	0.068587	2.728954	-0.133204	0.089690	-0.146811	-0.583534	-0.349413	-0.369409	0.660110	0.412729	-0.435676	0.451770	0	0
7404	9.179698	0.045679	2.446209	-0.185397	0.041976	-0.241653	-0.582383	-0.351078	-0.371257	0.662192	0.412357	-0.435242	0.449476	0	0
7405	9.164916	0.306272	2.556699	-0.229558	0.087748	-0.200510	-0.578115	-0.351055	-0.374859	0.664442	0.411276	-0.434898	0.447473	0	0
7406	9.372617	0.586546	2.814610	-0.280982	0.020995	-0.249617	-0.576260	-0.353319	-0.376151	0.666846	0.410388	-0.434991	0.444613	0	0
7407	9.425595	0.804042	2.991959	-0.311473	-0.051368	-0.309217	-0.573843	-0.354856	-0.377455	0.669293	0.409842	-0.435480	0.440947	0	0
7408	9.720090	1.379270	3.042232	-0.367970	0.010786	-0.321564	-0.571850	-0.354622	-0.379325	0.672301	0.408717	-0.435712	0.437169	0	0
7409	9.828617	1.657963	3.435506	-0.362551	0.010774	-0.295159	-0.568861	-0.356914	-0.381201	0.675137	0.407475	-0.436048	0.433609	0	0
7410	9.743757	1.878805	3.282075	-0.336902	0.039605	-0.307365	-0.565301	-0.359812	-0.383365	0.678051	0.406355	-0.435989	0.430159	0	0
7411	9.569357	2.129932	3.379314	-0.328181	-0.000356	-0.297584	-0.563017	-0.360916	-0.385799	0.680681	0.405385	-0.436223	0.426669	0	0
7412	9.414320	2.380230	3.317733	-0.341790	-0.093685	-0.288660	-0.560892	-0.362729	-0.385826	0.682924	0.404703	-0.437148	0.422766	0	0
7413	9.215688	2.697543	3.165054	-0.290096	-0.096765	-0.202456	-0.559893	-0.362175	-0.387258	0.684552	0.403975	-0.438245	0.419684	0	0
7414	9.111566	2.831743	3.011835	-0.231389	-0.120802	-0.139945	-0.560315	-0.361287	-0.387820	0.685584	0.403499	-0.439480	0.417159	0	0
7415	9.065309	3.121540	3.175425	-0.141764	-0.125119	-0.090514	-0.559465	-0.361308	-0.388116	0.686008	0.403410	-0.440592	0.415371	0	0
7416	8.973463	3.068177	3.070353	-0.097597	-0.143602	-0.035991	-0.559491	-0.360981	-0.385151	0.685959	0.403484	-0.441841	0.414050	0	0
7417	8.954115	3.072693	3.005576	-0.092277	-0.167239	-0.032435	-0.561469	-0.363143	-0.384261	0.685753	0.403652	-0.443265	0.412704	0	0
7418	9.070107	3.171460	3.050329	-0.106933	-0.172567	-0.023660	-0.559504	-0.362874	-0.382882	0.685558	0.403724	-0.444798	0.411306	0	0
7419	9.009606	3.212114	2.978611	-0.074221	-0.196422	-0.017398	-0.561931	-0.361324	-0.380447	0.685082	0.404068	-0.446403	0.410020	0	0
7420	9.079862	3.119189	2.713708	-0.072756	-0.091170	0.035985	-0.564348	-0.359787	-0.379143	0.684863	0.403772	-0.447474	0.409509	0	0
7421	9.304989	2.903439	2.962279	-0.106143	-0.089133	-0.032599	-0.563791	-0.360081	-0.378021	0.685055	0.403526	-0.448410	0.408406	0	0
7422	9.186508	2.892675	2.703496	-0.117024	-0.138024	0.016580	-0.564088	-0.359470	-0.376606	0.684881	0.403203	-0.449903	0.407373	0	0
7423	9.056087	2.723444	2.526674	-0.126454	-0.029028	0.069026	-0.566477	-0.358703	-0.378407	0.685008	0.402117	-0.450916	0.407113	0	0
7424	9.203843	2.506305	2.477687	-0.122605	-0.009128	0.058430	-0.566908	-0.356776	-0.378267	0.685263	0.401040	-0.451717	0.406858	0	0
7425	9.322302	2.559191	2.496012	-0.104649	-0.023813	0.042713	-0.566199	-0.355030	-0.379133	0.685431	0.400201	-0.452497	0.406534	0	0
7426	9.380288	2.603483	2.702316	-0.038621	0.013769	0.051606	-0.566907	-0.352517	-0.379980	0.685480	0.399636	-0.452771	0.406702	0	0
7427	9.322291	2.555249	2.669120	0.012446	0.011534	0.042943	-0.566767	-0.352518	-0.379841	0.685338	0.399456	-0.452832	0.407049	0	0
7428	9.160267	2.531403	2.667919	0.084003	0.036380	0.057111	-0.566768	-0.352369	-0.379701	0.684977	0.399614	-0.452474	0.407900	0	0
7429	9.099806	2.531214	2.613064	0.117352	0.095092	0.051848	-0.565630	-0.353283	-0.380280	0.684757	0.399772	-0.451569	0.409115	0	0
7430	9.036846	2.603727	2.651932	0.130548	0.126768	0.074670	-0.566053	-0.353276	-0.380415	0.684544	0.399799	-0.450469	0.410656	0	0
7431	9.068264	2.627756	2.651683	0.141562	0.123958	0.086993	-0.565209	-0.353583	-0.379862	0.684210	0.399845	-0.449403	0.412332	0	0
7432	9.092435	2.633141	2.771713	0.126756	0.072376	0.122126	-0.564075	-0.353317	-0.380447	0.683567	0.399853	-0.448879	0.413959	0	0
7433	9.104539	2.623457	2.764420	0.144916	0.052265	0.130969	-0.565490	-0.352698	-0.380426	0.682711	0.400020	-0.448460	0.415660	0	0
7434	9.092355	2.724021	2.651428	0.149028	0.115747	0.122149	-0.565488	-0.353875	-0.380139	0.682169	0.399995	-0.447544	0.417557	0	0
7435	9.150455	2.661897	2.761649	0.152103	0.135693	0.143175	-0.566189	-0.351224	-0.381834	0.681602	0.399807	-0.446569	0.419701	0	0
7436	9.119185	2.493125	2.704314	0.196284	0.178876	0.129142	-0.565490	-0.351375	-0.380856	0.681116	0.399803	-0.445048	0.422103	0	0
7437	9.022515	2.420886	2.673824	0.178429	0.307896	0.146462	-0.565346	-0.351235	-0.381283	0.681184	0.399048	-0.442794	0.425067	0	0
7438	9.005659	2.325859	2.921660	0.176715	0.315187	0.155194	-0.563058	-0.352344	-0.384141	0.681255	0.398210	-0.440519	0.428094	0	0
7439	8.882358	2.275557	2.937027	0.187367	0.251603	0.181611	-0.563745	-0.350298	-0.387246	0.680871	0.397591	-0.438736	0.431099	0	0
7440	8.713117	2.215426	2.899845	0.187325	0.211705	0.211479	-0.562608	-0.347685	-0.388971	0.680188	0.397008	-0.437335	0.434128	0	0
7441	8.727645	2.214459	2.712210	0.170834	0.210007	0.199161	-0.562321	-0.346080	-0.390113	0.679597	0.396371	-0.435966	0.437003	0	0
7442	9.080564	2.386591	3.050892	0.211496	0.153414	0.236236	-0.562035	-0.345797	-0.390684	0.678439	0.396090	-0.434943	0.440065	0	0
7443	9.085787	1.976400	3.349313	0.298332	0.011159	0.275130	-0.562206	-0.343406	-0.388007	0.676128	0.396852	-0.434653	0.443212	0	0
7444	9.187744	1.627915	3.021876	0.241080	-0.008368	0.294247	-0.566739	-0.342123	-0.386950	0.673876	0.397221	-0.434817	0.446140	0	0
7445	9.149211	1.445995	3.219453	0.198710	-0.055200	0.292400	-0.571697	-0.340831	-0.385885	0.671577	0.397520	-0.435472	0.448695	0	0
7446	9.023569	1.332227	3.061785	0.148887	-0.141899	0.304649	-0.573437	-0.337948	-0.381631	0.669045	0.397812	-0.436976	0.450751	0	0
7447	9.042980	1.281022	2.939069	0.154265	-0.181871	0.327521	-0.577420	-0.335483	-0.379316	0.666194	0.398216	-0.438808	0.452832	0	0
7448	9.159305	1.036118	3.104310	0.171044	-0.183819	0.364359	-0.581127	-0.331546	-0.376730	0.663102	0.398569	-0.440718	0.455200	0	0
7449	9.309429	0.871831	3.033625	0.174172	-0.265537	0.375845	-0.585147	-0.327859	-0.370465	0.659558	0.399258	-0.443190	0.457339	0	0
7450	9.413748	0.572064	2.819130	0.165850	-0.246475	0.316938	-0.590830	-0.325940	-0.367272	0.656397	0.400057	-0.445329	0.459107	0	0
7451	9.551742	0.441755	2.798995	0.156481	-0.145707	0.285165	-0.593838	-0.323037	-0.363421	0.653848	0.400467	-0.446717	0.461034	0	0
7452	9.663115	0.321492	2.853576	0.160795	-0.053206	0.263967	-0.595418	-0.319447	-0.361716	0.651796	0.400570	-0.447389	0.463195	0	0
7453	9.634238	0.167817	2.926039	0.113370	-0.007467	0.212855	-0.598126	-0.316424	-0.359989	0.650359	0.400375	-0.447777	0.465004	0	0
7454	9.515733	0.144828	3.107241	0.086318	-0.018138	0.156627	-0.600107	-0.314323	-0.360389	0.649252	0.400307	-0.448130	0.466268	0	0
7455	9.416446	0.279118	2.973220	0.070778	-0.005305	0.142566	-0.600259	-0.313720	-0.359401	0.648318	0.400136	-0.448418	0.467436	0	0
7456	9.435716	0.347179	3.107661	0.067244	0.041907	0.116184	-0.601115	-0.311635	-0.359113	0.647742	0.399843	-0.448306	0.468592	0	0
7457	9.343785	0.375842	3.036182	0.072702	0.080869	0.070520	-0.602239	-0.312942	-0.359372	0.647521	0.399601	-0.447737	0.469646	0	0
7458	9.285745	0.377814	2.933223	0.084199	0.186016	0.021269	-0.600101	-0.311393	-0.362239	0.647965	0.399165	-0.446230	0.470836	0	0
7459	9.285808	0.303824	3.060707	0.102546	0.221248	-0.005081	-0.599386	-0.312594	-0.362810	0.648604	0.398790	-0.444306	0.472092	0	0
7460	9.283421	0.261183	3.197800	0.083735	0.154260	0.000212	-0.598521	-0.311898	-0.365088	0.649001	0.398593	-0.442920	0.473015	0	0
7461	9.339015	0.290270	3.252667	0.083350	0.120682	-0.006757	-0.595828	-0.314021	-0.365405	0.649274	0.398571	-0.441729	0.473772	0	0
7462	9.300257	0.348254	3.281754	0.079867	0.114382	0.024847	-0.595536	-0.312275	-0.367113	0.649390	0.398427	-0.440716	0.474676	0	0
7463	9.276052	0.369788	3.248254	0.041615	0.136470	0.011569	-0.594118	-0.314956	-0.366842	0.649810	0.397975	-0.439692	0.475430	0	0
7464	9.297728	0.449931	3.392284	0.028932	0.160175	0.008893	-0.592675	-0.315904	-0.370110	0.650403	0.397352	-0.438557	0.476188	0	0
7465	9.326731	0.469221	3.406482	0.010816	0.186633	0.000045	-0.592379	-0.317395	-0.371098	0.651217	0.396508	-0.437305	0.476929	0	0
7466	9.329113	0.493984	3.543486	-0.004184	0.178582	-0.033324	-0.590526	-0.317454	-0.373105	0.652219	0.395764	-0.436038	0.477338	0	0
7467	9.222748	0.441080	3.525072	-0.033686	0.166115	-0.061476	-0.590075	-0.316762	-0.376506	0.653410	0.394992	-0.434885	0.477401	0	0
7468	9.140458	0.498874	3.503988	-0.064673	0.171825	-0.059790	-0.585688	-0.316420	-0.377568	0.654744	0.393998	-0.433843	0.477343	0	0
7469	8.976041	0.446347	3.543700	-0.077485	0.180109	-0.076525	-0.585216	-0.318693	-0.382510	0.656235	0.392933	-0.432745	0.477170	0	0
7470	8.814016	0.440681	3.328507	-0.093690	0.195675	-0.075709	-0.582384	-0.318024	-0.383548	0.657856	0.391701	-0.431617	0.476972	0	0
7471	8.971172	0.511727	3.139771	-0.109823	0.223915	-0.069613	-0.580796	-0.317805	-0.387672	0.659623	0.390179	-0.430408	0.476871	0	0
7472	9.377439	0.560122	3.305060	-0.117424	0.198536	-0.065188	-0.577092	-0.318800	-0.390977	0.661292	0.388727	-0.429412	0.476645	0	0
7473	9.885208	0.694795	3.421452	-0.074969	0.087417	-0.094731	-0.576938	-0.318672	-0.392534	0.662449	0.388189	-0.428837	0.475992	0	0
7474	10.146319	0.745590	4.020561	-0.029912	-0.049070	-0.104969	-0.575360	-0.320644	-0.394671	0.662901	0.388664	-0.428906	0.474914	0	0
7475	9.657762	0.748214	3.923150	-0.102687	0.026921	-0.052602	-0.574670	-0.319755	-0.392991	0.663705	0.388048	-0.429025	0.474186	0	0
7476	9.139748	1.202406	3.609206	-0.074360	0.093017	0.003648	-0.574235	-0.319484	-0.394412	0.664420	0.387087	-0.428782	0.474189	0	0
7477	8.431314	1.040706	2.849968	-0.040896	-0.000739	-0.093607	-0.573654	-0.321573	-0.395542	0.665060	0.387188	-0.428632	0.473345	0	0
7478	8.341171	1.670660	3.138621	0.046562	0.211003	0.046008	-0.571386	-0.322510	-0.396140	0.665610	0.386290	-0.427194	0.474604	0	0
7479	8.801317	1.056469	3.217504	0.095574	0.076212	0.012812	-0.571510	-0.322823	-0.398115	0.665546	0.386478	-0.426295	0.475347	0	0
7480	9.154277	1.183197	3.623541	0.069254	0.003824	0.023408	-0.571379	-0.321785	-0.397274	0.665230	0.386809	-0.426040	0.475749	0	0
7481	9.355092	1.149514	3.208574	0.069093	0.134475	0.074144	-0.571378	-0.322667	-0.396987	0.665224	0.386281	-0.425116	0.477012	0	0
7482	9.461393	1.231012	3.645301	0.072541	0.174369	0.029360	-0.569099	-0.324206	-0.398713	0.665589	0.385796	-0.423732	0.478125	0	0
7483	9.265529	1.210612	3.363049	0.074993	0.036414	0.014621	-0.568675	-0.323333	-0.399006	0.665426	0.386028	-0.423200	0.478636	0	0
7484	9.052372	1.519578	3.460524	0.041185	0.056694	0.009317	-0.569944	-0.323605	-0.399267	0.665509	0.385980	-0.422670	0.479028	0	0
7485	8.972601	1.467252	3.564531	0.046155	0.076644	0.037366	-0.567690	-0.323642	-0.398456	0.665518	0.385731	-0.422095	0.479722	0	0
7486	8.946113	1.374350	3.276293	0.040524	0.071214	0.007505	-0.566974	-0.324696	-0.399170	0.665672	0.385616	-0.421465	0.480154	0	0
7487	8.926821	1.307587	3.399104	0.042588	0.131080	-0.026812	-0.568378	-0.324679	-0.400277	0.666231	0.385353	-0.420295	0.480615	0	0
7488	8.900236	1.283721	3.432976	0.042229	0.085716	-0.023252	-0.567234	-0.325894	-0.401420	0.666587	0.385308	-0.419441	0.480904	0	0
7489	8.965460	1.363096	3.437244	0.025850	0.093108	-0.018891	-0.564120	-0.326259	-0.402035	0.667012	0.385082	-0.418634	0.481199	0	0
7490	9.110559	1.373068	3.546770	0.023958	0.084949	-0.011859	-0.565528	-0.326236	-0.402577	0.667379	0.384871	-0.417916	0.481483	0	0
7491	9.178283	1.363726	3.623219	0.038321	0.073024	-0.025852	-0.563827	-0.326131	-0.403312	0.667704	0.384854	-0.417155	0.481706	0	0
7492	9.178306	1.341985	3.608811	0.030166	0.074906	-0.022369	-0.561277	-0.327807	-0.403487	0.668056	0.384775	-0.416433	0.481906	0	0
7493	9.091279	1.296469	3.628717	0.031080	0.070371	-0.020621	-0.562959	-0.327202	-0.405299	0.668372	0.384701	-0.415744	0.482121	0	0
7494	9.033250	1.277343	3.638774	0.034722	0.069440	-0.022373	-0.561843	-0.328089	-0.403336	0.668682	0.384679	-0.415036	0.482320	0	0
7495	8.951005	1.294003	3.576851	0.031231	0.067669	-0.003070	-0.560976	-0.329599	-0.405039	0.668901	0.384545	-0.414431	0.482642	0	0
7496	8.958311	1.245744	3.557603	0.048390	0.051187	-0.011795	-0.559847	-0.329180	-0.405059	0.669032	0.384658	-0.413820	0.482896	0	0
7497	8.994549	1.284405	3.595775	0.018189	0.047803	-0.013608	-0.558150	-0.329657	-0.405085	0.669270	0.384577	-0.413369	0.483017	0	0
7498	9.023550	1.312864	3.518604	0.033411	0.029514	-0.031088	-0.558414	-0.329822	-0.407198	0.669462	0.384773	-0.412901	0.482995	0	0
7499	9.081659	1.254767	3.472547	0.053096	0.058393	-0.003009	-0.558982	-0.330982	-0.406478	0.669557	0.384831	-0.412252	0.483371	0	0
7500	9.081628	1.286052	3.470117	0.053138	0.058397	0.004020	-0.557577	-0.329825	-0.405941	0.669621	0.384875	-0.411629	0.483777	0	0
7501	9.076735	1.341481	3.479725	0.042301	0.063940	0.016286	-0.558559	-0.331724	-0.406058	0.669687	0.384754	-0.411068	0.484258	0	0
7502	9.086462	1.288538	3.486909	0.030948	0.033168	-0.003021	-0.557140	-0.332349	-0.406643	0.669767	0.384800	-0.410695	0.484428	0	0
7503	9.076788	1.286242	3.506216	0.051069	0.034821	0.000534	-0.556712	-0.332069	-0.407217	0.669755	0.384945	-0.410226	0.484727	0	0
7504	9.105829	1.264737	3.546893	0.041842	0.022192	0.002278	-0.557119	-0.332963	-0.408901	0.669723	0.385094	-0.409894	0.484933	0	0
7505	9.129993	1.288679	3.527463	0.058607	0.032955	0.033026	-0.555715	-0.332393	-0.408079	0.669517	0.385165	-0.409526	0.485473	0	0
7506	9.159023	1.279224	3.570535	0.044285	0.051229	0.049639	-0.554741	-0.332394	-0.406259	0.669362	0.384997	-0.409169	0.486119	0	0
7507	9.076867	1.211329	3.450979	0.064830	0.087363	0.058400	-0.554590	-0.331822	-0.407676	0.669230	0.384741	-0.408503	0.487063	0	0
7508	8.999400	1.269977	3.600559	0.066693	0.073768	0.085634	-0.555991	-0.331808	-0.409066	0.668907	0.384464	-0.408025	0.488125	0	0
7509	8.977629	1.270203	3.639186	0.079331	0.070940	0.072503	-0.555995	-0.332097	-0.408500	0.668582	0.384327	-0.407452	0.489157	0	0
7510	8.999424	1.241353	3.653476	0.103256	0.050798	0.116457	-0.555147	-0.331232	-0.408800	0.667870	0.384280	-0.407065	0.490485	0	0
7511	8.989825	1.173496	3.562240	0.094113	0.041792	0.116432	-0.556276	-0.331652	-0.408779	0.667152	0.384204	-0.406781	0.491757	0	0
7512	9.016394	1.202747	3.641362	0.085716	0.007390	0.135769	-0.556710	-0.331924	-0.407500	0.666233	0.384174	-0.406842	0.492974	0	0
7513	9.026083	1.192824	3.586002	0.110103	-0.010064	0.120053	-0.555725	-0.329883	-0.407807	0.665221	0.384444	-0.406837	0.494133	0	0
7514	9.014078	1.110597	3.509221	0.097273	-0.023577	0.120020	-0.559536	-0.329516	-0.408311	0.664208	0.384704	-0.406987	0.495168	0	0
7515	8.980327	0.990902	3.634585	0.062975	0.052920	0.082948	-0.560825	-0.328586	-0.406599	0.663815	0.384498	-0.406652	0.496129	0	0
7516	8.958458	1.092051	3.634663	0.104787	0.039878	0.081334	-0.559699	-0.328017	-0.406338	0.663220	0.384652	-0.406191	0.497184	0	0
7517	9.006867	1.058079	3.595869	0.102821	0.010852	0.091892	-0.561536	-0.328713	-0.406022	0.662456	0.384883	-0.405971	0.498202	0	0
7518	9.023861	0.990886	3.643884	0.102925	0.010854	0.102405	-0.562110	-0.327368	-0.405453	0.661643	0.385080	-0.405792	0.499274	0	0
7519	9.081901	1.000320	3.621814	0.112189	0.036175	0.092746	-0.561125	-0.328265	-0.404618	0.660939	0.385242	-0.405359	0.500432	0	0
7520	9.101292	0.959327	3.614494	0.105121	0.061637	0.091809	-0.560703	-0.326508	-0.405056	0.660375	0.385241	-0.404792	0.501635	0	0
7521	9.004504	1.004972	3.567079	0.108547	0.047094	0.079560	-0.562407	-0.326022	-0.404183	0.659792	0.385377	-0.404253	0.502731	0	0
7522	8.965750	1.058189	3.605786	0.102960	0.041701	0.076055	-0.562975	-0.326007	-0.403891	0.659231	0.385525	-0.403764	0.503745	0	0
7523	8.987516	1.062778	3.567156	0.086408	0.021871	0.081309	-0.561709	-0.326319	-0.403063	0.658621	0.385634	-0.403509	0.504664	0	0
7524	9.023832	1.028873	3.538067	0.111884	-0.000118	0.091922	-0.564097	-0.327463	-0.404290	0.657777	0.385985	-0.403312	0.505653	0	0
7525	9.081926	0.985257	3.499211	0.109877	-0.030962	0.098970	-0.565107	-0.326976	-0.402016	0.656772	0.386443	-0.403352	0.506577	0	0
7526	9.091677	0.908226	3.504011	0.115651	-0.009230	0.107712	-0.564843	-0.326076	-0.400046	0.655791	0.386801	-0.403255	0.507650	0	0
7527	9.101377	0.879466	3.532814	0.111758	-0.014655	0.083130	-0.566128	-0.326327	-0.398329	0.654922	0.387251	-0.403116	0.508538	0	0
7528	9.096573	0.845841	3.547302	0.126652	0.010635	0.090145	-0.566698	-0.325722	-0.398040	0.654067	0.387649	-0.402763	0.509614	0	0
7529	9.130424	0.855421	3.547047	0.148529	0.021334	0.076146	-0.566417	-0.326607	-0.397475	0.653233	0.388184	-0.402173	0.510742	0	0
7530	9.149817	0.807460	3.590220	0.188639	0.007395	0.083268	-0.567567	-0.325678	-0.395483	0.652155	0.389029	-0.401496	0.512007	0	0
7531	9.181258	0.802962	3.662121	0.192448	0.028236	0.083248	-0.567426	-0.327002	-0.394914	0.651137	0.389783	-0.400662	0.513381	0	0
7532	9.152233	0.803078	3.676759	0.199560	0.024543	0.063963	-0.568702	-0.328734	-0.393756	0.650179	0.390686	-0.399739	0.514627	0	0
7533	9.082088	0.805759	3.710928	0.210637	0.042609	0.060453	-0.567997	-0.329040	-0.393484	0.649259	0.391572	-0.398625	0.515977	0	0
7534	9.062737	0.808123	3.696642	0.219612	0.042528	0.041169	-0.567733	-0.329317	-0.391227	0.648406	0.392600	-0.397389	0.517220	0	0
7535	9.043383	0.813015	3.706397	0.214188	0.050741	0.039390	-0.568593	-0.329871	-0.389515	0.647607	0.393548	-0.396118	0.518475	0	0
7536	8.932132	0.808269	3.687979	0.226727	0.038844	0.020125	-0.567034	-0.332260	-0.389248	0.646814	0.394720	-0.394782	0.519590	0	0
7537	8.929573	0.888927	4.404393	0.204754	0.135220	-0.059028	-0.567309	-0.333879	-0.389519	0.646891	0.395552	-0.392621	0.520500	0	0
7538	8.842640	0.858481	3.116385	0.222143	0.089697	0.056928	-0.568463	-0.335736	-0.385960	0.646116	0.396286	-0.391119	0.522033	0	0
7539	9.164081	1.003267	4.229482	0.221159	0.067936	0.013099	-0.567610	-0.334584	-0.386968	0.645481	0.397285	-0.389589	0.523201	0	0
7540	9.028792	0.917440	3.403485	0.248745	-0.087480	0.053726	-0.569162	-0.337787	-0.386081	0.643923	0.399123	-0.389078	0.524101	0	0
7541	9.043229	0.953452	3.864963	0.255589	-0.026706	0.064193	-0.568057	-0.338659	-0.382705	0.642506	0.400636	-0.388177	0.525352	0	0
7542	9.009401	0.944813	3.574305	0.257464	-0.019481	0.051028	-0.569068	-0.340962	-0.379288	0.641180	0.402180	-0.387165	0.526538	0	0
7543	9.023857	0.991128	3.691969	0.264401	-0.054015	0.050221	-0.569357	-0.340948	-0.378436	0.639688	0.403942	-0.386332	0.527616	0	0
7544	9.026288	0.983587	3.629447	0.263306	-0.059464	0.030919	-0.569649	-0.343869	-0.376300	0.638283	0.405805	-0.385460	0.528524	0	0
7545	9.154449	0.996271	3.794392	0.266851	-0.070384	0.037966	-0.572204	-0.345859	-0.374130	0.636773	0.407711	-0.384664	0.529459	0	0
7546	9.038277	1.091738	3.595612	0.245229	-0.008510	0.004512	-0.570237	-0.347941	-0.372035	0.635768	0.409285	-0.383449	0.530331	0	0
7547	9.062440	1.115729	3.585799	0.252133	-0.064826	0.016894	-0.572389	-0.349326	-0.367614	0.634443	0.411144	-0.382604	0.531090	0	0
7548	9.105978	1.110946	3.604719	0.211177	-0.049974	0.016777	-0.572252	-0.350498	-0.366623	0.633346	0.412672	-0.381880	0.531736	0	0
7549	9.159084	1.207580	3.685996	0.196861	0.019098	-0.011404	-0.571978	-0.352990	-0.364639	0.632713	0.413838	-0.380676	0.532445	0	0
7550	9.062418	1.144182	3.499224	0.215751	-0.042756	0.008013	-0.572551	-0.355172	-0.362925	0.631667	0.415387	-0.379842	0.533077	0	0
7551	9.101159	1.087181	3.664879	0.198721	0.014547	-0.011425	-0.572990	-0.355438	-0.360939	0.631004	0.416586	-0.378655	0.533771	0	0
7552	9.120449	1.149578	3.631028	0.184205	0.039159	-0.023760	-0.572426	-0.355889	-0.360663	0.630565	0.417615	-0.377337	0.534418	0	0
7553	9.105900	1.192632	3.570994	0.176965	0.048292	-0.025533	-0.571293	-0.358706	-0.359964	0.630191	0.418547	-0.375991	0.535078	0	0
7554	9.042917	1.286813	3.609845	0.143630	0.019530	-0.046616	-0.570441	-0.361374	-0.359542	0.629967	0.419509	-0.374917	0.535342	0	0
7555	9.023499	1.356612	3.600313	0.139896	-0.011276	-0.020241	-0.569597	-0.362267	-0.358705	0.629493	0.420505	-0.374165	0.535643	0	0
7556	9.062215	1.341964	3.571191	0.110596	-0.006514	-0.037870	-0.569322	-0.363292	-0.357433	0.629261	0.421364	-0.373467	0.535728	0	0
7557	9.057323	1.399606	3.542329	0.088822	-0.003604	-0.022115	-0.570592	-0.364149	-0.357268	0.629040	0.422004	-0.372932	0.535857	0	0
7558	9.071872	1.361113	3.551871	0.095927	-0.038143	-0.011532	-0.568920	-0.364742	-0.354326	0.628609	0.422841	-0.372621	0.535919	0	0
7559	9.086481	1.264717	3.537417	0.087861	-0.025379	-0.013347	-0.568908	-0.369018	-0.354166	0.628262	0.423559	-0.372264	0.536007	0	0
7560	9.074252	1.376913	3.821115	0.102922	-0.090804	0.017510	-0.570476	-0.368381	-0.352731	0.627450	0.424612	-0.372370	0.536052	0	0
7561	9.054857	1.449925	3.494221	0.068925	0.007454	-0.009878	-0.570472	-0.369267	-0.352868	0.627286	0.425021	-0.371923	0.536230	0	0
7562	9.071928	1.307953	3.513446	0.077810	-0.039807	0.002455	-0.569637	-0.368974	-0.351471	0.626850	0.425699	-0.371779	0.536302	0	0
7563	9.008965	1.394317	3.434496	0.052309	-0.013285	-0.016925	-0.571185	-0.369243	-0.352009	0.626717	0.426141	-0.371520	0.536285	0	0
7564	9.054926	1.380204	3.513512	0.058317	0.045652	-0.011726	-0.572472	-0.369493	-0.350151	0.626756	0.426292	-0.370883	0.536562	0	0
7565	9.095958	1.462181	3.549209	0.054325	-0.008752	0.011173	-0.569642	-0.369408	-0.350621	0.626480	0.426619	-0.370704	0.536747	0	0
7566	9.120189	1.423273	3.479341	0.051801	-0.012357	0.036613	-0.570073	-0.368803	-0.350052	0.626075	0.426858	-0.370674	0.537051	0	0
7567	9.154101	1.374878	3.440665	0.049260	0.025760	0.016364	-0.569932	-0.370127	-0.349483	0.625920	0.426948	-0.370329	0.537397	0	0
7568	9.110538	1.399163	3.469814	0.016431	0.048714	-0.002169	-0.570913	-0.371293	-0.350027	0.626098	0.426783	-0.369939	0.537589	0	0
7569	9.045220	1.413754	3.479896	0.010841	0.046041	-0.012708	-0.571053	-0.370116	-0.350595	0.626339	0.426632	-0.369549	0.537697	0	0
7570	8.994415	1.428226	3.470639	0.009034	0.040621	-0.004805	-0.570481	-0.370137	-0.351452	0.626534	0.426473	-0.369240	0.537809	0	0
7571	8.994391	1.447753	3.523516	0.001546	0.037049	-0.020611	-0.569635	-0.370446	-0.351182	0.626823	0.426340	-0.368922	0.537795	0	0
7572	9.064534	1.442967	3.549454	-0.016680	0.035380	-0.013631	-0.569350	-0.371042	-0.351184	0.627154	0.426082	-0.368745	0.537735	0	0
7573	9.062127	1.433256	3.532650	-0.024769	0.055406	-0.020699	-0.568773	-0.370334	-0.352892	0.627624	0.425686	-0.368453	0.537701	0	0
7574	9.057279	1.443002	3.554315	-0.049780	0.030196	-0.037398	-0.568474	-0.370948	-0.354589	0.628207	0.425333	-0.368387	0.537345	0	0
7575	9.023468	1.390196	3.576243	-0.040733	0.004723	-0.023318	-0.567336	-0.371128	-0.355454	0.628571	0.425119	-0.368488	0.537018	0	0
7576	9.006557	1.370937	3.571574	-0.057107	0.013931	-0.027762	-0.566065	-0.371447	-0.355333	0.629073	0.424771	-0.368603	0.536627	0	0
7577	9.067036	1.356547	3.599995	-0.066234	0.023978	-0.037452	-0.566606	-0.372641	-0.357720	0.629692	0.424346	-0.368659	0.536199	0	0
7578	9.035559	1.390324	3.605006	-0.062621	0.013975	-0.029525	-0.565194	-0.370465	-0.358459	0.630226	0.423968	-0.368798	0.535774	0	0
7579	8.984728	1.426694	3.641411	-0.080534	0.025036	0.003771	-0.566320	-0.371770	-0.358435	0.630688	0.423295	-0.369098	0.535557	0	0
7580	8.965332	1.477075	3.600640	-0.073616	-0.031274	0.017915	-0.565470	-0.370028	-0.359445	0.630846	0.422916	-0.369780	0.535200	0	0
7581	9.023483	1.368892	3.648387	-0.093449	-0.016595	0.028352	-0.565614	-0.370902	-0.358733	0.631076	0.422292	-0.370515	0.534912	0	0
7582	9.013776	1.409410	3.564277	-0.076959	-0.000403	0.017852	-0.565744	-0.368857	-0.360858	0.631363	0.421726	-0.371019	0.534671	0	0
7583	9.042932	1.279203	3.532915	-0.069750	-0.020436	0.018742	-0.565601	-0.369744	-0.360715	0.631529	0.421307	-0.371611	0.534394	0	0
7584	9.071943	1.279863	3.672148	-0.069925	-0.013181	-0.004964	-0.566028	-0.369437	-0.360427	0.631858	0.420939	-0.372061	0.533982	0	0
7585	9.076781	1.288904	3.556703	-0.080943	-0.023987	-0.004971	-0.566583	-0.369732	-0.361547	0.632183	0.420557	-0.372634	0.533498	0	0
7586	9.004245	1.269557	3.518780	-0.066281	0.004924	-0.032184	-0.565597	-0.369161	-0.361424	0.632710	0.420215	-0.372837	0.533001	0	0
7587	8.965534	1.274842	3.600803	-0.056952	0.026637	-0.027804	-0.564605	-0.368011	-0.362293	0.633245	0.419799	-0.372866	0.532674	0	0
7588	8.984891	1.267542	3.591050	-0.066224	0.019446	-0.038349	-0.565304	-0.368299	-0.362987	0.633857	0.419402	-0.372949	0.532199	0	0
7589	9.006638	1.284654	3.648579	-0.060528	0.033927	-0.023432	-0.564731	-0.368321	-0.363985	0.634410	0.418908	-0.372969	0.531916	0	0
7590	9.013875	1.299282	3.686982	-0.051636	0.004819	-0.018982	-0.564148	-0.369530	-0.365684	0.634805	0.418608	-0.373150	0.531554	0	0
7591	9.062205	1.342522	3.681785	-0.064441	0.012176	-0.026907	-0.563153	-0.368970	-0.366551	0.635311	0.418217	-0.373313	0.531143	0	0
7592	9.091234	1.337615	3.671960	-0.066277	0.014907	-0.031303	-0.561883	-0.368847	-0.366431	0.635868	0.417817	-0.373455	0.530691	0	0
7593	9.047689	1.342737	3.720359	-0.093784	0.008785	-0.038382	-0.562861	-0.368694	-0.367828	0.636543	0.417299	-0.373747	0.530082	0	0
7594	8.967873	1.352049	3.634382	-0.086317	0.017806	-0.031354	-0.562150	-0.367244	-0.368835	0.637195	0.416755	-0.373976	0.529566	0	0
7595	8.972754	1.308707	3.634382	-0.088248	0.001487	-0.029593	-0.562703	-0.368425	-0.369951	0.637772	0.416278	-0.374321	0.529002	0	0
7596	9.028336	1.352129	3.667599	-0.093771	-0.001192	-0.027836	-0.561859	-0.367408	-0.369828	0.638363	0.415774	-0.374724	0.528401	0	0
7597	9.081507	1.392857	3.643136	-0.089991	-0.003942	-0.006749	-0.561831	-0.367444	-0.373218	0.638805	0.415228	-0.375207	0.527953	0	0
7598	9.105684	1.404701	3.611694	-0.099129	-0.009314	-0.002372	-0.560704	-0.366875	-0.372957	0.639255	0.414634	-0.375798	0.527455	0	0
7599	9.110552	1.375719	3.594853	-0.086047	0.015989	0.005518	-0.560987	-0.367016	-0.372951	0.639689	0.413962	-0.376183	0.527181	0	0
7600	9.105801	1.289079	3.599766	-0.085981	0.026872	-0.003294	-0.561263	-0.365843	-0.374082	0.640221	0.413265	-0.376466	0.526880	0	0
7601	9.062259	1.294032	3.614506	-0.095044	0.039654	-0.008598	-0.560554	-0.363951	-0.375091	0.640855	0.412463	-0.376688	0.526579	0	0
7602	9.013850	1.327942	3.641279	-0.086150	0.023251	-0.017325	-0.561108	-0.363366	-0.376638	0.641448	0.411836	-0.376938	0.526169	0	0
7603	9.023494	1.361476	3.609926	-0.093367	0.034198	-0.017347	-0.560248	-0.364428	-0.377778	0.642099	0.411106	-0.377149	0.525794	0	0
7604	9.042887	1.315801	3.629055	-0.093286	0.035105	-0.010339	-0.560232	-0.363419	-0.380042	0.642730	0.410342	-0.377389	0.525447	0	0
7605	9.042931	1.274727	3.600238	-0.080360	0.048608	-0.010335	-0.559381	-0.362853	-0.380624	0.643344	0.409592	-0.377468	0.525225	0	0
7606	9.062314	1.240969	3.595315	-0.062128	0.033940	0.000251	-0.558955	-0.361837	-0.381342	0.643784	0.408995	-0.377594	0.525060	0	0
7607	9.013979	1.202569	3.605316	-0.061102	0.041198	0.003742	-0.559083	-0.361557	-0.383036	0.644216	0.408355	-0.377676	0.524969	0	0
7608	8.984942	1.212388	3.634371	-0.056626	0.033906	0.002008	-0.559375	-0.360805	-0.382187	0.644622	0.407788	-0.377779	0.524838	0	0
7609	8.980106	1.214645	3.603150	-0.045670	0.026559	0.009065	-0.557929	-0.362197	-0.385595	0.644907	0.407304	-0.377896	0.524779	0	0
7610	9.038162	1.200416	3.662843	-0.039298	0.026503	0.009078	-0.558349	-0.362047	-0.386154	0.645182	0.406856	-0.377988	0.524722	0	0
7611	9.004243	1.256034	3.701513	-0.005518	0.028050	0.012679	-0.557924	-0.360734	-0.386731	0.645290	0.406609	-0.377900	0.524844	0	0
7612	8.999392	1.277272	3.614979	-0.009200	0.033516	0.001262	-0.557365	-0.360739	-0.386034	0.645506	0.406351	-0.377754	0.524883	0	0
7613	8.970403	1.241287	3.632050	-0.027493	0.028224	0.000337	-0.557356	-0.360162	-0.387308	0.645768	0.406009	-0.377730	0.524843	0	0
7614	9.023642	1.200947	3.763926	-0.029124	0.041855	0.012590	-0.557352	-0.361342	-0.387303	0.646038	0.405535	-0.377681	0.524913	0	0
7615	9.009068	1.268089	3.706276	-0.012942	0.038988	-0.012799	-0.554947	-0.359339	-0.388481	0.646350	0.405279	-0.377458	0.524886	0	0
7616	9.042933	1.265485	3.677181	0.001612	0.029790	-0.010119	-0.555777	-0.361106	-0.389873	0.646572	0.405150	-0.377236	0.524872	0	0
7617	9.076782	1.270662	3.758673	-0.003783	0.026214	0.007425	-0.556042	-0.360977	-0.392129	0.646693	0.404945	-0.377129	0.524958	0	0
7618	9.047732	1.306261	3.648261	-0.014659	0.039003	0.001250	-0.554924	-0.361131	-0.390593	0.646953	0.404622	-0.376977	0.524997	0	0
7619	8.960660	1.306463	3.663323	0.009198	0.056965	-0.003107	-0.552940	-0.359563	-0.391903	0.647192	0.404379	-0.376561	0.525188	0	0
7620	8.931651	1.287513	3.716443	0.031017	0.040461	0.003980	-0.552933	-0.359865	-0.392608	0.647262	0.404330	-0.376173	0.525418	0	0
7621	8.941380	1.236770	3.682754	0.018401	0.038753	0.021491	-0.552642	-0.360616	-0.393316	0.647265	0.404150	-0.375926	0.525729	0	0
7622	8.994557	1.265763	3.718405	0.012751	0.040602	0.002177	-0.552064	-0.360644	-0.394880	0.647419	0.403989	-0.375625	0.525878	0	0
7623	9.009012	1.323486	3.711040	0.029248	0.035030	0.019790	-0.551505	-0.361235	-0.393897	0.647373	0.403906	-0.375338	0.526203	0	0
7624	9.033215	1.306634	3.718090	0.044040	0.051242	0.025066	-0.552623	-0.362550	-0.394862	0.647316	0.403807	-0.374894	0.526665	0	0
7625	9.055016	1.270646	3.749215	0.031280	0.047718	0.030296	-0.552908	-0.361659	-0.394861	0.647254	0.403631	-0.374556	0.527117	0	0
7626	9.028378	1.304294	3.730148	0.029468	0.058621	0.021511	-0.551213	-0.361106	-0.395033	0.647303	0.403411	-0.374128	0.527528	0	0
7627	8.984885	1.258786	3.764162	0.031380	0.054987	0.033792	-0.552060	-0.360796	-0.395303	0.647249	0.403184	-0.373757	0.528032	0	0
7628	8.946187	1.258867	3.769253	0.037007	0.070373	0.035539	-0.551475	-0.362302	-0.397142	0.647239	0.402897	-0.373270	0.528607	0	0
7629	8.950993	1.290207	3.778810	0.029594	0.053196	0.042572	-0.549500	-0.360870	-0.397322	0.647137	0.402635	-0.372955	0.529153	0	0
7630	8.994508	1.309438	3.785689	0.025941	0.063200	0.033781	-0.548786	-0.360011	-0.398468	0.647156	0.402319	-0.372567	0.529643	0	0
7631	8.950990	1.290352	3.807660	0.027540	0.037783	0.032056	-0.548352	-0.361502	-0.399175	0.647061	0.402165	-0.372320	0.530051	0	0
7632	8.970385	1.242270	3.826792	0.036838	0.042248	0.046101	-0.548922	-0.360750	-0.398886	0.646889	0.401985	-0.372058	0.530580	0	0
7633	8.960769	1.179919	3.872593	0.042349	0.042205	0.047852	-0.548494	-0.360618	-0.399459	0.646667	0.401845	-0.371767	0.531162	0	0
7634	8.922073	1.175307	3.901730	0.047525	0.027639	0.026819	-0.548904	-0.361067	-0.400863	0.646503	0.401881	-0.371467	0.531543	0	0
7635	8.917196	1.216157	3.884903	0.036513	0.025914	0.023295	-0.550605	-0.362494	-0.399698	0.646374	0.401880	-0.371213	0.531878	0	0
7636	8.922065	1.180328	3.942598	0.043738	0.018596	0.021557	-0.548066	-0.361513	-0.399603	0.646215	0.401962	-0.370967	0.532180	0	0
7637	8.931728	1.190017	3.956945	0.029087	0.025970	0.009229	-0.548643	-0.360604	-0.398467	0.646190	0.401965	-0.370696	0.532397	0	0
7638	8.931746	1.170866	3.978599	0.021649	0.011511	0.007469	-0.549194	-0.360611	-0.400153	0.646171	0.401994	-0.370558	0.532495	0	0
7639	8.926896	1.189733	3.899279	0.034362	0.000515	0.009275	-0.551031	-0.362630	-0.399408	0.646030	0.402166	-0.370424	0.532630	0	0
7640	8.912350	1.223508	3.908975	0.026072	0.002397	0.000486	-0.548210	-0.362387	-0.398890	0.645995	0.402298	-0.370292	0.532664	0	0
