# Supplementary material for: Identification of Haptic Based Guiding Using Hard Reins
Source: PLoS One. 2015 Jul 22;10(7):e0132020. doi: 10.1371/journal.pone.0132020 (PMC4511788; doi:10.1371/journal.pone.0132020)
Supplement: S1 File — (ZIP) [file pone.0132020.s001.zip › MotionData1/Subject1/T8/gh8.txt]

// Start Time: 0
// Sample rate: 50.0Hz
// Scenario: 4.0
// Firmware Version: 2.6.1
Counter	Acc_X	Acc_Y	Acc_Z	Gyr_X	Gyr_Y	Gyr_Z	Mag_X	Mag_Y	Mag_Z	Quat_w	Quat_x	Quat_y	Quat_z	AnalogIn_1	AnalogIn_2
6066	2.400781	-1.194801	9.346578	0.033621	-0.009136	0.005029	-0.258831	0.549951	-0.652787	0.515851	0.066290	-0.117654	0.845967	0	0
6067	2.369410	-1.194321	9.423763	0.001420	-0.010891	0.000390	-0.258562	0.549534	-0.653319	0.515846	0.066466	-0.117740	0.845945	0	0
6068	2.304097	-1.210603	9.438560	-0.000410	-0.003900	0.010992	-0.259626	0.551201	-0.654333	0.515733	0.066553	-0.117799	0.845999	0	0
6069	2.289939	-1.164761	9.448822	0.006822	-0.007355	-0.006578	-0.260543	0.550100	-0.654853	0.515787	0.066735	-0.117815	0.845949	0	0
6070	2.299607	-1.164719	9.487194	0.008612	-0.003866	-0.006556	-0.260674	0.549270	-0.653943	0.515817	0.066888	-0.117786	0.845923	0	0
6071	2.294485	-1.207770	9.554038	0.032741	0.006611	0.000699	-0.260687	0.550791	-0.652620	0.515809	0.067076	-0.117513	0.845951	0	0
6072	2.289660	-1.207688	9.568501	0.046150	0.004859	0.002553	-0.258696	0.549535	-0.652924	0.515748	0.067338	-0.117128	0.846021	0	0
6073	2.248714	-1.192928	9.571427	0.058671	0.004871	0.003541	-0.260277	0.548991	-0.653429	0.515696	0.067669	-0.116644	0.846093	0	0
6074	2.226837	-1.212095	9.540152	0.038918	0.000470	0.018364	-0.260794	0.546503	-0.652792	0.515498	0.067913	-0.116353	0.846234	0	0
6075	2.205026	-1.221663	9.501776	0.033556	-0.003888	0.016553	-0.260796	0.546226	-0.651617	0.515343	0.068172	-0.116134	0.846338	0	0
6076	2.221895	-1.226606	9.501573	0.010231	-0.009177	0.028694	-0.260800	0.548025	-0.653692	0.515065	0.068338	-0.116142	0.846492	0	0
6077	2.188051	-1.231196	9.487391	-0.002325	-0.009184	0.035661	-0.261325	0.547613	-0.653950	0.514767	0.068434	-0.116264	0.846649	0	0
6078	2.173309	-1.267109	9.503930	-0.002358	-0.007449	0.042713	-0.262520	0.547342	-0.652103	0.514378	0.068504	-0.116379	0.846864	0	0
6079	2.187716	-1.279197	9.520491	0.000271	-0.008358	0.054177	-0.263184	0.548176	-0.652608	0.513922	0.068582	-0.116485	0.847120	0	0
6080	2.243293	-1.274748	9.544096	0.009263	-0.010975	0.042762	-0.262396	0.549278	-0.652871	0.513521	0.068742	-0.116520	0.847345	0	0
6081	2.327517	-1.316253	9.557312	-0.002297	-0.000474	0.029464	-0.262400	0.549139	-0.651564	0.513285	0.068769	-0.116590	0.847476	0	0
6082	2.375815	-1.316572	9.576119	0.010238	-0.016222	0.022434	-0.262400	0.549278	-0.651824	0.513049	0.069002	-0.116630	0.847595	0	0
6083	2.378369	-1.295135	9.513855	0.012012	-0.012724	0.028633	-0.263461	0.548868	-0.650242	0.512796	0.069207	-0.116642	0.847730	0	0
6084	2.388191	-1.271262	9.480397	0.026356	-0.006583	0.025237	-0.262139	0.549414	-0.651042	0.512536	0.069438	-0.116497	0.847888	0	0
6085	2.487316	-1.252957	9.426878	0.031697	-0.014487	0.030510	-0.263188	0.548175	-0.651300	0.512251	0.069758	-0.116355	0.848053	0	0
6086	2.511671	-1.224261	9.434208	0.022813	-0.009220	0.018126	-0.264126	0.548594	-0.648403	0.512049	0.070001	-0.116249	0.848170	0	0
6087	2.482887	-1.195348	9.377108	-0.012932	-0.024929	0.005488	-0.263872	0.549975	-0.647870	0.511995	0.070213	-0.116524	0.848147	0	0
6088	2.463922	-1.144805	9.339397	-0.016490	-0.007422	0.007305	-0.263336	0.548866	-0.647889	0.511920	0.070251	-0.116734	0.848160	0	0
6089	2.418506	-1.079528	9.333330	-0.024507	-0.012640	-0.001557	-0.264930	0.550396	-0.648373	0.511948	0.070309	-0.117040	0.848096	0	0
6090	2.363001	-1.074313	9.324255	0.001457	-0.003864	-0.002199	-0.264935	0.551919	-0.649405	0.511942	0.070421	-0.117074	0.848086	0	0
6091	2.377157	-1.122383	9.371649	0.024773	0.003156	-0.013474	-0.265061	0.551090	-0.649934	0.512055	0.070610	-0.116872	0.848030	0	0
6092	2.400959	-1.172883	9.435754	0.065990	0.007554	-0.027275	-0.266109	0.549020	-0.649154	0.512231	0.070984	-0.116282	0.847974	0	0
6093	2.367370	-1.143638	9.474834	0.069470	0.014502	-0.004299	-0.265313	0.548324	-0.648911	0.512247	0.071296	-0.115649	0.848024	0	0
6094	2.357635	-1.155464	9.515640	0.067729	0.006654	-0.018439	-0.266622	0.545979	-0.648653	0.512345	0.071676	-0.115055	0.848013	0	0
6095	2.328480	-1.181577	9.554046	0.040849	0.011878	-0.009802	-0.266352	0.545009	-0.648928	0.512426	0.071869	-0.114673	0.848001	0	0
6096	2.294643	-1.183894	9.496630	0.046194	0.018880	-0.000915	-0.265034	0.544586	-0.646990	0.512406	0.072015	-0.114212	0.848062	0	0
6097	2.308891	-1.217665	9.500925	0.037222	0.001374	-0.001055	-0.265300	0.544726	-0.646723	0.512402	0.072267	-0.113920	0.848082	0	0
6098	2.337366	-1.289857	9.562338	0.031826	-0.000406	0.002399	-0.264764	0.543755	-0.647134	0.512341	0.072500	-0.113681	0.848132	0	0
6099	2.341757	-1.352312	9.600037	0.017447	0.004799	0.016397	-0.264757	0.542925	-0.647796	0.512207	0.072602	-0.113553	0.848221	0	0
6100	2.329465	-1.381227	9.551742	0.003141	-0.010927	0.010947	-0.265023	0.543065	-0.647529	0.512081	0.072767	-0.113618	0.848274	0	0
6101	2.317575	-1.352564	9.456038	0.015708	-0.013509	0.003992	-0.264496	0.543200	-0.647274	0.512033	0.073029	-0.113590	0.848284	0	0
6102	2.317622	-1.343208	9.369623	0.028207	-0.005638	0.014689	-0.266348	0.544041	-0.648415	0.511860	0.073274	-0.113417	0.848391	0	0
6103	2.312888	-1.328834	9.338585	0.026404	0.004853	0.021769	-0.266871	0.542937	-0.648156	0.511674	0.073416	-0.113219	0.848517	0	0
6104	2.342162	-1.285907	9.293161	0.005006	0.020622	0.011097	-0.267139	0.542661	-0.646585	0.511576	0.073323	-0.113107	0.848599	0	0
6105	2.417269	-1.252673	9.340963	-0.007557	0.017072	0.017144	-0.265826	0.543760	-0.645809	0.511468	0.073194	-0.113133	0.848672	0	0
6106	2.419991	-1.209428	9.331823	-0.041470	0.038092	0.004644	-0.265827	0.543621	-0.645287	0.511480	0.072723	-0.113321	0.848680	0	0
6107	2.391359	-1.161112	9.327820	-0.060421	0.025769	0.037083	-0.264768	0.544585	-0.647387	0.511250	0.072227	-0.113768	0.848801	0	0
6108	2.377259	-1.107967	9.367006	-0.071047	0.027569	0.012354	-0.266895	0.546533	-0.647204	0.511203	0.071685	-0.114266	0.848808	0	0
6109	2.386923	-1.107983	9.386150	-0.075594	0.022278	0.026397	-0.266098	0.546529	-0.648394	0.511070	0.071154	-0.114852	0.848854	0	0
6110	2.367823	-1.078838	9.429911	-0.071130	0.015278	0.025534	-0.266379	0.549020	-0.647711	0.510899	0.070701	-0.115423	0.848917	0	0
6111	2.353347	-1.078577	9.478106	-0.066590	0.031049	0.014172	-0.265067	0.550119	-0.646673	0.510874	0.070155	-0.115878	0.848916	0	0
6112	2.343715	-1.075979	9.516674	-0.032589	0.011819	0.007304	-0.264537	0.550809	-0.648113	0.510828	0.069949	-0.116127	0.848926	0	0
6113	2.363024	-1.078433	9.550127	-0.023696	0.004788	0.016148	-0.265335	0.551366	-0.647573	0.510725	0.069842	-0.116351	0.848966	0	0
6114	2.382182	-1.102474	9.602560	-0.005746	0.003935	0.002165	-0.264534	0.551363	-0.649678	0.510695	0.069847	-0.116408	0.848976	0	0
6115	2.362648	-1.131310	9.561539	0.018405	0.017066	0.008557	-0.266381	0.551097	-0.650437	0.510642	0.069859	-0.116205	0.849035	0	0
6116	2.367371	-1.145816	9.549314	0.030052	0.013581	0.004220	-0.264675	0.551778	-0.647971	0.510578	0.069961	-0.115911	0.849105	0	0
6117	2.290062	-1.150095	9.525899	0.021982	0.010098	0.007696	-0.266514	0.550544	-0.649263	0.510522	0.070051	-0.115711	0.849159	0	0
6118	2.270675	-1.159572	9.523554	0.030029	-0.000389	0.005958	-0.264667	0.549979	-0.647204	0.510429	0.070270	-0.115489	0.849227	0	0
6119	2.318586	-1.212901	9.510509	0.033595	-0.003902	0.007709	-0.264549	0.552469	-0.647443	0.510348	0.070537	-0.115260	0.849285	0	0
6120	2.298948	-1.256176	9.466921	0.021950	0.006594	0.014709	-0.264415	0.552468	-0.647706	0.510193	0.070646	-0.115078	0.849394	0	0
6121	2.269906	-1.265548	9.474274	0.022905	0.007507	0.001509	-0.265187	0.551368	-0.652022	0.510185	0.070768	-0.114877	0.849415	0	0
6122	2.255482	-1.258065	9.524956	0.015708	0.021471	0.012967	-0.265181	0.550123	-0.651773	0.510068	0.070720	-0.114670	0.849518	0	0
6123	2.255260	-1.287118	9.462135	-0.005748	0.017113	0.009265	-0.265186	0.551092	-0.652025	0.510025	0.070604	-0.114668	0.849553	0	0
6124	2.284301	-1.277768	9.447572	0.000549	0.017126	0.002255	-0.266246	0.550128	-0.649664	0.510000	0.070529	-0.114605	0.849583	0	0
6125	2.327906	-1.258822	9.461834	0.010361	0.025841	0.011161	-0.266382	0.549989	-0.648355	0.509940	0.070419	-0.114423	0.849653	0	0
6126	2.332889	-1.237228	9.457232	0.017521	0.020596	0.009435	-0.264934	0.550673	-0.647586	0.509846	0.070393	-0.114203	0.849741	0	0
6127	2.356904	-1.256578	9.483240	0.015775	0.013613	-0.002952	-0.265189	0.549706	-0.648899	0.509889	0.070431	-0.114028	0.849736	0	0
6128	2.376319	-1.242364	9.461605	0.014819	0.013578	0.011138	-0.265069	0.551781	-0.648619	0.509774	0.070448	-0.113868	0.849825	0	0
6129	2.376319	-1.242371	9.459202	0.010295	0.011803	0.021672	-0.265184	0.549430	-0.649687	0.509608	0.070447	-0.113768	0.849937	0	0
6130	2.395634	-1.242544	9.451823	-0.012933	0.018805	0.016236	-0.265195	0.550675	-0.648628	0.509477	0.070272	-0.113820	0.850024	0	0
6131	2.396039	-1.184915	9.421238	-0.017386	0.024063	0.014472	-0.264906	0.549292	-0.653356	0.509406	0.070034	-0.113890	0.850077	0	0
6132	2.415592	-1.151460	9.399823	-0.027213	0.011824	0.008190	-0.264375	0.549013	-0.653759	0.509349	0.069855	-0.114094	0.850098	0	0
6133	2.425488	-1.117906	9.385703	-0.030732	-0.005636	-0.009519	-0.264381	0.550120	-0.653617	0.509457	0.069831	-0.114413	0.849992	0	0
6134	2.435187	-1.113098	9.409709	-0.029022	0.017925	0.014368	-0.264403	0.551085	-0.648898	0.509351	0.069584	-0.114606	0.850050	0	0
6135	2.386800	-1.127041	9.446017	-0.025389	0.017089	0.001185	-0.263873	0.551498	-0.649948	0.509391	0.069382	-0.114772	0.850021	0	0
6136	2.376975	-1.150952	9.467457	-0.028075	0.006595	-0.002399	-0.263476	0.552881	-0.652557	0.509418	0.069255	-0.115003	0.849983	0	0
6137	2.391396	-1.160656	9.476835	0.003252	0.013599	-0.003034	-0.264390	0.550949	-0.652562	0.509469	0.069234	-0.114940	0.849962	0	0
6138	2.367227	-1.165131	9.525060	0.008646	0.013614	-0.010038	-0.263988	0.550948	-0.654007	0.509545	0.069243	-0.114818	0.849933	0	0
6139	2.357328	-1.198728	9.524759	0.047133	0.013636	-0.013286	-0.261479	0.550103	-0.651830	0.509653	0.069457	-0.114376	0.849911	0	0
6140	2.333330	-1.176966	9.501183	0.043634	0.022429	-0.027366	-0.261741	0.548997	-0.650790	0.509862	0.069589	-0.113899	0.849838	0	0
6141	2.313820	-1.203316	9.486628	0.043564	0.017156	-0.013287	-0.261991	0.547755	-0.652761	0.509976	0.069755	-0.113469	0.849814	0	0
6142	2.270114	-1.236656	9.484218	0.030201	0.027688	-0.023032	-0.261728	0.547753	-0.652242	0.510162	0.069769	-0.113082	0.849752	0	0
6143	2.236068	-1.270072	9.481724	0.008684	0.010184	-0.018843	-0.262913	0.546791	-0.652233	0.510340	0.069822	-0.112979	0.849655	0	0
6144	2.202254	-1.269910	9.448370	0.004151	0.010167	-0.004767	-0.262499	0.543607	-0.652010	0.510369	0.069832	-0.112916	0.849645	0	0
6145	2.226499	-1.255726	9.429096	-0.006568	0.015415	-0.006592	-0.262765	0.543885	-0.652003	0.510460	0.069748	-0.112924	0.849597	0	0
6146	2.269933	-1.260818	9.447890	-0.003909	0.010141	-0.003082	-0.262257	0.545263	-0.648072	0.510475	0.069715	-0.112931	0.849589	0	0
6147	2.286742	-1.275264	9.486033	-0.014661	-0.003870	-0.004982	-0.261209	0.546364	-0.647292	0.510536	0.069751	-0.113107	0.849526	0	0
6148	2.279686	-1.248765	9.481592	-0.002105	0.011889	-0.006588	-0.261469	0.546089	-0.648076	0.510584	0.069717	-0.113087	0.849503	0	0
6149	2.313546	-1.241784	9.490994	-0.011092	0.006609	0.000368	-0.262390	0.547756	-0.652101	0.510608	0.069676	-0.113184	0.849479	0	0
6150	2.301542	-1.232062	9.493613	-0.016508	0.001340	0.009126	-0.263580	0.547486	-0.651693	0.510518	0.069640	-0.113351	0.849514	0	0
6151	2.299118	-1.232153	9.457582	0.003212	0.010113	0.004898	-0.262674	0.548031	-0.646861	0.510498	0.069638	-0.113312	0.849531	0	0
6152	2.299364	-1.198422	9.477195	0.010358	0.011854	0.007606	-0.263065	0.546927	-0.646605	0.510413	0.069652	-0.113196	0.849596	0	0
6153	2.321427	-1.152849	9.491949	0.005005	0.014473	0.004935	-0.263065	0.547204	-0.647125	0.510396	0.069621	-0.113119	0.849619	0	0
6154	2.376874	-1.165353	9.476906	-0.002128	0.017094	0.000468	-0.260419	0.548297	-0.649509	0.510392	0.069534	-0.113078	0.849634	0	0
6155	2.400819	-1.194346	9.495593	-0.016471	0.010072	0.003849	-0.262267	0.548585	-0.650786	0.510394	0.069434	-0.113206	0.849624	0	0
6156	2.357397	-1.189107	9.524869	-0.007523	0.013580	0.003941	-0.261213	0.547748	-0.648325	0.510357	0.069345	-0.113231	0.849650	0	0
6157	2.308892	-1.219850	9.573002	0.003173	0.006575	0.009287	-0.260694	0.548574	-0.647017	0.510296	0.069369	-0.113214	0.849688	0	0
6158	2.299140	-1.231889	9.544106	0.026499	-0.002122	-0.006434	-0.262016	0.549689	-0.648686	0.510303	0.069599	-0.113023	0.849689	0	0
6159	2.279879	-1.222271	9.493913	0.026492	-0.006485	-0.004679	-0.263849	0.547764	-0.650901	0.510330	0.069868	-0.112865	0.849673	0	0
6160	2.270169	-1.229404	9.496318	0.038964	-0.010879	0.005972	-0.261995	0.547200	-0.650673	0.510218	0.070222	-0.112621	0.849743	0	0
6161	2.260524	-1.226967	9.482008	0.026498	-0.009098	-0.006445	-0.262665	0.547064	-0.647787	0.510256	0.070515	-0.112474	0.849715	0	0
6162	2.224617	-1.183361	9.492434	0.025579	0.003139	0.002423	-0.261872	0.546921	-0.647669	0.510195	0.070686	-0.112270	0.849765	0	0
6163	2.202956	-1.173540	9.502347	-0.016487	-0.007368	0.002087	-0.262132	0.546508	-0.648193	0.510193	0.070734	-0.112484	0.849734	0	0
6164	2.246492	-1.164216	9.516499	-0.018293	-0.006517	0.005590	-0.263310	0.544993	-0.648975	0.510126	0.070759	-0.112704	0.849743	0	0
6165	2.265989	-1.140227	9.545446	-0.023685	-0.028401	0.003708	-0.264782	0.546798	-0.646972	0.510092	0.070946	-0.113086	0.849697	0	0
6166	2.319175	-1.133280	9.593136	-0.002181	-0.012664	0.000381	-0.264109	0.546519	-0.649863	0.510049	0.071112	-0.113196	0.849694	0	0
6167	2.329108	-1.097087	9.655954	0.026443	-0.012673	0.000593	-0.263188	0.547345	-0.650131	0.510023	0.071424	-0.113068	0.849700	0	0
6168	2.338677	-1.107033	9.574042	0.042551	-0.017904	0.000688	-0.263843	0.545826	-0.649351	0.509942	0.071862	-0.112825	0.849744	0	0
6169	2.367923	-1.068835	9.555001	0.074741	-0.028405	0.002647	-0.265156	0.543204	-0.647526	0.509846	0.072551	-0.112367	0.849804	0	0
6170	2.373045	-1.025785	9.488157	0.083703	-0.024891	0.002733	-0.265947	0.543070	-0.648038	0.509707	0.073256	-0.111812	0.849900	0	0
6171	2.407182	-0.978100	9.437940	0.096248	-0.027505	-0.000709	-0.264871	0.539190	-0.646785	0.509625	0.074050	-0.111163	0.849966	0	0
6172	2.436799	-0.889283	9.455529	0.083725	-0.028395	-0.001676	-0.265267	0.538084	-0.645089	0.509523	0.074789	-0.110622	0.850033	0	0
6173	2.455945	-0.911279	9.390220	0.085456	-0.030169	0.012420	-0.266973	0.536157	-0.645737	0.509333	0.075537	-0.110088	0.850150	0	0
6174	2.455624	-0.952512	9.276789	0.056831	-0.026657	0.014862	-0.268690	0.534921	-0.644284	0.509109	0.076107	-0.109778	0.850273	0	0
6175	2.496849	-0.930937	9.358397	0.104260	-0.042404	0.006329	-0.268820	0.533537	-0.642464	0.508942	0.077062	-0.109143	0.850369	0	0
6176	2.440938	-0.987742	9.516850	0.105181	-0.024908	0.001114	-0.269608	0.533542	-0.644022	0.508800	0.077877	-0.108403	0.850474	0	0
6177	2.429755	-0.862637	9.499158	0.096212	-0.021422	0.008140	-0.269732	0.532160	-0.644034	0.508646	0.078611	-0.107729	0.850585	0	0
6178	2.403891	-0.761734	9.394792	0.097999	-0.017031	0.013487	-0.269987	0.530224	-0.643526	0.508414	0.079309	-0.107020	0.850748	0	0
6179	2.485891	-0.772349	9.278599	0.104278	-0.009158	0.015299	-0.269065	0.529388	-0.641324	0.508204	0.079972	-0.106220	0.850911	0	0
6180	2.683176	-0.879235	9.436695	0.112315	-0.010116	0.013507	-0.270112	0.526903	-0.640287	0.507967	0.080683	-0.105353	0.851093	0	0
6181	2.668350	-0.931537	9.599652	0.105127	0.013456	0.022342	-0.271045	0.526907	-0.638049	0.507719	0.081153	-0.104441	0.851309	0	0
6182	2.538100	-0.911238	9.613027	0.109689	0.015288	0.003039	-0.270245	0.525519	-0.637551	0.507600	0.081646	-0.103458	0.851454	0	0
6183	2.470521	-0.903736	9.534384	0.103392	-0.000440	0.008247	-0.270233	0.523444	-0.637834	0.507457	0.082240	-0.102620	0.851582	0	0
6184	2.446488	-0.886791	9.508349	0.115923	-0.010916	0.004787	-0.271538	0.521100	-0.638884	0.507292	0.082985	-0.101719	0.851717	0	0
6185	2.408287	-0.824130	9.451717	0.112288	-0.017923	0.017097	-0.269674	0.518876	-0.638803	0.507048	0.083765	-0.100901	0.851883	0	0
6186	2.417889	-0.833680	9.499593	0.118521	-0.026690	0.019748	-0.271928	0.518611	-0.636417	0.506735	0.084641	-0.100070	0.852081	0	0
6187	2.388597	-0.881212	9.612259	0.081809	-0.028470	0.022114	-0.271941	0.518885	-0.633144	0.506462	0.085351	-0.099569	0.852231	0	0
6188	2.364330	-0.900059	9.679546	0.071070	-0.035471	0.018488	-0.273511	0.516543	-0.634190	0.506188	0.086063	-0.099184	0.852367	0	0
6189	2.292508	-0.812927	9.673958	0.067490	-0.038952	0.018489	-0.275365	0.515999	-0.632466	0.505948	0.086790	-0.098853	0.852474	0	0
6190	2.307381	-0.755653	9.563931	0.062131	-0.045933	0.017553	-0.275892	0.515586	-0.632070	0.505677	0.087548	-0.098596	0.852587	0	0
6191	2.394322	-0.756172	9.616050	0.040633	-0.063472	0.016424	-0.277056	0.514074	-0.637169	0.505453	0.088349	-0.098613	0.852636	0	0
6192	2.499644	-0.888995	9.709750	0.054951	-0.074000	0.009380	-0.276933	0.514487	-0.635205	0.505234	0.089316	-0.098553	0.852671	0	0
6193	2.489046	-1.021117	9.737164	0.038843	-0.074002	0.008357	-0.278255	0.514356	-0.635055	0.505069	0.090206	-0.098632	0.852666	0	0
6194	2.473291	-1.194509	9.627153	0.065687	-0.091456	0.004937	-0.278798	0.514079	-0.630340	0.504856	0.091381	-0.098564	0.852675	0	0
6195	2.449252	-1.175453	9.505007	0.072974	-0.080870	-0.016987	-0.281039	0.512985	-0.630579	0.504868	0.092527	-0.098367	0.852567	0	0
6196	2.397207	-1.019206	9.341417	0.069500	-0.080782	-0.034584	-0.282089	0.511469	-0.630316	0.504997	0.093670	-0.098175	0.852388	0	0
6197	2.407539	-0.921058	9.215076	0.058870	-0.077220	-0.053134	-0.282086	0.508839	-0.626810	0.505332	0.094749	-0.098047	0.852085	0	0
6198	2.446763	-0.835140	9.095556	0.048169	-0.066708	-0.054046	-0.283669	0.508294	-0.626922	0.505657	0.095682	-0.097948	0.851799	0	0
6199	2.536563	-0.770987	9.066679	0.021396	-0.049216	-0.063003	-0.284722	0.507331	-0.626524	0.506138	0.096343	-0.097990	0.851434	0	0
6200	2.558232	-0.782904	9.157683	-0.010841	-0.055379	-0.061509	-0.286577	0.507341	-0.625449	0.506588	0.096890	-0.098328	0.851065	0	0
6201	2.524591	-0.754291	8.990066	-0.037618	-0.022967	-0.061567	-0.285651	0.508582	-0.627805	0.507139	0.097028	-0.098742	0.850674	0	0
6202	2.582578	-0.752119	9.061692	-0.059075	-0.028238	-0.068811	-0.285781	0.507475	-0.626375	0.507728	0.097106	-0.099346	0.850243	0	0
6203	2.674128	-0.783892	9.130235	-0.088594	0.025934	-0.056529	-0.285521	0.508581	-0.627022	0.508332	0.096566	-0.099954	0.849872	0	0
6204	2.712834	-0.778936	9.276566	-0.117317	0.024097	-0.040897	-0.283662	0.507741	-0.628105	0.508793	0.095875	-0.100814	0.849573	0	0
6205	2.621586	-0.706150	9.249349	-0.132513	0.048611	-0.035590	-0.282347	0.509671	-0.629153	0.509282	0.094899	-0.101701	0.849284	0	0
6206	2.529997	-0.681439	9.231195	-0.130737	0.027648	-0.038263	-0.282491	0.511332	-0.628349	0.509731	0.094107	-0.102659	0.848987	0	0
6207	2.500941	-0.695364	9.322616	-0.114700	0.042477	-0.021346	-0.281448	0.514093	-0.628730	0.510075	0.093258	-0.103438	0.848780	0	0
6208	2.525084	-0.699981	9.447330	-0.093275	0.048553	-0.012368	-0.279869	0.515191	-0.628481	0.510288	0.092453	-0.103995	0.848672	0	0
6209	2.558562	-0.750344	9.581053	-0.086125	0.050272	-0.014095	-0.282099	0.515483	-0.633939	0.510552	0.091675	-0.104496	0.848536	0	0
6210	2.524573	-0.780862	9.739619	-0.071944	0.030957	0.005325	-0.282241	0.516451	-0.632881	0.510571	0.091109	-0.104978	0.848526	0	0
6211	2.481585	-0.713250	9.716733	-0.070190	0.030954	0.014177	-0.280675	0.518793	-0.630657	0.510559	0.090544	-0.105463	0.848533	0	0
6212	2.476712	-0.720325	9.750341	-0.084548	-0.004051	0.012182	-0.280949	0.520316	-0.630507	0.510495	0.090204	-0.106237	0.848512	0	0
6213	2.486222	-0.741974	9.774045	-0.091748	0.020402	0.028071	-0.281213	0.519902	-0.629853	0.510374	0.089601	-0.106966	0.848557	0	0
6214	2.428015	-0.775369	9.716481	-0.072122	-0.009324	0.033406	-0.281747	0.522397	-0.632698	0.510112	0.089347	-0.107681	0.848651	0	0
6215	2.449573	-0.795222	9.571863	-0.050692	-0.025064	0.042309	-0.283341	0.523789	-0.632791	0.509784	0.089321	-0.108301	0.848771	0	0
6216	2.514867	-0.781359	9.552233	-0.047116	-0.035574	0.040519	-0.283079	0.524895	-0.633830	0.509408	0.089409	-0.108943	0.848906	0	0
6217	2.548473	-0.810398	9.580449	-0.052518	-0.021616	0.051087	-0.282554	0.525168	-0.633312	0.509011	0.089334	-0.109567	0.849071	0	0
6218	2.562708	-0.846516	9.603945	-0.074917	-0.030388	0.054405	-0.284409	0.526008	-0.633276	0.508546	0.089222	-0.110431	0.849250	0	0
6219	2.629947	-0.902071	9.698862	-0.061483	-0.033907	0.047407	-0.284955	0.528778	-0.633109	0.508175	0.089208	-0.111188	0.849375	0	0
6220	2.682218	-1.022629	9.735479	-0.061501	-0.035682	0.049121	-0.287347	0.531004	-0.633182	0.507732	0.089215	-0.111959	0.849538	0	0
6221	2.727335	-1.128861	9.719448	-0.056154	-0.039197	0.052637	-0.286688	0.531277	-0.633058	0.507304	0.089268	-0.112704	0.849689	0	0
6222	2.652942	-1.058987	9.569480	-0.054261	-0.031232	0.036859	-0.288276	0.531424	-0.632902	0.506971	0.089287	-0.113381	0.849796	0	0
6223	2.591156	-0.916846	9.487528	-0.049851	-0.053097	0.047435	-0.289348	0.533920	-0.632861	0.506566	0.089495	-0.114137	0.849914	0	0
6224	2.668406	-0.917686	9.409944	-0.045323	-0.055702	0.036863	-0.289350	0.534474	-0.633117	0.506194	0.089768	-0.114862	0.850009	0	0
6225	2.829452	-1.020117	9.359308	-0.045335	-0.049624	0.042104	-0.290942	0.534759	-0.632174	0.505833	0.089977	-0.115559	0.850108	0	0
6226	2.744635	-1.071466	9.655067	-0.043469	-0.044355	0.018354	-0.291614	0.536283	-0.631494	0.505628	0.090185	-0.116193	0.850121	0	0
6227	2.669313	-1.129274	9.436343	-0.023721	-0.018030	0.017727	-0.292685	0.538503	-0.631325	0.505490	0.090262	-0.116526	0.850149	0	0
6228	2.736393	-1.206512	9.518995	-0.023648	-0.056494	-0.012409	-0.293731	0.536018	-0.630549	0.505516	0.090709	-0.117025	0.850018	0	0
6229	2.762299	-1.293740	9.375969	0.003363	-0.017910	-0.035005	-0.293473	0.538231	-0.632363	0.505802	0.090986	-0.117082	0.849810	0	0
6230	2.651740	-1.216346	9.233609	0.026708	-0.016062	-0.047994	-0.293477	0.537953	-0.630665	0.506130	0.091385	-0.116917	0.849595	0	0
6231	2.589751	-1.103016	9.168152	0.051808	-0.009012	-0.053910	-0.293868	0.535879	-0.628848	0.506543	0.091854	-0.116502	0.849355	0	0
6232	2.599605	-1.080953	9.329348	0.041033	-0.016931	-0.052257	-0.293600	0.534771	-0.628078	0.506890	0.092339	-0.116215	0.849135	0	0
6233	2.575053	-1.138393	9.360144	0.030364	0.001468	-0.062847	-0.293867	0.534910	-0.627549	0.507409	0.092619	-0.115919	0.848835	0	0
6234	2.589441	-1.148509	9.234926	0.044697	0.003244	-0.062740	-0.295030	0.531875	-0.630440	0.507861	0.092964	-0.115488	0.848586	0	0
6235	2.604781	-1.028465	9.202527	0.065267	0.004116	-0.059042	-0.293841	0.531868	-0.629935	0.508318	0.093394	-0.114887	0.848346	0	0
6236	2.632534	-0.864855	9.290690	0.055445	0.011967	-0.062586	-0.293179	0.530065	-0.627346	0.508762	0.093719	-0.114320	0.848121	0	0
6237	2.664564	-0.778279	9.368319	0.019560	0.017130	-0.041675	-0.293044	0.529926	-0.627873	0.509130	0.093786	-0.114054	0.847929	0	0
6238	2.702843	-0.829017	9.391438	-0.018092	0.011823	-0.027892	-0.292650	0.530200	-0.627615	0.509347	0.093698	-0.114143	0.847796	0	0
6239	2.709634	-0.893874	9.436298	-0.052197	0.010004	-0.007016	-0.291835	0.527707	-0.629745	0.509479	0.093420	-0.114553	0.847692	0	0
6240	2.687959	-0.886422	9.458202	-0.052127	0.010043	-0.022868	-0.291837	0.528261	-0.630132	0.509691	0.093168	-0.114946	0.847539	0	0
6241	2.659631	-0.797071	9.502735	-0.064759	0.010858	-0.000021	-0.292120	0.530474	-0.628536	0.509777	0.092809	-0.115462	0.847457	0	0
6242	2.688791	-0.770899	9.483557	-0.070229	0.004678	0.021062	-0.293169	0.529651	-0.629705	0.509617	0.092460	-0.116075	0.847507	0	0
6243	2.722383	-0.802299	9.526167	-0.059566	-0.016358	0.029857	-0.291336	0.533238	-0.630221	0.509413	0.092323	-0.116710	0.847557	0	0
6244	2.731577	-0.869515	9.592610	-0.032782	-0.009396	0.042396	-0.292391	0.531860	-0.628910	0.509027	0.092259	-0.117098	0.847743	0	0
6245	2.652090	-0.840146	9.555180	-0.023890	-0.012892	0.054815	-0.294254	0.534083	-0.629121	0.508583	0.092243	-0.117433	0.847965	0	0
6246	2.620752	-0.830486	9.488266	-0.023895	-0.035610	0.051221	-0.292659	0.534630	-0.632411	0.508084	0.092436	-0.117888	0.848180	0	0
6247	2.673739	-0.845714	9.362657	-0.023923	-0.032123	0.061791	-0.294773	0.535057	-0.633421	0.507558	0.092573	-0.118324	0.848419	0	0
6248	2.716901	-0.887060	9.323355	-0.018543	-0.044363	0.056479	-0.294506	0.534087	-0.632650	0.506998	0.092862	-0.118782	0.848658	0	0
6249	2.793917	-0.923669	9.346303	0.002915	-0.028651	0.063710	-0.296388	0.537969	-0.629966	0.506434	0.093104	-0.118974	0.848941	0	0
6250	2.866091	-0.962602	9.383687	-0.011393	-0.030425	0.060044	-0.296919	0.537694	-0.628914	0.505843	0.093307	-0.119303	0.849225	0	0
6251	2.920323	-0.778247	8.457628	-0.064852	0.017009	0.051057	-0.298504	0.538534	-0.630713	0.505504	0.092836	-0.119831	0.849404	0	0
6252	3.054380	-1.288359	8.734208	-0.043437	-0.051282	0.033191	-0.299306	0.539091	-0.629126	0.505147	0.093087	-0.120512	0.849493	0	0
6253	2.928374	-1.015262	8.839377	-0.023688	-0.009260	0.030054	-0.299308	0.539921	-0.630033	0.504915	0.093078	-0.120814	0.849589	0	0
6254	2.962130	-1.035895	9.257039	0.018318	-0.033826	0.021436	-0.300363	0.539235	-0.629762	0.504621	0.093507	-0.120871	0.849709	0	0
6255	2.917859	-1.150770	9.333010	0.047027	-0.025029	0.004042	-0.300235	0.539095	-0.628065	0.504524	0.094023	-0.120631	0.849743	0	0
6256	3.004620	-1.171037	9.219069	0.068593	-0.031979	-0.015239	-0.302223	0.538136	-0.625297	0.504491	0.094734	-0.120216	0.849742	0	0
6257	2.927852	-1.100659	9.227750	0.055179	-0.042452	-0.019744	-0.303666	0.536484	-0.625815	0.504567	0.095471	-0.119977	0.849648	0	0
6258	2.879673	-1.083533	9.199522	0.028432	-0.007417	-0.029486	-0.303660	0.535516	-0.625825	0.504730	0.095787	-0.119767	0.849546	0	0
6259	2.773802	-1.029846	9.181826	0.003370	0.003095	-0.023419	-0.301927	0.533709	-0.626916	0.504941	0.095881	-0.119736	0.849415	0	0
6260	2.677722	-0.957052	9.145037	-0.003804	-0.014371	-0.023490	-0.301655	0.532047	-0.626413	0.505081	0.096085	-0.119841	0.849293	0	0
6261	2.668110	-0.952019	9.193246	-0.012725	-0.010867	-0.029708	-0.301803	0.534538	-0.626124	0.505345	0.096222	-0.120009	0.849097	0	0
6262	2.668426	-0.908660	9.215372	-0.000184	0.001381	-0.029564	-0.302462	0.533988	-0.625727	0.505535	0.096321	-0.119996	0.848975	0	0
6263	2.754893	-0.976421	9.300369	0.007778	0.003049	-0.011918	-0.302067	0.534401	-0.625860	0.505644	0.096421	-0.119935	0.848907	0	0
6264	2.846058	-1.058997	9.272196	0.026529	0.003889	-0.003010	-0.302457	0.533158	-0.625736	0.505587	0.096601	-0.119708	0.848952	0	0
6265	2.923161	-1.081380	9.228012	0.040902	0.010027	-0.012603	-0.303371	0.531641	-0.626653	0.505679	0.096812	-0.119332	0.848927	0	0
6266	2.928150	-1.059705	9.249848	0.046267	0.006524	-0.013455	-0.304032	0.531091	-0.625601	0.505691	0.097082	-0.118914	0.848947	0	0
6267	2.947996	-0.987553	9.298575	0.040941	-0.000465	-0.025848	-0.302443	0.530390	-0.625109	0.505882	0.097400	-0.118580	0.848844	0	0
6268	2.952693	-1.006767	9.319944	0.031969	-0.010977	-0.024195	-0.304154	0.529293	-0.625618	0.505986	0.097758	-0.118362	0.848771	0	0
6269	2.938288	-0.992472	9.238518	0.039108	0.003021	-0.013509	-0.303634	0.530674	-0.625350	0.506077	0.098024	-0.118041	0.848731	0	0
6270	2.880773	-0.929615	9.196475	0.024788	0.006534	-0.010045	-0.303365	0.529011	-0.623932	0.506090	0.098180	-0.117809	0.848737	0	0
6271	2.871181	-0.919948	9.187056	0.014081	0.018791	-0.012717	-0.301910	0.529142	-0.624476	0.506217	0.098185	-0.117622	0.848687	0	0
6272	2.861775	-0.886061	9.233191	-0.009203	0.011774	-0.011141	-0.302301	0.529007	-0.625779	0.506285	0.098125	-0.117652	0.848649	0	0
6273	2.883447	-0.895741	9.268944	-0.003825	0.013518	-0.013749	-0.302314	0.530666	-0.624716	0.506432	0.098086	-0.117644	0.848567	0	0
6274	2.900370	-0.893424	9.283244	-0.020850	0.019614	-0.006806	-0.301639	0.529834	-0.627351	0.506486	0.097896	-0.117737	0.848544	0	0
6275	2.846987	-0.929116	9.273681	-0.003829	0.036261	-0.006613	-0.301374	0.529556	-0.627096	0.506600	0.097656	-0.117621	0.848520	0	0
6276	2.793555	-0.971994	9.273649	0.014040	0.017907	-0.006542	-0.301507	0.529279	-0.626443	0.506613	0.097656	-0.117427	0.848538	0	0
6277	2.776562	-0.986131	9.326508	0.033767	0.038043	-0.011611	-0.301102	0.527617	-0.625942	0.506735	0.097597	-0.116977	0.848535	0	0
6278	2.814862	-1.038819	9.498616	0.017595	0.034472	-0.002956	-0.299906	0.527058	-0.626882	0.506737	0.097470	-0.116673	0.848590	0	0
6279	2.821746	-1.091555	9.574859	-0.006652	0.037905	0.015369	-0.300969	0.528032	-0.626987	0.506668	0.097176	-0.116593	0.848676	0	0
6280	2.773532	-1.079239	9.546576	0.003225	0.025702	0.004841	-0.300835	0.527339	-0.626211	0.506596	0.097043	-0.116462	0.848752	0	0
6281	2.730733	-0.982978	9.454319	-0.000408	0.013455	0.016260	-0.298968	0.526362	-0.629388	0.506486	0.096986	-0.116453	0.848826	0	0
6282	2.721222	-0.961351	9.423406	0.001436	0.002998	0.002145	-0.300031	0.527475	-0.629623	0.506417	0.097039	-0.116449	0.848861	0	0
6283	2.776304	-1.024401	9.395768	0.001359	0.009943	0.021526	-0.298713	0.528436	-0.630156	0.506256	0.097013	-0.116447	0.848960	0	0
6284	2.826854	-1.048674	9.452735	0.010335	0.004692	0.011858	-0.299503	0.526087	-0.627028	0.506092	0.097087	-0.116368	0.849060	0	0
6285	2.798225	-1.000321	9.460748	-0.007648	-0.005846	0.028450	-0.300311	0.528166	-0.626210	0.505863	0.097142	-0.116530	0.849169	0	0
6286	2.812751	-0.995580	9.475098	-0.000545	-0.009376	0.039059	-0.300444	0.527613	-0.625298	0.505455	0.097249	-0.116640	0.849384	0	0
6287	2.808172	-0.957360	9.377037	0.010262	-0.002327	0.028600	-0.301629	0.527066	-0.625547	0.505211	0.097364	-0.116631	0.849517	0	0
6288	2.854199	-0.933954	9.283176	0.033608	-0.009274	0.011115	-0.302424	0.527070	-0.625273	0.505007	0.097675	-0.116424	0.849631	0	0
6289	2.947840	-1.007023	9.223847	0.043404	-0.020678	0.019034	-0.302931	0.523200	-0.625043	0.504790	0.098126	-0.116219	0.849736	0	0
6290	3.048377	-1.132681	9.288830	0.047885	-0.021583	0.014600	-0.301338	0.521531	-0.624298	0.504544	0.098608	-0.115957	0.849862	0	0
6291	3.074818	-1.151910	9.360483	0.026471	0.006405	0.007483	-0.302027	0.525268	-0.622419	0.504472	0.098761	-0.115755	0.849915	0	0
6292	3.024775	-1.059991	9.402829	-0.003953	-0.000594	0.005506	-0.301749	0.523607	-0.623618	0.504371	0.098814	-0.115818	0.849960	0	0
6293	2.899902	-0.958409	9.268081	-0.027232	-0.004053	0.012435	-0.302547	0.524580	-0.623857	0.504297	0.098781	-0.116133	0.849965	0	0
6294	2.842548	-0.871632	9.183051	-0.041428	0.010021	-0.006967	-0.302022	0.526377	-0.625679	0.504358	0.098568	-0.116449	0.849910	0	0
6295	2.809298	-0.794358	9.198647	-0.061067	0.013542	-0.015883	-0.302284	0.525825	-0.625419	0.504579	0.098248	-0.116934	0.849749	0	0
6296	2.823733	-0.808285	9.400248	-0.068294	-0.007514	-0.012499	-0.300966	0.526509	-0.625432	0.504699	0.098054	-0.117563	0.849613	0	0
6297	2.828402	-0.834428	9.515269	-0.070088	0.018697	-0.007140	-0.301500	0.528034	-0.626455	0.504861	0.097633	-0.118104	0.849491	0	0
6298	2.862184	-0.837171	9.490912	-0.046854	0.007315	-0.003497	-0.300841	0.528861	-0.627242	0.504900	0.097412	-0.118484	0.849440	0	0
6299	2.913109	-0.823116	9.538636	-0.046859	-0.002419	-0.001828	-0.302219	0.528212	-0.625289	0.504968	0.097280	-0.118938	0.849351	0	0
6300	2.934571	-0.861703	9.559638	-0.009306	0.002816	0.004618	-0.301030	0.528759	-0.626217	0.504899	0.097276	-0.119030	0.849380	0	0
6301	2.886346	-0.851712	9.557765	0.026423	0.002808	0.018112	-0.301295	0.530006	-0.628031	0.504734	0.097446	-0.118853	0.849483	0	0
6302	2.890740	-0.911938	9.537807	0.056819	-0.021675	0.016470	-0.301556	0.529178	-0.627643	0.504472	0.097969	-0.118518	0.849626	0	0
6303	2.870736	-1.005781	9.474413	0.089046	-0.012896	0.016724	-0.302610	0.528907	-0.628153	0.504238	0.098590	-0.117886	0.849781	0	0
6304	2.869962	-1.111800	9.410713	0.117717	-0.025096	0.005414	-0.302085	0.527935	-0.625424	0.504003	0.099463	-0.117040	0.849935	0	0
6305	2.794973	-1.128227	9.353490	0.119454	-0.025092	0.018665	-0.303537	0.526974	-0.624366	0.503706	0.100338	-0.116213	0.850122	0	0
6306	2.744343	-1.115907	9.320420	0.094437	-0.007573	0.016802	-0.303517	0.524070	-0.625310	0.503415	0.100931	-0.115487	0.850323	0	0
6307	2.749293	-1.099108	9.320571	0.049780	-0.000551	0.001524	-0.303778	0.523103	-0.624793	0.503362	0.101265	-0.115112	0.850365	0	0
6308	2.805076	-1.063612	9.272430	0.024705	0.009913	0.011063	-0.305108	0.524078	-0.623978	0.503201	0.101366	-0.114884	0.850479	0	0
6309	2.880328	-1.006664	9.209948	0.019311	-0.004106	0.014489	-0.304705	0.522692	-0.623475	0.503064	0.101563	-0.114801	0.850548	0	0
6310	2.991770	-0.954751	9.166322	0.033723	0.002914	-0.003026	-0.304702	0.521585	-0.622701	0.503012	0.101785	-0.114518	0.850590	0	0
6311	3.093298	-0.940996	9.204058	0.040855	-0.000630	0.000509	-0.304039	0.521167	-0.622585	0.502976	0.102079	-0.114224	0.850616	0	0
6312	3.132380	-0.864220	9.199862	0.062345	0.014326	-0.002756	-0.305176	0.520997	-0.622152	0.502906	0.102347	-0.113641	0.850703	0	0
6313	3.133221	-0.748594	9.258866	0.053336	0.001163	0.005964	-0.303840	0.519607	-0.623756	0.502812	0.102686	-0.113242	0.850771	0	0
6314	3.193958	-0.696248	9.227700	0.033651	0.004640	0.008470	-0.303843	0.519607	-0.623102	0.502678	0.102877	-0.112964	0.850865	0	0
6315	3.269186	-0.643985	9.206021	0.046194	0.023868	0.011263	-0.305959	0.520034	-0.623458	0.502570	0.102985	-0.112521	0.850974	0	0
6316	3.288513	-0.641819	9.177039	0.022828	0.027305	0.035773	-0.305162	0.519476	-0.623738	0.502243	0.102898	-0.112250	0.851213	0	0
6317	3.268823	-0.696701	9.270310	0.023738	0.030804	0.030498	-0.304110	0.519192	-0.621663	0.502002	0.102817	-0.111989	0.851399	0	0
6318	3.252055	-0.677364	9.258660	0.012075	0.035163	0.039250	-0.303829	0.517809	-0.624036	0.501675	0.102603	-0.111775	0.851646	0	0
6319	3.273648	-0.698990	9.320713	-0.003993	0.048278	0.033000	-0.304366	0.519195	-0.624014	0.501461	0.102235	-0.111670	0.851830	0	0
6320	3.307207	-0.735186	9.368075	-0.011160	0.067492	0.039167	-0.303573	0.519745	-0.624806	0.501196	0.101629	-0.111492	0.852082	0	0
6321	3.319258	-0.739944	9.415985	0.008484	0.060472	0.044566	-0.302922	0.520155	-0.622588	0.500883	0.101211	-0.111236	0.852349	0	0
6322	3.258999	-0.729380	9.570443	0.026382	0.053478	0.037639	-0.301346	0.522083	-0.622723	0.500582	0.100914	-0.110807	0.852617	0	0
6323	3.271340	-0.688888	9.472263	0.062193	0.060503	0.037932	-0.302130	0.521120	-0.623767	0.500270	0.100775	-0.110091	0.852910	0	0
6324	3.268885	-0.689361	9.311252	0.101594	0.071048	0.038261	-0.299467	0.518616	-0.625141	0.499911	0.100703	-0.108934	0.853277	0	0
6325	3.220537	-0.710771	9.306550	0.128388	0.070955	0.053402	-0.301228	0.516727	-0.625287	0.499410	0.100793	-0.107622	0.853726	0	0
6326	3.065461	-0.786381	9.355086	0.143642	0.083263	0.045657	-0.299259	0.517406	-0.622433	0.498955	0.100818	-0.106051	0.854185	0	0
6327	2.915540	-0.818545	9.466566	0.133813	0.079798	0.038559	-0.297393	0.515184	-0.623399	0.498582	0.100877	-0.104636	0.854571	0	0
6328	2.872079	-0.820368	9.546231	0.115917	0.079794	0.036678	-0.297123	0.514214	-0.623282	0.498229	0.100802	-0.103310	0.854947	0	0
6329	2.848224	-0.779298	9.544506	0.103375	0.072793	0.038339	-0.295647	0.511302	-0.624772	0.497878	0.100768	-0.102189	0.855290	0	0
6330	2.865449	-0.735990	9.592923	0.089941	0.060528	0.036437	-0.296307	0.511306	-0.625154	0.497533	0.100728	-0.101182	0.855615	0	0
6331	2.856520	-0.639207	9.757544	0.117698	0.065768	0.029627	-0.294449	0.510328	-0.625715	0.497234	0.100834	-0.099963	0.855920	0	0
6332	2.807160	-0.451146	9.779359	0.137330	0.055259	0.038597	-0.294435	0.508116	-0.626130	0.496816	0.101072	-0.098578	0.856295	0	0
6333	2.730627	-0.344978	9.694717	0.151605	0.044780	0.047521	-0.294686	0.505627	-0.625628	0.496307	0.101506	-0.097186	0.856698	0	0
6334	2.749613	-0.415022	10.433992	0.158506	-0.035906	0.059579	-0.295879	0.505633	-0.624825	0.495595	0.102609	-0.096092	0.857102	0	0
6335	2.903275	-0.538867	10.440857	0.094145	0.035765	0.066348	-0.297059	0.503703	-0.624303	0.494973	0.102813	-0.095250	0.857531	0	0
6336	2.976999	-0.341565	9.865675	0.115670	0.016618	0.066466	-0.294939	0.503000	-0.624604	0.494297	0.103246	-0.094270	0.857977	0	0
6337	2.828781	-0.115863	9.360030	0.085297	0.023741	0.073422	-0.294549	0.503551	-0.623819	0.493610	0.103502	-0.093568	0.858418	0	0
6338	2.839080	-0.036509	10.125200	0.031267	-0.098019	0.088489	-0.295689	0.504346	-0.623639	0.492725	0.104481	-0.093901	0.858772	0	0
6339	2.852450	-0.155619	8.962875	-0.056074	0.070187	0.093746	-0.294895	0.504757	-0.624432	0.492054	0.103620	-0.094201	0.859228	0	0
6340	2.618099	-0.531697	9.657558	-0.148514	-0.055043	0.097884	-0.296758	0.506981	-0.624644	0.491314	0.103336	-0.095875	0.859500	0	0
6341	2.322665	-0.636293	9.308009	-0.088419	0.051865	0.105833	-0.295713	0.509050	-0.624508	0.490555	0.102456	-0.096551	0.859963	0	0
6342	2.413612	-0.419856	9.528421	-0.018763	-0.067166	0.095348	-0.296780	0.510716	-0.624475	0.489688	0.102917	-0.097165	0.860333	0	0
6343	2.228370	-0.645845	9.090004	0.045910	0.027540	0.078558	-0.297051	0.511824	-0.624460	0.489002	0.102926	-0.096769	0.860766	0	0
6344	2.001702	-0.904646	8.041104	0.075622	-0.022841	0.050433	-0.295999	0.513756	-0.626027	0.488464	0.103510	-0.096308	0.861054	0	0
6345	1.742188	-0.770797	9.462885	0.013703	-0.072055	0.037541	-0.295734	0.514031	-0.626551	0.488069	0.104252	-0.096625	0.861153	0	0
6346	1.663887	-0.901322	9.053482	-0.082646	0.115269	0.041048	-0.296657	0.512929	-0.625502	0.487903	0.102884	-0.096842	0.861387	0	0
6347	1.708976	-0.684269	9.358417	-0.113251	-0.024800	0.033293	-0.294950	0.515410	-0.626288	0.487723	0.102593	-0.098003	0.861392	0	0
6348	1.907914	-0.560248	9.521557	-0.149024	0.060803	0.050927	-0.294964	0.518454	-0.627042	0.487480	0.101361	-0.099066	0.861554	0	0
6349	1.927731	-0.825254	9.431817	-0.149137	-0.007442	0.056789	-0.295364	0.520671	-0.629892	0.487149	0.100713	-0.100462	0.861655	0	0
6350	1.929491	-0.910087	9.224134	-0.136561	0.039836	0.064969	-0.294191	0.523708	-0.629880	0.486741	0.099709	-0.101533	0.861877	0	0
6351	2.148264	-0.728590	9.397311	-0.068618	-0.032060	0.057196	-0.294921	0.525823	-0.629609	0.486300	0.099658	-0.102345	0.862036	0	0
6352	2.341413	-0.741364	9.645451	0.040563	-0.026864	0.046490	-0.296766	0.525696	-0.631020	0.485792	0.100111	-0.102194	0.862288	0	0
6353	2.489327	-0.653722	9.580291	0.083457	-0.037409	0.057313	-0.297295	0.525283	-0.630101	0.485193	0.100842	-0.101715	0.862597	0	0
6354	2.459662	-0.415105	9.667409	0.071820	-0.044422	0.055496	-0.298467	0.522386	-0.630374	0.484558	0.101588	-0.101389	0.862904	0	0
6355	2.549707	-0.654026	9.635044	0.067327	-0.084668	0.047312	-0.299668	0.523359	-0.628776	0.484013	0.102655	-0.101262	0.863099	0	0
6356	2.610520	-0.913408	9.129229	0.069288	-0.046042	0.033307	-0.299935	0.522668	-0.626948	0.483565	0.103426	-0.100941	0.863295	0	0
6357	2.780013	-0.854152	9.275055	0.085502	-0.044305	0.006074	-0.300993	0.522951	-0.627191	0.483397	0.104275	-0.100423	0.863348	0	0
6358	2.791320	-0.636556	9.671615	0.055143	0.016857	0.000819	-0.299398	0.521698	-0.627751	0.483309	0.104467	-0.099887	0.863436	0	0
6359	2.805885	-0.629145	9.772516	-0.002168	-0.011183	0.000295	-0.300180	0.519765	-0.627496	0.483315	0.104612	-0.099958	0.863406	0	0
6360	2.790551	-0.753500	9.968297	-0.012968	-0.056707	-0.005261	-0.302035	0.519775	-0.626422	0.483280	0.105116	-0.100360	0.863318	0	0
6361	2.563520	-0.752385	9.753963	0.053373	-0.049529	-0.025826	-0.301114	0.520323	-0.626169	0.483415	0.105885	-0.100108	0.863178	0	0
6362	2.024750	-0.441404	9.396873	0.073209	-0.003776	-0.034094	-0.301635	0.518250	-0.624874	0.483591	0.106377	-0.099479	0.863092	0	0
6363	2.027137	-0.409636	8.738753	0.030260	-0.014096	-0.022925	-0.303430	0.517530	-0.624306	0.483762	0.106718	-0.099245	0.862981	0	0
6364	2.234218	-0.171526	9.263644	0.105407	-0.059694	-0.047240	-0.303827	0.517671	-0.624430	0.483948	0.107862	-0.098593	0.862809	0	0
6365	2.330944	-0.483232	9.042920	0.123328	-0.008948	-0.033796	-0.304876	0.515185	-0.622738	0.484118	0.108614	-0.097510	0.862743	0	0
6366	2.361693	-0.568137	8.885458	0.271861	-0.085832	-0.054163	-0.305252	0.511175	-0.621987	0.484152	0.110796	-0.095540	0.862666	0	0
6367	2.303642	-0.606214	9.657011	0.352355	-0.106908	-0.074808	-0.304698	0.505084	-0.619178	0.484323	0.113536	-0.092903	0.862502	0	0
6368	2.414154	-0.679797	9.472553	0.468852	-0.013227	-0.082476	-0.305190	0.497339	-0.617155	0.484427	0.116068	-0.088847	0.862534	0	0
6369	2.462360	-0.357610	9.557557	0.498349	-0.059612	-0.090310	-0.307003	0.488770	-0.613811	0.484592	0.119113	-0.084696	0.862444	0	0
6370	2.550375	-0.204534	9.500876	0.477811	-0.040383	-0.091265	-0.307220	0.479086	-0.611549	0.484707	0.121924	-0.080677	0.862371	0	0
6371	2.548654	-0.440655	9.363586	0.443866	-0.029843	-0.097687	-0.306396	0.473410	-0.611095	0.485004	0.124446	-0.076836	0.862195	0	0
6372	2.715534	-0.405748	9.405809	0.404440	-0.019447	-0.083001	-0.306897	0.467325	-0.609055	0.485125	0.126710	-0.073354	0.862101	0	0
6373	2.945501	0.004323	9.591198	0.357933	0.004052	-0.083244	-0.306340	0.460680	-0.605990	0.485413	0.128508	-0.070108	0.861942	0	0
6374	2.954811	-0.043901	9.576142	0.239763	0.032841	-0.060222	-0.304471	0.455688	-0.602928	0.485580	0.129501	-0.067819	0.861883	0	0
6375	3.010665	-0.337759	9.581896	0.123437	0.049409	-0.054918	-0.304454	0.452367	-0.602438	0.485951	0.129751	-0.066415	0.861746	0	0
6376	3.121102	-0.448748	9.791098	0.048283	0.062356	-0.053762	-0.302525	0.450747	-0.599635	0.486318	0.129555	-0.065640	0.861628	0	0
6377	3.101732	-0.449236	9.582165	-0.005415	0.097346	-0.034631	-0.300141	0.450735	-0.600979	0.486709	0.128757	-0.065152	0.861563	0	0
6378	2.986234	-0.388515	9.480514	-0.055494	0.105263	-0.034918	-0.299603	0.449349	-0.601263	0.487067	0.127675	-0.065086	0.861527	0	0
6379	3.007107	-0.513314	9.623102	-0.077978	0.093807	-0.017534	-0.298011	0.450726	-0.605197	0.487399	0.126547	-0.065273	0.861491	0	0
6380	2.989286	-0.638524	9.532890	-0.052043	0.106071	-0.009389	-0.294846	0.452922	-0.606662	0.487523	0.125458	-0.065204	0.861586	0	0
6381	3.038557	-0.506241	9.656559	-0.005588	0.083276	-0.002955	-0.295251	0.453200	-0.604822	0.487628	0.124770	-0.064851	0.861653	0	0
6382	3.021894	-0.465867	9.445669	0.043605	0.102552	0.012471	-0.294707	0.450985	-0.605506	0.487423	0.124165	-0.064000	0.861920	0	0
6383	2.811236	-0.535002	9.110217	0.040844	0.058905	0.025567	-0.294712	0.452645	-0.606797	0.487207	0.123900	-0.063413	0.862124	0	0
6384	2.692297	-0.625077	9.239991	0.026486	0.046657	0.027195	-0.294180	0.451812	-0.606291	0.486844	0.123684	-0.062998	0.862390	0	0
6385	2.656656	-0.549682	9.421419	0.031754	0.016859	0.035959	-0.292851	0.450976	-0.607104	0.486521	0.123734	-0.062717	0.862585	0	0
6386	2.580140	-0.445500	9.473748	0.026270	0.016809	0.060635	-0.292190	0.452356	-0.609324	0.485863	0.123753	-0.062492	0.862970	0	0
6387	2.493563	-0.396635	9.501494	-0.025776	0.011490	0.091994	-0.293115	0.453192	-0.610871	0.485123	0.123535	-0.062806	0.863395	0	0
6388	2.460883	-0.248750	9.799094	-0.084882	0.013157	0.096890	-0.293923	0.455686	-0.610834	0.484276	0.123023	-0.063602	0.863885	0	0
6389	2.306825	-0.173634	9.587385	-0.186069	0.065623	0.136942	-0.294211	0.458452	-0.608317	0.483377	0.121529	-0.065090	0.864488	0	0
6390	2.318937	-0.164475	9.467216	-0.296203	0.032339	0.148356	-0.294240	0.463985	-0.609177	0.482352	0.119795	-0.067682	0.865104	0	0
6391	2.427689	-0.153211	9.495248	-0.384023	0.038329	0.179429	-0.293595	0.469517	-0.613840	0.481297	0.117547	-0.071061	0.865729	0	0
6392	2.470719	-0.220316	9.683973	-0.428833	0.012884	0.182504	-0.294699	0.478375	-0.614912	0.480104	0.115317	-0.074934	0.866364	0	0
6393	2.459230	-0.473065	9.589838	-0.418099	0.025152	0.187868	-0.297382	0.486966	-0.617794	0.478988	0.113006	-0.078677	0.866955	0	0
6394	2.434770	-0.516214	9.575132	-0.382374	-0.004590	0.193306	-0.298486	0.495271	-0.618218	0.477599	0.111141	-0.082239	0.867631	0	0
6395	2.420523	-0.480228	9.508374	-0.343957	-0.011591	0.205910	-0.299833	0.501642	-0.621535	0.476196	0.109483	-0.085530	0.868294	0	0
6396	2.410682	-0.502137	9.397651	-0.301007	-0.030794	0.202630	-0.300132	0.507037	-0.620430	0.474612	0.108223	-0.088521	0.869020	0	0
6397	2.343090	-0.496989	9.335805	-0.287613	-0.032525	0.209794	-0.300687	0.512435	-0.621807	0.473083	0.107006	-0.091420	0.869704	0	0
6398	2.251575	-0.460398	9.269721	-0.298409	-0.036020	0.223837	-0.303631	0.517567	-0.619880	0.471268	0.105786	-0.094431	0.870516	0	0
6399	2.294626	-0.516264	9.201412	-0.339595	-0.024680	0.235011	-0.304720	0.526289	-0.625270	0.469570	0.104226	-0.097763	0.871254	0	0
6400	2.400484	-0.565713	9.031693	-0.438020	-0.011597	0.243995	-0.306084	0.534319	-0.626216	0.467701	0.102119	-0.101890	0.872036	0	0
6401	2.430717	-0.729350	9.082425	-0.565068	-0.003771	0.243054	-0.307856	0.544149	-0.627007	0.466161	0.099307	-0.107090	0.872562	0	0
6402	2.565090	-0.850506	9.132748	-0.692147	0.004007	0.249139	-0.309235	0.555222	-0.628837	0.464450	0.095872	-0.113356	0.873067	0	0
6403	2.620900	-0.819071	9.329705	-0.772765	-0.018842	0.257266	-0.311159	0.569064	-0.630502	0.462922	0.092199	-0.120439	0.873325	0	0
6404	2.451158	-0.923078	9.493404	-0.809551	-0.031118	0.271078	-0.313863	0.582913	-0.636077	0.461004	0.088497	-0.127899	0.873662	0	0
6405	2.443784	-1.281164	9.571067	-0.799677	-0.071318	0.248022	-0.315535	0.598412	-0.636944	0.459451	0.085157	-0.135428	0.873677	0	0
6406	2.494788	-1.584025	9.766625	-0.674350	-0.092271	0.220580	-0.314265	0.609334	-0.640256	0.457784	0.082662	-0.141936	0.873759	0	0
6407	2.664524	-1.482284	9.648565	-0.548030	-0.051967	0.200471	-0.316972	0.621520	-0.642055	0.456417	0.080363	-0.147119	0.873831	0	0
6408	2.611007	-1.532774	9.518663	-0.434201	-0.037807	0.164351	-0.318869	0.629691	-0.642076	0.455083	0.078570	-0.151225	0.873989	0	0
6409	2.606056	-1.549587	9.513705	-0.343756	-0.016755	0.153630	-0.320255	0.640070	-0.640644	0.453995	0.076959	-0.154412	0.874141	0	0
6410	2.935860	-1.368113	9.921523	-0.310667	-0.016917	0.146750	-0.321468	0.645057	-0.642407	0.452755	0.075568	-0.157327	0.874386	0	0
6411	2.952930	-1.683242	9.951400	-0.156678	0.000661	0.128480	-0.319908	0.650305	-0.643425	0.451763	0.074689	-0.158772	0.874713	0	0
6412	2.761635	-2.086575	9.708075	0.070857	-0.011273	0.069275	-0.320708	0.651277	-0.643010	0.450966	0.075089	-0.158269	0.875181	0	0
6413	2.788851	-1.960252	8.613346	0.307566	0.045158	0.006921	-0.322147	0.647688	-0.641455	0.450757	0.076110	-0.155362	0.875722	0	0
6414	2.885360	-1.983899	8.991977	0.504489	-0.054509	-0.051086	-0.321317	0.639660	-0.638670	0.450579	0.079034	-0.151160	0.876289	0	0
6415	3.204950	-1.514845	8.989871	0.622767	-0.035168	-0.085356	-0.322537	0.629970	-0.638073	0.450786	0.082321	-0.145781	0.876791	0	0
6416	3.345877	-1.384507	8.711360	0.709652	-0.037722	-0.098840	-0.323028	0.621256	-0.634489	0.450777	0.086097	-0.139646	0.877432	0	0
6417	3.159837	-1.399786	8.746437	0.712385	-0.045516	-0.112895	-0.323368	0.609636	-0.631460	0.451093	0.089914	-0.133499	0.877843	0	0
6418	2.896577	-1.416057	9.046542	0.660544	-0.026233	-0.127233	-0.323174	0.598014	-0.630270	0.451250	0.093407	-0.127691	0.878262	0	0
6419	2.607761	-1.292531	9.377316	0.585359	0.010488	-0.118731	-0.323765	0.586120	-0.630772	0.451766	0.096158	-0.122389	0.878454	0	0
6420	2.203118	-1.160589	9.805322	0.434961	0.042808	-0.101948	-0.324384	0.577823	-0.629014	0.451998	0.097979	-0.118267	0.878699	0	0
6421	2.166167	-0.918037	9.587317	0.247101	0.141615	-0.072934	-0.320664	0.572959	-0.626241	0.452579	0.097982	-0.115370	0.878784	0	0
6422	2.449877	-0.406413	9.297537	0.070006	0.083834	-0.092913	-0.318797	0.570736	-0.627338	0.453236	0.097762	-0.114287	0.878612	0	0
6423	2.838644	-0.409359	9.325394	-0.033750	0.088078	-0.099940	-0.318004	0.571147	-0.627869	0.454265	0.096990	-0.114064	0.878194	0	0
6424	3.002056	-0.857993	9.330842	0.033356	0.045217	-0.115608	-0.317199	0.569899	-0.629071	0.455136	0.096966	-0.113460	0.877824	0	0
6425	2.967623	-1.281216	9.275803	0.206015	0.027795	-0.116250	-0.315589	0.565740	-0.629006	0.456005	0.097837	-0.111396	0.877541	0	0
6426	2.832499	-1.265808	9.250708	0.340249	0.027886	-0.120514	-0.314502	0.561169	-0.629853	0.456565	0.099369	-0.108167	0.877482	0	0
6427	2.715940	-1.015123	9.129620	0.385038	0.031467	-0.126254	-0.314202	0.553558	-0.627447	0.457338	0.101034	-0.104508	0.877333	0	0
6428	2.618399	-0.826694	9.190243	0.363535	-0.008853	-0.127416	-0.315018	0.548199	-0.626727	0.457810	0.103006	-0.101223	0.877242	0	0
6429	2.557089	-0.623858	9.294046	0.299033	0.031306	-0.099486	-0.312341	0.540160	-0.623185	0.458423	0.104248	-0.098342	0.877103	0	0
6430	2.424587	-0.583998	9.406203	0.232725	0.038254	-0.078750	-0.312457	0.536564	-0.621911	0.458668	0.105150	-0.096038	0.877122	0	0
6431	2.382850	-0.679870	9.410268	0.195072	0.055707	-0.057820	-0.311125	0.532959	-0.618698	0.459042	0.105656	-0.093995	0.877087	0	0
6432	2.389287	-0.795141	9.485796	0.157406	0.034658	-0.047624	-0.310441	0.528806	-0.618488	0.459098	0.106211	-0.092401	0.877160	0	0
6433	2.471495	-0.781278	9.509279	0.108971	0.017942	-0.026912	-0.309914	0.528526	-0.617714	0.459254	0.106621	-0.091317	0.877142	0	0
6434	2.546762	-0.724147	9.506884	0.030225	0.025762	-0.022181	-0.308698	0.525893	-0.620897	0.459225	0.106644	-0.090908	0.877197	0	0
6435	2.641173	-0.691218	9.504045	-0.019947	0.015193	-0.010271	-0.307785	0.527132	-0.619330	0.459370	0.106472	-0.090986	0.877134	0	0
6436	2.631253	-0.729464	9.556565	-0.052199	-0.011072	-0.010607	-0.309880	0.526593	-0.624273	0.459279	0.106430	-0.091480	0.877136	0	0
6437	2.620557	-0.873744	9.540578	-0.041535	-0.028585	-0.000044	-0.309757	0.528114	-0.624260	0.459317	0.106534	-0.091962	0.877053	0	0
6438	2.673779	-0.859780	9.523456	-0.025380	-0.032066	-0.011407	-0.310546	0.528257	-0.625423	0.459175	0.106802	-0.092315	0.877057	0	0
6439	2.746529	-0.817046	9.525723	-0.027221	-0.032116	0.000021	-0.310960	0.527980	-0.620188	0.459193	0.107004	-0.092692	0.876984	0	0
6440	2.756587	-0.745015	9.468849	-0.037998	-0.023302	0.008844	-0.310381	0.528356	-0.620169	0.458879	0.107120	-0.093135	0.877087	0	0
6441	2.809947	-0.707403	9.319811	-0.080927	-0.013681	0.012086	-0.312244	0.529887	-0.619340	0.458865	0.106906	-0.093916	0.877037	0	0
6442	2.819660	-0.698034	9.262154	-0.113124	-0.025044	0.007404	-0.313317	0.531829	-0.617997	0.458573	0.106702	-0.095015	0.877096	0	0
6443	2.877322	-0.737147	9.203525	-0.105984	-0.021561	0.013613	-0.314120	0.533909	-0.618749	0.458563	0.106443	-0.096059	0.877019	0	0
6444	2.944786	-0.757020	9.169066	-0.074623	-0.032035	0.001444	-0.312788	0.534872	-0.623207	0.458232	0.106488	-0.096841	0.877101	0	0
6445	2.939679	-0.797695	9.226324	-0.030794	-0.040780	-0.000039	-0.312801	0.535978	-0.621234	0.458242	0.106760	-0.097306	0.877011	0	0
6446	2.854966	-0.823623	9.183496	0.005006	-0.011004	0.007400	-0.312806	0.537916	-0.622915	0.457571	0.107006	-0.097272	0.877335	0	0
6447	2.765692	-0.817702	9.318925	0.013980	0.003883	0.002258	-0.313599	0.537089	-0.621603	0.457555	0.107091	-0.097147	0.877347	0	0
6448	2.650502	-0.724678	9.556520	0.014822	0.042324	0.019193	-0.313066	0.536533	-0.621878	0.456732	0.106911	-0.096784	0.877838	0	0
6449	2.597646	-0.690281	9.658315	0.012221	0.065974	0.005182	-0.312678	0.537084	-0.620570	0.456753	0.106439	-0.096391	0.877927	0	0
6450	2.612406	-0.654140	9.716284	-0.000333	0.076435	0.013061	-0.312536	0.535977	-0.621368	0.456188	0.105879	-0.096020	0.878329	0	0
6451	2.733328	-0.626443	9.643457	0.015825	0.072943	0.002563	-0.310690	0.537489	-0.622428	0.456235	0.105363	-0.095558	0.878417	0	0
6452	2.800577	-0.673082	9.507751	0.025699	0.073839	-0.000914	-0.309230	0.536097	-0.621810	0.455888	0.104943	-0.094971	0.878711	0	0
6453	2.756398	-0.769273	9.401277	0.044532	0.050290	-0.014964	-0.308163	0.534847	-0.622362	0.456036	0.104775	-0.094345	0.878722	0	0
6454	2.622921	-0.859837	9.334092	0.103644	0.049514	-0.026850	-0.309339	0.533194	-0.623668	0.455773	0.104952	-0.093151	0.878965	0	0
6455	2.509604	-0.834897	9.335357	0.130395	0.029395	-0.012590	-0.308146	0.532911	-0.624213	0.455789	0.105356	-0.091870	0.879043	0	0
6456	2.401351	-0.778610	9.375392	0.126867	0.028571	-0.024912	-0.307085	0.530275	-0.620723	0.455418	0.105824	-0.090564	0.879314	0	0
6457	2.303318	-0.645292	9.461889	0.098120	0.024143	-0.002172	-0.306283	0.528610	-0.620490	0.455372	0.106114	-0.089598	0.879402	0	0
6458	2.211712	-0.625178	9.513383	0.058754	0.029398	-0.002409	-0.307334	0.527786	-0.621006	0.454943	0.106235	-0.088918	0.879679	0	0
6459	2.274606	-0.613306	9.623532	0.032711	0.015317	0.011430	-0.307062	0.526679	-0.621544	0.454839	0.106289	-0.088576	0.879761	0	0
6460	2.414368	-0.655231	9.641071	0.026415	0.004763	0.014819	-0.307863	0.527512	-0.620739	0.454383	0.106452	-0.088325	0.880001	0	0
6461	2.539755	-0.680310	9.625281	0.011188	0.006466	0.019078	-0.307334	0.527094	-0.619835	0.454227	0.106478	-0.088218	0.880090	0	0
6462	2.700982	-0.758579	9.610973	-0.005837	-0.016328	0.017926	-0.307742	0.528341	-0.618770	0.453812	0.106672	-0.088356	0.880266	0	0
6463	2.872066	-0.812563	9.697803	-0.045232	-0.037399	0.014855	-0.309193	0.528072	-0.619274	0.453714	0.106834	-0.088946	0.880238	0	0
6464	2.944365	-0.830216	9.615260	-0.052325	-0.028631	0.005119	-0.309181	0.526412	-0.620075	0.453492	0.106933	-0.089540	0.880280	0	0
6465	3.055421	-0.831305	9.542188	-0.085413	-0.035648	0.001295	-0.309065	0.529732	-0.620698	0.453555	0.106914	-0.090470	0.880155	0	0
6466	3.058332	-0.773946	9.470654	-0.102384	-0.028726	0.003808	-0.308590	0.530457	-0.621377	0.453388	0.106790	-0.091503	0.880149	0	0
6467	2.944509	-0.818845	9.442279	-0.091589	-0.010292	-0.003070	-0.310703	0.530746	-0.622388	0.453518	0.106528	-0.092376	0.880023	0	0
6468	2.774808	-0.911384	9.423451	-0.057602	-0.028596	-0.005500	-0.310711	0.532129	-0.622374	0.453373	0.106616	-0.093002	0.880021	0	0
6469	2.651538	-0.927286	9.414719	-0.028832	-0.014489	-0.031640	-0.311252	0.533791	-0.621565	0.453682	0.106705	-0.093316	0.879818	0	0
6470	2.750874	-0.884459	9.515297	-0.010965	-0.032031	-0.033359	-0.311133	0.535173	-0.620245	0.453739	0.107059	-0.093519	0.879724	0	0
6471	2.891823	-0.764825	9.669272	0.026607	-0.042585	-0.038432	-0.310717	0.532543	-0.621324	0.454022	0.107654	-0.093469	0.879510	0	0
6472	2.764779	-0.970704	9.663195	0.071386	-0.030265	-0.045114	-0.310976	0.530608	-0.619770	0.454160	0.108371	-0.092935	0.879408	0	0
6473	2.602795	-1.002640	9.818043	0.051751	-0.026722	-0.059304	-0.312290	0.530616	-0.622104	0.454613	0.108960	-0.092571	0.879139	0	0
6474	2.644852	-0.858958	9.718390	0.008765	-0.020635	-0.045478	-0.311751	0.527292	-0.619529	0.454871	0.109303	-0.092547	0.878966	0	0
6475	2.695611	-0.504367	9.395167	-0.084230	-0.010990	-0.044294	-0.312294	0.529508	-0.618976	0.455355	0.109121	-0.093323	0.878655	0	0
6476	2.619025	-0.416396	9.651599	-0.189213	-0.039172	0.006863	-0.313746	0.530347	-0.620907	0.455350	0.108677	-0.095180	0.878514	0	0
6477	2.699591	-0.642084	9.989590	-0.250168	-0.080409	0.008835	-0.315348	0.533399	-0.621376	0.455480	0.108296	-0.097782	0.878208	0	0
6478	2.675437	-0.641991	9.958555	-0.275290	-0.051585	0.033437	-0.314055	0.538924	-0.622387	0.455351	0.107540	-0.100484	0.878063	0	0
6479	2.662948	-0.704042	10.085329	-0.270994	-0.100654	0.054427	-0.318845	0.543652	-0.620959	0.455075	0.107192	-0.103402	0.877909	0	0
6480	2.766122	-0.791882	9.939226	-0.274598	-0.119910	0.057810	-0.320705	0.546152	-0.622475	0.454669	0.107011	-0.106435	0.877779	0	0
6481	2.915815	-0.443257	9.490106	-0.281827	-0.119937	0.087753	-0.321024	0.552098	-0.616526	0.454085	0.106745	-0.109565	0.877729	0	0
6482	2.716094	-0.343208	9.449718	-0.398338	-0.125254	0.131025	-0.323831	0.558061	-0.617340	0.453154	0.105968	-0.113785	0.877767	0	0
6483	3.068868	-0.970595	8.901101	-0.378524	-0.039496	0.139188	-0.325320	0.564985	-0.618818	0.452298	0.104497	-0.117449	0.877902	0	0
6484	2.439989	-1.114848	8.890449	-0.033236	-0.231617	0.099754	-0.326516	0.568452	-0.622689	0.451107	0.106341	-0.118906	0.878098	0	0
6485	2.991718	-0.975134	9.579471	0.077878	-0.142581	0.070774	-0.331151	0.569583	-0.621953	0.450246	0.107916	-0.118954	0.878341	0	0
6486	2.647583	-1.137033	9.244104	0.097599	-0.079447	0.089728	-0.329841	0.569851	-0.619093	0.449166	0.109027	-0.118563	0.878809	0	0
6487	2.981071	-1.440264	9.252161	0.010020	-0.016550	0.082987	-0.330896	0.569441	-0.619081	0.448419	0.109175	-0.118655	0.879160	0	0
6488	3.082015	-1.853859	9.544555	-0.142104	-0.028902	0.072901	-0.331441	0.572072	-0.618785	0.447821	0.108784	-0.120127	0.879314	0	0
6489	2.683298	-1.532962	8.854701	-0.254592	0.036108	0.058418	-0.330530	0.575664	-0.620594	0.447638	0.107315	-0.122290	0.879289	0	0
6490	1.983132	-0.828724	8.479490	-0.274292	-0.044110	0.053060	-0.331213	0.580094	-0.621586	0.447330	0.106489	-0.124970	0.879169	0	0
6491	2.137159	-0.906400	8.640698	-0.315573	-0.006653	0.086313	-0.332430	0.584942	-0.621650	0.446910	0.105079	-0.127875	0.879135	0	0
6492	2.432863	-1.400481	8.238375	-0.482020	0.029216	0.106242	-0.334402	0.592122	-0.623225	0.446387	0.102619	-0.132100	0.879066	0	0
6493	2.656579	-1.544273	8.979844	-0.770281	0.013148	0.114544	-0.332348	0.604286	-0.625752	0.446187	0.098962	-0.138937	0.878533	0	0
6494	2.943465	-1.626756	9.481133	-0.924343	0.082815	0.157618	-0.333476	0.618266	-0.628473	0.445702	0.093975	-0.146850	0.878040	0	0
6495	2.942629	-1.729140	9.032932	-0.825980	-0.029039	0.149107	-0.333546	0.632655	-0.632123	0.445121	0.090378	-0.154379	0.877420	0	0
6496	3.717758	-2.062918	8.830135	-0.611245	-0.024796	0.153916	-0.333487	0.644689	-0.630827	0.444139	0.087730	-0.159998	0.877180	0	0
6497	3.287079	-2.210682	9.750249	-0.339274	-0.022119	0.134838	-0.333532	0.652990	-0.631659	0.443224	0.086260	-0.163215	0.877196	0	0
6498	2.978409	-2.159411	9.998648	-0.045677	-0.016677	0.102730	-0.333942	0.656036	-0.632800	0.442199	0.086131	-0.163788	0.877619	0	0
6499	2.641368	-2.025901	10.325146	0.215500	-0.074314	0.096615	-0.335131	0.656320	-0.633564	0.441052	0.087632	-0.162323	0.878319	0	0
6500	2.657538	-1.781580	10.034601	0.379343	-0.069812	0.083778	-0.337231	0.652180	-0.631219	0.439773	0.089868	-0.159386	0.879272	0	0
6501	2.764365	-1.687496	9.611763	0.424214	-0.088064	0.061125	-0.340088	0.646388	-0.636335	0.438721	0.092458	-0.156099	0.880119	0	0
6502	2.840972	-1.775202	9.441856	0.430574	-0.082760	0.045293	-0.341119	0.639614	-0.632985	0.437722	0.095086	-0.152729	0.880927	0	0
6503	2.741870	-1.784445	9.312822	0.394056	-0.037169	0.025837	-0.342418	0.634363	-0.630925	0.437072	0.097144	-0.149441	0.881589	0	0
6504	2.677166	-1.716472	9.352616	0.326070	-0.040666	0.020955	-0.342002	0.627994	-0.626023	0.436443	0.098976	-0.146779	0.882143	0	0
6505	2.701606	-1.688107	9.292580	0.226889	-0.038965	-0.001836	-0.343356	0.625112	-0.624878	0.436190	0.100356	-0.144938	0.882417	0	0
6506	2.750065	-1.660115	9.131456	0.151791	-0.014463	-0.003181	-0.342008	0.621509	-0.626503	0.435993	0.101228	-0.143675	0.882621	0	0
6507	2.774309	-1.645946	9.107376	0.126781	-0.012703	-0.011291	-0.341868	0.619572	-0.625479	0.435959	0.101951	-0.142591	0.882730	0	0
6508	2.728411	-1.645822	9.030866	0.129542	-0.003894	-0.023560	-0.341856	0.617082	-0.624719	0.435976	0.102662	-0.141457	0.882823	0	0
6509	2.639543	-1.577880	8.998766	0.146647	0.004937	-0.042748	-0.342117	0.614869	-0.622121	0.436223	0.103358	-0.140086	0.882838	0	0
6510	2.591014	-1.611116	9.018029	0.171653	-0.009058	-0.037322	-0.341307	0.612929	-0.623722	0.436307	0.104317	-0.138587	0.882920	0	0
6511	2.566734	-1.630118	9.034844	0.155524	-0.007320	-0.032143	-0.341696	0.608364	-0.618530	0.436433	0.105143	-0.137199	0.882976	0	0
6512	2.566808	-1.620431	9.056585	0.139402	-0.006462	-0.028731	-0.342743	0.605879	-0.617362	0.436476	0.105926	-0.135982	0.883050	0	0
6513	2.634915	-1.553438	9.114450	0.092849	-0.005645	-0.023788	-0.341675	0.603937	-0.617266	0.436595	0.106449	-0.135146	0.883056	0	0
6514	2.693081	-1.524926	9.147923	0.051633	0.000412	-0.009981	-0.341109	0.599234	-0.620199	0.436590	0.106760	-0.134695	0.883090	0	0
6515	2.766077	-1.450660	9.237073	0.017564	-0.003168	0.002086	-0.341909	0.600344	-0.619914	0.436565	0.106896	-0.134539	0.883110	0	0
6516	2.848073	-1.465712	9.243402	-0.002190	-0.007606	0.015997	-0.341651	0.602003	-0.620817	0.436368	0.107009	-0.134625	0.883180	0	0
6517	2.958915	-1.497951	9.208427	-0.006682	-0.005894	0.021218	-0.343511	0.602842	-0.619604	0.436196	0.107038	-0.134716	0.883248	0	0
6518	3.001563	-1.609224	9.110644	0.000456	-0.004148	0.028292	-0.342585	0.603391	-0.620789	0.435893	0.107115	-0.134777	0.883379	0	0
6519	2.917110	-1.599045	9.077843	0.033524	-0.004129	0.037373	-0.343662	0.604501	-0.616838	0.435536	0.107284	-0.134527	0.883573	0	0
6520	2.927109	-1.551068	9.061484	0.056729	-0.007652	0.049873	-0.343517	0.602564	-0.617252	0.434975	0.107608	-0.134129	0.883870	0	0
6521	2.927259	-1.531672	9.112178	0.053115	-0.014674	0.054230	-0.344177	0.602568	-0.617634	0.434434	0.107933	-0.133772	0.884151	0	0
6522	2.996360	-1.662042	9.129310	0.017306	-0.011215	0.058340	-0.344177	0.602845	-0.618155	0.433837	0.108106	-0.133747	0.884427	0	0
6523	2.991276	-1.695838	9.076090	-0.025656	-0.009475	0.063316	-0.345106	0.603265	-0.617613	0.433306	0.108034	-0.134079	0.884646	0	0
6524	2.909835	-1.601570	9.020195	-0.045275	-0.004172	0.052663	-0.345494	0.602299	-0.618663	0.432838	0.107880	-0.134572	0.884818	0	0
6525	2.938767	-1.608916	9.051105	-0.077526	0.006278	0.063910	-0.345767	0.604376	-0.619423	0.432378	0.107444	-0.135299	0.884986	0	0
6526	2.976979	-1.671438	9.153402	-0.093707	0.011457	0.078764	-0.347924	0.610749	-0.617889	0.431742	0.106909	-0.136179	0.885226	0	0
6527	3.005470	-1.743438	9.277306	-0.118694	0.013209	0.060939	-0.345029	0.612946	-0.617780	0.431360	0.106239	-0.137241	0.885329	0	0
6528	2.995492	-1.786774	9.238439	-0.109744	0.018469	0.062781	-0.346367	0.615996	-0.618122	0.430903	0.105592	-0.138217	0.885477	0	0
6529	2.976526	-1.736246	9.195923	-0.098975	0.004508	0.053133	-0.345307	0.616268	-0.619312	0.430555	0.105096	-0.139138	0.885561	0	0
6530	2.919017	-1.675516	9.245185	-0.066690	0.014181	0.038452	-0.346767	0.618074	-0.620580	0.430266	0.104706	-0.139726	0.885655	0	0
6531	2.851755	-1.629024	9.332822	-0.082842	0.009786	0.045395	-0.345313	0.617651	-0.619952	0.429975	0.104243	-0.140473	0.885732	0	0
6532	2.827189	-1.688832	9.375607	-0.084580	0.011564	0.033047	-0.344789	0.619170	-0.620991	0.429754	0.103805	-0.141225	0.885772	0	0
6533	2.880320	-1.689145	9.408792	-0.075651	0.007164	0.034841	-0.345327	0.620971	-0.621227	0.429545	0.103410	-0.141907	0.885810	0	0
6534	2.861421	-1.629011	9.361579	-0.066655	-0.000667	0.023442	-0.347724	0.624442	-0.621941	0.429367	0.103172	-0.142542	0.885822	0	0
6535	2.810831	-1.609615	9.282927	-0.035297	-0.003234	0.015752	-0.345880	0.624708	-0.620658	0.429271	0.103068	-0.142889	0.885825	0	0
6536	2.827550	-1.636138	9.304108	-0.000415	-0.009359	0.015973	-0.345613	0.624569	-0.621187	0.429087	0.103201	-0.142968	0.885886	0	0
6537	2.846996	-1.619350	9.337781	0.015676	-0.011122	0.017843	-0.346403	0.624712	-0.622220	0.428909	0.103381	-0.142897	0.885963	0	0
6538	2.890570	-1.602972	9.299139	0.033646	-0.005839	0.003886	-0.345877	0.625539	-0.622743	0.428801	0.103646	-0.142647	0.886024	0	0
6539	2.900420	-1.574376	9.236895	0.029221	0.006431	-0.001385	-0.346675	0.624435	-0.619603	0.428804	0.103756	-0.142359	0.886056	0	0
6540	2.910012	-1.584043	9.246314	0.032757	0.011653	0.009229	-0.346407	0.623604	-0.619092	0.428674	0.103854	-0.142047	0.886158	0	0
6541	2.943630	-1.610742	9.252927	0.017519	-0.002366	0.010814	-0.346672	0.622774	-0.617526	0.428569	0.103974	-0.141913	0.886216	0	0
6542	2.914641	-1.612870	9.269977	0.008694	0.006445	-0.013884	-0.346145	0.622494	-0.616753	0.428663	0.104048	-0.141812	0.886178	0	0
6543	2.914750	-1.598372	9.291773	0.001483	0.004663	-0.003366	-0.345878	0.623047	-0.618321	0.428710	0.104057	-0.141774	0.886160	0	0
6544	2.938673	-1.627629	9.223935	0.010465	-0.011051	-0.013943	-0.348112	0.621954	-0.620390	0.428779	0.104293	-0.141733	0.886106	0	0
6545	2.946141	-1.594211	9.159364	0.023063	0.002985	-0.023487	-0.346661	0.622222	-0.619886	0.428980	0.104438	-0.141491	0.886030	0	0
6546	2.949035	-1.526914	9.150498	0.042819	0.004775	-0.038304	-0.346126	0.620698	-0.619256	0.429254	0.104707	-0.141069	0.885933	0	0
6547	2.920073	-1.526526	9.203628	0.049911	-0.004001	-0.027702	-0.346383	0.620423	-0.620824	0.429454	0.105034	-0.140614	0.885869	0	0
6548	2.965550	-1.584463	9.250637	0.033786	0.004710	-0.022528	-0.346651	0.620424	-0.619774	0.429595	0.105243	-0.140289	0.885828	0	0
6549	3.013844	-1.584826	9.255023	0.040051	0.000326	-0.024275	-0.346523	0.620146	-0.618209	0.429781	0.105485	-0.139907	0.885769	0	0
6550	2.982532	-1.574849	9.291458	0.024790	-0.011068	-0.017367	-0.347439	0.617938	-0.617171	0.429864	0.105788	-0.139735	0.885720	0	0
6551	2.946078	-1.608158	9.317827	0.026520	-0.016336	-0.006796	-0.347310	0.617659	-0.615737	0.429886	0.106095	-0.139562	0.885700	0	0
6552	2.933830	-1.632137	9.310447	0.048032	-0.011059	-0.013671	-0.346775	0.616689	-0.616147	0.429914	0.106493	-0.139189	0.885697	0	0
6553	2.948609	-1.591384	9.303578	0.062348	-0.018054	-0.015350	-0.346636	0.615166	-0.615510	0.429971	0.106980	-0.138697	0.885688	0	0
6554	2.953557	-1.574615	9.294114	0.049799	-0.006703	-0.006587	-0.348337	0.612825	-0.616554	0.429940	0.107336	-0.138297	0.885722	0	0
6555	2.900608	-1.550133	9.299660	0.013985	-0.011084	-0.002437	-0.348595	0.612412	-0.617862	0.429944	0.107536	-0.138217	0.885709	0	0
6556	2.876556	-1.535616	9.266387	0.003244	-0.002333	0.001933	-0.348069	0.611993	-0.616174	0.429896	0.107641	-0.138220	0.885719	0	0
6557	2.895664	-1.564666	9.253871	0.008620	-0.012824	-0.002483	-0.348608	0.613656	-0.616018	0.429904	0.107833	-0.138194	0.885696	0	0
6558	2.895553	-1.581385	9.292133	0.012138	-0.021603	0.007200	-0.349408	0.614766	-0.615864	0.429771	0.108140	-0.138206	0.885721	0	0
6559	2.917264	-1.583997	9.279900	0.021045	-0.034741	0.012497	-0.348990	0.611999	-0.617598	0.429602	0.108557	-0.138180	0.885756	0	0
6560	2.924563	-1.574602	9.224667	0.033559	-0.042608	0.014323	-0.349919	0.611450	-0.615628	0.429359	0.109132	-0.138100	0.885816	0	0
6561	2.919641	-1.584486	9.126057	0.044370	-0.032058	0.003868	-0.351381	0.612149	-0.614422	0.429245	0.109638	-0.137847	0.885848	0	0
6562	2.944125	-1.536644	9.102362	0.030063	-0.011078	0.009129	-0.351919	0.612704	-0.612577	0.429090	0.109926	-0.137657	0.885917	0	0
6563	3.011208	-1.613860	9.192224	-0.003950	-0.002380	0.011519	-0.351923	0.613534	-0.612699	0.429001	0.109951	-0.137714	0.885948	0	0
6564	3.025119	-1.695647	9.224811	-0.016494	-0.002399	0.014049	-0.352179	0.614367	-0.616480	0.428870	0.109955	-0.137906	0.885981	0	0
6565	3.054173	-1.686136	9.263124	-0.036159	0.002837	0.010392	-0.352041	0.612983	-0.615973	0.428834	0.109798	-0.138228	0.885968	0	0
6566	3.020787	-1.628066	9.290517	-0.027187	-0.006761	0.001633	-0.353216	0.613684	-0.621441	0.428822	0.109812	-0.138519	0.885926	0	0
6567	3.021110	-1.580226	9.204542	-0.025343	0.013389	-0.001794	-0.351772	0.614505	-0.619755	0.428896	0.109625	-0.138688	0.885887	0	0
6568	3.006544	-1.589844	9.168506	-0.018198	0.006399	-0.000002	-0.350978	0.615055	-0.620938	0.428906	0.109563	-0.138842	0.885866	0	0
6569	2.965751	-1.555674	9.226933	-0.016363	0.009923	-0.010532	-0.353914	0.617004	-0.616166	0.429043	0.109458	-0.138937	0.885798	0	0
6570	2.944058	-1.550635	9.246405	-0.013714	0.002914	-0.005244	-0.354570	0.616455	-0.616685	0.429084	0.109454	-0.139060	0.885759	0	0
6571	2.953788	-1.541067	9.253640	-0.006543	0.007290	-0.006939	-0.352978	0.616447	-0.618409	0.429175	0.109409	-0.139083	0.885717	0	0
6572	2.978006	-1.529399	9.198288	0.005066	0.015151	0.001982	-0.351523	0.616439	-0.618562	0.429156	0.109366	-0.138995	0.885745	0	0
6573	2.922735	-1.492799	9.228026	-0.002134	0.009892	0.008983	-0.352453	0.616582	-0.617631	0.429105	0.109294	-0.138984	0.885781	0	0
6574	2.896224	-1.485383	9.225937	0.012234	0.009931	-0.002357	-0.352715	0.615892	-0.617111	0.429106	0.109334	-0.138850	0.885796	0	0
6575	2.925285	-1.473605	9.218612	0.019332	0.002899	0.009118	-0.352840	0.614786	-0.617381	0.429021	0.109415	-0.138678	0.885854	0	0
6576	3.011549	-1.565786	9.183160	0.014007	0.003777	0.000227	-0.352569	0.614509	-0.618696	0.428992	0.109514	-0.138557	0.885875	0	0
6577	3.021036	-1.589906	9.185204	0.026480	-0.007616	0.008199	-0.351901	0.613814	-0.619760	0.428892	0.109720	-0.138367	0.885928	0	0
6578	3.035473	-1.599427	9.254668	0.013940	0.002852	0.012543	-0.352953	0.612436	-0.618972	0.428752	0.109809	-0.138265	0.886000	0	0
6579	3.011077	-1.633014	9.220845	0.012157	0.002868	0.011651	-0.352169	0.613677	-0.618449	0.428651	0.109857	-0.138162	0.886059	0	0
6580	2.963046	-1.594322	9.166427	0.012162	0.015132	0.016124	-0.352697	0.613264	-0.617922	0.428497	0.109825	-0.138026	0.886159	0	0
6581	2.975187	-1.582603	9.096758	0.024723	0.010788	0.009151	-0.352034	0.612984	-0.618065	0.428416	0.109861	-0.137777	0.886232	0	0
6582	2.979872	-1.604170	9.134924	0.008629	0.016904	0.007287	-0.352829	0.614373	-0.619871	0.428347	0.109810	-0.137655	0.886291	0	0
6583	2.914676	-1.608044	9.274838	-0.014665	0.021252	0.011555	-0.350972	0.612979	-0.619390	0.428302	0.109581	-0.137713	0.886332	0	0
6584	2.876286	-1.574040	9.285174	-0.025438	0.015119	0.017640	-0.352292	0.612018	-0.618333	0.428179	0.109385	-0.137914	0.886384	0	0
6585	2.920015	-1.536015	9.246780	-0.012832	0.016904	0.001873	-0.351895	0.612292	-0.618859	0.428212	0.109215	-0.137962	0.886382	0	0
6586	2.973318	-1.512275	9.280240	-0.013706	0.023888	-0.001645	-0.350313	0.613252	-0.619135	0.428260	0.109018	-0.138000	0.886377	0	0
6587	3.041093	-1.493232	9.388027	-0.020047	0.016815	0.010601	-0.352960	0.613681	-0.619091	0.428223	0.108805	-0.138121	0.886402	0	0
6588	3.093580	-1.584818	9.461026	-0.016413	0.018570	-0.003501	-0.351771	0.613951	-0.619106	0.428281	0.108647	-0.138204	0.886381	0	0
6589	3.108196	-1.565807	9.422665	-0.007458	0.015080	-0.005210	-0.350578	0.614084	-0.620562	0.428368	0.108526	-0.138205	0.886353	0	0
6590	3.026412	-1.521812	9.443103	0.003310	0.015118	-0.012148	-0.349399	0.615599	-0.619911	0.428479	0.108494	-0.138118	0.886317	0	0
6591	3.002297	-1.516857	9.428947	0.022969	0.013370	-0.006715	-0.348328	0.613795	-0.620730	0.428544	0.108520	-0.137854	0.886324	0	0
6592	3.065109	-1.512567	9.418841	0.055227	0.007266	-0.018857	-0.350581	0.614084	-0.619646	0.428646	0.108790	-0.137333	0.886322	0	0
6593	3.082717	-1.411902	9.347746	0.087442	-0.003213	-0.020405	-0.349913	0.612974	-0.619667	0.428739	0.109258	-0.136554	0.886340	0	0
6594	3.119591	-1.320788	9.348475	0.124966	-0.009366	-0.009572	-0.350425	0.609241	-0.618519	0.428661	0.109961	-0.135496	0.886453	0	0
6595	3.206820	-1.278277	9.314564	0.162526	-0.026875	-0.009379	-0.351080	0.607723	-0.617478	0.428540	0.110946	-0.134164	0.886591	0	0
6596	3.328101	-1.200086	9.237508	0.176815	-0.004177	0.005769	-0.349748	0.605641	-0.617127	0.428270	0.111804	-0.132640	0.886844	0	0
6597	3.424344	-1.251130	9.308192	0.166007	-0.011249	0.017078	-0.352123	0.604270	-0.616189	0.427930	0.112632	-0.131241	0.887111	0	0
6598	3.380502	-1.303690	9.312773	0.137287	0.000953	0.039826	-0.351585	0.603161	-0.616862	0.427401	0.113231	-0.130083	0.887460	0	0
6599	3.296066	-1.288920	9.207922	0.087198	0.020224	0.044849	-0.351302	0.600117	-0.617289	0.426943	0.113409	-0.129284	0.887775	0	0
6600	3.149209	-1.242932	9.714430	-0.004303	-0.018430	0.072282	-0.351030	0.599840	-0.618865	0.426264	0.113533	-0.129502	0.888053	0	0
6601	3.365300	-1.411075	9.552009	-0.124116	0.004280	0.064345	-0.350917	0.601913	-0.616885	0.425851	0.112926	-0.130670	0.888158	0	0
6602	3.678777	-1.801653	9.261213	-0.190338	-0.008022	0.068938	-0.350397	0.604124	-0.617917	0.425423	0.112169	-0.132491	0.888189	0	0
6603	3.487265	-1.897162	9.002201	-0.189360	0.055947	0.076270	-0.351751	0.610217	-0.618751	0.425041	0.110817	-0.134048	0.888308	0	0
6604	3.106641	-1.769165	8.987730	-0.125728	0.040390	0.049502	-0.350695	0.610765	-0.619285	0.424772	0.109930	-0.135066	0.888393	0	0
6605	3.015577	-1.676580	9.143397	-0.048786	0.023796	0.042115	-0.351105	0.613810	-0.620556	0.424492	0.109508	-0.135478	0.888516	0	0
6606	3.100111	-1.676991	9.224378	-0.009389	0.042147	0.038916	-0.350445	0.614360	-0.621084	0.424191	0.109114	-0.135444	0.888713	0	0
6607	3.106905	-1.739598	9.218793	0.003163	0.044787	0.033716	-0.350050	0.614219	-0.620307	0.423957	0.108739	-0.135300	0.888893	0	0
6608	3.130384	-1.835745	9.299200	0.008608	0.039566	0.012560	-0.348990	0.614214	-0.621108	0.423870	0.108479	-0.135088	0.888998	0	0
6609	2.995522	-1.784222	9.286536	0.017644	0.056267	-0.001361	-0.349247	0.613524	-0.622026	0.423946	0.108113	-0.134734	0.889060	0	0
6610	2.885789	-1.600161	9.419382	0.017616	0.037898	-0.003123	-0.348446	0.612276	-0.622443	0.423989	0.107927	-0.134433	0.889108	0	0
6611	2.923569	-1.716244	9.309568	-0.016399	0.053628	0.007228	-0.347936	0.612270	-0.616958	0.424022	0.107427	-0.134401	0.889157	0	0
6612	2.994478	-1.926466	9.174354	-0.009101	0.048462	-0.022759	-0.346881	0.613094	-0.617489	0.424282	0.107061	-0.134272	0.889097	0	0
6613	2.980312	-1.878521	9.086102	0.017863	0.053794	-0.045437	-0.345293	0.613363	-0.618556	0.424745	0.106778	-0.133885	0.888968	0	0
6614	2.937849	-1.743042	9.234632	0.026846	0.055550	-0.055902	-0.346593	0.612543	-0.623515	0.425274	0.106544	-0.133371	0.888821	0	0
6615	2.914203	-1.675287	9.307717	0.017955	0.055571	-0.070046	-0.344732	0.610043	-0.622522	0.425958	0.106279	-0.132952	0.888588	0	0
6616	2.874800	-1.776561	9.124235	0.025139	0.066121	-0.068198	-0.344597	0.608796	-0.621097	0.426613	0.105960	-0.132394	0.888395	0	0
6617	2.757638	-1.946864	8.979084	0.066469	0.066282	-0.103140	-0.342469	0.607541	-0.622973	0.427552	0.105851	-0.131468	0.888094	0	0
6618	2.985228	-2.480842	7.194876	-0.029503	0.253052	-0.147360	-0.341000	0.605182	-0.623411	0.429213	0.103742	-0.130512	0.887683	0	0
6619	2.749072	-2.114396	8.443680	-0.112061	0.063037	-0.182015	-0.337817	0.604613	-0.625427	0.431030	0.103006	-0.131125	0.886797	0	0
6620	2.802487	-1.765668	9.355709	-0.275800	0.255194	-0.148112	-0.335048	0.606535	-0.626758	0.432953	0.099818	-0.132338	0.886044	0	0
6621	3.394826	-1.345319	9.893791	-0.267003	0.218130	-0.138593	-0.330688	0.608172	-0.628770	0.434737	0.096981	-0.133700	0.885281	0	0
6622	3.735966	-0.923930	10.131225	-0.065942	0.135714	-0.111013	-0.330017	0.608170	-0.631788	0.435957	0.095712	-0.133607	0.884833	0	0
6623	3.713427	-0.693394	9.953815	0.128978	0.121734	-0.079626	-0.328284	0.605532	-0.631448	0.436704	0.095375	-0.131936	0.884752	0	0
6624	3.625810	-1.112565	9.514738	0.291788	0.128860	-0.060840	-0.328792	0.602908	-0.633298	0.437114	0.095661	-0.128754	0.884987	0	0
6625	2.941730	-1.203984	9.336932	0.349104	0.161484	-0.058351	-0.325843	0.596254	-0.634063	0.437506	0.095907	-0.124980	0.885308	0	0
6626	2.596455	-0.868627	9.579299	0.301591	0.130875	-0.051591	-0.322389	0.591670	-0.631545	0.437817	0.096203	-0.121708	0.885578	0	0
6627	2.413995	-0.702864	9.049227	0.211242	0.171208	-0.028212	-0.320787	0.588895	-0.631466	0.438077	0.095716	-0.119126	0.885853	0	0
6628	2.489325	-0.629593	8.818693	0.191514	0.172064	-0.011613	-0.319309	0.585291	-0.632440	0.438175	0.095116	-0.116684	0.886195	0	0
6629	2.430113	-0.470158	8.893139	0.263037	0.178177	0.001316	-0.315453	0.583059	-0.635136	0.438127	0.094755	-0.113629	0.886654	0	0
6630	2.379907	-0.752153	9.361395	0.381006	0.151861	0.009077	-0.313825	0.576689	-0.636925	0.437821	0.095139	-0.109612	0.887269	0	0
6631	2.036051	-0.573861	10.157126	0.484598	0.088810	0.013250	-0.310883	0.571833	-0.638456	0.437345	0.096516	-0.104974	0.887916	0	0
6632	2.010839	-0.372785	9.777517	0.536581	0.171993	0.029848	-0.308727	0.564076	-0.637520	0.436701	0.097376	-0.099504	0.888768	0	0
6633	1.983747	-0.790498	9.970026	0.527555	0.095871	0.017089	-0.308031	0.556879	-0.635902	0.436138	0.098860	-0.094434	0.889434	0	0
6634	1.828979	-0.140451	9.781757	0.597397	0.125699	0.023176	-0.307319	0.547470	-0.634960	0.435421	0.100395	-0.088613	0.890212	0	0
6635	1.949531	-0.506739	9.863028	0.673408	0.050466	0.005722	-0.305439	0.539297	-0.629969	0.434745	0.102912	-0.082406	0.890851	0	0
6636	2.083638	-0.303106	9.152808	0.712120	0.115363	-0.006962	-0.304725	0.529334	-0.628902	0.434131	0.105054	-0.075571	0.891506	0	0
6637	2.173851	-0.533400	9.581992	0.601134	0.040033	-0.033681	-0.303750	0.519369	-0.626530	0.433840	0.107368	-0.070000	0.891827	0	0
6638	2.185946	-0.881018	9.986468	0.466993	0.088945	-0.047782	-0.303439	0.511069	-0.626225	0.433804	0.108702	-0.065417	0.892031	0	0
6639	2.474995	-0.990718	10.244682	0.309515	0.032821	-0.071277	-0.301147	0.500958	-0.622699	0.434141	0.109837	-0.062440	0.891941	0	0
6640	2.918455	-1.122922	10.616669	0.169977	0.013388	-0.097206	-0.300864	0.497084	-0.621695	0.434823	0.110584	-0.060780	0.891631	0	0
6641	2.917571	-1.239076	10.384615	0.089592	0.013477	-0.122483	-0.300070	0.496664	-0.621188	0.435840	0.110972	-0.059810	0.891152	0	0
6642	2.762671	-1.281792	10.178769	0.003788	-0.024021	-0.147874	-0.299544	0.496384	-0.620022	0.437135	0.111359	-0.059738	0.890474	0	0
6643	2.597839	-1.367300	10.111913	-0.071251	-0.007306	-0.167713	-0.299145	0.495828	-0.619641	0.438718	0.111263	-0.060260	0.889672	0	0
6644	2.502519	-1.521069	9.923503	-0.101528	-0.022919	-0.199710	-0.299272	0.494999	-0.619909	0.440595	0.111209	-0.061063	0.888696	0	0
6645	2.695578	-1.532730	9.748659	-0.133555	-0.040350	-0.240597	-0.299275	0.496660	-0.621724	0.442867	0.111183	-0.062223	0.887488	0	0
6646	2.815288	-1.332280	9.533626	-0.165639	-0.005328	-0.251269	-0.297821	0.496375	-0.621225	0.445281	0.110719	-0.063460	0.886250	0	0
6647	2.704190	-1.305354	8.616799	-0.083022	0.052726	-0.275070	-0.295434	0.495256	-0.621534	0.447851	0.110122	-0.063742	0.885008	0	0
6648	2.790216	-1.422387	8.319095	0.074645	0.056389	-0.309198	-0.294888	0.491656	-0.620532	0.450546	0.110220	-0.062512	0.883715	0	0
6649	2.800810	-1.305699	8.750551	0.183796	0.019620	-0.329672	-0.292740	0.486943	-0.622443	0.453271	0.111157	-0.060547	0.882340	0	0
6650	2.734852	-1.074271	8.753781	0.103398	0.110612	-0.329862	-0.290064	0.480843	-0.621498	0.456139	0.110915	-0.058790	0.881010	0	0
6651	2.335186	-0.914225	8.946534	-0.041708	0.031880	-0.322244	-0.287541	0.478062	-0.620386	0.459045	0.110715	-0.058781	0.879525	0	0
6652	2.267551	-0.920588	9.052794	-0.140158	0.047581	-0.314076	-0.282641	0.476237	-0.619956	0.461998	0.109903	-0.059472	0.878033	0	0
6653	2.122704	-0.919073	9.179037	-0.197521	0.024804	-0.302199	-0.281304	0.474571	-0.621562	0.464883	0.109036	-0.060894	0.876520	0	0
6654	2.127668	-0.906482	9.376217	-0.222660	0.025596	-0.288284	-0.281834	0.476097	-0.623893	0.467676	0.108017	-0.062437	0.875050	0	0
6655	2.301619	-0.902290	9.617507	-0.222821	0.005315	-0.265505	-0.278395	0.476909	-0.625899	0.470242	0.107178	-0.064214	0.873648	0	0
6656	2.431521	-0.972936	9.656431	-0.228194	0.003521	-0.266486	-0.277722	0.478153	-0.631259	0.472826	0.106310	-0.065930	0.872231	0	0
6657	2.518597	-0.954243	9.699156	-0.251505	-0.014029	-0.262337	-0.276137	0.478699	-0.632063	0.475370	0.105502	-0.068059	0.870782	0	0
6658	2.485152	-0.903484	9.695221	-0.283813	-0.017577	-0.241417	-0.274303	0.482285	-0.633101	0.477768	0.104535	-0.070385	0.869400	0	0
6659	2.514606	-0.838609	9.748588	-0.314190	-0.042064	-0.259347	-0.273541	0.485875	-0.630200	0.480317	0.103670	-0.073198	0.867865	0	0
6660	2.655137	-0.767967	9.611194	-0.359883	-0.049126	-0.243869	-0.273022	0.488363	-0.631491	0.482778	0.102611	-0.076331	0.866355	0	0
6661	2.732444	-0.754941	9.348707	-0.403667	-0.037725	-0.245924	-0.272910	0.490989	-0.629897	0.485287	0.101268	-0.079916	0.864786	0	0
6662	2.650745	-0.692351	9.157861	-0.443957	-0.042072	-0.235618	-0.272928	0.495416	-0.631945	0.487745	0.099730	-0.083747	0.863218	0	0
6663	2.653238	-0.676048	8.989789	-0.491513	-0.052623	-0.204274	-0.272954	0.501226	-0.634241	0.489945	0.098052	-0.088206	0.861719	0	0
6664	2.655564	-0.688122	8.980017	-0.477169	-0.080584	-0.218373	-0.272709	0.507590	-0.639152	0.492228	0.096665	-0.092525	0.860120	0	0
6665	2.665001	-0.717244	8.919516	-0.427081	-0.072703	-0.210937	-0.273530	0.513404	-0.640651	0.494378	0.095481	-0.096518	0.858579	0	0
6666	2.665139	-0.706778	9.196025	-0.352029	-0.094638	-0.201662	-0.272363	0.516163	-0.638679	0.496360	0.094813	-0.099843	0.857128	0	0
6667	2.497190	-0.565000	9.511544	-0.284122	-0.045704	-0.174482	-0.273035	0.519210	-0.640470	0.498073	0.094066	-0.102502	0.855902	0	0
6668	2.269322	-0.355844	9.684153	-0.206434	-0.044853	-0.143846	-0.272907	0.520593	-0.641635	0.499460	0.093634	-0.104385	0.854913	0	0
6669	2.153487	-0.358499	10.093698	-0.125177	-0.049314	-0.120334	-0.273039	0.522255	-0.644363	0.500552	0.093645	-0.105734	0.854107	0	0
6670	2.221862	0.090277	9.939644	-0.103674	-0.044058	-0.118322	-0.273977	0.523781	-0.643287	0.501620	0.093693	-0.106757	0.853347	0	0
6671	2.388862	0.485409	9.798543	-0.060924	-0.073918	-0.077551	-0.273836	0.523782	-0.645905	0.502260	0.094180	-0.107696	0.852799	0	0
6672	2.483468	0.205856	9.861807	-0.077053	-0.068716	-0.074212	-0.274768	0.525724	-0.647180	0.502898	0.094524	-0.108657	0.852263	0	0
6673	2.675228	-0.001665	10.131753	-0.043190	-0.126576	-0.069875	-0.276631	0.527808	-0.646869	0.503399	0.095534	-0.109698	0.851721	0	0
6674	2.844685	0.065941	9.861889	-0.024356	-0.098580	-0.063499	-0.277702	0.525320	-0.639030	0.503859	0.096386	-0.110369	0.851266	0	0
6675	2.921777	0.054394	9.428480	-0.003782	-0.154495	-0.067092	-0.280875	0.525337	-0.638720	0.504266	0.097826	-0.111207	0.850752	0	0
6676	2.970086	0.069582	9.012452	-0.030555	-0.164039	-0.073492	-0.281942	0.525065	-0.635437	0.504741	0.099215	-0.112250	0.850172	0	0
6677	2.915401	-0.140041	8.753351	-0.032356	-0.202457	-0.076309	-0.284591	0.525078	-0.634089	0.505198	0.100929	-0.113558	0.849525	0	0
6678	2.811023	-0.544172	8.470812	-0.046616	-0.185734	-0.078160	-0.288428	0.524683	-0.632204	0.505697	0.102427	-0.114841	0.848876	0	0
6679	2.888432	-0.182116	8.296455	0.017719	-0.212001	-0.060108	-0.290008	0.525108	-0.634791	0.505949	0.104457	-0.115786	0.848350	0	0
6680	2.731605	-0.170592	8.519053	-0.024442	-0.210306	-0.041860	-0.292388	0.524013	-0.632673	0.506084	0.106232	-0.117041	0.847877	0	0
6681	2.597089	-0.073128	8.586226	-0.046873	-0.196328	-0.025172	-0.295837	0.524861	-0.630651	0.506121	0.107759	-0.118481	0.847462	0	0
6682	2.525156	-0.002730	8.614093	-0.080839	-0.206798	-0.035996	-0.298492	0.525843	-0.629031	0.506261	0.109212	-0.120200	0.846950	0	0
6683	2.589397	-0.144397	8.857056	-0.123875	-0.194664	-0.020458	-0.301681	0.527934	-0.627523	0.506340	0.110322	-0.122274	0.846462	0	0
6684	2.731399	-0.217007	9.071301	-0.127520	-0.156297	-0.001022	-0.303147	0.529601	-0.626961	0.506287	0.111068	-0.124170	0.846120	0	0
6685	2.809057	-0.168964	9.249034	-0.100682	-0.137107	0.000988	-0.305013	0.531131	-0.624825	0.506228	0.111776	-0.125765	0.845827	0	0
6686	2.755921	-0.177493	9.470507	-0.055975	-0.128383	0.003998	-0.306470	0.531969	-0.625448	0.506078	0.112642	-0.126918	0.845629	0	0
6687	2.756541	-0.104089	9.879921	-0.027365	-0.067243	0.015889	-0.307803	0.533636	-0.625019	0.505899	0.113102	-0.127537	0.845581	0	0
6688	2.752198	-0.032255	9.763019	0.012008	-0.032238	0.028658	-0.308329	0.533363	-0.625276	0.505576	0.113470	-0.127655	0.845708	0	0
6689	2.879933	-0.060353	9.552499	0.033413	-0.051509	0.043684	-0.311234	0.532825	-0.625237	0.505115	0.114060	-0.127693	0.845898	0	0
6690	3.104132	-0.112633	9.545156	0.065552	-0.034987	0.064167	-0.312031	0.532137	-0.623139	0.504409	0.114678	-0.127410	0.846279	0	0
6691	3.421905	-0.254173	9.689797	0.070805	-0.002803	0.094154	-0.312166	0.533244	-0.624172	0.503541	0.114978	-0.126934	0.846826	0	0
6692	3.760330	-0.203963	9.668228	0.054707	0.060054	0.111797	-0.311099	0.532963	-0.626284	0.502547	0.114679	-0.126316	0.847549	0	0
6693	3.988140	-0.085817	9.557065	0.017056	0.076566	0.136213	-0.311630	0.533243	-0.626273	0.501483	0.113987	-0.125944	0.848327	0	0
6694	3.992377	-0.154537	9.118821	-0.027578	0.097658	0.131553	-0.310848	0.534898	-0.625745	0.500391	0.112941	-0.125848	0.849126	0	0
6695	3.908330	-0.414742	8.760853	-0.040172	0.068851	0.146316	-0.310856	0.536696	-0.626250	0.499294	0.112024	-0.126020	0.849868	0	0
6696	3.853762	-0.609779	8.552389	-0.002510	0.086444	0.137824	-0.310462	0.538493	-0.628462	0.497916	0.111217	-0.125749	0.850822	0	0
6697	3.744399	-0.711911	8.696362	0.043876	0.087272	0.164609	-0.310592	0.538218	-0.628855	0.496587	0.110550	-0.125147	0.851774	0	0
6698	3.350193	-0.799789	8.842957	0.101065	0.138934	0.191745	-0.309536	0.538489	-0.628868	0.494171	0.109817	-0.123726	0.853479	0	0
6699	2.905191	-0.905908	9.186857	0.127710	0.122309	0.220181	-0.308353	0.539865	-0.629134	0.492313	0.109197	-0.122297	0.854837	0	0
6700	2.518925	-0.895347	9.296061	0.097162	0.198402	0.267933	-0.308079	0.538758	-0.630196	0.488821	0.107906	-0.120640	0.857238	0	0
6701	2.282716	-0.837808	9.418930	-0.001417	0.214082	0.304360	-0.305452	0.541094	-0.629297	0.486482	0.105754	-0.119945	0.858932	0	0
6702	2.167213	-0.783723	9.507071	-0.098213	0.233226	0.344302	-0.303749	0.545512	-0.632156	0.482884	0.103069	-0.119921	0.861289	0	0
6703	2.229810	-0.808413	9.458179	-0.148480	0.184154	0.366645	-0.302183	0.550207	-0.633964	0.480111	0.100375	-0.120684	0.863049	0	0
6704	2.462007	-0.761557	9.641775	-0.137917	0.154242	0.391223	-0.301667	0.555740	-0.639410	0.476503	0.098053	-0.121488	0.865200	0	0
6705	2.692187	-0.993946	9.742867	-0.089673	0.133157	0.396666	-0.301163	0.560994	-0.640935	0.473333	0.096037	-0.122005	0.867092	0	0
6706	2.995362	-1.145500	9.721684	-0.018140	0.098097	0.396058	-0.301047	0.564867	-0.642729	0.469573	0.094749	-0.122053	0.869268	0	0
6707	3.169498	-1.103905	9.610104	0.040826	0.080545	0.413125	-0.301859	0.568467	-0.643204	0.466053	0.093784	-0.121700	0.871314	0	0
6708	3.131344	-1.031888	9.467058	0.056902	0.043841	0.413138	-0.302543	0.572205	-0.642764	0.461865	0.093313	-0.121349	0.873641	0	0
6709	3.082804	-1.065256	9.443059	0.089016	0.006220	0.423818	-0.304543	0.575120	-0.642574	0.458098	0.093208	-0.120931	0.875691	0	0
6710	3.177692	-1.301853	9.396259	0.151543	-0.022685	0.438192	-0.306793	0.576378	-0.643835	0.453332	0.093742	-0.120059	0.878230	0	0
6711	2.987078	-1.631033	9.807502	0.276816	-0.057616	0.412525	-0.308530	0.577907	-0.640917	0.449390	0.095065	-0.118276	0.880353	0	0
6712	2.754913	-1.668716	9.477405	0.357391	-0.097673	0.398937	-0.311974	0.577648	-0.638513	0.444735	0.097215	-0.115895	0.882796	0	0
6713	2.732244	-1.457318	9.333424	0.513952	-0.172814	0.385761	-0.316456	0.574629	-0.636905	0.440634	0.100638	-0.112507	0.884904	0	0
6714	2.566132	-1.720876	9.242901	0.511361	-0.130727	0.378843	-0.321732	0.570506	-0.633465	0.435976	0.103767	-0.108885	0.887300	0	0
6715	2.355851	-1.406905	9.128156	0.449625	-0.114936	0.388273	-0.323967	0.566229	-0.629812	0.431946	0.106384	-0.105809	0.889331	0	0
6716	2.317042	-1.430684	9.118604	0.323498	-0.074719	0.393675	-0.326460	0.564307	-0.631886	0.427529	0.108153	-0.103636	0.891505	0	0
6717	2.363668	-0.981944	8.897442	0.180402	-0.018761	0.405253	-0.329637	0.565570	-0.632610	0.423712	0.108730	-0.102556	0.893380	0	0
6718	2.664490	-1.471712	9.172815	0.060558	-0.050358	0.374109	-0.329662	0.568196	-0.629968	0.419805	0.109172	-0.102601	0.895164	0	0
6719	2.987978	-1.492721	9.419735	0.039208	-0.027697	0.346613	-0.331532	0.569449	-0.626265	0.416642	0.109293	-0.102766	0.896607	0	0
6720	3.160569	-1.332951	9.408066	0.067976	0.002931	0.326647	-0.334725	0.572786	-0.625921	0.413300	0.109321	-0.102480	0.898181	0	0
6721	3.282666	-1.487223	9.609528	0.224644	-0.036388	0.288803	-0.333926	0.573198	-0.628284	0.410433	0.110350	-0.100962	0.899541	0	0
6722	3.379904	-1.381229	9.124422	0.345830	0.012855	0.229948	-0.337095	0.571693	-0.626812	0.407754	0.111516	-0.098042	0.900938	0	0
6723	3.274908	-1.539526	9.003339	0.387274	-0.025405	0.157857	-0.338007	0.568516	-0.625260	0.405881	0.113247	-0.094885	0.901905	0	0
6724	3.152866	-1.393370	9.294478	0.441307	0.004507	0.082639	-0.336259	0.562143	-0.623257	0.404492	0.115001	-0.090981	0.902709	0	0
6725	3.281921	-0.908312	9.361430	0.404846	0.023785	0.040206	-0.337292	0.557169	-0.622245	0.403691	0.116471	-0.087342	0.903239	0	0
6726	2.788611	-1.014238	9.645665	0.341574	0.104448	-0.000377	-0.336193	0.550663	-0.623372	0.403282	0.116985	-0.083840	0.903686	0	0
6727	2.501879	-0.929897	9.752455	0.291679	0.101111	-0.049997	-0.335775	0.545681	-0.621336	0.403485	0.117372	-0.080805	0.903822	0	0
6728	2.235074	-0.759245	9.819207	0.316924	0.099531	-0.093764	-0.334954	0.540974	-0.621657	0.403962	0.117901	-0.077438	0.903835	0	0
6729	2.136349	-0.378798	9.704263	0.369925	0.073458	-0.142707	-0.332930	0.533079	-0.620458	0.404880	0.118919	-0.073687	0.903604	0	0
6730	2.210621	-0.122119	9.670523	0.429927	0.059487	-0.156388	-0.330371	0.524351	-0.619799	0.405766	0.120309	-0.069386	0.903363	0	0
6731	2.503117	0.266830	9.400887	0.508709	0.062972	-0.155804	-0.329287	0.517843	-0.616479	0.406612	0.121982	-0.064392	0.903128	0	0
6732	2.712863	0.547494	9.690712	0.533511	0.011148	-0.122339	-0.329242	0.508990	-0.614999	0.406984	0.124201	-0.059386	0.903001	0	0
6733	2.584566	0.516053	9.306914	0.447493	0.060996	-0.069874	-0.329478	0.503182	-0.613483	0.407106	0.125580	-0.055042	0.903031	0	0
6734	2.250995	0.146868	8.856114	0.291593	0.003309	-0.028888	-0.328378	0.494877	-0.612013	0.406904	0.126826	-0.052364	0.903107	0	0
6735	2.124856	0.070561	8.750576	0.083872	-0.003762	0.003081	-0.326783	0.492931	-0.611272	0.406785	0.127264	-0.051654	0.903140	0	0
6736	2.298730	0.069428	8.823568	-0.181218	-0.016265	0.052158	-0.327710	0.494182	-0.612815	0.406436	0.126720	-0.053428	0.903270	0	0
6737	2.582976	-0.024536	8.709479	-0.340590	-0.035664	0.072853	-0.330383	0.499176	-0.612725	0.406204	0.125683	-0.056769	0.903316	0	0
6738	2.676176	-0.510039	9.063601	-0.478484	-0.060302	0.076030	-0.331995	0.504995	-0.614997	0.405980	0.124314	-0.061436	0.903300	0	0
6739	2.613744	-0.461378	9.086330	-0.501665	-0.046263	0.061841	-0.333101	0.515237	-0.617755	0.406027	0.122723	-0.066267	0.903156	0	0
6740	2.616189	-0.811010	9.594212	-0.351588	-0.119858	0.076684	-0.335257	0.522994	-0.618692	0.405597	0.122401	-0.070030	0.903108	0	0
6741	2.459308	-1.093019	8.212777	-0.626647	0.053721	0.049774	-0.335691	0.530328	-0.620182	0.405957	0.119408	-0.075577	0.902900	0	0
6742	2.922874	-0.454345	9.028466	-0.548171	-0.107554	0.040923	-0.337443	0.537530	-0.622307	0.406100	0.118194	-0.081023	0.902523	0	0
6743	2.685951	-0.499907	9.255905	-0.535524	-0.062857	0.020967	-0.337749	0.545278	-0.623272	0.406499	0.116640	-0.086184	0.902068	0	0
6744	2.761909	-0.674552	8.969642	-0.460222	-0.060114	-0.003199	-0.341233	0.555256	-0.625997	0.406946	0.115388	-0.090587	0.901595	0	0
6745	2.616308	-0.774422	8.974557	-0.324193	-0.110731	-0.025278	-0.341130	0.560512	-0.626338	0.407456	0.115162	-0.093982	0.901046	0	0
6746	2.660477	-1.023937	9.293361	-0.241810	-0.040776	-0.029783	-0.342740	0.564254	-0.625492	0.407910	0.114647	-0.096305	0.900661	0	0
6747	2.707614	-0.872853	10.054163	-0.154180	-0.028669	-0.034387	-0.343143	0.566332	-0.627035	0.408379	0.114381	-0.097822	0.900319	0	0
6748	2.641461	-0.674540	10.239671	-0.066500	-0.009425	-0.031860	-0.343548	0.568132	-0.627795	0.408674	0.114301	-0.098435	0.900129	0	0
6749	2.801039	-0.655649	10.531725	0.090955	-0.049704	-0.047651	-0.345372	0.564686	-0.629633	0.408961	0.115233	-0.097804	0.899948	0	0
6750	3.037312	-0.714616	10.728490	0.259225	0.004488	-0.050722	-0.346156	0.562061	-0.627816	0.409049	0.116379	-0.095404	0.900018	0	0
6751	3.058092	-0.519116	11.002141	0.429315	0.093715	-0.050894	-0.342575	0.558167	-0.624901	0.409106	0.117402	-0.091128	0.900303	0	0
6752	2.750747	-0.273876	10.973966	0.441966	0.156824	-0.057479	-0.341477	0.550831	-0.624468	0.409170	0.117925	-0.086449	0.900666	0	0
6753	2.709291	0.031949	10.199141	0.357991	0.179719	-0.056154	-0.339579	0.542938	-0.625229	0.409422	0.117875	-0.082437	0.900935	0	0
6754	2.545804	0.147259	9.735620	0.231060	0.143136	-0.080039	-0.336634	0.537529	-0.627028	0.409929	0.117671	-0.079687	0.900978	0	0
6755	2.448699	0.084613	9.452137	0.241737	0.094215	-0.073948	-0.334494	0.533091	-0.626843	0.410403	0.117923	-0.077036	0.900960	0	0
6756	2.443675	0.060319	9.360572	0.281010	0.074956	-0.056109	-0.335147	0.530327	-0.624506	0.410555	0.118518	-0.074139	0.901056	0	0
6757	2.327331	0.003164	9.250362	0.318443	0.067948	-0.023233	-0.334458	0.525621	-0.624825	0.410456	0.119277	-0.070954	0.901257	0	0
6758	2.119455	-0.024191	9.213387	0.355797	0.028562	0.015726	-0.334428	0.519535	-0.623578	0.409826	0.120542	-0.067657	0.901629	0	0
6759	2.109859	-0.016768	9.256817	0.353778	0.010077	0.059706	-0.335309	0.512210	-0.624030	0.408888	0.121901	-0.064477	0.902105	0	0
6760	2.222890	-0.086892	9.423272	0.322219	0.011636	0.108775	-0.335291	0.508475	-0.623152	0.407442	0.123116	-0.061664	0.902791	0	0
6761	2.200341	-0.206453	9.595137	0.253114	0.048218	0.160372	-0.335273	0.506401	-0.624742	0.405733	0.123650	-0.059353	0.903642	0	0
6762	2.162595	-0.417974	9.544963	0.199380	0.065690	0.176755	-0.336579	0.504196	-0.625790	0.403859	0.123833	-0.057512	0.904575	0	0
6763	2.294922	-0.481915	9.422916	0.133172	0.049916	0.174403	-0.336840	0.503506	-0.625532	0.402168	0.123855	-0.056296	0.905401	0	0
6764	2.444569	-0.492619	9.450342	0.088442	0.032372	0.166916	-0.338035	0.502542	-0.622384	0.400509	0.123895	-0.055583	0.906175	0	0
6765	2.435469	-0.415482	9.482553	0.016828	0.023586	0.171667	-0.338438	0.503374	-0.621847	0.398968	0.123690	-0.055528	0.906886	0	0
6766	2.480410	-0.204628	9.333175	-0.056517	0.002595	0.165803	-0.339230	0.504209	-0.623657	0.397491	0.123419	-0.056247	0.907527	0	0
6767	2.546722	-0.046630	9.257511	-0.124554	-0.025435	0.168744	-0.340837	0.508506	-0.624636	0.396121	0.123098	-0.057667	0.908080	0	0
6768	2.371353	0.084277	9.145166	-0.153213	-0.023645	0.179198	-0.342709	0.512251	-0.624832	0.394622	0.122673	-0.059385	0.908679	0	0
6769	2.373799	0.093424	8.996241	-0.183682	-0.081366	0.177009	-0.345115	0.516551	-0.624230	0.393212	0.122618	-0.061568	0.909153	0	0
6770	2.483069	0.179043	8.957828	-0.156839	-0.084884	0.177177	-0.346604	0.522921	-0.624667	0.391694	0.122736	-0.063557	0.909655	0	0
6771	2.710966	0.311429	8.784339	-0.126456	-0.083192	0.191466	-0.348865	0.524731	-0.623699	0.390077	0.122912	-0.065240	0.910207	0	0
6772	2.890280	0.401134	8.687688	-0.099727	-0.100772	0.214474	-0.352326	0.529314	-0.624255	0.388130	0.123372	-0.066815	0.910862	0	0
6773	2.947560	0.309063	8.614034	-0.074667	-0.087649	0.218194	-0.355373	0.531130	-0.625237	0.386198	0.123773	-0.068074	0.911536	0	0
6774	3.063352	0.293637	8.584017	-0.049694	-0.100827	0.232390	-0.358968	0.534744	-0.623708	0.384006	0.124416	-0.069212	0.912288	0	0
6775	3.259679	0.056526	8.627665	0.009319	-0.057169	0.251374	-0.359775	0.537100	-0.623541	0.381683	0.124843	-0.069633	0.913172	0	0
6776	3.362972	-0.027668	8.887774	0.070100	-0.051130	0.258834	-0.363228	0.541131	-0.625541	0.379108	0.125472	-0.069516	0.914167	0	0
6777	3.423226	-0.047073	8.987974	0.088073	0.009216	0.256516	-0.364297	0.541965	-0.623424	0.376679	0.125594	-0.068979	0.915195	0	0
6778	3.250102	0.053201	9.089159	0.085440	0.031134	0.249597	-0.364561	0.543213	-0.625762	0.374204	0.125535	-0.068396	0.916261	0	0
6779	3.068843	0.021930	9.412418	0.096964	0.038957	0.266493	-0.366673	0.542671	-0.625735	0.371688	0.125412	-0.067679	0.917355	0	0
6780	2.976929	-0.003420	9.540299	0.161386	0.047727	0.265251	-0.367204	0.544196	-0.627543	0.368964	0.125472	-0.066353	0.918542	0	0
6781	3.065203	-0.159833	9.742027	0.218718	0.066090	0.248930	-0.369208	0.546557	-0.625135	0.366466	0.125562	-0.064395	0.919668	0	0
6782	3.353157	-0.418993	9.887977	0.304697	0.090542	0.231879	-0.368528	0.543511	-0.625699	0.363861	0.125774	-0.061548	0.920868	0	0
6783	3.188227	-0.525443	10.051607	0.331651	0.121237	0.211063	-0.367728	0.541708	-0.624683	0.361593	0.125794	-0.058310	0.921969	0	0
6784	2.690535	-0.557827	9.990637	0.339812	0.149431	0.197270	-0.369154	0.537982	-0.626529	0.359269	0.125608	-0.054878	0.923112	0	0
6785	2.441436	-0.269938	9.899961	0.257645	0.118960	0.159688	-0.368477	0.535490	-0.627087	0.357556	0.125407	-0.052267	0.923956	0	0
6786	2.513518	0.026818	9.595117	0.070717	0.130327	0.157531	-0.368196	0.533137	-0.628161	0.355943	0.124449	-0.051342	0.924760	0	0
6787	2.559244	-0.001742	9.810699	-0.074270	0.072515	0.143023	-0.367272	0.534378	-0.629732	0.354771	0.123499	-0.051940	0.925304	0	0
6788	2.429433	-0.258008	9.837713	-0.056292	0.089218	0.127340	-0.368347	0.537980	-0.630726	0.353573	0.122485	-0.052298	0.925877	0	0
6789	2.295436	-0.431755	10.096437	0.018910	0.046423	0.096891	-0.368880	0.539505	-0.632011	0.352699	0.122128	-0.052069	0.926271	0	0
6790	2.009527	-0.568806	10.169431	0.061934	0.106009	0.094833	-0.368347	0.539503	-0.633066	0.351688	0.121390	-0.051237	0.926798	0	0
6791	1.763410	-0.542769	10.191080	0.002929	0.123573	0.089258	-0.367821	0.540469	-0.633979	0.350943	0.120261	-0.050871	0.927248	0	0
6792	1.766295	-0.475574	10.148567	-0.145573	0.123548	0.085546	-0.367824	0.542268	-0.636054	0.350313	0.118635	-0.051896	0.927639	0	0
6793	1.844836	-0.639413	10.256561	-0.272578	0.109515	0.066887	-0.366655	0.546550	-0.637206	0.350094	0.116675	-0.054103	0.927844	0	0
6794	1.729391	-0.571447	10.164607	-0.295698	0.113125	0.039466	-0.366131	0.550700	-0.642666	0.350087	0.114641	-0.056506	0.927957	0	0
6795	1.801238	-0.645103	9.857910	-0.173914	0.055527	0.008393	-0.365208	0.552355	-0.644756	0.350262	0.113554	-0.057914	0.927938	0	0
6796	2.054192	-0.715666	9.451146	-0.052058	0.011918	-0.031492	-0.365893	0.553601	-0.639894	0.350586	0.113351	-0.058331	0.927814	0	0
6797	2.303352	-0.646249	9.190228	-0.001763	-0.014238	-0.073571	-0.366674	0.552500	-0.641725	0.351283	0.113562	-0.058299	0.927526	0	0
6798	2.468467	-0.517786	9.147020	-0.056387	-0.056292	-0.074144	-0.366940	0.552501	-0.641197	0.351972	0.114001	-0.058947	0.927170	0	0
6799	2.542690	-0.609490	9.236654	-0.112648	-0.080767	-0.108170	-0.368254	0.551956	-0.642491	0.353075	0.114462	-0.060146	0.926617	0	0
6800	2.641052	-0.697086	9.157889	-0.150193	-0.086020	-0.115558	-0.370097	0.550306	-0.641956	0.354237	0.114869	-0.061720	0.926019	0	0
6801	2.722165	-0.832676	9.071512	-0.157225	-0.087713	-0.142100	-0.372087	0.551423	-0.641784	0.355697	0.115262	-0.063331	0.925302	0	0
6802	2.884061	-1.156169	9.095237	-0.153421	-0.071897	-0.189714	-0.373929	0.550465	-0.642550	0.357551	0.115573	-0.064799	0.924446	0	0
6803	2.784133	-1.294036	9.375710	-0.155014	-0.045573	-0.233693	-0.373926	0.550743	-0.643855	0.359875	0.115648	-0.066153	0.923439	0	0
6804	2.685050	-1.309628	9.530203	-0.215662	-0.024498	-0.274569	-0.374203	0.552957	-0.643829	0.362615	0.115351	-0.067928	0.922275	0	0
6805	2.638355	-1.090003	9.655704	-0.313112	-0.015752	-0.291053	-0.373936	0.553233	-0.645007	0.365660	0.114618	-0.070581	0.920964	0	0
6806	2.670196	-1.364482	9.645063	-0.396138	-0.031418	-0.337601	-0.373142	0.554336	-0.647101	0.369182	0.113767	-0.073971	0.919397	0	0
6807	2.846858	-1.638592	9.337561	-0.402997	-0.010278	-0.390546	-0.372348	0.554332	-0.647375	0.373228	0.112728	-0.077334	0.917613	0	0
6808	2.889427	-1.753019	8.994596	-0.411615	0.008293	-0.448728	-0.371702	0.557095	-0.647619	0.377800	0.111531	-0.080589	0.915606	0	0
6809	2.942816	-1.723838	9.234810	-0.459726	0.015329	-0.498414	-0.371160	0.557371	-0.652071	0.382886	0.110129	-0.084274	0.913328	0	0
6810	2.856329	-1.678285	9.752809	-0.550987	0.056349	-0.500669	-0.369183	0.559851	-0.654561	0.388101	0.107994	-0.088555	0.910974	0	0
6811	2.702235	-1.614592	9.738047	-0.635059	0.094861	-0.495795	-0.365888	0.562600	-0.656284	0.393379	0.105182	-0.093541	0.908537	0	0
6812	2.840669	-1.496159	9.493069	-0.674359	0.089631	-0.504924	-0.363133	0.567981	-0.659150	0.398747	0.102253	-0.098800	0.905971	0	0
6813	2.975026	-1.617506	9.480901	-0.665253	0.096677	-0.538382	-0.361689	0.571848	-0.662795	0.404387	0.099339	-0.104008	0.903208	0	0
6814	2.932701	-1.799583	9.608955	-0.615071	0.126458	-0.551153	-0.357997	0.576948	-0.668556	0.410097	0.096349	-0.108521	0.900422	0	0
6815	2.803530	-1.971212	9.785948	-0.507786	0.173678	-0.524647	-0.352176	0.577748	-0.671252	0.415487	0.093362	-0.112007	0.897835	0	0
6816	2.728327	-2.023173	9.906169	-0.398625	0.197323	-0.521994	-0.349268	0.579394	-0.674026	0.420762	0.090585	-0.114298	0.895371	0	0
6817	2.643185	-1.772412	9.890559	-0.332407	0.210480	-0.517862	-0.344625	0.578541	-0.677506	0.425931	0.087987	-0.116058	0.892957	0	0
6818	2.561305	-1.731792	9.593712	-0.293825	0.204492	-0.535186	-0.339322	0.577684	-0.680603	0.431203	0.085598	-0.117360	0.890485	0	0
6819	2.545593	-1.898077	9.447733	-0.235736	0.191388	-0.520738	-0.337185	0.575737	-0.683663	0.436258	0.083583	-0.118332	0.888083	0	0
6820	2.352503	-1.886784	9.502403	-0.173096	0.173970	-0.529097	-0.333722	0.572677	-0.686362	0.441305	0.081976	-0.118690	0.885688	0	0
6821	2.057432	-1.951854	9.494587	-0.078372	0.126808	-0.517046	-0.329730	0.570030	-0.689457	0.446092	0.081215	-0.118545	0.883376	0	0
6822	1.849240	-2.026960	9.572429	0.028806	0.063835	-0.496181	-0.326393	0.564756	-0.690344	0.450528	0.081435	-0.117626	0.881225	0	0
6823	1.906797	-2.080526	9.506424	0.114502	0.025277	-0.462238	-0.323182	0.557823	-0.689939	0.454532	0.082362	-0.116269	0.879260	0	0
6824	2.220247	-2.154381	9.750420	0.144700	-0.002935	-0.428751	-0.324204	0.550082	-0.687385	0.458181	0.083611	-0.114681	0.877455	0	0
6825	2.427509	-2.217939	9.944979	0.133700	-0.001413	-0.376035	-0.323896	0.543997	-0.689804	0.461361	0.084757	-0.113348	0.875851	0	0
6826	2.680630	-2.277692	9.927688	0.059265	-0.012958	-0.341460	-0.321229	0.538033	-0.686634	0.464292	0.085598	-0.112625	0.874312	0	0
6827	2.602031	-2.116757	9.656230	-0.033845	0.003659	-0.315581	-0.321075	0.534713	-0.687585	0.467079	0.085858	-0.112793	0.872779	0	0
6828	2.480465	-1.879185	9.167315	-0.143963	-0.027783	-0.295253	-0.319089	0.533872	-0.687100	0.469754	0.085827	-0.113951	0.871195	0	0
6829	2.541367	-1.798476	8.973042	-0.240712	-0.068957	-0.275838	-0.320136	0.532772	-0.688142	0.472277	0.085708	-0.116303	0.869530	0	0
6830	2.657429	-1.779891	9.053970	-0.272978	-0.071664	-0.266423	-0.319592	0.531111	-0.689997	0.474750	0.085418	-0.118813	0.867871	0	0
6831	2.769586	-1.631448	9.117198	-0.283679	-0.075193	-0.276212	-0.321061	0.534854	-0.691900	0.477290	0.085153	-0.121570	0.866120	0	0
6832	2.628228	-1.476334	9.141831	-0.283732	-0.085680	-0.267365	-0.321858	0.534858	-0.690711	0.479747	0.084932	-0.124235	0.864404	0	0
6833	2.462670	-1.321693	8.950363	-0.280076	-0.099557	-0.282283	-0.321342	0.536791	-0.690307	0.482291	0.084900	-0.127067	0.862578	0	0
6834	2.284981	-1.180845	8.936691	-0.278333	-0.108275	-0.273407	-0.320288	0.536785	-0.689277	0.484753	0.084904	-0.129784	0.860791	0	0
6835	2.261801	-1.045929	8.950459	-0.253279	-0.096025	-0.269621	-0.320561	0.539000	-0.690297	0.487155	0.084949	-0.132363	0.859036	0	0
6836	2.594849	-0.742396	9.167381	-0.194355	-0.153049	-0.262392	-0.321609	0.539007	-0.693027	0.489376	0.085730	-0.134582	0.857350	0	0
6837	2.814482	-0.765087	9.386337	-0.121098	-0.129574	-0.237176	-0.322256	0.537213	-0.694082	0.491331	0.086660	-0.136202	0.855881	0	0
6838	2.712131	-0.887663	9.155086	-0.070970	-0.111993	-0.231449	-0.322783	0.536109	-0.692777	0.493226	0.087651	-0.137186	0.854532	0	0
6839	2.556495	-1.038158	9.097016	-0.038798	-0.106700	-0.220604	-0.324365	0.533349	-0.689380	0.494993	0.088764	-0.137990	0.853265	0	0
6840	2.533264	-0.912649	9.180375	-0.001279	-0.090991	-0.204382	-0.325811	0.531144	-0.688202	0.496616	0.089882	-0.138298	0.852155	0	0
6841	2.543401	-0.845423	9.166640	0.034415	-0.101526	-0.185644	-0.325392	0.528099	-0.689416	0.498023	0.091258	-0.138467	0.851159	0	0
6842	2.714079	-0.609263	8.961191	0.051291	-0.119100	-0.156505	-0.327229	0.525343	-0.688762	0.499147	0.092810	-0.138509	0.850326	0	0
6843	2.733319	-0.621330	8.996938	0.077158	-0.145376	-0.147609	-0.329589	0.521067	-0.687460	0.500126	0.094714	-0.138553	0.849533	0	0
6844	2.601230	-0.858343	9.021790	0.080616	-0.114792	-0.113998	-0.330634	0.517476	-0.685126	0.500861	0.096317	-0.138362	0.848951	0	0
6845	2.475224	-0.926450	9.238399	0.064393	-0.073755	-0.082226	-0.329827	0.514428	-0.684122	0.501395	0.097451	-0.138204	0.848532	0	0
6846	2.475565	-0.878376	9.229335	0.050895	-0.037074	-0.053984	-0.331013	0.513604	-0.683589	0.501754	0.098162	-0.137933	0.848282	0	0
6847	2.688056	-0.880016	9.234693	0.015921	-0.037188	-0.036681	-0.331260	0.511255	-0.684786	0.501999	0.098673	-0.138032	0.848061	0	0
6848	2.982252	-0.939789	9.315586	-0.014516	0.025655	-0.017392	-0.331521	0.510288	-0.684269	0.502198	0.098474	-0.138037	0.847966	0	0
6849	3.115856	-1.158122	9.047550	-0.030599	0.081630	0.000238	-0.330464	0.510698	-0.684804	0.502341	0.097692	-0.137967	0.847983	0	0
6850	3.452069	-1.079075	9.011910	0.007836	0.072781	0.007452	-0.330853	0.509732	-0.685331	0.502369	0.097171	-0.137570	0.848090	0	0
6851	3.412839	-1.156282	8.833510	0.015175	0.109640	-0.017034	-0.329127	0.508616	-0.685629	0.502651	0.096411	-0.136961	0.848109	0	0
6852	3.211897	-1.231386	8.930516	0.041069	0.074692	-0.018691	-0.327531	0.507779	-0.687101	0.502872	0.096077	-0.136247	0.848131	0	0
6853	2.954016	-1.503150	9.069014	0.091177	0.066026	-0.027150	-0.327784	0.505290	-0.686206	0.503106	0.096085	-0.135205	0.848158	0	0
6854	2.790931	-1.689019	9.222100	0.130482	0.088769	-0.011794	-0.326042	0.503070	-0.689524	0.503200	0.096072	-0.133668	0.848347	0	0
6855	2.568834	-1.686657	9.428332	0.110783	0.123765	-0.003818	-0.324419	0.497806	-0.691302	0.503292	0.095654	-0.132190	0.848571	0	0
6856	2.291904	-1.587476	9.693831	0.046305	0.149988	0.010004	-0.322827	0.496829	-0.691335	0.503362	0.094668	-0.131080	0.848813	0	0
6857	2.109401	-1.446392	9.745096	-0.037844	0.189331	0.030763	-0.321230	0.495715	-0.692809	0.503388	0.092890	-0.130552	0.849075	0	0
6858	2.148759	-1.341284	9.608972	-0.103156	0.184949	0.032928	-0.318324	0.496806	-0.694020	0.503446	0.090824	-0.130555	0.849264	0	0
6859	2.530717	-1.277394	9.452594	-0.145177	0.158632	0.022735	-0.316727	0.496523	-0.696663	0.503595	0.088769	-0.131074	0.849312	0	0
6860	2.963934	-1.478116	9.415304	-0.134474	0.167247	0.032367	-0.315143	0.497898	-0.698373	0.503660	0.086695	-0.131431	0.849433	0	0
6861	3.063168	-1.786510	9.497424	-0.071901	0.128729	0.029945	-0.313283	0.498582	-0.702057	0.503641	0.085256	-0.131490	0.849581	0	0
6862	2.936447	-1.948934	9.544718	0.022967	0.104321	0.014691	-0.310110	0.498149	-0.701717	0.503636	0.084533	-0.130810	0.849761	0	0
6863	2.762793	-1.918784	9.522529	0.098143	0.062433	-0.000715	-0.310222	0.495384	-0.702920	0.503644	0.084557	-0.129739	0.849918	0	0
6864	2.597974	-1.667326	9.531649	0.173279	0.017014	-0.008162	-0.310071	0.492895	-0.703993	0.503591	0.085362	-0.128202	0.850102	0	0
6865	2.635303	-1.511389	9.494665	0.196471	-0.004012	0.003408	-0.309659	0.488465	-0.701166	0.503392	0.086439	-0.126632	0.850347	0	0
6866	2.762118	-1.336837	9.481157	0.155241	-0.021589	0.015378	-0.309507	0.485007	-0.701334	0.503102	0.087450	-0.125462	0.850588	0	0
6867	2.743690	-1.211689	9.458722	0.058642	-0.025091	0.008525	-0.309487	0.481826	-0.701627	0.502951	0.088006	-0.125173	0.850663	0	0
6868	2.686508	-1.096476	9.234621	-0.032672	-0.044332	0.021053	-0.310013	0.481137	-0.701364	0.502749	0.088259	-0.125721	0.850675	0	0
6869	2.715329	-1.111751	9.032312	-0.170508	-0.041749	0.037674	-0.312386	0.479767	-0.701080	0.502530	0.087767	-0.127489	0.850592	0	0
6870	2.724501	-1.177032	8.944961	-0.254620	-0.055752	0.036996	-0.311876	0.483775	-0.702094	0.502370	0.086981	-0.129996	0.850388	0	0
6871	2.834248	-1.367514	9.071607	-0.310090	-0.051439	0.033008	-0.312423	0.487790	-0.703485	0.502293	0.085877	-0.132996	0.850082	0	0
6872	2.842389	-1.588067	9.330970	-0.245653	-0.044452	0.022875	-0.313764	0.491393	-0.704083	0.502252	0.085057	-0.135355	0.849816	0	0
6873	2.715858	-1.726226	9.448239	-0.139989	-0.042607	0.000749	-0.314293	0.492227	-0.705374	0.502310	0.084775	-0.136838	0.849572	0	0
6874	2.599734	-1.769725	9.871737	-0.098890	0.009810	0.017116	-0.317205	0.493903	-0.707014	0.502264	0.084238	-0.137672	0.849518	0	0
6875	2.316192	-1.583746	10.188763	-0.117695	0.065787	0.029634	-0.315345	0.493618	-0.709268	0.502205	0.083101	-0.138435	0.849541	0	0
6876	2.255382	-1.304569	10.089151	-0.188279	0.100819	0.022275	-0.312581	0.494293	-0.706949	0.502315	0.081335	-0.139575	0.849460	0	0
6877	2.444970	-1.130602	10.043852	-0.263286	0.084209	-0.013599	-0.312194	0.497612	-0.709538	0.502766	0.079361	-0.141430	0.849074	0	0
6878	2.618362	-1.194689	9.979131	-0.270348	0.109574	-0.025959	-0.307971	0.499941	-0.711541	0.503358	0.077174	-0.143182	0.848631	0	0
6879	2.713189	-1.432020	9.691984	-0.186127	0.122795	-0.041229	-0.305851	0.501869	-0.716131	0.504032	0.075295	-0.144156	0.848234	0	0
6880	2.656985	-1.514361	9.364661	-0.046357	0.105511	-0.079918	-0.303342	0.503101	-0.717465	0.504900	0.074348	-0.143986	0.847830	0	0
6881	2.639675	-1.567496	9.248837	0.114842	0.080297	-0.116728	-0.302797	0.499639	-0.716592	0.505925	0.074457	-0.142563	0.847450	0	0
6882	2.508553	-1.667582	9.219976	0.281304	0.087404	-0.123400	-0.300782	0.493681	-0.715897	0.506886	0.075381	-0.139673	0.847275	0	0
6883	2.324480	-1.747614	9.321587	0.409298	0.122480	-0.126710	-0.298359	0.485646	-0.715229	0.507824	0.076633	-0.135528	0.847275	0	0
6884	2.031037	-1.586463	9.359619	0.444140	0.144397	-0.108633	-0.296039	0.473601	-0.716431	0.508598	0.077878	-0.130976	0.847413	0	0
6885	1.925929	-1.426889	9.362361	0.435212	0.137434	-0.113946	-0.291621	0.464311	-0.717113	0.509408	0.079106	-0.126528	0.847488	0	0
6886	2.099842	-1.420961	9.384962	0.401137	0.124216	-0.101957	-0.288416	0.456823	-0.714097	0.510112	0.080291	-0.122444	0.847553	0	0
6887	2.143361	-1.409642	9.264547	0.334875	0.120679	-0.088362	-0.286917	0.448239	-0.712898	0.510746	0.081111	-0.118942	0.847592	0	0
6888	2.302531	-1.430850	9.027398	0.238274	0.106667	-0.092689	-0.283846	0.442136	-0.711697	0.511469	0.081600	-0.116331	0.847471	0	0
6889	2.444812	-1.456149	8.982618	0.164872	0.094355	-0.088028	-0.277722	0.435465	-0.713295	0.512199	0.081773	-0.114408	0.847275	0	0
6890	2.523436	-1.605806	9.009060	0.112996	0.069846	-0.100886	-0.276115	0.432414	-0.714265	0.513049	0.081941	-0.113039	0.846929	0	0
6891	2.530333	-1.653996	8.998833	0.098757	0.048897	-0.123988	-0.275311	0.429228	-0.712086	0.514082	0.082205	-0.111888	0.846429	0	0
6892	2.480205	-1.571889	8.978579	0.125576	0.022676	-0.125617	-0.272380	0.425201	-0.712170	0.515075	0.082865	-0.110635	0.845926	0	0
6893	2.466911	-1.399160	8.798022	0.141813	0.017528	-0.150147	-0.271034	0.420767	-0.711712	0.516254	0.083648	-0.109267	0.845308	0	0
6894	2.419413	-1.283707	8.677186	0.159644	-0.001709	-0.137710	-0.271008	0.417034	-0.713057	0.517289	0.084702	-0.107841	0.844753	0	0
6895	2.390914	-1.211810	8.519635	0.200800	-0.012162	-0.135659	-0.269264	0.411214	-0.710787	0.518259	0.086029	-0.106146	0.844239	0	0
6896	2.497772	-1.126127	8.495665	0.231189	-0.036683	-0.134659	-0.267135	0.408159	-0.709804	0.519165	0.087744	-0.104298	0.843736	0	0
6897	2.665688	-1.290269	8.732667	0.288324	-0.057797	-0.120310	-0.264592	0.401506	-0.708077	0.519871	0.089898	-0.102122	0.843341	0	0
6898	2.839935	-1.245130	8.993652	0.325777	-0.040456	-0.094469	-0.264563	0.395973	-0.707087	0.520340	0.092093	-0.099530	0.843125	0	0
6899	2.923518	-1.041073	9.079396	0.343469	-0.023111	-0.045798	-0.262674	0.387939	-0.704972	0.520390	0.094172	-0.096787	0.843183	0	0
6900	2.804171	-0.847610	9.116298	0.312036	-0.012664	-0.016836	-0.261843	0.380465	-0.703620	0.520233	0.095983	-0.094235	0.843365	0	0
6901	2.596941	-0.790255	9.253335	0.207152	-0.004014	0.026560	-0.262491	0.377287	-0.701941	0.519811	0.097124	-0.092615	0.843674	0	0
6902	2.401599	-0.757207	9.337115	0.090739	-0.000554	0.046936	-0.262221	0.376594	-0.702476	0.519335	0.097621	-0.091928	0.843985	0	0
6903	2.193969	-0.763999	9.732985	0.004669	0.016822	0.079908	-0.260630	0.375756	-0.702508	0.518678	0.097482	-0.091956	0.844402	0	0
6904	2.187661	-0.638373	9.897914	-0.068858	0.041176	0.118256	-0.260493	0.376863	-0.705638	0.517793	0.096732	-0.092469	0.844975	0	0
6905	2.284732	-0.576138	10.046803	-0.137029	0.037519	0.151211	-0.260512	0.380737	-0.706776	0.516690	0.095612	-0.093646	0.845648	0	0
6906	2.424953	-0.555396	10.108319	-0.212306	0.051377	0.179752	-0.258683	0.385568	-0.708587	0.515427	0.093976	-0.095377	0.846408	0	0
6907	2.661347	-0.584336	9.899255	-0.300876	0.051320	0.183439	-0.258442	0.391378	-0.711410	0.514211	0.091859	-0.097895	0.847092	0	0
6908	2.873681	-0.598862	9.623270	-0.346509	0.011065	0.179376	-0.258471	0.398987	-0.715650	0.513025	0.089873	-0.100967	0.847664	0	0
6909	2.836910	-0.664577	9.276743	-0.324921	-0.023781	0.152977	-0.259837	0.407986	-0.717763	0.512000	0.088300	-0.104047	0.848076	0	0
6910	2.770066	-0.886123	9.020014	-0.258585	-0.080469	0.114464	-0.259343	0.414899	-0.719010	0.511179	0.087605	-0.106782	0.848303	0	0
6911	2.759110	-1.068710	9.061270	-0.115507	-0.105826	0.122430	-0.261324	0.416848	-0.723015	0.510134	0.087834	-0.108485	0.848693	0	0
6912	2.711293	-1.009843	9.312311	-0.013423	-0.107528	0.096753	-0.262123	0.418236	-0.723512	0.509215	0.088638	-0.109261	0.849061	0	0
6913	2.612890	-0.603523	9.793703	-0.004552	-0.072645	0.112907	-0.263451	0.419904	-0.724522	0.508187	0.089162	-0.109843	0.849547	0	0
6914	2.428033	-0.124881	10.108436	-0.072544	-0.023701	0.119785	-0.265980	0.421022	-0.721072	0.507213	0.088929	-0.110715	0.850040	0	0
6915	2.308605	0.058814	10.097157	-0.220975	0.006067	0.109192	-0.264539	0.424888	-0.723802	0.506495	0.087680	-0.112712	0.850336	0	0
6916	2.289654	0.111733	10.049862	-0.342471	0.034122	0.077584	-0.263366	0.431801	-0.730421	0.506178	0.085633	-0.115548	0.850353	0	0
6917	2.404371	-0.055118	10.051761	-0.344080	0.053423	0.042327	-0.261812	0.438155	-0.731689	0.506181	0.083425	-0.118270	0.850196	0	0
6918	2.402425	-0.318136	9.769959	-0.195356	0.028259	-0.002548	-0.260098	0.440914	-0.735089	0.506404	0.082264	-0.119815	0.849960	0	0
6919	2.396823	-0.415319	9.437223	0.043732	0.024106	-0.037840	-0.258128	0.443393	-0.735355	0.506730	0.082358	-0.119309	0.849828	0	0
6920	2.363333	-0.367303	9.322701	0.255905	0.012009	-0.064513	-0.257579	0.438825	-0.733709	0.507083	0.083696	-0.117048	0.849801	0	0
6921	2.392383	-0.353459	9.204844	0.426885	-0.008877	-0.086256	-0.258204	0.430667	-0.730642	0.507457	0.086064	-0.113400	0.849836	0	0
6922	2.479339	-0.349395	9.182509	0.517231	-0.052605	-0.093711	-0.257768	0.422364	-0.728377	0.507743	0.089307	-0.109218	0.849878	0	0
6923	2.645646	-0.393918	9.204597	0.511878	-0.041282	-0.094650	-0.256003	0.412395	-0.725102	0.508052	0.092387	-0.104994	0.849896	0	0
6924	2.826848	-0.385303	9.337722	0.413400	-0.050155	-0.088406	-0.257800	0.400508	-0.721008	0.508367	0.095072	-0.101681	0.849815	0	0
6925	2.937437	-0.457946	9.460909	0.272920	-0.045873	-0.089465	-0.254859	0.394406	-0.720328	0.508834	0.096971	-0.099514	0.849577	0	0
6926	3.110235	-0.608296	9.500951	0.122677	-0.017948	-0.099354	-0.253922	0.392188	-0.720234	0.509546	0.097912	-0.098495	0.849162	0	0
6927	3.191618	-0.707662	9.463056	-0.003340	0.025794	-0.116901	-0.252591	0.390244	-0.719489	0.510581	0.097829	-0.098292	0.848573	0	0
6928	3.008493	-0.651002	9.434043	-0.081942	0.052130	-0.137578	-0.250210	0.390924	-0.721349	0.511883	0.097169	-0.098615	0.847826	0	0
6929	2.933381	-0.688679	9.506359	-0.074676	0.039085	-0.167518	-0.245969	0.390487	-0.723772	0.513427	0.096663	-0.098906	0.846916	0	0
6930	2.683818	-0.811304	9.670533	-0.015546	0.062802	-0.182816	-0.243321	0.390335	-0.724860	0.515059	0.096297	-0.098568	0.846006	0	0
6931	2.640831	-0.743684	9.650051	0.034669	0.101358	-0.194620	-0.240674	0.387275	-0.720615	0.516784	0.095854	-0.097588	0.845117	0	0
6932	2.496591	-0.653537	9.659542	0.049059	0.145157	-0.197820	-0.236158	0.384209	-0.722022	0.518554	0.095138	-0.096263	0.844265	0	0
6933	2.352854	-0.491402	9.614578	0.020436	0.167931	-0.190819	-0.230590	0.382243	-0.723434	0.520320	0.094051	-0.095057	0.843437	0	0
6934	2.342608	-0.573118	9.608921	-0.018993	0.164398	-0.178796	-0.226070	0.380561	-0.727966	0.522009	0.092800	-0.094223	0.842625	0	0
6935	2.443560	-0.641036	9.679371	-0.026200	0.186192	-0.163836	-0.220771	0.378596	-0.728197	0.523602	0.091288	-0.093337	0.841900	0	0
6936	2.536072	-0.531556	9.535627	-0.010076	0.221172	-0.153020	-0.214562	0.379669	-0.728934	0.525112	0.089580	-0.092154	0.841273	0	0
6937	2.716239	-0.317294	9.272163	-0.027035	0.220294	-0.154032	-0.209257	0.377567	-0.730605	0.526647	0.087769	-0.091106	0.840618	0	0
6938	2.947258	-0.427489	9.220836	-0.038778	0.186951	-0.138469	-0.204360	0.377126	-0.731730	0.528023	0.086183	-0.090357	0.840000	0	0
6939	2.844242	-0.650386	9.216759	-0.026255	0.200980	-0.134816	-0.198924	0.376822	-0.736001	0.529371	0.084528	-0.089430	0.839419	0	0
6940	2.253735	-0.831064	9.190935	0.001461	0.192415	-0.132742	-0.194150	0.374584	-0.736881	0.530663	0.083103	-0.088318	0.838862	0	0
6941	1.722400	-0.843634	9.231426	0.032754	0.180320	-0.132401	-0.189399	0.375526	-0.736289	0.531918	0.081929	-0.087006	0.838320	0	0
6942	1.396240	-0.878442	9.601559	0.051219	0.164460	-0.075847	-0.185151	0.373567	-0.738204	0.532662	0.080952	-0.085670	0.838081	0	0
6943	1.362074	-0.941848	10.016911	0.048331	0.174798	-0.039714	-0.180786	0.373267	-0.738405	0.533119	0.079815	-0.084319	0.838036	0	0
6944	1.561927	-1.035904	10.444312	0.044529	0.178060	-0.001928	-0.177346	0.372695	-0.738593	0.533256	0.078626	-0.083026	0.838190	0	0
6945	1.739895	-1.142623	10.607384	0.026559	0.198929	0.015561	-0.172840	0.371288	-0.739722	0.533284	0.077116	-0.081764	0.838437	0	0
6946	1.806635	-1.261330	10.499694	0.008629	0.163931	0.015261	-0.167303	0.373470	-0.739000	0.533292	0.075839	-0.080860	0.838636	0	0
6947	1.863644	-1.380842	10.103672	-0.024443	0.146497	0.013162	-0.165455	0.373737	-0.738633	0.533334	0.074495	-0.080304	0.838783	0	0
6948	2.018393	-1.344347	9.847997	-0.059386	0.090494	0.014433	-0.163220	0.376076	-0.739167	0.533338	0.073471	-0.080362	0.838865	0	0
6949	2.052652	-1.273220	9.598566	-0.088054	0.076502	0.025639	-0.162156	0.377317	-0.742963	0.533263	0.072367	-0.080730	0.838973	0	0
6950	1.923242	-1.128519	9.394655	-0.102389	0.011847	0.017443	-0.160979	0.380078	-0.744000	0.533210	0.071772	-0.081569	0.838977	0	0
6951	1.675320	-1.015993	9.378860	-0.146178	-0.007303	0.001291	-0.160340	0.383947	-0.743971	0.533312	0.071080	-0.082856	0.838845	0	0
6952	1.509139	-0.954560	9.381001	-0.159685	-0.028289	0.014397	-0.160357	0.387266	-0.744723	0.533290	0.070518	-0.084388	0.838753	0	0
6953	1.442465	-0.821877	9.339841	-0.161548	-0.051040	0.025804	-0.159984	0.390860	-0.743908	0.533158	0.070085	-0.086049	0.838705	0	0
6954	1.510628	-0.743226	9.277669	-0.149877	-0.065020	0.015261	-0.161723	0.395019	-0.744625	0.533088	0.069882	-0.087694	0.838596	0	0
6955	1.640381	-0.833246	9.273110	-0.114077	-0.066788	0.011934	-0.161485	0.399167	-0.744064	0.533023	0.069841	-0.089025	0.838501	0	0
6956	1.762328	-1.002514	9.289339	-0.039732	-0.082497	-0.012326	-0.163195	0.400977	-0.749513	0.533090	0.070396	-0.089820	0.838327	0	0
6957	1.802167	-1.175657	9.402368	0.039067	-0.098205	-0.034768	-0.164520	0.400707	-0.747926	0.533280	0.071476	-0.090002	0.838095	0	0
6958	1.951134	-1.282458	9.464746	0.101876	-0.117382	-0.082031	-0.165580	0.399328	-0.745047	0.533798	0.073140	-0.089746	0.837649	0	0
6959	2.128337	-1.490703	9.460823	0.153982	-0.127796	-0.132893	-0.166382	0.398361	-0.740728	0.534696	0.075171	-0.089058	0.836970	0	0
6960	2.246311	-1.880922	9.575488	0.207801	-0.157481	-0.176784	-0.168494	0.395466	-0.736932	0.535886	0.077821	-0.088059	0.836071	0	0
6961	2.345896	-2.141124	9.687000	0.234938	-0.150363	-0.244496	-0.168989	0.390629	-0.738673	0.537624	0.080576	-0.086743	0.834832	0	0
6962	2.523085	-2.353944	9.759933	0.233428	-0.148526	-0.308924	-0.168723	0.387305	-0.733478	0.539894	0.083402	-0.085375	0.833229	0	0
6963	2.510870	-2.718723	9.996183	0.240943	-0.163224	-0.400640	-0.168169	0.382046	-0.732231	0.542895	0.086437	-0.083971	0.831109	0	0
6964	2.272449	-2.638932	10.311599	0.234101	-0.156922	-0.476367	-0.167892	0.376509	-0.726536	0.546525	0.089474	-0.082496	0.828553	0	0
6965	2.059003	-2.430683	10.224505	0.186095	-0.135721	-0.534688	-0.166281	0.370413	-0.723613	0.550675	0.092090	-0.081289	0.825632	0	0
6966	1.919434	-2.371040	10.495575	0.116440	-0.132174	-0.570382	-0.164562	0.368189	-0.720391	0.555174	0.094347	-0.080562	0.822430	0	0
6967	1.795506	-2.134995	10.287860	0.021815	-0.067324	-0.591895	-0.160443	0.364432	-0.720099	0.559965	0.095526	-0.080274	0.819067	0	0
6968	1.782270	-1.952777	10.064151	-0.054935	-0.077705	-0.631217	-0.159517	0.362766	-0.717775	0.565128	0.096422	-0.080588	0.815377	0	0
6969	1.779994	-1.596697	10.092299	-0.137054	-0.043539	-0.663341	-0.156610	0.362611	-0.717036	0.570628	0.096557	-0.081388	0.811441	0	0
6970	1.637160	-1.302805	9.875797	-0.194254	-0.096795	-0.684991	-0.152904	0.362453	-0.718140	0.576294	0.096850	-0.082887	0.807239	0	0
6971	1.672038	-1.140707	9.488011	-0.249495	-0.107140	-0.727696	-0.149095	0.364505	-0.714777	0.582311	0.096890	-0.084883	0.802696	0	0
6972	1.836954	-1.036618	9.338775	-0.258417	-0.206838	-0.758107	-0.147776	0.364913	-0.714401	0.588465	0.097747	-0.087460	0.797813	0	0
6973	1.924397	-0.969549	9.470978	-0.262110	-0.227930	-0.742364	-0.146334	0.366703	-0.714013	0.594432	0.098675	-0.090232	0.792952	0	0
6974	1.947253	-0.824298	9.835362	-0.215713	-0.250783	-0.729758	-0.144604	0.367111	-0.718089	0.600200	0.100097	-0.092746	0.788124	0	0
6975	2.081428	-0.637409	9.942102	-0.240020	-0.236063	-0.694639	-0.144350	0.368769	-0.717946	0.605685	0.101154	-0.095416	0.783460	0	0
6976	2.132611	-0.233729	9.941496	-0.335918	-0.202098	-0.646684	-0.142501	0.369312	-0.718361	0.610894	0.101377	-0.098651	0.778973	0	0
6977	1.830759	0.096389	10.154587	-0.520393	-0.147973	-0.599214	-0.141209	0.375668	-0.720148	0.615932	0.099922	-0.103042	0.774613	0	0
6978	1.617367	-0.022722	9.986821	-0.656493	-0.104252	-0.560352	-0.138334	0.382846	-0.722475	0.620810	0.097319	-0.108243	0.770329	0	0
6979	1.654298	-0.254540	9.781953	-0.724539	-0.104267	-0.545922	-0.138122	0.393357	-0.724728	0.625592	0.094176	-0.113956	0.766016	0	0
6980	1.845685	-0.497334	9.527557	-0.665465	-0.097256	-0.542924	-0.134454	0.401361	-0.728628	0.630254	0.091433	-0.119185	0.761718	0	0
6981	2.092728	-0.725956	9.330526	-0.508000	-0.137475	-0.549088	-0.134884	0.409249	-0.732074	0.634729	0.089882	-0.123424	0.757500	0	0
6982	2.306536	-0.877097	9.216388	-0.332607	-0.149697	-0.555877	-0.133321	0.413943	-0.732967	0.639050	0.089648	-0.126430	0.753388	0	0
6983	2.431427	-0.965298	9.007605	-0.221700	-0.182917	-0.551716	-0.133724	0.416160	-0.734900	0.643171	0.090252	-0.128778	0.749401	0	0
6984	2.605483	-0.937855	8.987191	-0.155622	-0.229358	-0.535587	-0.134649	0.416718	-0.735796	0.647028	0.091717	-0.130973	0.745512	0	0
6985	2.875803	-0.967783	9.328199	-0.194206	-0.247916	-0.526338	-0.135195	0.418934	-0.734458	0.650802	0.092942	-0.133547	0.741609	0	0
6986	2.853841	-0.664356	9.391962	-0.245348	-0.202548	-0.481539	-0.136140	0.421427	-0.733111	0.654329	0.093547	-0.136275	0.737924	0	0
6987	2.520979	-0.604671	9.184022	-0.410090	-0.190283	-0.447332	-0.135241	0.425571	-0.732299	0.657750	0.092818	-0.140127	0.734244	0	0
6988	2.703931	-0.687597	9.275223	-0.473670	-0.198262	-0.440849	-0.136449	0.430282	-0.734849	0.661143	0.091831	-0.144538	0.730456	0	0
6989	2.984626	-0.607887	9.314575	-0.392282	-0.176487	-0.427909	-0.137926	0.436516	-0.738427	0.664369	0.091083	-0.148174	0.726885	0	0
6990	3.192317	-0.604745	9.298399	-0.186421	-0.160714	-0.438750	-0.138865	0.439149	-0.738779	0.667490	0.091718	-0.150236	0.723515	0	0
6991	3.429896	-0.467757	9.081618	-0.040558	-0.127479	-0.427031	-0.138083	0.438589	-0.734742	0.670426	0.092954	-0.150990	0.720479	0	0
6992	3.434459	-0.503975	9.047515	0.009492	-0.122243	-0.412557	-0.139264	0.437074	-0.734739	0.673206	0.094577	-0.151398	0.717584	0	0
6993	3.455038	-0.663094	8.978213	-0.066482	-0.086364	-0.418305	-0.138601	0.436794	-0.734752	0.676141	0.095331	-0.152068	0.714577	0	0
6994	3.544927	-0.580279	8.759682	-0.138122	-0.054060	-0.388755	-0.137523	0.433469	-0.735324	0.678970	0.095430	-0.153091	0.711657	0	0
6995	3.473279	-0.469081	8.759174	-0.193589	-0.064546	-0.392678	-0.136198	0.434293	-0.737429	0.681850	0.095132	-0.154546	0.708623	0	0
6996	3.381090	-0.530714	8.819346	-0.159594	-0.072389	-0.395970	-0.136213	0.438028	-0.739484	0.684697	0.095224	-0.155835	0.705576	0	0
6997	3.386595	-0.439090	8.906875	-0.025264	-0.053946	-0.418700	-0.135142	0.436917	-0.741342	0.687590	0.096044	-0.156002	0.702608	0	0
6998	3.324136	-0.408334	9.366815	0.088304	-0.034762	-0.411620	-0.133545	0.434695	-0.740866	0.690345	0.097593	-0.155267	0.699852	0	0
6999	3.234651	-0.094530	9.505784	0.164330	0.017703	-0.392283	-0.130904	0.431911	-0.735440	0.692957	0.099172	-0.153626	0.697405	0	0
7000	3.201473	-0.014174	9.742526	0.157150	0.036899	-0.387839	-0.128367	0.426918	-0.734744	0.695564	0.100654	-0.151931	0.694965	0	0
7001	3.188430	0.194545	9.533541	0.073026	0.075367	-0.365352	-0.125983	0.423030	-0.729718	0.698148	0.101149	-0.150540	0.692601	0	0
7002	3.242718	0.353225	9.650259	0.047736	0.006124	-0.335813	-0.122528	0.421076	-0.731621	0.700438	0.102000	-0.149870	0.690305	0	0
7003	3.304204	0.174499	9.565958	0.031582	0.073421	-0.304018	-0.120672	0.419405	-0.730358	0.702621	0.102125	-0.148830	0.688291	0	0
7004	3.395862	0.159409	9.584221	0.054598	0.040045	-0.259944	-0.118140	0.417457	-0.733031	0.704419	0.102674	-0.147951	0.686558	0	0
7005	3.472622	0.088936	9.544294	0.040122	0.073170	-0.214145	-0.115224	0.416335	-0.733741	0.705965	0.102729	-0.146943	0.685177	0	0
7006	3.530909	0.138669	9.438614	-0.022517	0.073146	-0.209320	-0.113104	0.415355	-0.733521	0.707536	0.102430	-0.146410	0.683714	0	0
7007	3.499530	0.143446	9.347611	-0.065616	0.069581	-0.174388	-0.111512	0.415347	-0.735115	0.708906	0.101708	-0.146192	0.682448	0	0
7008	3.482093	0.075601	9.140290	-0.090708	0.090577	-0.154232	-0.109538	0.416581	-0.734610	0.710190	0.100726	-0.146056	0.681287	0	0
7009	3.442251	-0.088105	8.989741	-0.053246	0.066957	-0.132033	-0.107286	0.415877	-0.734912	0.711250	0.100053	-0.145818	0.680331	0	0
7010	3.370015	-0.058706	8.981089	-0.006794	0.071325	-0.114028	-0.107017	0.415461	-0.735444	0.712144	0.099740	-0.145288	0.679554	0	0
7011	3.293182	-0.000112	9.068948	0.044959	0.066027	-0.086320	-0.104638	0.414618	-0.734050	0.712791	0.099710	-0.144435	0.679062	0	0
7012	3.297641	-0.050762	9.034679	0.048455	0.083478	-0.062451	-0.104107	0.414061	-0.733802	0.713295	0.099632	-0.143494	0.678743	0	0
7013	3.207745	-0.129258	9.092234	0.001738	0.107870	-0.015110	-0.102790	0.414884	-0.733813	0.713560	0.098910	-0.142707	0.678736	0	0
7014	3.267829	-0.168301	9.062426	-0.059119	0.141060	-0.001360	-0.101584	0.414050	-0.737240	0.713837	0.097587	-0.142145	0.678755	0	0
7015	3.244303	-0.077119	8.931491	-0.099500	0.140137	0.028330	-0.097237	0.417069	-0.737800	0.713950	0.095865	-0.141859	0.678942	0	0
7016	3.323310	-0.173803	8.977765	-0.084337	0.116481	0.030073	-0.096563	0.418175	-0.743423	0.714000	0.094483	-0.141674	0.679121	0	0
7017	3.411617	-0.318843	8.965722	-0.028879	0.111223	0.031283	-0.094990	0.420656	-0.743684	0.713981	0.093463	-0.141122	0.679397	0	0
7018	3.454046	-0.461318	8.889213	0.008643	0.109458	0.044728	-0.093926	0.419959	-0.744491	0.713832	0.092772	-0.140369	0.679805	0	0
7019	3.424244	-0.574341	8.820876	0.006777	0.077963	0.053399	-0.092097	0.420638	-0.739281	0.713579	0.092210	-0.139839	0.680255	0	0
7020	3.428302	-0.682583	8.829210	-0.030852	0.065686	0.060106	-0.092103	0.422021	-0.739921	0.713299	0.091513	-0.139680	0.680675	0	0
7021	3.444594	-0.766985	8.799258	-0.076514	0.058665	0.065014	-0.091718	0.422848	-0.737957	0.713015	0.090480	-0.139873	0.681072	0	0
7022	3.451878	-0.766557	8.957824	-0.106065	0.048127	0.062992	-0.092648	0.424236	-0.738975	0.712757	0.089362	-0.140354	0.681390	0	0
7023	3.384679	-0.703933	8.814920	-0.157121	0.053369	0.081180	-0.091607	0.427689	-0.740003	0.712424	0.087775	-0.141155	0.681779	0	0
7024	3.250503	-0.554033	8.726473	-0.224191	0.051668	0.076352	-0.092662	0.430602	-0.745451	0.712180	0.085771	-0.142428	0.682024	0	0
7025	3.130722	-0.418559	8.676189	-0.243905	0.039444	0.081516	-0.091366	0.435021	-0.745427	0.711892	0.083665	-0.143922	0.682273	0	0
7026	3.167383	-0.354181	8.585284	-0.234165	0.018409	0.100900	-0.093375	0.440427	-0.746650	0.711433	0.081781	-0.145518	0.682642	0	0
7027	3.234396	-0.097636	8.489117	-0.161798	0.016612	0.127891	-0.094456	0.444720	-0.746853	0.710719	0.080355	-0.146656	0.683311	0	0
7028	3.208241	-0.044184	8.598109	-0.059984	0.002543	0.162083	-0.095247	0.445002	-0.748146	0.709670	0.079728	-0.147224	0.684351	0	0
7029	3.070826	-0.014083	8.652515	0.054390	0.004276	0.194691	-0.098171	0.448061	-0.748333	0.708303	0.079830	-0.147026	0.685796	0	0
7030	2.899333	-0.030940	8.995083	0.165139	0.028686	0.236161	-0.098703	0.447786	-0.747150	0.706599	0.080509	-0.145924	0.687708	0	0
7031	2.667022	0.235655	9.062640	0.257167	0.079408	0.279434	-0.099887	0.445855	-0.745582	0.704586	0.081403	-0.143862	0.690099	0	0
7032	2.505697	0.640762	8.986975	0.308038	0.058415	0.306297	-0.100656	0.440880	-0.744312	0.702305	0.082784	-0.141618	0.692718	0	0
7033	2.342475	0.781247	8.891459	0.293654	0.097781	0.336374	-0.101832	0.438120	-0.743537	0.699870	0.083719	-0.139206	0.695553	0	0
7034	2.182261	0.653620	9.220638	0.300610	0.105550	0.373477	-0.104058	0.433982	-0.742759	0.697165	0.084624	-0.136731	0.698645	0	0
7035	2.138673	0.626096	9.547560	0.275443	0.164907	0.406993	-0.104575	0.430388	-0.740172	0.694315	0.084851	-0.134014	0.701974	0	0
7036	2.463220	0.749722	9.901882	0.238543	0.159389	0.443633	-0.103763	0.428725	-0.743078	0.691208	0.084848	-0.131651	0.705478	0	0
7037	2.771561	0.991727	9.599177	0.180329	0.190769	0.475008	-0.103619	0.425958	-0.741669	0.687958	0.084136	-0.129463	0.709137	0	0
7038	3.021030	1.100038	9.473293	0.113866	0.141598	0.520116	-0.105999	0.426109	-0.741893	0.684349	0.083298	-0.128160	0.712954	0	0
7039	2.830085	0.749266	9.115207	0.112944	0.178427	0.544909	-0.105495	0.428179	-0.738218	0.680600	0.082119	-0.126584	0.716950	0	0
7040	2.821031	0.166542	8.877859	0.169111	0.106694	0.571383	-0.108141	0.428193	-0.737393	0.676486	0.081838	-0.125154	0.721114	0	0
7041	2.992792	-0.491334	9.695580	0.284326	0.101222	0.588741	-0.110515	0.428483	-0.739316	0.672133	0.082318	-0.122898	0.725505	0	0
7042	3.161587	-0.202567	10.170912	0.335221	0.120290	0.605921	-0.112358	0.425172	-0.736181	0.667587	0.083011	-0.120193	0.730062	0	0
7043	3.353167	0.239359	10.450729	0.256253	0.130531	0.654754	-0.113807	0.423935	-0.735387	0.662748	0.083010	-0.117992	0.734815	0	0
7044	3.298521	0.028015	10.415123	0.057523	0.184665	0.692247	-0.118447	0.424650	-0.732694	0.657796	0.081277	-0.116955	0.739608	0	0
7045	3.215827	-0.726861	10.325442	-0.120459	0.179468	0.673181	-0.118868	0.429078	-0.732905	0.653122	0.078406	-0.117214	0.744006	0	0
7046	3.236604	-1.198409	10.339069	-0.171217	0.177837	0.616307	-0.119296	0.435028	-0.733886	0.648853	0.075302	-0.117845	0.747952	0	0
7047	3.207098	-1.266108	10.148678	-0.156631	0.160532	0.556431	-0.121167	0.440573	-0.736941	0.644999	0.072472	-0.118405	0.751468	0	0
7048	2.987837	-0.842796	9.585833	-0.101635	0.155649	0.481198	-0.120154	0.446651	-0.734280	0.641620	0.070139	-0.118550	0.754553	0	0
7049	2.849708	-1.246017	9.515094	-0.091808	0.057777	0.455322	-0.121761	0.451363	-0.736040	0.638322	0.068624	-0.119209	0.757380	0	0
7050	2.721599	-2.278982	9.610072	-0.032451	0.024779	0.369987	-0.122834	0.454689	-0.737037	0.635560	0.067850	-0.119588	0.759709	0	0
7051	2.597876	-2.014097	9.395476	0.042978	0.037241	0.321332	-0.122982	0.456348	-0.735187	0.633142	0.067509	-0.119271	0.761806	0	0
7052	2.570356	-1.800740	9.092937	0.112937	0.049634	0.297273	-0.124706	0.456634	-0.734112	0.630852	0.067553	-0.118334	0.763845	0	0
7053	2.401478	-1.773468	8.928873	0.197111	0.034027	0.282029	-0.126155	0.455120	-0.733059	0.628611	0.068259	-0.116839	0.765857	0	0
7054	2.198934	-1.724482	8.700459	0.213409	0.048212	0.250553	-0.125342	0.451104	-0.732064	0.626599	0.068999	-0.115110	0.767699	0	0
7055	2.305521	-1.690414	9.101296	0.199094	0.013142	0.229139	-0.127456	0.449454	-0.729695	0.624725	0.069938	-0.113696	0.769351	0	0
7056	2.562986	-1.493957	9.505103	0.143772	0.052412	0.197110	-0.127736	0.448345	-0.723293	0.623163	0.070270	-0.112437	0.770771	0	0
7057	2.691253	-1.119494	9.585211	0.073983	0.081187	0.205554	-0.127206	0.447789	-0.722914	0.621626	0.069934	-0.111549	0.772170	0	0
7058	2.573698	-0.664893	9.288624	-0.006485	0.090003	0.206015	-0.128000	0.448070	-0.723030	0.620141	0.069030	-0.111221	0.773492	0	0
7059	2.421742	-0.291936	8.948135	-0.034988	0.095391	0.190976	-0.128275	0.452223	-0.726908	0.618802	0.067924	-0.111077	0.774682	0	0
7060	2.273512	-0.075164	8.668306	0.011596	0.072777	0.180755	-0.126433	0.453734	-0.726921	0.617477	0.067292	-0.110697	0.775848	0	0
7061	2.301503	-0.219115	8.858681	0.137730	0.072767	0.179870	-0.127350	0.453741	-0.729261	0.616078	0.067442	-0.109342	0.777138	0	0
7062	2.786746	-0.596085	9.523109	0.308467	0.053268	0.187855	-0.126809	0.450694	-0.727730	0.614461	0.068784	-0.106779	0.778656	0	0
7063	3.057139	-0.611957	9.741706	0.479394	0.096939	0.187408	-0.126785	0.444330	-0.724132	0.612777	0.070845	-0.102628	0.780354	0	0
7064	3.201074	-0.401943	9.569835	0.532230	0.107447	0.186072	-0.128483	0.437421	-0.718551	0.611032	0.073139	-0.097982	0.782106	0	0
7065	3.227621	-0.411111	9.785805	0.525048	0.079413	0.177092	-0.129646	0.430233	-0.714419	0.609340	0.075635	-0.093582	0.783726	0	0
7066	2.859907	-0.495649	9.518826	0.541434	0.153160	0.144093	-0.126696	0.423025	-0.714405	0.607923	0.077660	-0.088547	0.785212	0	0
7067	2.444199	-0.554214	9.757272	0.559328	0.128770	0.130144	-0.126673	0.416522	-0.710546	0.606580	0.080021	-0.083541	0.786561	0	0
7068	2.227569	-0.449722	9.553651	0.616865	0.212957	0.100999	-0.123989	0.407654	-0.707275	0.605443	0.082064	-0.077511	0.787843	0	0
7069	2.241972	-0.470630	9.832079	0.661680	0.184985	0.067725	-0.122353	0.396024	-0.702576	0.604506	0.084645	-0.071301	0.788875	0	0
7070	2.214602	-0.255445	10.128003	0.729775	0.195503	0.042751	-0.119397	0.385218	-0.698543	0.603667	0.087543	-0.064431	0.789792	0	0
7071	2.003612	-0.051093	10.346074	0.712040	0.220086	0.010208	-0.115806	0.376757	-0.690835	0.603099	0.090177	-0.057551	0.790461	0	0
7072	1.580590	0.232928	10.119861	0.644082	0.187011	-0.000791	-0.112717	0.365397	-0.686025	0.602617	0.092643	-0.051365	0.790969	0	0
7073	1.315913	0.382512	9.595119	0.513585	0.166211	-0.021081	-0.108849	0.357352	-0.682763	0.602398	0.094505	-0.046332	0.791226	0	0
7074	1.164669	0.517365	9.261499	0.354271	0.131255	-0.009952	-0.107353	0.349875	-0.682598	0.602205	0.095664	-0.042764	0.791435	0	0
7075	1.447643	0.564669	9.721052	0.240493	0.075036	-0.006664	-0.104699	0.346263	-0.679536	0.602073	0.096583	-0.040440	0.791546	0	0
7076	2.007979	0.548777	10.672585	0.237526	0.015128	0.011409	-0.105349	0.343638	-0.678506	0.601763	0.097948	-0.038514	0.791709	0	0
7077	2.027470	-0.114077	11.046934	0.275017	0.009806	0.015038	-0.102550	0.338781	-0.677027	0.601392	0.099578	-0.036329	0.791891	0	0
7078	1.619276	-0.453520	10.693255	0.310983	0.014461	-0.014581	-0.103211	0.336154	-0.672727	0.601210	0.101398	-0.033800	0.791911	0	0
7079	1.116212	0.128446	10.163524	0.327253	-0.000107	-0.037144	-0.103982	0.330348	-0.669503	0.601187	0.103427	-0.031199	0.791773	0	0
7080	1.114676	0.601103	9.774816	0.315687	-0.024516	-0.045142	-0.104503	0.326614	-0.665609	0.601216	0.105592	-0.028835	0.791554	0	0
7081	1.330912	0.443513	9.917745	0.227046	-0.054380	-0.045115	-0.103558	0.323013	-0.665398	0.601336	0.107437	-0.027332	0.791268	0	0
7082	1.639118	0.659736	9.835856	0.227111	-0.022954	-0.046810	-0.103279	0.318999	-0.662826	0.601469	0.109056	-0.025659	0.791002	0	0
7083	1.748206	0.725585	9.624174	0.191364	-0.028190	-0.051510	-0.102480	0.316227	-0.659988	0.601680	0.110475	-0.024270	0.790688	0	0
7084	1.855623	0.897105	9.356039	0.210933	-0.031739	-0.018768	-0.103005	0.315123	-0.659207	0.601599	0.112059	-0.022807	0.790570	0	0
7085	1.934913	0.843391	9.297056	0.284194	-0.066763	-0.004296	-0.104316	0.310148	-0.654135	0.601317	0.114330	-0.020969	0.790510	0	0
7086	2.085930	0.692609	9.140203	0.332451	-0.073791	0.010056	-0.104035	0.305719	-0.651568	0.600851	0.116968	-0.018831	0.790532	0	0
7087	2.177469	0.662889	9.093407	0.329666	-0.080858	0.031126	-0.106274	0.301441	-0.646868	0.600221	0.119618	-0.016765	0.790661	0	0
7088	2.284825	0.824899	8.861215	0.232069	-0.065184	0.058675	-0.108243	0.298132	-0.645302	0.599477	0.121575	-0.015426	0.790954	0	0
7089	2.411137	0.931856	8.765219	0.074500	-0.056559	0.085741	-0.108499	0.295504	-0.643231	0.598718	0.122500	-0.015308	0.791389	0	0
7090	2.513285	1.029999	8.871215	-0.056267	-0.051467	0.114753	-0.111161	0.297730	-0.641599	0.597880	0.122612	-0.016236	0.791986	0	0
7091	2.600941	1.123819	9.099859	-0.099376	-0.069986	0.139033	-0.113023	0.300369	-0.642722	0.596906	0.122603	-0.017651	0.792692	0	0
7092	2.552902	1.164608	8.944523	-0.056500	-0.041995	0.167670	-0.114612	0.301208	-0.643343	0.595646	0.122628	-0.018589	0.793613	0	0
7093	2.548239	1.184240	9.060151	-0.003806	-0.053413	0.182114	-0.117010	0.303710	-0.642236	0.594210	0.123057	-0.019209	0.794608	0	0
7094	2.615087	1.064648	9.449952	0.054178	-0.041319	0.212487	-0.119390	0.304553	-0.643237	0.592450	0.123725	-0.019319	0.795815	0	0
7095	2.682302	1.011006	9.383863	0.021039	-0.018620	0.228159	-0.122320	0.307196	-0.641336	0.590617	0.124023	-0.019602	0.797123	0	0
7096	2.552563	1.107794	9.241893	-0.110430	0.030395	0.234490	-0.123247	0.308031	-0.642098	0.588891	0.123142	-0.020626	0.798510	0	0
7097	2.345002	1.112815	9.568199	-0.264367	0.058324	0.243218	-0.124331	0.313709	-0.643987	0.587296	0.121142	-0.022755	0.799931	0	0
7098	2.123263	1.170027	9.621241	-0.397652	0.121314	0.254007	-0.124624	0.320489	-0.646923	0.585769	0.117837	-0.025564	0.801458	0	0
7099	1.960230	1.343560	9.321815	-0.429749	0.135440	0.242461	-0.126522	0.331013	-0.650452	0.584374	0.114242	-0.028558	0.802895	0	0
7100	1.815075	1.301804	9.454774	-0.378793	0.082993	0.232981	-0.126301	0.340695	-0.654021	0.582951	0.111355	-0.031412	0.804227	0	0
7101	1.755219	1.037562	9.411395	-0.325012	0.116316	0.221122	-0.125532	0.345948	-0.655811	0.581581	0.108520	-0.033642	0.805515	0	0
7102	1.831226	0.859120	9.456756	-0.299967	0.137280	0.226608	-0.126615	0.352317	-0.659132	0.580121	0.105653	-0.035538	0.806867	0	0
7103	1.919019	0.983142	9.337255	-0.311563	0.132037	0.221219	-0.126379	0.359510	-0.662595	0.578723	0.102764	-0.037562	0.808151	0	0
7104	2.043597	0.842850	9.397055	-0.280338	0.060259	0.217594	-0.126402	0.365183	-0.665547	0.577269	0.100633	-0.039734	0.809354	0	0
7105	1.998164	0.564510	9.499996	-0.196146	0.037600	0.187239	-0.126691	0.370302	-0.666799	0.575979	0.099184	-0.041333	0.810371	0	0
7106	1.848545	0.566769	9.857015	-0.121001	0.030609	0.178106	-0.127635	0.373765	-0.667274	0.574663	0.098227	-0.042346	0.811370	0	0
7107	1.733227	0.636284	10.272192	-0.110196	0.065593	0.162491	-0.128711	0.377644	-0.668265	0.573495	0.097049	-0.043055	0.812300	0	0
7108	1.599115	0.786964	10.438512	-0.157554	0.100598	0.155290	-0.128328	0.380962	-0.669938	0.572424	0.095324	-0.043940	0.813212	0	0
7109	1.499236	0.671657	10.231357	-0.135055	0.079749	0.125430	-0.127406	0.383172	-0.672677	0.571584	0.093894	-0.044720	0.813926	0	0
7110	1.487511	0.733068	9.833200	-0.073887	0.095733	0.069564	-0.126890	0.385659	-0.672922	0.571130	0.092723	-0.044872	0.814371	0	0
7111	1.590359	0.938548	9.647211	-0.031703	0.095804	0.046976	-0.125328	0.388415	-0.670433	0.570839	0.091780	-0.044632	0.814695	0	0
7112	1.764116	0.927214	9.530219	-0.000200	0.109866	0.012839	-0.124144	0.389654	-0.670962	0.570782	0.090940	-0.044050	0.814860	0	0
7113	1.946833	0.819480	9.373587	0.048121	0.087121	0.008630	-0.122564	0.390751	-0.671106	0.570726	0.090539	-0.043169	0.814991	0	0
7114	2.051779	0.635971	9.409026	0.098144	0.032850	0.008728	-0.121617	0.387843	-0.672588	0.570582	0.090889	-0.042222	0.815103	0	0
7115	1.986563	0.299427	9.304777	0.119632	0.017170	0.001731	-0.121471	0.386183	-0.673653	0.570486	0.091471	-0.041153	0.815160	0	0
7116	1.985662	0.174284	9.279312	0.090992	-0.002071	-0.002096	-0.121755	0.386873	-0.669195	0.570416	0.092070	-0.040453	0.815176	0	0
7117	2.034592	0.265097	9.212639	0.039930	-0.003873	0.013391	-0.120026	0.384651	-0.668720	0.570288	0.092367	-0.040169	0.815246	0	0
7118	2.068398	0.260448	9.351690	0.019355	-0.012651	0.006146	-0.120299	0.386035	-0.668440	0.570215	0.092640	-0.040121	0.815268	0	0
7119	1.994766	0.092813	9.403273	0.009605	0.004026	-0.011501	-0.122396	0.383281	-0.668959	0.570321	0.092713	-0.040022	0.815191	0	0
7120	1.857423	0.132564	9.467403	-0.014436	0.018974	-0.034485	-0.121603	0.383830	-0.669750	0.570621	0.092552	-0.040032	0.814999	0	0
7121	1.771524	-0.063685	9.569234	-0.048327	0.047017	-0.054032	-0.120160	0.385482	-0.669363	0.571144	0.091961	-0.040122	0.814695	0	0
7122	1.732312	-0.140679	9.460534	-0.048111	0.075139	-0.090940	-0.117780	0.385192	-0.669141	0.571963	0.091172	-0.040034	0.814213	0	0
7123	1.675328	-0.001092	9.342462	-0.058649	0.071771	-0.131514	-0.115672	0.386841	-0.669941	0.573134	0.090351	-0.039998	0.813483	0	0
7124	1.592989	-0.047297	9.753620	-0.105979	0.077017	-0.161794	-0.114088	0.387109	-0.669832	0.574584	0.089243	-0.040306	0.812567	0	0
7125	1.540112	-0.017549	9.908236	-0.146217	0.108488	-0.161954	-0.109592	0.388607	-0.672632	0.576091	0.087628	-0.040740	0.811653	0	0
7126	1.536333	0.131405	9.842686	-0.164176	0.056868	-0.160477	-0.107483	0.389979	-0.673304	0.577573	0.086346	-0.041639	0.810691	0	0
7127	1.744271	0.172684	9.713986	-0.153421	0.057711	-0.160447	-0.105773	0.392183	-0.674616	0.579047	0.085098	-0.042423	0.809730	0	0
7128	1.904961	0.013219	9.888618	-0.119461	0.017411	-0.169241	-0.104858	0.393838	-0.674352	0.580536	0.084398	-0.043180	0.808697	0	0
7129	1.915469	-0.212317	10.097432	-0.071112	0.055887	-0.172328	-0.102207	0.393686	-0.676356	0.582031	0.083648	-0.043302	0.807693	0	0
7130	1.843382	-0.165743	10.199532	-0.062161	0.080378	-0.168621	-0.100096	0.395197	-0.677550	0.583492	0.082771	-0.043230	0.806732	0	0
7131	1.829445	-0.099647	10.541694	-0.105181	0.091648	-0.158309	-0.096641	0.394073	-0.680883	0.584912	0.081527	-0.043431	0.805819	0	0
7132	1.752440	-0.058506	10.427468	-0.108740	0.106559	-0.154723	-0.094803	0.397107	-0.682320	0.586307	0.080159	-0.043593	0.804934	0	0
7133	1.692579	0.022766	10.109268	-0.077446	0.083885	-0.147486	-0.091496	0.397505	-0.683674	0.587609	0.079133	-0.043625	0.804083	0	0
7134	1.704530	0.010212	9.967220	0.012881	0.059423	-0.141632	-0.090312	0.396528	-0.680562	0.588777	0.078853	-0.043096	0.803285	0	0
7135	1.718039	-0.120384	9.768525	0.091474	0.057651	-0.105845	-0.088051	0.394996	-0.682182	0.589597	0.079013	-0.041959	0.802728	0	0
7136	1.651428	-0.321543	9.886956	0.139665	0.027879	-0.091527	-0.085276	0.393873	-0.680011	0.590246	0.079711	-0.040637	0.802250	0	0
7137	1.488815	-0.435785	9.867819	0.127064	0.043629	-0.070388	-0.085131	0.391382	-0.679515	0.590744	0.080177	-0.039326	0.801902	0	0
7138	1.329851	-0.381330	9.965952	0.080404	0.019095	-0.050493	-0.083533	0.389160	-0.679300	0.591105	0.080579	-0.038564	0.801633	0	0
7139	1.108009	-0.336343	9.953962	0.024842	0.036588	-0.025204	-0.083001	0.389158	-0.680093	0.591319	0.080474	-0.038146	0.801505	0	0
7140	1.016332	-0.317088	9.724250	0.022987	0.031367	-0.005815	-0.083270	0.389712	-0.679822	0.591372	0.080421	-0.037807	0.801488	0	0
7141	1.113580	-0.217575	9.479409	0.040900	0.020894	-0.005725	-0.083009	0.388741	-0.677089	0.591412	0.080521	-0.037363	0.801469	0	0
7142	1.362902	-0.128623	9.314850	0.055278	0.017381	-0.015379	-0.081811	0.387352	-0.677252	0.591510	0.080774	-0.036840	0.801395	0	0
7143	1.621062	-0.159514	9.309864	0.050768	0.029528	-0.003997	-0.083399	0.387360	-0.676835	0.591531	0.080863	-0.036269	0.801397	0	0
7144	1.829337	-0.074603	9.292219	0.021269	0.031222	-0.008656	-0.081544	0.387905	-0.678950	0.591608	0.080802	-0.035943	0.801361	0	0
7145	2.023209	0.022425	9.267629	-0.032460	0.031129	0.002369	-0.081275	0.387212	-0.679223	0.591645	0.080389	-0.036044	0.801371	0	0
7146	1.951178	0.078458	9.316962	-0.085311	0.022350	0.012558	-0.080754	0.388730	-0.679608	0.591634	0.079761	-0.036641	0.801414	0	0
7147	1.787895	0.205033	9.391928	-0.123846	0.010100	0.021118	-0.080493	0.391082	-0.682466	0.591584	0.078974	-0.037621	0.801484	0	0
7148	1.648042	0.230482	9.491966	-0.122015	-0.009964	0.003480	-0.081159	0.391500	-0.681667	0.591662	0.078391	-0.038696	0.801432	0	0
7149	1.556262	0.226529	9.538377	-0.095206	-0.030064	0.003629	-0.082621	0.393168	-0.682151	0.591713	0.078102	-0.039670	0.801375	0	0
7150	1.600446	0.324978	9.596808	-0.048698	-0.051071	0.000372	-0.082365	0.394826	-0.682400	0.591740	0.078283	-0.040398	0.801301	0	0
7151	1.663841	0.408801	9.640487	-0.025412	-0.042336	-0.002954	-0.083813	0.396497	-0.686939	0.591784	0.078507	-0.040879	0.801222	0	0
7152	1.750907	0.420793	9.851372	-0.011160	-0.052915	0.002370	-0.083029	0.397460	-0.685895	0.591765	0.078924	-0.041319	0.801173	0	0
7153	1.692705	0.385257	9.880306	0.013913	-0.038893	0.000851	-0.083553	0.397879	-0.687976	0.591749	0.079352	-0.041466	0.801135	0	0
7154	1.445205	0.210029	10.152010	0.031719	-0.028404	0.015150	-0.086464	0.395264	-0.682726	0.591602	0.079821	-0.041427	0.801199	0	0
7155	1.122742	0.020883	10.400167	0.030003	0.011918	0.003000	-0.086470	0.396093	-0.682325	0.591577	0.079928	-0.041137	0.801221	0	0
7156	1.024002	0.068748	10.069901	0.012178	0.026016	0.001206	-0.085137	0.395119	-0.684056	0.591582	0.079852	-0.040922	0.801236	0	0
7157	1.023057	0.288657	9.618196	-0.019964	0.020856	-0.001636	-0.084612	0.395808	-0.684188	0.591639	0.079583	-0.040963	0.801219	0	0
7158	1.217133	0.075521	9.630896	-0.052168	0.003311	-0.009967	-0.085272	0.395950	-0.684568	0.591775	0.079312	-0.041389	0.801123	0	0
7159	1.327477	-0.022056	9.465391	-0.066346	0.062831	-0.018716	-0.084354	0.396913	-0.683919	0.592024	0.078435	-0.041535	0.801019	0	0
7160	1.312592	-0.066293	9.118923	-0.094877	0.069927	-0.029469	-0.082231	0.396349	-0.685395	0.592377	0.077385	-0.041893	0.800841	0	0
7161	1.133434	-0.118970	8.740128	-0.148391	0.059618	-0.059804	-0.081586	0.399942	-0.686808	0.593015	0.076061	-0.042680	0.800454	0	0
7162	0.937939	-0.439953	8.673232	-0.187639	0.040510	-0.091887	-0.081326	0.401601	-0.688365	0.593924	0.074724	-0.043907	0.799840	0	0
7163	0.750809	-0.952413	8.935731	-0.217848	0.056382	-0.144093	-0.078685	0.403248	-0.690220	0.595282	0.073042	-0.045200	0.798913	0	0
7164	0.632299	-1.321363	9.110362	-0.287452	0.094952	-0.180632	-0.076594	0.408354	-0.691770	0.596990	0.070713	-0.046835	0.797753	0	0
7165	0.583119	-1.459135	9.551427	-0.405479	0.122894	-0.202562	-0.072908	0.413454	-0.695830	0.598963	0.067395	-0.049180	0.796418	0	0
7166	0.520144	-1.491743	9.739059	-0.552099	0.164876	-0.221094	-0.069103	0.419935	-0.698570	0.601182	0.062943	-0.052476	0.794899	0	0
7167	0.478166	-1.291082	9.967648	-0.652286	0.164833	-0.231469	-0.065171	0.429184	-0.704292	0.603523	0.057806	-0.056501	0.793238	0	0
7168	0.581178	-1.061652	9.748284	-0.709400	0.199865	-0.246717	-0.061508	0.438156	-0.707921	0.606000	0.052137	-0.060814	0.791421	0	0
7169	0.620123	-1.016462	9.681173	-0.695076	0.186755	-0.250186	-0.055744	0.450021	-0.712599	0.608457	0.046561	-0.065020	0.789547	0	0
7170	0.625662	-0.906859	9.355524	-0.684147	0.202639	-0.278218	-0.051292	0.460788	-0.718445	0.611101	0.041038	-0.069095	0.787463	0	0
7171	0.677402	-1.117316	9.881404	-0.696711	0.136951	-0.305053	-0.047498	0.468790	-0.720254	0.613882	0.035865	-0.073576	0.785143	0	0
7172	0.698189	-0.919536	10.114224	-0.725398	0.157853	-0.291940	-0.041723	0.478720	-0.724821	0.616545	0.030446	-0.078234	0.782831	0	0
7173	0.638923	-1.101951	10.088604	-0.677226	0.090492	-0.280396	-0.039134	0.490602	-0.728665	0.619015	0.025723	-0.082839	0.780575	0	0
7174	0.525149	-1.489644	10.438427	-0.605741	0.031873	-0.288952	-0.038518	0.502220	-0.734968	0.621452	0.022023	-0.087333	0.778258	0	0
7175	0.693061	-0.975828	10.570265	-0.573568	0.024783	-0.283404	-0.035526	0.511333	-0.736231	0.623805	0.018442	-0.091515	0.775985	0	0
7176	0.832228	-1.097448	10.481144	-0.509317	-0.050508	-0.266531	-0.033325	0.519342	-0.736184	0.625924	0.015960	-0.095772	0.773817	0	0
7177	1.064595	-1.022178	10.518459	-0.402084	-0.066363	-0.242071	-0.033749	0.525431	-0.738472	0.627802	0.014111	-0.099187	0.771899	0	0
7178	1.225748	-0.786511	10.913934	-0.325215	-0.097099	-0.243393	-0.034437	0.531245	-0.740234	0.629637	0.013119	-0.102312	0.770011	0	0
7179	0.776696	-1.096954	10.500856	-0.165886	-0.094196	-0.247428	-0.035491	0.532774	-0.743604	0.631475	0.012968	-0.104068	0.768272	0	0
7180	0.667925	-1.451835	10.581833	-0.029874	-0.145711	-0.269575	-0.037479	0.533200	-0.742915	0.633407	0.014239	-0.105222	0.766499	0	0
7181	0.698694	-1.534298	10.436416	0.034716	-0.113239	-0.293683	-0.037990	0.530990	-0.744368	0.635541	0.015537	-0.105535	0.764662	0	0
7182	0.705052	-1.313726	10.220189	-0.001801	-0.114888	-0.323867	-0.037860	0.530712	-0.743196	0.637905	0.016805	-0.106269	0.762563	0	0
7183	0.803315	-1.420094	10.295027	-0.054532	-0.135894	-0.345528	-0.040242	0.530033	-0.741335	0.640411	0.017750	-0.107385	0.760281	0	0
7184	0.791220	-1.420264	10.208607	-0.066943	-0.117459	-0.363169	-0.041562	0.528794	-0.739627	0.643065	0.018663	-0.108622	0.757839	0	0
7185	0.782025	-1.361847	10.411242	-0.072274	-0.162064	-0.389795	-0.042353	0.529076	-0.740921	0.645862	0.019725	-0.110017	0.755228	0	0
7186	1.017756	-1.484494	10.232351	-0.000541	-0.142767	-0.413967	-0.041960	0.527965	-0.737929	0.648837	0.021314	-0.110902	0.752500	0	0
7187	1.583408	-1.395678	10.043430	0.090915	-0.149778	-0.453126	-0.043272	0.525759	-0.737016	0.652066	0.023404	-0.110969	0.749632	0	0
7188	2.086630	-1.264792	10.081451	0.150123	-0.141094	-0.485392	-0.044576	0.521893	-0.735988	0.655515	0.026037	-0.110690	0.746572	0	0
7189	2.242835	-1.362940	9.845846	0.166378	-0.120035	-0.506407	-0.043621	0.516355	-0.735273	0.659123	0.028463	-0.109991	0.743403	0	0
7190	2.366931	-1.222813	9.579611	0.128993	-0.123444	-0.541941	-0.044128	0.511378	-0.733353	0.662980	0.030884	-0.109732	0.739907	0	0
7191	2.917598	-1.197021	9.193017	0.161460	-0.128654	-0.589458	-0.043581	0.509025	-0.734823	0.667151	0.033450	-0.109119	0.736127	0	0
7192	3.411956	-1.285604	9.014689	0.220671	-0.149657	-0.626274	-0.044079	0.502941	-0.733568	0.671520	0.036763	-0.108324	0.732103	0	0
7193	3.611875	-1.354694	8.954489	0.186898	-0.104129	-0.661676	-0.041933	0.496290	-0.731575	0.676179	0.039426	-0.107362	0.727805	0	0
7194	3.370795	-1.299810	8.983637	0.046650	-0.049774	-0.695902	-0.039913	0.488255	-0.728808	0.681168	0.040907	-0.107126	0.723091	0	0
7195	3.291108	-0.962433	8.990606	-0.152899	-0.023597	-0.681308	-0.036861	0.486026	-0.728745	0.686126	0.040722	-0.108097	0.718254	0	0
7196	3.539502	-0.675326	9.126354	-0.310402	-0.030751	-0.678976	-0.033964	0.489607	-0.731370	0.691089	0.039602	-0.110302	0.713205	0	0
7197	3.717503	-0.779449	9.351943	-0.312333	-0.023912	-0.652610	-0.031603	0.492637	-0.731114	0.695831	0.038323	-0.112454	0.708311	0	0
7198	3.523898	-0.838104	9.340922	-0.242536	-0.009839	-0.650241	-0.028961	0.494976	-0.734662	0.700515	0.037490	-0.114033	0.703470	0	0
7199	3.301901	-0.814763	9.328686	-0.206677	0.035740	-0.651506	-0.024485	0.498686	-0.735609	0.705206	0.036549	-0.115038	0.698652	0	0
7200	3.358367	-0.687517	9.396956	-0.210385	0.026898	-0.626884	-0.021441	0.499224	-0.737481	0.709691	0.035652	-0.116132	0.693960	0	0
7201	3.434855	-0.466223	9.595919	-0.251597	0.047786	-0.612993	-0.015892	0.499470	-0.737170	0.714079	0.034289	-0.117390	0.689300	0	0
7202	3.266182	-0.412309	9.492245	-0.267777	0.082781	-0.582960	-0.014314	0.501952	-0.739000	0.718285	0.032544	-0.118489	0.684813	0	0
7203	3.011960	-0.510859	9.651929	-0.217837	0.075768	-0.553490	-0.010624	0.504699	-0.740337	0.722227	0.031179	-0.119345	0.680569	0	0
7204	2.908730	-0.432493	9.845992	-0.190244	0.072203	-0.527705	-0.005626	0.510067	-0.741929	0.725966	0.029996	-0.119999	0.676516	0	0
7205	2.990808	-0.433370	9.768365	-0.142934	0.079141	-0.499161	-0.002845	0.510468	-0.744060	0.729474	0.029102	-0.120343	0.672710	0	0
7206	2.675350	-0.643041	9.614860	-0.100044	0.092360	-0.479360	-0.000067	0.509622	-0.743326	0.732843	0.028380	-0.120249	0.669086	0	0
7207	2.113062	-0.927575	9.520304	-0.100057	0.096912	-0.473943	0.004820	0.511118	-0.744693	0.736153	0.027654	-0.120179	0.665486	0	0
7208	1.569336	-0.985639	9.596429	-0.178784	0.098794	-0.477885	0.008523	0.510821	-0.744752	0.739506	0.026306	-0.120556	0.661744	0	0
7209	1.458053	-0.681255	9.745092	-0.264911	0.082913	-0.433538	0.011683	0.514401	-0.747119	0.742538	0.024395	-0.121675	0.658207	0	0
7210	1.825537	-0.621475	9.781063	-0.270406	0.028520	-0.422419	0.014320	0.517154	-0.749747	0.745425	0.022764	-0.123187	0.654713	0	0
7211	2.069537	-0.932368	9.414875	-0.123788	0.052973	-0.380857	0.017360	0.518799	-0.752524	0.748009	0.022036	-0.123606	0.651704	0	0
7212	2.072791	-1.144798	9.172066	0.056036	0.025074	-0.379687	0.019212	0.518512	-0.752555	0.750511	0.022812	-0.123018	0.648906	0	0
7213	1.946361	-1.268562	9.277483	0.103286	0.042512	-0.340497	0.018964	0.515748	-0.752578	0.752748	0.023801	-0.122040	0.646460	0	0
7214	1.802751	-1.076320	8.853128	0.017447	0.089832	-0.325880	0.022413	0.513516	-0.752391	0.754970	0.023800	-0.121223	0.644018	0	0
7215	2.185991	-0.832158	8.660357	-0.140346	0.038819	-0.263831	0.024521	0.514472	-0.752152	0.756750	0.022882	-0.121860	0.641838	0	0
7216	2.593550	-1.259679	9.113378	-0.203246	0.015757	-0.226703	0.025014	0.519724	-0.750407	0.758281	0.021569	-0.123043	0.639848	0	0
7217	2.638433	-1.736300	9.102703	-0.194333	0.076952	-0.203617	0.028448	0.521366	-0.752274	0.759720	0.019935	-0.123758	0.638053	0	0
7218	2.374669	-2.148217	9.013721	-0.176469	0.101526	-0.189302	0.031072	0.525363	-0.753451	0.761100	0.018230	-0.124124	0.636386	0	0
7219	1.798321	-2.374715	8.984845	-0.210397	0.162940	-0.187437	0.030536	0.529103	-0.757460	0.762533	0.015901	-0.124287	0.634700	0	0
7220	1.545342	-1.958864	9.042280	-0.348272	0.152419	-0.170696	0.033032	0.533794	-0.760852	0.763866	0.012540	-0.125358	0.632959	0	0
7221	1.661999	-1.521581	9.185699	-0.554235	0.129470	-0.140507	0.037497	0.538194	-0.759699	0.764978	0.007728	-0.127948	0.631173	0	0
7222	2.056097	-1.448194	9.019711	-0.700271	0.110001	-0.098565	0.039027	0.550082	-0.763005	0.765787	0.001852	-0.131567	0.629489	0	0
7223	2.352934	-1.811279	9.024993	-0.704950	0.092330	-0.060936	0.040810	0.563628	-0.766036	0.766289	-0.003978	-0.135388	0.628057	0	0
7224	2.279760	-1.920653	9.252688	-0.588788	0.087027	-0.035441	0.042999	0.577174	-0.771689	0.766604	-0.008938	-0.138469	0.626948	0	0
7225	2.222926	-2.102874	9.296748	-0.474254	0.097570	-0.036352	0.045466	0.586013	-0.773470	0.766919	-0.013062	-0.140795	0.625973	0	0
7226	2.249440	-2.108054	9.243586	-0.404426	0.123841	-0.035756	0.046493	0.592647	-0.775643	0.767268	-0.016839	-0.142431	0.625084	0	0
7227	2.221486	-1.968040	9.339169	-0.392793	0.137825	-0.033823	0.048313	0.599277	-0.777959	0.767606	-0.020588	-0.143937	0.624212	0	0
7228	2.296584	-1.595919	9.304345	-0.472488	0.137742	-0.016726	0.048934	0.607297	-0.779720	0.767812	-0.025001	-0.145882	0.623345	0	0
7229	2.437377	-1.489155	9.181785	-0.554021	0.146380	0.014415	0.053098	0.618892	-0.779929	0.767788	-0.030098	-0.148317	0.622573	0	0
7230	2.478615	-1.802031	9.223495	-0.517428	0.136716	0.028668	0.054257	0.627187	-0.784573	0.767657	-0.034915	-0.150529	0.621953	0	0
7231	2.403717	-2.147563	9.301885	-0.360083	0.106110	0.043753	0.056587	0.635195	-0.783613	0.767417	-0.038302	-0.152058	0.621677	0	0
7232	2.262730	-2.278635	9.340049	-0.173982	0.095705	0.039799	0.058409	0.640164	-0.783591	0.767258	-0.040244	-0.152441	0.621657	0	0
7233	2.291896	-2.254589	9.412175	-0.059470	0.087839	0.038837	0.059185	0.643757	-0.784614	0.767131	-0.041195	-0.152248	0.621799	0	0
7234	2.447298	-2.137694	9.493894	-0.016525	0.074673	0.033791	0.058940	0.642931	-0.788934	0.767037	-0.041788	-0.151815	0.621980	0	0
7235	2.530055	-2.046880	9.513451	0.008589	0.067687	0.018081	0.059206	0.642653	-0.789072	0.767037	-0.042046	-0.151372	0.622071	0	0
7236	2.414614	-1.974479	9.298974	0.073134	0.087068	0.002815	0.061706	0.642498	-0.785449	0.767192	-0.041982	-0.150299	0.622144	0	0
7237	2.190454	-1.919514	9.397676	0.151925	0.083669	-0.012408	0.061994	0.639317	-0.786924	0.767465	-0.041182	-0.148861	0.622208	0	0
7238	2.023539	-1.965829	9.557207	0.232521	0.094246	-0.029369	0.065055	0.635704	-0.787006	0.767892	-0.039891	-0.146754	0.622264	0	0
7239	1.946834	-1.883713	9.472291	0.279186	0.148574	-0.041126	0.066546	0.631272	-0.790212	0.768481	-0.038470	-0.144038	0.622262	0	0
7240	1.670420	-1.703592	9.464729	0.254135	0.150393	-0.039420	0.067364	0.626565	-0.789879	0.769049	-0.037347	-0.141367	0.622241	0	0
7241	1.502730	-1.851557	9.416408	0.230935	0.153978	-0.051891	0.069880	0.624614	-0.787975	0.769681	-0.036317	-0.138907	0.622075	0	0
7242	1.345877	-2.183723	9.723979	0.255932	0.129484	-0.057112	0.073077	0.620032	-0.787284	0.770319	-0.035025	-0.136390	0.621916	0	0
7243	1.182480	-2.406316	9.665149	0.320429	0.139222	-0.070701	0.075224	0.615180	-0.788673	0.771063	-0.033198	-0.133481	0.621725	0	0
7244	1.061801	-2.398134	9.673493	0.452866	0.094707	-0.087482	0.078196	0.604100	-0.788828	0.771890	-0.030129	-0.130014	0.621590	0	0
7245	1.078821	-2.374883	9.454906	0.547802	0.101803	-0.099978	0.079045	0.594691	-0.789327	0.772803	-0.026292	-0.125972	0.621463	0	0
7246	1.220068	-2.205518	9.354692	0.549622	0.079054	-0.109746	0.080027	0.584589	-0.789050	0.773731	-0.022348	-0.122024	0.621250	0	0
7247	1.308579	-1.984913	9.358868	0.453023	0.060649	-0.121072	0.081666	0.573929	-0.786434	0.774655	-0.018970	-0.118879	0.620820	0	0
7248	1.280537	-1.845971	9.103544	0.302832	0.058091	-0.141519	0.083819	0.567279	-0.786664	0.775672	-0.016768	-0.116627	0.620041	0	0
7249	1.159909	-1.834980	9.244108	0.125729	0.004748	-0.172927	0.084775	0.560633	-0.784390	0.776775	-0.015527	-0.115945	0.618819	0	0
7250	1.001775	-2.019396	9.885057	0.005868	0.012560	-0.196687	0.084104	0.561743	-0.783323	0.778021	-0.015283	-0.115893	0.617266	0	0
7251	0.816156	-1.979054	10.019309	-0.058554	0.028314	-0.195276	0.087024	0.563667	-0.790149	0.779255	-0.015613	-0.116155	0.615651	0	0
7252	0.975395	-1.658228	9.942312	-0.058432	0.003849	-0.225304	0.086897	0.563392	-0.790934	0.780652	-0.015782	-0.116572	0.613795	0	0
7253	1.158221	-1.423444	10.104462	-0.029707	-0.022411	-0.256922	0.087825	0.563526	-0.791993	0.782201	-0.015514	-0.117050	0.611735	0	0
7254	1.273814	-1.463260	9.963610	0.043780	-0.027587	-0.281118	0.087007	0.565602	-0.788298	0.783910	-0.014627	-0.117093	0.609558	0	0
7255	1.504099	-1.683388	10.141749	0.138657	-0.038123	-0.298206	0.087817	0.562278	-0.787559	0.785704	-0.012902	-0.116665	0.607365	0	0
7256	1.719659	-1.593650	10.148131	0.228109	-0.017192	-0.286951	0.088514	0.557020	-0.789453	0.787469	-0.010624	-0.115503	0.605342	0	0
7257	1.956359	-1.238160	9.806492	0.328331	-0.045169	-0.286313	0.089196	0.553143	-0.788979	0.789182	-0.007374	-0.113978	0.603445	0	0
7258	2.073542	-1.045641	9.351050	0.414203	-0.082728	-0.278760	0.087788	0.544714	-0.788518	0.790809	-0.003242	-0.112203	0.601682	0	0
7259	2.214007	-0.978000	9.018948	0.445440	-0.110735	-0.260150	0.087710	0.534064	-0.786530	0.792258	0.001311	-0.110492	0.600097	0	0
7260	2.369271	-0.873762	8.893830	0.449801	-0.118691	-0.233735	0.086693	0.525216	-0.783463	0.793532	0.005892	-0.108781	0.598698	0	0
7261	2.622258	-0.950513	8.823470	0.422748	-0.117994	-0.185555	0.083542	0.520807	-0.782282	0.794485	0.010245	-0.107274	0.597646	0	0
7262	2.909320	-0.997902	9.003106	0.381377	-0.153199	-0.154362	0.082918	0.513341	-0.780516	0.795215	0.014402	-0.106248	0.596773	0	0
7263	2.903662	-1.113343	8.992214	0.304333	-0.133153	-0.127556	0.081105	0.506158	-0.779514	0.795789	0.017865	-0.105589	0.596030	0	0
7264	2.676832	-1.433411	9.144309	0.239872	-0.129640	-0.123608	0.078230	0.500919	-0.780307	0.796359	0.020724	-0.105222	0.595241	0	0
7265	2.306270	-1.593464	9.345147	0.155718	-0.080639	-0.104584	0.077720	0.497325	-0.779812	0.796865	0.022673	-0.105040	0.594523	0	0
7266	1.817716	-1.717891	9.883887	0.044721	-0.036908	-0.096313	0.076280	0.495397	-0.780594	0.797404	0.023397	-0.105099	0.593763	0	0
7267	1.611511	-1.514127	9.921657	-0.047355	0.040102	-0.091316	0.078660	0.495523	-0.781152	0.798002	0.022983	-0.105156	0.592965	0	0
7268	1.507126	-1.244736	9.656475	-0.118008	0.031417	-0.091770	0.079063	0.495798	-0.783378	0.798620	0.021998	-0.105637	0.592083	0	0
7269	1.525876	-1.330835	9.864418	-0.121583	0.031384	-0.098873	0.079430	0.500222	-0.782163	0.799268	0.021038	-0.106191	0.591144	0	0
7270	1.580533	-1.806136	10.310320	-0.041123	0.047044	-0.094829	0.079959	0.501049	-0.783601	0.799901	0.020578	-0.106091	0.590321	0	0
7271	1.525173	-2.118389	10.309610	0.098468	0.062853	-0.094682	0.081958	0.499242	-0.785481	0.800510	0.021167	-0.105082	0.589656	0	0
7272	1.372128	-1.888234	9.674275	0.211273	0.068296	-0.089328	0.083961	0.495219	-0.784505	0.801075	0.022596	-0.103324	0.589146	0	0
7273	1.400848	-1.567938	9.091283	0.222068	0.008064	-0.101734	0.084641	0.490789	-0.782859	0.801634	0.024487	-0.102012	0.588538	0	0
7274	1.690035	-1.304025	8.825046	0.175653	-0.054025	-0.135808	0.084135	0.485119	-0.779900	0.802346	0.026398	-0.101431	0.587585	0	0
7275	2.033599	-1.210559	8.803929	0.120192	-0.085611	-0.146985	0.084410	0.483181	-0.779661	0.803093	0.028067	-0.101456	0.586481	0	0
7276	2.216537	-1.298046	8.976792	0.046729	-0.092751	-0.133524	0.083880	0.482353	-0.778092	0.803781	0.029167	-0.101943	0.585400	0	0
7277	2.254183	-1.450900	9.426547	0.000983	-0.080654	-0.118005	0.084147	0.480968	-0.776410	0.804392	0.029821	-0.102638	0.584406	0	0
7278	1.946767	-1.228492	9.797072	-0.068071	-0.044877	-0.081240	0.084669	0.482348	-0.776927	0.804853	0.029665	-0.103426	0.583640	0	0
7279	1.828428	-0.897610	9.941294	-0.161289	-0.041487	-0.045679	0.082818	0.483466	-0.778457	0.805127	0.028704	-0.104771	0.583070	0	0
7280	1.772429	-0.620883	9.839210	-0.266846	0.020599	-0.027643	0.084646	0.487329	-0.778577	0.805395	0.026510	-0.106206	0.582543	0	0
7281	1.903375	-0.544893	9.853374	-0.361677	0.011793	-0.032796	0.085407	0.493133	-0.778924	0.805693	0.023608	-0.108289	0.581873	0	0
7282	2.151130	-0.681397	9.892928	-0.395620	0.032724	-0.041002	0.086966	0.498935	-0.780459	0.806066	0.020321	-0.110370	0.581088	0	0
7283	2.321581	-0.817738	9.788947	-0.356147	0.039754	-0.060151	0.087458	0.505848	-0.781444	0.806529	0.017336	-0.112190	0.580192	0	0
7284	2.244335	-0.803679	9.470124	-0.259511	0.020615	-0.057721	0.088485	0.512482	-0.783486	0.806942	0.015233	-0.113573	0.579408	0	0
7285	2.101946	-0.779695	9.084682	-0.159288	-0.003736	-0.057022	0.088455	0.516769	-0.782135	0.807294	0.014091	-0.114605	0.578743	0	0
7286	2.024858	-0.754936	9.119280	-0.052909	-0.045710	-0.049322	0.089112	0.518149	-0.783178	0.807546	0.014031	-0.115327	0.578249	0	0
7287	1.974142	-0.759026	9.225420	-0.028874	-0.049265	-0.026237	0.087916	0.518847	-0.782499	0.807648	0.014174	-0.115978	0.577973	0	0
7288	1.810536	-0.675906	9.247014	-0.045066	-0.066760	-0.012254	0.086980	0.520511	-0.782076	0.807659	0.014256	-0.116830	0.577784	0	0
7289	1.786011	-0.735215	9.453236	-0.120297	-0.045854	0.004006	0.086178	0.522176	-0.782440	0.807602	0.013604	-0.117983	0.577645	0	0
7290	1.857595	-0.866959	9.814015	-0.161471	-0.049441	-0.004294	0.085486	0.527573	-0.782375	0.807602	0.012636	-0.119368	0.577383	0	0
7291	1.938044	-1.102855	9.959619	-0.181933	-0.028439	-0.029115	0.085076	0.529927	-0.782346	0.807761	0.011423	-0.120728	0.576903	0	0
7292	1.816174	-1.251884	9.680163	-0.180858	0.005836	-0.051881	0.085714	0.533242	-0.781276	0.808099	0.010037	-0.121772	0.576235	0	0
7293	1.729750	-1.172618	9.424658	-0.191397	0.005996	-0.088038	0.085552	0.537945	-0.780442	0.808634	0.008613	-0.122897	0.575268	0	0
7294	1.729965	-1.141454	9.391367	-0.227070	0.007799	-0.112076	0.086863	0.540981	-0.782263	0.809318	0.006915	-0.124184	0.574051	0	0
7295	1.834827	-1.332574	9.296936	-0.235914	0.013960	-0.131572	0.086967	0.546237	-0.782997	0.810107	0.005135	-0.125491	0.572671	0	0
7296	1.819939	-1.379041	9.008123	-0.156120	0.015863	-0.159180	0.088924	0.549960	-0.781551	0.811058	0.004024	-0.126303	0.571153	0	0
7297	2.074797	-1.539287	9.167513	-0.024551	-0.033138	-0.188471	0.088916	0.550650	-0.780498	0.812095	0.004296	-0.126778	0.569571	0	0
7298	2.228715	-1.640251	9.578407	0.063269	0.003578	-0.219496	0.089969	0.550921	-0.779465	0.813358	0.005112	-0.126433	0.567835	0	0
7299	2.418118	-1.505874	9.958054	0.118752	0.003482	-0.231466	0.092363	0.548418	-0.779788	0.814670	0.006397	-0.125795	0.566080	0	0
7300	2.680408	-1.305129	10.203244	0.147465	0.040137	-0.244385	0.093167	0.545924	-0.778648	0.816105	0.007722	-0.124672	0.564243	0	0
7301	2.987339	-0.936691	10.341825	0.097413	0.069758	-0.249068	0.095540	0.542726	-0.771653	0.817589	0.008494	-0.123619	0.562312	0	0
7302	2.287778	-0.139450	9.705709	0.070698	0.168020	-0.225610	0.098449	0.541603	-0.770139	0.819069	0.008450	-0.121882	0.560535	0	0
7303	2.699124	-0.354881	9.521832	-0.086870	0.052425	-0.235271	0.102405	0.542687	-0.769142	0.820459	0.007807	-0.122014	0.558479	0	0
7304	2.732786	-0.383230	9.775974	-0.083224	0.197561	-0.214473	0.105839	0.544883	-0.771919	0.821916	0.006326	-0.120896	0.556595	0	0
7305	2.663085	-0.330443	9.556071	-0.083383	0.158183	-0.184621	0.110591	0.545686	-0.771460	0.823140	0.005080	-0.120154	0.554957	0	0
7306	2.504879	-0.504750	9.569852	-0.041410	0.164323	-0.166658	0.113337	0.549404	-0.768849	0.824279	0.004071	-0.119078	0.553506	0	0
7307	2.317471	-0.712342	9.636377	0.011237	0.140707	-0.145199	0.116496	0.551046	-0.767965	0.825251	0.003667	-0.117963	0.552297	0	0
7308	2.219104	-0.616020	9.422029	0.047000	0.141635	-0.132545	0.120466	0.549087	-0.765952	0.826163	0.003471	-0.116585	0.551226	0	0
7309	2.106050	-0.226930	9.737514	-0.006806	0.131039	-0.115245	0.121816	0.546592	-0.770052	0.826954	0.002947	-0.115654	0.550239	0	0
7310	1.979443	-0.031424	9.637509	-0.128603	0.150230	-0.080736	0.126698	0.547672	-0.769331	0.827591	0.001192	-0.115172	0.549387	0	0
7311	1.867872	-0.093692	9.440678	-0.260274	0.122203	-0.051812	0.128938	0.550289	-0.771431	0.828021	-0.001444	-0.115711	0.548626	0	0
7312	1.882695	-0.056787	9.748609	-0.366982	0.085278	-0.019243	0.130751	0.557194	-0.772175	0.828234	-0.004886	-0.117073	0.547995	0	0
7313	1.716243	-0.366199	9.607090	-0.418859	0.126448	-0.008908	0.131780	0.562722	-0.773051	0.828408	-0.008902	-0.118443	0.547387	0	0
7314	1.459364	-0.502816	9.896143	-0.376168	0.066032	0.021187	0.134892	0.573493	-0.773384	0.828353	-0.012363	-0.120007	0.547061	0	0
7315	1.254497	-0.787300	9.942707	-0.293959	0.118524	0.057225	0.136315	0.578740	-0.773222	0.828148	-0.015384	-0.120742	0.547134	0	0
7316	1.200529	-0.902569	9.864939	-0.174104	0.080094	0.056192	0.138950	0.583016	-0.777667	0.827935	-0.017291	-0.121078	0.547325	0	0
7317	1.485115	-0.955079	9.936385	-0.056964	0.050268	0.060364	0.138679	0.584401	-0.778172	0.827662	-0.017986	-0.121072	0.547717	0	0
7318	1.768466	-1.169730	9.681520	0.051280	0.045877	0.068944	0.139077	0.584538	-0.778961	0.827375	-0.017856	-0.120455	0.548290	0	0
7319	1.945235	-1.431572	9.453469	0.155132	0.039807	0.058122	0.139472	0.582182	-0.774413	0.827138	-0.016733	-0.119374	0.548920	0	0
7320	1.933917	-1.658084	9.287532	0.230402	0.027679	0.033034	0.139237	0.577896	-0.775891	0.827052	-0.014978	-0.117930	0.549412	0	0
7321	1.812332	-1.777296	9.320858	0.282305	0.025983	0.029011	0.139784	0.573743	-0.774371	0.826968	-0.012694	-0.116269	0.549949	0	0
7322	1.756210	-1.863022	9.459753	0.278759	0.013756	0.013958	0.140864	0.568896	-0.772866	0.826966	-0.010440	-0.114676	0.550334	0	0
7323	1.776785	-2.026584	9.510570	0.268160	0.005072	-0.021438	0.142738	0.564182	-0.771633	0.827121	-0.008107	-0.113266	0.550433	0	0
7324	1.839450	-2.043853	9.529058	0.237938	0.020885	-0.061277	0.141437	0.559763	-0.770350	0.827525	-0.006144	-0.111844	0.550142	0	0
7325	1.935534	-2.120987	9.719613	0.194231	0.029633	-0.094216	0.142375	0.556437	-0.768566	0.828091	-0.004483	-0.110639	0.549548	0	0
7326	1.949066	-2.257888	9.818865	0.172077	0.024477	-0.146419	0.144889	0.553517	-0.764579	0.828954	-0.002990	-0.109553	0.548474	0	0
7327	1.855981	-2.435816	9.601316	0.183982	0.036053	-0.198283	0.147149	0.550461	-0.763074	0.830089	-0.001345	-0.108350	0.547002	0	0
7328	1.908540	-2.508953	9.414962	0.194023	0.040545	-0.236110	0.147033	0.546588	-0.761280	0.831445	0.000341	-0.107011	0.545204	0	0
7329	2.005474	-2.465952	9.566033	0.245143	-0.004899	-0.279984	0.148375	0.543262	-0.761856	0.832964	0.002794	-0.105809	0.543109	0	0
7330	2.198918	-2.433409	9.689714	0.269526	0.010887	-0.328268	0.150504	0.539099	-0.759053	0.834764	0.005369	-0.104301	0.540613	0	0
7331	2.276821	-2.338474	9.471425	0.295596	0.012713	-0.348338	0.150920	0.535639	-0.758832	0.836639	0.008213	-0.102673	0.537983	0	0
7332	2.258715	-2.165494	9.360611	0.312677	0.005780	-0.364056	0.153849	0.529812	-0.755272	0.838585	0.011213	-0.100968	0.535215	0	0
7333	2.293544	-2.012766	9.054433	0.300240	0.032085	-0.366667	0.155192	0.524825	-0.752988	0.840540	0.014008	-0.099148	0.532415	0	0
7334	2.232880	-1.718643	9.123229	0.230456	-0.001159	-0.377794	0.157322	0.519278	-0.748367	0.842525	0.016367	-0.097933	0.529428	0	0
7335	2.045934	-1.528911	9.340925	0.149871	0.026785	-0.361447	0.158912	0.517193	-0.745796	0.844436	0.017917	-0.096953	0.526504	0	0
7336	2.079793	-1.521930	9.350327	0.078243	0.054709	-0.342491	0.162458	0.517170	-0.739311	0.846287	0.018663	-0.096074	0.523660	0	0
7337	2.150527	-1.430405	9.571880	0.001173	0.003855	-0.336195	0.162593	0.516616	-0.739188	0.848049	0.019048	-0.096072	0.520788	0	0
7338	2.071446	-1.349999	9.708077	-0.057893	-0.003163	-0.338376	0.165359	0.517568	-0.737782	0.849827	0.018940	-0.096392	0.517826	0	0
7339	1.951041	-1.301156	9.642383	-0.129429	0.014371	-0.340549	0.168117	0.521565	-0.739484	0.851626	0.018160	-0.096974	0.514781	0	0
7340	1.864573	-1.237794	9.691925	-0.154510	-0.010117	-0.342545	0.168237	0.524054	-0.739984	0.853414	0.017269	-0.097850	0.511675	0	0
7341	1.739370	-1.186332	9.683984	-0.130357	-0.045052	-0.351259	0.169270	0.527090	-0.737877	0.855186	0.016790	-0.098935	0.508515	0	0
7342	1.720138	-1.178561	9.816425	-0.050764	-0.090532	-0.359651	0.170063	0.527640	-0.738930	0.856939	0.017212	-0.099964	0.505337	0	0
7343	1.719489	-1.269893	9.837011	0.049390	-0.078293	-0.344797	0.169783	0.528746	-0.736168	0.858592	0.018424	-0.100415	0.502392	0	0
7344	1.653023	-1.101749	9.594372	0.097610	-0.073033	-0.314407	0.170442	0.528050	-0.734485	0.860086	0.019985	-0.100551	0.499742	0	0
7345	1.620365	-0.942610	9.639745	0.049259	-0.094052	-0.313032	0.170968	0.528047	-0.733708	0.861543	0.021231	-0.101135	0.497055	0	0
7346	1.713542	-0.743799	9.607579	-0.050967	-0.096738	-0.308471	0.170301	0.526942	-0.730047	0.862996	0.021624	-0.102214	0.494291	0	0
7347	2.027092	-0.455487	9.516860	-0.136876	-0.117841	-0.307445	0.169882	0.529709	-0.728051	0.864421	0.021377	-0.103925	0.491446	0	0
7348	2.295522	-0.404354	9.618477	-0.197844	-0.166983	-0.296684	0.168809	0.533035	-0.729179	0.865751	0.020835	-0.106334	0.488603	0	0
7349	2.077154	-0.553762	9.755637	-0.160381	-0.150372	-0.270765	0.166821	0.535260	-0.731220	0.866944	0.020511	-0.108450	0.486031	0	0
7350	1.799929	-0.801547	9.034163	-0.070824	-0.111636	-0.259350	0.165745	0.538308	-0.730911	0.868104	0.020760	-0.109767	0.483648	0	0
7351	1.622612	-0.618834	9.340621	-0.045997	-0.129233	-0.222139	0.164671	0.540388	-0.729697	0.869044	0.021266	-0.111148	0.481618	0	0
7352	1.554447	-0.373892	9.824703	-0.022855	-0.052403	-0.184624	0.165452	0.541351	-0.727738	0.869889	0.021564	-0.111732	0.479942	0	0
7353	1.696455	-0.442044	9.923636	0.009179	-0.041172	-0.145637	0.165571	0.543424	-0.727588	0.870540	0.022034	-0.112093	0.478655	0	0
7354	1.965426	-0.642091	9.688291	0.034160	0.005102	-0.111038	0.164669	0.538311	-0.725794	0.871079	0.022470	-0.111919	0.477693	0	0
7355	2.304802	-0.457344	9.617788	0.048503	0.019016	-0.110065	0.165339	0.536232	-0.724910	0.871615	0.022956	-0.111575	0.476771	0	0
7356	2.474929	-0.291559	9.207247	-0.007067	0.017208	-0.077000	0.165483	0.536095	-0.727921	0.872013	0.022937	-0.111500	0.476061	0	0
7357	2.603276	-0.226566	8.764663	-0.075143	-0.049277	-0.067178	0.165866	0.538583	-0.728164	0.872296	0.022638	-0.112358	0.475356	0	0
7358	2.585939	-0.293206	8.951510	-0.173656	-0.072106	-0.059180	0.165595	0.539137	-0.727369	0.872544	0.021570	-0.113858	0.474592	0	0
7359	2.443514	-0.628412	9.088282	-0.232785	-0.087868	-0.052647	0.162912	0.543852	-0.723620	0.872741	0.020074	-0.115811	0.473822	0	0
7360	2.265050	-0.597990	9.143046	-0.282851	-0.045848	-0.050158	0.163671	0.549379	-0.723053	0.872989	0.017919	-0.117600	0.473011	0	0
7361	2.132039	-0.284609	9.032434	-0.311355	-0.017764	-0.065137	0.163396	0.553117	-0.726151	0.873328	0.015426	-0.119311	0.472044	0	0
7362	1.949436	-0.168895	9.439110	-0.324801	-0.024786	-0.072240	0.163110	0.558376	-0.728710	0.873695	0.012830	-0.121108	0.470984	0	0
7363	1.771969	-0.001186	9.557932	-0.275538	-0.000234	-0.078757	0.162551	0.563911	-0.728908	0.874097	0.010588	-0.122491	0.469934	0	0
7364	1.825470	0.042529	9.831959	-0.180832	-0.045804	-0.069433	0.162252	0.567229	-0.724424	0.874396	0.009345	-0.123793	0.469062	0	0
7365	1.707263	-0.274432	9.704358	-0.019813	-0.042216	-0.059462	0.160656	0.568344	-0.723604	0.874625	0.009513	-0.124343	0.468487	0	0
7366	1.656333	-0.646477	9.825497	0.107317	-0.085853	-0.094884	0.159741	0.568074	-0.725947	0.874964	0.011009	-0.124641	0.467740	0	0
7367	1.629177	-0.389159	9.742167	0.166502	-0.054278	-0.111018	0.158425	0.566421	-0.725028	0.875396	0.012922	-0.124411	0.466944	0	0
7368	1.775709	-0.159394	9.743545	0.180715	-0.112087	-0.104072	0.156857	0.562971	-0.724384	0.875731	0.015193	-0.124594	0.466197	0	0
7369	1.834496	-0.372302	9.485830	0.222015	-0.083994	-0.121348	0.155283	0.558967	-0.721392	0.876156	0.017743	-0.124359	0.465371	0	0
7370	2.199552	-0.308272	9.332004	0.230969	-0.127793	-0.131227	0.153973	0.555377	-0.718923	0.876580	0.020560	-0.124440	0.464435	0	0
7371	2.288690	-0.346595	9.611990	0.179035	-0.098165	-0.121847	0.152263	0.554280	-0.719562	0.876984	0.022804	-0.124528	0.463542	0	0
7372	2.342875	-0.534737	9.575712	0.084215	-0.105179	-0.128785	0.150420	0.552076	-0.717986	0.877448	0.024226	-0.125091	0.462440	0	0
7373	2.301913	-0.874555	10.036013	0.032292	-0.128861	-0.144296	0.149360	0.552359	-0.717706	0.877944	0.025351	-0.126120	0.461156	0	0
7374	2.050404	-0.943152	10.558929	-0.080436	-0.080798	-0.146656	0.147765	0.554858	-0.719226	0.878557	0.025237	-0.127223	0.459690	0	0
7375	1.796518	-0.645928	10.362653	-0.191325	-0.045729	-0.141909	0.146170	0.555972	-0.718537	0.879198	0.023996	-0.128541	0.458163	0	0
7376	2.083735	-0.656302	10.062036	-0.324590	-0.038783	-0.142937	0.146013	0.560261	-0.718492	0.879895	0.021538	-0.130394	0.456418	0	0
7377	2.159638	-0.853575	10.241770	-0.447108	-0.017843	-0.156157	0.147033	0.568002	-0.720523	0.880672	0.017930	-0.132625	0.454430	0	0
7378	2.464745	-1.068101	10.082854	-0.404165	-0.012646	-0.150671	0.145938	0.574785	-0.720962	0.881426	0.014660	-0.134605	0.452498	0	0
7379	2.920912	-0.763671	10.120872	-0.296724	0.030991	-0.153330	0.146703	0.580729	-0.722745	0.882201	0.012154	-0.135721	0.450726	0	0
7380	3.061576	-0.673854	9.962068	-0.124831	0.000468	-0.180406	0.147860	0.585839	-0.721797	0.883049	0.011328	-0.136317	0.448904	0	0
7381	3.065443	-0.804169	9.830753	-0.006576	-0.002024	-0.211300	0.148379	0.585004	-0.717497	0.883993	0.011624	-0.136417	0.447003	0	0
7382	2.707427	-0.875129	9.309087	0.004403	0.018398	-0.244526	0.149560	0.586104	-0.716719	0.885126	0.011947	-0.136266	0.444793	0	0
7383	2.611907	-0.707699	8.759056	0.097546	-0.002411	-0.254421	0.148917	0.583341	-0.717522	0.886239	0.013231	-0.135903	0.442646	0	0
7384	2.258256	-0.856799	8.652241	0.105649	-0.022369	-0.269336	0.150245	0.583197	-0.719113	0.887403	0.014665	-0.135658	0.440339	0	0
7385	1.919624	-0.929295	8.464461	0.154940	-0.022185	-0.282103	0.150789	0.579182	-0.716807	0.888587	0.016579	-0.135208	0.438015	0	0
7386	1.872572	-0.760113	8.611016	0.156683	0.019748	-0.262507	0.151985	0.577515	-0.715795	0.889755	0.018271	-0.134363	0.435831	0	0
7387	1.741954	-0.792604	8.664644	0.131668	0.035531	-0.267888	0.153049	0.576403	-0.715822	0.890942	0.019697	-0.133496	0.433605	0	0
7388	1.825910	-0.542283	8.935977	0.104688	0.035380	-0.243392	0.154910	0.574733	-0.715998	0.892048	0.020831	-0.132740	0.431506	0	0
7389	1.735776	-0.324202	9.232475	0.027644	0.075507	-0.217308	0.156646	0.570850	-0.714886	0.893078	0.021082	-0.131968	0.429595	0	0
7390	2.215724	-0.077112	9.457094	-0.022555	0.007062	-0.221545	0.157307	0.570570	-0.714376	0.894072	0.021171	-0.132017	0.427502	0	0
7391	2.446503	-0.214381	9.203572	-0.044049	0.036749	-0.202300	0.159643	0.575672	-0.710306	0.894993	0.020936	-0.131902	0.425618	0	0
7392	2.694321	-0.673758	9.056756	-0.029767	0.024457	-0.197119	0.160175	0.575254	-0.710580	0.895905	0.020851	-0.131831	0.423721	0	0
7393	2.924287	-0.939490	9.265618	0.034710	0.024414	-0.217044	0.162818	0.575655	-0.711139	0.896848	0.021399	-0.131492	0.421801	0	0
7394	2.988932	-1.012574	9.127227	0.115207	0.026173	-0.206790	0.162827	0.575103	-0.712714	0.897758	0.022621	-0.130789	0.420015	0	0
7395	2.956523	-1.149880	8.976918	0.145646	0.004367	-0.213711	0.165217	0.572046	-0.710819	0.898625	0.024246	-0.130165	0.418260	0	0
7396	2.874141	-1.187824	8.943545	0.144781	0.012282	-0.217196	0.165355	0.569554	-0.708361	0.899536	0.025807	-0.129459	0.416425	0	0
7397	2.681228	-1.150220	8.950449	0.109884	0.015823	-0.215609	0.165485	0.568861	-0.706670	0.900423	0.027062	-0.128879	0.414605	0	0
7398	2.589514	-1.148988	9.119492	0.056136	0.012280	-0.207178	0.165760	0.567477	-0.707341	0.901301	0.027814	-0.128542	0.412747	0	0
7399	2.523943	-1.201348	9.133876	0.034720	0.021066	-0.217868	0.167886	0.565390	-0.707133	0.902215	0.028364	-0.128222	0.410808	0	0
7400	2.546620	-1.071446	9.197661	0.032892	0.001789	-0.216170	0.168934	0.566352	-0.706093	0.903113	0.028960	-0.128071	0.408835	0	0
7401	2.517715	-1.057185	9.068292	0.040167	0.029859	-0.230100	0.169323	0.564964	-0.701535	0.904077	0.029532	-0.127643	0.406792	0	0
7402	2.565950	-1.067051	9.111023	0.022313	0.057835	-0.231908	0.171304	0.564953	-0.701042	0.905102	0.029824	-0.127023	0.404681	0	0
7403	2.516285	-0.922233	9.149168	0.031321	0.068365	-0.242335	0.171962	0.564395	-0.699357	0.906156	0.030168	-0.126275	0.402523	0	0
7404	2.558037	-0.830562	9.344536	0.019663	0.077049	-0.238862	0.173973	0.561897	-0.703336	0.907221	0.030368	-0.125488	0.400350	0	0
7405	2.573514	-0.695676	9.446896	0.032976	0.087465	-0.214034	0.174501	0.561479	-0.702302	0.908175	0.030610	-0.124567	0.398452	0	0
7406	2.525987	-0.587174	9.412502	0.068750	0.083986	-0.210224	0.177275	0.563817	-0.705722	0.909109	0.031192	-0.123528	0.396596	0	0
7407	2.545408	-0.570687	9.347632	0.084881	0.091001	-0.211844	0.178996	0.562285	-0.703932	0.910032	0.031888	-0.122368	0.394780	0	0
7408	2.599253	-0.470085	9.348325	0.106283	0.083956	-0.197611	0.179809	0.559239	-0.704759	0.910892	0.032796	-0.121184	0.393084	0	0
7409	2.609372	-0.407479	9.397025	0.118721	0.066414	-0.184357	0.182158	0.559636	-0.696421	0.911655	0.033866	-0.120123	0.391546	0	0
7410	2.549588	-0.329658	9.523412	0.138242	0.059337	-0.153369	0.183749	0.558244	-0.695543	0.912292	0.035108	-0.119052	0.390279	0	0
7411	2.432109	-0.210937	9.506563	0.139919	0.073302	-0.123286	0.185222	0.555608	-0.696638	0.912809	0.036273	-0.117866	0.389322	0	0
7412	2.345348	-0.179679	9.281753	0.152322	0.052315	-0.095918	0.184321	0.551464	-0.696927	0.913200	0.037603	-0.116824	0.388593	0	0
7413	2.330680	-0.203721	9.247955	0.125428	0.048793	-0.084671	0.184972	0.551597	-0.694320	0.913537	0.038687	-0.115932	0.387960	0	0
7414	2.218905	-0.307990	9.473639	0.105622	0.046104	-0.065432	0.186300	0.550068	-0.693571	0.913817	0.039579	-0.115139	0.387448	0	0
7415	2.184617	-0.383869	9.742243	0.066189	0.046907	-0.058679	0.186570	0.548683	-0.692804	0.914071	0.040092	-0.114501	0.386983	0	0
7416	2.229060	-0.258111	10.079780	0.055360	0.043293	-0.048192	0.187102	0.547297	-0.691518	0.914298	0.040516	-0.113935	0.386569	0	0
7417	2.229525	-0.195370	10.147792	0.040144	0.059012	-0.043829	0.189882	0.545621	-0.690007	0.914519	0.040721	-0.113290	0.386216	0	0
7418	2.384076	-0.192019	10.064782	0.024857	0.025709	-0.034412	0.190670	0.547000	-0.690659	0.914686	0.040918	-0.113008	0.385881	0	0
7419	2.427913	-0.135119	9.906434	-0.023372	0.050232	-0.041722	0.188815	0.547010	-0.689454	0.914914	0.040573	-0.112689	0.385471	0	0
7420	2.403451	-0.178297	9.882114	-0.055655	-0.007511	-0.042167	0.189086	0.545625	-0.689210	0.915104	0.040170	-0.113018	0.384964	0	0
7421	2.436676	-0.258079	9.832843	-0.087861	-0.044241	-0.053134	0.189332	0.548112	-0.688012	0.915294	0.039611	-0.113807	0.384338	0	0
7422	2.427283	-0.213054	9.588296	-0.096763	-0.058173	-0.060281	0.186678	0.550340	-0.688735	0.915513	0.039046	-0.114750	0.383594	0	0
7423	2.456352	-0.192383	9.343137	-0.095062	-0.112402	-0.049890	0.185875	0.552004	-0.688444	0.915611	0.038680	-0.116192	0.382962	0	0
7424	2.330189	-0.271169	9.213536	-0.124693	-0.136889	-0.030785	0.183367	0.552018	-0.689452	0.915631	0.038128	-0.117974	0.382424	0	0
7425	2.194696	-0.317348	9.497775	-0.150786	-0.122982	-0.002702	0.180698	0.556182	-0.689109	0.915552	0.037233	-0.119742	0.382152	0	0
7426	2.098327	-0.296382	9.816094	-0.167923	-0.095097	0.027260	0.179252	0.556883	-0.692611	0.915409	0.036056	-0.121328	0.382106	0	0
7427	2.017531	-0.126200	10.203291	-0.192218	-0.068981	0.055426	0.178047	0.559518	-0.692567	0.915181	0.034498	-0.122776	0.382334	0	0
7428	2.062585	0.090426	10.368823	-0.234308	-0.007850	0.078278	0.177096	0.563672	-0.691988	0.914967	0.032316	-0.123834	0.382696	0	0
7429	2.131473	0.267926	10.384690	-0.269167	-0.007869	0.070989	0.175100	0.566311	-0.692585	0.914769	0.029802	-0.125018	0.382988	0	0
7430	2.215835	0.250061	10.263587	-0.244088	-0.004357	0.069396	0.174819	0.569770	-0.693462	0.914588	0.027526	-0.126077	0.383245	0	0
7431	2.332806	0.068070	10.039373	-0.159905	-0.021777	0.052256	0.175054	0.575302	-0.693934	0.914402	0.026094	-0.126963	0.383494	0	0
7432	2.394104	-0.130514	9.752962	-0.068596	-0.050553	0.040428	0.173987	0.576414	-0.693252	0.914226	0.025635	-0.127763	0.383681	0	0
7433	2.403052	-0.222677	9.525907	0.007466	-0.091590	0.032006	0.172794	0.576419	-0.692319	0.913983	0.026031	-0.128641	0.383938	0	0
7434	2.354140	-0.297889	9.188989	0.019132	-0.094999	0.032085	0.171462	0.578363	-0.692541	0.913759	0.026554	-0.129508	0.384145	0	0
7435	2.243558	-0.222965	9.024970	-0.038262	-0.152738	0.049133	0.168689	0.578240	-0.693023	0.913381	0.026748	-0.131125	0.384482	0	0
7436	2.229662	-0.140994	9.052470	-0.126048	-0.158063	0.069642	0.164457	0.578678	-0.693085	0.912964	0.026138	-0.133135	0.384822	0	0
7437	2.302717	-0.055033	9.033601	-0.221877	-0.158157	0.090969	0.162068	0.581182	-0.694463	0.912457	0.024625	-0.135518	0.385292	0	0
7438	2.472301	0.018507	9.131522	-0.281873	-0.161763	0.098411	0.158610	0.585627	-0.695674	0.911956	0.022565	-0.138168	0.385664	0	0
7439	2.670105	-0.013980	9.237595	-0.289066	-0.123383	0.114290	0.154078	0.592013	-0.695280	0.911404	0.020283	-0.140498	0.386254	0	0
7440	2.848898	-0.005272	9.394776	-0.242515	-0.119061	0.105778	0.153396	0.596167	-0.696275	0.910910	0.018405	-0.142605	0.386740	0	0
7441	2.834190	-0.034183	9.341696	-0.203049	-0.084886	0.095615	0.151649	0.598248	-0.691388	0.910453	0.016800	-0.144251	0.387279	0	0
7442	2.879639	-0.092472	9.273338	-0.163665	-0.091864	0.091447	0.148461	0.601447	-0.692093	0.910027	0.015555	-0.145800	0.387752	0	0
7443	2.937162	-0.155226	9.349030	-0.118946	-0.086640	0.094404	0.146722	0.604914	-0.691770	0.909550	0.014739	-0.147141	0.388395	0	0
7444	2.872244	-0.111819	9.220305	-0.077734	-0.045469	0.098409	0.142903	0.606045	-0.697717	0.909147	0.014085	-0.147934	0.389062	0	0
7445	2.799513	-0.149926	9.158007	-0.075049	-0.056804	0.096640	0.141975	0.606603	-0.697959	0.908695	0.013564	-0.148837	0.389791	0	0
7446	2.653997	-0.239984	9.225522	-0.047334	-0.063767	0.096841	0.140922	0.607302	-0.700290	0.908262	0.013260	-0.149677	0.390489	0	0
7447	2.536468	-0.467453	9.262375	-0.036654	-0.053264	0.110162	0.139587	0.609245	-0.699858	0.907754	0.013060	-0.150401	0.391396	0	0
7448	2.415438	-0.507455	9.243731	-0.013327	-0.014713	0.107857	0.139061	0.608695	-0.699725	0.907345	0.012856	-0.150664	0.392250	0	0
7449	2.270870	-0.471797	9.524182	0.011723	0.003654	0.106388	0.138258	0.608836	-0.696965	0.906930	0.012876	-0.150679	0.393202	0	0
7450	2.131080	-0.439000	9.667565	0.045731	0.078008	0.122812	0.138784	0.609248	-0.696969	0.906595	0.012820	-0.149870	0.394285	0	0
7451	2.131251	-0.412771	9.593361	0.074430	0.073689	0.108914	0.139190	0.608417	-0.698422	0.906264	0.013125	-0.148998	0.395363	0	0
7452	2.222490	-0.485659	9.586928	0.126433	0.097343	0.091713	0.139991	0.607167	-0.698447	0.906069	0.013769	-0.147691	0.396279	0	0
7453	2.404680	-0.674465	9.660094	0.197228	0.121845	0.071075	0.141452	0.604946	-0.696921	0.905937	0.015049	-0.145887	0.397200	0	0
7454	2.596593	-0.853770	9.718865	0.280496	0.109596	0.052156	0.142917	0.601479	-0.694232	0.905886	0.017099	-0.143850	0.397977	0	0
7455	2.707124	-0.927118	9.611320	0.316312	0.125345	0.053309	0.144796	0.595797	-0.693139	0.905794	0.019465	-0.141534	0.398906	0	0
7456	2.632336	-0.908158	9.328583	0.305702	0.123721	0.032992	0.146269	0.592331	-0.692804	0.905817	0.021714	-0.139264	0.399536	0	0
7457	2.559657	-0.936865	9.194289	0.248464	0.087037	0.020124	0.147217	0.587900	-0.692078	0.905801	0.023660	-0.137555	0.400054	0	0
7458	2.513573	-0.963154	9.131897	0.197505	0.062585	0.005575	0.148549	0.585264	-0.690816	0.905864	0.025210	-0.136263	0.400259	0	0
7459	2.450967	-0.936389	9.072659	0.126814	0.031111	-0.000315	0.150139	0.583041	-0.687985	0.905875	0.026298	-0.135539	0.400410	0	0
7460	2.369169	-0.896962	9.172358	0.076724	0.025867	-0.007718	0.149893	0.580138	-0.688533	0.905971	0.026919	-0.135060	0.400314	0	0
7461	2.267916	-0.876619	9.274407	0.066051	0.034654	-0.021830	0.150156	0.580413	-0.688796	0.906088	0.027461	-0.134537	0.400189	0	0
7462	2.196186	-0.779595	9.357858	0.062465	0.017168	-0.027167	0.149889	0.580553	-0.688006	0.906259	0.028011	-0.134190	0.399878	0	0
7463	2.100353	-0.679653	9.547297	0.108997	0.020678	-0.032057	0.151751	0.578468	-0.688055	0.906385	0.029001	-0.133613	0.399715	0	0
7464	2.076139	-0.695654	9.758821	0.159168	0.013707	-0.054628	0.150709	0.575015	-0.686766	0.906634	0.030477	-0.132902	0.399277	0	0
7465	2.100166	-0.714864	9.830495	0.226364	0.024247	-0.073499	0.151390	0.570446	-0.684990	0.906890	0.032558	-0.131804	0.398896	0	0
7466	2.173156	-0.642864	9.965282	0.270207	0.013724	-0.080277	0.152582	0.569056	-0.683453	0.907206	0.035072	-0.130643	0.398347	0	0
7467	2.255312	-0.634010	9.923818	0.270233	0.038202	-0.077566	0.153926	0.564345	-0.682082	0.907469	0.037488	-0.129235	0.397987	0	0
7468	2.419843	-0.585117	9.814808	0.234523	0.059185	-0.085718	0.155919	0.561567	-0.680439	0.907867	0.039503	-0.127800	0.397345	0	0
7469	2.482677	-0.573978	9.684610	0.189717	0.053891	-0.068454	0.156872	0.557691	-0.682062	0.908134	0.041107	-0.126569	0.396967	0	0
7470	2.612886	-0.596976	9.575070	0.155793	0.027669	-0.089986	0.156881	0.555339	-0.680777	0.908533	0.042538	-0.125731	0.396169	0	0
7471	2.653571	-0.636860	9.220963	0.139691	0.032954	-0.079523	0.157938	0.553533	-0.677542	0.908832	0.043779	-0.124883	0.395615	0	0
7472	2.650944	-0.659193	8.990003	0.146920	0.017289	-0.093624	0.157413	0.553536	-0.678580	0.909235	0.045174	-0.124174	0.394756	0	0
7473	2.641766	-0.591786	8.986051	0.161147	-0.002862	-0.079478	0.157961	0.549384	-0.677191	0.909474	0.046748	-0.123566	0.394212	0	0
7474	2.695674	-0.486021	9.102164	0.180822	-0.000275	-0.079323	0.160893	0.544941	-0.676756	0.909770	0.048505	-0.122889	0.393528	0	0
7475	2.769250	-0.338828	9.444503	0.177084	-0.006555	-0.054699	0.159315	0.543290	-0.676618	0.909893	0.050207	-0.122265	0.393224	0	0
7476	2.668313	-0.272933	9.499006	0.146638	0.014428	-0.044229	0.160652	0.539686	-0.674843	0.910077	0.051553	-0.121604	0.392829	0	0
7477	2.513769	-0.260814	9.135163	0.123390	0.032890	-0.031938	0.160131	0.538306	-0.674849	0.910181	0.052581	-0.120843	0.392685	0	0
7478	2.640331	-0.115697	8.933855	0.096609	0.083617	-0.024023	0.158553	0.536101	-0.673670	0.910385	0.053178	-0.119759	0.392466	0	0
7479	2.436935	-0.193437	8.949137	0.067899	0.029416	-0.023502	0.160674	0.535121	-0.673712	0.910479	0.053705	-0.119253	0.392329	0	0
7480	2.383613	-0.228394	9.179920	0.076859	0.080122	-0.017963	0.161730	0.534423	-0.672035	0.910661	0.054129	-0.118282	0.392144	0	0
7481	2.345868	-0.111879	9.431538	0.114341	0.046826	-0.012493	0.163471	0.531510	-0.673921	0.910706	0.054993	-0.117439	0.392170	0	0
7482	2.288627	-0.010554	9.385129	0.144791	0.069604	-0.010388	0.162944	0.530267	-0.672356	0.910800	0.056070	-0.116300	0.392141	0	0
7483	2.347671	0.142808	9.347928	0.148269	0.052922	0.008977	0.163877	0.528187	-0.670952	0.910746	0.057193	-0.115279	0.392404	0	0
7484	2.352849	0.190932	9.367664	0.112435	0.059005	0.020201	0.164311	0.521684	-0.671023	0.910716	0.057983	-0.114380	0.392621	0	0
7485	2.395623	0.087786	9.567994	0.090934	0.067690	0.022681	0.166686	0.520840	-0.668583	0.910656	0.058509	-0.113457	0.392950	0	0
7486	2.366529	0.066807	9.712207	0.099878	0.067678	0.019223	0.166284	0.521810	-0.668567	0.910650	0.059150	-0.112528	0.393134	0	0
7487	2.405530	0.114887	9.803752	0.094461	0.083364	0.032454	0.167358	0.519315	-0.669262	0.910565	0.059632	-0.111453	0.393565	0	0
7488	2.410622	0.153171	9.751274	0.064879	0.083332	0.046344	0.169339	0.519027	-0.668249	0.910489	0.059863	-0.110535	0.393964	0	0
7489	2.497982	0.219234	9.554202	0.051429	0.095556	0.062143	0.168147	0.519033	-0.667446	0.910324	0.059873	-0.109536	0.394624	0	0
7490	2.599378	0.218205	9.476407	0.033573	0.065825	0.046897	0.169329	0.519303	-0.665892	0.910244	0.059888	-0.108901	0.394981	0	0
7491	2.598878	0.150640	9.403532	0.053166	0.051806	0.064600	0.169997	0.517223	-0.664484	0.910018	0.060088	-0.108297	0.395637	0	0
7492	2.581522	0.088163	9.378930	0.079087	0.025578	0.062925	0.169207	0.517090	-0.665127	0.909801	0.060659	-0.107857	0.396168	0	0
7493	2.535290	0.040316	9.345131	0.099673	0.010743	0.057739	0.168020	0.516128	-0.664334	0.909528	0.061454	-0.107440	0.396786	0	0
7494	2.428700	-0.011371	9.475240	0.111997	-0.016450	0.090352	0.167117	0.512675	-0.664878	0.909130	0.062463	-0.107269	0.397585	0	0
7495	2.326994	-0.060220	9.759155	0.101141	-0.009530	0.110579	0.165799	0.511437	-0.663954	0.908621	0.063290	-0.107061	0.398672	0	0
7496	2.149052	0.040232	9.906050	0.075900	0.016624	0.156381	0.165811	0.508394	-0.662546	0.908013	0.063768	-0.106774	0.400057	0	0
7497	2.054595	0.339159	9.886267	0.031141	0.039356	0.170326	0.166606	0.508389	-0.662820	0.907358	0.063693	-0.106435	0.401642	0	0
7498	2.099283	0.511809	9.827782	-0.038644	0.049822	0.175166	0.165549	0.508118	-0.662545	0.906780	0.062978	-0.106318	0.403089	0	0
7499	2.273698	0.591924	9.728659	-0.111943	0.032312	0.157792	0.165009	0.509781	-0.662259	0.906253	0.061648	-0.106609	0.404400	0	0
7500	2.432910	0.569030	9.727022	-0.145958	0.011264	0.154772	0.165007	0.511442	-0.664204	0.905783	0.060135	-0.107260	0.405508	0	0
7501	2.545397	0.430804	9.645150	-0.106465	0.004327	0.126777	0.162210	0.514638	-0.663476	0.905341	0.059008	-0.107765	0.406524	0	0
7502	2.629746	0.406186	9.675384	-0.061762	-0.046420	0.118076	0.162475	0.514913	-0.664000	0.904908	0.058530	-0.108575	0.407342	0	0
7503	2.639687	0.444682	9.704581	-0.013382	-0.067367	0.097209	0.159831	0.515343	-0.664740	0.904451	0.058578	-0.109336	0.408146	0	0
7504	2.473438	0.498694	9.639341	0.043994	-0.084725	0.069429	0.158515	0.514105	-0.664210	0.904113	0.059264	-0.110033	0.408607	0	0
7505	2.379645	0.550146	9.708037	0.081626	-0.086420	0.055636	0.157475	0.511068	-0.664486	0.903746	0.060301	-0.110556	0.409126	0	0
7506	2.331403	0.557724	9.703734	0.113825	-0.082905	0.059424	0.156025	0.510523	-0.664600	0.903412	0.061620	-0.110946	0.409562	0	0
7507	2.322005	0.591715	9.783518	0.122806	-0.053167	0.058724	0.153133	0.507772	-0.664583	0.903040	0.062893	-0.111002	0.410173	0	0
7508	2.401725	0.591540	9.929435	0.124632	-0.035705	0.051724	0.153926	0.507491	-0.664075	0.902781	0.064124	-0.110917	0.410576	0	0
7509	2.409005	0.591924	10.073580	0.090636	0.025471	0.064910	0.151161	0.504739	-0.662752	0.902488	0.064781	-0.110399	0.411255	0	0
7510	2.430579	0.572262	9.991452	0.090758	0.037782	0.043799	0.153415	0.503067	-0.662018	0.902357	0.065414	-0.109783	0.411607	0	0
7511	2.384121	0.499702	9.741066	0.076492	0.046600	0.041969	0.153414	0.502513	-0.660847	0.902189	0.065884	-0.109118	0.412076	0	0
7512	2.528505	0.439837	9.409868	0.123106	0.032677	0.027230	0.153027	0.500163	-0.659556	0.902097	0.066849	-0.108404	0.412313	0	0
7513	2.561404	0.318762	9.227938	0.148131	0.024821	0.035284	0.153573	0.496979	-0.659335	0.901882	0.068067	-0.107637	0.412783	0	0
7514	2.534244	0.237032	9.174357	0.165983	0.013455	0.042415	0.153992	0.493381	-0.659900	0.901676	0.069481	-0.106931	0.413181	0	0
7515	2.444891	0.233214	9.271220	0.146231	0.004683	0.051956	0.154004	0.491168	-0.659661	0.901368	0.070747	-0.106365	0.413784	0	0
7516	2.370517	0.298916	9.330299	0.097885	0.011660	0.059594	0.152931	0.490756	-0.654548	0.901134	0.071535	-0.105969	0.414259	0	0
7517	2.399842	0.349052	9.282555	0.014593	0.027331	0.083719	0.153459	0.490338	-0.653644	0.900810	0.071487	-0.105767	0.415024	0	0
7518	2.450891	0.394523	9.337914	-0.077625	0.037743	0.098938	0.153194	0.491031	-0.654418	0.900566	0.070544	-0.105892	0.415681	0	0
7519	2.486978	0.372864	9.426280	-0.145617	0.063063	0.102042	0.151867	0.494222	-0.658421	0.900315	0.068885	-0.106046	0.416465	0	0
7520	2.542258	0.334174	9.499864	-0.135773	0.072659	0.102122	0.152771	0.497674	-0.658008	0.900136	0.067268	-0.106100	0.417101	0	0
7521	2.483857	0.272071	9.492443	-0.082072	0.069205	0.097219	0.152517	0.496016	-0.658020	0.899862	0.066162	-0.105931	0.417911	0	0
7522	2.444968	0.238539	9.439518	-0.002443	0.058753	0.096005	0.153561	0.496562	-0.655154	0.899596	0.065811	-0.105547	0.418635	0	0
7523	2.439885	0.204742	9.386299	0.045847	0.048270	0.099840	0.152772	0.496290	-0.655929	0.899202	0.065941	-0.105034	0.419589	0	0
7524	2.430398	0.228870	9.386659	0.054750	0.044754	0.108711	0.152253	0.495602	-0.657497	0.898831	0.066150	-0.104544	0.420473	0	0
7525	2.444539	0.180623	9.376369	0.026089	0.051725	0.117326	0.153307	0.495457	-0.656207	0.898378	0.066069	-0.104095	0.421564	0	0
7526	2.415809	0.214581	9.396234	-0.041940	0.041204	0.120332	0.153048	0.494075	-0.655694	0.898014	0.065412	-0.104052	0.422451	0	0
7527	2.396652	0.238637	9.348608	-0.084933	0.030688	0.128804	0.152253	0.495048	-0.656718	0.897561	0.064411	-0.104268	0.423514	0	0
7528	2.430529	0.248023	9.358037	-0.121606	0.014933	0.121421	0.151177	0.498097	-0.656410	0.897215	0.063148	-0.104797	0.424305	0	0
7529	2.464437	0.262190	9.357907	-0.142209	-0.004332	0.121194	0.149331	0.498800	-0.658729	0.896789	0.061792	-0.105566	0.425215	0	0
7530	2.495437	0.208883	9.308959	-0.109986	-0.045412	0.107162	0.146681	0.500059	-0.659199	0.896424	0.060904	-0.106576	0.425859	0	0
7531	2.546092	0.199064	9.373301	-0.054575	-0.067313	0.112755	0.146663	0.503656	-0.659948	0.895908	0.060614	-0.107533	0.426745	0	0
7532	2.541481	0.228103	9.419338	-0.040174	-0.053282	0.097056	0.145866	0.504490	-0.660059	0.895543	0.060393	-0.108311	0.427346	0	0
7533	2.537168	0.295913	9.559552	-0.059859	-0.060304	0.091613	0.144279	0.504776	-0.660424	0.895124	0.060053	-0.109217	0.428040	0	0
7534	2.504147	0.402329	9.666810	-0.118892	-0.014851	0.098426	0.141096	0.506037	-0.659186	0.894830	0.058963	-0.109987	0.428608	0	0
7535	2.461660	0.537507	9.716798	-0.174241	-0.016550	0.069858	0.141344	0.509771	-0.660722	0.894617	0.057441	-0.110979	0.429005	0	0
7536	2.447297	0.554515	9.736344	-0.183026	0.004517	0.039918	0.140530	0.510741	-0.656384	0.894633	0.055756	-0.111816	0.428977	0	0
7537	2.471365	0.542388	9.764838	-0.138228	0.024661	0.031495	0.140518	0.514061	-0.658444	0.894604	0.054429	-0.112264	0.429090	0	0
7538	2.528881	0.481746	9.744418	-0.034311	0.020371	0.002248	0.141043	0.515165	-0.659094	0.894715	0.054049	-0.112300	0.428897	0	0
7539	2.552261	0.377811	9.637272	0.073271	0.038011	-0.037464	0.141594	0.511844	-0.660051	0.894881	0.054642	-0.111686	0.428637	0	0
7540	2.561593	0.334236	9.569395	0.151980	0.025785	-0.033420	0.141868	0.509905	-0.659552	0.895038	0.055948	-0.110854	0.428356	0	0
7541	2.537322	0.315352	9.624666	0.166364	0.022326	-0.050949	0.141605	0.509492	-0.659421	0.895188	0.057462	-0.109976	0.428068	0	0
7542	2.552041	0.348787	9.584065	0.123471	0.052072	-0.052913	0.142667	0.507826	-0.657884	0.895468	0.058422	-0.109019	0.427596	0	0
7543	2.455620	0.373506	9.556341	0.062701	0.126447	-0.046002	0.145185	0.507121	-0.658714	0.895767	0.058562	-0.107657	0.427297	0	0
7544	2.353988	0.345320	9.518439	0.015276	0.088870	-0.055270	0.146372	0.507529	-0.658467	0.896155	0.058399	-0.106831	0.426711	0	0
7545	2.377766	0.296734	9.421540	0.005393	0.091478	-0.043011	0.149156	0.505716	-0.658004	0.896434	0.058174	-0.106029	0.426355	0	0
7546	2.353075	0.220030	9.444905	0.010754	0.071371	-0.048341	0.149947	0.505434	-0.656972	0.896771	0.058039	-0.105383	0.425825	0	0
7547	2.301940	0.158141	9.526350	0.029506	0.101090	-0.033997	0.152994	0.505142	-0.658199	0.897007	0.057980	-0.104396	0.425580	0	0
7548	2.260981	0.168333	9.608536	0.026809	0.104580	-0.032229	0.153262	0.503756	-0.657039	0.897299	0.057831	-0.103393	0.425229	0	0
7549	2.222614	0.202631	9.715011	-0.012593	0.094054	-0.030776	0.156176	0.501527	-0.655275	0.897536	0.057418	-0.102649	0.424965	0	0
7550	2.237706	0.284529	9.792730	-0.032209	0.108055	-0.043194	0.156450	0.501250	-0.657374	0.897908	0.056737	-0.101858	0.424461	0	0
7551	2.223312	0.290173	10.028452	-0.064506	0.112343	-0.029315	0.159347	0.503170	-0.657530	0.898185	0.055778	-0.101170	0.424167	0	0
7552	2.329958	0.346927	9.982519	-0.030397	0.148232	-0.041292	0.161977	0.504538	-0.655725	0.898587	0.054940	-0.100012	0.423699	0	0
7553	2.460759	0.407979	9.830680	0.046526	0.104504	-0.044438	0.162770	0.505087	-0.656647	0.898856	0.055031	-0.098915	0.423374	0	0
7554	2.532601	0.334272	9.507158	0.137965	0.080165	-0.081779	0.165281	0.505074	-0.656424	0.899260	0.056036	-0.097633	0.422680	0	0
7555	2.502353	0.165312	9.236297	0.197048	0.040030	-0.093850	0.164907	0.500788	-0.656069	0.899585	0.057809	-0.096456	0.422020	0	0
7556	2.513539	0.044635	9.129064	0.231096	0.012100	-0.110471	0.167045	0.497873	-0.657700	0.899981	0.059967	-0.095375	0.421119	0	0
7557	2.467690	0.054145	8.975752	0.222985	0.001611	-0.096450	0.167979	0.495931	-0.657079	0.900254	0.062140	-0.094435	0.420433	0	0
7558	2.400493	0.112391	8.974598	0.148671	-0.015905	-0.089974	0.167862	0.492335	-0.655413	0.900581	0.063653	-0.093965	0.419610	0	0
7559	2.241856	0.210353	9.142926	0.066205	-0.027354	-0.064117	0.168518	0.491777	-0.653074	0.900783	0.064506	-0.093966	0.419046	0	0
7560	2.136094	0.271945	9.351238	-0.034109	-0.035305	-0.048976	0.167719	0.493718	-0.654612	0.901039	0.064415	-0.094464	0.418398	0	0
7561	2.054036	0.273073	9.510583	-0.095019	-0.024864	-0.035262	0.167454	0.493996	-0.654998	0.901225	0.063773	-0.095134	0.417943	0	0
7562	2.097893	0.323638	9.640570	-0.145128	-0.017918	-0.035608	0.165997	0.495388	-0.656531	0.901509	0.062596	-0.095948	0.417323	0	0
7563	2.233873	0.426238	9.717484	-0.155842	0.004770	-0.035625	0.166909	0.497873	-0.656782	0.901760	0.061281	-0.096603	0.416824	0	0
7564	2.267590	0.413911	9.705034	-0.120059	-0.030206	-0.044315	0.166230	0.502027	-0.658300	0.902053	0.060387	-0.097417	0.416129	0	0
7565	2.344001	0.297475	9.578060	-0.023317	-0.038867	-0.068358	0.165176	0.501756	-0.658810	0.902315	0.060482	-0.097894	0.415436	0	0
7566	2.299740	0.182726	9.694889	0.055398	-0.045852	-0.069585	0.167022	0.501330	-0.656880	0.902588	0.061261	-0.098105	0.414678	0	0
7567	2.260892	0.147494	9.872670	0.093762	-0.013560	-0.040991	0.166234	0.500782	-0.657528	0.902687	0.062277	-0.097883	0.414362	0	0
7568	2.160403	0.271540	10.067234	0.053532	0.032785	-0.039302	0.166237	0.499259	-0.655842	0.902910	0.062684	-0.097410	0.413927	0	0
7569	2.084269	0.435257	9.925570	-0.014421	0.080045	-0.030755	0.166762	0.499671	-0.655323	0.903126	0.062321	-0.096794	0.413656	0	0
7570	2.094112	0.468164	9.699945	-0.064492	0.052099	-0.040024	0.168097	0.498835	-0.657837	0.903443	0.061583	-0.096634	0.413110	0	0
7571	2.141654	0.368630	9.520539	-0.060889	0.018901	-0.050723	0.168485	0.501185	-0.659127	0.903710	0.061071	-0.096749	0.412575	0	0
7572	2.164681	0.214288	9.446465	-0.009896	-0.007311	-0.055770	0.169276	0.502150	-0.660176	0.904005	0.061086	-0.096892	0.411893	0	0
7573	2.198075	0.158528	9.387854	0.076866	-0.017793	-0.051671	0.167952	0.501880	-0.659112	0.904155	0.061968	-0.096769	0.411461	0	0
7574	2.222439	0.187333	9.431236	0.076795	-0.028337	-0.040257	0.168094	0.498835	-0.657052	0.904307	0.062839	-0.096754	0.410997	0	0
7575	2.198936	0.274388	9.523768	0.048169	-0.021356	-0.041299	0.168627	0.497863	-0.656547	0.904428	0.063464	-0.096788	0.410628	0	0
7576	2.122118	0.333187	9.678925	-0.027113	-0.024941	-0.018918	0.168363	0.498419	-0.657583	0.904565	0.063359	-0.097183	0.410247	0	0
7577	2.030259	0.315090	9.818906	-0.071869	0.015265	-0.006742	0.168365	0.498696	-0.658758	0.904655	0.062710	-0.097397	0.410098	0	0
7578	2.006159	0.320236	9.867240	-0.098702	0.037996	-0.003323	0.169675	0.500210	-0.657847	0.904834	0.061684	-0.097526	0.409827	0	0
7579	2.092911	0.299859	9.717247	-0.077291	0.037967	0.014429	0.168212	0.502293	-0.658589	0.904862	0.060867	-0.097567	0.409878	0	0
7580	2.198529	0.214545	9.616817	-0.003930	0.020483	0.013091	0.168612	0.502568	-0.659900	0.904897	0.060754	-0.097475	0.409839	0	0
7581	2.285026	0.158127	9.478428	0.051525	0.004746	0.016048	0.168989	0.503670	-0.656102	0.904808	0.061235	-0.097290	0.410010	0	0
7582	2.342678	0.118896	9.381344	0.117676	-0.013630	0.026133	0.170198	0.500344	-0.656284	0.904684	0.062350	-0.097017	0.410180	0	0
7583	2.405383	0.108703	9.354248	0.105115	-0.018037	0.033054	0.168613	0.499799	-0.655742	0.904467	0.063392	-0.096829	0.410542	0	0
7584	2.453846	0.132355	9.346892	0.050472	-0.018099	0.047626	0.168099	0.498143	-0.657190	0.904293	0.063895	-0.096887	0.410835	0	0
7585	2.473409	0.163736	9.433606	-0.020257	-0.012915	0.056821	0.167047	0.498150	-0.658743	0.904062	0.063760	-0.097184	0.411293	0	0
7586	2.437051	0.142579	9.500972	-0.066772	0.001070	0.056538	0.167045	0.497734	-0.657439	0.903945	0.063116	-0.097556	0.411560	0	0
7587	2.410448	0.135688	9.539577	-0.097259	0.002779	0.070426	0.166776	0.498843	-0.657947	0.903721	0.062206	-0.098038	0.412076	0	0
7588	2.420185	0.143151	9.645327	-0.107949	0.023767	0.063371	0.165180	0.499957	-0.656997	0.903623	0.061089	-0.098378	0.412377	0	0
7589	2.371858	0.138719	9.645693	-0.084757	0.018504	0.077633	0.166364	0.502442	-0.659475	0.903375	0.060219	-0.098670	0.412979	0	0
7590	2.367117	0.153012	9.588217	-0.057794	0.020332	0.053169	0.166494	0.503271	-0.660253	0.903289	0.059577	-0.098829	0.413221	0	0
7591	2.391315	0.162223	9.516012	-0.034564	0.001088	0.056790	0.166219	0.504794	-0.659842	0.903079	0.059253	-0.099059	0.413673	0	0
7592	2.415542	0.176201	9.429442	-0.018513	-0.017292	0.065649	0.166741	0.506036	-0.659968	0.902879	0.059110	-0.099402	0.414047	0	0
7593	2.430012	0.173668	9.424481	-0.027369	-0.003261	0.049770	0.165952	0.504795	-0.659053	0.902688	0.058878	-0.099639	0.414440	0	0
7594	2.391446	0.181391	9.492198	-0.052456	0.006334	0.058445	0.164103	0.505636	-0.660847	0.902553	0.058339	-0.099903	0.414746	0	0
7595	2.333468	0.174930	9.591163	-0.073947	-0.004171	0.056502	0.163843	0.505915	-0.662410	0.902359	0.057684	-0.100347	0.415152	0	0
7596	2.299786	0.192068	9.603667	-0.075764	-0.018168	0.058214	0.163701	0.507714	-0.662782	0.902217	0.057035	-0.100929	0.415410	0	0
7597	2.280585	0.208997	9.584801	-0.068545	-0.000639	0.050409	0.162770	0.508548	-0.662498	0.902047	0.056421	-0.101314	0.415768	0	0
7598	2.302398	0.223001	9.500654	-0.054162	0.002902	0.039070	0.162634	0.509656	-0.663009	0.901991	0.055899	-0.101605	0.415889	0	0
7599	2.309578	0.213375	9.517305	-0.034535	0.003748	0.051548	0.162367	0.510488	-0.663781	0.901801	0.055573	-0.101810	0.416294	0	0
7600	2.278002	0.187207	9.531697	-0.029105	0.004664	0.037496	0.161842	0.510214	-0.664430	0.901738	0.055271	-0.101980	0.416430	0	0
7601	2.261109	0.187457	9.570300	-0.016658	0.015118	0.057014	0.163303	0.509654	-0.665504	0.901527	0.055054	-0.102011	0.416908	0	0
7602	2.261071	0.182610	9.558228	0.004865	0.018649	0.047490	0.162768	0.510209	-0.664705	0.901418	0.054990	-0.101918	0.417174	0	0
7603	2.265696	0.155931	9.497797	0.008458	0.023912	0.047530	0.162511	0.509105	-0.664974	0.901241	0.054972	-0.101761	0.417597	0	0
7604	2.280437	0.191837	9.478855	0.012058	0.046655	0.050285	0.162762	0.510901	-0.664044	0.901144	0.054854	-0.101387	0.417912	0	0
7605	2.294717	0.162839	9.471189	0.019217	0.041409	0.048546	0.163549	0.511587	-0.663396	0.900975	0.054860	-0.101028	0.418364	0	0
7606	2.270586	0.163212	9.531486	0.011180	0.046659	0.044988	0.164345	0.511168	-0.663673	0.900901	0.054738	-0.100655	0.418629	0	0
7607	2.241472	0.144197	9.531518	0.021041	0.058922	0.044228	0.165137	0.511441	-0.663683	0.900765	0.054692	-0.100127	0.419053	0	0
7608	2.212568	0.154074	9.541494	0.010317	0.056309	0.040626	0.165407	0.510471	-0.663696	0.900718	0.054528	-0.099668	0.419286	0	0
7609	2.217134	0.115700	9.589082	0.013857	0.035298	0.041447	0.165416	0.507842	-0.661892	0.900573	0.054518	-0.099382	0.419665	0	0
7610	2.241470	0.144168	9.521904	0.010320	0.044939	0.037050	0.165952	0.507564	-0.663472	0.900527	0.054405	-0.099023	0.419864	0	0
7611	2.241674	0.173001	9.512621	-0.003978	0.032703	0.029858	0.166737	0.507558	-0.661261	0.900438	0.054257	-0.098829	0.420119	0	0
7612	2.227122	0.163552	9.531864	0.014787	0.037944	0.036184	0.167000	0.508110	-0.661652	0.900389	0.054215	-0.098515	0.420304	0	0
7613	2.224300	0.105920	9.555261	0.004949	0.037942	0.034339	0.167797	0.507553	-0.661931	0.900281	0.054121	-0.098238	0.420612	0	0
7614	2.214721	0.115748	9.598717	0.014801	0.034449	0.029996	0.169000	0.505610	-0.662492	0.900253	0.054099	-0.097951	0.420741	0	0
7615	2.188239	0.125694	9.637514	0.001384	0.013464	0.021901	0.169126	0.506162	-0.661834	0.900176	0.054088	-0.097904	0.420920	0	0
7616	2.173670	0.116047	9.591865	0.001462	0.013515	0.006044	0.169523	0.506991	-0.663270	0.900238	0.054057	-0.097849	0.420802	0	0
7617	2.212501	0.144483	9.550999	-0.003951	0.011736	0.016567	0.170316	0.506986	-0.663283	0.900184	0.054009	-0.097836	0.420927	0	0
7618	2.263089	0.127264	9.555171	0.006749	0.002961	0.021882	0.169131	0.506440	-0.663662	0.900164	0.054056	-0.097862	0.420958	0	0
7619	2.222093	0.134816	9.560418	0.003250	0.003012	0.004247	0.169786	0.506435	-0.661972	0.900149	0.054122	-0.097891	0.420974	0	0
7620	2.205298	0.149423	9.575151	0.012193	0.001266	0.004313	0.168735	0.505335	-0.662098	0.900197	0.054242	-0.097900	0.420854	0	0
7621	2.217614	0.183031	9.585045	0.004907	-0.011050	0.028891	0.170444	0.506154	-0.660677	0.900064	0.054359	-0.098062	0.421086	0	0
7622	2.261101	0.187369	9.541459	0.005061	-0.007479	-0.002828	0.169789	0.505328	-0.660937	0.900140	0.054458	-0.098176	0.420885	0	0
7623	2.270854	0.201607	9.503084	0.003238	-0.000499	0.007759	0.171494	0.506978	-0.659769	0.900107	0.054538	-0.098239	0.420930	0	0
7624	2.294857	0.182103	9.478619	0.008625	-0.000491	0.004263	0.170191	0.505050	-0.662123	0.900156	0.054633	-0.098279	0.420804	0	0
7625	2.299864	0.206190	9.502887	0.004149	-0.000499	0.004233	0.170462	0.503942	-0.662138	0.900137	0.054726	-0.098338	0.420818	0	0
7626	2.309563	0.210999	9.526892	0.033720	0.006520	-0.004340	0.170981	0.504768	-0.660699	0.900214	0.055027	-0.098204	0.420647	0	0
7627	2.289990	0.172909	9.605935	0.058708	-0.000506	0.005506	0.170591	0.503110	-0.659925	0.900159	0.055612	-0.098036	0.420726	0	0
7628	2.265742	0.158689	9.613191	0.051635	0.001291	-0.013040	0.169398	0.503809	-0.660161	0.900253	0.056105	-0.097869	0.420498	0	0
7629	2.280253	0.163239	9.565050	0.051647	-0.000449	-0.014811	0.170468	0.502974	-0.662278	0.900287	0.056646	-0.097718	0.420387	0	0
7630	2.330989	0.167579	9.540628	0.029284	0.000411	-0.014984	0.170469	0.501728	-0.660460	0.900402	0.056944	-0.097652	0.420117	0	0
7631	2.304556	0.186911	9.502625	0.014066	-0.009202	-0.015117	0.170859	0.500894	-0.657204	0.900449	0.057185	-0.097739	0.419962	0	0
7632	2.309525	0.206144	9.512416	-0.003895	-0.017114	-0.002938	0.171383	0.501860	-0.657464	0.900514	0.057246	-0.097977	0.419760	0	0
7633	2.292802	0.230417	9.541680	0.003291	-0.005731	-0.006360	0.170065	0.500899	-0.657061	0.900534	0.057368	-0.098084	0.419674	0	0
7634	2.295289	0.240063	9.556190	-0.002978	-0.003116	-0.004633	0.170725	0.502556	-0.659540	0.900617	0.057380	-0.098191	0.419469	0	0
7635	2.314612	0.239978	9.577653	-0.003816	-0.000473	-0.016972	0.170864	0.501449	-0.659553	0.900691	0.057428	-0.098275	0.419284	0	0
7636	2.319443	0.239962	9.584821	0.024804	-0.007468	-0.016791	0.169399	0.502009	-0.657302	0.900801	0.057721	-0.098297	0.419002	0	0
7637	2.290499	0.244970	9.575515	0.030139	-0.009223	-0.009699	0.169142	0.500904	-0.657701	0.900816	0.058106	-0.098323	0.418911	0	0
7638	2.251830	0.240461	9.575797	0.044425	-0.007475	-0.002528	0.170989	0.501032	-0.656813	0.900857	0.058561	-0.098271	0.418772	0	0
7639	2.218163	0.259967	9.576311	0.044419	-0.000474	0.001036	0.169950	0.498964	-0.658779	0.900827	0.059027	-0.098164	0.418796	0	0
7640	2.218273	0.274487	9.605318	0.033697	-0.010966	-0.006127	0.168627	0.498694	-0.657846	0.900881	0.059405	-0.098186	0.418622	0	0
