# Supplementary material for: Identification of Haptic Based Guiding Using Hard Reins
Source: PLoS One. 2015 Jul 22;10(7):e0132020. doi: 10.1371/journal.pone.0132020 (PMC4511788; doi:10.1371/journal.pone.0132020)
Supplement: S1 File — (ZIP) [file pone.0132020.s001.zip › MotionData1/Subject1/T8/sync8.txt]

// Start Time: 0
// Sample rate: 50.0Hz
// Scenario: 4.0
// Firmware Version: 2.6.1
Counter	Acc_X	Acc_Y	Acc_Z	Gyr_X	Gyr_Y	Gyr_Z	Mag_X	Mag_Y	Mag_Z	Quat_w	Quat_x	Quat_y	Quat_z	AnalogIn_1	AnalogIn_2
6066	1.029806	9.761908	-0.165622	-0.019513	0.023489	-0.012362	-0.502936	-0.489956	0.000667	0.471410	0.529353	0.479518	0.517321	0	0
6067	1.054350	9.747788	-0.157540	-0.007231	0.016219	-0.001766	-0.501865	-0.488886	0.002323	0.471369	0.529250	0.479512	0.517469	0	0
6068	1.025105	9.761827	-0.120027	0.006343	0.002239	-0.007112	-0.502400	-0.489396	0.000407	0.471317	0.529223	0.479591	0.517470	0	0
6069	1.039353	9.781510	-0.088444	0.016262	-0.008278	-0.009805	-0.503476	-0.489397	0.001509	0.471310	0.529319	0.479633	0.517340	0	0
6070	1.011302	9.725163	-0.117767	0.025275	-0.011740	-0.010674	-0.501594	-0.489446	0.001757	0.471245	0.529438	0.479762	0.517158	0	0
6071	1.003955	9.727456	-0.127639	-0.009278	-0.028294	-0.000278	-0.503339	-0.490114	0.001756	0.471419	0.529564	0.479526	0.517090	0	0
6072	0.976332	9.775507	-0.128849	-0.005428	-0.035113	-0.010914	-0.504146	-0.489793	0.000959	0.471626	0.529654	0.479390	0.516933	0	0
6073	0.991146	9.761209	-0.133101	0.003390	-0.033435	-0.003806	-0.502536	-0.489308	0.002862	0.471775	0.529850	0.479214	0.516761	0	0
6074	0.986471	9.751413	-0.140393	-0.003745	-0.040520	-0.007408	-0.502263	-0.490101	0.000110	0.471986	0.529997	0.479038	0.516580	0	0
6075	0.971928	9.753196	-0.133479	0.006400	-0.042818	-0.016148	-0.501179	-0.488418	0.001269	0.472228	0.530196	0.478898	0.516285	0	0
6076	0.913923	9.744861	-0.135196	-0.005656	-0.044140	-0.002920	-0.500774	-0.489173	0.002874	0.472442	0.530374	0.478672	0.516115	0	0
6077	0.918578	9.752226	-0.149553	-0.018239	-0.046002	-0.003856	-0.499967	-0.489147	0.000959	0.472766	0.530531	0.478325	0.515979	0	0
6078	0.923309	9.759596	-0.139834	-0.016496	-0.058432	-0.003932	-0.499964	-0.489991	0.000659	0.473111	0.530726	0.477981	0.515781	0	0
6079	0.913140	9.783689	-0.137921	-0.009022	-0.059886	-0.014526	-0.499425	-0.490884	0.001986	0.473509	0.530947	0.477673	0.515475	0	0
6080	0.874104	9.797546	-0.132001	-0.003858	-0.038815	-0.001990	-0.499425	-0.490736	0.001718	0.473682	0.531109	0.477477	0.515330	0	0
6081	0.845468	9.772749	-0.147137	0.010497	-0.033429	0.000750	-0.499297	-0.488615	0.001785	0.473772	0.531357	0.477314	0.515142	0	0
6082	0.887322	9.739521	-0.150416	0.005157	-0.036073	-0.001944	-0.500364	-0.491435	0.002251	0.473882	0.531546	0.477179	0.514970	0	0
6083	0.913668	9.754564	-0.154536	-0.005331	-0.029674	-0.012551	-0.498755	-0.490069	0.002821	0.474107	0.531636	0.477024	0.514814	0	0
6084	0.907965	9.798159	-0.150225	0.003911	-0.016975	-0.019514	-0.500101	-0.489459	0.002312	0.474224	0.531637	0.477066	0.514666	0	0
6085	0.913438	9.769128	-0.135394	0.009430	-0.011507	-0.022999	-0.499698	-0.489330	0.002448	0.474338	0.531653	0.477130	0.514486	0	0
6086	0.909475	9.725741	-0.125711	0.018204	-0.004607	-0.014164	-0.498371	-0.488717	0.003785	0.474294	0.531685	0.477274	0.514360	0	0
6087	0.933725	9.721324	-0.149006	0.011211	-0.011558	-0.023076	-0.497561	-0.490155	0.003866	0.474400	0.531709	0.477347	0.514170	0	0
6088	0.963249	9.702441	-0.128699	0.005910	0.000001	-0.024793	-0.497425	-0.490733	0.004254	0.474453	0.531608	0.477507	0.514077	0	0
6089	0.932729	9.779574	-0.096516	0.001818	-0.019074	-0.009896	-0.497564	-0.488975	0.001862	0.474576	0.531689	0.477425	0.513955	0	0
6090	0.898435	9.798374	-0.092896	-0.003733	-0.036968	-0.007369	-0.497022	-0.490441	0.003442	0.474768	0.531815	0.477268	0.513794	0	0
6091	0.884358	9.768983	-0.131622	-0.003554	-0.019102	-0.010785	-0.496218	-0.490314	0.009426	0.474925	0.531865	0.477164	0.513693	0	0
6092	0.861058	9.715147	-0.175262	-0.000981	-0.006813	-0.003618	-0.496895	-0.488722	0.008669	0.474938	0.531867	0.477144	0.513697	0	0
6093	0.835808	9.768099	-0.161993	-0.012422	0.009267	-0.010620	-0.496763	-0.488018	0.008690	0.475007	0.531730	0.477130	0.513789	0	0
6094	0.937280	9.784506	-0.159003	-0.014142	0.017305	-0.012365	-0.496618	-0.490749	0.004108	0.475020	0.531504	0.477203	0.513943	0	0
6095	0.996514	9.724886	-0.197659	-0.012405	0.002209	-0.012466	-0.497693	-0.490837	0.002892	0.475132	0.531394	0.477164	0.513988	0	0
6096	1.011632	9.703317	-0.151294	-0.015881	0.009381	-0.015971	-0.497021	-0.490535	0.001396	0.475209	0.531182	0.477212	0.514092	0	0
6097	0.971800	9.760860	-0.121656	-0.019517	0.002238	-0.016022	-0.497021	-0.490535	0.001396	0.475376	0.531022	0.477154	0.514156	0	0
6098	0.936738	9.818487	-0.115945	-0.006572	0.016831	-0.026492	-0.496216	-0.489969	0.000589	0.475424	0.530767	0.477339	0.514204	0	0
6099	0.908002	9.800973	-0.116694	-0.008347	0.011524	-0.028293	-0.497023	-0.490142	0.002771	0.475550	0.530554	0.477449	0.514205	0	0
6100	0.903937	9.764486	-0.099693	-0.001281	0.013229	-0.022953	-0.496214	-0.490856	0.002193	0.475568	0.530359	0.477626	0.514226	0	0
6101	0.947948	9.743435	-0.110220	0.005634	-0.008221	-0.016005	-0.496079	-0.490799	-0.000393	0.475651	0.530373	0.477648	0.514115	0	0
6102	0.926054	9.740605	-0.154202	-0.001466	0.002428	-0.017721	-0.496617	-0.490824	0.001246	0.475694	0.530257	0.477745	0.514104	0	0
6103	0.875046	9.749393	-0.134168	-0.004656	-0.001595	-0.000065	-0.496344	-0.491919	-0.000698	0.475718	0.530264	0.477661	0.514153	0	0
6104	0.854583	9.807287	-0.108752	-0.025548	-0.001945	0.006942	-0.496080	-0.490856	0.002056	0.475784	0.530175	0.477481	0.514350	0	0
6105	0.878858	9.807729	-0.093567	-0.025519	-0.005454	0.005145	-0.497021	-0.490520	0.000716	0.475911	0.530127	0.477245	0.514502	0	0
6106	0.912851	9.798632	-0.130972	-0.007872	-0.000321	0.019373	-0.497963	-0.490061	0.000198	0.475809	0.530170	0.477100	0.514685	0	0
6107	0.952318	9.764979	-0.129355	-0.004257	0.008623	0.021283	-0.498081	-0.490430	-0.000603	0.475672	0.530228	0.476954	0.514887	0	0
6108	0.974700	9.741112	-0.099601	-0.007860	-0.012653	0.017594	-0.497547	-0.488983	-0.002468	0.475641	0.530329	0.476758	0.514994	0	0
6109	0.948163	9.733346	-0.109986	0.006730	-0.012358	0.010576	-0.498617	-0.491016	0.000746	0.475600	0.530496	0.476625	0.514982	0	0
6110	0.894488	9.749365	-0.121383	-0.004068	-0.012453	0.010553	-0.500095	-0.491240	-0.000333	0.475581	0.530578	0.476489	0.515041	0	0
6111	0.870029	9.763489	-0.102982	0.012501	-0.003119	-0.001708	-0.498349	-0.490701	-0.000881	0.475530	0.530666	0.476496	0.514992	0	0
6112	0.855118	9.782640	-0.098769	0.001677	-0.008544	-0.001775	-0.499155	-0.490664	-0.001687	0.475528	0.530699	0.476471	0.514983	0	0
6113	0.855618	9.758372	-0.093756	-0.003328	-0.004680	-0.015910	-0.498886	-0.490972	-0.000883	0.475643	0.530651	0.476465	0.514932	0	0
6114	0.816581	9.767372	-0.119095	0.007419	0.004209	-0.012274	-0.497679	-0.489521	-0.003574	0.475603	0.530595	0.476586	0.514913	0	0
6115	0.835919	9.767721	-0.132948	0.003861	0.023694	-0.010397	-0.499429	-0.488959	-0.001629	0.475518	0.530460	0.476725	0.515003	0	0
6116	0.879968	9.753961	-0.085754	0.007512	0.025550	-0.012152	-0.499154	-0.491601	0.002095	0.475373	0.530293	0.476950	0.515101	0	0
6117	0.914100	9.745253	-0.072756	-0.003658	0.005595	-0.002678	-0.498905	-0.489973	0.003479	0.475374	0.530252	0.476923	0.515167	0	0
6118	0.922332	9.823089	-0.044203	0.000008	0.026942	-0.001651	-0.497833	-0.489164	0.004173	0.475211	0.530094	0.477058	0.515355	0	0
6119	0.942251	9.794317	-0.057818	0.014538	0.013905	-0.008765	-0.499166	-0.492106	-0.002033	0.475107	0.530068	0.477196	0.515350	0	0
6120	0.943778	9.711802	-0.095665	0.030557	0.004127	-0.003469	-0.500514	-0.490666	-0.001698	0.474897	0.530161	0.477393	0.515265	0	0
6121	0.914657	9.711271	-0.110999	-0.011903	0.008928	0.003508	-0.500919	-0.489940	-0.002078	0.474894	0.530093	0.477306	0.515418	0	0
6122	0.942181	9.789455	-0.110744	-0.012230	0.037791	-0.013115	-0.500918	-0.490358	-0.002364	0.474801	0.529766	0.477491	0.515669	0	0
6123	0.972261	9.743879	-0.082997	0.008918	0.026931	0.001906	-0.501320	-0.490472	-0.003180	0.474610	0.529697	0.477605	0.515811	0	0
6124	0.947876	9.753148	-0.071779	0.005223	0.026811	0.005435	-0.500783	-0.490361	-0.002366	0.474382	0.529598	0.477729	0.516007	0	0
6125	0.942542	9.779757	-0.057700	-0.005468	0.019741	0.000051	-0.500783	-0.490519	-0.001690	0.474310	0.529489	0.477744	0.516171	0	0
6126	0.947261	9.784697	-0.067221	-0.003684	0.016200	0.000033	-0.500786	-0.490040	0.002137	0.474208	0.529377	0.477799	0.516327	0	0
6127	0.947124	9.789165	-0.086366	0.005401	0.009317	-0.003438	-0.500363	-0.491724	0.002514	0.474147	0.529357	0.477839	0.516368	0	0
6128	0.967201	9.755544	-0.080682	0.003397	0.016195	0.005438	-0.501979	-0.490681	0.001886	0.473979	0.529304	0.477904	0.516517	0	0
6129	0.986664	9.753470	-0.070440	-0.000748	0.021802	-0.006921	-0.502244	-0.491726	-0.001685	0.473907	0.529174	0.477989	0.516637	0	0
6130	0.984384	9.741287	-0.101712	0.001582	0.002000	0.003570	-0.502248	-0.490322	-0.001095	0.473827	0.529177	0.477985	0.516710	0	0
6131	0.923170	9.774164	-0.091803	-0.000021	0.003936	-0.003483	-0.502246	-0.490499	-0.005731	0.473819	0.529160	0.477971	0.516748	0	0
6132	0.918408	9.774081	-0.065468	0.005543	0.020072	-0.006898	-0.502381	-0.490232	-0.004903	0.473686	0.529039	0.478129	0.516848	0	0
6133	0.945943	9.728455	-0.076315	0.003516	0.010991	0.000106	-0.502511	-0.491921	-0.005229	0.473607	0.529019	0.478147	0.516924	0	0
6134	0.982372	9.721830	-0.094406	-0.003667	0.003865	-0.001738	-0.503860	-0.490562	-0.001356	0.473573	0.528962	0.478154	0.517008	0	0
6135	1.010778	9.761192	-0.060129	0.002986	-0.000171	-0.015897	-0.502517	-0.490297	-0.001908	0.473632	0.528921	0.478201	0.516952	0	0
6136	0.991219	9.768119	-0.070410	0.000176	-0.003839	-0.012388	-0.502380	-0.490986	-0.002885	0.473672	0.528874	0.478245	0.516923	0	0
6137	0.981887	9.746099	-0.094604	-0.000677	-0.004693	-0.014161	-0.502116	-0.489445	-0.002430	0.473762	0.528848	0.478241	0.516870	0	0
6138	1.001883	9.717331	-0.084144	0.006607	0.014038	-0.014022	-0.502383	-0.489876	-0.001896	0.473690	0.528730	0.478413	0.516899	0	0
6139	0.981951	9.743672	-0.089769	0.001945	0.009421	-0.008758	-0.502925	-0.488737	-0.001581	0.473670	0.528670	0.478459	0.516934	0	0
6140	0.996486	9.746366	-0.074899	-0.003390	0.003243	-0.012354	-0.502651	-0.490452	-0.001231	0.473693	0.528568	0.478519	0.516961	0	0
6141	0.991609	9.746276	-0.084677	-0.010655	0.009317	-0.008801	-0.502387	-0.489450	0.004245	0.473740	0.528450	0.478500	0.517057	0	0
6142	0.942941	9.755102	-0.091052	0.007534	0.009641	-0.015804	-0.501850	-0.489167	0.003703	0.473694	0.528352	0.478664	0.517048	0	0
6143	0.957703	9.745661	-0.080899	0.000264	0.025451	-0.010424	-0.501577	-0.490284	0.002711	0.473614	0.528194	0.478786	0.517170	0	0
6144	0.972100	9.755634	-0.063681	-0.006598	0.038104	-0.020977	-0.501574	-0.490892	-0.001666	0.473533	0.527857	0.479039	0.517355	0	0
6145	0.964569	9.765206	-0.085650	0.010392	0.034602	-0.017408	-0.501577	-0.489749	-0.002038	0.473391	0.527667	0.479292	0.517443	0	0
6146	1.030061	9.756680	-0.122092	-0.019575	0.005775	-0.012395	-0.501977	-0.490317	-0.007770	0.473489	0.527475	0.479280	0.517560	0	0
6147	0.982153	9.726678	-0.132965	-0.019316	0.052044	-0.013855	-0.502518	-0.488999	-0.009083	0.473400	0.527073	0.479443	0.517901	0	0
6148	0.986032	9.792306	-0.025014	-0.010573	0.034189	-0.007759	-0.503995	-0.489556	-0.007994	0.473288	0.526797	0.479589	0.518148	0	0
6149	0.921706	9.842108	-0.126062	-0.011756	0.091396	-0.020644	-0.504261	-0.491060	-0.003955	0.473006	0.526194	0.480011	0.518628	0	0
6150	0.953430	9.711593	-0.114475	0.001207	0.139641	-0.025601	-0.504125	-0.491315	-0.005326	0.472419	0.525342	0.480809	0.519287	0	0
6151	0.879872	9.751526	-0.131477	-0.004577	0.158708	-0.007800	-0.506702	-0.484114	-0.001659	0.471707	0.524483	0.481518	0.520144	0	0
6152	0.669090	9.861794	-0.179701	0.046712	0.411261	-0.064330	-0.507923	-0.480521	-0.002618	0.469764	0.522235	0.484036	0.521825	0	0
6153	0.897178	9.875663	-0.006704	0.137102	0.500012	-0.098012	-0.509397	-0.481736	-0.003729	0.467122	0.519812	0.487551	0.523342	0	0
6154	0.920130	9.686717	-0.071978	0.129939	0.478723	-0.102587	-0.512898	-0.479130	-0.008778	0.464592	0.517389	0.490998	0.524770	0	0
6155	0.912201	9.584603	-0.158113	0.039048	0.454931	-0.106553	-0.515047	-0.479629	-0.009587	0.462699	0.514678	0.493807	0.526469	0	0
6156	0.891173	9.676478	-0.096862	-0.016639	0.438639	-0.113905	-0.514777	-0.479685	-0.013540	0.461165	0.511710	0.496332	0.528332	0	0
6157	0.934628	9.682120	-0.114829	-0.035856	0.410690	-0.140676	-0.517997	-0.481569	-0.014653	0.460037	0.508697	0.498695	0.529997	0	0
6158	0.875654	9.734466	-0.040001	-0.063518	0.379750	-0.121502	-0.518264	-0.481770	-0.017924	0.459055	0.505765	0.500723	0.531739	0	0
6159	0.854445	9.846148	0.093162	-0.067622	0.338498	-0.111253	-0.517330	-0.482605	-0.021117	0.458277	0.503121	0.502419	0.533316	0	0
6160	0.971366	9.838574	0.231615	-0.053182	0.170583	-0.075180	-0.518677	-0.481539	-0.022973	0.458041	0.501577	0.503293	0.534149	0	0
6161	1.025246	9.803133	0.185390	-0.039547	-0.022897	-0.012731	-0.517864	-0.484193	-0.019256	0.458406	0.501483	0.502980	0.534219	0	0
6162	0.952200	9.809082	0.115700	-0.022464	-0.122764	0.004383	-0.518133	-0.483879	-0.020332	0.459070	0.502050	0.502268	0.533785	0	0
6163	0.854681	9.826726	0.045170	-0.013952	-0.179815	0.012908	-0.517060	-0.483523	-0.018427	0.459955	0.503041	0.501240	0.533057	0	0
6164	0.817352	9.874600	0.038849	0.007961	-0.189026	0.033258	-0.515175	-0.484026	-0.023094	0.460645	0.504246	0.500236	0.532265	0	0
6165	0.826669	9.763093	-0.017799	0.035948	-0.186951	0.030711	-0.516252	-0.483928	-0.020083	0.461216	0.505591	0.499346	0.531330	0	0
6166	0.920112	9.704103	0.036067	0.014486	-0.246256	0.048810	-0.514103	-0.483622	-0.017103	0.462072	0.507203	0.498030	0.530283	0	0
6167	0.973007	9.736630	0.107256	-0.036051	-0.355632	0.068271	-0.513702	-0.483084	-0.016274	0.463639	0.509293	0.495780	0.529020	0	0
6168	0.894017	9.783732	-0.049590	-0.027424	-0.419663	0.071444	-0.511953	-0.484023	-0.014147	0.465441	0.511733	0.493310	0.527390	0	0
6169	0.854069	9.840887	-0.063132	-0.010846	-0.360701	0.068424	-0.509092	-0.492749	-0.011851	0.466889	0.513952	0.491153	0.525962	0	0
6170	0.747305	9.834085	-0.145797	0.008784	-0.272288	0.023105	-0.507480	-0.492525	-0.010909	0.468024	0.515536	0.489795	0.524669	0	0
6171	0.910700	9.924459	-0.021101	0.013307	-0.274800	0.054887	-0.506402	-0.493233	-0.012034	0.468989	0.517340	0.488226	0.523491	0	0
6172	0.866282	9.986787	0.121503	0.075459	-0.335137	0.143108	-0.504788	-0.493874	-0.010440	0.469448	0.520142	0.486294	0.522100	0	0
6173	0.800505	9.694232	-0.299583	0.133594	-0.116649	0.028026	-0.504521	-0.493678	-0.006896	0.469152	0.521546	0.486231	0.521023	0	0
6174	0.936003	9.599596	-0.200827	0.037801	0.016650	-0.001508	-0.505481	-0.487804	-0.002610	0.468843	0.521623	0.486507	0.520967	0	0
6175	1.110440	9.748436	-0.047345	0.001282	-0.021281	0.010464	-0.505477	-0.489232	-0.002111	0.468862	0.521825	0.486291	0.520949	0	0
6176	1.202628	9.861777	-0.069444	0.046359	-0.022586	0.007036	-0.505472	-0.490758	-0.003523	0.468655	0.522189	0.486382	0.520685	0	0
6177	1.283094	9.945768	-0.151863	0.075220	-0.024052	0.004446	-0.504668	-0.489798	-0.002956	0.468328	0.522727	0.486564	0.520269	0	0
6178	1.421823	9.797774	-0.134453	0.122369	-0.045458	-0.012366	-0.504803	-0.490122	-0.001059	0.467937	0.523472	0.487043	0.519424	0	0
6179	1.426080	9.579361	-0.166376	0.145976	-0.116791	-0.032189	-0.504541	-0.488253	0.003628	0.467872	0.524650	0.487342	0.518011	0	0
6180	1.330315	9.529077	-0.111161	0.116955	-0.166823	-0.032578	-0.502933	-0.486911	0.005287	0.468205	0.525899	0.487326	0.516457	0	0
6181	1.230528	9.677784	-0.072014	0.082082	-0.220020	-0.050695	-0.500918	-0.486423	0.006641	0.469065	0.527221	0.486900	0.514727	0	0
6182	1.131507	9.782804	-0.066216	0.069983	-0.245281	-0.040268	-0.499036	-0.486966	0.009869	0.470065	0.528615	0.486306	0.512945	0	0
6183	1.031506	9.679018	-0.155164	0.062522	-0.238527	-0.028727	-0.497559	-0.486609	0.011361	0.470997	0.530043	0.485568	0.511312	0	0
6184	0.926199	9.604273	-0.205978	0.041117	-0.203135	-0.029424	-0.495009	-0.485607	0.014496	0.471885	0.531133	0.484961	0.509937	0	0
6185	0.852796	9.641785	-0.189255	-0.005743	-0.196507	-0.025978	-0.494199	-0.486765	0.014721	0.472957	0.532032	0.484054	0.508866	0	0
6186	0.868353	9.710039	-0.203736	-0.007577	-0.193008	-0.024199	-0.491246	-0.485401	0.014050	0.474025	0.532862	0.483215	0.507801	0	0
6187	0.848040	9.763083	-0.161429	-0.011087	-0.182326	-0.025909	-0.490171	-0.485164	0.014998	0.475054	0.533661	0.482345	0.506827	0	0
6188	0.770460	9.761674	-0.178243	-0.009315	-0.168181	-0.022259	-0.489364	-0.485460	0.014707	0.475998	0.534362	0.481601	0.505909	0	0
6189	0.714574	9.765512	-0.199245	-0.018215	-0.136300	-0.020302	-0.488287	-0.485755	0.014140	0.476814	0.534915	0.480884	0.505237	0	0
6190	0.607216	9.812124	-0.133080	-0.039939	-0.121549	-0.013183	-0.486130	-0.487783	0.013913	0.477650	0.535277	0.480156	0.504756	0	0
6191	0.419097	9.886394	-0.139413	-0.039641	-0.097381	-0.020062	-0.486002	-0.486483	0.018856	0.478398	0.535526	0.479519	0.504389	0	0
6192	0.174542	9.867385	-0.187699	-0.018678	-0.061577	-0.023248	-0.485464	-0.486668	0.020205	0.478880	0.535636	0.479241	0.504080	0	0
6193	-0.130171	9.823006	-0.259304	-0.020943	-0.009884	-0.029926	-0.484116	-0.487813	0.019335	0.479170	0.535473	0.479182	0.504033	0	0
6194	-0.412448	9.881002	-0.253961	-0.031780	0.085580	-0.011608	-0.485729	-0.487386	0.014738	0.478955	0.534831	0.479482	0.504633	0	0
6195	-0.650567	10.036908	-0.228742	-0.015302	0.201054	-0.001932	-0.485454	-0.489076	0.014000	0.478082	0.533746	0.480330	0.505801	0	0
6196	-0.683381	10.094570	-0.278330	0.033535	0.343326	0.014167	-0.487336	-0.488653	0.009814	0.476143	0.532229	0.482055	0.507585	0	0
6197	-0.517142	10.029618	-0.234222	0.070195	0.507152	0.017948	-0.490162	-0.487732	0.009605	0.473249	0.530063	0.484698	0.510035	0	0
6198	-0.187418	9.790417	-0.174153	0.107013	0.626868	0.008156	-0.495133	-0.488144	0.007879	0.469548	0.527388	0.488157	0.512922	0	0
6199	0.223467	9.606091	-0.160153	0.118514	0.683412	-0.008326	-0.500652	-0.485740	0.007477	0.465651	0.524371	0.491991	0.515896	0	0
6200	0.606678	9.588767	-0.179557	0.082927	0.712739	-0.018942	-0.505625	-0.485569	0.005089	0.461748	0.520958	0.495827	0.519179	0	0
6201	0.876417	9.681062	-0.135866	0.072909	0.685082	-0.053694	-0.508855	-0.484196	0.004082	0.458271	0.517446	0.499622	0.522126	0	0
6202	0.903446	9.778653	-0.169475	0.067611	0.614314	-0.070086	-0.513692	-0.484447	0.001407	0.455162	0.514174	0.503144	0.524689	0	0
6203	0.906761	9.851541	-0.193996	0.054116	0.584108	-0.075629	-0.516783	-0.484314	-0.001275	0.452363	0.510955	0.506450	0.527068	0	0
6204	0.929247	9.944201	-0.162710	0.063408	0.565928	-0.056276	-0.520544	-0.485335	-0.002354	0.449416	0.507953	0.509622	0.529428	0	0
6205	0.949739	9.900885	-0.087129	0.086375	0.544482	-0.043969	-0.523771	-0.484657	-0.003928	0.446454	0.505219	0.512723	0.531552	0	0
6206	1.004723	9.819344	-0.075197	0.089312	0.517337	-0.023808	-0.525122	-0.482848	-0.001131	0.443427	0.502730	0.515616	0.533643	0	0
6207	1.079214	9.723586	-0.115520	0.108516	0.483304	-0.007180	-0.528613	-0.484159	-0.002222	0.440443	0.500586	0.518344	0.535484	0	0
6208	1.159214	9.727468	-0.084207	0.092839	0.430655	0.031315	-0.532114	-0.481789	-0.003193	0.437530	0.498837	0.520572	0.537340	0	0
6209	1.313212	9.773954	-0.142421	0.089768	0.379836	0.036250	-0.535882	-0.480054	-0.007042	0.434920	0.497377	0.522500	0.538938	0	0
6210	1.492226	9.665529	-0.164997	0.084054	0.299776	0.000323	-0.538839	-0.480093	-0.008507	0.432888	0.496118	0.524248	0.540036	0	0
6211	1.484872	9.527006	-0.298985	0.046246	0.199391	-0.016341	-0.539645	-0.479745	-0.010528	0.431703	0.495168	0.525397	0.540739	0	0
6212	1.348948	9.534248	-0.317655	0.003440	0.138295	-0.041590	-0.542202	-0.478830	-0.010741	0.431143	0.494209	0.526212	0.541271	0	0
6213	1.190244	9.725586	-0.246936	-0.020800	0.075296	-0.055305	-0.540589	-0.478559	-0.011841	0.431144	0.493441	0.526646	0.541549	0	0
6214	1.105142	9.864847	-0.221710	-0.021342	0.034956	-0.042292	-0.539781	-0.479625	-0.009434	0.431257	0.492935	0.526879	0.541693	0	0
6215	1.057178	9.844560	-0.189327	0.022516	0.003229	-0.038810	-0.538433	-0.480622	-0.010571	0.431331	0.492833	0.527151	0.541462	0	0
6216	1.126268	9.768119	-0.282922	0.049135	-0.019923	-0.028276	-0.538302	-0.479178	-0.011887	0.431310	0.493002	0.527459	0.541025	0	0
6217	1.236542	9.697285	-0.346407	0.021410	-0.056292	-0.040992	-0.538167	-0.479772	-0.010819	0.431708	0.493211	0.527473	0.540503	0	0
6218	1.436594	9.742177	-0.412826	-0.006513	-0.103455	-0.048498	-0.536958	-0.479206	-0.012040	0.432511	0.493484	0.527218	0.539860	0	0
6219	1.523741	9.746185	-0.419811	-0.024960	-0.187233	-0.046459	-0.535341	-0.481064	-0.006809	0.433848	0.494178	0.526431	0.538921	0	0
6220	1.486766	9.764927	-0.498120	-0.045118	-0.262992	-0.046114	-0.533727	-0.481378	-0.007110	0.435668	0.495155	0.525259	0.537697	0	0
6221	1.320286	9.732779	-0.464470	-0.069247	-0.332051	-0.030681	-0.530901	-0.482980	-0.001884	0.437884	0.496519	0.523509	0.536344	0	0
6222	1.151477	9.812255	-0.463028	-0.068088	-0.348578	-0.009531	-0.529290	-0.482457	-0.001614	0.440063	0.498039	0.521647	0.534964	0	0
6223	0.907020	9.812685	-0.357390	-0.043399	-0.382495	0.003642	-0.524989	-0.482590	-0.000171	0.442215	0.499958	0.519626	0.533364	0	0
6224	0.749365	9.819535	-0.352651	-0.012885	-0.375248	0.008238	-0.523643	-0.482854	-0.002374	0.444150	0.501943	0.517838	0.531627	0	0
6225	0.732880	9.790101	-0.386637	0.016227	-0.337538	0.003272	-0.520419	-0.482255	-0.000894	0.445761	0.503871	0.516323	0.529926	0	0
6226	0.748329	9.746685	-0.373799	0.030718	-0.327593	0.001611	-0.519207	-0.482783	-0.003785	0.447255	0.505751	0.515000	0.528161	0	0
6227	0.680991	9.723617	-0.354026	0.052494	-0.345843	-0.008147	-0.515982	-0.482655	-0.000278	0.448776	0.507813	0.513688	0.526167	0	0
6228	0.496529	9.732405	-0.383826	0.060114	-0.379049	-0.029513	-0.515448	-0.481893	0.003008	0.450538	0.509922	0.512435	0.523837	0	0
6229	0.291604	9.791799	-0.433894	0.051185	-0.348979	-0.026652	-0.510876	-0.482775	0.005922	0.452173	0.511882	0.511189	0.521731	0	0
6230	0.159535	9.852521	-0.428776	0.037231	-0.303489	-0.001624	-0.510068	-0.483410	0.008071	0.453508	0.513624	0.510002	0.520018	0	0
6231	0.213294	9.829220	-0.436579	0.067361	-0.228471	-0.004597	-0.507116	-0.481637	0.008094	0.454330	0.515126	0.509272	0.518528	0	0
6232	0.404337	9.716151	-0.516526	0.089807	-0.167298	-0.025388	-0.506845	-0.482810	0.009550	0.454816	0.516270	0.509096	0.517136	0	0
6233	0.606133	9.554729	-0.566890	0.066677	-0.151305	-0.032468	-0.505777	-0.480333	0.011661	0.455393	0.517220	0.508856	0.515913	0	0
6234	0.597039	9.525433	-0.562134	0.041218	-0.188944	-0.029249	-0.503894	-0.480999	0.014068	0.456256	0.518230	0.508348	0.514636	0	0
6235	0.482650	9.676301	-0.528266	0.007225	-0.194348	-0.038213	-0.502010	-0.482231	0.016457	0.457388	0.519096	0.507635	0.513461	0	0
6236	0.503059	9.873314	-0.495424	0.014107	-0.157386	-0.020287	-0.500127	-0.482391	0.015341	0.458183	0.519862	0.507082	0.512523	0	0
6237	0.511541	9.931729	-0.510048	0.038190	-0.151237	-0.044930	-0.499861	-0.481418	0.015914	0.458970	0.520609	0.506760	0.511377	0	0
6238	0.437691	9.867270	-0.511828	0.067088	-0.129665	-0.044682	-0.496637	-0.481272	0.018604	0.459471	0.521350	0.506730	0.510201	0	0
6239	0.407845	9.774472	-0.572226	0.057082	-0.103303	-0.035692	-0.494489	-0.480342	0.019154	0.459871	0.521980	0.506679	0.509246	0	0
6240	0.367332	9.841698	-0.696748	0.045220	-0.046906	-0.019446	-0.495024	-0.481359	0.020761	0.459935	0.522322	0.506787	0.508730	0	0
6241	0.463676	9.892012	-0.568992	0.072942	0.012447	-0.036687	-0.494755	-0.481708	0.023334	0.459673	0.522427	0.507358	0.508290	0	0
6242	0.637371	9.683956	-0.603016	0.043188	-0.045345	-0.010657	-0.494219	-0.481166	0.023890	0.459694	0.522795	0.507418	0.507833	0	0
6243	0.721696	9.583523	-0.628558	0.000059	-0.047415	-0.013471	-0.493686	-0.479618	0.023797	0.459998	0.522988	0.507221	0.507556	0	0
6244	0.714497	9.702347	-0.622453	-0.010282	-0.054153	-0.032116	-0.492745	-0.479460	0.022158	0.460451	0.523045	0.507081	0.507226	0	0
6245	0.723126	9.765629	-0.560076	0.004219	-0.061009	-0.037425	-0.492876	-0.480609	0.022939	0.460922	0.523205	0.506966	0.506748	0	0
6246	0.702690	9.806520	-0.633231	0.029515	-0.066024	-0.041793	-0.490995	-0.480573	0.025641	0.461276	0.523456	0.507023	0.506108	0	0
6247	0.717343	9.799502	-0.642357	0.033133	-0.046501	-0.039008	-0.490186	-0.481441	0.025604	0.461529	0.523668	0.507128	0.505553	0	0
6248	0.766399	9.771261	-0.635824	0.028554	-0.043068	-0.035474	-0.489247	-0.481217	0.027234	0.461739	0.523830	0.507254	0.505067	0	0
6249	0.440793	9.794471	-0.756727	0.004304	0.001830	-0.062595	-0.487768	-0.481241	0.026808	0.462016	0.523545	0.507560	0.504802	0	0
6250	-0.133394	9.822838	-1.280092	0.076388	0.291746	-0.114306	-0.489953	-0.469560	0.026258	0.460665	0.521828	0.509890	0.505465	0	0
6251	-0.139276	9.686821	-0.932597	0.099632	0.972957	-0.327359	-0.492234	-0.470886	0.024608	0.456818	0.515686	0.516516	0.508524	0	0
6252	1.646835	10.251183	1.840600	0.181269	-0.061905	0.064513	-0.489652	-0.480166	0.025094	0.455833	0.517150	0.516819	0.507613	0	0
6253	-1.783677	9.049929	-2.268562	0.307282	0.129205	-0.155755	-0.492078	-0.478849	0.031837	0.454375	0.517092	0.519737	0.505996	0	0
6254	1.262070	9.027392	-3.400233	0.394693	2.277350	-0.694927	-0.497189	-0.477659	0.028395	0.443819	0.503566	0.535541	0.512487	0	0
6255	1.462089	10.012499	3.225737	-0.146120	0.020398	-0.066813	-0.500136	-0.480326	0.024122	0.444784	0.502475	0.535170	0.513107	0	0
6256	-0.219911	10.287384	-1.182739	0.044850	-0.379443	0.409978	-0.500945	-0.480282	0.029171	0.444438	0.506797	0.531641	0.512826	0	0
6257	1.266016	9.600744	-0.065529	0.291688	-0.131580	-0.031795	-0.499616	-0.475599	0.033665	0.443815	0.508618	0.532660	0.510499	0	0
6258	1.291582	9.156859	-0.913576	-0.144054	-0.842252	0.224012	-0.498541	-0.475994	0.037452	0.447838	0.513447	0.527018	0.508002	0	0
6259	0.620181	9.506381	-1.028294	-0.309522	-0.616219	0.157885	-0.493961	-0.478522	0.031870	0.451849	0.516037	0.521806	0.507204	0	0
6260	0.390567	9.924681	-0.489634	-0.158164	-0.349472	-0.006120	-0.491537	-0.479679	0.030443	0.454485	0.517058	0.519441	0.506237	0	0
6261	0.343357	10.040307	-0.893973	-0.018296	-0.260290	0.030268	-0.490868	-0.479207	0.033854	0.455767	0.518473	0.517952	0.505161	0	0
6262	0.286347	9.740674	-0.886240	0.083936	0.058700	-0.034536	-0.488315	-0.479155	0.035188	0.455166	0.518374	0.518815	0.504920	0	0
6263	0.663487	9.599469	-0.541395	0.011627	0.098583	-0.016911	-0.489793	-0.479244	0.034385	0.454671	0.517865	0.519356	0.505331	0	0
6264	0.684983	9.726089	-0.609095	-0.043354	0.015769	0.005364	-0.491004	-0.478489	0.033607	0.454746	0.517605	0.519178	0.505713	0	0
6265	0.642979	9.890408	-0.592365	-0.003457	0.032323	-0.003244	-0.490600	-0.478757	0.032504	0.454602	0.517435	0.519268	0.505923	0	0
6266	0.572753	9.881846	-0.628157	0.023058	-0.007749	0.008093	-0.490059	-0.480053	0.032864	0.454444	0.517614	0.519301	0.505848	0	0
6267	0.533001	9.796149	-0.710579	0.024052	0.005610	0.007312	-0.490734	-0.478923	0.033726	0.454243	0.517760	0.519355	0.505825	0	0
6268	0.606187	9.775631	-0.688920	0.003094	0.031759	0.021543	-0.490193	-0.480383	0.035034	0.453915	0.517717	0.519397	0.506119	0	0
6269	0.717683	9.775227	-0.687902	0.006576	0.027264	0.025037	-0.492347	-0.478861	0.032657	0.453600	0.517767	0.519366	0.506382	0	0
6270	0.771638	9.747077	-0.664368	0.003089	0.021147	0.019671	-0.492614	-0.479717	0.033177	0.453335	0.517767	0.519372	0.506614	0	0
6271	0.702398	9.702128	-0.618008	0.010160	-0.012558	0.018609	-0.492344	-0.479318	0.027876	0.453238	0.518004	0.519209	0.506626	0	0
6272	0.653452	9.720657	-0.650945	0.010241	-0.021342	0.014144	-0.492345	-0.479051	0.028566	0.453186	0.518225	0.519084	0.506573	0	0
6273	0.685291	9.696954	-0.695528	0.011627	-0.019945	0.030066	-0.493555	-0.479344	0.030205	0.453060	0.518566	0.518835	0.506592	0	0
6274	0.771613	9.749505	-0.657166	0.013118	-0.033536	0.005207	-0.492615	-0.479434	0.033186	0.453103	0.518816	0.518715	0.506421	0	0
6275	0.767471	9.846542	-0.588214	0.008717	-0.056487	-0.002915	-0.492752	-0.478440	0.033220	0.453346	0.519161	0.518454	0.506118	0	0
6276	0.738196	9.727052	-0.636356	0.019146	-0.083315	0.006683	-0.491003	-0.478735	0.031965	0.453609	0.519699	0.518129	0.505662	0	0
6277	0.613067	9.688371	-0.596573	-0.004433	-0.103165	0.010047	-0.491544	-0.477584	0.031736	0.454095	0.520287	0.517520	0.505245	0	0
6278	0.504247	9.800497	-0.579093	0.001229	-0.117041	-0.002382	-0.490334	-0.477926	0.033072	0.454671	0.520867	0.516998	0.504664	0	0
6279	0.483698	9.853529	-0.611418	-0.003987	-0.086817	-0.003971	-0.489927	-0.479260	0.035203	0.455140	0.521300	0.516538	0.504263	0	0
6280	0.552062	9.825636	-0.628368	0.010808	-0.072159	-0.016221	-0.489122	-0.478847	0.034935	0.455504	0.521625	0.516339	0.503802	0	0
6281	0.566230	9.709357	-0.713719	0.028693	-0.068588	-0.010834	-0.488724	-0.477163	0.035257	0.455744	0.522079	0.516163	0.503296	0	0
6282	0.546093	9.621594	-0.737747	-0.003264	-0.056063	-0.024990	-0.489531	-0.477161	0.035947	0.456140	0.522211	0.516014	0.502952	0	0
6283	0.532604	9.570371	-0.728146	-0.039297	-0.033384	-0.019649	-0.487646	-0.478078	0.036985	0.456598	0.522131	0.515702	0.502940	0	0
6284	0.492670	9.630338	-0.715380	-0.091132	-0.015778	-0.030302	-0.487646	-0.478072	0.036713	0.457273	0.521634	0.515320	0.503234	0	0
6285	0.429581	9.750571	-0.747111	-0.095495	0.068359	-0.054522	-0.485489	-0.479739	0.033093	0.457676	0.520604	0.515373	0.503879	0	0
6286	0.359432	9.734727	-0.804511	-0.126197	0.202449	-0.094410	-0.485755	-0.480909	0.034965	0.457729	0.518513	0.516145	0.505196	0	0
6287	-0.331002	9.785277	-1.160694	-0.079235	0.752239	-0.272708	-0.490219	-0.471419	0.033418	0.455611	0.512951	0.520531	0.508279	0	0
6288	0.058355	9.515629	-0.828949	-0.151779	1.124282	-0.491657	-0.491556	-0.472905	0.025488	0.452950	0.503926	0.527369	0.512616	0	0
6289	0.355272	10.030882	-0.250790	-0.185250	0.971065	-0.346085	-0.493686	-0.478546	0.014164	0.450506	0.496280	0.532483	0.516926	0	0
6290	0.377959	10.101690	-0.293959	0.023806	0.779354	-0.288314	-0.495566	-0.478538	0.009557	0.447664	0.490788	0.537532	0.519407	0	0
6291	0.401424	9.871473	-0.457605	0.103027	0.728669	-0.297222	-0.495967	-0.478693	0.004382	0.444764	0.485875	0.542719	0.521120	0	0
6292	0.470177	9.829025	-0.443138	0.082576	0.624374	-0.257300	-0.495695	-0.479806	0.003254	0.442260	0.481567	0.547163	0.522601	0	0
6293	0.745965	10.072003	0.165314	0.080736	0.404248	-0.127956	-0.497311	-0.478766	0.002761	0.440311	0.479137	0.549926	0.523580	0	0
6294	0.781882	9.839595	0.093544	0.078143	-0.095504	0.017368	-0.498655	-0.479257	0.006982	0.440331	0.480068	0.549824	0.522816	0	0
6295	0.700568	9.473927	-0.337097	-0.018311	-0.344304	0.049111	-0.498121	-0.478184	0.009053	0.442032	0.482091	0.547906	0.521531	0	0
6296	0.694144	9.541777	-0.407618	-0.147920	-0.572768	0.110897	-0.494897	-0.477770	0.012433	0.445265	0.485025	0.544045	0.520102	0	0
6297	0.673092	9.755033	-0.354505	-0.192176	-0.731681	0.122113	-0.491934	-0.479653	0.011248	0.449502	0.488667	0.539105	0.518188	0	0
6298	0.733601	10.037761	-0.128496	-0.108668	-0.946073	0.191699	-0.488034	-0.480494	0.013082	0.454091	0.494096	0.533309	0.515026	0	0
6299	0.652611	10.194077	-0.228453	0.077807	-1.125667	0.254802	-0.482636	-0.487762	0.015643	0.458333	0.501620	0.527223	0.510240	0	0
6300	0.058229	10.025441	-0.717249	0.327185	-0.828957	0.204587	-0.477937	-0.486605	0.022162	0.459977	0.508415	0.524023	0.505307	0	0
6301	0.159956	10.051579	-0.572295	0.418693	-0.614298	0.185003	-0.475796	-0.484114	0.028753	0.460089	0.514443	0.522280	0.500889	0	0
6302	-0.077274	9.326197	-1.228884	0.272959	-0.351162	0.063440	-0.474598	-0.481187	0.035779	0.460169	0.517787	0.521683	0.497983	0	0
6303	0.115687	9.273878	-1.085353	-0.032903	0.061341	-0.038360	-0.473388	-0.481372	0.036439	0.460186	0.517169	0.521929	0.498352	0	0
6304	0.699125	9.765201	-0.488591	-0.083838	0.032224	-0.026492	-0.474738	-0.479535	0.038012	0.460552	0.516483	0.521784	0.498878	0	0
6305	0.870489	9.904246	-0.602338	0.048563	-0.047059	-0.010711	-0.473662	-0.480034	0.040162	0.460569	0.516929	0.521789	0.498394	0	0
6306	0.909457	9.642762	-0.659352	0.060704	-0.046566	-0.026580	-0.474738	-0.479494	0.036244	0.460601	0.517301	0.522001	0.497756	0	0
6307	0.935150	9.575258	-0.624352	0.016091	-0.109386	-0.018285	-0.472314	-0.481003	0.037800	0.461141	0.517875	0.521588	0.497092	0	0
6308	0.856617	9.615097	-0.682430	0.001291	-0.147072	-0.009714	-0.472311	-0.481846	0.037501	0.461922	0.518563	0.520949	0.496318	0	0
6309	0.730307	9.629799	-0.679196	-0.007825	-0.157890	-0.007133	-0.469897	-0.480253	0.039703	0.462777	0.519329	0.520128	0.495582	0	0
6310	0.669139	9.788918	-0.624498	-0.029602	-0.179475	-0.004681	-0.468821	-0.480705	0.039812	0.463861	0.520060	0.519157	0.494820	0	0
6311	0.617056	9.972475	-0.608223	-0.020481	-0.171310	-0.008133	-0.467339	-0.481523	0.036908	0.464850	0.520829	0.518210	0.494076	0	0
6312	0.636706	9.953406	-0.645993	-0.004543	-0.166994	0.002550	-0.465994	-0.481554	0.036892	0.465701	0.521650	0.517379	0.493279	0	0
6313	0.623879	9.856061	-0.717871	0.002536	-0.175028	0.006066	-0.464114	-0.481370	0.039327	0.466513	0.522617	0.516449	0.492462	0	0
6314	0.688427	9.779549	-0.715313	0.007952	-0.151064	0.009762	-0.463983	-0.480278	0.040994	0.467178	0.523452	0.515713	0.491714	0	0
6315	0.876965	9.681390	-0.723380	0.030276	-0.142274	-0.016752	-0.464272	-0.481348	0.043105	0.467780	0.524272	0.515185	0.490821	0	0
6316	0.944325	9.570932	-0.811956	0.027754	-0.167812	-0.027541	-0.462796	-0.480875	0.045690	0.468610	0.525088	0.514661	0.489706	0	0
6317	0.964009	9.549436	-0.854521	0.009197	-0.198587	-0.011885	-0.461452	-0.481063	0.046349	0.469578	0.526114	0.513730	0.488653	0	0
6318	0.908347	9.677097	-0.789789	-0.028123	-0.243546	-0.004327	-0.459972	-0.481512	0.045909	0.470974	0.527155	0.512450	0.487531	0	0
6319	0.867053	9.807443	-0.763152	-0.053828	-0.276093	0.008648	-0.456345	-0.480841	0.043846	0.472559	0.528369	0.510727	0.486490	0	0
6320	0.864689	9.928783	-0.744882	-0.041551	-0.272739	0.021080	-0.454599	-0.480311	0.043707	0.474047	0.529614	0.509100	0.485393	0	0
6321	0.840152	9.938045	-0.781814	-0.016563	-0.267417	0.030039	-0.452579	-0.481949	0.045128	0.475273	0.531069	0.507474	0.484306	0	0
6322	0.772013	9.936798	-0.877779	0.005243	-0.233416	0.028574	-0.450429	-0.481718	0.045246	0.476271	0.532377	0.506213	0.483208	0	0
6323	0.772371	9.917382	-0.887251	0.040914	-0.190928	0.048409	-0.448818	-0.481494	0.046187	0.476704	0.533826	0.505122	0.482323	0	0
6324	0.824934	9.966897	-0.813793	0.042714	-0.189960	0.082000	-0.449622	-0.482689	0.049698	0.477019	0.535367	0.503960	0.481517	0	0
6325	0.838249	10.010823	-0.924451	0.047092	-0.207748	0.083666	-0.450166	-0.480431	0.050594	0.477323	0.537105	0.502622	0.480678	0	0
6326	0.740815	10.021184	-1.014181	0.104183	-0.205982	0.103329	-0.449227	-0.480427	0.055620	0.477282	0.539119	0.501560	0.479573	0	0
6327	0.560660	9.821279	-0.998943	0.147368	-0.210969	0.103480	-0.448294	-0.478259	0.058947	0.476959	0.541445	0.500575	0.478302	0	0
6328	0.290938	9.469217	-1.144187	0.143457	-0.188331	0.120488	-0.448702	-0.477180	0.061709	0.476528	0.543640	0.499685	0.477171	0	0
6329	0.077623	9.203145	-1.302792	0.089762	-0.144289	0.118011	-0.450318	-0.475828	0.060002	0.476113	0.545433	0.498664	0.476606	0	0
6330	-0.132324	9.162925	-1.270415	0.016881	-0.127199	0.120591	-0.451663	-0.475709	0.062336	0.476058	0.546726	0.497460	0.476438	0	0
6331	-0.357072	9.367619	-1.307744	-0.031181	-0.129722	0.133727	-0.450590	-0.474702	0.060586	0.476164	0.547939	0.495854	0.476613	0	0
6332	-0.634582	9.549509	-1.312818	-0.041460	-0.086847	0.121645	-0.452735	-0.476496	0.060689	0.476218	0.548762	0.494557	0.476959	0	0
6333	-0.949051	9.628761	-1.390470	-0.057266	0.008964	0.124045	-0.455424	-0.475985	0.059648	0.475846	0.549119	0.493557	0.477954	0	0
6334	-1.181448	9.605117	-1.455198	-0.067793	0.151576	0.105528	-0.456769	-0.475699	0.060898	0.474933	0.548587	0.493365	0.479668	0	0
6335	-1.178403	9.687706	-1.503873	-0.098263	0.358542	0.103217	-0.460392	-0.477428	0.059660	0.473181	0.546943	0.493963	0.482653	0	0
6336	-0.894218	9.818746	-1.248042	-0.132727	0.543912	0.077780	-0.466415	-0.477704	0.054723	0.470788	0.544043	0.495472	0.486706	0	0
6337	-0.560340	9.858798	-1.177916	-0.107702	0.615602	0.028732	-0.470179	-0.477392	0.051100	0.468172	0.540691	0.497637	0.490740	0	0
6338	-0.334060	9.688111	-1.208200	-0.059209	0.645081	0.004276	-0.475686	-0.478304	0.047050	0.465184	0.537219	0.500361	0.494610	0	0
6339	-0.171822	9.564813	-1.264881	-0.075258	0.672477	-0.030107	-0.483069	-0.481165	0.043367	0.462371	0.533388	0.503237	0.498461	0	0
6340	0.052942	9.600453	-1.238994	-0.104630	0.709738	-0.036201	-0.486559	-0.482099	0.038204	0.459434	0.529108	0.506228	0.502691	0	0
6341	0.287484	9.641133	-1.155070	-0.108292	0.699890	-0.069925	-0.491666	-0.482174	0.034312	0.456819	0.524728	0.509234	0.506614	0	0
6342	0.415639	9.551220	-1.049353	-0.099410	0.680395	-0.069165	-0.495696	-0.482394	0.029450	0.454103	0.520382	0.512258	0.510475	0	0
6343	0.464693	9.498686	-1.196703	-0.121291	0.630362	-0.066907	-0.499187	-0.483204	0.025107	0.451854	0.516262	0.514820	0.514064	0	0
6344	0.530045	9.626110	-1.186030	-0.181401	0.682329	-0.031419	-0.502672	-0.485831	0.019616	0.449300	0.511665	0.517200	0.518490	0	0
6345	0.659138	9.754717	-0.937495	-0.197828	0.730767	0.018308	-0.508310	-0.487835	0.013898	0.446441	0.507071	0.519332	0.523320	0	0
6346	0.766623	9.470207	-0.932050	-0.175909	0.725096	0.039546	-0.512743	-0.488190	0.009173	0.443194	0.502563	0.521535	0.528214	0	0
6347	0.866323	9.052011	-1.166564	-0.142213	0.710712	0.057242	-0.518648	-0.490475	0.003585	0.439899	0.498472	0.523614	0.532770	0	0
6348	1.080122	8.533945	-1.204240	-0.192594	0.750125	0.064385	-0.524830	-0.490466	-0.002878	0.436414	0.493827	0.525653	0.537928	0	0
6349	1.451012	9.006857	-0.493498	-0.388990	0.749405	0.136141	-0.533154	-0.492607	-0.012246	0.433649	0.488812	0.526113	0.544258	0	0
6350	1.645037	11.069097	0.300932	-0.678737	0.566839	0.231166	-0.539459	-0.495421	-0.025199	0.432564	0.483877	0.523807	0.551704	0	0
6351	1.979748	12.662944	1.242836	-0.633933	0.451439	0.313509	-0.545904	-0.496659	-0.032653	0.431509	0.480297	0.520683	0.558573	0	0
6352	1.465052	11.898556	0.734499	-0.073171	0.294866	0.218942	-0.551949	-0.497512	-0.038738	0.428966	0.479382	0.520561	0.561425	0	0
6353	0.223892	9.542953	-0.424465	0.520915	0.347088	0.030576	-0.555721	-0.495270	-0.033855	0.424469	0.479844	0.524775	0.560523	0	0
6354	-0.443709	8.219887	-0.694958	0.375463	0.569780	-0.074337	-0.559224	-0.492657	-0.033049	0.419921	0.477723	0.529737	0.561093	0	0
6355	-0.315634	8.678657	-0.217846	-0.189627	0.750215	-0.048491	-0.562180	-0.492454	-0.038863	0.417116	0.472460	0.532017	0.565468	0	0
6356	0.354484	10.196032	0.542345	-0.296067	0.724636	0.017974	-0.566069	-0.494609	-0.045968	0.414367	0.467078	0.533366	0.570666	0	0
6357	0.860921	10.860719	0.875448	-0.001994	0.570385	0.030139	-0.569961	-0.495933	-0.052229	0.411162	0.463978	0.535548	0.573462	0	0
6358	0.769044	10.341950	0.736920	0.243616	0.486399	-0.013787	-0.573322	-0.496042	-0.050287	0.407342	0.461998	0.539084	0.574473	0	0
6359	0.504654	9.577271	0.440886	0.157120	0.437676	-0.016041	-0.578433	-0.494588	-0.052903	0.404352	0.460042	0.541818	0.575581	0	0
6360	0.413725	9.376542	0.309617	-0.052144	0.429250	0.000962	-0.580315	-0.494661	-0.053973	0.402120	0.457270	0.543309	0.577944	0	0
6361	0.518252	9.519266	0.542847	-0.155096	0.453768	0.017559	-0.580181	-0.493890	-0.056809	0.400269	0.454121	0.544134	0.580928	0	0
6362	0.693226	9.872029	0.620182	-0.153924	0.430224	0.035923	-0.584074	-0.495233	-0.062254	0.398306	0.451133	0.544833	0.583942	0	0
6363	0.761858	10.203437	0.655897	-0.075100	0.405784	0.044825	-0.587167	-0.494398	-0.064642	0.396180	0.448711	0.545787	0.586358	0	0
6364	0.818709	10.274874	0.690805	0.035670	0.383779	0.037942	-0.592534	-0.496956	-0.071198	0.393597	0.446747	0.547378	0.588112	0	0
6365	0.791200	9.956356	0.711622	0.106927	0.354408	0.027387	-0.595490	-0.497146	-0.072259	0.391026	0.445237	0.549257	0.589219	0	0
6366	0.568113	9.680387	0.466129	0.108470	0.331106	0.034382	-0.595364	-0.494453	-0.072445	0.388438	0.443859	0.551052	0.590293	0	0
6367	0.426520	9.702073	0.278666	0.060530	0.357840	0.014988	-0.598725	-0.494376	-0.072403	0.386121	0.442066	0.552715	0.591604	0	0
6368	0.443196	9.724230	0.327156	0.070260	0.395787	-0.005963	-0.600207	-0.492908	-0.073156	0.383578	0.439926	0.554695	0.592998	0	0
6369	0.547310	9.723688	0.291839	0.086446	0.434869	0.001389	-0.602890	-0.494476	-0.076171	0.380791	0.437683	0.556854	0.594429	0	0
6370	0.639872	9.696233	0.265999	0.074395	0.472461	-0.012572	-0.605850	-0.493527	-0.077467	0.377832	0.435053	0.559155	0.596086	0	0
6371	0.791487	9.640730	0.343289	0.065063	0.472977	-0.000254	-0.607063	-0.492725	-0.074159	0.374919	0.432474	0.561315	0.597769	0	0
6372	0.801943	9.611794	0.401603	0.044869	0.437921	0.008297	-0.611095	-0.492583	-0.076286	0.372149	0.430045	0.563188	0.599488	0	0
6373	0.751200	9.722542	0.382360	0.036164	0.420416	-0.005981	-0.613518	-0.491363	-0.077580	0.369676	0.427623	0.564980	0.601062	0	0
6374	0.787604	9.844586	0.401814	0.051944	0.413091	0.008154	-0.615402	-0.490025	-0.084595	0.367005	0.425356	0.566782	0.602610	0	0
6375	0.818667	9.859712	0.356915	0.091124	0.393556	0.020522	-0.617282	-0.490211	-0.086894	0.364277	0.423433	0.568672	0.603837	0	0
6376	0.764620	9.761617	0.274149	0.107856	0.404794	0.002983	-0.620508	-0.489930	-0.089707	0.361439	0.421381	0.570779	0.604989	0	0
6377	0.761666	9.679031	0.351714	0.056015	0.431249	-0.005849	-0.620511	-0.488747	-0.091847	0.358791	0.418939	0.572684	0.606459	0	0
6378	0.790705	9.684416	0.371823	0.023520	0.420268	-0.004260	-0.626964	-0.488266	-0.093935	0.356252	0.416435	0.574344	0.608108	0	0
6379	0.837025	9.796930	0.401283	0.012807	0.425583	-0.006927	-0.627769	-0.488525	-0.094206	0.353809	0.413852	0.575948	0.609778	0	0
6380	0.870874	9.807260	0.440761	0.059423	0.386862	-0.007038	-0.628576	-0.488163	-0.096772	0.351325	0.411654	0.577696	0.611047	0	0
6381	0.877713	9.702992	0.412870	0.091724	0.369329	-0.006161	-0.629787	-0.487871	-0.095931	0.348863	0.409686	0.579559	0.612016	0	0
6382	0.844761	9.641695	0.335288	0.041787	0.374633	-0.022186	-0.632341	-0.487766	-0.097941	0.346606	0.407403	0.581200	0.613265	0	0
6383	0.818020	9.772305	0.367184	-0.006343	0.373837	-0.006428	-0.632342	-0.486850	-0.100771	0.344509	0.405054	0.582460	0.614805	0	0
6384	0.844481	9.925742	0.506461	-0.001964	0.382640	-0.001069	-0.636507	-0.487208	-0.105636	0.342244	0.402682	0.583757	0.616396	0	0
6385	0.873362	9.923830	0.430329	0.037662	0.388306	-0.000913	-0.638385	-0.488100	-0.108093	0.339840	0.400416	0.585296	0.617742	0	0
6386	0.949443	9.743131	0.356993	0.037785	0.381327	-0.006270	-0.639327	-0.487641	-0.108612	0.337448	0.398150	0.586834	0.619057	0	0
6387	0.916477	9.693979	0.351538	0.012602	0.373156	-0.008160	-0.639862	-0.488139	-0.111073	0.335266	0.395840	0.588175	0.620450	0	0
6388	0.884140	9.742332	0.398174	0.004111	0.354977	0.002230	-0.641864	-0.487486	-0.114300	0.333102	0.393664	0.589365	0.621869	0	0
6389	0.866827	9.763869	0.423961	0.014845	0.362091	0.005847	-0.644555	-0.486050	-0.118578	0.330878	0.391504	0.590609	0.623238	0	0
6390	0.914593	9.791434	0.374666	0.025247	0.368841	-0.011769	-0.645763	-0.486120	-0.120472	0.328629	0.389218	0.592016	0.624523	0	0
6391	0.959701	9.831090	0.327605	0.032840	0.362188	-0.027711	-0.646301	-0.485410	-0.126161	0.326533	0.386910	0.593484	0.625663	0	0
6392	0.997527	9.761378	0.353365	0.041731	0.374558	-0.021422	-0.647513	-0.484159	-0.130054	0.324238	0.384576	0.595033	0.626823	0	0
6393	1.018266	9.688922	0.323253	0.041666	0.374491	-0.018771	-0.648448	-0.485783	-0.132410	0.321967	0.382263	0.596541	0.627974	0	0
6394	1.071870	9.675329	0.327408	-0.004761	0.372678	-0.033085	-0.649123	-0.484925	-0.132102	0.319928	0.379714	0.597818	0.629347	0	0
6395	1.085468	9.724130	0.337086	-0.001599	0.359911	-0.019017	-0.650734	-0.485089	-0.135628	0.317900	0.377344	0.598987	0.630687	0	0
6396	1.109409	9.736701	0.323282	0.005371	0.350906	-0.011985	-0.653150	-0.485013	-0.142677	0.315809	0.375078	0.600164	0.631969	0	0
6397	1.144297	9.691211	0.339140	-0.001832	0.355271	-0.011102	-0.653956	-0.484938	-0.145115	0.313748	0.372777	0.601266	0.633308	0	0
6398	1.172924	9.711149	0.320610	-0.010789	0.338416	-0.015665	-0.654227	-0.484032	-0.147261	0.311811	0.370511	0.602298	0.634612	0	0
6399	1.149602	9.783553	0.300089	-0.004170	0.304295	0.000054	-0.655841	-0.483737	-0.146144	0.309985	0.368588	0.603165	0.635802	0	0
6400	1.084586	9.762953	0.303064	-0.007643	0.279589	-0.008941	-0.655568	-0.484961	-0.148637	0.308344	0.366740	0.603998	0.636877	0	0
6401	1.027150	9.723065	0.282344	-0.015098	0.273968	-0.000145	-0.658257	-0.484126	-0.151437	0.306735	0.364971	0.604688	0.638014	0	0
6402	0.949149	9.743498	0.270167	-0.034647	0.276685	-0.009013	-0.659870	-0.483743	-0.154129	0.305204	0.363050	0.605331	0.639234	0	0
6403	0.907472	9.769446	0.283136	-0.013259	0.272242	-0.001894	-0.660809	-0.483980	-0.155215	0.303605	0.361281	0.606024	0.640340	0	0
6404	0.886293	9.739932	0.297153	0.000479	0.288510	-0.007930	-0.662288	-0.483578	-0.158860	0.301864	0.359394	0.606913	0.641382	0	0
6405	0.859388	9.746723	0.262574	-0.009340	0.279645	-0.012431	-0.662825	-0.483528	-0.160486	0.300269	0.357520	0.607681	0.642450	0	0
6406	0.837088	9.777883	0.304985	0.001936	0.281955	-0.030060	-0.664303	-0.483126	-0.164131	0.298701	0.355539	0.608629	0.643382	0	0
6407	0.807871	9.782206	0.289612	-0.007664	0.283970	-0.007085	-0.663498	-0.482541	-0.165756	0.297034	0.353669	0.609392	0.644461	0	0
6408	0.798633	9.757761	0.279884	0.003354	0.290459	-0.014078	-0.664305	-0.482196	-0.167641	0.295303	0.351730	0.610307	0.645451	0	0
6409	0.808851	9.728430	0.256498	-0.006914	0.308612	-0.029827	-0.666602	-0.484284	-0.171502	0.293626	0.349558	0.611218	0.646534	0	0
6410	0.824001	9.699574	0.266810	-0.001230	0.314235	-0.039501	-0.667144	-0.482668	-0.173486	0.291924	0.347289	0.612251	0.647549	0	0
6411	0.832896	9.743436	0.290825	0.002259	0.328279	-0.066811	-0.666338	-0.482026	-0.177560	0.290328	0.344783	0.613395	0.648522	0	0
6412	0.822525	9.777235	0.290252	-0.002523	0.318241	-0.058048	-0.666734	-0.484244	-0.179261	0.288721	0.342364	0.614483	0.649491	0	0
6413	0.804804	9.815756	0.294232	0.002472	0.312598	-0.043921	-0.667677	-0.482977	-0.184111	0.287066	0.340094	0.615491	0.650462	0	0
6414	0.850488	9.831148	0.276259	0.008030	0.316335	-0.049195	-0.666739	-0.481989	-0.184907	0.285371	0.337765	0.616599	0.651371	0	0
6415	0.842476	9.748465	0.286266	0.017024	0.304007	-0.051008	-0.667404	-0.484349	-0.186337	0.283761	0.335541	0.617688	0.652191	0	0
6416	0.841669	9.787291	0.276320	-0.011759	0.307322	-0.051079	-0.667136	-0.483412	-0.190395	0.282195	0.333197	0.618635	0.653174	0	0
6417	0.896335	9.730027	0.341019	-0.007791	0.316556	-0.063395	-0.667131	-0.484611	-0.193702	0.280666	0.330738	0.619626	0.654143	0	0
6418	0.911655	9.686604	0.312929	-0.004931	0.299019	-0.072340	-0.668744	-0.484190	-0.198027	0.279261	0.328328	0.620653	0.654984	0	0
6419	0.934236	9.769554	0.312996	-0.046579	0.253348	-0.037408	-0.668205	-0.484584	-0.199952	0.278074	0.326331	0.621114	0.656048	0	0
6420	0.923226	9.842188	0.355441	-0.050305	0.237273	-0.035756	-0.668473	-0.484688	-0.201314	0.276960	0.324424	0.621542	0.657060	0	0
6421	0.914810	9.778916	0.360475	-0.023645	0.203539	-0.028812	-0.667666	-0.485055	-0.198476	0.275948	0.322868	0.621978	0.657839	0	0
6422	0.823141	9.757833	0.362636	-0.027362	0.187456	-0.027137	-0.669277	-0.485528	-0.200924	0.275011	0.321402	0.622385	0.658564	0	0
6423	0.818236	9.762600	0.374486	-0.032707	0.189233	-0.028910	-0.669816	-0.484918	-0.202259	0.274116	0.319913	0.622716	0.659349	0	0
6424	0.908911	9.713265	0.380048	-0.044918	0.201888	-0.041262	-0.669811	-0.485561	-0.211267	0.273232	0.318210	0.623089	0.660187	0	0
6425	0.929933	9.759777	0.423673	-0.010340	0.204309	-0.055291	-0.668732	-0.486693	-0.212406	0.272343	0.316516	0.623685	0.660805	0	0
6426	0.905086	9.793315	0.441916	-0.009199	0.184235	-0.034195	-0.668463	-0.486036	-0.216609	0.271409	0.315071	0.624217	0.661378	0	0
6427	0.905849	9.752057	0.422992	0.001713	0.166721	-0.041343	-0.669538	-0.486128	-0.217688	0.270621	0.313744	0.624739	0.661838	0	0
6428	0.891532	9.732370	0.369741	-0.028407	0.144824	-0.029195	-0.668192	-0.486379	-0.220436	0.269958	0.312537	0.625018	0.662417	0	0
6429	0.915529	9.749803	0.404048	-0.040292	0.141018	-0.023075	-0.668057	-0.486721	-0.217997	0.269339	0.311380	0.625130	0.663107	0	0
6430	0.920302	9.759604	0.442637	-0.046327	0.127051	-0.035563	-0.668729	-0.486810	-0.219626	0.268887	0.310203	0.625258	0.663722	0	0
6431	0.900647	9.783531	0.509258	-0.049444	0.103628	-0.024228	-0.667920	-0.487015	-0.223863	0.268535	0.309262	0.625207	0.664350	0	0
6432	0.871011	9.807267	0.484096	-0.031524	0.096620	-0.022442	-0.666578	-0.486010	-0.225753	0.268138	0.308407	0.625310	0.664812	0	0
6433	0.895822	9.778585	0.485074	-0.020598	0.093289	-0.027738	-0.668053	-0.487072	-0.227404	0.267783	0.307590	0.625430	0.665220	0	0
6434	0.976310	9.862577	0.409877	-0.002909	0.066597	-0.020800	-0.667106	-0.489088	-0.226936	0.267475	0.307021	0.625637	0.665413	0	0
6435	0.971150	9.884336	0.448071	-0.004951	0.045114	-0.015640	-0.667643	-0.489371	-0.226394	0.267291	0.306644	0.625692	0.665609	0	0
6436	0.885396	9.807523	0.436390	-0.012146	0.013174	-0.021149	-0.666711	-0.487108	-0.221021	0.267350	0.306405	0.625693	0.665694	0	0
6437	0.828276	9.757936	0.454269	-0.018026	-0.010343	-0.007159	-0.668051	-0.488308	-0.222951	0.267496	0.306415	0.625485	0.665826	0	0
6438	0.767824	9.756843	0.490939	-0.011073	-0.017597	0.000786	-0.666843	-0.487621	-0.223215	0.267595	0.306519	0.625346	0.665869	0	0
6439	0.714571	9.751019	0.474905	-0.012799	-0.022862	-0.002777	-0.667518	-0.486263	-0.226159	0.267775	0.306654	0.625125	0.665942	0	0
6440	0.687217	9.787321	0.488083	-0.001547	-0.032963	0.011262	-0.667497	-0.486421	-0.226960	0.267870	0.306950	0.624976	0.665907	0	0
6441	0.681866	9.809070	0.466089	0.002693	-0.033169	0.021000	-0.668169	-0.485881	-0.231291	0.267908	0.307344	0.624759	0.665914	0	0
6442	0.682195	9.794512	0.478245	-0.005118	-0.026770	0.011292	-0.668973	-0.486750	-0.229676	0.267975	0.307590	0.624602	0.665921	0	0
6443	0.715831	9.804830	0.450312	-0.008803	-0.009173	0.017574	-0.668164	-0.487303	-0.231065	0.267922	0.307770	0.624383	0.666063	0	0
6444	0.702518	9.746326	0.469604	-0.004550	-0.022648	0.024579	-0.669245	-0.485925	-0.228285	0.267875	0.308075	0.624200	0.666114	0	0
6445	0.663639	9.750476	0.463565	-0.018763	-0.023484	0.017465	-0.670054	-0.485064	-0.227976	0.267944	0.308323	0.623877	0.666273	0	0
6446	0.682961	9.750824	0.444897	-0.011658	-0.028823	0.020101	-0.668038	-0.484645	-0.229755	0.267987	0.308622	0.623643	0.666337	0	0
6447	0.729216	9.746813	0.484863	-0.004596	-0.032425	0.024510	-0.669112	-0.485180	-0.230032	0.268021	0.309011	0.623370	0.666399	0	0
6448	0.744895	9.815073	0.508902	-0.022102	-0.016174	0.008638	-0.669648	-0.485759	-0.228956	0.268093	0.309126	0.623136	0.666535	0	0
6449	0.719486	9.872875	0.502872	0.005895	-0.024699	0.003371	-0.670727	-0.484290	-0.230121	0.268188	0.309359	0.623019	0.666498	0	0
6450	0.645853	9.795898	0.486901	0.001116	-0.030276	0.014029	-0.670342	-0.485566	-0.228963	0.268240	0.309664	0.622885	0.666461	0	0
6451	0.614990	9.758921	0.457346	0.003272	-0.025511	0.001698	-0.669939	-0.485562	-0.229512	0.268360	0.309884	0.622755	0.666432	0	0
6452	0.643978	9.769161	0.491860	-0.000800	-0.014466	0.021198	-0.671016	-0.484975	-0.229344	0.268272	0.310123	0.622628	0.666475	0	0
6453	0.721988	9.741442	0.460761	0.017612	0.003778	0.008981	-0.672359	-0.485230	-0.229201	0.268117	0.310231	0.622651	0.666465	0	0
6454	0.763275	9.737336	0.462059	0.019513	-0.004962	0.003617	-0.670482	-0.483845	-0.229722	0.268025	0.310352	0.622739	0.666363	0	0
6455	0.740575	9.785479	0.485072	0.023172	-0.011956	0.000050	-0.669407	-0.483784	-0.227282	0.268011	0.310524	0.622785	0.666246	0	0
6456	0.759228	9.824661	0.499793	0.006804	-0.017556	0.005261	-0.670744	-0.485821	-0.229783	0.268026	0.310705	0.622750	0.666189	0	0
6457	0.784318	9.778990	0.481649	0.017471	-0.031755	0.007853	-0.669937	-0.486116	-0.230075	0.268100	0.311042	0.622680	0.666066	0	0
6458	0.744619	9.700583	0.461764	0.006945	-0.040453	-0.003716	-0.669542	-0.483615	-0.228364	0.268318	0.311321	0.622612	0.665913	0	0
6459	0.771171	9.708349	0.476964	0.003021	-0.039012	0.008651	-0.669939	-0.485921	-0.226256	0.268478	0.311672	0.622424	0.665859	0	0
6460	0.773149	9.737521	0.520136	0.001485	-0.031692	-0.000150	-0.670743	-0.486425	-0.228169	0.268633	0.311899	0.622332	0.665776	0	0
6461	0.804332	9.747793	0.482499	-0.003590	-0.033205	-0.012559	-0.669671	-0.485458	-0.228150	0.268918	0.312061	0.622182	0.665725	0	0
6462	0.817955	9.801454	0.530658	0.007222	-0.039291	-0.014339	-0.669267	-0.485773	-0.227212	0.269199	0.312267	0.622152	0.665544	0	0
6463	0.837397	9.796950	0.519252	0.012957	-0.043359	-0.027612	-0.669269	-0.484929	-0.226912	0.269596	0.312448	0.622130	0.665318	0	0
6464	0.852614	9.763240	0.519973	0.035725	-0.041149	-0.037253	-0.668596	-0.485524	-0.226395	0.269950	0.312600	0.622356	0.664892	0	0
6465	0.819929	9.694669	0.480971	0.038621	-0.040954	-0.044305	-0.668191	-0.486118	-0.225601	0.270362	0.312731	0.622563	0.664469	0	0
6466	0.722861	9.697761	0.461118	0.021013	-0.028357	-0.056635	-0.667520	-0.485875	-0.224512	0.270813	0.312637	0.622785	0.664122	0	0
6467	0.672744	9.774531	0.425298	0.011226	0.007074	-0.054662	-0.666304	-0.487914	-0.223367	0.271081	0.312309	0.622973	0.663990	0	0
6468	0.577161	9.831062	0.446011	0.019443	0.028495	-0.055365	-0.666975	-0.488159	-0.224320	0.271173	0.311842	0.623334	0.663833	0	0
6469	0.546005	9.811074	0.430762	0.030721	0.076832	-0.064737	-0.665367	-0.486793	-0.223750	0.271014	0.311039	0.623873	0.663768	0	0
6470	0.517054	9.795977	0.377027	0.023349	0.120866	-0.050325	-0.666572	-0.488156	-0.224869	0.270484	0.310000	0.624494	0.663887	0	0
6471	0.581394	9.734029	0.405950	0.007168	0.161475	-0.043939	-0.664557	-0.487790	-0.224336	0.269732	0.308699	0.625042	0.664283	0	0
6472	0.711922	9.755822	0.433864	0.023225	0.188938	-0.034019	-0.664560	-0.486598	-0.226885	0.268669	0.307308	0.625791	0.664653	0	0
6473	0.876041	9.792789	0.450658	0.016370	0.171564	-0.016508	-0.664826	-0.487281	-0.227721	0.267641	0.306135	0.626338	0.665094	0	0
6474	1.016857	9.785637	0.483920	0.011287	0.126733	-0.002697	-0.666705	-0.488191	-0.229362	0.266793	0.305319	0.626743	0.665429	0	0
6475	1.142447	9.807337	0.482796	0.003361	0.060497	0.012740	-0.666435	-0.488339	-0.229370	0.266304	0.305034	0.626811	0.665691	0	0
6476	1.237215	9.796920	0.495412	0.006464	-0.017832	0.017532	-0.666844	-0.486791	-0.228499	0.266243	0.305294	0.626735	0.665667	0	0
6477	1.337986	9.733207	0.537502	-0.011740	-0.104923	0.009824	-0.667645	-0.488472	-0.228544	0.266852	0.306054	0.626266	0.665516	0	0
6478	1.400775	9.748916	0.565791	-0.033838	-0.204713	0.010870	-0.667648	-0.487622	-0.228516	0.268127	0.307407	0.625442	0.665154	0	0
6479	1.429934	9.749448	0.593162	-0.034337	-0.314948	0.010156	-0.666568	-0.489421	-0.225319	0.270111	0.309507	0.624246	0.664501	0	0
6480	1.400553	9.763479	0.587340	-0.034888	-0.421699	0.012129	-0.666028	-0.490333	-0.223176	0.272732	0.312303	0.622814	0.663465	0	0
6481	1.224474	9.845635	0.610051	-0.028216	-0.507171	0.015978	-0.664938	-0.488741	-0.221075	0.275844	0.315725	0.621091	0.662174	0	0
6482	0.957393	9.862633	0.563210	-0.004600	-0.566059	0.031647	-0.664402	-0.488876	-0.215776	0.279124	0.319667	0.619371	0.660517	0	0
6483	0.744858	9.819930	0.528122	0.003358	-0.578542	0.035178	-0.662787	-0.490183	-0.209847	0.282433	0.323749	0.617560	0.658816	0	0
6484	0.662931	9.789308	0.484915	0.003413	-0.567881	0.035267	-0.663336	-0.487163	-0.205115	0.285657	0.327727	0.615836	0.657070	0	0
6485	0.527188	9.791700	0.492768	0.030475	-0.574688	0.031801	-0.661723	-0.487869	-0.200664	0.288857	0.331819	0.614186	0.655159	0	0
6486	0.439590	9.802244	0.449077	0.031639	-0.538149	0.028522	-0.661321	-0.488387	-0.190883	0.291833	0.335622	0.612716	0.653277	0	0
6487	0.391248	9.798942	0.469283	0.050558	-0.512300	0.032294	-0.659710	-0.488581	-0.184102	0.294564	0.339346	0.611345	0.651409	0	0
6488	0.423901	9.736412	0.437055	0.032653	-0.482268	0.034194	-0.658907	-0.488140	-0.179468	0.297143	0.342805	0.609994	0.649691	0	0
6489	0.475990	9.674237	0.422272	0.036417	-0.446675	0.034425	-0.656752	-0.489246	-0.182796	0.299495	0.346055	0.608692	0.648107	0	0
6490	0.470720	9.698420	0.441186	0.019528	-0.429852	-0.004420	-0.657159	-0.488488	-0.178411	0.302035	0.348883	0.607522	0.646508	0	0
6491	0.255043	9.825603	0.484161	0.012719	-0.415391	-0.016685	-0.655548	-0.488153	-0.176104	0.304602	0.351533	0.606320	0.644995	0	0
6492	0.079153	9.870564	0.324510	0.026965	-0.394149	-0.005774	-0.655163	-0.488615	-0.173410	0.306899	0.354135	0.605289	0.643449	0	0
6493	-0.099153	9.826064	0.372334	0.022140	-0.329931	-0.015947	-0.653283	-0.488475	-0.169070	0.308906	0.356253	0.604397	0.642156	0	0
6494	-0.255528	9.874197	0.275695	0.023662	-0.235524	-0.022377	-0.651396	-0.490588	-0.165348	0.310357	0.357719	0.603879	0.641129	0	0
6495	-0.296187	9.955990	0.196797	0.035803	-0.096031	-0.014366	-0.650859	-0.490320	-0.165210	0.310896	0.358379	0.603796	0.640577	0	0
6496	-0.170090	9.827183	0.172751	0.081303	0.035839	-0.009865	-0.650593	-0.489801	-0.163426	0.310419	0.358358	0.604443	0.640209	0	0
6497	0.043916	9.656268	0.091538	0.076126	0.135154	-0.000443	-0.650054	-0.490408	-0.162226	0.309332	0.357740	0.605295	0.640276	0	0
6498	0.272237	9.626422	0.062661	0.033007	0.194194	0.006824	-0.653283	-0.489151	-0.164326	0.307962	0.356654	0.606061	0.640817	0	0
6499	0.526252	9.776693	0.098210	0.007232	0.226235	0.033408	-0.652883	-0.487700	-0.166190	0.306353	0.355440	0.606632	0.641722	0	0
6500	0.820860	9.835450	0.130880	0.024844	0.226944	0.047545	-0.655706	-0.487302	-0.168323	0.304550	0.354362	0.607296	0.642548	0	0
6501	1.030379	9.783419	0.147332	0.030421	0.214777	0.038599	-0.656512	-0.487545	-0.169275	0.302891	0.353321	0.607956	0.643281	0	0
6502	1.127108	9.790027	0.121363	0.034002	0.179385	0.033059	-0.656919	-0.486104	-0.169904	0.301435	0.352486	0.608580	0.643833	0	0
6503	1.153172	9.705537	0.166131	0.017635	0.125977	0.030010	-0.658128	-0.486325	-0.171395	0.300413	0.351924	0.608913	0.644302	0	0
6504	1.158391	9.678923	0.115939	-0.026160	0.070163	0.042778	-0.658940	-0.484623	-0.170650	0.299769	0.351669	0.608785	0.644863	0	0
6505	1.196056	9.737871	0.135909	-0.062489	0.028838	0.047693	-0.661090	-0.484848	-0.171040	0.299505	0.351601	0.608245	0.645532	0	0
6506	1.282448	9.795284	0.227196	-0.062581	0.000443	0.045719	-0.660949	-0.486663	-0.172326	0.299393	0.351703	0.607662	0.646077	0	0
6507	1.393470	9.816719	0.215998	-0.030584	-0.045683	0.052572	-0.660687	-0.484231	-0.173612	0.299435	0.352244	0.607083	0.646307	0	0
6508	1.437740	9.788393	0.241643	-0.042879	-0.077371	0.035524	-0.662033	-0.483949	-0.172226	0.299791	0.352845	0.606430	0.646427	0	0
6509	1.492807	9.714145	0.325741	-0.079175	-0.127519	0.037731	-0.661223	-0.485081	-0.173089	0.300593	0.353682	0.605338	0.646621	0	0
6510	1.556432	9.698317	0.419290	-0.104772	-0.204223	0.038912	-0.661757	-0.486201	-0.173119	0.301913	0.354936	0.603889	0.646675	0	0
6511	1.565165	9.737310	0.361489	-0.128600	-0.289809	0.040056	-0.661632	-0.483278	-0.170983	0.303848	0.356686	0.601967	0.646597	0	0
6512	1.545690	9.756389	0.454632	-0.108268	-0.348398	0.043282	-0.660958	-0.483995	-0.171287	0.306015	0.358882	0.600031	0.646159	0	0
6513	1.441975	9.735087	0.478090	-0.078549	-0.417190	0.030581	-0.659480	-0.484079	-0.169128	0.308585	0.361544	0.598057	0.645282	0	0
6514	1.309753	9.688996	0.527340	-0.072631	-0.470619	0.035592	-0.660692	-0.483538	-0.166782	0.311395	0.364580	0.595981	0.644144	0	0
6515	1.096110	9.709397	0.539888	-0.064761	-0.522129	0.035333	-0.659480	-0.484469	-0.164511	0.314495	0.367975	0.593723	0.642791	0	0
6516	0.857667	9.748762	0.493757	-0.028316	-0.523203	0.018695	-0.655989	-0.484353	-0.154608	0.317550	0.371372	0.591797	0.641109	0	0
6517	0.760856	9.727575	0.401876	-0.027986	-0.509635	0.009082	-0.654918	-0.483305	-0.151999	0.320593	0.374626	0.589882	0.639465	0	0
6518	0.677137	9.658072	0.313169	-0.022013	-0.478974	-0.006593	-0.655185	-0.484242	-0.147941	0.323506	0.377589	0.588203	0.637799	0	0
6519	0.572387	9.675587	0.254455	-0.043364	-0.467430	-0.013635	-0.651418	-0.485171	-0.148288	0.326490	0.380371	0.586386	0.636297	0	0
6520	0.541198	9.791553	0.320027	-0.012355	-0.415433	-0.020277	-0.650475	-0.486241	-0.145883	0.329067	0.382866	0.585003	0.634744	0	0
6521	0.372361	9.754506	0.344013	-0.013072	-0.311760	-0.042564	-0.647515	-0.486979	-0.147575	0.331200	0.384573	0.583985	0.633538	0	0
6522	0.406319	9.750265	0.325828	0.010029	-0.294135	-0.028240	-0.646711	-0.486493	-0.144845	0.333025	0.386317	0.583160	0.632280	0	0
6523	0.413835	9.721258	0.220357	-0.000528	-0.232041	-0.026106	-0.646307	-0.486830	-0.142955	0.334538	0.387648	0.582420	0.631348	0	0
6524	0.518300	9.706159	0.204419	-0.023480	-0.164532	-0.031072	-0.645099	-0.486964	-0.138343	0.335752	0.388441	0.581820	0.630769	0	0
6525	0.574496	9.804283	0.200588	-0.061943	-0.185821	-0.010128	-0.645366	-0.487389	-0.138082	0.337134	0.389362	0.580784	0.630419	0	0
6526	0.631271	9.875716	0.211421	-0.035474	-0.165716	0.013054	-0.643488	-0.486309	-0.137660	0.338119	0.390376	0.579929	0.630051	0	0
6527	0.643579	9.759423	0.304153	-0.027778	-0.166022	0.028106	-0.642545	-0.486887	-0.138098	0.339012	0.391505	0.579026	0.629702	0	0
6528	0.451986	9.634558	0.241440	-0.043241	-0.115094	-0.023729	-0.642543	-0.487749	-0.137582	0.339964	0.391958	0.578435	0.629449	0	0
6529	0.449770	9.746189	0.245345	-0.133317	0.057491	-0.058274	-0.641871	-0.487422	-0.140166	0.340523	0.390817	0.577967	0.630286	0	0
6530	0.712120	9.988878	0.434519	-0.075079	0.027750	-0.021223	-0.641061	-0.488284	-0.140476	0.340757	0.390276	0.577651	0.630784	0	0
6531	0.839918	9.879513	0.304458	0.001061	0.042164	-0.038594	-0.640256	-0.488003	-0.141157	0.340756	0.389801	0.577901	0.630850	0	0
6532	0.947615	9.716395	0.376397	-0.002497	0.061655	-0.036731	-0.639851	-0.488305	-0.140763	0.340608	0.389204	0.578218	0.631007	0	0
6533	0.963395	9.770085	0.340367	-0.014251	0.006673	-0.010602	-0.641598	-0.488218	-0.142782	0.340694	0.389063	0.578141	0.631118	0	0
6534	0.991827	9.799731	0.321758	-0.011066	-0.001649	0.003493	-0.640521	-0.489117	-0.141735	0.340691	0.389068	0.578032	0.631216	0	0
6535	1.025966	9.802788	0.407037	0.012885	-0.008840	0.015006	-0.642403	-0.489055	-0.142528	0.340600	0.389265	0.577974	0.631198	0	0
6536	0.940964	9.682285	0.357192	0.021068	0.001910	0.014241	-0.641733	-0.488756	-0.137760	0.340384	0.389420	0.578038	0.631160	0	0
6537	0.925745	9.711138	0.325213	0.034143	0.034327	0.002115	-0.641199	-0.487638	-0.137594	0.340041	0.389343	0.578311	0.631142	0	0
6538	0.740272	9.758741	0.220463	0.048486	0.147582	-0.043046	-0.641869	-0.488186	-0.137740	0.339237	0.388339	0.579266	0.631318	0	0
6539	0.790095	9.844634	0.423556	0.045476	0.188854	-0.058724	-0.642273	-0.487331	-0.143699	0.338340	0.386970	0.580371	0.631625	0	0
6540	0.788106	9.825178	0.438086	0.035131	0.109618	-0.022132	-0.642537	-0.488914	-0.142385	0.337672	0.386279	0.581030	0.631799	0	0
6541	0.838105	9.738685	0.375276	0.002157	0.094637	-0.002887	-0.642268	-0.488735	-0.144289	0.337136	0.385681	0.581326	0.632179	0	0
6542	0.960745	9.668082	0.391608	-0.022223	0.043958	0.024978	-0.642000	-0.488432	-0.145372	0.336774	0.385486	0.581217	0.632590	0	0
6543	0.923136	9.720801	0.327467	0.003096	0.038964	0.019729	-0.642406	-0.487536	-0.146972	0.336415	0.385374	0.581243	0.632826	0	0
6544	0.927391	9.764585	0.416337	0.012609	0.060776	0.003980	-0.643075	-0.488549	-0.145363	0.335953	0.385067	0.581493	0.633028	0	0
6545	0.982493	9.799574	0.434615	0.005420	0.042197	0.033883	-0.643342	-0.489264	-0.144838	0.335476	0.385026	0.581488	0.633311	0	0
6546	0.994986	9.775521	0.401478	0.020715	0.040547	0.033920	-0.642947	-0.486077	-0.148280	0.334911	0.385047	0.581606	0.633489	0	0
6547	0.989214	9.692871	0.353778	0.001430	0.058556	0.018067	-0.644826	-0.487147	-0.149110	0.334454	0.384797	0.581691	0.633804	0	0
6548	0.901651	9.705847	0.336550	-0.047352	0.095981	-0.002161	-0.645365	-0.486575	-0.148813	0.334056	0.384029	0.581701	0.634470	0	0
6549	0.968307	9.784753	0.453550	-0.062404	0.084650	0.019800	-0.646171	-0.486818	-0.149764	0.333681	0.383409	0.581461	0.635262	0	0
6550	0.993751	9.722095	0.440360	-0.068677	0.068683	0.016140	-0.648054	-0.486155	-0.152036	0.333407	0.382849	0.581173	0.636007	0	0
6551	1.019127	9.659433	0.405502	-0.097956	0.118396	0.009291	-0.646971	-0.488565	-0.153079	0.333036	0.381834	0.580858	0.637098	0	0
6552	1.197271	9.745222	0.566795	-0.061588	0.058049	0.017813	-0.647240	-0.488087	-0.155103	0.332787	0.381375	0.580571	0.637764	0	0
6553	1.150646	9.899748	0.593086	-0.006641	-0.002467	0.038819	-0.648322	-0.486080	-0.155026	0.332580	0.381606	0.580320	0.637963	0	0
6554	1.078326	9.869296	0.523692	0.081947	0.000396	0.024989	-0.647651	-0.485677	-0.154748	0.332071	0.382033	0.580729	0.637600	0	0
6555	1.081806	9.684853	0.460194	0.051277	0.001825	0.028447	-0.649394	-0.487383	-0.152740	0.331683	0.382370	0.580899	0.637445	0	0
6556	1.086118	9.573248	0.352840	0.002457	0.012649	0.005383	-0.649528	-0.487518	-0.152879	0.331531	0.382341	0.580917	0.637525	0	0
6557	1.064402	9.572857	0.381064	-0.048019	0.026318	0.010621	-0.650199	-0.487453	-0.155048	0.331494	0.382089	0.580603	0.637982	0	0
6558	1.017064	9.644832	0.427214	-0.101097	0.031206	0.010492	-0.650871	-0.487400	-0.156673	0.331596	0.381627	0.580002	0.638751	0	0
6559	0.935403	9.721029	0.375988	-0.118309	0.090210	-0.008618	-0.650870	-0.487639	-0.158587	0.331579	0.380621	0.579523	0.639794	0	0
6560	0.976359	9.726623	0.333871	-0.142954	0.202892	-0.043346	-0.650056	-0.489580	-0.161246	0.331189	0.378609	0.579425	0.641277	0	0
6561	0.877823	9.700569	0.432150	-0.135899	0.246143	-0.064245	-0.650196	-0.487202	-0.165933	0.330687	0.376219	0.579557	0.642821	0	0
6562	0.855347	9.884682	0.617839	-0.076076	0.390375	-0.123259	-0.649924	-0.487655	-0.171126	0.329463	0.372751	0.580799	0.644347	0	0
6563	0.456283	9.712355	0.558747	-0.014940	0.367764	-0.123999	-0.651160	-0.478466	-0.175171	0.328181	0.369621	0.582322	0.645430	0	0
6564	0.765026	9.790789	0.586889	-0.005864	0.502507	-0.103731	-0.652629	-0.481176	-0.179054	0.325903	0.365759	0.584291	0.647002	0	0
6565	0.800057	9.759882	0.739856	-0.053908	0.400045	-0.075373	-0.651279	-0.482478	-0.185376	0.324250	0.362563	0.585467	0.648567	0	0
6566	0.832597	9.835733	0.778799	-0.013317	0.374864	-0.049779	-0.653025	-0.482630	-0.189309	0.322386	0.359805	0.586754	0.649867	0	0
6567	1.119254	9.564188	0.811310	-0.030420	0.277401	-0.032827	-0.652215	-0.483140	-0.192603	0.321081	0.357722	0.587515	0.650975	0	0
6568	1.210320	9.619251	0.832948	-0.125587	0.116695	-0.002350	-0.652749	-0.484198	-0.195355	0.320823	0.356557	0.587061	0.652150	0	0
6569	1.050466	9.844540	0.754124	-0.102574	0.068720	0.003631	-0.653426	-0.482452	-0.196652	0.320760	0.355815	0.586544	0.653050	0	0
6570	1.047784	9.737676	0.764477	-0.048826	0.054770	0.010788	-0.655709	-0.482941	-0.197730	0.320505	0.355376	0.586344	0.653594	0	0
6571	1.040753	9.849221	0.777863	0.016189	0.032509	-0.001531	-0.653554	-0.484721	-0.196451	0.320265	0.355221	0.586503	0.653653	0	0
6572	1.033949	9.708298	0.802791	0.052758	-0.021444	0.035376	-0.653558	-0.483305	-0.196406	0.319937	0.355751	0.586634	0.653408	0	0
6573	0.833875	9.738628	0.570137	0.053789	0.014891	0.003834	-0.654101	-0.481643	-0.194167	0.319631	0.355863	0.586962	0.653202	0	0
6574	0.686916	9.813644	0.555432	0.134139	0.211278	-0.072427	-0.655174	-0.482418	-0.196358	0.318348	0.354497	0.588751	0.652961	0	0
6575	0.805075	9.857067	0.640578	0.167161	0.279435	-0.084295	-0.655173	-0.482714	-0.195823	0.316657	0.352721	0.590972	0.652739	0	0
6576	0.925481	9.774285	0.640083	0.169248	0.215204	-0.038750	-0.654096	-0.483299	-0.196127	0.315004	0.351635	0.592874	0.652400	0	0
6577	0.880907	9.826888	0.672020	0.177279	0.121424	-0.018984	-0.653826	-0.483783	-0.193831	0.313782	0.351303	0.594422	0.651758	0	0
6578	0.789724	9.762102	0.551754	0.159954	0.061786	0.013317	-0.655175	-0.482217	-0.192811	0.312730	0.351494	0.595592	0.651093	0	0
6579	0.855457	9.615202	0.485068	0.082356	0.034379	0.016427	-0.655716	-0.481694	-0.190337	0.312126	0.351641	0.596122	0.650818	0	0
6580	1.085412	9.655807	0.650699	-0.002069	-0.141313	0.045925	-0.655449	-0.481159	-0.189233	0.312642	0.352841	0.595486	0.650503	0	0
6581	1.209073	9.949404	0.989300	0.029097	-0.370426	0.117888	-0.656793	-0.481873	-0.181479	0.313971	0.356058	0.594037	0.649434	0	0
6582	1.233294	9.906116	0.711124	0.087849	-0.699668	0.220290	-0.657340	-0.479749	-0.174732	0.316342	0.362191	0.591590	0.647121	0	0
6583	0.766247	9.632949	-0.023334	0.080703	-0.694493	0.222201	-0.656106	-0.488438	-0.167811	0.318707	0.368263	0.589035	0.644861	0	0
6584	0.674274	9.650718	0.127776	0.105934	-0.333369	0.081385	-0.656379	-0.487337	-0.166138	0.319720	0.371242	0.588332	0.643292	0	0
6585	0.939446	8.997643	0.155284	-0.079700	-0.234457	-0.026454	-0.655575	-0.486827	-0.164497	0.321561	0.372355	0.587108	0.642849	0	0
6586	0.960515	9.682646	0.410750	-0.286795	-0.326313	0.094273	-0.656105	-0.489052	-0.165788	0.323900	0.374093	0.583839	0.643642	0	0
6587	1.007813	9.751485	0.474271	-0.293167	-0.352040	0.125901	-0.655974	-0.487884	-0.167386	0.326234	0.376157	0.580276	0.644483	0	0
6588	0.962071	10.627058	0.731064	-0.037399	-0.239981	0.069038	-0.656248	-0.486179	-0.167327	0.327285	0.377993	0.578971	0.644048	0	0
6589	0.968343	10.071245	0.740264	0.279345	-0.027737	0.007757	-0.656781	-0.487904	-0.165743	0.326335	0.379145	0.580589	0.642394	0	0
6590	1.091111	9.456820	0.430905	0.130419	-0.032987	0.024944	-0.657321	-0.487708	-0.161373	0.325836	0.379939	0.581205	0.641621	0	0
6591	1.192531	9.453792	0.294418	-0.033676	-0.020485	0.038636	-0.657058	-0.485896	-0.160364	0.325831	0.380202	0.580717	0.641910	0	0
6592	1.330036	9.635951	0.475402	-0.013161	-0.023152	0.010350	-0.658806	-0.485727	-0.159794	0.325913	0.380379	0.580499	0.641961	0	0
6593	1.303965	9.739874	0.550851	0.038548	-0.076275	0.019013	-0.657328	-0.485625	-0.159535	0.326081	0.381123	0.580364	0.641556	0	0
6594	1.388924	9.845798	0.494885	0.033737	-0.081906	0.029549	-0.657863	-0.486472	-0.159148	0.326203	0.381941	0.580182	0.641172	0	0
6595	1.613103	9.786749	0.504617	0.050784	-0.103040	0.027652	-0.656788	-0.486364	-0.158749	0.326421	0.382948	0.580001	0.640624	0	0
6596	1.751767	9.648468	0.562876	0.023886	-0.143887	0.016671	-0.657464	-0.485292	-0.155438	0.327022	0.384056	0.579601	0.640016	0	0
6597	1.790490	9.654028	0.580873	0.006354	-0.207337	-0.012089	-0.657198	-0.484609	-0.154602	0.328263	0.385357	0.578939	0.639197	0	0
6598	1.773923	9.762977	0.627689	0.049759	-0.252805	-0.028159	-0.655851	-0.485803	-0.153295	0.329679	0.386983	0.578515	0.637869	0	0
6599	1.724537	9.813064	0.654683	0.116670	-0.312151	-0.050423	-0.654778	-0.485371	-0.148527	0.331337	0.389092	0.578346	0.635876	0	0
6600	1.633135	9.753124	0.495856	0.132805	-0.335119	-0.051377	-0.652359	-0.485826	-0.143532	0.333050	0.391377	0.578256	0.633657	0	0
6601	1.576352	9.650110	0.283050	0.118285	-0.335383	-0.046098	-0.651152	-0.485925	-0.134290	0.334798	0.393656	0.577986	0.631567	0	0
6602	1.645485	9.588247	0.295267	0.082979	-0.276608	-0.061759	-0.649675	-0.486047	-0.130499	0.336426	0.395336	0.577805	0.629816	0	0
6603	1.668425	9.416306	0.333378	0.059900	-0.301299	-0.077902	-0.646849	-0.487326	-0.127033	0.338397	0.397016	0.577390	0.628081	0	0
6604	1.610801	9.369122	0.206786	0.000640	-0.347725	-0.090744	-0.645637	-0.487895	-0.128155	0.340937	0.398688	0.576554	0.626414	0	0
6605	1.397375	9.486623	0.134353	-0.046754	-0.377022	-0.073355	-0.642409	-0.488727	-0.126041	0.343729	0.400500	0.575178	0.624996	0	0
6606	1.171231	9.531076	0.177631	-0.069112	-0.409795	-0.050602	-0.639313	-0.490217	-0.125989	0.346645	0.402542	0.573515	0.623601	0	0
6607	0.951286	9.599899	0.035554	-0.087129	-0.385204	-0.045148	-0.637436	-0.489045	-0.123386	0.349459	0.404416	0.571729	0.622457	0	0
6608	0.800153	9.652998	0.095512	-0.099554	-0.324952	-0.041235	-0.635012	-0.490686	-0.122242	0.351942	0.405865	0.570116	0.621593	0	0
6609	0.638758	9.725327	0.097235	-0.102043	-0.247715	-0.001817	-0.634338	-0.491453	-0.120368	0.353755	0.407067	0.568534	0.621226	0	0
6610	0.536128	9.762302	0.064919	-0.096365	-0.144728	0.005954	-0.634465	-0.493832	-0.121533	0.354899	0.407670	0.567379	0.621235	0	0
6611	0.490362	9.751764	0.087667	-0.078351	-0.025937	0.026231	-0.633527	-0.492391	-0.123540	0.355183	0.407732	0.566617	0.621727	0	0
6612	0.595735	9.675980	-0.024077	-0.078734	0.106492	0.064191	-0.635810	-0.493348	-0.122727	0.354466	0.407163	0.566225	0.622866	0	0
6613	0.748601	9.552522	0.020062	-0.113800	0.190392	0.111444	-0.637156	-0.492229	-0.126896	0.353140	0.406232	0.565663	0.624734	0	0
6614	0.842368	9.476544	0.069251	-0.183005	0.257185	0.119593	-0.640382	-0.492083	-0.129986	0.351641	0.404661	0.564922	0.627265	0	0
6615	0.919184	9.545934	0.273297	-0.226028	0.309301	0.155130	-0.644547	-0.492161	-0.134705	0.349817	0.402826	0.563890	0.630387	0	0
6616	0.979633	9.726711	0.603587	-0.227433	0.352195	0.146530	-0.647371	-0.490958	-0.141033	0.347780	0.400638	0.563077	0.633627	0	0
6617	1.059034	9.907818	0.797240	-0.243435	0.359361	0.139424	-0.650861	-0.491706	-0.148097	0.345829	0.398322	0.562150	0.636969	0	0
6618	1.207164	10.046475	0.998138	-0.185959	0.359772	0.143100	-0.654355	-0.491526	-0.152408	0.343593	0.396195	0.561618	0.639968	0	0
6619	1.389792	10.161485	1.229160	-0.141076	0.351235	0.144904	-0.658389	-0.490106	-0.160757	0.341233	0.394299	0.561272	0.642700	0	0
6620	1.646582	10.175861	1.285077	-0.076303	0.296899	0.135860	-0.662421	-0.489942	-0.163837	0.338952	0.392898	0.561239	0.644790	0	0
6621	1.853181	10.019383	1.251674	0.001377	0.234079	0.114446	-0.664442	-0.487829	-0.167421	0.336874	0.392063	0.561512	0.646148	0	0
6622	1.838874	9.737499	1.080037	0.009306	0.139176	0.071446	-0.667536	-0.487211	-0.166548	0.335556	0.391606	0.561742	0.646911	0	0
6623	1.623319	9.597633	1.009481	-0.036864	0.070282	0.036437	-0.668077	-0.486022	-0.168410	0.335047	0.391263	0.561513	0.647580	0	0
6624	1.493147	9.571000	1.063462	-0.088060	0.023902	0.024515	-0.668476	-0.487608	-0.166822	0.335064	0.390963	0.560907	0.648278	0	0
6625	1.386708	9.566645	1.098745	-0.101578	-0.011645	0.018963	-0.668073	-0.487139	-0.169127	0.335379	0.390836	0.560049	0.648933	0	0
6626	1.274514	9.610740	1.152744	-0.090036	-0.055129	-0.016621	-0.668479	-0.486648	-0.165429	0.336113	0.390812	0.559324	0.649193	0	0
6627	1.184475	9.643103	1.241214	-0.068033	-0.047486	-0.030632	-0.666589	-0.489507	-0.166225	0.336820	0.390752	0.558754	0.649353	0	0
6628	1.074715	9.677525	1.237586	-0.033763	-0.031204	-0.030397	-0.666724	-0.489199	-0.167167	0.337290	0.390685	0.558528	0.649344	0	0
6629	1.018686	9.819742	1.278124	-0.000140	0.000424	-0.003562	-0.668474	-0.487951	-0.170374	0.337288	0.390692	0.558454	0.649404	0	0
6630	1.134682	9.836413	1.276744	0.066692	0.054331	-0.003033	-0.667259	-0.489388	-0.170707	0.336710	0.390560	0.559061	0.649260	0	0
6631	1.369205	9.733847	1.217311	0.088588	0.077816	-0.009933	-0.668200	-0.489118	-0.175317	0.335971	0.390328	0.559848	0.649106	0	0
6632	1.530169	9.678501	1.186558	0.089123	0.039371	-0.036732	-0.668064	-0.489729	-0.173568	0.335608	0.390180	0.560681	0.648664	0	0
6633	1.569231	9.654927	1.127753	0.096750	-0.002667	-0.059969	-0.666855	-0.489335	-0.173433	0.335610	0.390217	0.561440	0.647983	0	0
6634	1.540877	9.622856	1.156012	0.084668	-0.050097	-0.087710	-0.666586	-0.490209	-0.166520	0.336098	0.390349	0.562140	0.647043	0	0
6635	1.490700	9.711771	1.177874	0.106195	-0.101326	-0.094152	-0.664701	-0.491431	-0.164539	0.336836	0.390865	0.562756	0.645811	0	0
6636	1.427371	9.734903	1.223902	0.144697	-0.143678	-0.094291	-0.663227	-0.490556	-0.160988	0.337657	0.391766	0.563551	0.644141	0	0
6637	1.356389	9.634072	1.133415	0.141014	-0.165053	-0.094417	-0.661342	-0.491819	-0.157238	0.338615	0.392806	0.564170	0.642460	0	0
6638	1.353463	9.534484	1.112411	0.111616	-0.142013	-0.101429	-0.658659	-0.490521	-0.154776	0.339600	0.393541	0.564780	0.640952	0	0
6639	1.419465	9.632791	1.144989	0.098830	-0.160869	-0.098073	-0.656238	-0.491184	-0.153056	0.340719	0.394389	0.565149	0.639511	0	0
6640	1.469801	9.784219	1.157428	0.147684	-0.185827	-0.078647	-0.655434	-0.490739	-0.148557	0.341661	0.395653	0.565744	0.637698	0	0
6641	1.461877	9.798628	1.041526	0.191473	-0.182214	-0.066106	-0.652476	-0.491609	-0.144535	0.342324	0.397132	0.566495	0.635755	0	0
6642	1.501141	9.643966	0.986123	0.227529	-0.171245	-0.065923	-0.651941	-0.491155	-0.140169	0.342782	0.398643	0.567590	0.633582	0	0
6643	1.542647	9.489339	0.873014	0.220390	-0.150904	-0.064047	-0.652753	-0.490148	-0.133864	0.343132	0.400029	0.568611	0.631601	0	0
6644	1.621847	9.393661	0.789504	0.202371	-0.115669	-0.056817	-0.649793	-0.491424	-0.130671	0.343312	0.401149	0.569693	0.629815	0	0
6645	1.625371	9.456841	0.769877	0.191485	-0.098133	-0.050554	-0.649527	-0.490662	-0.127109	0.343384	0.402179	0.570646	0.628253	0	0
6646	1.561392	9.509091	0.793999	0.191191	-0.084243	-0.037193	-0.647650	-0.489689	-0.122062	0.343304	0.403171	0.571681	0.626718	0	0
6647	1.499743	9.454574	0.881589	0.176995	-0.080633	-0.044274	-0.646438	-0.490619	-0.119791	0.343290	0.404076	0.572569	0.625331	0	0
6648	1.522036	9.549655	0.867112	0.149727	-0.056318	-0.030067	-0.645770	-0.489857	-0.116642	0.343171	0.404789	0.573407	0.624166	0	0
6649	1.543454	9.702992	0.943645	0.150322	-0.037099	-0.015809	-0.646846	-0.490049	-0.113368	0.342831	0.405494	0.574154	0.623208	0	0
6650	1.597531	9.655415	0.883074	0.201161	-0.003459	0.007543	-0.646720	-0.487573	-0.110294	0.341964	0.406268	0.575339	0.622087	0	0
6651	1.689922	9.511428	0.834036	0.199412	0.031979	0.012171	-0.646988	-0.488249	-0.105274	0.340848	0.406871	0.576504	0.621226	0	0
6652	1.748528	9.500360	0.903322	0.177672	-0.003735	0.010976	-0.646316	-0.488277	-0.104738	0.340056	0.407584	0.577523	0.620246	0	0
6653	1.753386	9.609684	0.830427	0.144393	-0.084503	0.029801	-0.647399	-0.486506	-0.100583	0.339720	0.408824	0.577868	0.619291	0	0
6654	1.559786	9.814932	0.683315	0.160120	-0.116696	0.042059	-0.647803	-0.486411	-0.098125	0.339457	0.410355	0.578263	0.618053	0	0
6655	1.241899	9.906235	0.367145	0.189906	-0.134955	0.070400	-0.647945	-0.484564	-0.092072	0.338971	0.412295	0.578544	0.616764	0	0
6656	1.002044	9.950385	-0.095526	0.193874	-0.008933	0.080121	-0.649023	-0.483862	-0.090675	0.337707	0.413492	0.579351	0.615898	0	0
6657	0.977781	9.901358	-0.413663	0.202035	0.161131	0.108657	-0.651852	-0.482193	-0.086503	0.335218	0.413863	0.580549	0.615881	0	0
6658	1.086938	9.862045	-0.631487	0.187445	0.256430	0.133074	-0.654280	-0.479922	-0.084222	0.332110	0.413704	0.581982	0.616319	0	0
6659	1.164450	9.749358	-0.589741	0.135321	0.244608	0.161996	-0.658049	-0.477649	-0.086828	0.329079	0.413637	0.582820	0.617196	0	0
6660	1.177267	9.613657	-0.458331	0.025910	0.175103	0.202759	-0.661550	-0.475876	-0.086457	0.326676	0.413843	0.582690	0.618457	0	0
6661	1.168361	10.060180	-0.457158	-0.074520	0.121613	0.246290	-0.666390	-0.475291	-0.088561	0.324706	0.414330	0.581474	0.620310	0	0
6662	1.056668	10.572823	-0.353718	0.008250	0.113462	0.244730	-0.669760	-0.471938	-0.089230	0.322469	0.415095	0.580852	0.621547	0	0
6663	1.026409	10.817426	-0.715178	0.197860	0.156329	0.229690	-0.674601	-0.471544	-0.089160	0.319268	0.416138	0.581506	0.621890	0	0
6664	1.087690	10.646166	-0.810704	0.351873	0.194797	0.164993	-0.677975	-0.467326	-0.084355	0.315618	0.417026	0.583599	0.621198	0	0
6665	1.351812	10.000324	-1.069750	0.439962	0.194459	0.136952	-0.681484	-0.463388	-0.079557	0.311756	0.418043	0.586252	0.619965	0	0
6666	1.224014	9.609589	-1.029800	0.253073	0.108150	0.111103	-0.684717	-0.461253	-0.076726	0.309348	0.418830	0.587667	0.619300	0	0
6667	0.909257	9.807778	-1.214279	0.079035	0.027490	0.076511	-0.686874	-0.459577	-0.073515	0.308349	0.419392	0.587815	0.619277	0	0
6668	0.602376	10.127513	-1.206851	0.100159	0.073150	0.034488	-0.687684	-0.458426	-0.073468	0.307259	0.419469	0.588492	0.619124	0	0
6669	0.536784	10.048662	-0.986798	0.168010	0.156336	0.001650	-0.686336	-0.459885	-0.072987	0.305599	0.419059	0.589912	0.618872	0	0
6670	0.678380	9.764778	-0.920129	0.185000	0.205016	-0.019224	-0.689024	-0.460169	-0.070241	0.303705	0.418258	0.591739	0.618602	0	0
6671	0.799323	9.519344	-1.010857	0.195587	0.218122	-0.042107	-0.689708	-0.456809	-0.067810	0.301838	0.417280	0.593704	0.618294	0	0
6672	0.910858	9.259174	-1.104171	0.210456	0.277927	-0.082357	-0.689169	-0.457079	-0.068914	0.299788	0.415721	0.596162	0.617975	0	0
6673	1.074545	9.067930	-1.131407	0.144493	0.290353	-0.103730	-0.690784	-0.456492	-0.068195	0.298083	0.413764	0.598281	0.618066	0	0
6674	1.185270	9.108784	-1.113873	0.079929	0.290040	-0.112801	-0.691318	-0.457288	-0.069985	0.296682	0.411547	0.600083	0.618473	0	0
6675	1.250859	9.241079	-0.997309	0.065404	0.296908	-0.107521	-0.691586	-0.457389	-0.071483	0.295285	0.409282	0.601740	0.619035	0	0
6676	1.365715	9.320851	-0.960684	0.092424	0.304257	-0.107419	-0.692254	-0.458812	-0.070568	0.293708	0.407036	0.603628	0.619428	0	0
6677	1.424657	9.283079	-0.953775	0.115349	0.293391	-0.091515	-0.692256	-0.457899	-0.073262	0.292023	0.405027	0.605510	0.619705	0	0
6678	1.448094	9.069866	-1.018852	0.095588	0.271996	-0.096129	-0.692792	-0.458447	-0.073546	0.290551	0.403049	0.607264	0.619970	0	0
6679	1.391322	8.996004	-1.044109	0.015900	0.217743	-0.086985	-0.693596	-0.459115	-0.074511	0.289694	0.401239	0.608284	0.620544	0	0
6680	1.378265	9.180278	-0.944794	-0.054129	0.226182	-0.092462	-0.693323	-0.460027	-0.078220	0.289074	0.399126	0.608955	0.621537	0	0
6681	1.548513	9.528101	-0.860346	-0.089135	0.219874	-0.064375	-0.691974	-0.461565	-0.080464	0.288481	0.397133	0.609233	0.622816	0	0
6682	1.766768	9.658308	-0.763154	-0.084354	0.201672	-0.045083	-0.693717	-0.462599	-0.083065	0.287833	0.395368	0.609450	0.624025	0	0
6683	1.923856	9.573774	-0.671033	-0.052399	0.157284	-0.036459	-0.694387	-0.463090	-0.085660	0.287297	0.394039	0.609658	0.624908	0	0
6684	1.986502	9.361287	-0.595288	-0.049493	0.101780	-0.020014	-0.694791	-0.462449	-0.088494	0.286960	0.393148	0.609703	0.625580	0	0
6685	2.023286	9.216295	-0.607509	-0.093765	0.064997	0.014089	-0.695596	-0.462836	-0.089314	0.286829	0.392587	0.609183	0.626499	0	0
6686	1.982190	9.118464	-0.425079	-0.157312	0.048026	0.031471	-0.695727	-0.463755	-0.092338	0.286920	0.392036	0.608194	0.627762	0	0
6687	2.003689	9.053335	-0.168755	-0.196041	0.044153	0.031317	-0.697334	-0.465484	-0.095643	0.287203	0.391419	0.606895	0.629273	0	0
6688	2.090446	9.071899	-0.207156	-0.199575	0.068145	0.066804	-0.698141	-0.465015	-0.096708	0.287113	0.390832	0.605555	0.630967	0	0
6689	2.212245	8.943033	-0.058009	-0.150842	0.079320	0.063467	-0.702174	-0.464539	-0.101003	0.286796	0.390319	0.604503	0.632436	0	0
6690	2.475683	8.734180	-0.074829	-0.152374	0.106122	0.058280	-0.703516	-0.464915	-0.101816	0.286344	0.389573	0.603598	0.633964	0	0
6691	2.763206	8.418953	-0.044369	-0.224053	0.100511	0.045591	-0.704183	-0.466913	-0.100511	0.286286	0.388612	0.602195	0.635911	0	0
6692	2.827391	8.378861	0.073453	-0.345043	0.033632	0.048305	-0.705799	-0.465338	-0.105752	0.287082	0.387713	0.599886	0.638278	0	0
6693	2.516747	8.467948	0.501374	-0.492054	-0.117439	0.066382	-0.705655	-0.467783	-0.110462	0.289223	0.387494	0.596039	0.641044	0	0
6694	2.013208	8.920057	0.468067	-0.600142	-0.244057	0.114834	-0.707388	-0.471453	-0.121590	0.292228	0.388013	0.591008	0.644018	0	0
6695	1.711450	9.919599	0.253868	-0.611337	-0.189615	0.138163	-0.707915	-0.474116	-0.128479	0.294777	0.388308	0.585858	0.647375	0	0
6696	1.771893	10.581043	0.549236	-0.439817	0.005379	0.150510	-0.710066	-0.473007	-0.137541	0.295443	0.387870	0.582415	0.650433	0	0
6697	1.881982	10.430116	0.688561	-0.256165	0.106144	0.165854	-0.712351	-0.472559	-0.142402	0.294689	0.387439	0.580303	0.652915	0	0
6698	1.690621	10.035777	0.531597	-0.321005	0.087798	0.165596	-0.715572	-0.473662	-0.146621	0.294307	0.386893	0.577800	0.655625	0	0
6699	1.408960	10.302559	0.516126	-0.527233	0.132900	0.212145	-0.719869	-0.474420	-0.152451	0.294136	0.385740	0.573791	0.659888	0	0
6700	1.247534	10.862842	0.521389	-0.484194	0.276551	0.242386	-0.724710	-0.472655	-0.162686	0.292777	0.383889	0.570444	0.664458	0	0
6701	1.170450	10.638128	0.785521	-0.188326	0.423088	0.242503	-0.729684	-0.471680	-0.169268	0.289429	0.381950	0.569387	0.667940	0	0
6702	1.361746	9.757915	0.542859	0.060050	0.455098	0.183370	-0.733586	-0.470055	-0.174344	0.285343	0.380137	0.570378	0.669884	0	0
6703	1.983203	9.402578	0.155373	0.088081	0.407487	0.069878	-0.737213	-0.470520	-0.175134	0.282173	0.378098	0.571759	0.671202	0	0
6704	2.546764	10.075555	0.210921	0.015767	0.226971	0.048010	-0.741381	-0.470239	-0.176982	0.280454	0.376905	0.572303	0.672129	0	0
6705	2.304835	10.787402	1.006975	-0.044907	-0.162164	0.159380	-0.743939	-0.468919	-0.176365	0.280437	0.378826	0.570841	0.672300	0	0
6706	1.279935	11.004276	0.930555	-0.078357	-0.441480	0.150634	-0.743405	-0.467861	-0.173614	0.282201	0.382443	0.568480	0.671513	0	0
6707	0.477309	11.344114	0.643373	-0.166007	-0.261298	0.095100	-0.745288	-0.467701	-0.172497	0.283647	0.384307	0.566169	0.671792	0	0
6708	0.521471	11.577981	0.756107	-0.206456	0.091504	0.053004	-0.746094	-0.467651	-0.173848	0.283528	0.383418	0.564818	0.673486	0	0
6709	1.085647	11.010451	0.842699	-0.017139	0.302239	0.010640	-0.747170	-0.467139	-0.176542	0.281789	0.381423	0.565438	0.674827	0	0
6710	1.545408	9.795242	0.610804	0.119727	0.328083	-0.052465	-0.749855	-0.468038	-0.177901	0.279788	0.379258	0.567350	0.675275	0	0
6711	1.728956	9.079981	0.491839	-0.028775	0.242633	-0.099457	-0.749721	-0.467204	-0.183459	0.279169	0.377003	0.568136	0.676132	0	0
6712	1.661671	9.095783	0.773715	-0.151091	0.131924	-0.122644	-0.749039	-0.470590	-0.184802	0.279777	0.375002	0.567926	0.677170	0	0
6713	1.609246	9.349771	1.126469	-0.077325	0.024555	-0.141672	-0.747020	-0.471133	-0.187839	0.280865	0.373842	0.567929	0.677358	0	0
6714	1.691008	9.385244	1.147968	0.068334	-0.053177	-0.184169	-0.746212	-0.471979	-0.182701	0.282118	0.373359	0.568912	0.676278	0	0
6715	1.918345	9.195179	1.329704	0.177947	-0.154984	-0.127942	-0.743387	-0.473122	-0.178959	0.283178	0.374210	0.570077	0.674381	0	0
6716	2.002784	9.063170	1.140708	0.170757	-0.293990	-0.118253	-0.742174	-0.474827	-0.173854	0.284973	0.376012	0.570816	0.671993	0	0
6717	1.958072	9.331807	0.959170	0.090190	-0.388114	-0.150932	-0.739620	-0.475561	-0.169141	0.287836	0.378044	0.570798	0.669644	0	0
6718	1.813870	9.528266	1.049554	0.084552	-0.448573	-0.153083	-0.735718	-0.477824	-0.160954	0.291063	0.380428	0.570625	0.667041	0	0
6719	1.673993	9.486881	1.007057	0.011595	-0.432494	-0.181466	-0.733569	-0.477703	-0.156073	0.294669	0.382338	0.570045	0.664858	0	0
6720	1.667604	9.545015	0.886058	-0.023775	-0.336608	-0.188034	-0.729531	-0.479853	-0.152922	0.297892	0.383446	0.569589	0.663172	0	0
6721	1.924447	9.433154	0.928486	-0.047457	-0.299868	-0.171129	-0.726842	-0.480801	-0.145222	0.300889	0.384349	0.568949	0.661845	0	0
6722	2.031024	9.303988	0.860512	-0.024579	-0.317867	-0.154391	-0.722536	-0.482815	-0.142070	0.303779	0.385514	0.568398	0.660319	0	0
6723	1.889376	9.238301	0.871104	-0.052801	-0.371483	-0.117658	-0.719708	-0.485098	-0.138092	0.306840	0.387171	0.567280	0.658894	0	0
6724	1.723009	9.453779	0.970294	-0.071891	-0.380612	-0.078851	-0.719162	-0.487637	-0.139134	0.309760	0.389022	0.565918	0.657607	0	0
6725	1.775043	9.780040	1.089794	-0.015181	-0.372067	-0.045052	-0.717952	-0.488013	-0.136300	0.312188	0.391201	0.564744	0.656174	0	0
6726	1.961365	9.904795	1.017537	0.119546	-0.356061	0.001401	-0.714327	-0.487894	-0.126671	0.313689	0.393933	0.564385	0.654130	0	0
6727	2.049039	9.615052	0.856311	0.273371	-0.311477	0.012774	-0.715007	-0.486066	-0.119251	0.314250	0.396935	0.565043	0.651472	0	0
6728	2.169577	9.345304	0.484101	0.330504	-0.307040	0.032425	-0.714337	-0.486238	-0.112456	0.314427	0.400169	0.566075	0.648506	0	0
6729	2.292590	9.349948	0.326553	0.312153	-0.293359	0.048345	-0.713001	-0.484198	-0.103963	0.314485	0.403366	0.566875	0.645793	0	0
6730	2.388475	9.300720	0.447824	0.374583	-0.301309	0.067918	-0.713545	-0.483269	-0.094531	0.314209	0.406886	0.568044	0.642684	0	0
6731	2.241599	9.332013	0.183093	0.458977	-0.349513	0.067911	-0.713556	-0.480427	-0.088720	0.313843	0.411000	0.569502	0.638944	0	0
6732	2.054685	9.420839	-0.117002	0.422716	-0.355411	0.077529	-0.715043	-0.478816	-0.077213	0.313599	0.415048	0.570738	0.635334	0	0
6733	1.687942	9.462739	-0.099686	0.267591	-0.407459	0.114804	-0.714653	-0.475961	-0.066232	0.314037	0.419173	0.570571	0.632553	0	0
6734	1.269746	9.644501	-0.142778	0.034121	-0.349604	0.139281	-0.714125	-0.473657	-0.056087	0.314978	0.422301	0.569077	0.631350	0	0
6735	1.079991	9.949385	0.022423	-0.096657	-0.206595	0.207886	-0.715740	-0.473412	-0.052792	0.315209	0.424525	0.566836	0.631759	0	0
6736	1.300453	10.349111	0.218756	-0.075548	-0.102344	0.243028	-0.718029	-0.472202	-0.053815	0.314542	0.426324	0.564981	0.632541	0	0
6737	1.759323	10.408403	0.083139	0.043583	-0.079648	0.301796	-0.723952	-0.469888	-0.049859	0.312860	0.428709	0.563620	0.632977	0	0
6738	1.914544	10.132023	-0.092966	0.101120	-0.123503	0.297257	-0.728262	-0.467002	-0.047809	0.311207	0.431493	0.562576	0.632829	0	0
6739	1.725360	9.859097	-0.327813	0.067127	-0.185625	0.280014	-0.730429	-0.462220	-0.044088	0.310153	0.434488	0.561119	0.632590	0	0
6740	1.568852	9.916940	-0.405271	0.031625	-0.171317	0.264115	-0.734194	-0.462197	-0.041320	0.309273	0.437163	0.559617	0.632509	0	0
6741	1.626733	10.180179	-0.366964	0.091579	-0.163191	0.243996	-0.738378	-0.456963	-0.036744	0.308211	0.439877	0.558537	0.632100	0	0
6742	1.714724	10.152651	-0.306281	0.240146	-0.211438	0.232641	-0.741211	-0.454333	-0.031180	0.306828	0.443261	0.558357	0.630566	0	0
6743	1.573144	9.815052	-0.457331	0.319147	-0.249122	0.200869	-0.742706	-0.449664	-0.023249	0.305509	0.446960	0.558631	0.628348	0	0
6744	1.259172	9.124743	-0.635083	0.282521	-0.283844	0.152894	-0.741103	-0.447318	-0.015975	0.304836	0.450469	0.558831	0.625987	0	0
6745	1.059435	8.766653	-0.912941	0.068098	-0.231146	0.104884	-0.743798	-0.446010	-0.008549	0.305146	0.452735	0.558013	0.624931	0	0
6746	1.048656	8.950964	-0.859295	-0.122741	-0.213409	0.041622	-0.743268	-0.444015	-0.003452	0.306596	0.453934	0.556387	0.624801	0	0
6747	1.227039	9.507716	-0.715991	-0.121237	-0.199549	-0.014047	-0.743665	-0.446164	-0.002019	0.308334	0.454751	0.555026	0.624562	0	0
6748	1.404767	9.870257	-0.472543	-0.054674	-0.226510	-0.086565	-0.740036	-0.446423	-0.000572	0.310341	0.455522	0.554362	0.623595	0	0
6749	1.247598	9.952358	-0.605572	0.025016	-0.253735	-0.109441	-0.738011	-0.449011	-0.000952	0.312314	0.456589	0.554184	0.621986	0	0
6750	1.081437	9.742971	-0.823340	0.077839	-0.214693	-0.124889	-0.734918	-0.450356	0.005096	0.313884	0.457479	0.554552	0.620211	0	0
6751	1.033004	9.479896	-0.938392	0.071314	-0.153957	-0.138641	-0.731022	-0.450482	0.012808	0.315279	0.457897	0.555113	0.618691	0	0
6752	1.138209	9.297297	-1.010819	0.020666	-0.087340	-0.117170	-0.730351	-0.450434	0.016206	0.316352	0.457855	0.555489	0.617837	0	0
6753	1.307201	9.344069	-0.924138	-0.040806	-0.042051	-0.099432	-0.728870	-0.451192	0.016845	0.317402	0.457438	0.555538	0.617563	0	0
6754	1.519612	9.401341	-0.836204	-0.073051	-0.036838	-0.104856	-0.727523	-0.451821	0.012043	0.318539	0.456847	0.555442	0.617501	0	0
6755	1.587186	9.436569	-0.704402	-0.040945	-0.066917	-0.099663	-0.725371	-0.452471	0.013495	0.319732	0.456578	0.555417	0.617106	0	0
6756	1.519524	9.411055	-0.802578	-0.029126	-0.062351	-0.136709	-0.724158	-0.453163	0.011552	0.321004	0.456105	0.555656	0.616581	0	0
6757	1.568274	9.397373	-0.800978	-0.063708	-0.032893	-0.117190	-0.722275	-0.453844	0.014639	0.322222	0.455451	0.555683	0.616404	0	0
6758	1.683031	9.484428	-0.749968	-0.123151	0.000226	-0.110122	-0.720922	-0.456713	0.014803	0.323407	0.454434	0.555420	0.616770	0	0
6759	1.827764	9.649713	-0.688998	-0.140132	0.028603	-0.076438	-0.722256	-0.460052	0.013485	0.324380	0.453378	0.554990	0.617423	0	0
6760	1.947128	9.625179	-0.651448	-0.096808	0.047687	-0.077975	-0.721181	-0.459784	0.013073	0.324976	0.452323	0.554901	0.617964	0	0
6761	2.018465	9.449255	-0.662375	-0.080727	0.051249	-0.072605	-0.720641	-0.460291	0.009918	0.325528	0.451341	0.554893	0.618399	0	0
6762	2.050552	9.294466	-0.689110	-0.124237	0.062980	-0.058521	-0.720906	-0.461698	0.009740	0.326037	0.450204	0.554596	0.619225	0	0
6763	2.090043	9.261197	-0.673204	-0.138612	0.068196	-0.058541	-0.721439	-0.462784	0.008213	0.326666	0.449006	0.554219	0.620100	0	0
6764	2.097036	9.275890	-0.668285	-0.149530	0.083932	-0.051404	-0.721027	-0.465901	0.007835	0.327121	0.447691	0.553802	0.621183	0	0
6765	2.145849	9.373878	-0.708450	-0.138760	0.099051	-0.047751	-0.722235	-0.466119	0.006208	0.327509	0.446359	0.553473	0.622229	0	0
6766	2.154051	9.242959	-0.473704	-0.095995	0.110534	-0.029864	-0.722771	-0.467038	0.009725	0.327436	0.445166	0.553380	0.623204	0	0
6767	2.118446	9.082088	-0.485620	-0.104716	0.117786	-0.038671	-0.723440	-0.468140	0.009016	0.327507	0.443879	0.553279	0.624174	0	0
6768	2.194830	9.136879	-0.510169	-0.145885	0.147760	-0.042163	-0.726390	-0.470290	0.006938	0.327516	0.442212	0.553054	0.625550	0	0
6769	2.301248	9.184960	-0.276166	-0.156616	0.188490	-0.038430	-0.728812	-0.468835	0.001567	0.327417	0.440315	0.552851	0.627118	0	0
6770	2.508627	9.244564	-0.231735	-0.145945	0.193799	-0.033108	-0.729613	-0.470632	0.000429	0.327108	0.438401	0.552732	0.628722	0	0
6771	2.572238	9.481215	-0.082317	-0.176859	0.180887	-0.024474	-0.730278	-0.472191	-0.005060	0.327042	0.436562	0.552303	0.630412	0	0
6772	2.585088	9.780027	-0.264723	-0.229863	0.169075	0.003564	-0.734038	-0.473030	-0.007903	0.326997	0.434723	0.551408	0.632485	0	0
6773	2.619622	9.877764	-0.223477	-0.192030	0.179176	0.003735	-0.736452	-0.474589	-0.011602	0.326819	0.432999	0.550742	0.634338	0	0
6774	2.515560	9.778790	-0.033341	-0.123489	0.171921	-0.003147	-0.738327	-0.477003	-0.009479	0.326335	0.431448	0.550552	0.635807	0	0
6775	2.338271	9.576523	0.107182	-0.114923	0.122001	0.004561	-0.740079	-0.475528	-0.010228	0.326125	0.430343	0.550174	0.636990	0	0
6776	2.075666	9.634887	0.204603	-0.151326	0.131934	0.021361	-0.743165	-0.477795	-0.007134	0.325823	0.429088	0.549566	0.638514	0	0
6777	1.769901	9.670618	0.305686	-0.136211	0.122190	0.060309	-0.745585	-0.477733	-0.007376	0.325345	0.428216	0.548809	0.639992	0	0
6778	1.608141	9.522028	0.330730	-0.100809	0.155556	0.088965	-0.748006	-0.477108	-0.007463	0.324260	0.427342	0.548307	0.641555	0	0
6779	1.679761	9.591311	0.423882	-0.181746	0.232854	0.099794	-0.755122	-0.479227	-0.012895	0.323115	0.425824	0.547443	0.643876	0	0
6780	1.790450	10.188138	0.872939	-0.203779	0.296982	0.124830	-0.760631	-0.479777	-0.014210	0.321447	0.423888	0.546580	0.646715	0	0
6781	1.869888	10.888783	1.291366	-0.108694	0.295866	0.167500	-0.763596	-0.476639	-0.018295	0.319202	0.422557	0.546091	0.649108	0	0
6782	1.858053	10.990525	1.256533	0.076618	0.269961	0.199741	-0.769510	-0.476768	-0.019047	0.316011	0.422100	0.546621	0.650519	0	0
6783	1.451479	9.885787	0.602423	0.252215	0.289800	0.102437	-0.777050	-0.473131	-0.015574	0.312692	0.421585	0.548718	0.650690	0	0
6784	1.049482	9.295800	0.045676	0.060222	0.358394	-0.006342	-0.780553	-0.471058	-0.009747	0.310415	0.419365	0.550273	0.651901	0	0
6785	0.918759	9.829973	0.398728	-0.247166	0.443822	-0.042124	-0.782968	-0.472035	-0.014107	0.309286	0.415479	0.550198	0.654983	0	0
6786	1.103891	10.632106	1.159060	-0.233522	0.418586	-0.022001	-0.787400	-0.472472	-0.021423	0.307994	0.411848	0.550068	0.657986	0	0
6787	1.286884	10.708266	1.260393	0.019703	0.358255	-0.011914	-0.790626	-0.472355	-0.023288	0.306030	0.409490	0.551341	0.659308	0	0
6788	1.427683	10.050478	1.014504	0.154030	0.371004	-0.050309	-0.792776	-0.472909	-0.021646	0.303596	0.407204	0.553705	0.659867	0	0
6789	1.447861	9.356509	0.717041	0.082751	0.328507	-0.082599	-0.796276	-0.470816	-0.022899	0.301997	0.404833	0.555579	0.660485	0	0
6790	1.454976	9.111441	0.654111	-0.096615	0.283294	-0.113500	-0.796272	-0.472238	-0.022673	0.301479	0.402010	0.556262	0.661869	0	0
6791	1.508765	9.386778	1.007556	-0.233101	0.232909	-0.135500	-0.798282	-0.474630	-0.021365	0.302030	0.399013	0.555961	0.663682	0	0
6792	1.471493	9.716287	1.263913	-0.224626	0.103285	-0.139850	-0.798413	-0.475445	-0.022752	0.303203	0.396850	0.555342	0.664961	0	0
6793	1.388609	9.748775	1.316492	-0.126891	0.015245	-0.141860	-0.796387	-0.478776	-0.021658	0.304581	0.395577	0.555105	0.665288	0	0
6794	1.365311	9.699799	1.304110	-0.057628	-0.044409	-0.150858	-0.795843	-0.480230	-0.026749	0.305988	0.394843	0.555183	0.665013	0	0
6795	1.279603	9.610841	1.229933	-0.036809	-0.073304	-0.126199	-0.795839	-0.481982	-0.024491	0.307396	0.394516	0.555210	0.664535	0	0
6796	1.309996	9.538558	1.188079	-0.038553	-0.041403	-0.122467	-0.793154	-0.481795	-0.016891	0.308533	0.393986	0.555303	0.664245	0	0
6797	1.400370	9.613019	1.113258	-0.048815	-0.032134	-0.141026	-0.791542	-0.481555	-0.016630	0.309859	0.393263	0.555434	0.663947	0	0
6798	1.568946	9.664630	1.098783	-0.045419	-0.049983	-0.136748	-0.789789	-0.483665	-0.012906	0.311165	0.392689	0.555507	0.663614	0	0
6799	1.740103	9.590052	1.104599	-0.025835	-0.065941	-0.131519	-0.788032	-0.486813	-0.013301	0.312523	0.392313	0.555643	0.663085	0	0
6800	1.776533	9.449900	1.010482	0.015644	-0.092090	-0.138629	-0.785340	-0.488394	-0.008890	0.313837	0.392198	0.555994	0.662237	0	0
6801	1.714124	9.414778	0.979945	0.031673	-0.120452	-0.136976	-0.784133	-0.487591	-0.008061	0.315305	0.392332	0.556354	0.661157	0	0
6802	1.713954	9.429344	1.018346	0.025897	-0.150944	-0.128350	-0.782246	-0.489859	-0.003799	0.316835	0.392693	0.556544	0.660051	0	0
6803	1.825427	9.562467	1.088167	0.007172	-0.183618	-0.107431	-0.778755	-0.489048	0.000544	0.318551	0.393330	0.556418	0.658951	0	0
6804	2.049571	9.634514	1.147462	0.004583	-0.240997	-0.088411	-0.776600	-0.491378	0.007251	0.320405	0.394439	0.556015	0.657727	0	0
6805	2.247677	9.434196	1.217642	0.031137	-0.287208	-0.079819	-0.773372	-0.492587	0.013438	0.322412	0.395988	0.555590	0.656174	0	0
6806	2.322179	9.328721	1.119619	0.020231	-0.334327	-0.083701	-0.769073	-0.492565	0.020469	0.324689	0.397782	0.554961	0.654496	0	0
6807	2.259678	9.281447	0.983249	0.007820	-0.379428	-0.098155	-0.766654	-0.493350	0.027496	0.327406	0.399753	0.554133	0.652640	0	0
6808	2.157041	9.311135	0.902842	-0.030288	-0.397754	-0.089527	-0.762354	-0.493753	0.034514	0.330265	0.401753	0.552974	0.650952	0	0
6809	2.127677	9.456267	0.963435	-0.055812	-0.394717	-0.077212	-0.756438	-0.494706	0.039180	0.333169	0.403722	0.551572	0.649442	0	0
6810	2.150369	9.675179	1.090066	-0.036319	-0.405432	-0.068396	-0.753480	-0.495466	0.044567	0.335949	0.405858	0.550243	0.647805	0	0
6811	2.177343	9.787344	1.130972	0.046040	-0.399819	-0.051315	-0.748507	-0.496350	0.053331	0.338283	0.408335	0.549351	0.645786	0	0
6812	2.232617	9.691243	1.143022	0.104189	-0.404911	-0.005202	-0.743938	-0.496938	0.061973	0.340073	0.411278	0.548654	0.643568	0	0
6813	2.250456	9.516771	1.084704	0.109305	-0.402489	0.006327	-0.740454	-0.494396	0.071138	0.341774	0.414295	0.547898	0.641372	0	0
6814	2.301570	9.362315	0.945408	0.107404	-0.407928	0.009821	-0.735614	-0.495485	0.076629	0.343458	0.417336	0.547130	0.639152	0	0
6815	2.286422	9.376595	0.843729	0.071840	-0.397212	-0.004362	-0.731318	-0.494362	0.085058	0.345336	0.420124	0.546168	0.637133	0	0
6816	2.190434	9.321441	0.797868	0.080959	-0.372253	-0.004149	-0.725002	-0.494843	0.093411	0.347018	0.422760	0.545393	0.635137	0	0
6817	2.155623	9.379081	0.883028	0.070618	-0.363055	-0.020033	-0.720972	-0.494979	0.101393	0.348799	0.425233	0.544584	0.633202	0	0
6818	2.122645	9.579980	0.919016	0.087387	-0.391536	-0.013092	-0.714796	-0.493266	0.106959	0.350605	0.427953	0.543803	0.631039	0	0
6819	2.155310	9.532027	0.982970	0.179984	-0.369596	-0.005595	-0.709288	-0.493024	0.115481	0.351846	0.430920	0.543576	0.628519	0	0
6820	2.317492	9.265480	0.770895	0.252471	-0.349080	-0.019401	-0.701364	-0.491694	0.123602	0.352744	0.433907	0.543991	0.625595	0	0
6821	2.543458	9.128787	0.855894	0.246844	-0.344111	-0.077782	-0.694782	-0.491508	0.133471	0.353989	0.436548	0.544557	0.622555	0	0
6822	2.696709	9.209244	0.775735	0.174851	-0.417295	-0.090889	-0.686184	-0.490751	0.141156	0.356033	0.439281	0.544536	0.619478	0	0
6823	2.675660	9.495296	0.522573	0.132262	-0.483441	-0.091446	-0.678117	-0.491945	0.147968	0.358598	0.442295	0.543920	0.616388	0	0
6824	2.440260	9.592957	0.273883	0.143765	-0.499500	-0.086155	-0.665485	-0.491542	0.154642	0.361180	0.445433	0.543362	0.613103	0	0
6825	2.310857	9.381822	0.172806	0.163541	-0.435648	-0.073268	-0.656351	-0.490190	0.160570	0.363209	0.448350	0.542995	0.610096	0	0
6826	2.244006	9.186382	0.025385	0.070197	-0.429097	-0.046970	-0.648418	-0.491651	0.166830	0.365484	0.450981	0.542045	0.607639	0	0
6827	2.161941	9.422808	0.090894	-0.122828	-0.484171	-0.007253	-0.639815	-0.491896	0.168764	0.368641	0.453492	0.539433	0.606186	0	0
6828	2.019087	10.046561	0.238278	-0.214662	-0.539720	0.050455	-0.629458	-0.494137	0.169524	0.372191	0.456255	0.535877	0.605096	0	0
6829	1.684992	10.574618	0.618836	-0.185777	-0.564040	0.108781	-0.620305	-0.497965	0.166569	0.375333	0.459616	0.532023	0.604011	0	0
6830	1.247069	10.680786	0.758663	-0.079916	-0.572331	0.119758	-0.611698	-0.499326	0.167786	0.377994	0.463421	0.528805	0.602269	0	0
6831	0.880853	10.555175	0.652080	-0.070665	-0.552594	0.114697	-0.603631	-0.499558	0.163600	0.380489	0.467140	0.525632	0.600599	0	0
6832	0.580448	10.464699	0.118755	-0.000665	-0.548729	0.124748	-0.595834	-0.499756	0.164319	0.382598	0.471099	0.522922	0.598529	0	0
6833	0.342282	10.171432	-0.406315	0.068557	-0.476650	0.108706	-0.589788	-0.499057	0.164816	0.384066	0.474826	0.520887	0.596414	0	0
6834	0.422889	10.017526	-0.412310	0.102649	-0.329721	0.003652	-0.581459	-0.497637	0.168577	0.385249	0.477220	0.520186	0.594350	0	0
6835	0.525041	9.822786	0.006348	0.122842	-0.352168	-0.015902	-0.576890	-0.497182	0.168811	0.386552	0.479740	0.519543	0.592032	0	0
6836	0.353745	9.632730	-0.180429	0.106394	-0.421738	-0.085307	-0.569498	-0.496731	0.166424	0.388707	0.482213	0.518923	0.589148	0	0
6837	-0.005025	9.606778	-0.369382	0.061112	-0.404834	-0.138301	-0.560897	-0.495962	0.167438	0.391304	0.484143	0.518300	0.586389	0	0
6838	-0.247546	9.607227	-0.417752	0.001874	-0.298976	-0.125378	-0.553229	-0.498268	0.167546	0.393552	0.485265	0.517721	0.584465	0	0
6839	-0.289118	9.494795	-0.478362	-0.068189	-0.163125	-0.106148	-0.547984	-0.498608	0.164750	0.395343	0.485415	0.517144	0.583642	0	0
6840	-0.108917	9.454370	-0.462898	-0.114293	-0.041519	-0.077262	-0.542868	-0.500916	0.161348	0.396534	0.484816	0.516666	0.583756	0	0
6841	0.243668	9.545753	-0.284257	-0.124353	0.048601	-0.056469	-0.541252	-0.501249	0.155735	0.397224	0.483751	0.516371	0.584430	0	0
6842	0.625712	9.608535	-0.167086	-0.097324	0.091398	-0.050895	-0.539901	-0.503181	0.152117	0.397486	0.482573	0.516394	0.585205	0	0
6843	0.936530	9.565614	-0.248700	-0.048575	0.114982	-0.052424	-0.539621	-0.506327	0.146973	0.397449	0.481436	0.516792	0.585815	0	0
6844	1.210712	9.429788	-0.239261	-0.017611	0.132470	-0.029284	-0.539626	-0.504468	0.146217	0.396984	0.480442	0.517341	0.586462	0	0
6845	1.404960	9.399317	-0.317325	-0.031345	0.110899	-0.024200	-0.540157	-0.506344	0.142077	0.396719	0.479540	0.517689	0.587072	0	0
6846	1.573155	9.470342	-0.329551	-0.055295	0.094271	-0.006739	-0.538408	-0.506277	0.137429	0.396498	0.478735	0.517756	0.587819	0	0
6847	1.662933	9.586069	-0.332483	-0.062977	0.072529	0.007218	-0.537869	-0.506362	0.134424	0.396396	0.478097	0.517614	0.588531	0	0
6848	1.567291	9.654743	-0.254089	-0.036398	0.044038	0.017745	-0.538133	-0.507253	0.130314	0.396197	0.477786	0.517477	0.589038	0	0
6849	1.422641	9.489464	-0.288575	-0.011642	0.068599	0.039237	-0.538667	-0.508320	0.127970	0.395680	0.477540	0.517469	0.589592	0	0
6850	1.410361	9.265906	-0.217454	-0.025650	0.137886	0.036994	-0.539876	-0.508214	0.124584	0.394828	0.476815	0.517675	0.590568	0	0
6851	1.540991	9.183328	-0.049127	-0.054211	0.182152	0.035390	-0.539469	-0.509476	0.123585	0.393947	0.475710	0.517881	0.591865	0	0
6852	1.751209	9.119185	0.111875	-0.061272	0.199956	0.032783	-0.539200	-0.508840	0.120335	0.392968	0.474455	0.518136	0.593299	0	0
6853	1.947408	9.001363	0.099526	-0.040176	0.192596	0.050445	-0.542149	-0.511409	0.117971	0.391869	0.473421	0.518386	0.594631	0	0
6854	2.106272	8.790599	-0.043260	-0.045495	0.196155	0.048660	-0.542953	-0.511366	0.110765	0.390733	0.472325	0.518643	0.596025	0	0
6855	2.140777	8.747518	-0.133353	-0.091447	0.180714	0.082009	-0.544964	-0.512655	0.107206	0.389739	0.471327	0.518381	0.597692	0	0
6856	2.247797	8.540721	0.215733	-0.103161	0.190423	0.117374	-0.545095	-0.513237	0.101879	0.388494	0.470395	0.517939	0.599617	0	0
6857	2.604711	8.891934	0.337179	-0.287107	0.224131	0.202673	-0.549386	-0.516091	0.094756	0.387457	0.469001	0.516084	0.602969	0	0
6858	2.987497	10.425909	0.775479	-0.511566	0.290504	0.392313	-0.556908	-0.516536	0.084753	0.385939	0.467281	0.512260	0.608514	0	0
6859	3.654111	11.824231	1.209070	-0.450775	0.308637	0.473740	-0.567379	-0.519682	0.071974	0.383549	0.466108	0.508417	0.614122	0	0
6860	3.772936	10.826270	1.831697	0.044722	0.160915	0.361187	-0.573289	-0.520388	0.065484	0.380257	0.467124	0.507610	0.616062	0	0
6861	2.893943	8.863287	1.184008	0.249154	-0.267015	0.186100	-0.574915	-0.516069	0.064145	0.379262	0.470698	0.507171	0.614313	0	0
6862	1.618310	8.036498	0.303733	-0.124492	-0.440633	0.099281	-0.572627	-0.516945	0.063000	0.381433	0.473439	0.504244	0.613272	0	0
6863	0.475094	8.974669	0.319347	-0.662823	-0.426701	0.140330	-0.571269	-0.520630	0.055512	0.385819	0.474256	0.497795	0.615162	0	0
6864	0.126184	10.784285	1.036431	-0.655999	-0.205630	0.120533	-0.569914	-0.522854	0.046165	0.389169	0.473587	0.492363	0.617934	0	0
6865	0.395592	11.716599	1.678004	-0.097726	0.111931	0.127738	-0.572859	-0.526286	0.038191	0.388279	0.473162	0.491533	0.619477	0	0
6866	1.014116	11.033485	1.360304	0.357095	0.279777	0.112457	-0.573803	-0.525270	0.038099	0.384474	0.473368	0.494278	0.619509	0	0
6867	1.521172	10.066717	0.790965	0.274055	0.265454	0.088177	-0.578785	-0.522639	0.039604	0.381312	0.473222	0.496530	0.619775	0	0
6868	1.906649	9.901324	0.553685	-0.087453	0.186538	0.064364	-0.582685	-0.521311	0.035062	0.380356	0.472052	0.496381	0.621372	0	0
6869	2.001570	10.517258	0.734905	-0.225196	0.084475	0.046431	-0.584292	-0.522552	0.029050	0.380709	0.470910	0.495039	0.623090	0	0
6870	1.718200	10.784033	0.945667	-0.116125	0.058068	0.000678	-0.585907	-0.521559	0.024471	0.380920	0.470111	0.494519	0.623976	0	0
6871	1.376207	10.277712	0.731965	0.008117	0.118336	-0.022315	-0.585769	-0.521789	0.015884	0.380441	0.469298	0.495091	0.624427	0	0
6872	1.219380	9.721341	0.509879	-0.015209	0.167609	-0.082128	-0.584965	-0.520424	0.011152	0.380151	0.467788	0.496005	0.625011	0	0
6873	1.308864	9.519065	0.706734	-0.098473	0.190340	-0.094637	-0.586033	-0.522271	0.006339	0.380270	0.465753	0.496529	0.626041	0	0
6874	1.563222	9.484894	1.220328	-0.154398	0.137641	-0.066925	-0.587107	-0.522838	0.007423	0.380679	0.463972	0.496383	0.627229	0	0
6875	1.882151	9.582965	1.527879	-0.146796	0.044408	-0.032216	-0.586561	-0.524689	0.001093	0.381355	0.462972	0.495755	0.628054	0	0
6876	2.009133	9.692109	1.752423	-0.087891	-0.079453	-0.036398	-0.586156	-0.524705	-0.004768	0.382343	0.462960	0.495053	0.628017	0	0
6877	1.796379	9.508579	1.525808	0.022168	-0.188110	-0.064095	-0.583740	-0.523156	-0.006788	0.383586	0.463905	0.494741	0.626806	0	0
6878	1.521014	9.161246	1.158885	0.043904	-0.192413	-0.135581	-0.582261	-0.523492	-0.005999	0.385145	0.464614	0.494887	0.625206	0	0
6879	1.302471	9.149976	0.954866	-0.006618	-0.160343	-0.192062	-0.578633	-0.523329	-0.004402	0.387186	0.464634	0.495095	0.623766	0	0
6880	1.258055	9.464784	1.158155	-0.012227	-0.137532	-0.181333	-0.575402	-0.524794	-0.005577	0.389019	0.464554	0.495307	0.622515	0	0
6881	1.307113	9.693882	1.256630	0.032922	-0.098918	-0.180967	-0.571498	-0.526604	-0.004728	0.390503	0.464390	0.495947	0.621197	0	0
6882	1.463003	9.677305	1.398755	0.100442	-0.057634	-0.208819	-0.569748	-0.527796	-0.003970	0.391585	0.464113	0.497294	0.619645	0	0
6883	1.594988	9.490338	1.336812	0.154784	-0.108210	-0.230210	-0.565718	-0.526755	-0.003983	0.392853	0.464231	0.498876	0.617478	0	0
6884	1.571908	9.310274	1.332647	0.149474	-0.089648	-0.263690	-0.563839	-0.525650	-0.004650	0.394199	0.464063	0.500648	0.615309	0	0
6885	1.666920	9.166342	1.346278	0.072792	-0.122333	-0.262387	-0.558729	-0.526337	-0.004596	0.396109	0.463775	0.501807	0.613352	0	0
6886	1.666747	9.171191	1.322163	0.000519	-0.122312	-0.252004	-0.556840	-0.528582	-0.007414	0.398234	0.463272	0.502470	0.611811	0	0
6887	1.682438	9.375410	1.441469	-0.018210	-0.144366	-0.229232	-0.552134	-0.528649	-0.009242	0.400466	0.462919	0.502816	0.610335	0	0
6888	1.712235	9.584728	1.455248	0.007979	-0.205963	-0.210110	-0.547560	-0.529862	-0.010424	0.402718	0.463163	0.502986	0.608526	0	0
6889	1.726215	9.618974	1.493935	0.098071	-0.192716	-0.211516	-0.544605	-0.529127	-0.008392	0.404537	0.463656	0.503751	0.606307	0	0
6890	1.825833	9.465399	1.370564	0.196616	-0.148052	-0.186180	-0.540032	-0.530396	-0.007125	0.405471	0.464423	0.505180	0.603902	0	0
6891	2.013850	9.260025	1.283999	0.208443	-0.097325	-0.147833	-0.538428	-0.527714	-0.002155	0.405899	0.465104	0.506686	0.601825	0	0
6892	2.227981	9.212928	1.257224	0.149735	-0.098831	-0.106520	-0.537085	-0.527795	0.000006	0.406318	0.465780	0.507655	0.600201	0	0
6893	2.309547	9.272683	1.370012	0.141321	-0.146038	-0.069740	-0.536550	-0.526964	0.000299	0.406822	0.466881	0.508177	0.598560	0	0
6894	2.402381	9.247672	1.445268	0.160200	-0.244097	-0.052648	-0.535745	-0.526391	-0.000782	0.407603	0.468739	0.508360	0.596417	0	0
6895	2.587331	9.318994	1.368558	0.173855	-0.303970	-0.035348	-0.534802	-0.527029	0.001365	0.408533	0.471094	0.508246	0.594018	0	0
6896	2.589286	9.556918	1.188683	0.223699	-0.396082	0.003112	-0.531043	-0.525227	-0.000663	0.409447	0.474388	0.507910	0.591047	0	0
6897	2.323413	9.503529	1.079821	0.313603	-0.451168	0.031395	-0.530515	-0.522829	0.005400	0.410039	0.478516	0.507670	0.587504	0	0
6898	2.232158	9.402300	0.707062	0.249255	-0.379688	-0.005447	-0.530525	-0.520091	0.009574	0.410780	0.481753	0.507570	0.584420	0	0
6899	2.036993	9.469161	0.724641	0.075580	-0.441343	-0.016956	-0.527038	-0.518037	0.015319	0.412723	0.484584	0.506176	0.581914	0	0
6900	1.736871	9.706489	0.817154	-0.087901	-0.530854	0.022681	-0.524486	-0.517413	0.016398	0.415679	0.487436	0.503327	0.579896	0	0
6901	1.404274	10.093726	0.782360	-0.145033	-0.543200	0.070221	-0.521388	-0.519444	0.015343	0.418677	0.490362	0.499776	0.578342	0	0
6902	1.122985	10.290078	0.440040	-0.085344	-0.505186	0.134366	-0.522599	-0.519281	0.015635	0.420817	0.493609	0.496471	0.576870	0	0
6903	1.256754	10.311875	-0.039884	0.022541	-0.388441	0.160187	-0.522869	-0.518709	0.015657	0.421682	0.496764	0.494076	0.575586	0	0
6904	1.565734	10.324732	-0.350668	0.082028	-0.360415	0.162260	-0.522337	-0.516556	0.013950	0.422098	0.499999	0.492188	0.574095	0	0
6905	1.740997	10.259920	-0.518125	0.080505	-0.406211	0.144249	-0.522879	-0.515458	0.016034	0.422837	0.503405	0.490117	0.572344	0	0
6906	1.586100	10.227963	-0.652631	0.000157	-0.540771	0.164393	-0.523692	-0.512992	0.014353	0.424519	0.507314	0.486967	0.570333	0	0
6907	1.165676	10.385399	-0.787086	-0.068996	-0.585524	0.151601	-0.523291	-0.512303	0.014780	0.426826	0.511116	0.483224	0.568397	0	0
6908	0.982395	10.518059	-0.427803	0.006419	-0.575348	0.125407	-0.521147	-0.510096	0.015234	0.428833	0.515026	0.480127	0.565977	0	0
6909	0.908291	10.266697	-0.156157	0.170131	-0.558107	0.131355	-0.519940	-0.509979	0.021215	0.429873	0.519553	0.477937	0.562894	0	0
6910	0.750448	9.632620	-0.423426	0.244793	-0.560299	0.100700	-0.517530	-0.507630	0.027527	0.430684	0.524246	0.476345	0.559261	0	0
6911	0.527035	9.057996	-1.124061	0.184574	-0.545856	0.069750	-0.516864	-0.505889	0.031252	0.431919	0.528426	0.474594	0.555853	0	0
6912	0.419318	8.852109	-1.231734	-0.000911	-0.477703	0.018363	-0.513373	-0.504880	0.033150	0.434063	0.531171	0.472396	0.553434	0	0
6913	0.426391	9.022198	-0.987257	-0.149609	-0.424274	0.000542	-0.512295	-0.505717	0.031476	0.436868	0.532865	0.469676	0.551910	0	0
6914	0.593142	9.442799	-0.783100	-0.163271	-0.366989	-0.018643	-0.507989	-0.506929	0.030570	0.439538	0.534097	0.467241	0.550665	0	0
6915	0.749301	9.664141	-0.587395	-0.105187	-0.304036	-0.026947	-0.506914	-0.506664	0.030294	0.441692	0.535169	0.465439	0.549426	0	0
6916	0.938164	9.551041	-0.590375	-0.034555	-0.280013	-0.038985	-0.503553	-0.506877	0.029975	0.443369	0.536381	0.464195	0.547945	0	0
6917	1.111316	9.258014	-0.566000	-0.030921	-0.264016	-0.037130	-0.502344	-0.506606	0.029289	0.444994	0.537499	0.463032	0.546513	0	0
6918	1.303439	9.106133	-0.549329	-0.129732	-0.303619	-0.050991	-0.499249	-0.507800	0.028806	0.447348	0.538350	0.461220	0.545284	0	0
6919	1.519504	9.207158	-0.562718	-0.216001	-0.311285	-0.057550	-0.497496	-0.509199	0.026289	0.450291	0.538793	0.458939	0.544348	0	0
6920	1.549864	9.397072	-0.493408	-0.215781	-0.332306	-0.070077	-0.494802	-0.510731	0.022395	0.453330	0.539312	0.456620	0.543262	0	0
6921	1.518910	9.493618	-0.475828	-0.152097	-0.324048	-0.094577	-0.490501	-0.510932	0.026832	0.456174	0.539929	0.454815	0.541780	0	0
6922	1.425854	9.419100	-0.482936	-0.112132	-0.337551	-0.110427	-0.487000	-0.512784	0.023735	0.458884	0.540747	0.453238	0.539994	0	0
6923	1.354100	9.374102	-0.465541	-0.126298	-0.317986	-0.115634	-0.484438	-0.515250	0.023626	0.461664	0.541337	0.451705	0.538314	0	0
6924	1.386701	9.462103	-0.330396	-0.191746	-0.303182	-0.089236	-0.480133	-0.515755	0.016614	0.464522	0.541683	0.449733	0.537159	0	0
6925	1.516834	9.653842	-0.120822	-0.216197	-0.289320	-0.082193	-0.477035	-0.517317	0.013668	0.467468	0.541839	0.447656	0.536179	0	0
6926	1.661367	9.714740	-0.015740	-0.196040	-0.291397	-0.062730	-0.472863	-0.518973	0.013702	0.470141	0.542207	0.445559	0.535217	0	0
6927	1.773819	9.658511	-0.064825	-0.126536	-0.287078	-0.069578	-0.470304	-0.520423	0.012536	0.472508	0.542817	0.443892	0.533897	0	0
6928	1.945632	9.549958	-0.065955	-0.097528	-0.252053	-0.037470	-0.468822	-0.521539	0.010304	0.474326	0.543537	0.442363	0.532821	0	0
6929	2.199655	9.472042	0.065200	-0.135878	-0.226297	-0.012727	-0.467475	-0.522067	0.007275	0.476156	0.544028	0.440610	0.532139	0	0
6930	2.380067	9.407334	-0.005809	-0.149167	-0.244747	0.010065	-0.466666	-0.522269	0.002902	0.477960	0.544665	0.438577	0.531549	0	0
6931	2.503744	9.276055	-0.044354	-0.081695	-0.219415	0.015722	-0.463976	-0.523085	0.004887	0.479295	0.545508	0.436972	0.530805	0	0
6932	2.519229	8.778695	0.181344	-0.051500	-0.215169	-0.001826	-0.463030	-0.524954	0.005087	0.480496	0.546398	0.435656	0.529883	0	0
6933	2.550291	8.415099	0.045417	-0.168143	-0.260121	-0.021918	-0.461688	-0.523635	0.001846	0.482659	0.546883	0.433583	0.529118	0	0
6934	2.754691	8.375112	0.051992	-0.331743	-0.240054	-0.025882	-0.460334	-0.526422	-0.001528	0.485620	0.546440	0.430786	0.529150	0	0
6935	2.854938	8.736249	0.309923	-0.443585	-0.258767	0.046099	-0.458580	-0.528002	-0.008544	0.488886	0.545875	0.426858	0.529909	0	0
6936	2.748050	9.744221	0.460327	-0.563261	-0.361338	0.126381	-0.457495	-0.529569	-0.021543	0.492799	0.545571	0.421381	0.530980	0	0
6937	2.655616	11.077811	1.104619	-0.593478	-0.442445	0.161080	-0.456273	-0.532489	-0.031320	0.496998	0.545697	0.415079	0.531900	0	0
6938	2.208979	11.186282	1.569144	-0.341834	-0.550413	0.154188	-0.457204	-0.535146	-0.038067	0.500295	0.547563	0.409647	0.531101	0	0
6939	1.511237	10.566630	0.803740	-0.121291	-0.556701	0.121442	-0.457742	-0.535206	-0.034931	0.502554	0.550437	0.405467	0.529202	0	0
6940	0.963645	9.770099	0.419815	-0.084457	-0.336203	0.131971	-0.455323	-0.534943	-0.036448	0.503658	0.552331	0.402575	0.528387	0	0
6941	0.830571	9.605010	0.214765	-0.143030	-0.107571	0.142132	-0.456807	-0.533028	-0.038139	0.504107	0.552776	0.400424	0.529127	0	0
6942	1.280585	10.144838	0.311164	-0.127780	0.037779	0.167741	-0.457473	-0.534637	-0.041452	0.503746	0.552607	0.398988	0.530729	0	0
6943	1.782457	10.576406	0.795138	0.001916	0.035538	0.160921	-0.460430	-0.534383	-0.043315	0.502722	0.553091	0.398226	0.531768	0	0
6944	1.823892	10.562591	0.782071	0.150245	-0.113863	0.140972	-0.466358	-0.530180	-0.041476	0.501559	0.555011	0.397657	0.531290	0	0
6945	1.558251	10.125635	0.625556	0.128883	-0.227204	0.113738	-0.467705	-0.529664	-0.037903	0.501129	0.557333	0.396512	0.530122	0	0
6946	1.226969	9.935102	0.426651	-0.027401	-0.261933	0.097197	-0.465827	-0.528445	-0.037341	0.501774	0.558970	0.394491	0.529294	0	0
6947	0.968185	10.265414	0.382516	-0.115409	-0.198765	0.100906	-0.466094	-0.528974	-0.038717	0.502666	0.559847	0.392272	0.529170	0	0
6948	0.946442	10.415555	0.585335	-0.060201	-0.028952	0.084478	-0.467438	-0.529082	-0.038840	0.502635	0.560028	0.391320	0.529712	0	0
6949	1.212364	9.978561	0.681048	0.007051	0.117304	0.018392	-0.468776	-0.530857	-0.040380	0.502051	0.559510	0.391811	0.530451	0	0
6950	1.463733	9.643250	0.647960	-0.081120	0.099659	-0.052764	-0.469855	-0.529385	-0.041682	0.502354	0.558362	0.392167	0.531110	0	0
6951	1.586445	9.728045	0.901444	-0.197596	-0.011461	-0.092777	-0.468105	-0.529894	-0.045940	0.504011	0.557055	0.391550	0.531367	0	0
6952	1.404211	9.918980	1.192915	-0.206901	-0.167609	-0.109693	-0.466222	-0.530032	-0.048009	0.506365	0.556470	0.390202	0.530733	0	0
6953	0.992913	9.877525	1.156533	-0.094277	-0.277192	-0.099339	-0.462719	-0.532343	-0.049622	0.508525	0.557053	0.388832	0.529060	0	0
6954	0.686220	9.692309	1.102780	-0.010488	-0.234784	-0.060714	-0.459762	-0.532238	-0.051015	0.509786	0.558006	0.387901	0.527523	0	0
6955	0.781802	9.509538	1.051725	-0.043002	-0.132479	-0.038071	-0.459625	-0.533106	-0.050364	0.510784	0.558303	0.387208	0.526751	0	0
6956	1.015403	9.479802	1.160224	-0.079002	-0.068128	-0.027216	-0.458416	-0.532656	-0.052678	0.511598	0.558152	0.386582	0.526582	0	0
6957	1.056430	9.597064	1.078750	-0.039408	-0.047435	-0.023435	-0.457741	-0.533320	-0.055295	0.512181	0.558064	0.386269	0.526338	0	0
6958	1.142823	9.627755	1.001730	-0.001839	0.018961	-0.070651	-0.456131	-0.532067	-0.055954	0.512457	0.557682	0.386735	0.526132	0	0
6959	1.276305	9.523379	1.167902	0.032789	0.054196	-0.080955	-0.455047	-0.534939	-0.055379	0.512555	0.557198	0.387651	0.525875	0	0
6960	1.428936	9.392621	1.091724	0.018551	0.087865	-0.080810	-0.454651	-0.532692	-0.054902	0.512502	0.556517	0.388634	0.525922	0	0
6961	1.491148	9.439879	1.136608	0.027977	0.079498	-0.098533	-0.454922	-0.531934	-0.056781	0.512623	0.555802	0.389755	0.525731	0	0
6962	1.545980	9.370478	1.177331	0.051645	0.056047	-0.112764	-0.453575	-0.532525	-0.057088	0.512678	0.555332	0.390924	0.525305	0	0
6963	1.560302	9.373159	1.124790	0.039462	0.043048	-0.130569	-0.452501	-0.532279	-0.056548	0.513047	0.554738	0.392096	0.524700	0	0
6964	1.671321	9.397023	1.128017	0.014536	0.041331	-0.141293	-0.451963	-0.532593	-0.055747	0.513514	0.554043	0.393150	0.524189	0	0
6965	1.727570	9.502439	1.186723	-0.006256	0.002967	-0.178753	-0.449004	-0.532906	-0.057426	0.514543	0.553232	0.394140	0.523291	0	0
6966	1.686853	9.487140	1.243364	0.023454	-0.036557	-0.152382	-0.445106	-0.532892	-0.055837	0.515328	0.552948	0.394895	0.522249	0	0
6967	1.631190	9.456981	1.078187	0.020388	-0.046734	-0.173657	-0.443493	-0.533073	-0.055726	0.516375	0.552551	0.395736	0.520996	0	0
6968	1.612134	9.677546	1.042236	0.012953	-0.023988	-0.161162	-0.440134	-0.532581	-0.055885	0.517211	0.552109	0.396548	0.520017	0	0
6969	1.623463	9.845263	1.084650	0.030647	-0.047124	-0.154192	-0.438783	-0.534556	-0.057599	0.518098	0.551842	0.397329	0.518820	0	0
6970	1.633143	9.855155	1.142647	0.082173	-0.062408	-0.165625	-0.435965	-0.533064	-0.057584	0.518726	0.551937	0.398323	0.517327	0	0
6971	1.646187	9.695173	1.192400	0.136473	-0.063446	-0.176952	-0.433282	-0.531495	-0.054568	0.519207	0.552210	0.399687	0.515498	0	0
6972	1.668421	9.535341	1.083553	0.131501	-0.046237	-0.155635	-0.431799	-0.533269	-0.052873	0.519442	0.552513	0.400961	0.513945	0	0
6973	1.650805	9.454915	1.136580	0.107764	-0.053833	-0.144259	-0.429515	-0.533079	-0.051123	0.519868	0.552715	0.402039	0.512452	0	0
6974	1.578890	9.429343	1.226043	0.107483	-0.078883	-0.138217	-0.426429	-0.531177	-0.050689	0.520276	0.553129	0.402918	0.510900	0	0
6975	1.525824	9.425959	1.284622	0.099272	-0.072804	-0.099294	-0.425082	-0.532381	-0.048974	0.520590	0.553563	0.403600	0.509570	0	0
6976	1.471395	9.488094	1.325814	0.100547	-0.062652	-0.077999	-0.422528	-0.532493	-0.046693	0.520662	0.554098	0.404191	0.508444	0	0
6977	1.506490	9.561567	1.391333	0.103879	-0.041612	-0.064605	-0.422536	-0.530290	-0.043898	0.520646	0.554536	0.404862	0.507449	0	0
6978	1.587221	9.538766	1.485460	0.152256	-0.020147	-0.052842	-0.422534	-0.530863	-0.043644	0.520130	0.555224	0.405796	0.506479	0	0
6979	1.672366	9.520888	1.473764	0.177218	-0.020151	-0.043941	-0.421468	-0.528099	-0.041661	0.519510	0.556018	0.406830	0.505413	0	0
6980	1.725737	9.410195	1.558085	0.184792	-0.051606	-0.063577	-0.421069	-0.527048	-0.038500	0.518994	0.556988	0.407820	0.504076	0	0
6981	1.713652	9.303171	1.659627	0.170688	-0.101025	-0.083383	-0.419595	-0.525754	-0.034662	0.518933	0.557994	0.408611	0.502383	0	0
6982	1.770803	9.124572	1.744577	0.122328	-0.133080	-0.097892	-0.417450	-0.524296	-0.032461	0.519268	0.558907	0.409050	0.500662	0	0
6983	1.892361	9.233599	1.786001	0.041387	-0.171755	-0.107266	-0.415565	-0.525682	-0.029533	0.520329	0.559498	0.408948	0.498981	0	0
6984	2.056106	9.285121	1.776194	0.032257	-0.220626	-0.111182	-0.414220	-0.525706	-0.029822	0.521589	0.560322	0.408549	0.497064	0	0
6985	2.168624	9.338132	1.670919	0.061692	-0.278216	-0.145077	-0.410454	-0.526661	-0.029079	0.523143	0.561395	0.408187	0.494510	0	0
6986	2.189203	9.272956	1.635933	0.043810	-0.368561	-0.165162	-0.407234	-0.525331	-0.022402	0.525201	0.562781	0.407366	0.491422	0	0
6987	2.022131	9.386450	1.634764	-0.001134	-0.482213	-0.187216	-0.401326	-0.523503	-0.021595	0.528121	0.564346	0.405836	0.487750	0	0
6988	1.795366	9.561970	1.542225	0.008485	-0.598329	-0.163130	-0.394869	-0.525067	-0.021721	0.531276	0.566651	0.403594	0.483493	0	0
6989	1.539760	9.693248	1.246924	0.039549	-0.645485	-0.188031	-0.388683	-0.525435	-0.024256	0.534587	0.569184	0.401365	0.478698	0	0
6990	1.335173	9.806022	0.873887	0.006146	-0.579566	-0.205346	-0.382233	-0.525054	-0.022685	0.537841	0.571171	0.399421	0.474293	0	0
6991	1.301509	9.887932	0.708540	-0.046772	-0.509974	-0.233349	-0.377260	-0.524382	-0.026126	0.541275	0.572373	0.397733	0.470339	0	0
6992	1.260210	10.236748	0.579462	-0.095878	-0.475440	-0.208530	-0.370809	-0.523957	-0.026460	0.544679	0.573267	0.395860	0.466889	0	0
6993	1.213968	10.337849	0.389512	-0.024295	-0.411496	-0.181364	-0.366099	-0.525751	-0.027117	0.547319	0.574309	0.394489	0.463670	0	0
6994	1.497112	10.202161	0.168125	0.020585	-0.283751	-0.153935	-0.361799	-0.525321	-0.025520	0.549021	0.575141	0.393877	0.461140	0	0
6995	1.693381	9.962960	0.178360	0.017774	-0.300641	-0.118722	-0.358038	-0.524404	-0.026079	0.550669	0.576140	0.392930	0.458729	0	0
6996	1.772411	9.755610	0.102909	-0.065372	-0.395410	-0.054174	-0.356021	-0.524742	-0.025705	0.552834	0.577390	0.390725	0.456432	0	0
6997	1.784430	9.867489	0.010957	-0.163536	-0.538776	-0.043027	-0.352791	-0.525616	-0.027949	0.556077	0.578767	0.387172	0.453767	0	0
6998	1.497734	10.328351	-0.372040	-0.135245	-0.739008	0.008878	-0.349022	-0.527083	-0.029539	0.559657	0.581400	0.382349	0.450075	0	0
6999	0.868688	10.486850	-0.561051	-0.039599	-0.855672	0.047467	-0.342844	-0.525384	-0.029556	0.562924	0.585196	0.377018	0.445556	0	0
7000	0.302471	10.432872	-0.616536	0.027645	-0.861650	0.023014	-0.339885	-0.526151	-0.030024	0.565880	0.589269	0.372103	0.440547	0	0
7001	-0.007584	10.434535	-0.553845	0.021418	-0.782033	0.000584	-0.334375	-0.525714	-0.029938	0.568650	0.592819	0.367692	0.435896	0	0
7002	-0.237618	10.088083	-0.375337	0.062632	-0.730537	0.017017	-0.331150	-0.525228	-0.029687	0.570869	0.596419	0.363661	0.431445	0	0
7003	-0.502106	9.651105	-0.933833	0.044753	-0.656314	0.028134	-0.327659	-0.524187	-0.029150	0.572875	0.599582	0.359878	0.427555	0	0
7004	-0.526866	9.422450	-1.009901	-0.043989	-0.498344	0.009434	-0.322823	-0.523213	-0.027132	0.574877	0.601499	0.356736	0.424800	0	0
7005	-0.335396	9.561884	-0.894342	-0.120294	-0.378427	-0.011307	-0.320663	-0.526059	-0.028748	0.577025	0.602346	0.354074	0.422910	0	0
7006	-0.141059	9.584863	-0.606899	-0.120260	-0.375694	-0.013108	-0.318648	-0.525307	-0.032696	0.579123	0.603200	0.351437	0.421021	0	0
7007	-0.150308	9.550700	-0.681551	-0.122939	-0.381957	-0.048514	-0.315961	-0.524465	-0.035015	0.581446	0.603889	0.348965	0.418883	0	0
7008	-0.189696	9.586403	-0.649327	-0.134608	-0.342241	-0.076581	-0.314075	-0.525748	-0.036576	0.583761	0.604277	0.346836	0.416867	0	0
7009	-0.068930	9.615304	-0.597693	-0.104926	-0.280073	-0.099105	-0.309225	-0.529084	-0.038102	0.585824	0.604446	0.345336	0.414969	0	0
7010	0.141282	9.662827	-0.500123	-0.068841	-0.236280	-0.095226	-0.307477	-0.529096	-0.039349	0.587440	0.604700	0.344206	0.413249	0	0
7011	0.369417	9.535881	-0.434390	-0.040755	-0.226061	-0.066828	-0.305322	-0.530256	-0.040365	0.588789	0.605121	0.343092	0.411636	0	0
7012	0.474527	9.362995	-0.475598	-0.070119	-0.217982	-0.043898	-0.301566	-0.527788	-0.040601	0.590130	0.605461	0.341752	0.410329	0	0
7013	0.512935	9.378256	-0.496200	-0.187567	-0.210533	-0.025661	-0.300213	-0.530304	-0.043422	0.592135	0.605088	0.339874	0.409549	0	0
7014	0.608300	9.724727	-0.341821	-0.292998	-0.199939	0.013821	-0.301015	-0.531328	-0.047394	0.594515	0.604220	0.337374	0.409449	0	0
7015	0.784495	10.135774	-0.276926	-0.281665	-0.181492	0.063425	-0.299802	-0.532095	-0.052199	0.596609	0.603463	0.334736	0.409685	0	0
7016	1.057075	10.334939	-0.193030	-0.152574	-0.129482	0.090615	-0.299257	-0.534172	-0.054860	0.597579	0.603391	0.332760	0.409988	0	0
7017	1.353183	10.296604	-0.299204	-0.017831	-0.100238	0.105309	-0.300333	-0.533682	-0.056601	0.597620	0.604019	0.331425	0.410084	0	0
7018	1.582623	9.771572	-0.033029	0.098092	-0.075453	0.150000	-0.301140	-0.533710	-0.054550	0.596646	0.605413	0.330445	0.410239	0	0
7019	1.696026	9.081763	0.052689	0.056218	-0.072728	0.169338	-0.304907	-0.532661	-0.053247	0.595868	0.606593	0.329180	0.410642	0	0
7020	1.729865	8.720659	0.044415	-0.099725	-0.145113	0.166625	-0.308133	-0.532855	-0.053896	0.596245	0.607141	0.326874	0.411127	0	0
7021	1.738674	8.759658	0.010689	-0.201373	-0.188417	0.157186	-0.308262	-0.534356	-0.056258	0.597438	0.607228	0.323921	0.411604	0	0
7022	1.769322	8.823346	0.141143	-0.181265	-0.189713	0.144851	-0.309605	-0.534394	-0.059376	0.598540	0.607396	0.321132	0.411939	0	0
7023	1.826541	8.766132	0.246844	-0.199757	-0.183232	0.164271	-0.310940	-0.536985	-0.062440	0.599652	0.607495	0.318158	0.412484	0	0
7024	1.876940	8.682089	0.326058	-0.227080	-0.171360	0.178397	-0.313356	-0.537808	-0.067340	0.600824	0.607409	0.315079	0.413269	0	0
7025	2.175657	9.000664	0.231715	-0.287086	-0.105109	0.212152	-0.315497	-0.540534	-0.069854	0.601992	0.606813	0.311903	0.414849	0	0
7026	2.679083	9.832814	0.669383	-0.400585	-0.013847	0.296212	-0.318589	-0.539740	-0.076601	0.603216	0.605379	0.308327	0.417828	0	0
7027	2.964797	10.753255	1.027486	-0.435035	-0.060183	0.362004	-0.324227	-0.541430	-0.083670	0.604469	0.604161	0.303869	0.421035	0	0
7028	2.653763	10.553484	1.809038	-0.160160	-0.276092	0.342092	-0.327444	-0.543785	-0.088883	0.604817	0.605394	0.299423	0.421949	0	0
7029	1.901567	10.010542	1.168971	-0.043091	-0.423094	0.283373	-0.332411	-0.545943	-0.088623	0.605092	0.607811	0.294876	0.421281	0	0
7030	1.294504	9.776150	0.853606	-0.152932	-0.352396	0.333140	-0.335772	-0.545533	-0.090749	0.605637	0.609350	0.290038	0.421633	0	0
7031	1.244716	10.059261	0.691061	-0.187494	-0.107024	0.322227	-0.338864	-0.545421	-0.092479	0.605683	0.609642	0.286552	0.423525	0	0
7032	1.298301	10.776387	0.701739	-0.054696	0.006101	0.287963	-0.345045	-0.545827	-0.093237	0.604761	0.610110	0.284572	0.425498	0	0
7033	1.395877	11.229697	0.696499	0.177586	0.046242	0.290676	-0.350965	-0.544443	-0.092034	0.602267	0.611851	0.283755	0.427078	0	0
7034	1.243712	10.877382	0.937623	0.351285	0.066234	0.260448	-0.355537	-0.543809	-0.090326	0.598793	0.614418	0.284034	0.428091	0	0
7035	0.988100	10.064328	0.813141	0.264051	0.020271	0.218421	-0.359574	-0.543301	-0.083726	0.596148	0.616557	0.283875	0.428812	0	0
7036	0.686474	9.580575	0.477736	0.017616	-0.001328	0.143342	-0.363478	-0.542069	-0.077922	0.595403	0.617070	0.283045	0.429658	0	0
7037	0.559211	9.655959	0.562331	-0.167143	0.071962	0.064571	-0.365221	-0.543407	-0.079579	0.595941	0.615960	0.282302	0.430990	0	0
7038	0.613316	10.142495	0.815494	-0.183629	0.129939	0.016228	-0.365756	-0.543584	-0.083663	0.596610	0.614348	0.282167	0.432452	0	0
7039	0.768325	10.409933	0.938597	-0.026173	0.162201	-0.011410	-0.370323	-0.544228	-0.087988	0.596369	0.613453	0.283052	0.433475	0	0
7040	0.921392	10.017000	0.878855	0.159992	0.175088	-0.037282	-0.370591	-0.544531	-0.086905	0.595020	0.613534	0.285011	0.433930	0	0
7041	1.117163	9.433063	0.855566	0.142504	0.104572	-0.067865	-0.370469	-0.541094	-0.082438	0.594161	0.613718	0.286637	0.433776	0	0
7042	1.222551	9.250474	0.840920	0.023242	0.029602	-0.097025	-0.368040	-0.544110	-0.083109	0.594324	0.613443	0.287501	0.433370	0	0
7043	1.162317	9.378061	0.992175	-0.001053	-0.039634	-0.109917	-0.367234	-0.544003	-0.082434	0.594949	0.613268	0.287911	0.432487	0	0
7044	0.994869	9.513400	1.010088	0.034728	-0.075836	-0.108237	-0.366695	-0.544777	-0.080150	0.595391	0.613484	0.288267	0.431335	0	0
7045	0.922388	9.478082	0.858879	0.078166	-0.030122	-0.108672	-0.364008	-0.544287	-0.079485	0.595506	0.613730	0.289076	0.430282	0	0
7046	1.088766	9.146080	0.794271	0.023524	0.028019	-0.141203	-0.362528	-0.544916	-0.078297	0.595860	0.613336	0.290200	0.429597	0	0
7047	1.238077	9.211921	0.909091	-0.018602	0.015511	-0.116699	-0.361450	-0.545806	-0.077658	0.596476	0.612778	0.290918	0.429052	0	0
7048	1.258622	9.396793	0.908327	-0.087126	-0.011728	-0.117101	-0.361450	-0.545765	-0.079427	0.597517	0.611962	0.291183	0.428590	0	0
7049	1.335881	9.810917	1.129044	-0.077304	0.006041	-0.112575	-0.358763	-0.544924	-0.081746	0.598506	0.611098	0.291571	0.428177	0	0
7050	1.592963	9.936973	1.215423	0.041467	-0.030957	-0.085097	-0.357685	-0.546112	-0.080435	0.598683	0.611228	0.292067	0.427406	0	0
7051	1.691592	9.822216	1.024325	0.097669	-0.013253	-0.062718	-0.355940	-0.544970	-0.082597	0.598446	0.611637	0.292783	0.426662	0	0
7052	1.829677	9.698481	0.990980	0.103399	-0.020813	-0.042439	-0.354861	-0.546457	-0.080615	0.598033	0.612218	0.293340	0.426024	0	0
7053	1.955624	9.448285	0.919699	0.112191	-0.038647	-0.037236	-0.355938	-0.546196	-0.078552	0.597669	0.612899	0.293807	0.425235	0	0
7054	2.006713	9.301115	0.818864	0.074076	-0.039274	-0.024985	-0.354871	-0.543801	-0.072904	0.597408	0.613429	0.294030	0.424681	0	0
7055	2.033161	9.313735	0.831617	0.029998	-0.109507	-0.004362	-0.355415	-0.541982	-0.071341	0.597609	0.614021	0.293517	0.423899	0	0
7056	2.028175	9.449597	0.878584	0.040286	-0.157685	0.005966	-0.355008	-0.543307	-0.069618	0.597774	0.614944	0.292693	0.422896	0	0
7057	1.972954	9.412172	0.807361	0.139216	-0.151616	0.009866	-0.354740	-0.543693	-0.065413	0.597358	0.616411	0.292296	0.421621	0	0
7058	1.879920	9.313362	0.653592	0.254364	-0.138327	0.014761	-0.355011	-0.543507	-0.060910	0.596106	0.618551	0.292434	0.420160	0	0
7059	1.907449	9.146354	0.641253	0.284048	-0.094774	-0.010504	-0.354477	-0.542443	-0.058431	0.594702	0.620580	0.293104	0.418688	0	0
7060	2.094726	9.222573	0.564578	0.246250	-0.084455	-0.008831	-0.354754	-0.540275	-0.053864	0.593434	0.622368	0.293670	0.417435	0	0
7061	2.230601	9.686279	0.473772	0.233037	-0.122283	0.006752	-0.354091	-0.538009	-0.048352	0.592339	0.624258	0.293846	0.416042	0	0
7062	2.193327	9.833675	0.346337	0.268443	-0.149097	0.024378	-0.354492	-0.539236	-0.043893	0.590974	0.626535	0.293910	0.414512	0	0
7063	2.219743	9.695760	0.165234	0.240860	-0.082717	-0.008874	-0.354766	-0.537898	-0.040170	0.589761	0.628260	0.294440	0.413250	0	0
7064	1.856758	9.422132	0.146530	0.103816	-0.103628	-0.002274	-0.353429	-0.536022	-0.036857	0.589400	0.629291	0.294256	0.412328	0	0
7065	1.483242	9.468783	0.351372	-0.036960	-0.094552	0.013331	-0.355039	-0.536995	-0.036053	0.589872	0.629491	0.293427	0.411938	0	0
7066	1.497657	10.216764	0.432833	-0.121352	-0.094911	0.071378	-0.356517	-0.537207	-0.037676	0.590595	0.629371	0.291904	0.412167	0	0
7067	1.976731	10.555655	0.786813	0.021652	-0.018394	0.119928	-0.357723	-0.538151	-0.038510	0.590036	0.629911	0.291095	0.412713	0	0
7068	2.489752	10.195940	0.569357	0.154106	-0.027753	0.113119	-0.360419	-0.536041	-0.035142	0.588655	0.631260	0.290840	0.412806	0	0
7069	2.810687	9.582665	0.087931	0.148137	-0.087750	0.092348	-0.363111	-0.535205	-0.031816	0.587599	0.632760	0.290309	0.412388	0	0
7070	2.670443	9.169828	-0.115470	0.058040	-0.219680	0.074477	-0.363915	-0.536370	-0.029665	0.587537	0.634218	0.288771	0.411314	0	0
7071	2.154407	9.250266	-0.314867	-0.041993	-0.398596	0.082858	-0.364461	-0.534900	-0.019126	0.588601	0.635855	0.285677	0.409421	0	0
7072	1.649570	9.544569	-0.221845	-0.116916	-0.463193	0.079654	-0.362978	-0.536035	-0.020542	0.590313	0.637281	0.281946	0.407321	0	0
7073	1.404441	9.952836	-0.054308	-0.159424	-0.488513	0.082044	-0.362572	-0.536887	-0.020847	0.592357	0.638563	0.277836	0.405164	0	0
7074	1.308562	10.174460	0.148104	-0.119708	-0.482735	0.077792	-0.361754	-0.539858	-0.028033	0.594127	0.640021	0.273962	0.402904	0	0
7075	1.384837	10.117581	0.150874	0.001385	-0.412200	0.071536	-0.359335	-0.540099	-0.026163	0.594954	0.641884	0.271012	0.400708	0	0
7076	1.478726	9.876502	-0.037009	0.111153	-0.421951	0.071812	-0.357996	-0.538603	-0.024768	0.595073	0.644425	0.268461	0.398163	0	0
7077	1.370129	9.233627	-0.114932	0.116773	-0.444773	0.061127	-0.358539	-0.537263	-0.020906	0.595267	0.647050	0.265839	0.395365	0	0
7078	1.130785	8.801995	-0.352528	-0.064688	-0.466477	0.012755	-0.355846	-0.538765	-0.019897	0.596846	0.648532	0.262708	0.392640	0	0
7079	1.051080	9.159843	-0.307120	-0.257317	-0.461969	-0.019646	-0.352888	-0.538994	-0.019122	0.599803	0.648748	0.259025	0.390216	0	0
7080	1.092599	9.811244	0.071998	-0.242214	-0.443406	-0.045163	-0.350733	-0.540113	-0.021906	0.602670	0.648897	0.255695	0.387740	0	0
7081	1.067801	10.094835	0.150945	-0.095110	-0.446141	-0.027930	-0.346562	-0.540976	-0.025524	0.604545	0.649965	0.252783	0.384930	0	0
7082	0.999158	9.848370	-0.118918	-0.001305	-0.404535	-0.060933	-0.343600	-0.542790	-0.023574	0.605790	0.651355	0.250703	0.381973	0	0
7083	1.126461	9.505932	-0.343527	0.007324	-0.325214	-0.065711	-0.340780	-0.542326	-0.021958	0.606825	0.652459	0.249158	0.379447	0	0
7084	1.356866	9.379023	-0.325870	-0.102918	-0.295555	-0.043811	-0.338088	-0.543385	-0.021752	0.608369	0.652836	0.247256	0.377567	0	0
7085	1.443276	9.548100	-0.290792	-0.169769	-0.323774	-0.039807	-0.335795	-0.545797	-0.023899	0.610443	0.652909	0.244876	0.375638	0	0
7086	1.388200	9.751019	-0.332530	-0.171925	-0.317921	-0.025627	-0.333108	-0.545095	-0.026359	0.612415	0.652982	0.242444	0.373877	0	0
7087	1.387891	9.768007	-0.323038	-0.125644	-0.274629	0.001317	-0.332165	-0.545827	-0.026257	0.613911	0.653227	0.240255	0.372403	0	0
7088	1.544518	9.693166	-0.315260	-0.092374	-0.239787	0.042280	-0.332297	-0.546523	-0.026687	0.614895	0.653638	0.238177	0.371394	0	0
7089	1.726570	9.560524	-0.296636	-0.089978	-0.213480	0.058335	-0.330679	-0.547957	-0.027569	0.615787	0.654006	0.236120	0.370580	0	0
7090	1.936103	9.496346	-0.352311	-0.076350	-0.200842	0.055764	-0.330946	-0.548479	-0.029217	0.616522	0.654399	0.234240	0.369857	0	0
7091	2.101568	9.455647	-0.399886	-0.093140	-0.216625	0.041432	-0.331884	-0.549616	-0.028153	0.617489	0.654722	0.232255	0.368924	0	0
7092	2.185355	9.398912	-0.319854	-0.108012	-0.263210	0.050794	-0.331879	-0.551132	-0.029973	0.618576	0.655124	0.229921	0.367848	0	0
7093	2.121703	9.431745	-0.314833	-0.141807	-0.316188	0.060086	-0.329455	-0.552456	-0.030316	0.620003	0.655553	0.227011	0.366487	0	0
7094	2.072867	9.459997	-0.251548	-0.180322	-0.312745	0.087402	-0.329320	-0.552462	-0.030182	0.621539	0.655764	0.223842	0.365454	0	0
7095	2.014890	9.454092	-0.229210	-0.211544	-0.336604	0.106614	-0.330519	-0.556097	-0.031102	0.623273	0.655928	0.220235	0.364396	0	0
7096	1.881729	9.449249	-0.216409	-0.235429	-0.335495	0.125141	-0.329441	-0.556776	-0.033452	0.625068	0.655945	0.216461	0.363552	0	0
7097	1.763312	9.425247	-0.260785	-0.246567	-0.312900	0.142076	-0.331319	-0.557526	-0.035905	0.626824	0.655864	0.212633	0.362935	0	0
7098	1.687640	9.542807	-0.456578	-0.225966	-0.273883	0.153015	-0.333456	-0.561816	-0.038198	0.628302	0.655753	0.209089	0.362637	0	0
7099	1.672512	9.578951	-0.413983	-0.193628	-0.212578	0.165887	-0.336675	-0.564432	-0.038245	0.629389	0.655677	0.205919	0.362705	0	0
7100	1.688301	9.511261	-0.446690	-0.154642	-0.159758	0.164579	-0.339901	-0.564324	-0.039701	0.630103	0.655609	0.203276	0.363077	0	0
7101	1.779972	9.517769	-0.540218	-0.157800	-0.104489	0.157832	-0.341641	-0.566836	-0.039626	0.630747	0.655345	0.200964	0.363722	0	0
7102	2.036528	9.575861	-0.282425	-0.139306	-0.030348	0.151227	-0.347283	-0.567845	-0.039320	0.631142	0.654870	0.199275	0.364821	0	0
7103	2.357295	9.902215	0.514547	-0.186559	0.063683	0.181636	-0.351044	-0.568879	-0.039855	0.631540	0.653855	0.197761	0.366771	0	0
7104	2.565099	10.527534	1.197469	-0.268681	0.030202	0.214671	-0.356413	-0.571151	-0.040410	0.632412	0.652457	0.195570	0.368927	0	0
7105	2.513707	10.609097	0.788445	-0.139027	-0.101483	0.190383	-0.361516	-0.572874	-0.040406	0.632785	0.652354	0.193128	0.369755	0	0
7106	2.011398	9.655540	-0.062326	0.124872	-0.029368	0.166204	-0.365411	-0.574267	-0.037546	0.631377	0.653561	0.192329	0.370447	0	0
7107	1.593200	8.880742	-0.777057	0.057660	0.056724	0.039378	-0.368636	-0.575149	-0.032907	0.630711	0.653828	0.192598	0.370970	0	0
7108	1.677848	8.962440	-0.317691	-0.147021	0.155514	0.002203	-0.371595	-0.574861	-0.030140	0.631330	0.652316	0.193025	0.372354	0	0
7109	1.905174	9.738650	0.593384	-0.238176	0.131644	0.003429	-0.375351	-0.577965	-0.026929	0.632581	0.650364	0.192903	0.373706	0	0
7110	1.977879	10.055613	1.060237	-0.130842	0.007233	0.038293	-0.378838	-0.580716	-0.026977	0.633244	0.649573	0.192213	0.374314	0	0
7111	1.854609	9.897993	0.937279	-0.037780	-0.019954	0.054361	-0.383542	-0.581237	-0.024216	0.633299	0.649543	0.191554	0.374612	0	0
7112	1.760343	9.483560	0.701599	-0.013025	0.009002	0.077653	-0.387170	-0.582419	-0.018492	0.633043	0.649565	0.191061	0.375256	0	0
7113	1.827947	9.227440	0.537096	-0.057884	0.054763	0.081341	-0.392542	-0.584057	-0.015759	0.632988	0.649174	0.190627	0.376245	0	0
7114	2.002668	9.247625	0.734888	-0.127367	0.122155	0.065597	-0.397782	-0.585457	-0.011250	0.633302	0.648022	0.190499	0.377764	0	0
7115	2.204161	9.428551	1.216350	-0.144872	0.095981	0.040557	-0.402616	-0.587378	-0.009077	0.633887	0.646840	0.190265	0.378925	0	0
7116	2.247228	9.504622	1.520416	-0.113441	0.065288	0.070498	-0.406512	-0.588512	-0.005119	0.634196	0.645996	0.189798	0.380080	0	0
7117	2.183240	9.544724	1.465189	-0.053615	0.087425	0.058464	-0.411617	-0.590179	-0.001437	0.634145	0.645448	0.189743	0.381123	0	0
7118	2.183810	9.493739	1.323561	0.000481	0.102119	0.057849	-0.418337	-0.590997	0.003926	0.633688	0.645158	0.190034	0.382228	0	0
7119	2.278579	9.342505	1.214468	0.022242	0.088276	0.049860	-0.423179	-0.590562	0.008354	0.633183	0.645064	0.190331	0.383075	0	0
7120	2.459532	9.384632	1.222111	-0.035235	0.073759	0.042473	-0.429089	-0.592817	0.013796	0.633065	0.644625	0.190408	0.383970	0	0
7121	2.596438	9.484248	1.459067	-0.105584	0.023492	0.038354	-0.432980	-0.595458	0.015527	0.633553	0.643944	0.189880	0.384569	0	0
7122	2.613354	9.508846	1.599024	-0.109824	-0.053254	0.048451	-0.437546	-0.596986	0.018798	0.634132	0.643530	0.188826	0.384825	0	0
7123	2.515504	9.429384	1.577362	-0.098970	-0.105359	0.037568	-0.440504	-0.597145	0.022504	0.634827	0.643378	0.187512	0.384575	0	0
7124	2.516385	9.366268	1.457501	-0.091896	-0.093922	0.044741	-0.444261	-0.599648	0.024238	0.635377	0.643224	0.186297	0.384515	0	0
7125	2.587592	9.323866	1.481671	-0.063675	-0.084528	0.034266	-0.446681	-0.600130	0.029152	0.635820	0.643204	0.185273	0.384311	0	0
7126	2.647192	9.383217	1.543235	-0.094732	-0.089678	0.016437	-0.449641	-0.600402	0.037757	0.636475	0.642956	0.184276	0.384122	0	0
7127	2.639931	9.509326	1.575763	-0.119531	-0.114294	-0.003252	-0.451918	-0.603244	0.040414	0.637476	0.642619	0.183089	0.383591	0	0
7128	2.599785	9.581429	1.598060	-0.090100	-0.140018	-0.031610	-0.452861	-0.603014	0.043701	0.638379	0.642504	0.182092	0.382758	0	0
7129	2.474996	9.506327	1.515356	-0.065239	-0.175556	-0.024654	-0.454197	-0.605840	0.044714	0.639225	0.642702	0.180860	0.381595	0	0
7130	2.457010	9.423452	1.435989	-0.056150	-0.168329	-0.026338	-0.455406	-0.606124	0.045945	0.639941	0.642919	0.179770	0.380542	0	0
7131	2.524350	9.444091	1.401790	-0.050875	-0.143608	-0.017338	-0.454872	-0.605856	0.052211	0.640609	0.643094	0.178750	0.379603	0	0
7132	2.627213	9.397410	1.446223	-0.015449	-0.154453	0.002132	-0.457425	-0.606445	0.055762	0.640917	0.643562	0.177737	0.378765	0	0
7133	2.736329	9.273153	1.445695	-0.009771	-0.166539	-0.010323	-0.456349	-0.606973	0.059137	0.641333	0.644095	0.176680	0.377649	0	0
7134	2.781841	9.172014	1.404523	-0.022292	-0.234745	-0.024949	-0.458232	-0.607002	0.062290	0.641927	0.644772	0.175295	0.376126	0	0
7135	2.754628	9.176359	1.256811	-0.043762	-0.302989	-0.041357	-0.455807	-0.609256	0.065456	0.642911	0.645539	0.173431	0.373988	0	0
7136	2.666012	9.237865	1.212703	-0.070517	-0.343719	-0.057597	-0.453658	-0.609616	0.072772	0.644117	0.646246	0.171375	0.371631	0	0
7137	2.548065	9.303688	1.117110	-0.065949	-0.356027	-0.062056	-0.449896	-0.609501	0.076273	0.645398	0.647017	0.169215	0.369048	0	0
7138	2.501824	9.295554	1.005017	-0.039510	-0.350194	-0.073416	-0.448544	-0.612451	0.079974	0.646462	0.647908	0.167321	0.366477	0	0
7139	2.497546	9.278491	1.077233	-0.050351	-0.316677	-0.066163	-0.443973	-0.612543	0.079373	0.647575	0.648613	0.165495	0.364088	0	0
7140	2.533825	9.402958	1.072593	-0.063035	-0.307998	-0.061740	-0.441278	-0.614949	0.082668	0.648673	0.649206	0.163694	0.361882	0	0
7141	2.600646	9.464869	1.134359	-0.066770	-0.320534	-0.059198	-0.438721	-0.616168	0.083824	0.649859	0.649817	0.161734	0.359532	0	0
7142	2.672290	9.519577	1.143367	-0.067320	-0.331660	-0.040724	-0.435763	-0.616843	0.085538	0.650932	0.650487	0.159629	0.357315	0	0
7143	2.726116	9.491421	1.125973	-0.080668	-0.335171	-0.046987	-0.433610	-0.617801	0.088069	0.652172	0.651065	0.157440	0.354964	0	0
7144	2.705213	9.554151	1.043010	-0.097638	-0.338741	-0.052363	-0.427962	-0.618884	0.092461	0.653473	0.651526	0.155265	0.352676	0	0
7145	2.657311	9.519290	1.003286	-0.075899	-0.329587	-0.055760	-0.424998	-0.621723	0.095875	0.654687	0.652088	0.153180	0.350289	0	0
7146	2.597224	9.372541	1.002550	-0.066724	-0.313427	-0.059145	-0.420698	-0.621265	0.096248	0.655759	0.652637	0.151316	0.348063	0	0
7147	2.549499	9.342549	1.049457	-0.084464	-0.318649	-0.069832	-0.416524	-0.623792	0.097207	0.657046	0.653070	0.149361	0.345661	0	0
7148	2.489327	9.443419	1.051664	-0.090317	-0.324429	-0.053965	-0.412357	-0.623975	0.100965	0.658256	0.653496	0.147309	0.343427	0	0
7149	2.426519	9.437426	1.078669	-0.063903	-0.328292	-0.032676	-0.407511	-0.626710	0.104088	0.659280	0.654137	0.145114	0.341170	0	0
7150	2.413580	9.344933	1.001937	-0.062210	-0.312455	-0.025488	-0.402802	-0.628394	0.104795	0.660183	0.654738	0.143035	0.339141	0	0
7151	2.457475	9.326304	0.969722	-0.082006	-0.312619	-0.025559	-0.401056	-0.628220	0.107776	0.661265	0.655203	0.140833	0.337051	0	0
7152	2.479905	9.414104	0.952897	-0.082255	-0.325240	-0.018576	-0.395273	-0.629205	0.107813	0.662279	0.655711	0.138556	0.335009	0	0
7153	2.513201	9.448698	0.970509	-0.078691	-0.332318	-0.018620	-0.391909	-0.630446	0.109095	0.663328	0.656260	0.136185	0.332825	0	0
7154	2.455832	9.403956	0.940199	-0.071083	-0.315952	-0.030853	-0.387602	-0.632275	0.110347	0.664285	0.656781	0.134082	0.330736	0	0
7155	2.407864	9.373951	0.910065	-0.075084	-0.317251	-0.015832	-0.382358	-0.632993	0.111624	0.665265	0.657294	0.131801	0.328657	0	0
7156	2.341744	9.411595	0.931825	-0.103010	-0.297151	-0.011358	-0.377649	-0.634526	0.111928	0.666334	0.657556	0.129577	0.326847	0	0
7157	2.264696	9.512161	0.959997	-0.107529	-0.268876	-0.005875	-0.373883	-0.635175	0.111727	0.667419	0.657694	0.127445	0.325189	0	0
7158	2.283166	9.570768	1.039562	-0.104237	-0.251414	0.008384	-0.369040	-0.636384	0.110133	0.668367	0.657815	0.125380	0.323798	0	0
7159	2.368668	9.426669	1.110677	-0.072428	-0.225129	0.035160	-0.366613	-0.639013	0.111109	0.669024	0.658087	0.123382	0.322653	0	0
7160	2.476894	9.321800	0.951094	-0.121583	-0.185345	0.063535	-0.363656	-0.638792	0.110810	0.669814	0.657937	0.121348	0.322091	0	0
7161	2.553138	9.386301	0.943318	-0.173678	-0.152038	0.065334	-0.360692	-0.640792	0.108532	0.670942	0.657327	0.119313	0.321749	0	0
7162	2.639455	9.582097	1.117814	-0.178822	-0.142070	0.056510	-0.358264	-0.643037	0.105163	0.672077	0.656641	0.117417	0.321479	0	0
7163	2.732615	9.671197	1.249995	-0.137093	-0.179455	0.036924	-0.356780	-0.644720	0.102912	0.673080	0.656324	0.115500	0.320720	0	0
7164	2.872829	9.576642	1.307971	-0.063460	-0.203763	0.038739	-0.354358	-0.645279	0.100142	0.673580	0.656584	0.113676	0.319789	0	0
7165	2.966839	9.362290	1.326917	-0.041265	-0.240210	0.010273	-0.350727	-0.645633	0.099544	0.674101	0.657070	0.111829	0.318339	0	0
7166	2.945982	9.184689	1.274657	-0.064147	-0.264730	-0.012929	-0.344677	-0.645753	0.098652	0.674833	0.657455	0.109927	0.316653	0	0
7167	2.876835	9.251410	1.288882	-0.112156	-0.275213	-0.037004	-0.339834	-0.646946	0.096378	0.675999	0.657513	0.107927	0.314729	0	0
7168	2.825713	9.393719	1.348829	-0.102719	-0.285343	-0.055601	-0.332309	-0.645936	0.094144	0.677135	0.657646	0.106032	0.312645	0	0
7169	2.859366	9.408896	1.356969	-0.078961	-0.298971	-0.071536	-0.326654	-0.648193	0.088014	0.678204	0.657953	0.104200	0.310291	0	0
7170	2.982434	9.323741	1.416756	-0.071481	-0.309261	-0.083980	-0.319935	-0.647312	0.086058	0.679243	0.658332	0.102406	0.307800	0	0
7171	3.242239	9.211952	1.630192	-0.085582	-0.344479	-0.101989	-0.311330	-0.647198	0.078608	0.680481	0.658687	0.100441	0.304941	0	0
7172	3.369385	9.165713	1.692218	-0.078962	-0.429100	-0.129059	-0.303129	-0.646999	0.074025	0.681823	0.659322	0.098072	0.301321	0	0
7173	3.264647	9.192945	1.698427	-0.062042	-0.510576	-0.136578	-0.293987	-0.646970	0.069698	0.683148	0.660276	0.095269	0.297098	0	0
7174	3.063383	9.201433	1.718667	-0.074799	-0.546256	-0.136803	-0.282693	-0.647238	0.063838	0.684567	0.661249	0.092148	0.292620	0	0
7175	2.892735	9.237169	1.628905	-0.079877	-0.570810	-0.152852	-0.271399	-0.647010	0.054863	0.686073	0.662199	0.088980	0.287888	0	0
7176	2.693752	9.257840	1.680418	-0.074343	-0.561799	-0.156271	-0.260247	-0.644513	0.045962	0.687525	0.663160	0.085847	0.283123	0	0
7177	2.522714	9.327565	1.681865	-0.030796	-0.520398	-0.162024	-0.249758	-0.644534	0.036307	0.688645	0.664247	0.083220	0.278601	0	0
7178	2.521682	9.383385	1.707892	0.023522	-0.468293	-0.165059	-0.239819	-0.640846	0.026098	0.689352	0.665572	0.081055	0.274295	0	0
7179	2.718754	9.335975	1.649301	0.085340	-0.439746	-0.183288	-0.230685	-0.637736	0.017241	0.689661	0.667180	0.079442	0.270053	0	0
7180	2.899557	9.135330	1.610625	0.117935	-0.397682	-0.182947	-0.222892	-0.635134	0.007158	0.689696	0.668917	0.078144	0.266013	0	0
7181	3.003516	9.023115	1.588181	0.092868	-0.401312	-0.188371	-0.214836	-0.631000	-0.002062	0.689910	0.670438	0.076846	0.261977	0	0
7182	3.019078	9.093800	1.590533	0.078851	-0.409923	-0.204390	-0.206238	-0.628413	-0.012291	0.690241	0.671893	0.075506	0.257733	0	0
7183	3.051181	9.084685	1.721581	0.079400	-0.432414	-0.229296	-0.198580	-0.625777	-0.023734	0.690648	0.673336	0.074227	0.253207	0	0
7184	3.098313	8.905894	1.702710	0.100928	-0.450013	-0.229344	-0.190124	-0.620340	-0.034550	0.690889	0.674994	0.072833	0.248496	0	0
7185	3.177542	8.805360	1.597572	0.063881	-0.474426	-0.261454	-0.183675	-0.617959	-0.045986	0.691477	0.676373	0.071436	0.243465	0	0
7186	3.145535	8.950436	1.588273	0.067897	-0.527120	-0.286531	-0.174273	-0.613909	-0.059037	0.692093	0.677909	0.069814	0.237852	0	0
7187	2.987492	9.102941	1.623197	0.133286	-0.549926	-0.312967	-0.165138	-0.610756	-0.069799	0.692341	0.679861	0.068401	0.231891	0	0
7188	2.957767	9.112096	1.477778	0.188567	-0.550008	-0.326930	-0.158694	-0.606667	-0.081588	0.692189	0.682202	0.067177	0.225746	0	0
7189	2.931080	9.196552	1.235593	0.255792	-0.549715	-0.316100	-0.151180	-0.600953	-0.091159	0.691551	0.684938	0.066056	0.219666	0	0
7190	2.663343	9.334897	0.980790	0.294464	-0.584864	-0.320565	-0.143934	-0.596167	-0.097080	0.690616	0.688027	0.064784	0.213241	0	0
7191	2.624867	9.615758	0.548993	0.264257	-0.538748	-0.326546	-0.138306	-0.589441	-0.105643	0.689867	0.690727	0.063821	0.207140	0	0
7192	2.789258	9.856634	0.405376	0.269089	-0.448086	-0.323341	-0.133346	-0.583867	-0.112737	0.688960	0.693289	0.063453	0.201638	0	0
7193	2.941860	9.718586	0.273885	0.263235	-0.379511	-0.293771	-0.127979	-0.579882	-0.118935	0.687995	0.695628	0.063350	0.196853	0	0
7194	2.850964	9.420769	0.307044	0.166004	-0.378507	-0.224196	-0.122748	-0.575481	-0.124573	0.687522	0.697362	0.062569	0.192574	0	0
7195	2.723031	9.704871	-0.036045	0.007909	-0.442229	-0.111028	-0.120071	-0.570842	-0.131807	0.687983	0.698153	0.060258	0.188763	0	0
7196	2.615242	10.229699	-0.154048	-0.009798	-0.545460	-0.005650	-0.119272	-0.567567	-0.139472	0.688388	0.699097	0.056464	0.184924	0	0
7197	2.607307	10.600965	-0.320788	0.061144	-0.620197	0.020607	-0.119814	-0.565422	-0.145932	0.688286	0.700630	0.052100	0.180737	0	0
7198	2.402890	10.616659	-0.486061	0.140994	-0.730393	0.044955	-0.118075	-0.561612	-0.153182	0.687586	0.702920	0.046947	0.175854	0	0
7199	1.836559	10.276184	-0.852336	0.141219	-0.820481	0.090499	-0.117957	-0.555326	-0.161695	0.686814	0.705326	0.040851	0.170683	0	0
7200	1.134007	9.950224	-1.285490	0.097618	-0.829363	0.072802	-0.117290	-0.552803	-0.167340	0.686326	0.707412	0.034737	0.165284	0	0
7201	0.527961	9.558064	-1.508157	0.056050	-0.799037	0.052686	-0.117296	-0.550481	-0.169716	0.686107	0.709096	0.028908	0.160012	0	0
7202	0.142117	9.313136	-1.677031	-0.003615	-0.691952	0.015268	-0.115015	-0.548394	-0.176483	0.686303	0.710160	0.023972	0.155199	0	0
7203	0.124082	9.492456	-1.650050	-0.091887	-0.506950	-0.017424	-0.114751	-0.546286	-0.182137	0.687095	0.710296	0.020413	0.151536	0	0
7204	0.600392	9.957524	-1.374140	-0.098671	-0.340093	-0.005900	-0.112335	-0.544190	-0.189450	0.687884	0.710122	0.017876	0.149073	0	0
7205	0.856981	10.107848	-1.290366	0.029243	-0.338868	-0.010860	-0.112338	-0.542860	-0.191858	0.687742	0.710824	0.015608	0.146619	0	0
7206	0.586734	9.661099	-1.432504	0.121707	-0.312750	-0.029771	-0.112746	-0.541092	-0.194383	0.686982	0.712104	0.013743	0.144134	0	0
7207	0.222600	9.173799	-1.630178	0.054987	-0.255183	-0.080784	-0.111807	-0.540229	-0.195864	0.686724	0.712846	0.012591	0.141780	0	0
7208	0.172801	8.998106	-1.625566	-0.038020	-0.116498	-0.111997	-0.108449	-0.539098	-0.199135	0.687189	0.712729	0.012407	0.140126	0	0
7209	0.286019	9.177394	-1.479007	-0.073182	-0.041623	-0.131114	-0.107646	-0.537707	-0.198827	0.687875	0.712286	0.012904	0.138958	0	0
7210	0.469924	9.430775	-1.504163	-0.046126	0.007324	-0.159056	-0.106309	-0.535130	-0.201346	0.688441	0.711931	0.013913	0.137879	0	0
7211	0.721541	9.464480	-1.429291	-0.021872	0.074746	-0.179825	-0.104024	-0.534327	-0.207747	0.688802	0.711678	0.015632	0.137192	0	0
7212	0.900355	9.275961	-1.253871	-0.021171	0.106406	-0.200874	-0.101208	-0.531953	-0.209065	0.689229	0.711347	0.017651	0.136522	0	0
7213	1.017459	9.229527	-1.302888	-0.076911	0.117502	-0.201001	-0.099198	-0.529838	-0.210654	0.689990	0.710653	0.019742	0.135999	0	0
7214	1.024905	9.329187	-1.385259	-0.120103	0.118029	-0.201136	-0.097446	-0.531344	-0.208544	0.691102	0.709615	0.021750	0.135467	0	0
7215	1.140750	9.476949	-1.373189	-0.117873	0.163615	-0.209710	-0.094894	-0.530522	-0.209909	0.692140	0.708573	0.024166	0.135214	0	0
7216	1.286651	9.574274	-1.371854	-0.113219	0.162098	-0.182335	-0.092476	-0.529495	-0.213853	0.693158	0.707517	0.026355	0.135122	0	0
7217	1.383756	9.578472	-1.294279	-0.155719	0.174903	-0.139090	-0.090325	-0.529340	-0.216597	0.694347	0.706212	0.028298	0.135446	0	0
7218	1.361544	9.505260	-1.116269	-0.167013	0.150458	-0.125133	-0.088981	-0.529025	-0.219325	0.695660	0.704805	0.029936	0.135687	0	0
7219	1.166021	9.591537	-1.089218	-0.172885	0.140225	-0.109265	-0.088447	-0.527540	-0.222824	0.696925	0.703434	0.031405	0.135976	0	0
7220	1.011736	9.530460	-1.213857	-0.115458	0.209573	-0.090036	-0.087370	-0.527483	-0.226375	0.697800	0.702307	0.033280	0.136863	0	0
7221	1.115297	9.160886	-1.453434	-0.057268	0.334514	-0.089056	-0.086833	-0.527049	-0.227320	0.698144	0.701481	0.036120	0.138617	0	0
7222	1.434351	8.950609	-1.519089	-0.071420	0.465654	-0.075059	-0.087912	-0.526203	-0.226055	0.698579	0.700296	0.039746	0.141397	0	0
7223	1.936896	9.314192	-1.251238	-0.173666	0.550303	-0.007780	-0.089522	-0.526959	-0.228512	0.699502	0.698365	0.043355	0.145273	0	0
7224	2.619877	10.125317	-0.880119	-0.196093	0.560224	0.089269	-0.092480	-0.526435	-0.229822	0.700492	0.696199	0.046314	0.149907	0	0
7225	3.036196	10.528666	-0.037465	-0.101455	0.495055	0.170356	-0.097455	-0.526019	-0.230567	0.700625	0.694896	0.048393	0.154607	0	0
7226	3.145020	10.445692	0.130197	0.033704	0.324726	0.201492	-0.099466	-0.527521	-0.231001	0.699923	0.694716	0.049270	0.158273	0	0
7227	2.671692	9.635986	0.155482	0.113728	0.182765	0.215117	-0.105113	-0.527275	-0.229837	0.698618	0.695406	0.049178	0.161011	0	0
7228	2.213597	9.025617	0.124363	-0.028603	0.135327	0.213610	-0.107666	-0.527814	-0.228463	0.698410	0.695085	0.048542	0.163474	0	0
7229	1.840925	8.982430	0.028997	-0.210268	0.162201	0.214182	-0.112634	-0.529158	-0.232806	0.699359	0.693531	0.047783	0.166221	0	0
7230	1.520762	9.547159	0.448223	-0.296143	0.204500	0.200075	-0.118410	-0.530045	-0.237669	0.700982	0.691204	0.047282	0.169193	0	0
7231	1.213229	10.454416	0.891733	-0.233745	0.234639	0.225237	-0.120291	-0.529433	-0.243891	0.702025	0.689344	0.046917	0.172523	0	0
7232	0.929707	11.405828	1.542673	-0.144342	0.291595	0.254180	-0.125664	-0.530528	-0.246315	0.702445	0.687935	0.046909	0.176397	0	0
7233	0.696608	11.620134	1.991287	0.051834	0.372940	0.267724	-0.130235	-0.530263	-0.247070	0.701372	0.687822	0.047726	0.180834	0	0
7234	0.733010	10.572007	1.523669	0.320339	0.555877	0.223811	-0.136817	-0.532194	-0.242698	0.698487	0.689149	0.050612	0.186084	0	0
7235	0.926912	9.201380	0.543343	0.290366	0.698415	0.129186	-0.141260	-0.530692	-0.235789	0.695817	0.689978	0.055091	0.191661	0	0
7236	1.104553	8.668088	0.470970	-0.088559	0.794213	0.080855	-0.144356	-0.529548	-0.233129	0.695816	0.687857	0.059844	0.197768	0	0
7237	1.254089	9.066586	1.223627	-0.399313	0.810883	0.056934	-0.147849	-0.529698	-0.235408	0.697887	0.683531	0.064257	0.203986	0	0
7238	1.479148	9.857255	1.508628	-0.430150	0.751185	0.052830	-0.151472	-0.531185	-0.240996	0.700214	0.679001	0.068210	0.209776	0	0
7239	1.687541	10.142670	1.765635	-0.201084	0.626237	0.079208	-0.155374	-0.529574	-0.245528	0.700930	0.676361	0.071590	0.214729	0	0
7240	1.815958	9.751704	1.587164	-0.035830	0.499803	0.070952	-0.158062	-0.529487	-0.246583	0.700658	0.675075	0.074482	0.218642	0	0
7241	1.819712	9.280785	1.335660	-0.048330	0.401525	0.085338	-0.158332	-0.529046	-0.246974	0.700457	0.673953	0.076570	0.222000	0	0
7242	1.756219	9.061145	1.330554	-0.113181	0.334461	0.042293	-0.161960	-0.529511	-0.247764	0.700870	0.672443	0.078322	0.224648	0	0
7243	1.613375	9.162932	1.253184	-0.164430	0.292400	-0.000543	-0.163307	-0.528307	-0.249480	0.701713	0.670662	0.079962	0.226753	0	0
7244	1.530576	9.421184	1.224622	-0.174467	0.285945	-0.030667	-0.164914	-0.529909	-0.252100	0.702726	0.668759	0.081722	0.228603	0	0
7245	1.531038	9.644537	1.247024	-0.125413	0.254925	-0.053707	-0.163979	-0.527744	-0.254764	0.703449	0.667277	0.083545	0.230047	0	0
7246	1.500756	9.699820	1.216790	-0.036592	0.206671	-0.085559	-0.164921	-0.527304	-0.254466	0.703722	0.666469	0.085426	0.230861	0	0
7247	1.570526	9.601551	1.200414	0.039401	0.200592	-0.101284	-0.163848	-0.526467	-0.254997	0.703495	0.666221	0.087564	0.231465	0	0
7248	1.583260	9.446411	1.182717	0.045843	0.193686	-0.107493	-0.163314	-0.525365	-0.254150	0.703274	0.665999	0.089688	0.231963	0	0
7249	1.651706	9.425811	1.237933	0.028481	0.151698	-0.105179	-0.161168	-0.523690	-0.255210	0.703170	0.665775	0.091483	0.232222	0	0
7250	1.671550	9.409182	1.277184	0.045305	0.165701	-0.126259	-0.160899	-0.523986	-0.254951	0.703017	0.665591	0.093530	0.232397	0	0
7251	1.830169	9.358655	1.301691	0.014522	0.145809	-0.122980	-0.159422	-0.523170	-0.254942	0.703049	0.665259	0.095369	0.232503	0	0
7252	1.825105	9.509089	1.415951	0.029041	0.113306	-0.133759	-0.157138	-0.522798	-0.254956	0.703067	0.665071	0.097057	0.232288	0	0
7253	1.701729	9.591798	1.243030	0.075810	0.084436	-0.137306	-0.156207	-0.519711	-0.254595	0.702782	0.665291	0.098701	0.231826	0	0
7254	1.637393	9.656176	1.230941	0.093164	0.130849	-0.138711	-0.157018	-0.518317	-0.252770	0.702361	0.665504	0.100697	0.231632	0	0
7255	1.639694	9.656213	1.192495	0.113748	0.157471	-0.129635	-0.152989	-0.517324	-0.250743	0.701729	0.665822	0.102890	0.231670	0	0
7256	1.775107	9.663520	1.141228	0.132831	0.176453	-0.099423	-0.152588	-0.516996	-0.246924	0.700899	0.666241	0.105036	0.232014	0	0
7257	1.890398	9.583065	1.070747	0.186447	0.227011	-0.075966	-0.152461	-0.514765	-0.245492	0.699579	0.666953	0.107526	0.232814	0	0
7258	1.898770	9.379277	0.899217	0.243824	0.221065	-0.067857	-0.152597	-0.514875	-0.240592	0.697876	0.668067	0.110033	0.233557	0	0
7259	1.941483	9.433466	0.953079	0.235522	0.228840	-0.025410	-0.153408	-0.513629	-0.238499	0.696093	0.669159	0.112308	0.234666	0	0
7260	2.103271	9.679147	0.782866	0.227665	0.235262	0.000203	-0.153953	-0.511599	-0.233798	0.694307	0.670188	0.114420	0.235994	0	0
7261	2.417078	9.638729	0.896314	0.317502	0.329746	0.022237	-0.156377	-0.510653	-0.229381	0.691729	0.671648	0.117264	0.238013	0	0
7262	2.760066	9.657063	0.644307	0.356793	0.317406	0.031936	-0.158538	-0.508209	-0.222605	0.688879	0.673389	0.120045	0.239965	0	0
7263	2.693921	9.544174	0.474619	0.362483	0.235416	0.041178	-0.159752	-0.507473	-0.216439	0.686033	0.675381	0.122208	0.241422	0	0
7264	2.416932	9.417739	0.221529	0.268385	0.148179	0.012106	-0.159892	-0.506302	-0.211770	0.684011	0.676876	0.123740	0.242193	0	0
7265	2.030002	9.527265	0.413448	0.083024	0.102376	0.002467	-0.161506	-0.506173	-0.209568	0.683296	0.677217	0.124570	0.242829	0	0
7266	1.767800	9.813836	0.545269	-0.051524	0.107081	0.053394	-0.161240	-0.505361	-0.208183	0.683386	0.676671	0.124763	0.243997	0	0
7267	1.844444	9.912369	0.879084	0.004423	0.157363	0.089225	-0.163395	-0.504044	-0.207843	0.682923	0.676445	0.125191	0.245695	0	0
7268	2.045460	10.008245	0.672688	0.184369	0.158005	0.125114	-0.166892	-0.503429	-0.206421	0.681172	0.677470	0.125822	0.247400	0	0
7269	2.256662	9.584785	0.410341	0.301396	0.169612	0.127301	-0.168238	-0.503184	-0.203402	0.678579	0.679277	0.126803	0.249067	0	0
7270	2.556034	9.230896	0.111658	0.202556	0.121981	0.114265	-0.170260	-0.501835	-0.198432	0.676765	0.680490	0.127309	0.250430	0	0
7271	2.486539	9.156782	-0.106572	0.019550	-0.029438	0.133964	-0.174027	-0.500924	-0.197269	0.676311	0.680887	0.126185	0.251146	0	0
7272	2.024781	9.439703	-0.257685	-0.137700	-0.116393	0.143616	-0.176044	-0.500544	-0.199412	0.677037	0.680428	0.124022	0.251512	0	0
7273	1.625656	10.015097	-0.216500	-0.212118	-0.124672	0.164611	-0.178595	-0.500952	-0.203753	0.678192	0.679530	0.121462	0.252073	0	0
7274	1.417838	10.283258	0.136193	-0.165323	-0.148152	0.159329	-0.180211	-0.499239	-0.208853	0.679098	0.678975	0.118898	0.252354	0	0
7275	1.315022	10.121188	0.322029	-0.080226	-0.186813	0.133735	-0.181555	-0.499299	-0.211018	0.679500	0.679082	0.116460	0.252120	0	0
7276	1.054613	9.805722	0.287530	-0.050993	-0.278281	0.102370	-0.181956	-0.499674	-0.212795	0.679916	0.679555	0.113684	0.250990	0	0
7277	0.674895	9.759985	0.247335	-0.072719	-0.267998	0.109526	-0.183566	-0.500418	-0.215796	0.680413	0.679877	0.110882	0.250021	0	0
7278	0.492136	10.140212	0.034238	-0.069358	-0.162908	0.103166	-0.185711	-0.502020	-0.217866	0.680814	0.679926	0.108835	0.249695	0	0
7279	0.495146	10.164579	0.373574	0.032867	-0.069456	0.098770	-0.185716	-0.500447	-0.218496	0.680397	0.680452	0.107727	0.249879	0	0
7280	0.550232	9.781979	0.050760	0.081277	-0.023343	0.047952	-0.185723	-0.498059	-0.217601	0.679756	0.681116	0.107383	0.249963	0	0
7281	0.581532	9.530059	-0.071558	0.036554	0.013587	-0.022672	-0.185722	-0.498459	-0.218703	0.679529	0.681328	0.107682	0.249875	0	0
7282	0.688188	9.638803	-0.146138	-0.040046	0.034828	-0.116515	-0.185323	-0.496876	-0.220155	0.680061	0.680843	0.108552	0.249370	0	0
7283	0.676305	9.983305	-0.197248	-0.053329	0.076488	-0.151663	-0.183573	-0.497322	-0.221007	0.680698	0.680148	0.109939	0.248924	0	0
7284	0.643122	10.176906	-0.271945	0.055516	0.141930	-0.172120	-0.181294	-0.495552	-0.220159	0.680596	0.679981	0.112159	0.248667	0	0
7285	0.579505	9.952401	-0.346830	0.152020	0.218103	-0.199596	-0.179409	-0.496772	-0.218314	0.679788	0.680272	0.115352	0.248620	0	0
7286	0.646487	9.720541	-0.554866	0.141850	0.278771	-0.211617	-0.177940	-0.494219	-0.213755	0.679025	0.680293	0.118991	0.248932	0	0
7287	0.778259	9.446192	-0.469312	0.121360	0.370864	-0.203154	-0.173777	-0.492770	-0.213212	0.678233	0.679976	0.123171	0.249923	0	0
7288	0.905101	9.171749	-0.410389	0.013134	0.393697	-0.156509	-0.174315	-0.492949	-0.211033	0.678046	0.678881	0.126890	0.251540	0	0
7289	1.077874	9.257423	-0.415362	-0.095222	0.481001	-0.128041	-0.173108	-0.491933	-0.213329	0.678369	0.676888	0.130761	0.254046	0	0
7290	1.476076	9.502584	-0.169078	-0.142887	0.505545	-0.092774	-0.173642	-0.493050	-0.213495	0.678903	0.674503	0.134408	0.257043	0	0
7291	1.828222	9.839138	-0.115071	-0.107303	0.530306	-0.074031	-0.173917	-0.490593	-0.215319	0.679065	0.672339	0.138212	0.260249	0	0
7292	1.926855	9.583648	0.340046	-0.047424	0.457918	-0.038081	-0.174991	-0.491160	-0.214235	0.678843	0.670765	0.141408	0.263154	0	0
7293	1.832835	9.368263	-0.094526	-0.039426	0.382633	-0.011976	-0.175523	-0.493092	-0.215926	0.678561	0.669508	0.143962	0.265686	0	0
7294	1.613619	9.145775	-0.311416	-0.006989	0.447514	-0.000787	-0.177405	-0.493042	-0.216174	0.677960	0.668264	0.146938	0.268705	0	0
7295	1.712255	9.057740	-0.331798	0.003989	0.528334	0.006819	-0.178750	-0.492735	-0.215876	0.677093	0.666916	0.150463	0.272266	0	0
7296	2.320687	9.500957	0.201097	-0.086532	0.666261	0.081516	-0.181304	-0.492834	-0.215169	0.676430	0.664624	0.154148	0.277409	0	0
7297	3.172401	10.339408	0.454415	-0.137768	0.660938	0.210169	-0.185068	-0.492420	-0.217018	0.675687	0.662214	0.156811	0.283426	0	0
7298	3.750465	10.891347	1.267210	-0.057835	0.606113	0.371686	-0.190709	-0.493971	-0.217819	0.674048	0.660672	0.158234	0.290059	0	0
7299	3.901072	10.435289	1.564148	0.159177	0.387788	0.430182	-0.201461	-0.494634	-0.215128	0.671082	0.661335	0.158428	0.295271	0	0
7300	3.458345	9.074991	0.894005	0.199815	0.243827	0.438398	-0.208988	-0.495065	-0.213420	0.668068	0.662642	0.157710	0.299529	0	0
7301	2.885205	8.244024	0.644364	0.051645	0.172765	0.382832	-0.215175	-0.493961	-0.212086	0.666258	0.663115	0.156436	0.303162	0	0
7302	2.360198	8.319464	0.642127	-0.200987	0.130113	0.365966	-0.219738	-0.496040	-0.215640	0.666270	0.661949	0.154220	0.306796	0	0
7303	1.939895	9.263498	0.910981	-0.263695	0.123648	0.318035	-0.224306	-0.496093	-0.221035	0.666801	0.660343	0.152081	0.310153	0	0
7304	1.610006	10.578203	1.454244	-0.162320	0.181797	0.302816	-0.230757	-0.496455	-0.223423	0.666651	0.659154	0.150743	0.313638	0	0
7305	1.435927	11.327639	1.717679	0.104265	0.272803	0.309540	-0.236667	-0.497723	-0.223939	0.664538	0.659495	0.150804	0.317354	0	0
7306	1.519771	10.299854	1.819483	0.458878	0.423500	0.269202	-0.239761	-0.497466	-0.219674	0.660002	0.661593	0.153251	0.321258	0	0
7307	1.665638	8.753627	1.402313	0.388009	0.442312	0.166589	-0.244745	-0.494948	-0.213270	0.656177	0.663011	0.156270	0.324696	0	0
7308	1.632527	8.165497	1.015753	-0.038190	0.361102	0.140019	-0.249183	-0.494311	-0.211836	0.655402	0.661802	0.157547	0.328094	0	0
7309	1.441465	8.749515	0.995855	-0.390137	0.337687	0.103421	-0.252132	-0.496409	-0.216227	0.657074	0.658324	0.157753	0.331629	0	0
7310	1.206064	9.711507	1.602453	-0.408941	0.368643	0.068194	-0.253742	-0.496646	-0.222752	0.658946	0.654513	0.158323	0.335166	0	0
7311	1.234788	10.498609	1.857383	-0.248493	0.419878	0.065444	-0.254546	-0.496899	-0.229423	0.659658	0.651591	0.159791	0.338744	0	0
7312	1.411533	10.603760	1.698319	-0.036302	0.463039	0.046896	-0.257230	-0.498093	-0.230247	0.658985	0.649853	0.162372	0.342147	0	0
7313	1.628544	10.143999	1.511049	0.116886	0.513119	0.015846	-0.258981	-0.497222	-0.229381	0.657311	0.648907	0.166016	0.345399	0	0
7314	1.855321	9.470807	1.532717	0.163158	0.528831	-0.028135	-0.259788	-0.497417	-0.226247	0.655454	0.648097	0.170199	0.348400	0	0
7315	1.932064	9.030374	1.562468	0.085116	0.497355	-0.076320	-0.260466	-0.495577	-0.225498	0.654298	0.646803	0.174217	0.350981	0	0
7316	1.979599	9.091937	1.654939	-0.035042	0.417090	-0.107285	-0.261005	-0.494992	-0.225745	0.654161	0.644918	0.177480	0.353066	0	0
7317	2.036819	9.413444	1.851667	-0.067124	0.305610	-0.139956	-0.260193	-0.496370	-0.228250	0.654530	0.643164	0.180112	0.354247	0	0
7318	2.127150	9.524342	1.993225	0.008691	0.223261	-0.163259	-0.258045	-0.495582	-0.227705	0.654643	0.642136	0.182611	0.354622	0	0
7319	2.207451	9.384995	1.982297	0.076928	0.135156	-0.172461	-0.256975	-0.493945	-0.226031	0.654504	0.641855	0.184842	0.354231	0	0
7320	2.113383	9.223052	1.869897	0.080334	0.046449	-0.180061	-0.254552	-0.495115	-0.226914	0.654537	0.641886	0.186541	0.353223	0	0
7321	2.075476	9.164091	1.772887	0.051513	0.007218	-0.185693	-0.252675	-0.493474	-0.226202	0.654842	0.641858	0.187927	0.351971	0	0
7322	2.159673	9.335566	1.889727	-0.013888	-0.050520	-0.173919	-0.249182	-0.492991	-0.226091	0.655637	0.641622	0.188614	0.350550	0	0
7323	2.080387	9.426379	1.915496	0.000495	-0.084053	-0.179380	-0.247035	-0.491939	-0.224720	0.656418	0.641584	0.189178	0.348850	0	0
7324	1.973901	9.409876	1.859392	0.028334	-0.066239	-0.207444	-0.245692	-0.491045	-0.227975	0.657087	0.641614	0.190118	0.347021	0	0
7325	1.994968	9.483111	2.085771	0.068076	-0.146198	-0.160104	-0.241928	-0.491144	-0.227478	0.657484	0.642262	0.190381	0.344920	0	0
7326	1.915650	9.403956	1.795060	0.085470	-0.150191	-0.137061	-0.240587	-0.490054	-0.226913	0.657699	0.643088	0.190506	0.342895	0	0
7327	2.044597	9.488828	1.721343	0.106418	-0.057706	-0.130245	-0.238168	-0.489987	-0.226123	0.657575	0.643733	0.191288	0.341485	0	0
7328	2.275207	9.444443	1.557838	0.182251	-0.042683	-0.136145	-0.236830	-0.488394	-0.222819	0.656948	0.644821	0.192454	0.339981	0	0
7329	2.449085	9.331056	1.412370	0.203406	-0.058909	-0.155662	-0.236694	-0.489501	-0.217954	0.656283	0.646049	0.193717	0.338211	0	0
7330	2.547091	9.286715	1.468672	0.186604	-0.118910	-0.143742	-0.234958	-0.485916	-0.215407	0.655788	0.647399	0.194454	0.336161	0	0
7331	2.476590	9.411668	1.422235	0.169555	-0.192435	-0.124805	-0.231599	-0.485615	-0.213394	0.655488	0.648905	0.194520	0.333795	0	0
7332	2.246986	9.725509	1.304493	0.140358	-0.228473	-0.116246	-0.231467	-0.485071	-0.212561	0.655412	0.650366	0.194187	0.331286	0	0
7333	2.051495	9.911305	1.203208	0.180285	-0.177335	-0.085697	-0.229188	-0.483352	-0.209537	0.654873	0.651958	0.194128	0.329251	0	0
7334	2.199258	9.792604	1.196602	0.238782	-0.071542	-0.100778	-0.229192	-0.482436	-0.206239	0.653785	0.653564	0.195053	0.327678	0	0
7335	2.556005	9.731079	0.960063	0.248577	-0.055616	-0.093643	-0.225969	-0.481587	-0.203253	0.652582	0.655177	0.196060	0.326252	0	0
7336	2.673630	9.655521	0.892024	0.205901	-0.168702	-0.065347	-0.227589	-0.480096	-0.198693	0.651773	0.656945	0.196013	0.324336	0	0
7337	2.446491	9.952404	0.680602	0.109799	-0.343700	-0.069377	-0.225709	-0.479598	-0.197609	0.651953	0.658626	0.194524	0.321447	0	0
7338	1.841811	10.193863	0.289501	0.103856	-0.397444	-0.057230	-0.224906	-0.478188	-0.198118	0.652226	0.660472	0.192584	0.318260	0	0
7339	1.467762	10.189472	0.003624	0.145261	-0.297113	-0.038688	-0.223026	-0.478023	-0.194866	0.651964	0.662280	0.191305	0.315801	0	0
7340	1.470945	9.992867	-0.230709	0.181367	-0.205561	-0.025599	-0.220612	-0.476288	-0.192660	0.651239	0.664067	0.190650	0.313935	0	0
7341	1.679823	9.715043	-0.308865	0.132227	-0.194087	-0.002726	-0.221958	-0.476012	-0.191001	0.650741	0.665527	0.189763	0.312411	0	0
7342	1.741397	9.521935	-0.449956	0.060970	-0.256770	0.026706	-0.222227	-0.476037	-0.189637	0.650739	0.666780	0.188052	0.310774	0	0
7343	1.705754	9.487301	-0.443567	-0.016628	-0.324009	0.022505	-0.222231	-0.474898	-0.189872	0.651385	0.667718	0.185686	0.308823	0	0
7344	1.553785	9.705466	-0.372843	-0.043927	-0.388250	0.022031	-0.220883	-0.475719	-0.192502	0.652335	0.668675	0.182807	0.306455	0	0
7345	1.451855	10.215858	-0.261864	-0.001892	-0.396128	-0.004411	-0.219541	-0.474900	-0.192491	0.653077	0.669867	0.180193	0.303808	0	0
7346	1.335360	10.463789	-0.281754	0.142245	-0.401863	-0.011052	-0.218601	-0.474459	-0.194122	0.652887	0.672000	0.178002	0.300782	0	0
7347	1.094137	9.616982	-0.667934	0.336439	-0.386358	0.002130	-0.219418	-0.471728	-0.188850	0.651294	0.675360	0.176426	0.297623	0	0
7348	0.896479	8.690879	-0.806635	0.247621	-0.307312	-0.025848	-0.217533	-0.473011	-0.184283	0.650240	0.677842	0.175279	0.294951	0	0
7349	0.848233	8.430243	-0.847073	-0.024526	-0.194090	-0.059550	-0.214581	-0.471404	-0.183177	0.650913	0.678159	0.174303	0.293312	0	0
7350	1.027366	9.076835	-0.665908	-0.177204	-0.125958	-0.061431	-0.213507	-0.470794	-0.186165	0.652518	0.677272	0.173320	0.292374	0	0
7351	1.272422	9.622694	-0.200306	-0.095725	-0.128270	-0.082496	-0.212161	-0.471221	-0.187420	0.653620	0.676890	0.172720	0.291151	0	0
7352	1.283993	9.652038	-0.188136	-0.005974	-0.170231	-0.080719	-0.211362	-0.468660	-0.188708	0.654193	0.677211	0.172079	0.289490	0	0
7353	1.295807	9.523572	-0.328834	-0.023074	-0.126185	-0.106123	-0.209341	-0.470090	-0.190140	0.654863	0.677256	0.171865	0.287996	0	0
7354	1.427638	9.496847	-0.194594	-0.024288	-0.114954	-0.092825	-0.208667	-0.470666	-0.190439	0.655496	0.677272	0.171615	0.286662	0	0
7355	1.670103	9.365296	-0.224677	-0.051754	-0.071449	-0.135115	-0.206113	-0.470422	-0.191278	0.656344	0.676920	0.171874	0.285396	0	0
7356	1.880482	9.381247	-0.273709	-0.124630	-0.119832	-0.144540	-0.204500	-0.470117	-0.193874	0.657809	0.676198	0.171655	0.283861	0	0
7357	1.929582	9.588484	-0.300246	-0.166370	-0.152355	-0.137825	-0.199800	-0.468161	-0.197406	0.659571	0.675315	0.171072	0.282224	0	0
7358	1.933229	9.675963	-0.127469	-0.140619	-0.158582	-0.092705	-0.197646	-0.468978	-0.200998	0.661058	0.674680	0.170195	0.280790	0	0
7359	1.789674	9.585966	-0.107122	-0.121123	-0.169338	-0.082953	-0.196972	-0.469233	-0.202920	0.662379	0.674231	0.169254	0.279321	0	0
7360	1.690549	9.467651	-0.010573	-0.083362	-0.135421	-0.075520	-0.196161	-0.470315	-0.205960	0.663384	0.673932	0.168579	0.278061	0	0
7361	1.612851	9.242907	0.058550	-0.070850	-0.146034	-0.073756	-0.193607	-0.470179	-0.208301	0.664295	0.673763	0.167869	0.276723	0	0
7362	1.493303	8.920291	0.071759	-0.113499	-0.122897	-0.089616	-0.193214	-0.466626	-0.209143	0.665517	0.673201	0.167289	0.275504	0	0
7363	1.415703	8.884870	-0.166270	-0.207014	-0.100623	-0.087974	-0.192400	-0.468552	-0.212483	0.667301	0.671972	0.166600	0.274603	0	0
7364	1.424132	8.962717	-0.075122	-0.224826	-0.035959	-0.084087	-0.190787	-0.468196	-0.217256	0.669104	0.670432	0.166255	0.274189	0	0
7365	1.701003	9.181376	-0.044202	-0.214240	0.067551	-0.058708	-0.189706	-0.469391	-0.221801	0.670568	0.668737	0.166471	0.274621	0	0
7366	1.980989	9.298168	0.329417	-0.213632	0.093965	-0.010872	-0.189035	-0.468633	-0.224644	0.671871	0.667029	0.166536	0.275549	0	0
7367	2.366405	9.411975	0.301870	-0.268506	0.129135	0.095181	-0.192530	-0.468499	-0.226914	0.673160	0.665048	0.165984	0.277516	0	0
7368	2.706025	10.180453	0.653144	-0.397998	0.234697	0.242093	-0.194407	-0.469448	-0.233050	0.674738	0.662113	0.164800	0.281383	0	0
7369	2.794967	11.347356	0.887798	-0.431086	0.220762	0.363830	-0.200580	-0.471969	-0.240412	0.676170	0.659195	0.162614	0.286030	0	0
7370	2.711878	11.336189	1.366790	-0.093438	0.215043	0.423209	-0.209449	-0.472232	-0.244675	0.675219	0.658630	0.160962	0.290477	0	0
7371	2.286836	9.677683	1.342186	0.311269	0.088691	0.347801	-0.214696	-0.471189	-0.241584	0.671987	0.661049	0.160118	0.292935	0	0
7372	1.915083	8.481294	0.391332	0.230126	0.089343	0.291123	-0.220470	-0.473719	-0.236696	0.669464	0.662796	0.159422	0.295134	0	0
7373	1.839298	8.737235	0.266711	-0.189894	0.194888	0.265736	-0.224100	-0.473635	-0.236651	0.669600	0.661391	0.158348	0.298535	0	0
7374	1.919236	10.059390	0.933230	-0.362314	0.175342	0.243765	-0.229475	-0.473676	-0.241764	0.670983	0.658822	0.156782	0.301919	0	0
7375	1.782383	11.183393	1.536816	-0.182334	0.076920	0.223335	-0.235114	-0.475473	-0.244207	0.671365	0.657734	0.155220	0.304239	0	0
7376	1.389227	11.234538	1.690468	0.159992	0.007503	0.198406	-0.236194	-0.473730	-0.244955	0.669696	0.659093	0.154403	0.305390	0	0
7377	1.016101	10.696084	1.391798	0.251046	0.042793	0.167202	-0.241842	-0.473387	-0.241882	0.667444	0.660916	0.154302	0.306429	0	0
7378	0.976020	10.219502	1.037885	0.118258	0.103956	0.164562	-0.242917	-0.474010	-0.238350	0.665995	0.661640	0.154226	0.308054	0	0
7379	1.098681	9.845407	0.678564	-0.023077	0.204438	0.151497	-0.246955	-0.472539	-0.236621	0.665349	0.661104	0.154466	0.310472	0	0
7380	1.078391	9.638683	0.621726	-0.084094	0.315511	0.097218	-0.250177	-0.473913	-0.235266	0.665108	0.659711	0.155621	0.313360	0	0
7381	0.942613	9.556131	0.849281	-0.105595	0.392392	0.072916	-0.252325	-0.474505	-0.238120	0.664946	0.657902	0.157375	0.316614	0	0
7382	1.049671	9.684330	1.024924	-0.118109	0.458742	0.046746	-0.256223	-0.474385	-0.239432	0.664842	0.655731	0.159701	0.320151	0	0
7383	1.450128	9.822720	1.310600	-0.053638	0.405937	0.048278	-0.257702	-0.474351	-0.239413	0.664374	0.654160	0.161872	0.323232	0	0
7384	1.730270	9.657888	1.488951	0.061006	0.287795	0.047823	-0.257706	-0.472797	-0.239227	0.663349	0.653711	0.163625	0.325357	0	0
7385	1.773414	9.309087	1.435132	0.132769	0.169531	0.036688	-0.262013	-0.471483	-0.236547	0.662073	0.654109	0.164903	0.326507	0	0
7386	1.653468	9.102973	1.290976	0.136497	0.088198	0.018536	-0.261739	-0.472890	-0.237276	0.660972	0.654757	0.165767	0.327004	0	0
7387	1.482514	9.153269	1.196280	0.092532	0.074599	-0.022319	-0.263086	-0.472340	-0.235200	0.660308	0.655096	0.166671	0.327206	0	0
7388	1.376976	9.360143	1.316660	0.065201	0.100529	-0.073503	-0.262821	-0.471254	-0.233398	0.659950	0.655076	0.167988	0.327296	0	0
7389	1.447164	9.502230	1.416441	0.083991	0.133312	-0.098012	-0.260935	-0.473077	-0.229939	0.659491	0.655034	0.169748	0.327395	0	0
7390	1.558841	9.489689	1.398297	0.155384	0.149190	-0.140146	-0.258787	-0.472337	-0.227353	0.658674	0.655332	0.172116	0.327207	0	0
7391	1.597701	9.349582	1.306662	0.192483	0.161130	-0.178854	-0.258524	-0.470854	-0.224312	0.657716	0.655765	0.174943	0.326767	0	0
7392	1.667255	9.273165	1.359926	0.185921	0.161670	-0.202754	-0.257186	-0.469274	-0.220464	0.656866	0.656102	0.177909	0.326199	0	0
7393	1.748225	9.240659	1.468577	0.160932	0.162555	-0.210803	-0.253688	-0.470728	-0.216195	0.656207	0.656251	0.180848	0.325608	0	0
7394	1.766348	9.304107	1.468655	0.139086	0.130225	-0.241143	-0.252357	-0.466678	-0.214990	0.655837	0.656302	0.183698	0.324655	0	0
7395	1.773030	9.483892	1.650457	0.136606	0.089713	-0.257337	-0.249130	-0.467406	-0.211239	0.655612	0.656428	0.186381	0.323321	0	0
7396	1.812232	9.489477	1.820128	0.137980	0.061022	-0.246920	-0.244968	-0.465356	-0.212174	0.655390	0.656678	0.188796	0.321860	0	0
7397	1.925055	9.428410	1.857753	0.134251	0.032551	-0.247137	-0.242418	-0.464801	-0.208101	0.655249	0.656977	0.191023	0.320221	0	0
7398	2.046696	9.391766	1.772693	0.131583	0.006054	-0.219048	-0.239603	-0.462222	-0.206008	0.655069	0.657402	0.192881	0.318597	0	0
7399	1.968191	9.434035	1.738670	0.133601	-0.014929	-0.197057	-0.236917	-0.462116	-0.200998	0.654858	0.657931	0.194460	0.316975	0	0
7400	1.876665	9.514906	1.663033	0.155345	-0.020766	-0.169602	-0.234223	-0.464210	-0.198918	0.654411	0.658686	0.195887	0.315448	0	0
7401	1.800718	9.564514	1.718103	0.200011	0.001437	-0.153393	-0.232483	-0.462224	-0.194653	0.653588	0.659673	0.197490	0.314090	0	0
7402	1.946420	9.448217	1.841408	0.243522	0.010076	-0.163840	-0.230739	-0.461823	-0.189214	0.652470	0.660908	0.199361	0.312630	0	0
7403	2.260978	9.351964	1.839751	0.257725	-0.001472	-0.158630	-0.228062	-0.458306	-0.184638	0.651283	0.662256	0.201152	0.311105	0	0
7404	2.530257	9.213617	1.815357	0.236493	-0.073839	-0.151256	-0.226314	-0.458670	-0.182900	0.650333	0.663723	0.202363	0.309175	0	0
7405	2.799675	9.274315	1.558365	0.230241	-0.211948	-0.176969	-0.224307	-0.456284	-0.177808	0.649799	0.665489	0.202808	0.306193	0	0
7406	2.788063	9.531378	1.040910	0.265668	-0.359168	-0.180448	-0.220549	-0.454947	-0.171953	0.649304	0.667946	0.202442	0.302109	0	0
7407	2.137030	9.473430	0.963593	0.347947	-0.477651	-0.180801	-0.215719	-0.452616	-0.167305	0.648504	0.671245	0.201528	0.297084	0	0
7408	1.796696	9.532723	0.244959	0.204938	-0.462102	-0.212887	-0.211423	-0.451387	-0.163502	0.648685	0.673512	0.200518	0.292202	0	0
7409	1.575714	9.693804	0.357326	-0.017314	-0.476275	-0.183577	-0.204704	-0.450364	-0.165454	0.650308	0.674391	0.198543	0.287885	0	0
7410	1.354719	10.068497	0.280313	-0.183734	-0.505780	-0.090540	-0.201213	-0.449006	-0.166404	0.652806	0.674467	0.195280	0.284261	0	0
7411	1.049995	10.266880	0.204469	-0.161520	-0.466821	-0.005289	-0.199193	-0.449858	-0.168362	0.654837	0.674697	0.191739	0.281440	0	0
7412	0.938931	10.172565	-0.258020	-0.088681	-0.361857	0.016868	-0.198791	-0.449565	-0.169174	0.656080	0.675167	0.188954	0.279294	0	0
7413	1.084347	9.888715	-0.516218	-0.059071	-0.229865	0.010719	-0.198388	-0.449254	-0.170803	0.656903	0.675417	0.187142	0.277970	0	0
7414	1.372743	9.636613	-0.577684	-0.091094	-0.222701	-0.001764	-0.196233	-0.450090	-0.173578	0.657942	0.675437	0.185386	0.276639	0	0
7415	1.569273	9.615896	-0.638901	-0.174754	-0.332196	0.011378	-0.194352	-0.449806	-0.175497	0.659720	0.675204	0.182573	0.274839	0	0
7416	1.450194	9.725387	-0.816706	-0.216119	-0.497090	0.049118	-0.195023	-0.449719	-0.178618	0.661946	0.675228	0.178312	0.272211	0	0
7417	1.070212	10.058357	-0.850137	-0.231742	-0.525866	0.056028	-0.193135	-0.451373	-0.182507	0.664299	0.675200	0.173756	0.269483	0	0
7418	0.544809	10.412978	-0.748572	-0.146599	-0.495393	0.074270	-0.190982	-0.451633	-0.185672	0.665948	0.675687	0.169504	0.266887	0	0
7419	0.327540	10.353189	-0.855895	-0.060865	-0.302432	0.066101	-0.188831	-0.451654	-0.186923	0.666703	0.676187	0.166823	0.265422	0	0
7420	0.503115	10.281106	-0.970327	-0.036565	-0.145584	0.060076	-0.191247	-0.452707	-0.188019	0.667040	0.676434	0.165287	0.264905	0	0
7421	0.836747	10.316288	-1.008500	-0.001271	-0.062801	0.033236	-0.191924	-0.451115	-0.188776	0.667071	0.676640	0.164589	0.264734	0	0
7422	1.019646	10.382726	-0.998574	0.049764	-0.054680	0.010419	-0.190575	-0.452558	-0.188975	0.666806	0.677140	0.164220	0.264354	0	0
7423	0.792810	10.092150	-0.988899	0.175038	-0.162440	-0.048166	-0.189236	-0.451239	-0.186088	0.666015	0.678654	0.163879	0.262670	0	0
7424	0.395791	9.538697	-1.273745	0.211165	-0.193098	-0.056088	-0.188702	-0.450342	-0.182525	0.665051	0.680478	0.163467	0.260645	0	0
7425	0.240397	9.280956	-1.457116	0.083028	-0.093670	-0.058457	-0.186287	-0.449025	-0.180604	0.664789	0.681183	0.163418	0.259501	0	0
7426	0.417202	9.463847	-1.106420	-0.026581	0.005731	-0.015784	-0.186825	-0.449173	-0.179786	0.665007	0.680969	0.163438	0.259489	0	0
7427	0.649362	9.773971	-0.841649	-0.040919	-0.024369	-0.024932	-0.185347	-0.448603	-0.181419	0.665386	0.680728	0.163305	0.259236	0	0
7428	0.674580	9.755028	-0.650556	0.032048	-0.013986	-0.060010	-0.184673	-0.449503	-0.179958	0.665352	0.680883	0.163647	0.258700	0	0
7429	0.540964	9.395734	-0.719350	0.041356	-0.034910	-0.074214	-0.184943	-0.448867	-0.182658	0.665312	0.681138	0.163997	0.257908	0	0
7430	0.369084	9.229939	-0.937622	-0.071286	0.019681	-0.091849	-0.184136	-0.448898	-0.182123	0.666006	0.680465	0.164516	0.257561	0	0
7431	0.391642	9.332322	-0.822153	-0.088882	0.111994	-0.091326	-0.183465	-0.448288	-0.184699	0.666652	0.679448	0.165630	0.257862	0	0
7432	0.475801	9.295041	-0.501527	-0.106187	0.196681	-0.069645	-0.181719	-0.447733	-0.185926	0.667229	0.678118	0.167090	0.258927	0	0
7433	0.639045	9.358685	-0.593289	-0.166244	0.228278	-0.073204	-0.181307	-0.450090	-0.188595	0.668150	0.676310	0.168657	0.260260	0	0
7434	0.888136	9.555020	-0.291029	-0.211530	0.224152	-0.064601	-0.181847	-0.449200	-0.189785	0.669369	0.674203	0.169994	0.261721	0	0
7435	1.059498	9.854316	-0.160442	-0.218090	0.172556	-0.065005	-0.182643	-0.452498	-0.193423	0.670701	0.672197	0.170997	0.262815	0	0
7436	1.215195	10.175151	-0.249562	-0.156008	0.173089	-0.064852	-0.182113	-0.450522	-0.187510	0.671623	0.670584	0.172140	0.263833	0	0
7437	1.311203	10.232737	-0.182053	-0.012751	0.224038	-0.062334	-0.181169	-0.451386	-0.187821	0.671470	0.669820	0.174011	0.264933	0	0
7438	1.482969	9.859553	-0.335255	0.063843	0.261932	-0.058334	-0.182384	-0.449949	-0.187488	0.670740	0.669452	0.176284	0.266206	0	0
7439	1.643032	9.384225	-0.235280	0.059540	0.270093	-0.030022	-0.183053	-0.450406	-0.191580	0.669925	0.669101	0.178435	0.267703	0	0
7440	1.780066	9.066257	-0.293672	-0.018059	0.251535	-0.025096	-0.183323	-0.450129	-0.191023	0.669664	0.668262	0.180193	0.269270	0	0
7441	2.108773	9.351398	-0.312216	-0.111456	0.265250	0.036501	-0.184531	-0.450309	-0.194283	0.669809	0.666892	0.181403	0.271485	0	0
7442	2.408168	10.233273	0.296955	-0.190125	0.243188	0.076664	-0.186945	-0.451906	-0.196349	0.670425	0.665096	0.181958	0.273986	0	0
7443	2.547840	10.837911	0.763693	-0.129232	0.145458	0.203470	-0.189366	-0.451231	-0.198614	0.670438	0.664227	0.181197	0.276556	0	0
7444	2.306055	10.333437	0.827484	0.099181	0.051558	0.194818	-0.193665	-0.452322	-0.196148	0.669146	0.665102	0.180478	0.278047	0	0
7445	2.006551	9.638530	0.597250	0.138733	0.049987	0.198568	-0.197156	-0.453843	-0.194250	0.667557	0.666275	0.179844	0.279466	0	0
7446	1.715471	9.259374	0.425075	0.049464	0.055155	0.173651	-0.198097	-0.453862	-0.192469	0.666642	0.666764	0.179149	0.280925	0	0
7447	1.434719	9.458183	0.268115	-0.038923	0.062176	0.182316	-0.201593	-0.453622	-0.193238	0.666255	0.666683	0.178204	0.282634	0	0
7448	1.138975	9.846107	0.395735	-0.040516	0.123447	0.184517	-0.204143	-0.454819	-0.194064	0.665782	0.666393	0.177636	0.284780	0	0
7449	0.845324	9.933074	0.819379	0.052276	0.152664	0.185046	-0.207768	-0.456133	-0.194881	0.664613	0.666659	0.177535	0.286944	0	0
7450	0.576290	9.804377	0.768763	0.112984	0.188929	0.176693	-0.212072	-0.455839	-0.191008	0.663014	0.667181	0.177893	0.289200	0	0
7451	0.569550	9.661028	0.798525	0.061064	0.302837	0.118917	-0.213821	-0.455235	-0.190832	0.661701	0.666942	0.179253	0.291904	0	0
7452	0.744976	9.625376	0.866767	-0.000432	0.364813	0.073110	-0.216104	-0.456070	-0.189199	0.660831	0.666002	0.181135	0.294844	0	0
7453	1.005481	9.683509	0.840620	-0.028035	0.406434	0.035215	-0.218657	-0.456295	-0.189176	0.660156	0.664699	0.183474	0.297836	0	0
7454	1.142616	9.603451	0.782843	-0.002559	0.357330	0.016390	-0.221884	-0.456240	-0.188320	0.659462	0.663646	0.185675	0.300349	0	0
7455	1.178373	9.511850	0.782225	0.003652	0.296160	-0.024654	-0.222153	-0.456240	-0.188044	0.658943	0.662753	0.187774	0.302148	0	0
7456	1.045214	9.625959	0.779684	-0.013645	0.211671	-0.065892	-0.223497	-0.456344	-0.188304	0.658832	0.661900	0.189522	0.303166	0	0
7457	0.865490	9.661551	0.884636	-0.009850	0.162305	-0.082074	-0.222287	-0.456378	-0.188047	0.658824	0.661207	0.191078	0.303720	0	0
7458	0.643706	9.604120	0.897521	-0.030725	0.131845	-0.080515	-0.220271	-0.456129	-0.188607	0.659019	0.660452	0.192341	0.304142	0	0
7459	0.550461	9.655832	0.860568	-0.037131	0.160013	-0.071495	-0.219733	-0.456129	-0.189158	0.659161	0.659600	0.193731	0.304799	0	0
7460	0.607186	9.744267	0.962747	-0.015171	0.211897	-0.076417	-0.220538	-0.456985	-0.188087	0.659080	0.658707	0.195543	0.305746	0	0
7461	0.764983	9.878241	1.125460	0.023932	0.244508	-0.086739	-0.219464	-0.456430	-0.188626	0.658698	0.657962	0.197778	0.306736	0	0
7462	0.987434	9.911414	1.170553	0.032304	0.228922	-0.100125	-0.219458	-0.458450	-0.187058	0.658337	0.657275	0.200001	0.307543	0	0
7463	1.183361	9.817870	1.225417	0.065562	0.175125	-0.141957	-0.217452	-0.455432	-0.184805	0.657983	0.656895	0.202267	0.307627	0	0
7464	1.295718	9.790789	1.330176	0.058128	0.093418	-0.147834	-0.216247	-0.453729	-0.186126	0.657865	0.656694	0.203988	0.307173	0	0
7465	1.308540	9.878417	1.339537	0.048816	-0.016717	-0.155647	-0.215170	-0.454197	-0.185336	0.658052	0.656758	0.205027	0.305941	0	0
7466	1.134161	9.865538	1.295766	0.088865	-0.096491	-0.152456	-0.212619	-0.453425	-0.184524	0.658132	0.657329	0.205618	0.304142	0	0
7467	0.926679	9.788923	1.111838	0.119932	-0.133851	-0.141935	-0.208987	-0.454380	-0.183644	0.658048	0.658239	0.206012	0.302084	0	0
7468	0.862605	9.812016	0.921929	0.108384	-0.093939	-0.106335	-0.207384	-0.451025	-0.183282	0.657850	0.659021	0.206370	0.300558	0	0
7469	0.840004	9.746072	1.022839	0.123225	-0.058824	-0.083073	-0.205903	-0.452295	-0.178847	0.657409	0.659841	0.206878	0.299372	0	0
7470	0.879674	9.690948	0.957068	0.123935	-0.050146	-0.074179	-0.204830	-0.451791	-0.177209	0.656916	0.660656	0.207364	0.298320	0	0
7471	0.872109	9.817041	0.893295	0.148072	-0.011193	-0.095074	-0.204431	-0.450711	-0.175273	0.656247	0.661466	0.208338	0.297317	0	0
7472	1.121359	10.163836	0.662413	0.195819	0.069836	-0.082976	-0.201607	-0.451118	-0.172732	0.655052	0.662373	0.209881	0.296847	0	0
7473	1.330164	10.446760	0.267077	0.328649	0.099775	-0.097446	-0.201878	-0.451216	-0.168238	0.652954	0.664024	0.212131	0.296181	0	0
7474	1.423829	10.030843	-0.328733	0.364622	0.107064	-0.092855	-0.201358	-0.445834	-0.162487	0.650573	0.665888	0.214487	0.295539	0	0
7475	1.319513	9.087044	-0.185191	0.100348	0.137835	-0.097849	-0.200152	-0.445085	-0.159345	0.649899	0.665927	0.216307	0.295607	0	0
7476	1.193588	8.895441	0.171076	-0.248703	0.068745	-0.048082	-0.201091	-0.445620	-0.159760	0.651544	0.664004	0.216299	0.296317	0	0
7477	0.950902	9.439712	0.436361	-0.300418	0.077753	0.001347	-0.200277	-0.447338	-0.165953	0.653365	0.661820	0.215881	0.297495	0	0
7478	1.124314	10.018233	0.678046	-0.080110	0.082218	0.040898	-0.202427	-0.447393	-0.167563	0.653597	0.661145	0.215861	0.298498	0	0
7479	1.426214	10.045543	0.518595	0.149583	0.034828	0.058933	-0.203232	-0.447947	-0.167299	0.652359	0.662149	0.216119	0.298796	0	0
7480	1.549607	9.751569	0.129804	0.206014	0.020794	0.034260	-0.203501	-0.448312	-0.163495	0.650846	0.663507	0.216600	0.298735	0	0
7481	1.488441	9.616911	-0.135859	0.138448	-0.010914	-0.001492	-0.203640	-0.447119	-0.159779	0.649955	0.664442	0.216924	0.298360	0	0
7482	1.308660	9.623348	-0.232901	0.080183	-0.003299	-0.042252	-0.204315	-0.446587	-0.157575	0.649553	0.664884	0.217384	0.297917	0	0
7483	1.139538	9.729530	-0.161859	0.021492	-0.034126	-0.074430	-0.202166	-0.446083	-0.157039	0.649706	0.664970	0.217693	0.297166	0	0
7484	1.035133	9.732487	-0.203602	0.015872	-0.042357	-0.067403	-0.202162	-0.447011	-0.159793	0.649895	0.665058	0.217864	0.296430	0	0
7485	1.007562	9.668877	-0.126935	0.026561	-0.024664	-0.060177	-0.201629	-0.445633	-0.158665	0.649948	0.665180	0.218156	0.295823	0	0
7486	1.037173	9.533475	-0.047972	0.049755	-0.017574	-0.051221	-0.199746	-0.445645	-0.160049	0.649809	0.665449	0.218482	0.295284	0	0
7487	1.075337	9.568157	-0.022989	0.031295	-0.014606	-0.033589	-0.200554	-0.445352	-0.159621	0.649729	0.665630	0.218676	0.294905	0	0
7488	1.144800	9.617976	0.031727	0.031492	-0.010866	-0.040656	-0.199746	-0.445632	-0.160593	0.649664	0.665783	0.218923	0.294521	0	0
7489	1.171217	9.744687	-0.011749	0.025804	-0.021798	-0.031913	-0.199483	-0.444301	-0.157149	0.649631	0.665954	0.219043	0.294118	0	0
7490	1.191405	9.827595	-0.002126	0.027732	-0.023426	-0.037229	-0.198406	-0.444904	-0.156636	0.649607	0.666125	0.219178	0.293683	0	0
7491	1.189173	9.808126	-0.064637	0.041789	-0.037797	-0.026666	-0.198541	-0.444646	-0.155401	0.649486	0.666459	0.219205	0.293173	0	0
7492	1.190152	9.764450	-0.030576	0.032283	-0.056049	-0.010898	-0.196664	-0.442978	-0.155914	0.649427	0.666813	0.218962	0.292678	0	0
7493	1.145982	9.797640	0.006335	0.013168	-0.061720	-0.003914	-0.198541	-0.444640	-0.155673	0.649482	0.667081	0.218597	0.292218	0	0
7494	1.133072	9.719724	0.030599	0.019438	-0.068781	-0.003934	-0.197469	-0.443507	-0.156738	0.649515	0.667405	0.218187	0.291712	0	0
7495	1.062283	9.616473	-0.014125	0.024311	-0.072784	0.015526	-0.198273	-0.444350	-0.156212	0.649462	0.667819	0.217653	0.291281	0	0
7496	1.028179	9.615849	-0.072942	0.013975	-0.060057	0.000555	-0.197201	-0.443205	-0.157821	0.649499	0.668091	0.217252	0.290872	0	0
7497	1.101384	9.699708	-0.153176	0.002918	-0.033826	0.014816	-0.197736	-0.444058	-0.157161	0.649505	0.668252	0.216914	0.290742	0	0
7498	1.174040	9.841841	-0.038876	0.006777	-0.029987	0.005103	-0.197738	-0.443189	-0.157950	0.649511	0.668399	0.216659	0.290582	0	0
7499	1.217095	9.883902	0.046383	0.041738	-0.047512	0.006855	-0.196529	-0.443406	-0.155929	0.649309	0.668834	0.216397	0.290225	0	0
7500	1.151485	9.768610	0.030796	0.066564	-0.057454	-0.014329	-0.197740	-0.442796	-0.156576	0.649031	0.669406	0.216267	0.289625	0	0
7501	1.028021	9.620699	-0.092242	0.054078	-0.057485	-0.017868	-0.196394	-0.443786	-0.151858	0.648839	0.669897	0.216141	0.289014	0	0
7502	0.959007	9.551469	-0.127539	0.020474	-0.032444	-0.035476	-0.195052	-0.442945	-0.152800	0.648875	0.670051	0.216182	0.288544	0	0
7503	0.965232	9.604990	-0.120530	-0.002777	-0.009480	-0.037174	-0.195323	-0.442567	-0.150469	0.649015	0.669993	0.216333	0.288252	0	0
7504	1.031483	9.698451	-0.039762	-0.018915	0.006395	-0.037144	-0.195326	-0.441196	-0.154646	0.649236	0.669776	0.216523	0.288116	0	0
7505	1.072854	9.820590	0.018361	-0.002681	-0.009355	-0.041629	-0.194250	-0.441554	-0.152492	0.649388	0.669708	0.216704	0.287795	0	0
7506	1.047788	9.858975	-0.001956	0.018791	-0.011065	-0.037148	-0.193304	-0.442778	-0.155674	0.649395	0.669786	0.216888	0.287459	0	0
7507	0.933090	9.774352	-0.019281	0.026285	-0.020484	-0.049533	-0.192638	-0.440814	-0.155482	0.649399	0.669921	0.217133	0.286950	0	0
7508	0.896538	9.662018	-0.024370	0.012198	0.005349	-0.056472	-0.193037	-0.442211	-0.155931	0.649469	0.669867	0.217536	0.286613	0	0
7509	0.959318	9.672867	-0.029747	-0.002018	0.035504	-0.058106	-0.192503	-0.441298	-0.153048	0.649565	0.669638	0.218121	0.286485	0	0
7510	1.054901	9.742576	-0.020118	-0.023827	0.052846	-0.047478	-0.191155	-0.442594	-0.153515	0.649745	0.669232	0.218671	0.286605	0	0
7511	1.082746	9.806201	-0.010114	0.006987	0.049770	-0.056251	-0.190084	-0.441243	-0.151713	0.649744	0.669025	0.219361	0.286564	0	0
7512	1.043764	9.820062	0.012658	0.022162	0.043585	-0.052699	-0.189818	-0.440403	-0.151553	0.649651	0.668932	0.220017	0.286488	0	0
7513	0.927957	9.798542	0.042969	0.019570	0.046310	-0.056201	-0.190086	-0.440526	-0.152098	0.649572	0.668817	0.220721	0.286397	0	0
7514	0.836877	9.748338	0.047774	0.003313	0.063816	-0.050813	-0.189817	-0.440976	-0.151299	0.649555	0.668547	0.221441	0.286509	0	0
7515	0.842661	9.695030	0.007430	-0.009366	0.076022	-0.045468	-0.189010	-0.440982	-0.151853	0.649572	0.668181	0.222182	0.286750	0	0
7516	0.862350	9.680822	0.012956	-0.024242	0.085197	-0.026010	-0.189149	-0.439396	-0.152890	0.649620	0.667726	0.222795	0.287226	0	0
7517	0.884889	9.773486	0.061094	-0.031934	0.097968	-0.005629	-0.190487	-0.441323	-0.154026	0.649624	0.667238	0.223348	0.287921	0	0
7518	0.907310	9.875861	0.133229	-0.017498	0.108762	-0.005526	-0.189948	-0.441612	-0.154314	0.649514	0.666802	0.223997	0.288673	0	0
7519	1.077856	9.830403	0.129176	-0.000581	0.115830	0.002494	-0.192372	-0.440455	-0.152886	0.649244	0.666483	0.224701	0.289470	0	0
7520	1.224539	9.769949	0.148577	0.005773	0.117715	0.000728	-0.190484	-0.442210	-0.152421	0.648938	0.666184	0.225435	0.290271	0	0
7521	1.295095	9.756663	0.150843	0.000489	0.101848	-0.006478	-0.192105	-0.439457	-0.153402	0.648716	0.665890	0.226109	0.290916	0	0
7522	1.308849	9.669515	0.118220	0.008149	0.103216	-0.023242	-0.193984	-0.440569	-0.152463	0.648495	0.665593	0.226917	0.291460	0	0
7523	1.252613	9.566529	0.078755	-0.007415	0.079754	-0.050829	-0.193451	-0.439153	-0.152968	0.648504	0.665211	0.227717	0.291689	0	0
7524	1.101611	9.592914	0.011332	-0.021627	0.078021	-0.057924	-0.192912	-0.439467	-0.152167	0.648639	0.664715	0.228502	0.291905	0	0
7525	0.934922	9.696711	0.070431	-0.017725	0.083641	-0.068454	-0.194386	-0.441120	-0.152748	0.648757	0.664213	0.229414	0.292070	0	0
7526	0.837230	9.745927	0.144095	-0.026689	0.103076	-0.066572	-0.192238	-0.440514	-0.150439	0.648891	0.663589	0.230406	0.292409	0	0
7527	0.837643	9.724085	0.137050	-0.026426	0.119254	-0.073539	-0.192237	-0.440483	-0.151800	0.648999	0.662913	0.231556	0.292796	0	0
7528	0.862100	9.712390	0.133074	-0.037114	0.133434	-0.075255	-0.193045	-0.440181	-0.151780	0.649155	0.662110	0.232771	0.293303	0	0
7529	0.870829	9.768389	0.181066	-0.035502	0.135053	-0.068172	-0.192238	-0.439851	-0.154639	0.649267	0.661338	0.233960	0.293849	0	0
7530	0.858747	9.899269	0.251926	-0.044969	0.138095	-0.050505	-0.192775	-0.440112	-0.155049	0.649389	0.660526	0.235015	0.294563	0	0
7531	0.913708	9.943968	0.286977	-0.018514	0.139597	-0.030094	-0.192371	-0.440600	-0.152755	0.649265	0.659936	0.236031	0.295346	0	0
7532	0.975905	9.857698	0.251020	0.001134	0.152013	-0.022005	-0.192916	-0.438328	-0.152403	0.648961	0.659445	0.237127	0.296231	0	0
7533	1.011772	9.756385	0.223998	-0.008219	0.134781	-0.011539	-0.193177	-0.440556	-0.153833	0.648722	0.658978	0.238018	0.297079	0	0
7534	0.993167	9.714776	0.209297	-0.005086	0.124633	0.004326	-0.195327	-0.440938	-0.153548	0.648444	0.658588	0.238742	0.297966	0	0
7535	0.978872	9.702378	0.208952	-0.022736	0.133658	-0.007161	-0.194784	-0.442489	-0.154422	0.648289	0.658038	0.239551	0.298870	0	0
7536	0.926764	9.766982	0.233346	-0.041250	0.140110	0.013164	-0.196400	-0.441911	-0.153295	0.648183	0.657386	0.240209	0.300002	0	0
7537	0.874182	9.860712	0.291207	-0.021957	0.129187	0.029958	-0.196805	-0.441341	-0.152999	0.647920	0.656941	0.240746	0.301115	0	0
7538	0.951707	9.869407	0.336852	-0.000370	0.154157	0.034588	-0.198549	-0.442305	-0.152466	0.647444	0.656560	0.241478	0.302380	0	0
7539	1.011036	9.800074	0.266977	-0.000014	0.179271	0.025900	-0.199627	-0.441362	-0.155418	0.646925	0.656092	0.242430	0.303742	0	0
7540	1.030796	9.790729	0.325429	-0.003925	0.194893	0.040128	-0.201770	-0.443902	-0.153705	0.646353	0.655574	0.243377	0.305317	0	0
7541	1.075048	9.752685	0.283743	0.000680	0.153471	0.062856	-0.203792	-0.442034	-0.152804	0.645775	0.655274	0.243919	0.306746	0	0
7542	1.099913	9.716719	0.255890	-0.007716	0.171662	0.043493	-0.203657	-0.442647	-0.150919	0.645269	0.654806	0.244683	0.308201	0	0
7543	1.094104	9.772453	0.303437	0.005927	0.173687	0.038242	-0.205942	-0.442601	-0.150619	0.644680	0.654414	0.245530	0.309590	0	0
7544	1.045824	9.761867	0.297220	0.016105	0.182878	0.029504	-0.208093	-0.442225	-0.152488	0.644029	0.654026	0.246529	0.310967	0	0
7545	0.993080	9.736635	0.319865	0.025342	0.183170	0.020706	-0.208366	-0.441111	-0.151359	0.643340	0.653682	0.247610	0.312255	0	0
7546	0.939275	9.759934	0.313223	0.025287	0.181345	0.022473	-0.208227	-0.442848	-0.149919	0.642651	0.653336	0.248672	0.313552	0	0
7547	0.926682	9.779124	0.283805	-0.000976	0.175658	0.027661	-0.210245	-0.442223	-0.150420	0.642126	0.652858	0.249574	0.314901	0	0
7548	0.947790	9.823211	0.339487	0.015722	0.171896	0.041827	-0.213473	-0.441595	-0.149817	0.641456	0.652523	0.250422	0.316286	0	0
7549	0.987504	9.775378	0.333845	0.032025	0.168588	0.037430	-0.214009	-0.442470	-0.148205	0.640699	0.652300	0.251317	0.317567	0	0
7550	0.997438	9.763420	0.334240	0.017026	0.160826	0.058550	-0.214812	-0.443449	-0.147955	0.639993	0.652047	0.251984	0.318979	0	0
7551	1.025362	9.824619	0.353894	0.011487	0.146493	0.061084	-0.217230	-0.444265	-0.147000	0.639347	0.651818	0.252516	0.320318	0	0
7552	1.104433	9.748370	0.352081	0.027751	0.150234	0.059376	-0.218305	-0.444246	-0.146715	0.638590	0.651666	0.253145	0.321640	0	0
7553	1.100971	9.670617	0.299601	0.011842	0.129112	0.045051	-0.218173	-0.443532	-0.147102	0.638035	0.651451	0.253670	0.322762	0	0
7554	1.100711	9.685180	0.309112	-0.013657	0.125080	0.055554	-0.221533	-0.443760	-0.146117	0.637621	0.651102	0.254028	0.323999	0	0
7555	1.079607	9.777050	0.346288	0.000923	0.114754	0.046692	-0.224355	-0.443954	-0.147179	0.637166	0.650866	0.254414	0.325065	0	0
7556	1.093943	9.787021	0.344246	0.018948	0.105193	0.044032	-0.223149	-0.442685	-0.148105	0.636627	0.650760	0.254821	0.326011	0	0
7557	1.099667	9.738569	0.315899	0.006283	0.105020	0.046645	-0.224488	-0.444687	-0.145976	0.636161	0.650587	0.255161	0.327000	0	0
7558	1.061480	9.703886	0.283694	0.004655	0.079484	0.035878	-0.226911	-0.443193	-0.146852	0.635803	0.650449	0.255417	0.327768	0	0
7559	1.012394	9.732125	0.267531	-0.011227	0.086722	0.025276	-0.226373	-0.443536	-0.144827	0.635566	0.650169	0.255721	0.328546	0	0
7560	1.042163	9.698679	0.273512	-0.000550	0.069879	0.026964	-0.226775	-0.444093	-0.144841	0.635297	0.650007	0.255953	0.329205	0	0
7561	1.066126	9.718539	0.312614	0.010273	0.076196	0.027031	-0.228389	-0.444094	-0.143188	0.634941	0.649901	0.256249	0.329871	0	0
7562	1.124195	9.724449	0.319166	0.008696	0.084362	0.019993	-0.228656	-0.444355	-0.143874	0.634595	0.649732	0.256651	0.330557	0	0
7563	1.133440	9.748894	0.331302	0.009652	0.065834	0.014570	-0.229598	-0.444340	-0.143590	0.634310	0.649623	0.256958	0.331079	0	0
7564	1.138126	9.748974	0.280892	0.023437	0.055587	0.002170	-0.229729	-0.445167	-0.144432	0.634003	0.649596	0.257339	0.331424	0	0
7565	1.163162	9.710588	0.291579	0.017683	0.055212	0.015407	-0.230536	-0.445322	-0.143066	0.633690	0.649575	0.257600	0.331861	0	0
7566	1.160366	9.729958	0.296162	0.003495	0.044667	0.005570	-0.231479	-0.444454	-0.142891	0.633526	0.649465	0.257826	0.332212	0	0
7567	1.167770	9.725239	0.308461	0.008562	0.033779	0.016123	-0.231479	-0.444457	-0.142755	0.633325	0.649459	0.257916	0.332538	0	0
7568	1.187307	9.718310	0.311520	0.008694	0.010887	0.007132	-0.232285	-0.444728	-0.142482	0.633211	0.649499	0.257932	0.332663	0	0
7569	1.168523	9.686409	0.301555	0.017223	0.016662	-0.007828	-0.231749	-0.443982	-0.144643	0.633078	0.649543	0.258097	0.332705	0	0
7570	1.168641	9.676698	0.277559	0.005517	-0.001151	-0.010630	-0.231613	-0.444416	-0.144386	0.633077	0.649559	0.258138	0.332643	0	0
7571	1.158405	9.705646	0.289063	0.009271	-0.018680	-0.019570	-0.231615	-0.444051	-0.141787	0.633125	0.649639	0.258128	0.332403	0	0
7572	1.148224	9.727307	0.271736	0.007191	-0.028696	-0.010798	-0.231347	-0.443718	-0.144230	0.633184	0.649756	0.258004	0.332158	0	0
7573	1.148615	9.705464	0.257469	-0.003366	-0.027678	-0.019664	-0.230806	-0.444900	-0.142641	0.633338	0.649786	0.257895	0.331892	0	0
7574	1.167856	9.710667	0.243577	-0.004930	-0.038095	-0.030349	-0.231343	-0.445162	-0.143052	0.633564	0.649806	0.257799	0.331495	0	0
7575	1.167222	9.744644	0.257745	-0.010403	-0.043518	-0.028634	-0.230268	-0.444752	-0.143459	0.633834	0.649820	0.257624	0.331087	0	0
7576	1.142742	9.763625	0.300181	-0.006820	-0.056779	-0.030472	-0.229599	-0.444072	-0.142901	0.634121	0.649891	0.257401	0.330570	0	0
7577	1.138147	9.744116	0.256856	-0.003394	-0.064884	-0.025206	-0.228788	-0.445359	-0.143224	0.634389	0.650028	0.257091	0.330027	0	0
7578	1.104144	9.748355	0.260595	0.001990	-0.068397	-0.025205	-0.227445	-0.444990	-0.142138	0.634632	0.650207	0.256788	0.329444	0	0
7579	1.109266	9.733882	0.256047	-0.003465	-0.080889	-0.025302	-0.227850	-0.444364	-0.144292	0.634941	0.650395	0.256377	0.328797	0	0
7580	1.085358	9.718883	0.265056	-0.006867	-0.078966	-0.032367	-0.226108	-0.442730	-0.143170	0.635291	0.650534	0.256023	0.328121	0	0
7581	1.095555	9.689934	0.241514	-0.012089	-0.061143	-0.035807	-0.223820	-0.443339	-0.143625	0.635639	0.650575	0.255776	0.327557	0	0
7582	1.060368	9.757272	0.268814	-0.010483	-0.071929	-0.030562	-0.225298	-0.443589	-0.143616	0.635988	0.650670	0.255444	0.326949	0	0
7583	1.023012	9.814862	0.315379	-0.008508	-0.078828	-0.038552	-0.223148	-0.443468	-0.144863	0.636366	0.650784	0.255114	0.326243	0	0
7584	1.040790	9.766627	0.268142	-0.006789	-0.071812	-0.034082	-0.223141	-0.445614	-0.143979	0.636703	0.650894	0.254815	0.325601	0	0
7585	1.078692	9.684772	0.241036	-0.003366	-0.080803	-0.028828	-0.221666	-0.444509	-0.144233	0.637020	0.651071	0.254425	0.324931	0	0
7586	1.051518	9.713413	0.259244	-0.018313	-0.085914	-0.043049	-0.220997	-0.443690	-0.143533	0.637495	0.651128	0.254058	0.324170	0	0
7587	1.026463	9.761516	0.303851	-0.003153	-0.084140	-0.037683	-0.220860	-0.444235	-0.144642	0.637847	0.651294	0.253705	0.323422	0	0
7588	1.036311	9.751983	0.292188	0.005982	-0.080398	-0.042052	-0.219115	-0.443432	-0.144364	0.638146	0.651491	0.253443	0.322639	0	0
7589	1.051324	9.723120	0.259165	-0.000361	-0.075183	-0.039388	-0.216828	-0.444044	-0.144683	0.638462	0.651640	0.253166	0.321930	0	0
7590	1.036041	9.761685	0.268034	0.000891	-0.080157	-0.053560	-0.216963	-0.443739	-0.145488	0.638830	0.651773	0.252964	0.321087	0	0
7591	1.015481	9.824434	0.293410	0.009570	-0.087458	-0.042969	-0.216021	-0.444022	-0.146462	0.639123	0.652015	0.252663	0.320251	0	0
7592	0.991647	9.804581	0.295235	0.012849	-0.075337	-0.028730	-0.214006	-0.443483	-0.147285	0.639321	0.652272	0.252364	0.319565	0	0
7593	0.987807	9.751101	0.276263	0.020100	-0.075234	-0.030471	-0.213200	-0.443558	-0.144846	0.639474	0.652572	0.252093	0.318860	0	0
7594	1.008160	9.702917	0.277251	-0.003503	-0.089786	-0.025336	-0.212664	-0.442979	-0.145923	0.639801	0.652777	0.251633	0.318147	0	0
7595	0.973539	9.741134	0.299973	-0.005265	-0.080912	-0.025279	-0.213200	-0.443539	-0.145662	0.640116	0.652945	0.251210	0.317503	0	0
7596	0.973518	9.745992	0.324009	0.007204	-0.098630	-0.023586	-0.213063	-0.444080	-0.146907	0.640389	0.653250	0.250714	0.316715	0	0
7597	0.982822	9.765581	0.324146	0.001670	-0.086405	-0.016456	-0.210909	-0.445429	-0.145886	0.640644	0.653500	0.250220	0.316074	0	0
7598	0.977503	9.792191	0.343041	-0.008137	-0.086399	-0.020023	-0.210647	-0.443163	-0.146088	0.640975	0.653676	0.249729	0.315425	0	0
7599	0.953231	9.789319	0.313430	0.010598	-0.102334	-0.016524	-0.210911	-0.444696	-0.146952	0.641211	0.654033	0.249161	0.314657	0	0
7600	0.914864	9.759485	0.254703	0.006863	-0.091877	-0.009385	-0.208759	-0.445041	-0.146443	0.641424	0.654348	0.248610	0.314001	0	0
7601	0.905596	9.735039	0.235344	-0.002054	-0.084797	-0.011132	-0.209301	-0.443905	-0.145992	0.641680	0.654580	0.248079	0.313413	0	0
7602	0.947041	9.726083	0.255942	-0.007375	-0.067059	-0.011045	-0.207819	-0.444619	-0.147258	0.641929	0.654721	0.247655	0.312945	0	0
7603	0.975840	9.741172	0.261527	-0.007408	-0.063545	-0.009261	-0.207817	-0.445172	-0.147820	0.642161	0.654856	0.247230	0.312521	0	0
7604	0.982252	9.784986	0.266207	-0.025511	-0.054936	-0.003962	-0.207817	-0.445157	-0.148501	0.642475	0.654860	0.246781	0.312223	0	0
7605	0.987503	9.763231	0.256904	-0.000074	-0.043881	-0.010884	-0.208627	-0.444160	-0.147914	0.642616	0.654976	0.246516	0.311899	0	0
7606	0.983299	9.721879	0.199312	0.001631	-0.024486	-0.003678	-0.206472	-0.445452	-0.149343	0.642677	0.655060	0.246344	0.311734	0	0
7607	1.004824	9.741694	0.233525	-0.008793	-0.013597	-0.016024	-0.206878	-0.444442	-0.149714	0.642815	0.655013	0.246280	0.311598	0	0
7608	1.006763	9.766006	0.233401	-0.017935	0.002132	-0.007997	-0.207554	-0.443011	-0.149660	0.642950	0.654875	0.246251	0.311632	0	0
7609	1.038712	9.744738	0.239356	-0.010601	0.005861	-0.012377	-0.207549	-0.444867	-0.149039	0.643041	0.654765	0.246282	0.311651	0	0
7610	1.031134	9.761595	0.248626	0.007617	0.002676	-0.021180	-0.207551	-0.444317	-0.148340	0.643048	0.654757	0.246422	0.311541	0	0
7611	0.996968	9.775542	0.261916	0.002675	0.009307	-0.003465	-0.205665	-0.445653	-0.147589	0.643016	0.654744	0.246458	0.311607	0	0
7612	0.987606	9.753520	0.228093	0.006933	-0.003280	0.003544	-0.207144	-0.445619	-0.147570	0.642966	0.654812	0.246395	0.311618	0	0
7613	1.004682	9.746546	0.219040	0.001591	0.009122	0.003604	-0.205669	-0.444520	-0.147552	0.642920	0.654809	0.246379	0.311731	0	0
7614	1.021150	9.771120	0.216953	0.009215	0.020205	-0.010451	-0.205528	-0.446480	-0.148706	0.642842	0.654786	0.246563	0.311797	0	0
7615	1.016239	9.780746	0.257653	0.006244	0.023475	0.000169	-0.205404	-0.443076	-0.149006	0.642740	0.654760	0.246676	0.311971	0	0
7616	1.001941	9.770778	0.271733	0.021520	0.039516	0.003859	-0.205000	-0.444073	-0.143052	0.642485	0.654787	0.246937	0.312232	0	0
7617	1.031247	9.756742	0.253480	0.014373	0.035078	0.001150	-0.205944	-0.443085	-0.141920	0.642299	0.654779	0.247143	0.312469	0	0
7618	1.061343	9.703878	0.240359	0.003486	0.030478	0.003735	-0.205538	-0.443919	-0.143041	0.642186	0.654720	0.247286	0.312711	0	0
7619	1.100201	9.704587	0.270434	-0.009230	0.031154	0.008111	-0.205671	-0.444136	-0.145769	0.642142	0.654590	0.247347	0.313025	0	0
7620	1.079648	9.767336	0.298217	0.013313	0.016340	0.003667	-0.205130	-0.445300	-0.144996	0.642002	0.654639	0.247427	0.313147	0	0
7621	1.069957	9.767159	0.297921	0.028226	0.031104	-0.012987	-0.205404	-0.443129	-0.146693	0.641779	0.654697	0.247743	0.313233	0	0
7622	1.050914	9.742533	0.251784	0.020235	0.038211	-0.015612	-0.206075	-0.443551	-0.146154	0.641598	0.654674	0.248113	0.313359	0	0
7623	1.021846	9.742005	0.253303	0.018348	0.034572	-0.012983	-0.205804	-0.444400	-0.146457	0.641431	0.654657	0.248420	0.313493	0	0
7624	1.016712	9.754049	0.238611	0.014395	0.039522	0.001183	-0.205538	-0.443909	-0.143449	0.641232	0.654633	0.248672	0.313752	0	0
7625	1.021376	9.766273	0.257920	0.013816	0.043359	-0.010290	-0.205267	-0.444475	-0.143743	0.641063	0.654566	0.249003	0.313972	0	0
7626	1.035817	9.771391	0.258325	0.013666	0.052073	-0.003165	-0.204999	-0.444180	-0.144553	0.640853	0.654487	0.249359	0.314283	0	0
7627	1.040496	9.783617	0.282449	0.007151	0.046511	0.003849	-0.205271	-0.443189	-0.144246	0.640676	0.654403	0.249596	0.314632	0	0
7628	1.036136	9.751973	0.236815	0.025388	0.056616	-0.003098	-0.205534	-0.445184	-0.143490	0.640375	0.654384	0.250020	0.314947	0	0
7629	1.071354	9.684637	0.219146	0.025546	0.059416	-0.008389	-0.206074	-0.444350	-0.142231	0.640083	0.654346	0.250477	0.315255	0	0
7630	1.095979	9.665663	0.222452	-0.000385	0.075290	-0.011909	-0.206209	-0.444375	-0.141005	0.639931	0.654080	0.250998	0.315702	0	0
7631	1.128510	9.736655	0.227729	-0.010149	0.054094	-0.020927	-0.205943	-0.443516	-0.141661	0.639925	0.653798	0.251390	0.315986	0	0
7632	1.127486	9.792476	0.256164	-0.000452	0.041600	-0.015675	-0.206351	-0.441817	-0.141193	0.639870	0.653629	0.251718	0.316186	0	0
7633	1.147333	9.773417	0.280990	0.006991	0.048973	-0.023565	-0.204730	-0.444390	-0.141840	0.639773	0.653466	0.252147	0.316376	0	0
7634	1.128067	9.763354	0.256402	0.002241	0.039844	-0.015676	-0.206345	-0.443787	-0.141801	0.639706	0.653320	0.252471	0.316557	0	0
7635	1.089567	9.743231	0.216855	0.018412	0.022240	-0.017496	-0.206345	-0.443944	-0.141126	0.639582	0.653330	0.252726	0.316583	0	0
7636	1.081820	9.767366	0.218843	-0.003409	0.020082	-0.009621	-0.205809	-0.442909	-0.143549	0.639583	0.653226	0.252864	0.316686	0	0
7637	1.059837	9.781537	0.254171	0.001703	0.003926	-0.001748	-0.206749	-0.443447	-0.143828	0.639564	0.653227	0.252845	0.316736	0	0
7638	1.042974	9.776376	0.253692	0.006041	-0.000615	0.003545	-0.206883	-0.443472	-0.142602	0.639513	0.653281	0.252798	0.316767	0	0
7639	1.026408	9.756655	0.255740	0.005841	-0.003460	0.010603	-0.206614	-0.443765	-0.142478	0.639447	0.653363	0.252663	0.316838	0	0
7640	1.038431	9.764157	0.272903	-0.000105	0.002131	-0.001760	-0.206074	-0.444319	-0.143592	0.639447	0.653357	0.252646	0.316865	0	0
