# Supplementary material for: Identification of Haptic Based Guiding Using Hard Reins
Source: PLoS One. 2015 Jul 22;10(7):e0132020. doi: 10.1371/journal.pone.0132020 (PMC4511788; doi:10.1371/journal.pone.0132020)
Supplement: S1 File — (ZIP) [file pone.0132020.s001.zip › MotionData1/Subject1/T9/fc9.txt]

// Start Time: 0
// Sample rate: 50.0Hz
// Scenario: 4.0
// Firmware Version: 2.6.1
Counter	Acc_X	Acc_Y	Acc_Z	Gyr_X	Gyr_Y	Gyr_Z	Mag_X	Mag_Y	Mag_Z	Quat_w	Quat_x	Quat_y	Quat_z	AnalogIn_1	AnalogIn_2
9711	8.213700	0.829121	-5.193875	0.106410	-0.051747	0.019764	-0.641645	-0.437872	0.591620	-0.295010	-0.739757	0.474767	-0.374599	0	0
9712	8.254461	0.838943	-5.224321	0.093989	-0.043310	0.033500	-0.642345	-0.436570	0.594536	-0.293992	-0.740006	0.474811	-0.374851	0	0
9713	8.299634	0.839688	-5.303301	0.064967	-0.038000	0.007750	-0.641361	-0.435761	0.595284	-0.293328	-0.740271	0.474748	-0.374928	0	0
9714	8.293816	0.856784	-5.129057	0.083443	-0.019987	0.013270	-0.641116	-0.433692	0.593997	-0.292575	-0.740496	0.474614	-0.375242	0	0
9715	8.251173	0.845375	-5.340099	0.049193	-0.030050	-0.001480	-0.640538	-0.432981	0.596864	-0.292101	-0.740728	0.474518	-0.375276	0	0
9716	8.187382	0.804590	-5.159234	0.032574	-0.066747	-0.003304	-0.639125	-0.433009	0.596990	-0.291564	-0.741059	0.474586	-0.374953	0	0
9717	8.178893	0.831235	-5.332657	0.016869	-0.071883	-0.008835	-0.640672	-0.432755	0.598152	-0.291158	-0.741387	0.474678	-0.374503	0	0
9718	8.137775	0.826915	-5.350471	0.029657	-0.055421	0.023268	-0.639275	-0.431890	0.597627	-0.290597	-0.741539	0.474924	-0.374327	0	0
9719	8.101404	0.778786	-5.359087	0.062774	-0.054066	0.029738	-0.639818	-0.432279	0.599871	-0.289790	-0.741751	0.475078	-0.374338	0	0
9720	8.069502	0.794650	-5.439917	0.123361	-0.050996	0.037185	-0.639263	-0.430632	0.601241	-0.288503	-0.742091	0.475061	-0.374680	0	0
9721	8.119102	0.722878	-5.538859	0.135705	-0.068446	0.020716	-0.637866	-0.428577	0.602770	-0.287119	-0.742608	0.474914	-0.374903	0	0
9722	8.176817	0.771453	-5.574518	0.151857	-0.066850	0.008836	-0.637880	-0.426241	0.604896	-0.285650	-0.743221	0.474624	-0.375179	0	0
9723	8.248616	0.742533	-5.625701	0.149625	-0.065898	-0.006759	-0.637731	-0.425496	0.607204	-0.284276	-0.743895	0.474212	-0.375407	0	0
9724	8.233465	0.719457	-5.704996	0.161981	-0.056555	-0.025111	-0.636212	-0.422399	0.607948	-0.282906	-0.744655	0.473599	-0.375709	0	0
9725	8.136885	0.681454	-5.713709	0.178048	-0.081636	-0.037914	-0.634517	-0.420574	0.611157	-0.281362	-0.745612	0.472890	-0.375862	0	0
9726	8.006890	0.652883	-5.684879	0.174370	-0.079758	-0.038874	-0.634103	-0.418932	0.612670	-0.279839	-0.746554	0.472191	-0.376009	0	0
9727	7.935082	0.589136	-5.595652	0.192790	-0.043064	-0.038003	-0.633267	-0.416753	0.614778	-0.278364	-0.747403	0.471315	-0.376516	0	0
9728	7.921162	0.529762	-5.501315	0.154444	0.005019	-0.040000	-0.631020	-0.415656	0.615108	-0.277392	-0.747971	0.470441	-0.377197	0	0
9729	7.892467	0.497874	-5.459386	0.145609	0.050631	-0.032759	-0.632872	-0.414204	0.615357	-0.276689	-0.748307	0.469519	-0.378194	0	0
9730	7.982318	0.454566	-5.351916	0.105543	0.085523	-0.029207	-0.634020	-0.412756	0.615459	-0.276420	-0.748381	0.468687	-0.379275	0	0
9731	8.047442	0.512531	-5.368467	0.076438	0.116708	-0.025620	-0.634437	-0.412519	0.616609	-0.276516	-0.748239	0.467896	-0.380461	0	0
9732	8.057172	0.585474	-5.387679	0.062030	0.133811	-0.018321	-0.636167	-0.411224	0.614161	-0.276756	-0.747956	0.467174	-0.381729	0	0
9733	8.107360	0.566331	-5.433160	0.043111	0.150828	-0.009203	-0.637037	-0.410685	0.612224	-0.277197	-0.747511	0.466536	-0.383058	0	0
9734	8.172983	0.594154	-5.372630	0.046008	0.131232	-0.035754	-0.637907	-0.410404	0.609704	-0.277611	-0.747271	0.465750	-0.384181	0	0
9735	8.207176	0.627261	-5.327798	0.013910	0.113892	-0.036693	-0.639332	-0.410041	0.608609	-0.278202	-0.747012	0.465120	-0.385020	0	0
9736	8.260214	0.621966	-5.322570	0.014056	0.095053	-0.029311	-0.641163	-0.409905	0.609342	-0.278659	-0.746791	0.464603	-0.385741	0	0
9737	8.241265	0.645916	-5.290304	0.013746	0.090177	-0.040313	-0.642000	-0.410880	0.609007	-0.279155	-0.746638	0.464010	-0.386392	0	0
9738	8.251207	0.630684	-5.244881	0.016601	0.095472	-0.036645	-0.641595	-0.410912	0.606597	-0.279624	-0.746454	0.463428	-0.387106	0	0
9739	8.198526	0.613405	-5.194714	-0.002710	0.123514	-0.043163	-0.642589	-0.411658	0.604580	-0.280407	-0.746137	0.462783	-0.387920	0	0
9740	8.160306	0.620410	-5.154591	-0.002333	0.148571	-0.031280	-0.642869	-0.411933	0.604424	-0.281241	-0.745669	0.462162	-0.388957	0	0
9741	8.193942	0.593516	-5.156024	0.001509	0.161129	-0.025784	-0.644721	-0.411679	0.602761	-0.282098	-0.745133	0.461523	-0.390119	0	0
9742	8.218091	0.605449	-5.154434	-0.010905	0.163981	-0.011125	-0.647550	-0.411738	0.601936	-0.282987	-0.744483	0.461040	-0.391286	0	0
9743	8.299891	0.573389	-5.157702	-0.016127	0.152311	-0.000093	-0.649981	-0.410862	0.599469	-0.283833	-0.743810	0.460684	-0.392372	0	0
9744	8.378852	0.542095	-5.216415	-0.016513	0.131000	-0.012895	-0.651524	-0.413017	0.597086	-0.284618	-0.743277	0.460303	-0.393260	0	0
9745	8.455832	0.532021	-5.229022	0.004164	0.098237	0.011070	-0.652646	-0.413042	0.597944	-0.285019	-0.742820	0.460102	-0.394067	0	0
9746	8.501342	0.566321	-5.278810	0.025612	0.052107	-0.003482	-0.653519	-0.412883	0.594993	-0.285090	-0.742672	0.459849	-0.394589	0	0
9747	8.563448	0.576589	-5.353530	0.047253	0.022226	-0.012554	-0.653513	-0.412122	0.597020	-0.284914	-0.742746	0.459519	-0.394962	0	0
9748	8.548353	0.626584	-5.456506	0.068469	-0.004152	-0.003293	-0.654365	-0.411285	0.597787	-0.284407	-0.742942	0.459256	-0.395264	0	0
9749	8.509673	0.602686	-5.462461	0.088004	-0.049388	0.013321	-0.653508	-0.411619	0.598465	-0.283496	-0.743295	0.459160	-0.395366	0	0
9750	8.376709	0.540966	-5.491708	0.055829	-0.071886	-0.025285	-0.650965	-0.410337	0.600784	-0.282858	-0.743823	0.458976	-0.395043	0	0
9751	8.270351	0.569806	-5.236332	0.074274	-0.080707	-0.017905	-0.650700	-0.409047	0.600720	-0.282028	-0.744403	0.458791	-0.394759	0	0
9752	8.173131	0.559750	-5.339043	0.019509	-0.053045	-0.016247	-0.650249	-0.410274	0.602195	-0.281712	-0.744711	0.458766	-0.394434	0	0
9753	8.102540	0.523143	-5.104755	0.019106	-0.054050	-0.030942	-0.649699	-0.409403	0.601820	-0.281465	-0.745089	0.458626	-0.394058	0	0
9754	8.184518	0.561501	-5.114817	-0.009949	-0.023892	-0.025517	-0.650277	-0.409318	0.600275	-0.281539	-0.745240	0.458567	-0.393788	0	0
9755	8.244898	0.585224	-5.107259	-0.001420	0.031697	0.014801	-0.648277	-0.410276	0.601610	-0.281658	-0.745013	0.458607	-0.394085	0	0
9756	8.315026	0.569662	-5.068920	-0.006866	0.048295	0.014778	-0.648717	-0.409778	0.600373	-0.281879	-0.744706	0.458628	-0.394483	0	0
9757	8.363025	0.594051	-5.104373	-0.018479	0.025484	0.027652	-0.649863	-0.409004	0.599584	-0.282046	-0.744396	0.458849	-0.394692	0	0
9758	8.417931	0.550661	-5.152603	-0.027557	0.014489	-0.003543	-0.649854	-0.410379	0.598367	-0.282340	-0.744246	0.458914	-0.394690	0	0
9759	8.406453	0.591212	-5.096353	-0.038753	-0.009095	-0.009026	-0.650267	-0.411231	0.598317	-0.282645	-0.744183	0.459039	-0.394445	0	0
9760	8.368182	0.605622	-5.065842	-0.060366	-0.024643	0.005633	-0.650289	-0.410174	0.597252	-0.282966	-0.744053	0.459411	-0.394028	0	0
9761	8.355925	0.564609	-5.075313	-0.065516	-0.008712	0.016598	-0.648738	-0.409388	0.598276	-0.283370	-0.743794	0.459831	-0.393735	0	0
9762	8.334336	0.603614	-5.079082	-0.080527	-0.018956	0.003741	-0.648754	-0.409032	0.596885	-0.283874	-0.743594	0.460249	-0.393262	0	0
9763	8.331833	0.642819	-5.107719	-0.087606	-0.000035	0.011042	-0.648878	-0.410720	0.596215	-0.284504	-0.743263	0.460689	-0.392917	0	0
9764	8.329305	0.657677	-5.129267	-0.095592	0.020729	0.018335	-0.649832	-0.412763	0.597227	-0.285245	-0.742794	0.461163	-0.392710	0	0
9765	8.348923	0.710604	-5.107916	-0.091123	0.020936	0.014687	-0.649235	-0.416144	0.595738	-0.285983	-0.742352	0.461583	-0.392514	0	0
9766	8.314519	0.687621	-5.184075	-0.111503	0.014176	0.005469	-0.649818	-0.415766	0.594070	-0.286863	-0.741921	0.462043	-0.392147	0	0
9767	8.312449	0.699239	-5.145274	-0.125923	0.006305	0.014632	-0.649814	-0.417113	0.592289	-0.287791	-0.741436	0.462640	-0.391681	0	0
9768	8.293365	0.716111	-5.127542	-0.100576	-0.002437	0.005519	-0.649517	-0.418004	0.592796	-0.288511	-0.741100	0.463102	-0.391240	0	0
9769	8.261588	0.741511	-5.196237	-0.094729	0.004149	0.018361	-0.651506	-0.418034	0.591116	-0.289183	-0.740693	0.463610	-0.390912	0	0
9770	8.347829	0.697882	-5.243226	-0.078342	0.006180	0.014729	-0.651224	-0.418433	0.590382	-0.289743	-0.740343	0.464029	-0.390664	0	0
9771	8.359606	0.729979	-5.291766	-0.055635	-0.019439	0.011151	-0.651221	-0.418848	0.590073	-0.290043	-0.740174	0.464398	-0.390321	0	0
9772	8.385905	0.737471	-5.321687	-0.055086	-0.048240	0.000193	-0.652328	-0.419888	0.591150	-0.290234	-0.740171	0.464776	-0.389736	0	0
9773	8.376111	0.718299	-5.333523	-0.044360	-0.053251	-0.008960	-0.650357	-0.420421	0.589684	-0.290372	-0.740260	0.465050	-0.389136	0	0
9774	8.304015	0.708715	-5.304319	-0.046379	-0.069507	-0.014460	-0.649211	-0.421461	0.590032	-0.290457	-0.740432	0.465348	-0.388390	0	0
9775	8.224751	0.711269	-5.272352	-0.027902	-0.055177	-0.008957	-0.647797	-0.421230	0.590740	-0.290464	-0.740576	0.465563	-0.387852	0	0
9776	8.176953	0.713357	-5.222241	-0.027709	-0.035264	-0.003492	-0.648339	-0.422279	0.591811	-0.290526	-0.740618	0.465768	-0.387479	0	0
9777	8.174877	0.700596	-5.173937	-0.021809	-0.007510	0.009320	-0.646937	-0.422776	0.589786	-0.290638	-0.740509	0.465957	-0.387375	0	0
9778	8.189614	0.729273	-5.150146	-0.023850	0.025373	-0.001738	-0.648631	-0.422485	0.590245	-0.290948	-0.740319	0.465984	-0.387474	0	0
9779	8.254848	0.718756	-5.123669	-0.034473	0.034087	-0.023781	-0.647796	-0.423490	0.587063	-0.291476	-0.740166	0.465856	-0.387522	0	0
9780	8.300921	0.764266	-5.105771	-0.022414	0.044780	-0.018251	-0.648914	-0.424604	0.586722	-0.291930	-0.739980	0.465701	-0.387723	0	0
9781	8.349074	0.778630	-5.117140	-0.042657	0.037704	-0.021937	-0.648491	-0.424338	0.587017	-0.292529	-0.739781	0.465607	-0.387765	0	0
9782	8.339738	0.812315	-5.092417	-0.039517	0.046254	-0.042127	-0.647361	-0.425287	0.585533	-0.293207	-0.739652	0.465332	-0.387828	0	0
9783	8.383350	0.831103	-5.069770	-0.054376	0.056056	-0.051334	-0.647640	-0.426100	0.584636	-0.294091	-0.739483	0.465012	-0.387865	0	0
9784	8.400233	0.865103	-5.082258	-0.046969	0.053979	-0.047636	-0.649900	-0.426855	0.583197	-0.294883	-0.739325	0.464705	-0.387933	0	0
9785	8.426620	0.882197	-5.104872	-0.056196	0.061597	-0.051329	-0.649042	-0.428128	0.582543	-0.295806	-0.739127	0.464374	-0.388002	0	0
9786	8.407425	0.916336	-5.108763	-0.056418	0.052824	-0.058655	-0.650025	-0.429202	0.581354	-0.296704	-0.738997	0.464024	-0.387984	0	0
9787	8.353903	0.905408	-5.169635	-0.065245	0.043797	-0.045827	-0.648738	-0.431441	0.579788	-0.297590	-0.738815	0.463821	-0.387896	0	0
9788	8.317090	0.929462	-4.955539	-0.041654	0.050580	-0.053130	-0.648308	-0.432278	0.579166	-0.298346	-0.738711	0.463459	-0.387946	0	0
9789	8.310189	0.901430	-5.211505	-0.076595	0.067822	-0.062416	-0.649704	-0.433947	0.578509	-0.299491	-0.738477	0.463105	-0.387932	0	0
9790	8.303432	0.920847	-4.848803	-0.045349	0.058052	-0.054985	-0.651392	-0.435283	0.577028	-0.300316	-0.738339	0.462723	-0.388013	0	0
9791	8.345211	0.918454	-5.053282	-0.052836	0.080742	-0.064209	-0.650554	-0.435376	0.575741	-0.301352	-0.738132	0.462223	-0.388198	0	0
9792	8.379797	0.985019	-4.972014	-0.034812	0.090319	-0.040311	-0.650280	-0.435863	0.573870	-0.302190	-0.737833	0.461807	-0.388610	0	0
9793	8.389256	0.965753	-4.986987	-0.013361	0.096753	-0.025600	-0.651981	-0.436061	0.572601	-0.302858	-0.737503	0.461390	-0.389212	0	0
9794	8.434892	0.992517	-5.017505	0.014336	0.099821	-0.016361	-0.653119	-0.435199	0.572949	-0.303284	-0.737203	0.460930	-0.389992	0	0
9795	8.498948	0.932840	-5.121740	0.037734	0.056237	-0.027256	-0.653395	-0.436291	0.571894	-0.303394	-0.737192	0.460423	-0.390525	0	0
9796	8.523256	0.942055	-5.098434	0.064850	0.023561	-0.036319	-0.653814	-0.435918	0.573193	-0.303174	-0.737433	0.459851	-0.390915	0	0
9797	8.545051	0.919763	-5.075240	0.058847	-0.006740	-0.052797	-0.655654	-0.435195	0.573680	-0.302939	-0.737849	0.459264	-0.391002	0	0
9798	8.494458	0.873762	-5.054324	0.057123	-0.023646	-0.047286	-0.653378	-0.435728	0.575039	-0.302602	-0.738301	0.458784	-0.390974	0	0
9799	8.412573	0.891338	-5.055978	0.057192	-0.014565	-0.045481	-0.653104	-0.434888	0.575372	-0.302313	-0.738708	0.458281	-0.391018	0	0
9800	8.349787	0.879821	-5.068198	0.042860	-0.028185	-0.032657	-0.652806	-0.435778	0.575879	-0.302003	-0.739067	0.457978	-0.390935	0	0
9801	8.316574	0.898657	-5.008861	0.035630	-0.009872	-0.030867	-0.651536	-0.435396	0.576457	-0.301838	-0.739323	0.457653	-0.390959	0	0
9802	8.365101	0.912368	-4.971939	0.036215	0.011029	-0.010699	-0.651422	-0.433381	0.576299	-0.301670	-0.739408	0.457418	-0.391202	0	0
9803	8.393814	0.927152	-5.004317	0.043778	0.011392	-0.001501	-0.652281	-0.432503	0.576220	-0.301427	-0.739472	0.457214	-0.391508	0	0
9804	8.432984	0.957508	-4.937951	0.021642	0.001658	-0.007018	-0.653239	-0.434655	0.576519	-0.301311	-0.739531	0.457094	-0.391625	0	0
9805	8.486055	0.939958	-4.923141	0.014141	0.005808	-0.014371	-0.653391	-0.434461	0.575543	-0.301312	-0.739585	0.456927	-0.391717	0	0
9806	8.428456	0.993619	-4.915807	-0.001954	0.003131	0.000280	-0.654249	-0.432657	0.577078	-0.301347	-0.739536	0.456948	-0.391759	0	0
9807	8.428028	0.955343	-4.954688	-0.016036	0.011412	-0.014450	-0.653693	-0.432883	0.575645	-0.301598	-0.739478	0.456881	-0.391754	0	0
9808	8.411407	0.937958	-4.915532	-0.020321	0.010764	-0.003452	-0.653964	-0.433737	0.575594	-0.301819	-0.739359	0.456924	-0.391758	0	0
9809	8.399617	0.969299	-4.895563	-0.032633	-0.001450	0.016734	-0.653422	-0.432287	0.575114	-0.302011	-0.739158	0.457192	-0.391676	0	0
9810	8.384999	0.925779	-4.897716	-0.054796	0.010205	0.007485	-0.651990	-0.433488	0.575732	-0.302440	-0.738889	0.457449	-0.391551	0	0
9811	8.331904	0.897029	-4.895917	-0.059944	0.009447	0.020306	-0.653395	-0.434835	0.574388	-0.302871	-0.738546	0.457817	-0.391436	0	0
9812	8.312832	0.872417	-4.859132	-0.050263	0.008212	0.040506	-0.653826	-0.435181	0.572815	-0.303130	-0.738145	0.458311	-0.391416	0	0
9813	8.351177	0.857876	-4.879985	-0.043908	0.015731	0.037760	-0.655677	-0.434267	0.572325	-0.303402	-0.737745	0.458725	-0.391472	0	0
9814	8.456792	0.889553	-4.946531	-0.029259	0.028659	0.036876	-0.656371	-0.434592	0.573301	-0.303612	-0.737345	0.459044	-0.391689	0	0
9815	8.591079	0.906817	-5.038398	-0.021445	0.005552	0.023195	-0.656928	-0.435292	0.573121	-0.303729	-0.737120	0.459294	-0.391730	0	0
9816	8.667912	0.965291	-5.098862	-0.013892	-0.006096	0.033346	-0.656389	-0.433426	0.572950	-0.303680	-0.736918	0.459633	-0.391750	0	0
9817	8.677160	0.995174	-5.161815	-0.018029	-0.040189	0.018716	-0.656947	-0.433459	0.573801	-0.303579	-0.736903	0.459975	-0.391456	0	0
9818	8.657385	0.996182	-5.226287	-0.000203	-0.073431	0.004117	-0.655667	-0.433928	0.574184	-0.303234	-0.737140	0.460250	-0.390953	0	0
9819	8.503475	0.991853	-5.184327	-0.030501	-0.112963	0.004087	-0.655211	-0.435585	0.575631	-0.302947	-0.737438	0.460753	-0.390020	0	0
9820	8.361932	0.977127	-5.097003	-0.044370	-0.110790	-0.001480	-0.654624	-0.436514	0.576840	-0.302777	-0.737711	0.461272	-0.389021	0	0
9821	8.229806	0.952964	-5.034248	-0.051614	-0.099862	0.000293	-0.653802	-0.435055	0.576075	-0.302720	-0.737910	0.461789	-0.388074	0	0
9822	8.167215	0.943545	-5.022306	-0.052861	-0.062295	0.018567	-0.652893	-0.438483	0.578398	-0.302758	-0.737875	0.462340	-0.387453	0	0
9823	8.162474	0.921492	-5.002949	-0.065112	-0.035732	0.036848	-0.652903	-0.438026	0.577861	-0.302954	-0.737614	0.462984	-0.387027	0	0
9824	8.204991	0.876343	-5.094206	-0.061275	-0.010167	0.040484	-0.653356	-0.436391	0.576836	-0.303210	-0.737250	0.463571	-0.386818	0	0
9825	8.317372	0.867993	-4.893147	-0.066578	0.019040	0.045044	-0.653487	-0.438567	0.574439	-0.303639	-0.736734	0.464114	-0.386813	0	0
9826	8.382649	0.890865	-5.185298	-0.093536	0.041250	0.060564	-0.653229	-0.436840	0.574261	-0.304293	-0.735979	0.464817	-0.386894	0	0
9827	8.409015	0.886726	-4.891622	-0.071832	0.007426	0.055169	-0.654363	-0.436795	0.573709	-0.304666	-0.735443	0.465490	-0.386809	0	0
9828	8.417562	0.920274	-5.046314	-0.089344	0.011504	0.049626	-0.653768	-0.439366	0.573260	-0.305192	-0.734864	0.466185	-0.386657	0	0
9829	8.410758	0.951290	-5.004794	-0.093550	0.025479	0.062446	-0.655212	-0.438361	0.570792	-0.305781	-0.734157	0.466939	-0.386625	0	0
9830	8.398811	0.941441	-4.987503	-0.080587	0.047314	0.066103	-0.656192	-0.439722	0.569585	-0.306346	-0.733387	0.467612	-0.386825	0	0
9831	8.370127	0.997337	-4.981235	-0.082402	0.047259	0.067021	-0.657626	-0.438249	0.569266	-0.306936	-0.732607	0.468289	-0.387018	0	0
9832	8.384253	0.927085	-4.994298	-0.062263	0.019421	0.069848	-0.659176	-0.439301	0.567801	-0.307220	-0.731982	0.469002	-0.387111	0	0
9833	8.355678	0.914497	-4.945002	-0.054494	0.009320	0.053356	-0.659601	-0.438757	0.568547	-0.307481	-0.731497	0.469586	-0.387114	0	0
9834	8.336378	0.878088	-4.932440	-0.069268	-0.006995	0.049673	-0.660332	-0.438206	0.566325	-0.307770	-0.731046	0.470259	-0.386918	0	0
9835	8.355192	0.842176	-4.976857	-0.049574	0.006704	0.066203	-0.660916	-0.436889	0.565989	-0.307932	-0.730524	0.470926	-0.386964	0	0
9836	8.378871	0.825664	-5.023744	-0.027550	-0.007379	0.069940	-0.661618	-0.436770	0.566710	-0.307835	-0.730108	0.471585	-0.387023	0	0
9837	8.426637	0.813877	-5.073917	-0.024721	0.023007	0.069904	-0.661611	-0.437873	0.565793	-0.307877	-0.729581	0.472132	-0.387317	0	0
9838	8.474645	0.801665	-5.092700	-0.036634	0.013847	0.069903	-0.664161	-0.437650	0.564983	-0.307948	-0.729053	0.472762	-0.387487	0	0
9839	8.518486	0.810297	-5.036312	-0.036936	0.011743	0.058908	-0.663341	-0.435645	0.564818	-0.308068	-0.728583	0.473310	-0.387606	0	0
9840	8.474628	0.796816	-5.092731	-0.046004	0.003263	0.062560	-0.664463	-0.436071	0.565084	-0.308183	-0.728102	0.473953	-0.387632	0	0
9841	8.491999	0.825085	-5.040056	-0.054956	0.010446	0.035014	-0.663352	-0.435052	0.564431	-0.308520	-0.727695	0.474400	-0.387583	0	0
9842	8.475783	0.872844	-4.976336	-0.052264	0.031822	0.031322	-0.664471	-0.436424	0.563507	-0.308938	-0.727231	0.474752	-0.387690	0	0
9843	8.422957	0.902159	-4.964507	-0.047187	0.059355	0.047797	-0.664623	-0.435564	0.563562	-0.309401	-0.726596	0.475110	-0.388072	0	0
9844	8.355944	0.887204	-4.899296	-0.045271	0.040819	0.018453	-0.666715	-0.438733	0.561546	-0.309861	-0.726178	0.475314	-0.388238	0	0
9845	8.322725	0.915805	-4.844727	-0.056427	0.050483	0.011074	-0.667890	-0.436193	0.559878	-0.310491	-0.725722	0.475468	-0.388397	0	0
9846	8.375781	0.910477	-4.837083	-0.044117	0.045101	-0.007233	-0.666614	-0.437703	0.558074	-0.311061	-0.725413	0.475467	-0.388520	0	0
9847	8.424130	0.904985	-4.814773	-0.011701	0.050815	-0.027355	-0.668722	-0.437726	0.559224	-0.311518	-0.725278	0.475167	-0.388775	0	0
9848	8.462549	0.912268	-4.835485	-0.012601	0.037829	-0.025492	-0.667441	-0.439135	0.558275	-0.311896	-0.725182	0.474932	-0.388937	0	0
9849	8.489002	0.909735	-4.841322	0.032157	0.028605	-0.027220	-0.668442	-0.438778	0.557176	-0.311928	-0.725268	0.474531	-0.389240	0	0
9850	8.491294	0.919680	-4.860667	0.039095	0.012778	-0.040026	-0.668858	-0.439351	0.557286	-0.311870	-0.725498	0.474069	-0.389420	0	0
9851	8.459764	0.900747	-4.878935	0.057019	0.017275	-0.054690	-0.667879	-0.438249	0.557911	-0.311775	-0.725836	0.473408	-0.389672	0	0
9852	8.433040	0.867169	-4.892648	0.065893	0.003059	-0.063838	-0.667859	-0.438632	0.559866	-0.311567	-0.726301	0.472696	-0.389835	0	0
9853	8.418435	0.833381	-4.897153	0.077372	0.006536	-0.045478	-0.667016	-0.438618	0.559294	-0.311237	-0.726699	0.472054	-0.390134	0	0
9854	8.413452	0.828824	-4.916320	0.104043	0.003369	-0.039918	-0.667712	-0.439064	0.559838	-0.310661	-0.727166	0.471369	-0.390551	0	0
9855	8.466634	0.850105	-4.903677	0.104786	-0.005503	-0.045392	-0.666726	-0.438140	0.561159	-0.310075	-0.727695	0.470657	-0.390891	0	0
9856	8.490857	0.861908	-4.892429	0.115805	-0.007482	-0.043525	-0.665436	-0.438664	0.562669	-0.309374	-0.728257	0.469930	-0.391274	0	0
9857	8.471739	0.891034	-4.884277	0.136097	-0.017188	-0.036128	-0.664909	-0.435804	0.562702	-0.308467	-0.728882	0.469198	-0.391704	0	0
9858	8.402195	0.929963	-4.857268	0.137595	-0.038705	-0.046192	-0.665171	-0.435918	0.565101	-0.307471	-0.729643	0.468462	-0.391951	0	0
9859	8.379852	0.911751	-4.933846	0.128096	-0.036016	-0.059989	-0.662926	-0.434276	0.566030	-0.306627	-0.730426	0.467644	-0.392131	0	0
9860	8.399974	0.963796	-4.847302	0.137333	-0.015902	-0.058152	-0.661780	-0.434390	0.567992	-0.305784	-0.731151	0.466748	-0.392506	0	0
9861	8.442645	0.964720	-4.938265	0.149935	0.014192	-0.069180	-0.661928	-0.433421	0.568761	-0.305050	-0.731844	0.465621	-0.393124	0	0
9862	8.511164	0.952652	-4.798393	0.146221	-0.022731	-0.067275	-0.660232	-0.432658	0.570206	-0.304145	-0.732661	0.464643	-0.393460	0	0
9863	8.572382	0.966911	-4.988997	0.114637	-0.024280	-0.085676	-0.660798	-0.432111	0.570953	-0.303554	-0.733470	0.463649	-0.393581	0	0
9864	8.576302	0.956257	-5.100325	0.115175	-0.035650	-0.064557	-0.659519	-0.431383	0.573249	-0.302805	-0.734228	0.462850	-0.393685	0	0
9865	8.469651	0.928833	-5.168980	0.157906	-0.023343	-0.041584	-0.659661	-0.430843	0.573991	-0.301726	-0.734959	0.462004	-0.394144	0	0
9866	8.360529	0.877144	-5.235285	0.206188	-0.035263	-0.013979	-0.657690	-0.429117	0.576201	-0.300110	-0.735752	0.461215	-0.394822	0	0
9867	8.350058	0.834767	-5.324543	0.225300	-0.057070	-0.050622	-0.656424	-0.427250	0.578709	-0.298412	-0.736854	0.460135	-0.395314	0	0
9868	8.389328	0.962509	-5.286531	0.262383	-0.097721	-0.096332	-0.655890	-0.423629	0.580769	-0.296416	-0.738432	0.458699	-0.395539	0	0
9869	8.301094	1.085912	-5.219624	0.250461	-0.115081	-0.129357	-0.653196	-0.423337	0.582741	-0.294572	-0.740190	0.457104	-0.395477	0	0
9870	8.236046	1.118057	-5.231474	0.244537	-0.112253	-0.145899	-0.650659	-0.420299	0.587290	-0.292832	-0.741987	0.455407	-0.395360	0	0
9871	8.233575	1.166962	-5.260049	0.259104	-0.087855	-0.185359	-0.648792	-0.421045	0.590195	-0.291265	-0.743904	0.453274	-0.395366	0	0
9872	8.214141	1.174689	-5.283427	0.250880	-0.074889	-0.186317	-0.646264	-0.418611	0.592444	-0.289802	-0.745741	0.451134	-0.395429	0	0
9873	8.180181	1.177759	-5.313538	0.256806	-0.053458	-0.206534	-0.644279	-0.417363	0.595614	-0.288484	-0.747596	0.448743	-0.395610	0	0
9874	8.185431	1.133069	-5.239146	0.249933	-0.038490	-0.225844	-0.640294	-0.417875	0.598938	-0.287342	-0.749449	0.446194	-0.395818	0	0
9875	8.167738	1.098047	-5.330501	0.249796	-0.029817	-0.232294	-0.638323	-0.416013	0.601298	-0.286278	-0.751289	0.443560	-0.396061	0	0
9876	8.136557	1.127285	-5.324313	0.236993	-0.044625	-0.230462	-0.636333	-0.415989	0.603118	-0.285218	-0.753132	0.441037	-0.396142	0	0
9877	8.140767	1.147827	-5.411294	0.212541	-0.043247	-0.221335	-0.634042	-0.416340	0.606610	-0.284325	-0.754856	0.438662	-0.396141	0	0
9878	8.073264	1.177629	-5.427899	0.188279	-0.040485	-0.204881	-0.634049	-0.415237	0.607527	-0.283544	-0.756417	0.436505	-0.396105	0	0
9879	8.067693	1.120443	-5.500528	0.158430	-0.026315	-0.193964	-0.631205	-0.415132	0.610334	-0.283021	-0.757789	0.434496	-0.396065	0	0
9880	8.033793	1.113651	-5.518629	0.155940	-0.003733	-0.186673	-0.630620	-0.415524	0.612284	-0.282569	-0.759025	0.432494	-0.396213	0	0
9881	7.877646	1.121234	-5.459599	0.130961	0.019855	-0.164769	-0.628908	-0.416715	0.612617	-0.282335	-0.760002	0.430681	-0.396481	0	0
9882	7.639823	1.063101	-5.339972	0.112930	0.061414	-0.089688	-0.628914	-0.415884	0.613235	-0.282103	-0.760434	0.429400	-0.397208	0	0
9883	7.330152	0.872999	-5.107405	0.044214	0.085218	0.007310	-0.627925	-0.415769	0.613515	-0.282125	-0.760164	0.429053	-0.398082	0	0
9884	7.100028	0.618872	-4.844414	0.012232	0.140119	0.106173	-0.632309	-0.416329	0.611684	-0.282217	-0.759155	0.429437	-0.399527	0	0
9885	7.199136	0.422508	-4.721380	0.038520	0.271508	0.186754	-0.636297	-0.414476	0.610283	-0.282362	-0.757349	0.429947	-0.402294	0	0
9886	7.930762	0.223127	-5.066470	0.112166	0.453512	0.252791	-0.642298	-0.410786	0.607177	-0.282447	-0.754715	0.430144	-0.406947	0	0
9887	8.546844	0.331667	-5.526005	0.209902	0.642496	0.261995	-0.651184	-0.403780	0.601761	-0.282571	-0.751522	0.429456	-0.413443	0	0
9888	8.888424	0.086385	-5.499316	0.155730	0.652295	0.286684	-0.658928	-0.397923	0.595980	-0.283013	-0.747986	0.429131	-0.419842	0	0
9889	8.959982	-0.166501	-5.486732	0.088783	0.532777	0.256438	-0.670621	-0.392966	0.589332	-0.283568	-0.744863	0.429177	-0.424941	0	0
9890	9.023084	-0.099441	-5.457253	-0.125171	0.405739	0.204865	-0.676335	-0.390771	0.584433	-0.285372	-0.741867	0.430100	-0.428030	0	0
9891	8.676503	-0.083074	-5.410369	-0.258320	0.323802	0.194570	-0.681174	-0.390075	0.580563	-0.287856	-0.738876	0.431739	-0.429886	0	0
9892	8.482056	-0.114688	-5.301853	-0.259761	0.300856	0.177125	-0.687294	-0.389829	0.574557	-0.290314	-0.736035	0.433312	-0.431522	0	0
9893	8.556870	0.038240	-5.351963	-0.172315	0.347740	0.158910	-0.691127	-0.391640	0.568824	-0.292408	-0.733316	0.434232	-0.433806	0	0
9894	8.711498	0.263262	-5.394927	-0.112406	0.363419	0.140721	-0.695698	-0.390736	0.563551	-0.294202	-0.730764	0.434705	-0.436418	0	0
9895	8.833809	0.190921	-5.129438	-0.108862	0.321057	0.140819	-0.700950	-0.391158	0.559192	-0.295781	-0.728404	0.435282	-0.438714	0	0
9896	8.719577	0.098990	-4.905956	-0.076582	0.294605	0.118869	-0.705124	-0.386916	0.555962	-0.297101	-0.726335	0.435628	-0.440905	0	0
9897	8.483676	0.080716	-4.865852	-0.128079	0.306409	0.107684	-0.709407	-0.386841	0.549927	-0.298892	-0.724109	0.436084	-0.442900	0	0
9898	8.243452	-0.104244	-4.691406	-0.074907	0.241142	0.117907	-0.712808	-0.387251	0.547672	-0.299967	-0.722270	0.436566	-0.444698	0	0
9899	8.215145	-0.295346	-4.532171	-0.007169	0.211242	0.121725	-0.717632	-0.388101	0.543140	-0.300398	-0.720755	0.436866	-0.446566	0	0
9900	8.270385	-0.382544	-4.208715	0.111119	0.180823	0.100908	-0.719233	-0.386208	0.540163	-0.299942	-0.719806	0.436576	-0.448683	0	0
9901	8.457008	-0.424089	-3.742530	0.278501	0.102780	0.073881	-0.719978	-0.382519	0.541249	-0.298050	-0.719834	0.435573	-0.450868	0	0
9902	8.590275	-0.489046	-3.310735	0.384284	-0.009583	0.038514	-0.720593	-0.377177	0.543710	-0.295070	-0.720819	0.434162	-0.452612	0	0
9903	8.901551	-0.590234	-3.523521	0.380478	-0.078827	-0.065024	-0.720046	-0.373632	0.547320	-0.292273	-0.722553	0.432226	-0.453513	0	0
9904	9.154696	-0.276539	-4.260419	0.281433	-0.110771	-0.140322	-0.720486	-0.369813	0.551522	-0.290399	-0.724451	0.430276	-0.453544	0	0
9905	9.824915	0.131418	-5.012300	0.292860	-0.063029	-0.197074	-0.718890	-0.370617	0.555699	-0.288893	-0.726408	0.427727	-0.453785	0	0
9906	10.219878	0.679547	-5.583890	0.199245	-0.013872	-0.211855	-0.718192	-0.369653	0.556318	-0.288350	-0.727920	0.425342	-0.453951	0	0
9907	9.782396	1.072361	-4.990083	0.304384	-0.244057	-0.187438	-0.715331	-0.369645	0.561099	-0.285939	-0.730675	0.423323	-0.452935	0	0
9908	9.611567	0.766487	-4.517085	0.283142	-0.383936	-0.250643	-0.710488	-0.368906	0.567886	-0.283381	-0.734243	0.421324	-0.450632	0	0
9909	9.602359	0.951164	-4.539691	0.173334	-0.292439	-0.328969	-0.703644	-0.370989	0.573063	-0.282351	-0.737409	0.418978	-0.448288	0	0
9910	9.471126	0.939394	-4.677373	0.245370	-0.201352	-0.347361	-0.700348	-0.371982	0.577636	-0.281256	-0.740422	0.415901	-0.446874	0	0
9911	9.142282	0.602227	-4.679351	0.342289	-0.238302	-0.382109	-0.696063	-0.372072	0.583953	-0.279430	-0.744007	0.412233	-0.445462	0	0
9912	8.474048	0.452853	-4.401708	0.365538	-0.237331	-0.402416	-0.689368	-0.373709	0.588877	-0.277524	-0.747702	0.408288	-0.444099	0	0
9913	7.865742	0.621350	-3.988967	0.460487	-0.187455	-0.412497	-0.684368	-0.375716	0.593087	-0.275138	-0.751461	0.403697	-0.443434	0	0
9914	7.386556	0.832142	-3.723293	0.567559	-0.091990	-0.384058	-0.681009	-0.370551	0.597902	-0.272203	-0.754933	0.398561	-0.443994	0	0
9915	7.268286	1.114485	-3.557607	0.534296	0.017960	-0.405377	-0.678706	-0.370311	0.603976	-0.270032	-0.757887	0.393097	-0.445157	0	0
9916	7.726026	1.516291	-3.741190	0.440020	0.194305	-0.423115	-0.676576	-0.370017	0.606095	-0.269340	-0.759831	0.387417	-0.447237	0	0
9917	8.455344	1.724062	-4.245377	0.367891	0.403702	-0.439009	-0.676738	-0.369625	0.604000	-0.270066	-0.760679	0.381364	-0.450548	0	0
9918	9.238421	1.676495	-4.545506	0.338583	0.566689	-0.388704	-0.678146	-0.371619	0.601202	-0.271395	-0.760474	0.375358	-0.455116	0	0
9919	10.143456	1.686474	-4.680738	0.331502	0.538628	-0.377464	-0.683994	-0.371586	0.593624	-0.272608	-0.760300	0.369530	-0.459431	0	0
9920	9.708590	1.606146	-4.790604	0.365502	0.419401	-0.325936	-0.686826	-0.371760	0.592226	-0.272874	-0.760529	0.364244	-0.463100	0	0
9921	9.529832	1.166721	-4.661179	0.290451	0.306360	-0.248934	-0.686856	-0.370655	0.590175	-0.272933	-0.760782	0.360188	-0.465815	0	0
9922	8.769697	0.994188	-4.416482	0.225604	0.196641	-0.199526	-0.689690	-0.370155	0.589668	-0.272854	-0.761167	0.357101	-0.467604	0	0
9923	7.974412	0.976265	-4.109076	0.188943	0.126268	-0.194149	-0.690505	-0.371527	0.591569	-0.272775	-0.761765	0.354416	-0.468719	0	0
9924	7.814514	1.286888	-4.040684	0.152710	0.117994	-0.177671	-0.689683	-0.370728	0.589632	-0.272863	-0.762227	0.352046	-0.469701	0	0
9925	8.093369	1.447053	-4.194998	0.097841	0.205203	-0.185175	-0.691337	-0.374517	0.588421	-0.273710	-0.762163	0.349635	-0.471112	0	0
9926	8.518536	1.890965	-4.246652	0.082170	0.327508	-0.165048	-0.691918	-0.374547	0.586303	-0.275006	-0.761388	0.347113	-0.473469	0	0
9927	8.918251	2.005714	-4.333317	0.123650	0.352477	-0.120858	-0.695606	-0.375851	0.581874	-0.275862	-0.760457	0.344656	-0.476253	0	0
9928	9.065763	2.028151	-4.275885	0.083946	0.305060	-0.095129	-0.697877	-0.376279	0.579606	-0.276727	-0.759531	0.342711	-0.478626	0	0
9929	8.767153	1.925058	-4.207417	-0.017179	0.217511	-0.105361	-0.700695	-0.378128	0.577255	-0.278112	-0.758787	0.341409	-0.479933	0	0
9930	8.508074	1.771881	-3.681813	-0.136123	0.108471	-0.094475	-0.702820	-0.380049	0.573196	-0.279970	-0.758180	0.341066	-0.480056	0	0
9931	8.254921	1.779469	-3.392100	-0.230196	-0.001229	-0.042227	-0.703215	-0.382726	0.572326	-0.281921	-0.757669	0.341871	-0.479148	0	0
9932	8.282951	1.982169	-2.971533	-0.275521	-0.091318	0.019359	-0.702039	-0.385933	0.572962	-0.283603	-0.757232	0.343615	-0.477596	0	0
9933	8.743601	2.104359	-3.282653	-0.364272	-0.104282	0.089055	-0.699744	-0.389094	0.572318	-0.285587	-0.756370	0.346337	-0.475810	0	0
9934	9.270860	2.120263	-3.659759	-0.289936	-0.114288	0.132450	-0.701270	-0.393211	0.568965	-0.286754	-0.755594	0.349066	-0.474345	0	0
9935	9.908388	2.029073	-4.065843	-0.254802	-0.103834	0.143626	-0.700823	-0.394418	0.570016	-0.287650	-0.754835	0.351668	-0.473087	0	0
9936	10.297657	1.979452	-4.187006	-0.195086	-0.019453	0.178549	-0.702230	-0.394424	0.570595	-0.288209	-0.753707	0.354015	-0.472795	0	0
9937	9.790026	1.527979	-3.890768	-0.036644	-0.134963	0.160513	-0.703798	-0.393514	0.570101	-0.287266	-0.753653	0.355797	-0.472116	0	0
9938	9.452888	1.003162	-3.640033	0.059237	-0.328642	0.067263	-0.702053	-0.394103	0.575704	-0.285333	-0.755102	0.356990	-0.470069	0	0
9939	9.107993	0.701271	-3.551807	0.003140	-0.468372	0.034220	-0.697086	-0.392466	0.581698	-0.283492	-0.757165	0.358577	-0.466644	0	0
9940	8.735563	0.381853	-3.588271	-0.060852	-0.444613	0.100904	-0.694788	-0.392198	0.587207	-0.281887	-0.758668	0.360904	-0.463369	0	0
9941	8.671000	0.258815	-3.782313	-0.095962	-0.309088	0.176736	-0.690379	-0.391920	0.591848	-0.280696	-0.759169	0.363571	-0.461181	0	0
9942	9.107846	0.439197	-4.080086	-0.096902	-0.119498	0.226098	-0.690533	-0.389984	0.593385	-0.279955	-0.758595	0.366090	-0.460583	0	0
9943	9.377756	0.649433	-4.166105	-0.065536	-0.036317	0.297689	-0.692658	-0.389380	0.593443	-0.278964	-0.757467	0.368763	-0.460909	0	0
9944	9.403897	0.555444	-3.863344	-0.109678	-0.065345	0.292144	-0.692960	-0.387672	0.593836	-0.278209	-0.756352	0.371684	-0.460850	0	0
9945	9.086098	0.342577	-3.736904	-0.216957	-0.142100	0.255252	-0.694948	-0.386512	0.594210	-0.278160	-0.755430	0.375021	-0.459687	0	0
9946	8.292195	0.123996	-3.476752	-0.434581	-0.132422	0.223410	-0.695941	-0.386871	0.593066	-0.279919	-0.753953	0.379092	-0.457700	0	0
9947	7.975387	0.033784	-3.274669	-0.598735	-0.103365	0.205531	-0.696470	-0.390255	0.592011	-0.283111	-0.751935	0.383677	-0.455230	0	0
9948	8.196195	-0.010141	-3.370171	-0.625389	-0.019788	0.226488	-0.697535	-0.396981	0.589055	-0.286703	-0.749340	0.388294	-0.453341	0	0
9949	8.704669	0.146497	-3.743241	-0.549253	0.181357	0.248464	-0.700071	-0.402285	0.580971	-0.290407	-0.745941	0.392132	-0.453286	0	0
9950	9.401290	0.257570	-4.072920	-0.443390	0.282358	0.297303	-0.705470	-0.403466	0.574585	-0.293472	-0.742164	0.395554	-0.454536	0	0
9951	10.224673	0.428616	-4.240281	-0.394421	0.256511	0.283882	-0.709748	-0.403153	0.569556	-0.296135	-0.738684	0.398708	-0.455722	0	0
9952	10.251973	0.694650	-4.560827	-0.361708	0.121712	0.289707	-0.714558	-0.405679	0.564070	-0.297972	-0.735864	0.402152	-0.456060	0	0
9953	9.850527	0.556099	-4.686815	-0.381633	-0.027369	0.242076	-0.717680	-0.405937	0.561539	-0.299578	-0.733847	0.405765	-0.455056	0	0
9954	8.969086	0.385857	-4.548679	-0.466962	-0.157104	0.210700	-0.719627	-0.408339	0.561407	-0.301407	-0.732268	0.409921	-0.452662	0	0
9955	8.353208	0.307989	-4.386056	-0.466718	-0.240731	0.159306	-0.719025	-0.411482	0.560922	-0.303126	-0.731264	0.413934	-0.449474	0	0
9956	7.789608	0.194445	-4.302916	-0.380176	-0.201578	0.175788	-0.717475	-0.411886	0.559892	-0.304282	-0.730251	0.417555	-0.446982	0	0
9957	7.803613	0.048794	-4.299559	-0.312873	-0.089202	0.217927	-0.719391	-0.416320	0.560199	-0.305229	-0.728760	0.420829	-0.445698	0	0
9958	8.044354	0.057240	-4.332662	-0.176724	0.056011	0.231778	-0.718860	-0.414542	0.558891	-0.305722	-0.726963	0.423152	-0.446097	0	0
9959	8.489435	0.016303	-4.407546	-0.104009	0.134575	0.240142	-0.720608	-0.411945	0.556242	-0.305983	-0.725003	0.424966	-0.447380	0	0
9960	8.838593	0.016698	-4.439925	-0.060853	0.163816	0.243008	-0.726281	-0.411980	0.552901	-0.306036	-0.723017	0.426517	-0.449078	0	0
9961	8.915634	0.013833	-4.447655	-0.091117	0.129112	0.209071	-0.729005	-0.409839	0.551081	-0.306312	-0.721242	0.428061	-0.450274	0	0
9962	8.858189	0.057468	-4.416237	-0.141998	0.050144	0.161379	-0.730724	-0.409804	0.547989	-0.306827	-0.719858	0.429729	-0.450549	0	0
9963	8.704062	0.094982	-4.419890	-0.161832	-0.061208	0.114694	-0.731851	-0.409801	0.548282	-0.307215	-0.719122	0.431491	-0.449776	0	0
9964	8.590086	0.124554	-4.214950	-0.118558	-0.134565	0.029547	-0.730431	-0.410265	0.548523	-0.307358	-0.719203	0.432668	-0.448415	0	0
9965	8.446275	0.163256	-4.132023	-0.088899	-0.199983	-0.018027	-0.731372	-0.412651	0.550645	-0.307214	-0.719882	0.433573	-0.446547	0	0
9966	8.413627	0.132323	-3.978829	-0.026718	-0.240456	-0.083914	-0.727222	-0.415291	0.553410	-0.306743	-0.721204	0.433846	-0.444468	0	0
9967	8.454094	0.068809	-4.326170	-0.006370	-0.199727	-0.150017	-0.723541	-0.415408	0.554640	-0.306589	-0.722699	0.433426	-0.442550	0	0
9968	8.596460	0.086294	-4.618823	0.021955	-0.162373	-0.190370	-0.720099	-0.417364	0.558302	-0.306572	-0.724278	0.432468	-0.440915	0	0
9969	8.671647	0.011066	-4.834688	-0.004866	-0.156202	-0.168413	-0.718043	-0.421301	0.561854	-0.306672	-0.725658	0.431772	-0.439255	0	0
9970	8.661398	-0.065846	-4.880701	-0.005733	-0.239829	-0.124254	-0.714459	-0.424987	0.562721	-0.306228	-0.727196	0.431651	-0.437135	0	0
9971	8.703818	-0.140093	-4.972144	-0.054286	-0.348969	-0.081972	-0.711023	-0.426377	0.566560	-0.305468	-0.728885	0.432385	-0.434118	0	0
9972	8.732790	-0.064786	-4.996891	-0.102462	-0.449555	-0.059865	-0.706711	-0.429144	0.571861	-0.304533	-0.730744	0.433783	-0.430239	0	0
9973	8.694211	0.116015	-5.076396	-0.116167	-0.508870	-0.052437	-0.700152	-0.431474	0.576319	-0.303388	-0.732778	0.435472	-0.425859	0	0
9974	8.944315	0.334631	-5.234084	-0.105637	-0.506013	-0.068851	-0.693028	-0.433282	0.581652	-0.302254	-0.734872	0.436967	-0.421504	0	0
9975	9.318717	0.622410	-5.550561	-0.104240	-0.414218	-0.093649	-0.688425	-0.437292	0.585882	-0.301592	-0.736687	0.437996	-0.417725	0	0
9976	9.967031	0.917623	-5.662255	-0.079252	-0.244252	-0.133138	-0.683996	-0.440051	0.588071	-0.301667	-0.738017	0.438103	-0.415202	0	0
9977	9.977418	1.285215	-5.411452	-0.087811	-0.204991	-0.112042	-0.679987	-0.443621	0.589365	-0.301872	-0.739075	0.438287	-0.412973	0	0
9978	9.923156	1.225721	-4.926714	-0.114067	-0.300821	-0.125710	-0.674563	-0.446696	0.591808	-0.301921	-0.740489	0.438755	-0.409895	0	0
9979	9.388598	1.278282	-4.587536	-0.189432	-0.356110	-0.201109	-0.669551	-0.451426	0.593019	-0.302575	-0.742233	0.439141	-0.405824	0	0
9980	8.523514	1.250955	-4.265503	-0.137008	-0.329162	-0.226928	-0.664250	-0.456467	0.594633	-0.303073	-0.744113	0.439028	-0.402116	0	0
9981	7.595359	1.058954	-3.927693	-0.073063	-0.270101	-0.236300	-0.659212	-0.461083	0.599387	-0.303374	-0.745991	0.438405	-0.399076	0	0
9982	6.840517	1.042332	-3.377827	0.042396	-0.200783	-0.234502	-0.653501	-0.464986	0.601068	-0.303119	-0.747916	0.437114	-0.397079	0	0
9983	6.572745	1.118596	-3.137845	0.110468	-0.046391	-0.234655	-0.649789	-0.466209	0.604349	-0.303018	-0.749439	0.435085	-0.396513	0	0
9984	7.067605	1.256789	-3.394583	0.012361	0.218016	-0.200277	-0.649764	-0.469941	0.601429	-0.304672	-0.749451	0.432891	-0.397621	0	0
9985	8.196709	1.588943	-3.980544	-0.074996	0.496037	-0.175830	-0.651759	-0.471923	0.595668	-0.308077	-0.747980	0.430378	-0.400485	0	0
9986	9.519822	1.924888	-4.409482	-0.129188	0.694519	-0.099759	-0.655871	-0.474017	0.589921	-0.312424	-0.745188	0.428009	-0.404839	0	0
9987	10.447514	1.854288	-4.695847	-0.051223	0.658739	-0.055322	-0.662988	-0.475170	0.580584	-0.315846	-0.742559	0.425758	-0.409362	0	0
9988	10.199351	1.796770	-4.976799	0.043355	0.468083	-0.058576	-0.668236	-0.477075	0.574293	-0.317759	-0.740991	0.423683	-0.412861	0	0
9989	9.836113	1.343922	-5.014476	-0.085403	0.292975	-0.034848	-0.672445	-0.481941	0.569505	-0.319780	-0.739632	0.422865	-0.414573	0	0
9990	9.316589	1.253232	-4.850709	-0.186175	0.108955	0.012839	-0.674569	-0.483732	0.565736	-0.321570	-0.738498	0.423404	-0.414660	0	0
9991	8.186461	1.232623	-4.528383	-0.200640	-0.053783	0.036684	-0.673277	-0.485332	0.565766	-0.322675	-0.737896	0.424700	-0.413545	0	0
9992	7.456198	1.382600	-4.297194	-0.175711	-0.060199	0.047625	-0.672708	-0.485634	0.565883	-0.323522	-0.737347	0.425987	-0.412538	0	0
9993	7.336291	1.438541	-4.246451	-0.258973	0.060182	0.070194	-0.673962	-0.488896	0.562580	-0.325401	-0.735938	0.427397	-0.412118	0	0
9994	7.529379	1.587846	-4.269607	-0.246342	0.247397	0.080079	-0.676062	-0.492684	0.558545	-0.327944	-0.733740	0.428212	-0.413173	0	0
9995	7.986138	1.662103	-4.440795	-0.263341	0.389103	0.114796	-0.680910	-0.493396	0.551194	-0.331068	-0.730748	0.428882	-0.415285	0	0
9996	8.414235	1.877582	-4.638978	-0.288372	0.450905	0.131289	-0.685040	-0.494983	0.543923	-0.334563	-0.727318	0.429555	-0.417802	0	0
9997	8.612955	1.927871	-4.515646	-0.273341	0.438860	0.147910	-0.689863	-0.498760	0.534683	-0.337817	-0.723905	0.430317	-0.420319	0	0
9998	8.501584	1.817382	-4.536355	-0.370054	0.366334	0.164310	-0.694581	-0.499146	0.526503	-0.341382	-0.720367	0.431836	-0.421957	0	0
9999	8.421070	1.795974	-4.345076	-0.502017	0.230108	0.169760	-0.699953	-0.503801	0.517779	-0.345274	-0.716918	0.434403	-0.422029	0	0
10000	8.331853	1.790070	-4.039843	-0.544081	0.078219	0.186426	-0.703910	-0.507966	0.510345	-0.348728	-0.713856	0.437778	-0.420891	0	0
10001	8.299479	1.863536	-3.895639	-0.558140	0.010212	0.215879	-0.703449	-0.513101	0.506626	-0.351848	-0.710890	0.441642	-0.419274	0	0
10002	8.423524	1.982602	-3.798052	-0.534579	0.065756	0.271859	-0.705860	-0.516051	0.500243	-0.354797	-0.707489	0.445593	-0.418359	0	0
10003	8.771041	2.067034	-3.767019	-0.440688	0.075339	0.293223	-0.709973	-0.517341	0.495677	-0.357027	-0.704275	0.449253	-0.417971	0	0
10004	9.037454	2.164558	-3.945431	-0.392826	0.058163	0.271392	-0.712938	-0.519950	0.491300	-0.358922	-0.701371	0.452611	-0.417608	0	0
10005	9.020169	2.094675	-3.969395	-0.313272	-0.030433	0.209277	-0.714343	-0.522359	0.488193	-0.360115	-0.699403	0.455507	-0.416732	0	0
10006	8.779200	2.040287	-3.946244	-0.310705	-0.109088	0.106578	-0.713620	-0.525522	0.485160	-0.361351	-0.698217	0.457955	-0.414964	0	0
10007	8.786626	2.088672	-3.941376	-0.377997	-0.135755	0.124850	-0.714466	-0.526578	0.483547	-0.362860	-0.696819	0.460894	-0.412738	0	0
10008	8.872572	1.872390	-3.953247	-0.460403	-0.124579	0.188884	-0.714709	-0.531048	0.481149	-0.364715	-0.694751	0.464574	-0.410457	0	0
10009	9.347982	1.754925	-4.123967	-0.423487	-0.077491	0.264203	-0.714658	-0.535858	0.479716	-0.366222	-0.692270	0.468436	-0.408915	0	0
10010	10.124145	1.497107	-4.294773	-0.314879	0.013198	0.346975	-0.718503	-0.535606	0.475810	-0.367047	-0.689398	0.472089	-0.408826	0	0
10011	10.756504	1.021880	-4.273211	-0.258384	0.017541	0.335211	-0.721084	-0.535203	0.471335	-0.367552	-0.686770	0.475398	-0.408960	0	0
10012	10.969086	0.804819	-4.113492	-0.104992	-0.113215	0.266917	-0.722206	-0.535500	0.471892	-0.366648	-0.685543	0.478092	-0.408691	0	0
10013	10.444240	0.680898	-4.000468	-0.137909	-0.275325	0.283495	-0.723021	-0.537001	0.473503	-0.365130	-0.684780	0.481615	-0.407189	0	0
10014	9.552956	0.184256	-3.750565	-0.299353	-0.330905	0.339886	-0.723620	-0.534403	0.473389	-0.364205	-0.683354	0.486380	-0.404743	0	0
10015	8.621747	-0.108362	-3.142762	-0.504155	-0.369755	0.348489	-0.724427	-0.536749	0.474664	-0.364446	-0.681279	0.492148	-0.401034	0	0
10016	8.013312	-0.164027	-2.651767	-0.514260	-0.357123	0.381353	-0.724121	-0.538879	0.474103	-0.364661	-0.678909	0.498113	-0.397478	0	0
10017	7.690988	-0.401764	-2.477009	-0.559328	-0.195067	0.458895	-0.723000	-0.540174	0.470901	-0.365668	-0.675314	0.504160	-0.395045	0	0
10018	8.155746	-0.390560	-2.832485	-0.598700	0.030133	0.468645	-0.728402	-0.539742	0.466737	-0.368007	-0.670593	0.509578	-0.393961	0	0
10019	8.902348	-0.056808	-3.336496	-0.535411	0.259213	0.486959	-0.734958	-0.541278	0.456240	-0.371005	-0.665072	0.513995	-0.394770	0	0
10020	10.010546	0.181451	-3.782189	-0.522498	0.425915	0.474143	-0.741817	-0.540833	0.446436	-0.374791	-0.658961	0.517626	-0.396691	0	0
10021	10.704256	0.572140	-3.984331	-0.483312	0.311820	0.412219	-0.747696	-0.540355	0.435634	-0.377962	-0.653732	0.521088	-0.397801	0	0
10022	10.247108	0.842462	-4.008951	-0.337686	-0.041850	0.282715	-0.752968	-0.539598	0.430641	-0.378833	-0.651107	0.524450	-0.396858	0	0
10023	9.769959	0.731263	-3.965261	-0.339891	-0.201152	0.111256	-0.751392	-0.542141	0.429336	-0.379564	-0.649998	0.527291	-0.394206	0	0
10024	8.758028	0.647951	-3.911052	-0.511280	-0.223609	-0.002141	-0.752505	-0.544875	0.426913	-0.381720	-0.648906	0.530148	-0.390069	0	0
10025	8.012794	0.337277	-3.861052	-0.525483	-0.127898	-0.065849	-0.749211	-0.551169	0.422529	-0.384720	-0.647706	0.532261	-0.386219	0	0
10026	7.990493	0.089726	-3.835261	-0.523915	-0.027229	-0.087157	-0.747170	-0.557677	0.419981	-0.388306	-0.646221	0.533827	-0.382943	0	0
10027	8.021706	-0.037126	-3.796192	-0.272862	0.048580	-0.011559	-0.747881	-0.560823	0.414135	-0.390387	-0.645003	0.534618	-0.381777	0	0
10028	8.519233	-0.243299	-3.874115	-0.155720	0.189610	0.043572	-0.747891	-0.562884	0.409340	-0.392247	-0.643402	0.534766	-0.382363	0	0
10029	8.917843	-0.133932	-4.100872	-0.091643	0.214029	0.111658	-0.751043	-0.563104	0.403135	-0.393566	-0.641592	0.535006	-0.383711	0	0
10030	9.006818	-0.111613	-3.823858	-0.056023	0.158230	0.150387	-0.751901	-0.563954	0.400262	-0.394203	-0.639924	0.535576	-0.385045	0	0
10031	8.971628	-0.162487	-3.989542	-0.128101	0.024910	0.135756	-0.754778	-0.562144	0.396443	-0.394644	-0.638561	0.536852	-0.385078	0	0
10032	8.940433	-0.005718	-3.728896	-0.184603	-0.101065	0.089078	-0.755924	-0.562560	0.393600	-0.394956	-0.637693	0.538561	-0.383809	0	0
10033	8.773891	-0.067478	-3.737563	-0.279881	-0.185274	0.022914	-0.756306	-0.566247	0.392808	-0.395663	-0.637138	0.540524	-0.381236	0	0
10034	8.712738	0.076005	-3.915502	-0.216676	-0.176183	-0.009087	-0.755873	-0.566839	0.393049	-0.396136	-0.636960	0.542006	-0.378929	0	0
10035	8.755957	0.173531	-3.976870	-0.158093	-0.160690	-0.008974	-0.753304	-0.569956	0.391416	-0.396314	-0.636955	0.543198	-0.377040	0	0
10036	8.870093	0.068070	-4.129170	-0.156255	-0.149503	-0.010821	-0.754422	-0.570934	0.391224	-0.396569	-0.636890	0.544362	-0.375198	0	0
10037	8.993423	0.099904	-4.396863	-0.174823	-0.194128	-0.017184	-0.752600	-0.571545	0.388482	-0.396696	-0.636981	0.545693	-0.372969	0	0
10038	8.935324	0.256876	-4.497532	-0.235414	-0.267601	-0.017175	-0.750755	-0.572295	0.388559	-0.396857	-0.637027	0.547621	-0.369883	0	0
10039	8.761459	0.239235	-4.537039	-0.305262	-0.378251	0.050723	-0.750707	-0.576159	0.388317	-0.396542	-0.636894	0.550586	-0.366027	0	0
10040	8.588341	0.147119	-4.449039	-0.368118	-0.456706	0.102977	-0.748965	-0.578585	0.390411	-0.396036	-0.636435	0.554472	-0.361478	0	0
10041	8.679167	0.269719	-4.596566	-0.348369	-0.468857	0.090225	-0.747409	-0.578493	0.390967	-0.395324	-0.636204	0.558172	-0.356942	0	0
10042	9.101440	0.465038	-4.915435	-0.317372	-0.416734	0.081142	-0.747669	-0.579682	0.391885	-0.394760	-0.635897	0.561524	-0.352831	0	0
10043	10.082253	0.796311	-5.358173	-0.394471	-0.211984	0.051560	-0.746536	-0.581972	0.388479	-0.395893	-0.634758	0.564095	-0.349496	0	0
10044	10.112478	1.376735	-5.435230	-0.397033	-0.170166	0.091963	-0.746418	-0.582237	0.385067	-0.397148	-0.633208	0.566764	-0.346554	0	0
10045	10.102745	1.144182	-4.728645	-0.362410	-0.312663	0.101415	-0.747137	-0.581885	0.383965	-0.397316	-0.632236	0.569917	-0.342946	0	0
10046	9.723961	1.026403	-4.427805	-0.537523	-0.374188	0.058869	-0.745859	-0.583803	0.381712	-0.398390	-0.630988	0.573634	-0.337762	0	0
10047	9.007409	1.077584	-4.250914	-0.537873	-0.329173	0.042136	-0.744414	-0.588265	0.378591	-0.399748	-0.629668	0.577036	-0.332790	0	0
10048	8.226849	1.078606	-3.917365	-0.472216	-0.327504	0.069627	-0.744708	-0.588987	0.375862	-0.400613	-0.628410	0.580374	-0.328293	0	0
10049	7.538349	0.931776	-3.457786	-0.386032	-0.326762	0.111840	-0.743561	-0.590435	0.375761	-0.400775	-0.627243	0.583663	-0.324472	0	0
10050	7.112432	0.846628	-3.034196	-0.292126	-0.260017	0.128338	-0.745538	-0.591201	0.374459	-0.400694	-0.626107	0.586489	-0.321660	0	0
10051	6.988490	1.103667	-2.967498	-0.200131	-0.085614	0.131927	-0.746420	-0.588592	0.374206	-0.401026	-0.624768	0.588317	-0.320509	0	0
10052	7.750795	1.452209	-3.317409	-0.234805	0.139250	0.148232	-0.747874	-0.588594	0.368847	-0.402851	-0.622465	0.589454	-0.320613	0	0
10053	8.964246	1.737411	-3.882675	-0.357698	0.370988	0.147920	-0.751899	-0.588118	0.360431	-0.406794	-0.618916	0.590034	-0.321437	0	0
10054	10.241222	1.986493	-4.320116	-0.373331	0.473187	0.169140	-0.759056	-0.586382	0.350710	-0.411353	-0.614840	0.590348	-0.322877	0	0
10055	10.902003	1.955824	-4.550344	-0.206392	0.375628	0.194531	-0.764241	-0.584647	0.340404	-0.414220	-0.611584	0.590672	-0.324798	0	0
10056	10.633838	1.538740	-4.772505	-0.191382	0.123414	0.161794	-0.767398	-0.583908	0.335107	-0.415616	-0.609378	0.591803	-0.325103	0	0
10057	10.049058	1.145738	-4.816000	-0.299927	-0.086067	0.158050	-0.771679	-0.581988	0.332440	-0.416431	-0.607432	0.594107	-0.323493	0	0
10058	8.864148	1.006649	-4.671144	-0.347093	-0.235275	0.188196	-0.773120	-0.580732	0.330694	-0.416548	-0.605576	0.597372	-0.320799	0	0
10059	7.862993	0.787133	-4.412909	-0.430390	-0.302039	0.227346	-0.772856	-0.579040	0.331222	-0.416626	-0.603344	0.601391	-0.317375	0	0
10060	7.440683	0.974799	-4.260625	-0.431496	-0.268673	0.252925	-0.775707	-0.577511	0.330213	-0.416821	-0.600828	0.605414	-0.314230	0	0
10061	7.272311	1.080337	-4.265718	-0.431869	-0.094229	0.291164	-0.779426	-0.575980	0.326527	-0.417936	-0.597514	0.608918	-0.312291	0	0
10062	7.623319	1.098767	-4.377759	-0.468665	0.080107	0.334935	-0.782337	-0.573309	0.319793	-0.420192	-0.593206	0.612063	-0.311326	0	0
10063	8.334695	1.238484	-4.681233	-0.524606	0.208351	0.351308	-0.788099	-0.570435	0.309847	-0.423487	-0.588152	0.614905	-0.310852	0	0
10064	8.881285	1.450637	-4.514299	-0.515259	0.242153	0.356939	-0.793852	-0.567610	0.300887	-0.426913	-0.582949	0.617601	-0.310620	0	0
10065	8.953359	1.504162	-4.564955	-0.569143	0.171017	0.333114	-0.798326	-0.566717	0.289956	-0.430254	-0.577879	0.620579	-0.309547	0	0
10066	8.784171	1.506247	-4.631079	-0.628804	0.098665	0.298206	-0.803221	-0.564103	0.282107	-0.433598	-0.572930	0.623854	-0.307490	0	0
10067	8.543003	1.347330	-4.589279	-0.751990	0.014228	0.283341	-0.806287	-0.561611	0.273242	-0.437121	-0.567802	0.627720	-0.304127	0	0
10068	8.293290	1.369492	-4.483176	-0.781211	-0.034054	0.290653	-0.810758	-0.560330	0.263184	-0.440499	-0.562524	0.631961	-0.300255	0	0
10069	8.119617	1.422924	-4.217876	-0.740415	-0.048484	0.313674	-0.814900	-0.559862	0.257880	-0.443412	-0.557372	0.636153	-0.296702	0	0
10070	8.147345	1.425479	-4.061890	-0.702189	-0.024528	0.373365	-0.818107	-0.556837	0.249898	-0.446072	-0.551880	0.640434	-0.293755	0	0
10071	8.324011	1.588758	-4.033616	-0.632515	0.030483	0.374398	-0.821195	-0.552758	0.240850	-0.448657	-0.546521	0.644216	-0.291560	0	0
10072	8.678058	1.779238	-4.137403	-0.602012	0.053811	0.384620	-0.828375	-0.547174	0.234622	-0.451294	-0.540871	0.648045	-0.289534	0	0
10073	8.900838	1.767766	-4.302815	-0.569670	0.021602	0.399458	-0.832841	-0.544996	0.226741	-0.453360	-0.535600	0.651752	-0.287779	0	0
10074	8.800814	1.712078	-4.437120	-0.502788	-0.037840	0.373956	-0.835782	-0.539497	0.220891	-0.454782	-0.530840	0.655455	-0.285940	0	0
10075	8.603196	1.654981	-4.415609	-0.517970	-0.136612	0.363020	-0.841107	-0.534848	0.215576	-0.455601	-0.526450	0.659480	-0.283487	0	0
10076	8.824469	1.649266	-4.467401	-0.580670	-0.224160	0.352991	-0.843999	-0.531226	0.212861	-0.456215	-0.521986	0.664056	-0.280051	0	0
10077	8.905842	1.556976	-4.500031	-0.565203	-0.257505	0.387026	-0.848018	-0.527335	0.210880	-0.456372	-0.517512	0.668825	-0.276731	0	0
10078	9.327133	1.300360	-4.754177	-0.488791	-0.175433	0.429295	-0.852081	-0.520928	0.207361	-0.456561	-0.512808	0.673221	-0.274505	0	0
10079	9.893870	0.977793	-4.869263	-0.357345	-0.052651	0.403731	-0.856137	-0.514563	0.204687	-0.456937	-0.508563	0.676512	-0.273687	0	0
10080	9.952552	0.775901	-4.674705	-0.244665	-0.160081	0.316021	-0.860173	-0.508983	0.203377	-0.456256	-0.505676	0.679541	-0.272665	0	0
10081	9.924824	0.544761	-4.423964	-0.189407	-0.262504	0.270377	-0.863498	-0.503040	0.203215	-0.454702	-0.503652	0.682625	-0.271301	0	0
10082	9.558817	0.368843	-4.314804	-0.136070	-0.292968	0.283269	-0.863521	-0.499989	0.205386	-0.452641	-0.501827	0.685773	-0.270188	0	0
10083	8.977889	0.070861	-4.212894	-0.183788	-0.272612	0.343529	-0.866250	-0.494370	0.208732	-0.450774	-0.499334	0.689228	-0.269134	0	0
10084	8.437696	-0.048285	-3.906026	-0.208681	-0.270627	0.370874	-0.869978	-0.488940	0.210380	-0.448971	-0.496503	0.692874	-0.268023	0	0
10085	7.918733	-0.066785	-3.700747	-0.220630	-0.231948	0.400040	-0.872847	-0.483326	0.213870	-0.447395	-0.493318	0.696492	-0.267159	0	0
10086	7.629959	-0.182489	-3.601328	-0.260498	-0.179045	0.408974	-0.877016	-0.477922	0.213257	-0.446363	-0.489709	0.700024	-0.266291	0	0
10087	7.543481	-0.260396	-3.533384	-0.308324	-0.054255	0.386629	-0.879937	-0.471207	0.211867	-0.446472	-0.485726	0.702980	-0.265616	0	0
10088	7.830527	-0.561177	-3.678932	-0.359757	0.089160	0.362451	-0.884252	-0.466303	0.209811	-0.447899	-0.481277	0.705305	-0.265148	0	0
10089	8.477568	-0.740019	-4.064203	-0.369499	0.248257	0.321906	-0.888331	-0.461133	0.202255	-0.450582	-0.476645	0.706719	-0.265203	0	0
10090	9.019748	-0.764052	-4.364832	-0.332312	0.400956	0.293396	-0.893547	-0.456435	0.192983	-0.454240	-0.471939	0.707203	-0.266089	0	0
10091	9.875402	-0.629708	-4.705138	-0.287561	0.467911	0.283484	-0.894684	-0.450246	0.184190	-0.458157	-0.467330	0.707175	-0.267578	0	0
10092	10.524972	-0.427610	-4.926183	-0.220246	0.396488	0.276559	-0.899047	-0.445589	0.175473	-0.461260	-0.463259	0.707237	-0.269158	0	0
10093	10.092758	-0.241849	-4.807357	-0.238239	0.199767	0.240075	-0.901971	-0.442446	0.167920	-0.463140	-0.459876	0.708072	-0.269538	0	0
10094	9.569312	-0.187735	-4.589359	-0.310997	-0.008195	0.208967	-0.904872	-0.438503	0.164518	-0.463966	-0.456925	0.709917	-0.268279	0	0
10095	8.765597	-0.240090	-4.421960	-0.387600	-0.075409	0.225260	-0.906778	-0.434086	0.162833	-0.464604	-0.453679	0.712337	-0.266260	0	0
10096	8.072975	-0.332687	-4.205838	-0.442866	-0.028282	0.206564	-0.908515	-0.430891	0.162625	-0.465874	-0.450181	0.714582	-0.263954	0	0
10097	7.721128	-0.405746	-4.178663	-0.411975	0.073915	0.188020	-0.909709	-0.428241	0.158701	-0.467765	-0.446672	0.716173	-0.262252	0	0
10098	7.796957	-0.479659	-4.312417	-0.313743	0.162044	0.156874	-0.911602	-0.424961	0.156803	-0.469929	-0.443616	0.716937	-0.261484	0	0
10099	8.157896	-0.409911	-4.098405	-0.124312	0.248632	0.116830	-0.912393	-0.421532	0.151511	-0.471963	-0.441495	0.716619	-0.262280	0	0
10100	8.502420	-0.443954	-4.092188	-0.043224	0.249451	0.069344	-0.916126	-0.419789	0.146423	-0.473777	-0.440096	0.715866	-0.263416	0	0
10101	8.652142	-0.504109	-4.025715	0.030562	0.183525	0.029245	-0.914758	-0.418492	0.142956	-0.474885	-0.439499	0.715053	-0.264619	0	0
10102	8.693727	-0.514564	-3.631199	0.093469	0.062145	-0.069516	-0.914487	-0.416577	0.144770	-0.475120	-0.440235	0.714210	-0.265251	0	0
10103	8.956153	-0.649486	-3.294063	0.157405	-0.046639	-0.131567	-0.912058	-0.417841	0.146365	-0.474450	-0.441996	0.713444	-0.265586	0	0
10104	9.313517	-0.742453	-3.781469	0.210520	-0.059220	-0.199296	-0.913279	-0.419174	0.150535	-0.473641	-0.444531	0.712287	-0.265899	0	0
10105	9.635700	-0.656365	-4.220497	0.185499	-0.056207	-0.246991	-0.910692	-0.421068	0.153220	-0.473079	-0.447265	0.710970	-0.265844	0	0
10106	10.036157	-0.541152	-4.522165	0.113507	-0.097037	-0.267155	-0.909209	-0.423492	0.158286	-0.472606	-0.449918	0.709934	-0.264973	0	0
10107	9.754024	-0.060083	-4.440844	0.123711	-0.108948	-0.223052	-0.908005	-0.427396	0.161424	-0.471873	-0.452320	0.709126	-0.264353	0	0
10108	9.261530	-0.141440	-3.903627	0.111274	-0.252582	-0.193590	-0.903451	-0.426876	0.166928	-0.470104	-0.454844	0.709150	-0.263106	0	0
10109	8.805855	0.238499	-3.785074	-0.110545	-0.311430	-0.201303	-0.901519	-0.431181	0.172155	-0.468933	-0.456515	0.709996	-0.260005	0	0
10110	8.441657	0.852092	-3.777115	-0.084186	-0.250498	-0.175635	-0.898631	-0.433986	0.175770	-0.468010	-0.457977	0.710590	-0.257460	0	0
10111	8.648334	1.202815	-3.997535	-0.049826	-0.132088	-0.201352	-0.896446	-0.436264	0.180556	-0.467825	-0.459461	0.710423	-0.255605	0	0
10112	8.879287	1.328663	-4.099556	0.042345	0.018430	-0.259151	-0.895274	-0.439185	0.181210	-0.468440	-0.461414	0.709041	-0.254799	0	0
10113	9.212221	1.464633	-4.106290	0.180147	0.115777	-0.384650	-0.890964	-0.444190	0.182412	-0.469415	-0.464634	0.706268	-0.254852	0	0
10114	9.436924	1.733401	-3.832745	0.389030	0.102281	-0.507990	-0.886526	-0.449128	0.182202	-0.469633	-0.469738	0.702428	-0.255706	0	0
10115	9.147219	1.829761	-3.632874	0.620430	0.052222	-0.607516	-0.879492	-0.456008	0.185664	-0.468634	-0.476718	0.697725	-0.257491	0	0
10116	8.578028	1.835352	-3.389327	0.747573	0.092667	-0.645988	-0.876823	-0.462362	0.191463	-0.467375	-0.484425	0.692261	-0.260129	0	0
10117	8.352532	1.805912	-3.245819	0.807761	0.142854	-0.657929	-0.871321	-0.469078	0.197919	-0.466153	-0.492306	0.686275	-0.263367	0	0
10118	8.486009	1.748985	-3.410604	0.794131	0.216859	-0.662647	-0.865265	-0.475476	0.203541	-0.465467	-0.499919	0.679880	-0.266804	0	0
10119	8.792723	1.752259	-3.634615	0.766584	0.298572	-0.640748	-0.859496	-0.482766	0.206989	-0.465367	-0.506971	0.673212	-0.270555	0	0
10120	9.398426	1.809183	-3.857381	0.809379	0.341469	-0.618575	-0.854593	-0.488613	0.210536	-0.465225	-0.513912	0.666266	-0.274864	0	0
10121	9.734702	1.879413	-4.026506	0.876415	0.301696	-0.570586	-0.849154	-0.493370	0.212166	-0.464292	-0.520882	0.659488	-0.279626	0	0
10122	9.657354	1.734036	-3.995575	0.960102	0.178041	-0.507870	-0.846663	-0.496587	0.218446	-0.461875	-0.528118	0.653304	-0.284530	0	0
10123	9.286405	1.565686	-3.905505	0.975081	0.113993	-0.454626	-0.842458	-0.499948	0.227104	-0.458757	-0.535188	0.647570	-0.289428	0	0
10124	8.900983	1.582828	-3.895810	0.945249	0.124289	-0.441937	-0.839400	-0.502391	0.234982	-0.455773	-0.541959	0.641873	-0.294194	0	0
10125	8.486626	1.783133	-3.965965	0.821810	0.091231	-0.469713	-0.833659	-0.504881	0.242973	-0.453287	-0.548379	0.636471	-0.297851	0	0
10126	8.270551	2.071078	-3.984993	0.694958	0.083559	-0.490135	-0.830608	-0.509141	0.246919	-0.451467	-0.554340	0.631325	-0.300522	0	0
10127	8.250377	2.241752	-3.862351	0.690984	0.106414	-0.502998	-0.824295	-0.513403	0.252814	-0.449825	-0.560250	0.625962	-0.303231	0	0
10128	8.437037	2.248244	-3.721945	0.698919	0.171894	-0.520474	-0.819694	-0.517270	0.257053	-0.448561	-0.566070	0.620141	-0.306240	0	0
10129	8.609849	2.209190	-3.793881	0.662295	0.205687	-0.560026	-0.813662	-0.522733	0.261179	-0.447807	-0.571818	0.614001	-0.309024	0	0
10130	8.565046	2.294922	-4.013871	0.556717	0.247381	-0.543785	-0.810483	-0.526918	0.263573	-0.447823	-0.576828	0.608056	-0.311435	0	0
10131	8.556180	2.396077	-3.957324	0.487938	0.223401	-0.477799	-0.806190	-0.530234	0.265446	-0.447867	-0.581166	0.602769	-0.313578	0	0
10132	8.605528	2.369327	-3.797506	0.449763	0.153767	-0.357548	-0.802443	-0.535244	0.266935	-0.447308	-0.584804	0.598596	-0.315599	0	0
10133	8.593445	2.085869	-3.992141	0.386136	0.089764	-0.268621	-0.801003	-0.535561	0.270012	-0.446454	-0.587809	0.595402	-0.317263	0	0
10134	8.522988	2.078295	-3.752838	0.367765	0.080226	-0.200750	-0.798677	-0.540100	0.271120	-0.445418	-0.590345	0.592708	-0.319048	0	0
10135	8.424442	2.019341	-4.005579	0.311074	0.002170	-0.123699	-0.796122	-0.539820	0.273376	-0.444011	-0.592415	0.590977	-0.320383	0	0
10136	8.369541	2.117059	-3.669551	0.244299	-0.081764	-0.009901	-0.794847	-0.538268	0.276430	-0.442126	-0.593778	0.590513	-0.321320	0	0
10137	8.314456	2.155206	-3.952270	0.192457	-0.081039	0.104679	-0.797507	-0.537032	0.281341	-0.440191	-0.594231	0.590877	-0.322467	0	0
10138	8.751682	2.432483	-4.242178	0.170774	-0.022669	0.179000	-0.797379	-0.535366	0.282433	-0.438478	-0.593959	0.591501	-0.324154	0	0
10139	9.125854	2.459694	-4.478219	0.200111	0.065296	0.310210	-0.800136	-0.528792	0.283861	-0.436691	-0.592749	0.592408	-0.327110	0	0
10140	9.349971	2.098866	-4.633882	0.225468	0.107975	0.397346	-0.804594	-0.522545	0.283728	-0.434704	-0.590983	0.593562	-0.330842	0	0
10141	9.464823	1.645814	-4.546927	0.351208	-0.010837	0.283955	-0.808874	-0.516917	0.287373	-0.431644	-0.590818	0.594123	-0.334119	0	0
10142	9.438229	1.310253	-4.106087	0.536038	-0.201367	0.165287	-0.810579	-0.512052	0.294057	-0.426737	-0.592771	0.594185	-0.336843	0	0
10143	9.188414	1.110644	-3.919300	0.554837	-0.318428	0.057154	-0.808589	-0.507647	0.303080	-0.421379	-0.595824	0.594005	-0.338514	0	0
10144	8.721989	1.038940	-3.752564	0.450803	-0.255440	-0.008408	-0.809679	-0.504939	0.312593	-0.417213	-0.598590	0.593514	-0.339653	0	0
10145	8.649271	0.859714	-3.731689	0.284187	-0.091680	-0.030144	-0.808829	-0.502448	0.317124	-0.415093	-0.600228	0.592752	-0.340689	0	0
10146	9.269831	0.930472	-3.909026	0.130321	0.120454	-0.058167	-0.808089	-0.503320	0.320032	-0.415234	-0.600668	0.591469	-0.341969	0	0
10147	9.392523	0.934154	-4.246927	0.241606	0.170986	-0.076365	-0.807833	-0.502376	0.318250	-0.415078	-0.601500	0.589476	-0.344132	0	0
10148	9.240125	0.888157	-3.992733	0.283607	0.069101	-0.068813	-0.808390	-0.502150	0.319683	-0.414029	-0.602803	0.587813	-0.345956	0	0
10149	8.890272	0.833560	-3.716717	0.154568	-0.089835	-0.054208	-0.807276	-0.500750	0.320043	-0.412781	-0.604034	0.587326	-0.346125	0	0
10150	8.603950	0.488501	-3.515020	0.099839	-0.210644	-0.002852	-0.807260	-0.500977	0.321726	-0.410966	-0.605148	0.587852	-0.345446	0	0
10151	8.268128	0.153383	-3.485322	0.070288	-0.146014	-0.021493	-0.806071	-0.501469	0.328471	-0.409781	-0.606029	0.588083	-0.344916	0	0
10152	8.416537	0.015036	-3.554577	0.037655	-0.002966	-0.025448	-0.806077	-0.501169	0.328207	-0.409636	-0.606308	0.587824	-0.345040	0	0
10153	8.992062	0.118277	-3.959489	0.033817	0.231514	0.012839	-0.807210	-0.501397	0.327355	-0.410771	-0.605532	0.586840	-0.346725	0	0
10154	9.495090	0.154096	-4.362130	0.073165	0.350832	0.034852	-0.809237	-0.501076	0.321455	-0.412275	-0.604371	0.585366	-0.349445	0	0
10155	10.060218	0.352092	-4.594537	0.112212	0.293581	-0.039153	-0.810411	-0.500265	0.316992	-0.413474	-0.603994	0.583529	-0.351745	0	0
10156	9.915747	0.738287	-4.743622	0.218728	0.045222	-0.032098	-0.812153	-0.497308	0.315780	-0.412545	-0.604882	0.582398	-0.353181	0	0
10157	9.399902	0.899014	-4.522798	0.289148	-0.223498	-0.038952	-0.809007	-0.497060	0.321422	-0.409651	-0.607048	0.582066	-0.353381	0	0
10158	8.833525	0.879493	-4.216716	0.172132	-0.338379	-0.023517	-0.807271	-0.497063	0.326778	-0.406733	-0.609039	0.582716	-0.352251	0	0
10159	8.316641	0.821851	-4.347522	0.177635	-0.271817	-0.030164	-0.806075	-0.497733	0.334219	-0.404193	-0.610854	0.583016	-0.351537	0	0
10160	8.141817	0.527843	-4.393626	0.220982	-0.115021	-0.068957	-0.805465	-0.498271	0.339129	-0.402426	-0.612513	0.582297	-0.351867	0	0
10161	8.225249	0.426393	-4.467456	0.229415	0.049624	-0.113248	-0.803356	-0.497322	0.339592	-0.401727	-0.613882	0.580603	-0.353080	0	0
10162	8.429885	0.415514	-4.487257	0.280140	0.144707	-0.072885	-0.802229	-0.496794	0.340180	-0.401118	-0.614876	0.578601	-0.355322	0	0
10163	8.453059	0.236473	-4.530355	0.313745	0.181854	-0.017850	-0.804074	-0.495649	0.340835	-0.400319	-0.615550	0.576652	-0.358211	0	0
10164	8.572886	0.173355	-4.588388	0.279046	0.170545	0.019735	-0.804124	-0.492970	0.338882	-0.399532	-0.615891	0.575116	-0.360964	0	0
10165	8.510251	0.251818	-4.619351	0.229393	0.081898	0.088596	-0.806995	-0.488935	0.339444	-0.398284	-0.615963	0.574515	-0.363169	0	0
10166	8.510180	0.095844	-4.562394	0.195961	0.045688	0.141784	-0.807010	-0.487123	0.340547	-0.396845	-0.615709	0.574525	-0.365154	0	0
10167	8.402634	0.173106	-4.480572	0.118225	-0.026237	0.116047	-0.808742	-0.483160	0.342226	-0.395555	-0.615570	0.574923	-0.366160	0	0
10168	8.366367	0.203521	-4.198822	0.011263	-0.092437	0.057225	-0.808313	-0.482936	0.343367	-0.394777	-0.615554	0.575650	-0.365884	0	0
10169	8.548144	0.117476	-4.027435	0.035108	-0.077584	0.023329	-0.807047	-0.482131	0.344112	-0.394041	-0.615806	0.575984	-0.365729	0	0
10170	8.673985	0.022289	-4.228416	0.131932	-0.073076	-0.087511	-0.809587	-0.481038	0.346043	-0.393187	-0.616983	0.575347	-0.365666	0	0
10171	8.970089	0.006058	-4.258919	0.257821	-0.051460	-0.068886	-0.806315	-0.480566	0.350001	-0.391561	-0.618542	0.574193	-0.366589	0	0
10172	8.835703	0.038828	-4.821319	0.247729	-0.177497	-0.162339	-0.805454	-0.478804	0.354769	-0.389644	-0.621009	0.573038	-0.366270	0	0
10173	8.947656	0.323907	-4.799492	0.155916	-0.267318	-0.164137	-0.802578	-0.479948	0.359619	-0.387751	-0.623496	0.572501	-0.364890	0	0
10174	9.139470	0.485195	-4.991606	0.030557	-0.212938	-0.204779	-0.798547	-0.483643	0.363450	-0.387148	-0.625448	0.572036	-0.362915	0	0
10175	9.005038	0.773060	-5.047504	0.059889	-0.194739	-0.202899	-0.796377	-0.485572	0.366985	-0.386401	-0.627509	0.571317	-0.361280	0	0
10176	9.222571	0.929582	-4.718867	0.017423	-0.144255	-0.151594	-0.793238	-0.486208	0.370167	-0.386054	-0.628882	0.570924	-0.359883	0	0
10177	9.307077	1.155518	-4.793019	-0.088568	-0.212807	-0.138791	-0.790638	-0.488974	0.373080	-0.385902	-0.630061	0.571206	-0.357528	0	0
10178	9.334177	0.989120	-4.336175	-0.075461	-0.282102	-0.120310	-0.787213	-0.490567	0.375211	-0.385232	-0.631386	0.571864	-0.354852	0	0
10179	9.281121	0.848109	-4.281970	-0.159392	-0.252738	-0.115049	-0.783241	-0.490465	0.377724	-0.385208	-0.632289	0.572690	-0.351927	0	0
10180	9.301939	0.859233	-4.398619	-0.122995	-0.132406	-0.065619	-0.782352	-0.494042	0.377209	-0.385485	-0.632595	0.573260	-0.350140	0	0
10181	9.197793	0.568213	-4.343481	0.094884	-0.063349	0.000692	-0.781070	-0.493463	0.379637	-0.384528	-0.633142	0.573192	-0.350314	0	0
10182	8.918870	0.432557	-4.208329	0.263653	-0.087101	0.019331	-0.780497	-0.492193	0.382822	-0.382311	-0.634299	0.572754	-0.351363	0	0
10183	8.544141	0.689927	-3.854469	0.321271	-0.140060	-0.008028	-0.778816	-0.488427	0.387425	-0.379507	-0.636025	0.572121	-0.352312	0	0
10184	8.180738	0.928961	-3.585694	0.335563	-0.157144	-0.017181	-0.778938	-0.486678	0.392767	-0.376557	-0.637889	0.571463	-0.353176	0	0
10185	8.044962	1.029616	-3.425370	0.225440	-0.089485	-0.035863	-0.776834	-0.482912	0.397224	-0.374746	-0.639219	0.570787	-0.353788	0	0
10186	8.335794	1.062990	-3.535063	0.138625	0.101189	-0.017002	-0.775830	-0.483153	0.398897	-0.374506	-0.639446	0.569820	-0.355190	0	0
10187	8.869084	0.754113	-3.929006	0.120294	0.247530	0.033249	-0.778276	-0.480859	0.396801	-0.375042	-0.638787	0.568689	-0.357613	0	0
10188	9.416664	0.758298	-4.166850	0.150608	0.338812	0.062639	-0.780738	-0.478340	0.393023	-0.375796	-0.637737	0.567300	-0.360887	0	0
10189	9.696873	0.883707	-4.442215	0.242496	0.229383	0.088760	-0.782481	-0.476043	0.390638	-0.375244	-0.637274	0.566138	-0.364090	0	0
10190	9.562186	0.993970	-4.455783	0.258949	0.071875	0.104631	-0.785612	-0.473462	0.391678	-0.373636	-0.637343	0.565618	-0.366424	0	0
10191	9.150301	0.830738	-4.364148	0.235490	-0.052526	0.059707	-0.786348	-0.469032	0.395214	-0.371634	-0.638037	0.565342	-0.367676	0	0
10192	8.608779	0.779771	-4.257271	0.159001	-0.100976	0.009043	-0.786340	-0.467883	0.398114	-0.370030	-0.638905	0.565212	-0.367985	0	0
10193	8.309087	0.906076	-4.114804	0.032227	-0.055120	-0.014258	-0.784505	-0.466978	0.399567	-0.369582	-0.639269	0.565218	-0.367796	0	0
10194	8.234899	0.895952	-4.044462	0.015971	0.027764	-0.014438	-0.786072	-0.465810	0.399655	-0.369704	-0.639267	0.564985	-0.368032	0	0
10195	8.396099	0.829390	-4.048509	0.019323	0.104019	0.035021	-0.785949	-0.465443	0.397980	-0.370057	-0.638719	0.564764	-0.368969	0	0
10196	8.684239	0.777911	-4.158655	0.046600	0.146604	0.092865	-0.786526	-0.464698	0.397608	-0.370255	-0.637789	0.564659	-0.370536	0	0
10197	8.887521	0.681598	-4.316645	0.111785	0.118019	0.138023	-0.788400	-0.462856	0.395761	-0.369715	-0.636945	0.564697	-0.372463	0	0
10198	8.923690	0.871543	-4.394055	0.075748	0.048728	0.097727	-0.790131	-0.460758	0.394495	-0.369160	-0.636447	0.564883	-0.373582	0	0
10199	8.798309	1.062808	-4.484738	0.097950	0.008647	0.042781	-0.792145	-0.457329	0.395435	-0.368444	-0.636495	0.564768	-0.374380	0	0
10200	8.666937	0.958599	-4.601279	0.086173	0.045204	-0.061036	-0.792142	-0.456812	0.396599	-0.368393	-0.636949	0.563910	-0.374952	0	0
10201	8.536918	0.978851	-4.596284	0.060699	0.086514	-0.197896	-0.792002	-0.456807	0.396456	-0.369254	-0.637924	0.562112	-0.375146	0	0
10202	8.559767	1.274902	-4.261872	-0.001512	0.099910	-0.265875	-0.790712	-0.459060	0.395172	-0.370834	-0.638997	0.560070	-0.374815	0	0
10203	8.586633	1.460128	-3.983888	-0.025678	0.121087	-0.280591	-0.788412	-0.463583	0.393029	-0.372747	-0.639980	0.557931	-0.374432	0	0
10204	8.869638	1.426307	-4.142037	0.018093	0.167485	-0.256671	-0.786678	-0.467818	0.391051	-0.374537	-0.640812	0.555612	-0.374671	0	0
10205	8.593261	1.216549	-4.268336	0.077860	0.231492	-0.253087	-0.787520	-0.469425	0.388979	-0.376292	-0.641602	0.552836	-0.375665	0	0
10206	8.670989	1.273457	-4.212900	0.077832	0.225058	-0.253048	-0.787783	-0.472322	0.386679	-0.377997	-0.642407	0.550088	-0.376609	0	0
10207	8.552667	1.641256	-4.090134	0.222858	0.146092	-0.155336	-0.785809	-0.473399	0.384613	-0.377975	-0.643515	0.547704	-0.378213	0	0
10208	8.694150	1.635896	-4.486769	0.162026	0.079898	-0.028706	-0.787218	-0.473392	0.384910	-0.377490	-0.643942	0.546624	-0.379528	0	0
10209	8.700020	1.343783	-4.228020	0.079900	-0.096681	0.064969	-0.789774	-0.471147	0.386772	-0.376223	-0.644220	0.547110	-0.379614	0	0
10210	9.065685	1.143332	-4.842042	-0.083735	-0.207309	0.077701	-0.786669	-0.469860	0.388802	-0.375345	-0.644228	0.548726	-0.378135	0	0
10211	9.309376	1.327105	-4.569762	-0.298650	-0.318054	0.093150	-0.786235	-0.468201	0.392861	-0.375191	-0.643758	0.551651	-0.374818	0	0
10212	9.188413	1.094653	-4.532937	-0.303269	-0.315836	0.055453	-0.784090	-0.469719	0.393877	-0.375201	-0.643456	0.554342	-0.371341	0	0
10213	8.879610	0.707232	-4.415217	-0.063644	-0.317783	-0.017612	-0.783362	-0.470127	0.396107	-0.373936	-0.644457	0.555661	-0.368900	0	0
10214	8.673562	0.589554	-4.212625	0.067901	-0.244630	-0.032212	-0.780768	-0.471532	0.400519	-0.372270	-0.645752	0.556137	-0.367602	0	0
10215	8.664755	0.500365	-4.067947	0.076707	-0.160045	0.015372	-0.779046	-0.471982	0.403302	-0.370852	-0.646505	0.556556	-0.367077	0	0
10216	8.847245	0.192884	-4.021221	0.035794	-0.097400	0.017018	-0.777658	-0.468816	0.405608	-0.370027	-0.646864	0.556914	-0.366734	0	0
10217	9.080903	0.258983	-4.370111	-0.078796	0.012852	-0.003517	-0.778212	-0.468734	0.407032	-0.370645	-0.646510	0.557139	-0.366392	0	0
10218	9.075920	0.400765	-4.451127	-0.129698	0.071495	0.003650	-0.779080	-0.469400	0.403323	-0.371880	-0.645710	0.557390	-0.366169	0	0
10219	9.120720	0.393085	-4.264445	-0.163628	0.023375	0.040379	-0.779114	-0.468933	0.399676	-0.372943	-0.644754	0.558170	-0.365586	0	0
10220	8.868517	0.300773	-4.120347	-0.183175	-0.033504	0.067892	-0.782357	-0.469837	0.398660	-0.373702	-0.643774	0.559422	-0.364622	0	0
10221	8.638690	0.231489	-3.897226	-0.204178	-0.093095	0.110099	-0.780929	-0.471017	0.398856	-0.374117	-0.642695	0.561229	-0.363320	0	0
10222	8.232367	0.144972	-3.742496	-0.163750	-0.106171	0.187176	-0.782664	-0.468231	0.398198	-0.373904	-0.641379	0.563440	-0.362442	0	0
10223	8.184880	-0.192506	-3.508619	-0.113591	-0.114890	0.284492	-0.783800	-0.467914	0.397946	-0.372976	-0.639726	0.566110	-0.362158	0	0
10224	8.690771	-0.748413	-3.912809	-0.097647	0.058887	0.242961	-0.785126	-0.463058	0.398828	-0.373065	-0.637735	0.567812	-0.362913	0	0
10225	8.951427	-0.737697	-4.485295	-0.029023	0.248203	0.153829	-0.788736	-0.459090	0.395151	-0.374121	-0.635810	0.567978	-0.364937	0	0
10226	9.272325	-0.477950	-4.853094	0.024860	0.426563	0.063829	-0.792861	-0.459909	0.389766	-0.376162	-0.633942	0.566709	-0.368050	0	0
10227	9.810453	-0.176468	-5.192513	0.006677	0.482454	-0.005873	-0.796055	-0.457492	0.382454	-0.378890	-0.632176	0.564835	-0.371155	0	0
10228	9.939895	0.410521	-4.908500	0.172540	0.392855	-0.086017	-0.798779	-0.457876	0.376517	-0.380348	-0.631813	0.562177	-0.374306	0	0
10229	9.677681	0.680577	-4.655385	0.240196	0.255913	-0.140726	-0.800075	-0.458371	0.372397	-0.380812	-0.632514	0.559421	-0.376770	0	0
10230	9.140285	0.587566	-4.309803	0.148752	0.098904	-0.192161	-0.799809	-0.457224	0.372325	-0.381161	-0.633741	0.557288	-0.377517	0	0
10231	8.497509	0.606369	-3.928150	0.155427	0.086911	-0.179410	-0.797957	-0.457743	0.373548	-0.381356	-0.634962	0.555241	-0.378284	0	0
10232	8.249659	0.539908	-3.544914	0.163027	0.161848	-0.141031	-0.799353	-0.458479	0.374363	-0.381761	-0.635718	0.553124	-0.379704	0	0
10233	8.088459	0.502270	-3.186470	0.342663	0.211914	-0.063714	-0.799668	-0.457219	0.372183	-0.381013	-0.636528	0.550614	-0.382735	0	0
10234	8.358992	0.201667	-2.976323	0.606153	0.219561	-0.065031	-0.801086	-0.456897	0.371934	-0.378620	-0.638299	0.547056	-0.387235	0	0
10235	8.463683	0.013009	-3.068426	0.868262	0.124763	-0.108422	-0.802532	-0.450844	0.377699	-0.374185	-0.641629	0.542517	-0.392394	0	0
10236	8.290345	0.023715	-3.052212	0.964132	0.049988	-0.280656	-0.801712	-0.444192	0.385177	-0.369365	-0.646493	0.536738	-0.396898	0	0
10237	9.313087	-0.372054	-3.373236	1.040504	0.172093	-0.383321	-0.799141	-0.442682	0.391610	-0.365080	-0.651626	0.529471	-0.402195	0	0
10238	9.611609	-0.626257	-3.922295	0.969012	0.321481	-0.475450	-0.798575	-0.440043	0.396153	-0.362367	-0.656311	0.521287	-0.407684	0	0
10239	9.928947	0.127793	-3.716685	0.806471	0.368195	-0.602265	-0.795707	-0.441533	0.399285	-0.361447	-0.660790	0.512693	-0.412140	0	0
10240	9.963349	1.166761	-3.450325	0.553158	0.282685	-0.514347	-0.793704	-0.442913	0.400452	-0.361357	-0.664206	0.505992	-0.414998	0	0
10241	9.977352	1.339543	-2.961795	0.461843	0.238306	-0.259320	-0.792997	-0.442931	0.400586	-0.360587	-0.666142	0.501492	-0.418017	0	0
10242	9.759818	1.083704	-2.938419	0.378275	0.201189	-0.096186	-0.794839	-0.441671	0.401813	-0.359482	-0.667106	0.498558	-0.420930	0	0
10243	9.441446	1.008422	-2.943912	0.208628	0.193064	-0.076400	-0.794850	-0.441343	0.400986	-0.359397	-0.667376	0.496480	-0.423025	0	0
10244	8.979593	1.166385	-2.906285	0.030098	0.134239	-0.040027	-0.796147	-0.440641	0.398779	-0.360039	-0.667080	0.495621	-0.423953	0	0
10245	8.964067	1.148843	-3.036255	0.073410	0.135079	0.005925	-0.797570	-0.441081	0.396503	-0.360219	-0.666695	0.494867	-0.425283	0	0
10246	9.291656	1.115041	-3.039065	0.119434	0.145511	0.015241	-0.796877	-0.440355	0.396118	-0.360085	-0.666395	0.493954	-0.426925	0	0
10247	9.506133	1.259155	-3.408469	0.120759	0.135627	-0.003033	-0.799166	-0.438419	0.395412	-0.359990	-0.666218	0.492933	-0.428459	0	0
10248	9.439743	1.465056	-3.356334	0.068720	0.081943	-0.026884	-0.798039	-0.438157	0.395559	-0.360059	-0.666213	0.492181	-0.429273	0	0
10249	9.212226	1.436716	-3.473615	0.042297	0.042655	0.015277	-0.799752	-0.437224	0.394644	-0.359950	-0.666061	0.491950	-0.429865	0	0
10250	9.018429	1.271579	-3.535078	0.008422	0.057441	0.046312	-0.802014	-0.437973	0.393063	-0.359986	-0.665581	0.492035	-0.430482	0	0
10251	8.834226	1.206451	-3.644557	-0.066057	0.073117	0.064438	-0.802729	-0.437641	0.392384	-0.360538	-0.664665	0.492486	-0.430918	0	0
10252	8.696321	1.276683	-3.745223	-0.081723	0.065770	0.095595	-0.803749	-0.435983	0.391083	-0.360999	-0.663582	0.493253	-0.431324	0	0
10253	8.718474	1.373273	-3.726098	-0.075676	0.027633	0.086514	-0.804193	-0.435593	0.389132	-0.361295	-0.662718	0.494055	-0.431487	0	0
10254	8.826123	1.564803	-3.598439	-0.109995	-0.045361	0.077447	-0.806467	-0.434544	0.388937	-0.361473	-0.662098	0.495224	-0.430949	0	0
10255	8.890337	1.644553	-3.431236	-0.131207	-0.079948	0.040791	-0.806201	-0.433260	0.389015	-0.361802	-0.661722	0.496348	-0.429957	0	0
10256	8.976994	1.736781	-3.482186	-0.177681	-0.111286	-0.017942	-0.804780	-0.435188	0.386901	-0.362509	-0.661610	0.497413	-0.428298	0	0
10257	8.909215	1.796333	-3.546896	-0.273321	-0.145814	-0.067630	-0.803911	-0.436788	0.387075	-0.363914	-0.661534	0.498661	-0.425765	0	0
10258	8.801407	1.874051	-3.498879	-0.377625	-0.192353	-0.131999	-0.802302	-0.440458	0.388245	-0.366019	-0.661597	0.500107	-0.422152	0	0
10259	8.775489	2.126866	-3.530078	-0.480725	-0.198106	-0.154177	-0.799546	-0.447556	0.385795	-0.368891	-0.661393	0.501832	-0.417903	0	0
10260	8.827493	2.155084	-3.671937	-0.510393	-0.186195	-0.135891	-0.797662	-0.452114	0.384502	-0.371903	-0.660926	0.503762	-0.413629	0	0
10261	9.453392	2.006469	-4.309846	-0.594221	-0.009199	-0.039898	-0.796773	-0.456350	0.382815	-0.375981	-0.658903	0.505977	-0.410454	0	0
10262	9.994037	1.555860	-4.627692	-0.437295	0.107920	-0.002124	-0.796239	-0.458036	0.376058	-0.379421	-0.656786	0.507363	-0.408968	0	0
10263	9.389058	0.912307	-4.063364	-0.154016	-0.082157	-0.135457	-0.796912	-0.461935	0.373841	-0.380607	-0.657184	0.507410	-0.407165	0	0
10264	9.104812	0.661174	-3.634076	-0.109807	-0.219250	-0.249022	-0.793611	-0.466011	0.373979	-0.381237	-0.658883	0.507069	-0.404243	0	0
10265	8.955491	0.456539	-3.847220	-0.215798	-0.140361	-0.115463	-0.790157	-0.469628	0.376406	-0.382450	-0.659170	0.507711	-0.401816	0	0
10266	8.839201	0.077289	-4.077229	-0.399539	0.023778	0.043479	-0.791709	-0.471204	0.373919	-0.385035	-0.657287	0.509523	-0.400135	0	0
10267	8.260238	0.205133	-3.902569	-0.450564	0.022393	0.191010	-0.795954	-0.472677	0.370191	-0.387377	-0.654442	0.512487	-0.398751	0	0
10268	7.746160	-0.242781	-3.507032	-0.590236	-0.066056	0.382476	-0.796732	-0.470128	0.365267	-0.389375	-0.650408	0.517603	-0.396793	0	0
10269	7.689346	-0.858782	-3.115200	-0.764751	-0.105493	0.495875	-0.802836	-0.471434	0.358739	-0.391851	-0.645214	0.524250	-0.394098	0	0
10270	8.144387	-1.349807	-3.268270	-0.794625	0.016209	0.526834	-0.806864	-0.468951	0.353277	-0.394978	-0.639210	0.530709	-0.392110	0	0
10271	9.493024	-1.203930	-4.363660	-0.807907	0.360067	0.541228	-0.811904	-0.466974	0.343834	-0.399938	-0.631657	0.535887	-0.392279	0	0
10272	9.845774	-0.677036	-4.776803	-0.699284	0.515256	0.622091	-0.820833	-0.461311	0.330698	-0.404661	-0.623437	0.540480	-0.394280	0	0
10273	10.104708	-0.616689	-4.351306	-0.693111	0.318731	0.738113	-0.828623	-0.455320	0.319270	-0.407796	-0.615307	0.546498	-0.395525	0	0
10274	10.134635	-0.569883	-4.241008	-0.704930	0.063609	0.663274	-0.838688	-0.447346	0.309118	-0.409849	-0.608489	0.553098	-0.394775	0	0
10275	9.940987	-0.015775	-4.587645	-0.729236	0.048896	0.509136	-0.844034	-0.442314	0.301848	-0.412552	-0.602422	0.558857	-0.393150	0	0
10276	9.566012	0.321152	-4.919255	-0.897871	0.015613	0.363845	-0.847614	-0.441037	0.297437	-0.416607	-0.596561	0.564500	-0.389736	0	0
10277	9.053769	0.640073	-4.922174	-0.904820	-0.014207	0.244534	-0.848942	-0.442278	0.288040	-0.420971	-0.591397	0.569526	-0.385582	0	0
10278	8.563192	0.583272	-4.768930	-0.799089	-0.069324	0.235540	-0.852228	-0.442796	0.282100	-0.424391	-0.586899	0.574287	-0.381623	0	0
10279	8.240960	0.013668	-4.441749	-0.764590	-0.063239	0.222595	-0.854810	-0.444114	0.274689	-0.427668	-0.582557	0.578770	-0.377828	0	0
10280	8.336773	-0.234787	-4.410719	-0.600619	-0.012954	0.189783	-0.855399	-0.444498	0.270994	-0.430378	-0.578888	0.582203	-0.375104	0	0
10281	8.408506	-0.356275	-4.431103	-0.414712	0.026166	0.157963	-0.857993	-0.443093	0.266582	-0.432346	-0.576039	0.584565	-0.373550	0	0
10282	8.428237	-0.488909	-4.316762	-0.348915	0.002081	0.157199	-0.858322	-0.441491	0.263292	-0.433792	-0.573558	0.586777	-0.372221	0	0
10283	8.454134	-0.599546	-4.038256	-0.283418	-0.065826	0.150091	-0.858059	-0.441112	0.261333	-0.434479	-0.571649	0.588988	-0.370862	0	0
10284	8.585115	-0.680018	-3.893919	-0.248574	-0.167951	0.163188	-0.859365	-0.439034	0.260344	-0.434320	-0.570181	0.591590	-0.369163	0	0
10285	8.658691	-0.721802	-3.710951	-0.230928	-0.248042	0.146849	-0.860052	-0.438339	0.263930	-0.433630	-0.569179	0.594367	-0.367052	0	0
10286	8.749716	-0.623940	-3.822413	-0.199210	-0.275006	0.103861	-0.859933	-0.435555	0.265658	-0.432759	-0.568663	0.596894	-0.364773	0	0
10287	8.623718	-0.651107	-3.900005	-0.124109	-0.343514	0.044440	-0.858773	-0.436283	0.268429	-0.431253	-0.569068	0.599098	-0.362303	0	0
10288	8.898555	-0.487431	-3.952695	-0.166199	-0.314223	-0.027174	-0.859014	-0.436515	0.273225	-0.430427	-0.569607	0.600914	-0.359421	0	0
10289	9.884422	0.016561	-4.437974	-0.069416	-0.129184	-0.120587	-0.856275	-0.439011	0.276436	-0.430480	-0.570454	0.601049	-0.357783	0	0
10290	9.794606	1.010615	-4.012671	0.028049	-0.106948	-0.097333	-0.852733	-0.439664	0.276927	-0.430038	-0.571505	0.600865	-0.356947	0	0
10291	9.583410	1.011978	-3.282534	-0.241798	-0.275650	0.026259	-0.852029	-0.437803	0.279723	-0.429670	-0.571245	0.603076	-0.354064	0	0
10292	9.762783	0.989354	-3.137214	-0.608543	-0.323193	0.069703	-0.851134	-0.441020	0.280645	-0.430953	-0.569303	0.607016	-0.348863	0	0
10293	10.009374	0.858023	-3.598988	-0.461889	-0.183270	0.064278	-0.850400	-0.443578	0.279912	-0.432245	-0.567512	0.609791	-0.345324	0	0
10294	9.795551	0.579698	-3.708750	-0.277879	-0.152316	0.029623	-0.849987	-0.443128	0.279371	-0.432803	-0.566614	0.611588	-0.342914	0	0
10295	9.190642	0.462848	-3.358383	-0.063352	-0.233574	0.020854	-0.849381	-0.444964	0.281513	-0.431667	-0.566969	0.612947	-0.341329	0	0
10296	8.806302	0.365902	-3.161065	0.089598	-0.268267	0.100024	-0.847958	-0.443462	0.285552	-0.429186	-0.567615	0.614379	-0.340810	0	0
10297	8.766631	0.348616	-3.297376	0.105332	-0.187412	0.132943	-0.848801	-0.440422	0.291124	-0.426989	-0.567844	0.615591	-0.341000	0	0
10298	9.074931	0.521604	-3.699087	-0.013525	-0.048211	0.121562	-0.849786	-0.439761	0.292589	-0.426367	-0.567165	0.616544	-0.341187	0	0
10299	9.622043	0.716852	-4.078182	-0.162186	0.057119	0.093718	-0.849976	-0.436555	0.291660	-0.427326	-0.565656	0.617398	-0.340948	0	0
10300	10.119071	0.833499	-4.356882	-0.221965	0.080159	0.113871	-0.851425	-0.434992	0.289509	-0.428699	-0.563693	0.618465	-0.340542	0	0
10301	10.127567	0.598846	-4.404624	-0.230545	0.019514	0.174473	-0.851329	-0.434200	0.285032	-0.429531	-0.561513	0.620161	-0.340010	0	0
10302	9.588849	0.559368	-4.251882	-0.195411	-0.061422	0.231440	-0.853186	-0.432585	0.284868	-0.429472	-0.559406	0.622398	-0.339469	0	0
10303	8.895272	0.456246	-4.154151	-0.275085	-0.113227	0.267902	-0.856321	-0.430779	0.284163	-0.429401	-0.556893	0.625326	-0.338309	0	0
10304	8.433444	0.565385	-4.092690	-0.323646	-0.127680	0.232881	-0.856660	-0.427128	0.282980	-0.429627	-0.554435	0.628273	-0.336594	0	0
10305	8.116316	0.609877	-3.988751	-0.365135	-0.128588	0.186863	-0.858646	-0.426778	0.282314	-0.430217	-0.552076	0.631099	-0.334423	0	0
10306	7.904898	0.698072	-3.944037	-0.501948	-0.065822	0.127740	-0.857982	-0.425219	0.279577	-0.432154	-0.549285	0.633769	-0.331460	0	0
10307	8.083235	0.735798	-3.957707	-0.612543	0.053048	0.085171	-0.858407	-0.427859	0.275033	-0.435571	-0.545869	0.636040	-0.328266	0	0
10308	8.285676	0.761145	-3.965113	-0.652877	0.134878	0.073999	-0.858725	-0.429239	0.268162	-0.439752	-0.542065	0.637993	-0.325190	0	0
10309	8.594657	0.814111	-3.918351	-0.669675	0.141271	0.061189	-0.860012	-0.433369	0.259149	-0.444080	-0.538216	0.639880	-0.321978	0	0
10310	8.841074	0.933219	-3.888143	-0.719866	0.100183	0.105275	-0.861177	-0.435267	0.251406	-0.448260	-0.533969	0.642313	-0.318393	0	0
10311	8.885354	0.994740	-3.797609	-0.736509	0.035559	0.140237	-0.863767	-0.435877	0.244181	-0.451969	-0.529597	0.645243	-0.314505	0	0
10312	8.836828	1.045123	-3.551502	-0.751114	-0.057377	0.186241	-0.863805	-0.436587	0.238198	-0.454993	-0.525124	0.648843	-0.310209	0	0
10313	8.868428	1.146858	-3.559267	-0.810813	-0.125441	0.219290	-0.866234	-0.435983	0.235431	-0.457748	-0.520341	0.653068	-0.305308	0	0
10314	9.002716	1.254364	-3.689193	-0.837221	-0.153607	0.261535	-0.868951	-0.436538	0.230049	-0.460300	-0.515210	0.657672	-0.300249	0	0
10315	9.117494	1.391681	-3.861674	-0.792140	-0.200375	0.241554	-0.867591	-0.434798	0.226327	-0.462331	-0.510517	0.662204	-0.295139	0	0
10316	9.191254	1.509868	-4.032746	-0.734827	-0.251861	0.269306	-0.869601	-0.434574	0.222401	-0.463623	-0.506018	0.666903	-0.290241	0	0
10317	9.382265	1.492078	-4.252568	-0.699400	-0.229278	0.291394	-0.870476	-0.432142	0.222844	-0.464783	-0.501442	0.671459	-0.285788	0	0
10318	9.291808	1.421810	-4.389741	-0.709771	-0.189834	0.309626	-0.874082	-0.428992	0.218268	-0.466186	-0.496547	0.675913	-0.281519	0	0
10319	9.121901	1.255105	-4.167080	-0.610575	-0.257722	0.330974	-0.874395	-0.427746	0.216369	-0.466543	-0.492136	0.680467	-0.277676	0	0
10320	9.169361	0.733422	-4.351003	-0.607289	-0.245975	0.381346	-0.877970	-0.424244	0.216340	-0.466803	-0.487336	0.685167	-0.274125	0	0
10321	9.009486	0.177479	-4.223043	-0.521299	-0.261127	0.414447	-0.878600	-0.419479	0.215937	-0.466418	-0.482727	0.689827	-0.271236	0	0
10322	8.889319	-0.192951	-4.025310	-0.543585	-0.256781	0.434501	-0.880773	-0.415148	0.216087	-0.466096	-0.477838	0.694584	-0.268288	0	0
10323	8.845584	-0.282255	-4.033918	-0.564796	-0.199114	0.456364	-0.884246	-0.409297	0.214930	-0.466185	-0.472516	0.699198	-0.265562	0	0
10324	8.723227	-0.135303	-3.716787	-0.517210	-0.146150	0.522445	-0.887447	-0.402591	0.213825	-0.466223	-0.466787	0.703708	-0.263705	0	0
10325	8.609887	-0.214841	-3.693743	-0.572218	-0.084826	0.546059	-0.891220	-0.395972	0.211730	-0.466854	-0.460443	0.708148	-0.261850	0	0
10326	8.434431	-0.319262	-3.591243	-0.758802	-0.045315	0.508876	-0.894148	-0.390413	0.207580	-0.468690	-0.453361	0.712664	-0.258657	0	0
10327	8.415910	-0.291179	-3.505825	-0.891749	-0.006545	0.528745	-0.896790	-0.385676	0.202528	-0.471305	-0.445363	0.717368	-0.254769	0	0
10328	8.474979	-0.440772	-3.593551	-0.924467	0.084823	0.526685	-0.902139	-0.380221	0.195426	-0.474677	-0.436952	0.721630	-0.251008	0	0
10329	8.744612	-0.574628	-3.879873	-0.890910	0.154303	0.472531	-0.907777	-0.374864	0.187472	-0.478484	-0.428858	0.725169	-0.247518	0	0
10330	9.268464	-0.464281	-4.425320	-0.851433	0.227465	0.434987	-0.910176	-0.370167	0.177325	-0.482702	-0.421009	0.728021	-0.244411	0	0
10331	9.817245	-0.394586	-4.846359	-0.765383	0.243469	0.365514	-0.913384	-0.366870	0.169643	-0.486794	-0.413995	0.730235	-0.241654	0	0
10332	10.065434	-0.230475	-4.917374	-0.712982	0.150795	0.281427	-0.915756	-0.362728	0.162007	-0.490169	-0.408055	0.732368	-0.238457	0	0
10333	9.857491	-0.002699	-4.794584	-0.678843	-0.010605	0.206506	-0.918382	-0.359278	0.156874	-0.492365	-0.403183	0.734872	-0.234485	0	0
10334	9.221478	-0.086247	-4.739942	-0.610118	-0.114692	0.186467	-0.918140	-0.357985	0.153842	-0.493553	-0.399030	0.737606	-0.230473	0	0
10335	8.614308	-0.340604	-4.622274	-0.740516	-0.122556	0.167700	-0.919154	-0.357559	0.151333	-0.495209	-0.394362	0.740575	-0.225379	0	0
10336	7.939255	-0.373572	-4.341202	-0.803826	-0.075152	0.191212	-0.920193	-0.355388	0.148368	-0.497393	-0.389083	0.743488	-0.220091	0	0
10337	7.716231	-0.451917	-4.169119	-0.758054	-0.032318	0.257242	-0.922507	-0.353443	0.144552	-0.499525	-0.383411	0.746305	-0.215639	0	0
10338	7.832165	-0.575158	-4.082470	-0.706345	0.033176	0.268257	-0.923420	-0.351457	0.139453	-0.501906	-0.377762	0.748670	-0.211850	0	0
10339	8.121245	-0.586818	-4.088526	-0.592814	0.116774	0.297769	-0.925640	-0.346848	0.133965	-0.504380	-0.372252	0.750458	-0.209382	0	0
10340	8.424024	-0.633836	-4.177451	-0.533420	0.128907	0.293334	-0.927285	-0.343106	0.128417	-0.506728	-0.367046	0.752003	-0.207355	0	0
10341	8.969950	-0.603449	-4.018924	-0.481277	0.077191	0.264287	-0.927790	-0.339967	0.123103	-0.508521	-0.362404	0.753579	-0.205396	0	0
10342	9.246161	-0.505593	-3.866778	-0.431910	-0.025247	0.204987	-0.928717	-0.334979	0.121162	-0.509488	-0.358672	0.755329	-0.203110	0	0
10343	9.342190	-0.408089	-3.954276	-0.384234	-0.107601	0.148356	-0.930456	-0.332308	0.119931	-0.509750	-0.355758	0.757195	-0.200619	0	0
10344	9.379201	-0.344686	-4.179887	-0.356001	-0.196543	0.048549	-0.932407	-0.333751	0.120708	-0.509445	-0.353929	0.759077	-0.197490	0	0
10345	9.233510	-0.329525	-4.328930	-0.321922	-0.278943	-0.038457	-0.931546	-0.333316	0.123272	-0.508540	-0.353075	0.761003	-0.193907	0	0
10346	9.121810	-0.341879	-4.433530	-0.327200	-0.325276	-0.095313	-0.930242	-0.333393	0.127356	-0.507419	-0.352725	0.762946	-0.189801	0	0
10347	9.249672	-0.196704	-4.476013	-0.383569	-0.238866	-0.090004	-0.929621	-0.335858	0.130589	-0.507115	-0.351862	0.764574	-0.185620	0	0
10348	9.074508	-0.011393	-4.458592	-0.406522	-0.224114	-0.058882	-0.927333	-0.338181	0.130422	-0.506956	-0.350625	0.766248	-0.181443	0	0
10349	9.047528	0.229323	-4.311085	-0.484981	-0.258264	0.023640	-0.927018	-0.339169	0.132903	-0.506627	-0.348395	0.768522	-0.176986	0	0
10350	9.010900	0.387200	-4.129940	-0.524797	-0.318507	0.047539	-0.925442	-0.340392	0.133942	-0.505934	-0.345890	0.771215	-0.172100	0	0
10351	9.002717	0.609109	-4.036399	-0.661686	-0.302303	0.060130	-0.926111	-0.341127	0.137438	-0.505775	-0.342536	0.774083	-0.166300	0	0
10352	9.081478	0.770846	-4.202543	-0.695110	-0.227224	0.069160	-0.925541	-0.342490	0.135792	-0.506289	-0.338817	0.776603	-0.160506	0	0
10353	9.328407	0.844477	-4.397290	-0.576869	-0.144648	0.069320	-0.925262	-0.342739	0.134925	-0.507001	-0.335531	0.778495	-0.155932	0	0
10354	9.237117	0.903176	-4.386247	-0.405865	-0.111472	0.029217	-0.924682	-0.344961	0.133225	-0.507466	-0.333379	0.779782	-0.152565	0	0
10355	9.032741	0.943547	-4.035341	-0.276381	-0.133261	0.016631	-0.924388	-0.345831	0.133310	-0.507323	-0.331995	0.780944	-0.150097	0	0
10356	8.618820	1.063280	-3.705068	-0.144618	-0.145027	0.020516	-0.922839	-0.345166	0.133902	-0.506660	-0.331281	0.781962	-0.148609	0	0
10357	8.161287	1.164225	-3.397441	-0.100989	-0.107686	0.007621	-0.923090	-0.346404	0.135807	-0.506144	-0.330816	0.782693	-0.147549	0	0
10358	7.865131	1.459273	-3.181541	-0.074205	-0.039812	-0.021807	-0.921389	-0.346335	0.136784	-0.506131	-0.330633	0.782929	-0.146746	0	0
10359	8.079137	1.734159	-3.356836	-0.081335	0.080171	-0.025595	-0.922920	-0.347505	0.137716	-0.507071	-0.330251	0.782568	-0.146291	0	0
10360	8.670976	1.723615	-3.784840	-0.237453	0.205876	0.007048	-0.921957	-0.349096	0.131810	-0.509475	-0.328653	0.781888	-0.145168	0	0
10361	9.401867	1.750587	-4.010067	-0.220894	0.307698	-0.000264	-0.921557	-0.350290	0.126782	-0.512611	-0.327028	0.780643	-0.144495	0	0
10362	9.933568	1.771993	-4.438029	-0.172379	0.307929	-0.034930	-0.923033	-0.350296	0.118594	-0.515647	-0.325933	0.779192	-0.143996	0	0
10363	9.803727	1.716324	-4.377980	-0.038725	0.151746	-0.016104	-0.924163	-0.351470	0.116552	-0.516987	-0.325588	0.778420	-0.144150	0	0
10364	9.494829	1.463216	-4.329431	-0.037361	0.036110	-0.023367	-0.923081	-0.350019	0.112956	-0.517445	-0.325488	0.778209	-0.143875	0	0
10365	8.934682	1.395931	-4.441772	-0.084976	-0.008607	0.048044	-0.923358	-0.350444	0.112932	-0.517594	-0.324635	0.778539	-0.143478	0	0
10366	8.251259	1.374766	-4.312486	-0.146125	-0.023968	0.090007	-0.924628	-0.350561	0.112796	-0.517773	-0.323176	0.779161	-0.142748	0	0
10367	8.049578	1.374918	-4.217985	-0.210936	-0.020469	0.095339	-0.925497	-0.349089	0.112330	-0.518166	-0.321319	0.779881	-0.141574	0	0
10368	8.107243	1.413826	-4.256120	-0.268731	0.013404	0.086014	-0.923532	-0.349322	0.110600	-0.519032	-0.319200	0.780462	-0.139986	0	0
10369	8.275276	1.369856	-4.320662	-0.293483	0.082188	0.076708	-0.926103	-0.348845	0.107544	-0.520508	-0.316912	0.780695	-0.138396	0	0
10370	8.521450	1.489389	-4.321843	-0.283311	0.129160	0.076727	-0.925029	-0.347740	0.102229	-0.522326	-0.314621	0.780651	-0.137011	0	0
10371	8.647525	1.584713	-4.263134	-0.260717	0.137824	0.100660	-0.925068	-0.346450	0.099341	-0.524090	-0.312236	0.780609	-0.135973	0	0
10372	8.641620	1.587325	-4.093812	-0.264093	0.111222	0.114464	-0.925689	-0.344523	0.095366	-0.525645	-0.309769	0.780735	-0.134878	0	0
10373	8.535686	1.698349	-3.818593	-0.275146	0.050173	0.119132	-0.926427	-0.343529	0.092890	-0.526734	-0.307277	0.781215	-0.133547	0	0
10374	8.443749	1.773492	-3.587609	-0.307596	-0.032421	0.146727	-0.926461	-0.342274	0.090707	-0.527248	-0.304516	0.782239	-0.131836	0	0
10375	8.447405	1.832270	-3.452096	-0.332343	-0.120486	0.189043	-0.928164	-0.341396	0.090919	-0.527073	-0.301396	0.783888	-0.129900	0	0
10376	8.744826	1.837445	-3.632268	-0.332153	-0.128212	0.196457	-0.928509	-0.336520	0.091086	-0.526831	-0.298233	0.785577	-0.127964	0	0
10377	8.818403	1.774788	-4.060554	-0.260620	-0.151820	0.203968	-0.930488	-0.335013	0.093179	-0.526161	-0.295406	0.787318	-0.126569	0	0
10378	8.782596	1.544508	-4.229800	-0.212856	-0.220385	0.147229	-0.930353	-0.332858	0.095999	-0.524886	-0.293369	0.789173	-0.125036	0	0
10379	8.927761	1.380809	-4.395718	-0.235905	-0.243655	0.106847	-0.931634	-0.329592	0.100033	-0.523528	-0.291548	0.791061	-0.123050	0	0
10380	9.395130	1.362377	-4.712837	-0.281392	-0.144319	0.174591	-0.932772	-0.328730	0.100381	-0.523010	-0.288833	0.792662	-0.121336	0	0
10381	9.830398	1.238207	-5.085001	-0.195142	-0.026797	0.239783	-0.933957	-0.324413	0.100521	-0.523077	-0.285900	0.793733	-0.120994	0	0
10382	9.791980	0.899220	-4.923937	-0.016892	-0.112331	0.275993	-0.934555	-0.321026	0.101869	-0.521919	-0.283721	0.795122	-0.122002	0	0
10383	9.380937	0.664463	-4.383520	0.115250	-0.304119	0.241577	-0.936558	-0.316332	0.106283	-0.518883	-0.282727	0.797252	-0.123345	0	0
10384	9.119260	0.508515	-4.191173	0.159514	-0.395851	0.263754	-0.935407	-0.312759	0.114979	-0.514966	-0.281901	0.799841	-0.124883	0	0
10385	8.683171	0.457832	-4.160702	-0.013821	-0.334279	0.241191	-0.938104	-0.307858	0.121250	-0.512035	-0.280272	0.802258	-0.125102	0	0
10386	8.419290	0.784466	-4.146288	-0.101979	-0.223031	0.184866	-0.937976	-0.304729	0.124697	-0.510320	-0.278507	0.804038	-0.124623	0	0
10387	8.348416	0.972739	-4.043375	-0.157609	-0.184266	0.154434	-0.938535	-0.302632	0.128934	-0.509092	-0.276645	0.805606	-0.123661	0	0
10388	8.232613	0.764048	-3.972771	-0.174589	-0.129324	0.128563	-0.939668	-0.301798	0.129846	-0.508394	-0.274844	0.806829	-0.122569	0	0
10389	8.082248	0.439968	-3.959599	-0.158436	-0.024877	0.104484	-0.941277	-0.298795	0.127645	-0.508510	-0.273181	0.807439	-0.121785	0	0
10390	8.021156	0.202859	-3.968522	-0.187596	0.052802	0.099662	-0.940296	-0.299564	0.125466	-0.509348	-0.271321	0.807665	-0.120939	0	0
10391	8.131166	-0.015973	-3.983725	-0.259666	0.106150	0.135208	-0.941300	-0.298398	0.125407	-0.510755	-0.268730	0.807805	-0.119851	0	0
10392	8.430211	-0.302121	-4.141703	-0.267841	0.196785	0.160753	-0.942336	-0.297309	0.121102	-0.512890	-0.265792	0.807542	-0.119056	0	0
10393	8.986378	-0.286408	-4.519892	-0.148633	0.327527	0.157221	-0.942999	-0.294867	0.112494	-0.515749	-0.263319	0.806455	-0.119570	0	0
10394	9.803047	-0.143720	-4.919073	0.000203	0.452069	0.133647	-0.945068	-0.293106	0.103574	-0.519250	-0.261662	0.804461	-0.121468	0	0
10395	10.425459	0.116479	-4.938238	0.044495	0.387461	0.121171	-0.944725	-0.290920	0.096920	-0.522110	-0.260394	0.802709	-0.123509	0	0
10396	10.205689	0.302491	-4.769384	0.124336	0.165402	0.119834	-0.945216	-0.287735	0.093589	-0.522986	-0.259840	0.801996	-0.125581	0	0
10397	9.626112	0.263118	-4.603037	0.097511	-0.013459	0.092411	-0.946922	-0.286177	0.094551	-0.522519	-0.259572	0.802187	-0.126854	0	0
10398	8.906576	0.198249	-4.450945	-0.091311	-0.037779	0.012087	-0.946382	-0.284584	0.094080	-0.522459	-0.259009	0.802527	-0.126105	0	0
10399	8.204162	0.379158	-4.370356	-0.192398	-0.014265	-0.040573	-0.946497	-0.285796	0.095419	-0.522903	-0.258293	0.802741	-0.124356	0	0
10400	7.879064	0.389090	-4.036874	-0.143745	0.050807	-0.039724	-0.948471	-0.287372	0.093077	-0.523752	-0.257760	0.802545	-0.123143	0	0
10401	7.818438	0.263361	-4.033011	-0.070903	0.106040	-0.058973	-0.946203	-0.289585	0.090655	-0.524867	-0.257677	0.801929	-0.122584	0	0
10402	7.961616	0.104498	-3.836501	0.071471	0.136069	-0.075248	-0.945066	-0.291236	0.088844	-0.525888	-0.258453	0.800926	-0.123131	0	0
10403	8.475927	0.071519	-3.998463	0.100909	0.176955	-0.143054	-0.944215	-0.292998	0.086463	-0.527228	-0.259855	0.799504	-0.123691	0	0
10404	8.943428	0.134023	-4.022786	0.193810	0.166600	-0.157424	-0.945621	-0.294998	0.083806	-0.528271	-0.261891	0.797968	-0.124861	0	0
10405	9.167674	0.005352	-3.949885	0.305598	0.077052	-0.142351	-0.944470	-0.297794	0.081924	-0.528270	-0.264485	0.796806	-0.126800	0	0
10406	9.417479	-0.132281	-4.305539	0.310856	0.007368	-0.145878	-0.944434	-0.299070	0.084530	-0.527710	-0.267242	0.795978	-0.128543	0	0
10407	9.439961	-0.124750	-4.516478	0.323588	-0.083194	-0.140204	-0.943965	-0.301061	0.086946	-0.526370	-0.270110	0.795625	-0.130211	0	0
10408	9.203194	-0.161020	-4.580324	0.274752	-0.222336	-0.105269	-0.942770	-0.303188	0.091892	-0.524014	-0.272644	0.796144	-0.131260	0	0
10409	9.010954	-0.106932	-4.534134	0.263607	-0.302779	-0.068492	-0.940295	-0.305519	0.097662	-0.520981	-0.274903	0.797196	-0.132233	0	0
10410	8.702936	-0.017680	-4.517202	0.298617	-0.316715	-0.022575	-0.941494	-0.306446	0.105251	-0.517682	-0.277019	0.798377	-0.133642	0	0
10411	8.573332	-0.007911	-4.454319	0.298812	-0.294979	-0.017129	-0.939884	-0.306932	0.111710	-0.514527	-0.279030	0.799456	-0.135183	0	0
10412	8.683289	0.392855	-4.738431	0.230705	-0.230924	-0.037469	-0.940569	-0.306250	0.115577	-0.512107	-0.280790	0.800219	-0.136208	0	0
10413	8.580338	0.715052	-4.478854	0.199330	-0.234120	-0.044826	-0.939073	-0.308614	0.122344	-0.509742	-0.282422	0.801023	-0.136978	0	0
10414	8.626451	0.819708	-4.170714	0.103442	-0.243379	-0.070653	-0.938351	-0.307524	0.126223	-0.507617	-0.283811	0.801916	-0.136776	0	0
10415	8.695836	1.028073	-4.012529	0.035764	-0.159766	-0.111237	-0.937170	-0.309302	0.129918	-0.506395	-0.285038	0.802366	-0.136107	0	0
10416	9.127046	1.170896	-4.399708	0.062200	0.004431	-0.131528	-0.936863	-0.310514	0.131112	-0.506454	-0.286365	0.801880	-0.135970	0	0
10417	9.500600	1.035774	-4.646446	0.106635	0.113516	-0.124223	-0.935696	-0.314597	0.129149	-0.507238	-0.287683	0.800808	-0.136582	0	0
10418	9.542893	0.999012	-4.459860	0.240648	0.086592	-0.173458	-0.934149	-0.315913	0.126224	-0.507495	-0.290136	0.799534	-0.137896	0	0
10419	9.061416	0.997422	-4.089203	0.444565	-0.005665	-0.166584	-0.933220	-0.320378	0.129188	-0.506397	-0.293665	0.798462	-0.140648	0	0
10420	8.545772	0.874877	-3.722888	0.539799	-0.047774	-0.193064	-0.933166	-0.322554	0.132586	-0.504715	-0.297965	0.797361	-0.143857	0	0
10421	8.005313	0.895220	-3.509305	0.452916	-0.042000	-0.226385	-0.930988	-0.324131	0.137699	-0.503365	-0.302049	0.796240	-0.146260	0	0
10422	7.985404	1.159873	-3.702489	0.304609	0.042887	-0.237787	-0.929805	-0.326848	0.140063	-0.503152	-0.305373	0.794852	-0.147636	0	0
10423	8.399739	1.361362	-4.115226	0.214334	0.161864	-0.204091	-0.928794	-0.330179	0.137441	-0.504098	-0.307771	0.793096	-0.148866	0	0
10424	9.044011	1.158777	-4.536780	0.054787	0.300095	-0.165072	-0.928076	-0.332648	0.134876	-0.506573	-0.308871	0.790986	-0.149410	0	0
10425	9.799599	1.165017	-4.676109	0.101544	0.308987	-0.128128	-0.926673	-0.335267	0.129326	-0.508908	-0.309873	0.788871	-0.150577	0	0
10426	9.927290	1.056834	-4.633280	0.161756	0.147690	-0.049747	-0.928224	-0.336721	0.127270	-0.509667	-0.310829	0.787717	-0.152076	0	0
10427	9.423342	0.895116	-4.605826	0.133444	-0.000787	0.000764	-0.926961	-0.336426	0.126711	-0.509260	-0.311442	0.787522	-0.153187	0	0
10428	8.614247	0.792556	-4.489279	0.002733	-0.069582	0.046305	-0.928811	-0.334723	0.127683	-0.508654	-0.311160	0.788014	-0.153247	0	0
10429	8.051784	0.828243	-4.323082	-0.100102	-0.108447	0.036877	-0.929366	-0.334641	0.129108	-0.508069	-0.310465	0.788836	-0.152365	0	0
10430	7.585978	1.043258	-4.197978	-0.190591	-0.111141	0.007279	-0.928787	-0.335392	0.129621	-0.507793	-0.309571	0.789709	-0.150572	0	0
10431	7.694840	1.202717	-4.210672	-0.219262	-0.019840	0.021809	-0.928081	-0.336199	0.128291	-0.508295	-0.308256	0.790209	-0.148943	0	0
10432	8.009688	1.162894	-4.300002	-0.252793	0.077807	0.023483	-0.928669	-0.335923	0.125769	-0.509673	-0.306632	0.790257	-0.147324	0	0
10433	8.473993	1.287765	-4.451819	-0.206564	0.118564	0.003440	-0.928120	-0.336637	0.122608	-0.511250	-0.305320	0.789969	-0.146121	0	0
10434	8.837816	1.441352	-4.522396	-0.193646	0.128514	0.007223	-0.928737	-0.336855	0.115530	-0.512866	-0.304047	0.789612	-0.145039	0	0
10435	8.880479	1.422779	-4.606239	-0.204499	0.098666	0.014594	-0.928762	-0.336444	0.113011	-0.514257	-0.302686	0.789449	-0.143844	0	0
10436	8.726342	1.423725	-4.595637	-0.272286	0.048091	0.016344	-0.929066	-0.337240	0.108863	-0.515456	-0.301050	0.789637	-0.141943	0	0
10437	8.414421	1.472382	-4.443557	-0.292412	-0.036248	0.025559	-0.928238	-0.337142	0.106599	-0.516022	-0.299341	0.790317	-0.139696	0	0
10438	8.193617	1.511426	-4.345672	-0.306525	-0.127305	0.055000	-0.927934	-0.338734	0.106779	-0.515875	-0.297465	0.791559	-0.137195	0	0
10439	8.209313	1.596961	-4.222511	-0.294340	-0.159751	0.104647	-0.930501	-0.336291	0.107522	-0.515349	-0.295289	0.793098	-0.134963	0	0
10440	8.397453	1.634330	-4.214811	-0.225748	-0.114708	0.134119	-0.928526	-0.336708	0.106629	-0.514944	-0.293180	0.794383	-0.133544	0	0
10441	8.638124	1.745338	-4.300383	-0.171660	-0.091213	0.170959	-0.931113	-0.332691	0.107470	-0.514501	-0.291016	0.795586	-0.132821	0	0
10442	8.760415	1.583869	-4.620022	-0.111249	-0.117224	0.172944	-0.931685	-0.331579	0.108394	-0.513683	-0.289186	0.796834	-0.132504	0	0
10443	8.792576	1.435168	-4.759877	-0.008172	-0.149880	0.129132	-0.931986	-0.328280	0.111431	-0.512347	-0.288274	0.797992	-0.132691	0	0
10444	8.902571	1.318800	-4.820305	0.009666	-0.158077	0.111749	-0.933139	-0.326001	0.112150	-0.510930	-0.287604	0.799107	-0.132903	0	0
10445	9.088929	1.120264	-4.942097	0.003493	-0.153099	0.153024	-0.933129	-0.324206	0.116504	-0.509497	-0.286565	0.800329	-0.133291	0	0
10446	9.155419	0.882481	-4.967873	0.037181	-0.139979	0.178735	-0.932454	-0.321117	0.117681	-0.508052	-0.285475	0.801498	-0.134117	0	0
10447	9.497659	0.660435	-4.866177	0.087738	-0.199811	0.192735	-0.934162	-0.317960	0.121147	-0.505945	-0.284606	0.802949	-0.135247	0	0
10448	9.758337	0.587103	-4.779784	0.095360	-0.207865	0.204739	-0.935304	-0.315083	0.124307	-0.503747	-0.283688	0.804447	-0.136474	0	0
10449	9.843878	0.547140	-4.918511	0.132554	-0.229844	0.263580	-0.935310	-0.311333	0.129773	-0.501164	-0.282510	0.806173	-0.138235	0	0
10450	9.617439	0.246182	-4.781569	0.125695	-0.267679	0.248850	-0.937032	-0.306235	0.134633	-0.498325	-0.281466	0.808033	-0.139757	0	0
10451	9.069551	0.188879	-4.560967	-0.032254	-0.317688	0.197113	-0.939156	-0.302453	0.140122	-0.495576	-0.280114	0.810217	-0.139605	0	0
10452	8.267816	0.257450	-4.189953	-0.201255	-0.349326	0.176493	-0.939425	-0.300402	0.145202	-0.493080	-0.278135	0.812712	-0.137887	0	0
10453	7.783406	0.110451	-3.824966	-0.337921	-0.292725	0.157664	-0.940560	-0.298228	0.148035	-0.491426	-0.275546	0.815056	-0.135127	0	0
10454	7.149132	0.087273	-3.571926	-0.434919	-0.202049	0.182886	-0.941428	-0.295838	0.149324	-0.490746	-0.272150	0.817126	-0.131940	0	0
10455	7.028718	-0.053459	-3.503122	-0.386771	-0.046270	0.223056	-0.943724	-0.293731	0.148064	-0.491131	-0.268444	0.818466	-0.129776	0	0
10456	7.694685	-0.285479	-3.911187	-0.430928	0.147145	0.226427	-0.941945	-0.290377	0.146418	-0.493213	-0.264246	0.818895	-0.127773	0	0
10457	8.453252	-0.071179	-4.375361	-0.370884	0.405389	0.187782	-0.944307	-0.288155	0.136965	-0.497276	-0.260309	0.817855	-0.126765	0	0
10458	9.535129	0.091333	-4.765007	-0.261533	0.548948	0.156823	-0.945674	-0.286513	0.127324	-0.502259	-0.256990	0.815843	-0.126851	0	0
10459	10.627314	0.325777	-5.099013	-0.198275	0.526707	0.129725	-0.947201	-0.284492	0.115870	-0.506906	-0.254213	0.813771	-0.127274	0	0
10460	10.638020	0.567741	-5.064019	-0.088528	0.252697	0.088212	-0.949269	-0.282343	0.107822	-0.509095	-0.252687	0.812819	-0.127660	0	0
10461	9.997656	0.461455	-4.939313	-0.124687	-0.014178	-0.007015	-0.947876	-0.281852	0.106143	-0.509317	-0.252076	0.813033	-0.126614	0	0
10462	8.947941	0.386822	-4.789431	-0.324431	-0.136826	-0.075350	-0.947711	-0.283850	0.105875	-0.509137	-0.251170	0.813941	-0.123263	0	0
10463	7.860673	0.361928	-4.531538	-0.424022	-0.131573	-0.070284	-0.947272	-0.283947	0.107703	-0.509225	-0.249692	0.814950	-0.119161	0	0
10464	7.528521	0.280684	-4.447181	-0.333903	-0.051670	-0.026276	-0.947530	-0.285946	0.107580	-0.509688	-0.248230	0.815536	-0.116194	0	0
10465	7.485220	0.124767	-4.371698	-0.205834	0.079079	0.028786	-0.949232	-0.286668	0.105289	-0.510821	-0.246803	0.815444	-0.114897	0	0
10466	7.704049	0.114250	-4.425845	-0.132672	0.226737	0.081958	-0.948994	-0.286279	0.100221	-0.512924	-0.245160	0.814631	-0.114811	0	0
10467	8.428814	0.139343	-4.508342	-0.005945	0.292145	0.093273	-0.948499	-0.284423	0.094393	-0.515220	-0.243982	0.813367	-0.115998	0	0
10468	8.732644	0.205118	-4.509614	0.048262	0.276487	0.138444	-0.949267	-0.282330	0.090006	-0.517210	-0.242747	0.812214	-0.117796	0	0
10469	8.949028	0.116630	-4.535192	0.053732	0.199949	0.110164	-0.949189	-0.279576	0.086501	-0.518584	-0.241840	0.811384	-0.119331	0	0
10470	8.967435	0.205821	-4.685059	0.019566	0.123411	0.036828	-0.947831	-0.277292	0.083379	-0.519516	-0.241458	0.810804	-0.119996	0	0
10471	8.634774	0.272486	-4.418557	0.059058	0.010946	0.020514	-0.948571	-0.275624	0.081793	-0.519448	-0.241530	0.810728	-0.120654	0	0
10472	8.465177	0.119874	-4.161999	0.119757	-0.104410	-0.025117	-0.948849	-0.275375	0.082660	-0.518364	-0.242444	0.811059	-0.121258	0	0
10473	8.416255	0.004417	-4.206816	0.166916	-0.122097	-0.039709	-0.948401	-0.275262	0.086056	-0.517027	-0.243721	0.811394	-0.122158	0	0
10474	8.540134	-0.130564	-4.333104	0.175563	-0.074584	-0.064542	-0.947800	-0.276941	0.087925	-0.516094	-0.245207	0.811400	-0.123085	0	0
10475	8.798179	-0.060262	-4.646646	0.148556	-0.032782	-0.052674	-0.949060	-0.276317	0.090239	-0.515540	-0.246382	0.811259	-0.123990	0	0
10476	8.873430	0.030247	-4.924236	0.116145	-0.076410	-0.028788	-0.948490	-0.276224	0.091088	-0.514691	-0.247271	0.811432	-0.124613	0	0
10477	8.755033	0.027447	-4.654123	0.110183	-0.144373	0.030016	-0.948327	-0.276093	0.094205	-0.513220	-0.247713	0.812114	-0.125359	0	0
10478	8.576970	0.077048	-4.642310	0.081323	-0.204552	0.052047	-0.947602	-0.275282	0.097925	-0.511312	-0.247927	0.813183	-0.125797	0	0
10479	8.340497	0.114113	-4.389260	0.112832	-0.316598	0.044909	-0.945622	-0.273475	0.101413	-0.508409	-0.248474	0.814770	-0.126215	0	0
10480	8.441506	0.147887	-4.429050	0.092134	-0.345575	-0.008278	-0.946137	-0.273356	0.107930	-0.505394	-0.249407	0.816380	-0.126081	0	0
10481	8.948060	0.298810	-4.736868	0.110694	-0.259532	-0.076153	-0.945097	-0.273676	0.114122	-0.503104	-0.250852	0.817362	-0.126010	0	0
10482	9.361035	0.730185	-5.111823	0.171593	-0.098348	-0.140370	-0.943225	-0.274973	0.116568	-0.502068	-0.252948	0.817282	-0.126476	0	0
10483	9.306514	0.851630	-4.737008	0.309924	-0.150255	-0.126233	-0.942187	-0.276341	0.120715	-0.500223	-0.255664	0.817323	-0.128049	0	0
10484	9.393504	0.762788	-4.668375	0.225937	-0.146467	-0.154842	-0.941159	-0.277381	0.124033	-0.498666	-0.258208	0.817362	-0.128762	0	0
10485	9.441525	0.984699	-4.784668	0.235716	-0.059764	-0.173269	-0.940260	-0.279291	0.127582	-0.497801	-0.260817	0.816909	-0.129723	0	0
10486	9.041872	0.855205	-4.683609	0.279295	0.013947	-0.193595	-0.936682	-0.281350	0.130388	-0.497457	-0.263732	0.815964	-0.131093	0	0
10487	8.509169	0.696529	-4.326553	0.323220	-0.031532	-0.222932	-0.936503	-0.283697	0.131371	-0.496648	-0.267141	0.815106	-0.132588	0	0
10488	7.861209	0.628199	-3.954937	0.383368	-0.084186	-0.225626	-0.934872	-0.287090	0.135668	-0.495254	-0.270955	0.814401	-0.134383	0	0
10489	7.478495	0.725968	-3.630804	0.473329	-0.073297	-0.213598	-0.934408	-0.287999	0.139425	-0.493667	-0.275076	0.813541	-0.137030	0	0
10490	7.898685	0.906101	-3.901386	0.431701	0.084256	-0.211981	-0.932937	-0.291545	0.141027	-0.493472	-0.278776	0.811937	-0.139743	0	0
10491	8.720206	1.118748	-4.636044	0.333920	0.317749	-0.197670	-0.930516	-0.293693	0.140163	-0.495404	-0.281526	0.809344	-0.142409	0	0
10492	9.664722	1.272494	-5.023025	0.307117	0.437027	-0.185762	-0.929413	-0.295150	0.134405	-0.498354	-0.283888	0.806202	-0.145220	0	0
10493	10.402997	1.172315	-5.174478	0.207121	0.380553	-0.157280	-0.929303	-0.296564	0.128094	-0.501070	-0.285581	0.803553	-0.147226	0	0
10494	10.513802	0.983798	-5.100140	0.238524	0.224281	-0.131281	-0.927183	-0.300189	0.122332	-0.502402	-0.287461	0.801695	-0.149142	0	0
10495	9.627695	0.735274	-4.909200	0.220294	0.049916	-0.112001	-0.926613	-0.299830	0.123622	-0.502347	-0.289340	0.800794	-0.150528	0	0
10496	8.371413	0.573139	-4.636219	0.144749	-0.079046	-0.049843	-0.927429	-0.300794	0.125973	-0.501391	-0.290548	0.800825	-0.151225	0	0
10497	7.688956	0.521016	-4.369487	0.088056	-0.162495	-0.039879	-0.924738	-0.300618	0.127373	-0.499903	-0.291505	0.801393	-0.151294	0	0
10498	7.165107	0.746567	-4.275961	0.072661	-0.155402	-0.067523	-0.924242	-0.302374	0.133763	-0.498569	-0.292608	0.801859	-0.151104	0	0
10499	7.256579	0.916815	-4.360399	0.048591	-0.036383	-0.054868	-0.925097	-0.302047	0.133226	-0.498225	-0.293302	0.801812	-0.151142	0	0
10500	7.659484	0.936823	-4.616885	-0.063211	0.123589	-0.044246	-0.924369	-0.303517	0.133692	-0.499489	-0.293118	0.801158	-0.150795	0	0
10501	8.339041	1.158792	-4.708485	0.002835	0.197188	-0.044051	-0.923273	-0.303203	0.129884	-0.501130	-0.293148	0.800045	-0.151196	0	0
10502	8.780191	1.260234	-4.729153	-0.030064	0.167642	-0.039366	-0.923875	-0.302449	0.126401	-0.502640	-0.293021	0.799131	-0.151267	0	0
10503	8.992174	1.268609	-4.741857	-0.101367	0.077019	-0.028301	-0.920805	-0.302288	0.122140	-0.503597	-0.292587	0.798822	-0.150552	0	0
10504	8.760106	1.311243	-4.544493	-0.156353	-0.024589	-0.020944	-0.921043	-0.307052	0.119865	-0.503910	-0.291968	0.799115	-0.149144	0	0
10505	8.333858	1.402283	-4.238100	-0.163792	-0.157851	-0.010722	-0.920774	-0.306184	0.119634	-0.503142	-0.291435	0.800131	-0.147323	0	0
10506	7.920742	1.451637	-4.084646	-0.179654	-0.251925	0.022352	-0.919606	-0.306422	0.124133	-0.501636	-0.290685	0.801721	-0.145281	0	0
10507	7.964807	1.395784	-4.282312	-0.165649	-0.286074	0.070142	-0.919320	-0.304590	0.127638	-0.499718	-0.289683	0.803606	-0.143467	0	0
10508	8.109396	1.357481	-4.575412	-0.128640	-0.286998	0.084914	-0.919287	-0.304253	0.132466	-0.497682	-0.288731	0.805463	-0.142043	0	0
10509	8.393982	1.249486	-4.808983	-0.066745	-0.282604	0.071301	-0.919704	-0.302424	0.136261	-0.495491	-0.288209	0.807177	-0.141028	0	0
10510	8.880404	1.182528	-5.134378	-0.012263	-0.268660	0.053120	-0.917448	-0.299790	0.140364	-0.493303	-0.288058	0.808674	-0.140434	0	0
10511	9.388183	1.023316	-5.463588	-0.043085	-0.207840	0.055791	-0.917016	-0.298382	0.143700	-0.491661	-0.287672	0.809930	-0.139739	0	0
10512	9.584855	0.994261	-5.570167	0.030892	-0.191232	0.083471	-0.916035	-0.296232	0.146370	-0.489928	-0.287377	0.811063	-0.139867	0	0
10513	9.251440	0.720107	-5.566732	0.093174	-0.271203	0.092777	-0.915721	-0.296158	0.150614	-0.487321	-0.287449	0.812537	-0.140269	0	0
10514	9.159314	0.515776	-4.931762	0.321474	-0.371060	0.087842	-0.914007	-0.293376	0.157700	-0.483274	-0.288782	0.814133	-0.142259	0	0
10515	8.882128	0.291038	-4.845565	0.356176	-0.385848	0.086003	-0.913145	-0.290029	0.165254	-0.478969	-0.290336	0.815741	-0.144433	0	0
10516	8.975613	0.066847	-4.814291	0.318714	-0.320723	0.045436	-0.912560	-0.287365	0.172202	-0.475379	-0.291912	0.816938	-0.146334	0	0
10517	8.979354	0.334550	-5.066311	0.205278	-0.190360	-0.035703	-0.911934	-0.288265	0.178645	-0.473270	-0.293442	0.817448	-0.147264	0	0
10518	9.009616	0.475892	-4.952994	0.223807	-0.128033	-0.032062	-0.910223	-0.287857	0.181482	-0.471634	-0.294915	0.817624	-0.148583	0	0
10519	8.633214	0.428874	-4.685598	0.223404	-0.127260	-0.046828	-0.910496	-0.286976	0.184085	-0.470000	-0.296522	0.817763	-0.149794	0	0
10520	8.130869	0.320447	-4.474279	0.220465	-0.088050	-0.058030	-0.909069	-0.286155	0.187375	-0.468734	-0.298125	0.817671	-0.151079	0	0
10521	7.660021	0.096868	-4.192425	0.094457	-0.049230	-0.087833	-0.908483	-0.286819	0.189024	-0.468180	-0.299340	0.817507	-0.151278	0	0
10522	7.217893	-0.126574	-3.935798	-0.038529	0.004386	-0.071788	-0.907329	-0.288437	0.189478	-0.468462	-0.299704	0.817327	-0.150657	0	0
10523	7.552569	-0.373052	-4.176977	-0.096154	0.133255	-0.051895	-0.906654	-0.287608	0.186978	-0.469918	-0.299452	0.816700	-0.150021	0	0
10524	8.187780	-0.279024	-4.649400	-0.046872	0.349886	-0.009795	-0.906254	-0.288803	0.181950	-0.472949	-0.298749	0.815089	-0.150657	0	0
10525	9.110670	-0.086208	-5.044980	0.093352	0.511932	0.017971	-0.907157	-0.289525	0.173571	-0.476813	-0.298241	0.812578	-0.153032	0	0
10526	10.077701	0.002522	-5.297960	0.123509	0.545299	0.047560	-0.907129	-0.285283	0.166059	-0.480817	-0.297568	0.809915	-0.155905	0	0
10527	10.165881	0.270132	-5.227048	0.210139	0.343931	0.024260	-0.907895	-0.284395	0.159900	-0.482942	-0.297812	0.808005	-0.158753	0	0
10528	9.591389	0.254649	-5.036581	0.313430	0.083145	-0.055992	-0.907912	-0.283767	0.158808	-0.482788	-0.299605	0.806933	-0.161279	0	0
10529	8.730715	0.296296	-4.796390	0.280249	-0.029027	-0.122119	-0.908890	-0.283678	0.160237	-0.481916	-0.301956	0.806258	-0.162872	0	0
10530	7.849906	0.202996	-4.609467	0.134012	-0.019449	-0.186855	-0.908154	-0.285189	0.161550	-0.481680	-0.304098	0.805567	-0.163009	0	0
10531	7.518015	0.233491	-4.538884	0.055594	0.052532	-0.218386	-0.905126	-0.288786	0.163700	-0.482294	-0.306006	0.804564	-0.162572	0	0
10532	7.552021	0.193754	-4.487274	0.163411	0.159532	-0.165125	-0.903420	-0.291133	0.161274	-0.483365	-0.307828	0.803017	-0.163598	0	0
10533	7.851396	-0.005165	-4.639865	0.283105	0.319480	-0.119240	-0.904568	-0.290747	0.159612	-0.485254	-0.309596	0.800642	-0.166285	0	0
10534	8.383002	-0.026815	-4.751676	0.400397	0.403136	-0.120869	-0.902335	-0.292220	0.153843	-0.487456	-0.311795	0.797630	-0.170169	0	0
10535	8.647883	-0.025932	-4.776069	0.480625	0.367484	-0.127938	-0.902087	-0.292289	0.149311	-0.489102	-0.314494	0.794614	-0.174532	0	0
10536	8.850577	-0.093709	-4.711627	0.530924	0.257442	-0.152403	-0.900965	-0.292128	0.148603	-0.489755	-0.317808	0.791933	-0.178830	0	0
10537	8.760567	-0.095785	-4.510204	0.521318	0.103278	-0.222843	-0.900648	-0.294327	0.149453	-0.489312	-0.321900	0.789781	-0.182207	0	0
10538	8.512751	-0.084260	-4.155447	0.523358	0.015097	-0.274124	-0.898348	-0.296189	0.151577	-0.488258	-0.326554	0.787857	-0.185062	0	0
10539	8.629838	-0.229708	-4.221161	0.496294	-0.000914	-0.328289	-0.898291	-0.299578	0.153344	-0.487236	-0.331520	0.785864	-0.187384	0	0
10540	8.736476	-0.241966	-4.447454	0.468717	0.044000	-0.338493	-0.895940	-0.304922	0.156240	-0.486674	-0.336337	0.783636	-0.189580	0	0
10541	8.889750	-0.343841	-4.526315	0.496755	0.038964	-0.316394	-0.892915	-0.307437	0.159730	-0.485909	-0.341112	0.781433	-0.192087	0	0
10542	8.970224	-0.390656	-4.693882	0.432552	0.000278	-0.250388	-0.889619	-0.309628	0.162390	-0.484930	-0.345128	0.779737	-0.194268	0	0
10543	9.075746	-0.302719	-4.796290	0.404406	0.007093	-0.208210	-0.888015	-0.312072	0.164908	-0.483999	-0.348649	0.778197	-0.196467	0	0
10544	9.003694	-0.141651	-4.833609	0.346228	-0.008456	-0.191773	-0.886588	-0.312449	0.166285	-0.483119	-0.351792	0.776883	-0.198221	0	0
10545	8.957965	-0.048061	-4.555923	0.318180	-0.096026	-0.204519	-0.884245	-0.316418	0.170398	-0.481665	-0.355058	0.775997	-0.199400	0	0
10546	8.801575	0.226476	-4.330891	0.252658	-0.176017	-0.250380	-0.882939	-0.316646	0.174613	-0.479917	-0.358528	0.775447	-0.199547	0	0
10547	8.768817	0.303052	-4.237379	0.177243	-0.171255	-0.265208	-0.880295	-0.322588	0.177893	-0.478491	-0.361725	0.774965	-0.199072	0	0
10548	8.706712	0.585463	-4.286355	0.067294	-0.103767	-0.311377	-0.877985	-0.325309	0.179963	-0.478081	-0.364626	0.774198	-0.197746	0	0
10549	8.814117	0.962782	-4.268588	0.103499	-0.027160	-0.331528	-0.874625	-0.332249	0.182891	-0.478158	-0.367691	0.772916	-0.196898	0	0
10550	8.967092	1.085819	-4.481238	0.149523	0.058957	-0.294825	-0.872453	-0.336179	0.183331	-0.478661	-0.370532	0.771251	-0.196881	0	0
10551	9.002594	0.999564	-4.217425	0.282514	0.102017	-0.251507	-0.869182	-0.338490	0.182590	-0.478906	-0.373574	0.769274	-0.198267	0	0
10552	8.853483	0.995237	-4.178061	0.409016	0.099399	-0.276062	-0.868438	-0.340845	0.183567	-0.478704	-0.377415	0.766947	-0.200480	0	0
10553	8.533546	1.046001	-3.817935	0.516778	0.042133	-0.310679	-0.866401	-0.343345	0.187067	-0.477705	-0.382134	0.764528	-0.203146	0	0
10554	8.264478	1.087948	-3.730303	0.496437	0.022205	-0.316243	-0.865218	-0.346593	0.188550	-0.476632	-0.386832	0.762194	-0.205531	0	0
10555	8.289755	1.199666	-3.935836	0.472445	0.083881	-0.330134	-0.863746	-0.349486	0.191466	-0.476130	-0.391376	0.759537	-0.207912	0	0
10556	8.746450	1.134334	-4.366389	0.373931	0.188389	-0.331334	-0.861285	-0.353591	0.192458	-0.476798	-0.395241	0.756556	-0.209931	0	0
10557	9.229693	1.190690	-4.843036	0.252929	0.321497	-0.285803	-0.858463	-0.355484	0.189202	-0.478840	-0.397887	0.753358	-0.211778	0	0
10558	9.801546	1.091959	-5.014826	0.286413	0.347936	-0.234291	-0.857997	-0.360245	0.186637	-0.480829	-0.400249	0.750143	-0.214220	0	0
10559	9.957069	1.147121	-4.870523	0.366728	0.201590	-0.191644	-0.855057	-0.360280	0.183496	-0.481293	-0.402973	0.747618	-0.216879	0	0
10560	9.485418	0.963972	-4.709149	0.386739	0.054037	-0.112587	-0.856164	-0.361320	0.184573	-0.480398	-0.405514	0.746064	-0.219463	0	0
10561	8.772477	0.748944	-4.575191	0.293715	-0.043708	-0.092615	-0.856020	-0.360411	0.186467	-0.479094	-0.407671	0.745257	-0.221054	0	0
10562	8.107059	0.845180	-4.349194	0.204459	-0.116823	-0.068940	-0.852608	-0.360335	0.189691	-0.477560	-0.409382	0.745085	-0.221790	0	0
10563	7.623354	0.918219	-4.296811	0.169460	-0.123748	-0.076431	-0.853555	-0.361094	0.193753	-0.476122	-0.411000	0.744993	-0.222198	0	0
10564	7.507540	1.026617	-4.361822	0.080630	-0.039990	-0.087758	-0.851970	-0.361964	0.196370	-0.475705	-0.412091	0.744644	-0.222239	0	0
10565	7.788022	0.997889	-4.536752	-0.024161	0.076174	-0.084427	-0.852413	-0.362507	0.192947	-0.476564	-0.412406	0.743998	-0.221980	0	0
10566	8.157444	1.154957	-4.508480	-0.011698	0.156582	-0.104609	-0.850422	-0.363681	0.192854	-0.478027	-0.412744	0.742847	-0.222062	0	0
10567	8.455682	1.314800	-4.649028	0.002212	0.135586	-0.060416	-0.849157	-0.364727	0.190373	-0.479160	-0.412878	0.741956	-0.222350	0	0
10568	8.719272	1.271601	-4.821004	-0.104866	0.100702	-0.024738	-0.849610	-0.364555	0.186995	-0.480413	-0.412295	0.741607	-0.221889	0	0
10569	8.635781	1.265836	-4.709223	-0.184788	0.040301	0.003631	-0.849761	-0.365157	0.184696	-0.481463	-0.411271	0.741851	-0.220695	0	0
10570	8.385854	1.298809	-4.325261	-0.185795	-0.078397	0.047825	-0.848640	-0.364595	0.184579	-0.481557	-0.410157	0.742836	-0.219246	0	0
10571	8.395186	1.326105	-4.376157	-0.259457	-0.153469	0.106531	-0.849351	-0.363889	0.185054	-0.481241	-0.408436	0.744592	-0.217188	0	0
10572	8.419146	1.399344	-4.424886	-0.214161	-0.195409	0.128724	-0.848829	-0.360464	0.185263	-0.480400	-0.406823	0.746526	-0.215429	0	0
10573	8.521242	1.469563	-4.650471	-0.152781	-0.203131	0.132554	-0.847971	-0.360144	0.187255	-0.479210	-0.405525	0.748384	-0.214077	0	0
10574	8.648489	1.430451	-4.694132	-0.092958	-0.235332	0.114391	-0.847711	-0.356036	0.191185	-0.477598	-0.404688	0.750173	-0.212996	0	0
10575	8.856468	1.219681	-4.819228	-0.080208	-0.236942	0.110755	-0.847410	-0.356281	0.193147	-0.475899	-0.403971	0.751938	-0.211936	0	0
10576	9.179671	1.077159	-5.030313	-0.123500	-0.125067	0.121544	-0.847576	-0.353084	0.195328	-0.475218	-0.402695	0.753287	-0.211100	0	0
10577	9.449008	1.003036	-5.069855	-0.056559	-0.094245	0.158374	-0.848436	-0.350342	0.198194	-0.474390	-0.401427	0.754508	-0.211016	0	0
10578	9.422700	0.700440	-4.916253	0.033015	-0.170417	0.196240	-0.849452	-0.347513	0.199371	-0.472575	-0.400423	0.756035	-0.211532	0	0
10579	9.224741	0.425111	-4.536245	0.141056	-0.350845	0.251716	-0.848783	-0.341205	0.205132	-0.468813	-0.399917	0.758411	-0.212352	0	0
10580	8.867820	-0.006000	-4.390440	0.114350	-0.411681	0.283730	-0.849340	-0.337523	0.212155	-0.464644	-0.399130	0.761227	-0.212919	0	0
10581	8.705417	-0.215381	-4.424380	-0.031991	-0.333509	0.275907	-0.849361	-0.332227	0.218284	-0.461638	-0.397574	0.763954	-0.212604	0	0
10582	8.747143	-0.059147	-4.702702	-0.126082	-0.162915	0.229598	-0.851108	-0.327385	0.219593	-0.460425	-0.395539	0.765888	-0.212069	0	0
10583	8.819247	0.219392	-4.534499	-0.137090	-0.079589	0.222171	-0.852109	-0.326497	0.219375	-0.459883	-0.393357	0.767435	-0.211711	0	0
10584	8.856975	0.201734	-4.323462	-0.148755	-0.096564	0.198330	-0.853851	-0.321418	0.221689	-0.459325	-0.391317	0.768973	-0.211121	0	0
10585	8.412132	0.212985	-4.205302	-0.157780	-0.148387	0.139578	-0.853305	-0.319723	0.222073	-0.458508	-0.389810	0.770543	-0.209959	0	0
10586	7.973853	0.193645	-4.160052	-0.258973	-0.135824	0.117239	-0.852477	-0.317107	0.224067	-0.458243	-0.387963	0.772165	-0.207989	0	0
10587	7.604420	0.029959	-3.876769	-0.335633	-0.072228	0.117806	-0.853184	-0.317620	0.223051	-0.458745	-0.385639	0.773656	-0.205652	0	0
10588	7.950228	-0.254025	-4.220058	-0.403066	0.087830	0.109178	-0.851968	-0.315994	0.218758	-0.460769	-0.382724	0.774497	-0.203392	0	0
10589	8.445505	-0.268460	-4.668632	-0.384800	0.265878	0.088836	-0.855112	-0.316256	0.213398	-0.464124	-0.379690	0.774393	-0.201839	0	0
10590	9.551823	-0.079890	-5.025205	-0.208874	0.439127	0.081827	-0.854359	-0.313598	0.205780	-0.468164	-0.377168	0.773075	-0.202292	0	0
10591	10.335163	0.181836	-5.422363	-0.088039	0.448061	0.084088	-0.856959	-0.313220	0.198900	-0.471796	-0.375164	0.771470	-0.203702	0	0
10592	10.104959	0.269309	-5.314148	0.061605	0.192814	0.095766	-0.859001	-0.312012	0.192490	-0.472877	-0.374280	0.770795	-0.205369	0	0
10593	9.431361	0.057507	-5.080191	0.013659	-0.020767	0.033442	-0.859147	-0.310390	0.194573	-0.472609	-0.374096	0.770996	-0.205566	0	0
10594	8.373609	0.102091	-4.774639	-0.114450	-0.120250	-0.025591	-0.859010	-0.310365	0.194008	-0.472183	-0.373956	0.771707	-0.204129	0	0
10595	7.686860	0.207614	-4.506720	-0.156774	-0.092987	-0.035937	-0.857886	-0.309292	0.195195	-0.472135	-0.373650	0.772336	-0.202412	0	0
10596	7.470229	0.081900	-4.422142	-0.141388	-0.024368	-0.014978	-0.855049	-0.310071	0.195543	-0.472524	-0.373111	0.772681	-0.201179	0	0
10597	7.594605	-0.039315	-4.490386	-0.077472	0.110802	0.000534	-0.858306	-0.310763	0.193128	-0.473678	-0.372485	0.772321	-0.201007	0	0
10598	7.894784	0.014015	-4.646194	0.102724	0.222275	0.022800	-0.857056	-0.310399	0.191159	-0.474983	-0.372314	0.771144	-0.202758	0	0
10599	8.457989	-0.103454	-4.682515	0.187816	0.224033	0.022150	-0.857652	-0.309945	0.187941	-0.475974	-0.372546	0.769785	-0.205157	0	0
10600	8.667315	-0.214142	-4.676572	0.237293	0.133050	0.033431	-0.856400	-0.309322	0.186553	-0.476062	-0.373109	0.768786	-0.207659	0	0
10601	8.720105	-0.282418	-4.676576	0.273183	0.019950	-0.016785	-0.858268	-0.305786	0.188206	-0.475239	-0.374460	0.768065	-0.209770	0	0
10602	8.630640	-0.295205	-4.400364	0.325082	-0.108952	-0.081639	-0.856845	-0.306136	0.189019	-0.473375	-0.376811	0.767597	-0.211483	0	0
10603	8.672101	-0.297043	-4.645891	0.294337	-0.120291	-0.136734	-0.855951	-0.307222	0.193326	-0.471640	-0.379467	0.767030	-0.212662	0	0
10604	8.808158	-0.333013	-5.107740	0.302180	-0.098900	-0.155095	-0.852540	-0.306078	0.198173	-0.470080	-0.382252	0.766263	-0.213892	0	0
10605	8.730925	-0.320057	-5.128922	0.269978	-0.143074	-0.122988	-0.854044	-0.307795	0.201474	-0.468222	-0.384728	0.765891	-0.214857	0	0
10606	8.774166	-0.378668	-5.121259	0.202753	-0.181176	-0.067086	-0.852174	-0.308160	0.205392	-0.466216	-0.386539	0.766046	-0.215417	0	0
10607	8.658451	-0.246055	-5.183701	0.136348	-0.143211	-0.021403	-0.850179	-0.308028	0.207927	-0.464646	-0.387606	0.766344	-0.215832	0	0
10608	8.319025	-0.170394	-4.861331	0.163949	-0.221824	0.028274	-0.848448	-0.307738	0.213160	-0.462266	-0.388591	0.767129	-0.216379	0	0
10609	8.187254	-0.195176	-4.752699	0.076698	-0.293086	0.022682	-0.849994	-0.306164	0.216667	-0.459676	-0.389363	0.768412	-0.215958	0	0
10610	8.333066	0.020477	-4.995879	-0.008435	-0.248034	-0.017869	-0.848125	-0.307052	0.219563	-0.457860	-0.389955	0.769502	-0.214862	0	0
10611	8.300090	0.177921	-4.964634	0.002338	-0.205071	-0.028908	-0.845552	-0.306611	0.224374	-0.456341	-0.390588	0.770332	-0.213971	0	0
10612	8.200866	0.133707	-4.690677	0.017971	-0.203311	-0.060098	-0.843982	-0.306466	0.226772	-0.454851	-0.391528	0.770987	-0.213060	0	0
10613	8.331985	0.223725	-4.600790	0.026184	-0.182726	-0.096771	-0.842804	-0.307958	0.230485	-0.453552	-0.392741	0.771392	-0.212130	0	0
10614	8.418914	0.330111	-4.622671	-0.000746	-0.072694	-0.087788	-0.840357	-0.310789	0.231840	-0.453199	-0.393532	0.771380	-0.211461	0	0
10615	8.793442	0.368891	-4.817586	-0.011738	0.047877	-0.100765	-0.839511	-0.310795	0.231690	-0.453836	-0.394114	0.770800	-0.211128	0	0
10616	9.321758	0.504895	-5.109407	-0.013328	0.146577	-0.101713	-0.839664	-0.311125	0.229691	-0.455252	-0.394488	0.769764	-0.211159	0	0
10617	9.644731	0.604915	-5.142573	0.055082	0.132785	-0.073025	-0.839381	-0.311796	0.228657	-0.456220	-0.394978	0.768763	-0.211801	0	0
10618	9.348888	0.645756	-4.778582	0.190658	0.007728	-0.052421	-0.839101	-0.311787	0.228372	-0.455656	-0.396195	0.768118	-0.213077	0	0
10619	8.671520	0.500446	-4.437769	0.224650	-0.079722	-0.072565	-0.838365	-0.312365	0.231157	-0.454318	-0.397902	0.767720	-0.214184	0	0
10620	7.915331	0.569108	-4.097444	0.217789	-0.086147	-0.122263	-0.836765	-0.314388	0.233843	-0.453070	-0.399977	0.767158	-0.214977	0	0
10621	7.518346	0.719630	-4.081616	0.125482	-0.035088	-0.157454	-0.835486	-0.312999	0.237311	-0.452649	-0.401785	0.766423	-0.215113	0	0
10622	7.749204	0.979791	-4.252806	0.025739	0.140077	-0.140406	-0.834354	-0.314092	0.235818	-0.453939	-0.402637	0.765171	-0.215257	0	0
10623	8.470852	0.709661	-4.921659	-0.110839	0.376073	-0.073973	-0.834501	-0.316974	0.230266	-0.457431	-0.401847	0.763406	-0.215610	0	0
10624	9.627511	0.674621	-4.907173	-0.105163	0.477770	-0.077544	-0.835671	-0.319110	0.221518	-0.461680	-0.400890	0.761126	-0.216393	0	0
10625	10.211397	0.780706	-5.167450	0.021351	0.350102	-0.054933	-0.836821	-0.320567	0.216489	-0.464389	-0.400605	0.759244	-0.217730	0	0
10626	9.814170	0.729215	-5.097374	0.039228	0.111774	-0.012403	-0.836860	-0.320073	0.212278	-0.465127	-0.400598	0.758593	-0.218436	0	0
10627	9.125242	0.519042	-4.976361	-0.071410	-0.018730	0.002087	-0.837838	-0.320386	0.213116	-0.465280	-0.400250	0.758850	-0.217854	0	0
10628	8.181983	0.542904	-4.812908	-0.149536	-0.094094	0.031218	-0.839234	-0.320720	0.214523	-0.465114	-0.399485	0.759740	-0.216508	0	0
10629	7.749370	0.597658	-4.690091	-0.224669	-0.128953	0.031044	-0.837533	-0.321318	0.214469	-0.464975	-0.398444	0.760955	-0.214451	0	0
10630	7.566901	0.714860	-4.653517	-0.292269	-0.100361	0.032682	-0.836672	-0.322203	0.214688	-0.465322	-0.397014	0.762176	-0.211999	0	0
10631	7.701650	0.831314	-4.727846	-0.250973	0.042567	0.058273	-0.837394	-0.321837	0.213304	-0.466526	-0.395276	0.762747	-0.210540	0	0
10632	8.000153	0.873622	-4.784628	-0.212162	0.171297	0.060050	-0.836302	-0.321632	0.208782	-0.468562	-0.393431	0.762630	-0.209900	0	0
10633	8.376309	0.933943	-4.778978	-0.184672	0.161920	0.062965	-0.838293	-0.322050	0.206229	-0.470396	-0.391713	0.762513	-0.209433	0	0
10634	8.640402	0.855719	-4.871491	-0.328461	0.157033	0.091179	-0.839202	-0.320486	0.200962	-0.472705	-0.389104	0.762816	-0.207991	0	0
10635	8.642776	0.777717	-4.843103	-0.481633	0.122978	0.113862	-0.840636	-0.321530	0.196386	-0.475279	-0.385669	0.763679	-0.205337	0	0
10636	8.420976	0.785035	-4.549733	-0.554435	0.011064	0.140470	-0.840971	-0.320289	0.191659	-0.477225	-0.381894	0.765296	-0.201830	0	0
10637	8.328575	0.873183	-4.383866	-0.632210	-0.107519	0.187304	-0.839857	-0.320481	0.189374	-0.478433	-0.377625	0.767792	-0.197475	0	0
10638	8.431500	0.961463	-4.510329	-0.660112	-0.138291	0.242386	-0.841869	-0.318120	0.188692	-0.479392	-0.372836	0.770652	-0.193062	0	0
10639	8.532264	1.095667	-4.624335	-0.634911	-0.138557	0.261746	-0.843461	-0.317344	0.185080	-0.480179	-0.368008	0.773508	-0.188902	0	0
10640	8.694972	1.079446	-4.765792	-0.639178	-0.175276	0.276507	-0.843514	-0.313582	0.184467	-0.480661	-0.363082	0.776556	-0.184655	0	0
10641	8.621972	1.108029	-4.869157	-0.599655	-0.251532	0.256504	-0.844532	-0.312067	0.183157	-0.480404	-0.358641	0.779793	-0.180309	0	0
10642	8.573520	1.094188	-4.896421	-0.616645	-0.285493	0.239995	-0.845657	-0.311547	0.184615	-0.479964	-0.354276	0.783117	-0.175644	0	0
10643	8.577664	1.100214	-4.985910	-0.734989	-0.266078	0.259919	-0.845684	-0.309530	0.184458	-0.480015	-0.349148	0.786588	-0.170178	0	0
10644	8.666131	0.948894	-5.321126	-0.807906	-0.203778	0.331232	-0.846027	-0.306253	0.182121	-0.480671	-0.342959	0.790066	-0.164714	0	0
10645	9.013958	0.854058	-5.484513	-0.753119	-0.131742	0.388169	-0.846366	-0.303133	0.180057	-0.481559	-0.336458	0.793250	-0.160158	0	0
10646	9.120542	0.591359	-5.301804	-0.667134	-0.169158	0.425086	-0.848403	-0.299170	0.178910	-0.481786	-0.330101	0.796535	-0.156361	0	0
10647	9.283686	0.494567	-5.042833	-0.649679	-0.215671	0.432563	-0.850444	-0.293989	0.179254	-0.481524	-0.323833	0.799999	-0.152541	0	0
10648	9.235925	0.406348	-4.949833	-0.668863	-0.247382	0.471092	-0.850354	-0.290509	0.178481	-0.480996	-0.317177	0.803703	-0.148673	0	0
10649	8.871118	0.364917	-4.743222	-0.728802	-0.239991	0.487398	-0.853961	-0.284432	0.178612	-0.480641	-0.310076	0.807459	-0.144385	0	0
10650	8.473026	0.298544	-4.467894	-0.839871	-0.211397	0.505397	-0.856876	-0.278024	0.177627	-0.480806	-0.302208	0.811213	-0.139386	0	0
10651	8.125127	0.259361	-4.257069	-0.954998	-0.149463	0.504996	-0.857508	-0.273905	0.175769	-0.481757	-0.293685	0.814745	-0.133604	0	0
10652	7.884430	0.163033	-4.181062	-1.032341	-0.048576	0.544990	-0.859304	-0.268513	0.171740	-0.483653	-0.284290	0.817896	-0.127690	0	0
10653	7.718706	-0.058691	-4.016888	-1.054250	0.030592	0.607148	-0.861543	-0.262466	0.166201	-0.486102	-0.274137	0.820761	-0.122085	0	0
10654	7.815383	-0.301341	-3.877156	-1.065868	0.085422	0.645561	-0.867757	-0.255704	0.159047	-0.488920	-0.263503	0.823346	-0.116721	0	0
10655	8.352588	-0.529943	-4.111300	-1.126151	0.191915	0.671039	-0.869591	-0.248498	0.153152	-0.492658	-0.252191	0.825417	-0.111240	0	0
10656	9.017144	-0.378333	-4.553043	-1.004538	0.328045	0.654701	-0.872876	-0.239579	0.144974	-0.497152	-0.241440	0.826494	-0.107023	0	0
10657	9.744781	-0.374256	-4.877334	-0.872247	0.399104	0.632975	-0.875885	-0.231161	0.135207	-0.501866	-0.231387	0.826914	-0.103942	0	0
10658	10.246788	-0.162123	-4.865739	-0.800450	0.343023	0.552605	-0.878613	-0.223399	0.124123	-0.505976	-0.222402	0.827251	-0.100904	0	0
10659	9.960013	0.054579	-4.959882	-0.766726	0.147408	0.464866	-0.880575	-0.216927	0.118608	-0.508433	-0.214472	0.828273	-0.097269	0	0
10660	9.546620	0.107536	-4.533445	-0.758891	-0.073548	0.369737	-0.882205	-0.211813	0.117246	-0.509096	-0.207581	0.830141	-0.092720	0	0
10661	8.678304	0.134646	-4.650555	-0.872387	-0.093222	0.300537	-0.883690	-0.208048	0.114102	-0.509855	-0.200673	0.832007	-0.086847	0	0
10662	8.043094	0.117982	-4.520627	-0.863810	-0.055088	0.275579	-0.885288	-0.205379	0.112870	-0.510893	-0.193981	0.833549	-0.080967	0	0
10663	7.734867	-0.080204	-4.408941	-0.806477	-0.004809	0.292947	-0.885206	-0.202381	0.110229	-0.512185	-0.187364	0.834758	-0.075769	0	0
10664	7.753240	-0.293390	-4.435173	-0.719085	0.060395	0.337943	-0.887534	-0.198229	0.108248	-0.513787	-0.180778	0.835591	-0.071627	0	0
10665	7.992888	-0.444005	-4.541737	-0.522580	0.137956	0.356578	-0.889329	-0.193103	0.103778	-0.515641	-0.174956	0.835877	-0.069386	0	0
10666	8.545424	-0.747405	-4.632012	-0.487988	0.142196	0.347532	-0.888725	-0.188278	0.098842	-0.517456	-0.169399	0.836066	-0.067363	0	0
10667	8.894011	-0.567285	-4.503776	-0.434369	0.109497	0.338624	-0.891362	-0.183568	0.094354	-0.518894	-0.164182	0.836345	-0.065725	0	0
10668	8.990791	-0.649144	-4.418556	-0.343676	0.012676	0.352730	-0.892288	-0.178852	0.092113	-0.519350	-0.159404	0.837065	-0.064717	0	0
10669	8.959879	-0.691107	-4.347625	-0.343882	-0.051269	0.282167	-0.892781	-0.174327	0.090703	-0.519306	-0.155218	0.837987	-0.063289	0	0
10670	8.703197	-0.535206	-4.264544	-0.288510	-0.072594	0.234567	-0.894118	-0.169673	0.089876	-0.519017	-0.151762	0.838896	-0.061990	0	0
10671	8.723359	-0.527134	-4.154133	-0.312986	-0.072844	0.208837	-0.895107	-0.168597	0.091649	-0.518774	-0.148355	0.839771	-0.060414	0	0
10672	9.126471	-0.400172	-4.429254	-0.354742	-0.054397	0.150103	-0.893875	-0.166135	0.090802	-0.518772	-0.145252	0.840474	-0.058149	0	0
10673	9.303373	-0.033111	-4.766813	-0.321052	0.025511	0.137284	-0.894213	-0.162885	0.089029	-0.519396	-0.142338	0.840714	-0.056282	0	0
10674	9.345809	0.276217	-4.708412	-0.290463	-0.032787	0.125572	-0.894788	-0.162685	0.088057	-0.519485	-0.139756	0.841212	-0.054460	0	0
10675	9.015913	0.415415	-4.427048	-0.297626	-0.151843	0.144976	-0.895636	-0.161209	0.090420	-0.518567	-0.136993	0.842352	-0.052580	0	0
10676	8.600761	0.351937	-4.177634	-0.338175	-0.238031	0.108237	-0.895230	-0.159383	0.091095	-0.516988	-0.134416	0.843894	-0.049981	0	0
10677	8.143493	0.383449	-4.116849	-0.362171	-0.237619	0.100755	-0.894928	-0.158839	0.094520	-0.515441	-0.131731	0.845423	-0.047209	0	0
10678	8.084834	0.356036	-4.211453	-0.350250	-0.156205	0.093287	-0.895785	-0.157443	0.095606	-0.514558	-0.129175	0.846499	-0.044537	0	0
10679	8.520550	0.045718	-4.447165	-0.298031	-0.061803	0.084099	-0.895208	-0.157787	0.096568	-0.514406	-0.126876	0.847046	-0.042453	0	0
10680	9.228437	-0.019975	-4.802573	-0.216934	0.025803	0.096181	-0.896062	-0.158005	0.095432	-0.514882	-0.124900	0.847114	-0.041158	0	0
10681	9.678443	0.151062	-4.953554	-0.133153	0.035563	0.115721	-0.895546	-0.155340	0.093614	-0.515328	-0.123137	0.847120	-0.040760	0	0
10682	9.746174	0.296469	-4.981709	-0.068184	-0.052155	0.194938	-0.895846	-0.154034	0.093415	-0.514914	-0.121120	0.847644	-0.041137	0	0
10683	9.328302	0.296966	-4.799410	-0.023804	-0.164605	0.224480	-0.895040	-0.150756	0.093613	-0.513480	-0.119078	0.848761	-0.041984	0	0
10684	8.742886	0.425944	-4.525465	-0.062867	-0.242933	0.209748	-0.897021	-0.147385	0.098650	-0.511427	-0.117041	0.850270	-0.042252	0	0
10685	8.094524	0.580266	-4.299727	-0.116708	-0.296624	0.152729	-0.897313	-0.145073	0.101343	-0.509001	-0.115187	0.852000	-0.041785	0	0
10686	7.451334	0.829060	-4.068735	-0.153301	-0.241032	0.114854	-0.896446	-0.143073	0.107115	-0.507098	-0.113493	0.853409	-0.040799	0	0
10687	7.044790	1.094823	-3.781264	-0.134196	-0.151984	0.069752	-0.896156	-0.142459	0.109131	-0.505950	-0.112201	0.854302	-0.039919	0	0
10688	7.502471	1.299173	-3.888836	-0.128283	0.042002	-0.001986	-0.896423	-0.143743	0.109053	-0.506477	-0.111518	0.854127	-0.038874	0	0
10689	8.312304	1.416155	-4.536724	-0.227591	0.282657	-0.046430	-0.896448	-0.144393	0.104771	-0.509186	-0.110578	0.852718	-0.037083	0	0
10690	9.136972	1.637934	-4.870470	-0.265834	0.464064	-0.057596	-0.894089	-0.145779	0.097167	-0.513475	-0.109508	0.850366	-0.035050	0	0
10691	9.819191	1.607547	-5.132899	-0.201954	0.427427	-0.060946	-0.895973	-0.147196	0.088612	-0.517372	-0.108772	0.848157	-0.033549	0	0
10692	10.007382	1.331956	-5.296325	-0.118235	0.289461	-0.066077	-0.896540	-0.149827	0.083928	-0.519999	-0.108591	0.846611	-0.032534	0	0
10693	9.515382	1.067891	-5.238583	-0.076341	0.074882	-0.052957	-0.895849	-0.150544	0.080766	-0.520757	-0.108556	0.846179	-0.031749	0	0
10694	8.883788	0.887449	-5.194400	-0.097398	-0.098500	-0.002423	-0.893739	-0.151065	0.079016	-0.520054	-0.108067	0.846708	-0.030819	0	0
10695	8.086236	0.883928	-4.874738	-0.114594	-0.194726	0.049832	-0.894554	-0.151634	0.082099	-0.518535	-0.107050	0.847800	-0.029948	0	0
10696	7.763345	1.027665	-4.934190	-0.152771	-0.147124	0.055138	-0.895655	-0.151253	0.086376	-0.517458	-0.105803	0.848654	-0.028797	0	0
10697	7.745071	1.191897	-4.874464	-0.178598	-0.086451	0.042170	-0.895945	-0.149880	0.087737	-0.516920	-0.104492	0.849189	-0.027450	0	0
10698	7.876641	1.310393	-4.738513	-0.233085	0.004431	0.049312	-0.895654	-0.151790	0.085635	-0.517211	-0.102836	0.849267	-0.025746	0	0
10699	8.026741	1.273965	-4.633253	-0.221316	0.102646	0.069395	-0.897377	-0.150537	0.084033	-0.518309	-0.101028	0.848856	-0.024363	0	0
10700	8.187429	1.308978	-4.436133	-0.232399	0.143635	0.062015	-0.895717	-0.150096	0.080369	-0.519770	-0.099229	0.848215	-0.022872	0	0
10701	8.184023	1.428490	-4.304790	-0.245847	0.144621	0.107889	-0.894201	-0.148843	0.077746	-0.521231	-0.096960	0.847617	-0.021515	0	0
10702	8.211270	1.486221	-3.923786	-0.212499	0.036063	0.135683	-0.895511	-0.146737	0.076193	-0.521737	-0.094665	0.847591	-0.020472	0	0
10703	8.299850	1.592160	-3.733170	-0.255936	-0.087185	0.167036	-0.895396	-0.144994	0.075735	-0.521221	-0.091895	0.848245	-0.019105	0	0
10704	8.459575	1.752567	-4.023124	-0.269459	-0.161837	0.216730	-0.896563	-0.141442	0.076817	-0.520075	-0.088654	0.849320	-0.017817	0	0
10705	8.735366	1.703458	-4.483038	-0.191320	-0.187007	0.266511	-0.895469	-0.137406	0.079038	-0.518622	-0.085400	0.850549	-0.017414	0	0
10706	9.403166	1.476627	-5.277616	-0.136588	-0.049750	0.312362	-0.896210	-0.133207	0.081429	-0.518283	-0.082022	0.851079	-0.017850	0	0
10707	10.306830	1.107839	-5.738941	-0.099180	0.206187	0.313985	-0.896714	-0.128755	0.078601	-0.520075	-0.078774	0.850272	-0.018795	0	0
10708	10.199032	0.752078	-5.196160	0.211708	0.029155	0.256084	-0.898494	-0.123454	0.076405	-0.520130	-0.077665	0.850265	-0.021966	0	0
10709	9.701652	0.436728	-4.568498	0.403236	-0.267074	0.194393	-0.898221	-0.121279	0.078800	-0.517513	-0.078143	0.851697	-0.026190	0	0
10710	9.356392	0.025719	-4.480970	0.404282	-0.354175	0.171453	-0.897931	-0.118141	0.084933	-0.514152	-0.078842	0.853531	-0.030263	0	0
10711	8.747549	-0.283568	-4.245239	0.260650	-0.279983	0.197485	-0.898650	-0.113148	0.091615	-0.511510	-0.078553	0.855032	-0.033280	0	0
10712	8.239434	-0.231082	-3.914296	0.173149	-0.139918	0.196997	-0.898391	-0.109829	0.094082	-0.510134	-0.077771	0.855829	-0.035674	0	0
10713	7.882249	0.134740	-3.519322	0.167996	-0.052063	0.204182	-0.898676	-0.108218	0.096448	-0.509502	-0.076868	0.856181	-0.038114	0	0
10714	7.868790	0.011145	-3.338464	0.236070	0.076322	0.239877	-0.899044	-0.101611	0.096441	-0.509903	-0.075970	0.855868	-0.041439	0	0
10715	8.079858	-0.344729	-3.314861	0.229234	0.197859	0.209377	-0.900496	-0.099231	0.095189	-0.511353	-0.075231	0.854908	-0.044625	0	0
10716	8.555252	-0.208509	-3.595039	0.224175	0.329887	0.143210	-0.899306	-0.096526	0.089408	-0.513957	-0.075021	0.853204	-0.047565	0	0
10717	9.184321	0.008058	-3.979475	0.243231	0.476881	0.088121	-0.899368	-0.095370	0.083401	-0.517817	-0.075256	0.850680	-0.050460	0	0
10718	9.813124	-0.057831	-4.278786	0.307481	0.538929	0.019448	-0.900308	-0.094020	0.073737	-0.522170	-0.076434	0.847714	-0.053630	0	0
10719	10.183501	-0.195794	-4.312861	0.390213	0.439696	-0.094871	-0.899519	-0.095285	0.064177	-0.525666	-0.079002	0.845109	-0.056790	0	0
10720	10.035040	-0.084186	-4.238948	0.456495	0.236527	-0.196280	-0.898671	-0.097428	0.060782	-0.527429	-0.082915	0.843424	-0.059831	0	0
10721	9.592376	-0.057912	-4.157003	0.564733	0.086768	-0.239047	-0.898936	-0.099113	0.060114	-0.527851	-0.087819	0.842401	-0.063416	0	0
10722	8.908714	-0.251828	-3.985356	0.615180	0.092465	-0.200597	-0.900027	-0.101979	0.060369	-0.528228	-0.092669	0.841316	-0.067639	0	0
10723	8.422686	-0.569163	-3.756685	0.632226	0.137346	-0.184272	-0.897995	-0.107370	0.058457	-0.528937	-0.097424	0.839960	-0.072127	0	0
10724	8.187716	-0.730526	-3.536387	0.719759	0.189556	-0.200773	-0.900815	-0.108015	0.057879	-0.529976	-0.102781	0.838201	-0.077331	0	0
10725	8.203370	-0.674187	-3.406169	0.807206	0.264193	-0.221809	-0.900084	-0.110689	0.056573	-0.531540	-0.108665	0.835902	-0.083215	0	0
10726	8.440670	-0.658360	-3.265181	0.908424	0.297996	-0.237205	-0.898253	-0.113213	0.051873	-0.533236	-0.115208	0.833250	-0.089895	0	0
10727	8.774323	-0.633400	-3.132567	0.982758	0.245860	-0.291949	-0.897097	-0.116173	0.050404	-0.534414	-0.122603	0.830658	-0.096838	0	0
10728	9.173525	-0.683606	-3.215457	1.022654	0.210060	-0.371565	-0.896893	-0.122381	0.048176	-0.535253	-0.130921	0.828026	-0.103622	0	0
10729	9.652885	-0.706902	-3.537887	1.030820	0.227691	-0.480677	-0.897646	-0.130612	0.046537	-0.536283	-0.140118	0.825037	-0.109917	0	0
10730	10.229046	-0.553555	-3.882110	0.989215	0.346283	-0.612937	-0.895173	-0.139032	0.041886	-0.538409	-0.150057	0.821162	-0.115286	0	0
10731	10.351210	-0.379978	-4.049800	1.073721	0.325123	-0.631957	-0.892405	-0.146070	0.041137	-0.540186	-0.160581	0.817140	-0.121224	0	0
10732	10.027368	-0.244734	-3.297669	0.981049	0.110857	-0.618057	-0.891282	-0.157484	0.039423	-0.540250	-0.170749	0.814295	-0.126087	0	0
10733	9.533373	-0.067371	-3.063060	0.826484	-0.068891	-0.562172	-0.890889	-0.164237	0.042391	-0.538997	-0.179810	0.812606	-0.129705	0	0
10734	8.888844	0.230106	-3.024939	0.663861	-0.051074	-0.484615	-0.890024	-0.174200	0.046284	-0.538019	-0.187352	0.811112	-0.132409	0	0
10735	8.757012	0.185236	-3.225617	0.581535	0.033948	-0.424395	-0.889054	-0.182623	0.048011	-0.537791	-0.193815	0.809324	-0.134950	0	0
10736	8.899376	-0.068003	-3.404092	0.543688	0.077367	-0.408956	-0.885857	-0.188640	0.049725	-0.537922	-0.199911	0.807353	-0.137320	0	0
10737	8.917283	-0.353543	-3.459764	0.510944	0.089684	-0.335678	-0.884956	-0.192415	0.050329	-0.538115	-0.205182	0.805463	-0.139866	0	0
10738	9.129278	-0.442750	-3.429626	0.561426	0.078835	-0.294239	-0.883737	-0.198525	0.051632	-0.538018	-0.210427	0.803624	-0.142985	0	0
10739	9.317619	-0.322805	-3.431056	0.575676	0.059803	-0.237229	-0.881432	-0.202409	0.051085	-0.537658	-0.215277	0.801944	-0.146513	0	0
10740	9.365188	-0.258639	-3.538698	0.551517	0.023264	-0.178475	-0.880260	-0.204397	0.053211	-0.536930	-0.219602	0.800605	-0.150044	0	0
10741	9.331079	-0.238236	-3.595261	0.478705	-0.018119	-0.160206	-0.882185	-0.206924	0.055617	-0.536010	-0.223412	0.799601	-0.153034	0	0
10742	9.210604	-0.256910	-3.586047	0.331197	-0.078133	-0.197130	-0.880888	-0.208688	0.056060	-0.534963	-0.226844	0.799059	-0.154468	0	0
10743	9.051805	-0.192789	-3.582105	0.228041	-0.108028	-0.185380	-0.879983	-0.210898	0.059872	-0.533910	-0.229643	0.798839	-0.155115	0	0
10744	8.996505	-0.143831	-3.586964	0.187854	-0.091631	-0.149703	-0.880485	-0.215238	0.060737	-0.532997	-0.231950	0.798683	-0.155626	0	0
10745	8.994353	-0.100364	-3.572108	0.190463	-0.060077	-0.123131	-0.879600	-0.216793	0.062894	-0.532310	-0.233972	0.798397	-0.156415	0	0
10746	8.964786	-0.084385	-3.662686	0.191200	-0.048768	-0.096545	-0.878585	-0.217892	0.064512	-0.531643	-0.235802	0.798123	-0.157333	0	0
10747	9.018302	-0.007594	-3.630370	0.141852	-0.041358	-0.094792	-0.877412	-0.220554	0.065749	-0.531171	-0.237308	0.797873	-0.157928	0	0
10748	9.046898	0.056176	-3.698657	0.096084	-0.030053	-0.096720	-0.877686	-0.220864	0.066298	-0.530875	-0.238603	0.797644	-0.158129	0	0
10749	8.999202	0.133695	-3.667382	0.074331	-0.039752	-0.087568	-0.877944	-0.222591	0.066475	-0.530564	-0.239689	0.797506	-0.158225	0	0
10750	9.013102	0.012619	-3.688015	0.026849	-0.021250	-0.086791	-0.875384	-0.223802	0.066940	-0.530487	-0.240524	0.797361	-0.157948	0	0
10751	9.032191	0.003055	-3.708116	-0.022095	-0.020064	-0.104320	-0.875656	-0.224125	0.067771	-0.530590	-0.241201	0.797229	-0.157234	0	0
10752	9.017839	0.134678	-3.750200	-0.049271	-0.018566	-0.128215	-0.875877	-0.228591	0.068201	-0.530781	-0.241958	0.797088	-0.156137	0	0
10753	8.989235	0.197751	-3.736641	-0.032541	-0.019450	-0.083215	-0.875720	-0.229745	0.068269	-0.530879	-0.242411	0.797019	-0.155450	0	0
10754	8.917436	0.265696	-3.702112	-0.049773	-0.021638	-0.076826	-0.876132	-0.230870	0.067920	-0.530966	-0.242757	0.797019	-0.154613	0	0
10755	8.817225	0.420766	-3.639381	-0.066441	-0.012892	-0.084207	-0.875146	-0.231401	0.066746	-0.531199	-0.243030	0.796964	-0.153663	0	0
10756	8.827242	0.568814	-3.653284	-0.099735	-0.012026	-0.097093	-0.873017	-0.232292	0.066670	-0.531515	-0.243256	0.796938	-0.152342	0	0
10757	8.847286	0.755139	-3.633495	-0.149299	-0.025468	-0.100802	-0.874112	-0.233803	0.068565	-0.531870	-0.243243	0.797035	-0.150606	0	0
10758	8.978076	0.943294	-3.627497	-0.215105	-0.008785	-0.099062	-0.872955	-0.236898	0.066947	-0.532491	-0.242869	0.797155	-0.148364	0	0
10759	9.304620	1.001560	-3.803582	-0.324177	0.019662	-0.075387	-0.873826	-0.236216	0.065018	-0.533585	-0.241659	0.797325	-0.145468	0	0
10760	9.515339	1.041415	-3.992364	-0.406496	0.026927	-0.006694	-0.872696	-0.237567	0.062943	-0.534808	-0.239467	0.797744	-0.142274	0	0
10761	9.687380	1.052490	-4.184719	-0.446293	-0.020417	0.049310	-0.873410	-0.238569	0.060201	-0.535676	-0.236666	0.798580	-0.138958	0	0
10762	9.688210	1.040601	-4.382897	-0.487773	-0.095899	0.113572	-0.874423	-0.237082	0.059455	-0.535920	-0.233244	0.800023	-0.135463	0	0
10763	9.446627	0.892167	-4.398984	-0.462116	-0.184257	0.157728	-0.874876	-0.234779	0.059462	-0.535339	-0.229712	0.801978	-0.132200	0	0
10764	9.150681	0.854464	-4.325360	-0.453190	-0.290560	0.194549	-0.873926	-0.231653	0.059790	-0.533805	-0.226070	0.804559	-0.128956	0	0
10765	8.904904	0.904964	-4.344825	-0.490185	-0.337771	0.184413	-0.875618	-0.230049	0.062734	-0.531979	-0.222369	0.807382	-0.125239	0	0
10766	8.737226	0.909288	-4.217752	-0.523026	-0.362037	0.190778	-0.876622	-0.226229	0.067083	-0.529990	-0.218461	0.810362	-0.121243	0	0
10767	8.475693	0.884405	-4.391605	-0.537174	-0.346547	0.209041	-0.877410	-0.223604	0.071538	-0.528119	-0.214310	0.813276	-0.117235	0	0
10768	8.685976	0.955648	-4.029435	-0.558430	-0.288864	0.230999	-0.878001	-0.220789	0.072851	-0.526705	-0.209785	0.815924	-0.113313	0	0
10769	9.552721	0.890910	-4.719285	-0.751453	0.054992	0.298133	-0.878065	-0.217501	0.070229	-0.528403	-0.203306	0.817073	-0.108851	0	0
10770	9.147317	0.836249	-4.769698	-0.505821	0.120799	0.308500	-0.878735	-0.211832	0.066064	-0.530094	-0.197948	0.817588	-0.106613	0	0
10771	8.899419	0.732203	-3.756262	-0.173606	-0.068574	0.161682	-0.879499	-0.208433	0.064304	-0.529730	-0.195763	0.818443	-0.105897	0	0
10772	8.560163	0.656349	-3.347929	-0.038601	-0.225239	0.094220	-0.879755	-0.207921	0.068581	-0.527883	-0.194992	0.819850	-0.105657	0	0
10773	8.368653	0.278535	-3.645166	-0.037873	-0.135553	0.040744	-0.881183	-0.205550	0.070440	-0.526830	-0.194585	0.820672	-0.105279	0	0
10774	8.361814	0.038203	-3.803484	-0.099927	-0.033532	0.000040	-0.881473	-0.204572	0.071070	-0.526771	-0.194055	0.820947	-0.104409	0	0
