# Supplementary material for: Identification of Haptic Based Guiding Using Hard Reins
Source: PLoS One. 2015 Jul 22;10(7):e0132020. doi: 10.1371/journal.pone.0132020 (PMC4511788; doi:10.1371/journal.pone.0132020)
Supplement: S1 File — (ZIP) [file pone.0132020.s001.zip › MotionData1/Subject1/T9/fh9.txt]

// Start Time: 0
// Sample rate: 50.0Hz
// Scenario: 4.9
// Firmware Version: 2.6.1
Counter	Acc_X	Acc_Y	Acc_Z	Gyr_X	Gyr_Y	Gyr_Z	Mag_X	Mag_Y	Mag_Z	Quat_w	Quat_x	Quat_y	Quat_z	AnalogIn_1	AnalogIn_2
9711	2.447738	-0.053198	9.537319	0.025230	0.058337	0.009587	-0.326425	-0.390221	-0.638481	-0.447121	-0.108640	0.054567	-0.886173	0	0
9712	2.389431	-0.038098	9.534039	0.004294	0.042814	0.007849	-0.326283	-0.391576	-0.639289	-0.447184	-0.108333	0.054389	-0.886190	0	0
9713	2.323942	0.001117	9.550636	-0.028251	0.046369	0.020151	-0.327456	-0.391311	-0.639535	-0.447072	-0.107855	0.054493	-0.886298	0	0
9714	2.272901	0.015835	9.576236	-0.047494	0.035253	0.014933	-0.324851	-0.389368	-0.639906	-0.447107	-0.107380	0.054813	-0.886318	0	0
9715	2.190330	0.045538	9.588250	-0.066269	0.042276	0.022842	-0.325246	-0.389240	-0.639510	-0.447010	-0.106765	0.055272	-0.886413	0	0
9716	2.205106	0.067738	9.544645	-0.050961	0.046749	0.009726	-0.325359	-0.389077	-0.641717	-0.447106	-0.106175	0.055566	-0.886417	0	0
9717	2.243859	0.033600	9.528738	-0.026862	0.036074	0.009635	-0.323538	-0.388242	-0.641454	-0.447081	-0.105796	0.055685	-0.886468	0	0
9718	2.195159	0.026778	9.524923	-0.004806	0.021271	-0.002690	-0.324062	-0.387701	-0.641440	-0.447225	-0.105645	0.055671	-0.886414	0	0
9719	2.195053	0.002832	9.495532	0.029643	0.021989	-0.008892	-0.322227	-0.388769	-0.641994	-0.447296	-0.105652	0.055330	-0.886399	0	0
9720	2.219055	-0.055559	9.489304	0.040863	0.013116	-0.006323	-0.324836	-0.389620	-0.641602	-0.447417	-0.105781	0.054944	-0.886346	0	0
9721	2.257936	-0.070123	9.459146	0.038229	0.000840	-0.002854	-0.323157	-0.386879	-0.640910	-0.447414	-0.106010	0.054627	-0.886340	0	0
9722	2.306566	-0.080022	9.438513	0.051866	0.000871	-0.011608	-0.324069	-0.390323	-0.639410	-0.447564	-0.106299	0.054192	-0.886256	0	0
9723	2.335745	-0.085038	9.430504	0.050274	-0.000986	-0.004626	-0.324317	-0.390443	-0.640971	-0.447562	-0.106599	0.053776	-0.886246	0	0
9724	2.374619	-0.092776	9.441602	0.037312	-0.000901	-0.004581	-0.324965	-0.393191	-0.640240	-0.447668	-0.106835	0.053486	-0.886182	0	0
9725	2.447735	-0.071597	9.445056	0.027047	-0.000929	0.000692	-0.326004	-0.394295	-0.640254	-0.447644	-0.107029	0.053285	-0.886183	0	0
9726	2.482052	-0.032786	9.420606	0.009191	0.002495	0.012966	-0.324849	-0.393351	-0.638293	-0.447613	-0.107100	0.053246	-0.886192	0	0
9727	2.506583	-0.005868	9.381684	-0.011888	-0.007657	0.002533	-0.324452	-0.392788	-0.639325	-0.447610	-0.107182	0.053426	-0.886173	0	0
9728	2.521289	0.013371	9.386461	-0.003109	0.000967	0.005149	-0.324708	-0.392784	-0.639844	-0.447659	-0.107216	0.053495	-0.886140	0	0
9729	2.480072	0.044943	9.416915	0.005682	0.003429	0.011226	-0.325498	-0.389641	-0.640427	-0.447565	-0.107275	0.053481	-0.886181	0	0
9730	2.419669	0.118304	9.414513	0.014083	0.004433	0.000720	-0.324723	-0.390058	-0.639270	-0.447611	-0.107359	0.053374	-0.886154	0	0
9731	2.356860	0.196540	9.412235	0.022826	0.016620	0.000712	-0.324723	-0.391294	-0.638774	-0.447600	-0.107384	0.053137	-0.886171	0	0
9732	2.308201	0.201585	9.432799	0.041626	0.016648	-0.008946	-0.324188	-0.392369	-0.639839	-0.447726	-0.107487	0.052724	-0.886120	0	0
9733	2.254334	0.157549	9.506049	-0.008305	0.032736	-0.007886	-0.324200	-0.391701	-0.638656	-0.447833	-0.107233	0.052678	-0.886099	0	0
9734	2.205334	0.099713	9.506358	-0.015365	0.027643	-0.013115	-0.324443	-0.392637	-0.640493	-0.448049	-0.106986	0.052714	-0.886018	0	0
9735	2.195498	0.082753	9.511186	-0.029291	0.028709	-0.018304	-0.323942	-0.389640	-0.639267	-0.448269	-0.106677	0.052857	-0.885935	0	0
9736	2.219677	0.046684	9.461692	-0.015098	0.012261	-0.034086	-0.323409	-0.390305	-0.640325	-0.448657	-0.106580	0.052936	-0.885746	0	0
9737	2.248813	0.041267	9.489995	-0.021192	0.007926	-0.034075	-0.322630	-0.390577	-0.639815	-0.448997	-0.106499	0.053083	-0.885574	0	0
9738	2.243829	0.021840	9.494676	0.006612	0.003204	-0.025446	-0.321191	-0.392069	-0.639595	-0.449304	-0.106573	0.053023	-0.885413	0	0
9739	2.277864	0.021289	9.518093	0.020063	-0.007191	-0.037720	-0.323683	-0.389916	-0.638884	-0.449625	-0.106812	0.052867	-0.885231	0	0
9740	2.282860	0.040823	9.503729	0.037502	-0.018006	-0.025592	-0.323670	-0.392645	-0.639198	-0.449856	-0.107215	0.052624	-0.885079	0	0
9741	2.316901	0.040325	9.522305	0.030437	-0.021372	-0.030809	-0.323276	-0.394286	-0.638843	-0.450097	-0.107622	0.052448	-0.884918	0	0
9742	2.326667	0.049738	9.541581	0.029867	-0.014556	-0.020320	-0.323535	-0.394285	-0.639101	-0.450313	-0.107956	0.052265	-0.884778	0	0
9743	2.314569	0.059653	9.532317	0.032117	-0.017832	-0.034295	-0.323275	-0.395522	-0.638347	-0.450585	-0.108341	0.052053	-0.884605	0	0
9744	2.312045	0.049646	9.561286	0.014944	-0.010747	-0.032479	-0.324056	-0.397039	-0.637851	-0.450927	-0.108580	0.051973	-0.884406	0	0
9745	2.341087	0.020388	9.550515	0.015831	-0.005490	-0.034204	-0.324053	-0.398409	-0.637618	-0.451221	-0.108783	0.051850	-0.884238	0	0
9746	2.323782	-0.018751	9.591516	0.023838	-0.006601	-0.023762	-0.323923	-0.398821	-0.637366	-0.451482	-0.109020	0.051682	-0.884085	0	0
9747	2.325802	-0.082320	9.631722	0.034357	-0.016473	-0.013346	-0.324175	-0.399085	-0.638280	-0.451566	-0.109393	0.051468	-0.884009	0	0
9748	2.371921	-0.106705	9.606099	0.041289	-0.007741	-0.016821	-0.324699	-0.400193	-0.637518	-0.451748	-0.109716	0.051159	-0.883894	0	0
9749	2.417861	-0.160318	9.589748	0.051838	0.000846	-0.013326	-0.323928	-0.397866	-0.637218	-0.451820	-0.110015	0.050716	-0.883846	0	0
9750	2.456553	-0.217976	9.505717	0.057244	-0.009911	0.000596	-0.323413	-0.398834	-0.635940	-0.451830	-0.110420	0.050295	-0.883814	0	0
9751	2.495470	-0.241392	9.397957	0.052353	-0.014485	0.015433	-0.324450	-0.400897	-0.635713	-0.451639	-0.110846	0.049956	-0.883878	0	0
9752	2.461676	-0.206440	9.336287	0.045536	-0.021533	0.023274	-0.324459	-0.402009	-0.634174	-0.451467	-0.111289	0.049718	-0.883923	0	0
9753	2.442576	-0.147770	9.313353	0.037367	-0.001583	0.036429	-0.324590	-0.400088	-0.634915	-0.451112	-0.111525	0.049483	-0.884088	0	0
9754	2.467340	-0.063571	9.362401	0.025602	-0.001777	0.053031	-0.325889	-0.403666	-0.633936	-0.450696	-0.111690	0.049363	-0.884286	0	0
9755	2.441020	0.016573	9.378676	-0.002284	-0.001399	0.043506	-0.324845	-0.402830	-0.634447	-0.450322	-0.111744	0.049490	-0.884463	0	0
9756	2.385288	0.083492	9.516497	-0.022966	-0.000428	0.047043	-0.326296	-0.400669	-0.633484	-0.449997	-0.111682	0.049785	-0.884619	0	0
9757	2.353918	0.141303	9.580993	-0.043610	0.009326	0.047993	-0.326293	-0.399290	-0.634497	-0.449635	-0.111452	0.050233	-0.884807	0	0
9758	2.366322	0.182456	9.581292	-0.048834	0.018187	0.042798	-0.326956	-0.396977	-0.634187	-0.449385	-0.111110	0.050668	-0.884952	0	0
9759	2.400524	0.199533	9.546850	-0.047207	0.020006	0.037568	-0.326810	-0.398739	-0.635263	-0.449124	-0.110774	0.051086	-0.885103	0	0
9760	2.424840	0.189997	9.512258	-0.043498	0.040914	0.039365	-0.326818	-0.399025	-0.634228	-0.448940	-0.110255	0.051372	-0.885244	0	0
9761	2.414727	0.122237	9.501842	-0.045357	0.041044	0.032398	-0.325781	-0.395589	-0.634949	-0.448734	-0.109744	0.051673	-0.885395	0	0
9762	2.385532	0.120214	9.487961	-0.052525	0.030739	0.025408	-0.325269	-0.393263	-0.634777	-0.448647	-0.109284	0.052065	-0.885473	0	0
9763	2.353931	0.132237	9.522758	-0.042230	0.023676	0.025352	-0.325260	-0.393385	-0.635950	-0.448491	-0.108943	0.052407	-0.885574	0	0
9764	2.302842	0.137329	9.540957	-0.047339	0.035112	0.023646	-0.325654	-0.390370	-0.636928	-0.448420	-0.108468	0.052732	-0.885649	0	0
9765	2.293151	0.146983	9.553424	-0.027650	0.024539	0.020067	-0.325536	-0.389150	-0.635995	-0.448295	-0.108186	0.052932	-0.885735	0	0
9766	2.263858	0.132559	9.563580	-0.024880	0.045520	0.018371	-0.324616	-0.390506	-0.636158	-0.448270	-0.107721	0.053007	-0.885799	0	0
9767	2.244408	0.123682	9.503375	-0.026597	0.030579	0.025309	-0.324358	-0.388307	-0.636897	-0.448101	-0.107386	0.053173	-0.885915	0	0
9768	2.263647	0.080079	9.480520	-0.023763	0.016950	0.002591	-0.323969	-0.387757	-0.636889	-0.448187	-0.107188	0.053349	-0.885886	0	0
9769	2.273072	0.026610	9.479542	-0.002773	0.009566	0.016472	-0.324605	-0.387464	-0.638960	-0.448059	-0.107150	0.053386	-0.885952	0	0
9770	2.275267	-0.012371	9.491041	0.024518	-0.000925	0.004156	-0.324354	-0.388301	-0.637417	-0.448078	-0.107325	0.053216	-0.885932	0	0
9771	2.326254	-0.029890	9.499299	0.014300	0.002544	0.009439	-0.325395	-0.388719	-0.637548	-0.447991	-0.107430	0.053126	-0.885969	0	0
9772	2.340785	-0.037532	9.520644	0.023077	0.000608	0.016389	-0.325006	-0.389270	-0.636911	-0.447902	-0.107578	0.052976	-0.886005	0	0
9773	2.391818	-0.050038	9.514445	0.024414	-0.007921	0.002414	-0.324750	-0.388175	-0.636892	-0.447860	-0.107825	0.052837	-0.886004	0	0
9774	2.467238	-0.057626	9.483542	0.024638	-0.001064	0.009423	-0.324989	-0.392543	-0.637496	-0.447848	-0.107998	0.052675	-0.885999	0	0
9775	2.530676	-0.038152	9.429090	0.031614	-0.013500	0.018097	-0.325517	-0.392558	-0.636712	-0.447657	-0.108320	0.052518	-0.886065	0	0
9776	2.525721	-0.057311	9.409563	0.023103	-0.001202	0.018158	-0.325532	-0.389007	-0.636512	-0.447527	-0.108486	0.052374	-0.886119	0	0
9777	2.503987	-0.025742	9.425041	0.030888	0.000492	0.018134	-0.325926	-0.389839	-0.635875	-0.447342	-0.108683	0.052166	-0.886201	0	0
9778	2.470205	0.025396	9.436234	0.021386	0.000559	0.019023	-0.326050	-0.390380	-0.636405	-0.447226	-0.108824	0.052033	-0.886250	0	0
9779	2.458210	0.050059	9.410230	0.002428	0.000667	0.021691	-0.326062	-0.389024	-0.635598	-0.447041	-0.108892	0.052082	-0.886332	0	0
9780	2.419433	0.083956	9.447925	0.002537	-0.006461	0.030384	-0.326842	-0.390128	-0.635354	-0.446831	-0.109005	0.052158	-0.886420	0	0
9781	2.380547	0.089294	9.434372	0.003264	-0.001068	0.021668	-0.325012	-0.391341	-0.635261	-0.446644	-0.109092	0.052207	-0.886500	0	0
9782	2.341773	0.118632	9.445370	-0.012994	0.013903	0.022621	-0.326835	-0.389980	-0.636262	-0.446534	-0.108959	0.052323	-0.886565	0	0
9783	2.302818	0.123329	9.489916	-0.030386	0.016760	0.016568	-0.326585	-0.389994	-0.634963	-0.446439	-0.108740	0.052583	-0.886625	0	0
9784	2.293184	0.138104	9.478243	-0.020266	0.003670	0.011264	-0.326580	-0.390260	-0.635489	-0.446433	-0.108671	0.052796	-0.886623	0	0
9785	2.305272	0.137282	9.543322	-0.025447	0.004571	0.011285	-0.325921	-0.390244	-0.636274	-0.446373	-0.108583	0.053058	-0.886649	0	0
9786	2.307848	0.161556	9.541186	-0.018703	0.015207	-0.000919	-0.327108	-0.389451	-0.635079	-0.446471	-0.108426	0.053192	-0.886610	0	0
9787	2.349164	0.156171	9.557103	-0.003232	0.010738	-0.002714	-0.325282	-0.387647	-0.635837	-0.446515	-0.108389	0.053211	-0.886592	0	0
9788	2.351760	0.185218	9.562299	0.001771	-0.000613	-0.005380	-0.324754	-0.388731	-0.636122	-0.446639	-0.108465	0.053231	-0.886518	0	0
9789	2.298180	0.176010	9.558563	0.004941	0.006640	-0.021949	-0.326852	-0.387119	-0.635555	-0.446843	-0.108510	0.053172	-0.886414	0	0
9790	2.307717	0.137369	9.533582	0.023863	-0.007511	-0.020295	-0.326594	-0.387121	-0.635167	-0.447040	-0.108755	0.053006	-0.886295	0	0
9791	2.341677	0.108552	9.479123	0.030672	-0.007479	-0.025540	-0.326337	-0.388086	-0.634277	-0.447240	-0.109041	0.052776	-0.886172	0	0
9792	2.356311	0.104164	9.425459	0.051460	-0.014707	-0.020385	-0.326196	-0.389168	-0.635080	-0.447431	-0.109472	0.052402	-0.886045	0	0
9793	2.385324	0.074640	9.438895	0.058022	-0.019779	-0.034367	-0.326069	-0.389585	-0.634439	-0.447672	-0.109994	0.051974	-0.885884	0	0
9794	2.365717	0.059708	9.487557	0.061571	-0.014595	-0.032619	-0.327241	-0.390282	-0.634314	-0.447943	-0.110477	0.051495	-0.885714	0	0
9795	2.355770	0.032534	9.538243	0.054930	-0.014753	-0.020387	-0.326858	-0.390291	-0.633276	-0.448066	-0.110933	0.051087	-0.885619	0	0
9796	2.392247	0.032043	9.554341	0.049740	-0.011202	-0.022101	-0.326069	-0.392197	-0.633189	-0.448277	-0.111326	0.050711	-0.885485	0	0
9797	2.448070	0.009603	9.564837	0.020510	0.007375	-0.023696	-0.328288	-0.392083	-0.633171	-0.448478	-0.111434	0.050507	-0.885381	0	0
9798	2.528139	-0.039093	9.516294	0.029352	0.000989	-0.012384	-0.327635	-0.393726	-0.632428	-0.448617	-0.111624	0.050266	-0.885300	0	0
9799	2.511015	-0.055885	9.511609	0.031097	0.000092	-0.011520	-0.326858	-0.393726	-0.631783	-0.448694	-0.111840	0.050019	-0.885248	0	0
9800	2.510988	-0.065324	9.487264	0.038146	0.013146	-0.011503	-0.327632	-0.393859	-0.632690	-0.448825	-0.111961	0.049647	-0.885187	0	0
9801	2.520830	-0.048312	9.477594	0.040143	0.005882	0.004171	-0.327766	-0.393041	-0.632673	-0.448756	-0.112160	0.049316	-0.885216	0	0
9802	2.516140	-0.016777	9.482994	0.036847	0.007541	0.011160	-0.327362	-0.393017	-0.634237	-0.448684	-0.112314	0.049006	-0.885250	0	0
9803	2.506560	0.019171	9.532148	0.040500	0.005591	0.021606	-0.326727	-0.393862	-0.631786	-0.448459	-0.112511	0.048697	-0.885356	0	0
9804	2.497008	0.053092	9.544958	0.017108	0.019892	0.012987	-0.326980	-0.394677	-0.632321	-0.448407	-0.112466	0.048509	-0.885398	0	0
9805	2.470425	0.087156	9.558162	0.002611	0.005771	0.028682	-0.326846	-0.394533	-0.632839	-0.448162	-0.112489	0.048545	-0.885517	0	0
9806	2.392720	0.116818	9.570064	-0.002742	0.016517	0.016502	-0.327118	-0.393454	-0.631906	-0.448091	-0.112383	0.048551	-0.885566	0	0
9807	2.370691	0.088227	9.538692	-0.011343	0.006005	0.022602	-0.327121	-0.392907	-0.631895	-0.447915	-0.112344	0.048703	-0.885652	0	0
9808	2.356234	0.117229	9.561228	-0.013039	0.023594	0.016546	-0.328035	-0.394018	-0.631260	-0.447864	-0.112129	0.048769	-0.885701	0	0
9809	2.322366	0.146900	9.538221	0.002418	0.018279	0.014733	-0.327241	-0.393442	-0.632945	-0.447749	-0.112046	0.048733	-0.885772	0	0
9810	2.283672	0.176986	9.481438	0.005686	0.011371	0.009460	-0.325799	-0.393418	-0.633735	-0.447751	-0.112025	0.048682	-0.885776	0	0
9811	2.264053	0.150454	9.481513	-0.004580	0.013142	0.012984	-0.326204	-0.393993	-0.631793	-0.447657	-0.111956	0.048727	-0.885830	0	0
9812	2.264186	0.163176	9.428427	-0.010053	0.015169	-0.000952	-0.326184	-0.395336	-0.633640	-0.447765	-0.111837	0.048786	-0.885787	0	0
9813	2.256645	0.124249	9.442574	-0.003612	0.001400	-0.016707	-0.326462	-0.394266	-0.632056	-0.447928	-0.111889	0.048839	-0.885696	0	0
9814	2.239510	0.123429	9.530117	-0.013820	0.006624	-0.011431	-0.326713	-0.394940	-0.632978	-0.448114	-0.111834	0.048956	-0.885602	0	0
9815	2.248973	0.084093	9.568076	0.003630	-0.000679	-0.001030	-0.326712	-0.394113	-0.633482	-0.448129	-0.111928	0.048969	-0.885581	0	0
9816	2.292581	0.061300	9.620008	0.001895	0.009884	-0.006219	-0.326072	-0.392889	-0.632552	-0.448257	-0.111912	0.048939	-0.885520	0	0
9817	2.345820	0.023706	9.686033	-0.003104	0.020323	-0.002673	-0.326329	-0.393298	-0.632819	-0.448304	-0.111789	0.048915	-0.885513	0	0
9818	2.404269	0.019114	9.616828	-0.014234	0.015043	0.004332	-0.326073	-0.393165	-0.632298	-0.448373	-0.111650	0.049018	-0.885490	0	0
9819	2.489410	-0.000155	9.537112	0.007367	0.004312	0.008614	-0.326457	-0.393846	-0.632829	-0.448301	-0.111711	0.048989	-0.885521	0	0
9820	2.506618	0.015118	9.459457	-0.011471	0.014013	0.012186	-0.327114	-0.394409	-0.632055	-0.448297	-0.111589	0.049081	-0.885533	0	0
9821	2.509288	0.044860	9.401712	0.003983	0.002534	0.012978	-0.326462	-0.394129	-0.632054	-0.448189	-0.111651	0.049098	-0.885579	0	0
9822	2.502398	0.106149	9.351902	-0.002980	-0.000896	0.012980	-0.328548	-0.394146	-0.632299	-0.448146	-0.111700	0.049181	-0.885590	0	0
9823	2.505279	0.186077	9.365078	0.005981	0.006700	0.025179	-0.326456	-0.394119	-0.632834	-0.447929	-0.111729	0.049178	-0.885696	0	0
9824	2.464142	0.243649	9.458849	0.017869	-0.008211	0.023346	-0.327502	-0.393583	-0.632816	-0.447778	-0.111931	0.049121	-0.885750	0	0
9825	2.401091	0.287483	9.494825	-0.003074	0.014992	0.004270	-0.327115	-0.393586	-0.632298	-0.447761	-0.111856	0.049136	-0.885768	0	0
9826	2.384086	0.301651	9.543841	-0.026995	0.020240	0.014818	-0.326590	-0.392339	-0.633188	-0.447743	-0.111609	0.049339	-0.885796	0	0
9827	2.362214	0.311273	9.568694	-0.034299	0.027633	-0.006079	-0.328153	-0.391114	-0.634063	-0.447859	-0.111286	0.049559	-0.885766	0	0
9828	2.342433	0.253381	9.551379	-0.035694	0.028290	0.007886	-0.325802	-0.392735	-0.633722	-0.447926	-0.110932	0.049796	-0.885764	0	0
9829	2.288539	0.176946	9.481324	-0.051138	0.024844	0.013154	-0.326820	-0.397929	-0.634467	-0.447888	-0.110548	0.050196	-0.885808	0	0
9830	2.273395	0.093918	9.538598	-0.040884	0.041589	-0.000777	-0.326156	-0.398592	-0.635525	-0.448071	-0.110055	0.050414	-0.885765	0	0
9831	2.297616	0.067422	9.501346	-0.023946	0.031162	-0.012190	-0.325920	-0.394229	-0.634531	-0.448231	-0.109748	0.050514	-0.885716	0	0
9832	2.268500	0.073026	9.456098	0.003719	0.018636	-0.006206	-0.325124	-0.394750	-0.635977	-0.448355	-0.109663	0.050428	-0.885668	0	0
9833	2.288007	0.080144	9.455748	0.007133	0.020397	-0.008825	-0.324997	-0.394205	-0.635707	-0.448447	-0.109589	0.050304	-0.885638	0	0
9834	2.348759	0.060544	9.425013	0.003630	-0.007720	0.001584	-0.325408	-0.391765	-0.634486	-0.448481	-0.109734	0.050345	-0.885601	0	0
9835	2.375167	0.011065	9.489068	0.000158	0.010793	-0.007939	-0.325149	-0.391902	-0.634231	-0.448567	-0.109713	0.050328	-0.885561	0	0
9836	2.404274	0.003088	9.529440	-0.006999	-0.017152	-0.006247	-0.325779	-0.394348	-0.635835	-0.448710	-0.109896	0.050500	-0.885456	0	0
9837	2.418821	0.004779	9.584813	-0.003210	-0.000723	0.001642	-0.325142	-0.393953	-0.634141	-0.448709	-0.109958	0.050577	-0.885444	0	0
9838	2.462767	0.028762	9.576877	0.022417	-0.020072	-0.002845	-0.326569	-0.395055	-0.634542	-0.448775	-0.110298	0.050504	-0.885372	0	0
9839	2.457798	0.023254	9.639861	0.048352	-0.015004	-0.004650	-0.325269	-0.394363	-0.634278	-0.448765	-0.110722	0.050184	-0.885343	0	0
9840	2.443384	0.052657	9.626086	0.067421	-0.014310	-0.002093	-0.325535	-0.393960	-0.633878	-0.448781	-0.111212	0.049688	-0.885301	0	0
9841	2.448380	0.072190	9.611722	0.088476	-0.022632	0.016138	-0.325793	-0.395196	-0.633640	-0.448538	-0.111874	0.049071	-0.885376	0	0
9842	2.633542	0.109638	9.593452	0.137560	-0.022929	0.009041	-0.327108	-0.395775	-0.632081	-0.448367	-0.112750	0.048004	-0.885410	0	0
9843	2.843159	0.166404	9.565207	0.147310	-0.026776	0.022984	-0.328285	-0.397441	-0.630935	-0.447993	-0.113713	0.046898	-0.885535	0	0
9844	2.921518	0.239278	9.499065	0.152400	-0.030287	0.021219	-0.327375	-0.399223	-0.629806	-0.447701	-0.114713	0.045748	-0.885614	0	0
9845	2.919526	0.303114	9.434651	0.123804	-0.021207	0.014342	-0.329457	-0.399923	-0.630065	-0.447430	-0.115530	0.044823	-0.885692	0	0
9846	2.888237	0.357086	9.407089	0.086546	-0.018204	0.009215	-0.328548	-0.403358	-0.627928	-0.447312	-0.116135	0.044187	-0.885705	0	0
9847	2.861602	0.372296	9.369184	0.054441	-0.008167	-0.001136	-0.329074	-0.404056	-0.627157	-0.447262	-0.116538	0.043806	-0.885696	0	0
9848	2.903054	0.395738	9.412139	0.031072	-0.000945	-0.005404	-0.330504	-0.404200	-0.627670	-0.447321	-0.116749	0.043564	-0.885650	0	0
9849	2.995767	0.438649	9.410608	0.011926	0.004549	-0.013173	-0.330888	-0.405017	-0.628203	-0.447432	-0.116859	0.043495	-0.885583	0	0
9850	3.054183	0.456722	9.486992	-0.003299	0.027267	-0.007823	-0.330625	-0.404598	-0.628717	-0.447563	-0.116668	0.043428	-0.885545	0	0
9851	2.957062	0.500787	9.528600	-0.025592	0.028850	-0.039174	-0.330112	-0.406669	-0.626681	-0.447958	-0.116411	0.043559	-0.885373	0	0
9852	2.920234	0.447489	9.548060	-0.021593	0.033480	-0.056618	-0.329980	-0.405703	-0.627313	-0.448539	-0.116105	0.043568	-0.885118	0	0
9853	3.014784	0.383791	9.528022	-0.035716	0.044362	-0.075714	-0.327883	-0.405942	-0.628373	-0.449274	-0.115685	0.043682	-0.884794	0	0
9854	3.072647	0.314048	9.644325	-0.027481	0.041059	-0.093175	-0.327593	-0.411668	-0.629268	-0.450195	-0.115301	0.043668	-0.884377	0	0
9855	3.106162	0.225975	9.681035	-0.017329	0.032342	-0.100193	-0.327066	-0.410555	-0.630420	-0.451119	-0.115088	0.043654	-0.883935	0	0
9856	3.086539	0.206296	9.719946	0.012208	0.043448	-0.098504	-0.326545	-0.410552	-0.630294	-0.452021	-0.114865	0.043269	-0.883522	0	0
9857	3.037879	0.197555	9.670102	0.018771	0.049850	-0.117701	-0.324705	-0.412986	-0.630875	-0.453063	-0.114674	0.042848	-0.883034	0	0
9858	2.920951	0.169701	9.645775	0.049531	0.028799	-0.124844	-0.323790	-0.413387	-0.630890	-0.454150	-0.114760	0.042170	-0.882496	0	0
9859	2.920505	0.078286	9.571851	0.068619	0.033029	-0.124879	-0.323395	-0.415714	-0.630288	-0.455188	-0.114951	0.041386	-0.881974	0	0
9860	2.983101	-0.034083	9.588174	0.103428	0.038742	-0.117965	-0.321817	-0.419529	-0.629984	-0.456153	-0.115192	0.040194	-0.881499	0	0
9861	2.890715	-0.032619	9.527381	0.123413	0.052631	-0.119743	-0.319853	-0.422797	-0.629412	-0.457086	-0.115465	0.038856	-0.881039	0	0
9862	2.655185	0.068041	9.606887	0.094915	0.045826	-0.114492	-0.318553	-0.424167	-0.628147	-0.458028	-0.115602	0.037711	-0.880582	0	0
9863	2.478520	0.223098	9.550226	0.077612	0.051290	-0.116215	-0.317877	-0.428248	-0.629142	-0.458980	-0.115677	0.036790	-0.880115	0	0
9864	2.381634	0.306097	9.582699	0.084698	0.044072	-0.104068	-0.317479	-0.428646	-0.629803	-0.459838	-0.115778	0.035754	-0.879696	0	0
9865	2.454560	0.309435	9.663379	0.093514	0.050878	-0.098829	-0.314852	-0.432029	-0.630409	-0.460616	-0.115923	0.034715	-0.879312	0	0
9866	2.481377	0.346437	9.808551	0.091839	0.050809	-0.095334	-0.314338	-0.432723	-0.629126	-0.461392	-0.115995	0.033596	-0.878939	0	0
9867	2.394034	0.374769	9.728655	0.080779	0.071924	-0.097003	-0.313029	-0.435453	-0.628408	-0.462173	-0.115895	0.032572	-0.878580	0	0
9868	2.231521	0.410718	9.456917	0.070451	0.063260	-0.091796	-0.311976	-0.437490	-0.628586	-0.462945	-0.115757	0.031587	-0.878228	0	0
9869	2.003594	0.516441	9.291789	0.072904	0.058146	-0.095354	-0.311710	-0.438716	-0.628742	-0.463716	-0.115737	0.030693	-0.877856	0	0
9870	2.018876	0.655868	9.402369	0.090023	0.033443	-0.089380	-0.310512	-0.442655	-0.629738	-0.464434	-0.115951	0.029678	-0.877483	0	0
9871	1.902083	0.606310	9.145306	0.004005	0.063813	-0.086441	-0.309345	-0.441692	-0.629337	-0.465208	-0.115553	0.029362	-0.877136	0	0
9872	1.877644	0.495291	8.667336	-0.149614	0.096629	-0.094619	-0.307774	-0.441393	-0.630123	-0.466264	-0.114099	0.030149	-0.876739	0	0
9873	1.973934	0.324075	8.711096	-0.287701	0.129221	-0.102813	-0.306196	-0.438332	-0.633196	-0.467532	-0.111771	0.032064	-0.876295	0	0
9874	1.978404	0.173371	8.287578	-0.446277	0.149566	-0.095302	-0.302273	-0.435668	-0.635513	-0.468938	-0.108465	0.035202	-0.875839	0	0
9875	2.038828	0.251761	9.054783	-0.473326	0.131531	-0.056015	-0.301079	-0.429164	-0.640987	-0.469985	-0.105228	0.038782	-0.875521	0	0
9876	2.922696	0.443149	9.499519	-0.449388	0.102999	-0.049067	-0.298850	-0.423626	-0.644926	-0.470947	-0.102294	0.042214	-0.875193	0	0
9877	3.142437	0.687189	10.088664	-0.279831	0.110164	-0.039060	-0.296764	-0.419071	-0.646933	-0.471621	-0.100150	0.044225	-0.874979	0	0
9878	3.041696	0.908234	9.931925	-0.117114	0.140452	-0.039489	-0.295452	-0.416847	-0.648850	-0.472166	-0.098449	0.044581	-0.874860	0	0
9879	2.242346	1.141598	10.082027	0.055297	0.120268	-0.048046	-0.295435	-0.417096	-0.650806	-0.472588	-0.097801	0.043596	-0.874754	0	0
9880	1.850502	1.107155	9.988902	0.175929	0.116240	-0.064168	-0.292415	-0.420335	-0.651671	-0.473049	-0.097706	0.041479	-0.874618	0	0
9881	1.761881	0.868684	9.672812	0.221986	0.114718	-0.095700	-0.290591	-0.423619	-0.649928	-0.473720	-0.097905	0.038994	-0.874347	0	0
9882	1.804961	0.728450	9.589926	0.284288	0.114212	-0.094118	-0.288881	-0.427843	-0.649633	-0.474330	-0.098352	0.035909	-0.874099	0	0
9883	1.936789	0.708456	9.099957	0.340829	0.103652	-0.113484	-0.286779	-0.433985	-0.648598	-0.475027	-0.099211	0.032409	-0.873760	0	0
9884	1.989858	0.607263	8.990763	0.378467	0.080794	-0.122363	-0.285313	-0.442995	-0.648264	-0.475770	-0.100404	0.028631	-0.873351	0	0
9885	1.845399	0.453095	8.996747	0.435767	0.074947	-0.110341	-0.283743	-0.450397	-0.645299	-0.476320	-0.101960	0.024438	-0.872998	0	0
9886	1.586937	0.418011	9.297590	0.496758	0.067091	-0.084408	-0.283465	-0.457653	-0.644013	-0.476585	-0.103822	0.019729	-0.872753	0	0
9887	1.243477	0.424196	9.663933	0.533464	0.070935	-0.067109	-0.280845	-0.466408	-0.641342	-0.476633	-0.105857	0.014736	-0.872581	0	0
9888	1.314238	0.801777	9.265773	0.579470	0.066019	-0.051589	-0.280186	-0.474915	-0.638132	-0.476502	-0.108110	0.009344	-0.872451	0	0
9889	1.444631	1.050602	9.271145	0.560035	0.079835	-0.034054	-0.279911	-0.487811	-0.633964	-0.476204	-0.110176	0.004099	-0.872396	0	0
9890	1.803336	1.215655	9.211946	0.522047	0.101099	-0.039078	-0.278206	-0.496855	-0.630772	-0.476002	-0.111842	-0.000945	-0.872303	0	0
9891	2.133796	1.233958	9.715423	0.498512	0.111144	-0.011015	-0.275988	-0.502056	-0.628419	-0.475545	-0.113335	-0.005780	-0.872341	0	0
9892	2.187744	1.338445	9.882719	0.457616	0.135594	0.006618	-0.274921	-0.509157	-0.628046	-0.474987	-0.114389	-0.010375	-0.872465	0	0
9893	2.017529	1.333972	9.760691	0.360970	0.132772	0.013843	-0.273095	-0.516013	-0.624811	-0.474447	-0.115037	-0.014084	-0.872621	0	0
9894	2.041410	1.217050	9.559945	0.188096	0.139443	0.007402	-0.272841	-0.516846	-0.623529	-0.474175	-0.114776	-0.016344	-0.872764	0	0
9895	2.351093	1.266642	9.224231	-0.036808	0.118387	0.008038	-0.269436	-0.517479	-0.624866	-0.474139	-0.113665	-0.016512	-0.872926	0	0
9896	2.406137	1.092280	9.145423	-0.240652	0.107559	0.015606	-0.270073	-0.516913	-0.626932	-0.474289	-0.111649	-0.014869	-0.873134	0	0
9897	2.272480	0.709445	9.189061	-0.395980	0.091058	0.028243	-0.269279	-0.511388	-0.630991	-0.474476	-0.109084	-0.011733	-0.873404	0	0
9898	1.959912	0.476543	8.982330	-0.513164	0.061927	0.052899	-0.269530	-0.504776	-0.635282	-0.474587	-0.106175	-0.007453	-0.873750	0	0
9899	1.846618	0.219018	8.872333	-0.599437	0.030880	0.069644	-0.268228	-0.492808	-0.640519	-0.474611	-0.103175	-0.002195	-0.874125	0	0
9900	1.672156	0.298429	8.630542	-0.657816	0.021432	0.091556	-0.268748	-0.484563	-0.644516	-0.474504	-0.099927	0.003581	-0.874556	0	0
9901	1.683956	0.232913	8.619652	-0.661392	-0.003969	0.096737	-0.269919	-0.475221	-0.649267	-0.474315	-0.096931	0.009583	-0.874950	0	0
9902	1.926105	0.052374	8.734964	-0.667942	-0.028905	0.122910	-0.270443	-0.464507	-0.653996	-0.473896	-0.094064	0.015716	-0.875401	0	0
9903	1.956104	-0.155980	9.116259	-0.659358	-0.042175	0.124622	-0.271746	-0.454207	-0.658987	-0.473413	-0.091406	0.021920	-0.875811	0	0
9904	1.919425	-0.492354	9.712747	-0.658773	-0.038264	0.146472	-0.275133	-0.443648	-0.664478	-0.472733	-0.088650	0.028037	-0.876287	0	0
9905	1.840776	-0.526594	10.237031	-0.665153	-0.019323	0.163114	-0.276461	-0.430500	-0.667723	-0.471881	-0.085750	0.034228	-0.876815	0	0
9906	1.578166	-0.339080	11.044725	-0.692321	0.008577	0.177175	-0.276337	-0.419786	-0.671936	-0.470932	-0.082407	0.040442	-0.877380	0	0
9907	2.019632	0.176651	10.596390	-0.671628	0.001279	0.184955	-0.278172	-0.407446	-0.676623	-0.469856	-0.079275	0.046604	-0.877940	0	0
9908	1.890516	0.442349	9.934935	-0.632367	0.009166	0.121134	-0.279251	-0.394863	-0.678190	-0.469306	-0.076228	0.052240	-0.878187	0	0
9909	1.794209	-0.185166	10.126755	-0.554548	-0.025913	0.091203	-0.280808	-0.382494	-0.684959	-0.468911	-0.073920	0.057416	-0.878272	0	0
9910	1.865318	-0.494982	10.212703	-0.385817	-0.030206	0.059342	-0.282122	-0.375097	-0.687276	-0.468671	-0.072405	0.061023	-0.878283	0	0
9911	1.799730	-0.504913	10.063970	-0.175896	-0.048643	0.023777	-0.282513	-0.373039	-0.688273	-0.468563	-0.072107	0.062927	-0.878231	0	0
9912	1.916666	-0.164969	9.521363	0.016785	-0.052057	-0.012579	-0.283827	-0.372517	-0.687343	-0.468650	-0.072713	0.063048	-0.878126	0	0
9913	1.965288	0.150847	9.018728	0.229878	-0.065925	-0.059500	-0.284210	-0.375808	-0.686755	-0.468967	-0.074520	0.061403	-0.877922	0	0
9914	1.976272	0.268057	8.506872	0.442910	-0.078818	-0.112508	-0.285647	-0.381598	-0.683867	-0.469590	-0.077420	0.057833	-0.877580	0	0
9915	1.914622	0.113948	8.443154	0.656037	-0.114687	-0.153349	-0.285247	-0.391890	-0.680169	-0.470355	-0.081707	0.052600	-0.877111	0	0
9916	1.878724	-0.146259	8.735652	0.860898	-0.136750	-0.183641	-0.286793	-0.406309	-0.675889	-0.471194	-0.087112	0.045573	-0.876534	0	0
9917	1.618516	-0.376716	9.585762	1.027155	-0.136545	-0.170178	-0.288992	-0.423898	-0.669975	-0.471706	-0.093333	0.037167	-0.876014	0	0
9918	1.239869	-0.089344	10.232924	1.119086	-0.130508	-0.153067	-0.288992	-0.440532	-0.662237	-0.471948	-0.099868	0.027869	-0.875509	0	0
9919	1.183082	0.628538	10.329193	1.095495	-0.086019	-0.135510	-0.291051	-0.463328	-0.655125	-0.471993	-0.105922	0.018633	-0.875018	0	0
9920	1.399610	1.468714	10.348258	0.943932	-0.040593	-0.119293	-0.291700	-0.480239	-0.647648	-0.472041	-0.110812	0.010473	-0.874522	0	0
9921	1.734553	2.086779	9.947420	0.720604	-0.040513	-0.127380	-0.290524	-0.490671	-0.643049	-0.472350	-0.114665	0.004281	-0.873910	0	0
9922	1.917487	2.456551	9.289923	0.494376	-0.025730	-0.121461	-0.289738	-0.500007	-0.639075	-0.472871	-0.117290	-0.000023	-0.873290	0	0
9923	2.195527	1.769727	9.506147	0.318977	-0.054584	-0.154060	-0.290524	-0.506069	-0.635807	-0.473852	-0.119357	-0.002687	-0.872474	0	0
9924	2.343261	1.179074	9.247375	0.177221	-0.069225	-0.157095	-0.289984	-0.515382	-0.633782	-0.475046	-0.120858	-0.004058	-0.871613	0	0
9925	2.333538	1.156277	9.121379	0.078257	-0.084831	-0.170807	-0.289716	-0.518944	-0.632944	-0.476454	-0.122048	-0.004493	-0.870675	0	0
9926	2.386662	1.064790	9.012321	-0.008458	-0.102414	-0.177565	-0.290889	-0.520053	-0.632567	-0.478041	-0.122953	-0.004114	-0.869680	0	0
9927	2.376989	1.088391	9.080671	-0.087866	-0.087816	-0.179040	-0.290876	-0.521133	-0.633629	-0.479719	-0.123380	-0.003091	-0.868699	0	0
9928	2.309330	1.171414	9.088259	-0.141804	-0.113540	-0.182464	-0.292452	-0.520339	-0.632821	-0.481505	-0.123741	-0.001506	-0.867663	0	0
9929	2.173288	1.229668	9.193915	-0.161780	-0.117705	-0.184189	-0.291924	-0.518674	-0.634353	-0.483314	-0.124074	0.000299	-0.866610	0	0
9930	2.148896	1.229310	9.245317	-0.151622	-0.107941	-0.198150	-0.290881	-0.517841	-0.634605	-0.485242	-0.124338	0.001923	-0.865492	0	0
9931	2.273411	1.296518	9.216765	-0.133945	-0.110402	-0.217386	-0.292033	-0.522629	-0.635080	-0.487296	-0.124741	0.003410	-0.864275	0	0
9932	2.392316	1.287948	9.460848	-0.073467	-0.100366	-0.221874	-0.292804	-0.522894	-0.636381	-0.489324	-0.125319	0.004292	-0.863040	0	0
9933	2.405679	1.175283	9.981891	-0.013978	-0.112237	-0.222935	-0.292025	-0.525365	-0.634874	-0.491268	-0.126323	0.004746	-0.861786	0	0
9934	2.410747	1.227642	10.072100	0.011260	-0.080900	-0.228157	-0.292658	-0.529741	-0.635215	-0.493240	-0.127147	0.004793	-0.860537	0	0
9935	2.382190	1.339488	10.076773	0.005666	-0.076159	-0.247333	-0.292772	-0.532741	-0.635794	-0.495365	-0.127937	0.004869	-0.859198	0	0
9936	2.235256	1.272215	10.568268	-0.047583	-0.031149	-0.252295	-0.289771	-0.533261	-0.635565	-0.497616	-0.128042	0.005145	-0.857879	0	0
9937	2.294496	1.357655	10.258217	-0.092117	-0.017006	-0.239916	-0.290282	-0.535036	-0.636117	-0.499800	-0.127833	0.005771	-0.856636	0	0
9938	2.255623	1.317182	9.997061	-0.140772	-0.015492	-0.253730	-0.287923	-0.535546	-0.637184	-0.502175	-0.127337	0.006766	-0.855313	0	0
9939	2.348397	1.275699	9.505268	-0.156509	-0.007240	-0.267602	-0.286984	-0.537697	-0.639314	-0.504670	-0.126721	0.007857	-0.853925	0	0
9940	2.323288	1.151551	9.557344	-0.167306	-0.022661	-0.281561	-0.285267	-0.539296	-0.641178	-0.507309	-0.126152	0.009079	-0.852432	0	0
9941	2.308231	1.106069	9.731363	-0.189841	-0.018059	-0.286712	-0.284756	-0.537658	-0.640630	-0.509997	-0.125460	0.010486	-0.850913	0	0
9942	2.204804	0.962245	10.087605	-0.187843	-0.018517	-0.314629	-0.281867	-0.537875	-0.642866	-0.512928	-0.124752	0.011820	-0.849236	0	0
9943	2.154968	0.795577	10.272807	-0.153230	-0.006481	-0.319918	-0.279110	-0.538370	-0.644846	-0.515842	-0.124147	0.012812	-0.847544	0	0
9944	2.174216	0.733681	10.148005	-0.143450	-0.006734	-0.308600	-0.278579	-0.539726	-0.645267	-0.518657	-0.123563	0.013716	-0.845896	0	0
9945	2.101764	0.771495	9.857265	-0.112080	0.012268	-0.306038	-0.276996	-0.540782	-0.646990	-0.521393	-0.123007	0.014280	-0.844284	0	0
9946	1.999998	0.757952	9.404259	-0.127328	0.014030	-0.294668	-0.274234	-0.543058	-0.648615	-0.524065	-0.122326	0.014957	-0.842715	0	0
9947	1.975022	0.614368	9.238158	-0.120667	-0.014815	-0.295631	-0.274093	-0.543727	-0.649670	-0.526708	-0.121948	0.015748	-0.841106	0	0
9948	1.863966	0.389457	9.469946	-0.120236	-0.015996	-0.278183	-0.271071	-0.545864	-0.651294	-0.529218	-0.121552	0.016542	-0.839571	0	0
9949	1.762999	0.241267	9.780067	-0.119539	0.004595	-0.257190	-0.268337	-0.545846	-0.650533	-0.531531	-0.121005	0.017267	-0.838173	0	0
9950	1.568344	0.288805	10.022507	-0.125864	0.004201	-0.229293	-0.267272	-0.547176	-0.652648	-0.533637	-0.120399	0.018061	-0.836905	0	0
9951	1.495859	0.376829	10.020592	-0.128362	0.014065	-0.189154	-0.265953	-0.546728	-0.654599	-0.535387	-0.119703	0.018883	-0.835868	0	0
9952	1.437611	0.403956	10.027165	-0.190399	-0.001438	-0.173329	-0.264646	-0.544513	-0.655866	-0.537100	-0.118787	0.020315	-0.834866	0	0
9953	1.608157	0.383955	9.727569	-0.232836	-0.006971	-0.136560	-0.263856	-0.544356	-0.656909	-0.538525	-0.117687	0.022177	-0.834055	0	0
9954	1.954741	0.476046	9.251184	-0.237403	-0.017116	-0.103390	-0.262534	-0.542390	-0.660002	-0.539719	-0.116632	0.024170	-0.833376	0	0
9955	2.157478	0.520692	8.787129	-0.219926	-0.044663	-0.082562	-0.262275	-0.539092	-0.661239	-0.540662	-0.115903	0.026194	-0.832805	0	0
9956	2.208322	0.444427	8.620235	-0.214740	-0.074603	-0.070436	-0.263843	-0.538150	-0.661340	-0.541517	-0.115440	0.028345	-0.832243	0	0
9957	2.324394	0.340304	8.727443	-0.210308	-0.092362	-0.058258	-0.264622	-0.534852	-0.663350	-0.542227	-0.115157	0.030584	-0.831741	0	0
9958	2.348509	0.312820	8.779758	-0.216124	-0.092507	-0.047767	-0.265924	-0.532936	-0.664604	-0.542878	-0.114827	0.032868	-0.831275	0	0
9959	2.402296	0.376774	8.881112	-0.226200	-0.090939	-0.033774	-0.267485	-0.531845	-0.665612	-0.543396	-0.114442	0.035268	-0.830891	0	0
9960	2.480830	0.504101	8.939217	-0.253881	-0.089004	-0.033689	-0.267603	-0.530177	-0.667920	-0.543967	-0.113872	0.037863	-0.830481	0	0
9961	2.461686	0.580743	9.047277	-0.253794	-0.081176	-0.031932	-0.267867	-0.527434	-0.668905	-0.544496	-0.113258	0.040447	-0.830097	0	0
9962	2.359709	0.620342	9.057460	-0.222202	-0.066794	-0.016303	-0.270997	-0.524028	-0.670506	-0.544878	-0.112668	0.042676	-0.829815	0	0
9963	2.425233	0.592940	9.070084	-0.149634	-0.063822	-0.019110	-0.270475	-0.523197	-0.671014	-0.545184	-0.112474	0.044318	-0.829554	0	0
9964	2.539251	0.531400	9.059310	-0.071903	-0.067919	-0.020196	-0.271502	-0.525382	-0.671960	-0.545432	-0.112712	0.045302	-0.829305	0	0
9965	2.686252	0.684269	8.949142	0.007508	-0.064978	-0.023903	-0.271752	-0.527154	-0.672513	-0.545598	-0.113391	0.045646	-0.829085	0	0
9966	2.677524	0.859048	8.954253	0.074677	-0.079420	-0.025903	-0.274120	-0.523908	-0.671652	-0.545712	-0.114528	0.045470	-0.828863	0	0
9967	2.712075	0.945966	8.969219	0.098790	-0.073405	-0.031194	-0.274374	-0.527613	-0.670682	-0.545828	-0.115782	0.045098	-0.828633	0	0
9968	2.692723	0.993114	9.110760	0.126107	-0.077788	-0.043504	-0.274634	-0.529949	-0.669816	-0.546032	-0.117194	0.044467	-0.828334	0	0
9969	2.678619	1.098889	9.214277	0.101740	-0.056382	-0.059085	-0.275401	-0.535982	-0.668888	-0.546381	-0.118338	0.043946	-0.827969	0	0
9970	2.630283	1.175828	9.318174	0.093941	-0.042241	-0.065143	-0.276712	-0.538617	-0.666849	-0.546812	-0.119288	0.043360	-0.827579	0	0
9971	2.632742	1.199007	9.415292	0.070770	-0.022845	-0.065894	-0.276041	-0.541743	-0.667696	-0.547267	-0.119989	0.042901	-0.827200	0	0
9972	2.659041	1.125555	9.452375	0.075627	-0.019115	-0.083330	-0.275911	-0.545317	-0.665946	-0.547880	-0.120656	0.042319	-0.826728	0	0
9973	2.692463	1.020549	9.484004	0.077707	0.003493	-0.078895	-0.276022	-0.547899	-0.667166	-0.548445	-0.121184	0.041641	-0.826310	0	0
9974	2.662122	0.847106	9.608132	0.098279	0.007001	-0.090269	-0.276280	-0.550784	-0.666180	-0.549094	-0.121761	0.040720	-0.825840	0	0
9975	2.489538	0.533524	10.004713	0.114531	0.038072	-0.076263	-0.274964	-0.555701	-0.665376	-0.549604	-0.122204	0.039551	-0.825492	0	0
9976	2.256002	0.196343	10.387839	0.099894	0.070994	-0.053446	-0.273371	-0.559768	-0.666768	-0.549976	-0.122246	0.038310	-0.825297	0	0
9977	2.267154	0.042129	10.496757	0.030717	0.121957	-0.040869	-0.271402	-0.563303	-0.666721	-0.550328	-0.121517	0.037412	-0.825211	0	0
9978	2.635218	0.097982	10.208203	-0.048962	0.153665	-0.023053	-0.270088	-0.563963	-0.667524	-0.550660	-0.120047	0.036982	-0.825224	0	0
9979	2.891276	0.170097	10.072577	-0.125991	0.172987	0.003425	-0.268241	-0.561027	-0.671381	-0.550850	-0.118022	0.037160	-0.825382	0	0
9980	2.848073	0.210441	9.749723	-0.199399	0.161251	0.010570	-0.264712	-0.559056	-0.673189	-0.551082	-0.115646	0.037969	-0.825526	0	0
9981	2.663950	0.235484	9.163588	-0.223155	0.149588	-0.005130	-0.262212	-0.558311	-0.676184	-0.551440	-0.113288	0.039080	-0.825562	0	0
9982	2.509110	0.267965	8.540565	-0.247431	0.113017	0.006143	-0.260880	-0.556606	-0.680322	-0.551738	-0.111046	0.040546	-0.825597	0	0
9983	2.421023	0.149281	8.366591	-0.268761	0.085535	-0.010449	-0.259175	-0.553414	-0.682873	-0.552157	-0.108973	0.042391	-0.825500	0	0
9984	2.350281	-0.218940	8.796358	-0.238682	0.067831	-0.014044	-0.257720	-0.549931	-0.686977	-0.552582	-0.107159	0.044010	-0.825369	0	0
9985	2.129696	-0.392755	9.321934	-0.198070	0.034072	-0.000314	-0.257583	-0.548271	-0.688506	-0.552811	-0.105898	0.045574	-0.825293	0	0
9986	1.876476	-0.304974	9.922198	-0.140990	0.032672	0.004706	-0.256149	-0.547020	-0.689012	-0.552958	-0.104905	0.046602	-0.825264	0	0
9987	1.618310	-0.231660	10.517529	-0.147682	0.036908	0.015162	-0.254953	-0.546699	-0.691876	-0.553006	-0.103882	0.047742	-0.825296	0	0
9988	1.475617	-0.020331	10.833734	-0.174855	0.073668	0.024027	-0.254541	-0.543913	-0.695726	-0.553048	-0.102354	0.048843	-0.825394	0	0
9989	1.555638	0.361962	10.880907	-0.226575	0.091467	0.027690	-0.255187	-0.539787	-0.698372	-0.553099	-0.100423	0.050326	-0.825508	0	0
9990	1.653050	0.733665	10.554681	-0.271825	0.081452	0.022533	-0.253092	-0.537554	-0.700424	-0.553252	-0.098294	0.052182	-0.825547	0	0
9991	1.780922	0.848490	9.948090	-0.269200	0.052188	-0.001978	-0.251652	-0.531897	-0.703575	-0.553564	-0.096453	0.054185	-0.825426	0	0
9992	1.809363	0.627636	9.484282	-0.198074	0.017010	-0.017963	-0.250346	-0.530231	-0.704593	-0.553946	-0.095283	0.055749	-0.825201	0	0
9993	1.710836	0.360071	9.172850	-0.114970	-0.023433	-0.037499	-0.249945	-0.529663	-0.706015	-0.554359	-0.094933	0.056852	-0.824889	0	0
9994	1.671190	0.170023	8.829686	-0.012305	-0.081415	-0.062376	-0.250066	-0.530199	-0.706935	-0.554876	-0.095629	0.057387	-0.824424	0	0
9995	1.680317	0.037994	8.689594	0.059736	-0.121992	-0.071410	-0.250849	-0.531856	-0.706182	-0.555345	-0.097075	0.057557	-0.823927	0	0
9996	1.718825	-0.032865	8.702222	0.102586	-0.151976	-0.075095	-0.253064	-0.535173	-0.704930	-0.555808	-0.098997	0.057524	-0.823388	0	0
9997	1.721525	0.024715	8.761086	0.092646	-0.181524	-0.080389	-0.255292	-0.538647	-0.702121	-0.556281	-0.101116	0.057739	-0.822796	0	0
9998	1.754006	0.179335	8.801274	0.044828	-0.189790	-0.087262	-0.255175	-0.538942	-0.700307	-0.556874	-0.103034	0.058378	-0.822111	0	0
9999	1.881333	0.341909	8.926544	-0.035354	-0.201084	-0.109735	-0.258543	-0.544438	-0.700650	-0.557704	-0.104612	0.059717	-0.821253	0	0
10000	2.081619	0.480570	8.962629	-0.111685	-0.193340	-0.123429	-0.259459	-0.544177	-0.700379	-0.558746	-0.105708	0.061624	-0.820263	0	0
10001	2.269524	0.594371	9.061595	-0.167335	-0.180429	-0.142402	-0.259355	-0.543942	-0.697253	-0.559987	-0.106397	0.063891	-0.819153	0	0
10002	2.358719	0.512388	9.382793	-0.205669	-0.172935	-0.159689	-0.260773	-0.542142	-0.700199	-0.561427	-0.106821	0.066414	-0.817911	0	0
10003	2.392706	0.513676	9.459501	-0.205928	-0.146354	-0.183158	-0.262867	-0.541486	-0.699651	-0.563055	-0.107037	0.068757	-0.816569	0	0
10004	2.402603	0.549569	9.498521	-0.169997	-0.141085	-0.201567	-0.261790	-0.539360	-0.704820	-0.564808	-0.107427	0.070764	-0.815134	0	0
10005	2.543817	0.558421	9.466332	-0.127350	-0.142781	-0.226098	-0.262576	-0.538687	-0.704671	-0.566695	-0.108084	0.072393	-0.813593	0	0
10006	2.777667	0.549759	9.189646	-0.062127	-0.139426	-0.248923	-0.262453	-0.540758	-0.702891	-0.568705	-0.109104	0.073460	-0.811957	0	0
10007	2.956635	0.379694	9.284777	-0.010865	-0.125326	-0.283876	-0.263215	-0.544308	-0.703736	-0.570937	-0.110325	0.073983	-0.810176	0	0
10008	3.100274	0.087902	9.880156	0.054519	-0.139787	-0.292772	-0.261775	-0.547036	-0.703019	-0.573165	-0.112042	0.074058	-0.808359	0	0
10009	3.083550	-0.152205	10.535660	0.037194	-0.100970	-0.313518	-0.260569	-0.551374	-0.704934	-0.575588	-0.113364	0.074023	-0.806454	0	0
10010	2.847102	0.231254	10.723320	-0.011231	-0.046035	-0.334230	-0.258744	-0.554381	-0.703445	-0.578284	-0.113975	0.074041	-0.804435	0	0
10011	2.566412	0.512197	10.777382	-0.091023	0.005867	-0.367068	-0.255041	-0.558666	-0.707588	-0.581350	-0.113728	0.074353	-0.802228	0	0
10012	2.557062	0.543402	10.596460	-0.172497	0.042790	-0.394644	-0.251374	-0.559295	-0.709057	-0.584771	-0.112730	0.075081	-0.799811	0	0
10013	2.643538	0.373813	10.720366	-0.217753	0.064481	-0.420586	-0.246668	-0.559784	-0.710011	-0.588433	-0.111305	0.075993	-0.797234	0	0
10014	2.832928	0.267486	10.530476	-0.177920	0.087884	-0.429320	-0.242607	-0.562604	-0.710746	-0.592144	-0.109938	0.076459	-0.794627	0	0
10015	3.081752	0.248415	9.865921	-0.067978	0.087616	-0.461880	-0.235662	-0.564688	-0.713568	-0.595960	-0.109242	0.075997	-0.791910	0	0
10016	3.191044	0.151479	9.547276	0.063011	0.090467	-0.482291	-0.229657	-0.568334	-0.712382	-0.599809	-0.109321	0.074476	-0.789133	0	0
10017	3.104525	-0.101576	9.451249	0.180281	0.082819	-0.494854	-0.223891	-0.576211	-0.711797	-0.603579	-0.110175	0.072053	-0.786360	0	0
10018	2.878720	-0.421027	9.541497	0.224254	0.070342	-0.498508	-0.217347	-0.583811	-0.710953	-0.607329	-0.111388	0.069360	-0.783539	0	0
10019	2.634425	-0.561300	9.685566	0.186676	0.095008	-0.491372	-0.210647	-0.592333	-0.712729	-0.611037	-0.112179	0.066819	-0.780759	0	0
10020	2.259356	-0.566130	9.975007	0.105113	0.121687	-0.478902	-0.203701	-0.599775	-0.713184	-0.614774	-0.112244	0.064764	-0.777985	0	0
10021	2.036178	-0.445463	9.991564	0.017971	0.123163	-0.471713	-0.196023	-0.601930	-0.709770	-0.618505	-0.111756	0.063380	-0.775207	0	0
10022	2.028090	-0.225692	9.658348	-0.057219	0.119363	-0.468043	-0.189612	-0.605962	-0.710155	-0.622304	-0.110826	0.062608	-0.772358	0	0
10023	1.952023	-0.029216	9.069736	-0.103741	0.093298	-0.448829	-0.182675	-0.606957	-0.712566	-0.625946	-0.109788	0.062370	-0.769576	0	0
10024	1.900416	-0.148364	8.909439	-0.113042	0.043757	-0.458534	-0.175351	-0.608781	-0.713955	-0.629670	-0.109081	0.062511	-0.766622	0	0
10025	1.968731	-0.486777	9.169364	-0.092612	0.000693	-0.456923	-0.170648	-0.609274	-0.714518	-0.633277	-0.108820	0.062755	-0.763662	0	0
10026	1.997640	-0.549421	9.104856	-0.063734	-0.032581	-0.465814	-0.165520	-0.612049	-0.718121	-0.636919	-0.109008	0.062989	-0.760581	0	0
10027	1.941001	-0.279966	8.925997	-0.059075	-0.076229	-0.466862	-0.160814	-0.614462	-0.718202	-0.640489	-0.109543	0.063451	-0.757462	0	0
10028	1.973320	-0.117669	9.150301	-0.064924	-0.112734	-0.477426	-0.159504	-0.616365	-0.717989	-0.644126	-0.110335	0.064189	-0.754193	0	0
10029	2.029187	-0.091471	9.372124	-0.115309	-0.121020	-0.484273	-0.155085	-0.615248	-0.716438	-0.647830	-0.110847	0.065336	-0.750840	0	0
10030	2.080101	-0.084406	9.571999	-0.117202	-0.127977	-0.487767	-0.150906	-0.615200	-0.716987	-0.651562	-0.111417	0.066552	-0.747411	0	0
10031	2.063236	-0.064343	9.526673	-0.072255	-0.145921	-0.479232	-0.148051	-0.614233	-0.715558	-0.655130	-0.112380	0.067538	-0.744053	0	0
10032	2.054092	-0.028922	9.183594	0.022499	-0.160430	-0.487408	-0.145181	-0.614754	-0.715329	-0.658639	-0.114100	0.067920	-0.740650	0	0
10033	2.301019	-0.210330	9.373837	0.142712	-0.175572	-0.478147	-0.143349	-0.620501	-0.713374	-0.661901	-0.116684	0.067501	-0.737371	0	0
10034	2.568604	-0.263677	9.161105	0.200816	-0.218450	-0.450481	-0.141221	-0.627429	-0.715085	-0.664858	-0.119977	0.066989	-0.734222	0	0
10035	2.519629	-0.369510	8.891989	0.197979	-0.211771	-0.427774	-0.140192	-0.632253	-0.711025	-0.667621	-0.123155	0.066464	-0.731230	0	0
10036	2.381610	-0.630492	9.114202	0.184944	-0.228072	-0.387650	-0.139441	-0.636556	-0.705132	-0.670086	-0.126365	0.066203	-0.728446	0	0
10037	2.583977	-0.559425	9.115381	0.093863	-0.241934	-0.355999	-0.137473	-0.641055	-0.704454	-0.672404	-0.129010	0.066729	-0.725794	0	0
10038	2.645705	-0.386223	9.208423	-0.064379	-0.237859	-0.319771	-0.138805	-0.639736	-0.701687	-0.674660	-0.130568	0.068431	-0.723259	0	0
10039	2.729890	-0.143705	9.161509	-0.234980	-0.233487	-0.294851	-0.139709	-0.637531	-0.703849	-0.676942	-0.130891	0.071364	-0.720781	0	0
10040	2.842188	-0.095249	9.082129	-0.391635	-0.231040	-0.266463	-0.140498	-0.631088	-0.706058	-0.679213	-0.130145	0.075448	-0.718359	0	0
10041	2.797455	-0.236782	9.185255	-0.553392	-0.219769	-0.240655	-0.140113	-0.624358	-0.708400	-0.681490	-0.128164	0.080651	-0.715989	0	0
10042	2.565017	-0.444329	9.257880	-0.655553	-0.228218	-0.208994	-0.142215	-0.612030	-0.712305	-0.683635	-0.125547	0.086677	-0.713700	0	0
10043	2.477223	-0.808009	9.729264	-0.704630	-0.201348	-0.177344	-0.144294	-0.600215	-0.718822	-0.685598	-0.122329	0.092904	-0.711589	0	0
10044	2.353346	-1.071065	10.348180	-0.699067	-0.166273	-0.138868	-0.145629	-0.584328	-0.722533	-0.687277	-0.118896	0.098894	-0.709742	0	0
10045	2.471418	-0.908562	10.047551	-0.626779	-0.118608	-0.094460	-0.145886	-0.572227	-0.728667	-0.688569	-0.115517	0.104079	-0.708305	0	0
10046	2.535978	-0.699510	9.969140	-0.593000	-0.112573	-0.051813	-0.147194	-0.561111	-0.733382	-0.689500	-0.112334	0.109040	-0.707164	0	0
10047	2.494615	-0.359584	9.551244	-0.541696	-0.069809	-0.014380	-0.150086	-0.549901	-0.735873	-0.690131	-0.109092	0.113362	-0.706376	0	0
10048	2.683236	-0.229935	9.093568	-0.486082	-0.073975	0.002031	-0.149574	-0.541113	-0.738826	-0.690562	-0.106307	0.117355	-0.705727	0	0
10049	2.781022	-0.205807	8.810806	-0.428544	-0.078291	0.026284	-0.150605	-0.532305	-0.744499	-0.690740	-0.103851	0.120972	-0.705307	0	0
10050	2.808836	-0.076849	8.540838	-0.323172	-0.068462	0.019888	-0.152445	-0.524922	-0.746161	-0.690857	-0.102128	0.123792	-0.704956	0	0
10051	2.861977	-0.165882	8.429395	-0.219467	-0.088595	0.027395	-0.153529	-0.515922	-0.745457	-0.690782	-0.101188	0.126006	-0.704773	0	0
10052	2.729004	-0.399970	8.630084	-0.136237	-0.112274	0.047153	-0.157321	-0.512673	-0.745886	-0.690451	-0.101029	0.127837	-0.704790	0	0
10053	2.715338	-0.551614	9.185091	-0.078894	-0.088368	0.049689	-0.159686	-0.508186	-0.745911	-0.690072	-0.101026	0.129077	-0.704935	0	0
10054	2.745806	-0.590264	10.023954	-0.009821	-0.053567	0.072281	-0.161522	-0.504096	-0.746598	-0.689510	-0.101294	0.129637	-0.705344	0	0
10055	2.692086	-0.495133	10.682664	0.045378	-0.013309	0.091411	-0.162831	-0.502877	-0.746695	-0.688809	-0.101552	0.129511	-0.706014	0	0
10056	2.747422	-0.088377	11.171394	0.085463	0.028210	0.094872	-0.162068	-0.503039	-0.744103	-0.688096	-0.101870	0.128858	-0.706783	0	0
10057	2.974923	0.467325	10.786676	0.063318	0.072056	0.096779	-0.161547	-0.503036	-0.743976	-0.687450	-0.101630	0.128008	-0.707600	0	0
10058	3.075144	0.824134	10.048588	-0.002665	0.093962	0.076071	-0.161293	-0.501119	-0.744071	-0.687043	-0.100900	0.127506	-0.708191	0	0
10059	3.118873	0.666976	9.299645	-0.081076	0.089910	0.044904	-0.160774	-0.498781	-0.744809	-0.686931	-0.099610	0.127498	-0.708483	0	0
10060	3.111825	0.201200	8.842855	-0.130473	0.083516	0.033734	-0.160252	-0.495614	-0.746311	-0.686937	-0.098129	0.127931	-0.708606	0	0
10061	3.022342	-0.114186	8.898539	-0.091815	0.060580	0.029214	-0.160263	-0.494119	-0.745632	-0.686907	-0.096998	0.128187	-0.708744	0	0
10062	3.062233	-0.399228	8.743452	-0.064121	0.035760	0.037820	-0.160394	-0.491096	-0.747002	-0.686756	-0.096307	0.128481	-0.708931	0	0
10063	2.908594	-0.447127	8.804424	-0.074553	0.006878	0.047345	-0.160144	-0.488636	-0.746826	-0.686510	-0.095656	0.129005	-0.709163	0	0
10064	2.752944	-0.413004	8.912613	-0.084917	-0.000951	0.051688	-0.160690	-0.486755	-0.744704	-0.686233	-0.095063	0.129712	-0.709382	0	0
10065	2.690137	-0.330155	8.932190	-0.088493	-0.021959	0.056854	-0.161735	-0.483743	-0.745938	-0.685894	-0.094508	0.130539	-0.709632	0	0
10066	2.709555	-0.321572	9.019023	-0.064601	-0.036018	0.049769	-0.162615	-0.481913	-0.750838	-0.685567	-0.094306	0.131340	-0.709827	0	0
10067	2.750466	-0.362880	9.211177	0.017985	-0.054007	0.040767	-0.162624	-0.480827	-0.750296	-0.685199	-0.094726	0.131612	-0.710076	0	0
10068	2.826124	-0.324628	9.205132	0.104314	-0.042298	0.031834	-0.163938	-0.479480	-0.749740	-0.684829	-0.095750	0.131240	-0.710364	0	0
10069	2.987735	-0.169480	9.097080	0.154283	-0.056699	0.033400	-0.164493	-0.482562	-0.744204	-0.684379	-0.097133	0.130554	-0.710736	0	0
10070	3.085633	-0.073115	9.086506	0.196878	-0.072446	0.014046	-0.166597	-0.484533	-0.741236	-0.684001	-0.099028	0.129712	-0.710993	0	0
10071	3.177866	-0.085194	9.229469	0.257063	-0.086806	0.006869	-0.168824	-0.485669	-0.739551	-0.683593	-0.101367	0.128477	-0.711280	0	0
10072	3.337390	-0.261789	9.271692	0.285988	-0.083183	-0.017585	-0.170250	-0.491305	-0.738091	-0.683330	-0.103986	0.127041	-0.711413	0	0
10073	3.429778	-0.313758	9.070290	0.284095	-0.105912	-0.015881	-0.172349	-0.494644	-0.735020	-0.683020	-0.106681	0.125725	-0.711545	0	0
10074	3.343883	-0.439291	9.075328	0.306472	-0.096283	-0.026387	-0.173651	-0.502351	-0.731780	-0.682768	-0.109543	0.124222	-0.711616	0	0
10075	3.370156	-0.526770	9.063792	0.354802	-0.095711	-0.030874	-0.176135	-0.507057	-0.728993	-0.682485	-0.112670	0.122321	-0.711728	0	0
10076	3.351000	-0.865598	9.209518	0.377725	-0.071543	-0.025605	-0.176547	-0.511080	-0.724517	-0.682160	-0.115838	0.120140	-0.711903	0	0
10077	3.293182	-1.114343	9.580160	0.354256	-0.056080	-0.001921	-0.176288	-0.516579	-0.721765	-0.681702	-0.118644	0.118008	-0.712236	0	0
10078	3.235866	-1.250475	10.083133	0.306516	-0.003451	0.003610	-0.177337	-0.521272	-0.718858	-0.681317	-0.120804	0.115900	-0.712587	0	0
10079	3.171368	-0.999952	10.306087	0.222864	0.045628	0.032744	-0.178384	-0.525136	-0.716715	-0.680876	-0.121941	0.114049	-0.713113	0	0
10080	3.107137	-0.407364	9.885053	0.190485	0.070168	0.049405	-0.177591	-0.528549	-0.716397	-0.680381	-0.122732	0.112321	-0.713725	0	0
10081	3.192852	-0.010514	9.268924	0.126106	0.058680	0.039059	-0.176268	-0.530708	-0.717620	-0.680024	-0.123108	0.111076	-0.714195	0	0
10082	3.290444	0.062328	9.410550	0.038278	0.086325	0.042892	-0.176006	-0.531528	-0.717378	-0.679778	-0.122755	0.110317	-0.714607	0	0
10083	3.470509	0.083894	9.515647	-0.058167	0.103445	0.051971	-0.173669	-0.529185	-0.717088	-0.679603	-0.121547	0.110104	-0.715013	0	0
10084	3.608794	0.354238	9.104717	-0.170900	0.097541	0.040061	-0.172120	-0.524385	-0.717266	-0.679642	-0.119695	0.110759	-0.715187	0	0
10085	3.708134	0.661518	8.896162	-0.254422	0.097901	0.057732	-0.172373	-0.521762	-0.719553	-0.679648	-0.117199	0.112004	-0.715400	0	0
10086	3.584308	0.692580	8.817147	-0.307217	0.086083	0.059574	-0.171484	-0.515604	-0.719439	-0.679685	-0.114479	0.113734	-0.715533	0	0
10087	3.230371	0.528873	8.970678	-0.260536	0.084061	0.058523	-0.170570	-0.508996	-0.722568	-0.679665	-0.112047	0.115121	-0.715715	0	0
10088	2.998058	0.331673	8.985342	-0.155996	0.089778	0.090493	-0.170567	-0.505004	-0.724831	-0.679308	-0.110290	0.115777	-0.716221	0	0
10089	2.912719	0.353685	9.256368	-0.058710	0.097438	0.110279	-0.170163	-0.501407	-0.728015	-0.678702	-0.109073	0.115683	-0.716997	0	0
10090	2.888986	0.492662	9.438055	-0.054084	0.136960	0.147869	-0.168844	-0.501096	-0.729969	-0.677875	-0.107603	0.115352	-0.718054	0	0
10091	2.929065	0.723487	9.605049	-0.084500	0.164751	0.170698	-0.168093	-0.497014	-0.727943	-0.676936	-0.105656	0.115046	-0.719276	0	0
10092	2.954266	0.869155	9.582330	-0.156041	0.206724	0.201544	-0.166524	-0.494520	-0.729466	-0.675903	-0.102931	0.115030	-0.720645	0	0
10093	3.053977	0.812753	9.337115	-0.155726	0.229397	0.204243	-0.164835	-0.489290	-0.731067	-0.674860	-0.099998	0.114828	-0.722066	0	0
10094	2.973497	0.726731	9.056903	-0.079013	0.260095	0.218057	-0.162861	-0.484569	-0.735411	-0.673686	-0.097385	0.113911	-0.723663	0	0
10095	2.967769	0.518958	8.753862	0.037245	0.258963	0.235178	-0.159976	-0.484518	-0.737251	-0.672247	-0.095508	0.112144	-0.725525	0	0
10096	2.994888	0.189344	8.908336	0.164124	0.236360	0.273163	-0.156987	-0.485331	-0.735468	-0.670408	-0.094637	0.109675	-0.727715	0	0
10097	2.945430	0.012415	8.703588	0.279113	0.217274	0.319885	-0.156603	-0.486163	-0.734186	-0.668054	-0.094597	0.106513	-0.730349	0	0
10098	2.891593	-0.061192	8.597256	0.344831	0.216140	0.359812	-0.156211	-0.490008	-0.732444	-0.665353	-0.094987	0.102940	-0.733270	0	0
10099	2.843159	-0.021906	8.594091	0.367493	0.203734	0.413779	-0.153975	-0.495181	-0.732301	-0.662176	-0.095541	0.099311	-0.736568	0	0
10100	2.809868	0.146326	8.771574	0.337016	0.206073	0.444382	-0.155022	-0.497947	-0.730527	-0.658813	-0.095861	0.095938	-0.739981	0	0
10101	2.800180	0.192751	8.970987	0.258469	0.198859	0.492560	-0.155025	-0.499738	-0.729391	-0.655107	-0.095654	0.093220	-0.743636	0	0
10102	2.736263	0.076956	8.956289	0.197363	0.194999	0.543321	-0.157119	-0.499769	-0.728596	-0.651081	-0.095040	0.091042	-0.747511	0	0
10103	2.379623	-0.107614	9.242745	0.218971	0.176657	0.588529	-0.157645	-0.500330	-0.727823	-0.646629	-0.094646	0.088848	-0.751678	0	0
10104	2.864695	-0.358155	9.353871	0.232583	0.163619	0.621701	-0.160367	-0.502530	-0.728887	-0.641904	-0.094416	0.086677	-0.755998	0	0
10105	2.868183	-0.423837	10.243816	0.329406	0.169090	0.661573	-0.164435	-0.502057	-0.726248	-0.636727	-0.094721	0.083765	-0.760651	0	0
10106	2.766678	-0.278798	10.376543	0.369854	0.162955	0.698043	-0.165216	-0.505223	-0.725003	-0.631227	-0.095300	0.080622	-0.765487	0	0
10107	2.593542	0.150532	10.757080	0.356376	0.182065	0.712024	-0.168620	-0.506926	-0.722671	-0.625571	-0.095623	0.077461	-0.770400	0	0
10108	2.705635	0.431027	9.886892	0.267891	0.170750	0.703508	-0.171248	-0.508081	-0.719814	-0.620071	-0.095486	0.075049	-0.775089	0	0
10109	2.906564	0.282032	10.035080	0.151251	0.126432	0.684581	-0.174389	-0.506752	-0.719245	-0.614708	-0.094978	0.073788	-0.779531	0	0
10110	2.890480	0.382848	9.710040	0.086913	0.109657	0.675110	-0.178047	-0.505422	-0.719192	-0.609519	-0.094206	0.073128	-0.783750	0	0
10111	2.717548	0.336714	9.626219	0.016948	0.083601	0.648177	-0.181320	-0.502310	-0.719238	-0.604479	-0.093235	0.073143	-0.787758	0	0
10112	2.366015	0.613335	9.907017	-0.023623	0.083650	0.615069	-0.185240	-0.499060	-0.719926	-0.599820	-0.092029	0.073450	-0.791424	0	0
10113	2.610852	0.859688	9.827394	-0.025010	0.049397	0.571374	-0.187866	-0.494987	-0.719828	-0.595355	-0.091124	0.073920	-0.794849	0	0
10114	2.800393	1.209178	9.682726	0.003949	0.046541	0.518938	-0.192300	-0.493791	-0.720553	-0.591424	-0.090435	0.074143	-0.797836	0	0
10115	2.795115	1.081380	9.390498	0.078263	0.034391	0.482062	-0.195190	-0.490552	-0.719558	-0.587534	-0.090329	0.073794	-0.800749	0	0
10116	2.682619	0.920847	9.068806	0.199143	0.041372	0.431135	-0.197556	-0.489504	-0.717830	-0.584056	-0.090895	0.072399	-0.803353	0	0
10117	2.956550	0.296231	8.930112	0.342792	0.028519	0.397640	-0.200437	-0.491748	-0.715512	-0.580570	-0.092451	0.069889	-0.805920	0	0
10118	3.012314	-0.020407	9.645801	0.540800	0.055889	0.387594	-0.202654	-0.498367	-0.712504	-0.577068	-0.094919	0.065614	-0.808504	0	0
10119	2.757041	0.034201	9.734791	0.738354	0.078468	0.361742	-0.204878	-0.508022	-0.707215	-0.573481	-0.098385	0.059593	-0.811103	0	0
10120	2.532572	0.342333	9.700783	0.821730	0.112753	0.368507	-0.206715	-0.518779	-0.700909	-0.569822	-0.102012	0.052692	-0.813707	0	0
10121	2.315978	0.784379	9.842817	0.788657	0.141311	0.351160	-0.206975	-0.528403	-0.696544	-0.566221	-0.105248	0.045885	-0.816218	0	0
10122	2.273048	0.976531	10.059600	0.707454	0.162968	0.346200	-0.207245	-0.538730	-0.690632	-0.562822	-0.107814	0.039603	-0.818559	0	0
10123	2.375614	1.098558	10.359182	0.565534	0.207216	0.320578	-0.206733	-0.546300	-0.685971	-0.559666	-0.109250	0.034206	-0.820773	0	0
10124	2.200434	1.040394	10.047660	0.432308	0.207573	0.312221	-0.207264	-0.550720	-0.682672	-0.556800	-0.109913	0.029887	-0.822800	0	0
10125	1.808839	0.999075	9.697795	0.302689	0.229865	0.300391	-0.206490	-0.554299	-0.680017	-0.554069	-0.109690	0.026493	-0.824787	0	0
10126	1.626478	0.919107	9.168230	0.186539	0.218853	0.286717	-0.205319	-0.554842	-0.679386	-0.551667	-0.108898	0.024107	-0.826573	0	0
10127	1.669831	0.818155	9.044737	0.086067	0.203969	0.281751	-0.206102	-0.554300	-0.679629	-0.549303	-0.107688	0.022615	-0.828347	0	0
10128	1.654142	0.619820	8.993854	-0.000625	0.185515	0.274991	-0.206371	-0.553491	-0.678961	-0.547155	-0.106142	0.021945	-0.829984	0	0
10129	1.527048	0.546683	9.121645	-0.041055	0.150495	0.298549	-0.205592	-0.552666	-0.678821	-0.544763	-0.104669	0.021814	-0.831746	0	0
10130	1.507356	0.521777	9.194378	-0.080050	0.139425	0.298632	-0.205327	-0.550869	-0.680218	-0.542509	-0.103064	0.022083	-0.833411	0	0
10131	1.489828	0.462182	9.329515	-0.102632	0.117664	0.303002	-0.207424	-0.546093	-0.681280	-0.540126	-0.101522	0.022642	-0.835131	0	0
10132	1.619840	0.631673	9.265977	-0.066682	0.099992	0.297615	-0.208469	-0.543081	-0.682514	-0.537814	-0.100316	0.023006	-0.836758	0	0
10133	1.917894	0.851711	9.330015	-0.044651	0.085933	0.287940	-0.209919	-0.539957	-0.682052	-0.535481	-0.099352	0.023234	-0.838361	0	0
10134	2.117620	0.930048	9.554099	-0.024610	0.065068	0.267785	-0.212016	-0.534082	-0.683613	-0.533342	-0.098671	0.023402	-0.839799	0	0
10135	1.962419	1.032653	9.614830	-0.038974	0.070001	0.242512	-0.212415	-0.532173	-0.683572	-0.531372	-0.097881	0.023622	-0.841133	0	0
10136	1.656535	1.147317	9.579948	-0.060748	0.080054	0.231204	-0.213595	-0.530682	-0.683535	-0.529583	-0.096888	0.023978	-0.842365	0	0
10137	1.657005	1.248144	9.680637	-0.088311	0.073769	0.200728	-0.213864	-0.526711	-0.684365	-0.528009	-0.095810	0.024543	-0.843460	0	0
10138	1.680989	1.228631	9.890440	-0.078394	0.077514	0.178911	-0.213884	-0.523580	-0.683393	-0.526659	-0.094756	0.025008	-0.844409	0	0
10139	1.559264	1.212951	9.866396	-0.062692	0.071819	0.148303	-0.215710	-0.521397	-0.684508	-0.525499	-0.093836	0.025306	-0.845225	0	0
10140	1.328088	1.212343	9.881412	-0.038045	0.085215	0.122938	-0.215704	-0.519188	-0.686286	-0.524570	-0.092944	0.025336	-0.845899	0	0
10141	1.160719	1.271398	9.719063	-0.002888	0.086760	0.070470	-0.214025	-0.516037	-0.685586	-0.524017	-0.092220	0.024958	-0.846333	0	0
10142	1.133903	1.211437	9.454930	0.032554	0.089846	0.028507	-0.213767	-0.514388	-0.686076	-0.523812	-0.091683	0.024278	-0.846538	0	0
10143	1.188028	0.842513	9.191793	0.034893	0.076687	-0.022083	-0.212070	-0.515746	-0.685464	-0.524005	-0.091257	0.023533	-0.846485	0	0
10144	1.268153	0.374374	9.100961	0.021009	0.071628	-0.028974	-0.211400	-0.518597	-0.686435	-0.524295	-0.090827	0.022993	-0.846366	0	0
10145	1.431888	0.102081	9.233726	0.024484	0.083886	-0.036745	-0.209591	-0.516819	-0.685113	-0.524623	-0.090287	0.022285	-0.846240	0	0
10146	1.547284	-0.065755	9.616045	0.057397	0.083503	-0.034186	-0.208016	-0.518027	-0.685668	-0.524922	-0.089948	0.021370	-0.846114	0	0
10147	1.454700	0.025729	10.195705	0.067979	0.093728	-0.026357	-0.207897	-0.518868	-0.683864	-0.525123	-0.089551	0.020255	-0.846059	0	0
10148	1.422874	0.384423	10.049018	0.069822	0.090081	-0.015077	-0.205936	-0.520492	-0.683650	-0.525257	-0.089218	0.019218	-0.846036	0	0
10149	1.350875	0.520611	9.861354	0.043356	0.081040	-0.034242	-0.203588	-0.520470	-0.683536	-0.525543	-0.088796	0.018368	-0.845921	0	0
10150	1.277751	0.460313	9.663655	0.041270	0.084037	-0.053424	-0.202818	-0.520207	-0.682106	-0.526025	-0.088371	0.017570	-0.845683	0	0
10151	1.407973	0.234762	9.546066	0.033988	0.065027	-0.064753	-0.200862	-0.522250	-0.681120	-0.526574	-0.088039	0.016856	-0.845390	0	0
10152	1.509145	0.056760	9.541196	0.030037	0.060378	-0.048148	-0.199803	-0.523042	-0.682573	-0.527026	-0.087754	0.016283	-0.845149	0	0
10153	1.474905	0.057708	9.701792	0.009358	0.078954	-0.053272	-0.196808	-0.522745	-0.682069	-0.527500	-0.087174	0.015719	-0.844924	0	0
10154	1.358103	0.102225	9.937548	0.008613	0.066528	-0.041115	-0.197459	-0.522475	-0.682319	-0.527910	-0.086723	0.015301	-0.844722	0	0
10155	1.212407	0.207226	10.213570	0.010109	0.063144	-0.048138	-0.195249	-0.521090	-0.682048	-0.528337	-0.086277	0.014819	-0.844509	0	0
10156	1.203870	0.429711	10.294409	0.044746	0.069819	-0.044755	-0.192908	-0.522866	-0.680278	-0.528767	-0.085990	0.014077	-0.844282	0	0
10157	1.331735	0.611066	10.037402	0.101241	0.066258	-0.065865	-0.192507	-0.523672	-0.681077	-0.529265	-0.085998	0.012790	-0.843990	0	0
10158	1.453230	0.532748	9.781688	0.159669	0.073139	-0.086053	-0.190554	-0.525034	-0.679948	-0.529931	-0.086296	0.011024	-0.843566	0	0
10159	1.596787	0.497100	9.601125	0.187123	0.066917	-0.093104	-0.188981	-0.529955	-0.678625	-0.530581	-0.086758	0.008989	-0.843134	0	0
10160	1.701320	0.449430	9.440660	0.199226	0.074753	-0.097459	-0.185455	-0.534589	-0.676920	-0.531336	-0.087252	0.006874	-0.842628	0	0
10161	1.749821	0.399292	9.327456	0.170945	0.069521	-0.085168	-0.185324	-0.537061	-0.675799	-0.531928	-0.087611	0.004978	-0.842231	0	0
10162	1.694143	0.457519	9.373152	0.143887	0.075209	-0.099043	-0.185586	-0.540090	-0.674295	-0.532705	-0.087807	0.003322	-0.841727	0	0
10163	1.735929	0.513924	9.288251	0.104159	0.079006	-0.098917	-0.182452	-0.542116	-0.673707	-0.533466	-0.087736	0.001936	-0.841257	0	0
10164	1.715978	0.472828	9.508446	0.110798	0.063290	-0.104211	-0.179982	-0.544579	-0.671562	-0.534349	-0.087856	0.000621	-0.840685	0	0
10165	1.711403	0.521510	9.499560	0.091773	0.063439	-0.104161	-0.178018	-0.546336	-0.671611	-0.535161	-0.087855	-0.000571	-0.840169	0	0
10166	1.798999	0.511608	9.448975	0.074239	0.049662	-0.109368	-0.175410	-0.546863	-0.671120	-0.536115	-0.087894	-0.001510	-0.839555	0	0
10167	1.793921	0.468341	9.414580	0.074521	0.060905	-0.102356	-0.173987	-0.547142	-0.669575	-0.536924	-0.087829	-0.002530	-0.839043	0	0
10168	1.876924	0.506960	9.369634	0.091784	0.046683	-0.096332	-0.173203	-0.549057	-0.668837	-0.537734	-0.087987	-0.003591	-0.838503	0	0
10169	1.910184	0.393552	9.502831	0.089968	0.033544	-0.095474	-0.171113	-0.549719	-0.668865	-0.538468	-0.088244	-0.004571	-0.838000	0	0
10170	1.919648	0.365709	9.599060	0.122086	0.020852	-0.083387	-0.170995	-0.550700	-0.666804	-0.539142	-0.088782	-0.005735	-0.837503	0	0
10171	1.897460	0.344822	9.749383	0.166200	0.009905	-0.076568	-0.169165	-0.554801	-0.665337	-0.539647	-0.089658	-0.007193	-0.837072	0	0
10172	1.778486	0.373417	9.670221	0.199469	0.018176	-0.060963	-0.169439	-0.557022	-0.662777	-0.540065	-0.090637	-0.008970	-0.836681	0	0
10173	1.713671	0.478610	9.426265	0.181786	0.004574	-0.072313	-0.168797	-0.557720	-0.661105	-0.540516	-0.091648	-0.010513	-0.836261	0	0
10174	1.662571	0.501968	9.548832	0.159454	-0.012978	-0.057479	-0.168270	-0.563343	-0.659138	-0.540926	-0.092672	-0.011785	-0.835866	0	0
10175	1.676898	0.513095	9.848874	0.142423	-0.023666	-0.040010	-0.167622	-0.564993	-0.657874	-0.541142	-0.093715	-0.012805	-0.835595	0	0
10176	1.652673	0.569403	10.043922	0.147373	-0.028847	-0.047026	-0.167632	-0.567070	-0.655704	-0.541466	-0.094808	-0.013881	-0.835244	0	0
10177	1.521595	0.662976	10.244390	0.170269	-0.017035	-0.031387	-0.167896	-0.568177	-0.654813	-0.541579	-0.095950	-0.015153	-0.835019	0	0
10178	1.279932	0.930717	10.144835	0.140505	-0.010315	-0.048792	-0.168034	-0.570391	-0.652775	-0.541911	-0.096849	-0.016275	-0.834678	0	0
10179	1.139503	1.085334	10.319756	0.088290	-0.010543	-0.062633	-0.167929	-0.570429	-0.649655	-0.542361	-0.097484	-0.016931	-0.834299	0	0
10180	0.979548	1.225765	10.475556	0.041196	0.005096	-0.086913	-0.167917	-0.570822	-0.650963	-0.543103	-0.097710	-0.017345	-0.833781	0	0
10181	0.834568	1.404025	10.491127	0.032423	0.023757	-0.099087	-0.165978	-0.569870	-0.649137	-0.543905	-0.097741	-0.017769	-0.833246	0	0
10182	0.728576	1.545750	10.268011	0.004357	0.034893	-0.121686	-0.165061	-0.570404	-0.649414	-0.544977	-0.097512	-0.018071	-0.832565	0	0
10183	0.768990	1.687838	9.678354	-0.006427	0.024800	-0.135653	-0.164420	-0.568628	-0.648864	-0.546122	-0.097304	-0.018230	-0.831836	0	0
10184	0.914817	1.572573	9.232707	0.055904	0.026065	-0.134056	-0.160494	-0.571595	-0.648950	-0.547261	-0.097428	-0.018922	-0.831056	0	0
10185	1.132128	1.247438	9.053583	0.137764	0.015088	-0.144726	-0.160234	-0.573655	-0.647952	-0.548341	-0.098083	-0.020243	-0.830236	0	0
10186	1.183716	0.923490	9.115571	0.166737	0.001349	-0.122129	-0.159728	-0.576425	-0.644628	-0.549249	-0.099021	-0.021711	-0.829487	0	0
10187	1.080338	0.775533	9.406383	0.169097	-0.000025	-0.094225	-0.157373	-0.578866	-0.644303	-0.549877	-0.099982	-0.023158	-0.828916	0	0
10188	0.837853	0.973614	9.681123	0.121563	-0.004959	-0.088923	-0.155682	-0.581331	-0.642543	-0.550558	-0.100730	-0.024184	-0.828345	0	0
10189	0.508693	1.307282	9.833899	0.034713	0.028833	-0.079936	-0.155559	-0.582166	-0.641259	-0.551195	-0.100707	-0.024672	-0.827909	0	0
10190	0.247779	1.627692	9.815434	-0.036350	0.036591	-0.088504	-0.154783	-0.582168	-0.640484	-0.551999	-0.100240	-0.024621	-0.827432	0	0
10191	0.156960	1.864205	9.569105	-0.088147	0.051059	-0.090097	-0.152820	-0.582003	-0.641276	-0.552840	-0.099335	-0.024250	-0.826990	0	0
10192	0.191954	1.966728	9.269542	-0.088740	0.039216	-0.111071	-0.150857	-0.581149	-0.642444	-0.553882	-0.098552	-0.023802	-0.826399	0	0
10193	0.357032	1.858497	9.051132	-0.086058	0.034512	-0.145947	-0.149681	-0.579759	-0.643335	-0.555187	-0.097766	-0.023436	-0.825627	0	0
10194	0.599327	1.667827	8.984715	-0.066265	0.024716	-0.147720	-0.148232	-0.580274	-0.644786	-0.556500	-0.097218	-0.023130	-0.824816	0	0
10195	0.893180	1.554520	8.906103	-0.052639	0.011508	-0.152102	-0.145895	-0.579993	-0.643497	-0.557827	-0.096798	-0.022928	-0.823974	0	0
10196	1.114125	1.474780	8.921655	-0.040901	0.016265	-0.132018	-0.144976	-0.580524	-0.644034	-0.558985	-0.096464	-0.022769	-0.823233	0	0
10197	1.228335	1.467853	9.020604	-0.049240	0.009006	-0.114550	-0.142891	-0.579132	-0.644412	-0.559997	-0.096092	-0.022545	-0.822595	0	0
10198	1.294649	1.578695	9.042439	-0.058118	-0.004876	-0.117181	-0.142636	-0.578865	-0.643758	-0.561050	-0.095838	-0.022112	-0.821918	0	0
10199	1.372687	1.607247	9.033780	-0.064768	0.009034	-0.111008	-0.141970	-0.579249	-0.645331	-0.562045	-0.095381	-0.021755	-0.821300	0	0
10200	1.465035	1.646767	9.339688	-0.123789	0.002540	-0.117819	-0.141582	-0.577189	-0.645814	-0.563160	-0.094697	-0.020824	-0.820640	0	0
10201	1.573979	1.604010	9.610146	-0.184126	0.015128	-0.115839	-0.138987	-0.572099	-0.646383	-0.564303	-0.093521	-0.019522	-0.820021	0	0
10202	1.557063	1.637378	9.678802	-0.223796	0.028557	-0.117435	-0.137940	-0.569883	-0.647908	-0.565502	-0.092059	-0.017917	-0.819397	0	0
10203	1.479316	1.639094	9.583779	-0.261937	0.035137	-0.126041	-0.136633	-0.566843	-0.649549	-0.566788	-0.090280	-0.016096	-0.818744	0	0
10204	1.478453	1.493277	9.601091	-0.274164	0.037110	-0.134707	-0.134022	-0.561315	-0.652451	-0.568165	-0.088458	-0.014142	-0.818025	0	0
10205	1.457857	1.319860	9.715311	-0.201195	0.043328	-0.122675	-0.132722	-0.558423	-0.653184	-0.569359	-0.086959	-0.012857	-0.817376	0	0
10206	1.438539	1.328291	9.626297	-0.135158	0.030906	-0.140352	-0.131669	-0.556748	-0.655109	-0.570652	-0.085977	-0.012009	-0.816590	0	0
10207	1.478400	1.410108	9.219798	-0.093442	0.006469	-0.157994	-0.129311	-0.555885	-0.656670	-0.572041	-0.085392	-0.011420	-0.815688	0	0
10208	2.254499	1.871057	9.515912	-0.065403	-0.015980	-0.199933	-0.126966	-0.555179	-0.656673	-0.573770	-0.085183	-0.010923	-0.814502	0	0
10209	1.808923	1.334844	9.184461	-0.086976	-0.023703	-0.243521	-0.127487	-0.554771	-0.656921	-0.575846	-0.084882	-0.010274	-0.813075	0	0
10210	1.482934	1.425342	9.595179	-0.109860	-0.030255	-0.257486	-0.125137	-0.554745	-0.657198	-0.578069	-0.084527	-0.009383	-0.811544	0	0
10211	1.448479	1.343918	9.522183	-0.129013	-0.041636	-0.299328	-0.122406	-0.554319	-0.656299	-0.580625	-0.084126	-0.008333	-0.809770	0	0
10212	1.132215	1.427376	9.903523	-0.158508	-0.077639	-0.325567	-0.120061	-0.552376	-0.656798	-0.583439	-0.083864	-0.006829	-0.807787	0	0
10213	0.922825	1.462288	10.201809	-0.165628	-0.073028	-0.336033	-0.117714	-0.550019	-0.657679	-0.586311	-0.083494	-0.005338	-0.805754	0	0
10214	0.798499	1.869616	10.338797	-0.173398	-0.080304	-0.365749	-0.116670	-0.548771	-0.658312	-0.589440	-0.083161	-0.003732	-0.803511	0	0
10215	0.799307	2.001140	10.297071	-0.123689	-0.079502	-0.383351	-0.114323	-0.548199	-0.658448	-0.592641	-0.083076	-0.002596	-0.801167	0	0
10216	0.827481	1.858171	10.473545	-0.072478	-0.069740	-0.418342	-0.112475	-0.548422	-0.661067	-0.596089	-0.083250	-0.001905	-0.798589	0	0
10217	0.898281	1.536297	10.772385	0.011822	-0.070106	-0.439475	-0.108549	-0.549190	-0.662150	-0.599604	-0.083881	-0.001968	-0.795886	0	0
10218	0.945050	1.240389	10.936568	0.111978	-0.063749	-0.450177	-0.105940	-0.552326	-0.660670	-0.603133	-0.085106	-0.002810	-0.793082	0	0
10219	0.813076	1.107456	10.768248	0.179015	-0.060362	-0.471305	-0.104662	-0.555516	-0.655929	-0.606735	-0.086652	-0.004296	-0.790156	0	0
10220	0.723520	1.029923	9.946043	0.165623	-0.044549	-0.462511	-0.101007	-0.558501	-0.654843	-0.610272	-0.088043	-0.005691	-0.787264	0	0
10221	0.692253	0.983048	9.379563	0.123676	-0.054317	-0.481611	-0.096571	-0.562855	-0.652880	-0.613973	-0.089190	-0.006794	-0.784242	0	0
10222	0.633247	0.835481	9.160928	0.114981	-0.073493	-0.478147	-0.093054	-0.566404	-0.650503	-0.617655	-0.090494	-0.007625	-0.781188	0	0
10223	0.645496	0.381752	8.916919	0.154415	-0.124487	-0.476615	-0.090439	-0.570493	-0.649302	-0.621264	-0.092367	-0.008535	-0.778091	0	0
10224	0.541676	0.105663	8.942019	0.202602	-0.161592	-0.473359	-0.087035	-0.577589	-0.647514	-0.624798	-0.094896	-0.009499	-0.774940	0	0
10225	0.283041	0.454476	9.207172	0.157618	-0.170054	-0.466348	-0.085465	-0.582653	-0.645674	-0.628296	-0.097126	-0.010148	-0.771821	0	0
10226	0.354600	0.697408	9.572141	0.091290	-0.170953	-0.490592	-0.085192	-0.584280	-0.646488	-0.632023	-0.099023	-0.010211	-0.768529	0	0
10227	0.519889	0.733519	9.910211	0.030709	-0.198715	-0.480002	-0.081814	-0.584820	-0.644442	-0.635722	-0.100652	-0.009724	-0.765266	0	0
10228	0.574800	1.019210	10.152697	-0.004160	-0.191292	-0.492110	-0.079460	-0.587262	-0.643986	-0.639524	-0.102094	-0.008926	-0.761909	0	0
10229	0.444359	1.157749	10.017259	-0.011792	-0.206495	-0.516590	-0.079734	-0.588934	-0.641676	-0.643511	-0.103489	-0.008114	-0.758365	0	0
10230	0.226697	1.357900	9.865344	-0.053907	-0.223245	-0.535760	-0.076874	-0.590158	-0.639900	-0.647654	-0.104843	-0.006777	-0.754656	0	0
10231	0.262191	1.533973	9.499025	-0.080182	-0.247401	-0.539258	-0.075694	-0.593026	-0.639184	-0.651847	-0.106076	-0.005224	-0.750877	0	0
10232	0.743998	1.498176	9.288857	0.035226	-0.263920	-0.550031	-0.073090	-0.593283	-0.638427	-0.655958	-0.108310	-0.004306	-0.746973	0	0
10233	0.808547	1.688749	9.125445	0.146775	-0.295876	-0.569648	-0.073353	-0.597687	-0.636171	-0.660089	-0.111369	-0.004175	-0.742874	0	0
10234	1.040235	1.788266	9.165091	0.216512	-0.351984	-0.593536	-0.071005	-0.601239	-0.634436	-0.664270	-0.115438	-0.004075	-0.738514	0	0
10235	1.325697	1.953923	9.327910	0.195819	-0.374241	-0.617061	-0.071266	-0.606190	-0.632190	-0.668635	-0.119383	-0.003846	-0.733934	0	0
10236	1.647441	2.126446	9.719994	0.203028	-0.392778	-0.669435	-0.071656	-0.610865	-0.630198	-0.673313	-0.123645	-0.003463	-0.728937	0	0
10237	1.775569	1.539233	9.604568	0.124053	-0.381277	-0.697876	-0.070100	-0.616364	-0.626415	-0.678277	-0.127142	-0.002755	-0.723718	0	0
10238	1.725414	1.332856	9.869108	0.016092	-0.379851	-0.736793	-0.069054	-0.619100	-0.625436	-0.683589	-0.130027	-0.001185	-0.718191	0	0
10239	1.982177	1.163821	10.030247	-0.054495	-0.349673	-0.739059	-0.066447	-0.622651	-0.623573	-0.688987	-0.132064	0.000552	-0.712640	0	0
10240	2.397869	1.436682	9.615366	-0.119212	-0.206515	-0.756749	-0.061742	-0.626028	-0.623023	-0.694527	-0.132764	0.001872	-0.707108	0	0
10241	2.532007	1.167800	10.121711	-0.139270	-0.280485	-0.772547	-0.058338	-0.625563	-0.624729	-0.700181	-0.133712	0.003714	-0.701323	0	0
10242	2.693788	1.283192	9.657188	-0.199251	-0.217017	-0.777417	-0.053638	-0.625787	-0.625027	-0.705879	-0.133913	0.005640	-0.695536	0	0
10243	2.962071	1.415471	9.778771	-0.245503	-0.188936	-0.768451	-0.049712	-0.624767	-0.626986	-0.711548	-0.133472	0.007610	-0.689802	0	0
10244	3.190546	1.333220	9.576216	-0.307348	-0.142991	-0.773331	-0.044210	-0.624815	-0.629758	-0.717268	-0.132374	0.009764	-0.684039	0	0
10245	3.170179	1.143567	9.402088	-0.347906	-0.109860	-0.749553	-0.039518	-0.622026	-0.630517	-0.722844	-0.130663	0.011928	-0.678440	0	0
10246	2.970987	1.178138	9.283706	-0.352364	-0.093575	-0.724234	-0.032332	-0.618088	-0.633743	-0.728194	-0.128880	0.014097	-0.672996	0	0
10247	2.682448	0.896286	9.095093	-0.379243	-0.073540	-0.703182	-0.027617	-0.614440	-0.637608	-0.733402	-0.126691	0.016289	-0.667687	0	0
10248	2.564779	0.732936	9.032537	-0.391979	-0.074194	-0.656046	-0.021867	-0.610519	-0.640694	-0.738255	-0.124462	0.018669	-0.662677	0	0
10249	2.594641	0.821550	8.897528	-0.370545	-0.085443	-0.618639	-0.016884	-0.606305	-0.645849	-0.742797	-0.122400	0.021014	-0.657898	0	0
10250	2.651753	1.010903	8.850482	-0.326515	-0.091720	-0.576056	-0.012969	-0.602003	-0.648004	-0.746961	-0.120743	0.023189	-0.653401	0	0
10251	2.533063	1.081179	8.733170	-0.331255	-0.107820	-0.548203	-0.008650	-0.597815	-0.651595	-0.750915	-0.119109	0.025542	-0.649067	0	0
10252	2.477785	1.225806	8.867244	-0.398217	-0.100640	-0.528820	-0.006039	-0.592838	-0.654117	-0.754789	-0.116951	0.028304	-0.644837	0	0
10253	2.452026	1.409926	8.918881	-0.404690	-0.104480	-0.504412	-0.002122	-0.587708	-0.656906	-0.758479	-0.114736	0.031171	-0.640761	0	0
10254	2.404065	1.554653	9.038262	-0.374739	-0.107811	-0.474873	-0.001333	-0.581779	-0.660437	-0.761912	-0.112776	0.033897	-0.636885	0	0
10255	2.321767	1.674168	9.269446	-0.298373	-0.109551	-0.457679	0.002330	-0.578015	-0.663511	-0.765122	-0.111392	0.036185	-0.633144	0	0
10256	2.215063	1.754154	9.362630	-0.265235	-0.092422	-0.450773	0.003893	-0.574704	-0.664758	-0.768236	-0.110154	0.038121	-0.629465	0	0
10257	2.196055	1.843544	9.415185	-0.260307	-0.084363	-0.464732	0.007552	-0.570809	-0.667310	-0.771410	-0.108909	0.039971	-0.625674	0	0
10258	2.206505	1.969545	9.426421	-0.274420	-0.074384	-0.480375	0.009909	-0.566236	-0.670488	-0.774682	-0.107492	0.041792	-0.621745	0	0
10259	2.306580	2.012983	9.371465	-0.300727	-0.065119	-0.501196	0.013040	-0.564418	-0.671386	-0.778085	-0.105834	0.043709	-0.617635	0	0
10260	2.270157	2.050726	9.498739	-0.313449	-0.048727	-0.536011	0.017227	-0.558859	-0.675469	-0.781698	-0.103972	0.045510	-0.613243	0	0
10261	2.277797	1.776258	9.949821	-0.324016	-0.023890	-0.558554	0.019957	-0.552935	-0.677063	-0.785435	-0.101907	0.047190	-0.608670	0	0
10262	2.191797	1.340020	10.616238	-0.351146	0.030472	-0.563516	0.026087	-0.548616	-0.678843	-0.789225	-0.099271	0.048567	-0.604078	0	0
10263	2.011718	1.327520	10.569377	-0.334606	0.046819	-0.605414	0.030657	-0.543066	-0.681889	-0.793221	-0.096708	0.049704	-0.599148	0	0
10264	1.667548	1.439317	9.944592	-0.381426	0.059815	-0.619267	0.037458	-0.539398	-0.685768	-0.797313	-0.093672	0.050969	-0.594071	0	0
10265	1.569663	1.292555	9.683287	-0.464678	0.062529	-0.636464	0.043858	-0.532587	-0.689842	-0.801539	-0.089982	0.052716	-0.588778	0	0
10266	1.918098	1.002879	9.927751	-0.524570	0.101162	-0.629115	0.049739	-0.525090	-0.694550	-0.805744	-0.085553	0.054481	-0.583515	0	0
10267	2.286684	0.811286	10.066617	-0.541442	0.127285	-0.623680	0.058341	-0.515395	-0.698063	-0.809890	-0.080852	0.056164	-0.578262	0	0
10268	2.389385	0.833533	9.730451	-0.493746	0.142673	-0.623764	0.064991	-0.507912	-0.701086	-0.813958	-0.076417	0.057414	-0.573007	0	0
10269	2.220592	0.624424	9.455369	-0.423557	0.131572	-0.614412	0.069696	-0.499329	-0.706154	-0.817856	-0.072645	0.058392	-0.567825	0	0
10270	1.973788	0.052035	9.607871	-0.351861	0.137585	-0.587541	0.075953	-0.493226	-0.708420	-0.821508	-0.069368	0.058893	-0.562890	0	0
10271	1.897390	-0.828421	10.270164	-0.332936	0.155617	-0.531635	0.084438	-0.487911	-0.711498	-0.824808	-0.066140	0.059211	-0.558401	0	0
10272	1.983994	-1.324924	10.764682	-0.302546	0.192671	-0.468746	0.091739	-0.483996	-0.712775	-0.827735	-0.062884	0.059058	-0.554448	0	0
10273	1.998946	-0.922476	10.356059	-0.253934	0.214375	-0.425257	0.098250	-0.477352	-0.714382	-0.830370	-0.059902	0.058512	-0.550885	0	0
10274	1.899733	-0.549418	9.620388	-0.232874	0.214076	-0.407935	0.103086	-0.471792	-0.718080	-0.832877	-0.057066	0.057830	-0.547462	0	0
10275	1.798690	-0.824616	9.342800	-0.216919	0.185615	-0.381884	0.110367	-0.467634	-0.717010	-0.835193	-0.054515	0.057342	-0.544237	0	0
10276	1.798810	-1.215900	9.388070	-0.221526	0.181751	-0.359161	0.114285	-0.464015	-0.719178	-0.837369	-0.051920	0.056892	-0.541184	0	0
10277	1.557100	-0.955492	9.293253	-0.250108	0.156759	-0.308623	0.120015	-0.460399	-0.719669	-0.839254	-0.049194	0.056858	-0.538516	0	0
10278	1.449811	-0.236243	8.865333	-0.249813	0.128352	-0.273910	0.123941	-0.455942	-0.723251	-0.840925	-0.046600	0.057050	-0.536114	0	0
10279	1.442915	0.189826	8.532605	-0.209974	0.098046	-0.251482	0.127861	-0.452595	-0.725555	-0.842425	-0.044494	0.057321	-0.533904	0	0
10280	1.432887	0.145826	8.568526	-0.146046	0.064131	-0.237805	0.130323	-0.449848	-0.724738	-0.843799	-0.043095	0.057514	-0.531825	0	0
10281	1.494356	-0.096446	8.919558	-0.043411	0.035296	-0.236404	0.131895	-0.447760	-0.726529	-0.845096	-0.042721	0.057435	-0.529801	0	0
10282	1.615803	-0.044318	9.379922	0.060930	0.002853	-0.229805	0.133983	-0.448700	-0.726173	-0.846292	-0.043391	0.057050	-0.527875	0	0
10283	1.521177	0.349068	8.997913	0.109306	0.002532	-0.226517	0.134892	-0.449386	-0.725282	-0.847442	-0.044481	0.056445	-0.526001	0	0
10284	1.490449	0.858062	8.647548	0.095027	-0.021679	-0.230094	0.134759	-0.450354	-0.724520	-0.848600	-0.045568	0.056087	-0.524077	0	0
10285	1.493438	0.941298	8.580873	0.079575	-0.032207	-0.219621	0.137109	-0.450465	-0.724669	-0.849696	-0.046597	0.055941	-0.522223	0	0
10286	1.501374	0.681074	8.840884	0.087763	-0.053058	-0.233629	0.137882	-0.452397	-0.722631	-0.850848	-0.047788	0.055885	-0.520241	0	0
10287	1.469054	0.583066	8.949184	0.120113	-0.069653	-0.249465	0.138934	-0.453473	-0.723180	-0.852048	-0.049381	0.055836	-0.518130	0	0
10288	1.722807	0.679363	8.823639	0.110865	-0.077115	-0.272110	0.139455	-0.454844	-0.722430	-0.853361	-0.050914	0.055844	-0.515814	0	0
10289	1.816550	0.291538	10.021655	0.123485	-0.064815	-0.294725	0.139067	-0.458830	-0.720945	-0.854778	-0.052546	0.055717	-0.513312	0	0
10290	1.856926	0.208518	10.474705	0.141847	-0.058157	-0.287762	0.138150	-0.459532	-0.720172	-0.856146	-0.054253	0.055395	-0.510883	0	0
10291	1.656714	0.421599	10.017514	0.143024	-0.022428	-0.327846	0.141544	-0.462107	-0.719206	-0.857726	-0.055855	0.054786	-0.508119	0	0
10292	1.314586	0.187869	10.128617	0.133177	-0.020215	-0.347900	0.143378	-0.463727	-0.719381	-0.859407	-0.057326	0.054149	-0.505175	0	0
10293	1.017200	-0.213964	10.701142	0.103025	0.008161	-0.360815	0.145981	-0.464810	-0.718120	-0.861170	-0.058430	0.053450	-0.502111	0	0
10294	0.975920	-0.182980	10.784854	0.068766	0.013459	-0.348497	0.147270	-0.463998	-0.716553	-0.862885	-0.059176	0.052846	-0.499134	0	0
10295	1.256223	0.234593	10.338843	0.074637	0.025803	-0.357206	0.149361	-0.465070	-0.716589	-0.864634	-0.059927	0.052129	-0.496084	0	0
10296	1.506853	0.544649	9.761250	0.099257	0.015368	-0.369518	0.153924	-0.464893	-0.716228	-0.866414	-0.060937	0.051342	-0.492927	0	0
10297	1.447009	0.279050	9.681376	0.125141	0.021444	-0.378281	0.154974	-0.465972	-0.716517	-0.868209	-0.062154	0.050398	-0.489704	0	0
10298	1.376253	-0.167380	9.720235	0.120239	-0.002410	-0.360853	0.157054	-0.468987	-0.714250	-0.869896	-0.063426	0.049666	-0.486612	0	0
10299	1.328299	-0.447136	9.814203	0.108700	0.008744	-0.344192	0.160467	-0.474420	-0.714251	-0.871504	-0.064529	0.048925	-0.483656	0	0
10300	1.189024	-0.499639	10.061203	0.146391	0.024785	-0.327697	0.162550	-0.474681	-0.713620	-0.873004	-0.065880	0.047851	-0.480867	0	0
10301	1.151155	-0.282753	10.232220	0.182924	0.021629	-0.312139	0.164886	-0.475502	-0.711702	-0.874395	-0.067529	0.046649	-0.478224	0	0
10302	1.216794	0.074120	9.954938	0.183395	0.026295	-0.327858	0.167495	-0.479325	-0.709975	-0.875849	-0.069193	0.045382	-0.475439	0	0
10303	1.311727	0.422457	9.548540	0.151606	0.012953	-0.348762	0.171397	-0.480955	-0.707694	-0.877407	-0.070615	0.044375	-0.472441	0	0
10304	1.351700	0.555846	9.307407	0.160887	-0.016213	-0.383772	0.174013	-0.482293	-0.707999	-0.879097	-0.072306	0.043547	-0.469110	0	0
10305	1.361780	0.595741	9.203635	0.184323	-0.026369	-0.413530	0.176362	-0.483919	-0.707267	-0.880889	-0.074224	0.042684	-0.465514	0	0
10306	1.405844	0.600153	8.989625	0.199984	-0.078050	-0.464309	0.178322	-0.487881	-0.705798	-0.882860	-0.076580	0.042157	-0.461428	0	0
10307	1.491202	0.640324	9.022120	0.183740	-0.095051	-0.486979	0.179356	-0.488710	-0.704261	-0.884921	-0.078839	0.041844	-0.457110	0	0
10308	1.669478	0.723009	8.869072	0.137686	-0.104459	-0.532211	0.181693	-0.489530	-0.702473	-0.887190	-0.080789	0.041781	-0.452350	0	0
10309	1.832091	0.690288	9.068222	0.099738	-0.128304	-0.556561	0.184318	-0.490029	-0.704193	-0.889565	-0.082484	0.042092	-0.447325	0	0
10310	1.958270	0.695202	9.404329	0.056551	-0.155610	-0.580913	0.186383	-0.490593	-0.701227	-0.892038	-0.083958	0.042805	-0.442026	0	0
10311	2.048165	0.716183	9.632555	0.033583	-0.156892	-0.601770	0.189275	-0.492456	-0.702975	-0.894590	-0.085211	0.043629	-0.436514	0	0
10312	1.975917	0.884498	9.832728	0.015075	-0.163568	-0.612230	0.191101	-0.491063	-0.703611	-0.897163	-0.086356	0.044567	-0.430878	0	0
10313	1.745203	0.996130	10.013965	-0.000024	-0.152568	-0.634007	0.192923	-0.490502	-0.703353	-0.899811	-0.087300	0.045469	-0.425030	0	0
10314	1.801577	1.054600	9.950546	-0.020956	-0.145236	-0.645262	0.196036	-0.486925	-0.702785	-0.902489	-0.088051	0.046363	-0.419060	0	0
10315	1.961646	0.993312	10.100926	-0.015994	-0.129325	-0.662644	0.197872	-0.486068	-0.704342	-0.905203	-0.088761	0.047097	-0.412930	0	0
10316	2.225027	1.065580	9.945765	0.006131	-0.146019	-0.669702	0.202816	-0.484116	-0.703559	-0.907875	-0.089763	0.047861	-0.406713	0	0
10317	2.229596	1.016845	9.959492	0.000882	-0.155610	-0.668836	0.203073	-0.481094	-0.704542	-0.910501	-0.090736	0.048759	-0.400472	0	0
10318	1.947042	0.915304	9.703094	-0.098744	-0.128765	-0.655421	0.205540	-0.478614	-0.704251	-0.913133	-0.090699	0.049794	-0.394313	0	0
10319	1.767783	1.048221	9.675232	-0.167439	-0.137345	-0.629991	0.209586	-0.476921	-0.705288	-0.915682	-0.090037	0.051227	-0.388324	0	0
10320	1.844305	0.881243	10.010040	-0.217419	-0.135370	-0.625446	0.211662	-0.471557	-0.706368	-0.918217	-0.088918	0.052810	-0.382337	0	0
10321	1.946381	0.881590	10.119058	-0.267807	-0.131970	-0.599105	0.213755	-0.466992	-0.709155	-0.920657	-0.087288	0.054603	-0.376549	0	0
10322	1.950948	0.809870	10.016245	-0.354493	-0.140537	-0.569213	0.214402	-0.460944	-0.711382	-0.923012	-0.084890	0.056798	-0.370966	0	0
10323	1.892335	0.762409	9.963659	-0.441541	-0.109862	-0.533986	0.216482	-0.453513	-0.713853	-0.925284	-0.081529	0.059087	-0.365665	0	0
10324	1.790910	0.848493	9.720277	-0.503791	-0.094997	-0.502388	0.219865	-0.441670	-0.718327	-0.927453	-0.077536	0.061461	-0.360612	0	0
10325	1.708389	0.851104	9.547901	-0.533066	-0.095452	-0.458706	0.220764	-0.432747	-0.720760	-0.929439	-0.073220	0.064004	-0.355929	0	0
10326	1.673681	0.758131	9.641802	-0.498044	-0.090772	-0.441344	0.222059	-0.422853	-0.724087	-0.931296	-0.069221	0.066361	-0.351416	0	0
10327	1.650922	0.612523	9.657203	-0.410801	-0.097309	-0.403226	0.222843	-0.414045	-0.728342	-0.932917	-0.066004	0.068522	-0.347297	0	0
10328	1.632605	0.371061	9.557344	-0.337921	-0.122661	-0.382555	0.223876	-0.407727	-0.730046	-0.934372	-0.063564	0.070652	-0.343392	0	0
10329	1.554558	0.347015	9.597543	-0.293938	-0.130602	-0.344336	0.223605	-0.400872	-0.731991	-0.935638	-0.061500	0.072751	-0.339863	0	0
10330	1.437074	0.249690	9.710240	-0.301349	-0.110319	-0.298906	0.221644	-0.395400	-0.733951	-0.936749	-0.059297	0.074688	-0.336758	0	0
10331	1.363465	0.166508	9.826969	-0.341287	-0.081240	-0.242884	0.223595	-0.388928	-0.736309	-0.937701	-0.056532	0.076539	-0.334161	0	0
10332	1.300507	0.206610	9.761204	-0.386851	-0.078182	-0.193911	0.221760	-0.382911	-0.737999	-0.938498	-0.053338	0.078520	-0.331981	0	0
10333	1.355029	0.334811	9.539029	-0.403207	-0.076995	-0.151126	0.220051	-0.375799	-0.739798	-0.939145	-0.049895	0.080580	-0.330187	0	0
10334	1.560107	0.408447	9.305337	-0.397273	-0.079396	-0.115366	0.220579	-0.368087	-0.744073	-0.939651	-0.046543	0.082646	-0.328723	0	0
10335	1.866760	0.397388	9.189148	-0.362249	-0.085356	-0.091886	0.219129	-0.360425	-0.745863	-0.940044	-0.043464	0.084677	-0.327504	0	0
10336	2.076249	0.409328	9.044056	-0.334943	-0.093032	-0.064917	0.217418	-0.354830	-0.746522	-0.940316	-0.040699	0.086686	-0.326550	0	0
10337	2.278474	0.453807	9.035176	-0.290643	-0.098886	-0.051080	0.216253	-0.349327	-0.750307	-0.940509	-0.038315	0.088630	-0.325761	0	0
10338	2.383015	0.447548	9.081094	-0.261199	-0.092153	-0.051130	0.214291	-0.345232	-0.751514	-0.940689	-0.036228	0.090394	-0.324995	0	0
10339	2.445318	0.295710	9.154968	-0.243619	-0.104840	-0.033746	0.212972	-0.339768	-0.752307	-0.940785	-0.034305	0.092253	-0.324402	0	0
10340	2.401090	0.241538	9.259325	-0.239653	-0.085886	-0.019747	0.211138	-0.335674	-0.753255	-0.940847	-0.032371	0.093898	-0.323947	0	0
10341	2.377092	0.290783	9.214581	-0.200073	-0.079006	-0.030320	0.210080	-0.332407	-0.753053	-0.940930	-0.030784	0.095378	-0.323430	0	0
10342	2.371975	0.242556	9.189801	-0.181520	-0.078558	-0.012923	0.209301	-0.328973	-0.755061	-0.940949	-0.029366	0.096767	-0.323093	0	0
10343	2.376038	0.120218	9.275125	-0.142577	-0.076250	-0.013016	0.209038	-0.325403	-0.756550	-0.940952	-0.028307	0.098045	-0.322792	0	0
10344	2.346024	0.007230	9.419475	-0.080644	-0.056026	0.002570	0.207464	-0.322546	-0.756743	-0.940910	-0.027750	0.098900	-0.322703	0	0
10345	2.365392	-0.035171	9.287684	0.013791	-0.053376	0.011031	0.205122	-0.323246	-0.757260	-0.940812	-0.028073	0.099468	-0.322786	0	0
10346	2.439107	0.104116	9.365440	0.089099	-0.043537	0.014326	0.204738	-0.323788	-0.757918	-0.940695	-0.029061	0.099660	-0.322981	0	0
10347	2.439864	-0.095223	9.832275	0.165373	-0.035537	0.019385	0.205003	-0.325292	-0.757689	-0.940541	-0.030751	0.099577	-0.323297	0	0
10348	2.475824	-0.151051	10.024338	0.221561	-0.013125	0.009703	0.203049	-0.328194	-0.756692	-0.940424	-0.032892	0.099053	-0.323587	0	0
10349	2.403579	-0.019453	10.032722	0.256299	0.005845	0.010503	0.203457	-0.336687	-0.754780	-0.940302	-0.035315	0.098285	-0.323920	0	0
10350	2.287746	0.119045	9.889683	0.254555	0.014711	0.007010	0.202152	-0.341511	-0.752524	-0.940198	-0.037678	0.097391	-0.324226	0	0
10351	2.369976	0.012675	9.787004	0.216988	0.039312	0.015063	0.204115	-0.342720	-0.752692	-0.940097	-0.039620	0.096437	-0.324572	0	0
10352	2.397829	-0.174616	10.020962	0.122660	0.064101	0.035496	0.203852	-0.345888	-0.750931	-0.939993	-0.040555	0.095517	-0.325031	0	0
10353	2.314711	-0.214304	10.162740	0.059255	0.087062	0.049695	0.205682	-0.346690	-0.750960	-0.939884	-0.040822	0.094639	-0.325570	0	0
10354	2.086592	-0.110370	10.159803	-0.007770	0.111978	0.056893	0.205430	-0.349565	-0.750755	-0.939805	-0.040354	0.093702	-0.326126	0	0
10355	1.947225	0.123030	9.793498	-0.060968	0.115685	0.074454	0.206995	-0.349274	-0.750890	-0.939688	-0.039369	0.092956	-0.326795	0	0
10356	1.904816	0.255727	9.239516	-0.115359	0.103828	0.082404	0.207510	-0.346393	-0.751358	-0.939558	-0.037893	0.092456	-0.327485	0	0
10357	2.089467	0.178187	9.084040	-0.139936	0.069078	0.079796	0.209079	-0.345823	-0.752008	-0.939407	-0.036317	0.092409	-0.328111	0	0
10358	2.083361	-0.058363	8.969443	-0.087987	0.044027	0.091807	0.209322	-0.343100	-0.751046	-0.939176	-0.035285	0.092384	-0.328890	0	0
10359	2.047332	-0.365716	9.135376	-0.050794	0.012062	0.103848	0.209084	-0.342791	-0.754030	-0.938857	-0.034709	0.092588	-0.329803	0	0
10360	1.890375	-0.486135	9.611820	-0.028424	-0.017985	0.112412	0.207778	-0.342806	-0.753891	-0.938478	-0.034421	0.092956	-0.330808	0	0
10361	1.667043	-0.332459	9.936329	-0.045909	0.008033	0.133423	0.208297	-0.342256	-0.753753	-0.938053	-0.033863	0.093188	-0.332002	0	0
10362	1.590487	-0.053275	10.210813	-0.124479	0.015540	0.137996	0.208291	-0.341989	-0.753228	-0.937649	-0.032539	0.093569	-0.333167	0	0
10363	1.549303	0.426112	10.351748	-0.181492	0.035223	0.137291	0.207246	-0.339940	-0.753961	-0.937276	-0.030610	0.093994	-0.334278	0	0
10364	1.483944	0.861227	10.124606	-0.214957	0.011288	0.125051	0.205405	-0.334620	-0.754623	-0.936930	-0.028465	0.094711	-0.335233	0	0
10365	1.606017	0.891631	9.914006	-0.215350	0.014228	0.105885	0.206435	-0.331607	-0.754312	-0.936642	-0.026330	0.095437	-0.336005	0	0
10366	1.663753	0.738024	9.711957	-0.185906	-0.017911	0.081308	0.204615	-0.329003	-0.756329	-0.936398	-0.024596	0.096317	-0.336568	0	0
10367	1.779242	0.463129	9.458425	-0.137351	-0.022967	0.047179	0.203827	-0.326131	-0.757047	-0.936244	-0.023386	0.097115	-0.336851	0	0
10368	1.885481	0.270876	9.201441	-0.061704	-0.045194	0.035590	0.203050	-0.324893	-0.758318	-0.936093	-0.022951	0.097821	-0.337097	0	0
10369	1.916553	0.148292	9.068239	-0.039803	-0.054576	0.011965	0.202263	-0.324083	-0.758166	-0.936003	-0.022803	0.098580	-0.337137	0	0
10370	1.918996	0.136886	9.000230	-0.043530	-0.042006	-0.006305	0.200959	-0.323957	-0.758284	-0.935990	-0.022568	0.099185	-0.337010	0	0
10371	1.921517	0.165238	9.068366	-0.040151	-0.056076	-0.002868	0.199253	-0.323028	-0.757474	-0.935947	-0.022444	0.099958	-0.336909	0	0
10372	1.965107	0.151458	9.183375	-0.053186	-0.079949	-0.034289	0.199259	-0.321643	-0.758877	-0.935992	-0.022275	0.100945	-0.336500	0	0
10373	1.981942	0.142594	9.313599	-0.065267	-0.085180	-0.030775	0.197555	-0.320572	-0.758454	-0.936018	-0.022049	0.102070	-0.336105	0	0
10374	2.016052	0.147324	9.298352	-0.080734	-0.078096	-0.029833	0.195211	-0.318115	-0.760080	-0.936053	-0.021611	0.103132	-0.335710	0	0
10375	2.089146	0.175196	9.355166	-0.110134	-0.072615	-0.032340	0.193652	-0.317432	-0.761226	-0.936103	-0.020933	0.104292	-0.335254	0	0
10376	2.166486	0.123770	9.556020	-0.115528	-0.053102	-0.050567	0.192986	-0.313748	-0.761279	-0.936238	-0.020107	0.105232	-0.334634	0	0
10377	2.256019	0.065603	9.698388	-0.079400	-0.056813	-0.056767	0.192077	-0.312514	-0.762288	-0.936377	-0.019698	0.106138	-0.333983	0	0
10378	2.322304	0.141727	9.567203	-0.048145	-0.036921	-0.058545	0.192450	-0.310614	-0.760953	-0.936540	-0.019458	0.106700	-0.333360	0	0
10379	2.317257	0.117126	9.600864	-0.017241	-0.027317	-0.072562	0.189851	-0.311723	-0.761737	-0.936749	-0.019560	0.107122	-0.332631	0	0
10380	2.144572	-0.156059	10.295816	-0.006664	-0.018783	-0.069072	0.188813	-0.310626	-0.762878	-0.936956	-0.019659	0.107373	-0.331960	0	0
10381	1.956227	-0.248694	10.698327	0.034918	0.024835	-0.084786	0.190750	-0.309674	-0.760923	-0.937250	-0.020088	0.107129	-0.331183	0	0
10382	1.934086	0.063548	10.354647	0.069822	0.046340	-0.076143	0.191799	-0.311718	-0.760580	-0.937535	-0.020695	0.106514	-0.330538	0	0
10383	2.139425	0.469996	9.435677	0.121031	0.050881	-0.104211	0.191282	-0.312815	-0.760728	-0.937900	-0.021873	0.105737	-0.329673	0	0
10384	2.347587	0.249131	9.272775	0.140360	0.035311	-0.125191	0.193630	-0.314443	-0.759866	-0.938315	-0.023230	0.104982	-0.328640	0	0
10385	2.447217	-0.124641	9.633158	0.175464	0.024697	-0.139222	0.195068	-0.317448	-0.758895	-0.938748	-0.025051	0.104266	-0.327496	0	0
10386	2.523389	-0.405111	9.695196	0.201419	0.035056	-0.146205	0.194951	-0.322102	-0.758335	-0.939206	-0.027004	0.103307	-0.326329	0	0
10387	2.592033	-0.359540	9.471519	0.196051	0.036129	-0.154905	0.196139	-0.325093	-0.758662	-0.939685	-0.028997	0.102412	-0.325058	0	0
10388	2.622294	-0.207511	9.308351	0.165048	0.037158	-0.148718	0.196656	-0.326058	-0.757644	-0.940154	-0.030604	0.101550	-0.323824	0	0
10389	2.554422	-0.154036	9.354259	0.118623	0.030288	-0.133790	0.198478	-0.329758	-0.755389	-0.940572	-0.031870	0.100969	-0.322668	0	0
10390	2.488987	-0.128100	9.254455	0.057660	0.010013	-0.145895	0.199272	-0.329596	-0.756822	-0.941030	-0.032552	0.100709	-0.321342	0	0
10391	2.350029	-0.168466	9.281300	0.014629	0.026092	-0.145741	0.200700	-0.328905	-0.756299	-0.941510	-0.032866	0.100500	-0.319966	0	0
10392	1.991705	-0.228933	9.540509	-0.012865	0.017444	-0.135265	0.201473	-0.328364	-0.755253	-0.941961	-0.032849	0.100399	-0.318669	0	0
10393	1.687092	-0.258297	9.798920	-0.038859	0.015978	-0.137853	0.201995	-0.328907	-0.755137	-0.942420	-0.032673	0.100454	-0.317310	0	0
10394	1.404560	-0.235632	10.164089	-0.067691	0.043961	-0.124648	0.203173	-0.327241	-0.756284	-0.942878	-0.032044	0.100280	-0.316066	0	0
10395	1.417571	-0.092369	10.148881	-0.063954	0.064821	-0.119379	0.204595	-0.324497	-0.755980	-0.943333	-0.031441	0.099951	-0.314872	0	0
10396	1.664296	0.015698	9.842084	-0.029339	0.068010	-0.117702	0.207081	-0.325836	-0.756284	-0.943777	-0.031092	0.099432	-0.313739	0	0
10397	1.955483	-0.152576	9.687697	0.029333	0.061446	-0.121320	0.207460	-0.324477	-0.755350	-0.944202	-0.031375	0.098838	-0.312618	0	0
10398	2.289841	-0.416604	9.598742	0.119591	0.034908	-0.095412	0.209941	-0.326923	-0.754505	-0.944493	-0.032512	0.098171	-0.311831	0	0
10399	2.469132	-0.595144	9.362055	0.154604	0.030808	-0.076291	0.208915	-0.332129	-0.754340	-0.944703	-0.034023	0.097489	-0.311248	0	0
10400	2.518126	-0.592479	9.082537	0.151823	0.018032	-0.040552	0.210997	-0.333767	-0.752826	-0.944790	-0.035464	0.096899	-0.311005	0	0
10401	2.465051	-0.560242	8.842113	0.086375	0.011367	-0.027310	0.210865	-0.335008	-0.752069	-0.944848	-0.036335	0.096630	-0.310812	0	0
10402	2.329241	-0.518196	8.657003	0.023507	-0.005859	-0.009757	0.209833	-0.336237	-0.752996	-0.944862	-0.036608	0.096676	-0.310726	0	0
10403	2.173423	-0.510901	8.776918	-0.017642	-0.014578	0.009504	0.210089	-0.335829	-0.752600	-0.944817	-0.036533	0.096989	-0.310771	0	0
10404	2.120032	-0.442564	9.004286	-0.021955	-0.040999	0.023384	0.210740	-0.333214	-0.753594	-0.944711	-0.036453	0.097520	-0.310937	0	0
10405	2.008493	-0.323206	9.272459	-0.044141	-0.049886	0.042585	0.208245	-0.332301	-0.751997	-0.944539	-0.036196	0.098260	-0.311257	0	0
10406	1.877092	-0.257902	9.615376	-0.005856	-0.046890	0.054670	0.207715	-0.333006	-0.750706	-0.944322	-0.036256	0.098808	-0.311735	0	0
10407	1.833708	-0.143458	9.835906	0.017799	-0.036798	0.066824	0.207729	-0.333810	-0.752023	-0.944064	-0.036509	0.099236	-0.312350	0	0
10408	1.920181	0.070132	9.769158	0.039712	-0.030205	0.080726	0.206667	-0.333848	-0.749805	-0.943765	-0.036921	0.099494	-0.313123	0	0
10409	2.015658	0.180410	9.819366	0.063309	-0.011275	0.085948	0.204851	-0.334674	-0.750719	-0.943454	-0.037502	0.099545	-0.313973	0	0
10410	2.049513	0.146019	9.830200	0.059357	0.013118	0.091271	0.204317	-0.335249	-0.748905	-0.943155	-0.037954	0.099336	-0.314882	0	0
10411	2.097528	-0.016573	9.570141	0.075218	0.021634	0.098249	0.204313	-0.337043	-0.747510	-0.942832	-0.038530	0.099042	-0.315871	0	0
10412	2.047410	-0.268547	9.567711	0.117121	0.017534	0.115579	0.203670	-0.338134	-0.748177	-0.942435	-0.039488	0.098618	-0.317066	0	0
10413	2.091548	-0.284106	9.183938	0.120207	0.021602	0.134776	0.205365	-0.341556	-0.746435	-0.941974	-0.040444	0.098195	-0.318444	0	0
10414	2.110997	-0.330346	8.960091	0.123236	0.023934	0.152225	0.204059	-0.346382	-0.744049	-0.941459	-0.041402	0.097705	-0.319993	0	0
10415	2.027319	-0.446437	9.207322	0.094477	0.014876	0.183686	0.202753	-0.347910	-0.743159	-0.940838	-0.042079	0.097446	-0.321802	0	0
10416	1.873024	-0.521116	9.715830	0.032572	0.035315	0.189146	0.201839	-0.349020	-0.742524	-0.940247	-0.042111	0.097155	-0.323610	0	0
10417	1.720525	-0.280535	10.248154	-0.036089	0.046824	0.210269	0.201831	-0.348482	-0.741863	-0.939620	-0.041413	0.097021	-0.325555	0	0
10418	1.613497	0.117642	10.101344	-0.091172	0.053223	0.222600	0.201692	-0.347260	-0.741318	-0.938980	-0.040191	0.096976	-0.327561	0	0
10419	1.636023	0.550137	9.603395	-0.150112	0.047653	0.221838	0.200788	-0.349592	-0.741357	-0.938352	-0.038406	0.097207	-0.329501	0	0
10420	1.873395	0.707755	9.212782	-0.187640	0.006592	0.186085	0.199737	-0.347413	-0.741567	-0.937811	-0.036467	0.097901	-0.331052	0	0
10421	2.159583	0.542880	9.194139	-0.161187	-0.002209	0.172961	0.198675	-0.343604	-0.740964	-0.937288	-0.034802	0.098619	-0.332497	0	0
10422	2.293357	0.169572	9.485950	-0.152758	-0.007424	0.161644	0.198284	-0.341682	-0.741964	-0.936792	-0.033260	0.099319	-0.333841	0	0
10423	2.242450	-0.128784	9.947728	-0.132440	0.014955	0.168654	0.197225	-0.338830	-0.741381	-0.936281	-0.031814	0.099780	-0.335276	0	0
10424	2.129783	-0.171486	10.385518	-0.180626	0.029205	0.172315	0.195775	-0.334743	-0.741420	-0.935785	-0.029878	0.100233	-0.336700	0	0
10425	1.946612	0.154060	10.500912	-0.247858	0.048925	0.175994	0.196155	-0.330907	-0.741868	-0.935306	-0.027229	0.100763	-0.338094	0	0
10426	1.870752	0.481065	10.400791	-0.311885	0.073221	0.165736	0.196546	-0.328704	-0.742868	-0.934896	-0.023923	0.101244	-0.339333	0	0
10427	1.852946	0.712543	10.113967	-0.320553	0.079488	0.164005	0.197576	-0.323354	-0.743681	-0.934485	-0.020515	0.101729	-0.340540	0	0
10428	1.842966	0.604680	9.778552	-0.305620	0.069367	0.137772	0.196777	-0.318713	-0.743845	-0.934142	-0.017308	0.102215	-0.341514	0	0
10429	1.982561	0.263183	9.383092	-0.212705	0.049705	0.121798	0.198327	-0.312949	-0.744523	-0.933806	-0.015066	0.102603	-0.342422	0	0
10430	2.121972	-0.070851	9.191113	-0.117657	0.026159	0.126743	0.198434	-0.310785	-0.742660	-0.933414	-0.013773	0.102847	-0.343470	0	0
10431	2.232942	-0.250613	9.118201	-0.017762	0.001031	0.119438	0.198570	-0.311737	-0.742940	-0.933001	-0.013529	0.103022	-0.344546	0	0
10432	2.291084	-0.297100	9.106512	0.037540	-0.027559	0.131421	0.198571	-0.312835	-0.742572	-0.932512	-0.013864	0.103234	-0.345792	0	0
10433	2.203599	-0.274690	9.123378	0.009676	-0.040375	0.127961	0.196484	-0.314230	-0.741934	-0.932020	-0.014018	0.103706	-0.346969	0	0
10434	2.106470	-0.216920	9.242657	-0.055909	-0.044353	0.135099	0.195699	-0.313691	-0.741917	-0.931509	-0.013537	0.104399	-0.348150	0	0
10435	2.038270	-0.198648	9.399442	-0.152877	-0.053179	0.131856	0.193612	-0.312612	-0.742402	-0.931008	-0.012222	0.105557	-0.349189	0	0
10436	2.018903	-0.165420	9.482678	-0.205936	-0.053413	0.117176	0.192549	-0.307016	-0.742674	-0.930563	-0.010393	0.106854	-0.350039	0	0
10437	2.101737	-0.151335	9.461597	-0.167240	-0.062386	0.112688	0.192408	-0.304834	-0.742370	-0.930111	-0.009004	0.108146	-0.350879	0	0
10438	2.165321	-0.112126	9.378369	-0.112562	-0.078179	0.091554	0.190315	-0.301839	-0.743077	-0.929712	-0.008158	0.109343	-0.351586	0	0
10439	2.189608	-0.138008	9.285439	-0.059753	-0.081504	0.057378	0.188756	-0.304044	-0.742849	-0.929420	-0.007906	0.110433	-0.352023	0	0
10440	2.150336	-0.179899	9.372909	-0.030988	-0.088295	0.031979	0.186927	-0.304066	-0.742576	-0.929208	-0.007920	0.111431	-0.352268	0	0
10441	2.140140	-0.248434	9.432696	-0.018916	-0.104207	0.037138	0.185352	-0.302585	-0.742016	-0.928956	-0.008157	0.112588	-0.352559	0	0
10442	2.150325	-0.180006	9.382592	-0.016290	-0.112407	0.003955	0.182200	-0.302374	-0.739518	-0.928813	-0.008424	0.113756	-0.352555	0	0
10443	2.233660	-0.096958	9.270479	-0.032051	-0.107749	-0.006449	0.181691	-0.302083	-0.741329	-0.928709	-0.008611	0.114991	-0.352423	0	0
10444	2.252726	-0.149070	9.358877	-0.032746	-0.120436	-0.032642	0.178282	-0.298569	-0.740846	-0.928685	-0.008795	0.116288	-0.352056	0	0
10445	2.134440	-0.322748	9.792512	-0.039924	-0.099952	-0.055238	0.176193	-0.298868	-0.740446	-0.928760	-0.008943	0.117474	-0.351461	0	0
10446	2.078059	-0.351432	10.016146	-0.032931	-0.076318	-0.062173	0.177226	-0.298324	-0.739402	-0.928888	-0.009005	0.118359	-0.350824	0	0
10447	2.086114	-0.215864	10.042101	-0.044520	-0.046063	-0.089978	0.176061	-0.298321	-0.740565	-0.929146	-0.008965	0.119055	-0.349904	0	0
10448	2.156220	-0.264321	10.199583	-0.034025	-0.026033	-0.093424	0.174993	-0.296858	-0.738187	-0.929440	-0.008877	0.119474	-0.348983	0	0
10449	2.127601	-0.517896	10.545271	0.011825	0.011423	-0.110871	0.174087	-0.294243	-0.740340	-0.929833	-0.009184	0.119433	-0.347940	0	0
10450	2.234312	-0.609295	10.386556	0.060832	0.053736	-0.103891	0.174340	-0.295628	-0.738679	-0.930248	-0.009713	0.118779	-0.347040	0	0
10451	2.433870	-0.651940	10.136809	0.126505	0.066442	-0.110991	0.177473	-0.299306	-0.737212	-0.930692	-0.010893	0.117826	-0.346137	0	0
10452	2.609679	-0.633845	9.680263	0.194182	0.076319	-0.104161	0.177725	-0.301792	-0.734922	-0.931114	-0.012585	0.116498	-0.345394	0	0
10453	2.668528	-0.646192	9.213879	0.237212	0.076201	-0.113875	0.178011	-0.306287	-0.735922	-0.931556	-0.014768	0.115073	-0.344591	0	0
10454	2.566189	-0.727071	8.924561	0.219966	0.069360	-0.111238	0.181135	-0.310802	-0.733042	-0.931979	-0.016732	0.113718	-0.343808	0	0
10455	2.433495	-0.963155	8.866158	0.173167	0.059344	-0.116360	0.182689	-0.312179	-0.730999	-0.932409	-0.018374	0.112669	-0.342903	0	0
10456	2.071874	-1.164832	9.167013	0.120070	0.057705	-0.096180	0.183086	-0.315329	-0.730153	-0.932776	-0.019430	0.111768	-0.342140	0	0
10457	1.604342	-1.189584	9.354198	0.056404	0.063362	-0.086452	0.184656	-0.316407	-0.730186	-0.933124	-0.019913	0.111079	-0.341385	0	0
10458	1.278294	-1.127192	9.672518	-0.021338	0.065711	-0.084528	0.186467	-0.315862	-0.728627	-0.933486	-0.019609	0.110589	-0.340573	0	0
10459	1.069727	-0.951423	9.963104	-0.086286	0.079712	-0.054691	0.185938	-0.314504	-0.728337	-0.933771	-0.018638	0.110226	-0.339962	0	0
10460	1.139896	-0.632167	9.791710	-0.159586	0.079226	-0.043163	0.188018	-0.312707	-0.728316	-0.934029	-0.016952	0.110087	-0.339388	0	0
10461	1.464980	-0.419067	9.583863	-0.190447	0.058931	-0.019553	0.188916	-0.310249	-0.727494	-0.934186	-0.015023	0.110269	-0.338987	0	0
10462	1.925159	-0.415427	9.336020	-0.208873	0.046867	-0.026443	0.188387	-0.307515	-0.727957	-0.934351	-0.012969	0.110601	-0.338509	0	0
10463	2.444312	-0.686756	9.325008	-0.189933	0.033470	-0.026427	0.189416	-0.303266	-0.728141	-0.934496	-0.011138	0.111018	-0.338037	0	0
10464	2.895580	-0.895545	9.418140	-0.134155	0.045781	-0.012506	0.192023	-0.302007	-0.728395	-0.934599	-0.009769	0.111108	-0.337762	0	0
10465	3.126232	-0.975607	9.455253	-0.060140	0.029544	-0.019701	0.192542	-0.301044	-0.728510	-0.934699	-0.009163	0.111131	-0.337495	0	0
10466	2.944415	-0.853017	9.485408	0.023380	0.029169	-0.032198	0.191358	-0.300246	-0.727706	-0.934834	-0.009344	0.110843	-0.337212	0	0
10467	2.604348	-0.771324	9.385477	0.065243	0.027561	-0.053322	0.192141	-0.301887	-0.726963	-0.935032	-0.009959	0.110463	-0.336769	0	0
10468	2.245026	-0.653067	9.286511	0.084419	0.018593	-0.041260	0.191354	-0.303001	-0.725939	-0.935179	-0.010757	0.110067	-0.336467	0	0
10469	1.958169	-0.623020	9.206406	0.093877	0.003461	-0.076270	0.192918	-0.303539	-0.725440	-0.935423	-0.011744	0.109813	-0.335839	0	0
10470	1.939092	-0.568722	9.139829	0.128777	-0.000567	-0.058947	0.192406	-0.306003	-0.725485	-0.935600	-0.013040	0.109446	-0.335416	0	0
10471	2.075585	-0.535509	9.103253	0.136883	-0.037235	-0.066035	0.192530	-0.309449	-0.723082	-0.935756	-0.014552	0.109428	-0.334924	0	0
10472	2.279947	-0.564997	8.977059	0.112767	-0.052990	-0.055509	0.192406	-0.311365	-0.722989	-0.935863	-0.015871	0.109604	-0.334508	0	0
10473	2.312601	-0.752943	9.266581	0.057821	-0.070484	-0.032692	0.190310	-0.312498	-0.721435	-0.935879	-0.016717	0.110168	-0.334235	0	0
10474	2.379917	-0.871301	9.381974	-0.029341	-0.061133	-0.032388	0.188737	-0.313899	-0.719891	-0.935920	-0.016708	0.110900	-0.333880	0	0
10475	2.386813	-0.902673	9.579898	-0.095463	-0.060984	-0.012999	0.187306	-0.313907	-0.720401	-0.935905	-0.016058	0.111890	-0.333624	0	0
10476	2.360839	-0.771086	9.553318	-0.150173	-0.062792	0.016794	0.187283	-0.309270	-0.719659	-0.935798	-0.014869	0.113048	-0.333588	0	0
10477	2.361774	-0.615402	9.521617	-0.158300	-0.049057	0.036030	0.185201	-0.309557	-0.720170	-0.935638	-0.013534	0.114144	-0.333721	0	0
10478	2.318334	-0.542823	9.576918	-0.121679	-0.060154	0.056812	0.184412	-0.306549	-0.720886	-0.935391	-0.012556	0.115187	-0.334093	0	0
10479	2.357871	-0.482396	9.349282	-0.029949	-0.066205	0.065248	0.182838	-0.306028	-0.720084	-0.935093	-0.012448	0.116020	-0.334642	0	0
10480	2.401171	-0.579242	9.293640	0.067210	-0.070728	0.082413	0.180478	-0.308270	-0.717510	-0.934722	-0.013243	0.116533	-0.335469	0	0
10481	2.297639	-0.751599	9.596213	0.093763	-0.073161	0.110246	0.179444	-0.309091	-0.718299	-0.934246	-0.014261	0.117022	-0.336581	0	0
10482	2.146280	-0.787174	9.858259	0.098732	-0.073687	0.139869	0.176569	-0.310775	-0.717011	-0.933670	-0.015293	0.117465	-0.337978	0	0
10483	2.172401	-0.541073	9.531892	0.069143	-0.056343	0.164403	0.174742	-0.313818	-0.715496	-0.933029	-0.015955	0.117885	-0.339568	0	0
10484	2.067929	-0.492842	9.641520	0.023346	-0.040806	0.197706	0.171100	-0.317137	-0.715275	-0.932298	-0.016105	0.118284	-0.341423	0	0
10485	1.972310	-0.558511	9.947850	-0.019689	-0.035348	0.203076	0.169789	-0.316060	-0.714985	-0.931557	-0.015816	0.118813	-0.343270	0	0
10486	1.988154	-0.358734	9.868011	-0.039350	-0.002589	0.239842	0.169773	-0.316085	-0.713034	-0.930731	-0.015199	0.119076	-0.345441	0	0
10487	2.110298	0.057837	9.415956	-0.049499	-0.000942	0.253803	0.166137	-0.318707	-0.713840	-0.929851	-0.014458	0.119391	-0.347726	0	0
10488	2.307292	0.381136	8.999580	-0.027135	-0.018674	0.260659	0.164297	-0.317372	-0.712760	-0.928918	-0.013986	0.119763	-0.350103	0	0
10489	2.446032	0.362062	8.860523	0.014332	-0.017228	0.258820	0.162079	-0.318494	-0.712246	-0.927980	-0.013911	0.120012	-0.352501	0	0
10490	2.361017	0.061297	9.347265	0.048760	-0.029722	0.255218	0.159855	-0.319075	-0.711201	-0.927030	-0.014188	0.120217	-0.354910	0	0
10491	2.154603	-0.171735	9.949145	0.089481	-0.006127	0.286565	0.157646	-0.321145	-0.711355	-0.925983	-0.014746	0.120100	-0.357651	0	0
10492	1.935257	-0.136531	10.448615	0.112325	0.023310	0.291782	0.156069	-0.323103	-0.709041	-0.924942	-0.015380	0.119591	-0.360477	0	0
10493	1.796338	0.289344	10.675784	0.092436	0.068515	0.316327	0.154506	-0.325039	-0.708418	-0.923859	-0.015663	0.118771	-0.363501	0	0
10494	1.858180	0.844527	10.466783	0.023597	0.100428	0.322674	0.154371	-0.324636	-0.708019	-0.922792	-0.015160	0.117873	-0.366511	0	0
10495	1.948112	1.150319	9.960630	-0.051061	0.117111	0.302855	0.153194	-0.325613	-0.707249	-0.921819	-0.013981	0.117124	-0.369238	0	0
10496	2.079649	1.081684	9.479660	-0.092997	0.109034	0.283788	0.153450	-0.324106	-0.707351	-0.920902	-0.012417	0.116567	-0.371750	0	0
10497	2.266862	0.587669	9.231037	-0.048251	0.093072	0.274968	0.152268	-0.323031	-0.706802	-0.919986	-0.011412	0.116027	-0.374210	0	0
10498	2.413598	0.253814	9.017102	0.072870	0.074501	0.284213	0.152260	-0.323318	-0.705767	-0.918993	-0.011502	0.115167	-0.376903	0	0
10499	2.356313	-0.003750	8.867073	0.183063	0.063512	0.265560	0.152396	-0.325782	-0.705296	-0.918036	-0.012762	0.114033	-0.379531	0	0
10500	2.214461	-0.124178	8.892845	0.290541	0.041388	0.287853	0.150701	-0.329235	-0.703790	-0.916943	-0.014972	0.112652	-0.382492	0	0
10501	2.107842	-0.054884	8.855136	0.335422	0.041117	0.285953	0.149261	-0.334618	-0.700634	-0.915833	-0.017701	0.111146	-0.385465	0	0
10502	1.976662	-0.008189	8.904832	0.311450	0.034107	0.299934	0.147961	-0.339023	-0.699150	-0.914648	-0.020117	0.109751	-0.388548	0	0
10503	1.937550	0.013411	9.177204	0.251096	0.050261	0.300150	0.147186	-0.343143	-0.698185	-0.913475	-0.022026	0.108488	-0.391546	0	0
10504	1.995776	0.015936	9.342951	0.183730	0.059495	0.298638	0.146659	-0.347143	-0.695658	-0.912322	-0.023177	0.107355	-0.394470	0	0
10505	2.098274	0.068446	9.343752	0.114149	0.051517	0.283128	0.145214	-0.349234	-0.693478	-0.911226	-0.023853	0.106614	-0.397156	0	0
10506	2.071763	0.103177	9.296436	0.095071	0.057005	0.277958	0.144690	-0.348968	-0.693339	-0.910154	-0.024226	0.105847	-0.399786	0	0
10507	2.020048	0.010586	9.368946	0.099821	0.037949	0.265681	0.145209	-0.351167	-0.691955	-0.909101	-0.024850	0.105281	-0.402286	0	0
10508	1.995270	-0.096705	9.213041	0.149635	0.044902	0.246371	0.143762	-0.351749	-0.690265	-0.908115	-0.025799	0.104396	-0.404676	0	0
10509	1.973814	-0.076331	8.923296	0.203301	0.044487	0.249695	0.143630	-0.355877	-0.688134	-0.907090	-0.027354	0.103348	-0.407135	0	0
10510	1.975463	-0.175503	9.110691	0.213623	0.053230	0.242724	0.142316	-0.357279	-0.686331	-0.906093	-0.028854	0.102125	-0.409554	0	0
10511	1.822043	-0.505836	9.690593	0.209127	0.086187	0.255930	0.142312	-0.359210	-0.684938	-0.905063	-0.030278	0.100673	-0.412079	0	0
10512	1.825996	-0.583272	10.105826	0.187083	0.119417	0.260462	0.142695	-0.360869	-0.683153	-0.904049	-0.031247	0.098964	-0.414640	0	0
10513	1.992376	-0.373955	10.364020	0.178827	0.143701	0.271029	0.143607	-0.362236	-0.682406	-0.903002	-0.032131	0.097114	-0.417281	0	0
10514	2.087688	0.033024	9.922132	0.149459	0.170307	0.264180	0.144395	-0.365657	-0.681438	-0.902012	-0.032544	0.095101	-0.419846	0	0
10515	1.897703	0.012097	9.986750	0.128507	0.186518	0.246815	0.145422	-0.366086	-0.679112	-0.901104	-0.032818	0.093065	-0.422225	0	0
10516	1.726188	-0.153745	10.191722	0.092256	0.211447	0.235645	0.148546	-0.367028	-0.677853	-0.900272	-0.032567	0.090911	-0.424482	0	0
10517	1.661679	-0.327865	10.403789	0.124801	0.221995	0.215528	0.150098	-0.367584	-0.675924	-0.899512	-0.032675	0.088553	-0.426579	0	0
10518	1.754772	-0.253858	10.223532	0.169489	0.225361	0.203201	0.151913	-0.369646	-0.673506	-0.898785	-0.033089	0.085932	-0.428610	0	0
10519	1.970118	-0.088060	9.988493	0.262662	0.237050	0.192509	0.154794	-0.371524	-0.674084	-0.898068	-0.034387	0.082838	-0.430616	0	0
10520	1.975837	0.011692	9.742830	0.299872	0.211003	0.167892	0.156487	-0.375912	-0.671581	-0.897412	-0.036063	0.079773	-0.432421	0	0
10521	1.776869	0.027680	9.328805	0.327044	0.186648	0.155496	0.158830	-0.380709	-0.668700	-0.896762	-0.038187	0.076839	-0.434115	0	0
10522	1.475099	-0.030044	9.075897	0.325487	0.162683	0.132710	0.161432	-0.384130	-0.666315	-0.896183	-0.040328	0.074081	-0.435594	0	0
10523	1.265186	-0.126305	9.164113	0.291434	0.145662	0.123145	0.163519	-0.389059	-0.663955	-0.895630	-0.042326	0.071652	-0.436945	0	0
10524	1.137998	-0.163578	9.561158	0.268527	0.135572	0.108342	0.163923	-0.393160	-0.663518	-0.895137	-0.044092	0.069373	-0.438146	0	0
10525	0.957507	-0.129393	10.122663	0.212763	0.113393	0.099693	0.165865	-0.396051	-0.660337	-0.894683	-0.045524	0.067556	-0.439212	0	0
10526	0.792868	0.095451	10.550937	0.105401	0.121332	0.091260	0.166383	-0.398250	-0.658953	-0.894316	-0.045904	0.066112	-0.440138	0	0
10527	0.769805	0.327924	10.617727	0.015622	0.130696	0.095010	0.167946	-0.397826	-0.658826	-0.893977	-0.045480	0.064992	-0.441035	0	0
10528	0.970770	0.482087	10.128641	-0.062552	0.131596	0.077806	0.169631	-0.395354	-0.658530	-0.893753	-0.044321	0.064190	-0.441726	0	0
10529	1.325183	0.246357	9.659513	-0.085756	0.072493	0.067315	0.170789	-0.393579	-0.657463	-0.893541	-0.043259	0.064019	-0.442283	0	0
10530	1.622150	-0.186437	9.496386	-0.032136	0.061510	0.068090	0.170792	-0.392063	-0.658473	-0.893297	-0.042687	0.063704	-0.442877	0	0
10531	1.746868	-0.507445	9.455040	0.008101	0.023667	0.063556	0.171433	-0.392075	-0.657047	-0.893029	-0.042676	0.063553	-0.443439	0	0
10532	1.690570	-0.611137	9.217598	0.089904	-0.014502	0.064954	0.170789	-0.392343	-0.657959	-0.892698	-0.043533	0.063375	-0.444049	0	0
10533	1.564522	-0.568906	9.008055	0.122637	-0.008439	0.057000	0.170651	-0.394005	-0.656299	-0.892387	-0.044681	0.063000	-0.444611	0	0
10534	1.511575	-0.452805	9.085984	0.118508	0.001111	0.063125	0.169472	-0.395124	-0.655142	-0.892056	-0.045726	0.062554	-0.445233	0	0
10535	1.522744	-0.189201	9.164533	0.108537	-0.002047	0.047419	0.169603	-0.396496	-0.654650	-0.891796	-0.046717	0.062180	-0.445704	0	0
10536	1.479072	-0.125665	9.379501	0.067065	-0.001778	0.049274	0.168820	-0.397330	-0.654140	-0.891546	-0.047324	0.061983	-0.446166	0	0
10537	1.408835	-0.066943	9.391644	0.035865	-0.001466	0.045860	0.169332	-0.396240	-0.653472	-0.891326	-0.047659	0.061924	-0.446578	0	0
10538	1.465048	-0.051300	9.250145	0.058314	0.000147	0.044060	0.169064	-0.396529	-0.652435	-0.891106	-0.048182	0.061747	-0.446984	0	0
10539	1.507848	-0.164285	9.557447	0.106268	-0.033385	0.038613	0.167502	-0.399289	-0.651568	-0.890865	-0.049285	0.061654	-0.447359	0	0
10540	1.623083	-0.374947	9.861686	0.154869	-0.012838	0.036827	0.166194	-0.401092	-0.650423	-0.890615	-0.050732	0.061156	-0.447763	0	0
10541	1.763978	-0.382846	10.027796	0.166592	-0.001044	0.054296	0.166836	-0.400966	-0.649125	-0.890288	-0.052208	0.060512	-0.448329	0	0
10542	1.814088	-0.107993	10.156447	0.132968	0.020191	0.052690	0.167217	-0.401528	-0.647578	-0.890001	-0.053301	0.059827	-0.448863	0	0
10543	1.786245	0.129909	10.175004	0.053661	0.033810	0.059037	0.166168	-0.402371	-0.646546	-0.889731	-0.053610	0.059383	-0.449420	0	0
10544	1.698063	0.079247	10.435375	-0.039300	0.068551	0.060272	0.166179	-0.404554	-0.646849	-0.889520	-0.052949	0.059044	-0.449960	0	0
10545	1.731834	-0.011036	10.232360	-0.097738	0.074072	0.070939	0.166953	-0.403185	-0.646438	-0.889300	-0.051719	0.058929	-0.450554	0	0
10546	1.748066	-0.188566	10.030929	-0.130090	0.077534	0.088507	0.168379	-0.400573	-0.646527	-0.889018	-0.050192	0.058935	-0.451281	0	0
10547	1.667584	-0.276908	9.740999	-0.152515	0.088329	0.083364	0.169298	-0.397805	-0.648560	-0.888772	-0.048397	0.058947	-0.451959	0	0
10548	1.481618	-0.473398	9.655338	-0.124691	0.063447	0.098904	0.168885	-0.396606	-0.646453	-0.888425	-0.046976	0.059057	-0.452777	0	0
10549	1.355024	-0.489064	9.633828	-0.072488	0.039942	0.124834	0.169664	-0.392480	-0.647938	-0.887920	-0.046072	0.059153	-0.453845	0	0
10550	1.292357	-0.358990	9.772709	-0.055985	0.041484	0.130002	0.169141	-0.391112	-0.648428	-0.887388	-0.045342	0.059162	-0.454959	0	0
10551	1.257588	-0.032573	9.913739	-0.112320	0.043721	0.126645	0.169786	-0.391117	-0.647522	-0.886891	-0.044057	0.059403	-0.456020	0	0
10552	1.262011	0.293655	9.821438	-0.160628	0.038700	0.137205	0.169397	-0.389743	-0.648403	-0.886361	-0.042407	0.059915	-0.457140	0	0
10553	1.161536	0.544729	9.582803	-0.209390	0.028816	0.127680	0.167687	-0.386757	-0.648072	-0.885885	-0.040329	0.060729	-0.458142	0	0
10554	1.099037	0.621262	9.294806	-0.212790	-0.007460	0.107505	0.167668	-0.380463	-0.648729	-0.885477	-0.038445	0.061877	-0.458938	0	0
10555	1.039552	0.455450	9.410031	-0.195606	-0.018054	0.105689	0.167022	-0.379360	-0.650003	-0.885058	-0.036720	0.063031	-0.459729	0	0
10556	0.940711	0.265344	9.777614	-0.177747	-0.027661	0.095150	0.166230	-0.376358	-0.650199	-0.884670	-0.035246	0.064190	-0.460430	0	0
10557	0.799231	0.281580	10.175750	-0.179224	-0.007630	0.098680	0.165825	-0.373496	-0.649880	-0.884277	-0.033616	0.065167	-0.461170	0	0
10558	0.688637	0.577368	10.511783	-0.149731	0.021910	0.095144	0.165960	-0.370326	-0.651899	-0.883909	-0.032161	0.065759	-0.461895	0	0
10559	0.754147	0.965197	10.508528	-0.105172	0.027054	0.081042	0.165171	-0.369244	-0.651612	-0.883590	-0.031036	0.066073	-0.462536	0	0
10560	0.950716	1.275344	10.404296	-0.041941	0.034069	0.049474	0.163855	-0.366525	-0.651550	-0.883398	-0.030508	0.066044	-0.462942	0	0
10561	1.141008	1.315208	10.163201	0.055672	0.028713	0.010818	0.165808	-0.366237	-0.651168	-0.883355	-0.030858	0.065576	-0.463068	0	0
10562	1.287160	1.235119	9.609098	0.132754	0.007603	-0.013864	0.165023	-0.366798	-0.650653	-0.883401	-0.032035	0.064953	-0.462987	0	0
10563	1.340220	1.055770	9.104155	0.180464	-0.007976	-0.041937	0.165543	-0.368445	-0.649648	-0.883536	-0.033711	0.064219	-0.462714	0	0
10564	1.395086	0.840714	8.973929	0.207329	-0.028664	-0.071701	0.166208	-0.374605	-0.648343	-0.883775	-0.035755	0.063551	-0.462195	0	0
10565	1.459767	0.674562	9.023334	0.210837	-0.035771	-0.068214	0.166212	-0.377348	-0.647617	-0.883995	-0.037859	0.062916	-0.461694	0	0
10566	1.483430	0.576276	9.113389	0.208831	-0.040834	-0.079547	0.165557	-0.380246	-0.645848	-0.884255	-0.039977	0.062345	-0.461094	0	0
10567	1.439586	0.580799	9.177415	0.182829	-0.042340	-0.082099	0.165553	-0.380528	-0.645203	-0.884537	-0.041881	0.061896	-0.460445	0	0
10568	1.370877	0.527735	9.420355	0.131344	-0.053914	-0.099430	0.165292	-0.383004	-0.644079	-0.884909	-0.043386	0.061789	-0.459604	0	0
10569	1.326330	0.449934	9.686596	0.108114	-0.052079	-0.095865	0.164251	-0.385897	-0.643088	-0.885274	-0.044686	0.061763	-0.458780	0	0
10570	1.336232	0.451429	9.543545	0.130532	-0.061869	-0.094213	0.163599	-0.387553	-0.642335	-0.885605	-0.046217	0.061731	-0.457992	0	0
10571	1.252858	0.335875	9.522036	0.087050	-0.058644	-0.109779	0.163847	-0.386334	-0.641273	-0.886035	-0.047368	0.061852	-0.457027	0	0
10572	1.291869	0.340885	9.477626	0.049302	-0.065613	-0.093983	0.164113	-0.386048	-0.642049	-0.886408	-0.048195	0.062226	-0.456165	0	0
10573	1.432725	0.286696	9.439706	0.031679	-0.060619	-0.072956	0.162937	-0.385788	-0.641906	-0.886691	-0.048840	0.062633	-0.455489	0	0
10574	1.602959	0.256904	9.367559	0.041285	-0.059039	-0.069462	0.162287	-0.386889	-0.641793	-0.886951	-0.049551	0.062997	-0.454857	0	0
10575	1.719204	0.188834	9.506749	0.036420	-0.046969	-0.060664	0.162278	-0.387179	-0.640498	-0.887183	-0.050170	0.063269	-0.454298	0	0
10576	1.712308	-0.029807	10.188964	0.054121	-0.034303	-0.048440	0.162537	-0.388279	-0.639741	-0.887357	-0.050869	0.063366	-0.453867	0	0
10577	1.731320	-0.034189	10.570994	0.054681	-0.006639	-0.034401	0.160464	-0.388827	-0.641297	-0.887485	-0.051445	0.063211	-0.453573	0	0
10578	1.837890	0.295348	10.539330	0.029640	0.017220	-0.039512	0.160717	-0.388837	-0.640259	-0.887657	-0.051688	0.062965	-0.453242	0	0
10579	2.037953	0.711804	10.037050	-0.016124	0.057995	-0.051491	0.161220	-0.385563	-0.639418	-0.887939	-0.051361	0.062552	-0.452785	0	0
10580	2.091350	0.682558	10.006348	-0.084972	0.081836	-0.088719	0.163055	-0.385805	-0.640476	-0.888438	-0.050323	0.062227	-0.451965	0	0
10581	2.006443	0.350649	10.236009	-0.142669	0.110327	-0.096296	0.166053	-0.384406	-0.640731	-0.889015	-0.048674	0.061905	-0.451055	0	0
10582	1.896770	-0.035620	10.571995	-0.174459	0.149197	-0.110023	0.167722	-0.379757	-0.639611	-0.889690	-0.046550	0.061375	-0.450020	0	0
10583	1.982136	-0.057392	10.279182	-0.161628	0.172121	-0.127427	0.170077	-0.378074	-0.641156	-0.890444	-0.044471	0.060576	-0.448845	0	0
10584	1.975412	-0.008339	10.018559	-0.121897	0.175400	-0.130159	0.174246	-0.374192	-0.642280	-0.891194	-0.042708	0.059567	-0.447661	0	0
10585	1.946050	-0.101480	9.683801	-0.073883	0.164848	-0.145155	0.177106	-0.371980	-0.642127	-0.891974	-0.041458	0.058437	-0.446372	0	0
10586	1.785837	-0.115017	9.275723	-0.022243	0.162983	-0.155805	0.179060	-0.369491	-0.642873	-0.892777	-0.040654	0.057081	-0.445015	0	0
10587	1.444931	-0.204178	9.042641	0.003026	0.149363	-0.182131	0.182706	-0.369465	-0.642118	-0.893672	-0.040178	0.055733	-0.443430	0	0
10588	1.059137	-0.408770	9.186642	0.007880	0.128573	-0.190964	0.185566	-0.370003	-0.640588	-0.894585	-0.039817	0.054535	-0.441768	0	0
10589	0.741704	-0.517611	9.618536	-0.028118	0.124023	-0.215329	0.187908	-0.368340	-0.640572	-0.895616	-0.039173	0.053529	-0.439855	0	0
10590	0.517552	-0.451941	10.220236	-0.056770	0.111959	-0.213572	0.190516	-0.366803	-0.641211	-0.896635	-0.038318	0.052755	-0.437942	0	0
10591	0.464268	-0.329792	10.629948	-0.068979	0.122615	-0.220502	0.194688	-0.365392	-0.641474	-0.897694	-0.037290	0.051926	-0.435957	0	0
10592	0.631673	-0.000708	10.592029	-0.042026	0.101714	-0.238094	0.198071	-0.363722	-0.641205	-0.898810	-0.036623	0.051171	-0.433798	0	0
10593	0.822866	0.162361	10.183191	0.007736	0.067044	-0.276707	0.199897	-0.363431	-0.641213	-0.900044	-0.036542	0.050479	-0.431321	0	0
10594	0.877203	0.178619	9.547842	0.069553	0.027143	-0.317996	0.201460	-0.364518	-0.640465	-0.901345	-0.037248	0.049877	-0.428604	0	0
10595	0.939616	-0.013536	9.316083	0.109297	-0.007650	-0.345223	0.204196	-0.363948	-0.640213	-0.902780	-0.038430	0.049391	-0.425525	0	0
10596	1.016272	-0.245868	9.194793	0.149075	-0.033686	-0.375034	0.205237	-0.365454	-0.639209	-0.904281	-0.040136	0.048979	-0.422215	0	0
10597	1.217404	-0.422831	9.018151	0.167536	-0.059813	-0.390815	0.205636	-0.366813	-0.639499	-0.905833	-0.042077	0.048696	-0.418719	0	0
10598	1.375696	-0.411401	8.958973	0.139785	-0.084215	-0.383802	0.205492	-0.367110	-0.637683	-0.907315	-0.043914	0.048774	-0.415298	0	0
10599	1.171117	-0.484977	8.747174	0.079505	-0.071481	-0.381871	0.208623	-0.367079	-0.637705	-0.908830	-0.045090	0.048966	-0.411822	0	0
10600	0.737850	-0.510437	8.751977	0.012740	-0.092456	-0.344294	0.208239	-0.367896	-0.638238	-0.910187	-0.045785	0.049662	-0.408652	0	0
10601	0.539908	-0.264447	8.609943	-0.102152	-0.116877	-0.289134	0.208093	-0.366135	-0.637162	-0.911360	-0.045427	0.051045	-0.405899	0	0
10602	0.701169	-0.130930	8.702542	-0.231112	-0.123535	-0.253002	0.208090	-0.362564	-0.638523	-0.912422	-0.043980	0.053058	-0.403407	0	0
10603	0.879925	-0.243268	9.285138	-0.284817	-0.113920	-0.183865	0.207163	-0.358471	-0.638696	-0.913229	-0.041874	0.055194	-0.401512	0	0
10604	1.064855	-0.173532	9.640181	-0.321959	-0.112679	-0.141860	0.204044	-0.351885	-0.643227	-0.913865	-0.039494	0.057521	-0.399977	0	0
10605	1.294210	-0.038609	9.772385	-0.335423	-0.080170	-0.098093	0.204952	-0.347211	-0.644703	-0.914345	-0.036734	0.059584	-0.398841	0	0
10606	1.457236	-0.005488	9.943409	-0.306578	-0.075440	-0.084185	0.204800	-0.341197	-0.644844	-0.914747	-0.034310	0.061530	-0.397839	0	0
10607	1.551664	-0.026684	10.250825	-0.223115	-0.046605	-0.073859	0.205315	-0.335841	-0.646563	-0.915091	-0.032429	0.062849	-0.396997	0	0
10608	1.703900	0.143349	9.901093	-0.099670	-0.033363	-0.084646	0.204792	-0.335023	-0.646804	-0.915440	-0.031731	0.063587	-0.396131	0	0
10609	1.845831	0.236953	9.666722	-0.005724	-0.018055	-0.102311	0.203487	-0.335862	-0.646290	-0.915840	-0.031757	0.063779	-0.395172	0	0
10610	1.868127	-0.076140	9.867543	0.090873	0.000733	-0.123436	0.204920	-0.336401	-0.645791	-0.916297	-0.032694	0.063438	-0.394090	0	0
10611	1.719296	-0.152186	9.836003	0.155869	-0.016786	-0.148114	0.204279	-0.339138	-0.645970	-0.916822	-0.034228	0.062970	-0.392812	0	0
10612	1.591564	-0.011103	9.468114	0.144513	-0.025555	-0.188267	0.206362	-0.341600	-0.644213	-0.917491	-0.035801	0.062637	-0.391158	0	0
10613	1.383075	0.107978	9.397150	0.133997	-0.039622	-0.226701	0.206100	-0.342979	-0.643457	-0.918307	-0.037276	0.062438	-0.389133	0	0
10614	1.294370	-0.048606	9.578551	0.086807	-0.059322	-0.282440	0.204543	-0.346416	-0.642993	-0.919326	-0.038510	0.062604	-0.386570	0	0
10615	1.219399	-0.318997	9.944439	0.058450	-0.055055	-0.318960	0.206103	-0.347097	-0.641977	-0.920503	-0.039400	0.062803	-0.383639	0	0
10616	1.062176	-0.483231	10.432371	0.028384	-0.049045	-0.353749	0.208180	-0.344756	-0.641816	-0.921812	-0.040099	0.063071	-0.380364	0	0
10617	0.794823	-0.409348	10.543705	0.002311	-0.008199	-0.378028	0.208451	-0.343913	-0.643362	-0.923243	-0.040309	0.063019	-0.376863	0	0
10618	0.716814	-0.098052	10.109301	-0.007207	-0.024138	-0.407751	0.208956	-0.341735	-0.642283	-0.924757	-0.040617	0.063169	-0.373074	0	0
10619	0.889177	0.158356	9.615067	-0.002964	-0.043706	-0.439225	0.210514	-0.339944	-0.642259	-0.926367	-0.040936	0.063433	-0.368979	0	0
10620	1.220674	0.193206	9.278639	0.078006	-0.094564	-0.467472	0.210910	-0.341170	-0.642286	-0.927985	-0.042331	0.063894	-0.364649	0	0
10621	1.533755	0.036189	9.186855	0.141007	-0.126063	-0.498210	0.210640	-0.338713	-0.642236	-0.929655	-0.044322	0.064368	-0.360046	0	0
10622	1.657914	-0.312984	9.498600	0.178923	-0.146776	-0.536700	0.211026	-0.340641	-0.640715	-0.931396	-0.046885	0.064915	-0.355091	0	0
10623	1.461972	-0.438173	9.997667	0.154293	-0.158601	-0.551503	0.211822	-0.341988	-0.641658	-0.933170	-0.049135	0.065614	-0.349963	0	0
10624	1.155691	-0.315729	10.357542	0.058125	-0.155046	-0.561737	0.211552	-0.344203	-0.639619	-0.934985	-0.050614	0.066646	-0.344674	0	0
10625	0.880541	0.086269	10.434990	-0.043047	-0.130467	-0.570179	0.213395	-0.344297	-0.641585	-0.936877	-0.050914	0.067749	-0.339233	0	0
10626	0.809471	0.403339	10.351565	-0.146982	-0.129522	-0.576897	0.214948	-0.339353	-0.642279	-0.938801	-0.050392	0.069232	-0.333647	0	0
10627	1.000511	0.555794	10.024897	-0.233902	-0.130266	-0.597569	0.214154	-0.335529	-0.642719	-0.940811	-0.048908	0.070953	-0.327794	0	0
10628	1.272637	0.425899	9.706862	-0.301367	-0.129708	-0.602551	0.215709	-0.329619	-0.644175	-0.942814	-0.046949	0.072931	-0.321835	0	0
10629	1.514945	0.203204	9.463250	-0.298983	-0.177090	-0.593911	0.215436	-0.319605	-0.647358	-0.944722	-0.044995	0.075304	-0.315920	0	0
10630	1.617366	0.199876	9.245360	-0.260677	-0.207512	-0.567927	0.215943	-0.315224	-0.647536	-0.946455	-0.043638	0.077897	-0.310244	0	0
10631	1.642070	0.244476	9.143739	-0.211071	-0.225751	-0.543702	0.215160	-0.311795	-0.649154	-0.948045	-0.042629	0.080476	-0.304823	0	0
10632	1.729859	0.282307	9.166461	-0.197183	-0.229461	-0.538509	0.213191	-0.306884	-0.649954	-0.949563	-0.041914	0.083087	-0.299448	0	0
10633	1.871992	0.446683	9.117096	-0.196741	-0.229860	-0.515828	0.212529	-0.302507	-0.650774	-0.950987	-0.041035	0.085672	-0.294278	0	0
10634	1.934481	0.356284	9.341949	-0.225144	-0.238580	-0.507027	0.213432	-0.297290	-0.651979	-0.952347	-0.040052	0.088461	-0.289148	0	0
10635	1.994314	0.240864	9.636717	-0.263196	-0.217850	-0.478921	0.212120	-0.292641	-0.653179	-0.953631	-0.038477	0.091138	-0.284256	0	0
10636	2.031599	0.371897	9.611089	-0.276620	-0.189033	-0.471830	0.209502	-0.287457	-0.654489	-0.954885	-0.036828	0.093611	-0.279420	0	0
10637	2.026623	0.375509	9.727468	-0.279894	-0.200611	-0.457897	0.208715	-0.282796	-0.656213	-0.956066	-0.035032	0.096177	-0.274701	0	0
10638	1.895089	0.370681	9.827280	-0.263210	-0.183964	-0.414305	0.205817	-0.276820	-0.655555	-0.957100	-0.033441	0.098580	-0.270412	0	0
10639	1.900655	0.491977	9.828878	-0.209245	-0.183808	-0.395284	0.206086	-0.272406	-0.658592	-0.958048	-0.032221	0.100813	-0.266351	0	0
10640	1.969225	0.539146	9.680280	-0.175908	-0.164190	-0.381365	0.204512	-0.268586	-0.659286	-0.958939	-0.031378	0.102799	-0.262456	0	0
10641	2.096102	0.562043	9.486409	-0.147989	-0.164608	-0.369220	0.203854	-0.265577	-0.660003	-0.959777	-0.030682	0.104694	-0.258702	0	0
10642	2.393008	0.546345	9.358274	-0.190653	-0.150673	-0.350692	0.202145	-0.262314	-0.659926	-0.960569	-0.029629	0.106592	-0.255085	0	0
10643	2.316438	0.407739	9.660706	-0.247104	-0.131332	-0.333894	0.200442	-0.257256	-0.661376	-0.961343	-0.027874	0.108434	-0.251564	0	0
10644	2.147454	0.297902	10.067367	-0.259958	-0.116133	-0.297190	0.200171	-0.255349	-0.661076	-0.962020	-0.026010	0.110188	-0.248393	0	0
10645	1.995167	0.148054	10.567494	-0.264072	-0.076442	-0.267412	0.199139	-0.250255	-0.664871	-0.962660	-0.023886	0.111559	-0.245499	0	0
10646	1.854910	0.267528	10.407802	-0.273231	-0.032343	-0.231534	0.200285	-0.246439	-0.663113	-0.963243	-0.021614	0.112553	-0.242956	0	0
10647	1.826040	0.245563	10.001412	-0.284684	-0.008007	-0.214864	0.200017	-0.241367	-0.664573	-0.963809	-0.019071	0.113323	-0.240554	0	0
10648	1.989919	-0.029981	9.988863	-0.311498	0.006527	-0.186778	0.201046	-0.236705	-0.665009	-0.964310	-0.016285	0.114042	-0.238403	0	0
10649	2.027955	-0.171830	10.056176	-0.300853	0.031994	-0.148336	0.201558	-0.232591	-0.665712	-0.964741	-0.013416	0.114473	-0.236625	0	0
10650	2.047299	-0.242016	9.802938	-0.256078	0.032940	-0.118799	0.201538	-0.226849	-0.665860	-0.965081	-0.011023	0.114813	-0.235191	0	0
10651	2.037518	-0.283720	9.630672	-0.172506	0.053014	-0.101539	0.204396	-0.222715	-0.666320	-0.965395	-0.009290	0.114743	-0.234010	0	0
10652	2.056846	-0.340281	9.462365	-0.091120	0.044396	-0.092199	0.203600	-0.218758	-0.666496	-0.965663	-0.008431	0.114587	-0.233008	0	0
10653	2.183345	-0.382906	9.267570	-0.108078	0.034601	-0.073837	0.205171	-0.218183	-0.667537	-0.965880	-0.007332	0.114546	-0.232165	0	0
10654	2.076081	-0.452814	9.087472	-0.202718	0.022755	-0.050927	0.206853	-0.214064	-0.667728	-0.966030	-0.005399	0.114862	-0.231440	0	0
10655	1.855584	-0.653372	9.397187	-0.266023	0.024549	-0.024581	0.205796	-0.210797	-0.667527	-0.966122	-0.002738	0.115285	-0.230890	0	0
10656	2.023313	-1.023393	9.804473	-0.272042	0.029138	0.010409	0.206829	-0.207091	-0.667982	-0.966127	-0.000050	0.115700	-0.230679	0	0
10657	1.463677	-0.922337	10.320004	-0.197215	0.026477	0.036258	0.207478	-0.202966	-0.669466	-0.966068	0.002035	0.115941	-0.230795	0	0
10658	1.753252	-0.896936	10.432310	-0.154052	0.020792	0.037903	0.207074	-0.200790	-0.668900	-0.965994	0.003597	0.116163	-0.230974	0	0
10659	1.869605	-0.631316	10.026661	-0.143288	0.046817	0.046655	0.206807	-0.199565	-0.668744	-0.965930	0.005226	0.116078	-0.231252	0	0
10660	2.213186	-0.645553	9.510094	-0.203739	0.033158	0.053821	0.207577	-0.195315	-0.669187	-0.965824	0.007315	0.116295	-0.231528	0	0
10661	2.438466	-0.856587	9.322725	-0.247978	0.021300	0.048738	0.207563	-0.191213	-0.669366	-0.965711	0.009896	0.116698	-0.231703	0	0
10662	2.668285	-1.130408	9.102884	-0.241804	0.001814	0.059195	0.206776	-0.189028	-0.669838	-0.965541	0.012285	0.117304	-0.231990	0	0
10663	2.706615	-1.258040	8.981548	-0.163935	0.006470	0.058999	0.207026	-0.186293	-0.669786	-0.965385	0.014035	0.117658	-0.232362	0	0
10664	2.670342	-1.223495	8.958668	-0.094546	0.005761	0.070997	0.208873	-0.187755	-0.671649	-0.965205	0.015025	0.117882	-0.232933	0	0
10665	2.583113	-1.132099	9.102407	-0.058484	-0.010199	0.069080	0.208847	-0.185597	-0.669396	-0.965017	0.015730	0.118154	-0.233528	0	0
10666	2.464695	-0.962838	9.252816	-0.056961	-0.015359	0.064665	0.207806	-0.184227	-0.670402	-0.964832	0.016302	0.118494	-0.234077	0	0
10667	2.282905	-0.821636	9.355869	-0.070872	-0.009899	0.060318	0.208588	-0.182847	-0.670901	-0.964661	0.017112	0.118795	-0.234573	0	0
10668	2.147632	-0.650577	9.356586	-0.064200	-0.006236	0.049802	0.209632	-0.182148	-0.671285	-0.964519	0.017757	0.119067	-0.234969	0	0
10669	2.084165	-0.679518	9.389114	-0.017610	0.000529	0.042701	0.207009	-0.178759	-0.671199	-0.964410	0.018049	0.119147	-0.235354	0	0
10670	2.146448	-0.836130	9.455658	0.063604	0.006086	0.037273	0.208709	-0.180798	-0.670731	-0.964335	0.017476	0.119001	-0.235779	0	0
10671	2.208901	-0.954421	9.568744	0.169521	0.025142	0.049253	0.209242	-0.182974	-0.671168	-0.964270	0.016026	0.118402	-0.236446	0	0
10672	2.217240	-1.142004	9.844306	0.211301	0.028099	0.059630	0.209776	-0.186937	-0.670729	-0.964187	0.014107	0.117691	-0.237262	0	0
10673	2.196932	-1.246141	10.058769	0.239390	0.038984	0.073545	0.210172	-0.190775	-0.669507	-0.964083	0.012051	0.116787	-0.238241	0	0
10674	2.183680	-1.056651	9.834190	0.240160	0.058656	0.101487	0.209796	-0.194878	-0.669584	-0.963928	0.009974	0.115706	-0.239489	0	0
10675	2.192605	-0.846382	9.468972	0.228152	0.085117	0.095467	0.210833	-0.198453	-0.667061	-0.963812	0.008163	0.114380	-0.240658	0	0
10676	2.327533	-0.717808	9.150524	0.238079	0.077679	0.118973	0.211893	-0.203641	-0.666650	-0.963623	0.006172	0.113118	-0.242067	0	0
10677	2.328909	-0.865462	9.332393	0.290436	0.061699	0.108325	0.213340	-0.208832	-0.665721	-0.963439	0.003717	0.111866	-0.243428	0	0
10678	2.316205	-0.934670	9.455176	0.315116	0.066421	0.127463	0.214269	-0.213748	-0.665304	-0.963203	0.000966	0.110523	-0.244998	0	0
10679	2.238248	-0.911944	9.655829	0.313398	0.078731	0.123129	0.215454	-0.219218	-0.664119	-0.962981	-0.001649	0.109049	-0.246522	0	0
10680	2.087762	-0.778637	10.009840	0.282446	0.094645	0.125847	0.216260	-0.225085	-0.664240	-0.962758	-0.004018	0.107511	-0.248038	0	0
10681	1.928278	-0.528178	10.312462	0.229049	0.125668	0.124297	0.219006	-0.230409	-0.662543	-0.962568	-0.005701	0.105790	-0.249478	0	0
10682	1.954356	-0.222774	10.330734	0.206321	0.128613	0.115622	0.220563	-0.232606	-0.660517	-0.962395	-0.007263	0.104113	-0.250808	0	0
10683	2.023988	-0.021039	10.031782	0.187501	0.144457	0.119198	0.220841	-0.236976	-0.660604	-0.962226	-0.008512	0.102313	-0.252152	0	0
10684	2.029290	-0.012434	9.687988	0.199681	0.150527	0.119176	0.221379	-0.241619	-0.660439	-0.962051	-0.009953	0.100439	-0.253517	0	0
10685	2.056039	-0.100065	9.250327	0.237025	0.127080	0.096332	0.225035	-0.245153	-0.659104	-0.961904	-0.011756	0.098680	-0.254684	0	0
10686	2.126674	-0.159689	8.879841	0.254435	0.114588	0.105854	0.225811	-0.249829	-0.656210	-0.961708	-0.013827	0.097010	-0.255960	0	0
10687	2.090511	-0.172340	8.514912	0.280115	0.100577	0.099626	0.226871	-0.256117	-0.655300	-0.961505	-0.016118	0.095398	-0.257191	0	0
10688	1.810349	-0.226064	8.542408	0.286729	0.081474	0.093409	0.227935	-0.261025	-0.655404	-0.961285	-0.018596	0.093960	-0.258375	0	0
10689	1.449600	-0.251979	8.971642	0.265871	0.058864	0.098590	0.228991	-0.267592	-0.653979	-0.961030	-0.020857	0.092783	-0.259571	0	0
10690	0.934877	-0.021493	9.161130	0.194044	0.058906	0.136204	0.228219	-0.272808	-0.652775	-0.960680	-0.022463	0.091809	-0.261075	0	0
10691	0.469579	0.298353	9.132851	0.078421	0.053573	0.150376	0.228343	-0.273367	-0.651747	-0.960317	-0.022883	0.091172	-0.262591	0	0
10692	0.267026	0.643207	9.273177	0.007687	0.063669	0.156650	0.228588	-0.274352	-0.649297	-0.959957	-0.022667	0.090645	-0.264108	0	0
10693	0.307800	0.965477	9.291349	-0.027524	0.053787	0.136636	0.229122	-0.274327	-0.650861	-0.959651	-0.022087	0.090269	-0.265395	0	0
10694	0.426065	1.200965	9.195127	-0.010884	0.031203	0.120816	0.228858	-0.275022	-0.650092	-0.959355	-0.021811	0.090093	-0.266543	0	0
10695	0.596765	1.265068	9.192097	0.029889	-0.002083	0.104921	0.228984	-0.274478	-0.649822	-0.959068	-0.021978	0.090086	-0.267562	0	0
10696	0.703462	1.171243	9.033347	0.099108	-0.022023	0.116027	0.228467	-0.276949	-0.649347	-0.958711	-0.022903	0.090125	-0.268748	0	0
10697	0.790699	1.066141	8.811937	0.170863	-0.069435	0.097389	0.226896	-0.280548	-0.646935	-0.958348	-0.024628	0.090377	-0.269803	0	0
10698	0.975155	0.982199	8.796798	0.274491	-0.082525	0.098831	0.224839	-0.285469	-0.648447	-0.957931	-0.027413	0.090519	-0.270969	0	0
10699	1.256207	0.778110	8.816454	0.376415	-0.088593	0.096838	0.223270	-0.288515	-0.646545	-0.957480	-0.031175	0.090394	-0.272193	0	0
10700	1.512146	0.461312	8.951298	0.514991	-0.104005	0.113909	0.222758	-0.295928	-0.644345	-0.956899	-0.036305	0.090090	-0.273697	0	0
10701	1.594174	0.394404	9.231718	0.584584	-0.115509	0.139863	0.219648	-0.305687	-0.642303	-0.956185	-0.042098	0.089663	-0.275496	0	0
10702	1.644873	0.702303	9.004927	0.541271	-0.129212	0.145158	0.217045	-0.313675	-0.639450	-0.955422	-0.047519	0.089534	-0.277298	0	0
10703	1.598118	1.041968	9.054421	0.446550	-0.127045	0.164588	0.213802	-0.322203	-0.637643	-0.954632	-0.052012	0.089605	-0.279185	0	0
10704	1.598527	1.167487	9.337045	0.377649	-0.130522	0.140345	0.211623	-0.332474	-0.637698	-0.953913	-0.055876	0.089936	-0.280784	0	0
10705	1.900005	1.215608	9.800458	0.343791	-0.117129	0.130060	0.207445	-0.335957	-0.635656	-0.953246	-0.059403	0.090177	-0.282242	0	0
10706	2.214746	1.000858	10.100030	0.283948	-0.114866	0.118104	0.207438	-0.338579	-0.633626	-0.952633	-0.062347	0.090608	-0.283536	0	0
10707	2.093941	1.211898	10.425408	0.198623	-0.068680	0.111468	0.205088	-0.341904	-0.631853	-0.952131	-0.064379	0.090786	-0.284709	0	0
10708	1.809136	1.630777	10.520267	0.113598	-0.036099	0.087297	0.203271	-0.343832	-0.632138	-0.951772	-0.065505	0.090929	-0.285606	0	0
10709	1.858427	1.700510	10.321591	0.134625	-0.042853	0.064537	0.200384	-0.345949	-0.629037	-0.951462	-0.066911	0.091010	-0.286287	0	0
10710	2.086304	1.580547	10.457464	0.148930	-0.040981	0.045360	0.200140	-0.346475	-0.630867	-0.951191	-0.068426	0.091071	-0.286810	0	0
10711	2.419144	1.077338	10.488614	0.166367	-0.016599	0.035016	0.200527	-0.349915	-0.628726	-0.950962	-0.070096	0.090792	-0.287254	0	0
10712	2.433909	1.005276	9.969134	0.189685	-0.000812	0.024531	0.200787	-0.351838	-0.627725	-0.950752	-0.071901	0.090338	-0.287644	0	0
10713	2.463097	0.922264	9.550851	0.221368	-0.012190	0.013949	0.200794	-0.355677	-0.626760	-0.950541	-0.074106	0.089847	-0.287937	0	0
10714	2.548149	0.840171	9.225713	0.233828	-0.032101	-0.001826	0.200023	-0.359790	-0.626315	-0.950337	-0.076445	0.089543	-0.288094	0	0
10715	2.652281	0.731352	9.107967	0.199260	-0.039750	0.000024	0.199249	-0.362534	-0.626103	-0.950147	-0.078535	0.089373	-0.288211	0	0
10716	2.729813	0.688594	9.183043	0.147632	-0.056283	0.017590	0.198720	-0.365436	-0.623945	-0.949924	-0.080106	0.089561	-0.288454	0	0
10717	2.529475	0.606863	9.486722	0.101626	-0.064566	0.011575	0.199505	-0.365975	-0.623961	-0.949751	-0.081327	0.089922	-0.288572	0	0
10718	2.188638	0.649242	9.870466	0.051709	-0.039675	0.010865	0.196362	-0.366575	-0.622129	-0.949637	-0.081945	0.090224	-0.288677	0	0
10719	1.877811	0.795383	10.066150	-0.003554	-0.026937	0.009256	0.196367	-0.367805	-0.622153	-0.949589	-0.082049	0.090526	-0.288710	0	0
10720	1.820908	1.066968	10.134279	-0.059700	0.003355	0.000746	0.197416	-0.367648	-0.622938	-0.949634	-0.081494	0.090733	-0.288656	0	0
10721	1.826378	1.136852	9.955987	-0.063965	0.017451	-0.002698	0.196488	-0.365068	-0.622361	-0.949711	-0.080901	0.090773	-0.288557	0	0
10722	1.850704	1.099851	9.770896	-0.031044	0.011891	0.002430	0.196360	-0.363966	-0.623119	-0.949736	-0.080592	0.090817	-0.288547	0	0
10723	2.009123	1.073419	9.403697	0.001740	0.003789	0.002335	0.196745	-0.363972	-0.622341	-0.949733	-0.080656	0.090799	-0.288545	0	0
10724	2.172244	1.063796	9.269053	0.029187	-0.007727	-0.002114	0.196749	-0.364790	-0.622487	-0.949704	-0.080979	0.090852	-0.288533	0	0
10725	2.328197	1.085301	9.178598	0.016440	-0.021911	0.014477	0.196609	-0.365356	-0.621067	-0.949630	-0.081250	0.091047	-0.288638	0	0
10726	2.333693	1.153132	8.966381	-0.007762	-0.021697	0.014540	0.195699	-0.365635	-0.621326	-0.949569	-0.081248	0.091353	-0.288741	0	0
10727	2.255428	1.085726	8.976913	-0.038533	-0.045682	0.000601	0.194402	-0.364537	-0.622726	-0.949558	-0.081084	0.091925	-0.288644	0	0
10728	2.133611	1.071484	9.042473	-0.054105	-0.063132	0.007558	0.194910	-0.363179	-0.621662	-0.949517	-0.080768	0.092752	-0.288600	0	0
10729	2.060162	1.054087	9.356242	-0.043812	-0.056143	0.001435	0.193358	-0.362898	-0.623466	-0.949497	-0.080584	0.093439	-0.288498	0	0
10730	1.970822	0.877816	10.002227	-0.033061	-0.040733	0.011053	0.191517	-0.362389	-0.621882	-0.949448	-0.080400	0.093996	-0.288528	0	0
10731	1.965932	0.939640	10.342173	0.022700	-0.023966	0.025762	0.192565	-0.362097	-0.622535	-0.949335	-0.080724	0.094200	-0.288746	0	0
10732	2.001931	1.249018	10.212585	0.107399	-0.012330	0.024648	0.191784	-0.364301	-0.621792	-0.949160	-0.081777	0.094093	-0.289057	0	0
10733	2.140542	1.554539	9.693199	0.169606	0.011861	0.015797	0.191784	-0.366502	-0.620664	-0.948987	-0.083406	0.093522	-0.289346	0	0
10734	2.243413	1.644972	9.556529	0.211040	0.013323	0.013942	0.191014	-0.369514	-0.620848	-0.948776	-0.085379	0.092862	-0.289673	0	0
10735	2.232617	1.476701	9.636701	0.216066	0.008140	0.006951	0.190485	-0.371591	-0.619064	-0.948577	-0.087478	0.092185	-0.289914	0	0
10736	2.159398	1.438481	9.637847	0.201920	0.020841	-0.013914	0.190616	-0.374614	-0.617693	-0.948454	-0.089368	0.091455	-0.289973	0	0
10737	2.081892	1.483772	9.553123	0.155497	0.026322	-0.005058	0.190339	-0.374916	-0.615616	-0.948353	-0.090854	0.090769	-0.290058	0	0
10738	2.067440	1.535786	9.689778	0.157841	0.019419	-0.012069	0.190879	-0.379006	-0.615961	-0.948256	-0.092328	0.090182	-0.290091	0	0
10739	2.057015	1.442156	9.824267	0.161733	0.020588	-0.033001	0.192064	-0.382690	-0.615521	-0.948220	-0.093917	0.089504	-0.289909	0	0
10740	2.005616	1.409913	9.926681	0.178923	0.022290	-0.038284	0.191409	-0.384626	-0.614254	-0.948177	-0.095605	0.088803	-0.289715	0	0
10741	1.973249	1.277027	9.896483	0.227774	0.036578	-0.026166	0.192465	-0.387070	-0.614699	-0.948065	-0.097763	0.087785	-0.289669	0	0
10742	1.919358	1.182247	9.729324	0.214333	0.038212	-0.011293	0.191922	-0.390683	-0.610344	-0.947915	-0.099716	0.086856	-0.289774	0	0
10743	1.914329	1.134848	9.629501	0.207249	0.019057	-0.011324	0.192580	-0.393416	-0.609882	-0.947758	-0.101706	0.086073	-0.289832	0	0
10744	2.079066	0.988988	9.521934	0.162843	0.023391	0.008920	0.192331	-0.396424	-0.609939	-0.947581	-0.103195	0.085453	-0.290066	0	0
10745	2.156412	0.896284	9.504301	0.107951	0.019968	0.028281	0.193122	-0.398879	-0.609733	-0.947407	-0.104193	0.084988	-0.290414	0	0
10746	2.156306	0.876924	9.499186	0.072218	0.029500	0.049349	0.193764	-0.397376	-0.609188	-0.947211	-0.104772	0.084616	-0.290955	0	0
10747	2.097723	0.841223	9.480662	0.060183	0.019007	0.056327	0.192849	-0.399313	-0.608049	-0.947004	-0.105281	0.084328	-0.291528	0	0
10748	2.078107	0.814717	9.478316	0.077881	0.011528	0.078060	0.192726	-0.400539	-0.608462	-0.946699	-0.105941	0.084138	-0.292333	0	0
10749	2.112082	0.776861	9.363202	0.070660	0.028786	0.094711	0.192724	-0.401092	-0.607953	-0.946376	-0.106472	0.083766	-0.293290	0	0
10750	2.121974	0.785155	9.263826	0.050331	0.011918	0.120890	0.191557	-0.403293	-0.607727	-0.945973	-0.106834	0.083699	-0.294475	0	0
10751	2.124375	0.773349	9.232129	-0.000259	0.016410	0.136752	0.190632	-0.403870	-0.606041	-0.945590	-0.106679	0.083698	-0.295758	0	0
10752	2.039511	0.822753	9.220266	-0.068979	0.016636	0.156125	0.190634	-0.402217	-0.607049	-0.945212	-0.105869	0.083976	-0.297178	0	0
10753	2.035311	0.939222	9.226863	-0.096147	0.011173	0.182343	0.191038	-0.401644	-0.608862	-0.944787	-0.104771	0.084355	-0.298806	0	0
10754	2.114152	1.124524	9.309998	-0.121066	0.014704	0.190270	0.190894	-0.400292	-0.607794	-0.944353	-0.103445	0.084842	-0.300499	0	0
10755	2.097314	1.154027	9.289017	-0.088607	0.038744	0.201577	0.190377	-0.399464	-0.608814	-0.943877	-0.102313	0.084956	-0.302341	0	0
10756	2.051779	1.264228	9.235951	-0.051419	0.013797	0.215335	0.188553	-0.400440	-0.608690	-0.943284	-0.101625	0.085267	-0.304330	0	0
10757	2.117306	1.220775	9.163609	-0.026347	0.017122	0.213541	0.186453	-0.398557	-0.607988	-0.942682	-0.101134	0.085408	-0.306313	0	0
10758	2.193426	1.341402	9.170831	-0.031455	0.013537	0.220523	0.187238	-0.399370	-0.607880	-0.942045	-0.100630	0.085665	-0.308360	0	0
10759	2.186085	1.387007	9.442811	-0.050539	0.017200	0.217096	0.184636	-0.400622	-0.608146	-0.941447	-0.099909	0.085885	-0.310353	0	0
10760	2.157027	1.480420	9.798291	-0.067737	0.034796	0.215440	0.183595	-0.400766	-0.608401	-0.940869	-0.099002	0.086047	-0.312346	0	0
10761	2.011359	1.576488	10.003973	-0.103015	0.049900	0.217300	0.183720	-0.400360	-0.608004	-0.940340	-0.097687	0.086120	-0.314326	0	0
10762	2.122183	1.831394	10.133360	-0.131859	0.068749	0.198239	0.183210	-0.399247	-0.609929	-0.939899	-0.096084	0.086147	-0.316127	0	0
10763	2.128222	2.053544	10.233227	-0.166611	0.088459	0.184419	0.184638	-0.396494	-0.610406	-0.939557	-0.094088	0.086023	-0.317775	0	0
10764	2.153455	2.171960	10.040643	-0.174057	0.103011	0.154815	0.184502	-0.394579	-0.610627	-0.939312	-0.092016	0.085819	-0.319158	0	0
10765	2.109723	2.126995	9.750482	-0.193410	0.099970	0.139158	0.185806	-0.393193	-0.611130	-0.939134	-0.089790	0.085629	-0.320362	0	0
10766	2.080066	1.985186	9.427143	-0.166544	0.072287	0.112841	0.186328	-0.391950	-0.611760	-0.938979	-0.087922	0.085650	-0.321330	0	0
10767	2.151813	1.711163	9.128633	-0.118456	0.054632	0.102220	0.185798	-0.389356	-0.611965	-0.938805	-0.086595	0.085614	-0.322207	0	0
10768	2.252745	1.468921	9.006641	-0.051215	0.028527	0.063611	0.185786	-0.386900	-0.611657	-0.938667	-0.085991	0.085632	-0.322766	0	0
10769	2.196179	1.069081	9.651108	0.016912	0.017521	0.058186	0.186721	-0.387545	-0.614017	-0.938483	-0.086099	0.085472	-0.323313	0	0
10770	2.145950	0.930913	10.333048	0.048660	0.044877	0.074757	0.185540	-0.387293	-0.613223	-0.938235	-0.086370	0.085023	-0.324078	0	0
10771	2.233713	1.601722	9.304344	0.065152	0.048924	0.043253	0.185929	-0.389217	-0.612093	-0.938084	-0.086845	0.084400	-0.324551	0	0
10772	2.154071	2.016937	8.692296	0.034359	0.027631	0.031882	0.185937	-0.389067	-0.613131	-0.937971	-0.087075	0.084122	-0.324889	0	0
10773	2.093355	1.669731	8.969603	-0.037469	0.023875	0.025132	0.187503	-0.390288	-0.612646	-0.937944	-0.086705	0.084056	-0.325082	0	0
10774	2.088675	1.290595	9.017577	-0.061779	0.024203	0.014776	0.186455	-0.389205	-0.612617	-0.937966	-0.086058	0.084107	-0.325176	0	0
