# Supplementary material for: Identification of Haptic Based Guiding Using Hard Reins
Source: PLoS One. 2015 Jul 22;10(7):e0132020. doi: 10.1371/journal.pone.0132020 (PMC4511788; doi:10.1371/journal.pone.0132020)
Supplement: S1 File — (ZIP) [file pone.0132020.s001.zip › MotionData1/Subject1/T9/gc9.txt]

// Start Time: 0
// Sample rate: 50.0Hz
// Scenario: 4.0
// Firmware Version: 2.6.1
Counter	Acc_X	Acc_Y	Acc_Z	Gyr_X	Gyr_Y	Gyr_Z	Mag_X	Mag_Y	Mag_Z	Quat_w	Quat_x	Quat_y	Quat_z	AnalogIn_1	AnalogIn_2
9711	9.025666	1.629854	3.359651	-0.007082	-0.019142	-0.005590	-0.657687	-0.533318	-0.134034	0.431370	0.526862	-0.206484	0.702638	0	0
9712	9.028089	1.620560	3.426960	-0.020904	-0.029916	-0.008245	-0.657141	-0.532571	-0.132069	0.431581	0.526979	-0.206756	0.702341	0	0
9713	9.061954	1.613433	3.455569	-0.038916	-0.000732	-0.008327	-0.656567	-0.533181	-0.132923	0.431903	0.526835	-0.207004	0.702178	0	0
9714	9.025682	1.610739	3.388517	-0.029902	-0.013512	-0.011800	-0.655835	-0.533521	-0.135759	0.432234	0.526802	-0.207260	0.701924	0	0
9715	9.028127	1.586563	3.369285	-0.020574	-0.008138	0.004883	-0.656395	-0.533663	-0.136314	0.432351	0.526762	-0.207481	0.701816	0	0
9716	9.081370	1.543707	3.479526	-0.027960	0.006429	-0.018858	-0.656978	-0.533776	-0.134185	0.432741	0.526617	-0.207585	0.701653	0	0
9717	9.081335	1.582069	3.448240	-0.035312	-0.008025	-0.008316	-0.656816	-0.535862	-0.135874	0.433029	0.526540	-0.207840	0.701459	0	0
9718	9.076496	1.584424	3.436252	-0.029738	0.011888	-0.017981	-0.655686	-0.534710	-0.136321	0.433447	0.526344	-0.207946	0.701316	0	0
9719	9.052289	1.601531	3.479691	-0.018772	0.008178	-0.010050	-0.656675	-0.536452	-0.135591	0.433693	0.526228	-0.208006	0.701233	0	0
9720	9.023264	1.603945	3.472689	-0.009445	0.020814	0.000487	-0.656534	-0.534986	-0.136165	0.433883	0.526022	-0.208021	0.701266	0	0
9721	8.972468	1.604251	3.518740	-0.018592	0.006385	0.014522	-0.656235	-0.535159	-0.138005	0.433952	0.525868	-0.208216	0.701281	0	0
9722	9.008741	1.606835	3.564153	-0.032286	0.017381	0.004822	-0.655681	-0.533981	-0.137172	0.434229	0.525576	-0.208432	0.701264	0	0
9723	9.023272	1.587589	3.571275	-0.038580	0.021063	0.011818	-0.656366	-0.535463	-0.139132	0.434452	0.525238	-0.208690	0.701303	0	0
9724	9.071687	1.544206	3.575766	-0.029531	0.010093	0.011845	-0.654668	-0.534914	-0.139727	0.434659	0.524992	-0.208962	0.701277	0	0
9725	9.081362	1.544168	3.570886	-0.020435	0.006387	0.011872	-0.656934	-0.533391	-0.139556	0.434756	0.524835	-0.209156	0.701277	0	0
9726	8.991846	1.573070	3.547475	-0.022393	0.008219	-0.006559	-0.655663	-0.532976	-0.139719	0.435036	0.524675	-0.209279	0.701186	0	0
9727	8.965278	1.534710	3.571742	0.001393	0.004401	0.002267	-0.656513	-0.533543	-0.139138	0.435082	0.524647	-0.209278	0.701179	0	0
9728	8.979765	1.558788	3.576425	-0.011309	0.011766	0.005744	-0.655384	-0.532536	-0.139443	0.435231	0.524483	-0.209376	0.701180	0	0
9729	8.996694	1.563408	3.542639	-0.013344	-0.008187	0.000502	-0.656213	-0.535628	-0.140547	0.435340	0.524483	-0.209524	0.701068	0	0
9730	8.984579	1.582808	3.566754	-0.007931	-0.014580	0.001405	-0.656788	-0.535309	-0.139408	0.435454	0.524526	-0.209696	0.700914	0	0
9731	8.994265	1.573066	3.547457	-0.010580	-0.004579	0.000506	-0.655799	-0.535036	-0.139567	0.435556	0.524511	-0.209809	0.700827	0	0
9732	9.028175	1.524744	3.523206	-0.004233	-0.012805	0.000522	-0.654513	-0.534199	-0.141569	0.435665	0.524558	-0.209947	0.700683	0	0
9733	9.042673	1.539192	3.527897	0.004998	0.006172	-0.005620	-0.655505	-0.533293	-0.141557	0.435751	0.524549	-0.209872	0.700659	0	0
9734	9.047484	1.563333	3.542268	-0.006140	0.000813	-0.020552	-0.656083	-0.533119	-0.140136	0.436028	0.524542	-0.209839	0.700502	0	0
9735	9.023302	1.558602	3.552065	0.017647	-0.003004	-0.009962	-0.655937	-0.532981	-0.140704	0.436058	0.524662	-0.209692	0.700438	0	0
9736	9.003964	1.548879	3.528172	0.004008	-0.010146	0.002298	-0.655083	-0.533594	-0.141280	0.436117	0.524722	-0.209770	0.700333	0	0
9737	8.999131	1.544156	3.545041	0.004740	-0.019231	-0.009976	-0.655086	-0.534765	-0.140427	0.436181	0.524899	-0.209784	0.700156	0	0
9738	9.008820	1.529697	3.544982	0.014926	-0.004796	-0.008218	-0.655091	-0.534759	-0.139862	0.436260	0.524993	-0.209701	0.700060	0	0
9739	9.023306	1.553860	3.566494	0.006659	-0.010171	-0.006470	-0.655092	-0.531966	-0.140722	0.436309	0.525108	-0.209681	0.699950	0	0
9740	9.028125	1.573064	3.556826	0.011260	-0.006579	-0.004703	-0.653678	-0.533024	-0.140458	0.436382	0.525190	-0.209653	0.699851	0	0
9741	9.013631	1.558459	3.520881	0.008391	-0.017449	-0.011720	-0.654385	-0.533303	-0.140304	0.436443	0.525374	-0.209625	0.699683	0	0
9742	9.008802	1.544300	3.576225	0.008635	-0.004735	0.005810	-0.652850	-0.533018	-0.138211	0.436455	0.525412	-0.209658	0.699637	0	0
9743	8.999097	1.577898	3.552226	0.003085	-0.013762	0.007573	-0.652410	-0.533634	-0.139911	0.436417	0.525506	-0.209753	0.699563	0	0
9744	9.003919	1.594671	3.537752	0.015814	-0.015684	0.004100	-0.653546	-0.533751	-0.139186	0.436394	0.525651	-0.209784	0.699458	0	0
9745	9.003900	1.604835	3.643530	-0.007784	0.000852	0.007533	-0.652682	-0.534522	-0.140750	0.436443	0.525595	-0.209891	0.699438	0	0
9746	8.974904	1.596467	3.408134	-0.010638	-0.008216	-0.006501	-0.653404	-0.534488	-0.138902	0.436645	0.525596	-0.210016	0.699273	0	0
9747	9.008768	1.578078	3.590623	-0.004421	-0.020967	-0.008232	-0.652981	-0.534790	-0.138767	0.436742	0.525740	-0.210111	0.699076	0	0
9748	8.999094	1.573496	3.633974	-0.020743	-0.017195	0.002252	-0.652398	-0.534825	-0.140895	0.436929	0.525738	-0.210402	0.698873	0	0
9749	8.931329	1.630601	3.480551	-0.017661	0.008196	0.014528	-0.652546	-0.534960	-0.140044	0.436997	0.525572	-0.210582	0.698901	0	0
9750	8.989382	1.616530	3.571499	-0.002509	-0.022788	0.005825	-0.653962	-0.535515	-0.139454	0.437037	0.525685	-0.210777	0.698732	0	0
9751	9.032905	1.626253	3.602429	-0.024559	-0.037130	0.005794	-0.652835	-0.535386	-0.139049	0.437107	0.525824	-0.211157	0.698469	0	0
9752	9.049863	1.606519	3.513364	-0.011600	-0.015467	0.000529	-0.652838	-0.535383	-0.138766	0.437256	0.525855	-0.211363	0.698291	0	0
9753	9.025723	1.562989	3.467896	-0.017065	-0.013611	-0.004762	-0.652267	-0.535548	-0.139340	0.437410	0.525884	-0.211532	0.698121	0	0
9754	8.989396	1.606633	3.518614	-0.015311	-0.024503	0.002285	-0.653401	-0.535080	-0.139041	0.437546	0.525958	-0.211811	0.697895	0	0
9755	8.960413	1.572607	3.446727	-0.040183	-0.040643	-0.013557	-0.653964	-0.534484	-0.139600	0.437825	0.526094	-0.212214	0.697495	0	0
9756	8.979764	1.565622	3.499484	-0.050867	-0.007886	-0.013628	-0.653116	-0.535088	-0.139328	0.438295	0.525929	-0.212585	0.697211	0	0
9757	9.037830	1.544038	3.532737	-0.022853	-0.031720	-0.022310	-0.651836	-0.534832	-0.140480	0.438563	0.526096	-0.212782	0.696856	0	0
9758	9.069288	1.529449	3.513285	-0.042954	-0.035190	-0.022355	-0.653257	-0.535233	-0.139325	0.438994	0.526175	-0.213172	0.696406	0	0
9759	9.066814	1.584826	3.513258	-0.041273	-0.037022	-0.034621	-0.652263	-0.536141	-0.139620	0.439433	0.526324	-0.213455	0.695930	0	0
9760	9.054729	1.577597	3.508544	-0.046682	-0.031531	-0.032888	-0.651837	-0.536005	-0.139910	0.439972	0.526380	-0.213806	0.695440	0	0
9761	8.996653	1.611134	3.458452	-0.044894	-0.029729	-0.039899	-0.650857	-0.535868	-0.138938	0.440482	0.526473	-0.214054	0.694970	0	0
9762	9.003914	1.601736	3.506491	-0.048502	-0.035137	-0.027618	-0.649996	-0.536195	-0.140363	0.440985	0.526534	-0.214460	0.694479	0	0
9763	9.081340	1.572670	3.493928	-0.055632	-0.020568	-0.023270	-0.651268	-0.536169	-0.140343	0.441455	0.526480	-0.214830	0.694107	0	0
9764	9.090999	1.587210	3.515484	-0.046535	-0.031527	-0.013578	-0.650285	-0.536916	-0.139367	0.441850	0.526496	-0.215275	0.693706	0	0
9765	9.064403	1.577631	3.518090	-0.050088	-0.024233	-0.010089	-0.650282	-0.536773	-0.139791	0.442191	0.526463	-0.215691	0.693384	0	0
9766	9.023306	1.562908	3.451084	-0.035461	-0.017098	-0.018842	-0.649853	-0.536788	-0.140363	0.442605	0.526436	-0.215976	0.693052	0	0
9767	9.023310	1.558165	3.465513	-0.058421	-0.031429	-0.020635	-0.649999	-0.537513	-0.139510	0.443048	0.526437	-0.216426	0.692627	0	0
9768	9.049877	1.596598	3.455671	-0.037426	-0.031602	-0.017941	-0.649551	-0.537406	-0.142484	0.443444	0.526497	-0.216800	0.692211	0	0
9769	9.086147	1.603876	3.477038	-0.042752	-0.013411	-0.017098	-0.650689	-0.537079	-0.141620	0.443818	0.526435	-0.217081	0.691930	0	0
9770	9.076517	1.565042	3.412225	-0.032586	-0.013494	-0.006551	-0.650412	-0.536490	-0.141203	0.444124	0.526373	-0.217382	0.691686	0	0
9771	9.042639	1.579732	3.450929	-0.020870	-0.020847	-0.015287	-0.650557	-0.536190	-0.140919	0.444354	0.526456	-0.217554	0.691422	0	0
9772	9.028118	1.591621	3.417366	-0.022468	-0.009937	0.000494	-0.649982	-0.537389	-0.141630	0.444586	0.526392	-0.217822	0.691237	0	0
9773	9.047441	1.615813	3.446056	-0.014349	-0.011821	-0.006499	-0.648999	-0.536079	-0.141369	0.444740	0.526422	-0.217955	0.691073	0	0
9774	9.054718	1.596396	3.417168	-0.009788	-0.020933	0.000540	-0.649272	-0.537701	-0.141923	0.444882	0.526491	-0.218185	0.690857	0	0
9775	9.047465	1.591701	3.438863	-0.000613	-0.010119	-0.004719	-0.650132	-0.536200	-0.141068	0.444955	0.526566	-0.218225	0.690740	0	0
9776	9.042639	1.581994	3.422076	-0.015038	-0.005457	0.011034	-0.649991	-0.536055	-0.141070	0.445069	0.526486	-0.218465	0.690651	0	0
9777	9.023285	1.586837	3.422214	-0.007801	-0.004611	0.002276	-0.648855	-0.537555	-0.141224	0.445144	0.526476	-0.218567	0.690578	0	0
9778	9.023259	1.610985	3.436620	-0.003409	-0.020980	0.000558	-0.648862	-0.536811	-0.140662	0.445252	0.526573	-0.218754	0.690376	0	0
9779	9.054701	1.610987	3.446007	0.001190	-0.012856	-0.002951	-0.648706	-0.538008	-0.141931	0.445298	0.526671	-0.218802	0.690256	0	0
9780	9.074072	1.591553	3.417030	-0.013399	-0.006392	-0.010018	-0.648720	-0.536668	-0.140806	0.445560	0.526646	-0.218935	0.690063	0	0
9781	9.047466	1.591617	3.422033	-0.015154	0.000886	-0.009155	-0.649842	-0.535921	-0.142062	0.445764	0.526590	-0.219003	0.689953	0	0
9782	9.023272	1.592113	3.513570	0.001252	0.001667	-0.009997	-0.649273	-0.536965	-0.142067	0.445972	0.526574	-0.219002	0.689831	0	0
9783	9.028141	1.572142	3.374105	-0.010858	-0.019121	-0.024042	-0.648433	-0.535944	-0.141520	0.446213	0.526707	-0.219051	0.689558	0	0
9784	9.049891	1.577653	3.518196	-0.032007	-0.029832	-0.025835	-0.648707	-0.536537	-0.142361	0.446633	0.526795	-0.219335	0.689128	0	0
9785	9.071651	1.596250	3.393002	-0.022743	-0.015399	-0.027578	-0.649836	-0.537691	-0.142055	0.446969	0.526857	-0.219431	0.688833	0	0
9786	9.013606	1.591618	3.412663	-0.008129	-0.024581	-0.017004	-0.647298	-0.537296	-0.141674	0.447216	0.526995	-0.219575	0.688521	0	0
9787	9.071660	1.582096	3.450715	-0.003762	-0.040958	-0.022239	-0.648144	-0.539338	-0.141087	0.447359	0.527306	-0.219682	0.688156	0	0
9788	9.139371	1.596246	3.411741	0.000997	-0.024669	-0.015222	-0.647583	-0.538022	-0.141101	0.447546	0.527481	-0.219775	0.687870	0	0
9789	9.158716	1.603222	3.368318	-0.003513	-0.021006	-0.013479	-0.646735	-0.537305	-0.141401	0.447670	0.527636	-0.219837	0.687650	0	0
9790	9.042636	1.586712	3.402838	0.001146	-0.021024	-0.002946	-0.648133	-0.539058	-0.142501	0.447791	0.527756	-0.219985	0.687432	0	0
9791	8.974950	1.552961	3.374510	-0.006183	-0.024591	-0.006479	-0.647307	-0.538900	-0.139972	0.447873	0.527909	-0.220119	0.687219	0	0
9792	8.967652	1.593949	3.384147	-0.017984	-0.012695	-0.008268	-0.647165	-0.539198	-0.139973	0.448128	0.527904	-0.220316	0.686993	0	0
9793	8.994232	1.615771	3.422402	0.003682	-0.041002	-0.004664	-0.646176	-0.539806	-0.139704	0.448110	0.528209	-0.220466	0.686722	0	0
9794	9.076392	1.697056	3.332779	0.010182	-0.024733	-0.005522	-0.647042	-0.538590	-0.138000	0.448173	0.528407	-0.220540	0.686505	0	0
9795	9.158566	1.750299	3.411475	-0.006257	-0.024599	0.000596	-0.646894	-0.538455	-0.138851	0.448208	0.528543	-0.220712	0.686323	0	0
9796	9.134429	1.702112	3.397265	-0.011867	-0.035446	-0.008191	-0.647179	-0.537564	-0.138850	0.448395	0.528717	-0.220982	0.685979	0	0
9797	9.052269	1.634460	3.325794	-0.013420	-0.006394	-0.013516	-0.647881	-0.537996	-0.139260	0.448604	0.528727	-0.221046	0.685814	0	0
9798	9.047487	1.572259	3.402815	-0.026315	-0.020805	-0.013546	-0.647033	-0.536839	-0.139703	0.448934	0.528748	-0.221319	0.685494	0	0
9799	9.003939	1.591220	3.330991	-0.024499	-0.017192	-0.020562	-0.647317	-0.538153	-0.138986	0.449226	0.528798	-0.221470	0.685216	0	0
9800	9.066789	1.622631	3.371378	-0.020794	-0.013593	-0.013528	-0.648008	-0.539921	-0.140239	0.449552	0.528790	-0.221681	0.684939	0	0
9801	9.110273	1.673161	3.378232	-0.032025	-0.035286	-0.020533	-0.647597	-0.539179	-0.138977	0.449843	0.528930	-0.221965	0.684548	0	0
9802	9.110321	1.625034	3.383079	-0.029196	-0.031678	-0.016156	-0.647041	-0.538885	-0.137999	0.450167	0.529022	-0.222282	0.684161	0	0
9803	9.120012	1.610405	3.349361	-0.038162	-0.018902	-0.011808	-0.647603	-0.538290	-0.138557	0.450467	0.529002	-0.222581	0.683882	0	0
9804	9.090998	1.605391	3.301492	-0.030037	-0.013533	-0.031103	-0.648015	-0.538296	-0.139963	0.450954	0.528994	-0.222755	0.683510	0	0
9805	9.035354	1.619991	3.316312	-0.044616	-0.009776	-0.031142	-0.647597	-0.538738	-0.139120	0.451440	0.528925	-0.222954	0.683177	0	0
9806	9.057099	1.643937	3.296900	-0.021089	-0.022681	-0.041592	-0.646333	-0.539195	-0.138009	0.451917	0.529048	-0.223042	0.682739	0	0
9807	9.071589	1.663321	3.325629	-0.011720	-0.017300	-0.015245	-0.646326	-0.538176	-0.139285	0.452103	0.529143	-0.223135	0.682511	0	0
9808	9.115139	1.651073	3.296470	-0.019056	-0.019063	-0.018772	-0.646037	-0.539658	-0.139424	0.452440	0.529193	-0.223328	0.682186	0	0
9809	9.076357	1.735394	3.296685	-0.006063	-0.004635	-0.002943	-0.644618	-0.540576	-0.139868	0.452541	0.529200	-0.223390	0.682093	0	0
9810	9.054603	1.721030	3.306472	-0.003308	-0.001027	-0.005579	-0.647162	-0.539936	-0.139970	0.452735	0.529171	-0.223457	0.681965	0	0
9811	9.112718	1.648997	3.361404	0.005845	-0.005642	0.000575	-0.645189	-0.541292	-0.138866	0.452746	0.529231	-0.223461	0.681910	0	0
9812	9.071617	1.639052	3.287181	-0.003274	-0.008290	0.000554	-0.646609	-0.540373	-0.138423	0.452877	0.529240	-0.223588	0.681774	0	0
9813	9.110296	1.653658	3.330163	-0.007936	0.008069	-0.025801	-0.645200	-0.539221	-0.138310	0.453171	0.529203	-0.223485	0.681641	0	0
9814	9.013505	1.710952	3.205803	-0.010381	0.022623	-0.007383	-0.646325	-0.540674	-0.138427	0.453461	0.528987	-0.223477	0.681618	0	0
9815	9.057020	1.721075	3.316072	-0.013100	0.019022	0.004025	-0.647156	-0.540384	-0.140533	0.453604	0.528786	-0.223517	0.681667	0	0
9816	9.100653	1.622399	3.335067	-0.002391	-0.017369	0.007584	-0.646738	-0.541708	-0.139404	0.453671	0.528842	-0.223724	0.681510	0	0
9817	9.124824	1.639155	3.322856	-0.017832	-0.000915	0.000511	-0.647021	-0.540966	-0.139544	0.453819	0.528762	-0.223868	0.681427	0	0
9818	9.153826	1.660792	3.325031	-0.020555	0.000921	0.002263	-0.646172	-0.540251	-0.139985	0.454048	0.528626	-0.224079	0.681310	0	0
9819	9.076454	1.634472	3.335234	-0.015000	0.022655	-0.013557	-0.644896	-0.542486	-0.139713	0.454329	0.528431	-0.224023	0.681293	0	0
9820	9.023232	1.648875	3.311569	0.001339	0.009823	-0.011744	-0.646146	-0.542782	-0.142234	0.454576	0.528359	-0.223984	0.681196	0	0
9821	9.042559	1.659229	3.460482	-0.025938	0.010062	0.007497	-0.644166	-0.542238	-0.142693	0.454743	0.528152	-0.224171	0.681184	0	0
9822	9.064259	1.735716	3.356879	-0.009561	0.001757	0.011079	-0.645575	-0.541038	-0.143523	0.454862	0.528038	-0.224355	0.681132	0	0
9823	9.071533	1.711945	3.419355	0.006903	0.009789	0.007591	-0.644583	-0.542531	-0.143391	0.454855	0.527982	-0.224319	0.681192	0	0
9824	9.105389	1.716722	3.421508	0.004609	-0.024689	-0.012551	-0.644732	-0.541197	-0.142971	0.455004	0.528165	-0.224404	0.680923	0	0
9825	9.151321	1.738297	3.416346	-0.003097	0.023471	0.000538	-0.645422	-0.543259	-0.144081	0.455128	0.527986	-0.224337	0.681001	0	0
9826	9.141690	1.699524	3.363555	-0.022253	0.038136	-0.017964	-0.645574	-0.541039	-0.143664	0.455590	0.527633	-0.224285	0.680983	0	0
9827	9.052216	1.682938	3.390669	0.013873	-0.008429	-0.016948	-0.645145	-0.541936	-0.143950	0.455672	0.527787	-0.224155	0.680851	0	0
9828	9.042555	1.670805	3.369111	-0.003364	-0.001027	-0.013491	-0.644434	-0.542543	-0.144241	0.455936	0.527770	-0.224193	0.680675	0	0
9829	9.013558	1.639769	3.412625	-0.013544	0.004494	-0.037227	-0.644147	-0.543142	-0.144526	0.456330	0.527757	-0.224084	0.680458	0	0
9830	8.989317	1.692892	3.436801	0.013742	0.004273	-0.045047	-0.642582	-0.543776	-0.145679	0.456735	0.527851	-0.223817	0.680200	0	0
9831	9.081183	1.736018	3.421669	0.010973	-0.001157	-0.039767	-0.642169	-0.543330	-0.144557	0.457004	0.527993	-0.223553	0.679996	0	0
9832	9.192527	1.649181	3.420926	-0.011811	0.000829	-0.041597	-0.643013	-0.542435	-0.145254	0.457485	0.527995	-0.223474	0.679698	0	0
9833	9.153924	1.555248	3.402051	-0.002736	-0.002880	-0.051248	-0.641872	-0.544823	-0.145686	0.457900	0.528111	-0.223250	0.679401	0	0
9834	9.006350	1.596202	3.364628	-0.002589	0.004399	-0.041598	-0.641317	-0.544821	-0.144424	0.458355	0.528126	-0.223103	0.679131	0	0
9835	8.998928	1.764630	3.342907	-0.024702	0.006393	-0.059162	-0.642153	-0.544818	-0.145823	0.458960	0.528096	-0.222945	0.678797	0	0
9836	9.153559	1.928003	3.320006	-0.022967	0.009993	-0.062625	-0.641302	-0.545281	-0.146117	0.459674	0.528027	-0.222797	0.678416	0	0
9837	9.247985	1.817759	3.446831	0.008018	-0.010226	-0.048512	-0.639887	-0.546782	-0.145851	0.459997	0.528236	-0.222549	0.678116	0	0
9838	9.289342	1.592840	3.256777	0.009849	-0.015715	-0.062592	-0.638754	-0.547836	-0.145724	0.460488	0.528489	-0.222303	0.677666	0	0
9839	9.250796	1.454819	3.088875	-0.018238	-0.000978	-0.067976	-0.639181	-0.548852	-0.145006	0.461101	0.528558	-0.222088	0.677266	0	0
9840	9.008943	1.450048	3.028136	-0.017822	0.000825	-0.136434	-0.637052	-0.550670	-0.145457	0.462245	0.528744	-0.221540	0.676520	0	0
9841	8.868634	1.479099	3.019521	-0.051676	0.011998	-0.158466	-0.635496	-0.549235	-0.146195	0.463673	0.528770	-0.221014	0.675694	0	0
9842	8.950635	1.701124	3.148569	-0.091240	-0.013077	-0.150574	-0.634627	-0.552805	-0.147465	0.465257	0.528742	-0.220943	0.674650	0	0
9843	9.047263	1.825711	3.056401	-0.142305	-0.038060	-0.112015	-0.633331	-0.554625	-0.149739	0.466736	0.528579	-0.221506	0.673570	0	0
9844	9.177836	1.861460	3.021759	-0.127433	-0.041808	-0.072470	-0.632048	-0.554078	-0.151316	0.467923	0.528399	-0.222228	0.672649	0	0
9845	9.235918	1.811737	3.204096	-0.079958	-0.056705	-0.051291	-0.631190	-0.555871	-0.151888	0.468620	0.528516	-0.222780	0.671889	0	0
9846	9.226300	1.749507	3.273940	-0.047594	-0.093277	-0.074878	-0.630493	-0.557049	-0.150340	0.469275	0.529063	-0.223185	0.670867	0	0
9847	9.144126	1.705360	3.089450	-0.091057	-0.067512	-0.069759	-0.630485	-0.557940	-0.150901	0.470128	0.529241	-0.223763	0.669936	0	0
9848	9.102938	1.782171	3.031987	-0.111880	-0.045558	-0.069818	-0.629353	-0.557084	-0.151489	0.471185	0.529154	-0.224394	0.669050	0	0
9849	9.105218	1.910373	3.152078	-0.122062	-0.059978	-0.059264	-0.629485	-0.557680	-0.152331	0.472146	0.529111	-0.225201	0.668135	0	0
9850	9.003563	1.987323	3.104673	-0.123617	-0.079891	-0.003061	-0.627926	-0.557131	-0.153207	0.472741	0.529045	-0.226426	0.667352	0	0
9851	8.713370	1.996614	2.476877	-0.057257	0.121048	0.060027	-0.630323	-0.556060	-0.154161	0.472970	0.527829	-0.226574	0.668101	0	0
9852	8.928605	2.011285	2.583483	0.092934	-0.119723	0.159870	-0.631891	-0.555423	-0.152726	0.471231	0.528686	-0.227394	0.668374	0	0
9853	9.061775	1.798424	3.378484	0.176363	0.001235	0.205478	-0.631752	-0.554541	-0.152732	0.468979	0.529040	-0.227317	0.669703	0	0
9854	9.304164	1.236813	3.795507	0.118747	-0.499259	0.146172	-0.636337	-0.552311	-0.145886	0.466331	0.532579	-0.229671	0.667942	0	0
9855	9.076920	1.240135	2.479646	0.109428	-0.043687	0.148216	-0.639492	-0.550427	-0.141039	0.464708	0.533040	-0.229956	0.668606	0	0
9856	9.110550	1.421274	3.080310	0.116905	0.186744	0.070744	-0.639207	-0.548378	-0.142041	0.464119	0.532157	-0.228703	0.670147	0	0
9857	9.052558	1.340971	3.371711	0.269142	-0.010458	0.148559	-0.639793	-0.547753	-0.139774	0.461716	0.533134	-0.227762	0.671350	0	0
9858	9.091158	1.441872	3.340092	0.284084	-0.254702	0.119102	-0.643228	-0.545571	-0.135348	0.458909	0.535863	-0.227694	0.671125	0	0
9859	8.945877	1.692059	2.304726	0.430749	-0.400178	0.213621	-0.646122	-0.543957	-0.127680	0.454297	0.540029	-0.227805	0.670885	0	0
9860	9.415174	1.550488	3.010661	0.428481	-0.118865	0.219358	-0.648440	-0.542370	-0.121433	0.450324	0.542251	-0.226680	0.672152	0	0
9861	9.410348	1.554388	2.827971	0.359577	-0.138293	0.178856	-0.651479	-0.541189	-0.113195	0.446905	0.544390	-0.225880	0.672973	0	0
9862	9.177931	1.792545	2.723689	0.380199	-0.089420	0.201713	-0.654640	-0.538708	-0.107786	0.443349	0.546219	-0.224835	0.674192	0	0
9863	9.163716	1.496331	2.702396	0.435281	-0.051779	0.180660	-0.657230	-0.536981	-0.102807	0.439682	0.548087	-0.223141	0.675639	0	0
9864	9.255457	1.646517	2.910772	0.328143	-0.083610	0.078685	-0.657252	-0.536513	-0.100407	0.437249	0.549901	-0.221747	0.676203	0	0
9865	9.197267	1.793268	2.872610	0.341283	-0.149041	0.087613	-0.659558	-0.535527	-0.095288	0.434496	0.552205	-0.220597	0.676476	0	0
9866	9.153686	1.852696	2.709392	0.278375	-0.103174	0.045298	-0.660466	-0.534259	-0.088639	0.432501	0.553999	-0.219429	0.676668	0	0
9867	9.138952	2.074199	2.706915	0.204423	-0.157026	0.002246	-0.661760	-0.534939	-0.085649	0.431058	0.555940	-0.218762	0.676212	0	0
9868	9.037325	2.131391	2.560953	0.213246	-0.184322	-0.009091	-0.662932	-0.534422	-0.080829	0.429612	0.558111	-0.218085	0.675563	0	0
9869	8.969565	2.188180	2.345021	0.188392	-0.176879	-0.047755	-0.661263	-0.535451	-0.077320	0.428547	0.560220	-0.217329	0.674736	0	0
9870	9.003270	2.355954	2.205192	0.143536	-0.173801	-0.060983	-0.660726	-0.536161	-0.073653	0.427861	0.562125	-0.216787	0.673761	0	0
9871	9.138590	2.494516	2.030986	0.141899	-0.127538	-0.082942	-0.661183	-0.536699	-0.069547	0.427396	0.563774	-0.215933	0.672952	0	0
9872	9.394808	2.643862	2.120353	0.114696	-0.069268	-0.106732	-0.660073	-0.539340	-0.066163	0.427397	0.564949	-0.214874	0.672305	0	0
9873	9.626761	2.861286	2.334862	0.102315	-0.017440	-0.088342	-0.659785	-0.540234	-0.066447	0.427427	0.565698	-0.213782	0.672004	0	0
9874	9.778931	3.049817	2.525936	0.140655	-0.005953	-0.079441	-0.658373	-0.539968	-0.066471	0.427237	0.566494	-0.212436	0.671881	0	0
9875	9.820149	2.957664	2.405498	0.197657	-0.000974	-0.044228	-0.657545	-0.541135	-0.063654	0.426466	0.567444	-0.210880	0.672059	0	0
9876	9.718879	2.658529	2.257419	0.230429	0.049578	-0.022353	-0.656574	-0.542161	-0.061123	0.425494	0.568127	-0.209013	0.672682	0	0
9877	9.530498	2.398020	2.105137	0.255592	0.075697	-0.010987	-0.656568	-0.544078	-0.061115	0.424326	0.568733	-0.206927	0.673551	0	0
9878	9.356378	2.374373	2.140088	0.214276	0.113282	0.029220	-0.656859	-0.542886	-0.060550	0.423227	0.568805	-0.205190	0.674713	0	0
9879	9.240123	2.533516	2.155233	0.192576	0.134357	0.041463	-0.656586	-0.543173	-0.059282	0.422181	0.568635	-0.203575	0.675999	0	0
9880	9.196420	2.706607	2.092901	0.178374	0.156276	0.075668	-0.657136	-0.543622	-0.060966	0.421054	0.568163	-0.202159	0.677522	0	0
9881	9.082684	2.767013	2.103300	0.220794	0.191343	0.094164	-0.656853	-0.542453	-0.061399	0.419602	0.567613	-0.200409	0.679401	0	0
9882	9.157640	2.783948	2.141206	0.239555	0.234750	0.113465	-0.657843	-0.542432	-0.061383	0.418019	0.566781	-0.198457	0.681641	0	0
9883	9.268895	2.774832	2.275037	0.223258	0.225819	0.145028	-0.659107	-0.540065	-0.063068	0.416267	0.565895	-0.196829	0.683918	0	0
9884	9.196389	2.706092	2.467962	0.256271	0.221947	0.169659	-0.660225	-0.538294	-0.065176	0.414170	0.565094	-0.195129	0.686336	0	0
9885	9.032035	2.600005	2.389909	0.287678	0.230786	0.194263	-0.662632	-0.536183	-0.065429	0.411715	0.564329	-0.193310	0.688952	0	0
9886	9.027416	2.380890	2.382909	0.374335	0.250065	0.264594	-0.662504	-0.533965	-0.064593	0.408336	0.563618	-0.191209	0.692124	0	0
9887	9.022614	2.331249	2.563302	0.366951	0.197526	0.313770	-0.665636	-0.529906	-0.063287	0.404527	0.563154	-0.189644	0.695162	0	0
9888	8.949988	2.389659	2.667166	0.332374	0.183323	0.348818	-0.668470	-0.528075	-0.062966	0.400651	0.562545	-0.188571	0.698185	0	0
9889	8.809638	2.464210	2.610430	0.314805	0.167144	0.339159	-0.672710	-0.524460	-0.064043	0.396883	0.562006	-0.187624	0.701022	0	0
9890	8.645137	2.495898	2.640456	0.245926	0.129612	0.328514	-0.675405	-0.521161	-0.064013	0.393517	0.561442	-0.187248	0.703467	0	0
9891	8.592085	2.343939	2.568841	0.276881	0.105763	0.331213	-0.678117	-0.517251	-0.062149	0.389888	0.561175	-0.186754	0.705828	0	0
9892	8.693742	2.280513	2.433513	0.328918	0.074473	0.357695	-0.680704	-0.512444	-0.058737	0.385728	0.561248	-0.186163	0.708208	0	0
9893	8.984045	2.208147	2.489152	0.365019	0.019702	0.366618	-0.684534	-0.509702	-0.057838	0.381177	0.561841	-0.185569	0.710354	0	0
9894	9.450774	2.254409	2.726128	0.368048	-0.047507	0.379021	-0.688539	-0.504270	-0.053982	0.376401	0.562861	-0.185279	0.712166	0	0
9895	9.690256	2.186114	3.097090	0.430568	-0.115168	0.406444	-0.691572	-0.500014	-0.047735	0.370927	0.564554	-0.184941	0.713785	0	0
9896	9.734289	1.678582	3.200564	0.462589	-0.135410	0.409051	-0.693738	-0.495797	-0.043621	0.365218	0.566460	-0.184465	0.715340	0	0
9897	9.541203	1.290215	2.995527	0.425369	-0.124228	0.387786	-0.698609	-0.492529	-0.036775	0.359863	0.568192	-0.184080	0.716778	0	0
9898	9.241513	1.094183	2.706964	0.345111	-0.156220	0.403378	-0.701632	-0.486963	-0.032229	0.354796	0.569795	-0.184474	0.717929	0	0
9899	9.125504	1.030450	2.448207	0.312349	-0.150514	0.394503	-0.707330	-0.483997	-0.027628	0.349965	0.571264	-0.185023	0.718991	0	0
9900	9.275661	0.825745	2.478532	0.350252	-0.142661	0.434903	-0.710081	-0.478569	-0.021674	0.344648	0.572694	-0.185503	0.720297	0	0
9901	9.498290	0.682648	2.811210	0.345507	-0.167131	0.444540	-0.713949	-0.472548	-0.017540	0.339213	0.574270	-0.186147	0.721455	0	0
9902	9.841722	0.669329	3.133283	0.279399	-0.168439	0.413671	-0.716274	-0.467132	-0.011874	0.334387	0.575649	-0.187093	0.722364	0	0
9903	10.044868	0.683812	3.199105	0.249509	-0.211786	0.382073	-0.721128	-0.464032	-0.007005	0.329852	0.577306	-0.188211	0.722836	0	0
9904	10.262679	0.550904	3.163963	0.273269	-0.192060	0.357507	-0.723164	-0.456572	-0.002766	0.325406	0.578910	-0.188948	0.723376	0	0
9905	10.461412	0.139249	3.227761	0.286488	-0.139581	0.334556	-0.726037	-0.452048	0.001217	0.321122	0.580228	-0.189282	0.724147	0	0
9906	10.243824	0.057317	3.150078	0.182893	-0.066132	0.302595	-0.728475	-0.448427	0.004207	0.317825	0.580711	-0.189943	0.725040	0	0
9907	9.972861	0.134712	3.142377	0.138842	-0.067565	0.276175	-0.731056	-0.445096	0.007484	0.314946	0.581128	-0.190773	0.725744	0	0
9908	9.634230	0.172838	2.966907	0.095524	-0.086255	0.236608	-0.733904	-0.440162	0.008357	0.312591	0.581596	-0.191744	0.726131	0	0
9909	9.416550	0.182416	2.893959	0.133278	-0.040270	0.223472	-0.735474	-0.437614	0.009220	0.310174	0.581887	-0.192221	0.726808	0	0
9910	9.261827	0.119553	2.796566	0.148834	-0.014994	0.191866	-0.735910	-0.434944	0.009780	0.307972	0.582080	-0.192325	0.727562	0	0
9911	9.211025	0.142952	2.647856	0.136892	0.005050	0.156717	-0.738337	-0.430898	0.011215	0.306102	0.582174	-0.192246	0.728297	0	0
9912	9.191699	0.132599	2.498944	0.124090	0.037796	0.112767	-0.739039	-0.430594	0.010660	0.304717	0.582055	-0.191904	0.729063	0	0
9913	9.211096	0.093540	2.397856	0.085814	0.070753	0.079279	-0.739749	-0.428813	0.010382	0.303832	0.581659	-0.191547	0.729841	0	0
9914	9.220819	0.045400	2.402633	0.082243	0.090737	0.065191	-0.740001	-0.428846	0.006713	0.303142	0.581114	-0.191074	0.730686	0	0
9915	9.257184	-0.041325	2.402438	0.060438	0.112680	0.049294	-0.741289	-0.426155	0.007711	0.302701	0.580391	-0.190603	0.731567	0	0
9916	9.315188	0.004174	2.370722	0.042111	0.120076	0.035214	-0.741125	-0.425600	0.004740	0.302510	0.579567	-0.190154	0.732415	0	0
9917	9.358746	-0.022119	2.420914	0.045966	0.150892	0.028157	-0.741660	-0.425626	0.001217	0.302378	0.578557	-0.189552	0.733423	0	0
9918	9.346711	-0.088991	2.524438	0.038795	0.185428	0.007014	-0.741934	-0.425926	0.000234	0.302539	0.577295	-0.188768	0.734553	0	0
9919	9.412059	-0.134770	2.536019	0.042273	0.185380	-0.015803	-0.743020	-0.424783	-0.005404	0.302812	0.576100	-0.187835	0.735616	0	0
9920	9.450791	-0.175392	2.607896	0.051489	0.194378	-0.014049	-0.742724	-0.423925	-0.007390	0.303066	0.574847	-0.186806	0.736754	0	0
9921	9.470060	-0.102734	2.699057	0.025476	0.170993	-0.036880	-0.742558	-0.424253	-0.010216	0.303561	0.573742	-0.185921	0.737634	0	0
9922	9.412044	-0.124813	2.600926	0.030893	0.181826	-0.061458	-0.742528	-0.424879	-0.013604	0.304257	0.572603	-0.184807	0.738512	0	0
9923	9.383044	-0.146595	2.569900	0.025683	0.229048	-0.081721	-0.741936	-0.424924	-0.016722	0.305184	0.571149	-0.183489	0.739583	0	0
9924	9.373375	-0.178673	2.889760	0.062145	0.221512	-0.070231	-0.741467	-0.427340	-0.021239	0.305836	0.569823	-0.181970	0.740711	0	0
9925	9.228310	-0.226911	2.830753	0.040057	0.207179	-0.084322	-0.741436	-0.428262	-0.024626	0.306654	0.568572	-0.180598	0.741669	0	0
9926	9.112103	-0.111359	2.795444	0.019485	0.174685	-0.105364	-0.740987	-0.428008	-0.027742	0.307719	0.567521	-0.179335	0.742339	0	0
9927	8.991085	-0.029068	2.846750	0.027636	0.096581	-0.136820	-0.739547	-0.429687	-0.030302	0.308795	0.567143	-0.178098	0.742479	0	0
9928	8.947494	0.033253	2.779700	-0.016711	0.042498	-0.143861	-0.738407	-0.430457	-0.031164	0.310112	0.567027	-0.177291	0.742212	0	0
9929	8.865319	-0.010882	2.597614	-0.009560	0.024283	-0.153483	-0.738102	-0.433723	-0.032709	0.311390	0.567098	-0.176462	0.741821	0	0
9930	8.812257	-0.146377	2.449050	-0.028010	0.015339	-0.182507	-0.736115	-0.435832	-0.033015	0.313007	0.567213	-0.175602	0.741256	0	0
9931	8.889635	-0.127280	2.438852	-0.078100	-0.013328	-0.248398	-0.733976	-0.438250	-0.034452	0.315307	0.567511	-0.174862	0.740227	0	0
9932	8.971848	-0.101283	2.366103	-0.106961	-0.051231	-0.277366	-0.733528	-0.442108	-0.035856	0.317952	0.568031	-0.174255	0.738839	0	0
9933	9.310349	0.002052	2.426056	-0.133834	-0.067385	-0.296679	-0.731967	-0.445087	-0.035586	0.320821	0.568627	-0.173824	0.737239	0	0
9934	9.549592	0.181188	2.688628	-0.151379	-0.139861	-0.332560	-0.727142	-0.449619	-0.036493	0.323964	0.569742	-0.173510	0.735076	0	0
9935	9.619473	0.454765	2.534024	-0.173740	-0.153310	-0.361480	-0.726853	-0.454922	-0.035345	0.327375	0.570939	-0.173278	0.732686	0	0
9936	9.894776	0.850694	2.829814	-0.175198	-0.157847	-0.384191	-0.722879	-0.458550	-0.036100	0.330988	0.572177	-0.172895	0.730184	0	0
9937	9.860714	1.041594	2.959736	-0.149035	-0.197962	-0.362971	-0.721169	-0.463011	-0.036250	0.334178	0.573763	-0.172616	0.727548	0	0
9938	9.628360	1.221655	2.792991	-0.155940	-0.168834	-0.342800	-0.719321	-0.467470	-0.035979	0.337347	0.575051	-0.172359	0.725125	0	0
9939	9.453974	1.458325	2.887837	-0.127420	-0.179897	-0.287380	-0.717057	-0.471634	-0.034868	0.339884	0.576428	-0.172290	0.722859	0	0
9940	9.402919	1.732313	2.779796	-0.149178	-0.186950	-0.248741	-0.714656	-0.474178	-0.033766	0.342292	0.577692	-0.172581	0.720641	0	0
9941	9.511390	2.093669	2.855645	-0.120740	-0.181716	-0.209974	-0.712391	-0.476580	-0.033369	0.344222	0.578959	-0.172911	0.718624	0	0
9942	9.661227	2.204641	2.943416	-0.051300	-0.184098	-0.186958	-0.712410	-0.478320	-0.030536	0.345617	0.580420	-0.172842	0.716789	0	0
9943	9.721703	2.194885	2.935770	0.013186	-0.241741	-0.053341	-0.712431	-0.479761	-0.027422	0.345540	0.582300	-0.173321	0.715185	0	0
9944	9.905728	1.978358	3.018750	-0.020467	-0.010149	-0.181017	-0.711012	-0.480973	-0.027722	0.347011	0.582608	-0.172461	0.714429	0	0
9945	9.743535	2.114003	3.135227	-0.019309	-0.104490	-0.151907	-0.710325	-0.482285	-0.024903	0.348066	0.583558	-0.172122	0.713222	0	0
9946	9.516169	2.146967	2.922885	-0.044304	-0.049821	-0.149399	-0.708488	-0.482470	-0.024932	0.349378	0.584009	-0.171751	0.712300	0	0
9947	9.448347	2.257159	2.793462	-0.064833	-0.116791	-0.131782	-0.708777	-0.484219	-0.023507	0.350534	0.584848	-0.171893	0.711008	0	0
9948	9.370892	2.324249	2.707421	-0.049846	-0.091490	-0.111579	-0.707069	-0.486326	-0.024232	0.351539	0.585507	-0.171929	0.709959	0	0
9949	9.269323	2.328135	2.494183	-0.087780	-0.053066	-0.111717	-0.706780	-0.488103	-0.024371	0.352797	0.585775	-0.172124	0.709067	0	0
9950	9.278950	2.380783	2.433964	-0.103632	0.023284	-0.120615	-0.705351	-0.488740	-0.026086	0.354376	0.585443	-0.172084	0.708563	0	0
9951	9.307954	2.386428	2.606852	-0.079769	0.026734	-0.101258	-0.705070	-0.487862	-0.026236	0.355650	0.585153	-0.171998	0.708185	0	0
9952	9.370866	2.343897	2.784340	-0.087053	0.043124	-0.111839	-0.703639	-0.490558	-0.027378	0.357103	0.584722	-0.171820	0.707853	0	0
9953	9.337063	2.277070	2.890428	-0.042894	0.059115	-0.087204	-0.702770	-0.490896	-0.029792	0.358119	0.584306	-0.171436	0.707776	0	0
9954	9.240368	2.219821	2.968117	-0.039213	0.049122	-0.074916	-0.704590	-0.490586	-0.031883	0.359042	0.583938	-0.171115	0.707690	0	0
9955	9.042114	2.152317	2.892684	-0.057498	0.030235	-0.067937	-0.703584	-0.490921	-0.033734	0.359959	0.583639	-0.171048	0.707487	0	0
9956	8.855912	2.150726	2.523795	-0.098156	0.066865	-0.071590	-0.701873	-0.491564	-0.035454	0.361234	0.582925	-0.171102	0.707412	0	0
9957	8.848641	2.151538	2.682526	-0.103822	0.139526	-0.054150	-0.700585	-0.491023	-0.037597	0.362511	0.581659	-0.171045	0.707815	0	0
9958	8.839055	2.073917	2.564852	-0.096356	0.133113	-0.036591	-0.701683	-0.491481	-0.041250	0.363640	0.580420	-0.171049	0.708252	0	0
9959	8.913961	2.141422	2.605122	-0.090104	0.117634	-0.030394	-0.700522	-0.492425	-0.044655	0.364631	0.579315	-0.171110	0.708632	0	0
9960	9.129181	2.170599	2.723737	-0.054809	0.079220	-0.017962	-0.700215	-0.494077	-0.046913	0.365301	0.578573	-0.171130	0.708889	0	0
9961	9.167879	2.165969	2.771543	-0.067698	0.067528	-0.017101	-0.701059	-0.493624	-0.047466	0.365983	0.577880	-0.171289	0.709064	0	0
9962	9.119576	2.121250	2.483425	-0.067888	0.172764	-0.054101	-0.700045	-0.493530	-0.050591	0.367137	0.576488	-0.170845	0.709707	0	0
9963	9.134063	2.122611	2.757400	-0.070806	0.168261	-0.061128	-0.699871	-0.492693	-0.054835	0.368321	0.575141	-0.170401	0.710293	0	0
9964	9.129258	2.091248	2.743035	-0.043362	0.147176	-0.033839	-0.698569	-0.495401	-0.057388	0.369152	0.573981	-0.169998	0.710896	0	0
9965	9.109950	2.041276	2.853812	-0.065031	0.164608	-0.022521	-0.696284	-0.494890	-0.060535	0.370020	0.572611	-0.169746	0.711609	0	0
9966	9.022883	2.036615	2.859260	-0.027356	0.144369	0.028489	-0.696976	-0.494160	-0.062505	0.370308	0.571422	-0.169594	0.712451	0	0
9967	8.964808	2.079164	2.686545	-0.017310	0.124329	0.046102	-0.696263	-0.493742	-0.063507	0.370346	0.570397	-0.169542	0.713265	0	0
9968	8.906811	2.035550	2.614877	-0.035653	0.084565	0.071548	-0.698063	-0.493017	-0.068142	0.370277	0.569527	-0.169921	0.713906	0	0
9969	8.824652	1.981434	2.363077	-0.062777	0.081162	0.093415	-0.700034	-0.489607	-0.070244	0.370162	0.568559	-0.170621	0.714569	0	0
9970	8.858529	1.953233	2.509511	-0.077265	0.106688	0.084563	-0.699748	-0.488588	-0.070959	0.370266	0.567355	-0.171282	0.715314	0	0
9971	9.027859	1.915188	2.652559	-0.058924	0.066625	0.142570	-0.701425	-0.488284	-0.073334	0.369751	0.566419	-0.172287	0.716080	0	0
9972	8.950539	1.879208	2.179520	-0.106516	0.025257	0.150406	-0.701991	-0.485627	-0.074184	0.369412	0.565573	-0.173835	0.716550	0	0
9973	9.003710	1.894969	2.455605	-0.113538	0.057999	0.161755	-0.704394	-0.483079	-0.075003	0.369053	0.564461	-0.175370	0.717237	0	0
9974	8.839294	1.846833	2.411165	-0.186542	0.044098	0.172112	-0.705781	-0.479998	-0.079232	0.369035	0.563142	-0.177540	0.717750	0	0
9975	8.616732	1.897564	2.381495	-0.208264	0.053382	0.184340	-0.707886	-0.476742	-0.082178	0.369035	0.561667	-0.179896	0.718318	0	0
9976	8.781074	2.020273	2.413853	-0.206340	0.037039	0.224769	-0.708021	-0.473809	-0.084025	0.368731	0.560222	-0.182527	0.718939	0	0
9977	9.501642	2.168220	2.836421	-0.106400	-0.038219	0.281321	-0.711958	-0.469639	-0.087792	0.367291	0.559596	-0.185028	0.719523	0	0
9978	9.908391	1.673793	3.733035	0.016275	-0.177131	0.367663	-0.715392	-0.464520	-0.084509	0.364313	0.560235	-0.187643	0.719863	0	0
9979	9.551244	0.896990	3.317941	-0.069616	-0.152839	0.374247	-0.721921	-0.458033	-0.083300	0.361778	0.560382	-0.190815	0.720193	0	0
9980	9.012102	0.710787	2.999865	-0.193264	-0.091005	0.338711	-0.724066	-0.452081	-0.082443	0.360329	0.559678	-0.194454	0.720493	0	0
9981	8.864439	0.847593	2.873408	-0.272311	-0.123931	0.308760	-0.726900	-0.448782	-0.082693	0.359443	0.558991	-0.198610	0.720336	0	0
9982	9.323830	0.982617	3.045450	-0.241906	-0.165968	0.296648	-0.729732	-0.442105	-0.084371	0.358415	0.558713	-0.202632	0.719944	0	0
9983	9.715896	0.704556	3.398639	-0.161657	-0.192968	0.316116	-0.732590	-0.435396	-0.082941	0.356707	0.558884	-0.206273	0.719625	0	0
9984	9.900099	0.318932	3.368757	-0.172933	-0.262780	0.327497	-0.738555	-0.430241	-0.081170	0.354857	0.559468	-0.210306	0.718918	0	0
9985	9.977681	0.144747	3.224078	-0.206017	-0.289762	0.313374	-0.740717	-0.424708	-0.078051	0.353200	0.560161	-0.214589	0.717928	0	0
9986	10.074499	0.067829	3.276326	-0.239455	-0.151617	0.206037	-0.743693	-0.420964	-0.078442	0.352823	0.559949	-0.218022	0.717244	0	0
9987	10.074577	-0.007034	3.230706	-0.260759	-0.082537	0.088287	-0.744554	-0.417111	-0.078303	0.353524	0.559432	-0.220702	0.716483	0	0
9988	10.110684	0.168504	3.199044	-0.254966	-0.088056	0.031313	-0.745959	-0.415035	-0.079984	0.354613	0.559083	-0.223035	0.715494	0	0
9989	10.229282	0.077193	3.267975	-0.225691	-0.155477	-0.002774	-0.745384	-0.416382	-0.080694	0.355600	0.559404	-0.225211	0.714070	0	0
9990	10.176149	0.009315	3.160228	-0.161261	-0.117887	0.013988	-0.747095	-0.414123	-0.079546	0.356223	0.559631	-0.226883	0.713051	0	0
9991	9.973143	-0.140159	3.060855	-0.191868	-0.063186	-0.007260	-0.745831	-0.411642	-0.079577	0.357256	0.559418	-0.228464	0.712196	0	0
9992	9.593321	-0.047890	3.106831	-0.189088	0.002147	-0.068757	-0.746241	-0.413120	-0.080694	0.358889	0.558876	-0.229437	0.711488	0	0
9993	9.295595	0.202014	2.926081	-0.173424	0.054668	-0.101200	-0.745941	-0.414324	-0.082389	0.360754	0.558100	-0.229938	0.710992	0	0
9994	9.201098	0.375363	2.900184	-0.102191	0.077688	-0.112426	-0.745206	-0.414374	-0.085791	0.362384	0.557429	-0.229777	0.710742	0	0
9995	9.169798	0.233353	2.898124	-0.064055	0.053775	-0.121117	-0.743339	-0.416507	-0.088638	0.363776	0.557095	-0.229392	0.710417	0	0
9996	9.075638	0.071874	2.836433	-0.058652	0.055536	-0.145720	-0.742062	-0.416687	-0.089223	0.365347	0.556812	-0.228815	0.710018	0	0
9997	8.978890	0.076639	2.798669	-0.086434	0.050306	-0.191414	-0.741347	-0.418474	-0.089510	0.367351	0.556578	-0.228210	0.709362	0	0
9998	8.908659	0.168205	2.794299	-0.069238	0.041100	-0.194850	-0.739075	-0.421473	-0.089816	0.369289	0.556469	-0.227482	0.708675	0	0
9999	8.998088	0.226022	2.827257	-0.057573	0.020128	-0.191268	-0.736782	-0.424204	-0.092667	0.371059	0.556549	-0.226783	0.707911	0	0
10000	9.010216	0.187738	2.877689	-0.070409	0.004811	-0.182514	-0.735646	-0.428348	-0.091820	0.372835	0.556658	-0.226268	0.707057	0	0
10001	9.044030	0.240254	2.798059	-0.086583	0.030348	-0.177304	-0.733801	-0.428689	-0.092697	0.374685	0.556521	-0.225814	0.706331	0	0
10002	9.034308	0.290680	2.769238	-0.121575	0.184916	-0.153003	-0.732053	-0.432023	-0.097797	0.376938	0.555095	-0.225145	0.706468	0	0
10003	9.184329	0.202713	3.032680	-0.123533	0.188549	-0.167077	-0.729778	-0.432528	-0.099386	0.379273	0.553671	-0.224414	0.706568	0	0
10004	9.126252	0.231738	3.042697	-0.138589	0.136050	-0.165284	-0.728756	-0.433471	-0.102930	0.381586	0.552547	-0.223976	0.706342	0	0
10005	9.140742	0.251086	3.064214	-0.144342	0.125198	-0.185463	-0.726603	-0.435908	-0.106062	0.384018	0.551524	-0.223529	0.705965	0	0
10006	9.155190	0.313745	3.080887	-0.160116	0.110804	-0.196874	-0.724598	-0.437893	-0.108629	0.386612	0.550557	-0.223163	0.705419	0	0
10007	9.164871	0.302045	3.150548	-0.182901	0.118252	-0.198697	-0.722577	-0.441366	-0.112461	0.389327	0.549455	-0.222940	0.704856	0	0
10008	9.111721	0.241948	3.153390	-0.219772	0.086791	-0.213680	-0.721699	-0.442010	-0.115863	0.392307	0.548454	-0.222990	0.703967	0	0
10009	8.981166	0.193773	3.111107	-0.252646	0.075277	-0.209372	-0.719130	-0.445767	-0.117584	0.395375	0.547393	-0.223365	0.702957	0	0
10010	8.840967	0.116650	3.054492	-0.307146	0.086629	-0.197254	-0.716254	-0.447357	-0.122993	0.398707	0.545999	-0.224114	0.701919	0	0
10011	8.782934	0.111399	2.951539	-0.360486	0.072530	-0.235977	-0.714096	-0.449652	-0.126691	0.402531	0.544572	-0.225108	0.700526	0	0
10012	8.797416	0.140353	2.968239	-0.372029	0.001846	-0.230640	-0.712363	-0.450176	-0.131096	0.406244	0.543569	-0.226462	0.698723	0	0
10013	8.797462	0.094586	2.963467	-0.389385	0.007426	-0.241231	-0.708946	-0.452775	-0.133260	0.410097	0.542471	-0.227884	0.696860	0	0
10014	8.865180	0.117420	2.736956	-0.403538	-0.043299	-0.249961	-0.707200	-0.457281	-0.137648	0.413996	0.541674	-0.229529	0.694632	0	0
10015	9.259233	0.293069	2.830103	-0.424191	-0.079467	-0.262194	-0.705195	-0.458678	-0.140359	0.417963	0.541061	-0.231430	0.692098	0	0
10016	9.554107	0.462977	3.188445	-0.452886	-0.147328	-0.323558	-0.702632	-0.460371	-0.142089	0.422373	0.540920	-0.233437	0.688849	0	0
10017	9.894789	0.806843	3.204910	-0.434017	-0.242801	-0.344352	-0.700348	-0.463385	-0.143808	0.426553	0.541550	-0.235636	0.685020	0	0
10018	10.107244	1.184970	3.294410	-0.443280	-0.251794	-0.321445	-0.697947	-0.466077	-0.142706	0.430622	0.542124	-0.238012	0.681187	0	0
10019	10.034590	1.269899	3.405467	-0.472225	-0.172611	-0.364601	-0.695250	-0.468497	-0.143305	0.435280	0.542120	-0.240041	0.677508	0	0
10020	9.724670	1.623187	3.193466	-0.476000	-0.184338	-0.356613	-0.693246	-0.472391	-0.145016	0.439893	0.542135	-0.242141	0.673760	0	0
10021	9.506701	1.921765	3.139518	-0.418806	-0.181104	-0.272167	-0.690402	-0.472765	-0.147039	0.443587	0.542160	-0.244327	0.670520	0	0
10022	9.487274	1.989787	3.255008	-0.352577	-0.172533	-0.210577	-0.689263	-0.474856	-0.147331	0.446552	0.542254	-0.246323	0.667740	0	0
10023	9.434007	2.038502	3.351526	-0.371392	-0.172342	-0.161471	-0.686714	-0.473740	-0.148507	0.449252	0.542133	-0.248739	0.665126	0	0
10024	9.351751	2.083033	3.087626	-0.389855	-0.119551	-0.138753	-0.686970	-0.476852	-0.150467	0.452055	0.541509	-0.251126	0.662835	0	0
10025	9.216302	2.085860	3.131889	-0.399081	-0.097695	-0.173910	-0.687241	-0.474511	-0.152733	0.455157	0.540778	-0.253309	0.660474	0	0
10026	9.126719	2.179826	3.120446	-0.428742	-0.111068	-0.210800	-0.685530	-0.476475	-0.153883	0.458648	0.540079	-0.255513	0.657777	0	0
10027	9.075861	2.263195	2.928411	-0.432845	-0.157321	-0.219502	-0.683537	-0.477563	-0.155324	0.462062	0.539676	-0.257930	0.654768	0	0
10028	9.012871	2.387401	2.714793	-0.418366	-0.151099	-0.242257	-0.682518	-0.479383	-0.158158	0.465578	0.539341	-0.260069	0.651700	0	0
10029	9.148224	2.483185	2.651217	-0.395665	-0.101367	-0.192217	-0.680664	-0.479003	-0.160450	0.468739	0.538647	-0.262114	0.649184	0	0
10030	9.216020	2.401665	2.737340	-0.307914	-0.123854	-0.154263	-0.677811	-0.480710	-0.163032	0.471141	0.538399	-0.263874	0.646934	0	0
10031	9.206529	2.241376	2.458649	-0.273405	-0.097821	-0.112127	-0.678221	-0.481307	-0.164435	0.473121	0.538031	-0.265531	0.645114	0	0
10032	9.370891	2.331107	2.635288	-0.227908	-0.050077	-0.054137	-0.677647	-0.481917	-0.165290	0.474631	0.537408	-0.266959	0.643934	0	0
10033	9.303304	2.185004	2.765730	-0.183662	-0.034081	-0.023380	-0.676508	-0.480923	-0.166725	0.475721	0.536812	-0.268207	0.643107	0	0
10034	9.192156	2.072246	2.812314	-0.157465	0.011099	0.000285	-0.676792	-0.479888	-0.167008	0.476663	0.535980	-0.269181	0.642697	0	0
10035	9.122028	2.051155	2.906609	-0.138899	0.038188	0.010815	-0.677054	-0.479614	-0.169547	0.477486	0.535037	-0.269977	0.642537	0	0
10036	9.129303	2.031909	2.911380	-0.124373	0.038063	0.000314	-0.675905	-0.479221	-0.171969	0.478325	0.534186	-0.270612	0.642355	0	0
10037	9.090643	1.993494	2.921310	-0.087508	0.063179	0.014399	-0.677461	-0.478011	-0.172090	0.478918	0.533316	-0.270975	0.642483	0	0
10038	9.141511	1.916353	2.916193	-0.042175	0.100926	0.044278	-0.676464	-0.475691	-0.173953	0.479201	0.532335	-0.271012	0.643069	0	0
10039	9.100464	1.839786	2.998299	-0.017386	0.106178	0.053961	-0.676016	-0.475730	-0.176785	0.479283	0.531415	-0.270927	0.643805	0	0
10040	9.073810	1.888049	3.012880	-0.086929	0.054140	0.091607	-0.677137	-0.472781	-0.179040	0.479377	0.530389	-0.271732	0.644242	0	0
10041	8.984450	1.758175	3.013638	0.022517	0.051424	0.074286	-0.678413	-0.471427	-0.179025	0.478968	0.529956	-0.271757	0.644891	0	0
10042	9.008555	1.849043	2.897985	-0.041260	0.033809	0.109285	-0.679401	-0.470820	-0.179294	0.478647	0.529231	-0.272457	0.645429	0	0
10043	9.042490	1.790315	2.719872	0.038793	0.098473	0.109383	-0.679962	-0.469346	-0.180421	0.478055	0.528475	-0.272336	0.646538	0	0
10044	9.221527	1.686785	3.247579	0.007884	0.249361	0.091530	-0.680788	-0.467739	-0.183522	0.478174	0.526636	-0.271594	0.648259	0	0
10045	9.161239	1.499694	3.368384	0.021882	0.174841	0.088098	-0.679653	-0.466447	-0.184677	0.478014	0.525358	-0.271100	0.649620	0	0
10046	8.938780	1.455962	3.225791	-0.036903	0.139032	0.070437	-0.679491	-0.465742	-0.187366	0.478204	0.524073	-0.271066	0.650531	0	0
10047	8.854002	1.599472	3.014721	-0.059141	0.099290	0.072229	-0.680333	-0.464263	-0.188630	0.478367	0.522939	-0.271373	0.651197	0	0
10048	8.829823	1.612716	2.769655	-0.088459	0.072300	0.079222	-0.680592	-0.464287	-0.191451	0.478589	0.521815	-0.272040	0.651657	0	0
10049	8.817791	1.561570	2.649573	-0.143166	0.065486	0.086110	-0.681428	-0.460318	-0.194280	0.479006	0.520458	-0.273128	0.651980	0	0
10050	8.829929	1.502213	2.817829	-0.157924	0.031139	0.106284	-0.681984	-0.457820	-0.196259	0.479297	0.519194	-0.274583	0.652163	0	0
10051	8.733302	1.400258	2.623875	-0.106914	-0.038227	0.152104	-0.682284	-0.453386	-0.195850	0.478808	0.518503	-0.276272	0.652358	0	0
10052	8.854107	1.534475	2.538735	-0.099223	-0.045534	0.214478	-0.685247	-0.450098	-0.197510	0.477875	0.517717	-0.278270	0.652817	0	0
10053	9.100709	1.598790	2.950409	-0.048446	-0.118522	0.272628	-0.687099	-0.447544	-0.196643	0.476068	0.517491	-0.280583	0.653327	0	0
10054	9.338033	1.290832	3.059521	-0.002440	-0.114381	0.300742	-0.692783	-0.442540	-0.194594	0.473871	0.517366	-0.282720	0.654100	0	0
10055	9.705654	1.281820	3.287648	0.054664	-0.086726	0.346480	-0.695638	-0.438332	-0.192588	0.471128	0.517202	-0.284583	0.655403	0	0
10056	9.527112	0.778075	4.077951	0.093127	-0.233976	0.401020	-0.698079	-0.433385	-0.189744	0.467433	0.518011	-0.287174	0.656279	0	0
10057	9.239761	0.368210	3.402391	-0.008577	-0.299420	0.369171	-0.703775	-0.428514	-0.186282	0.464244	0.518861	-0.290557	0.656382	0	0
10058	8.821255	0.478002	3.092809	-0.067328	-0.298928	0.318153	-0.708072	-0.423211	-0.181149	0.461710	0.519569	-0.294055	0.656052	0	0
10059	8.932172	0.860494	2.586799	-0.112147	-0.281357	0.295319	-0.710507	-0.419595	-0.178582	0.459579	0.520014	-0.297639	0.655579	0	0
10060	9.555983	1.029767	2.913888	0.031783	-0.238998	0.357093	-0.714937	-0.413271	-0.174864	0.456437	0.520646	-0.300407	0.656009	0	0
10061	9.996606	0.554896	3.401518	0.079983	-0.166834	0.364019	-0.718653	-0.408883	-0.171431	0.453183	0.520998	-0.302553	0.656999	0	0
10062	9.992136	0.179790	3.493217	0.091010	-0.146983	0.331454	-0.720950	-0.402767	-0.169301	0.450164	0.521358	-0.304369	0.657950	0	0
10063	9.745575	0.076809	3.052724	0.032496	-0.108428	0.253137	-0.725369	-0.398955	-0.165996	0.448053	0.521434	-0.305978	0.658584	0	0
10064	9.735802	0.186890	2.918069	0.023212	-0.050315	0.174091	-0.726664	-0.395668	-0.164435	0.446703	0.521327	-0.306975	0.659121	0	0
10065	9.895327	0.278915	3.070699	0.054229	0.014733	0.116188	-0.727809	-0.393129	-0.163580	0.445755	0.521104	-0.307174	0.659846	0	0
10066	10.117923	0.210397	2.915258	0.144009	0.033930	0.128657	-0.729364	-0.392803	-0.163697	0.444335	0.521116	-0.306762	0.660985	0	0
10067	10.311719	-0.102481	2.991033	0.171959	0.060908	0.154941	-0.729659	-0.389843	-0.163281	0.442655	0.520989	-0.306179	0.662481	0	0
10068	10.374718	-0.240780	3.274384	0.109316	0.006974	0.144292	-0.731230	-0.388615	-0.161707	0.441223	0.520976	-0.306192	0.663440	0	0
10069	10.079512	-0.123810	3.468784	0.037102	-0.034162	0.073983	-0.732496	-0.390359	-0.161679	0.440489	0.521127	-0.306501	0.663667	0	0
10070	9.498945	-0.022255	3.388795	-0.048994	-0.015269	0.014087	-0.735348	-0.386596	-0.159953	0.440673	0.520962	-0.306980	0.663452	0	0
10071	8.981195	0.151214	3.265012	-0.112813	-0.029249	-0.073774	-0.732513	-0.387694	-0.160701	0.441716	0.520870	-0.307491	0.662595	0	0
10072	8.550537	0.330211	2.830442	-0.139526	-0.023575	-0.119437	-0.733360	-0.387824	-0.160687	0.443231	0.520769	-0.307912	0.661466	0	0
10073	8.475678	0.234998	2.547368	-0.103805	0.063245	-0.101933	-0.732503	-0.387706	-0.161831	0.444696	0.520187	-0.307804	0.660990	0	0
10074	8.836269	0.013382	2.626657	-0.077929	0.092027	-0.100199	-0.729092	-0.390445	-0.163288	0.446116	0.519533	-0.307403	0.660734	0	0
10075	9.276584	-0.125988	2.806276	-0.094742	0.075773	-0.126569	-0.726812	-0.391397	-0.165299	0.447732	0.518980	-0.307051	0.660239	0	0
10076	9.455585	-0.154780	2.877118	-0.111612	0.055916	-0.156423	-0.726500	-0.392469	-0.168407	0.449585	0.518583	-0.306740	0.659436	0	0
10077	9.433840	-0.180964	2.930192	-0.163542	0.089004	-0.179415	-0.724502	-0.394884	-0.169842	0.451942	0.517791	-0.306506	0.658555	0	0
10078	9.356416	-0.140697	2.776854	-0.213579	0.111192	-0.186573	-0.723345	-0.396704	-0.172396	0.454682	0.516657	-0.306455	0.657583	0	0
10079	9.165282	-0.096022	2.987382	-0.269024	0.146165	-0.186751	-0.721323	-0.399738	-0.176512	0.457798	0.515022	-0.306613	0.656629	0	0
10080	9.024980	-0.067372	2.899427	-0.253577	0.123370	-0.174394	-0.719585	-0.401003	-0.181197	0.460692	0.513576	-0.306827	0.655637	0	0
10081	9.024975	-0.067057	2.961937	-0.233607	0.097808	-0.158519	-0.717008	-0.403300	-0.184337	0.463281	0.512322	-0.307114	0.654658	0	0
10082	9.141204	-0.215684	3.122292	-0.246999	0.049801	-0.184852	-0.714721	-0.404262	-0.187196	0.465974	0.511410	-0.307565	0.653247	0	0
10083	9.189661	-0.288673	2.984957	-0.291126	0.036520	-0.218301	-0.712158	-0.406836	-0.188639	0.469049	0.510461	-0.308201	0.651487	0	0
10084	9.107520	-0.366513	2.802898	-0.331175	0.039566	-0.220174	-0.711827	-0.408813	-0.193722	0.472357	0.509317	-0.309059	0.649583	0	0
10085	8.974579	-0.448268	2.784703	-0.389611	0.065448	-0.257229	-0.708387	-0.412176	-0.198284	0.476258	0.507818	-0.309993	0.647460	0	0
10086	8.759250	-0.371283	2.711682	-0.518122	0.026575	-0.304860	-0.706103	-0.412252	-0.201146	0.480999	0.506108	-0.311678	0.644477	0	0
10087	8.671807	0.026956	2.406659	-0.662952	0.013228	-0.352473	-0.702087	-0.416229	-0.206845	0.486700	0.503895	-0.314123	0.640734	0	0
10088	9.155263	0.277857	2.648154	-0.701566	0.140543	-0.378982	-0.698637	-0.418282	-0.213109	0.493151	0.500748	-0.316024	0.637325	0	0
10089	9.634077	0.288224	3.409193	-0.645646	0.009389	-0.399738	-0.694598	-0.420378	-0.222348	0.498992	0.498729	-0.318112	0.633310	0	0
10090	9.701605	0.483085	3.398924	-0.719590	-0.091637	-0.392711	-0.691161	-0.424031	-0.226485	0.504822	0.496943	-0.321168	0.628533	0	0
10091	9.594682	1.002372	3.221369	-0.720018	-0.142417	-0.366188	-0.687864	-0.424304	-0.232047	0.510271	0.495338	-0.324611	0.623611	0	0
10092	9.429722	1.512091	3.039437	-0.737418	-0.209411	-0.390587	-0.685848	-0.426744	-0.235742	0.515723	0.494123	-0.328342	0.618113	0	0
10093	9.550238	1.939748	2.898762	-0.668357	-0.251713	-0.360415	-0.683839	-0.429174	-0.238590	0.520454	0.493376	-0.332008	0.612763	0	0
10094	9.564718	1.966500	2.956336	-0.526085	-0.252829	-0.258272	-0.682994	-0.429775	-0.238036	0.523843	0.493027	-0.335276	0.608361	0	0
10095	9.818750	1.868724	3.214217	-0.464972	-0.275116	-0.233547	-0.681578	-0.430689	-0.238055	0.526670	0.493016	-0.338414	0.604177	0	0
10096	9.673609	1.906611	3.046950	-0.444301	-0.273431	-0.168553	-0.680722	-0.431745	-0.238630	0.529006	0.492883	-0.341713	0.600376	0	0
10097	9.477581	2.020372	3.110800	-0.478196	-0.222282	-0.118659	-0.680584	-0.431450	-0.238351	0.531355	0.492063	-0.345192	0.596974	0	0
10098	9.296155	2.054056	3.054396	-0.498482	-0.243877	-0.123064	-0.680567	-0.430591	-0.240756	0.533753	0.491278	-0.348864	0.593336	0	0
10099	9.112209	2.209266	2.747872	-0.568209	-0.246947	-0.167064	-0.681268	-0.429995	-0.241595	0.536711	0.490262	-0.352744	0.589199	0	0
10100	9.140949	2.511480	2.531035	-0.597787	-0.234027	-0.214457	-0.679552	-0.432113	-0.243309	0.540129	0.489168	-0.356474	0.584723	0	0
10101	9.331743	2.790469	2.529414	-0.543168	-0.222695	-0.224795	-0.679967	-0.431234	-0.244719	0.543345	0.488309	-0.359762	0.580433	0	0
10102	9.534933	2.761495	2.571229	-0.470094	-0.258685	-0.178065	-0.680115	-0.431075	-0.243869	0.545795	0.487879	-0.363032	0.576445	0	0
10103	9.549789	2.419447	2.540144	-0.435162	-0.278030	-0.149960	-0.680106	-0.430205	-0.245286	0.547816	0.487626	-0.366335	0.572640	0	0
10104	9.305700	2.233957	2.448314	-0.439873	-0.217171	-0.138695	-0.678257	-0.431874	-0.246157	0.550020	0.486947	-0.369380	0.569138	0	0
10105	9.100063	2.298611	2.319935	-0.426344	-0.168243	-0.101857	-0.680502	-0.430967	-0.248384	0.552100	0.485915	-0.372243	0.566134	0	0
10106	9.182132	2.453177	2.439421	-0.433430	-0.135511	-0.094856	-0.679375	-0.428783	-0.248836	0.554300	0.484622	-0.374997	0.563267	0	0
10107	9.199023	2.478101	2.612382	-0.394815	-0.132171	-0.056153	-0.679081	-0.428802	-0.250112	0.556082	0.483370	-0.377687	0.560784	0	0
10108	9.201537	2.381820	2.617250	-0.337818	-0.112667	-0.033250	-0.679927	-0.427906	-0.250667	0.557549	0.482225	-0.380070	0.558700	0	0
10109	9.274171	2.304829	2.648038	-0.302655	-0.096612	0.005408	-0.679639	-0.425128	-0.252379	0.558662	0.481040	-0.382329	0.557065	0	0
10110	9.298476	2.177655	2.739324	-0.254887	-0.080664	0.021264	-0.680604	-0.424991	-0.255330	0.559573	0.479935	-0.384358	0.555706	0	0
10111	9.250166	2.117381	2.708472	-0.185679	-0.035839	0.059967	-0.679625	-0.424998	-0.254075	0.560048	0.478851	-0.385881	0.555107	0	0
10112	9.245384	2.055229	2.795109	-0.177250	-0.044963	0.095083	-0.681457	-0.421881	-0.255753	0.560334	0.477674	-0.387651	0.554599	0	0
10113	9.230871	2.050739	2.855325	-0.176888	-0.048567	0.145106	-0.681875	-0.418649	-0.257738	0.560243	0.476375	-0.389597	0.554445	0	0
10114	9.163180	2.033210	2.701963	-0.182539	-0.066676	0.135460	-0.685551	-0.414751	-0.258825	0.560530	0.474921	-0.391955	0.553739	0	0
10115	9.105148	2.023339	2.637481	-0.143856	-0.063344	0.170647	-0.686000	-0.412360	-0.256709	0.560078	0.473782	-0.393914	0.553782	0	0
10116	9.052000	1.981326	2.407097	-0.150341	0.020187	0.170516	-0.688952	-0.410703	-0.259069	0.561897	0.470776	-0.397082	0.552239	0	0
10117	9.177688	2.031169	2.778794	-0.135436	0.065449	0.177522	-0.688964	-0.404518	-0.259943	0.561874	0.468935	-0.398292	0.552957	0	0
10118	9.197016	2.068691	2.586284	-0.156219	0.006610	0.149481	-0.690929	-0.405376	-0.261179	0.562142	0.467213	-0.400066	0.552861	0	0
10119	9.100300	2.044408	2.517287	-0.150708	0.023803	0.130158	-0.690652	-0.401554	-0.261906	0.562284	0.465702	-0.401366	0.553050	0	0
10120	9.013298	1.986150	2.397759	-0.139752	0.023710	0.121394	-0.691628	-0.398907	-0.264444	0.562499	0.464228	-0.402651	0.553137	0	0
10121	8.926299	1.914054	2.398453	-0.121773	0.014481	0.091591	-0.693324	-0.395787	-0.265560	0.562680	0.463084	-0.403659	0.553177	0	0
10122	8.926267	1.952234	2.331104	-0.103914	-0.016529	0.075889	-0.693457	-0.395207	-0.266832	0.562766	0.462250	-0.404718	0.553013	0	0
10123	9.022891	2.072491	2.335109	-0.089323	-0.013023	0.079463	-0.694882	-0.392224	-0.266397	0.562752	0.461489	-0.405642	0.552985	0	0
10124	9.008316	2.135145	2.342376	-0.042200	-0.060587	0.091939	-0.695859	-0.391926	-0.267937	0.562267	0.461193	-0.406665	0.552975	0	0
10125	9.158337	2.072193	2.314885	-0.000013	-0.055502	0.107819	-0.697290	-0.390992	-0.266081	0.561512	0.461055	-0.407462	0.553270	0	0
10126	9.400289	1.964586	2.529586	0.041751	-0.095783	0.127253	-0.697591	-0.388172	-0.264958	0.560288	0.461287	-0.408371	0.553646	0	0
10127	9.497316	1.694071	2.384844	0.045753	-0.104904	0.158805	-0.699887	-0.387053	-0.261111	0.558837	0.461471	-0.409424	0.554182	0	0
10128	9.642706	1.412708	2.489797	0.051459	-0.121289	0.192118	-0.701184	-0.383616	-0.259409	0.557097	0.461633	-0.410715	0.554844	0	0
10129	9.790546	1.106854	2.513009	0.036823	-0.133903	0.185006	-0.705035	-0.382170	-0.255538	0.555418	0.461817	-0.412095	0.555350	0	0
10130	9.585337	0.738419	2.437873	-0.004768	-0.126291	0.197084	-0.708574	-0.379739	-0.255632	0.553884	0.461669	-0.413745	0.555778	0	0
10131	9.542047	0.501964	2.322978	-0.016078	-0.057253	0.172337	-0.709462	-0.376145	-0.252102	0.552832	0.461181	-0.414931	0.556345	0	0
10132	9.721110	0.406076	2.456385	-0.052157	-0.115049	0.175815	-0.710900	-0.371971	-0.250683	0.551674	0.460795	-0.416679	0.556510	0	0
10133	9.965634	0.151242	2.599061	-0.033950	-0.147885	0.196903	-0.714028	-0.368944	-0.249374	0.550186	0.460606	-0.418575	0.556716	0	0
10134	10.118422	-0.269890	2.680031	-0.000492	-0.137279	0.237234	-0.716734	-0.366218	-0.247788	0.548353	0.460362	-0.420439	0.557321	0	0
10135	9.792489	-0.845289	2.586712	-0.096778	-0.089307	0.199930	-0.717755	-0.361751	-0.245671	0.547377	0.459482	-0.422373	0.557544	0	0
10136	9.234001	-1.020299	2.095663	-0.217232	-0.051117	0.127581	-0.721313	-0.357386	-0.244219	0.547503	0.458031	-0.424460	0.557029	0	0
10137	9.103148	-0.772178	2.086800	-0.301071	-0.083097	0.080092	-0.721879	-0.355904	-0.244640	0.548148	0.456497	-0.426945	0.555754	0	0
10138	9.165847	-0.573235	1.929905	-0.240910	-0.131725	0.017172	-0.723294	-0.354110	-0.245048	0.548657	0.455817	-0.429104	0.554145	0	0
10139	9.378757	-0.650240	1.998135	-0.164317	-0.117869	-0.007248	-0.723866	-0.351739	-0.245049	0.549004	0.455592	-0.430617	0.552809	0	0
10140	9.785255	-0.835206	2.197271	-0.085783	-0.116739	-0.003589	-0.724441	-0.351715	-0.243910	0.548989	0.455759	-0.431744	0.551808	0	0
10141	9.954571	-0.838350	2.099868	-0.047528	-0.098943	-0.034228	-0.725444	-0.351383	-0.242341	0.549031	0.456184	-0.432385	0.550912	0	0
10142	10.060941	-0.803881	2.281784	-0.047957	-0.149752	-0.022746	-0.725741	-0.351359	-0.240641	0.548817	0.456810	-0.433406	0.549803	0	0
10143	9.896538	-0.852709	2.100303	-0.067916	-0.153208	-0.015783	-0.727328	-0.352167	-0.236374	0.548612	0.457339	-0.434541	0.548672	0	0
10144	9.802153	-0.790179	2.060070	-0.072661	-0.062415	-0.021164	-0.726061	-0.351453	-0.236115	0.548891	0.457332	-0.435233	0.547848	0	0
10145	9.823851	-0.713595	1.975701	-0.072474	-0.038828	-0.021172	-0.727486	-0.350968	-0.234822	0.549231	0.457228	-0.435742	0.547190	0	0
10146	9.857657	-0.669679	2.100438	-0.060494	-0.041632	0.003441	-0.727491	-0.348758	-0.235114	0.549463	0.457023	-0.436410	0.546595	0	0
10147	9.881918	-0.733014	1.960867	-0.069970	-0.005258	0.025298	-0.728063	-0.349620	-0.233971	0.549681	0.456546	-0.436934	0.546357	0	0
10148	10.085089	-0.747252	2.060372	-0.084236	0.044747	0.019057	-0.727494	-0.348167	-0.234976	0.550310	0.455671	-0.437326	0.546140	0	0
10149	10.102084	-0.832687	2.310358	-0.084307	0.050197	0.008493	-0.728881	-0.348465	-0.237918	0.550925	0.454883	-0.437547	0.546000	0	0
10150	9.930390	-0.859084	2.277974	-0.125312	0.086831	-0.026766	-0.728018	-0.348795	-0.239626	0.552152	0.453768	-0.437704	0.545562	0	0
10151	9.712747	-0.881083	2.149754	-0.168516	0.143468	-0.020810	-0.728432	-0.347918	-0.241177	0.553715	0.452130	-0.437735	0.545314	0	0
10152	9.470870	-0.861815	2.081783	-0.192473	0.181821	0.018570	-0.726570	-0.346812	-0.244602	0.555355	0.449966	-0.437889	0.545312	0	0
10153	9.514379	-0.842219	2.160788	-0.207339	0.151092	0.023845	-0.724989	-0.345556	-0.248307	0.556874	0.447868	-0.438287	0.545170	0	0
10154	9.543338	-0.774997	2.131671	-0.219739	0.097649	0.018638	-0.725251	-0.342932	-0.251704	0.558261	0.446005	-0.439052	0.544663	0	0
10155	9.417529	-0.745289	2.257586	-0.206147	0.103905	0.004622	-0.724235	-0.342398	-0.255113	0.559664	0.444248	-0.439617	0.544202	0	0
10156	9.388485	-0.723651	2.243355	-0.215012	0.152974	-0.014765	-0.723496	-0.341867	-0.259224	0.561441	0.442257	-0.439887	0.543776	0	0
10157	9.451274	-0.634278	2.319759	-0.248416	0.136895	-0.055168	-0.721206	-0.341069	-0.263079	0.563493	0.440339	-0.440227	0.542934	0	0
10158	9.494734	-0.564233	2.377086	-0.283849	0.093611	-0.093791	-0.720751	-0.341410	-0.266617	0.565726	0.438628	-0.440844	0.541494	0	0
10159	9.397894	-0.461039	2.283944	-0.322819	0.050368	-0.123640	-0.721146	-0.340998	-0.270285	0.568082	0.437050	-0.441767	0.539547	0	0
10160	9.310667	-0.315814	2.411888	-0.364144	0.054348	-0.145652	-0.719716	-0.341930	-0.271999	0.570754	0.435318	-0.442797	0.537279	0	0
10161	9.257425	-0.277579	2.340118	-0.368564	0.055303	-0.129858	-0.718127	-0.343181	-0.275693	0.573349	0.433467	-0.443898	0.535100	0	0
10162	9.276816	-0.320870	2.354438	-0.364878	0.061620	-0.134256	-0.716697	-0.340881	-0.278552	0.575976	0.431627	-0.444926	0.532907	0	0
10163	9.276959	-0.451629	2.205481	-0.403117	0.060106	-0.134375	-0.713963	-0.341733	-0.284243	0.578745	0.429555	-0.446150	0.530553	0	0
10164	9.221375	-0.501789	2.268438	-0.423318	0.054830	-0.144963	-0.713248	-0.340583	-0.285672	0.581628	0.427447	-0.447465	0.527990	0	0
10165	9.206883	-0.523338	2.287795	-0.430968	0.020408	-0.151964	-0.712784	-0.341525	-0.290196	0.584407	0.425484	-0.448974	0.525218	0	0
10166	9.204402	-0.447082	2.131476	-0.440078	0.015036	-0.144935	-0.711498	-0.341128	-0.292056	0.587157	0.423470	-0.450588	0.522389	0	0
10167	9.320383	-0.340874	2.219499	-0.430536	-0.010467	-0.167667	-0.710332	-0.340462	-0.296598	0.589850	0.421723	-0.452192	0.519374	0	0
10168	9.450914	-0.259625	2.136735	-0.433863	-0.066722	-0.176351	-0.708340	-0.340079	-0.298327	0.592342	0.420293	-0.454103	0.516018	0	0
10169	9.581567	-0.307836	2.162266	-0.443292	-0.092074	-0.186879	-0.708318	-0.340548	-0.300868	0.594791	0.418961	-0.456154	0.512464	0	0
10170	9.663806	-0.326455	2.313147	-0.479438	-0.117204	-0.222040	-0.707733	-0.341907	-0.302709	0.597447	0.417707	-0.458382	0.508393	0	0
10171	9.462915	-0.172608	2.208703	-0.487216	-0.142540	-0.250073	-0.706458	-0.341349	-0.303297	0.600135	0.416635	-0.460669	0.504021	0	0
10172	9.411998	-0.033660	2.057496	-0.492045	-0.162467	-0.258798	-0.705885	-0.341812	-0.304152	0.602782	0.415678	-0.463048	0.499452	0	0
10173	9.411869	0.096286	2.045369	-0.535975	-0.160292	-0.267648	-0.705167	-0.341694	-0.305577	0.605636	0.414454	-0.465580	0.494639	0	0
10174	9.334462	0.128797	1.786251	-0.544716	-0.136624	-0.253647	-0.704442	-0.343495	-0.307135	0.608551	0.412996	-0.468051	0.489927	0	0
10175	9.469921	0.127746	1.616966	-0.502063	-0.098868	-0.216729	-0.703573	-0.343833	-0.309549	0.611256	0.411408	-0.470223	0.485799	0	0
10176	9.772341	0.022214	1.783139	-0.484008	-0.100869	-0.236009	-0.702151	-0.344314	-0.310418	0.613959	0.410036	-0.472221	0.481593	0	0
10177	9.924685	0.041830	1.897413	-0.474813	-0.122715	-0.197339	-0.700708	-0.343500	-0.314400	0.616307	0.408614	-0.474459	0.477586	0	0
10178	9.982735	0.032563	1.985953	-0.471699	-0.161774	-0.218345	-0.700419	-0.343807	-0.314969	0.618551	0.407500	-0.476819	0.473267	0	0
10179	9.929346	0.201739	2.099204	-0.503446	-0.215042	-0.234987	-0.699998	-0.345281	-0.314122	0.620716	0.406493	-0.479580	0.468484	0	0
10180	9.851696	0.447895	2.193336	-0.517521	-0.272966	-0.202419	-0.700696	-0.344249	-0.315527	0.622495	0.405515	-0.482876	0.463562	0	0
10181	9.609596	0.684253	2.206933	-0.542312	-0.296310	-0.183090	-0.701274	-0.344662	-0.313821	0.624136	0.404364	-0.486495	0.458548	0	0
10182	9.377264	0.842610	2.032993	-0.562819	-0.323354	-0.205885	-0.701569	-0.342291	-0.313261	0.625815	0.403319	-0.490258	0.453141	0	0
10183	9.287535	1.101653	1.814652	-0.561884	-0.310652	-0.209342	-0.702416	-0.342714	-0.313104	0.627530	0.402205	-0.493905	0.447767	0	0
10184	9.386465	1.235400	1.705974	-0.514804	-0.303724	-0.165338	-0.702859	-0.343206	-0.314032	0.628876	0.401134	-0.497451	0.442888	0	0
10185	9.502577	1.225149	1.616178	-0.498332	-0.321110	-0.144211	-0.704020	-0.340499	-0.311340	0.629941	0.400112	-0.501102	0.438158	0	0
10186	9.778337	1.202343	1.469928	-0.424941	-0.291801	-0.133536	-0.705303	-0.340018	-0.310190	0.630801	0.399369	-0.504268	0.433946	0	0
10187	9.865268	1.348673	1.389833	-0.459079	-0.320519	-0.028233	-0.706165	-0.338073	-0.309196	0.631166	0.397982	-0.508173	0.430116	0	0
10188	9.904270	1.045205	1.377774	-0.376506	-0.201473	-0.122162	-0.707867	-0.337296	-0.308747	0.632206	0.397080	-0.510582	0.426555	0	0
10189	10.078256	1.212831	1.248942	-0.393891	-0.108783	-0.105599	-0.706433	-0.337498	-0.311172	0.633694	0.395574	-0.512538	0.423389	0	0
10190	10.203815	1.392645	1.613322	-0.375220	-0.108887	-0.028289	-0.707559	-0.337774	-0.311576	0.634781	0.393790	-0.514710	0.420781	0	0
10191	10.293476	1.178320	2.105710	-0.291752	-0.203916	0.015849	-0.707152	-0.335704	-0.310320	0.634844	0.392697	-0.517302	0.418521	0	0
10192	10.107372	1.062138	1.929251	-0.271072	-0.171400	0.038641	-0.708985	-0.332735	-0.311998	0.634906	0.391478	-0.519686	0.416613	0	0
10193	9.836433	1.129042	1.750858	-0.283769	-0.083238	0.061325	-0.710830	-0.330776	-0.311694	0.635361	0.389689	-0.521644	0.415146	0	0
10194	9.739766	1.047536	1.792503	-0.273126	0.217947	0.034608	-0.710401	-0.327118	-0.313695	0.637459	0.386858	-0.521532	0.414718	0	0
10195	9.701167	0.919273	2.127078	-0.236816	0.173215	0.061038	-0.709941	-0.325703	-0.318513	0.639058	0.384296	-0.521653	0.414486	0	0
10196	9.338503	0.893965	2.179892	-0.260238	0.049972	0.020771	-0.708194	-0.323959	-0.321849	0.640280	0.382301	-0.522504	0.413373	0	0
10197	9.319182	0.890083	1.881912	-0.229911	0.158608	0.031239	-0.706183	-0.322571	-0.326267	0.641893	0.379994	-0.522564	0.412922	0	0
10198	9.173806	1.166146	1.680794	-0.247833	-0.022712	0.049051	-0.707589	-0.319173	-0.328378	0.642564	0.378220	-0.523934	0.411770	0	0
10199	9.135118	1.177004	1.435836	-0.220311	0.153121	0.094529	-0.707010	-0.317439	-0.330655	0.643844	0.375664	-0.524220	0.411745	0	0
10200	9.459404	0.947752	1.900074	-0.193575	0.089358	0.089353	-0.707263	-0.314974	-0.335182	0.644723	0.373560	-0.524793	0.411555	0	0
10201	9.565994	0.774397	1.928288	-0.154597	-0.052543	0.086079	-0.706849	-0.313207	-0.334631	0.644707	0.372314	-0.526096	0.411045	0	0
10202	9.440392	0.588010	2.169780	-0.136956	-0.137962	0.096705	-0.708836	-0.311833	-0.334039	0.644145	0.371468	-0.527924	0.410347	0	0
10203	9.092444	0.283287	1.797511	-0.182507	-0.168431	0.102698	-0.710825	-0.310603	-0.333165	0.643548	0.370427	-0.530144	0.409362	0	0
10204	9.034668	0.031777	1.557715	-0.222688	-0.211666	0.121027	-0.713129	-0.306683	-0.329471	0.642802	0.369200	-0.532877	0.408093	0	0
10205	9.284076	-0.243877	1.392629	-0.261463	-0.291246	0.131510	-0.715711	-0.303350	-0.326053	0.641710	0.367990	-0.536304	0.406411	0	0
10206	9.594102	-0.682689	1.354659	-0.221299	-0.331548	0.149110	-0.717009	-0.298883	-0.324497	0.640186	0.367094	-0.539891	0.404872	0	0
10207	9.727571	-1.112337	1.173716	-0.299618	-0.309183	0.115447	-0.721424	-0.296987	-0.321042	0.639179	0.365786	-0.543510	0.402801	0	0
10208	9.799778	-0.849202	0.935298	-0.432949	-0.257273	0.042282	-0.724306	-0.291942	-0.319977	0.639230	0.363810	-0.547056	0.399697	0	0
10209	10.002689	-0.614748	1.176452	-0.436720	-0.201004	-0.006004	-0.724601	-0.289570	-0.319417	0.639769	0.361834	-0.550067	0.396481	0	0
10210	10.167192	-0.651009	1.194514	-0.371591	-0.217918	-0.060239	-0.724045	-0.289128	-0.318439	0.640190	0.360640	-0.552720	0.393186	0	0
10211	10.312457	-0.791298	1.107015	-0.349946	-0.219956	-0.100580	-0.726326	-0.286265	-0.317143	0.640658	0.359800	-0.555147	0.389759	0	0
10212	10.198831	-0.828043	0.949195	-0.349955	-0.201818	-0.130450	-0.727316	-0.287419	-0.316556	0.641341	0.359058	-0.557338	0.386178	0	0
10213	10.191520	-0.768135	0.891498	-0.378901	-0.141703	-0.160417	-0.725778	-0.287137	-0.314746	0.642555	0.358048	-0.559141	0.382474	0	0
10214	10.152694	-0.633643	0.814736	-0.405624	-0.117910	-0.211376	-0.727042	-0.290059	-0.314571	0.644188	0.357067	-0.560692	0.378353	0	0
10215	10.051080	-0.613528	0.954908	-0.390319	-0.116211	-0.234159	-0.726037	-0.289512	-0.316710	0.645837	0.356282	-0.562088	0.374187	0	0
10216	9.983365	-0.609340	0.811145	-0.356590	-0.031183	-0.223656	-0.724760	-0.289544	-0.317296	0.647802	0.355343	-0.562828	0.370552	0	0
10217	10.031690	-0.561237	0.815561	-0.370658	0.056034	-0.246605	-0.724462	-0.290452	-0.318851	0.650368	0.354098	-0.562971	0.367014	0	0
10218	9.958981	-0.407254	0.775095	-0.368322	0.108665	-0.232590	-0.723000	-0.292012	-0.324096	0.653169	0.352605	-0.562792	0.363739	0	0
10219	9.818607	-0.320071	0.836156	-0.400982	0.170646	-0.267834	-0.718990	-0.293041	-0.330091	0.656533	0.350846	-0.562200	0.360281	0	0
10220	9.813759	-0.314884	0.908314	-0.400589	0.210579	-0.259110	-0.716686	-0.294611	-0.334644	0.660084	0.348904	-0.561348	0.356991	0	0
10221	9.770425	-0.406031	0.886724	-0.432001	0.270690	-0.245230	-0.713633	-0.296025	-0.340668	0.663999	0.346435	-0.560256	0.353838	0	0
10222	9.889060	-0.538039	1.001368	-0.486333	0.332824	-0.260390	-0.707350	-0.296971	-0.348395	0.668492	0.343475	-0.558858	0.350460	0	0
10223	9.818838	-0.460639	1.052307	-0.507708	0.287644	-0.253347	-0.705048	-0.295748	-0.353806	0.672739	0.340456	-0.557852	0.346863	0	0
10224	9.654481	-0.568831	1.034362	-0.472141	0.386275	-0.259565	-0.699591	-0.297438	-0.363777	0.677421	0.337375	-0.555999	0.343720	0	0
10225	9.712502	-0.549232	1.118070	-0.444613	0.434130	-0.287637	-0.695548	-0.297923	-0.374012	0.682327	0.334435	-0.553624	0.340710	0	0
10226	9.727060	-0.597344	1.130024	-0.457989	0.356199	-0.280560	-0.690246	-0.297683	-0.382999	0.686807	0.331636	-0.551808	0.337374	0	0
10227	9.659215	-0.481245	1.216978	-0.502665	0.273093	-0.288432	-0.686366	-0.298431	-0.390547	0.690958	0.328817	-0.550684	0.333473	0	0
10228	9.591340	-0.318015	1.101937	-0.570200	0.293611	-0.303497	-0.681378	-0.297558	-0.396000	0.695477	0.325556	-0.549549	0.329123	0	0
10229	9.712135	-0.210480	1.454389	-0.599443	0.351916	-0.348374	-0.677195	-0.297163	-0.406524	0.700503	0.322101	-0.547948	0.324497	0	0
10230	9.596179	-0.336275	1.301468	-0.576075	0.306347	-0.359700	-0.672174	-0.297214	-0.415647	0.705218	0.319026	-0.546502	0.319728	0	0
10231	9.494694	-0.441558	1.400869	-0.594860	0.241178	-0.359693	-0.666596	-0.298293	-0.423362	0.709578	0.315983	-0.545568	0.314658	0	0
10232	9.296323	-0.388880	1.286872	-0.629357	0.253279	-0.352761	-0.662304	-0.295509	-0.430790	0.714069	0.312628	-0.544624	0.309441	0	0
10233	9.421889	-0.177714	1.184805	-0.585373	0.270154	-0.338577	-0.657154	-0.295693	-0.438360	0.718409	0.309412	-0.543464	0.304629	0	0
10234	9.779561	0.074187	1.588302	-0.607900	0.263054	-0.371902	-0.653123	-0.294401	-0.447896	0.722862	0.306248	-0.542263	0.299388	0	0
10235	9.958285	0.310974	1.807992	-0.605114	0.223085	-0.410395	-0.648269	-0.292799	-0.454481	0.727141	0.303385	-0.541221	0.293772	0	0
10236	10.093422	0.596184	2.068834	-0.702395	0.214805	-0.436872	-0.642275	-0.291969	-0.462069	0.731721	0.299992	-0.540381	0.287364	0	0
10237	10.025317	0.972296	2.155577	-0.741545	0.185186	-0.478959	-0.636425	-0.290396	-0.469518	0.736300	0.296572	-0.539731	0.280353	0	0
10238	9.959725	1.243176	2.381833	-0.716719	0.126026	-0.481395	-0.632830	-0.289960	-0.477207	0.740455	0.293519	-0.539367	0.273232	0	0
10239	9.816723	1.528544	2.594218	-0.681483	0.067718	-0.439928	-0.628255	-0.288357	-0.484210	0.744004	0.290614	-0.539452	0.266445	0	0
10240	9.799623	1.688097	2.719233	-0.629427	0.043733	-0.396735	-0.626538	-0.286363	-0.487637	0.747133	0.287937	-0.539638	0.260145	0	0
10241	9.721889	2.011694	2.892641	-0.615088	0.018246	-0.376409	-0.621973	-0.284894	-0.493369	0.749968	0.285281	-0.540037	0.254014	0	0
10242	9.583683	2.358450	2.866922	-0.623813	-0.034282	-0.363993	-0.621102	-0.283473	-0.496780	0.752493	0.282638	-0.540828	0.247739	0	0
10243	9.457583	2.686316	2.918065	-0.588674	-0.072652	-0.358517	-0.619672	-0.279410	-0.500352	0.754640	0.280287	-0.541838	0.241599	0	0
10244	9.215606	2.811212	2.789902	-0.581667	-0.121680	-0.342614	-0.619659	-0.280748	-0.501336	0.756446	0.278031	-0.543190	0.235442	0	0
10245	8.973773	2.805326	2.507975	-0.544737	-0.111069	-0.316216	-0.617682	-0.278878	-0.501941	0.758091	0.275853	-0.544453	0.229727	0	0
10246	9.118862	2.843072	2.396289	-0.487546	-0.062547	-0.294187	-0.615677	-0.276309	-0.506223	0.759783	0.273887	-0.545228	0.224592	0	0
10247	8.997444	3.306880	2.670881	-0.355550	-0.068975	-0.181430	-0.614821	-0.275601	-0.507370	0.760787	0.272302	-0.546078	0.221030	0	0
10248	9.259291	2.680049	2.573309	-0.271988	0.075464	-0.201748	-0.613404	-0.272992	-0.508958	0.762405	0.271155	-0.545554	0.218140	0	0
10249	9.355781	2.921507	2.740704	-0.340309	0.038810	-0.235150	-0.611525	-0.273376	-0.513791	0.764050	0.269733	-0.545385	0.214536	0	0
10250	9.005113	2.906492	2.526897	-0.278652	0.093735	-0.133289	-0.609668	-0.270354	-0.517366	0.765619	0.268116	-0.544906	0.212175	0	0
10251	9.051172	2.786872	2.690146	-0.318191	-0.013037	-0.168380	-0.608400	-0.267584	-0.517963	0.766758	0.266604	-0.545253	0.209055	0	0
10252	8.838480	2.665211	2.374440	-0.278164	-0.065987	-0.150695	-0.607546	-0.267757	-0.518683	0.767474	0.265417	-0.545937	0.206131	0	0
10253	8.838627	2.511541	2.456308	-0.235669	-0.033658	-0.129615	-0.607385	-0.267785	-0.521087	0.768184	0.264368	-0.546361	0.203698	0	0
10254	8.802332	2.530662	2.418090	-0.186531	-0.088487	-0.090810	-0.607546	-0.263496	-0.520255	0.768400	0.263598	-0.547181	0.201670	0	0
10255	8.732184	2.549335	2.281546	-0.129648	-0.092566	-0.055561	-0.608103	-0.262174	-0.521806	0.768350	0.263078	-0.548031	0.200225	0	0
10256	8.809541	2.587825	2.297780	-0.153300	-0.132280	0.000609	-0.610520	-0.262546	-0.519787	0.768048	0.262149	-0.549357	0.198966	0	0
10257	8.867620	2.560953	2.237271	-0.106364	-0.201640	0.006073	-0.612096	-0.260723	-0.517791	0.767209	0.261688	-0.551156	0.197832	0	0
10258	8.944860	2.721863	2.181279	-0.135103	-0.183238	0.053413	-0.612811	-0.259964	-0.517076	0.766467	0.260706	-0.552969	0.196941	0	0
10259	8.957332	2.359697	1.979527	-0.056836	-0.024196	0.049797	-0.614525	-0.258290	-0.515502	0.766386	0.260035	-0.553421	0.196876	0	0
10260	9.179666	2.514976	2.280710	-0.054501	0.070150	0.035680	-0.613676	-0.256399	-0.516371	0.766868	0.259269	-0.553084	0.196954	0	0
10261	9.169898	2.611110	2.244639	-0.042514	0.001079	0.016517	-0.614376	-0.255071	-0.517637	0.766954	0.258844	-0.553227	0.196777	0	0
10262	9.179517	2.659646	2.323869	-0.055223	0.016614	0.014722	-0.612397	-0.254377	-0.517955	0.767182	0.258294	-0.553248	0.196550	0	0
10263	9.070754	2.582840	2.339151	-0.031164	0.019165	0.046344	-0.613516	-0.252900	-0.519921	0.767280	0.257758	-0.553306	0.196709	0	0
10264	8.935358	2.534915	2.344988	-0.001872	0.006243	0.065720	-0.614644	-0.253614	-0.519899	0.767212	0.257355	-0.553433	0.197143	0	0
10265	8.930512	2.553576	2.224797	0.016245	-0.012060	0.064917	-0.614364	-0.251119	-0.520479	0.766978	0.257145	-0.553684	0.197624	0	0
10266	8.978831	2.608792	2.207569	0.048075	-0.025029	0.067659	-0.613945	-0.249360	-0.520635	0.766605	0.257174	-0.553958	0.198265	0	0
10267	8.944946	2.644264	2.070747	0.067466	-0.046947	0.115132	-0.615083	-0.249914	-0.519484	0.765944	0.257150	-0.554503	0.199322	0	0
10268	8.886971	2.581270	1.975052	0.117545	0.019801	0.132701	-0.615223	-0.248151	-0.520337	0.765509	0.257262	-0.554460	0.200964	0	0
10269	8.877304	2.571751	1.994365	0.152342	0.017710	0.148579	-0.614809	-0.246384	-0.519786	0.764917	0.257575	-0.554423	0.202910	0	0
10270	8.901459	2.614396	1.864325	0.168106	0.004888	0.190771	-0.616511	-0.244871	-0.519482	0.764145	0.257779	-0.554537	0.205235	0	0
10271	9.235205	2.626701	2.013343	0.225552	-0.015565	0.215517	-0.616659	-0.246916	-0.517917	0.763032	0.258349	-0.554771	0.208008	0	0
10272	9.595684	2.486316	2.445990	0.314442	-0.119740	0.268485	-0.616682	-0.244096	-0.516234	0.761014	0.259493	-0.555722	0.211412	0	0
10273	9.683166	2.060879	2.609185	0.380143	-0.165655	0.294920	-0.620667	-0.243978	-0.512779	0.758475	0.261107	-0.556961	0.215251	0	0
10274	9.802006	1.753733	2.368144	0.363117	-0.167362	0.308854	-0.624233	-0.242982	-0.509052	0.755945	0.262485	-0.558252	0.219099	0	0
10275	9.797620	1.296601	2.426250	0.314992	-0.161535	0.306859	-0.628219	-0.241835	-0.505884	0.753538	0.263517	-0.559607	0.222666	0	0
10276	9.541463	1.071111	2.514858	0.190576	-0.138744	0.234505	-0.629524	-0.241032	-0.502193	0.751757	0.263937	-0.560846	0.225056	0	0
10277	9.248806	1.092074	2.290981	0.190980	-0.087915	0.219522	-0.630670	-0.238346	-0.501338	0.750266	0.264349	-0.561678	0.227460	0	0
10278	9.360152	0.996044	2.376798	0.212743	-0.113510	0.227483	-0.632958	-0.238264	-0.498052	0.748569	0.264912	-0.562648	0.229983	0	0
10279	9.800457	0.864067	2.590069	0.254006	-0.191933	0.226783	-0.636656	-0.237718	-0.495310	0.746293	0.265987	-0.564122	0.232517	0	0
10280	10.146645	0.504534	3.006169	0.282121	-0.226670	0.238214	-0.638383	-0.236028	-0.492181	0.743729	0.267261	-0.565790	0.235203	0	0
10281	10.072123	0.076790	2.665662	0.239891	-0.155584	0.204572	-0.640825	-0.234752	-0.487768	0.741727	0.268257	-0.566950	0.237585	0	0
10282	10.064946	0.015497	2.444575	0.249357	-0.131173	0.208062	-0.643525	-0.234531	-0.486029	0.739842	0.269225	-0.567889	0.240111	0	0
10283	9.934500	-0.138706	2.383143	0.242559	-0.093901	0.216731	-0.644256	-0.233457	-0.483479	0.738137	0.270014	-0.568606	0.242763	0	0
10284	9.646669	-0.114834	2.260207	0.225308	-0.072870	0.199110	-0.647388	-0.233363	-0.480603	0.736654	0.270710	-0.569135	0.245239	0	0
10285	9.617440	0.101256	2.135224	0.231905	-0.053857	0.213199	-0.647835	-0.231268	-0.478627	0.735199	0.271333	-0.569562	0.247911	0	0
10286	9.624528	0.265224	2.187932	0.280589	-0.025200	0.232625	-0.650124	-0.228689	-0.476199	0.733740	0.272120	-0.569683	0.251071	0	0
10287	9.668017	0.295045	2.384737	0.300997	-0.070740	0.218696	-0.650122	-0.228251	-0.476625	0.731972	0.273253	-0.570062	0.254127	0	0
10288	9.474766	0.063700	2.285359	0.316108	0.292069	0.098853	-0.649412	-0.230621	-0.476202	0.732542	0.274248	-0.567389	0.257372	0	0
10289	9.339098	0.296947	2.189991	0.304229	0.448244	0.053046	-0.645409	-0.231055	-0.481634	0.734112	0.275008	-0.563483	0.260645	0	0
10290	9.512980	0.545391	2.332772	0.243158	0.394285	0.031974	-0.641415	-0.235003	-0.484790	0.735602	0.275572	-0.560042	0.263256	0	0
10291	9.556401	0.633501	2.630508	0.281791	0.221573	0.044593	-0.637581	-0.234517	-0.487257	0.735954	0.276798	-0.557812	0.265706	0	0
10292	9.474393	0.430081	2.371616	0.311033	0.186846	0.062210	-0.636010	-0.236628	-0.488545	0.735994	0.278229	-0.555785	0.268337	0	0
10293	9.532415	0.440474	2.539480	0.255774	0.125601	0.074444	-0.635858	-0.236644	-0.489818	0.735789	0.279345	-0.554401	0.270592	0	0
10294	9.493536	0.526020	2.381361	0.217742	0.150455	0.065553	-0.634028	-0.239654	-0.489397	0.735863	0.280165	-0.552891	0.272625	0	0
10295	9.537168	0.411509	2.602325	0.194089	0.240450	-0.018898	-0.632182	-0.239998	-0.490415	0.736710	0.281023	-0.550559	0.274171	0	0
10296	9.454689	0.666272	2.492125	0.148982	0.284404	0.010838	-0.628766	-0.242007	-0.492582	0.737852	0.281269	-0.548088	0.275794	0	0
10297	9.440140	0.695670	2.588377	0.161685	0.297004	-0.006694	-0.625759	-0.243000	-0.497007	0.739053	0.281658	-0.545450	0.277405	0	0
10298	9.503055	0.657516	2.679309	0.126566	0.143022	-0.006588	-0.624190	-0.245695	-0.497727	0.739522	0.282221	-0.544028	0.278374	0	0
10299	9.316897	0.589776	2.560513	0.120059	0.104981	0.008343	-0.622496	-0.246609	-0.497186	0.739745	0.282749	-0.542962	0.279327	0	0
10300	9.198429	0.546519	2.542179	0.144976	0.139267	0.000446	-0.621909	-0.247530	-0.499452	0.740117	0.283417	-0.541532	0.280435	0	0
10301	9.266157	0.546067	2.471962	0.133037	0.137534	-0.008352	-0.620644	-0.247399	-0.498626	0.740522	0.284037	-0.540138	0.281427	0	0
10302	9.159610	0.694243	2.224983	0.087090	0.132454	-0.041763	-0.618938	-0.249210	-0.499211	0.741136	0.284524	-0.538797	0.281890	0	0
10303	9.229693	0.747323	2.267704	0.096430	0.154157	-0.032978	-0.615511	-0.251381	-0.502649	0.741798	0.284956	-0.537310	0.282548	0	0
10304	9.326452	0.721472	2.420890	0.135972	0.092120	-0.038075	-0.614365	-0.253187	-0.503790	0.742042	0.285897	-0.536138	0.283183	0	0
10305	9.304753	0.669879	2.209517	0.121032	-0.023942	-0.079215	-0.614647	-0.254358	-0.503498	0.741806	0.287261	-0.535769	0.283120	0	0
10306	9.338531	0.756306	2.170732	0.157089	-0.055103	-0.097493	-0.612545	-0.256289	-0.500698	0.741363	0.289093	-0.535456	0.283005	0	0
10307	9.365174	0.717794	2.180186	0.139504	-0.101235	-0.079933	-0.612431	-0.257726	-0.496879	0.740657	0.290815	-0.535603	0.282812	0	0
10308	9.367598	0.722072	2.074379	0.166795	-0.109635	-0.085996	-0.614546	-0.260333	-0.496409	0.739856	0.292809	-0.535697	0.282675	0	0
10309	9.444979	0.754571	1.857406	0.126456	-0.103894	-0.118553	-0.613147	-0.263871	-0.493450	0.739276	0.294647	-0.535784	0.282117	0	0
10310	9.411096	0.769540	1.951406	0.105027	-0.036562	-0.127467	-0.614559	-0.266929	-0.492424	0.739159	0.296198	-0.535385	0.281556	0	0
10311	9.304652	0.807357	1.781452	0.116176	-0.003988	-0.143269	-0.613435	-0.269442	-0.490736	0.739208	0.297809	-0.534687	0.281053	0	0
10312	9.493183	0.945768	1.592432	0.088815	-0.005602	-0.134511	-0.612741	-0.270028	-0.489050	0.739320	0.299189	-0.534081	0.280444	0	0
10313	9.647890	1.007206	1.884568	0.095615	-0.038330	-0.144968	-0.611034	-0.274631	-0.488634	0.739246	0.300752	-0.533688	0.279714	0	0
10314	9.642877	1.178451	1.944571	0.100871	-0.038370	-0.158955	-0.610044	-0.277444	-0.487649	0.739211	0.302442	-0.533214	0.278889	0	0
10315	9.700744	1.370288	1.809355	0.119459	0.022262	-0.174731	-0.609615	-0.279223	-0.487648	0.739464	0.304170	-0.532214	0.278247	0	0
10316	9.831232	1.485813	1.839562	0.141424	0.010290	-0.144794	-0.608624	-0.282771	-0.486519	0.739520	0.305946	-0.531307	0.277886	0	0
10317	9.978665	1.575546	2.011517	0.205379	-0.004740	-0.107740	-0.606516	-0.285592	-0.484139	0.739173	0.308027	-0.530468	0.278111	0	0
10318	10.041651	1.564887	2.227102	0.238152	-0.034066	-0.060225	-0.605391	-0.288792	-0.481334	0.738454	0.310191	-0.529874	0.278751	0	0
10319	10.024563	1.705543	2.424259	0.281660	-0.056183	-0.058307	-0.605404	-0.292302	-0.478493	0.737451	0.312713	-0.529349	0.279582	0	0
10320	9.707696	1.721126	2.558794	0.293035	-0.027183	-0.035511	-0.604996	-0.294935	-0.475663	0.736517	0.315126	-0.528619	0.280713	0	0
10321	9.419893	1.725217	2.332491	0.273808	0.049227	-0.023374	-0.604446	-0.297130	-0.472979	0.735988	0.317105	-0.527441	0.282087	0	0
10322	9.393208	1.793432	2.484097	0.264755	0.060208	-0.016376	-0.602749	-0.299517	-0.472290	0.735540	0.318958	-0.526199	0.283481	0	0
10323	9.414858	1.895486	2.676194	0.256839	0.011278	-0.025963	-0.603171	-0.302008	-0.471566	0.734862	0.320929	-0.525331	0.284622	0	0
10324	9.467897	2.057233	2.779057	0.234808	0.003301	-0.018067	-0.602467	-0.305986	-0.469865	0.734206	0.322728	-0.524582	0.285660	0	0
10325	9.525791	2.208918	2.797744	0.209452	0.018944	0.001198	-0.601900	-0.308791	-0.469015	0.733637	0.324183	-0.523873	0.286773	0	0
10326	9.428926	2.324841	2.841633	0.216824	0.033421	0.002100	-0.601496	-0.309215	-0.466477	0.733133	0.325656	-0.523014	0.287960	0	0
10327	9.380521	2.372215	2.673652	0.214049	0.100609	0.034489	-0.599217	-0.312223	-0.467632	0.732875	0.326733	-0.521795	0.289603	0	0
10328	9.225717	2.377661	2.754118	0.283384	0.080107	0.053105	-0.599799	-0.312630	-0.465360	0.732242	0.328288	-0.520561	0.291659	0	0
10329	8.996158	2.170651	2.695858	0.268591	0.032154	0.062725	-0.600947	-0.314789	-0.462507	0.731357	0.329813	-0.519769	0.293564	0	0
10330	8.868035	2.126269	2.451599	0.225177	0.075155	0.052903	-0.600104	-0.316121	-0.461385	0.730880	0.330953	-0.518734	0.295296	0	0
10331	8.959673	2.293844	2.364586	0.181560	0.095509	0.044905	-0.597714	-0.315913	-0.460839	0.730657	0.331745	-0.517669	0.296824	0	0
10332	9.085232	2.509996	2.296174	0.183541	0.097312	0.074805	-0.598985	-0.315887	-0.460818	0.730361	0.332397	-0.516664	0.298569	0	0
10333	9.208659	2.410079	2.569437	0.221680	0.046196	0.110037	-0.598428	-0.317211	-0.459409	0.729549	0.333292	-0.516050	0.300612	0	0
10334	9.196806	2.183012	2.415837	0.236343	0.002518	0.143421	-0.598141	-0.317957	-0.459693	0.728374	0.334255	-0.515801	0.302811	0	0
10335	9.196932	2.071368	2.238014	0.199938	-0.004453	0.150339	-0.599005	-0.318066	-0.457700	0.727242	0.334932	-0.515750	0.304862	0	0
10336	9.274395	1.999354	2.302421	0.190940	0.002876	0.157312	-0.599874	-0.318463	-0.455000	0.726169	0.335488	-0.515676	0.306927	0	0
10337	9.238125	1.998887	2.199304	0.200650	0.054525	0.169555	-0.600738	-0.317544	-0.453435	0.725272	0.335888	-0.515252	0.309314	0	0
10338	9.308364	1.893227	2.273409	0.232579	0.046090	0.173126	-0.599903	-0.317251	-0.452037	0.724224	0.336527	-0.514782	0.311848	0	0
10339	9.429257	1.933830	2.243641	0.207864	0.032671	0.181875	-0.602738	-0.316007	-0.451431	0.723140	0.336980	-0.514528	0.314282	0	0
10340	9.448483	2.061218	2.207334	0.244532	0.060500	0.178450	-0.602339	-0.314220	-0.449043	0.722098	0.337626	-0.513926	0.316959	0	0
10341	9.424367	1.993649	2.169097	0.263039	0.074871	0.188112	-0.602616	-0.316573	-0.448887	0.721013	0.338308	-0.513205	0.319857	0	0
10342	9.361447	2.032093	2.135866	0.274124	0.111074	0.166161	-0.605319	-0.315760	-0.447010	0.720155	0.339063	-0.512091	0.322764	0	0
10343	9.288901	2.133418	2.080671	0.285226	0.154501	0.160907	-0.601787	-0.315633	-0.446244	0.719473	0.339783	-0.510622	0.325840	0	0
10344	9.264650	2.187063	2.208229	0.310852	0.157938	0.173259	-0.600783	-0.316554	-0.447669	0.718689	0.340604	-0.509063	0.329134	0	0
10345	9.276725	2.201732	2.256213	0.325463	0.141496	0.194380	-0.602063	-0.316810	-0.446517	0.717674	0.341479	-0.507655	0.332601	0	0
10346	9.085746	2.101337	2.344243	0.345542	0.117770	0.213731	-0.602652	-0.315593	-0.444111	0.716411	0.342466	-0.506391	0.336215	0	0
10347	9.022878	2.091412	2.267775	0.367716	0.124860	0.234833	-0.602078	-0.314735	-0.445537	0.715006	0.343483	-0.505081	0.340116	0	0
10348	8.969804	1.961169	2.205759	0.439524	0.153324	0.268281	-0.602661	-0.316463	-0.442695	0.713386	0.344731	-0.503411	0.344701	0	0
10349	8.994152	1.799756	2.191287	0.555137	0.163280	0.321158	-0.603515	-0.316732	-0.441832	0.711191	0.346500	-0.501451	0.350274	0	0
10350	9.429615	1.695294	2.130489	0.657939	0.139738	0.412690	-0.604683	-0.316073	-0.437578	0.708183	0.348596	-0.499574	0.356907	0	0
10351	9.816862	1.357143	2.979033	0.804952	-0.007546	0.478079	-0.604984	-0.317366	-0.434883	0.703623	0.351917	-0.498422	0.364204	0	0
10352	9.744831	0.823070	3.037696	0.703667	-0.131955	0.469961	-0.609561	-0.316763	-0.428454	0.698793	0.354978	-0.498432	0.370465	0	0
10353	9.479038	0.597673	2.664762	0.566448	-0.145372	0.416063	-0.613015	-0.315879	-0.421197	0.694521	0.357387	-0.498835	0.375605	0	0
10354	8.932350	0.711840	2.231092	0.376191	-0.120219	0.325207	-0.617160	-0.315441	-0.415622	0.691386	0.358813	-0.499419	0.379235	0	0
10355	8.951319	1.103584	2.100806	0.272610	-0.097613	0.267992	-0.619582	-0.313310	-0.414037	0.688921	0.359721	-0.500040	0.382031	0	0
10356	9.265810	1.012952	2.360644	0.313893	-0.078006	0.280333	-0.621041	-0.311165	-0.409220	0.686366	0.360764	-0.500391	0.385175	0	0
10357	9.781323	0.624701	2.859678	0.311848	-0.081675	0.257425	-0.622193	-0.309205	-0.407373	0.683859	0.361921	-0.500696	0.388141	0	0
10358	10.120235	0.316325	2.915155	0.263208	-0.190237	0.215259	-0.625910	-0.308782	-0.402370	0.681155	0.363367	-0.501759	0.390167	0	0
10359	10.292038	0.250229	2.748062	0.218877	-0.206264	0.160759	-0.628196	-0.309291	-0.399081	0.678718	0.364844	-0.502913	0.391547	0	0
10360	10.335598	0.237436	2.610713	0.204413	-0.163524	0.127324	-0.631349	-0.308583	-0.393947	0.676690	0.366220	-0.503692	0.392771	0	0
10361	10.263151	0.142607	2.404556	0.170188	-0.127858	0.131562	-0.632786	-0.307349	-0.391527	0.674929	0.367198	-0.504390	0.393990	0	0
10362	10.069719	0.084992	2.381973	0.153956	-0.084162	0.102486	-0.633947	-0.307140	-0.387977	0.673575	0.368041	-0.504734	0.395078	0	0
10363	9.789061	0.181759	2.393562	0.126391	-0.075746	0.074342	-0.634806	-0.305932	-0.386980	0.672458	0.368802	-0.505039	0.395881	0	0
10364	9.576069	0.354241	2.161767	0.153790	-0.047836	0.046332	-0.633552	-0.305936	-0.384881	0.671507	0.369781	-0.504929	0.396721	0	0
10365	9.455003	0.491493	2.131284	0.183265	-0.008134	0.042872	-0.636248	-0.307483	-0.382994	0.670642	0.370811	-0.504436	0.397848	0	0
10366	9.387243	0.530065	2.122131	0.231155	0.040485	0.044686	-0.635973	-0.308361	-0.381723	0.669850	0.371965	-0.503415	0.399394	0	0
10367	9.464547	0.515002	2.097881	0.260349	0.033014	0.030707	-0.634724	-0.310473	-0.379860	0.668949	0.373405	-0.502288	0.400977	0	0
10368	9.500789	0.551170	2.119225	0.236612	0.054069	0.011327	-0.635579	-0.310447	-0.378999	0.668331	0.374704	-0.501025	0.402373	0	0
10369	9.508038	0.553821	2.169659	0.214580	0.051525	0.000747	-0.634731	-0.311933	-0.378441	0.667807	0.375909	-0.499840	0.403591	0	0
10370	9.464510	0.544389	2.196431	0.158522	0.039271	-0.032723	-0.634451	-0.314287	-0.377305	0.667580	0.376964	-0.498821	0.404244	0	0
10371	9.374928	0.635997	2.194607	0.102416	0.014325	-0.053866	-0.633039	-0.315490	-0.376758	0.667509	0.377840	-0.498129	0.404396	0	0
10372	9.287799	0.707612	2.048527	0.063308	0.036426	-0.061867	-0.632776	-0.314295	-0.374789	0.667743	0.378414	-0.497402	0.404368	0	0
10373	9.275776	0.640062	2.017415	0.079947	0.117072	-0.015438	-0.631352	-0.315954	-0.375512	0.668111	0.378533	-0.496260	0.405052	0	0
10374	9.353348	0.452802	2.144425	0.025420	0.129313	-0.005102	-0.631330	-0.315688	-0.378198	0.668718	0.378195	-0.495280	0.405565	0	0
10375	9.493717	0.356741	2.232435	0.041657	0.100130	0.001096	-0.630067	-0.315849	-0.377088	0.669078	0.378041	-0.494467	0.406105	0	0
10376	9.614716	0.286961	2.274884	0.019296	0.080318	-0.034925	-0.629342	-0.317357	-0.378789	0.669585	0.378008	-0.493725	0.406203	0	0
10377	9.638942	0.246069	2.289165	0.005491	0.080420	-0.050764	-0.627362	-0.316224	-0.379391	0.670194	0.377947	-0.492994	0.406144	0	0
10378	9.566366	0.267505	2.222359	-0.037572	0.088024	-0.080709	-0.626780	-0.317725	-0.380807	0.671139	0.377726	-0.492257	0.405683	0	0
10379	9.385077	0.281802	2.064648	-0.068884	0.095493	-0.110613	-0.624775	-0.318329	-0.382429	0.672343	0.377397	-0.491500	0.404912	0	0
10380	9.310077	0.308227	2.031515	-0.067108	0.099111	-0.121139	-0.623210	-0.319550	-0.383297	0.673614	0.377131	-0.490653	0.404074	0	0
10381	9.276195	0.332171	1.995679	-0.085259	0.102897	-0.112406	-0.620955	-0.319296	-0.382770	0.674919	0.376667	-0.489904	0.403238	0	0
10382	9.247267	0.240497	1.950285	-0.072293	0.115493	-0.110660	-0.618386	-0.320702	-0.385349	0.676243	0.376247	-0.489004	0.402505	0	0
10383	9.256921	0.255243	2.012713	-0.095924	0.132023	-0.112490	-0.616955	-0.321488	-0.387205	0.677725	0.375590	-0.488098	0.401723	0	0
10384	9.165051	0.219122	1.984563	-0.116191	0.121300	-0.128332	-0.615530	-0.322267	-0.388355	0.679308	0.374933	-0.487265	0.400674	0	0
10385	9.073106	0.264540	1.893836	-0.151222	0.117945	-0.168769	-0.613236	-0.322796	-0.392204	0.681146	0.374227	-0.486462	0.399185	0	0
10386	9.150373	0.394420	1.890762	-0.191692	0.129143	-0.209212	-0.610674	-0.323607	-0.394221	0.683364	0.373413	-0.485567	0.397242	0	0
10387	9.488770	0.596646	1.986698	-0.227882	0.123947	-0.255741	-0.608533	-0.325587	-0.396084	0.685850	0.372576	-0.484696	0.394801	0	0
10388	9.759365	0.855874	2.386017	-0.211826	0.061174	-0.312596	-0.603839	-0.327632	-0.399118	0.688204	0.372385	-0.483949	0.391788	0	0
10389	9.976766	1.141501	2.276005	-0.191720	0.094557	-0.328305	-0.602541	-0.330042	-0.401389	0.690678	0.372254	-0.482852	0.388903	0	0
10390	10.068479	1.300061	2.712776	-0.137280	0.070542	-0.315825	-0.597729	-0.333823	-0.401028	0.692792	0.372545	-0.481725	0.386252	0	0
10391	9.790289	1.350839	2.676299	-0.132877	0.039689	-0.304362	-0.594320	-0.334943	-0.402774	0.694671	0.372908	-0.480855	0.383602	0	0
10392	9.463630	1.504800	2.558349	-0.111881	0.099469	-0.254339	-0.592177	-0.337807	-0.404492	0.696578	0.372960	-0.479647	0.381599	0	0
10393	9.323193	1.647902	2.727554	-0.030265	0.086161	-0.180385	-0.589479	-0.338761	-0.405803	0.697812	0.373258	-0.478517	0.380470	0	0
10394	9.303717	1.770957	2.775681	-0.018909	0.086105	-0.121532	-0.587905	-0.342490	-0.406802	0.698796	0.373370	-0.477538	0.379786	0	0
10395	9.421978	2.003117	3.015051	0.002672	0.047835	-0.095925	-0.587207	-0.342494	-0.405825	0.699400	0.373637	-0.476862	0.379258	0	0
10396	9.608014	2.186709	3.191455	0.093810	0.028944	-0.072817	-0.585214	-0.344169	-0.406980	0.699502	0.374520	-0.476036	0.379237	0	0
10397	9.631999	2.393418	3.131006	0.071809	-0.014410	-0.027127	-0.584649	-0.346825	-0.405989	0.699291	0.375179	-0.475788	0.379286	0	0
10398	9.433694	2.369722	3.149303	0.045550	-0.088588	-0.037637	-0.584539	-0.345613	-0.402747	0.698880	0.376002	-0.476097	0.378840	0	0
10399	9.361053	2.478927	2.822770	0.031980	-0.078502	-0.039405	-0.584112	-0.347388	-0.402464	0.698560	0.376685	-0.476400	0.378372	0	0
10400	9.041742	2.543605	2.666371	0.018663	-0.060203	-0.018391	-0.585100	-0.347075	-0.402590	0.698312	0.377120	-0.476685	0.378037	0	0
10401	9.341622	2.592601	2.442951	0.080519	-0.088886	-0.015545	-0.585837	-0.346434	-0.399191	0.697668	0.378069	-0.476965	0.377926	0	0
10402	9.264501	2.309137	2.544723	0.087651	-0.125236	-0.012925	-0.586405	-0.346419	-0.398899	0.696828	0.379203	-0.477463	0.377711	0	0
10403	9.211076	2.530369	2.477614	0.018000	-0.102845	0.051874	-0.586421	-0.347280	-0.396635	0.696098	0.379448	-0.478329	0.377715	0	0
10404	9.264577	2.148320	2.239861	0.028232	0.102158	0.030466	-0.587980	-0.346121	-0.396862	0.696403	0.379102	-0.477631	0.378382	0	0
10405	9.288490	2.368201	2.881438	0.028324	0.136687	0.042748	-0.585714	-0.344998	-0.397893	0.696813	0.378558	-0.476753	0.379278	0	0
10406	9.109744	2.173511	2.416481	0.030099	0.033245	0.114801	-0.585853	-0.345586	-0.398030	0.696461	0.378083	-0.476847	0.380279	0	0
10407	9.134089	1.996446	2.640042	0.044967	0.016762	0.049870	-0.585986	-0.345005	-0.399161	0.696208	0.378076	-0.476767	0.380849	0	0
10408	9.008213	2.134414	2.273001	0.031541	-0.003071	0.097290	-0.586835	-0.345427	-0.398862	0.695744	0.377831	-0.477042	0.381595	0	0
10409	9.119608	1.985588	2.392520	0.048284	0.023100	0.104280	-0.585583	-0.342049	-0.397767	0.695301	0.377564	-0.477110	0.382581	0	0
10410	9.182491	1.992426	2.334353	0.076021	0.018347	0.151746	-0.586720	-0.341577	-0.397185	0.694561	0.377286	-0.477270	0.383998	0	0
10411	9.279498	1.729861	2.333858	0.115841	-0.067284	0.185236	-0.588285	-0.339328	-0.396745	0.693116	0.377449	-0.478009	0.385525	0	0
10412	9.279532	1.705228	2.223284	0.086772	-0.038024	0.165819	-0.590569	-0.337490	-0.394738	0.692008	0.377391	-0.478570	0.386875	0	0
10413	9.385834	1.809479	2.397931	0.108978	0.028937	0.145627	-0.589737	-0.335430	-0.393630	0.691197	0.377322	-0.478517	0.388454	0	0
10414	9.405134	1.850803	2.481905	0.120160	0.045192	0.162316	-0.590587	-0.335997	-0.393048	0.690369	0.377188	-0.478355	0.390251	0	0
10415	9.308322	1.918309	2.472940	0.138154	0.032345	0.146593	-0.593140	-0.335934	-0.392018	0.689456	0.377300	-0.478164	0.391987	0	0
10416	9.199503	1.996619	2.617579	0.161554	0.008543	0.158995	-0.592020	-0.333099	-0.391236	0.688305	0.377607	-0.478078	0.393816	0	0
10417	9.076095	2.054632	2.628051	0.163351	-0.002340	0.169555	-0.593449	-0.332610	-0.389520	0.687035	0.377917	-0.478108	0.395694	0	0
10418	8.926288	1.919257	2.475384	0.194384	-0.022552	0.174884	-0.593751	-0.330229	-0.388112	0.685542	0.378491	-0.478161	0.397667	0	0
10419	8.819938	1.865479	2.283867	0.200717	0.046372	0.194981	-0.595731	-0.330333	-0.387797	0.684254	0.378739	-0.477799	0.400076	0	0
10420	8.849029	1.802525	2.221195	0.189259	0.077316	0.206308	-0.597158	-0.328817	-0.386650	0.683122	0.378724	-0.477300	0.402612	0	0
10421	8.882886	1.809503	2.182475	0.215829	0.061679	0.234477	-0.598999	-0.327745	-0.386483	0.681681	0.378821	-0.476913	0.405414	0	0
10422	9.144153	1.749266	2.247934	0.241221	0.026061	0.253883	-0.600015	-0.326810	-0.383645	0.679902	0.379134	-0.476725	0.408320	0	0
10423	9.565014	1.706687	2.518976	0.336086	-0.014657	0.301547	-0.600597	-0.325602	-0.382087	0.677349	0.380030	-0.476609	0.411850	0	0
10424	9.715502	1.108487	3.292526	0.426641	-0.128815	0.326320	-0.604022	-0.321817	-0.379363	0.673807	0.381873	-0.476969	0.415521	0	0
10425	9.805446	0.666927	3.123933	0.331242	-0.199764	0.311160	-0.607886	-0.322118	-0.373366	0.670319	0.383437	-0.478138	0.418369	0	0
10426	9.631482	0.518544	2.771903	0.184901	-0.245761	0.299426	-0.610338	-0.318920	-0.368537	0.667221	0.384257	-0.480164	0.420244	0	0
10427	9.186397	0.608715	2.383191	0.034552	-0.284449	0.246480	-0.614896	-0.315843	-0.365226	0.664714	0.384486	-0.482877	0.420899	0	0
10428	9.111167	0.886584	2.082986	0.015580	-0.249811	0.239444	-0.618051	-0.312929	-0.360667	0.662481	0.384471	-0.485398	0.421532	0	0
10429	9.319366	0.682132	2.180205	0.042439	-0.204688	0.232383	-0.621611	-0.309736	-0.358503	0.660373	0.384475	-0.487483	0.422429	0	0
10430	9.600348	0.260372	2.173687	0.021090	-0.153747	0.223393	-0.624043	-0.307005	-0.355932	0.658642	0.384162	-0.489276	0.423344	0	0
10431	9.895703	-0.028606	2.243892	-0.050240	-0.102424	0.140602	-0.624207	-0.303154	-0.354675	0.657768	0.383564	-0.490720	0.423572	0	0
10432	10.147255	-0.066069	2.525784	-0.096333	-0.056732	0.047405	-0.625490	-0.300617	-0.354241	0.657703	0.382927	-0.491692	0.423122	0	0
10433	10.437401	0.011268	2.667855	-0.078983	-0.031494	0.035155	-0.626487	-0.299264	-0.353807	0.657732	0.382354	-0.492386	0.422788	0	0
10434	10.481015	-0.070483	2.701262	-0.019309	0.001588	0.038745	-0.625909	-0.298704	-0.355514	0.657695	0.382020	-0.492613	0.422884	0	0
10435	10.287718	-0.251488	2.558568	-0.030189	0.005308	0.024624	-0.625360	-0.298255	-0.353830	0.657762	0.381661	-0.492818	0.422864	0	0
10436	10.089230	-0.071793	2.329065	-0.085359	-0.024177	0.007023	-0.626202	-0.297657	-0.354666	0.657982	0.381158	-0.493372	0.422329	0	0
10437	9.866400	0.255307	2.200598	-0.092867	-0.022278	-0.006960	-0.626207	-0.296916	-0.354387	0.658285	0.380658	-0.493903	0.421687	0	0
10438	9.643733	0.414171	2.129969	-0.059260	0.051893	0.010609	-0.625212	-0.296503	-0.355252	0.658765	0.379988	-0.493858	0.421594	0	0
10439	9.605032	0.423471	2.053308	-0.030825	0.184142	-0.003532	-0.623343	-0.295993	-0.359240	0.659835	0.379007	-0.492781	0.422065	0	0
10440	9.566343	0.400302	2.221906	-0.044522	0.220549	-0.038725	-0.620495	-0.297255	-0.361542	0.661296	0.377963	-0.491373	0.422357	0	0
10441	9.382588	0.338052	2.237725	-0.062237	0.215247	-0.084416	-0.620201	-0.296394	-0.363246	0.662972	0.377037	-0.489912	0.422253	0	0
10442	9.203605	0.338561	2.287117	-0.089764	0.190092	-0.075681	-0.616921	-0.296792	-0.366688	0.664603	0.376000	-0.488751	0.421959	0	0
10443	9.150464	0.262024	2.371715	-0.100971	0.169315	-0.087112	-0.616191	-0.297424	-0.369240	0.666205	0.375019	-0.487743	0.421471	0	0
10444	9.295702	0.145992	2.320260	-0.117575	0.143111	-0.088018	-0.613068	-0.296185	-0.371556	0.667756	0.374052	-0.486961	0.420780	0	0
10445	9.065943	0.141155	2.249815	-0.111135	0.166662	-0.112612	-0.611358	-0.296237	-0.373279	0.669484	0.373134	-0.485915	0.420059	0	0
10446	9.276331	0.160903	2.406942	-0.086247	0.195486	-0.103806	-0.608345	-0.297531	-0.378267	0.671232	0.372229	-0.484587	0.419605	0	0
10447	9.411741	0.164843	2.749754	-0.069851	0.175407	-0.072151	-0.606491	-0.297737	-0.380275	0.672672	0.371349	-0.483454	0.419385	0	0
10448	9.399693	0.135037	2.564741	-0.052231	0.091767	-0.070249	-0.604925	-0.298666	-0.381426	0.673646	0.370943	-0.482802	0.418934	0	0
10449	9.344032	0.173300	2.497797	-0.055827	0.100874	-0.073770	-0.606339	-0.297608	-0.381690	0.674676	0.370474	-0.482104	0.418493	0	0
10450	9.460007	0.277622	2.689204	-0.039668	0.093477	-0.084227	-0.603210	-0.298873	-0.383714	0.675668	0.370212	-0.481333	0.418013	0	0
10451	9.421322	0.251924	2.833761	-0.064246	0.030153	-0.117562	-0.602364	-0.299769	-0.383159	0.676570	0.370190	-0.480985	0.416974	0	0
10452	9.343901	0.273889	2.870372	-0.088677	-0.015025	-0.153539	-0.601216	-0.301577	-0.384582	0.677506	0.370381	-0.480893	0.415386	0	0
10453	9.280844	0.349853	2.714843	-0.114361	-0.038366	-0.164974	-0.598822	-0.301370	-0.384444	0.678457	0.370529	-0.481038	0.413529	0	0
10454	9.208212	0.431307	2.614329	-0.158420	-0.056153	-0.175567	-0.600518	-0.304568	-0.383272	0.679539	0.370521	-0.481428	0.411301	0	0
10455	9.121145	0.433493	2.545240	-0.160020	-0.041611	-0.166815	-0.599648	-0.305495	-0.385543	0.680644	0.370376	-0.481772	0.409197	0	0
10456	9.082544	0.353046	2.336419	-0.156690	0.012800	-0.165139	-0.597827	-0.305364	-0.383595	0.682000	0.370043	-0.481719	0.407298	0	0
10457	9.053601	0.278116	2.269373	-0.210262	0.054971	-0.182891	-0.595822	-0.305732	-0.386735	0.683812	0.369233	-0.481544	0.405195	0	0
10458	9.101934	0.323436	2.199260	-0.224704	0.071417	-0.179422	-0.594950	-0.307397	-0.389003	0.685750	0.368260	-0.481308	0.403081	0	0
10459	9.130922	0.352683	2.278364	-0.250670	0.038959	-0.189966	-0.591822	-0.310423	-0.390171	0.687649	0.367264	-0.481373	0.400670	0	0
10460	9.130852	0.424812	2.259072	-0.273672	0.028256	-0.197009	-0.589544	-0.309756	-0.392472	0.689615	0.366206	-0.481554	0.398032	0	0
10461	9.261372	0.515862	2.209960	-0.283878	0.001109	-0.182929	-0.588552	-0.308604	-0.393200	0.691409	0.365090	-0.482029	0.395362	0	0
10462	9.812566	0.761241	2.330753	-0.273253	0.008224	-0.203896	-0.586010	-0.307772	-0.393387	0.693287	0.364139	-0.482311	0.392596	0	0
10463	10.245317	0.916402	2.668867	-0.248391	-0.046452	-0.203719	-0.585281	-0.308989	-0.395513	0.694787	0.363548	-0.482890	0.389771	0	0
10464	10.380622	1.046801	2.785580	-0.215753	-0.043103	-0.220284	-0.585129	-0.310623	-0.396215	0.696257	0.363269	-0.483232	0.386973	0	0
10465	10.174767	1.300917	2.988832	-0.193915	-0.032348	-0.219316	-0.584556	-0.310791	-0.397071	0.697674	0.363070	-0.483436	0.384345	0	0
10466	9.719917	1.455190	2.895860	-0.175244	-0.015192	-0.185921	-0.582288	-0.310405	-0.398099	0.698988	0.362793	-0.483543	0.382077	0	0
10467	9.323093	1.621936	2.905836	-0.117910	-0.008308	-0.096254	-0.581000	-0.312509	-0.399241	0.699766	0.362433	-0.483728	0.380759	0	0
10468	9.221470	1.660729	2.930589	-0.087301	-0.012143	-0.030354	-0.580011	-0.313704	-0.398828	0.700177	0.362005	-0.484040	0.380014	0	0
10469	9.289051	1.788980	3.079054	-0.095794	-0.054706	-0.004839	-0.579172	-0.311947	-0.398426	0.700301	0.361533	-0.484793	0.379273	0	0
10470	9.351929	1.787037	3.189191	-0.095122	-0.076493	-0.006565	-0.580312	-0.311030	-0.397563	0.700337	0.361179	-0.485670	0.378421	0	0
10471	9.400259	1.823466	3.265743	-0.076462	-0.128371	-0.008199	-0.580457	-0.310288	-0.397423	0.700045	0.361136	-0.486851	0.377483	0	0
10472	9.412424	1.776189	2.965164	-0.079693	-0.053066	-0.050432	-0.581036	-0.311729	-0.395288	0.700303	0.361014	-0.487345	0.376483	0	0
10473	9.535588	1.941015	3.221383	-0.120953	-0.076358	-0.139093	-0.581024	-0.310862	-0.396987	0.700916	0.361100	-0.487853	0.374598	0	0
10474	9.250032	2.132005	2.819402	-0.126650	-0.103520	-0.143411	-0.579620	-0.310879	-0.395880	0.701442	0.361288	-0.488539	0.372531	0	0
10475	9.172559	2.218257	2.714111	-0.099354	-0.045642	-0.103032	-0.581038	-0.310698	-0.395434	0.701988	0.361234	-0.488876	0.371110	0	0
10476	9.240421	2.073923	2.757009	-0.098835	-0.089218	-0.111785	-0.579774	-0.312476	-0.393751	0.702361	0.361408	-0.489469	0.369452	0	0
10477	9.131572	2.092884	2.666428	-0.138582	-0.061652	-0.093484	-0.580341	-0.312315	-0.393601	0.702932	0.361090	-0.490093	0.367845	0	0
10478	9.167789	2.164474	2.550702	-0.119064	-0.044566	-0.067989	-0.579199	-0.312941	-0.394748	0.703430	0.360739	-0.490603	0.366553	0	0
10479	9.286292	2.169452	2.617151	-0.087114	-0.078394	-0.027497	-0.578922	-0.312204	-0.394331	0.703488	0.360522	-0.491391	0.365599	0	0
10480	9.332311	2.106643	2.588015	-0.087140	-0.085663	-0.027502	-0.580620	-0.311727	-0.394306	0.703520	0.360346	-0.492218	0.364599	0	0
10481	9.358955	2.077143	2.474845	-0.101257	-0.041089	-0.020577	-0.580482	-0.311873	-0.393883	0.703785	0.359859	-0.492818	0.363756	0	0
10482	9.312999	2.081868	2.443922	-0.093600	0.005129	-0.027638	-0.579359	-0.310123	-0.393627	0.704285	0.359307	-0.493027	0.363049	0	0
10483	9.305825	1.990890	2.542622	-0.075010	0.026766	-0.011851	-0.580202	-0.310259	-0.394178	0.704758	0.358716	-0.493084	0.362639	0	0
10484	9.204276	1.970993	2.387105	-0.056658	0.048387	-0.031147	-0.579781	-0.310704	-0.393617	0.705350	0.358284	-0.492841	0.362245	0	0
10485	9.221210	1.966177	2.391793	-0.047101	0.077356	-0.009223	-0.579760	-0.309702	-0.396448	0.705961	0.357695	-0.492448	0.362170	0	0
10486	9.230877	1.971171	2.430187	-0.015774	0.078932	0.026830	-0.577508	-0.309149	-0.395639	0.706348	0.357154	-0.492050	0.362493	0	0
10487	9.259928	1.951395	2.336225	-0.004517	0.093358	0.044387	-0.578910	-0.308840	-0.397031	0.706690	0.356545	-0.491580	0.363062	0	0
10488	9.313180	1.903529	2.408002	0.032128	0.095783	0.058501	-0.577640	-0.308570	-0.396911	0.706872	0.356124	-0.491001	0.363904	0	0
10489	9.313181	1.903468	2.395981	0.066820	0.072823	0.083185	-0.578477	-0.307392	-0.398740	0.706716	0.355904	-0.490554	0.365023	0	0
10490	9.245538	1.937460	2.357634	0.059735	0.129097	0.069078	-0.577046	-0.307547	-0.400633	0.706924	0.355502	-0.489676	0.366190	0	0
10491	9.235765	2.033957	2.393690	0.049790	0.143706	0.072569	-0.574512	-0.306118	-0.400115	0.707212	0.354955	-0.488750	0.367399	0	0
10492	9.286539	2.043925	2.475055	0.094457	0.150594	0.062139	-0.576054	-0.306836	-0.401217	0.707422	0.354753	-0.487564	0.368763	0	0
10493	9.226080	2.025470	2.617362	0.112749	0.159532	0.060406	-0.574351	-0.305558	-0.402663	0.707604	0.354652	-0.486248	0.370246	0	0
10494	9.056737	2.077838	2.450260	0.058065	0.156366	0.069066	-0.572642	-0.306051	-0.404101	0.707942	0.354133	-0.485178	0.371497	0	0
10495	8.998612	2.154990	2.455430	0.065387	0.154505	0.077879	-0.573333	-0.304293	-0.406640	0.708198	0.353630	-0.484131	0.372851	0	0
10496	8.945514	2.044274	2.446291	0.083537	0.138022	0.074403	-0.573208	-0.302806	-0.405236	0.708333	0.353332	-0.483113	0.374195	0	0
10497	8.863361	1.971661	2.345973	0.061134	0.152739	0.100638	-0.572907	-0.303276	-0.407217	0.708506	0.352695	-0.482172	0.375680	0	0
10498	8.812506	2.043514	2.257329	0.023587	0.145787	0.093556	-0.572056	-0.303004	-0.407797	0.708814	0.351848	-0.481388	0.376896	0	0
10499	8.964747	2.166617	2.364307	0.038106	0.123895	0.119979	-0.572611	-0.300067	-0.410061	0.708852	0.351065	-0.480802	0.378301	0	0
10500	9.037402	2.067994	2.402325	0.054251	0.083827	0.123557	-0.571491	-0.298167	-0.409522	0.708640	0.350520	-0.480447	0.379653	0	0
10501	9.187373	2.048705	2.439712	0.050538	0.062071	0.141126	-0.572047	-0.297286	-0.410930	0.708252	0.349958	-0.480325	0.381046	0	0
10502	9.313128	1.929169	2.718128	0.056731	0.001276	0.166620	-0.573035	-0.295985	-0.411594	0.707469	0.349535	-0.480694	0.382423	0	0
10503	9.342477	1.588153	2.896105	0.068214	-0.046924	0.156090	-0.575178	-0.292973	-0.409877	0.706435	0.349441	-0.481325	0.383623	0	0
10504	9.236357	1.298777	2.772096	0.046128	-0.081236	0.146355	-0.575330	-0.292369	-0.408888	0.705365	0.349356	-0.482244	0.384515	0	0
10505	9.062354	1.157137	2.802333	0.001058	-0.125317	0.140996	-0.577325	-0.289810	-0.407877	0.704242	0.349160	-0.483631	0.385009	0	0
10506	8.939043	1.125525	2.704686	-0.044222	-0.169417	0.112853	-0.579041	-0.287105	-0.406448	0.703187	0.348934	-0.485400	0.384916	0	0
10507	9.043093	1.086328	2.600576	-0.086106	-0.181786	0.133827	-0.580764	-0.284391	-0.404171	0.702116	0.348374	-0.487490	0.384736	0	0
10508	9.246386	0.924352	3.003134	-0.108277	-0.200670	0.128490	-0.584875	-0.282528	-0.403263	0.701062	0.347740	-0.489773	0.384331	0	0
10509	9.401336	0.772131	2.939616	-0.102922	-0.212543	0.116200	-0.587156	-0.278342	-0.402396	0.699959	0.347260	-0.492076	0.383834	0	0
10510	9.769056	0.659862	3.220721	-0.123771	-0.255979	0.075817	-0.590716	-0.276767	-0.399802	0.698881	0.346982	-0.494617	0.382784	0	0
10511	10.151542	0.312973	3.290337	-0.080155	-0.292687	0.075893	-0.592162	-0.273610	-0.396966	0.697446	0.347158	-0.497244	0.381835	0	0
10512	10.050313	-0.043107	3.308196	-0.104080	-0.323351	0.061741	-0.595021	-0.271895	-0.393676	0.696005	0.347340	-0.500120	0.380543	0	0
10513	9.590868	-0.097900	2.813920	-0.126978	-0.234219	0.042246	-0.598436	-0.270914	-0.391223	0.695140	0.347125	-0.502392	0.379324	0	0
10514	9.489220	-0.025886	2.742477	-0.077156	-0.193772	0.065146	-0.601011	-0.269647	-0.387936	0.694226	0.346982	-0.504265	0.378642	0	0
10515	9.619712	0.098517	2.623615	-0.066332	-0.232883	0.095975	-0.602447	-0.267680	-0.385943	0.692946	0.346906	-0.506479	0.378103	0	0
10516	9.793808	0.141727	2.648754	-0.035203	-0.224077	0.103952	-0.603745	-0.266445	-0.383243	0.691579	0.346968	-0.508533	0.377791	0	0
10517	9.963151	0.102955	2.647549	-0.018613	-0.204271	0.102207	-0.607439	-0.264142	-0.381779	0.690246	0.347076	-0.510383	0.377634	0	0
10518	9.909965	0.074434	2.705662	-0.031354	-0.168784	0.068774	-0.609865	-0.262152	-0.379629	0.689273	0.347133	-0.511913	0.377288	0	0
10519	9.643923	0.083429	2.503238	-0.037930	-0.056205	0.028242	-0.610868	-0.262556	-0.377915	0.689039	0.346922	-0.512556	0.377036	0	0
10520	9.474417	0.288164	2.473055	-0.080183	-0.031356	-0.020987	-0.611571	-0.261664	-0.378614	0.689275	0.346585	-0.513009	0.376299	0	0
10521	9.479044	0.506757	2.376674	-0.068089	-0.086815	-0.035747	-0.610016	-0.261109	-0.378924	0.689228	0.346608	-0.513754	0.375346	0	0
10522	9.474209	0.511155	2.292557	-0.029785	-0.111626	-0.016314	-0.613997	-0.260704	-0.376176	0.688858	0.346894	-0.514585	0.374621	0	0
10523	9.464763	0.293848	2.165379	0.014187	-0.108371	-0.018898	-0.613442	-0.259379	-0.375343	0.688350	0.347477	-0.515227	0.374132	0	0
10524	9.464754	0.305692	2.126901	-0.017797	-0.089973	-0.043566	-0.613156	-0.260858	-0.375200	0.688151	0.347904	-0.515769	0.373354	0	0
10525	9.484061	0.332995	2.295034	0.013553	0.033204	-0.015565	-0.613015	-0.261009	-0.375202	0.688362	0.347934	-0.515451	0.373377	0	0
10526	9.580743	0.397794	2.282254	0.017174	0.025910	-0.006752	-0.613313	-0.260836	-0.373361	0.688499	0.347981	-0.515191	0.373439	0	0
10527	9.546826	0.453254	2.289670	0.047421	-0.049657	-0.019732	-0.613023	-0.261880	-0.373926	0.688180	0.348574	-0.515302	0.373321	0	0
10528	9.503120	0.628802	2.236953	0.031397	-0.017745	0.004804	-0.614427	-0.260688	-0.375463	0.688001	0.348821	-0.515331	0.373381	0	0
10529	9.570794	0.674590	2.265272	0.032144	0.056664	0.022273	-0.614445	-0.261252	-0.373058	0.688125	0.348695	-0.514914	0.373843	0	0
10530	9.561227	0.568576	2.246194	0.025385	0.106629	0.028309	-0.613570	-0.261450	-0.376180	0.688518	0.348315	-0.514190	0.374470	0	0
10531	9.517791	0.472145	2.208122	0.014674	0.142099	0.012416	-0.612293	-0.260161	-0.377337	0.689179	0.347799	-0.513215	0.375073	0	0
10532	9.442771	0.520055	2.138908	-0.001659	0.151315	0.014131	-0.611721	-0.259300	-0.378480	0.689946	0.347137	-0.512233	0.375617	0	0
10533	9.459691	0.529721	2.150798	-0.019049	0.138757	0.022884	-0.610015	-0.257290	-0.380495	0.690664	0.346345	-0.511443	0.376105	0	0
10534	9.512963	0.460236	2.232209	0.023641	0.100296	0.037059	-0.609716	-0.258198	-0.382050	0.690994	0.345931	-0.510796	0.376759	0	0
10535	9.411487	0.361266	2.151288	-0.005635	0.095996	0.022927	-0.609417	-0.257049	-0.384462	0.691444	0.345390	-0.510250	0.377168	0	0
10536	9.285683	0.395182	2.156987	-0.028012	0.058981	0.005375	-0.610269	-0.257908	-0.383597	0.691860	0.344937	-0.509972	0.377196	0	0
10537	9.191333	0.423885	2.092739	-0.009200	0.024348	-0.003305	-0.609415	-0.258521	-0.384173	0.692055	0.344775	-0.509845	0.377158	0	0
10538	9.121360	0.375651	1.979946	0.007728	-0.006694	-0.010240	-0.610539	-0.257436	-0.384338	0.692071	0.344896	-0.509833	0.377034	0	0
10539	9.087512	0.363616	1.970586	-0.006670	0.022463	-0.017337	-0.608695	-0.257335	-0.385216	0.692300	0.344830	-0.509661	0.376905	0	0
10540	8.998017	0.389055	1.738008	0.006347	0.042318	-0.017323	-0.607841	-0.256480	-0.386364	0.692598	0.344793	-0.509292	0.376893	0	0
10541	9.014971	0.364991	1.745117	0.018861	0.023150	-0.030437	-0.608261	-0.257945	-0.386209	0.692790	0.344968	-0.508975	0.376807	0	0
10542	9.092371	0.360121	1.756577	0.045512	0.047423	-0.033036	-0.606287	-0.258420	-0.385533	0.693036	0.345263	-0.508367	0.376904	0	0
10543	9.218159	0.354307	1.594579	0.075619	0.072545	-0.066337	-0.607133	-0.259434	-0.385374	0.693418	0.345828	-0.507371	0.377027	0	0
10544	9.694562	0.425606	1.547764	0.073979	0.137823	-0.104125	-0.605691	-0.261263	-0.388215	0.694290	0.346340	-0.505782	0.377087	0	0
10545	10.120200	0.440971	1.852384	0.089180	0.054160	-0.148723	-0.604559	-0.263051	-0.387802	0.694837	0.347483	-0.504577	0.376641	0	0
10546	10.335237	0.628141	2.268996	0.071745	-0.009226	-0.174964	-0.602152	-0.265603	-0.387406	0.695237	0.348890	-0.503768	0.375685	0	0
10547	9.933548	0.810127	2.435270	0.065274	-0.100770	-0.187118	-0.601745	-0.267207	-0.384863	0.695224	0.350641	-0.503594	0.374309	0	0
10548	9.546389	1.011552	2.163852	0.086260	-0.023760	-0.159920	-0.601442	-0.271351	-0.385698	0.695437	0.352125	-0.502880	0.373479	0	0
10549	9.655188	1.059056	2.066849	0.093898	0.021531	-0.166085	-0.600035	-0.274164	-0.384014	0.695856	0.353510	-0.501819	0.372819	0	0
10550	9.913728	1.277484	2.487927	0.063194	-0.083498	-0.205458	-0.600463	-0.275913	-0.382869	0.696015	0.355282	-0.501441	0.371342	0	0
10551	10.034312	1.508556	2.588182	0.095295	-0.179901	-0.195560	-0.600486	-0.277543	-0.380281	0.695519	0.357571	-0.501667	0.369765	0	0
10552	10.097050	1.634915	2.837661	0.044205	-0.173112	-0.181622	-0.599639	-0.280497	-0.379010	0.695200	0.359418	-0.502062	0.368034	0	0
10553	9.932274	1.945659	2.824186	0.026844	-0.175655	-0.164036	-0.600499	-0.282227	-0.376870	0.694846	0.361053	-0.502615	0.366343	0	0
10554	9.545330	1.909976	2.798191	0.032623	-0.184717	-0.125420	-0.601362	-0.283954	-0.374446	0.694296	0.362576	-0.503330	0.364899	0	0
10555	9.487436	1.769576	2.630432	0.004969	-0.168142	-0.079908	-0.603635	-0.285951	-0.372281	0.693746	0.363605	-0.504209	0.363705	0	0
10556	9.124894	1.539944	2.344760	-0.087598	-0.140138	-0.073209	-0.603226	-0.285794	-0.370593	0.693661	0.363866	-0.505237	0.362177	0	0
10557	9.269992	1.588637	2.016684	-0.127632	-0.152537	-0.051326	-0.602972	-0.283999	-0.367779	0.693563	0.363772	-0.506590	0.360566	0	0
10558	9.356977	1.647878	2.330955	-0.180244	-0.130300	-0.018123	-0.604668	-0.282495	-0.368322	0.693660	0.363073	-0.508081	0.358982	0	0
10559	9.569892	1.588822	2.139513	-0.240147	-0.287647	0.182894	-0.608647	-0.280918	-0.366286	0.692432	0.361488	-0.511617	0.357929	0	0
10560	9.819167	1.393411	2.609081	-0.179338	0.016632	-0.063121	-0.609486	-0.279001	-0.367976	0.693427	0.360499	-0.511919	0.356564	0	0
10561	9.603672	1.638766	2.504669	-0.139850	0.094409	0.004501	-0.607646	-0.277572	-0.368860	0.694422	0.359150	-0.511797	0.356164	0	0
10562	9.719893	1.502019	2.633760	-0.113594	0.132316	0.047482	-0.607643	-0.276695	-0.369570	0.695374	0.357638	-0.511456	0.356318	0	0
10563	9.618533	1.375679	2.778512	-0.108838	0.152219	0.064996	-0.605784	-0.274954	-0.372050	0.696335	0.355985	-0.511034	0.356702	0	0
10564	9.444562	1.211813	2.698172	-0.108051	0.056973	0.135280	-0.606333	-0.272759	-0.374734	0.696565	0.354327	-0.511509	0.357223	0	0
10565	9.352717	1.144733	2.737366	-0.097193	0.030584	0.147605	-0.607464	-0.269062	-0.376003	0.696564	0.352764	-0.512181	0.357808	0	0
10566	9.357615	1.098134	2.569072	-0.078519	-0.038546	0.151241	-0.608740	-0.265799	-0.376703	0.696139	0.351569	-0.513269	0.358251	0	0
10567	9.435067	1.038098	2.621448	-0.085482	-0.049415	0.091552	-0.610164	-0.263699	-0.376123	0.695885	0.350659	-0.514256	0.358222	0	0
10568	9.284983	1.186447	2.396426	-0.151325	0.021873	0.000074	-0.610173	-0.262218	-0.375565	0.696564	0.349518	-0.514651	0.357451	0	0
10569	9.161508	1.316346	2.339520	-0.157864	0.133549	-0.020240	-0.610290	-0.261954	-0.378672	0.697901	0.348022	-0.514228	0.356910	0	0
10570	9.255907	1.248504	2.281184	-0.123632	0.184068	-0.022869	-0.608715	-0.259954	-0.381814	0.699395	0.346608	-0.513309	0.356683	0	0
10571	9.294650	1.200454	2.312196	-0.117202	0.175850	-0.010569	-0.606864	-0.258834	-0.383968	0.700768	0.345193	-0.512474	0.356562	0	0
10572	9.285082	1.089952	2.358036	-0.116289	0.255708	0.011240	-0.603723	-0.258645	-0.387976	0.702474	0.343397	-0.511139	0.356855	0	0
10573	9.343102	1.118635	2.333546	-0.100175	0.224714	0.006940	-0.604278	-0.258354	-0.389380	0.703967	0.341833	-0.509955	0.357108	0	0
10574	9.299521	1.157645	2.417981	-0.115342	0.187632	-0.017613	-0.603112	-0.256659	-0.394210	0.705417	0.340429	-0.508991	0.356965	0	0
10575	9.224399	1.200286	2.334692	-0.111486	0.172235	0.003471	-0.602118	-0.254667	-0.396319	0.706686	0.338987	-0.508200	0.356953	0	0
10576	9.151830	1.219121	2.229421	-0.108953	0.164947	-0.017570	-0.599977	-0.254738	-0.398897	0.707992	0.337706	-0.507368	0.356762	0	0
10577	9.134881	1.231499	2.292045	-0.106543	0.121380	-0.008731	-0.599687	-0.250639	-0.401322	0.709025	0.336540	-0.506874	0.356514	0	0
10578	9.038107	1.276428	2.102781	-0.133251	0.070793	0.010589	-0.599399	-0.250357	-0.402034	0.709831	0.335277	-0.506889	0.356079	0	0
10579	9.081555	1.367619	2.056708	-0.142811	0.130759	0.010514	-0.597820	-0.249539	-0.405313	0.710961	0.333724	-0.506520	0.355811	0	0
10580	9.168547	1.449236	2.034368	-0.137512	0.087164	0.040444	-0.597958	-0.248952	-0.405879	0.711753	0.332219	-0.506530	0.355621	0	0
10581	9.381385	1.444481	2.107348	-0.121118	0.057985	0.072117	-0.598668	-0.244378	-0.407158	0.712217	0.330767	-0.506804	0.355655	0	0
10582	9.865150	1.391681	2.279366	-0.084452	0.039511	0.119616	-0.596968	-0.242361	-0.408467	0.712308	0.329405	-0.507225	0.356135	0	0
10583	9.933066	1.121670	3.180679	-0.002830	-0.075430	0.193588	-0.598535	-0.238494	-0.408458	0.711269	0.328653	-0.508426	0.357192	0	0
10584	9.851329	0.671201	2.628669	-0.035472	-0.124188	0.222428	-0.603509	-0.236007	-0.405985	0.709994	0.327701	-0.510172	0.358112	0	0
10585	9.653260	0.384169	2.942900	-0.062197	-0.118462	0.288086	-0.605936	-0.231812	-0.404550	0.708584	0.326193	-0.512195	0.359393	0	0
10586	9.237680	-0.027774	2.773167	-0.180205	-0.132016	0.233299	-0.608358	-0.227771	-0.403680	0.707690	0.324183	-0.514543	0.359618	0	0
10587	8.889333	0.042247	2.713145	-0.265652	-0.160334	0.192771	-0.610073	-0.222423	-0.403393	0.707054	0.321865	-0.517272	0.359038	0	0
10588	8.700665	0.079592	2.425985	-0.287804	-0.181933	0.175205	-0.613494	-0.218202	-0.401377	0.706441	0.319564	-0.520158	0.358128	0	0
10589	8.937785	-0.007795	2.352196	-0.285885	-0.152956	0.150588	-0.615485	-0.213150	-0.401790	0.706040	0.317285	-0.522758	0.357159	0	0
10590	9.484289	0.074776	2.651070	-0.283250	-0.207488	0.106820	-0.618341	-0.207472	-0.400355	0.705503	0.315454	-0.525578	0.355699	0	0
10591	9.984758	0.243796	2.892508	-0.242300	-0.222422	0.020992	-0.619492	-0.205659	-0.398507	0.705045	0.314401	-0.528090	0.353816	0	0
10592	10.171064	0.144077	3.223013	-0.214422	-0.304361	-0.047310	-0.622060	-0.203814	-0.396353	0.704309	0.314204	-0.530849	0.351319	0	0
10593	10.060130	-0.101217	2.291180	-0.210831	0.034963	-0.017949	-0.623767	-0.201708	-0.395769	0.705243	0.312666	-0.531303	0.350129	0	0
10594	10.340835	-0.345905	3.501063	-0.079441	0.095601	-0.056406	-0.622340	-0.202783	-0.397060	0.706230	0.312062	-0.530736	0.349538	0	0
10595	9.891330	-0.624668	2.518838	-0.198276	-0.337180	-0.013193	-0.623213	-0.200824	-0.394793	0.705124	0.311879	-0.533782	0.347287	0	0
10596	9.596153	-0.518516	2.477631	-0.178731	-0.266537	-0.040424	-0.625794	-0.198520	-0.391087	0.704429	0.311750	-0.536160	0.345144	0	0
10597	9.687880	-0.313011	2.197902	-0.174591	-0.203069	-0.043945	-0.628351	-0.198451	-0.389491	0.704057	0.311425	-0.538071	0.343215	0	0
10598	9.663381	0.000004	2.197826	-0.200200	-0.157490	-0.079089	-0.628227	-0.197550	-0.387802	0.704136	0.310973	-0.539625	0.341019	0	0
10599	9.694900	-0.077035	2.207276	-0.136036	-0.089076	-0.122920	-0.628682	-0.197209	-0.384263	0.704519	0.310950	-0.540350	0.339095	0	0
10600	9.518316	-0.020981	1.814226	-0.169401	0.094481	-0.168853	-0.627258	-0.197839	-0.385273	0.706159	0.310340	-0.539737	0.337212	0	0
10601	9.518281	-0.014432	2.158026	-0.144131	0.355604	-0.244607	-0.623671	-0.200919	-0.390688	0.709365	0.309408	-0.536966	0.335761	0	0
10602	9.712019	-0.264945	2.188070	-0.147664	0.134191	-0.231222	-0.623212	-0.203322	-0.393935	0.711348	0.309142	-0.535798	0.333670	0	0
10603	9.424181	-0.249781	2.247862	-0.232789	-0.059238	-0.167122	-0.618964	-0.205476	-0.394136	0.712326	0.308543	-0.536497	0.331005	0	0
10604	9.296011	-0.252835	2.082909	-0.260244	-0.069899	-0.172440	-0.620093	-0.204280	-0.394829	0.713353	0.307836	-0.537326	0.328092	0	0
10605	9.271509	0.062576	2.080426	-0.280059	-0.000767	-0.193559	-0.619667	-0.205320	-0.394691	0.714862	0.306843	-0.537672	0.325158	0	0
10606	9.344052	0.074773	2.132780	-0.253897	0.042587	-0.161957	-0.617825	-0.205510	-0.395144	0.716425	0.305751	-0.537698	0.322695	0	0
10607	9.540261	-0.221839	2.093120	-0.212888	0.122072	-0.160274	-0.616123	-0.203790	-0.396592	0.718266	0.304655	-0.537040	0.320731	0	0
10608	9.610464	-0.293612	2.203261	-0.220644	0.201973	-0.188496	-0.612698	-0.205371	-0.400032	0.720654	0.303424	-0.535724	0.318735	0	0
10609	9.460431	-0.225444	2.310088	-0.247074	0.199500	-0.174505	-0.610253	-0.209147	-0.403730	0.723042	0.301900	-0.534563	0.316715	0	0
10610	9.378137	-0.176431	2.457307	-0.268980	0.213308	-0.181590	-0.607681	-0.210116	-0.406735	0.725595	0.300240	-0.533324	0.314536	0	0
10611	9.317604	-0.122587	2.613981	-0.305653	0.220877	-0.200986	-0.604131	-0.208447	-0.409485	0.728334	0.298354	-0.532098	0.312068	0	0
10612	9.298206	-0.078932	2.671789	-0.318957	0.181056	-0.218508	-0.601977	-0.209415	-0.413190	0.730954	0.296617	-0.531122	0.309247	0	0
10613	9.054036	-0.175816	2.486121	-0.318997	0.164735	-0.222026	-0.599968	-0.210964	-0.416324	0.733473	0.294906	-0.530265	0.306377	0	0
10614	9.044526	-0.384972	3.020102	-0.325260	0.127580	-0.272956	-0.594419	-0.209948	-0.421223	0.735968	0.293564	-0.529520	0.302953	0	0
10615	8.841286	-0.248744	2.285779	-0.367024	-0.049058	-0.302619	-0.592430	-0.213234	-0.421242	0.737710	0.292561	-0.530123	0.298599	0	0
10616	8.739331	0.117716	2.358352	-0.389990	-0.056094	-0.288537	-0.592696	-0.213838	-0.423072	0.739436	0.291369	-0.530854	0.294165	0	0
10617	8.908452	0.291461	2.486804	-0.343941	-0.101848	-0.283933	-0.589885	-0.214463	-0.420996	0.740740	0.290578	-0.531811	0.289905	0	0
10618	9.534418	0.752789	2.484259	-0.374073	-0.159740	-0.298710	-0.589314	-0.215070	-0.421426	0.741863	0.289846	-0.533208	0.285164	0	0
10619	10.032327	1.038854	3.018937	-0.313642	-0.289121	-0.318504	-0.588891	-0.218016	-0.420290	0.742143	0.289986	-0.535341	0.280252	0	0
10620	10.322465	1.143953	2.937392	-0.271598	-0.294935	-0.298174	-0.590329	-0.220307	-0.416442	0.742206	0.290381	-0.537423	0.275656	0	0
10621	10.339218	1.322037	2.927508	-0.217699	-0.221845	-0.247196	-0.589635	-0.222508	-0.414042	0.742336	0.290652	-0.538972	0.271971	0	0
10622	10.041576	1.476295	2.876663	-0.176461	-0.144988	-0.192759	-0.589634	-0.222951	-0.414040	0.742616	0.290764	-0.539968	0.269095	0	0
10623	9.724518	1.693444	2.878803	-0.147923	-0.172369	-0.124163	-0.590209	-0.224690	-0.412186	0.742462	0.290749	-0.541307	0.266837	0	0
10624	9.574246	2.011364	2.860408	-0.164992	-0.190317	-0.053901	-0.590794	-0.226123	-0.409344	0.742080	0.290314	-0.543004	0.264919	0	0
10625	9.467402	2.446704	2.745430	-0.181229	-0.181978	-0.016984	-0.591927	-0.227125	-0.408615	0.741677	0.289494	-0.544805	0.263243	0	0
10626	9.312447	2.612848	2.705555	-0.197202	-0.155493	0.018083	-0.591665	-0.224460	-0.407218	0.741377	0.288332	-0.546530	0.261780	0	0
10627	9.479387	2.545917	2.848644	-0.152037	-0.159531	-0.032716	-0.591115	-0.223129	-0.405820	0.741044	0.287755	-0.548035	0.260208	0	0
10628	9.065649	2.732233	2.437986	-0.158191	-0.279163	0.114895	-0.594243	-0.223189	-0.403508	0.739693	0.286670	-0.550845	0.259316	0	0
10629	9.608069	2.070290	2.619689	-0.122556	-0.081817	-0.118857	-0.593394	-0.222032	-0.404092	0.739917	0.286587	-0.551445	0.257485	0	0
10630	9.032239	2.334234	1.801432	-0.164340	-0.215785	-0.195942	-0.594253	-0.223764	-0.402092	0.739725	0.286997	-0.552903	0.254437	0	0
10631	9.121749	2.317078	1.767133	-0.059474	0.082004	0.033841	-0.594670	-0.223471	-0.403075	0.740279	0.286122	-0.552562	0.254550	0	0
10632	9.811206	2.119333	2.377741	-0.141768	-0.083459	-0.013570	-0.592268	-0.222049	-0.403545	0.740284	0.285351	-0.553504	0.253354	0	0
10633	9.574146	2.171535	2.158241	-0.047906	-0.124079	0.114840	-0.593409	-0.222160	-0.402254	0.739458	0.284638	-0.554889	0.253539	0	0
10634	9.593948	1.707459	2.278686	0.028050	0.000504	0.093679	-0.595101	-0.220367	-0.403364	0.739169	0.284315	-0.555082	0.254316	0	0
10635	9.615588	1.853207	2.064432	0.057751	0.073747	0.077902	-0.594250	-0.221270	-0.403374	0.739232	0.284087	-0.554629	0.255375	0	0
10636	9.613117	1.874375	2.441898	0.127163	0.057791	0.114942	-0.593414	-0.219509	-0.402689	0.738923	0.284233	-0.554205	0.257021	0	0
10637	9.608421	1.725527	2.523798	0.195996	-0.020810	0.125700	-0.593702	-0.219937	-0.401835	0.737943	0.285004	-0.554228	0.258929	0	0
10638	9.444135	1.574685	2.164486	0.322166	-0.045433	0.152324	-0.595118	-0.221081	-0.401100	0.736401	0.286644	-0.554163	0.261634	0	0
10639	9.279722	1.521867	2.146496	0.322154	0.205017	0.102839	-0.595089	-0.223174	-0.403776	0.736357	0.287874	-0.552117	0.264714	0	0
10640	9.236115	1.594133	2.141947	0.360647	0.226487	0.102920	-0.593123	-0.222170	-0.402683	0.736318	0.289350	-0.549788	0.268040	0	0
10641	9.151432	1.627771	2.104071	0.404573	0.204374	0.139917	-0.591831	-0.225308	-0.403962	0.735906	0.290977	-0.547614	0.271834	0	0
10642	9.090795	1.805654	2.032242	0.428417	0.209640	0.155808	-0.589980	-0.227420	-0.404831	0.735403	0.292694	-0.545356	0.275860	0	0
10643	9.158345	1.978787	2.009969	0.487017	0.192846	0.206914	-0.590392	-0.228308	-0.405951	0.734467	0.294580	-0.543208	0.280547	0	0
10644	9.255033	2.018243	2.223207	0.522830	0.096378	0.235215	-0.589985	-0.232703	-0.402265	0.732807	0.296858	-0.541720	0.285323	0	0
10645	9.293781	1.965414	2.261435	0.550204	0.068939	0.261629	-0.591672	-0.234736	-0.402511	0.730807	0.299243	-0.540427	0.290368	0	0
10646	9.110114	1.829992	2.089782	0.552668	0.123374	0.265038	-0.590562	-0.236056	-0.399556	0.729066	0.301476	-0.538707	0.295582	0	0
10647	9.003845	1.685298	2.011337	0.549045	0.221410	0.263109	-0.590138	-0.235771	-0.399706	0.727833	0.303375	-0.536267	0.301066	0	0
10648	8.970037	1.634681	1.989987	0.535640	0.258722	0.254240	-0.588721	-0.238890	-0.399009	0.726845	0.305115	-0.533536	0.306496	0	0
10649	8.984541	1.637406	2.057197	0.493648	0.252721	0.262922	-0.588405	-0.238938	-0.402970	0.725890	0.306496	-0.530994	0.311751	0	0
10650	8.998956	1.724626	2.170020	0.456849	0.223088	0.269035	-0.586443	-0.238957	-0.401024	0.724856	0.307672	-0.528772	0.316736	0	0
10651	9.238260	1.854920	2.295590	0.439936	0.169678	0.282266	-0.586852	-0.239996	-0.402426	0.723518	0.308804	-0.527024	0.321569	0	0
10652	9.342402	1.687790	2.602708	0.454226	0.116937	0.301628	-0.587134	-0.239404	-0.402706	0.721784	0.310109	-0.525647	0.326428	0	0
10653	9.608648	1.480965	2.723547	0.456266	0.116899	0.322649	-0.587855	-0.240253	-0.400713	0.719944	0.311298	-0.524320	0.331455	0	0
10654	9.657256	1.215488	3.086448	0.420909	0.030082	0.329623	-0.589994	-0.239303	-0.398704	0.717722	0.312486	-0.523733	0.336053	0	0
10655	9.996078	1.005335	3.045676	0.453666	-0.046433	0.387679	-0.591567	-0.237191	-0.397274	0.714771	0.313841	-0.523758	0.341004	0	0
10656	10.127102	0.563562	3.323970	0.505351	-0.068614	0.464942	-0.591882	-0.236263	-0.393741	0.711259	0.315233	-0.523979	0.346678	0	0
10657	9.769773	-0.084897	3.533874	0.428280	-0.143274	0.457653	-0.595868	-0.236145	-0.390285	0.707585	0.316347	-0.524957	0.351664	0	0
10658	9.421621	-0.164549	2.916189	0.227728	-0.258736	0.356386	-0.600713	-0.233498	-0.386402	0.704280	0.316984	-0.527114	0.354488	0	0
10659	9.043907	0.295153	2.303089	0.110849	-0.187915	0.278031	-0.603026	-0.230006	-0.381434	0.701976	0.316938	-0.528935	0.356381	0	0
10660	8.937191	0.584628	2.385377	0.083348	-0.103310	0.193678	-0.605584	-0.229349	-0.379982	0.700508	0.316857	-0.529982	0.357783	0	0
10661	9.046154	0.463847	2.336595	0.160516	-0.024122	0.162142	-0.606604	-0.225910	-0.377578	0.699319	0.317182	-0.530101	0.359640	0	0
10662	9.404594	-0.031873	2.485847	0.195856	0.082592	0.107564	-0.607159	-0.227674	-0.378126	0.698782	0.317675	-0.529165	0.361621	0	0
10663	9.830704	-0.492849	2.860575	0.037308	0.000309	-0.005145	-0.605461	-0.228299	-0.378151	0.698714	0.317933	-0.529024	0.361734	0	0
10664	9.924914	-0.368307	2.758807	-0.126469	-0.081877	-0.072087	-0.604895	-0.228019	-0.378445	0.698978	0.317718	-0.529830	0.360230	0	0
10665	9.740772	-0.022537	2.524256	-0.158943	-0.023515	-0.075664	-0.605875	-0.228891	-0.379131	0.699659	0.317062	-0.530337	0.358736	0	0
10666	9.474515	0.180383	2.583737	-0.175597	-0.034229	-0.080037	-0.605877	-0.227714	-0.379419	0.700355	0.316372	-0.530958	0.357065	0	0
10667	9.242257	0.261832	2.436305	-0.162824	-0.028872	-0.089651	-0.604315	-0.228490	-0.380006	0.701065	0.315778	-0.531468	0.355434	0	0
10668	9.261717	0.162391	2.296798	-0.133181	0.028939	-0.108982	-0.602463	-0.228546	-0.381732	0.702060	0.315312	-0.531400	0.353982	0	0
10669	9.455444	-0.078408	2.343663	-0.152392	0.041758	-0.138936	-0.602722	-0.230921	-0.383695	0.703282	0.314799	-0.531219	0.352282	0	0
10670	9.663664	-0.299943	2.395216	-0.189725	0.096456	-0.195310	-0.601005	-0.230248	-0.386552	0.705111	0.314153	-0.530598	0.350132	0	0
10671	9.687805	-0.270167	2.577737	-0.214346	0.127510	-0.216466	-0.598019	-0.232095	-0.388006	0.707244	0.313306	-0.529778	0.347822	0	0
10672	9.704580	-0.118287	2.623172	-0.193945	0.054760	-0.200489	-0.597426	-0.233316	-0.390837	0.708869	0.312797	-0.529441	0.345477	0	0
10673	9.622427	-0.088952	2.611381	-0.152502	-0.000058	-0.189767	-0.594863	-0.234536	-0.392180	0.710028	0.312682	-0.529385	0.343280	0	0
10674	9.494264	-0.106026	2.530587	-0.130608	-0.000232	-0.196741	-0.593001	-0.236809	-0.394320	0.711142	0.312787	-0.529224	0.341120	0	0
10675	9.482191	-0.123055	2.492221	-0.185791	-0.004341	-0.246015	-0.592290	-0.239621	-0.393896	0.712564	0.312742	-0.529130	0.338330	0	0
10676	9.450633	-0.002874	2.444269	-0.196968	0.012978	-0.286401	-0.590150	-0.241452	-0.395618	0.714246	0.312799	-0.528809	0.335216	0	0
10677	9.411839	0.084339	2.540651	-0.198016	0.129145	-0.305841	-0.587017	-0.243310	-0.397921	0.716596	0.312525	-0.527603	0.332346	0	0
10678	9.329672	0.008051	2.666333	-0.191041	0.100058	-0.316343	-0.585007	-0.245448	-0.401053	0.718799	0.312482	-0.526533	0.329311	0	0
10679	9.165265	-0.031462	2.422335	-0.208094	0.038483	-0.340885	-0.580158	-0.251773	-0.404071	0.720796	0.312607	-0.525886	0.325844	0	0
10680	9.307912	0.034912	2.257751	-0.226466	0.053115	-0.370759	-0.579014	-0.254311	-0.404786	0.723016	0.312740	-0.525081	0.322074	0	0
10681	9.445703	0.079620	2.569258	-0.294409	0.055474	-0.406018	-0.575170	-0.256776	-0.407381	0.725553	0.312513	-0.524365	0.317725	0	0
10682	9.184274	0.310318	2.409897	-0.375527	0.045241	-0.486880	-0.572580	-0.260413	-0.411645	0.728529	0.312183	-0.523703	0.312288	0	0
10683	9.280915	0.406912	2.495664	-0.446478	0.110236	-0.515190	-0.566628	-0.260262	-0.413862	0.732117	0.311227	-0.522687	0.306497	0	0
10684	9.396506	0.925893	2.321292	-0.429743	0.051117	-0.499138	-0.564885	-0.263884	-0.418254	0.735266	0.310517	-0.522069	0.300678	0	0
10685	9.676429	1.423072	2.720695	-0.407069	0.045548	-0.480539	-0.560058	-0.266391	-0.419847	0.738223	0.309840	-0.521470	0.295119	0	0
10686	9.712584	1.543564	2.753992	-0.329572	-0.087560	-0.452946	-0.557345	-0.270008	-0.421854	0.740142	0.310013	-0.521680	0.289710	0	0
10687	9.671215	1.807811	2.626654	-0.317698	0.023062	-0.445972	-0.555610	-0.272737	-0.425544	0.742552	0.309868	-0.521055	0.284781	0	0
10688	9.506628	1.905655	2.885030	-0.262199	-0.010013	-0.419457	-0.551496	-0.277837	-0.425590	0.744527	0.310121	-0.520572	0.280196	0	0
10689	9.189717	1.973658	2.911332	-0.243196	-0.044603	-0.401810	-0.549210	-0.279090	-0.428165	0.746191	0.310475	-0.520347	0.275758	0	0
10690	8.996001	2.216088	2.710594	-0.242609	-0.022784	-0.347370	-0.547921	-0.282076	-0.429021	0.747806	0.310522	-0.520105	0.271759	0	0
10691	8.935242	2.512183	2.686754	-0.240042	-0.064513	-0.306869	-0.545797	-0.285357	-0.428335	0.749068	0.310449	-0.520296	0.267973	0	0
10692	9.092145	2.801994	2.911370	-0.186612	-0.126633	-0.264465	-0.544092	-0.285550	-0.429351	0.749722	0.310754	-0.520922	0.264556	0	0
10693	9.145513	2.638518	2.973624	-0.136192	-0.044456	-0.220614	-0.541960	-0.288107	-0.429940	0.750519	0.310954	-0.520940	0.262011	0	0
10694	9.179588	2.421911	2.997594	-0.198277	-0.003149	-0.278788	-0.542797	-0.289572	-0.430627	0.751874	0.310914	-0.520614	0.258803	0	0
10695	9.041586	2.559491	3.027340	-0.251251	-0.019016	-0.257804	-0.540944	-0.292863	-0.431350	0.753244	0.310371	-0.520613	0.255453	0	0
10696	8.949406	2.831679	3.027792	-0.301021	0.023167	-0.233341	-0.538939	-0.291468	-0.435062	0.754917	0.309245	-0.520480	0.252126	0	0
10697	9.089539	2.971604	3.125228	-0.294848	0.003151	-0.224486	-0.537371	-0.292692	-0.436213	0.756432	0.308136	-0.520510	0.248860	0	0
10698	9.314385	3.062501	3.073022	-0.317169	-0.038434	-0.224454	-0.537348	-0.293015	-0.438896	0.757790	0.306987	-0.520896	0.245319	0	0
10699	9.350754	2.980203	2.995888	-0.300462	-0.007732	-0.230615	-0.534378	-0.292491	-0.439371	0.759258	0.305889	-0.520987	0.241933	0	0
10700	9.210579	2.892601	2.770985	-0.288828	0.053881	-0.228056	-0.532793	-0.292562	-0.443070	0.760996	0.304739	-0.520576	0.238787	0	0
10701	8.983270	2.845103	2.835195	-0.273510	0.090103	-0.182455	-0.530374	-0.293513	-0.444660	0.762756	0.303353	-0.519991	0.236199	0	0
10702	8.765628	2.802528	2.923372	-0.256380	0.140822	-0.152663	-0.529367	-0.292674	-0.447082	0.764649	0.301845	-0.519057	0.234055	0	0
10703	8.765602	2.813080	3.106086	-0.212248	0.151377	-0.117471	-0.526502	-0.292780	-0.451650	0.766374	0.300440	-0.518044	0.232460	0	0
10704	8.838169	2.796617	3.204143	-0.155844	0.183607	-0.059463	-0.525771	-0.292826	-0.454629	0.767956	0.299112	-0.516820	0.231674	0	0
10705	8.898675	2.746587	3.326357	-0.110596	0.188708	0.001176	-0.522782	-0.291739	-0.457650	0.769284	0.297783	-0.515633	0.231624	0	0
10706	8.833452	2.655780	3.442311	-0.084763	0.215731	0.003808	-0.521066	-0.290917	-0.460366	0.770665	0.296597	-0.514181	0.231783	0	0
10707	8.741575	2.626905	3.418964	-0.076919	0.248357	0.031856	-0.518785	-0.290107	-0.463092	0.772122	0.295228	-0.512540	0.232316	0	0
10708	8.743942	2.682056	3.375625	-0.021532	0.287847	0.067932	-0.517061	-0.288414	-0.467083	0.773526	0.294029	-0.510568	0.233504	0	0
10709	8.782660	2.642235	3.606181	0.053581	0.265488	0.130432	-0.514773	-0.288494	-0.470229	0.774446	0.293121	-0.508771	0.235512	0	0
10710	8.819010	2.576947	3.560288	0.099000	0.185276	0.183284	-0.513349	-0.286774	-0.472238	0.774691	0.292502	-0.507641	0.237902	0	0
10711	8.819044	2.538657	3.606000	0.067634	0.116583	0.214879	-0.513775	-0.285734	-0.472377	0.774602	0.291622	-0.507203	0.240196	0	0
10712	8.944853	2.506687	3.508937	0.083770	0.073782	0.220236	-0.513340	-0.283846	-0.474370	0.774228	0.290960	-0.507074	0.242465	0	0
10713	8.998222	2.363544	3.306708	0.109189	0.052675	0.209764	-0.514890	-0.283968	-0.474909	0.773698	0.290579	-0.507009	0.244740	0	0
10714	9.259507	2.284180	3.398629	0.101888	0.189718	0.177964	-0.515185	-0.280714	-0.474636	0.773953	0.289984	-0.505810	0.247108	0	0
10715	9.240443	1.959101	3.858243	0.116797	0.073479	0.222812	-0.515466	-0.279534	-0.475202	0.773465	0.289543	-0.505595	0.249581	0	0
10716	8.902161	1.663969	3.481085	0.003521	0.044462	0.205828	-0.514334	-0.278090	-0.475933	0.773192	0.288403	-0.505840	0.251243	0	0
10717	8.616757	1.696437	3.153764	-0.062493	0.027762	0.174106	-0.514470	-0.276330	-0.477210	0.773107	0.286933	-0.506281	0.252299	0	0
10718	8.602102	1.868091	2.814734	-0.108530	0.001801	0.151264	-0.516740	-0.272747	-0.477471	0.773073	0.285307	-0.506978	0.252847	0	0
10719	8.640588	2.054978	3.124446	0.003956	-0.256825	0.139623	-0.518449	-0.270933	-0.476603	0.771435	0.285244	-0.509347	0.253158	0	0
10720	8.935967	1.730602	3.336530	0.136340	0.306578	0.319909	-0.518161	-0.268006	-0.478316	0.771819	0.283870	-0.507549	0.257114	0	0
10721	9.507157	1.330588	3.428852	0.039378	-0.199143	0.144738	-0.518301	-0.266242	-0.479169	0.770355	0.283915	-0.509391	0.257811	0	0
10722	9.197435	1.502280	3.012638	-0.033916	0.002916	0.112752	-0.520861	-0.265728	-0.477292	0.770203	0.283056	-0.509780	0.258439	0	0
10723	9.344968	1.468228	3.463584	0.007927	0.149619	0.179342	-0.520866	-0.263959	-0.477441	0.770510	0.281780	-0.509111	0.260229	0	0
10724	9.274849	1.442141	3.521820	-0.003046	0.137020	0.189852	-0.520556	-0.263559	-0.480839	0.770749	0.280418	-0.508601	0.261987	0	0
10725	9.199759	1.534951	3.762716	-0.044355	0.063857	0.140721	-0.519713	-0.261072	-0.481146	0.770862	0.279156	-0.508616	0.262972	0	0
10726	8.895021	1.557418	3.356204	-0.033739	0.008428	0.140822	-0.521415	-0.257502	-0.481699	0.770656	0.278141	-0.509037	0.263833	0	0
10727	8.868533	1.450944	3.241081	-0.017558	-0.024383	0.133858	-0.521406	-0.256633	-0.483116	0.770261	0.277351	-0.509640	0.264654	0	0
10728	9.008958	1.297211	3.350775	-0.030419	-0.024300	0.119750	-0.521426	-0.253375	-0.481999	0.769932	0.276555	-0.510245	0.265277	0	0
10729	9.100843	1.321077	3.335659	-0.046798	-0.000590	0.103016	-0.523692	-0.253323	-0.481397	0.769819	0.275633	-0.510654	0.265778	0	0
10730	9.154011	1.371119	3.248677	-0.045089	-0.006062	0.095146	-0.523407	-0.251862	-0.482256	0.769687	0.274801	-0.511087	0.266188	0	0
10731	9.168571	1.320636	3.267846	-0.058209	-0.019583	0.065283	-0.523699	-0.249787	-0.481836	0.769606	0.274034	-0.511569	0.266288	0	0
10732	9.139551	1.315961	3.287296	-0.071223	-0.018578	0.035411	-0.525114	-0.249168	-0.481815	0.769640	0.273339	-0.512003	0.266070	0	0
10733	9.081529	1.294186	3.249269	-0.073009	-0.012210	0.030126	-0.525397	-0.247693	-0.482382	0.769730	0.272617	-0.512370	0.265842	0	0
10734	9.042850	1.272673	3.268804	-0.115231	-0.023665	0.012482	-0.525113	-0.244908	-0.483529	0.769918	0.271713	-0.512898	0.265206	0	0
10735	9.110569	1.277314	3.253880	-0.109923	-0.050936	0.021309	-0.525119	-0.244166	-0.483109	0.769932	0.270853	-0.513636	0.264617	0	0
10736	9.204861	1.315476	3.209883	-0.132169	-0.063482	-0.005040	-0.526403	-0.242656	-0.482246	0.770003	0.270015	-0.514465	0.263652	0	0
10737	9.275031	1.286421	3.197373	-0.108293	-0.048261	-0.005007	-0.525977	-0.242227	-0.482679	0.770093	0.269295	-0.515105	0.262875	0	0
10738	9.308921	1.252944	3.252450	-0.108303	-0.029216	-0.026102	-0.527946	-0.241463	-0.484063	0.770330	0.268658	-0.515549	0.261961	0	0
10739	9.221807	1.303207	3.168898	-0.108301	-0.009256	-0.048055	-0.527956	-0.239981	-0.483363	0.770732	0.268056	-0.515772	0.260956	0	0
10740	9.134795	1.238636	3.229692	-0.093556	-0.014801	-0.027850	-0.528799	-0.239382	-0.484199	0.771006	0.267502	-0.516060	0.260144	0	0
10741	9.178284	1.286698	3.224526	-0.099003	-0.005687	-0.030493	-0.528807	-0.238344	-0.483638	0.771353	0.266872	-0.516276	0.259331	0	0
10742	9.221771	1.334760	3.219361	-0.098226	-0.007517	-0.041883	-0.527386	-0.240439	-0.483794	0.771711	0.266336	-0.516481	0.258407	0	0
10743	9.260411	1.390258	3.255097	-0.102776	0.010663	-0.054189	-0.527961	-0.237771	-0.483655	0.772212	0.265756	-0.516517	0.257435	0	0
10744	9.197578	1.316979	3.505656	-0.090610	-0.058384	-0.052342	-0.527098	-0.238982	-0.484935	0.772312	0.265461	-0.517067	0.256332	0	0
10745	9.238754	1.272697	3.329882	-0.131583	0.070785	-0.073674	-0.526525	-0.239150	-0.485792	0.773248	0.264604	-0.516658	0.255219	0	0
10746	9.139594	1.272602	3.282522	-0.125334	-0.037253	-0.091072	-0.525112	-0.237563	-0.486387	0.773646	0.264185	-0.517029	0.253693	0	0
10747	9.236331	1.286612	3.224102	-0.171325	0.057470	-0.122889	-0.525672	-0.235795	-0.487657	0.774738	0.263308	-0.516690	0.251957	0	0
10748	9.144341	1.377677	3.114105	-0.152563	0.009230	-0.121004	-0.525093	-0.237293	-0.488790	0.775517	0.262713	-0.516687	0.250180	0	0
10749	9.197502	1.403104	3.397396	-0.167887	0.068338	-0.147442	-0.523953	-0.236301	-0.490368	0.776710	0.261960	-0.516185	0.248297	0	0
10750	9.129738	1.460113	3.224740	-0.165194	0.036567	-0.122807	-0.521965	-0.235324	-0.491817	0.777661	0.261204	-0.515993	0.246509	0	0
10751	9.134542	1.484678	3.323258	-0.197913	0.069504	-0.135209	-0.520969	-0.236381	-0.492253	0.778899	0.260150	-0.515583	0.244567	0	0
10752	9.129725	1.460865	3.373802	-0.180914	0.107494	-0.105389	-0.517830	-0.235307	-0.496265	0.780205	0.259006	-0.514917	0.243016	0	0
10753	9.047305	1.632747	3.537752	-0.158364	0.163612	-0.070268	-0.516830	-0.234166	-0.497982	0.781658	0.257692	-0.513838	0.242025	0	0
10754	9.178035	1.523389	3.373398	-0.121298	-0.079927	-0.090945	-0.517814	-0.234299	-0.498531	0.781804	0.257389	-0.514526	0.240409	0	0
10755	9.008805	1.455793	3.288137	-0.159556	0.029292	-0.094709	-0.517527	-0.233283	-0.499529	0.782623	0.256517	-0.514432	0.238871	0	0
10756	9.006366	1.466057	3.413167	-0.199519	0.044153	-0.080783	-0.515831	-0.230966	-0.500414	0.783579	0.255249	-0.514359	0.237249	0	0
10757	8.965229	1.489927	3.360554	-0.233068	0.082537	-0.094948	-0.512711	-0.228545	-0.502595	0.784852	0.253673	-0.514018	0.235464	0	0
10758	9.107854	1.548478	3.554208	-0.258026	0.086354	-0.124834	-0.511850	-0.229314	-0.503878	0.786265	0.252070	-0.513633	0.233301	0	0
10759	8.974803	1.591053	3.365211	-0.237930	0.044472	-0.084354	-0.510969	-0.227757	-0.508420	0.787318	0.250486	-0.513620	0.231476	0	0
10760	9.052213	1.562897	3.532964	-0.204479	-0.010239	-0.060518	-0.511531	-0.226722	-0.509263	0.787941	0.249193	-0.514026	0.229845	0	0
10761	9.066873	1.422765	3.439206	-0.196038	-0.021196	-0.033312	-0.509979	-0.224104	-0.509865	0.788426	0.247826	-0.514556	0.228470	0	0
10762	9.120043	1.461267	3.450808	-0.217614	0.093279	-0.110725	-0.509271	-0.222651	-0.510589	0.789720	0.246450	-0.514046	0.226631	0	0
10763	9.095757	1.562347	3.436477	-0.219963	-0.008308	-0.061431	-0.508119	-0.222115	-0.513437	0.790386	0.245005	-0.514454	0.224943	0	0
10764	9.086228	1.417812	3.417431	-0.194048	0.016887	-0.054418	-0.508116	-0.220942	-0.514148	0.791093	0.243697	-0.514627	0.223479	0	0
10765	9.066865	1.423190	3.523354	-0.186678	0.016840	-0.042116	-0.508825	-0.219456	-0.514426	0.791757	0.242356	-0.514804	0.222174	0	0
10766	9.013700	1.379787	3.494927	-0.181140	0.022241	-0.044755	-0.507686	-0.217727	-0.516147	0.792432	0.241086	-0.514925	0.220864	0	0
10767	9.081374	1.423338	3.556908	-0.185044	-0.012207	-0.033300	-0.507109	-0.217165	-0.517713	0.792917	0.239775	-0.515346	0.219566	0	0
10768	9.071686	1.439987	3.513689	-0.179245	0.009531	-0.017513	-0.505831	-0.215877	-0.519011	0.793456	0.238407	-0.515626	0.218449	0	0
10769	9.192638	1.418248	3.534461	-0.184758	0.009561	-0.021038	-0.506123	-0.212185	-0.519164	0.794019	0.236985	-0.515899	0.217301	0	0
10770	9.124890	1.447057	3.498869	-0.168447	-0.008713	-0.016582	-0.506262	-0.209688	-0.520444	0.794432	0.235734	-0.516299	0.216200	0	0
10771	9.091144	1.336143	3.455929	-0.171199	-0.001442	-0.035055	-0.506271	-0.207031	-0.520314	0.794931	0.234515	-0.516594	0.214983	0	0
10772	8.999205	1.365291	3.480620	-0.179302	0.011343	-0.033332	-0.505693	-0.205149	-0.522592	0.795503	0.233220	-0.516815	0.213740	0	0
10773	9.013766	1.316998	3.456510	-0.151853	0.012929	-0.030647	-0.505129	-0.203543	-0.523032	0.796017	0.232098	-0.516962	0.212690	0	0
10774	9.047626	1.317044	3.475497	-0.145389	0.009250	-0.016585	-0.504141	-0.202680	-0.523194	0.796459	0.230991	-0.517163	0.211751	0	0
