# Supplementary material for: Identification of Haptic Based Guiding Using Hard Reins
Source: PLoS One. 2015 Jul 22;10(7):e0132020. doi: 10.1371/journal.pone.0132020 (PMC4511788; doi:10.1371/journal.pone.0132020)
Supplement: S1 File — (ZIP) [file pone.0132020.s001.zip › MotionData1/Subject1/T9/gh9.txt]

// Start Time: 0
// Sample rate: 50.0Hz
// Scenario: 4.0
// Firmware Version: 2.6.1
Counter	Acc_X	Acc_Y	Acc_Z	Gyr_X	Gyr_Y	Gyr_Z	Mag_X	Mag_Y	Mag_Z	Quat_w	Quat_x	Quat_y	Quat_z	AnalogIn_1	AnalogIn_2
9711	3.073723	-0.320049	9.324259	0.049862	0.055241	0.008793	-0.354353	0.489543	-0.634189	0.516685	0.122105	-0.095749	0.841997	0	0
9712	3.001194	-0.333737	9.382409	0.010417	0.053455	0.023496	-0.351974	0.489669	-0.634485	0.516502	0.121754	-0.095438	0.842195	0	0
9713	2.933460	-0.352296	9.433251	-0.016421	0.067453	0.025129	-0.351444	0.489527	-0.634495	0.516390	0.121141	-0.095277	0.842371	0	0
9714	2.855991	-0.380473	9.460032	-0.049536	0.056092	0.023101	-0.351968	0.489670	-0.636185	0.516280	0.120459	-0.095456	0.842515	0	0
9715	2.788421	-0.375067	9.482308	-0.061188	0.060466	0.028340	-0.351711	0.492020	-0.637735	0.516188	0.119669	-0.095709	0.842656	0	0
9716	2.817056	-0.423346	9.498330	-0.054013	0.039483	0.017724	-0.350534	0.493672	-0.637082	0.516111	0.119109	-0.096005	0.842749	0	0
9717	2.841003	-0.452317	9.524227	-0.028936	0.025502	0.007268	-0.351320	0.492155	-0.636563	0.516125	0.118798	-0.096140	0.842769	0	0
9718	2.807447	-0.418284	9.556152	-0.011011	0.027276	0.000372	-0.349734	0.492977	-0.638017	0.516133	0.118580	-0.096116	0.842798	0	0
9719	2.773711	-0.408391	9.558961	0.015833	0.004559	-0.006552	-0.351827	0.489670	-0.638672	0.516190	0.118687	-0.095963	0.842765	0	0
9720	2.826510	-0.452262	9.505126	0.040899	-0.006800	-0.011721	-0.351436	0.489944	-0.637629	0.516202	0.119036	-0.095662	0.842742	0	0
9721	2.850840	-0.426067	9.481183	0.048067	-0.007672	-0.013435	-0.350647	0.490493	-0.637243	0.516267	0.119418	-0.095291	0.842691	0	0
9722	2.889715	-0.390497	9.413962	0.044495	-0.009421	-0.013471	-0.349974	0.488277	-0.637145	0.516289	0.119809	-0.094972	0.842657	0	0
9723	2.928361	-0.386268	9.322349	0.043565	-0.014683	-0.004694	-0.350642	0.488833	-0.636083	0.516279	0.120218	-0.094685	0.842638	0	0
9724	2.957570	-0.352925	9.288833	0.048056	-0.011180	-0.006412	-0.351180	0.490495	-0.635927	0.516228	0.120636	-0.094352	0.842647	0	0
9725	3.037349	-0.339206	9.259461	0.017584	-0.011234	0.005682	-0.350379	0.489108	-0.635953	0.516164	0.120874	-0.094281	0.842659	0	0
9726	3.064011	-0.325012	9.249781	0.012208	-0.018241	0.005612	-0.351575	0.490082	-0.635664	0.516052	0.121155	-0.094301	0.842686	0	0
9727	3.107603	-0.306228	9.211166	0.003260	-0.011257	0.009089	-0.352621	0.487875	-0.635408	0.515976	0.121318	-0.094358	0.842702	0	0
9728	3.122123	-0.301560	9.201482	-0.003904	0.004474	0.015258	-0.350912	0.488695	-0.633988	0.515825	0.121314	-0.094409	0.842790	0	0
9729	3.064064	-0.315582	9.187401	-0.006545	-0.000731	0.004661	-0.353292	0.488984	-0.634341	0.515808	0.121345	-0.094492	0.842786	0	0
9730	3.001454	-0.291054	9.183416	0.017655	0.009808	-0.001269	-0.353156	0.488984	-0.635389	0.515770	0.121424	-0.094314	0.842818	0	0
9731	2.943698	-0.261870	9.140989	0.024797	-0.000669	0.000532	-0.351972	0.487316	-0.631109	0.515750	0.121620	-0.094128	0.842823	0	0
9732	2.890559	-0.266052	9.211098	0.014100	0.023837	-0.002968	-0.352899	0.488013	-0.631611	0.515744	0.121564	-0.093905	0.842860	0	0
9733	2.820148	-0.322913	9.314397	-0.003755	0.034352	-0.011865	-0.352234	0.487594	-0.632017	0.515896	0.121328	-0.093763	0.842816	0	0
9734	2.800578	-0.360965	9.405457	-0.027942	0.021208	-0.012092	-0.350382	0.488692	-0.634519	0.516020	0.121086	-0.093897	0.842760	0	0
9735	2.814996	-0.370707	9.402818	-0.032366	0.030847	-0.020027	-0.349324	0.488963	-0.635317	0.516273	0.120738	-0.094003	0.842644	0	0
9736	2.812540	-0.377779	9.443615	-0.014448	0.016869	-0.030522	-0.349990	0.488966	-0.633607	0.516526	0.120619	-0.094022	0.842503	0	0
9737	2.846337	-0.380338	9.479344	-0.018027	0.016853	-0.031441	-0.349733	0.489794	-0.632949	0.516845	0.120473	-0.094064	0.842324	0	0
9738	2.870638	-0.358880	9.479382	0.000778	0.016858	-0.034832	-0.349199	0.488961	-0.633227	0.517116	0.120437	-0.093950	0.842176	0	0
9739	2.865911	-0.344434	9.472379	0.018632	0.001106	-0.030348	-0.349182	0.487303	-0.635336	0.517366	0.120610	-0.093764	0.842018	0	0
9740	2.890292	-0.311023	9.448519	0.028526	-0.011111	-0.044419	-0.350109	0.486477	-0.633499	0.517657	0.120962	-0.093550	0.841812	0	0
9741	2.909787	-0.284857	9.402987	0.040996	-0.009388	-0.030223	-0.349959	0.485649	-0.637040	0.517870	0.121339	-0.093228	0.841663	0	0
9742	2.933865	-0.294659	9.405069	0.019601	-0.011109	-0.048017	-0.349423	0.483987	-0.636542	0.518206	0.121648	-0.093085	0.841427	0	0
9743	2.919345	-0.299334	9.412352	0.014199	-0.014622	-0.041898	-0.349158	0.483432	-0.635767	0.518544	0.121940	-0.093002	0.841186	0	0
9744	2.917169	-0.265672	9.403144	0.011462	-0.007654	-0.027786	-0.349698	0.483433	-0.632490	0.518717	0.122159	-0.092934	0.841055	0	0
9745	2.929235	-0.265855	9.374197	0.010533	-0.018164	-0.022547	-0.349036	0.482876	-0.631982	0.518893	0.122444	-0.092923	0.840906	0	0
9746	2.936279	-0.294693	9.400242	0.017667	-0.014681	-0.017204	-0.349422	0.481495	-0.632644	0.518967	0.122744	-0.092852	0.840824	0	0
9747	2.924141	-0.304160	9.419464	0.023064	0.002823	-0.018862	-0.348884	0.479833	-0.632668	0.519117	0.122913	-0.092630	0.840732	0	0
9748	2.984409	-0.319005	9.438001	0.033745	-0.006841	-0.010029	-0.349421	0.480388	-0.631216	0.519114	0.123224	-0.092392	0.840714	0	0
9749	3.020627	-0.319318	9.428071	0.042707	-0.002468	-0.011721	-0.349007	0.477898	-0.632163	0.519174	0.123534	-0.092043	0.840670	0	0
9750	3.078404	-0.341653	9.350408	0.050730	-0.007732	-0.004653	-0.349668	0.477071	-0.630592	0.519104	0.123936	-0.091673	0.840694	0	0
9751	3.090512	-0.334730	9.285491	0.055158	0.000121	0.009506	-0.350614	0.477487	-0.625343	0.518972	0.124271	-0.091235	0.840774	0	0
9752	3.059211	-0.320222	9.230650	0.049747	0.004486	0.021832	-0.350214	0.477901	-0.626914	0.518683	0.124541	-0.090841	0.840955	0	0
9753	3.044907	-0.293725	9.207045	0.046103	0.000961	0.035902	-0.348898	0.477893	-0.625365	0.518340	0.124800	-0.090511	0.841163	0	0
9754	3.064476	-0.257872	9.183254	0.024561	0.009660	0.054283	-0.350460	0.475968	-0.629022	0.517819	0.124867	-0.090344	0.841493	0	0
9755	3.026009	-0.233577	9.164639	-0.016570	-0.000817	0.046031	-0.350865	0.476799	-0.627961	0.517466	0.124808	-0.090566	0.841694	0	0
9756	2.973000	-0.218612	9.203722	-0.018364	0.011431	0.049606	-0.350354	0.478731	-0.626250	0.517032	0.124642	-0.090743	0.841967	0	0
9757	2.948530	-0.264071	9.220234	-0.030944	0.021024	0.063645	-0.352080	0.480123	-0.626210	0.516569	0.124310	-0.090996	0.842273	0	0
9758	2.936348	-0.280673	9.265813	-0.041612	0.028924	0.049496	-0.351021	0.480118	-0.626487	0.516179	0.123877	-0.091278	0.842545	0	0
9759	2.963078	-0.256873	9.251435	-0.045154	0.030684	0.042425	-0.351029	0.483161	-0.629203	0.515920	0.123409	-0.091575	0.842740	0	0
9760	2.987344	-0.242432	9.316283	-0.039777	0.025427	0.037152	-0.351167	0.484269	-0.629582	0.515627	0.123027	-0.091844	0.842946	0	0
9761	2.987082	-0.280747	9.371123	-0.032633	0.027164	0.038964	-0.350507	0.484265	-0.629200	0.515378	0.122657	-0.092050	0.843130	0	0
9762	2.972603	-0.280530	9.404898	-0.045103	0.018445	0.022984	-0.350510	0.485648	-0.630755	0.515208	0.122318	-0.092383	0.843246	0	0
9763	2.931421	-0.299392	9.424263	-0.037944	0.014959	0.021269	-0.350917	0.487310	-0.630340	0.515103	0.122040	-0.092674	0.843319	0	0
9764	2.895415	-0.270158	9.453751	-0.039758	0.016700	0.026566	-0.349730	0.487580	-0.630225	0.514893	0.121740	-0.092976	0.843457	0	0
9765	2.861549	-0.279426	9.482777	-0.043315	0.018465	0.021267	-0.350254	0.486753	-0.630094	0.514799	0.121403	-0.093292	0.843528	0	0
9766	2.871036	-0.303539	9.487225	-0.036132	0.020226	0.016031	-0.350547	0.490902	-0.628741	0.514670	0.121103	-0.093532	0.843623	0	0
9767	2.837089	-0.322575	9.468072	-0.028902	0.013284	-0.001559	-0.351463	0.489801	-0.629523	0.514746	0.120903	-0.093723	0.843584	0	0
9768	2.856145	-0.358833	9.457877	-0.020035	0.006246	0.014329	-0.349621	0.490620	-0.628497	0.514607	0.120805	-0.093898	0.843664	0	0
9769	2.875372	-0.371062	9.440746	0.000604	-0.009458	-0.003209	-0.353430	0.488154	-0.631078	0.514640	0.120949	-0.093954	0.843617	0	0
9770	2.885045	-0.368769	9.428673	0.008680	0.001047	-0.004877	-0.352904	0.488704	-0.631342	0.514619	0.121061	-0.093889	0.843621	0	0
9771	2.937949	-0.400378	9.451886	0.024738	-0.000739	0.004023	-0.352113	0.489945	-0.632780	0.514570	0.121249	-0.093705	0.843644	0	0
9772	2.945498	-0.357200	9.433091	0.017632	-0.000715	-0.006596	-0.352378	0.489393	-0.631736	0.514551	0.121423	-0.093572	0.843646	0	0
9773	2.996231	-0.352904	9.394248	0.024717	-0.011253	0.007503	-0.352512	0.489393	-0.631211	0.514463	0.121697	-0.093448	0.843674	0	0
9774	3.061477	-0.344007	9.324089	0.017613	0.004503	0.002205	-0.351735	0.491324	-0.629896	0.514372	0.121819	-0.093298	0.843728	0	0
9775	3.109900	-0.325239	9.292644	0.043556	-0.007744	0.000577	-0.350942	0.490766	-0.628867	0.514322	0.122168	-0.092991	0.843742	0	0
9776	3.112620	-0.282023	9.273890	0.033666	-0.004273	0.012862	-0.353835	0.489815	-0.631579	0.514112	0.122437	-0.092764	0.843856	0	0
9777	3.086190	-0.262647	9.250307	0.031870	0.009724	0.019080	-0.352637	0.488841	-0.632391	0.513936	0.122564	-0.092491	0.843975	0	0
9778	3.045100	-0.267224	9.221768	0.022902	0.006230	0.023420	-0.352241	0.488701	-0.631876	0.513665	0.122678	-0.092314	0.844142	0	0
9779	3.044876	-0.298492	9.221411	0.012153	0.006222	0.025979	-0.351980	0.487315	-0.628755	0.513451	0.122728	-0.092236	0.844274	0	0
9780	2.996759	-0.274018	9.236527	0.005040	0.025490	0.021610	-0.353042	0.488427	-0.629251	0.513227	0.122590	-0.092108	0.844444	0	0
9781	2.946069	-0.271216	9.236997	-0.011081	0.025492	0.025033	-0.352245	0.488423	-0.630440	0.513067	0.122360	-0.092127	0.844572	0	0
9782	2.924197	-0.292502	9.299429	-0.020918	0.023742	0.021432	-0.351856	0.489942	-0.630692	0.512879	0.122104	-0.092227	0.844713	0	0
9783	2.890455	-0.284889	9.343068	-0.027212	0.009737	0.023108	-0.352513	0.489393	-0.630949	0.512741	0.121925	-0.092460	0.844797	0	0
9784	2.885461	-0.308815	9.371677	-0.027179	0.014124	0.016071	-0.352644	0.489117	-0.630688	0.512594	0.121723	-0.092656	0.844894	0	0
9785	2.890226	-0.320615	9.458022	-0.025358	-0.002486	0.001919	-0.351193	0.489247	-0.630186	0.512621	0.121675	-0.092909	0.844857	0	0
9786	2.904761	-0.313564	9.441154	-0.016441	-0.002502	0.009031	-0.351609	0.490768	-0.627026	0.512505	0.121675	-0.093090	0.844907	0	0
9787	2.938601	-0.309011	9.443318	-0.019979	-0.007738	-0.001597	-0.352134	0.490772	-0.628065	0.512550	0.121703	-0.093319	0.844851	0	0
9788	2.928955	-0.308788	9.491471	-0.009239	-0.012984	-0.005060	-0.351354	0.491873	-0.626366	0.512535	0.121841	-0.093477	0.844822	0	0
9789	2.890353	-0.303690	9.487057	0.004249	-0.004190	-0.017254	-0.352405	0.492710	-0.629480	0.512687	0.121976	-0.093462	0.844712	0	0
9790	2.924218	-0.294451	9.448416	0.014147	-0.023400	-0.034001	-0.352670	0.492711	-0.629214	0.512878	0.122350	-0.093440	0.844544	0	0
9791	2.929181	-0.275292	9.434174	0.023102	-0.021644	-0.034808	-0.354113	0.490645	-0.628951	0.513139	0.122744	-0.093333	0.844341	0	0
9792	2.953310	-0.275686	9.366666	0.042739	-0.039148	-0.027684	-0.353707	0.489399	-0.629623	0.513231	0.123391	-0.093159	0.844209	0	0
9793	2.982226	-0.283231	9.332683	0.052579	-0.037401	-0.025854	-0.353841	0.489261	-0.628838	0.513365	0.124061	-0.092894	0.844059	0	0
9794	2.977388	-0.283296	9.299076	0.055282	-0.026892	-0.025794	-0.354110	0.488984	-0.627006	0.513432	0.124667	-0.092552	0.843967	0	0
9795	2.962723	-0.309493	9.346969	0.051712	-0.014648	-0.025777	-0.354888	0.486223	-0.626760	0.513586	0.125141	-0.092178	0.843844	0	0
9796	2.996593	-0.300181	9.332363	0.042807	-0.014637	-0.034662	-0.355142	0.486503	-0.630284	0.513758	0.125587	-0.091868	0.843707	0	0
9797	3.074102	-0.267128	9.327268	0.033789	0.002789	-0.013533	-0.354084	0.486636	-0.630691	0.513847	0.125811	-0.091572	0.843651	0	0
9798	3.137045	-0.243685	9.288540	0.023116	0.013298	-0.023279	-0.354076	0.485114	-0.630314	0.513972	0.125910	-0.091298	0.843590	0	0
9799	3.137044	-0.245899	9.351003	0.017695	0.013260	-0.013627	-0.354348	0.484007	-0.626267	0.514092	0.125964	-0.091087	0.843532	0	0
9800	3.112935	-0.238671	9.293612	0.026605	0.009761	-0.004753	-0.354338	0.483179	-0.627976	0.514049	0.126094	-0.090825	0.843567	0	0
9801	3.151591	-0.248853	9.249835	0.040883	0.009650	0.009391	-0.353602	0.484186	-0.625385	0.513941	0.126279	-0.090468	0.843643	0	0
9802	3.137319	-0.219760	9.288747	0.044484	0.002665	0.001471	-0.353868	0.484741	-0.625637	0.513813	0.126556	-0.090099	0.843719	0	0
9803	3.127629	-0.224466	9.298389	0.039109	0.035014	0.012125	-0.353602	0.484186	-0.625255	0.513707	0.126517	-0.089633	0.843839	0	0
9804	3.093832	-0.224098	9.332333	0.026572	0.017522	0.008455	-0.353331	0.483494	-0.626181	0.513561	0.126569	-0.089348	0.843951	0	0
9805	3.079233	-0.240704	9.370722	0.019361	0.020115	0.019867	-0.354518	0.483501	-0.626686	0.513400	0.126548	-0.089136	0.844074	0	0
9806	3.011407	-0.271354	9.399796	-0.003905	0.027119	0.021499	-0.352286	0.485285	-0.625525	0.513188	0.126352	-0.089075	0.844239	0	0
9807	2.955667	-0.299738	9.414371	-0.011106	0.032356	0.032050	-0.353338	0.484738	-0.626168	0.512974	0.126061	-0.089074	0.844413	0	0
9808	2.948252	-0.323718	9.418965	-0.007478	0.034133	0.021506	-0.353595	0.483357	-0.625917	0.512770	0.125787	-0.089007	0.844584	0	0
9809	2.905010	-0.292140	9.410088	0.007732	0.023658	0.018955	-0.353087	0.487641	-0.627320	0.512635	0.125676	-0.088875	0.844696	0	0
9810	2.876225	-0.265442	9.415450	0.003239	0.006166	0.017992	-0.352813	0.486118	-0.627339	0.512421	0.125697	-0.088856	0.844825	0	0
9811	2.878505	-0.284658	9.429629	-0.000239	0.011461	-0.003167	-0.353604	0.485016	-0.626161	0.512472	0.125667	-0.088824	0.844802	0	0
9812	2.852075	-0.265297	9.401239	-0.012823	0.006192	0.009071	-0.351757	0.485559	-0.626184	0.512355	0.125613	-0.088930	0.844870	0	0
9813	2.837517	-0.274819	9.396449	-0.002071	-0.006033	0.002058	-0.352676	0.484181	-0.625792	0.512350	0.125715	-0.089008	0.844850	0	0
9814	2.832625	-0.269784	9.415843	-0.002019	0.011571	-0.009286	-0.353031	0.485937	-0.628230	0.512373	0.125688	-0.088971	0.844843	0	0
9815	2.842419	-0.250648	9.406364	-0.002088	-0.002457	0.002119	-0.352108	0.485378	-0.626811	0.512371	0.125758	-0.089028	0.844829	0	0
9816	2.900301	-0.260722	9.405749	-0.005595	-0.002437	-0.013787	-0.352646	0.487041	-0.626786	0.512424	0.125834	-0.089087	0.844779	0	0
9817	2.967841	-0.273086	9.467512	-0.014579	0.011503	-0.003252	-0.352646	0.487041	-0.626786	0.512494	0.125727	-0.089171	0.844743	0	0
9818	3.011403	-0.259061	9.445667	-0.016391	0.004486	0.000224	-0.352634	0.485105	-0.627067	0.512453	0.125677	-0.089305	0.844761	0	0
9819	3.079116	-0.242967	9.375570	-0.014606	0.018464	0.007322	-0.352234	0.483996	-0.626300	0.512441	0.125502	-0.089368	0.844788	0	0
9820	3.129858	-0.238553	9.375183	-0.000344	0.020174	0.019754	-0.353021	0.484001	-0.627857	0.512225	0.125384	-0.089309	0.844943	0	0
9821	3.098801	-0.190329	9.335148	0.003267	0.009713	0.010951	-0.353171	0.485383	-0.625095	0.512151	0.125373	-0.089273	0.844993	0	0
9822	3.084428	-0.171260	9.241759	0.005053	0.009728	0.014499	-0.352377	0.484825	-0.624459	0.511962	0.125376	-0.089216	0.845113	0	0
9823	3.094267	-0.144981	9.208329	0.012230	0.002747	0.009242	-0.353433	0.485108	-0.625224	0.511885	0.125473	-0.089139	0.845154	0	0
9824	3.060359	-0.161333	9.280535	0.010377	0.004462	0.021576	-0.353950	0.484006	-0.626797	0.511625	0.125542	-0.089073	0.845308	0	0
9825	2.988037	-0.143974	9.266938	0.001516	0.025512	0.009277	-0.352634	0.485658	-0.627846	0.511581	0.125391	-0.088971	0.845367	0	0
9826	2.954354	-0.126858	9.272232	-0.012802	0.023767	0.009180	-0.353173	0.486490	-0.626391	0.511470	0.125190	-0.088986	0.845463	0	0
9827	2.934840	-0.155452	9.310526	-0.034229	0.020288	-0.003326	-0.351186	0.484957	-0.624999	0.511573	0.124912	-0.089196	0.845419	0	0
9828	2.917847	-0.169589	9.363385	-0.052164	0.018511	0.003587	-0.351987	0.486621	-0.625624	0.511560	0.124557	-0.089565	0.845441	0	0
9829	2.866837	-0.212398	9.392174	-0.048584	0.035138	0.007204	-0.353039	0.487182	-0.627956	0.511605	0.124069	-0.089832	0.845457	0	0
9830	2.861603	-0.269982	9.425204	-0.046796	0.016774	0.000971	-0.351975	0.486623	-0.629023	0.511606	0.123760	-0.090160	0.845467	0	0
9831	2.887991	-0.294256	9.419890	-0.034243	0.016786	-0.005118	-0.352373	0.488425	-0.631484	0.511721	0.123510	-0.090383	0.845410	0	0
9832	2.866603	-0.245982	9.420630	-0.002026	0.015053	-0.006635	-0.351178	0.487312	-0.631382	0.511728	0.123451	-0.090333	0.845419	0	0
9833	2.895853	-0.207748	9.413607	0.003348	-0.005936	-0.013722	-0.350918	0.487586	-0.630468	0.511850	0.123593	-0.090342	0.845324	0	0
9834	2.943826	-0.253729	9.443909	0.014092	-0.002449	-0.015418	-0.351188	0.488141	-0.629936	0.511891	0.123772	-0.090233	0.845285	0	0
9835	2.991712	-0.311758	9.466862	0.000621	-0.016484	-0.009426	-0.353566	0.488154	-0.630030	0.511970	0.123985	-0.090324	0.845196	0	0
9836	3.010710	-0.357512	9.497416	-0.002094	-0.014761	-0.003287	-0.351979	0.487038	-0.628496	0.511919	0.124175	-0.090430	0.845187	0	0
9837	3.032691	-0.323914	9.528856	-0.002082	-0.009520	-0.005031	-0.352517	0.488285	-0.627953	0.511970	0.124312	-0.090515	0.845127	0	0
9838	3.078837	-0.285878	9.500055	0.018495	-0.007778	-0.003118	-0.352248	0.488146	-0.629004	0.511900	0.124547	-0.090412	0.845146	0	0
9839	3.091196	-0.261901	9.548225	0.042676	-0.028846	-0.010993	-0.352945	0.486396	-0.627857	0.511927	0.125083	-0.090212	0.845072	0	0
9840	3.065233	-0.179770	9.597461	0.064097	-0.025372	0.000655	-0.353861	0.484880	-0.628120	0.511756	0.125697	-0.089818	0.845127	0	0
9841	3.085091	-0.103073	9.559717	0.101681	-0.025362	0.000939	-0.353735	0.485294	-0.627072	0.511612	0.126493	-0.089115	0.845169	0	0
9842	3.244230	-0.133432	9.476280	0.130258	-0.042903	0.009843	-0.354123	0.483360	-0.626301	0.511265	0.127585	-0.088264	0.845305	0	0
9843	3.465967	-0.188466	9.348759	0.160690	-0.044682	0.009984	-0.354115	0.480317	-0.623455	0.510949	0.128842	-0.087178	0.845418	0	0
9844	3.524085	-0.162742	9.257225	0.158996	-0.018406	-0.000518	-0.355162	0.479079	-0.624236	0.510675	0.129881	-0.085945	0.845550	0	0
9845	3.498191	-0.066591	9.172031	0.128542	-0.011419	0.011651	-0.356203	0.475212	-0.622428	0.510412	0.130697	-0.084971	0.845682	0	0
9846	3.476307	-0.085839	9.114318	0.087384	-0.023656	0.009549	-0.356337	0.475213	-0.622034	0.510144	0.131406	-0.084383	0.845793	0	0
9847	3.442375	-0.104683	9.157655	0.053424	-0.007902	0.004076	-0.356325	0.473416	-0.622575	0.510044	0.131820	-0.084025	0.845824	0	0
9848	3.481243	-0.069202	9.061592	0.033818	0.004376	-0.006598	-0.357906	0.471626	-0.620738	0.510011	0.132031	-0.083727	0.845841	0	0
9849	3.587243	-0.103750	9.045860	0.012363	0.011347	-0.008530	-0.356457	0.472725	-0.621272	0.510086	0.132091	-0.083611	0.845797	0	0
9850	3.625104	-0.214463	9.118766	0.001716	0.027111	-0.026210	-0.356990	0.472312	-0.619438	0.510286	0.131962	-0.083444	0.845713	0	0
9851	3.542756	-0.252002	9.217583	-0.025059	0.039391	-0.040444	-0.356974	0.470515	-0.620894	0.510702	0.131627	-0.083471	0.845512	0	0
9852	3.499416	-0.222452	9.290464	-0.030386	0.037753	-0.056288	-0.355884	0.471706	-0.620482	0.511216	0.131268	-0.083482	0.845256	0	0
9853	3.591158	-0.225538	9.301655	-0.039268	0.028138	-0.074039	-0.355348	0.471427	-0.622062	0.511924	0.130991	-0.083652	0.844854	0	0
9854	3.660854	-0.271807	9.293311	-0.046395	0.039501	-0.077605	-0.354147	0.468931	-0.621190	0.512649	0.130552	-0.083763	0.844471	0	0
9855	3.677709	-0.281296	9.379579	-0.024896	0.030759	-0.088063	-0.355067	0.468937	-0.622614	0.513456	0.130345	-0.083792	0.844010	0	0
9856	3.687129	-0.315014	9.388723	0.009156	0.045657	-0.095701	-0.351359	0.467672	-0.622945	0.514272	0.130154	-0.083380	0.843583	0	0
9857	3.638583	-0.352855	9.475228	0.027129	0.038709	-0.117620	-0.351878	0.467123	-0.624642	0.515264	0.130179	-0.082902	0.843021	0	0
9858	3.547354	-0.279835	9.524923	0.027205	0.057128	-0.129848	-0.350272	0.462966	-0.623793	0.516357	0.130011	-0.082234	0.842443	0	0
9859	3.518652	-0.236755	9.381463	0.062968	0.029172	-0.127905	-0.349193	0.459088	-0.623586	0.517378	0.130315	-0.081499	0.841841	0	0
9860	3.586327	-0.225523	9.294486	0.107755	0.048439	-0.131050	-0.349712	0.456601	-0.622295	0.518369	0.130638	-0.080196	0.841306	0	0
9861	3.485469	-0.147690	9.320285	0.120210	0.037936	-0.118615	-0.349025	0.454664	-0.626640	0.519240	0.131162	-0.078954	0.840805	0	0
9862	3.304314	-0.157939	9.439496	0.113041	0.058949	-0.113255	-0.347418	0.450506	-0.625921	0.520084	0.131408	-0.077575	0.840373	0	0
9863	3.080344	-0.074317	9.471231	0.082624	0.059001	-0.114274	-0.346211	0.447181	-0.625449	0.520981	0.131558	-0.076547	0.839888	0	0
9864	2.993846	-0.011330	9.398196	0.082548	0.045006	-0.099304	-0.343175	0.446333	-0.623020	0.521735	0.131751	-0.075515	0.839483	0	0
9865	3.052211	0.031412	9.407731	0.086158	0.046661	-0.101088	-0.343196	0.441962	-0.622564	0.522505	0.132011	-0.074538	0.839051	0	0
9866	3.124933	0.069416	9.436381	0.084415	0.065895	-0.106333	-0.341063	0.439601	-0.624188	0.523329	0.132043	-0.073371	0.838634	0	0
9867	2.994835	0.109132	9.507658	0.073656	0.091264	-0.095700	-0.338410	0.437928	-0.624376	0.524101	0.131859	-0.072272	0.838277	0	0
9868	2.814064	0.158440	9.440086	0.077242	0.088706	-0.095617	-0.338380	0.433920	-0.626508	0.524860	0.131654	-0.071060	0.837938	0	0
9869	2.604797	0.275298	9.366327	0.055714	0.071253	-0.086056	-0.337063	0.433497	-0.624441	0.525559	0.131532	-0.070221	0.837589	0	0
9870	2.594365	0.180330	8.959154	0.065631	0.043381	-0.100191	-0.335987	0.430173	-0.624490	0.526334	0.131648	-0.069337	0.837158	0	0
9871	2.426072	0.293763	8.656681	-0.010379	0.032979	-0.103345	-0.333880	0.429468	-0.621261	0.527238	0.131506	-0.069223	0.836621	0	0
9872	2.347307	0.096107	8.316212	-0.189298	0.094232	-0.083289	-0.333082	0.429742	-0.623362	0.528238	0.129842	-0.070226	0.836166	0	0
9873	2.496217	-0.015784	8.287203	-0.319963	0.101138	-0.073709	-0.330448	0.432908	-0.625985	0.529341	0.127472	-0.072377	0.835650	0	0
9874	2.484069	0.304836	8.492878	-0.423773	0.174510	-0.051225	-0.326751	0.436209	-0.630976	0.530422	0.123871	-0.074955	0.835279	0	0
9875	2.717407	0.499517	9.041074	-0.440174	0.107745	-0.019906	-0.325980	0.442982	-0.635758	0.531213	0.120762	-0.078134	0.834940	0	0
9876	3.474486	0.302114	10.128214	-0.424273	0.072293	-0.016686	-0.322964	0.448774	-0.638753	0.531905	0.117982	-0.081299	0.834594	0	0
9877	3.798059	0.306313	9.966847	-0.227314	0.121302	-0.023978	-0.322451	0.452505	-0.640554	0.532474	0.115897	-0.082628	0.834393	0	0
9878	3.590719	0.365864	9.993423	-0.023336	0.072526	-0.038410	-0.321613	0.454801	-0.643008	0.532871	0.115265	-0.082419	0.834248	0	0
9879	2.824364	0.578998	10.093814	0.059097	0.144511	-0.044326	-0.322262	0.454391	-0.645878	0.533295	0.114528	-0.081206	0.834197	0	0
9880	2.431056	0.288192	9.952064	0.162984	0.122000	-0.070024	-0.320388	0.451063	-0.647248	0.533781	0.114501	-0.079143	0.834088	0	0
9881	2.357719	0.168051	9.804708	0.229284	0.113367	-0.088957	-0.318126	0.447178	-0.645098	0.534355	0.114958	-0.076611	0.833894	0	0
9882	2.376668	0.126101	9.506043	0.275972	0.094267	-0.122178	-0.315728	0.442600	-0.643087	0.535117	0.115805	-0.073693	0.833552	0	0
9883	2.521491	0.126477	9.211585	0.313667	0.089092	-0.141345	-0.315285	0.434716	-0.643565	0.536002	0.116949	-0.070518	0.833098	0	0
9884	2.633134	0.198409	9.422947	0.394139	0.035683	-0.150668	-0.315110	0.426418	-0.642212	0.536807	0.118934	-0.066894	0.832597	0	0
9885	2.447792	0.625029	9.241986	0.440733	0.059406	-0.150977	-0.312954	0.417832	-0.639976	0.537582	0.121006	-0.062800	0.832117	0	0
9886	2.239935	0.595717	9.351596	0.499642	0.029665	-0.131215	-0.312798	0.411468	-0.636380	0.538068	0.123590	-0.058350	0.831747	0	0
9887	1.935700	0.598222	9.395106	0.556856	0.076954	-0.107626	-0.310901	0.402054	-0.634411	0.538322	0.126099	-0.053231	0.831550	0	0
9888	1.898704	0.831439	9.270728	0.584520	0.054212	-0.093346	-0.310854	0.392096	-0.631372	0.538362	0.128906	-0.047985	0.831412	0	0
9889	2.049650	1.014409	8.925442	0.567560	0.108440	-0.075651	-0.307354	0.378523	-0.627376	0.538316	0.131177	-0.042630	0.831379	0	0
9890	2.408388	1.208332	8.758742	0.538829	0.097803	-0.051290	-0.305205	0.370074	-0.623308	0.538053	0.133347	-0.037581	0.831448	0	0
9891	2.786615	1.389650	9.281436	0.511881	0.107949	-0.033959	-0.303514	0.363911	-0.620674	0.537701	0.135296	-0.032740	0.831565	0	0
9892	2.865378	1.250480	9.591596	0.458118	0.163790	-0.009535	-0.302406	0.354503	-0.619869	0.537190	0.136462	-0.028061	0.831876	0	0
9893	2.648244	0.939576	9.618735	0.354286	0.167306	-0.001466	-0.299988	0.346747	-0.618414	0.536777	0.137055	-0.024255	0.832165	0	0
9894	2.725908	0.989891	9.753233	0.184261	0.161957	-0.000979	-0.299971	0.343152	-0.617535	0.536556	0.136759	-0.021876	0.832422	0	0
9895	2.987766	1.139275	9.719044	-0.060992	0.149523	0.018290	-0.297992	0.343695	-0.617429	0.536534	0.135268	-0.021654	0.832685	0	0
9896	3.061551	0.989553	9.711879	-0.268708	0.121400	0.039532	-0.295614	0.345757	-0.620843	0.536585	0.132869	-0.023320	0.832994	0	0
9897	2.924682	0.759757	9.724838	-0.424517	0.124836	0.066600	-0.295236	0.351149	-0.624456	0.536632	0.129627	-0.026332	0.833385	0	0
9898	2.613764	0.509190	9.580437	-0.546358	0.109103	0.099185	-0.295253	0.358204	-0.631184	0.536526	0.125820	-0.030455	0.833896	0	0
9899	2.466371	0.502540	9.389361	-0.604683	0.072349	0.130396	-0.295289	0.368438	-0.637879	0.536223	0.122026	-0.035336	0.834461	0	0
9900	2.266467	0.248184	9.075723	-0.675344	0.068956	0.131646	-0.296387	0.378678	-0.642990	0.535948	0.117843	-0.040789	0.834990	0	0
9901	2.242103	0.228162	8.758456	-0.670071	0.027868	0.149170	-0.297490	0.387947	-0.645104	0.535503	0.114052	-0.046476	0.835505	0	0
9902	2.516429	0.087183	8.975579	-0.673842	-0.022180	0.169993	-0.297918	0.396939	-0.650760	0.534814	0.110611	-0.052444	0.836055	0	0
9903	2.529929	-0.065481	9.425544	-0.636423	-0.053796	0.182442	-0.301794	0.407470	-0.655303	0.533963	0.107659	-0.058328	0.836595	0	0
9904	2.478104	-0.569186	9.749463	-0.634642	-0.025837	0.180700	-0.304767	0.421867	-0.660082	0.533082	0.104445	-0.063994	0.837149	0	0
9905	2.439366	-0.587714	9.884173	-0.650898	-0.036419	0.206983	-0.306393	0.431279	-0.663886	0.532003	0.101247	-0.069932	0.837754	0	0
9906	2.237520	-0.792382	10.083042	-0.659008	-0.003189	0.222920	-0.306572	0.441512	-0.667311	0.530766	0.097676	-0.075720	0.838459	0	0
9907	2.708876	-0.046110	9.924126	-0.372831	-0.087260	0.237052	-0.309001	0.452864	-0.671607	0.529081	0.096349	-0.079620	0.839316	0	0
9908	2.310440	-1.775548	11.243959	-0.688461	-0.031302	0.160673	-0.310242	0.464763	-0.676176	0.528332	0.092906	-0.085744	0.839572	0	0
9909	2.391822	-1.172771	10.358533	-0.546787	-0.000414	0.130213	-0.312261	0.474316	-0.681280	0.527747	0.090007	-0.090539	0.839753	0	0
9910	2.433772	-1.375976	10.084253	-0.393625	-0.053591	0.085268	-0.314679	0.481380	-0.681565	0.527309	0.088369	-0.094230	0.839796	0	0
9911	2.369261	-1.607323	9.774517	-0.183123	-0.042846	0.042762	-0.315625	0.484288	-0.680345	0.527078	0.087822	-0.096119	0.839784	0	0
9912	2.462031	-1.455181	9.424572	0.019424	-0.067080	-0.028095	-0.316814	0.484848	-0.681106	0.527213	0.088582	-0.096312	0.839598	0	0
9913	2.491890	-1.317303	8.969257	0.234434	-0.087812	-0.081206	-0.317990	0.480843	-0.678382	0.527607	0.090736	-0.094830	0.839289	0	0
9914	2.474320	-1.063156	8.659891	0.429766	-0.129542	-0.145076	-0.320332	0.473805	-0.677240	0.528286	0.094294	-0.091801	0.838806	0	0
9915	2.436779	-0.911210	8.700416	0.644721	-0.169592	-0.205295	-0.322914	0.461375	-0.674056	0.529236	0.099413	-0.087194	0.838107	0	0
9916	2.399652	-0.705938	8.876140	0.863194	-0.195704	-0.251331	-0.323776	0.447275	-0.668954	0.530273	0.105903	-0.080769	0.837300	0	0
9917	2.242441	-0.414982	9.236542	1.053734	-0.172954	-0.244475	-0.323158	0.427360	-0.661710	0.531038	0.113232	-0.072699	0.836596	0	0
9918	1.924644	0.045486	9.561824	1.172675	-0.120460	-0.222087	-0.325463	0.409118	-0.652705	0.531417	0.120686	-0.063297	0.836077	0	0
9919	1.814752	0.546851	9.633428	1.133242	-0.082025	-0.195667	-0.324044	0.386156	-0.643019	0.531606	0.127599	-0.054099	0.835576	0	0
9920	2.041518	1.185369	9.795033	0.977520	-0.033231	-0.173656	-0.322906	0.367897	-0.636158	0.531734	0.133225	-0.045907	0.835106	0	0
9921	2.372809	1.589159	9.758363	0.725215	0.017316	-0.157704	-0.320611	0.356545	-0.631469	0.532090	0.137084	-0.039607	0.834577	0	0
9922	2.465398	1.719338	9.304821	0.421143	0.050567	-0.165078	-0.320036	0.345479	-0.626489	0.532857	0.139031	-0.035616	0.833946	0	0
9923	2.880448	0.999695	9.420345	0.324399	-0.054559	-0.178774	-0.319073	0.337731	-0.624750	0.533887	0.141353	-0.033006	0.833003	0	0
9924	2.924866	1.125144	9.656936	0.141872	-0.021434	-0.174691	-0.317841	0.329428	-0.623413	0.535102	0.142410	-0.031714	0.832094	0	0
9925	2.914213	0.644575	9.786092	0.043391	-0.059965	-0.179170	-0.317298	0.326383	-0.622537	0.536524	0.143276	-0.031476	0.831038	0	0
9926	2.922045	0.735107	9.522694	-0.028220	-0.052973	-0.162022	-0.315034	0.323191	-0.622341	0.537871	0.143679	-0.031786	0.830085	0	0
9927	2.897905	0.744168	9.277861	-0.099707	-0.056399	-0.176639	-0.315286	0.321119	-0.622358	0.539474	0.143748	-0.032727	0.828996	0	0
9928	2.820543	0.734843	9.177479	-0.159651	-0.065120	-0.177084	-0.315280	0.320428	-0.623149	0.541127	0.143547	-0.034171	0.827894	0	0
9929	2.691950	0.649294	9.189622	-0.165841	-0.061548	-0.192956	-0.312110	0.320687	-0.623195	0.542950	0.143308	-0.035667	0.826677	0	0
9930	2.656488	0.755413	9.193551	-0.162286	-0.084287	-0.193862	-0.311709	0.320686	-0.624508	0.544740	0.143255	-0.037214	0.825440	0	0
9931	2.748881	0.845872	9.121693	-0.138110	-0.090411	-0.197240	-0.312227	0.319860	-0.626339	0.546541	0.143406	-0.038633	0.824157	0	0
9932	2.891261	0.830561	9.197197	-0.086996	-0.101757	-0.227797	-0.312748	0.319034	-0.626993	0.548482	0.143919	-0.039604	0.822731	0	0
9933	2.931769	0.746808	9.441029	-0.022582	-0.098291	-0.232637	-0.311678	0.316540	-0.626773	0.550398	0.144782	-0.040066	0.821277	0	0
9934	2.932467	0.840933	9.547854	-0.002920	-0.082577	-0.225371	-0.311658	0.311561	-0.624208	0.552206	0.145597	-0.040245	0.819909	0	0
9935	2.893568	0.802885	9.591013	0.006120	-0.061536	-0.241087	-0.309792	0.308924	-0.624524	0.554156	0.146318	-0.040257	0.818463	0	0
9936	2.773311	0.862310	9.840282	-0.052937	-0.050191	-0.243195	-0.308181	0.305737	-0.626671	0.556197	0.146595	-0.040640	0.817009	0	0
9937	2.858472	0.948588	9.955901	-0.122685	-0.023127	-0.247141	-0.306842	0.304211	-0.629060	0.558394	0.146286	-0.041480	0.815522	0	0
9938	2.816666	0.843089	9.957453	-0.170977	-0.016117	-0.251001	-0.304586	0.303093	-0.630151	0.560679	0.145628	-0.042626	0.814012	0	0
9939	2.895005	0.659230	9.810460	-0.179892	-0.038833	-0.261780	-0.301681	0.302800	-0.629153	0.563062	0.145129	-0.043997	0.812381	0	0
9940	2.846094	0.577435	9.680159	-0.186985	-0.049258	-0.275968	-0.300344	0.300305	-0.629721	0.565552	0.144659	-0.045422	0.810655	0	0
9941	2.833363	0.486089	9.664799	-0.215583	-0.042244	-0.281452	-0.298748	0.299883	-0.632102	0.568132	0.143992	-0.047074	0.808874	0	0
9942	2.770111	0.414968	9.842377	-0.202018	-0.042172	-0.318362	-0.294507	0.299170	-0.634658	0.570982	0.143395	-0.048520	0.806885	0	0
9943	2.729449	0.468306	9.876988	-0.197519	-0.020293	-0.318227	-0.291322	0.298047	-0.636678	0.573828	0.142665	-0.049844	0.804912	0	0
9944	2.749826	0.617181	9.847280	-0.165322	-0.026418	-0.315346	-0.290789	0.297630	-0.637475	0.576592	0.142146	-0.050908	0.802960	0	0
9945	2.692317	0.684502	9.692330	-0.161779	-0.000167	-0.294924	-0.288394	0.295406	-0.638579	0.579196	0.141441	-0.051856	0.801148	0	0
9946	2.587813	0.595867	9.543203	-0.147474	0.010380	-0.285953	-0.284301	0.295937	-0.638505	0.581706	0.140712	-0.052605	0.799407	0	0
9947	2.548537	0.511518	9.388756	-0.131308	0.006955	-0.296424	-0.280855	0.295089	-0.640396	0.584271	0.140121	-0.053262	0.797594	0	0
9948	2.461644	0.516994	9.384762	-0.134985	0.005180	-0.275282	-0.277668	0.293137	-0.641640	0.586666	0.139497	-0.053955	0.795897	0	0
9949	2.357612	0.482419	9.611179	-0.118177	0.015576	-0.236331	-0.275270	0.290637	-0.643140	0.588730	0.138874	-0.054533	0.794442	0	0
9950	2.189164	0.558824	9.784152	-0.124574	0.043507	-0.202730	-0.272353	0.289792	-0.644761	0.590543	0.137965	-0.055018	0.793220	0	0
9951	2.114986	0.648879	9.942047	-0.147979	0.039926	-0.176441	-0.269975	0.288534	-0.642587	0.592181	0.136927	-0.055757	0.792126	0	0
9952	2.062268	0.704716	9.976791	-0.204465	0.048602	-0.148597	-0.265753	0.291001	-0.644980	0.593670	0.135474	-0.056918	0.791178	0	0
9953	2.236567	0.765847	9.961570	-0.237737	0.039712	-0.113665	-0.264697	0.292655	-0.647594	0.594928	0.133856	-0.058440	0.790397	0	0
9954	2.559886	0.738404	9.677269	-0.253959	0.015113	-0.087534	-0.263900	0.294866	-0.652291	0.595971	0.132337	-0.060273	0.789729	0	0
9955	2.742662	0.644565	9.345350	-0.252296	-0.025174	-0.063061	-0.262325	0.297900	-0.654245	0.596802	0.131112	-0.062360	0.789144	0	0
9956	2.786698	0.393435	9.135392	-0.223749	-0.067155	-0.052491	-0.261686	0.300384	-0.652139	0.597471	0.130399	-0.064491	0.788585	0	0
9957	2.870584	0.310498	8.970284	-0.232749	-0.100409	-0.046548	-0.261957	0.302183	-0.653163	0.598090	0.129875	-0.066898	0.788001	0	0
9958	2.899310	0.280880	8.796653	-0.221118	-0.101262	-0.042071	-0.261975	0.306055	-0.654431	0.598642	0.129439	-0.069225	0.787452	0	0
9959	2.911494	0.301903	8.623746	-0.234608	-0.122265	-0.028142	-0.263294	0.306201	-0.655456	0.599094	0.129066	-0.071807	0.786938	0	0
9960	2.992060	0.426188	8.571606	-0.246259	-0.108308	-0.017600	-0.264349	0.307867	-0.658561	0.599473	0.128516	-0.074404	0.786498	0	0
9961	3.007062	0.496016	8.634767	-0.241827	-0.110967	-0.010520	-0.265431	0.312159	-0.658632	0.599794	0.128003	-0.077004	0.786087	0	0
9962	2.900316	0.424868	8.692551	-0.220326	-0.082942	-0.010245	-0.265711	0.316032	-0.660420	0.600089	0.127402	-0.079253	0.785736	0	0
9963	2.959513	0.256466	8.831903	-0.159530	-0.105716	-0.011702	-0.266250	0.318386	-0.661173	0.600310	0.127344	-0.081176	0.785380	0	0
9964	3.111511	0.238395	8.815964	-0.073532	-0.098686	-0.032247	-0.269957	0.320619	-0.662924	0.600569	0.127766	-0.082337	0.784993	0	0
9965	3.242285	0.292540	8.764987	-0.003782	-0.114458	-0.026536	-0.270877	0.319518	-0.662398	0.600697	0.128729	-0.083078	0.784659	0	0
9966	3.258031	0.465821	8.838944	0.055380	-0.102165	-0.048061	-0.270193	0.316474	-0.664008	0.600918	0.129964	-0.083228	0.784270	0	0
9967	3.277428	0.473238	8.954226	0.096527	-0.125791	-0.055784	-0.270849	0.315371	-0.663747	0.601133	0.131649	-0.083218	0.783826	0	0
9968	3.280254	0.533113	8.877981	0.118964	-0.093389	-0.059014	-0.271359	0.311917	-0.663251	0.601359	0.133206	-0.082802	0.783433	0	0
9969	3.278424	0.614894	8.874130	0.089525	-0.109092	-0.082179	-0.271764	0.309842	-0.657252	0.601800	0.134744	-0.082715	0.782841	0	0
9970	3.232844	0.658414	8.831763	0.080594	-0.074092	-0.074163	-0.270170	0.307621	-0.655991	0.602209	0.135931	-0.082463	0.782347	0	0
9971	3.245243	0.701804	8.894643	0.060969	-0.058343	-0.083938	-0.270547	0.304582	-0.656538	0.602741	0.136904	-0.082293	0.781785	0	0
9972	3.260319	0.781311	8.977141	0.050317	-0.030341	-0.096241	-0.269743	0.302642	-0.656700	0.603400	0.137584	-0.081985	0.781190	0	0
9973	3.339808	0.754172	8.956917	0.066381	0.007221	-0.075750	-0.267615	0.299865	-0.656237	0.603913	0.138074	-0.081391	0.780769	0	0
9974	3.297683	0.600862	9.054056	0.095095	0.030882	-0.090456	-0.265084	0.295980	-0.655791	0.604517	0.138541	-0.080371	0.780324	0	0
9975	3.127012	0.366976	9.216269	0.111182	0.055393	-0.084963	-0.263861	0.291136	-0.657558	0.605076	0.138935	-0.079125	0.779949	0	0
9976	2.923082	0.210269	9.362834	0.104019	0.116638	-0.070669	-0.262524	0.288917	-0.658254	0.605574	0.138771	-0.077543	0.779750	0	0
9977	2.942179	0.172303	9.580940	0.046627	0.172480	-0.032132	-0.258670	0.285717	-0.659390	0.605900	0.137816	-0.076162	0.779802	0	0
9978	3.322705	0.366746	9.639977	-0.037535	0.214272	-0.007997	-0.254040	0.285831	-0.661159	0.606180	0.135984	-0.075180	0.780001	0	0
9979	3.558650	0.264288	9.771353	-0.118214	0.216709	0.022170	-0.251129	0.286093	-0.663030	0.606336	0.133647	-0.074896	0.780312	0	0
9980	3.524855	-0.072134	9.787004	-0.191697	0.229763	0.048939	-0.248351	0.288016	-0.667237	0.606382	0.130715	-0.075098	0.780753	0	0
9981	3.296165	-0.299798	9.476323	-0.210409	0.226420	0.038246	-0.242820	0.292411	-0.669238	0.606530	0.127735	-0.075506	0.781091	0	0
9982	3.039922	-0.325486	9.074471	-0.254197	0.186350	0.025526	-0.239779	0.294885	-0.673966	0.606802	0.124778	-0.076429	0.781269	0	0
9983	2.975079	-0.272385	8.969892	-0.255987	0.123427	0.010338	-0.236624	0.299017	-0.676065	0.607136	0.122349	-0.077789	0.781259	0	0
9984	2.928173	-0.425055	9.264157	-0.231004	0.074407	0.002388	-0.232927	0.302594	-0.681314	0.607467	0.120423	-0.079180	0.781161	0	0
9985	2.734351	-0.523680	9.553102	-0.173857	0.065636	0.016903	-0.231622	0.306182	-0.682606	0.607598	0.118939	-0.080260	0.781176	0	0
9986	2.483504	-0.492016	9.829615	-0.138130	0.056901	0.020733	-0.229520	0.310320	-0.685996	0.607653	0.117698	-0.081054	0.781239	0	0
9987	2.240735	-0.344856	10.141034	-0.140069	0.042854	0.041912	-0.226350	0.311686	-0.687860	0.607529	0.116567	-0.082029	0.781404	0	0
9988	2.099206	-0.218187	10.302335	-0.156143	0.055121	0.034855	-0.227156	0.315563	-0.690424	0.607491	0.115220	-0.082990	0.781532	0	0
9989	2.158734	-0.006242	10.547000	-0.218881	0.058486	0.053815	-0.225333	0.321361	-0.692486	0.607376	0.113462	-0.084482	0.781718	0	0
9990	2.290030	0.117932	10.588152	-0.268896	0.090823	0.042979	-0.224293	0.324812	-0.693252	0.607426	0.111142	-0.086116	0.781834	0	0
9991	2.376506	0.059072	10.437719	-0.277769	0.042767	0.016271	-0.221135	0.328806	-0.696006	0.607651	0.109169	-0.088105	0.781716	0	0
9992	2.408917	-0.131614	10.300658	-0.229435	0.006082	0.004108	-0.220762	0.334889	-0.699350	0.607883	0.107783	-0.089902	0.781523	0	0
9993	2.305709	-0.374405	10.082453	-0.141694	-0.055001	-0.021923	-0.222360	0.337109	-0.699434	0.608167	0.107425	-0.091369	0.781181	0	0
9994	2.251533	-0.509781	9.720857	-0.030615	-0.111665	-0.058331	-0.221848	0.340425	-0.700193	0.608561	0.108225	-0.092261	0.780660	0	0
9995	2.232288	-0.491182	9.461671	0.046390	-0.150917	-0.075520	-0.221053	0.339037	-0.698520	0.608971	0.109800	-0.092777	0.780058	0	0
9996	2.278094	-0.496807	9.312201	0.091136	-0.196359	-0.086825	-0.222512	0.338767	-0.696409	0.609374	0.112027	-0.093202	0.779376	0	0
9997	2.288601	-0.372385	9.126078	0.096545	-0.185824	-0.086721	-0.224619	0.336289	-0.694440	0.609779	0.114183	-0.093520	0.778708	0	0
9998	2.267348	-0.300515	8.978078	0.033873	-0.212067	-0.081080	-0.226207	0.335190	-0.691812	0.610179	0.116177	-0.094492	0.777982	0	0
9999	2.397737	-0.297166	8.832788	-0.035796	-0.203297	-0.100977	-0.230172	0.334796	-0.690710	0.610825	0.117669	-0.095923	0.777075	0	0
10000	2.601019	-0.231775	8.711617	-0.116227	-0.194570	-0.115676	-0.230970	0.335077	-0.689780	0.611680	0.118642	-0.097914	0.776005	0	0
10001	2.785068	-0.160820	8.787753	-0.176997	-0.184124	-0.130222	-0.230721	0.339086	-0.691967	0.612731	0.119148	-0.100288	0.774795	0	0
10002	2.876837	-0.165775	8.974368	-0.210860	-0.129905	-0.149691	-0.231664	0.342409	-0.692181	0.614020	0.119072	-0.102576	0.773485	0	0
10003	2.895801	-0.216332	9.007271	-0.207146	-0.089621	-0.168920	-0.231673	0.344622	-0.693205	0.615491	0.118699	-0.104557	0.772107	0	0
10004	2.907980	-0.204151	9.089021	-0.169464	-0.087825	-0.193315	-0.231025	0.345585	-0.691375	0.617102	0.118596	-0.106213	0.770610	0	0
10005	3.045418	-0.233973	9.125946	-0.134422	-0.080789	-0.224804	-0.230246	0.348346	-0.691882	0.618917	0.118661	-0.107512	0.768962	0	0
10006	3.245641	-0.259843	9.042206	-0.083308	-0.079013	-0.247400	-0.229201	0.348200	-0.688108	0.620842	0.119077	-0.108384	0.767221	0	0
10007	3.416026	-0.410151	9.089479	-0.025945	-0.099983	-0.277981	-0.228410	0.347918	-0.687077	0.622905	0.120023	-0.108911	0.765325	0	0
10008	3.576457	-0.607901	9.328563	0.018867	-0.091264	-0.299746	-0.226424	0.346248	-0.685686	0.625087	0.121224	-0.109013	0.763339	0	0
10009	3.582497	-0.785089	9.605266	0.049399	-0.037024	-0.316995	-0.224678	0.344306	-0.690569	0.627412	0.122205	-0.108531	0.761342	0	0
10010	3.327384	-0.669668	9.731366	-0.009517	0.001555	-0.338335	-0.222814	0.342084	-0.691011	0.630012	0.122559	-0.108218	0.759179	0	0
10011	3.058336	-0.477161	9.860877	-0.122187	0.012105	-0.352218	-0.218853	0.341093	-0.688466	0.632853	0.122121	-0.108685	0.756816	0	0
10012	2.991640	-0.346935	9.802865	-0.209682	0.057671	-0.378197	-0.214365	0.342452	-0.689567	0.636045	0.120825	-0.109483	0.754229	0	0
10013	3.102605	-0.366693	9.917043	-0.245433	0.063753	-0.388168	-0.210539	0.345474	-0.692994	0.639341	0.119246	-0.110504	0.751540	0	0
10014	3.280497	-0.478730	9.914220	-0.221939	0.117168	-0.424008	-0.205113	0.345723	-0.695950	0.642931	0.117471	-0.110956	0.748685	0	0
10015	3.492313	-0.565426	9.632604	-0.114381	0.117277	-0.458545	-0.200090	0.346249	-0.697590	0.646629	0.116405	-0.110567	0.745718	0	0
10016	3.593939	-0.528515	9.377393	0.019929	0.080648	-0.484152	-0.194266	0.345389	-0.699125	0.650315	0.116523	-0.109372	0.742664	0	0
10017	3.506649	-0.573974	9.233420	0.143553	0.087802	-0.511402	-0.190021	0.342601	-0.699348	0.654039	0.117410	-0.107198	0.739565	0	0
10018	3.332476	-0.616010	9.200792	0.179361	0.082632	-0.516402	-0.183917	0.337037	-0.697796	0.657742	0.118580	-0.104764	0.736436	0	0
10019	3.076496	-0.623128	9.366348	0.155099	0.079125	-0.498897	-0.178738	0.330648	-0.694801	0.661312	0.119589	-0.102573	0.733378	0	0
10020	2.748115	-0.627025	9.614282	0.073593	0.096606	-0.481712	-0.172766	0.325638	-0.694026	0.664864	0.119915	-0.100858	0.730345	0	0
10021	2.564486	-0.651151	9.908802	-0.014231	0.101767	-0.457616	-0.166670	0.325331	-0.698828	0.668327	0.119578	-0.099794	0.727380	0	0
10022	2.522182	-0.487390	9.867788	-0.103706	0.103504	-0.454691	-0.162702	0.324756	-0.699156	0.671870	0.118640	-0.099354	0.724323	0	0
10023	2.441005	-0.352586	9.696996	-0.166343	0.079047	-0.455180	-0.157286	0.325557	-0.700276	0.675444	0.117430	-0.099535	0.721165	0	0
10024	2.381388	-0.587576	9.781330	-0.175322	0.021331	-0.468704	-0.152673	0.327329	-0.699805	0.679059	0.116612	-0.100146	0.717810	0	0
10025	2.517599	-0.790425	9.864344	-0.144982	-0.024216	-0.467851	-0.148448	0.327859	-0.699864	0.682564	0.116285	-0.100846	0.714433	0	0
10026	2.538785	-0.867487	9.887309	-0.108302	-0.040829	-0.472953	-0.145685	0.329087	-0.698456	0.686035	0.116368	-0.101390	0.711010	0	0
10027	2.433477	-0.732303	9.779217	-0.096738	-0.080165	-0.465900	-0.144890	0.329222	-0.699512	0.689382	0.116750	-0.102117	0.707597	0	0
10028	2.477695	-0.622460	9.631088	-0.126265	-0.134379	-0.476873	-0.141453	0.328373	-0.698527	0.692772	0.117370	-0.103422	0.703985	0	0
10029	2.526798	-0.507587	9.567094	-0.145044	-0.116900	-0.471650	-0.139598	0.328364	-0.700124	0.696146	0.117668	-0.104725	0.700406	0	0
10030	2.585554	-0.397248	9.618326	-0.153961	-0.118663	-0.479648	-0.136958	0.329733	-0.701458	0.699567	0.117982	-0.106107	0.696726	0	0
10031	2.572059	-0.257700	9.598417	-0.112795	-0.124766	-0.481980	-0.136049	0.330970	-0.699106	0.702930	0.118556	-0.107216	0.693065	0	0
10032	2.487830	-0.557464	9.675009	0.007105	-0.141322	-0.491778	-0.134069	0.330129	-0.697053	0.706182	0.120165	-0.107620	0.689409	0	0
10033	2.848351	-0.102500	9.143579	0.105591	-0.148297	-0.491089	-0.133784	0.326118	-0.696574	0.709286	0.122436	-0.107363	0.685854	0	0
10034	3.066343	-0.008169	9.085101	0.155585	-0.190369	-0.476824	-0.133498	0.321692	-0.695315	0.712163	0.125409	-0.107105	0.682367	0	0
10035	3.031237	-0.186211	8.977608	0.174281	-0.188632	-0.453794	-0.130314	0.317940	-0.693048	0.714844	0.128397	-0.106706	0.679062	0	0
10036	2.924716	-0.228277	9.107826	0.146316	-0.209729	-0.413520	-0.132018	0.314354	-0.690966	0.717244	0.131360	-0.106725	0.675955	0	0
10037	3.138081	-0.113873	9.309184	0.063739	-0.229218	-0.366654	-0.131741	0.311033	-0.689173	0.719402	0.133729	-0.107473	0.673072	0	0
10038	3.226681	0.123178	9.186170	-0.083158	-0.201376	-0.318254	-0.132935	0.311039	-0.687586	0.721445	0.134880	-0.109100	0.670389	0	0
10039	3.255275	0.072193	9.103621	-0.244401	-0.217252	-0.278970	-0.135987	0.312852	-0.686999	0.723416	0.134849	-0.111949	0.667797	0	0
10040	3.372185	0.210889	9.137855	-0.419959	-0.213943	-0.236187	-0.134957	0.318516	-0.688396	0.725321	0.133554	-0.116026	0.665290	0	0
10041	3.361944	0.122634	9.353233	-0.561442	-0.209695	-0.216074	-0.136194	0.327509	-0.689595	0.727263	0.131098	-0.121013	0.662765	0	0
10042	3.114726	0.010122	8.897430	-0.659939	-0.165025	-0.174273	-0.137832	0.338580	-0.692598	0.729077	0.127652	-0.126401	0.660435	0	0
10043	3.055657	-0.152331	9.107570	-0.715640	-0.213257	-0.144914	-0.141574	0.349249	-0.698056	0.730668	0.123992	-0.132513	0.658172	0	0
10044	2.977281	-0.314515	9.356333	-0.710423	-0.149513	-0.100601	-0.143472	0.360737	-0.703273	0.732003	0.119967	-0.138199	0.656262	0	0
10045	3.081314	-0.282110	9.206798	-0.626460	-0.130336	-0.059408	-0.145102	0.371255	-0.707850	0.732961	0.116277	-0.143203	0.654783	0	0
10046	3.109370	-0.070911	9.127269	-0.576501	-0.109416	-0.017516	-0.147128	0.379838	-0.709303	0.733585	0.112843	-0.147804	0.653662	0	0
10047	3.061040	-0.070974	8.983482	-0.524717	-0.093685	0.015539	-0.149150	0.388561	-0.712062	0.733937	0.109538	-0.151945	0.652879	0	0
10048	3.234251	-0.154823	8.747896	-0.481834	-0.100715	0.033385	-0.152499	0.397981	-0.714271	0.734092	0.106659	-0.155911	0.652245	0	0
10049	3.316327	-0.153538	8.590982	-0.424535	-0.102431	0.029370	-0.154275	0.410435	-0.718042	0.734196	0.104122	-0.159470	0.651678	0	0
10050	3.361607	-0.233635	8.469502	-0.326241	-0.118201	0.055556	-0.155762	0.416527	-0.718482	0.733988	0.102460	-0.162567	0.651410	0	0
10051	3.387158	-0.373476	8.424413	-0.218821	-0.144373	0.036823	-0.158942	0.420141	-0.721796	0.733743	0.101695	-0.165100	0.651169	0	0
10052	3.261078	-0.444679	8.415069	-0.124880	-0.133818	0.041094	-0.161345	0.424439	-0.721979	0.733387	0.101634	-0.166983	0.651100	0	0
10053	3.294472	-0.511422	8.697613	-0.068544	-0.140863	0.037924	-0.163209	0.426938	-0.721926	0.732982	0.101947	-0.168509	0.651114	0	0
10054	3.357409	-0.501235	9.043273	0.019031	-0.092001	0.066912	-0.168508	0.427933	-0.719613	0.732376	0.102625	-0.169174	0.651516	0	0
10055	3.338768	-0.422590	9.544242	0.083376	-0.041379	0.085199	-0.169303	0.427660	-0.718296	0.731674	0.103318	-0.169024	0.652234	0	0
10056	3.427093	-0.239389	9.901286	0.119181	0.019761	0.090971	-0.169032	0.425999	-0.717532	0.730996	0.103959	-0.168243	0.653094	0	0
10057	3.626577	-0.031863	9.844270	0.085287	0.089700	0.090961	-0.169296	0.426416	-0.718439	0.730474	0.103796	-0.167120	0.653992	0	0
10058	3.684374	-0.045180	9.569633	0.012018	0.125605	0.087018	-0.168514	0.427656	-0.717393	0.730107	0.102970	-0.166260	0.654750	0	0
10059	3.678689	-0.156544	9.318450	-0.082713	0.124805	0.068686	-0.167711	0.426961	-0.718981	0.729960	0.101389	-0.165955	0.655239	0	0
10060	3.690695	-0.157461	9.049157	-0.123736	0.109160	0.041898	-0.167198	0.430830	-0.721042	0.729998	0.099753	-0.166058	0.655421	0	0
10061	3.648691	-0.291728	9.081623	-0.104094	0.083799	0.041933	-0.166823	0.432485	-0.717501	0.729975	0.098334	-0.166167	0.655633	0	0
10062	3.696433	-0.369072	9.080322	-0.073695	0.062799	0.040286	-0.164843	0.433858	-0.719217	0.729895	0.097369	-0.166278	0.655839	0	0
10063	3.492301	-0.548006	9.036765	-0.068422	0.056702	0.059714	-0.164722	0.435654	-0.719071	0.729674	0.096361	-0.166369	0.656211	0	0
10064	3.308253	-0.621145	9.032705	-0.077424	0.031371	0.064003	-0.164458	0.438559	-0.723883	0.729388	0.095536	-0.166756	0.656551	0	0
10065	3.215694	-0.731191	8.991382	-0.081007	0.023535	0.063074	-0.164999	0.440774	-0.723853	0.729100	0.094646	-0.167171	0.656894	0	0
10066	3.254320	-0.731596	8.957396	-0.034410	0.002593	0.042179	-0.166065	0.441885	-0.723172	0.728867	0.094360	-0.167465	0.657119	0	0
10067	3.288094	-0.741026	9.106006	0.050591	-0.010530	0.033923	-0.166339	0.443407	-0.722891	0.728589	0.094699	-0.167233	0.657437	0	0
10068	3.365070	-0.784711	9.174538	0.108781	-0.004408	0.026406	-0.165279	0.442433	-0.722132	0.728312	0.095529	-0.166621	0.657779	0	0
10069	3.506321	-0.617480	9.163224	0.178579	-0.034159	0.017106	-0.168957	0.437752	-0.720554	0.727981	0.096983	-0.165702	0.658164	0	0
10070	3.588518	-0.603743	9.145849	0.208112	-0.060401	0.008393	-0.169213	0.435264	-0.718745	0.727629	0.098934	-0.164826	0.658484	0	0
10071	3.708601	-0.696026	9.162979	0.246674	-0.067374	-0.014317	-0.170539	0.434301	-0.715727	0.727377	0.101157	-0.163670	0.658713	0	0
10072	3.879605	-0.755371	9.069493	0.282535	-0.074357	-0.030004	-0.172367	0.428503	-0.712620	0.727170	0.103803	-0.162365	0.658852	0	0
10073	3.925759	-0.712848	8.934995	0.270056	-0.083075	-0.038940	-0.173938	0.424363	-0.709892	0.727020	0.106345	-0.161148	0.658912	0	0
10074	3.838315	-0.782124	8.867658	0.282671	-0.081239	-0.056451	-0.175489	0.417873	-0.709018	0.726964	0.109079	-0.159861	0.658840	0	0
10075	3.852679	-0.794733	8.713573	0.345320	-0.098682	-0.061348	-0.176795	0.413731	-0.706686	0.726839	0.112311	-0.158240	0.658825	0	0
10076	3.839246	-0.982449	8.644236	0.377476	-0.087314	-0.045245	-0.178331	0.407382	-0.710386	0.726578	0.115753	-0.156382	0.658962	0	0
10077	3.836323	-1.058882	8.811619	0.355981	-0.068991	-0.040066	-0.180422	0.400340	-0.705456	0.726327	0.118834	-0.154501	0.659133	0	0
10078	3.788266	-1.033673	9.067081	0.312959	-0.018352	-0.015510	-0.180929	0.395226	-0.703146	0.726032	0.121304	-0.152598	0.659452	0	0
10079	3.750983	-0.850048	9.242558	0.257424	0.032295	0.008986	-0.180931	0.392043	-0.697164	0.725718	0.122924	-0.150688	0.659936	0	0
10080	3.695255	-0.541496	9.323495	0.212615	0.056723	0.031737	-0.180916	0.388448	-0.695762	0.725337	0.124098	-0.148957	0.660528	0	0
10081	3.716559	-0.253979	9.014176	0.130382	0.088252	0.033073	-0.178380	0.385394	-0.697923	0.725099	0.124389	-0.147509	0.661060	0	0
10082	3.838218	-0.129472	9.139534	0.062345	0.074166	0.034275	-0.179582	0.387474	-0.697753	0.724912	0.124353	-0.146648	0.661464	0	0
10083	4.027895	0.054371	9.178466	-0.028945	0.117779	0.053133	-0.179320	0.387887	-0.697884	0.724779	0.123270	-0.146068	0.661940	0	0
10084	4.140398	0.257531	9.045241	-0.127448	0.097580	0.069976	-0.176152	0.388146	-0.697406	0.724622	0.121650	-0.146336	0.662352	0	0
10085	4.224281	0.513553	8.821544	-0.238385	0.100179	0.076258	-0.176433	0.392850	-0.700231	0.724560	0.119145	-0.147308	0.662660	0	0
10086	4.070527	0.627483	8.718431	-0.311743	0.100221	0.077558	-0.176979	0.397970	-0.703702	0.724569	0.116159	-0.148785	0.662850	0	0
10087	3.736571	0.528926	8.672112	-0.288507	0.086331	0.080402	-0.176741	0.402946	-0.704441	0.724503	0.113386	-0.150198	0.663083	0	0
10088	3.500411	0.598042	8.648507	-0.168688	0.061912	0.090965	-0.175842	0.408887	-0.706618	0.724192	0.111669	-0.151017	0.663529	0	0
10089	3.419969	0.829619	8.663880	-0.075761	0.066258	0.120807	-0.176254	0.412070	-0.707495	0.723580	0.110512	-0.151210	0.664345	0	0
10090	3.430918	1.007732	8.733129	-0.045439	0.082810	0.146674	-0.178367	0.413742	-0.710584	0.722789	0.109464	-0.151120	0.665400	0	0
10091	3.459927	1.012301	8.728124	-0.109929	0.131714	0.176333	-0.176920	0.415117	-0.711115	0.721939	0.107548	-0.151127	0.666632	0	0
10092	3.454598	0.944774	8.655292	-0.164623	0.182368	0.218403	-0.176673	0.419126	-0.712648	0.720941	0.104865	-0.151188	0.668124	0	0
10093	3.501989	0.823637	8.490060	-0.169088	0.199873	0.225448	-0.176951	0.422861	-0.714698	0.719916	0.101999	-0.151150	0.669679	0	0
10094	3.433688	0.727929	8.479936	-0.083189	0.212164	0.227882	-0.174856	0.427828	-0.717687	0.718802	0.099687	-0.150457	0.671378	0	0
10095	3.443369	0.728133	8.571183	0.029486	0.213896	0.239279	-0.173549	0.431140	-0.718851	0.717490	0.098141	-0.149000	0.673331	0	0
10096	3.531275	0.853536	8.903533	0.165300	0.196270	0.266632	-0.172482	0.429614	-0.719405	0.715829	0.097661	-0.146785	0.675652	0	0
10097	3.465104	0.719209	8.854492	0.283246	0.185758	0.299169	-0.172612	0.427954	-0.717197	0.713802	0.098040	-0.143875	0.678362	0	0
10098	3.394831	0.690395	8.691337	0.353778	0.160387	0.329570	-0.173126	0.425192	-0.716825	0.711439	0.099058	-0.140696	0.681357	0	0
10099	3.366440	0.772383	8.687717	0.397406	0.161170	0.377499	-0.175346	0.419950	-0.715797	0.708695	0.100310	-0.137259	0.684726	0	0
10100	3.318091	0.763302	8.740905	0.366749	0.155799	0.426613	-0.176126	0.415805	-0.712427	0.705594	0.101313	-0.134111	0.688395	0	0
10101	3.311642	0.865243	9.025732	0.273504	0.160003	0.462974	-0.177302	0.413184	-0.711782	0.702340	0.101581	-0.131613	0.692154	0	0
10102	3.263229	0.846600	9.098037	0.220391	0.169444	0.534886	-0.177039	0.413044	-0.711264	0.698614	0.101309	-0.129480	0.696355	0	0
10103	2.843579	0.576235	9.281205	0.251402	0.118685	0.580816	-0.177838	0.413324	-0.709942	0.694462	0.101548	-0.127529	0.700819	0	0
10104	3.342548	0.102064	9.655990	0.258342	0.095654	0.608726	-0.181135	0.412236	-0.709903	0.690023	0.101952	-0.125709	0.705458	0	0
10105	3.425009	0.140977	10.006619	0.362881	0.160235	0.650231	-0.184440	0.410870	-0.707252	0.685256	0.102571	-0.122746	0.710518	0	0
10106	3.231755	0.130506	10.022587	0.435223	0.167236	0.680798	-0.184829	0.409351	-0.706738	0.680126	0.103588	-0.119239	0.715877	0	0
10107	3.061232	-0.094997	10.567033	0.381376	0.165365	0.699778	-0.186279	0.406592	-0.703083	0.674906	0.104223	-0.116142	0.721215	0	0
10108	3.114709	-0.379588	10.450340	0.295567	0.197748	0.692149	-0.188400	0.406879	-0.701741	0.669776	0.104049	-0.113429	0.726435	0	0
10109	3.400693	-0.250395	10.954069	0.197037	0.091704	0.671591	-0.193555	0.404969	-0.697759	0.664791	0.103998	-0.112113	0.731210	0	0
10110	3.324522	-0.406363	10.094926	0.102378	0.179364	0.680040	-0.195160	0.408296	-0.697702	0.659850	0.102668	-0.110909	0.736041	0	0
10111	3.126378	-0.419737	9.935454	0.037953	0.057013	0.649228	-0.196513	0.413142	-0.696587	0.655093	0.101839	-0.110953	0.740386	0	0
10112	2.830691	-0.566958	9.804128	0.011304	0.095689	0.621038	-0.200762	0.416621	-0.696358	0.650538	0.100578	-0.110906	0.744570	0	0
10113	3.023993	-0.551508	9.843494	-0.013672	0.011719	0.578200	-0.204229	0.421893	-0.695860	0.646260	0.099820	-0.111545	0.748293	0	0
10114	3.232970	-0.350462	9.264789	0.011814	0.045193	0.509767	-0.206101	0.426327	-0.696572	0.642441	0.099053	-0.111705	0.751652	0	0
10115	3.249601	-0.045638	9.097509	0.115752	-0.036883	0.459180	-0.209812	0.428283	-0.696758	0.638837	0.099628	-0.111565	0.754662	0	0
10116	3.097688	-0.341370	8.746929	0.185825	-0.013878	0.411303	-0.212615	0.430646	-0.692378	0.635488	0.100525	-0.110693	0.757494	0	0
10117	3.393003	-0.583779	8.883394	0.373808	-0.082082	0.366464	-0.216975	0.428871	-0.689322	0.632246	0.103192	-0.108798	0.760118	0	0
10118	3.578461	-0.654632	8.996342	0.572705	-0.012009	0.324917	-0.218814	0.424178	-0.684635	0.629113	0.106615	-0.104885	0.762790	0	0
10119	3.280379	-0.462595	8.897776	0.760700	0.019667	0.315959	-0.221423	0.416033	-0.680885	0.625899	0.111001	-0.099352	0.765544	0	0
10120	3.081063	0.034071	8.777826	0.861050	0.058299	0.302895	-0.222704	0.405530	-0.675218	0.622606	0.115705	-0.092757	0.768355	0	0
10121	2.894721	0.301408	9.205503	0.821670	0.084498	0.302804	-0.223865	0.395716	-0.667192	0.619391	0.119974	-0.086326	0.771044	0	0
10122	2.901132	0.509450	9.611608	0.734022	0.131641	0.298843	-0.223826	0.386727	-0.663360	0.616254	0.123308	-0.080235	0.773685	0	0
10123	3.022020	0.532352	9.543533	0.583760	0.173572	0.301395	-0.223395	0.378151	-0.659268	0.613337	0.125406	-0.075078	0.776180	0	0
10124	2.861436	0.356305	9.768813	0.444293	0.206837	0.279358	-0.222710	0.372339	-0.656591	0.610721	0.126377	-0.070739	0.778489	0	0
10125	2.466253	0.474757	9.742340	0.318132	0.226153	0.287464	-0.220592	0.371221	-0.655981	0.608244	0.126438	-0.067298	0.780720	0	0
10126	2.239435	0.502615	9.622046	0.199136	0.213965	0.286629	-0.219271	0.370107	-0.654051	0.605849	0.125849	-0.064830	0.782883	0	0
10127	2.292204	0.464962	9.241423	0.090014	0.212247	0.288456	-0.217690	0.370375	-0.653288	0.603623	0.124621	-0.063248	0.784926	0	0
10128	2.315717	0.375825	9.254615	0.018341	0.187690	0.301036	-0.218756	0.372316	-0.653776	0.601283	0.123133	-0.062369	0.787024	0	0
10129	2.223895	0.358183	9.543611	-0.033624	0.172760	0.304146	-0.215336	0.375201	-0.654322	0.599049	0.121452	-0.062008	0.789015	0	0
10130	2.119246	0.241435	9.639306	-0.049780	0.184116	0.315530	-0.215879	0.378384	-0.655328	0.596652	0.119571	-0.061702	0.791140	0	0
10131	2.146130	0.284682	9.692446	-0.053384	0.166598	0.314559	-0.215770	0.382254	-0.655029	0.594341	0.117804	-0.061538	0.793154	0	0
10132	2.208807	0.274144	9.552388	-0.048017	0.140370	0.310960	-0.215126	0.385708	-0.656051	0.591908	0.116282	-0.061468	0.795201	0	0
10133	2.522026	0.179923	9.428433	-0.004125	0.121101	0.297001	-0.215416	0.389580	-0.654962	0.589638	0.115174	-0.061158	0.797071	0	0
10134	2.675989	0.097070	9.469413	0.011113	0.111453	0.286439	-0.216479	0.392075	-0.657274	0.587272	0.114247	-0.060755	0.798979	0	0
10135	2.523531	0.050260	9.503838	-0.006648	0.131668	0.261746	-0.215701	0.394560	-0.657261	0.585281	0.113061	-0.060367	0.800637	0	0
10136	2.207004	0.360647	9.519751	-0.057475	0.135322	0.226300	-0.215057	0.397182	-0.656591	0.583478	0.111576	-0.060304	0.802165	0	0
10137	2.202650	0.423557	9.631067	-0.078929	0.086344	0.204830	-0.213227	0.399522	-0.654766	0.581989	0.110359	-0.060690	0.803384	0	0
10138	2.252911	0.360640	9.634717	-0.077035	0.095129	0.183699	-0.214560	0.403540	-0.657974	0.580532	0.109106	-0.060973	0.804587	0	0
10139	2.131705	0.298727	9.529302	-0.054581	0.084740	0.164466	-0.214704	0.406168	-0.659122	0.579336	0.108064	-0.061123	0.805578	0	0
10140	1.883990	0.098927	9.630084	-0.034742	0.100627	0.131215	-0.213262	0.407819	-0.658605	0.578267	0.107042	-0.060979	0.806493	0	0
10141	1.694802	-0.017483	9.620765	-0.014829	0.118299	0.085636	-0.210506	0.410845	-0.658224	0.577682	0.106000	-0.060520	0.807084	0	0
10142	1.645427	-0.164211	9.492125	0.003279	0.077356	0.029213	-0.210634	0.410570	-0.658748	0.577405	0.105445	-0.060099	0.807387	0	0
10143	1.703525	-0.140928	9.388545	0.012437	0.069596	-0.016580	-0.208656	0.411527	-0.659291	0.577586	0.105007	-0.059585	0.807352	0	0
10144	1.824799	-0.062825	9.282648	0.005374	0.074866	-0.032491	-0.207066	0.411796	-0.661143	0.577836	0.104518	-0.059101	0.807273	0	0
10145	1.997971	-0.158120	9.236797	0.012507	0.053830	-0.032586	-0.204949	0.412338	-0.662739	0.578137	0.104214	-0.058658	0.807129	0	0
10146	2.125521	-0.225783	9.458433	0.061685	0.046763	-0.034072	-0.205090	0.411784	-0.659212	0.578323	0.104279	-0.057880	0.807043	0	0
10147	2.104447	-0.142948	9.750377	0.084004	0.072936	-0.023224	-0.203094	0.409285	-0.659398	0.578484	0.104227	-0.056760	0.807014	0	0
10148	2.029508	-0.160972	9.957507	0.073285	0.093919	-0.026737	-0.202038	0.410109	-0.660321	0.578637	0.103972	-0.055625	0.807016	0	0
10149	1.983625	-0.160672	9.938680	0.030420	0.104459	-0.041095	-0.198870	0.410091	-0.659585	0.579015	0.103362	-0.054734	0.806884	0	0
10150	1.904540	-0.071527	9.786571	0.001836	0.102770	-0.047433	-0.197275	0.408977	-0.660405	0.579429	0.102633	-0.054105	0.806722	0	0
10151	2.010524	-0.101867	9.573810	0.019731	0.074796	-0.050080	-0.195426	0.407998	-0.658482	0.579873	0.102202	-0.053461	0.806501	0	0
10152	2.114089	-0.134446	9.409111	0.026943	0.113294	-0.046398	-0.193842	0.407712	-0.657593	0.580260	0.101532	-0.052570	0.806366	0	0
10153	2.075858	-0.080928	9.508595	0.002766	0.106277	-0.046579	-0.191057	0.405762	-0.657524	0.580708	0.100748	-0.051886	0.806186	0	0
10154	1.973106	-0.276457	9.802850	0.010755	0.107987	-0.041243	-0.189867	0.407969	-0.661312	0.581072	0.100023	-0.051162	0.806060	0	0
10155	1.824190	-0.173430	10.079305	0.018806	0.119355	-0.044609	-0.187353	0.407403	-0.661355	0.581494	0.099222	-0.050275	0.805911	0	0
10156	1.776481	-0.093490	10.143123	0.044681	0.093970	-0.037433	-0.184707	0.406697	-0.661272	0.581793	0.098805	-0.049363	0.805802	0	0
10157	1.857656	-0.212956	9.823803	0.093213	0.122102	-0.068742	-0.182190	0.404886	-0.660282	0.582335	0.098422	-0.047834	0.805550	0	0
10158	2.022623	-0.099460	9.604977	0.148797	0.111662	-0.089544	-0.180196	0.403078	-0.660592	0.582960	0.098493	-0.045929	0.805200	0	0
10159	2.144801	0.101631	9.606235	0.186411	0.102030	-0.098993	-0.176075	0.397939	-0.659529	0.583639	0.098830	-0.043740	0.804789	0	0
10160	2.212047	0.054955	9.458511	0.184729	0.094219	-0.121089	-0.173415	0.393776	-0.657650	0.584475	0.099264	-0.041617	0.804241	0	0
10161	2.270470	0.123914	9.348245	0.168534	0.074930	-0.103655	-0.172214	0.390589	-0.655869	0.585191	0.099721	-0.039733	0.803759	0	0
10162	2.237435	0.232353	9.330549	0.134490	0.060916	-0.096872	-0.171672	0.388651	-0.656420	0.585858	0.100117	-0.038232	0.803297	0	0
10163	2.236395	0.090153	9.232788	0.090657	0.047812	-0.100790	-0.169818	0.388088	-0.656715	0.586613	0.100339	-0.037143	0.802769	0	0
10164	2.250011	-0.036935	9.394639	0.095140	0.042548	-0.109622	-0.168746	0.385455	-0.656627	0.587415	0.100657	-0.036053	0.802192	0	0
10165	2.241425	0.110121	9.482926	0.082611	0.039905	-0.111454	-0.168210	0.383378	-0.655479	0.588258	0.100904	-0.035074	0.801587	0	0
10166	2.317238	0.248566	9.330048	0.079938	0.055646	-0.104359	-0.164910	0.383359	-0.654483	0.589036	0.101026	-0.034034	0.801044	0	0
10167	2.334929	0.354637	9.453687	0.061126	0.038114	-0.107189	-0.163450	0.381969	-0.654127	0.589863	0.101165	-0.033251	0.800451	0	0
10168	2.435369	0.210230	9.679481	0.066388	0.015269	-0.097605	-0.161198	0.380712	-0.653782	0.590588	0.101527	-0.032565	0.799899	0	0
10169	2.492972	0.161628	9.664005	0.075359	0.011773	-0.103748	-0.162499	0.377125	-0.653798	0.591360	0.101968	-0.031839	0.799301	0	0
10170	2.510389	0.233622	9.655068	0.095011	-0.010978	-0.102796	-0.161310	0.376426	-0.652515	0.592084	0.102710	-0.031074	0.798700	0	0
10171	2.482813	0.089739	9.725754	0.145021	-0.030248	-0.090188	-0.160761	0.375458	-0.656717	0.592659	0.103903	-0.030067	0.798157	0	0
10172	2.405409	0.071132	9.735822	0.184397	-0.010101	-0.086284	-0.159961	0.372826	-0.654532	0.593159	0.105162	-0.028599	0.797675	0	0
10173	2.295119	0.186936	9.569868	0.184462	-0.009140	-0.095031	-0.159942	0.369508	-0.654566	0.593732	0.106427	-0.027157	0.797131	0	0
10174	2.284440	0.379651	9.639470	0.159327	-0.014449	-0.079331	-0.159544	0.365354	-0.648077	0.594198	0.107569	-0.025923	0.796672	0	0
10175	2.316186	0.418858	9.956893	0.148450	-0.025074	-0.060072	-0.158612	0.363275	-0.646804	0.594521	0.108741	-0.024906	0.796304	0	0
10176	2.272240	0.349653	10.023771	0.157399	-0.016322	-0.059977	-0.159002	0.362171	-0.646809	0.594831	0.109881	-0.023719	0.795952	0	0
10177	2.156141	0.319630	10.134984	0.173455	-0.023319	-0.054572	-0.156872	0.358287	-0.645050	0.595079	0.111189	-0.022505	0.795620	0	0
10178	1.895279	0.307511	10.226020	0.161831	0.002976	-0.050963	-0.157394	0.356354	-0.643492	0.595316	0.112199	-0.021177	0.795338	0	0
10179	1.751044	0.399917	10.187469	0.089448	0.003048	-0.069051	-0.158061	0.355941	-0.641133	0.595777	0.112795	-0.020456	0.794927	0	0
10180	1.597233	0.502188	10.204392	0.034055	0.008360	-0.085230	-0.157389	0.354279	-0.641552	0.596429	0.113008	-0.020073	0.794418	0	0
10181	1.433790	0.604843	10.322346	0.015287	0.020635	-0.088779	-0.154350	0.354816	-0.642639	0.597134	0.113017	-0.019805	0.793893	0	0
10182	1.338612	0.811564	10.037137	-0.005941	0.063664	-0.121304	-0.153548	0.352876	-0.642016	0.598130	0.112560	-0.019370	0.793219	0	0
10183	1.330564	1.050806	9.597735	-0.015704	0.031410	-0.134649	-0.152222	0.351901	-0.641916	0.599236	0.112297	-0.019219	0.792424	0	0
10184	1.461543	1.140390	9.338070	0.025505	0.005213	-0.145914	-0.149053	0.353267	-0.643388	0.600379	0.112495	-0.018857	0.791539	0	0
10185	1.693252	1.128618	9.225380	0.091689	-0.026311	-0.146496	-0.147717	0.350356	-0.642784	0.601446	0.113330	-0.018180	0.790626	0	0
10186	1.754897	0.969384	9.223018	0.147078	-0.019357	-0.126733	-0.148384	0.347314	-0.636006	0.602290	0.114449	-0.017025	0.789847	0	0
10187	1.715688	0.883643	9.400220	0.159533	-0.036890	-0.121428	-0.147047	0.343988	-0.635144	0.603075	0.115768	-0.015902	0.789079	0	0
10188	1.469777	0.934144	9.556739	0.120116	-0.012396	-0.107447	-0.145459	0.342458	-0.633353	0.603796	0.116666	-0.014940	0.788414	0	0
10189	1.129865	1.011604	9.637470	0.032327	-0.008891	-0.085048	-0.147815	0.340952	-0.637254	0.604446	0.116980	-0.014681	0.787874	0	0
10190	0.890884	1.020895	9.706934	-0.041054	-0.014105	-0.085529	-0.146107	0.342048	-0.636223	0.605179	0.116914	-0.015025	0.787314	0	0
10191	0.761222	1.127391	9.593915	-0.096479	0.013936	-0.084006	-0.144374	0.341349	-0.639525	0.605977	0.116252	-0.015623	0.786787	0	0
10192	0.792558	1.126485	9.377330	-0.112403	0.021918	-0.115820	-0.143856	0.342590	-0.638605	0.607037	0.115475	-0.016276	0.786071	0	0
10193	0.945127	1.192206	9.234969	-0.108751	0.001820	-0.133519	-0.143849	0.342591	-0.640566	0.608236	0.114826	-0.016968	0.785224	0	0
10194	1.182203	1.252809	9.207183	-0.085413	0.007045	-0.147487	-0.140421	0.343679	-0.640216	0.609508	0.114334	-0.017462	0.784297	0	0
10195	1.501526	1.336549	9.090029	-0.061270	-0.010523	-0.145688	-0.139366	0.344503	-0.641008	0.610744	0.114065	-0.017833	0.783366	0	0
10196	1.757976	1.402083	9.151057	-0.053286	-0.021135	-0.135160	-0.139374	0.344917	-0.639565	0.611874	0.113987	-0.018261	0.782485	0	0
10197	1.864678	1.466103	9.122032	-0.071258	-0.005470	-0.112342	-0.137121	0.343798	-0.639611	0.612859	0.113610	-0.018714	0.781759	0	0
10198	1.914214	1.304339	9.047644	-0.063192	-0.010705	-0.115873	-0.138191	0.346016	-0.639573	0.613849	0.113386	-0.019179	0.781003	0	0
10199	2.013729	1.375690	9.037992	-0.058733	-0.012490	-0.112337	-0.136719	0.343797	-0.641186	0.614815	0.113143	-0.019579	0.780268	0	0
10200	2.133869	1.284112	9.285854	-0.128526	-0.003836	-0.116400	-0.136202	0.345730	-0.641174	0.615883	0.112464	-0.020510	0.779500	0	0
10201	2.220338	1.216373	9.378061	-0.184052	0.017070	-0.101791	-0.134631	0.348486	-0.641563	0.616910	0.111221	-0.021722	0.778833	0	0
10202	2.219946	1.158906	9.461522	-0.230602	0.018784	-0.098612	-0.132927	0.351658	-0.642865	0.617951	0.109731	-0.023329	0.778171	0	0
10203	2.133822	1.274749	9.369865	-0.264570	0.034565	-0.097870	-0.131746	0.354141	-0.644557	0.619032	0.107857	-0.025069	0.777520	0	0
10204	2.142342	1.115909	9.360755	-0.263597	0.071333	-0.104814	-0.130693	0.357732	-0.649375	0.620161	0.105755	-0.026601	0.776858	0	0
10205	2.150073	0.837669	9.631475	-0.207279	0.066043	-0.104488	-0.128332	0.362145	-0.651720	0.621230	0.103996	-0.027698	0.776203	0	0
10206	2.095815	0.674958	9.769468	-0.142759	0.080102	-0.126897	-0.126338	0.363797	-0.658009	0.622400	0.102580	-0.028214	0.775435	0	0
10207	2.118406	0.458229	9.742748	-0.087193	0.056561	-0.154825	-0.123696	0.364474	-0.658827	0.623726	0.101658	-0.028392	0.774484	0	0
10208	2.803412	0.692674	9.501598	-0.069136	0.001392	-0.199105	-0.120926	0.365288	-0.658991	0.625354	0.101330	-0.028754	0.773200	0	0
10209	2.431888	0.402337	9.568761	-0.083263	0.055804	-0.228038	-0.119745	0.366111	-0.657825	0.627234	0.100472	-0.028848	0.771784	0	0
10210	2.093602	0.362592	9.866838	-0.119084	-0.021985	-0.252286	-0.118955	0.366798	-0.658353	0.629308	0.100025	-0.029689	0.770120	0	0
10211	2.060469	0.454467	9.937879	-0.136818	-0.022785	-0.289400	-0.115783	0.367611	-0.659961	0.631681	0.099457	-0.030632	0.768212	0	0
10212	1.738087	0.616277	10.117968	-0.143940	-0.045440	-0.307912	-0.113663	0.367324	-0.661304	0.634191	0.099048	-0.031757	0.766148	0	0
10213	1.559895	0.680739	10.293289	-0.176086	-0.040145	-0.324807	-0.111556	0.369248	-0.662363	0.636855	0.098368	-0.033070	0.763967	0	0
10214	1.392274	0.876999	10.335446	-0.177794	-0.050559	-0.345915	-0.111288	0.368971	-0.662892	0.639669	0.097792	-0.034449	0.761625	0	0
10215	1.335094	0.985649	10.325171	-0.150801	-0.053957	-0.379176	-0.106802	0.370606	-0.663990	0.642700	0.097384	-0.035590	0.759070	0	0
10216	1.391087	1.047859	10.361455	-0.102337	-0.065257	-0.415877	-0.104838	0.372945	-0.662689	0.645947	0.097426	-0.036421	0.756263	0	0
10217	1.483940	0.857619	10.524300	-0.028842	-0.057348	-0.447106	-0.103360	0.369481	-0.664053	0.649350	0.097841	-0.036581	0.753282	0	0
10218	1.511293	0.629047	10.569503	0.071386	-0.050324	-0.451693	-0.099250	0.366417	-0.662839	0.652678	0.098904	-0.035968	0.750291	0	0
10219	1.417649	0.374059	10.319831	0.131471	-0.023933	-0.468801	-0.096586	0.362393	-0.662658	0.656071	0.100105	-0.034673	0.747227	0	0
10220	1.259160	0.508938	9.976663	0.118198	-0.026391	-0.491734	-0.093657	0.358367	-0.662220	0.659629	0.101303	-0.033511	0.743979	0	0
10221	1.249708	0.537876	9.977077	0.075242	-0.040395	-0.493852	-0.089556	0.355440	-0.659043	0.663229	0.102248	-0.032707	0.740677	0	0
10222	1.166797	0.432015	9.755464	0.064445	-0.048239	-0.477208	-0.085968	0.352103	-0.659392	0.666694	0.103244	-0.032102	0.737447	0	0
10223	1.160340	0.210247	9.579926	0.116426	-0.090115	-0.505218	-0.083174	0.348216	-0.658427	0.670287	0.104817	-0.031303	0.733995	0	0
10224	1.128313	-0.217503	9.623352	0.177181	-0.126851	-0.500581	-0.080376	0.343638	-0.657600	0.673746	0.107146	-0.030370	0.730523	0	0
10225	0.762219	-0.082530	9.567978	0.135995	-0.103158	-0.484796	-0.078643	0.339895	-0.655964	0.677129	0.108918	-0.029522	0.727160	0	0
10226	0.820339	-0.065559	9.759943	0.084075	-0.139081	-0.495015	-0.077567	0.336156	-0.655364	0.680605	0.110698	-0.029355	0.723644	0	0
10227	1.057465	0.328065	10.091685	-0.000013	-0.125235	-0.501744	-0.074901	0.331856	-0.655055	0.684221	0.111688	-0.029608	0.720063	0	0
10228	1.065471	0.433895	10.112061	-0.023302	-0.121766	-0.494833	-0.071205	0.331835	-0.653934	0.687784	0.112604	-0.030099	0.716497	0	0
10229	0.926138	0.531536	10.224940	-0.035809	-0.153216	-0.510840	-0.069611	0.329890	-0.653194	0.691461	0.113528	-0.030777	0.712773	0	0
10230	0.700966	0.783613	10.282656	-0.073350	-0.154905	-0.519813	-0.069067	0.327676	-0.654008	0.695209	0.114336	-0.031824	0.708942	0	0
10231	0.672891	0.917766	10.034489	-0.092986	-0.175831	-0.528803	-0.066039	0.327519	-0.650526	0.699034	0.114998	-0.033024	0.705008	0	0
10232	1.116393	0.808036	9.890004	0.003707	-0.252823	-0.562014	-0.064453	0.326127	-0.648472	0.702913	0.117043	-0.034162	0.700748	0	0
10233	1.160745	0.937077	9.727675	0.100447	-0.261477	-0.583353	-0.063898	0.321008	-0.647486	0.706818	0.119658	-0.034525	0.696346	0	0
10234	1.416254	0.868199	9.878495	0.161331	-0.324489	-0.615835	-0.064135	0.316309	-0.647529	0.710800	0.123320	-0.035002	0.691614	0	0
10235	1.618700	0.813639	9.856894	0.175771	-0.352455	-0.651149	-0.063458	0.311188	-0.643929	0.714985	0.127101	-0.035396	0.686578	0	0
10236	1.873994	0.724579	9.699852	0.150835	-0.371687	-0.678808	-0.062771	0.305376	-0.642037	0.719316	0.131019	-0.036198	0.681255	0	0
10237	2.003551	0.612407	9.529207	0.072383	-0.362827	-0.734919	-0.061833	0.302052	-0.640123	0.724116	0.134137	-0.037262	0.675481	0	0
10238	1.969640	0.598211	9.519723	-0.004511	-0.373301	-0.749609	-0.061017	0.297347	-0.639136	0.729037	0.136952	-0.039034	0.669497	0	0
10239	2.196824	0.625311	9.522882	-0.070707	-0.352394	-0.746554	-0.059544	0.293190	-0.637762	0.734013	0.138942	-0.040968	0.663507	0	0
10240	2.450426	0.637289	9.367015	-0.145746	-0.303439	-0.754043	-0.057429	0.292072	-0.636367	0.739085	0.140240	-0.043159	0.657437	0	0
10241	2.917099	0.733735	9.061271	-0.186650	-0.233463	-0.780637	-0.054907	0.292060	-0.639543	0.744394	0.140592	-0.044945	0.651223	0	0
10242	3.028879	0.840262	8.787546	-0.231368	-0.175752	-0.759611	-0.051737	0.292873	-0.640629	0.749578	0.140401	-0.046737	0.645164	0	0
10243	3.134905	1.140641	8.967935	-0.310057	-0.196801	-0.779621	-0.046450	0.293675	-0.642793	0.754960	0.139586	-0.049066	0.638861	0	0
10244	3.496079	1.339216	8.755604	-0.367263	-0.076203	-0.749705	-0.041172	0.295859	-0.644159	0.760214	0.137713	-0.050987	0.632859	0	0
10245	3.497400	1.522157	8.805763	-0.401442	-0.132278	-0.727211	-0.035635	0.299701	-0.647081	0.765305	0.135769	-0.053505	0.626907	0	0
10246	3.250792	1.471955	9.064476	-0.424755	-0.085058	-0.709528	-0.031016	0.302166	-0.649741	0.770273	0.133475	-0.055902	0.621079	0	0
10247	3.097946	1.369921	9.129513	-0.424890	-0.106075	-0.688434	-0.027065	0.306294	-0.652897	0.775057	0.131165	-0.058430	0.615360	0	0
10248	2.941370	1.426219	9.049796	-0.433113	-0.086873	-0.642543	-0.022850	0.310420	-0.655797	0.779519	0.128761	-0.060974	0.609961	0	0
10249	3.027741	1.348514	9.028931	-0.421729	-0.128988	-0.600358	-0.018625	0.314548	-0.661833	0.783646	0.126561	-0.063784	0.604825	0	0
10250	3.099897	1.309376	8.999018	-0.382389	-0.097530	-0.584125	-0.015462	0.318128	-0.665375	0.787595	0.124570	-0.066171	0.599831	0	0
10251	2.984427	1.372634	8.940657	-0.383478	-0.106334	-0.541820	-0.013228	0.321296	-0.667077	0.791253	0.122498	-0.068654	0.595146	0	0
10252	2.967069	1.646940	8.931943	-0.416720	-0.092425	-0.505822	-0.011922	0.325715	-0.670191	0.794707	0.120141	-0.071295	0.590698	0	0
10253	2.938357	1.685502	8.884566	-0.450844	-0.104726	-0.480544	-0.009041	0.332060	-0.673048	0.798009	0.117488	-0.074247	0.586400	0	0
10254	2.885175	1.676400	8.918568	-0.393693	-0.117873	-0.460776	-0.006419	0.338131	-0.677211	0.801085	0.115423	-0.077005	0.582246	0	0
10255	2.831275	1.561954	9.109988	-0.333839	-0.118788	-0.446256	-0.006166	0.341449	-0.679665	0.803976	0.113769	-0.079430	0.578248	0	0
10256	2.724273	1.456957	9.109704	-0.309658	-0.086383	-0.442427	-0.003540	0.346829	-0.683835	0.806819	0.112174	-0.081463	0.574303	0	0
10257	2.677252	1.294102	9.218793	-0.298932	-0.092504	-0.445917	-0.001431	0.349446	-0.686586	0.809638	0.110651	-0.083476	0.570329	0	0
10258	2.669584	1.238501	9.107664	-0.300546	-0.066162	-0.474038	-0.000118	0.352897	-0.689971	0.812619	0.109034	-0.085253	0.566122	0	0
10259	2.780298	1.187145	9.113329	-0.329164	-0.073189	-0.479602	0.003169	0.356474	-0.691293	0.815625	0.107185	-0.087245	0.561832	0	0
10260	2.717540	1.190108	9.135534	-0.350462	-0.041612	-0.509584	0.006853	0.360880	-0.693920	0.818826	0.105047	-0.089059	0.557278	0	0
10261	2.725914	1.005332	9.296768	-0.364669	-0.038083	-0.537916	0.009490	0.365431	-0.700059	0.822161	0.102763	-0.090900	0.552474	0	0
10262	2.699554	0.679966	9.800368	-0.390618	0.002074	-0.541554	0.013565	0.370525	-0.702292	0.825553	0.100074	-0.092537	0.547618	0	0
10263	2.553354	0.484968	10.157491	-0.396797	0.033590	-0.561756	0.017642	0.375482	-0.705181	0.829044	0.097142	-0.093931	0.542611	0	0
10264	2.138450	0.559139	9.758156	-0.434171	0.088075	-0.579306	0.022118	0.379606	-0.707300	0.832683	0.093649	-0.095047	0.537434	0	0
10265	2.053545	0.852298	9.449820	-0.516360	0.077687	-0.600117	0.028429	0.387316	-0.711241	0.836446	0.089502	-0.096668	0.531981	0	0
10266	2.412498	0.734012	9.438152	-0.590616	0.112546	-0.591852	0.033430	0.394343	-0.717130	0.840216	0.084574	-0.098391	0.526501	0	0
10267	2.814780	0.591774	9.570039	-0.593337	0.148243	-0.577797	0.039480	0.402746	-0.722891	0.843881	0.079381	-0.099839	0.521148	0	0
10268	2.911441	0.600727	9.598148	-0.543226	0.162217	-0.575646	0.047111	0.410172	-0.726070	0.847461	0.074565	-0.100898	0.515819	0	0
10269	2.727770	0.582672	9.517810	-0.478816	0.166667	-0.569821	0.053140	0.420094	-0.728416	0.850905	0.070238	-0.101597	0.510594	0	0
10270	2.523648	0.410439	9.306093	-0.408177	0.172005	-0.553395	0.058937	0.424765	-0.731203	0.854185	0.066487	-0.101883	0.505537	0	0
10271	2.506899	0.084432	9.624543	-0.373572	0.171833	-0.500341	0.065265	0.429848	-0.735694	0.857122	0.062959	-0.102042	0.500964	0	0
10272	2.658588	-0.329104	10.065509	-0.330826	0.215363	-0.457716	0.070798	0.434382	-0.738609	0.859842	0.059549	-0.101621	0.496789	0	0
10273	2.676467	-0.522404	9.822794	-0.284420	0.269561	-0.409638	0.078173	0.440565	-0.741797	0.862309	0.056201	-0.100545	0.493108	0	0
10274	2.482780	-0.584265	9.549768	-0.252324	0.250374	-0.382987	0.082648	0.444966	-0.744174	0.864592	0.053214	-0.099472	0.489647	0	0
10275	2.392705	-0.684701	9.510937	-0.229151	0.259112	-0.359869	0.089515	0.446450	-0.745571	0.866726	0.050339	-0.098236	0.486418	0	0
10276	2.460051	-0.732364	9.827054	-0.236535	0.227451	-0.328352	0.096626	0.450835	-0.745897	0.868668	0.047544	-0.097307	0.483412	0	0
10277	2.196753	-0.403519	9.722551	-0.247383	0.253704	-0.291178	0.101889	0.455508	-0.747238	0.870434	0.044465	-0.096234	0.480736	0	0
10278	2.047952	0.068449	9.520167	-0.254787	0.178437	-0.250825	0.107164	0.458799	-0.749900	0.871929	0.041669	-0.095852	0.478347	0	0
10279	2.014912	0.187805	9.139687	-0.251298	0.138232	-0.231517	0.111118	0.462235	-0.752802	0.873270	0.039058	-0.095829	0.476120	0	0
10280	1.991949	0.014905	9.171544	-0.158339	0.082256	-0.229309	0.112962	0.464576	-0.754898	0.874511	0.037541	-0.095834	0.473960	0	0
10281	2.093592	-0.297965	9.368954	-0.045678	0.052470	-0.228695	0.114130	0.467749	-0.754100	0.875662	0.037135	-0.095585	0.471912	0	0
10282	2.247840	-0.337819	9.314291	0.063526	0.031502	-0.243889	0.115998	0.465251	-0.755461	0.876827	0.037813	-0.094978	0.469812	0	0
10283	2.087787	0.245242	9.231047	0.098434	0.032434	-0.240819	0.117324	0.464415	-0.755227	0.877951	0.038782	-0.094223	0.467781	0	0
10284	2.003582	0.634740	8.967072	0.083131	-0.031396	-0.229595	0.118648	0.463716	-0.754993	0.878973	0.039912	-0.094080	0.465793	0	0
10285	2.011741	0.423199	9.027058	0.056179	-0.075184	-0.221186	0.118657	0.462610	-0.755789	0.879909	0.041007	-0.094479	0.463846	0	0
10286	2.045552	0.081820	9.167045	0.063440	-0.073399	-0.249407	0.118659	0.460535	-0.752802	0.880979	0.042178	-0.094787	0.461641	0	0
10287	2.018409	0.000295	9.180761	0.094832	-0.078589	-0.268591	0.119060	0.459150	-0.752038	0.882101	0.043677	-0.095018	0.459305	0	0
10288	2.196444	-0.088042	9.062847	0.108271	-0.092598	-0.273900	0.118943	0.457492	-0.753491	0.883232	0.045354	-0.095277	0.456910	0	0
10289	2.416840	-0.346034	9.418487	0.108280	-0.113688	-0.293489	0.118163	0.456668	-0.755840	0.884411	0.047159	-0.095746	0.454341	0	0
10290	2.451351	-0.595465	9.739778	0.115537	-0.057724	-0.309163	0.117523	0.453631	-0.756645	0.885712	0.048775	-0.095645	0.451649	0	0
10291	2.231469	-0.613127	9.695807	0.137169	-0.013847	-0.329931	0.119246	0.452377	-0.756291	0.887117	0.050412	-0.095078	0.448823	0	0
10292	1.891936	-0.484952	9.844414	0.121179	0.000272	-0.354544	0.121903	0.450151	-0.756877	0.888653	0.051859	-0.094412	0.445751	0	0
10293	1.666663	-0.592850	10.167170	0.077351	0.042259	-0.354673	0.123766	0.447791	-0.756798	0.890229	0.052720	-0.093591	0.442667	0	0
10294	1.628691	-0.503247	10.269469	0.066602	0.071098	-0.345808	0.127077	0.445421	-0.755172	0.891796	0.053357	-0.092541	0.439647	0	0
10295	1.891154	-0.269653	10.245857	0.049656	0.080659	-0.352976	0.129862	0.444024	-0.755751	0.893392	0.053782	-0.091491	0.436563	0	0
10296	2.068422	-0.122733	9.976838	0.069475	0.103451	-0.367747	0.133831	0.443588	-0.756469	0.895058	0.054323	-0.090125	0.433355	0	0
10297	2.037582	-0.027969	9.425416	0.116131	0.103618	-0.380583	0.136743	0.442466	-0.756263	0.896733	0.055262	-0.088562	0.430084	0	0
10298	1.932672	-0.169841	9.169931	0.116152	0.103702	-0.378812	0.140452	0.440372	-0.755425	0.898393	0.056228	-0.086983	0.426805	0	0
10299	1.912972	-0.227055	9.287210	0.101745	0.094897	-0.364858	0.144438	0.436064	-0.754875	0.899972	0.057053	-0.085564	0.423644	0	0
10300	1.749438	-0.486448	9.778331	0.142708	0.108781	-0.332802	0.146815	0.435912	-0.754128	0.901397	0.058196	-0.083851	0.420793	0	0
10301	1.675833	-0.658159	10.070205	0.173037	0.095610	-0.325599	0.151990	0.432152	-0.754375	0.902744	0.059606	-0.082137	0.418035	0	0
10302	1.729173	-0.625181	9.978795	0.169536	0.102641	-0.337943	0.154641	0.429648	-0.752610	0.904143	0.061018	-0.080361	0.415145	0	0
10303	1.798207	-0.423946	9.891588	0.163306	0.054552	-0.355763	0.159144	0.426857	-0.751137	0.905563	0.062515	-0.079031	0.412070	0	0
10304	1.787894	-0.510876	9.753685	0.133947	0.054657	-0.389473	0.162863	0.422966	-0.750448	0.907128	0.063844	-0.077802	0.408643	0	0
10305	1.782085	-0.645720	9.689696	0.157349	0.014529	-0.430887	0.165249	0.420463	-0.748417	0.908798	0.065489	-0.076805	0.404844	0	0
10306	1.787238	-0.597903	9.608487	0.144945	-0.037865	-0.470810	0.168022	0.416573	-0.741439	0.910577	0.067354	-0.076314	0.400612	0	0
10307	1.860855	-0.426046	9.364683	0.142436	-0.062249	-0.508788	0.171334	0.414619	-0.740724	0.912467	0.069213	-0.076017	0.396023	0	0
10308	2.010959	-0.369698	9.296741	0.111237	-0.105952	-0.545334	0.173313	0.413777	-0.738671	0.914462	0.071093	-0.076226	0.391016	0	0
10309	2.195695	-0.206950	9.503709	0.082731	-0.128718	-0.584422	0.175858	0.411278	-0.744486	0.916583	0.072713	-0.076713	0.385620	0	0
10310	2.292799	-0.139920	9.647844	0.045171	-0.139263	-0.595327	0.177970	0.410990	-0.743475	0.918729	0.074151	-0.077443	0.380054	0	0
10311	2.415403	0.114658	9.837177	0.007612	-0.141957	-0.604411	0.180871	0.413879	-0.746628	0.920902	0.075137	-0.078320	0.374379	0	0
10312	2.339780	0.341688	9.950995	-0.013770	-0.163777	-0.632777	0.182321	0.414424	-0.746383	0.923140	0.076149	-0.079465	0.368374	0	0
10313	2.087752	0.227249	9.639415	-0.021768	-0.144392	-0.630943	0.184032	0.415105	-0.745618	0.925356	0.076886	-0.080450	0.362399	0	0
10314	2.083221	0.272633	9.524613	-0.069003	-0.149538	-0.670064	0.187452	0.414669	-0.740707	0.927700	0.077357	-0.081629	0.355985	0	0
10315	2.340819	0.486073	9.976681	-0.043946	-0.154923	-0.684044	0.189030	0.416043	-0.740717	0.930028	0.077960	-0.082748	0.349460	0	0
10316	2.579017	0.696465	10.169315	-0.042201	-0.162045	-0.680565	0.192453	0.418236	-0.740747	0.932288	0.078725	-0.083933	0.342925	0	0
10317	2.628124	0.815774	9.982800	-0.038581	-0.156767	-0.682268	0.193915	0.417815	-0.742604	0.934511	0.079383	-0.085049	0.336385	0	0
10318	2.323076	1.057355	9.550794	-0.128040	-0.109423	-0.657925	0.196140	0.420982	-0.741822	0.936715	0.079141	-0.086042	0.329997	0	0
10319	2.180267	1.005967	9.686024	-0.210462	-0.135708	-0.646255	0.197954	0.427055	-0.741397	0.938881	0.078088	-0.087560	0.323631	0	0
10320	2.262259	0.973297	10.223298	-0.257220	-0.163922	-0.618544	0.200038	0.432850	-0.742286	0.940922	0.076771	-0.089510	0.317427	0	0
10321	2.456549	1.128123	10.223402	-0.314584	-0.136072	-0.587166	0.202789	0.436014	-0.740858	0.942888	0.074689	-0.091407	0.311493	0	0
10322	2.423143	1.192527	9.962462	-0.389867	-0.137859	-0.552445	0.203019	0.443480	-0.743271	0.944755	0.071973	-0.093570	0.305782	0	0
10323	2.395098	1.331424	9.692719	-0.469574	-0.080167	-0.510478	0.204569	0.450661	-0.744923	0.946558	0.068195	-0.095470	0.300437	0	0
10324	2.283455	1.259491	9.481358	-0.543977	-0.073198	-0.472200	0.206372	0.460884	-0.748379	0.948256	0.063741	-0.097537	0.295355	0	0
10325	2.222531	1.178525	9.591508	-0.554939	-0.092550	-0.431817	0.207511	0.471386	-0.751298	0.949771	0.059123	-0.099858	0.290634	0	0
10326	2.205102	1.093202	9.960798	-0.520251	-0.097066	-0.398117	0.209715	0.481192	-0.755418	0.951120	0.054886	-0.102119	0.286233	0	0
10327	2.232687	0.900391	9.903066	-0.442404	-0.080422	-0.394011	0.209806	0.489488	-0.757298	0.952390	0.051272	-0.104018	0.281966	0	0
10328	2.208180	0.856677	9.703294	-0.369228	-0.094454	-0.350348	0.210696	0.496396	-0.758419	0.953458	0.048411	-0.105842	0.278157	0	0
10329	2.117031	0.948219	9.517669	-0.326381	-0.106684	-0.326238	0.210917	0.503860	-0.758479	0.954397	0.045915	-0.107697	0.274626	0	0
10330	2.006208	0.985078	9.490209	-0.326578	-0.113746	-0.283928	0.209839	0.508014	-0.759206	0.955196	0.043441	-0.109613	0.271474	0	0
10331	1.954867	0.896527	9.504053	-0.350091	-0.094629	-0.224114	0.209797	0.514373	-0.757704	0.955840	0.040586	-0.111461	0.268885	0	0
10332	1.918661	0.892588	9.696591	-0.389686	-0.098272	-0.180351	0.209372	0.520736	-0.759988	0.956366	0.037351	-0.113439	0.266648	0	0
10333	1.957301	0.896743	9.580943	-0.418475	-0.071250	-0.134650	0.208806	0.528759	-0.762383	0.956786	0.033691	-0.115278	0.264833	0	0
10334	2.164346	0.817374	9.323485	-0.416881	-0.100225	-0.093402	0.207977	0.537475	-0.766337	0.957051	0.030099	-0.117374	0.263385	0	0
10335	2.448315	0.684912	9.204150	-0.379433	-0.124826	-0.069536	0.204897	0.545373	-0.767519	0.957188	0.026895	-0.119643	0.262210	0	0
10336	2.652128	0.488031	9.051119	-0.332944	-0.126613	-0.058728	0.203960	0.550219	-0.772032	0.957275	0.024134	-0.121777	0.261177	0	0
10337	2.881021	0.416507	9.055532	-0.304428	-0.138971	-0.037500	0.201161	0.555212	-0.773247	0.957264	0.021665	-0.123996	0.260385	0	0
10338	2.981547	0.295109	8.940310	-0.271309	-0.130220	-0.035517	0.199013	0.560477	-0.772116	0.957251	0.019475	-0.126007	0.259643	0	0
10339	3.004836	0.179090	8.813799	-0.252528	-0.133701	-0.031896	0.196881	0.563668	-0.772314	0.957202	0.017500	-0.128045	0.258963	0	0
10340	2.997291	0.135963	8.849419	-0.240061	-0.137228	-0.021251	0.195003	0.568102	-0.771457	0.957120	0.015608	-0.130042	0.258391	0	0
10341	2.970371	0.085684	8.856283	-0.200695	-0.109230	-0.012935	0.192870	0.573507	-0.774770	0.957032	0.014057	-0.131718	0.257958	0	0
10342	2.974930	0.049429	8.810163	-0.195342	-0.096988	-0.004929	0.191395	0.577940	-0.776010	0.956943	0.012468	-0.133216	0.257602	0	0
10343	2.994039	0.016009	8.941800	-0.156898	-0.093520	-0.001127	0.188744	0.579613	-0.776215	0.956830	0.011295	-0.134635	0.257337	0	0
10344	3.002862	-0.106217	9.108555	-0.102315	-0.079536	-0.003353	0.188455	0.583347	-0.775389	0.956742	0.010549	-0.135725	0.257123	0	0
10345	2.993002	-0.132745	9.060267	-0.009245	-0.065501	-0.001744	0.187135	0.583216	-0.775501	0.956649	0.010729	-0.136499	0.257052	0	0
10346	3.040211	-0.282450	8.990845	0.083831	-0.067211	-0.006403	0.185154	0.582120	-0.773913	0.956564	0.011736	-0.136992	0.257063	0	0
10347	3.111838	-0.402689	9.181114	0.160730	-0.056768	0.001195	0.184235	0.581019	-0.773779	0.956452	0.013522	-0.137250	0.257252	0	0
10348	3.169547	-0.445613	9.449302	0.222503	-0.007823	0.000028	0.184778	0.577974	-0.772772	0.956409	0.015694	-0.136818	0.257521	0	0
10349	3.087789	-0.396926	9.431340	0.269986	0.025474	-0.002995	0.184559	0.568711	-0.770508	0.956394	0.018322	-0.136009	0.257829	0	0
10350	2.963272	-0.244901	9.275539	0.259275	0.051770	0.004143	0.184721	0.563180	-0.770173	0.956402	0.020686	-0.134912	0.258196	0	0
10351	3.022297	-0.093960	9.233504	0.219944	0.065753	0.002159	0.186306	0.562064	-0.768116	0.956426	0.022729	-0.133848	0.258490	0	0
10352	3.080625	-0.045913	9.363336	0.124984	0.100604	0.035067	0.186847	0.558881	-0.766587	0.956440	0.023641	-0.132637	0.258981	0	0
10353	2.993064	-0.145164	9.718651	0.033593	0.121474	0.059147	0.190818	0.557892	-0.766919	0.956428	0.023686	-0.131538	0.259582	0	0
10354	2.775423	-0.195702	9.941058	0.001326	0.166937	0.078513	0.190022	0.558034	-0.766121	0.956441	0.023186	-0.130022	0.260340	0	0
10355	2.567927	-0.165744	9.770150	-0.055942	0.156511	0.081654	0.193714	0.558289	-0.764606	0.956432	0.022252	-0.128825	0.261047	0	0
10356	2.525494	-0.012338	9.488681	-0.103377	0.132932	0.086561	0.197145	0.559100	-0.764519	0.956399	0.020829	-0.127909	0.261737	0	0
10357	2.728066	-0.047804	9.419230	-0.128542	0.077733	0.096685	0.197132	0.561174	-0.764368	0.956260	0.019390	-0.127659	0.262476	0	0
10358	2.698076	-0.187269	9.355398	-0.088286	0.076014	0.098716	0.198187	0.561583	-0.764380	0.956114	0.018244	-0.127249	0.263288	0	0
10359	2.696859	-0.360178	9.439942	-0.045419	0.027887	0.098818	0.198025	0.565176	-0.761727	0.955887	0.017729	-0.127259	0.264143	0	0
10360	2.536914	-0.445011	9.606180	-0.013359	0.028717	0.127279	0.198292	0.564899	-0.762126	0.955589	0.017387	-0.127108	0.265313	0	0
10361	2.310407	-0.380435	9.695398	-0.027726	0.020868	0.134274	0.199219	0.564202	-0.761362	0.955253	0.017008	-0.127143	0.266528	0	0
10362	2.214460	-0.297257	9.908680	-0.074410	0.027763	0.165722	0.198812	0.566140	-0.761598	0.954858	0.016036	-0.127170	0.267987	0	0
10363	2.186785	-0.123115	10.153663	-0.149599	0.040809	0.170547	0.198797	0.568905	-0.761832	0.954465	0.014389	-0.127343	0.269396	0	0
10364	2.081289	-0.016558	10.122150	-0.190640	0.044388	0.147405	0.199864	0.567517	-0.762385	0.954149	0.012286	-0.127520	0.270531	0	0
10365	2.201853	-0.039311	10.067974	-0.201277	0.030420	0.122564	0.199843	0.571665	-0.763128	0.953869	0.010235	-0.127922	0.271412	0	0
10366	2.239678	-0.148266	9.929402	-0.195762	0.027012	0.092602	0.200200	0.577607	-0.761767	0.953672	0.008200	-0.128271	0.272011	0	0
10367	2.363699	-0.356829	9.685596	-0.135699	-0.011378	0.061104	0.199144	0.578582	-0.763702	0.953492	0.006966	-0.128886	0.272383	0	0
10368	2.432975	-0.454311	9.445944	-0.089989	-0.032292	0.043702	0.197681	0.579833	-0.762883	0.953338	0.006164	-0.129508	0.272646	0	0
10369	2.461816	-0.469351	9.320546	-0.045223	-0.060235	0.032463	0.198593	0.582871	-0.764174	0.953166	0.005963	-0.130340	0.272858	0	0
10370	2.449675	-0.472278	9.118732	-0.032509	-0.054855	-0.001783	0.197000	0.582601	-0.761538	0.953102	0.005829	-0.131017	0.272759	0	0
10371	2.440267	-0.436213	9.090388	-0.046817	-0.070587	-0.007220	0.196207	0.581914	-0.760487	0.953022	0.005693	-0.131950	0.272589	0	0
10372	2.508322	-0.376444	9.145766	-0.052163	-0.082848	-0.017006	0.194615	0.583443	-0.760971	0.952963	0.005469	-0.132947	0.272317	0	0
10373	2.513422	-0.340249	9.196609	-0.052095	-0.067085	-0.028399	0.192752	0.585389	-0.760400	0.952944	0.005304	-0.133861	0.271938	0	0
10374	2.557353	-0.273421	9.139318	-0.085201	-0.056608	-0.023313	0.192756	0.585389	-0.761707	0.952937	0.004701	-0.134697	0.271562	0	0
10375	2.634585	-0.278865	9.128975	-0.106633	-0.056613	-0.032305	0.191677	0.588989	-0.761132	0.952943	0.004000	-0.135660	0.271071	0	0
10376	2.692309	-0.312822	9.183364	-0.102120	-0.030384	-0.034846	0.190593	0.590790	-0.756392	0.953001	0.003180	-0.136291	0.270562	0	0
10377	2.788404	-0.385417	9.285046	-0.068054	-0.016391	-0.048692	0.190188	0.593005	-0.757671	0.953103	0.002766	-0.136768	0.269966	0	0
10378	2.826949	-0.397790	9.270150	-0.055418	-0.004099	-0.068836	0.191117	0.592170	-0.757432	0.953285	0.002367	-0.137020	0.269198	0	0
10379	2.831586	-0.424314	9.260192	-0.034865	0.006387	-0.059843	0.189912	0.596325	-0.759725	0.953446	0.002229	-0.137193	0.268541	0	0
10380	2.685477	-0.605034	9.567008	-0.005299	0.003795	-0.079023	0.192163	0.595207	-0.759248	0.953664	0.002301	-0.137235	0.267743	0	0
10381	2.491659	-0.701416	9.803103	0.034098	0.056308	-0.076750	0.192028	0.594653	-0.757421	0.953936	0.002706	-0.136745	0.267021	0	0
10382	2.480166	-0.617404	9.717647	0.061045	0.078242	-0.090550	0.193880	0.594229	-0.757323	0.954283	0.003228	-0.135899	0.266206	0	0
10383	2.614724	-0.366575	9.498259	0.108620	0.080069	-0.116616	0.194676	0.592841	-0.756172	0.954687	0.004335	-0.134981	0.265205	0	0
10384	2.797760	-0.433090	9.450251	0.127394	0.041549	-0.123736	0.195757	0.587719	-0.754670	0.955065	0.005632	-0.134307	0.264161	0	0
10385	2.936400	-0.635781	9.590926	0.158809	0.031936	-0.153588	0.196290	0.586472	-0.753906	0.955492	0.007398	-0.133714	0.262870	0	0
10386	3.036593	-0.805143	9.520821	0.191956	0.036324	-0.160443	0.199080	0.583830	-0.753714	0.955946	0.009375	-0.132916	0.261558	0	0
10387	3.095213	-0.705232	9.307562	0.191973	0.027601	-0.160467	0.198827	0.581480	-0.753079	0.956370	0.011476	-0.132278	0.260243	0	0
10388	3.135230	-0.508662	9.194115	0.159797	0.013619	-0.167771	0.200947	0.579256	-0.751304	0.956804	0.013214	-0.131778	0.258815	0	0
10389	3.058330	-0.459660	9.291476	0.115048	0.011858	-0.168072	0.201492	0.575658	-0.750171	0.957226	0.014633	-0.131491	0.257321	0	0
10390	2.986299	-0.401427	9.273540	0.048794	0.010091	-0.157953	0.201625	0.574550	-0.748354	0.957637	0.015305	-0.131312	0.255839	0	0
10391	2.870245	-0.424322	9.355993	0.005820	0.003093	-0.156501	0.202161	0.574687	-0.750975	0.958027	0.015686	-0.131392	0.254310	0	0
10392	2.521698	-0.539397	9.376904	-0.019332	0.010132	-0.133668	0.203341	0.574955	-0.748768	0.958383	0.015674	-0.131390	0.252970	0	0
10393	2.212723	-0.524784	9.435017	-0.042584	0.017208	-0.135479	0.203873	0.574953	-0.749822	0.958741	0.015518	-0.131458	0.251581	0	0
10394	1.938039	-0.445246	9.575294	-0.065857	0.014630	-0.137325	0.205179	0.577158	-0.749036	0.959115	0.015054	-0.131528	0.250143	0	0
10395	1.992146	-0.312921	9.725358	-0.080184	0.041684	-0.130275	0.205170	0.578540	-0.748499	0.959495	0.014459	-0.131449	0.248759	0	0
10396	2.224871	-0.187171	9.753636	-0.041764	0.045089	-0.117691	0.207016	0.579636	-0.749300	0.959853	0.014123	-0.131170	0.247543	0	0
10397	2.543534	-0.199301	9.745940	0.012756	0.013504	-0.113981	0.208350	0.577555	-0.749472	0.960139	0.014467	-0.131131	0.246432	0	0
10398	2.890158	-0.351349	9.673907	0.087865	0.004669	-0.104788	0.209131	0.578241	-0.747255	0.960390	0.015459	-0.130921	0.245504	0	0
10399	3.082545	-0.456826	9.493184	0.141482	0.001125	-0.086862	0.208081	0.576034	-0.745692	0.960569	0.017035	-0.130691	0.244820	0	0
10400	3.106476	-0.479397	9.252380	0.141439	-0.005863	-0.072795	0.208623	0.573265	-0.744943	0.960714	0.018525	-0.130455	0.244267	0	0
10401	3.058269	-0.460409	9.046324	0.080540	-0.009362	-0.055606	0.209006	0.573261	-0.741027	0.960810	0.019500	-0.130483	0.243801	0	0
10402	2.918426	-0.428251	8.980605	0.028486	-0.035641	-0.026070	0.208489	0.571190	-0.741040	0.960821	0.019917	-0.130817	0.243545	0	0
10403	2.768366	-0.477479	9.017385	-0.011002	-0.044417	-0.003445	0.208482	0.571604	-0.739728	0.960760	0.020026	-0.131417	0.243453	0	0
10404	2.735067	-0.409575	9.114588	-0.014747	-0.053254	0.028239	0.206913	0.571062	-0.743632	0.960623	0.019999	-0.132037	0.243659	0	0
10405	2.622496	-0.283353	9.203532	-0.012946	-0.038367	0.028364	0.205850	0.571897	-0.743084	0.960492	0.020029	-0.132591	0.243872	0	0
10406	2.504392	-0.257869	9.370678	-0.011337	-0.044572	0.061875	0.204788	0.570933	-0.740071	0.960283	0.019969	-0.133125	0.244406	0	0
10407	2.466159	-0.204373	9.462951	0.029844	-0.021819	0.061396	0.203597	0.570663	-0.739271	0.960084	0.020322	-0.133421	0.244997	0	0
10408	2.522370	-0.108777	9.405884	0.054781	-0.021883	0.088898	0.203199	0.570388	-0.738353	0.959825	0.020806	-0.133581	0.245883	0	0
10409	2.593138	-0.003673	9.348801	0.063793	-0.004375	0.081979	0.203741	0.569419	-0.740593	0.959590	0.021416	-0.133631	0.246719	0	0
10410	2.658007	-0.049866	9.352516	0.065613	0.020106	0.082052	0.202026	0.568044	-0.739012	0.959400	0.021909	-0.133360	0.247563	0	0
10411	2.674586	-0.091269	9.226922	0.087030	0.027092	0.099846	0.202955	0.566656	-0.737863	0.959155	0.022642	-0.133054	0.248607	0	0
10412	2.628018	-0.187132	9.221415	0.108450	0.030585	0.112346	0.201910	0.563896	-0.736829	0.958890	0.023479	-0.132583	0.249800	0	0
10413	2.678664	-0.192662	9.115165	0.129840	0.024428	0.131851	0.201124	0.562241	-0.736049	0.958547	0.024586	-0.132204	0.251207	0	0
10414	2.663944	-0.221720	9.014016	0.124405	-0.016683	0.136950	0.201673	0.558367	-0.735573	0.958149	0.025662	-0.132151	0.252644	0	0
10415	2.619668	-0.341051	9.205297	0.097457	-0.016757	0.154362	0.199302	0.556029	-0.733730	0.957696	0.026527	-0.132254	0.254213	0	0
10416	2.474515	-0.387177	9.482408	0.061485	0.004127	0.192975	0.198264	0.553823	-0.735697	0.957192	0.026874	-0.132175	0.256107	0	0
10417	2.344562	-0.336922	9.854227	-0.008452	0.004014	0.215416	0.198265	0.553132	-0.734658	0.956632	0.026580	-0.132362	0.258126	0	0
10418	2.258927	-0.158030	9.931528	-0.074621	0.037252	0.215115	0.195875	0.555357	-0.734992	0.956144	0.025509	-0.132321	0.260057	0	0
10419	2.240539	-0.023615	9.793836	-0.140888	0.019739	0.226941	0.194530	0.557159	-0.731162	0.955599	0.023887	-0.132697	0.262013	0	0
10420	2.452893	-0.040090	9.666839	-0.167691	0.012714	0.219607	0.192667	0.559104	-0.730461	0.955078	0.021984	-0.133133	0.263854	0	0
10421	2.751526	-0.146377	9.492399	-0.172110	-0.027539	0.199935	0.192786	0.562838	-0.733040	0.954535	0.020225	-0.134035	0.265495	0	0
10422	2.918993	-0.366462	9.524475	-0.138946	-0.046783	0.178863	0.190665	0.563402	-0.731957	0.954024	0.018807	-0.134952	0.266969	0	0
10423	2.879777	-0.447892	9.538298	-0.144291	-0.032770	0.177108	0.189332	0.566175	-0.733086	0.953519	0.017356	-0.135827	0.268424	0	0
10424	2.793387	-0.376998	9.691271	-0.171081	-0.017011	0.166432	0.186953	0.566464	-0.733177	0.953076	0.015568	-0.136542	0.269739	0	0
10425	2.610688	-0.266859	9.847930	-0.233773	0.026686	0.189118	0.185350	0.570206	-0.734423	0.952622	0.013087	-0.137090	0.271193	0	0
10426	2.532290	-0.088112	9.896326	-0.303558	0.059906	0.197600	0.185990	0.574351	-0.735438	0.952203	0.009786	-0.137434	0.272628	0	0
10427	2.496651	-0.006111	9.878349	-0.333882	0.080944	0.183385	0.185302	0.579332	-0.735639	0.951828	0.006218	-0.137732	0.273888	0	0
10428	2.476819	-0.073702	9.747960	-0.303401	0.079261	0.173022	0.185940	0.584306	-0.737429	0.951477	0.002899	-0.137884	0.275083	0	0
10429	2.596169	-0.262736	9.586134	-0.233477	0.056611	0.139894	0.187223	0.590105	-0.736084	0.951163	0.000421	-0.138133	0.276059	0	0
10430	2.749516	-0.427733	9.506006	-0.102817	0.040894	0.130137	0.187336	0.593422	-0.735791	0.950861	-0.000825	-0.138094	0.277116	0	0
10431	2.850414	-0.500682	9.504296	0.000976	0.017289	0.121951	0.186939	0.593286	-0.735394	0.950536	-0.000933	-0.138069	0.278241	0	0
10432	2.927190	-0.568764	9.459591	0.046526	0.002381	0.136292	0.186012	0.593014	-0.734468	0.950160	-0.000661	-0.137981	0.279564	0	0
10433	2.825742	-0.572766	9.465226	0.023281	-0.011577	0.128171	0.184561	0.592192	-0.733800	0.949775	-0.000480	-0.138172	0.280778	0	0
10434	2.709534	-0.610695	9.350430	-0.054609	-0.008073	0.142626	0.184040	0.591089	-0.734065	0.949363	-0.001148	-0.138467	0.282021	0	0
10435	2.651176	-0.667892	9.374310	-0.153037	-0.018581	0.140113	0.183234	0.593305	-0.734031	0.948928	-0.002637	-0.139220	0.283103	0	0
10436	2.602129	-0.773299	9.387942	-0.195959	-0.009820	0.136301	0.182825	0.595381	-0.733742	0.948522	-0.004633	-0.139930	0.284086	0	0
10437	2.664787	-0.792855	9.444858	-0.174378	-0.018528	0.108205	0.181606	0.600088	-0.732893	0.948168	-0.006281	-0.140743	0.284833	0	0
10438	2.727243	-0.836816	9.386132	-0.102745	-0.016741	0.098133	0.182135	0.600638	-0.733941	0.947859	-0.007321	-0.141254	0.285582	0	0
10439	2.697872	-0.889702	9.320887	-0.045395	-0.045515	0.072011	0.180262	0.603689	-0.732183	0.947575	-0.007618	-0.141958	0.286168	0	0
10440	2.687868	-0.937752	9.313210	-0.013099	-0.046331	0.052851	0.177888	0.602596	-0.731635	0.947358	-0.007659	-0.142496	0.286618	0	0
10441	2.668363	-0.966228	9.389959	-0.009435	-0.053286	0.029941	0.176560	0.603017	-0.730303	0.947184	-0.007535	-0.143174	0.286856	0	0
10442	2.678291	-0.927894	9.366281	-0.018293	-0.067233	0.006920	0.177480	0.604395	-0.731349	0.947068	-0.007501	-0.143928	0.286863	0	0
10443	2.750991	-0.890154	9.308406	-0.028975	-0.080337	-0.007316	0.174303	0.604134	-0.729212	0.946960	-0.007432	-0.144921	0.286722	0	0
10444	2.729030	-0.919125	9.216934	-0.037792	-0.081126	-0.033816	0.172849	0.604419	-0.729318	0.946937	-0.007483	-0.145865	0.286317	0	0
10445	2.639115	-1.000056	9.264847	-0.055630	-0.081079	-0.048035	0.170988	0.605811	-0.728622	0.946940	-0.007608	-0.146943	0.285751	0	0
10446	2.600670	-0.975496	9.332755	-0.041262	-0.065309	-0.056670	0.170846	0.607194	-0.727822	0.947004	-0.007704	-0.147750	0.285122	0	0
10447	2.591522	-0.903338	9.309630	-0.056348	-0.035516	-0.074277	0.168324	0.608866	-0.727244	0.947147	-0.007930	-0.148398	0.284302	0	0
10448	2.681230	-0.855669	9.395926	-0.045518	-0.018018	-0.091777	0.167928	0.608869	-0.727499	0.947378	-0.008149	-0.148771	0.283329	0	0
10449	2.670926	-0.951272	9.567959	-0.007029	0.024825	-0.087837	0.168451	0.609834	-0.727498	0.947652	-0.008060	-0.148707	0.282450	0	0
10450	2.757571	-0.990509	9.542727	0.050334	0.055476	-0.100559	0.170161	0.610653	-0.726470	0.948023	-0.007566	-0.148112	0.281528	0	0
10451	2.957989	-0.989855	9.480921	0.119269	0.081697	-0.100021	0.170433	0.608162	-0.724668	0.948422	-0.006424	-0.147153	0.280715	0	0
10452	3.124420	-1.013107	9.380678	0.175702	0.083461	-0.111111	0.172152	0.607876	-0.724567	0.948866	-0.004803	-0.145941	0.279876	0	0
10453	3.160292	-1.054947	9.161180	0.209773	0.094023	-0.117888	0.173098	0.603446	-0.723318	0.949328	-0.002811	-0.144615	0.279024	0	0
10454	3.058437	-1.110001	8.988382	0.200846	0.073103	-0.124174	0.175760	0.598453	-0.720793	0.949784	-0.000903	-0.143429	0.278096	0	0
10455	2.927322	-1.210021	8.981153	0.168595	0.063497	-0.118257	0.175764	0.596240	-0.718200	0.950191	0.000778	-0.142509	0.277180	0	0
10456	2.588788	-1.281334	9.180332	0.120205	0.066141	-0.107062	0.178008	0.595674	-0.716802	0.950580	0.001914	-0.141612	0.276296	0	0
10457	2.159474	-1.212693	9.295381	0.055733	0.080193	-0.094123	0.177750	0.593739	-0.715379	0.950939	0.002425	-0.140839	0.275451	0	0
10458	1.849115	-1.060371	9.549762	-0.012396	0.074911	-0.073371	0.178807	0.594010	-0.715916	0.951248	0.002229	-0.140225	0.274700	0	0
10459	1.630564	-0.899351	9.736156	-0.082299	0.088854	-0.048182	0.180391	0.594278	-0.715937	0.951494	0.001320	-0.139738	0.274099	0	0
10460	1.708986	-0.741008	9.804594	-0.152204	0.090486	-0.023124	0.180119	0.596492	-0.717218	0.951686	-0.000320	-0.139360	0.273627	0	0
10461	2.018569	-0.669166	9.704210	-0.204115	0.090386	-0.016530	0.182849	0.601313	-0.712375	0.951844	-0.002446	-0.139182	0.273157	0	0
10462	2.445959	-0.665949	9.486659	-0.236341	0.072789	-0.012546	0.182834	0.604632	-0.713387	0.951974	-0.004854	-0.139200	0.272663	0	0
10463	2.951901	-0.824223	9.357902	-0.204155	0.051676	-0.010807	0.183343	0.607532	-0.712582	0.952053	-0.006880	-0.139390	0.272245	0	0
10464	3.396279	-1.150314	9.251780	-0.152273	0.030594	-0.013346	0.183335	0.610575	-0.715428	0.952123	-0.008371	-0.139580	0.271862	0	0
10465	3.626886	-1.320417	9.271868	-0.052068	0.016564	-0.018058	0.183055	0.613064	-0.714876	0.952179	-0.008842	-0.139700	0.271588	0	0
10466	3.446521	-1.554654	9.294765	0.010637	0.020173	-0.035206	0.183847	0.613475	-0.715407	0.952306	-0.008722	-0.139548	0.271227	0	0
10467	3.124027	-1.402993	9.301695	0.059016	0.006317	-0.052399	0.183585	0.612370	-0.714368	0.952449	-0.008065	-0.139473	0.270782	0	0
10468	2.743678	-1.236522	9.285260	0.080540	0.009955	-0.060892	0.184390	0.610707	-0.715050	0.952635	-0.007216	-0.139231	0.270277	0	0
10469	2.474759	-1.022676	9.314073	0.091285	-0.009207	-0.067808	0.183059	0.610990	-0.712805	0.952798	-0.006194	-0.139218	0.269732	0	0
10470	2.456079	-0.935732	9.382528	0.116351	-0.030185	-0.078254	0.183064	0.609330	-0.711253	0.952975	-0.004872	-0.139263	0.269112	0	0
10471	2.620765	-0.869569	9.415515	0.125222	-0.061755	-0.071291	0.181635	0.606020	-0.712963	0.953072	-0.003382	-0.139657	0.268584	0	0
10472	2.800075	-0.779908	9.304443	0.105548	-0.079282	-0.075056	0.181113	0.604779	-0.712706	0.953167	-0.002035	-0.140198	0.267981	0	0
10473	2.877604	-0.746605	9.381065	0.049881	-0.093422	-0.038521	0.179254	0.605203	-0.710843	0.953126	-0.001222	-0.141097	0.267659	0	0
10474	2.932798	-0.792922	9.319972	-0.030602	-0.079437	-0.042607	0.177151	0.603140	-0.710571	0.953128	-0.001217	-0.142002	0.267174	0	0
10475	2.964471	-0.756796	9.416249	-0.098787	-0.091817	-0.007906	0.174627	0.604951	-0.709730	0.953002	-0.001866	-0.143286	0.266932	0	0
10476	2.946260	-0.600462	9.367733	-0.148955	-0.060377	0.017435	0.173815	0.607719	-0.708644	0.952865	-0.003126	-0.144324	0.266848	0	0
10477	2.941757	-0.554740	9.363491	-0.159819	-0.070938	0.042882	0.172471	0.612151	-0.709495	0.952628	-0.004477	-0.145572	0.267000	0	0
10478	2.903445	-0.510997	9.412392	-0.111571	-0.074455	0.055576	0.170620	0.612161	-0.708944	0.952365	-0.005399	-0.146643	0.267333	0	0
10479	2.923076	-0.463412	9.292601	-0.025733	-0.084943	0.068507	0.169554	0.613826	-0.709303	0.952041	-0.005463	-0.147666	0.267923	0	0
10480	2.986337	-0.396573	9.288016	0.072609	-0.107711	0.079710	0.166391	0.612738	-0.709789	0.951672	-0.004577	-0.148558	0.268758	0	0
10481	2.879704	-0.450973	9.317152	0.124421	-0.107711	0.096850	0.164009	0.612473	-0.708187	0.951241	-0.003181	-0.149396	0.269837	0	0
10482	2.748878	-0.514540	9.432912	0.115304	-0.093788	0.134748	0.162428	0.610960	-0.707001	0.950739	-0.002008	-0.150038	0.271257	0	0
10483	2.769061	-0.389974	9.318808	0.081276	-0.065824	0.153128	0.160316	0.610280	-0.706322	0.950210	-0.001213	-0.150590	0.272803	0	0
10484	2.663451	-0.302380	9.378407	0.049799	-0.085133	0.181955	0.157951	0.607389	-0.705530	0.949584	-0.000758	-0.151326	0.274571	0	0
10485	2.595901	-0.296732	9.479997	0.000462	-0.063348	0.213416	0.154902	0.609618	-0.706246	0.948887	-0.000820	-0.152072	0.276564	0	0
10486	2.620502	-0.232098	9.442074	-0.011244	-0.028418	0.241661	0.153186	0.610597	-0.708302	0.948173	-0.001191	-0.152436	0.278801	0	0
10487	2.684542	-0.052597	9.313802	-0.021133	-0.018832	0.259267	0.152385	0.611430	-0.707236	0.947405	-0.001640	-0.152815	0.281191	0	0
10488	2.849790	0.099455	9.119451	-0.004999	-0.036325	0.254020	0.148942	0.612554	-0.706780	0.946633	-0.001948	-0.153234	0.283551	0	0
10489	2.975205	0.083520	8.947545	0.016474	-0.064310	0.250514	0.148153	0.611729	-0.706777	0.945809	-0.001877	-0.153938	0.285909	0	0
10490	2.937984	-0.060133	9.068788	0.057575	-0.070451	0.256938	0.145772	0.611465	-0.705305	0.944965	-0.001502	-0.154500	0.288390	0	0
10491	2.755701	-0.231221	9.287101	0.100486	-0.039829	0.267070	0.144445	0.610918	-0.702806	0.944119	-0.000718	-0.154729	0.291027	0	0
10492	2.543904	-0.139906	9.506282	0.139793	-0.011843	0.283396	0.143523	0.608986	-0.700328	0.943274	0.000223	-0.154497	0.293880	0	0
10493	2.386897	0.182083	9.790131	0.125357	0.026558	0.315259	0.143408	0.606498	-0.701397	0.942373	0.000984	-0.154019	0.297003	0	0
10494	2.452046	0.509028	9.901480	0.039483	0.056229	0.318310	0.140373	0.606101	-0.701877	0.941510	0.000725	-0.153440	0.300024	0	0
10495	2.524728	0.546540	9.769098	-0.048155	0.090326	0.322189	0.140759	0.608172	-0.702124	0.940670	-0.000326	-0.152871	0.302936	0	0
10496	2.649237	0.405410	9.554904	-0.085661	0.078987	0.307715	0.142200	0.609131	-0.700045	0.939856	-0.001815	-0.152451	0.305658	0	0
10497	2.874140	0.119308	9.381437	-0.040813	0.059789	0.280533	0.141138	0.610382	-0.700931	0.939079	-0.002619	-0.152144	0.308182	0	0
10498	2.995497	-0.127403	9.240561	0.068365	0.020474	0.267004	0.141921	0.611621	-0.700146	0.938288	-0.002420	-0.151798	0.310752	0	0
10499	2.943808	-0.257510	9.035224	0.186544	0.020594	0.255523	0.140337	0.610661	-0.698955	0.937520	-0.000915	-0.151157	0.313380	0	0
10500	2.798502	-0.312078	8.910874	0.293853	0.010163	0.268639	0.140488	0.606374	-0.697301	0.936691	0.001429	-0.150202	0.316302	0	0
10501	2.697191	-0.292454	8.777385	0.332347	-0.004632	0.263616	0.139049	0.604862	-0.698994	0.935831	0.004375	-0.149336	0.319216	0	0
10502	2.547861	-0.240583	8.841757	0.331466	0.034754	0.270856	0.138006	0.600442	-0.695623	0.934998	0.006989	-0.148028	0.322207	0	0
10503	2.569090	-0.317131	9.032965	0.284885	0.041676	0.279327	0.138292	0.596569	-0.695404	0.934127	0.009324	-0.146877	0.325189	0	0
10504	2.600682	-0.292958	9.153139	0.210665	0.068757	0.274471	0.138845	0.591035	-0.693376	0.933312	0.010694	-0.145639	0.328030	0	0
10505	2.692183	-0.331917	9.231214	0.152460	0.084418	0.287284	0.139509	0.589648	-0.692092	0.932466	0.011644	-0.144517	0.330888	0	0
10506	2.671841	-0.475981	9.260976	0.111360	0.084442	0.272862	0.139124	0.587299	-0.691456	0.931670	0.012037	-0.143457	0.333565	0	0
10507	2.607998	-0.624553	9.279046	0.116760	0.082732	0.264072	0.139935	0.584254	-0.691760	0.930885	0.012689	-0.142463	0.336150	0	0
10508	2.581312	-0.634641	9.058049	0.175960	0.096855	0.241655	0.141251	0.584246	-0.690211	0.930187	0.013686	-0.141064	0.338623	0	0
10509	2.517103	-0.485994	8.738259	0.226147	0.093475	0.232372	0.141782	0.582583	-0.688013	0.929491	0.015360	-0.139593	0.341064	0	0
10510	2.526917	-0.457839	8.531807	0.226147	0.088255	0.236766	0.143374	0.581191	-0.687790	0.928770	0.016860	-0.138101	0.343554	0	0
10511	2.373805	-0.609214	8.978417	0.227917	0.112712	0.235111	0.143922	0.576210	-0.685233	0.928069	0.018475	-0.136443	0.346021	0	0
10512	2.366017	-0.694819	9.280326	0.218849	0.154578	0.265134	0.146581	0.573015	-0.684521	0.927319	0.019639	-0.134362	0.348769	0	0
10513	2.592849	-0.729092	9.662516	0.209889	0.181553	0.265083	0.148038	0.571209	-0.682731	0.926586	0.020796	-0.132127	0.351495	0	0
10514	2.598750	-0.575565	9.544061	0.174177	0.219192	0.263229	0.147918	0.568997	-0.682359	0.925912	0.021321	-0.129601	0.354170	0	0
10515	2.429456	-0.612652	9.569129	0.147354	0.200006	0.252433	0.151618	0.567317	-0.679948	0.925235	0.021842	-0.127408	0.356693	0	0
10516	2.249874	-0.740753	9.694181	0.113518	0.215858	0.217022	0.153744	0.565093	-0.679610	0.924712	0.021876	-0.125116	0.358853	0	0
10517	2.207571	-0.920365	9.841491	0.132289	0.244704	0.224285	0.157179	0.564659	-0.678751	0.924175	0.022116	-0.122548	0.361101	0	0
10518	2.292353	-0.884816	9.884429	0.183372	0.257845	0.208825	0.160100	0.561463	-0.677651	0.923696	0.022654	-0.119612	0.363270	0	0
10519	2.501262	-0.717535	10.062400	0.262203	0.226344	0.174887	0.163288	0.557850	-0.676689	0.923262	0.024207	-0.116726	0.365208	0	0
10520	2.521106	-0.641014	9.966973	0.326677	0.212405	0.162101	0.165549	0.553689	-0.674020	0.922838	0.026288	-0.113674	0.367092	0	0
10521	2.315639	-0.664062	9.771404	0.339299	0.212547	0.146393	0.168730	0.549660	-0.670186	0.922441	0.028627	-0.110623	0.368843	0	0
10522	1.984330	-0.724684	9.552455	0.326803	0.191706	0.139270	0.170594	0.545778	-0.667900	0.922047	0.030810	-0.107751	0.370499	0	0
10523	1.781775	-0.684629	9.549856	0.312484	0.133175	0.123161	0.174457	0.540504	-0.668142	0.921629	0.033201	-0.105515	0.371974	0	0
10524	1.704436	-0.704642	9.886766	0.275766	0.102518	0.112221	0.174488	0.534143	-0.666767	0.921233	0.035272	-0.103644	0.373287	0	0
10525	1.536822	-0.517078	10.231649	0.228369	0.118249	0.103201	0.176490	0.530399	-0.666181	0.920884	0.036941	-0.101840	0.374482	0	0
10526	1.398191	-0.327452	10.537851	0.133466	0.125176	0.111420	0.177669	0.530668	-0.663843	0.920555	0.037617	-0.100291	0.375639	0	0
10527	1.384647	-0.199482	10.664415	-0.000729	0.154858	0.114102	0.180580	0.529961	-0.664025	0.920280	0.037006	-0.098998	0.376715	0	0
10528	1.568116	-0.203646	10.557035	-0.075838	0.137337	0.101101	0.181755	0.532166	-0.663367	0.920077	0.035720	-0.098121	0.377564	0	0
10529	1.885895	-0.331929	10.317287	-0.102628	0.104077	0.085689	0.182666	0.535203	-0.664528	0.919892	0.034378	-0.097660	0.378259	0	0
10530	2.202596	-0.611651	10.104649	-0.074805	0.074348	0.061845	0.182387	0.536586	-0.662549	0.919772	0.033377	-0.097344	0.378721	0	0
10531	2.311567	-0.899399	9.884096	0.008423	0.049906	0.055227	0.183953	0.537266	-0.658121	0.919609	0.033278	-0.096951	0.379225	0	0
10532	2.199724	-0.991322	9.427361	0.078259	0.027318	0.050392	0.183432	0.535333	-0.657086	0.919435	0.033874	-0.096484	0.379715	0	0
10533	2.088883	-0.948100	9.121181	0.131970	-0.011050	0.041882	0.182911	0.533676	-0.656310	0.919220	0.035139	-0.096180	0.380197	0	0
10534	2.018157	-0.702733	8.951570	0.139146	-0.017995	0.041984	0.183737	0.530495	-0.660800	0.919010	0.036475	-0.095895	0.380650	0	0
10535	2.024161	-0.539159	8.972626	0.130195	-0.028502	0.040150	0.182157	0.529536	-0.660654	0.918781	0.037782	-0.095759	0.381108	0	0
10536	2.010251	-0.466141	9.218730	0.067521	-0.004093	0.050369	0.182414	0.528979	-0.657657	0.918576	0.038399	-0.095622	0.381575	0	0
10537	1.930152	-0.527670	9.343690	0.049608	0.009889	0.054704	0.182006	0.530087	-0.656202	0.918358	0.038795	-0.095445	0.382104	0	0
10538	1.965936	-0.590342	9.390728	0.067542	0.006402	0.043342	0.182280	0.528703	-0.656612	0.918189	0.039379	-0.095209	0.382509	0	0
10539	2.016156	-0.662542	9.504827	0.115840	-0.026850	0.033848	0.180708	0.526500	-0.657002	0.917988	0.040530	-0.095107	0.382896	0	0
10540	2.161697	-0.574375	9.605527	0.160611	-0.012890	0.028029	0.180710	0.525670	-0.656095	0.917819	0.042057	-0.094685	0.383242	0	0
10541	2.323850	-0.525007	9.645553	0.180307	-0.012934	0.024608	0.180864	0.521798	-0.656136	0.917636	0.043747	-0.094207	0.383610	0	0
10542	2.344028	-0.407091	9.716433	0.139066	0.006228	0.047304	0.178758	0.520980	-0.656897	0.917413	0.044985	-0.093700	0.384121	0	0
10543	2.297368	-0.178250	9.709852	0.062130	0.020211	0.050379	0.178628	0.519321	-0.654950	0.917211	0.045436	-0.093385	0.384628	0	0
10544	2.230690	-0.052210	9.856080	-0.032723	0.044656	0.056869	0.178746	0.520287	-0.652328	0.917063	0.044941	-0.093191	0.385085	0	0
10545	2.298205	-0.067068	9.888974	-0.091791	0.065594	0.065302	0.178749	0.519872	-0.652463	0.916914	0.043792	-0.093060	0.385605	0	0
10546	2.307097	-0.175274	9.921300	-0.127750	0.055874	0.098463	0.179806	0.522219	-0.656377	0.916656	0.042344	-0.093147	0.386359	0	0
10547	2.238393	-0.326389	9.881701	-0.151048	0.052383	0.105321	0.181904	0.525249	-0.656902	0.916360	0.040662	-0.093385	0.387183	0	0
10548	2.057394	-0.649588	9.913195	-0.115339	0.026178	0.112523	0.180312	0.526917	-0.657776	0.916009	0.039429	-0.093700	0.388064	0	0
10549	1.930703	-0.805075	9.869239	-0.065236	0.018369	0.111105	0.180030	0.528299	-0.654882	0.915620	0.038644	-0.093917	0.389007	0	0
10550	1.850444	-0.544915	9.793612	-0.058067	0.002665	0.107655	0.179232	0.529963	-0.656030	0.915239	0.038031	-0.094223	0.389888	0	0
10551	1.857576	-0.227094	9.919776	-0.086769	0.002590	0.121604	0.178968	0.530934	-0.657716	0.914800	0.037092	-0.094669	0.390900	0	0
10552	1.858929	-0.043756	10.099723	-0.147691	-0.003621	0.133507	0.177501	0.533154	-0.657672	0.914342	0.035659	-0.095391	0.391928	0	0
10553	1.767419	-0.004908	9.985597	-0.203132	-0.000954	0.130507	0.177628	0.534813	-0.658964	0.913900	0.033660	-0.096323	0.392907	0	0
10554	1.670592	-0.033440	9.846707	-0.204918	-0.032381	0.124238	0.176539	0.539795	-0.657852	0.913462	0.031825	-0.097529	0.393779	0	0
10555	1.612488	-0.048020	9.649964	-0.197683	-0.058524	0.104829	0.174948	0.541463	-0.659119	0.913054	0.030124	-0.098950	0.394505	0	0
10556	1.501578	-0.023202	9.617559	-0.181538	-0.049719	0.099731	0.173214	0.545483	-0.660883	0.912680	0.028594	-0.100213	0.395164	0	0
10557	1.395413	-0.012618	9.661858	-0.156501	-0.039203	0.105272	0.173738	0.547002	-0.662052	0.912269	0.027190	-0.101286	0.395938	0	0
10558	1.289430	0.017737	9.879425	-0.128750	-0.028698	0.099377	0.173193	0.549493	-0.661627	0.911900	0.026057	-0.102147	0.396642	0	0
10559	1.333426	0.085359	10.081707	-0.100061	-0.018213	0.084640	0.171605	0.550608	-0.662638	0.911573	0.025102	-0.102788	0.397289	0	0
10560	1.585503	0.209176	10.314084	-0.029224	-0.032217	0.040992	0.170805	0.551718	-0.662353	0.911408	0.024950	-0.103271	0.397553	0	0
10561	1.784067	0.284747	10.363710	0.053199	-0.018216	0.020450	0.171335	0.551854	-0.663144	0.911297	0.025465	-0.103281	0.397772	0	0
10562	1.904873	0.306650	9.968765	0.123269	-0.023277	-0.031951	0.171088	0.549367	-0.663950	0.911395	0.026742	-0.103058	0.397522	0	0
10563	1.923519	0.228078	9.491832	0.164622	-0.038836	-0.066964	0.171354	0.548259	-0.662527	0.911578	0.028455	-0.102788	0.397051	0	0
10564	1.971503	0.193205	9.221838	0.187970	-0.059744	-0.084508	0.170569	0.545359	-0.659929	0.911827	0.030520	-0.102626	0.396369	0	0
10565	2.069942	0.115325	9.174429	0.198718	-0.071996	-0.089806	0.169264	0.542462	-0.659807	0.912049	0.032709	-0.102517	0.395711	0	0
10566	2.101611	0.153614	9.191420	0.189799	-0.073745	-0.096929	0.167536	0.541501	-0.655346	0.912324	0.034858	-0.102471	0.394905	0	0
10567	2.084744	0.156365	9.261295	0.154007	-0.082506	-0.100742	0.167023	0.537632	-0.653415	0.912585	0.036702	-0.102632	0.394092	0	0
10568	1.999579	0.061266	9.407543	0.125386	-0.089497	-0.109785	0.166510	0.535700	-0.654603	0.912911	0.038337	-0.102979	0.393090	0	0
10569	2.017796	-0.099386	9.617036	0.116448	-0.065917	-0.111570	0.165477	0.532665	-0.656579	0.913239	0.039785	-0.103131	0.392143	0	0
10570	2.028016	-0.017979	9.521749	0.120139	-0.034373	-0.123749	0.166147	0.530726	-0.655955	0.913674	0.041169	-0.102990	0.391022	0	0
10571	1.928100	0.194280	9.462564	0.082520	-0.038744	-0.113390	0.165339	0.531420	-0.652929	0.914046	0.042203	-0.103024	0.390032	0	0
10572	1.943332	0.299833	9.410770	0.034181	-0.028276	-0.103113	0.166804	0.529338	-0.652710	0.914442	0.042756	-0.103171	0.389003	0	0
10573	2.063638	0.241003	9.356182	0.021553	-0.037102	-0.082135	0.164951	0.529486	-0.652157	0.914717	0.043199	-0.103440	0.388235	0	0
10574	2.246759	0.186491	9.301101	0.025945	-0.042432	-0.064564	0.165764	0.528101	-0.655583	0.914952	0.043691	-0.103765	0.387539	0	0
10575	2.347184	0.046307	9.334674	0.030448	-0.031953	-0.069840	0.162979	0.529222	-0.654483	0.915179	0.044188	-0.103960	0.386894	0	0
10576	2.370190	-0.121459	9.589708	0.051748	-0.039072	-0.041560	0.163239	0.528804	-0.652661	0.915314	0.044880	-0.104165	0.386440	0	0
10577	2.412836	-0.241545	9.756196	0.066091	0.006381	-0.039570	0.165625	0.527409	-0.652581	0.915446	0.045522	-0.103887	0.386126	0	0
10578	2.473492	-0.198959	9.679255	0.032148	0.058856	-0.034348	0.165890	0.526300	-0.650896	0.915661	0.045649	-0.103274	0.385765	0	0
10579	2.611803	-0.097391	9.424470	-0.025013	0.078124	-0.043522	0.167072	0.528369	-0.652332	0.915924	0.045186	-0.102694	0.385352	0	0
10580	2.683933	-0.136852	9.288805	-0.096409	0.093938	-0.075734	0.168790	0.529051	-0.653527	0.916389	0.044043	-0.102236	0.384500	0	0
10581	2.607440	-0.369202	9.406962	-0.157211	0.132427	-0.077827	0.170355	0.531807	-0.652216	0.916892	0.042198	-0.101657	0.383659	0	0
10582	2.526484	-0.555331	9.684313	-0.183935	0.177936	-0.099025	0.172456	0.534561	-0.653005	0.917557	0.039955	-0.100754	0.382546	0	0
10583	2.584602	-0.536191	9.799395	-0.185711	0.198894	-0.098978	0.177455	0.538405	-0.653043	0.918208	0.037611	-0.099669	0.381505	0	0
10584	2.574463	-0.603438	9.805919	-0.140835	0.191986	-0.132171	0.179554	0.541158	-0.653309	0.918981	0.035743	-0.098458	0.380135	0	0
10585	2.544901	-0.680611	9.663486	-0.092543	0.181527	-0.126574	0.182981	0.542245	-0.652566	0.919672	0.034343	-0.097170	0.378921	0	0
10586	2.374905	-0.809668	9.500040	-0.047706	0.185166	-0.143829	0.186816	0.544992	-0.658088	0.920436	0.033369	-0.095663	0.377535	0	0
10587	2.001070	-1.076771	9.293504	-0.026122	0.173136	-0.167444	0.189719	0.545668	-0.658125	0.921241	0.032638	-0.094188	0.376004	0	0
10588	1.585300	-1.138300	9.349257	-0.018911	0.150547	-0.187629	0.193148	0.546063	-0.657127	0.922114	0.032102	-0.092875	0.374232	0	0
10589	1.328060	-0.993021	9.795370	-0.040389	0.131307	-0.203619	0.196180	0.545769	-0.654562	0.923010	0.031403	-0.091819	0.372339	0	0
10590	1.132803	-0.958945	10.215634	-0.060081	0.148779	-0.208049	0.200006	0.546577	-0.654350	0.923960	0.030513	-0.090668	0.370333	0	0
10591	1.107046	-0.856735	10.539085	-0.091500	0.140804	-0.195949	0.202782	0.547254	-0.655824	0.924841	0.029271	-0.089702	0.368465	0	0
10592	1.267505	-1.047541	10.689323	-0.056495	0.143431	-0.224853	0.205028	0.547519	-0.656378	0.925834	0.028448	-0.088582	0.366300	0	0
10593	1.421629	-1.106474	10.687316	0.008953	0.131233	-0.257963	0.210432	0.550393	-0.657216	0.926892	0.028198	-0.087307	0.363941	0	0
10594	1.434599	-0.972701	10.419563	0.044026	0.087647	-0.301895	0.211737	0.551906	-0.655129	0.928073	0.028577	-0.086313	0.361130	0	0
10595	1.475770	-0.945188	10.083051	0.074656	0.059820	-0.346711	0.213848	0.551340	-0.653337	0.929353	0.029250	-0.085430	0.357979	0	0
10596	1.483423	-1.211193	9.635302	0.126688	-0.008225	-0.386278	0.217290	0.550354	-0.653529	0.930703	0.030814	-0.085004	0.354424	0	0
10597	1.697653	-0.958927	9.302283	0.145545	-0.016950	-0.393227	0.218879	0.549515	-0.653039	0.932034	0.032439	-0.084564	0.350869	0	0
10598	1.823026	-0.640764	9.054908	0.110655	-0.044073	-0.393546	0.219547	0.547299	-0.651502	0.933350	0.033985	-0.084523	0.347215	0	0
10599	1.634218	-0.371841	9.208638	0.067579	-0.072981	-0.376233	0.221009	0.545493	-0.651281	0.934570	0.035057	-0.084882	0.343723	0	0
10600	1.270963	0.155582	9.289938	0.006572	-0.062512	-0.335891	0.221935	0.545904	-0.652075	0.935679	0.035644	-0.085391	0.340503	0	0
10601	1.056004	0.493384	9.091389	-0.122523	-0.089702	-0.280398	0.222325	0.546731	-0.651550	0.936602	0.034915	-0.086585	0.337730	0	0
10602	1.210442	0.482194	8.972162	-0.240857	-0.101246	-0.230240	0.221647	0.550468	-0.652941	0.937388	0.033226	-0.088331	0.335259	0	0
10603	1.428535	0.582143	9.178121	-0.309106	-0.110234	-0.183236	0.220962	0.555311	-0.653797	0.938005	0.030742	-0.090375	0.333218	0	0
10604	1.621577	0.559294	9.277134	-0.343348	-0.091203	-0.127087	0.221196	0.561670	-0.655699	0.938466	0.027964	-0.092400	0.331606	0	0
10605	1.820247	0.310329	9.383113	-0.350695	-0.073881	-0.084895	0.220645	0.565959	-0.656301	0.938774	0.024892	-0.094269	0.330450	0	0
10606	1.992202	0.039933	9.491480	-0.311396	-0.061723	-0.070575	0.219028	0.572051	-0.657131	0.939043	0.022262	-0.095925	0.329394	0	0
10607	2.069632	-0.277940	9.564065	-0.216591	-0.038131	-0.059314	0.219804	0.575919	-0.658673	0.939250	0.020315	-0.097024	0.328609	0	0
10608	2.203516	-0.457738	9.313294	-0.100178	-0.017935	-0.069038	0.220068	0.576471	-0.659718	0.939500	0.019523	-0.097573	0.327777	0	0
10609	2.334943	-0.646807	9.170590	-0.003405	-0.020470	-0.098377	0.218744	0.577862	-0.661122	0.939804	0.019562	-0.097804	0.326834	0	0
10610	2.349850	-0.934710	9.445944	0.082591	-0.024803	-0.131320	0.219797	0.577855	-0.660092	0.940211	0.020571	-0.097806	0.325599	0	0
10611	2.232827	-1.101131	9.783917	0.138166	-0.014253	-0.160843	0.220452	0.576467	-0.656063	0.940691	0.021973	-0.097507	0.324207	0	0
10612	2.051557	-1.123766	9.785221	0.157945	-0.020266	-0.183581	0.220588	0.575498	-0.655683	0.941244	0.023728	-0.097211	0.322562	0	0
10613	1.855068	-1.247400	9.754251	0.113377	-0.045482	-0.228021	0.220072	0.572597	-0.654396	0.941907	0.025043	-0.097268	0.320504	0	0
10614	1.718270	-1.467546	9.776934	0.063473	-0.069831	-0.281347	0.219150	0.573571	-0.656726	0.942734	0.026164	-0.097717	0.317837	0	0
10615	1.697998	-1.601983	9.809211	0.018955	-0.053986	-0.326576	0.220345	0.573289	-0.658054	0.943711	0.026682	-0.098124	0.314754	0	0
10616	1.543967	-1.535327	9.977139	0.010142	-0.044283	-0.357390	0.220444	0.575635	-0.652280	0.944794	0.027293	-0.098479	0.311323	0	0
10617	1.294558	-1.299523	10.157449	-0.009409	-0.006582	-0.379306	0.221769	0.574521	-0.651527	0.945966	0.027413	-0.098503	0.307722	0	0
10618	1.183254	-0.995390	10.224394	-0.025363	0.007495	-0.408356	0.223872	0.576446	-0.651540	0.947238	0.027578	-0.098463	0.303783	0	0
10619	1.345703	-0.900706	10.139962	-0.018141	-0.025734	-0.429599	0.223999	0.578935	-0.654132	0.948518	0.027697	-0.098671	0.299685	0	0
10620	1.649313	-0.989856	10.076233	0.048203	-0.072941	-0.471691	0.223604	0.578937	-0.654648	0.949843	0.028863	-0.099152	0.295186	0	0
10621	1.947860	-1.108162	9.904060	0.111087	-0.111324	-0.534926	0.223361	0.578112	-0.659490	0.951269	0.030547	-0.099753	0.290180	0	0
10622	2.068011	-1.188640	9.849224	0.150523	-0.148027	-0.559495	0.223505	0.575622	-0.658863	0.952687	0.032991	-0.100618	0.284912	0	0
10623	1.858865	-1.059330	9.915004	0.125559	-0.144443	-0.578962	0.222972	0.575901	-0.657937	0.954138	0.034929	-0.101471	0.279473	0	0
10624	1.578177	-0.806554	10.059728	0.036028	-0.135700	-0.566233	0.222317	0.573138	-0.654817	0.955558	0.036250	-0.102531	0.274012	0	0
10625	1.280790	-0.524828	10.190508	-0.064107	-0.119891	-0.579978	0.222969	0.574378	-0.654553	0.957036	0.036289	-0.103664	0.268362	0	0
10626	1.219817	-0.273984	10.263617	-0.167857	-0.118150	-0.588591	0.223881	0.578108	-0.657014	0.958540	0.035632	-0.105095	0.262464	0	0
10627	1.390319	-0.064113	10.113145	-0.280495	-0.104174	-0.600821	0.223870	0.581150	-0.658683	0.960091	0.033566	-0.106632	0.256374	0	0
10628	1.681564	0.140554	10.141826	-0.335962	-0.125266	-0.608397	0.224635	0.586677	-0.659817	0.961609	0.031332	-0.108555	0.250084	0	0
10629	1.948563	0.335422	10.050434	-0.332492	-0.142006	-0.585561	0.223795	0.593592	-0.657643	0.963005	0.028850	-0.110585	0.244050	0	0
10630	2.045792	0.430315	9.868030	-0.282556	-0.197170	-0.558967	0.222191	0.598026	-0.659667	0.964214	0.027250	-0.113077	0.238249	0	0
10631	2.059578	0.342616	9.540043	-0.250371	-0.229479	-0.554459	0.220313	0.603290	-0.660239	0.965326	0.025750	-0.115756	0.232560	0	0
10632	2.097401	0.235840	9.326991	-0.232593	-0.247873	-0.528870	0.219771	0.607027	-0.662678	0.966311	0.024713	-0.118618	0.227072	0	0
10633	2.262108	0.311036	9.167811	-0.233454	-0.239139	-0.528876	0.216581	0.610086	-0.662076	0.967268	0.023384	-0.121354	0.221628	0	0
10634	2.354761	0.435402	9.173248	-0.254109	-0.244462	-0.513187	0.213379	0.616879	-0.664313	0.968151	0.022110	-0.124227	0.216248	0	0
10635	2.409000	0.586910	9.304305	-0.281058	-0.241067	-0.491330	0.212304	0.620480	-0.665176	0.968956	0.020300	-0.127092	0.211091	0	0
10636	2.500726	0.583625	9.250602	-0.311558	-0.234139	-0.470406	0.210022	0.624084	-0.660792	0.969698	0.018391	-0.129988	0.206037	0	0
10637	2.540188	0.692203	9.463007	-0.301853	-0.246495	-0.449227	0.206556	0.630048	-0.661726	0.970338	0.016364	-0.132955	0.201244	0	0
10638	2.439008	0.722196	9.574780	-0.275997	-0.195809	-0.417099	0.204155	0.634901	-0.663340	0.970949	0.014651	-0.135408	0.196741	0	0
10639	2.408503	0.508406	9.587006	-0.231419	-0.209855	-0.387781	0.202312	0.637126	-0.668781	0.971446	0.013176	-0.137885	0.192631	0	0
10640	2.466011	0.441077	9.739552	-0.186740	-0.206412	-0.378665	0.200706	0.641006	-0.669502	0.971906	0.012297	-0.140266	0.188609	0	0
10641	2.645666	0.589825	9.287876	-0.175954	-0.178395	-0.367925	0.199117	0.641568	-0.669211	0.972357	0.011298	-0.142330	0.184761	0	0
10642	2.921660	0.695302	9.089630	-0.204634	-0.194221	-0.355912	0.195923	0.645733	-0.669514	0.972752	0.010188	-0.144623	0.180923	0	0
10643	2.893573	0.811727	9.336356	-0.256681	-0.162868	-0.319142	0.194449	0.649889	-0.670365	0.973105	0.008340	-0.146689	0.177424	0	0
10644	2.761555	0.577773	9.575144	-0.283637	-0.131446	-0.292803	0.192977	0.654322	-0.672521	0.973449	0.006255	-0.148513	0.174072	0	0
10645	2.666230	0.419548	9.502046	-0.277474	-0.084236	-0.255580	0.192565	0.657089	-0.672618	0.973773	0.003997	-0.149851	0.171157	0	0
10646	2.523867	0.439456	9.356896	-0.289172	-0.033497	-0.221947	0.190543	0.662352	-0.669528	0.974112	0.001581	-0.150730	0.168477	0	0
10647	2.458320	0.396173	9.193534	-0.310729	-0.009018	-0.192041	0.191969	0.667598	-0.670282	0.974414	-0.001200	-0.151389	0.166125	0	0
10648	2.653708	0.352708	9.635974	-0.330585	-0.009234	-0.166710	0.191415	0.672578	-0.671270	0.974673	-0.004147	-0.152097	0.163897	0	0
10649	2.740724	0.361884	9.712237	-0.325302	0.069381	-0.126760	0.192971	0.678930	-0.673192	0.974960	-0.007274	-0.152010	0.162148	0	0
10650	2.689088	-0.091206	9.284478	-0.251952	0.079976	-0.110394	0.193991	0.685008	-0.672755	0.975249	-0.009690	-0.151714	0.160557	0	0
10651	2.693264	-0.180441	9.216122	-0.155428	0.057224	-0.092168	0.194646	0.687494	-0.675224	0.975461	-0.011180	-0.151465	0.159400	0	0
10652	2.704195	-0.341536	9.262243	-0.101781	0.056341	-0.086530	0.195164	0.690395	-0.676902	0.975684	-0.012130	-0.151154	0.158257	0	0
10653	2.837749	-0.241249	9.363186	-0.119785	0.058845	-0.063764	0.196727	0.693427	-0.675458	0.975853	-0.013307	-0.150830	0.157429	0	0
10654	2.727351	-0.146534	9.379647	-0.195935	0.079786	-0.035993	0.197012	0.688724	-0.673679	0.976014	-0.015289	-0.150431	0.156632	0	0
10655	2.489001	-0.387320	9.472668	-0.254320	0.041244	-0.001291	0.196983	0.694255	-0.674408	0.976031	-0.017834	-0.150477	0.156211	0	0
10656	2.692639	-0.282454	9.676403	-0.246468	0.009572	0.028567	0.199346	0.698529	-0.677146	0.975972	-0.020303	-0.150829	0.155937	0	0
10657	2.097371	-1.133687	9.803939	-0.206215	0.079709	0.043215	0.200115	0.702396	-0.676727	0.975977	-0.022504	-0.150410	0.156013	0	0
10658	2.442113	-0.883156	10.022552	-0.147306	0.030545	0.055745	0.200895	0.704742	-0.676847	0.975919	-0.024078	-0.150394	0.156155	0	0
10659	2.494220	-1.025471	10.022870	-0.152661	0.083003	0.067307	0.200497	0.703222	-0.673980	0.975896	-0.025800	-0.149848	0.156545	0	0
10660	2.813131	-0.990664	9.633574	-0.217037	0.044499	0.056925	0.200358	0.705020	-0.674744	0.975829	-0.028073	-0.149803	0.156619	0	0
10661	3.033796	-1.192679	9.417850	-0.252904	0.040925	0.077696	0.202449	0.709295	-0.675256	0.975690	-0.030724	-0.149821	0.156969	0	0
10662	3.235636	-1.322696	9.102174	-0.242107	0.023463	0.067057	0.201364	0.714001	-0.675062	0.975557	-0.033226	-0.150015	0.157099	0	0
10663	3.288418	-1.364572	8.913774	-0.163338	0.014771	0.062292	0.201350	0.717043	-0.675947	0.975420	-0.034942	-0.150155	0.157440	0	0
10664	3.237350	-1.412470	8.851175	-0.097124	-0.016661	0.053856	0.202911	0.722012	-0.677229	0.975291	-0.035946	-0.150516	0.157669	0	0
10665	3.176704	-1.452739	8.899303	-0.045292	-0.002678	0.070155	0.202112	0.722984	-0.676945	0.975154	-0.036499	-0.150642	0.158270	0	0
10666	3.003500	-1.364425	9.021982	-0.047105	-0.004409	0.071965	0.201712	0.721879	-0.674074	0.975029	-0.037059	-0.150798	0.158764	0	0
10667	2.835395	-1.237724	9.125832	-0.068551	-0.004371	0.063953	0.201183	0.721881	-0.673805	0.974888	-0.037828	-0.150982	0.159270	0	0
10668	2.707880	-1.169628	9.046000	-0.061335	0.009698	0.057942	0.202499	0.722980	-0.674337	0.974800	-0.038529	-0.151027	0.159597	0	0
10669	2.650276	-1.121041	9.056668	-0.018400	0.014089	0.061822	0.202235	0.723535	-0.675373	0.974709	-0.038833	-0.150951	0.160151	0	0
10670	2.705901	-1.111612	9.135609	0.053230	0.025474	0.051795	0.203035	0.722287	-0.675136	0.974699	-0.038435	-0.150662	0.160577	0	0
10671	2.768822	-1.092833	9.144896	0.153518	0.044757	0.040244	0.203053	0.718830	-0.674779	0.974754	-0.037077	-0.150020	0.161167	0	0
10672	2.802107	-1.169689	9.266297	0.209839	0.065707	0.053038	0.204919	0.715640	-0.674054	0.974858	-0.035218	-0.149085	0.161821	0	0
10673	2.787853	-1.142575	9.444582	0.233864	0.076115	0.080573	0.205735	0.711211	-0.673588	0.974914	-0.033186	-0.147994	0.162911	0	0
10674	2.725828	-1.034085	9.369456	0.237410	0.105854	0.099254	0.207218	0.705950	-0.673270	0.974999	-0.031191	-0.146606	0.164044	0	0
10675	2.765176	-0.929088	9.197281	0.232987	0.098020	0.091276	0.209083	0.702344	-0.671766	0.975057	-0.029215	-0.145297	0.165226	0	0
10676	2.842202	-0.958996	9.052069	0.241032	0.100641	0.097486	0.211465	0.699426	-0.668170	0.975127	-0.027174	-0.143954	0.166332	0	0
10677	2.851341	-1.035655	9.176085	0.291081	0.097110	0.104867	0.213337	0.694022	-0.665507	0.975161	-0.024647	-0.142554	0.167728	0	0
10678	2.846148	-1.090547	9.302877	0.337539	0.090077	0.113979	0.213237	0.689047	-0.666601	0.975192	-0.021669	-0.141146	0.169140	0	0
10679	2.763767	-1.130668	9.343985	0.312454	0.105811	0.124443	0.215781	0.683365	-0.666827	0.975187	-0.018978	-0.139620	0.170752	0	0
10680	2.582889	-1.104619	9.535712	0.282066	0.111090	0.113722	0.216871	0.677967	-0.667420	0.975213	-0.016574	-0.138099	0.172085	0	0
10681	2.441849	-0.912716	9.793894	0.249770	0.126773	0.131242	0.218614	0.673949	-0.668140	0.975194	-0.014544	-0.136471	0.173670	0	0
10682	2.467304	-0.732311	9.863043	0.217601	0.142501	0.125806	0.221016	0.669512	-0.667567	0.975214	-0.012839	-0.134751	0.175026	0	0
10683	2.536075	-0.567198	9.761003	0.196303	0.177551	0.101120	0.222888	0.664800	-0.666465	0.975293	-0.011376	-0.132722	0.176234	0	0
10684	2.541942	-0.416282	9.575223	0.190945	0.158340	0.099282	0.225282	0.660915	-0.664449	0.975364	-0.009921	-0.130896	0.177291	0	0
10685	2.546884	-0.392987	9.339917	0.221434	0.151421	0.088914	0.227288	0.655373	-0.662181	0.975419	-0.008142	-0.129078	0.178412	0	0
10686	2.594468	-0.485431	9.119736	0.255415	0.112969	0.087232	0.228611	0.652737	-0.658305	0.975446	-0.005963	-0.127580	0.179424	0	0
10687	2.560344	-0.524185	8.944138	0.280444	0.079774	0.087300	0.230088	0.648581	-0.658238	0.975399	-0.003474	-0.126356	0.180606	0	0
10688	2.278879	-0.377473	9.010741	0.303716	0.048375	0.075133	0.230249	0.643050	-0.657511	0.975353	-0.000693	-0.125400	0.181554	0	0
10689	1.930600	-0.121748	9.160889	0.280304	0.037871	0.102394	0.230957	0.636412	-0.660072	0.975208	0.001857	-0.124581	0.182881	0	0
10690	1.453490	0.016992	9.267543	0.210395	0.034412	0.125833	0.230047	0.632545	-0.658136	0.975040	0.003688	-0.123932	0.184184	0	0
10691	0.961830	0.152896	9.196439	0.111877	0.039732	0.151746	0.230870	0.629916	-0.662619	0.974802	0.004534	-0.123392	0.185780	0	0
10692	0.764163	0.198025	9.292395	0.033154	0.031890	0.144161	0.231267	0.629084	-0.661326	0.974608	0.004613	-0.123095	0.186990	0	0
10693	0.832587	0.301823	9.588614	-0.004411	0.043187	0.136873	0.231268	0.628669	-0.660807	0.974405	0.004341	-0.122721	0.188297	0	0
10694	0.945712	0.580616	9.807148	0.013483	0.009891	0.122802	0.229137	0.629508	-0.657237	0.974222	0.004296	-0.122673	0.189272	0	0
10695	1.106153	0.730778	9.769035	0.042200	-0.021580	0.096446	0.227027	0.628966	-0.657602	0.974013	0.004667	-0.122824	0.190237	0	0
10696	1.212475	0.748454	9.527984	0.094132	-0.042528	0.088795	0.228893	0.626883	-0.658828	0.973818	0.005553	-0.123132	0.191015	0	0
10697	1.291831	0.708716	9.320151	0.169292	-0.087965	0.080339	0.227322	0.624126	-0.658439	0.973549	0.007327	-0.123675	0.191973	0	0
10698	1.486728	0.619762	9.043461	0.254298	-0.121179	0.076362	0.224700	0.619993	-0.657525	0.973251	0.009945	-0.124441	0.192870	0	0
10699	1.746988	0.543307	9.088405	0.385854	-0.161429	0.055932	0.221155	0.615311	-0.656342	0.972900	0.014014	-0.125270	0.193846	0	0
10700	2.091922	0.483528	9.296239	0.518113	-0.205326	0.072478	0.218682	0.607858	-0.654679	0.972431	0.019369	-0.126341	0.195042	0	0
10701	2.176121	0.437329	9.347856	0.586130	-0.179098	0.074795	0.214228	0.600416	-0.653378	0.971932	0.025409	-0.126947	0.196438	0	0
10702	2.206911	0.696319	9.172717	0.555711	-0.151116	0.088821	0.212688	0.591437	-0.651613	0.971421	0.031003	-0.127415	0.197853	0	0
10703	2.139236	0.687272	9.187617	0.467003	-0.161681	0.113708	0.209026	0.583714	-0.649804	0.970837	0.035813	-0.128088	0.199463	0	0
10704	2.167326	0.557708	9.363735	0.383814	-0.161723	0.103370	0.205759	0.575989	-0.647478	0.970288	0.039741	-0.128998	0.200803	0	0
10705	2.502394	0.469127	9.566517	0.346323	-0.151321	0.080982	0.203010	0.571026	-0.646701	0.969790	0.043403	-0.129792	0.201935	0	0
10706	2.833232	0.466921	9.688613	0.294468	-0.107710	0.081540	0.201047	0.565920	-0.643454	0.969363	0.046381	-0.130346	0.202963	0	0
10707	2.698509	0.535515	9.753052	0.237261	-0.037719	0.088479	0.199481	0.561919	-0.642424	0.969025	0.048748	-0.130261	0.204072	0	0
10708	2.402695	0.694998	10.026616	0.146947	-0.006196	0.079239	0.199753	0.559981	-0.641532	0.968794	0.050092	-0.130130	0.204929	0	0
10709	2.460060	0.947358	10.110738	0.140772	-0.018431	0.055391	0.198443	0.558330	-0.642182	0.968589	0.051531	-0.130033	0.205598	0	0
10710	2.696661	0.949494	9.839542	0.161508	-0.018373	0.028161	0.197806	0.553909	-0.641694	0.968433	0.053109	-0.129963	0.205979	0	0
10711	3.032650	0.649502	10.126407	0.167754	-0.028129	0.019191	0.199783	0.554589	-0.641325	0.968270	0.054882	-0.129887	0.206325	0	0
10712	3.028567	0.422817	9.921952	0.176824	0.037553	0.015930	0.198730	0.552520	-0.639107	0.968199	0.056507	-0.129237	0.206628	0	0
10713	3.030267	0.330659	9.678136	0.205493	-0.014844	-0.001688	0.199413	0.548369	-0.638636	0.968069	0.058639	-0.128944	0.206826	0	0
10714	3.112805	0.399055	9.445083	0.226196	-0.040998	-0.029835	0.198637	0.544501	-0.636963	0.967955	0.060964	-0.128926	0.206701	0	0
10715	3.225266	0.597309	9.280559	0.191199	-0.077799	-0.012590	0.198911	0.541872	-0.635686	0.967764	0.063100	-0.129272	0.206736	0	0
10716	3.287429	0.510253	9.286231	0.151753	-0.081364	0.002934	0.195625	0.540094	-0.637484	0.967571	0.064742	-0.129819	0.206790	0	0
10717	3.151352	0.386712	9.439801	0.098093	-0.077847	-0.006244	0.195506	0.538436	-0.638544	0.967420	0.065964	-0.130368	0.206765	0	0
10718	2.783458	0.264844	9.549726	0.046093	-0.067328	0.016409	0.194839	0.538438	-0.636704	0.967286	0.066535	-0.131008	0.206804	0	0
10719	2.499403	0.387472	9.599251	0.001375	-0.046274	0.018031	0.192462	0.537621	-0.635892	0.967189	0.066710	-0.131465	0.206909	0	0
10720	2.409326	0.623811	9.573905	-0.057615	-0.025249	0.012466	0.193776	0.538997	-0.635898	0.967187	0.066196	-0.131910	0.206803	0	0
10721	2.453829	0.770062	9.534345	-0.073689	-0.026998	0.007073	0.192320	0.540111	-0.637041	0.967188	0.065613	-0.132324	0.206717	0	0
10722	2.517102	0.837033	9.573023	-0.044953	0.031621	0.000439	0.192981	0.540938	-0.638612	0.967276	0.065120	-0.132184	0.206554	0	0
10723	2.589482	0.826963	9.610737	-0.009268	-0.025285	0.005756	0.193243	0.540659	-0.637311	0.967240	0.065158	-0.132444	0.206541	0	0
10724	2.840647	0.836488	9.433232	0.019330	-0.084799	0.000392	0.192455	0.540111	-0.637828	0.967130	0.065528	-0.133296	0.206394	0	0
10725	2.961191	0.811301	9.369415	0.001480	-0.056826	0.000323	0.190864	0.540949	-0.637534	0.967056	0.065744	-0.133837	0.206322	0	0
10726	3.018413	0.714141	9.204374	-0.028888	-0.037560	-0.001624	0.190060	0.540952	-0.634384	0.967044	0.065552	-0.134331	0.206118	0	0
10727	2.839797	0.725152	9.203639	-0.059343	-0.067262	-0.002779	0.189526	0.542337	-0.635146	0.967001	0.065206	-0.135100	0.205927	0	0
10728	2.738467	0.740149	9.130180	-0.048606	-0.070717	-0.001797	0.187149	0.542351	-0.635633	0.966957	0.064891	-0.135955	0.205668	0	0
10729	2.704973	0.783722	9.135777	-0.068326	-0.098713	-0.002023	0.186356	0.544292	-0.638739	0.966874	0.064522	-0.137046	0.205452	0	0
10730	2.632841	0.818769	9.401175	-0.039730	-0.058522	0.010690	0.184250	0.542921	-0.638721	0.966813	0.064251	-0.137772	0.205337	0	0
10731	2.685635	0.766056	9.601997	0.026469	-0.018332	0.019218	0.184636	0.544716	-0.638578	0.966735	0.064603	-0.137901	0.205508	0	0
10732	2.664499	0.848120	9.641577	0.107052	-0.004293	0.010185	0.185441	0.542777	-0.639002	0.966654	0.065640	-0.137802	0.205627	0	0
10733	2.793667	1.019719	9.454971	0.185899	0.018504	-0.001494	0.184525	0.540016	-0.637055	0.966562	0.067489	-0.137231	0.205840	0	0
10734	2.888617	1.129467	9.404943	0.205648	0.030760	-0.010122	0.184008	0.537530	-0.636287	0.966498	0.069437	-0.136575	0.205933	0	0
10735	2.924268	1.047605	9.468586	0.205695	0.037763	-0.020699	0.184951	0.533653	-0.634902	0.966450	0.071470	-0.135764	0.205997	0	0
10736	2.829604	0.978665	9.492643	0.203915	0.085010	-0.009953	0.185356	0.532130	-0.634923	0.966451	0.073289	-0.134587	0.206127	0	0
10737	2.716048	0.972139	9.428658	0.184255	0.102547	-0.008237	0.186290	0.529912	-0.633914	0.966471	0.074964	-0.133200	0.206328	0	0
10738	2.691944	0.975049	9.532244	0.161028	0.108672	-0.017190	0.188552	0.526304	-0.632415	0.966541	0.076330	-0.131876	0.206350	0	0
10739	2.658588	1.035664	9.605330	0.180774	0.125319	-0.027539	0.190148	0.522700	-0.629599	0.966626	0.077948	-0.130259	0.206375	0	0
10740	2.615698	1.113249	9.697921	0.198648	0.111320	-0.029195	0.190812	0.521036	-0.627795	0.966685	0.079688	-0.128822	0.206335	0	0
10741	2.567284	1.094591	9.765419	0.215630	0.107822	-0.028193	0.192946	0.517707	-0.628122	0.966711	0.081678	-0.127297	0.206382	0	0
10742	2.485286	1.109620	9.751879	0.220019	0.093815	-0.013204	0.194938	0.515760	-0.627910	0.966687	0.083640	-0.125996	0.206510	0	0
10743	2.499327	1.049171	9.683768	0.194050	0.083312	-0.009922	0.195610	0.512991	-0.626379	0.966652	0.085443	-0.124762	0.206685	0	0
10744	2.662949	0.970642	9.590125	0.164482	0.062266	-0.004990	0.197213	0.508280	-0.623836	0.966607	0.086923	-0.123886	0.206802	0	0
10745	2.723299	0.972178	9.459839	0.108942	0.077083	0.017555	0.198274	0.507583	-0.623728	0.966575	0.087875	-0.122912	0.207130	0	0
10746	2.713408	0.938684	9.493187	0.067647	0.060387	0.041861	0.198011	0.507031	-0.623076	0.966514	0.088365	-0.122296	0.207571	0	0
10747	2.662673	0.934358	9.522415	0.055051	0.052488	0.054091	0.199469	0.506332	-0.623367	0.966422	0.088793	-0.121704	0.208166	0	0
10748	2.635976	0.915339	9.527234	0.069211	0.044550	0.085892	0.198407	0.505783	-0.621133	0.966247	0.089277	-0.121277	0.209019	0	0
10749	2.672148	0.914483	9.339448	0.075460	0.046310	0.094748	0.199599	0.506054	-0.622456	0.966042	0.089857	-0.120738	0.210026	0	0
10750	2.638528	0.943345	9.253549	0.045831	0.020040	0.112079	0.198282	0.505508	-0.622703	0.965802	0.090134	-0.120621	0.211076	0	0
10751	2.645508	0.909337	9.161769	0.002717	0.014708	0.149628	0.197761	0.502468	-0.619719	0.965506	0.090004	-0.120592	0.212497	0	0
10752	2.560717	0.871471	9.147644	-0.046593	0.012923	0.171310	0.199345	0.502044	-0.618570	0.965211	0.089333	-0.120792	0.214003	0	0
10753	2.537542	1.006439	9.178237	-0.092271	0.025125	0.185154	0.197747	0.504126	-0.618525	0.964931	0.088214	-0.120896	0.215662	0	0
10754	2.605272	1.020554	9.247513	-0.099569	-0.004708	0.205240	0.194602	0.502210	-0.622680	0.964582	0.087027	-0.121409	0.217409	0	0
10755	2.591073	1.063703	9.164013	-0.067396	0.010161	0.220523	0.194203	0.503043	-0.623450	0.964178	0.086133	-0.121635	0.219425	0	0
10756	2.537827	1.053823	8.943248	-0.026201	0.000622	0.215521	0.192853	0.506505	-0.620911	0.963742	0.085628	-0.121944	0.221355	0	0
10757	2.614628	0.986049	8.999487	-0.010170	-0.018678	0.224341	0.193113	0.506226	-0.619088	0.963235	0.085344	-0.122325	0.223451	0	0
10758	2.673298	1.082170	9.120255	-0.013754	-0.030960	0.218983	0.192587	0.506506	-0.620384	0.962735	0.085024	-0.122914	0.225400	0	0
10759	2.702518	1.111261	9.269347	-0.031625	-0.015246	0.214498	0.190743	0.507347	-0.623485	0.962263	0.084538	-0.123302	0.227376	0	0
10760	2.673251	1.066230	9.413284	-0.056697	-0.018771	0.213418	0.188624	0.507911	-0.622925	0.961818	0.083783	-0.123865	0.229227	0	0
10761	2.538239	1.093966	9.486870	-0.070977	0.014498	0.213479	0.189435	0.507772	-0.628037	0.961410	0.082850	-0.124054	0.231167	0	0
10762	2.637493	1.127025	9.539268	-0.112085	0.037208	0.207950	0.188099	0.509299	-0.626302	0.961082	0.081441	-0.124200	0.232943	0	0
10763	2.684346	1.257090	9.718209	-0.140584	0.066954	0.183186	0.187297	0.511516	-0.627183	0.960857	0.079757	-0.124019	0.234546	0	0
10764	2.704349	1.346533	9.916142	-0.172799	0.037176	0.170515	0.186092	0.514564	-0.627657	0.960655	0.077811	-0.124275	0.235888	0	0
10765	2.687078	1.296068	9.886870	-0.188711	0.060016	0.135230	0.187261	0.517460	-0.626731	0.960561	0.075747	-0.124233	0.236961	0	0
10766	2.649759	1.146833	9.755694	-0.183233	0.067104	0.115894	0.188059	0.518010	-0.628960	0.960522	0.073697	-0.124181	0.237793	0	0
10767	2.721191	1.011062	9.585280	-0.147387	0.030428	0.096591	0.186997	0.519399	-0.629976	0.960444	0.072152	-0.124295	0.238522	0	0
10768	2.821560	0.870180	9.390524	-0.070307	0.002541	0.063513	0.187382	0.521886	-0.630742	0.960361	0.071406	-0.124555	0.238942	0	0
10769	2.769479	0.678206	9.403187	0.013772	-0.016667	0.062270	0.185530	0.521757	-0.629930	0.960188	0.071564	-0.124715	0.239509	0	0
10770	2.776302	0.613745	9.577833	0.065689	0.037544	0.068112	0.186731	0.520784	-0.631658	0.960040	0.072033	-0.124316	0.240167	0	0
10771	2.797667	0.908587	9.304650	0.069471	0.102379	0.051692	0.186052	0.520093	-0.625248	0.959998	0.072453	-0.123195	0.240786	0	0
10772	2.674203	1.211757	9.025601	0.030103	0.051723	0.046040	0.187909	0.518146	-0.624250	0.959944	0.072575	-0.122730	0.241200	0	0
10773	2.627515	1.096858	9.087172	-0.030669	0.029017	0.021713	0.187374	0.519532	-0.624490	0.959955	0.072257	-0.122534	0.241354	0	0
10774	2.672081	0.911461	9.137529	-0.077198	0.034234	0.021340	0.190023	0.519795	-0.626750	0.960018	0.071421	-0.122478	0.241380	0	0
