# Supplementary material for: Identification of Haptic Based Guiding Using Hard Reins
Source: PLoS One. 2015 Jul 22;10(7):e0132020. doi: 10.1371/journal.pone.0132020 (PMC4511788; doi:10.1371/journal.pone.0132020)
Supplement: S1 File — (ZIP) [file pone.0132020.s001.zip › MotionData1/Subject1/T9/sync9.txt]

// Start Time: 0
// Sample rate: 50.0Hz
// Scenario: 4.0
// Firmware Version: 2.6.1
Counter	Acc_X	Acc_Y	Acc_Z	Gyr_X	Gyr_Y	Gyr_Z	Mag_X	Mag_Y	Mag_Z	Quat_w	Quat_x	Quat_y	Quat_z	AnalogIn_1	AnalogIn_2
9711	0.923326	9.783890	0.018864	-0.009661	-0.005578	0.018525	-0.529007	-0.510829	0.202532	0.452853	0.503674	0.497712	0.541774	0	0
9712	0.918771	9.769241	0.018835	0.003155	-0.015010	0.008781	-0.528741	-0.510011	0.203645	0.452689	0.503684	0.497734	0.541882	0	0
9713	0.943624	9.730845	-0.028259	-0.008148	-0.001463	-0.003547	-0.527801	-0.509589	0.202830	0.452746	0.503662	0.497658	0.541925	0	0
9714	0.953413	9.726168	-0.027923	0.013971	-0.017564	0.007910	-0.529284	-0.508309	0.204115	0.452546	0.503732	0.497730	0.541960	0	0
9715	0.937951	9.774441	-0.014318	-0.003857	-0.015782	0.001678	-0.527396	-0.510627	0.204426	0.452624	0.503833	0.497587	0.541933	0	0
9716	0.937379	9.801133	-0.026573	-0.003387	-0.000293	-0.013251	-0.527530	-0.510837	0.207553	0.452552	0.503636	0.497739	0.542036	0	0
9717	0.992125	9.722010	-0.074849	0.002053	-0.018806	-0.017781	-0.527802	-0.510126	0.207715	0.452720	0.503684	0.497712	0.541877	0	0
9718	0.973920	9.663417	-0.070151	-0.012477	-0.017283	-0.012506	-0.526727	-0.509833	0.206214	0.452762	0.503530	0.497745	0.541954	0	0
9719	0.913928	9.766725	0.004261	-0.024960	-0.031437	-0.019701	-0.526187	-0.510362	0.204012	0.453140	0.503514	0.497524	0.541856	0	0
9720	0.868490	9.855721	-0.007434	0.009353	-0.025730	-0.023087	-0.525113	-0.509864	0.205922	0.453166	0.503448	0.497695	0.541738	0	0
9721	0.888880	9.802681	-0.025666	0.025545	-0.007013	-0.019382	-0.523770	-0.509426	0.204014	0.453167	0.503530	0.497857	0.541513	0	0
9722	0.919691	9.710987	-0.057731	0.002402	0.006303	-0.026444	-0.524846	-0.509156	0.205669	0.453071	0.503227	0.498168	0.541589	0	0
9723	0.963232	9.721492	-0.017957	0.000148	-0.010064	-0.012421	-0.525386	-0.508263	0.204343	0.453177	0.503244	0.498144	0.541506	0	0
9724	0.982330	9.731545	-0.046334	-0.010557	-0.031313	-0.019667	-0.525110	-0.510855	0.205890	0.453288	0.503112	0.498187	0.541495	0	0
9725	0.952606	9.764994	-0.037870	-0.014300	-0.026165	-0.013453	-0.523499	-0.510300	0.204800	0.453552	0.503147	0.498016	0.541400	0	0
9726	0.932957	9.784062	-0.000100	-0.016293	-0.026357	-0.006385	-0.522426	-0.510007	0.209426	0.453602	0.503034	0.497978	0.541498	0	0
9727	0.889016	9.802689	0.017669	0.001997	-0.018853	-0.015996	-0.522557	-0.510850	0.209264	0.453761	0.503090	0.497942	0.541346	0	0
9728	0.904678	9.739849	-0.024707	0.010845	-0.011843	-0.008851	-0.522557	-0.511177	0.211160	0.453589	0.502986	0.498153	0.541392	0	0
9729	0.944359	9.694445	-0.025554	-0.005304	-0.001309	-0.008841	-0.521880	-0.512225	0.206761	0.453659	0.502950	0.498120	0.541398	0	0
9730	0.953282	9.733449	-0.023167	-0.019823	0.003774	-0.003553	-0.522422	-0.510784	0.206269	0.453525	0.502639	0.498219	0.541708	0	0
9731	0.971593	9.792048	0.005840	-0.007314	-0.014787	-0.003639	-0.523227	-0.511647	0.207612	0.453643	0.502693	0.498087	0.541680	0	0
9732	0.917931	9.810495	0.013683	-0.003837	-0.010448	0.001714	-0.522424	-0.510410	0.208460	0.453466	0.502553	0.498186	0.541867	0	0
9733	0.913484	9.788565	0.001676	0.016225	-0.004728	-0.007025	-0.521613	-0.511979	0.208127	0.453434	0.502643	0.498245	0.541757	0	0
9734	0.889387	9.778415	-0.018245	0.006841	-0.017561	0.005247	-0.522154	-0.510652	0.206406	0.453210	0.502598	0.498361	0.541879	0	0
9735	0.904224	9.764118	-0.015275	-0.004377	-0.004815	-0.010623	-0.522150	-0.511769	0.205689	0.453301	0.502576	0.498326	0.541854	0	0
9736	0.933335	9.759789	-0.033607	0.010852	-0.010063	-0.008846	-0.522420	-0.511134	0.202990	0.453083	0.502427	0.498581	0.541941	0	0
9737	0.945636	9.750302	-0.035565	0.003282	-0.019322	0.003446	-0.521749	-0.510564	0.202183	0.453132	0.502589	0.498451	0.541870	0	0
9738	0.918312	9.783793	-0.034249	-0.003541	-0.019031	-0.010714	-0.520673	-0.511032	0.202973	0.453046	0.502419	0.498591	0.541970	0	0
9739	0.928080	9.783973	-0.009878	0.003280	-0.003386	0.006202	-0.521345	-0.511504	0.205689	0.453001	0.502509	0.498519	0.541991	0	0
9740	0.886867	9.783224	-0.018359	0.017742	-0.015604	0.001758	-0.521886	-0.510391	0.207093	0.452696	0.502454	0.498753	0.542081	0	0
9741	0.894883	9.749385	0.003808	0.020371	-0.010335	0.005335	-0.520814	-0.508943	0.204676	0.452605	0.502654	0.498747	0.541978	0	0
9742	0.904575	9.749561	0.004104	0.014473	-0.015324	-0.010631	-0.519604	-0.509273	0.205468	0.452396	0.502533	0.499014	0.542018	0	0
9743	0.869978	9.780491	-0.011635	0.003655	-0.014550	-0.009769	-0.521890	-0.509126	0.207542	0.452492	0.502604	0.498975	0.541908	0	0
9744	0.869544	9.807190	0.019445	0.016010	-0.015553	-0.000898	-0.520276	-0.509443	0.207377	0.452199	0.502517	0.499223	0.542004	0	0
9745	0.878764	9.826776	-0.006900	0.046376	-0.014628	0.008042	-0.520683	-0.508310	0.207827	0.451985	0.502870	0.499326	0.541760	0	0
9746	0.907885	9.827306	0.008433	0.089351	-0.057848	0.008778	-0.520011	-0.508348	0.208771	0.451481	0.503390	0.499734	0.541322	0	0
9747	0.828741	9.641355	-0.134622	0.057293	-0.018882	0.003651	-0.518399	-0.507994	0.210261	0.451258	0.503793	0.499899	0.540981	0	0
9748	0.853560	9.612674	-0.131237	0.003669	-0.010134	-0.008843	-0.518675	-0.505858	0.210061	0.451039	0.503576	0.500150	0.541133	0	0
9749	0.856927	9.692850	-0.093222	-0.014485	0.009056	0.000059	-0.520684	-0.508385	0.211092	0.451058	0.503485	0.500073	0.541274	0	0
9750	0.849346	9.845665	0.006499	-0.021739	0.010733	0.001808	-0.518670	-0.507268	0.209743	0.450796	0.503086	0.500234	0.541713	0	0
9751	0.870156	9.758636	-0.093312	-0.039216	0.034959	-0.013120	-0.519611	-0.507903	0.213683	0.450881	0.502676	0.500207	0.542048	0	0
9752	0.916464	9.754628	-0.036493	-0.061091	0.031873	-0.003495	-0.521220	-0.508823	0.212174	0.450713	0.501933	0.500301	0.542789	0	0
9753	1.013700	9.870498	0.020984	0.006225	-0.035874	-0.009049	-0.520408	-0.510657	0.211016	0.450901	0.502133	0.500179	0.542560	0	0
9754	0.981313	9.794654	0.030192	0.037701	-0.009964	-0.003470	-0.520417	-0.507652	0.209751	0.450455	0.502072	0.500612	0.542588	0	0
9755	0.982787	9.704847	-0.070192	0.014393	-0.013632	-0.007097	-0.519343	-0.506957	0.209217	0.450480	0.502198	0.500624	0.542439	0	0
9756	1.049994	9.742485	-0.039526	0.003587	-0.024340	-0.008985	-0.520285	-0.507010	0.212494	0.450297	0.502024	0.500844	0.542550	0	0
9757	1.050173	9.732777	-0.044262	-0.008277	-0.029905	-0.003753	-0.520286	-0.506702	0.211414	0.450497	0.502155	0.500641	0.542450	0	0
9758	1.031162	9.713011	-0.049511	-0.019856	-0.035206	-0.009122	-0.520687	-0.507092	0.210317	0.450468	0.501916	0.500702	0.542638	0	0
9759	1.011466	9.732077	-0.026186	-0.027130	-0.051270	-0.009245	-0.518668	-0.508098	0.208899	0.450898	0.502051	0.500327	0.542502	0	0
9760	0.992004	9.734150	-0.036428	-0.012904	-0.058395	-0.003937	-0.518533	-0.508249	0.209165	0.450939	0.502011	0.500280	0.542549	0	0
9761	0.917904	9.808064	-0.010372	-0.012767	-0.068890	-0.011064	-0.517728	-0.507201	0.205922	0.451394	0.502298	0.499912	0.542244	0	0
9762	0.881393	9.819543	0.012494	-0.000449	-0.068162	-0.000405	-0.516252	-0.506379	0.205659	0.451391	0.502375	0.499880	0.542204	0	0
9763	0.869720	9.792624	-0.016549	0.011755	-0.072857	0.013753	-0.515442	-0.507543	0.206156	0.451609	0.502917	0.499502	0.541868	0	0
9764	0.854943	9.802065	-0.031517	0.008377	-0.065600	0.006720	-0.515845	-0.508021	0.208869	0.451498	0.503044	0.499506	0.541839	0	0
9765	0.840812	9.779959	-0.041413	0.021066	-0.056561	0.005053	-0.515710	-0.508201	0.210359	0.451636	0.503495	0.499298	0.541497	0	0
9766	0.836550	9.748321	-0.055749	0.013890	-0.036241	0.007816	-0.515042	-0.507266	0.212152	0.451341	0.503490	0.499462	0.541596	0	0
9767	0.856064	9.741391	-0.059913	0.010594	-0.036873	-0.003696	-0.514102	-0.506998	0.211877	0.451482	0.503743	0.499331	0.541365	0	0
9768	0.913780	9.769146	-0.027056	-0.005687	-0.022911	0.001633	-0.514237	-0.506576	0.212165	0.451245	0.503539	0.499487	0.541607	0	0
9769	0.928616	9.754849	-0.024086	0.001485	-0.018449	0.003449	-0.514235	-0.506901	0.207797	0.451301	0.503687	0.499354	0.541546	0	0
9770	0.899947	9.732479	-0.034426	-0.015529	-0.031798	-0.001987	-0.513967	-0.506803	0.209431	0.451171	0.503463	0.499442	0.541782	0	0
9771	0.880173	9.753971	-0.020751	-0.014646	-0.024723	-0.000167	-0.513562	-0.507422	0.211313	0.451360	0.503552	0.499212	0.541753	0	0
9772	0.874827	9.778150	-0.025912	-0.004010	-0.029210	0.005142	-0.513022	-0.508284	0.211278	0.451133	0.503414	0.499325	0.541966	0	0
9773	0.908945	9.766629	-0.039222	0.008903	-0.011991	-0.003555	-0.513427	-0.507715	0.211574	0.451159	0.503524	0.499298	0.541868	0	0
9774	0.919027	9.744962	-0.053193	-0.001981	-0.010391	-0.000043	-0.512891	-0.506963	0.209141	0.450839	0.503251	0.499550	0.542156	0	0
9775	0.933976	9.725813	-0.045368	0.003513	-0.004945	-0.002646	-0.514232	-0.507923	0.209126	0.450852	0.503303	0.499520	0.542124	0	0
9776	0.904148	9.764114	-0.039350	-0.019911	-0.015788	-0.003668	-0.513024	-0.507391	0.209401	0.450666	0.502958	0.499670	0.542460	0	0
9777	0.932998	9.774347	-0.048171	0.005547	-0.010020	-0.012399	-0.513024	-0.507551	0.210213	0.450747	0.502998	0.499679	0.542348	0	0
9778	0.918006	9.798353	-0.039183	0.007220	-0.006582	-0.007065	-0.512083	-0.507541	0.208840	0.450400	0.502710	0.500032	0.542577	0	0
9779	0.928407	9.764556	-0.028980	0.003959	-0.015149	-0.021277	-0.512620	-0.507516	0.208303	0.450563	0.502726	0.500054	0.542408	0	0
9780	0.955581	9.735915	-0.047188	0.007436	0.004242	-0.013189	-0.513159	-0.507246	0.209407	0.450167	0.502325	0.500512	0.542685	0	0
9781	0.953456	9.721312	-0.044736	0.001705	-0.012049	-0.003586	-0.513430	-0.506145	0.204953	0.450229	0.502403	0.500446	0.542622	0	0
9782	0.953397	9.726167	-0.032738	-0.007397	-0.003366	0.001745	-0.511413	-0.506198	0.205200	0.449892	0.502077	0.500689	0.542979	0	0
9783	0.957549	9.760228	-0.037682	0.001932	-0.002981	-0.010602	-0.512083	-0.507013	0.204364	0.449946	0.502072	0.500700	0.542930	0	0
9784	0.986109	9.785022	-0.046622	-0.000706	0.000599	-0.012363	-0.511949	-0.507110	0.208444	0.449609	0.501663	0.501088	0.543228	0	0
9785	0.962161	9.765162	-0.080909	0.013708	-0.007240	-0.014129	-0.512619	-0.507919	0.207337	0.449644	0.501716	0.501161	0.543083	0	0
9786	0.957334	9.774793	-0.013726	0.016005	-0.001390	0.001828	-0.512354	-0.506720	0.210368	0.449143	0.501452	0.501572	0.543362	0	0
9787	0.907530	9.844293	0.003480	0.010617	-0.008506	0.000005	-0.512085	-0.506714	0.209820	0.449123	0.501569	0.501551	0.543290	0	0
9788	0.971868	9.765340	-0.075798	-0.003686	0.000309	-0.001760	-0.511679	-0.507881	0.210867	0.448743	0.501199	0.501870	0.543650	0	0
9789	1.015660	9.756423	-0.079201	-0.014760	-0.039872	0.001475	-0.512083	-0.507365	0.207348	0.448998	0.501381	0.501562	0.543556	0	0
9790	0.923691	9.745040	-0.110825	-0.005449	0.018026	0.000128	-0.512619	-0.507759	0.206525	0.448483	0.500876	0.501983	0.544058	0	0
9791	0.974306	9.784819	0.051716	-0.009289	-0.000798	0.005283	-0.511408	-0.507560	0.202841	0.448494	0.500889	0.501860	0.544149	0	0
9792	0.973892	9.794514	-0.018181	0.021758	-0.006325	-0.012335	-0.511139	-0.507554	0.202293	0.448064	0.500604	0.502353	0.544312	0	0
9793	0.972605	9.733797	-0.041835	0.025095	-0.003005	-0.001691	-0.510602	-0.507264	0.201479	0.447951	0.500750	0.502442	0.544188	0	0
9794	0.965727	9.711823	-0.056324	0.007122	-0.008447	-0.003548	-0.512487	-0.506752	0.205739	0.447529	0.500428	0.502827	0.544475	0	0
9795	0.928329	9.759693	-0.084313	-0.003504	-0.011920	-0.010669	-0.511146	-0.505609	0.203990	0.447654	0.500449	0.502766	0.544411	0	0
9796	0.897366	9.870814	0.022226	0.010655	0.000385	0.000063	-0.512758	-0.505701	0.203461	0.447150	0.500114	0.503191	0.544740	0	0
9797	0.920648	9.919790	0.029793	0.075153	-0.011737	0.009021	-0.510873	-0.506915	0.205034	0.446773	0.500583	0.503461	0.544369	0	0
9798	0.898084	9.829554	-0.011143	0.114211	0.003130	0.032234	-0.512489	-0.506057	0.206306	0.445587	0.500880	0.504278	0.544312	0	0
9799	0.909480	9.725359	-0.130371	0.130863	0.027575	0.020071	-0.511824	-0.504121	0.207723	0.444672	0.501438	0.504971	0.543903	0	0
9800	0.916241	9.623517	-0.167912	0.078913	0.048605	0.014741	-0.513039	-0.502391	0.207657	0.443514	0.501225	0.505899	0.544182	0	0
9801	0.965898	9.682680	-0.186093	0.044344	0.087762	0.001609	-0.513311	-0.501400	0.207964	0.442829	0.500977	0.506480	0.544429	0	0
9802	0.850438	9.758267	-0.199835	0.072916	0.148817	-0.012917	-0.517904	-0.493606	0.206364	0.441273	0.499984	0.508019	0.545170	0	0
9803	0.967205	9.619587	-0.171133	0.060387	0.238973	-0.067213	-0.518717	-0.491621	0.207118	0.440112	0.498629	0.509697	0.545783	0	0
9804	0.888885	9.525908	-0.237826	-0.096295	0.209227	-0.068756	-0.520328	-0.491820	0.205088	0.439432	0.496307	0.510813	0.547402	0	0
9805	0.878871	9.787913	-0.218445	-0.131236	0.294914	-0.093965	-0.523815	-0.493892	0.200160	0.439079	0.493657	0.511815	0.549143	0	0
9806	0.973307	9.959592	0.072033	-0.046820	0.289306	-0.089350	-0.523547	-0.493955	0.202606	0.437841	0.490991	0.513647	0.550808	0	0
9807	0.916875	9.861455	0.001230	0.028691	0.242924	-0.093813	-0.526097	-0.495287	0.201503	0.436957	0.489320	0.515288	0.551464	0	0
9808	0.787639	9.757134	-0.139164	0.028481	0.255092	-0.083090	-0.526769	-0.494791	0.199076	0.435479	0.487190	0.517344	0.552593	0	0
9809	0.697411	9.915727	-0.080540	0.073354	0.313788	-0.068417	-0.528650	-0.494786	0.194605	0.433865	0.485442	0.519409	0.553463	0	0
9810	0.803874	9.944377	0.045282	0.181808	0.347018	-0.080269	-0.531610	-0.493884	0.195349	0.431135	0.483465	0.522686	0.554241	0	0
9811	0.944819	9.645883	-0.186462	0.172833	0.283197	-0.091328	-0.532961	-0.491566	0.194487	0.429314	0.482184	0.525266	0.554332	0	0
9812	0.871217	9.564432	-0.216994	0.065799	0.250523	-0.065330	-0.535104	-0.494065	0.194431	0.427569	0.480319	0.527383	0.555289	0	0
9813	0.860654	9.739037	-0.156046	0.019871	0.192634	-0.041096	-0.536185	-0.492046	0.193964	0.426676	0.479141	0.528475	0.555955	0	0
9814	0.784639	9.902735	-0.169243	0.093862	0.217341	-0.044232	-0.537264	-0.490914	0.195103	0.424868	0.477700	0.530480	0.556669	0	0
9815	0.805591	9.956530	-0.101601	0.204457	0.250945	-0.034838	-0.541030	-0.490274	0.195712	0.422742	0.477009	0.532810	0.556655	0	0
9816	0.855041	9.904017	-0.123760	0.250593	0.240928	-0.045374	-0.541572	-0.489317	0.197792	0.420044	0.476067	0.535793	0.556641	0	0
9817	0.916807	9.842017	-0.143063	0.238338	0.178395	-0.001620	-0.544539	-0.486141	0.198202	0.417950	0.476090	0.537835	0.556228	0	0
9818	0.933478	9.716070	-0.264373	0.194100	0.069040	0.018764	-0.546159	-0.484194	0.201416	0.416088	0.476205	0.539464	0.555948	0	0
9819	0.861455	9.666200	-0.362498	0.181012	0.031278	0.030879	-0.546304	-0.481185	0.206281	0.414872	0.476977	0.540411	0.555274	0	0
9820	0.809798	9.558430	-0.517337	0.131694	0.077870	-0.000785	-0.546982	-0.479508	0.207977	0.413406	0.476711	0.541787	0.555257	0	0
9821	0.885175	9.686048	-0.400437	0.020922	0.084808	-0.031171	-0.547384	-0.479459	0.206213	0.413007	0.476185	0.542360	0.555445	0	0
9822	0.961416	9.765124	-0.316846	0.014267	-0.003147	0.000050	-0.547249	-0.479742	0.206066	0.412521	0.475873	0.542754	0.555688	0	0
9823	0.853634	9.816572	-0.354244	0.017455	-0.053086	0.006836	-0.546041	-0.479536	0.208237	0.412674	0.476307	0.542556	0.555396	0	0
9824	0.722479	9.823898	-0.396840	0.053989	-0.018659	-0.006945	-0.547118	-0.478650	0.207734	0.412127	0.476211	0.543136	0.555318	0	0
9825	0.817491	9.679965	-0.383210	0.021014	-0.043370	0.010460	-0.545771	-0.479826	0.208225	0.412190	0.476624	0.542981	0.555067	0	0
9826	1.085387	9.510049	-0.277415	-0.081045	-0.219774	0.026638	-0.544162	-0.478444	0.208114	0.413230	0.477307	0.541790	0.554872	0	0
9827	1.388383	9.282506	-0.165294	-0.313739	-0.540768	0.056506	-0.542003	-0.481340	0.208676	0.417315	0.479342	0.537483	0.554248	0	0
9828	1.170502	9.764085	-0.115431	-0.531535	-0.922941	0.191320	-0.533925	-0.484949	0.203427	0.423438	0.482988	0.529955	0.553689	0	0
9829	1.063015	10.271923	-0.245333	-0.230892	-0.897335	0.193317	-0.526110	-0.490920	0.202598	0.428195	0.488018	0.523864	0.551411	0	0
9830	0.687445	9.978616	-0.536298	0.061596	-0.625209	0.074074	-0.518560	-0.499024	0.208511	0.430495	0.491897	0.521341	0.548558	0	0
9831	0.608527	9.566917	-0.499505	0.031377	-0.280093	-0.013955	-0.513994	-0.498241	0.212976	0.431856	0.493527	0.520323	0.546988	0	0
9832	0.497419	9.674148	-0.470021	-0.099327	-0.096416	-0.007866	-0.512377	-0.499244	0.211836	0.432495	0.493242	0.519713	0.547320	0	0
9833	0.753711	9.989564	-0.204549	-0.061163	-0.026639	-0.010912	-0.511705	-0.499253	0.211555	0.432979	0.493096	0.519271	0.547488	0	0
9834	0.874753	10.003904	-0.157611	0.019289	-0.060975	0.003237	-0.513320	-0.498282	0.207929	0.432667	0.493075	0.519516	0.547521	0	0
9835	0.948787	9.934844	-0.174077	0.059265	-0.050551	-0.008961	-0.510765	-0.498473	0.207485	0.432671	0.493591	0.519619	0.546955	0	0
9836	1.073359	9.873978	-0.251642	0.073659	-0.042468	-0.007119	-0.510494	-0.499363	0.208950	0.432102	0.493696	0.520249	0.546712	0	0
9837	1.230808	9.874405	-0.275701	0.094966	-0.064679	-0.000155	-0.510231	-0.497676	0.209274	0.431951	0.494491	0.520439	0.545930	0	0
9838	1.312395	9.688969	-0.170692	0.125681	-0.080242	-0.007244	-0.507683	-0.495771	0.210123	0.431326	0.495028	0.521187	0.545224	0	0
9839	1.364482	9.621936	-0.216734	0.100219	-0.098409	-0.000375	-0.508092	-0.494289	0.213852	0.431319	0.496032	0.521254	0.544252	0	0
9840	1.548527	9.751513	-0.212063	0.066100	-0.120730	-0.007743	-0.505942	-0.494228	0.215191	0.431277	0.496597	0.521438	0.543593	0	0
9841	1.625024	9.718939	0.014408	0.095040	-0.169020	-0.022128	-0.502450	-0.493707	0.219797	0.431771	0.497855	0.521267	0.542212	0	0
9842	1.585361	9.635675	-0.024698	0.093048	-0.208179	-0.021487	-0.501109	-0.492938	0.221984	0.432263	0.499070	0.521160	0.540805	0	0
9843	1.460937	9.560592	0.008160	0.078666	-0.252561	-0.029743	-0.496814	-0.490809	0.223637	0.433303	0.500673	0.520563	0.539063	0	0
9844	1.338671	9.604491	-0.058513	0.035320	-0.266356	-0.026405	-0.493582	-0.492840	0.222444	0.434490	0.501997	0.519837	0.537574	0	0
9845	1.311501	9.737508	-0.147013	0.022591	-0.253305	-0.019286	-0.489281	-0.492508	0.222133	0.435747	0.503413	0.518870	0.536166	0	0
9846	1.266561	9.804667	-0.139270	0.016984	-0.251773	-0.011330	-0.486997	-0.491811	0.220358	0.436895	0.504682	0.517998	0.534880	0	0
9847	1.223276	9.796605	-0.082762	0.031917	-0.242300	-0.029780	-0.482964	-0.492206	0.221115	0.438094	0.506023	0.517171	0.533430	0	0
9848	1.108544	9.714410	-0.095292	0.043791	-0.237576	-0.001393	-0.478260	-0.492052	0.222018	0.439009	0.507411	0.516418	0.532088	0	0
9849	1.038006	9.591739	-0.183194	0.041508	-0.221296	-0.013650	-0.475173	-0.490452	0.223260	0.439958	0.508762	0.515644	0.530763	0	0
9850	0.835937	9.524960	-0.126302	0.024306	-0.171977	-0.000966	-0.473025	-0.489674	0.224213	0.440631	0.509717	0.515066	0.529849	0	0
9851	0.994088	9.598219	-0.235143	-0.000136	-0.226256	0.028634	-0.469795	-0.490840	0.222367	0.441590	0.511125	0.513830	0.528894	0	0
9852	0.916614	9.710909	-0.264851	-0.025609	-0.033840	0.005044	-0.468449	-0.491245	0.220160	0.441784	0.511167	0.513555	0.528958	0	0
9853	1.020485	9.761369	-0.055018	-0.015816	-0.054134	0.038510	-0.466568	-0.490832	0.218789	0.441884	0.511644	0.512943	0.529007	0	0
9854	0.924511	9.681922	-0.249947	-0.005828	-0.092013	0.063082	-0.466566	-0.491226	0.217415	0.441972	0.512384	0.512214	0.528923	0	0
9855	0.705830	9.697366	-0.328993	-0.020475	-0.002977	0.088409	-0.465893	-0.491518	0.217125	0.441572	0.512823	0.511549	0.529476	0	0
9856	0.648863	9.861399	-0.447528	-0.041731	0.072403	0.088834	-0.467503	-0.492485	0.217658	0.440865	0.512664	0.511224	0.530532	0	0
9857	0.625977	10.045489	-0.391844	-0.013028	0.148705	0.105321	-0.469516	-0.493552	0.216830	0.439565	0.512411	0.511185	0.531891	0	0
9858	0.890197	9.899756	-0.529481	0.084560	0.224254	0.104294	-0.472340	-0.493161	0.214969	0.437338	0.512066	0.512126	0.533152	0	0
9859	1.025176	9.693429	-0.533411	0.149531	0.246206	0.101965	-0.475843	-0.489881	0.211439	0.434720	0.511981	0.513392	0.534155	0	0
9860	1.074342	9.636043	-0.675907	0.109898	0.240517	0.102683	-0.478398	-0.489542	0.211616	0.432275	0.511638	0.514545	0.535358	0	0
9861	1.154055	9.885102	-0.721078	0.080041	0.270237	0.113362	-0.483918	-0.486232	0.208792	0.429820	0.511173	0.515476	0.536881	0	0
9862	1.298067	10.101364	-0.566631	0.097977	0.271308	0.148744	-0.486608	-0.485866	0.207883	0.427013	0.510833	0.516460	0.538496	0	0
9863	1.441947	10.167086	-0.637338	0.179280	0.257235	0.134731	-0.490912	-0.484600	0.206476	0.423993	0.510962	0.517748	0.539523	0	0
9864	1.516585	10.037326	-0.845909	0.260857	0.257552	0.113765	-0.496167	-0.480855	0.209110	0.420599	0.511191	0.519721	0.540065	0	0
9865	1.573133	9.841691	-1.059354	0.288077	0.259728	0.106792	-0.498860	-0.479723	0.211901	0.417144	0.511610	0.521730	0.540411	0	0
9866	1.526054	9.634477	-1.160342	0.287266	0.243011	0.134995	-0.502636	-0.476068	0.216965	0.413569	0.512129	0.523654	0.540806	0	0
9867	1.448129	9.521384	-1.224469	0.279514	0.232677	0.154377	-0.506143	-0.472011	0.216593	0.410026	0.512893	0.525243	0.541240	0	0
9868	1.383726	9.350283	-1.210711	0.281318	0.210549	0.150726	-0.508712	-0.467620	0.219216	0.406547	0.513620	0.526912	0.541552	0	0
9869	1.345458	9.072832	-1.267567	0.265758	0.164949	0.119464	-0.513825	-0.465816	0.219879	0.403607	0.514496	0.528315	0.541552	0	0
9870	1.218855	8.844755	-1.356394	0.186659	0.102371	0.105594	-0.514368	-0.464111	0.220213	0.401411	0.515167	0.529264	0.541619	0	0
9871	1.001365	9.032576	-1.504108	0.058855	0.055232	0.097862	-0.517870	-0.462433	0.224665	0.400232	0.515681	0.529215	0.542050	0	0
9872	0.897743	9.603613	-1.545298	-0.011280	0.068000	0.096840	-0.518141	-0.461237	0.222256	0.399267	0.515679	0.529012	0.542961	0	0
9873	0.994021	10.151597	-1.363524	-0.006895	0.121053	0.075043	-0.519753	-0.461452	0.220906	0.398209	0.515444	0.528995	0.543977	0	0
9874	1.143231	10.219861	-1.265576	0.075125	0.169636	0.044630	-0.520157	-0.461144	0.220240	0.396501	0.514914	0.529973	0.544774	0	0
9875	1.219400	9.789115	-1.356280	0.123200	0.196866	0.002523	-0.523521	-0.459912	0.219366	0.394768	0.514392	0.531341	0.545193	0	0
9876	1.228487	9.298874	-1.576180	0.067761	0.209076	-0.007274	-0.523252	-0.459566	0.216379	0.393108	0.513280	0.532752	0.546063	0	0
9877	1.318606	9.149992	-1.608401	-0.052311	0.237759	-0.021625	-0.525672	-0.459187	0.214649	0.392189	0.511707	0.533446	0.547521	0	0
9878	1.407694	9.112804	-1.261144	-0.066188	0.228426	-0.043857	-0.526475	-0.460276	0.213534	0.391306	0.509760	0.534382	0.549054	0	0
9879	1.371937	8.971359	-1.198585	-0.077965	0.200752	-0.079422	-0.527273	-0.463077	0.212908	0.391028	0.507975	0.535079	0.550226	0	0
9880	1.182784	8.977638	-1.194808	-0.136475	0.181588	-0.115934	-0.526727	-0.465607	0.211458	0.391188	0.505663	0.535762	0.551576	0	0
9881	0.952118	9.138543	-1.080329	-0.196009	0.195959	-0.142510	-0.526318	-0.467586	0.210844	0.391881	0.503094	0.536107	0.553096	0	0
9882	0.850901	9.345478	-1.125920	-0.255345	0.209680	-0.142594	-0.526578	-0.470050	0.207364	0.392633	0.500014	0.536361	0.555106	0	0
9883	0.991372	9.600506	-1.080202	-0.257972	0.287663	-0.132420	-0.525621	-0.474763	0.201889	0.393086	0.496729	0.536665	0.557435	0	0
9884	1.281030	9.683463	-0.927502	-0.265760	0.344641	-0.101208	-0.525741	-0.478568	0.194959	0.392920	0.493063	0.537164	0.560319	0	0
9885	1.611773	9.752586	-0.898615	-0.267804	0.366567	-0.088773	-0.526805	-0.481970	0.189960	0.392737	0.489516	0.537484	0.563243	0	0
9886	1.912758	9.738633	-0.841127	-0.188744	0.397237	-0.078671	-0.530024	-0.483413	0.182053	0.391761	0.485952	0.538492	0.566040	0	0
9887	2.087991	9.591308	-0.772049	-0.145539	0.420637	-0.074884	-0.531631	-0.485161	0.179564	0.390586	0.482641	0.539614	0.568610	0	0
9888	2.255581	9.438972	-0.852419	-0.151537	0.395243	-0.056528	-0.534044	-0.486698	0.174913	0.389357	0.479391	0.540641	0.571220	0	0
9889	2.303552	9.226213	-0.820454	-0.156043	0.401443	-0.021142	-0.536719	-0.491151	0.174119	0.388003	0.476430	0.541335	0.573955	0	0
9890	2.311394	9.070984	-0.852744	-0.183892	0.388018	0.008749	-0.539402	-0.492286	0.170710	0.386629	0.473480	0.541773	0.576903	0	0
9891	2.287134	9.070542	-0.863114	-0.208132	0.388804	0.040511	-0.541678	-0.494792	0.164936	0.385209	0.470717	0.541790	0.580089	0	0
9892	2.316925	9.032239	-0.881170	-0.170236	0.376923	0.102434	-0.545035	-0.495612	0.160864	0.383301	0.468399	0.541779	0.583231	0	0
9893	2.253400	9.142816	-0.344721	-0.231056	0.340676	0.181575	-0.549863	-0.498969	0.157680	0.381401	0.466584	0.540779	0.586847	0	0
9894	2.371586	10.283533	-0.224521	-0.433201	0.291689	0.224756	-0.553620	-0.500472	0.152909	0.380464	0.464415	0.538292	0.591445	0	0
9895	2.472292	11.382701	0.237291	-0.395156	0.271216	0.275942	-0.558578	-0.504729	0.145885	0.379118	0.462873	0.535582	0.595962	0	0
9896	2.506351	11.206151	0.697053	-0.068506	0.241262	0.305054	-0.559786	-0.505409	0.145877	0.376272	0.462798	0.534666	0.598640	0	0
9897	2.040869	9.959584	0.446629	0.134325	0.196168	0.254285	-0.565171	-0.502907	0.147246	0.372985	0.463578	0.534901	0.599881	0	0
9898	1.521253	9.093156	0.037610	0.034485	0.194304	0.221409	-0.568668	-0.502236	0.146220	0.370402	0.463713	0.534802	0.601465	0	0
9899	1.244175	9.109962	-0.105828	-0.168646	0.282214	0.227587	-0.572698	-0.502455	0.141358	0.368214	0.462693	0.533650	0.604608	0	0
9900	1.301960	9.543162	0.208032	-0.206400	0.364329	0.238564	-0.576997	-0.502675	0.136771	0.365723	0.460988	0.532631	0.608310	0	0
9901	1.456960	9.837322	0.497036	-0.094106	0.373060	0.212397	-0.580089	-0.501887	0.130297	0.362791	0.459585	0.532320	0.611391	0	0
9902	1.592083	10.131104	0.628960	-0.039136	0.365610	0.173577	-0.583714	-0.502877	0.127720	0.359901	0.458115	0.532605	0.613949	0	0
9903	1.641737	10.617573	1.007165	-0.108725	0.312540	0.139384	-0.587477	-0.502681	0.123004	0.357797	0.456625	0.532304	0.616545	0	0
9904	1.545351	10.844029	1.079532	-0.135828	0.213962	0.125417	-0.592310	-0.504201	0.120016	0.356431	0.455461	0.531666	0.618743	0	0
9905	1.210579	10.541732	0.604526	-0.026589	0.171620	0.039831	-0.591637	-0.504138	0.116606	0.355321	0.454589	0.531823	0.619887	0	0
9906	0.845294	10.083523	0.226050	-0.015825	0.237819	-0.046243	-0.591501	-0.504506	0.114005	0.354334	0.452782	0.532792	0.620942	0	0
9907	0.816460	9.857249	0.409826	-0.137184	0.351073	-0.065338	-0.591899	-0.505504	0.108531	0.353430	0.449826	0.533386	0.623091	0	0
9908	0.932163	9.927349	0.653577	-0.168212	0.385863	-0.044029	-0.591893	-0.507103	0.104122	0.352291	0.446535	0.533928	0.625634	0	0
9909	1.147480	9.841445	0.757124	-0.107426	0.391329	-0.027936	-0.594846	-0.508068	0.099768	0.350806	0.443610	0.534676	0.627907	0	0
9910	1.504965	9.673152	0.846398	-0.069872	0.380826	-0.020886	-0.595642	-0.510731	0.093155	0.349067	0.440778	0.535716	0.629980	0	0
9911	1.698795	9.453341	0.974369	-0.064454	0.280868	-0.039227	-0.597926	-0.510383	0.086521	0.348047	0.438624	0.536382	0.631479	0	0
9912	1.668971	9.253737	1.013476	-0.102318	0.159193	-0.057792	-0.597526	-0.508901	0.083296	0.347865	0.436872	0.536597	0.632611	0	0
9913	1.542602	9.261148	0.951767	-0.129399	0.071231	-0.069904	-0.595905	-0.510833	0.079402	0.348444	0.435648	0.536250	0.633430	0	0
9914	1.447765	9.405090	0.993509	-0.135293	0.011361	-0.095930	-0.594817	-0.514734	0.075450	0.349458	0.434527	0.535890	0.633946	0	0
9915	1.448154	9.511916	1.024010	-0.094429	0.011167	-0.109954	-0.591587	-0.515548	0.070620	0.350462	0.433587	0.535728	0.634172	0	0
9916	1.468266	9.594819	1.009558	-0.048570	-0.005352	-0.145286	-0.588085	-0.518088	0.072812	0.351516	0.432622	0.536060	0.633967	0	0
9917	1.418292	9.666739	0.988224	0.000803	-0.041404	-0.180717	-0.586470	-0.518352	0.070334	0.352838	0.431967	0.536623	0.633203	0	0
9918	1.395049	9.603189	0.901327	0.037348	-0.026441	-0.198178	-0.582435	-0.518998	0.069721	0.353960	0.431145	0.537655	0.632261	0	0
9919	1.404670	9.637372	1.093948	0.041381	-0.031297	-0.215886	-0.578396	-0.521004	0.066613	0.355275	0.430375	0.538660	0.631192	0	0
9920	1.341843	9.621661	1.053622	0.048120	-0.024594	-0.197241	-0.576242	-0.521852	0.064382	0.356338	0.429586	0.539753	0.630195	0	0
9921	1.387365	9.525381	1.046116	0.051790	0.005598	-0.194390	-0.572205	-0.522518	0.058458	0.357272	0.428732	0.540858	0.629300	0	0
9922	1.538580	9.499008	1.180949	0.050634	0.015061	-0.217355	-0.568842	-0.523120	0.056629	0.358247	0.427601	0.542181	0.628376	0	0
9923	1.731229	9.580201	1.301798	0.026767	-0.006785	-0.204357	-0.565611	-0.524591	0.055726	0.359412	0.426679	0.543115	0.627530	0	0
9924	1.845916	9.674541	1.376825	0.029909	-0.069129	-0.198588	-0.563058	-0.524367	0.055704	0.360831	0.426117	0.543908	0.626410	0	0
9925	1.861886	9.594713	1.324957	0.082475	-0.083352	-0.180832	-0.558486	-0.525038	0.055629	0.362018	0.426006	0.544799	0.625025	0	0
9926	1.833200	9.548049	1.155918	0.120581	-0.071206	-0.155868	-0.556058	-0.527120	0.051312	0.362804	0.426025	0.545956	0.623545	0	0
9927	1.853879	9.456156	0.983921	0.120164	-0.062762	-0.138130	-0.554177	-0.526902	0.052250	0.363442	0.426157	0.546961	0.622201	0	0
9928	1.985944	9.385716	0.916287	0.112419	-0.059789	-0.116942	-0.551492	-0.525843	0.052798	0.363965	0.426292	0.547933	0.620946	0	0
9929	2.138848	9.388500	1.002806	0.113435	-0.079960	-0.091465	-0.549344	-0.524738	0.051855	0.364423	0.426768	0.548617	0.619745	0	0
9930	2.125541	9.451380	1.023589	0.145432	-0.116301	-0.049162	-0.548270	-0.524486	0.052123	0.364699	0.427748	0.549292	0.618308	0	0
9931	2.067460	9.462474	1.120422	0.195837	-0.150339	-0.021805	-0.546253	-0.525208	0.056842	0.364747	0.429347	0.549912	0.616617	0	0
9932	2.203507	9.428516	1.009303	0.229181	-0.163243	0.008250	-0.544914	-0.523568	0.058105	0.364572	0.431240	0.550675	0.614716	0	0
9933	2.357088	9.601220	0.849018	0.262920	-0.159833	0.026022	-0.544383	-0.521651	0.060476	0.364071	0.433409	0.551444	0.612796	0	0
9934	2.296474	9.595261	0.803871	0.290949	-0.174484	0.052553	-0.545194	-0.520019	0.058087	0.363412	0.435832	0.552343	0.610655	0	0
9935	2.120863	9.727991	0.523050	0.281049	-0.187934	0.017113	-0.543722	-0.517998	0.061131	0.363022	0.438187	0.553135	0.608480	0	0
9936	1.938452	9.977137	0.359099	0.216959	-0.201061	0.022166	-0.544535	-0.516516	0.065273	0.363016	0.440331	0.553605	0.606506	0	0
9937	1.732024	9.851993	0.202049	0.166657	-0.202269	0.052997	-0.543871	-0.513706	0.065629	0.362979	0.442551	0.553479	0.605025	0	0
9938	1.528900	9.809451	0.078179	0.104926	-0.183837	0.076841	-0.542801	-0.511883	0.065403	0.363037	0.444481	0.553084	0.603937	0	0
9939	1.452617	9.759523	0.165284	0.091979	-0.188642	0.122759	-0.545219	-0.512177	0.062154	0.362829	0.446728	0.552241	0.603175	0	0
9940	1.452640	9.759524	0.172507	0.072509	-0.231826	0.136566	-0.545492	-0.510576	0.060575	0.362929	0.449152	0.551204	0.602261	0	0
9941	1.421910	9.826931	0.077171	0.044429	-0.321598	0.161549	-0.546033	-0.509761	0.062650	0.363427	0.452233	0.549412	0.601293	0	0
9942	1.277744	9.960230	-0.219541	0.013654	-0.391103	0.156620	-0.546841	-0.508843	0.060510	0.364539	0.455502	0.547338	0.600041	0	0
9943	0.978968	10.304351	-0.561104	-0.010283	-0.404234	0.175086	-0.545502	-0.507496	0.062172	0.365653	0.458932	0.544848	0.599016	0	0
9944	0.884250	10.671627	-0.605298	0.012009	-0.314867	0.164242	-0.545235	-0.506608	0.060291	0.366297	0.461766	0.542990	0.598131	0	0
9945	0.926758	10.599566	-0.646781	0.099250	-0.231912	0.147359	-0.546045	-0.505438	0.059522	0.366135	0.464393	0.541917	0.597169	0	0
9946	1.080847	10.279482	-0.690191	0.183771	-0.238470	0.082141	-0.545916	-0.503799	0.062024	0.366047	0.466939	0.541740	0.595395	0	0
9947	1.144304	9.802410	-0.494468	0.242842	-0.270150	0.089197	-0.546196	-0.500309	0.064592	0.365772	0.469987	0.541655	0.593239	0	0
9948	0.926918	9.390616	-0.560622	0.157863	-0.352715	0.090237	-0.545929	-0.500262	0.068403	0.366366	0.473147	0.540858	0.591085	0	0
9949	0.682106	9.211344	-0.935098	0.044011	-0.389680	0.034901	-0.543243	-0.499474	0.068397	0.367997	0.475858	0.539416	0.589210	0	0
9950	0.494754	9.368167	-0.944438	-0.005010	-0.345448	-0.009139	-0.540558	-0.498403	0.068400	0.369896	0.477824	0.538143	0.587592	0	0
9951	0.435170	9.580730	-0.817876	-0.041991	-0.306917	-0.033762	-0.539485	-0.497590	0.068958	0.371902	0.479337	0.536835	0.586287	0	0
9952	0.507363	9.868515	-0.697468	-0.041719	-0.230493	-0.031534	-0.537868	-0.499031	0.068348	0.373474	0.480355	0.535879	0.585330	0	0
9953	0.688260	10.039308	-0.661910	0.017403	-0.180752	-0.080587	-0.536388	-0.499036	0.067105	0.374802	0.481082	0.535626	0.584113	0	0
9954	0.814369	9.786691	-0.697058	0.083271	-0.144636	-0.080166	-0.532219	-0.499981	0.067026	0.375589	0.481796	0.535955	0.582716	0	0
9955	0.910548	9.448560	-0.773403	0.066777	-0.140694	-0.101415	-0.531010	-0.499436	0.066757	0.376594	0.482352	0.536250	0.581334	0	0
9956	0.996311	9.396705	-0.804082	0.022641	-0.129590	-0.097962	-0.528458	-0.497907	0.059288	0.377681	0.482639	0.536377	0.580272	0	0
9957	1.054043	9.417172	-0.812094	0.039405	-0.098768	-0.080044	-0.527919	-0.498658	0.060619	0.378474	0.482956	0.536575	0.579308	0	0
9958	1.158230	9.292823	-0.839253	0.091759	-0.064544	-0.079678	-0.526581	-0.496590	0.061759	0.378768	0.483221	0.537260	0.578259	0	0
9959	1.256288	9.236339	-0.843040	0.073152	-0.083901	-0.094025	-0.523754	-0.498775	0.067647	0.379402	0.483499	0.537781	0.577126	0	0
9960	1.295048	9.256476	-0.721638	-0.001774	-0.091810	-0.087250	-0.522273	-0.499369	0.067338	0.380340	0.483527	0.537855	0.576415	0	0
9961	1.240885	9.299191	-0.718808	-0.069795	-0.145984	-0.077191	-0.520927	-0.499759	0.064450	0.381903	0.483708	0.537235	0.575809	0	0
9962	1.080328	9.325406	-0.743191	-0.123140	-0.160841	-0.070346	-0.518232	-0.501435	0.060688	0.383691	0.483750	0.536270	0.575484	0	0
9963	1.065732	9.456239	-0.701295	-0.166241	-0.127463	-0.068502	-0.515676	-0.502035	0.059549	0.385572	0.483494	0.535124	0.575508	0	0
9964	1.248772	9.639207	-0.677800	-0.187038	-0.094889	-0.025972	-0.513924	-0.503163	0.057586	0.387055	0.483144	0.533826	0.576012	0	0
9965	1.543266	9.717393	-0.558617	-0.155469	-0.065250	0.009609	-0.514863	-0.503621	0.053770	0.388099	0.482985	0.532602	0.576575	0	0
9966	1.818418	9.678706	-0.395815	-0.112610	-0.052772	0.023906	-0.514993	-0.505209	0.055217	0.388699	0.482936	0.531660	0.577082	0	0
9967	1.998818	9.516910	-0.316839	-0.066368	-0.070589	0.041584	-0.514995	-0.504335	0.054156	0.389148	0.483328	0.530766	0.577275	0	0
9968	2.085432	9.319425	-0.230843	-0.052788	-0.085393	0.069809	-0.515399	-0.503876	0.053087	0.389374	0.483950	0.529812	0.577477	0	0
9969	2.151751	9.160409	-0.189092	-0.086580	-0.090613	0.053748	-0.516333	-0.505871	0.048403	0.389946	0.484450	0.528651	0.577736	0	0
9970	2.167880	9.087877	-0.144719	-0.102537	-0.120621	0.039359	-0.516869	-0.506108	0.046904	0.390782	0.484926	0.527411	0.577905	0	0
9971	2.134557	9.043566	-0.232069	-0.140242	-0.175753	0.026522	-0.514983	-0.506878	0.041547	0.392208	0.485569	0.525725	0.577934	0	0
9972	1.987393	9.031199	-0.096869	-0.152300	-0.190405	0.003434	-0.514175	-0.507139	0.039759	0.393871	0.486073	0.524082	0.577872	0	0
9973	1.866369	8.888190	-0.183760	-0.170824	-0.183213	-0.042516	-0.512292	-0.507242	0.036193	0.395873	0.486278	0.522512	0.577754	0	0
9974	1.781499	8.524933	-0.190845	-0.190009	-0.166901	-0.061888	-0.510399	-0.510791	0.034558	0.397976	0.486156	0.521049	0.577733	0	0
9975	1.874272	8.271730	-0.041651	-0.291639	-0.081763	-0.015703	-0.510261	-0.511442	0.031948	0.399870	0.485432	0.519039	0.578843	0	0
9976	1.944279	8.710015	0.337543	-0.478865	-0.072570	0.052685	-0.509577	-0.514328	0.021226	0.402218	0.484202	0.515705	0.581221	0	0
9977	2.265614	10.682216	0.202531	-0.707495	-0.093657	0.181643	-0.511713	-0.517999	0.010511	0.405013	0.482879	0.510239	0.585192	0	0
9978	2.673001	11.901091	1.067646	-0.553726	-0.032920	0.225673	-0.513853	-0.519958	-0.000693	0.406483	0.481969	0.505756	0.588802	0	0
9979	2.577586	10.712316	1.714025	-0.060369	-0.187979	0.192688	-0.518690	-0.520810	-0.001890	0.406530	0.483866	0.503606	0.589057	0	0
9980	1.489239	8.997980	0.810085	0.047909	-0.392477	0.153151	-0.520300	-0.521761	-0.002038	0.407327	0.487139	0.501536	0.587573	0	0
9981	0.696093	8.760145	-0.124823	-0.291029	-0.249054	0.202721	-0.518289	-0.520476	0.001657	0.408746	0.488486	0.497725	0.588708	0	0
9982	0.605081	10.166523	-0.104524	-0.546445	0.073051	0.249914	-0.522309	-0.523606	-0.006023	0.409535	0.487061	0.493562	0.592832	0	0
9983	1.030312	11.548348	0.533624	-0.378380	0.262115	0.286849	-0.527950	-0.524082	-0.016593	0.408339	0.485410	0.490912	0.597195	0	0
9984	1.609351	11.476343	0.783037	0.085247	0.294442	0.218537	-0.534672	-0.522601	-0.024909	0.405111	0.485055	0.491561	0.599145	0	0
9985	1.830003	10.577238	0.507717	0.245475	0.141615	0.125228	-0.537642	-0.518748	-0.023116	0.402438	0.485854	0.492925	0.599178	0	0
9986	1.535079	9.756165	0.163026	0.065586	-0.079461	0.085341	-0.539659	-0.518271	-0.023349	0.401940	0.487000	0.492585	0.598862	0	0
9987	1.063521	9.825292	0.162477	-0.187111	-0.114254	0.038455	-0.541267	-0.520056	-0.024205	0.403156	0.487155	0.490756	0.599420	0	0
9988	0.822682	10.558977	0.674339	-0.250066	-0.127066	0.031997	-0.540863	-0.519361	-0.030179	0.404739	0.487045	0.488593	0.600208	0	0
9989	0.854890	10.923731	0.898861	-0.136281	-0.083210	0.023766	-0.539914	-0.521893	-0.031906	0.405655	0.487129	0.487279	0.600590	0	0
9990	0.931108	10.711457	0.669294	-0.004667	-0.035999	-0.042711	-0.538035	-0.520772	-0.033253	0.406042	0.487098	0.487321	0.600320	0	0
9991	1.005790	10.057304	0.231173	0.067683	0.000166	-0.114727	-0.538571	-0.521304	-0.034217	0.406402	0.486822	0.488259	0.599537	0	0
9992	1.091778	9.420416	0.411942	0.008312	0.013735	-0.180245	-0.537496	-0.521036	-0.034630	0.407285	0.485855	0.489267	0.598901	0	0
9993	1.149244	9.511319	0.764484	-0.125647	-0.051795	-0.164311	-0.533999	-0.521626	-0.037141	0.409142	0.484852	0.489081	0.598599	0	0
9994	1.061323	9.842347	1.108345	-0.117125	-0.123775	-0.126732	-0.531311	-0.521405	-0.037165	0.410994	0.484464	0.488504	0.598116	0	0
9995	0.991917	9.896908	0.963773	0.035966	-0.144492	-0.099846	-0.528890	-0.522033	-0.036941	0.412140	0.484984	0.488598	0.596828	0	0
9996	0.960346	9.520041	0.864542	0.165319	-0.064095	-0.143105	-0.525260	-0.522625	-0.033326	0.412433	0.485323	0.490025	0.595178	0	0
9997	1.109250	9.102762	0.867445	0.132996	-0.098834	-0.151401	-0.524316	-0.523682	-0.031465	0.413197	0.485707	0.491138	0.593414	0	0
9998	1.128423	9.107962	0.831885	0.028690	-0.075727	-0.150700	-0.521363	-0.522485	-0.031052	0.414250	0.485508	0.491739	0.592343	0	0
9999	1.317200	9.383295	0.953558	0.007886	-0.071582	-0.180853	-0.518944	-0.521946	-0.032289	0.415662	0.485063	0.492365	0.591199	0	0
10000	1.407680	9.496631	1.157691	0.072625	-0.099386	-0.184393	-0.515718	-0.522045	-0.031240	0.416825	0.485024	0.493280	0.589646	0	0
10001	1.438005	9.443779	1.216796	0.109185	-0.141048	-0.212842	-0.510473	-0.522527	-0.034040	0.418272	0.485247	0.494363	0.587528	0	0
10002	1.420692	9.331788	1.166556	0.080882	-0.190416	-0.239759	-0.507514	-0.523346	-0.032195	0.420174	0.485506	0.495200	0.585247	0	0
10003	1.350923	9.422770	1.137249	0.050629	-0.208060	-0.255868	-0.502678	-0.522639	-0.030867	0.422481	0.485655	0.495854	0.582905	0	0
10004	1.333862	9.563272	1.227142	0.039199	-0.240593	-0.238435	-0.497567	-0.524131	-0.026618	0.424828	0.486035	0.496211	0.580574	0	0
10005	1.351939	9.646152	1.335399	0.051594	-0.272531	-0.236842	-0.491788	-0.524030	-0.024503	0.427328	0.486646	0.496489	0.577983	0	0
10006	1.376467	9.632030	1.338666	0.099487	-0.292255	-0.213837	-0.488827	-0.525227	-0.024713	0.429490	0.487696	0.496838	0.575189	0	0
10007	1.391519	9.595882	1.271996	0.135799	-0.297811	-0.192541	-0.482512	-0.524727	-0.022047	0.431436	0.489022	0.497259	0.572236	0	0
10008	1.430964	9.550465	1.196516	0.146557	-0.330468	-0.162662	-0.479961	-0.524165	-0.018246	0.433258	0.490739	0.497445	0.569221	0	0
10009	1.456382	9.497522	1.236212	0.138449	-0.343767	-0.130950	-0.475938	-0.521057	-0.015742	0.435051	0.492633	0.497358	0.566285	0	0
10010	1.468545	9.369076	1.206260	0.132330	-0.369280	-0.108143	-0.471638	-0.521121	-0.011164	0.436817	0.494767	0.497008	0.563365	0	0
10011	1.494521	9.274864	1.162030	0.137414	-0.367766	-0.095741	-0.468682	-0.520776	-0.010643	0.438516	0.496956	0.496613	0.560459	0	0
10012	1.562741	9.239676	1.053653	0.138783	-0.329207	-0.072515	-0.464652	-0.520378	-0.007409	0.439840	0.499057	0.496280	0.557844	0	0
10013	1.685850	9.152094	1.111052	0.169300	-0.325474	-0.068884	-0.461429	-0.519665	-0.004700	0.441001	0.501275	0.496090	0.555101	0	0
10014	1.921051	9.243740	0.958698	0.166713	-0.333294	-0.040704	-0.460226	-0.517817	-0.000025	0.442018	0.503667	0.495721	0.552450	0	0
10015	2.207121	9.802402	0.679202	0.160909	-0.377947	-0.034014	-0.457407	-0.517101	0.002961	0.443262	0.506306	0.495048	0.549636	0	0
10016	1.966657	10.089366	0.790022	0.214689	-0.486473	0.022080	-0.454320	-0.515661	0.005014	0.444436	0.510048	0.493925	0.546229	0	0
10017	1.798864	9.955201	0.530712	0.219546	-0.454332	-0.018319	-0.451911	-0.512708	0.009711	0.445642	0.513430	0.493123	0.542791	0	0
10018	1.668404	9.996491	0.155675	0.084836	-0.451705	-0.027529	-0.449763	-0.512248	0.012152	0.447559	0.516132	0.491679	0.539954	0	0
10019	1.407282	9.972337	0.200804	-0.100064	-0.468654	0.018696	-0.447341	-0.513181	0.013319	0.450258	0.518326	0.488864	0.538161	0	0
10020	1.169166	10.137959	0.288539	-0.217175	-0.501513	0.084468	-0.445191	-0.512642	0.012358	0.453356	0.520467	0.484963	0.537023	0	0
10021	1.203205	10.369198	0.249322	-0.194471	-0.475392	0.114749	-0.443713	-0.512333	0.009764	0.456035	0.522711	0.481085	0.536061	0	0
10022	1.493129	10.381720	0.041469	-0.069998	-0.444867	0.109971	-0.442095	-0.513597	0.007661	0.457929	0.525315	0.478071	0.534596	0	0
10023	1.837622	10.208302	-0.177750	0.004087	-0.529850	0.084842	-0.439681	-0.511972	0.008503	0.459960	0.528592	0.475136	0.532234	0	0
10024	1.751427	9.973644	-0.558977	0.030284	-0.732273	0.081014	-0.437262	-0.511757	0.009026	0.462819	0.533014	0.471457	0.528605	0	0
10025	1.086675	9.840168	-0.852800	0.015314	-0.936637	0.068325	-0.433233	-0.510786	0.012006	0.466748	0.538364	0.466739	0.523894	0	0
10026	0.290828	9.981077	-1.017909	-0.023824	-0.871106	0.063490	-0.428126	-0.510632	0.012496	0.470576	0.543107	0.462157	0.519618	0	0
10027	-0.100820	10.168176	-1.062635	-0.009126	-0.690137	0.084224	-0.424904	-0.509321	0.013862	0.473359	0.547042	0.458332	0.516340	0	0
10028	-0.054939	10.203013	-0.895387	0.049699	-0.486641	0.073317	-0.422753	-0.509525	0.014375	0.474915	0.550132	0.455850	0.513820	0	0
10029	0.214057	9.882621	-0.624727	0.117641	-0.395330	0.072294	-0.419266	-0.507279	0.017948	0.475705	0.553048	0.454130	0.511477	0	0
10030	0.270559	9.339844	-0.744077	0.115377	-0.410920	0.054519	-0.418595	-0.507345	0.020116	0.476630	0.555952	0.452433	0.508966	0	0
10031	0.121848	9.057911	-1.266488	0.033158	-0.374861	0.041287	-0.417929	-0.505585	0.023025	0.477951	0.558191	0.450551	0.506941	0	0
10032	0.138383	9.109212	-1.078599	-0.066648	-0.272123	-0.012307	-0.415775	-0.506465	0.022154	0.479587	0.559201	0.448957	0.505696	0	0
10033	0.208741	9.280459	-0.740712	-0.129298	-0.239578	-0.054762	-0.413083	-0.507616	0.020179	0.481697	0.559524	0.447441	0.504676	0	0
10034	0.255589	9.383285	-0.605242	-0.164687	-0.226895	-0.076028	-0.409852	-0.508766	0.017653	0.483992	0.559539	0.445918	0.503811	0	0
10035	0.276128	9.573015	-0.577155	-0.136928	-0.222402	-0.104215	-0.407699	-0.509331	0.015431	0.486322	0.559498	0.444727	0.502664	0	0
10036	0.265297	9.635942	-0.539446	-0.097218	-0.216647	-0.107592	-0.405278	-0.509614	0.012943	0.488342	0.559637	0.443767	0.501398	0	0
10037	0.179701	9.542130	-0.608769	-0.084024	-0.212465	-0.128717	-0.402986	-0.511611	0.011217	0.490459	0.559676	0.443033	0.499934	0	0
10038	0.268739	9.451495	-0.614982	-0.122991	-0.157319	-0.142647	-0.398148	-0.511124	0.009815	0.492530	0.559229	0.442424	0.498936	0	0
10039	0.445853	9.338195	-0.502771	-0.175264	-0.152497	-0.139281	-0.396260	-0.512640	0.006067	0.494948	0.558458	0.441590	0.498146	0	0
10040	0.655595	9.303180	-0.308302	-0.255482	-0.136376	-0.098811	-0.394642	-0.513904	0.003965	0.497437	0.557434	0.440177	0.498064	0	0
10041	0.841510	9.476500	-0.202798	-0.290789	-0.153596	-0.061067	-0.391009	-0.515428	0.004962	0.500108	0.556427	0.438320	0.498154	0	0
10042	0.972500	9.726504	-0.121224	-0.252657	-0.148453	-0.039738	-0.389121	-0.517114	0.002435	0.502333	0.555729	0.436519	0.498274	0	0
10043	1.017203	9.926389	-0.051549	-0.201695	-0.181953	-0.033623	-0.388445	-0.517847	-0.003316	0.504485	0.555419	0.434803	0.497946	0	0
10044	1.090292	9.922871	0.047012	-0.203424	-0.208338	0.026302	-0.388299	-0.520783	-0.011310	0.506359	0.555543	0.432575	0.497847	0	0
10045	1.267413	9.911517	0.038090	-0.202358	-0.182435	0.058259	-0.388295	-0.521583	-0.013515	0.508049	0.555624	0.430333	0.497978	0	0
10046	1.485165	9.828088	0.160951	-0.184776	-0.147236	0.079710	-0.386952	-0.520802	-0.017999	0.509282	0.555761	0.428203	0.498400	0	0
10047	1.597486	9.577675	0.378129	-0.131282	-0.141925	0.099342	-0.387618	-0.522404	-0.021583	0.510184	0.556178	0.426281	0.498661	0	0
10048	1.795767	9.357931	0.381057	-0.105803	-0.169777	0.084180	-0.388153	-0.523210	-0.022965	0.511046	0.556843	0.424402	0.498639	0	0
10049	1.720642	9.045867	0.713312	-0.139635	-0.155552	0.072693	-0.389771	-0.521786	-0.021674	0.512171	0.557174	0.422503	0.498727	0	0
10050	1.717832	8.987499	0.222579	-0.219623	-0.187212	0.030703	-0.389226	-0.523567	-0.024870	0.514002	0.557112	0.420259	0.498810	0	0
10051	1.910897	8.918181	0.291616	-0.239046	-0.045364	0.041233	-0.388147	-0.525016	-0.024521	0.515356	0.556253	0.418590	0.499773	0	0
10052	1.904033	8.626804	0.880982	-0.256740	-0.034570	0.030637	-0.388412	-0.525923	-0.027951	0.516748	0.555232	0.416937	0.500851	0	0
10053	1.672236	9.064425	0.851309	-0.462665	-0.167891	0.101667	-0.390283	-0.528709	-0.034283	0.519531	0.554079	0.413161	0.502376	0	0
10054	1.657769	10.112871	0.592597	-0.610739	-0.166780	0.186047	-0.391615	-0.530879	-0.049453	0.522635	0.552506	0.408163	0.504968	0	0
10055	1.797108	11.115647	1.167057	-0.592984	-0.013470	0.286015	-0.395641	-0.531989	-0.058701	0.524535	0.550614	0.403483	0.508811	0	0
10056	1.985384	11.031751	1.929356	-0.376183	0.022933	0.327539	-0.398859	-0.534367	-0.062961	0.524815	0.549844	0.399858	0.512205	0	0
10057	1.651411	10.151656	1.126527	-0.111467	-0.151938	0.296436	-0.402620	-0.534778	-0.065926	0.524535	0.551204	0.396827	0.513386	0	0
10058	0.957921	9.109695	0.573874	-0.015167	-0.208898	0.256799	-0.407459	-0.534950	-0.065875	0.524101	0.553218	0.394214	0.513677	0	0
10059	0.345962	9.113117	0.210826	-0.183725	-0.121289	0.249901	-0.409607	-0.535383	-0.069541	0.524339	0.553837	0.391229	0.515048	0	0
10060	0.046837	10.272964	0.308446	-0.337925	0.125896	0.268696	-0.415250	-0.535717	-0.073979	0.524301	0.552465	0.388636	0.518511	0	0
10061	0.152868	11.187701	0.523862	-0.237301	0.333825	0.309175	-0.419012	-0.535112	-0.084128	0.522754	0.550642	0.387444	0.522886	0	0
10062	0.622939	10.883103	0.867976	-0.028254	0.447313	0.251225	-0.427078	-0.534723	-0.086745	0.519821	0.549119	0.388233	0.526812	0	0
10063	0.973897	10.304417	0.902371	-0.016366	0.397072	0.202262	-0.431919	-0.533854	-0.088839	0.517360	0.547668	0.389111	0.530086	0	0
10064	0.863731	10.253875	1.000477	-0.102268	0.359622	0.177023	-0.439984	-0.533971	-0.087931	0.515537	0.545911	0.389449	0.533416	0	0
10065	0.599388	10.406890	1.145277	-0.075687	0.418666	0.135097	-0.443475	-0.534961	-0.090646	0.513669	0.543741	0.390493	0.536660	0	0
10066	0.871084	10.380252	1.057525	0.003708	0.528314	0.079410	-0.446571	-0.533097	-0.094634	0.511115	0.541225	0.392777	0.539966	0	0
10067	1.643905	10.292327	1.173381	0.001677	0.577626	0.028273	-0.451677	-0.533701	-0.094049	0.508758	0.538145	0.395618	0.543188	0	0
10068	2.363325	10.247158	1.532820	-0.034826	0.423688	-0.049022	-0.453560	-0.532849	-0.098357	0.507490	0.535463	0.397834	0.545400	0	0
10069	2.625693	10.018897	1.821839	-0.006945	0.087588	-0.074126	-0.455037	-0.533218	-0.099305	0.507653	0.534592	0.398666	0.545495	0	0
10070	1.912643	9.491254	1.394699	0.130530	-0.300179	-0.097205	-0.453291	-0.532997	-0.098365	0.508647	0.536503	0.398354	0.542915	0	0
10071	0.922117	9.014404	0.912922	0.120138	-0.353169	-0.118546	-0.449395	-0.532567	-0.096354	0.510122	0.538491	0.397872	0.539908	0	0
10072	0.373553	8.934048	0.908730	-0.035707	-0.213966	-0.121556	-0.445898	-0.533220	-0.096144	0.511794	0.538985	0.397218	0.538313	0	0
10073	0.231200	9.203400	1.277866	-0.097271	-0.133232	-0.027509	-0.444821	-0.533521	-0.096439	0.513084	0.539014	0.396205	0.537801	0	0
10074	0.480470	9.610927	1.436508	0.004559	0.017370	-0.041331	-0.443209	-0.533300	-0.095361	0.513187	0.538785	0.396518	0.537702	0	0
10075	1.045201	9.657622	1.742360	0.118741	0.112978	-0.055524	-0.442669	-0.534162	-0.095395	0.512498	0.538475	0.398091	0.537507	0	0
10076	1.608079	9.539195	1.953111	0.122744	0.092201	-0.075218	-0.442674	-0.533303	-0.089648	0.511847	0.538314	0.399605	0.537166	0	0
10077	2.091058	9.382879	1.949853	0.098796	0.003775	-0.137844	-0.440525	-0.532971	-0.087756	0.512138	0.538159	0.400946	0.536043	0	0
10078	2.176395	9.224196	1.876636	0.080026	-0.162759	-0.205284	-0.438109	-0.531925	-0.086389	0.513435	0.538624	0.401619	0.533827	0	0
10079	2.014432	9.080454	1.867936	0.043918	-0.319936	-0.262059	-0.431382	-0.533759	-0.087344	0.515968	0.539419	0.401657	0.530543	0	0
10080	1.719550	9.147923	1.778937	0.010762	-0.442281	-0.288520	-0.428154	-0.534422	-0.086450	0.519190	0.540665	0.400953	0.526649	0	0
10081	1.414230	9.521100	1.851007	0.013433	-0.513938	-0.266818	-0.420897	-0.533691	-0.088554	0.522664	0.542281	0.399825	0.522392	0	0
10082	1.181777	9.759649	1.890219	0.123549	-0.545367	-0.217125	-0.413908	-0.533612	-0.086726	0.525284	0.544911	0.398757	0.517824	0	0
10083	1.189260	9.638412	1.958768	0.193943	-0.479968	-0.212948	-0.407992	-0.534729	-0.081113	0.527330	0.547471	0.398428	0.513277	0	0
10084	1.474585	9.325582	2.075804	0.238913	-0.433564	-0.203721	-0.403564	-0.533027	-0.073348	0.528772	0.550149	0.398445	0.508899	0	0
10085	1.747512	9.114464	1.979852	0.251379	-0.465450	-0.203935	-0.397253	-0.531148	-0.069003	0.530367	0.552940	0.398405	0.504223	0	0
10086	1.897408	8.896274	2.019800	0.258650	-0.534371	-0.218524	-0.391205	-0.531233	-0.065264	0.532144	0.556138	0.398041	0.499096	0	0
10087	2.315533	9.032496	1.747544	0.202007	-0.606538	-0.266994	-0.386906	-0.531145	-0.061090	0.534838	0.559089	0.397309	0.493471	0	0
10088	2.506053	9.671984	1.652275	0.268099	-0.721489	-0.269357	-0.376962	-0.530338	-0.056959	0.537506	0.563009	0.396230	0.486941	0	0
10089	2.170892	10.034795	0.652264	0.445151	-0.776043	-0.233705	-0.370518	-0.528697	-0.048539	0.539259	0.568170	0.395519	0.479529	0	0
10090	1.943216	9.797536	-0.034195	0.475216	-0.634845	-0.253849	-0.360314	-0.525750	-0.039168	0.540258	0.572767	0.395766	0.472682	0	0
10091	1.461923	9.485335	-0.154938	0.262846	-0.570181	-0.174412	-0.356157	-0.523472	-0.031517	0.541880	0.576131	0.394902	0.467430	0	0
10092	1.160856	9.543012	0.037600	-0.027714	-0.526317	-0.070662	-0.351855	-0.523596	-0.030482	0.544430	0.578167	0.392287	0.464145	0	0
10093	1.378136	10.151489	0.545208	-0.249767	-0.432976	0.035243	-0.349428	-0.525841	-0.033851	0.547457	0.578902	0.388541	0.462817	0	0
10094	1.891868	10.660918	0.672680	-0.166061	-0.432901	0.134386	-0.348079	-0.526757	-0.038526	0.549462	0.580525	0.384583	0.461712	0	0
10095	2.273725	10.878999	0.177222	0.036356	-0.502089	0.125656	-0.347004	-0.526649	-0.038127	0.550635	0.583485	0.381225	0.459361	0	0
10096	2.354000	10.652196	-0.393945	0.205875	-0.664146	0.120736	-0.345932	-0.525720	-0.036475	0.551388	0.588128	0.377763	0.455381	0	0
10097	2.066392	10.411443	-0.894449	0.269577	-0.839996	0.133157	-0.343386	-0.523752	-0.032220	0.552368	0.593906	0.373514	0.450171	0	0
10098	1.333685	9.946594	-1.009719	0.275502	-1.028909	0.149831	-0.340707	-0.521113	-0.026447	0.553860	0.600597	0.368121	0.443858	0	0
10099	0.492643	9.557458	-1.184252	0.223311	-1.102049	0.138796	-0.335070	-0.519150	-0.018960	0.555941	0.607187	0.362104	0.437190	0	0
10100	-0.231417	9.583117	-1.601461	0.121638	-0.981754	0.127037	-0.329696	-0.518779	-0.015879	0.558168	0.612598	0.356348	0.431496	0	0
10101	-0.432143	9.909621	-1.703968	0.031174	-0.738723	0.119501	-0.327554	-0.516002	-0.015542	0.560108	0.616347	0.351581	0.427535	0	0
10102	-0.215045	10.010699	-1.389936	0.075870	-0.515481	0.168750	-0.326205	-0.517782	-0.013437	0.560714	0.619569	0.347937	0.425057	0	0
10103	0.092608	9.669142	-1.291255	0.098000	-0.419178	0.165844	-0.324998	-0.516998	-0.011791	0.560895	0.622440	0.344947	0.423056	0	0
10104	0.445090	9.250701	-1.296540	0.027436	-0.345848	0.125364	-0.325673	-0.516171	-0.010123	0.561371	0.624492	0.342309	0.421541	0	0
10105	0.681549	9.080215	-1.172447	-0.014530	-0.375139	0.073721	-0.324331	-0.515352	-0.010112	0.562474	0.626208	0.339657	0.419666	0	0
10106	0.595313	9.025240	-1.198752	-0.017053	-0.409590	0.027542	-0.324594	-0.517482	-0.009633	0.563837	0.627924	0.337078	0.417345	0	0
10107	0.391670	9.016682	-1.272341	-0.040632	-0.397692	-0.030758	-0.320160	-0.516709	-0.010749	0.565602	0.629213	0.334838	0.414813	0	0
10108	0.212828	9.241639	-1.226566	-0.114899	-0.373183	-0.076777	-0.317605	-0.517042	-0.011198	0.567875	0.629854	0.332702	0.412446	0	0
10109	0.094523	9.598792	-1.129377	-0.147070	-0.359943	-0.083857	-0.314103	-0.519069	-0.012803	0.570393	0.630179	0.330566	0.410186	0	0
10110	0.066236	9.821634	-1.004340	-0.111998	-0.307471	-0.108172	-0.311143	-0.519653	-0.015035	0.572541	0.630444	0.329006	0.408035	0	0
10111	0.120056	9.798336	-0.992884	-0.071008	-0.261465	-0.084774	-0.307651	-0.518727	-0.015727	0.574255	0.630773	0.327749	0.406124	0	0
10112	0.160595	9.701961	-1.043873	-0.076452	-0.210212	-0.073858	-0.304692	-0.519210	-0.016185	0.575709	0.630946	0.326673	0.404662	0	0
10113	0.298382	9.699593	-1.172028	-0.080245	-0.139601	-0.053995	-0.303076	-0.519911	-0.018133	0.576957	0.630817	0.325888	0.403717	0	0
10114	0.628239	9.797821	-1.239679	-0.093420	-0.046375	-0.016384	-0.301728	-0.521163	-0.020504	0.577745	0.630412	0.325326	0.403676	0	0
10115	1.026373	9.897304	-1.168030	-0.061096	-0.037271	-0.012781	-0.301452	-0.522956	-0.022880	0.578366	0.630118	0.324947	0.403551	0	0
10116	1.330346	9.829979	-1.268929	-0.015385	-0.047670	-0.007461	-0.302396	-0.522227	-0.022846	0.578623	0.630192	0.324646	0.403310	0	0
10117	1.417582	9.569366	-1.384650	0.001563	-0.064506	-0.003985	-0.302395	-0.522689	-0.021227	0.578887	0.630412	0.324299	0.402865	0	0
10118	1.357841	9.267243	-1.490124	-0.078007	-0.091227	0.006231	-0.302391	-0.523636	-0.023164	0.579621	0.630340	0.323412	0.402635	0	0
10119	1.160174	9.069430	-1.634320	-0.172486	-0.147769	0.030383	-0.301184	-0.522789	-0.024240	0.581096	0.630010	0.321657	0.402433	0	0
10120	0.854037	9.097856	-1.696890	-0.266597	-0.140215	0.051421	-0.301035	-0.526937	-0.028869	0.582996	0.629185	0.319428	0.402751	0	0
10121	0.717916	9.250761	-1.625188	-0.322840	-0.086208	0.077251	-0.303051	-0.527060	-0.027624	0.585011	0.627880	0.317123	0.403685	0	0
10122	0.748027	9.331427	-1.557468	-0.337793	-0.023976	0.108533	-0.303982	-0.530072	-0.031251	0.586743	0.626337	0.314923	0.405288	0	0
10123	0.956011	9.381345	-1.382952	-0.308966	0.049808	0.119653	-0.307466	-0.532969	-0.037295	0.588047	0.624691	0.313195	0.407272	0	0
10124	1.128625	9.510738	-1.161975	-0.300353	0.074355	0.137470	-0.310955	-0.533777	-0.047902	0.589111	0.623051	0.311524	0.409523	0	0
10125	1.397192	9.700143	-0.875917	-0.288703	0.101966	0.176509	-0.314979	-0.535985	-0.052556	0.589869	0.621484	0.309819	0.412097	0	0
10126	1.694957	9.914374	-0.396567	-0.290063	0.115778	0.194189	-0.317657	-0.538715	-0.060511	0.590494	0.619895	0.308072	0.414896	0	0
10127	1.952756	10.132698	-0.267531	-0.275646	0.062015	0.216807	-0.321413	-0.540788	-0.065164	0.591100	0.618690	0.305921	0.417414	0	0
10128	1.959190	10.322187	-0.102660	-0.257709	0.042659	0.214958	-0.326106	-0.544006	-0.068345	0.591646	0.617644	0.303742	0.419775	0	0
10129	2.068154	10.343597	0.001628	-0.182672	0.016235	0.230911	-0.331349	-0.543858	-0.069504	0.591735	0.617220	0.301610	0.421807	0	0
10130	2.176404	10.175651	0.218059	-0.145444	0.012499	0.251315	-0.338598	-0.546741	-0.072372	0.591511	0.617061	0.299499	0.423853	0	0
10131	2.154459	10.335498	0.418391	-0.130045	-0.055366	0.268604	-0.341014	-0.547790	-0.073603	0.591311	0.617361	0.296922	0.425503	0	0
10132	2.069216	10.916634	0.888034	-0.085807	-0.099889	0.287007	-0.346660	-0.547463	-0.075978	0.590895	0.618129	0.294170	0.426877	0	0
10133	2.009288	11.415670	1.180934	0.057417	-0.132984	0.308448	-0.351230	-0.547166	-0.078094	0.589588	0.619970	0.291682	0.427720	0	0
10134	2.095839	10.310290	1.649314	0.320516	-0.014423	0.386078	-0.361709	-0.549600	-0.072603	0.585959	0.623036	0.290557	0.429016	0	0
10135	1.690605	9.074440	0.591810	0.255177	0.023941	0.283731	-0.369786	-0.546734	-0.065880	0.583059	0.625274	0.289986	0.430096	0	0
10136	1.514053	8.561427	0.537302	0.197301	-0.005396	0.155231	-0.372480	-0.545048	-0.062526	0.581140	0.626889	0.289826	0.430450	0	0
10137	1.017832	8.530574	0.536750	0.073062	-0.054440	0.081260	-0.376915	-0.545541	-0.061265	0.580480	0.627800	0.289283	0.430378	0	0
10138	0.867214	8.972138	0.911556	-0.086417	0.028145	0.067149	-0.377994	-0.544359	-0.062303	0.580626	0.627369	0.288638	0.431242	0	0
10139	1.057133	9.606817	1.362758	-0.140742	0.125803	0.127642	-0.382288	-0.546451	-0.065589	0.580603	0.626375	0.287942	0.433178	0	0
10140	1.475569	10.041694	1.540829	-0.036484	0.168294	0.172330	-0.388061	-0.548552	-0.066951	0.579572	0.625925	0.287669	0.435386	0	0
10141	1.940803	9.824380	1.672295	0.118614	0.208872	0.167676	-0.392497	-0.548432	-0.067712	0.577520	0.626169	0.288335	0.437317	0	0
10142	2.303594	9.359992	1.571382	0.093153	0.210075	0.110964	-0.397608	-0.547151	-0.068973	0.575812	0.626099	0.289254	0.439058	0	0
10143	2.462028	9.166210	1.399567	-0.044729	0.121031	0.069272	-0.401640	-0.547687	-0.066219	0.575463	0.625493	0.289311	0.440340	0	0
10144	2.342785	9.324278	1.476563	-0.123407	0.002228	0.028499	-0.405942	-0.547262	-0.068062	0.576062	0.624843	0.288607	0.440941	0	0
10145	2.095271	9.606263	1.625721	-0.134192	-0.067831	-0.018800	-0.407279	-0.549412	-0.071792	0.577211	0.624292	0.287735	0.440791	0	0
10146	1.816838	9.727457	1.712553	-0.126835	-0.083568	-0.027664	-0.406876	-0.549258	-0.072745	0.578333	0.623842	0.286858	0.440528	0	0
10147	1.701403	9.579717	1.830490	-0.130969	-0.054943	-0.036306	-0.406870	-0.550752	-0.075517	0.579512	0.623185	0.286190	0.440342	0	0
10148	1.820091	9.586729	1.853338	-0.186546	-0.026865	-0.039864	-0.408209	-0.552179	-0.079905	0.580897	0.622102	0.285450	0.440528	0	0
10149	1.946557	9.783217	1.699262	-0.210011	-0.051902	-0.041898	-0.409414	-0.553215	-0.082920	0.582592	0.620942	0.284490	0.440548	0	0
10150	1.958509	9.785858	1.663500	-0.195216	-0.053184	-0.056891	-0.408199	-0.554555	-0.087471	0.584179	0.619874	0.283658	0.440489	0	0
10151	1.826781	9.708212	1.669672	-0.184182	-0.059973	-0.066593	-0.409002	-0.555006	-0.091697	0.585848	0.618814	0.282920	0.440235	0	0
10152	1.773051	9.719369	1.610165	-0.133867	-0.047242	-0.061037	-0.408999	-0.555818	-0.093358	0.587053	0.618063	0.282414	0.440010	0	0
10153	1.968302	9.657370	1.650326	-0.075832	-0.026856	-0.074027	-0.408189	-0.556925	-0.095309	0.587996	0.617461	0.282396	0.439607	0	0
10154	2.211398	9.734606	1.604243	-0.048702	-0.079602	-0.088480	-0.408324	-0.556620	-0.096115	0.588888	0.617274	0.282240	0.438776	0	0
10155	2.296648	9.711875	1.594995	-0.005692	-0.167937	-0.096884	-0.407649	-0.557497	-0.095606	0.589895	0.617635	0.281839	0.437169	0	0
10156	2.350339	9.555042	1.489498	0.025033	-0.241941	-0.114062	-0.404428	-0.556592	-0.088943	0.590898	0.618517	0.281204	0.434973	0	0
10157	2.356498	9.353650	1.399729	0.026031	-0.312684	-0.129532	-0.403352	-0.556925	-0.087877	0.592249	0.619596	0.280280	0.432185	0	0
10158	2.299405	9.172966	1.365638	0.001652	-0.406822	-0.142567	-0.400527	-0.557896	-0.085490	0.593972	0.620961	0.278734	0.428851	0	0
10159	2.250703	9.065268	1.379400	-0.032489	-0.469035	-0.155434	-0.396756	-0.559870	-0.089683	0.596212	0.622273	0.276777	0.425091	0	0
10160	2.185463	9.173325	1.357324	-0.083215	-0.531736	-0.154216	-0.392724	-0.560003	-0.087964	0.598836	0.623606	0.274175	0.421117	0	0
10161	2.027211	9.342823	1.433037	-0.098352	-0.557330	-0.131415	-0.390300	-0.561097	-0.092113	0.601593	0.624926	0.271243	0.417109	0	0
10162	1.947015	9.457883	1.323787	-0.075718	-0.539266	-0.099386	-0.386539	-0.560082	-0.090762	0.603924	0.626447	0.268264	0.413370	0	0
10163	1.933188	9.409070	1.241883	-0.032560	-0.486721	-0.088299	-0.385463	-0.560384	-0.091057	0.605866	0.627948	0.265744	0.409864	0	0
10164	2.057169	9.265660	1.222697	-0.025024	-0.392506	-0.084157	-0.380891	-0.561419	-0.087604	0.607395	0.629181	0.263756	0.406984	0	0
10165	2.320940	9.158772	1.188267	-0.068224	-0.362758	-0.078850	-0.381292	-0.562297	-0.085993	0.609170	0.629962	0.261770	0.404396	0	0
10166	2.509925	9.273866	1.130608	-0.101089	-0.401567	-0.102232	-0.379409	-0.563290	-0.081690	0.611252	0.630699	0.259528	0.401541	0	0
10167	2.518185	9.473085	1.167876	-0.065828	-0.466615	-0.120230	-0.376716	-0.564485	-0.081760	0.613419	0.631789	0.257160	0.398031	0	0
10168	2.427898	9.655969	1.361123	-0.026991	-0.541335	-0.105550	-0.373215	-0.566710	-0.080920	0.615384	0.633502	0.254358	0.394056	0	0
10169	2.429937	9.791949	1.331272	0.004272	-0.577528	-0.069441	-0.370394	-0.566045	-0.081885	0.617152	0.635556	0.251245	0.389958	0	0
10170	2.329618	9.566767	1.142124	0.071976	-0.579410	-0.042683	-0.369989	-0.566998	-0.077835	0.618298	0.638146	0.248181	0.385853	0	0
10171	2.229894	9.074558	0.988710	0.050674	-0.553694	-0.047844	-0.367709	-0.565373	-0.076856	0.619584	0.640410	0.245238	0.381901	0	0
10172	2.198157	8.962310	0.974140	-0.080878	-0.498299	-0.031976	-0.366903	-0.565612	-0.073469	0.621430	0.641730	0.242008	0.378735	0	0
10173	2.228724	9.125512	0.940144	-0.168021	-0.465186	0.001545	-0.366758	-0.569312	-0.072910	0.623676	0.642389	0.238447	0.376174	0	0
10174	2.197392	9.365283	0.975890	-0.197859	-0.484089	0.036689	-0.367434	-0.568220	-0.070415	0.625946	0.643058	0.234411	0.373791	0	0
10175	2.092845	9.873193	1.009774	-0.191572	-0.534431	0.061142	-0.366349	-0.571655	-0.069995	0.628246	0.643937	0.229930	0.371194	0	0
10176	1.948581	10.069649	1.080898	-0.101503	-0.514124	0.061577	-0.366082	-0.570941	-0.070519	0.629838	0.645344	0.225885	0.368526	0	0
10177	2.011426	9.925110	0.881705	-0.008708	-0.452243	0.035738	-0.367688	-0.573364	-0.068264	0.630833	0.646975	0.222748	0.365864	0	0
10178	2.245569	9.841957	0.824521	0.031655	-0.388278	0.052141	-0.366212	-0.573083	-0.063506	0.631289	0.648709	0.220040	0.363638	0	0
10179	2.411840	9.844944	0.540726	0.000852	-0.376291	0.096295	-0.368226	-0.574745	-0.057001	0.631806	0.650241	0.217013	0.361819	0	0
10180	2.587026	9.780128	0.349194	0.012933	-0.363396	0.118486	-0.368497	-0.574427	-0.052085	0.632068	0.651891	0.213960	0.360207	0	0
10181	2.635733	9.523683	0.338180	0.033219	-0.415851	0.125287	-0.371050	-0.575343	-0.046638	0.632322	0.653823	0.210597	0.358236	0	0
10182	2.475015	9.316843	0.325179	-0.017449	-0.528048	0.150093	-0.371049	-0.576639	-0.039600	0.632992	0.655911	0.206179	0.355797	0	0
10183	2.215458	9.336415	0.374841	-0.075802	-0.602732	0.165400	-0.374008	-0.576360	-0.036424	0.634162	0.657873	0.200965	0.353066	0	0
10184	1.960017	9.501711	0.346496	-0.102699	-0.675419	0.182582	-0.373205	-0.575972	-0.029476	0.635526	0.659958	0.195079	0.350010	0	0
10185	1.653941	9.636945	0.210904	-0.056419	-0.738449	0.157635	-0.373466	-0.579156	-0.026308	0.636798	0.662442	0.189103	0.346264	0	0
10186	1.405192	9.680961	0.000726	-0.019280	-0.676921	0.126376	-0.371588	-0.578525	-0.018685	0.637747	0.664887	0.183848	0.342643	0	0
10187	1.225185	9.699533	-0.091600	0.023030	-0.589927	0.074061	-0.369036	-0.578753	-0.011369	0.638445	0.667147	0.179632	0.339169	0	0
10188	0.791629	9.116342	0.145038	0.059185	-0.547975	0.042730	-0.368090	-0.581017	-0.006279	0.638871	0.669450	0.176013	0.335707	0	0
10189	0.627660	8.984641	-0.422306	-0.097668	-0.500247	-0.072332	-0.363393	-0.578960	-0.001910	0.640678	0.670332	0.172938	0.332083	0	0
10190	0.801803	9.524332	-0.194748	-0.254404	-0.322906	-0.105350	-0.359345	-0.584341	0.000047	0.643277	0.669585	0.170698	0.329715	0	0
10191	1.096949	10.085649	0.113393	-0.276848	-0.325558	-0.076358	-0.355984	-0.584950	0.004618	0.645976	0.668698	0.168173	0.327530	0	0
10192	1.274008	10.188388	0.038611	-0.186942	-0.285918	-0.066139	-0.351809	-0.587581	0.003940	0.647910	0.668310	0.166126	0.325540	0	0
10193	1.461494	10.007278	-0.062597	-0.143759	-0.270523	-0.062400	-0.348040	-0.589694	0.005733	0.649564	0.668109	0.164296	0.323579	0	0
10194	1.653034	9.840792	-0.322672	-0.158114	-0.244947	-0.058774	-0.346146	-0.593016	0.000429	0.651204	0.667775	0.162551	0.321851	0	0
10195	1.866874	9.776674	-0.549133	-0.167560	-0.201181	-0.033808	-0.343320	-0.593936	0.000639	0.652791	0.667239	0.160898	0.320574	0	0
10196	1.808954	9.583883	-0.154661	-0.137148	-0.238260	-0.033939	-0.342241	-0.595575	0.003024	0.654184	0.667047	0.159106	0.319025	0	0
10197	1.885461	9.403205	-0.093175	-0.132522	-0.243361	-0.005677	-0.342233	-0.598441	0.004429	0.655498	0.666917	0.157098	0.317590	0	0
10198	1.794189	9.615188	-0.027764	-0.185455	-0.163915	0.035343	-0.341154	-0.599935	0.006683	0.656863	0.666271	0.155182	0.317069	0	0
10199	2.151995	9.944585	0.238311	-0.161370	-0.118630	0.083350	-0.342494	-0.601370	0.008831	0.657879	0.665692	0.153304	0.317092	0	0
10200	2.831897	10.143865	0.373223	-0.069942	-0.019798	0.146878	-0.345983	-0.603914	0.012058	0.657887	0.665511	0.151971	0.318097	0	0
10201	3.678894	9.819433	0.993856	0.024589	0.116751	0.268979	-0.351497	-0.603460	0.016358	0.656700	0.665693	0.150989	0.320625	0	0
10202	4.354475	9.030595	1.191457	-0.026444	-0.039106	0.299528	-0.355797	-0.604635	0.022498	0.655943	0.666083	0.148664	0.322447	0	0
10203	4.574891	8.670447	1.176865	-0.196738	-0.289439	0.297359	-0.360364	-0.606182	0.026586	0.656716	0.666159	0.144100	0.322786	0	0
10204	3.863835	8.900350	1.562549	-0.338504	-0.569890	0.298794	-0.365197	-0.608852	0.030505	0.658788	0.666181	0.137268	0.321494	0	0
10205	2.764628	9.501828	1.107818	-0.289531	-0.755038	0.320977	-0.363579	-0.610994	0.035727	0.660693	0.667115	0.129168	0.318994	0	0
10206	2.003765	9.713775	0.957690	-0.123591	-0.552485	0.310578	-0.360750	-0.613364	0.037388	0.661217	0.668445	0.123020	0.317551	0	0
10207	1.679828	9.448153	1.074932	-0.008019	-0.309676	0.238310	-0.362496	-0.614639	0.045264	0.660896	0.669653	0.119306	0.317091	0	0
10208	1.728530	9.449044	1.153453	-0.002259	-0.215550	0.173496	-0.360212	-0.615128	0.051894	0.660598	0.670520	0.116700	0.316850	0	0
10209	1.935422	9.554779	1.334736	-0.017154	-0.193181	0.127566	-0.357925	-0.616825	0.061753	0.660550	0.671144	0.114473	0.316442	0	0
10210	2.183059	9.670955	1.437751	-0.069378	-0.205999	0.125491	-0.356842	-0.619430	0.063017	0.660837	0.671474	0.112034	0.316015	0	0
10211	2.298494	9.571073	1.290388	-0.054660	-0.232149	0.109439	-0.353619	-0.618723	0.065998	0.661143	0.671935	0.109555	0.315263	0	0
10212	2.303377	9.318683	1.241889	-0.043260	-0.217353	0.090130	-0.350660	-0.619690	0.068111	0.661376	0.672427	0.107348	0.314483	0	0
10213	2.471639	9.384852	1.220073	-0.058628	-0.220238	0.058197	-0.346352	-0.621938	0.069077	0.661856	0.672754	0.105283	0.313471	0	0
10214	2.685733	9.590233	1.241945	-0.036427	-0.260184	0.027896	-0.341782	-0.621583	0.067537	0.662279	0.673353	0.103223	0.311973	0	0
10215	2.730857	9.515796	1.246298	0.016866	-0.288823	-0.018099	-0.335598	-0.622024	0.068132	0.662557	0.674300	0.101452	0.309912	0	0
10216	2.742291	9.190703	1.277990	0.030518	-0.308997	-0.060611	-0.328209	-0.620623	0.067546	0.662845	0.675393	0.099868	0.307420	0	0
10217	2.886577	9.013683	1.336713	-0.033774	-0.355098	-0.087656	-0.319064	-0.621638	0.065500	0.663738	0.676119	0.097971	0.304495	0	0
10218	2.964276	9.029675	1.483414	-0.106545	-0.423792	-0.138737	-0.311131	-0.621707	0.060503	0.665288	0.676558	0.095724	0.300830	0	0
10219	2.811594	9.165289	1.573997	-0.122556	-0.521130	-0.163254	-0.299835	-0.622523	0.053809	0.667147	0.677087	0.092961	0.296354	0	0
10220	2.626188	9.239618	1.659224	-0.107487	-0.548717	-0.193407	-0.289073	-0.624422	0.045451	0.668949	0.677804	0.090236	0.291456	0	0
10221	2.491379	9.317285	1.671352	-0.104073	-0.578966	-0.191795	-0.276971	-0.624816	0.038080	0.670784	0.678542	0.087330	0.286361	0	0
10222	2.479929	9.402042	1.651102	-0.096534	-0.534322	-0.196791	-0.266220	-0.622855	0.028214	0.672462	0.679240	0.084749	0.281506	0	0
10223	2.588680	9.391860	1.488414	-0.067486	-0.486049	-0.197295	-0.255997	-0.624292	0.018789	0.673948	0.679902	0.082603	0.276956	0	0
10224	2.705705	9.359999	1.506689	-0.021818	-0.440772	-0.214568	-0.245241	-0.623387	0.005620	0.675050	0.680789	0.080974	0.272537	0	0
10225	2.765480	9.273685	1.470658	0.007174	-0.445664	-0.222474	-0.235567	-0.620860	-0.003126	0.676036	0.681781	0.079472	0.268018	0	0
10226	2.800124	9.254904	1.577784	0.043669	-0.437804	-0.240000	-0.225889	-0.619371	-0.015990	0.676725	0.683048	0.078209	0.263383	0	0
10227	2.853890	9.251037	1.695013	0.045931	-0.458589	-0.261359	-0.218633	-0.617172	-0.026489	0.677533	0.684263	0.076984	0.258470	0	0
10228	2.914965	9.106488	1.702792	0.061874	-0.485253	-0.256182	-0.210039	-0.613330	-0.035860	0.678138	0.685727	0.075554	0.253375	0	0
10229	2.961002	8.973796	1.628173	0.042238	-0.519805	-0.267961	-0.200637	-0.609780	-0.045659	0.678999	0.687019	0.073944	0.247987	0	0
10230	3.057500	8.982821	1.544404	0.019240	-0.541758	-0.286759	-0.192576	-0.606845	-0.058186	0.679969	0.688266	0.072228	0.242311	0	0
10231	3.111630	8.935246	1.500685	0.042806	-0.567966	-0.297470	-0.184108	-0.604897	-0.071294	0.680887	0.689602	0.070484	0.236377	0	0
10232	3.044319	8.795655	1.559855	0.050354	-0.606542	-0.317124	-0.175383	-0.599728	-0.083075	0.681705	0.691136	0.068605	0.230006	0	0
10233	3.093343	9.002888	1.509243	0.011983	-0.690598	-0.310728	-0.166783	-0.597387	-0.094946	0.682891	0.692466	0.066034	0.223137	0	0
10234	2.967699	9.544367	1.214835	0.026301	-0.718002	-0.312614	-0.158865	-0.591648	-0.106019	0.683863	0.694017	0.063300	0.216020	0	0
10235	2.658859	9.640670	0.725580	0.096655	-0.711136	-0.315810	-0.151748	-0.587854	-0.117962	0.684405	0.695885	0.060795	0.208897	0	0
10236	2.631039	9.763936	0.369925	0.087017	-0.625184	-0.343572	-0.143289	-0.583244	-0.129758	0.684884	0.697555	0.059035	0.202151	0	0
10237	2.551555	9.862028	0.378782	0.068450	-0.635603	-0.324233	-0.136707	-0.580914	-0.139155	0.685517	0.698996	0.057035	0.195494	0	0
10238	2.569311	10.015257	0.062816	0.029510	-0.673302	-0.287468	-0.131069	-0.577325	-0.146866	0.686243	0.700327	0.054434	0.188810	0	0
10239	2.516225	10.293421	-0.407925	0.024408	-0.692471	-0.233667	-0.123278	-0.574323	-0.155847	0.686960	0.701562	0.051312	0.182384	0	0
10240	2.456000	10.355418	-0.667821	0.097529	-0.635849	-0.197695	-0.118989	-0.569278	-0.163904	0.686953	0.703269	0.048455	0.176525	0	0
10241	2.334860	10.341074	-0.746056	0.090662	-0.665611	-0.147485	-0.115774	-0.565265	-0.169122	0.686957	0.704897	0.045023	0.170831	0	0
10242	2.107763	10.494713	-1.081576	0.045213	-0.804449	-0.086579	-0.112422	-0.561356	-0.176116	0.687132	0.706514	0.040130	0.164554	0	0
10243	1.732571	10.330094	-1.207398	0.074065	-0.883782	-0.033859	-0.108937	-0.557475	-0.182022	0.687052	0.708369	0.034357	0.158090	0	0
10244	1.233738	10.158372	-1.389921	0.064785	-0.906323	-0.025955	-0.104911	-0.554585	-0.188512	0.686924	0.710202	0.028361	0.151475	0	0
10245	0.876063	9.845986	-1.506868	0.109285	-0.817164	-0.057861	-0.100887	-0.551192	-0.192262	0.686489	0.712098	0.023261	0.145286	0	0
10246	0.650490	9.630702	-1.389395	0.121786	-0.712815	-0.103071	-0.099684	-0.548083	-0.199256	0.685926	0.713920	0.019221	0.139480	0	0
10247	0.768051	9.557570	-1.462268	0.076296	-0.612838	-0.134422	-0.096467	-0.544681	-0.202588	0.685706	0.715218	0.016021	0.134211	0	0
10248	0.843688	9.646333	-1.508763	0.044758	-0.549338	-0.088161	-0.093245	-0.543166	-0.203938	0.685590	0.716230	0.012888	0.129677	0	0
10249	0.758206	9.678768	-1.511631	0.027913	-0.482855	-0.086003	-0.088680	-0.540917	-0.207731	0.685576	0.717001	0.010168	0.125667	0	0
10250	0.700918	9.522367	-1.454434	0.012230	-0.412528	-0.059062	-0.086806	-0.538053	-0.210928	0.685607	0.717583	0.007717	0.122306	0	0
10251	0.697584	9.211575	-1.404046	-0.005149	-0.298799	-0.061913	-0.086137	-0.536556	-0.215109	0.685750	0.717889	0.006045	0.119777	0	0
10252	0.876456	9.108000	-1.441106	-0.068718	-0.218410	-0.026269	-0.083716	-0.536671	-0.218681	0.686295	0.717667	0.004587	0.118032	0	0
10253	1.078282	9.092254	-1.328873	-0.072451	-0.161879	-0.011820	-0.084259	-0.534620	-0.221059	0.686835	0.717354	0.003415	0.116830	0	0
10254	1.311413	9.086785	-1.215757	-0.097574	-0.142513	-0.011829	-0.085331	-0.535376	-0.224067	0.687562	0.716840	0.002340	0.115728	0	0
10255	1.466504	9.109035	-1.081172	-0.108648	-0.148144	-0.003097	-0.085602	-0.534162	-0.227293	0.688337	0.716267	0.001157	0.114684	0	0
10256	1.536409	9.120009	-1.132069	-0.105246	-0.159858	-0.031466	-0.083855	-0.533360	-0.233142	0.689139	0.715715	0.000086	0.113314	0	0
10257	1.519723	9.313893	-1.353107	-0.097093	-0.159750	-0.033207	-0.083855	-0.532982	-0.237215	0.689851	0.715238	-0.000949	0.111978	0	0
10258	1.482749	9.458876	-1.401074	-0.078408	-0.121777	-0.052352	-0.083856	-0.532378	-0.238829	0.690480	0.714824	-0.001578	0.110736	0	0
10259	1.409111	9.501233	-1.427727	-0.078674	-0.096412	-0.071625	-0.082518	-0.530418	-0.239190	0.691090	0.714411	-0.001881	0.109586	0	0
10260	1.322808	9.572495	-1.445356	-0.099807	-0.088142	-0.053941	-0.081303	-0.531503	-0.242507	0.691870	0.713808	-0.002291	0.108571	0	0
10261	1.232344	9.616982	-1.414766	-0.118429	-0.069401	-0.027339	-0.082380	-0.530714	-0.244920	0.692703	0.713098	-0.002768	0.107917	0	0
10262	1.251968	9.619775	-1.322708	-0.136527	-0.027140	-0.016523	-0.081846	-0.529100	-0.247870	0.693705	0.712172	-0.003066	0.107589	0	0
10263	1.282620	9.547506	-1.282706	-0.135489	0.002265	0.017258	-0.081845	-0.529308	-0.251145	0.694602	0.711270	-0.003382	0.107753	0	0
10264	1.303949	9.445930	-1.310172	-0.101368	0.057361	0.030095	-0.082382	-0.529245	-0.253315	0.695304	0.710493	-0.003389	0.108350	0	0
10265	1.407822	9.348287	-1.267731	-0.072582	0.117798	0.041161	-0.084263	-0.529114	-0.257102	0.695721	0.709910	-0.003004	0.109501	0	0
10266	1.518338	9.158512	-1.238835	-0.078234	0.154700	0.057276	-0.084396	-0.529023	-0.260910	0.696229	0.709184	-0.002502	0.110979	0	0
10267	1.608414	9.019345	-1.222984	-0.134050	0.148903	0.057049	-0.084795	-0.530418	-0.261495	0.697052	0.708143	-0.002083	0.112459	0	0
10268	1.559550	9.052455	-1.138071	-0.184829	0.180000	0.076546	-0.087214	-0.530265	-0.265683	0.698286	0.706639	-0.001647	0.114260	0	0
10269	1.598253	9.295918	-1.157979	-0.219000	0.208968	0.080143	-0.089767	-0.530313	-0.267152	0.699668	0.704934	-0.001070	0.116322	0	0
10270	1.685313	9.569407	-1.024970	-0.158546	0.291157	0.121492	-0.093534	-0.529057	-0.268702	0.700652	0.703471	-0.000134	0.119227	0	0
10271	2.014863	10.094926	-0.792536	-0.129643	0.344803	0.192553	-0.095816	-0.530156	-0.267894	0.701249	0.702220	0.000705	0.123031	0	0
10272	2.492186	10.564906	-0.165168	-0.069753	0.392033	0.246832	-0.099576	-0.531184	-0.268700	0.701432	0.701234	0.001578	0.127521	0	0
10273	2.768341	10.715590	-0.023022	0.022866	0.333526	0.272316	-0.104420	-0.529657	-0.268594	0.700832	0.701041	0.001966	0.131802	0	0
10274	2.684903	10.165435	0.009863	0.156172	0.260350	0.256393	-0.111942	-0.531436	-0.269925	0.699397	0.701783	0.002139	0.135426	0	0
10275	2.339084	8.930789	0.121708	0.148583	0.141096	0.185004	-0.116245	-0.531419	-0.266334	0.698018	0.702705	0.001954	0.137742	0	0
10276	1.890045	8.412792	-0.294996	-0.132581	0.040787	0.116421	-0.117724	-0.531234	-0.266719	0.698794	0.701716	0.001183	0.138853	0	0
10277	1.488225	8.823102	0.151776	-0.417205	-0.021993	0.112535	-0.120275	-0.531298	-0.273636	0.701481	0.698897	-0.000413	0.139524	0	0
10278	1.065706	10.043876	0.700127	-0.468049	-0.017432	0.126579	-0.120808	-0.531812	-0.281544	0.704575	0.695620	-0.002135	0.140290	0	0
10279	0.876250	11.113504	1.186959	-0.263115	0.099233	0.153592	-0.124569	-0.531784	-0.291303	0.706121	0.693682	-0.002941	0.142088	0	0
10280	0.911546	11.070465	1.347248	0.056105	0.320298	0.168375	-0.128873	-0.530977	-0.291227	0.705507	0.693605	-0.001838	0.145494	0	0
10281	1.282561	10.183810	1.182369	0.118767	0.520445	0.150361	-0.131431	-0.529874	-0.287349	0.704408	0.693723	0.000901	0.150193	0	0
10282	1.542496	9.501477	0.901805	-0.005364	0.575967	0.091956	-0.134656	-0.530558	-0.285154	0.704297	0.692800	0.004253	0.154840	0	0
10283	1.584070	9.339565	0.764680	-0.109892	0.564217	0.027900	-0.137615	-0.530050	-0.285784	0.704930	0.691187	0.007802	0.158976	0	0
10284	1.413339	9.331652	1.139851	-0.159716	0.507690	-0.004416	-0.140036	-0.529566	-0.285877	0.706000	0.689236	0.011093	0.162465	0	0
10285	1.239393	9.673223	1.170453	-0.226568	0.443161	-0.006783	-0.141109	-0.530218	-0.287247	0.707475	0.686943	0.013843	0.165521	0	0
10286	1.168308	10.070060	1.121946	-0.139275	0.420887	-0.011072	-0.141246	-0.529007	-0.290474	0.708396	0.685246	0.016587	0.168338	0	0
10287	1.167986	10.084619	1.112198	-0.004766	0.447190	-0.021975	-0.141916	-0.529521	-0.292117	0.708352	0.684478	0.019844	0.171269	0	0
10288	1.191168	9.648063	1.089722	0.096905	0.449713	-0.053454	-0.142188	-0.528586	-0.289360	0.707698	0.684370	0.023474	0.173925	0	0
10289	1.202808	9.284113	0.941166	0.028993	0.455752	-0.069525	-0.142998	-0.527916	-0.286878	0.707479	0.683783	0.027177	0.176565	0	0
10290	1.334233	9.519565	1.068602	-0.097400	0.443735	-0.057663	-0.143269	-0.527092	-0.285486	0.708131	0.682282	0.030462	0.179205	0	0
10291	1.558785	9.941202	1.163789	-0.116624	0.430934	-0.049034	-0.142327	-0.527202	-0.287816	0.708855	0.680681	0.033592	0.181852	0	0
10292	1.669807	9.962637	1.152591	0.021336	0.398709	-0.064746	-0.141927	-0.526386	-0.286705	0.708706	0.680076	0.036797	0.184061	0	0
10293	1.683867	9.715254	0.971935	0.094063	0.368095	-0.096529	-0.142336	-0.524728	-0.284468	0.708086	0.680039	0.040190	0.185864	0	0
10294	1.718031	9.570208	0.897044	0.078696	0.339561	-0.098527	-0.141665	-0.524454	-0.284739	0.707612	0.679918	0.043309	0.187404	0	0
10295	1.806556	9.634937	0.942604	0.049586	0.293842	-0.128993	-0.140724	-0.524853	-0.280678	0.707372	0.679672	0.046314	0.188487	0	0
10296	1.721898	9.759646	1.016098	0.070823	0.237035	-0.125742	-0.139926	-0.522052	-0.280052	0.707031	0.679662	0.048886	0.189146	0	0
10297	1.645085	9.714550	0.965935	0.096329	0.229605	-0.104472	-0.138042	-0.522847	-0.278193	0.706448	0.679865	0.051359	0.189940	0	0
10298	1.748004	9.531914	0.936769	0.089694	0.268187	-0.084810	-0.138042	-0.523334	-0.275486	0.705876	0.679941	0.053904	0.191085	0	0
10299	1.924452	9.428296	0.899635	0.085548	0.281817	-0.061784	-0.137778	-0.521956	-0.274082	0.705248	0.679978	0.056434	0.192538	0	0
10300	2.043844	9.406193	0.961241	0.082083	0.260681	-0.070797	-0.136974	-0.520836	-0.274328	0.704696	0.680012	0.058808	0.193725	0	0
10301	2.135336	9.422409	0.872449	0.092417	0.214304	-0.061355	-0.136174	-0.519258	-0.269793	0.704050	0.680216	0.060871	0.194716	0	0
10302	2.154490	9.437325	0.892183	0.077978	0.179624	-0.066048	-0.136708	-0.520681	-0.269015	0.703552	0.680372	0.062651	0.195405	0	0
10303	2.098549	9.436302	0.823069	0.092076	0.132532	-0.062755	-0.136984	-0.518472	-0.266217	0.702957	0.680725	0.064145	0.195830	0	0
10304	1.989325	9.441601	0.805234	0.099484	0.141629	-0.068838	-0.136182	-0.517247	-0.264826	0.702338	0.681101	0.065717	0.196225	0	0
10305	1.988648	9.468287	0.759273	0.102443	0.140174	-0.044968	-0.135108	-0.516872	-0.263737	0.701629	0.681519	0.067162	0.196820	0	0
10306	2.044123	9.590668	0.680612	0.135310	0.161249	-0.058890	-0.134975	-0.516652	-0.261144	0.700728	0.682109	0.068875	0.197394	0	0
10307	2.163995	9.655961	0.678983	0.163512	0.182196	-0.033059	-0.135788	-0.514695	-0.259165	0.699544	0.682874	0.070651	0.198318	0	0
10308	2.247148	9.621058	0.696242	0.191907	0.192692	-0.016122	-0.134982	-0.515103	-0.254558	0.698138	0.683819	0.072413	0.199374	0	0
10309	2.330854	9.542456	0.612742	0.219625	0.214831	-0.038893	-0.134990	-0.512919	-0.250947	0.696548	0.684897	0.074566	0.200440	0	0
10310	2.439930	9.413338	0.568917	0.250267	0.192110	-0.044264	-0.136072	-0.511453	-0.245848	0.694786	0.686217	0.076642	0.201260	0	0
10311	2.553108	9.308562	0.443188	0.250623	0.195089	-0.056639	-0.134866	-0.510738	-0.241210	0.693018	0.687523	0.078835	0.202044	0	0
10312	2.546149	9.449263	0.663383	0.245336	0.162422	-0.067483	-0.136490	-0.507513	-0.238091	0.691345	0.688837	0.080857	0.202502	0	0
10313	2.509078	9.579664	0.492751	0.263977	0.114524	-0.065956	-0.135416	-0.507688	-0.231573	0.689556	0.690379	0.082578	0.202657	0	0
10314	2.399278	9.514566	0.615052	0.254310	0.093408	-0.078474	-0.134608	-0.508323	-0.229424	0.687887	0.691874	0.084219	0.202556	0	0
10315	2.151973	9.495496	0.463169	0.198426	0.048557	-0.082414	-0.134887	-0.505444	-0.224970	0.686631	0.693074	0.085463	0.202196	0	0
10316	1.933145	9.734262	0.213924	0.142374	0.083234	-0.066410	-0.133146	-0.503665	-0.223980	0.685713	0.693823	0.086723	0.202202	0	0
10317	1.910769	9.879511	0.185661	0.168094	0.168923	-0.071086	-0.132611	-0.503209	-0.219750	0.684534	0.694575	0.088651	0.202780	0	0
10318	2.016658	9.905701	0.114087	0.164853	0.201102	-0.078870	-0.133151	-0.502699	-0.216732	0.683374	0.695221	0.090856	0.203503	0	0
10319	2.169546	9.782244	0.165449	0.112222	0.187876	-0.065004	-0.133431	-0.499357	-0.213897	0.682544	0.695550	0.092755	0.204304	0	0
10320	2.275986	9.672505	0.176765	0.037113	0.067407	-0.036855	-0.133704	-0.497935	-0.213848	0.682304	0.695630	0.093491	0.204498	0	0
10321	2.036128	9.643860	0.020368	0.009880	-0.074615	0.015253	-0.133434	-0.498539	-0.212509	0.682263	0.695870	0.092829	0.204117	0	0
10322	1.615296	9.818278	-0.135892	0.028286	-0.082872	0.066624	-0.135323	-0.495916	-0.213764	0.682014	0.696292	0.091799	0.203977	0	0
10323	1.306916	10.057852	-0.342154	0.035016	-0.042558	0.091720	-0.135593	-0.495645	-0.212935	0.681609	0.696710	0.090875	0.204317	0	0
10324	1.123938	10.088498	-0.530954	0.026052	0.003402	0.099102	-0.136393	-0.497738	-0.213538	0.681230	0.696969	0.090200	0.204999	0	0
10325	1.123579	9.882154	-0.413858	-0.005544	0.044599	0.076286	-0.138817	-0.496415	-0.213194	0.681057	0.696919	0.089897	0.205874	0	0
10326	1.255578	9.828716	-0.394961	-0.080990	0.045885	0.070726	-0.140834	-0.495906	-0.214788	0.681441	0.696335	0.089489	0.206754	0	0
10327	1.531820	10.103217	-0.210415	-0.055367	0.064257	0.056702	-0.142985	-0.495992	-0.215038	0.681636	0.695888	0.089355	0.207675	0	0
10328	1.703729	10.244720	-0.136396	0.069325	0.012679	0.028427	-0.145002	-0.495823	-0.214192	0.681090	0.696358	0.089327	0.207902	0	0
10329	1.519597	9.731559	-0.289834	0.218418	-0.060771	0.028490	-0.145005	-0.494854	-0.213207	0.679545	0.698009	0.089107	0.207514	0	0
10330	1.065798	9.009583	-0.433121	0.181244	-0.081851	0.003618	-0.144740	-0.494083	-0.210054	0.678352	0.699412	0.088836	0.206807	0	0
10331	0.683703	8.818130	-0.611913	0.002316	-0.054936	0.003325	-0.144877	-0.493123	-0.208523	0.678359	0.699560	0.088386	0.206476	0	0
10332	0.529863	9.247462	-0.566913	-0.132715	0.024419	-0.016026	-0.146082	-0.494625	-0.209783	0.679307	0.698594	0.088326	0.206658	0	0
10333	0.619681	9.860866	-0.482122	-0.060074	0.124829	-0.024043	-0.146489	-0.493149	-0.211909	0.679645	0.697924	0.089164	0.207447	0	0
10334	0.743823	9.950510	-0.512690	0.090646	0.192848	-0.062065	-0.146891	-0.493706	-0.211923	0.678979	0.698083	0.091024	0.208285	0	0
10335	0.796153	9.757249	-0.512034	0.152537	0.262169	-0.075576	-0.147034	-0.491236	-0.208301	0.677808	0.698521	0.093599	0.209485	0	0
10336	0.886695	9.584097	-0.563316	0.165741	0.294702	-0.092136	-0.146365	-0.490282	-0.207325	0.676572	0.698935	0.096524	0.210767	0	0
10337	0.976879	9.449794	-0.482502	0.169276	0.348682	-0.080303	-0.147442	-0.490047	-0.204173	0.675194	0.699285	0.099754	0.212515	0	0
10338	1.040850	9.373251	-0.662916	0.112130	0.355685	-0.095473	-0.147448	-0.488426	-0.200716	0.674258	0.699184	0.103008	0.214258	0	0
10339	1.291986	9.402073	-0.770976	0.053914	0.390881	-0.099904	-0.146907	-0.489602	-0.199399	0.673662	0.698627	0.106412	0.216278	0	0
10340	1.452005	9.419557	-0.641018	0.018019	0.388984	-0.070893	-0.147180	-0.488828	-0.195830	0.673275	0.697825	0.109515	0.218512	0	0
10341	1.501686	9.376773	-0.528436	-0.025214	0.355014	-0.042084	-0.148664	-0.486969	-0.195072	0.673121	0.696858	0.112099	0.220750	0	0
10342	1.468216	9.361606	-0.478795	-0.068025	0.355951	-0.022755	-0.150541	-0.488918	-0.194704	0.673247	0.695583	0.114452	0.223168	0	0
10343	1.553815	9.338893	-0.377298	-0.080646	0.378858	-0.018248	-0.151351	-0.487465	-0.195465	0.673379	0.694200	0.116905	0.225788	0	0
10344	1.654169	9.306739	-0.268055	-0.114537	0.358566	0.000058	-0.152962	-0.487928	-0.198321	0.673756	0.692614	0.119007	0.228423	0	0
10345	1.754665	9.352247	-0.390494	-0.153562	0.342001	0.009533	-0.155384	-0.486992	-0.199624	0.674353	0.690838	0.120848	0.231055	0	0
10346	1.884812	9.374020	-0.482955	-0.141784	0.394461	0.049662	-0.156051	-0.488493	-0.201435	0.674739	0.689024	0.122786	0.234301	0	0
10347	1.963245	9.215224	-0.440834	-0.097179	0.443165	0.073088	-0.158200	-0.488671	-0.203866	0.674650	0.687449	0.124997	0.237983	0	0
10348	2.197870	9.035008	-0.191545	-0.110131	0.481769	0.126289	-0.161968	-0.487156	-0.204318	0.674499	0.685708	0.127068	0.242301	0	0
10349	2.675081	9.432103	-0.059532	-0.199399	0.537702	0.208462	-0.166801	-0.489317	-0.204059	0.674626	0.683352	0.128728	0.247665	0	0
10350	3.235446	10.471652	0.532386	-0.275511	0.583002	0.366583	-0.175134	-0.489322	-0.207774	0.674833	0.680502	0.129426	0.254493	0	0
10351	3.686120	11.392665	0.943692	-0.182143	0.454673	0.484375	-0.181035	-0.493402	-0.209199	0.674195	0.678766	0.128672	0.261116	0	0
10352	3.611736	10.558674	1.282314	0.120159	0.279168	0.457720	-0.189914	-0.491220	-0.208889	0.671816	0.679425	0.127713	0.265959	0	0
10353	2.859227	9.042233	0.531624	0.266293	0.054629	0.343826	-0.195826	-0.492629	-0.203282	0.668975	0.681539	0.126384	0.268334	0	0
10354	1.849986	8.013948	-0.151186	0.090968	-0.018774	0.228156	-0.201473	-0.492210	-0.203475	0.667766	0.682484	0.124901	0.269636	0	0
10355	1.095037	8.425076	-0.240046	-0.307292	0.090597	0.197700	-0.204296	-0.491818	-0.205336	0.669170	0.680469	0.123262	0.271991	0	0
10356	1.088847	10.039400	0.325334	-0.435019	0.272935	0.188662	-0.207921	-0.492736	-0.211042	0.671272	0.677038	0.122573	0.275662	0	0
10357	1.334763	11.243228	1.383005	-0.122756	0.435084	0.212651	-0.211953	-0.492242	-0.216153	0.670939	0.675301	0.123653	0.280212	0	0
10358	1.546570	11.227673	1.587020	0.244159	0.521174	0.237288	-0.216251	-0.493930	-0.212345	0.667968	0.675759	0.126183	0.285037	0	0
10359	1.849961	10.417453	1.212463	0.276004	0.554406	0.198677	-0.224050	-0.493241	-0.209781	0.664793	0.676287	0.129271	0.289785	0	0
10360	2.227171	9.805218	0.906081	0.095710	0.497585	0.134044	-0.227010	-0.492639	-0.208365	0.663103	0.675644	0.131907	0.293939	0	0
10361	2.143109	9.704117	0.509469	-0.011215	0.359521	0.070972	-0.228629	-0.490836	-0.205019	0.662463	0.674629	0.133721	0.296880	0	0
10362	1.597852	9.791306	0.309124	0.033342	0.343384	0.018085	-0.233194	-0.492689	-0.206115	0.661719	0.673850	0.135930	0.299295	0	0
10363	1.291774	9.593976	0.373439	0.070113	0.418739	0.002843	-0.233736	-0.491606	-0.203351	0.660636	0.673085	0.138837	0.302062	0	0
10364	1.298042	9.535835	0.455918	0.074324	0.518495	-0.002695	-0.234277	-0.490159	-0.204115	0.659413	0.671997	0.142461	0.305451	0	0
10365	1.585785	9.511969	0.862130	0.087017	0.530313	0.028291	-0.237235	-0.489956	-0.203801	0.657952	0.671005	0.145982	0.309095	0	0
10366	2.010849	9.393479	1.176980	0.087186	0.478352	0.045544	-0.238983	-0.490114	-0.201335	0.656516	0.670159	0.149053	0.312502	0	0
10367	2.421793	9.223732	1.301607	0.086933	0.361296	0.034099	-0.241672	-0.490106	-0.198988	0.655263	0.669667	0.151417	0.315039	0	0
10368	2.653056	9.053141	1.314806	0.043479	0.198699	0.015197	-0.241809	-0.489253	-0.198959	0.654619	0.669348	0.152712	0.316427	0	0
10369	2.601825	9.052199	1.202505	-0.002466	0.071606	-0.038791	-0.243421	-0.489786	-0.198821	0.654631	0.669062	0.153379	0.316684	0	0
10370	2.370671	9.086839	1.132561	-0.031883	-0.013446	-0.097725	-0.242617	-0.488631	-0.200563	0.655175	0.668749	0.153794	0.316020	0	0
10371	2.053142	9.190307	1.006486	-0.043441	-0.056879	-0.143943	-0.240198	-0.488715	-0.199369	0.655991	0.668435	0.154193	0.314792	0	0
10372	1.778896	9.328559	0.992212	-0.064781	-0.072770	-0.156434	-0.239261	-0.486974	-0.202047	0.657030	0.668000	0.154505	0.313393	0	0
10373	1.620132	9.512607	0.997988	-0.057410	-0.012354	-0.152461	-0.236301	-0.487885	-0.202383	0.657898	0.667436	0.155210	0.312426	0	0
10374	1.677640	9.676308	1.056292	-0.005189	0.038589	-0.144919	-0.234283	-0.488165	-0.204595	0.658328	0.667060	0.156359	0.311748	0	0
10375	1.864542	9.672423	1.122240	0.068742	0.081851	-0.142685	-0.232672	-0.487635	-0.204596	0.658177	0.667040	0.158013	0.311275	0	0
10376	2.084370	9.606025	1.242629	0.077887	0.105991	-0.144319	-0.232406	-0.487153	-0.201180	0.657937	0.666996	0.159869	0.310929	0	0
10377	2.362463	9.509106	1.201342	0.061399	0.109141	-0.132913	-0.230529	-0.485350	-0.201416	0.657760	0.666851	0.161612	0.310714	0	0
10378	2.532984	9.458788	1.158808	0.053455	0.042884	-0.116599	-0.229724	-0.484943	-0.201412	0.657698	0.666884	0.162787	0.310162	0	0
10379	2.418710	9.456700	1.030138	0.065779	-0.010407	-0.115105	-0.228108	-0.486157	-0.199564	0.657628	0.667163	0.163635	0.309261	0	0
10380	2.318356	9.488854	0.920895	0.073620	-0.021273	-0.140765	-0.226498	-0.484926	-0.199270	0.657608	0.667485	0.164612	0.308090	0	0
10381	2.312765	9.527596	0.930061	0.106020	-0.004176	-0.137902	-0.224892	-0.483185	-0.196509	0.657328	0.667968	0.165774	0.307016	0	0
10382	2.464624	9.457529	0.993025	0.128903	0.007948	-0.116567	-0.223149	-0.481705	-0.194848	0.656811	0.668599	0.166953	0.306108	0	0
10383	2.680076	9.354628	1.031707	0.168434	-0.005930	-0.116576	-0.221940	-0.481641	-0.192681	0.656048	0.669527	0.168148	0.305060	0	0
10384	2.878864	9.205276	0.872832	0.218386	-0.023634	-0.102421	-0.221676	-0.480429	-0.190194	0.654936	0.670860	0.169298	0.303882	0	0
10385	3.018462	9.117977	0.781483	0.245847	-0.080468	-0.095650	-0.220068	-0.479107	-0.187719	0.653708	0.672550	0.170092	0.302343	0	0
10386	2.985951	9.258169	0.582030	0.242354	-0.143213	-0.076607	-0.218594	-0.477800	-0.184426	0.652551	0.674436	0.170355	0.300485	0	0
10387	2.804437	9.487927	0.579541	0.263644	-0.209718	-0.076935	-0.216988	-0.475911	-0.181933	0.651354	0.676652	0.170224	0.298168	0	0
10388	2.402801	9.572887	0.564167	0.259755	-0.306546	-0.082786	-0.214169	-0.474937	-0.177849	0.650361	0.679114	0.169513	0.295129	0	0
10389	1.978015	9.713256	0.475446	0.149876	-0.318208	-0.081348	-0.213367	-0.474027	-0.175106	0.650115	0.680884	0.168363	0.292235	0	0
10390	1.727705	9.963596	0.306995	0.046893	-0.229156	-0.050994	-0.209611	-0.471461	-0.173433	0.650330	0.681773	0.167309	0.290282	0	0
10391	1.527889	9.899282	0.325421	0.020121	-0.145037	-0.010710	-0.210550	-0.472308	-0.172632	0.650464	0.682304	0.166424	0.289241	0	0
10392	1.503030	9.891521	0.079173	0.024006	-0.060610	0.027870	-0.210822	-0.471502	-0.170424	0.650321	0.682684	0.165863	0.288989	0	0
10393	1.852190	9.873574	0.017805	0.070470	0.013805	0.019576	-0.211632	-0.470043	-0.171457	0.649758	0.683133	0.165951	0.289144	0	0
10394	2.104365	9.834431	-0.190817	0.129647	-0.074375	0.046555	-0.211097	-0.469205	-0.171436	0.648862	0.684269	0.165476	0.288741	0	0
10395	1.968812	9.797965	-0.368026	0.162884	-0.186561	0.063659	-0.211505	-0.468305	-0.167045	0.647866	0.685968	0.164227	0.287658	0	0
10396	1.783106	9.949933	-0.654117	0.074024	-0.260549	0.076209	-0.212851	-0.467730	-0.166057	0.647566	0.687321	0.162182	0.286261	0	0
10397	1.569337	10.334472	-0.682837	0.007220	-0.252447	0.084924	-0.212318	-0.466034	-0.166417	0.647673	0.688229	0.159913	0.285110	0	0
10398	1.306056	10.412234	-0.677059	0.046668	-0.231964	0.060479	-0.212858	-0.465455	-0.166392	0.647551	0.689290	0.158077	0.283847	0	0
10399	1.018000	10.033154	-0.658966	0.110030	-0.164798	0.025823	-0.212044	-0.467714	-0.167564	0.646971	0.690514	0.157079	0.282745	0	0
10400	1.035955	9.635359	-0.556715	0.094589	-0.114665	0.006656	-0.212860	-0.464914	-0.165285	0.646481	0.691463	0.156508	0.281864	0	0
10401	1.200094	9.453856	-0.379391	0.047889	-0.125463	0.068293	-0.211246	-0.465404	-0.164094	0.646145	0.692238	0.155298	0.281400	0	0
10402	1.262588	9.202493	-0.597048	0.033248	-0.154169	0.073370	-0.213398	-0.464801	-0.163505	0.645949	0.693002	0.153836	0.280771	0	0
10403	1.228106	9.061031	-0.897950	-0.040464	-0.151316	0.004219	-0.213665	-0.465647	-0.163393	0.646440	0.693180	0.152658	0.279845	0	0
10404	1.317836	9.305427	-0.870560	-0.079822	-0.082454	-0.060916	-0.210443	-0.464013	-0.163786	0.647292	0.692804	0.152271	0.279015	0	0
10405	1.480202	9.575431	-0.703918	-0.055511	-0.076933	-0.095334	-0.210976	-0.465659	-0.165603	0.648047	0.692524	0.152224	0.277979	0	0
10406	1.449954	9.628285	-0.738947	-0.009436	-0.073729	-0.101352	-0.207889	-0.463725	-0.166530	0.648510	0.692516	0.152367	0.276839	0	0
10407	1.323537	9.504595	-0.876702	0.023408	-0.051826	-0.113450	-0.207482	-0.464836	-0.167933	0.648727	0.692652	0.152830	0.275735	0	0
10408	1.234351	9.376752	-0.762925	0.012052	0.003279	-0.116647	-0.205737	-0.464187	-0.167115	0.648963	0.692545	0.153640	0.274997	0	0
10409	1.211546	9.303508	-0.772701	-0.036735	0.022162	-0.106062	-0.205064	-0.464344	-0.167128	0.649459	0.692099	0.154369	0.274541	0	0
10410	1.240070	9.333158	-0.762420	-0.066672	0.049087	-0.126326	-0.203587	-0.463777	-0.168625	0.650193	0.691338	0.155329	0.274179	0	0
10411	1.238121	9.425369	-0.796878	-0.068342	0.078409	-0.126146	-0.200902	-0.462860	-0.168082	0.650871	0.690501	0.156478	0.274026	0	0
10412	1.272424	9.411429	-0.766832	-0.081173	0.110847	-0.111841	-0.200903	-0.462247	-0.170104	0.651566	0.689495	0.157700	0.274207	0	0
10413	1.390105	9.365026	-0.632877	-0.099487	0.142293	-0.094927	-0.200635	-0.461966	-0.170235	0.652267	0.688327	0.158966	0.274743	0	0
10414	1.583285	9.421955	-0.497385	-0.163787	0.170627	-0.075545	-0.198219	-0.460213	-0.174972	0.653331	0.686670	0.160099	0.275701	0	0
10415	1.828949	9.523535	-0.343768	-0.174373	0.174372	-0.049978	-0.197940	-0.463297	-0.176709	0.654364	0.684992	0.161058	0.276866	0	0
10416	1.931186	9.530265	-0.160134	-0.166109	0.145459	-0.028062	-0.197402	-0.462938	-0.180516	0.655346	0.683457	0.161693	0.277964	0	0
10417	1.937068	9.591056	-0.215780	-0.170435	0.108507	0.026498	-0.198609	-0.463713	-0.182570	0.656237	0.682105	0.161705	0.279171	0	0
10418	1.776154	9.282260	-0.167836	-0.150755	0.098850	0.063676	-0.201026	-0.464149	-0.185824	0.656929	0.680943	0.161451	0.280526	0	0
10419	1.819495	9.028128	-0.328284	-0.177575	0.153649	0.067484	-0.201565	-0.463690	-0.186756	0.657674	0.679479	0.161459	0.282318	0	0
10420	1.958634	8.887443	-0.135184	-0.159566	0.221114	0.078552	-0.205055	-0.464950	-0.190024	0.658177	0.677931	0.161882	0.284615	0	0
10421	2.207984	8.816736	0.096879	-0.204760	0.232154	0.120859	-0.206533	-0.465573	-0.186078	0.658816	0.676143	0.161961	0.287333	0	0
10422	2.576796	9.512869	0.025912	-0.363451	0.231658	0.231644	-0.211501	-0.466785	-0.190008	0.660224	0.673451	0.160832	0.291035	0	0
10423	3.055707	10.652918	0.785489	-0.470411	0.303041	0.403106	-0.216201	-0.467505	-0.197057	0.661689	0.670124	0.158695	0.296510	0	0
10424	3.564091	11.511885	1.427727	-0.376632	0.302491	0.459815	-0.224793	-0.469556	-0.210095	0.662355	0.667451	0.156447	0.302189	0	0
10425	3.774340	10.700021	1.478821	0.015186	0.198897	0.396714	-0.234196	-0.471568	-0.211684	0.660711	0.667590	0.155102	0.306150	0	0
10426	3.450957	9.091859	0.963463	0.233732	0.000140	0.237143	-0.235413	-0.469262	-0.212140	0.658421	0.669499	0.154188	0.307374	0	0
10427	2.686531	8.189404	0.318510	0.042745	-0.213572	0.109858	-0.238100	-0.469956	-0.210088	0.658097	0.670629	0.152112	0.306638	0	0
10428	1.620630	8.602146	0.008255	-0.356028	-0.350731	0.123868	-0.238636	-0.469972	-0.214985	0.660629	0.669543	0.147832	0.305658	0	0
10429	0.856739	9.787582	0.445290	-0.438930	-0.220564	0.080345	-0.237818	-0.473351	-0.216737	0.663613	0.667453	0.144433	0.305390	0	0
10430	0.548711	10.520071	1.162127	-0.137003	0.010814	0.067763	-0.239970	-0.472641	-0.220774	0.664304	0.666609	0.143587	0.306129	0	0
10431	0.773305	10.431891	1.119131	0.151335	0.218074	0.091167	-0.242124	-0.471114	-0.223423	0.662679	0.667096	0.144838	0.307996	0	0
10432	1.390301	10.129931	1.190897	0.079154	0.349246	0.120830	-0.242395	-0.470881	-0.220961	0.661268	0.666716	0.146543	0.311030	0	0
10433	2.011743	10.439804	1.164299	-0.135029	0.353721	0.120038	-0.246291	-0.471351	-0.221203	0.661252	0.664912	0.147610	0.314402	0	0
10434	2.307525	10.590853	1.384077	-0.072090	0.306447	0.112784	-0.250597	-0.470130	-0.220705	0.660918	0.663635	0.148619	0.317316	0	0
10435	2.313348	10.231624	0.958469	0.104358	0.302503	0.044377	-0.253148	-0.471109	-0.218664	0.659614	0.663443	0.150604	0.319485	0	0
10436	2.353795	9.642428	0.834162	0.137305	0.313760	-0.040301	-0.251538	-0.470441	-0.218525	0.658354	0.663283	0.153335	0.321115	0	0
10437	2.546765	9.468729	0.981017	0.002854	0.203377	-0.080367	-0.253689	-0.470225	-0.219583	0.658263	0.662539	0.155164	0.321956	0	0
10438	2.534778	9.570463	0.898034	-0.037854	-0.022855	-0.078405	-0.252611	-0.470816	-0.219614	0.658800	0.662243	0.155366	0.321369	0	0
10439	2.187026	9.408799	1.037833	0.033292	-0.158573	-0.103725	-0.251273	-0.469223	-0.216310	0.659143	0.662824	0.155062	0.319611	0	0
10440	1.725295	9.118823	1.112514	0.018084	-0.257820	-0.123746	-0.247512	-0.468460	-0.216330	0.659816	0.663575	0.154191	0.317074	0	0
10441	1.479882	9.036691	1.160970	-0.060811	-0.240521	-0.131783	-0.244688	-0.468141	-0.220710	0.660993	0.663742	0.153234	0.314728	0	0
10442	1.413687	9.200571	1.188997	-0.083972	-0.206847	-0.135169	-0.241729	-0.468747	-0.221989	0.662295	0.663633	0.152442	0.312599	0	0
10443	1.439018	9.370954	1.077754	-0.031495	-0.128242	-0.131860	-0.240256	-0.466774	-0.223032	0.663101	0.663631	0.152320	0.310948	0	0
10444	1.614649	9.315879	1.088373	0.040737	-0.032678	-0.123986	-0.238508	-0.466848	-0.221557	0.663268	0.663816	0.153002	0.309862	0	0
10445	1.866915	9.315608	1.153892	0.048603	0.002558	-0.143242	-0.236631	-0.465661	-0.219634	0.663377	0.663917	0.154072	0.308879	0	0
10446	2.040711	9.478991	1.196509	0.036548	-0.009404	-0.166389	-0.234744	-0.467246	-0.220388	0.663664	0.663934	0.155177	0.307672	0	0
10447	2.100864	9.514078	1.279938	0.050879	-0.064219	-0.173784	-0.232057	-0.466892	-0.220000	0.663954	0.664202	0.156012	0.306040	0	0
10448	1.994192	9.381041	1.195821	0.087376	-0.113052	-0.200473	-0.229907	-0.466513	-0.220149	0.664165	0.664817	0.156806	0.303834	0	0
10449	1.933169	9.399352	1.174552	0.065865	-0.136176	-0.207748	-0.224805	-0.465161	-0.216352	0.664567	0.665342	0.157432	0.301473	0	0
10450	1.909713	9.602847	1.172297	0.042505	-0.125702	-0.207757	-0.222926	-0.463926	-0.216470	0.665109	0.665677	0.158054	0.299203	0	0
10451	1.985331	9.701326	1.181096	0.077991	-0.111699	-0.186359	-0.219700	-0.464013	-0.215966	0.665322	0.666233	0.158734	0.297126	0	0
10452	2.006526	9.609460	1.172810	0.124611	-0.120330	-0.180965	-0.216205	-0.464269	-0.214517	0.665223	0.667134	0.159454	0.294933	0	0
10453	2.018452	9.488288	1.113908	0.110301	-0.135376	-0.152812	-0.214333	-0.461055	-0.214435	0.665153	0.668018	0.159845	0.292869	0	0
10454	2.052216	9.493754	1.095645	0.101980	-0.142731	-0.145819	-0.211641	-0.462306	-0.212056	0.665129	0.668883	0.160115	0.290796	0	0
10455	1.991099	9.419830	1.229135	0.139156	-0.169550	-0.127295	-0.209760	-0.462399	-0.209903	0.664841	0.670090	0.160188	0.288627	0	0
10456	1.967629	9.356269	1.070014	0.147295	-0.170298	-0.094552	-0.206814	-0.458776	-0.210228	0.664402	0.671411	0.160060	0.286634	0	0
10457	1.986326	9.264355	1.037579	0.156099	-0.136771	-0.081048	-0.205469	-0.459162	-0.207125	0.663809	0.672700	0.160085	0.284964	0	0
10458	2.115021	9.261841	1.099322	0.163040	-0.113917	-0.067649	-0.204265	-0.457551	-0.204499	0.663088	0.674000	0.160200	0.283505	0	0
10459	2.276885	9.279339	1.046382	0.211416	-0.099540	-0.056831	-0.203329	-0.456225	-0.201472	0.661989	0.675581	0.160460	0.282160	0	0
10460	2.435596	9.430282	0.838273	0.249156	-0.128488	-0.059586	-0.203601	-0.455762	-0.196688	0.660678	0.677496	0.160668	0.280516	0	0
10461	2.152486	9.505240	0.686989	0.355133	-0.183607	-0.060428	-0.201320	-0.454908	-0.193010	0.658740	0.680243	0.160794	0.278346	0	0
10462	1.847824	9.436571	0.478353	0.354635	-0.182458	-0.108088	-0.199714	-0.453082	-0.187796	0.656918	0.682909	0.161265	0.275839	0	0
10463	1.808873	9.639752	0.172306	0.149647	-0.131835	-0.140226	-0.197568	-0.452080	-0.184248	0.656502	0.684016	0.161703	0.273822	0	0
10464	1.757900	9.930173	0.447796	-0.058934	-0.144811	-0.117984	-0.194345	-0.451015	-0.184523	0.657463	0.683836	0.161350	0.272170	0	0
10465	1.567859	10.125807	0.599369	-0.139911	-0.140046	-0.050988	-0.193540	-0.450275	-0.186688	0.658794	0.683201	0.160330	0.271149	0	0
10466	1.508286	10.182980	0.515262	-0.092102	-0.074872	-0.009741	-0.191657	-0.450438	-0.187668	0.659571	0.682783	0.159604	0.270739	0	0
10467	1.587356	10.043569	0.114316	0.006342	-0.062199	0.014517	-0.192599	-0.450133	-0.187647	0.659599	0.683003	0.159046	0.270447	0	0
10468	2.032770	9.663201	-0.153205	0.077928	-0.017723	0.038821	-0.192597	-0.450996	-0.187130	0.658991	0.683628	0.158827	0.270477	0	0
10469	2.454159	9.542172	-0.250096	0.061039	-0.140651	0.043201	-0.192595	-0.451574	-0.186605	0.658688	0.684467	0.157701	0.269751	0	0
10470	2.351750	9.780626	-0.474101	-0.003670	-0.376507	0.066261	-0.191926	-0.450432	-0.187665	0.659126	0.685560	0.154707	0.267632	0	0
10471	1.744247	10.070606	-0.685107	-0.038967	-0.498273	0.086715	-0.192601	-0.449740	-0.186273	0.659928	0.686753	0.150653	0.264893	0	0
10472	1.125106	10.241439	-0.729469	-0.017976	-0.476629	0.079977	-0.191793	-0.450035	-0.186564	0.660553	0.688011	0.146859	0.262188	0	0
10473	0.724863	10.134641	-0.748168	-0.025525	-0.389470	0.075299	-0.190985	-0.450595	-0.187681	0.661101	0.688964	0.143636	0.260083	0	0
10474	0.627436	10.038196	-0.743209	-0.064550	-0.306065	0.068663	-0.190043	-0.450240	-0.191766	0.661808	0.689431	0.140915	0.258531	0	0
10475	0.906035	10.089407	-0.455800	-0.057188	-0.263304	0.068890	-0.189502	-0.451353	-0.193170	0.662394	0.689824	0.138491	0.257287	0	0
10476	1.058616	9.987798	-0.363689	0.031293	-0.271966	0.090298	-0.190576	-0.451744	-0.193578	0.662325	0.690856	0.136090	0.255976	0	0
10477	0.991350	9.644232	-0.810916	0.089940	-0.301503	0.081492	-0.192459	-0.451122	-0.194081	0.661901	0.692330	0.133707	0.254340	0	0
10478	0.873410	9.355628	-0.841246	0.114907	-0.250299	0.032428	-0.190580	-0.450328	-0.193532	0.661362	0.693770	0.132057	0.252674	0	0
10479	0.832724	9.340331	-0.774975	0.041781	-0.215819	-0.020617	-0.188433	-0.449289	-0.191617	0.661405	0.694565	0.130830	0.251010	0	0
10480	0.824927	9.495564	-0.728240	0.025110	-0.232423	-0.073826	-0.187086	-0.450150	-0.192478	0.661725	0.695219	0.129808	0.248880	0	0
10481	0.760250	9.572069	-0.771726	0.026872	-0.197145	-0.133701	-0.185072	-0.449516	-0.191256	0.662121	0.695717	0.129456	0.246608	0	0
10482	0.763219	9.674088	-0.721851	0.054890	-0.147211	-0.129763	-0.183194	-0.448150	-0.190961	0.662255	0.696276	0.129460	0.244661	0	0
10483	0.849442	9.486300	-0.698530	0.075125	-0.093524	-0.136440	-0.180505	-0.448190	-0.191947	0.662180	0.696832	0.129937	0.243022	0	0
10484	1.055404	9.346794	-0.825965	0.028477	-0.053056	-0.134596	-0.177278	-0.448556	-0.191588	0.662384	0.696976	0.130532	0.241730	0	0
10485	1.263923	9.343296	-0.819540	0.003159	-0.016179	-0.123876	-0.175934	-0.448543	-0.193509	0.662674	0.696884	0.131262	0.240803	0	0
10486	1.331238	9.378510	-0.769594	-0.022329	-0.006024	-0.111532	-0.174728	-0.447359	-0.190762	0.663111	0.696604	0.131892	0.240065	0	0
10487	1.403181	9.418658	-0.758060	-0.045914	-0.009925	-0.105460	-0.173383	-0.447522	-0.191191	0.663687	0.696197	0.132418	0.239365	0	0
10488	1.414950	9.448011	-0.683294	-0.044109	-0.012552	-0.106360	-0.171770	-0.447672	-0.192441	0.664269	0.695794	0.132917	0.238644	0	0
10489	1.414437	9.583942	-0.754147	-0.064371	-0.010492	-0.088733	-0.171093	-0.448739	-0.196023	0.664930	0.695288	0.133279	0.238073	0	0
10490	1.487730	9.575576	-0.621841	-0.036733	0.039925	-0.104256	-0.170965	-0.446618	-0.195956	0.665385	0.694810	0.134131	0.237721	0	0
10491	1.559779	9.596296	-0.699226	-0.061889	0.043295	-0.105212	-0.167738	-0.446623	-0.198990	0.665992	0.694171	0.134972	0.237411	0	0
10492	1.690223	9.618084	-0.697795	-0.058500	0.065273	-0.093598	-0.167468	-0.446888	-0.200091	0.666536	0.693500	0.135866	0.237335	0	0
10493	1.842638	9.528612	-0.581707	-0.052196	0.045926	-0.063676	-0.166125	-0.446327	-0.201178	0.666970	0.692976	0.136458	0.237306	0	0
10494	1.865179	9.378513	-0.531738	-0.075836	0.033108	-0.056759	-0.166660	-0.447139	-0.202287	0.667588	0.692314	0.136843	0.237278	0	0
10495	1.887313	9.245399	-0.503574	-0.119739	0.021461	-0.032217	-0.165313	-0.447717	-0.203139	0.668445	0.691441	0.136892	0.237383	0	0
10496	1.888227	9.199290	-0.505605	-0.147991	0.016415	-0.053554	-0.165311	-0.447863	-0.209135	0.669576	0.690339	0.136971	0.237358	0	0
10497	1.884451	9.155531	-0.442801	-0.126354	0.008719	-0.022591	-0.165040	-0.448228	-0.212009	0.670469	0.689464	0.136850	0.237449	0	0
10498	1.933676	9.100576	-0.551611	-0.130100	0.042185	-0.010902	-0.163964	-0.448353	-0.213796	0.671337	0.688476	0.136851	0.237863	0	0
10499	1.980310	9.191244	-0.560494	-0.137191	0.060878	0.021893	-0.165305	-0.449172	-0.213807	0.672122	0.687466	0.136745	0.238629	0	0
10500	2.122373	9.480283	-0.563129	-0.182155	0.096912	0.059954	-0.165034	-0.449367	-0.217901	0.673100	0.686090	0.136503	0.239966	0	0
10501	2.432307	10.097668	-0.589570	-0.196942	0.122218	0.111254	-0.167320	-0.448780	-0.222621	0.673989	0.684650	0.136048	0.241836	0	0
10502	2.660789	10.252373	-0.169672	-0.122664	0.174809	0.168337	-0.168120	-0.451071	-0.220780	0.674184	0.683626	0.135731	0.244354	0	0
10503	2.833417	10.192365	-0.373356	-0.109177	0.126266	0.194561	-0.172421	-0.451221	-0.222232	0.674252	0.682874	0.134939	0.246696	0	0
10504	2.847775	10.039740	0.138581	-0.050530	0.092464	0.215737	-0.175911	-0.452013	-0.227391	0.673940	0.682594	0.133918	0.248870	0	0
10505	2.538336	9.580201	0.551420	0.014699	-0.031376	0.211690	-0.176848	-0.453266	-0.227421	0.673324	0.683083	0.132246	0.250087	0	0
10506	2.063617	9.042337	0.319439	-0.040092	-0.093804	0.198874	-0.178732	-0.453135	-0.225080	0.673225	0.683308	0.130110	0.250858	0	0
10507	1.862542	9.140636	0.199384	-0.165789	-0.062739	0.193417	-0.180339	-0.454715	-0.228653	0.673922	0.682628	0.127896	0.251973	0	0
10508	1.885501	9.738283	0.501306	-0.215542	-0.061556	0.201188	-0.181943	-0.457152	-0.231981	0.674964	0.681585	0.125517	0.253203	0	0
10509	1.901614	10.413475	0.660402	-0.122575	-0.110874	0.214390	-0.185570	-0.457201	-0.238476	0.675365	0.681333	0.122943	0.254074	0	0
10510	1.625749	10.806635	0.976361	0.009631	-0.109815	0.216617	-0.188120	-0.458238	-0.240114	0.674884	0.681940	0.120702	0.254795	0	0
10511	1.413453	10.414375	1.110021	0.062793	-0.034143	0.194341	-0.188795	-0.457568	-0.237769	0.673974	0.682709	0.119253	0.255824	0	0
10512	1.206159	9.580330	0.804226	0.014230	0.048493	0.142644	-0.190539	-0.458783	-0.238605	0.673455	0.682849	0.118595	0.257119	0	0
10513	0.998735	9.159009	0.762523	-0.158771	0.094496	0.092067	-0.192554	-0.458668	-0.241574	0.674166	0.681667	0.118145	0.258595	0	0
10514	0.978133	9.598046	0.850055	-0.312493	0.189838	0.067426	-0.193490	-0.459978	-0.245282	0.675895	0.679144	0.118109	0.260731	0	0
10515	1.163436	10.332168	1.235369	-0.282010	0.206020	0.071965	-0.193085	-0.460025	-0.249781	0.677355	0.676801	0.118231	0.262968	0	0
10516	1.334005	10.558625	1.421849	-0.055945	0.164803	0.090924	-0.193614	-0.462449	-0.254756	0.677301	0.676095	0.118535	0.264782	0	0
10517	1.481486	10.187429	1.265480	0.083418	0.121566	0.089303	-0.197110	-0.462117	-0.253342	0.676338	0.676459	0.118931	0.266129	0	0
10518	1.529680	9.673617	1.001219	0.052112	0.080705	0.076583	-0.195361	-0.462739	-0.252702	0.675687	0.676687	0.119049	0.267149	0	0
10519	1.427599	9.404697	0.744943	-0.013717	0.064878	0.046257	-0.196302	-0.463035	-0.251203	0.675564	0.676491	0.119096	0.267935	0	0
10520	1.182956	9.281307	0.776883	-0.052524	0.059945	0.016103	-0.196299	-0.463715	-0.252450	0.675807	0.675994	0.119202	0.268529	0	0
10521	1.030646	9.397507	0.862809	-0.142074	0.096788	0.005475	-0.194687	-0.462814	-0.256253	0.676624	0.674793	0.119399	0.269404	0	0
10522	1.122266	9.700220	1.089622	-0.164924	0.131677	-0.010324	-0.195223	-0.463318	-0.258442	0.677609	0.673309	0.119864	0.270434	0	0
10523	1.304434	9.805490	1.113676	-0.074953	0.140403	-0.008263	-0.194678	-0.465414	-0.260286	0.677956	0.672422	0.120632	0.271426	0	0
10524	1.466529	9.580235	1.134794	0.029248	0.145475	-0.033569	-0.194414	-0.463822	-0.262008	0.677678	0.672185	0.121871	0.272155	0	0
10525	1.575645	9.310304	0.981298	0.044102	0.131834	-0.052185	-0.194549	-0.463237	-0.262668	0.677354	0.672070	0.123201	0.272645	0	0
10526	1.705040	9.375765	0.927000	-0.001469	0.089271	-0.072080	-0.193338	-0.464019	-0.260665	0.677452	0.671728	0.124235	0.272774	0	0
10527	1.629025	9.551609	0.990745	-0.007312	0.141832	-0.114189	-0.189707	-0.464675	-0.260456	0.677629	0.671157	0.125910	0.272973	0	0
10528	1.592317	9.582511	1.073640	0.010431	0.086864	-0.114481	-0.190108	-0.465217	-0.261150	0.677765	0.670847	0.127242	0.272781	0	0
10529	1.546142	9.576810	0.997640	0.008914	0.137561	-0.115917	-0.186880	-0.465816	-0.262977	0.677840	0.670390	0.128943	0.272917	0	0
10530	1.659041	9.515747	1.059340	0.014008	0.164778	-0.099837	-0.186073	-0.465803	-0.264348	0.677809	0.669907	0.130712	0.273338	0	0
10531	1.784200	9.542283	0.952246	0.003671	0.182827	-0.113925	-0.184061	-0.464110	-0.266087	0.677852	0.669288	0.132691	0.273796	0	0
10532	1.899942	9.699757	0.993126	0.012251	0.186961	-0.097992	-0.182581	-0.464408	-0.266931	0.677793	0.668729	0.134592	0.274377	0	0
10533	1.993911	9.861694	1.074229	0.049886	0.175643	-0.094439	-0.181774	-0.464734	-0.265861	0.677478	0.668461	0.136517	0.274857	0	0
10534	2.164617	9.923050	1.028451	0.091871	0.158955	-0.052017	-0.180705	-0.462827	-0.263633	0.676792	0.668576	0.138141	0.275456	0	0
10535	2.342058	9.751464	0.876310	0.145517	0.161727	-0.037714	-0.182317	-0.463227	-0.263083	0.675696	0.669065	0.139851	0.276096	0	0
10536	2.532849	9.405336	0.778856	0.204332	0.196196	-0.009044	-0.180301	-0.463456	-0.261344	0.674081	0.669891	0.141746	0.277072	0	0
10537	2.695576	9.121813	0.631922	0.198512	0.192201	0.006805	-0.181919	-0.462220	-0.258017	0.672454	0.670707	0.143504	0.278143	0	0
10538	2.763471	8.996806	0.620505	0.164966	0.166900	0.011833	-0.180841	-0.462987	-0.256556	0.671077	0.671369	0.144954	0.279120	0	0
10539	2.743311	9.035283	0.619596	0.129218	0.127047	0.029150	-0.181110	-0.463509	-0.252077	0.669939	0.671926	0.145924	0.280006	0	0
10540	2.693242	9.116915	0.629480	0.118209	0.101973	0.032499	-0.182185	-0.463761	-0.252345	0.668906	0.672481	0.146670	0.280753	0	0
10541	2.621043	9.334091	0.628034	0.159752	0.074134	0.021849	-0.182460	-0.462719	-0.241959	0.667656	0.673376	0.147415	0.281193	0	0
10542	2.517587	9.419610	0.641065	0.247814	0.046419	0.021967	-0.182188	-0.464053	-0.239690	0.665856	0.674931	0.148228	0.281307	0	0
10543	2.416850	9.378948	0.717720	0.297940	0.039503	0.030943	-0.182733	-0.462284	-0.235950	0.663692	0.676848	0.149064	0.281370	0	0
10544	2.488168	9.622959	0.284756	0.276520	0.085503	0.032923	-0.181925	-0.462184	-0.241131	0.661601	0.678492	0.150134	0.281768	0	0
10545	2.642998	9.849091	0.090404	0.307694	0.109324	0.015452	-0.182598	-0.462416	-0.236501	0.659297	0.680242	0.151560	0.282185	0	0
10546	2.704849	9.665713	0.098500	0.315991	0.142274	-0.019680	-0.182603	-0.460749	-0.235085	0.656984	0.681892	0.153474	0.282561	0	0
10547	2.675484	9.444271	0.145008	0.161551	0.153684	-0.030686	-0.180987	-0.462107	-0.233105	0.655726	0.682474	0.155087	0.283198	0	0
10548	2.844276	9.430385	0.552310	0.049988	0.102420	-0.008424	-0.180447	-0.462834	-0.232863	0.655250	0.682500	0.155910	0.283783	0	0
10549	3.105515	9.833265	0.634321	0.088243	-0.053316	0.047205	-0.180985	-0.463010	-0.230820	0.654591	0.683305	0.155420	0.283636	0	0
10550	3.126322	9.989001	0.532678	0.230194	-0.200966	0.097973	-0.181120	-0.463026	-0.230002	0.653050	0.685533	0.154039	0.282564	0	0
10551	2.916116	9.669564	0.254206	0.248084	-0.296591	0.086875	-0.180986	-0.462566	-0.231622	0.651549	0.688121	0.152133	0.280764	0	0
10552	2.583322	9.435308	0.067622	0.088192	-0.365000	0.064805	-0.181254	-0.462812	-0.232989	0.651313	0.689816	0.149506	0.278556	0	0
10553	2.265276	9.628632	0.345277	-0.210082	-0.403267	0.071637	-0.180172	-0.464423	-0.237956	0.653152	0.689672	0.145722	0.276605	0	0
10554	2.041562	10.192666	0.603773	-0.357500	-0.467992	0.085809	-0.178016	-0.465165	-0.244813	0.656053	0.688746	0.141032	0.274470	0	0
10555	1.746554	10.233488	1.073462	-0.127934	-0.597878	0.059227	-0.179087	-0.465981	-0.251363	0.657598	0.689616	0.136271	0.270970	0	0
10556	0.996527	9.605634	0.583353	0.090345	-0.775508	-0.020589	-0.175719	-0.467629	-0.257039	0.658071	0.692264	0.131501	0.265369	0	0
10557	0.272265	9.109316	-0.126020	0.116351	-0.788869	-0.049571	-0.174108	-0.466747	-0.260025	0.658411	0.695033	0.126888	0.259468	0	0
10558	-0.225896	9.029858	-0.280331	-0.007781	-0.628903	-0.090372	-0.170609	-0.467589	-0.263906	0.659489	0.696486	0.123296	0.254518	0	0
10559	-0.612974	9.503521	-0.136902	-0.075949	-0.500005	-0.077322	-0.166846	-0.467225	-0.265027	0.660821	0.697152	0.120284	0.250652	0	0
10560	-0.511794	10.029733	-0.075178	-0.098762	-0.286415	-0.164481	-0.163884	-0.468152	-0.270811	0.662270	0.697017	0.119228	0.247692	0	0
10561	-0.250506	10.214146	0.176993	-0.046080	-0.116484	-0.221648	-0.160794	-0.467302	-0.273951	0.663278	0.696731	0.119839	0.245491	0	0
10562	0.302277	10.063940	0.060282	0.002172	-0.066846	-0.233669	-0.158642	-0.467301	-0.276155	0.663924	0.696631	0.120961	0.243472	0	0
10563	0.678754	9.638640	-0.064579	-0.009344	-0.042822	-0.201787	-0.155685	-0.467041	-0.278087	0.664534	0.696425	0.122018	0.241864	0	0
10564	1.037608	9.373247	-0.155077	-0.090860	-0.026275	-0.179016	-0.151924	-0.465932	-0.280819	0.665641	0.695669	0.122800	0.240598	0	0
10565	1.425059	9.392418	-0.136110	-0.158043	-0.055673	-0.162704	-0.150843	-0.467285	-0.284688	0.667201	0.694547	0.123141	0.239338	0	0
10566	1.626657	9.510188	-0.020077	-0.161674	-0.126520	-0.174713	-0.148692	-0.467114	-0.288112	0.668906	0.693557	0.123054	0.237490	0	0
10567	1.589836	9.553230	0.103648	-0.129435	-0.211372	-0.183993	-0.146006	-0.465808	-0.292186	0.670500	0.692962	0.122570	0.234969	0	0
10568	1.527840	9.610359	0.019466	-0.151850	-0.341576	-0.176042	-0.143316	-0.465294	-0.298737	0.672391	0.692529	0.121066	0.231598	0	0
10569	1.248586	9.731510	-0.153713	-0.184747	-0.319329	-0.152956	-0.139820	-0.465268	-0.303406	0.674408	0.691834	0.119512	0.228596	0	0
10570	1.218254	9.803796	-0.092600	-0.174157	-0.280474	-0.138527	-0.138739	-0.466268	-0.310260	0.676273	0.691134	0.118104	0.225919	0	0
10571	1.328184	9.873758	-0.142714	-0.178268	-0.236708	-0.111763	-0.135646	-0.465915	-0.316412	0.678036	0.690328	0.116836	0.223751	0	0
10572	1.572063	9.805361	-0.093790	-0.128542	-0.153672	-0.072228	-0.134571	-0.465565	-0.320362	0.679275	0.689717	0.115930	0.222343	0	0
10573	1.811628	9.615520	0.124428	-0.089442	-0.114822	-0.047153	-0.134033	-0.465194	-0.324714	0.680130	0.689309	0.115239	0.221350	0	0
10574	1.949209	9.399529	0.115836	-0.107385	-0.125546	-0.050835	-0.133758	-0.467189	-0.324509	0.681136	0.688799	0.114431	0.220262	0	0
10575	1.984314	9.230240	0.185594	-0.118784	-0.175773	-0.037049	-0.133085	-0.466950	-0.329411	0.682236	0.688333	0.113187	0.218953	0	0
10576	1.963623	9.186174	0.262325	-0.130110	-0.224157	-0.025897	-0.132417	-0.465197	-0.332358	0.683450	0.687906	0.111483	0.217378	0	0
10577	1.929424	9.214696	0.357352	-0.145006	-0.233587	-0.009202	-0.132950	-0.465871	-0.339454	0.684726	0.687409	0.109591	0.215891	0	0
10578	1.935693	9.168702	0.516772	-0.134517	-0.247937	-0.000424	-0.132948	-0.466061	-0.343545	0.685930	0.687021	0.107539	0.214330	0	0
10579	1.946404	9.110628	0.471801	-0.160978	-0.219341	-0.015352	-0.133748	-0.467455	-0.349845	0.687303	0.686367	0.105748	0.212915	0	0
10580	1.931289	9.035109	0.580235	-0.158201	-0.207680	0.017446	-0.135358	-0.467859	-0.355286	0.688577	0.685738	0.103801	0.211779	0	0
10581	2.076080	9.163958	0.429639	-0.223395	-0.176718	0.037740	-0.135624	-0.467829	-0.362498	0.690211	0.684608	0.101802	0.211086	0	0
10582	2.462267	10.015811	0.704680	-0.419454	-0.089497	0.112703	-0.137775	-0.466865	-0.371429	0.692937	0.682009	0.099465	0.211682	0	0
10583	2.915258	11.177197	1.066098	-0.481024	-0.070633	0.193810	-0.140459	-0.467317	-0.379855	0.695869	0.679004	0.096580	0.213053	0	0
10584	3.039435	11.434381	1.337585	-0.234646	-0.128797	0.257820	-0.146908	-0.467201	-0.390669	0.697041	0.677889	0.093369	0.214201	0	0
10585	2.564990	10.542104	1.255131	0.107268	-0.278360	0.236860	-0.151207	-0.468094	-0.390648	0.696063	0.679443	0.089992	0.213903	0	0
10586	2.028436	9.396167	0.623823	0.154600	-0.252858	0.225859	-0.156847	-0.469129	-0.395381	0.694760	0.681257	0.086967	0.213623	0	0
10587	1.668189	8.904045	0.091692	0.023498	-0.127206	0.239625	-0.160341	-0.469594	-0.396308	0.694197	0.681891	0.084439	0.214441	0	0
10588	1.434382	8.992073	0.286065	-0.073549	-0.050862	0.246925	-0.167058	-0.470516	-0.398711	0.694215	0.681693	0.082188	0.215880	0	0
10589	1.423240	9.365767	0.653626	-0.022893	-0.087323	0.229147	-0.172701	-0.471538	-0.397861	0.693947	0.681903	0.079910	0.216933	0	0
10590	1.545444	9.868122	1.082083	0.033601	-0.086123	0.200984	-0.177808	-0.471689	-0.398487	0.693355	0.682479	0.077959	0.217724	0	0
10591	1.582628	10.434437	1.086174	-0.018570	-0.084727	0.199029	-0.183046	-0.473123	-0.398608	0.693115	0.682680	0.075914	0.218577	0	0
10592	1.675918	10.642495	1.243941	-0.042727	-0.037844	0.200989	-0.187754	-0.471980	-0.400423	0.693001	0.682615	0.074128	0.219752	0	0
10593	1.832955	10.562817	1.350467	-0.034588	-0.001424	0.205634	-0.193124	-0.474251	-0.400978	0.692789	0.682519	0.072581	0.221229	0	0
10594	1.878793	10.189780	1.229509	0.064638	0.029693	0.203500	-0.200926	-0.472065	-0.401906	0.691881	0.683045	0.071481	0.222802	0	0
10595	1.886676	9.519875	1.027778	0.127998	0.048208	0.195007	-0.206300	-0.473248	-0.400519	0.690542	0.683948	0.070711	0.224425	0	0
10596	1.820807	9.139943	0.792709	0.014488	0.098337	0.141963	-0.210066	-0.472627	-0.399094	0.690060	0.683924	0.070394	0.226076	0	0
10597	2.092087	9.208025	1.171243	-0.172987	0.110620	0.085686	-0.214637	-0.472522	-0.399037	0.690977	0.682525	0.070122	0.227582	0	0
10598	2.423708	9.653485	1.553596	-0.250451	-0.053832	0.023288	-0.216519	-0.471970	-0.402673	0.692674	0.680928	0.068964	0.227560	0	0
10599	2.347353	9.853605	1.662885	-0.145789	-0.314680	0.000736	-0.222435	-0.471233	-0.404078	0.693888	0.680613	0.066388	0.225561	0	0
10600	1.758420	9.682661	1.350005	0.002206	-0.473392	-0.040339	-0.223784	-0.469478	-0.405095	0.694277	0.681659	0.063323	0.222063	0	0
10601	1.099567	9.374501	1.052866	0.024893	-0.514794	-0.086341	-0.224730	-0.468773	-0.397844	0.694627	0.682892	0.060336	0.217973	0	0
10602	0.795481	9.155329	0.842975	0.016344	-0.401193	-0.082024	-0.226616	-0.467799	-0.395204	0.694936	0.683820	0.058088	0.214662	0	0
10603	0.880320	8.982127	1.287419	-0.052741	-0.202405	-0.089831	-0.226353	-0.466156	-0.392975	0.695619	0.683814	0.057131	0.212717	0	0
10604	1.338076	9.140962	1.427855	-0.095252	-0.143634	-0.106496	-0.225547	-0.465375	-0.396908	0.696584	0.683391	0.056599	0.211055	0	0
10605	1.666358	9.457661	1.474057	-0.078644	-0.114735	-0.117839	-0.225818	-0.464822	-0.396070	0.697451	0.682994	0.056389	0.209526	0	0
10606	1.769261	9.542081	1.592127	-0.030775	-0.123941	-0.160212	-0.225024	-0.460385	-0.398795	0.698071	0.682943	0.056499	0.207590	0	0
10607	1.899538	9.690101	1.570936	0.013562	-0.150825	-0.208020	-0.224358	-0.458604	-0.396839	0.698513	0.683205	0.056845	0.205131	0	0
10608	1.967643	9.674340	1.549072	0.087804	-0.175513	-0.262772	-0.221137	-0.457236	-0.391794	0.698553	0.684021	0.057543	0.202061	0	0
10609	1.978029	9.400208	1.570717	0.115631	-0.235558	-0.270133	-0.217916	-0.456979	-0.381611	0.698461	0.685115	0.057928	0.198528	0	0
10610	1.976461	9.225384	1.504584	0.077424	-0.319491	-0.269012	-0.215234	-0.455136	-0.378178	0.698648	0.686123	0.057644	0.194432	0	0
10611	1.925696	9.336131	1.478118	0.037094	-0.387788	-0.253655	-0.212155	-0.451450	-0.375235	0.699128	0.686951	0.056694	0.190011	0	0
10612	1.898039	9.495845	1.403845	0.072529	-0.386240	-0.232315	-0.207320	-0.450233	-0.371440	0.699287	0.688048	0.055677	0.185708	0	0
10613	2.009838	9.463876	1.301597	0.154189	-0.312348	-0.243984	-0.203295	-0.448456	-0.366527	0.698876	0.689529	0.055403	0.181803	0	0
10614	2.102581	9.159657	1.118969	0.239917	-0.287485	-0.213501	-0.200891	-0.444137	-0.359607	0.697767	0.691599	0.055254	0.178213	0	0
10615	2.135429	8.927171	0.842486	0.243049	-0.267567	-0.191252	-0.197270	-0.442093	-0.353592	0.696599	0.693624	0.055084	0.174934	0	0
10616	2.210798	8.991626	0.557846	0.172285	-0.225323	-0.162042	-0.195657	-0.442680	-0.348183	0.695812	0.695120	0.054893	0.172165	0	0
10617	2.099207	8.938663	0.956838	0.137095	-0.221200	-0.124977	-0.194592	-0.439712	-0.342789	0.695224	0.696346	0.054396	0.169727	0	0
10618	2.108883	9.742353	0.657382	0.039460	-0.232143	-0.111236	-0.190561	-0.439609	-0.339020	0.695266	0.696946	0.053577	0.167335	0	0
10619	1.858269	10.417556	0.774591	0.057228	-0.255974	-0.040583	-0.189499	-0.435785	-0.333871	0.695102	0.697710	0.052112	0.165285	0	0
10620	1.536514	10.712717	0.521761	0.049223	-0.196621	0.000504	-0.188963	-0.435608	-0.329786	0.694863	0.698370	0.050777	0.163910	0	0
10621	1.446038	10.589664	0.257518	0.036328	-0.080186	0.033067	-0.189239	-0.433346	-0.329301	0.694628	0.698732	0.049986	0.163607	0	0
10622	1.663627	10.311966	-0.130912	0.002431	0.066731	0.048903	-0.189107	-0.433317	-0.324536	0.694502	0.698658	0.050065	0.164431	0	0
10623	2.078234	9.950497	-0.057686	0.017712	0.099566	0.021677	-0.188708	-0.432451	-0.319475	0.694323	0.698591	0.050571	0.165314	0	0
10624	2.506054	9.642667	-0.066308	-0.030436	-0.074805	-0.025643	-0.187635	-0.432028	-0.314299	0.694620	0.698484	0.050135	0.164650	0	0
10625	2.673538	9.597132	-0.272666	-0.106690	-0.425641	0.005438	-0.186965	-0.431798	-0.312666	0.695592	0.698404	0.046897	0.161817	0	0
10626	1.972267	9.722754	-0.516605	-0.100246	-0.752926	0.045071	-0.185086	-0.430693	-0.313333	0.696557	0.698920	0.041133	0.156932	0	0
10627	0.854594	9.806823	-0.878929	-0.096602	-0.810525	0.035239	-0.185220	-0.431004	-0.311979	0.697512	0.699478	0.035023	0.151595	0	0
10628	0.234489	10.096557	-1.244387	-0.149798	-0.521807	-0.010687	-0.182264	-0.430493	-0.312542	0.698754	0.699203	0.031181	0.147937	0	0
10629	0.302901	10.175555	-0.571251	-0.102267	-0.304647	-0.002111	-0.180109	-0.431465	-0.315594	0.699586	0.698906	0.028858	0.145863	0	0
10630	0.520817	9.917308	-0.733532	-0.004404	-0.253643	-0.017424	-0.178229	-0.430979	-0.313967	0.699720	0.699231	0.027147	0.143983	0	0
10631	0.666341	9.638322	-0.926766	0.067970	-0.235941	-0.061304	-0.178098	-0.430673	-0.308920	0.699414	0.700003	0.025971	0.141918	0	0
10632	0.676561	9.628808	-0.820460	0.036933	-0.183586	-0.103506	-0.175143	-0.429772	-0.307972	0.699355	0.700486	0.025411	0.139913	0	0
10633	0.536184	9.169890	-0.590206	0.003560	-0.171561	-0.098185	-0.173264	-0.429145	-0.306340	0.699528	0.700703	0.024858	0.138050	0	0
10634	0.254296	9.169605	-0.829954	-0.159266	-0.163230	-0.132170	-0.168694	-0.428743	-0.309921	0.700873	0.699772	0.024363	0.136027	0	0
10635	0.143403	9.628845	-0.810342	-0.236492	-0.037992	-0.117461	-0.168152	-0.429998	-0.311329	0.702709	0.698117	0.024557	0.135015	0	0
10636	0.203805	10.013515	-0.741579	-0.176934	0.067156	-0.106023	-0.166812	-0.428321	-0.311699	0.704078	0.696748	0.025470	0.134787	0	0
10637	0.363687	10.259178	-0.748155	-0.087266	0.162307	-0.111367	-0.162781	-0.427828	-0.312547	0.704806	0.695871	0.027239	0.135168	0	0
10638	0.713777	9.998517	-0.513975	-0.011553	0.195896	-0.076507	-0.163319	-0.427699	-0.311448	0.704944	0.695495	0.029073	0.135997	0	0
10639	0.969176	9.495796	-0.329019	-0.027303	0.199730	-0.092485	-0.163050	-0.427828	-0.312272	0.705211	0.694991	0.031059	0.136750	0	0
10640	1.026608	9.171537	-0.307960	-0.074416	0.157422	-0.087599	-0.160362	-0.427632	-0.311208	0.705807	0.694216	0.032613	0.137252	0	0
10641	0.955759	9.060997	-0.417628	-0.106211	0.140037	-0.078946	-0.158346	-0.427813	-0.311509	0.706614	0.693237	0.033977	0.137708	0	0
10642	0.918083	9.259386	-0.350469	-0.168285	0.199751	-0.069919	-0.158083	-0.425658	-0.313077	0.707815	0.691741	0.035580	0.138660	0	0
10643	0.929875	9.560656	-0.085171	-0.173721	0.282932	-0.055280	-0.156733	-0.427338	-0.315326	0.708996	0.690088	0.037700	0.140291	0	0
10644	1.001950	9.724622	-0.016793	-0.162157	0.372286	-0.068842	-0.158076	-0.427593	-0.315182	0.710073	0.688378	0.040530	0.142441	0	0
10645	1.140773	9.593637	0.137708	-0.073194	0.407510	-0.024162	-0.157810	-0.426617	-0.314745	0.710446	0.687256	0.043463	0.145106	0	0
10646	1.296205	9.331844	0.120380	-0.077698	0.426002	-0.054140	-0.157675	-0.426901	-0.314892	0.710874	0.686050	0.046694	0.147693	0	0
10647	1.382569	9.146493	0.203869	-0.104439	0.461430	-0.057546	-0.155796	-0.426113	-0.314071	0.711456	0.684588	0.050192	0.150501	0	0
10648	1.687538	8.933547	0.265388	-0.159909	0.502010	-0.062825	-0.157946	-0.426026	-0.315677	0.712390	0.682647	0.053900	0.153582	0	0
10649	2.169532	8.825766	0.256919	-0.211293	0.523719	-0.022281	-0.156334	-0.425755	-0.316777	0.713576	0.680312	0.057431	0.157117	0	0
10650	2.615839	9.062070	0.331423	-0.306562	0.507268	0.036439	-0.158214	-0.426253	-0.317860	0.715307	0.677331	0.060269	0.161017	0	0
10651	2.712919	9.449928	1.289576	-0.395040	0.409111	0.093823	-0.157946	-0.425621	-0.320975	0.717575	0.673889	0.061889	0.164710	0	0
10652	2.865794	10.280519	1.225412	-0.480491	0.313927	0.175099	-0.160087	-0.428007	-0.325929	0.720324	0.670015	0.062115	0.168388	0	0
10653	3.087676	10.983732	1.486903	-0.372266	0.375548	0.310128	-0.163578	-0.428966	-0.330004	0.722051	0.666877	0.062071	0.173389	0	0
10654	2.971261	11.146724	1.722829	-0.187275	0.428207	0.401234	-0.171375	-0.428404	-0.334252	0.722332	0.665014	0.062103	0.179262	0	0
10655	2.709048	11.574029	1.206028	-0.090497	0.416195	0.415659	-0.177818	-0.431402	-0.332912	0.721920	0.663856	0.062134	0.185114	0	0
10656	2.201777	11.224940	1.067915	0.191653	0.399439	0.397116	-0.182659	-0.431231	-0.329310	0.719656	0.664730	0.062683	0.190525	0	0
10657	1.374999	9.777546	0.259058	0.472050	0.297460	0.298586	-0.186560	-0.431311	-0.321914	0.715749	0.667730	0.063688	0.194380	0	0
10658	0.526562	8.732778	-0.259813	0.337455	0.372538	0.233465	-0.190859	-0.432798	-0.314559	0.712798	0.669555	0.065402	0.198338	0	0
10659	0.210470	8.545054	0.531123	-0.129530	0.636922	0.240823	-0.196507	-0.432775	-0.309862	0.712752	0.667509	0.068028	0.204421	0	0
10660	0.834562	9.243504	1.495885	-0.414952	0.701035	0.286121	-0.201068	-0.435594	-0.312079	0.714435	0.663284	0.070222	0.211439	0	0
10661	1.781792	9.867682	2.244838	-0.282360	0.540664	0.276418	-0.203355	-0.434503	-0.314059	0.715328	0.660299	0.071612	0.217215	0	0
10662	2.582878	10.037581	2.195921	0.067911	0.277441	0.256201	-0.208317	-0.438187	-0.315210	0.714125	0.660358	0.071994	0.220838	0	0
10663	2.709405	9.454769	1.742002	0.304537	0.026840	0.115662	-0.209941	-0.435293	-0.310059	0.711837	0.662548	0.072048	0.221647	0	0
10664	2.177935	9.015359	1.045337	0.176097	-0.138081	-0.020908	-0.212495	-0.435725	-0.307184	0.710821	0.664087	0.071536	0.220465	0	0
10665	1.439563	9.094209	1.036527	-0.066886	-0.188091	-0.096978	-0.210340	-0.437224	-0.305760	0.711613	0.663950	0.070649	0.218600	0	0
10666	0.971974	9.610119	1.278272	-0.149177	-0.174138	-0.114753	-0.207117	-0.436310	-0.305632	0.712983	0.663183	0.069783	0.216734	0	0
10667	0.909916	9.846929	1.541790	-0.061344	-0.173702	-0.102100	-0.205100	-0.435998	-0.308913	0.713734	0.663043	0.069047	0.214920	0	0
10668	1.054628	9.776737	1.643052	0.046340	-0.187230	-0.093039	-0.204294	-0.436054	-0.307290	0.713765	0.663708	0.068355	0.212975	0	0
10669	1.198254	9.611829	1.569264	0.131455	-0.209057	-0.115921	-0.200934	-0.435848	-0.307323	0.713285	0.665002	0.067873	0.210690	0	0
10670	1.315458	9.538678	1.383236	0.139357	-0.181794	-0.136958	-0.197174	-0.434852	-0.305156	0.712778	0.666281	0.067709	0.208403	0	0
10671	1.450978	9.558138	1.442616	0.107919	-0.166102	-0.170583	-0.195023	-0.435410	-0.301523	0.712532	0.667269	0.067849	0.206026	0	0
10672	1.493698	9.619615	1.544569	0.090757	-0.161029	-0.201562	-0.191530	-0.435116	-0.299375	0.712456	0.668105	0.068172	0.203456	0	0
10673	1.485403	9.784538	1.494925	0.094998	-0.169249	-0.227243	-0.188305	-0.434475	-0.299665	0.712405	0.668957	0.068640	0.200660	0	0
10674	1.467333	9.740527	1.634325	0.152917	-0.168455	-0.239431	-0.181855	-0.433792	-0.298901	0.711983	0.670214	0.069281	0.197719	0	0
10675	1.505543	9.755777	1.551127	0.219065	-0.194876	-0.227023	-0.178899	-0.433929	-0.295944	0.711105	0.671984	0.069811	0.194662	0	0
10676	1.580023	9.650302	1.445881	0.248728	-0.190190	-0.190662	-0.175414	-0.431303	-0.290453	0.709940	0.673982	0.070165	0.191861	0	0
10677	1.676990	9.622912	1.280553	0.242922	-0.183540	-0.173856	-0.171384	-0.430907	-0.287083	0.708773	0.675917	0.070461	0.189239	0	0
10678	1.666596	9.663998	1.318441	0.266775	-0.154586	-0.185974	-0.167088	-0.429423	-0.282047	0.707433	0.677962	0.071070	0.186695	0	0
10679	1.597781	9.713731	1.330397	0.345591	-0.185263	-0.177069	-0.164131	-0.429843	-0.279100	0.705561	0.680603	0.071565	0.183961	0	0
10680	1.665005	9.697925	1.029261	0.409824	-0.115330	-0.142832	-0.161719	-0.427752	-0.273886	0.703116	0.683594	0.072420	0.181883	0	0
10681	2.037127	9.629418	1.012311	0.388393	-0.056899	-0.139068	-0.158902	-0.426692	-0.267349	0.700766	0.686304	0.073635	0.180257	0	0
10682	2.405917	9.597260	0.937208	0.391050	-0.109071	-0.112949	-0.157024	-0.426332	-0.260278	0.698365	0.689147	0.074299	0.178443	0	0
10683	2.456663	9.515664	1.141593	0.442179	-0.144136	-0.079430	-0.155011	-0.425642	-0.255377	0.695576	0.692406	0.074580	0.176594	0	0
10684	2.218838	9.564696	0.585063	0.431938	-0.293282	-0.057367	-0.152868	-0.424054	-0.246500	0.692902	0.695872	0.073648	0.173855	0	0
10685	2.027359	9.527209	0.343556	0.377823	-0.304511	-0.054023	-0.149109	-0.423145	-0.240523	0.690600	0.698951	0.072517	0.171114	0	0
10686	1.783605	9.466944	0.288384	0.234264	-0.307118	-0.070346	-0.148845	-0.421723	-0.241025	0.689307	0.701034	0.071235	0.168323	0	0
10687	1.524823	9.542347	0.169139	0.127185	-0.287618	-0.033369	-0.146557	-0.422644	-0.240265	0.688691	0.702347	0.069646	0.166020	0	0
10688	1.553571	9.751611	-0.149320	0.107239	-0.187013	-0.009809	-0.144678	-0.422010	-0.238904	0.688090	0.703383	0.068551	0.164577	0	0
10689	1.605560	9.810813	-0.196317	0.139018	-0.177577	0.015092	-0.143064	-0.422572	-0.234584	0.687224	0.704621	0.067397	0.163371	0	0
10690	1.561429	9.596382	-0.176795	0.174621	-0.267072	0.014649	-0.143475	-0.420376	-0.231104	0.686153	0.706259	0.065692	0.161486	0	0
10691	1.367624	9.553997	-0.418337	0.097526	-0.417875	0.045320	-0.141863	-0.420438	-0.230036	0.685675	0.707607	0.062606	0.158815	0	0
10692	1.286759	9.707891	-0.494198	0.027997	-0.480648	0.042945	-0.140649	-0.421577	-0.231040	0.685709	0.708577	0.058994	0.155699	0	0
10693	1.170312	9.953394	-0.514068	0.010618	-0.541250	0.042519	-0.139306	-0.421025	-0.231718	0.685892	0.709489	0.054943	0.152180	0	0
10694	1.074413	10.007479	-0.608896	0.102028	-0.540959	-0.010216	-0.137561	-0.420188	-0.232937	0.685479	0.710991	0.051398	0.148219	0	0
10695	1.008883	9.984422	-0.784057	0.195509	-0.524474	-0.069916	-0.133396	-0.419754	-0.231338	0.684465	0.713045	0.048538	0.143939	0	0
10696	0.895886	10.026046	-0.999681	0.231417	-0.563236	-0.072675	-0.131915	-0.420653	-0.230703	0.683189	0.715386	0.045468	0.139311	0	0
10697	0.655916	10.147927	-1.007964	0.242661	-0.580398	-0.058556	-0.127888	-0.418798	-0.229193	0.681798	0.717798	0.042211	0.134673	0	0
10698	0.391499	10.046028	-0.962350	0.220209	-0.524795	-0.050253	-0.125063	-0.419787	-0.225990	0.680506	0.719968	0.039218	0.130463	0	0
10699	0.148130	9.835251	-1.078963	0.190270	-0.478448	-0.065899	-0.122652	-0.417307	-0.225393	0.679411	0.721839	0.036642	0.126513	0	0
10700	-0.089276	9.352705	-1.024833	0.166114	-0.430812	-0.095658	-0.119561	-0.417107	-0.224878	0.678496	0.723465	0.034532	0.122676	0	0
10701	-0.213861	9.025132	-1.103218	0.066931	-0.383274	-0.146898	-0.116606	-0.416369	-0.222982	0.678329	0.724322	0.033041	0.118894	0	0
10702	-0.293249	9.125658	-1.048638	-0.016965	-0.342605	-0.166339	-0.113378	-0.416987	-0.223993	0.678769	0.724549	0.031826	0.115280	0	0
10703	-0.323594	9.435847	-1.023022	-0.039984	-0.307016	-0.175031	-0.110564	-0.413708	-0.227733	0.679363	0.724563	0.030936	0.111883	0	0
10704	-0.363175	9.588064	-1.083160	-0.036180	-0.276696	-0.177474	-0.105590	-0.413658	-0.228742	0.679916	0.724561	0.030231	0.108680	0	0
10705	-0.345003	9.515556	-1.159089	-0.007329	-0.209134	-0.167225	-0.102634	-0.413147	-0.229305	0.680220	0.724679	0.029992	0.106025	0	0
10706	-0.268615	9.332443	-1.150548	-0.034780	-0.144276	-0.138615	-0.100215	-0.413080	-0.228514	0.680670	0.724545	0.029920	0.104055	0	0
10707	-0.243263	9.284356	-1.101262	-0.143245	-0.113747	-0.115779	-0.097931	-0.412368	-0.230969	0.681868	0.723648	0.029822	0.102474	0	0
10708	-0.112523	9.527060	-1.144819	-0.224774	-0.052934	-0.085624	-0.097123	-0.412292	-0.235061	0.683604	0.722134	0.029795	0.101584	0	0
10709	0.111895	9.977842	-0.907826	-0.226699	0.044386	-0.065631	-0.095239	-0.412987	-0.237556	0.685299	0.720515	0.030333	0.101507	0	0
10710	0.489830	10.276049	-0.604789	-0.124469	0.131745	-0.038332	-0.094967	-0.413324	-0.241655	0.686201	0.719508	0.031333	0.102244	0	0
10711	0.902756	10.346657	-0.635981	-0.013012	0.146756	-0.030907	-0.094435	-0.412542	-0.233058	0.686285	0.719256	0.032542	0.103075	0	0
10712	1.225873	10.061202	-0.657613	0.077095	0.181267	-0.028694	-0.093360	-0.412604	-0.231438	0.685707	0.719580	0.034024	0.104174	0	0
10713	1.538809	9.911503	-0.743172	0.059705	0.193256	-0.015471	-0.095245	-0.411753	-0.229618	0.685230	0.719781	0.035513	0.105423	0	0
10714	1.915162	10.098045	-0.111949	-0.069908	0.189651	0.015821	-0.095377	-0.411892	-0.235749	0.685656	0.719099	0.036571	0.106933	0	0
10715	2.163140	10.316187	-0.024137	-0.169001	0.082537	-0.000270	-0.098464	-0.413199	-0.237389	0.686845	0.717848	0.036943	0.107577	0	0
10716	1.796164	9.950202	-0.355215	0.025739	-0.067858	-0.037649	-0.095377	-0.411511	-0.239958	0.686734	0.718077	0.036718	0.106831	0	0
10717	0.912347	9.006771	-0.692982	0.198539	-0.128642	-0.112402	-0.094574	-0.410595	-0.237487	0.685477	0.719533	0.036836	0.105055	0	0
10718	0.277712	8.461146	-0.961106	0.055417	-0.091972	-0.136318	-0.090811	-0.410121	-0.237243	0.685263	0.719951	0.037190	0.103449	0	0
10719	-0.009930	8.820094	-0.753578	-0.204921	0.054299	-0.136155	-0.089197	-0.410725	-0.237281	0.686859	0.718438	0.038316	0.102972	0	0
10720	0.166949	9.750713	-0.259270	-0.288810	0.122639	-0.086562	-0.089469	-0.409218	-0.240906	0.688981	0.716284	0.039431	0.103382	0	0
10721	0.533010	10.398282	0.026324	-0.170676	0.169155	-0.055949	-0.087312	-0.410724	-0.245337	0.690196	0.714908	0.040810	0.104263	0	0
10722	0.923840	10.487914	0.025605	-0.004596	0.188748	-0.071306	-0.087314	-0.409862	-0.245854	0.690233	0.714643	0.042564	0.105134	0	0
10723	1.225764	10.153509	-0.109451	0.048708	0.146054	-0.052011	-0.088122	-0.409592	-0.244474	0.689880	0.714801	0.043983	0.105787	0	0
10724	1.331259	9.703870	-0.242444	0.016306	0.096172	-0.059506	-0.086913	-0.409676	-0.242040	0.689792	0.714778	0.045038	0.106071	0	0
10725	1.326300	9.456154	-0.308132	-0.068114	0.077898	-0.068715	-0.086240	-0.409978	-0.241921	0.690319	0.714193	0.045979	0.106176	0	0
10726	1.286991	9.489431	-0.266258	-0.131474	0.049589	-0.060248	-0.084894	-0.411116	-0.236936	0.691306	0.713198	0.046561	0.106190	0	0
10727	1.205125	9.711292	-0.229520	-0.128546	0.028641	-0.039147	-0.084625	-0.411078	-0.238844	0.692254	0.712259	0.046884	0.106178	0	0
10728	1.103074	9.981345	-0.140805	-0.067376	-0.014233	-0.046293	-0.083012	-0.410480	-0.241839	0.692798	0.711779	0.046988	0.105797	0	0
10729	1.044560	9.985129	-0.226884	-0.002938	-0.042366	-0.037416	-0.084356	-0.409713	-0.249152	0.692882	0.711785	0.046938	0.105234	0	0
10730	0.956949	9.760197	-0.227876	0.021488	-0.059717	-0.010899	-0.084894	-0.409867	-0.248061	0.692777	0.711985	0.046565	0.104730	0	0
10731	0.891483	9.632767	-0.274662	-0.043833	-0.064309	0.008337	-0.083146	-0.409565	-0.250659	0.693113	0.711751	0.045995	0.104347	0	0
10732	0.888182	9.681263	-0.246242	-0.116402	-0.045082	0.032985	-0.083549	-0.409524	-0.252014	0.693937	0.711000	0.045268	0.104316	0	0
10733	0.976043	9.779968	-0.196144	-0.105317	-0.031426	0.024242	-0.084219	-0.410009	-0.254882	0.694677	0.710311	0.044747	0.104306	0	0
10734	1.023114	9.848795	-0.204848	-0.047236	-0.037567	0.004922	-0.084483	-0.411756	-0.252620	0.695033	0.710018	0.044345	0.104104	0	0
10735	1.020533	9.853601	-0.224222	-0.019994	-0.056591	-0.007491	-0.084219	-0.410050	-0.253113	0.695210	0.709933	0.043963	0.103658	0	0
10736	0.916868	9.822586	-0.246428	-0.003476	-0.070334	-0.021648	-0.083814	-0.410428	-0.255581	0.695297	0.709966	0.043564	0.103016	0	0
10737	0.858867	9.816680	-0.231312	-0.014377	-0.072295	-0.018145	-0.084221	-0.409286	-0.255539	0.695451	0.709932	0.043153	0.102383	0	0
10738	0.854069	9.821453	-0.185757	-0.034155	-0.067125	-0.018175	-0.083411	-0.410104	-0.257754	0.695750	0.709748	0.042721	0.101801	0	0
10739	0.894021	9.771204	-0.131191	-0.043267	-0.070842	-0.014699	-0.084217	-0.410406	-0.256120	0.696105	0.709512	0.042266	0.101215	0	0
10740	0.894370	9.759075	-0.097387	-0.029068	-0.083299	-0.009430	-0.082871	-0.410651	-0.259139	0.696365	0.709383	0.041665	0.100577	0	0
10741	0.879675	9.763662	-0.117131	-0.027269	-0.115158	-0.014929	-0.081526	-0.411119	-0.258626	0.696623	0.709301	0.040918	0.099669	0	0
10742	0.847437	9.797062	-0.137631	-0.005907	-0.120512	-0.006933	-0.082067	-0.409974	-0.258582	0.696730	0.709370	0.040064	0.098775	0	0
10743	0.772139	9.805406	-0.137597	-0.019255	-0.124031	-0.013170	-0.082875	-0.409377	-0.259098	0.696931	0.709351	0.039250	0.097812	0	0
10744	0.738954	9.761102	-0.181612	-0.013052	-0.125849	-0.009616	-0.080451	-0.410823	-0.260263	0.697091	0.709372	0.038369	0.096863	0	0
10745	0.651505	9.774082	-0.162728	-0.022808	-0.104557	-0.011260	-0.079909	-0.411930	-0.261939	0.697306	0.709309	0.037675	0.096053	0	0
10746	0.635172	9.744656	-0.148564	-0.021441	-0.084639	-0.025269	-0.080449	-0.410691	-0.265977	0.697524	0.709224	0.037181	0.095288	0	0
10747	0.683480	9.757674	-0.118292	-0.032243	-0.074101	-0.023479	-0.079643	-0.410395	-0.267339	0.697804	0.709059	0.036777	0.094611	0	0
10748	0.712385	9.760622	-0.155944	-0.040861	-0.052574	-0.033983	-0.079645	-0.409521	-0.268400	0.698155	0.708804	0.036553	0.094022	0	0
10749	0.791422	9.820328	-0.076936	-0.014656	-0.079628	-0.009341	-0.080182	-0.410112	-0.266779	0.698299	0.708772	0.036028	0.093398	0	0
10750	0.827981	9.806423	-0.099782	-0.003903	-0.090204	-0.009382	-0.079647	-0.409448	-0.265402	0.698376	0.708818	0.035404	0.092704	0	0
10751	0.879309	9.790365	-0.064383	-0.003898	-0.088422	-0.009382	-0.079242	-0.409555	-0.267316	0.698446	0.708868	0.034827	0.092014	0	0
10752	0.898838	9.783437	-0.063732	-0.021543	-0.104176	-0.025456	-0.076420	-0.409349	-0.266798	0.698668	0.708797	0.034200	0.091111	0	0
10753	0.922976	9.783872	-0.091882	-0.018045	-0.116636	-0.023761	-0.076416	-0.410425	-0.269284	0.698859	0.708767	0.033513	0.090126	0	0
10754	0.903841	9.778674	-0.044284	-0.011000	-0.139734	-0.022115	-0.077490	-0.410652	-0.270640	0.699013	0.708800	0.032621	0.088988	0	0
10755	0.918239	9.781360	-0.072750	-0.011851	-0.139697	-0.023889	-0.075475	-0.410274	-0.270652	0.699166	0.708831	0.031779	0.087837	0	0
10756	0.952040	9.794116	-0.033292	-0.022007	-0.143553	-0.015113	-0.074536	-0.409531	-0.273090	0.699390	0.708791	0.030800	0.086723	0	0
10757	0.927964	9.779108	-0.077249	-0.004074	-0.138160	-0.011479	-0.073599	-0.408310	-0.271699	0.699474	0.708875	0.029886	0.085669	0	0
10758	0.914724	9.710893	-0.096399	0.003919	-0.130283	-0.039688	-0.072927	-0.407850	-0.273871	0.699528	0.708994	0.029197	0.084469	0	0
10759	0.920718	9.652738	-0.100591	-0.016231	-0.136093	-0.027410	-0.070773	-0.408853	-0.275563	0.699708	0.708985	0.028398	0.083322	0	0
10760	0.839719	9.709535	-0.064989	-0.034361	-0.154072	-0.025799	-0.070775	-0.408151	-0.275268	0.700026	0.708857	0.027411	0.082061	0	0
10761	0.777824	9.771527	-0.086614	-0.048973	-0.159707	-0.018797	-0.070508	-0.407434	-0.275928	0.700435	0.708636	0.026359	0.080816	0	0
10762	0.763617	9.761564	-0.043644	-0.041832	-0.161469	-0.017015	-0.069836	-0.407097	-0.278921	0.700797	0.708461	0.025249	0.079563	0	0
10763	0.743429	9.804897	-0.022924	-0.051923	-0.161729	-0.009974	-0.068088	-0.407427	-0.278680	0.701216	0.708219	0.024118	0.078366	0	0
10764	0.727235	9.887142	-0.026449	-0.042146	-0.156444	-0.004605	-0.067278	-0.408238	-0.281166	0.701565	0.708036	0.022955	0.077236	0	0
10765	0.728085	9.843460	-0.033315	-0.005545	-0.137878	-0.023819	-0.067681	-0.408345	-0.282255	0.701657	0.708094	0.022125	0.076099	0	0
10766	0.727510	9.746341	-0.061488	0.001481	-0.125594	-0.014873	-0.066871	-0.409201	-0.282836	0.701695	0.708188	0.021285	0.075105	0	0
10767	0.710509	9.748461	-0.059618	-0.018254	-0.122161	-0.016677	-0.066473	-0.407527	-0.282106	0.701866	0.708144	0.020504	0.074133	0	0
10768	0.684628	9.832959	-0.046606	-0.019552	-0.104829	0.001113	-0.065127	-0.407769	-0.285261	0.702035	0.708076	0.019680	0.073401	0	0
10769	0.699232	9.828368	-0.055753	-0.012462	-0.097789	0.006482	-0.064858	-0.407765	-0.285673	0.702141	0.708058	0.018911	0.072762	0	0
10770	0.714461	9.797088	-0.035791	0.003075	-0.081502	0.000444	-0.064859	-0.407325	-0.286340	0.702144	0.708130	0.018273	0.072188	0	0
10771	0.753164	9.800217	-0.039441	0.004610	-0.082617	0.010158	-0.065263	-0.407174	-0.286330	0.702123	0.708220	0.017597	0.071679	0	0
10772	0.731694	9.785263	-0.025544	-0.007923	-0.088858	0.006547	-0.064992	-0.408017	-0.286905	0.702200	0.708220	0.016857	0.071098	0	0
10773	0.724298	9.789983	-0.035435	-0.000781	-0.075574	0.011077	-0.064996	-0.406296	-0.287802	0.702214	0.708266	0.016219	0.070646	0	0
10774	0.738969	9.780537	-0.054172	0.004499	-0.065903	0.017341	-0.064719	-0.409119	-0.288578	0.702191	0.708338	0.015571	0.070300	0	0
