# Supplementary material for: Identification of Haptic Based Guiding Using Hard Reins
Source: PLoS One. 2015 Jul 22;10(7):e0132020. doi: 10.1371/journal.pone.0132020 (PMC4511788; doi:10.1371/journal.pone.0132020)
Supplement: S1 File — (ZIP) [file pone.0132020.s001.zip › MotionData1/Subject2/T10/fc10.txt]

// Start Time: 0
// Sample rate: 25.0Hz
// Scenario: 4.9
// Firmware Version: 2.6.1
Counter	Acc_X	Acc_Y	Acc_Z	Gyr_X	Gyr_Y	Gyr_Z	Mag_X	Mag_Y	Mag_Z	Quat_w	Quat_x	Quat_y	Quat_z
2289	9.086399	-0.824056	3.405799	-0.014669	0.035403	-0.018413	-0.618373	-0.162965	-0.482419	-0.760942	-0.170457	0.539445	-0.317664
2290	9.139874	-0.827356	3.443259	-0.008482	0.024666	-0.007113	-0.617317	-0.162675	-0.482684	-0.761275	-0.170252	0.539132	-0.317508
2291	9.188715	-0.789410	3.486255	-0.017746	0.035088	-0.000074	-0.616117	-0.162505	-0.484267	-0.761666	-0.169833	0.538813	-0.317336
2292	9.130279	-0.793831	3.492385	0.004745	0.033157	0.001591	-0.616509	-0.162920	-0.484535	-0.761990	-0.169681	0.538316	-0.317482
2293	9.149683	-0.789994	3.569475	0.002313	0.038315	0.006849	-0.616640	-0.163197	-0.484540	-0.762304	-0.169471	0.537842	-0.317643
2294	9.184317	-0.695438	3.553072	-0.014077	0.059520	-0.000026	-0.614522	-0.161496	-0.486362	-0.762986	-0.168880	0.537057	-0.317650
2295	9.125160	-0.821396	3.574437	-0.027430	0.087467	0.007075	-0.613452	-0.159794	-0.488967	-0.763927	-0.167902	0.536019	-0.317660
2296	8.871796	-0.861028	3.623311	-0.012798	0.031789	-0.010606	-0.611337	-0.160738	-0.489132	-0.764372	-0.167621	0.535613	-0.317425
2297	8.990984	-0.857888	3.685979	0.001180	0.063211	-0.017517	-0.611594	-0.160731	-0.489919	-0.765114	-0.167489	0.534673	-0.317290
2298	9.064163	-0.833879	3.653152	-0.005681	0.059683	-0.013137	-0.609988	-0.160956	-0.492697	-0.765848	-0.167166	0.533785	-0.317185
2299	9.039931	-0.823541	3.615118	0.018265	0.028894	-0.010682	-0.610246	-0.164562	-0.491714	-0.766123	-0.167437	0.533282	-0.317224
2300	9.086309	-0.804216	3.587686	0.008152	0.022602	0.004163	-0.609421	-0.166447	-0.494914	-0.766301	-0.167380	0.532930	-0.317413
2301	9.137424	-0.790748	3.647232	0.020645	0.038025	0.015516	-0.608522	-0.162723	-0.493794	-0.766498	-0.167350	0.532361	-0.317910
2302	9.100984	-0.776095	3.667653	0.020301	0.034772	0.001545	-0.608246	-0.163536	-0.494865	-0.766785	-0.167424	0.531738	-0.318222
2303	9.071568	-0.796230	3.755215	0.018607	0.040035	0.000691	-0.608377	-0.163675	-0.494866	-0.767105	-0.167505	0.531098	-0.318477
2304	9.071489	-0.796951	3.820584	-0.003719	0.004873	0.023336	-0.606123	-0.162383	-0.496961	-0.767015	-0.167169	0.531159	-0.318767
2305	9.081011	-0.854131	3.715431	0.022560	0.014770	-0.005491	-0.606378	-0.162928	-0.497759	-0.767095	-0.167533	0.530857	-0.318888
2306	9.178722	-0.787146	3.728655	0.019754	0.011389	-0.012462	-0.606113	-0.166396	-0.496383	-0.767220	-0.167901	0.530546	-0.318908
2307	9.010885	-0.785107	3.674449	0.021927	0.027821	-0.000237	-0.606510	-0.166959	-0.495866	-0.767407	-0.168115	0.530065	-0.319147
2308	9.069236	-0.786074	3.716672	0.028169	0.003609	-0.019504	-0.606498	-0.168468	-0.496685	-0.767468	-0.168735	0.529797	-0.319119
2309	9.108382	-0.763754	3.643444	0.054877	0.003467	-0.023068	-0.606630	-0.168053	-0.496807	-0.767429	-0.169851	0.529403	-0.319275
2310	9.062345	-0.754645	3.513883	0.043232	0.003902	-0.042232	-0.606767	-0.168201	-0.496151	-0.767588	-0.170936	0.528957	-0.319052
2311	8.993636	-0.823717	3.667033	0.034286	0.004656	0.021469	-0.604919	-0.169708	-0.495669	-0.767343	-0.171256	0.528831	-0.319678
2312	9.045652	-0.659453	3.699648	0.054840	-0.010373	0.022230	-0.606228	-0.170958	-0.496210	-0.766896	-0.171932	0.528748	-0.320523
2313	9.121406	-0.608901	3.679247	0.077752	0.016379	0.030968	-0.606230	-0.172628	-0.495191	-0.766563	-0.172746	0.528195	-0.321792
2314	9.130604	-0.698941	3.692281	0.066654	0.008222	0.000459	-0.607818	-0.174180	-0.493895	-0.766409	-0.173715	0.527673	-0.322493
2315	9.140620	-0.652749	3.678179	0.072154	0.035222	0.003133	-0.607535	-0.175120	-0.495757	-0.766469	-0.174618	0.526770	-0.323338
2316	9.135762	-0.654922	3.658889	0.054955	0.062583	-0.005463	-0.605163	-0.175656	-0.495259	-0.766965	-0.175114	0.525469	-0.324009
2317	9.147700	-0.698496	3.638622	0.051382	0.082072	-0.020219	-0.603562	-0.176861	-0.497004	-0.767735	-0.175643	0.523901	-0.324437
2318	9.121359	-0.625409	3.635428	0.046590	0.109975	-0.014032	-0.602489	-0.179740	-0.497858	-0.768806	-0.175795	0.521892	-0.325056
2319	9.008828	-0.708090	3.736127	0.042877	0.103183	-0.023643	-0.599020	-0.182145	-0.501613	-0.769840	-0.176092	0.520042	-0.325414
2320	9.077306	-0.636568	3.800941	0.047423	0.117019	-0.018380	-0.594779	-0.182624	-0.504020	-0.771003	-0.176251	0.517900	-0.325990
2321	8.848498	-0.628397	3.898355	0.090417	0.127920	0.045165	-0.594241	-0.183715	-0.504703	-0.771667	-0.176404	0.515594	-0.327985
2322	8.868369	-0.507666	4.161122	0.066115	0.105874	0.013765	-0.591844	-0.184906	-0.506979	-0.772427	-0.176591	0.513606	-0.329212
2323	9.082306	-0.566470	4.043960	0.085896	0.100483	0.011114	-0.591016	-0.188175	-0.509943	-0.773042	-0.177203	0.511619	-0.330533
2324	8.984811	-0.562541	4.203657	0.074858	0.078836	-0.048243	-0.589427	-0.189121	-0.510368	-0.773895	-0.178334	0.509766	-0.330790
2325	8.731686	-0.609130	4.003025	0.089391	0.055425	-0.007392	-0.587834	-0.191729	-0.510431	-0.774153	-0.179484	0.508378	-0.331699
2326	8.883107	-0.488132	4.139268	0.071003	0.023311	0.037940	-0.586631	-0.192665	-0.511905	-0.773878	-0.180044	0.507715	-0.333050
2327	8.815288	-0.429503	4.158619	0.065217	0.016773	0.014370	-0.586108	-0.194056	-0.510753	-0.773686	-0.180856	0.507155	-0.333910
2328	9.068621	-0.424620	3.959126	0.036310	-0.006746	-0.031805	-0.585582	-0.194610	-0.510242	-0.773693	-0.181787	0.506935	-0.333720
2329	8.844167	-0.501648	4.074598	-0.006131	-0.009162	-0.075326	-0.585577	-0.196269	-0.510143	-0.774092	-0.182582	0.506928	-0.332369
2330	8.941570	-0.492644	4.062790	-0.009409	-0.002258	-0.070050	-0.585833	-0.196815	-0.510810	-0.774564	-0.183162	0.506803	-0.331138
2331	8.873569	-0.467860	4.069557	-0.015427	0.014730	-0.036851	-0.586236	-0.197525	-0.509637	-0.774982	-0.183264	0.506625	-0.330376
2332	8.844518	-0.434066	4.109451	-0.015195	-0.012740	-0.013387	-0.584379	-0.196656	-0.511343	-0.774993	-0.183249	0.506908	-0.329924
2333	8.971371	-0.390846	4.053866	-0.018666	-0.003054	-0.017696	-0.586227	-0.196122	-0.511319	-0.775116	-0.183226	0.507095	-0.329360
2334	8.825319	-0.387764	4.108132	-0.018869	-0.008148	-0.024710	-0.584630	-0.197472	-0.512541	-0.775261	-0.183238	0.507289	-0.328713
2335	8.981204	-0.367031	4.087877	-0.012282	-0.020322	-0.033464	-0.584377	-0.198460	-0.510721	-0.775290	-0.183590	0.507640	-0.327904
2336	8.767370	-0.302679	4.142160	-0.005488	-0.030804	-0.033554	-0.585041	-0.198891	-0.509936	-0.775212	-0.184049	0.508064	-0.327174
2337	9.010558	-0.352071	4.029299	0.003987	-0.033308	0.004833	-0.585175	-0.198340	-0.509924	-0.774801	-0.184351	0.508646	-0.327074
2338	9.090321	-0.463421	3.938702	0.044219	-0.019878	0.018733	-0.586372	-0.199200	-0.508355	-0.774308	-0.184977	0.508768	-0.327698
2339	9.043847	-0.462959	4.152863	0.020685	-0.006144	0.043259	-0.587967	-0.199236	-0.506766	-0.773858	-0.184967	0.508963	-0.328463
2340	9.033744	-0.546702	4.050206	0.073034	-0.019204	0.070115	-0.587968	-0.199516	-0.506508	-0.772925	-0.185512	0.509072	-0.330179
2341	8.985540	-0.468472	4.037905	0.094183	0.010259	0.076227	-0.587714	-0.198695	-0.505705	-0.772146	-0.186190	0.508649	-0.332264
2342	8.843834	-0.582831	3.952381	0.125365	0.024131	0.070931	-0.588369	-0.199806	-0.505722	-0.771447	-0.187244	0.507739	-0.334680
2343	8.711895	-0.696951	3.837578	0.139488	0.045007	0.072684	-0.588499	-0.201055	-0.505351	-0.770861	-0.188414	0.506461	-0.337301
2344	8.981189	-0.397033	3.947011	0.115971	0.035716	0.112862	-0.591275	-0.200815	-0.504669	-0.770015	-0.188820	0.505583	-0.340309
2345	8.951290	-0.492859	4.074670	0.118403	0.011827	0.076159	-0.589958	-0.200665	-0.504544	-0.769135	-0.189852	0.504963	-0.342637
2346	9.081342	-0.323108	3.989334	0.052543	-0.008716	0.079783	-0.590749	-0.200534	-0.504667	-0.768297	-0.189915	0.505073	-0.344317
2347	8.985276	-0.466342	4.284922	0.030882	-0.011379	0.037973	-0.590366	-0.200550	-0.503092	-0.767774	-0.190149	0.505258	-0.345080
2348	9.214228	-0.452510	4.173289	0.021649	0.003173	0.004929	-0.591425	-0.200011	-0.502811	-0.767686	-0.190412	0.505112	-0.345345
2349	8.553876	-0.570184	4.351521	0.077404	-0.020520	-0.005857	-0.592737	-0.202098	-0.502711	-0.767201	-0.191861	0.504939	-0.345874
2350	8.737309	-0.462031	4.087316	0.111584	-0.010826	-0.026849	-0.591970	-0.203378	-0.499192	-0.766843	-0.193921	0.504263	-0.346504
2351	8.616494	-0.310650	4.101947	0.146753	-0.067225	-0.011445	-0.592751	-0.205038	-0.499613	-0.765653	-0.196812	0.504292	-0.347462
2352	8.875051	-0.233585	3.956632	0.187570	-0.075444	0.041651	-0.594346	-0.209520	-0.496009	-0.763856	-0.199787	0.504338	-0.349646
2353	9.099256	-0.181842	3.932819	0.158216	-0.074206	0.082766	-0.595169	-0.210689	-0.491555	-0.761873	-0.201959	0.504755	-0.352114
2354	9.146843	-0.325525	4.157283	0.174808	-0.090339	0.096652	-0.599666	-0.213533	-0.488685	-0.759563	-0.204285	0.505319	-0.354943
2355	9.064162	-0.351876	3.969951	0.119594	-0.054716	0.083818	-0.601533	-0.214141	-0.485791	-0.757906	-0.205718	0.505703	-0.357104
2356	8.767152	-0.375913	3.959520	0.085935	-0.092480	0.062831	-0.603269	-0.213496	-0.483530	-0.756163	-0.207047	0.506781	-0.358500
2357	8.843773	-0.581098	4.015363	0.050210	-0.110243	0.094320	-0.604895	-0.212329	-0.478761	-0.754145	-0.207709	0.508531	-0.359886
2358	8.912582	-0.529466	3.682781	0.056045	-0.133859	0.095111	-0.607694	-0.211987	-0.475315	-0.751858	-0.208553	0.510572	-0.361291
2359	9.005420	-0.418865	3.926769	0.048121	-0.127620	0.088179	-0.611010	-0.212050	-0.472925	-0.749700	-0.209366	0.512563	-0.362483
2360	8.961359	-0.526563	3.601790	0.073291	-0.137710	0.055805	-0.613945	-0.212687	-0.468577	-0.747570	-0.210894	0.514360	-0.363451
2361	9.195697	-0.397691	3.620004	0.026200	-0.119521	0.030721	-0.617413	-0.210976	-0.464572	-0.745988	-0.211913	0.516145	-0.363578
2362	9.227833	-0.689273	3.840297	0.050561	-0.072294	0.013377	-0.618097	-0.210050	-0.461919	-0.744927	-0.213058	0.516945	-0.363949
2363	9.160533	-0.572980	3.693383	0.014350	-0.038606	0.003087	-0.619690	-0.211054	-0.460218	-0.744429	-0.213589	0.517486	-0.363887
2364	9.018131	-0.771887	3.790695	-0.034089	-0.043428	0.000597	-0.618910	-0.212176	-0.458273	-0.744116	-0.213398	0.518414	-0.363318
2365	9.109640	-0.531562	3.719362	-0.076022	-0.063950	-0.007201	-0.621818	-0.211104	-0.457968	-0.743816	-0.212864	0.519939	-0.362064
2366	8.951458	-0.539526	3.684161	-0.144269	-0.053060	-0.050608	-0.623271	-0.209037	-0.458705	-0.744238	-0.211631	0.521588	-0.359540
2367	9.141324	-0.552040	3.570635	-0.191766	-0.063547	-0.083615	-0.621431	-0.207917	-0.458434	-0.744971	-0.210161	0.523602	-0.355938
2368	9.160797	-0.556735	3.541062	-0.225390	-0.053896	-0.123610	-0.621963	-0.208346	-0.457649	-0.746218	-0.208484	0.525514	-0.351466
2369	9.199450	-0.614800	3.493336	-0.266467	-0.030995	-0.116436	-0.621704	-0.204598	-0.458892	-0.747798	-0.206000	0.527405	-0.346709
2370	9.311655	-0.558126	3.549664	-0.266517	0.010590	-0.097116	-0.620112	-0.201511	-0.461472	-0.749665	-0.202963	0.528719	-0.342439
2371	9.218410	-0.716149	3.423656	-0.275307	0.026039	-0.074367	-0.619058	-0.198723	-0.462608	-0.751542	-0.199491	0.529955	-0.338432
2372	9.174669	-0.694555	3.480666	-0.247654	0.015265	-0.069253	-0.617450	-0.195889	-0.467035	-0.753146	-0.196400	0.531151	-0.334780
2373	9.058368	-0.578662	3.627864	-0.233905	0.034572	-0.079734	-0.616653	-0.193926	-0.468711	-0.754944	-0.193534	0.531925	-0.331150
2374	9.048937	-0.550495	3.502571	-0.228224	-0.002142	-0.079861	-0.616633	-0.190004	-0.472973	-0.756320	-0.190951	0.533187	-0.327459
2375	9.135999	-0.620570	3.625473	-0.232384	-0.038588	-0.095631	-0.616916	-0.188091	-0.471487	-0.757402	-0.188746	0.534965	-0.323309
2376	9.276962	-0.646336	3.650907	-0.160313	-0.046478	-0.076649	-0.616781	-0.184611	-0.473523	-0.757996	-0.187438	0.536446	-0.320210
2377	9.166907	-0.742424	3.644817	-0.091311	-0.057414	-0.079505	-0.617184	-0.185322	-0.472219	-0.758221	-0.187304	0.537641	-0.317742
2378	9.101383	-0.724140	3.578793	-0.030105	-0.070712	-0.041354	-0.618243	-0.185755	-0.471562	-0.757829	-0.187744	0.538782	-0.316484
2379	8.897866	-0.564869	3.602711	0.037346	-0.132849	-0.009502	-0.620121	-0.184435	-0.468235	-0.756311	-0.189272	0.540553	-0.316184
2380	9.233411	-0.664315	3.334457	0.076597	-0.178573	-0.013175	-0.623840	-0.188682	-0.463032	-0.754162	-0.191705	0.542747	-0.316093
2381	9.429398	-0.458492	3.228741	0.139986	-0.162858	-0.042964	-0.625579	-0.189709	-0.459621	-0.752116	-0.195330	0.544185	-0.316277
2382	9.707089	-0.444398	3.055452	0.148118	-0.115704	-0.048047	-0.628641	-0.191730	-0.455167	-0.750574	-0.198807	0.544831	-0.316660
2383	9.306683	-0.256200	3.031061	0.118848	-0.081573	0.021834	-0.631035	-0.194842	-0.451267	-0.749059	-0.200901	0.545432	-0.317889
2384	9.031617	-0.309861	2.828413	0.124452	-0.061330	0.068938	-0.632113	-0.198780	-0.446603	-0.747438	-0.202413	0.545863	-0.319999
2385	9.300512	-0.488779	2.993993	0.151663	-0.007356	0.062095	-0.632907	-0.199071	-0.446077	-0.746325	-0.204086	0.545303	-0.322478
2386	9.358226	-0.573760	3.170631	0.139253	0.014064	0.037789	-0.633455	-0.197996	-0.444079	-0.745659	-0.205662	0.544380	-0.324570
2387	9.394715	-0.590252	3.096912	0.142439	0.064653	0.041419	-0.632916	-0.201169	-0.444014	-0.745486	-0.206946	0.542714	-0.326934
2388	9.102177	-0.650151	3.252943	0.169051	0.071696	0.029112	-0.632501	-0.202524	-0.445754	-0.745363	-0.208684	0.540688	-0.329455
2389	9.089321	-0.330626	3.344958	0.140012	0.093368	0.000439	-0.630502	-0.207474	-0.445998	-0.745767	-0.210174	0.538422	-0.331301
2390	8.996776	-0.325963	3.434332	0.077980	0.078286	-0.062240	-0.629960	-0.208834	-0.447212	-0.746686	-0.211495	0.536504	-0.331502
2391	9.005138	-0.111729	3.592156	0.048159	0.025076	-0.054473	-0.627039	-0.212805	-0.447707	-0.747108	-0.212656	0.535613	-0.331248
2392	9.688931	-0.073769	3.799667	0.048776	-0.011307	-0.085876	-0.625711	-0.215557	-0.447508	-0.747342	-0.214383	0.535124	-0.330397
2393	9.478311	-0.348675	3.577852	0.092215	0.006401	-0.010071	-0.624915	-0.218319	-0.446911	-0.747086	-0.215849	0.534397	-0.331199
2394	8.956833	-0.500383	3.432771	0.128589	-0.064575	0.100331	-0.627307	-0.217678	-0.444908	-0.745166	-0.217129	0.534971	-0.333750
2395	8.798047	-0.215696	3.275839	0.169369	-0.165560	0.117315	-0.632349	-0.218193	-0.440937	-0.741876	-0.219514	0.536824	-0.336531
2396	9.017472	-0.094201	3.534008	0.102213	-0.229662	0.003959	-0.635432	-0.217467	-0.435245	-0.738925	-0.222529	0.539589	-0.336623
2397	9.097033	0.616498	3.522918	-0.044686	-0.257780	-0.129210	-0.637334	-0.218684	-0.427892	-0.737226	-0.225025	0.543107	-0.333011
2398	9.044823	0.459618	3.701072	-0.182740	-0.280228	-0.189047	-0.643173	-0.221857	-0.421863	-0.736236	-0.226251	0.547618	-0.326928
2399	9.243140	0.205418	3.484633	-0.248187	-0.376711	-0.138484	-0.647307	-0.222802	-0.415934	-0.734156	-0.226604	0.554097	-0.320377
2400	9.301325	0.198314	3.642999	-0.256478	-0.434605	-0.017369	-0.653205	-0.220231	-0.405452	-0.730570	-0.225809	0.562044	-0.315252
2401	9.257668	0.117343	3.095624	-0.211694	-0.355018	0.014997	-0.658419	-0.218448	-0.397620	-0.727489	-0.224814	0.568547	-0.311405
2402	9.069135	0.319114	2.996312	-0.190094	-0.270405	0.017740	-0.663497	-0.212489	-0.392205	-0.725137	-0.223529	0.573763	-0.308234
2403	9.212715	0.340960	3.104689	-0.157204	-0.162032	0.050246	-0.666978	-0.208714	-0.387634	-0.723759	-0.221712	0.577204	-0.306353
2404	9.444236	0.406563	3.139017	-0.145688	-0.056330	0.095027	-0.669385	-0.202675	-0.386444	-0.723161	-0.218854	0.579360	-0.305750
2405	9.331567	0.304226	3.261231	-0.146079	0.031825	0.153714	-0.670484	-0.195808	-0.384196	-0.723349	-0.214815	0.580327	-0.306334
2406	9.022135	0.578492	2.846123	-0.209073	0.075716	0.179237	-0.670475	-0.190514	-0.387774	-0.724009	-0.209248	0.581303	-0.306777
2407	9.929246	0.047025	2.786124	-0.221597	0.090960	0.304246	-0.668785	-0.179975	-0.389681	-0.724248	-0.202013	0.582449	-0.308882
2408	9.863923	-0.316072	2.743721	-0.190584	0.168808	0.337550	-0.670238	-0.167069	-0.395464	-0.724867	-0.194274	0.582555	-0.312177
2409	10.501622	-1.155459	2.639555	-0.178707	0.160967	0.477240	-0.670017	-0.148236	-0.399037	-0.724556	-0.185180	0.583009	-0.317532
2410	10.502838	-1.791215	2.615947	-0.084983	0.161381	0.407254	-0.667395	-0.134060	-0.403772	-0.724132	-0.178170	0.582728	-0.322981
2411	9.494722	-1.968311	2.290458	0.163585	0.152632	0.312159	-0.669396	-0.124668	-0.405281	-0.723410	-0.175954	0.580428	-0.329880
2412	8.498235	-1.852243	1.787271	0.374755	0.022646	0.382528	-0.669405	-0.119402	-0.406623	-0.719784	-0.176778	0.578974	-0.339779
2413	8.959148	-2.089942	1.850723	0.444864	-0.122242	0.333163	-0.671839	-0.116185	-0.400755	-0.714575	-0.180167	0.578762	-0.349223
2414	9.907456	-2.171195	2.096432	0.314094	-0.114111	0.201143	-0.674778	-0.115577	-0.396514	-0.710691	-0.183124	0.578939	-0.355266
2415	10.171130	-2.002269	2.201708	0.174430	-0.054481	0.036014	-0.677712	-0.116630	-0.392042	-0.709224	-0.185588	0.578547	-0.357551
2416	9.403495	-1.712521	2.499602	0.132934	-0.017517	-0.056366	-0.676149	-0.118174	-0.388928	-0.708921	-0.188257	0.577665	-0.358181
2417	8.531215	-1.917773	2.419975	0.159594	0.004722	0.079577	-0.677481	-0.119598	-0.386580	-0.707856	-0.189563	0.576703	-0.361137
2418	8.548250	-2.331007	2.457283	0.093371	-0.073729	0.202582	-0.679084	-0.116310	-0.385714	-0.705172	-0.189090	0.577865	-0.364760
2419	8.914100	-2.151705	2.642673	0.016732	-0.076397	0.181031	-0.680167	-0.114141	-0.383296	-0.702947	-0.187748	0.579458	-0.367213
2420	9.205705	-2.190066	2.812150	-0.067972	-0.074550	0.101958	-0.681517	-0.109479	-0.381616	-0.701575	-0.186173	0.581415	-0.367544
2421	8.957207	-2.250406	2.754076	-0.135421	-0.030351	0.000194	-0.682221	-0.104275	-0.378615	-0.701768	-0.184418	0.582787	-0.365883
2422	8.844625	-2.361116	2.755101	-0.203187	-0.018296	-0.062383	-0.683399	-0.102189	-0.380669	-0.702748	-0.182434	0.584328	-0.362526
2423	8.769442	-2.316801	2.757468	-0.244093	-0.007643	-0.158198	-0.682613	-0.101356	-0.380395	-0.704729	-0.180789	0.585565	-0.357473
2424	8.820289	-2.363233	2.745947	-0.221606	-0.039323	-0.261267	-0.682070	-0.103550	-0.381231	-0.706915	-0.181007	0.586777	-0.350998
2425	9.135465	-2.673023	2.196711	-0.175363	-0.106844	-0.216160	-0.681527	-0.108523	-0.380808	-0.707835	-0.181653	0.588682	-0.345580
2426	10.971796	-2.352478	2.517218	-0.142797	-0.081589	-0.309260	-0.681143	-0.111316	-0.378105	-0.709508	-0.183835	0.589718	-0.339169
2427	11.123139	-1.366947	2.842532	0.051499	-0.009085	-0.451875	-0.681404	-0.120207	-0.374334	-0.712277	-0.189792	0.587778	-0.333403
2428	9.365788	-0.713771	2.214443	0.272145	0.135937	-0.305915	-0.678154	-0.135466	-0.377553	-0.714846	-0.196360	0.582875	-0.332709
2429	9.721950	-1.419909	2.133206	0.283873	0.112421	-0.164582	-0.675478	-0.146774	-0.377007	-0.716145	-0.201441	0.578695	-0.334170
2430	9.469312	-2.226165	1.919325	0.242849	0.206858	-0.042035	-0.673317	-0.152509	-0.380556	-0.717815	-0.204034	0.573956	-0.337174
2431	9.715084	-1.847282	1.710804	0.172100	0.237139	-0.045235	-0.670631	-0.156437	-0.384598	-0.720122	-0.205252	0.569212	-0.339548
2432	9.342568	-0.992291	1.954348	0.195965	0.295650	-0.153443	-0.665815	-0.162395	-0.390274	-0.723696	-0.207816	0.563007	-0.340734
2433	9.487084	-0.777994	2.220412	0.307882	0.279575	-0.240167	-0.659011	-0.171654	-0.395504	-0.727148	-0.212911	0.555880	-0.341938
2434	8.984203	-0.205912	2.245016	0.372304	0.244870	-0.274609	-0.653494	-0.185184	-0.402651	-0.730121	-0.219693	0.548607	-0.343059
2435	8.801009	0.105859	2.292429	0.354897	0.188294	-0.328859	-0.647877	-0.199874	-0.405350	-0.732821	-0.227071	0.542004	-0.342993
2436	8.595366	0.683420	2.029366	0.282307	0.086941	-0.393577	-0.643617	-0.211859	-0.404566	-0.735140	-0.234873	0.537010	-0.340622
2437	9.206144	1.125800	2.161995	0.178177	0.009653	-0.330640	-0.637499	-0.226446	-0.404111	-0.736606	-0.240941	0.534160	-0.337687
2438	10.169857	0.854691	2.881655	0.139646	0.009102	-0.196018	-0.636823	-0.236140	-0.401678	-0.737302	-0.245095	0.532133	-0.336375
2439	10.029280	0.581190	3.137674	0.072240	0.077916	0.005003	-0.635624	-0.239028	-0.401744	-0.737708	-0.245594	0.530597	-0.337545
2440	9.506650	0.315405	3.431685	-0.008192	0.087774	0.190133	-0.636140	-0.236930	-0.404197	-0.737362	-0.242903	0.530300	-0.340701
2441	8.884374	0.432557	3.418671	-0.091017	0.040930	0.218045	-0.635088	-0.231645	-0.406204	-0.736725	-0.238984	0.531426	-0.343088
2442	8.666712	0.619158	3.176955	-0.184190	-0.073750	0.121987	-0.636028	-0.224177	-0.407627	-0.735971	-0.235484	0.534383	-0.342532
2443	8.976762	0.403464	3.343482	-0.227679	-0.147693	0.062663	-0.640411	-0.218155	-0.406687	-0.735020	-0.232510	0.538440	-0.340246
2444	9.384226	0.171599	3.359824	-0.184306	-0.171116	0.078258	-0.645741	-0.209679	-0.403850	-0.733489	-0.230120	0.542599	-0.338563
2445	9.281578	0.104014	3.404818	-0.097141	-0.143031	0.137389	-0.647758	-0.205312	-0.401250	-0.731455	-0.228217	0.546000	-0.338783
2446	8.950709	0.079917	3.206301	-0.014897	-0.116763	0.208698	-0.651229	-0.200132	-0.398493	-0.728818	-0.226518	0.548785	-0.341100
2447	8.980351	0.106748	2.951755	0.043088	-0.130209	0.257336	-0.654705	-0.194683	-0.395203	-0.725447	-0.225264	0.551549	-0.344640
2448	9.422389	-0.088537	2.706311	0.101302	-0.057194	0.353409	-0.657531	-0.187852	-0.391497	-0.721896	-0.223233	0.553287	-0.350581
2449	9.722489	-0.262525	3.280452	0.092427	0.074072	0.440231	-0.661540	-0.174079	-0.391458	-0.719213	-0.219241	0.553510	-0.358179
2450	9.644641	-0.192778	3.619814	0.014526	0.132801	0.410080	-0.662734	-0.164791	-0.394947	-0.717651	-0.213958	0.553304	-0.364765
2451	9.508061	-0.242744	3.634365	-0.081498	0.126808	0.289955	-0.661699	-0.153418	-0.397754	-0.717324	-0.208735	0.553276	-0.368459
2452	9.643405	-0.870037	3.399541	-0.251171	0.063941	0.257210	-0.662117	-0.142897	-0.399909	-0.717161	-0.201814	0.555301	-0.369583
2453	9.071681	-0.942156	2.900812	-0.431155	0.080496	0.196638	-0.663970	-0.130280	-0.405037	-0.718367	-0.192929	0.558063	-0.367823
2454	9.268819	-1.414040	2.613503	-0.421609	0.067040	0.158271	-0.661603	-0.118179	-0.409811	-0.719544	-0.184608	0.560822	-0.365589
2455	9.315216	-1.805353	2.621388	-0.309098	0.028035	0.138690	-0.661638	-0.107534	-0.410521	-0.720012	-0.178475	0.563159	-0.364118
2456	9.323083	-2.132867	2.597173	-0.119928	-0.067038	0.094291	-0.662045	-0.101719	-0.411849	-0.718991	-0.176175	0.565365	-0.363836
2457	9.102771	-2.411904	2.317410	0.175984	-0.050021	0.096958	-0.665119	-0.099035	-0.408091	-0.717113	-0.178025	0.565150	-0.366962
2458	9.051694	-2.934603	1.768761	0.408226	-0.331532	0.322311	-0.671132	-0.095187	-0.400344	-0.709494	-0.182653	0.568049	-0.374936
2459	10.021605	-3.057859	2.064222	0.462895	-0.333545	0.295272	-0.676766	-0.094141	-0.389236	-0.701717	-0.188366	0.570405	-0.383079
2460	10.217119	-2.450205	2.281437	0.455427	-0.266372	0.249224	-0.682912	-0.094327	-0.379333	-0.694997	-0.193955	0.571585	-0.390707
2461	9.342037	-2.291685	2.236111	0.464612	-0.249461	0.188034	-0.688535	-0.091317	-0.370553	-0.688784	-0.200202	0.572204	-0.397590
2462	8.646794	-2.256276	1.768401	0.457227	-0.223006	0.191504	-0.693332	-0.093945	-0.363206	-0.682838	-0.206072	0.572408	-0.404493
2463	8.790212	-2.685794	1.863092	0.350219	-0.145483	0.197337	-0.697224	-0.093255	-0.355274	-0.678038	-0.209746	0.572471	-0.410546
2464	9.129979	-2.798172	2.103044	0.213535	-0.183197	0.208163	-0.699505	-0.094449	-0.350021	-0.673309	-0.211775	0.574090	-0.415002
2465	9.187547	-2.905183	2.296322	0.064911	-0.101132	0.171344	-0.700870	-0.092312	-0.345367	-0.670357	-0.211464	0.575766	-0.417611
2466	9.050076	-3.119624	2.257703	-0.142389	-0.077120	0.083919	-0.703937	-0.089060	-0.342781	-0.669358	-0.209246	0.578370	-0.416730
2467	8.977323	-3.043195	2.427546	-0.222575	-0.053588	-0.034425	-0.703421	-0.085461	-0.342977	-0.669847	-0.207010	0.580931	-0.413487
2468	8.752266	-3.282001	2.245321	-0.237558	-0.026931	-0.103226	-0.704752	-0.086326	-0.341143	-0.671358	-0.205256	0.582853	-0.409184
2469	8.799544	-3.531907	2.197086	-0.283226	-0.067366	-0.121492	-0.705018	-0.084805	-0.341506	-0.672595	-0.203261	0.585713	-0.404030
2470	9.173637	-3.644458	2.206213	-0.245113	-0.022041	-0.138849	-0.706471	-0.083293	-0.341991	-0.674442	-0.201773	0.587449	-0.399149
2471	9.105339	-3.668374	2.226821	-0.139047	0.036555	-0.137256	-0.705817	-0.085936	-0.340076	-0.676382	-0.200998	0.587668	-0.395921
2472	8.798144	-3.790689	2.111107	-0.081210	0.099025	-0.132050	-0.703004	-0.088620	-0.344094	-0.678909	-0.200674	0.586469	-0.393531
2473	9.497800	-3.975060	2.215810	-0.017523	0.078726	-0.214156	-0.701641	-0.094095	-0.346974	-0.681419	-0.202035	0.584850	-0.390897
2474	9.888090	-2.938893	2.386199	0.077614	0.113684	-0.367898	-0.698656	-0.106718	-0.351323	-0.685287	-0.206508	0.581222	-0.387193
2475	9.899687	-1.824399	2.133027	0.270419	0.065975	-0.523974	-0.695938	-0.122128	-0.354015	-0.688784	-0.215484	0.576208	-0.383573
2476	9.353477	-0.389171	1.846457	0.342551	0.063782	-0.408418	-0.692708	-0.141310	-0.352972	-0.691133	-0.224413	0.570940	-0.382101
2477	9.997880	-0.908341	1.756381	0.335182	-0.005615	-0.129318	-0.690689	-0.154149	-0.351926	-0.690376	-0.230323	0.568063	-0.384234
2478	10.200390	-0.813157	1.772429	0.299772	0.078438	0.031541	-0.690672	-0.159542	-0.351507	-0.689628	-0.233503	0.564843	-0.388384
2479	9.957861	-0.179160	2.143000	0.234264	0.141197	0.020470	-0.689067	-0.165743	-0.351379	-0.689802	-0.235221	0.561375	-0.392050
2480	9.769821	0.183374	2.433384	0.268774	0.134528	-0.012860	-0.687834	-0.170801	-0.354644	-0.690134	-0.238021	0.557372	-0.395471
2481	9.535507	0.123626	2.750304	0.353302	0.131162	-0.058501	-0.687153	-0.174651	-0.355514	-0.690223	-0.242385	0.552665	-0.399253
2482	9.646493	0.008193	3.005183	0.477063	0.090639	0.006474	-0.685533	-0.181246	-0.356972	-0.688828	-0.248169	0.547642	-0.404990
2483	8.948954	0.139070	2.906934	0.529207	0.141281	-0.003252	-0.683931	-0.188981	-0.355822	-0.687631	-0.254255	0.541521	-0.411429
2484	8.663434	0.425288	2.929712	0.504441	0.065771	-0.069760	-0.681660	-0.201696	-0.353460	-0.686314	-0.261402	0.536114	-0.416202
2485	8.496103	0.537688	2.993290	0.509010	-0.015219	-0.138076	-0.682051	-0.210865	-0.349694	-0.684532	-0.269944	0.531456	-0.419643
2486	8.781906	0.320705	3.075611	0.498833	-0.115703	-0.085928	-0.680348	-0.219758	-0.344228	-0.681296	-0.278648	0.528394	-0.423073
2487	9.439037	0.352996	3.157745	0.426543	-0.127469	0.013786	-0.681968	-0.228032	-0.335701	-0.677387	-0.285376	0.526667	-0.427001
2488	9.482702	0.305426	3.034991	0.370813	-0.057139	0.118830	-0.684642	-0.229921	-0.330459	-0.673627	-0.289644	0.524962	-0.432144
2489	9.436656	0.316748	2.924833	0.240723	0.027883	0.216262	-0.685723	-0.230807	-0.326787	-0.670620	-0.290395	0.523812	-0.437676
2490	9.209189	0.073589	2.699016	0.082809	0.113364	0.301562	-0.687844	-0.225425	-0.327980	-0.668646	-0.287389	0.523320	-0.443234
2491	9.329374	0.269741	2.868529	-0.098013	0.178824	0.227260	-0.688635	-0.217789	-0.331636	-0.669047	-0.282166	0.523143	-0.446183
2492	9.757404	0.238568	2.940524	-0.207213	0.196905	0.127391	-0.685953	-0.212135	-0.339697	-0.671106	-0.276333	0.523084	-0.446811
2493	10.779964	-0.813764	3.575061	-0.310774	0.211882	0.195174	-0.684884	-0.204045	-0.345067	-0.673278	-0.268297	0.524113	-0.447235
2494	9.725782	-1.404310	3.135787	-0.359311	0.344044	0.274088	-0.683507	-0.189489	-0.358991	-0.676305	-0.257516	0.524155	-0.448952
2495	9.446844	-1.648196	3.235614	-0.293415	0.252590	0.282342	-0.682403	-0.177173	-0.370722	-0.677900	-0.248371	0.524845	-0.450889
2496	8.471132	-1.258283	2.977983	-0.065748	0.140779	0.195684	-0.680815	-0.168533	-0.375428	-0.677935	-0.244159	0.524529	-0.453498
2497	8.104733	-1.658592	2.142952	0.192549	-0.077121	0.162889	-0.682147	-0.164677	-0.375604	-0.674689	-0.245818	0.524675	-0.457258
2498	9.246611	-1.965335	2.213905	0.232382	-0.203235	0.143436	-0.686435	-0.163435	-0.367922	-0.670092	-0.249305	0.526020	-0.460572
2499	10.555304	-1.921044	2.901030	0.151479	-0.103271	0.079613	-0.689385	-0.165209	-0.361097	-0.667475	-0.251513	0.526499	-0.462620
2500	10.197166	-1.518099	3.181391	0.071180	-0.003261	0.043401	-0.692028	-0.165521	-0.360295	-0.666673	-0.252056	0.526129	-0.463901
2501	8.957994	-1.182596	3.219636	-0.009254	-0.008037	-0.033364	-0.690321	-0.164960	-0.359639	-0.666911	-0.252431	0.526247	-0.463220
2502	8.584517	-0.983925	3.105181	-0.175788	-0.059260	-0.074972	-0.691124	-0.163597	-0.358817	-0.667863	-0.251434	0.528315	-0.460026
2503	8.598721	-1.045149	3.142723	-0.359808	-0.114923	-0.165300	-0.692848	-0.163352	-0.357748	-0.669935	-0.249502	0.532387	-0.453322
2504	9.112166	-1.432730	3.328739	-0.587430	-0.107777	-0.187172	-0.692704	-0.163192	-0.359324	-0.673355	-0.244601	0.538208	-0.443955
2505	9.093257	-1.358476	3.214007	-0.771644	-0.028794	-0.228291	-0.692171	-0.158037	-0.362381	-0.678747	-0.236959	0.544318	-0.432285
2506	8.994919	-1.651776	2.592232	-0.834466	0.016348	-0.282050	-0.693482	-0.154009	-0.365185	-0.685193	-0.228557	0.549910	-0.419370
2507	9.427930	-1.638292	2.793081	-0.804945	0.051262	-0.407574	-0.689490	-0.151689	-0.370691	-0.692724	-0.221603	0.554069	-0.405010
2508	9.524384	-1.847127	2.504579	-0.763637	0.207632	-0.372326	-0.686263	-0.150033	-0.378966	-0.701305	-0.213456	0.555670	-0.392222
2509	9.378535	-1.759477	2.814289	-0.721196	0.374261	-0.324032	-0.678782	-0.148280	-0.391479	-0.710949	-0.204021	0.554683	-0.381122
2510	10.025345	-1.748662	3.310410	-0.622849	0.461385	-0.368453	-0.669033	-0.144796	-0.408050	-0.721303	-0.195718	0.551316	-0.370765
2511	9.505002	-0.797166	3.503052	-0.452208	0.374557	-0.416477	-0.661530	-0.149819	-0.420039	-0.730195	-0.191032	0.547642	-0.361124
2512	9.106951	-0.736037	2.893246	-0.451679	0.197439	-0.314129	-0.654458	-0.152538	-0.428823	-0.736289	-0.186455	0.546812	-0.352292
2513	9.112143	-0.666443	2.961916	-0.659769	0.135474	-0.276197	-0.650585	-0.150061	-0.435903	-0.742076	-0.178850	0.548445	-0.341387
2514	8.323455	0.081234	2.695372	-0.983991	0.090212	-0.332280	-0.646434	-0.144224	-0.446338	-0.748679	-0.167252	0.552545	-0.325885
2515	8.234061	0.542422	2.328691	-1.189260	-0.071858	-0.470024	-0.645102	-0.133908	-0.452718	-0.754659	-0.155182	0.559682	-0.305227
2516	10.221071	0.070431	3.077544	-1.213877	-0.137595	-0.537810	-0.645122	-0.124907	-0.454512	-0.759890	-0.143672	0.567330	-0.282952
2517	11.379480	-0.622086	3.777022	-1.024178	-0.015774	-0.303993	-0.643415	-0.115175	-0.458145	-0.764186	-0.131779	0.572420	-0.266438
2518	9.689247	-0.894749	3.623318	-0.892640	0.054144	-0.021802	-0.643697	-0.101033	-0.462465	-0.767140	-0.118083	0.576231	-0.255949
2519	8.140629	-0.259832	3.387252	-0.889945	0.035725	-0.043106	-0.644100	-0.086875	-0.468231	-0.769761	-0.104893	0.580073	-0.244910
2520	7.827711	-0.114768	3.244000	-0.888598	-0.068683	-0.169076	-0.644007	-0.073734	-0.469549	-0.771517	-0.093497	0.585064	-0.231775
2521	8.701804	-0.002591	3.397322	-0.817102	-0.192396	-0.237547	-0.645376	-0.059930	-0.469923	-0.771815	-0.084743	0.591279	-0.217966
2522	9.308405	-0.345516	3.204088	-0.645603	-0.162811	-0.159331	-0.648344	-0.052839	-0.465027	-0.771593	-0.077362	0.596314	-0.207532
2523	9.043731	0.024565	2.430947	-0.494345	-0.053981	-0.088025	-0.649704	-0.044024	-0.464053	-0.772088	-0.071237	0.599015	-0.199966
2524	9.481669	-0.406685	2.453432	-0.365903	0.082155	0.065618	-0.650002	-0.035881	-0.463758	-0.773294	-0.064469	0.599318	-0.196665
2525	9.719837	-0.769525	3.031158	-0.300264	0.146511	0.149426	-0.649190	-0.029310	-0.469288	-0.774883	-0.057714	0.598391	-0.195326
2526	10.212563	-0.583538	2.952204	-0.296160	0.164740	0.095442	-0.644328	-0.016505	-0.473146	-0.776790	-0.051334	0.597124	-0.193404
2527	10.631618	-1.252340	3.397905	-0.322201	0.171974	0.079977	-0.641410	-0.009224	-0.478546	-0.778906	-0.044986	0.595740	-0.190723
2528	9.890729	-1.596614	2.615908	-0.396030	0.159812	0.020758	-0.639169	-0.000866	-0.482342	-0.781043	-0.037955	0.594792	-0.186423
2529	9.372649	-1.135625	2.600540	-0.351053	0.164345	-0.052758	-0.636655	0.006676	-0.486945	-0.783493	-0.032766	0.593462	-0.181296
2530	8.437296	-0.962163	2.128236	-0.184979	0.166375	-0.126674	-0.632147	0.010928	-0.491890	-0.786020	-0.030762	0.591467	-0.177178
2531	8.656361	-1.817239	2.011725	-0.099990	0.049414	-0.072179	-0.630153	0.011389	-0.494000	-0.786957	-0.030143	0.591007	-0.174647
2532	9.234990	-2.347996	1.923003	-0.077373	-0.017379	0.036742	-0.629901	0.012902	-0.493314	-0.786652	-0.028548	0.591606	-0.174258
2533	10.261816	-2.290654	2.306890	-0.158923	-0.019322	0.066788	-0.630441	0.016211	-0.493244	-0.786284	-0.025558	0.592543	-0.173199
2534	10.065090	-1.713879	2.767600	-0.241962	0.044817	-0.074180	-0.631498	0.017866	-0.493861	-0.787168	-0.022474	0.592664	-0.169145
2535	8.987065	-1.280500	2.830151	-0.305816	-0.001222	-0.201687	-0.630444	0.020098	-0.494745	-0.787955	-0.020286	0.593659	-0.162122
2536	8.490190	-1.395472	2.636597	-0.368711	-0.059892	-0.208715	-0.631912	0.023669	-0.494269	-0.788025	-0.017141	0.595726	-0.154382
2537	8.591662	-1.524848	2.622725	-0.482009	-0.122350	-0.185854	-0.633528	0.025824	-0.491190	-0.787265	-0.012355	0.599087	-0.145450
2538	9.188782	-1.766589	2.726558	-0.600068	-0.120102	-0.173173	-0.637810	0.034299	-0.487572	-0.786396	-0.005326	0.602666	-0.135452
2539	9.247025	-1.777745	2.812224	-0.623002	-0.093199	-0.206164	-0.639712	0.041698	-0.484256	-0.785833	0.001541	0.605778	-0.124486
2540	9.106262	-1.713361	2.806706	-0.604263	-0.080779	-0.223658	-0.642132	0.047993	-0.481483	-0.785307	0.008132	0.608540	-0.113602
2541	8.805573	-1.577011	2.563771	-0.573767	0.033349	-0.263609	-0.642832	0.053759	-0.479260	-0.786166	0.013839	0.609335	-0.102288
2542	8.959186	-1.561642	2.371574	-0.546457	0.062212	-0.331623	-0.642311	0.056951	-0.479989	-0.787366	0.018522	0.609548	-0.090348
2543	9.522591	-2.164691	2.466200	-0.423249	0.134315	-0.427574	-0.643362	0.056389	-0.480125	-0.789564	0.020078	0.608327	-0.078248
2544	9.769796	-2.258778	2.880468	-0.255543	0.224871	-0.387630	-0.641600	0.053980	-0.484788	-0.792741	0.019758	0.605332	-0.068880
2545	10.030748	-1.704665	3.059089	-0.122208	0.248112	-0.378374	-0.635847	0.048053	-0.492179	-0.796190	0.017363	0.601694	-0.061186
2546	11.522538	-1.160602	3.630453	0.167369	0.225596	-0.549193	-0.632467	0.038906	-0.498040	-0.799554	0.008380	0.598074	-0.054323
2547	10.502866	-0.374781	3.386738	0.509834	0.285552	-0.401108	-0.627195	0.018037	-0.504015	-0.803422	-0.004362	0.592956	-0.053831
2548	9.321247	-0.724885	2.815814	0.487809	0.322927	-0.093183	-0.622057	0.002584	-0.512249	-0.807232	-0.012949	0.587224	-0.058103
2549	8.131146	0.004110	2.354882	0.284058	0.220762	-0.031214	-0.617721	-0.011643	-0.519795	-0.809771	-0.017749	0.583310	-0.060866
2550	7.620274	0.799192	1.976056	0.043393	0.028420	-0.110599	-0.614118	-0.014876	-0.523436	-0.810200	-0.019701	0.582787	-0.059554
2551	8.313348	0.656014	1.652914	-0.065136	-0.172759	-0.161325	-0.616368	-0.018385	-0.520859	-0.808377	-0.020890	0.585628	-0.055946
2552	10.593278	0.373801	2.574463	-0.060483	-0.299271	-0.006916	-0.623131	-0.017677	-0.516588	-0.804870	-0.020319	0.590551	-0.054958
2553	11.429992	-0.022268	3.057983	0.009824	-0.077540	0.217854	-0.626089	-0.013210	-0.511744	-0.803667	-0.018171	0.591931	-0.058364
2554	10.181702	-0.399227	3.212206	0.011928	0.037682	0.293036	-0.628634	-0.004542	-0.511027	-0.803733	-0.014840	0.591439	-0.063185
2555	8.608126	-0.293268	2.974029	-0.074038	0.045298	0.268627	-0.627726	0.002946	-0.512595	-0.803910	-0.010594	0.590931	-0.066458
2556	8.232234	-0.507509	2.882807	-0.113300	-0.098122	0.195028	-0.626032	0.011407	-0.514017	-0.802486	-0.006588	0.592725	-0.068191
2557	8.616641	-0.502205	2.982965	-0.032926	-0.244342	0.223224	-0.631507	0.017918	-0.508852	-0.799252	-0.003920	0.596754	-0.071170
2558	9.222636	-0.882928	3.135463	0.138960	-0.224594	0.206341	-0.636048	0.023202	-0.504243	-0.796229	-0.003988	0.600181	-0.076065
2559	9.174995	-0.707591	3.122110	0.377821	-0.163953	0.235448	-0.641379	0.025146	-0.498380	-0.793828	-0.007591	0.602243	-0.084160
2560	8.909446	-0.455903	2.519220	0.574519	-0.080081	0.261207	-0.641903	0.021534	-0.497132	-0.792253	-0.013691	0.602571	-0.095163
2561	9.362078	-0.418177	2.707854	0.666659	-0.037773	0.346608	-0.642688	0.017784	-0.496149	-0.790856	-0.020326	0.601968	-0.108482
2562	10.013279	-0.533550	2.976890	0.644609	0.035371	0.411542	-0.642538	0.013784	-0.496492	-0.790016	-0.025481	0.600139	-0.122710
2563	9.515575	0.059751	2.834603	0.513042	0.044948	0.326331	-0.642114	0.012304	-0.499286	-0.789429	-0.029775	0.598336	-0.133826
2564	9.663871	-0.365114	2.943775	0.442518	0.092090	0.197645	-0.641277	0.008770	-0.503176	-0.789683	-0.034142	0.595820	-0.142247
2565	9.872237	-1.320955	3.167490	0.369215	0.106704	0.342829	-0.638622	0.008546	-0.505172	-0.789683	-0.035807	0.593331	-0.151911
2566	8.729984	-2.032253	2.520294	0.303975	0.111426	0.424916	-0.636639	0.013298	-0.507985	-0.789436	-0.035220	0.590952	-0.162257
2567	9.713999	-2.633080	2.966019	0.391617	-0.076201	0.403414	-0.636252	0.016623	-0.508448	-0.786887	-0.037039	0.591184	-0.173026
2568	9.131262	-2.469281	2.654927	0.775713	-0.196315	0.318106	-0.640096	0.015443	-0.505551	-0.782760	-0.046150	0.591772	-0.186983
2569	8.901072	-2.003739	2.003417	1.039330	-0.334450	0.425015	-0.645129	0.007299	-0.499101	-0.776007	-0.058735	0.593429	-0.205441
2570	9.618734	-2.429241	2.167226	1.069398	-0.324803	0.447791	-0.653078	-0.002008	-0.490285	-0.768820	-0.071326	0.594464	-0.224590
2571	10.198618	-2.225163	2.580476	0.957305	-0.173473	0.317781	-0.658222	-0.015539	-0.483941	-0.763750	-0.083102	0.593264	-0.240454
2572	9.410808	-2.042896	2.954790	0.829990	-0.053102	0.292188	-0.658730	-0.024545	-0.482143	-0.760205	-0.092554	0.590512	-0.254595
2573	8.371606	-2.035470	3.090285	0.733372	-0.068063	0.305350	-0.661622	-0.030952	-0.480277	-0.756345	-0.100467	0.588393	-0.267662
2574	8.128735	-2.370978	3.105647	0.620050	-0.146216	0.330751	-0.663995	-0.037366	-0.477362	-0.751520	-0.106726	0.587924	-0.279595
2575	8.323479	-2.365051	3.077019	0.470570	-0.242439	0.297798	-0.669180	-0.039012	-0.471440	-0.745907	-0.111621	0.589595	-0.289035
2576	8.779521	-2.611936	3.096868	0.377111	-0.222365	0.280779	-0.673718	-0.037752	-0.465464	-0.740772	-0.115213	0.591362	-0.297109
2577	8.759808	-2.650820	3.116141	0.310184	-0.131769	0.221919	-0.677443	-0.037423	-0.461617	-0.737126	-0.117883	0.592009	-0.303768
2578	8.837369	-2.782947	2.710521	0.233702	-0.068511	0.131629	-0.679839	-0.037758	-0.458845	-0.734945	-0.120184	0.591935	-0.308262
2579	9.046840	-2.755299	2.681862	0.157333	0.004632	-0.032768	-0.681418	-0.041381	-0.457590	-0.734785	-0.122727	0.590857	-0.309704
2580	9.169470	-2.641732	2.414295	0.123643	0.018049	-0.193995	-0.681653	-0.048009	-0.457983	-0.735881	-0.126724	0.589378	-0.308309
2581	10.376560	-2.503722	3.046988	0.062019	0.141003	-0.333721	-0.679625	-0.054859	-0.460895	-0.739383	-0.130542	0.586108	-0.304549
2582	10.971247	-2.219785	3.691064	0.043613	0.293706	-0.485810	-0.672915	-0.068228	-0.468836	-0.745618	-0.135077	0.580228	-0.298568
2583	10.398743	-1.114962	3.448825	0.157276	0.241213	-0.624314	-0.667503	-0.086303	-0.477123	-0.751623	-0.143061	0.573989	-0.291775
2584	9.082249	-1.632082	2.939173	0.151531	0.251567	-0.273775	-0.661574	-0.099943	-0.486116	-0.755645	-0.147005	0.568556	-0.290059
2585	8.534692	-1.315822	2.423622	-0.051304	0.279983	-0.194723	-0.655681	-0.108080	-0.493421	-0.760061	-0.146650	0.564083	-0.287422
2586	8.104713	-0.768244	2.412295	-0.245873	0.201909	-0.236370	-0.649831	-0.109200	-0.498614	-0.764384	-0.144420	0.561748	-0.281601
2587	8.230237	-0.140846	2.214932	-0.271162	0.046980	-0.364133	-0.646065	-0.113077	-0.505820	-0.767673	-0.143967	0.561549	-0.273155
2588	9.889802	-0.021702	2.885332	-0.250758	-0.078558	-0.315451	-0.646837	-0.116944	-0.506417	-0.769206	-0.144075	0.563233	-0.265203
2589	10.835262	-0.141237	3.302480	-0.174710	-0.037618	-0.097329	-0.646833	-0.116244	-0.507192	-0.769748	-0.142614	0.564536	-0.261628
2590	10.157352	-0.759447	3.536947	-0.108156	0.032809	0.057900	-0.648416	-0.114732	-0.507808	-0.770112	-0.140123	0.564793	-0.261348
2591	8.532294	-0.700244	3.396148	-0.102264	0.016882	0.094212	-0.646958	-0.113317	-0.509368	-0.770055	-0.137326	0.565398	-0.261691
2592	8.001031	-0.432178	3.262459	-0.049765	-0.132584	0.037794	-0.649230	-0.110051	-0.509109	-0.768484	-0.136820	0.567836	-0.261294
2593	8.378712	-0.325012	3.376329	0.002343	-0.296204	-0.030810	-0.655345	-0.110464	-0.503154	-0.765240	-0.138696	0.572327	-0.260025
2594	9.192245	-0.218964	3.252505	0.091865	-0.363753	-0.013703	-0.661994	-0.113115	-0.495398	-0.760867	-0.142132	0.577399	-0.259788
2595	9.395843	-0.372901	3.185076	0.233431	-0.259944	0.086535	-0.669970	-0.115515	-0.486706	-0.756723	-0.146003	0.580403	-0.263031
2596	9.100326	-0.192398	2.896643	0.318869	-0.204255	0.174475	-0.674762	-0.117159	-0.480654	-0.752470	-0.149869	0.582340	-0.268718
2597	9.116722	0.017119	2.376230	0.359394	-0.157100	0.267798	-0.679543	-0.119620	-0.475538	-0.748085	-0.153008	0.583578	-0.276396
2598	9.727783	-0.304386	2.657787	0.327100	-0.047383	0.397429	-0.682485	-0.114709	-0.472920	-0.744285	-0.153518	0.583696	-0.285955
2599	9.684274	-0.227948	2.816924	0.286495	0.057785	0.389887	-0.685515	-0.107935	-0.473739	-0.741816	-0.152945	0.582395	-0.295183
2600	9.998913	-0.522064	2.827260	0.254381	0.191238	0.359038	-0.682744	-0.102347	-0.476542	-0.741106	-0.151399	0.579161	-0.303995
2601	10.742890	-1.337553	3.553932	0.211499	0.239090	0.423181	-0.680729	-0.099629	-0.482289	-0.740629	-0.148238	0.575603	-0.313330
2602	9.558778	-1.667529	3.140740	0.132993	0.328323	0.420021	-0.677130	-0.091197	-0.490827	-0.741328	-0.143312	0.571150	-0.321997
2603	9.181788	-2.103292	2.886580	0.059833	0.127051	0.321082	-0.674473	-0.081552	-0.497756	-0.740528	-0.139753	0.569811	-0.327724
2604	9.081323	-1.778504	3.009750	0.107530	-0.000502	0.194928	-0.672876	-0.075262	-0.502377	-0.738940	-0.139111	0.569691	-0.331765
2605	8.214904	-1.910059	2.393838	0.304434	-0.064799	0.213330	-0.675129	-0.077230	-0.502746	-0.735916	-0.141637	0.569240	-0.338131
2606	8.504807	-2.315665	2.187656	0.357063	-0.206608	0.307063	-0.679797	-0.075411	-0.497283	-0.730435	-0.144781	0.570743	-0.346057
2607	9.709313	-2.727672	2.289562	0.316996	-0.233232	0.223599	-0.685921	-0.074032	-0.491029	-0.725247	-0.148476	0.572649	-0.352199
2608	10.361548	-2.658886	2.587832	0.223513	-0.153445	0.184071	-0.691237	-0.074424	-0.486000	-0.721511	-0.150687	0.573870	-0.356916
2609	9.450528	-2.343218	2.848245	0.137518	-0.059639	0.164354	-0.695230	-0.071740	-0.482893	-0.719185	-0.151203	0.574326	-0.360638
2610	8.385194	-1.884384	2.574294	0.085750	-0.056835	0.091899	-0.693783	-0.071315	-0.482632	-0.717605	-0.151789	0.574837	-0.362721
2611	8.202641	-2.335453	2.455863	0.008816	-0.133772	0.079712	-0.697757	-0.069018	-0.481637	-0.715407	-0.151948	0.577022	-0.363524
2612	8.617886	-2.895633	2.520622	-0.095589	-0.195867	0.069496	-0.700173	-0.065910	-0.478006	-0.712924	-0.151196	0.580761	-0.362762
2613	8.987694	-2.881008	2.667256	-0.131771	-0.147177	0.093348	-0.704437	-0.063101	-0.474105	-0.710865	-0.149235	0.584188	-0.362111
2614	8.928946	-2.915888	2.794028	-0.130727	-0.041688	0.053516	-0.709215	-0.057913	-0.472915	-0.710371	-0.147057	0.585918	-0.361174
2615	8.734815	-2.831134	2.744027	-0.139558	0.000375	-0.051921	-0.709479	-0.055832	-0.473793	-0.711092	-0.145572	0.586854	-0.358831
2616	9.027153	-2.738649	2.934722	-0.143341	0.042311	-0.161658	-0.709336	-0.055812	-0.475240	-0.713156	-0.145124	0.586840	-0.354917
2617	8.863377	-2.877364	2.873575	-0.095534	0.043783	-0.269965	-0.709573	-0.060499	-0.476252	-0.715788	-0.146470	0.586177	-0.350129
2618	8.949025	-2.891987	2.372585	-0.044467	-0.005234	-0.285071	-0.707420	-0.068472	-0.477741	-0.717836	-0.149210	0.585754	-0.345456
2619	9.724232	-2.566366	2.838746	0.027935	0.149143	-0.317027	-0.705503	-0.079184	-0.481387	-0.721603	-0.152114	0.582543	-0.341753
2620	10.304966	-2.136182	3.659566	0.071442	0.332364	-0.494521	-0.697481	-0.092834	-0.488161	-0.728579	-0.156627	0.575746	-0.336390
2621	10.096731	-1.957107	3.652398	0.160669	0.249464	-0.484601	-0.691573	-0.106373	-0.494523	-0.734112	-0.162665	0.569537	-0.332035
2622	9.586715	-1.020829	3.236819	0.211994	0.174742	-0.307203	-0.685540	-0.122562	-0.498834	-0.737423	-0.168111	0.564579	-0.330449
2623	9.681680	-1.500769	2.879114	0.170698	0.153059	-0.139609	-0.683497	-0.131614	-0.502448	-0.739446	-0.171011	0.560779	-0.330911
2624	9.001154	-1.393183	2.678442	-0.021917	0.234544	-0.211332	-0.676782	-0.146092	-0.510412	-0.743527	-0.171508	0.556754	-0.328296
2625	8.173139	-0.722310	2.363286	-0.156998	0.159800	-0.261071	-0.671175	-0.150379	-0.516589	-0.747490	-0.170863	0.554579	-0.323275
2626	7.998818	-0.175470	2.220130	-0.217653	-0.049395	-0.362755	-0.671026	-0.155077	-0.516420	-0.749999	-0.171946	0.555499	-0.315210
2627	9.626276	-0.221253	2.462763	-0.124936	-0.166576	-0.373565	-0.672317	-0.162550	-0.516427	-0.750842	-0.175164	0.557583	-0.307660
2628	11.017376	-0.279502	2.918916	0.044555	-0.057035	-0.179881	-0.673114	-0.170628	-0.511978	-0.751145	-0.178189	0.557564	-0.305207
2629	10.450734	-0.643331	2.892927	0.167703	0.075343	0.008493	-0.670853	-0.174190	-0.512591	-0.751255	-0.180091	0.555560	-0.307466
2630	9.126358	-0.725119	2.975627	0.252482	0.084279	0.083089	-0.672289	-0.177796	-0.512652	-0.750754	-0.182442	0.553065	-0.311773
2631	8.422001	-0.068620	2.986716	0.301423	0.035599	0.059079	-0.671876	-0.181100	-0.513247	-0.749597	-0.186042	0.550974	-0.316102
2632	8.336098	0.241912	3.070606	0.309875	-0.086299	0.031623	-0.672416	-0.186962	-0.509018	-0.747274	-0.190878	0.550449	-0.319612
2633	9.103104	0.341034	3.170525	0.315623	-0.212285	-0.078546	-0.675866	-0.194256	-0.503088	-0.744157	-0.197809	0.551390	-0.321047
2634	9.477097	0.234429	3.300808	0.307025	-0.249114	-0.020986	-0.681310	-0.204928	-0.493789	-0.740303	-0.204203	0.553059	-0.323077
2635	9.209707	0.239329	3.064917	0.344722	-0.288189	0.058997	-0.686519	-0.211474	-0.482833	-0.735253	-0.210542	0.555403	-0.326501
2636	9.121563	0.092629	2.788827	0.403129	-0.345903	0.144143	-0.694111	-0.217084	-0.471314	-0.728724	-0.217115	0.558462	-0.331575
2637	9.532131	-0.050335	2.665924	0.430531	-0.451173	0.257235	-0.704771	-0.218193	-0.457580	-0.720004	-0.223547	0.563331	-0.338051
2638	9.701326	0.146297	2.534060	0.481284	-0.371108	0.252086	-0.714657	-0.220433	-0.441243	-0.711903	-0.230128	0.566532	-0.345365
2639	9.590570	0.256987	2.049077	0.611238	-0.293008	0.230961	-0.723213	-0.225698	-0.424975	-0.704062	-0.238314	0.567573	-0.354069
2640	9.584457	0.024942	1.963588	0.775690	-0.172005	0.340752	-0.730684	-0.228824	-0.413145	-0.695892	-0.246556	0.566072	-0.366753
2641	9.885410	-0.046947	2.304290	0.882266	-0.010941	0.477028	-0.737484	-0.230951	-0.403273	-0.687739	-0.253595	0.562085	-0.383099
2642	10.562068	0.141885	3.143672	0.773587	0.023693	0.634543	-0.742554	-0.228589	-0.397402	-0.679081	-0.256878	0.558968	-0.400520
2643	10.101315	-0.442840	3.034608	0.509469	0.042861	0.553363	-0.747250	-0.221115	-0.391169	-0.672421	-0.257384	0.557151	-0.413747
2644	8.169641	-0.541865	2.072949	0.182901	0.055691	0.387452	-0.752934	-0.214381	-0.392836	-0.668867	-0.255066	0.556893	-0.421224
2645	8.908253	-0.781498	1.875714	-0.001334	-0.034732	0.223014	-0.756400	-0.206133	-0.392253	-0.666589	-0.253016	0.558571	-0.423840
2646	9.788802	-1.274098	1.833831	-0.006317	-0.064516	0.162074	-0.759334	-0.200932	-0.390681	-0.664523	-0.251673	0.560334	-0.425554
2647	10.203434	-1.918079	2.013637	0.077794	-0.037472	0.115810	-0.761871	-0.197808	-0.388365	-0.662691	-0.251893	0.560848	-0.427598
2648	9.562510	-2.100586	1.892669	0.255741	0.022246	0.237495	-0.762805	-0.196861	-0.387550	-0.659605	-0.252431	0.559580	-0.433670
2649	9.300644	-1.933440	1.908362	0.318088	0.076982	0.337720	-0.765753	-0.191820	-0.384272	-0.655851	-0.252317	0.557610	-0.441889
2650	9.403188	-2.665481	2.171608	0.358138	0.132185	0.356172	-0.768259	-0.188092	-0.386022	-0.652333	-0.251872	0.554510	-0.451155
2651	9.485065	-2.720106	2.658057	0.314751	0.152788	0.339807	-0.768530	-0.183936	-0.387121	-0.649280	-0.250921	0.551500	-0.459697
2652	9.304682	-2.668661	3.195659	0.269993	0.169433	0.303321	-0.768926	-0.178937	-0.389387	-0.646980	-0.249525	0.548350	-0.467404
2653	8.799606	-2.452310	3.341161	0.203603	0.106071	0.263111	-0.769718	-0.174221	-0.391523	-0.644598	-0.248322	0.546489	-0.473475
2654	8.230679	-2.364888	3.341020	0.175888	0.039126	0.212314	-0.770118	-0.169507	-0.393137	-0.642134	-0.247904	0.545399	-0.478276
2655	8.366041	-2.528366	3.311352	0.163760	-0.115497	0.161357	-0.774521	-0.167960	-0.387813	-0.638472	-0.249341	0.546192	-0.481515
2656	8.583929	-2.724351	3.303529	0.140974	-0.201834	0.105408	-0.776423	-0.165286	-0.382222	-0.634543	-0.251940	0.547962	-0.483342
2657	8.747262	-2.686236	3.242185	0.086368	-0.201340	0.098612	-0.780709	-0.164596	-0.374680	-0.630911	-0.253843	0.550232	-0.484520
2658	8.721889	-2.489288	3.013123	0.005138	-0.188841	0.016865	-0.785783	-0.163074	-0.367905	-0.628636	-0.255566	0.552677	-0.483788
2659	8.854575	-2.276351	2.971926	-0.100943	-0.196870	-0.084032	-0.788487	-0.164176	-0.359358	-0.627762	-0.257046	0.555733	-0.480628
2660	8.898686	-2.328955	2.425348	-0.183659	-0.154529	-0.172634	-0.790108	-0.165364	-0.354108	-0.628632	-0.258159	0.558570	-0.475580
2661	9.234529	-2.377408	2.155392	-0.250603	-0.029865	-0.287168	-0.789444	-0.168964	-0.353000	-0.632277	-0.258405	0.559878	-0.469030
2662	9.530182	-2.512999	2.553423	-0.233725	0.144016	-0.462856	-0.785963	-0.174965	-0.356433	-0.639400	-0.259281	0.557855	-0.461237
2663	9.898665	-2.267550	2.901926	-0.180330	0.221425	-0.579639	-0.779115	-0.188328	-0.365034	-0.648072	-0.261271	0.553681	-0.452966
2664	10.832788	-1.816883	3.351668	-0.104079	0.266456	-0.659880	-0.770928	-0.206790	-0.373614	-0.657476	-0.264798	0.547696	-0.444563
2665	11.101041	-1.313365	3.270314	0.071358	0.258580	-0.688338	-0.760520	-0.225263	-0.379581	-0.665969	-0.270840	0.539989	-0.437657
2666	9.541088	-1.466944	2.563221	0.155873	0.293106	-0.249101	-0.751712	-0.239192	-0.385577	-0.670446	-0.273043	0.533382	-0.437553
2667	8.880538	-1.283587	2.300211	0.072760	0.334556	-0.274160	-0.745543	-0.247868	-0.393817	-0.675972	-0.273895	0.526790	-0.436504
2668	7.833405	-0.644067	1.917029	-0.007218	0.328749	-0.287261	-0.736462	-0.255665	-0.403770	-0.681957	-0.273953	0.520846	-0.434286
2669	8.094741	-0.038157	2.021316	0.020575	0.110774	-0.329851	-0.727918	-0.264455	-0.412162	-0.685820	-0.276625	0.517402	-0.430609
2670	9.830598	-0.166340	2.826874	0.164983	-0.013163	-0.226535	-0.724979	-0.274236	-0.412114	-0.686720	-0.281340	0.514937	-0.429073
2671	10.625100	-0.707740	3.314144	0.398938	0.044272	0.084527	-0.723142	-0.280347	-0.408171	-0.684153	-0.285505	0.511437	-0.434574
2672	9.865694	-0.739821	3.292488	0.558230	0.033429	0.256624	-0.726064	-0.282631	-0.404644	-0.679028	-0.290213	0.507586	-0.443907
2673	8.707824	-0.703124	3.067935	0.575189	-0.004354	0.334784	-0.728226	-0.282177	-0.398569	-0.672588	-0.294576	0.504506	-0.454230
2674	8.499935	-0.477188	2.993627	0.633410	-0.113957	0.283656	-0.734778	-0.281825	-0.387860	-0.665068	-0.301247	0.501938	-0.463673
2675	8.670398	-0.417748	3.193931	0.711476	-0.180461	0.250116	-0.740807	-0.283976	-0.375495	-0.656557	-0.309776	0.499242	-0.473001
2676	9.103498	-0.371274	3.484839	0.831197	-0.264883	0.272271	-0.745530	-0.287246	-0.361057	-0.646091	-0.320426	0.496497	-0.483099
2677	9.059903	-0.368986	3.311539	0.930182	-0.267475	0.333024	-0.752125	-0.290296	-0.343576	-0.634129	-0.331593	0.493024	-0.494827
2678	8.925208	-0.109733	3.240858	0.949093	-0.247715	0.401013	-0.761100	-0.291433	-0.326303	-0.621297	-0.342055	0.489358	-0.507462
2679	9.034105	0.154431	2.975752	0.975466	-0.206027	0.405402	-0.769581	-0.295120	-0.303691	-0.608382	-0.352174	0.484676	-0.520513
2680	9.515794	0.135428	3.003096	0.914123	-0.126691	0.488748	-0.776447	-0.292765	-0.287811	-0.595456	-0.359856	0.480035	-0.534323
2681	9.813469	0.287376	3.080710	0.760741	-0.037965	0.472033	-0.782615	-0.284643	-0.279450	-0.584533	-0.364721	0.475647	-0.546864
2682	9.713203	0.219289	3.169226	0.666754	0.090028	0.383692	-0.786769	-0.281729	-0.272786	-0.576180	-0.367927	0.470014	-0.558331
2683	10.430371	-0.646916	3.673030	0.595616	0.109331	0.392884	-0.788664	-0.275707	-0.269759	-0.568458	-0.369843	0.464882	-0.569172
2684	9.494102	-1.498812	3.067499	0.431129	0.093533	0.489205	-0.792814	-0.266948	-0.266399	-0.560511	-0.369132	0.462505	-0.579360
2685	8.685307	-2.196059	2.427327	0.352792	0.062034	0.543366	-0.796950	-0.254693	-0.266389	-0.552197	-0.367302	0.461656	-0.589102
2686	9.276556	-2.141942	2.782489	0.478890	-0.121817	0.390793	-0.801107	-0.245807	-0.262236	-0.543001	-0.370341	0.460274	-0.596779
2687	8.876640	-2.320934	2.595468	0.743806	-0.220404	0.373995	-0.806763	-0.239373	-0.251019	-0.530955	-0.377530	0.456486	-0.605952
2688	8.829524	-2.517080	2.368576	0.833663	-0.341125	0.502495	-0.813372	-0.233272	-0.236119	-0.515403	-0.385832	0.453760	-0.616113
2689	9.213946	-2.530017	2.361933	0.813970	-0.338811	0.471219	-0.823200	-0.225340	-0.215634	-0.500143	-0.394014	0.450805	-0.625608
2690	9.991121	-2.727497	2.714060	0.700084	-0.272783	0.371574	-0.828635	-0.218416	-0.199411	-0.487458	-0.401045	0.447664	-0.633360
2691	9.495593	-2.510670	3.028845	0.613235	-0.184602	0.315283	-0.834020	-0.214607	-0.187985	-0.476829	-0.406452	0.444236	-0.640380
2692	8.582487	-2.155001	3.185756	0.566191	-0.194798	0.227988	-0.836104	-0.210763	-0.176845	-0.467554	-0.412305	0.440688	-0.645904
2693	8.220054	-2.568325	3.086546	0.573182	-0.221120	0.236602	-0.838985	-0.206933	-0.165173	-0.457768	-0.418317	0.437311	-0.651321
2694	8.505240	-2.926553	2.990110	0.524830	-0.277128	0.259343	-0.843574	-0.204639	-0.153520	-0.447558	-0.424446	0.435174	-0.655867
2695	8.754340	-2.775639	2.979240	0.422893	-0.294540	0.193322	-0.846595	-0.199712	-0.141299	-0.438815	-0.430265	0.433932	-0.658800
2696	8.840096	-2.685908	2.920424	0.332092	-0.238604	0.127458	-0.849084	-0.196581	-0.128724	-0.432208	-0.435222	0.432757	-0.660680
2697	8.687432	-2.612057	2.726449	0.208422	-0.130588	-0.003619	-0.851787	-0.196152	-0.121067	-0.429271	-0.438627	0.431153	-0.661393
2698	8.701459	-2.732354	2.617871	0.074033	-0.020045	-0.075297	-0.851801	-0.199093	-0.117968	-0.429460	-0.440198	0.429709	-0.661166
2699	8.747928	-2.758124	2.277438	0.091343	0.010642	-0.246216	-0.848990	-0.208453	-0.118569	-0.431945	-0.442783	0.426314	-0.660018
2700	9.669692	-2.825604	2.395624	0.089799	0.014406	-0.277451	-0.846457	-0.218670	-0.117080	-0.434945	-0.445747	0.422566	-0.658460
2701	11.116521	-2.455068	3.108418	0.083482	0.213172	-0.486890	-0.842685	-0.231991	-0.120528	-0.442325	-0.447575	0.415347	-0.656896
2702	11.445986	-1.046527	3.019164	0.245010	0.271285	-0.693146	-0.835287	-0.256433	-0.126591	-0.451453	-0.451902	0.403498	-0.655106
2703	10.132534	-1.057601	2.405261	0.265540	0.289254	-0.284274	-0.828843	-0.273150	-0.132493	-0.455043	-0.452628	0.394912	-0.657349
2704	9.048051	-0.928355	2.315927	0.049202	0.314118	-0.191296	-0.823197	-0.283491	-0.140631	-0.459601	-0.450463	0.389690	-0.658780
2705	7.866536	-0.832216	1.782830	-0.096004	0.307973	-0.152709	-0.818063	-0.289088	-0.152880	-0.464814	-0.446570	0.386845	-0.659449
2706	8.306028	-0.092063	2.122208	-0.094977	0.092931	-0.153329	-0.815616	-0.294648	-0.159190	-0.468421	-0.445662	0.385889	-0.658070
2707	9.794265	-0.504082	3.103785	0.069991	-0.055584	-0.051022	-0.813759	-0.299895	-0.157992	-0.467999	-0.447338	0.385129	-0.657679
2708	10.498314	-0.736558	3.384461	0.306628	-0.036758	0.167414	-0.815642	-0.299970	-0.153508	-0.462781	-0.449408	0.382956	-0.661219
2709	9.398222	-0.761267	3.399837	0.464909	0.009602	0.267226	-0.818861	-0.292998	-0.150190	-0.455089	-0.451409	0.379177	-0.667345
2710	8.446311	-0.440821	3.259314	0.459905	-0.017107	0.211157	-0.821425	-0.289639	-0.144712	-0.447988	-0.454218	0.375109	-0.672523
2711	8.136018	-0.238864	3.237879	0.393973	-0.123549	0.132475	-0.823348	-0.287831	-0.136244	-0.441684	-0.458293	0.372145	-0.675567
2712	8.606868	-0.424238	3.391438	0.327326	-0.216865	0.090630	-0.825557	-0.287172	-0.124640	-0.435853	-0.463445	0.370483	-0.676752
2713	9.199963	-0.490451	3.650410	0.317954	-0.207197	0.132654	-0.827763	-0.286231	-0.113425	-0.429591	-0.467910	0.369202	-0.678381
2714	8.928302	-0.355947	3.552060	0.350489	-0.120418	0.158916	-0.830483	-0.285275	-0.103785	-0.423274	-0.471387	0.366983	-0.681144
2715	8.662370	-0.149146	3.057501	0.330958	-0.070872	0.192192	-0.833328	-0.281249	-0.096582	-0.417063	-0.473617	0.364832	-0.684575
2716	9.255391	-0.317099	2.857386	0.284824	-0.045051	0.281478	-0.835631	-0.276363	-0.091470	-0.410193	-0.474560	0.363988	-0.688511
2717	9.478964	-0.413640	2.632923	0.216803	0.016236	0.302828	-0.838992	-0.268712	-0.087348	-0.404148	-0.473809	0.363671	-0.692757
2718	10.265512	-0.653609	3.088348	0.169457	0.094750	0.314679	-0.842837	-0.260999	-0.088483	-0.398883	-0.471586	0.363554	-0.697371
2719	10.798591	-0.970920	3.490414	0.192235	0.290922	0.316162	-0.844665	-0.255012	-0.093480	-0.394848	-0.466670	0.361435	-0.704044
2720	11.333796	-2.222981	3.685413	0.134277	0.255789	0.392333	-0.846749	-0.243733	-0.102054	-0.389925	-0.461293	0.361196	-0.710426
2721	9.045291	-2.058173	3.290249	0.179940	0.172163	0.184861	-0.847651	-0.236621	-0.107957	-0.386947	-0.458823	0.358931	-0.714788
2722	7.599004	-1.558405	2.243576	0.413961	0.013915	0.170359	-0.849387	-0.233336	-0.106827	-0.380824	-0.460608	0.354482	-0.719135
2723	8.370248	-2.071211	1.918208	0.562014	-0.204497	0.196519	-0.851976	-0.230156	-0.098196	-0.371389	-0.466338	0.349714	-0.722703
2724	9.835959	-2.686375	2.408293	0.545368	-0.286059	0.140808	-0.854864	-0.227032	-0.085354	-0.362268	-0.473521	0.345272	-0.724795
2725	10.588414	-2.095474	2.830330	0.353048	-0.180976	0.201039	-0.855888	-0.224697	-0.074120	-0.354763	-0.477253	0.343378	-0.726956
2726	9.171988	-1.649225	3.089749	0.221323	-0.097114	0.072302	-0.857021	-0.221494	-0.066157	-0.350952	-0.479756	0.341559	-0.728014
2727	8.046459	-1.482187	2.907467	0.163049	-0.127515	0.107954	-0.860359	-0.221451	-0.061265	-0.346958	-0.481969	0.341132	-0.728667
2728	8.029877	-1.805980	3.004938	0.052023	-0.183539	0.110768	-0.859907	-0.217256	-0.053951	-0.343615	-0.484267	0.342738	-0.727973
2729	8.724051	-2.120061	2.989273	-0.074820	-0.242076	0.104134	-0.860874	-0.214276	-0.050071	-0.341167	-0.486494	0.346523	-0.725844
2730	8.966031	-2.341481	3.067701	-0.209806	-0.188153	0.069852	-0.861732	-0.212720	-0.042668	-0.340913	-0.487324	0.351552	-0.722983
2731	8.674696	-2.286823	2.741059	-0.270827	-0.064567	0.028459	-0.861780	-0.209183	-0.038388	-0.342673	-0.486126	0.356225	-0.720667
2732	8.601252	-2.515408	1.954975	-0.303025	0.044104	-0.075804	-0.861756	-0.210812	-0.040657	-0.347040	-0.483970	0.359568	-0.718365
2733	9.232774	-2.650969	2.308927	-0.289635	0.101294	-0.277929	-0.859310	-0.216513	-0.046706	-0.354513	-0.482411	0.360412	-0.715334
2734	9.439203	-3.161504	2.216984	-0.084664	0.140157	-0.295777	-0.854181	-0.231151	-0.054137	-0.360589	-0.481950	0.357793	-0.713922
2735	11.236193	-2.784743	3.192972	0.024875	0.391574	-0.368404	-0.850521	-0.239996	-0.061967	-0.368317	-0.479065	0.351179	-0.715201
2736	12.413836	-1.363531	4.154553	0.202011	0.408584	-0.548515	-0.842587	-0.254969	-0.073502	-0.377080	-0.478538	0.340011	-0.716383
2737	8.961339	0.191685	2.956171	0.271774	0.381295	-0.340164	-0.835469	-0.274297	-0.079987	-0.381885	-0.477341	0.330060	-0.719284
2738	7.712857	-0.398330	2.179978	-0.131626	0.235446	-0.082224	-0.833399	-0.278441	-0.089292	-0.385899	-0.473506	0.329391	-0.719983
2739	7.429337	0.172922	1.889567	-0.410233	0.168285	-0.216909	-0.826782	-0.285086	-0.104860	-0.393975	-0.469297	0.332013	-0.717155
2740	9.678085	-0.031364	2.812948	-0.453714	-0.021272	-0.295444	-0.823144	-0.290907	-0.111447	-0.402340	-0.467979	0.335927	-0.711528
2741	11.234440	-0.533689	3.346131	-0.380507	0.028545	-0.096343	-0.819550	-0.294017	-0.114034	-0.407443	-0.465159	0.340270	-0.708402
2742	10.153967	-1.291513	3.786463	-0.262909	0.096032	0.217434	-0.820051	-0.289255	-0.119460	-0.407479	-0.460185	0.345254	-0.709218
2743	8.385215	-0.828290	3.662000	-0.228546	0.089350	0.213501	-0.822807	-0.280504	-0.125317	-0.407162	-0.455575	0.349782	-0.710157
2744	7.477049	-0.118584	3.409782	-0.228423	-0.084448	0.069740	-0.823190	-0.275903	-0.128906	-0.407688	-0.454437	0.354377	-0.708304
2745	8.078096	-0.509216	3.584047	-0.173340	-0.309791	-0.077464	-0.825079	-0.274597	-0.124394	-0.408185	-0.457948	0.358656	-0.703587
2746	8.817381	-0.597896	3.565706	-0.034595	-0.386452	-0.060517	-0.824232	-0.276237	-0.114305	-0.406607	-0.463536	0.361769	-0.699234
2747	9.127225	-0.528721	3.215698	0.094263	-0.330292	0.075377	-0.827101	-0.275445	-0.102694	-0.402334	-0.468367	0.363805	-0.697428
2748	8.484667	0.025999	1.843726	0.161475	-0.184148	0.159162	-0.832341	-0.269950	-0.093471	-0.397282	-0.471087	0.364548	-0.698103
2749	10.194645	-0.467759	2.141030	0.223787	-0.110740	0.362745	-0.833524	-0.260847	-0.082234	-0.389353	-0.471803	0.365678	-0.701488
2750	10.554109	-0.481703	2.684602	0.160463	0.151185	0.392520	-0.838597	-0.247929	-0.080757	-0.383383	-0.468096	0.365922	-0.707110
2751	11.468417	-1.326267	3.273750	0.123394	0.218517	0.436668	-0.843094	-0.233261	-0.086089	-0.377714	-0.462819	0.366527	-0.713294
2752	10.025851	-2.563148	2.972264	-0.005625	0.236885	0.356751	-0.847841	-0.219129	-0.092877	-0.374405	-0.456798	0.368121	-0.718084
2753	9.676488	-2.793617	3.010952	0.023335	0.098889	0.239362	-0.849685	-0.208024	-0.098431	-0.371531	-0.453861	0.369220	-0.720869
2754	7.888815	-1.916623	2.362535	0.339235	0.035215	0.177699	-0.852206	-0.203070	-0.098841	-0.366192	-0.454557	0.365713	-0.724938
2755	7.692302	-2.343240	1.799241	0.524959	-0.165947	0.217592	-0.854266	-0.197935	-0.091358	-0.357056	-0.459267	0.361298	-0.728730
2756	9.369776	-3.356700	2.361091	0.487284	-0.233706	0.176885	-0.857031	-0.190656	-0.079225	-0.348339	-0.464857	0.357508	-0.731270
2757	10.325995	-2.888317	2.728248	0.410271	-0.150080	0.105053	-0.859241	-0.186941	-0.068875	-0.341892	-0.469226	0.353600	-0.733419
2758	9.243798	-2.276156	3.091271	0.337499	-0.103473	0.083362	-0.860494	-0.183442	-0.062483	-0.336778	-0.472478	0.350149	-0.735351
2759	8.291076	-2.082689	3.019178	0.263836	-0.118994	0.120871	-0.863747	-0.181665	-0.052691	-0.331652	-0.475221	0.348294	-0.736792
2760	8.295238	-2.181146	3.138749	0.169543	-0.170830	0.021573	-0.864876	-0.178734	-0.044996	-0.328542	-0.478738	0.347146	-0.736451
2761	8.385839	-2.488708	3.221869	0.039172	-0.184661	0.069063	-0.865058	-0.176867	-0.039828	-0.325843	-0.481276	0.348533	-0.735340
2762	8.604599	-2.543365	3.165188	-0.151924	-0.149068	0.008702	-0.864859	-0.172240	-0.034082	-0.326156	-0.482440	0.351840	-0.732859
2763	8.395879	-2.499718	2.892173	-0.294276	-0.092180	-0.084965	-0.864367	-0.172570	-0.029489	-0.329550	-0.482477	0.356030	-0.729284
2764	8.631690	-2.701353	2.063008	-0.364311	-0.056742	-0.185791	-0.863971	-0.175345	-0.028231	-0.335373	-0.482240	0.359928	-0.724859
2765	9.596552	-2.899775	2.134749	-0.291008	-0.006191	-0.333974	-0.862234	-0.182241	-0.027854	-0.342897	-0.482786	0.361097	-0.720381
2766	10.042703	-3.083752	2.620627	-0.158834	0.139884	-0.363508	-0.860452	-0.192127	-0.031352	-0.350681	-0.482318	0.358921	-0.718030
2767	10.120887	-2.163377	2.748151	0.011291	0.278216	-0.457899	-0.856270	-0.203058	-0.037649	-0.359040	-0.481681	0.352539	-0.717488
2768	11.506553	-2.252129	3.552674	0.167661	0.374005	-0.538971	-0.851376	-0.218349	-0.048247	-0.367779	-0.481301	0.342243	-0.718302
2769	10.658903	-0.744936	3.358840	0.339888	0.429524	-0.573625	-0.846602	-0.240571	-0.057141	-0.375571	-0.481523	0.328793	-0.720401
2770	8.369534	-1.224074	2.584057	0.125919	0.342054	-0.217681	-0.839897	-0.248951	-0.066562	-0.379752	-0.478978	0.322324	-0.722824
2771	7.177568	0.019837	2.099021	-0.182592	0.278370	-0.213793	-0.837953	-0.253784	-0.076143	-0.386314	-0.474974	0.320941	-0.722605
2772	7.899369	0.266728	2.042277	-0.350993	0.026846	-0.363958	-0.835887	-0.261132	-0.083406	-0.395078	-0.474211	0.322353	-0.717723
2773	9.828386	0.306274	2.896610	-0.311947	-0.144883	-0.389551	-0.831355	-0.272410	-0.083926	-0.402634	-0.476403	0.324385	-0.711126
2774	11.557301	-0.272965	3.226159	-0.092140	-0.104290	-0.123706	-0.830044	-0.276301	-0.081119	-0.404613	-0.477966	0.325378	-0.708496
2775	10.167104	-0.773007	3.425493	0.044830	-0.034062	0.128886	-0.832449	-0.272481	-0.079184	-0.402100	-0.478083	0.326367	-0.709392
2776	8.437026	-0.390624	3.117382	0.077072	-0.073845	0.120517	-0.831833	-0.270596	-0.074810	-0.399189	-0.478984	0.327040	-0.710118
2777	7.864326	-0.127615	3.047186	0.113657	-0.205846	-0.039704	-0.833206	-0.269583	-0.068598	-0.397295	-0.483177	0.326778	-0.708458
2778	8.326180	0.208122	3.060668	0.139509	-0.414838	-0.099650	-0.833712	-0.271566	-0.054297	-0.394649	-0.490820	0.327140	-0.704505
2779	9.320428	0.018073	3.010781	0.245908	-0.467685	-0.032772	-0.834522	-0.270140	-0.036638	-0.389622	-0.499652	0.327083	-0.701113
2780	9.560768	0.263115	2.616455	0.367732	-0.355697	0.113738	-0.836271	-0.268471	-0.017126	-0.382005	-0.506765	0.325824	-0.700785
2781	9.701287	0.373006	1.568738	0.448804	-0.227931	0.282211	-0.838526	-0.262743	-0.002133	-0.372014	-0.511668	0.324152	-0.703368
2782	10.425151	-0.168447	2.115753	0.455442	-0.055406	0.500920	-0.843950	-0.247738	0.008858	-0.359925	-0.512571	0.323266	-0.709383
2783	9.806103	0.116866	2.260027	0.417441	0.156692	0.487552	-0.847451	-0.233152	0.010751	-0.349749	-0.510340	0.321213	-0.716974
2784	10.666547	-0.335579	2.994021	0.352095	0.153554	0.580380	-0.853584	-0.210244	0.008093	-0.338802	-0.506851	0.320998	-0.724759
2785	9.010324	-1.483490	2.715687	0.216945	0.192547	0.527538	-0.856540	-0.192290	0.006366	-0.330214	-0.502291	0.321896	-0.731469
2786	8.371982	-1.699084	2.291515	0.170300	0.084916	0.571773	-0.861469	-0.179073	0.006138	-0.320681	-0.498483	0.324582	-0.737106
2787	9.088597	-2.297412	2.498894	0.297294	-0.026452	0.417745	-0.863399	-0.162960	0.008707	-0.311394	-0.498218	0.324572	-0.741260
2788	9.475483	-2.762238	2.304157	0.444299	-0.179950	0.328018	-0.866936	-0.149820	0.015702	-0.300935	-0.501518	0.322371	-0.744308
2789	9.427216	-2.787962	1.813367	0.492596	-0.306891	0.378971	-0.869980	-0.133394	0.025388	-0.288328	-0.506737	0.320771	-0.746452
2790	9.566697	-2.644084	1.865463	0.532383	-0.311270	0.306452	-0.871603	-0.119641	0.040009	-0.276356	-0.512468	0.317712	-0.748374
2791	9.671437	-2.584284	2.084240	0.506590	-0.212012	0.230062	-0.871877	-0.111109	0.053334	-0.266304	-0.517127	0.313797	-0.750462
2792	9.412857	-2.656976	2.273203	0.416874	-0.157929	0.172877	-0.870655	-0.103325	0.061502	-0.258417	-0.520638	0.310172	-0.752297
2793	8.912311	-2.544863	2.182243	0.272082	-0.167998	0.117356	-0.871532	-0.097351	0.069124	-0.252697	-0.524007	0.308349	-0.752650
2794	8.619439	-2.757149	1.849415	0.081405	-0.196983	0.061979	-0.871597	-0.092867	0.075001	-0.249718	-0.527025	0.308783	-0.751358
2795	9.028634	-2.766203	1.471784	-0.063455	-0.139186	0.011163	-0.871130	-0.091010	0.081480	-0.249252	-0.528907	0.310778	-0.749365
2796	9.495225	-2.899951	1.350139	-0.233858	0.014196	-0.105574	-0.871781	-0.094479	0.082073	-0.253418	-0.528206	0.313108	-0.747490
2797	10.391658	-2.547323	2.353852	-0.313857	-0.028102	-0.490887	-0.870169	-0.103313	0.082676	-0.263750	-0.530264	0.312991	-0.742491
2798	9.663395	-2.345684	1.806943	-0.382648	-0.033238	-0.237885	-0.868244	-0.117625	0.079747	-0.271146	-0.530234	0.316331	-0.738421
2799	8.761601	-1.770994	1.685832	-0.448291	0.012090	-0.290102	-0.866869	-0.128087	0.077820	-0.280108	-0.529632	0.320056	-0.733889
2800	8.880870	-1.409110	1.356501	-0.593375	0.002716	-0.394399	-0.862836	-0.141272	0.074767	-0.292195	-0.528766	0.324558	-0.727799
2801	9.326882	-1.718403	1.320001	-0.712242	-0.031108	-0.521397	-0.860915	-0.156703	0.072869	-0.306927	-0.528589	0.329807	-0.719456
2802	9.531888	-1.572141	1.544958	-0.747545	-0.051539	-0.542267	-0.856976	-0.177056	0.068491	-0.322262	-0.528254	0.335109	-0.710491
2803	9.457241	-1.072963	1.243853	-0.618599	-0.102612	-0.466096	-0.852919	-0.197291	0.065693	-0.334550	-0.529041	0.339855	-0.701919
2804	9.896062	-0.889975	1.478459	-0.404452	-0.128052	-0.301885	-0.850867	-0.213973	0.064558	-0.342204	-0.530179	0.343198	-0.695717
2805	9.900382	-0.560082	1.497584	-0.202184	-0.023143	-0.186200	-0.848727	-0.220437	0.063888	-0.346645	-0.530665	0.344433	-0.692530
2806	9.919314	-0.177374	1.778632	-0.045929	0.085280	-0.158471	-0.847517	-0.224421	0.063011	-0.349936	-0.530277	0.342813	-0.691976
2807	10.152278	-0.284082	1.808052	0.049911	0.170402	-0.123570	-0.844558	-0.228888	0.058034	-0.352180	-0.529403	0.339825	-0.692979
2808	10.312437	-0.353884	1.849365	0.148299	0.217273	0.005402	-0.845680	-0.232412	0.051791	-0.352032	-0.527416	0.336313	-0.696276
2809	9.989351	-0.607517	2.206738	0.306241	0.279936	0.160361	-0.846958	-0.228886	0.045162	-0.348354	-0.524873	0.331947	-0.702118
2810	9.522231	-0.561382	2.348940	0.428944	0.305980	0.226293	-0.849440	-0.220951	0.038497	-0.342708	-0.522051	0.326168	-0.709668
2811	9.121809	-0.373317	2.336654	0.547849	0.282546	0.222308	-0.852196	-0.213451	0.033273	-0.335585	-0.520594	0.318920	-0.717394
2812	9.212532	-0.243649	2.394517	0.660385	0.272231	0.159149	-0.852582	-0.208160	0.029698	-0.328153	-0.520074	0.309263	-0.725393
2813	9.368316	-0.194010	2.614392	0.726829	0.229679	0.214680	-0.854440	-0.200691	0.027624	-0.318821	-0.520415	0.299550	-0.733343
2814	9.212894	-0.111663	2.752331	0.760628	0.175005	0.284176	-0.858415	-0.190473	0.024962	-0.307770	-0.520949	0.290217	-0.741393
2815	10.143765	-0.230996	3.162555	0.693801	0.038725	0.295484	-0.861094	-0.181391	0.025819	-0.296341	-0.523166	0.282847	-0.747313
2816	9.132982	-1.066492	3.987592	0.559571	-0.051961	0.352252	-0.861214	-0.169765	0.034994	-0.284931	-0.525246	0.278474	-0.751920
2817	7.899816	-1.358598	1.941642	0.218705	-0.129275	0.358081	-0.864333	-0.156586	0.039224	-0.276509	-0.526690	0.279782	-0.753567
2818	8.796699	-1.472312	2.309146	-0.035326	-0.214415	0.322100	-0.866797	-0.146744	0.045619	-0.270847	-0.527934	0.284905	-0.752832
2819	9.748425	-2.639082	2.590171	-0.130531	-0.090477	0.246243	-0.867564	-0.134133	0.052846	-0.267966	-0.527434	0.290097	-0.752231
2820	9.924972	-2.425949	2.497115	-0.133485	0.065784	0.201342	-0.868889	-0.129012	0.051115	-0.266749	-0.524581	0.293892	-0.753184
2821	9.369616	-2.467659	2.749066	-0.102585	0.219001	0.121359	-0.870436	-0.125775	0.045272	-0.267227	-0.520255	0.295712	-0.755301
2822	9.322477	-2.122277	3.164285	-0.084825	0.291418	-0.040767	-0.869178	-0.125097	0.036332	-0.270470	-0.515658	0.295025	-0.757564
2823	8.860032	-2.153763	3.077665	-0.116970	0.341898	-0.112124	-0.871050	-0.128563	0.024965	-0.275324	-0.510707	0.293962	-0.759579
2824	8.781934	-2.180506	3.142044	-0.259239	0.367597	-0.226783	-0.870754	-0.136088	0.008504	-0.283591	-0.505030	0.293566	-0.760487
2825	8.889433	-2.090133	3.228017	-0.490302	0.421240	-0.302708	-0.870201	-0.142509	-0.007674	-0.295523	-0.497762	0.295734	-0.759895
2826	8.972046	-2.069009	3.449176	-0.644810	0.462897	-0.429476	-0.865923	-0.155097	-0.024922	-0.311181	-0.489404	0.298494	-0.757992
2827	10.423770	-2.028669	4.602690	-0.638252	0.263464	-0.661850	-0.859665	-0.171834	-0.040294	-0.328906	-0.485468	0.300179	-0.752353
2828	8.345350	-1.084661	3.167731	-0.342657	0.331509	-0.373364	-0.855654	-0.189433	-0.054746	-0.339842	-0.480456	0.299530	-0.750966
2829	8.113544	-1.125360	3.516342	-0.181328	0.149391	-0.264475	-0.853919	-0.200993	-0.067877	-0.346384	-0.478710	0.298858	-0.749359
2830	8.941905	-1.366120	3.571263	-0.067905	0.191970	-0.158115	-0.850938	-0.206400	-0.074977	-0.350574	-0.476325	0.297052	-0.749648
2831	9.142980	-1.100864	3.575237	-0.013139	0.131573	-0.072962	-0.849051	-0.208263	-0.079105	-0.352515	-0.474843	0.295797	-0.750174
2832	8.773237	-1.055166	3.681284	-0.019554	0.112840	-0.041656	-0.848615	-0.208613	-0.083851	-0.354018	-0.473282	0.294922	-0.750797
2833	8.765075	-0.769445	3.753339	0.016067	0.076047	-0.051490	-0.846202	-0.211448	-0.087213	-0.355038	-0.472700	0.293807	-0.751119
2834	8.986946	-1.125280	3.709249	0.099231	0.018931	-0.021294	-0.847648	-0.210898	-0.088112	-0.354556	-0.473268	0.292004	-0.751692
2835	9.172287	-1.003660	3.982736	0.132225	0.048366	-0.024777	-0.847094	-0.213632	-0.090012	-0.353913	-0.473757	0.289584	-0.752623
2836	8.998607	-0.739950	3.978395	0.182891	0.102155	-0.021338	-0.846038	-0.214037	-0.089896	-0.353115	-0.473657	0.285927	-0.754456
