# Supplementary material for: Identification of Haptic Based Guiding Using Hard Reins
Source: PLoS One. 2015 Jul 22;10(7):e0132020. doi: 10.1371/journal.pone.0132020 (PMC4511788; doi:10.1371/journal.pone.0132020)
Supplement: S1 File — (ZIP) [file pone.0132020.s001.zip › MotionData1/Subject2/T10/fh10.txt]

// Start Time: 0
// Sample rate: 25.0Hz
// Scenario: 4.9
// Firmware Version: 2.6.1
Counter	Acc_X	Acc_Y	Acc_Z	Gyr_X	Gyr_Y	Gyr_Z	Mag_X	Mag_Y	Mag_Z	Quat_w	Quat_x	Quat_y	Quat_z
2289	-1.040293	-0.308660	9.387743	-0.157017	-0.055388	0.051660	-0.195003	0.097271	-0.681880	-0.299924	-0.049805	-0.029938	0.952192
2290	-1.069239	-0.316886	9.770001	-0.180368	-0.061607	0.058516	-0.196076	0.101518	-0.681047	-0.301207	-0.047502	-0.032921	0.951806
2291	-1.098318	-0.339894	10.036739	-0.161572	-0.045891	0.054302	-0.196910	0.109047	-0.678891	-0.302424	-0.045576	-0.035685	0.951414
2292	-1.069155	-0.318050	10.176122	-0.157105	-0.031932	0.056140	-0.197726	0.113840	-0.677538	-0.303620	-0.043975	-0.038407	0.951003
2293	-1.030995	-0.378983	10.009274	-0.146244	-0.000372	0.042214	-0.198550	0.119453	-0.675401	-0.304552	-0.042999	-0.041155	0.950634
2294	-1.044309	-0.547686	9.860856	-0.126526	-0.000318	0.037925	-0.200143	0.123292	-0.674564	-0.305338	-0.042171	-0.043502	0.950315
2295	-0.983142	-0.437367	9.914467	-0.108581	0.001432	0.026610	-0.199905	0.126300	-0.672727	-0.305935	-0.041444	-0.045552	0.950058
2296	-0.830230	-0.660217	9.785621	-0.074545	-0.002057	0.019707	-0.199801	0.130130	-0.671139	-0.306338	-0.040884	-0.046916	0.949887
2297	-0.941442	-0.678691	9.752724	-0.015535	0.006719	0.032536	-0.198241	0.132038	-0.671920	-0.306965	-0.040822	-0.047224	0.949672
2298	-1.013976	-0.688112	9.633083	0.031040	-0.021184	0.016936	-0.198503	0.131765	-0.671401	-0.307250	-0.040544	-0.046467	0.949629
2299	-1.066265	-0.576611	9.783813	0.039964	-0.014209	0.020586	-0.198499	0.131218	-0.671536	-0.307624	-0.040416	-0.045602	0.949555
2300	-1.061145	-0.537978	9.846694	0.020281	-0.002859	0.022251	-0.200059	0.131228	-0.673970	-0.307993	-0.040425	-0.045157	0.949456
2301	-1.046638	-0.535657	9.856209	0.034679	-0.005441	0.002957	-0.199541	0.131087	-0.672298	-0.308029	-0.040419	-0.044455	0.949478
2302	-0.994231	-0.630352	9.696059	0.058862	-0.005411	0.001339	-0.201351	0.128224	-0.673463	-0.307967	-0.040598	-0.043278	0.949545
2303	-0.921541	-0.597073	9.753490	0.056168	-0.010693	0.000403	-0.200681	0.125895	-0.674401	-0.307941	-0.040620	-0.042138	0.949603
2304	-0.911807	-0.585241	9.715092	0.056266	-0.010641	-0.019863	-0.200819	0.125895	-0.672459	-0.307492	-0.040665	-0.040996	0.949797
2305	-0.902804	-0.674529	9.639489	0.063371	-0.019398	-0.009288	-0.202370	0.123852	-0.674137	-0.307282	-0.040551	-0.039677	0.949926
2306	-0.878759	-0.684712	9.516603	0.031201	-0.019375	-0.014816	-0.204322	0.122494	-0.674638	-0.306948	-0.040280	-0.038954	0.950075
2307	-0.856964	-0.677505	9.569368	0.001527	-0.029966	0.013121	-0.203538	0.121668	-0.672977	-0.307221	-0.039594	-0.038738	0.950025
2308	-0.835148	-0.661266	9.429983	-0.022688	-0.063215	0.019873	-0.205909	0.124691	-0.672911	-0.307637	-0.038186	-0.038742	0.949947
2309	-0.957603	-0.892156	9.115974	-0.019164	-0.087635	0.032143	-0.206956	0.125244	-0.673408	-0.308330	-0.036287	-0.038571	0.949804
2310	-1.098009	-0.950407	9.371251	-0.092727	-0.120977	0.057946	-0.211415	0.126362	-0.671131	-0.309560	-0.033379	-0.039521	0.949472
2311	-1.013398	-0.615213	9.879039	-0.234122	-0.091411	0.060579	-0.214081	0.133489	-0.667917	-0.310934	-0.030110	-0.043412	0.948962
2312	-0.864059	-0.349848	10.524849	-0.330726	-0.053097	0.049435	-0.214933	0.142796	-0.663674	-0.312086	-0.027005	-0.049304	0.948389
2313	-0.828261	-0.401341	10.293244	-0.285726	-0.024944	0.005790	-0.215790	0.153745	-0.660450	-0.312371	-0.024631	-0.054585	0.948071
2314	-0.848743	-0.562471	10.243505	-0.129845	-0.012540	-0.033588	-0.217411	0.161551	-0.658021	-0.311796	-0.023463	-0.056962	0.948150
2315	-0.644828	-0.405784	10.094551	0.017225	0.012113	-0.095016	-0.219248	0.162519	-0.657725	-0.309976	-0.023574	-0.056738	0.948757
2316	-0.503547	-0.894077	9.645537	0.005811	0.025377	-0.129549	-0.219102	0.159508	-0.657369	-0.307449	-0.023863	-0.056823	0.949567
2317	-0.418029	-1.089679	9.604100	-0.157949	0.033177	-0.121967	-0.219892	0.160607	-0.657476	-0.305171	-0.023244	-0.060066	0.950117
2318	-0.370216	-1.155138	9.554872	-0.326240	0.049699	-0.098488	-0.219686	0.168540	-0.654297	-0.303351	-0.021997	-0.066590	0.950295
2319	-0.622405	-1.311250	9.769135	-0.376463	0.042676	-0.081217	-0.220262	0.176752	-0.652526	-0.301908	-0.020255	-0.074025	0.950243
2320	-0.804127	-1.086183	10.549511	-0.288923	0.060044	-0.064572	-0.220599	0.186876	-0.647249	-0.300685	-0.019474	-0.079881	0.950173
2321	-0.638974	-0.961527	10.837899	-0.075917	0.095887	-0.074375	-0.216709	0.191780	-0.646095	-0.299150	-0.020560	-0.081880	0.950464
2322	-1.105524	-1.371661	10.803565	0.060107	0.137186	-0.068771	-0.213954	0.191767	-0.648723	-0.297589	-0.023332	-0.081564	0.950917
2323	-0.980218	-1.393220	10.364861	0.196101	0.180094	-0.042985	-0.209599	0.185450	-0.650402	-0.296388	-0.027704	-0.078869	0.951402
2324	-1.096158	-1.392857	10.188030	0.327483	0.190607	-0.003179	-0.204285	0.173931	-0.656027	-0.295827	-0.033184	-0.073746	0.951812
2325	-0.895675	-1.072030	11.011871	0.340621	0.247983	0.055269	-0.197667	0.163500	-0.662437	-0.296283	-0.039849	-0.068623	0.951798
2326	-1.124896	-1.035424	10.600925	0.254828	0.325959	0.067348	-0.186888	0.155782	-0.667201	-0.296900	-0.047571	-0.065626	0.951462
2327	-1.603166	-0.719324	10.507752	0.100977	0.388164	0.080761	-0.174949	0.149973	-0.670024	-0.297830	-0.055521	-0.065851	0.950725
2328	-1.700572	-0.798891	9.407029	-0.036575	0.412926	0.065787	-0.161729	0.149630	-0.674106	-0.298564	-0.063156	-0.068909	0.949801
2329	-1.885772	-1.020125	8.944676	-0.097371	0.376338	0.056420	-0.144982	0.148720	-0.676694	-0.299241	-0.069685	-0.072870	0.948836
2330	-1.814381	-0.832731	9.061566	-0.184924	0.347484	0.016920	-0.134545	0.152495	-0.676814	-0.299300	-0.075112	-0.078410	0.947961
2331	-1.914347	-0.975522	9.301104	-0.097095	0.330968	-0.027443	-0.126204	0.157650	-0.677794	-0.298411	-0.080660	-0.082212	0.947463
2332	-2.046970	-0.952610	9.377009	0.074787	0.294365	-0.060646	-0.118215	0.155692	-0.678709	-0.296649	-0.086500	-0.082626	0.947465
2333	-2.176158	-1.122349	9.380979	0.243144	0.273543	-0.100024	-0.111249	0.150182	-0.680679	-0.293885	-0.092865	-0.079759	0.947970
2334	-2.329126	-0.904566	9.425656	0.325534	0.259646	-0.120533	-0.103845	0.138926	-0.686332	-0.290563	-0.099423	-0.075311	0.948692
2335	-2.286628	-1.026404	9.015350	0.270257	0.237050	-0.159817	-0.097252	0.130408	-0.688584	-0.286638	-0.105163	-0.071836	0.949536
2336	-2.382490	-0.933487	9.269578	0.118132	0.228242	-0.164440	-0.090793	0.122986	-0.692117	-0.282918	-0.109854	-0.071223	0.950167
2337	-2.161288	-1.051935	8.850561	-0.112643	0.217723	-0.171529	-0.086343	0.122415	-0.692448	-0.279598	-0.113016	-0.074953	0.950492
2338	-2.161410	-1.075368	9.052158	-0.311444	0.193944	-0.146638	-0.082469	0.129508	-0.690238	-0.277190	-0.114657	-0.082263	0.950396
2339	-2.379862	-1.228161	8.864840	-0.399338	0.175546	-0.101486	-0.076796	0.142339	-0.688516	-0.275881	-0.115501	-0.091061	0.949872
2340	-2.447827	-1.280306	8.941728	-0.301193	0.137842	-0.054197	-0.074117	0.152174	-0.685355	-0.275277	-0.116275	-0.097644	0.949299
2341	-2.424026	-1.319812	8.667108	-0.122356	0.091526	-0.036328	-0.071408	0.158180	-0.684690	-0.274694	-0.117153	-0.100575	0.949054
2342	-2.476863	-1.280843	8.692043	-0.002520	0.051317	-0.035577	-0.070242	0.159404	-0.683791	-0.273906	-0.117961	-0.100965	0.949140
2343	-2.683522	-1.157442	9.195103	0.081452	0.004037	-0.033298	-0.069439	0.155979	-0.683578	-0.273076	-0.118300	-0.099538	0.949488
2344	-2.611419	-1.199363	9.040196	0.109271	-0.013397	-0.052571	-0.070078	0.154068	-0.684621	-0.271816	-0.118458	-0.097490	0.950042
2345	-2.648623	-1.012628	9.451201	0.084192	-0.016971	-0.058013	-0.070440	0.149692	-0.686340	-0.270550	-0.118362	-0.095944	0.950572
2346	-2.754475	-0.958814	9.476765	0.102091	0.000550	-0.054252	-0.071862	0.147785	-0.687760	-0.269233	-0.118742	-0.094108	0.951082
2347	-2.742567	-0.982855	9.510030	0.272998	0.011962	-0.054737	-0.071559	0.141490	-0.689508	-0.267523	-0.120221	-0.089102	0.951861
2348	-2.755296	-1.069796	9.360145	0.419554	-0.006425	-0.016737	-0.073177	0.130282	-0.694638	-0.266156	-0.122230	-0.081093	0.952704
2349	-2.499830	-1.121418	8.859892	0.559869	-0.036197	0.022873	-0.074122	0.114416	-0.697754	-0.265270	-0.124434	-0.070177	0.953532
2350	-2.421731	-1.010857	9.035920	0.633771	-0.074888	0.086711	-0.076477	0.094455	-0.702312	-0.265378	-0.126399	-0.057446	0.954095
2351	-2.412522	0.242882	10.078808	0.488871	-0.044496	0.063966	-0.074549	0.079532	-0.706238	-0.265406	-0.128081	-0.047703	0.954400
2352	-2.941244	-0.071590	9.709667	0.251095	-0.006627	0.034276	-0.077097	0.068737	-0.707858	-0.265355	-0.129237	-0.042758	0.954493
2353	-3.105279	-0.042136	9.485523	-0.027999	-0.011836	0.025234	-0.076034	0.065173	-0.706874	-0.265924	-0.128780	-0.043148	0.954379
2354	-2.814157	0.134918	9.927230	-0.260384	0.028293	-0.028365	-0.076838	0.069009	-0.707600	-0.265925	-0.127830	-0.048308	0.954259
2355	-2.601071	-0.440639	9.438142	-0.308552	0.037128	-0.048240	-0.075594	0.078853	-0.705194	-0.265758	-0.126745	-0.054497	0.954117
2356	-2.686023	-0.839255	9.424680	-0.210135	0.037192	-0.049341	-0.074604	0.087741	-0.703699	-0.265270	-0.126202	-0.058805	0.954069
2357	-2.457433	-0.623612	9.742404	-0.126004	0.042354	-0.061077	-0.075029	0.092394	-0.701836	-0.264374	-0.126153	-0.061590	0.954148
2358	-2.188647	-0.838850	9.252172	0.022563	0.035421	-0.060133	-0.073208	0.094437	-0.702490	-0.263103	-0.126792	-0.061475	0.954422
2359	-2.418410	-0.553292	9.243018	0.197805	0.003985	-0.039457	-0.073709	0.090746	-0.702778	-0.261842	-0.127719	-0.057829	0.954873
2360	-2.519659	-0.532994	9.330639	0.319457	-0.027460	-0.043938	-0.074960	0.082544	-0.705685	-0.260190	-0.128732	-0.051673	0.955541
2361	-2.555527	-0.156558	9.647687	0.463387	-0.020537	-0.021635	-0.075540	0.070370	-0.706960	-0.258596	-0.130575	-0.042766	0.956164
2362	-2.409810	-0.361199	9.163445	0.610943	-0.055476	-0.003138	-0.076476	0.052863	-0.710222	-0.256944	-0.132578	-0.030780	0.956795
2363	-2.583646	-0.031756	9.490755	0.542746	-0.085333	0.024566	-0.078711	0.034268	-0.713733	-0.256013	-0.133586	-0.019900	0.957192
2364	-2.517371	0.449427	9.716806	0.245674	-0.104727	0.019761	-0.084901	0.020346	-0.715588	-0.255720	-0.132761	-0.014582	0.957481
2365	-2.450588	0.333502	9.729317	0.019970	-0.194112	0.043303	-0.087232	0.017075	-0.716490	-0.256551	-0.128994	-0.013094	0.957795
2366	-2.624343	0.340326	9.944776	-0.076610	-0.191470	0.026796	-0.091178	0.019969	-0.714463	-0.257284	-0.124855	-0.013489	0.958141
2367	-2.473294	0.540021	9.568471	-0.017330	-0.227181	-0.022243	-0.099031	0.020831	-0.713043	-0.256961	-0.120248	-0.012707	0.958827
2368	-2.235389	0.392676	9.180219	0.165377	-0.192070	-0.042025	-0.104775	0.019768	-0.713484	-0.255782	-0.117318	-0.008628	0.959551
2369	-2.174824	0.416636	9.304936	0.328177	-0.104646	-0.010579	-0.109957	0.011449	-0.713747	-0.254823	-0.116830	-0.001817	0.959903
2370	-2.171598	0.531873	9.246154	0.323663	-0.052202	0.016037	-0.112517	0.001885	-0.713802	-0.254336	-0.117391	0.004723	0.959953
2371	-2.182146	0.732749	9.630657	0.181451	0.021174	0.017065	-0.112584	-0.008376	-0.715454	-0.254240	-0.118568	0.008144	0.959811
2372	-1.995849	0.790832	9.437465	0.126943	0.063138	0.019423	-0.110722	-0.013311	-0.716307	-0.254270	-0.120336	0.010330	0.959562
2373	-2.128644	0.787502	9.582762	0.145400	-0.001715	0.069585	-0.109920	-0.017010	-0.715320	-0.255257	-0.120873	0.013307	0.959196
2374	-2.054764	0.984556	9.718967	0.000969	-0.077194	0.128194	-0.110435	-0.017965	-0.716227	-0.257657	-0.119277	0.014052	0.958743
2375	-2.133551	0.773418	9.683576	-0.332891	-0.100047	0.148570	-0.113084	-0.011930	-0.716258	-0.261267	-0.115437	0.008553	0.958301
2376	-1.871311	0.650155	9.367485	-0.510066	-0.108874	0.157724	-0.116159	-0.000420	-0.715193	-0.265387	-0.110567	-0.000267	0.957781
2377	-1.960281	0.358057	9.571567	-0.547785	-0.124691	0.176740	-0.117986	0.018468	-0.709289	-0.269967	-0.105094	-0.009700	0.957068
2378	-1.992493	0.238494	9.714660	-0.628284	-0.126455	0.165555	-0.121759	0.036822	-0.706725	-0.274435	-0.099221	-0.020672	0.956250
2379	-1.692969	0.255281	9.676221	-0.624732	-0.132671	0.170759	-0.123494	0.062826	-0.701270	-0.278972	-0.093139	-0.031540	0.955251
2380	-1.616019	-0.121042	9.500607	-0.650734	-0.147556	0.180994	-0.125582	0.081443	-0.695106	-0.283701	-0.086711	-0.042787	0.954025
2381	-1.460579	-0.338140	9.686620	-0.728744	-0.145981	0.212058	-0.128854	0.101708	-0.689426	-0.289101	-0.079767	-0.055472	0.952355
2382	-1.123111	-0.431021	10.059937	-0.700270	-0.139211	0.237715	-0.130057	0.124286	-0.680909	-0.294859	-0.073238	-0.067597	0.950329
2383	-1.095722	-0.652522	10.052348	-0.418528	-0.140935	0.258214	-0.131607	0.140985	-0.675937	-0.300555	-0.068200	-0.074290	0.948418
2384	-1.241238	-0.738306	9.942072	-0.039315	-0.147845	0.292703	-0.132718	0.150567	-0.672722	-0.306379	-0.065509	-0.073724	0.946787
2385	-1.841667	-0.625348	9.958162	0.287298	-0.180796	0.275781	-0.135187	0.148255	-0.673096	-0.311484	-0.064013	-0.066737	0.945741
2386	-1.890121	-0.301173	9.669122	0.648962	-0.251377	0.222735	-0.137331	0.135542	-0.674999	-0.315172	-0.063508	-0.052583	0.945446
2387	-1.724511	-0.100688	9.588290	0.983794	-0.299316	0.167719	-0.144364	0.111502	-0.680949	-0.317349	-0.064011	-0.031771	0.945612
2388	-1.375123	0.119305	10.063631	0.995512	-0.271467	0.144924	-0.150181	0.081161	-0.688273	-0.318907	-0.065190	-0.011008	0.945477
2389	-0.668741	0.327859	9.281310	0.527795	-0.254086	0.122040	-0.157607	0.056301	-0.692544	-0.320570	-0.063562	0.000875	0.945089
2390	-0.823411	-0.372574	9.488474	0.019792	-0.216482	0.077839	-0.163853	0.050861	-0.691987	-0.321982	-0.059511	0.002761	0.944870
2391	-0.554310	0.102748	9.888138	-0.237517	-0.143062	0.008387	-0.168452	0.053758	-0.690079	-0.322416	-0.055031	-0.000707	0.944997
2392	-0.399874	-0.242922	9.709805	-0.129860	-0.110540	-0.042813	-0.171889	0.059385	-0.688161	-0.321739	-0.052019	-0.002472	0.945395
2393	-0.672136	-0.506909	9.987885	0.049082	-0.075473	-0.040479	-0.174110	0.058576	-0.687101	-0.320929	-0.050623	-0.001052	0.945749
2394	-0.517844	-0.204938	10.033282	0.061574	-0.048442	-0.024414	-0.177382	0.058593	-0.686276	-0.320399	-0.050017	0.000423	0.945961
2395	-0.440255	-0.135706	9.276413	0.034750	-0.071962	-0.014114	-0.177631	0.055857	-0.685394	-0.320100	-0.048566	0.001552	0.946137
2396	-0.628950	-0.195771	9.601777	-0.035213	-0.079056	0.012704	-0.180504	0.054914	-0.684584	-0.320364	-0.046760	0.001428	0.946139
2397	-0.397063	0.140368	10.007372	-0.110337	-0.072202	-0.001927	-0.180535	0.059292	-0.682730	-0.320429	-0.044353	-0.000191	0.946234
2398	-0.431125	-0.238818	10.185947	-0.080045	-0.045160	0.027399	-0.183307	0.063137	-0.681486	-0.321015	-0.042902	-0.001368	0.946101
2399	-0.558340	0.200337	10.331477	-0.003136	0.002935	0.048525	-0.183322	0.065326	-0.680689	-0.321937	-0.042588	-0.001408	0.945802
2400	-0.601782	0.227246	9.582375	-0.001253	0.017096	0.053031	-0.181884	0.065866	-0.681352	-0.322937	-0.042821	-0.001473	0.945450
2401	-0.650826	0.130631	9.322145	0.027300	-0.000369	0.071681	-0.181334	0.060663	-0.680764	-0.324270	-0.042645	-0.000895	0.945002
2402	-0.653302	0.453496	9.508518	0.073651	-0.059941	0.089490	-0.181072	0.060251	-0.680126	-0.325894	-0.041907	0.000986	0.944477
2403	-1.290724	0.793075	9.609241	0.048708	-0.086836	0.056866	-0.181445	0.056833	-0.680283	-0.326927	-0.040271	0.002539	0.944188
2404	-1.135145	0.612805	9.254965	0.013162	-0.070095	0.016939	-0.183273	0.056295	-0.680002	-0.327226	-0.038948	0.003284	0.944137
2405	-0.842590	0.324747	9.393319	0.125662	-0.112253	0.050941	-0.184965	0.054662	-0.679476	-0.328083	-0.037372	0.006454	0.943887
2406	-0.700795	0.560178	9.668763	0.299011	-0.199852	0.069510	-0.187817	0.049203	-0.677417	-0.329134	-0.035467	0.013486	0.943521
2407	-0.757835	0.681446	9.855693	0.409966	-0.266285	0.043681	-0.195330	0.037476	-0.678195	-0.329584	-0.032875	0.023039	0.943273
2408	-0.942804	0.467409	10.174449	0.361645	-0.310007	0.022027	-0.201009	0.025056	-0.679008	-0.329594	-0.029315	0.031942	0.943127
2409	-0.347323	0.670062	10.325444	0.100543	-0.217513	0.010625	-0.210520	0.018950	-0.678149	-0.329595	-0.025635	0.035292	0.943114
2410	-0.118203	0.297644	10.242285	-0.148273	-0.130227	0.053925	-0.215370	0.020617	-0.677025	-0.330578	-0.022079	0.033405	0.942929
2411	-0.190018	0.371609	10.652292	-0.298727	-0.032451	0.102555	-0.216454	0.025410	-0.673858	-0.332617	-0.019183	0.028011	0.942451
2412	0.138768	1.106941	10.504107	-0.196638	0.033979	0.110644	-0.214809	0.033747	-0.671990	-0.334784	-0.018369	0.024145	0.941807
2413	-0.128287	0.939740	9.413452	0.054112	0.030909	0.089620	-0.213242	0.034697	-0.673039	-0.336468	-0.019034	0.025006	0.941170
2414	-0.500063	0.954293	9.291862	0.070349	0.004002	0.056274	-0.210373	0.036049	-0.673069	-0.337496	-0.019471	0.026349	0.940757
2415	-0.340936	0.904149	9.816206	-0.054884	0.008234	0.035921	-0.207753	0.035488	-0.673631	-0.338198	-0.019032	0.025310	0.940542
2416	-0.343096	0.583664	10.396509	-0.074674	0.055315	0.055255	-0.207877	0.033984	-0.673386	-0.339279	-0.019455	0.023577	0.940189
2417	-0.345805	0.883945	10.275020	-0.019956	0.102628	0.043554	-0.205661	0.036025	-0.674692	-0.340155	-0.021044	0.022560	0.939863
2418	-0.227417	0.930072	9.145042	0.098318	0.076646	0.030222	-0.203161	0.033823	-0.675915	-0.340704	-0.023056	0.023925	0.939583
2419	-0.048107	0.691880	8.785089	0.099246	0.011967	0.012276	-0.200135	0.031208	-0.677150	-0.340896	-0.023771	0.025775	0.939447
2420	0.135099	0.638562	9.119338	-0.019990	-0.034630	0.041125	-0.201170	0.029298	-0.677154	-0.341647	-0.022879	0.025680	0.939199
2421	0.020214	0.761540	9.717728	-0.123140	-0.042718	0.079162	-0.201182	0.030528	-0.675589	-0.343169	-0.020999	0.023770	0.938738
2422	0.060616	1.002324	9.912400	-0.169739	-0.024454	0.096545	-0.201735	0.036005	-0.676044	-0.345026	-0.019245	0.020817	0.938165
2423	0.090722	0.824014	9.878849	-0.089229	-0.004328	0.105971	-0.201240	0.040380	-0.674974	-0.347048	-0.018302	0.019320	0.937470
2424	0.198152	0.650217	9.945617	0.032404	-0.006106	0.113831	-0.201783	0.043119	-0.673646	-0.349158	-0.018285	0.020037	0.936671
2425	0.098134	0.858938	9.521115	0.087938	0.002769	0.116113	-0.200463	0.040922	-0.673687	-0.351305	-0.018691	0.021840	0.935820
2426	-0.004110	0.750757	9.275631	-0.044432	-0.037392	0.099155	-0.200049	0.037911	-0.675146	-0.353148	-0.017551	0.021334	0.935159
2427	-0.194722	0.386349	10.741420	-0.218245	-0.013227	0.115550	-0.198920	0.045429	-0.673796	-0.355378	-0.015501	0.017517	0.934430
2428	-0.071592	1.041263	11.298210	-0.252326	0.086263	0.150993	-0.196861	0.051439	-0.674285	-0.358293	-0.015183	0.012262	0.933405
2429	-0.259981	0.394812	10.196562	-0.171602	0.133841	0.148178	-0.195606	0.059915	-0.672927	-0.361142	-0.016215	0.008291	0.932333
2430	-0.310113	0.148823	9.848110	-0.060774	0.147872	0.186899	-0.191178	0.063723	-0.674249	-0.364659	-0.018419	0.006177	0.930938
2431	-0.254966	0.104173	9.544323	-0.053670	0.191596	0.219694	-0.184520	0.066425	-0.676263	-0.368790	-0.021371	0.003992	0.929259
2432	-0.530294	0.094405	9.580230	-0.042993	0.210880	0.237545	-0.177993	0.069127	-0.678015	-0.373224	-0.024870	0.001767	0.927406
2433	-0.877656	0.464186	10.072917	0.030297	0.202133	0.240860	-0.170146	0.069359	-0.679166	-0.377681	-0.028667	0.001059	0.925491
2434	-1.316346	0.901290	10.326849	0.119995	0.198853	0.186203	-0.162279	0.067403	-0.682924	-0.381048	-0.033167	0.001913	0.923958
2435	-1.610344	0.996149	9.924341	0.141970	0.175652	0.080656	-0.157267	0.061905	-0.686675	-0.382452	-0.037402	0.003385	0.923212
2436	-1.793759	1.020584	9.582553	0.094947	0.115615	-0.015003	-0.153996	0.061477	-0.686728	-0.382095	-0.040182	0.004272	0.923239
2437	-1.584510	0.584467	9.066263	-0.005902	0.037055	-0.083132	-0.152005	0.057911	-0.689638	-0.380571	-0.040820	0.003938	0.923842
2438	-1.257042	-0.210205	8.785148	-0.073958	-0.039968	-0.090329	-0.153728	0.061340	-0.688544	-0.378917	-0.039443	0.002832	0.924585
2439	-0.955435	-0.597917	9.390895	-0.085067	-0.066560	-0.035176	-0.156348	0.062038	-0.687851	-0.378330	-0.037571	0.001788	0.924906
2440	-0.658822	-0.325032	9.725513	0.011290	-0.069443	0.016583	-0.159372	0.065065	-0.687905	-0.378548	-0.036288	0.002566	0.924866
2441	-0.333001	-0.009994	9.762371	0.089890	-0.058236	0.050646	-0.161053	0.062611	-0.689327	-0.379416	-0.035864	0.004729	0.924519
2442	-0.245361	-0.242108	9.583516	0.100671	-0.061700	0.043593	-0.162086	0.060428	-0.689333	-0.380092	-0.035400	0.007120	0.924244
2443	-0.717834	0.217460	9.232401	0.046848	-0.119319	0.069671	-0.163908	0.059343	-0.690092	-0.381327	-0.033497	0.008942	0.923790
2444	-0.351317	0.805407	9.745469	-0.150188	-0.186127	0.082090	-0.170184	0.058144	-0.687682	-0.382835	-0.028814	0.007673	0.923335
2445	-0.416239	0.496565	10.040470	-0.418199	-0.138786	-0.004334	-0.175742	0.068983	-0.685940	-0.382960	-0.023002	0.001034	0.923478
2446	0.009498	0.267049	10.000515	-0.247795	-0.136894	-0.093138	-0.178555	0.079122	-0.682953	-0.381303	-0.018495	-0.002507	0.924262
2447	0.007666	0.029597	9.421041	-0.033454	-0.124244	-0.184970	-0.184839	0.079839	-0.681687	-0.377900	-0.015859	-0.002209	0.925708
2448	-0.044363	-0.157375	9.491436	-0.250483	-0.076873	-0.260422	-0.190103	0.084107	-0.678462	-0.373107	-0.012449	-0.006319	0.927683
2449	0.230997	-0.149424	9.647760	-0.320225	-0.015765	-0.257269	-0.192130	0.093968	-0.675360	-0.368405	-0.009629	-0.012170	0.929536
2450	-0.242756	-0.217849	9.658271	-0.112741	0.022854	-0.225529	-0.194905	0.098498	-0.674240	-0.364203	-0.009086	-0.014450	0.931163
2451	-0.592252	-0.474288	9.848187	0.143016	0.038673	-0.197124	-0.194887	0.094940	-0.673757	-0.360492	-0.010694	-0.012086	0.932623
2452	-0.602540	0.103860	10.128883	0.162436	0.024496	-0.147574	-0.196131	0.085918	-0.677319	-0.357656	-0.012203	-0.009237	0.933728
2453	-1.253080	0.974825	10.154121	-0.055769	-0.003327	-0.175327	-0.199524	0.084294	-0.676379	-0.354397	-0.011670	-0.010253	0.934966
2454	-1.406521	0.784204	10.345507	-0.286532	-0.048794	-0.212417	-0.201369	0.086903	-0.676196	-0.350336	-0.008602	-0.015286	0.936460
2455	-1.388606	0.573794	10.794728	-0.221996	-0.089003	-0.263258	-0.204934	0.092806	-0.675567	-0.345469	-0.005349	-0.018796	0.938227
2456	-1.100642	0.706688	9.371099	-0.015037	-0.109669	-0.290050	-0.209934	0.096115	-0.671709	-0.340001	-0.002995	-0.018326	0.940242
2457	-0.990916	-0.192618	10.496510	0.178125	-0.045135	-0.285126	-0.214738	0.090120	-0.671567	-0.334644	-0.003364	-0.014606	0.942225
2458	-0.293169	-0.528733	10.109329	0.314889	-0.006829	-0.236677	-0.216758	0.079734	-0.675130	-0.330098	-0.005191	-0.008617	0.943893
2459	0.099198	-0.662698	8.984530	0.085884	0.015923	-0.210187	-0.219053	0.070169	-0.676224	-0.326119	-0.006111	-0.007076	0.945282
2460	0.144981	-0.683939	9.233820	0.031832	-0.015809	-0.145513	-0.220601	0.066894	-0.676880	-0.323125	-0.005916	-0.006364	0.946316
2461	0.280989	-0.609425	10.353377	0.026225	0.008342	-0.116438	-0.220864	0.066758	-0.676231	-0.320919	-0.006273	-0.005922	0.947067
2462	0.376165	-0.129350	10.290787	0.140677	0.064262	-0.079202	-0.221886	0.062932	-0.676900	-0.319201	-0.008300	-0.003655	0.947644
2463	0.249024	-0.314554	9.174686	0.119128	0.055681	-0.035307	-0.218463	0.059905	-0.678791	-0.318509	-0.010116	-0.001744	0.947864
2464	0.176117	-0.363651	8.662877	0.127888	-0.012517	-0.000220	-0.219084	0.054983	-0.680382	-0.318064	-0.010608	0.000788	0.948010
2465	0.246105	-0.049761	9.245045	0.015779	-0.072259	0.026974	-0.220641	0.053076	-0.680636	-0.318571	-0.009305	0.001559	0.947852
2466	0.189602	0.126341	10.062229	-0.020145	-0.046216	0.042703	-0.223529	0.054870	-0.680058	-0.319096	-0.008214	0.001505	0.947686
2467	0.072042	0.567575	10.125992	0.016633	-0.031282	0.027288	-0.224967	0.054467	-0.679264	-0.319610	-0.007676	0.002060	0.947516
2468	-0.037451	0.782995	10.295231	0.027400	-0.014650	0.022213	-0.224838	0.054877	-0.679521	-0.319870	-0.007488	0.002700	0.947428
2469	-0.113294	1.007261	9.510226	0.004291	-0.031934	0.006206	-0.226165	0.057483	-0.677924	-0.319986	-0.006870	0.003081	0.947392
2470	-0.060385	1.321316	9.316320	-0.083276	-0.066869	-0.022703	-0.227739	0.058175	-0.677634	-0.319494	-0.004987	0.001952	0.947573
2471	0.082254	1.329032	9.843874	-0.069792	-0.089686	-0.057987	-0.229839	0.059281	-0.676945	-0.318400	-0.002817	0.001381	0.947951
2472	0.376203	1.231387	10.121387	-0.099239	-0.081033	-0.081195	-0.234172	0.061767	-0.675692	-0.316837	-0.000567	0.000034	0.948480
2473	0.851189	0.808127	9.768770	-0.148004	-0.017934	-0.153799	-0.235235	0.064509	-0.675261	-0.313920	0.000763	-0.002395	0.949446
2474	0.588239	0.165757	9.811717	-0.188224	-0.000345	-0.162894	-0.239067	0.071096	-0.674104	-0.310808	0.002043	-0.005943	0.950452
2475	0.498959	-0.517389	10.333330	-0.133707	0.059065	-0.150069	-0.240264	0.074249	-0.673279	-0.307943	0.001859	-0.008584	0.951364
2476	0.316543	-1.046775	10.564327	-0.000408	0.106345	-0.141936	-0.237919	0.075468	-0.673173	-0.305212	-0.000053	-0.009219	0.952240
2477	0.061600	-0.564196	10.427885	0.124950	0.150227	-0.143328	-0.235802	0.071900	-0.674404	-0.302454	-0.003535	-0.007549	0.953128
2478	-0.215462	-0.453677	9.684162	0.202123	0.129567	-0.177965	-0.231965	0.065587	-0.677498	-0.299010	-0.007116	-0.004470	0.954213
2479	-0.562621	-0.376498	9.656803	0.182637	0.072058	-0.237233	-0.233471	0.056840	-0.681183	-0.294447	-0.009462	-0.001284	0.955620
2480	-0.641029	-0.550099	10.100069	0.093086	0.002006	-0.254022	-0.233307	0.051503	-0.682272	-0.289544	-0.009957	0.000457	0.957113
2481	-0.614070	-0.173530	10.620846	-0.032975	0.022910	-0.281243	-0.234862	0.049186	-0.682401	-0.284165	-0.010130	-0.000248	0.958722
2482	-0.640230	-0.439374	10.132576	-0.035423	0.058095	-0.311129	-0.236426	0.048373	-0.682385	-0.278170	-0.010956	-0.001300	0.960469
2483	-0.587960	-0.544526	9.698347	-0.046162	0.044153	-0.303355	-0.236284	0.046594	-0.682664	-0.272348	-0.011481	-0.002441	0.962127
2484	-0.311654	-0.395525	9.579921	-0.060467	0.040589	-0.302641	-0.237196	0.046326	-0.683299	-0.266486	-0.011833	-0.003876	0.963758
2485	0.048557	-0.668114	9.443909	-0.037233	0.042252	-0.293815	-0.239015	0.044694	-0.683676	-0.260825	-0.012351	-0.004871	0.965295
2486	0.282994	-0.634187	9.338941	-0.001405	0.025615	-0.304249	-0.239269	0.043190	-0.683428	-0.254882	-0.012724	-0.005088	0.966875
2487	0.587982	-0.860868	9.131838	0.005701	0.007176	-0.293823	-0.241336	0.038548	-0.682926	-0.249194	-0.012729	-0.005111	0.968356
2488	0.793173	-0.539356	9.405321	-0.144602	0.000037	-0.304639	-0.243961	0.039383	-0.681326	-0.243278	-0.011893	-0.007972	0.969851
2489	0.770988	-0.619362	9.926079	-0.129362	0.003486	-0.324804	-0.245285	0.042674	-0.681791	-0.237001	-0.011071	-0.010610	0.971388
2490	0.708173	-0.291347	10.069776	0.032936	0.038673	-0.393904	-0.246310	0.038300	-0.680784	-0.229312	-0.011809	-0.010225	0.973228
2491	0.384984	-0.231845	9.828125	0.131632	0.073945	-0.437001	-0.246397	0.032008	-0.682914	-0.220749	-0.013504	-0.008127	0.975203
2492	0.092984	-0.210143	9.888570	0.280299	0.081129	-0.467523	-0.246851	0.019969	-0.683284	-0.211518	-0.016160	-0.003130	0.977236
2493	-0.075188	-0.429967	9.930750	0.314327	0.102188	-0.469838	-0.246634	0.006013	-0.685235	-0.202213	-0.019181	0.002396	0.979151
2494	-0.179365	-0.822946	10.138610	0.230161	0.126628	-0.457199	-0.246670	-0.007941	-0.689769	-0.193152	-0.022526	0.006229	0.980890
2495	-0.202723	-0.707787	9.986333	0.222108	0.109164	-0.457287	-0.245021	-0.020263	-0.692760	-0.184084	-0.025288	0.009860	0.982536
2496	-0.671013	-0.663153	9.231486	0.155045	0.018479	-0.472036	-0.244455	-0.027517	-0.693357	-0.174714	-0.026227	0.012611	0.984189
2497	-0.952734	-0.211572	9.114143	-0.065109	-0.044476	-0.473689	-0.246904	-0.033799	-0.693123	-0.165403	-0.024976	0.011084	0.985847
2498	-0.755532	-0.299514	8.385675	-0.127797	-0.131907	-0.467474	-0.252003	-0.034045	-0.692532	-0.156199	-0.021968	0.008777	0.987442
2499	-0.066484	-0.555821	9.693718	-0.079869	-0.183195	-0.434995	-0.255925	-0.036215	-0.689132	-0.147601	-0.017909	0.007386	0.988857
2500	-0.068442	-0.882644	11.348161	-0.137641	-0.143485	-0.358714	-0.263505	-0.037817	-0.686964	-0.140519	-0.014631	0.004966	0.989957
2501	-0.582067	-0.450388	11.398415	-0.144860	-0.072565	-0.323021	-0.265607	-0.035890	-0.687173	-0.134152	-0.012549	0.001959	0.990879
2502	-0.652012	-0.063847	10.213896	-0.103678	-0.040006	-0.283706	-0.270053	-0.036825	-0.685304	-0.128543	-0.011402	-0.000053	0.991638
2503	-0.622711	0.010177	9.327727	-0.085874	-0.090642	-0.253774	-0.272669	-0.037222	-0.684234	-0.123525	-0.009147	-0.001827	0.992298
2504	-0.363722	-0.233016	9.108815	-0.268408	-0.116963	-0.255322	-0.275436	-0.034472	-0.682355	-0.118498	-0.006066	-0.006905	0.992912
2505	-0.404046	-0.477260	9.356284	-0.499479	-0.141644	-0.220129	-0.280214	-0.023227	-0.680104	-0.114196	-0.001822	-0.016771	0.993315
2506	-0.394434	-0.495452	9.723677	-0.399386	-0.125995	-0.199972	-0.285769	-0.013484	-0.677338	-0.110268	0.001747	-0.024418	0.993600
2507	-0.478867	-0.471938	9.332959	-0.145372	-0.117148	-0.166328	-0.289734	-0.007992	-0.673862	-0.107013	0.004664	-0.027296	0.993872
2508	-0.313763	-0.686845	9.473254	0.042270	-0.110294	-0.113925	-0.293908	-0.010022	-0.673302	-0.104805	0.006914	-0.026205	0.994123
2509	-0.112666	-0.611890	10.116428	0.240750	-0.063258	-0.084170	-0.296498	-0.013702	-0.674204	-0.103199	0.007876	-0.021525	0.994397
2510	-0.027934	-0.574688	9.914260	0.246262	-0.031701	-0.100771	-0.298543	-0.022448	-0.673354	-0.101238	0.008128	-0.016542	0.994691
2511	-0.177288	-1.194579	9.732991	0.040450	-0.035176	-0.095312	-0.299685	-0.028599	-0.673398	-0.099362	0.008928	-0.015929	0.994884
2512	-0.087423	-0.783998	9.739339	-0.262061	-0.049335	-0.077244	-0.302063	-0.025852	-0.670748	-0.097780	0.010542	-0.021028	0.994930
2513	0.079236	-0.756034	9.084562	-0.426584	-0.070262	-0.089123	-0.303956	-0.015169	-0.669839	-0.095945	0.012951	-0.029656	0.994860
2514	0.390940	-1.433544	10.112251	-0.285459	-0.103797	-0.077896	-0.305324	-0.005311	-0.668687	-0.094377	0.015697	-0.035113	0.994793
2515	0.648614	-1.212392	10.732587	-0.076467	-0.049897	0.004843	-0.308236	0.000177	-0.667037	-0.094488	0.016992	-0.036868	0.994698
2516	0.884045	-1.360438	10.108837	0.127302	0.002530	0.087498	-0.309939	-0.000225	-0.665334	-0.096269	0.016723	-0.034366	0.994621
2517	0.449830	-1.308365	10.300629	0.286953	0.021645	0.199895	-0.308193	-0.006527	-0.668526	-0.100328	0.015789	-0.029117	0.994403
2518	0.068786	-0.578124	10.610303	0.355613	0.096782	0.269656	-0.305539	-0.012698	-0.670049	-0.105739	0.013080	-0.022319	0.994057
2519	0.198136	0.658809	9.609272	0.252104	0.142438	0.256085	-0.300918	-0.018056	-0.674310	-0.110832	0.009768	-0.017960	0.993629
2520	0.525521	0.538876	8.975440	0.366972	0.125159	0.192426	-0.295500	-0.026293	-0.677576	-0.114672	0.006485	-0.010978	0.993322
2521	0.598043	-0.112222	8.592436	0.481698	0.029168	0.126680	-0.293612	-0.034511	-0.681048	-0.117240	0.004964	-0.001718	0.993090
2522	0.507706	-0.264223	8.990393	0.241819	-0.049665	0.111416	-0.294337	-0.043948	-0.682682	-0.119469	0.005466	0.003196	0.992818
2523	0.132287	-0.101284	9.408850	0.023578	-0.110850	0.066564	-0.295911	-0.043803	-0.681363	-0.120787	0.007818	0.003695	0.992641
2524	0.197975	-0.038662	9.606062	0.125626	-0.117842	0.048766	-0.299553	-0.048985	-0.677997	-0.121757	0.009944	0.006472	0.992489
2525	0.390922	-0.069092	9.584822	0.306418	-0.121315	0.035909	-0.303175	-0.056081	-0.677495	-0.122515	0.011816	0.012619	0.992316
2526	0.248598	-0.066391	10.105165	0.284798	-0.074215	0.067676	-0.305896	-0.061404	-0.675955	-0.123898	0.012695	0.018443	0.992042
2527	0.465842	0.246001	10.573095	0.170157	-0.041221	0.091621	-0.306394	-0.065779	-0.675990	-0.125746	0.013331	0.021672	0.991736
2528	0.289811	0.591302	11.362015	0.032301	0.051315	0.113968	-0.305470	-0.066879	-0.676532	-0.128027	0.012368	0.022159	0.991446
2529	0.275182	0.585298	10.934309	0.120171	0.093473	0.097150	-0.304782	-0.071122	-0.679688	-0.130027	0.010444	0.024076	0.991163
2530	0.119432	0.439887	10.174582	0.098778	0.087550	0.097888	-0.302147	-0.073872	-0.681048	-0.132018	0.008585	0.025792	0.990874
2531	-0.137745	-0.037343	9.181211	0.019175	0.025699	0.097966	-0.300601	-0.069502	-0.681804	-0.133978	0.008248	0.025874	0.990612
2532	0.229456	-0.339422	8.857352	-0.041038	-0.026968	0.148280	-0.299961	-0.067042	-0.681790	-0.136887	0.009056	0.025115	0.990227
2533	0.528712	-0.378599	9.392629	-0.128111	-0.050037	0.188867	-0.301815	-0.063064	-0.681464	-0.140581	0.010676	0.022418	0.989758
2534	0.385535	-0.172451	10.376724	-0.113105	-0.057243	0.205756	-0.303540	-0.058403	-0.681651	-0.144594	0.012307	0.020303	0.989206
2535	0.562619	0.254238	11.153920	-0.130818	0.017863	0.168906	-0.303836	-0.052792	-0.680945	-0.147913	0.012593	0.017346	0.988768
2536	0.560904	0.379136	10.309458	-0.166254	0.087233	0.135459	-0.301401	-0.044458	-0.680382	-0.150572	0.011494	0.013774	0.988436
2537	0.439175	-0.056743	9.027014	-0.162572	0.009706	0.122845	-0.300505	-0.040084	-0.682034	-0.152968	0.012029	0.010238	0.988105
2538	-0.039572	-0.131534	8.516007	-0.449928	-0.049688	0.151517	-0.301362	-0.027765	-0.681382	-0.155830	0.014504	0.001470	0.987676
2539	-0.150191	-0.087901	9.132673	-0.467313	-0.077931	0.211236	-0.302247	-0.012163	-0.677853	-0.159859	0.017679	-0.007848	0.986950
2540	-0.253521	0.288612	10.089546	-0.154522	-0.094771	0.262887	-0.304140	-0.001618	-0.676945	-0.165001	0.020089	-0.010679	0.986031
2541	-0.111688	0.546463	9.831745	-0.219211	-0.083572	0.333846	-0.306692	0.008930	-0.674346	-0.171514	0.022509	-0.015068	0.984809
2542	-0.039294	0.536614	9.941552	-0.175614	-0.081975	0.385251	-0.307932	0.018240	-0.671261	-0.179034	0.024695	-0.018409	0.983361
2543	0.345426	0.312171	9.882784	0.095318	-0.061102	0.429437	-0.307968	0.024260	-0.670684	-0.187547	0.025486	-0.016661	0.981784
2544	0.576228	0.166608	10.059357	0.185581	-0.007010	0.462791	-0.306145	0.026440	-0.672242	-0.196715	0.024858	-0.013215	0.980056
2545	0.928553	0.148370	9.712455	0.279554	0.015712	0.473149	-0.304814	0.022876	-0.673332	-0.206115	0.023427	-0.008109	0.978214
2546	0.811511	-0.011784	9.735655	0.358355	0.005310	0.454302	-0.301281	0.023405	-0.675190	-0.215146	0.021857	-0.001320	0.976336
2547	0.380146	0.410896	10.796822	0.315383	0.034970	0.441952	-0.299025	0.019016	-0.677725	-0.223901	0.019911	0.004456	0.974398
2548	0.656230	1.206592	10.592109	0.229945	0.126043	0.378300	-0.295856	0.015443	-0.680911	-0.231346	0.016544	0.008236	0.972696
2549	0.955193	0.516663	9.098845	0.033452	0.117580	0.336105	-0.290081	0.013225	-0.683994	-0.237908	0.014281	0.008269	0.971147
2550	0.632266	-0.063461	8.895500	-0.186888	0.068577	0.375720	-0.285954	0.023191	-0.683958	-0.245129	0.013986	0.004221	0.969380
2551	0.657891	0.129998	9.306041	-0.133442	0.033419	0.407727	-0.282997	0.032480	-0.684817	-0.252990	0.014175	0.001399	0.967364
2552	0.360238	0.368705	9.532444	0.006881	0.036923	0.437093	-0.281596	0.038492	-0.684003	-0.261420	0.013523	0.001238	0.965130
2553	-0.190475	0.306770	10.682792	0.025436	0.111997	0.479042	-0.276908	0.042847	-0.686099	-0.270663	0.011365	0.001081	0.962606
2554	-0.290873	1.109778	11.123055	0.061330	0.233539	0.484335	-0.270662	0.050067	-0.689485	-0.279963	0.006633	0.000906	0.959987
2555	-0.147675	0.901694	10.292740	0.240574	0.276673	0.453126	-0.259807	0.052612	-0.695055	-0.288681	0.000057	0.004050	0.957417
2556	-0.152442	0.264059	9.396280	0.282969	0.209687	0.379066	-0.250499	0.049964	-0.698324	-0.295915	-0.005476	0.008277	0.955163
2557	-0.149226	-0.276801	8.707537	0.076269	0.082955	0.361143	-0.244077	0.048151	-0.699991	-0.302812	-0.007383	0.009401	0.952975
2558	-0.167207	-0.428132	8.722774	-0.052714	-0.029066	0.358009	-0.243838	0.052940	-0.701628	-0.309561	-0.006357	0.008646	0.950819
2559	0.129528	-0.160347	9.749443	0.152836	-0.064355	0.373421	-0.242539	0.054301	-0.701247	-0.316622	-0.005929	0.012076	0.948457
2560	0.016122	0.176028	10.138795	0.393466	-0.092332	0.368118	-0.242120	0.049647	-0.701557	-0.323492	-0.006495	0.020190	0.945993
2561	0.209389	-0.134589	9.725019	0.351519	-0.071290	0.360727	-0.242083	0.044859	-0.704450	-0.330224	-0.007173	0.027403	0.943477
2562	0.283171	-0.293067	9.996521	0.233365	-0.046047	0.370471	-0.241924	0.040480	-0.705271	-0.337118	-0.007557	0.032187	0.940882
2563	-0.079847	-0.425673	10.536437	0.104513	-0.027695	0.362619	-0.242174	0.039114	-0.706316	-0.343898	-0.007380	0.034376	0.938349
2564	-0.309887	0.142786	11.020783	0.047289	0.047485	0.366173	-0.240832	0.034456	-0.708710	-0.350761	-0.008260	0.035016	0.935774
2565	-0.361197	0.752283	10.437055	0.136957	0.108898	0.361034	-0.235466	0.034428	-0.710601	-0.357559	-0.010906	0.036824	0.933101
2566	-0.296510	0.708318	9.594884	0.117446	0.133572	0.353041	-0.231701	0.039608	-0.711512	-0.364197	-0.013894	0.038162	0.930436
2567	-0.214041	0.447943	8.812553	0.019147	0.105727	0.338064	-0.227508	0.040271	-0.715448	-0.370552	-0.015663	0.037778	0.927911
2568	-0.014088	0.694251	9.647558	-0.077562	0.058255	0.319536	-0.222832	0.045035	-0.714437	-0.376526	-0.015844	0.036033	0.925569
2569	0.087183	1.330213	10.242770	-0.182909	0.026731	0.246484	-0.222188	0.047221	-0.715331	-0.381156	-0.014706	0.032483	0.923823
2570	0.193056	1.294214	9.751198	-0.096527	0.037542	0.155483	-0.220783	0.053508	-0.716195	-0.384057	-0.014479	0.030487	0.922692
2571	-0.027564	0.825226	9.973607	0.061105	0.034215	0.110765	-0.220162	0.058430	-0.714863	-0.386100	-0.015438	0.031378	0.921794
2572	-0.190049	0.708019	10.555227	0.025328	0.118117	0.116107	-0.217400	0.056500	-0.716475	-0.388286	-0.017655	0.030998	0.920848
2573	0.158678	1.204043	10.062869	-0.073858	0.221289	0.134270	-0.212301	0.057979	-0.719124	-0.390914	-0.021001	0.027981	0.919762
2574	-0.016808	1.022940	8.591565	-0.058352	0.176253	0.095496	-0.207084	0.061373	-0.721238	-0.392762	-0.023650	0.025600	0.918979
2575	0.153480	0.539215	8.137547	0.025975	0.109969	0.036692	-0.203428	0.063270	-0.722826	-0.393478	-0.025774	0.025270	0.918625
2576	0.186198	0.374255	8.543906	0.027733	0.006712	0.001032	-0.203425	0.062860	-0.723218	-0.393458	-0.026032	0.025758	0.918613
2577	-0.188272	0.638765	9.934400	-0.087743	-0.056406	-0.042198	-0.203949	0.062999	-0.722950	-0.392698	-0.024223	0.024606	0.919019
2578	-0.185706	0.981750	10.421356	-0.215363	-0.038868	-0.120549	-0.207774	0.068767	-0.722836	-0.390524	-0.021793	0.020925	0.920097
2579	-0.191307	0.873600	10.432177	-0.290504	-0.012644	-0.117498	-0.211335	0.073437	-0.721185	-0.388475	-0.019241	0.015689	0.921125
2580	-0.468259	0.642080	10.304537	-0.219061	-0.012588	-0.085216	-0.214259	0.080567	-0.719002	-0.386922	-0.017251	0.011748	0.921876
2581	-0.774139	0.417943	10.158007	-0.169142	-0.010804	-0.040738	-0.214031	0.085901	-0.718306	-0.386224	-0.015685	0.008755	0.922230
2582	-0.783770	0.400776	10.811552	-0.146204	0.027414	0.023878	-0.215241	0.091792	-0.718101	-0.386670	-0.014974	0.005884	0.922078
2583	-0.852459	0.234431	11.293268	0.016380	0.118214	0.093218	-0.211982	0.093416	-0.718263	-0.388397	-0.017242	0.005339	0.921315
2584	-0.644776	0.933164	10.665074	0.116772	0.184798	0.094285	-0.209079	0.091213	-0.722337	-0.390083	-0.021461	0.006117	0.920509
2585	-0.023452	0.768166	8.627144	0.034788	0.165835	0.070533	-0.203041	0.088309	-0.724655	-0.391385	-0.024765	0.005576	0.919877
2586	-0.219769	0.344827	8.109694	-0.183634	0.126521	0.094336	-0.200574	0.091443	-0.725049	-0.393142	-0.025562	0.001285	0.919121
2587	-0.300179	0.226757	8.618501	-0.464163	0.107788	0.179448	-0.195941	0.104554	-0.725249	-0.396663	-0.023866	-0.007915	0.917620
2588	-0.824188	0.194917	9.454150	-0.553270	0.100528	0.270547	-0.192390	0.122869	-0.723700	-0.401657	-0.021285	-0.018701	0.915352
2589	-1.520672	0.015559	10.371299	-0.498074	0.163428	0.324200	-0.185977	0.142536	-0.720369	-0.407718	-0.020420	-0.028916	0.912421
2590	-1.386226	-0.122154	11.296177	-0.593074	0.222607	0.350068	-0.177743	0.164382	-0.717821	-0.414127	-0.019767	-0.041374	0.909063
2591	-1.190983	-0.140875	10.390688	-0.673297	0.240307	0.313377	-0.167689	0.186902	-0.713224	-0.419855	-0.018885	-0.055392	0.905703
2592	-0.771317	-0.495229	8.835357	-0.465325	0.146251	0.239488	-0.159454	0.207791	-0.709651	-0.424167	-0.017811	-0.064922	0.903078
2593	-0.579470	-0.998775	8.246347	-0.159184	0.003055	0.179371	-0.156379	0.216529	-0.705731	-0.427472	-0.016807	-0.067670	0.901336
2594	-0.352652	-1.372007	8.677475	-0.014415	-0.098544	0.174617	-0.154333	0.223769	-0.704527	-0.430744	-0.015064	-0.066996	0.899858
2595	-0.125189	-1.671518	9.623722	-0.095236	-0.100663	0.210879	-0.155917	0.225556	-0.703063	-0.434711	-0.012711	-0.067708	0.897931
2596	-0.433582	-1.258426	10.222310	-0.188400	-0.060536	0.233420	-0.156992	0.230350	-0.702353	-0.438877	-0.010234	-0.070469	0.895721
2597	-0.203889	-1.205860	9.908522	-0.121133	0.014740	0.228844	-0.152327	0.237166	-0.701580	-0.442987	-0.009713	-0.072639	0.893528
2598	0.004464	-1.458809	10.302741	0.019217	0.046081	0.252768	-0.149467	0.240161	-0.701852	-0.447309	-0.011004	-0.072618	0.891359
2599	-0.498889	-1.622451	10.559938	0.242906	0.028771	0.238587	-0.143960	0.239038	-0.704791	-0.451465	-0.013940	-0.068406	0.889554
2600	-1.181879	-1.243636	10.791276	0.455971	0.016802	0.205127	-0.142713	0.229730	-0.710075	-0.454914	-0.018558	-0.060350	0.888295
2601	-1.542590	-0.693048	10.603659	0.612014	0.043377	0.142260	-0.137889	0.214522	-0.719220	-0.457134	-0.025002	-0.049740	0.887654
2602	-2.103834	-0.477055	9.808327	0.805527	0.070065	0.118444	-0.135644	0.192896	-0.728261	-0.458684	-0.033645	-0.035980	0.887233
2603	-1.788218	0.111094	9.471116	0.823623	0.119078	0.101162	-0.133624	0.166894	-0.740574	-0.459780	-0.043395	-0.022334	0.886691
2604	-1.598454	0.001072	8.581447	0.589289	0.108646	0.102881	-0.128727	0.139919	-0.751647	-0.460959	-0.050703	-0.012754	0.885880
2605	-1.618226	-0.070199	8.818711	0.222250	0.097925	0.136282	-0.124453	0.127174	-0.756751	-0.463116	-0.054574	-0.009567	0.884564
2606	-1.093637	0.019203	8.719087	-0.250250	0.120348	0.163623	-0.120413	0.130026	-0.757818	-0.466206	-0.054337	-0.014891	0.882881
2607	-1.175037	-0.231670	9.053348	-0.381071	0.094840	0.187216	-0.116046	0.142316	-0.755694	-0.469879	-0.052558	-0.022315	0.880882
2608	-1.510984	-0.653319	10.305850	-0.146902	0.043112	0.190485	-0.110876	0.151728	-0.753868	-0.473354	-0.051942	-0.025071	0.878982
2609	-1.475715	0.173941	11.944401	0.039201	0.052502	0.153226	-0.110662	0.159800	-0.753534	-0.475977	-0.053357	-0.024760	0.877489
2610	-1.040689	0.928235	11.189919	0.165207	0.090479	0.025671	-0.105799	0.157039	-0.756479	-0.476197	-0.056451	-0.022657	0.877232
2611	-0.918373	0.536580	9.261831	0.063918	0.066596	-0.087136	-0.103649	0.148545	-0.759311	-0.474566	-0.058228	-0.022253	0.878010
2612	-0.618799	-0.082261	8.209160	-0.087890	-0.009276	-0.149511	-0.104957	0.148963	-0.760063	-0.472015	-0.057086	-0.023843	0.879417
2613	-0.377351	-0.095132	8.548178	-0.136399	-0.094324	-0.141444	-0.109290	0.152955	-0.760993	-0.469726	-0.054063	-0.025490	0.880786
2614	-0.553708	0.191307	9.749767	-0.012956	-0.132913	-0.177608	-0.114018	0.156812	-0.760884	-0.466632	-0.051431	-0.024622	0.882612
2615	-0.809252	0.217833	10.694317	0.042756	-0.055895	-0.233256	-0.118841	0.154786	-0.761737	-0.462497	-0.050687	-0.023532	0.884858
2616	-0.938406	0.398464	10.447579	0.130711	0.016037	-0.263996	-0.122342	0.150838	-0.763663	-0.457583	-0.051977	-0.021593	0.887384
2617	-1.276075	0.473534	9.754437	0.419076	0.007704	-0.304088	-0.124347	0.138400	-0.768152	-0.451729	-0.055780	-0.014465	0.890292
2618	-1.116694	0.476979	9.714652	0.315275	-0.029095	-0.311193	-0.127652	0.123916	-0.771737	-0.445727	-0.057939	-0.008894	0.893247
2619	-1.178358	0.644704	9.351831	-0.080255	-0.153327	-0.324157	-0.134671	0.118208	-0.774145	-0.440049	-0.054400	-0.009248	0.896277
2620	-0.977573	0.324182	10.437450	-0.517209	-0.178304	-0.292335	-0.143495	0.128243	-0.771586	-0.435208	-0.046517	-0.017225	0.898962
2621	-1.151613	-0.414084	11.593596	-0.741397	-0.103525	-0.195131	-0.149525	0.150027	-0.764685	-0.432379	-0.038092	-0.029763	0.900395
2622	-1.026038	0.291698	10.701843	-0.712940	0.018004	-0.092142	-0.152689	0.174123	-0.758581	-0.431178	-0.032113	-0.042789	0.900680
2623	-0.615950	-0.035277	8.637438	-0.319583	0.027755	0.037504	-0.152279	0.192043	-0.755437	-0.432036	-0.029852	-0.048660	0.900048
2624	-1.059955	-0.325891	8.421643	0.014442	0.004095	0.168582	-0.150118	0.202019	-0.753949	-0.435052	-0.030134	-0.048301	0.898604
2625	-1.730878	0.365369	9.401450	0.071030	0.009913	0.296225	-0.146972	0.201045	-0.754911	-0.440328	-0.031226	-0.046816	0.896072
2626	-1.699906	0.639752	9.548527	0.168154	0.021933	0.386018	-0.143272	0.196238	-0.758376	-0.447068	-0.033382	-0.043718	0.892807
2627	-1.853534	0.761680	9.705056	0.281552	0.039349	0.438964	-0.136820	0.190733	-0.762924	-0.454674	-0.037073	-0.038585	0.889049
2628	-2.053952	0.417483	9.890275	0.294175	0.042942	0.411739	-0.130355	0.182627	-0.766722	-0.461714	-0.040748	-0.033402	0.885463
2629	-1.617924	0.257082	10.456622	0.280021	0.091781	0.373746	-0.123780	0.178627	-0.771516	-0.468036	-0.045352	-0.028815	0.882074
2630	-1.527046	-0.209592	10.657146	0.176335	0.111001	0.348260	-0.116669	0.171749	-0.775053	-0.473936	-0.049080	-0.026390	0.878794
2631	-1.658314	-0.304973	9.804058	0.122697	0.041227	0.340606	-0.110751	0.166929	-0.777517	-0.479778	-0.051301	-0.024156	0.875556
2632	-0.999861	-0.386719	9.131762	0.111857	-0.044609	0.355877	-0.108120	0.164726	-0.778613	-0.485899	-0.051685	-0.021366	0.872224
2633	-0.799076	-0.335318	9.149846	0.032665	-0.157724	0.422690	-0.107207	0.165269	-0.778880	-0.493292	-0.049550	-0.018717	0.868249
2634	-0.228477	-0.255628	9.924464	0.032455	-0.232438	0.425771	-0.107879	0.167187	-0.776782	-0.500715	-0.045913	-0.015399	0.864257
2635	0.122522	-0.142038	10.213525	-0.019395	-0.195854	0.419269	-0.109457	0.168563	-0.776227	-0.508024	-0.042498	-0.013262	0.860192
2636	-0.012392	0.243331	10.053301	-0.105128	-0.092566	0.420903	-0.109489	0.173489	-0.775144	-0.515345	-0.039870	-0.013731	0.855945
2637	-0.427433	0.302309	9.406302	-0.011808	-0.007372	0.405300	-0.105076	0.178390	-0.773998	-0.522285	-0.039726	-0.013379	0.851740
2638	-0.911459	0.154022	9.228536	0.169015	0.026994	0.400693	-0.101400	0.176729	-0.775751	-0.528939	-0.041980	-0.010421	0.847557
2639	-1.123305	0.235784	9.471620	0.212002	0.055904	0.394137	-0.095617	0.172458	-0.777690	-0.535414	-0.045255	-0.006949	0.843348
2640	-1.034418	0.513701	9.349083	0.181658	0.048050	0.379822	-0.088785	0.167770	-0.779908	-0.541620	-0.047985	-0.004013	0.839243
2641	-1.099341	0.222410	9.091559	0.233554	0.013156	0.374752	-0.084684	0.161593	-0.783781	-0.547666	-0.050781	0.000246	0.835154
2642	-1.159029	-0.037622	9.632200	0.209995	-0.009792	0.416746	-0.081642	0.155693	-0.784402	-0.554374	-0.052837	0.004329	0.830577
2643	-1.119143	-0.568874	10.606239	0.347388	-0.034581	0.466861	-0.077532	0.147463	-0.787390	-0.561720	-0.056069	0.011027	0.825352
2644	-0.938390	0.365715	11.535835	0.565356	0.050769	0.548180	-0.072582	0.131157	-0.793573	-0.570062	-0.063054	0.020447	0.818924
2645	-0.496324	0.785101	9.813775	0.633569	0.091231	0.562913	-0.063557	0.110587	-0.799084	-0.578432	-0.071504	0.030527	0.812017
2646	-0.860833	0.150472	8.982936	0.150396	0.096587	0.587607	-0.056669	0.097965	-0.804356	-0.587753	-0.074373	0.032738	0.804950
2647	-1.182981	0.660420	9.760590	-0.247125	0.075324	0.620064	-0.048851	0.102301	-0.803913	-0.598091	-0.072226	0.028772	0.797648
2648	-0.977110	1.738401	10.456108	-0.119909	0.120715	0.584289	-0.040932	0.111151	-0.802652	-0.607600	-0.072302	0.026306	0.790507
2649	-0.770082	1.680966	9.504412	0.095155	0.091295	0.529302	-0.031660	0.113702	-0.803801	-0.615836	-0.074594	0.027468	0.783854
2650	-0.427619	1.292805	9.280710	0.146336	-0.001337	0.465718	-0.026399	0.109022	-0.805607	-0.622890	-0.076044	0.030521	0.778006
2651	-0.358091	1.216017	9.514737	-0.049636	-0.046923	0.450866	-0.024298	0.106958	-0.804883	-0.629923	-0.074367	0.031042	0.772466
2652	-0.316856	1.563553	10.015832	-0.192872	-0.041853	0.457818	-0.021982	0.113376	-0.804596	-0.637210	-0.070930	0.029322	0.766859
2653	-0.481073	2.216038	10.618331	-0.115067	-0.029670	0.456836	-0.018106	0.120606	-0.803290	-0.644332	-0.068682	0.028651	0.761117
2654	-0.382708	2.150530	9.895781	-0.078945	-0.025912	0.404216	-0.016686	0.123335	-0.802508	-0.650551	-0.066965	0.028390	0.755972
2655	-0.175484	1.778463	9.084656	-0.243403	-0.062520	0.375448	-0.013989	0.130571	-0.800408	-0.656491	-0.062587	0.026148	0.751278
2656	-0.090946	1.452375	8.839861	-0.292561	-0.104455	0.356347	-0.013528	0.139324	-0.796838	-0.662126	-0.056917	0.023622	0.746855
2657	0.006938	1.621195	9.242286	-0.250562	-0.129921	0.350389	-0.014371	0.148495	-0.794665	-0.667558	-0.051430	0.022167	0.742449
2658	0.104491	1.746454	9.555295	-0.170885	-0.111593	0.337808	-0.014956	0.157664	-0.791851	-0.672675	-0.047271	0.021520	0.738112
2659	-0.028732	1.680828	9.776781	-0.093998	-0.066127	0.357940	-0.015257	0.163685	-0.790235	-0.678003	-0.044815	0.021585	0.733374
2660	-0.319962	1.812895	9.751974	-0.013368	-0.015253	0.351778	-0.013054	0.166272	-0.788949	-0.683147	-0.044189	0.021966	0.728612
2661	-0.643782	1.781287	9.600602	0.122670	0.033887	0.361853	-0.008328	0.163648	-0.790339	-0.688307	-0.046181	0.023859	0.723555
2662	-0.828518	1.607415	9.684307	0.195870	0.053103	0.401246	-0.003059	0.157463	-0.791773	-0.693928	-0.049385	0.026388	0.717864
2663	-0.837372	1.702893	10.211775	0.202775	0.073007	0.448962	0.003528	0.149629	-0.793501	-0.700175	-0.053039	0.028970	0.711409
2664	-0.733177	1.754910	10.185039	0.184801	0.100039	0.475344	0.011406	0.144935	-0.795734	-0.706760	-0.056705	0.030758	0.704506
2665	-0.978385	1.562609	10.379600	0.138022	0.117432	0.529728	0.018508	0.138056	-0.796943	-0.714089	-0.060049	0.031868	0.696746
2666	-0.386617	1.917195	10.657338	-0.048166	0.166079	0.556633	0.029107	0.136494	-0.797118	-0.721959	-0.061251	0.029549	0.688585
2667	0.339412	1.504382	9.641806	-0.135774	0.181784	0.569870	0.039539	0.140542	-0.796200	-0.730023	-0.061505	0.026009	0.680152
2668	0.292129	0.972998	9.564011	-0.119968	0.139705	0.622611	0.049974	0.143632	-0.794516	-0.738650	-0.061261	0.023161	0.670900
2669	0.543564	1.025526	9.293290	-0.114633	0.094186	0.624188	0.060927	0.148088	-0.793731	-0.747151	-0.060523	0.021288	0.661550
2670	0.070427	1.048035	9.155845	-0.148521	0.043679	0.588661	0.069793	0.151049	-0.791896	-0.755084	-0.058565	0.019442	0.652717
2671	-0.476526	1.525843	9.860570	-0.354935	0.045552	0.513392	0.076943	0.156208	-0.788590	-0.762164	-0.053570	0.015024	0.644989
2672	-0.644000	1.730330	10.239260	-0.629057	0.084227	0.391779	0.084015	0.173681	-0.783092	-0.767833	-0.044884	0.006108	0.639046
2673	-0.474263	1.169646	9.784361	-0.848452	0.084569	0.244633	0.088945	0.198827	-0.775418	-0.771617	-0.032901	-0.005508	0.635212
2674	-0.326946	0.180525	9.161316	-0.738849	0.063923	0.151721	0.093975	0.227391	-0.764867	-0.773937	-0.022265	-0.015716	0.632676
2675	-0.501884	-0.632333	8.730523	-0.373677	0.020505	0.119755	0.096208	0.244205	-0.757493	-0.775597	-0.016748	-0.020428	0.630676
2676	-0.550509	-0.686536	8.970636	-0.142193	-0.019804	0.156541	0.097701	0.255551	-0.754300	-0.777622	-0.014297	-0.021798	0.628191
2677	-0.485560	-0.399320	9.468430	-0.080706	-0.032258	0.195744	0.100431	0.257999	-0.753670	-0.780119	-0.012666	-0.022005	0.625115
2678	-0.412846	-0.374530	9.895850	-0.004029	-0.000985	0.252784	0.103429	0.259625	-0.753829	-0.783275	-0.012642	-0.021912	0.621161
2679	-0.119291	-0.525268	10.112676	0.118276	0.026774	0.314453	0.105706	0.251678	-0.756657	-0.787129	-0.014877	-0.020542	0.616266
2680	-0.046343	-0.449330	9.963923	0.211947	0.056384	0.388377	0.113730	0.244248	-0.758920	-0.791803	-0.019009	-0.018636	0.610197
2681	-0.112576	-0.265244	10.221346	0.227820	0.061490	0.435265	0.121737	0.239690	-0.760766	-0.796974	-0.023398	-0.016419	0.603337
2682	-0.468440	-0.068800	10.635212	0.109555	0.078900	0.465445	0.130154	0.231983	-0.762779	-0.802481	-0.026190	-0.016070	0.595887
2683	-0.553680	0.163112	10.753965	-0.021927	0.127853	0.468259	0.139326	0.228924	-0.763722	-0.808002	-0.027370	-0.017904	0.588271
2684	-0.936843	-0.060663	10.528801	-0.071966	0.147262	0.464514	0.149272	0.227229	-0.764147	-0.813419	-0.028048	-0.020809	0.580628
2685	-0.511279	0.376875	9.982239	-0.052916	0.182319	0.434794	0.159735	0.225256	-0.762255	-0.818395	-0.029346	-0.023927	0.573408
2686	-0.132790	0.322887	9.021894	0.054792	0.152828	0.377211	0.170447	0.225334	-0.760087	-0.822593	-0.032119	-0.025510	0.567149
2687	-0.616795	0.168274	9.134837	0.133679	0.051628	0.310562	0.177273	0.220782	-0.760881	-0.825996	-0.034914	-0.024414	0.562064
2688	-0.751804	0.858504	9.571700	0.089315	-0.014690	0.200906	0.180711	0.215702	-0.763698	-0.828197	-0.036268	-0.022959	0.558791
2689	-0.747763	0.756664	9.310953	-0.072965	-0.021399	0.081606	0.182690	0.212408	-0.763760	-0.829180	-0.034741	-0.023128	0.557421
2690	-0.794444	0.291889	9.781838	-0.284011	-0.012696	0.043880	0.181477	0.218982	-0.763936	-0.829865	-0.029856	-0.025983	0.556559
2691	-0.761379	0.157492	10.746080	-0.388017	0.008001	0.070455	0.182421	0.232793	-0.756960	-0.830860	-0.023425	-0.030169	0.555169
2692	-0.808437	0.330941	10.719643	-0.298524	0.001053	0.065845	0.184033	0.245644	-0.752720	-0.831719	-0.018462	-0.033400	0.553883
2693	-0.715313	0.537952	10.228570	-0.138125	0.001260	0.027387	0.184775	0.251933	-0.750858	-0.832079	-0.016106	-0.034713	0.553335
2694	-0.295894	0.477842	8.943375	-0.145823	0.006756	-0.014174	0.183826	0.257137	-0.749629	-0.831966	-0.013690	-0.036374	0.553464
2695	-0.278738	0.192330	8.425668	-0.215703	-0.028205	0.008048	0.183117	0.265623	-0.747466	-0.832137	-0.009713	-0.038037	0.553179
2696	-0.152760	0.240431	8.747157	-0.258903	-0.045920	0.049930	0.181886	0.272605	-0.742981	-0.832767	-0.004880	-0.040058	0.552150
2697	-0.350162	0.297402	9.571397	-0.191155	-0.033856	0.086649	0.181832	0.280814	-0.740831	-0.833774	-0.001321	-0.041315	0.550556
2698	-0.529370	0.211041	9.973279	0.014414	0.029037	0.142153	0.183391	0.282995	-0.741609	-0.835316	-0.001945	-0.041567	0.548194
2699	-0.809230	0.242247	10.026518	0.202167	0.076304	0.186078	0.186275	0.281885	-0.742180	-0.837284	-0.006276	-0.040329	0.545242
2700	-1.000932	0.456892	9.732648	0.198467	0.067590	0.219612	0.191831	0.272553	-0.745718	-0.839589	-0.010460	-0.039198	0.541706
2701	-1.336073	0.178981	10.015917	0.062286	0.037795	0.241460	0.197756	0.267598	-0.749994	-0.842165	-0.012118	-0.038839	0.537683
2702	-1.683632	0.159079	11.273138	-0.059671	0.020050	0.261727	0.201953	0.264701	-0.749310	-0.844971	-0.011480	-0.039684	0.533214
2703	-1.081865	0.568244	11.335133	-0.011208	0.058414	0.240973	0.207053	0.264263	-0.749003	-0.847500	-0.012171	-0.040490	0.529108
2704	-0.327580	0.065236	9.996297	0.125015	0.090037	0.234731	0.211233	0.263692	-0.747131	-0.849872	-0.015381	-0.040564	0.525201
2705	-0.013308	-0.533582	9.236914	0.106957	0.069001	0.281906	0.216643	0.256686	-0.750126	-0.852742	-0.018178	-0.040253	0.520462
2706	-0.158156	-0.519018	8.911501	-0.011323	0.053230	0.325099	0.221108	0.253241	-0.750227	-0.856074	-0.018750	-0.041089	0.514877
2707	-0.665079	-0.509235	9.245220	-0.145804	-0.002808	0.359310	0.226987	0.252661	-0.748252	-0.859819	-0.016497	-0.042128	0.508591
2708	-1.356438	0.014876	10.566934	-0.164644	-0.078045	0.315127	0.229713	0.255930	-0.747873	-0.863127	-0.013087	-0.042284	0.503043
2709	-1.391984	0.439133	10.793209	-0.001978	-0.054932	0.159641	0.229958	0.258118	-0.746691	-0.864788	-0.012656	-0.041062	0.500295
2710	-0.920446	0.230319	9.775008	0.084941	0.006846	-0.021185	0.228939	0.254293	-0.748265	-0.864552	-0.014127	-0.040263	0.500728
2711	-0.626123	-0.448498	8.757740	-0.107819	0.021128	-0.103810	0.227884	0.256214	-0.748877	-0.863535	-0.012411	-0.041493	0.502426
2712	-0.630248	-1.016840	8.501313	-0.260007	0.026347	-0.080337	0.226523	0.264293	-0.746450	-0.862762	-0.008069	-0.044508	0.503582
2713	-0.828210	-1.014982	8.603975	-0.260181	0.007064	-0.050391	0.225668	0.273873	-0.741687	-0.862290	-0.003577	-0.047039	0.504213
2714	-1.081635	-0.675069	9.006591	-0.143952	0.000060	-0.042383	0.224829	0.282360	-0.739780	-0.861874	-0.001006	-0.048422	0.504805
2715	-0.835988	-0.776868	9.375792	-0.122576	0.020877	-0.025512	0.223491	0.287156	-0.738937	-0.861606	0.000959	-0.049825	0.505125
2716	-0.622688	-0.674080	9.713980	-0.034034	0.013772	-0.028468	0.223862	0.289889	-0.737105	-0.861309	0.001485	-0.050333	0.505581
2717	-0.622082	-0.935413	9.982527	-0.043942	0.069663	-0.006368	0.224639	0.291938	-0.738519	-0.861182	0.001609	-0.051781	0.505650
2718	-0.560762	-0.807870	10.163702	-0.086968	0.090548	0.012783	0.227234	0.294386	-0.736723	-0.861217	0.002227	-0.054149	0.505339
2719	-0.405790	-1.085555	10.197623	-0.070887	0.095744	0.017221	0.229057	0.295745	-0.736737	-0.861292	0.002567	-0.056308	0.504974
2720	-0.408964	-1.878105	10.553820	0.030801	0.078096	0.066194	0.232442	0.296683	-0.734451	-0.861878	0.001223	-0.057273	0.503869
2721	-1.047363	-1.376113	11.855597	0.231081	0.102539	0.071532	0.237565	0.294057	-0.737141	-0.862485	-0.003704	-0.056512	0.502905
2722	-0.670745	0.009262	10.479246	0.292768	0.211465	-0.036688	0.241162	0.283366	-0.739110	-0.861838	-0.010790	-0.057144	0.503839
2723	-0.787849	-0.101144	8.681421	0.024653	0.189119	-0.061582	0.246537	0.280053	-0.738189	-0.861002	-0.012895	-0.059950	0.504892
2724	-1.244574	-0.469797	8.080332	-0.155276	0.098323	-0.054335	0.251499	0.281395	-0.738768	-0.860377	-0.011099	-0.063153	0.505608
2725	-1.559813	-0.679256	8.777561	-0.321267	0.042074	0.011257	0.253527	0.289864	-0.734188	-0.860501	-0.005867	-0.066938	0.504997
2726	-2.002293	-0.489399	10.749349	-0.423902	0.038053	0.096978	0.256573	0.302296	-0.728034	-0.861455	0.000964	-0.071788	0.502733
2727	-2.003226	0.049841	10.914165	-0.120644	0.059050	0.114351	0.259503	0.312676	-0.722802	-0.862523	0.002363	-0.073871	0.500591
2728	-1.714520	-0.039629	9.132305	0.297686	0.015878	0.042278	0.262674	0.306638	-0.722651	-0.862928	-0.002945	-0.071093	0.500292
2729	-1.306410	-0.339304	8.125623	0.273728	-0.038198	0.008261	0.263669	0.296648	-0.729489	-0.863047	-0.007267	-0.067563	0.500532
2730	-1.278202	-0.458635	8.498901	-0.063906	-0.069117	0.058518	0.264608	0.294045	-0.732115	-0.863744	-0.005501	-0.066928	0.499436
2731	-1.474447	-0.236088	9.204876	-0.355736	-0.009868	0.090179	0.264179	0.299246	-0.729988	-0.864684	0.000632	-0.070184	0.497388
2732	-1.560982	-0.197768	9.717937	-0.342429	0.018880	0.109788	0.267105	0.309762	-0.723592	-0.865732	0.006261	-0.073844	0.494990
2733	-1.573416	-0.591546	9.898561	-0.071469	0.013622	0.132811	0.271517	0.314937	-0.722831	-0.867026	0.007141	-0.074704	0.492579
2734	-1.640771	-0.570412	10.346374	0.177177	0.020590	0.142594	0.272821	0.314656	-0.721302	-0.868423	0.003701	-0.073263	0.490367
2735	-1.484776	-0.690732	9.935107	0.196805	0.011842	0.162910	0.275497	0.305338	-0.723761	-0.870018	-0.000120	-0.071462	0.487813
2736	-1.521914	-0.857539	11.132689	-0.018048	0.046538	0.164945	0.281439	0.297920	-0.728709	-0.871568	-0.000447	-0.072375	0.484904
2737	-1.839754	-0.105018	12.597995	-0.336700	0.054983	0.159345	0.285974	0.302272	-0.724337	-0.873024	0.004585	-0.076511	0.481616
2738	-0.138750	0.115956	10.547978	-0.287592	0.070943	0.046551	0.287592	0.312658	-0.717534	-0.873331	0.008900	-0.080449	0.480356
2739	0.355921	-1.557854	8.695661	0.025694	-0.003047	0.037542	0.290177	0.315105	-0.713152	-0.873717	0.008409	-0.079991	0.479739
2740	-0.496523	-1.902745	8.564473	0.141619	-0.084256	0.101725	0.291258	0.310722	-0.716056	-0.874854	0.006627	-0.077103	0.478164
2741	-2.101588	-1.517993	9.959756	0.065257	-0.044838	0.145900	0.290658	0.302928	-0.718710	-0.876334	0.005730	-0.075574	0.475704
2742	-2.655060	-0.600121	10.628743	-0.060867	0.071472	0.159840	0.293414	0.300175	-0.717227	-0.877744	0.005922	-0.077350	0.472808
2743	-1.888169	-0.031513	9.770735	-0.042595	0.108281	0.114190	0.299942	0.299728	-0.714226	-0.878659	0.005435	-0.079572	0.470741
2744	-1.306805	-0.409985	8.605447	0.217202	0.087547	0.066437	0.304951	0.293271	-0.715658	-0.879169	0.000735	-0.078998	0.469915
2745	-1.190606	-1.028047	8.126319	0.415851	0.000228	0.046270	0.307526	0.279576	-0.719452	-0.879590	-0.006684	-0.075005	0.469736
2746	-1.479844	-0.971402	8.610098	0.328073	-0.068034	0.034015	0.307343	0.268360	-0.723827	-0.879961	-0.011819	-0.070646	0.469615
2747	-1.533198	-0.685379	9.202621	0.111411	-0.104968	0.038532	0.305701	0.260982	-0.728531	-0.880448	-0.012867	-0.067677	0.469112
2748	-1.197115	-0.631787	9.495927	0.048820	-0.115600	0.018556	0.303380	0.256343	-0.729964	-0.880779	-0.012620	-0.065104	0.468861
2749	-0.957197	-0.856481	9.772444	0.119435	-0.147197	0.015307	0.298727	0.249530	-0.734358	-0.881084	-0.013349	-0.061317	0.468779
2750	-1.257655	-1.361923	10.454127	0.133562	-0.194505	0.021379	0.293021	0.243816	-0.738209	-0.881493	-0.013858	-0.056557	0.468593
2751	-0.581322	-1.027044	11.581629	-0.034205	-0.182916	0.094938	0.291587	0.243961	-0.739608	-0.882596	-0.011564	-0.053550	0.466930
2752	-0.435575	-1.262064	12.173655	-0.123923	-0.134225	0.145463	0.289879	0.245065	-0.739184	-0.884130	-0.008232	-0.052229	0.464239
2753	-1.124677	-0.691590	11.359469	0.067692	-0.025372	0.172268	0.288724	0.241514	-0.739589	-0.885743	-0.009237	-0.051033	0.461269
2754	-1.142784	0.207604	9.644491	0.009284	0.105457	0.121435	0.292414	0.236842	-0.740467	-0.886758	-0.010452	-0.052719	0.459099
2755	-0.470904	0.346439	7.996527	-0.308715	0.186128	0.075214	0.302050	0.240071	-0.734631	-0.887298	-0.006664	-0.058734	0.457392
2756	-0.576009	-0.482425	7.228506	-0.426971	0.127605	0.107504	0.307326	0.249752	-0.726079	-0.888168	-0.000333	-0.064812	0.454925
2757	-1.643909	-0.946699	8.405125	-0.359528	0.020814	0.164204	0.312733	0.259707	-0.718432	-0.889614	0.005759	-0.068366	0.451531
2758	-2.505275	-0.591444	10.702048	-0.160376	0.008336	0.181752	0.317139	0.263648	-0.713416	-0.891238	0.008336	-0.069908	0.448038
2759	-2.536762	0.395963	11.059728	0.177287	0.064493	0.117651	0.319768	0.261171	-0.713480	-0.892228	0.004440	-0.069463	0.446189
2760	-2.330435	0.272914	9.097955	0.326432	0.026613	0.023390	0.323741	0.252667	-0.714399	-0.892427	-0.001609	-0.066950	0.446193
2761	-1.737642	0.131098	8.276538	0.127097	-0.041591	-0.017270	0.324209	0.241584	-0.718265	-0.892326	-0.003564	-0.065089	0.446660
2762	-1.223761	-0.267312	8.284347	-0.181682	-0.101321	-0.016448	0.321333	0.241736	-0.718479	-0.892346	0.000653	-0.064829	0.446672
2763	-1.050382	-0.364325	9.247807	-0.282131	-0.112154	0.005598	0.319186	0.250367	-0.716552	-0.892527	0.006595	-0.065359	0.446185
2764	-1.214618	-0.392213	9.933805	-0.234020	-0.073827	0.043125	0.316906	0.259135	-0.714362	-0.892981	0.011420	-0.066059	0.445073
2765	-1.409256	-0.608506	10.276649	-0.082116	-0.049394	0.083980	0.315191	0.261196	-0.713281	-0.893780	0.013110	-0.065942	0.443438
2766	-1.655060	-0.217939	10.747071	0.196935	-0.045885	0.097625	0.315873	0.256677	-0.714112	-0.894762	0.009913	-0.063324	0.441920
2767	-1.314807	-0.229484	10.198484	0.277578	-0.073801	0.078633	0.315945	0.246280	-0.717836	-0.895597	0.005347	-0.059585	0.440826
2768	-1.029627	-0.186694	9.975426	0.096807	-0.111518	0.081513	0.314309	0.237671	-0.722035	-0.896468	0.004545	-0.056667	0.439447
2769	-1.045584	-0.754218	10.742857	-0.037811	-0.112730	0.146487	0.310557	0.231261	-0.722947	-0.897880	0.005897	-0.055002	0.436751
2770	-0.546701	-0.220852	11.047483	0.080081	-0.100774	0.191400	0.309659	0.227982	-0.722578	-0.899674	0.005173	-0.052439	0.433371
2771	0.425098	0.001046	9.013381	0.243216	-0.102318	0.183570	0.309447	0.221554	-0.726130	-0.901387	0.001358	-0.048455	0.430293
2772	0.390144	-0.831149	8.907989	0.305617	-0.147836	0.218950	0.308103	0.208429	-0.731929	-0.903403	-0.003048	-0.043088	0.426612
2773	-0.576158	-0.917619	9.626667	0.217671	-0.133826	0.260912	0.306484	0.195714	-0.734357	-0.905713	-0.006127	-0.038710	0.422077
2774	-1.491488	0.017887	11.207376	0.133616	-0.014902	0.247063	0.306706	0.181621	-0.737603	-0.907792	-0.008569	-0.037205	0.417680
2775	-2.066215	0.681778	11.347333	0.034067	0.114947	0.139611	0.310799	0.174484	-0.737735	-0.908864	-0.010383	-0.038939	0.415140
2776	-1.463836	0.565354	9.415864	0.018785	0.194175	0.033883	0.317326	0.174036	-0.734216	-0.908992	-0.012321	-0.042229	0.414485
2777	-1.164693	-0.104828	8.088645	0.047722	0.185725	-0.003143	0.322027	0.172777	-0.730549	-0.908794	-0.014893	-0.045192	0.414522
2778	-1.206969	-0.598959	7.621922	0.072590	0.108788	0.024879	0.324658	0.168931	-0.729074	-0.908887	-0.017094	-0.046483	0.414091
2779	-1.356628	-0.617076	8.394421	0.106356	0.008927	0.025669	0.330180	0.163702	-0.729596	-0.909053	-0.019267	-0.045771	0.413710
2780	-1.626450	-0.570338	9.620496	0.020405	-0.026203	-0.005862	0.328496	0.160700	-0.729212	-0.909035	-0.019373	-0.045052	0.413824
2781	-1.798095	-0.280970	10.218884	-0.188741	0.000039	-0.061826	0.328086	0.163439	-0.728533	-0.908588	-0.016020	-0.046698	0.414766
2782	-1.564829	-0.736391	9.743019	-0.222443	0.024682	-0.109718	0.327509	0.171787	-0.726373	-0.907728	-0.012037	-0.048949	0.416520
2783	-2.558090	-0.512688	9.581133	-0.253184	0.016072	-0.035607	0.326269	0.180138	-0.721875	-0.907462	-0.007676	-0.051482	0.416898
2784	-2.572679	0.128998	10.179813	-0.004873	-0.031401	0.031359	0.324797	0.185892	-0.721279	-0.907764	-0.007315	-0.050872	0.416322
2785	-1.413065	-0.492863	11.119120	0.295511	-0.021412	0.058642	0.323675	0.178238	-0.724700	-0.908209	-0.012733	-0.048178	0.415540
2786	-0.934051	-0.327005	9.951359	0.113230	0.018039	0.049442	0.324777	0.169613	-0.726741	-0.908580	-0.014944	-0.047476	0.414736
2787	-1.140480	-0.795306	8.861526	-0.040531	-0.003558	0.041184	0.325307	0.168516	-0.727018	-0.908930	-0.014353	-0.047901	0.413939
2788	-1.022177	-1.168221	9.906402	0.034267	-0.016142	0.085607	0.326881	0.167275	-0.726537	-0.909653	-0.014882	-0.047223	0.412408
2789	-1.406835	-0.265076	10.121968	-0.040865	0.010135	0.087213	0.326788	0.161530	-0.727885	-0.910366	-0.014401	-0.047895	0.410771
2790	-2.041392	0.143641	10.031208	-0.208905	0.003369	0.052755	0.328457	0.166446	-0.727345	-0.910858	-0.010634	-0.049580	0.409594
2791	-2.132311	-0.748273	9.916000	-0.044369	-0.015801	0.066069	0.330514	0.171497	-0.725386	-0.911414	-0.009885	-0.049871	0.408338
2792	-1.598454	-0.042849	9.948342	0.148811	-0.029964	0.083269	0.328711	0.167129	-0.726307	-0.912096	-0.012394	-0.048016	0.406967
2793	-1.051847	0.078426	10.103629	0.145323	-0.009120	0.065553	0.329794	0.162061	-0.728701	-0.912588	-0.015175	-0.046881	0.405900
2794	-0.577119	0.277272	10.274847	0.154368	0.029236	0.051553	0.330620	0.156175	-0.730970	-0.912935	-0.018236	-0.046068	0.405087
2795	-0.372016	0.628452	9.238949	0.133238	0.014625	0.002034	0.333262	0.152330	-0.732729	-0.912877	-0.020935	-0.045433	0.405157
2796	-0.108535	-0.012735	9.438379	0.066169	0.011042	-0.016306	0.331846	0.149191	-0.733902	-0.912715	-0.022176	-0.045029	0.405503
2797	-0.191722	-0.502708	9.440674	0.045484	-0.005593	-0.000731	0.332243	0.147410	-0.732374	-0.912687	-0.023046	-0.044682	0.405555
2798	-1.069314	0.314035	10.817825	0.034706	0.052994	-0.007246	0.332904	0.146585	-0.733039	-0.912574	-0.024061	-0.045294	0.405684
2799	-1.770715	0.170965	10.219037	0.085002	0.099747	-0.019733	0.335129	0.145752	-0.732692	-0.912272	-0.026506	-0.046566	0.406066
2800	-2.149173	-0.375756	9.000016	0.034994	0.063366	-0.021082	0.337100	0.143004	-0.730809	-0.912030	-0.027598	-0.047373	0.406442
2801	-1.822553	-0.284592	8.971812	0.083118	0.000231	0.003634	0.338550	0.141355	-0.731623	-0.912001	-0.029223	-0.046888	0.406450
2802	-1.490978	-0.189724	9.380983	0.145495	-0.042014	0.036450	0.336224	0.136852	-0.732149	-0.912255	-0.031528	-0.044840	0.405939
2803	-1.396515	-0.149510	9.402259	0.132809	-0.056122	0.067127	0.334694	0.131799	-0.735021	-0.912749	-0.033644	-0.042902	0.404866
2804	-1.317463	0.097791	9.466902	0.086243	-0.073683	0.070274	0.334196	0.128382	-0.736858	-0.913327	-0.034640	-0.040734	0.403700
2805	-1.424608	0.620605	10.281300	0.030764	-0.054569	0.057723	0.332128	0.126206	-0.739952	-0.913802	-0.034908	-0.039660	0.402708
2806	-1.137306	0.618100	10.194681	0.016600	-0.009098	0.040076	0.332407	0.123879	-0.741273	-0.914127	-0.035129	-0.039255	0.401991
2807	-0.908013	0.615300	9.863438	-0.001154	-0.000304	0.020531	0.332153	0.122512	-0.741282	-0.914281	-0.035232	-0.039437	0.401614
2808	-0.850966	0.485329	9.976803	-0.051144	0.025943	-0.000933	0.332675	0.122509	-0.741031	-0.914295	-0.034463	-0.040246	0.401568
2809	-0.818804	0.249934	10.156460	-0.086965	0.046874	0.005870	0.332378	0.127572	-0.738908	-0.914352	-0.033351	-0.041965	0.401356
2810	-0.851336	0.434722	9.942580	-0.119013	0.088080	-0.010905	0.334969	0.131526	-0.738649	-0.914273	-0.031832	-0.044461	0.401392
2811	-0.697562	0.334335	9.752653	-0.061721	0.074107	-0.016768	0.336134	0.132888	-0.737490	-0.914101	-0.031371	-0.046460	0.401593
2812	-0.541158	-0.076069	9.645653	-0.032215	0.090700	-0.006929	0.339768	0.136699	-0.736213	-0.913987	-0.031463	-0.048304	0.401627
2813	-0.663148	-0.253006	9.673509	-0.022481	0.090684	0.015171	0.342375	0.136683	-0.733925	-0.914027	-0.031833	-0.050238	0.401269
2814	-0.755036	-0.271528	9.674088	-0.002801	0.106453	0.020682	0.345246	0.136256	-0.731644	-0.914095	-0.032616	-0.052116	0.400812
2815	-0.885157	-0.236588	9.757320	0.041832	0.090698	0.036856	0.347728	0.134736	-0.728593	-0.914261	-0.034138	-0.053498	0.400124
2816	-1.325214	-1.017462	10.458670	0.047849	0.125597	0.077517	0.351649	0.134029	-0.727236	-0.914720	-0.036060	-0.055282	0.398662
2817	-1.198680	0.461348	10.686057	0.066665	0.193701	0.094021	0.358190	0.132351	-0.725799	-0.915193	-0.038881	-0.058304	0.396877
2818	-1.024865	0.534312	8.248589	0.099248	0.144369	0.065018	0.363179	0.127671	-0.724238	-0.915468	-0.041878	-0.060031	0.395678
2819	-1.422367	0.330008	8.062222	0.247680	0.035213	0.057856	0.367796	0.120258	-0.724122	-0.915658	-0.046730	-0.058738	0.394887
2820	-1.420953	0.492115	9.169530	0.254605	-0.033276	0.059429	0.368777	0.110676	-0.727464	-0.915929	-0.051158	-0.055985	0.394110
2821	-1.657799	1.076930	11.052763	0.273320	-0.006430	0.035139	0.368315	0.100965	-0.729104	-0.915914	-0.056146	-0.053739	0.393778
2822	-1.960183	1.349812	10.645165	0.219126	0.057724	-0.017738	0.368629	0.092754	-0.731000	-0.915468	-0.060554	-0.053014	0.394261
2823	-2.202374	0.937829	9.791799	0.104834	0.068516	-0.044960	0.370220	0.088915	-0.731062	-0.914900	-0.063010	-0.053579	0.395115
2824	-1.763222	0.908975	9.340690	0.044100	0.070243	-0.056098	0.370750	0.087269	-0.730310	-0.914334	-0.064271	-0.054510	0.396095
2825	-1.641217	0.749311	9.347414	0.044148	0.074608	-0.066725	0.371800	0.086990	-0.731105	-0.913654	-0.065655	-0.055700	0.397270
2826	-1.628065	0.552928	9.652648	0.030826	0.078985	-0.096817	0.373750	0.087526	-0.728930	-0.912762	-0.066696	-0.056949	0.398965
2827	-1.586339	0.303145	9.870507	0.035315	0.085952	-0.105639	0.375584	0.086969	-0.728963	-0.911760	-0.067938	-0.058470	0.400823
2828	-2.078424	0.323679	11.398595	-0.041773	0.148732	-0.097925	0.378697	0.089961	-0.726782	-0.910861	-0.068212	-0.061573	0.402353
2829	-1.140269	1.232301	9.699507	-0.109339	0.185610	-0.130946	0.381279	0.094050	-0.724065	-0.909707	-0.067570	-0.066088	0.404351
2830	-1.120827	0.634785	7.827615	-0.057405	0.098495	-0.116871	0.386080	0.098127	-0.720476	-0.908716	-0.067125	-0.068426	0.406261
2831	-1.410627	0.601171	8.680449	0.002088	-0.017182	-0.074499	0.386051	0.103053	-0.720039	-0.908123	-0.066930	-0.068252	0.407645
2832	-1.852912	0.843891	9.850185	0.084171	-0.048808	-0.063284	0.385009	0.102648	-0.720544	-0.907570	-0.067933	-0.066688	0.408969
2833	-2.193463	1.151269	10.402176	0.159412	0.001978	-0.080022	0.382949	0.097871	-0.721854	-0.906682	-0.070767	-0.065583	0.410632
2834	-1.716263	1.044764	9.822478	0.069282	0.024760	-0.110709	0.380360	0.095698	-0.725716	-0.905649	-0.072039	-0.065543	0.412691
2835	-1.665862	0.679748	9.344424	-0.000215	0.042447	-0.158814	0.379040	0.097484	-0.725032	-0.904271	-0.072210	-0.066586	0.415506
2836	-1.611680	0.489429	9.377816	-0.066383	0.024948	-0.175276	0.380962	0.103082	-0.722937	-0.902882	-0.070940	-0.067766	0.418544
