# Supplementary material for: Identification of Haptic Based Guiding Using Hard Reins
Source: PLoS One. 2015 Jul 22;10(7):e0132020. doi: 10.1371/journal.pone.0132020 (PMC4511788; doi:10.1371/journal.pone.0132020)
Supplement: S1 File — (ZIP) [file pone.0132020.s001.zip › MotionData1/Subject2/T10/gc10.txt]

// Start Time: 0
// Sample rate: 25.0Hz
// Scenario: 4.9
// Firmware Version: 2.6.1
Counter	Acc_X	Acc_Y	Acc_Z	Gyr_X	Gyr_Y	Gyr_Z	Mag_X	Mag_Y	Mag_Z	Quat_w	Quat_x	Quat_y	Quat_z
2289	9.622458	-0.717594	-1.844903	-0.574450	-0.034664	-0.036050	-0.758212	-0.200864	-0.005997	0.610456	0.011955	-0.768673	0.190635
2290	9.552712	-0.777940	-1.904538	-0.563363	-0.020518	-0.013026	-0.758763	-0.201976	-0.004209	0.610022	0.005978	-0.770047	0.186723
2291	9.574334	-0.719828	-1.864142	-0.574118	0.001080	-0.004428	-0.757512	-0.202812	-0.003537	0.610367	0.000594	-0.771043	0.181506
2292	9.636952	-0.802529	-1.887464	-0.526856	0.008148	-0.012762	-0.758899	-0.202811	-0.003112	0.610318	-0.005051	-0.771849	0.178146
2293	9.597923	-0.729233	-1.798834	-0.563260	0.008445	-0.027346	-0.759457	-0.202257	-0.002549	0.610819	-0.009947	-0.772628	0.172763
2294	9.564135	-0.675695	-1.772810	-0.548639	0.022756	-0.023726	-0.758060	-0.203911	-0.005891	0.610984	-0.015741	-0.773252	0.168916
2295	9.526091	-0.605623	-1.812198	-0.548552	0.031669	-0.013161	-0.757786	-0.203080	-0.006161	0.611766	-0.020724	-0.773601	0.163871
2296	9.565181	-0.598984	-1.870311	-0.555727	0.040640	-0.004442	-0.758756	-0.203355	-0.006019	0.612088	-0.026962	-0.773938	0.160130
2297	9.608603	-0.657416	-1.896294	-0.544658	0.059400	0.007960	-0.757651	-0.201968	-0.007670	0.613196	-0.032277	-0.773834	0.155335
2298	9.579423	-0.710376	-1.893248	-0.537328	0.063792	0.015967	-0.757643	-0.203768	-0.007689	0.613768	-0.038678	-0.773729	0.152103
2299	9.694103	-0.845899	-1.809742	-0.551890	0.063955	0.006067	-0.759315	-0.201820	-0.009313	0.614909	-0.044031	-0.773500	0.147124
2300	9.693464	-0.816294	-1.713428	-0.548415	0.042328	0.004470	-0.758763	-0.200709	-0.010687	0.615121	-0.050324	-0.773613	0.143586
2301	9.678832	-0.767603	-1.670462	-0.560202	0.040452	0.018500	-0.757931	-0.200710	-0.010831	0.615822	-0.055868	-0.773583	0.138607
2302	9.664110	-0.801248	-1.655570	-0.544879	0.022387	0.015243	-0.758352	-0.199461	-0.011368	0.615644	-0.062224	-0.773830	0.135267
2303	9.635073	-0.890681	-1.688359	-0.568474	0.022494	0.014951	-0.759047	-0.199043	-0.011772	0.616033	-0.067732	-0.773945	0.130094
2304	9.579767	-0.936545	-1.736095	-0.539335	0.036853	0.005457	-0.759462	-0.199459	-0.011221	0.616060	-0.073902	-0.773924	0.126689
2305	9.625638	-0.941697	-1.740931	-0.559289	0.046036	-0.002785	-0.759047	-0.199042	-0.011910	0.616836	-0.079053	-0.773649	0.121370
2306	9.770226	-0.918203	-1.702729	-0.553027	0.040745	-0.016803	-0.759044	-0.199312	-0.014261	0.616905	-0.085051	-0.773561	0.117465
2307	9.750309	-0.910315	-1.620643	-0.546720	0.031652	-0.011372	-0.759739	-0.198755	-0.014802	0.617472	-0.089845	-0.773346	0.112220
2308	9.653378	-0.940889	-1.583931	-0.548563	0.029893	-0.016717	-0.759745	-0.197088	-0.016304	0.617329	-0.095758	-0.773296	0.108396
2309	9.667794	-0.814892	-1.515289	-0.566814	0.015472	-0.006210	-0.760296	-0.198196	-0.015897	0.617571	-0.100811	-0.773211	0.102899
2310	9.802530	-0.626361	-1.372608	-0.567077	-0.027926	0.012676	-0.758769	-0.198338	-0.015910	0.616382	-0.107279	-0.773765	0.099259
2311	9.859635	-0.839358	-1.370308	-0.563550	-0.042224	-0.002250	-0.759329	-0.197652	-0.013413	0.615712	-0.112197	-0.774266	0.093933
2312	9.840258	-0.887653	-1.384239	-0.552875	-0.069116	-0.023200	-0.759052	-0.197657	-0.012172	0.613932	-0.117848	-0.775288	0.090154
2313	9.792225	-1.003878	-1.469857	-0.558818	-0.131779	-0.065368	-0.759192	-0.198365	-0.007069	0.611981	-0.121543	-0.776918	0.084293
2314	9.625730	-1.213233	-1.882867	-0.567909	-0.118603	-0.123983	-0.759044	-0.201144	-0.004474	0.609520	-0.125719	-0.778727	0.079152
2315	9.717363	-0.995616	-1.769445	-0.538782	-0.091568	-0.137921	-0.756253	-0.205732	-0.000814	0.608330	-0.128097	-0.779908	0.072584
2316	9.744579	-0.918767	-1.818661	-0.562353	-0.087924	-0.129355	-0.756099	-0.209758	0.001905	0.606320	-0.132165	-0.781261	0.067378
2317	9.574142	-0.632415	-1.797467	-0.549662	-0.072468	-0.152301	-0.754979	-0.212534	0.002973	0.605390	-0.134458	-0.782163	0.060375
2318	9.512219	-0.584212	-1.880069	-0.542445	-0.075095	-0.164588	-0.754126	-0.217946	0.005949	0.603630	-0.137747	-0.783345	0.055014
2319	9.546807	-0.512364	-1.948567	-0.544163	-0.060694	-0.161139	-0.752723	-0.221830	0.006727	0.602879	-0.139825	-0.784022	0.047915
2320	9.523125	-0.512578	-2.006520	-0.568344	-0.026678	-0.124478	-0.751035	-0.227515	0.007760	0.601720	-0.144097	-0.784451	0.042492
2321	9.516553	-0.534888	-2.102906	-0.570862	-0.011605	-0.096291	-0.750332	-0.229592	0.007181	0.601567	-0.147538	-0.784272	0.035587
2322	9.572149	-0.343835	-2.022964	-0.553343	0.005804	-0.036890	-0.750459	-0.231800	0.004812	0.600847	-0.153020	-0.783955	0.031357
2323	9.577290	-0.261712	-2.023888	-0.554016	0.009713	0.029437	-0.749765	-0.231799	0.004116	0.600966	-0.158209	-0.783024	0.026134
2324	9.549536	-0.340069	-2.216264	-0.566194	0.068884	0.067849	-0.750046	-0.230124	0.000268	0.601078	-0.165506	-0.781534	0.022765
2325	9.450173	-0.438001	-2.519465	-0.558043	0.205858	0.060007	-0.751997	-0.227902	-0.000246	0.604182	-0.171270	-0.778033	0.017196
2326	9.696318	-0.542302	-1.948433	-0.557506	0.022239	0.040805	-0.751726	-0.226236	-0.001889	0.603545	-0.178014	-0.777080	0.013820
2327	9.460759	-0.245874	-1.927265	-0.551666	0.066818	0.087474	-0.752568	-0.223597	-0.003512	0.604462	-0.184026	-0.775034	0.009142
2328	9.648315	-0.227121	-1.831081	-0.556076	0.002952	-0.018306	-0.752011	-0.223590	-0.006279	0.603482	-0.189817	-0.774437	0.005157
2329	9.734269	-0.469296	-1.828494	-0.574333	0.002468	-0.054800	-0.752290	-0.223316	-0.004893	0.603314	-0.193843	-0.773586	-0.001377
2330	9.677203	-0.285416	-1.849798	-0.543571	-0.012987	-0.055217	-0.752278	-0.226225	-0.004785	0.602093	-0.198898	-0.773235	-0.005548
2331	9.795316	-0.203643	-1.792883	-0.556419	-0.045603	-0.026827	-0.752283	-0.225119	-0.004083	0.601231	-0.203107	-0.772749	-0.011307
2332	9.835162	-0.246571	-1.661988	-0.545726	-0.092774	0.002777	-0.750895	-0.226102	-0.000927	0.598734	-0.209086	-0.773040	-0.014488
2333	9.871007	-0.290140	-1.637389	-0.542746	-0.196346	-0.002743	-0.751457	-0.225569	0.005712	0.595589	-0.213512	-0.774158	-0.019155
2334	9.389150	-0.255754	-2.033367	-0.562783	-0.216997	-0.004696	-0.751320	-0.226420	0.012055	0.591037	-0.219602	-0.775860	-0.022166
2335	9.280597	-0.547902	-2.489019	-0.550513	-0.142860	-0.040431	-0.751749	-0.224918	0.018979	0.588626	-0.223502	-0.776403	-0.027654
2336	9.452711	-0.541862	-2.895221	-0.563636	0.046836	0.014922	-0.752582	-0.225061	0.020780	0.588126	-0.229753	-0.774804	-0.031619
2337	9.720170	-0.357064	-2.443415	-0.557548	0.055500	-0.046927	-0.751050	-0.226167	0.019099	0.588704	-0.233504	-0.772946	-0.038178
2338	9.377260	-0.286852	-2.380921	-0.562616	0.080069	0.023569	-0.751607	-0.225893	0.020349	0.588684	-0.239829	-0.770814	-0.042170
2339	9.392343	-0.426066	-2.215094	-0.555574	0.062303	-0.008993	-0.751607	-0.225328	0.016902	0.589362	-0.244105	-0.768593	-0.048273
2340	9.572964	-0.475380	-2.190624	-0.548386	0.051499	-0.011467	-0.750216	-0.225600	0.014679	0.588890	-0.249723	-0.766884	-0.052307
2341	9.596215	-0.499055	-2.088915	-0.544843	0.038866	-0.011351	-0.751189	-0.225463	0.015793	0.589227	-0.253829	-0.764854	-0.058144
2342	9.596329	-0.508842	-2.108135	-0.546723	0.024403	-0.005092	-0.751886	-0.224206	0.013049	0.588311	-0.259533	-0.763346	-0.061928
2343	9.605901	-0.402190	-2.046520	-0.552142	0.016943	0.025865	-0.752714	-0.225175	0.013322	0.588291	-0.264290	-0.761270	-0.067314
2344	9.508872	-0.541756	-2.049664	-0.552571	-0.078932	0.065335	-0.752862	-0.222678	0.012106	0.585814	-0.271250	-0.760509	-0.069799
2345	9.706101	-0.537622	-1.962995	-0.534022	0.004173	0.034116	-0.753555	-0.222954	0.012246	0.585679	-0.275908	-0.758465	-0.074737
2346	9.537862	-0.415927	-1.993121	-0.530516	-0.013853	0.031597	-0.753004	-0.221562	0.009770	0.584217	-0.281983	-0.757068	-0.077619
2347	9.624964	-0.416657	-2.022223	-0.548805	-0.013417	-0.005755	-0.752871	-0.220317	0.010196	0.583646	-0.286206	-0.755335	-0.083139
2348	9.707636	-0.313458	-2.052478	-0.561454	-0.013567	0.018899	-0.752457	-0.219344	0.008684	0.581952	-0.292424	-0.753868	-0.086625
2349	9.864771	-0.360722	-2.110147	-0.530750	-0.038826	0.008826	-0.754389	-0.221270	0.006193	0.581101	-0.296670	-0.752282	-0.091549
2350	9.563958	-0.335267	-2.206672	-0.553701	0.062101	0.014961	-0.755226	-0.220299	0.006348	0.580536	-0.302573	-0.749884	-0.095400
2351	9.482092	-0.267033	-2.197659	-0.557502	0.002083	0.077202	-0.753429	-0.218640	0.005937	0.580236	-0.308050	-0.747262	-0.100151
2352	9.523933	-0.222382	-1.971101	-0.550687	-0.048143	0.048400	-0.754832	-0.214754	0.004330	0.578049	-0.314605	-0.745855	-0.102875
2353	9.599998	-0.614578	-2.010316	-0.548073	-0.051338	0.001532	-0.753721	-0.215035	0.004871	0.576826	-0.318919	-0.744241	-0.108014
2354	9.708576	-0.624943	-2.012762	-0.560179	-0.092601	-0.010720	-0.756219	-0.215033	0.005995	0.573748	-0.324771	-0.743611	-0.111264
2355	9.562971	-0.445958	-2.132953	-0.558334	-0.098198	0.008797	-0.754279	-0.214763	0.006536	0.571749	-0.329395	-0.742368	-0.116155
2356	9.621450	-0.427389	-2.196057	-0.552794	-0.091120	0.021220	-0.755258	-0.212963	0.007528	0.568766	-0.335606	-0.741439	-0.118922
2357	9.511413	-0.369309	-2.293201	-0.541797	-0.070343	0.008826	-0.754706	-0.212693	0.009184	0.567254	-0.339955	-0.739826	-0.123736
2358	9.441325	-0.523905	-2.354201	-0.567024	-0.034967	-0.005872	-0.753866	-0.214355	0.008608	0.564894	-0.345761	-0.738321	-0.127383
2359	9.458982	-0.284679	-2.337565	-0.543173	-0.009263	0.029668	-0.756089	-0.212675	0.004776	0.564293	-0.350259	-0.735778	-0.132374
2360	9.556049	-0.229892	-2.381786	-0.558977	0.069056	0.048485	-0.754297	-0.213531	0.002707	0.563612	-0.356469	-0.732650	-0.135993
2361	9.536685	-0.190943	-2.355618	-0.548115	0.081906	0.016686	-0.754998	-0.211020	-0.002097	0.564235	-0.360547	-0.729063	-0.141815
2362	9.415386	-0.204207	-2.280408	-0.542331	0.128568	0.032361	-0.756945	-0.208500	-0.008962	0.564449	-0.366126	-0.725327	-0.145774
2363	9.546638	-0.286252	-2.129871	-0.543933	0.153601	0.055198	-0.757914	-0.207645	-0.015577	0.566205	-0.370456	-0.720554	-0.151580
2364	9.630406	-0.271677	-2.033502	-0.545577	0.165908	0.090503	-0.758326	-0.206500	-0.026889	0.567047	-0.376750	-0.715849	-0.155169
2365	9.647245	-0.424917	-1.790205	-0.533787	0.158518	0.103044	-0.757512	-0.200798	-0.034296	0.569044	-0.381565	-0.710570	-0.160273
2366	9.661997	-0.689899	-1.642302	-0.554763	0.151557	0.085110	-0.759596	-0.198691	-0.041856	0.569524	-0.387875	-0.705925	-0.163907
2367	9.732374	-0.775970	-1.423987	-0.547626	0.127989	0.096832	-0.757522	-0.195486	-0.049298	0.570925	-0.392790	-0.700861	-0.168980
2368	9.941424	-0.589929	-1.218559	-0.564546	0.041509	0.106953	-0.759478	-0.190890	-0.055590	0.569789	-0.399832	-0.697157	-0.171602
2369	10.083310	-0.669931	-1.502955	-0.537868	-0.011850	0.019161	-0.760870	-0.189073	-0.059705	0.569020	-0.403966	-0.694227	-0.176282
2370	10.026024	-0.296339	-1.714831	-0.569413	-0.088719	-0.030229	-0.762259	-0.188651	-0.060519	0.565507	-0.409568	-0.693002	-0.179457
2371	9.706121	-0.135207	-1.774187	-0.539956	-0.157108	-0.057815	-0.760737	-0.187827	-0.059555	0.562397	-0.413139	-0.692260	-0.183852
2372	9.609574	-0.158822	-1.783459	-0.551784	-0.171640	-0.040193	-0.761565	-0.189216	-0.057629	0.557797	-0.418670	-0.692033	-0.186195
2373	9.417114	-0.148397	-1.855801	-0.564190	-0.130259	-0.029127	-0.760739	-0.187835	-0.057068	0.554916	-0.422783	-0.690587	-0.190823
2374	9.618682	-0.282052	-1.772432	-0.547806	-0.135913	-0.008534	-0.762961	-0.188120	-0.052910	0.550918	-0.428538	-0.689624	-0.193034
2375	9.697030	-0.106517	-1.832482	-0.545835	-0.121729	0.017983	-0.762685	-0.188690	-0.048222	0.548454	-0.433032	-0.687672	-0.196948
2376	9.681168	-0.507649	-1.847313	-0.565754	-0.119809	0.013261	-0.764639	-0.186474	-0.046664	0.544561	-0.439185	-0.686191	-0.199278
2377	9.745537	-0.497724	-1.741202	-0.569686	-0.153839	-0.006914	-0.764497	-0.187870	-0.043641	0.541319	-0.443696	-0.684619	-0.203481
2378	9.693616	-0.743620	-1.699731	-0.553768	-0.191131	-0.077313	-0.764361	-0.188727	-0.035639	0.536138	-0.448724	-0.684674	-0.205971
2379	9.520454	-0.764820	-1.786242	-0.546698	-0.210732	-0.107222	-0.764071	-0.193326	-0.027124	0.531881	-0.451832	-0.684602	-0.210407
2380	9.424211	-0.832309	-1.855427	-0.557553	-0.229065	-0.068337	-0.765170	-0.197084	-0.020800	0.526135	-0.457141	-0.684873	-0.212490
2381	9.292493	-0.650511	-1.898353	-0.522119	-0.220151	-0.076826	-0.763925	-0.198085	-0.012117	0.522064	-0.460439	-0.684635	-0.216148
2382	9.498385	-0.499251	-2.233738	-0.556927	-0.120799	-0.081304	-0.764191	-0.201985	-0.005386	0.517703	-0.465057	-0.683812	-0.219332
2383	9.753004	-0.127628	-2.832585	-0.543618	-0.005081	-0.124194	-0.764458	-0.205039	-0.002929	0.516117	-0.466983	-0.681612	-0.225734
2384	9.681769	0.306218	-3.083772	-0.537728	0.092571	-0.163596	-0.760556	-0.208646	-0.004101	0.514444	-0.469296	-0.679360	-0.231471
2385	9.122058	0.540354	-3.303084	-0.555822	0.103461	-0.168372	-0.759415	-0.215428	-0.006667	0.513918	-0.470229	-0.676335	-0.239468
2386	8.672035	1.058444	-3.216451	-0.557662	0.149087	-0.235051	-0.758135	-0.222209	-0.009509	0.512435	-0.471466	-0.673992	-0.246709
2387	10.122576	1.866924	-3.469023	-0.558955	0.288543	-0.288589	-0.756978	-0.232448	-0.013767	0.513634	-0.469828	-0.670101	-0.257694
2388	10.265350	1.231666	-2.894343	-0.547640	0.290343	0.098924	-0.756695	-0.232569	-0.019296	0.515792	-0.474652	-0.663084	-0.262649
2389	10.962482	1.064639	-2.625226	-0.556945	0.147498	-0.231053	-0.753891	-0.238519	-0.023247	0.515269	-0.474435	-0.660015	-0.271642
2390	9.662695	0.400201	-2.758622	-0.562210	-0.011405	-0.211021	-0.755122	-0.243515	-0.019698	0.511606	-0.476848	-0.658864	-0.277080
2391	9.008200	0.509435	-2.952253	-0.562642	-0.109115	-0.173382	-0.751771	-0.249779	-0.012466	0.507850	-0.478848	-0.657782	-0.283048
2392	8.927812	0.615248	-3.115204	-0.539033	-0.148565	-0.107396	-0.750931	-0.253272	-0.003668	0.503142	-0.483118	-0.657092	-0.285788
2393	9.032753	0.683453	-2.922818	-0.564549	-0.191393	-0.040177	-0.750514	-0.254959	0.003633	0.498936	-0.487365	-0.655504	-0.289572
2394	9.215362	0.862305	-2.734187	-0.564526	-0.226430	0.050322	-0.750093	-0.258181	0.014233	0.493820	-0.494359	-0.653828	-0.290276
2395	9.128940	0.780075	-2.832213	-0.555572	-0.262683	0.068319	-0.751912	-0.255982	0.020900	0.489304	-0.500326	-0.651870	-0.292099
2396	9.086550	0.803734	-2.955642	-0.548239	-0.265598	0.087885	-0.752349	-0.251978	0.025227	0.483992	-0.507807	-0.650189	-0.291785
2397	9.112140	0.894501	-3.099238	-0.538835	-0.240837	0.135637	-0.754031	-0.249084	0.031071	0.480219	-0.514321	-0.647364	-0.292887
2398	9.102801	0.967020	-3.104867	-0.550215	-0.191595	0.175903	-0.754611	-0.244251	0.036098	0.476292	-0.522450	-0.643943	-0.292454
2399	9.098793	1.092422	-3.149751	-0.547249	-0.135500	0.149071	-0.756576	-0.239688	0.040028	0.473771	-0.528545	-0.639856	-0.294559
2400	9.030842	0.965175	-3.471997	-0.537890	-0.067384	0.084168	-0.756864	-0.237335	0.040745	0.470973	-0.534577	-0.636191	-0.296095
2401	9.353674	0.724101	-3.827321	-0.572784	0.138905	0.109969	-0.759232	-0.234546	0.036648	0.471339	-0.538741	-0.629723	-0.301739
2402	9.234631	-0.432084	-3.350370	-0.531629	0.302420	0.130482	-0.761604	-0.229244	0.026637	0.473510	-0.543002	-0.622005	-0.306671
2403	8.525167	-0.530392	-2.782958	-0.541074	0.341694	-0.034597	-0.762571	-0.228095	0.014638	0.475773	-0.543760	-0.615255	-0.315320
2404	8.688650	-0.535771	-2.705801	-0.538949	0.435162	-0.107657	-0.762817	-0.232478	-0.000324	0.477939	-0.544185	-0.608674	-0.323966
2405	10.547265	-0.290903	-2.638538	-0.553039	0.465962	0.005631	-0.761142	-0.231319	-0.017177	0.481741	-0.544611	-0.600047	-0.333567
2406	11.390221	-0.526588	-3.154081	-0.535931	0.304228	-0.039010	-0.761409	-0.231839	-0.027679	0.482700	-0.546583	-0.593840	-0.340003
2407	9.984770	-0.449103	-2.998434	-0.566193	0.168281	-0.152048	-0.759447	-0.234586	-0.036287	0.481615	-0.547176	-0.589592	-0.347888
2408	8.525300	-0.220256	-2.651117	-0.566125	0.133014	-0.058344	-0.759703	-0.238163	-0.043505	0.480039	-0.550297	-0.584948	-0.352947
2409	8.405788	-0.383779	-2.257725	-0.545741	0.119785	0.094069	-0.759702	-0.237032	-0.050676	0.480246	-0.553896	-0.578537	-0.357571
2410	9.651295	-0.074335	-2.142040	-0.522181	0.091253	0.165580	-0.760832	-0.230910	-0.058340	0.480205	-0.559425	-0.572052	-0.359449
2411	10.164660	0.175508	-2.246990	-0.571839	0.033563	0.103571	-0.760837	-0.228958	-0.062050	0.479119	-0.563942	-0.566113	-0.363223
2412	9.894834	-0.097046	-2.436876	-0.524926	-0.048954	0.133738	-0.761551	-0.223684	-0.064753	0.477175	-0.570067	-0.561222	-0.363810
2413	9.557476	-0.250442	-2.574847	-0.541565	-0.090096	0.104521	-0.764217	-0.217175	-0.062455	0.474959	-0.575166	-0.556630	-0.365733
2414	9.373475	-0.345754	-2.544544	-0.547151	-0.115324	0.104559	-0.766039	-0.213438	-0.060192	0.471756	-0.581588	-0.552466	-0.366037
2415	9.452346	-0.389261	-2.466849	-0.563378	-0.091783	0.100693	-0.766611	-0.209842	-0.058217	0.469159	-0.586829	-0.547727	-0.368125
2416	9.589389	-0.297609	-2.356914	-0.554521	-0.115115	0.087705	-0.768148	-0.207910	-0.055008	0.465701	-0.593059	-0.543623	-0.368616
2417	9.511663	-0.379123	-2.331740	-0.560033	-0.127724	0.088575	-0.767747	-0.204590	-0.053872	0.462590	-0.598352	-0.539332	-0.370279
2418	9.463120	-0.422220	-2.316697	-0.560120	-0.143049	0.088652	-0.770258	-0.202526	-0.047753	0.458718	-0.604773	-0.535355	-0.370436
2419	9.481842	-0.545480	-2.300850	-0.545672	-0.154754	0.080034	-0.773330	-0.198791	-0.043962	0.455361	-0.609992	-0.531463	-0.371622
2420	9.576409	-0.713680	-2.439234	-0.572981	-0.168982	0.074498	-0.772238	-0.195484	-0.039377	0.450896	-0.616490	-0.527721	-0.371676
2421	9.478493	-0.631482	-2.531832	-0.554611	-0.149461	0.097589	-0.773769	-0.195219	-0.034666	0.447552	-0.621884	-0.523436	-0.372790
2422	9.393517	-0.834130	-2.563282	-0.572865	-0.149037	0.058407	-0.774064	-0.192188	-0.029246	0.443124	-0.627981	-0.519637	-0.373174
2423	9.227698	-0.710033	-2.593438	-0.559932	-0.110337	0.054765	-0.774907	-0.190535	-0.025907	0.439739	-0.632632	-0.515437	-0.375140
2424	9.220900	-0.970168	-2.464889	-0.545889	-0.042797	0.049166	-0.775475	-0.187908	-0.024080	0.436635	-0.637525	-0.510950	-0.376618
2425	9.345304	-1.037944	-2.357991	-0.549216	0.000330	0.064797	-0.775756	-0.186936	-0.024620	0.434558	-0.641303	-0.505671	-0.379720
2426	9.524394	-0.935262	-2.373873	-0.527958	0.057822	0.075359	-0.775345	-0.185270	-0.025987	0.432865	-0.645474	-0.500046	-0.382029
2427	9.613009	-0.845119	-2.553789	-0.570349	0.101229	0.081712	-0.777024	-0.181517	-0.028975	0.431611	-0.648767	-0.493451	-0.386419
2428	9.504434	-0.444049	-2.674091	-0.564156	0.125365	0.001169	-0.776326	-0.181785	-0.032022	0.429502	-0.651916	-0.487857	-0.390548
2429	9.182963	0.021807	-2.695772	-0.547720	0.181669	-0.058260	-0.776730	-0.183142	-0.040597	0.428156	-0.652937	-0.482522	-0.396898
2430	8.800552	0.376567	-2.382710	-0.543842	0.241146	-0.066590	-0.774493	-0.185616	-0.048099	0.426858	-0.654255	-0.476908	-0.402866
2431	9.290967	0.835993	-2.229030	-0.559860	0.296858	-0.034236	-0.774480	-0.186695	-0.057228	0.426540	-0.654575	-0.470135	-0.410571
2432	9.839663	1.025720	-2.251210	-0.546911	0.340069	-0.028904	-0.774466	-0.187904	-0.068705	0.426378	-0.655356	-0.463069	-0.417465
2433	10.849104	1.273763	-2.530763	-0.586670	0.380043	-0.029363	-0.772369	-0.189539	-0.078684	0.426374	-0.655093	-0.455247	-0.426391
2434	10.612747	0.986231	-2.377441	-0.562619	0.270153	-0.247890	-0.769981	-0.194781	-0.087045	0.423426	-0.654471	-0.451412	-0.434288
2435	10.015351	0.292539	-2.231184	-0.535820	0.157867	-0.210834	-0.768276	-0.203502	-0.089910	0.420398	-0.653901	-0.448243	-0.441313
2436	9.600338	0.622313	-2.082094	-0.538320	0.045944	-0.191649	-0.765753	-0.209465	-0.089577	0.416196	-0.655462	-0.445709	-0.445527
2437	9.704186	0.978368	-2.231172	-0.553436	-0.045902	-0.185879	-0.764621	-0.215015	-0.087571	0.411232	-0.657008	-0.443751	-0.449792
2438	9.575254	1.055626	-2.371995	-0.570210	-0.129823	-0.163454	-0.764596	-0.221675	-0.084186	0.405267	-0.660595	-0.441965	-0.451707
2439	9.206218	1.028715	-2.409858	-0.547895	-0.192037	-0.174388	-0.763602	-0.229052	-0.074048	0.399070	-0.663468	-0.441095	-0.453859
2440	9.044375	0.782634	-2.508372	-0.535769	-0.229463	-0.030765	-0.764017	-0.230597	-0.067153	0.393843	-0.668778	-0.438602	-0.453046
2441	9.244150	0.881651	-2.703032	-0.539229	-0.250022	0.056078	-0.764853	-0.230750	-0.061899	0.389234	-0.674084	-0.435188	-0.452459
2442	9.151558	0.960991	-2.860839	-0.540640	-0.223598	0.123130	-0.766260	-0.226880	-0.058533	0.385335	-0.680631	-0.430473	-0.450501
2443	8.957754	1.433503	-2.848940	-0.553062	-0.158583	0.112875	-0.769197	-0.222456	-0.053631	0.381718	-0.685636	-0.425451	-0.450763
2444	8.961980	1.128565	-2.918025	-0.568283	-0.092996	0.040604	-0.770049	-0.218023	-0.053164	0.377769	-0.690416	-0.420547	-0.451393
2445	9.305248	1.024129	-3.042957	-0.548770	-0.028224	0.045805	-0.768259	-0.214841	-0.053283	0.374604	-0.693574	-0.415488	-0.453868
2446	10.033032	0.848749	-3.305328	-0.545316	0.169023	0.159775	-0.771037	-0.213297	-0.057390	0.374199	-0.696706	-0.407112	-0.456985
2447	9.010256	-0.072475	-2.875696	-0.555970	0.241849	0.063315	-0.770088	-0.206066	-0.066992	0.373227	-0.697522	-0.399694	-0.463042
2448	8.530491	-0.036375	-2.609686	-0.546812	0.333063	-0.071710	-0.768966	-0.206864	-0.077784	0.371936	-0.697161	-0.393232	-0.470106
2449	9.756550	-0.239067	-2.101685	-0.560048	0.485160	0.065406	-0.769507	-0.206808	-0.094770	0.372794	-0.695566	-0.383856	-0.479444
2450	10.063498	-0.316994	-1.888610	-0.564082	0.429406	0.058666	-0.770341	-0.203011	-0.111715	0.373164	-0.695259	-0.374585	-0.486878
2451	10.469133	-0.363348	-1.936957	-0.567274	0.250009	-0.021576	-0.767431	-0.200075	-0.122068	0.371224	-0.695138	-0.368006	-0.493506
2452	9.770345	-0.245874	-2.017064	-0.544198	0.142347	0.007539	-0.766041	-0.198944	-0.130355	0.369182	-0.696972	-0.361706	-0.497095
2453	9.648430	-0.154416	-1.812553	-0.559196	0.065687	0.021966	-0.766052	-0.195045	-0.136669	0.366388	-0.698843	-0.355926	-0.500695
2454	9.918062	0.067396	-1.622101	-0.559580	-0.009479	0.068499	-0.766897	-0.191427	-0.140907	0.363618	-0.702656	-0.349692	-0.501769
2455	9.952209	0.161418	-1.623196	-0.560136	-0.078532	0.034435	-0.768301	-0.186982	-0.143890	0.359868	-0.705985	-0.344757	-0.503212
2456	9.806828	0.168132	-1.855022	-0.553205	-0.139834	0.033990	-0.768180	-0.183109	-0.142331	0.355902	-0.710738	-0.339968	-0.502601
2457	9.574204	0.364747	-1.948716	-0.546280	-0.177444	0.003322	-0.769019	-0.182004	-0.140656	0.351290	-0.714678	-0.336305	-0.502722
2458	9.526547	0.396066	-2.011820	-0.560778	-0.164626	-0.011968	-0.771250	-0.179790	-0.138268	0.346548	-0.719338	-0.332225	-0.502080
2459	9.632627	0.245207	-2.070681	-0.546396	-0.182513	-0.032916	-0.770982	-0.179404	-0.129563	0.341469	-0.723017	-0.329096	-0.502336
2460	9.569428	-0.006101	-2.133027	-0.560930	-0.193303	-0.029524	-0.772370	-0.180107	-0.125139	0.336322	-0.727764	-0.325417	-0.501348
2461	9.531754	-0.016316	-2.258500	-0.553713	-0.202299	-0.034695	-0.773067	-0.180541	-0.119198	0.330931	-0.731610	-0.322342	-0.501326
2462	9.632268	-0.202901	-2.239640	-0.554517	-0.191520	-0.030352	-0.774044	-0.180000	-0.114489	0.325844	-0.736203	-0.318681	-0.500273
2463	9.593799	-0.229435	-2.270701	-0.557023	-0.160017	-0.026161	-0.775153	-0.181961	-0.106765	0.320713	-0.739627	-0.315131	-0.500786
2464	9.613494	-0.157160	-2.286031	-0.557054	-0.168201	-0.017251	-0.775159	-0.181424	-0.101510	0.315838	-0.744001	-0.311054	-0.499955
2465	9.511922	-0.301771	-2.327771	-0.564330	-0.175390	-0.017329	-0.776829	-0.181438	-0.096110	0.310550	-0.747603	-0.307357	-0.500180
2466	9.443835	-0.303350	-2.262428	-0.549633	-0.163114	0.011059	-0.776833	-0.181030	-0.093757	0.306068	-0.751966	-0.302855	-0.499148
2467	9.409236	-0.343681	-2.177368	-0.554909	-0.143437	0.028553	-0.777537	-0.179662	-0.087936	0.301545	-0.755386	-0.298324	-0.499465
2468	9.685252	-0.295252	-2.270089	-0.555042	-0.157701	0.016321	-0.778786	-0.180504	-0.083791	0.297039	-0.759670	-0.293612	-0.498458
2469	9.653011	-0.245395	-2.444561	-0.573010	-0.128779	0.015941	-0.779908	-0.178577	-0.079066	0.292170	-0.762888	-0.288964	-0.499138
2470	9.608674	-0.154232	-2.595317	-0.574748	-0.106966	-0.003666	-0.781301	-0.178172	-0.074907	0.287433	-0.766574	-0.284019	-0.499079
2471	9.472459	0.020058	-2.684059	-0.568998	-0.069366	0.019170	-0.781854	-0.179150	-0.071874	0.282957	-0.769105	-0.278984	-0.500580
2472	9.360909	0.392513	-2.746052	-0.552522	-0.027769	-0.005635	-0.781575	-0.179426	-0.072431	0.278963	-0.771778	-0.273802	-0.501569
2473	8.914165	0.436770	-2.687962	-0.550557	-0.006248	-0.001409	-0.782684	-0.179420	-0.073528	0.274861	-0.773379	-0.268901	-0.504013
2474	8.950200	1.093997	-2.661518	-0.548142	0.090764	0.032614	-0.782122	-0.180941	-0.074791	0.271938	-0.774957	-0.262484	-0.506551
2475	9.306474	1.017329	-2.583824	-0.524044	0.142461	0.085716	-0.782679	-0.179680	-0.078918	0.269847	-0.775274	-0.255695	-0.510639
2476	9.548497	1.405467	-2.487003	-0.538541	0.169713	0.073089	-0.782828	-0.176621	-0.082201	0.267869	-0.776106	-0.248282	-0.514063
2477	9.847935	1.434932	-2.497397	-0.567686	0.181056	0.033820	-0.782830	-0.175222	-0.086607	0.264678	-0.775870	-0.241662	-0.519202
2478	10.238120	1.302202	-2.462613	-0.551810	0.145671	-0.041795	-0.782263	-0.176868	-0.092015	0.261164	-0.776351	-0.235984	-0.522862
2479	10.285193	0.990198	-2.459194	-0.554320	0.046018	-0.080167	-0.783364	-0.178799	-0.093546	0.256277	-0.776788	-0.231991	-0.526405
2480	9.672468	0.909036	-2.529952	-0.560313	-0.044931	-0.090426	-0.783064	-0.184346	-0.091948	0.251212	-0.779001	-0.227936	-0.527348
2481	9.340055	0.973653	-2.578550	-0.556920	-0.084602	-0.092854	-0.781675	-0.185468	-0.088517	0.245479	-0.780691	-0.224779	-0.528901
2482	9.189750	0.982424	-2.486635	-0.555176	-0.106448	-0.071502	-0.783048	-0.189353	-0.085645	0.240396	-0.783536	-0.220758	-0.528723
2483	9.344344	1.187352	-2.406981	-0.560843	-0.144425	-0.050934	-0.783330	-0.188808	-0.082737	0.234709	-0.785984	-0.217191	-0.529122
2484	9.228864	1.202336	-2.445651	-0.564429	-0.166510	0.000448	-0.783326	-0.190482	-0.079162	0.229958	-0.789733	-0.212194	-0.527650
2485	9.194798	1.188234	-2.416455	-0.560658	-0.170580	0.049162	-0.784450	-0.188139	-0.074709	0.225147	-0.792791	-0.207167	-0.527136
2486	9.476184	1.417975	-2.491878	-0.538824	-0.192818	0.110685	-0.784187	-0.185520	-0.070817	0.221832	-0.797056	-0.200779	-0.524576
2487	9.438533	1.344724	-2.650472	-0.553481	-0.232610	0.134634	-0.787541	-0.180817	-0.066322	0.217702	-0.800967	-0.194746	-0.522620
2488	9.425470	1.489091	-2.763206	-0.546332	-0.237825	0.110885	-0.788682	-0.174316	-0.062655	0.214063	-0.805609	-0.188435	-0.519292
2489	9.288292	1.460566	-2.825523	-0.558842	-0.218135	0.130051	-0.791761	-0.169344	-0.055949	0.209761	-0.809244	-0.182354	-0.517562
2490	9.227242	1.243391	-2.837515	-0.558764	-0.196269	0.101570	-0.791789	-0.163959	-0.050644	0.205952	-0.813342	-0.175850	-0.514913
2491	8.967124	1.142819	-2.952017	-0.563993	-0.163774	0.094171	-0.794021	-0.161890	-0.046324	0.201314	-0.816188	-0.170064	-0.514187
2492	8.667884	1.115618	-2.965810	-0.529045	-0.093651	0.088777	-0.795009	-0.158434	-0.043518	0.198191	-0.818949	-0.163623	-0.513098
2493	8.813211	1.293632	-2.948662	-0.552799	0.016039	0.128571	-0.796278	-0.153579	-0.044701	0.194621	-0.819910	-0.156675	-0.515095
2494	9.402162	1.202568	-3.006420	-0.559214	0.151223	0.134854	-0.797140	-0.145524	-0.050552	0.192245	-0.820301	-0.148182	-0.517870
2495	9.802537	0.846352	-3.147947	-0.553985	0.256718	0.127233	-0.799100	-0.139675	-0.058764	0.189323	-0.818621	-0.140321	-0.523761
2496	9.625394	0.118221	-3.062270	-0.540262	0.281369	0.078454	-0.799658	-0.137151	-0.067851	0.187031	-0.817265	-0.132422	-0.528737
2497	8.963190	-0.478394	-2.914593	-0.536032	0.229232	0.051181	-0.797454	-0.132428	-0.073759	0.183534	-0.815430	-0.126075	-0.534316
2498	8.922989	-0.716813	-2.824900	-0.562068	0.220329	0.149967	-0.800103	-0.127685	-0.082116	0.181475	-0.814825	-0.116980	-0.537999
2499	11.048091	-0.011035	-2.978168	-0.547012	0.280009	0.249389	-0.800546	-0.118635	-0.096110	0.180044	-0.812779	-0.107084	-0.543606
2500	10.614279	0.146360	-2.976928	-0.545813	0.202842	0.209115	-0.800864	-0.107104	-0.106211	0.178835	-0.812255	-0.097236	-0.546631
2501	9.663786	0.355687	-2.920005	-0.544234	0.043701	0.160401	-0.801317	-0.097669	-0.110945	0.175967	-0.812419	-0.089671	-0.548607
2502	8.779037	0.204928	-2.801167	-0.544357	-0.017343	0.222493	-0.803714	-0.087815	-0.114969	0.174495	-0.814170	-0.080386	-0.547920
2503	8.778971	-0.632177	-2.574378	-0.563344	-0.033754	0.248793	-0.804732	-0.076871	-0.114572	0.172133	-0.815276	-0.071435	-0.548263
2504	9.712435	-0.324544	-2.675703	-0.554881	-0.021826	0.333979	-0.804791	-0.063017	-0.115258	0.171681	-0.817102	-0.060213	-0.547032
2505	9.846483	-0.237251	-2.493233	-0.553201	-0.063726	0.384710	-0.806517	-0.048747	-0.114821	0.170911	-0.818488	-0.049259	-0.546296
2506	9.493095	-0.281693	-2.999645	-0.549353	-0.131207	0.270997	-0.808234	-0.036696	-0.113579	0.169717	-0.821223	-0.039488	-0.543351
2507	9.204741	-0.341944	-2.877781	-0.533715	-0.169681	0.129802	-0.809242	-0.029232	-0.107831	0.166346	-0.823323	-0.033289	-0.541628
2508	9.424334	-0.445117	-2.925246	-0.577458	-0.165345	0.074450	-0.810645	-0.026751	-0.102959	0.162508	-0.826235	-0.026547	-0.538722
2509	9.465245	-0.416197	-2.896630	-0.545710	-0.189224	0.108595	-0.812462	-0.025109	-0.095607	0.158651	-0.828465	-0.020623	-0.536703
2510	9.040486	-1.002953	-2.865354	-0.560150	-0.183695	0.094075	-0.813867	-0.022079	-0.089349	0.155284	-0.831406	-0.013792	-0.533348
2511	8.931786	-1.247464	-2.659528	-0.567540	-0.170497	0.030150	-0.813599	-0.020849	-0.084366	0.150223	-0.833371	-0.008852	-0.531834
2512	9.237876	-1.712497	-2.521864	-0.554662	-0.136067	0.003546	-0.815824	-0.020582	-0.079649	0.145978	-0.835655	-0.003428	-0.529490
2513	9.467443	-1.439828	-2.740246	-0.554701	-0.126801	-0.019419	-0.816929	-0.022953	-0.073863	0.140626	-0.837006	0.000713	-0.528815
2514	8.994122	-1.315393	-2.639525	-0.549183	-0.134444	0.019530	-0.817484	-0.023656	-0.070275	0.136633	-0.839159	0.006364	-0.526405
2515	9.429877	-1.687660	-2.993536	-0.561264	-0.031365	-0.009494	-0.818180	-0.023662	-0.067783	0.131278	-0.839428	0.011029	-0.527262
2516	9.635438	-1.155597	-3.103640	-0.546516	0.101568	-0.164834	-0.819968	-0.027396	-0.068498	0.125339	-0.839033	0.014194	-0.529256
2517	9.041827	-0.853769	-2.966080	-0.558731	0.177014	-0.139875	-0.819665	-0.031948	-0.074626	0.118590	-0.837011	0.017192	-0.533905
2518	9.066503	-0.195095	-2.719773	-0.551528	0.215244	-0.184180	-0.819628	-0.039408	-0.080781	0.112316	-0.835319	0.020373	-0.537785
2519	9.742144	0.356702	-3.065087	-0.555083	0.266298	-0.235619	-0.819862	-0.047402	-0.093018	0.104506	-0.832215	0.021914	-0.544074
2520	9.770221	0.686870	-2.793374	-0.559278	0.203463	-0.258248	-0.820083	-0.059292	-0.099769	0.097301	-0.830562	0.023929	-0.547838
2521	10.196786	0.058835	-2.709622	-0.551874	0.183113	-0.201416	-0.817823	-0.067592	-0.104707	0.089883	-0.828180	0.025801	-0.552606
2522	9.994228	-0.017574	-2.766485	-0.554223	0.089363	-0.197378	-0.817229	-0.076452	-0.106736	0.083483	-0.827629	0.028569	-0.554297
2523	9.628191	-0.137081	-2.924124	-0.544020	0.027215	-0.308424	-0.817734	-0.088227	-0.106163	0.075053	-0.826900	0.028311	-0.556598
2524	9.300621	-0.019183	-2.949162	-0.546164	-0.008558	-0.340127	-0.817106	-0.106249	-0.102071	0.067250	-0.827399	0.028478	-0.556845
2525	9.179854	0.156174	-2.851897	-0.550117	-0.042595	-0.361202	-0.815664	-0.119562	-0.098628	0.058124	-0.827368	0.027334	-0.557975
2526	9.376936	0.121647	-2.764796	-0.543966	-0.111709	-0.291672	-0.816181	-0.129833	-0.091823	0.050946	-0.828876	0.028164	-0.556396
2527	9.333339	-0.042767	-2.823306	-0.542913	-0.144996	-0.199480	-0.816148	-0.138717	-0.085837	0.043769	-0.829781	0.029533	-0.555586
2528	9.367637	-0.154890	-2.942905	-0.560878	-0.160014	-0.123521	-0.816957	-0.145804	-0.078444	0.038205	-0.831650	0.033302	-0.552982
2529	9.362135	-0.154311	-2.855925	-0.571657	-0.160336	-0.082957	-0.818889	-0.149841	-0.071012	0.031857	-0.832586	0.036949	-0.551744
2530	9.233806	0.050918	-3.012673	-0.557192	-0.173970	-0.077389	-0.818605	-0.152772	-0.064137	0.026875	-0.834478	0.041445	-0.548823
2531	8.963598	0.181020	-2.960609	-0.553275	-0.150108	-0.031529	-0.819985	-0.155277	-0.059732	0.021389	-0.835159	0.045779	-0.547682
2532	8.832584	0.274513	-2.826176	-0.549269	-0.103614	0.003596	-0.819577	-0.154181	-0.056132	0.017369	-0.836112	0.051579	-0.545853
2533	9.098853	0.495167	-2.824162	-0.557588	-0.001318	0.057801	-0.819999	-0.152516	-0.056803	0.012639	-0.834986	0.057518	-0.547111
2534	9.133656	0.416567	-2.992458	-0.555270	0.061539	0.080447	-0.824171	-0.149726	-0.059919	0.009190	-0.833950	0.064719	-0.547955
2535	8.972291	0.454159	-3.326083	-0.543342	0.201728	0.113330	-0.823491	-0.145554	-0.065407	0.005063	-0.830411	0.071461	-0.552526
2536	9.555882	-0.427072	-3.384682	-0.556273	0.402999	0.183607	-0.824620	-0.139007	-0.076105	0.002280	-0.825299	0.080423	-0.558935
2537	8.917816	-1.305957	-2.753085	-0.550581	0.462818	0.126416	-0.824073	-0.133691	-0.092493	-0.002112	-0.818605	0.087488	-0.567650
2538	9.334435	-1.553159	-2.448872	-0.548843	0.483135	0.074157	-0.822418	-0.128099	-0.109439	-0.006115	-0.812499	0.094537	-0.575213
2539	11.189684	-1.280362	-2.555874	-0.563183	0.508279	0.116717	-0.822557	-0.123876	-0.130115	-0.010771	-0.804974	0.101573	-0.584452
2540	10.824616	-1.355562	-2.196965	-0.557408	0.369276	-0.062929	-0.822417	-0.121338	-0.144180	-0.016266	-0.800215	0.106511	-0.589955
2541	10.081080	-0.965287	-1.978043	-0.565731	0.192382	-0.033744	-0.819496	-0.121032	-0.154974	-0.021967	-0.796472	0.111241	-0.593948
2542	9.018771	-0.749757	-1.814732	-0.546582	0.041410	-0.000943	-0.820601	-0.120730	-0.162145	-0.025828	-0.795335	0.117152	-0.594180
2543	9.099142	-0.908880	-1.675347	-0.552540	-0.042372	0.001261	-0.821167	-0.117814	-0.163768	-0.030308	-0.794211	0.122416	-0.594411
2544	10.038560	-0.468885	-1.857888	-0.555097	-0.117370	-0.057322	-0.821171	-0.117124	-0.162932	-0.034582	-0.795011	0.127616	-0.592010
2545	10.083537	-0.489799	-2.065500	-0.561271	-0.159876	0.064079	-0.823681	-0.114775	-0.159297	-0.038140	-0.795025	0.134068	-0.590344
2546	9.678696	-0.688891	-2.236695	-0.547813	-0.198717	0.062605	-0.825360	-0.112291	-0.155391	-0.040652	-0.796384	0.141139	-0.586686
2547	9.195868	-0.840826	-2.287508	-0.544372	-0.217362	0.023720	-0.828972	-0.112299	-0.150252	-0.044210	-0.797116	0.146814	-0.584036
2548	9.308336	-0.979398	-1.921282	-0.548265	-0.229577	-0.018725	-0.828980	-0.111765	-0.144169	-0.047579	-0.798963	0.152610	-0.579746
2549	9.569197	-1.058789	-1.988396	-0.562698	-0.227885	0.004142	-0.832595	-0.111785	-0.135301	-0.051576	-0.799758	0.158220	-0.576796
2550	9.601043	-1.146628	-2.091350	-0.544324	-0.186314	-0.018898	-0.834119	-0.113184	-0.130054	-0.055007	-0.801009	0.163913	-0.573142
2551	9.298978	-1.212260	-2.070885	-0.562303	-0.166573	-0.005147	-0.835094	-0.113336	-0.125075	-0.059241	-0.801032	0.169330	-0.571110
2552	9.210961	-1.273804	-1.954108	-0.561955	-0.108928	-0.005528	-0.837036	-0.114172	-0.122306	-0.063046	-0.801240	0.175338	-0.568592
2553	9.242330	-1.215828	-1.925804	-0.552682	-0.093039	0.026342	-0.838979	-0.114736	-0.117877	-0.066949	-0.800231	0.181084	-0.567765
2554	9.251735	-1.152670	-1.863702	-0.560673	-0.075237	0.054455	-0.840087	-0.115849	-0.115670	-0.070156	-0.799751	0.187982	-0.565809
2555	9.356709	-1.231864	-2.056247	-0.555995	-0.027868	-0.003263	-0.840358	-0.117654	-0.114028	-0.074624	-0.798017	0.193215	-0.565923
2556	9.576150	-1.196280	-2.327540	-0.555974	0.030823	-0.112371	-0.842427	-0.120702	-0.112524	-0.080032	-0.796894	0.197228	-0.565381
2557	9.481885	-0.800012	-2.428480	-0.561415	0.074684	-0.176362	-0.840029	-0.129565	-0.114844	-0.086899	-0.794581	0.199618	-0.566782
2558	9.313998	-0.305341	-2.325050	-0.574113	0.082689	-0.158843	-0.841665	-0.135928	-0.116555	-0.093310	-0.792936	0.203000	-0.566866
2559	11.056342	0.112188	-3.358881	-0.558774	0.186106	-0.116377	-0.839685	-0.144232	-0.119971	-0.099912	-0.789031	0.206093	-0.570065
2560	9.978313	1.216876	-3.229631	-0.560091	0.031631	-0.179222	-0.839371	-0.152259	-0.122404	-0.106099	-0.787987	0.209097	-0.569297
2561	10.000748	0.752738	-3.234147	-0.558371	0.026579	-0.220804	-0.839483	-0.158631	-0.122193	-0.113283	-0.786269	0.210824	-0.569650
2562	9.553686	0.515617	-2.960300	-0.565563	0.041029	-0.229073	-0.839150	-0.171937	-0.120122	-0.120148	-0.785227	0.213071	-0.568844
2563	9.629520	0.545344	-2.767446	-0.547442	0.024470	-0.200441	-0.837586	-0.181650	-0.115814	-0.126939	-0.783404	0.214990	-0.569161
2564	9.749722	0.384988	-2.785146	-0.546190	-0.061863	-0.217584	-0.838228	-0.195247	-0.108766	-0.132912	-0.783450	0.217446	-0.566796
2565	9.174937	0.107803	-2.863431	-0.541479	-0.156824	-0.287866	-0.838049	-0.206921	-0.097008	-0.139812	-0.784018	0.218407	-0.563974
2566	8.959053	0.195365	-2.989756	-0.541084	-0.230516	-0.310436	-0.836341	-0.219009	-0.086785	-0.146004	-0.786292	0.219793	-0.558675
2567	8.948976	0.064886	-2.997951	-0.562799	-0.276394	-0.208693	-0.835758	-0.228336	-0.072796	-0.151803	-0.787713	0.222598	-0.553998
2568	9.200937	0.237017	-3.041283	-0.543432	-0.301152	-0.067582	-0.835882	-0.233909	-0.062907	-0.154996	-0.789576	0.228024	-0.548226
2569	9.433550	0.496559	-3.037242	-0.564736	-0.253042	0.007148	-0.836978	-0.239345	-0.051627	-0.158519	-0.789678	0.234178	-0.544464
2570	8.918474	0.668375	-3.130281	-0.537258	-0.208021	-0.009694	-0.836150	-0.240210	-0.041835	-0.161380	-0.790169	0.240135	-0.540301
2571	9.028517	0.523034	-3.075653	-0.553806	-0.222023	-0.046070	-0.839211	-0.239530	-0.035864	-0.165427	-0.790146	0.245222	-0.536815
2572	8.870858	0.808732	-3.146280	-0.549849	-0.168043	-0.040155	-0.839485	-0.241626	-0.029806	-0.168988	-0.790217	0.250680	-0.533066
2573	8.865999	0.721532	-3.183958	-0.531188	-0.090649	-0.040423	-0.839342	-0.243022	-0.026782	-0.173257	-0.788775	0.255163	-0.531703
2574	8.539701	0.882024	-3.352023	-0.539430	0.017035	0.008321	-0.839052	-0.245788	-0.028194	-0.177053	-0.786585	0.260621	-0.531049
2575	8.574151	0.745539	-3.502760	-0.550830	0.220656	0.014011	-0.841133	-0.244656	-0.033968	-0.182635	-0.781423	0.265061	-0.534571
2576	9.585118	-0.077977	-3.562575	-0.527864	0.499230	0.091405	-0.840844	-0.244612	-0.047922	-0.187859	-0.773546	0.269909	-0.541743
2577	9.603315	-0.467904	-3.297310	-0.553537	0.588247	0.121461	-0.841394	-0.241776	-0.067780	-0.194140	-0.763608	0.274646	-0.551165
2578	9.904524	-0.360373	-3.187773	-0.531138	0.580645	0.058146	-0.841386	-0.239771	-0.088204	-0.200138	-0.754709	0.278606	-0.559230
2579	10.564530	-0.462922	-3.078787	-0.563124	0.542849	0.077583	-0.839160	-0.236655	-0.110843	-0.206622	-0.745160	0.282873	-0.567474
2580	10.229500	-0.536757	-2.857650	-0.566236	0.390592	-0.025994	-0.838035	-0.237445	-0.124398	-0.212952	-0.738475	0.286658	-0.571956
2581	9.155911	-0.082314	-2.370817	-0.541913	0.275824	-0.113653	-0.836086	-0.236721	-0.135456	-0.219662	-0.732959	0.288921	-0.575365
2582	8.735349	-0.264296	-1.754535	-0.543426	0.230799	0.074011	-0.835377	-0.238774	-0.143494	-0.223535	-0.727480	0.294539	-0.577971
2583	9.455833	-0.576268	-1.454839	-0.529600	0.137379	0.042993	-0.833448	-0.234327	-0.149403	-0.227369	-0.722599	0.299555	-0.580018
2584	10.008430	-0.074621	-1.828422	-0.548368	0.034661	0.064830	-0.836224	-0.233618	-0.152276	-0.230213	-0.719321	0.305943	-0.579636
2585	10.044531	-0.326843	-1.936796	-0.556493	-0.100211	0.039005	-0.837072	-0.230581	-0.148646	-0.232978	-0.717026	0.312285	-0.577990
2586	9.742117	-0.403831	-2.186807	-0.544410	-0.174422	-0.032998	-0.836932	-0.232404	-0.141759	-0.235575	-0.716712	0.318158	-0.574111
2587	9.389550	-0.585628	-2.244709	-0.550112	-0.205671	-0.066582	-0.837208	-0.234369	-0.133765	-0.238727	-0.716276	0.323411	-0.570406
2588	9.395843	-0.572785	-2.116807	-0.540971	-0.187617	-0.075435	-0.837198	-0.238556	-0.123863	-0.241648	-0.716321	0.328667	-0.566099
2589	9.290546	-0.607247	-1.937491	-0.575342	-0.149447	-0.096453	-0.837465	-0.243444	-0.111479	-0.245799	-0.715261	0.333508	-0.562812
2590	9.426048	-0.671410	-2.014271	-0.575977	-0.091498	-0.125986	-0.838563	-0.247758	-0.104608	-0.250397	-0.714308	0.337936	-0.559344
2591	9.458450	-0.648207	-2.135378	-0.549608	-0.078824	-0.145202	-0.836890	-0.250550	-0.099124	-0.255130	-0.712848	0.341449	-0.556928
2592	9.267320	-0.704782	-2.100666	-0.563715	-0.029533	-0.112102	-0.834652	-0.256115	-0.093121	-0.259794	-0.711098	0.345594	-0.554446
2593	9.159330	-0.753544	-1.892193	-0.568730	0.005865	-0.041645	-0.834786	-0.258071	-0.087891	-0.264157	-0.707827	0.350364	-0.553577
2594	10.041302	-0.696524	-2.319242	-0.542621	0.102101	-0.023145	-0.833813	-0.259190	-0.085147	-0.268422	-0.704040	0.354816	-0.553518
2595	10.054314	0.116031	-2.980672	-0.562831	0.125715	-0.126007	-0.831584	-0.261698	-0.082427	-0.274408	-0.700021	0.357693	-0.553829
2596	8.730815	0.442728	-2.692615	-0.537049	0.218715	-0.178713	-0.831978	-0.266395	-0.085926	-0.281117	-0.695999	0.359224	-0.554541
2597	9.348553	1.382682	-2.853728	-0.554884	0.334856	-0.246613	-0.827368	-0.272763	-0.090447	-0.289795	-0.690509	0.359129	-0.556995
2598	10.362260	1.268573	-2.305357	-0.549124	0.364914	-0.175792	-0.824835	-0.279671	-0.097721	-0.297631	-0.684643	0.359938	-0.559576
2599	10.820234	1.394584	-2.174491	-0.562391	0.342554	-0.280094	-0.821727	-0.291432	-0.103806	-0.306823	-0.679139	0.359346	-0.561694
2600	9.695231	0.538202	-1.912156	-0.548346	0.241430	-0.283199	-0.817524	-0.301423	-0.101316	-0.314902	-0.675297	0.359362	-0.561846
2601	9.498959	0.695684	-2.044120	-0.561466	0.174807	-0.282957	-0.812487	-0.312257	-0.095803	-0.322845	-0.671608	0.359720	-0.561530
2602	9.374329	0.768491	-2.119664	-0.552771	0.115371	-0.291349	-0.808558	-0.324206	-0.087530	-0.330121	-0.669114	0.360431	-0.559819
2603	9.408472	0.729206	-2.184506	-0.557641	0.077862	-0.324787	-0.803242	-0.336441	-0.077336	-0.337720	-0.666789	0.360800	-0.557818
2604	9.470072	0.906676	-1.952207	-0.574892	0.070413	-0.288649	-0.801529	-0.349214	-0.069331	-0.344893	-0.664541	0.362049	-0.555297
2605	9.312602	0.791341	-1.619705	-0.560302	0.053583	-0.232705	-0.797477	-0.357142	-0.062261	-0.351273	-0.661752	0.363819	-0.553469
2606	9.379217	0.777148	-1.503663	-0.540437	0.018947	-0.198637	-0.794548	-0.362158	-0.055290	-0.356578	-0.659588	0.366204	-0.551081
2607	9.678007	0.809562	-1.429525	-0.555094	-0.010006	-0.173799	-0.793280	-0.368281	-0.047489	-0.361725	-0.657065	0.369128	-0.548784
2608	9.490624	0.860957	-1.514411	-0.557611	-0.003213	-0.128782	-0.791608	-0.371076	-0.041038	-0.366292	-0.654447	0.372749	-0.546431
2609	9.634674	0.940635	-1.380192	-0.572891	-0.018337	-0.041255	-0.789645	-0.376775	-0.036415	-0.370110	-0.650860	0.377645	-0.544779
2610	9.508162	1.107074	-1.169263	-0.552793	-0.006093	-0.012801	-0.791035	-0.376780	-0.033918	-0.373288	-0.647376	0.382714	-0.543222
2611	9.265157	1.308711	-0.857096	-0.565380	0.022695	-0.005203	-0.790343	-0.376365	-0.034057	-0.376901	-0.643068	0.387643	-0.542349
2612	9.369965	1.295572	-1.306483	-0.570271	0.089204	0.018258	-0.789381	-0.374435	-0.031835	-0.380658	-0.638105	0.392545	-0.542061
2613	10.184971	0.578385	-1.562926	-0.554266	0.248586	0.127248	-0.791330	-0.372202	-0.035664	-0.384391	-0.630329	0.397285	-0.545063
2614	9.488132	0.031627	-1.592134	-0.539843	0.300350	-0.035885	-0.792028	-0.370244	-0.041164	-0.389950	-0.623636	0.399510	-0.547183
2615	9.977015	0.017715	-1.778672	-0.536291	0.271340	-0.010789	-0.791185	-0.372177	-0.043677	-0.395010	-0.616766	0.402112	-0.549430
2616	10.124370	-0.354648	-1.665990	-0.579816	0.323659	-0.094798	-0.790342	-0.373827	-0.047983	-0.401828	-0.609866	0.403797	-0.550949
2617	10.693674	-0.258684	-1.590508	-0.559541	0.238148	-0.106295	-0.788096	-0.378802	-0.053024	-0.407815	-0.603873	0.405737	-0.551726
2618	10.902583	-0.222803	-1.438974	-0.539388	0.141045	-0.136385	-0.784748	-0.382682	-0.055024	-0.413062	-0.599559	0.407894	-0.550937
2619	10.448457	0.292307	-1.446530	-0.554578	0.029111	-0.108478	-0.782920	-0.388508	-0.053717	-0.417212	-0.595895	0.411467	-0.549125
2620	9.724482	0.316262	-1.436164	-0.564304	-0.066208	-0.132922	-0.782494	-0.391569	-0.049746	-0.420978	-0.593571	0.415623	-0.545626
2621	9.382037	-0.070530	-1.032734	-0.533698	-0.111443	-0.135963	-0.781664	-0.392706	-0.041475	-0.423942	-0.591830	0.419815	-0.542002
2622	9.681462	0.000148	-1.021843	-0.542561	-0.156011	0.018203	-0.782226	-0.393013	-0.031805	-0.425018	-0.589339	0.426241	-0.538848
2623	9.724656	-0.300475	-1.134519	-0.555326	-0.194116	0.053649	-0.782934	-0.392223	-0.018806	-0.425395	-0.586665	0.433593	-0.535593
2624	9.710666	-0.320171	-1.206763	-0.555444	-0.213905	0.050229	-0.784481	-0.390609	-0.002754	-0.425721	-0.584336	0.440969	-0.531846
2625	9.304103	-0.428185	-1.113202	-0.569685	-0.116617	-0.046178	-0.787273	-0.389826	0.013990	-0.427914	-0.581535	0.446618	-0.528431
2626	9.322241	-0.660040	-1.074398	-0.550219	-0.203167	-0.050754	-0.784514	-0.389188	0.029033	-0.429285	-0.579951	0.452616	-0.523937
2627	9.470842	-0.863752	-1.040915	-0.561512	-0.201054	-0.177399	-0.783133	-0.390909	0.045995	-0.431911	-0.579237	0.457355	-0.518425
2628	9.438633	-0.884211	-1.253260	-0.550806	-0.197715	-0.252488	-0.779237	-0.396228	0.060277	-0.435388	-0.579356	0.460919	-0.512188
2629	9.694766	-0.836658	-1.891982	-0.559095	-0.101534	-0.217701	-0.776450	-0.402102	0.075666	-0.439219	-0.577956	0.464286	-0.507437
2630	10.282609	-0.249633	-2.102271	-0.552870	0.072076	-0.278645	-0.771991	-0.407953	0.083031	-0.445430	-0.575492	0.465157	-0.504014
2631	10.068181	0.430572	-2.131319	-0.542334	-0.024346	-0.182344	-0.770300	-0.414615	0.085850	-0.449345	-0.573104	0.468078	-0.500543
2632	11.129807	0.980522	-2.769477	-0.538088	0.016190	-0.065453	-0.767508	-0.418638	0.085511	-0.452688	-0.569297	0.471701	-0.498471
2633	9.995092	1.227545	-2.280247	-0.552672	-0.057234	0.074376	-0.766666	-0.420295	0.083277	-0.453779	-0.564742	0.477933	-0.496721
2634	9.669593	1.003475	-2.115433	-0.562044	-0.138839	0.130397	-0.769180	-0.416549	0.083335	-0.453914	-0.560336	0.485366	-0.494374
2635	8.936131	1.070984	-2.105540	-0.548029	-0.186993	0.059059	-0.770871	-0.412704	0.094715	-0.453784	-0.557239	0.492499	-0.490927
2636	8.932105	0.857072	-2.310932	-0.548238	-0.162418	-0.067616	-0.769925	-0.409706	0.109519	-0.455424	-0.555060	0.497729	-0.486583
2637	9.207666	0.845276	-2.373988	-0.543278	-0.197707	-0.148670	-0.766877	-0.411985	0.126602	-0.457101	-0.554153	0.502554	-0.481053
2638	9.434010	0.761845	-2.349199	-0.548216	-0.235053	-0.198003	-0.762445	-0.413859	0.146164	-0.459224	-0.553919	0.506940	-0.474657
2639	9.129093	1.252108	-2.315604	-0.544177	-0.343845	-0.127403	-0.757750	-0.413534	0.170857	-0.459174	-0.554151	0.513278	-0.467571
2640	9.275942	0.340132	-2.706696	-0.551347	-0.288549	-0.260590	-0.754311	-0.410843	0.192823	-0.461298	-0.554968	0.517405	-0.459898
2641	9.394927	0.151679	-2.581532	-0.540248	-0.273557	-0.230481	-0.748501	-0.411068	0.215292	-0.462792	-0.555582	0.521850	-0.452576
2642	9.053576	0.191539	-2.733734	-0.529381	-0.226742	-0.335086	-0.741023	-0.411847	0.236776	-0.465915	-0.556740	0.524296	-0.445058
2643	9.346740	0.117988	-2.607669	-0.545496	-0.219092	-0.273352	-0.733820	-0.412755	0.255498	-0.468338	-0.557201	0.527743	-0.437806
2644	8.857234	0.300124	-2.570388	-0.553971	-0.147521	-0.219122	-0.728689	-0.415172	0.270905	-0.471484	-0.556145	0.530883	-0.431936
2645	8.907174	0.407050	-2.424266	-0.555244	-0.043767	-0.233911	-0.723844	-0.414947	0.283579	-0.475457	-0.554529	0.533149	-0.426838
2646	9.084264	0.557410	-2.160410	-0.571741	0.073138	-0.199394	-0.720802	-0.414290	0.292541	-0.480933	-0.551143	0.534511	-0.423371
2647	8.967260	0.641497	-1.970321	-0.557398	0.160755	-0.134323	-0.719559	-0.414038	0.299165	-0.486227	-0.546650	0.535876	-0.421420
2648	9.526858	0.531545	-1.986755	-0.571842	0.197280	-0.173539	-0.719713	-0.411280	0.303062	-0.492754	-0.541873	0.536264	-0.419509
2649	10.057262	0.161155	-2.717825	-0.576067	0.275071	0.001187	-0.722924	-0.406561	0.302583	-0.498264	-0.534712	0.538064	-0.419884
2650	9.754380	-0.774427	-2.699733	-0.526003	0.318883	-0.095104	-0.725182	-0.398255	0.305725	-0.504871	-0.528447	0.537639	-0.420468
2651	10.489273	-0.520258	-3.049054	-0.542022	0.234496	-0.107843	-0.728265	-0.392451	0.312025	-0.510358	-0.523060	0.538370	-0.419643
2652	10.852442	-0.423648	-3.463770	-0.527982	0.164487	-0.137220	-0.727738	-0.387067	0.317325	-0.515615	-0.518459	0.539016	-0.418095
2653	10.532578	-0.281938	-3.537406	-0.553838	0.125435	-0.192174	-0.727753	-0.384313	0.322327	-0.520623	-0.514750	0.540088	-0.415077
2654	9.504757	-0.417172	-3.012645	-0.551196	-0.006737	-0.239354	-0.725397	-0.384890	0.327828	-0.525071	-0.512386	0.541595	-0.410410
2655	8.837061	-0.166361	-2.992805	-0.567553	-0.046147	-0.165100	-0.719840	-0.387412	0.332732	-0.528032	-0.509638	0.544837	-0.405714
2656	8.743015	-0.350510	-2.780424	-0.560036	-0.089039	-0.012643	-0.717619	-0.388399	0.336573	-0.529779	-0.505338	0.549542	-0.402455
2657	9.362053	-0.037903	-2.789573	-0.562983	-0.146248	0.047996	-0.715679	-0.388696	0.341528	-0.529764	-0.501081	0.555947	-0.398987
2658	9.234103	-0.172789	-2.848299	-0.560152	-0.158379	0.090526	-0.714039	-0.384010	0.347642	-0.529854	-0.496134	0.562353	-0.396062
2659	9.102802	-0.216741	-3.053001	-0.560134	-0.163811	0.092306	-0.714062	-0.380296	0.355692	-0.529137	-0.491498	0.569317	-0.392839
2660	8.920675	-0.493891	-2.730740	-0.560278	-0.141475	0.008923	-0.713544	-0.373541	0.365289	-0.529989	-0.487278	0.574660	-0.389150
2661	9.579811	-0.627243	-2.524766	-0.567847	-0.171799	-0.013872	-0.710241	-0.368868	0.374015	-0.529982	-0.483766	0.580674	-0.384587
2662	9.356721	-0.782039	-2.771598	-0.562118	-0.155921	0.017891	-0.708188	-0.364194	0.383717	-0.530555	-0.479476	0.586194	-0.380776
2663	9.136218	-0.838097	-2.683698	-0.572784	-0.156529	0.086715	-0.705170	-0.357858	0.392599	-0.529896	-0.474546	0.592995	-0.377324
2664	9.181480	-1.012419	-2.691478	-0.545129	-0.102731	0.100849	-0.704653	-0.350123	0.399030	-0.530236	-0.468994	0.598533	-0.375038
2665	8.970703	-1.020120	-2.589634	-0.541144	-0.059788	0.128892	-0.704822	-0.343905	0.403792	-0.530008	-0.463086	0.604404	-0.373279
2666	8.819156	-1.119411	-2.390203	-0.540878	-0.028509	0.153419	-0.704576	-0.337409	0.408277	-0.530735	-0.456329	0.609530	-0.372234
2667	9.887688	-1.052045	-2.907013	-0.532954	0.152187	0.011112	-0.707646	-0.333385	0.408204	-0.533798	-0.450288	0.611959	-0.371224
2668	10.111159	-0.093375	-3.563107	-0.552921	0.234620	-0.116816	-0.709306	-0.333501	0.402414	-0.539788	-0.444689	0.611847	-0.369492
2669	9.972027	0.204953	-3.527592	-0.543896	0.236429	-0.122906	-0.711782	-0.337355	0.396591	-0.544885	-0.439532	0.612203	-0.367586
2670	9.862041	0.359944	-3.584744	-0.567260	0.261467	-0.090602	-0.713133	-0.343970	0.387140	-0.551063	-0.433200	0.612049	-0.366145
2671	9.672100	0.262664	-3.102602	-0.573334	0.154908	-0.065322	-0.715337	-0.346577	0.380914	-0.554906	-0.427599	0.613966	-0.363708
2672	9.344297	0.072453	-2.935746	-0.558960	0.080149	0.018362	-0.714775	-0.347395	0.376481	-0.557929	-0.421296	0.616611	-0.361961
2673	8.950950	0.105954	-2.611837	-0.563265	-0.052834	0.073884	-0.716738	-0.343246	0.379854	-0.558043	-0.415577	0.621891	-0.359355
2674	9.481277	-0.119903	-2.643852	-0.549976	-0.074772	0.008792	-0.715090	-0.339938	0.384019	-0.559081	-0.410572	0.626051	-0.356258
2675	9.681580	-0.079486	-2.934502	-0.559152	-0.192788	-0.082533	-0.710950	-0.336094	0.391625	-0.558452	-0.407823	0.631507	-0.350730
2676	9.181699	0.048029	-3.140624	-0.557975	-0.302762	-0.081920	-0.707362	-0.333924	0.403361	-0.557266	-0.405429	0.637443	-0.344601
2677	8.883263	0.049260	-3.244131	-0.556195	-0.361254	0.005099	-0.698493	-0.333427	0.414764	-0.553758	-0.402734	0.645366	-0.338615
2678	9.323696	-0.007825	-3.427706	-0.554173	-0.365374	0.067164	-0.693530	-0.328635	0.428589	-0.550613	-0.398825	0.653047	-0.333607
2679	9.326467	-0.032369	-3.485423	-0.561485	-0.351437	0.024531	-0.687170	-0.325778	0.440173	-0.546999	-0.395699	0.660915	-0.327728
2680	9.077733	-0.016121	-3.456278	-0.568683	-0.323212	-0.007624	-0.681082	-0.323891	0.451749	-0.544908	-0.392256	0.667494	-0.321966
2681	8.793595	0.198458	-3.434131	-0.561192	-0.259833	-0.048651	-0.674851	-0.322830	0.462073	-0.542876	-0.389462	0.673652	-0.315909
2682	8.693582	0.319195	-3.548901	-0.560560	-0.142468	-0.075903	-0.670421	-0.321472	0.467164	-0.543505	-0.385819	0.677574	-0.310868
2683	8.507350	0.315854	-3.497876	-0.548600	0.045101	-0.103495	-0.667923	-0.322460	0.471278	-0.545781	-0.381980	0.679829	-0.306671
2684	8.442077	0.364834	-3.459678	-0.545359	0.261013	-0.071176	-0.668465	-0.324522	0.466703	-0.551688	-0.375911	0.679219	-0.304947
2685	8.589531	0.545011	-3.094639	-0.555334	0.445166	-0.104235	-0.674560	-0.325313	0.458591	-0.559389	-0.369536	0.677017	-0.303604
2686	10.289452	-0.034629	-2.877830	-0.541679	0.570928	-0.051507	-0.681900	-0.326368	0.447310	-0.569221	-0.361273	0.672917	-0.304389
2687	10.312774	-1.021077	-2.936921	-0.559933	0.551528	-0.092413	-0.691065	-0.322429	0.435126	-0.578166	-0.353920	0.669445	-0.303822
2688	9.795054	-1.448689	-2.668103	-0.546275	0.438468	-0.159849	-0.697451	-0.320033	0.427050	-0.586739	-0.347756	0.665915	-0.302258
2689	9.511179	-1.706959	-2.906450	-0.537205	0.384627	-0.093145	-0.704922	-0.322887	0.415474	-0.593143	-0.341587	0.664094	-0.300798
2690	10.820607	-0.853518	-2.680948	-0.532261	0.327828	-0.071140	-0.710720	-0.327546	0.403867	-0.599497	-0.335010	0.662262	-0.299636
2691	10.862924	-1.058900	-2.635223	-0.558711	0.190635	-0.129897	-0.712070	-0.334298	0.394000	-0.603590	-0.330170	0.662558	-0.296113
2692	9.608308	-0.418605	-2.365254	-0.548803	0.024341	-0.092677	-0.710627	-0.345490	0.384204	-0.606095	-0.325452	0.664246	-0.292417
2693	8.574261	-0.316609	-2.166888	-0.556868	-0.033780	0.047150	-0.710040	-0.351986	0.379436	-0.606100	-0.319581	0.668335	-0.289549
2694	8.930334	-0.485218	-2.107497	-0.557678	-0.035834	0.079049	-0.711253	-0.358885	0.371915	-0.606796	-0.312791	0.671841	-0.287385
2695	9.743988	-0.003004	-2.234771	-0.532893	-0.129585	0.085457	-0.711096	-0.362477	0.368838	-0.605076	-0.307211	0.677112	-0.284647
2696	9.695520	-0.123246	-2.576450	-0.547243	-0.099572	0.062095	-0.709711	-0.362207	0.370073	-0.604874	-0.301109	0.681142	-0.281968
2697	9.551737	-0.351468	-2.506061	-0.558805	-0.230480	0.094549	-0.706389	-0.361403	0.376134	-0.601801	-0.295623	0.687739	-0.278314
2698	9.160807	-0.305389	-2.486723	-0.543394	-0.245160	0.110668	-0.702798	-0.358659	0.381660	-0.599226	-0.289677	0.693686	-0.275346
2699	9.173950	-0.537076	-2.426169	-0.565808	-0.192660	0.094130	-0.699756	-0.357860	0.389519	-0.596619	-0.283857	0.699739	-0.271729
2700	9.203313	-0.716947	-2.564335	-0.554862	-0.150557	0.016140	-0.697276	-0.354840	0.396023	-0.595855	-0.278533	0.703969	-0.267964
2701	9.280020	-0.852745	-2.562922	-0.545430	-0.092870	0.008817	-0.695617	-0.354160	0.398919	-0.594922	-0.273570	0.708141	-0.264128
2702	9.013456	-1.170111	-2.573521	-0.539334	-0.021249	0.050817	-0.695762	-0.353058	0.400865	-0.595653	-0.267226	0.710856	-0.261671
2703	8.888942	-1.260270	-2.432215	-0.584172	0.061633	0.071855	-0.696190	-0.350146	0.400208	-0.596725	-0.260048	0.713649	-0.258844
2704	9.764781	-0.736315	-2.777487	-0.552467	0.257072	-0.020714	-0.701039	-0.350530	0.393887	-0.601790	-0.253092	0.712647	-0.256762
2705	9.628205	0.260407	-2.735271	-0.561536	0.306121	-0.057294	-0.706164	-0.350483	0.382875	-0.606825	-0.246750	0.711624	-0.253907
2706	10.141615	0.670662	-3.078789	-0.565451	0.286761	-0.095971	-0.708632	-0.355852	0.374413	-0.612668	-0.240521	0.709838	-0.250835
2707	10.616426	0.959005	-2.862777	-0.547595	0.343451	0.008401	-0.713598	-0.359670	0.359354	-0.617755	-0.233261	0.708479	-0.249050
2708	9.793126	0.665901	-2.645789	-0.533089	0.173723	0.026205	-0.716906	-0.362815	0.349125	-0.621133	-0.226222	0.708396	-0.247369
2709	9.771070	0.217434	-2.507870	-0.560462	0.101016	0.106765	-0.718836	-0.364171	0.341252	-0.622287	-0.218627	0.710448	-0.245407
2710	9.016536	0.888553	-2.601328	-0.557693	0.018856	0.018774	-0.721347	-0.360979	0.341304	-0.623538	-0.212128	0.712299	-0.242555
2711	9.599943	0.531486	-2.694768	-0.532833	-0.027140	-0.081423	-0.720129	-0.354621	0.344814	-0.623615	-0.208216	0.714922	-0.237985
2712	9.138035	1.008302	-2.651149	-0.549525	-0.070313	-0.084927	-0.718463	-0.355748	0.349348	-0.624007	-0.203711	0.717336	-0.233553
2713	8.956711	0.468731	-2.557906	-0.536689	-0.088851	-0.039657	-0.717092	-0.353143	0.356548	-0.622979	-0.199480	0.720845	-0.229104
2714	8.889408	0.696774	-2.483046	-0.534856	-0.107356	0.012684	-0.713635	-0.351646	0.362338	-0.622272	-0.193909	0.723972	-0.225921
2715	9.208914	0.679446	-2.613749	-0.563561	-0.056834	0.024492	-0.712943	-0.351231	0.362199	-0.621473	-0.188301	0.727371	-0.221911
2716	9.224538	0.993515	-2.610026	-0.556720	-0.028084	0.130595	-0.713499	-0.350953	0.362344	-0.621410	-0.180368	0.729967	-0.220146
2717	9.176054	1.040049	-2.559742	-0.533767	0.030639	0.100419	-0.713913	-0.351507	0.362480	-0.621390	-0.173673	0.732332	-0.217720
2718	9.036277	0.982605	-2.612068	-0.551312	0.109689	0.133311	-0.717514	-0.352037	0.357529	-0.623233	-0.165142	0.733096	-0.216516
2719	9.013712	0.535031	-2.718184	-0.535883	0.242979	0.129077	-0.722082	-0.352547	0.347337	-0.626148	-0.157110	0.732816	-0.215025
2720	9.417225	-0.860121	-2.831210	-0.548194	0.549053	0.162348	-0.728319	-0.351661	0.334685	-0.634160	-0.146268	0.727992	-0.215577
2721	8.461318	-0.862590	-1.870714	-0.550465	0.600223	-0.031086	-0.736624	-0.353249	0.317742	-0.642858	-0.138812	0.722597	-0.212881
2722	11.825762	-1.061519	-1.699037	-0.555461	0.675060	0.007975	-0.743809	-0.356498	0.299391	-0.653130	-0.129543	0.715433	-0.211647
2723	9.847992	-1.227346	-1.612393	-0.557270	0.623757	0.075071	-0.754080	-0.352260	0.281280	-0.661507	-0.120339	0.709739	-0.210232
2724	10.526885	-0.311212	-1.270774	-0.545855	0.505807	-0.026449	-0.762803	-0.352306	0.258830	-0.669230	-0.112349	0.704398	-0.208163
2725	10.491906	-1.275649	-0.960370	-0.524610	0.305919	0.141194	-0.767644	-0.353221	0.245458	-0.672613	-0.103979	0.702710	-0.207310
2726	10.013950	-0.598718	-0.619366	-0.552540	0.189032	-0.073409	-0.766648	-0.356787	0.233948	-0.675949	-0.097851	0.701425	-0.203765
2727	10.256907	-0.271931	-0.671659	-0.539363	0.016030	0.125176	-0.768574	-0.359112	0.225927	-0.675328	-0.090715	0.703530	-0.201862
2728	9.756264	-0.684777	-0.729201	-0.552748	-0.082656	0.077703	-0.769699	-0.355087	0.224320	-0.674151	-0.083559	0.706127	-0.199805
2729	9.292467	-0.633013	-0.647011	-0.545913	-0.143868	0.062143	-0.771369	-0.355099	0.229305	-0.671497	-0.077859	0.710191	-0.196618
2730	9.482208	-0.871009	-0.644609	-0.561033	-0.237366	0.049279	-0.770282	-0.350969	0.236384	-0.668170	-0.071595	0.714755	-0.193776
2731	9.670064	-0.990654	-0.653190	-0.536070	-0.294778	0.011023	-0.766988	-0.344920	0.248301	-0.663489	-0.067326	0.720584	-0.189758
2732	10.145700	-1.925044	-0.819775	-0.555767	-0.250116	-0.032843	-0.764659	-0.340536	0.261590	-0.660191	-0.062352	0.725070	-0.185833
2733	9.351765	-1.758142	-0.434000	-0.543137	-0.212637	-0.110049	-0.761364	-0.335049	0.275711	-0.657101	-0.059383	0.729534	-0.180198
2734	8.855946	-1.178257	-0.944771	-0.551350	-0.279360	-0.002697	-0.756671	-0.332479	0.291449	-0.653184	-0.054114	0.734311	-0.176663
2735	9.477841	-1.656656	-1.080399	-0.546270	-0.175243	-0.054513	-0.755324	-0.325461	0.304772	-0.650390	-0.050142	0.738235	-0.171719
2736	10.714002	-0.620300	-2.205021	-0.531359	-0.013147	-0.226515	-0.752703	-0.323131	0.310854	-0.651077	-0.047503	0.739154	-0.165812
2737	10.486095	0.158080	-2.005617	-0.560006	0.032150	-0.140390	-0.749363	-0.325638	0.312460	-0.651614	-0.043960	0.740250	-0.159676
2738	10.588689	0.056582	-1.903145	-0.569311	0.002562	-0.150930	-0.748397	-0.324812	0.313567	-0.652262	-0.039654	0.741086	-0.154190
2739	10.426165	0.461585	-2.221539	-0.551413	-0.004128	-0.216109	-0.746295	-0.329807	0.314604	-0.652446	-0.037527	0.742478	-0.147075
2740	9.544958	0.624507	-1.787281	-0.557164	-0.080509	-0.148655	-0.742954	-0.333010	0.317584	-0.651795	-0.033592	0.744279	-0.141720
2741	9.229826	0.375558	-1.726095	-0.551900	-0.142254	-0.104081	-0.739780	-0.330272	0.325324	-0.649563	-0.030249	0.747456	-0.135876
2742	9.334950	0.716033	-2.046543	-0.562245	-0.177861	-0.141943	-0.735904	-0.330313	0.335240	-0.647377	-0.026419	0.750458	-0.130449
2743	9.493742	0.317922	-2.175199	-0.554702	-0.289541	-0.149143	-0.730369	-0.328697	0.345436	-0.642997	-0.024145	0.755411	-0.123803
2744	9.539318	0.315911	-2.450672	-0.561652	-0.341541	0.026276	-0.723316	-0.325988	0.359362	-0.637837	-0.018195	0.760479	-0.120434
2745	9.024914	0.564742	-2.592894	-0.554341	-0.400363	0.145198	-0.718482	-0.322989	0.370959	-0.630937	-0.011757	0.766808	-0.117410
2746	8.887681	0.507177	-2.662135	-0.561219	-0.381183	0.217508	-0.715314	-0.319287	0.380366	-0.624566	-0.002980	0.772241	-0.116414
2747	9.110850	0.703592	-2.715363	-0.554024	-0.342600	0.136042	-0.710759	-0.315731	0.391142	-0.618434	0.003419	0.777638	-0.113164
2748	8.942311	0.381501	-2.610068	-0.565515	-0.291378	-0.144918	-0.706184	-0.316599	0.399525	-0.614148	0.006835	0.781796	-0.107566
2749	9.206292	0.298619	-2.459698	-0.549499	-0.297909	-0.225157	-0.700931	-0.313310	0.406702	-0.609439	0.007635	0.786486	-0.099826
2750	8.851274	1.109149	-2.656723	-0.539737	-0.184616	-0.205351	-0.693136	-0.320133	0.411959	-0.606882	0.010008	0.789169	-0.093846
2751	10.605217	0.616153	-2.827528	-0.558154	0.009357	-0.104721	-0.691044	-0.323615	0.416465	-0.606745	0.013347	0.789978	-0.087277
2752	9.947688	-1.173346	-2.922653	-0.554459	0.184520	0.033660	-0.692860	-0.320279	0.414303	-0.609526	0.020337	0.788055	-0.083867
2753	9.129915	-0.613880	-2.386596	-0.541097	0.107470	-0.130374	-0.693576	-0.315575	0.416429	-0.610954	0.023249	0.787546	-0.077242
2754	8.992242	-0.726356	-2.735490	-0.530119	0.099172	-0.116067	-0.695263	-0.310868	0.418563	-0.612597	0.027433	0.786592	-0.072417
2755	10.589448	-0.949424	-2.793125	-0.544889	0.083529	-0.151228	-0.696237	-0.310317	0.419958	-0.613648	0.030027	0.786285	-0.065503
2756	10.706449	-1.132884	-3.030428	-0.544092	-0.089388	-0.157222	-0.692762	-0.312412	0.422948	-0.612330	0.033478	0.787607	-0.060059
2757	9.790012	-0.921567	-3.007399	-0.545917	-0.188396	0.020131	-0.687488	-0.313827	0.428281	-0.608858	0.038461	0.790406	-0.055410
2758	8.293034	-0.955141	-2.927706	-0.543468	-0.308615	0.140894	-0.684735	-0.309978	0.435482	-0.603659	0.046352	0.794076	-0.053762
2759	8.835433	-1.278030	-3.006976	-0.549997	-0.301531	0.064769	-0.680014	-0.311807	0.440953	-0.598255	0.052011	0.798070	-0.049694
2760	9.510495	-0.869244	-3.036602	-0.547097	-0.350070	-0.037325	-0.671402	-0.315310	0.447205	-0.592471	0.057065	0.802258	-0.045872
2761	10.062838	-0.560813	-3.780107	-0.559594	-0.488965	-0.002814	-0.663779	-0.315642	0.458746	-0.584021	0.061615	0.808357	-0.041018
2762	8.656776	-0.938502	-3.764347	-0.554666	-0.445938	-0.001588	-0.657279	-0.313065	0.471155	-0.576523	0.067238	0.813442	-0.037579
2763	8.433193	-1.120039	-3.650882	-0.556884	-0.229001	0.016441	-0.649667	-0.310626	0.482449	-0.572160	0.072313	0.816295	-0.032644
2764	8.189791	-0.989837	-3.941941	-0.543630	-0.283845	-0.004318	-0.639281	-0.307492	0.491243	-0.567221	0.077885	0.819357	-0.029129
2765	8.571678	-0.895772	-3.972494	-0.538816	-0.251655	0.025710	-0.633312	-0.309608	0.498635	-0.562438	0.082926	0.822302	-0.024632
2766	9.023221	-1.471800	-3.662243	-0.567680	-0.211678	0.005669	-0.630276	-0.307005	0.505545	-0.558561	0.088962	0.824419	-0.020708
2767	8.932009	-1.429939	-4.015338	-0.548587	-0.129870	0.115088	-0.627645	-0.306185	0.507191	-0.555687	0.095689	0.825694	-0.016875
2768	9.050177	-1.376817	-4.289108	-0.554693	-0.013810	0.238197	-0.629180	-0.304104	0.507224	-0.554935	0.105477	0.825037	-0.015378
2769	9.236355	-0.834876	-4.384799	-0.557436	0.140249	0.245293	-0.632226	-0.304495	0.501718	-0.556388	0.114549	0.822897	-0.012322
2770	8.711764	-0.459514	-4.397950	-0.556972	0.216697	0.254501	-0.637766	-0.305003	0.491533	-0.559319	0.124668	0.819458	-0.010465
2771	8.889804	0.340603	-4.564163	-0.523020	0.456550	0.221725	-0.647053	-0.304665	0.479176	-0.565932	0.132971	0.813628	-0.006914
2772	9.461990	0.484168	-4.216196	-0.555167	0.376574	0.023800	-0.656462	-0.307778	0.463468	-0.571377	0.139307	0.808776	-0.002100
2773	9.601481	0.939344	-3.936363	-0.546490	0.358086	-0.025451	-0.663368	-0.313129	0.452277	-0.576251	0.143724	0.804524	0.004435
2774	9.099234	0.301913	-3.585492	-0.522898	0.304990	0.043952	-0.670846	-0.314181	0.440305	-0.580535	0.149973	0.800261	0.008283
2775	9.004419	-0.068244	-3.363786	-0.558633	0.101500	0.044706	-0.674748	-0.309168	0.435138	-0.581202	0.155629	0.798625	0.013463
2776	9.237713	-0.226144	-3.647436	-0.544821	0.002839	-0.007564	-0.675462	-0.304882	0.437950	-0.580511	0.161346	0.797918	0.017342
2777	9.399992	0.037027	-3.906696	-0.557911	-0.159385	-0.089797	-0.670749	-0.304347	0.440544	-0.576926	0.164898	0.799640	0.023269
2778	8.917383	0.416200	-4.040750	-0.544405	-0.273077	-0.180987	-0.665729	-0.311161	0.445132	-0.571701	0.167933	0.802595	0.028253
2779	8.628683	0.601510	-4.066593	-0.543923	-0.328775	-0.201904	-0.657374	-0.319654	0.452716	-0.565304	0.169580	0.806515	0.034741
2780	8.564748	0.537909	-4.254253	-0.562084	-0.350572	-0.173687	-0.648193	-0.326907	0.461550	-0.558690	0.172960	0.810171	0.039672
2781	8.836386	0.467239	-4.461612	-0.554842	-0.350409	-0.191240	-0.639293	-0.332484	0.466397	-0.551794	0.174893	0.814127	0.046186
2782	8.797347	0.662210	-4.623198	-0.554799	-0.321214	-0.230318	-0.630108	-0.340285	0.473706	-0.545535	0.177220	0.817501	0.051731
2783	8.625337	0.566883	-4.583246	-0.551855	-0.299823	-0.209233	-0.622581	-0.349323	0.478804	-0.539348	0.178757	0.820801	0.058613
2784	9.055837	0.648242	-4.664461	-0.534004	-0.224569	-0.165152	-0.613816	-0.355872	0.484471	-0.534743	0.181798	0.822784	0.063456
2785	8.564075	0.614071	-4.441141	-0.586080	-0.119807	-0.173597	-0.607547	-0.362265	0.486705	-0.531362	0.184044	0.823841	0.071190
2786	8.373622	0.828408	-4.363547	-0.550036	-0.033854	-0.134795	-0.603650	-0.365467	0.488991	-0.529831	0.187485	0.823559	0.076668
2787	8.537310	0.837405	-4.305880	-0.546859	0.039982	-0.129871	-0.601416	-0.368656	0.488388	-0.529250	0.189771	0.822704	0.083899
2788	8.869527	0.579043	-4.325186	-0.559978	0.090080	-0.080757	-0.601701	-0.366857	0.488962	-0.529771	0.193987	0.820801	0.089429
2789	9.243629	0.273195	-4.167644	-0.560753	0.086104	-0.036480	-0.603929	-0.365191	0.489548	-0.530035	0.197856	0.818956	0.096053
2790	9.160826	0.160406	-4.125201	-0.559873	0.045893	0.023899	-0.606158	-0.362969	0.489312	-0.529980	0.203847	0.817013	0.100287
2791	8.875759	0.220619	-4.057841	-0.542877	0.000664	0.031399	-0.605195	-0.361314	0.490841	-0.529032	0.208798	0.815717	0.105518
2792	8.841006	0.352980	-4.180076	-0.545054	-0.038642	-0.003755	-0.604917	-0.361312	0.490010	-0.527553	0.214331	0.814722	0.109445
2793	8.869210	0.392670	-4.373844	-0.547789	-0.040355	-0.010833	-0.604919	-0.361038	0.490980	-0.525800	0.218731	0.813920	0.115001
2794	8.730379	0.504122	-4.466714	-0.555823	-0.033374	0.017329	-0.604913	-0.362421	0.490137	-0.524367	0.224685	0.812662	0.118896
2795	8.735031	0.438791	-4.475656	-0.552050	-0.023668	0.037653	-0.604351	-0.364226	0.491081	-0.522941	0.229876	0.811358	0.124051
2796	8.753422	0.371547	-4.390367	-0.546510	-0.015710	0.050930	-0.604069	-0.365198	0.491621	-0.521872	0.236211	0.809688	0.127512
2797	8.714347	0.284911	-4.372435	-0.568155	0.005068	0.054952	-0.604909	-0.363112	0.489715	-0.520841	0.241774	0.807851	0.132836
2798	8.729111	0.226418	-4.437037	-0.546119	0.027272	0.078957	-0.605885	-0.361860	0.488631	-0.520495	0.248417	0.805498	0.136191
2799	8.863693	0.163002	-4.395435	-0.555150	0.040006	0.071714	-0.608522	-0.361855	0.489065	-0.520094	0.254019	0.803136	0.141243
2800	8.926132	0.259806	-4.309619	-0.544441	0.023905	0.054266	-0.609630	-0.361565	0.485900	-0.519584	0.260226	0.800844	0.144793
2801	8.945592	0.349239	-4.286482	-0.555291	0.029272	0.064736	-0.611848	-0.361834	0.484947	-0.518954	0.265736	0.798515	0.149817
2802	8.810008	0.372264	-4.218907	-0.569875	0.029436	0.052152	-0.612961	-0.360575	0.481791	-0.518340	0.272123	0.796000	0.153807
2803	8.954823	0.366488	-4.223869	-0.541020	0.004232	0.036750	-0.612117	-0.363066	0.480516	-0.517267	0.277103	0.794014	0.158713
2804	8.964661	0.395362	-4.233869	-0.559352	-0.000730	-0.002352	-0.614624	-0.360843	0.480420	-0.516010	0.282577	0.792049	0.162918
2805	8.935335	0.255263	-4.254011	-0.544836	0.006642	-0.028790	-0.613376	-0.360991	0.482343	-0.514711	0.286541	0.790295	0.168528
2806	9.002347	0.192273	-4.212324	-0.584979	-0.004586	-0.061034	-0.613247	-0.358775	0.482503	-0.513006	0.291334	0.788528	0.173704
2807	8.994876	0.308849	-4.126636	-0.556252	-0.046941	-0.074582	-0.609639	-0.359626	0.485920	-0.510607	0.294875	0.787447	0.179601
2808	8.837987	0.297741	-4.128718	-0.542836	-0.077578	-0.083117	-0.609504	-0.359362	0.489789	-0.507878	0.299118	0.786620	0.183896
2809	8.866589	0.149998	-4.153685	-0.549205	-0.084773	-0.081390	-0.606319	-0.358268	0.491848	-0.504866	0.302623	0.785895	0.189470
2810	8.848762	0.197394	-4.320900	-0.531075	-0.082867	-0.101526	-0.602160	-0.358571	0.497201	-0.502016	0.306451	0.785201	0.193720
2811	8.873322	0.255064	-4.348154	-0.564648	-0.090141	-0.076206	-0.599819	-0.354987	0.500949	-0.498806	0.310225	0.784345	0.199386
2812	8.787272	0.225855	-4.468517	-0.557312	-0.075639	-0.090379	-0.597047	-0.355004	0.504243	-0.495910	0.314435	0.783328	0.203965
2813	8.831699	0.321729	-4.549377	-0.585211	-0.056057	-0.048338	-0.595105	-0.355433	0.506986	-0.493170	0.318721	0.781779	0.209815
2814	8.724916	0.337429	-4.464847	-0.556686	-0.035260	0.026154	-0.595531	-0.353498	0.508391	-0.491349	0.324549	0.779535	0.213468
2815	8.701442	0.450963	-4.495075	-0.561356	-0.023924	-0.028807	-0.593173	-0.353367	0.509065	-0.489291	0.328773	0.777556	0.218881
2816	8.843882	0.158687	-4.332542	-0.556034	-0.049211	-0.025066	-0.592762	-0.352545	0.511695	-0.486996	0.333823	0.775697	0.222913
2817	8.783298	-0.010391	-4.381312	-0.554330	-0.070807	-0.030253	-0.591798	-0.351168	0.513497	-0.484213	0.338175	0.774123	0.227834
2818	8.812407	-0.025239	-4.407763	-0.534265	-0.056451	-0.033640	-0.589295	-0.353404	0.517738	-0.481873	0.342880	0.772411	0.231545
2819	8.859118	0.189490	-4.415053	-0.552405	-0.049190	-0.028552	-0.588326	-0.352709	0.516494	-0.479409	0.347154	0.770538	0.236479
2820	8.722834	0.276581	-4.536648	-0.535082	-0.034768	-0.039064	-0.586247	-0.352441	0.517862	-0.477334	0.351651	0.768576	0.240385
2821	8.699460	0.288235	-4.628558	-0.566746	-0.008358	-0.053750	-0.585826	-0.353695	0.519642	-0.475229	0.355487	0.766342	0.245981
2822	8.756233	0.403196	-4.736225	-0.539351	0.001196	-0.026918	-0.583329	-0.353700	0.519346	-0.473700	0.360003	0.763853	0.250070
2823	8.713371	0.495105	-4.766186	-0.544989	-0.020272	-0.041002	-0.584168	-0.352317	0.520748	-0.471576	0.363893	0.761678	0.255038
2824	8.677844	0.138014	-4.713832	-0.548040	-0.010086	-0.171197	-0.581937	-0.355378	0.523462	-0.469038	0.366315	0.760228	0.260518
2825	8.686647	-0.084344	-4.711363	-0.539201	-0.022196	-0.232086	-0.578877	-0.357469	0.525351	-0.465895	0.367271	0.759424	0.267076
2826	8.734215	-0.021063	-4.591328	-0.547358	-0.014961	-0.230445	-0.575115	-0.361498	0.526386	-0.462938	0.368776	0.758381	0.273042
2827	8.547287	0.425038	-4.545318	-0.557801	0.029441	-0.154744	-0.573993	-0.364132	0.526212	-0.460813	0.370809	0.756349	0.279443
2828	8.707439	0.954127	-4.404054	-0.570587	0.031243	-0.144195	-0.571209	-0.366356	0.526582	-0.458815	0.373545	0.754035	0.285277
2829	8.693784	1.140180	-4.420608	-0.561557	0.045936	-0.178659	-0.570379	-0.365944	0.527133	-0.456721	0.375140	0.751934	0.292012
2830	8.628055	1.396030	-4.534515	-0.544872	0.088861	-0.151279	-0.569839	-0.363328	0.531714	-0.455702	0.377161	0.749215	0.297929
2831	8.721759	0.961437	-4.379993	-0.563875	0.110846	-0.182642	-0.569734	-0.355996	0.534413	-0.454479	0.378318	0.746465	0.305148
2832	8.699145	0.535716	-4.469440	-0.559280	0.136542	-0.238533	-0.568800	-0.348261	0.540564	-0.453489	0.378835	0.743799	0.312402
2833	8.950575	0.084890	-4.433338	-0.561460	0.093741	-0.285190	-0.567860	-0.341905	0.544766	-0.451343	0.378556	0.741903	0.320257
2834	8.907249	0.085072	-4.447778	-0.552561	0.057565	-0.275141	-0.565945	-0.336244	0.548954	-0.448950	0.378919	0.740179	0.327107
2835	8.791786	0.129128	-4.474692	-0.552567	0.031924	-0.230768	-0.564289	-0.334735	0.552549	-0.446261	0.379788	0.738401	0.333729
2836	8.792610	0.305394	-4.495989	-0.581586	0.011718	-0.172573	-0.561656	-0.334752	0.555982	-0.443603	0.382187	0.736036	0.339708
