# Supplementary material for: Identification of Haptic Based Guiding Using Hard Reins
Source: PLoS One. 2015 Jul 22;10(7):e0132020. doi: 10.1371/journal.pone.0132020 (PMC4511788; doi:10.1371/journal.pone.0132020)
Supplement: S1 File — (ZIP) [file pone.0132020.s001.zip › MotionData1/Subject2/T10/gh10.txt]

// Start Time: 0
// Sample rate: 25.0Hz
// Scenario: 4.9
// Firmware Version: 2.6.1
Counter	Acc_X	Acc_Y	Acc_Z	Gyr_X	Gyr_Y	Gyr_Z	Mag_X	Mag_Y	Mag_Z	Quat_w	Quat_x	Quat_y	Quat_z
2289	-0.957256	-0.283547	9.710794	-0.165317	-0.042978	0.052392	-0.197558	0.353620	-0.656816	-0.363746	-0.039708	-0.038417	0.929858
2290	-0.999993	-0.418021	9.809326	-0.170540	-0.066733	0.063481	-0.198235	0.359032	-0.655905	-0.365165	-0.037193	-0.040933	0.929298
2291	-1.033296	-0.509251	9.884547	-0.161729	-0.053940	0.063508	-0.199697	0.362178	-0.653180	-0.366507	-0.035001	-0.043331	0.928746
2292	-0.994478	-0.559549	9.927411	-0.157176	-0.033867	0.047814	-0.200771	0.368942	-0.652394	-0.367587	-0.033179	-0.045849	0.928266
2293	-0.965237	-0.629590	9.830687	-0.158027	-0.011935	0.043167	-0.200268	0.373528	-0.651879	-0.368503	-0.031776	-0.048503	0.927816
2294	-0.974661	-0.677875	9.786715	-0.145770	-0.006437	0.043223	-0.200432	0.378414	-0.649035	-0.369463	-0.030542	-0.051013	0.927341
2295	-0.921331	-0.740355	9.776735	-0.117582	0.010010	0.026734	-0.200309	0.380570	-0.649035	-0.370020	-0.029827	-0.053093	0.927026
2296	-0.762166	-0.749410	9.850104	-0.080741	0.002752	0.025092	-0.199805	0.383680	-0.647747	-0.370586	-0.029225	-0.054475	0.926739
2297	-0.868401	-0.716024	9.825578	-0.019525	-0.000845	0.027247	-0.199555	0.384101	-0.645812	-0.371105	-0.029028	-0.054652	0.926527
2298	-0.940625	-0.740558	9.728544	0.039960	-0.011746	0.029411	-0.199814	0.385572	-0.647359	-0.371703	-0.029056	-0.053687	0.926342
2299	-0.981449	-0.774340	9.722889	0.024258	-0.015434	0.025646	-0.199813	0.384900	-0.647101	-0.372182	-0.028914	-0.052947	0.926197
2300	-0.983728	-0.800695	9.756104	0.024363	-0.006321	0.016404	-0.201110	0.382488	-0.646962	-0.372524	-0.028914	-0.052319	0.926095
2301	-0.978887	-0.802926	9.804125	0.031505	-0.000865	0.003511	-0.200595	0.383702	-0.646449	-0.372573	-0.029075	-0.051574	0.926112
2302	-0.945195	-0.793465	9.737361	0.045518	-0.013640	0.001757	-0.202153	0.381291	-0.646438	-0.372656	-0.029081	-0.050508	0.926137
2303	-0.868191	-0.761860	9.788931	0.049147	-0.013658	-0.010221	-0.202650	0.379240	-0.649792	-0.372452	-0.029121	-0.049355	0.926280
2304	-0.846473	-0.769272	9.719419	0.050951	-0.006358	-0.018527	-0.201346	0.377220	-0.647996	-0.372154	-0.029282	-0.048255	0.926453
2305	-0.846569	-0.750123	9.690882	0.057921	-0.011827	-0.016638	-0.201460	0.375850	-0.650319	-0.371823	-0.029410	-0.046963	0.926649
2306	-0.810751	-0.677881	9.689829	0.019267	-0.029195	-0.003889	-0.202248	0.374796	-0.648635	-0.371844	-0.028926	-0.046271	0.926690
2307	-0.786774	-0.648855	9.721664	-0.012418	-0.035578	0.014418	-0.203290	0.374803	-0.649143	-0.372151	-0.028113	-0.046089	0.926601
2308	-0.767442	-0.658406	9.731313	-0.042256	-0.050204	0.025365	-0.204345	0.376978	-0.648617	-0.372772	-0.026809	-0.046364	0.926376
2309	-0.897210	-0.750529	9.601589	-0.036952	-0.086771	0.023604	-0.207742	0.377689	-0.648719	-0.373308	-0.024873	-0.046256	0.926220
2310	-1.022218	-0.828059	9.515323	-0.090661	-0.117825	0.059373	-0.208540	0.379200	-0.646904	-0.374654	-0.021985	-0.046906	0.925717
2311	-0.978962	-0.793869	9.638625	-0.229071	-0.096015	0.070634	-0.211699	0.383704	-0.645199	-0.376146	-0.018494	-0.050281	0.925010
2312	-0.800184	-0.862221	9.948984	-0.328496	-0.055970	0.046080	-0.212149	0.392929	-0.640414	-0.377270	-0.014950	-0.055798	0.924300
2313	-0.746343	-1.027743	10.057583	-0.279067	-0.015790	0.013053	-0.212988	0.402688	-0.636529	-0.377607	-0.012506	-0.060725	0.923888
2314	-0.788886	-1.213578	9.910557	-0.128910	-0.004773	-0.032339	-0.213673	0.409051	-0.634971	-0.377195	-0.011317	-0.062958	0.923922
2315	-0.602987	-1.273540	9.856241	0.016934	0.028176	-0.087937	-0.214716	0.408658	-0.634963	-0.375531	-0.011789	-0.062783	0.924606
2316	-0.454299	-1.120139	9.602940	0.006612	0.035427	-0.123992	-0.214185	0.406761	-0.635227	-0.373318	-0.012252	-0.062835	0.925492
2317	-0.355812	-1.047967	9.544862	-0.159757	0.046231	-0.124851	-0.215504	0.408676	-0.634053	-0.370985	-0.011674	-0.066067	0.926212
2318	-0.312558	-1.013802	9.660963	-0.345537	0.047917	-0.100877	-0.214881	0.413949	-0.632119	-0.369224	-0.009778	-0.072724	0.926439
2319	-0.538716	-1.105397	9.741581	-0.382500	0.042420	-0.074298	-0.215716	0.423433	-0.628751	-0.367851	-0.007531	-0.080017	0.926405
2320	-0.726106	-1.229882	10.030932	-0.293288	0.060798	-0.053575	-0.213934	0.431134	-0.625534	-0.366917	-0.006325	-0.085784	0.926269
2321	-0.586116	-1.252608	10.339170	-0.081109	0.104827	-0.080253	-0.212012	0.437342	-0.622965	-0.365262	-0.007434	-0.087923	0.926713
2322	-1.039480	-1.224948	10.248912	0.053438	0.141498	-0.069494	-0.209519	0.436355	-0.624534	-0.363804	-0.010238	-0.087855	0.927267
2323	-0.900030	-1.153031	10.092797	0.201895	0.169171	-0.045709	-0.206224	0.432239	-0.627790	-0.362619	-0.014683	-0.085183	0.927920
2324	-1.040975	-0.928193	9.792187	0.323777	0.182206	-0.005440	-0.201985	0.422163	-0.632477	-0.362145	-0.020320	-0.080375	0.928428
2325	-0.824514	-0.816689	9.910989	0.340698	0.242702	0.047159	-0.195656	0.412600	-0.637567	-0.362488	-0.027299	-0.075584	0.928517
2326	-1.104794	-0.677293	10.032748	0.263314	0.330353	0.065070	-0.188830	0.407764	-0.641368	-0.363067	-0.035358	-0.072931	0.928231
2327	-1.576290	-0.895198	9.902872	0.096599	0.395999	0.099188	-0.179638	0.401399	-0.647125	-0.364259	-0.043505	-0.073724	0.927355
2328	-1.722245	-1.136841	9.677286	-0.039712	0.408580	0.076337	-0.168932	0.403420	-0.648888	-0.365106	-0.050825	-0.077248	0.926362
2329	-1.906896	-1.354716	9.389263	-0.104318	0.386527	0.061285	-0.157297	0.403261	-0.651693	-0.365747	-0.057290	-0.081756	0.925345
2330	-1.809733	-1.513607	9.301528	-0.191310	0.358920	0.016600	-0.148042	0.406533	-0.651378	-0.365692	-0.062478	-0.087780	0.924479
2331	-1.910834	-1.534602	9.552329	-0.111160	0.324151	-0.019861	-0.140623	0.413189	-0.651821	-0.364892	-0.067595	-0.092087	0.924016
2332	-2.029097	-1.503375	9.606873	0.080949	0.298648	-0.059463	-0.132783	0.412821	-0.652917	-0.363177	-0.073510	-0.092733	0.924175
2333	-2.132915	-1.469886	9.611174	0.256354	0.273147	-0.093611	-0.126349	0.407055	-0.655812	-0.360555	-0.080218	-0.089998	0.924914
2334	-2.306890	-1.388764	9.514673	0.321343	0.263982	-0.124656	-0.120948	0.399133	-0.659603	-0.357295	-0.087106	-0.086039	0.925932
2335	-2.259050	-1.317097	9.338496	0.275166	0.245599	-0.154393	-0.114356	0.387554	-0.663663	-0.353519	-0.093324	-0.082879	0.927063
2336	-2.351318	-1.177773	9.329988	0.123736	0.234436	-0.162536	-0.109495	0.381683	-0.665254	-0.349917	-0.098191	-0.082429	0.927967
2337	-2.109048	-0.922345	9.309426	-0.112771	0.221440	-0.156334	-0.106758	0.382062	-0.664759	-0.346859	-0.101213	-0.086305	0.928437
2338	-2.087684	-0.849952	9.361049	-0.312610	0.193879	-0.127774	-0.103000	0.388370	-0.663754	-0.344810	-0.102336	-0.093596	0.928371
2339	-2.300006	-0.817092	9.244310	-0.416338	0.175562	-0.089518	-0.097963	0.400604	-0.662110	-0.343652	-0.102499	-0.102629	0.927828
2340	-2.352109	-1.014500	9.236255	-0.311520	0.141032	-0.052010	-0.095926	0.409923	-0.658636	-0.343113	-0.102775	-0.109374	0.927226
2341	-2.365252	-1.293581	9.241819	-0.131247	0.108383	-0.027038	-0.092042	0.416101	-0.656856	-0.342640	-0.103758	-0.112508	0.926916
2342	-2.427281	-1.430836	9.241716	0.005519	0.046356	-0.033629	-0.092173	0.416775	-0.657113	-0.342039	-0.104482	-0.112690	0.927035
2343	-2.615331	-1.421026	9.405725	0.065157	0.007988	-0.036968	-0.091644	0.414613	-0.656860	-0.341196	-0.104917	-0.111516	0.927438
2344	-2.543606	-1.298458	9.326501	0.106372	-0.008437	-0.051503	-0.090589	0.412171	-0.657128	-0.340189	-0.105271	-0.109492	0.928009
2345	-2.597309	-1.159170	9.284746	0.082679	-0.010303	-0.055320	-0.091093	0.409731	-0.658933	-0.339008	-0.105442	-0.107898	0.928609
2346	-2.684742	-1.019573	9.353098	0.087885	0.004301	-0.059019	-0.092780	0.407855	-0.659566	-0.337856	-0.105893	-0.106317	0.929159
2347	-2.661420	-0.845659	9.542985	0.266389	0.000843	-0.054427	-0.093788	0.401635	-0.662272	-0.336275	-0.107519	-0.101358	0.930100
2348	-2.681381	-0.706451	9.458337	0.423502	0.002933	-0.020417	-0.093476	0.390017	-0.663700	-0.335088	-0.110282	-0.093437	0.931034
2349	-2.426144	-0.648645	9.329509	0.542130	-0.025117	0.020843	-0.095873	0.376491	-0.670142	-0.334310	-0.113409	-0.082965	0.931929
2350	-2.344404	-0.600304	9.347752	0.613367	-0.066004	0.080333	-0.096436	0.358112	-0.674278	-0.334582	-0.116315	-0.070797	0.932477
2351	-2.349881	-0.444956	9.753143	0.492797	-0.047933	0.061224	-0.096998	0.340668	-0.679317	-0.334629	-0.118713	-0.060968	0.932852
2352	-2.851922	-0.321289	9.625373	0.249557	-0.030059	0.030407	-0.098133	0.331898	-0.680861	-0.334674	-0.119773	-0.055926	0.933017
2353	-3.034840	-0.389468	9.493089	-0.037632	0.003427	0.030745	-0.098777	0.328541	-0.680082	-0.335331	-0.119553	-0.056422	0.932779
2354	-2.747304	-0.528382	9.508226	-0.282129	0.033226	-0.022204	-0.099446	0.333132	-0.680333	-0.335560	-0.118171	-0.061845	0.932529
2355	-2.551032	-0.739641	9.526299	-0.307992	0.051429	-0.050032	-0.097925	0.341508	-0.677372	-0.335279	-0.116930	-0.067924	0.932363
2356	-2.608367	-0.853090	9.449760	-0.229087	0.029559	-0.056978	-0.097314	0.350418	-0.675824	-0.334809	-0.115776	-0.072422	0.932338
2357	-2.386479	-0.869031	9.583629	-0.129286	0.053462	-0.052810	-0.096419	0.354730	-0.675312	-0.334037	-0.115748	-0.075206	0.932398
2358	-2.097825	-0.733576	9.629028	0.015030	0.033584	-0.040969	-0.096566	0.358648	-0.674793	-0.333313	-0.116320	-0.075143	0.932591
2359	-2.353669	-0.671810	9.548295	0.201385	-0.004618	-0.036287	-0.096535	0.350419	-0.674926	-0.332164	-0.117410	-0.071327	0.933164
2360	-2.438600	-0.556678	9.496308	0.299425	-0.026470	-0.043148	-0.096758	0.343652	-0.677380	-0.330784	-0.118752	-0.065558	0.933907
2361	-2.480886	-0.277380	9.586245	0.456755	-0.022626	-0.033145	-0.098271	0.332585	-0.679826	-0.329088	-0.121183	-0.056830	0.934765
2362	-2.318359	0.024091	9.709608	0.589616	-0.058985	-0.019505	-0.097929	0.316086	-0.683710	-0.327431	-0.123842	-0.045358	0.935625
2363	-2.492283	0.100935	9.769072	0.524506	-0.095553	0.015281	-0.101249	0.300179	-0.686531	-0.326480	-0.125366	-0.034732	0.936209
2364	-2.420855	0.312218	10.305586	0.240893	-0.110480	0.026774	-0.104842	0.285100	-0.687800	-0.326452	-0.124803	-0.029318	0.936479
2365	-2.377232	0.269475	10.444615	0.017677	-0.183795	0.045140	-0.108216	0.281616	-0.689324	-0.327352	-0.121355	-0.027516	0.936673
2366	-2.577700	-0.169548	10.220553	-0.079046	-0.196789	0.016077	-0.112408	0.283834	-0.687999	-0.327961	-0.117075	-0.027554	0.937004
2367	-2.442880	-0.159553	9.547445	-0.031575	-0.218710	-0.026089	-0.118814	0.284993	-0.687172	-0.327652	-0.112605	-0.026649	0.937686
2368	-2.171235	0.459837	8.303267	0.155158	-0.186438	-0.049194	-0.125068	0.281824	-0.687382	-0.326498	-0.110013	-0.022514	0.938504
2369	-2.066580	0.771382	8.591858	0.320960	-0.117618	-0.011559	-0.129212	0.274841	-0.688901	-0.325612	-0.109765	-0.015602	0.938981
2370	-2.089735	0.566552	8.507156	0.305099	-0.057289	-0.000648	-0.131518	0.264069	-0.689663	-0.324994	-0.110590	-0.009390	0.939181
2371	-2.098368	0.365455	8.801903	0.217620	0.033996	0.004311	-0.132131	0.254493	-0.690308	-0.324575	-0.112529	-0.005373	0.939127
2372	-1.887388	1.150156	9.501386	0.136868	0.061327	0.007513	-0.130933	0.249613	-0.691352	-0.324453	-0.114486	-0.003075	0.938943
2373	-2.006130	1.329572	10.678980	0.170736	-0.000710	0.076048	-0.128175	0.244999	-0.691118	-0.325483	-0.115464	0.000498	0.938471
2374	-1.955724	1.367479	10.478350	-0.009204	-0.072040	0.126931	-0.131423	0.242594	-0.692384	-0.327897	-0.113967	0.001201	0.937813
2375	-2.066987	0.907837	9.801160	-0.336725	-0.107052	0.145656	-0.133414	0.248438	-0.690300	-0.331381	-0.109617	-0.003866	0.937100
2376	-1.820535	0.782628	9.626475	-0.531164	-0.110832	0.161307	-0.135421	0.260204	-0.689375	-0.335548	-0.103942	-0.012614	0.936186
2377	-1.895649	0.359509	9.759063	-0.560752	-0.114520	0.172254	-0.136279	0.276695	-0.686778	-0.339943	-0.097936	-0.021769	0.935080
2378	-1.928579	0.180993	9.636233	-0.623781	-0.118227	0.178410	-0.139246	0.296060	-0.682485	-0.344535	-0.091471	-0.032162	0.933753
2379	-1.632212	0.220711	9.821985	-0.624566	-0.118200	0.177490	-0.141177	0.320786	-0.680393	-0.349038	-0.084925	-0.042463	0.932286
2380	-1.551805	0.032571	9.632867	-0.664032	-0.142857	0.193032	-0.143367	0.338682	-0.673653	-0.353870	-0.077700	-0.053396	0.930531
2381	-1.401754	-0.092316	9.608512	-0.742761	-0.140173	0.195410	-0.145669	0.356275	-0.670399	-0.358771	-0.069880	-0.065671	0.928487
2382	-1.073879	-0.086054	9.842096	-0.701166	-0.141783	0.251006	-0.147609	0.377672	-0.664047	-0.364559	-0.062458	-0.077194	0.925871
2383	-1.062402	-0.470716	9.913621	-0.413905	-0.137803	0.259857	-0.149130	0.392851	-0.658477	-0.370090	-0.057104	-0.083226	0.923497
2384	-1.211324	-0.581345	10.011496	-0.046565	-0.137336	0.298630	-0.151413	0.405722	-0.655354	-0.375897	-0.054639	-0.082606	0.921354
2385	-1.830007	-1.251911	10.562807	0.274588	-0.181054	0.276331	-0.153090	0.402620	-0.657149	-0.380983	-0.053636	-0.075568	0.919926
2386	-1.888018	-1.236591	10.152016	0.642821	-0.252092	0.208168	-0.156153	0.388993	-0.661004	-0.384478	-0.054127	-0.061468	0.919494
2387	-1.716330	-0.855073	9.758105	0.991389	-0.291989	0.160152	-0.163336	0.363784	-0.667672	-0.386630	-0.056398	-0.040528	0.919616
2388	-1.342393	-0.399268	9.864002	0.991385	-0.266396	0.139799	-0.170244	0.335599	-0.674860	-0.388218	-0.059188	-0.019950	0.919448
2389	-0.644298	-0.202000	9.455618	0.518858	-0.254070	0.104185	-0.178995	0.308937	-0.680225	-0.389596	-0.058398	-0.008043	0.919097
2390	-0.809913	-0.887441	8.911575	0.013301	-0.227264	0.077622	-0.184707	0.301708	-0.681216	-0.391019	-0.054260	-0.005813	0.918763
2391	-0.530383	-0.852306	9.173918	-0.253870	-0.139971	0.007845	-0.188786	0.307439	-0.679115	-0.391444	-0.049478	-0.009182	0.918825
2392	-0.334056	-0.560300	9.323868	-0.129164	-0.105223	-0.046959	-0.192735	0.311564	-0.675724	-0.390727	-0.046449	-0.010655	0.919272
2393	-0.599975	-0.396618	9.503710	0.047432	-0.081284	-0.033201	-0.194813	0.310761	-0.677386	-0.390083	-0.045058	-0.009021	0.919632
2394	-0.418137	-0.094623	9.768884	0.055981	-0.051986	-0.021216	-0.197183	0.313505	-0.675430	-0.389659	-0.044459	-0.007482	0.919855
2395	-0.369848	-0.114077	9.680247	0.021768	-0.068440	-0.013054	-0.197169	0.310532	-0.675947	-0.389403	-0.043080	-0.006408	0.920037
2396	-0.524197	-0.105126	9.573316	-0.045927	-0.075777	0.011527	-0.200418	0.307191	-0.676569	-0.389660	-0.041253	-0.006529	0.920011
2397	-0.307955	0.057296	9.808047	-0.136877	-0.064912	0.003664	-0.202392	0.309119	-0.674744	-0.389839	-0.038686	-0.008392	0.920032
2398	-0.409181	0.057535	9.936727	-0.074109	-0.044693	0.030709	-0.204496	0.312788	-0.674468	-0.390467	-0.037215	-0.009260	0.919818
2399	-0.457838	0.151268	9.937588	0.000849	0.002960	0.051312	-0.204500	0.313732	-0.674467	-0.391403	-0.036969	-0.009074	0.919432
2400	-0.521138	0.265212	9.525729	0.000635	0.010289	0.049451	-0.204241	0.314537	-0.674598	-0.392309	-0.037096	-0.008983	0.919041
2401	-0.569851	0.381485	9.786146	0.031984	0.001212	0.069917	-0.203313	0.311686	-0.675381	-0.393564	-0.037071	-0.008180	0.918513
2402	-0.553172	0.435483	10.089507	0.077442	-0.044402	0.090516	-0.202913	0.308854	-0.674869	-0.395173	-0.036804	-0.006217	0.917848
2403	-1.248079	0.037996	9.635777	0.053149	-0.079285	0.070141	-0.206687	0.306998	-0.675873	-0.396424	-0.035491	-0.004395	0.917371
2404	-1.080917	0.364793	9.423486	0.004274	-0.081220	0.031128	-0.208643	0.306613	-0.676116	-0.396995	-0.033963	-0.003526	0.917185
2405	-0.739646	0.615617	10.109496	0.126887	-0.115778	0.044716	-0.209677	0.303525	-0.675851	-0.397730	-0.032598	-0.000072	0.916923
2406	-0.642403	0.460840	10.521098	0.281182	-0.203333	0.057637	-0.212653	0.296945	-0.676217	-0.398597	-0.031030	0.006863	0.916575
2407	-0.753221	-0.079518	10.159630	0.396266	-0.263573	0.038958	-0.220569	0.285290	-0.677192	-0.399005	-0.029114	0.016412	0.916339
2408	-0.877742	0.228583	9.574696	0.357654	-0.288333	0.011101	-0.228881	0.272577	-0.676357	-0.398882	-0.026604	0.025397	0.916264
2409	-0.257499	0.595743	9.645643	0.091354	-0.227294	0.012432	-0.236691	0.265389	-0.675523	-0.398934	-0.022944	0.029029	0.916233
2410	-0.017641	0.832797	9.178331	-0.160589	-0.130535	0.045157	-0.241397	0.266524	-0.675227	-0.399742	-0.019169	0.027272	0.916021
2411	-0.065807	0.838841	9.566828	-0.294348	-0.031825	0.118152	-0.243905	0.272898	-0.674558	-0.401987	-0.015956	0.022333	0.915234
2412	0.219499	0.682359	10.073776	-0.204878	0.032260	0.122210	-0.243163	0.281541	-0.672753	-0.404292	-0.014770	0.018487	0.914324
2413	-0.061397	0.423200	9.729067	0.052833	0.023285	0.084773	-0.242383	0.283279	-0.673404	-0.405828	-0.015376	0.019452	0.913613
2414	-0.431136	0.601994	9.464082	0.067012	-0.004247	0.046106	-0.241198	0.283246	-0.675350	-0.406650	-0.015750	0.020850	0.913210
2415	-0.272464	0.701565	9.644587	-0.060677	0.008396	0.036210	-0.242372	0.282990	-0.675341	-0.407327	-0.015206	0.019849	0.912940
2416	-0.243050	0.603343	9.749101	-0.066021	0.057770	0.049032	-0.241070	0.283115	-0.674834	-0.408255	-0.015630	0.018313	0.912550
2417	-0.257745	0.661852	9.982621	-0.024038	0.094364	0.052873	-0.239768	0.284313	-0.674973	-0.409255	-0.016966	0.017289	0.912098
2418	-0.161234	0.637405	9.812752	0.091812	0.076155	0.020271	-0.237139	0.284249	-0.678480	-0.409619	-0.019026	0.018472	0.911871
2419	0.055566	0.660966	9.541462	0.095240	0.021389	0.025921	-0.234275	0.283697	-0.676438	-0.410057	-0.020018	0.020227	0.911616
2420	0.232773	0.911507	9.537028	-0.030925	-0.018919	0.030876	-0.237132	0.282494	-0.678610	-0.410621	-0.019334	0.019956	0.911383
2421	0.121302	1.041892	9.739449	-0.127688	-0.033550	0.080232	-0.237004	0.282899	-0.678353	-0.412112	-0.017465	0.018160	0.910785
2422	0.145393	1.044248	9.710901	-0.176037	-0.026237	0.099358	-0.238601	0.288601	-0.676530	-0.413962	-0.015427	0.015329	0.910034
2423	0.170832	0.762822	9.711993	-0.113849	-0.011521	0.109817	-0.238361	0.293460	-0.675884	-0.415985	-0.014061	0.013649	0.909160
2424	0.301738	0.609108	9.711059	0.031509	-0.007679	0.114251	-0.238500	0.297763	-0.677431	-0.418049	-0.014080	0.014444	0.908200
2425	0.169953	0.445797	9.870765	0.078967	0.003288	0.107092	-0.238883	0.295875	-0.677816	-0.419967	-0.014575	0.016160	0.907278
2426	0.056265	0.519551	9.695510	-0.027795	-0.051687	0.099247	-0.239016	0.295479	-0.677040	-0.421751	-0.013300	0.016245	0.906468
2427	-0.093821	0.667348	10.087444	-0.222251	-0.019010	0.112961	-0.238784	0.301424	-0.675748	-0.423842	-0.010854	0.012693	0.905582
2428	0.034896	0.991217	10.448443	-0.264740	0.094346	0.143011	-0.238816	0.310325	-0.676002	-0.426497	-0.010211	0.007255	0.904402
2429	-0.189204	0.430061	9.699165	-0.158026	0.136524	0.146282	-0.235191	0.319181	-0.676543	-0.429186	-0.011136	0.003571	0.903140
2430	-0.247440	0.506653	9.618083	-0.083388	0.162331	0.200143	-0.229715	0.323018	-0.677877	-0.432821	-0.013268	0.000842	0.901382
2431	-0.198330	0.303530	9.286840	-0.051253	0.186213	0.222434	-0.224896	0.326469	-0.678043	-0.436839	-0.016016	-0.001320	0.899396
2432	-0.491713	0.156709	9.438068	-0.046969	0.204484	0.239956	-0.217208	0.332705	-0.679780	-0.441151	-0.019220	-0.003747	0.897219
2433	-0.850529	0.102848	10.077267	0.053894	0.199019	0.243225	-0.211593	0.333845	-0.680857	-0.445470	-0.023150	-0.004150	0.894988
2434	-1.295312	-0.137527	10.396196	0.136131	0.197025	0.179033	-0.205579	0.335503	-0.683745	-0.448584	-0.027836	-0.003258	0.893301
2435	-1.593858	-0.214791	10.488341	0.144127	0.174809	0.084964	-0.198757	0.331076	-0.687158	-0.450002	-0.032177	-0.001980	0.892446
2436	-1.755533	-0.186657	10.367208	0.089094	0.119640	-0.016754	-0.194697	0.328328	-0.687579	-0.449639	-0.035046	-0.001349	0.892522
2437	-1.527336	-0.023447	10.121987	-0.031096	0.051757	-0.085548	-0.192726	0.326808	-0.689016	-0.448125	-0.035662	-0.002276	0.893256
2438	-1.179836	-0.120805	9.590981	-0.096712	-0.037796	-0.087563	-0.192728	0.328419	-0.689790	-0.446638	-0.034048	-0.003599	0.894059
2439	-0.877651	0.206716	9.511980	-0.082351	-0.066873	-0.048687	-0.197710	0.332265	-0.688457	-0.445820	-0.032106	-0.004385	0.894536
2440	-0.577731	-0.004572	9.461408	-0.002231	-0.053810	0.005249	-0.198892	0.332693	-0.687415	-0.445927	-0.031055	-0.003814	0.894522
2441	-0.254551	-0.032617	9.514439	0.088504	-0.062708	0.044497	-0.201108	0.332175	-0.687784	-0.446664	-0.030700	-0.001529	0.894174
2442	-0.120089	0.088559	9.695022	0.100633	-0.066304	0.059327	-0.202276	0.331638	-0.688808	-0.447680	-0.030347	0.001026	0.893678
2443	-0.759687	0.787382	10.399763	0.046182	-0.117666	0.063678	-0.203971	0.329244	-0.687376	-0.448778	-0.028625	0.003075	0.893179
2444	-0.293093	-0.008554	10.241732	-0.163642	-0.157979	0.087655	-0.209850	0.330119	-0.687328	-0.450406	-0.024260	0.001749	0.892492
2445	-0.405928	-0.643684	9.605272	-0.430614	-0.145659	0.006949	-0.212130	0.340707	-0.683174	-0.450708	-0.017727	-0.004527	0.892484
2446	0.049863	-1.170646	10.017402	-0.245370	-0.125570	-0.089933	-0.216495	0.352517	-0.680551	-0.449217	-0.013197	-0.007678	0.893292
2447	0.020080	-1.019116	9.320738	-0.099351	-0.138427	-0.196229	-0.221739	0.354358	-0.677668	-0.445746	-0.009695	-0.008223	0.895069
2448	-0.014399	0.118284	8.477032	-0.295846	-0.093022	-0.256406	-0.227759	0.356997	-0.676844	-0.441221	-0.005281	-0.012611	0.897294
2449	0.287124	0.096164	8.868397	-0.328985	-0.023590	-0.258519	-0.229633	0.365679	-0.673985	-0.436601	-0.001768	-0.018264	0.899468
2450	-0.173028	0.053570	9.343581	-0.133995	0.035084	-0.229957	-0.232392	0.369225	-0.673186	-0.432479	-0.001075	-0.020861	0.901402
2451	-0.492940	-0.080396	9.751582	0.146877	0.031733	-0.199007	-0.232252	0.366525	-0.673189	-0.428865	-0.002731	-0.018404	0.903177
2452	-0.517664	0.577842	10.190250	0.165474	0.017227	-0.150939	-0.234831	0.360199	-0.674720	-0.426153	-0.004334	-0.015444	0.904509
2453	-1.219533	0.193306	11.416903	-0.071774	-0.005222	-0.174278	-0.234175	0.358846	-0.674468	-0.423003	-0.003527	-0.016603	0.905970
2454	-1.353850	0.030335	10.974095	-0.281545	-0.054879	-0.208480	-0.238497	0.361465	-0.673657	-0.419281	-0.000009	-0.021128	0.907611
2455	-1.294845	0.287034	10.728606	-0.223411	-0.078692	-0.265375	-0.241924	0.367057	-0.671303	-0.414487	0.003371	-0.024421	0.909721
2456	-1.092386	0.250008	9.633002	-0.027307	-0.080299	-0.304964	-0.247167	0.370101	-0.669582	-0.409028	0.005282	-0.024105	0.912188
2457	-0.869673	0.060948	9.795655	0.171355	-0.041633	-0.286467	-0.250283	0.365683	-0.669688	-0.403833	0.004684	-0.020497	0.914591
2458	-0.210633	-0.145788	9.460453	0.308364	0.002614	-0.242426	-0.254024	0.355862	-0.671341	-0.399452	0.002320	-0.014729	0.916633
2459	0.156215	-0.239288	9.342546	0.090958	0.020808	-0.206619	-0.255929	0.345067	-0.673913	-0.395658	0.001189	-0.013098	0.918304
2460	0.195140	-0.305918	9.534006	0.023195	-0.015697	-0.153376	-0.257479	0.341571	-0.674548	-0.392851	0.001409	-0.012420	0.919517
2461	0.363143	-0.136220	9.813997	0.039362	0.015518	-0.107202	-0.258657	0.341725	-0.674022	-0.390875	0.000789	-0.011681	0.920369
2462	0.463231	0.104124	9.686281	0.130735	0.059595	-0.075436	-0.257467	0.339271	-0.675323	-0.389519	-0.001236	-0.009616	0.920967
2463	0.318921	0.031490	9.635908	0.108480	0.057823	-0.036786	-0.256663	0.335205	-0.676365	-0.388825	-0.003160	-0.007902	0.921272
2464	0.256554	-0.036150	9.591170	0.126654	-0.024334	-0.003341	-0.256112	0.329788	-0.677921	-0.388780	-0.003620	-0.005256	0.921309
2465	0.299232	0.118179	9.670546	0.015098	-0.068219	0.036763	-0.257679	0.328599	-0.677134	-0.389460	-0.002478	-0.004257	0.921030
2466	0.273014	0.060892	9.818321	-0.011046	-0.064617	0.032933	-0.258207	0.329957	-0.676871	-0.390096	-0.001128	-0.003832	0.920765
2467	0.163601	0.257990	9.829665	0.025549	-0.033514	0.033979	-0.259379	0.328356	-0.676346	-0.390720	-0.000691	-0.002890	0.920505
2468	0.085784	0.407575	9.999063	0.025646	-0.018950	0.019179	-0.259775	0.329441	-0.676213	-0.391090	-0.000467	-0.002146	0.920350
2469	-0.041153	0.739148	9.947320	-0.005833	-0.009923	-0.007779	-0.260183	0.331887	-0.674918	-0.390944	-0.000223	-0.001927	0.920412
2470	0.013406	0.921690	9.827970	-0.093155	-0.068561	-0.035823	-0.261880	0.332842	-0.675678	-0.390298	0.001845	-0.002982	0.920682
2471	0.160445	0.926955	9.875023	-0.075466	-0.088663	-0.048618	-0.263191	0.333805	-0.675280	-0.389401	0.004074	-0.003365	0.921053
2472	0.451394	0.571104	9.767131	-0.108236	-0.066804	-0.082012	-0.265296	0.334931	-0.672939	-0.387890	0.006230	-0.004708	0.921672
2473	0.883716	-0.127309	9.302898	-0.151117	-0.024898	-0.150532	-0.268186	0.339015	-0.672397	-0.385093	0.007914	-0.006936	0.922818
2474	0.645698	0.258143	9.594129	-0.184528	0.015219	-0.154486	-0.270569	0.344998	-0.670310	-0.382213	0.009152	-0.010311	0.923971
2475	0.568457	-0.737845	9.644250	-0.129738	0.062768	-0.156083	-0.270329	0.349991	-0.669793	-0.379286	0.009089	-0.012810	0.925146
2476	0.372311	-1.050018	9.928488	0.013820	0.106789	-0.136039	-0.268099	0.347402	-0.669941	-0.376753	0.007121	-0.013217	0.926192
2477	0.120716	-0.852288	10.207356	0.127649	0.137903	-0.147531	-0.266130	0.346555	-0.671507	-0.373996	0.003740	-0.011571	0.927351
2478	-0.172499	-1.040477	10.221185	0.199750	0.125080	-0.171144	-0.262956	0.339344	-0.674118	-0.370819	0.000044	-0.008667	0.928665
2479	-0.527258	-0.948899	10.473598	0.182788	0.068207	-0.219153	-0.262655	0.332702	-0.677093	-0.366728	-0.002449	-0.005554	0.930309
2480	-0.604865	-0.855602	10.363765	0.074654	0.013138	-0.263921	-0.263671	0.325828	-0.677733	-0.361827	-0.003132	-0.004152	0.932231
2481	-0.574685	-0.615342	10.252197	-0.038234	0.036734	-0.287611	-0.264309	0.323263	-0.678633	-0.356454	-0.003445	-0.004995	0.934293
2482	-0.608178	-0.676084	10.097409	-0.052192	0.056804	-0.297861	-0.264180	0.322327	-0.677731	-0.350917	-0.004023	-0.006275	0.936377
2483	-0.560356	-0.607398	9.753163	-0.051305	0.042176	-0.313520	-0.265214	0.320041	-0.678111	-0.345033	-0.004360	-0.007461	0.938551
2484	-0.266598	-0.537361	9.660872	-0.082969	0.040394	-0.301671	-0.267046	0.320338	-0.677450	-0.339423	-0.004418	-0.009204	0.940578
2485	0.069025	-0.657619	9.475088	-0.047914	0.050542	-0.303334	-0.266777	0.318713	-0.677841	-0.333701	-0.004919	-0.010412	0.942609
2486	0.327541	-0.777344	9.490224	0.000220	0.036954	-0.290133	-0.267681	0.316696	-0.678222	-0.328325	-0.005472	-0.010564	0.944490
2487	0.598046	-0.887807	9.392784	-0.000483	0.003164	-0.297451	-0.268461	0.314556	-0.677313	-0.322693	-0.005344	-0.010591	0.946429
2488	0.802938	-0.882482	9.423575	-0.143099	0.013079	-0.301872	-0.271065	0.314034	-0.678454	-0.317068	-0.004519	-0.013298	0.948299
2489	0.775577	-1.204119	9.656446	-0.115443	0.014843	-0.328487	-0.271986	0.315398	-0.677930	-0.310829	-0.003784	-0.015604	0.950330
2490	0.685614	-1.040583	9.691506	0.021444	0.053241	-0.376779	-0.274195	0.312054	-0.677655	-0.303686	-0.004725	-0.015439	0.952635
2491	0.407100	-0.782323	9.394881	0.121466	0.067818	-0.431688	-0.274432	0.307726	-0.679076	-0.295408	-0.006372	-0.013590	0.955253
2492	0.056534	-0.561063	9.577142	0.260842	0.086104	-0.464261	-0.274902	0.296113	-0.680885	-0.286501	-0.009343	-0.009059	0.957992
2493	-0.108020	-0.426466	9.635102	0.309004	0.111688	-0.476991	-0.275362	0.282072	-0.682695	-0.277256	-0.012903	-0.003891	0.960702
2494	-0.183575	-0.747831	9.975546	0.226799	0.131715	-0.457126	-0.273986	0.267993	-0.686327	-0.268406	-0.016565	-0.000268	0.963163
2495	-0.240344	-0.952786	10.577037	0.192165	0.115164	-0.460044	-0.273278	0.256764	-0.688920	-0.259455	-0.019534	0.002584	0.965554
2496	-0.701362	-0.838758	10.420710	0.157262	0.027289	-0.477641	-0.271938	0.248917	-0.689838	-0.250176	-0.020809	0.005404	0.967962
2497	-0.981185	-0.316934	9.810919	-0.077965	-0.029576	-0.461238	-0.276618	0.244108	-0.690320	-0.241252	-0.019640	0.003715	0.970257
2498	-0.770040	-0.120420	9.465190	-0.152455	-0.119166	-0.462397	-0.280016	0.244155	-0.689518	-0.232332	-0.016531	0.001260	0.972495
2499	-0.056634	-0.069628	9.832617	-0.095683	-0.184726	-0.421380	-0.287319	0.239399	-0.687654	-0.224141	-0.012252	-0.000022	0.974480
2500	-0.031153	-0.331930	10.501283	-0.148331	-0.140842	-0.373718	-0.293327	0.238131	-0.686316	-0.216895	-0.008746	-0.002265	0.976153
2501	-0.524262	-0.043468	10.719161	-0.167527	-0.064026	-0.314905	-0.296094	0.240622	-0.683064	-0.210763	-0.006506	-0.005456	0.977500
2502	-0.583590	0.253623	10.393922	-0.107798	-0.033695	-0.280515	-0.298820	0.239953	-0.685625	-0.205307	-0.005264	-0.007350	0.978656
2503	-0.573468	0.131655	9.897827	-0.101169	-0.078352	-0.248099	-0.301575	0.240544	-0.683537	-0.200462	-0.003064	-0.009150	0.979654
2504	-0.321421	-0.157138	9.723302	-0.300595	-0.118730	-0.245329	-0.304982	0.242481	-0.682476	-0.195703	0.000611	-0.014472	0.980556
2505	-0.336041	-0.133896	9.493055	-0.518124	-0.137134	-0.207640	-0.309472	0.253343	-0.680370	-0.191645	0.005583	-0.024195	0.981150
2506	-0.334952	-0.370168	9.345729	-0.395644	-0.127820	-0.194100	-0.314880	0.262885	-0.676449	-0.187870	0.009801	-0.031340	0.981645
2507	-0.408624	-0.089184	9.243365	-0.147639	-0.117399	-0.155960	-0.319090	0.268350	-0.674218	-0.184848	0.012922	-0.033842	0.982099
2508	-0.238878	-0.308520	9.025839	0.037559	-0.102430	-0.113495	-0.322480	0.267309	-0.674191	-0.182753	0.014974	-0.032590	0.982504
2509	-0.046409	-0.715463	9.511606	0.230364	-0.047366	-0.100585	-0.326139	0.265080	-0.671839	-0.180873	0.015270	-0.027920	0.982991
2510	0.043524	-0.856000	9.870531	0.227144	-0.022732	-0.109862	-0.328055	0.256047	-0.673635	-0.178858	0.015059	-0.023232	0.983485
2511	-0.110374	-0.930237	10.060084	0.032690	-0.039368	-0.084984	-0.328675	0.248760	-0.674666	-0.177214	0.015885	-0.022504	0.983787
2512	-0.038498	-0.846772	9.802685	-0.270559	-0.030466	-0.060691	-0.330913	0.252569	-0.673872	-0.175966	0.017573	-0.027596	0.983852
2513	0.135914	-1.032332	9.609679	-0.422453	-0.059924	-0.093698	-0.331878	0.262857	-0.671277	-0.174002	0.020410	-0.035769	0.983884
2514	0.494217	-0.823056	10.096034	-0.287791	-0.092584	-0.064358	-0.335183	0.272347	-0.670214	-0.172727	0.023383	-0.040978	0.983839
2515	0.762908	-0.553682	9.917490	-0.094332	-0.048287	-0.000690	-0.337821	0.277248	-0.668641	-0.172710	0.024800	-0.042744	0.983732
2516	0.990774	-0.318122	9.723689	0.132274	-0.007582	0.076071	-0.338996	0.276593	-0.667987	-0.174330	0.024531	-0.040048	0.983567
2517	0.547162	-0.309329	9.738875	0.299079	0.011119	0.196845	-0.337410	0.272251	-0.668776	-0.178336	0.023273	-0.034317	0.983096
2518	0.115429	-0.272364	9.543334	0.350703	0.088980	0.263418	-0.336457	0.265471	-0.671369	-0.183661	0.020194	-0.027755	0.982390
2519	0.218155	-0.069664	9.662354	0.262996	0.141002	0.268424	-0.330149	0.258893	-0.674650	-0.188956	0.016451	-0.023187	0.981574
2520	0.538207	-0.458860	9.635879	0.359347	0.117214	0.200686	-0.327494	0.252483	-0.678677	-0.193009	0.012800	-0.016535	0.980974
2521	0.645722	-0.751114	9.940032	0.471594	0.023930	0.132197	-0.325632	0.245031	-0.679986	-0.195703	0.010633	-0.007384	0.980578
2522	0.580785	-0.785060	9.900544	0.240886	-0.062308	0.104397	-0.327022	0.235851	-0.682303	-0.197850	0.010996	-0.002332	0.980168
2523	0.220507	-0.559877	9.828328	0.036249	-0.115664	0.072041	-0.329369	0.232659	-0.680478	-0.199271	0.013300	-0.001188	0.979853
2524	0.251556	-0.510259	9.546069	0.115098	-0.117431	0.052142	-0.332096	0.229180	-0.680716	-0.200347	0.015240	0.001628	0.979605
2525	0.450839	0.176342	9.706381	0.294389	-0.126383	0.038270	-0.336260	0.223307	-0.679136	-0.201176	0.016723	0.007881	0.979381
2526	0.323272	0.132679	9.675774	0.263404	-0.080662	0.067572	-0.339370	0.217003	-0.679114	-0.202604	0.017352	0.013449	0.979015
2527	0.547862	0.548472	9.424459	0.159436	-0.047728	0.102056	-0.341435	0.211087	-0.679488	-0.204640	0.017852	0.016743	0.978531
2528	0.432454	0.546128	10.916387	0.009261	0.052522	0.104810	-0.340638	0.209713	-0.681173	-0.206727	0.016919	0.016779	0.978109
2529	0.403713	0.512929	11.074078	0.116128	0.089167	0.099756	-0.339966	0.206188	-0.682213	-0.208742	0.014903	0.018685	0.977679
2530	0.154785	0.074399	9.615775	0.090430	0.080976	0.099667	-0.336682	0.202898	-0.683790	-0.210763	0.013076	0.020193	0.977241
2531	-0.136463	-0.054024	8.814330	-0.003425	0.033363	0.099270	-0.336302	0.206799	-0.684437	-0.212710	0.012631	0.019972	0.976829
2532	0.328529	0.046569	9.818638	-0.061189	-0.020514	0.143361	-0.337603	0.207876	-0.686105	-0.215515	0.013446	0.018936	0.976224
2533	0.618225	-0.055143	9.455057	-0.134164	-0.055172	0.176290	-0.337762	0.211146	-0.683003	-0.218893	0.015331	0.016504	0.975489
2534	0.465680	-0.399999	10.005686	-0.110397	-0.062459	0.202267	-0.341554	0.214548	-0.684262	-0.222790	0.017196	0.014670	0.974604
2535	0.610042	-0.342097	9.969439	-0.138289	0.021551	0.176158	-0.342229	0.220356	-0.684254	-0.226177	0.017619	0.011777	0.973856
2536	0.632974	-0.081192	10.270959	-0.171341	0.074428	0.144515	-0.340037	0.227481	-0.684139	-0.228959	0.017074	0.008161	0.973252
2537	0.507816	-0.135344	9.985786	-0.167581	0.014044	0.116942	-0.339923	0.233405	-0.685171	-0.231175	0.017774	0.004750	0.972738
2538	0.042850	0.274645	9.142263	-0.467895	-0.037354	0.159771	-0.338268	0.242573	-0.683630	-0.234107	0.020774	-0.004127	0.971980
2539	-0.074863	0.708394	9.416090	-0.466791	-0.083850	0.216116	-0.341469	0.258808	-0.682306	-0.238106	0.024718	-0.012899	0.970839
2540	-0.113043	0.652791	10.063057	-0.147504	-0.098965	0.266663	-0.343733	0.268828	-0.680993	-0.243264	0.027368	-0.015312	0.969453
2541	-0.014548	0.735597	10.300374	-0.222444	-0.073314	0.323461	-0.345225	0.279667	-0.677877	-0.249428	0.029866	-0.019367	0.967739
2542	0.000470	1.083214	9.230020	-0.171088	-0.083986	0.383722	-0.346964	0.288604	-0.676310	-0.256841	0.032290	-0.022374	0.965655
2543	0.368677	0.716590	9.444348	0.087903	-0.057978	0.424707	-0.346986	0.294406	-0.676178	-0.265116	0.032818	-0.020468	0.963441
2544	0.563373	0.335016	9.608841	0.180519	-0.008411	0.465731	-0.345811	0.295063	-0.676574	-0.274459	0.031927	-0.017128	0.960916
2545	0.883459	-0.053539	9.769605	0.278885	0.004512	0.462547	-0.344756	0.293155	-0.677358	-0.283506	0.030207	-0.011851	0.958421
2546	0.797800	-0.289280	9.827909	0.347391	-0.009161	0.455539	-0.344088	0.292983	-0.680333	-0.292529	0.028393	-0.005297	0.955820
2547	0.377305	-0.058027	10.158481	0.315071	0.029976	0.437749	-0.341447	0.288878	-0.683197	-0.301051	0.025990	0.000548	0.953254
2548	0.669733	0.288270	9.947631	0.239110	0.100195	0.384647	-0.339861	0.287216	-0.685792	-0.308516	0.022731	0.004420	0.950937
2549	0.982819	0.335551	9.521548	0.020524	0.125514	0.341063	-0.333708	0.286312	-0.688424	-0.315008	0.020326	0.004162	0.948862
2550	0.662402	0.291630	9.527543	-0.175776	0.065923	0.370606	-0.330601	0.294362	-0.689220	-0.321960	0.020299	0.000378	0.946535
2551	0.693402	0.356045	9.351108	-0.132363	0.031337	0.401335	-0.328954	0.307296	-0.688840	-0.329486	0.020653	-0.002181	0.943932
2552	0.383552	0.616926	9.135840	-0.003317	0.046132	0.424093	-0.325053	0.312907	-0.689901	-0.337497	0.019869	-0.002604	0.941113
2553	-0.191305	0.862138	9.417160	0.052149	0.117473	0.461142	-0.321286	0.318527	-0.690187	-0.346169	0.017339	-0.002236	0.938009
2554	-0.316324	0.810597	9.895346	0.067575	0.241824	0.497935	-0.315939	0.324638	-0.693584	-0.355499	0.012393	-0.002695	0.934591
2555	-0.233650	0.177783	10.525744	0.247197	0.272920	0.447141	-0.306787	0.328125	-0.698820	-0.363875	0.005520	0.000256	0.931431
2556	-0.175426	-0.398635	10.777445	0.276359	0.195999	0.382833	-0.296179	0.324058	-0.702393	-0.371030	-0.000061	0.004057	0.928612
2557	-0.131245	-0.582824	10.357608	0.077104	0.069640	0.361731	-0.292767	0.323852	-0.705777	-0.377739	-0.001886	0.005299	0.925895
2558	-0.156281	-0.424815	9.442645	-0.044040	-0.025464	0.365881	-0.291479	0.329764	-0.706559	-0.384498	-0.000965	0.004812	0.923113
2559	0.160110	0.000040	10.380503	0.168003	-0.076429	0.366092	-0.290574	0.332448	-0.706953	-0.391228	-0.000788	0.008802	0.920251
2560	0.037276	-0.034786	10.117227	0.384991	-0.082588	0.367200	-0.291196	0.326236	-0.708371	-0.397955	-0.002140	0.016663	0.917251
2561	0.228355	-0.187534	9.660796	0.376050	-0.068801	0.378229	-0.291428	0.321362	-0.710437	-0.404823	-0.003707	0.024388	0.914062
2562	0.268250	-0.453362	9.993493	0.241572	-0.072637	0.373872	-0.292575	0.316499	-0.712496	-0.411574	-0.004078	0.029544	0.910888
2563	-0.063835	-0.576521	10.051077	0.101728	-0.035426	0.352795	-0.291652	0.315132	-0.713278	-0.417951	-0.003997	0.031899	0.907901
2564	-0.288682	0.070194	10.050847	0.055516	0.051376	0.372691	-0.291387	0.314452	-0.713539	-0.424638	-0.005081	0.032633	0.904761
2565	-0.348754	0.531428	9.886328	0.121673	0.111769	0.369218	-0.285895	0.316115	-0.716423	-0.431356	-0.007858	0.034062	0.901504
2566	-0.257758	0.651136	9.663220	0.119891	0.141007	0.354398	-0.281970	0.317392	-0.719165	-0.437761	-0.011121	0.035190	0.898334
2567	-0.204919	0.184608	9.690776	0.024961	0.096994	0.339243	-0.275703	0.318930	-0.720247	-0.443896	-0.012821	0.034973	0.895304
2568	0.039307	0.041928	10.036709	-0.082977	0.040145	0.309264	-0.272583	0.322939	-0.720528	-0.449414	-0.012517	0.033338	0.892614
2569	0.116328	0.076481	10.246745	-0.181107	0.036195	0.236786	-0.268940	0.329080	-0.722750	-0.453692	-0.011335	0.029905	0.890584
2570	0.235892	0.262800	9.787201	-0.100037	0.045267	0.154123	-0.266876	0.335666	-0.722763	-0.456480	-0.011074	0.027875	0.889228
2571	0.046545	0.539034	9.770104	0.052669	0.037951	0.095822	-0.265580	0.337545	-0.722256	-0.458183	-0.012124	0.028546	0.888317
2572	-0.095730	1.034909	9.230844	0.022059	0.120263	0.121358	-0.264657	0.337785	-0.724200	-0.460367	-0.014326	0.027995	0.887172
2573	0.204391	0.801221	9.664837	-0.075879	0.216155	0.131806	-0.256552	0.339282	-0.727363	-0.462832	-0.017343	0.024783	0.885930
2574	-0.005509	0.318971	9.468885	-0.071779	0.179479	0.093140	-0.250275	0.339996	-0.729866	-0.464548	-0.019746	0.022012	0.885054
2575	0.199242	-0.167483	9.209534	0.028860	0.103630	0.036582	-0.247259	0.339667	-0.732343	-0.465219	-0.021758	0.021640	0.884663
2576	0.256903	-0.105551	9.698217	0.017270	0.001132	-0.002086	-0.244921	0.342878	-0.732360	-0.465215	-0.021876	0.022062	0.884652
2577	-0.135654	-0.169786	10.137724	-0.099464	-0.059490	-0.035825	-0.246226	0.344499	-0.733640	-0.464588	-0.019802	0.020871	0.885059
2578	-0.097316	0.383146	9.997012	-0.221676	-0.043332	-0.108479	-0.249636	0.347646	-0.732966	-0.462722	-0.016955	0.017436	0.886170
2579	-0.114283	0.922910	10.258863	-0.284121	-0.012326	-0.103335	-0.252787	0.351867	-0.732552	-0.460966	-0.014034	0.012526	0.887219
2580	-0.355735	1.014799	10.536344	-0.229134	0.000517	-0.086482	-0.252812	0.357807	-0.732032	-0.459478	-0.011886	0.008560	0.888068
2581	-0.664165	0.969638	10.172774	-0.152803	-0.023030	-0.026999	-0.253376	0.367133	-0.730733	-0.459022	-0.010015	0.006133	0.888348
2582	-0.645541	1.098709	9.915517	-0.140512	0.022863	0.035746	-0.254436	0.370924	-0.730464	-0.459700	-0.009061	0.003563	0.888021
2583	-0.734828	0.623419	10.277678	0.012298	0.118196	0.100991	-0.251053	0.375195	-0.731264	-0.461492	-0.011262	0.002822	0.887069
2584	-0.584584	0.452376	10.123056	0.103328	0.176814	0.099531	-0.247878	0.369722	-0.735423	-0.463211	-0.015280	0.003175	0.886111
2585	0.055792	0.602337	9.281401	0.022819	0.167659	0.065941	-0.241338	0.371231	-0.739090	-0.464373	-0.018466	0.002178	0.885444
2586	-0.114716	0.951435	8.751822	-0.184432	0.110876	0.100032	-0.237952	0.374155	-0.739632	-0.466189	-0.018646	-0.001951	0.884486
2587	-0.193168	1.225322	8.687719	-0.469065	0.112609	0.185324	-0.233040	0.386517	-0.738891	-0.469610	-0.016294	-0.011028	0.882655
2588	-0.741069	0.869173	8.980060	-0.544865	0.118099	0.262447	-0.228438	0.406473	-0.734400	-0.474305	-0.013255	-0.021538	0.879997
2589	-1.448576	0.629063	9.529378	-0.485764	0.156564	0.326345	-0.221218	0.425852	-0.730705	-0.480079	-0.011633	-0.031256	0.876591
2590	-1.367091	-0.242744	10.624487	-0.600909	0.235059	0.367203	-0.210611	0.447082	-0.726906	-0.486439	-0.010150	-0.043827	0.872555
2591	-1.189428	-1.103362	10.714891	-0.666521	0.237636	0.328153	-0.200139	0.469125	-0.722978	-0.492046	-0.008224	-0.057504	0.868629
2592	-0.758129	-1.579964	10.390582	-0.483274	0.156347	0.238807	-0.190327	0.490923	-0.717236	-0.496065	-0.006397	-0.067263	0.865653
2593	-0.532403	-1.423148	9.684376	-0.151981	0.004026	0.183510	-0.188034	0.501586	-0.713893	-0.499265	-0.005299	-0.069745	0.863622
2594	-0.306679	-1.255894	9.215953	-0.008544	-0.097192	0.184399	-0.185312	0.505210	-0.712622	-0.502601	-0.003730	-0.068771	0.861771
2595	-0.060085	-1.388912	9.571645	-0.090774	-0.106362	0.204313	-0.185863	0.511431	-0.711581	-0.506281	-0.001308	-0.069077	0.859597
2596	-0.390249	-1.429561	9.133525	-0.175446	-0.053361	0.244403	-0.186270	0.513608	-0.710157	-0.510487	0.001102	-0.071413	0.856914
2597	-0.142621	-1.274079	9.430862	-0.122772	0.021604	0.224249	-0.183296	0.519122	-0.708500	-0.514300	0.001660	-0.073567	0.854448
2598	0.061125	-1.512199	10.031919	0.015741	0.049189	0.237841	-0.179001	0.523117	-0.708791	-0.518223	0.000360	-0.073678	0.852066
2599	-0.476718	-1.933880	10.853919	0.238621	0.029168	0.233453	-0.174563	0.524141	-0.709342	-0.522155	-0.002907	-0.069739	0.849989
2600	-1.122588	-1.983846	10.688766	0.445375	0.018273	0.205887	-0.173192	0.515159	-0.715813	-0.525575	-0.008099	-0.062210	0.848431
2601	-1.448317	-1.432594	10.268589	0.617075	0.031077	0.139331	-0.168779	0.498302	-0.723990	-0.527760	-0.015248	-0.051922	0.847668
2602	-2.059718	-0.642690	9.450630	0.801355	0.065874	0.094013	-0.166821	0.477405	-0.734344	-0.528971	-0.024861	-0.038864	0.847385
2603	-1.806715	-0.123886	9.054603	0.821005	0.111671	0.095877	-0.163279	0.450968	-0.743938	-0.530023	-0.035550	-0.026006	0.846839
2604	-1.446464	0.150042	8.747356	0.589580	0.109701	0.107633	-0.159736	0.426136	-0.754823	-0.531282	-0.043655	-0.016969	0.845899
2605	-1.563990	0.024819	8.780510	0.240880	0.098437	0.148338	-0.156001	0.411745	-0.760024	-0.533527	-0.048012	-0.013762	0.844307
2606	-1.012852	0.223605	8.901258	-0.250482	0.123637	0.175354	-0.151573	0.415198	-0.760445	-0.536623	-0.047420	-0.019005	0.842274
2607	-1.117184	-0.121171	9.447537	-0.379769	0.094231	0.191363	-0.146272	0.427158	-0.758933	-0.540140	-0.045083	-0.026194	0.839958
2608	-1.446316	-0.822798	10.596410	-0.143348	0.037654	0.180658	-0.142671	0.437399	-0.755858	-0.543261	-0.044207	-0.028711	0.837907
2609	-1.407139	-0.923974	11.238659	0.039279	0.047792	0.152956	-0.141653	0.442796	-0.754573	-0.545746	-0.045584	-0.028459	0.836225
2610	-1.026876	-0.798787	11.042331	0.165568	0.097936	0.022478	-0.136150	0.440287	-0.756555	-0.545905	-0.048989	-0.026603	0.835990
2611	-0.864168	-0.580380	10.091561	0.051591	0.069289	-0.090641	-0.134803	0.433630	-0.759796	-0.544284	-0.050680	-0.026635	0.836945
2612	-0.551457	-0.466777	9.361556	-0.095105	-0.001289	-0.148479	-0.136367	0.433374	-0.760171	-0.541878	-0.049491	-0.028228	0.838524
2613	-0.331114	-0.155491	9.507200	-0.128286	-0.094534	-0.154048	-0.138991	0.436107	-0.759633	-0.539455	-0.046388	-0.029540	0.840217
2614	-0.516607	-0.692289	9.526746	-0.027853	-0.118310	-0.187631	-0.145266	0.438601	-0.759969	-0.536389	-0.043934	-0.028771	0.842335
2615	-0.735043	-0.379845	9.562695	0.026554	-0.054410	-0.229009	-0.150215	0.436759	-0.760963	-0.532519	-0.043085	-0.027977	0.844858
2616	-0.976910	-0.170008	10.561938	0.136529	0.005818	-0.271030	-0.154648	0.434923	-0.760670	-0.527805	-0.044430	-0.025831	0.847809
2617	-1.213943	-0.041133	9.692595	0.402526	0.031637	-0.306643	-0.159536	0.422114	-0.765672	-0.522190	-0.048968	-0.019648	0.851196
2618	-1.144261	0.561746	10.772270	0.309225	-0.041688	-0.326422	-0.161285	0.406447	-0.769668	-0.516320	-0.051301	-0.014134	0.854741
2619	-1.139733	0.606006	10.345666	-0.098817	-0.140783	-0.318181	-0.167791	0.400451	-0.769618	-0.510995	-0.047707	-0.014704	0.858133
2620	-0.921532	0.867338	10.658615	-0.496393	-0.176789	-0.296151	-0.176721	0.410427	-0.766702	-0.506388	-0.039451	-0.021565	0.861133
2621	-1.001934	1.037224	10.434612	-0.746289	-0.088142	-0.194199	-0.184663	0.430411	-0.759916	-0.503601	-0.030233	-0.033625	0.862752
2622	-0.883017	1.342385	9.551861	-0.723600	0.031087	-0.073369	-0.185571	0.454231	-0.752926	-0.502686	-0.023370	-0.046331	0.862910
2623	-0.491834	1.166738	8.614499	-0.325621	0.039203	0.024650	-0.184617	0.470331	-0.746858	-0.503219	-0.020779	-0.052173	0.862332
2624	-0.959721	1.203754	8.454627	0.010896	0.003285	0.154674	-0.182571	0.479631	-0.745320	-0.505895	-0.021045	-0.051822	0.860780
2625	-1.631466	1.550147	8.832477	0.089825	0.003631	0.304534	-0.181003	0.478941	-0.745075	-0.511096	-0.022400	-0.049928	0.857780
2626	-1.625948	1.424418	9.349247	0.187259	0.025850	0.389900	-0.176405	0.474416	-0.747309	-0.517638	-0.025088	-0.046670	0.853957
2627	-1.829384	0.614146	9.609628	0.290694	0.020517	0.429222	-0.171800	0.468806	-0.750189	-0.524789	-0.029005	-0.041391	0.849731
2628	-2.045932	0.017120	9.623239	0.287722	0.035033	0.405210	-0.166792	0.463301	-0.755525	-0.531442	-0.032898	-0.036498	0.845668
2629	-1.602820	-0.377550	10.034704	0.270808	0.087990	0.381078	-0.159181	0.456981	-0.758558	-0.537629	-0.037746	-0.032330	0.841716
2630	-1.510370	-0.516070	10.981774	0.187544	0.102375	0.345564	-0.153408	0.452309	-0.760672	-0.543209	-0.041653	-0.029877	0.838031
2631	-1.552262	-0.323672	10.986482	0.121013	0.036490	0.343472	-0.146195	0.447478	-0.763572	-0.548831	-0.043990	-0.027729	0.834314
2632	-0.956716	0.131899	10.191901	0.130967	-0.049209	0.362123	-0.142784	0.444597	-0.764634	-0.554758	-0.044754	-0.024549	0.830444
2633	-0.770360	-0.011160	10.460477	0.046794	-0.160669	0.411716	-0.142525	0.445268	-0.764636	-0.561611	-0.042985	-0.021381	0.826007
2634	-0.253237	-0.277748	10.293537	-0.002163	-0.226397	0.429140	-0.144357	0.446903	-0.765137	-0.568760	-0.039352	-0.018368	0.821357
2635	0.084278	-0.321301	9.321522	-0.027868	-0.198890	0.428071	-0.146064	0.450691	-0.765896	-0.575860	-0.036030	-0.015974	0.816598
2636	-0.028263	0.003790	8.772943	-0.118495	-0.091134	0.420972	-0.147259	0.452884	-0.763690	-0.582803	-0.033261	-0.016418	0.811766
2637	-0.443219	0.065127	8.659513	-0.007375	-0.007031	0.402006	-0.143229	0.457962	-0.763979	-0.589318	-0.033262	-0.015924	0.807059
2638	-0.881677	0.017305	9.000405	0.177466	0.022305	0.393649	-0.138902	0.455734	-0.766080	-0.595501	-0.035792	-0.012922	0.802453
2639	-1.113668	0.150345	9.345761	0.219492	0.047879	0.391957	-0.132221	0.452671	-0.768201	-0.601595	-0.039355	-0.009449	0.797776
2640	-1.053510	0.187705	9.682899	0.182949	0.047796	0.380694	-0.127882	0.448277	-0.771078	-0.607467	-0.042345	-0.006666	0.793188
2641	-1.076276	0.419055	9.810752	0.230189	0.002142	0.380990	-0.122621	0.441984	-0.774092	-0.613284	-0.045318	-0.002502	0.788557
2642	-1.066649	0.418762	9.719623	0.212453	-0.019745	0.404008	-0.120490	0.435719	-0.777727	-0.619408	-0.047588	0.001597	0.783624
2643	-1.109731	0.377372	10.304333	0.374915	-0.021294	0.463892	-0.117321	0.428918	-0.779821	-0.626265	-0.051982	0.008365	0.777830
2644	-0.893971	0.643363	10.574119	0.587732	0.033963	0.532247	-0.113058	0.413439	-0.785285	-0.633823	-0.059735	0.017775	0.770963
2645	-0.476125	0.985841	10.580420	0.634545	0.081670	0.558251	-0.105122	0.394137	-0.791296	-0.641592	-0.068915	0.027371	0.763453
2646	-0.947395	0.677874	9.441125	0.171805	0.088553	0.583594	-0.099172	0.381338	-0.796643	-0.650220	-0.072109	0.029803	0.755729
2647	-1.275134	0.658433	9.574615	-0.204955	0.066259	0.626006	-0.090838	0.385840	-0.795675	-0.659938	-0.070151	0.026876	0.747555
2648	-1.073616	0.881425	9.942080	-0.110019	0.102819	0.583970	-0.083038	0.393719	-0.794830	-0.668782	-0.069883	0.024835	0.739750
2649	-0.844323	0.834690	10.212407	0.088516	0.084631	0.529638	-0.075468	0.394978	-0.795406	-0.676476	-0.072130	0.025852	0.732468
2650	-0.446211	0.758168	10.116634	0.149643	-0.006776	0.472889	-0.068918	0.390979	-0.796752	-0.683107	-0.073776	0.028961	0.726005
2651	-0.347399	1.267939	9.983083	-0.057002	-0.036271	0.450643	-0.067213	0.390409	-0.797928	-0.689665	-0.072250	0.029397	0.719915
2652	-0.318197	1.715107	9.874409	-0.179179	-0.050945	0.474945	-0.064899	0.397014	-0.795748	-0.696643	-0.068733	0.028350	0.713555
2653	-0.493776	1.654218	10.462409	-0.129766	-0.025422	0.454842	-0.061791	0.401983	-0.794351	-0.703249	-0.066341	0.027608	0.707303
2654	-0.376785	1.369323	10.099449	-0.087293	-0.029100	0.412632	-0.061294	0.407383	-0.793319	-0.709114	-0.064446	0.027474	0.701605
2655	-0.145988	1.483681	9.637532	-0.255032	-0.071378	0.363866	-0.060279	0.414124	-0.792549	-0.714466	-0.059653	0.025529	0.696655
2656	-0.102204	1.386325	9.283720	-0.302109	-0.105270	0.341541	-0.058101	0.421946	-0.790239	-0.719461	-0.053669	0.023375	0.692062
2657	0.013121	1.465716	9.216299	-0.232244	-0.117021	0.353913	-0.058415	0.431159	-0.786488	-0.724514	-0.048562	0.022411	0.687182
2658	0.128278	1.583856	9.223831	-0.165647	-0.107826	0.340391	-0.058450	0.439261	-0.785581	-0.729239	-0.044504	0.022172	0.682450
2659	-0.011707	1.611918	9.069294	-0.097515	-0.067547	0.340669	-0.059788	0.445767	-0.783889	-0.733916	-0.042038	0.022361	0.677569
2660	-0.258589	1.823338	9.127563	-0.013791	-0.012628	0.352062	-0.057194	0.449787	-0.783649	-0.738632	-0.041486	0.022801	0.672444
2661	-0.608899	1.986529	9.212996	0.136456	0.033216	0.367496	-0.052736	0.446086	-0.784590	-0.743441	-0.043865	0.024705	0.666904
2662	-0.799729	2.078480	9.478948	0.209733	0.047940	0.393670	-0.047483	0.441682	-0.787475	-0.748470	-0.047409	0.027279	0.660909
2663	-0.809098	2.039071	9.919977	0.198837	0.074538	0.448944	-0.041698	0.434309	-0.789977	-0.754201	-0.051283	0.029472	0.653974
2664	-0.736731	2.037460	10.110260	0.184623	0.102917	0.474669	-0.034614	0.429610	-0.793264	-0.760213	-0.055116	0.030965	0.646591
2665	-0.965739	2.037161	10.156126	0.126330	0.108431	0.526038	-0.025316	0.422489	-0.793600	-0.766873	-0.058329	0.031774	0.638353
2666	-0.423379	2.042593	10.022042	-0.038575	0.165077	0.554670	-0.016169	0.422103	-0.794964	-0.774029	-0.059476	0.029540	0.629658
2667	0.288698	1.841244	9.824232	-0.143764	0.168803	0.581858	-0.005738	0.424558	-0.794014	-0.781545	-0.059254	0.026087	0.620481
2668	0.206854	1.317539	10.094567	-0.117502	0.146963	0.623574	0.005340	0.429828	-0.794100	-0.789410	-0.058902	0.023214	0.610593
2669	0.455344	0.753831	9.731324	-0.094380	0.088530	0.615517	0.016560	0.431995	-0.794188	-0.796999	-0.058371	0.021698	0.600761
2670	-0.025660	0.509631	9.656200	-0.144829	0.049965	0.593166	0.025683	0.434065	-0.792711	-0.804236	-0.056396	0.019998	0.591291
2671	-0.578800	0.232086	9.721558	-0.371639	0.049456	0.525561	0.031654	0.441163	-0.791077	-0.810810	-0.050908	0.015684	0.582881
2672	-0.693384	-0.003664	9.793994	-0.636383	0.072583	0.398677	0.038350	0.457473	-0.784667	-0.816012	-0.041303	0.007639	0.576507
2673	-0.493346	-0.501188	9.817688	-0.870096	0.099384	0.247975	0.044738	0.482980	-0.776056	-0.819464	-0.028275	-0.003576	0.572422
2674	-0.285560	-0.615152	9.436369	-0.721294	0.064645	0.158357	0.050444	0.513241	-0.764856	-0.821562	-0.017204	-0.012656	0.569719
2675	-0.435238	-0.582815	9.130577	-0.362262	0.033896	0.132532	0.053091	0.530937	-0.759317	-0.823163	-0.011692	-0.017087	0.567428
2676	-0.465117	-0.378043	9.229185	-0.140266	-0.020622	0.166030	0.054210	0.539201	-0.754416	-0.825035	-0.009208	-0.018155	0.564715
2677	-0.418382	-0.057319	9.421349	-0.081136	-0.022312	0.195848	0.055371	0.542429	-0.754036	-0.827262	-0.007702	-0.018471	0.561459
2678	-0.342474	0.202575	9.396897	-0.015320	-0.000150	0.250589	0.057722	0.543339	-0.754829	-0.830021	-0.007543	-0.018457	0.557376
2679	-0.060481	0.230842	9.759983	0.120646	0.026699	0.322304	0.060368	0.537483	-0.757435	-0.833566	-0.009983	-0.017295	0.552059
2680	-0.004806	0.180250	9.706985	0.205800	0.053465	0.384533	0.066671	0.531986	-0.760587	-0.837675	-0.014142	-0.015691	0.545760
2681	-0.116715	-0.092429	10.235001	0.234458	0.053583	0.441900	0.074267	0.526499	-0.761167	-0.842373	-0.018796	-0.013676	0.538394
2682	-0.466612	-0.015794	10.336026	0.112592	0.075359	0.454151	0.082537	0.518553	-0.764206	-0.847119	-0.021635	-0.013416	0.530793
2683	-0.573205	0.094688	10.343781	-0.031271	0.124585	0.471795	0.090250	0.517108	-0.765172	-0.852066	-0.022553	-0.015438	0.522720
2684	-0.976491	-0.272156	10.238858	-0.080190	0.140925	0.471525	0.099274	0.512693	-0.764988	-0.856898	-0.022815	-0.018318	0.514656
2685	-0.551498	-0.443974	9.697929	-0.048365	0.177508	0.429208	0.109585	0.512049	-0.763779	-0.861235	-0.023951	-0.021475	0.507189
2686	-0.165751	-0.445173	9.826332	0.046162	0.150049	0.354065	0.120271	0.513843	-0.761282	-0.864652	-0.026434	-0.023274	0.501135
2687	-0.617504	-0.733032	10.334161	0.138911	0.045748	0.312234	0.126560	0.507838	-0.761206	-0.867666	-0.029367	-0.022327	0.495777
2688	-0.733020	-0.792428	9.916984	0.083920	-0.000283	0.199437	0.128020	0.503490	-0.762769	-0.869519	-0.030925	-0.021224	0.492474
2689	-0.706554	-0.288493	9.525835	-0.086970	-0.025381	0.090613	0.128433	0.501300	-0.765484	-0.870472	-0.029088	-0.021425	0.490890
2690	-0.727897	0.154828	9.728684	-0.298409	-0.028509	0.033225	0.128129	0.508084	-0.761864	-0.870898	-0.023645	-0.023692	0.490322
2691	-0.666318	0.422478	10.573146	-0.372250	-0.001103	0.078933	0.127937	0.520121	-0.758758	-0.871823	-0.017086	-0.027129	0.488771
2692	-0.712157	-0.077883	10.613708	-0.286249	0.008127	0.084914	0.128390	0.532035	-0.753850	-0.872666	-0.012239	-0.029894	0.487249
2693	-0.639161	-0.243211	10.064784	-0.135284	0.013689	0.032159	0.128353	0.537464	-0.750490	-0.873000	-0.009929	-0.031293	0.486614
2694	-0.226917	0.233914	9.348007	-0.147555	0.017329	-0.015898	0.130400	0.544219	-0.747147	-0.872808	-0.007530	-0.032889	0.486896
2695	-0.175165	0.484974	8.864735	-0.225152	-0.021015	0.015142	0.127363	0.551281	-0.745699	-0.872995	-0.003321	-0.034531	0.486494
2696	-0.055184	0.600553	8.824268	-0.267565	-0.042880	0.051877	0.126803	0.558056	-0.743238	-0.873473	0.001712	-0.036238	0.485519
2697	-0.258150	0.711866	9.131184	-0.187497	-0.022616	0.099302	0.126501	0.564567	-0.739876	-0.874443	0.005176	-0.037446	0.483654
2698	-0.431769	0.728948	9.302630	0.022215	0.021532	0.134433	0.128053	0.567255	-0.739112	-0.875677	0.004460	-0.037478	0.481420
2699	-0.691855	0.683728	9.597216	0.217777	0.058390	0.192574	0.131734	0.563281	-0.741210	-0.877497	-0.000089	-0.036183	0.478215
2700	-0.913386	0.651363	10.110776	0.197535	0.060200	0.221988	0.135444	0.554698	-0.745633	-0.879527	-0.004311	-0.035206	0.474525
2701	-1.263492	0.276883	10.555929	0.062020	0.028944	0.243499	0.141750	0.545716	-0.746591	-0.881806	-0.005940	-0.034881	0.470283
2702	-1.619886	0.212763	11.007776	-0.064028	0.017799	0.261320	0.143854	0.543251	-0.747900	-0.884224	-0.005180	-0.035622	0.465674
2703	-1.021628	0.119369	10.786414	-0.020084	0.050804	0.243064	0.150123	0.542106	-0.747434	-0.886448	-0.005611	-0.036487	0.461354
2704	-0.255107	0.108896	10.092509	0.110236	0.073021	0.234499	0.154584	0.536925	-0.747989	-0.888513	-0.008431	-0.036594	0.457311
2705	0.048876	0.035313	9.503821	0.126355	0.051294	0.275244	0.160365	0.528757	-0.749072	-0.890961	-0.011472	-0.036070	0.452500
2706	-0.113895	-0.223600	9.162618	-0.014219	0.045791	0.329002	0.165477	0.523571	-0.749373	-0.893872	-0.011892	-0.036795	0.446652
2707	-0.647961	-0.416012	10.191899	-0.134748	-0.017496	0.353384	0.171356	0.520285	-0.747614	-0.897054	-0.009679	-0.037355	0.440234
2708	-1.362012	-1.315712	10.628690	-0.168748	-0.073527	0.316393	0.173169	0.521901	-0.745820	-0.899885	-0.006265	-0.037316	0.434483
2709	-1.388955	-1.749999	10.281494	-0.013816	-0.059151	0.147367	0.174872	0.520531	-0.746093	-0.901210	-0.005644	-0.036166	0.431834
2710	-0.879632	-1.422888	9.258672	0.072171	0.003728	-0.022091	0.175017	0.516617	-0.746095	-0.900979	-0.006988	-0.035470	0.432354
2711	-0.568922	-0.877963	8.729128	-0.127238	0.028109	-0.089595	0.174090	0.518261	-0.744667	-0.900199	-0.004850	-0.036924	0.433883
2712	-0.540855	-0.697617	8.686312	-0.281430	0.020647	-0.086680	0.176262	0.525828	-0.740808	-0.899397	0.000074	-0.039603	0.435335
2713	-0.742739	-0.825310	8.749847	-0.246677	0.009771	-0.051420	0.177127	0.534885	-0.737841	-0.898931	0.004520	-0.041771	0.436070
2714	-1.008741	-0.660594	8.528840	-0.171801	0.006229	-0.030747	0.176559	0.543149	-0.734863	-0.898546	0.007548	-0.043238	0.436679
2715	-0.752176	-0.847664	9.253526	-0.139911	0.024524	-0.030603	0.177576	0.548279	-0.733320	-0.898233	0.009934	-0.044760	0.437121
2716	-0.559967	-0.707485	9.329297	-0.045371	0.024644	-0.033816	0.177562	0.550583	-0.732156	-0.897813	0.010531	-0.045453	0.437899
2717	-0.516699	-0.667835	9.642306	-0.050776	0.052096	-0.011741	0.178598	0.552060	-0.731647	-0.897652	0.011067	-0.046689	0.438086
2718	-0.477365	-0.810601	10.082341	-0.103274	0.081305	0.007332	0.182238	0.554862	-0.730642	-0.897534	0.012170	-0.048914	0.438054
2719	-0.317722	-0.923324	10.091851	-0.108713	0.103317	0.032200	0.185229	0.556593	-0.729504	-0.897686	0.013279	-0.051571	0.437406
2720	-0.314871	-1.495855	10.808764	0.033483	0.072398	0.056060	0.189009	0.556697	-0.728372	-0.898044	0.011956	-0.052452	0.436604
2721	-1.001034	-2.194993	10.782954	0.227996	0.094455	0.064402	0.193856	0.552861	-0.728929	-0.898549	0.007135	-0.052020	0.435720
2722	-0.611704	-0.960877	9.834141	0.285547	0.204099	-0.028722	0.197559	0.543087	-0.731028	-0.898060	0.000226	-0.053051	0.436661
2723	-0.750826	-0.095534	9.696155	0.019221	0.185456	-0.059621	0.204875	0.540318	-0.729926	-0.897337	-0.001509	-0.056050	0.437770
2724	-1.198548	-0.254154	9.300890	-0.154361	0.086596	-0.030819	0.207995	0.541381	-0.728014	-0.896935	0.000510	-0.058814	0.438233
2725	-1.470936	0.253176	9.372674	-0.328341	0.047182	0.012624	0.210037	0.548413	-0.723895	-0.896968	0.006084	-0.062388	0.437629
2726	-1.921114	0.169676	10.543488	-0.430329	0.057195	0.100662	0.213874	0.559907	-0.716691	-0.897623	0.013144	-0.067050	0.435435
2727	-1.924764	-0.580372	10.710563	-0.127113	0.062102	0.113299	0.218263	0.566919	-0.711945	-0.898490	0.014769	-0.069188	0.433255
2728	-1.648986	-0.823807	9.715965	0.273381	0.021360	0.050822	0.220899	0.560815	-0.712357	-0.898882	0.009563	-0.067077	0.432921
2729	-1.226893	-0.397819	8.813734	0.261833	-0.042564	0.023182	0.221734	0.552001	-0.716111	-0.899179	0.005201	-0.063954	0.432851
2730	-1.199904	-0.004572	8.416237	-0.069733	-0.057418	0.058428	0.220717	0.547943	-0.718429	-0.899644	0.006837	-0.063390	0.431943
2731	-1.383442	0.078032	8.758937	-0.360632	-0.015668	0.088254	0.220425	0.552157	-0.715455	-0.900357	0.013302	-0.066147	0.429890
2732	-1.420957	-0.122253	9.307865	-0.353630	0.015435	0.115930	0.224284	0.560528	-0.710318	-0.901125	0.019344	-0.069356	0.427538
2733	-1.501389	-0.423698	9.847774	-0.071572	0.014813	0.132131	0.226867	0.563232	-0.706722	-0.902210	0.020224	-0.070211	0.425063
2734	-1.577286	-0.667663	10.309318	0.168288	0.012356	0.161039	0.226346	0.560559	-0.704912	-0.903531	0.016816	-0.068930	0.422609
2735	-1.422721	-0.735439	10.098577	0.202466	0.005105	0.155698	0.230573	0.551845	-0.708306	-0.904903	0.012772	-0.067300	0.420070
2736	-1.445783	-0.904459	11.339388	-0.034181	0.028501	0.150765	0.235185	0.542739	-0.710026	-0.906075	0.012914	-0.068001	0.417418
2737	-1.763752	-0.926714	12.051421	-0.335191	0.051864	0.161182	0.238281	0.545993	-0.704885	-0.907245	0.018199	-0.071728	0.414042
2738	-0.104959	-1.034347	10.567555	-0.281950	0.076676	0.054445	0.241615	0.553840	-0.698710	-0.907443	0.022570	-0.075332	0.412751
2739	0.440586	-1.213467	9.931633	0.015855	0.001224	0.037649	0.241852	0.556830	-0.696129	-0.907769	0.022147	-0.075109	0.412098
2740	-0.432274	-1.218712	8.905653	0.140155	-0.084473	0.089149	0.242910	0.551703	-0.695107	-0.908655	0.020131	-0.072319	0.410745
2741	-2.028220	-1.212593	8.809232	0.055179	-0.044406	0.156889	0.242168	0.544534	-0.697944	-0.910032	0.019213	-0.071004	0.407959
2742	-2.598347	-0.927185	9.585637	-0.070011	0.057669	0.151438	0.246354	0.542330	-0.697850	-0.911108	0.019765	-0.072544	0.405251
2743	-1.832613	-0.742869	9.571364	-0.045231	0.107073	0.115515	0.252345	0.540685	-0.693767	-0.911873	0.019453	-0.074850	0.403121
2744	-1.252930	-0.987989	9.314095	0.204129	0.079865	0.052255	0.255760	0.534045	-0.693022	-0.912204	0.014971	-0.074541	0.402620
2745	-1.136459	-1.156908	9.096779	0.411045	-0.000360	0.031293	0.256872	0.521984	-0.697426	-0.912552	0.007343	-0.071177	0.402651
2746	-1.416540	-1.053083	9.369265	0.329594	-0.068102	0.045732	0.257323	0.511286	-0.701179	-0.912989	0.001772	-0.067144	0.402417
2747	-1.484333	-0.987989	9.448757	0.105728	-0.101311	0.026185	0.254220	0.504566	-0.702190	-0.913336	0.000556	-0.064408	0.402081
2748	-1.132424	-0.967332	9.656363	0.052535	-0.117802	0.018568	0.252942	0.500911	-0.705022	-0.913579	0.000483	-0.061692	0.401955
2749	-0.891137	-0.983728	10.349695	0.126577	-0.150685	0.000538	0.248285	0.493382	-0.707829	-0.913762	-0.000647	-0.057879	0.402105
2750	-1.182656	-1.007193	10.692300	0.110678	-0.196387	0.031893	0.243094	0.488691	-0.710630	-0.914186	-0.001163	-0.053257	0.401779
2751	-0.492997	-0.512954	11.300961	-0.043884	-0.183562	0.084613	0.241662	0.488967	-0.711651	-0.915054	0.001027	-0.050193	0.400196
2752	-0.338723	-0.502362	11.494580	-0.125005	-0.134130	0.146886	0.238921	0.490066	-0.712662	-0.916326	0.004209	-0.048600	0.397452
2753	-1.059431	-1.116976	9.472517	0.063141	-0.025972	0.177230	0.237885	0.486849	-0.711880	-0.917758	0.003118	-0.047566	0.394270
2754	-1.100654	-0.606272	8.286305	-0.012662	0.100061	0.139723	0.242347	0.481398	-0.712435	-0.918728	0.002395	-0.049370	0.391784
2755	-0.438373	0.034164	8.044627	-0.310302	0.183828	0.093785	0.249616	0.486487	-0.707843	-0.919241	0.006584	-0.055112	0.389763
2756	-0.517195	-0.109431	8.310720	-0.425786	0.117916	0.113606	0.254251	0.494865	-0.701162	-0.919813	0.013322	-0.060474	0.387440
2757	-1.563798	-0.502604	9.322802	-0.350347	0.017346	0.158409	0.258485	0.504336	-0.693445	-0.920900	0.019435	-0.063481	0.384103
2758	-2.447035	-0.785496	10.126721	-0.154124	0.006457	0.180616	0.262755	0.509719	-0.689861	-0.922110	0.021946	-0.064719	0.380846
2759	-2.514004	-0.880440	10.542431	0.154806	0.059582	0.111033	0.264713	0.509832	-0.689877	-0.922939	0.018427	-0.064698	0.379022
2760	-2.264654	-0.622625	9.809056	0.318198	0.034022	0.015925	0.265407	0.500103	-0.690791	-0.923080	0.012237	-0.062779	0.379252
2761	-1.657105	-0.152266	9.110810	0.112431	-0.033763	-0.014536	0.266502	0.490352	-0.693515	-0.923036	0.010314	-0.061353	0.379650
2762	-1.117479	-0.079556	8.953640	-0.191344	-0.094301	-0.006733	0.264663	0.493339	-0.693628	-0.923040	0.014536	-0.060923	0.379571
2763	-0.977306	-0.146015	9.136445	-0.289527	-0.094333	0.020464	0.261486	0.499620	-0.689598	-0.923212	0.020417	-0.061427	0.378801
2764	-1.122083	-0.101679	9.522177	-0.231908	-0.066844	0.042850	0.258573	0.507766	-0.687505	-0.923493	0.025117	-0.061828	0.377767
2765	-1.324326	-0.126098	10.237660	-0.076302	-0.053848	0.087902	0.258555	0.511818	-0.686987	-0.924190	0.026615	-0.061491	0.376011
2766	-1.572352	-0.676012	10.678905	0.186636	-0.054526	0.098475	0.258443	0.508167	-0.688020	-0.925073	0.023418	-0.058992	0.374448
2767	-1.232069	-0.247283	10.625684	0.274202	-0.069967	0.074940	0.257188	0.498441	-0.690855	-0.925836	0.018530	-0.055722	0.373336
2768	-0.953099	-0.112644	10.438145	0.083241	-0.099348	0.081408	0.255926	0.491543	-0.694205	-0.926574	0.017606	-0.053151	0.371922
2769	-0.958116	-0.058681	10.743703	-0.051954	-0.117666	0.132428	0.253608	0.486283	-0.696771	-0.927668	0.019015	-0.051427	0.369359
2770	-0.463134	-0.226260	10.697965	0.076273	-0.091721	0.188438	0.251263	0.484426	-0.696237	-0.929168	0.018049	-0.049093	0.365940
2771	0.471804	-0.190269	9.422992	0.232557	-0.096798	0.191133	0.251414	0.480099	-0.697144	-0.930736	0.013966	-0.045618	0.362568
2772	0.441191	-0.349582	9.286050	0.309551	-0.158820	0.206393	0.250053	0.466444	-0.701916	-0.932422	0.009131	-0.040334	0.358997
2773	-0.551369	-0.501806	8.967403	0.217807	-0.127835	0.259381	0.248555	0.454812	-0.706816	-0.934408	0.005525	-0.036347	0.354301
2774	-1.475387	-0.833392	9.626237	0.149619	-0.014748	0.268062	0.249392	0.443450	-0.709022	-0.936304	0.002601	-0.034900	0.349442
2775	-2.069920	-1.011351	9.992652	0.031735	0.116312	0.149114	0.253585	0.439624	-0.709316	-0.937261	0.000851	-0.036851	0.346674
2776	-1.428368	-0.599035	9.185892	0.014826	0.186529	0.032649	0.258015	0.437717	-0.706124	-0.937332	-0.000783	-0.040105	0.346120
2777	-1.113027	-0.018389	8.546474	0.032143	0.180168	-0.000486	0.263087	0.437967	-0.702421	-0.937177	-0.002877	-0.043279	0.346148
2778	-1.120668	-0.431386	8.785450	0.067185	0.107166	0.038583	0.267139	0.435771	-0.701679	-0.937333	-0.004950	-0.044681	0.345521
2779	-1.282251	-0.906346	9.286162	0.101064	0.024861	0.030587	0.271328	0.431419	-0.700553	-0.937507	-0.007258	-0.044489	0.345035
2780	-1.560500	-1.179394	9.803019	0.008903	-0.026566	0.005278	0.270554	0.429399	-0.701064	-0.937557	-0.007285	-0.043789	0.344988
2781	-1.734304	-1.131733	9.770861	-0.199002	0.013260	-0.049373	0.269493	0.432925	-0.700408	-0.937220	-0.003762	-0.045515	0.345736
2782	-1.508979	-0.869795	9.553401	-0.252873	0.027717	-0.112427	0.268661	0.442269	-0.697557	-0.936415	0.000851	-0.047651	0.347643
2783	-2.433546	0.441685	10.182463	-0.273500	0.016768	-0.033252	0.269645	0.452686	-0.693428	-0.936143	0.005694	-0.050017	0.347996
2784	-2.469285	0.365699	10.495514	0.018361	-0.033937	0.040288	0.268838	0.456624	-0.691613	-0.936456	0.005509	-0.049119	0.347286
2785	-1.317891	-0.462520	10.348221	0.298074	-0.025229	0.045470	0.267047	0.450144	-0.694184	-0.936805	-0.000188	-0.046769	0.346713
2786	-0.888640	-0.513934	9.837825	0.107953	0.024929	0.045377	0.268916	0.441742	-0.696010	-0.937091	-0.002464	-0.046347	0.345987
2787	-1.071277	-0.660663	9.248369	-0.035716	0.002849	0.043768	0.268921	0.440661	-0.696269	-0.937383	-0.002071	-0.046832	0.345130
2788	-0.939963	-0.877432	9.803443	0.020177	-0.013439	0.093922	0.269837	0.439844	-0.696018	-0.938039	-0.002483	-0.046297	0.343413
2789	-1.326794	-0.629393	10.098558	-0.051633	-0.000811	0.087971	0.271167	0.434828	-0.697064	-0.938635	-0.001772	-0.046825	0.341713
2790	-1.955805	-0.159061	10.111286	-0.202182	0.007989	0.052077	0.271541	0.438740	-0.696549	-0.938982	0.001883	-0.048215	0.340565
2791	-2.026693	-0.462368	10.101570	-0.048256	-0.011883	0.084278	0.272681	0.444286	-0.693715	-0.939554	0.002578	-0.048566	0.338929
2792	-1.525825	-0.351340	9.915771	0.123352	-0.022602	0.074105	0.270876	0.440244	-0.695251	-0.940080	0.000303	-0.047170	0.337676
2793	-0.991659	-0.143942	9.750837	0.126736	-0.006058	0.072263	0.271949	0.435356	-0.697328	-0.940559	-0.002327	-0.046446	0.336432
2794	-0.492936	-0.075075	9.900480	0.139207	0.039663	0.051966	0.271711	0.431029	-0.698619	-0.940860	-0.005300	-0.046114	0.335602
2795	-0.302679	-0.046805	9.614607	0.115914	0.021300	0.009433	0.272649	0.425883	-0.699662	-0.940877	-0.007839	-0.045931	0.335528
2796	-0.051273	-0.195711	9.542853	0.073482	0.013888	-0.027668	0.273321	0.422490	-0.700960	-0.940665	-0.009329	-0.045564	0.336135
2797	-0.195342	-0.321455	9.438930	0.043526	0.023031	-0.007529	0.273060	0.423030	-0.701216	-0.940575	-0.010459	-0.045842	0.336315
2798	-0.987363	-0.022832	9.987813	0.031072	0.064930	0.001521	0.273318	0.420890	-0.699153	-0.940515	-0.011521	-0.046715	0.336329
2799	-1.700350	-0.136465	10.238807	0.068089	0.092208	-0.020509	0.276465	0.418151	-0.699696	-0.940261	-0.013573	-0.048142	0.336760
2800	-2.085110	-0.357758	9.771239	0.022500	0.061063	-0.018844	0.278289	0.418139	-0.698936	-0.940066	-0.014428	-0.049004	0.337143
2801	-1.756499	-0.016191	9.563063	0.067703	-0.015542	-0.000040	0.278291	0.417063	-0.698549	-0.940047	-0.015778	-0.048448	0.337218
2802	-1.383725	0.172273	9.583587	0.128464	-0.033573	0.049214	0.278580	0.413657	-0.701652	-0.940365	-0.018053	-0.046796	0.336450
2803	-1.295872	-0.053739	9.571635	0.131915	-0.054526	0.070505	0.276388	0.408541	-0.703186	-0.940822	-0.020422	-0.045055	0.335271
2804	-1.254925	-0.043835	9.629766	0.074164	-0.066464	0.072077	0.274192	0.403967	-0.704461	-0.941330	-0.021476	-0.043139	0.334031
2805	-1.342767	0.187629	9.829022	0.025263	-0.051970	0.051486	0.273425	0.401265	-0.705748	-0.941690	-0.021839	-0.042174	0.333112
2806	-1.054157	0.332716	9.876958	0.011329	-0.017252	0.036599	0.273558	0.400722	-0.705878	-0.941941	-0.022007	-0.041618	0.332462
2807	-0.839661	0.337337	9.696595	-0.004351	0.002844	0.021733	0.272403	0.399358	-0.708710	-0.942070	-0.022160	-0.041878	0.332054
2808	-0.783677	0.227040	9.772384	-0.055005	0.032021	0.015900	0.273701	0.401232	-0.708719	-0.942169	-0.021388	-0.042700	0.331717
2809	-0.727719	0.124117	9.893882	-0.089840	0.050235	0.006473	0.274330	0.403012	-0.705367	-0.942192	-0.020220	-0.044399	0.331502
2810	-0.763775	0.097194	9.780350	-0.118622	0.086717	-0.012186	0.276266	0.407454	-0.704089	-0.942076	-0.018588	-0.046685	0.331614
2811	-0.616990	0.150092	9.686446	-0.069661	0.086802	-0.011011	0.277166	0.409212	-0.702675	-0.941934	-0.018014	-0.048913	0.331728
2812	-0.486240	0.024887	9.580294	-0.018003	0.088719	-0.007972	0.281197	0.409734	-0.699867	-0.941797	-0.018295	-0.050567	0.331854
2813	-0.572298	-0.129283	9.572528	-0.026836	0.081425	0.008611	0.282238	0.410666	-0.699875	-0.941771	-0.018483	-0.052360	0.331640
2814	-0.697149	-0.230075	9.718773	-0.019909	0.101546	0.023380	0.284845	0.410512	-0.698863	-0.941821	-0.018846	-0.054257	0.331170
2815	-0.807484	-0.348188	9.716086	0.032643	0.094282	0.026427	0.286797	0.409432	-0.696813	-0.941871	-0.020222	-0.055863	0.330680
2816	-1.226974	-0.341687	9.750669	0.042657	0.112618	0.069809	0.290200	0.407369	-0.696970	-0.942183	-0.021888	-0.057534	0.329398
2817	-1.141418	-0.060727	10.252286	0.045763	0.198595	0.102899	0.295551	0.403564	-0.693787	-0.942593	-0.024264	-0.060978	0.327432
2818	-0.983924	0.244619	9.401102	0.100047	0.160247	0.058936	0.301300	0.400143	-0.692156	-0.942724	-0.027311	-0.063175	0.326396
2819	-1.355491	0.305995	9.273676	0.252356	0.048874	0.060787	0.303292	0.393495	-0.693853	-0.942899	-0.032561	-0.062445	0.325549
2820	-1.335938	0.263894	9.614121	0.263098	-0.040695	0.063747	0.303464	0.385512	-0.696182	-0.943174	-0.037377	-0.059783	0.324733
2821	-1.577624	0.419503	10.233347	0.254720	-0.004305	0.032246	0.302848	0.377815	-0.697730	-0.943175	-0.042293	-0.058048	0.324442
2822	-1.887235	0.642957	10.329606	0.197079	0.066780	-0.003250	0.304715	0.369148	-0.699040	-0.942896	-0.046480	-0.057892	0.324707
2823	-2.128414	0.643036	9.789671	0.107879	0.066607	-0.035083	0.305519	0.365350	-0.700339	-0.942473	-0.049033	-0.058533	0.325445
2824	-1.689788	0.652110	9.373826	0.030953	0.073872	-0.057612	0.306575	0.363172	-0.701124	-0.941975	-0.050071	-0.059641	0.326526
2825	-1.546811	0.493517	9.346532	0.039933	0.070214	-0.070468	0.306311	0.364119	-0.701121	-0.941373	-0.051329	-0.060833	0.327845
2826	-1.562562	0.263107	9.515981	0.019234	0.082932	-0.084427	0.309044	0.363838	-0.699206	-0.940691	-0.052173	-0.062215	0.329405
2827	-1.504641	0.259184	9.742102	0.031888	0.104786	-0.118544	0.309560	0.364781	-0.698694	-0.939725	-0.053421	-0.064159	0.331581
2828	-1.996086	0.212158	10.346553	-0.033994	0.155870	-0.082065	0.312815	0.365834	-0.697686	-0.939007	-0.053750	-0.067262	0.332945
2829	-1.073189	0.789894	9.909595	-0.127735	0.197895	-0.117661	0.316306	0.369610	-0.693839	-0.938067	-0.052602	-0.071999	0.334784
2830	-1.031607	1.148921	9.346128	-0.068532	0.115764	-0.115398	0.319661	0.375810	-0.690506	-0.937189	-0.051964	-0.074612	0.336763
2831	-1.336796	0.959583	9.734287	-0.030129	-0.000217	-0.067041	0.320566	0.377557	-0.690125	-0.936758	-0.051412	-0.074874	0.337988
2832	-1.809819	0.556558	9.642609	0.094298	-0.028471	-0.062673	0.318221	0.378244	-0.691526	-0.936272	-0.052931	-0.073628	0.339371
2833	-2.128412	0.648325	9.928967	0.155761	0.004375	-0.084582	0.316421	0.373388	-0.693580	-0.935508	-0.055877	-0.072742	0.341191
2834	-1.645981	0.576161	9.651613	0.052795	0.033504	-0.122039	0.315392	0.371628	-0.695380	-0.934559	-0.056955	-0.073004	0.343550
2835	-1.605743	0.217209	9.486130	-0.018602	0.035204	-0.146378	0.314864	0.373387	-0.695375	-0.933507	-0.056741	-0.073948	0.346232
2836	-1.537963	0.167610	9.716503	-0.069083	0.033271	-0.163240	0.316281	0.376623	-0.693965	-0.932395	-0.055477	-0.075092	0.349175
