# Supplementary material for: Identification of Haptic Based Guiding Using Hard Reins
Source: PLoS One. 2015 Jul 22;10(7):e0132020. doi: 10.1371/journal.pone.0132020 (PMC4511788; doi:10.1371/journal.pone.0132020)
Supplement: S1 File — (ZIP) [file pone.0132020.s001.zip › MotionData1/Subject2/T10/sync10.txt]

// Start Time: 0
// Sample rate: 25.0Hz
// Scenario: 4.9
// Firmware Version: 2.6.1
Counter	Acc_X	Acc_Y	Acc_Z	Gyr_X	Gyr_Y	Gyr_Z	Mag_X	Mag_Y	Mag_Z	Quat_w	Quat_x	Quat_y	Quat_z
2289	-0.950993	2.897076	9.310680	-0.005668	-0.022268	-0.025243	-0.506835	-0.214851	-0.922860	-0.956692	-0.131747	-0.070632	-0.249790
2290	-0.941681	2.921522	9.344480	-0.000745	-0.022662	-0.007552	-0.507368	-0.213968	-0.924171	-0.956724	-0.131763	-0.070001	-0.249834
2291	-0.971539	2.962248	9.355291	-0.012589	-0.022894	-0.002282	-0.507231	-0.215557	-0.922204	-0.956738	-0.131662	-0.069763	-0.249899
2292	-0.975950	2.935463	9.324067	-0.023479	-0.023074	0.001222	-0.506838	-0.213905	-0.921348	-0.956787	-0.131257	-0.068988	-0.250142
2293	-0.946848	2.935992	9.334584	-0.005793	-0.018785	0.013675	-0.507503	-0.213579	-0.922677	-0.956698	-0.131286	-0.068820	-0.250515
2294	-0.936693	2.916760	9.359111	-0.017157	-0.029139	0.033021	-0.508566	-0.213238	-0.924269	-0.956577	-0.131076	-0.067876	-0.251340
2295	-0.907942	2.931845	9.350251	-0.013802	-0.020482	0.043689	-0.510165	-0.212095	-0.923675	-0.956359	-0.131000	-0.067553	-0.252294
2296	-0.873957	2.913032	9.250341	-0.021795	-0.008949	0.041966	-0.512022	-0.212868	-0.924756	-0.956176	-0.130612	-0.066949	-0.253350
2297	-0.814721	2.865562	9.291029	0.011625	0.018894	0.042237	-0.512820	-0.212831	-0.925553	-0.955844	-0.130822	-0.067505	-0.254346
2298	-0.834369	2.884629	9.328794	0.018167	0.036882	0.036186	-0.511489	-0.213412	-0.925991	-0.955521	-0.130958	-0.067995	-0.255357
2299	-0.878133	2.893546	9.339420	0.019193	0.044087	0.032708	-0.512158	-0.212043	-0.923920	-0.955180	-0.131169	-0.069089	-0.256226
2300	-0.901755	2.863989	9.346139	0.028177	0.024668	0.029966	-0.511091	-0.213629	-0.923041	-0.954877	-0.131550	-0.069413	-0.257071
2301	-0.887046	2.859404	9.370695	0.036347	0.040740	0.030091	-0.511357	-0.213184	-0.923831	-0.954508	-0.132097	-0.070533	-0.257858
2302	-0.878739	2.937238	9.423318	0.023154	0.026759	0.015809	-0.511358	-0.212917	-0.923284	-0.954286	-0.132352	-0.070908	-0.258445
2303	-0.903200	2.941644	9.379208	0.000681	0.000030	0.010269	-0.510956	-0.214338	-0.922796	-0.954169	-0.132398	-0.071113	-0.258796
2304	-0.915489	2.948702	9.369149	-0.005704	0.012290	0.015634	-0.511484	-0.215464	-0.922018	-0.954044	-0.132177	-0.071063	-0.259383
2305	-0.912588	2.917193	9.321335	-0.005605	0.001752	0.010265	-0.511087	-0.214901	-0.922543	-0.953941	-0.132091	-0.071264	-0.259748
2306	-0.915168	2.921999	9.301964	0.001872	0.000299	-0.000329	-0.511754	-0.214086	-0.920759	-0.953896	-0.132054	-0.071066	-0.259988
2307	-0.908070	2.936696	9.340583	0.001339	-0.001132	-0.014489	-0.510956	-0.214371	-0.921316	-0.953908	-0.132079	-0.071310	-0.259864
2308	-0.912795	2.931756	9.347696	0.004172	-0.002755	-0.019793	-0.509759	-0.214995	-0.919734	-0.953962	-0.132074	-0.071118	-0.259720
2309	-0.952043	2.955318	9.346314	0.004384	-0.007871	-0.028659	-0.510427	-0.213233	-0.922632	-0.954050	-0.132169	-0.071284	-0.259304
2310	-0.985391	2.923155	9.326278	-0.000995	-0.004363	-0.028644	-0.509893	-0.214219	-0.922939	-0.954166	-0.132061	-0.071057	-0.258995
2311	-0.888533	2.927340	9.329218	0.009746	-0.006088	-0.026875	-0.508699	-0.213543	-0.923065	-0.954228	-0.132247	-0.071279	-0.258610
2312	-0.738854	2.964045	9.381674	-0.000484	-0.010833	0.018115	-0.509761	-0.214103	-0.921994	-0.954109	-0.132249	-0.070808	-0.259175
2313	-0.647734	3.009390	9.362465	-0.007478	0.007120	0.080956	-0.510562	-0.212685	-0.921939	-0.953637	-0.132198	-0.070889	-0.260911
2314	-0.744846	3.027053	9.417120	-0.033905	0.006645	0.126862	-0.513219	-0.212893	-0.922454	-0.953009	-0.131625	-0.070289	-0.263644
2315	-0.878002	3.126578	9.318410	-0.067582	-0.027590	0.169001	-0.516155	-0.208922	-0.921620	-0.952265	-0.130746	-0.069153	-0.267049
2316	-0.983448	2.930461	9.220373	-0.049233	-0.027143	0.156718	-0.518951	-0.206853	-0.923541	-0.951543	-0.130099	-0.067749	-0.270278
2317	-1.008086	2.842636	9.304525	-0.015317	-0.013947	0.102102	-0.520283	-0.205707	-0.923354	-0.950984	-0.130045	-0.067335	-0.272367
2318	-1.016290	3.022123	9.375130	-0.032594	-0.028457	0.071889	-0.523213	-0.203656	-0.924332	-0.950667	-0.129608	-0.066215	-0.273951
2319	-1.032966	2.881027	9.341985	-0.050536	-0.039191	0.068238	-0.525334	-0.205248	-0.926108	-0.950411	-0.128974	-0.065229	-0.275373
2320	-1.022056	2.820540	9.345182	-0.014413	-0.051275	-0.005988	-0.527201	-0.202488	-0.928556	-0.950500	-0.128905	-0.063976	-0.275392
2321	-1.007516	2.823233	9.362457	-0.029067	-0.042885	-0.062565	-0.526671	-0.202272	-0.926267	-0.950911	-0.128519	-0.063389	-0.274286
2322	-1.010965	2.747917	9.329222	-0.016479	-0.034051	-0.127887	-0.526543	-0.200595	-0.926215	-0.951648	-0.128160	-0.062765	-0.272032
2323	-1.015231	2.721140	9.343735	-0.006171	-0.036296	-0.177375	-0.525079	-0.201164	-0.927327	-0.952610	-0.128009	-0.062736	-0.268723
2324	-0.972813	2.789883	9.397472	0.016634	-0.039349	-0.189714	-0.523217	-0.201912	-0.927103	-0.953585	-0.128227	-0.062347	-0.265230
2325	-0.818675	2.831514	9.358562	0.035002	-0.041444	-0.170255	-0.520553	-0.203895	-0.928813	-0.954388	-0.128884	-0.062426	-0.261985
2326	-0.697141	2.809443	9.335980	0.048968	-0.027556	-0.151582	-0.518688	-0.205355	-0.928073	-0.955042	-0.129700	-0.062334	-0.259203
2327	-0.615868	2.871607	9.374110	0.069411	-0.007085	-0.037362	-0.517089	-0.206785	-0.928407	-0.955009	-0.130998	-0.062890	-0.258539
2328	-0.415328	3.067041	9.653191	0.030744	-0.015240	-0.007535	-0.516819	-0.208526	-0.926042	-0.954944	-0.131581	-0.062564	-0.258563
2329	-0.523441	2.846577	9.324181	-0.056398	0.029319	0.029649	-0.518948	-0.207644	-0.925720	-0.954845	-0.130381	-0.062965	-0.259436
2330	-0.729342	2.726329	9.357282	-0.029122	0.024577	0.086335	-0.519218	-0.206214	-0.926748	-0.954396	-0.129732	-0.062845	-0.261433
2331	-0.715869	2.789693	9.419800	-0.013034	0.022850	0.089903	-0.520280	-0.206327	-0.926874	-0.953874	-0.129462	-0.063183	-0.263386
2332	-0.699641	2.702599	9.404106	-0.014443	0.014341	0.073931	-0.520942	-0.206993	-0.927696	-0.953457	-0.129132	-0.062976	-0.265100
2333	-0.620938	2.912802	9.563799	-0.026474	0.008657	0.084436	-0.519885	-0.205027	-0.928991	-0.953009	-0.128672	-0.062973	-0.266929
2334	-0.675778	2.974909	9.472588	-0.084191	-0.005175	0.120426	-0.523614	-0.202460	-0.927250	-0.952539	-0.127175	-0.061902	-0.269565
2335	-0.877714	3.000364	9.379546	-0.116762	-0.030421	0.122860	-0.525750	-0.198869	-0.928996	-0.952146	-0.125262	-0.060574	-0.272136
2336	-0.971445	2.940391	9.247144	-0.103258	-0.053345	0.119245	-0.529613	-0.195821	-0.929796	-0.951766	-0.123658	-0.058484	-0.274645
2337	-0.859371	2.903582	9.205127	-0.038468	-0.032495	0.089501	-0.532809	-0.193469	-0.931434	-0.951344	-0.123217	-0.057644	-0.276476
2338	-0.719031	2.677956	9.247240	0.015173	-0.012895	0.106570	-0.534672	-0.192468	-0.930438	-0.950680	-0.123628	-0.057006	-0.278701
2339	-0.616021	2.631287	9.342220	0.049166	0.013668	0.051126	-0.535197	-0.194510	-0.932516	-0.950196	-0.124549	-0.057622	-0.279813
2340	-0.554927	2.744068	9.449153	0.040026	0.039104	0.026486	-0.535862	-0.194544	-0.930356	-0.949851	-0.125051	-0.058310	-0.280615
2341	-0.628261	2.781580	9.485132	0.026078	0.034976	0.008748	-0.535328	-0.195561	-0.929318	-0.949634	-0.125366	-0.059300	-0.281001
2342	-0.710069	2.741250	9.415529	0.022103	0.034527	-0.010696	-0.533602	-0.195076	-0.927707	-0.949547	-0.125509	-0.059892	-0.281105
2343	-0.772440	2.706132	9.394625	0.013407	0.022331	-0.024047	-0.532141	-0.194976	-0.927451	-0.949561	-0.125608	-0.060654	-0.280851
2344	-0.778588	2.778848	9.442028	0.009719	0.011497	-0.090437	-0.531605	-0.196229	-0.928305	-0.949980	-0.125549	-0.060940	-0.279397
2345	-0.750044	2.808496	9.459529	-0.011846	-0.027600	-0.098719	-0.530407	-0.196773	-0.930221	-0.950533	-0.125352	-0.060802	-0.277628
2346	-0.716353	2.813958	9.419602	-0.026252	-0.034809	-0.099701	-0.528810	-0.197320	-0.932411	-0.951144	-0.124854	-0.060031	-0.275923
2347	-0.701309	2.782671	9.381787	-0.024220	-0.046976	-0.110383	-0.528283	-0.195470	-0.934243	-0.951808	-0.124513	-0.059483	-0.273898
2348	-0.697040	2.794874	9.275917	-0.033417	-0.045474	-0.102444	-0.528284	-0.195019	-0.935574	-0.952456	-0.123932	-0.058475	-0.272120
2349	-0.698163	2.870116	9.395666	-0.010008	-0.033797	-0.135013	-0.526690	-0.195312	-0.930486	-0.953193	-0.123763	-0.058316	-0.269639
2350	-0.643346	2.795862	9.402722	-0.011285	-0.034154	-0.120883	-0.525497	-0.194194	-0.931541	-0.953863	-0.123519	-0.057690	-0.267509
2351	-0.696727	2.799748	9.405869	-0.039498	-0.030313	-0.142153	-0.522969	-0.195335	-0.933223	-0.954694	-0.122761	-0.057455	-0.264932
2352	-0.728036	2.663242	9.372240	-0.018598	-0.020175	-0.113719	-0.522181	-0.192158	-0.932053	-0.955317	-0.122308	-0.057038	-0.262978
2353	-0.860697	2.228729	9.125931	0.175700	0.021714	-0.303750	-0.519516	-0.194451	-0.932427	-0.956382	-0.125177	-0.059324	-0.257186
2354	-0.705580	3.052073	9.731050	0.068990	0.005093	-0.493466	-0.511528	-0.199870	-0.930134	-0.958654	-0.125805	-0.060796	-0.247909
2355	-1.092068	2.690620	9.375305	0.013603	0.012779	-0.573049	-0.505974	-0.190602	-0.930575	-0.961332	-0.125264	-0.062761	-0.237086
2356	-0.827741	3.044963	9.371116	0.083735	0.006696	-0.302413	-0.497740	-0.189167	-0.928066	-0.962495	-0.126384	-0.063832	-0.231420
2357	-0.927141	3.077164	9.560384	-0.061318	-0.052043	-0.205979	-0.495080	-0.189799	-0.927579	-0.963610	-0.125161	-0.063284	-0.227565
2358	-0.963760	2.833749	9.472037	-0.210007	-0.099163	0.030207	-0.495889	-0.185788	-0.930672	-0.964077	-0.121523	-0.060131	-0.228410
2359	-1.171911	2.441494	8.609302	-0.066928	-0.055657	0.008031	-0.492945	-0.191562	-0.938430	-0.964218	-0.120473	-0.058964	-0.228676
2360	-1.522525	2.668261	9.516315	0.096647	-0.031503	-0.049605	-0.495858	-0.195337	-0.935825	-0.964211	-0.122342	-0.058709	-0.227778
2361	-1.204208	2.941019	9.211112	0.018016	-0.022420	-0.407036	-0.490280	-0.194548	-0.933037	-0.965966	-0.122283	-0.059621	-0.220005
2362	-1.313354	2.968182	9.351979	0.048144	-0.019941	-0.389224	-0.485086	-0.198457	-0.932683	-0.967524	-0.122752	-0.060189	-0.212617
2363	-1.376945	2.867499	9.297833	0.045390	-0.017428	-0.420140	-0.478307	-0.199347	-0.931175	-0.969137	-0.123168	-0.061375	-0.204537
2364	-1.479014	2.882639	9.301808	0.083124	-0.008432	-0.483596	-0.468740	-0.199022	-0.930467	-0.970850	-0.124131	-0.062532	-0.195275
2365	-1.483239	2.853435	9.313933	0.099787	-0.030881	-0.504904	-0.461027	-0.200904	-0.929405	-0.972515	-0.125518	-0.063907	-0.185408
2366	-1.448073	2.800676	9.373179	0.063467	-0.063455	-0.566235	-0.454236	-0.205881	-0.926815	-0.974453	-0.126170	-0.064120	-0.174387
2367	-1.018003	2.638572	9.479066	0.033245	-0.104046	-0.587897	-0.445465	-0.206257	-0.925313	-0.976443	-0.126365	-0.064029	-0.162760
2368	-0.699831	2.462277	9.360180	0.012997	-0.177111	-0.515994	-0.439621	-0.204819	-0.926681	-0.978245	-0.126438	-0.061709	-0.152453
2369	-0.843372	2.799555	9.776867	0.009602	-0.144927	-0.452137	-0.434841	-0.203844	-0.925089	-0.979702	-0.126433	-0.060355	-0.143376
2370	-1.171777	2.572670	9.479658	-0.114751	-0.140772	-0.376381	-0.430064	-0.201402	-0.926413	-0.981197	-0.124035	-0.058015	-0.136023
2371	-1.265597	2.364602	9.150994	-0.071430	-0.120870	-0.376081	-0.425949	-0.199617	-0.928961	-0.982479	-0.122428	-0.056698	-0.128578
2372	-1.271760	2.488328	9.515739	-0.005146	-0.079731	-0.290750	-0.423559	-0.198646	-0.930977	-0.983304	-0.122103	-0.055629	-0.122918
2373	-1.245726	2.653872	9.597128	-0.047282	-0.085952	-0.197224	-0.421436	-0.197276	-0.931765	-0.983967	-0.121059	-0.054630	-0.119037
2374	-1.338745	2.671584	9.413613	-0.099331	-0.094811	-0.001155	-0.421708	-0.194941	-0.935592	-0.984303	-0.119229	-0.052333	-0.119140
2375	-1.605328	2.419144	9.347162	-0.109119	-0.109725	0.094271	-0.425433	-0.193591	-0.935775	-0.984422	-0.117337	-0.050040	-0.121002
2376	-1.602451	2.249260	9.184855	0.033449	-0.147265	0.006964	-0.428227	-0.192408	-0.935705	-0.984461	-0.118257	-0.047008	-0.121007
2377	-1.334924	2.734774	9.487872	-0.057367	-0.182133	0.164620	-0.433808	-0.192409	-0.936179	-0.984333	-0.117622	-0.043276	-0.124019
2378	-1.426359	2.679697	9.345874	-0.211316	-0.215993	0.330153	-0.443649	-0.189904	-0.937870	-0.984145	-0.114176	-0.037524	-0.130437
2379	-1.211820	2.892370	9.562671	-0.499620	-0.208493	0.612141	-0.455489	-0.184699	-0.945374	-0.983686	-0.105266	-0.031132	-0.142518
2380	-1.601408	2.176443	9.055456	-0.728003	-0.149776	0.854166	-0.474275	-0.166561	-0.960194	-0.982599	-0.091775	-0.024110	-0.159675
2381	-1.580941	2.133128	9.123808	-0.724315	-0.046912	0.902572	-0.487871	-0.151472	-0.969381	-0.980769	-0.078066	-0.019701	-0.177790
2382	-1.685379	1.793832	9.207408	-0.465290	0.003677	0.850698	-0.501872	-0.134222	-0.980784	-0.978245	-0.069148	-0.016594	-0.194886
2383	-1.616318	1.525666	9.430590	0.393866	-0.078240	0.071332	-0.512239	-0.133397	-0.981984	-0.977377	-0.077149	-0.017068	-0.196192
2384	-4.262718	0.977472	8.222219	2.471821	-0.166611	-3.345240	-0.491008	-0.170924	-0.954755	-0.983331	-0.124454	-0.028377	-0.129485
2385	4.959519	8.760149	13.376079	-0.090314	0.416678	-0.954390	-0.435611	-0.213589	-0.920815	-0.985533	-0.121098	-0.039205	-0.111910
2386	-0.028329	1.299391	7.463937	-1.046346	0.434530	1.998866	-0.446414	-0.198364	-0.938781	-0.982195	-0.100855	-0.040348	-0.153278
2387	-0.495831	1.157558	8.930982	0.824236	0.530477	-0.233070	-0.445618	-0.197633	-0.940921	-0.980568	-0.115249	-0.054200	-0.149221
2388	0.771121	5.288124	12.633481	0.139951	0.294797	0.730805	-0.437070	-0.213835	-0.926999	-0.977601	-0.117795	-0.058508	-0.164308
2389	-0.724587	1.168111	10.226084	-0.282567	-0.176984	0.815426	-0.463973	-0.191822	-0.943889	-0.975584	-0.113880	-0.052529	-0.180299
2390	0.151016	1.399893	8.871978	0.260448	-0.188501	0.533096	-0.479515	-0.193716	-0.943501	-0.973164	-0.120102	-0.048370	-0.190232
2391	0.107733	2.523030	9.167869	0.078214	-0.017048	0.441634	-0.483457	-0.210971	-0.926102	-0.971217	-0.122190	-0.047529	-0.198869
2392	0.059006	2.573147	9.401884	-0.000263	-0.004947	0.213376	-0.487707	-0.211702	-0.926615	-0.970333	-0.122318	-0.046704	-0.203252
2393	-0.210323	2.743055	9.599342	0.081806	-0.088141	0.225525	-0.493417	-0.213003	-0.925244	-0.969227	-0.124564	-0.044980	-0.207506
2394	-0.241891	2.594389	9.406933	-0.130432	-0.121012	0.079678	-0.502474	-0.205293	-0.934855	-0.969290	-0.122522	-0.041687	-0.209111
2395	-0.001476	2.627838	9.012085	-0.114989	-0.103111	0.044433	-0.505406	-0.201799	-0.937671	-0.969409	-0.120857	-0.039271	-0.209992
2396	-0.028377	3.027889	9.159883	-0.068922	-0.084206	-0.128595	-0.504865	-0.205369	-0.935234	-0.970143	-0.119685	-0.037452	-0.207595
2397	-0.073589	3.364488	9.247424	-0.140005	-0.053056	-0.225874	-0.503271	-0.204766	-0.938733	-0.971379	-0.117165	-0.036536	-0.203371
2398	-0.095790	3.504874	9.243278	-0.178038	-0.016350	-0.177135	-0.498502	-0.199509	-0.940639	-0.972484	-0.113552	-0.035703	-0.200265
2399	-0.052939	3.243453	8.883103	-0.150634	-0.031833	-0.261125	-0.497720	-0.193485	-0.947591	-0.973809	-0.110778	-0.035219	-0.195408
2400	-0.486312	3.764720	8.466307	-0.035854	0.012028	-0.271010	-0.493469	-0.192979	-0.949509	-0.974894	-0.109748	-0.035709	-0.190424
2401	-0.978156	3.874734	8.421500	0.143810	0.057352	-0.317792	-0.486555	-0.194091	-0.950701	-0.975644	-0.112426	-0.038265	-0.184434
2402	-0.349889	3.342466	9.094691	0.595294	-0.054233	-0.395022	-0.479883	-0.204212	-0.943563	-0.975680	-0.123835	-0.040084	-0.176371
2403	-1.257800	2.779883	9.639133	0.667437	-0.012300	-0.054831	-0.475975	-0.223966	-0.928893	-0.974055	-0.137184	-0.042546	-0.174892
2404	-1.651127	2.054209	9.420720	0.104816	0.057505	-0.338932	-0.470510	-0.230402	-0.922431	-0.974860	-0.138640	-0.044754	-0.168595
2405	-0.426303	2.113003	10.892447	0.226334	0.022449	-0.385054	-0.465189	-0.232555	-0.919330	-0.975400	-0.142858	-0.047252	-0.161105
2406	-0.445354	2.523015	12.053769	0.260728	-0.018398	-0.302145	-0.456522	-0.243004	-0.912091	-0.975601	-0.147619	-0.048387	-0.155146
2407	-1.237082	2.697717	9.541701	-0.047526	0.177419	-0.276878	-0.450673	-0.243864	-0.910974	-0.976348	-0.146017	-0.052742	-0.150472
2408	-0.975084	1.881874	8.313870	-0.144702	0.271876	-0.391503	-0.441109	-0.242157	-0.915607	-0.977604	-0.141859	-0.058549	-0.144009
2409	-0.887412	1.820407	8.829720	0.100342	0.152056	-0.423357	-0.426226	-0.241916	-0.916579	-0.978272	-0.142945	-0.063233	-0.136206
2410	-1.345747	2.127769	9.898906	0.060827	-0.002054	-0.389041	-0.417717	-0.243576	-0.913769	-0.979126	-0.143551	-0.064264	-0.128748
2411	-1.312355	2.186655	10.101676	-0.064208	-0.092385	-0.374113	-0.411740	-0.241918	-0.918766	-0.980331	-0.142018	-0.063588	-0.121399
2412	-0.893509	2.245175	9.582134	-0.092444	-0.127415	-0.332956	-0.408160	-0.238694	-0.922474	-0.981536	-0.139991	-0.061606	-0.114865
2413	-0.820973	2.447933	9.277139	-0.024895	-0.093893	-0.227341	-0.404976	-0.236922	-0.923531	-0.982212	-0.139358	-0.060543	-0.110337
2414	-0.983223	2.318762	9.263507	-0.042316	-0.062544	-0.243067	-0.404718	-0.234305	-0.921835	-0.982929	-0.138269	-0.059696	-0.105681
2415	-1.196450	2.348898	9.461333	-0.029399	-0.064690	-0.188186	-0.402326	-0.234316	-0.923748	-0.983465	-0.137480	-0.059078	-0.102006
2416	-1.394445	2.311321	9.450727	-0.033988	-0.097534	-0.156539	-0.400338	-0.232417	-0.923037	-0.983988	-0.136723	-0.057320	-0.098942
2417	-1.455095	2.436446	9.452737	-0.014591	-0.133152	-0.147857	-0.400210	-0.230843	-0.924603	-0.984459	-0.136368	-0.055289	-0.095849
2418	-1.385259	2.573644	9.412925	-0.097440	-0.155132	-0.150046	-0.401808	-0.229395	-0.925077	-0.985175	-0.134476	-0.052257	-0.092822
2419	-1.301016	2.451354	9.226277	-0.112360	-0.201792	-0.138023	-0.404873	-0.226148	-0.929246	-0.985928	-0.132310	-0.048677	-0.089839
2420	-1.245335	2.581021	9.260706	-0.066336	-0.200228	-0.041522	-0.408864	-0.224332	-0.931161	-0.986365	-0.131214	-0.044522	-0.088798
2421	-1.440812	2.660005	9.249298	-0.020588	-0.174375	-0.065044	-0.410992	-0.223523	-0.933803	-0.986682	-0.130875	-0.041478	-0.087235
2422	-1.699468	2.745123	9.221463	-0.023954	-0.177642	-0.006672	-0.415649	-0.221452	-0.933952	-0.986898	-0.130597	-0.037752	-0.086901
2423	-1.967774	2.674690	8.992315	-0.016178	-0.179803	-0.061407	-0.418572	-0.221644	-0.934867	-0.987174	-0.130366	-0.034671	-0.085379
2424	-2.015152	2.727223	8.901405	0.094095	-0.184799	-0.181317	-0.422819	-0.223712	-0.932057	-0.987353	-0.132301	-0.031459	-0.081493
2425	-1.836251	2.905267	9.124591	0.151377	-0.205809	-0.174252	-0.424140	-0.226689	-0.929175	-0.987347	-0.135347	-0.028524	-0.077541
2426	-1.844052	2.943972	9.201084	0.165184	-0.181550	-0.215607	-0.425063	-0.229687	-0.925760	-0.987321	-0.138651	-0.025581	-0.072935
2427	-1.234159	3.547380	9.696651	0.243745	-0.066359	-0.242200	-0.424779	-0.236261	-0.920319	-0.987008	-0.143293	-0.025778	-0.067955
2428	-1.133861	3.602590	9.576554	0.050757	0.092774	-0.199373	-0.420785	-0.238920	-0.918297	-0.987082	-0.143950	-0.028052	-0.064497
2429	-1.101418	3.476900	9.080244	0.024110	0.257379	-0.249670	-0.413603	-0.241207	-0.917376	-0.987155	-0.143856	-0.034387	-0.060402
2430	-0.299803	2.981666	8.863061	-0.078909	0.344670	-0.217758	-0.402444	-0.239740	-0.919208	-0.987384	-0.141613	-0.041526	-0.057387
2431	0.072824	3.299167	9.156129	0.014584	0.345867	0.054737	-0.394343	-0.238110	-0.918980	-0.986948	-0.141489	-0.048656	-0.059560
2432	-0.180546	3.246104	9.928631	0.022445	0.327541	0.295154	-0.391950	-0.238322	-0.918207	-0.986186	-0.141712	-0.054115	-0.066533
2433	0.268403	4.106300	10.193469	-0.043381	0.283552	0.255626	-0.389028	-0.237981	-0.917691	-0.985600	-0.140759	-0.059262	-0.072572
2434	-0.078168	2.888648	9.395295	0.060235	0.002430	0.510680	-0.394864	-0.241777	-0.917341	-0.984641	-0.142434	-0.057759	-0.082817
2435	0.273228	2.530917	9.442474	0.254628	-0.111008	0.491051	-0.406809	-0.247517	-0.911598	-0.983138	-0.148200	-0.054822	-0.092035
2436	0.110151	3.117864	9.854272	0.233393	-0.080690	0.480571	-0.417027	-0.252672	-0.908683	-0.981595	-0.153351	-0.052037	-0.101228
2437	-0.000732	3.154653	9.506388	-0.023749	-0.135994	0.327380	-0.426845	-0.258101	-0.906455	-0.981093	-0.153516	-0.048452	-0.107434
2438	-0.137351	3.171573	9.323948	-0.018187	-0.165924	0.316631	-0.437745	-0.256980	-0.907774	-0.980601	-0.153715	-0.043981	-0.113397
2439	-0.414485	2.945632	9.153471	-0.085072	-0.170562	0.192695	-0.448375	-0.257616	-0.906056	-0.980533	-0.152621	-0.039947	-0.116906
2440	-0.356442	2.941824	9.092698	-0.183941	-0.136291	-0.076167	-0.451310	-0.253094	-0.910993	-0.981365	-0.149166	-0.036872	-0.115384
2441	-0.183185	3.012942	9.155247	-0.115830	-0.118464	-0.197885	-0.453053	-0.247882	-0.910537	-0.982215	-0.147033	-0.034945	-0.111417
2442	0.118584	3.431075	9.132467	-0.126098	-0.128739	-0.288242	-0.450403	-0.245044	-0.914785	-0.983292	-0.144532	-0.032779	-0.105700
2443	-0.013291	3.627746	9.285801	-0.154017	-0.078463	-0.245555	-0.448683	-0.242070	-0.917940	-0.984260	-0.141563	-0.031661	-0.100940
2444	-0.227721	3.546165	9.164300	-0.294828	-0.007581	-0.284389	-0.442990	-0.234068	-0.924481	-0.985639	-0.135482	-0.031519	-0.095744
2445	-0.384404	3.402463	8.520308	-0.204080	0.031914	-0.269651	-0.437164	-0.226183	-0.932105	-0.986631	-0.131336	-0.032527	-0.090845
2446	-0.149000	4.081532	8.315404	0.146442	0.035308	-0.286286	-0.433315	-0.224113	-0.934641	-0.986724	-0.133863	-0.034043	-0.085430
2447	-0.547935	3.758790	8.866434	0.617187	0.063599	-0.047608	-0.428767	-0.235671	-0.923755	-0.984983	-0.146101	-0.036514	-0.084439
2448	-2.656489	3.108867	9.276006	0.340929	0.139852	-0.066956	-0.427669	-0.248420	-0.912463	-0.983975	-0.152418	-0.039839	-0.083517
2449	-2.012811	2.341455	10.273984	0.166920	0.145370	-0.562684	-0.416491	-0.253929	-0.909403	-0.984174	-0.155151	-0.044847	-0.072924
2450	-0.859842	2.607542	10.254401	0.236919	-0.027517	-0.519631	-0.404385	-0.259085	-0.904322	-0.984169	-0.159269	-0.046059	-0.062629
2451	-0.717943	2.891605	9.406933	0.206514	-0.036496	-0.526879	-0.395610	-0.261092	-0.898834	-0.984111	-0.162971	-0.047421	-0.052123
2452	-0.944000	2.601096	9.654925	0.109296	0.029933	-0.514326	-0.386037	-0.263056	-0.896045	-0.984227	-0.164483	-0.049597	-0.042224
2453	-0.932080	2.477506	9.579199	-0.026901	0.012453	-0.573210	-0.374608	-0.263482	-0.894980	-0.984708	-0.163373	-0.051841	-0.031181
2454	-0.841090	2.510698	9.442133	0.033217	-0.050844	-0.509791	-0.364513	-0.261684	-0.898000	-0.984942	-0.163408	-0.052325	-0.021172
2455	-0.794518	2.858670	9.505926	0.014334	-0.074806	-0.481739	-0.357079	-0.258754	-0.898800	-0.985131	-0.163161	-0.052545	-0.011600
2456	-0.800360	2.916827	9.558263	-0.092987	-0.028829	-0.364201	-0.349113	-0.256065	-0.901903	-0.985550	-0.160832	-0.052946	-0.004661
2457	-1.084684	2.562101	9.366874	-0.122896	-0.030065	-0.253711	-0.343677	-0.251483	-0.905588	-0.985994	-0.158048	-0.053255	0.000124
2458	-1.239433	2.522867	9.227628	-0.089084	-0.047767	-0.174112	-0.340493	-0.249090	-0.909318	-0.986348	-0.155986	-0.052670	0.003378
2459	-1.284158	2.560882	9.117653	-0.020747	-0.094959	-0.112303	-0.340367	-0.247151	-0.908450	-0.986517	-0.155320	-0.051251	0.005687
2460	-1.301094	2.706236	9.277307	0.007369	-0.105954	-0.089306	-0.339839	-0.245885	-0.909223	-0.986619	-0.155241	-0.049246	0.007549
2461	-1.338982	2.666714	9.307734	-0.026212	-0.128580	-0.048879	-0.341304	-0.244708	-0.910246	-0.986837	-0.154499	-0.046978	0.008709
2462	-1.437238	2.732898	9.306626	0.015410	-0.132348	0.009596	-0.343692	-0.245749	-0.911328	-0.986942	-0.154667	-0.044142	0.008706
2463	-1.647570	2.850466	9.438893	-0.015266	-0.137103	0.011275	-0.347281	-0.245369	-0.912082	-0.987131	-0.154178	-0.041549	0.008723
2464	-1.834121	2.706278	9.309092	-0.034951	-0.158447	0.004055	-0.352194	-0.246341	-0.913672	-0.987394	-0.153340	-0.038224	0.008866
2465	-1.841262	2.555633	9.165587	-0.001187	-0.156924	-0.046211	-0.356457	-0.242854	-0.914858	-0.987529	-0.153057	-0.035474	0.010100
2466	-1.729189	2.538256	9.246181	0.013860	-0.186176	-0.008362	-0.358446	-0.243877	-0.917156	-0.987638	-0.153161	-0.031629	0.010610
2467	-1.698967	2.465972	9.151374	0.034185	-0.228022	-0.035089	-0.364556	-0.245151	-0.916588	-0.987689	-0.153539	-0.027491	0.011878
2468	-1.537560	2.893708	9.249380	0.087613	-0.220968	-0.013714	-0.368803	-0.246691	-0.918473	-0.987554	-0.155080	-0.022957	0.012641
2469	-1.594220	3.086890	9.409863	0.090627	-0.166682	-0.050488	-0.372780	-0.250375	-0.912621	-0.987360	-0.156581	-0.020118	0.014064
2470	-1.407510	3.333025	9.466689	0.058086	-0.087481	-0.099644	-0.375171	-0.250912	-0.911264	-0.987209	-0.157533	-0.018496	0.016096
2471	-0.876979	3.597538	9.548369	-0.007212	0.026664	-0.062117	-0.373974	-0.251539	-0.909548	-0.987227	-0.157183	-0.019566	0.017108
2472	-1.076055	3.523469	8.965134	-0.070443	0.119680	-0.035137	-0.372114	-0.251441	-0.909566	-0.987415	-0.155689	-0.021874	0.017164
2473	-1.076939	3.018508	8.564536	-0.023625	0.206781	-0.018489	-0.369456	-0.251343	-0.910402	-0.987400	-0.155126	-0.026389	0.016749
2474	-0.584698	3.287201	8.825537	0.073793	0.214972	-0.027097	-0.364939	-0.250724	-0.911377	-0.987068	-0.156512	-0.030504	0.016421
2475	-0.262922	3.907248	9.507107	0.116285	0.220331	0.132092	-0.362270	-0.254914	-0.908445	-0.986605	-0.158853	-0.034723	0.013060
2476	0.026513	3.652712	9.002805	-0.014583	0.149903	0.202801	-0.362133	-0.256965	-0.904608	-0.986617	-0.158618	-0.036850	0.008334
2477	0.352571	3.867412	9.247079	0.122549	0.056974	0.341350	-0.365585	-0.258068	-0.901911	-0.986216	-0.161249	-0.037091	0.001351
2478	-0.055724	3.782393	9.870646	0.077415	-0.016001	0.400053	-0.373278	-0.263256	-0.900103	-0.985981	-0.162944	-0.035290	-0.006669
2479	-0.354988	3.466247	9.796452	0.082279	-0.144095	0.331255	-0.384696	-0.266929	-0.899550	-0.985740	-0.164796	-0.031533	-0.012840
2480	-0.198789	3.435031	9.182875	0.067207	-0.215039	0.210501	-0.394256	-0.269822	-0.898186	-0.985603	-0.166183	-0.026421	-0.016475
2481	-0.097827	3.791232	8.872780	0.078370	-0.172327	0.069327	-0.401690	-0.272652	-0.895633	-0.985395	-0.167832	-0.022926	-0.017401
2482	-0.202759	3.762665	9.228422	0.027614	-0.177595	0.013453	-0.405671	-0.274549	-0.894436	-0.985394	-0.168319	-0.019193	-0.017290
2483	-0.335921	3.626735	9.174814	-0.077575	-0.213093	-0.097578	-0.409400	-0.271628	-0.895915	-0.985749	-0.166859	-0.015379	-0.014856
2484	-0.094712	3.650509	8.970218	-0.080467	-0.212565	-0.191345	-0.412062	-0.269808	-0.899326	-0.986143	-0.165148	-0.011606	-0.010629
2485	0.023529	3.696362	9.101072	-0.121414	-0.224860	-0.211033	-0.412068	-0.267513	-0.901676	-0.986608	-0.162808	-0.007901	-0.005935
2486	0.103174	3.729375	9.206769	-0.172759	-0.196156	-0.238438	-0.413271	-0.264686	-0.907765	-0.987227	-0.159251	-0.004592	-0.000848
2487	0.123729	3.649629	9.073208	-0.244858	-0.164169	-0.262328	-0.411960	-0.257719	-0.913615	-0.987983	-0.154480	-0.002215	0.004641
2488	0.222354	3.573747	9.129762	-0.205448	-0.110886	-0.245970	-0.409052	-0.251911	-0.919386	-0.988599	-0.150263	-0.000612	0.009606
2489	0.195010	3.728605	9.122940	-0.186303	-0.085703	-0.251053	-0.405873	-0.247813	-0.924138	-0.989075	-0.146685	0.000285	0.014625
2490	0.003957	3.817371	9.039383	-0.149209	-0.097518	-0.192623	-0.403369	-0.240518	-0.927165	-0.989466	-0.143569	0.001794	0.018492
2491	-0.372083	3.660009	8.677607	-0.173900	-0.024793	-0.231037	-0.401656	-0.235435	-0.930657	-0.989840	-0.140315	0.001543	0.022941
2492	-0.296462	3.729330	8.506098	-0.171352	0.063452	-0.310931	-0.396484	-0.230944	-0.936227	-0.990180	-0.136821	-0.000479	0.028691
2493	-0.161455	4.018222	8.575458	-0.126071	0.105738	-0.314982	-0.386397	-0.226346	-0.939158	-0.990288	-0.134654	-0.003528	0.034431
2494	0.001521	4.404746	8.909713	0.006870	0.047591	-0.182385	-0.378702	-0.222291	-0.940464	-0.990162	-0.134672	-0.004774	0.037684
2495	-0.565985	3.782798	9.440978	0.088347	-0.059110	-0.083657	-0.376968	-0.224314	-0.939472	-0.989820	-0.136736	-0.003780	0.039299
2496	-1.077407	3.326809	8.829375	0.239736	-0.201309	-0.180311	-0.375366	-0.227211	-0.936890	-0.989042	-0.141168	0.000083	0.043205
2497	-1.857278	2.331984	8.820171	0.230203	-0.239514	-0.366914	-0.374420	-0.232923	-0.933045	-0.987983	-0.145869	0.003870	0.050952
2498	-1.236266	2.357856	9.188050	0.260785	-0.262837	-0.777326	-0.367498	-0.237048	-0.931103	-0.986299	-0.150650	0.007245	0.066824
2499	-0.759950	2.934786	11.723283	0.324718	-0.322876	-0.696364	-0.363229	-0.242958	-0.928111	-0.984178	-0.156982	0.011762	0.081313
2500	-0.408743	3.128112	12.122539	-0.092028	-0.277828	-0.789421	-0.355788	-0.243184	-0.925646	-0.983021	-0.154735	0.014783	0.097510
2501	-0.394385	2.484748	8.770034	-0.319078	-0.139517	-0.711346	-0.342651	-0.235746	-0.933368	-0.982448	-0.148578	0.014486	0.111849
2502	-0.319829	1.546614	8.035627	-0.130067	-0.048669	-0.726045	-0.330989	-0.224108	-0.939458	-0.981138	-0.145955	0.013168	0.126063
2503	-0.530381	1.501671	9.372625	0.178687	-0.077990	-0.872006	-0.317174	-0.222144	-0.941170	-0.978254	-0.149552	0.012357	0.143177
2504	-0.285456	2.559758	10.739349	-0.055519	-0.148058	-0.848564	-0.303632	-0.217643	-0.943337	-0.975866	-0.148074	0.012726	0.159995
2505	0.143000	2.565010	9.857043	-0.282462	-0.174514	-0.575454	-0.293429	-0.207083	-0.949848	-0.974761	-0.142142	0.013294	0.171639
2506	0.434194	2.159965	8.959179	-0.187437	-0.145386	-0.283249	-0.290124	-0.200267	-0.957207	-0.974317	-0.137900	0.014844	0.177398
2507	0.392478	1.911673	9.527830	-0.105446	-0.050416	-0.068431	-0.288411	-0.195054	-0.960291	-0.974389	-0.135623	0.015089	0.178729
2508	-0.051965	1.874504	9.750360	-0.144015	-0.004394	0.069752	-0.288684	-0.192327	-0.962893	-0.975083	-0.132617	0.015011	0.177200
2509	-0.683416	1.984362	9.236716	-0.028736	0.062386	0.282867	-0.292676	-0.190166	-0.967624	-0.976213	-0.132076	0.014261	0.171350
2510	-1.102620	1.937886	8.952209	0.040141	0.056366	0.332654	-0.298250	-0.192764	-0.964816	-0.977298	-0.132794	0.014339	0.164466
2511	-1.122757	2.143883	9.248509	0.109938	-0.009721	0.368686	-0.300758	-0.198629	-0.963090	-0.978235	-0.134671	0.015630	0.157087
2512	-1.278907	2.381406	9.646306	0.083847	-0.039004	0.429433	-0.308975	-0.206476	-0.960823	-0.979362	-0.135889	0.017977	0.148529
2513	-1.469325	2.441056	9.579838	0.012353	-0.002862	0.417104	-0.316402	-0.211652	-0.959826	-0.980577	-0.135839	0.018887	0.140212
2514	-1.990999	2.465486	8.757293	-0.014468	-0.008464	0.344623	-0.326231	-0.213115	-0.959490	-0.981606	-0.135240	0.020116	0.133248
2515	-2.295334	2.921185	8.884124	0.290199	0.027204	0.264516	-0.332454	-0.221154	-0.956982	-0.981544	-0.140814	0.020621	0.127743
2516	-1.947868	4.274911	10.824636	0.393871	0.206988	0.044793	-0.330031	-0.232597	-0.949030	-0.980645	-0.148894	0.017860	0.125886
2517	-0.366366	3.524280	9.629580	-0.490952	0.309776	-0.097297	-0.324713	-0.232942	-0.951525	-0.981926	-0.140055	0.009765	0.126928
2518	1.294147	2.636677	8.033603	-0.225362	0.389225	0.018685	-0.313044	-0.223510	-0.959167	-0.982691	-0.136455	0.001772	0.125278
2519	2.368302	5.001271	10.125987	0.175841	0.641492	0.531287	-0.302916	-0.234687	-0.946044	-0.983430	-0.141539	-0.009229	0.112904
2520	0.071899	2.493248	9.142923	-0.206458	0.408784	1.101231	-0.309019	-0.237911	-0.945942	-0.986190	-0.138418	-0.014442	0.089784
2521	0.186547	2.058455	9.703338	0.124154	0.110587	0.833347	-0.317247	-0.241982	-0.943420	-0.987173	-0.141325	-0.014291	0.072892
2522	0.174839	3.184597	10.041095	0.183123	0.072046	0.974686	-0.334489	-0.254072	-0.936472	-0.987896	-0.145155	-0.012511	0.053245
2523	0.443068	3.228224	9.310040	-0.019902	0.067095	0.961597	-0.351217	-0.259901	-0.934311	-0.988772	-0.145117	-0.011167	0.033853
2524	0.200118	3.243224	9.208597	-0.016412	0.071419	0.966995	-0.373792	-0.264617	-0.938240	-0.989298	-0.144894	-0.009599	0.014272
2525	-0.053347	2.862399	9.415511	-0.060173	0.104818	0.859281	-0.388670	-0.266531	-0.937591	-0.989534	-0.143968	-0.009246	-0.003239
2526	-0.378303	2.616179	9.320745	-0.090139	0.104991	0.769095	-0.399166	-0.267426	-0.936960	-0.989619	-0.142172	-0.008914	-0.019023
2527	-0.253544	2.691273	9.398623	-0.098058	0.111045	0.594029	-0.411397	-0.265584	-0.937836	-0.989560	-0.140367	-0.009422	-0.031307
2528	0.098519	3.120015	9.254550	-0.082296	0.064570	0.466382	-0.420041	-0.263578	-0.937268	-0.989451	-0.138653	-0.009148	-0.040977
2529	0.116975	3.518437	9.175086	-0.074086	0.072674	0.429310	-0.428152	-0.261322	-0.942084	-0.989224	-0.137330	-0.009340	-0.049887
2530	-0.381900	3.354013	9.006968	-0.111546	0.113111	0.289887	-0.432679	-0.258377	-0.943822	-0.989204	-0.134938	-0.010478	-0.056196
2531	-0.627106	3.368978	8.958412	-0.105563	0.119660	0.134404	-0.434152	-0.254433	-0.943275	-0.989267	-0.132922	-0.012394	-0.059399
2532	-0.668625	3.494441	8.881574	-0.086854	0.112397	0.038941	-0.433365	-0.250890	-0.945863	-0.989424	-0.130958	-0.014218	-0.060732
2533	-0.554123	3.700417	8.840207	-0.105408	0.118722	-0.007081	-0.429388	-0.246966	-0.949957	-0.989624	-0.128976	-0.016520	-0.061129
2534	-0.377872	3.914758	8.454061	-0.031041	0.151631	-0.089779	-0.423009	-0.246730	-0.954466	-0.989762	-0.128027	-0.019522	-0.059995
2535	-1.129646	4.855050	8.082102	0.075873	0.166483	-0.080373	-0.416896	-0.246710	-0.955343	-0.989526	-0.129688	-0.023220	-0.058996
2536	-1.461947	3.438795	9.011701	0.328769	0.095994	-0.092299	-0.411430	-0.252439	-0.955321	-0.988720	-0.135917	-0.025553	-0.057504
2537	-1.518518	2.163390	9.130309	0.757010	0.000028	-0.236497	-0.405009	-0.268297	-0.942036	-0.986738	-0.151124	-0.027246	-0.052608
2538	-1.458775	2.732599	10.158054	0.421474	0.138082	-0.323366	-0.394993	-0.286516	-0.927118	-0.985684	-0.158994	-0.031193	-0.046647
2539	-0.727553	3.119848	11.641042	0.261424	0.073356	-0.345713	-0.384339	-0.295370	-0.918101	-0.985028	-0.164154	-0.034187	-0.040063
2540	-0.524611	2.812840	11.808449	0.113940	-0.020670	-0.332667	-0.375946	-0.302657	-0.914123	-0.984929	-0.166067	-0.034763	-0.033598
2541	-0.762937	2.215958	9.307147	-0.211773	-0.017596	-0.428128	-0.367192	-0.296903	-0.917271	-0.985846	-0.161786	-0.035882	-0.025416
2542	-0.330636	2.175176	8.584170	-0.156352	0.072789	-0.396510	-0.356569	-0.293680	-0.921868	-0.986486	-0.158257	-0.038323	-0.018181
2543	-0.561705	1.782632	8.902582	-0.187510	0.064807	-0.444339	-0.344362	-0.286695	-0.927170	-0.987122	-0.154278	-0.041099	-0.009937
2544	-1.013522	2.240606	9.917877	0.045190	-0.066926	-0.287030	-0.338263	-0.281227	-0.933528	-0.987103	-0.154825	-0.040478	-0.004261
2545	-1.057477	2.764143	10.049779	-0.109309	-0.167736	-0.182085	-0.335877	-0.279005	-0.935100	-0.987569	-0.152555	-0.037883	-0.000409
2546	-1.013612	2.466256	9.013537	-0.124491	-0.162501	-0.148477	-0.336682	-0.276293	-0.936484	-0.988086	-0.149860	-0.034934	0.002687
2547	-1.253242	2.435195	8.905324	-0.025535	-0.110394	-0.137168	-0.336693	-0.272331	-0.938242	-0.988224	-0.149236	-0.033345	0.005540
2548	-1.367360	2.612783	9.189325	0.009471	-0.102242	-0.167054	-0.336028	-0.272303	-0.940134	-0.988265	-0.149175	-0.031632	0.008917
2549	-1.440827	2.927036	9.396519	0.001905	-0.139582	-0.025865	-0.339627	-0.268366	-0.943332	-0.988339	-0.149137	-0.029171	0.009684
2550	-1.683609	2.946903	9.379292	0.021584	-0.148296	0.044920	-0.344677	-0.268090	-0.944207	-0.988391	-0.149434	-0.025912	0.009015
2551	-1.749967	2.974815	9.261507	-0.030294	-0.132517	0.036033	-0.346940	-0.267251	-0.941866	-0.988552	-0.148796	-0.023477	0.008535
2552	-1.868495	2.933805	9.070432	-0.052891	-0.117725	0.076757	-0.352794	-0.264522	-0.945076	-0.988798	-0.147638	-0.020741	0.007106
2553	-1.950912	2.679851	8.992794	-0.062496	-0.110428	0.101558	-0.358116	-0.262290	-0.945482	-0.989037	-0.146393	-0.018641	0.005265
2554	-1.946678	2.682336	8.814785	-0.003053	-0.146092	0.161637	-0.366481	-0.264815	-0.943043	-0.989130	-0.146247	-0.015090	0.002257
2555	-1.799900	2.978716	8.821867	0.099625	-0.088570	0.100397	-0.373253	-0.266959	-0.940475	-0.988863	-0.148217	-0.013503	0.000447
2556	-1.368891	3.821632	9.435304	0.150179	0.018487	0.177127	-0.375104	-0.270624	-0.937609	-0.988425	-0.151104	-0.013152	-0.003306
2557	-1.427938	3.781747	9.669682	-0.087802	0.173613	0.150860	-0.374559	-0.274848	-0.937212	-0.988608	-0.149430	-0.016635	-0.006938
2558	-0.650741	2.761716	9.147609	-0.208687	0.272995	0.046680	-0.370578	-0.272570	-0.942840	-0.989131	-0.145151	-0.021673	-0.008986
2559	0.874946	3.799461	11.550294	-0.144121	0.518545	-0.181843	-0.361806	-0.272403	-0.946705	-0.989273	-0.142159	-0.032867	-0.007082
2560	1.796581	3.845040	9.017157	-0.408469	0.385549	0.467016	-0.351727	-0.264767	-0.953847	-0.990029	-0.134191	-0.038916	-0.017929
2561	0.630151	2.098010	9.230432	-0.131558	0.147272	0.845069	-0.357312	-0.263664	-0.953613	-0.989788	-0.132250	-0.039765	-0.035324
2562	-0.021952	2.185753	9.710422	0.238206	-0.020543	0.853239	-0.373508	-0.268896	-0.953593	-0.988427	-0.137519	-0.037074	-0.052212
2563	0.289159	3.288626	10.065481	0.030127	-0.071082	0.814126	-0.390762	-0.277075	-0.946116	-0.987385	-0.138859	-0.033613	-0.068259
2564	-0.097284	2.844587	9.202478	-0.130759	-0.097333	0.703951	-0.412025	-0.276554	-0.947604	-0.986750	-0.136754	-0.029360	-0.082220
2565	-0.046979	2.491085	9.086338	-0.015707	-0.128608	0.569738	-0.426773	-0.277765	-0.947203	-0.985832	-0.137069	-0.025340	-0.093301
2566	0.307972	2.716020	9.336235	-0.115892	-0.044929	0.424877	-0.433955	-0.275655	-0.946514	-0.985335	-0.134966	-0.022874	-0.101858
2567	0.152721	2.703479	9.206401	-0.219559	-0.013283	0.403574	-0.441674	-0.271475	-0.950061	-0.985035	-0.130938	-0.021124	-0.110066
2568	0.216169	3.025034	9.075942	-0.130289	-0.054020	0.355829	-0.448461	-0.268066	-0.951489	-0.984576	-0.128527	-0.018643	-0.117235
2569	0.027171	3.395431	9.120303	-0.099137	-0.065737	0.264817	-0.455513	-0.265113	-0.951043	-0.984174	-0.126969	-0.016458	-0.122515
2570	-0.243708	3.400247	9.318959	-0.148187	-0.061474	0.147162	-0.462168	-0.261404	-0.953406	-0.984186	-0.124141	-0.014312	-0.125550
2571	-0.374628	3.135695	9.162889	-0.241634	-0.056853	0.143406	-0.465103	-0.256901	-0.957536	-0.984376	-0.119760	-0.012272	-0.128495
2572	-0.288717	3.122635	8.660148	-0.175354	-0.024140	-0.006476	-0.464849	-0.252305	-0.962777	-0.984795	-0.116258	-0.011164	-0.128598
2573	-0.107490	3.475445	8.422344	-0.084107	0.041539	-0.042066	-0.462993	-0.250447	-0.966239	-0.985031	-0.114750	-0.011927	-0.128080
2574	-0.131275	4.093943	7.868147	0.054200	0.177815	-0.040768	-0.456212	-0.251699	-0.967300	-0.984945	-0.115242	-0.015465	-0.127916
2575	-1.016382	4.769721	8.110291	0.230237	0.258735	0.053291	-0.450750	-0.256135	-0.968716	-0.984095	-0.119559	-0.021147	-0.129676
2576	-1.776582	3.042429	10.468507	0.465124	0.003191	0.040198	-0.448730	-0.265212	-0.965799	-0.982820	-0.128610	-0.022120	-0.130515
2577	-1.716658	2.363853	10.576560	0.637150	-0.205342	-0.169228	-0.452264	-0.284712	-0.954804	-0.981540	-0.141964	-0.020405	-0.126524
2578	-1.048633	3.026448	9.903650	0.223414	0.037232	-0.338874	-0.449708	-0.296152	-0.947122	-0.981707	-0.146006	-0.022459	-0.120121
2579	0.248866	2.127742	11.457041	0.345311	0.121006	-0.444331	-0.442636	-0.305904	-0.944285	-0.981577	-0.152583	-0.027182	-0.111741
2580	-0.106953	2.366383	10.792019	0.161662	0.086521	-0.480406	-0.431982	-0.314380	-0.939564	-0.982057	-0.155187	-0.030502	-0.102718
2581	-0.462766	2.609717	8.624978	0.014065	0.226756	-0.416198	-0.419616	-0.317104	-0.936967	-0.982628	-0.154957	-0.036477	-0.095393
2582	-0.163961	1.547124	9.051357	-0.088455	0.235810	-0.349303	-0.406598	-0.315098	-0.939745	-0.983364	-0.152401	-0.041820	-0.089560
2583	-0.037255	1.843199	9.606627	-0.043178	0.056145	-0.258420	-0.396764	-0.314693	-0.942808	-0.983859	-0.151337	-0.043781	-0.084858
2584	-0.356803	2.344752	9.809670	-0.023692	-0.108196	-0.006519	-0.393842	-0.314212	-0.942288	-0.984039	-0.150941	-0.041431	-0.084664
2585	-0.524415	2.361127	9.785148	-0.120305	-0.173783	0.095348	-0.399429	-0.312076	-0.944309	-0.984349	-0.148980	-0.037630	-0.086295
2586	-0.786563	2.196117	9.373968	-0.192269	-0.146101	0.100678	-0.403293	-0.308050	-0.951136	-0.984845	-0.145411	-0.033921	-0.088229
2587	-1.144531	2.378942	9.209962	-0.087034	-0.098335	0.145593	-0.408353	-0.304278	-0.951764	-0.984883	-0.143949	-0.031539	-0.091045
2588	-1.163643	2.616487	9.262945	-0.020415	-0.122418	0.207526	-0.413532	-0.305536	-0.952822	-0.984628	-0.143788	-0.028293	-0.095036
2589	-1.256201	2.876964	9.224442	-0.008588	-0.114177	0.237685	-0.420432	-0.309226	-0.949898	-0.984235	-0.143937	-0.025526	-0.099558
2590	-1.307642	3.011956	9.135192	-0.033893	-0.098450	0.311977	-0.429063	-0.311368	-0.951752	-0.983735	-0.143511	-0.022422	-0.105676
2591	-1.499474	2.913809	9.158931	-0.024032	-0.083320	0.350166	-0.435975	-0.310654	-0.951515	-0.983057	-0.143343	-0.019982	-0.112485
2592	-1.785543	2.760520	8.920235	-0.031177	0.002379	0.296838	-0.441684	-0.312491	-0.951238	-0.982450	-0.142731	-0.018906	-0.118582
2593	-1.732868	2.863393	8.600941	0.053777	-0.027474	0.346414	-0.449792	-0.312033	-0.950861	-0.981441	-0.143959	-0.017865	-0.125416
2594	-1.417657	4.024695	9.855912	0.348516	0.167585	0.256494	-0.457356	-0.316153	-0.946866	-0.979681	-0.150357	-0.021086	-0.131044
2595	-1.545246	4.765204	10.197837	0.143961	0.452925	0.010126	-0.452950	-0.324339	-0.936274	-0.978949	-0.152051	-0.030757	-0.132643
2596	0.029467	2.858894	7.993120	-0.404379	0.448400	-0.209321	-0.441137	-0.319022	-0.941760	-0.980369	-0.142700	-0.038891	-0.130390
2597	1.191117	3.368010	9.187517	0.358135	0.481544	0.153682	-0.432235	-0.318058	-0.943852	-0.978445	-0.148675	-0.049176	-0.134622
2598	1.303632	3.991597	10.387371	0.073677	0.437711	0.751836	-0.429824	-0.325289	-0.936303	-0.975611	-0.149556	-0.055491	-0.150786
2599	0.515282	2.719829	9.780646	0.193689	0.131883	0.860122	-0.437520	-0.329150	-0.937414	-0.972077	-0.154004	-0.056259	-0.167883
2600	0.862539	3.362077	9.463916	0.302233	0.102004	1.171372	-0.458761	-0.337108	-0.929481	-0.966791	-0.160716	-0.055423	-0.190823
2601	0.338067	3.345232	9.029127	0.168797	0.189312	1.332541	-0.483855	-0.345746	-0.918562	-0.960527	-0.164847	-0.055492	-0.217105
2602	0.115890	3.054760	8.971546	0.086709	0.231409	1.111595	-0.503778	-0.349723	-0.914555	-0.954873	-0.166615	-0.056420	-0.239318
2603	-0.088765	3.359332	9.013516	0.170418	0.252330	1.013006	-0.522913	-0.350507	-0.910051	-0.948879	-0.169946	-0.058675	-0.259432
2604	-0.196617	3.663229	9.010322	0.066770	0.252159	0.984400	-0.539915	-0.353205	-0.909807	-0.943006	-0.170950	-0.060228	-0.279085
2605	-0.231537	3.694139	8.891072	-0.051100	0.257215	0.883287	-0.554273	-0.351157	-0.911460	-0.937690	-0.169787	-0.061752	-0.296811
2606	-0.541943	3.676350	8.708376	-0.084460	0.275157	0.720700	-0.566638	-0.348759	-0.912048	-0.933190	-0.167373	-0.063733	-0.311578
2607	-0.601385	3.884043	8.847000	-0.033681	0.261473	0.500637	-0.573289	-0.345948	-0.918074	-0.929691	-0.165964	-0.066732	-0.321990
2608	-0.567891	4.282755	8.926859	-0.038792	0.204861	0.343751	-0.578874	-0.344677	-0.919046	-0.927243	-0.164317	-0.068924	-0.329348
2609	-0.586658	4.238712	8.844776	-0.086648	0.189198	0.313450	-0.582080	-0.337985	-0.926738	-0.925066	-0.162159	-0.070871	-0.336058
2610	-0.619789	4.417723	8.693173	-0.074148	0.150039	0.175326	-0.583817	-0.334649	-0.929976	-0.923843	-0.159970	-0.072354	-0.340130
2611	-0.376098	4.766790	8.259939	-0.046535	0.142928	0.185034	-0.584478	-0.335239	-0.934161	-0.922391	-0.158751	-0.074165	-0.344229
2612	-0.741024	5.032005	7.948270	0.022625	0.115008	0.186033	-0.584488	-0.331877	-0.934188	-0.920796	-0.158598	-0.075625	-0.348228
2613	-1.223650	4.770854	8.477012	0.282067	-0.022354	0.219667	-0.588475	-0.331814	-0.932928	-0.918237	-0.164715	-0.076636	-0.351905
2614	-1.323753	3.477824	10.045853	0.474959	-0.105948	0.394823	-0.598822	-0.340084	-0.916111	-0.913921	-0.174724	-0.076499	-0.358285
2615	-1.687325	3.425068	9.688483	0.095566	-0.026834	0.192660	-0.607319	-0.343404	-0.909387	-0.912108	-0.177309	-0.076224	-0.361678
2616	-0.127895	3.431481	9.355976	0.069082	0.176928	0.073311	-0.608507	-0.346021	-0.910130	-0.910991	-0.177351	-0.079460	-0.363769
2617	-0.275373	3.526060	10.828650	0.061434	0.268650	0.102157	-0.606116	-0.346149	-0.906931	-0.909465	-0.176965	-0.084602	-0.366604
2618	-0.995851	2.978972	10.969533	-0.054747	0.158780	0.188791	-0.605316	-0.346526	-0.909645	-0.907929	-0.175077	-0.086188	-0.370924
2619	-1.033771	3.128667	9.884079	-0.386590	0.230375	0.127236	-0.603477	-0.338179	-0.921246	-0.907800	-0.166733	-0.087212	-0.374823
2620	-0.862698	2.041752	8.845658	-0.389272	0.314995	0.011102	-0.598717	-0.328633	-0.933112	-0.908351	-0.157272	-0.089743	-0.376976
2621	-0.598745	2.143618	8.662834	-0.159043	0.248734	0.073228	-0.596071	-0.324612	-0.933956	-0.907749	-0.152704	-0.092960	-0.379515
2622	-0.700148	2.687998	9.151463	-0.080838	0.141745	0.292029	-0.595811	-0.322302	-0.937251	-0.905421	-0.150658	-0.093801	-0.385637
2623	-1.223216	2.666368	9.130762	-0.119396	0.082347	0.378284	-0.603265	-0.317900	-0.938505	-0.902600	-0.148575	-0.093350	-0.393097
2624	-1.223650	3.649454	9.065564	-0.269423	0.087529	0.333603	-0.605940	-0.311333	-0.947418	-0.900499	-0.143601	-0.091591	-0.400114
2625	-1.310124	2.851674	8.871552	-0.543964	0.090409	0.338122	-0.612084	-0.299306	-0.958810	-0.899034	-0.133681	-0.088046	-0.407573
2626	-1.541299	2.007566	8.606054	-0.021043	0.074635	-0.068692	-0.611967	-0.293761	-0.962538	-0.899432	-0.132535	-0.089177	-0.406822
2627	-1.719406	2.834535	8.844681	0.304755	0.015259	-0.216576	-0.608626	-0.300721	-0.955529	-0.900262	-0.137425	-0.092706	-0.402551
2628	-0.688206	5.188407	8.779135	-0.017144	0.032774	1.053510	-0.612076	-0.302639	-0.953935	-0.891482	-0.138737	-0.090018	-0.421792
2629	-2.908847	3.944068	8.308780	0.376102	0.021285	2.004722	-0.645460	-0.293564	-0.949759	-0.872673	-0.148769	-0.088246	-0.456642
2630	-3.096010	4.290518	11.082944	0.235221	0.401660	-0.046158	-0.662463	-0.296393	-0.943730	-0.871550	-0.149091	-0.097310	-0.456840
2631	-0.112294	3.968210	9.246496	-0.464886	0.176708	-0.423473	-0.653308	-0.290684	-0.951461	-0.876297	-0.138539	-0.097775	-0.450944
2632	0.196695	3.825855	10.270409	0.033026	0.201180	-0.126559	-0.645073	-0.288472	-0.958486	-0.876852	-0.137029	-0.101721	-0.449451
2633	0.219529	2.428074	10.204629	-0.069426	0.034567	0.246958	-0.646150	-0.283338	-0.961405	-0.874648	-0.135998	-0.101305	-0.454128
2634	0.937889	2.433701	9.042374	-0.024815	-0.172510	0.295151	-0.639249	-0.279397	-0.969167	-0.872269	-0.137702	-0.097030	-0.459098
2635	1.102279	3.089594	8.457562	0.094708	-0.063748	0.827504	-0.653611	-0.276641	-0.965009	-0.864315	-0.141563	-0.094637	-0.473248
2636	0.742089	3.257894	9.032555	0.014514	0.067268	0.751235	-0.679940	-0.271710	-0.958220	-0.856828	-0.142560	-0.093573	-0.486587
2637	0.284054	3.205936	9.461784	-0.204992	0.101228	0.955963	-0.694456	-0.260949	-0.960939	-0.847647	-0.139900	-0.090632	-0.503694
2638	0.484802	3.088197	9.362924	-0.193919	0.089075	0.876316	-0.709772	-0.249032	-0.964419	-0.838941	-0.137264	-0.087495	-0.519309
2639	0.687594	3.077279	9.051501	-0.227812	0.124790	1.074435	-0.718589	-0.232710	-0.971065	-0.827865	-0.134100	-0.084248	-0.538106
2640	0.268444	3.302696	8.967135	-0.169325	0.207520	1.055783	-0.734439	-0.219880	-0.977203	-0.816276	-0.130800	-0.082783	-0.556536
2641	0.112662	3.688246	8.882422	-0.176954	0.320269	1.023790	-0.748561	-0.207559	-0.981222	-0.804488	-0.126170	-0.083335	-0.574400
2642	-0.058074	3.966714	8.757138	-0.122440	0.397436	1.085485	-0.756174	-0.193753	-0.989309	-0.791299	-0.121407	-0.085334	-0.593148
2643	-0.782584	3.856481	8.846461	-0.091980	0.397395	1.023856	-0.765789	-0.176663	-0.998075	-0.778360	-0.117170	-0.088074	-0.610467
2644	-0.960420	3.994023	8.652220	-0.025985	0.374244	0.975328	-0.766756	-0.163729	-1.005323	-0.765528	-0.113897	-0.091051	-0.626661
2645	-1.201486	4.084340	8.855959	-0.020400	0.365400	0.831229	-0.770650	-0.149487	-1.011689	-0.754208	-0.110747	-0.094632	-0.640273
2646	-0.972619	4.173467	8.992289	-0.125931	0.371256	0.738934	-0.773737	-0.138480	-1.018301	-0.744054	-0.105494	-0.096744	-0.652606
2647	-0.941205	4.018657	8.753718	-0.227619	0.366784	0.704997	-0.774851	-0.119995	-1.029275	-0.734355	-0.098955	-0.097972	-0.664328
2648	-1.128200	4.199692	8.236325	-0.224878	0.328052	0.832995	-0.777028	-0.101784	-1.039437	-0.722797	-0.092935	-0.097913	-0.677747
2649	-0.666778	3.790553	8.268013	0.156190	0.196855	0.660870	-0.777069	-0.087042	-1.047042	-0.712912	-0.094146	-0.101965	-0.687383
2650	-1.421062	2.361932	10.549540	0.631208	-0.102627	0.780848	-0.786369	-0.088475	-1.042403	-0.700884	-0.106160	-0.107465	-0.697096
2651	-2.350338	2.498133	11.812570	0.077408	-0.041001	0.327909	-0.795677	-0.086807	-1.038608	-0.696061	-0.108715	-0.107611	-0.701499
2652	0.462834	3.544291	10.658603	-0.360059	0.087387	-0.188693	-0.796490	-0.080434	-1.047010	-0.699105	-0.102105	-0.103958	-0.700014
2653	0.036523	1.825308	11.368561	-0.001933	0.013108	0.275360	-0.798095	-0.076663	-1.051044	-0.695058	-0.102631	-0.103811	-0.703978
2654	-0.418775	2.261074	9.608617	-0.295044	0.119025	-0.083693	-0.801288	-0.075316	-1.051638	-0.696401	-0.096715	-0.101258	-0.703859
2655	-0.016286	1.899337	8.928066	-0.431963	0.231963	-0.023340	-0.796402	-0.063548	-1.062761	-0.696906	-0.087496	-0.098662	-0.704934
2656	-0.082356	1.135968	9.273595	-0.233613	0.154266	-0.049699	-0.790846	-0.053926	-1.072614	-0.697515	-0.082002	-0.097385	-0.705170
2657	-0.465865	1.609607	8.998295	-0.080555	0.052996	-0.002056	-0.789264	-0.049391	-1.076526	-0.697417	-0.080178	-0.097140	-0.705510
2658	-0.410274	2.270904	9.293484	0.028924	0.022978	0.171328	-0.789800	-0.047680	-1.077273	-0.694715	-0.080624	-0.097375	-0.708088
2659	-0.294488	2.311853	9.383380	-0.111807	-0.008649	0.144133	-0.791138	-0.044881	-1.075822	-0.692712	-0.079513	-0.095568	-0.710419
2660	-0.690406	1.935663	9.017830	-0.107124	-0.033267	0.168856	-0.793813	-0.038868	-1.078829	-0.690348	-0.078859	-0.093099	-0.713116
2661	-0.827927	2.059415	9.224495	0.060489	-0.051948	0.190500	-0.799140	-0.035127	-1.077840	-0.687476	-0.080784	-0.093071	-0.715674
2662	-0.824880	2.666344	9.419793	0.089546	-0.110669	0.202562	-0.803254	-0.037356	-1.074229	-0.684432	-0.084012	-0.092286	-0.718316
2663	-1.051983	2.841830	9.211718	0.002285	-0.121190	0.166021	-0.808845	-0.034665	-1.069905	-0.682116	-0.086059	-0.090551	-0.720494
2664	-1.402573	2.869415	8.868582	0.116971	-0.096078	0.123306	-0.812830	-0.034985	-1.070273	-0.680111	-0.089300	-0.090495	-0.722001
2665	-1.573842	2.939121	8.790590	0.177254	-0.075400	0.026415	-0.815745	-0.038389	-1.065502	-0.679410	-0.092764	-0.092240	-0.722003
2666	-1.212027	3.025793	8.805853	0.198596	-0.114585	-0.106464	-0.819192	-0.041631	-1.061123	-0.680589	-0.096959	-0.093528	-0.720174
2667	-0.741829	3.932590	9.954370	0.386732	-0.009126	-0.061164	-0.820362	-0.050634	-1.058301	-0.680592	-0.102138	-0.099419	-0.718665
2668	-0.732128	4.649009	11.412734	-0.014462	0.286868	-0.156959	-0.814085	-0.061454	-1.056970	-0.682105	-0.097544	-0.103212	-0.717332
2669	0.737537	3.019939	9.156969	-0.441598	0.292675	-0.465239	-0.803468	-0.055253	-1.069280	-0.688834	-0.086287	-0.102105	-0.712487
2670	2.465678	3.755343	10.068570	-0.002115	0.311736	-0.073407	-0.789110	-0.056563	-1.075411	-0.689047	-0.081703	-0.106275	-0.712211
2671	0.151531	1.130541	9.634645	-0.043010	0.066407	0.548798	-0.786870	-0.049276	-1.083954	-0.680965	-0.081343	-0.105889	-0.720040
2672	0.527756	1.365478	9.011370	0.061914	-0.076180	0.167099	-0.790734	-0.045836	-1.083530	-0.678421	-0.083678	-0.105253	-0.722264
2673	0.269141	2.317277	9.867597	0.166475	-0.117100	0.420009	-0.797780	-0.045208	-1.079390	-0.672139	-0.088537	-0.105482	-0.727505
2674	0.590331	2.473590	9.736666	-0.177738	-0.195260	0.084173	-0.804837	-0.041398	-1.073532	-0.671432	-0.089209	-0.099902	-0.728862
2675	0.556971	2.336976	9.053078	-0.144391	-0.236459	0.178640	-0.812701	-0.033539	-1.072382	-0.669386	-0.091130	-0.094356	-0.731241
2676	0.740617	2.262645	9.184439	-0.206362	-0.083845	0.098931	-0.816970	-0.027975	-1.072559	-0.668264	-0.089821	-0.089816	-0.733000
2677	0.733622	2.262528	9.270878	-0.244949	-0.012298	0.140819	-0.819391	-0.017771	-1.075301	-0.666487	-0.087065	-0.085802	-0.735427
2678	0.870976	2.779626	9.223052	-0.109741	-0.019777	0.130535	-0.821542	-0.009284	-1.076754	-0.664580	-0.086157	-0.083479	-0.737524
2679	0.695821	3.291053	9.170492	-0.040738	-0.025496	0.241244	-0.825272	-0.006419	-1.075812	-0.660954	-0.086544	-0.082106	-0.740883
2680	0.333888	3.308743	9.010017	-0.063334	0.081458	0.365711	-0.825689	-0.000235	-1.076283	-0.655284	-0.085139	-0.081392	-0.746143
2681	0.129237	3.552589	8.669729	-0.071677	0.202357	0.362965	-0.823850	0.007511	-1.079960	-0.649459	-0.081970	-0.082381	-0.751464
2682	-0.234412	3.779006	8.517255	0.019496	0.285625	0.333799	-0.820013	0.013690	-1.084519	-0.643705	-0.078522	-0.085617	-0.756405
2683	-0.305237	4.175819	8.548194	0.127450	0.282975	0.334119	-0.815230	0.014544	-1.089931	-0.637754	-0.076703	-0.090784	-0.761016
2684	-0.486141	4.458945	8.302212	0.088985	0.298055	0.429609	-0.810464	0.020967	-1.093820	-0.630296	-0.074128	-0.095060	-0.766939
2685	-0.853579	4.457162	8.577386	0.159294	0.343219	0.568110	-0.805820	0.024380	-1.100765	-0.620442	-0.072248	-0.101227	-0.774329
2686	-1.275948	3.461667	9.734529	0.213907	0.184801	0.448907	-0.802900	0.025937	-1.104384	-0.612567	-0.073003	-0.105964	-0.779874
2687	-1.490824	2.477030	9.138421	0.701066	-0.203319	0.273006	-0.807257	0.016179	-1.102087	-0.607454	-0.085580	-0.114302	-0.781416
2688	-1.707957	2.300822	9.864822	0.836167	-0.296311	-0.018874	-0.818613	-0.009778	-1.088786	-0.606700	-0.100374	-0.123568	-0.778827
2689	-0.548848	3.390020	10.850169	0.336951	0.005345	-0.589948	-0.821474	-0.031586	-1.081642	-0.614975	-0.103068	-0.130362	-0.770836
2690	0.130918	3.669437	11.473083	-0.097085	0.091169	-0.467165	-0.813201	-0.042643	-1.084246	-0.621916	-0.099310	-0.130724	-0.765682
2691	-0.825837	1.763509	11.085014	-0.081437	-0.067346	-0.671170	-0.806275	-0.048143	-1.083425	-0.632315	-0.097648	-0.130201	-0.757423
2692	-0.644061	3.023991	9.083253	-0.075512	-0.061594	-0.687072	-0.801068	-0.056386	-1.083479	-0.642779	-0.095888	-0.129389	-0.748932
2693	0.168807	2.106605	8.994764	-0.391518	0.056877	-0.694516	-0.794286	-0.057604	-1.086020	-0.653547	-0.088239	-0.125767	-0.741130
2694	0.294150	1.878263	8.875168	-0.331974	-0.087368	-0.521988	-0.786600	-0.049147	-1.096070	-0.661846	-0.083929	-0.120399	-0.735133
2695	-0.134506	1.863284	9.632376	-0.147076	-0.190381	-0.320421	-0.787402	-0.047741	-1.095477	-0.667087	-0.084027	-0.116361	-0.731023
2696	-0.281165	2.304848	9.720825	-0.232750	-0.197281	-0.214632	-0.791522	-0.047694	-1.093408	-0.670859	-0.083351	-0.110467	-0.728558
2697	-0.651554	2.140247	8.800846	-0.162404	-0.152311	-0.141519	-0.795527	-0.041553	-1.094512	-0.673369	-0.083066	-0.106373	-0.726883
2698	-0.927360	2.377996	8.910941	0.008609	-0.112681	-0.068187	-0.798985	-0.040672	-1.092828	-0.674382	-0.084717	-0.104878	-0.725970
2699	-0.922769	2.717974	9.442877	0.023988	-0.123083	-0.108900	-0.800843	-0.041799	-1.090689	-0.676033	-0.086545	-0.103854	-0.724364
2700	-0.936338	3.285748	9.500760	-0.043322	-0.099375	-0.011733	-0.802711	-0.039438	-1.087899	-0.676283	-0.087416	-0.101686	-0.724334
2701	-1.445566	3.077390	8.846437	-0.026718	-0.058982	0.084194	-0.803907	-0.039570	-1.087082	-0.675091	-0.087994	-0.100523	-0.725537
2702	-2.110222	2.807983	8.467021	0.095124	0.011977	-0.049183	-0.803911	-0.038176	-1.086768	-0.675413	-0.089047	-0.101934	-0.724912
2703	-2.077080	3.182386	8.282280	0.268177	-0.026370	-0.200966	-0.802966	-0.043571	-1.084528	-0.677765	-0.092471	-0.106105	-0.721682
2704	-1.287458	4.599965	10.211807	0.496738	0.150935	-0.312555	-0.799208	-0.056358	-1.080403	-0.680798	-0.096397	-0.115672	-0.716828
2705	-0.888965	4.563514	10.320591	-0.013915	0.362027	-0.464956	-0.786150	-0.067815	-1.082536	-0.686484	-0.089774	-0.121650	-0.711254
2706	0.294992	2.982786	9.213473	-0.302098	0.246685	-0.608219	-0.769803	-0.067911	-1.088652	-0.694824	-0.080672	-0.121600	-0.704219
2707	2.001382	3.897547	11.276019	0.005368	0.171841	-0.381871	-0.753313	-0.071138	-1.092715	-0.699609	-0.077339	-0.124925	-0.699257
2708	0.321790	1.541406	9.359962	-0.056158	-0.159802	0.056598	-0.754121	-0.067617	-1.092728	-0.699117	-0.078969	-0.121599	-0.700152
2709	0.871827	2.277103	8.620298	0.216390	-0.117619	0.170751	-0.757331	-0.060515	-1.093810	-0.696511	-0.084043	-0.122845	-0.701939
2710	0.295416	2.914877	9.685776	0.167250	-0.033246	0.337418	-0.765567	-0.061951	-1.090126	-0.691364	-0.087705	-0.123942	-0.706372
2711	0.240152	3.020686	9.736236	-0.087123	-0.146119	0.068913	-0.768223	-0.063063	-1.087842	-0.690750	-0.088774	-0.120637	-0.707411
2712	0.236855	2.855503	9.183765	-0.055059	-0.255783	0.199176	-0.779404	-0.056967	-1.085902	-0.688439	-0.092151	-0.115750	-0.710043
2713	0.354486	2.711940	8.692611	-0.072507	-0.140484	0.132661	-0.786856	-0.053774	-1.083291	-0.686852	-0.093530	-0.112558	-0.711911
2714	0.358163	3.015434	8.704876	-0.149804	-0.027918	0.012890	-0.787945	-0.045059	-1.083538	-0.686813	-0.091938	-0.109799	-0.712587
2715	0.168748	3.480542	9.215472	-0.117193	0.000941	0.007883	-0.789288	-0.040549	-1.083378	-0.686749	-0.090451	-0.108128	-0.713094
2716	-0.096298	3.745159	9.065736	-0.144969	0.017566	-0.027410	-0.791424	-0.037446	-1.082177	-0.687165	-0.088188	-0.106133	-0.713277
2717	-0.187366	3.876974	8.686452	-0.169968	0.067081	-0.025380	-0.789581	-0.031268	-1.084693	-0.687511	-0.085002	-0.104708	-0.713540
2718	-0.273119	3.991897	8.348376	-0.054416	0.086056	-0.034599	-0.787995	-0.028172	-1.086901	-0.687722	-0.082992	-0.104956	-0.713537
2719	-0.936471	4.382768	7.949577	0.058316	0.068507	-0.079306	-0.782682	-0.026490	-1.092294	-0.688438	-0.082849	-0.106978	-0.712562
2720	-0.297366	4.166184	7.910646	0.582168	-0.013632	-0.028811	-0.781863	-0.034150	-1.088913	-0.687682	-0.091031	-0.114909	-0.711058
2721	-1.679210	2.723659	9.361854	1.129652	-0.018131	0.229588	-0.785248	-0.059128	-1.077422	-0.682049	-0.107512	-0.130439	-0.711503
2722	-4.030349	2.511412	12.454142	0.485439	-0.038487	0.146554	-0.787723	-0.077325	-1.063167	-0.678806	-0.115103	-0.136278	-0.712322
2723	-0.745459	3.294218	10.909848	0.130276	0.053651	-1.032281	-0.781166	-0.093426	-1.057835	-0.692779	-0.113288	-0.141416	-0.698015
2724	0.657982	3.615645	9.215023	0.122669	0.126215	-0.731535	-0.768747	-0.113778	-1.056206	-0.702106	-0.111188	-0.146296	-0.687955
2725	-0.051748	2.403720	10.092987	0.136034	0.125742	-0.421883	-0.758488	-0.122720	-1.055264	-0.707072	-0.110156	-0.150984	-0.681996
2726	-0.897021	2.376326	10.832690	-0.210892	0.206564	-0.358631	-0.746007	-0.119000	-1.058924	-0.711602	-0.103311	-0.151590	-0.678210
2727	-0.804381	2.120546	9.393248	-0.403339	0.187339	-0.295679	-0.736323	-0.112134	-1.068779	-0.715707	-0.094087	-0.149445	-0.675705
2728	-0.732095	1.973672	8.335076	-0.246026	0.042588	-0.142267	-0.730097	-0.104868	-1.074273	-0.717773	-0.089600	-0.146777	-0.674707
2729	-0.734433	2.308595	8.176021	0.061850	-0.039297	0.110128	-0.731438	-0.101144	-1.070369	-0.716160	-0.091277	-0.146868	-0.676175
2730	-1.314601	2.861321	9.049462	0.049031	-0.038445	0.250745	-0.735430	-0.099694	-1.068526	-0.712594	-0.093270	-0.146304	-0.679784
2731	-2.170595	2.831268	9.447060	-0.153517	-0.033318	0.152190	-0.737172	-0.094758	-1.068213	-0.710781	-0.091859	-0.143500	-0.682466
2732	-2.441955	2.634529	8.987696	-0.148736	-0.113605	0.163263	-0.741446	-0.087340	-1.069811	-0.708951	-0.091799	-0.139336	-0.685234
2733	-2.182639	3.202368	8.745853	-0.048829	-0.150627	0.256977	-0.746777	-0.082521	-1.066903	-0.705816	-0.093683	-0.136172	-0.688843
2734	-2.170177	3.367616	8.364679	-0.124519	-0.151587	0.125890	-0.753440	-0.076516	-1.065557	-0.704530	-0.094393	-0.131862	-0.690898
2735	-1.990613	3.397605	8.629921	0.019553	-0.189213	0.115445	-0.758767	-0.072811	-1.062953	-0.703287	-0.097332	-0.129447	-0.692212
2736	-1.623548	5.331909	11.235807	0.302682	0.236907	-0.043835	-0.757428	-0.076847	-1.059329	-0.702485	-0.098231	-0.136832	-0.691478
2737	-0.047286	4.195279	10.546572	-0.571744	0.243824	-0.188268	-0.747608	-0.071006	-1.067333	-0.705373	-0.086090	-0.132932	-0.690917
2738	0.983275	3.218512	8.421647	-0.155039	0.023897	0.218173	-0.744722	-0.057724	-1.075288	-0.702365	-0.084190	-0.130532	-0.694664
2739	1.177612	3.680984	9.957397	0.250747	0.184689	0.616443	-0.747381	-0.057098	-1.075506	-0.692694	-0.086668	-0.135685	-0.703031
2740	-0.087937	2.890897	9.385350	0.065505	0.023706	0.586866	-0.750588	-0.051457	-1.073943	-0.684018	-0.088869	-0.135692	-0.711203
2741	0.246756	2.838686	9.143276	-0.017473	-0.045996	0.716938	-0.757924	-0.042984	-1.069548	-0.673763	-0.091195	-0.133590	-0.721028
2742	-0.461184	2.901121	9.431588	-0.021962	-0.048870	0.614499	-0.766989	-0.033291	-1.067787	-0.664812	-0.093284	-0.131268	-0.729446
2743	-0.593562	2.490914	9.428214	-0.162091	-0.128278	0.253777	-0.771133	-0.025347	-1.068023	-0.661592	-0.093634	-0.126760	-0.733117
2744	-0.003438	2.744330	9.126683	-0.262988	-0.124188	0.055320	-0.776213	-0.015166	-1.067100	-0.661364	-0.092161	-0.120939	-0.734492
2745	0.533891	2.982231	8.891046	-0.225499	-0.120684	-0.000359	-0.781018	-0.008077	-1.066010	-0.661918	-0.090952	-0.116026	-0.734936
2746	0.516224	3.370289	8.817772	-0.171978	-0.065772	0.026672	-0.781833	-0.001832	-1.068763	-0.661770	-0.089748	-0.112363	-0.735786
2747	0.195048	3.709174	9.012364	-0.183819	0.020040	0.147470	-0.782248	0.003816	-1.070327	-0.659717	-0.087410	-0.109645	-0.738316
2748	0.267188	3.729897	8.966282	-0.271661	0.087746	0.112249	-0.780277	0.011705	-1.074271	-0.658112	-0.082820	-0.106378	-0.740752
2749	0.353165	3.750848	8.699175	-0.228241	0.172561	0.220773	-0.777113	0.021025	-1.080741	-0.654664	-0.077850	-0.104899	-0.744548
2750	-0.057070	3.869604	8.461838	-0.286026	0.311831	0.320590	-0.772358	0.031416	-1.086656	-0.649425	-0.070176	-0.104003	-0.750004
2751	-0.336284	4.398662	9.332657	-0.169669	0.210555	0.357457	-0.766811	0.043947	-1.095070	-0.643655	-0.065736	-0.103744	-0.755397
2752	-0.293363	3.059567	9.859179	0.576251	-0.113122	0.577894	-0.767875	0.043947	-1.093981	-0.634099	-0.076101	-0.110008	-0.761594
2753	-1.844265	2.235171	9.259379	0.434459	-0.072366	0.709827	-0.776097	0.037517	-1.086283	-0.622520	-0.084411	-0.114698	-0.769538
2754	-1.991244	2.023714	8.957994	-0.170881	0.106918	0.155691	-0.776769	0.040082	-1.087539	-0.619940	-0.081051	-0.112921	-0.772239
2755	-1.285890	1.488220	11.766197	0.129363	-0.085557	-0.007470	-0.775053	0.044291	-1.089579	-0.619874	-0.083994	-0.113969	-0.771824
2756	-1.268965	1.808997	12.245702	-0.169578	-0.290522	-0.377524	-0.778758	0.038563	-1.086488	-0.626397	-0.085569	-0.108165	-0.767206
2757	-0.951349	1.926093	9.202457	-0.472880	-0.148876	-0.243191	-0.783822	0.043157	-1.086282	-0.631071	-0.081341	-0.099539	-0.765000
2758	-0.187030	1.163118	8.528814	-0.467092	-0.074360	-0.377196	-0.785977	0.053400	-1.091046	-0.637474	-0.075878	-0.091848	-0.761205
2759	0.568619	1.407502	9.171170	-0.187726	-0.153531	-0.205507	-0.787837	0.053503	-1.093713	-0.641003	-0.075369	-0.087363	-0.758816
2760	0.000631	1.676417	9.806423	-0.168756	-0.144941	0.028103	-0.791834	0.056898	-1.091135	-0.640839	-0.075499	-0.082689	-0.759465
2761	-0.332303	1.330519	9.625511	-0.241966	-0.112113	0.148410	-0.795046	0.064734	-1.093675	-0.638969	-0.074243	-0.077341	-0.761725
2762	-0.722405	1.386510	9.227995	-0.062454	-0.079140	0.241221	-0.799584	0.071278	-1.093547	-0.635248	-0.075066	-0.074809	-0.765003
2763	-1.279353	1.599720	9.170784	0.025848	-0.103341	0.098237	-0.802782	0.074132	-1.092611	-0.633710	-0.076952	-0.073767	-0.766191
2764	-1.218606	1.722199	9.229493	0.098844	-0.193749	0.112013	-0.808088	0.070506	-1.087954	-0.631868	-0.081382	-0.072443	-0.767380
2765	-3.092199	0.809508	9.482172	0.146226	-0.387983	-0.076062	-0.814984	0.065245	-1.083735	-0.633212	-0.088757	-0.070014	-0.765678
2766	-1.383726	3.355386	10.232684	0.216420	-0.225791	0.011337	-0.814149	0.051117	-1.073157	-0.632726	-0.095014	-0.070233	-0.765308
2767	-2.397070	1.899877	9.350855	-0.148555	-0.178175	0.077991	-0.823189	0.051759	-1.067647	-0.631955	-0.095549	-0.065789	-0.766273
2768	-2.276691	1.940818	8.593620	0.374517	-0.032720	-0.914922	-0.817840	0.040044	-1.062968	-0.644956	-0.099606	-0.072634	-0.754212
2769	-0.754016	4.750546	11.262060	0.856670	0.232998	-0.772540	-0.806569	0.001908	-1.048164	-0.654312	-0.105486	-0.090417	-0.743353
2770	-0.581464	4.088382	9.539292	-0.285705	0.333833	-0.568572	-0.789801	-0.006685	-1.044459	-0.662494	-0.095790	-0.091508	-0.737260
2771	2.009504	0.829125	8.276193	-0.075070	0.470420	-0.910464	-0.772531	-0.003676	-1.052505	-0.674971	-0.085709	-0.098630	-0.726182
2772	3.612697	6.579863	10.515723	1.122972	0.661265	-0.227157	-0.746935	-0.032003	-1.046168	-0.674599	-0.090823	-0.123998	-0.722005
2773	-0.323085	0.893687	9.017705	-0.155226	0.369206	0.560237	-0.740948	-0.033936	-1.047241	-0.665705	-0.084481	-0.125885	-0.730652
2774	0.485301	2.311502	9.984997	0.297528	-0.166925	-0.251850	-0.733783	-0.030091	-1.051105	-0.669069	-0.090290	-0.128218	-0.726467
2775	0.485242	2.709617	10.179367	0.160354	-0.444768	0.725482	-0.747584	-0.037892	-1.039079	-0.659170	-0.100502	-0.123350	-0.734969
2776	0.705050	2.203334	9.053986	-0.378172	-0.332450	-0.115283	-0.759716	-0.039205	-1.031227	-0.662190	-0.100160	-0.113418	-0.733899
2777	2.169441	2.921735	9.213852	0.172172	-0.176084	-0.277351	-0.762629	-0.042928	-1.030909	-0.666173	-0.104239	-0.114130	-0.729604
2778	2.037552	3.035900	9.608511	-0.183324	-0.101127	0.309057	-0.767402	-0.046856	-1.032057	-0.662019	-0.104015	-0.109246	-0.734151
2779	0.846892	2.288376	8.465568	-0.164855	0.010856	0.384414	-0.775680	-0.032937	-1.044307	-0.656529	-0.102440	-0.106036	-0.739752
2780	0.906331	2.833279	9.243158	0.304910	0.058955	0.255297	-0.778314	-0.040982	-1.045208	-0.651709	-0.106145	-0.110585	-0.742819
2781	0.406284	3.198393	8.984187	0.296803	0.121699	0.299897	-0.778916	-0.047278	-1.044402	-0.646181	-0.108841	-0.115783	-0.746457
2782	0.209125	3.573552	9.543365	-0.006784	0.184951	0.083649	-0.775840	-0.053119	-1.049337	-0.644241	-0.106225	-0.117679	-0.748213
2783	0.120872	3.334032	9.243993	0.252815	-0.015621	0.372310	-0.780485	-0.055385	-1.049759	-0.637992	-0.110585	-0.120315	-0.752504
2784	-0.121420	4.048141	9.163774	0.213569	-0.023118	0.086607	-0.786574	-0.063414	-1.047792	-0.635995	-0.113909	-0.122831	-0.753291
2785	-0.124663	4.004413	9.395080	0.198786	0.081823	0.152651	-0.787622	-0.068904	-1.045532	-0.632883	-0.115589	-0.126407	-0.755063
2786	-0.822265	3.710151	9.168889	-0.008294	0.101978	0.127547	-0.788552	-0.068524	-1.049010	-0.630455	-0.114313	-0.127065	-0.757175
2787	-0.677559	3.688072	8.807797	-0.067485	0.117520	0.056793	-0.787142	-0.065957	-1.053176	-0.629304	-0.111806	-0.127344	-0.758458
2788	-0.821007	3.675817	9.347477	-0.008656	0.067950	0.068173	-0.786214	-0.064781	-1.056516	-0.627865	-0.110889	-0.127702	-0.759725
2789	-0.644368	3.484856	9.592634	-0.017779	-0.066777	0.048679	-0.788216	-0.061914	-1.057343	-0.627196	-0.111752	-0.126479	-0.760355
2790	-0.325475	3.378958	9.379364	-0.077953	-0.072584	-0.024101	-0.789949	-0.060195	-1.057268	-0.627676	-0.111868	-0.124223	-0.760314
2791	-0.072812	3.300979	9.089233	-0.097171	-0.046599	-0.074433	-0.791412	-0.060031	-1.056842	-0.629002	-0.111108	-0.122330	-0.759636
2792	-0.033788	3.297232	9.148058	-0.036076	-0.034757	-0.103431	-0.790838	-0.058615	-1.057417	-0.630494	-0.110980	-0.121360	-0.758572
2793	-0.133649	3.441062	9.129467	-0.039343	-0.023802	-0.080369	-0.789639	-0.059488	-1.057189	-0.631721	-0.110585	-0.120653	-0.757721
2794	-0.203468	3.308723	9.205347	-0.054819	0.029067	-0.030552	-0.789907	-0.058276	-1.060917	-0.631993	-0.109428	-0.120042	-0.757760
2795	-0.395460	3.217855	9.224212	-0.032859	0.024253	-0.044614	-0.788578	-0.058306	-1.060933	-0.632548	-0.108458	-0.119977	-0.757447
2796	-0.368709	3.310566	9.072691	-0.000859	0.008212	-0.032245	-0.787780	-0.058077	-1.065647	-0.632778	-0.108295	-0.119923	-0.757286
2797	-0.310447	3.321343	9.173085	0.014524	-0.001358	-0.071173	-0.786446	-0.059769	-1.066524	-0.633695	-0.108237	-0.120328	-0.756463
2798	-0.281147	3.321883	9.246191	-0.007524	-0.015281	-0.090789	-0.787108	-0.060593	-1.066543	-0.634884	-0.108204	-0.120003	-0.755522
2799	-0.198784	3.303945	9.123689	0.019221	-0.009152	-0.113666	-0.784710	-0.062942	-1.064223	-0.636450	-0.108216	-0.120483	-0.754125
2800	-0.324911	3.330800	9.256816	0.046409	0.003648	-0.118780	-0.784704	-0.065073	-1.062945	-0.637896	-0.108515	-0.121271	-0.752733
2801	-0.465580	3.083071	9.189379	0.096670	0.009329	-0.044281	-0.782430	-0.069908	-1.062049	-0.638203	-0.109385	-0.123015	-0.752064
2802	-0.068843	3.352425	9.139345	0.121637	0.037593	-0.098932	-0.780028	-0.073626	-1.061118	-0.639098	-0.110178	-0.125325	-0.750805
2803	-0.177092	3.454854	9.272451	0.060168	0.031523	-0.090306	-0.777893	-0.076620	-1.060970	-0.640115	-0.110138	-0.126904	-0.749678
2804	-0.325561	3.340482	9.112302	0.073908	0.136130	-0.181497	-0.776054	-0.069246	-1.060620	-0.642088	-0.108630	-0.129939	-0.747689
2805	-0.141044	3.591443	9.272527	0.136759	0.170370	-0.069742	-0.770322	-0.075100	-1.061547	-0.642258	-0.107550	-0.134400	-0.746910
2806	-0.299026	3.525486	9.475181	-0.009324	0.092015	0.028348	-0.765942	-0.073361	-1.062350	-0.641377	-0.106182	-0.135166	-0.747724
2807	-0.449949	3.272694	9.198056	-0.057703	0.037754	0.011986	-0.764885	-0.071096	-1.064443	-0.641091	-0.104803	-0.134839	-0.748223
2808	-0.498618	3.274232	9.143597	0.009367	0.029787	-0.074482	-0.763821	-0.071108	-1.064995	-0.641874	-0.104326	-0.135303	-0.747534
2809	-0.447183	3.639296	9.320540	-0.037256	-0.000394	-0.020039	-0.763151	-0.073071	-1.065604	-0.642126	-0.103689	-0.134867	-0.747485
2810	-0.633340	3.533993	9.561139	-0.118919	-0.018198	0.204187	-0.764357	-0.069678	-1.065750	-0.639133	-0.103035	-0.132215	-0.750608
2811	-0.638526	3.475590	9.084829	-0.197535	-0.066176	0.175357	-0.767173	-0.060695	-1.069873	-0.636946	-0.101846	-0.128143	-0.753330
2812	-0.754692	3.536642	9.518883	-0.178488	-0.095006	0.197347	-0.772910	-0.052671	-1.071973	-0.634340	-0.101560	-0.123625	-0.756317
2813	-0.024796	3.772661	8.090638	0.204273	-0.047474	0.638184	-0.776534	-0.055088	-1.073553	-0.624202	-0.106334	-0.124936	-0.763843
2814	-1.539076	2.524347	9.502622	-0.120012	-0.096588	0.640740	-0.790381	-0.047409	-1.070724	-0.614624	-0.107957	-0.120308	-0.772081
2815	-0.128019	3.625242	9.003254	-0.109933	0.005010	-0.296046	-0.789587	-0.046100	-1.073653	-0.619286	-0.105672	-0.119472	-0.768795
2816	-0.573219	3.153561	9.310880	0.059461	0.015241	0.137859	-0.791455	-0.044180	-1.069934	-0.616770	-0.106558	-0.120068	-0.770599
2817	-0.168175	3.469170	9.113923	-0.048521	-0.006300	-0.069589	-0.791984	-0.044704	-1.071022	-0.617839	-0.105737	-0.119571	-0.769933
2818	-0.266868	3.346424	9.318655	0.006809	-0.000002	0.015437	-0.789415	-0.043917	-1.070695	-0.617361	-0.105915	-0.119427	-0.770315
2819	-0.213919	3.347373	9.209549	-0.020139	-0.001073	0.013569	-0.790207	-0.044887	-1.076506	-0.617076	-0.105560	-0.119265	-0.770617
2820	-0.233829	3.395575	9.348182	-0.031276	0.010044	0.027749	-0.789815	-0.042653	-1.076573	-0.616464	-0.105142	-0.118633	-0.771261
2821	-0.238197	3.351789	9.223213	-0.036072	0.003572	0.071903	-0.792478	-0.041209	-1.075823	-0.615300	-0.104657	-0.118171	-0.772326
2822	-0.294621	3.392035	9.259690	-0.038871	-0.006334	0.040013	-0.795008	-0.039167	-1.076806	-0.614551	-0.104428	-0.117193	-0.773103
2823	-0.321130	3.389129	9.287784	-0.050367	-0.024780	0.062851	-0.795017	-0.036380	-1.076178	-0.613621	-0.104180	-0.116197	-0.774024
2824	-0.302890	3.467151	9.417734	-0.112351	-0.039342	0.055480	-0.794488	-0.035235	-1.077763	-0.612863	-0.103597	-0.113643	-0.775082
2825	-0.087088	3.170036	9.116091	-0.110542	-0.050801	0.088095	-0.796900	-0.028425	-1.079133	-0.611718	-0.103071	-0.111355	-0.776388
2826	0.092090	3.066488	9.182546	-0.033781	-0.026879	0.082264	-0.799301	-0.025230	-1.081695	-0.610343	-0.103316	-0.110116	-0.777613
2827	-0.008261	3.011275	9.285791	-0.027066	-0.028212	0.066385	-0.800371	-0.023015	-1.079458	-0.609305	-0.103418	-0.109438	-0.778509
2828	0.054325	3.031830	9.282743	-0.008249	-0.046660	0.099906	-0.802511	-0.018323	-1.080360	-0.607641	-0.104321	-0.108318	-0.779844
2829	0.459966	3.082868	9.138349	-0.022473	-0.018264	0.098188	-0.803313	-0.017113	-1.077350	-0.606068	-0.104411	-0.107751	-0.781133
2830	0.004812	3.123199	9.528459	-0.002448	0.011539	0.229374	-0.804912	-0.015689	-1.076748	-0.602231	-0.104753	-0.107156	-0.784132
2831	0.334318	3.279617	8.962111	-0.035947	0.074852	0.282653	-0.807319	-0.010751	-1.075889	-0.597573	-0.103633	-0.107113	-0.787841
2832	0.034646	3.317926	9.462915	-0.002469	0.095949	0.447384	-0.808399	-0.004804	-1.077571	-0.590065	-0.103106	-0.107073	-0.793554
2833	-0.010295	3.244276	9.346555	-0.086088	0.099672	0.411799	-0.809223	0.004359	-1.079288	-0.583339	-0.101281	-0.106259	-0.798854
2834	0.000089	3.064820	9.198991	-0.041025	0.096705	0.510946	-0.812180	0.016157	-1.083857	-0.574785	-0.100401	-0.105477	-0.805243
2835	-0.168923	2.918541	9.238235	-0.012589	0.101741	0.424470	-0.812206	0.024900	-1.086404	-0.567602	-0.099408	-0.105831	-0.810398
2836	-0.356159	2.966130	9.335633	0.013136	0.075774	0.332477	-0.813680	0.028645	-1.083305	-0.561776	-0.099097	-0.106028	-0.814460
