# Supplementary material for: Identification of Haptic Based Guiding Using Hard Reins
Source: PLoS One. 2015 Jul 22;10(7):e0132020. doi: 10.1371/journal.pone.0132020 (PMC4511788; doi:10.1371/journal.pone.0132020)
Supplement: S1 File — (ZIP) [file pone.0132020.s001.zip › MotionData1/Subject2/T11/fc11.txt]

// Start Time: 0
// Sample rate: 25.0Hz
// Scenario: 4.9
// Firmware Version: 2.6.1
Counter	Acc_X	Acc_Y	Acc_Z	Gyr_X	Gyr_Y	Gyr_Z	Mag_X	Mag_Y	Mag_Z	Quat_w	Quat_x	Quat_y	Quat_z
3448	9.485596	-0.093941	2.681252	-0.121081	0.201166	-0.204997	-0.640763	-0.156697	-0.444005	-0.761259	-0.166400	0.570147	-0.260245
3449	10.949705	-0.829697	3.980823	-0.056360	0.174467	-0.082830	-0.637960	-0.156341	-0.448097	-0.763815	-0.165711	0.567594	-0.258773
3450	9.113228	-0.444731	3.081967	-0.063521	0.279682	-0.064526	-0.631962	-0.158131	-0.454754	-0.767512	-0.164025	0.563458	-0.257948
3451	8.489936	-0.539126	2.881939	-0.159526	0.184530	-0.067222	-0.627433	-0.156767	-0.460680	-0.770412	-0.161497	0.561302	-0.255587
3452	9.144059	-0.167973	3.056138	-0.221802	0.133243	-0.117713	-0.624761	-0.156967	-0.464650	-0.773203	-0.158720	0.560024	-0.251670
3453	9.590918	-0.271882	3.325216	-0.137807	0.156308	-0.081175	-0.620235	-0.156026	-0.469927	-0.775756	-0.156829	0.558114	-0.249231
3454	9.331887	-0.417652	3.537364	-0.002620	0.162558	0.009141	-0.617832	-0.153873	-0.474374	-0.777521	-0.155873	0.555663	-0.249806
3455	8.957944	-0.296805	3.436339	0.078724	0.121474	0.033138	-0.615825	-0.155059	-0.477307	-0.778430	-0.156228	0.553546	-0.251450
3456	9.035879	-0.315213	3.284151	0.107183	0.032177	0.031070	-0.614358	-0.155299	-0.479032	-0.778285	-0.157388	0.552634	-0.253175
3457	9.273908	-0.362702	3.442630	0.133168	-0.003369	0.050126	-0.613058	-0.157122	-0.475921	-0.777547	-0.159023	0.552229	-0.255297
3458	9.332204	-0.382552	3.436158	0.187783	-0.011621	0.100546	-0.614097	-0.159609	-0.476752	-0.776291	-0.160892	0.551797	-0.258855
3459	9.254004	-0.426311	3.502719	0.232057	-0.034977	0.119533	-0.615690	-0.159362	-0.475683	-0.774508	-0.163444	0.551572	-0.263045
3460	9.005524	-0.509452	3.311143	0.263158	-0.079095	0.136731	-0.618881	-0.161379	-0.471753	-0.772034	-0.166424	0.551882	-0.267757
3461	8.967124	-0.435249	3.216231	0.283874	-0.150747	0.129474	-0.621423	-0.162849	-0.466764	-0.768693	-0.170259	0.553161	-0.272278
3462	9.024389	-0.251392	3.009287	0.293946	-0.189340	0.135429	-0.625417	-0.166004	-0.460878	-0.764831	-0.174306	0.554950	-0.276915
3463	9.275430	-0.258967	2.620802	0.265588	-0.255494	0.132744	-0.630221	-0.166693	-0.453884	-0.760282	-0.178392	0.557899	-0.280883
3464	9.752758	-0.261734	2.280428	0.255914	-0.228734	0.152109	-0.635562	-0.169069	-0.445078	-0.755933	-0.181869	0.560498	-0.285185
3465	9.736090	-0.648333	2.130025	0.220352	-0.143958	0.219654	-0.641287	-0.169764	-0.438340	-0.752192	-0.183658	0.562308	-0.290321
3466	10.117183	-0.435621	1.916012	0.313564	0.108865	0.259386	-0.641847	-0.166622	-0.435906	-0.750723	-0.184826	0.559813	-0.298100
3467	9.208587	-0.794685	3.043303	0.340390	0.229578	0.242112	-0.640639	-0.164632	-0.439296	-0.750489	-0.185956	0.555334	-0.306255
3468	9.321487	-0.612099	3.128043	0.304880	0.091140	0.069114	-0.641153	-0.166006	-0.440372	-0.749923	-0.189202	0.552377	-0.310963
3469	8.751727	-0.569172	3.640621	0.201834	0.028762	0.089211	-0.638489	-0.169554	-0.441777	-0.748859	-0.191154	0.551132	-0.314522
3470	9.570462	-0.850199	3.392518	0.046732	-0.084134	0.001399	-0.640744	-0.170985	-0.439684	-0.747736	-0.192371	0.552134	-0.314693
3471	9.758822	-0.700189	3.291026	-0.092184	0.005374	-0.065965	-0.640217	-0.172371	-0.438926	-0.748511	-0.191763	0.552482	-0.312605
3472	9.398121	-0.794217	3.293177	-0.154928	0.013863	-0.016958	-0.640352	-0.169876	-0.439665	-0.749352	-0.189550	0.553206	-0.310653
3473	9.287876	-0.534070	3.122666	-0.199453	0.034582	-0.083106	-0.639283	-0.169010	-0.441761	-0.750952	-0.187331	0.553702	-0.307232
3474	9.044293	-0.557248	3.212712	-0.231523	0.039356	-0.090012	-0.639278	-0.167055	-0.443301	-0.752790	-0.184612	0.554221	-0.303421
3475	9.204832	-0.589069	3.111695	-0.259931	-0.004122	-0.144105	-0.637419	-0.164517	-0.445895	-0.754522	-0.182378	0.555406	-0.298258
3476	9.151981	-0.476606	3.080617	-0.378596	-0.079826	-0.159695	-0.637548	-0.163957	-0.446541	-0.755935	-0.178912	0.558299	-0.291298
3477	9.064007	-0.550527	3.028327	-0.465821	-0.117239	-0.180487	-0.638079	-0.161881	-0.447153	-0.757264	-0.174616	0.562193	-0.282844
3478	9.420690	-0.365881	2.736993	-0.581303	-0.108991	-0.206261	-0.638094	-0.157595	-0.447331	-0.759165	-0.168741	0.566397	-0.272745
3479	9.637966	-0.654841	2.795658	-0.589336	-0.027323	-0.179774	-0.638361	-0.151210	-0.449834	-0.761720	-0.162029	0.569466	-0.263133
3480	9.545140	-0.698719	2.884348	-0.596444	0.013389	-0.207559	-0.638349	-0.145352	-0.454059	-0.764826	-0.155226	0.571713	-0.253160
3481	9.345182	-0.730798	3.087064	-0.571610	0.051478	-0.196210	-0.635451	-0.139074	-0.456456	-0.768080	-0.148503	0.573254	-0.243679
3482	9.148849	-0.586443	3.137239	-0.513198	0.010832	-0.192179	-0.633719	-0.134444	-0.460586	-0.770608	-0.142763	0.575015	-0.234820
3483	9.138186	-0.367933	2.922672	-0.495188	-0.037836	-0.213331	-0.633715	-0.129572	-0.463384	-0.772503	-0.137798	0.577355	-0.225635
3484	9.425472	-0.375896	2.760954	-0.487730	-0.042985	-0.225535	-0.631872	-0.125389	-0.464893	-0.774314	-0.133049	0.579598	-0.216340
3485	9.645489	-0.244311	2.544663	-0.443869	0.010066	-0.179264	-0.631068	-0.121469	-0.468242	-0.776305	-0.128258	0.580940	-0.208346
3486	9.761523	-0.378770	2.540068	-0.339995	0.082656	-0.127865	-0.628971	-0.118274	-0.467930	-0.778636	-0.124119	0.580760	-0.202578
3487	9.663144	-0.518570	2.746168	-0.241428	0.126353	-0.068714	-0.627629	-0.114471	-0.472469	-0.780915	-0.120700	0.579683	-0.198924
3488	9.254252	-0.541140	2.689915	-0.121094	0.192544	-0.051493	-0.624419	-0.112425	-0.478767	-0.783624	-0.118634	0.577060	-0.197132
3489	9.157087	-0.481310	2.843137	-0.062026	0.236751	-0.056794	-0.618026	-0.111712	-0.486430	-0.786662	-0.117432	0.573548	-0.196000
3490	9.158406	-0.234769	2.938629	0.068727	0.263443	-0.092887	-0.613615	-0.115749	-0.491541	-0.789862	-0.118541	0.568938	-0.195899
3491	9.280368	-0.145800	3.140475	0.205175	0.310379	-0.038188	-0.608408	-0.119353	-0.497439	-0.792980	-0.121055	0.563221	-0.198270
3492	9.556411	-0.261898	3.766847	0.295852	0.284712	0.088885	-0.602286	-0.124492	-0.501532	-0.795078	-0.123612	0.557760	-0.203655
3493	9.332773	-0.198106	3.879462	0.357960	0.263687	0.172341	-0.597475	-0.126712	-0.507926	-0.796355	-0.126354	0.552589	-0.210946
3494	8.799303	-0.281466	3.929341	0.381413	0.162122	0.182377	-0.593998	-0.129802	-0.512222	-0.796373	-0.129715	0.548870	-0.218416
3495	9.040772	-0.204767	3.830421	0.378852	0.041879	0.161138	-0.593983	-0.135617	-0.511285	-0.795091	-0.133839	0.547009	-0.225163
3496	8.981949	-0.327627	3.570943	0.420955	-0.010985	0.171334	-0.593337	-0.137021	-0.509081	-0.793031	-0.138696	0.545758	-0.232406
3497	9.228433	-0.222031	3.489268	0.453565	-0.035783	0.173812	-0.595986	-0.142069	-0.505347	-0.790510	-0.144199	0.544737	-0.239923
3498	9.197685	-0.084893	3.404761	0.488580	-0.002935	0.180761	-0.595981	-0.148316	-0.503103	-0.788150	-0.149958	0.542964	-0.248039
3499	9.207646	-0.043822	3.414801	0.547825	0.059621	0.174657	-0.599683	-0.157540	-0.497865	-0.786205	-0.156453	0.539863	-0.256812
3500	9.125788	0.132704	3.540275	0.556857	0.089157	0.181663	-0.598351	-0.163346	-0.496674	-0.784427	-0.162782	0.536164	-0.265905
3501	9.125656	0.129182	3.639504	0.561569	0.107520	0.230549	-0.596623	-0.168590	-0.495870	-0.782438	-0.168617	0.532269	-0.275770
3502	8.930813	0.145309	3.869424	0.496137	0.058546	0.264589	-0.597950	-0.173065	-0.492791	-0.779872	-0.173231	0.529508	-0.285329
3503	9.365776	-0.295584	4.327690	0.421791	-0.004390	0.288296	-0.597959	-0.174746	-0.490983	-0.776662	-0.176855	0.528193	-0.294159
3504	8.649422	-0.472796	4.225488	0.302453	-0.128616	0.258540	-0.603805	-0.176260	-0.485182	-0.772679	-0.179573	0.529341	-0.300864
3505	9.152377	-0.305257	3.610909	0.169368	-0.136926	0.185691	-0.608737	-0.174442	-0.479848	-0.769484	-0.181117	0.531137	-0.304935
3506	9.493040	-0.386340	3.214464	0.144440	-0.127393	0.146597	-0.611796	-0.174927	-0.476678	-0.766698	-0.182559	0.532774	-0.308218
3507	9.040703	-0.313361	3.332493	0.194929	-0.149080	0.173351	-0.614487	-0.173924	-0.470718	-0.763298	-0.184699	0.534538	-0.312300
3508	9.083166	-0.562747	3.240792	0.212340	-0.182712	0.190682	-0.620076	-0.173497	-0.465143	-0.759346	-0.187040	0.536726	-0.316755
3509	9.059046	-0.537580	3.178751	0.272626	-0.172434	0.176572	-0.623809	-0.173456	-0.460379	-0.755313	-0.190455	0.538331	-0.321605
3510	9.224724	-0.507193	3.155986	0.246329	-0.154398	0.152299	-0.627304	-0.172062	-0.453222	-0.751713	-0.193525	0.539681	-0.325915
3511	9.277546	-0.636004	3.128718	0.156666	-0.125698	0.147430	-0.631169	-0.172440	-0.448202	-0.748749	-0.195191	0.541190	-0.329224
3512	9.408988	-0.613790	3.213167	0.115211	-0.106096	0.140647	-0.635166	-0.169761	-0.444700	-0.746213	-0.196095	0.542597	-0.332118
3513	9.471084	-0.799786	3.301098	0.066654	-0.077438	0.118221	-0.636900	-0.168278	-0.443079	-0.744290	-0.196402	0.543850	-0.334195
3514	9.370420	-0.926709	3.442056	0.057891	-0.096622	0.119936	-0.639678	-0.171236	-0.440881	-0.742199	-0.196610	0.545401	-0.336189
3515	9.222276	-0.904347	3.290828	0.049836	-0.107953	0.072799	-0.642362	-0.167581	-0.436974	-0.740303	-0.197346	0.547027	-0.337294
3516	8.999417	-0.750618	3.172253	0.035009	-0.108784	0.029175	-0.645421	-0.167510	-0.434056	-0.738772	-0.198281	0.548548	-0.337633
3517	9.014338	-0.738574	2.949313	0.008771	-0.106552	0.013556	-0.647566	-0.166473	-0.430336	-0.737445	-0.199042	0.550189	-0.337415
3518	9.053117	-0.767916	2.938313	0.002045	-0.136577	0.035306	-0.649444	-0.166818	-0.426382	-0.735687	-0.199610	0.552359	-0.337371
3519	9.584648	-0.647778	2.637179	-0.020581	-0.131126	0.027605	-0.650798	-0.163688	-0.423679	-0.734096	-0.199955	0.554617	-0.336928
3520	9.331678	-0.630894	2.623893	-0.123094	-0.128106	0.001703	-0.652152	-0.162365	-0.420091	-0.733147	-0.198993	0.557363	-0.335028
3521	9.441897	-0.533283	2.491982	-0.269589	-0.103141	-0.067574	-0.655216	-0.158410	-0.418280	-0.733466	-0.196567	0.560497	-0.330504
3522	9.654534	-0.769557	2.619303	-0.424362	-0.007987	-0.155764	-0.655092	-0.157031	-0.417991	-0.736036	-0.192140	0.562814	-0.323377
3523	9.723656	-0.976552	2.844790	-0.511581	0.125748	-0.176030	-0.653221	-0.150580	-0.423928	-0.740461	-0.185852	0.563660	-0.315379
3524	9.607000	-0.919066	3.005693	-0.515610	0.216448	-0.163572	-0.649208	-0.146841	-0.432303	-0.745792	-0.178686	0.563092	-0.307883
3525	9.324180	-1.009049	3.020631	-0.452205	0.253901	-0.128794	-0.644407	-0.141708	-0.441050	-0.750972	-0.171891	0.561692	-0.301658
3526	9.083417	-0.950556	3.186837	-0.400319	0.245816	-0.083653	-0.639612	-0.138948	-0.447872	-0.755571	-0.165333	0.560133	-0.296696
3527	9.099709	-1.095411	3.102071	-0.346507	0.189583	-0.089186	-0.633491	-0.132273	-0.457256	-0.759302	-0.160021	0.559099	-0.291996
3528	9.153919	-0.965546	3.170467	-0.344101	0.181505	-0.131089	-0.631081	-0.128718	-0.463255	-0.763167	-0.155193	0.557948	-0.286680
3529	9.094822	-1.081770	3.189548	-0.351491	0.137942	-0.134677	-0.627225	-0.123907	-0.469107	-0.766503	-0.150576	0.557507	-0.281044
3530	9.113569	-1.180509	3.323307	-0.296795	0.113328	-0.152337	-0.625477	-0.121336	-0.474331	-0.769491	-0.147081	0.557000	-0.275685
3531	9.138125	-1.132705	3.371848	-0.216845	0.119403	-0.134237	-0.619387	-0.119436	-0.477758	-0.772146	-0.144596	0.556035	-0.271489
3532	9.226684	-0.968371	3.369720	-0.104000	0.126917	-0.112741	-0.616453	-0.119634	-0.481599	-0.774458	-0.143551	0.554344	-0.268909
3533	9.095059	-0.978507	3.510636	-0.043888	0.127218	-0.051876	-0.612986	-0.120099	-0.485843	-0.776232	-0.142765	0.552535	-0.267932
3534	9.095640	-0.867452	3.565474	0.019426	0.136445	-0.004943	-0.612020	-0.124750	-0.488837	-0.777695	-0.142397	0.550328	-0.268427
3535	9.173386	-0.883037	3.597355	0.024602	0.137494	0.033438	-0.609237	-0.126093	-0.489673	-0.778922	-0.141665	0.548221	-0.269565
3536	9.007836	-0.873179	3.712703	0.051287	0.119790	0.036773	-0.606567	-0.123654	-0.494643	-0.779881	-0.141414	0.546214	-0.270995
3537	8.985725	-0.927776	3.618003	0.072672	0.068772	0.048779	-0.605095	-0.123746	-0.497155	-0.780132	-0.141621	0.544947	-0.272710
3538	9.026460	-1.028189	3.666481	0.083859	0.030867	0.062612	-0.602991	-0.123735	-0.496381	-0.779879	-0.142078	0.544218	-0.274643
3539	9.143871	-0.940828	3.577843	0.112776	0.017762	0.048543	-0.604041	-0.123043	-0.497281	-0.779454	-0.143178	0.543521	-0.276652
3540	9.250428	-1.017705	3.642086	0.146848	0.009046	0.029254	-0.603507	-0.124974	-0.497191	-0.778962	-0.145092	0.542684	-0.278676
3541	9.175076	-1.027770	3.512928	0.157698	-0.036472	0.031698	-0.603383	-0.125820	-0.495762	-0.777897	-0.147365	0.542528	-0.280755
3542	8.903368	-0.884519	3.501873	0.177046	-0.015035	-0.000628	-0.603907	-0.129294	-0.494643	-0.777205	-0.150204	0.541798	-0.282569
3543	9.010267	-0.932936	3.406702	0.185206	-0.034104	-0.014641	-0.604439	-0.133059	-0.492346	-0.776323	-0.153385	0.541303	-0.284229
3544	8.847729	-0.825858	3.508837	0.152170	-0.069360	-0.084461	-0.605487	-0.137784	-0.491116	-0.775574	-0.157052	0.541287	-0.284303
3545	9.146420	-0.962741	3.361969	0.187615	-0.094977	-0.034859	-0.607078	-0.142539	-0.487910	-0.774111	-0.160822	0.541653	-0.285483
3546	8.973524	-0.962451	3.470087	0.201576	-0.074026	-0.038355	-0.608539	-0.147016	-0.484699	-0.772865	-0.164780	0.541553	-0.286788
3547	9.275549	-0.921011	3.439486	0.136436	-0.107934	-0.075726	-0.610129	-0.152326	-0.481372	-0.771636	-0.168256	0.542262	-0.286739
3548	9.349169	-0.801042	3.509713	0.122611	-0.139577	-0.059203	-0.612250	-0.156811	-0.478025	-0.770036	-0.171591	0.543542	-0.286642
3549	8.901361	-0.820808	3.449557	0.130223	-0.134081	-0.070617	-0.613851	-0.162415	-0.473257	-0.768491	-0.175048	0.544690	-0.286519
3550	8.631754	-0.377802	3.110991	0.113486	-0.197481	-0.130153	-0.616512	-0.167342	-0.468205	-0.766669	-0.179342	0.546643	-0.285019
3551	9.138216	-0.282674	3.335521	0.155542	-0.254128	-0.114665	-0.620236	-0.174516	-0.461216	-0.763934	-0.184348	0.549305	-0.284051
3552	9.225227	0.059891	3.461878	0.239693	-0.290332	-0.078400	-0.624894	-0.180186	-0.453664	-0.760277	-0.190515	0.552106	-0.284362
3553	9.908705	0.032883	3.617623	0.369194	-0.254019	-0.020995	-0.629417	-0.187239	-0.445877	-0.756129	-0.197735	0.553824	-0.287138
3554	9.830424	0.048086	4.060339	0.472087	-0.144187	0.050532	-0.635291	-0.195468	-0.433631	-0.752317	-0.205160	0.553488	-0.292539
3555	9.480648	0.132726	3.921920	0.492785	-0.102371	0.108095	-0.636377	-0.202199	-0.426784	-0.748494	-0.211899	0.552578	-0.299187
3556	8.753041	0.503558	3.660706	0.484974	-0.162173	0.097327	-0.639171	-0.208519	-0.420969	-0.744016	-0.219048	0.552516	-0.305260
3557	8.515923	0.614637	3.018835	0.524281	-0.242947	0.112629	-0.643984	-0.213253	-0.411030	-0.738325	-0.227027	0.553372	-0.311631
3558	8.779566	0.615607	2.286344	0.536628	-0.258559	0.207659	-0.650787	-0.217746	-0.399887	-0.731663	-0.234261	0.554770	-0.319408
3559	9.069678	0.976161	1.505090	0.605953	-0.154448	0.328997	-0.654939	-0.220386	-0.391095	-0.724952	-0.240459	0.554653	-0.330128
3560	10.170521	0.471004	2.428914	0.763736	0.062582	0.525643	-0.660281	-0.219429	-0.383538	-0.718364	-0.245267	0.551159	-0.346440
3561	12.359929	-0.232762	3.784826	0.805843	0.090338	0.893245	-0.664178	-0.214435	-0.377227	-0.709029	-0.246342	0.548508	-0.368418
3562	9.072101	-0.800140	3.203768	0.616066	0.116437	0.724198	-0.670062	-0.203495	-0.372758	-0.701792	-0.246255	0.545809	-0.385927
3563	8.878515	-0.705697	2.715623	0.495033	-0.050183	0.718800	-0.676057	-0.193080	-0.370534	-0.693178	-0.245733	0.546148	-0.401051
3564	8.203803	-0.426259	2.556005	0.550239	-0.086009	0.653855	-0.680893	-0.178111	-0.366913	-0.684203	-0.246860	0.546101	-0.415572
3565	8.337900	-1.742391	2.049892	0.577322	-0.149758	0.637176	-0.688119	-0.170139	-0.358283	-0.674338	-0.249034	0.546424	-0.429733
3566	9.378427	-2.751786	2.079283	0.544925	-0.218220	0.598093	-0.696414	-0.159420	-0.349196	-0.663998	-0.251705	0.547614	-0.442572
3567	10.067223	-3.088984	2.402407	0.495742	-0.154731	0.570649	-0.703638	-0.152418	-0.340321	-0.654662	-0.253361	0.548141	-0.454718
3568	10.037875	-2.982149	3.082593	0.535901	-0.058450	0.431234	-0.707944	-0.144946	-0.333564	-0.647305	-0.256188	0.546188	-0.465879
3569	9.202691	-2.622034	3.215976	0.547914	-0.115563	0.300032	-0.711152	-0.143098	-0.329294	-0.640367	-0.260992	0.544119	-0.475128
3570	8.816031	-2.129842	3.350563	0.566631	-0.093925	0.204853	-0.714112	-0.143911	-0.321922	-0.634394	-0.266906	0.540998	-0.483350
3571	8.392425	-2.201575	3.141403	0.416876	-0.101452	0.155489	-0.716517	-0.144678	-0.317841	-0.629538	-0.271379	0.539081	-0.489313
3572	8.360248	-2.302819	3.101963	0.140763	-0.133125	0.031477	-0.719737	-0.145628	-0.310864	-0.627021	-0.274132	0.539574	-0.490466
3573	8.727415	-2.391169	2.903355	-0.151493	-0.134392	-0.132467	-0.721065	-0.148156	-0.308668	-0.627694	-0.274839	0.542018	-0.486498
3574	8.949864	-2.711768	2.525602	-0.397193	-0.037192	-0.193340	-0.720547	-0.149140	-0.306981	-0.631327	-0.272318	0.545293	-0.479505
3575	9.154796	-2.770613	1.759716	-0.551905	0.120782	-0.268296	-0.718383	-0.150842	-0.312687	-0.638145	-0.266937	0.547597	-0.470801
3576	9.887013	-3.123194	2.343127	-0.604808	0.339369	-0.377270	-0.714478	-0.155129	-0.320300	-0.648556	-0.260141	0.546905	-0.461081
3577	9.736095	-3.067242	2.669454	-0.552608	0.549524	-0.376852	-0.705345	-0.157845	-0.338706	-0.660762	-0.251792	0.542905	-0.453043
3578	10.185201	-2.720744	3.257251	-0.469610	0.573638	-0.457234	-0.694885	-0.162480	-0.357293	-0.673396	-0.245327	0.537227	-0.444680
3579	8.507166	-0.888542	3.075120	-0.256954	0.563385	-0.428681	-0.683616	-0.171252	-0.375967	-0.684393	-0.241225	0.529835	-0.438966
3580	7.507512	0.306222	2.275003	-0.256997	0.297159	-0.258761	-0.673318	-0.177883	-0.389855	-0.691024	-0.237837	0.526785	-0.434069
3581	9.710068	-0.016752	2.551254	-0.411153	0.056933	-0.281294	-0.670777	-0.175024	-0.395342	-0.695939	-0.234485	0.528287	-0.426144
3582	11.287439	-0.598719	3.465397	-0.613366	0.188205	-0.341948	-0.667547	-0.176145	-0.402492	-0.703641	-0.227942	0.529267	-0.415701
3583	10.102090	-0.260936	3.255451	-0.810380	0.238003	-0.283012	-0.659823	-0.171925	-0.413252	-0.712046	-0.217454	0.531373	-0.404162
3584	9.189308	-0.654965	3.595392	-0.722861	0.278381	-0.218703	-0.657116	-0.166231	-0.424210	-0.719815	-0.207221	0.532261	-0.394491
3585	8.703786	-1.241228	3.864613	-0.485783	0.269770	-0.014450	-0.650991	-0.158576	-0.434628	-0.724734	-0.198175	0.532190	-0.390205
3586	8.223866	-0.895700	3.943575	-0.296889	0.132009	-0.004163	-0.645932	-0.154561	-0.442084	-0.727329	-0.192889	0.532599	-0.387458
3587	8.396749	-0.480709	3.819577	-0.102794	0.024386	-0.083555	-0.643804	-0.151178	-0.445716	-0.728618	-0.192037	0.532757	-0.385236
3588	8.596923	-0.370836	3.826203	0.041762	-0.083283	-0.140087	-0.645249	-0.154936	-0.444727	-0.728654	-0.194769	0.533147	-0.383253
3589	8.971091	-0.473518	3.820940	0.135356	-0.135338	-0.105549	-0.648309	-0.159870	-0.439409	-0.727494	-0.198875	0.533680	-0.382605
3590	9.268447	-0.423314	3.659818	0.163079	-0.165143	-0.009726	-0.650845	-0.164668	-0.433565	-0.725015	-0.202800	0.534755	-0.383747
3591	9.467420	-0.503763	3.755774	0.141550	-0.151215	0.104682	-0.652055	-0.164993	-0.430669	-0.722034	-0.204893	0.536281	-0.386120
3592	9.257934	-0.549919	3.701843	0.074425	-0.078202	0.161754	-0.654466	-0.162572	-0.427314	-0.719581	-0.204912	0.537500	-0.388983
3593	8.785816	-0.560068	3.669020	0.081090	-0.025100	0.125178	-0.657126	-0.160685	-0.425679	-0.718040	-0.204948	0.537721	-0.391499
3594	8.680893	-0.603203	3.699886	0.100777	-0.003294	0.066729	-0.660324	-0.157291	-0.423352	-0.717037	-0.205745	0.537270	-0.393531
3595	8.999186	-0.676990	3.759281	0.096754	-0.004688	0.041499	-0.662312	-0.157186	-0.422283	-0.716317	-0.206756	0.536701	-0.395087
3596	9.365227	-0.502805	3.748463	0.080319	0.059799	0.053980	-0.659937	-0.160498	-0.420787	-0.716179	-0.206883	0.535456	-0.396956
3597	9.476678	-0.572575	3.824800	0.043337	0.099096	0.122261	-0.660450	-0.159368	-0.423129	-0.716158	-0.205464	0.534132	-0.399506
3598	9.407884	-0.665409	3.931609	-0.102587	0.160438	0.177813	-0.658057	-0.154034	-0.427777	-0.716855	-0.200824	0.533408	-0.401578
3599	9.458608	-1.130698	4.040039	-0.169730	0.194244	0.168567	-0.656464	-0.145662	-0.432885	-0.718327	-0.195094	0.532571	-0.402881
3600	8.817293	-1.020844	3.603619	-0.257508	0.194429	0.105906	-0.653807	-0.138378	-0.438548	-0.720527	-0.188706	0.532286	-0.402371
3601	8.408757	-1.079145	3.045623	-0.293497	0.122070	0.070853	-0.651408	-0.131644	-0.444615	-0.722434	-0.182816	0.533065	-0.400637
3602	9.005728	-1.386601	2.945128	-0.252939	0.014962	0.074044	-0.652069	-0.126926	-0.446622	-0.722909	-0.178258	0.535172	-0.399020
3603	9.952431	-1.753842	3.150483	-0.152045	-0.048622	0.051078	-0.651952	-0.122221	-0.447056	-0.722585	-0.175999	0.537220	-0.397857
3604	9.452146	-1.602549	3.028596	-0.094270	-0.055635	0.088302	-0.654215	-0.115602	-0.447697	-0.721612	-0.174133	0.539118	-0.397878
3605	8.820391	-1.515074	2.632801	-0.124844	-0.104206	0.094248	-0.655177	-0.111919	-0.444723	-0.720215	-0.172261	0.541924	-0.397411
3606	8.965723	-2.061989	2.585336	-0.139022	-0.126886	0.041969	-0.659168	-0.107563	-0.442634	-0.718973	-0.170820	0.545030	-0.396030
3607	9.879503	-2.211583	2.891405	-0.271504	-0.100230	0.058292	-0.660526	-0.103187	-0.440038	-0.718356	-0.167190	0.548834	-0.393438
3608	9.721839	-2.037874	3.330948	-0.338489	-0.008559	0.039519	-0.661608	-0.095732	-0.440277	-0.719057	-0.161969	0.551772	-0.390219
3609	8.763769	-1.933792	3.223807	-0.345116	-0.017697	-0.022578	-0.662681	-0.090210	-0.440686	-0.720157	-0.157503	0.554660	-0.385900
3610	8.554641	-1.949061	3.010496	-0.385148	-0.082671	-0.085481	-0.664809	-0.085254	-0.440835	-0.721081	-0.153547	0.558570	-0.380086
3611	8.942962	-2.145611	2.921243	-0.415360	-0.099485	-0.117634	-0.664037	-0.080689	-0.440619	-0.722122	-0.149727	0.562812	-0.373314
3612	9.103117	-2.206265	3.013535	-0.417164	-0.054120	-0.063388	-0.666713	-0.074797	-0.438772	-0.723200	-0.144825	0.566531	-0.367491
3613	8.932026	-2.289929	3.248749	-0.437020	0.007229	-0.012581	-0.667140	-0.066926	-0.438613	-0.724622	-0.138676	0.569614	-0.362260
3614	8.840455	-2.124603	3.296803	-0.474838	0.030890	-0.050814	-0.665962	-0.061506	-0.440093	-0.726611	-0.132161	0.572471	-0.356157
3615	8.676438	-2.270148	3.414746	-0.525724	-0.030169	-0.138074	-0.665971	-0.056378	-0.441307	-0.728612	-0.126377	0.576271	-0.347943
3616	8.797963	-2.309273	3.346005	-0.529468	-0.044478	-0.223563	-0.666250	-0.051261	-0.441861	-0.730934	-0.121549	0.580034	-0.338411
3617	8.937248	-2.252203	3.125675	-0.493503	-0.028665	-0.245415	-0.665476	-0.047526	-0.441529	-0.733440	-0.117415	0.583164	-0.328937
3618	8.980716	-2.301615	3.169974	-0.444387	0.024981	-0.237544	-0.666525	-0.045720	-0.443065	-0.736286	-0.113511	0.585166	-0.320281
3619	8.970281	-2.429792	3.134491	-0.354868	0.117261	-0.258465	-0.665192	-0.048605	-0.443395	-0.740114	-0.110576	0.585093	-0.312523
3620	9.025118	-2.167776	3.325822	-0.344198	0.128072	-0.284651	-0.663039	-0.049352	-0.448161	-0.744094	-0.108044	0.584722	-0.304552
3621	9.128679	-1.891871	3.540440	-0.371412	0.176669	-0.360331	-0.659034	-0.052158	-0.452587	-0.749150	-0.105654	0.583511	-0.295171
3622	9.931640	-1.850985	3.829989	-0.389344	0.224077	-0.486498	-0.653952	-0.056310	-0.459021	-0.755379	-0.104177	0.581406	-0.283755
3623	9.611648	-1.673881	3.648613	-0.383637	0.271273	-0.482962	-0.648861	-0.062255	-0.465754	-0.762056	-0.102446	0.578375	-0.272504
3624	10.047453	-1.608835	3.794440	-0.342983	0.144208	-0.539203	-0.644543	-0.069986	-0.473832	-0.767286	-0.102667	0.576925	-0.260555
3625	9.163572	-0.948001	3.332726	-0.304243	0.102261	-0.325070	-0.642651	-0.075457	-0.476849	-0.770813	-0.101215	0.576186	-0.252217
3626	9.459176	-1.242536	2.956075	-0.385884	0.106545	-0.232287	-0.641054	-0.073751	-0.479326	-0.773945	-0.097409	0.576027	-0.244364
3627	9.071729	-0.523700	2.791235	-0.579445	0.137269	-0.353889	-0.636931	-0.072686	-0.483808	-0.778363	-0.091862	0.575937	-0.232399
3628	8.124761	0.114090	2.047348	-0.818650	0.073439	-0.429479	-0.635046	-0.068715	-0.490321	-0.782559	-0.083714	0.577743	-0.216347
3629	8.779651	0.552085	1.883488	-1.027144	-0.071430	-0.562684	-0.634024	-0.058748	-0.490920	-0.785709	-0.074529	0.582179	-0.195384
3630	10.373124	0.241208	2.856811	-1.016415	-0.097032	-0.532842	-0.635096	-0.054058	-0.491082	-0.787952	-0.065120	0.586758	-0.174943
3631	10.879355	-0.533379	3.141604	-0.870976	0.003771	-0.262418	-0.635643	-0.047004	-0.491991	-0.789950	-0.054601	0.589293	-0.160411
3632	9.589397	-0.614458	2.913582	-0.840009	0.023703	-0.086450	-0.635151	-0.032181	-0.494463	-0.791294	-0.042265	0.591467	-0.149112
3633	8.645734	-0.149729	2.670803	-0.814952	0.069990	-0.025531	-0.634404	-0.017646	-0.495891	-0.792816	-0.029630	0.592673	-0.138938
3634	8.691433	-0.214820	2.814103	-0.758498	0.011420	-0.104350	-0.634985	-0.002305	-0.496503	-0.793579	-0.018801	0.594501	-0.128244
3635	8.996874	-0.359186	3.119772	-0.560833	-0.029865	-0.136379	-0.636608	0.009294	-0.497051	-0.793778	-0.011800	0.596296	-0.119199
3636	9.079833	-0.316456	3.142678	-0.346334	-0.061593	-0.113535	-0.635052	0.013994	-0.495917	-0.793355	-0.007795	0.598090	-0.113205
3637	8.887460	-0.006329	2.686631	-0.086451	-0.046996	-0.050643	-0.637710	0.015745	-0.494415	-0.792974	-0.007379	0.598989	-0.111136
3638	9.200649	0.211408	2.290232	0.183488	-0.035449	0.077719	-0.638370	0.016015	-0.494405	-0.792324	-0.009430	0.599182	-0.114519
3639	9.661183	0.022986	2.947634	0.379636	0.033529	0.241425	-0.639307	0.014733	-0.492187	-0.792120	-0.012777	0.597784	-0.122628
3640	9.881063	0.167077	2.917971	0.478952	0.045719	0.195831	-0.637959	0.011178	-0.494109	-0.792003	-0.017905	0.595936	-0.131419
3641	10.242094	-0.070860	3.080583	0.523190	0.044056	0.162634	-0.635966	0.008994	-0.494693	-0.791915	-0.024500	0.593878	-0.139927
3642	10.245396	-1.522326	3.500533	0.445264	-0.005218	0.316395	-0.635957	0.006368	-0.494614	-0.790685	-0.027801	0.592868	-0.150173
3643	8.493736	-1.733606	2.012518	0.319400	-0.017745	0.325186	-0.634620	0.006966	-0.497111	-0.789327	-0.029379	0.592353	-0.158799
3644	9.779155	-1.555276	2.450269	0.434770	-0.195751	0.235559	-0.638328	0.003847	-0.493857	-0.785944	-0.034067	0.594201	-0.167502
3645	9.561037	-2.224391	2.540215	0.654256	-0.198999	0.226224	-0.641779	-0.000529	-0.489315	-0.782311	-0.042622	0.595266	-0.178413
3646	9.186876	-3.005286	2.322237	0.836980	-0.255162	0.373837	-0.646434	-0.004247	-0.483040	-0.777070	-0.052163	0.596517	-0.193929
3647	8.792703	-3.029177	2.154242	0.815561	-0.248144	0.495103	-0.652541	-0.008260	-0.476497	-0.771178	-0.060084	0.597675	-0.210854
3648	9.157636	-2.959325	2.566051	0.743365	-0.259030	0.443968	-0.656417	-0.011411	-0.471082	-0.765177	-0.067322	0.599005	-0.226196
3649	9.253131	-2.789243	2.917368	0.728625	-0.265394	0.409103	-0.663335	-0.016295	-0.461918	-0.759028	-0.074888	0.600298	-0.240647
3650	8.808106	-2.746060	2.870150	0.701283	-0.281135	0.429998	-0.666955	-0.017254	-0.454541	-0.752406	-0.081713	0.601777	-0.255094
3651	8.550016	-2.786610	2.785943	0.638416	-0.287113	0.402215	-0.673073	-0.018779	-0.448079	-0.745738	-0.087994	0.603476	-0.268232
3652	8.554347	-2.851355	2.930204	0.547553	-0.248723	0.339795	-0.678003	-0.016817	-0.443136	-0.739868	-0.093382	0.604823	-0.279398
3653	8.443564	-2.734025	2.503427	0.395532	-0.212124	0.209471	-0.683333	-0.019175	-0.435775	-0.735341	-0.097885	0.606155	-0.286825
3654	8.659502	-3.402923	1.796398	0.233610	-0.145782	0.075901	-0.686807	-0.022475	-0.428973	-0.732647	-0.101259	0.607128	-0.290466
3655	9.524091	-3.821123	1.184495	0.105187	0.089221	-0.138333	-0.687850	-0.026776	-0.428524	-0.734260	-0.103897	0.605003	-0.289895
3656	10.082834	-3.022144	1.819789	0.043613	0.436004	-0.486935	-0.684468	-0.033148	-0.435649	-0.742193	-0.107895	0.597318	-0.284111
3657	11.114293	-1.950217	3.310062	0.075565	0.483994	-0.997974	-0.672800	-0.055126	-0.448276	-0.753235	-0.118084	0.587497	-0.271185
3658	9.957995	-0.012114	2.805027	0.141662	0.461751	-0.710772	-0.661910	-0.082790	-0.459957	-0.762057	-0.126050	0.578041	-0.263152
3659	9.835923	-0.877806	3.035239	-0.087456	0.349984	-0.401568	-0.652495	-0.097992	-0.474539	-0.768339	-0.127482	0.572212	-0.256859
3660	7.852522	-0.520811	2.805258	-0.365236	0.426233	-0.413101	-0.641682	-0.102974	-0.487348	-0.776180	-0.124406	0.566461	-0.247364
3661	7.750733	-0.504794	2.545982	-0.449655	0.227265	-0.390856	-0.635793	-0.104870	-0.494979	-0.781695	-0.120705	0.564227	-0.236710
3662	9.039970	-0.432712	3.369553	-0.285476	0.034236	-0.337603	-0.632057	-0.107409	-0.498872	-0.784326	-0.119885	0.564238	-0.228243
3663	10.463338	-0.781343	3.937055	-0.086567	0.011277	-0.125154	-0.630978	-0.109167	-0.501020	-0.785187	-0.119879	0.564231	-0.225286
3664	9.777524	-0.693696	4.007416	0.080225	0.047863	0.132536	-0.629615	-0.110755	-0.505534	-0.784920	-0.119431	0.563465	-0.228351
3665	8.455604	-0.426466	3.697921	0.136018	0.001248	0.097115	-0.630920	-0.108521	-0.508375	-0.784137	-0.120452	0.563105	-0.231371
3666	8.067183	-0.258399	3.728658	0.153696	-0.102778	0.046099	-0.632413	-0.109574	-0.502728	-0.782383	-0.122808	0.564148	-0.233521
3667	8.505442	-0.176957	3.913753	0.235596	-0.248166	0.028159	-0.636286	-0.112331	-0.497311	-0.778856	-0.127328	0.567004	-0.235962
3668	8.881438	-0.016876	3.633729	0.301731	-0.286071	0.068022	-0.643441	-0.117175	-0.491565	-0.774487	-0.132594	0.570223	-0.239654
3669	9.032194	-0.062858	3.503680	0.354189	-0.217824	0.142232	-0.649038	-0.121766	-0.482667	-0.770372	-0.137517	0.572249	-0.245249
3670	8.951626	0.194573	2.896595	0.407651	-0.132632	0.256539	-0.652786	-0.122998	-0.475690	-0.766424	-0.141510	0.573002	-0.253453
3671	9.680157	-0.068906	2.888121	0.408711	-0.051715	0.422635	-0.656638	-0.123493	-0.472383	-0.762500	-0.143245	0.572877	-0.264361
3672	9.879614	-0.025420	3.191649	0.314551	0.070779	0.449454	-0.659427	-0.118683	-0.472398	-0.759975	-0.142515	0.571419	-0.274969
3673	9.781737	-0.130826	3.153320	0.263258	0.194612	0.376586	-0.658365	-0.111991	-0.474170	-0.759367	-0.141240	0.568056	-0.284123
3674	10.385024	-0.885880	3.792092	0.217730	0.281957	0.381506	-0.655671	-0.107151	-0.483172	-0.759737	-0.138603	0.563617	-0.293128
3675	9.463898	-1.592736	3.449785	0.096660	0.285612	0.441983	-0.651422	-0.096502	-0.491411	-0.760087	-0.133503	0.559895	-0.301600
3676	8.667395	-1.799999	3.053599	0.048859	0.206193	0.420857	-0.648762	-0.088657	-0.497721	-0.759685	-0.128285	0.557600	-0.309038
3677	9.353236	-1.804707	3.386368	0.087064	0.065056	0.259960	-0.646402	-0.079621	-0.500059	-0.758593	-0.126377	0.556732	-0.314030
3678	8.885216	-1.964464	3.268993	0.283961	-0.011422	0.205904	-0.646918	-0.077800	-0.502387	-0.756433	-0.128455	0.555665	-0.320226
3679	8.412041	-2.287463	2.537148	0.411130	-0.165467	0.235674	-0.651575	-0.078874	-0.499036	-0.752000	-0.133153	0.556133	-0.327846
3680	8.975144	-2.512387	2.683171	0.382881	-0.251225	0.246092	-0.656365	-0.080374	-0.493504	-0.746528	-0.137810	0.558063	-0.335067
3681	9.806605	-2.577041	3.055308	0.334027	-0.223977	0.136547	-0.661292	-0.082022	-0.487317	-0.742151	-0.142781	0.559574	-0.340150
3682	9.672602	-2.549901	3.339671	0.216910	-0.123495	0.189488	-0.664498	-0.082810	-0.482177	-0.738838	-0.144722	0.560496	-0.344989
3683	8.818251	-2.122494	3.549518	0.106110	-0.111814	0.180946	-0.666902	-0.079263	-0.480379	-0.736004	-0.145009	0.561980	-0.348496
3684	8.271641	-1.953269	3.598454	0.055067	-0.173335	0.129355	-0.673550	-0.076766	-0.475412	-0.732983	-0.145573	0.564553	-0.350464
3685	8.119247	-2.269335	3.321436	-0.015252	-0.251860	0.105793	-0.676775	-0.074384	-0.469552	-0.729424	-0.145861	0.568675	-0.351105
3686	8.521999	-2.485957	3.279991	-0.073725	-0.314011	0.027369	-0.681962	-0.073387	-0.465020	-0.725928	-0.146557	0.573907	-0.349543
3687	8.786666	-2.638237	3.015042	-0.160757	-0.242893	0.043580	-0.688631	-0.069810	-0.458058	-0.723286	-0.145319	0.578690	-0.347646
3688	8.757123	-2.753713	2.723514	-0.192274	-0.130240	0.010850	-0.692095	-0.066142	-0.455723	-0.722210	-0.143382	0.581955	-0.345228
3689	8.943909	-2.930707	2.338942	-0.230886	0.023941	-0.049613	-0.692393	-0.059524	-0.454669	-0.723460	-0.140318	0.583083	-0.341951
3690	9.225835	-2.922556	2.700597	-0.228027	0.142602	-0.207117	-0.691037	-0.059453	-0.459151	-0.727161	-0.138450	0.582021	-0.336631
3691	9.114550	-2.791526	2.792203	-0.121012	0.237843	-0.255163	-0.687933	-0.065434	-0.464687	-0.731927	-0.137874	0.578691	-0.332251
3692	9.435781	-2.766466	2.911051	-0.064300	0.307959	-0.300439	-0.682564	-0.070801	-0.473255	-0.737628	-0.138365	0.573793	-0.327905
3693	10.492658	-2.487927	3.684818	0.065290	0.437633	-0.509648	-0.673457	-0.081208	-0.484712	-0.745707	-0.142080	0.565486	-0.322427
3694	9.907094	-1.056239	3.750207	0.241337	0.336898	-0.613614	-0.663761	-0.105279	-0.497234	-0.752702	-0.150427	0.557136	-0.316876
3695	9.440904	-1.015209	3.035144	0.220820	0.184889	-0.380304	-0.655462	-0.122950	-0.503303	-0.756448	-0.156625	0.551824	-0.314238
3696	9.227491	-0.930850	2.816085	0.017529	0.158308	-0.259459	-0.652232	-0.132552	-0.506544	-0.759748	-0.158761	0.548528	-0.310958
3697	8.193432	-0.537593	2.521106	-0.229984	0.136099	-0.262494	-0.647414	-0.136709	-0.512846	-0.763545	-0.157143	0.547104	-0.304929
3698	8.410163	-0.147794	2.226240	-0.341750	-0.015229	-0.358556	-0.644876	-0.138306	-0.515791	-0.766597	-0.155930	0.548301	-0.295603
3699	9.596264	-0.308649	2.680827	-0.262875	-0.099613	-0.386732	-0.646699	-0.142734	-0.516787	-0.768519	-0.156631	0.550248	-0.286483
3700	10.763185	-0.409254	3.189987	-0.068577	-0.055372	-0.215142	-0.646559	-0.147726	-0.515439	-0.769342	-0.158259	0.550846	-0.282199
3701	10.179885	-0.691333	3.247873	0.144719	0.047922	-0.000084	-0.645602	-0.152809	-0.517126	-0.769340	-0.160154	0.549406	-0.283936
3702	8.724435	-0.302949	3.282182	0.172520	0.030351	0.016964	-0.644659	-0.157498	-0.517226	-0.769012	-0.162451	0.548042	-0.286147
3703	8.225710	0.104036	3.086415	0.134661	-0.051040	-0.052187	-0.644124	-0.160261	-0.516890	-0.768249	-0.165351	0.547993	-0.286629
3704	8.674623	0.343085	3.292530	0.128755	-0.169302	-0.144046	-0.648610	-0.166285	-0.514082	-0.766782	-0.169865	0.549409	-0.285202
3705	9.325990	0.220034	3.377429	0.119247	-0.214083	-0.084717	-0.651281	-0.171505	-0.507850	-0.764446	-0.173851	0.551814	-0.284428
3706	9.403440	0.151162	3.398874	0.116003	-0.190893	-0.007863	-0.654872	-0.175894	-0.502384	-0.761965	-0.176797	0.554072	-0.284879
3707	9.102371	0.274813	3.426960	0.133428	-0.158926	0.063642	-0.658073	-0.177648	-0.497395	-0.759322	-0.179066	0.556035	-0.286688
3708	8.908335	0.367356	3.331062	0.140942	-0.162898	0.093225	-0.661286	-0.177474	-0.491842	-0.756458	-0.181100	0.558061	-0.289037
3709	9.049507	0.355007	3.240455	0.135404	-0.183285	0.164731	-0.667258	-0.177726	-0.487593	-0.752932	-0.182436	0.560701	-0.292274
3710	9.136347	0.200176	3.124861	0.081982	-0.149952	0.233046	-0.672711	-0.174649	-0.483808	-0.749569	-0.181934	0.563352	-0.296109
3711	9.341853	0.346499	2.904272	0.074066	-0.096789	0.243702	-0.676460	-0.168513	-0.480106	-0.746739	-0.180973	0.565296	-0.300116
3712	9.616103	-0.181331	3.006648	0.058804	0.032525	0.348883	-0.680707	-0.163170	-0.479706	-0.744773	-0.177713	0.565737	-0.306061
3713	9.945213	-0.430850	3.363544	0.083419	0.200062	0.447060	-0.679389	-0.153427	-0.483996	-0.743961	-0.172784	0.563853	-0.314226
3714	9.640698	-0.849151	3.669718	0.110172	0.358243	0.485809	-0.677011	-0.140050	-0.490591	-0.744505	-0.166684	0.559499	-0.323867
3715	9.742365	-0.864197	4.073948	0.092500	0.335679	0.479712	-0.672215	-0.129643	-0.500946	-0.744809	-0.160619	0.555481	-0.333018
3716	9.093083	-1.313690	3.515942	-0.040946	0.227731	0.424784	-0.669405	-0.120517	-0.509865	-0.744601	-0.153768	0.553735	-0.339562
3717	9.076389	-1.393068	2.803310	-0.214069	0.066080	0.246889	-0.669025	-0.108579	-0.513579	-0.744312	-0.147503	0.554976	-0.340945
3718	9.705966	-1.450598	3.126941	-0.207622	0.022986	0.089848	-0.669277	-0.100221	-0.518938	-0.744557	-0.143254	0.556345	-0.339990
3719	8.866960	-1.833437	2.835777	-0.011704	0.005562	0.117046	-0.668883	-0.095493	-0.520820	-0.743857	-0.141850	0.556719	-0.341496
3720	8.625695	-2.353498	2.635392	0.126026	-0.089491	0.205361	-0.670364	-0.093329	-0.518267	-0.741087	-0.142046	0.557801	-0.345646
3721	8.858635	-2.490289	2.531208	0.131389	-0.161874	0.244441	-0.675146	-0.091061	-0.515555	-0.737182	-0.142461	0.560047	-0.350164
3722	9.671038	-2.507332	2.783394	0.063711	-0.140314	0.224768	-0.680333	-0.087284	-0.512285	-0.733838	-0.141866	0.562336	-0.353742
3723	9.786275	-2.722714	3.073075	-0.000380	-0.055266	0.178137	-0.681560	-0.082908	-0.509557	-0.731911	-0.140301	0.563748	-0.356105
3724	8.990024	-2.344548	3.300250	-0.021849	-0.049144	0.146654	-0.685285	-0.075067	-0.509506	-0.730367	-0.138676	0.565068	-0.357816
3725	8.168156	-2.258322	3.165494	-0.034751	-0.088679	0.127252	-0.687683	-0.072484	-0.507990	-0.728508	-0.137388	0.567048	-0.358968
3726	8.231987	-2.616199	2.989427	-0.115148	-0.189431	0.127246	-0.690506	-0.065641	-0.504807	-0.725752	-0.135621	0.571014	-0.358936
3727	8.646564	-2.803967	3.403341	-0.103534	-0.254035	0.055592	-0.695187	-0.063004	-0.498405	-0.722682	-0.135284	0.575660	-0.357833
3728	8.843208	-2.920156	3.220383	-0.086098	-0.219954	0.045212	-0.701575	-0.059119	-0.493676	-0.720049	-0.135086	0.579608	-0.356840
3729	8.627255	-2.871219	2.913709	-0.064470	-0.201764	-0.001943	-0.707309	-0.060661	-0.485638	-0.717851	-0.135553	0.583028	-0.355519
3730	8.739532	-2.887374	2.530727	-0.025468	-0.145112	-0.062938	-0.713157	-0.061896	-0.479961	-0.716650	-0.136982	0.585147	-0.353909
3731	9.152568	-3.075988	2.143185	0.017648	-0.042391	-0.116772	-0.713827	-0.063308	-0.478142	-0.716871	-0.138804	0.585390	-0.352347
3732	9.196608	-2.977677	2.438977	0.137372	0.097534	-0.235352	-0.713524	-0.071866	-0.478841	-0.719271	-0.142843	0.582394	-0.350801
3733	9.039002	-2.814901	2.769402	0.260968	0.282052	-0.354726	-0.710268	-0.085043	-0.483600	-0.724193	-0.148611	0.575550	-0.349572
3734	10.418026	-2.741333	3.828218	0.417333	0.246581	-0.530391	-0.702993	-0.106568	-0.491712	-0.729420	-0.159022	0.567461	-0.347343
3735	10.204008	-1.046897	3.772537	0.680126	0.236812	-0.578498	-0.695999	-0.137298	-0.493556	-0.733794	-0.173699	0.557414	-0.347368
3736	9.188510	-0.969995	2.654196	0.767303	0.112891	-0.178913	-0.690615	-0.161412	-0.495258	-0.733531	-0.186151	0.549769	-0.353602
3737	9.910077	-0.755163	2.643007	0.634162	0.057356	-0.151553	-0.690591	-0.177087	-0.490832	-0.732760	-0.196602	0.543920	-0.358556
3738	8.906348	-0.957375	2.610044	0.417606	0.179040	0.001062	-0.687375	-0.191439	-0.490087	-0.733018	-0.201431	0.538313	-0.363772
3739	8.341344	-0.282205	2.141167	0.282285	0.048093	-0.033968	-0.685244	-0.200425	-0.488307	-0.732572	-0.205521	0.535519	-0.366495
3740	8.803061	-0.328708	2.476098	0.245169	-0.092043	-0.006266	-0.686308	-0.204619	-0.485356	-0.730611	-0.209856	0.535070	-0.368602
3741	9.928123	-0.477166	3.174411	0.335939	-0.132125	0.133113	-0.690030	-0.206507	-0.481156	-0.726715	-0.214287	0.535193	-0.373543
3742	10.353094	-0.626708	3.196364	0.449100	-0.072937	0.298762	-0.693496	-0.208543	-0.475907	-0.721734	-0.218151	0.534180	-0.382310
3743	9.433590	-0.579199	3.126269	0.458235	-0.013244	0.292651	-0.696316	-0.208230	-0.470091	-0.717242	-0.221731	0.532246	-0.391297
3744	8.582083	-0.528952	3.195082	0.395684	-0.022853	0.281329	-0.702703	-0.210322	-0.462717	-0.713002	-0.224593	0.530730	-0.399390
3745	8.459637	-0.608648	3.472815	0.373052	-0.135691	0.246176	-0.707513	-0.209490	-0.455823	-0.707833	-0.228384	0.530880	-0.406177
3746	8.883666	-0.482452	3.585885	0.405100	-0.215610	0.249399	-0.710325	-0.211528	-0.449922	-0.701631	-0.233211	0.531787	-0.412951
3747	9.072902	-0.576634	3.614072	0.433386	-0.233072	0.285069	-0.717803	-0.212017	-0.438955	-0.694696	-0.238190	0.532858	-0.420387
3748	9.068921	-0.435131	3.553223	0.456071	-0.199969	0.281592	-0.723430	-0.211094	-0.429027	-0.687975	-0.243204	0.533139	-0.428142
3749	8.943232	-0.306750	3.456256	0.468179	-0.156021	0.263330	-0.730926	-0.208830	-0.417216	-0.681726	-0.248196	0.532578	-0.435901
3750	9.005597	-0.090901	3.206064	0.449919	-0.091319	0.270530	-0.736521	-0.210916	-0.409717	-0.676101	-0.252266	0.531233	-0.443893
3751	9.488563	-0.279178	3.393202	0.401780	-0.068405	0.270832	-0.739986	-0.211558	-0.405362	-0.670922	-0.255490	0.529962	-0.451364
3752	9.431334	-0.104690	3.244461	0.297166	0.001754	0.199782	-0.743991	-0.209724	-0.400559	-0.667593	-0.257357	0.528290	-0.457161
3753	9.577381	-0.110119	3.182896	0.209575	0.080086	0.150564	-0.745051	-0.209185	-0.400278	-0.666006	-0.257948	0.526082	-0.461668
3754	10.798804	-0.888297	3.676307	0.113832	0.156967	0.274325	-0.746361	-0.207237	-0.402335	-0.664517	-0.255140	0.524372	-0.467285
3755	9.345087	-1.991539	3.151790	-0.048539	0.227761	0.423168	-0.747300	-0.195312	-0.406039	-0.663201	-0.248037	0.523943	-0.473419
3756	8.416386	-2.356662	2.645025	-0.189338	0.116084	0.390006	-0.747843	-0.179629	-0.411514	-0.661632	-0.240347	0.526139	-0.477131
3757	9.458504	-2.575264	3.165073	-0.047406	-0.070002	0.091813	-0.748270	-0.170505	-0.411988	-0.660260	-0.239513	0.527990	-0.477406
3758	9.396620	-2.823375	2.819133	0.249767	-0.155674	0.120374	-0.751743	-0.170189	-0.406956	-0.656265	-0.243025	0.528263	-0.480825
3759	8.469660	-3.305203	2.327616	0.350087	-0.168764	0.354583	-0.757483	-0.165621	-0.401034	-0.649316	-0.245537	0.528879	-0.488248
3760	8.893639	-3.188661	2.435708	0.268956	-0.204057	0.299822	-0.763386	-0.158878	-0.392436	-0.642883	-0.247854	0.530386	-0.493924
3761	9.294020	-2.846878	3.048779	0.193049	-0.173326	0.103904	-0.767681	-0.158199	-0.383969	-0.639008	-0.250965	0.531315	-0.496377
3762	8.759860	-2.668230	2.894165	0.195794	-0.186511	0.117712	-0.770510	-0.157761	-0.377097	-0.634860	-0.254081	0.532366	-0.498981
3763	8.330877	-2.758439	3.043231	0.128174	-0.249556	0.056616	-0.775993	-0.155982	-0.369127	-0.630926	-0.257579	0.534636	-0.499750
3764	8.476481	-2.841480	2.975729	0.147943	-0.306632	0.115741	-0.778967	-0.153898	-0.361432	-0.625718	-0.261275	0.537643	-0.501151
3765	8.663765	-3.284565	2.945723	0.200025	-0.317738	0.125228	-0.784867	-0.152574	-0.350573	-0.619922	-0.265547	0.540352	-0.503191
3766	8.957034	-3.091554	2.825469	0.242698	-0.305429	0.098122	-0.791030	-0.155143	-0.338078	-0.614323	-0.270577	0.542230	-0.505353
3767	9.075258	-2.826676	2.928208	0.298503	-0.231078	0.012681	-0.794271	-0.155151	-0.329107	-0.609992	-0.276337	0.542202	-0.507508
3768	8.978615	-2.741316	2.747630	0.314856	-0.144836	-0.029016	-0.795646	-0.158588	-0.320743	-0.606964	-0.281971	0.540630	-0.509712
3769	8.930984	-2.577365	2.666316	0.269220	-0.076180	-0.089771	-0.798588	-0.163406	-0.313712	-0.605462	-0.286859	0.538386	-0.511143
3770	9.043501	-2.487937	2.614141	0.234137	0.022802	-0.195796	-0.796728	-0.169764	-0.312272	-0.606356	-0.291580	0.534613	-0.511373
3771	8.970687	-2.448817	2.645437	0.191702	0.158536	-0.299973	-0.793106	-0.180897	-0.314362	-0.609919	-0.295340	0.529056	-0.510757
3772	9.588785	-2.421750	2.791355	0.223585	0.282043	-0.397313	-0.786283	-0.193199	-0.319919	-0.615609	-0.299388	0.520985	-0.509870
3773	10.889738	-2.014393	3.580689	0.392449	0.243095	-0.628026	-0.777177	-0.213897	-0.326449	-0.622065	-0.308092	0.510255	-0.507694
3774	9.667543	-0.577939	2.830316	0.595075	0.261580	-0.328854	-0.769627	-0.240408	-0.333609	-0.624349	-0.316172	0.498912	-0.511186
3775	10.151460	-1.108467	2.574287	0.526302	0.116406	0.020838	-0.766439	-0.250493	-0.331463	-0.621883	-0.321206	0.492274	-0.517450
3776	9.268723	-1.460405	2.376586	0.315111	0.214594	0.111473	-0.763371	-0.257780	-0.332156	-0.620802	-0.321811	0.487074	-0.523260
3777	8.292306	-1.207922	2.034686	0.118720	0.184215	0.155391	-0.762679	-0.255220	-0.337243	-0.620128	-0.319734	0.484662	-0.527554
3778	8.469955	-0.787025	2.031732	0.175892	0.016700	0.008193	-0.761606	-0.256573	-0.338725	-0.619083	-0.321669	0.482680	-0.529419
3779	9.664602	-1.078441	2.871686	0.313908	-0.041380	0.102053	-0.761509	-0.253567	-0.335902	-0.615490	-0.324929	0.480660	-0.533441
3780	10.413189	-1.221772	2.958893	0.499077	0.001976	0.288431	-0.764976	-0.253937	-0.331279	-0.609157	-0.328268	0.477185	-0.541721
3781	9.886480	-0.956804	3.115273	0.633044	0.049015	0.349124	-0.767257	-0.254018	-0.326659	-0.601539	-0.332032	0.472127	-0.552270
3782	8.833192	-0.873217	3.179537	0.642302	-0.019244	0.367921	-0.770486	-0.251643	-0.320272	-0.592972	-0.336474	0.467688	-0.562527
3783	8.501813	-0.936498	3.232298	0.651322	-0.114371	0.309139	-0.774257	-0.249853	-0.311787	-0.583908	-0.342510	0.463886	-0.571444
3784	8.686597	-0.948681	3.312604	0.655024	-0.211283	0.246954	-0.781863	-0.250060	-0.301472	-0.574590	-0.350258	0.460541	-0.578850
3785	8.983280	-0.952970	3.470344	0.732140	-0.238547	0.269378	-0.785803	-0.250276	-0.287500	-0.564016	-0.358860	0.456748	-0.586931
3786	9.020436	-0.850725	3.415250	0.780258	-0.236506	0.335530	-0.790010	-0.250499	-0.273262	-0.552245	-0.367329	0.452626	-0.596008
3787	8.975711	-0.650252	3.101935	0.817404	-0.209224	0.363380	-0.796473	-0.248122	-0.258693	-0.539888	-0.375464	0.447876	-0.605768
3788	9.379070	-0.794621	2.892008	0.813646	-0.180400	0.413268	-0.801601	-0.244874	-0.246354	-0.527080	-0.382682	0.443024	-0.616012
3789	9.781454	-0.973326	3.374131	0.787737	-0.076068	0.445126	-0.808865	-0.237235	-0.233122	-0.514787	-0.387900	0.437529	-0.626974
3790	9.447450	-0.659710	3.371784	0.744759	0.041205	0.406248	-0.811729	-0.230040	-0.225064	-0.504204	-0.391467	0.430876	-0.637869
3791	9.746156	-0.700001	3.710569	0.715658	0.111916	0.309767	-0.813603	-0.228849	-0.222395	-0.495561	-0.394537	0.423027	-0.647926
3792	9.381542	-1.037432	3.774722	0.598144	0.086541	0.316995	-0.815489	-0.224199	-0.219920	-0.487435	-0.396645	0.416909	-0.656709
3793	8.041816	-1.475131	2.685600	0.396686	0.112819	0.327952	-0.818663	-0.219654	-0.221123	-0.480913	-0.396278	0.413203	-0.664041
3794	9.288328	-2.104078	3.274990	0.312777	-0.023978	0.264398	-0.820684	-0.212647	-0.219390	-0.474734	-0.397421	0.411395	-0.668908
3795	9.593512	-2.744349	3.423478	0.437683	-0.037179	0.204799	-0.821117	-0.209096	-0.216422	-0.468186	-0.400366	0.407553	-0.674099
3796	9.526067	-3.063180	3.330906	0.634580	-0.160834	0.249253	-0.824493	-0.207580	-0.207814	-0.458414	-0.406420	0.402493	-0.680205
3797	8.698044	-2.415319	2.901615	0.796135	-0.238167	0.326865	-0.828683	-0.205413	-0.196687	-0.445477	-0.414244	0.396531	-0.687543
3798	8.754140	-2.804744	2.950467	0.852416	-0.267457	0.379003	-0.835423	-0.198610	-0.182555	-0.431026	-0.422449	0.390290	-0.695289
3799	9.104844	-2.692425	3.278116	0.780114	-0.223752	0.297392	-0.839001	-0.195258	-0.166277	-0.418434	-0.429866	0.383951	-0.701933
3800	9.052658	-2.401514	3.574030	0.622429	-0.167312	0.337227	-0.843335	-0.190887	-0.154711	-0.407041	-0.434810	0.379499	-0.707982
3801	8.522872	-2.271131	3.609917	0.442871	-0.180508	0.274815	-0.847526	-0.184828	-0.145349	-0.397845	-0.438799	0.377188	-0.711972
3802	8.132084	-2.515551	3.625150	0.366390	-0.226980	0.272254	-0.849341	-0.176380	-0.137141	-0.389043	-0.442892	0.376173	-0.714833
3803	8.188118	-2.928524	3.608290	0.322448	-0.331669	0.280860	-0.852771	-0.169805	-0.124222	-0.379584	-0.447902	0.376736	-0.716498
3804	8.441279	-2.939032	3.483645	0.256169	-0.372362	0.233003	-0.857403	-0.163821	-0.109332	-0.371147	-0.453427	0.377986	-0.716785
3805	8.601967	-3.017707	3.009063	0.193987	-0.346563	0.181823	-0.859383	-0.158625	-0.095529	-0.364057	-0.458312	0.379554	-0.716485
3806	8.951733	-3.182832	2.741965	0.154231	-0.239342	0.052346	-0.861190	-0.156421	-0.085472	-0.360092	-0.462484	0.379585	-0.715792
3807	9.239397	-3.143640	2.486475	0.154680	-0.069408	-0.082334	-0.862951	-0.157900	-0.079172	-0.359191	-0.465074	0.377285	-0.715782
3808	9.157491	-3.024985	2.356880	0.179246	0.061744	-0.202431	-0.862134	-0.164805	-0.079052	-0.360903	-0.467023	0.372410	-0.716205
3809	10.009500	-2.863851	2.930311	0.176210	0.169761	-0.304922	-0.859167	-0.173296	-0.082926	-0.364738	-0.467979	0.366014	-0.716934
3810	10.137960	-1.595885	3.417567	0.230940	0.209018	-0.486508	-0.855366	-0.190056	-0.088023	-0.371080	-0.470221	0.356624	-0.716945
3811	9.347521	-1.229639	2.741260	0.227742	0.199489	-0.312241	-0.851200	-0.202133	-0.091583	-0.374707	-0.471134	0.349122	-0.718151
3812	9.423794	-1.497795	2.784108	0.097998	0.162951	-0.264824	-0.848767	-0.210918	-0.094538	-0.378740	-0.471391	0.344015	-0.718332
3813	8.708739	-1.460788	2.626813	-0.061898	0.182473	-0.197255	-0.845127	-0.220356	-0.099489	-0.383291	-0.469539	0.341858	-0.718160
3814	8.337351	-0.875181	2.643730	-0.202717	0.107582	-0.192815	-0.842538	-0.230074	-0.104964	-0.388717	-0.467773	0.342154	-0.716253
3815	9.018608	-0.808320	3.093851	-0.228046	-0.025698	-0.219184	-0.840623	-0.238431	-0.109355	-0.393703	-0.467766	0.343750	-0.712761
3816	10.101964	-1.000920	3.865141	-0.120392	-0.041405	-0.187946	-0.839027	-0.242567	-0.108922	-0.397244	-0.468718	0.344056	-0.710019
3817	9.983875	-1.214006	3.908420	-0.011144	-0.037360	-0.059155	-0.838744	-0.246707	-0.109269	-0.397845	-0.469469	0.344118	-0.709155
3818	9.078888	-1.183474	3.825640	0.070037	-0.067134	0.028477	-0.837453	-0.245625	-0.106362	-0.396345	-0.470803	0.343952	-0.709192
3819	8.321079	-1.016932	3.402403	0.111278	-0.143574	0.051552	-0.840260	-0.249046	-0.100357	-0.393504	-0.473248	0.344132	-0.709059
3820	8.317324	-0.825104	3.400379	0.158585	-0.234266	-0.032601	-0.839529	-0.249690	-0.092611	-0.390871	-0.478056	0.343438	-0.707624
3821	8.791244	-0.531764	3.287066	0.242944	-0.281706	-0.060851	-0.840132	-0.251898	-0.082518	-0.387416	-0.484227	0.341714	-0.706162
3822	9.080854	-0.561430	3.110456	0.307768	-0.216658	-0.011963	-0.841006	-0.256762	-0.070239	-0.383138	-0.489761	0.338945	-0.706014
3823	9.067369	-0.004615	2.818443	0.333926	-0.125066	0.042238	-0.841341	-0.257155	-0.061297	-0.378393	-0.493681	0.335661	-0.707410
3824	9.237864	0.027571	2.848862	0.310576	-0.008487	0.185711	-0.841790	-0.255851	-0.055478	-0.372658	-0.494915	0.333180	-0.710758
3825	9.453773	-0.017179	3.216131	0.193969	0.073667	0.230810	-0.843807	-0.249673	-0.053761	-0.367956	-0.493676	0.332174	-0.714530
3826	9.665263	-0.089884	3.040714	0.031785	0.101075	0.230528	-0.845657	-0.243716	-0.056261	-0.365039	-0.490951	0.333271	-0.717387
3827	10.131099	-1.056901	3.636060	-0.009205	0.261824	0.287107	-0.848263	-0.236740	-0.063473	-0.362781	-0.485117	0.334292	-0.722011
3828	10.625381	-1.788023	3.950805	-0.016852	0.237084	0.452944	-0.850616	-0.224493	-0.071898	-0.357997	-0.478540	0.337218	-0.727407
3829	9.508151	-1.942147	3.388444	-0.119487	0.228915	0.381532	-0.854031	-0.211154	-0.080030	-0.355148	-0.471666	0.340950	-0.731543
3830	9.135876	-1.553125	3.182236	-0.051996	0.101606	0.133153	-0.855715	-0.205142	-0.086741	-0.354406	-0.468923	0.342268	-0.733049
3831	8.071854	-1.389490	2.381031	0.136090	0.035709	0.146184	-0.856649	-0.199467	-0.088069	-0.351254	-0.468278	0.341388	-0.735384
3832	8.499187	-2.003352	2.241349	0.241725	-0.092001	0.204956	-0.858011	-0.196210	-0.084442	-0.345368	-0.469943	0.340418	-0.737557
3833	9.408274	-2.585093	2.335557	0.250984	-0.154796	0.177042	-0.860186	-0.190769	-0.079186	-0.339331	-0.472684	0.339488	-0.739035
3834	10.305941	-2.535373	2.850655	0.074482	-0.119114	0.195242	-0.860010	-0.187010	-0.070297	-0.334954	-0.473644	0.341061	-0.739692
3835	9.667379	-2.231923	3.126394	-0.031100	-0.089293	0.139681	-0.860980	-0.180975	-0.067406	-0.332550	-0.473753	0.343513	-0.739572
3836	8.360917	-1.727133	3.275145	-0.032600	-0.109004	0.085295	-0.862184	-0.178788	-0.066433	-0.330874	-0.474585	0.345552	-0.738841
3837	8.057436	-2.030158	3.253627	-0.066749	-0.185073	0.055506	-0.861712	-0.176784	-0.060607	-0.329388	-0.476427	0.348348	-0.737004
3838	7.948179	-2.375746	3.418307	-0.110009	-0.257283	0.003113	-0.864011	-0.175920	-0.054257	-0.328619	-0.479490	0.351713	-0.733755
3839	8.582780	-2.117505	3.061065	-0.248350	-0.285167	0.055841	-0.864994	-0.179359	-0.045370	-0.328144	-0.481550	0.357816	-0.729657
3840	8.834197	-2.486461	2.643211	-0.358565	-0.218318	0.077360	-0.864933	-0.177245	-0.037697	-0.328920	-0.481836	0.365237	-0.725430
3841	9.176030	-2.946806	1.418066	-0.403569	-0.039446	0.062389	-0.866036	-0.171629	-0.034551	-0.331552	-0.479207	0.372039	-0.722510
3842	9.689010	-3.405361	1.656354	-0.334924	0.196203	-0.071340	-0.865980	-0.172097	-0.041140	-0.337263	-0.474694	0.374904	-0.721365
3843	9.346743	-3.151168	2.205428	-0.157452	0.484413	-0.144384	-0.863208	-0.176589	-0.055329	-0.344363	-0.467634	0.372672	-0.723773
3844	10.405651	-2.467854	3.253685	-0.046437	0.381353	-0.378663	-0.859849	-0.186269	-0.074099	-0.353124	-0.464614	0.367178	-0.724304
3845	10.673053	-1.247097	3.291524	0.274962	0.240473	-0.301583	-0.854459	-0.199667	-0.081510	-0.356619	-0.465216	0.358814	-0.726395
3846	9.976984	-1.770244	2.844934	0.233894	0.276119	0.004743	-0.852157	-0.203447	-0.086865	-0.356371	-0.462850	0.353507	-0.730618
3847	7.789393	-1.375061	2.612950	-0.101634	0.341073	-0.033729	-0.851158	-0.203736	-0.095957	-0.360147	-0.457334	0.352372	-0.732786
3848	7.347969	-1.169444	2.362143	-0.367104	0.168803	-0.157397	-0.848022	-0.206468	-0.106956	-0.367010	-0.453332	0.355108	-0.730542
3849	9.143118	-1.149798	3.144226	-0.449172	0.015297	-0.275937	-0.844785	-0.212722	-0.112630	-0.375155	-0.451732	0.359154	-0.725400
3850	11.114919	-1.756062	3.753505	-0.353626	-0.002205	-0.091843	-0.842098	-0.218182	-0.115916	-0.379682	-0.449780	0.363488	-0.722091
3851	10.138869	-2.213836	3.759849	-0.176306	0.075748	0.145884	-0.841684	-0.215509	-0.119288	-0.379665	-0.446273	0.366879	-0.722561
3852	8.542871	-1.371223	3.438242	-0.052981	0.061960	0.108511	-0.842599	-0.210776	-0.122608	-0.379047	-0.444200	0.368168	-0.723506
3853	7.697688	-1.077781	3.461944	-0.005577	-0.028806	-0.010674	-0.844054	-0.208572	-0.123212	-0.379020	-0.444640	0.368449	-0.723108
3854	8.038886	-0.972444	3.549996	-0.018649	-0.175793	-0.103469	-0.843958	-0.208071	-0.118992	-0.379407	-0.447823	0.369154	-0.720576
3855	8.861275	-1.019379	3.423789	-0.010327	-0.271350	-0.152480	-0.842806	-0.212425	-0.112639	-0.379697	-0.452761	0.370023	-0.716882
3856	9.075238	-1.022819	3.568923	0.005267	-0.221838	-0.093909	-0.841798	-0.219302	-0.103703	-0.379378	-0.456692	0.370807	-0.714148
3857	9.029864	-0.899587	3.436129	0.069401	-0.133965	-0.045893	-0.841830	-0.219770	-0.099501	-0.378446	-0.459463	0.370402	-0.713074
3858	9.071216	-0.959802	3.141328	0.098605	-0.078966	-0.002199	-0.842513	-0.221898	-0.095723	-0.377013	-0.461371	0.369601	-0.713017
3859	9.204415	-0.705334	2.856150	0.002447	-0.101631	0.039877	-0.843246	-0.217431	-0.088918	-0.375737	-0.462555	0.370660	-0.712373
3860	9.874012	-1.097303	2.658340	-0.026311	0.020609	0.047429	-0.846703	-0.215143	-0.086742	-0.375459	-0.461746	0.371330	-0.712696
3861	10.396870	-1.444357	3.343523	0.029394	0.199494	0.178737	-0.845609	-0.213959	-0.091990	-0.374196	-0.457823	0.371005	-0.716052
3862	10.358094	-2.199869	3.643600	0.053152	0.225741	0.372459	-0.847843	-0.202287	-0.098585	-0.370069	-0.452225	0.371983	-0.721228
3863	9.656241	-2.483771	3.079481	0.037997	0.145130	0.302409	-0.851005	-0.190631	-0.104647	-0.366505	-0.448182	0.373045	-0.725013
3864	9.119528	-1.932146	2.784952	0.147745	-0.021981	0.226457	-0.854738	-0.180996	-0.104428	-0.361756	-0.447910	0.373116	-0.727526
3865	8.087500	-2.109647	2.075006	0.409931	-0.104086	0.232289	-0.856273	-0.173076	-0.097944	-0.353970	-0.450684	0.369946	-0.731252
3866	8.624771	-2.644596	1.958123	0.552936	-0.190688	0.322480	-0.859542	-0.166593	-0.088580	-0.342868	-0.454977	0.366119	-0.735795
3867	9.796281	-3.211465	2.479909	0.477280	-0.110878	0.261243	-0.862426	-0.158873	-0.078406	-0.333873	-0.458005	0.362243	-0.739960
3868	9.897380	-2.933512	2.730934	0.336305	0.041558	0.192295	-0.863024	-0.151618	-0.073257	-0.328241	-0.458264	0.358750	-0.744009
3869	8.968900	-2.672164	3.087834	0.262351	0.117254	0.099225	-0.864626	-0.145268	-0.073909	-0.325204	-0.457588	0.355037	-0.747532
3870	8.051022	-2.324718	3.113984	0.235534	0.058478	0.088491	-0.865966	-0.143367	-0.072283	-0.322147	-0.457644	0.351956	-0.750274
3871	7.958320	-2.766782	3.209109	0.212576	-0.034202	0.102283	-0.865191	-0.139907	-0.071956	-0.318421	-0.458848	0.349985	-0.752048
3872	8.338984	-2.943622	3.539213	0.127229	-0.057197	0.043234	-0.866544	-0.137192	-0.069129	-0.316226	-0.460240	0.348855	-0.752649
3873	8.383615	-2.807646	3.501376	0.038271	-0.024902	0.033110	-0.865917	-0.135292	-0.065938	-0.315188	-0.460643	0.348818	-0.752855
3874	8.437114	-2.826814	3.436911	0.018730	-0.034264	-0.026163	-0.868732	-0.133162	-0.061665	-0.315185	-0.461490	0.348529	-0.752471
3875	8.437033	-2.901060	3.125918	-0.029179	0.019274	-0.069479	-0.867551	-0.133161	-0.060884	-0.316604	-0.461498	0.348298	-0.751977
3876	8.802015	-2.881433	3.263049	-0.038937	0.112257	-0.199970	-0.867655	-0.137429	-0.062283	-0.320766	-0.460981	0.346343	-0.751434
3877	8.884854	-2.798488	3.601311	0.001686	0.164204	-0.299371	-0.865474	-0.143973	-0.067693	-0.326338	-0.460567	0.342604	-0.751002
3878	9.015437	-2.908295	3.771071	0.042851	0.213375	-0.336825	-0.863285	-0.155370	-0.071882	-0.332473	-0.459963	0.337475	-0.751003
3879	10.437385	-2.627676	4.512220	0.062726	0.265633	-0.469120	-0.860537	-0.167966	-0.079258	-0.340669	-0.459486	0.330545	-0.750704
3880	11.155114	-1.698420	5.097268	0.149576	0.180057	-0.630092	-0.855798	-0.187753	-0.084685	-0.349933	-0.461953	0.321275	-0.748952
3881	9.271818	-1.102874	3.631042	0.241623	0.096155	-0.415519	-0.851490	-0.201482	-0.088673	-0.354503	-0.464809	0.313213	-0.748450
3882	8.126639	-1.107286	2.722777	0.054310	0.084973	-0.209337	-0.849348	-0.207809	-0.089472	-0.357683	-0.465254	0.309871	-0.748052
3883	7.239997	-0.488517	2.335590	-0.219155	0.059394	-0.208818	-0.847462	-0.212596	-0.091949	-0.363189	-0.464070	0.310861	-0.745720
3884	8.570255	-0.204449	2.396075	-0.345086	-0.203972	-0.306714	-0.843222	-0.223650	-0.088910	-0.369701	-0.466514	0.314649	-0.739379
3885	10.736135	-0.827064	3.455858	-0.250011	-0.251211	-0.285780	-0.842188	-0.230904	-0.082876	-0.374653	-0.470194	0.317602	-0.733267
3886	11.355762	-1.373136	3.622638	-0.073736	-0.123397	0.080572	-0.843024	-0.230425	-0.077729	-0.373398	-0.470963	0.320385	-0.732203
3887	9.325206	-1.568340	3.533590	0.050816	-0.072462	0.251020	-0.844391	-0.223281	-0.075340	-0.368755	-0.470831	0.322634	-0.733652
3888	7.960562	-1.139092	3.094212	0.185558	-0.220052	0.159232	-0.847644	-0.213854	-0.069208	-0.363265	-0.474415	0.323049	-0.733899
3889	7.758411	-0.732825	3.172465	0.257301	-0.385727	0.004962	-0.849879	-0.214069	-0.054064	-0.358233	-0.481931	0.322185	-0.731853
3890	8.630142	-0.640680	3.163325	0.355982	-0.487023	-0.056545	-0.850437	-0.215717	-0.033565	-0.352482	-0.491965	0.319914	-0.728959
3891	9.324309	-0.576203	2.939968	0.447789	-0.455903	0.018389	-0.851653	-0.213059	-0.015212	-0.344869	-0.501657	0.316807	-0.727351
3892	9.317124	-0.290573	2.140299	0.504147	-0.317482	0.083127	-0.852201	-0.210520	0.002080	-0.336575	-0.509220	0.312485	-0.727850
3893	10.118058	-0.250488	2.064255	0.552052	-0.136766	0.216203	-0.852854	-0.204325	0.014445	-0.326946	-0.513629	0.307589	-0.731218
3894	10.040298	-0.138577	2.542236	0.507189	0.052718	0.293610	-0.855477	-0.192297	0.022993	-0.317711	-0.514382	0.302801	-0.736737
3895	9.443229	0.147303	2.618213	0.379814	0.165196	0.269756	-0.857363	-0.182364	0.023072	-0.310865	-0.512825	0.298920	-0.742308
3896	10.129294	-0.596574	3.279447	0.296775	0.266264	0.253030	-0.859729	-0.174030	0.017991	-0.305579	-0.509243	0.295401	-0.748353
3897	9.960939	-1.489883	3.408637	0.058831	0.234166	0.399368	-0.863020	-0.160564	0.010782	-0.300435	-0.503836	0.297134	-0.753392
3898	8.344972	-1.629583	2.807153	-0.171844	0.227226	0.320404	-0.865506	-0.149154	0.002868	-0.298640	-0.497509	0.301555	-0.756547
3899	8.917275	-1.556681	2.794970	-0.332793	0.050355	0.197464	-0.867059	-0.142032	-0.004086	-0.299312	-0.493672	0.308248	-0.756098
3900	9.311171	-1.567544	3.032698	-0.293327	-0.018603	-0.096733	-0.868373	-0.140785	-0.005367	-0.303512	-0.492837	0.311814	-0.753501
3901	9.679711	-1.950588	2.260836	-0.156968	-0.105663	-0.072864	-0.868389	-0.141782	-0.003018	-0.305540	-0.494062	0.314119	-0.750918
3902	8.869638	-2.299406	2.383546	-0.147651	-0.231422	-0.069848	-0.866458	-0.143090	0.003521	-0.306588	-0.497103	0.317060	-0.747239
3903	9.846948	-2.329996	3.074843	-0.131662	-0.271925	-0.184986	-0.864392	-0.148980	0.011811	-0.308949	-0.501651	0.318898	-0.742429
3904	10.033592	-2.026293	3.125705	-0.152511	-0.243633	-0.197931	-0.864044	-0.160313	0.022900	-0.311867	-0.505608	0.320685	-0.737740
3905	8.881018	-1.930480	2.819542	-0.206852	-0.313993	-0.124022	-0.862123	-0.164557	0.032013	-0.313775	-0.509846	0.324491	-0.732331
3906	8.288570	-1.963864	1.467090	-0.263223	-0.256840	-0.047038	-0.862316	-0.166044	0.040143	-0.315483	-0.512279	0.329480	-0.727656
3907	8.509614	-2.286374	0.164371	-0.367471	-0.168252	-0.119695	-0.862346	-0.170540	0.045844	-0.319836	-0.513329	0.334772	-0.722583
3908	9.964439	-2.994923	1.205457	-0.584600	0.158986	-0.241684	-0.861496	-0.174890	0.040752	-0.330380	-0.508897	0.339705	-0.718661
3909	9.019698	-0.756834	2.387513	-0.740037	0.282873	-0.886721	-0.855103	-0.196359	0.027515	-0.352429	-0.505989	0.339493	-0.710292
3910	9.493278	2.365417	1.977912	-0.564812	0.139996	-0.984715	-0.845754	-0.231898	0.014373	-0.373002	-0.506599	0.336493	-0.700713
3911	12.001817	0.064888	3.475640	-0.311389	0.080349	-0.617759	-0.839283	-0.254702	0.008347	-0.385337	-0.507470	0.334012	-0.694568
3912	10.725698	-1.008072	3.148427	-0.142336	0.338453	0.094154	-0.838248	-0.262027	-0.001806	-0.387746	-0.501051	0.334349	-0.697719
3913	9.567601	-0.163296	2.949912	-0.147551	0.295842	0.160070	-0.838181	-0.256220	-0.012745	-0.388990	-0.494896	0.335741	-0.700744
3914	8.735322	0.694708	3.058838	-0.123278	0.206541	0.175228	-0.839704	-0.254612	-0.020860	-0.389154	-0.489881	0.337611	-0.703274
3915	8.312306	-0.096694	2.950801	-0.041239	0.093571	0.211319	-0.843516	-0.248509	-0.025449	-0.387284	-0.487013	0.339513	-0.705380
3916	8.371000	-0.043947	2.964725	0.110414	-0.042183	0.213984	-0.845103	-0.241161	-0.028450	-0.382922	-0.487027	0.340386	-0.707328
3917	8.678709	0.129073	2.885017	0.301717	-0.140156	0.235856	-0.846772	-0.233385	-0.021704	-0.375782	-0.489903	0.339422	-0.709631
3918	9.135058	0.344062	2.846058	0.522205	-0.205692	0.235076	-0.849258	-0.226491	-0.011417	-0.365927	-0.495139	0.335857	-0.712836
3919	9.037333	0.722227	2.969926	0.677121	-0.207324	0.211887	-0.852975	-0.221206	0.004900	-0.354914	-0.501798	0.329674	-0.716624
3920	9.076482	0.677956	2.551913	0.823482	-0.229722	0.234082	-0.854326	-0.213411	0.021250	-0.341747	-0.509338	0.321820	-0.721259
3921	9.431808	0.666224	2.458789	0.914302	-0.261367	0.252101	-0.856038	-0.206536	0.033636	-0.327238	-0.517898	0.312769	-0.725860
3922	11.409434	0.234211	3.111578	0.947801	-0.400957	0.345297	-0.858074	-0.196005	0.051756	-0.309855	-0.527661	0.305161	-0.729685
3923	12.150403	-2.854334	3.481495	0.937671	-0.409563	0.633588	-0.862594	-0.173152	0.077244	-0.288313	-0.535687	0.300472	-0.734596
3924	8.448741	-2.956262	1.081210	0.605912	-0.460380	0.448907	-0.863895	-0.153666	0.098168	-0.272441	-0.543190	0.299005	-0.735742
3925	10.117143	-2.253677	1.229433	0.716188	-0.458336	0.249904	-0.862838	-0.138351	0.122939	-0.258321	-0.552527	0.293580	-0.736068
3926	9.690295	-3.530900	2.032274	0.965532	-0.211229	0.298799	-0.865623	-0.126092	0.135045	-0.241985	-0.558779	0.283715	-0.740753
3927	9.167144	-3.939316	2.053073	0.949402	-0.145710	0.471701	-0.866333	-0.107473	0.148579	-0.223544	-0.562957	0.275612	-0.746422
3928	8.868629	-3.378480	2.058268	0.795170	-0.189564	0.559147	-0.868608	-0.083835	0.157486	-0.205186	-0.566178	0.270847	-0.750989
3929	8.929836	-2.905003	2.000639	0.753703	-0.081955	0.517664	-0.865858	-0.061660	0.165801	-0.188380	-0.567796	0.265796	-0.755959
3930	8.968919	-3.709514	2.060924	0.670816	0.031409	0.459005	-0.868349	-0.039201	0.169422	-0.173992	-0.567365	0.260725	-0.761477
3931	8.630063	-4.263276	1.910741	0.539117	0.161413	0.376025	-0.869850	-0.020104	0.166522	-0.162882	-0.564924	0.256401	-0.767195
3932	8.206678	-4.300791	1.680270	0.409478	0.255435	0.252745	-0.873012	-0.005668	0.159200	-0.155704	-0.561042	0.252139	-0.772926
3933	9.131800	-4.185173	1.922055	0.271025	0.254469	-0.064222	-0.874264	-0.001961	0.149282	-0.154770	-0.558392	0.246730	-0.776768
3934	11.184588	-2.361877	3.602830	0.332683	0.065550	-0.753878	-0.874686	-0.015983	0.142954	-0.163094	-0.562078	0.232920	-0.776670
3935	8.736609	-0.977922	1.964741	0.706280	0.181774	-0.394063	-0.875636	-0.035015	0.138898	-0.161956	-0.563448	0.217168	-0.780471
3936	8.633713	-1.874049	2.298196	0.499051	0.173226	-0.314899	-0.874259	-0.041864	0.135068	-0.162020	-0.563715	0.205268	-0.783479
3937	8.270669	-0.649778	2.508039	0.281788	0.194787	-0.401613	-0.874957	-0.055629	0.130063	-0.165791	-0.563324	0.195942	-0.785357
3938	9.678901	-1.095154	3.055143	0.175049	0.081080	-0.214691	-0.873843	-0.062063	0.125980	-0.167538	-0.563492	0.190517	-0.786200
3939	9.740843	-1.307847	3.142696	0.075970	0.065106	-0.156845	-0.873775	-0.072246	0.122487	-0.169268	-0.563438	0.187583	-0.786574
3940	9.103463	-1.289387	3.065670	-0.019148	0.056414	0.000312	-0.875598	-0.072782	0.119727	-0.169725	-0.562512	0.187713	-0.787107
3941	8.768058	-0.814551	2.973638	-0.117090	0.080497	-0.135509	-0.872952	-0.075248	0.120053	-0.173356	-0.561461	0.187994	-0.786999
3942	8.738419	-0.460396	3.020528	-0.223293	0.032074	-0.221732	-0.872904	-0.081291	0.117038	-0.179500	-0.561034	0.188917	-0.785704
3943	9.545265	-0.633098	3.084179	-0.235707	-0.042865	-0.241826	-0.872076	-0.093183	0.118112	-0.185680	-0.561867	0.190263	-0.783344
3944	9.781957	-0.876779	3.423922	-0.250444	-0.072939	-0.114453	-0.872316	-0.096763	0.116859	-0.190039	-0.562535	0.193183	-0.781102
3945	9.232776	-0.828238	2.972393	-0.329596	-0.095254	-0.089957	-0.871794	-0.100939	0.119535	-0.194690	-0.563198	0.197868	-0.778301
3946	8.884536	-0.455984	2.946995	-0.348164	-0.123375	-0.170324	-0.869283	-0.106887	0.121899	-0.200797	-0.564447	0.201856	-0.774813
3947	9.244114	-0.528596	3.087781	-0.261292	-0.131539	-0.146112	-0.868220	-0.114372	0.124375	-0.205405	-0.566098	0.204941	-0.771583
3948	9.673788	-0.629166	3.507431	-0.102755	-0.135186	-0.008687	-0.866524	-0.116889	0.127997	-0.206178	-0.567822	0.206998	-0.769558
3949	9.603205	-0.614924	3.591591	0.027405	-0.081541	0.069577	-0.867745	-0.115563	0.131453	-0.204408	-0.568955	0.207832	-0.768969
3950	9.151220	-0.508791	3.564801	0.116389	-0.107830	0.041249	-0.865528	-0.113218	0.133589	-0.202029	-0.570943	0.206965	-0.768358
3951	8.840775	-0.370253	3.351177	0.172495	-0.168184	0.026893	-0.866242	-0.111223	0.139161	-0.198924	-0.574128	0.205389	-0.767217
3952	8.954096	-0.186060	3.070301	0.197032	-0.225857	0.070267	-0.864987	-0.109642	0.146289	-0.194680	-0.578106	0.204080	-0.765666
3953	9.268692	-0.145569	2.676188	0.199696	-0.205483	0.103504	-0.863755	-0.105735	0.155174	-0.189951	-0.581607	0.203064	-0.764472
3954	9.519573	-0.179895	2.292167	0.229311	-0.108594	0.147345	-0.863565	-0.098479	0.160843	-0.184603	-0.583562	0.201684	-0.764657
3955	9.568815	-0.112955	2.127328	0.226247	0.027154	0.182628	-0.863613	-0.090490	0.162976	-0.179310	-0.583259	0.200267	-0.766518
3956	10.478348	-0.093689	2.753103	0.247285	0.134227	0.230118	-0.864290	-0.083432	0.161805	-0.173437	-0.581186	0.198669	-0.769853
3957	10.283254	-0.963547	2.977678	0.121347	0.165555	0.293439	-0.866673	-0.072067	0.157442	-0.168218	-0.577898	0.199618	-0.773233
3958	8.927387	-0.747687	2.290499	-0.068176	0.240523	0.206739	-0.869407	-0.062720	0.148567	-0.166750	-0.573153	0.202228	-0.776398
3959	9.077266	-0.898301	2.403540	-0.193067	0.227231	0.112902	-0.870024	-0.056125	0.140281	-0.168190	-0.568539	0.205733	-0.778556
3960	9.671346	-1.177849	2.855586	-0.143229	0.150044	0.094346	-0.870509	-0.054673	0.134392	-0.168933	-0.565374	0.208497	-0.779964
3961	9.623888	-1.393255	2.834244	-0.030207	0.126497	0.093092	-0.871948	-0.050913	0.131056	-0.168414	-0.562931	0.209566	-0.781554
3962	9.016276	-1.307745	2.597674	0.034978	0.121756	0.150352	-0.872316	-0.046702	0.125747	-0.166164	-0.560554	0.210281	-0.783550
3963	8.657920	-1.866253	2.452717	0.065019	0.049078	0.204140	-0.872189	-0.040869	0.123625	-0.162493	-0.559162	0.211376	-0.785019
3964	9.172595	-2.060980	2.539753	0.050179	-0.020601	0.188386	-0.871670	-0.034204	0.121648	-0.158897	-0.558883	0.212760	-0.785579
3965	9.905432	-2.336615	2.969278	-0.015156	0.001393	0.193146	-0.872492	-0.027168	0.122056	-0.156064	-0.558010	0.215174	-0.786110
3966	9.820097	-2.312173	3.240372	-0.070175	0.040066	0.150663	-0.873046	-0.020679	0.122189	-0.154653	-0.556548	0.217827	-0.786695
3967	9.101044	-2.069527	3.369399	-0.159567	0.003752	0.073925	-0.871077	-0.016087	0.121345	-0.155295	-0.555672	0.221185	-0.786250
3968	8.389585	-1.810430	3.321725	-0.233432	-0.110748	0.070189	-0.870956	-0.014157	0.121777	-0.156303	-0.556406	0.225977	-0.784166
3969	8.491055	-1.932953	3.346693	-0.351490	-0.208512	0.010971	-0.871001	-0.016590	0.128308	-0.159106	-0.558480	0.232289	-0.780274
3970	8.534902	-2.006388	2.928156	-0.543606	-0.211403	-0.040802	-0.869713	-0.018433	0.133000	-0.164834	-0.560236	0.240974	-0.775175
3971	8.945197	-2.422920	1.639097	-0.699216	-0.164211	-0.073264	-0.867893	-0.023603	0.138805	-0.172985	-0.560746	0.251567	-0.769645
3972	9.291492	-2.960570	0.376427	-0.745111	0.042196	-0.220729	-0.868923	-0.032055	0.139566	-0.184938	-0.558598	0.260383	-0.765485
3973	10.374002	-3.234548	1.483151	-0.702199	0.374133	-0.422069	-0.868261	-0.047551	0.130438	-0.201094	-0.552405	0.265134	-0.764273
3974	11.557036	-2.809007	3.355407	-0.535511	0.497312	-0.900047	-0.867470	-0.077167	0.112212	-0.223360	-0.547309	0.261312	-0.763072
3975	8.537541	0.001360	2.249635	-0.327926	0.453109	-0.686103	-0.866663	-0.107730	0.092388	-0.239706	-0.542459	0.256862	-0.763087
3976	9.901769	-0.468509	2.850677	-0.363491	0.152188	-0.675248	-0.863596	-0.128162	0.081960	-0.254731	-0.541824	0.254339	-0.759506
3977	9.148991	-0.236162	2.619550	-0.424075	0.275328	-0.577172	-0.859453	-0.151332	0.070285	-0.269450	-0.538398	0.253174	-0.757250
3978	8.544377	-0.485034	2.324879	-0.459631	0.126122	-0.403111	-0.857067	-0.166660	0.060094	-0.281144	-0.536039	0.255109	-0.754016
3979	9.137798	-0.548228	2.310271	-0.430264	-0.100910	-0.222313	-0.854233	-0.181272	0.059258	-0.288573	-0.536312	0.259843	-0.749384
3980	10.373143	-0.561738	3.012800	-0.296185	-0.030963	-0.047854	-0.853703	-0.185156	0.060756	-0.292325	-0.535332	0.263960	-0.747188
3981	9.767115	-0.116982	3.217158	-0.112110	0.140491	0.075818	-0.852731	-0.186184	0.055333	-0.293145	-0.532238	0.265671	-0.748470
3982	8.812359	0.144570	3.136396	-0.094503	0.128468	0.018859	-0.854003	-0.184177	0.048671	-0.294569	-0.529687	0.266546	-0.749409
3983	8.556545	0.134693	3.350404	-0.065081	-0.008872	-0.034861	-0.852911	-0.185915	0.044945	-0.295787	-0.529677	0.267195	-0.748705
3984	9.062166	0.042837	3.361630	-0.068192	-0.152958	0.006695	-0.853483	-0.182237	0.048706	-0.295592	-0.531560	0.269191	-0.746730
3985	9.354600	0.067293	3.117927	-0.025006	-0.193352	0.102444	-0.852486	-0.179120	0.054419	-0.293374	-0.533794	0.271737	-0.745087
3986	9.544169	-0.069714	2.627319	0.026167	-0.114794	0.189783	-0.853462	-0.178794	0.060617	-0.289653	-0.534652	0.274054	-0.745079
3987	9.655395	-0.261015	2.278189	0.116923	-0.031121	0.266549	-0.854698	-0.171651	0.063136	-0.284364	-0.534398	0.275259	-0.746852
3988	9.851036	-0.023968	2.642674	0.221963	0.065041	0.209827	-0.856179	-0.164204	0.063295	-0.279224	-0.533555	0.273820	-0.749917
3989	10.499944	-0.489157	3.156188	0.230418	0.070646	0.273648	-0.859133	-0.152772	0.064201	-0.273175	-0.532360	0.272771	-0.753368
3990	8.601684	-1.083390	2.387677	0.156589	0.175970	0.312302	-0.860186	-0.143463	0.059525	-0.267769	-0.528876	0.272777	-0.757748
3991	8.936900	-1.642660	2.212160	0.120873	0.113334	0.359439	-0.861368	-0.133733	0.054331	-0.261770	-0.525930	0.274046	-0.761428
3992	8.943744	-2.101425	2.423395	0.247631	0.074996	0.397391	-0.863391	-0.120194	0.053298	-0.253537	-0.523912	0.274067	-0.765587
3993	9.577582	-2.717842	2.574316	0.404584	-0.007467	0.491067	-0.864896	-0.105137	0.052819	-0.241791	-0.523448	0.273009	-0.770068
3994	9.641418	-2.568405	2.841322	0.476959	-0.018510	0.489077	-0.868824	-0.083921	0.055242	-0.229163	-0.523352	0.270861	-0.774740
3995	9.185829	-2.259854	2.732749	0.541839	-0.018098	0.337884	-0.869286	-0.068595	0.056207	-0.218184	-0.524346	0.266080	-0.778883
3996	8.693950	-2.302434	2.794354	0.553205	-0.055568	0.280977	-0.870669	-0.059113	0.059432	-0.207713	-0.526122	0.260644	-0.782378
3997	9.047176	-2.590935	3.145295	0.451764	-0.053562	0.302300	-0.870745	-0.046997	0.063094	-0.197958	-0.527322	0.257012	-0.785296
3998	9.126623	-2.705223	3.321016	0.275174	-0.023868	0.275013	-0.869870	-0.039000	0.065352	-0.190629	-0.527389	0.255689	-0.787493
3999	9.161552	-2.913083	3.651401	0.017009	-0.055142	0.219883	-0.870308	-0.029336	0.065941	-0.186698	-0.527256	0.258024	-0.787762
4000	8.831994	-2.644770	3.791167	-0.123949	-0.112103	0.088343	-0.870349	-0.025646	0.069173	-0.186050	-0.528134	0.261335	-0.786234
4001	8.494152	-2.606024	3.622762	-0.251602	-0.109890	0.019755	-0.869467	-0.022782	0.072908	-0.187803	-0.528839	0.265987	-0.783779
4002	8.141005	-2.743685	3.173739	-0.413931	-0.208050	-0.089999	-0.868977	-0.023531	0.077890	-0.192485	-0.531038	0.272296	-0.778975
4003	8.591750	-2.843272	2.169140	-0.592199	-0.290092	-0.223968	-0.867151	-0.031472	0.084167	-0.200619	-0.534461	0.280349	-0.771692
4004	9.517954	-3.116919	1.608721	-0.714963	-0.125511	-0.304095	-0.865309	-0.048147	0.092639	-0.212246	-0.535200	0.288613	-0.764993
4005	10.009130	-3.533047	1.978872	-0.697303	0.154310	-0.338992	-0.864965	-0.060812	0.088832	-0.225664	-0.531810	0.295147	-0.761014
4006	10.113790	-3.400497	2.644223	-0.587061	0.336676	-0.434736	-0.866821	-0.073152	0.079521	-0.240499	-0.526567	0.297911	-0.759037
4007	9.493115	-2.120629	2.855966	-0.357673	0.330797	-0.594401	-0.863745	-0.092040	0.067281	-0.255120	-0.523342	0.295662	-0.757371
4008	8.628397	-1.903457	2.547303	-0.137686	0.284172	-0.394715	-0.861599	-0.109000	0.054823	-0.264231	-0.520671	0.292169	-0.757444
4009	8.979375	-1.761025	2.785784	-0.084405	0.271496	-0.399226	-0.861556	-0.123187	0.040067	-0.272623	-0.518455	0.288050	-0.757567
4010	8.780030	-1.729971	2.766617	-0.052677	0.231660	-0.431739	-0.858246	-0.137115	0.029240	-0.281059	-0.517147	0.283114	-0.757239
4011	8.706829	-0.950912	2.619588	-0.043464	0.139070	-0.432123	-0.856062	-0.150745	0.026716	-0.288726	-0.517263	0.278713	-0.755907
4012	9.771504	-0.644825	3.090893	-0.031235	0.020010	-0.442826	-0.852820	-0.164778	0.024046	-0.295867	-0.519256	0.274494	-0.753319
4013	9.892045	-0.422399	3.079168	0.007161	0.037425	-0.352179	-0.850379	-0.180223	0.023195	-0.301221	-0.520710	0.270669	-0.751575
4014	9.475971	-0.436906	2.957819	0.024164	0.000485	-0.232026	-0.848996	-0.190540	0.020349	-0.304485	-0.522124	0.267905	-0.750268
4015	9.197369	-0.234678	2.887228	0.032272	-0.036737	-0.198202	-0.847125	-0.197437	0.020725	-0.306868	-0.523997	0.265713	-0.748770
4016	9.295211	-0.171077	2.767225	0.087909	-0.044467	-0.179189	-0.844377	-0.202311	0.025740	-0.308413	-0.526177	0.262806	-0.747631
4017	9.353958	-0.094860	2.854123	0.171808	-0.049380	-0.133216	-0.844110	-0.206476	0.027366	-0.308299	-0.528751	0.259252	-0.747102
4018	9.508579	-0.267331	2.964322	0.242153	-0.030391	-0.049588	-0.843342	-0.208173	0.031012	-0.306342	-0.530975	0.255311	-0.747687
4019	9.264545	0.031133	2.945152	0.319179	-0.018713	-0.046359	-0.842565	-0.212777	0.034994	-0.303526	-0.533523	0.250246	-0.748734
4020	9.019792	0.169017	2.739687	0.382217	-0.019721	-0.008221	-0.842065	-0.213232	0.038534	-0.299490	-0.536189	0.244566	-0.750329
4021	9.259694	0.366344	2.489973	0.372793	0.014788	0.021576	-0.841848	-0.210105	0.042805	-0.295236	-0.538184	0.239171	-0.752323
4022	9.466703	0.398333	2.509861	0.335315	0.097789	0.088241	-0.841985	-0.209003	0.042960	-0.290783	-0.538284	0.234507	-0.755448
4023	10.333060	0.079575	3.003486	0.307601	0.119331	0.153102	-0.842779	-0.206232	0.041836	-0.285731	-0.537664	0.230850	-0.758936
4024	9.568502	0.049504	3.243487	0.225264	0.140795	0.170735	-0.845151	-0.200412	0.038811	-0.281389	-0.536041	0.228476	-0.762416
4025	9.021382	-0.378279	2.838399	0.151632	0.087875	0.139354	-0.846345	-0.195011	0.037084	-0.278067	-0.535041	0.227191	-0.764718
4026	9.090621	-0.184845	2.854082	0.059646	0.113452	0.113518	-0.846213	-0.190143	0.034811	-0.276231	-0.533146	0.226877	-0.766798
4027	9.353202	-0.189171	3.041666	0.025420	0.136229	0.119831	-0.848168	-0.186510	0.030160	-0.274776	-0.530788	0.227032	-0.768908
4028	9.356569	-0.382312	3.382676	0.074196	0.138179	0.134547	-0.848807	-0.182034	0.025517	-0.272571	-0.528482	0.226575	-0.771411
4029	9.414271	-0.501856	3.391747	0.102972	0.129846	0.148417	-0.849984	-0.178831	0.022694	-0.269821	-0.526496	0.225859	-0.773942
4030	9.321006	-0.637106	3.401662	0.105859	0.095320	0.175350	-0.851962	-0.171758	0.019296	-0.266447	-0.524822	0.225568	-0.776329
4031	9.257351	-0.711363	3.360912	0.080767	0.074219	0.143087	-0.853150	-0.168434	0.017791	-0.263753	-0.523582	0.225435	-0.778123
4032	9.194263	-0.686192	3.328828	0.008104	0.069335	0.103149	-0.854480	-0.161789	0.015959	-0.262398	-0.522108	0.226038	-0.779396
4033	9.194088	-0.715369	3.333259	-0.052853	0.066404	0.044008	-0.853936	-0.160368	0.013351	-0.262606	-0.520728	0.226990	-0.779972
4034	9.298223	-0.812788	3.281039	-0.114515	0.069512	-0.011602	-0.854442	-0.156724	0.008953	-0.264317	-0.519121	0.228305	-0.780081
4035	9.101139	-0.778770	3.431359	-0.164228	0.079059	-0.035886	-0.855193	-0.158754	0.004971	-0.266981	-0.517314	0.230095	-0.779848
4036	9.076060	-0.909520	3.420392	-0.185450	0.069053	-0.055033	-0.854244	-0.159538	0.002185	-0.270098	-0.515524	0.232064	-0.779377
4037	9.057270	-0.806595	3.347228	-0.177927	0.069190	-0.065536	-0.853148	-0.161134	-0.001934	-0.273310	-0.513918	0.233811	-0.778796
4038	9.289949	-0.945816	3.463362	-0.193130	0.109465	-0.068814	-0.852067	-0.161917	-0.004721	-0.276898	-0.511502	0.235527	-0.778602
4039	9.234297	-0.873501	3.552847	-0.218042	0.148033	-0.117494	-0.852259	-0.168204	-0.010502	-0.281683	-0.508667	0.236927	-0.778318
4040	9.027888	-0.775872	3.665546	-0.232502	0.175933	-0.157538	-0.850460	-0.172784	-0.018501	-0.287353	-0.505381	0.237966	-0.778069
4041	8.843040	-0.750516	3.711341	-0.245285	0.150181	-0.176794	-0.849342	-0.177540	-0.023999	-0.293327	-0.502589	0.239153	-0.777283
4042	8.750794	-0.724674	3.641198	-0.253276	0.090580	-0.159513	-0.847823	-0.181592	-0.030275	-0.298801	-0.500476	0.240968	-0.776000
4043	8.903839	-0.760543	3.692844	-0.264132	0.051594	-0.124673	-0.848445	-0.185433	-0.033110	-0.303658	-0.498809	0.243532	-0.774386
4044	9.057144	-0.752647	3.737843	-0.255336	0.056638	-0.119428	-0.847311	-0.192946	-0.039189	-0.308352	-0.496980	0.245968	-0.772935
4045	9.100720	-0.782670	3.784836	-0.226959	0.059380	-0.088091	-0.846211	-0.194675	-0.043705	-0.312291	-0.495206	0.248258	-0.771760
4046	9.173237	-0.854410	3.849939	-0.203821	0.093889	-0.074085	-0.844863	-0.197537	-0.045877	-0.315938	-0.492873	0.250099	-0.771174
4047	8.973784	-0.835838	3.862075	-0.203050	0.097755	-0.040964	-0.843634	-0.198711	-0.050383	-0.319087	-0.490391	0.252237	-0.770763
4048	8.832318	-0.892831	3.857267	-0.177269	0.080996	-0.041102	-0.842658	-0.200428	-0.055951	-0.321889	-0.488241	0.254068	-0.770362
