# Supplementary material for: Identification of Haptic Based Guiding Using Hard Reins
Source: PLoS One. 2015 Jul 22;10(7):e0132020. doi: 10.1371/journal.pone.0132020 (PMC4511788; doi:10.1371/journal.pone.0132020)
Supplement: S1 File — (ZIP) [file pone.0132020.s001.zip › MotionData1/Subject2/T11/fh11.txt]

// Start Time: 0
// Sample rate: 25.0Hz
// Scenario: 4.9
// Firmware Version: 2.6.1
Counter	Acc_X	Acc_Y	Acc_Z	Gyr_X	Gyr_Y	Gyr_Z	Mag_X	Mag_Y	Mag_Z	Quat_w	Quat_x	Quat_y	Quat_z
3448	-1.497759	0.564150	8.935511	0.068583	-0.076947	0.035048	-0.173706	-0.022691	-0.708728	-0.297336	-0.060942	0.034083	0.952216
3449	-1.372196	0.521570	10.274902	0.105816	-0.065107	0.077582	-0.175786	-0.025691	-0.707303	-0.298624	-0.060301	0.036429	0.951767
3450	-1.173676	0.579202	10.752082	0.112749	-0.021633	0.127077	-0.177869	-0.027047	-0.707544	-0.300851	-0.060384	0.038881	0.950963
3451	-0.477925	1.328788	9.908784	0.030704	0.020353	0.107208	-0.177202	-0.029240	-0.707834	-0.302852	-0.060879	0.039323	0.950278
3452	-0.614850	1.120175	8.977542	-0.054952	0.011893	0.076612	-0.176555	-0.027875	-0.707960	-0.304337	-0.060625	0.038324	0.949860
3453	-0.857195	0.992590	9.107937	-0.040698	-0.031799	0.073077	-0.176566	-0.026370	-0.707298	-0.305736	-0.059713	0.037700	0.949494
3454	-0.718204	1.494194	9.905548	0.020147	-0.040698	0.050621	-0.176566	-0.025412	-0.708841	-0.306597	-0.058939	0.038416	0.949236
3455	-0.733821	2.011404	9.906823	0.018571	-0.040600	0.006662	-0.177611	-0.026775	-0.707028	-0.306660	-0.058269	0.038955	0.949235
3456	-0.808851	1.653252	9.780791	-0.000769	-0.021139	-0.062187	-0.178914	-0.027316	-0.707402	-0.305343	-0.057822	0.039026	0.949684
3457	-0.524380	0.910659	9.904377	0.047473	-0.019494	-0.053258	-0.180750	-0.026759	-0.706463	-0.304252	-0.057762	0.039939	0.949999
3458	-0.478608	0.895878	9.906216	0.054506	0.011034	-0.016985	-0.180600	-0.029222	-0.708171	-0.303754	-0.058227	0.040917	0.950089
3459	-0.669002	0.949935	9.795531	-0.017191	0.032008	0.018767	-0.179422	-0.030050	-0.707162	-0.304149	-0.058669	0.040369	0.949959
3460	-0.890644	1.023507	9.694953	-0.024463	0.043392	0.050561	-0.178639	-0.029780	-0.707171	-0.305052	-0.059214	0.039728	0.949662
3461	-1.037442	1.096427	9.572093	0.009590	0.034743	0.040266	-0.177855	-0.028689	-0.708983	-0.305825	-0.059859	0.039696	0.949375
3462	-1.093397	1.041231	9.468605	0.047122	0.015526	0.047527	-0.178241	-0.029234	-0.709629	-0.306577	-0.060315	0.040581	0.949066
3463	-1.098547	0.995647	9.492157	0.056055	-0.009836	0.042205	-0.176811	-0.029790	-0.706423	-0.307293	-0.060409	0.041699	0.948780
3464	-0.979055	1.154016	9.677991	0.040882	-0.016009	0.027965	-0.176533	-0.031433	-0.708512	-0.307667	-0.060245	0.042635	0.948627
3465	-0.913689	1.177586	9.687310	0.025720	-0.021255	0.015484	-0.178488	-0.032928	-0.707722	-0.307902	-0.059960	0.043218	0.948543
3466	-0.836301	1.191675	9.773318	-0.002802	-0.028238	-0.012968	-0.179678	-0.030321	-0.708325	-0.307532	-0.059329	0.043352	0.948696
3467	-0.806755	1.259883	10.131919	-0.026913	-0.009047	-0.027176	-0.179541	-0.031690	-0.707823	-0.307032	-0.058984	0.042819	0.948904
3468	-0.700487	1.259426	10.253558	-0.051871	0.018926	-0.043153	-0.179289	-0.029502	-0.708581	-0.306185	-0.058972	0.041696	0.949228
3469	-0.846375	0.797210	9.735227	0.017020	0.050554	-0.021427	-0.180215	-0.028266	-0.707650	-0.305792	-0.060010	0.041634	0.949293
3470	-0.994218	0.721300	9.701985	0.040981	0.027776	0.015704	-0.178767	-0.029779	-0.707816	-0.305990	-0.060687	0.042287	0.949157
3471	-0.896989	0.816274	9.548435	0.005985	0.024207	0.041864	-0.176540	-0.030338	-0.708372	-0.306788	-0.061101	0.042228	0.948875
3472	-0.942848	1.144818	9.908277	-0.031678	0.035471	0.055802	-0.176536	-0.029927	-0.710179	-0.307852	-0.061446	0.041504	0.948541
3473	-0.931053	1.443006	9.926022	-0.042322	0.046867	0.039962	-0.176291	-0.027602	-0.709384	-0.308692	-0.061996	0.040400	0.948279
3474	-0.965720	1.336143	9.497329	-0.030557	0.043519	0.020648	-0.174073	-0.026245	-0.710180	-0.309091	-0.062529	0.039603	0.948148
3475	-1.017856	1.139081	9.413806	-0.017079	0.010359	-0.000545	-0.173165	-0.025430	-0.709539	-0.309101	-0.062583	0.039166	0.948159
3476	-1.087732	1.150159	9.712528	-0.029621	0.007700	-0.005916	-0.173556	-0.026112	-0.708764	-0.308947	-0.062462	0.038577	0.948242
3477	-1.198738	1.145179	10.160418	-0.117299	0.022511	-0.015291	-0.172405	-0.022014	-0.707965	-0.308811	-0.062149	0.036145	0.948402
3478	-1.214170	1.026214	9.755451	-0.215553	0.043623	-0.035327	-0.171517	-0.017641	-0.707418	-0.308370	-0.061583	0.031769	0.948739
3479	-1.339230	0.755692	9.844740	-0.288998	0.027857	-0.027127	-0.171433	-0.009431	-0.707338	-0.308215	-0.060335	0.026016	0.949045
3480	-1.182253	1.421860	10.235551	-0.217289	0.043558	-0.058189	-0.170572	-0.001227	-0.705072	-0.307346	-0.059766	0.021578	0.949474
3481	-1.146998	0.974299	9.465896	-0.047074	0.031591	-0.090562	-0.169407	0.001093	-0.705455	-0.305689	-0.060119	0.020346	0.950014
3482	-1.066455	0.772574	8.982248	0.049558	-0.013796	-0.091839	-0.172019	0.000422	-0.705163	-0.303824	-0.060112	0.021287	0.950592
3483	-0.748920	0.606467	8.953568	0.099472	-0.054186	-0.061790	-0.173835	-0.002168	-0.705162	-0.302499	-0.059710	0.023400	0.950990
3484	-0.695307	0.655973	9.549659	0.118925	-0.076265	-0.033550	-0.173940	-0.005998	-0.706362	-0.301608	-0.058908	0.026109	0.951252
3485	-0.530281	0.757137	10.020418	0.127851	-0.055409	-0.035211	-0.177185	-0.009948	-0.706610	-0.300751	-0.058611	0.028806	0.951464
3486	-0.652942	0.816613	10.281702	0.163560	-0.012601	-0.011842	-0.178076	-0.014048	-0.706767	-0.300225	-0.059274	0.032007	0.951487
3487	-0.783992	1.054069	10.523476	0.140291	0.042471	0.000606	-0.177648	-0.019523	-0.708120	-0.300091	-0.060870	0.034401	0.951345
3488	-0.833432	1.241093	10.211238	0.101894	0.069661	0.001366	-0.176583	-0.022812	-0.708427	-0.299950	-0.062718	0.035950	0.951212
3489	-0.878581	1.360071	9.679493	0.063605	0.055843	-0.027992	-0.174327	-0.028845	-0.708003	-0.299373	-0.064124	0.036792	0.951268
3490	-0.865755	1.142143	9.229888	0.029733	0.034985	-0.051263	-0.172747	-0.030221	-0.709075	-0.298262	-0.064916	0.037112	0.951551
3491	-0.847411	1.002825	9.333868	0.035065	0.010468	-0.053993	-0.173141	-0.029946	-0.708937	-0.297192	-0.065300	0.037656	0.951837
3492	-0.943693	1.037941	9.561000	0.047590	0.003469	-0.061826	-0.173644	-0.032953	-0.709735	-0.295785	-0.065604	0.038494	0.952222
3493	-1.069440	1.001427	9.883688	0.060058	0.024418	-0.051943	-0.173368	-0.035965	-0.708993	-0.294731	-0.066397	0.039429	0.952455
3494	-0.943301	1.086613	9.749002	0.069061	0.031425	-0.058038	-0.174663	-0.037325	-0.710538	-0.293397	-0.067357	0.040514	0.952754
3495	-0.987077	1.047989	9.590327	0.063703	0.012229	-0.061663	-0.174391	-0.039516	-0.709788	-0.292141	-0.067942	0.041575	0.953052
3496	-0.992525	0.965853	9.457256	0.030451	-0.001822	-0.030246	-0.173598	-0.040889	-0.710202	-0.291370	-0.068019	0.042156	0.953258
3497	-1.195946	0.881044	9.518115	0.059851	-0.022811	-0.010680	-0.174239	-0.042527	-0.711243	-0.291060	-0.067870	0.043399	0.953307
3498	-1.137153	0.991866	9.730360	0.023936	-0.028184	0.010188	-0.174888	-0.044166	-0.709697	-0.291070	-0.067373	0.044063	0.953309
3499	-0.891877	1.182798	9.874629	0.002468	-0.014295	0.010044	-0.177231	-0.045521	-0.710580	-0.291240	-0.067031	0.044183	0.953275
3500	-0.945026	0.843878	9.801499	-0.017293	0.011928	0.034616	-0.176188	-0.044706	-0.710976	-0.291825	-0.067037	0.043859	0.953111
3501	-0.977073	1.087260	9.874266	-0.045212	0.020561	0.076797	-0.174382	-0.041295	-0.709676	-0.293361	-0.067014	0.042941	0.952683
3502	-1.087516	1.179137	9.751310	-0.019201	0.013654	0.064680	-0.174905	-0.041019	-0.710054	-0.294553	-0.067018	0.042608	0.952330
3503	-1.267191	1.040986	9.732047	-0.012163	0.008407	0.089411	-0.174129	-0.038833	-0.711208	-0.296273	-0.066956	0.042400	0.951810
3504	-1.092750	1.117159	9.918864	0.009306	-0.014404	0.078870	-0.175440	-0.038005	-0.711439	-0.297686	-0.066583	0.042794	0.951377
3505	-0.898025	1.349883	9.444034	-0.040800	-0.041518	0.085456	-0.175705	-0.037456	-0.711429	-0.299324	-0.065403	0.042340	0.950965
3506	-1.289033	1.385350	9.034471	-0.012263	-0.100843	0.100562	-0.177674	-0.036351	-0.710742	-0.301080	-0.063238	0.042869	0.950533
3507	-1.095504	1.410312	9.826132	0.191688	-0.157822	0.072693	-0.181082	-0.036197	-0.708491	-0.302074	-0.061277	0.047532	0.950125
3508	-0.698106	1.591381	10.278983	0.481675	-0.143894	0.044805	-0.186763	-0.048618	-0.708528	-0.302111	-0.061318	0.057632	0.949551
3509	-0.721247	1.742108	9.961294	0.398693	-0.108775	0.014412	-0.189296	-0.062834	-0.709017	-0.301754	-0.061584	0.065880	0.949111
3510	-0.617486	1.742739	9.645592	0.170722	-0.063256	-0.004732	-0.190822	-0.070763	-0.708296	-0.301224	-0.061324	0.069527	0.949036
3511	-0.625991	1.569364	9.554755	0.006227	-0.045722	-0.027927	-0.193803	-0.074577	-0.709453	-0.300616	-0.060465	0.069897	0.949257
3512	-0.622329	1.401447	9.706595	0.061779	-0.030820	-0.046011	-0.194058	-0.076629	-0.707918	-0.299472	-0.060220	0.071230	0.949535
3513	-0.830827	1.287309	9.601343	0.063559	-0.054352	-0.048686	-0.195871	-0.079493	-0.708177	-0.298385	-0.059565	0.072690	0.949808
3514	-0.822096	1.150809	9.815983	-0.101159	-0.019496	-0.026003	-0.197722	-0.076610	-0.706828	-0.297887	-0.058537	0.070881	0.950165
3515	-0.782685	1.263175	9.696776	-0.224691	-0.014312	-0.007486	-0.198667	-0.071816	-0.706249	-0.297976	-0.056861	0.066636	0.950545
3516	-0.444646	1.265061	9.602562	-0.199777	-0.030200	0.020737	-0.199351	-0.066339	-0.706185	-0.298484	-0.054979	0.063066	0.950740
3517	-0.382767	1.143880	9.456446	-0.156945	-0.049477	0.043849	-0.200576	-0.058945	-0.704283	-0.299420	-0.052949	0.060362	0.950737
3518	-0.390593	1.398973	9.488283	-0.090853	-0.054777	0.069038	-0.202157	-0.057021	-0.703982	-0.300705	-0.051192	0.059059	0.950509
3519	-0.201215	1.541982	9.548372	-0.017542	-0.068845	0.076542	-0.202976	-0.050722	-0.704425	-0.302092	-0.049570	0.059173	0.950148
3520	-0.337131	1.433475	9.896756	0.001256	-0.063598	0.066135	-0.204817	-0.049344	-0.703608	-0.303226	-0.048204	0.059671	0.949826
3521	-0.360364	1.550139	10.237144	-0.017407	-0.028609	0.039714	-0.205717	-0.052487	-0.702720	-0.303960	-0.047378	0.059520	0.949642
3522	-0.317063	1.862680	10.310056	-0.047558	0.006464	-0.009675	-0.205722	-0.051392	-0.702968	-0.303754	-0.047134	0.058593	0.949778
3523	-0.462013	1.517263	10.237643	0.034924	0.055601	-0.031832	-0.205847	-0.052349	-0.703234	-0.303179	-0.048305	0.058881	0.949885
3524	-0.688057	1.316383	10.035419	0.162949	0.056652	-0.044081	-0.203622	-0.052909	-0.703014	-0.302207	-0.050334	0.061614	0.949917
3525	-0.674809	1.482079	9.986742	0.170958	0.076741	-0.026296	-0.203062	-0.057973	-0.705400	-0.301625	-0.052731	0.064358	0.949789
3526	-0.726468	1.704441	9.427404	0.118978	0.047044	0.000607	-0.199631	-0.063876	-0.704993	-0.301516	-0.054253	0.066359	0.949601
3527	-0.596313	1.685293	9.003104	0.145694	-0.002828	0.025261	-0.201041	-0.069068	-0.704505	-0.301830	-0.054930	0.069173	0.949261
3528	-0.574658	1.671031	9.113299	0.145506	-0.024806	0.056890	-0.199966	-0.073588	-0.705600	-0.302623	-0.055167	0.072174	0.948771
3529	-0.589160	1.987980	9.693827	0.129266	-0.042459	0.067338	-0.200717	-0.079194	-0.706161	-0.303693	-0.054937	0.074979	0.948225
3530	-0.617804	2.033931	9.704215	0.084607	-0.017943	0.057426	-0.201752	-0.081378	-0.705650	-0.304531	-0.054929	0.076785	0.947812
3531	-0.482352	2.068742	9.636158	-0.003029	-0.017973	0.048825	-0.202534	-0.081784	-0.705642	-0.305429	-0.054391	0.076934	0.947542
3532	-0.737997	2.122575	9.285718	0.087423	-0.010785	0.042556	-0.203055	-0.081781	-0.706152	-0.305966	-0.054558	0.078734	0.947211
3533	-0.843946	2.166439	9.203025	0.184036	-0.024716	0.045015	-0.203683	-0.086430	-0.705929	-0.306572	-0.055068	0.082488	0.946666
3534	-0.674480	2.223306	9.356019	0.147252	-0.033596	0.060533	-0.204039	-0.091900	-0.707530	-0.307062	-0.055111	0.085595	0.946229
3535	-0.549274	2.174195	9.344762	0.084746	-0.037079	0.031820	-0.206509	-0.094898	-0.706487	-0.307501	-0.054812	0.087549	0.945925
3536	-0.376596	2.004970	9.499935	-0.015457	-0.049412	0.021262	-0.207029	-0.096264	-0.705200	-0.306908	-0.053575	0.087658	0.946178
3537	-0.226463	2.055199	9.792404	-0.061045	-0.042495	0.005934	-0.209136	-0.093790	-0.704885	-0.307005	-0.052311	0.086864	0.946291
3538	-0.092393	1.897553	9.702921	-0.095856	-0.009256	-0.001319	-0.209405	-0.092283	-0.704996	-0.306442	-0.051409	0.085161	0.946677
3539	-0.069938	1.661630	9.685596	-0.213983	0.009940	0.008409	-0.211271	-0.086390	-0.704392	-0.306832	-0.050168	0.081146	0.946970
3540	-0.041790	1.541580	9.823357	-0.201425	0.037915	0.005041	-0.210138	-0.079418	-0.703306	-0.306831	-0.049529	0.077144	0.947339
3541	-0.162898	1.489556	9.804578	-0.253357	0.050163	0.017069	-0.209135	-0.071077	-0.704533	-0.307478	-0.048766	0.072126	0.947564
3542	-0.321330	1.616215	9.922752	-0.305281	0.052782	0.022058	-0.206576	-0.061786	-0.703704	-0.308101	-0.047760	0.066066	0.947855
3543	-0.316461	1.629829	9.668132	-0.285513	0.050243	0.009864	-0.206626	-0.052755	-0.703873	-0.308622	-0.046800	0.060431	0.948109
3544	-0.313318	1.391917	9.737465	-0.210514	0.045806	0.040303	-0.204206	-0.041822	-0.703543	-0.309532	-0.046229	0.056221	0.948099
3545	-0.087327	1.585581	9.939607	-0.148915	0.037780	0.063600	-0.203192	-0.036218	-0.703503	-0.310920	-0.045795	0.053313	0.947834
3546	-0.088943	1.696303	9.964926	-0.101547	0.041256	0.076317	-0.200857	-0.031988	-0.705049	-0.312433	-0.045777	0.051227	0.947452
3547	-0.180968	1.654157	10.104618	0.116507	0.056927	0.134374	-0.200467	-0.031990	-0.704537	-0.314935	-0.047271	0.053328	0.946434
3548	-0.406165	1.566768	10.052687	0.119164	0.093714	0.152201	-0.197704	-0.033919	-0.706538	-0.317757	-0.049546	0.055162	0.945269
3549	-1.044404	1.804191	9.777349	0.032482	0.107955	0.142174	-0.194296	-0.035306	-0.706861	-0.320534	-0.051484	0.055373	0.944214
3550	-0.998678	2.130020	9.482708	0.089992	0.114239	0.099498	-0.190897	-0.034913	-0.707426	-0.322400	-0.054021	0.056467	0.943372
3551	-1.209404	1.712133	9.138473	-0.056525	0.076840	0.047172	-0.187627	-0.034794	-0.708120	-0.323440	-0.054949	0.055122	0.943042
3552	-1.206589	1.428512	9.202477	-0.269311	-0.007076	-0.016424	-0.186882	-0.028367	-0.707292	-0.323342	-0.053003	0.050097	0.943468
3553	-1.118947	1.520029	9.467121	-0.085049	-0.092811	-0.036553	-0.189006	-0.022746	-0.707205	-0.322648	-0.050675	0.049211	0.943879
3554	-1.104968	1.111099	9.479121	0.000992	-0.121559	-0.080177	-0.192664	-0.022863	-0.707798	-0.320946	-0.048378	0.049959	0.944541
3555	-1.039946	1.082177	9.624821	-0.115253	-0.135584	-0.104014	-0.197379	-0.021743	-0.707070	-0.318952	-0.045147	0.048679	0.945443
3556	-0.499727	0.995699	9.462960	-0.193890	-0.124319	-0.118821	-0.201464	-0.018029	-0.703609	-0.316614	-0.041584	0.045727	0.946539
3557	0.113426	0.976199	9.368529	-0.095441	-0.105205	-0.117340	-0.205675	-0.014450	-0.701441	-0.314372	-0.039037	0.044610	0.947447
3558	0.407285	0.881858	9.153431	-0.093507	-0.096438	-0.141188	-0.210135	-0.012374	-0.700578	-0.311519	-0.036655	0.043363	0.948542
3559	0.542319	0.856692	9.132751	-0.060311	-0.103413	-0.163046	-0.212245	-0.010037	-0.699230	-0.308380	-0.034338	0.042874	0.949676
3560	0.386958	0.731391	9.445063	-0.014677	-0.107768	-0.174170	-0.216684	-0.011382	-0.698401	-0.304909	-0.032261	0.043165	0.950856
3561	0.141270	0.121821	10.033756	-0.032571	-0.098150	-0.191072	-0.219693	-0.011913	-0.697067	-0.301212	-0.030189	0.043120	0.952103
3562	-0.105166	-0.622000	11.548533	0.002834	-0.033764	-0.133416	-0.221915	-0.012723	-0.695878	-0.298574	-0.029591	0.043320	0.952944
3563	0.167481	1.704640	11.772391	0.053178	0.076360	-0.146360	-0.220839	-0.016833	-0.697745	-0.295821	-0.031285	0.043850	0.953723
3564	0.153847	1.217233	9.644912	0.107532	0.120773	-0.225157	-0.220815	-0.020664	-0.698559	-0.291521	-0.034335	0.045067	0.954885
3565	-0.115775	0.680670	8.879267	0.057459	0.084260	-0.224785	-0.217655	-0.023964	-0.699415	-0.287267	-0.036258	0.045584	0.956078
3566	0.057105	0.549036	8.744088	0.075264	0.028232	-0.218766	-0.216848	-0.027526	-0.700368	-0.283020	-0.037342	0.046723	0.957247
3567	-0.033396	0.714263	9.063986	-0.016199	-0.026133	-0.198427	-0.218928	-0.029293	-0.700612	-0.279212	-0.036686	0.046461	0.958403
3568	-0.535681	0.679973	9.940273	-0.021703	-0.069905	-0.205550	-0.219709	-0.030521	-0.699578	-0.275189	-0.035329	0.046304	0.959624
3569	-0.694113	0.784675	10.743097	0.003397	-0.055959	-0.233463	-0.225712	-0.032541	-0.699508	-0.270656	-0.034252	0.046525	0.960941
3570	-0.551600	1.134223	10.587277	0.041234	-0.013875	-0.271774	-0.227007	-0.034860	-0.699252	-0.265354	-0.034374	0.047225	0.962380
3571	-0.236171	1.370137	9.890351	0.012986	-0.010184	-0.334561	-0.226986	-0.038692	-0.699032	-0.258894	-0.034333	0.047323	0.964135
3572	0.013581	1.193618	9.429566	-0.006438	-0.025793	-0.385087	-0.228009	-0.042243	-0.699827	-0.251411	-0.034079	0.047085	0.966134
3573	0.065723	1.051778	9.581288	-0.040293	-0.057238	-0.431316	-0.230347	-0.045789	-0.698275	-0.243046	-0.032925	0.046341	0.968348
3574	-0.076874	0.694625	9.609653	-0.083277	-0.076456	-0.431730	-0.233855	-0.049327	-0.698774	-0.234629	-0.031351	0.044830	0.970544
3575	-0.192436	0.736909	9.772148	-0.081567	-0.055503	-0.412216	-0.237133	-0.048764	-0.696909	-0.226626	-0.029996	0.043273	0.972558
3576	-0.289840	0.615656	9.983073	-0.078078	-0.034563	-0.392729	-0.239347	-0.051079	-0.695347	-0.218973	-0.029222	0.041689	0.974402
3577	-0.416329	0.469129	10.506370	-0.051495	0.022110	-0.334177	-0.241825	-0.052297	-0.695063	-0.212509	-0.029441	0.040385	0.975880
3578	-0.386234	0.623057	10.584781	0.095969	0.070129	-0.284443	-0.240627	-0.054628	-0.697432	-0.206935	-0.031359	0.041806	0.976958
3579	-0.760562	0.952958	10.550949	0.515500	0.065049	-0.260956	-0.240532	-0.070226	-0.699397	-0.201559	-0.034730	0.051419	0.977509
3580	-0.713180	2.205220	9.634912	0.475550	0.044297	-0.303357	-0.238850	-0.089117	-0.701160	-0.195308	-0.037736	0.060336	0.978157
3581	-0.975285	1.731215	8.110521	0.061501	-0.018344	-0.329496	-0.239717	-0.097047	-0.702130	-0.188793	-0.037812	0.061399	0.979366
3582	-1.426522	0.412888	8.414073	0.050100	-0.110372	-0.226075	-0.242051	-0.101688	-0.700071	-0.184138	-0.036027	0.062639	0.980241
3583	-1.419844	0.610992	10.295567	0.018845	-0.150444	-0.104849	-0.245440	-0.104270	-0.698752	-0.181877	-0.033139	0.063448	0.980713
3584	-1.139653	1.283705	10.781516	0.027472	-0.105313	-0.030562	-0.250419	-0.103013	-0.697372	-0.181062	-0.031122	0.064362	0.980870
3585	-0.926830	1.688928	10.135485	0.116999	-0.098246	-0.020158	-0.252754	-0.106421	-0.697112	-0.180461	-0.029550	0.066957	0.980855
3586	-0.978126	1.633829	9.289380	0.152003	-0.121647	-0.027896	-0.257440	-0.109954	-0.696947	-0.179583	-0.027658	0.070373	0.980833
3587	-0.578175	1.860490	8.928061	0.116255	-0.141817	-0.031820	-0.261607	-0.113626	-0.695756	-0.178685	-0.025283	0.073128	0.980859
3588	-0.213467	1.876672	8.857812	-0.004439	-0.182118	-0.062910	-0.264989	-0.117714	-0.693806	-0.176849	-0.021675	0.073678	0.981237
3589	0.334862	1.560509	9.108988	-0.048231	-0.203277	-0.089095	-0.271536	-0.117407	-0.691247	-0.174814	-0.017577	0.073425	0.981703
3590	0.608549	1.328556	9.457226	-0.081379	-0.189442	-0.086780	-0.278476	-0.116823	-0.689068	-0.172539	-0.013590	0.072472	0.982239
3591	0.731210	0.910346	9.857494	-0.111815	-0.131831	-0.079875	-0.281639	-0.113934	-0.686406	-0.170805	-0.010606	0.070707	0.982707
3592	0.871041	0.869386	10.189857	-0.127225	-0.069071	-0.026948	-0.284010	-0.111870	-0.684539	-0.170114	-0.008760	0.068448	0.983005
3593	0.846204	1.440294	10.424934	-0.069085	0.020951	0.000356	-0.285471	-0.107209	-0.685506	-0.170163	-0.008754	0.067006	0.983096
3594	0.789435	1.621955	9.913236	-0.026076	0.065675	0.014996	-0.282738	-0.104487	-0.686555	-0.170517	-0.009848	0.066283	0.983073
3595	0.657361	1.400394	9.479259	-0.002916	0.084099	0.054007	-0.280260	-0.103680	-0.686067	-0.171695	-0.011197	0.065964	0.982876
3596	0.316962	1.075593	9.358303	0.004014	0.072743	0.102519	-0.278566	-0.102868	-0.685955	-0.173773	-0.012417	0.065826	0.982505
3597	-0.242825	1.130612	9.407022	0.057583	0.048371	0.119742	-0.276205	-0.103290	-0.687288	-0.176178	-0.013189	0.066821	0.981999
3598	-0.150970	1.142140	9.478457	0.027160	0.030836	0.113261	-0.276209	-0.102606	-0.687410	-0.178404	-0.013650	0.067286	0.981559
3599	0.138188	1.044995	9.907415	-0.080997	0.027219	0.076216	-0.274377	-0.101520	-0.689755	-0.179961	-0.013575	0.065604	0.981390
3600	-0.159490	0.955415	9.740732	-0.158796	-0.026002	0.055264	-0.272850	-0.094413	-0.689320	-0.181025	-0.012333	0.062606	0.981406
3601	0.085904	1.165352	9.808317	-0.122632	-0.026762	-0.028218	-0.275109	-0.088244	-0.688708	-0.180469	-0.011186	0.060257	0.981669
3602	-0.258477	0.969444	9.357241	-0.107960	-0.019405	-0.093218	-0.274856	-0.086877	-0.688569	-0.178610	-0.010440	0.058197	0.982142
3603	-0.268144	0.300248	9.138153	-0.122152	-0.024536	-0.119904	-0.275656	-0.083725	-0.689302	-0.176252	-0.009467	0.055789	0.982717
3604	-0.118047	0.002292	9.609259	-0.141078	-0.005479	-0.098941	-0.276459	-0.081396	-0.687586	-0.174298	-0.008885	0.053027	0.983224
3605	0.048023	0.256671	9.851067	-0.143867	-0.012621	-0.083130	-0.277272	-0.076740	-0.687140	-0.172676	-0.008027	0.050087	0.983672
3606	0.047565	0.530786	9.830191	-0.138564	-0.017905	-0.068074	-0.275840	-0.076200	-0.686251	-0.171317	-0.007176	0.047421	0.984048
3607	0.163997	0.593496	10.185575	-0.043936	-0.039064	-0.036650	-0.277692	-0.072633	-0.685671	-0.170566	-0.006090	0.046521	0.984229
3608	-0.132092	1.031278	11.024657	0.249351	-0.040880	-0.016736	-0.278589	-0.075775	-0.685947	-0.170153	-0.006064	0.051576	0.984048
3609	0.443713	1.872511	10.745787	0.190653	0.062311	-0.052031	-0.278784	-0.086720	-0.687086	-0.169170	-0.007792	0.054986	0.984021
3610	-0.075574	1.883240	9.784319	0.042527	0.040037	-0.119981	-0.278241	-0.090691	-0.686357	-0.166814	-0.008768	0.055678	0.984376
3611	-0.090410	1.537948	8.511607	0.035472	-0.038403	-0.132691	-0.278616	-0.092467	-0.688438	-0.164153	-0.008098	0.056416	0.984787
3612	0.311991	0.437667	7.579881	0.117802	-0.146743	-0.148669	-0.279918	-0.093555	-0.688300	-0.161018	-0.005674	0.059203	0.985158
3613	0.692619	0.193680	11.344356	-0.018593	-0.088185	-0.149699	-0.281607	-0.095735	-0.687650	-0.157968	-0.003838	0.058987	0.985673
3614	0.239619	0.384109	9.543274	0.099509	-0.147220	-0.115352	-0.286063	-0.095987	-0.683964	-0.155494	-0.001298	0.061413	0.985925
3615	0.413149	0.999801	9.986231	0.253172	-0.133443	-0.069179	-0.291270	-0.101434	-0.681224	-0.153962	0.000690	0.066673	0.985824
3616	0.900271	0.903013	10.250071	0.185368	-0.056593	-0.097764	-0.292520	-0.111415	-0.681562	-0.151942	0.001192	0.070511	0.985870
3617	0.190771	0.985376	9.420837	0.019019	-0.005560	-0.074752	-0.292765	-0.115246	-0.680173	-0.150467	0.001388	0.070743	0.986080
3618	0.162892	1.480610	9.282581	0.264264	-0.015928	-0.090513	-0.294568	-0.119204	-0.681349	-0.148649	0.000867	0.076012	0.985964
3619	0.347969	1.695946	9.389199	0.446656	-0.052748	-0.073470	-0.294100	-0.132068	-0.682129	-0.147129	0.000709	0.084840	0.985472
3620	0.247853	1.538168	9.445925	0.482284	-0.072032	-0.045968	-0.296235	-0.147792	-0.681605	-0.146082	0.000719	0.094562	0.984742
3621	0.043874	2.049856	9.520856	0.419422	-0.084377	0.002158	-0.297625	-0.157911	-0.678967	-0.145974	0.001384	0.102944	0.983917
3622	-0.019203	2.698294	9.057835	0.294969	-0.105373	0.031297	-0.301225	-0.169386	-0.677733	-0.146353	0.002749	0.109061	0.983198
3623	-0.061540	2.174881	9.239629	0.091539	-0.081111	0.102060	-0.303817	-0.173477	-0.677475	-0.148191	0.004484	0.111011	0.982698
3624	0.254147	2.059588	10.093510	0.089379	0.005920	0.185052	-0.305656	-0.172647	-0.676146	-0.151818	0.004602	0.112740	0.981947
3625	0.323837	2.343502	10.310054	0.222506	0.063507	0.239133	-0.305130	-0.173197	-0.676160	-0.156677	0.003388	0.116808	0.980712
3626	0.676272	2.702907	9.193674	0.268380	0.087303	0.225447	-0.303920	-0.178129	-0.677778	-0.161290	0.001450	0.121789	0.979362
3627	0.330681	2.299061	9.951412	0.134111	0.091610	0.216558	-0.301286	-0.181701	-0.677594	-0.165758	-0.000082	0.124049	0.978333
3628	0.169243	2.685064	9.930808	-0.225623	0.098520	0.232594	-0.300274	-0.175138	-0.678709	-0.170510	-0.000595	0.119314	0.978105
3629	0.392313	2.152912	9.504616	-0.529689	0.096777	0.209057	-0.297571	-0.165298	-0.682403	-0.174824	-0.000028	0.108559	0.978597
3630	0.114327	1.088165	9.807184	-1.020255	0.082594	0.245823	-0.296682	-0.135609	-0.686005	-0.179731	0.002545	0.088293	0.979742
3631	-0.909702	1.048750	10.036656	-0.644099	0.024107	0.338527	-0.294510	-0.103740	-0.685853	-0.186351	0.005089	0.075427	0.979570
3632	-0.512077	1.954440	9.933093	-0.178039	0.044165	0.373786	-0.294864	-0.087729	-0.685173	-0.193709	0.005538	0.071745	0.978416
3633	-0.531236	1.991631	9.462666	0.042163	0.023363	0.359478	-0.292524	-0.084320	-0.687244	-0.200769	0.005461	0.072345	0.976948
3634	-0.149060	1.433243	8.727194	0.117164	-0.013407	0.400213	-0.293095	-0.075285	-0.687923	-0.208555	0.005919	0.074654	0.975139
3635	0.208452	1.441279	9.120724	0.252758	-0.043472	0.469709	-0.293089	-0.076517	-0.687676	-0.217658	0.006416	0.079627	0.972750
3636	0.411027	2.070785	9.436221	0.536216	-0.022624	0.508920	-0.293301	-0.085821	-0.686859	-0.227522	0.005422	0.090096	0.969581
3637	0.848376	2.449852	9.460837	0.680414	-0.046261	0.471059	-0.294524	-0.099770	-0.688271	-0.236601	0.004077	0.103423	0.966078
3638	1.801993	2.758154	9.682053	0.458735	-0.019426	0.427016	-0.294732	-0.110032	-0.686946	-0.244725	0.003262	0.112350	0.963056
3639	1.715032	2.067230	10.025722	0.519790	0.013923	0.376351	-0.295195	-0.119607	-0.688456	-0.252009	0.001384	0.122296	0.959965
3640	1.402864	1.627768	10.232438	0.443742	0.068191	0.383042	-0.293705	-0.128371	-0.689082	-0.259472	-0.001134	0.130470	0.956896
3641	1.365853	1.854177	10.247375	0.187056	0.160861	0.388614	-0.290535	-0.133861	-0.689701	-0.267313	-0.004016	0.133209	0.954350
3642	0.736887	1.682000	10.539202	-0.088575	0.253589	0.418810	-0.285324	-0.128962	-0.692318	-0.275934	-0.007177	0.130209	0.952289
3643	0.696272	2.094604	10.087695	-0.426602	0.323608	0.414063	-0.277414	-0.115046	-0.696567	-0.284700	-0.009739	0.120281	0.950991
3644	0.320334	2.229278	9.126414	-0.345759	0.299558	0.364500	-0.268602	-0.097712	-0.702608	-0.292377	-0.012503	0.112083	0.949630
3645	-0.203838	1.871860	8.881705	-0.127284	0.233447	0.314835	-0.261714	-0.088580	-0.705984	-0.298900	-0.015349	0.108302	0.947995
3646	-0.142569	2.328972	9.088297	-0.196962	0.175715	0.270130	-0.256015	-0.078485	-0.707134	-0.304432	-0.016831	0.103619	0.946732
3647	0.073255	2.461618	8.972609	-0.198557	0.115432	0.213471	-0.253972	-0.068369	-0.709652	-0.308768	-0.017265	0.099183	0.945794
3648	0.235051	1.798090	8.684817	-0.181529	0.049888	0.192031	-0.251530	-0.060993	-0.709875	-0.312529	-0.016620	0.095528	0.944947
3649	0.480094	1.603312	9.319706	-0.321321	0.009360	0.208362	-0.250931	-0.052514	-0.707861	-0.316577	-0.014283	0.089421	0.944234
3650	0.626069	1.751758	9.473955	-0.341958	-0.029218	0.206293	-0.250749	-0.038695	-0.707598	-0.320478	-0.011110	0.083228	0.943527
3651	0.513354	1.521792	9.486703	-0.211414	-0.050175	0.217729	-0.252785	-0.026234	-0.706281	-0.324542	-0.008321	0.079575	0.942482
3652	0.609701	1.815463	9.816078	-0.041546	-0.050283	0.239257	-0.253341	-0.020758	-0.705702	-0.328956	-0.006637	0.079180	0.940997
3653	0.810011	1.799612	9.862231	0.334158	-0.060782	0.253348	-0.255156	-0.023485	-0.705701	-0.333570	-0.007150	0.085899	0.938776
3654	0.892843	2.232563	10.087584	0.388000	0.000450	0.232872	-0.257713	-0.033322	-0.706018	-0.337846	-0.009261	0.093235	0.936527
3655	0.901320	2.405592	10.065470	0.230831	0.058269	0.184386	-0.257677	-0.038521	-0.708139	-0.341358	-0.011413	0.097249	0.934819
3656	0.601635	2.356112	10.423154	0.089898	0.128442	0.099093	-0.254770	-0.042640	-0.710293	-0.343394	-0.014148	0.098100	0.933947
3657	0.041446	2.007999	10.770041	-0.019760	0.188197	0.018414	-0.251098	-0.043343	-0.712553	-0.344108	-0.017353	0.096498	0.933797
3658	-0.494371	2.375527	10.831758	-0.218911	0.202463	-0.059413	-0.246406	-0.039536	-0.714526	-0.343412	-0.019654	0.091020	0.934557
3659	-0.298347	2.804080	9.907372	-0.300565	0.169622	-0.186966	-0.242665	-0.029292	-0.717068	-0.340325	-0.021030	0.084237	0.936291
3660	0.032622	1.824156	9.614485	-0.135628	0.124333	-0.265527	-0.241115	-0.025195	-0.718215	-0.335576	-0.022796	0.080763	0.938268
3661	0.700389	1.344299	9.334053	-0.073060	0.103193	-0.253103	-0.240453	-0.024923	-0.721068	-0.331016	-0.024563	0.078659	0.940020
3662	0.257651	0.901374	8.861760	-0.083974	0.101563	-0.203791	-0.238750	-0.025343	-0.721485	-0.327327	-0.026149	0.076332	0.941460
3663	-0.861414	1.070308	9.344377	-0.257860	0.057889	-0.160797	-0.238642	-0.020964	-0.721961	-0.324510	-0.025721	0.071038	0.942860
3664	-1.140580	1.862549	9.740399	-0.359952	0.043822	-0.150781	-0.240509	-0.013975	-0.722899	-0.321800	-0.024333	0.063912	0.944335
3665	-0.502651	1.929587	9.694813	-0.172102	0.027929	-0.144360	-0.242120	-0.006989	-0.722289	-0.319180	-0.023929	0.060450	0.945461
3666	-0.033582	1.357007	9.258823	0.085372	-0.027250	-0.105922	-0.243174	-0.006026	-0.721488	-0.317007	-0.023996	0.062213	0.946076
3667	0.081395	1.235145	9.025727	0.115470	-0.091234	-0.047832	-0.245500	-0.011213	-0.720728	-0.315923	-0.023044	0.064999	0.946275
3668	0.227266	1.377937	8.903549	-0.015463	-0.131676	0.010975	-0.252544	-0.013912	-0.720649	-0.315512	-0.020324	0.065576	0.946435
3669	0.223617	1.528458	9.354702	-0.037239	-0.145898	0.061895	-0.254757	-0.015542	-0.720631	-0.316498	-0.017214	0.065881	0.946146
3670	0.665056	1.458527	9.633663	0.094153	-0.112873	0.092778	-0.258813	-0.015520	-0.719794	-0.317718	-0.015442	0.068437	0.945586
3671	0.858331	1.471608	9.685016	0.255949	-0.067504	0.138124	-0.261814	-0.017147	-0.718860	-0.320147	-0.015523	0.073836	0.944359
3672	0.883956	1.334888	9.870669	0.205744	-0.015137	0.169630	-0.262958	-0.022340	-0.719799	-0.323154	-0.016211	0.077895	0.942996
3673	0.646529	1.210538	10.284633	0.141245	0.068758	0.199460	-0.263974	-0.027260	-0.720349	-0.326970	-0.017984	0.080257	0.941449
3674	0.545244	1.230395	10.228059	-0.048475	0.157912	0.235445	-0.261466	-0.030008	-0.722742	-0.331560	-0.020169	0.078421	0.939953
3675	0.263286	0.642426	9.923336	-0.281255	0.191144	0.283186	-0.255490	-0.021282	-0.726108	-0.337284	-0.021295	0.072008	0.938403
3676	0.147594	1.006733	10.003020	-0.331574	0.191905	0.330512	-0.247462	-0.008053	-0.725711	-0.343846	-0.022096	0.064654	0.936537
3677	0.043367	0.639508	9.194638	-0.311889	0.150976	0.338412	-0.243608	0.004378	-0.726423	-0.350502	-0.022172	0.057911	0.934507
3678	-0.290136	0.581318	9.763993	-0.448231	0.103561	0.384025	-0.239500	0.018314	-0.727511	-0.357938	-0.020434	0.049001	0.932235
3679	-0.191988	0.797246	9.842530	-0.661265	0.084175	0.396514	-0.233360	0.040034	-0.723898	-0.365638	-0.016721	0.036181	0.929903
3680	-0.213528	0.511266	9.072819	-0.820628	0.033495	0.423331	-0.229347	0.067513	-0.719809	-0.373723	-0.010951	0.020839	0.927241
3681	-0.032340	0.178705	9.317362	-0.812102	-0.043744	0.484668	-0.229002	0.096106	-0.715136	-0.382802	-0.003714	0.006149	0.923803
3682	-0.297559	0.535279	10.419592	-0.443747	-0.078858	0.506739	-0.225880	0.119074	-0.710689	-0.392140	0.001285	-0.001379	0.919904
3683	-0.528112	1.029434	10.984796	0.168430	0.012304	0.481728	-0.222782	0.125351	-0.709510	-0.400987	-0.000177	0.001594	0.916083
3684	-0.558907	1.474670	10.218764	0.702162	0.124719	0.435034	-0.218670	0.118216	-0.715074	-0.408892	-0.007996	0.013488	0.912448
3685	-0.199704	1.771143	8.988654	1.080978	0.160042	0.405300	-0.209994	0.091903	-0.723610	-0.416044	-0.019610	0.032041	0.908568
3686	-0.196300	1.582517	8.659626	1.298434	0.137438	0.398840	-0.202823	0.055611	-0.734162	-0.422225	-0.032533	0.054677	0.904256
3687	-0.165387	1.851789	8.708115	0.718915	0.090180	0.325759	-0.197653	0.024527	-0.741788	-0.427684	-0.039868	0.067253	0.900541
3688	-0.104715	1.877041	9.255803	-0.042137	0.025360	0.210688	-0.194877	0.019998	-0.743297	-0.431251	-0.039578	0.066490	0.898908
3689	-0.351314	1.485588	9.599485	-0.100179	-0.039267	0.154503	-0.194609	0.019449	-0.744341	-0.434042	-0.037804	0.065289	0.897728
3690	-0.395476	1.372001	10.093613	-0.030390	-0.034058	0.141793	-0.195152	0.023010	-0.744297	-0.436395	-0.036650	0.065186	0.896642
3691	-0.277650	1.636099	10.244628	-0.012326	0.000944	0.112106	-0.195310	0.028074	-0.744633	-0.438403	-0.036425	0.065163	0.895673
3692	-0.089019	1.690994	9.801450	-0.119433	0.020296	0.072589	-0.194677	0.031080	-0.743708	-0.439561	-0.035548	0.062941	0.895299
3693	0.026564	1.637985	10.064192	-0.208771	0.013275	0.033089	-0.194712	0.037237	-0.743647	-0.440305	-0.033917	0.059244	0.895249
3694	-0.219253	1.671856	11.076030	-0.337438	0.062218	-0.018720	-0.193825	0.042569	-0.744384	-0.439963	-0.031983	0.052684	0.895899
3695	-0.064215	1.749321	10.849686	-0.338851	0.118357	-0.078473	-0.192203	0.055559	-0.743246	-0.438879	-0.031219	0.045666	0.896842
3696	0.290928	0.800301	9.713434	-0.007443	0.155448	-0.120257	-0.188056	0.062515	-0.744016	-0.436815	-0.033968	0.044128	0.897826
3697	0.326123	0.330049	9.388104	0.157254	0.169569	-0.124392	-0.184219	0.056065	-0.746853	-0.434615	-0.038458	0.045510	0.898643
3698	0.483699	0.754553	9.401237	0.032042	0.186113	-0.128731	-0.180533	0.053310	-0.749651	-0.432224	-0.042107	0.044412	0.899687
3699	-0.320863	1.018593	9.540985	-0.110925	0.183756	-0.173547	-0.176454	0.051376	-0.754387	-0.429350	-0.044535	0.040800	0.901116
3700	-1.165417	1.070991	10.365949	-0.295148	0.155897	-0.224089	-0.174537	0.058480	-0.753311	-0.425382	-0.044899	0.033989	0.903260
3701	-1.095935	1.326023	10.574953	-0.180569	0.147153	-0.242645	-0.170782	0.065986	-0.754975	-0.421249	-0.046156	0.029353	0.905294
3702	-0.602243	1.489697	10.303421	0.222185	0.094753	-0.277018	-0.170750	0.061335	-0.756832	-0.416016	-0.049821	0.032356	0.907415
3703	-0.354350	1.066620	9.431280	0.290346	0.035467	-0.308599	-0.172112	0.049576	-0.759514	-0.410133	-0.053047	0.037140	0.909724
3704	-0.443364	0.795928	8.770470	-0.003270	0.007465	-0.268558	-0.171023	0.043141	-0.761404	-0.405113	-0.053267	0.036773	0.911972
3705	-0.676289	0.630244	9.049341	-0.209591	-0.013818	-0.166131	-0.172742	0.046844	-0.761859	-0.402289	-0.051395	0.032979	0.913474
3706	-1.021175	0.663979	9.764041	-0.177116	-0.054362	-0.058444	-0.175523	0.052469	-0.760857	-0.400739	-0.048912	0.030184	0.914387
3707	-0.943903	0.991471	10.093969	-0.015645	-0.082626	0.030784	-0.177639	0.056722	-0.760783	-0.401264	-0.047228	0.030659	0.914230
3708	-0.935453	0.836184	9.669154	0.157805	-0.098319	0.065451	-0.180501	0.054548	-0.761149	-0.402016	-0.046565	0.034437	0.913799
3709	-0.947044	0.580008	9.233740	0.357966	-0.126303	0.124926	-0.184122	0.048274	-0.762321	-0.403860	-0.047035	0.042149	0.912638
3710	-0.729885	0.565571	8.998593	0.295016	-0.145750	0.195708	-0.187719	0.038169	-0.763918	-0.406672	-0.046491	0.048942	0.911077
3711	-0.459600	0.535447	9.274683	0.162266	-0.144325	0.260740	-0.190801	0.029430	-0.765639	-0.411113	-0.044904	0.053309	0.908916
3712	-0.649516	0.980395	9.581832	0.043947	-0.143597	0.302318	-0.192627	0.029440	-0.766904	-0.416234	-0.042239	0.055598	0.906573
3713	-0.662559	1.175915	9.781251	-0.018757	-0.097341	0.327622	-0.194995	0.032601	-0.767872	-0.422062	-0.039945	0.056314	0.903934
3714	-0.246733	1.245050	9.855360	0.038421	-0.060780	0.355375	-0.197890	0.035216	-0.766769	-0.428275	-0.038681	0.057841	0.900965
3715	0.061512	1.127406	9.921040	0.095541	-0.025960	0.394570	-0.197368	0.036308	-0.768318	-0.435258	-0.038550	0.060057	0.897473
3716	0.001864	0.883218	10.137435	0.056890	0.033389	0.443812	-0.193963	0.035880	-0.769278	-0.443120	-0.039024	0.061164	0.893521
3717	-0.124100	1.495664	10.328203	-0.047974	0.100585	0.501607	-0.188490	0.039409	-0.770102	-0.452213	-0.039741	0.059764	0.889018
3718	-0.424758	1.665729	10.121274	-0.044464	0.134764	0.533608	-0.181980	0.045943	-0.773239	-0.461805	-0.041010	0.058212	0.884119
3719	-1.054408	1.736387	10.387059	-0.060799	0.147025	0.581315	-0.172597	0.053146	-0.776413	-0.472260	-0.042371	0.056212	0.878644
3720	-0.368789	1.749642	9.391193	-0.003823	0.142466	0.670530	-0.166086	0.058174	-0.777496	-0.484130	-0.043999	0.055401	0.872132
3721	-0.122485	1.759020	9.153666	0.026270	0.078438	0.730370	-0.157611	0.063055	-0.778869	-0.496868	-0.044824	0.055733	0.864874
3722	-0.194977	1.747915	9.269516	-0.022060	0.044322	0.720219	-0.151102	0.068494	-0.779818	-0.509320	-0.044484	0.055591	0.857627
3723	-0.318097	2.068317	9.915906	0.019102	0.054758	0.706546	-0.143278	0.073516	-0.782603	-0.521419	-0.044861	0.056019	0.850277
3724	-0.410967	2.570875	10.434359	0.153595	0.075861	0.638990	-0.136224	0.074847	-0.783083	-0.532179	-0.046955	0.058450	0.843306
3725	0.110067	2.508091	10.107119	0.368939	0.099739	0.520645	-0.129651	0.068791	-0.783888	-0.540671	-0.052009	0.064200	0.837167
3726	0.163044	1.836795	9.361173	0.602134	0.063484	0.402238	-0.122228	0.054114	-0.789317	-0.546799	-0.058984	0.074048	0.831894
3727	-0.025872	1.096112	8.902493	0.632689	0.063708	0.381229	-0.119752	0.034536	-0.792909	-0.552414	-0.066421	0.084425	0.826620
3728	0.066889	1.576199	8.837520	0.314194	0.051364	0.375410	-0.115732	0.019602	-0.796738	-0.558217	-0.070025	0.089593	0.821866
3729	0.154562	2.009259	9.110896	0.002839	0.052955	0.367916	-0.111775	0.014382	-0.798271	-0.564325	-0.070266	0.089665	0.817655
3730	0.216539	2.223845	9.444465	-0.099980	0.056390	0.344286	-0.107341	0.017643	-0.800504	-0.570134	-0.069361	0.087924	0.813883
3731	0.324477	2.111120	9.821938	-0.061536	0.042311	0.335640	-0.104115	0.025151	-0.800867	-0.575732	-0.068726	0.087022	0.810084
3732	0.282533	2.309947	10.242736	-0.149314	0.035188	0.343830	-0.101278	0.031019	-0.799041	-0.581520	-0.066899	0.084716	0.806339
3733	0.485678	2.349686	10.385630	-0.228001	0.071835	0.339809	-0.097144	0.039617	-0.798760	-0.587399	-0.064766	0.080798	0.802645
3734	0.049258	2.118054	9.814779	-0.116906	0.091396	0.327568	-0.092205	0.044790	-0.799042	-0.592915	-0.064253	0.078318	0.798868
3735	-0.813365	2.361402	10.118205	-0.092639	0.128383	0.307914	-0.087268	0.050510	-0.799577	-0.598132	-0.064682	0.075842	0.795174
3736	-0.106182	2.678504	9.442863	-0.087796	0.138951	0.249698	-0.080110	0.055260	-0.798086	-0.602403	-0.065388	0.073154	0.792139
3737	-0.018927	1.724259	9.061053	0.171965	0.109501	0.182540	-0.076308	0.054145	-0.799448	-0.605213	-0.068892	0.074948	0.789528
3738	-0.095705	1.431307	9.803329	0.139782	0.139158	0.162974	-0.071051	0.049876	-0.800603	-0.607772	-0.072462	0.075745	0.787162
3739	0.506136	1.858934	9.610800	-0.069457	0.174856	0.152677	-0.063714	0.048470	-0.803055	-0.610531	-0.074064	0.072893	0.785146
3740	0.462895	1.897078	9.390520	-0.130233	0.128575	0.130945	-0.058905	0.053506	-0.803078	-0.612937	-0.074227	0.069522	0.783560
3741	-0.228263	1.815945	9.409969	-0.173185	0.072803	0.114759	-0.055275	0.058412	-0.802437	-0.615087	-0.072983	0.066242	0.782274
3742	-1.051718	2.131390	9.795593	-0.327113	0.001219	0.092534	-0.053377	0.068252	-0.800300	-0.616983	-0.068781	0.061293	0.781565
3743	-1.151624	2.330494	10.159218	-0.280477	-0.010984	0.055883	-0.052929	0.080564	-0.798892	-0.618213	-0.065036	0.057249	0.781220
3744	-0.449000	1.997121	9.894588	0.018392	-0.055638	0.041765	-0.056496	0.086329	-0.797489	-0.618761	-0.064273	0.058330	0.780770
3745	-0.377142	1.254516	9.472088	0.193601	-0.100201	0.070914	-0.057249	0.082230	-0.799846	-0.619490	-0.064983	0.062799	0.779786
3746	-0.362759	0.911978	9.174840	-0.027753	-0.159852	0.137748	-0.061414	0.079105	-0.800073	-0.621453	-0.061899	0.064576	0.778328
3747	-0.206051	1.213945	9.225022	-0.431559	-0.147928	0.203593	-0.065933	0.089937	-0.796277	-0.624928	-0.053910	0.060022	0.776502
3748	-0.178490	1.342289	9.581928	-0.489043	-0.151619	0.241942	-0.067226	0.108551	-0.792971	-0.628941	-0.045075	0.054632	0.774220
3749	-0.011550	1.045681	9.750106	-0.405127	-0.125527	0.284830	-0.069421	0.124159	-0.788646	-0.633542	-0.037657	0.050251	0.771156
3750	0.233741	0.908811	9.659903	-0.280089	-0.102055	0.343002	-0.070288	0.136750	-0.785405	-0.638805	-0.032110	0.047536	0.767227
3751	0.050046	0.540358	9.820666	-0.178460	-0.064580	0.429329	-0.069443	0.147142	-0.782083	-0.645415	-0.028345	0.045936	0.761922
3752	-1.000325	0.538926	9.820099	-0.127310	-0.027919	0.604621	-0.065568	0.154783	-0.781290	-0.654614	-0.025648	0.044749	0.754202
3753	-1.204701	0.993100	9.961660	-0.022629	-0.028330	0.801153	-0.059455	0.159950	-0.780555	-0.666594	-0.024188	0.045144	0.743659
3754	-0.608178	1.007777	9.990328	0.202115	-0.009588	0.966579	-0.051181	0.155803	-0.784988	-0.680737	-0.025793	0.048790	0.730446
3755	0.026738	0.970938	10.573201	0.341256	0.075642	1.071669	-0.040669	0.147263	-0.786523	-0.696107	-0.030508	0.053223	0.715312
3756	1.020713	1.528286	10.544599	0.248280	0.154922	1.081668	-0.025066	0.141161	-0.789921	-0.711424	-0.034954	0.055320	0.699710
3757	1.377618	1.478436	10.096361	0.071433	0.150626	1.023861	-0.008820	0.136285	-0.792282	-0.725707	-0.036915	0.054890	0.684817
3758	0.665606	1.839317	10.681009	-0.262939	0.071211	0.929770	0.003700	0.141143	-0.791647	-0.738599	-0.032985	0.050990	0.671404
3759	0.860958	1.841690	9.595524	-0.498619	-0.005422	0.820238	0.014327	0.153808	-0.785474	-0.749793	-0.024684	0.044972	0.659681
3760	0.880854	0.934877	8.823125	-0.439072	-0.042612	0.716385	0.021022	0.169368	-0.781283	-0.759342	-0.016830	0.040227	0.649229
3761	0.587299	0.383515	9.448948	-0.513369	-0.005915	0.714176	0.026521	0.187944	-0.776269	-0.768660	-0.008331	0.033971	0.638700
3762	0.934423	0.961889	9.928429	-0.621319	0.111193	0.669758	0.036197	0.205675	-0.767963	-0.777276	0.000315	0.024495	0.628683
3763	0.723619	1.203434	9.731158	-0.697739	0.200715	0.586812	0.050946	0.228305	-0.760590	-0.784609	0.008965	0.012730	0.619795
3764	0.536465	0.710334	9.232053	-0.529130	0.215100	0.514042	0.065452	0.247241	-0.752216	-0.790867	0.014790	0.002768	0.611803
3765	0.220903	0.483772	9.054337	-0.190595	0.142037	0.424655	0.078452	0.256883	-0.747143	-0.795977	0.016105	-0.001773	0.605110
3766	-0.089718	0.269520	8.982458	0.140613	0.072365	0.370473	0.085632	0.258075	-0.746075	-0.800489	0.013035	-0.001277	0.599204
3767	-0.144131	0.415311	9.330659	0.291001	0.027810	0.332675	0.091042	0.250932	-0.748813	-0.804520	0.008009	0.001841	0.593868
3768	-0.148871	0.753213	9.709477	0.319737	-0.008042	0.290520	0.095705	0.238458	-0.753791	-0.808001	0.003027	0.005788	0.589146
3769	0.078739	0.829586	10.097705	0.204438	-0.029122	0.247246	0.097379	0.223812	-0.760297	-0.810905	0.000023	0.008827	0.585112
3770	0.423195	0.361627	10.524326	0.146311	-0.048508	0.220109	0.101072	0.218867	-0.761695	-0.813468	-0.001687	0.011393	0.581496
3771	0.581302	0.193701	10.280715	0.112490	-0.057173	0.183627	0.103307	0.216392	-0.761235	-0.815576	-0.002865	0.013833	0.578478
3772	0.269195	-0.216479	9.838913	-0.216682	-0.046554	0.176880	0.103683	0.219674	-0.761855	-0.817614	0.001313	0.012163	0.575637
3773	-0.060782	-0.444238	10.019379	-0.309885	-0.044832	0.204453	0.103239	0.227886	-0.760475	-0.819924	0.006919	0.009491	0.572351
3774	-0.021806	0.255156	10.750435	-0.186339	-0.015172	0.180903	0.104253	0.231984	-0.757863	-0.821960	0.010237	0.007650	0.569403
3775	0.384512	0.376686	9.844737	0.087954	0.030641	0.108972	0.106210	0.232246	-0.757114	-0.823219	0.008415	0.008296	0.567601
3776	0.461539	-0.661276	9.587018	0.215189	0.058797	0.078050	0.110272	0.230856	-0.757706	-0.824145	0.004272	0.009826	0.566278
3777	1.073743	-0.482894	9.708752	0.132846	0.098780	0.093306	0.115016	0.225359	-0.759642	-0.825225	0.001001	0.009877	0.564717
3778	0.765760	-0.309358	9.045324	0.065035	0.077182	0.064678	0.118182	0.221238	-0.761023	-0.825978	-0.000877	0.009405	0.563624
3779	-0.082221	-0.037881	9.147080	-0.070091	0.038012	0.056811	0.121084	0.219035	-0.765098	-0.826624	-0.000091	0.008168	0.562696
3780	-0.421340	0.455967	10.121756	-0.149739	0.030053	0.034353	0.121578	0.222862	-0.762869	-0.827022	0.002106	0.006055	0.562133
3781	-0.108434	0.961491	11.071713	-0.079975	0.056917	0.024373	0.124410	0.229825	-0.761679	-0.827297	0.002783	0.004381	0.561740
3782	0.148116	0.718016	10.754291	0.118857	0.067546	-0.009506	0.126240	0.230362	-0.762477	-0.827203	0.000111	0.004668	0.561884
3783	0.031088	0.258592	9.649369	0.161890	0.034587	-0.010227	0.127837	0.226524	-0.764349	-0.827086	-0.002987	0.006090	0.562034
3784	-0.149088	0.070432	9.004713	0.034618	-0.007377	0.042475	0.127087	0.221603	-0.766197	-0.827565	-0.003417	0.006672	0.561320
3785	-0.268952	0.189420	9.072001	0.123666	-0.042527	0.125004	0.127369	0.218592	-0.767266	-0.828947	-0.005009	0.008927	0.559233
3786	-0.192028	0.468775	9.389362	0.308572	-0.049707	0.182747	0.127808	0.212982	-0.771595	-0.830933	-0.009482	0.013289	0.556133
3787	-0.131854	0.430881	9.734464	0.334364	-0.041977	0.209365	0.128152	0.200941	-0.775598	-0.833157	-0.014575	0.017886	0.552555
3788	-0.143995	0.421355	9.734459	0.355734	-0.053388	0.228867	0.130332	0.188618	-0.781184	-0.835538	-0.019777	0.022842	0.548601
3789	-0.301320	0.363031	9.922592	0.347501	-0.049966	0.264097	0.131213	0.174386	-0.785734	-0.838237	-0.024979	0.027707	0.544028
3790	-0.329858	0.414658	10.216618	0.348215	-0.002880	0.310106	0.133520	0.162335	-0.790543	-0.841404	-0.030559	0.031767	0.538607
3791	-0.038700	0.600935	10.528659	0.305175	0.037146	0.334554	0.138432	0.150817	-0.793317	-0.844802	-0.035942	0.034716	0.532741
3792	-0.008622	0.409098	10.790542	0.169009	0.075454	0.374180	0.142946	0.139984	-0.795560	-0.848696	-0.039289	0.035580	0.526218
3793	0.401769	0.746196	10.391952	0.103629	0.084076	0.403649	0.149911	0.133515	-0.795470	-0.852885	-0.041673	0.035632	0.519211
3794	0.660163	0.449656	9.242408	0.032987	0.089428	0.425951	0.156741	0.127869	-0.795628	-0.857323	-0.042809	0.034873	0.511810
3795	0.364728	0.311858	9.829744	-0.093578	0.071699	0.493743	0.164988	0.126730	-0.796798	-0.862459	-0.041564	0.033188	0.503325
3796	0.197570	1.226664	10.480945	-0.117987	0.064493	0.534296	0.171375	0.129158	-0.795447	-0.867939	-0.039772	0.031401	0.494080
3797	0.125476	1.968604	9.898917	-0.040607	0.082308	0.464617	0.176603	0.128719	-0.794495	-0.872570	-0.039590	0.030032	0.485955
3798	0.438776	1.912956	9.016017	-0.027595	0.089598	0.383584	0.182100	0.126636	-0.792788	-0.876351	-0.039700	0.028576	0.479182
3799	0.532065	1.448419	9.134836	-0.031054	0.091377	0.351718	0.190462	0.127685	-0.793291	-0.879770	-0.039861	0.027086	0.472951
3800	0.203527	1.413800	9.560229	-0.038064	0.087115	0.305913	0.195439	0.125058	-0.791710	-0.882729	-0.039802	0.025510	0.467499
3801	-0.030393	1.782224	9.898120	-0.062863	0.079376	0.240636	0.200138	0.126538	-0.792025	-0.885050	-0.039378	0.023854	0.463213
3802	-0.301047	1.772737	9.251492	0.028845	0.051826	0.152300	0.204841	0.126649	-0.791319	-0.886461	-0.040250	0.023398	0.460455
3803	-0.424026	1.473986	8.766082	0.025408	-0.005694	0.115925	0.205122	0.124185	-0.792899	-0.887493	-0.040721	0.023957	0.458392
3804	-0.306855	0.981917	8.593596	0.105862	-0.028437	0.126872	0.206696	0.122808	-0.792031	-0.888554	-0.042232	0.025610	0.456106
3805	-0.324877	1.144921	9.157966	0.230958	-0.074040	0.135575	0.205704	0.115427	-0.795581	-0.889531	-0.045737	0.029258	0.453636
3806	-0.155981	1.446004	9.736729	0.227398	-0.080296	0.115257	0.204198	0.105995	-0.798366	-0.890311	-0.048941	0.032930	0.451516
3807	-0.071361	1.446723	10.187802	0.166693	-0.056725	0.079618	0.203457	0.099706	-0.800486	-0.890807	-0.051510	0.035626	0.450045
3808	0.037744	1.499693	10.485462	0.114976	-0.035740	0.038755	0.201665	0.094244	-0.802582	-0.891010	-0.053164	0.037412	0.449306
3809	0.314771	1.410706	10.405148	0.031168	-0.030429	-0.023618	0.198960	0.089609	-0.806726	-0.890725	-0.053627	0.038313	0.449739
3810	0.231186	1.188999	10.833487	-0.074241	0.013317	-0.061266	0.198035	0.090845	-0.805924	-0.890262	-0.052426	0.037417	0.450871
3811	0.438736	1.514215	10.751324	-0.097992	0.071172	-0.129955	0.199944	0.099180	-0.804448	-0.889226	-0.051563	0.035238	0.453184
3812	0.640841	1.105721	9.812456	-0.014481	0.104668	-0.162833	0.198877	0.101511	-0.802211	-0.887831	-0.052324	0.033152	0.455981
3813	0.646790	0.601636	9.359622	-0.008137	0.132772	-0.162780	0.202917	0.103678	-0.802250	-0.886425	-0.053588	0.030680	0.458735
3814	0.618580	0.716546	9.113661	-0.001899	0.118812	-0.153936	0.205652	0.105716	-0.802530	-0.885082	-0.054693	0.028465	0.461333
3815	0.282157	0.945092	9.063917	0.046421	0.101438	-0.157023	0.206956	0.105708	-0.801515	-0.883627	-0.056587	0.027072	0.463971
3816	-0.017620	0.859363	10.151748	0.074887	0.063692	-0.162190	0.208389	0.106111	-0.800886	-0.882067	-0.058542	0.026531	0.466720
3817	-0.343714	1.153087	10.994239	0.048110	0.071549	-0.195702	0.208405	0.104196	-0.802327	-0.880208	-0.060189	0.025618	0.470059
3818	-0.381264	1.335607	10.025783	-0.096399	0.110357	-0.252940	0.209430	0.107200	-0.801020	-0.877990	-0.059611	0.022538	0.474418
3819	0.536750	1.092291	9.087445	-0.100019	0.073488	-0.230494	0.208728	0.114318	-0.798741	-0.875939	-0.058668	0.020161	0.478416
3820	0.101150	0.632651	8.672575	-0.096809	-0.012187	-0.165528	0.207657	0.118702	-0.798811	-0.874460	-0.056874	0.019327	0.481364
3821	-0.570757	1.219743	8.617832	-0.222552	-0.062997	-0.069377	0.205123	0.126651	-0.797272	-0.874008	-0.052406	0.018337	0.482730
3822	-0.519969	1.548353	9.245995	-0.036905	-0.097402	0.005908	0.201699	0.131869	-0.798463	-0.874068	-0.050770	0.019762	0.482739
3823	-0.176345	1.638448	9.698263	0.242021	-0.115103	0.039504	0.198726	0.126413	-0.799506	-0.874139	-0.053917	0.024277	0.482063
3824	0.186942	1.789689	9.747334	0.311764	-0.098613	0.054091	0.194249	0.113032	-0.806037	-0.874259	-0.058341	0.029138	0.481060
3825	0.112419	1.494794	9.859939	0.227634	-0.084644	0.058775	0.191431	0.103880	-0.807895	-0.874490	-0.061525	0.033022	0.479991
3826	-0.047727	1.376642	10.138729	0.252602	-0.028712	0.085613	0.191234	0.094442	-0.810830	-0.874971	-0.065562	0.036126	0.478354
3827	-0.212308	1.318213	10.274055	0.272189	0.035977	0.122152	0.193397	0.082938	-0.812657	-0.875783	-0.070625	0.038393	0.475964
3828	-0.287649	0.921149	10.005792	0.281125	0.094631	0.147050	0.195295	0.073215	-0.816402	-0.876841	-0.076288	0.039692	0.473027
3829	-0.525708	1.057830	10.052673	0.162867	0.123433	0.188687	0.198758	0.062113	-0.816693	-0.878454	-0.080178	0.039451	0.469398
3830	-0.393907	1.593084	10.038465	0.030475	0.151340	0.194061	0.205322	0.057015	-0.816324	-0.880341	-0.081934	0.037461	0.465707
3831	-0.069190	1.765148	9.720424	0.021542	0.170527	0.206346	0.212664	0.052596	-0.815314	-0.882335	-0.083760	0.035082	0.461776
3832	0.140473	1.388964	9.142338	-0.057278	0.179242	0.240923	0.220252	0.050227	-0.812994	-0.884774	-0.084189	0.031866	0.457243
3833	0.197820	0.971973	8.988052	-0.182777	0.184352	0.296323	0.228607	0.051687	-0.811941	-0.887879	-0.082418	0.027527	0.451796
3834	-0.129752	1.061096	9.770529	-0.414042	0.166561	0.363404	0.238467	0.061756	-0.806558	-0.891897	-0.076321	0.021497	0.445234
3835	-1.031898	1.494557	10.797429	-0.636067	0.138552	0.358496	0.245682	0.077039	-0.801085	-0.896019	-0.066003	0.013979	0.438859
3836	-0.906100	2.200842	10.857333	-0.761768	0.194646	0.276821	0.254841	0.095732	-0.796254	-0.899402	-0.053932	0.004243	0.433762
3837	0.100983	1.242697	9.972491	-0.590416	0.180805	0.190305	0.263837	0.117434	-0.786864	-0.901629	-0.044849	-0.003845	0.430161
3838	-0.224773	0.290031	9.053551	-0.384426	0.085043	0.137632	0.270015	0.131354	-0.781647	-0.903130	-0.038614	-0.008487	0.427542
3839	-0.452598	0.525862	8.517515	-0.266147	-0.002135	0.089842	0.274361	0.145832	-0.776785	-0.904091	-0.033775	-0.010573	0.425871
3840	-1.076548	0.736615	8.208103	-0.237603	-0.056162	0.103310	0.273277	0.151584	-0.775289	-0.905145	-0.028978	-0.011436	0.423960
3841	-1.119488	0.791598	8.776253	-0.024925	-0.089543	0.137354	0.272750	0.151723	-0.774375	-0.906339	-0.027822	-0.009900	0.421518
3842	-1.378943	0.608908	9.718431	0.245154	-0.089595	0.139342	0.271490	0.145164	-0.777265	-0.907389	-0.031495	-0.006055	0.419066
3843	-1.384906	1.086468	10.935167	0.305935	-0.067069	0.128483	0.271831	0.134218	-0.782292	-0.908256	-0.036582	-0.002194	0.416806
3844	-1.231061	1.334692	10.705990	0.427042	-0.073886	0.064144	0.269060	0.118774	-0.787317	-0.908454	-0.043682	0.002831	0.415686
3845	-1.545787	1.884074	11.027431	0.256582	-0.059690	-0.032894	0.265226	0.106210	-0.792168	-0.907929	-0.048017	0.005978	0.416321
3846	-0.486601	1.450582	10.390891	0.164053	-0.035165	-0.126395	0.265403	0.097999	-0.792252	-0.906712	-0.050676	0.007937	0.418619
3847	0.617144	0.488303	9.973784	0.280420	-0.031840	-0.131341	0.263357	0.091033	-0.793841	-0.905294	-0.055655	0.010712	0.420987
3848	1.305837	0.579821	9.411362	0.277743	0.039741	-0.096031	0.260288	0.080789	-0.796870	-0.904172	-0.060995	0.012300	0.422612
3849	0.504815	0.333285	9.328924	0.110401	0.102891	-0.070394	0.262921	0.076395	-0.795013	-0.903457	-0.063921	0.011331	0.423735
3850	-0.979619	0.724752	10.081598	-0.152705	0.143324	-0.064607	0.265512	0.079116	-0.792697	-0.903138	-0.062348	0.007440	0.424735
3851	-1.470528	1.621968	10.447010	-0.204264	0.189013	-0.129701	0.271754	0.083597	-0.790419	-0.902294	-0.060348	0.002125	0.426872
3852	-0.301621	1.332373	9.957770	0.025287	0.175082	-0.232456	0.275386	0.086996	-0.787854	-0.900278	-0.062265	-0.001024	0.430838
3853	0.161118	0.548345	9.569871	0.329640	0.099988	-0.280146	0.277885	0.083835	-0.787146	-0.897411	-0.069085	-0.000311	0.435753
3854	-0.228651	0.424594	9.004664	0.141664	0.079111	-0.253290	0.279070	0.081365	-0.785378	-0.895000	-0.072270	-0.000772	0.440172
3855	-0.676967	0.542960	8.817640	-0.243428	0.070234	-0.171373	0.281387	0.086551	-0.783422	-0.893823	-0.068508	-0.004401	0.443134
3856	-0.972554	0.387945	9.279816	-0.131267	-0.031438	-0.088047	0.281105	0.088877	-0.781455	-0.893253	-0.065830	-0.005052	0.444680
3857	-1.154325	0.629982	9.317810	0.131509	-0.104917	-0.048404	0.276672	0.087807	-0.782951	-0.892652	-0.067202	-0.002086	0.445704
3858	-0.742903	0.759200	9.366213	0.055201	-0.107824	0.006444	0.274612	0.084126	-0.786060	-0.892662	-0.067181	0.000412	0.445692
3859	-0.316170	0.321393	9.638668	0.065530	-0.096816	0.089166	0.273278	0.088374	-0.785481	-0.893364	-0.067407	0.002826	0.444241
3860	-0.305993	0.367155	10.473004	0.110734	-0.077916	0.166213	0.271221	0.082913	-0.786538	-0.894708	-0.068639	0.005497	0.441313
3861	-0.246892	0.862421	10.567105	0.003301	-0.043050	0.191192	0.271404	0.074292	-0.787402	-0.896383	-0.068163	0.006548	0.437960
3862	-0.648387	0.443533	10.195666	-0.127454	0.002504	0.239792	0.273370	0.073598	-0.787697	-0.898700	-0.065824	0.005781	0.433558
3863	-0.796872	0.943335	10.457428	-0.188615	0.065267	0.324307	0.277405	0.075764	-0.786184	-0.901746	-0.062804	0.003366	0.427667
3864	-0.697965	1.612857	10.223955	-0.243965	0.140497	0.329576	0.284684	0.079690	-0.780564	-0.904871	-0.059538	-0.000767	0.421501
3865	-0.603314	1.701469	9.556078	-0.288476	0.160781	0.304656	0.294319	0.085110	-0.778069	-0.907745	-0.055567	-0.005774	0.415787
3866	-0.348678	1.204177	8.812797	-0.252622	0.125025	0.297577	0.301211	0.088627	-0.773353	-0.910490	-0.052010	-0.009741	0.410132
3867	-0.676244	0.643969	8.818795	-0.267214	0.035804	0.328853	0.306662	0.093659	-0.770023	-0.913426	-0.047404	-0.012265	0.404050
3868	-1.148084	0.800805	10.141603	-0.319680	-0.003040	0.407780	0.311849	0.098691	-0.766172	-0.917014	-0.041595	-0.014332	0.396422
3869	-1.139826	1.911244	11.509681	-0.318070	-0.006869	0.415022	0.315336	0.105787	-0.765249	-0.920518	-0.035791	-0.016418	0.388710
3870	-0.857038	2.319642	10.507414	-0.011677	-0.039756	0.348425	0.318075	0.104812	-0.761808	-0.923238	-0.035340	-0.015450	0.382289
3871	-0.123143	1.674170	8.931605	0.279644	-0.038490	0.270930	0.320500	0.092485	-0.762612	-0.925091	-0.040357	-0.012411	0.377391
3872	0.436910	0.981775	8.870751	0.244837	-0.056075	0.243869	0.319543	0.078809	-0.765707	-0.926739	-0.044484	-0.009252	0.372949
3873	0.195080	0.913144	9.405551	0.189499	-0.084881	0.190538	0.319866	0.068683	-0.766846	-0.927989	-0.047450	-0.006042	0.369524
3874	-0.284085	1.091003	9.719334	0.108500	-0.074104	0.093232	0.317980	0.055831	-0.767720	-0.928598	-0.048889	-0.003699	0.367833
3875	-0.635750	0.881486	9.518093	-0.063098	-0.021450	0.071091	0.317864	0.053369	-0.767742	-0.929179	-0.047624	-0.003639	0.366531
3876	-0.753946	0.560197	9.539452	-0.022906	0.052013	0.105985	0.318894	0.054730	-0.765546	-0.929985	-0.047549	-0.004595	0.364481
3877	-0.688499	0.256756	9.573849	0.166652	0.055482	0.131969	0.321409	0.049244	-0.765379	-0.930771	-0.051102	-0.004253	0.361990
3878	-0.736203	0.338919	9.580011	0.132579	0.034460	0.142250	0.323556	0.038832	-0.764479	-0.931673	-0.053793	-0.003713	0.359274
3879	-1.136407	0.419602	9.776645	-0.098235	-0.030206	0.112269	0.324088	0.036776	-0.763472	-0.932580	-0.051767	-0.003736	0.357213
3880	-2.131713	0.663192	10.607511	-0.305688	-0.087746	0.046554	0.321176	0.042676	-0.762853	-0.933233	-0.045404	-0.004158	0.356367
3881	-2.132364	1.575570	10.889563	-0.247913	-0.077043	-0.065596	0.319692	0.050619	-0.762494	-0.932976	-0.040301	-0.004640	0.357644
3882	-0.843943	1.142971	9.556540	0.103343	-0.040122	-0.135604	0.317579	0.053640	-0.761269	-0.931927	-0.041892	-0.003183	0.360204
3883	0.312551	0.494987	8.236599	-0.014578	-0.027941	-0.140395	0.314196	0.051744	-0.762788	-0.930919	-0.041490	-0.002965	0.362850
3884	0.711860	0.287030	8.100992	-0.345779	-0.012459	-0.100616	0.312825	0.061465	-0.760344	-0.930462	-0.034917	-0.005247	0.364683
3885	-0.276986	0.400264	9.576755	-0.431054	-0.049280	-0.090509	0.311556	0.076796	-0.758752	-0.930068	-0.026563	-0.007583	0.366346
3886	-1.704195	-0.014017	11.242488	-0.453567	-0.033438	-0.101764	0.310280	0.091441	-0.754062	-0.929538	-0.017826	-0.010259	0.368152
3887	-1.234769	0.799965	11.218958	-0.061390	0.027862	-0.140954	0.308925	0.098425	-0.751646	-0.928509	-0.016930	-0.011385	0.370750
3888	0.367901	0.430840	9.422546	0.112609	0.088267	-0.169063	0.308925	0.098973	-0.752675	-0.927193	-0.019599	-0.012168	0.373872
3889	0.286227	0.178848	8.603279	0.062427	0.076999	-0.134232	0.309826	0.100883	-0.751506	-0.926139	-0.021344	-0.013239	0.376346
3890	0.080067	-0.290584	8.717416	-0.146905	0.070023	-0.149918	0.310199	0.103617	-0.750450	-0.925056	-0.019070	-0.015628	0.379030
3891	-0.750318	-0.609693	9.208754	-0.490482	0.042131	-0.173497	0.311581	0.111680	-0.747417	-0.923862	-0.010250	-0.020251	0.382051
3892	-0.481935	-0.572084	9.608198	-0.717815	0.014789	-0.177097	0.310507	0.135901	-0.741213	-0.922565	0.003012	-0.025965	0.384955
3893	-0.925981	-0.885161	9.911229	-0.222417	-0.069944	-0.149058	0.308172	0.151919	-0.734813	-0.921425	0.007778	-0.026458	0.387577
3894	-1.393495	-1.097605	10.030575	0.195987	-0.138078	-0.100340	0.302254	0.160026	-0.738007	-0.920742	0.005329	-0.022301	0.389499
3895	-1.445369	-0.923971	10.052243	0.173910	-0.161123	0.026354	0.296565	0.151028	-0.741631	-0.921025	0.003428	-0.018130	0.389067
3896	-1.468491	-1.448762	9.832528	-0.023567	-0.161449	0.169330	0.293616	0.142836	-0.744901	-0.922397	0.005097	-0.015273	0.385908
3897	-1.227602	-2.196875	9.612775	-0.011884	-0.206490	0.343503	0.291025	0.140252	-0.747344	-0.925077	0.006930	-0.011823	0.379532
3898	-1.074945	-1.801968	10.159113	0.008729	-0.253408	0.506523	0.287144	0.134938	-0.750442	-0.928927	0.008611	-0.007060	0.370095
3899	-0.665102	-1.194042	9.451229	0.088729	-0.307903	0.629408	0.284579	0.127565	-0.752675	-0.933550	0.009326	-0.001081	0.358323
3900	-0.574850	-0.750206	10.109214	0.040700	-0.310116	0.747175	0.280210	0.118151	-0.759297	-0.938798	0.010808	0.004940	0.344263
3901	-0.282070	0.333531	10.549313	0.122052	-0.260474	0.770982	0.277811	0.105715	-0.763522	-0.943982	0.010523	0.010193	0.329671
3902	-0.077559	0.574320	10.377289	0.188524	-0.200031	0.737311	0.277249	0.092311	-0.767913	-0.948726	0.008467	0.015136	0.315624
3903	0.348860	0.451906	9.970874	0.172654	-0.158004	0.708125	0.279173	0.078346	-0.772218	-0.953076	0.006473	0.018808	0.302075
3904	0.819150	0.353902	10.580900	0.137886	-0.105710	0.677926	0.280042	0.065482	-0.775720	-0.957057	0.004771	0.021647	0.289051
3905	1.449741	0.750030	10.385358	0.046120	-0.043620	0.617459	0.282325	0.054797	-0.775600	-0.960543	0.004447	0.022461	0.277188
3906	1.212188	1.319662	9.660991	0.149421	-0.018740	0.558586	0.285925	0.043832	-0.778220	-0.963581	0.001962	0.023680	0.266360
3907	1.136277	1.177795	9.477374	0.282965	-0.001919	0.517322	0.288367	0.028084	-0.777894	-0.966282	-0.003271	0.025050	0.256243
3908	1.003549	0.508303	9.634238	-0.026309	0.012180	0.446287	0.291036	0.019450	-0.779441	-0.968540	-0.002573	0.024790	0.247607
3909	0.942949	0.129590	9.899561	0.011389	0.008745	0.409476	0.296551	0.014494	-0.778409	-0.970541	-0.002668	0.024591	0.239665
3910	0.804793	1.097211	9.020304	-0.183144	-0.013633	0.318356	0.298916	0.013113	-0.779751	-0.972045	0.001136	0.024077	0.233552
3911	0.237153	0.702707	9.907433	-0.469099	-0.016975	0.211471	0.297949	0.021601	-0.778489	-0.972965	0.010346	0.022127	0.229657
3912	0.337483	1.206460	10.522762	-0.425729	0.028587	0.117727	0.298248	0.036102	-0.775506	-0.973393	0.018577	0.019674	0.227538
3913	0.601003	0.253117	10.098588	-0.104085	0.077878	0.042442	0.298853	0.043760	-0.773888	-0.973579	0.020112	0.017602	0.226781
3914	0.501704	-0.793079	9.844698	0.032634	0.098909	0.088275	0.300928	0.046211	-0.773119	-0.974024	0.019085	0.015872	0.225081
3915	0.745334	-0.472020	9.281544	0.137988	0.065597	0.145322	0.305661	0.040986	-0.772207	-0.974746	0.016034	0.015111	0.222229
3916	0.616525	-0.236698	8.831162	0.284472	-0.002599	0.194704	0.307412	0.032630	-0.773350	-0.975680	0.010584	0.016447	0.218327
3917	0.380212	-0.195985	8.958633	0.354156	-0.076033	0.193260	0.306448	0.018817	-0.774506	-0.976541	0.003968	0.019405	0.214418
3918	0.541889	0.123021	9.088273	0.463174	-0.118122	0.209777	0.304205	0.001590	-0.778004	-0.977380	-0.004465	0.023764	0.210103
3919	0.597179	0.405906	9.718274	0.527499	-0.141006	0.208428	0.299641	-0.021644	-0.781268	-0.978073	-0.014188	0.028742	0.205782
3920	0.500049	0.312137	10.265955	0.445244	-0.092081	0.193905	0.296099	-0.040643	-0.784246	-0.978645	-0.022382	0.032513	0.201731
3921	0.305129	0.061682	10.447398	0.275328	-0.041332	0.184042	0.296066	-0.057061	-0.785701	-0.979213	-0.027561	0.034497	0.197972
3922	-0.046987	0.456560	10.483813	0.237933	-0.003563	0.155894	0.296927	-0.070064	-0.786488	-0.979683	-0.032075	0.035677	0.194732
3923	-0.619214	0.447914	10.916414	0.254057	0.051640	0.156372	0.296990	-0.081696	-0.785698	-0.980145	-0.037207	0.035680	0.191463
3924	-0.122189	1.760434	10.403325	0.270543	0.109440	0.111011	0.298875	-0.092106	-0.784406	-0.980428	-0.042826	0.034736	0.188999
3925	0.122285	1.538966	9.386938	0.263941	0.111559	0.015708	0.303900	-0.102532	-0.783679	-0.980316	-0.048539	0.033464	0.188426
3926	0.021129	0.904400	9.248342	0.127931	0.050380	0.000301	0.306423	-0.110072	-0.782885	-0.980223	-0.051214	0.033042	0.188276
3927	0.349235	1.537051	9.339298	0.056522	-0.007389	-0.053271	0.307481	-0.111993	-0.783179	-0.979951	-0.052467	0.033245	0.189310
3928	0.609315	1.443254	9.215818	0.015644	-0.054527	-0.126090	0.304748	-0.113620	-0.783930	-0.979417	-0.052628	0.034324	0.191819
3929	0.772156	1.586758	9.369865	-0.034312	-0.100881	-0.175990	0.303022	-0.108137	-0.785402	-0.978691	-0.051844	0.035910	0.195413
3930	0.946308	1.947884	9.934855	-0.044779	-0.098266	-0.248304	0.297652	-0.105096	-0.787361	-0.977681	-0.050738	0.037484	0.200399
3931	1.111067	2.023853	10.030434	0.018262	-0.033398	-0.321664	0.296071	-0.102487	-0.788087	-0.976315	-0.051397	0.037857	0.206721
3932	1.159119	1.998632	9.770187	-0.008168	-0.009560	-0.398445	0.293820	-0.097413	-0.788262	-0.974637	-0.051474	0.037682	0.214505
3933	1.077972	1.460166	9.649345	-0.077789	-0.012056	-0.436054	0.292876	-0.092482	-0.788070	-0.972784	-0.050447	0.037153	0.223081
3934	0.573589	0.461142	10.418433	-0.060107	0.007140	-0.410371	0.292559	-0.082765	-0.787840	-0.970986	-0.049587	0.036414	0.231088
3935	0.324609	2.064423	11.854476	-0.003099	0.108263	-0.354586	0.294493	-0.077850	-0.788080	-0.969388	-0.050483	0.033958	0.237875
3936	0.749194	2.756572	9.626231	0.128168	0.175263	-0.409719	0.297995	-0.074449	-0.785513	-0.967387	-0.054051	0.030837	0.245542
3937	0.367827	0.788671	8.465396	0.088593	0.096795	-0.366495	0.300592	-0.072275	-0.784237	-0.965504	-0.056698	0.029039	0.252476
3938	0.411148	-0.243453	8.457963	0.050386	0.014288	-0.258031	0.302146	-0.070916	-0.782178	-0.964139	-0.057864	0.028806	0.257405
3939	0.428098	-0.271531	9.543723	0.066468	-0.044054	-0.103074	0.302683	-0.073108	-0.782466	-0.963493	-0.059088	0.029908	0.259414
3940	0.601582	1.003982	10.261017	-0.056481	0.009737	-0.018109	0.301636	-0.072555	-0.783221	-0.963474	-0.058032	0.029487	0.259772
3941	0.664846	1.420841	9.892774	-0.212816	0.059683	-0.044547	0.301459	-0.065166	-0.781981	-0.963506	-0.054353	0.027234	0.260691
3942	0.559376	0.521678	9.729544	-0.305076	0.078050	-0.017104	0.304275	-0.056152	-0.779349	-0.963775	-0.048861	0.024202	0.261082
3943	0.288395	0.442339	9.834306	-0.271163	0.076332	-0.001820	0.307085	-0.045221	-0.777990	-0.964049	-0.044061	0.021373	0.261175
3944	0.020383	0.772379	10.116776	-0.120038	0.069360	0.009090	0.308612	-0.038662	-0.776655	-0.964232	-0.042075	0.019498	0.260973
3945	-0.068196	1.215659	10.137055	0.013395	0.064220	-0.016274	0.311736	-0.036764	-0.775908	-0.964156	-0.042708	0.018365	0.261233
3946	0.153464	1.501041	9.648178	0.009081	0.048561	-0.041033	0.311732	-0.037039	-0.774358	-0.963955	-0.043123	0.017522	0.261963
3947	0.356075	1.144815	9.286667	-0.057962	0.036339	-0.050503	0.312235	-0.034442	-0.772788	-0.963747	-0.042272	0.016541	0.262929
3948	0.234433	1.013837	9.401563	-0.050904	0.034563	-0.032827	0.312476	-0.030749	-0.773014	-0.963632	-0.041455	0.015661	0.263534
3949	0.258028	0.916938	10.020261	0.066277	0.039730	-0.042569	0.314824	-0.031037	-0.770983	-0.963359	-0.043012	0.015288	0.264304
3950	0.342331	1.230807	9.845308	0.154991	0.048559	-0.062996	0.316293	-0.035970	-0.771830	-0.962907	-0.046245	0.015199	0.265408
3951	0.525424	1.180507	9.593221	0.192554	0.020566	-0.061121	0.316055	-0.040484	-0.771224	-0.962397	-0.050146	0.015878	0.266507
3952	0.822588	0.874372	9.337209	0.221148	-0.003968	-0.054980	0.314508	-0.045403	-0.769309	-0.961876	-0.054369	0.017159	0.267478
3953	0.850570	0.734729	9.359394	0.133276	-0.019834	-0.019587	0.313766	-0.051692	-0.771429	-0.961612	-0.056857	0.018391	0.267829
3954	0.755665	0.962245	9.588725	0.056223	-0.014677	0.000207	0.314577	-0.056485	-0.771359	-0.961556	-0.057831	0.019053	0.267775
3955	0.824533	1.126371	9.955299	0.016841	0.002714	-0.000893	0.311448	-0.057974	-0.771197	-0.961530	-0.058163	0.019293	0.267779
3956	0.681947	1.097337	10.321476	-0.090450	0.014955	-0.024512	0.313398	-0.057301	-0.769280	-0.961523	-0.056484	0.018571	0.268211
3957	-0.006850	0.654606	10.858234	-0.094078	0.030803	-0.026139	0.313884	-0.050462	-0.769737	-0.961499	-0.054805	0.017654	0.268710
3958	0.133319	1.026982	10.296562	0.177815	0.069325	0.026255	0.314682	-0.052929	-0.769515	-0.961473	-0.058558	0.017385	0.268027
3959	0.411768	0.816140	9.695752	0.285239	0.076391	0.031356	0.318397	-0.063623	-0.767736	-0.961319	-0.064371	0.017697	0.267226
3960	-0.490025	0.322606	9.592119	0.101548	0.069501	0.089203	0.319994	-0.069379	-0.766653	-0.961712	-0.066635	0.017093	0.265289
3961	-0.958597	0.643506	9.520546	-0.070535	0.062445	0.155981	0.321708	-0.072536	-0.765675	-0.962653	-0.065444	0.015872	0.262229
3962	-0.732377	0.886060	9.194552	-0.091302	0.016849	0.194425	0.322878	-0.071996	-0.764523	-0.963829	-0.063685	0.015395	0.258341
3963	-0.473110	0.681369	8.983291	-0.009105	-0.032193	0.210592	0.322364	-0.073361	-0.764787	-0.964916	-0.063152	0.016333	0.254327
3964	-0.483372	0.599447	8.907939	0.062380	-0.082920	0.217967	0.322501	-0.074183	-0.765444	-0.965937	-0.063836	0.018601	0.250091
3965	-0.374999	0.883683	9.328423	-0.023789	-0.137399	0.252405	0.317298	-0.077985	-0.766567	-0.967169	-0.062449	0.021515	0.245401
3966	-0.259973	1.411828	10.092901	-0.127540	-0.114835	0.232401	0.314178	-0.080705	-0.767194	-0.968428	-0.059292	0.023476	0.240997
3967	-0.006524	1.725989	10.445189	-0.161199	-0.066714	0.163579	0.311810	-0.076859	-0.769448	-0.969370	-0.055657	0.024227	0.237988
3968	-0.022006	1.604208	9.905613	-0.030222	-0.020070	0.115349	0.309982	-0.077123	-0.769424	-0.969955	-0.054894	0.024680	0.235723
3969	0.276137	1.448310	9.233170	0.000329	-0.035716	0.099547	0.306835	-0.075738	-0.769104	-0.970406	-0.054605	0.025527	0.233837
3970	0.349842	0.949931	9.246030	-0.005182	-0.084765	0.113304	0.305025	-0.077642	-0.771682	-0.970908	-0.054025	0.027351	0.231670
3971	0.238388	0.884605	9.621134	0.076886	-0.130359	0.143708	0.302421	-0.080092	-0.770891	-0.971413	-0.054744	0.030439	0.228982
3972	0.468075	1.245326	10.195251	0.171711	-0.123510	0.135605	0.298296	-0.088688	-0.773500	-0.971776	-0.057408	0.033852	0.226294
3973	0.506807	1.250627	10.454520	0.227352	-0.067498	0.107999	0.295730	-0.096884	-0.774318	-0.971948	-0.061355	0.036370	0.224121
3974	0.216914	1.198317	11.484974	0.204211	0.044414	0.085379	0.291862	-0.105893	-0.775125	-0.972115	-0.065437	0.036605	0.222193
3975	-0.013746	2.719060	11.143971	0.149332	0.182928	0.013612	0.296340	-0.112212	-0.774219	-0.972104	-0.069090	0.033763	0.221586
3976	0.234556	2.384392	9.297159	0.196863	0.195912	-0.155281	0.303287	-0.116492	-0.772426	-0.971263	-0.073865	0.030692	0.224167
3977	-0.052009	0.817374	8.916336	0.239905	0.138452	-0.191529	0.307486	-0.120484	-0.770459	-0.970112	-0.079228	0.028819	0.227541
3978	0.380556	1.203605	8.912238	0.205963	0.077128	-0.220247	0.308560	-0.126374	-0.768981	-0.968818	-0.083675	0.027990	0.231532
3979	0.608386	1.324367	8.873210	0.064885	0.011597	-0.301742	0.310138	-0.127888	-0.769278	-0.967302	-0.085091	0.027607	0.237328
3980	0.172261	1.435294	9.430976	-0.214001	-0.057373	-0.396405	0.309044	-0.119946	-0.768149	-0.965735	-0.080870	0.027101	0.245115
3981	-0.024599	1.919080	9.837160	-0.415829	-0.058996	-0.489374	0.304126	-0.104594	-0.769994	-0.963897	-0.072746	0.025453	0.254876
3982	0.321311	2.009777	9.705448	-0.513952	0.002253	-0.533127	0.302687	-0.080640	-0.771289	-0.961840	-0.063087	0.022090	0.265322
3983	0.747226	1.133031	9.576343	-0.463785	0.091407	-0.522169	0.302421	-0.057515	-0.769893	-0.959600	-0.054816	0.017290	0.275434
3984	1.078939	0.247783	9.572917	-0.405104	0.131384	-0.433760	0.304213	-0.030298	-0.765902	-0.957645	-0.047882	0.012140	0.283683
3985	0.498852	0.157057	9.884483	-0.373276	0.091099	-0.370081	0.306202	-0.013343	-0.763955	-0.955875	-0.041197	0.008044	0.290760
3986	-0.309166	0.611291	10.079316	-0.309362	0.000113	-0.287665	0.307038	-0.001035	-0.761260	-0.954513	-0.035298	0.006076	0.296011
3987	-0.472562	0.729752	9.863400	-0.293764	-0.052532	-0.184567	0.305522	0.012383	-0.760717	-0.953601	-0.029266	0.005306	0.299602
3988	-0.481527	0.823894	9.953477	-0.120646	-0.042244	-0.081914	0.303773	0.020327	-0.759449	-0.953212	-0.026688	0.005419	0.301073
3989	-0.484534	0.392096	10.309013	0.137562	0.001316	0.000217	0.300759	0.022808	-0.761190	-0.953139	-0.029202	0.006290	0.301055
3990	-0.328243	0.636299	10.344116	0.322582	0.036184	0.052802	0.301336	0.013500	-0.761549	-0.953267	-0.035530	0.007652	0.299936
3991	0.178722	1.331309	9.261503	0.210045	0.014388	0.036055	0.302710	0.001863	-0.761942	-0.953329	-0.039528	0.008737	0.299206
3992	0.112819	0.907347	8.872691	0.034689	-0.045896	0.023926	0.303388	-0.001150	-0.764051	-0.953487	-0.039880	0.009913	0.298619
3993	-0.156858	1.001953	9.236580	-0.094308	-0.073969	0.040600	0.301677	0.001870	-0.765677	-0.953788	-0.037564	0.010873	0.297924
3994	-0.264450	1.138643	9.618779	-0.113117	-0.074014	0.035228	0.297503	0.000662	-0.766402	-0.954109	-0.034927	0.011713	0.297187
3995	-0.167392	1.520010	10.314438	-0.182064	-0.032232	0.041960	0.295379	0.005735	-0.765415	-0.954470	-0.031233	0.011352	0.296451
3996	0.163696	1.223870	10.267323	-0.036916	0.022042	0.013095	0.296664	0.009560	-0.765268	-0.954598	-0.030625	0.010800	0.296122
3997	0.123666	1.049081	9.633627	0.047157	0.051888	0.045528	0.296146	0.008331	-0.764625	-0.954847	-0.031837	0.010211	0.295212
3998	0.020496	0.813275	9.333814	-0.022845	0.037851	0.095183	0.297453	0.006954	-0.762201	-0.955451	-0.031573	0.009492	0.293303
3999	0.062253	0.896251	9.834266	0.034163	0.021907	0.133425	0.300078	0.005846	-0.763545	-0.956210	-0.032357	0.009460	0.290733
4000	-0.082254	1.269299	10.339659	0.173633	0.020096	0.145117	0.300903	-0.000452	-0.764912	-0.956954	-0.035735	0.010258	0.287850
4001	-0.293269	1.479726	10.190096	0.137959	0.009731	0.122019	0.301324	-0.005791	-0.764454	-0.957548	-0.038483	0.011054	0.285479
4002	-0.225259	1.208820	9.859565	0.068262	-0.035671	0.095724	0.302133	-0.010174	-0.764251	-0.958043	-0.039535	0.012280	0.283619
4003	-0.008750	0.770667	9.482573	0.177386	-0.101231	0.091730	0.299416	-0.014263	-0.765802	-0.958383	-0.042426	0.015395	0.281897
4004	0.155277	0.741110	9.673071	0.238268	-0.110887	0.074456	0.298440	-0.026436	-0.766165	-0.958564	-0.046314	0.019006	0.280444
4005	0.377291	0.711584	10.021678	0.189994	-0.083014	0.063551	0.294975	-0.035856	-0.769310	-0.958698	-0.049528	0.021826	0.279230
4006	0.499280	0.884122	10.128347	0.098851	-0.018330	0.054305	0.293044	-0.040361	-0.770489	-0.958907	-0.051268	0.022862	0.278112
4007	0.125965	1.336130	10.703912	0.002403	0.055197	0.022338	0.293041	-0.039539	-0.770998	-0.959047	-0.051662	0.021954	0.277628
4008	0.008659	1.835338	10.064212	0.081622	0.109792	-0.047229	0.296971	-0.042572	-0.768501	-0.958754	-0.053828	0.020333	0.278351
4009	0.225343	1.113028	8.782764	0.228704	0.068188	-0.104649	0.299075	-0.045595	-0.767010	-0.957932	-0.058711	0.020306	0.280189
4010	0.313015	0.548925	8.573658	0.282197	0.024408	-0.072833	0.300968	-0.055456	-0.768946	-0.957199	-0.064253	0.021412	0.281395
4011	0.312808	1.176053	9.167241	0.128137	0.003189	-0.055413	0.299821	-0.061197	-0.768338	-0.956714	-0.066789	0.022132	0.282397
4012	0.008570	1.825476	9.984795	-0.143887	0.015292	-0.065076	0.299940	-0.058871	-0.768576	-0.956560	-0.064121	0.021017	0.283617
4013	-0.478830	1.839826	11.075395	-0.219942	0.053724	-0.082989	0.301724	-0.051493	-0.767237	-0.956376	-0.060325	0.018750	0.285228
4014	-0.496105	1.802488	10.618513	-0.111338	0.090727	-0.134926	0.302106	-0.050675	-0.765683	-0.955778	-0.058732	0.016296	0.287704
4015	-0.304170	1.330747	9.419465	0.015959	0.071786	-0.164154	0.302476	-0.047667	-0.764107	-0.954823	-0.059603	0.014914	0.290754
4016	-0.171838	0.934595	9.192677	-0.001980	0.017554	-0.166359	0.302958	-0.040966	-0.763531	-0.953864	-0.059685	0.014449	0.293893
4017	-0.143642	0.482739	9.360268	-0.008493	0.010409	-0.120717	0.303469	-0.039327	-0.762747	-0.953158	-0.059681	0.014131	0.296189
4018	-0.078424	0.482552	9.465443	-0.007831	0.038235	-0.064238	0.301897	-0.038086	-0.763745	-0.952809	-0.059744	0.013358	0.297334
4019	-0.000091	0.622304	9.749947	0.019653	0.029299	-0.018251	0.302026	-0.037539	-0.764259	-0.952681	-0.060306	0.012961	0.297647
4020	0.036041	0.948979	9.707730	0.117207	0.036320	-0.019220	0.302171	-0.040003	-0.764286	-0.952450	-0.062729	0.013021	0.297885
4021	-0.081197	1.101265	9.660026	0.160169	-0.007343	-0.033096	0.303625	-0.043432	-0.763307	-0.952042	-0.065734	0.014143	0.298487
4022	-0.195495	0.984631	9.765410	0.102906	-0.021327	-0.040605	0.303650	-0.047263	-0.764250	-0.951683	-0.067546	0.015185	0.299177
4023	0.026795	1.006767	9.706071	0.024248	-0.005626	-0.051757	0.303652	-0.046715	-0.765796	-0.951338	-0.067952	0.015433	0.300168
4024	-0.103933	0.942100	10.247167	-0.074202	0.034515	-0.048790	0.302864	-0.046711	-0.764621	-0.951188	-0.066732	0.014339	0.300970
4025	-0.100362	1.433445	10.490698	-0.118826	0.083473	-0.062943	0.304279	-0.042614	-0.764731	-0.950988	-0.064935	0.012015	0.302095
4026	-0.211384	1.465590	9.708594	-0.044380	0.076740	-0.083515	0.307114	-0.036610	-0.762645	-0.950579	-0.064542	0.010255	0.303527
4027	-0.513837	1.055283	9.249886	-0.000496	0.034972	-0.094785	0.308949	-0.036893	-0.763452	-0.950010	-0.064716	0.009516	0.305290
4028	-0.529464	0.883449	9.644567	-0.018675	0.013787	-0.050093	0.307870	-0.032236	-0.761708	-0.949754	-0.064422	0.009151	0.306159
4029	-0.391408	1.279281	9.669555	-0.038428	0.007569	-0.035241	0.307865	-0.030593	-0.762856	-0.949589	-0.063691	0.008759	0.306834
4030	-0.565468	1.238467	10.035868	-0.052009	0.003109	-0.011529	0.306801	-0.027578	-0.762552	-0.949604	-0.062691	0.008443	0.307003
4031	-0.610684	0.989114	10.172775	-0.019031	0.034531	0.020507	0.308230	-0.025943	-0.762686	-0.949759	-0.062483	0.007703	0.306584
4032	-0.507231	1.285453	9.819621	0.013198	0.034562	0.027829	0.307977	-0.027584	-0.762440	-0.949933	-0.062908	0.007240	0.305969
4033	-0.497172	1.347334	9.632799	0.002429	0.027570	0.038313	0.309544	-0.028415	-0.760403	-0.950167	-0.063078	0.006774	0.305217
4034	-0.493435	1.189111	9.808782	0.025687	0.013562	0.029582	0.311898	-0.027742	-0.761725	-0.950330	-0.063612	0.006788	0.304597
4035	-0.179681	1.167518	9.839471	0.089961	0.013408	0.060792	0.311651	-0.030615	-0.761232	-0.950585	-0.065354	0.007151	0.303423
4036	0.131297	1.436614	9.758174	0.100739	0.029083	0.060009	0.311552	-0.035539	-0.762572	-0.950832	-0.067404	0.007366	0.302192
4037	0.149649	1.299599	9.828536	0.031050	0.051839	0.041925	0.314434	-0.037197	-0.761468	-0.951051	-0.068257	0.006651	0.301329
4038	0.106131	1.290451	9.872063	-0.069932	0.092103	0.025484	0.316648	-0.035978	-0.761101	-0.951329	-0.067446	0.004589	0.300672
4039	0.052632	1.237942	9.867114	-0.117293	0.119245	0.019956	0.319646	-0.035311	-0.759588	-0.951614	-0.065871	0.001697	0.300148
4040	-0.131409	1.158151	10.045619	-0.126205	0.139401	0.012950	0.323135	-0.030406	-0.755841	-0.951880	-0.064272	-0.001621	0.299652
4041	-0.286543	1.081710	9.820181	-0.127931	0.137766	0.004155	0.328203	-0.025645	-0.754836	-0.952061	-0.062591	-0.004938	0.299396
4042	-0.431468	1.082168	9.600346	-0.138643	0.141348	0.005901	0.333397	-0.021159	-0.752025	-0.952274	-0.060765	-0.008376	0.299018
4043	-0.456044	1.028808	9.390869	-0.122383	0.118738	-0.029308	0.337291	-0.017076	-0.750750	-0.952225	-0.059068	-0.011336	0.299416
4044	-0.608429	0.991541	9.398965	-0.136598	0.111836	-0.054071	0.342480	-0.011633	-0.747929	-0.952066	-0.057089	-0.014273	0.300180
4045	-0.732110	0.911263	9.572137	-0.130402	0.090831	-0.050560	0.344135	-0.005349	-0.745306	-0.951883	-0.055068	-0.016781	0.301006
4046	-0.957696	1.098825	9.773298	-0.052602	0.052388	-0.057080	0.346328	-0.000983	-0.744002	-0.951606	-0.054329	-0.018082	0.301939
4047	-1.000170	1.234124	9.866541	0.210404	0.041937	-0.051638	0.348438	-0.004552	-0.743552	-0.951043	-0.058527	-0.017621	0.302956
4048	-0.806769	1.268497	9.802785	0.367729	0.054096	-0.013488	0.349544	-0.014957	-0.743671	-0.950507	-0.065808	-0.016360	0.303212
