# Supplementary material for: Identification of Haptic Based Guiding Using Hard Reins
Source: PLoS One. 2015 Jul 22;10(7):e0132020. doi: 10.1371/journal.pone.0132020 (PMC4511788; doi:10.1371/journal.pone.0132020)
Supplement: S1 File — (ZIP) [file pone.0132020.s001.zip › MotionData1/Subject2/T11/gc11.txt]

// Start Time: 0
// Sample rate: 25.0Hz
// Scenario: 4.9
// Firmware Version: 2.6.1
Counter	Acc_X	Acc_Y	Acc_Z	Gyr_X	Gyr_Y	Gyr_Z	Mag_X	Mag_Y	Mag_Z	Quat_w	Quat_x	Quat_y	Quat_z
3448	9.025414	0.537249	-3.911769	-0.577241	0.051552	0.005971	-0.773681	-0.233552	0.030032	-0.146822	-0.775271	0.163467	-0.592180
3449	9.246351	0.444625	-3.816803	-0.559262	0.026321	-0.000712	-0.775911	-0.231612	0.031451	-0.151130	-0.773723	0.169149	-0.591524
3450	9.131104	0.624236	-3.806572	-0.554000	0.017568	-0.032445	-0.775769	-0.232304	0.031028	-0.155318	-0.771960	0.174506	-0.591186
3451	9.120478	0.596002	-3.695103	-0.552195	0.013885	-0.025335	-0.774660	-0.232029	0.030884	-0.159739	-0.770603	0.179753	-0.590206
3452	9.096849	0.629678	-3.743769	-0.561350	-0.017011	0.008366	-0.774930	-0.234251	0.032798	-0.163422	-0.769000	0.185913	-0.589380
3453	9.107940	0.587245	-3.948678	-0.544698	0.017010	0.024282	-0.775215	-0.232448	0.032404	-0.167128	-0.767391	0.191816	-0.588546
3454	8.993423	0.533102	-3.834365	-0.555818	0.010302	-0.027152	-0.774659	-0.232729	0.033088	-0.171231	-0.765538	0.197255	-0.587981
3455	9.031547	0.547798	-3.764513	-0.555744	0.022886	-0.023683	-0.774100	-0.233561	0.033075	-0.175663	-0.763949	0.202524	-0.586949
3456	9.058241	0.581443	-3.767340	-0.546552	0.028028	0.001172	-0.773411	-0.232315	0.032668	-0.179349	-0.761728	0.208201	-0.586734
3457	9.087214	0.653962	-3.734362	-0.555608	0.033450	0.004585	-0.774652	-0.233970	0.031417	-0.183461	-0.759840	0.213850	-0.585878
3458	8.965670	0.660287	-3.618298	-0.549383	0.034640	-0.032534	-0.773822	-0.233279	0.031141	-0.187599	-0.757597	0.218999	-0.585571
3459	9.065191	0.712517	-3.667336	-0.546544	0.031569	0.008241	-0.774933	-0.232997	0.030600	-0.191500	-0.755686	0.224586	-0.584661
3460	9.096200	0.676257	-3.637979	-0.535983	-0.018856	-0.000172	-0.774938	-0.231749	0.030060	-0.194802	-0.753901	0.230248	-0.583670
3461	9.096570	0.605667	-3.719340	-0.544978	-0.015321	0.012081	-0.774107	-0.231898	0.032954	-0.198399	-0.752468	0.236039	-0.581992
3462	9.098763	0.518575	-3.732867	-0.552311	-0.027886	0.010293	-0.776188	-0.232453	0.034622	-0.201767	-0.750600	0.242058	-0.580773
3463	9.069828	0.426634	-3.780125	-0.564030	-0.016107	0.008299	-0.774672	-0.230244	0.036015	-0.205656	-0.749055	0.248005	-0.578891
3464	9.173879	0.440294	-3.809409	-0.555898	-0.015102	-0.005742	-0.773565	-0.229698	0.037532	-0.209310	-0.747022	0.253745	-0.577721
3465	9.029288	0.465279	-3.823991	-0.548774	-0.030324	-0.021514	-0.774115	-0.230801	0.036281	-0.213204	-0.745795	0.259118	-0.575493
3466	9.108920	0.561732	-3.776852	-0.541332	-0.008000	-0.002076	-0.775092	-0.229413	0.036165	-0.216623	-0.743646	0.264683	-0.574464
3467	9.070478	0.537600	-3.810357	-0.552234	-0.004251	-0.012851	-0.774251	-0.231355	0.036553	-0.220572	-0.742004	0.270097	-0.572560
3468	8.990894	0.591382	-3.791522	-0.542163	0.011943	-0.016382	-0.774803	-0.232046	0.036412	-0.224259	-0.739626	0.275341	-0.571707
3469	9.048776	0.571656	-3.796211	-0.556653	0.011906	-0.004157	-0.773975	-0.230797	0.034898	-0.228232	-0.737676	0.280845	-0.569975
3470	9.053507	0.595941	-3.772327	-0.542965	0.024471	-0.005840	-0.773979	-0.229405	0.032979	-0.231864	-0.735019	0.286164	-0.569295
3471	9.121077	0.614906	-3.762965	-0.546638	0.015423	0.001266	-0.774112	-0.231072	0.034482	-0.235618	-0.732987	0.291595	-0.567616
3472	9.058741	0.692531	-3.778244	-0.561248	0.006519	-0.003276	-0.772727	-0.230242	0.033927	-0.239367	-0.730358	0.297211	-0.566521
3473	9.001171	0.665951	-3.835857	-0.581043	0.024459	0.014947	-0.774669	-0.230233	0.032561	-0.243497	-0.727918	0.303158	-0.564748
3474	9.126127	0.634084	-3.782515	-0.548366	0.029849	0.001161	-0.775500	-0.230367	0.031737	-0.247128	-0.724981	0.308544	-0.564031
3475	9.135524	0.537280	-3.795944	-0.548337	0.037143	-0.008624	-0.775089	-0.229262	0.032298	-0.251095	-0.722641	0.313690	-0.562442
3476	9.089519	0.586169	-3.752938	-0.553850	0.022644	0.002896	-0.775787	-0.228288	0.031760	-0.254720	-0.719671	0.319162	-0.561540
3477	9.086882	0.576672	-3.728667	-0.552134	0.012827	-0.008527	-0.776207	-0.227176	0.030946	-0.258557	-0.717528	0.324448	-0.559495
3478	9.096367	0.542814	-3.723470	-0.572055	0.022841	-0.009709	-0.775650	-0.227873	0.031764	-0.262568	-0.714467	0.329901	-0.558355
3479	9.144575	0.557098	-3.709197	-0.572122	0.012019	-0.007863	-0.777027	-0.230083	0.030646	-0.266645	-0.712162	0.335394	-0.556091
3480	9.055557	0.559864	-3.742934	-0.570340	0.002959	-0.004264	-0.777167	-0.229803	0.029821	-0.270416	-0.709214	0.340969	-0.554645
3481	9.029288	0.627672	-3.746072	-0.559396	0.015585	-0.011287	-0.775367	-0.228837	0.029817	-0.274343	-0.706900	0.346218	-0.552414
3482	9.082187	0.562052	-3.752659	-0.544781	0.024481	-0.005861	-0.775365	-0.229114	0.029676	-0.277896	-0.703788	0.351328	-0.551384
3483	9.096569	0.615363	-3.714616	-0.537566	0.026379	-0.019934	-0.775369	-0.228282	0.029408	-0.281656	-0.701483	0.356125	-0.549333
3484	9.096242	0.608358	-3.675879	-0.546649	0.027322	-0.020049	-0.775923	-0.228280	0.029136	-0.285391	-0.698362	0.361001	-0.548198
3485	9.086776	0.617962	-3.695302	-0.541258	0.026548	-0.036789	-0.775361	-0.229941	0.028286	-0.289361	-0.696105	0.365569	-0.545956
3486	9.125418	0.576489	-3.719053	-0.552143	0.011931	-0.008514	-0.774943	-0.230359	0.028969	-0.292913	-0.692967	0.370714	-0.544582
3487	9.134886	0.537799	-3.713801	-0.548542	0.008349	-0.012877	-0.775496	-0.230772	0.028417	-0.296558	-0.690639	0.375768	-0.542098
3488	9.146709	0.523377	-3.689495	-0.548508	0.008252	-0.002261	-0.774805	-0.230083	0.028971	-0.299943	-0.687445	0.380939	-0.540685
3489	9.154190	0.566764	-3.699654	-0.544907	0.000982	0.003141	-0.774394	-0.228977	0.029394	-0.303276	-0.685041	0.386184	-0.538149
3490	9.108281	0.581642	-3.685262	-0.548400	0.009762	0.029578	-0.774947	-0.229391	0.029256	-0.306306	-0.681516	0.391736	-0.536895
3491	9.120350	0.542783	-3.704173	-0.559342	0.004457	0.024173	-0.776480	-0.227863	0.029145	-0.309604	-0.678765	0.397365	-0.534345
3492	9.142276	0.537631	-3.733138	-0.574884	-0.011667	0.022326	-0.776626	-0.226198	0.028611	-0.312876	-0.675285	0.403184	-0.532486
3493	9.081625	0.543118	-3.689628	-0.553007	0.001735	0.022486	-0.776625	-0.226757	0.029986	-0.316055	-0.672551	0.408696	-0.529860
3494	9.076932	0.518803	-3.718344	-0.555768	-0.002709	0.017170	-0.776075	-0.225651	0.030546	-0.319169	-0.669062	0.414136	-0.528185
3495	9.100990	0.499321	-3.718159	-0.544932	-0.013571	0.017366	-0.776909	-0.225372	0.030556	-0.322136	-0.666523	0.419549	-0.525313
3496	9.125310	0.508712	-3.737625	-0.562052	-0.006535	0.045438	-0.776780	-0.222738	0.029753	-0.324979	-0.662723	0.425406	-0.523657
3497	9.076894	0.518833	-3.713512	-0.553841	-0.003024	0.050811	-0.776506	-0.222047	0.030310	-0.327773	-0.659669	0.431244	-0.520991
3498	9.176521	0.520077	-3.800639	-0.570330	-0.011683	0.022387	-0.776505	-0.222184	0.029756	-0.330890	-0.655989	0.436861	-0.518982
3499	8.993459	0.567006	-3.822662	-0.557457	0.011638	0.025018	-0.778870	-0.220793	0.029512	-0.334099	-0.652919	0.442249	-0.516227
3500	9.195627	0.575865	-3.748133	-0.559203	0.022408	0.032932	-0.778462	-0.218855	0.029944	-0.337232	-0.648792	0.447607	-0.514774
3501	9.193083	0.580835	-3.728856	-0.560106	0.013224	0.052439	-0.779302	-0.217190	0.029691	-0.340180	-0.645378	0.453314	-0.512125
3502	9.086361	0.489838	-3.703537	-0.570164	0.012563	0.029290	-0.779309	-0.215666	0.029845	-0.343372	-0.641235	0.458746	-0.510358
3503	9.134496	0.475097	-3.693772	-0.559151	0.018613	0.052390	-0.780012	-0.213869	0.031389	-0.346331	-0.637703	0.464346	-0.507714
3504	9.037762	0.432243	-3.688333	-0.544678	0.018724	0.031302	-0.779464	-0.211645	0.028920	-0.349202	-0.633582	0.469444	-0.506215
3505	9.148843	0.336958	-3.742988	-0.544631	0.024157	0.029513	-0.780298	-0.211087	0.028380	-0.352229	-0.630245	0.474514	-0.503550
3506	9.182902	0.462559	-3.717858	-0.570192	0.015406	0.015135	-0.779885	-0.210536	0.029073	-0.355524	-0.626062	0.479633	-0.501599
3507	9.130322	0.542463	-3.745256	-0.546459	0.029610	0.025942	-0.781283	-0.208039	0.029110	-0.358640	-0.622631	0.484579	-0.498891
3508	9.018393	0.396060	-3.697567	-0.566273	0.040271	0.050371	-0.781426	-0.206788	0.027742	-0.361740	-0.617814	0.489859	-0.497482
3509	9.133125	0.328360	-3.588241	-0.535416	0.047499	0.033004	-0.782259	-0.206784	0.027196	-0.364795	-0.614154	0.494596	-0.495090
3510	9.193686	0.422321	-3.572458	-0.544571	0.044946	0.022321	-0.782399	-0.205804	0.024167	-0.367920	-0.609656	0.499221	-0.493693
3511	9.243831	0.563014	-3.436377	-0.548225	0.029324	0.058666	-0.783105	-0.203032	0.024201	-0.370680	-0.605762	0.504465	-0.491084
3512	9.253593	0.616188	-3.424903	-0.559243	0.011351	0.059540	-0.783250	-0.201648	0.025046	-0.373246	-0.601044	0.509873	-0.489349
3513	9.305728	0.463932	-3.374952	-0.546783	-0.017285	0.031542	-0.783819	-0.198883	0.027013	-0.375769	-0.597824	0.515050	-0.485930
3514	9.144201	0.270918	-3.488555	-0.530456	-0.023580	0.019335	-0.784658	-0.197499	0.028139	-0.377995	-0.594008	0.519895	-0.483718
3515	8.977968	0.123889	-3.595416	-0.561150	-0.010101	0.036538	-0.784387	-0.196397	0.029806	-0.380686	-0.590492	0.525156	-0.480217
3516	9.021932	0.128036	-3.660756	-0.537315	0.024031	0.036620	-0.784396	-0.194740	0.031758	-0.383295	-0.585923	0.529850	-0.478579
3517	8.945724	0.059831	-3.824188	-0.534162	0.083412	0.043352	-0.786070	-0.192236	0.029586	-0.386551	-0.581585	0.534162	-0.476454
3518	8.954954	-0.080466	-3.837131	-0.556736	0.112533	0.022547	-0.785792	-0.191531	0.025722	-0.390426	-0.576106	0.538133	-0.475481
3519	8.990312	-0.133334	-3.754441	-0.554564	0.170162	0.024869	-0.786082	-0.187776	0.021618	-0.394973	-0.570921	0.541690	-0.473939
3520	9.047403	-0.118485	-3.641127	-0.536140	0.202288	0.049665	-0.786632	-0.187473	0.013888	-0.399281	-0.564384	0.544992	-0.474372
3521	8.995317	-0.078240	-3.440970	-0.535783	0.252497	0.075001	-0.787603	-0.186200	0.006586	-0.403976	-0.557951	0.548206	-0.474304
3522	8.998910	0.002716	-3.243758	-0.542947	0.286934	0.056130	-0.787049	-0.183955	-0.002652	-0.409167	-0.550398	0.550873	-0.475588
3523	9.235063	-0.020308	-3.209991	-0.544542	0.321142	0.063022	-0.788153	-0.183081	-0.014794	-0.414767	-0.543284	0.553370	-0.476017
3524	9.305709	-0.218091	-3.079826	-0.551671	0.343720	0.060129	-0.789412	-0.178046	-0.028549	-0.420568	-0.534970	0.555578	-0.477768
3525	9.511652	-0.189018	-2.860561	-0.558985	0.346516	0.055638	-0.789272	-0.175789	-0.041238	-0.426600	-0.527473	0.557796	-0.478172
3526	9.480164	-0.230408	-2.555628	-0.569168	0.339629	0.023688	-0.787882	-0.173671	-0.054491	-0.432807	-0.519346	0.559691	-0.479274
3527	9.705010	-0.065397	-2.219516	-0.557673	0.307223	0.016996	-0.787048	-0.171696	-0.065806	-0.438695	-0.512562	0.561688	-0.478887
3528	9.863426	-0.133569	-2.141652	-0.543791	0.225565	-0.024783	-0.787046	-0.170138	-0.076291	-0.443753	-0.506203	0.563729	-0.478593
3529	9.955798	-0.018349	-2.172055	-0.540764	0.138314	-0.040100	-0.787308	-0.172471	-0.082945	-0.448079	-0.501751	0.566365	-0.476132
3530	9.854873	-0.013213	-2.225131	-0.572077	0.053551	-0.016962	-0.785639	-0.172885	-0.084896	-0.451359	-0.496634	0.570213	-0.473801
3531	9.693810	-0.095109	-2.344807	-0.548842	-0.011386	-0.023407	-0.786341	-0.171081	-0.085287	-0.453880	-0.493286	0.574362	-0.469862
3532	9.570875	-0.273808	-2.448957	-0.529066	-0.043773	-0.040712	-0.785221	-0.173580	-0.084216	-0.455808	-0.489700	0.578388	-0.466797
3533	9.451822	-0.216185	-2.628232	-0.549246	-0.061396	-0.074465	-0.785489	-0.175939	-0.083133	-0.458195	-0.487354	0.582438	-0.461854
3534	9.528302	-0.322713	-2.583656	-0.543679	-0.025991	-0.106464	-0.786038	-0.178168	-0.078868	-0.461053	-0.484191	0.585737	-0.458151
3535	9.619584	-0.167827	-2.455037	-0.559970	0.002199	-0.125373	-0.784499	-0.181082	-0.078634	-0.464715	-0.481700	0.588743	-0.453196
3536	9.730117	-0.037255	-2.331005	-0.556597	-0.026531	-0.136624	-0.784623	-0.184685	-0.078256	-0.467929	-0.478729	0.591815	-0.449017
3537	9.661618	-0.043346	-2.214872	-0.531550	-0.071456	-0.164384	-0.783495	-0.189405	-0.076102	-0.470770	-0.477570	0.594803	-0.443297
3538	9.609246	-0.007240	-2.290104	-0.526408	-0.116420	-0.176435	-0.783472	-0.194952	-0.074502	-0.472949	-0.476112	0.598008	-0.438204
3539	9.604817	-0.075399	-2.373901	-0.561192	-0.163090	-0.178330	-0.782895	-0.201626	-0.067666	-0.475066	-0.475580	0.601911	-0.431091
3540	9.616832	-0.148146	-2.402099	-0.548561	-0.188524	-0.162108	-0.781487	-0.207748	-0.060556	-0.476422	-0.474314	0.606060	-0.425135
3541	9.605103	-0.138649	-2.440846	-0.561449	-0.216377	-0.163856	-0.780912	-0.213873	-0.052195	-0.477720	-0.473973	0.610519	-0.417612
3542	9.460905	-0.089746	-2.494353	-0.541522	-0.238302	-0.142278	-0.780486	-0.218481	-0.041469	-0.478185	-0.472888	0.615192	-0.411406
3543	9.261035	-0.054899	-2.533132	-0.537681	-0.219645	-0.117612	-0.778812	-0.221975	-0.033228	-0.478782	-0.472143	0.619831	-0.404547
3544	9.443798	0.003117	-2.732144	-0.540983	-0.187484	-0.082409	-0.780462	-0.227262	-0.025256	-0.479333	-0.469849	0.624501	-0.399350
3545	9.552494	0.157952	-2.980460	-0.569707	-0.133258	-0.083024	-0.780180	-0.229500	-0.018925	-0.480977	-0.467596	0.628815	-0.393200
3546	9.381254	0.462401	-3.157587	-0.538431	-0.063067	-0.090154	-0.778928	-0.231322	-0.013289	-0.483083	-0.464388	0.632129	-0.389086
3547	9.092800	0.603883	-3.236095	-0.552723	-0.012375	-0.111901	-0.778912	-0.235627	-0.010017	-0.486274	-0.461670	0.634806	-0.383953
3548	8.798989	0.842778	-3.199709	-0.548727	0.070777	-0.146012	-0.777649	-0.239094	-0.010063	-0.490565	-0.457995	0.636321	-0.380371
3549	8.784492	0.828341	-3.204361	-0.544396	0.156800	-0.096955	-0.777486	-0.243790	-0.014534	-0.495674	-0.453843	0.637342	-0.377001
3550	8.953299	0.963106	-3.123943	-0.555018	0.196309	-0.074273	-0.777476	-0.245725	-0.016212	-0.501026	-0.448192	0.638245	-0.375152
3551	9.126876	0.768251	-3.194484	-0.540377	0.223541	-0.102564	-0.776209	-0.249601	-0.017920	-0.506933	-0.443615	0.638433	-0.372327
3552	10.220896	0.986585	-3.502813	-0.555690	0.237987	-0.081334	-0.776749	-0.252359	-0.021674	-0.512815	-0.437678	0.638764	-0.370728
3553	10.060882	0.803982	-3.495729	-0.561675	0.173592	-0.133258	-0.775620	-0.255948	-0.026418	-0.518421	-0.433615	0.639267	-0.366819
3554	9.470643	0.803989	-3.316148	-0.558974	0.168973	-0.130674	-0.773933	-0.260375	-0.029654	-0.523755	-0.428734	0.639808	-0.364024
3555	9.269018	0.694835	-3.198688	-0.544743	0.110171	-0.115168	-0.773075	-0.265773	-0.031927	-0.528197	-0.425048	0.640931	-0.359930
3556	9.240326	1.041879	-3.376481	-0.559812	0.053939	-0.163607	-0.771812	-0.269803	-0.028938	-0.532250	-0.421370	0.642334	-0.355758
3557	9.252470	1.427600	-3.511270	-0.560031	0.050784	-0.210418	-0.770672	-0.276312	-0.030672	-0.536670	-0.419160	0.643325	-0.349889
3558	9.174515	1.423833	-3.419312	-0.565863	0.032578	-0.287358	-0.767587	-0.284504	-0.027326	-0.541318	-0.417115	0.643883	-0.344100
3559	9.070708	1.305274	-3.161744	-0.536697	0.044913	-0.274757	-0.763659	-0.295055	-0.023458	-0.545838	-0.416007	0.644156	-0.337729
3560	9.053613	1.147521	-2.901438	-0.545513	0.040497	-0.182866	-0.762245	-0.301436	-0.022153	-0.549657	-0.412738	0.645280	-0.333373
3561	9.226746	1.180863	-2.805398	-0.548119	-0.005681	-0.055190	-0.760011	-0.305191	-0.019446	-0.552087	-0.408979	0.647935	-0.328812
3562	9.318938	1.145954	-2.884863	-0.569111	-0.063883	0.016595	-0.760572	-0.304084	-0.018601	-0.553379	-0.403521	0.651935	-0.325457
3563	9.238623	1.314727	-3.026772	-0.546678	-0.112706	0.024247	-0.761408	-0.303673	-0.016380	-0.553827	-0.399406	0.656343	-0.320880
3564	9.022167	1.528790	-3.019207	-0.553070	-0.120006	0.035700	-0.761975	-0.301325	-0.014002	-0.554079	-0.394192	0.660932	-0.317455
3565	9.055532	1.688889	-2.888152	-0.558344	-0.107763	0.079816	-0.763507	-0.300355	-0.012737	-0.554277	-0.389143	0.665716	-0.313314
3566	9.393558	1.790842	-2.860749	-0.534536	-0.086467	0.108353	-0.765045	-0.297578	-0.013526	-0.554312	-0.382908	0.670298	-0.311162
3567	9.485425	1.719842	-2.915650	-0.554523	-0.078060	0.086849	-0.766308	-0.294393	-0.012101	-0.554783	-0.377583	0.674690	-0.307312
3568	9.286876	1.508335	-2.932353	-0.548912	-0.073854	0.113361	-0.766326	-0.290516	-0.011371	-0.555007	-0.370988	0.679164	-0.305077
3569	9.082602	1.278199	-2.842532	-0.548694	-0.057915	0.139729	-0.770511	-0.285521	-0.010872	-0.555331	-0.364840	0.683595	-0.301988
3570	9.043690	1.273838	-2.806190	-0.550360	-0.032685	0.139544	-0.773030	-0.280386	-0.011767	-0.555899	-0.357570	0.687714	-0.300283
3571	9.319361	1.463127	-2.786926	-0.540988	0.015867	0.150051	-0.774020	-0.275245	-0.015575	-0.557068	-0.350875	0.691247	-0.297891
3572	9.546387	1.410650	-2.834967	-0.564388	0.081392	0.092800	-0.774315	-0.270242	-0.020219	-0.559518	-0.343362	0.693749	-0.296234
3573	9.526711	0.994182	-2.987340	-0.529665	0.121211	0.053987	-0.775566	-0.268837	-0.025169	-0.562588	-0.337464	0.695271	-0.293617
3574	9.317110	0.352440	-3.030637	-0.541273	0.139318	0.044771	-0.777653	-0.265895	-0.033827	-0.565905	-0.330492	0.696564	-0.292104
3575	9.060131	0.224122	-2.941882	-0.576382	0.173444	0.070617	-0.777383	-0.262686	-0.040843	-0.569838	-0.323483	0.697793	-0.289360
3576	8.841924	0.265097	-2.792248	-0.540704	0.201803	0.100891	-0.778776	-0.260308	-0.046887	-0.573624	-0.315329	0.698628	-0.288862
3577	9.032888	0.178326	-2.564423	-0.546858	0.223185	0.131667	-0.779344	-0.254864	-0.059123	-0.577615	-0.307463	0.699395	-0.287530
3578	9.793190	0.541845	-2.405201	-0.546800	0.237466	0.157429	-0.783108	-0.248299	-0.072705	-0.581519	-0.298190	0.700076	-0.287771
3579	10.505426	0.367425	-2.529845	-0.540679	0.173178	0.198718	-0.782442	-0.238833	-0.086982	-0.584297	-0.289695	0.701656	-0.286972
3580	10.017123	0.242709	-2.484311	-0.572912	0.111356	0.170294	-0.784412	-0.231048	-0.093933	-0.586408	-0.280608	0.703899	-0.286201
3581	9.751342	0.021659	-2.549139	-0.526137	0.053872	0.122460	-0.785675	-0.226590	-0.100510	-0.587781	-0.273993	0.706247	-0.284000
3582	9.377268	-0.051582	-2.272386	-0.560679	0.021938	0.177885	-0.787507	-0.219651	-0.102911	-0.588440	-0.265407	0.709392	-0.282950
3583	9.569107	0.139672	-2.023502	-0.557078	0.013568	0.207224	-0.790030	-0.212841	-0.107519	-0.588859	-0.257406	0.712736	-0.281059
3584	9.814492	0.075723	-1.955467	-0.560167	-0.044058	0.207580	-0.791731	-0.204665	-0.106869	-0.588314	-0.248730	0.716683	-0.279975
3585	9.896217	-0.128127	-2.011288	-0.556096	-0.100394	0.159312	-0.795367	-0.198288	-0.105394	-0.587296	-0.242009	0.720994	-0.276916
3586	9.800406	-0.215358	-2.145488	-0.545793	-0.176580	0.109452	-0.794975	-0.193313	-0.101891	-0.585237	-0.235606	0.725815	-0.274190
3587	9.617435	-0.287269	-2.236252	-0.535228	-0.223279	0.085050	-0.798180	-0.191525	-0.095631	-0.582683	-0.230824	0.730984	-0.269932
3588	9.534890	-0.351793	-2.204013	-0.533831	-0.269765	0.042863	-0.799583	-0.189888	-0.086623	-0.579493	-0.225998	0.736404	-0.266123
3589	9.448717	-0.359089	-2.298044	-0.563075	-0.281917	0.006311	-0.801947	-0.190890	-0.075009	-0.576556	-0.222299	0.741922	-0.260226
3590	9.265244	-0.503305	-2.359008	-0.542867	-0.250479	0.003647	-0.803762	-0.190082	-0.066558	-0.573823	-0.217804	0.746873	-0.255871
3591	9.283628	-0.764446	-2.365783	-0.568150	-0.231421	0.000551	-0.804464	-0.189971	-0.057709	-0.571614	-0.213803	0.751687	-0.250024
3592	9.341362	-0.827680	-2.372403	-0.535437	-0.227921	-0.004392	-0.805720	-0.190557	-0.047067	-0.569156	-0.209361	0.756199	-0.245749
3593	9.332720	-0.804203	-2.491042	-0.551530	-0.197350	0.011163	-0.806965	-0.192513	-0.041136	-0.567277	-0.205155	0.760471	-0.240401
3594	9.232824	-0.765971	-2.660462	-0.542090	-0.143339	0.010934	-0.805856	-0.193648	-0.033695	-0.565993	-0.199963	0.764020	-0.236517
3595	9.643474	-0.455255	-3.181524	-0.566918	-0.038479	-0.005776	-0.808634	-0.194070	-0.029810	-0.566621	-0.195043	0.766401	-0.231362
3596	9.764850	0.063050	-3.644112	-0.551956	0.046405	-0.029009	-0.807382	-0.194907	-0.028861	-0.568415	-0.189439	0.767604	-0.227601
3597	8.827173	0.295450	-3.362767	-0.557507	0.067541	-0.084227	-0.808619	-0.197534	-0.029707	-0.570926	-0.185341	0.768363	-0.222061
3598	9.199769	1.156153	-3.691795	-0.555097	0.183898	-0.090019	-0.809713	-0.200565	-0.034152	-0.575067	-0.180007	0.767692	-0.218047
3599	9.156216	1.105143	-3.391571	-0.548165	0.175496	-0.162457	-0.807880	-0.206092	-0.040026	-0.579474	-0.176773	0.766804	-0.212067
3600	9.849028	1.352680	-3.298616	-0.555322	0.191579	-0.134162	-0.807436	-0.211761	-0.043680	-0.583865	-0.172065	0.765780	-0.207548
3601	9.730917	0.974725	-3.187932	-0.556752	0.196122	-0.042282	-0.805893	-0.215362	-0.045110	-0.588051	-0.166838	0.764996	-0.202835
3602	9.412348	0.833746	-3.253584	-0.559253	0.128469	-0.135747	-0.806716	-0.218139	-0.042646	-0.591421	-0.162345	0.764632	-0.197998
3603	9.029899	0.730443	-3.155275	-0.542301	0.110894	-0.199231	-0.805299	-0.225355	-0.040382	-0.594813	-0.160055	0.764184	-0.191320
3604	9.297702	0.493224	-2.950034	-0.545123	0.118500	-0.239989	-0.803040	-0.234787	-0.038562	-0.598334	-0.157349	0.763453	-0.185412
3605	9.390070	0.399523	-2.770321	-0.567201	0.064353	-0.218685	-0.803293	-0.241590	-0.034071	-0.601098	-0.155232	0.763492	-0.177947
3606	9.396584	0.312812	-2.718624	-0.531032	0.017002	-0.182598	-0.800762	-0.249920	-0.030446	-0.602762	-0.152175	0.764020	-0.172609
3607	9.479584	0.270319	-2.860811	-0.560292	-0.050034	-0.125894	-0.800745	-0.254924	-0.025523	-0.603369	-0.149109	0.765609	-0.165999
3608	9.521843	0.336923	-2.987248	-0.544210	-0.117134	-0.085461	-0.799219	-0.256339	-0.017536	-0.602644	-0.144847	0.768017	-0.161210
3609	9.241344	0.586848	-3.105634	-0.546268	-0.156819	-0.081723	-0.798923	-0.261902	-0.010964	-0.601360	-0.141609	0.770900	-0.155003
3610	9.027061	0.609614	-3.158755	-0.560733	-0.167914	-0.045592	-0.799063	-0.263174	-0.003238	-0.599721	-0.136677	0.773997	-0.150274
3611	8.996037	0.730717	-3.145569	-0.544020	-0.143393	0.023463	-0.800179	-0.262771	0.001472	-0.598248	-0.131784	0.776919	-0.145360
3612	8.911231	0.818784	-3.059458	-0.546481	-0.114864	0.056865	-0.800601	-0.262228	0.005349	-0.597028	-0.125259	0.779517	-0.142202
3613	8.869644	0.809804	-2.991652	-0.557763	-0.055818	0.107666	-0.801865	-0.258624	0.005396	-0.596649	-0.118630	0.781550	-0.138260
3614	9.062470	0.954204	-2.892045	-0.555709	-0.017189	0.121661	-0.802717	-0.253908	0.004346	-0.596727	-0.110692	0.783059	-0.135952
3615	9.308845	0.676160	-3.053567	-0.555314	0.013982	0.163959	-0.806068	-0.248344	0.000008	-0.597219	-0.103017	0.784265	-0.132839
3616	9.479638	0.503914	-3.375631	-0.541404	0.168447	0.214510	-0.807190	-0.244301	-0.006850	-0.599844	-0.093282	0.783583	-0.132229
3617	9.149820	-0.174265	-3.183999	-0.559233	0.248407	0.141106	-0.810539	-0.237745	-0.018087	-0.603974	-0.085289	0.781819	-0.129229
3618	9.380773	-0.965772	-3.160979	-0.545789	0.267467	0.019011	-0.810817	-0.235493	-0.028838	-0.608566	-0.078288	0.779456	-0.126356
3619	9.868834	-1.304281	-3.087788	-0.553126	0.333108	0.140655	-0.812361	-0.228936	-0.041747	-0.613899	-0.070132	0.776481	-0.123639
3620	10.397818	-1.215901	-3.106395	-0.551610	0.281682	0.155264	-0.812926	-0.224606	-0.052198	-0.618260	-0.060892	0.774001	-0.122345
3621	9.677280	-1.071604	-3.169860	-0.552498	0.191557	0.051294	-0.814733	-0.221937	-0.062243	-0.621487	-0.054445	0.772512	-0.118383
3622	8.988826	-0.688607	-2.900192	-0.554462	0.173357	0.063663	-0.814458	-0.219976	-0.068857	-0.624308	-0.046846	0.771131	-0.115768
3623	9.260935	-1.002994	-2.665103	-0.550677	0.165611	0.122145	-0.815444	-0.215099	-0.076813	-0.626871	-0.039373	0.769921	-0.112714
3624	9.551064	-0.760456	-2.617460	-0.550868	0.125705	0.156092	-0.816846	-0.209658	-0.087385	-0.628654	-0.030498	0.769082	-0.111255
3625	9.491606	-0.896996	-2.485387	-0.551173	0.088056	0.133283	-0.818948	-0.203537	-0.093661	-0.629907	-0.023004	0.768740	-0.108289
3626	9.447835	-0.826162	-2.408804	-0.555059	0.046559	0.140567	-0.820769	-0.198949	-0.097469	-0.630424	-0.014487	0.768772	-0.106514
3627	9.534593	-0.858121	-2.408563	-0.557220	0.001721	0.119599	-0.820789	-0.193393	-0.101556	-0.630301	-0.007298	0.769420	-0.103253
3628	9.563968	-0.759267	-2.414538	-0.530125	-0.020009	0.118299	-0.822478	-0.187565	-0.103279	-0.629761	0.000425	0.770122	-0.101549
3629	9.515343	-0.862893	-2.418149	-0.555739	-0.048664	0.111075	-0.824298	-0.184101	-0.102124	-0.628806	0.007372	0.771302	-0.098194
3630	9.568381	-0.926203	-2.441674	-0.551906	-0.032701	0.137565	-0.826395	-0.180073	-0.103725	-0.627960	0.015639	0.772096	-0.096380
3631	9.505476	-0.889320	-2.403344	-0.566431	-0.034521	0.146243	-0.826279	-0.174529	-0.104497	-0.627075	0.023300	0.773001	-0.093291
3632	9.497237	-0.963600	-2.310692	-0.559214	-0.034434	0.132157	-0.827414	-0.168425	-0.106084	-0.626127	0.031571	0.773715	-0.091282
3633	9.419873	-0.822420	-2.225184	-0.544533	-0.011190	0.143684	-0.828965	-0.162598	-0.107532	-0.625552	0.038963	0.774170	-0.088472
3634	9.281835	-0.889026	-2.195263	-0.555105	0.020955	0.178710	-0.830797	-0.155663	-0.108413	-0.625298	0.047998	0.774028	-0.087055
3635	9.270521	-1.037890	-2.053453	-0.555074	0.028191	0.174215	-0.834157	-0.148443	-0.110938	-0.625202	0.056060	0.773856	-0.084419
3636	9.278895	-0.988437	-1.865561	-0.558714	0.035444	0.170589	-0.833613	-0.145529	-0.112847	-0.625091	0.065031	0.773417	-0.082817
3637	9.878153	-1.036465	-1.986632	-0.543804	0.071068	0.216667	-0.833364	-0.138317	-0.115400	-0.625540	0.073665	0.772491	-0.080814
3638	9.931355	-1.308352	-2.131051	-0.562075	0.100937	0.111866	-0.835325	-0.133597	-0.116856	-0.626433	0.081866	0.771198	-0.078322
3639	9.331593	-1.141150	-1.888088	-0.551305	0.099220	0.088889	-0.835611	-0.131091	-0.120420	-0.627451	0.088648	0.769992	-0.074553
3640	9.272634	-0.807880	-1.594548	-0.573311	0.079458	0.093193	-0.837563	-0.127742	-0.126450	-0.627943	0.096656	0.768900	-0.071684
3641	9.744687	-0.670983	-2.026772	-0.534754	0.029498	0.027738	-0.836043	-0.126223	-0.125893	-0.627967	0.102149	0.768548	-0.067497
3642	9.749635	-0.139348	-2.407207	-0.571882	0.006172	-0.158240	-0.836574	-0.131900	-0.126500	-0.627615	0.106160	0.768786	-0.061629
3643	10.211115	-0.292497	-2.860342	-0.560034	0.019116	-0.193470	-0.836265	-0.139525	-0.125338	-0.627663	0.108496	0.768978	-0.054228
3644	9.864061	-0.200995	-2.875395	-0.544016	-0.022226	-0.216973	-0.835675	-0.147703	-0.124597	-0.626947	0.111215	0.769581	-0.048108
3645	9.811803	-0.427227	-2.780989	-0.555123	-0.054539	-0.226679	-0.835085	-0.156862	-0.120413	-0.625835	0.112858	0.770685	-0.040472
3646	9.557749	-0.318444	-2.644145	-0.557222	-0.070360	-0.272652	-0.834487	-0.167542	-0.117212	-0.624335	0.114831	0.771941	-0.033554
3647	9.389712	-0.005436	-2.608756	-0.553890	-0.117333	-0.261705	-0.833894	-0.177537	-0.111516	-0.622209	0.115838	0.773810	-0.025592
3648	9.510594	-0.066969	-2.666217	-0.537629	-0.139101	-0.252515	-0.831496	-0.188096	-0.104183	-0.619616	0.117825	0.775769	-0.019379
3649	9.515719	-0.043004	-2.693069	-0.555767	-0.166573	-0.194167	-0.831602	-0.197548	-0.094608	-0.616619	0.119852	0.777988	-0.012293
3650	9.457181	-0.017897	-2.601459	-0.554112	-0.201005	-0.174488	-0.831292	-0.206575	-0.088071	-0.612933	0.123227	0.780436	-0.006932
3651	9.354719	-0.030903	-2.465875	-0.554032	-0.221440	-0.108927	-0.831839	-0.210204	-0.079400	-0.609008	0.126533	0.783006	-0.001011
3652	9.221312	0.128509	-2.612441	-0.546747	-0.243505	-0.064474	-0.832804	-0.213416	-0.070859	-0.604597	0.131526	0.785593	0.002789
3653	9.387088	0.349102	-2.721432	-0.566661	-0.243635	-0.036331	-0.832667	-0.214832	-0.061756	-0.600227	0.136099	0.788124	0.008020
3654	9.358298	0.177058	-2.825783	-0.566673	-0.245314	-0.050498	-0.833913	-0.217775	-0.050447	-0.595660	0.141540	0.790578	0.011963
3655	9.151199	0.180432	-2.881114	-0.562954	-0.217142	-0.081629	-0.834334	-0.218217	-0.041882	-0.591645	0.145329	0.792792	0.017792
3656	9.116386	0.113614	-2.781261	-0.543558	-0.171415	-0.068434	-0.834320	-0.223090	-0.034610	-0.588245	0.150179	0.794317	0.021798
3657	9.116774	0.224793	-2.777670	-0.540578	-0.120872	-0.079311	-0.833200	-0.226435	-0.029126	-0.585782	0.153685	0.795287	0.027559
3658	9.088914	0.345272	-2.861125	-0.556667	-0.079376	-0.076202	-0.834303	-0.228661	-0.025686	-0.583752	0.158509	0.795660	0.032145
3659	8.992457	0.384602	-2.851770	-0.550736	-0.012950	-0.053555	-0.834010	-0.232543	-0.025038	-0.582961	0.162452	0.795180	0.038133
3660	8.900784	0.501496	-2.799797	-0.568081	0.100241	-0.009343	-0.835119	-0.232115	-0.028064	-0.583750	0.168328	0.793145	0.042695
3661	9.612553	0.327457	-2.864043	-0.555908	0.285523	0.027827	-0.835247	-0.233622	-0.033191	-0.587706	0.173327	0.788782	0.048819
3662	9.672263	-0.273516	-3.072450	-0.555277	0.361091	0.038816	-0.836081	-0.231650	-0.042560	-0.592619	0.179546	0.783393	0.053484
3663	8.922490	-0.645557	-3.038302	-0.554974	0.413524	0.007333	-0.836071	-0.231470	-0.055407	-0.598458	0.184033	0.777401	0.060222
3664	8.646446	-0.710930	-2.950223	-0.539818	0.475856	0.076060	-0.837028	-0.231834	-0.070602	-0.605125	0.190452	0.770312	0.064590
3665	10.897641	-0.679253	-2.574262	-0.552661	0.454096	0.126030	-0.836332	-0.229294	-0.085503	-0.611599	0.196637	0.763146	0.069921
3666	10.998305	-1.338598	-2.801401	-0.555207	0.348379	0.061133	-0.835649	-0.224408	-0.097202	-0.616069	0.203129	0.757426	0.074185
3667	10.010123	-0.906791	-2.756575	-0.556097	0.262671	-0.035810	-0.835364	-0.224099	-0.107149	-0.619258	0.207138	0.753061	0.080698
3668	8.696913	-1.100317	-2.180043	-0.559990	0.197231	0.008457	-0.835214	-0.225183	-0.114899	-0.621255	0.213078	0.749272	0.085040
3669	9.044993	-1.334189	-1.745417	-0.571304	0.147005	-0.009039	-0.834796	-0.223767	-0.124559	-0.622613	0.217877	0.746072	0.090875
3670	9.852386	-0.656874	-1.594592	-0.551889	0.058345	0.034440	-0.835355	-0.221809	-0.129923	-0.622550	0.224318	0.743806	0.094157
3671	10.159219	-0.471982	-1.860421	-0.564172	-0.031852	0.057950	-0.834531	-0.219311	-0.131838	-0.621356	0.230338	0.742437	0.098229
3672	9.715811	-0.476965	-1.944335	-0.545813	-0.099565	-0.040586	-0.833979	-0.219181	-0.129630	-0.618766	0.235869	0.742406	0.101625
3673	9.469902	-0.943401	-2.199740	-0.562543	-0.167758	-0.067000	-0.835364	-0.220857	-0.124248	-0.615261	0.240290	0.743209	0.106556
3674	9.511060	-1.058163	-1.961737	-0.553574	-0.171221	-0.088122	-0.835087	-0.222269	-0.116528	-0.611414	0.245337	0.744188	0.110306
3675	9.445093	-0.765763	-2.027730	-0.553397	-0.186451	0.002233	-0.834799	-0.225894	-0.109659	-0.607777	0.250734	0.744792	0.114125
3676	9.564073	-1.009959	-1.928521	-0.550072	-0.191068	-0.086175	-0.835487	-0.228684	-0.103327	-0.603587	0.255787	0.745927	0.117682
3677	9.549747	-1.058467	-1.971450	-0.539680	-0.153696	-0.040289	-0.834932	-0.230233	-0.095748	-0.600373	0.260325	0.746267	0.121941
3678	9.502493	-1.039595	-2.092402	-0.555035	-0.146479	-0.033437	-0.835492	-0.229832	-0.090904	-0.596889	0.266095	0.746494	0.125154
3679	9.158429	-1.123567	-1.955703	-0.552915	-0.129033	0.023010	-0.838693	-0.229293	-0.083965	-0.594093	0.271692	0.746065	0.128932
3680	9.502876	-1.185333	-2.211582	-0.566634	-0.011950	0.039898	-0.838838	-0.228333	-0.080915	-0.592679	0.278322	0.744179	0.132159
3681	9.865922	-0.785171	-2.774652	-0.549627	0.110874	0.007647	-0.837046	-0.225005	-0.083105	-0.593383	0.283027	0.740900	0.137332
3682	9.204397	-0.242683	-2.477807	-0.547985	0.127467	-0.042055	-0.836495	-0.223471	-0.086547	-0.593865	0.287816	0.737780	0.142012
3683	9.287624	0.793222	-2.131894	-0.539621	0.121479	-0.176252	-0.835648	-0.225389	-0.093896	-0.594207	0.289600	0.735368	0.149279
3684	9.687230	1.315997	-2.372624	-0.549323	0.192098	-0.200524	-0.832006	-0.231184	-0.103656	-0.595117	0.291841	0.732298	0.156216
3685	10.870484	2.263850	-2.633642	-0.557357	0.102376	-0.216499	-0.829751	-0.238378	-0.108583	-0.594877	0.293194	0.730208	0.164179
3686	10.819754	1.141523	-2.855412	-0.545626	0.044461	-0.199342	-0.828058	-0.245317	-0.106042	-0.593595	0.295845	0.728810	0.170166
3687	9.579104	1.067128	-2.862587	-0.550066	-0.048559	-0.288434	-0.826076	-0.255874	-0.099120	-0.590860	0.296508	0.728891	0.178005
3688	9.027132	0.887813	-2.724546	-0.572758	-0.137615	-0.399759	-0.822976	-0.269220	-0.087399	-0.585995	0.297159	0.730641	0.185661
3689	8.693481	0.948588	-2.616053	-0.562138	-0.134232	-0.484647	-0.816253	-0.286462	-0.072706	-0.581089	0.295363	0.732729	0.195460
3690	8.724953	1.171298	-2.521936	-0.514929	-0.150104	-0.446812	-0.812585	-0.303421	-0.057987	-0.576104	0.294654	0.734975	0.202719
3691	9.074106	1.259874	-2.690102	-0.556010	-0.255562	-0.315627	-0.808244	-0.314831	-0.046117	-0.569992	0.295711	0.737340	0.209747
3692	9.074441	1.203377	-2.450279	-0.562662	-0.160196	-0.298617	-0.805165	-0.323612	-0.031862	-0.565097	0.297720	0.738517	0.215918
3693	9.438747	0.990765	-2.849466	-0.557696	-0.142778	-0.229597	-0.804038	-0.330307	-0.018952	-0.560914	0.299570	0.738962	0.222638
3694	9.453122	0.855027	-2.901125	-0.554162	-0.188249	-0.185057	-0.800136	-0.336733	-0.005508	-0.556089	0.303257	0.739713	0.227211
3695	9.473569	1.022687	-2.347320	-0.573646	-0.130310	-0.107793	-0.800962	-0.340649	0.006616	-0.552479	0.307017	0.739113	0.232849
3696	9.244230	0.781819	-2.453050	-0.557236	-0.131322	-0.107668	-0.798323	-0.343184	0.017209	-0.548777	0.311596	0.738659	0.236928
3697	9.347271	0.742977	-2.377856	-0.560333	-0.132795	0.056860	-0.796259	-0.341143	0.027300	-0.545952	0.317648	0.737019	0.240498
3698	9.236210	0.828551	-2.330340	-0.540013	-0.070662	0.048741	-0.797660	-0.339784	0.036582	-0.543940	0.324024	0.734919	0.242964
3699	9.147686	0.976820	-2.667714	-0.549145	-0.045648	-0.021389	-0.799346	-0.336197	0.042297	-0.542047	0.328367	0.732796	0.247730
3700	9.563790	0.388282	-2.461167	-0.557065	0.124230	-0.268455	-0.798506	-0.338566	0.046135	-0.541167	0.329281	0.730490	0.255139
3701	9.642826	0.617061	-2.893892	-0.546326	0.285315	-0.348870	-0.793052	-0.348420	0.047373	-0.542430	0.327115	0.726824	0.265502
3702	9.314788	0.071222	-3.177294	-0.572793	0.331295	-0.245198	-0.791215	-0.355620	0.044798	-0.544511	0.327401	0.721896	0.274193
3703	9.292126	-0.480497	-3.320906	-0.541674	0.349115	-0.241474	-0.790499	-0.360324	0.042257	-0.547159	0.326403	0.716711	0.283555
3704	8.621672	-0.432989	-3.354364	-0.539128	0.348931	-0.032798	-0.789362	-0.365009	0.033633	-0.550811	0.329198	0.710234	0.289489
3705	10.119504	0.108887	-3.299596	-0.563232	0.541221	0.058115	-0.788101	-0.364686	0.018429	-0.557591	0.331599	0.700694	0.296922
3706	10.420519	0.060976	-2.929801	-0.554569	0.406588	0.197969	-0.792147	-0.357152	0.005135	-0.563176	0.337386	0.691760	0.300786
3707	10.577922	-0.168766	-2.799395	-0.544891	0.274332	0.074157	-0.794930	-0.352809	-0.007648	-0.566270	0.341382	0.685040	0.305804
3708	9.519320	0.217305	-2.410878	-0.544862	0.155460	0.054355	-0.793822	-0.350144	-0.018682	-0.567488	0.346524	0.679825	0.309381
3709	9.268481	-0.159813	-2.300026	-0.555096	0.079318	0.105023	-0.796883	-0.346502	-0.028569	-0.567942	0.352259	0.674957	0.312710
3710	9.577385	-0.082260	-1.953386	-0.542330	0.044113	0.208063	-0.800236	-0.340385	-0.032626	-0.568549	0.360089	0.669843	0.313684
3711	9.572596	-0.072564	-1.953488	-0.557856	-0.055704	0.096146	-0.800949	-0.336231	-0.031334	-0.567024	0.366592	0.666479	0.316068
3712	9.505114	-0.314589	-2.081167	-0.560788	-0.078783	0.058175	-0.802629	-0.333752	-0.025631	-0.564837	0.373349	0.663632	0.318060
3713	9.567565	-0.435936	-2.101641	-0.562209	-0.126784	-0.012320	-0.801395	-0.331839	-0.018298	-0.561569	0.378930	0.661780	0.321091
3714	9.489804	-0.551354	-2.088169	-0.529789	-0.164610	-0.032086	-0.803209	-0.331031	-0.009985	-0.557844	0.384649	0.660696	0.323011
3715	9.369879	-0.652992	-2.231840	-0.542367	-0.126343	-0.074077	-0.802639	-0.336467	-0.000374	-0.554265	0.389216	0.659380	0.326372
3716	9.301529	-0.954905	-2.276702	-0.567531	-0.099332	-0.061318	-0.801545	-0.334981	0.010686	-0.550869	0.394506	0.657479	0.329590
3717	9.291018	-1.189254	-2.278905	-0.558165	-0.056083	-0.067699	-0.800710	-0.336949	0.018949	-0.548072	0.398915	0.655172	0.333517
3718	9.295903	-1.242656	-2.312141	-0.561628	-0.034507	-0.060799	-0.801814	-0.340300	0.027766	-0.545525	0.403678	0.652524	0.337133
3719	9.223626	-1.477882	-2.130629	-0.549225	0.048092	-0.038214	-0.801270	-0.338657	0.033305	-0.544307	0.407717	0.648835	0.341335
3720	9.826816	-1.092824	-2.548885	-0.526495	0.204893	-0.042257	-0.801262	-0.340597	0.033285	-0.545229	0.410671	0.643599	0.346201
3721	9.462026	-0.423192	-2.488218	-0.550971	0.265953	-0.108374	-0.800280	-0.342809	0.031321	-0.546243	0.412345	0.638035	0.352848
3722	9.234447	0.147945	-1.810530	-0.555209	0.235004	-0.173702	-0.798449	-0.347781	0.025038	-0.546325	0.413662	0.633261	0.359713
3723	9.790188	1.628193	-1.808462	-0.547771	0.295283	-0.154220	-0.794672	-0.352462	0.013217	-0.547307	0.414426	0.627703	0.367008
3724	9.889434	1.469299	-1.613534	-0.559956	0.320423	-0.039523	-0.796171	-0.356859	0.002959	-0.549322	0.416793	0.620741	0.373109
3725	10.740726	0.758604	-1.568085	-0.547511	0.209611	0.060463	-0.796727	-0.356437	0.001585	-0.550717	0.420785	0.614259	0.377275
3726	10.159286	0.842610	-1.858176	-0.553241	0.062753	-0.041414	-0.794511	-0.356318	0.006129	-0.549505	0.424940	0.610110	0.381099
3727	9.618849	0.530820	-2.025517	-0.564323	-0.075086	-0.143457	-0.794922	-0.359960	0.018530	-0.545626	0.428746	0.608324	0.385241
3728	9.150066	0.417927	-2.001885	-0.553885	-0.152626	-0.149163	-0.792145	-0.363061	0.032846	-0.540908	0.433198	0.607385	0.388383
3729	9.216321	0.486437	-1.799786	-0.548605	-0.190788	-0.116123	-0.790756	-0.366439	0.048275	-0.535879	0.438038	0.606707	0.390977
3730	9.384302	0.301933	-1.766543	-0.568852	-0.279686	-0.037956	-0.788406	-0.367045	0.062620	-0.530291	0.444938	0.605969	0.391949
3731	9.704489	0.191947	-2.029099	-0.559130	-0.339284	-0.023258	-0.788418	-0.367938	0.081540	-0.523992	0.452138	0.605901	0.392285
3732	9.877460	0.175479	-2.555856	-0.540423	-0.407730	-0.031407	-0.786354	-0.367727	0.100593	-0.517061	0.459739	0.606564	0.391623
3733	9.820222	-0.069511	-2.760831	-0.557757	-0.534842	-0.114018	-0.783043	-0.366971	0.121300	-0.507532	0.467292	0.609259	0.390963
3734	9.597430	-0.014161	-2.635513	-0.553521	-0.401012	-0.173221	-0.778749	-0.369264	0.141831	-0.499326	0.473136	0.610927	0.391898
3735	8.743880	0.174831	-2.641312	-0.500196	-0.304165	-0.160958	-0.774173	-0.371684	0.158765	-0.492651	0.477666	0.612069	0.393066
3736	8.894093	0.228677	-2.381175	-0.569505	-0.248910	-0.057695	-0.770846	-0.372836	0.169781	-0.486978	0.483807	0.610899	0.394444
3737	8.896954	0.257383	-2.424989	-0.560786	-0.096527	-0.174410	-0.768905	-0.374535	0.179696	-0.482078	0.487086	0.609604	0.398410
3738	8.713857	0.423105	-2.385520	-0.553655	0.031325	-0.170707	-0.766251	-0.379547	0.185151	-0.479034	0.489417	0.606866	0.403374
3739	9.732662	0.372720	-2.461220	-0.553596	0.206465	-0.196347	-0.766250	-0.379544	0.184322	-0.477655	0.489881	0.602874	0.410372
3740	10.041970	-0.369294	-2.559663	-0.539981	0.297734	-0.133081	-0.765967	-0.380650	0.183480	-0.478222	0.490305	0.597251	0.417368
3741	9.913121	-0.852475	-2.670071	-0.551192	0.286060	-0.234072	-0.766658	-0.381480	0.183614	-0.477442	0.489612	0.592786	0.425364
3742	9.374244	-0.721980	-2.825437	-0.547782	0.220717	-0.189485	-0.763864	-0.385500	0.182032	-0.476479	0.490007	0.588292	0.432173
3743	9.823672	-0.601656	-2.839461	-0.565643	0.203436	-0.056784	-0.765253	-0.385500	0.183286	-0.476032	0.492232	0.582675	0.437712
3744	11.096451	-0.753964	-2.728324	-0.559146	0.088265	-0.061073	-0.765248	-0.385766	0.179691	-0.474461	0.495338	0.578012	0.442074
3745	10.179943	-0.930394	-2.882176	-0.541905	-0.105191	-0.010346	-0.764135	-0.386882	0.181329	-0.471029	0.500598	0.575008	0.443734
3746	9.304243	-0.707461	-2.506580	-0.556804	-0.196921	0.065953	-0.762890	-0.386903	0.186846	-0.467259	0.507611	0.571733	0.443984
3747	9.217001	-0.976135	-2.278768	-0.557184	-0.266423	0.076928	-0.762485	-0.385819	0.194177	-0.462535	0.515423	0.569138	0.443264
3748	9.662614	-0.560422	-2.590848	-0.572729	-0.366199	-0.030407	-0.761374	-0.387510	0.202164	-0.455733	0.522897	0.568188	0.442774
3749	9.649502	-0.527508	-2.750660	-0.560066	-0.508306	-0.062993	-0.755974	-0.387853	0.218561	-0.446882	0.531205	0.569102	0.440727
3750	8.990292	-0.733426	-3.109895	-0.577505	-0.553281	-0.070142	-0.748489	-0.389317	0.237555	-0.437419	0.539772	0.570062	0.438566
3751	8.677481	-0.926092	-3.319943	-0.559349	-0.574232	-0.058380	-0.743372	-0.388835	0.256174	-0.427710	0.548575	0.571325	0.435565
3752	8.545335	-0.840418	-3.663809	-0.545652	-0.489820	0.064227	-0.737845	-0.386828	0.274390	-0.420342	0.557666	0.570362	0.432444
3753	8.465015	-1.047807	-3.675884	-0.555717	-0.376536	0.093449	-0.733717	-0.381486	0.290302	-0.414109	0.566336	0.568141	0.430108
3754	8.355310	-1.327380	-3.667785	-0.571206	-0.276105	0.150978	-0.732100	-0.373508	0.306814	-0.409526	0.574645	0.564053	0.428853
3755	8.469983	-1.642257	-3.669258	-0.574105	-0.195523	0.207934	-0.731036	-0.364678	0.317536	-0.406031	0.583127	0.558730	0.427695
3756	8.493343	-1.893854	-3.690643	-0.540811	-0.126657	0.245913	-0.732058	-0.354728	0.326212	-0.404203	0.590851	0.552464	0.426965
3757	9.447342	-2.067249	-4.180452	-0.543549	0.035202	0.196428	-0.733772	-0.344069	0.330066	-0.403459	0.596924	0.545534	0.428130
3758	10.067948	-1.348241	-4.505815	-0.561339	0.166046	0.096571	-0.737258	-0.339759	0.328065	-0.403247	0.600569	0.538409	0.432232
3759	9.007797	-0.747617	-3.815261	-0.539730	0.129237	0.156148	-0.740463	-0.335297	0.321503	-0.403162	0.605294	0.531142	0.434705
3760	8.519713	-0.193374	-3.782135	-0.540291	0.141526	-0.010276	-0.743510	-0.335827	0.316271	-0.401942	0.607762	0.525616	0.439085
3761	8.521360	0.503337	-3.659441	-0.563989	0.203816	-0.108162	-0.743772	-0.338161	0.309893	-0.399946	0.609153	0.520705	0.444794
3762	9.478330	0.636817	-3.763688	-0.552343	0.222530	-0.176925	-0.743621	-0.340648	0.307656	-0.397901	0.609183	0.516386	0.451570
3763	10.198096	0.221684	-3.731026	-0.537279	0.218148	-0.289863	-0.743617	-0.341479	0.307371	-0.394661	0.608259	0.513781	0.458577
3764	9.866202	0.282978	-3.537977	-0.554331	0.143080	-0.353364	-0.741263	-0.341363	0.312880	-0.390113	0.607126	0.512144	0.465744
3765	9.448977	-0.197417	-3.493401	-0.544541	0.020732	-0.485343	-0.736415	-0.341412	0.324449	-0.382875	0.605984	0.513339	0.471883
3766	8.972536	-0.632765	-3.260793	-0.532266	-0.088904	-0.432497	-0.728383	-0.340371	0.339458	-0.375417	0.605942	0.514579	0.476555
3767	8.939570	-0.383569	-3.246616	-0.556131	-0.152345	-0.378399	-0.720485	-0.340158	0.353769	-0.367227	0.607531	0.515596	0.479803
3768	9.149975	-0.156946	-3.505533	-0.541440	-0.220606	-0.206104	-0.714252	-0.339940	0.367540	-0.360415	0.611058	0.514907	0.481228
3769	9.135923	-0.099032	-3.532738	-0.572389	-0.240439	-0.188645	-0.706498	-0.338898	0.382689	-0.352891	0.615487	0.514034	0.482093
3770	8.803567	-0.354399	-3.742060	-0.546900	-0.246009	-0.188404	-0.699029	-0.335495	0.395931	-0.345871	0.619397	0.513190	0.483070
3771	8.670941	-0.513616	-3.831918	-0.558363	-0.224807	-0.138287	-0.694326	-0.334298	0.408066	-0.339124	0.624025	0.511645	0.483536
3772	8.824350	-0.283008	-3.897515	-0.553395	-0.174755	-0.093356	-0.690720	-0.334878	0.413559	-0.333629	0.628183	0.509011	0.484753
3773	8.808632	-0.162667	-3.990649	-0.545745	-0.130041	-0.059908	-0.685724	-0.336018	0.419865	-0.328730	0.632553	0.505906	0.485666
3774	8.604268	-0.040804	-4.030393	-0.557656	-0.001214	-0.054670	-0.682669	-0.336865	0.422319	-0.325276	0.635380	0.501549	0.488811
3775	8.600607	0.234591	-4.047957	-0.555852	0.160204	-0.070644	-0.682109	-0.337550	0.419545	-0.323025	0.636831	0.496541	0.493506
3776	8.729435	0.336777	-3.807660	-0.551986	0.360283	-0.078877	-0.685985	-0.339051	0.415276	-0.322964	0.635742	0.490141	0.501287
3777	9.883352	-0.369813	-3.574206	-0.570549	0.572866	-0.053726	-0.692642	-0.337471	0.402770	-0.324708	0.633222	0.481991	0.511155
3778	9.414519	-1.104109	-3.222299	-0.559839	0.558800	-0.108569	-0.701255	-0.333540	0.392929	-0.326077	0.629707	0.474454	0.521571
3779	8.896734	-1.424543	-3.203535	-0.557853	0.537373	-0.040445	-0.710972	-0.330707	0.380736	-0.327728	0.627413	0.466296	0.530580
3780	9.066220	-1.458049	-2.981106	-0.537755	0.521295	0.034218	-0.719024	-0.327882	0.369635	-0.330411	0.625276	0.457289	0.539209
3781	10.621640	-1.476643	-2.842846	-0.553181	0.445894	-0.067808	-0.725539	-0.327133	0.356843	-0.330921	0.623554	0.449928	0.547025
3782	10.727441	-1.203115	-2.662416	-0.550381	0.342612	-0.103363	-0.728000	-0.333178	0.342983	-0.330249	0.622027	0.443574	0.554310
3783	9.658077	-0.805907	-2.435888	-0.533194	0.205684	-0.127269	-0.729080	-0.338271	0.333267	-0.328184	0.622207	0.438645	0.559235
3784	8.823117	-0.572827	-2.328647	-0.566488	0.095554	-0.097050	-0.733752	-0.347795	0.325744	-0.325157	0.623506	0.433604	0.563473
3785	9.155400	-0.761430	-2.012894	-0.545386	-0.040128	-0.046401	-0.731786	-0.352218	0.321124	-0.321693	0.627187	0.429070	0.564844
3786	9.496631	-0.431820	-2.287632	-0.575076	-0.044427	0.052482	-0.730532	-0.352907	0.318897	-0.318992	0.631338	0.422927	0.566383
3787	9.887411	-0.654715	-2.372647	-0.545718	-0.136187	0.026905	-0.729564	-0.352218	0.319449	-0.315513	0.636684	0.418016	0.565992
3788	9.286575	-0.495378	-2.615231	-0.554772	-0.172819	0.090628	-0.728187	-0.350994	0.325530	-0.312371	0.642392	0.412381	0.565420
3789	9.215450	-0.981668	-2.392261	-0.542517	-0.199928	-0.009999	-0.726962	-0.346724	0.332473	-0.307954	0.648072	0.408312	0.564312
3790	9.262474	-1.233037	-2.353278	-0.553369	-0.207251	0.007588	-0.723227	-0.345233	0.339921	-0.303559	0.653384	0.403921	0.563728
3791	9.355117	-1.105918	-2.412807	-0.524237	-0.195683	0.010549	-0.720324	-0.344015	0.346681	-0.299635	0.659002	0.399681	0.562308
3792	9.374224	-1.222219	-2.442944	-0.554985	-0.175691	0.007403	-0.717843	-0.341693	0.355253	-0.295425	0.663881	0.395038	0.562077
3793	9.156706	-1.276333	-2.427552	-0.567388	-0.141663	0.033536	-0.714532	-0.338118	0.361343	-0.291608	0.669257	0.389602	0.561489
3794	9.175334	-1.380126	-2.390177	-0.555940	-0.062578	0.049097	-0.714692	-0.333973	0.365118	-0.288696	0.673113	0.383685	0.562458
3795	9.849301	-1.064499	-2.633795	-0.535434	0.047653	0.015233	-0.714852	-0.329266	0.366135	-0.286553	0.675967	0.377680	0.564193
3796	9.878325	-0.675972	-3.075483	-0.566245	0.109956	-0.079205	-0.715550	-0.328014	0.365048	-0.283334	0.676893	0.372347	0.568239
3797	8.932804	-0.403776	-3.007188	-0.570200	0.110708	-0.171420	-0.715814	-0.330916	0.362947	-0.279040	0.677781	0.368079	0.572073
3798	9.294222	0.235239	-3.246747	-0.566376	0.161328	-0.183019	-0.714405	-0.334921	0.358059	-0.274980	0.677271	0.363827	0.577339
3799	9.928150	0.438352	-3.361003	-0.539404	0.130789	-0.197394	-0.715495	-0.338503	0.352504	-0.270882	0.677515	0.360149	0.581283
3800	10.024527	0.811131	-3.162339	-0.557764	0.121998	-0.209882	-0.714093	-0.341551	0.351495	-0.266308	0.677143	0.356541	0.586035
3801	9.932316	0.406871	-2.981329	-0.559724	0.096826	-0.218676	-0.714104	-0.339760	0.354829	-0.261375	0.677677	0.353100	0.589710
3802	9.470827	0.337517	-2.943696	-0.559849	0.056866	-0.190228	-0.712319	-0.336038	0.359275	-0.256511	0.678148	0.349511	0.593430
3803	9.266150	0.348140	-2.996695	-0.562042	-0.022691	-0.161495	-0.710134	-0.329560	0.368168	-0.251330	0.680456	0.345880	0.595130
3804	9.243055	0.145797	-2.917091	-0.553134	-0.062520	-0.147026	-0.708228	-0.322809	0.378309	-0.246211	0.682547	0.342365	0.596905
3805	9.183957	0.122884	-2.776623	-0.538671	-0.062457	-0.162803	-0.703675	-0.318417	0.388129	-0.241019	0.685152	0.339218	0.597836
3806	9.201580	0.036873	-2.601727	-0.558581	-0.077268	-0.109882	-0.701337	-0.314704	0.394781	-0.236143	0.687632	0.335175	0.599213
3807	9.293348	-0.114032	-2.682314	-0.569506	-0.120102	-0.049588	-0.698027	-0.311410	0.402113	-0.231467	0.691773	0.330349	0.598951
3808	9.415339	-0.062549	-2.828018	-0.543316	-0.159158	-0.026003	-0.694436	-0.308389	0.408058	-0.227232	0.695648	0.325685	0.598639
3809	9.362110	0.049391	-2.756712	-0.560700	-0.177131	-0.022557	-0.693748	-0.307990	0.412478	-0.222588	0.700529	0.320818	0.597318
3810	9.378387	0.421102	-2.809204	-0.575310	-0.175144	-0.033302	-0.689993	-0.310644	0.416567	-0.217681	0.704605	0.315911	0.596948
3811	9.262542	0.581810	-2.731111	-0.562614	-0.178916	-0.022522	-0.686936	-0.312469	0.421775	-0.212946	0.709414	0.311004	0.595535
3812	8.937100	0.738703	-2.701016	-0.575187	-0.161006	-0.007788	-0.684296	-0.313870	0.424780	-0.208397	0.713386	0.305643	0.595176
3813	9.108879	0.950561	-2.655288	-0.549188	-0.076674	0.021251	-0.680819	-0.316105	0.428046	-0.204938	0.717084	0.299834	0.594888
3814	9.044600	0.578941	-2.636559	-0.557622	0.007844	0.041803	-0.681098	-0.315966	0.428049	-0.202221	0.719188	0.293242	0.596560
3815	8.850221	0.635031	-2.750482	-0.555121	0.091191	0.087295	-0.681934	-0.314993	0.427513	-0.200404	0.721204	0.285713	0.598391
3816	9.455462	0.243800	-2.874979	-0.551962	0.299344	0.088786	-0.685826	-0.312896	0.424525	-0.199968	0.719968	0.277301	0.603955
3817	9.385943	-0.284999	-2.878650	-0.533096	0.411150	0.066123	-0.693338	-0.307314	0.417456	-0.199968	0.717805	0.269006	0.610250
3818	9.374424	-0.763331	-2.868465	-0.549826	0.379481	-0.011791	-0.699739	-0.302291	0.411201	-0.198734	0.714889	0.261682	0.617220
3819	11.361017	-1.225127	-2.839394	-0.534694	0.410934	0.112388	-0.707794	-0.298635	0.400247	-0.199255	0.712819	0.252620	0.623193
3820	10.318316	-1.693471	-3.042974	-0.542632	0.325145	0.024095	-0.714214	-0.289744	0.397348	-0.198232	0.710592	0.245026	0.629067
3821	9.686786	-1.215026	-2.909749	-0.554539	0.219595	-0.060396	-0.717685	-0.288332	0.391724	-0.195336	0.710041	0.238850	0.632958
3822	8.948411	-1.187155	-2.288135	-0.562242	0.150886	-0.042548	-0.717809	-0.290670	0.386313	-0.192317	0.709657	0.232611	0.636626
3823	9.462049	-1.125118	-1.898106	-0.553458	0.072667	0.039516	-0.720565	-0.294250	0.381461	-0.190008	0.711360	0.225545	0.637961
3824	9.864927	-0.673825	-1.973748	-0.552313	-0.028247	0.047371	-0.721372	-0.299498	0.376992	-0.187424	0.713555	0.218816	0.638617
3825	9.529263	-0.595914	-2.218194	-0.559760	-0.093593	0.100716	-0.720678	-0.299218	0.375470	-0.185033	0.717584	0.211388	0.637299
3826	9.229313	-1.005496	-2.324363	-0.564781	-0.183653	0.094025	-0.718888	-0.296742	0.379765	-0.182165	0.721913	0.204385	0.635519
3827	9.268349	-0.675493	-2.840310	-0.564654	-0.273009	0.016802	-0.716391	-0.297597	0.385125	-0.177848	0.727793	0.198725	0.631820
3828	9.305526	-0.939241	-2.472586	-0.553406	-0.279583	0.137241	-0.714194	-0.293047	0.390544	-0.175257	0.733332	0.191545	0.628347
3829	9.188092	-1.189286	-2.387492	-0.547836	-0.237740	0.087449	-0.711439	-0.289614	0.398157	-0.172180	0.738853	0.184897	0.624711
3830	9.199767	-1.084822	-2.287197	-0.553017	-0.170750	0.055141	-0.709507	-0.288253	0.404374	-0.168935	0.742590	0.178524	0.623018
3831	9.214079	-1.252017	-2.345753	-0.539887	-0.113215	0.062003	-0.707719	-0.285361	0.408397	-0.166090	0.746316	0.171883	0.621194
3832	8.962202	-1.278790	-2.243641	-0.545100	-0.049753	0.017260	-0.705643	-0.284543	0.411014	-0.162887	0.748300	0.165750	0.621323
3833	9.388575	-1.428227	-2.525228	-0.562551	0.058506	0.016472	-0.707465	-0.280522	0.411346	-0.159703	0.749719	0.158906	0.622227
3834	10.255353	-0.644868	-3.131905	-0.551094	0.227303	-0.106204	-0.708288	-0.281751	0.406366	-0.155742	0.747796	0.153643	0.626849
3835	8.747655	-0.120046	-2.647691	-0.552878	0.256081	-0.119051	-0.711602	-0.284496	0.400560	-0.151582	0.746204	0.148331	0.631032
3836	9.043188	0.332861	-2.573409	-0.563541	0.302906	-0.105194	-0.713518	-0.288893	0.390858	-0.147648	0.743258	0.142648	0.636725
3837	10.908792	0.517774	-2.812330	-0.540328	0.305783	-0.208911	-0.717226	-0.295775	0.379347	-0.142587	0.740633	0.138720	0.641786
3838	10.618805	0.907728	-2.574683	-0.558801	0.229484	-0.134369	-0.720399	-0.298791	0.371880	-0.138128	0.738407	0.133726	0.646369
3839	9.819411	0.318953	-2.470400	-0.559096	0.140695	-0.093378	-0.722060	-0.299053	0.368297	-0.133743	0.738180	0.128358	0.648635
3840	9.107558	0.238085	-2.207607	-0.542624	0.032737	-0.129845	-0.720134	-0.295882	0.371631	-0.129043	0.738392	0.124032	0.650185
3841	9.441978	0.067136	-2.157825	-0.564177	-0.062411	-0.154239	-0.717651	-0.293129	0.375648	-0.123227	0.740583	0.120058	0.649567
3842	9.835717	0.301878	-2.093320	-0.562033	-0.137907	-0.169566	-0.715417	-0.297309	0.381114	-0.117290	0.742892	0.116493	0.648679
3843	9.421956	0.225864	-2.299703	-0.546590	-0.207482	-0.061116	-0.710295	-0.295962	0.389379	-0.112547	0.747042	0.111738	0.645582
3844	9.234046	0.144379	-2.380689	-0.565844	-0.275534	-0.000813	-0.705167	-0.295722	0.397355	-0.108402	0.751427	0.105917	0.642175
3845	9.390878	0.274776	-2.623964	-0.546691	-0.295013	0.054438	-0.699890	-0.297692	0.402821	-0.104893	0.756825	0.099634	0.637407
3846	9.279935	0.263303	-2.638184	-0.532179	-0.295015	0.045738	-0.696007	-0.298417	0.410245	-0.101786	0.761352	0.093571	0.633425
3847	8.933596	0.487532	-2.681297	-0.560886	-0.246463	0.068065	-0.690729	-0.300103	0.413503	-0.098248	0.766038	0.086816	0.629282
3848	8.930215	0.772394	-2.730376	-0.531108	-0.150619	0.115633	-0.688070	-0.305797	0.416049	-0.096274	0.768740	0.079395	0.627269
3849	8.955392	0.878040	-2.813736	-0.545217	-0.061021	0.079555	-0.687919	-0.308426	0.414916	-0.093338	0.770964	0.072343	0.625835
3850	8.696006	0.972721	-2.618742	-0.552869	0.069369	0.007843	-0.688457	-0.312019	0.412257	-0.089989	0.770692	0.065886	0.627371
3851	8.899465	1.091547	-2.347320	-0.554941	0.226815	-0.063875	-0.691225	-0.312549	0.406747	-0.085412	0.769018	0.060458	0.630603
3852	10.124362	0.636259	-2.430859	-0.555339	0.419215	-0.004710	-0.694536	-0.315280	0.396796	-0.082292	0.764202	0.053551	0.637460
3853	10.033967	-0.303186	-2.429920	-0.555023	0.475526	-0.060039	-0.701755	-0.312879	0.387757	-0.077996	0.759211	0.047669	0.644393
3854	9.297159	-0.914042	-2.315810	-0.556897	0.470383	-0.100957	-0.709413	-0.305772	0.380704	-0.073650	0.753440	0.042120	0.652020
3855	10.387461	-0.930218	-2.259102	-0.537439	0.450642	-0.204777	-0.714554	-0.303249	0.375243	-0.067717	0.748416	0.038682	0.658629
3856	10.858335	-1.665880	-2.338503	-0.544838	0.371676	-0.133602	-0.717744	-0.302247	0.367541	-0.063041	0.743705	0.033924	0.664664
3857	10.615654	-0.254084	-2.107489	-0.559215	0.223532	-0.279590	-0.719655	-0.308177	0.360448	-0.055630	0.741524	0.031589	0.667870
3858	9.276403	-0.605400	-1.671711	-0.574422	0.038486	-0.155121	-0.717268	-0.314131	0.357605	-0.050008	0.741152	0.027160	0.668921
3859	9.438387	-0.896046	-1.228955	-0.540530	-0.016864	-0.229604	-0.715975	-0.323679	0.353075	-0.043410	0.742097	0.024586	0.668433
3860	10.266021	-0.100370	-1.451557	-0.557052	-0.163099	0.023504	-0.714696	-0.330466	0.351614	-0.040323	0.744404	0.017922	0.666270
3861	10.006521	-0.249442	-1.978672	-0.564751	-0.278825	0.070079	-0.710804	-0.332144	0.353639	-0.037237	0.748885	0.010797	0.661564
3862	9.718748	-0.210313	-2.193757	-0.552005	-0.324684	0.150084	-0.707218	-0.328577	0.362076	-0.035838	0.753231	0.002432	0.656774
3863	9.162126	-0.883714	-2.625228	-0.563840	-0.289919	0.287556	-0.705194	-0.317539	0.374610	-0.035597	0.757699	-0.007963	0.651584
3864	9.171111	-0.655876	-2.120402	-0.554120	-0.342040	0.068606	-0.699258	-0.312463	0.385946	-0.033109	0.762112	-0.015099	0.646422
3865	9.429475	-1.004701	-1.996050	-0.553860	-0.280375	0.025770	-0.697900	-0.307372	0.395798	-0.029591	0.766307	-0.021418	0.641436
3866	9.045777	-1.047863	-2.328477	-0.546235	-0.248235	0.050364	-0.693762	-0.303257	0.405618	-0.026939	0.769369	-0.028233	0.637611
3867	8.962204	-1.460575	-2.331008	-0.554899	-0.208865	0.081798	-0.690463	-0.297192	0.413116	-0.024101	0.772474	-0.035496	0.633595
3868	9.556709	-1.236691	-2.641146	-0.566414	-0.017820	0.093039	-0.688538	-0.293743	0.416039	-0.021512	0.772477	-0.043332	0.633197
3869	10.417974	-0.311686	-3.401611	-0.551002	0.159256	0.050000	-0.690764	-0.291649	0.412900	-0.018025	0.770832	-0.050219	0.634800
3870	8.478575	0.356698	-3.193857	-0.550610	0.256738	0.006622	-0.693945	-0.292723	0.404623	-0.014324	0.767318	-0.056622	0.638601
3871	8.763699	0.606683	-3.119713	-0.552006	0.369057	-0.054152	-0.699190	-0.297387	0.393700	-0.009199	0.763007	-0.061921	0.643352
3872	9.824909	0.376547	-2.529037	-0.546685	0.405841	-0.128466	-0.703733	-0.302867	0.377927	-0.003647	0.757592	-0.066226	0.649350
3873	10.493931	0.771331	-2.099439	-0.557133	0.406123	0.052928	-0.710767	-0.310003	0.361881	0.000271	0.752481	-0.073119	0.654542
3874	10.531626	0.422808	-2.148755	-0.568831	0.274778	0.036755	-0.715896	-0.308844	0.349773	0.003828	0.748391	-0.080195	0.658380
3875	9.803990	0.368284	-2.325964	-0.545505	0.102156	-0.023984	-0.717853	-0.305793	0.350234	0.008178	0.747259	-0.085720	0.658930
3876	9.802891	-0.057407	-2.388863	-0.548938	0.023697	-0.114712	-0.717459	-0.300811	0.351664	0.013024	0.746637	-0.090280	0.658948
3877	9.606258	0.301541	-2.378109	-0.564036	-0.054539	-0.124133	-0.715510	-0.302483	0.353290	0.018738	0.747665	-0.094537	0.657046
3878	9.505086	0.369896	-2.369072	-0.553389	-0.120806	-0.075844	-0.711879	-0.308458	0.356240	0.022877	0.748793	-0.099770	0.654852
3879	9.220582	0.419956	-2.378914	-0.556811	-0.137876	0.016172	-0.710476	-0.312208	0.357849	0.026539	0.750556	-0.106015	0.651708
3880	9.272351	0.360579	-2.547448	-0.556551	-0.142146	0.090522	-0.708800	-0.314985	0.358498	0.028513	0.751524	-0.113780	0.649194
3881	9.836650	0.388377	-2.171602	-0.556897	-0.189941	0.101528	-0.707126	-0.317068	0.358878	0.031006	0.753662	-0.121287	0.645230
3882	9.135803	0.467275	-2.625771	-0.576362	-0.151690	0.158455	-0.705170	-0.319700	0.357454	0.032389	0.754455	-0.130316	0.642468
3883	9.040277	0.522337	-2.418473	-0.562234	-0.169095	0.081742	-0.705576	-0.322335	0.358536	0.035329	0.756245	-0.137523	0.638696
3884	9.220769	1.069378	-2.091396	-0.556781	-0.198822	0.181159	-0.703481	-0.325667	0.359176	0.036008	0.757448	-0.146658	0.635191
3885	9.498993	0.268679	-1.945117	-0.565282	-0.064537	0.081103	-0.705149	-0.324547	0.356852	0.039390	0.757775	-0.153733	0.632923
3886	9.978807	0.258722	-1.894910	-0.564688	0.018101	0.114313	-0.705281	-0.325648	0.354631	0.041689	0.756292	-0.161771	0.632546
3887	9.694919	0.380996	-1.949048	-0.554593	-0.086040	0.065491	-0.704707	-0.329801	0.353064	0.045090	0.756820	-0.168420	0.629941
3888	9.544039	0.416895	-1.770456	-0.552226	0.002119	0.076443	-0.707064	-0.329787	0.350457	0.047641	0.755572	-0.175712	0.629259
3889	9.647168	0.565090	-1.926878	-0.544085	0.160938	0.047301	-0.708022	-0.331984	0.345053	0.052038	0.752940	-0.181633	0.630382
3890	9.158846	-0.194641	-2.183518	-0.571595	0.197022	-0.150701	-0.711492	-0.330992	0.340668	0.058430	0.749938	-0.185530	0.632264
3891	8.550793	-0.513239	-2.348276	-0.542553	0.215476	-0.222288	-0.710638	-0.335418	0.337853	0.066406	0.747486	-0.187262	0.633867
3892	11.008193	-0.448843	-2.714698	-0.556197	0.547265	-0.008990	-0.714494	-0.340079	0.325123	0.072065	0.739379	-0.192572	0.641126
3893	10.628366	-0.724899	-2.416346	-0.538013	0.312046	-0.117155	-0.718639	-0.341691	0.312427	0.078974	0.735164	-0.195650	0.644219
3894	10.125422	-0.221154	-2.358475	-0.551491	0.097760	0.067967	-0.722507	-0.344569	0.305381	0.081804	0.732374	-0.202650	0.644879
3895	9.239163	-0.225259	-1.975499	-0.553635	0.094810	-0.016280	-0.721373	-0.348986	0.299662	0.086796	0.730442	-0.207709	0.644808
3896	9.696660	-0.091588	-1.779483	-0.552367	0.043025	-0.062732	-0.722463	-0.352003	0.290796	0.091091	0.728806	-0.212875	0.644383
3897	10.665049	-0.017776	-2.139185	-0.553179	-0.112167	-0.022639	-0.722161	-0.357259	0.287976	0.095308	0.729470	-0.218155	0.641248
3898	10.191394	-0.195565	-2.450660	-0.544382	-0.247708	0.110002	-0.722719	-0.357409	0.291848	0.096012	0.730742	-0.226254	0.636873
3899	9.163651	-0.089475	-2.750065	-0.554426	-0.370439	0.026416	-0.716345	-0.356621	0.300788	0.098481	0.734375	-0.232729	0.629946
3900	9.055859	-0.312910	-2.650784	-0.558446	-0.269203	-0.010579	-0.714420	-0.354581	0.311018	0.100828	0.736313	-0.239240	0.624853
3901	9.182947	-0.506957	-2.639124	-0.532055	-0.212592	-0.106158	-0.710977	-0.350184	0.320018	0.105371	0.738503	-0.243157	0.619988
3902	9.170326	-0.642162	-2.632766	-0.559275	-0.210659	-0.107393	-0.707658	-0.349537	0.331605	0.109215	0.740068	-0.248103	0.615481
3903	8.713897	-0.575526	-2.869677	-0.542283	-0.128132	-0.081236	-0.702968	-0.344730	0.341291	0.114003	0.740969	-0.252328	0.611800
3904	9.421111	-0.509324	-3.163710	-0.555955	0.049254	-0.151320	-0.701607	-0.340190	0.350170	0.119631	0.739493	-0.255969	0.610997
3905	9.910921	-0.119695	-2.965761	-0.544550	0.143759	-0.139241	-0.700223	-0.339643	0.351546	0.126533	0.737271	-0.258704	0.611142
3906	9.184810	0.727180	-1.976390	-0.553577	0.164806	-0.081177	-0.702035	-0.337980	0.352821	0.131849	0.733941	-0.263038	0.612175
3907	9.218550	0.537949	-2.061303	-0.558750	0.144952	0.024143	-0.703574	-0.334925	0.351621	0.136999	0.730701	-0.268254	0.612656
3908	9.732255	0.600886	-2.299470	-0.546972	0.049534	-0.082050	-0.704142	-0.332015	0.351931	0.141600	0.728727	-0.272777	0.611964
3909	10.019958	0.373715	-2.785372	-0.563738	-0.013960	-0.120727	-0.703445	-0.333133	0.354263	0.147765	0.728108	-0.276314	0.609652
3910	9.862461	0.111506	-3.139819	-0.560233	-0.057321	-0.111623	-0.701397	-0.326790	0.362050	0.152325	0.727486	-0.280847	0.607196
3911	9.533753	0.271532	-2.998615	-0.569515	-0.045875	-0.180857	-0.697530	-0.324057	0.371168	0.159124	0.727496	-0.283644	0.604133
3912	9.208619	0.364679	-2.728616	-0.540548	-0.045914	-0.196509	-0.695460	-0.322697	0.377521	0.164479	0.727196	-0.286639	0.601640
3913	9.130043	0.400198	-2.538035	-0.571265	-0.013346	-0.197089	-0.692411	-0.322439	0.381369	0.171683	0.726806	-0.289073	0.598928
3914	9.269230	0.283609	-2.493431	-0.558188	0.024106	-0.159999	-0.690463	-0.324397	0.385479	0.177247	0.725318	-0.292544	0.597424
3915	9.503993	0.610739	-2.113235	-0.557181	-0.116911	-0.105971	-0.690461	-0.325232	0.386852	0.182548	0.725578	-0.296456	0.593571
3916	9.356754	0.432809	-2.504877	-0.536486	-0.017926	-0.104602	-0.687699	-0.322477	0.389761	0.186885	0.724277	-0.300583	0.591731
3917	9.415662	0.838836	-2.437003	-0.564545	-0.023756	-0.041140	-0.686870	-0.322072	0.392384	0.192080	0.722921	-0.305141	0.589389
3918	9.517176	0.859883	-2.447038	-0.539998	-0.005615	-0.065710	-0.686319	-0.321664	0.394318	0.196069	0.721159	-0.309797	0.587803
3919	9.584572	0.813547	-2.446611	-0.547193	-0.012171	-0.033899	-0.686603	-0.320564	0.397095	0.201009	0.719597	-0.314159	0.585731
3920	9.608698	0.604955	-2.545792	-0.547324	-0.038245	-0.039950	-0.686619	-0.317666	0.400717	0.204580	0.717956	-0.319371	0.583685
3921	9.101190	0.674182	-2.420249	-0.559749	0.006730	-0.032511	-0.683997	-0.314634	0.403768	0.209800	0.716024	-0.323781	0.581772
3922	9.660822	0.779919	-2.337614	-0.552675	-0.027667	-0.010861	-0.685121	-0.312148	0.407118	0.213157	0.713972	-0.329398	0.579918
3923	9.416822	0.767125	-2.310567	-0.545166	0.000938	0.006691	-0.684721	-0.308552	0.408672	0.217679	0.711819	-0.334172	0.578151
3924	9.338406	0.642545	-2.217261	-0.559592	0.033699	-0.023794	-0.685298	-0.303706	0.409970	0.221671	0.709035	-0.339384	0.577017
3925	9.398316	0.768542	-2.102774	-0.552458	0.010101	-0.007619	-0.684753	-0.301634	0.411645	0.226516	0.706740	-0.343947	0.575248
3926	9.639349	0.631526	-2.130561	-0.559707	-0.004497	0.018958	-0.685459	-0.299425	0.414437	0.229735	0.704022	-0.349898	0.573712
3927	9.610710	0.449665	-2.258963	-0.565136	-0.002562	0.006475	-0.686021	-0.297763	0.414873	0.234493	0.701616	-0.354817	0.571711
3928	9.740989	0.439179	-2.259020	-0.537569	0.016596	0.066861	-0.684916	-0.296517	0.414601	0.236982	0.698335	-0.361046	0.570801
3929	9.631924	0.277851	-2.276403	-0.522857	0.050922	0.047318	-0.687984	-0.292766	0.413419	0.241035	0.695131	-0.365762	0.570011
3930	9.416793	0.206777	-2.265657	-0.551677	0.099878	0.025395	-0.689938	-0.289986	0.412220	0.244773	0.691052	-0.371134	0.569906
3931	9.456616	0.336434	-2.358969	-0.538707	0.166906	-0.019068	-0.692722	-0.287758	0.410468	0.250616	0.686847	-0.374504	0.570245
3932	9.867165	-0.343107	-2.412339	-0.545609	0.202890	-0.006985	-0.695765	-0.288838	0.404124	0.255375	0.681772	-0.378797	0.571388
3933	9.700279	-0.404774	-2.394515	-0.558522	0.155867	0.016110	-0.698261	-0.288543	0.400278	0.260916	0.677222	-0.382904	0.571558
3934	9.361769	-0.411806	-2.314252	-0.540271	0.139020	0.071201	-0.702419	-0.288651	0.393677	0.264189	0.672213	-0.388467	0.572213
3935	9.345785	-0.505020	-2.165808	-0.552928	0.146213	0.078063	-0.704359	-0.288352	0.388444	0.268782	0.667223	-0.393373	0.572563
3936	9.786665	-0.456300	-2.046137	-0.545952	0.126745	0.041200	-0.707538	-0.290128	0.382785	0.272343	0.662466	-0.398610	0.572781
3937	9.755650	-0.461240	-2.094362	-0.573555	0.050918	0.071416	-0.709472	-0.291353	0.377537	0.276451	0.658401	-0.404145	0.571620
3938	9.683909	-0.623710	-2.256748	-0.553349	0.043025	0.135367	-0.712097	-0.292851	0.371463	0.278331	0.653712	-0.411109	0.571124
3939	9.804393	-0.621902	-2.232769	-0.538793	0.028223	0.171922	-0.715560	-0.293383	0.366786	0.280564	0.649179	-0.417669	0.570441
3940	9.746552	-0.660380	-2.261255	-0.569863	-0.005898	0.174407	-0.718324	-0.295018	0.360435	0.281761	0.644528	-0.425538	0.569308
3941	9.582064	-0.593588	-2.179633	-0.551933	-0.002657	0.103797	-0.718728	-0.297084	0.356963	0.284606	0.640750	-0.431510	0.567661
3942	9.474635	-0.633112	-2.038914	-0.559254	0.000222	0.085967	-0.719549	-0.299147	0.352664	0.286688	0.636748	-0.438023	0.566125
3943	9.521059	-0.568901	-1.771506	-0.566561	0.005710	0.080545	-0.722307	-0.302173	0.347957	0.289999	0.632896	-0.443776	0.564275
3944	9.772600	-0.437634	-1.780555	-0.544789	0.000138	0.091518	-0.722577	-0.303409	0.344768	0.291800	0.628843	-0.450139	0.562836
3945	9.968367	-0.480308	-1.838328	-0.563151	-0.019347	0.066691	-0.723965	-0.303265	0.343951	0.294957	0.625325	-0.455773	0.560572
3946	9.669086	-0.478391	-1.833116	-0.557923	-0.024267	0.006566	-0.722996	-0.302434	0.343538	0.297623	0.622161	-0.461306	0.558151
3947	9.560015	-0.513677	-1.789087	-0.561670	-0.055092	0.027913	-0.723970	-0.302298	0.345067	0.300829	0.619316	-0.466604	0.555185
3948	9.539889	-0.619536	-1.734725	-0.561787	-0.078574	0.033344	-0.723282	-0.301336	0.347006	0.302710	0.616411	-0.472786	0.552158
3949	9.631178	-0.738542	-1.738351	-0.558222	-0.072858	-0.002031	-0.721892	-0.302037	0.348369	0.305999	0.613976	-0.477738	0.548784
3950	9.535223	-0.626907	-1.758797	-0.541730	-0.044046	-0.009097	-0.721341	-0.301630	0.350856	0.308401	0.611145	-0.482914	0.546063
3951	9.597236	-0.631556	-1.667016	-0.552398	-0.019021	0.018941	-0.721897	-0.301494	0.351829	0.311872	0.607870	-0.487681	0.543504
3952	9.566828	-0.872574	-1.596636	-0.561468	-0.016202	0.009046	-0.720800	-0.298869	0.353506	0.314555	0.604369	-0.493071	0.540993
3953	9.551786	-0.881721	-1.528863	-0.552454	-0.006009	-0.027189	-0.720239	-0.299836	0.352110	0.318616	0.601316	-0.497148	0.538282
3954	9.619298	-0.828776	-1.495718	-0.552710	-0.023665	-0.065989	-0.721062	-0.302051	0.352093	0.321897	0.598627	-0.501538	0.535245
3955	10.086718	-0.616868	-1.916693	-0.581581	0.042020	-0.132050	-0.720223	-0.303719	0.353175	0.327880	0.595838	-0.504306	0.532116
3956	10.104573	-0.299763	-2.198107	-0.561575	0.073018	-0.179719	-0.717985	-0.307737	0.351735	0.333420	0.593137	-0.506751	0.529360
3957	9.423901	0.426924	-1.833225	-0.563733	-0.023621	-0.060673	-0.717543	-0.313272	0.349187	0.337746	0.590364	-0.510555	0.526053
3958	9.458425	0.319466	-1.979455	-0.543287	-0.016626	0.051872	-0.720035	-0.314652	0.349192	0.339686	0.586313	-0.516093	0.523926
3959	10.217155	0.376918	-2.075339	-0.557905	0.008438	-0.011095	-0.719324	-0.317970	0.346528	0.343733	0.582682	-0.520144	0.521324
3960	10.269490	0.702941	-2.441462	-0.560466	-0.103064	-0.029832	-0.717522	-0.318121	0.349276	0.345792	0.580192	-0.525445	0.517409
3961	9.690825	0.250503	-2.725571	-0.552101	-0.241902	-0.032583	-0.715452	-0.316482	0.354941	0.347353	0.579374	-0.530864	0.511719
3962	9.320155	0.024222	-2.959328	-0.550226	-0.251030	-0.025521	-0.711302	-0.314854	0.362664	0.347653	0.578356	-0.537067	0.506163
3963	9.619945	-0.031432	-3.055752	-0.550197	-0.261113	-0.002400	-0.707138	-0.316834	0.372283	0.348621	0.577354	-0.542915	0.500369
3964	9.475298	0.008141	-3.056000	-0.550184	-0.265746	0.009989	-0.702154	-0.315486	0.380272	0.348358	0.576010	-0.549554	0.494823
3965	9.324142	-0.038144	-2.881322	-0.553396	-0.202824	0.024559	-0.700211	-0.316899	0.387427	0.349681	0.574036	-0.555290	0.489754
3966	9.097482	-0.017475	-2.895746	-0.542116	-0.139793	0.019838	-0.697584	-0.315535	0.392119	0.350576	0.571317	-0.561013	0.485754
3967	8.783729	0.192973	-2.791366	-0.563800	-0.076016	-0.050736	-0.695925	-0.314857	0.395429	0.354126	0.568814	-0.565053	0.481415
3968	9.064558	0.326215	-2.841550	-0.560188	-0.108984	0.010625	-0.694256	-0.316257	0.398718	0.355630	0.565696	-0.570567	0.477460
3969	9.411374	0.290654	-2.769135	-0.552881	-0.114645	0.039117	-0.692576	-0.319865	0.399497	0.357731	0.562561	-0.575736	0.473373
3970	9.596036	0.303020	-2.924150	-0.547434	-0.140241	0.080078	-0.691472	-0.318766	0.401434	0.358032	0.558959	-0.582067	0.469656
3971	9.410992	0.196915	-3.074933	-0.556704	-0.198203	0.115667	-0.690787	-0.317255	0.405037	0.358452	0.555622	-0.588657	0.465059
3972	9.172612	0.234345	-3.125770	-0.553020	-0.200184	0.130719	-0.689539	-0.317683	0.408062	0.357592	0.551858	-0.595943	0.460904
3973	9.226473	0.386084	-3.151696	-0.561735	-0.139818	0.136471	-0.688709	-0.317834	0.411370	0.358531	0.547615	-0.602306	0.456947
3974	9.213084	0.494359	-3.239866	-0.539945	-0.129821	0.116333	-0.686219	-0.315901	0.411648	0.358448	0.543378	-0.608720	0.453559
3975	8.852885	0.446234	-3.183276	-0.545285	-0.082467	0.058396	-0.686068	-0.318672	0.411618	0.360587	0.539614	-0.613591	0.449778
3976	9.004011	0.586594	-2.999005	-0.554051	-0.017480	0.051741	-0.686060	-0.320611	0.411183	0.362574	0.534977	-0.618546	0.446923
3977	9.047330	0.554908	-2.998709	-0.546730	-0.004825	0.043792	-0.686600	-0.323650	0.408946	0.365806	0.530627	-0.622633	0.443790
3978	9.489512	0.461990	-3.114237	-0.569622	0.105163	0.053549	-0.687703	-0.324182	0.402869	0.369429	0.524695	-0.626772	0.442011
3979	10.359462	0.064848	-3.144795	-0.545408	0.202532	0.043631	-0.692548	-0.326093	0.397360	0.375220	0.518454	-0.629217	0.441023
3980	9.938807	-0.099137	-3.127906	-0.558323	0.175708	0.021421	-0.695185	-0.324681	0.391039	0.379836	0.512306	-0.632307	0.439835
3981	8.743948	-0.343913	-2.898879	-0.533778	0.203000	-0.038017	-0.699354	-0.322439	0.386258	0.386182	0.507108	-0.633702	0.438323
3982	8.331481	-0.630381	-2.752581	-0.541615	0.273612	-0.078479	-0.701024	-0.320764	0.383663	0.392692	0.501418	-0.634779	0.437526
3983	8.742219	-0.604277	-2.801744	-0.550508	0.362929	-0.180775	-0.705440	-0.324741	0.373985	0.402391	0.496411	-0.633526	0.436236
3984	10.353117	-0.797711	-2.743754	-0.572180	0.381064	-0.162261	-0.709849	-0.329815	0.360978	0.411220	0.490498	-0.633043	0.435392
3985	10.583737	-0.516680	-2.783440	-0.554709	0.249040	-0.113390	-0.712581	-0.337527	0.348761	0.418835	0.485483	-0.633275	0.433412
3986	9.936724	-0.235599	-2.925844	-0.566013	0.127391	-0.012900	-0.714222	-0.341795	0.341407	0.423026	0.479847	-0.636188	0.431349
3987	9.250912	-0.403002	-2.949636	-0.556196	0.087589	-0.010048	-0.715883	-0.342194	0.337547	0.427634	0.474850	-0.638715	0.428590
3988	8.866511	-0.671962	-2.680350	-0.559673	0.094482	0.018936	-0.717265	-0.342593	0.333409	0.431023	0.469084	-0.642074	0.426520
3989	9.421299	-0.833274	-2.413521	-0.553269	0.094268	0.044747	-0.719340	-0.343548	0.330099	0.435143	0.463286	-0.644969	0.424301
3990	9.543034	-0.988082	-2.315313	-0.553383	0.050622	0.089246	-0.721696	-0.343247	0.324455	0.437258	0.456979	-0.649226	0.422470
3991	9.760736	-0.637940	-2.522463	-0.544371	0.030580	0.114344	-0.724606	-0.343223	0.319227	0.439811	0.450827	-0.653164	0.420356
3992	9.764360	-0.803755	-2.757396	-0.546663	-0.028390	0.061592	-0.724607	-0.342661	0.316884	0.441011	0.445545	-0.657725	0.417608
3993	9.368740	-0.682619	-2.719560	-0.548648	-0.013333	-0.012901	-0.724194	-0.341972	0.317579	0.444025	0.441338	-0.660886	0.413876
3994	9.506748	-0.674637	-2.463727	-0.569181	-0.083313	-0.033925	-0.725720	-0.342671	0.320623	0.445449	0.437516	-0.665201	0.409465
3995	9.324606	-0.499996	-2.542747	-0.562095	-0.092047	-0.069185	-0.723221	-0.343237	0.322671	0.447948	0.434530	-0.668619	0.404321
3996	9.339145	-0.543763	-2.571272	-0.542057	-0.083099	-0.072546	-0.721137	-0.344499	0.325681	0.449414	0.431413	-0.672305	0.399893
3997	9.351561	-0.857270	-2.456650	-0.542934	-0.068453	-0.099228	-0.719479	-0.343687	0.330375	0.452251	0.428757	-0.675044	0.394909
3998	9.293649	-0.648465	-2.357426	-0.553041	-0.060893	-0.132999	-0.716981	-0.344820	0.336423	0.454552	0.426135	-0.678035	0.389948
3999	9.857989	-0.598409	-2.286257	-0.550334	-0.062739	-0.122222	-0.715609	-0.342914	0.345828	0.457671	0.423615	-0.680520	0.384683
4000	10.128558	-0.553814	-2.610874	-0.567644	-0.051380	-0.168419	-0.710769	-0.340316	0.353002	0.460456	0.421223	-0.683172	0.379247
4001	9.846752	-0.547629	-2.678216	-0.560546	-0.076576	-0.178850	-0.708963	-0.341440	0.356431	0.463855	0.419424	-0.685318	0.373176
4002	9.155951	-0.358574	-2.510274	-0.571129	-0.061063	-0.104885	-0.706879	-0.342986	0.361649	0.466021	0.416154	-0.688546	0.368165
4003	9.150533	-0.169007	-2.343256	-0.559822	-0.020249	-0.041294	-0.704235	-0.344654	0.361611	0.469119	0.411998	-0.691244	0.363822
4004	9.543035	0.156898	-2.386075	-0.546549	-0.029536	-0.109959	-0.703103	-0.349923	0.362101	0.471503	0.408752	-0.693893	0.359332
4005	8.613083	0.394185	-2.474458	-0.546817	-0.029777	-0.193273	-0.700034	-0.354094	0.364522	0.475424	0.406850	-0.695271	0.353614
4006	9.428469	0.253548	-2.502973	-0.574590	0.007856	-0.145908	-0.697673	-0.355223	0.369190	0.478777	0.403526	-0.697400	0.348673
4007	9.542642	0.194531	-2.937365	-0.553167	-0.057856	-0.160256	-0.696287	-0.355796	0.373871	0.482073	0.401253	-0.699296	0.342909
4008	9.477420	0.597820	-3.045670	-0.549643	-0.053106	-0.187625	-0.692953	-0.357483	0.379078	0.484619	0.399132	-0.701431	0.337392
4009	9.216163	0.401222	-3.060039	-0.542427	-0.032761	-0.253206	-0.686302	-0.356835	0.388153	0.488754	0.398059	-0.702209	0.331015
4010	9.380164	0.492371	-3.003289	-0.566131	-0.037969	-0.260486	-0.683951	-0.356448	0.395323	0.492086	0.396647	-0.703652	0.324649
4011	9.357134	0.889128	-2.954531	-0.557130	-0.039803	-0.260326	-0.680070	-0.356479	0.402063	0.496224	0.395532	-0.704466	0.317873
4012	9.367315	0.830467	-3.050534	-0.568128	-0.071476	-0.239029	-0.675490	-0.357756	0.408371	0.498909	0.393961	-0.706342	0.311393
4013	9.643920	0.939013	-3.189833	-0.566431	-0.125180	-0.174909	-0.671189	-0.358897	0.415096	0.501316	0.392037	-0.708666	0.304599
4014	9.595140	0.622221	-3.275629	-0.568575	-0.212968	-0.131978	-0.666183	-0.362112	0.420413	0.501287	0.389763	-0.712720	0.298039
4015	8.894310	0.725343	-3.720404	-0.552163	-0.230452	-0.107018	-0.658838	-0.362027	0.431687	0.501593	0.387604	-0.716480	0.291246
4016	8.731397	1.101098	-3.692970	-0.526554	-0.245881	-0.009300	-0.654810	-0.364278	0.439509	0.499988	0.384132	-0.721477	0.286226
4017	8.927697	1.065261	-3.816053	-0.550216	-0.249233	-0.021900	-0.650800	-0.362231	0.446269	0.499424	0.380840	-0.726006	0.280093
4018	9.027789	1.296387	-3.852592	-0.559436	-0.259882	-0.032506	-0.645109	-0.363370	0.451740	0.497936	0.377392	-0.731052	0.274223
4019	8.907610	1.112069	-3.693328	-0.564684	-0.212775	-0.061221	-0.638868	-0.364104	0.460113	0.498151	0.374280	-0.734917	0.267690
4020	9.623786	0.877746	-3.732745	-0.553890	-0.256392	-0.017361	-0.635264	-0.364268	0.465472	0.496527	0.370578	-0.739908	0.262048
4021	9.211781	0.392152	-3.741272	-0.570068	-0.229103	-0.045288	-0.630829	-0.364022	0.471796	0.496377	0.367202	-0.743993	0.255434
4022	8.694967	0.453886	-3.663954	-0.567812	-0.140603	-0.075984	-0.626401	-0.362393	0.478964	0.496819	0.363579	-0.747375	0.249825
4023	8.799015	0.831116	-3.518505	-0.559953	-0.074693	0.006037	-0.624737	-0.362685	0.482402	0.498574	0.358694	-0.750165	0.244978
4024	8.985997	0.523604	-3.814920	-0.552718	-0.056051	-0.063867	-0.624759	-0.358262	0.485764	0.500055	0.354580	-0.752643	0.240304
4025	9.232965	0.499574	-3.930955	-0.559608	-0.031329	-0.001237	-0.621709	-0.357860	0.487817	0.502432	0.349545	-0.754871	0.235690
4026	8.946362	0.479105	-4.014906	-0.555758	0.004750	-0.011202	-0.621299	-0.356901	0.490725	0.504549	0.344279	-0.757048	0.231904
4027	8.889082	0.364555	-3.842009	-0.568182	0.033286	0.025598	-0.621721	-0.355371	0.489225	0.507759	0.338400	-0.758775	0.227873
4028	8.810458	0.364234	-3.972369	-0.527884	0.059733	0.068360	-0.622826	-0.356335	0.488394	0.510103	0.331917	-0.760723	0.225672
4029	9.068183	0.440568	-3.872090	-0.558748	0.059749	0.085749	-0.626027	-0.353827	0.486096	0.513286	0.325053	-0.762458	0.222567
4030	9.115961	0.430964	-3.814060	-0.569877	0.027426	0.079631	-0.626170	-0.352433	0.483762	0.515301	0.318067	-0.764899	0.219608
4031	9.349577	0.444413	-3.746872	-0.555518	0.009475	0.067570	-0.628395	-0.351322	0.484343	0.517695	0.311688	-0.766924	0.216033
4032	9.124085	0.277023	-3.691548	-0.551886	0.000340	0.075560	-0.629095	-0.349932	0.483534	0.519137	0.305026	-0.769439	0.213115
4033	9.079589	0.089102	-3.645902	-0.546495	0.004194	0.043717	-0.630630	-0.347989	0.483566	0.521417	0.299082	-0.771250	0.209400
4034	9.171347	-0.030285	-3.709928	-0.551912	0.002378	0.048980	-0.630898	-0.349363	0.480238	0.522948	0.292782	-0.773490	0.206200
4035	9.078138	0.144082	-3.743158	-0.551926	0.005110	0.045429	-0.633123	-0.348528	0.480540	0.525185	0.286703	-0.775244	0.202430
4036	9.201795	0.314923	-3.735565	-0.547461	0.000645	0.041132	-0.632838	-0.349909	0.479004	0.526639	0.280543	-0.777348	0.199189
4037	9.146667	0.266490	-3.807434	-0.545034	-0.030562	0.003299	-0.632002	-0.350743	0.479403	0.528374	0.275297	-0.779138	0.194876
4038	9.101299	0.343947	-3.832398	-0.542346	-0.035073	0.002475	-0.632278	-0.351018	0.478850	0.529348	0.269900	-0.781300	0.191091
4039	8.972402	0.479349	-3.949709	-0.557661	-0.015191	0.003055	-0.631160	-0.352681	0.478133	0.531314	0.264436	-0.782907	0.186645
4040	8.917305	0.556928	-3.964998	-0.583015	-0.009811	0.018648	-0.631162	-0.352546	0.479240	0.532783	0.258227	-0.784952	0.182515
4041	9.010804	0.527751	-3.899563	-0.548382	-0.004821	0.047343	-0.631037	-0.349502	0.480514	0.534617	0.252101	-0.786567	0.178720
4042	8.962340	0.397332	-3.936700	-0.541027	0.008714	0.040244	-0.631051	-0.346598	0.482202	0.536026	0.245902	-0.788282	0.175558
4043	8.986132	0.465324	-3.860176	-0.559029	0.036685	0.045180	-0.633278	-0.344929	0.481683	0.538489	0.239523	-0.789402	0.171762
4044	9.010189	0.307687	-3.926100	-0.567088	0.042000	0.059195	-0.635805	-0.338837	0.484805	0.540423	0.232598	-0.790845	0.168539
4045	8.957411	0.237477	-4.000145	-0.562380	0.087392	0.018262	-0.637214	-0.333849	0.485697	0.543698	0.226410	-0.791220	0.164625
4046	9.218430	0.027074	-4.150361	-0.542199	0.123556	-0.002922	-0.639180	-0.328441	0.485629	0.546954	0.220437	-0.791311	0.161482
4047	9.116942	-0.358519	-3.698944	-0.538902	0.125314	-0.103835	-0.641123	-0.328435	0.485091	0.551023	0.216278	-0.790579	0.156787
4048	9.436632	-0.670230	-3.374552	-0.559397	0.103881	-0.211859	-0.640551	-0.331751	0.481875	0.554649	0.213456	-0.789941	0.150979
