# Supplementary material for: Identification of Haptic Based Guiding Using Hard Reins
Source: PLoS One. 2015 Jul 22;10(7):e0132020. doi: 10.1371/journal.pone.0132020 (PMC4511788; doi:10.1371/journal.pone.0132020)
Supplement: S1 File — (ZIP) [file pone.0132020.s001.zip › MotionData1/Subject2/T11/gh11.txt]

// Start Time: 0
// Sample rate: 25.0Hz
// Scenario: 4.9
// Firmware Version: 2.6.1
Counter	Acc_X	Acc_Y	Acc_Z	Gyr_X	Gyr_Y	Gyr_Z	Mag_X	Mag_Y	Mag_Z	Quat_w	Quat_x	Quat_y	Quat_z
3448	-1.420509	0.833000	10.053382	0.063622	-0.070252	0.040597	-0.207782	0.252382	-0.703003	-0.338936	-0.057771	0.029280	0.938577
3449	-1.290727	0.912280	9.945288	0.105253	-0.079233	0.074048	-0.209596	0.249028	-0.703248	-0.340136	-0.056937	0.031908	0.938109
3450	-1.078190	0.833675	10.051785	0.115398	-0.025175	0.114634	-0.211407	0.245802	-0.704139	-0.342203	-0.057097	0.034489	0.937255
3451	-0.393946	0.900962	9.631847	0.008429	0.030589	0.114035	-0.210487	0.244038	-0.704147	-0.344330	-0.057621	0.034596	0.936440
3452	-0.543550	0.918988	9.361861	-0.068405	0.021284	0.082278	-0.211805	0.245818	-0.702973	-0.346005	-0.057412	0.033379	0.935879
3453	-0.767640	0.904789	9.561203	-0.052503	-0.008006	0.076856	-0.209720	0.247544	-0.703377	-0.347478	-0.056806	0.032574	0.935399
3454	-0.645126	1.006956	9.818219	0.019551	-0.044530	0.058816	-0.210896	0.249166	-0.704399	-0.348636	-0.055994	0.033428	0.934987
3455	-0.645820	1.153732	9.825072	0.025338	-0.030063	-0.005787	-0.210771	0.248640	-0.702851	-0.348461	-0.055560	0.034155	0.935052
3456	-0.728244	1.249704	9.796844	-0.012737	-0.033901	-0.057663	-0.213113	0.247310	-0.703608	-0.347458	-0.054799	0.034203	0.935468
3457	-0.421914	1.208996	9.674313	0.043192	-0.010005	-0.050018	-0.212986	0.246513	-0.702318	-0.346451	-0.054883	0.035102	0.935803
3458	-0.376403	1.266469	9.569926	0.051429	0.017545	-0.007566	-0.213887	0.244087	-0.703087	-0.346350	-0.055495	0.036048	0.935768
3459	-0.569051	1.228069	9.709212	-0.013626	0.037620	0.023445	-0.213358	0.243801	-0.704124	-0.346816	-0.056009	0.035662	0.935580
3460	-0.807266	1.136400	9.775314	-0.033045	0.046749	0.043630	-0.211277	0.245668	-0.703881	-0.347781	-0.056546	0.034883	0.935219
3461	-0.917605	1.020824	9.811070	0.010742	0.023033	0.051273	-0.212325	0.245151	-0.702840	-0.348729	-0.056942	0.035087	0.934834
3462	-1.020904	0.940957	9.732174	0.038006	0.008401	0.040360	-0.210501	0.246343	-0.702984	-0.349541	-0.057259	0.035898	0.934481
3463	-0.996607	0.900032	9.710223	0.055553	-0.024472	0.042348	-0.211545	0.246086	-0.702846	-0.350234	-0.057096	0.037247	0.934178
3464	-0.909888	0.914684	9.723240	0.032088	-0.022700	0.025617	-0.211530	0.242844	-0.703364	-0.350751	-0.056801	0.038149	0.933966
3465	-0.852061	0.924720	9.810334	0.014862	-0.017299	-0.000319	-0.212436	0.241499	-0.704003	-0.350697	-0.056521	0.038625	0.933983
3466	-0.741331	0.958561	9.792639	0.004298	-0.015453	0.004242	-0.214139	0.242333	-0.703473	-0.350846	-0.056183	0.038933	0.933935
3467	-0.717441	1.006925	9.851150	-0.037401	-0.015580	-0.028272	-0.214137	0.242060	-0.703731	-0.350330	-0.055584	0.038385	0.934187
3468	-0.607048	1.113041	9.863269	-0.053173	0.020958	-0.035793	-0.214407	0.243687	-0.703212	-0.349813	-0.055553	0.037319	0.934426
3469	-0.746848	1.102675	9.727398	0.009699	0.047534	-0.029981	-0.214153	0.244100	-0.702052	-0.349260	-0.056458	0.037215	0.934583
3470	-0.881745	1.083369	9.788278	0.037296	0.030292	0.016325	-0.213096	0.242056	-0.702965	-0.349618	-0.057195	0.037833	0.934379
3471	-0.799746	1.073697	9.726498	0.014336	0.019370	0.037456	-0.211657	0.242168	-0.703622	-0.350299	-0.057558	0.038089	0.934091
3472	-0.862338	1.056861	9.764084	-0.026077	0.028493	0.052925	-0.211398	0.242438	-0.703366	-0.351410	-0.057790	0.037578	0.933680
3473	-0.852903	1.102757	9.812823	-0.069688	0.052156	0.033284	-0.209577	0.244573	-0.703637	-0.352134	-0.058181	0.036028	0.933444
3474	-0.886483	1.063964	9.744755	-0.030852	0.041149	0.001198	-0.209320	0.246720	-0.704413	-0.352304	-0.058654	0.035278	0.933379
3475	-0.922353	1.001239	9.714736	-0.018580	0.021059	0.004062	-0.207494	0.247238	-0.704557	-0.352399	-0.058850	0.034865	0.933347
3476	-1.001917	1.006103	9.776471	-0.042918	0.010012	-0.010815	-0.206460	0.247916	-0.703015	-0.352349	-0.058665	0.034094	0.933406
3477	-1.122246	0.967833	9.911633	-0.108595	0.028207	-0.004720	-0.207252	0.250621	-0.703137	-0.352389	-0.058378	0.031931	0.933485
3478	-1.126430	0.833085	9.907305	-0.209768	0.043550	-0.036628	-0.207270	0.255745	-0.703392	-0.352031	-0.057657	0.027780	0.933798
3479	-1.224409	0.644715	9.754925	-0.287766	0.035270	-0.022236	-0.205207	0.262868	-0.703664	-0.351943	-0.056263	0.022177	0.934066
3480	-1.116583	0.789798	9.906789	-0.226164	0.035256	-0.056999	-0.204849	0.270562	-0.702630	-0.351221	-0.055275	0.017755	0.934491
3481	-1.068768	0.866227	9.716277	-0.059617	0.031716	-0.091220	-0.203303	0.273932	-0.701092	-0.349575	-0.055455	0.016365	0.935122
3482	-0.971901	0.764627	9.497321	0.048817	-0.011967	-0.075825	-0.204084	0.273804	-0.701344	-0.348217	-0.055518	0.017390	0.935607
3483	-0.644380	0.832359	9.414914	0.078642	-0.057585	-0.079285	-0.206945	0.271269	-0.701710	-0.346608	-0.054984	0.019238	0.936199
3484	-0.596606	0.928980	9.500729	0.099280	-0.079396	-0.040389	-0.207573	0.264131	-0.701320	-0.345829	-0.054122	0.021715	0.936484
3485	-0.442411	0.953795	9.632135	0.137625	-0.061924	-0.019915	-0.211355	0.262825	-0.701291	-0.345264	-0.053871	0.024791	0.936630
3486	-0.548615	0.987756	9.775643	0.172404	-0.018905	0.000491	-0.211604	0.259592	-0.701161	-0.345298	-0.054632	0.028258	0.936475
3487	-0.673878	0.978782	10.038391	0.144350	0.028569	0.007651	-0.211318	0.254183	-0.702199	-0.345284	-0.056094	0.030880	0.936311
3488	-0.741284	0.959448	10.051893	0.112864	0.057755	0.001907	-0.209341	0.250644	-0.703249	-0.345332	-0.057876	0.032709	0.936123
3489	-0.772621	0.951559	9.873861	0.058797	0.075908	-0.027926	-0.209985	0.245948	-0.701439	-0.344775	-0.059648	0.033363	0.936194
3490	-0.765360	0.933780	9.595236	0.039712	0.039294	-0.050111	-0.207485	0.244945	-0.704558	-0.343893	-0.060613	0.033889	0.936437
3491	-0.741219	0.923991	9.532914	0.025797	0.013678	-0.057523	-0.206695	0.243316	-0.704694	-0.342778	-0.061003	0.034316	0.936805
3492	-0.861953	0.967169	9.565998	0.039731	0.006377	-0.051911	-0.205647	0.242360	-0.704703	-0.341895	-0.061354	0.035063	0.937077
3493	-0.985071	1.010834	9.743090	0.053846	0.019131	-0.062020	-0.206940	0.239672	-0.705210	-0.340664	-0.062043	0.035968	0.937446
3494	-0.862344	1.059365	9.792923	0.064298	0.028309	-0.057365	-0.206797	0.237504	-0.705987	-0.339633	-0.062976	0.037020	0.937717
3495	-0.886677	1.104848	9.740525	0.063340	0.006391	-0.050878	-0.206918	0.234809	-0.705858	-0.338588	-0.063479	0.038204	0.938013
3496	-0.903594	1.111884	9.697260	0.023894	-0.000951	-0.046453	-0.206388	0.232914	-0.705992	-0.337796	-0.063581	0.038710	0.938271
3497	-1.079949	1.188336	9.643878	0.042695	-0.020955	-0.005729	-0.208215	0.231326	-0.704945	-0.337602	-0.063402	0.039749	0.938310
3498	-1.031311	1.102100	9.724735	0.021563	-0.020924	0.015396	-0.208729	0.229975	-0.705716	-0.337956	-0.063066	0.040425	0.938176
3499	-0.795692	1.232193	9.639944	-0.017065	0.002841	0.016090	-0.208987	0.229169	-0.705715	-0.338266	-0.062913	0.040211	0.938084
3500	-0.848514	1.188952	9.689253	-0.015491	-0.000769	0.038252	-0.209769	0.229978	-0.706612	-0.339113	-0.062686	0.040084	0.937799
3501	-0.891712	1.150600	9.755523	-0.026269	0.019389	0.067699	-0.208343	0.231054	-0.705332	-0.340414	-0.062739	0.039652	0.937342
3502	-0.997920	1.184487	9.877426	-0.017467	0.006575	0.065910	-0.208096	0.233221	-0.704171	-0.341814	-0.062615	0.039472	0.936848
3503	-1.157198	1.222857	9.934087	-0.015908	0.013903	0.082510	-0.208879	0.235371	-0.705842	-0.343373	-0.062635	0.039287	0.936284
3504	-0.993013	1.183495	10.287923	-0.000088	-0.007981	0.096471	-0.207575	0.236163	-0.706110	-0.345266	-0.062331	0.039573	0.935596
3505	-0.808838	0.963532	9.878492	-0.057669	-0.040932	0.080564	-0.208896	0.238082	-0.704549	-0.346796	-0.061033	0.038975	0.935141
3506	-1.240728	1.554796	9.964367	-0.011636	-0.104893	0.090079	-0.209419	0.237420	-0.703900	-0.348468	-0.058842	0.039710	0.934629
3507	-1.034971	0.861944	9.850953	0.191164	-0.165005	0.074630	-0.213590	0.236517	-0.704384	-0.349484	-0.056979	0.044615	0.934143
3508	-0.616637	1.108785	10.031147	0.466392	-0.144656	0.031695	-0.217471	0.226045	-0.703841	-0.349477	-0.057429	0.054488	0.933595
3509	-0.646825	1.344414	9.304454	0.389153	-0.109106	0.007250	-0.223156	0.210997	-0.704319	-0.349015	-0.058044	0.062617	0.933219
3510	-0.521946	1.443096	9.244594	0.158076	-0.059103	-0.006918	-0.226259	0.203474	-0.704814	-0.348630	-0.057973	0.066090	0.933128
3511	-0.555048	1.308495	9.300006	0.014814	-0.041049	-0.029816	-0.227424	0.199986	-0.704160	-0.347982	-0.057284	0.066705	0.933369
3512	-0.530802	1.300685	9.816204	0.064212	-0.029200	-0.049892	-0.228463	0.197578	-0.703379	-0.346999	-0.057177	0.068165	0.933636
3513	-0.757901	1.400988	9.731479	0.043072	-0.035639	-0.047234	-0.228713	0.194881	-0.703636	-0.345998	-0.056805	0.069229	0.933952
3514	-0.714375	1.377394	9.841971	-0.109373	-0.024792	-0.028640	-0.230161	0.197330	-0.703107	-0.345607	-0.055549	0.067440	0.934303
3515	-0.683422	1.454028	9.720915	-0.219959	-0.012052	-0.008917	-0.231632	0.204913	-0.701801	-0.345644	-0.053748	0.063451	0.934674
3516	-0.324553	1.527218	9.809304	-0.186869	-0.035670	0.015291	-0.232160	0.207474	-0.702570	-0.346122	-0.051692	0.060337	0.934819
3517	-0.275998	1.449900	9.683853	-0.145162	-0.033702	0.046885	-0.234014	0.212768	-0.701262	-0.347088	-0.049916	0.057964	0.934708
3518	-0.266527	1.483372	9.617200	-0.087566	-0.059179	0.063828	-0.234282	0.216265	-0.702549	-0.348354	-0.048051	0.056918	0.934399
3519	-0.102427	1.445012	9.560585	-0.021986	-0.076416	0.075270	-0.235617	0.222230	-0.701115	-0.349678	-0.046282	0.057191	0.933977
3520	-0.246024	1.228590	9.673828	-0.004223	-0.064581	0.062425	-0.236536	0.221982	-0.699946	-0.350848	-0.044899	0.057737	0.933572
3521	-0.289144	1.176000	9.797508	-0.017148	-0.028101	0.043845	-0.239281	0.221617	-0.699021	-0.351635	-0.044088	0.057729	0.933315
3522	-0.241206	1.233781	9.781963	-0.055326	0.017452	0.000204	-0.239418	0.223237	-0.699019	-0.351734	-0.043946	0.056692	0.933348
3523	-0.357084	1.272370	9.877438	0.032438	0.054010	-0.028025	-0.237716	0.222406	-0.699291	-0.351229	-0.045090	0.056966	0.933466
3524	-0.584164	1.373043	9.900734	0.156717	0.076024	-0.036673	-0.236660	0.221300	-0.700849	-0.350538	-0.047575	0.059441	0.933449
3525	-0.575910	1.671805	10.025021	0.157373	0.069652	-0.025601	-0.235321	0.214525	-0.702412	-0.349976	-0.049897	0.061946	0.933376
3526	-0.637279	1.902486	9.979675	0.098364	0.065072	-0.003756	-0.234382	0.208307	-0.702681	-0.349895	-0.051726	0.063441	0.933206
3527	-0.485837	1.983731	9.730187	0.141866	0.006726	0.018709	-0.233842	0.205321	-0.703978	-0.350089	-0.052721	0.066170	0.932888
3528	-0.461481	1.920347	9.472686	0.143292	-0.038863	0.052018	-0.234346	0.201006	-0.704363	-0.350893	-0.052854	0.069287	0.932352
3529	-0.490271	1.894071	9.544060	0.127568	-0.040716	0.052863	-0.235242	0.195893	-0.704100	-0.351670	-0.052824	0.072141	0.931844
3530	-0.523989	1.891974	9.654133	0.079496	-0.029826	0.047986	-0.235879	0.191851	-0.704355	-0.352459	-0.052681	0.074000	0.931408
3531	-0.375527	2.109235	9.783385	-0.000221	-0.000659	0.044762	-0.235760	0.193213	-0.702935	-0.353275	-0.052514	0.074202	0.931093
3532	-0.655648	2.193968	9.397899	0.099372	-0.005138	0.042494	-0.236271	0.192794	-0.704997	-0.354009	-0.052983	0.076249	0.930621
3533	-0.754298	2.150167	9.309950	0.181496	-0.027862	0.059557	-0.237825	0.187431	-0.703438	-0.354861	-0.053600	0.080064	0.929941
3534	-0.607019	2.112790	9.550838	0.149342	-0.024267	0.048318	-0.238204	0.184466	-0.703694	-0.355612	-0.054057	0.083181	0.929354
3535	-0.461561	1.945047	9.660261	0.085769	-0.053607	0.034211	-0.240679	0.181938	-0.702901	-0.356044	-0.053565	0.085375	0.929018
3536	-0.273135	1.858453	9.555188	-0.017418	-0.055531	0.027244	-0.241849	0.180869	-0.703279	-0.356517	-0.052289	0.085593	0.928889
3537	-0.147552	1.810572	9.550888	-0.061073	-0.039134	0.017776	-0.243429	0.181984	-0.701459	-0.356823	-0.051035	0.084933	0.928902
3538	0.002048	1.774145	9.364544	-0.108294	-0.020898	0.007366	-0.244483	0.185630	-0.702223	-0.357100	-0.049789	0.083194	0.929021
3539	0.055381	1.714343	9.433814	-0.223854	0.011890	0.011349	-0.244506	0.193440	-0.703511	-0.357533	-0.048305	0.079140	0.929287
3540	0.055913	1.609066	9.602769	-0.197585	0.028379	0.020689	-0.244278	0.199528	-0.701444	-0.358238	-0.047316	0.075399	0.929377
3541	-0.066538	1.508098	9.696225	-0.255374	0.046587	0.027750	-0.242465	0.205697	-0.703005	-0.359047	-0.046198	0.070517	0.929504
3542	-0.247269	1.498602	9.838428	-0.311381	0.066595	0.027427	-0.241068	0.214058	-0.701592	-0.359985	-0.045086	0.064392	0.929641
3543	-0.228575	1.618509	9.715465	-0.269342	0.059310	0.014727	-0.238889	0.224156	-0.700959	-0.360560	-0.044112	0.059144	0.929813
3544	-0.204720	1.676693	9.831721	-0.215121	0.050245	0.022396	-0.236050	0.233696	-0.701494	-0.361317	-0.043395	0.054916	0.929812
3545	0.016397	1.827030	10.047127	-0.164789	0.054093	0.068788	-0.234632	0.237733	-0.700858	-0.362786	-0.043006	0.051727	0.929441
3546	-0.004043	2.062015	9.829397	-0.100411	0.024990	0.091299	-0.233611	0.243525	-0.700476	-0.364621	-0.042571	0.049877	0.928844
3547	-0.076321	2.052212	9.818983	0.105711	0.058212	0.132897	-0.232562	0.243102	-0.701130	-0.367049	-0.044156	0.051801	0.927708
3548	-0.320659	1.719388	9.720821	0.107309	0.087486	0.156862	-0.230332	0.241449	-0.702053	-0.369960	-0.046327	0.053409	0.926354
3549	-0.947526	1.727023	9.503844	0.030249	0.103739	0.141659	-0.227713	0.241539	-0.703623	-0.372656	-0.048212	0.053621	0.925164
3550	-0.946104	1.434126	9.682179	0.078248	0.105471	0.090229	-0.223661	0.241618	-0.704688	-0.374375	-0.050573	0.054490	0.924292
3551	-1.143906	0.957977	9.856085	-0.088041	0.079506	0.033144	-0.219876	0.241711	-0.704589	-0.375151	-0.051272	0.052552	0.924052
3552	-1.127271	1.029490	10.356522	-0.282671	0.003321	-0.000034	-0.217806	0.246948	-0.704603	-0.375455	-0.049136	0.047423	0.924322
3553	-1.038595	1.127295	10.061073	-0.088026	-0.077867	-0.037682	-0.220188	0.252928	-0.702774	-0.374756	-0.047024	0.046551	0.924759
3554	-1.043726	0.674264	9.848240	-0.008727	-0.125372	-0.066715	-0.224105	0.253777	-0.703259	-0.373455	-0.044627	0.047386	0.925362
3555	-0.981294	0.716917	9.621385	-0.103862	-0.147473	-0.102230	-0.228557	0.255457	-0.702060	-0.371496	-0.041193	0.046625	0.926348
3556	-0.427950	0.938042	9.238387	-0.194241	-0.114564	-0.104569	-0.231579	0.257938	-0.700099	-0.369657	-0.037650	0.043910	0.927366
3557	0.194513	0.833455	9.247531	-0.109956	-0.096141	-0.118908	-0.234876	0.264200	-0.698133	-0.367433	-0.035109	0.042638	0.928409
3558	0.465548	0.612461	9.189352	-0.099066	-0.096154	-0.144671	-0.239069	0.266017	-0.696420	-0.364890	-0.032648	0.041519	0.929551
3559	0.634732	0.521410	9.199255	-0.051673	-0.095180	-0.149959	-0.242470	0.266871	-0.695747	-0.362043	-0.030512	0.041300	0.930746
3560	0.449690	0.406233	9.395144	-0.030174	-0.099865	-0.187686	-0.245875	0.267466	-0.694041	-0.358620	-0.028517	0.041463	0.932126
3561	0.218902	0.286809	9.782578	-0.052756	-0.087161	-0.188750	-0.249657	0.266964	-0.694527	-0.355047	-0.026507	0.041116	0.933568
3562	-0.001800	0.086646	10.473822	-0.005709	-0.045023	-0.136902	-0.250711	0.266593	-0.692324	-0.352519	-0.025661	0.041375	0.934537
3563	0.227282	0.585317	10.535761	0.039562	0.081148	-0.151651	-0.250432	0.263742	-0.693877	-0.349721	-0.027389	0.041547	0.935531
3564	0.194801	0.791709	9.703020	0.088858	0.123105	-0.228990	-0.249108	0.259407	-0.694277	-0.345511	-0.030424	0.042341	0.936965
3565	-0.043600	0.727984	9.498270	0.047686	0.088312	-0.228226	-0.246084	0.256387	-0.696110	-0.341269	-0.032388	0.042566	0.938443
3566	0.132611	0.680254	9.508846	0.071293	0.028083	-0.212315	-0.245670	0.251384	-0.696890	-0.337285	-0.033502	0.043693	0.939791
3567	0.031759	0.608923	9.814154	-0.021417	-0.030511	-0.197932	-0.245799	0.248973	-0.695341	-0.333543	-0.032716	0.043433	0.941165
3568	-0.473655	0.442813	10.075950	-0.021076	-0.069034	-0.214497	-0.248667	0.248192	-0.695706	-0.329474	-0.031380	0.043474	0.942641
3569	-0.633208	0.546750	10.311155	0.003598	-0.048986	-0.232875	-0.252044	0.243912	-0.695939	-0.325027	-0.030452	0.043743	0.944201
3570	-0.502594	0.450424	10.207808	0.032035	-0.019796	-0.277064	-0.254126	0.241243	-0.695407	-0.319765	-0.030446	0.044425	0.945965
3571	-0.228262	0.546583	10.026887	0.004494	-0.001643	-0.336289	-0.254384	0.238697	-0.693986	-0.313382	-0.030511	0.044304	0.948102
3572	0.014850	0.616123	9.818897	-0.007286	-0.023677	-0.390756	-0.256324	0.236003	-0.695779	-0.305961	-0.030277	0.044191	0.950536
3573	0.060204	0.709931	9.787031	-0.049019	-0.042073	-0.423243	-0.258405	0.233199	-0.695247	-0.297889	-0.029295	0.043241	0.953171
3574	-0.079867	0.762579	9.786462	-0.089269	-0.053116	-0.428052	-0.261011	0.232282	-0.695485	-0.289734	-0.028033	0.041718	0.955786
3575	-0.158101	0.988167	9.668877	-0.089472	-0.054936	-0.425294	-0.264535	0.230445	-0.694296	-0.281590	-0.026555	0.040075	0.958330
3576	-0.264021	0.954122	9.624204	-0.091584	-0.034761	-0.392114	-0.267545	0.230492	-0.692981	-0.274098	-0.025597	0.038419	0.960593
3577	-0.365760	1.065230	9.812042	-0.069286	0.024741	-0.353343	-0.268839	0.228475	-0.693746	-0.267349	-0.025710	0.036777	0.962554
3578	-0.317400	1.049718	10.172333	0.084255	0.057951	-0.289862	-0.268959	0.225911	-0.694004	-0.261777	-0.027399	0.038051	0.963989
3579	-0.703131	1.066946	10.509829	0.507773	0.053818	-0.267427	-0.269163	0.212949	-0.695558	-0.256360	-0.031063	0.047429	0.964917
3580	-0.700047	1.411533	9.967403	0.439452	0.053699	-0.302853	-0.268688	0.193500	-0.697636	-0.250290	-0.034547	0.055554	0.965958
3581	-0.927382	2.043685	9.227629	0.048770	-0.008917	-0.332452	-0.268262	0.185662	-0.698676	-0.243808	-0.034797	0.056370	0.967559
3582	-1.319915	1.966797	9.484529	0.037500	-0.116593	-0.230839	-0.270596	0.181773	-0.699047	-0.239206	-0.032892	0.057612	0.968700
3583	-1.304203	1.733544	10.211120	0.026177	-0.138270	-0.103500	-0.273987	0.178591	-0.697343	-0.237008	-0.030341	0.058797	0.969252
3584	-1.010230	1.768330	10.363174	0.032605	-0.114309	-0.040740	-0.278943	0.177298	-0.697303	-0.236100	-0.028236	0.060055	0.969460
3585	-0.841010	1.656998	10.070346	0.116310	-0.093996	-0.012645	-0.282077	0.175995	-0.696246	-0.235658	-0.026909	0.062848	0.969428
3586	-0.898467	1.554371	9.641103	0.149486	-0.112217	-0.012441	-0.286108	0.171723	-0.696345	-0.235238	-0.025363	0.066376	0.969337
3587	-0.512449	1.482300	9.446863	0.106041	-0.139683	-0.040285	-0.288443	0.167168	-0.695812	-0.234197	-0.023173	0.069173	0.969448
3588	-0.174550	1.390950	9.271108	-0.005599	-0.176387	-0.073998	-0.291713	0.166948	-0.694495	-0.232585	-0.019740	0.069964	0.969855
3589	0.416122	1.374752	9.115567	-0.042277	-0.204668	-0.076883	-0.298769	0.165699	-0.692373	-0.230803	-0.015630	0.070177	0.970341
3590	0.679500	1.247910	9.157053	-0.087473	-0.192860	-0.099264	-0.304139	0.168203	-0.690780	-0.228740	-0.011536	0.069446	0.970939
3591	0.838877	1.190440	9.143332	-0.124535	-0.141624	-0.070912	-0.308985	0.170563	-0.689578	-0.227179	-0.008213	0.067778	0.971457
3592	0.977590	1.426649	9.191146	-0.125983	-0.066565	-0.032280	-0.310568	0.175434	-0.689821	-0.226608	-0.006305	0.065735	0.971745
3593	0.962306	1.615562	9.568112	-0.086905	0.017594	-0.008232	-0.312810	0.179519	-0.688510	-0.226471	-0.006112	0.064121	0.971886
3594	0.894164	1.744819	9.415665	-0.031301	0.065239	0.014119	-0.310457	0.180023	-0.689433	-0.226893	-0.007129	0.063327	0.971833
3595	0.763474	1.855440	9.478406	-0.003735	0.087275	0.051129	-0.308626	0.181871	-0.691383	-0.227989	-0.008556	0.063077	0.971581
3596	0.412821	1.588544	9.725831	0.006620	0.061722	0.089979	-0.306150	0.184128	-0.692177	-0.229854	-0.009580	0.063048	0.971134
3597	-0.153861	1.108242	9.603390	0.057302	0.038004	0.117962	-0.304456	0.185990	-0.692964	-0.232173	-0.010250	0.064223	0.970498
3598	-0.075889	0.935354	9.654501	0.024276	0.036117	0.106733	-0.303280	0.188117	-0.694780	-0.234337	-0.010837	0.064657	0.969942
3599	0.220015	0.589884	10.468547	-0.102653	0.028560	0.072897	-0.300550	0.191590	-0.695059	-0.235801	-0.010631	0.062713	0.969717
3600	-0.026689	0.791573	11.198789	-0.226417	-0.035720	0.040040	-0.301748	0.198880	-0.695820	-0.236620	-0.008729	0.058608	0.969794
3601	0.100664	0.305382	9.654515	-0.141929	-0.017424	-0.037959	-0.301499	0.202650	-0.696208	-0.235879	-0.007579	0.056036	0.970136
3602	-0.179411	0.385739	9.396188	-0.117167	-0.012046	-0.082153	-0.303080	0.207783	-0.697226	-0.234339	-0.006794	0.053917	0.970635
3603	-0.193396	0.274209	9.152055	-0.130842	-0.010313	-0.119133	-0.304656	0.210362	-0.697341	-0.232023	-0.005938	0.051456	0.971330
3604	-0.024581	0.281037	9.643403	-0.148344	-0.028566	-0.097043	-0.306378	0.215518	-0.696292	-0.230181	-0.004703	0.048804	0.971912
3605	0.129126	0.411957	9.848306	-0.158936	-0.013922	-0.087894	-0.307040	0.219426	-0.697318	-0.228464	-0.003615	0.045771	0.972469
3606	0.128099	0.633670	9.959422	-0.150480	-0.015689	-0.065711	-0.307189	0.223080	-0.696282	-0.227226	-0.002590	0.043020	0.972888
3607	0.280989	0.943087	10.301242	-0.031789	-0.033746	-0.030025	-0.309285	0.224590	-0.696007	-0.226607	-0.001641	0.042554	0.973055
3608	-0.046584	0.895358	10.604764	0.243086	-0.044460	-0.020324	-0.312150	0.219787	-0.693920	-0.226202	-0.001801	0.047593	0.972915
3609	0.459676	0.922797	11.298782	0.199943	0.015732	-0.061233	-0.313145	0.212204	-0.698047	-0.225009	-0.002898	0.051412	0.972995
3610	0.014386	1.230135	9.973927	0.024732	0.051062	-0.124025	-0.312603	0.207607	-0.698570	-0.222662	-0.004036	0.051764	0.973512
3611	0.008987	1.386936	10.804207	-0.018502	-0.023129	-0.146297	-0.313631	0.205041	-0.699983	-0.219782	-0.003499	0.051518	0.974182
3612	0.282843	0.550925	10.295759	-0.009363	-0.125401	-0.140497	-0.317022	0.202128	-0.698408	-0.216928	-0.001064	0.051985	0.974802
3613	1.007467	0.214779	9.366460	-0.005766	-0.157249	-0.153295	-0.320668	0.198133	-0.697348	-0.213768	0.002061	0.052539	0.975468
3614	0.299096	1.177706	9.954246	0.093281	-0.143480	-0.120595	-0.325894	0.195252	-0.694467	-0.211277	0.004431	0.055085	0.975863
3615	0.484058	0.778688	9.244664	0.257432	-0.117546	-0.083776	-0.332396	0.188846	-0.694934	-0.209527	0.005743	0.060608	0.975906
3616	0.966762	0.656632	9.151442	0.180521	-0.051780	-0.095316	-0.334844	0.177697	-0.693112	-0.207629	0.005978	0.064466	0.976063
3617	0.290985	1.339322	9.380345	0.025876	-0.008144	-0.079617	-0.337953	0.172061	-0.693606	-0.206063	0.006142	0.065012	0.976357
3618	0.223600	1.315143	9.384178	0.246606	-0.011605	-0.093261	-0.338198	0.165872	-0.692316	-0.204263	0.005327	0.069993	0.976396
3619	0.455470	1.739703	9.581926	0.442556	-0.042432	-0.090389	-0.340091	0.150234	-0.693599	-0.202473	0.004425	0.078839	0.976099
3620	0.376454	2.139215	9.670805	0.480516	-0.077029	-0.049560	-0.344081	0.133297	-0.692284	-0.201422	0.004001	0.088639	0.975478
3621	0.127361	2.806845	9.469009	0.421714	-0.094319	0.009195	-0.346390	0.119719	-0.690335	-0.201452	0.004335	0.097336	0.974640
3622	0.080589	2.451355	8.256197	0.254890	-0.066036	0.031408	-0.351047	0.108037	-0.690303	-0.201961	0.004751	0.102673	0.973985
3623	0.039952	2.946902	9.671790	0.061782	-0.066145	0.110680	-0.353264	0.103237	-0.687189	-0.203971	0.006152	0.104291	0.973387
3624	0.373014	2.844777	9.162186	0.102957	-0.005523	0.179112	-0.354698	0.101642	-0.686403	-0.207475	0.006306	0.106401	0.972416
3625	0.417406	2.659306	9.774496	0.228683	0.051388	0.238730	-0.356383	0.098424	-0.686391	-0.212233	0.004978	0.110815	0.970903
3626	0.687765	2.567056	9.374862	0.265490	0.078876	0.224127	-0.355319	0.094893	-0.687564	-0.216809	0.002907	0.115718	0.969327
3627	0.529052	2.492932	9.600377	0.137872	0.082332	0.216087	-0.353737	0.092168	-0.688610	-0.221173	0.001323	0.118257	0.968037
3628	0.205337	2.644524	9.796313	-0.226524	0.102030	0.234493	-0.353881	0.097015	-0.689640	-0.225945	0.000997	0.113519	0.967502
3629	0.463034	2.195785	9.982055	-0.558632	0.094333	0.218086	-0.350647	0.108955	-0.692501	-0.230330	0.002284	0.102510	0.967696
3630	0.333630	2.039795	10.170691	-1.014940	0.084770	0.260089	-0.349958	0.136847	-0.694559	-0.235435	0.005944	0.082556	0.968359
3631	-0.837573	1.961088	10.348286	-0.643626	0.046790	0.333970	-0.347065	0.165951	-0.694440	-0.241858	0.008655	0.070052	0.967741
3632	-0.476491	2.046279	9.723951	-0.168088	0.043858	0.376085	-0.347508	0.180784	-0.695334	-0.249209	0.009236	0.066630	0.966111
3633	-0.438235	2.124266	9.994245	0.045663	0.029431	0.367032	-0.347645	0.184278	-0.696751	-0.256318	0.008888	0.067563	0.964188
3634	-0.117828	2.136565	9.183679	0.118621	-0.006851	0.402549	-0.345852	0.191290	-0.694955	-0.264101	0.009045	0.069923	0.961914
3635	0.226942	2.127523	9.153164	0.265140	-0.046691	0.466124	-0.347932	0.191296	-0.696746	-0.273005	0.009116	0.075505	0.959002
3636	0.400745	2.085085	9.305414	0.546785	-0.038981	0.497078	-0.348302	0.184428	-0.695971	-0.282554	0.007716	0.086219	0.955338
3637	0.839361	2.125419	9.588517	0.671390	-0.037933	0.479261	-0.350075	0.172291	-0.697770	-0.291671	0.005396	0.099540	0.951310
3638	1.781196	1.770794	9.460313	0.441093	-0.018993	0.422747	-0.350946	0.161505	-0.698285	-0.299691	0.004112	0.108104	0.947883
3639	1.752594	1.703526	9.504710	0.494105	0.015660	0.373128	-0.352088	0.153019	-0.698408	-0.306780	0.001671	0.117709	0.944472
3640	1.456723	2.073194	9.435122	0.432446	0.068582	0.378242	-0.353088	0.142900	-0.699825	-0.314065	-0.001302	0.125552	0.941062
3641	1.413131	2.106025	9.211940	0.177356	0.156091	0.393426	-0.351379	0.141116	-0.700873	-0.321812	-0.004299	0.128284	0.938063
3642	0.719834	1.908332	9.493143	-0.084603	0.254448	0.417768	-0.345111	0.144928	-0.703891	-0.330273	-0.007372	0.125206	0.935515
3643	0.687173	1.687717	9.722581	-0.413714	0.330860	0.427064	-0.338880	0.160327	-0.708194	-0.339096	-0.009678	0.115647	0.933566
3644	0.297945	1.407572	9.635807	-0.341314	0.312470	0.373931	-0.329524	0.177713	-0.712522	-0.346836	-0.012251	0.107338	0.931683
3645	-0.201003	1.397367	9.755828	-0.116524	0.226566	0.312425	-0.323023	0.188672	-0.715409	-0.353138	-0.014930	0.103908	0.929663
3646	-0.117663	1.613872	9.702033	-0.194990	0.164258	0.275202	-0.317304	0.197229	-0.716613	-0.358663	-0.015959	0.099321	0.928031
3647	0.112528	1.871410	9.602176	-0.185725	0.111151	0.214418	-0.313531	0.204174	-0.719222	-0.362893	-0.016224	0.095348	0.926798
3648	0.307908	1.839871	9.411527	-0.183711	0.050820	0.192383	-0.312261	0.210925	-0.717163	-0.366622	-0.015389	0.091756	0.925707
3649	0.559255	1.721298	9.767466	-0.349796	-0.000515	0.199016	-0.311248	0.219009	-0.716910	-0.370380	-0.012404	0.085544	0.924850
3650	0.721314	1.606059	9.743358	-0.339244	-0.022400	0.204653	-0.311572	0.233060	-0.714964	-0.374212	-0.009051	0.079604	0.923876
3651	0.578542	1.716123	9.649955	-0.222209	-0.053311	0.223741	-0.311225	0.243855	-0.714058	-0.378275	-0.005985	0.076148	0.922536
3652	0.667268	1.817507	9.697811	-0.058666	-0.067710	0.237510	-0.312815	0.249274	-0.713526	-0.382578	-0.003856	0.075728	0.920807
3653	0.869658	1.836818	9.599155	0.328953	-0.058082	0.249618	-0.314243	0.244989	-0.711968	-0.387030	-0.004854	0.082493	0.918357
3654	0.934949	1.788355	9.459863	0.383422	-0.023342	0.223083	-0.316936	0.235283	-0.714404	-0.391030	-0.006949	0.089857	0.915955
3655	0.967622	1.501730	9.343330	0.233239	0.066887	0.185284	-0.315210	0.228246	-0.714808	-0.394486	-0.009568	0.093890	0.914042
3656	0.650405	1.307597	9.743312	0.080174	0.138618	0.096715	-0.312306	0.224001	-0.717932	-0.396481	-0.012479	0.094404	0.913091
3657	0.087044	1.173746	10.326671	-0.017706	0.182029	0.008455	-0.307465	0.223525	-0.719649	-0.396964	-0.015548	0.092843	0.912994
3658	-0.452597	1.121712	10.901796	-0.219207	0.205308	-0.048000	-0.301204	0.226009	-0.720473	-0.396528	-0.017572	0.087318	0.913692
3659	-0.255963	1.327804	10.551266	-0.331765	0.173802	-0.192491	-0.297690	0.233223	-0.723596	-0.393399	-0.018391	0.079930	0.915702
3660	0.066090	1.509105	9.913511	-0.151877	0.130047	-0.262564	-0.295350	0.236161	-0.723872	-0.388863	-0.019925	0.076150	0.917927
3661	0.742860	1.624233	9.417362	-0.102228	0.110158	-0.252103	-0.291814	0.235832	-0.725837	-0.384420	-0.021462	0.073445	0.919982
3662	0.341306	1.412307	9.588271	-0.096317	0.101044	-0.215151	-0.291278	0.234193	-0.727262	-0.380658	-0.022822	0.070925	0.921709
3663	-0.773214	1.573625	9.570531	-0.253774	0.051520	-0.153166	-0.289981	0.237409	-0.727917	-0.378000	-0.022008	0.065903	0.923195
3664	-1.048789	1.742272	9.800760	-0.366054	0.060530	-0.134389	-0.287659	0.245471	-0.728448	-0.375767	-0.020459	0.058748	0.924624
3665	-0.384604	2.001968	10.079443	-0.175058	0.038856	-0.145376	-0.288206	0.252221	-0.728441	-0.373173	-0.020049	0.055292	0.925896
3666	0.063964	1.961670	9.994250	0.085549	-0.030151	-0.107013	-0.288332	0.252346	-0.729601	-0.371151	-0.020172	0.057179	0.926591
3667	0.208597	1.951312	9.695408	0.105868	-0.098452	-0.036655	-0.290399	0.246167	-0.729330	-0.370295	-0.019199	0.060046	0.926773
3668	0.361676	2.190917	9.320936	-0.007781	-0.117585	0.014479	-0.296137	0.245415	-0.730059	-0.370420	-0.016867	0.060900	0.926712
3669	0.333817	1.959464	9.192611	-0.031826	-0.144892	0.067939	-0.299272	0.242776	-0.727711	-0.371490	-0.013886	0.061664	0.926283
3670	0.768456	1.806059	9.105701	0.106347	-0.108068	0.087065	-0.302012	0.242268	-0.727689	-0.372935	-0.012490	0.064582	0.925523
3671	0.963154	1.931996	9.236505	0.264388	-0.073055	0.122881	-0.305529	0.240418	-0.727791	-0.375021	-0.012940	0.070371	0.924251
3672	0.978692	1.703333	9.195037	0.205289	-0.003536	0.171400	-0.306418	0.236093	-0.729593	-0.378121	-0.014096	0.074358	0.922657
3673	0.750238	1.587691	9.280097	0.135075	0.065849	0.188468	-0.305483	0.232026	-0.730636	-0.381634	-0.016005	0.076755	0.920982
3674	0.606026	1.503808	9.457603	-0.061506	0.190009	0.233421	-0.300368	0.229512	-0.733518	-0.386218	-0.018600	0.074368	0.919217
3675	0.322892	1.253134	10.188362	-0.276098	0.202601	0.283990	-0.296075	0.237261	-0.736131	-0.391810	-0.019701	0.068165	0.917306
3676	0.164213	1.156059	10.034296	-0.343936	0.204449	0.326097	-0.288433	0.253494	-0.736314	-0.398173	-0.020236	0.060502	0.915089
3677	0.087721	1.018791	10.038858	-0.328286	0.164298	0.349314	-0.280903	0.267152	-0.737917	-0.404863	-0.020130	0.053630	0.912581
3678	-0.258805	0.888196	10.040994	-0.461501	0.103852	0.377336	-0.275084	0.283130	-0.738731	-0.412009	-0.017809	0.044640	0.909911
3679	-0.180944	0.739432	10.111646	-0.657631	0.090897	0.396676	-0.271669	0.308613	-0.735906	-0.419481	-0.013625	0.032331	0.907086
3680	-0.177787	1.074921	9.722718	-0.819296	0.041490	0.430992	-0.267095	0.338533	-0.733089	-0.427472	-0.007153	0.017360	0.903834
3681	-0.027257	0.854241	9.826645	-0.805553	-0.038769	0.486574	-0.263567	0.365522	-0.727940	-0.436285	0.000649	0.003488	0.899802
3682	-0.328749	0.382563	9.961239	-0.444784	-0.079514	0.506932	-0.260684	0.390227	-0.722530	-0.445356	0.006065	-0.003701	0.895325
3683	-0.526674	0.414196	9.477359	0.174940	0.004253	0.474867	-0.256400	0.397724	-0.723335	-0.453853	0.004398	-0.000369	0.891066
3684	-0.573465	1.115211	9.071487	0.710470	0.118062	0.421999	-0.251384	0.390063	-0.728543	-0.461376	-0.004090	0.011310	0.887123
3685	-0.192916	1.692976	8.958322	1.091954	0.151399	0.401718	-0.244321	0.363862	-0.737520	-0.468309	-0.016817	0.029672	0.882906
3686	-0.196583	0.979287	9.908431	1.313505	0.127748	0.382596	-0.237612	0.329424	-0.747789	-0.474510	-0.031072	0.051908	0.878169
3687	-0.152606	0.848897	9.743787	0.729467	0.079448	0.320658	-0.233275	0.297732	-0.755843	-0.479687	-0.039113	0.064499	0.874191
3688	-0.074696	0.706292	10.208188	-0.035988	0.028977	0.217191	-0.230760	0.290407	-0.757158	-0.483518	-0.038930	0.063892	0.872131
3689	-0.268408	0.873199	9.882269	-0.108937	-0.011515	0.139350	-0.229853	0.292820	-0.757680	-0.485993	-0.037535	0.062491	0.870917
3690	-0.289492	1.248037	9.757709	-0.043375	-0.033403	0.124932	-0.229074	0.295766	-0.758976	-0.488145	-0.036314	0.062285	0.869779
3691	-0.203101	1.340360	9.971043	-0.016255	0.006838	0.125003	-0.229619	0.300369	-0.757808	-0.490316	-0.036160	0.062280	0.868564
3692	0.000278	1.152961	9.927106	-0.125978	0.021248	0.076452	-0.229372	0.304411	-0.758066	-0.491746	-0.035137	0.060070	0.867953
3693	0.087984	0.960861	9.982840	-0.239148	0.013696	0.027912	-0.226786	0.310321	-0.757568	-0.492390	-0.033010	0.056030	0.867942
3694	-0.134121	1.043461	10.346783	-0.339356	0.064591	-0.018836	-0.227331	0.317067	-0.758077	-0.492333	-0.030748	0.049621	0.868447
3695	0.001055	0.999902	10.193810	-0.355589	0.122969	-0.068835	-0.224904	0.328660	-0.756025	-0.491447	-0.029461	0.042395	0.869376
3696	0.352447	0.579354	9.423069	-0.006691	0.152549	-0.126136	-0.220892	0.336851	-0.755150	-0.489389	-0.032094	0.040835	0.870518
3697	0.389708	0.335503	9.148754	0.152589	0.158243	-0.119784	-0.217066	0.330840	-0.758540	-0.487316	-0.036399	0.042054	0.871453
3698	0.539044	0.367475	9.265815	0.030247	0.178182	-0.138890	-0.214557	0.327006	-0.761402	-0.485010	-0.039854	0.040874	0.872643
3699	-0.285930	0.502864	9.939322	-0.123356	0.170440	-0.176618	-0.208006	0.323408	-0.763264	-0.482147	-0.041691	0.037088	0.874312
3700	-1.096657	0.686605	10.673650	-0.284047	0.184638	-0.208881	-0.205540	0.328765	-0.764314	-0.478848	-0.042272	0.030296	0.876356
3701	-1.011357	1.009902	10.892613	-0.179660	0.135336	-0.234132	-0.202842	0.339530	-0.763814	-0.474955	-0.043011	0.025771	0.878580
3702	-0.567998	1.048776	10.746072	0.231397	0.086380	-0.283640	-0.202167	0.335598	-0.765112	-0.469830	-0.046809	0.028900	0.881041
3703	-0.279415	1.161904	9.891016	0.273262	0.046282	-0.298116	-0.203144	0.322889	-0.769242	-0.464320	-0.050305	0.033135	0.883617
3704	-0.344561	1.655078	9.220417	-0.014739	0.013219	-0.257089	-0.204415	0.317212	-0.771817	-0.459789	-0.050506	0.032622	0.885991
3705	-0.562939	1.968622	9.578032	-0.211748	-0.023368	-0.163923	-0.206522	0.320216	-0.770507	-0.457064	-0.048208	0.029110	0.887649
3706	-0.875857	1.895672	10.236594	-0.172304	-0.052380	-0.051102	-0.207976	0.324820	-0.770365	-0.456284	-0.045666	0.026609	0.888263
3707	-0.838614	1.667217	10.243340	-0.004850	-0.084894	0.029178	-0.210467	0.328082	-0.770730	-0.456749	-0.044092	0.027556	0.888075
3708	-0.815507	1.353196	9.859891	0.150672	-0.099233	0.064156	-0.213728	0.325435	-0.769285	-0.457692	-0.043604	0.031324	0.887488
3709	-0.853914	1.303801	9.508385	0.353124	-0.126268	0.120601	-0.217882	0.321150	-0.770803	-0.459417	-0.044541	0.039093	0.886241
3710	-0.647061	1.389749	9.194670	0.292803	-0.153517	0.191408	-0.221355	0.309840	-0.772717	-0.462405	-0.044294	0.045991	0.884367
3711	-0.383735	1.275043	9.267530	0.168007	-0.144324	0.253534	-0.224454	0.301773	-0.773600	-0.466578	-0.043095	0.050767	0.881970
3712	-0.579391	1.361655	9.382137	0.053738	-0.130664	0.297220	-0.227326	0.301136	-0.773061	-0.471613	-0.040924	0.053319	0.879240
3713	-0.627923	1.426320	9.324982	-0.034117	-0.108767	0.320732	-0.230471	0.304406	-0.773293	-0.477133	-0.038402	0.054243	0.876315
3714	-0.182715	1.582989	9.151305	0.012669	-0.065596	0.354138	-0.228937	0.310881	-0.771494	-0.483233	-0.036925	0.055492	0.872951
3715	0.118373	1.631297	9.032373	0.091091	-0.021520	0.381242	-0.231144	0.311283	-0.774317	-0.489761	-0.037060	0.057832	0.869147
3716	0.026279	1.747704	9.357198	0.062357	0.049875	0.450190	-0.226967	0.310435	-0.773447	-0.497555	-0.037953	0.058890	0.864599
3717	-0.124145	1.975602	9.956685	-0.052009	0.110157	0.508558	-0.222407	0.313883	-0.774257	-0.506468	-0.038800	0.057568	0.859459
3718	-0.466730	2.027577	9.877404	-0.022638	0.132148	0.535422	-0.215380	0.321081	-0.774955	-0.515789	-0.040164	0.056385	0.853914
3719	-1.105340	2.493464	10.002798	-0.058563	0.161412	0.595134	-0.209116	0.325167	-0.777456	-0.526117	-0.041764	0.054504	0.847636
3720	-0.460189	2.687110	9.973128	-0.004123	0.139815	0.665599	-0.198167	0.331640	-0.778832	-0.537487	-0.043305	0.053648	0.840449
3721	-0.252819	2.162659	9.857291	0.021039	0.074220	0.724928	-0.191390	0.336675	-0.780304	-0.549649	-0.044151	0.054186	0.832467
3722	-0.344449	1.630978	9.208078	-0.026237	0.046799	0.733990	-0.184352	0.341173	-0.781133	-0.561863	-0.043789	0.054012	0.824303
3723	-0.503181	1.569589	9.640204	0.023182	0.066839	0.708360	-0.178373	0.348390	-0.781178	-0.573506	-0.044550	0.054615	0.816163
3724	-0.545587	1.383697	10.179688	0.160848	0.074951	0.624139	-0.169217	0.346914	-0.783575	-0.583565	-0.046884	0.057069	0.808701
3725	0.009741	1.202001	10.191924	0.375722	0.088676	0.508029	-0.163963	0.341706	-0.785944	-0.591452	-0.052278	0.062915	0.802180
3726	0.155428	0.959946	9.676208	0.595606	0.070415	0.399370	-0.157624	0.327568	-0.789874	-0.597243	-0.059898	0.072185	0.796557
3727	-0.004423	1.092343	9.088479	0.616647	0.063062	0.365335	-0.155166	0.307246	-0.796100	-0.602319	-0.067849	0.081983	0.791130
3728	0.104207	1.566144	8.983320	0.313408	0.060957	0.373937	-0.151705	0.292884	-0.798717	-0.607852	-0.071929	0.086849	0.786002
3729	0.160805	1.843860	9.256585	0.008724	0.060624	0.376071	-0.148275	0.286350	-0.800813	-0.613805	-0.072414	0.087072	0.781292
3730	0.256717	1.965352	9.552031	-0.106316	0.051241	0.331199	-0.144382	0.291709	-0.800067	-0.619180	-0.071289	0.085399	0.777330
3731	0.390666	2.202619	9.911864	-0.057237	0.043971	0.327756	-0.141008	0.298807	-0.801382	-0.624388	-0.070750	0.084721	0.773276
3732	0.341205	2.469889	10.006366	-0.148595	0.051223	0.347570	-0.137891	0.303490	-0.801663	-0.630015	-0.069056	0.082412	0.769103
3733	0.544462	2.303765	9.852308	-0.243125	0.082236	0.348907	-0.135841	0.312916	-0.800900	-0.635805	-0.066701	0.078432	0.764952
3734	0.092599	2.008606	9.632718	-0.106409	0.099654	0.332960	-0.128941	0.319572	-0.801985	-0.641154	-0.066311	0.076119	0.760743
3735	-0.784236	1.872546	9.752248	-0.057249	0.127859	0.316524	-0.124396	0.325728	-0.801761	-0.646200	-0.067072	0.074316	0.756574
3736	-0.074385	1.632747	9.568280	-0.089579	0.138697	0.235170	-0.119313	0.329571	-0.802962	-0.650047	-0.067626	0.071623	0.753483
3737	0.047323	1.366855	9.131218	0.177181	0.109626	0.171987	-0.114208	0.327347	-0.803778	-0.652524	-0.071347	0.073366	0.750826
3738	-0.015315	1.364872	9.291431	0.138774	0.138785	0.162514	-0.110387	0.322013	-0.806910	-0.654933	-0.074967	0.074010	0.748308
3739	0.586249	1.615032	9.631806	-0.075444	0.167809	0.140165	-0.103068	0.321248	-0.807743	-0.657368	-0.076249	0.071150	0.746319
3740	0.551686	1.809275	10.171892	-0.126836	0.132951	0.127944	-0.099163	0.326315	-0.809192	-0.659625	-0.076349	0.067845	0.744623
3741	-0.151054	1.562910	10.296301	-0.173811	0.068781	0.116714	-0.092925	0.331924	-0.807819	-0.661703	-0.074846	0.064781	0.743203
3742	-0.948034	1.864184	10.216276	-0.317296	0.017262	0.086489	-0.093491	0.341658	-0.806261	-0.663445	-0.070757	0.060106	0.742443
3743	-1.045010	1.979431	10.204985	-0.287248	-0.015702	0.053459	-0.091993	0.355432	-0.802910	-0.664599	-0.066615	0.056329	0.742090
3744	-0.341341	2.038916	10.306001	-0.001559	-0.046422	0.032827	-0.095934	0.361414	-0.802617	-0.665009	-0.065835	0.057109	0.741732
3745	-0.268358	1.894314	10.189436	0.190610	-0.104552	0.086507	-0.098779	0.356573	-0.804404	-0.665898	-0.066698	0.061647	0.740494
3746	-0.239300	1.839159	9.521628	-0.028961	-0.139320	0.144525	-0.101906	0.353382	-0.803219	-0.667873	-0.064038	0.063407	0.738800
3747	-0.090675	2.007086	9.294933	-0.432434	-0.139547	0.211699	-0.104832	0.364232	-0.800608	-0.671326	-0.055916	0.059361	0.736662
3748	-0.106243	1.732976	9.348554	-0.509601	-0.135907	0.242694	-0.107261	0.380749	-0.797225	-0.675237	-0.046748	0.054087	0.734128
3749	0.050451	1.733260	9.340418	-0.412029	-0.117380	0.289310	-0.111013	0.398385	-0.791247	-0.679691	-0.039146	0.050109	0.730738
3750	0.306221	1.680551	9.255652	-0.281229	-0.105181	0.341649	-0.111997	0.411656	-0.787102	-0.684741	-0.033412	0.047837	0.726446
3751	0.112374	1.894714	9.381666	-0.173688	-0.065578	0.428865	-0.110085	0.422168	-0.785821	-0.690980	-0.029689	0.046745	0.720750
3752	-0.997103	3.035845	9.550541	-0.132457	-0.035065	0.611659	-0.106864	0.430518	-0.783519	-0.699762	-0.026751	0.045822	0.712403
3753	-1.335034	3.131826	9.673553	-0.015290	-0.022643	0.796793	-0.101651	0.434227	-0.784463	-0.710988	-0.025660	0.046599	0.701189
3754	-0.865149	2.655565	9.426421	0.216196	0.003679	0.954861	-0.092360	0.430868	-0.786217	-0.724110	-0.027867	0.050202	0.687290
3755	-0.393710	1.867948	9.587801	0.350363	0.065391	1.068092	-0.081209	0.422470	-0.790700	-0.738443	-0.033033	0.054912	0.671264
3756	0.569144	1.179179	10.228029	0.255512	0.148556	1.074930	-0.066815	0.416221	-0.792496	-0.752658	-0.037592	0.056989	0.654862
3757	0.928741	0.604035	10.676991	0.084049	0.157401	1.027940	-0.052027	0.411302	-0.795715	-0.766040	-0.039957	0.056750	0.639035
3758	0.325626	0.736038	11.638166	-0.252509	0.093551	0.922929	-0.038607	0.415891	-0.793884	-0.777978	-0.036217	0.052962	0.625007
3759	0.611412	0.405189	10.402398	-0.511570	0.008130	0.816581	-0.026909	0.427244	-0.791906	-0.788396	-0.027652	0.047268	0.612726
3760	0.683335	0.418784	8.708592	-0.459531	-0.042193	0.719117	-0.020726	0.442336	-0.786526	-0.797286	-0.019199	0.042839	0.601773
3761	0.445631	0.197870	8.266406	-0.503401	0.000703	0.716990	-0.014951	0.461346	-0.780883	-0.805971	-0.010686	0.037279	0.590684
3762	0.778342	0.186086	8.144526	-0.620431	0.124818	0.673767	-0.005125	0.479100	-0.774885	-0.813994	-0.001653	0.028221	0.580185
3763	0.593258	0.101545	8.856927	-0.699134	0.217670	0.593844	0.007935	0.501428	-0.766458	-0.820877	0.007450	0.016829	0.570808
3764	0.425854	-0.153813	9.557495	-0.525544	0.219408	0.515350	0.023353	0.521304	-0.757793	-0.826639	0.013744	0.007294	0.562517
3765	0.157607	-0.511787	9.857220	-0.184713	0.150036	0.430434	0.035825	0.532799	-0.754272	-0.831410	0.015104	0.002851	0.555446
3766	-0.106097	-0.320355	9.708620	0.137923	0.066125	0.369424	0.044172	0.533929	-0.753305	-0.835513	0.012093	0.003316	0.549328
3767	-0.139110	0.035852	9.770917	0.288742	0.013181	0.331489	0.049046	0.525355	-0.755543	-0.839190	0.007061	0.006400	0.543755
3768	-0.092382	0.366922	10.174459	0.317131	-0.009752	0.292887	0.052642	0.513927	-0.761258	-0.842367	0.001876	0.010116	0.538807
3769	0.129539	0.341119	10.238578	0.177535	-0.036474	0.256238	0.054303	0.499397	-0.769153	-0.845105	-0.000778	0.012842	0.534446
3770	0.497576	0.021086	10.710400	0.150261	-0.040232	0.221983	0.055370	0.494789	-0.770197	-0.847434	-0.002837	0.015276	0.530674
3771	0.638830	-0.292278	10.450482	0.087616	-0.047648	0.194014	0.057460	0.494362	-0.770085	-0.849458	-0.003826	0.017241	0.527360
3772	0.343766	-0.106534	10.063872	-0.220592	-0.044390	0.173974	0.058235	0.495977	-0.769574	-0.851262	0.000442	0.015826	0.524502
3773	-0.007720	-0.226670	9.610036	-0.299836	-0.037103	0.205860	0.058702	0.506255	-0.766345	-0.853379	0.005951	0.013510	0.521082
3774	0.045838	-0.316279	10.108559	-0.199767	0.019610	0.194282	0.059446	0.511547	-0.762346	-0.855348	0.009200	0.011215	0.517851
3775	0.441944	-0.503100	9.418325	0.081028	0.039914	0.110799	0.060233	0.512467	-0.763901	-0.856512	0.007398	0.011536	0.515945
3776	0.538190	-0.474888	9.169980	0.212487	0.061951	0.081904	0.063639	0.510799	-0.764962	-0.857364	0.003128	0.012799	0.514542
3777	1.141685	-0.631187	9.545479	0.126866	0.100324	0.090666	0.066798	0.505226	-0.765765	-0.858320	-0.000022	0.012583	0.512960
3778	0.823444	-0.627117	9.513762	0.078057	0.081886	0.066440	0.069425	0.502889	-0.767207	-0.858994	-0.002196	0.012123	0.511838
3779	0.015883	-0.118191	9.659785	-0.083205	0.033136	0.060104	0.070756	0.497335	-0.768124	-0.859614	-0.001019	0.010908	0.510826
3780	-0.347660	0.300494	9.892701	-0.137566	0.028420	0.050570	0.070994	0.503402	-0.768123	-0.860110	0.001056	0.009159	0.510025
3781	-0.015782	0.500979	10.637927	-0.086372	0.079578	0.021212	0.074345	0.511484	-0.765435	-0.860333	0.001767	0.007094	0.509680
3782	0.234862	0.526383	10.885461	0.111847	0.074256	-0.007303	0.075912	0.509726	-0.764157	-0.860242	-0.000926	0.007101	0.509835
3783	0.132734	0.682570	10.185787	0.141288	0.044168	-0.007111	0.074632	0.505271	-0.765956	-0.860166	-0.003806	0.007979	0.509938
3784	-0.037459	0.958990	9.508768	0.035406	-0.007887	0.042257	0.074922	0.503068	-0.770091	-0.860569	-0.004339	0.008624	0.509243
3785	-0.124407	0.979326	9.174589	0.123790	-0.029511	0.122107	0.074938	0.499824	-0.770738	-0.861786	-0.006202	0.010605	0.507123
3786	-0.104135	0.785702	9.527319	0.302003	-0.051116	0.185806	0.075498	0.491576	-0.772167	-0.863575	-0.010860	0.014717	0.503888
3787	-0.036361	0.738607	9.786531	0.331828	-0.056557	0.193350	0.074531	0.479117	-0.778233	-0.865401	-0.016054	0.019277	0.500452
3788	-0.055641	0.736056	9.755111	0.343775	-0.052814	0.222937	0.076284	0.468409	-0.781480	-0.867446	-0.021400	0.023848	0.496498
3789	-0.239259	0.819769	9.718566	0.350268	-0.036273	0.264464	0.075999	0.448790	-0.787942	-0.869859	-0.027106	0.028250	0.491744
3790	-0.258795	0.877899	9.844019	0.348093	0.000371	0.304076	0.077115	0.434981	-0.791830	-0.872596	-0.033005	0.031976	0.486276
3791	0.020731	0.915587	10.149604	0.302329	0.038809	0.337014	0.080426	0.425478	-0.794185	-0.875647	-0.038574	0.034623	0.480162
3792	0.035284	0.909433	10.452101	0.161978	0.085339	0.373144	0.086614	0.415132	-0.796822	-0.879104	-0.041985	0.035116	0.473477
3793	0.427875	0.974316	10.202234	0.097730	0.111910	0.396788	0.090430	0.407935	-0.797372	-0.882810	-0.044603	0.034567	0.466328
3794	0.709546	1.030575	9.605557	0.049124	0.084597	0.425209	0.097639	0.400435	-0.797433	-0.886728	-0.045981	0.034055	0.458738
3795	0.381478	1.088804	9.939365	-0.079355	0.068131	0.502087	0.104172	0.398745	-0.797228	-0.891392	-0.044952	0.032760	0.449807
3796	0.164607	1.087487	10.383794	-0.124909	0.066236	0.520304	0.110034	0.399911	-0.795466	-0.896148	-0.042998	0.031067	0.440573
3797	0.109447	1.003669	9.825215	-0.028269	0.088165	0.464471	0.117213	0.397959	-0.793717	-0.900266	-0.043073	0.029813	0.432177
3798	0.435912	1.261131	8.943732	-0.029713	0.077124	0.390660	0.122568	0.396288	-0.792986	-0.903658	-0.042993	0.028648	0.425127
3799	0.550689	0.958971	9.161401	-0.043136	0.081591	0.357378	0.129096	0.394608	-0.791748	-0.906743	-0.042791	0.027312	0.418616
3800	0.223660	0.800948	9.573798	-0.016271	0.076867	0.316904	0.134453	0.391461	-0.790243	-0.909408	-0.042990	0.026196	0.412848
3801	0.011295	0.869675	10.096064	-0.058250	0.089342	0.235440	0.137331	0.389275	-0.789750	-0.911425	-0.042622	0.024487	0.408519
3802	-0.259199	0.959371	9.749142	0.016635	0.054513	0.169414	0.142297	0.387604	-0.789403	-0.912790	-0.043314	0.023917	0.405421
3803	-0.337793	1.246306	9.279558	0.027408	0.014194	0.112300	0.143869	0.386238	-0.789416	-0.913669	-0.043978	0.024150	0.403351
3804	-0.226888	1.236290	9.100424	0.100896	-0.051480	0.120164	0.142844	0.382595	-0.790701	-0.914490	-0.045376	0.026154	0.401204
3805	-0.235982	1.131314	9.362908	0.223418	-0.078732	0.142054	0.141461	0.372466	-0.793535	-0.915357	-0.048882	0.029672	0.398563
3806	-0.066886	1.070054	9.642072	0.234321	-0.076952	0.117195	0.140466	0.362872	-0.796372	-0.915972	-0.052516	0.033207	0.396402
3807	0.025119	1.001766	10.021233	0.175318	-0.064326	0.081809	0.138153	0.353721	-0.796874	-0.916369	-0.055284	0.036004	0.394860
3808	0.107763	0.870617	10.315412	0.109347	-0.048058	0.042694	0.138576	0.347496	-0.798430	-0.916516	-0.056905	0.037940	0.394108
3809	0.402338	0.770007	10.271142	0.036497	-0.022667	-0.022299	0.135608	0.342373	-0.801507	-0.916266	-0.057493	0.038755	0.394524
3810	0.296500	0.721773	10.298283	-0.073370	0.000846	-0.066270	0.135082	0.342654	-0.800986	-0.915791	-0.056234	0.038229	0.395858
3811	0.498524	0.812802	10.066208	-0.109787	0.073825	-0.122858	0.136100	0.347916	-0.799701	-0.914981	-0.054933	0.036005	0.398116
3812	0.710369	0.849574	9.439800	-0.008113	0.112291	-0.164842	0.137392	0.349669	-0.798290	-0.913711	-0.055824	0.033850	0.401085
3813	0.744414	0.779214	9.247101	-0.011763	0.136091	-0.155661	0.141163	0.351264	-0.796383	-0.912552	-0.056790	0.031257	0.403790
3814	0.700972	0.791287	9.285271	-0.015333	0.120564	-0.146429	0.145464	0.351900	-0.795384	-0.911422	-0.057601	0.028911	0.406395
3815	0.358422	0.843919	9.398030	0.039023	0.101351	-0.155370	0.146764	0.352967	-0.795136	-0.910161	-0.059168	0.027382	0.409092
3816	0.050948	0.649066	10.285370	0.093781	0.073866	-0.160601	0.150810	0.352657	-0.794652	-0.908734	-0.061593	0.026760	0.411938
3817	-0.280853	0.481475	10.716792	0.061097	0.072740	-0.197690	0.152651	0.350736	-0.795829	-0.907058	-0.063306	0.025859	0.415414
3818	-0.318046	1.171195	9.816374	-0.116077	0.119119	-0.241136	0.153800	0.355594	-0.794287	-0.905214	-0.062339	0.022573	0.419752
3819	0.624948	1.596552	9.833540	-0.110219	0.080021	-0.220727	0.154944	0.362873	-0.793518	-0.903521	-0.061012	0.020099	0.423702
3820	0.219834	1.614521	9.695590	-0.115139	-0.004888	-0.165262	0.154653	0.368022	-0.791448	-0.902221	-0.058980	0.019155	0.426793
3821	-0.458264	2.246493	9.165240	-0.221625	-0.054178	-0.075332	0.153451	0.373711	-0.790403	-0.901803	-0.054496	0.018340	0.428305
3822	-0.404952	2.194163	9.309027	-0.047190	-0.092178	0.003136	0.152512	0.380199	-0.790134	-0.901813	-0.052877	0.019747	0.428424
3823	-0.075493	1.873912	9.739678	0.253975	-0.102718	0.037925	0.149279	0.373480	-0.791273	-0.901806	-0.056580	0.024009	0.427748
3824	0.281574	1.811833	9.670129	0.304757	-0.102596	0.041891	0.146725	0.362551	-0.794485	-0.901720	-0.061201	0.028659	0.427007
3825	0.218924	1.796516	9.448494	0.223940	-0.080697	0.059907	0.143380	0.352449	-0.796787	-0.901887	-0.064559	0.032316	0.425896
3826	0.064747	1.766791	9.288214	0.253303	-0.022117	0.086726	0.142897	0.343808	-0.798208	-0.902242	-0.068905	0.035129	0.424238
3827	-0.103413	1.651788	9.525069	0.274145	0.047375	0.107947	0.142554	0.332469	-0.799501	-0.902781	-0.074241	0.036963	0.422028
3828	-0.191224	1.368499	9.750713	0.275712	0.103182	0.142946	0.147831	0.319717	-0.800840	-0.903605	-0.080006	0.037784	0.419130
3829	-0.442246	1.435539	9.802119	0.169383	0.124135	0.177432	0.150867	0.309175	-0.799578	-0.904885	-0.084030	0.037430	0.415598
3830	-0.320665	1.721893	9.749660	0.026205	0.143279	0.208970	0.157661	0.305876	-0.798085	-0.906638	-0.085562	0.035552	0.411610
3831	-0.003283	1.887689	9.505308	0.008563	0.171646	0.204229	0.162246	0.300841	-0.797349	-0.908397	-0.087046	0.033037	0.407610
3832	0.213440	1.922902	9.123764	-0.070723	0.195470	0.238872	0.169813	0.299696	-0.795473	-0.910544	-0.087220	0.029470	0.403032
3833	0.271612	1.858207	9.166606	-0.195570	0.180879	0.302870	0.177624	0.300858	-0.791920	-0.913389	-0.084994	0.025328	0.397310
3834	-0.059879	1.644059	10.053451	-0.416357	0.171544	0.366356	0.185023	0.306348	-0.787587	-0.917004	-0.078588	0.019652	0.390566
3835	-1.063491	0.801442	10.466737	-0.627648	0.165634	0.363446	0.191985	0.322510	-0.782212	-0.920783	-0.068257	0.012453	0.383855
3836	-0.914778	0.950056	10.220569	-0.788077	0.205497	0.277667	0.198291	0.338686	-0.776058	-0.923870	-0.055275	0.003142	0.378680
3837	0.152897	0.510476	10.502812	-0.587137	0.196477	0.188315	0.207706	0.358223	-0.767603	-0.925876	-0.045903	-0.004566	0.375000
3838	-0.171171	-0.296616	10.356448	-0.377843	0.081381	0.141591	0.214414	0.371160	-0.761195	-0.927216	-0.039562	-0.008633	0.372332
3839	-0.387842	0.111108	9.409594	-0.271128	-0.009959	0.099802	0.215520	0.384137	-0.757196	-0.928159	-0.034422	-0.010232	0.370448
3840	-0.993711	1.262052	8.637557	-0.253701	-0.065697	0.102675	0.215745	0.389025	-0.753709	-0.929058	-0.029280	-0.010679	0.368618
3841	-1.045166	0.935366	8.814924	-0.027088	-0.084574	0.139857	0.214699	0.389308	-0.753572	-0.930115	-0.028200	-0.009098	0.366071
3842	-1.287245	0.667810	9.509824	0.255152	-0.098977	0.141304	0.212514	0.382570	-0.755365	-0.930948	-0.032282	-0.005164	0.363684
3843	-1.303561	0.597086	10.646460	0.316970	-0.062474	0.127706	0.211273	0.370139	-0.758976	-0.931650	-0.037802	-0.001539	0.361382
3844	-1.138839	0.436813	10.818577	0.445626	-0.065244	0.058234	0.208597	0.354777	-0.760511	-0.931630	-0.045667	0.003089	0.360514
3845	-1.467976	0.715958	11.030653	0.262653	-0.054788	-0.041487	0.206701	0.342625	-0.763858	-0.931063	-0.050242	0.005981	0.361332
3846	-0.422036	0.749012	10.239151	0.146005	-0.044869	-0.127874	0.206472	0.335067	-0.764634	-0.929943	-0.052685	0.007887	0.363823
3847	0.715172	0.849239	9.339025	0.277046	-0.025306	-0.129959	0.203893	0.329677	-0.766940	-0.928674	-0.057716	0.010277	0.366233
3848	1.399717	0.843593	8.697231	0.277449	0.039791	-0.106028	0.202890	0.319029	-0.767324	-0.927513	-0.063214	0.011596	0.368225
3849	0.580840	0.688599	8.874645	0.101122	0.079778	-0.066402	0.207332	0.316163	-0.765682	-0.926905	-0.065672	0.010888	0.369346
3850	-0.917036	0.379962	9.542847	-0.132476	0.145066	-0.062200	0.208759	0.317503	-0.764919	-0.926581	-0.064333	0.007288	0.370481
3851	-1.432800	0.376062	10.109269	-0.221763	0.193087	-0.142122	0.215643	0.321915	-0.761098	-0.925817	-0.061625	0.001931	0.372910
3852	-0.256291	0.385288	10.715672	0.000124	0.181334	-0.236923	0.221099	0.325923	-0.758816	-0.923987	-0.063021	-0.001569	0.377192
3853	0.201507	0.415848	10.240297	0.308664	0.098486	-0.283201	0.223712	0.323214	-0.757030	-0.921424	-0.069339	-0.001350	0.382318
3854	-0.144457	1.135211	9.042167	0.132533	0.075548	-0.261942	0.224760	0.323195	-0.757814	-0.919175	-0.072382	-0.001945	0.387136
3855	-0.547525	1.758582	9.354396	-0.262565	0.065235	-0.167073	0.226560	0.328852	-0.756534	-0.918239	-0.067950	-0.005332	0.390117
3856	-0.852403	1.023091	10.435809	-0.139849	-0.025059	-0.093392	0.227198	0.331017	-0.755118	-0.917661	-0.065207	-0.005944	0.391933
3857	-1.059912	1.040080	9.896425	0.115293	-0.116077	-0.058737	0.225109	0.331577	-0.755489	-0.917056	-0.066309	-0.002919	0.393195
3858	-0.619201	1.615995	9.207705	0.044060	-0.117682	0.011042	0.220167	0.328380	-0.757000	-0.917031	-0.066222	-0.000251	0.393279
3859	-0.198397	1.343391	9.447846	0.057626	-0.099166	0.083094	0.218587	0.331637	-0.756728	-0.917602	-0.066428	0.002214	0.391904
3860	-0.182006	0.965718	10.153215	0.111419	-0.078816	0.177481	0.216396	0.325447	-0.757746	-0.918762	-0.067875	0.004921	0.388903
3861	-0.162893	1.001813	10.144299	0.002678	-0.047820	0.191648	0.218898	0.319487	-0.757510	-0.920235	-0.067437	0.006177	0.385462
3862	-0.546222	1.497521	9.696402	-0.122672	-0.003971	0.243516	0.217587	0.318975	-0.756209	-0.922218	-0.065148	0.005780	0.381099
3863	-0.724498	1.462649	9.451810	-0.186676	0.077493	0.323356	0.221503	0.320273	-0.756885	-0.924904	-0.062194	0.003435	0.375063
3864	-0.680973	1.439031	9.555101	-0.241210	0.146038	0.346970	0.229037	0.324816	-0.752683	-0.927706	-0.058834	-0.000493	0.368646
3865	-0.566854	1.271224	9.664230	-0.295037	0.156872	0.315314	0.236565	0.329371	-0.747318	-0.930332	-0.054488	-0.005130	0.362611
3866	-0.299465	1.309923	9.568853	-0.258010	0.120339	0.290649	0.241893	0.332306	-0.744648	-0.932590	-0.050625	-0.008771	0.357263
3867	-0.603476	1.367256	9.626829	-0.269830	0.054599	0.339589	0.245642	0.336355	-0.740157	-0.935239	-0.046046	-0.011285	0.350828
3868	-1.105058	1.431440	10.395971	-0.300812	-0.000242	0.401319	0.250698	0.341187	-0.736838	-0.938169	-0.040546	-0.012868	0.343555
3869	-1.130114	1.680785	11.565819	-0.314629	-0.011279	0.413237	0.253014	0.347656	-0.734788	-0.941209	-0.034750	-0.014411	0.335724
3870	-0.836776	1.298318	10.708657	-0.003352	-0.027443	0.353968	0.255362	0.347365	-0.734291	-0.943527	-0.034644	-0.013527	0.329203
3871	-0.100857	1.092025	9.051569	0.272777	-0.049055	0.274243	0.255785	0.338596	-0.733911	-0.945120	-0.039667	-0.010530	0.324136
3872	0.479977	0.617055	9.117539	0.231335	-0.061874	0.253794	0.257149	0.326417	-0.736380	-0.946528	-0.043732	-0.007515	0.319557
3873	0.220450	-0.050880	9.525817	0.178198	-0.073140	0.189881	0.257076	0.315592	-0.739870	-0.947576	-0.046736	-0.004697	0.316060
3874	-0.231519	0.193488	9.489020	0.084429	-0.064416	0.089691	0.254892	0.304568	-0.738696	-0.948025	-0.047979	-0.002715	0.314546
3875	-0.549031	1.032326	8.739301	-0.085232	-0.013432	0.076711	0.254894	0.305368	-0.739599	-0.948581	-0.046340	-0.002800	0.313111
3876	-0.654600	0.936763	8.996217	-0.040773	0.050618	0.100830	0.255529	0.307806	-0.737925	-0.949108	-0.045932	-0.003765	0.311560
3877	-0.603903	0.443855	9.753098	0.162663	0.059972	0.120320	0.257377	0.302390	-0.737942	-0.949689	-0.049460	-0.003675	0.309243
3878	-0.658064	0.190212	10.185905	0.143586	0.023392	0.136897	0.259755	0.294677	-0.737706	-0.950195	-0.052385	-0.002927	0.307209
3879	-1.092716	-0.145764	10.683617	-0.107833	-0.027328	0.107086	0.260282	0.292386	-0.736937	-0.950958	-0.050176	-0.002897	0.305211
3880	-2.061468	-0.211869	10.911286	-0.311988	-0.081786	0.046112	0.257381	0.299571	-0.736523	-0.951495	-0.043788	-0.003057	0.304517
3881	-2.078210	0.250914	10.471149	-0.265990	-0.081933	-0.045963	0.256686	0.307695	-0.734190	-0.951432	-0.038210	-0.003212	0.305462
3882	-0.720367	0.591950	9.509249	0.081141	-0.023039	-0.143921	0.253674	0.311227	-0.735068	-0.950462	-0.039646	-0.002248	0.308294
3883	0.402079	0.733696	8.095886	-0.029630	-0.011924	-0.144446	0.252377	0.309887	-0.735704	-0.949585	-0.038989	-0.002357	0.311065
3884	0.784281	0.468314	8.359774	-0.344937	-0.023074	-0.094319	0.251271	0.323675	-0.733881	-0.949207	-0.032331	-0.003997	0.312960
3885	-0.087053	1.273524	10.057602	-0.493786	-0.044457	-0.079443	0.250430	0.337456	-0.732577	-0.948981	-0.022661	-0.006283	0.314456
3886	-1.627127	-0.310619	10.625909	-0.443729	-0.010923	-0.096766	0.249316	0.351261	-0.729076	-0.948499	-0.014200	-0.008770	0.316340
3887	-1.181059	0.170581	10.377580	-0.074307	0.022373	-0.135557	0.249004	0.359666	-0.725196	-0.947649	-0.012903	-0.009763	0.318903
3888	0.416688	0.715480	8.388614	0.123817	0.083203	-0.171504	0.248494	0.359379	-0.727516	-0.946461	-0.015789	-0.010454	0.322261
3889	0.345868	0.408216	8.628482	0.060653	0.094167	-0.133070	0.251088	0.362330	-0.726245	-0.945555	-0.017521	-0.011892	0.324772
3890	0.138920	-0.668243	9.141938	-0.173040	0.057249	-0.141542	0.252108	0.364777	-0.723153	-0.944632	-0.014628	-0.014008	0.327506
3891	-0.703263	-0.986369	9.468071	-0.493856	0.056689	-0.165336	0.251540	0.373308	-0.720433	-0.943622	-0.005552	-0.018373	0.330469
3892	-0.426899	-0.248374	10.541968	-0.728380	0.021677	-0.165585	0.252207	0.396559	-0.714618	-0.942479	0.008071	-0.023473	0.333343
3893	-0.846718	-0.674316	10.752912	-0.209881	-0.074696	-0.156347	0.250305	0.411721	-0.711239	-0.941420	0.012679	-0.023462	0.336181
3894	-1.282035	0.117890	10.505519	0.205707	-0.134451	-0.098829	0.243231	0.419344	-0.712212	-0.940825	0.009716	-0.019384	0.338199
3895	-1.303659	0.595238	10.106347	0.165524	-0.157891	0.032035	0.239356	0.412878	-0.715670	-0.941122	0.007651	-0.015363	0.337631
3896	-1.345810	0.332931	10.109476	-0.017910	-0.161365	0.186169	0.236001	0.405207	-0.717712	-0.942398	0.008982	-0.012336	0.334144
3897	-1.150602	-0.156909	10.272455	-0.006696	-0.201182	0.333980	0.233413	0.402245	-0.720146	-0.944649	0.010303	-0.008763	0.327805
3898	-1.073480	-0.136192	10.657526	0.007593	-0.246447	0.503932	0.230832	0.398198	-0.723097	-0.947923	0.011647	-0.004022	0.318261
3899	-0.800463	0.223435	10.134633	0.081386	-0.304464	0.626217	0.227477	0.390392	-0.725139	-0.951860	0.011869	0.001969	0.306298
3900	-0.752641	0.294765	9.860037	0.048570	-0.323355	0.747903	0.223113	0.378244	-0.730920	-0.956301	0.012911	0.008381	0.291977
3901	-0.472325	0.150811	9.812626	0.107811	-0.271074	0.779519	0.221465	0.366918	-0.732332	-0.960706	0.012379	0.013813	0.276946
3902	-0.269247	0.028503	9.808005	0.187123	-0.208948	0.726311	0.219971	0.354474	-0.737491	-0.964591	0.010094	0.018818	0.262885
3903	0.198553	-0.002288	9.677518	0.148761	-0.152301	0.705746	0.219256	0.340690	-0.740848	-0.968173	0.008082	0.022208	0.249164
3904	0.681024	-0.057988	9.993289	0.163207	-0.110272	0.676240	0.220900	0.324455	-0.743967	-0.971415	0.005721	0.025179	0.235979
3905	1.331808	-0.032450	10.047728	0.063959	-0.068380	0.624014	0.220411	0.316092	-0.744484	-0.974258	0.004919	0.026601	0.223806
3906	1.152516	0.638499	9.368956	0.153150	-0.022712	0.561606	0.223854	0.305783	-0.746452	-0.976698	0.002282	0.027805	0.212799
3907	1.078588	0.472686	9.466756	0.286899	0.001018	0.499494	0.226396	0.290506	-0.747125	-0.978771	-0.003270	0.028906	0.202880
3908	0.951488	-0.163959	9.802297	-0.011462	0.000501	0.444478	0.229695	0.282232	-0.748059	-0.980526	-0.002847	0.029010	0.194214
3909	0.935493	-0.346563	9.881199	0.025808	0.001346	0.405911	0.231932	0.278291	-0.748466	-0.982068	-0.003300	0.029063	0.186242
3910	0.797747	-0.290273	9.537449	-0.165984	-0.010982	0.309897	0.233508	0.276246	-0.748867	-0.983190	0.000123	0.028811	0.180297
3911	0.243358	-0.300500	9.683355	-0.481947	-0.013481	0.216912	0.233742	0.281785	-0.747704	-0.983910	0.009631	0.027296	0.176305
3912	0.382115	-0.073956	9.719032	-0.426879	0.035705	0.119282	0.234582	0.295579	-0.743186	-0.984219	0.017910	0.025194	0.174235
3913	0.675472	0.080214	9.606314	-0.126878	0.076095	0.039529	0.237424	0.301632	-0.741656	-0.984348	0.020010	0.023208	0.173550
3914	0.603364	0.042173	9.780334	0.023214	0.099215	0.091932	0.238710	0.305003	-0.740374	-0.984706	0.019192	0.021427	0.171836
3915	0.863836	0.018673	9.792038	0.136440	0.066644	0.159016	0.241850	0.302277	-0.739626	-0.985326	0.016174	0.020517	0.168673
3916	0.691153	-0.174577	9.662896	0.241505	-0.010915	0.170747	0.244106	0.293477	-0.740422	-0.985944	0.011461	0.021621	0.165272
3917	0.439148	0.099296	9.695590	0.332234	-0.078425	0.193437	0.244159	0.281324	-0.741719	-0.986595	0.005077	0.024231	0.161297
3918	0.588008	0.219236	9.506631	0.458061	-0.116597	0.208901	0.241371	0.264586	-0.746095	-0.987192	-0.003545	0.028117	0.157000
3919	0.655925	0.138155	9.676555	0.521262	-0.138475	0.205568	0.239114	0.244345	-0.749443	-0.987652	-0.013464	0.032526	0.152658
3920	0.554652	0.145357	9.730919	0.435649	-0.102084	0.183847	0.234623	0.226031	-0.751481	-0.987968	-0.021699	0.036050	0.148827
3921	0.386254	0.080886	9.970881	0.251932	-0.036545	0.175426	0.232982	0.212952	-0.752894	-0.988329	-0.026590	0.037616	0.145205
3922	0.016853	0.200543	10.000318	0.236248	-0.007425	0.154054	0.233284	0.203631	-0.753933	-0.988613	-0.031185	0.038660	0.142045
3923	-0.534026	0.469566	10.195781	0.255252	0.051006	0.157715	0.233840	0.192846	-0.752781	-0.988918	-0.036385	0.038433	0.138711
3924	-0.084269	0.686631	10.092605	0.280038	0.104001	0.111622	0.236744	0.184585	-0.752808	-0.989069	-0.042190	0.037363	0.136256
3925	0.190091	0.772846	9.817930	0.231753	0.105617	0.024633	0.238349	0.174047	-0.752696	-0.989001	-0.047168	0.035850	0.135526
3926	0.082399	0.614560	10.025938	0.098453	0.057807	-0.017498	0.241110	0.167151	-0.751301	-0.988887	-0.049349	0.035086	0.135777
3927	0.398023	0.653758	10.048636	0.050732	-0.004430	-0.049934	0.241904	0.164578	-0.751438	-0.988693	-0.050467	0.035170	0.136756
3928	0.682010	0.744936	9.812528	-0.008122	-0.055797	-0.122129	0.239951	0.165793	-0.753487	-0.988311	-0.050305	0.036257	0.139268
3929	0.831527	0.730524	9.732108	-0.037337	-0.088835	-0.173901	0.237327	0.169864	-0.753981	-0.987789	-0.049504	0.037663	0.142841
3930	0.984540	0.992488	9.564383	-0.060385	-0.087195	-0.253394	0.233790	0.174747	-0.755242	-0.987030	-0.048316	0.039091	0.148020
3931	1.137480	1.268797	9.370453	0.019619	-0.043357	-0.315818	0.232212	0.178000	-0.755486	-0.986017	-0.048878	0.039672	0.154295
3932	1.166790	1.197426	9.588161	-0.023384	0.002099	-0.387167	0.231808	0.182181	-0.755997	-0.984801	-0.048791	0.039310	0.161994
3933	1.075616	1.116310	9.840612	-0.096359	-0.009087	-0.429052	0.232300	0.189063	-0.755094	-0.983454	-0.047253	0.038773	0.170537
3934	0.626969	1.173458	9.928441	-0.061590	0.012857	-0.412319	0.228873	0.197331	-0.754934	-0.982061	-0.046463	0.038052	0.178744
3935	0.358677	1.847922	10.329059	0.017886	0.109022	-0.343819	0.229640	0.202176	-0.755196	-0.980865	-0.047550	0.035673	0.185392
3936	0.737470	2.265102	9.690341	0.117867	0.188565	-0.417265	0.233529	0.206336	-0.752901	-0.979275	-0.050914	0.032147	0.193377
3937	0.441106	1.720599	9.631932	0.088124	0.106318	-0.383126	0.235615	0.206855	-0.752659	-0.977727	-0.053446	0.030058	0.200726
3938	0.509633	1.499031	9.523848	0.046664	0.017085	-0.240135	0.237178	0.207916	-0.752672	-0.976691	-0.054627	0.029789	0.205432
3939	0.573484	1.253985	9.588218	0.068329	-0.030072	-0.105196	0.236129	0.208740	-0.752405	-0.976149	-0.056058	0.030605	0.207495
3940	0.713283	1.259096	9.594395	-0.062948	0.002921	-0.021001	0.237957	0.208986	-0.752677	-0.976111	-0.054909	0.030399	0.208011
3941	0.742517	1.191535	9.519308	-0.219533	0.054814	-0.036635	0.234929	0.214426	-0.751618	-0.976209	-0.051022	0.028469	0.208811
3942	0.652747	0.806709	9.601888	-0.315701	0.077555	-0.027914	0.239072	0.223552	-0.751647	-0.976412	-0.045251	0.025744	0.209547
3943	0.393658	0.549687	9.869509	-0.272021	0.083100	0.001831	0.241504	0.233394	-0.749338	-0.976683	-0.040399	0.023088	0.209584
3944	0.120543	0.711400	10.181277	-0.114502	0.068602	0.007243	0.242641	0.240820	-0.747278	-0.976801	-0.038500	0.021411	0.209570
3945	0.023628	0.817319	10.256269	0.025634	0.057740	-0.004038	0.243937	0.241092	-0.745609	-0.976780	-0.039349	0.020479	0.209604
3946	0.241129	1.196491	9.853152	-0.002402	0.043078	-0.033695	0.246679	0.241463	-0.745889	-0.976632	-0.039551	0.019736	0.210322
3947	0.433897	1.197842	9.432503	-0.061975	0.036656	-0.041358	0.247588	0.241463	-0.744864	-0.976511	-0.038638	0.018833	0.211135
3948	0.333497	1.017112	9.405027	-0.041047	0.032136	-0.024627	0.248228	0.244828	-0.744867	-0.976424	-0.038036	0.018150	0.211709
3949	0.339733	0.734588	9.799587	0.071342	0.037696	-0.029595	0.249401	0.243881	-0.743844	-0.976247	-0.039726	0.017812	0.212242
3950	0.435110	0.961283	9.904472	0.138065	0.047758	-0.058813	0.252025	0.240078	-0.743480	-0.975869	-0.042699	0.017556	0.213419
3951	0.639154	1.144513	9.899344	0.182810	0.015815	-0.073305	0.250208	0.238203	-0.744241	-0.975387	-0.046489	0.018113	0.214779
3952	0.906674	1.149028	9.657065	0.195773	-0.015150	-0.058412	0.251403	0.233463	-0.744769	-0.974900	-0.050317	0.019336	0.216019
3953	0.955140	1.085742	9.414192	0.133130	-0.032438	-0.010704	0.249594	0.228091	-0.744498	-0.974691	-0.052897	0.020737	0.216214
3954	0.859095	1.003673	9.390541	0.051623	-0.015148	-0.000068	0.249488	0.224832	-0.746823	-0.974573	-0.053889	0.021400	0.216437
3955	0.922588	0.851448	9.864274	0.001130	0.008521	-0.004048	0.248838	0.223359	-0.746431	-0.974547	-0.054040	0.021484	0.216509
3956	0.779046	0.638672	10.340027	-0.115610	0.008264	-0.032326	0.249082	0.226203	-0.745012	-0.974457	-0.051885	0.020936	0.217492
3957	0.097205	1.062979	10.291606	-0.108138	0.035610	-0.028686	0.249315	0.231476	-0.743462	-0.974448	-0.050004	0.019999	0.218061
3958	0.245226	1.350544	9.874554	0.174683	0.076300	0.016056	0.251413	0.229560	-0.743867	-0.974299	-0.053784	0.019437	0.217879
3959	0.526303	1.042751	9.755241	0.273618	0.074661	0.030431	0.252752	0.220377	-0.743494	-0.974141	-0.059493	0.019476	0.217097
3960	-0.366193	1.156629	9.806119	0.108371	0.067179	0.085861	0.255642	0.212812	-0.741455	-0.974357	-0.061914	0.018884	0.215497
3961	-0.839279	1.286103	9.952343	-0.093728	0.047876	0.159595	0.257996	0.211974	-0.741603	-0.975162	-0.060307	0.017955	0.212368
3962	-0.645479	1.073681	9.631922	-0.082623	0.017864	0.193867	0.259163	0.213048	-0.740838	-0.976032	-0.058753	0.017634	0.208801
3963	-0.412535	0.751593	9.581572	0.002348	-0.036797	0.213788	0.257601	0.212521	-0.741342	-0.976892	-0.058633	0.018770	0.204677
3964	-0.413426	0.939204	9.569792	0.047626	-0.106145	0.236265	0.256043	0.210378	-0.741588	-0.977691	-0.059091	0.021463	0.200421
3965	-0.326720	0.958840	9.633286	-0.019099	-0.128079	0.261803	0.254238	0.207140	-0.743641	-0.978683	-0.058145	0.024315	0.195470
3966	-0.190896	0.785986	9.660934	-0.120300	-0.130057	0.240081	0.250206	0.204344	-0.744514	-0.979642	-0.055218	0.026809	0.191140
3967	0.035392	0.853826	9.668798	-0.154629	-0.069027	0.161372	0.246023	0.206542	-0.745254	-0.980375	-0.051872	0.027833	0.188147
3968	0.053081	1.190610	9.649683	-0.047652	-0.029714	0.117538	0.246415	0.208413	-0.746548	-0.980808	-0.050815	0.028498	0.186070
3969	0.366108	1.268232	9.653692	-0.007191	-0.046120	0.099319	0.245487	0.210325	-0.745248	-0.981149	-0.050496	0.029556	0.184184
3970	0.457795	1.259450	9.846456	-0.008957	-0.086296	0.115063	0.242374	0.207642	-0.747290	-0.981488	-0.049989	0.031471	0.182186
3971	0.350051	1.108053	9.958545	0.066249	-0.135529	0.140440	0.241215	0.205213	-0.748703	-0.981832	-0.050765	0.034595	0.179533
3972	0.551229	0.869567	9.750646	0.150343	-0.124428	0.140871	0.237326	0.198507	-0.749191	-0.982052	-0.053227	0.037859	0.176940
3973	0.573167	0.811286	9.579606	0.239995	-0.069601	0.093255	0.233456	0.190425	-0.752521	-0.982052	-0.057661	0.040258	0.175009
3974	0.285837	0.917395	9.820850	0.205792	0.036300	0.085516	0.232707	0.181396	-0.752519	-0.982097	-0.061815	0.040503	0.173276
3975	0.048828	1.091260	10.147529	0.144188	0.190439	0.009267	0.235338	0.174767	-0.751510	-0.982088	-0.065319	0.037325	0.172755
3976	0.246993	0.972448	9.761250	0.189438	0.189231	-0.147376	0.241207	0.171635	-0.747943	-0.981426	-0.069861	0.034206	0.175364
3977	-0.002154	0.637233	9.670211	0.240887	0.134290	-0.196859	0.244743	0.166217	-0.746166	-0.980466	-0.075172	0.032164	0.178890
3978	0.427068	0.606232	9.500955	0.207985	0.091297	-0.227395	0.248542	0.161864	-0.745553	-0.979354	-0.079780	0.030911	0.183154
3979	0.636612	0.153315	9.899822	0.048169	-0.000458	-0.299099	0.249069	0.161315	-0.745945	-0.978168	-0.080789	0.030650	0.188999
3980	0.144355	0.263929	10.170423	-0.215142	-0.055926	-0.400047	0.248638	0.171037	-0.745420	-0.976910	-0.076669	0.030417	0.197089
3981	-0.037954	1.064956	9.541454	-0.442654	-0.059083	-0.478756	0.246376	0.183865	-0.746559	-0.975590	-0.067891	0.029101	0.206804
3982	0.281973	1.693583	8.859546	-0.533897	0.004785	-0.523626	0.244072	0.206416	-0.746530	-0.974027	-0.057847	0.026219	0.217343
3983	0.708835	1.655663	8.778984	-0.474599	0.098176	-0.508685	0.243320	0.229648	-0.744189	-0.972323	-0.049149	0.021701	0.227379
3984	1.114508	1.043817	9.724740	-0.399353	0.133157	-0.434492	0.245296	0.255554	-0.741095	-0.970700	-0.042226	0.017004	0.235943
3985	0.541326	0.969463	10.827324	-0.371553	0.085666	-0.367861	0.246126	0.274454	-0.738511	-0.969254	-0.035393	0.013381	0.243135
3986	-0.217891	1.454730	11.062282	-0.339267	-0.001945	-0.284557	0.247257	0.283634	-0.736450	-0.968052	-0.028933	0.011704	0.248800
3987	-0.336690	2.067156	10.119211	-0.303212	-0.036334	-0.190210	0.244588	0.297701	-0.735518	-0.967245	-0.022874	0.010887	0.252577
3988	-0.350308	1.862961	9.511324	-0.130185	-0.041317	-0.082253	0.242727	0.306758	-0.735628	-0.966838	-0.020214	0.011129	0.254346
3989	-0.376264	1.240250	9.641571	0.140671	0.008521	0.002129	0.240379	0.307449	-0.736642	-0.966786	-0.023023	0.011768	0.254277
3990	-0.234212	0.792583	10.207910	0.306835	0.052690	0.060143	0.241073	0.297720	-0.737556	-0.966902	-0.029258	0.012476	0.253159
3991	0.262109	0.840637	9.901166	0.191465	0.026099	0.037471	0.242153	0.288668	-0.737827	-0.966972	-0.033151	0.013051	0.252379
3992	0.208448	0.962393	9.657534	0.023470	-0.037172	0.021946	0.241513	0.285571	-0.738081	-0.967026	-0.033460	0.014041	0.252081
3993	-0.074241	1.088696	9.469437	-0.095914	-0.059212	0.041664	0.239419	0.288415	-0.739225	-0.967273	-0.031388	0.014825	0.251351
3994	-0.178160	1.143871	9.483644	-0.116971	-0.077520	0.045271	0.238506	0.290031	-0.740508	-0.967509	-0.028771	0.015904	0.250689
3995	-0.072434	1.221436	9.591334	-0.185155	-0.026443	0.030079	0.236653	0.295190	-0.739329	-0.967744	-0.025185	0.015592	0.250190
3996	0.271925	1.306857	9.746970	-0.039817	0.017614	0.026140	0.236769	0.298564	-0.738941	-0.967861	-0.024543	0.015203	0.249821
3997	0.239968	1.431408	9.604396	0.026322	0.048824	0.048571	0.237282	0.298041	-0.736751	-0.968096	-0.025477	0.014524	0.248858
3998	0.143833	1.368602	9.585815	-0.016152	0.032442	0.099140	0.238596	0.297206	-0.737794	-0.968574	-0.025346	0.014004	0.247033
3999	0.135215	1.165164	9.899732	0.041467	0.017958	0.140067	0.241476	0.295553	-0.738076	-0.969235	-0.026442	0.014057	0.244307
4000	0.019852	1.111270	10.387577	0.167601	0.029034	0.149910	0.243066	0.289330	-0.738092	-0.969854	-0.029841	0.014529	0.241415
4001	-0.201961	1.120774	10.481655	0.136331	-0.000337	0.129483	0.242303	0.283406	-0.737830	-0.970378	-0.032720	0.015388	0.238872
4002	-0.130796	0.845837	10.243227	0.063183	-0.039758	0.103352	0.242846	0.279478	-0.738869	-0.970797	-0.033775	0.016665	0.236927
4003	0.070108	0.662473	9.973687	0.179079	-0.100884	0.078212	0.239215	0.274649	-0.740263	-0.970989	-0.037016	0.019631	0.235427
4004	0.239479	0.517310	9.637179	0.228228	-0.124578	0.065595	0.237709	0.263569	-0.744000	-0.971048	-0.040887	0.023309	0.234204
4005	0.480492	0.521952	9.447463	0.189595	-0.086179	0.068120	0.234349	0.255772	-0.745139	-0.971146	-0.044363	0.026039	0.232873
4006	0.576616	0.584553	9.406031	0.102090	-0.022320	0.052813	0.233711	0.253474	-0.746297	-0.971263	-0.046266	0.027132	0.231887
4007	0.195502	0.647700	9.801823	0.006955	0.050529	0.021740	0.234498	0.251048	-0.745271	-0.971369	-0.046816	0.026317	0.231426
4008	0.074225	0.806427	9.855725	0.069730	0.116176	-0.059271	0.237899	0.251266	-0.746589	-0.971060	-0.048790	0.024465	0.232516
4009	0.300008	0.961683	9.396737	0.220608	0.090684	-0.111989	0.240261	0.245592	-0.744803	-0.970339	-0.053726	0.023728	0.234504
4010	0.400929	1.021214	9.158475	0.276348	0.025041	-0.085760	0.242123	0.237203	-0.745338	-0.969607	-0.059297	0.024584	0.236098
4011	0.423906	1.267248	9.332567	0.128918	-0.000627	-0.051410	0.240698	0.233850	-0.745070	-0.969190	-0.061984	0.025270	0.237043
4012	0.085428	1.491794	9.764626	-0.136202	0.020906	-0.065736	0.243036	0.235589	-0.743926	-0.969022	-0.059527	0.024277	0.238461
4013	-0.376818	1.394893	10.541477	-0.211915	0.059030	-0.086504	0.242742	0.243956	-0.743791	-0.968864	-0.055917	0.022122	0.240181
4014	-0.424167	1.211947	10.538469	-0.123860	0.090069	-0.134090	0.243493	0.250707	-0.742245	-0.968362	-0.054059	0.019770	0.242820
4015	-0.247977	1.142884	9.939050	-0.001275	0.062810	-0.150945	0.246092	0.253782	-0.742135	-0.967635	-0.054573	0.018453	0.245689
4016	-0.095809	1.070111	9.675407	-0.025859	0.028115	-0.142697	0.247243	0.257162	-0.739948	-0.966946	-0.054313	0.017763	0.248497
4017	-0.042396	0.977759	9.372163	-0.033049	0.004415	-0.126074	0.247367	0.258512	-0.739690	-0.966339	-0.053905	0.017437	0.250957
4018	0.044087	1.035118	9.210549	0.013536	0.013784	-0.065862	0.247363	0.259592	-0.739689	-0.965974	-0.054308	0.017305	0.252281
4019	0.126363	0.983519	9.551447	0.014181	0.032145	-0.028047	0.247107	0.259317	-0.740462	-0.965814	-0.054906	0.016790	0.252798
4020	0.126848	0.893097	9.843030	0.105126	0.032286	-0.002668	0.248155	0.257959	-0.740213	-0.965666	-0.057149	0.016835	0.252865
4021	-0.005055	0.758994	10.101560	0.162434	-0.007958	-0.023543	0.249736	0.254166	-0.740098	-0.965340	-0.060373	0.017847	0.253288
4022	-0.089464	0.752935	9.786237	0.081993	-0.030017	-0.042374	0.248313	0.250942	-0.740346	-0.964986	-0.061868	0.018930	0.254197
4023	0.107465	0.896457	9.430031	0.004770	0.004675	-0.046505	0.247928	0.250396	-0.741376	-0.964734	-0.062087	0.018865	0.255104
4024	0.000859	1.017179	9.617958	-0.082867	0.039295	-0.041478	0.247011	0.250682	-0.740852	-0.964608	-0.060752	0.017772	0.255979
4025	-0.028398	1.107872	10.125438	-0.126471	0.088536	-0.051015	0.247514	0.254463	-0.739822	-0.964517	-0.058852	0.015410	0.256916
4026	-0.105502	1.097961	10.086173	-0.045604	0.077560	-0.085661	0.249836	0.260382	-0.738805	-0.964119	-0.058445	0.013719	0.258594
4027	-0.419239	1.156333	9.750411	-0.008936	0.028218	-0.089101	0.251791	0.260368	-0.738046	-0.963665	-0.058509	0.013065	0.260299
4028	-0.422375	1.310356	9.766944	-0.027607	0.008153	-0.065177	0.251775	0.262809	-0.736753	-0.963334	-0.058085	0.012827	0.261629
4029	-0.271138	1.442774	9.707803	-0.051533	0.006383	-0.043146	0.251650	0.264405	-0.739076	-0.963158	-0.057222	0.012412	0.262484
4030	-0.444615	1.431083	9.907651	-0.058760	0.017373	-0.015521	0.251509	0.265901	-0.738041	-0.963124	-0.056234	0.011890	0.262846
4031	-0.487265	1.277281	9.981909	-0.025708	0.024786	0.016018	0.252280	0.267524	-0.736755	-0.963232	-0.055973	0.011304	0.262534
4032	-0.424751	1.305769	9.834068	0.009122	0.046803	0.025392	0.253192	0.267384	-0.736246	-0.963344	-0.056437	0.010617	0.262050
4033	-0.400785	1.334606	9.810692	0.003867	0.032180	0.025388	0.253724	0.266019	-0.737284	-0.963466	-0.056801	0.010042	0.261544
4034	-0.367008	1.335184	9.959839	0.034401	0.015803	0.044025	0.253462	0.264953	-0.736249	-0.963642	-0.057586	0.010105	0.260722
4035	-0.072465	1.239197	9.860426	0.084247	0.006796	0.055383	0.253736	0.262246	-0.736898	-0.963819	-0.059369	0.010474	0.259649
4036	0.221670	1.219378	9.522038	0.094597	0.036130	0.059098	0.255315	0.258992	-0.736783	-0.964000	-0.061417	0.010477	0.258500
4037	0.241331	1.137403	9.458663	0.015944	0.057951	0.045751	0.256366	0.256824	-0.736535	-0.964215	-0.062139	0.009528	0.257562
4038	0.202833	1.125607	9.549353	-0.066271	0.079768	0.039762	0.258059	0.257752	-0.736289	-0.964493	-0.061313	0.007836	0.256772
4039	0.121313	1.036850	9.672167	-0.111574	0.121690	0.021009	0.261443	0.258002	-0.734509	-0.964740	-0.059888	0.004997	0.256251
4040	-0.042560	1.032315	9.848202	-0.143941	0.145380	0.020801	0.265335	0.263363	-0.733505	-0.965003	-0.057903	0.001618	0.255763
4041	-0.215794	0.959705	9.821564	-0.135857	0.147141	0.000532	0.269216	0.267005	-0.729144	-0.965150	-0.056122	-0.001851	0.255601
4042	-0.364770	0.853297	9.746670	-0.141230	0.139843	0.015283	0.272980	0.270487	-0.727365	-0.965351	-0.054161	-0.005117	0.255223
4043	-0.388214	0.708516	9.634003	-0.142627	0.132453	-0.016084	0.276741	0.275048	-0.725715	-0.965394	-0.052151	-0.008358	0.255390
4044	-0.537248	0.616740	9.616922	-0.149288	0.126860	-0.047488	0.279835	0.280713	-0.722251	-0.965254	-0.049959	-0.011480	0.256236
4045	-0.644146	0.805320	9.949821	-0.147304	0.090221	-0.065897	0.282676	0.286633	-0.720463	-0.965030	-0.047618	-0.013991	0.257399
4046	-0.857550	1.074582	10.018817	-0.051329	0.057445	-0.045078	0.284490	0.289453	-0.719702	-0.964808	-0.046961	-0.015268	0.258279
4047	-0.907413	1.412880	9.778257	0.204008	0.044941	-0.045627	0.285020	0.287289	-0.719707	-0.964349	-0.051209	-0.015086	0.259193
4048	-0.681964	1.650947	9.615673	0.361068	0.052556	-0.012543	0.284795	0.278117	-0.719968	-0.963852	-0.058490	-0.014102	0.259557
