# Supplementary material for: Identification of Haptic Based Guiding Using Hard Reins
Source: PLoS One. 2015 Jul 22;10(7):e0132020. doi: 10.1371/journal.pone.0132020 (PMC4511788; doi:10.1371/journal.pone.0132020)
Supplement: S1 File — (ZIP) [file pone.0132020.s001.zip › MotionData1/Subject2/T11/sync11.txt]

// Start Time: 0
// Sample rate: 25.0Hz
// Scenario: 4.9
// Firmware Version: 2.6.1
Counter	Acc_X	Acc_Y	Acc_Z	Gyr_X	Gyr_Y	Gyr_Z	Mag_X	Mag_Y	Mag_Z	Quat_w	Quat_x	Quat_y	Quat_z
3448	-0.307568	2.961764	9.344548	0.021657	0.025449	0.072333	-0.472667	-0.259780	-0.906007	-0.945988	-0.144448	-0.047673	-0.286302
3449	-0.394835	2.965036	9.356288	0.018845	0.011983	0.040430	-0.473463	-0.260318	-0.906150	-0.945646	-0.144691	-0.047904	-0.287268
3450	-0.107083	3.101327	9.253366	0.128991	0.024766	0.029298	-0.473993	-0.261214	-0.903210	-0.945024	-0.146944	-0.048813	-0.288018
3451	-0.185861	3.221308	9.620727	-0.001282	0.004487	0.049981	-0.475184	-0.262864	-0.903384	-0.944689	-0.146871	-0.048751	-0.289162
3452	-0.429630	2.745924	9.231708	-0.011245	0.006754	-0.046318	-0.474394	-0.260002	-0.906802	-0.944930	-0.146503	-0.048733	-0.288565
3453	-0.124957	3.275781	9.299643	-0.007870	-0.003098	-0.041157	-0.473866	-0.258919	-0.905697	-0.945148	-0.146258	-0.048760	-0.287971
3454	-0.367126	3.038365	9.385469	0.030062	-0.008774	0.020873	-0.474393	-0.260642	-0.903322	-0.944894	-0.146826	-0.048490	-0.288559
3455	-0.271520	3.098353	9.344624	0.000377	-0.015253	-0.014648	-0.474657	-0.261503	-0.902134	-0.944947	-0.146831	-0.048263	-0.288420
3456	-0.304386	3.044353	9.339209	0.002015	-0.010083	-0.007527	-0.474262	-0.259945	-0.903301	-0.944941	-0.146849	-0.047889	-0.288494
3457	-0.325705	3.019692	9.338740	-0.011697	-0.025502	-0.035954	-0.475323	-0.261081	-0.901575	-0.945162	-0.146662	-0.047467	-0.287933
3458	-0.254575	2.977289	9.341243	0.021547	-0.027872	-0.000515	-0.476385	-0.261303	-0.903051	-0.945074	-0.147158	-0.046849	-0.288069
3459	-0.153827	3.017949	9.271817	0.002428	-0.018546	-0.024408	-0.475851	-0.261863	-0.903613	-0.945181	-0.147207	-0.046604	-0.287733
3460	-0.158917	3.044568	9.362927	0.021186	-0.012259	0.015473	-0.476518	-0.261151	-0.903448	-0.944987	-0.147621	-0.046232	-0.288218
3461	-0.183596	3.053821	9.280261	0.001410	0.001752	0.017275	-0.477711	-0.262262	-0.902662	-0.944838	-0.147574	-0.046240	-0.288730
3462	-0.204472	3.148124	9.404075	-0.000663	-0.004646	0.059661	-0.477176	-0.263403	-0.902301	-0.944444	-0.147571	-0.045756	-0.290094
3463	-0.280720	3.069054	9.315679	-0.006767	0.014939	0.056253	-0.478240	-0.263242	-0.902149	-0.944078	-0.147332	-0.045855	-0.291388
3464	-0.333810	3.058381	9.318944	-0.019538	0.010968	-0.039281	-0.479305	-0.262469	-0.904266	-0.944299	-0.146792	-0.045847	-0.290946
3465	-0.315004	3.082994	9.290451	0.021105	-0.002508	0.088064	-0.479303	-0.263309	-0.904293	-0.943680	-0.147209	-0.045697	-0.292761
3466	-0.345220	3.029050	9.357327	-0.009704	-0.003174	-0.039337	-0.479835	-0.263194	-0.902667	-0.943886	-0.146938	-0.045479	-0.292267
3467	-0.305222	3.083174	9.319634	0.009616	-0.014960	-0.023449	-0.478369	-0.264633	-0.902461	-0.943964	-0.147107	-0.045364	-0.291949
3468	-0.239616	3.074655	9.321712	0.001999	-0.011084	-0.074739	-0.478505	-0.263504	-0.902693	-0.944349	-0.147070	-0.045169	-0.290750
3469	-0.191439	3.090095	9.327888	0.010362	-0.005400	-0.049933	-0.476114	-0.262989	-0.903108	-0.944568	-0.147175	-0.045320	-0.289959
3470	-0.261584	3.083967	9.330595	0.007123	0.001098	-0.062263	-0.475582	-0.262980	-0.904056	-0.944853	-0.147176	-0.045348	-0.289025
3471	-0.256208	3.059792	9.345385	0.013885	-0.001906	-0.046349	-0.474248	-0.264352	-0.906674	-0.945037	-0.147330	-0.045579	-0.288307
3472	-0.271239	3.078935	9.311081	0.013197	-0.003437	-0.020719	-0.472654	-0.264114	-0.906415	-0.945067	-0.147508	-0.045434	-0.288140
3473	-0.242136	3.079464	9.321598	0.007469	0.007724	-0.006527	-0.473451	-0.264071	-0.907482	-0.945032	-0.147523	-0.045697	-0.288208
3474	-0.299455	3.049304	9.397092	0.002272	0.006097	-0.014498	-0.474645	-0.265268	-0.902928	-0.945049	-0.147446	-0.045652	-0.288199
3475	-0.217628	3.060486	9.288795	-0.005822	-0.005423	0.017214	-0.473188	-0.263606	-0.903565	-0.944928	-0.147306	-0.045522	-0.288688
3476	-0.241381	3.045497	9.345947	0.012317	0.005484	0.013809	-0.473051	-0.265186	-0.902002	-0.944752	-0.147448	-0.045440	-0.289201
3477	-0.318002	2.985840	9.262207	0.018168	-0.001150	-0.003876	-0.473055	-0.263789	-0.901822	-0.944679	-0.147714	-0.045596	-0.289282
3478	-0.276586	3.117686	9.397277	0.016786	0.016955	-0.017043	-0.473856	-0.262657	-0.901507	-0.944658	-0.147846	-0.045847	-0.289241
3479	-0.249368	3.074476	9.302157	-0.005326	0.000351	-0.000423	-0.472784	-0.265311	-0.902951	-0.944633	-0.147664	-0.045890	-0.289411
3480	-0.249083	3.064775	9.331123	0.008669	0.011552	-0.017106	-0.473447	-0.266002	-0.902696	-0.944641	-0.147673	-0.045992	-0.289363
3481	-0.251263	3.052598	9.331148	-0.011773	0.000108	-0.028735	-0.471461	-0.263387	-0.902636	-0.944798	-0.147344	-0.046079	-0.289004
3482	-0.223076	3.094374	9.312442	-0.011288	0.013843	-0.044566	-0.471325	-0.264227	-0.902799	-0.945022	-0.146938	-0.046189	-0.288459
3483	-0.268428	3.059567	9.311313	-0.004733	0.006214	-0.021597	-0.470667	-0.262288	-0.902475	-0.945111	-0.146715	-0.046413	-0.288246
3484	-0.285484	3.064112	9.310756	0.010818	0.021573	-0.062114	-0.471332	-0.262011	-0.901650	-0.945363	-0.146666	-0.046848	-0.287372
3485	-0.326878	3.073070	9.304604	0.009780	0.011695	-0.058636	-0.468806	-0.262041	-0.902893	-0.945616	-0.146650	-0.047372	-0.286460
3486	-0.448138	2.954353	9.292150	0.049825	0.037160	-0.104287	-0.470030	-0.252946	-0.901106	-0.945979	-0.147209	-0.048449	-0.284792
3487	-0.298703	3.258077	9.419610	0.051944	0.030434	-0.118517	-0.465511	-0.253378	-0.899018	-0.946425	-0.147825	-0.049751	-0.282758
3488	-0.342889	3.296121	9.480550	-0.076749	-0.006673	0.043519	-0.466570	-0.254912	-0.898247	-0.946359	-0.146381	-0.048845	-0.283886
3489	-0.426730	3.127109	9.488880	-0.075407	-0.037202	0.055730	-0.467916	-0.248788	-0.901267	-0.946253	-0.145146	-0.047638	-0.285075
3490	-0.498824	2.788345	9.075214	-0.035665	0.001213	0.025197	-0.466292	-0.258302	-0.903475	-0.946158	-0.144416	-0.047169	-0.285839
3491	-0.444551	3.022389	9.323038	0.053088	0.013973	-0.028399	-0.465485	-0.261388	-0.904122	-0.946110	-0.145231	-0.047918	-0.285459
3492	-0.412946	3.146766	9.373617	0.012501	0.006482	-0.026819	-0.468974	-0.250724	-0.901317	-0.946169	-0.145334	-0.047973	-0.285203
3493	-0.378408	3.110978	9.341249	-0.003735	-0.001712	-0.060523	-0.467643	-0.251010	-0.902418	-0.946483	-0.145136	-0.048203	-0.284223
3494	-0.334192	3.072936	9.289938	-0.020923	-0.008085	-0.024377	-0.463091	-0.261692	-0.905506	-0.946637	-0.144691	-0.047786	-0.284007
3495	-0.336350	3.068048	9.342863	-0.011548	-0.002343	-0.037573	-0.462824	-0.262282	-0.904451	-0.946842	-0.144374	-0.047894	-0.283466
3496	-0.308305	3.126819	9.386607	-0.019377	-0.004752	-0.014636	-0.462023	-0.263101	-0.906237	-0.946933	-0.143948	-0.047520	-0.283441
3497	-0.301560	3.170647	9.497207	-0.090056	-0.039311	0.064482	-0.462818	-0.263871	-0.908541	-0.946816	-0.142458	-0.046190	-0.284801
3498	-0.256339	2.787895	9.121171	0.258559	-0.001125	0.364653	-0.466276	-0.263275	-0.906597	-0.943911	-0.147619	-0.046385	-0.291700
3499	-0.564702	3.005667	9.538517	-0.108693	-0.007757	-0.175781	-0.471335	-0.260994	-0.903234	-0.945213	-0.145370	-0.046238	-0.288620
3500	-0.194829	3.124007	9.236060	0.044874	-0.001179	0.006785	-0.469741	-0.260424	-0.905254	-0.944991	-0.146160	-0.046239	-0.288950
3501	-0.295913	3.110050	9.367858	-0.036775	0.003571	-0.069452	-0.468135	-0.264119	-0.904583	-0.945450	-0.145308	-0.046412	-0.287846
3502	-0.243539	3.147405	9.306600	0.014446	0.005808	0.001437	-0.467605	-0.263428	-0.904701	-0.945341	-0.145478	-0.046385	-0.288124
3503	-0.248242	3.142466	9.320935	-0.027133	0.007063	0.008389	-0.466675	-0.263437	-0.905251	-0.945319	-0.144869	-0.046453	-0.288492
3504	-0.224352	3.157463	9.307113	-0.014629	0.007082	0.011959	-0.467474	-0.262673	-0.907237	-0.945231	-0.144491	-0.046252	-0.288999
3505	-0.325849	3.145913	9.323342	-0.034382	0.016689	0.011981	-0.466549	-0.260855	-0.907998	-0.945198	-0.143703	-0.046452	-0.289470
3506	-0.374221	3.140180	9.317087	-0.030928	0.005901	-0.018125	-0.467349	-0.259876	-0.907149	-0.945332	-0.142996	-0.046220	-0.289420
3507	-0.369444	3.140265	9.295569	-0.007901	-0.002272	-0.039324	-0.466020	-0.259899	-0.907434	-0.945534	-0.142778	-0.046371	-0.288841
3508	-0.340564	3.155356	9.327633	-0.021452	-0.001595	-0.071197	-0.465758	-0.258515	-0.906989	-0.945954	-0.142244	-0.046204	-0.287755
3509	-0.287788	3.180587	9.317027	-0.039082	-0.003167	-0.085420	-0.464034	-0.257089	-0.909791	-0.946507	-0.141408	-0.046294	-0.286329
3510	-0.238412	3.128075	9.273205	-0.039598	-0.008963	-0.066900	-0.462042	-0.256258	-0.911403	-0.946957	-0.140576	-0.045871	-0.285318
3511	-0.188699	3.065865	9.275200	-0.000614	0.007565	-0.074637	-0.461777	-0.255847	-0.911259	-0.947325	-0.140429	-0.046349	-0.284091
3512	-0.137231	3.168757	9.340992	-0.021352	0.019872	-0.003914	-0.460320	-0.254352	-0.910689	-0.947336	-0.139835	-0.046400	-0.284339
3513	-0.170087	3.119616	9.369239	-0.042554	0.023598	-0.018094	-0.459124	-0.253885	-0.913920	-0.947480	-0.138870	-0.046776	-0.284269
3514	-0.192520	3.143478	9.322638	-0.051138	0.029323	0.034966	-0.459133	-0.251103	-0.913023	-0.947342	-0.137694	-0.046729	-0.285308
3515	-0.379599	3.166784	9.316721	-0.058153	0.027649	0.027901	-0.460065	-0.250181	-0.915675	-0.947258	-0.136469	-0.046966	-0.286134
3516	-0.520084	3.152090	9.245124	-0.052611	0.026037	0.022637	-0.458341	-0.248506	-0.917123	-0.947192	-0.135273	-0.046882	-0.286932
3517	-0.631044	3.120944	9.210663	-0.029036	0.013882	-0.053372	-0.458480	-0.246214	-0.919202	-0.947503	-0.134614	-0.047267	-0.286150
3518	-0.643020	3.227528	9.161351	-0.025583	0.004818	-0.117073	-0.456090	-0.245407	-0.920147	-0.948182	-0.133919	-0.047312	-0.284214
3519	-0.660924	3.134949	9.045962	-0.011820	-0.011715	-0.163097	-0.454228	-0.245692	-0.921793	-0.949085	-0.133644	-0.047630	-0.281261
3520	-0.680819	3.151574	8.989865	0.069427	-0.016224	-0.240665	-0.450771	-0.246376	-0.919835	-0.950207	-0.134750	-0.048141	-0.276824
3521	-0.775623	3.283358	8.961891	0.129167	0.021667	-0.314482	-0.444924	-0.245843	-0.918405	-0.951495	-0.136832	-0.050316	-0.270931
3522	-0.831872	3.197385	9.023396	0.170439	0.025434	-0.309010	-0.439333	-0.249117	-0.915612	-0.952609	-0.139550	-0.052353	-0.265182
3523	-0.942722	3.435705	9.191504	0.234930	0.028263	-0.365360	-0.432412	-0.252707	-0.912575	-0.953762	-0.143552	-0.055390	-0.258191
3524	-1.041382	3.300422	9.324290	0.258297	0.065501	-0.425142	-0.424426	-0.256900	-0.908762	-0.955058	-0.147589	-0.058975	-0.250209
3525	-0.960716	3.178110	9.539507	0.247414	0.124559	-0.479629	-0.414313	-0.261175	-0.903495	-0.956462	-0.151163	-0.064263	-0.241248
3526	-0.637750	3.026191	9.557784	0.173637	0.148766	-0.476234	-0.402474	-0.265767	-0.892198	-0.957959	-0.153072	-0.069168	-0.232591
3527	-0.488257	2.844435	9.705757	0.108147	0.137181	-0.317408	-0.392362	-0.269101	-0.891344	-0.958837	-0.154072	-0.073499	-0.226918
3528	-0.687232	2.755879	9.830299	0.048124	0.118593	-0.162073	-0.385317	-0.269583	-0.889556	-0.959214	-0.154142	-0.076276	-0.224346
3529	-0.900086	2.562643	9.502684	-0.041983	0.061120	-0.099007	-0.379738	-0.267609	-0.895752	-0.959648	-0.152862	-0.077765	-0.222848
3530	-0.926536	2.630101	9.226962	0.014288	0.023268	0.012331	-0.379074	-0.267325	-0.896558	-0.959486	-0.152977	-0.078024	-0.223378
3531	-0.922711	2.936033	9.301797	0.005871	-0.001805	0.052796	-0.379871	-0.267758	-0.895216	-0.959197	-0.153097	-0.078036	-0.224528
3532	-1.095858	3.102804	9.242270	-0.010331	0.007783	0.054608	-0.380400	-0.268555	-0.896582	-0.958942	-0.152874	-0.077758	-0.225863
3533	-1.297115	3.201084	9.057234	-0.011051	0.023018	0.084806	-0.381733	-0.266985	-0.896516	-0.958519	-0.152598	-0.078078	-0.227727
3534	-1.343714	3.161436	9.397901	-0.018895	0.043521	0.044249	-0.382787	-0.270333	-0.896073	-0.958276	-0.152032	-0.078478	-0.228986
3535	-1.244260	3.294332	9.501045	-0.022542	0.029416	0.110423	-0.383320	-0.269901	-0.896053	-0.957754	-0.151536	-0.078802	-0.231374
3536	-1.141814	2.995176	9.357210	-0.069834	0.016251	0.195056	-0.386242	-0.269468	-0.905970	-0.956997	-0.150356	-0.077985	-0.235516
3537	-0.994389	2.871611	9.218244	-0.044405	-0.000043	0.251588	-0.391298	-0.267969	-0.905190	-0.955899	-0.149776	-0.077211	-0.240546
3538	-1.086614	2.879647	9.224981	-0.030886	-0.033507	0.278843	-0.398071	-0.269434	-0.907852	-0.954651	-0.149702	-0.075372	-0.246071
3539	-1.254642	2.920292	9.221926	-0.044417	-0.073446	0.306871	-0.404058	-0.267985	-0.903966	-0.953333	-0.149535	-0.073030	-0.251918
3540	-1.462069	3.008781	9.323210	-0.080242	-0.096608	0.296041	-0.412561	-0.269164	-0.905117	-0.952162	-0.148849	-0.069683	-0.257636
3541	-1.564646	3.036040	9.242832	-0.089774	-0.143230	0.308113	-0.421208	-0.266564	-0.906011	-0.950987	-0.148144	-0.065813	-0.263334
3542	-1.633652	3.073613	9.115266	-0.074816	-0.156768	0.285104	-0.430246	-0.266341	-0.906707	-0.949848	-0.147848	-0.061376	-0.268631
3543	-1.624737	3.112613	9.115245	-0.078925	-0.196223	0.297212	-0.439558	-0.263561	-0.908665	-0.948673	-0.147591	-0.056644	-0.273914
3544	-1.601748	3.455321	9.351661	-0.037050	-0.152997	0.218028	-0.450855	-0.263523	-0.911227	-0.947699	-0.147899	-0.052678	-0.277881
3545	-1.348387	3.651698	9.480712	-0.060185	-0.076874	0.152954	-0.458967	-0.262195	-0.912168	-0.947073	-0.147186	-0.050800	-0.280728
3546	-0.861435	3.733325	9.186939	-0.066576	0.007057	0.137454	-0.461764	-0.259843	-0.914214	-0.946436	-0.145953	-0.049938	-0.283660
3547	-0.807121	3.646899	8.958182	-0.041594	0.132755	0.168392	-0.464686	-0.260619	-0.914071	-0.945422	-0.144467	-0.052121	-0.287383
3548	-0.620420	3.266747	8.892161	-0.090582	0.208104	0.196988	-0.464556	-0.259438	-0.916862	-0.944266	-0.141691	-0.054749	-0.292043
3549	-0.284327	3.187890	8.924732	-0.078064	0.220662	0.269530	-0.464162	-0.257395	-0.920841	-0.942599	-0.139141	-0.058089	-0.297949
3550	-0.231355	3.074757	8.869443	-0.000777	0.235474	0.344125	-0.467090	-0.255922	-0.921029	-0.940188	-0.138051	-0.061347	-0.305328
3551	-0.135721	3.042524	9.021856	0.115870	0.204283	0.351340	-0.470408	-0.257841	-0.919571	-0.937380	-0.139366	-0.065284	-0.312463
3552	0.096410	4.081008	10.816789	0.035548	0.367163	0.212309	-0.469731	-0.262575	-0.915422	-0.935383	-0.137948	-0.071578	-0.317658
3553	-0.417762	3.224409	9.873547	-0.183460	0.171019	0.228220	-0.468008	-0.260446	-0.918336	-0.934103	-0.133753	-0.073297	-0.322783
3554	0.189124	2.077461	9.101686	0.000908	-0.083321	0.293409	-0.474130	-0.257397	-0.923015	-0.932249	-0.134677	-0.070743	-0.328281
3555	0.639283	2.765341	9.428039	0.295850	-0.112826	0.294894	-0.484082	-0.263448	-0.917977	-0.929573	-0.141342	-0.070004	-0.333189
3556	0.916505	2.949993	9.365349	0.077456	-0.040720	0.397157	-0.493110	-0.267204	-0.916242	-0.926669	-0.143548	-0.068419	-0.340585
3557	0.846502	3.147749	9.166739	0.179097	0.040685	0.447517	-0.502672	-0.270253	-0.914209	-0.922933	-0.147232	-0.069216	-0.348894
3558	0.139774	3.382546	9.393613	0.145034	0.058415	0.580275	-0.510904	-0.273814	-0.909515	-0.918237	-0.150240	-0.069372	-0.359801
3559	-0.444686	3.027240	9.310963	0.126300	0.016561	0.466932	-0.522059	-0.277908	-0.903054	-0.914353	-0.153126	-0.069262	-0.368392
3560	-0.585425	3.034394	9.296962	0.157812	-0.050615	0.353470	-0.529493	-0.281466	-0.899312	-0.911232	-0.156819	-0.068192	-0.374719
3561	-0.322100	3.199383	9.313425	0.050733	-0.092455	0.175985	-0.537870	-0.280768	-0.896904	-0.909798	-0.158699	-0.066417	-0.377719
3562	0.114755	3.396640	9.233875	0.009042	-0.117254	-0.020672	-0.541452	-0.282787	-0.896927	-0.910002	-0.159673	-0.064192	-0.377200
3563	0.322487	3.643130	9.043421	-0.043024	-0.077718	-0.018866	-0.542917	-0.281762	-0.897416	-0.910304	-0.159493	-0.062570	-0.376821
3564	0.313177	3.584677	8.795651	-0.061222	-0.041007	-0.071722	-0.541324	-0.281092	-0.897682	-0.911014	-0.158547	-0.061365	-0.375701
3565	0.338830	3.560900	9.095090	-0.035290	0.009600	-0.023588	-0.541325	-0.280787	-0.898749	-0.911209	-0.157871	-0.061383	-0.375509
3566	0.178403	3.888158	9.472823	-0.065201	0.034814	-0.046494	-0.539864	-0.280211	-0.900902	-0.911644	-0.156313	-0.061450	-0.375094
3567	0.038814	4.050668	9.269938	-0.096732	0.015854	-0.082049	-0.536813	-0.277553	-0.903815	-0.912452	-0.154435	-0.061302	-0.373930
3568	-0.155195	3.993701	8.864847	-0.117751	0.023130	-0.168653	-0.534027	-0.275747	-0.905944	-0.913966	-0.151854	-0.061140	-0.371307
3569	-0.203632	3.953957	8.622958	-0.116043	0.013080	-0.301306	-0.529109	-0.275529	-0.908148	-0.916427	-0.149416	-0.061489	-0.366137
3570	0.009804	3.972413	8.797860	-0.118813	0.012975	-0.333194	-0.522332	-0.274355	-0.911151	-0.919111	-0.146678	-0.061628	-0.360447
3571	0.203138	4.274516	9.003704	-0.083701	0.017817	-0.300402	-0.513969	-0.270594	-0.912474	-0.921380	-0.144854	-0.062295	-0.355241
3572	-0.223205	4.133264	8.929105	-0.061604	0.009769	-0.184469	-0.509052	-0.270087	-0.915073	-0.922781	-0.143365	-0.062349	-0.352184
3573	-0.635713	3.790792	8.894959	0.075657	-0.073692	-0.215409	-0.505992	-0.270993	-0.915272	-0.924055	-0.145269	-0.062234	-0.348062
3574	-0.891742	3.494849	8.826754	0.166879	-0.114332	-0.267474	-0.503192	-0.274487	-0.912319	-0.925489	-0.148758	-0.061837	-0.342809
3575	-1.214685	3.387025	8.709341	0.213663	-0.127490	-0.403481	-0.497187	-0.282851	-0.907943	-0.927631	-0.153325	-0.062294	-0.334830
3576	-1.385706	3.478606	8.847824	0.218420	-0.115082	-0.580173	-0.491855	-0.288564	-0.902398	-0.930859	-0.157355	-0.063172	-0.323651
3577	-1.262065	3.410493	9.201151	0.165509	-0.118130	-0.690017	-0.479348	-0.293407	-0.899196	-0.934764	-0.160513	-0.064434	-0.310323
3578	-0.982597	3.109779	9.852265	0.077540	-0.039801	-0.686319	-0.467111	-0.296250	-0.897409	-0.938689	-0.161248	-0.066145	-0.297468
3579	-0.676741	2.906616	10.267564	0.114503	-0.002248	-0.716975	-0.450887	-0.299802	-0.893132	-0.942413	-0.162556	-0.069322	-0.283951
3580	-0.702686	3.122108	9.552661	0.191505	-0.002695	-0.565545	-0.438114	-0.304350	-0.890867	-0.944899	-0.165321	-0.071971	-0.273232
3581	-0.915809	3.324548	9.337590	0.173675	0.062850	-0.526238	-0.425348	-0.306368	-0.888924	-0.946985	-0.167550	-0.076076	-0.263359
3582	-0.909483	3.033391	9.501251	0.040524	0.099888	-0.487512	-0.412584	-0.308252	-0.886708	-0.949185	-0.166975	-0.079590	-0.254622
3583	-1.030879	2.800583	9.492062	-0.043986	0.033827	-0.434235	-0.401420	-0.307647	-0.887626	-0.951402	-0.165255	-0.081679	-0.246686
3584	-0.811791	2.792449	9.753991	-0.124601	-0.033523	-0.326231	-0.394243	-0.307511	-0.888512	-0.953424	-0.162444	-0.081284	-0.240806
3585	-0.718374	2.930053	9.510303	-0.218174	-0.069386	-0.130508	-0.389472	-0.301884	-0.894312	-0.954822	-0.158327	-0.079525	-0.238588
3586	-0.808387	2.884684	9.113130	-0.214860	-0.071229	0.016278	-0.389751	-0.296681	-0.901010	-0.955496	-0.154516	-0.076871	-0.239256
3587	-1.109760	2.801534	9.075624	-0.129404	-0.053603	0.122819	-0.392420	-0.292907	-0.904090	-0.955349	-0.152377	-0.075030	-0.241784
3588	-1.416330	2.878514	9.171546	-0.115845	-0.062194	0.186522	-0.398138	-0.291578	-0.907482	-0.954848	-0.150670	-0.072498	-0.245577
3589	-1.740351	2.960018	9.141733	-0.115194	-0.076609	0.193573	-0.406117	-0.289576	-0.913520	-0.954313	-0.148983	-0.070107	-0.249350
3590	-1.837800	3.074744	8.935686	-0.087073	-0.114203	0.212892	-0.411569	-0.288576	-0.915041	-0.953619	-0.148114	-0.066644	-0.253438
3591	-1.892591	3.146571	8.921429	-0.080654	-0.169866	0.164825	-0.417951	-0.287886	-0.914272	-0.953208	-0.147498	-0.062797	-0.256312
3592	-1.964131	3.106446	9.035073	-0.055308	-0.240337	0.146787	-0.425533	-0.285839	-0.916542	-0.952863	-0.147785	-0.057282	-0.258710
3593	-1.782032	2.993252	9.197971	-0.045383	-0.273014	0.105902	-0.433769	-0.287168	-0.917567	-0.952722	-0.148270	-0.051897	-0.260084
3594	-1.635726	3.156093	8.979786	-0.046691	-0.295586	0.083618	-0.444661	-0.289396	-0.919532	-0.952670	-0.148927	-0.045557	-0.261085
3595	-1.392170	3.898497	9.453437	0.125418	-0.157600	0.029248	-0.452362	-0.292310	-0.919132	-0.952260	-0.151995	-0.043557	-0.261156
3596	-1.205357	4.503974	10.277805	0.057774	0.098452	0.008487	-0.453152	-0.295206	-0.914234	-0.951908	-0.152511	-0.045491	-0.261804
3597	0.894576	3.267468	8.264675	-0.322107	0.224021	-0.162891	-0.447848	-0.290108	-0.921942	-0.953472	-0.144943	-0.048984	-0.259775
3598	1.477687	3.663998	8.180888	0.304192	0.348446	0.198663	-0.443590	-0.291733	-0.922582	-0.951126	-0.149044	-0.056416	-0.264504
3599	1.093050	3.827154	10.189759	0.065792	0.456270	0.647748	-0.443302	-0.300043	-0.914772	-0.946812	-0.148588	-0.063799	-0.278205
3600	0.370938	3.032380	9.783659	-0.091283	0.238132	0.495767	-0.446222	-0.301188	-0.916929	-0.943912	-0.146089	-0.066107	-0.288650
3601	0.169972	2.849069	9.446705	0.117732	0.079660	0.933972	-0.458983	-0.301631	-0.909255	-0.937840	-0.149069	-0.065765	-0.306446
3602	0.090139	3.524838	9.155128	0.186702	0.164559	0.724317	-0.473850	-0.308803	-0.905408	-0.932458	-0.152434	-0.067611	-0.320491
3603	0.223710	3.471404	8.909298	0.028928	0.273618	0.754557	-0.483284	-0.310184	-0.902919	-0.926968	-0.152285	-0.070752	-0.335461
3604	-0.049415	3.398538	9.440641	0.074255	0.239745	0.701488	-0.494317	-0.309264	-0.907610	-0.921526	-0.152971	-0.073330	-0.349303
3605	-0.120540	3.329286	9.501565	0.025529	0.155004	0.623895	-0.504682	-0.310469	-0.905778	-0.916702	-0.153345	-0.074573	-0.361361
3606	-0.030476	3.165842	9.363546	-0.000761	0.084548	0.551742	-0.511324	-0.311182	-0.910841	-0.912459	-0.153483	-0.074198	-0.371962
3607	0.083765	3.260149	9.301351	-0.046645	0.058406	0.478909	-0.521160	-0.310953	-0.910989	-0.908823	-0.152990	-0.073524	-0.381090
3608	0.258798	3.433216	9.035829	-0.084325	0.049187	0.371719	-0.527553	-0.306407	-0.913463	-0.906069	-0.151578	-0.072413	-0.388356
3609	0.241375	3.680483	8.917892	-0.056327	0.090133	0.307527	-0.532348	-0.303280	-0.910615	-0.903605	-0.150427	-0.072720	-0.394440
3610	-0.054280	3.573177	9.003503	-0.148228	0.115584	0.181046	-0.535810	-0.300881	-0.913999	-0.902358	-0.147053	-0.072870	-0.398516
3611	-0.154181	3.712147	8.941620	-0.136651	0.118059	0.084751	-0.533561	-0.296920	-0.917938	-0.901802	-0.143927	-0.073703	-0.400756
3612	-0.237139	3.870857	8.998054	-0.141213	0.099220	-0.017927	-0.531046	-0.292831	-0.921606	-0.902117	-0.140515	-0.074188	-0.401168
3613	-0.225286	4.113805	8.914745	-0.197155	0.065709	-0.119996	-0.527209	-0.286520	-0.925757	-0.903415	-0.136463	-0.074186	-0.399644
3614	-0.479470	3.837309	8.786273	-0.236136	0.047150	-0.246590	-0.520572	-0.282585	-0.932979	-0.905857	-0.131408	-0.073599	-0.395901
3615	-0.744319	4.082504	8.576513	-0.238056	0.004182	-0.451925	-0.511945	-0.277575	-0.940190	-0.909892	-0.126651	-0.073076	-0.388223
3616	-0.565588	3.908573	8.824012	0.025803	-0.040068	-0.297589	-0.504379	-0.273365	-0.948087	-0.912102	-0.126950	-0.073080	-0.382900
3617	-1.186975	3.035598	9.124444	0.187998	-0.063385	-0.307673	-0.498780	-0.279190	-0.944030	-0.913932	-0.130683	-0.074286	-0.377004
3618	-1.506365	2.808935	9.381127	0.132561	-0.097284	-0.394630	-0.491325	-0.283791	-0.940223	-0.916600	-0.133202	-0.074316	-0.369565
3619	-1.156682	2.140607	10.759277	0.263604	-0.073369	-0.380003	-0.486254	-0.291205	-0.933517	-0.918675	-0.138177	-0.076103	-0.362148
3620	-0.837531	2.801812	10.869992	0.174418	-0.073505	-0.547474	-0.478266	-0.296129	-0.928381	-0.922143	-0.141023	-0.077302	-0.351836
3621	-0.738548	2.716068	9.443900	-0.058859	-0.003901	-0.423089	-0.468819	-0.299615	-0.926313	-0.925172	-0.139406	-0.078173	-0.344254
3622	-0.990418	1.915262	9.037832	-0.033599	0.087442	-0.406414	-0.459651	-0.298057	-0.930139	-0.927834	-0.137490	-0.080470	-0.337262
3623	-1.235117	2.129354	9.640094	0.050170	0.085553	-0.445033	-0.447155	-0.298736	-0.931382	-0.930452	-0.137119	-0.083783	-0.329300
3624	-1.198492	2.494140	9.729933	-0.000828	0.019978	-0.435028	-0.436258	-0.297695	-0.932687	-0.933194	-0.136185	-0.085121	-0.321491
3625	-0.983681	2.580517	9.235210	-0.048515	-0.016679	-0.407161	-0.427087	-0.297601	-0.933733	-0.935882	-0.134626	-0.085768	-0.314076
3626	-0.851307	2.480951	9.085974	-0.039959	-0.036395	-0.325946	-0.419914	-0.295755	-0.935911	-0.938027	-0.133489	-0.085495	-0.308184
3627	-1.077966	2.457442	9.295829	-0.001357	-0.040535	-0.289559	-0.414867	-0.294146	-0.937803	-0.939818	-0.133108	-0.085649	-0.302801
3628	-1.346544	2.442863	9.333431	0.026045	-0.094734	-0.246441	-0.409816	-0.294251	-0.938268	-0.941340	-0.133689	-0.084466	-0.298114
3629	-1.454454	2.610812	9.220536	0.077976	-0.132621	-0.242965	-0.407691	-0.293767	-0.937066	-0.942748	-0.135379	-0.083247	-0.293205
3630	-1.551777	2.861489	9.145855	0.093368	-0.120065	-0.278187	-0.406223	-0.296077	-0.935541	-0.944260	-0.137317	-0.082067	-0.287719
3631	-1.536016	3.063264	9.272389	0.094303	-0.106773	-0.311708	-0.402494	-0.298575	-0.934183	-0.945913	-0.139019	-0.081643	-0.281527
3632	-1.589651	3.069566	9.210521	0.098302	-0.113463	-0.327639	-0.399036	-0.299850	-0.930897	-0.947602	-0.140916	-0.080744	-0.275089
3633	-1.691426	3.055573	9.123257	0.107010	-0.127843	-0.318838	-0.395573	-0.302486	-0.929405	-0.949207	-0.142930	-0.080039	-0.268646
3634	-1.759611	3.042179	8.933517	0.153725	-0.164733	-0.321560	-0.391582	-0.303599	-0.927602	-0.950691	-0.146149	-0.078439	-0.262058
3635	-1.753274	2.988905	9.068908	0.158389	-0.195463	-0.299642	-0.389181	-0.306630	-0.926111	-0.952055	-0.149485	-0.076702	-0.255661
3636	-1.576493	3.123198	9.111832	0.144169	-0.238661	-0.246964	-0.388906	-0.310744	-0.918032	-0.953191	-0.152999	-0.073415	-0.250257
3637	-1.892571	3.656345	9.078855	0.169686	-0.193940	-0.285449	-0.387434	-0.314149	-0.917619	-0.954342	-0.156547	-0.071761	-0.244080
3638	-2.078809	3.847218	9.630131	0.201234	-0.097194	-0.339524	-0.385033	-0.317677	-0.912778	-0.955446	-0.160298	-0.071732	-0.237236
3639	-0.746226	3.597087	9.509230	-0.133945	-0.037642	-0.450099	-0.379445	-0.318996	-0.915847	-0.958009	-0.157032	-0.072164	-0.228804
3640	0.499097	3.209343	8.512938	-0.184649	-0.082197	-0.174060	-0.374410	-0.312779	-0.923247	-0.959462	-0.153542	-0.070075	-0.225715
3641	0.046397	3.710912	8.757629	0.128758	-0.014859	0.301293	-0.375608	-0.312005	-0.925228	-0.957685	-0.156321	-0.069711	-0.231395
3642	-0.560263	3.522794	9.606963	-0.042689	0.138112	0.276216	-0.379718	-0.315894	-0.922612	-0.956297	-0.155171	-0.071079	-0.237417
3643	-0.472861	3.585114	10.052069	-0.088237	0.111387	0.155635	-0.382907	-0.316071	-0.923927	-0.955637	-0.153019	-0.072541	-0.240999
3644	0.350189	3.633952	9.316334	-0.135760	0.022010	0.303274	-0.389561	-0.313440	-0.922016	-0.954501	-0.150681	-0.071164	-0.247303
3645	0.191408	2.934380	9.100106	0.064410	-0.059870	0.445784	-0.399129	-0.313719	-0.924742	-0.952114	-0.152719	-0.069147	-0.255685
3646	-0.025137	3.173243	9.565845	0.081388	-0.058809	0.516597	-0.407631	-0.315697	-0.921610	-0.949210	-0.155204	-0.066647	-0.265463
3647	-0.198929	3.104526	9.349212	-0.053514	-0.048495	0.448212	-0.418790	-0.317684	-0.921544	-0.946985	-0.154930	-0.064153	-0.274043
3648	0.045280	3.230312	9.204114	-0.019681	-0.032705	0.397087	-0.429157	-0.317817	-0.923718	-0.944833	-0.155171	-0.061977	-0.281729
3649	0.080417	3.430009	9.314408	-0.016401	-0.047112	0.405827	-0.444837	-0.318977	-0.924651	-0.942581	-0.155544	-0.059796	-0.289431
3650	-0.330104	3.242936	9.356178	-0.076588	-0.046727	0.368607	-0.452551	-0.317418	-0.923839	-0.940661	-0.154739	-0.057106	-0.296568
3651	-0.374397	3.135313	9.230465	-0.108822	-0.043434	0.296049	-0.459867	-0.315383	-0.925843	-0.939227	-0.153204	-0.054785	-0.302291
3652	-0.165086	3.299297	9.019018	-0.066029	-0.068334	0.239395	-0.465325	-0.312447	-0.926225	-0.937987	-0.152571	-0.052149	-0.306893
3653	-0.081231	3.735342	9.167538	-0.118425	-0.040688	0.182787	-0.470251	-0.309766	-0.928237	-0.937207	-0.150742	-0.050156	-0.310490
3654	-0.054274	3.694548	9.004994	-0.157022	0.001454	0.119282	-0.474781	-0.305347	-0.933160	-0.936871	-0.147841	-0.048629	-0.313131
3655	-0.021415	3.729115	8.885390	-0.144113	0.036421	0.147831	-0.476910	-0.304093	-0.936865	-0.936265	-0.145063	-0.048030	-0.316318
3656	-0.265162	3.685858	8.931192	-0.123922	0.065262	0.138408	-0.476928	-0.298060	-0.937211	-0.935617	-0.142395	-0.047848	-0.319462
3657	-0.370132	3.834446	8.859453	-0.114563	0.087798	0.128875	-0.476937	-0.294629	-0.940198	-0.934956	-0.139876	-0.048476	-0.322399
3658	-0.380933	3.873077	8.752921	-0.117368	0.136360	0.141557	-0.478545	-0.290049	-0.942860	-0.934165	-0.136874	-0.049655	-0.325784
3659	-0.338499	3.902956	8.566250	-0.051593	0.162646	0.143694	-0.477881	-0.289412	-0.946887	-0.933115	-0.135129	-0.052079	-0.329128
3660	-0.666217	4.299963	8.591711	-0.030993	0.166212	0.113778	-0.474562	-0.288087	-0.946883	-0.932203	-0.133511	-0.054452	-0.331976
3661	-0.945823	4.299795	9.064539	0.042985	0.116721	0.198615	-0.474700	-0.286205	-0.949380	-0.930532	-0.133978	-0.056558	-0.336096
3662	-1.685641	3.475608	9.004728	0.326031	-0.051510	0.120825	-0.479599	-0.292882	-0.946575	-0.928816	-0.140466	-0.057248	-0.338071
3663	-1.975199	2.703304	9.122021	0.351380	-0.031125	-0.048616	-0.482628	-0.303081	-0.938652	-0.928077	-0.147329	-0.059451	-0.336799
3664	-1.048496	2.841452	8.776325	0.246076	0.102903	-0.396617	-0.478083	-0.312263	-0.933747	-0.929798	-0.150667	-0.063963	-0.329671
3665	-0.460202	2.871795	11.088047	0.381356	0.017092	-0.327969	-0.469019	-0.321216	-0.931176	-0.930660	-0.157335	-0.068055	-0.323243
3666	-0.797939	3.113314	11.562081	0.340325	-0.050165	-0.354998	-0.462078	-0.332094	-0.921909	-0.931854	-0.163444	-0.070212	-0.316233
3667	-1.604680	3.545126	9.757682	-0.081394	0.122528	-0.367390	-0.454757	-0.335925	-0.921039	-0.934175	-0.160669	-0.073476	-0.310005
3668	-0.724426	1.818051	8.242780	-0.232363	0.182734	-0.696441	-0.440151	-0.330049	-0.929234	-0.938816	-0.154094	-0.077456	-0.298127
3669	-0.071987	2.752384	8.953790	0.175303	0.052704	-0.689121	-0.420602	-0.333599	-0.928361	-0.942152	-0.155951	-0.081866	-0.285178
3670	-0.542984	2.705102	9.912134	-0.046354	-0.060375	-0.363348	-0.412892	-0.333801	-0.927245	-0.944401	-0.154761	-0.081375	-0.278450
3671	-0.630224	2.786024	9.656108	-0.153693	-0.080014	-0.289525	-0.403865	-0.329208	-0.935012	-0.946555	-0.151731	-0.080118	-0.273117
3672	-0.660328	2.416472	9.299325	-0.167430	-0.107532	-0.081071	-0.403341	-0.326188	-0.938961	-0.947628	-0.148952	-0.077196	-0.271764
3673	-0.787416	2.414128	8.944016	-0.053529	-0.160826	0.026839	-0.406810	-0.321586	-0.940659	-0.947852	-0.148699	-0.073965	-0.272021
3674	-1.030468	2.817525	8.962399	0.009666	-0.135212	0.090891	-0.415320	-0.320264	-0.940922	-0.947480	-0.149684	-0.070968	-0.273570
3675	-1.647010	2.774801	9.136366	0.005062	-0.107892	0.133620	-0.420107	-0.319766	-0.939505	-0.946854	-0.150371	-0.068767	-0.275910
3676	-2.041955	2.930296	9.368591	0.015629	-0.145203	0.135258	-0.423963	-0.320466	-0.929518	-0.946207	-0.151586	-0.065480	-0.278255
3677	-2.020095	3.042349	9.325090	0.005202	-0.187435	0.113728	-0.429945	-0.320309	-0.930387	-0.945777	-0.152643	-0.061913	-0.279951
3678	-2.207627	2.956407	9.252587	-0.117479	-0.140955	0.133137	-0.437526	-0.318600	-0.930110	-0.945508	-0.151304	-0.057964	-0.282422
3679	-2.254732	2.887501	8.481412	-0.064904	-0.172222	0.048262	-0.444977	-0.315009	-0.938796	-0.945615	-0.150828	-0.054594	-0.282990
3680	-2.347763	3.618945	8.966480	0.197797	-0.115337	-0.076111	-0.449227	-0.316386	-0.935559	-0.945517	-0.155067	-0.053543	-0.281220
3681	-1.916255	4.840657	10.595250	0.192591	0.160845	-0.312362	-0.445888	-0.322117	-0.933357	-0.946463	-0.157211	-0.059145	-0.275670
3682	-0.087968	4.084775	9.241719	-0.576476	0.247426	-0.478112	-0.431813	-0.316360	-0.941953	-0.950458	-0.144281	-0.061927	-0.268286
3683	1.394575	3.521744	8.588606	-0.176338	0.234273	-0.094422	-0.417751	-0.305762	-0.953896	-0.951132	-0.139379	-0.066131	-0.267485
3684	1.606615	3.914120	9.916018	-0.197528	0.360669	0.110448	-0.410302	-0.308306	-0.948138	-0.950536	-0.133763	-0.071411	-0.271089
3685	0.028032	2.009078	9.838625	-0.187196	0.023867	0.209538	-0.409253	-0.302844	-0.955247	-0.949808	-0.130238	-0.070588	-0.275536
3686	1.082449	2.406919	10.137566	0.103659	-0.226772	0.595818	-0.416699	-0.301131	-0.961435	-0.946446	-0.134218	-0.065081	-0.286339
3687	1.092180	3.448340	9.056473	0.234949	-0.171692	0.677898	-0.436349	-0.309373	-0.955008	-0.942005	-0.140438	-0.061513	-0.298531
3688	1.028863	3.403456	8.674558	0.022051	-0.031039	0.992888	-0.454679	-0.314106	-0.950235	-0.935806	-0.142166	-0.058045	-0.317312
3689	0.700402	2.659590	8.930050	0.041732	0.097173	0.919604	-0.477007	-0.315070	-0.946911	-0.929516	-0.143358	-0.057572	-0.334865
3690	0.259819	2.962361	9.453421	-0.006693	0.134967	0.884402	-0.493486	-0.316109	-0.946215	-0.923234	-0.143264	-0.057274	-0.351901
3691	0.105019	3.187727	9.434936	-0.155539	0.139585	0.898136	-0.505990	-0.312740	-0.946232	-0.916969	-0.140424	-0.056206	-0.369174
3692	0.082476	3.308664	9.199850	-0.211617	0.121132	0.905804	-0.522488	-0.306978	-0.948819	-0.910492	-0.136588	-0.054093	-0.386551
3693	-0.034701	3.325939	9.037260	-0.209202	0.125185	0.850169	-0.538590	-0.299731	-0.955538	-0.904127	-0.132764	-0.052452	-0.402711
3694	-0.218856	3.337170	9.113363	-0.248154	0.155439	0.763639	-0.551241	-0.291186	-0.961178	-0.898254	-0.127761	-0.051010	-0.417390
3695	-0.321753	3.175111	9.270292	-0.257930	0.164214	0.692964	-0.561635	-0.281551	-0.967751	-0.892762	-0.122538	-0.050083	-0.430642
3696	-0.192683	3.488149	9.146727	-0.200786	0.153511	0.606396	-0.569236	-0.272253	-0.974637	-0.887695	-0.118185	-0.049385	-0.442256
3697	-0.245063	3.778469	8.974437	-0.214519	0.154893	0.581612	-0.576562	-0.266669	-0.978683	-0.882724	-0.113730	-0.048951	-0.453286
3698	-0.147197	3.675828	8.621974	-0.232330	0.231906	0.589112	-0.582835	-0.257134	-0.985038	-0.877492	-0.108054	-0.049375	-0.464644
3699	-0.289479	3.874716	8.563152	-0.118182	0.294747	0.639405	-0.586839	-0.250693	-0.993134	-0.871301	-0.104116	-0.052204	-0.476728
3700	-0.765038	4.361260	8.381212	-0.043505	0.313865	0.609792	-0.591641	-0.244624	-0.996385	-0.865050	-0.100960	-0.055765	-0.488248
3701	-1.280844	3.749994	9.236526	0.113110	0.166579	0.650126	-0.597893	-0.243473	-0.991428	-0.858069	-0.102344	-0.058674	-0.499800
3702	-1.728932	2.804907	9.475423	0.458236	-0.139522	0.345258	-0.607586	-0.247591	-0.985389	-0.853666	-0.111975	-0.059930	-0.505099
3703	-2.314209	1.833071	9.842699	0.395264	-0.264258	0.188825	-0.619652	-0.258803	-0.973085	-0.851022	-0.121849	-0.059322	-0.507341
3704	-1.599619	1.862957	9.173583	0.169512	-0.267815	-0.390236	-0.623747	-0.267574	-0.971433	-0.854730	-0.126960	-0.057206	-0.500045
3705	0.265017	2.715033	11.070563	0.349591	-0.207397	-0.391543	-0.622792	-0.276556	-0.965538	-0.857837	-0.134692	-0.058494	-0.492496
3706	0.746964	2.838022	12.521420	0.192401	-0.134615	-0.293583	-0.619571	-0.287383	-0.960939	-0.860237	-0.138946	-0.058641	-0.487080
3707	0.662414	2.418615	9.190661	-0.194033	0.053519	-0.271374	-0.615983	-0.286825	-0.964464	-0.863240	-0.134858	-0.058697	-0.482892
3708	0.380412	1.449785	8.924543	-0.070570	0.259371	-0.069759	-0.610673	-0.284187	-0.968750	-0.863678	-0.131022	-0.062455	-0.482693
3709	-0.154887	1.216848	9.834174	0.010388	0.271901	-0.405270	-0.597238	-0.288083	-0.964990	-0.867094	-0.128053	-0.068522	-0.476503
3710	-0.213668	2.254739	10.055615	-0.068469	0.170815	-0.370836	-0.583279	-0.288301	-0.969467	-0.870435	-0.124698	-0.071554	-0.470822
3711	0.128252	2.154076	9.493994	-0.218825	0.065374	-0.149252	-0.574117	-0.284597	-0.975245	-0.872196	-0.119995	-0.071173	-0.468839
3712	0.442426	1.732484	8.861731	-0.091161	0.003946	0.184901	-0.577050	-0.281191	-0.980353	-0.870560	-0.118601	-0.069721	-0.472438
3713	0.086876	1.893574	9.326198	-0.014522	0.041200	0.286225	-0.581043	-0.279320	-0.978497	-0.867734	-0.118265	-0.069726	-0.477691
3714	-0.682195	2.056819	9.310995	0.015874	0.078391	0.300867	-0.586368	-0.276667	-0.978889	-0.864582	-0.118181	-0.070304	-0.483309
3715	-1.172599	2.319774	9.154356	0.140258	0.063847	0.426803	-0.592214	-0.277704	-0.976700	-0.859921	-0.120445	-0.071882	-0.490776
3716	-1.484506	2.401499	9.124912	0.117943	0.024020	0.446878	-0.600053	-0.278311	-0.979053	-0.855062	-0.122850	-0.072151	-0.498569
3717	-1.494084	2.687793	9.435372	0.122389	0.049567	0.350674	-0.605898	-0.279969	-0.974191	-0.851099	-0.124759	-0.073552	-0.504634
3718	-2.040258	3.313847	9.259841	-0.109433	0.047825	0.268699	-0.612148	-0.278972	-0.974760	-0.848456	-0.122786	-0.072366	-0.509715
3719	-1.361492	3.020282	9.015702	-0.024112	0.078199	0.652720	-0.619207	-0.274378	-0.972512	-0.841607	-0.122297	-0.072136	-0.521093
3720	-2.476095	2.419997	9.864595	0.361557	0.167442	0.481470	-0.631835	-0.274409	-0.970751	-0.835274	-0.127305	-0.077315	-0.529276
3721	-1.490379	4.661413	10.031983	0.318321	0.374700	-1.006442	-0.615983	-0.286846	-0.963522	-0.844267	-0.126808	-0.089892	-0.512886
3722	1.344199	4.059686	8.313415	-0.314262	0.391635	0.110370	-0.598306	-0.285620	-0.973652	-0.843069	-0.117662	-0.092771	-0.516511
3723	1.460152	4.280395	9.591034	0.028203	0.655481	0.202359	-0.586475	-0.285510	-0.978094	-0.839521	-0.111642	-0.103944	-0.521476
3724	0.012210	2.054899	9.722256	0.029231	0.241789	0.603263	-0.580622	-0.286731	-0.979547	-0.832469	-0.110846	-0.106730	-0.532276
3725	0.698874	2.720402	10.364134	0.204352	-0.031358	0.565623	-0.590989	-0.287227	-0.978096	-0.825900	-0.115714	-0.107327	-0.541277
3726	0.702107	3.392761	9.497444	0.030071	0.012008	0.765148	-0.607623	-0.281004	-0.976224	-0.817295	-0.117705	-0.105845	-0.554050
3727	0.612999	2.876448	8.713913	-0.097411	0.094223	0.703449	-0.619600	-0.275650	-0.977799	-0.809331	-0.116559	-0.104757	-0.566059
3728	0.135443	2.838705	9.190578	-0.076519	0.114991	0.732917	-0.633446	-0.267979	-0.980760	-0.800740	-0.115541	-0.103809	-0.578524
3729	0.247251	2.860179	9.432143	-0.143222	0.052183	0.589938	-0.645422	-0.263505	-0.980613	-0.793954	-0.113903	-0.101677	-0.588494
3730	0.480895	2.891093	9.179120	-0.273432	0.001988	0.705860	-0.656877	-0.254741	-0.984779	-0.786022	-0.110965	-0.096649	-0.600429
3731	0.444481	2.667121	9.278380	-0.294271	0.030111	0.783789	-0.668884	-0.239012	-0.992754	-0.776961	-0.107558	-0.091836	-0.613457
3732	0.370007	3.250782	9.334275	-0.216254	0.092459	0.770278	-0.680890	-0.223768	-0.997918	-0.767542	-0.104473	-0.088730	-0.626172
3733	0.465213	3.835098	9.409813	-0.211301	0.125001	0.858863	-0.691829	-0.209985	-1.001525	-0.756734	-0.101329	-0.086182	-0.640046
3734	0.034693	3.769011	9.255087	-0.241866	0.170646	0.799042	-0.704093	-0.197581	-1.004756	-0.746418	-0.096861	-0.083817	-0.653033
3735	-0.412280	3.756001	8.829867	-0.148752	0.192151	0.822567	-0.712369	-0.185237	-1.009382	-0.735370	-0.093714	-0.083173	-0.665981
3736	-0.613302	3.822715	8.519910	-0.127059	0.225911	0.758362	-0.718113	-0.175065	-1.013434	-0.724859	-0.090106	-0.083151	-0.677898
3737	-0.608962	4.072804	8.405026	-0.035646	0.330581	0.655873	-0.723190	-0.165743	-1.017790	-0.715232	-0.086463	-0.086395	-0.688116
3738	-0.689860	4.255831	8.499851	-0.074576	0.376919	0.638373	-0.724143	-0.157628	-1.022501	-0.705663	-0.081330	-0.089429	-0.698160
3739	-0.882010	3.980510	8.837831	0.043967	0.280406	0.698290	-0.726687	-0.150837	-1.028987	-0.695078	-0.079604	-0.093079	-0.708425
3740	-1.497816	2.964512	10.001229	0.441409	0.014406	0.731579	-0.736520	-0.151935	-1.026216	-0.683699	-0.086920	-0.098137	-0.717893
3741	-1.823481	2.269207	9.914642	0.364648	-0.106448	0.485778	-0.746075	-0.157907	-1.018891	-0.676074	-0.094629	-0.101341	-0.723671
3742	-1.516759	2.381538	9.528454	0.101880	-0.010022	0.164587	-0.753516	-0.159225	-1.015076	-0.673331	-0.096527	-0.102149	-0.725860
3743	-0.522291	2.220040	10.330437	0.024594	0.016602	-0.108012	-0.754037	-0.162567	-1.015447	-0.674655	-0.096556	-0.103214	-0.724475
3744	-0.559255	2.001062	11.820906	0.167294	-0.056856	-0.143417	-0.757734	-0.171889	-1.008431	-0.676337	-0.099382	-0.104928	-0.722275
3745	-0.528049	2.309779	10.608799	-0.139396	-0.074448	-0.185149	-0.758260	-0.173849	-1.007949	-0.679287	-0.098254	-0.102500	-0.720006
3746	0.655354	1.755772	8.906601	-0.329187	0.001813	-0.204902	-0.753754	-0.168313	-1.015634	-0.682678	-0.093374	-0.097964	-0.718078
3747	1.266282	1.611578	9.610031	-0.150391	0.008731	-0.025859	-0.752436	-0.164331	-1.019561	-0.683154	-0.091223	-0.096081	-0.718156
3748	0.535282	2.176121	10.372848	-0.320309	-0.083306	0.185318	-0.755242	-0.159197	-1.020711	-0.681027	-0.088435	-0.089783	-0.721333
3749	-0.333994	1.660221	9.635179	-0.507410	-0.136000	0.379121	-0.763402	-0.140938	-1.026765	-0.676486	-0.084211	-0.079989	-0.727240
3750	-1.024182	1.045627	8.966331	-0.412769	-0.104406	0.281680	-0.771960	-0.123097	-1.032559	-0.673014	-0.080628	-0.071878	-0.731700
3751	-1.149286	2.873663	9.292908	-0.517232	-0.111059	-0.059116	-0.776114	-0.111086	-1.038993	-0.674683	-0.075176	-0.063012	-0.731561
3752	-1.209071	1.510807	9.375972	-1.087349	-0.064164	-0.065841	-0.778705	-0.087493	-1.051135	-0.676996	-0.061379	-0.046109	-0.731972
3753	-1.682380	-0.044053	9.286525	-0.533855	-0.117554	-0.308282	-0.776898	-0.068227	-1.062254	-0.682068	-0.055418	-0.037221	-0.728235
3754	-1.334795	0.700151	8.949779	-0.071657	-0.174795	-0.135787	-0.777841	-0.063874	-1.061700	-0.684041	-0.056912	-0.033732	-0.726438
3755	-1.341841	1.306884	9.017196	0.172640	-0.164813	0.119633	-0.782756	-0.065374	-1.058594	-0.682065	-0.061490	-0.034055	-0.727905
3756	-1.456333	1.440730	8.906764	0.196165	-0.162529	0.250587	-0.789801	-0.065750	-1.053408	-0.678062	-0.066727	-0.034173	-0.731172
3757	-1.681936	0.509301	8.319552	1.917220	-0.123204	0.182075	-0.796911	-0.090367	-1.035801	-0.672313	-0.094228	-0.060531	-0.731746
3758	-0.886383	7.709591	14.894536	0.766565	0.151777	-0.459593	-0.791990	-0.139631	-1.006195	-0.677106	-0.101775	-0.074427	-0.725004
3759	1.865142	2.573912	8.879783	-1.435134	0.184606	-0.348953	-0.784464	-0.119917	-1.030427	-0.684393	-0.078856	-0.057156	-0.722580
3760	2.705117	1.569338	6.082469	0.147117	0.372917	0.161947	-0.775071	-0.103893	-1.042142	-0.681173	-0.075693	-0.063913	-0.725389
3761	2.878417	3.359411	9.343029	0.438908	0.608570	0.588538	-0.768286	-0.104864	-1.049388	-0.670921	-0.073532	-0.077895	-0.733751
3762	0.963480	2.829589	10.434012	0.124424	0.463301	0.814247	-0.761643	-0.103172	-1.056547	-0.657744	-0.069696	-0.084511	-0.745234
3763	0.791328	2.229323	10.447701	-0.018630	0.190569	0.935003	-0.765660	-0.092598	-1.061548	-0.643229	-0.068218	-0.085591	-0.757811
3764	1.094986	2.387645	9.382288	0.369196	0.054991	1.084713	-0.777362	-0.092317	-1.049824	-0.625813	-0.074018	-0.090178	-0.771199
3765	0.677071	2.698062	9.458591	0.181961	0.120540	1.029810	-0.788806	-0.088510	-1.045530	-0.609130	-0.076405	-0.093062	-0.783877
3766	0.379933	2.294580	9.505471	0.075773	0.141474	0.865253	-0.794969	-0.071255	-1.052582	-0.594873	-0.076765	-0.094425	-0.794555
3767	0.478516	2.228412	9.610090	-0.054979	0.079633	0.661087	-0.799381	-0.062755	-1.052259	-0.584065	-0.076247	-0.093547	-0.802685
3768	0.466154	2.339833	9.469263	-0.110512	0.052845	0.646598	-0.804598	-0.050918	-1.056129	-0.573479	-0.075374	-0.091185	-0.810633
3769	0.589527	2.463437	9.414348	-0.144103	0.033555	0.552626	-0.811268	-0.043122	-1.053379	-0.564448	-0.074370	-0.088435	-0.817341
3770	0.589289	2.686733	9.215279	-0.113342	0.021352	0.409419	-0.815291	-0.031259	-1.053491	-0.557636	-0.073530	-0.086002	-0.822338
3771	0.402516	3.057164	9.197125	-0.126837	0.057489	0.381344	-0.817319	-0.019041	-1.058867	-0.551238	-0.072049	-0.084044	-0.826972
3772	0.135222	3.086293	9.150191	-0.193591	0.085811	0.291198	-0.819471	-0.010269	-1.060446	-0.546310	-0.069052	-0.081159	-0.830777
3773	-0.146415	3.081161	8.949025	-0.153074	0.097581	0.259640	-0.818837	0.000175	-1.064428	-0.541842	-0.066415	-0.079428	-0.834079
3774	-0.055604	3.111915	8.739761	-0.035198	0.147129	0.201962	-0.816859	0.005810	-1.067772	-0.538047	-0.063970	-0.079959	-0.836672
3775	-0.106930	3.936273	8.438311	0.169606	0.236985	0.197859	-0.813404	0.006633	-1.070479	-0.533928	-0.062404	-0.085289	-0.838900
3776	-0.564160	4.136814	9.183389	0.126300	0.338424	0.251491	-0.809424	0.009557	-1.073663	-0.528723	-0.058575	-0.090499	-0.841921
3777	-1.229300	3.391781	10.249355	0.327103	0.142740	0.178526	-0.803834	0.007258	-1.076763	-0.524859	-0.060194	-0.097615	-0.843428
3778	-1.930284	2.330335	9.477639	0.490537	-0.059253	0.093974	-0.805655	-0.006209	-1.074211	-0.522547	-0.066602	-0.104945	-0.843502
3779	-1.300331	2.113520	8.841485	0.313207	0.046623	-0.256114	-0.804809	-0.022645	-1.073131	-0.526149	-0.068691	-0.111409	-0.840260
3780	0.440375	2.392752	9.314022	0.375650	0.134954	-0.493575	-0.798118	-0.038082	-1.072625	-0.533362	-0.069352	-0.119605	-0.834512
3781	0.149126	2.897552	12.358205	0.514556	0.062763	-0.256698	-0.792358	-0.053269	-1.069811	-0.536559	-0.073321	-0.129496	-0.830638
3782	-0.446057	3.066281	11.423998	-0.160780	0.044223	-0.243759	-0.790340	-0.061776	-1.067413	-0.540503	-0.070312	-0.127448	-0.828656
3783	-0.046137	2.063467	8.950151	-0.352369	0.072549	-0.234441	-0.788098	-0.054966	-1.073416	-0.544492	-0.064825	-0.122951	-0.827169
3784	0.261376	1.534978	8.602520	-0.060839	0.107612	-0.258094	-0.778794	-0.054841	-1.075943	-0.548346	-0.061826	-0.123244	-0.824806
3785	-0.421467	1.612473	9.259765	-0.051231	0.060562	-0.222871	-0.774272	-0.055443	-1.078707	-0.551743	-0.059820	-0.123490	-0.822649
3786	-0.684516	2.030143	9.941767	-0.037218	-0.054592	-0.163422	-0.773743	-0.054615	-1.078687	-0.554382	-0.059981	-0.122266	-0.821045
3787	-0.796913	2.025642	9.620624	-0.061507	-0.113981	-0.071901	-0.775073	-0.054329	-1.077585	-0.555730	-0.061058	-0.120193	-0.820359
3788	-0.648101	2.290469	9.305465	-0.018355	-0.122620	-0.139047	-0.777734	-0.053749	-1.075785	-0.558097	-0.062606	-0.118494	-0.818882
3789	-0.657493	2.484469	9.091894	0.024424	-0.129634	-0.056740	-0.779584	-0.057380	-1.074399	-0.559122	-0.064906	-0.117625	-0.818129
3790	-0.894921	2.752050	9.265525	-0.012410	-0.117425	-0.024029	-0.781182	-0.056523	-1.073545	-0.559578	-0.066705	-0.115934	-0.817913
3791	-1.331310	2.773268	9.338627	-0.020103	-0.164896	-0.013655	-0.784915	-0.052652	-1.073647	-0.560037	-0.069139	-0.113921	-0.817680
3792	-1.571737	2.773743	9.177197	0.003152	-0.200281	-0.013752	-0.789705	-0.051485	-1.070862	-0.560482	-0.072490	-0.111540	-0.817413
3793	-1.536963	2.813186	8.927634	0.049505	-0.184492	-0.061249	-0.794090	-0.052296	-1.067740	-0.561661	-0.075845	-0.110580	-0.816430
3794	-1.378107	3.126789	9.031239	0.107878	-0.183241	-0.091167	-0.798876	-0.052481	-1.060958	-0.563160	-0.079918	-0.110211	-0.815056
3795	-1.096127	3.962183	9.981958	0.240346	-0.063227	-0.114857	-0.800318	-0.059610	-1.060227	-0.564634	-0.083278	-0.113891	-0.813193
3796	-0.750082	4.667608	10.446999	-0.025352	0.146770	-0.174580	-0.795790	-0.062726	-1.057147	-0.566957	-0.080278	-0.115215	-0.811690
3797	0.852569	2.443802	8.175725	-0.355020	0.150613	-0.154577	-0.791021	-0.056493	-1.064947	-0.569517	-0.073355	-0.111707	-0.811043
3798	1.232348	2.839078	8.155513	0.298740	0.286201	0.124074	-0.784385	-0.052619	-1.069478	-0.566184	-0.072460	-0.119418	-0.812357
3799	1.542447	3.738271	10.738581	0.085082	0.476868	0.398521	-0.773470	-0.057184	-1.076887	-0.558229	-0.066649	-0.125845	-0.817375
3800	0.563412	2.912111	10.117827	-0.052120	0.232681	0.442765	-0.768440	-0.049304	-1.083426	-0.550223	-0.063450	-0.126788	-0.822893
3801	0.628950	2.192285	9.441672	0.054249	-0.049123	0.727769	-0.773782	-0.040591	-1.085374	-0.538059	-0.066786	-0.126353	-0.830703
3802	0.607902	2.745342	9.340573	0.349605	-0.023444	0.725307	-0.782297	-0.038268	-1.080354	-0.525301	-0.072840	-0.130719	-0.837655
3803	0.292421	3.021205	9.405837	0.046668	0.097222	0.631473	-0.789891	-0.032819	-1.078207	-0.514166	-0.073492	-0.131692	-0.844328
3804	0.170136	3.028663	9.098742	0.055439	0.127039	0.578680	-0.795366	-0.024155	-1.077866	-0.503705	-0.073522	-0.132870	-0.850424
3805	0.050116	3.264406	9.415823	0.088965	0.073403	0.458217	-0.798035	-0.020561	-1.079202	-0.495368	-0.074556	-0.134530	-0.854958
3806	-0.332375	3.242900	9.404249	-0.047210	0.015144	0.357601	-0.799781	-0.014382	-1.078041	-0.489033	-0.074880	-0.133133	-0.858787
3807	-0.168520	3.034680	9.329009	-0.183657	0.002591	0.207658	-0.801666	-0.006341	-1.078570	-0.485531	-0.073758	-0.129781	-0.861380
3808	0.241531	3.088212	9.061972	-0.165622	-0.039031	0.064141	-0.804350	0.002431	-1.079605	-0.484529	-0.073080	-0.126251	-0.862526
3809	0.456049	3.521765	9.132680	-0.148957	-0.051794	-0.024363	-0.807823	0.008463	-1.082603	-0.485096	-0.072660	-0.123304	-0.862669
3810	0.386753	3.586042	9.081928	-0.197984	0.007642	0.035995	-0.808906	0.015263	-1.084797	-0.484499	-0.070787	-0.119707	-0.863666
3811	0.117677	3.454925	8.992822	-0.195197	0.061602	-0.024586	-0.805595	0.019589	-1.087390	-0.484846	-0.067986	-0.117081	-0.864057
3812	-0.130176	3.460118	8.811872	-0.195263	0.100454	-0.014554	-0.805614	0.026871	-1.093351	-0.484884	-0.064413	-0.114498	-0.864655
3813	-0.023731	3.690211	8.673794	-0.173620	0.133389	-0.044364	-0.802177	0.033593	-1.096676	-0.485360	-0.060544	-0.113015	-0.864863
3814	0.012817	4.030703	8.585694	-0.062701	0.143504	0.016146	-0.797801	0.037329	-1.099031	-0.484592	-0.057580	-0.113103	-0.865484
3815	-0.390943	4.309786	8.342531	-0.042500	0.175980	0.074850	-0.793159	0.041096	-1.103004	-0.482734	-0.054539	-0.114251	-0.866568
3816	-0.421795	4.255891	8.975040	0.146594	0.128355	0.196251	-0.789839	0.042034	-1.104493	-0.478638	-0.054269	-0.117616	-0.868405
3817	-1.713122	3.035833	9.801522	0.428460	-0.035282	0.398856	-0.793143	0.035614	-1.102237	-0.471089	-0.060140	-0.124625	-0.871164
3818	-2.037387	1.716663	9.286420	0.251439	-0.118602	0.074333	-0.797916	0.031037	-1.099500	-0.469547	-0.064856	-0.127598	-0.871228
3819	-0.952464	1.998676	10.838825	0.613300	-0.096179	-0.200509	-0.801872	0.019963	-1.095231	-0.472260	-0.071898	-0.137946	-0.867624
3820	0.496022	3.442703	12.080708	0.454254	0.004587	-0.368746	-0.800740	-0.003780	-1.087386	-0.477727	-0.075184	-0.146192	-0.862990
3821	-0.209458	3.551006	9.603073	-0.270417	0.070771	-0.241309	-0.795942	-0.008424	-1.085166	-0.481890	-0.070805	-0.142830	-0.861608
3822	-0.323489	1.441824	8.513065	-0.212225	0.132547	-0.313088	-0.788120	-0.001195	-1.090546	-0.486962	-0.065676	-0.140687	-0.859513
3823	-0.445108	1.682507	9.889153	-0.000700	0.099698	-0.493003	-0.781459	-0.005777	-1.092924	-0.494944	-0.062654	-0.142465	-0.854874
3824	-0.441599	2.265170	10.077428	-0.174081	-0.026083	-0.427191	-0.774554	-0.003340	-1.096158	-0.502282	-0.060250	-0.139559	-0.851238
3825	-0.114449	2.251595	9.225852	-0.218180	-0.138671	-0.276039	-0.773369	0.000724	-1.097388	-0.507429	-0.059719	-0.134892	-0.848972
3826	-0.247895	1.851048	8.945563	-0.141719	-0.181237	-0.111580	-0.776963	0.002376	-1.098640	-0.509735	-0.061144	-0.130577	-0.848163
3827	-0.603926	2.242709	9.179607	-0.091441	-0.177476	-0.174995	-0.780431	0.006338	-1.096857	-0.513087	-0.062814	-0.127493	-0.846488
3828	-1.043755	2.390059	8.960402	0.018254	-0.151803	-0.098361	-0.783355	0.006048	-1.093466	-0.514867	-0.065405	-0.126165	-0.845409
3829	-1.242795	2.653466	8.986007	0.098857	-0.139200	-0.149272	-0.787080	0.006259	-1.086684	-0.517433	-0.068393	-0.126684	-0.843526
3830	-1.317369	3.055108	9.394697	0.102958	-0.126040	-0.032486	-0.789460	0.001750	-1.083165	-0.517911	-0.071585	-0.126958	-0.842927
3831	-1.433746	3.038418	9.270901	0.056797	-0.113467	-0.053739	-0.791316	-0.000397	-1.079307	-0.518859	-0.073883	-0.126957	-0.842145
3832	-1.510025	3.022419	8.804124	0.020604	-0.143271	-0.084073	-0.793575	-0.000958	-1.077010	-0.520365	-0.076379	-0.125737	-0.841176
3833	-1.411367	3.553393	8.868135	0.282291	-0.113766	-0.072500	-0.795429	-0.003823	-1.072367	-0.521280	-0.080920	-0.129628	-0.839593
3834	-1.685516	5.616729	10.293190	0.551058	0.245819	-0.173737	-0.792463	-0.018610	-1.065873	-0.522391	-0.082163	-0.141509	-0.836858
3835	0.071966	3.143434	9.431849	-0.404186	0.372325	-0.436106	-0.777431	-0.021750	-1.072341	-0.529101	-0.070332	-0.139622	-0.834033
3836	1.639775	3.016355	7.839321	-0.098328	0.144905	-0.265391	-0.768537	-0.017659	-1.076353	-0.533021	-0.066216	-0.139681	-0.831861
3837	2.443385	4.356689	11.406645	0.398994	0.294663	0.470595	-0.761199	-0.027118	-1.074451	-0.523614	-0.066901	-0.148999	-0.836153
3838	0.250592	2.564173	10.154181	0.056198	0.053354	0.467678	-0.763211	-0.020900	-1.074767	-0.515300	-0.068075	-0.149662	-0.841090
3839	0.545436	2.928670	9.135083	0.086582	-0.029639	0.598030	-0.768554	-0.011711	-1.079124	-0.504990	-0.071330	-0.150079	-0.846979
3840	-0.462750	2.395730	8.809696	0.070803	0.024306	0.493372	-0.774955	-0.004603	-1.077207	-0.496188	-0.073200	-0.150611	-0.851913
3841	-0.050906	2.995566	9.491776	0.025492	-0.005088	0.158728	-0.777218	-0.004248	-1.072053	-0.493275	-0.074099	-0.150812	-0.853490
3842	-0.022668	3.311663	9.687635	-0.061096	-0.135257	0.108091	-0.780684	-0.001133	-1.070028	-0.491678	-0.076223	-0.148072	-0.854703
3843	0.029579	3.263994	9.049328	-0.278523	-0.167792	0.090409	-0.785489	0.005380	-1.068148	-0.490857	-0.076715	-0.141549	-0.856235
3844	0.326454	2.936810	8.906856	-0.250040	-0.159211	-0.030613	-0.787914	0.016556	-1.070456	-0.491958	-0.076990	-0.135547	-0.856550
3845	0.180803	3.227908	9.131266	-0.215369	-0.146948	-0.047209	-0.792985	0.023525	-1.069905	-0.493301	-0.077372	-0.130491	-0.856528
3846	0.197240	3.606875	9.056700	-0.272391	-0.114229	-0.131184	-0.797249	0.026680	-1.068812	-0.496005	-0.076386	-0.124696	-0.855918
3847	0.215512	3.607169	8.705832	-0.274614	-0.093424	-0.110719	-0.799133	0.035051	-1.071485	-0.498351	-0.075117	-0.119273	-0.855440
3848	0.053564	3.706181	8.695302	-0.164827	-0.035860	-0.100250	-0.799416	0.040651	-1.071033	-0.500146	-0.073934	-0.116043	-0.854940
3849	-0.007234	3.841014	8.711676	-0.118865	0.021301	-0.059065	-0.798364	0.044612	-1.073746	-0.501087	-0.072394	-0.114408	-0.854741
3850	-0.136672	3.974575	8.470807	-0.099191	0.137297	-0.033478	-0.794913	0.046558	-1.076551	-0.501241	-0.069061	-0.113933	-0.854990
3851	-0.206141	4.279156	8.348433	-0.166723	0.244702	-0.013548	-0.790671	0.050726	-1.079295	-0.500939	-0.063344	-0.113743	-0.855634
3852	0.123294	4.192993	9.295527	0.053336	0.144000	0.252515	-0.786292	0.053814	-1.083959	-0.495973	-0.062074	-0.115575	-0.858371
3853	-0.416268	3.294765	9.256862	0.586953	-0.123297	0.311867	-0.788535	0.047942	-1.082236	-0.489930	-0.070923	-0.124272	-0.859939
3854	-1.278841	2.541167	9.139797	0.611656	-0.121911	0.333395	-0.794215	0.035323	-1.076111	-0.483345	-0.079924	-0.132909	-0.861583
3855	-1.399087	2.864345	9.937617	0.240068	0.038223	-0.084037	-0.797109	0.024918	-1.071563	-0.484118	-0.081481	-0.137812	-0.860232
3856	0.102401	2.183031	12.232182	0.699558	0.059631	-0.139397	-0.795602	0.009264	-1.068580	-0.484922	-0.086928	-0.150435	-0.857125
3857	-0.902788	3.868679	10.758846	-0.038962	0.076530	-0.215681	-0.791312	-0.003373	-1.065533	-0.488277	-0.084667	-0.151087	-0.855330
3858	-0.842944	2.257749	8.789442	-0.236852	0.090512	-0.276229	-0.790255	-0.000776	-1.069906	-0.492880	-0.080063	-0.148179	-0.853641
3859	-0.507928	1.191031	9.912596	-0.328601	0.017048	-0.427336	-0.781627	0.003275	-1.071896	-0.500452	-0.075271	-0.143539	-0.850458
3860	-0.143764	1.789945	10.070895	-0.337633	-0.100664	-0.414965	-0.778846	0.007206	-1.075034	-0.508032	-0.072498	-0.137203	-0.847244
3861	0.035791	2.035872	9.395767	-0.294636	-0.199972	-0.052143	-0.784050	0.013699	-1.071938	-0.509707	-0.072735	-0.130284	-0.847310
3862	-0.662274	1.707579	8.808764	-0.205366	-0.203571	-0.022530	-0.788857	0.021067	-1.070704	-0.510652	-0.074115	-0.124558	-0.847483
3863	-0.876245	2.198868	8.615559	0.008638	-0.170188	-0.077311	-0.794977	0.022523	-1.066951	-0.512204	-0.076829	-0.123096	-0.846517
3864	-1.244055	2.488389	9.078680	0.084319	-0.190586	-0.017913	-0.797902	0.022229	-1.063426	-0.512578	-0.080955	-0.122396	-0.846008
3865	-1.229051	2.998450	9.378579	0.070119	-0.244515	-0.070495	-0.803744	0.019439	-1.058062	-0.514097	-0.085503	-0.121249	-0.844803
3866	-1.532530	3.107004	9.118116	0.008763	-0.254908	-0.031786	-0.810392	0.019396	-1.049503	-0.514975	-0.089903	-0.118624	-0.844184
3867	-1.874074	3.112870	8.433623	0.060241	-0.206544	0.005907	-0.816907	0.019123	-1.043242	-0.515121	-0.093798	-0.117657	-0.843807
3868	-2.079632	3.492697	8.665154	0.315401	-0.039753	-0.287484	-0.820087	0.015128	-1.036870	-0.519206	-0.097119	-0.122899	-0.840172
3869	-1.665604	6.253193	11.410676	0.613657	0.355152	-0.616707	-0.816433	-0.006845	-1.035461	-0.527305	-0.095683	-0.138392	-0.832852
3870	0.159302	3.805233	9.039598	-0.460272	0.539269	-0.734069	-0.795136	-0.016073	-1.045428	-0.538576	-0.079881	-0.137580	-0.827422
3871	2.018809	3.081404	7.032071	-0.101112	0.495531	-0.638073	-0.777984	-0.016130	-1.060171	-0.547725	-0.068604	-0.142514	-0.821572
3872	2.210594	4.410672	10.932130	0.339500	0.555841	0.386384	-0.758139	-0.029386	-1.064056	-0.539028	-0.064362	-0.153429	-0.825691
3873	-0.239554	1.414417	10.362040	-0.089558	0.073669	0.134203	-0.756160	-0.023708	-1.069283	-0.536543	-0.062469	-0.152712	-0.827586
3874	1.206753	3.387370	9.652577	0.377619	-0.148390	0.324826	-0.759493	-0.020620	-1.066184	-0.530871	-0.070047	-0.156754	-0.829878
3875	0.202640	3.150658	9.418955	0.102780	-0.111047	0.515400	-0.768539	-0.018730	-1.060094	-0.522328	-0.074561	-0.156610	-0.834918
3876	0.294249	2.953287	9.555641	0.066613	-0.106719	0.184653	-0.775178	-0.022099	-1.053123	-0.519220	-0.077701	-0.156129	-0.836658
3877	0.031307	3.021343	9.597607	-0.031912	-0.147957	0.092190	-0.780229	-0.022046	-1.050370	-0.518019	-0.080132	-0.153911	-0.837584
3878	0.160601	3.038212	9.209102	-0.056713	-0.140632	0.146953	-0.786356	-0.018353	-1.046411	-0.515815	-0.082435	-0.151065	-0.839237
3879	0.295070	2.958106	9.079039	-0.154085	-0.118708	0.090183	-0.789579	-0.007198	-1.046959	-0.514739	-0.083132	-0.147052	-0.840541
3880	0.282664	3.215186	9.076718	-0.149544	-0.093104	-0.008663	-0.790657	-0.002302	-1.045578	-0.515133	-0.083214	-0.143392	-0.840923
3881	0.151942	3.431268	8.950726	-0.144333	-0.070334	-0.065060	-0.794919	0.000086	-1.041547	-0.516490	-0.082770	-0.140281	-0.840659
3882	0.013775	3.535554	8.830162	-0.100409	0.007656	-0.112134	-0.795725	0.002588	-1.039842	-0.518243	-0.081369	-0.138655	-0.839987
3883	-0.388298	3.542835	8.938121	-0.124177	0.020315	-0.129724	-0.796528	0.004432	-1.040043	-0.520388	-0.079432	-0.136951	-0.839125
3884	-0.427790	3.605249	9.104930	-0.152471	-0.000686	-0.152931	-0.794413	0.008481	-1.041554	-0.522923	-0.077516	-0.134425	-0.838136
3885	-0.348488	3.645531	9.147979	-0.151447	-0.033358	-0.197361	-0.792554	0.009254	-1.040473	-0.526372	-0.076009	-0.131841	-0.836524
3886	-0.360886	3.635580	8.996031	-0.188246	-0.023907	-0.232772	-0.791358	0.009054	-1.039012	-0.530345	-0.073891	-0.128589	-0.834709
3887	-0.340020	3.771872	8.791045	-0.164428	0.015625	-0.241291	-0.790832	0.011008	-1.039225	-0.534388	-0.071318	-0.126412	-0.832684
3888	-0.253557	4.186109	8.860377	-0.098734	0.008405	-0.142152	-0.789238	0.011587	-1.041649	-0.536615	-0.069840	-0.124857	-0.831611
3889	0.054555	4.589752	8.452778	0.088158	-0.030691	0.064984	-0.788704	0.010759	-1.042759	-0.535301	-0.071557	-0.126028	-0.832135
3890	-0.829516	3.675538	8.187030	0.345268	-0.080079	0.205397	-0.790285	0.005961	-1.039662	-0.531327	-0.077180	-0.130415	-0.833503
3891	-1.730646	2.940680	8.256390	0.392041	-0.070356	0.041394	-0.795312	-0.002892	-1.033424	-0.530025	-0.082679	-0.136336	-0.832857
3892	-1.787201	2.784578	10.845796	0.583174	-0.189648	-0.100266	-0.798470	-0.014280	-1.028501	-0.530965	-0.091820	-0.143990	-0.830007
3893	-0.184640	2.930379	12.771353	0.377257	-0.190374	-0.350631	-0.803052	-0.038959	-1.016849	-0.536456	-0.097949	-0.149023	-0.824872
3894	0.165940	3.514092	9.301956	-0.229457	-0.017869	-0.273649	-0.804894	-0.045370	-1.016495	-0.541222	-0.095045	-0.145370	-0.822747
3895	0.431184	1.999259	8.522389	-0.075133	0.081173	-0.200013	-0.800369	-0.046777	-1.020766	-0.544259	-0.092298	-0.145485	-0.821034
3896	-0.218761	1.827453	10.347527	0.073529	-0.090214	-0.409180	-0.796641	-0.049096	-1.021153	-0.550836	-0.093462	-0.146254	-0.816366
3897	-0.623593	2.533830	10.929126	-0.171322	-0.125802	-0.348244	-0.796088	-0.056133	-1.020307	-0.557045	-0.092534	-0.142727	-0.812876
3898	-0.104758	1.795437	9.412524	-0.414260	-0.096069	-0.340022	-0.797161	-0.052352	-1.025290	-0.563324	-0.088577	-0.135336	-0.810249
3899	0.566591	2.011424	8.504789	-0.060964	-0.078048	-0.084319	-0.796373	-0.048967	-1.027076	-0.564857	-0.088844	-0.133541	-0.809450
3900	0.050898	2.446347	9.099477	0.097270	-0.032245	0.130499	-0.801153	-0.050532	-1.027341	-0.562377	-0.090878	-0.134315	-0.810823
3901	-0.429698	2.777498	9.409588	0.080146	0.009256	0.171462	-0.801952	-0.050039	-1.029739	-0.559273	-0.091996	-0.135304	-0.812677
3902	-1.066110	2.603310	9.367303	0.012999	0.010203	0.395962	-0.806878	-0.047075	-1.031877	-0.552483	-0.093109	-0.134693	-0.817283
3903	-1.120908	2.636271	9.105413	0.079944	0.044594	0.322146	-0.811273	-0.043890	-1.031993	-0.546796	-0.093974	-0.135812	-0.820815
3904	-1.368605	4.127069	9.151557	0.275024	0.216918	0.323852	-0.811799	-0.046033	-1.029632	-0.540064	-0.094364	-0.141881	-0.824194
3905	-2.097250	4.805736	9.846188	0.412077	0.477100	-0.047903	-0.805923	-0.055534	-1.030542	-0.538555	-0.090597	-0.153964	-0.823435
3906	0.692276	2.875517	9.255527	-0.477499	0.274903	-0.403485	-0.794094	-0.053883	-1.041129	-0.544898	-0.079753	-0.149574	-0.821190
3907	2.138386	4.195537	8.962587	0.181733	0.135266	0.294862	-0.787710	-0.055101	-1.043262	-0.539197	-0.080296	-0.153536	-0.824164
3908	0.215731	1.941998	8.997616	-0.069937	0.110656	0.622424	-0.791713	-0.049328	-1.046667	-0.528384	-0.079696	-0.152363	-0.831411
3909	0.670322	3.076644	9.713079	0.183193	0.077346	0.332862	-0.791721	-0.045973	-1.052484	-0.522148	-0.081303	-0.155585	-0.834592
3910	0.468326	4.121642	9.903595	-0.034393	0.054789	0.487630	-0.794392	-0.042004	-1.051787	-0.513563	-0.081617	-0.154584	-0.840057
3911	0.264790	3.331343	8.755158	0.019699	0.017091	0.482359	-0.800666	-0.033054	-1.050890	-0.505182	-0.083019	-0.154173	-0.845062
3912	-0.050182	3.607232	8.981709	0.162002	0.059121	0.484895	-0.805185	-0.033281	-1.048690	-0.496191	-0.085223	-0.156499	-0.849729
3913	-0.412953	3.367645	9.232344	0.041171	0.050568	0.357237	-0.809189	-0.027882	-1.047933	-0.489710	-0.085895	-0.156972	-0.853327
3914	-0.227048	3.385571	9.127190	0.030888	-0.021733	0.257687	-0.811196	-0.023186	-1.049106	-0.484999	-0.087455	-0.156646	-0.855915
3915	0.182523	3.592027	8.907125	0.032554	-0.048479	0.190237	-0.815321	-0.021857	-1.047938	-0.481663	-0.089215	-0.156284	-0.857681
3916	0.351794	3.624238	8.996322	-0.001265	-0.004123	0.183302	-0.818520	-0.019207	-1.044181	-0.478206	-0.089927	-0.155699	-0.859645
3917	0.379845	3.717016	9.256442	-0.047596	0.062348	0.176493	-0.819595	-0.015238	-1.045119	-0.474883	-0.088996	-0.155036	-0.861702
3918	0.203646	3.679834	9.244095	-0.093498	0.047828	0.208124	-0.820401	-0.012113	-1.046221	-0.470981	-0.088010	-0.153312	-0.864249
3919	0.160853	3.727584	9.040231	-0.050399	0.044538	0.211786	-0.820954	-0.004908	-1.048273	-0.467087	-0.087478	-0.152370	-0.866580
3920	0.186304	3.897957	8.967516	-0.034604	0.070861	0.231443	-0.822827	-0.000476	-1.050264	-0.462583	-0.086714	-0.151832	-0.869163
3921	0.070458	3.881295	9.012227	-0.015623	0.120664	0.237151	-0.823112	0.005852	-1.051001	-0.457930	-0.085273	-0.152175	-0.871706
3922	0.003079	4.096109	8.984468	-0.059071	0.145693	0.216848	-0.821395	0.009953	-1.054391	-0.453474	-0.082937	-0.151914	-0.874303
3923	-0.060021	3.844932	8.902588	-0.069795	0.142102	0.214165	-0.818222	0.015795	-1.055722	-0.449220	-0.080562	-0.151576	-0.876776
3924	-0.079560	3.829998	8.760087	-0.052216	0.168085	0.032274	-0.813050	0.020033	-1.056319	-0.447909	-0.077334	-0.151924	-0.877677
3925	0.034348	3.968011	8.868450	-0.038280	0.215608	0.057343	-0.809328	0.020156	-1.059321	-0.446112	-0.073486	-0.153082	-0.878721
3926	-0.077050	4.004856	9.124713	-0.076978	0.251543	0.029178	-0.803224	0.024008	-1.062365	-0.444623	-0.068560	-0.153736	-0.879759
3927	-0.165373	4.071229	9.200934	-0.130122	0.209501	0.057047	-0.796589	0.028156	-1.066618	-0.442952	-0.064014	-0.153256	-0.881027
3928	-0.342430	4.179664	9.069518	-0.123107	0.143964	0.120341	-0.792880	0.032952	-1.071759	-0.440242	-0.060851	-0.152015	-0.882823
3929	-0.665624	3.843660	8.965854	-0.124358	0.101908	0.093633	-0.789170	0.037480	-1.077447	-0.438229	-0.058367	-0.150682	-0.884219
3930	-0.598097	3.835159	8.809126	-0.078927	0.081435	0.074184	-0.787851	0.041285	-1.079764	-0.436468	-0.056556	-0.149721	-0.885370
3931	-0.844861	3.806401	8.758445	-0.046665	0.028435	0.070467	-0.786929	0.044561	-1.083036	-0.434989	-0.055974	-0.149201	-0.886223
3932	-1.110715	2.927796	9.570491	0.079326	-0.061748	0.020852	-0.786658	0.042579	-1.082429	-0.434425	-0.057920	-0.149855	-0.886264
3933	-1.094741	3.083430	9.473526	0.096052	-0.095911	-0.173820	-0.789304	0.037940	-1.079046	-0.437488	-0.060003	-0.151068	-0.884411
3934	-0.821682	3.078645	9.197911	0.038393	-0.082290	-0.168662	-0.789292	0.033647	-1.075144	-0.440382	-0.061384	-0.151036	-0.882884
3935	-0.716169	2.667912	9.319785	0.060866	-0.109626	-0.205907	-0.791138	0.028454	-1.072865	-0.444087	-0.063269	-0.151526	-0.880809
3936	-0.795611	2.928662	9.599410	0.079037	-0.126985	-0.216570	-0.791258	0.023285	-1.067239	-0.447891	-0.065648	-0.151870	-0.878646
3937	-0.858393	2.912955	9.571124	0.010409	-0.138408	-0.209770	-0.794171	0.019357	-1.064100	-0.451804	-0.067531	-0.151200	-0.876613
3938	-1.023809	2.706053	9.598901	-0.053776	-0.148357	-0.369125	-0.794692	0.015564	-1.063138	-0.458490	-0.068623	-0.149217	-0.873391
3939	-0.744328	3.033973	9.621852	-0.100984	-0.154152	-0.761033	-0.791480	0.008071	-1.063415	-0.472160	-0.068056	-0.147163	-0.866474
3940	-0.643873	3.072188	9.444119	-0.101305	-0.113414	-0.538889	-0.789603	0.002538	-1.062267	-0.481650	-0.067564	-0.144865	-0.861662
3941	-0.565990	3.015316	9.191792	-0.109042	-0.064420	-0.509434	-0.787333	-0.000916	-1.060519	-0.490575	-0.066063	-0.143134	-0.857021
3942	-0.749427	2.978004	9.188852	-0.052651	-0.035813	-0.425045	-0.784129	-0.005591	-1.061513	-0.497725	-0.065026	-0.142240	-0.853117
3943	-0.753274	2.696362	9.260663	-0.031100	-0.070160	-0.395127	-0.779863	-0.010046	-1.060897	-0.504533	-0.064678	-0.141600	-0.849243
3944	-0.713911	2.944696	9.481444	0.045965	-0.096231	-0.320814	-0.779847	-0.015385	-1.060260	-0.509897	-0.065948	-0.141624	-0.845930
3945	-0.682307	3.037495	9.332479	0.001172	-0.054709	-0.253506	-0.777974	-0.019969	-1.057735	-0.514178	-0.066039	-0.141494	-0.843350
3946	-0.521758	2.977275	9.145296	-0.036852	-0.032121	-0.173058	-0.776772	-0.021865	-1.055655	-0.516950	-0.065792	-0.140571	-0.841828
3947	-0.753238	2.919672	9.148256	-0.064175	-0.019288	-0.090789	-0.777300	-0.023229	-1.056770	-0.518462	-0.065062	-0.139483	-0.841135
3948	-1.066082	3.035354	9.036689	-0.013059	-0.030513	-0.051734	-0.777036	-0.022562	-1.055540	-0.519151	-0.065374	-0.138815	-0.840796
3949	-1.300324	3.128209	9.115454	0.021174	-0.044259	0.011985	-0.778633	-0.021795	-1.056844	-0.518896	-0.066203	-0.138803	-0.840891
3950	-1.282736	3.218343	9.115314	0.010103	-0.053342	0.087915	-0.779295	-0.022651	-1.055517	-0.517275	-0.067528	-0.138103	-0.841899
3951	-1.271890	3.167568	9.159356	-0.033995	-0.075790	0.117690	-0.781828	-0.020552	-1.052862	-0.515404	-0.068574	-0.136738	-0.843184
3952	-1.066232	3.059637	9.142410	-0.049689	-0.110856	0.092622	-0.785821	-0.018778	-1.052894	-0.513943	-0.070266	-0.134429	-0.844307
3953	-0.988821	3.080471	9.231281	-0.040730	-0.107261	0.094422	-0.789285	-0.016192	-1.052232	-0.512553	-0.071684	-0.132683	-0.845308
3954	-0.956201	3.136887	9.174088	0.020370	-0.128083	0.094472	-0.795137	-0.014998	-1.049568	-0.510999	-0.074390	-0.131378	-0.846219
3955	-1.371149	3.937717	9.451379	0.193173	-0.048677	0.106182	-0.799657	-0.015270	-1.045350	-0.508907	-0.077210	-0.134228	-0.846779
3956	-1.571102	3.924410	9.741408	0.269988	0.163801	0.097211	-0.798572	-0.022063	-1.049620	-0.506134	-0.077527	-0.140113	-0.847459
3957	-0.063215	3.024402	8.846097	-0.042607	0.072973	-0.073482	-0.796839	-0.023801	-1.048887	-0.507114	-0.075387	-0.140513	-0.847000
3958	0.473928	3.141005	9.319036	0.002549	0.008193	-0.025265	-0.794447	-0.023843	-1.049455	-0.507261	-0.075289	-0.140475	-0.846927
3959	0.551393	3.016263	10.039648	0.043534	0.069873	-0.203355	-0.790974	-0.029552	-1.048331	-0.510302	-0.073762	-0.142432	-0.844905
3960	0.471728	3.102190	9.911390	0.006275	-0.049628	-0.345672	-0.790168	-0.032370	-1.048431	-0.516002	-0.073763	-0.142337	-0.841452
3961	0.344870	2.818252	9.384907	-0.164327	-0.117016	-0.268787	-0.787645	-0.031929	-1.045753	-0.520945	-0.073098	-0.138894	-0.839036
3962	0.011834	2.773387	9.538704	-0.185039	-0.150028	-0.307891	-0.789778	-0.029616	-1.046731	-0.526519	-0.072911	-0.134470	-0.836289
3963	-0.232041	3.084520	9.480734	-0.192366	-0.187397	-0.309879	-0.791780	-0.027084	-1.045146	-0.532322	-0.073021	-0.129830	-0.833334
3964	-0.383131	2.843864	9.227582	-0.184979	-0.280947	-0.264433	-0.794442	-0.025721	-1.046957	-0.537445	-0.075122	-0.123935	-0.830752
3965	-0.154172	3.267959	9.207337	-0.109586	-0.232546	-0.181735	-0.797372	-0.024042	-1.043907	-0.541048	-0.077196	-0.119987	-0.828801
3966	0.061881	3.332539	8.967963	-0.021502	-0.157951	0.139895	-0.803495	-0.020960	-1.043872	-0.538871	-0.079989	-0.117501	-0.830309
3967	-0.501922	2.725193	9.229646	0.030821	-0.137822	0.241115	-0.809352	-0.018515	-1.040764	-0.534987	-0.083024	-0.116254	-0.832695
3968	-0.000668	3.103252	9.198848	0.014996	-0.145053	-0.045547	-0.814398	-0.020397	-1.039150	-0.535790	-0.085568	-0.114823	-0.832120
3969	-0.071097	2.796154	9.511917	0.014621	-0.185236	-0.038712	-0.820250	-0.019834	-1.033409	-0.536686	-0.088572	-0.113261	-0.831442
3970	0.071775	2.910398	9.433600	-0.060770	-0.156665	-0.176716	-0.822636	-0.022367	-1.030500	-0.539817	-0.090196	-0.110675	-0.829586
3971	0.308202	2.938946	9.279369	-0.188869	-0.112247	-0.326293	-0.823304	-0.021232	-1.030456	-0.545658	-0.089155	-0.107020	-0.826351
3972	0.375727	3.192618	9.243423	-0.226605	-0.087860	-0.426180	-0.822905	-0.021241	-1.030461	-0.553005	-0.087288	-0.102865	-0.822183
3973	0.308094	3.162249	9.121224	-0.144855	-0.077696	-0.485957	-0.819843	-0.022661	-1.032696	-0.561230	-0.085839	-0.100579	-0.817029
3974	0.238528	3.224083	8.969387	0.004440	-0.066863	-0.513694	-0.815570	-0.029158	-1.034704	-0.569463	-0.086009	-0.100571	-0.811295
3975	1.052429	4.221961	9.030161	0.054490	0.100445	-0.068880	-0.811301	-0.034335	-1.033168	-0.570127	-0.084800	-0.102853	-0.810670
3976	0.112401	3.326157	8.810698	-0.068763	0.151575	-0.024487	-0.809840	-0.034091	-1.033043	-0.570068	-0.081571	-0.103300	-0.810986
3977	0.534128	4.093618	9.077807	-0.179060	0.265485	0.079203	-0.801340	-0.031358	-1.038574	-0.568349	-0.075377	-0.103465	-0.812768
3978	0.172149	3.922004	9.241302	-0.196095	0.238622	0.511375	-0.797914	-0.020365	-1.044860	-0.559543	-0.070387	-0.102005	-0.819483
3979	-0.398769	3.232028	9.797047	0.013557	0.067519	0.382003	-0.796613	-0.010170	-1.050878	-0.552935	-0.070238	-0.102662	-0.823887
3980	-0.009514	3.552167	9.233703	0.266152	-0.025513	0.276025	-0.797406	-0.012210	-1.046625	-0.547795	-0.074235	-0.106171	-0.826521
3981	-1.077031	3.064262	8.821909	0.310799	0.067029	0.680161	-0.803649	-0.013944	-1.044184	-0.535717	-0.078003	-0.111295	-0.833389
3982	-1.238206	2.347643	8.507049	0.164790	0.106998	0.055872	-0.805775	-0.014188	-1.043629	-0.534032	-0.078184	-0.114895	-0.833964
3983	-0.140274	3.052168	9.175694	0.178663	0.091568	-0.066473	-0.801499	-0.021882	-1.042309	-0.534481	-0.078417	-0.119253	-0.833042
3984	-0.185248	2.192242	10.986073	0.227139	-0.028882	0.183989	-0.802806	-0.030480	-1.032604	-0.530872	-0.081841	-0.122232	-0.834587
3985	-0.966495	1.677968	10.508644	0.246261	-0.105946	-0.003664	-0.805312	-0.037320	-1.031179	-0.530626	-0.086163	-0.125454	-0.833830
3986	-0.958715	2.396551	9.839122	0.141736	0.060921	-0.171799	-0.801303	-0.044758	-1.028501	-0.532840	-0.086297	-0.128553	-0.831931
3987	-0.807843	2.343444	9.702137	0.025955	0.191771	-0.396793	-0.794106	-0.051355	-1.029064	-0.538738	-0.082242	-0.131921	-0.828006
3988	-0.754735	2.293391	9.321426	-0.108223	0.161476	-0.296623	-0.785989	-0.053955	-1.033819	-0.543139	-0.077694	-0.132148	-0.825531
3989	-0.899440	2.264067	9.355721	-0.017055	0.106763	-0.282510	-0.778926	-0.059989	-1.034363	-0.547396	-0.074828	-0.133649	-0.822737
3990	-0.830178	2.107566	9.580473	0.032436	0.033765	-0.261618	-0.774926	-0.063969	-1.035884	-0.551307	-0.074003	-0.134738	-0.820018
3991	-0.472980	2.347110	9.866435	-0.017979	-0.015239	-0.237430	-0.769073	-0.066163	-1.031578	-0.555125	-0.073210	-0.134763	-0.817506
3992	-0.194881	2.451649	9.575708	-0.079085	-0.044047	-0.279416	-0.767203	-0.068987	-1.032498	-0.559670	-0.072371	-0.133184	-0.814735
3993	-0.136584	2.433280	9.503017	-0.064386	-0.016983	-0.218206	-0.765074	-0.069589	-1.032811	-0.563219	-0.071145	-0.132341	-0.812532
3994	-0.336875	2.524323	9.578024	-0.133611	0.025255	-0.044835	-0.764538	-0.070648	-1.036083	-0.563814	-0.069181	-0.130313	-0.812617
3995	-0.930670	2.086270	9.086515	-0.165686	0.021105	0.181523	-0.762298	-0.063898	-1.039394	-0.560890	-0.067225	-0.127661	-0.815221
3996	-1.182214	2.028280	8.872231	-0.005771	-0.021285	0.151757	-0.763241	-0.059552	-1.038570	-0.558219	-0.067964	-0.126920	-0.817107
3997	-0.939416	2.299736	9.200174	-0.004987	-0.036419	0.117995	-0.766168	-0.058624	-1.039449	-0.556252	-0.068547	-0.126325	-0.818491
3998	-0.434980	2.571083	9.502450	0.042685	-0.059483	0.349497	-0.769103	-0.055241	-1.037422	-0.550349	-0.070948	-0.125677	-0.822367
3999	-1.068245	2.457619	9.305754	0.230581	-0.110945	1.126127	-0.783484	-0.047173	-1.032689	-0.531504	-0.077856	-0.126675	-0.833904
4000	-1.917921	3.631721	10.103657	0.193320	0.063425	0.389922	-0.791995	-0.045937	-1.029184	-0.524257	-0.079914	-0.129758	-0.837814
4001	-1.844661	3.446115	9.876230	-0.072783	0.096571	0.216902	-0.793068	-0.042692	-1.029068	-0.520361	-0.077764	-0.129361	-0.840501
4002	-0.369359	3.062539	8.831602	-0.131041	0.068761	0.137575	-0.794684	-0.035265	-1.033659	-0.517818	-0.075681	-0.127455	-0.842551
4003	0.152942	3.154572	9.053939	-0.010274	0.116044	0.138132	-0.795489	-0.032404	-1.035444	-0.515078	-0.073669	-0.128436	-0.844258
4004	-0.187258	3.245525	9.331657	0.011598	0.189181	0.207691	-0.790977	-0.029620	-1.039177	-0.510804	-0.071208	-0.130071	-0.846812
4005	-0.342500	2.781510	9.421861	-0.166473	0.154228	0.265310	-0.790727	-0.023745	-1.045186	-0.505999	-0.067303	-0.128608	-0.850232
4006	-0.037926	2.772439	9.123176	-0.106081	0.061920	0.279878	-0.792478	-0.015834	-1.046259	-0.500955	-0.065980	-0.126851	-0.853581
4007	-0.905070	0.863194	7.931526	0.644664	0.157325	-0.377266	-0.795663	-0.017598	-1.045606	-0.505955	-0.068494	-0.140034	-0.848357
4008	0.073158	3.378950	9.762279	0.034802	0.099181	0.332654	-0.794574	-0.026513	-1.042806	-0.499704	-0.068177	-0.140969	-0.851925
4009	0.255377	3.595867	9.746978	-0.210141	0.099983	0.540486	-0.796725	-0.017838	-1.046274	-0.490324	-0.065660	-0.137746	-0.858078
4010	0.116050	2.702408	9.094730	-0.043731	0.111960	0.650793	-0.798625	-0.004238	-1.050934	-0.478593	-0.065185	-0.137028	-0.864825
4011	0.161542	3.013970	9.353735	0.060761	0.089746	0.506844	-0.801033	0.001524	-1.055434	-0.469325	-0.065413	-0.138349	-0.869663
4012	-0.216232	3.075134	9.823088	-0.021020	0.028253	0.592019	-0.805441	0.008916	-1.055686	-0.458667	-0.066449	-0.137268	-0.875424
4013	-0.284861	2.874843	9.846563	-0.176400	-0.049958	0.465515	-0.808927	0.019276	-1.058007	-0.450711	-0.066809	-0.133164	-0.880150
4014	0.143862	2.722385	9.586467	-0.202440	-0.134273	0.415304	-0.816804	0.030758	-1.055933	-0.443727	-0.068546	-0.127633	-0.884374
4015	0.671824	2.596015	9.454385	-0.183058	-0.110320	0.029952	-0.821217	0.039809	-1.055188	-0.443562	-0.068813	-0.123400	-0.885037
4016	0.630285	2.719049	9.355901	-0.106848	-0.077035	0.147993	-0.825484	0.044398	-1.055530	-0.440981	-0.069687	-0.120427	-0.886666
4017	0.635022	2.828357	9.244498	-0.152001	-0.052879	0.090538	-0.827494	0.049782	-1.056143	-0.439540	-0.069407	-0.117137	-0.887843
4018	0.416700	2.552495	8.965479	-0.139603	0.076015	-0.012854	-0.827773	0.054299	-1.057342	-0.439479	-0.066893	-0.115150	-0.888327
4019	0.627043	3.010285	9.401745	-0.009731	0.100468	-0.021207	-0.820593	0.053906	-1.059592	-0.439458	-0.064912	-0.115877	-0.888390
4020	1.070280	2.899218	7.861242	-0.148652	0.077179	0.261058	-0.817683	0.058972	-1.063503	-0.434521	-0.062931	-0.113380	-0.891278
4021	0.755816	4.325933	10.146765	0.014720	-0.049503	0.516214	-0.815294	0.060141	-1.061877	-0.425201	-0.065124	-0.112576	-0.895706
4022	-1.213752	1.930626	9.011607	-0.092018	0.056410	0.395997	-0.819583	0.072380	-1.065879	-0.417783	-0.064316	-0.110696	-0.899482
4023	-0.659383	2.591249	9.168056	-0.057974	0.096901	0.102696	-0.815605	0.075966	-1.067426	-0.415611	-0.062274	-0.110378	-0.900670
4024	-0.328869	2.572992	9.351642	0.003558	0.080173	0.153982	-0.814541	0.075997	-1.069861	-0.412351	-0.061297	-0.110725	-0.902191
4025	-0.351283	2.771665	9.647926	0.097714	0.047774	0.058579	-0.813206	0.074019	-1.070479	-0.410885	-0.061312	-0.112881	-0.902592
4026	-0.538205	2.899347	9.583459	0.015377	0.034991	-0.028363	-0.811210	0.073317	-1.072410	-0.411000	-0.060842	-0.113291	-0.902520
4027	-0.489349	2.601637	9.360943	-0.049422	0.028992	-0.095788	-0.808816	0.073010	-1.073659	-0.412544	-0.059612	-0.112852	-0.901952
4028	-0.368270	2.382953	9.486660	-0.106557	0.030506	-0.248040	-0.806421	0.072259	-1.073845	-0.416776	-0.057722	-0.111285	-0.900323
4029	-0.215168	2.477969	9.456943	0.064038	0.006908	-0.169894	-0.806141	0.067316	-1.072391	-0.419566	-0.057652	-0.112788	-0.898844
4030	-0.616419	1.912364	9.275591	0.046816	0.052066	-0.493116	-0.806692	0.073793	-1.073254	-0.427933	-0.056090	-0.114439	-0.894780
4031	-0.176746	2.750545	9.533091	-0.073979	0.030670	-0.458406	-0.802156	0.067892	-1.070937	-0.435955	-0.053733	-0.113973	-0.891104
4032	-0.204329	2.648075	9.359711	0.028779	0.060202	-0.323500	-0.797891	0.064478	-1.072981	-0.441249	-0.052267	-0.115164	-0.888428
4033	-0.085824	2.873610	9.941740	0.051659	0.003654	-0.113429	-0.795488	0.060924	-1.073123	-0.443025	-0.052280	-0.116320	-0.887392
4034	-0.189644	2.791661	10.312262	-0.310087	-0.167003	0.192022	-0.798692	0.065489	-1.073478	-0.440029	-0.053036	-0.108940	-0.889772
4035	-0.448530	1.847339	8.313607	0.085046	-0.015794	0.393290	-0.798164	0.067041	-1.074512	-0.432783	-0.054801	-0.109974	-0.893085
4036	-0.723649	2.313456	10.082850	0.188228	-0.007451	0.164690	-0.801883	0.066005	-1.074502	-0.429352	-0.057020	-0.112898	-0.894237
4037	-0.326851	2.461360	9.285149	-0.008876	-0.065403	-0.147569	-0.802548	0.066002	-1.073686	-0.431974	-0.057642	-0.112428	-0.892992
4038	-0.312458	2.505340	9.516334	0.025860	-0.058284	-0.099685	-0.804400	0.062924	-1.072013	-0.433562	-0.058777	-0.112309	-0.892164
4039	-0.158124	2.522690	9.386145	0.038588	-0.041236	-0.101336	-0.805717	0.058239	-1.067973	-0.435246	-0.059477	-0.112840	-0.891230
4040	-0.095601	2.557816	9.455194	0.043981	-0.019936	-0.097663	-0.805705	0.054309	-1.067695	-0.436687	-0.060089	-0.113374	-0.890416
4041	-0.051956	2.553751	9.437308	0.032349	0.014610	-0.060356	-0.804644	0.054809	-1.066076	-0.437519	-0.059836	-0.114224	-0.889915
4042	-0.075907	2.538752	9.431872	0.033616	0.042454	-0.035414	-0.803175	0.052544	-1.066569	-0.437719	-0.059387	-0.115044	-0.889741
4043	-0.149042	2.561699	9.439084	0.034012	0.056982	-0.047682	-0.800910	0.050853	-1.068400	-0.438225	-0.058426	-0.116273	-0.889396
4044	-0.159379	2.600355	9.479394	0.044885	0.053606	-0.051206	-0.799305	0.047749	-1.069056	-0.438665	-0.057841	-0.117408	-0.889069
4045	-0.228160	2.647656	9.484148	0.018019	0.051730	-0.056594	-0.796641	0.046033	-1.070219	-0.439357	-0.056813	-0.118315	-0.888673
4046	-0.222739	2.623483	9.513381	-0.053114	0.085573	-0.083124	-0.794513	0.045881	-1.071865	-0.440398	-0.054723	-0.118024	-0.888327
4047	-0.213364	2.633359	9.475081	-0.039738	0.088278	-0.044166	-0.790791	0.045849	-1.074198	-0.440843	-0.052571	-0.118208	-0.888212
4048	-0.416678	2.610243	9.406435	0.035876	0.044852	0.083148	-0.789995	0.046407	-1.074862	-0.438927	-0.052381	-0.118961	-0.889071
