# Supplementary material for: Identification of Haptic Based Guiding Using Hard Reins
Source: PLoS One. 2015 Jul 22;10(7):e0132020. doi: 10.1371/journal.pone.0132020 (PMC4511788; doi:10.1371/journal.pone.0132020)
Supplement: S1 File — (ZIP) [file pone.0132020.s001.zip › MotionData1/Subject2/T12/fc12.txt]

// Start Time: 0
// Sample rate: 25.0Hz
// Scenario: 4.9
// Firmware Version: 2.6.1
Counter	Acc_X	Acc_Y	Acc_Z	Gyr_X	Gyr_Y	Gyr_Z	Mag_X	Mag_Y	Mag_Z	Quat_w	Quat_x	Quat_y	Quat_z
4429	9.248076	-1.638739	2.481411	0.067086	0.030155	0.076894	-0.655096	0.504317	-0.311551	0.680883	-0.403951	-0.432517	-0.431452
4430	9.291578	-1.669457	2.591352	0.089260	0.016097	0.069822	-0.653231	0.505196	-0.314048	0.682293	-0.403236	-0.432516	-0.429891
4431	9.155282	-1.666242	2.626025	0.119288	0.018936	0.097634	-0.651241	0.507318	-0.316258	0.684152	-0.402366	-0.432592	-0.427670
4432	9.324955	-1.777225	2.652003	0.132301	0.009960	0.102842	-0.648837	0.506273	-0.319191	0.686130	-0.401393	-0.432773	-0.425226
4433	9.247910	-1.566791	3.000617	0.112011	-0.015180	0.099310	-0.647249	0.508938	-0.320993	0.687633	-0.400920	-0.433238	-0.422763
4434	8.936571	-1.622598	2.580849	0.094526	-0.008552	0.084505	-0.645121	0.509401	-0.323105	0.688982	-0.400457	-0.433493	-0.420740
4435	8.921697	-1.638801	2.740774	0.050149	-0.049610	0.050501	-0.643280	0.509409	-0.322328	0.689267	-0.400698	-0.434303	-0.419206
4436	8.827997	-1.851583	2.737488	0.060048	-0.030778	0.017387	-0.644073	0.511068	-0.322948	0.689577	-0.400313	-0.435107	-0.418228
4437	9.276959	-1.648828	2.713054	0.061927	-0.030642	-0.050606	-0.644580	0.509566	-0.324816	0.689269	-0.399353	-0.436565	-0.418135
4438	9.387911	-1.408903	2.663057	0.034836	0.006044	-0.038219	-0.646294	0.507884	-0.324311	0.689233	-0.398521	-0.437096	-0.418433
4439	9.531991	-1.368622	2.420584	-0.053207	0.024235	-0.041384	-0.647461	0.505401	-0.325668	0.688546	-0.398765	-0.436780	-0.419660
4440	9.902615	-1.254565	2.355533	-0.269451	0.036016	-0.131390	-0.649867	0.505608	-0.322093	0.685555	-0.401045	-0.435086	-0.424121
4441	9.744836	-1.566225	2.562981	-0.415318	0.062348	-0.177982	-0.651368	0.507463	-0.316912	0.681080	-0.404720	-0.432278	-0.430659
4442	9.061472	-1.850197	2.870134	-0.489902	0.164112	-0.161848	-0.653414	0.509287	-0.309754	0.677055	-0.408586	-0.427129	-0.438423
4443	8.942137	-1.891448	2.741548	-0.549492	0.260579	-0.048023	-0.652403	0.509784	-0.304486	0.674176	-0.413379	-0.419297	-0.445864
4444	9.462099	-2.392072	3.046875	-0.552577	0.324884	-0.143644	-0.652037	0.511409	-0.301561	0.670949	-0.416722	-0.411162	-0.455101
4445	9.320565	-2.440506	3.146311	-0.517965	0.345093	-0.112302	-0.649440	0.514985	-0.298087	0.668262	-0.419665	-0.402857	-0.463695
4446	8.971187	-2.246493	3.215258	-0.467842	0.327164	-0.102106	-0.647216	0.519287	-0.297623	0.665934	-0.422065	-0.394995	-0.471564
4447	9.191485	-1.974494	3.473131	-0.387491	0.254424	-0.182786	-0.645788	0.520517	-0.295372	0.662795	-0.423452	-0.389598	-0.479171
4448	8.840349	-2.070152	3.615478	-0.309454	0.185067	-0.141386	-0.646726	0.521042	-0.293907	0.660196	-0.424698	-0.385383	-0.485029
4449	8.865582	-1.947160	3.449570	-0.218081	0.164759	-0.063217	-0.648052	0.520462	-0.292856	0.658881	-0.425570	-0.381728	-0.488926
4450	8.869215	-2.188354	3.305611	-0.140862	0.135187	-0.000699	-0.647388	0.522144	-0.294143	0.658656	-0.426129	-0.378589	-0.491178
4451	8.950753	-2.356379	3.509575	-0.088158	0.119144	0.043619	-0.643432	0.522873	-0.294026	0.659134	-0.426542	-0.375870	-0.492266
4452	8.907855	-2.191430	3.554079	0.005376	0.081287	0.072000	-0.641846	0.525117	-0.295309	0.660450	-0.426247	-0.374251	-0.491992
4453	9.009604	-2.242451	3.698707	0.062861	0.053174	0.104921	-0.639986	0.526407	-0.297403	0.662326	-0.425773	-0.373345	-0.490567
4454	8.790665	-2.249160	3.597127	0.081679	0.022454	0.109106	-0.637082	0.531721	-0.299951	0.664209	-0.425319	-0.372934	-0.488723
4455	8.814618	-2.312625	3.610199	0.128779	0.042897	0.118632	-0.634171	0.534125	-0.301898	0.666703	-0.424169	-0.372669	-0.486524
4456	8.657838	-2.500155	3.567566	0.168443	0.042750	0.111532	-0.631625	0.532681	-0.305894	0.669480	-0.422372	-0.372802	-0.484167
4457	8.784551	-2.455951	3.642752	0.179803	0.051966	0.074906	-0.629473	0.532764	-0.310778	0.672040	-0.420124	-0.373250	-0.482226
4458	8.705364	-2.662775	3.748178	0.167496	0.065460	0.056673	-0.627314	0.532303	-0.316331	0.674432	-0.417695	-0.373524	-0.480783
4459	8.886586	-2.444591	3.853640	0.142574	0.072247	0.024498	-0.626470	0.531559	-0.322406	0.676343	-0.415372	-0.373731	-0.479950
4460	8.905246	-2.555625	4.001754	0.160548	0.026000	-0.041962	-0.627482	0.528278	-0.326149	0.677420	-0.412668	-0.375285	-0.479551
4461	8.778924	-2.522699	3.976084	0.236332	-0.024741	-0.070262	-0.626786	0.523613	-0.328352	0.678466	-0.409288	-0.378456	-0.478475
4462	8.972427	-2.340297	3.795028	0.313638	-0.125605	-0.082976	-0.627922	0.518538	-0.332393	0.679227	-0.405629	-0.383850	-0.476208
4463	9.219209	-2.199786	3.629095	0.399256	-0.180065	-0.053701	-0.631700	0.512040	-0.335390	0.680515	-0.401618	-0.390505	-0.472344
4464	9.250376	-1.878567	3.533671	0.432215	-0.166368	-0.050299	-0.636933	0.504551	-0.337607	0.682135	-0.396932	-0.397256	-0.468322
4465	8.977080	-1.626342	3.328071	0.421470	-0.187054	-0.055631	-0.640024	0.495460	-0.342634	0.683408	-0.392604	-0.404174	-0.464176
4466	9.018912	-1.576436	3.172846	0.398242	-0.166475	-0.020614	-0.642221	0.488975	-0.345379	0.684930	-0.388556	-0.410313	-0.459934
4467	8.888649	-1.390166	3.113130	0.358121	-0.137053	-0.087618	-0.646393	0.482478	-0.348637	0.685717	-0.384313	-0.416160	-0.457063
4468	9.049788	-1.299277	3.110701	0.280773	-0.106270	-0.119563	-0.650690	0.475294	-0.352433	0.685839	-0.380462	-0.421114	-0.455562
4469	9.259005	-1.278593	3.273239	0.233490	-0.103782	-0.147299	-0.654350	0.468498	-0.353595	0.685336	-0.377091	-0.425799	-0.454766
4470	9.164127	-0.825397	3.415060	0.280870	-0.094648	-0.191085	-0.659703	0.459356	-0.356369	0.684849	-0.372497	-0.431100	-0.454291
4471	8.741220	-0.727536	3.455279	0.291783	-0.100323	-0.163296	-0.663893	0.451997	-0.357143	0.684603	-0.368109	-0.436361	-0.453215
4472	8.609960	-0.692944	3.502389	0.261172	-0.111008	-0.135348	-0.668203	0.443680	-0.358725	0.684269	-0.364385	-0.441252	-0.451991
4473	8.924537	-1.019813	3.400877	0.285515	-0.247337	-0.149680	-0.672925	0.436725	-0.359092	0.682741	-0.361481	-0.448319	-0.449673
4474	8.878649	-0.637528	2.891623	0.429337	-0.500875	-0.093302	-0.681639	0.425231	-0.353465	0.680413	-0.359282	-0.459674	-0.443456
4475	9.489068	-0.409830	2.241515	0.491682	-0.489414	0.026986	-0.690104	0.417053	-0.347512	0.679553	-0.357247	-0.470507	-0.434978
4476	10.010320	-0.276339	2.497728	0.465932	-0.255622	0.050473	-0.694211	0.413649	-0.343996	0.680826	-0.353630	-0.477660	-0.428092
4477	9.764059	0.070020	2.539826	0.357817	-0.061720	0.002418	-0.696811	0.408957	-0.346702	0.682680	-0.349390	-0.481615	-0.424171
4478	9.474258	-0.342748	2.773098	0.288144	-0.009162	0.027193	-0.696900	0.404294	-0.349690	0.684777	-0.345823	-0.484003	-0.420985
4479	9.471941	-0.311790	2.829284	0.228461	-0.007577	0.064004	-0.694599	0.401346	-0.355293	0.686721	-0.343453	-0.485670	-0.417826
4480	9.513898	-0.214787	2.805482	0.219551	0.033615	0.112989	-0.692719	0.400859	-0.359001	0.689449	-0.341278	-0.486281	-0.414392
4481	9.682957	-0.423358	2.876092	0.217261	0.067935	0.148032	-0.691754	0.398151	-0.362747	0.692711	-0.339222	-0.486223	-0.410691
4482	9.565450	-0.548350	2.855234	0.191582	0.145468	0.122154	-0.688023	0.399912	-0.367872	0.696372	-0.336589	-0.484962	-0.408150
4483	9.172005	-0.423047	2.805572	0.151318	0.192039	0.078716	-0.684127	0.400058	-0.376321	0.699786	-0.333736	-0.483087	-0.406874
4484	8.890671	-0.241950	2.892134	0.063657	0.203361	0.019628	-0.678398	0.400476	-0.382935	0.702285	-0.331406	-0.480643	-0.407366
4485	9.546661	-0.325977	3.396384	-0.021468	0.180946	-0.027174	-0.676633	0.401126	-0.389253	0.703556	-0.330014	-0.478208	-0.409165
4486	9.499298	-0.524421	3.377703	-0.089161	0.145863	0.012189	-0.673584	0.401735	-0.391237	0.704415	-0.330220	-0.475363	-0.410834
4487	9.291150	-0.762226	3.311326	-0.177175	0.186612	0.074483	-0.671467	0.405518	-0.393547	0.705525	-0.331924	-0.470879	-0.412715
4488	9.043476	-0.679372	3.255271	-0.230424	0.220713	-0.003815	-0.666981	0.410429	-0.395719	0.705983	-0.333343	-0.465897	-0.416426
4489	9.102307	-0.602381	3.271958	-0.281458	0.255205	-0.059392	-0.664324	0.410482	-0.397843	0.705874	-0.334662	-0.460433	-0.421599
4490	9.310562	-0.737641	3.487990	-0.271887	0.250376	-0.094276	-0.661435	0.414103	-0.397661	0.705497	-0.335546	-0.455240	-0.427130
4491	9.340494	-0.974238	3.786604	-0.206903	0.252598	-0.050814	-0.658503	0.413203	-0.400727	0.705868	-0.335869	-0.450335	-0.431440
4492	9.143539	-0.957393	3.733280	-0.113080	0.256863	-0.031046	-0.653994	0.416481	-0.404907	0.707097	-0.334997	-0.445952	-0.434646
4493	8.915329	-0.831098	3.905005	-0.073993	0.204266	-0.035718	-0.650267	0.416288	-0.408623	0.708023	-0.333976	-0.442741	-0.437201
4494	8.880960	-0.888743	3.875921	-0.095843	0.126071	-0.051576	-0.650232	0.417455	-0.413338	0.708002	-0.333803	-0.440479	-0.439645
4495	8.784472	-0.755991	3.800134	-0.171211	0.086082	-0.079412	-0.649701	0.417187	-0.413611	0.706834	-0.334794	-0.438360	-0.442876
4496	8.682346	-0.759005	3.712859	-0.209334	0.044665	-0.143982	-0.649733	0.419779	-0.410927	0.704494	-0.336124	-0.436850	-0.447069
4497	8.906966	-0.645998	3.636637	-0.218899	-0.012734	-0.158050	-0.652537	0.419563	-0.406962	0.701407	-0.337961	-0.436210	-0.451144
4498	9.252387	-0.661546	3.676864	-0.163329	0.014708	-0.158079	-0.655056	0.418129	-0.404866	0.698952	-0.338771	-0.435610	-0.454911
4499	9.261430	-0.769111	3.738080	-0.063398	0.034013	-0.104222	-0.658114	0.416116	-0.401199	0.697784	-0.338466	-0.435350	-0.457175
4500	9.146695	-0.835848	3.715566	0.078245	0.082148	-0.013795	-0.657825	0.415323	-0.403849	0.698847	-0.336544	-0.435022	-0.457282
4501	9.029387	-0.908461	3.787463	0.180686	0.101526	0.036542	-0.655263	0.412375	-0.409191	0.701191	-0.333442	-0.435092	-0.455898
4502	9.032275	-0.796307	3.960912	0.236363	0.099010	0.056425	-0.653225	0.409565	-0.414921	0.704086	-0.329746	-0.435492	-0.453736
4503	9.047060	-0.723514	4.172268	0.278897	0.104423	0.024912	-0.649731	0.408166	-0.421818	0.706970	-0.325119	-0.436460	-0.451656
4504	8.473711	-0.562973	4.149056	0.233612	0.066443	0.027447	-0.649646	0.401625	-0.429187	0.709265	-0.321485	-0.437465	-0.449683
4505	8.469750	-0.458033	3.881867	0.140017	-0.061590	-0.004059	-0.649349	0.398341	-0.431624	0.709514	-0.320044	-0.439694	-0.448143
4506	9.024996	-0.348481	4.081262	0.066955	-0.078507	-0.014285	-0.650939	0.396368	-0.429940	0.709079	-0.319703	-0.441517	-0.447280
4507	9.333374	-0.472113	4.045743	0.082634	-0.038290	-0.028112	-0.651989	0.395255	-0.430218	0.708942	-0.318648	-0.443053	-0.446732
4508	9.204262	-0.495309	4.048395	0.092510	0.014441	0.003393	-0.651971	0.392501	-0.431062	0.709641	-0.317273	-0.443667	-0.445991
4509	8.929369	-0.487630	4.006426	0.105385	0.044654	0.024331	-0.651421	0.391429	-0.433325	0.710847	-0.315615	-0.443891	-0.445022
4510	8.892800	-0.501728	3.992542	0.109216	0.023885	0.011173	-0.650479	0.390353	-0.434933	0.711797	-0.313987	-0.444466	-0.444081
4511	8.863385	-0.531036	4.031547	0.148889	0.047645	0.035547	-0.649512	0.387927	-0.439068	0.713396	-0.311778	-0.444954	-0.442579
4512	9.117105	-0.387072	4.206918	0.191160	0.043073	0.076432	-0.648157	0.387717	-0.443294	0.715595	-0.309383	-0.445567	-0.440087
4513	9.087144	-0.492660	4.339284	0.225557	0.000690	0.086687	-0.645755	0.385835	-0.445586	0.717685	-0.306932	-0.447064	-0.436869
4514	8.596365	-0.430817	3.956814	0.209528	-0.033835	0.079571	-0.646768	0.383389	-0.449707	0.719310	-0.304964	-0.448904	-0.433675
4515	8.714086	-0.290061	3.868929	0.197516	-0.078320	0.027147	-0.647151	0.381736	-0.450527	0.719974	-0.303054	-0.451639	-0.431066
4516	8.933333	-0.234545	3.946982	0.207169	-0.081461	-0.002518	-0.647130	0.378849	-0.451769	0.720417	-0.300785	-0.454624	-0.428771
4517	9.152010	-0.299178	3.914375	0.270242	-0.087912	0.038317	-0.647371	0.375823	-0.453143	0.721490	-0.297996	-0.458040	-0.425264
4518	9.160853	-0.436161	4.001812	0.336355	-0.042509	0.114156	-0.647597	0.371846	-0.455853	0.724008	-0.294582	-0.460836	-0.420314
4519	8.904350	-0.195522	3.953050	0.307279	-0.021351	0.121213	-0.647296	0.367874	-0.458566	0.726555	-0.291429	-0.463074	-0.415631
4520	9.298421	-0.223130	3.948396	0.239705	-0.006738	0.107560	-0.647264	0.365420	-0.461248	0.728725	-0.289033	-0.464546	-0.411845
4521	9.074422	-0.227000	4.033422	0.162025	0.063797	0.001537	-0.644708	0.362461	-0.465800	0.730192	-0.286161	-0.465011	-0.410727
4522	8.758636	-0.136458	3.993578	0.071167	0.028342	-0.026270	-0.644534	0.359747	-0.469672	0.730606	-0.284673	-0.465352	-0.410637
4523	8.907059	-0.119480	4.099353	0.024631	0.022141	-0.055786	-0.643594	0.358669	-0.471148	0.730425	-0.283604	-0.465618	-0.411398
4524	8.720143	-0.056229	4.012559	-0.006150	-0.022935	-0.059350	-0.645305	0.356156	-0.470527	0.729644	-0.283363	-0.466257	-0.412225
4525	8.857649	0.167709	4.070684	-0.131083	-0.019947	-0.079040	-0.645306	0.354208	-0.469513	0.727992	-0.284679	-0.465982	-0.414544
4526	9.008271	0.115885	4.030146	-0.208431	-0.060660	-0.119898	-0.649437	0.357304	-0.466131	0.725196	-0.287125	-0.465834	-0.417910
4527	9.285576	0.096505	4.030728	-0.243380	-0.086594	-0.125058	-0.651598	0.358039	-0.460441	0.721863	-0.290174	-0.465839	-0.421553
4528	9.152978	-0.127099	3.938595	-0.288773	-0.096146	-0.105761	-0.656011	0.360131	-0.454445	0.718342	-0.294193	-0.465415	-0.425233
4529	9.026446	-0.155834	3.781297	-0.284437	-0.118125	-0.096260	-0.657809	0.364298	-0.446452	0.714663	-0.298347	-0.465324	-0.428626
4530	9.157705	-0.172078	3.831304	-0.248083	-0.142484	-0.121708	-0.662886	0.365124	-0.439292	0.710754	-0.302009	-0.465968	-0.431849
4531	8.974509	0.084571	3.594629	-0.174560	-0.114870	-0.128879	-0.666096	0.365165	-0.434134	0.707431	-0.304238	-0.466943	-0.434678
4532	9.130362	0.100397	3.579147	-0.074144	-0.146615	-0.106561	-0.671556	0.366148	-0.428679	0.704633	-0.305598	-0.469034	-0.436015
4533	9.067842	0.220436	3.529030	0.006338	-0.118907	-0.073594	-0.675143	0.361903	-0.423867	0.702827	-0.305808	-0.471300	-0.436339
4534	9.292433	0.335469	3.489158	0.089492	-0.112720	-0.065946	-0.678048	0.359230	-0.422452	0.701689	-0.304942	-0.474084	-0.435761
4535	9.184827	0.244107	3.492765	0.128621	-0.063402	-0.000508	-0.679896	0.356290	-0.421049	0.701773	-0.303628	-0.476193	-0.434241
4536	9.258644	0.391174	3.527053	0.172074	-0.015100	0.069280	-0.680024	0.357548	-0.422207	0.703225	-0.302035	-0.477492	-0.431567
4537	9.089240	0.564378	3.581860	0.218928	0.018090	0.104083	-0.679439	0.352079	-0.426532	0.705512	-0.299717	-0.478601	-0.428210
4538	9.104509	0.683020	3.597725	0.250822	0.011946	0.144087	-0.676512	0.353814	-0.430204	0.708311	-0.297478	-0.479728	-0.423867
4539	9.080845	0.808894	3.648492	0.266347	0.020630	0.140561	-0.674106	0.356109	-0.434914	0.711167	-0.294772	-0.480969	-0.419548
4540	9.052513	0.971108	3.709569	0.273517	-0.000123	0.124760	-0.672471	0.354815	-0.440611	0.713771	-0.292107	-0.482541	-0.415161
4541	8.836669	1.073889	3.582842	0.281491	-0.000262	0.134285	-0.670472	0.352223	-0.441730	0.716400	-0.289240	-0.484223	-0.410658
4542	8.912969	1.235177	3.646332	0.290322	-0.000535	0.145594	-0.668309	0.350376	-0.447047	0.719214	-0.286516	-0.485783	-0.405776
4543	8.729086	1.402744	3.563374	0.330793	0.013621	0.173381	-0.665626	0.350193	-0.452335	0.722503	-0.283134	-0.487420	-0.400309
4544	8.777694	1.346654	3.328999	0.395451	-0.014654	0.216737	-0.662390	0.343379	-0.457495	0.726266	-0.279665	-0.489572	-0.393249
4545	9.816395	0.921377	3.662158	0.437114	-0.041358	0.312697	-0.658114	0.344058	-0.464093	0.730579	-0.276463	-0.492017	-0.384372
4546	9.836031	0.121827	3.727806	0.441166	-0.002532	0.389641	-0.654778	0.345260	-0.469095	0.735899	-0.273878	-0.493279	-0.374324
4547	9.144382	-0.389448	3.741347	0.349762	0.029337	0.415240	-0.648132	0.348182	-0.476193	0.741029	-0.272375	-0.493348	-0.365097
4548	10.348076	-0.453391	4.199330	0.237507	-0.108741	0.445902	-0.643105	0.352978	-0.479819	0.744429	-0.274059	-0.494262	-0.355559
4549	8.056017	-1.345584	3.680234	0.088828	-0.004088	0.456832	-0.635608	0.367196	-0.483145	0.747970	-0.277075	-0.492595	-0.348025
4550	8.042803	-1.644611	3.070933	-0.002174	-0.122093	0.453297	-0.631155	0.377200	-0.483637	0.749839	-0.282436	-0.491896	-0.340601
4551	8.462607	-1.787717	3.393350	-0.026550	-0.233757	0.338869	-0.626731	0.384517	-0.479312	0.749566	-0.287605	-0.493434	-0.334600
4552	9.620361	-2.280021	3.548465	0.036279	-0.325675	0.247070	-0.628920	0.390772	-0.472855	0.748151	-0.291693	-0.497147	-0.328679
4553	10.003909	-2.842850	3.657504	0.136157	-0.327497	0.302718	-0.631374	0.396746	-0.466138	0.747555	-0.294725	-0.501270	-0.320979
4554	9.496741	-2.655434	3.347421	0.211052	-0.240069	0.328814	-0.632225	0.400260	-0.460534	0.748432	-0.296421	-0.504278	-0.312549
4555	8.809175	-2.513166	3.089291	0.285250	-0.185507	0.337351	-0.631979	0.403294	-0.459686	0.750251	-0.296674	-0.506902	-0.303577
4556	8.812868	-2.673421	3.309692	0.279267	-0.119279	0.348043	-0.627228	0.409181	-0.462367	0.752740	-0.296750	-0.508325	-0.294833
4557	8.775825	-2.714914	3.578732	0.233932	-0.068492	0.307324	-0.624322	0.412969	-0.464419	0.755172	-0.296763	-0.508941	-0.287447
4558	8.788383	-2.665433	3.484712	0.143711	-0.100111	0.306621	-0.619563	0.416505	-0.467016	0.756715	-0.298301	-0.509476	-0.280774
4559	8.724207	-2.843305	3.374700	0.061400	-0.070433	0.241534	-0.616695	0.423710	-0.465973	0.757686	-0.300273	-0.509443	-0.276073
4560	8.500690	-2.838101	3.077263	-0.063959	-0.015198	0.134731	-0.613810	0.427047	-0.465269	0.757844	-0.302731	-0.508529	-0.274634
4561	8.427774	-2.887201	2.744096	-0.185831	0.051402	0.023617	-0.613705	0.431040	-0.463875	0.757354	-0.305595	-0.506561	-0.276446
4562	9.866459	-3.070867	3.529099	-0.244326	-0.014975	-0.244806	-0.614648	0.431696	-0.461880	0.754301	-0.306912	-0.506950	-0.282555
4563	9.123982	-1.963436	2.963933	-0.258522	0.139622	-0.162570	-0.617317	0.429120	-0.457042	0.753190	-0.308479	-0.504332	-0.288434
4564	9.568255	-2.119277	3.101578	-0.302898	0.140256	-0.294936	-0.618109	0.429530	-0.457292	0.750965	-0.309272	-0.502296	-0.296818
4565	9.068136	-1.484401	3.153648	-0.274101	0.220387	-0.389140	-0.621395	0.425624	-0.457082	0.749130	-0.308265	-0.499700	-0.306719
4566	8.966759	-1.803988	2.935936	-0.323903	0.227038	-0.343602	-0.621640	0.422036	-0.457810	0.747214	-0.308300	-0.496427	-0.316516
4567	8.920094	-1.869613	2.979665	-0.379000	0.198264	-0.321717	-0.623358	0.420763	-0.456901	0.744763	-0.309623	-0.492980	-0.326239
4568	8.885653	-1.914138	3.081525	-0.377991	0.154358	-0.256425	-0.625755	0.419733	-0.453877	0.742199	-0.311727	-0.489806	-0.334750
4569	9.221498	-1.893680	3.166071	-0.277427	0.096898	-0.214962	-0.626429	0.417478	-0.451021	0.739958	-0.313228	-0.487792	-0.341188
4570	9.390501	-1.288033	3.146576	-0.149523	0.097534	-0.206648	-0.628939	0.415503	-0.449858	0.738512	-0.312781	-0.486639	-0.346338
4571	9.026123	-1.173403	3.161468	-0.147280	0.074325	-0.171899	-0.628941	0.413137	-0.448588	0.737109	-0.312907	-0.485553	-0.350710
4572	8.847518	-0.855061	3.489750	-0.212969	0.000370	-0.212099	-0.633968	0.411956	-0.446601	0.734241	-0.314004	-0.485397	-0.355924
4573	8.679104	-0.555514	3.313880	-0.226569	-0.076706	-0.241994	-0.637419	0.409666	-0.443199	0.730330	-0.315636	-0.486382	-0.361144
4574	9.001493	-0.391069	3.119905	-0.233354	-0.181166	-0.264918	-0.644587	0.406054	-0.436507	0.725129	-0.317778	-0.489032	-0.366133
4575	9.736273	-0.375324	3.321080	-0.170915	-0.215939	-0.158669	-0.653105	0.403773	-0.426882	0.720742	-0.320367	-0.491889	-0.368703
4576	10.177130	-0.668901	3.623919	-0.040283	-0.113498	-0.083643	-0.656199	0.403790	-0.419752	0.718688	-0.321011	-0.493768	-0.369638
4577	9.589617	-0.430681	3.611826	0.078406	-0.035461	0.013809	-0.656863	0.401552	-0.418212	0.718935	-0.320339	-0.494743	-0.368436
4578	8.656415	-0.264389	3.347605	0.125906	-0.039022	0.013495	-0.658292	0.400182	-0.420335	0.719405	-0.318983	-0.496161	-0.366783
4579	8.633223	-0.101972	3.166428	0.113994	-0.104655	-0.025058	-0.658953	0.398227	-0.419316	0.718903	-0.317878	-0.498634	-0.365370
4580	8.970986	0.244109	3.219244	0.101840	-0.199108	-0.018296	-0.662392	0.395400	-0.417109	0.717417	-0.317662	-0.502405	-0.363308
4581	9.335732	0.146685	2.964871	0.098463	-0.232636	-0.000871	-0.665853	0.394903	-0.413277	0.715680	-0.317899	-0.506445	-0.360910
4582	9.622611	0.082098	2.874997	0.073654	-0.212875	0.079555	-0.668514	0.393314	-0.409999	0.714529	-0.319193	-0.509544	-0.357672
4583	9.621933	-0.034452	2.878196	0.059297	-0.129799	0.133925	-0.669756	0.395581	-0.404417	0.714518	-0.320574	-0.510969	-0.354411
4584	9.276308	-0.055257	2.832613	0.056758	-0.037049	0.132399	-0.670022	0.396687	-0.404657	0.715395	-0.321406	-0.511070	-0.351731
4585	9.134501	-0.156764	2.902243	0.032062	0.036198	0.153603	-0.665802	0.398255	-0.405051	0.717027	-0.322165	-0.509800	-0.349551
4586	9.597192	-0.038043	3.222554	0.019247	0.104627	0.132962	-0.662616	0.402069	-0.408947	0.719103	-0.322535	-0.507599	-0.348144
4587	9.621929	0.050486	3.320099	0.019947	0.238962	0.144676	-0.657309	0.405781	-0.414045	0.722636	-0.321903	-0.503376	-0.347546
4588	9.673205	-0.267267	3.696970	0.040763	0.317941	0.109122	-0.650394	0.408295	-0.421547	0.726800	-0.320222	-0.498373	-0.347626
4589	9.686136	-0.512602	3.920790	0.039848	0.243812	0.098477	-0.641883	0.410565	-0.430382	0.730156	-0.318735	-0.494471	-0.347531
4590	9.110109	-0.863894	3.645792	-0.043798	0.055532	0.067602	-0.639879	0.412570	-0.434306	0.730857	-0.319679	-0.492950	-0.347353
4591	9.042494	-0.977913	2.592424	-0.155578	-0.000599	0.035487	-0.636713	0.414129	-0.434824	0.730097	-0.322112	-0.491652	-0.348542
4592	9.812197	-0.807496	2.828895	-0.128148	0.025469	0.018140	-0.636869	0.417428	-0.433441	0.729607	-0.324006	-0.490294	-0.349722
4593	9.252658	-1.200753	2.824114	0.124819	0.115316	0.076925	-0.635274	0.417461	-0.434769	0.732065	-0.321942	-0.489003	-0.348296
4594	8.881871	-1.789166	2.758925	0.267913	0.032436	0.166991	-0.631647	0.415093	-0.441423	0.735216	-0.319446	-0.489334	-0.343459
4595	8.734039	-2.082850	2.869543	0.341327	-0.051415	0.238073	-0.627379	0.414926	-0.446722	0.738488	-0.316951	-0.490913	-0.336424
4596	9.030993	-2.509218	2.779128	0.342712	-0.098244	0.316529	-0.623244	0.415174	-0.452143	0.741756	-0.315666	-0.492668	-0.327767
4597	9.410619	-2.457177	3.047138	0.199580	-0.127959	0.268943	-0.618489	0.416617	-0.453202	0.743487	-0.316092	-0.494173	-0.321103
4598	9.535570	-2.243624	3.395972	0.108890	-0.132531	0.160163	-0.618234	0.418413	-0.452905	0.743850	-0.316922	-0.495854	-0.316822
4599	8.741954	-1.909530	3.215665	0.061414	-0.128934	0.085137	-0.619323	0.421689	-0.450463	0.743495	-0.317594	-0.497609	-0.314219
4600	8.485129	-2.149303	3.145542	0.013845	-0.172427	0.099093	-0.620410	0.423298	-0.447396	0.742446	-0.319478	-0.499654	-0.311534
4601	8.548942	-2.057496	3.135690	-0.039401	-0.220297	0.058989	-0.621630	0.424488	-0.444073	0.740367	-0.321964	-0.502265	-0.309718
4602	8.923771	-2.039202	3.166034	-0.094068	-0.242067	0.020764	-0.626060	0.426832	-0.436097	0.737414	-0.325076	-0.505158	-0.308806
4603	9.119377	-1.924216	2.933120	-0.186770	-0.230005	-0.032995	-0.630481	0.428632	-0.428922	0.733685	-0.328865	-0.507554	-0.309747
4604	9.168864	-1.790680	2.892714	-0.258282	-0.158580	-0.092776	-0.635575	0.428737	-0.419407	0.729752	-0.332705	-0.508912	-0.312695
4605	8.979829	-1.713003	2.600356	-0.247932	-0.134124	-0.144240	-0.639343	0.431090	-0.411699	0.725851	-0.335644	-0.510214	-0.316490
4606	9.339861	-1.799770	2.263915	-0.196171	-0.102559	-0.125050	-0.642692	0.430286	-0.405373	0.722648	-0.337881	-0.511321	-0.319636
4607	9.381475	-2.171898	2.296398	-0.123938	0.057222	-0.101210	-0.644041	0.429253	-0.401304	0.721769	-0.338250	-0.510331	-0.322798
4608	9.210915	-2.177123	2.462497	-0.139755	0.211382	-0.221995	-0.643218	0.425972	-0.403612	0.721489	-0.336657	-0.507890	-0.328883
4609	9.323925	-1.878687	3.047691	-0.128312	0.316775	-0.371766	-0.645140	0.420340	-0.407922	0.721394	-0.332627	-0.504883	-0.337702
4610	9.757074	-1.790449	3.513535	-0.130708	0.291057	-0.622108	-0.648624	0.411111	-0.413344	0.719147	-0.326265	-0.503910	-0.349935
4611	11.683244	-1.904125	3.956542	-0.085614	0.084831	-0.674845	-0.652234	0.397718	-0.417532	0.714704	-0.320070	-0.506349	-0.361059
4612	10.331521	0.235048	2.981868	0.152077	0.054389	-0.596691	-0.663499	0.376880	-0.418390	0.711826	-0.311460	-0.510475	-0.368390
4613	8.777223	-0.702936	1.859099	0.220718	0.007596	-0.304099	-0.670143	0.363042	-0.422565	0.711047	-0.305140	-0.513804	-0.370549
4614	8.384735	-0.070624	1.400154	0.049985	0.098034	-0.399424	-0.673107	0.350051	-0.425170	0.709339	-0.299607	-0.515225	-0.376320
4615	8.683096	-0.258823	1.284041	-0.012878	0.047906	-0.408041	-0.678708	0.337734	-0.428533	0.706650	-0.295231	-0.516858	-0.382547
4616	9.724902	-0.074122	1.993865	0.005570	-0.058769	-0.221585	-0.681457	0.331901	-0.428629	0.704368	-0.293284	-0.519083	-0.385230
4617	10.424938	-0.114907	2.504977	0.124626	-0.032245	0.112335	-0.681062	0.331625	-0.428374	0.705591	-0.292975	-0.519849	-0.382182
4618	9.983495	0.154847	2.601342	0.232444	-0.011461	0.292541	-0.680114	0.332228	-0.431527	0.709029	-0.292815	-0.520095	-0.375551
4619	9.144259	-0.207142	2.620418	0.288435	-0.055455	0.297394	-0.677204	0.332823	-0.432590	0.712307	-0.292257	-0.521315	-0.368016
4620	8.907387	-0.362184	2.555884	0.331848	-0.104471	0.286640	-0.674291	0.335370	-0.434929	0.715219	-0.291269	-0.523589	-0.359831
4621	9.050825	-0.371516	2.629922	0.447592	-0.157070	0.347235	-0.672301	0.337075	-0.437016	0.718587	-0.289647	-0.527027	-0.349257
4622	9.306501	-0.362921	2.532125	0.579859	-0.151778	0.386154	-0.669773	0.339774	-0.440666	0.722936	-0.286430	-0.530996	-0.336697
4623	9.404498	-0.297878	2.281384	0.746372	-0.109465	0.393645	-0.666811	0.338225	-0.447036	0.728542	-0.280548	-0.535313	-0.322425
4624	9.639348	-0.155077	1.917204	0.836354	-0.069306	0.459807	-0.662775	0.332126	-0.453504	0.735286	-0.273703	-0.539063	-0.306353
4625	10.034724	-0.285074	2.390498	0.942689	0.059756	0.521001	-0.658547	0.326679	-0.467594	0.744038	-0.265058	-0.541053	-0.288814
4626	10.076018	-0.611950	2.941811	0.943808	0.164929	0.599844	-0.646958	0.326542	-0.480447	0.754058	-0.256516	-0.540755	-0.270519
4627	9.941787	-1.018417	3.362869	0.898306	0.113795	0.592879	-0.635194	0.323553	-0.497176	0.762864	-0.248727	-0.540794	-0.252421
4628	8.671370	-1.105818	3.032606	0.760937	0.088173	0.483984	-0.627679	0.319511	-0.510472	0.769893	-0.241868	-0.540830	-0.237208
4629	8.472980	-1.396294	2.672265	0.651653	-0.041711	0.362686	-0.620316	0.312791	-0.519872	0.774175	-0.235955	-0.542801	-0.224376
4630	8.688206	-1.663309	2.503680	0.555762	-0.098440	0.347164	-0.617995	0.306816	-0.526588	0.777218	-0.231477	-0.545197	-0.212395
4631	9.289280	-2.037648	2.741133	0.500279	-0.115650	0.343923	-0.616793	0.307267	-0.528431	0.779619	-0.227983	-0.547537	-0.201048
4632	9.472967	-2.216232	2.942587	0.509135	-0.128265	0.357866	-0.614637	0.304854	-0.532706	0.781883	-0.224469	-0.549942	-0.189306
4633	9.253209	-2.299464	3.176511	0.518334	-0.134002	0.384840	-0.612233	0.302836	-0.535264	0.784079	-0.221177	-0.552259	-0.176949
4634	9.053048	-2.425286	3.075223	0.554805	-0.129483	0.309713	-0.613238	0.295812	-0.538160	0.786113	-0.216313	-0.554883	-0.165348
4635	8.960018	-2.505516	3.158557	0.540093	-0.158606	0.281756	-0.613977	0.290325	-0.542081	0.787528	-0.211581	-0.557908	-0.154177
4636	8.906707	-2.486906	3.053513	0.546282	-0.198566	0.266785	-0.613687	0.287031	-0.543728	0.788353	-0.206557	-0.561580	-0.143046
4637	8.838229	-2.542347	3.071255	0.516206	-0.231238	0.249330	-0.615644	0.281901	-0.544078	0.788526	-0.202019	-0.565613	-0.132276
4638	9.027328	-2.649278	3.154956	0.496279	-0.251574	0.216226	-0.619041	0.275384	-0.545236	0.788171	-0.197298	-0.570013	-0.122248
4639	8.969848	-2.511596	3.042017	0.461195	-0.238579	0.188428	-0.623258	0.266591	-0.541958	0.787686	-0.192928	-0.574079	-0.112973
4640	8.862546	-2.561084	2.990520	0.371256	-0.239561	0.185187	-0.627207	0.263509	-0.541858	0.786720	-0.189748	-0.577984	-0.104888
4641	8.930677	-2.550211	3.052058	0.270192	-0.228099	0.065153	-0.628929	0.257641	-0.538409	0.785245	-0.186925	-0.581807	-0.099750
4642	9.057062	-2.594043	2.966187	0.174558	-0.156532	0.006345	-0.633033	0.254243	-0.535288	0.784050	-0.184580	-0.584615	-0.097063
4643	9.071399	-2.633372	2.999195	0.047341	-0.070274	-0.080259	-0.635933	0.249629	-0.533515	0.783282	-0.183260	-0.586008	-0.097365
4644	9.110357	-2.642656	2.930364	-0.035937	0.023910	-0.137311	-0.639361	0.247655	-0.533135	0.783129	-0.182179	-0.586096	-0.100056
4645	8.898551	-2.696924	2.733508	-0.143734	0.143730	-0.143664	-0.637389	0.247383	-0.531970	0.784042	-0.182715	-0.583957	-0.104344
4646	8.740455	-2.694886	2.671812	-0.250781	0.280079	-0.200559	-0.634975	0.245521	-0.535841	0.785919	-0.183727	-0.579785	-0.111470
4647	9.788752	-3.139900	3.026261	-0.265178	0.302752	-0.317995	-0.631112	0.245059	-0.539959	0.787759	-0.183832	-0.575443	-0.120446
4648	10.390391	-2.085891	3.615768	-0.138945	0.212341	-0.413707	-0.629218	0.240004	-0.543232	0.788627	-0.180756	-0.573287	-0.129372
4649	9.686636	-1.460502	2.926618	0.051507	0.172198	-0.062165	-0.627307	0.236783	-0.549364	0.790683	-0.179090	-0.570787	-0.130188
4650	9.132851	-1.365832	2.478272	0.073808	0.137631	0.023053	-0.623579	0.235202	-0.552581	0.792544	-0.177843	-0.568748	-0.129506
4651	8.454502	-0.900323	2.178525	-0.080522	0.113831	0.015428	-0.621839	0.234143	-0.554984	0.793637	-0.179293	-0.566560	-0.130398
4652	8.966539	0.128628	2.249146	-0.237676	-0.039522	-0.207002	-0.621861	0.236335	-0.553361	0.791750	-0.180835	-0.567329	-0.136264
4653	9.970248	-0.059508	2.458156	-0.227768	-0.114175	-0.311736	-0.627716	0.236202	-0.547530	0.788782	-0.181438	-0.569550	-0.143236
4654	10.553507	-0.509882	3.000033	-0.126894	-0.004016	-0.219116	-0.631695	0.236271	-0.545130	0.787606	-0.180971	-0.570067	-0.148156
4655	9.545504	-0.593984	3.046335	-0.020838	0.068756	-0.109462	-0.631677	0.233935	-0.546230	0.788010	-0.180033	-0.569252	-0.150268
4656	8.664368	-0.228518	2.950824	0.033636	0.009982	-0.157065	-0.633651	0.229892	-0.545111	0.787737	-0.177700	-0.569788	-0.152428
4657	8.568117	-0.026958	3.018873	0.021026	-0.072755	-0.218357	-0.636545	0.224454	-0.543750	0.786339	-0.175233	-0.571702	-0.155311
4658	8.814095	0.014201	3.057362	0.006891	-0.120037	-0.209693	-0.640636	0.218991	-0.541328	0.784299	-0.173113	-0.574369	-0.158138
4659	9.153861	-0.130366	3.134625	-0.029856	-0.110251	-0.157154	-0.644852	0.213397	-0.539566	0.782464	-0.172205	-0.576473	-0.160543
4660	9.344476	-0.014195	3.018070	-0.056210	-0.088202	-0.106407	-0.647243	0.210846	-0.536572	0.780878	-0.172151	-0.578067	-0.162578
4661	9.208091	-0.087599	2.736873	-0.103560	-0.014128	-0.016232	-0.650568	0.210913	-0.533519	0.780343	-0.173667	-0.577937	-0.163991
4662	9.335132	-0.065604	2.404942	-0.145039	0.028913	0.042467	-0.650967	0.213407	-0.534257	0.780280	-0.176334	-0.576891	-0.165127
4663	9.466437	0.005864	2.865412	-0.170717	0.147194	0.081274	-0.648207	0.218423	-0.535230	0.781668	-0.179451	-0.573680	-0.166386
4664	9.571754	-0.282379	2.946045	-0.158675	0.257865	0.142658	-0.640137	0.225209	-0.540682	0.784484	-0.182716	-0.568627	-0.166921
4665	11.220483	-0.774972	3.624942	-0.213994	0.224113	0.273876	-0.633929	0.234457	-0.545545	0.787173	-0.188410	-0.563319	-0.165929
4666	10.503964	-1.458676	3.224966	-0.345266	0.232492	0.262027	-0.626180	0.248937	-0.547551	0.789294	-0.196025	-0.557531	-0.166582
4667	8.576383	-1.220636	2.512566	-0.208877	0.143301	0.135441	-0.621191	0.259794	-0.549478	0.790539	-0.200341	-0.553982	-0.167379
4668	7.607888	-1.299721	2.073748	0.009137	0.016396	0.120343	-0.619605	0.263707	-0.551518	0.791126	-0.201489	-0.553301	-0.165468
4669	9.217246	-1.887923	2.648073	0.028688	-0.191535	0.079016	-0.618857	0.269210	-0.548782	0.789393	-0.202558	-0.556066	-0.163155
4670	10.779042	-1.836406	3.363360	-0.042412	-0.173390	-0.012069	-0.623117	0.269110	-0.544278	0.787217	-0.203672	-0.558742	-0.163141
4671	10.190283	-1.375813	3.439210	-0.162663	-0.151174	-0.022261	-0.626445	0.266947	-0.539822	0.784802	-0.206494	-0.560638	-0.164718
4672	8.638879	-0.838214	3.005688	-0.217544	-0.183459	-0.181245	-0.632303	0.268060	-0.534097	0.781203	-0.208479	-0.563571	-0.169253
4673	8.511983	-0.946132	2.764944	-0.222227	-0.265141	-0.202408	-0.638854	0.269394	-0.524547	0.776602	-0.210556	-0.567742	-0.173852
4674	8.901719	-0.922808	2.548033	-0.367171	-0.251977	-0.196658	-0.648582	0.271796	-0.514426	0.771442	-0.214903	-0.571211	-0.180031
4675	9.319255	-1.238916	1.831682	-0.560339	-0.122887	-0.202615	-0.654471	0.277450	-0.507032	0.766856	-0.221658	-0.571888	-0.189059
4676	9.610153	-1.550292	1.224866	-0.731889	0.055992	-0.269570	-0.658917	0.281299	-0.497842	0.763113	-0.229554	-0.569425	-0.201789
4677	10.322453	-1.968937	1.870756	-0.833531	0.301424	-0.289351	-0.659242	0.288989	-0.494002	0.761399	-0.237767	-0.562696	-0.217053
4678	10.518063	-1.633430	2.771773	-0.817513	0.517669	-0.280058	-0.652930	0.299863	-0.496201	0.761933	-0.244783	-0.552513	-0.232959
4679	8.304497	0.123579	2.341852	-0.801273	0.474951	-0.407236	-0.646077	0.309093	-0.499226	0.761179	-0.250257	-0.543433	-0.250315
4680	8.415443	0.737530	2.055041	-0.816875	0.244812	-0.375620	-0.641338	0.316631	-0.501217	0.757726	-0.257315	-0.537452	-0.266056
4681	10.537553	0.505680	2.934955	-0.911032	0.099896	-0.539379	-0.644450	0.320655	-0.493876	0.751027	-0.264692	-0.533788	-0.284547
4682	10.076426	0.195100	2.401214	-1.038631	0.192730	-0.378292	-0.648492	0.327718	-0.487125	0.745328	-0.274901	-0.526987	-0.301994
4683	9.686400	0.141530	2.719400	-1.136935	0.139909	-0.305810	-0.650995	0.339176	-0.476877	0.738434	-0.287624	-0.519638	-0.319318
4684	9.374984	0.218210	3.052152	-1.127847	0.173877	-0.142682	-0.652769	0.354717	-0.461025	0.732621	-0.301613	-0.510588	-0.334060
4685	9.425463	-0.205722	3.592186	-0.986279	0.168052	-0.073273	-0.652125	0.371738	-0.450952	0.727699	-0.314005	-0.501937	-0.346286
4686	8.993560	0.048374	3.780121	-0.771592	0.143306	-0.042660	-0.648665	0.385796	-0.444776	0.723873	-0.323790	-0.494744	-0.355522
4687	8.574169	-0.093761	3.787786	-0.540511	0.087518	-0.044415	-0.646664	0.397187	-0.436667	0.720852	-0.330342	-0.489926	-0.362240
4688	8.375849	0.112199	3.756557	-0.373595	0.031154	-0.089600	-0.647777	0.402928	-0.432334	0.717980	-0.334639	-0.487372	-0.367410
4689	8.393534	0.508255	3.049897	-0.242829	-0.017975	-0.130289	-0.649157	0.404907	-0.425967	0.715195	-0.336723	-0.486738	-0.371753
4690	9.116545	0.068768	2.717000	-0.158136	-0.030563	-0.051913	-0.651170	0.406782	-0.422756	0.713402	-0.338729	-0.486370	-0.373850
4691	11.222497	-0.393345	3.797405	-0.106915	-0.007427	0.067016	-0.651466	0.410206	-0.420449	0.713079	-0.340669	-0.485266	-0.374139
4692	10.186467	-0.909244	2.738894	-0.113273	0.049136	0.053994	-0.650453	0.414322	-0.417216	0.713146	-0.342464	-0.483371	-0.374825
4693	9.194623	-1.724805	1.963242	-0.021529	-0.057172	0.014098	-0.649535	0.416824	-0.417567	0.712505	-0.343084	-0.483997	-0.374670
4694	9.977463	-1.756464	2.462885	0.185114	-0.127145	0.013426	-0.651135	0.415114	-0.414826	0.712597	-0.341550	-0.487123	-0.371833
4695	9.529131	-1.909713	2.180493	0.585325	-0.101614	0.197194	-0.651071	0.410486	-0.420446	0.716951	-0.335666	-0.491626	-0.362786
4696	9.016127	-1.882868	1.907001	0.720988	-0.125520	0.323123	-0.650750	0.405432	-0.425024	0.722768	-0.329399	-0.496448	-0.350202
4697	9.178973	-2.294551	2.129832	0.692177	-0.111667	0.338145	-0.646438	0.401859	-0.434207	0.728416	-0.323375	-0.500727	-0.337803
4698	9.727035	-2.062129	2.859005	0.614558	-0.089105	0.263489	-0.644117	0.397551	-0.441548	0.733175	-0.317654	-0.504455	-0.327224
4699	9.426594	-1.797126	3.056166	0.503626	-0.085805	0.330040	-0.640487	0.396161	-0.448973	0.737537	-0.314049	-0.506970	-0.316850
4700	8.947420	-1.777369	2.958554	0.391657	-0.180607	0.310831	-0.638338	0.396101	-0.453465	0.740061	-0.312564	-0.510167	-0.307153
4701	8.758668	-1.995336	3.059088	0.275579	-0.188246	0.298930	-0.635437	0.397517	-0.453853	0.741607	-0.312609	-0.512832	-0.298829
4702	8.708628	-2.255741	2.937888	0.212967	-0.153943	0.261721	-0.635056	0.400418	-0.453403	0.742871	-0.313058	-0.514770	-0.291803
4703	8.780370	-2.451820	3.052088	0.156977	-0.117800	0.212301	-0.633497	0.403037	-0.451520	0.743824	-0.313552	-0.516144	-0.286366
4704	8.629903	-2.474345	2.570964	0.070978	-0.048011	0.158645	-0.632449	0.406373	-0.452119	0.744647	-0.314415	-0.516302	-0.282977
4705	8.641927	-2.643446	1.827332	-0.027151	0.022575	0.061452	-0.631669	0.408865	-0.451812	0.745010	-0.315337	-0.515465	-0.282520
4706	9.247374	-2.770082	1.612989	-0.131864	0.181360	-0.096438	-0.630340	0.410146	-0.453639	0.745477	-0.315265	-0.512669	-0.286431
4707	9.455923	-2.796957	2.125967	-0.204561	0.436665	-0.293464	-0.629258	0.410753	-0.457057	0.746870	-0.312866	-0.506860	-0.295625
4708	11.295119	-2.628437	3.461231	-0.277688	0.409882	-0.687307	-0.627835	0.402305	-0.465658	0.745063	-0.307627	-0.503335	-0.311290
4709	11.318816	-0.539140	3.955338	-0.144734	0.305943	-0.694306	-0.634211	0.389032	-0.470613	0.742779	-0.300915	-0.502140	-0.324938
4710	9.188131	-0.977961	2.923211	-0.097370	0.278496	-0.389526	-0.633991	0.380411	-0.477367	0.742390	-0.296642	-0.499720	-0.333377
4711	7.546965	-0.345175	2.732836	-0.265942	0.326428	-0.486915	-0.634736	0.374635	-0.480372	0.740704	-0.293568	-0.496006	-0.345187
4712	7.195842	-0.082727	2.541287	-0.524403	0.112612	-0.586289	-0.638666	0.368522	-0.481122	0.734621	-0.294651	-0.494169	-0.359598
4713	8.695751	0.523909	2.716251	-0.625993	-0.209273	-0.646049	-0.649831	0.364673	-0.469799	0.724016	-0.298926	-0.496542	-0.374018
4714	10.901646	-0.010930	3.270291	-0.580916	-0.254798	-0.385101	-0.661569	0.364087	-0.454589	0.715032	-0.305387	-0.498171	-0.383789
4715	10.961002	-0.679477	3.312672	-0.384351	-0.125053	-0.082553	-0.667736	0.368048	-0.444726	0.710688	-0.311019	-0.497592	-0.388062
4716	9.233216	-0.722930	3.095299	-0.235405	-0.070369	0.058208	-0.670861	0.374414	-0.436812	0.708924	-0.315514	-0.496417	-0.389162
4717	8.173564	-0.531795	2.877938	-0.179341	-0.123009	-0.040857	-0.672231	0.376687	-0.431755	0.706161	-0.318613	-0.497103	-0.390782
4718	8.331807	-0.080306	2.977566	-0.131484	-0.227890	-0.167793	-0.676922	0.378336	-0.423792	0.701699	-0.320593	-0.500381	-0.393011
4719	8.973117	0.156292	3.036340	-0.075724	-0.268082	-0.202884	-0.681064	0.377800	-0.417455	0.696837	-0.321701	-0.504917	-0.394950
4720	9.335775	0.160873	2.998971	0.010639	-0.222567	-0.147127	-0.688494	0.375023	-0.411401	0.693449	-0.321840	-0.509067	-0.395472
4721	9.268380	0.205081	2.565307	0.097350	-0.136177	-0.017187	-0.695918	0.370031	-0.405129	0.692463	-0.321341	-0.511918	-0.393922
4722	9.560884	0.280714	2.523305	0.122166	-0.062073	0.135633	-0.695674	0.371672	-0.403519	0.693633	-0.321552	-0.512885	-0.390419
4723	9.671598	0.121407	2.794519	0.056649	0.023661	0.259964	-0.693301	0.375584	-0.404906	0.696168	-0.323174	-0.511414	-0.386476
4724	9.676891	0.171269	2.671615	-0.080524	0.083743	0.283208	-0.684616	0.383975	-0.405724	0.698642	-0.326559	-0.507810	-0.383910
4725	9.858150	-0.447912	2.765154	-0.138068	0.225898	0.266428	-0.677763	0.394319	-0.409254	0.701967	-0.329368	-0.501942	-0.383163
4726	10.410741	-1.129893	3.420669	-0.167874	0.285735	0.449149	-0.669721	0.404954	-0.413050	0.707088	-0.334047	-0.493678	-0.380423
4727	9.575649	-1.218740	3.322468	-0.126233	0.260278	0.503787	-0.655761	0.420482	-0.416528	0.712525	-0.338724	-0.485720	-0.376363
4728	8.884146	-1.382147	2.830045	-0.062944	0.129888	0.449057	-0.644960	0.434323	-0.420281	0.716671	-0.343014	-0.480357	-0.371459
4729	9.385321	-1.362109	3.043942	0.043000	0.000157	0.258306	-0.634692	0.448709	-0.423755	0.718808	-0.344806	-0.478974	-0.367436
4730	8.901846	-1.320968	2.552047	0.241192	-0.056597	0.177235	-0.633635	0.450530	-0.424780	0.721177	-0.343472	-0.480352	-0.362205
4731	8.570655	-1.458277	2.054092	0.374550	-0.088381	0.356400	-0.631402	0.452342	-0.424233	0.725360	-0.342071	-0.481961	-0.352922
4732	9.269085	-2.257858	2.254185	0.343663	-0.277283	0.207864	-0.630359	0.453445	-0.423166	0.726428	-0.341060	-0.486985	-0.344711
4733	10.371949	-2.477822	2.850296	0.268638	-0.242251	0.161280	-0.630364	0.453995	-0.422892	0.726898	-0.340393	-0.491341	-0.338135
4734	10.185398	-1.936052	2.736407	0.170092	-0.195724	0.145912	-0.630883	0.452056	-0.423058	0.727073	-0.340688	-0.494365	-0.333016
4735	9.370728	-1.474448	2.456702	-0.005368	-0.243254	0.052780	-0.633847	0.455548	-0.417308	0.724874	-0.342921	-0.497609	-0.330680
4736	8.599278	-1.551175	2.090851	-0.157192	-0.181940	-0.083663	-0.637610	0.454711	-0.408742	0.721383	-0.345588	-0.499800	-0.332227
4737	8.639774	-1.894968	1.097092	-0.401782	-0.125254	-0.117646	-0.642970	0.457453	-0.400225	0.716423	-0.351076	-0.499861	-0.337080
4738	9.226991	-2.338060	0.316900	-0.680663	0.060928	-0.158042	-0.644673	0.463508	-0.388511	0.711080	-0.358823	-0.495487	-0.346561
4739	9.629760	-3.307270	0.719962	-0.877904	0.397512	-0.252292	-0.643982	0.471424	-0.379935	0.706659	-0.366129	-0.485639	-0.361577
4740	11.698429	-3.092217	3.818206	-1.007744	0.354206	-0.695689	-0.646966	0.474884	-0.371685	0.697420	-0.370957	-0.478308	-0.383689
4741	7.933778	-0.076353	2.049738	-0.970770	0.373703	-0.645195	-0.654020	0.474306	-0.364274	0.688475	-0.375472	-0.470460	-0.404587
4742	8.382613	0.074690	1.872022	-0.733271	0.071889	-0.787997	-0.663080	0.469633	-0.351798	0.677069	-0.377511	-0.469367	-0.422798
4743	10.548819	0.400732	3.197132	-0.428838	0.089579	-0.772820	-0.675228	0.455875	-0.344744	0.667853	-0.375315	-0.470488	-0.437895
4744	10.827312	0.105616	2.886244	-0.110898	0.281428	-0.476563	-0.687833	0.441944	-0.346245	0.665407	-0.369852	-0.469324	-0.447412
4745	9.448179	0.159681	2.579878	0.074315	0.210756	-0.278652	-0.689601	0.433151	-0.351934	0.665234	-0.364389	-0.469455	-0.451991
4746	9.056308	0.575239	2.623904	0.201743	0.171050	-0.041986	-0.688330	0.426478	-0.358920	0.667878	-0.359787	-0.469322	-0.451917
4747	8.992614	0.535064	2.794301	0.283167	0.181753	0.118298	-0.686020	0.424100	-0.365828	0.672473	-0.355466	-0.468831	-0.449022
4748	8.920362	0.694253	2.943520	0.357245	0.125002	0.135339	-0.679999	0.423175	-0.375366	0.677336	-0.350824	-0.469401	-0.444749
4749	9.035196	1.225558	3.103401	0.482967	0.041032	0.082363	-0.676852	0.416288	-0.385792	0.681599	-0.344623	-0.472801	-0.439451
4750	8.952627	1.218622	2.916341	0.567908	-0.016079	0.118574	-0.675317	0.412816	-0.394295	0.686316	-0.338148	-0.477183	-0.432346
4751	8.973030	1.378751	2.908464	0.625628	-0.054038	0.168875	-0.675763	0.405847	-0.401011	0.691203	-0.331507	-0.482443	-0.423781
4752	9.091201	1.565037	2.654140	0.624105	-0.042530	0.214266	-0.674352	0.399605	-0.409174	0.696644	-0.325306	-0.486878	-0.414503
4753	9.175770	1.852420	2.503730	0.539478	0.011941	0.235584	-0.672959	0.394170	-0.415609	0.701911	-0.319802	-0.489960	-0.406185
4754	9.598660	1.765893	2.536314	0.555851	0.077531	0.164272	-0.670597	0.386868	-0.426564	0.707472	-0.312984	-0.492325	-0.398925
4755	9.809970	1.386337	3.109585	0.521785	0.116491	0.244807	-0.667473	0.380222	-0.434221	0.713498	-0.306849	-0.493662	-0.391231
4756	9.368010	1.102658	2.982579	0.430793	0.074215	0.208278	-0.662645	0.377746	-0.442333	0.718431	-0.302189	-0.494695	-0.384468
4757	12.159110	-0.334668	4.350475	0.354486	-0.246694	0.410549	-0.662622	0.374028	-0.443460	0.720944	-0.302803	-0.498847	-0.373768
4758	9.851676	-3.178088	3.138069	0.220763	0.012424	0.530230	-0.658808	0.379746	-0.444427	0.726281	-0.304822	-0.497097	-0.363996
4759	8.847945	-2.177708	2.797762	0.054686	-0.209860	0.439105	-0.652935	0.389993	-0.441108	0.727422	-0.309779	-0.498202	-0.355935
4760	8.926244	-1.687756	2.773872	0.170578	-0.137221	0.220869	-0.654030	0.392146	-0.437372	0.728630	-0.310494	-0.500058	-0.350191
4761	9.499725	-2.595202	3.166605	0.166314	-0.102761	0.236868	-0.652330	0.394919	-0.436671	0.730031	-0.311084	-0.501567	-0.344547
4762	9.230306	-2.834267	3.481785	-0.008295	-0.041029	0.282896	-0.651845	0.397918	-0.432930	0.731466	-0.314345	-0.500365	-0.340265
4763	8.511185	-2.665733	3.287714	-0.086346	0.020303	0.321545	-0.647404	0.405955	-0.430960	0.733089	-0.318669	-0.497713	-0.336619
4764	8.196413	-2.836475	3.166642	-0.184317	0.029127	0.260766	-0.643462	0.412086	-0.431657	0.733906	-0.323788	-0.494398	-0.334833
4765	8.225784	-3.225277	3.179799	-0.212169	0.043628	0.239999	-0.639293	0.418857	-0.428131	0.734385	-0.329021	-0.490977	-0.333714
4766	8.423962	-3.510658	2.929019	-0.289220	0.066136	0.180161	-0.634088	0.430476	-0.424516	0.734277	-0.334613	-0.486904	-0.334359
4767	8.276522	-3.793801	2.744368	-0.351730	0.124600	0.057526	-0.631387	0.438459	-0.419639	0.733358	-0.339620	-0.482475	-0.337732
4768	9.585209	-3.754257	3.421746	-0.318739	0.139958	-0.172598	-0.629302	0.442888	-0.418382	0.731315	-0.341699	-0.479452	-0.344304
4769	10.258315	-1.753716	3.754304	-0.062414	0.015420	-0.690177	-0.637733	0.431425	-0.414994	0.726095	-0.335997	-0.483586	-0.355018
4770	8.527990	-1.589427	2.532647	0.341960	0.084049	-0.338194	-0.646071	0.415240	-0.420783	0.726728	-0.327175	-0.487065	-0.357197
4771	8.539849	-1.222920	2.527905	0.447420	0.092417	-0.257394	-0.650854	0.401999	-0.426934	0.728559	-0.317638	-0.490696	-0.357107
4772	9.104780	-1.951616	2.787783	0.431845	0.156294	-0.216877	-0.650058	0.388589	-0.437208	0.731209	-0.308112	-0.492878	-0.357031
4773	9.202818	-1.697867	3.474386	0.420757	0.154559	-0.007513	-0.648873	0.378510	-0.448209	0.735140	-0.300944	-0.493749	-0.353856
4774	8.844161	-1.038186	3.368572	0.458738	0.095763	-0.053274	-0.648065	0.367901	-0.461324	0.738400	-0.293006	-0.495912	-0.350692
4775	9.041651	-0.916854	3.658726	0.545296	0.047332	-0.022242	-0.646898	0.358352	-0.470472	0.741779	-0.284548	-0.499218	-0.345800
4776	9.146456	-0.847266	3.870379	0.500316	-0.019934	0.047490	-0.645110	0.350555	-0.475641	0.744679	-0.277750	-0.502702	-0.339998
4777	9.170719	-0.455681	3.783380	0.410215	-0.074823	0.028369	-0.645441	0.341751	-0.479367	0.746305	-0.272567	-0.506490	-0.334970
4778	9.191809	-0.176628	3.777181	0.382069	-0.065488	0.005773	-0.647886	0.335983	-0.484333	0.747703	-0.267377	-0.510005	-0.330672
4779	9.190844	-0.295850	4.022488	0.382321	-0.069227	0.017988	-0.649417	0.329654	-0.487870	0.749085	-0.262399	-0.513498	-0.326095
4780	9.374006	-0.584955	4.120682	0.396609	-0.063318	0.072102	-0.651488	0.324689	-0.490454	0.750923	-0.257628	-0.516661	-0.320630
4781	9.005818	-0.308872	4.026577	0.347393	-0.079624	0.084324	-0.649737	0.318921	-0.492161	0.752381	-0.253863	-0.519647	-0.315346
4782	8.595841	-0.121335	3.849849	0.270766	-0.149786	0.091242	-0.652227	0.316420	-0.493114	0.752723	-0.251698	-0.523161	-0.310417
4783	8.924222	-0.173544	3.705921	0.198134	-0.200776	0.033795	-0.654233	0.314690	-0.489053	0.751804	-0.250354	-0.527225	-0.306833
4784	8.995138	-0.143351	3.554587	0.178509	-0.230971	0.019817	-0.657931	0.312008	-0.487632	0.750334	-0.249315	-0.531710	-0.303520
4785	9.203105	0.016980	3.382568	0.149386	-0.214051	0.065321	-0.662979	0.310377	-0.482889	0.749183	-0.249076	-0.535478	-0.299915
4786	9.203696	0.093687	3.250469	0.126922	-0.164350	0.082964	-0.665926	0.313618	-0.479118	0.748498	-0.249088	-0.538299	-0.296547
4787	8.980618	0.215518	3.162923	0.057975	-0.112852	0.069307	-0.666739	0.315245	-0.477237	0.747977	-0.249613	-0.539966	-0.294382
4788	9.087826	0.222788	3.080644	-0.074676	-0.062016	0.066364	-0.668085	0.317973	-0.475331	0.747285	-0.251834	-0.540145	-0.293917
4789	9.268628	0.308451	2.876711	-0.203456	0.016635	0.070469	-0.666158	0.323752	-0.471677	0.746842	-0.255479	-0.538328	-0.295229
4790	9.428263	0.164850	3.006577	-0.257954	0.109698	0.063955	-0.666196	0.331898	-0.470857	0.747030	-0.259397	-0.534853	-0.297645
4791	9.948960	-0.202608	3.342840	-0.232288	0.161057	0.104272	-0.662012	0.337023	-0.468416	0.748149	-0.262934	-0.530503	-0.299508
4792	10.513339	-0.583047	3.721495	-0.241574	0.109079	0.174063	-0.657970	0.347417	-0.467186	0.749023	-0.267765	-0.526520	-0.300071
4793	9.943602	-0.787922	2.932679	-0.407951	0.132162	0.137033	-0.653275	0.357388	-0.464917	0.749018	-0.274426	-0.521327	-0.303116
4794	9.583767	-0.747555	2.854396	-0.415837	0.166523	0.076907	-0.647268	0.368752	-0.462366	0.748869	-0.280461	-0.515893	-0.307233
4795	8.521383	-0.986061	2.856171	-0.291213	0.209157	0.099203	-0.642834	0.378864	-0.460487	0.749975	-0.284469	-0.510396	-0.310019
4796	7.938785	-1.654051	2.467853	-0.139510	0.069808	0.171611	-0.639725	0.389653	-0.458452	0.750904	-0.287914	-0.507520	-0.309310
4797	8.870605	-2.101928	2.512593	-0.072804	-0.177534	0.129910	-0.637933	0.396258	-0.454649	0.749467	-0.291385	-0.508979	-0.307139
4798	10.390750	-2.553092	3.057030	-0.007892	-0.204102	0.144762	-0.640002	0.401662	-0.446367	0.748176	-0.294267	-0.511156	-0.303907
4799	10.488755	-2.377722	3.367201	0.088107	-0.123791	0.154304	-0.640443	0.409098	-0.444373	0.748350	-0.295289	-0.512620	-0.299996
4800	9.086797	-1.602316	3.265344	0.133431	-0.138666	0.107600	-0.638348	0.411873	-0.443544	0.748296	-0.295283	-0.514862	-0.296274
4801	8.224926	-1.287124	3.091187	0.130459	-0.238276	0.019932	-0.642073	0.410539	-0.439331	0.746723	-0.294953	-0.519048	-0.293252
4802	8.255493	-1.481069	3.044134	0.057066	-0.299154	-0.069845	-0.646872	0.409445	-0.433132	0.743457	-0.295211	-0.524242	-0.292049
4803	8.804133	-1.677042	3.217539	-0.111545	-0.292030	-0.117200	-0.652739	0.409014	-0.425596	0.739057	-0.297351	-0.528561	-0.293259
4804	8.944738	-1.830182	2.907015	-0.261421	-0.222560	-0.128742	-0.659698	0.409630	-0.414214	0.734245	-0.301335	-0.531003	-0.296846
4805	9.105591	-1.930296	2.175456	-0.385244	-0.068813	-0.173273	-0.663748	0.414178	-0.405408	0.730163	-0.305586	-0.530689	-0.303063
4806	9.576968	-2.184282	1.507174	-0.433863	0.139503	-0.282350	-0.666198	0.417376	-0.397825	0.726977	-0.308459	-0.527523	-0.313170
4807	10.126902	-2.074242	2.106228	-0.297588	0.383095	-0.400604	-0.668022	0.414335	-0.399319	0.726624	-0.306228	-0.522475	-0.324440
4808	10.307317	-2.375439	2.422239	-0.040082	0.542671	-0.242089	-0.664873	0.409536	-0.410888	0.730345	-0.300827	-0.515762	-0.331796
4809	10.713426	-1.431135	3.205991	0.184050	0.565608	-0.261895	-0.657197	0.405539	-0.427607	0.735493	-0.291788	-0.510208	-0.337044
4810	10.000547	0.659861	3.019776	0.291224	0.462554	-0.187818	-0.651738	0.396278	-0.445204	0.740540	-0.282503	-0.506438	-0.339579
4811	9.257079	0.002246	2.916203	0.181438	0.368042	-0.118033	-0.646203	0.392492	-0.458481	0.744451	-0.276197	-0.502852	-0.341537
4812	7.865891	0.064334	2.552116	-0.143046	0.306797	-0.150632	-0.642310	0.390128	-0.465268	0.745640	-0.274761	-0.498134	-0.346972
4813	7.868386	0.489492	2.519369	-0.475893	0.128216	-0.186848	-0.641138	0.394148	-0.465197	0.742932	-0.279152	-0.493932	-0.355186
4814	9.453195	0.317199	3.259995	-0.614810	-0.019814	-0.184848	-0.643062	0.397071	-0.457360	0.737898	-0.286595	-0.490879	-0.363878
4815	11.025184	-0.384425	4.022437	-0.491269	0.029647	-0.095773	-0.645672	0.405647	-0.448879	0.734593	-0.292713	-0.487424	-0.370283
4816	9.966146	-0.848422	4.217057	-0.270039	0.139951	0.120101	-0.642848	0.415425	-0.443704	0.735184	-0.296871	-0.482655	-0.372044
4817	8.119976	-0.357285	3.823583	-0.190993	0.064530	0.135015	-0.636830	0.424025	-0.441208	0.735636	-0.300519	-0.479492	-0.372311
4818	7.591573	-0.011907	3.734165	-0.248042	-0.070079	-0.036282	-0.638992	0.428654	-0.437283	0.733133	-0.304391	-0.478893	-0.374864
4819	8.118373	0.210574	3.841390	-0.273075	-0.200661	-0.167359	-0.643013	0.429631	-0.430259	0.728252	-0.308256	-0.480795	-0.378765
4820	8.885771	-0.030910	4.009093	-0.266894	-0.291920	-0.160512	-0.651038	0.430499	-0.417812	0.722510	-0.312836	-0.484014	-0.381896
4821	9.298519	-0.224515	3.853940	-0.215912	-0.230942	-0.073179	-0.659197	0.433587	-0.406109	0.718337	-0.316933	-0.486142	-0.383682
4822	8.802373	0.147064	3.345249	-0.226813	-0.151907	0.026394	-0.662995	0.437284	-0.395347	0.715561	-0.321651	-0.486421	-0.384588
4823	9.007104	0.107017	2.855670	-0.259653	-0.096587	0.078142	-0.664932	0.442410	-0.386808	0.713519	-0.326762	-0.485304	-0.385483
4824	9.591769	-0.130443	3.240735	-0.362998	-0.006036	0.131155	-0.665263	0.448699	-0.381548	0.712034	-0.333282	-0.481739	-0.387115
4825	9.951752	-0.171741	3.183403	-0.452921	0.103749	0.079453	-0.662719	0.457617	-0.374150	0.710568	-0.339553	-0.476231	-0.391154
4826	10.555465	-0.881509	3.677530	-0.433532	0.207495	0.120860	-0.658169	0.464924	-0.369037	0.710465	-0.345257	-0.469065	-0.394988
4827	10.447129	-1.581111	3.364976	-0.485337	0.233620	0.257211	-0.652953	0.476003	-0.366486	0.711258	-0.352574	-0.460130	-0.397597
4828	9.787732	-1.620953	3.089074	-0.480909	0.202270	0.155826	-0.645124	0.489152	-0.361544	0.710881	-0.359251	-0.452322	-0.401238
4829	8.826144	-0.882126	2.879667	-0.294357	0.178221	0.011935	-0.641469	0.495941	-0.359856	0.710420	-0.361995	-0.447370	-0.405120
4830	7.625435	-1.194035	2.162017	-0.079641	0.062827	-0.005752	-0.640162	0.498715	-0.359547	0.710312	-0.362598	-0.445892	-0.406398
4831	8.316403	-2.068549	2.119076	-0.004244	-0.146803	0.048584	-0.641777	0.499485	-0.356098	0.709310	-0.364216	-0.447647	-0.404770
4832	10.438289	-2.398942	2.690075	-0.060222	-0.176479	0.033332	-0.644466	0.500911	-0.350786	0.707510	-0.366827	-0.449435	-0.403578
4833	10.992410	-2.065896	2.875727	-0.053983	-0.088245	-0.030930	-0.647143	0.500966	-0.346290	0.705993	-0.368009	-0.450556	-0.403910
4834	9.614332	-1.294913	3.155835	-0.015356	-0.038625	-0.174244	-0.649796	0.498833	-0.343681	0.704071	-0.367000	-0.452273	-0.406256
4835	8.447853	-1.054665	2.970698	0.053993	-0.038974	-0.164189	-0.652945	0.492989	-0.343248	0.702696	-0.365045	-0.454550	-0.407854
4836	8.335449	-1.145345	2.916312	-0.025719	-0.042329	-0.134317	-0.657418	0.488933	-0.343032	0.700979	-0.364562	-0.455932	-0.409693
4837	8.783848	-1.413779	3.134586	-0.272934	-0.013023	-0.112479	-0.660870	0.486642	-0.339499	0.697861	-0.367438	-0.454770	-0.413720
4838	9.052977	-1.530824	3.412426	-0.515516	0.076541	-0.141118	-0.662394	0.488879	-0.331810	0.693516	-0.372724	-0.450466	-0.420943
4839	8.692253	-1.602077	3.550500	-0.713725	0.157596	-0.192693	-0.665639	0.490257	-0.323072	0.687857	-0.379488	-0.443710	-0.431234
4840	8.491442	-1.906214	3.110115	-0.831778	0.143891	-0.255193	-0.669698	0.492982	-0.312196	0.680467	-0.387397	-0.436444	-0.443176
4841	8.589188	-1.829561	3.114138	-0.834540	0.109720	-0.401719	-0.673128	0.495940	-0.300175	0.671238	-0.394193	-0.430620	-0.456747
4842	9.273550	-2.112204	3.336445	-0.604916	0.054248	-0.547203	-0.683784	0.490262	-0.285992	0.661788	-0.397098	-0.428628	-0.469712
4843	9.889968	-2.397076	3.373842	-0.438341	0.158894	-0.411193	-0.693572	0.482207	-0.280025	0.655727	-0.397866	-0.425640	-0.480162
4844	10.765788	-1.506684	3.838459	-0.289323	0.246312	-0.496814	-0.699105	0.476049	-0.278528	0.650606	-0.395108	-0.423530	-0.491146
4845	10.407068	-0.429879	3.770064	-0.046007	0.285184	-0.518516	-0.706939	0.461083	-0.282191	0.647490	-0.388491	-0.423435	-0.500534
4846	9.764593	-0.530615	3.279820	-0.017397	0.313620	-0.335439	-0.711181	0.448839	-0.290433	0.646560	-0.382768	-0.421789	-0.507487
4847	8.941383	-0.645169	3.302049	-0.211153	0.313523	-0.228574	-0.712819	0.442267	-0.296871	0.645207	-0.380381	-0.417334	-0.514637
4848	7.642467	0.215299	2.891504	-0.526904	0.249572	-0.205452	-0.712280	0.441177	-0.297686	0.641067	-0.382903	-0.410234	-0.523571
4849	7.002720	0.597008	2.456494	-0.767356	0.028565	-0.346827	-0.715868	0.436932	-0.292873	0.631648	-0.389529	-0.404468	-0.534502
4850	9.043049	0.872804	2.933889	-0.803450	-0.267430	-0.429262	-0.727897	0.434077	-0.273491	0.618485	-0.399021	-0.402548	-0.544255
4851	11.460303	0.337502	3.805087	-0.692434	-0.224439	-0.273762	-0.733345	0.434736	-0.253428	0.608007	-0.407748	-0.400010	-0.551416
4852	10.969681	-0.315186	3.937884	-0.525637	-0.036815	-0.015535	-0.737933	0.436205	-0.242044	0.603170	-0.414435	-0.394776	-0.555502
4853	9.044188	-0.470480	3.670214	-0.481566	0.001804	0.038241	-0.737615	0.442346	-0.235342	0.599500	-0.420470	-0.389154	-0.558895
4854	7.906834	-0.245133	3.505636	-0.507550	-0.070345	-0.011032	-0.737443	0.443588	-0.220553	0.594479	-0.427269	-0.384407	-0.562377
4855	7.827888	-0.066459	3.214594	-0.528752	-0.217929	-0.159706	-0.741780	0.445454	-0.207586	0.586364	-0.434685	-0.382466	-0.566521
4856	8.506248	-0.109565	3.513091	-0.495327	-0.299434	-0.173006	-0.744779	0.444163	-0.195349	0.577721	-0.442561	-0.381858	-0.569705
4857	9.124574	-0.094175	3.397327	-0.329523	-0.221085	-0.134794	-0.749374	0.442281	-0.181402	0.571477	-0.447753	-0.381914	-0.571904
4858	8.989775	0.007948	2.607678	-0.180221	-0.060547	-0.022291	-0.753004	0.441864	-0.173224	0.569090	-0.450366	-0.380752	-0.573006
4859	9.288735	0.300458	2.265941	-0.059241	0.011557	0.104923	-0.753433	0.439305	-0.168007	0.569734	-0.451616	-0.379110	-0.572469
4860	9.669848	-0.087657	3.249573	-0.087732	0.190554	0.220856	-0.749771	0.445004	-0.171090	0.572854	-0.452134	-0.373943	-0.572345
4861	10.015866	0.001105	3.296114	-0.233130	0.253765	0.263373	-0.741579	0.456086	-0.177117	0.575517	-0.453746	-0.366107	-0.573463
4862	10.489047	-0.547867	3.839132	-0.273511	0.306336	0.206206	-0.735758	0.462282	-0.181381	0.577572	-0.454903	-0.357572	-0.575861
4863	10.399644	-1.743809	3.613508	-0.377075	0.246581	0.379155	-0.727078	0.474003	-0.182923	0.580122	-0.458992	-0.347036	-0.576499
4864	9.753711	-2.349857	3.600430	-0.321519	0.204017	0.399769	-0.716030	0.489071	-0.184810	0.583114	-0.463150	-0.337286	-0.575941
4865	8.178347	-1.326520	3.164691	-0.016258	0.160320	0.398399	-0.707343	0.501080	-0.187268	0.588520	-0.464072	-0.331635	-0.572974
4866	7.224605	-1.498650	2.140304	0.344092	-0.050630	0.326735	-0.699240	0.507351	-0.193110	0.595048	-0.462782	-0.333141	-0.566364
4867	8.738779	-2.247143	2.135833	0.438273	-0.309599	0.278937	-0.694483	0.512135	-0.195945	0.600053	-0.462857	-0.339302	-0.557292
4868	11.190054	-2.347044	3.121405	0.367541	-0.225122	0.175112	-0.692499	0.513830	-0.197242	0.603807	-0.462157	-0.344480	-0.550601
4869	10.802616	-1.972308	3.341509	0.288360	-0.017012	0.100822	-0.691269	0.513351	-0.202131	0.607334	-0.459540	-0.347059	-0.547283
4870	8.740104	-1.761678	3.457531	0.194682	0.065923	-0.031594	-0.690943	0.512061	-0.209134	0.609183	-0.456264	-0.348692	-0.546931
4871	7.489228	-1.804918	3.289679	0.134793	-0.032916	0.076268	-0.688417	0.510584	-0.210630	0.610911	-0.455498	-0.349983	-0.544813
4872	7.774450	-2.098530	3.496835	-0.067190	-0.212775	0.048512	-0.688984	0.513578	-0.207276	0.609287	-0.459004	-0.351421	-0.542760
4873	8.605971	-2.208402	3.553894	-0.332632	-0.257924	-0.013409	-0.690552	0.514640	-0.196599	0.604175	-0.465730	-0.351140	-0.542927
4874	8.869843	-2.035364	3.506677	-0.581198	-0.198962	-0.139844	-0.696203	0.512471	-0.182647	0.595754	-0.473924	-0.348526	-0.546811
4875	8.646667	-2.043062	2.838574	-0.720654	-0.184944	-0.280743	-0.702302	0.512442	-0.163383	0.584424	-0.482500	-0.345521	-0.553405
4876	9.133290	-2.038530	2.929096	-0.784337	-0.139958	-0.444338	-0.708778	0.507293	-0.144086	0.570829	-0.490096	-0.342723	-0.562585
4877	9.610147	-2.174327	2.325325	-0.773304	-0.089716	-0.479035	-0.719450	0.497555	-0.126035	0.557086	-0.496570	-0.339732	-0.572413
4878	9.787935	-2.582954	2.259708	-0.718575	0.029430	-0.368882	-0.729035	0.488293	-0.111931	0.545801	-0.501702	-0.334806	-0.581637
4879	10.199113	-2.568700	2.407804	-0.719723	0.285463	-0.378555	-0.734610	0.477062	-0.103030	0.535947	-0.503670	-0.327100	-0.593366
4880	10.472824	-1.866796	2.823112	-0.629966	0.368617	-0.645519	-0.743019	0.463270	-0.101531	0.524191	-0.501769	-0.322115	-0.608024
4881	10.497794	-0.897052	2.918670	-0.514154	0.323949	-0.689693	-0.752316	0.444795	-0.102226	0.512574	-0.498739	-0.319378	-0.621711
4882	9.518663	-1.099278	2.647841	-0.470916	0.287484	-0.442335	-0.760584	0.432409	-0.102411	0.504109	-0.497152	-0.314963	-0.632070
4883	8.645396	-0.616015	2.650681	-0.681000	0.276339	-0.396583	-0.767805	0.421270	-0.102053	0.493918	-0.498007	-0.307522	-0.643012
4884	7.681468	0.123716	2.361434	-0.920958	0.176440	-0.565614	-0.775047	0.405926	-0.097171	0.478398	-0.501267	-0.299510	-0.655866
4885	8.074574	0.725022	2.121196	-1.018338	0.015878	-0.746347	-0.786831	0.387393	-0.084289	0.458234	-0.506206	-0.293491	-0.669059
4886	10.175576	0.615534	2.928277	-0.930338	-0.047053	-0.719398	-0.794819	0.371908	-0.069004	0.438747	-0.511029	-0.288687	-0.680449
4887	11.390853	0.027256	3.376108	-0.716226	0.030872	-0.376749	-0.803161	0.356484	-0.058718	0.426278	-0.514676	-0.282624	-0.688128
4888	10.047397	-0.413244	3.422664	-0.609905	0.036954	-0.034407	-0.804254	0.353079	-0.052722	0.419651	-0.519168	-0.274252	-0.692202
4889	8.588449	-0.243695	3.272333	-0.602220	0.031461	0.001944	-0.807211	0.349628	-0.044607	0.413430	-0.523769	-0.265745	-0.695788
4890	8.124166	0.242299	3.149536	-0.618389	-0.028643	-0.150076	-0.806741	0.347317	-0.036494	0.404628	-0.528473	-0.258933	-0.699961
4891	8.647180	0.649409	3.247371	-0.601871	-0.112087	-0.296861	-0.809454	0.345647	-0.026897	0.393343	-0.533300	-0.254681	-0.704280
4892	9.383279	0.856572	3.259951	-0.487459	-0.122270	-0.272707	-0.812150	0.336770	-0.015996	0.383608	-0.537465	-0.251677	-0.707556
4893	9.275983	0.708384	2.693712	-0.379180	-0.056191	-0.138514	-0.815100	0.331244	-0.007790	0.377095	-0.540404	-0.248416	-0.709967
4894	8.995448	0.483810	2.144917	-0.351902	0.026233	-0.002312	-0.818276	0.321463	-0.002301	0.373328	-0.542694	-0.243243	-0.711999
4895	9.525002	-0.018232	2.571073	-0.333511	0.110521	0.161996	-0.816448	0.323120	-0.000701	0.372338	-0.544340	-0.236126	-0.713654
4896	9.452388	0.084762	2.753400	-0.392634	0.174389	0.236471	-0.813179	0.336179	-0.002967	0.372196	-0.545898	-0.226644	-0.715610
4897	10.877940	-0.700060	3.469615	-0.437168	0.162585	0.411329	-0.806752	0.348279	-0.003432	0.373812	-0.548605	-0.214903	-0.716320
4898	9.493255	-1.182563	3.175107	-0.522908	0.270665	0.382934	-0.800330	0.362320	-0.004253	0.374640	-0.550262	-0.201172	-0.718600
4899	8.673548	-1.654375	2.572290	-0.496347	0.336670	0.410873	-0.795612	0.376363	-0.006642	0.376212	-0.550706	-0.187188	-0.721213
4900	8.648079	-1.825507	2.701198	-0.344804	0.284896	0.406810	-0.790216	0.389605	-0.010762	0.379274	-0.550708	-0.175582	-0.722525
4901	9.888830	-2.169101	3.394063	-0.115947	0.149208	0.186184	-0.782701	0.399819	-0.014300	0.381040	-0.550064	-0.170912	-0.723207
4902	9.365924	-1.703052	3.364350	0.052798	0.082893	0.113848	-0.781233	0.405144	-0.018681	0.383505	-0.548884	-0.169798	-0.723062
4903	8.760075	-1.775369	2.909986	0.081293	-0.066902	0.137672	-0.779793	0.410287	-0.019643	0.385996	-0.549689	-0.170157	-0.721038
4904	9.081213	-1.804020	2.836782	0.065966	-0.183486	0.004855	-0.779423	0.412058	-0.017241	0.386120	-0.551873	-0.172477	-0.718749
4905	9.795561	-1.939498	3.118605	-0.007187	-0.148644	-0.074952	-0.779870	0.410862	-0.010547	0.384285	-0.553818	-0.174526	-0.717741
4906	9.561316	-2.019247	3.268164	-0.127810	-0.065203	-0.097069	-0.780149	0.409445	-0.008072	0.381200	-0.555429	-0.174273	-0.718202
4907	8.925103	-1.771713	3.329971	-0.221590	-0.081625	-0.107434	-0.782429	0.406167	-0.002197	0.376753	-0.557921	-0.173066	-0.718908
4908	8.613617	-1.769172	3.342045	-0.229006	-0.125114	-0.111073	-0.782473	0.402898	0.004716	0.372116	-0.561087	-0.171959	-0.719125
4909	8.710760	-1.817722	3.266468	-0.265654	-0.173218	-0.145102	-0.786482	0.396106	0.013826	0.366306	-0.565042	-0.171192	-0.719195
4910	8.764699	-1.860352	2.688322	-0.317216	-0.189670	-0.126673	-0.788535	0.392633	0.024303	0.360191	-0.569678	-0.169450	-0.719038
4911	9.327888	-2.199337	2.171677	-0.312718	-0.141433	-0.145620	-0.790874	0.392881	0.035646	0.353915	-0.573475	-0.167748	-0.719535
4912	9.567332	-2.201522	1.304096	-0.296504	0.064479	-0.132841	-0.792866	0.388670	0.039000	0.348766	-0.574222	-0.164551	-0.722187
4913	10.032637	-2.384014	2.080126	-0.239751	0.349676	-0.195774	-0.792697	0.382886	0.037304	0.344193	-0.570246	-0.161002	-0.728305
4914	10.639894	-1.912744	3.336778	-0.125177	0.559396	-0.374269	-0.800203	0.372475	0.023725	0.339035	-0.561737	-0.159585	-0.737590
4915	8.702658	-0.310468	3.075032	-0.052716	0.591633	-0.416729	-0.806361	0.360172	0.007728	0.334014	-0.552041	-0.159587	-0.747139
4916	8.553503	-0.426130	3.113152	-0.153896	0.318516	-0.336972	-0.812938	0.347829	-0.005502	0.328235	-0.547243	-0.158876	-0.753356
4917	9.692663	-0.294936	3.536663	-0.223948	0.187458	-0.431177	-0.818137	0.335804	-0.009916	0.319713	-0.544541	-0.159140	-0.758903
4918	9.350980	-0.455297	3.595544	-0.362628	0.203276	-0.263290	-0.821103	0.325033	-0.013399	0.312354	-0.542945	-0.155198	-0.763910
4919	8.931543	-0.664451	3.297159	-0.476853	0.166195	-0.179371	-0.824132	0.319729	-0.011903	0.304772	-0.542844	-0.148986	-0.768270
4920	9.107385	-0.480875	3.683134	-0.444081	0.131963	-0.084476	-0.827026	0.314430	-0.010670	0.298985	-0.543282	-0.142269	-0.771500
4921	9.124558	-0.782585	4.172408	-0.288532	0.096865	0.006596	-0.826385	0.317188	-0.009567	0.296059	-0.543551	-0.137340	-0.773330
4922	9.027531	-0.705391	4.291975	-0.119483	0.062830	0.086232	-0.826389	0.320521	-0.010686	0.296220	-0.543556	-0.134183	-0.773819
4923	8.601361	-0.369770	4.127415	-0.047488	0.029837	0.155607	-0.823501	0.323585	-0.010119	0.298025	-0.543793	-0.131763	-0.773375
4924	8.562267	-0.380115	4.215341	0.003382	-0.033190	0.139574	-0.822727	0.326624	-0.009275	0.300086	-0.544687	-0.130495	-0.772163
4925	8.572132	-0.376674	4.115885	0.002335	-0.093995	0.119343	-0.821188	0.331299	-0.006034	0.301534	-0.546407	-0.129995	-0.770466
4926	8.460202	-0.387156	4.052943	0.010894	-0.116838	0.125342	-0.819535	0.336224	-0.000550	0.303234	-0.548500	-0.129498	-0.768393
4927	8.728727	-0.308008	3.711293	0.072975	-0.129554	0.125156	-0.817750	0.340595	0.005052	0.305432	-0.550322	-0.130256	-0.766088
4928	9.622817	-0.539956	3.796299	0.112319	-0.065950	0.155042	-0.815934	0.345848	0.006592	0.308824	-0.551081	-0.130674	-0.764109
4929	9.280831	-0.388778	3.561790	0.176064	0.014827	0.109657	-0.814633	0.349727	0.007054	0.312267	-0.550001	-0.132321	-0.763204
4930	10.176154	-0.742160	4.090577	0.208731	-0.036224	0.045051	-0.814107	0.351398	0.006557	0.315106	-0.549400	-0.135238	-0.761957
4931	9.176794	-1.116672	3.609522	0.114064	0.025841	0.104696	-0.811984	0.352271	0.004847	0.317806	-0.548518	-0.135933	-0.761348
4932	8.302291	-1.457672	2.634516	-0.065889	0.001905	0.175697	-0.811985	0.354772	0.003844	0.319715	-0.549417	-0.132991	-0.760419
4933	8.927110	-1.475130	3.070215	-0.069876	-0.040181	0.173075	-0.808871	0.360701	0.007625	0.321256	-0.550907	-0.130545	-0.759114
4934	9.181912	-1.945197	3.452324	0.068041	-0.085920	0.172636	-0.804434	0.366647	0.011133	0.324354	-0.552256	-0.130229	-0.756867
4935	9.715587	-2.217966	3.557182	0.266500	-0.178875	0.198073	-0.802904	0.372142	0.015181	0.329624	-0.553727	-0.133466	-0.752942
4936	8.984339	-2.131628	2.902155	0.449902	-0.244774	0.312361	-0.798577	0.379372	0.015424	0.338586	-0.555277	-0.138387	-0.746911
4937	8.822233	-2.006727	2.709123	0.574736	-0.330034	0.290781	-0.793607	0.387695	0.017265	0.348175	-0.557085	-0.146175	-0.739637
4938	8.818507	-2.216260	2.781289	0.572128	-0.316547	0.320505	-0.787451	0.397696	0.018472	0.358281	-0.558698	-0.153259	-0.732123
4939	9.367737	-2.732596	2.947698	0.485820	-0.264571	0.375125	-0.781950	0.409229	0.018397	0.368190	-0.560242	-0.158240	-0.724931
4940	9.615775	-2.694930	3.300871	0.338655	-0.208833	0.340860	-0.775929	0.421310	0.019120	0.376199	-0.561859	-0.160865	-0.718965
4941	9.373241	-2.501625	3.570737	0.217370	-0.170728	0.313354	-0.770058	0.431275	0.022961	0.382442	-0.563721	-0.161887	-0.713967
4942	8.606029	-2.203281	3.529752	0.160841	-0.131568	0.203575	-0.764012	0.437553	0.023305	0.386684	-0.565055	-0.162898	-0.710389
4943	8.112840	-2.494590	3.474041	0.098321	-0.142106	0.189724	-0.761147	0.442251	0.025879	0.389911	-0.566956	-0.163348	-0.706999
4944	8.218123	-2.796915	3.510890	0.057249	-0.214953	0.119905	-0.759357	0.447463	0.030577	0.391502	-0.569969	-0.164479	-0.703426
4945	8.492089	-2.978592	3.482603	0.023625	-0.242317	0.094691	-0.755455	0.449081	0.036899	0.392234	-0.573507	-0.165670	-0.699854
4946	8.599742	-2.905178	3.345563	-0.012407	-0.219829	0.018982	-0.753660	0.449015	0.043467	0.391579	-0.576774	-0.167008	-0.697213
4947	8.710540	-2.719498	3.151935	-0.063770	-0.158671	-0.062691	-0.754902	0.447807	0.050561	0.389403	-0.579267	-0.168083	-0.696105
4948	8.759407	-2.736435	2.889054	-0.104451	-0.092481	-0.135647	-0.756518	0.444959	0.055782	0.385944	-0.580943	-0.168926	-0.696432
4949	8.739392	-2.897545	2.545805	-0.069660	-0.107808	-0.278832	-0.759443	0.436969	0.061964	0.380873	-0.582025	-0.171987	-0.697570
4950	9.428131	-2.943923	2.253195	-0.042469	-0.100762	-0.303205	-0.762871	0.427066	0.066005	0.375745	-0.582734	-0.175693	-0.698834
4951	10.353219	-2.383393	2.653865	-0.024127	0.135528	-0.351345	-0.769174	0.416483	0.066894	0.371023	-0.579784	-0.178372	-0.703119
4952	10.774428	-1.778772	3.410641	0.050038	0.386898	-0.539247	-0.777357	0.400614	0.057950	0.365310	-0.572034	-0.182439	-0.711366
4953	10.398165	-1.133465	3.740881	0.142682	0.256797	-0.581005	-0.785783	0.382688	0.047387	0.359580	-0.565161	-0.189176	-0.717988
4954	9.666262	-1.677635	2.587769	0.060821	0.206112	-0.206779	-0.792517	0.370026	0.037443	0.358018	-0.561008	-0.190902	-0.721561
4955	9.116372	-1.757405	2.105371	-0.083362	0.278047	-0.040507	-0.793778	0.366351	0.031850	0.357550	-0.557446	-0.188106	-0.725278
4956	7.933870	-0.899249	2.033521	-0.186436	0.325621	-0.259282	-0.796340	0.361439	0.024662	0.352869	-0.553093	-0.185957	-0.731431
4957	8.149693	-0.577627	2.197770	-0.181932	0.168780	-0.449019	-0.801277	0.347882	0.021270	0.344873	-0.550248	-0.187033	-0.737095
4958	9.618657	-0.542519	3.152267	-0.187752	0.017929	-0.442219	-0.807281	0.331097	0.020717	0.336290	-0.549634	-0.189002	-0.741006
4959	10.867983	-0.722731	3.551849	-0.082889	0.007294	-0.187639	-0.810166	0.321639	0.022788	0.332582	-0.549410	-0.189780	-0.742645
4960	10.128975	-0.998606	3.608578	0.006113	0.067449	0.053802	-0.810283	0.319715	0.021829	0.333642	-0.548609	-0.188823	-0.743006
4961	8.672471	-0.863426	3.271254	0.024639	0.095009	0.095451	-0.808549	0.319899	0.019582	0.335653	-0.547426	-0.187494	-0.743309
4962	8.099296	-0.676000	3.231471	0.040739	0.032093	-0.006938	-0.807736	0.320217	0.016950	0.336061	-0.546685	-0.187957	-0.743553
4963	8.193882	-0.289593	3.338908	0.033186	-0.114063	-0.042246	-0.809591	0.319632	0.018005	0.335328	-0.548014	-0.189671	-0.742470
4964	8.768501	-0.213247	3.452633	0.051333	-0.158418	-0.019664	-0.806058	0.320453	0.021418	0.334950	-0.549978	-0.191714	-0.740661
4965	9.065572	-0.168007	3.521478	0.091926	-0.142517	0.051830	-0.805434	0.320403	0.025889	0.336130	-0.551664	-0.193471	-0.738412
4966	8.882378	0.079469	3.236244	0.152266	-0.064876	0.090197	-0.805450	0.319126	0.028365	0.338832	-0.551980	-0.195155	-0.736495
4967	8.975764	0.179092	2.935252	0.149256	-0.009494	0.125255	-0.804393	0.322755	0.026586	0.342207	-0.551578	-0.196085	-0.734988
4968	9.412987	0.089933	3.195079	0.064231	0.018983	0.176254	-0.800164	0.325585	0.024768	0.345528	-0.551581	-0.194955	-0.733731
4969	9.642825	0.217652	2.881649	-0.132073	0.092298	0.217178	-0.797129	0.332292	0.021720	0.347501	-0.551960	-0.190081	-0.733793
4970	10.103721	-0.382850	3.264404	-0.165414	0.269336	0.186514	-0.794864	0.338187	0.016555	0.349379	-0.549886	-0.183721	-0.736075
4971	10.941239	-1.372664	4.315752	-0.137704	0.315945	0.394406	-0.788242	0.346912	0.009834	0.354698	-0.547592	-0.175248	-0.737306
4972	10.178543	-2.064624	3.819867	-0.104985	0.218942	0.341649	-0.783081	0.358110	0.003173	0.359293	-0.546322	-0.168401	-0.737619
4973	9.056167	-1.826523	3.355220	-0.025054	0.088964	0.262341	-0.778320	0.364570	-0.000946	0.363091	-0.546047	-0.164604	-0.736820
4974	7.613753	-1.448467	2.556119	0.203427	0.004290	0.236740	-0.773290	0.371456	-0.005716	0.368761	-0.545311	-0.164986	-0.734460
4975	7.679492	-1.976625	1.970787	0.378844	-0.259625	0.267814	-0.766970	0.378032	-0.006817	0.375860	-0.547197	-0.169607	-0.728380
4976	9.435826	-2.894375	2.156867	0.431776	-0.353241	0.272126	-0.763864	0.385755	-0.002737	0.383274	-0.550014	-0.175565	-0.720945
4977	11.201005	-3.042482	2.765337	0.338763	-0.213197	0.266111	-0.760351	0.392387	0.000397	0.389991	-0.551477	-0.179194	-0.715311
4978	10.051717	-2.254574	3.093673	0.279502	-0.034415	0.172330	-0.754680	0.399111	-0.002012	0.395356	-0.550432	-0.181559	-0.712569
4979	8.380275	-1.792291	2.979054	0.266913	-0.042316	0.156334	-0.753204	0.406953	-0.008581	0.400287	-0.549567	-0.184009	-0.709850
4980	7.708536	-1.829047	2.872978	0.171806	-0.149183	0.122188	-0.750581	0.410012	-0.007881	0.403312	-0.550787	-0.186305	-0.706586
4981	8.274736	-2.336938	3.140814	0.013802	-0.234291	0.044920	-0.748352	0.408621	-0.005423	0.403168	-0.554228	-0.187901	-0.703548
4982	8.776864	-2.608615	3.171353	-0.171586	-0.197439	0.005548	-0.748024	0.409075	0.002614	0.400550	-0.558438	-0.187022	-0.701947
4983	8.714986	-2.824512	2.985682	-0.313502	-0.161571	0.016542	-0.746243	0.408431	0.011145	0.396645	-0.563346	-0.183689	-0.701122
4984	8.744760	-2.713779	3.047106	-0.376387	-0.118179	-0.148887	-0.747382	0.406900	0.021918	0.389823	-0.567456	-0.181028	-0.702325
4985	8.727976	-2.658483	3.108816	-0.338643	-0.166712	-0.295682	-0.750058	0.398750	0.030069	0.381217	-0.571416	-0.180838	-0.703885
4986	9.094581	-3.020807	2.000716	-0.135878	-0.374057	-0.263630	-0.754206	0.389162	0.041362	0.374580	-0.576761	-0.184824	-0.702052
4987	10.386156	-2.678993	2.137980	0.001213	-0.161163	-0.170800	-0.755975	0.382943	0.050598	0.371622	-0.578488	-0.187912	-0.701383
4988	10.163533	-1.995114	2.373207	0.101470	0.372329	-0.245569	-0.758669	0.374830	0.044928	0.370561	-0.571632	-0.189305	-0.707167
4989	9.228671	-1.582720	2.686399	0.129974	0.613665	-0.468451	-0.765198	0.357973	0.027922	0.367722	-0.560267	-0.191825	-0.716997
4990	9.815247	-1.788340	3.703859	-0.052486	0.339451	-0.622093	-0.773197	0.340378	0.013413	0.359412	-0.553382	-0.195517	-0.725510
4991	9.343050	-0.697661	2.907020	-0.035874	0.128240	-0.466801	-0.778866	0.323986	0.004045	0.352748	-0.550038	-0.199131	-0.730324
4992	10.149779	-0.947278	2.681432	-0.046193	0.014371	-0.297727	-0.782788	0.313713	0.004133	0.347892	-0.548993	-0.201628	-0.732751
4993	9.227917	-0.882946	2.628581	-0.043711	0.111992	-0.269695	-0.787210	0.302087	0.001565	0.343913	-0.546689	-0.203085	-0.735943
4994	8.128315	-0.535834	1.947033	0.001219	0.060995	-0.246633	-0.788770	0.289451	0.004485	0.340433	-0.544824	-0.205337	-0.738315
4995	8.721366	-0.244501	1.922953	0.065534	-0.099775	-0.230643	-0.790853	0.282103	0.004354	0.337307	-0.545057	-0.209450	-0.738423
4996	10.254111	-0.191378	2.515444	0.225186	-0.134616	-0.180378	-0.793062	0.276016	0.002802	0.336481	-0.544792	-0.215649	-0.737209
4997	10.921655	-0.019708	2.717972	0.446822	-0.001249	0.095075	-0.793572	0.273813	0.001708	0.342680	-0.542374	-0.221200	-0.734487
4998	9.819461	-0.371671	2.912763	0.515405	0.088161	0.218857	-0.790236	0.280161	-0.005562	0.351789	-0.538519	-0.225769	-0.731621
4999	8.772555	-0.459716	2.906637	0.466571	0.088963	0.156045	-0.789006	0.282882	-0.011967	0.359428	-0.534797	-0.230281	-0.729229
5000	8.202182	0.231518	2.965976	0.361523	-0.006471	0.068695	-0.787906	0.284908	-0.018254	0.364201	-0.532630	-0.234858	-0.726983
5001	8.880012	0.488641	3.116212	0.261656	-0.132635	-0.086554	-0.785766	0.285112	-0.021689	0.365027	-0.532399	-0.240578	-0.724864
5002	9.532220	0.524972	3.276003	0.148024	-0.168001	-0.126348	-0.787616	0.279945	-0.019145	0.363915	-0.533171	-0.245300	-0.723272
5003	9.588978	0.228975	3.217207	0.031774	-0.160999	-0.075359	-0.788953	0.277261	-0.015765	0.362279	-0.535040	-0.247795	-0.721862
5004	9.243635	0.238363	3.075191	-0.030453	-0.114167	-0.019276	-0.790309	0.270237	-0.008128	0.361045	-0.536849	-0.248382	-0.720934
5005	9.068110	0.167973	2.991074	-0.070933	-0.146227	0.039171	-0.790605	0.269629	-0.004057	0.360016	-0.539790	-0.248068	-0.719359
5006	9.213771	0.099227	2.947988	-0.077832	-0.127496	0.069803	-0.787346	0.274605	-0.001349	0.359497	-0.542560	-0.247116	-0.717860
5007	9.096217	0.359356	2.784909	-0.082765	-0.080747	0.102177	-0.786854	0.276778	0.002113	0.359548	-0.544931	-0.245492	-0.716595
5008	9.395495	0.356542	2.807012	-0.107869	-0.074228	0.137206	-0.784908	0.279527	0.004918	0.359919	-0.547475	-0.242983	-0.715324
5009	9.680381	-0.006814	2.955070	-0.097323	0.029837	0.172444	-0.782447	0.285876	0.007791	0.361330	-0.548684	-0.239599	-0.714828
5010	9.624645	-0.316234	3.320005	-0.052412	0.155426	0.267773	-0.779007	0.293851	0.003185	0.365268	-0.548147	-0.234785	-0.714836
5011	9.648680	-0.314628	3.595512	-0.002525	0.229564	0.302734	-0.773716	0.301292	-0.001577	0.370512	-0.546365	-0.229852	-0.715105
5012	8.994572	-0.609804	3.795289	-0.001589	0.251063	0.330636	-0.770267	0.311646	-0.008373	0.376309	-0.544323	-0.224347	-0.715383
5013	9.937108	-0.493122	3.707378	-0.109408	0.108157	0.290554	-0.765100	0.320907	-0.014941	0.379640	-0.544934	-0.218895	-0.714847
5014	9.087805	-0.610377	3.115135	-0.276254	0.016739	0.206919	-0.761564	0.326880	-0.014322	0.379606	-0.547718	-0.212565	-0.714647
5015	9.018288	-0.999322	2.338777	-0.411280	-0.017960	0.048487	-0.758436	0.331300	-0.011492	0.375584	-0.551333	-0.206390	-0.715801
5016	9.747994	-0.999248	2.643968	-0.385852	0.006598	0.017197	-0.757959	0.332199	-0.005685	0.371546	-0.554225	-0.200628	-0.717312
5017	9.542520	-1.172826	2.694671	-0.211220	0.076181	0.063974	-0.757168	0.332343	-0.005556	0.370294	-0.555016	-0.196438	-0.718506
5018	9.087918	-1.554977	2.481806	-0.085071	0.030162	0.155030	-0.755080	0.336082	-0.004313	0.371642	-0.555854	-0.193272	-0.718021
5019	8.907410	-1.644796	2.402369	0.022356	-0.021827	0.188568	-0.751916	0.338194	-0.004820	0.374386	-0.556811	-0.191765	-0.716256
5020	9.067474	-1.747642	2.358465	0.067701	-0.062340	0.184867	-0.748259	0.344846	-0.003135	0.377495	-0.557937	-0.191144	-0.713910
5021	9.267955	-1.969948	2.549223	0.082035	-0.104489	0.185634	-0.745251	0.351927	-0.003016	0.380539	-0.559621	-0.191124	-0.710975
5022	9.298050	-2.200437	2.734116	0.070156	-0.159146	0.217817	-0.743060	0.358124	0.000645	0.383760	-0.562209	-0.190898	-0.707254
5023	9.535194	-2.393975	2.929279	0.027025	-0.181839	0.230149	-0.738504	0.364467	0.005609	0.386521	-0.565559	-0.190145	-0.703270
5024	9.496601	-2.300893	3.103415	-0.043639	-0.215396	0.177910	-0.736479	0.372699	0.012340	0.387658	-0.569628	-0.189187	-0.699610
5025	9.167305	-2.014040	3.103000	-0.089329	-0.248338	0.083665	-0.734971	0.375098	0.020538	0.386789	-0.574207	-0.188939	-0.696407
5026	8.690549	-2.026598	2.852323	-0.163438	-0.288692	0.031356	-0.732932	0.375561	0.029221	0.384203	-0.579632	-0.188539	-0.693446
5027	8.679319	-2.320639	2.669213	-0.240320	-0.292018	-0.048649	-0.733014	0.373208	0.040233	0.379578	-0.585418	-0.188011	-0.691272
5028	9.003179	-2.427019	1.938639	-0.336445	-0.234739	-0.086531	-0.733100	0.372099	0.051270	0.373503	-0.590904	-0.186158	-0.690415
5029	9.254444	-2.597882	0.509041	-0.412527	-0.091305	-0.159127	-0.733444	0.365851	0.063918	0.366023	-0.594764	-0.183011	-0.691946
5030	9.971174	-3.213575	0.529724	-0.485170	0.228291	-0.234591	-0.735030	0.359434	0.067093	0.357764	-0.594292	-0.177406	-0.698104
5031	11.580497	-3.170827	2.222036	-0.583550	0.535321	-0.514911	-0.741413	0.347401	0.062293	0.345435	-0.589248	-0.171489	-0.709967
5032	9.696356	0.120693	2.387488	-0.524963	0.557344	-0.882876	-0.754066	0.321362	0.055813	0.328487	-0.581807	-0.170548	-0.724231
5033	8.254124	-0.213247	2.094004	-0.484093	0.397426	-0.611496	-0.763017	0.299958	0.046501	0.315215	-0.577234	-0.168056	-0.734300
5034	9.357344	0.405495	2.360631	-0.578465	0.281339	-0.751003	-0.772357	0.271189	0.039811	0.298347	-0.574147	-0.166427	-0.744075
5035	9.636638	-0.056425	2.645435	-0.626627	0.314269	-0.721018	-0.782011	0.247902	0.036654	0.281278	-0.570864	-0.163579	-0.753817
5036	9.599780	-0.569016	2.488862	-0.690412	0.181209	-0.464719	-0.785004	0.233333	0.038230	0.266896	-0.570446	-0.157435	-0.760640
5037	9.581147	-0.391123	2.661323	-0.739719	0.100376	-0.309563	-0.789605	0.221635	0.041191	0.253886	-0.571992	-0.149280	-0.765561
5038	9.664310	-0.259237	2.963954	-0.641676	0.166389	-0.122997	-0.790783	0.215240	0.042915	0.245087	-0.572317	-0.140003	-0.769926
5039	9.001694	-0.377556	2.982420	-0.475617	0.185060	-0.050249	-0.790733	0.212536	0.038122	0.239224	-0.571791	-0.132473	-0.773484
5040	8.976115	-0.164155	3.022370	-0.349131	0.119992	-0.082230	-0.791509	0.208657	0.038051	0.234223	-0.571405	-0.127433	-0.776142
5041	9.056424	-0.144102	3.122499	-0.185315	0.015118	-0.051592	-0.792437	0.206834	0.039338	0.231179	-0.572053	-0.125225	-0.776936
5042	9.255991	-0.140937	3.120355	-0.059821	-0.078237	0.038522	-0.791119	0.204897	0.040475	0.230848	-0.573675	-0.124213	-0.776001
5043	9.300501	-0.031364	3.055509	0.032488	-0.123504	0.092199	-0.789848	0.208311	0.044877	0.232165	-0.575809	-0.124401	-0.773995
5044	9.378261	-0.060603	3.004869	0.077732	-0.141692	0.113837	-0.789105	0.211997	0.049158	0.234421	-0.577954	-0.124948	-0.771624
5045	9.354510	0.043802	3.021432	0.126719	-0.119639	0.132060	-0.789404	0.215417	0.051861	0.237424	-0.579664	-0.126135	-0.769227
5046	9.141313	0.182996	2.892741	0.186344	-0.111875	0.168494	-0.786537	0.221092	0.053664	0.241843	-0.580950	-0.127577	-0.766638
5047	9.341486	0.260708	2.734253	0.225696	-0.118955	0.154425	-0.785261	0.226599	0.056529	0.246295	-0.582193	-0.130054	-0.763856
5048	9.595123	0.360268	2.754026	0.287846	-0.052994	0.201562	-0.782374	0.232304	0.055963	0.252535	-0.582128	-0.132361	-0.761468
5049	10.444691	0.064563	3.151513	0.331054	-0.000551	0.215707	-0.779738	0.240252	0.052810	0.259402	-0.581142	-0.135173	-0.759416
5050	10.119015	-0.599005	3.701668	0.318787	-0.014508	0.323887	-0.777373	0.251387	0.048933	0.267930	-0.580594	-0.136320	-0.756664
5051	8.604856	-0.906240	2.584529	0.155223	-0.030638	0.349400	-0.773848	0.264158	0.047844	0.274673	-0.581275	-0.135046	-0.753948
5052	8.591109	-0.774150	2.504399	0.011554	-0.146042	0.315457	-0.769682	0.272872	0.050883	0.279116	-0.584285	-0.132354	-0.750458
5053	9.397843	-1.361045	2.705019	0.026500	-0.181534	0.219553	-0.767239	0.282114	0.054603	0.281985	-0.587548	-0.131462	-0.746987
5054	9.528142	-2.001455	2.562135	0.124236	-0.172328	0.249037	-0.763084	0.292202	0.058328	0.286661	-0.590098	-0.131364	-0.743205
5055	9.164754	-2.616571	2.271204	0.240480	-0.185145	0.342871	-0.758009	0.302571	0.062446	0.293883	-0.592476	-0.132156	-0.738336
5056	9.062087	-2.716480	2.165612	0.381827	-0.211817	0.413902	-0.752787	0.315050	0.063840	0.303891	-0.594445	-0.134128	-0.732322
5057	9.205916	-2.664762	2.206611	0.493475	-0.240365	0.396067	-0.747307	0.326829	0.066141	0.314714	-0.596120	-0.138241	-0.725593
5058	9.557815	-2.800577	2.361203	0.531751	-0.268471	0.380246	-0.741140	0.338655	0.065277	0.325750	-0.597695	-0.143104	-0.718449
5059	9.222077	-2.820020	2.184656	0.559540	-0.271516	0.346958	-0.735911	0.353927	0.064489	0.336481	-0.599038	-0.148841	-0.711182
5060	9.051368	-2.923094	1.978891	0.548264	-0.263596	0.299894	-0.729230	0.364207	0.065961	0.346453	-0.599970	-0.154813	-0.704301
5061	9.181312	-3.176653	1.977122	0.480981	-0.205075	0.275880	-0.726740	0.373245	0.064016	0.355359	-0.600505	-0.159724	-0.698285
5062	9.438293	-3.323279	2.085325	0.380703	-0.138340	0.243272	-0.720699	0.381880	0.063880	0.362824	-0.600516	-0.163102	-0.693641
5063	9.183425	-3.221001	2.034556	0.300853	-0.048498	0.187885	-0.718052	0.388316	0.060039	0.368824	-0.599777	-0.165347	-0.690577
5064	9.078057	-3.373911	1.894371	0.190152	0.066926	0.129220	-0.715394	0.394074	0.055132	0.373062	-0.597904	-0.165936	-0.689783
5065	8.825695	-3.296241	1.651903	0.066291	0.220248	0.007851	-0.715357	0.396218	0.049645	0.374673	-0.594583	-0.165044	-0.691992
5066	10.860410	-3.915600	2.518635	-0.087393	0.201454	-0.253043	-0.716755	0.391975	0.045095	0.370743	-0.591635	-0.165339	-0.696549
5067	9.326106	-1.600998	2.507126	-0.011610	0.299471	-0.476764	-0.724329	0.379093	0.040945	0.364928	-0.586128	-0.168504	-0.703483
5068	9.075499	-1.672061	2.102687	0.073501	0.257071	-0.480657	-0.731323	0.366297	0.030474	0.359825	-0.580354	-0.173293	-0.709707
5069	8.822059	-1.269395	2.327358	0.031987	0.317913	-0.386239	-0.738835	0.351145	0.019959	0.355781	-0.574441	-0.175871	-0.715896
5070	9.327443	-1.377256	2.469117	-0.075662	0.351285	-0.462498	-0.745839	0.339725	0.010042	0.349455	-0.568318	-0.177595	-0.723434
5071	9.096989	-1.616352	2.756762	-0.130715	0.335521	-0.328935	-0.749559	0.328172	0.002204	0.344366	-0.563381	-0.177031	-0.729845
5072	9.071879	-1.717528	2.925399	-0.139886	0.274818	-0.247953	-0.753298	0.319928	-0.004909	0.340085	-0.559472	-0.175889	-0.735116
5073	9.028758	-1.120870	3.225458	-0.073571	0.274139	-0.131332	-0.754546	0.313629	-0.010686	0.338277	-0.555660	-0.174342	-0.739199
5074	8.876807	-0.874997	3.280897	-0.016252	0.231429	-0.213661	-0.758800	0.307904	-0.020511	0.335691	-0.551627	-0.174911	-0.743253
5075	8.589814	-0.841321	3.312220	-0.043987	0.160244	-0.224297	-0.761518	0.301284	-0.024045	0.332412	-0.548921	-0.175594	-0.746562
5076	9.614779	-0.712131	3.566422	-0.064648	0.082502	-0.180697	-0.762263	0.296064	-0.027303	0.329246	-0.547514	-0.176066	-0.748883
5077	9.538773	-0.785703	3.693043	-0.021078	0.066946	-0.158192	-0.764213	0.291918	-0.029082	0.326858	-0.546249	-0.176994	-0.750632
5078	9.166130	-0.891280	3.431373	0.025625	-0.004988	-0.048677	-0.765779	0.288871	-0.029921	0.326342	-0.546019	-0.177945	-0.750800
5079	9.120484	-0.800427	3.373186	0.049554	-0.056440	0.041804	-0.766573	0.287191	-0.028895	0.327287	-0.546841	-0.178556	-0.749643
5080	9.029373	-0.610157	3.140702	0.097587	0.003366	-0.000070	-0.765141	0.288565	-0.027036	0.328316	-0.546186	-0.179999	-0.749326
5081	8.962383	-0.401399	3.193650	0.168130	0.069948	-0.041987	-0.765502	0.287225	-0.030746	0.329738	-0.544025	-0.182492	-0.749671
5082	9.434816	-0.280385	3.518613	0.249033	0.115591	0.004200	-0.765845	0.285913	-0.036562	0.332879	-0.540691	-0.185417	-0.749977
5083	9.424105	-0.401953	3.764112	0.328600	0.155866	0.066026	-0.765127	0.286567	-0.043926	0.337944	-0.536527	-0.188584	-0.749913
5084	10.017177	-0.495981	3.904042	0.348850	0.145787	0.127099	-0.764259	0.285860	-0.052898	0.344082	-0.532480	-0.191461	-0.749276
5085	8.585801	-0.599065	3.800042	0.299899	0.112936	0.151359	-0.762119	0.290932	-0.058605	0.349919	-0.529404	-0.193561	-0.748213
5086	8.716749	-0.723854	3.567629	0.218011	0.060154	0.104378	-0.759581	0.295314	-0.064198	0.353973	-0.527410	-0.195299	-0.747262
5087	8.926540	-0.633530	3.578597	0.204110	0.089059	0.050443	-0.759018	0.295653	-0.068671	0.357174	-0.524932	-0.197186	-0.746988
5088	9.315605	-0.648619	3.763106	0.202508	0.126907	0.079404	-0.756747	0.298778	-0.073365	0.360934	-0.521931	-0.198471	-0.746943
5089	9.302562	-0.766911	3.933643	0.218722	0.163250	0.091683	-0.757601	0.298461	-0.081790	0.365178	-0.518368	-0.199603	-0.747060
