# Supplementary material for: Identification of Haptic Based Guiding Using Hard Reins
Source: PLoS One. 2015 Jul 22;10(7):e0132020. doi: 10.1371/journal.pone.0132020 (PMC4511788; doi:10.1371/journal.pone.0132020)
Supplement: S1 File — (ZIP) [file pone.0132020.s001.zip › MotionData1/Subject2/T12/fh12.txt]

// Start Time: 0
// Sample rate: 25.0Hz
// Scenario: 4.9
// Firmware Version: 2.6.1
Counter	Acc_X	Acc_Y	Acc_Z	Gyr_X	Gyr_Y	Gyr_Z	Mag_X	Mag_Y	Mag_Z	Quat_w	Quat_x	Quat_y	Quat_z
4429	-1.213284	2.515828	9.263098	0.046954	0.016334	0.098978	-0.132793	-0.643318	-0.671859	-0.491201	-0.017906	-0.122334	-0.862227
4430	-1.135561	2.577901	9.311204	0.084611	0.006734	0.078058	-0.134349	-0.645910	-0.671344	-0.489999	-0.018910	-0.123780	-0.862683
4431	-1.067995	2.568104	9.425860	0.127575	0.001472	0.069515	-0.134754	-0.645088	-0.669002	-0.488758	-0.020338	-0.125989	-0.863035
4432	-0.990987	2.529269	9.506457	0.127684	0.001495	0.043048	-0.136820	-0.650551	-0.667473	-0.488084	-0.021758	-0.128139	-0.863065
4433	-0.902208	2.447139	9.615293	0.113401	0.001468	0.032324	-0.137202	-0.654656	-0.663627	-0.487484	-0.022954	-0.130123	-0.863076
4434	-1.095232	2.459078	9.881443	0.082924	0.013689	0.041013	-0.138110	-0.656841	-0.662083	-0.486833	-0.023723	-0.131619	-0.863196
4435	-0.963460	2.329208	9.431825	0.063345	0.022514	0.032034	-0.138366	-0.658483	-0.661061	-0.486205	-0.024059	-0.132940	-0.863338
4436	-0.654051	2.390388	8.992483	0.054411	0.007626	0.037131	-0.138631	-0.659578	-0.658093	-0.485648	-0.024645	-0.133886	-0.863489
4437	-0.761126	2.261035	8.931775	-0.019019	-0.014330	0.049696	-0.138842	-0.660117	-0.659275	-0.484851	-0.024873	-0.133407	-0.864004
4438	-0.988359	2.211200	9.358521	-0.062172	-0.020563	0.081130	-0.140685	-0.657919	-0.659226	-0.483702	-0.024938	-0.132041	-0.864856
4439	-0.961596	2.563418	9.780490	-0.065744	-0.021516	0.069700	-0.143568	-0.656535	-0.659169	-0.482600	-0.024882	-0.130669	-0.865681
4440	-1.004093	2.694046	9.919338	-0.070096	-0.003979	0.045096	-0.144364	-0.653383	-0.660936	-0.481999	-0.024483	-0.129345	-0.866226
4441	-1.026421	2.929303	10.506203	-0.088758	0.043211	0.016094	-0.144636	-0.650919	-0.661943	-0.481665	-0.022942	-0.128237	-0.866618
4442	-0.892711	2.723366	10.353686	-0.066192	0.108014	-0.005615	-0.142027	-0.648743	-0.664029	-0.481594	-0.020500	-0.128085	-0.866742
4443	-0.830022	2.739383	9.459354	-0.052481	0.139758	-0.035356	-0.137083	-0.644665	-0.664322	-0.481880	-0.017513	-0.128566	-0.866577
4444	-1.041762	2.194976	8.635445	-0.083692	0.102405	-0.049847	-0.132902	-0.642497	-0.667337	-0.482584	-0.014885	-0.128072	-0.866308
4445	-1.393567	1.611855	8.951397	-0.086673	0.066476	-0.006842	-0.130429	-0.640458	-0.667742	-0.482571	-0.012887	-0.127240	-0.866469
4446	-1.230065	2.179207	9.290547	-0.079641	0.038317	0.006384	-0.128870	-0.637867	-0.669292	-0.482475	-0.011554	-0.126180	-0.866697
4447	-1.175079	2.436441	9.396366	-0.056444	0.020762	0.014454	-0.129403	-0.635674	-0.669909	-0.482199	-0.010686	-0.125435	-0.866970
4448	-1.348465	2.157074	9.615741	-0.008078	0.022577	-0.003701	-0.129395	-0.636221	-0.671466	-0.482271	-0.010287	-0.125467	-0.866930
4449	-0.964748	2.136457	9.357459	0.011571	0.003254	0.005070	-0.129673	-0.633620	-0.670919	-0.482187	-0.010349	-0.125731	-0.866937
4450	-0.811336	1.992149	8.960358	0.034755	-0.024742	0.024456	-0.130188	-0.634712	-0.671181	-0.481883	-0.011254	-0.126043	-0.867050
4451	-0.701200	1.852613	9.226957	0.034526	-0.045913	0.060438	-0.131095	-0.636897	-0.669895	-0.480957	-0.012540	-0.126193	-0.867524
4452	-0.368751	2.409059	9.576542	0.055936	-0.061845	0.063186	-0.134499	-0.636742	-0.668550	-0.480114	-0.014398	-0.126504	-0.867917
4453	-0.388126	3.068876	9.800578	0.043535	-0.040846	0.039516	-0.137631	-0.639189	-0.666070	-0.479529	-0.015677	-0.126858	-0.868166
4454	-0.645107	3.258787	9.903508	-0.063437	-0.003893	-0.038559	-0.138943	-0.637540	-0.667198	-0.480357	-0.015127	-0.125683	-0.867889
4455	-0.615231	3.057922	9.571709	-0.093526	0.026046	-0.095107	-0.137378	-0.635632	-0.669271	-0.481974	-0.013625	-0.124369	-0.867207
4456	-0.657436	2.920425	9.286985	-0.028871	0.035076	-0.141270	-0.134552	-0.633869	-0.670188	-0.484408	-0.012467	-0.124197	-0.865892
4457	-0.796858	2.675686	9.119556	0.009795	0.031761	-0.181538	-0.129317	-0.634718	-0.670534	-0.487468	-0.011671	-0.124772	-0.864101
4458	-1.064105	2.442478	9.251355	0.012459	0.017827	-0.185945	-0.124603	-0.635837	-0.670874	-0.490689	-0.011099	-0.125157	-0.862228
4459	-1.272773	2.295529	9.426897	0.017656	-0.010200	-0.162188	-0.121466	-0.635307	-0.671692	-0.493506	-0.011144	-0.125463	-0.860574
4460	-1.379492	2.224629	9.563983	0.065878	-0.017217	-0.147749	-0.118310	-0.639292	-0.670615	-0.496125	-0.011797	-0.126411	-0.858918
4461	-1.211931	2.016823	9.673097	0.103346	-0.043554	-0.135330	-0.115564	-0.640266	-0.669243	-0.498536	-0.013311	-0.127848	-0.857286
4462	-1.017025	2.264902	9.501240	0.062157	-0.047119	-0.123311	-0.115289	-0.644100	-0.666698	-0.500804	-0.014500	-0.128428	-0.855857
4463	-0.935009	2.239953	9.459325	-0.027250	-0.054210	-0.134636	-0.114460	-0.645333	-0.666608	-0.503257	-0.014892	-0.127510	-0.854548
4464	-0.947935	2.452264	9.644517	-0.118501	-0.040268	-0.136970	-0.113683	-0.643558	-0.667378	-0.505789	-0.014116	-0.125071	-0.853426
4465	-0.971206	2.572864	9.698974	-0.123695	-0.013953	-0.168604	-0.111601	-0.640422	-0.669964	-0.508735	-0.012772	-0.122920	-0.852007
4466	-1.213109	2.514319	9.599455	-0.069892	0.008069	-0.185692	-0.108095	-0.635104	-0.672033	-0.511921	-0.011540	-0.121809	-0.850274
4467	-1.386371	2.267198	9.352986	-0.071531	0.003870	-0.214791	-0.101958	-0.632674	-0.674170	-0.515579	-0.010296	-0.120756	-0.848228
4468	-1.329171	2.167640	9.187934	-0.085880	-0.020624	-0.210612	-0.099739	-0.631317	-0.675742	-0.519245	-0.009325	-0.119080	-0.846237
4469	-1.497781	1.878807	9.469641	-0.080554	-0.025873	-0.212370	-0.097364	-0.633790	-0.678129	-0.522915	-0.008474	-0.117570	-0.844195
4470	-1.515105	1.484326	9.407579	-0.039586	-0.039924	-0.175187	-0.092926	-0.632857	-0.677928	-0.526009	-0.008396	-0.116463	-0.842425
4471	-1.655849	1.380248	9.619075	0.013882	-0.034762	-0.132466	-0.091223	-0.632728	-0.679375	-0.528327	-0.008829	-0.116422	-0.840975
4472	-1.399692	1.416087	9.408202	-0.002364	-0.023517	-0.092075	-0.090437	-0.633006	-0.679390	-0.529960	-0.009058	-0.116100	-0.839989
4473	-0.992505	1.636011	9.222175	0.019886	-0.043781	-0.065624	-0.089657	-0.632737	-0.678752	-0.531172	-0.009845	-0.116027	-0.839224
4474	-1.123368	1.567507	9.294611	0.070789	-0.062150	-0.052079	-0.090822	-0.635468	-0.677339	-0.532211	-0.011592	-0.116515	-0.838476
4475	-1.030540	2.048416	9.498800	0.065385	-0.082352	-0.053006	-0.091207	-0.637655	-0.675803	-0.533289	-0.013535	-0.116779	-0.837725
4476	-0.582262	2.275161	9.288465	0.063798	-0.098094	-0.095455	-0.093292	-0.639149	-0.675140	-0.535131	-0.015708	-0.116776	-0.836511
4477	-0.578131	2.161241	9.796590	0.010118	-0.094681	-0.109968	-0.093686	-0.639695	-0.673847	-0.537199	-0.017163	-0.115983	-0.835267
4478	-0.613109	1.980334	10.321103	-0.059627	-0.058015	-0.124480	-0.093559	-0.638601	-0.674484	-0.539476	-0.017277	-0.114354	-0.834021
4479	-0.627429	2.008830	10.165349	-0.030925	-0.007231	-0.120549	-0.094084	-0.637503	-0.675629	-0.541523	-0.016827	-0.113784	-0.832780
4480	-0.752092	1.802421	9.986217	0.013752	0.020800	-0.095450	-0.091997	-0.637515	-0.674368	-0.543098	-0.016485	-0.114219	-0.831701
4481	-0.757124	2.110419	10.023446	0.105074	0.055817	-0.097238	-0.088326	-0.639039	-0.675214	-0.544562	-0.016524	-0.116564	-0.830417
4482	-0.946195	2.029659	9.829560	0.117578	0.071723	-0.087307	-0.084941	-0.643987	-0.672585	-0.545864	-0.016486	-0.119274	-0.829177
4483	-1.022285	1.865846	9.547164	0.042371	0.075244	-0.068461	-0.081135	-0.646607	-0.672409	-0.546817	-0.015583	-0.120769	-0.828350
4484	-0.962416	1.811069	9.089417	-0.065031	0.064756	-0.051677	-0.076820	-0.647178	-0.671703	-0.547656	-0.013759	-0.120362	-0.827887
4485	-0.978298	1.622954	8.878316	-0.109918	0.024487	-0.025744	-0.074743	-0.643357	-0.673766	-0.548066	-0.012129	-0.118749	-0.827874
4486	-1.342510	1.324322	9.389898	-0.076206	0.006900	0.016771	-0.076192	-0.640201	-0.675783	-0.547882	-0.011299	-0.117506	-0.828185
4487	-1.408275	1.571189	9.729747	-0.040593	0.010277	0.048828	-0.075930	-0.639791	-0.676817	-0.547075	-0.010809	-0.116851	-0.828817
4488	-1.302889	2.128170	9.675161	-0.028003	0.006776	0.038416	-0.077246	-0.638964	-0.675496	-0.546505	-0.010558	-0.116400	-0.829260
4489	-1.303905	1.987022	9.173623	-0.061919	-0.027301	0.027409	-0.079446	-0.635254	-0.679318	-0.546144	-0.010399	-0.115001	-0.829695
4490	-1.298866	2.007105	9.462190	0.043503	-0.073740	0.040342	-0.081666	-0.635516	-0.679287	-0.545680	-0.012264	-0.114857	-0.829994
4491	-0.958129	2.368972	9.907995	0.249303	-0.072981	0.027708	-0.082959	-0.640436	-0.675308	-0.545335	-0.016265	-0.118136	-0.829692
4492	-0.884319	2.221815	9.948923	0.321119	-0.048379	-0.019316	-0.086066	-0.648904	-0.670043	-0.545695	-0.020597	-0.122888	-0.828668
4493	-0.858874	2.071925	9.759534	0.103003	0.003278	-0.043663	-0.085528	-0.654930	-0.664551	-0.546384	-0.021575	-0.124582	-0.827936
4494	-0.671454	1.949614	9.564259	-0.288805	-0.000304	-0.058945	-0.084483	-0.653429	-0.666620	-0.547572	-0.018357	-0.119766	-0.827940
4495	-0.755579	1.683243	9.499506	-0.544640	0.010282	-0.073090	-0.083243	-0.641942	-0.675435	-0.548941	-0.012070	-0.110781	-0.828400
4496	-0.877517	1.504753	9.806111	-0.455236	0.034749	-0.060020	-0.081738	-0.625388	-0.684219	-0.550006	-0.006438	-0.103578	-0.828688
4497	-0.970573	1.327104	9.675101	-0.271031	0.043537	-0.030454	-0.078763	-0.615685	-0.691022	-0.550463	-0.002691	-0.099441	-0.828912
4498	-1.211911	1.350095	9.499614	-0.165516	0.017397	-0.019125	-0.079185	-0.608429	-0.694437	-0.550790	-0.000614	-0.096837	-0.829007
4499	-1.112968	1.337721	9.638001	-0.199705	0.013744	0.017587	-0.079470	-0.601310	-0.699147	-0.550486	0.001773	-0.093547	-0.829585
4500	-1.014521	1.264437	9.518554	-0.210603	0.011900	0.055349	-0.079103	-0.595016	-0.702324	-0.549578	0.004113	-0.090133	-0.830556
4501	-0.776098	1.502661	9.423043	-0.087244	-0.031122	0.076293	-0.080267	-0.591323	-0.703053	-0.548373	0.004402	-0.088214	-0.831556
4502	-0.752280	1.786963	9.649600	0.045191	-0.049490	0.063139	-0.082879	-0.591308	-0.703660	-0.547471	0.002898	-0.088377	-0.832140
4503	-0.845504	1.917701	9.695164	0.118701	-0.059873	0.028444	-0.084569	-0.593489	-0.702881	-0.547120	0.000510	-0.089582	-0.832246
4504	-0.883506	2.004715	9.739749	0.094689	-0.056305	-0.003412	-0.087709	-0.594020	-0.700899	-0.547343	-0.001532	-0.090490	-0.832001
4505	-0.751378	1.912110	9.679869	0.034989	-0.056220	-0.056774	-0.089663	-0.596473	-0.698825	-0.548397	-0.002811	-0.090363	-0.831317
4506	-0.821742	1.536565	9.382973	-0.016671	-0.070027	-0.106595	-0.089651	-0.598662	-0.698717	-0.550453	-0.003685	-0.089271	-0.830071
4507	-1.204809	1.641944	9.834476	-0.079268	-0.071733	-0.126316	-0.088881	-0.596204	-0.698446	-0.552690	-0.003837	-0.087091	-0.828815
4508	-1.170920	1.651505	9.901583	-0.059484	-0.055957	-0.145510	-0.087574	-0.595116	-0.700265	-0.555324	-0.003934	-0.085445	-0.827224
4509	-1.156268	1.679752	9.738366	-0.132733	-0.055897	-0.167187	-0.088638	-0.590868	-0.702018	-0.558199	-0.003148	-0.082582	-0.825581
4510	-0.649926	1.247076	9.531964	-0.415404	-0.061290	-0.180077	-0.087100	-0.582529	-0.706872	-0.561347	0.000701	-0.074995	-0.824175
4511	-0.432850	0.875106	9.564266	-0.828931	-0.072908	-0.151552	-0.086513	-0.565700	-0.715508	-0.563869	0.008971	-0.060418	-0.823602
4512	-0.775495	0.228764	9.677547	-0.839930	-0.115788	-0.113048	-0.087277	-0.538328	-0.728416	-0.565798	0.016594	-0.045200	-0.823137
4513	-0.420326	0.239884	10.287416	0.051028	-0.227763	-0.119414	-0.090863	-0.524351	-0.734949	-0.567984	0.012314	-0.043304	-0.821807
4514	-0.740293	0.759368	10.214509	1.219635	-0.234222	-0.138870	-0.096288	-0.548662	-0.723596	-0.570514	-0.005330	-0.060584	-0.819033
4515	-0.264467	1.462047	9.987779	1.544568	-0.272659	-0.171882	-0.101857	-0.595579	-0.699143	-0.573215	-0.027276	-0.082643	-0.814771
4516	-1.238007	1.762975	9.175352	1.312031	-0.272278	-0.167917	-0.106792	-0.642776	-0.668882	-0.575546	-0.046535	-0.100898	-0.810186
4517	-0.193432	0.608431	9.439044	-1.038499	-0.094007	-0.116226	-0.107455	-0.641131	-0.668856	-0.578470	-0.035905	-0.082955	-0.810680
4518	-0.226158	1.444642	9.112496	-1.455650	-0.112556	-0.062750	-0.108140	-0.595409	-0.697107	-0.580597	-0.020851	-0.058015	-0.811854
4519	-0.613293	0.641209	9.649714	-0.184414	-0.098257	-0.037633	-0.110822	-0.578423	-0.705694	-0.581401	-0.020291	-0.053761	-0.811585
4520	0.247375	0.792934	9.552713	-0.327141	-0.059430	0.079319	-0.114382	-0.571013	-0.709189	-0.580313	-0.017604	-0.047672	-0.812806
4521	-0.007035	0.983329	9.862231	0.059205	0.006094	0.135306	-0.114244	-0.562953	-0.713384	-0.578090	-0.018371	-0.048501	-0.814323
4522	-0.594129	1.249858	10.584099	0.366702	0.020074	0.185395	-0.117873	-0.571691	-0.707985	-0.574931	-0.022532	-0.054581	-0.816069
4523	-0.633265	1.217680	9.399309	0.239512	0.067372	0.262214	-0.120461	-0.578520	-0.704134	-0.570462	-0.024507	-0.059020	-0.818834
4524	0.109262	1.713555	9.862413	0.156891	0.061645	0.317854	-0.125134	-0.588074	-0.697693	-0.565185	-0.025736	-0.062079	-0.822223
4525	-0.647581	1.241822	9.392501	0.142291	0.037316	0.383888	-0.130085	-0.591605	-0.696360	-0.558741	-0.027248	-0.064534	-0.826379
4526	-0.261235	1.252333	9.096103	0.202794	-0.006631	0.453675	-0.137028	-0.589790	-0.694686	-0.551223	-0.030284	-0.067504	-0.831071
4527	-0.347814	1.287140	9.991293	0.223906	0.007159	0.508569	-0.144124	-0.593166	-0.691113	-0.542599	-0.033355	-0.070887	-0.836330
4528	-0.213874	1.775112	10.250483	0.299034	0.014067	0.512720	-0.152215	-0.598599	-0.686130	-0.533902	-0.037170	-0.075637	-0.841336
4529	-0.002120	1.683451	9.915965	0.241856	0.035071	0.508780	-0.163688	-0.608119	-0.679585	-0.525084	-0.039975	-0.079598	-0.846377
4530	0.201326	1.429600	10.002612	-0.115959	0.050689	0.492015	-0.171027	-0.604384	-0.680214	-0.516883	-0.038763	-0.077714	-0.851640
4531	0.328470	1.313189	10.009789	-0.232229	0.036657	0.476956	-0.178124	-0.595724	-0.683643	-0.508861	-0.036539	-0.073626	-0.856916
4532	0.313516	1.250538	9.932297	-0.214220	0.044608	0.455962	-0.184705	-0.585835	-0.687068	-0.501213	-0.034343	-0.070019	-0.861803
4533	0.206883	1.204837	9.658731	-0.206863	0.073640	0.427952	-0.190620	-0.577043	-0.692325	-0.493858	-0.031673	-0.066726	-0.866400
4534	0.314954	1.465636	9.492576	-0.140334	0.108783	0.373956	-0.195505	-0.566342	-0.695767	-0.487368	-0.028976	-0.065080	-0.870286
4535	0.232830	1.461497	9.502849	-0.002240	0.071402	0.295545	-0.198393	-0.562767	-0.698275	-0.482127	-0.028193	-0.065390	-0.873203
4536	0.265956	1.378347	9.136327	-0.107390	0.105742	0.220866	-0.200391	-0.557284	-0.696510	-0.478258	-0.025677	-0.064361	-0.875482
4537	0.203835	1.457076	9.555918	-0.121467	0.073464	0.147535	-0.201061	-0.552353	-0.699814	-0.475641	-0.023537	-0.062682	-0.877087
4538	0.004189	1.223273	9.665498	-0.267265	0.042018	0.124340	-0.202003	-0.544956	-0.704383	-0.473604	-0.020491	-0.058287	-0.878568
4539	0.099965	1.102973	9.893992	-0.349584	0.055052	0.121966	-0.202324	-0.532090	-0.708132	-0.471530	-0.016482	-0.052427	-0.880136
4540	-0.701240	1.154427	9.776464	-0.030203	0.048284	0.136815	-0.204385	-0.525120	-0.712046	-0.469126	-0.015566	-0.052260	-0.881446
4541	0.225954	1.149784	9.835700	0.318786	0.010523	0.114268	-0.204767	-0.529909	-0.707174	-0.466992	-0.018615	-0.057770	-0.882176
4542	-0.064586	0.363353	9.886842	-0.463227	0.072486	0.129866	-0.204784	-0.523613	-0.712672	-0.464848	-0.013237	-0.050177	-0.883869
4543	0.025628	0.155131	9.662580	-0.212789	0.034049	0.142943	-0.205359	-0.511295	-0.717843	-0.462340	-0.010917	-0.046471	-0.885417
4544	-0.193918	-0.151493	9.502339	-0.014297	0.030631	0.175225	-0.206936	-0.510603	-0.716261	-0.459241	-0.010480	-0.046417	-0.887036
4545	-0.304289	-0.054351	9.528440	0.060534	0.018266	0.243628	-0.210069	-0.511818	-0.715321	-0.454888	-0.011032	-0.047336	-0.889221
4546	-0.301276	0.016579	9.923347	0.122835	-0.003809	0.299520	-0.214135	-0.509334	-0.715494	-0.449551	-0.012576	-0.049375	-0.891800
4547	-0.106755	0.524317	10.509071	0.133366	0.019537	0.338486	-0.217412	-0.508633	-0.713887	-0.443455	-0.013838	-0.051539	-0.894707
4548	0.208180	1.344347	10.496556	0.319675	0.068543	0.312778	-0.221177	-0.514907	-0.710659	-0.437702	-0.015845	-0.057735	-0.897125
4549	-0.202683	1.294362	10.405803	0.123167	0.111642	0.254341	-0.224301	-0.520913	-0.704594	-0.432968	-0.015303	-0.060552	-0.899243
4550	0.278039	1.691788	9.466589	-0.010600	0.087338	0.177455	-0.223771	-0.521873	-0.705129	-0.429700	-0.013932	-0.061020	-0.900800
4551	0.063218	1.392647	8.619092	-0.259014	0.008065	0.104886	-0.224206	-0.513662	-0.706205	-0.427871	-0.011807	-0.056128	-0.902018
4552	-0.530057	0.797962	9.256614	-0.539881	-0.090677	0.037318	-0.227927	-0.498179	-0.713884	-0.427429	-0.008941	-0.045559	-0.902856
4553	-0.643557	0.754701	10.549995	-0.456700	-0.126675	-0.002743	-0.231139	-0.482153	-0.718463	-0.427660	-0.007413	-0.035975	-0.903193
4554	-0.421234	1.109625	10.782861	-0.274764	-0.094227	-0.064743	-0.235116	-0.469955	-0.722162	-0.428944	-0.006794	-0.030173	-0.902801
4555	-0.101220	1.298635	10.489087	-0.269930	-0.037261	-0.118304	-0.235394	-0.465026	-0.725730	-0.431134	-0.005174	-0.024789	-0.901932
4556	0.114894	1.163901	9.449912	-0.218543	-0.016842	-0.169914	-0.235826	-0.456952	-0.727196	-0.434242	-0.003585	-0.020677	-0.900552
4557	0.082987	0.763981	9.145195	-0.147005	-0.024646	-0.157150	-0.234797	-0.453400	-0.728469	-0.437090	-0.002801	-0.017655	-0.899240
4558	-0.116167	0.602035	9.159471	-0.052416	-0.028188	-0.103577	-0.234027	-0.449846	-0.729998	-0.438991	-0.002889	-0.016429	-0.898336
4559	0.098166	0.865918	9.444294	0.131692	-0.040511	-0.072292	-0.233294	-0.452413	-0.729386	-0.440294	-0.004873	-0.018301	-0.897654
4560	0.224855	1.010483	9.853401	0.321219	-0.021406	-0.042662	-0.233123	-0.461720	-0.725601	-0.441074	-0.008146	-0.023840	-0.897117
4561	0.176037	0.934173	9.941862	0.296147	-0.030163	-0.043761	-0.234131	-0.471296	-0.720765	-0.441817	-0.011424	-0.028780	-0.896571
4562	-0.236025	0.709343	10.084619	0.086795	-0.038849	-0.054936	-0.235023	-0.477039	-0.718222	-0.442872	-0.012933	-0.029962	-0.895991
4563	-0.723527	0.726844	10.632141	-0.063617	-0.021390	-0.043494	-0.236335	-0.476485	-0.717679	-0.443681	-0.012845	-0.028556	-0.895638
4564	-0.460136	1.108060	10.129587	-0.081387	-0.012601	-0.052394	-0.234494	-0.477315	-0.719396	-0.444744	-0.012396	-0.026955	-0.895166
4565	-0.285429	0.573213	9.485092	-0.048185	-0.019477	-0.061136	-0.232801	-0.476367	-0.719024	-0.445861	-0.012383	-0.025879	-0.894642
4566	-0.310867	0.388607	9.610558	0.011521	-0.037078	-0.017620	-0.235428	-0.473341	-0.720507	-0.446283	-0.013217	-0.025714	-0.894425
4567	0.028537	0.261335	8.966925	0.094643	-0.042348	0.017218	-0.238038	-0.474422	-0.719961	-0.445972	-0.014915	-0.026962	-0.894517
4568	-0.068658	0.501364	9.350223	0.374462	-0.089645	0.045591	-0.239444	-0.482901	-0.715368	-0.445198	-0.019962	-0.032801	-0.894608
4569	-0.311668	0.955812	9.482508	0.193542	-0.101992	0.081400	-0.243992	-0.491911	-0.708404	-0.443729	-0.023637	-0.035276	-0.895154
4570	-0.222190	1.315572	9.384939	-0.018532	-0.116074	0.086902	-0.249223	-0.492705	-0.706523	-0.442575	-0.025698	-0.033821	-0.895725
4571	-0.159239	1.325979	9.802666	-0.051643	-0.130156	0.072485	-0.253685	-0.489260	-0.707327	-0.441392	-0.027686	-0.031706	-0.896326
4572	0.141395	1.136647	10.042951	-0.013124	-0.080489	0.073647	-0.257554	-0.487490	-0.705706	-0.440876	-0.029160	-0.030652	-0.896570
4573	0.187231	1.135803	9.883937	0.084520	-0.055035	0.059461	-0.260429	-0.488570	-0.703992	-0.439797	-0.030996	-0.031668	-0.897003
4574	0.259114	1.067060	9.608566	0.193703	-0.046227	0.063783	-0.263819	-0.489920	-0.704084	-0.440454	-0.033717	-0.034583	-0.896475
4575	0.361019	1.129391	9.803060	0.247306	-0.040194	0.078272	-0.266155	-0.495656	-0.699580	-0.438909	-0.036744	-0.038641	-0.896948
4576	0.301139	1.520805	10.238241	0.139998	-0.018391	0.061797	-0.267704	-0.501806	-0.694962	-0.440429	-0.038549	-0.040786	-0.896032
4577	0.404912	1.847384	10.337227	0.091839	0.011351	0.035152	-0.267955	-0.504268	-0.694077	-0.439723	-0.039269	-0.042569	-0.896264
4578	0.860941	1.481343	9.771552	0.092067	0.028918	0.003295	-0.269769	-0.507405	-0.693435	-0.439773	-0.039648	-0.044419	-0.896133
4579	1.049347	0.839397	9.488653	0.020334	0.020170	0.034326	-0.268262	-0.509303	-0.692821	-0.439126	-0.039620	-0.044970	-0.896424
4580	0.835446	0.637075	9.632362	0.005744	0.023570	0.090647	-0.268791	-0.508480	-0.692416	-0.437761	-0.039419	-0.045153	-0.897091
4581	0.358265	0.759181	9.808507	0.005536	0.037562	0.136681	-0.269189	-0.506835	-0.693558	-0.435269	-0.039048	-0.045466	-0.898303
4582	0.044236	0.742287	9.774975	-0.030435	0.041053	0.178819	-0.270500	-0.505596	-0.694561	-0.432412	-0.038301	-0.045078	-0.899734
4583	0.062588	0.607456	9.773267	0.026721	0.042761	0.202120	-0.271295	-0.502580	-0.696330	-0.428714	-0.038052	-0.045747	-0.901478
4584	0.037235	0.443650	9.622606	0.055199	0.021739	0.233069	-0.273923	-0.500651	-0.695754	-0.424863	-0.038443	-0.046691	-0.903235
4585	0.038072	0.565806	9.460588	0.180375	-0.013227	0.247101	-0.278113	-0.500492	-0.694009	-0.420268	-0.040526	-0.049590	-0.905137
4586	-0.068488	0.523185	9.408148	0.283845	-0.032560	0.313016	-0.282291	-0.504304	-0.689198	-0.414595	-0.043898	-0.054148	-0.907332
4587	-0.043637	0.956186	9.501828	0.195799	-0.041549	0.389963	-0.288173	-0.506600	-0.685511	-0.407381	-0.046747	-0.056941	-0.910282
4588	0.378736	1.928317	9.953945	0.426493	-0.050526	0.412822	-0.295871	-0.512309	-0.680537	-0.399694	-0.051698	-0.063852	-0.912960
4589	0.387881	1.851745	10.104385	0.536574	-0.022524	0.410179	-0.305772	-0.522932	-0.672992	-0.391649	-0.056974	-0.072996	-0.915443
4590	0.281940	1.554536	10.166768	0.455168	0.019463	0.415876	-0.310450	-0.531257	-0.667313	-0.383698	-0.060883	-0.080948	-0.917887
4591	0.597604	1.796289	9.849539	0.328250	0.052582	0.410582	-0.315324	-0.538507	-0.659180	-0.375664	-0.063149	-0.086819	-0.920517
4592	0.855995	1.471180	9.581628	0.251553	0.078896	0.368565	-0.319628	-0.541220	-0.657331	-0.368599	-0.064319	-0.091523	-0.922833
4593	0.349324	1.519164	9.824464	0.104890	0.089497	0.349187	-0.323296	-0.540380	-0.656234	-0.361855	-0.064127	-0.093572	-0.925307
4594	0.470751	1.623378	9.608330	-0.038915	0.105318	0.305889	-0.326458	-0.536533	-0.655373	-0.356135	-0.062554	-0.093178	-0.927671
4595	0.579056	1.578783	9.457887	-0.082668	0.103595	0.289665	-0.327528	-0.530781	-0.657886	-0.350673	-0.060626	-0.091890	-0.930005
4596	0.720266	1.413233	9.161580	-0.077318	0.077364	0.293064	-0.330044	-0.523241	-0.660619	-0.345229	-0.059266	-0.090598	-0.932254
4597	0.723054	1.468265	9.075675	0.012157	0.040674	0.284784	-0.333070	-0.519120	-0.661826	-0.339832	-0.059159	-0.090600	-0.934241
4598	0.472656	1.890258	9.587350	-0.030907	0.016105	0.291580	-0.337411	-0.514583	-0.661199	-0.334435	-0.059258	-0.089748	-0.936262
4599	0.337671	2.582981	10.053079	-0.054150	0.016058	0.278365	-0.341480	-0.509223	-0.664964	-0.329260	-0.059142	-0.088364	-0.938233
4600	0.446288	2.931663	9.527454	-0.044849	0.042510	0.224828	-0.345174	-0.503047	-0.664977	-0.325074	-0.058530	-0.087499	-0.939811
4601	0.423333	2.441839	8.945264	-0.028551	0.012992	0.186869	-0.347687	-0.497835	-0.665147	-0.321579	-0.058482	-0.086743	-0.941086
4602	0.281735	2.230759	8.768628	0.061048	-0.007829	0.156609	-0.349664	-0.495773	-0.663674	-0.318668	-0.059381	-0.087619	-0.941938
4603	0.201413	2.472495	8.966756	0.239962	-0.044535	0.149037	-0.353448	-0.497806	-0.662086	-0.315659	-0.062057	-0.091641	-0.942396
4604	0.279833	2.638878	9.266050	0.265995	-0.044467	0.118435	-0.356917	-0.504194	-0.656908	-0.313294	-0.064882	-0.096185	-0.942542
4605	0.433048	2.780640	9.612413	0.277717	-0.045392	0.089414	-0.359511	-0.509929	-0.653563	-0.311344	-0.067692	-0.101031	-0.942484
4606	0.504482	2.979530	9.556408	0.431871	-0.060099	0.030585	-0.361963	-0.520045	-0.645995	-0.310469	-0.071672	-0.108707	-0.941624
4607	0.581834	3.646968	10.159398	1.513111	-0.070225	-0.073380	-0.362774	-0.547963	-0.630092	-0.309710	-0.082240	-0.136882	-0.937326
4608	0.490098	2.998458	9.417366	1.007919	-0.132988	-0.148753	-0.364326	-0.589977	-0.603581	-0.311363	-0.090665	-0.155113	-0.933152
4609	1.032005	3.130117	9.810726	-0.594476	-0.075895	-0.158606	-0.363525	-0.593813	-0.602338	-0.315634	-0.087928	-0.143870	-0.933780
4610	1.047390	2.566181	10.258308	-1.177793	-0.077829	-0.185904	-0.364384	-0.570812	-0.618523	-0.322017	-0.081558	-0.121582	-0.935346
4611	0.479646	1.479302	11.236009	-0.889911	-0.049830	-0.161749	-0.363684	-0.547683	-0.632274	-0.326578	-0.076380	-0.104811	-0.936231
4612	0.840544	1.967654	11.411537	-0.641317	0.040953	-0.105870	-0.361406	-0.527575	-0.643491	-0.329462	-0.071278	-0.093188	-0.936851
4613	1.208555	2.804306	10.677806	-0.403127	0.123282	-0.098472	-0.358707	-0.514312	-0.651937	-0.331651	-0.066163	-0.086509	-0.937095
4614	1.276488	2.230823	8.923527	-0.422750	0.128811	-0.065210	-0.353925	-0.497090	-0.664514	-0.333213	-0.060910	-0.079489	-0.937518
4615	1.014811	2.120757	8.441483	-0.326386	0.072890	-0.010011	-0.351219	-0.486429	-0.670657	-0.333680	-0.057430	-0.073803	-0.938036
4616	0.804868	1.800215	8.473254	-0.124641	0.031675	0.077662	-0.351486	-0.484648	-0.671929	-0.332408	-0.056204	-0.071548	-0.938737
4617	0.463992	2.046555	9.512387	-0.039389	0.028682	0.191192	-0.351911	-0.478351	-0.672895	-0.328824	-0.055766	-0.070742	-0.940085
4618	0.227902	2.759132	10.707376	0.319803	0.037140	0.273336	-0.354007	-0.478340	-0.671441	-0.323345	-0.057641	-0.076653	-0.941409
4619	-0.335566	2.992823	10.188630	0.544408	0.117891	0.307216	-0.357904	-0.485026	-0.667827	-0.316737	-0.059472	-0.087356	-0.942608
4620	0.461952	3.774525	9.883131	0.898075	0.112656	0.263880	-0.359658	-0.503493	-0.659317	-0.310470	-0.063569	-0.104634	-0.942666
4621	0.588063	3.212169	8.770123	0.561869	0.065604	0.230290	-0.359068	-0.521975	-0.648386	-0.305268	-0.066383	-0.115479	-0.942905
4622	0.422124	2.968159	8.773556	0.179734	0.025291	0.235290	-0.363227	-0.527975	-0.645537	-0.300603	-0.067634	-0.118672	-0.943917
4623	0.586596	2.996718	9.094489	0.332646	-0.013281	0.234452	-0.365834	-0.530972	-0.642941	-0.295764	-0.070533	-0.124726	-0.944453
4624	0.722252	3.030401	9.487759	0.491966	-0.011648	0.216146	-0.369641	-0.540417	-0.633816	-0.291042	-0.074283	-0.133604	-0.944419
4625	0.740373	2.853251	9.802783	0.398813	0.040692	0.243805	-0.371958	-0.549710	-0.628700	-0.285738	-0.076588	-0.141169	-0.944754
4626	0.783039	2.737853	9.926052	0.219800	0.096542	0.270861	-0.373260	-0.552989	-0.624834	-0.280061	-0.076870	-0.145422	-0.945785
4627	0.898294	2.650117	9.842341	0.128372	0.150625	0.324972	-0.376932	-0.551602	-0.623472	-0.273284	-0.075792	-0.148299	-0.947407
4628	0.759478	2.815398	10.056917	0.211442	0.188177	0.361912	-0.375098	-0.551611	-0.624793	-0.265589	-0.074539	-0.152747	-0.948986
4629	0.804184	3.021222	9.054378	0.303733	0.189274	0.361758	-0.374570	-0.553530	-0.623009	-0.257689	-0.073778	-0.159041	-0.950189
4630	0.797332	2.776301	8.335545	0.033648	0.168485	0.342104	-0.376631	-0.552682	-0.622558	-0.250673	-0.071927	-0.160007	-0.952044
4631	0.744879	2.861669	8.591713	-0.020232	0.126374	0.366259	-0.380328	-0.545135	-0.624239	-0.243324	-0.070718	-0.159767	-0.954079
4632	0.772808	3.368585	9.270185	-0.009586	0.099975	0.362797	-0.381660	-0.538969	-0.627262	-0.236194	-0.070018	-0.159520	-0.955962
4633	0.759849	3.915076	9.415963	0.007627	0.101804	0.315458	-0.384560	-0.534575	-0.627434	-0.229828	-0.069255	-0.159756	-0.957528
4634	0.789138	4.299374	9.324002	-0.023323	0.125585	0.246659	-0.385110	-0.526633	-0.632780	-0.224791	-0.067620	-0.159514	-0.958880
4635	0.529288	4.433292	9.198012	-0.083668	0.170509	0.154849	-0.384608	-0.520886	-0.636093	-0.221394	-0.064624	-0.158587	-0.960031
4636	0.468950	4.098068	8.786077	-0.122721	0.154922	0.094502	-0.381373	-0.519557	-0.639382	-0.219294	-0.061493	-0.156766	-0.961017
4637	0.321620	3.761872	8.576811	-0.267501	0.121827	0.051892	-0.378796	-0.510813	-0.642826	-0.218246	-0.058298	-0.152271	-0.962176
4638	0.195724	3.714769	8.582162	-0.367659	0.087764	0.029919	-0.375951	-0.500701	-0.650657	-0.217865	-0.055180	-0.145515	-0.963491
4639	0.223880	3.594807	8.748761	-0.133286	0.048426	0.023518	-0.374422	-0.490856	-0.655626	-0.217425	-0.053887	-0.143361	-0.963987
4640	0.422032	3.599654	9.266190	-0.024205	0.006312	0.013516	-0.374291	-0.489488	-0.657812	-0.217196	-0.053783	-0.142882	-0.964115
4641	0.367307	3.365357	9.583589	0.035011	-0.025089	-0.041718	-0.374427	-0.490173	-0.655231	-0.218043	-0.054453	-0.143747	-0.963758
4642	0.308679	3.274105	9.479710	-0.097195	-0.045963	-0.092983	-0.374546	-0.491266	-0.656791	-0.220101	-0.054732	-0.141749	-0.963570
4643	0.145074	3.026901	9.230753	-0.150661	-0.040527	-0.133882	-0.374163	-0.489078	-0.657810	-0.222970	-0.054610	-0.139071	-0.963308
4644	0.108366	2.961926	9.124584	-0.033357	-0.017685	-0.145281	-0.373110	-0.489904	-0.658610	-0.225879	-0.054482	-0.138482	-0.962722
4645	0.220868	2.826190	9.066780	0.031248	-0.049070	-0.194329	-0.372442	-0.492370	-0.658903	-0.229733	-0.055151	-0.139329	-0.961649
4646	0.420777	2.757150	9.021006	0.143277	-0.089214	-0.246602	-0.370588	-0.497716	-0.657044	-0.234584	-0.056920	-0.141919	-0.959995
4647	0.468436	2.672260	8.909073	0.141631	-0.101376	-0.279290	-0.370288	-0.506612	-0.653386	-0.240081	-0.058857	-0.144711	-0.958100
4648	0.288362	2.808937	9.102047	0.316965	-0.110070	-0.278847	-0.369072	-0.516060	-0.649489	-0.245382	-0.061762	-0.150553	-0.955671
4649	0.326834	3.119308	9.239861	0.522827	-0.115264	-0.298465	-0.368717	-0.538504	-0.639629	-0.250784	-0.065735	-0.160554	-0.952370
4650	0.540778	3.337532	8.791133	0.139943	-0.136324	-0.304866	-0.366563	-0.553019	-0.633856	-0.256876	-0.068138	-0.162904	-0.950176
4651	0.739036	3.372204	8.837884	-0.033593	-0.171390	-0.325697	-0.365371	-0.556994	-0.631844	-0.263676	-0.070278	-0.162033	-0.948304
4652	0.666884	3.395972	9.348249	-0.028123	-0.155652	-0.357307	-0.365619	-0.561099	-0.628907	-0.271015	-0.072005	-0.161147	-0.946254
4653	0.494805	3.284004	10.045362	-0.017340	-0.136438	-0.381818	-0.362970	-0.567132	-0.629265	-0.278710	-0.073377	-0.160802	-0.943970
4654	0.296488	3.565615	10.398769	-0.061859	-0.083878	-0.422377	-0.361619	-0.575622	-0.628076	-0.287064	-0.073337	-0.159750	-0.941645
4655	0.256840	3.434998	10.053958	-0.034634	-0.041636	-0.485477	-0.355566	-0.581536	-0.630035	-0.296393	-0.072460	-0.159719	-0.938824
4656	0.394498	3.126090	9.270596	-0.027205	-0.043158	-0.526049	-0.348339	-0.589099	-0.628795	-0.306456	-0.071507	-0.159674	-0.935669
4657	0.432636	2.736891	8.717872	-0.009101	-0.086681	-0.571974	-0.340324	-0.595982	-0.629888	-0.317444	-0.071327	-0.159898	-0.931974
4658	0.668800	2.335646	8.663158	0.037464	-0.138286	-0.596646	-0.332969	-0.604369	-0.626461	-0.328956	-0.072310	-0.160524	-0.927788
4659	0.661034	2.259095	8.777698	-0.048557	-0.163744	-0.579758	-0.325081	-0.612209	-0.626915	-0.340297	-0.073254	-0.159410	-0.923807
4660	0.865092	2.421914	9.061381	-0.146993	-0.165633	-0.584041	-0.319563	-0.617163	-0.627047	-0.351863	-0.073532	-0.156372	-0.919964
4661	0.724219	2.639860	9.190066	-0.161352	-0.172639	-0.578800	-0.313786	-0.621846	-0.626921	-0.363269	-0.073868	-0.152991	-0.916064
4662	0.615366	2.958878	9.377379	-0.182847	-0.144593	-0.573429	-0.308091	-0.624336	-0.629465	-0.374556	-0.073519	-0.149383	-0.912134
4663	0.882102	3.111234	9.545052	-0.182041	-0.125509	-0.552259	-0.300224	-0.626977	-0.631937	-0.385248	-0.072926	-0.145852	-0.908291
4664	1.101384	3.033950	9.998872	-0.131179	-0.123947	-0.534351	-0.293549	-0.627148	-0.634108	-0.395551	-0.072689	-0.143241	-0.904288
4665	0.921985	2.593112	10.093882	-0.182256	-0.153677	-0.531344	-0.287258	-0.629371	-0.634871	-0.405834	-0.072673	-0.139358	-0.900331
4666	0.207178	1.897340	10.397251	-0.274697	-0.171150	-0.486195	-0.282917	-0.631718	-0.639098	-0.415507	-0.072250	-0.133675	-0.896808
4667	0.082024	2.620636	10.661382	-0.239228	-0.141602	-0.409869	-0.278872	-0.628728	-0.641716	-0.423561	-0.071843	-0.128595	-0.893811
4668	0.386025	3.287681	9.397491	-0.217489	-0.118737	-0.418412	-0.273697	-0.627523	-0.645034	-0.431669	-0.071122	-0.124253	-0.890598
4669	0.417472	2.317342	8.328674	-0.187057	-0.167510	-0.411501	-0.269519	-0.624123	-0.649460	-0.439657	-0.071622	-0.119866	-0.887245
4670	0.098671	1.623232	8.611824	-0.107142	-0.225440	-0.305441	-0.268457	-0.626180	-0.650789	-0.445803	-0.074025	-0.116371	-0.884442
4671	0.096322	1.934479	9.718472	-0.100669	-0.245200	-0.189111	-0.269891	-0.627541	-0.649746	-0.449858	-0.077146	-0.112453	-0.882627
4672	0.341904	2.470309	10.969753	-0.378224	-0.182690	-0.160939	-0.272004	-0.623015	-0.650705	-0.453737	-0.076683	-0.104328	-0.881679
4673	0.354921	2.967783	10.095804	-0.691107	-0.142302	-0.182342	-0.273363	-0.608364	-0.659850	-0.458260	-0.072647	-0.090895	-0.881169
4674	0.177284	2.133914	9.078424	-0.665860	-0.159454	-0.206987	-0.274738	-0.590020	-0.670251	-0.463146	-0.069046	-0.077946	-0.880144
4675	0.069904	1.645736	8.819002	-0.583763	-0.138475	-0.148218	-0.276105	-0.574138	-0.679126	-0.466741	-0.065932	-0.066378	-0.879432
4676	0.286411	1.528963	8.935950	-0.279946	-0.129929	-0.063234	-0.278377	-0.561673	-0.685175	-0.468414	-0.065593	-0.060276	-0.879007
4677	0.296855	1.619693	9.532887	0.034658	-0.072406	0.013287	-0.280751	-0.557282	-0.686131	-0.468221	-0.067280	-0.059996	-0.879001
4678	0.346646	1.808828	10.164259	0.175723	0.006057	0.086865	-0.282031	-0.563022	-0.684617	-0.466502	-0.069000	-0.062976	-0.879573
4679	0.322647	1.157007	10.084878	0.170097	0.046183	0.153814	-0.286711	-0.569291	-0.681505	-0.463501	-0.070012	-0.065994	-0.880858
4680	0.774394	2.210633	9.735023	0.109101	0.040727	0.201901	-0.287087	-0.572847	-0.680241	-0.459807	-0.070650	-0.067960	-0.882591
4681	0.830085	2.229680	9.814065	0.110962	0.014505	0.176251	-0.287746	-0.572023	-0.680223	-0.456517	-0.071722	-0.069638	-0.884081
4682	0.290993	2.122628	10.396646	0.140444	0.014565	0.169544	-0.291921	-0.574601	-0.678117	-0.453352	-0.073060	-0.071962	-0.885413
4683	0.467331	2.485358	9.918664	0.025384	0.056698	0.117782	-0.292967	-0.575827	-0.675786	-0.451150	-0.072514	-0.072627	-0.886527
4684	0.590538	2.179195	9.209955	-0.024369	0.079678	0.064549	-0.293881	-0.575001	-0.677574	-0.449979	-0.071053	-0.072773	-0.887229
4685	0.517170	1.708673	9.306112	0.022220	0.079745	0.045426	-0.294142	-0.574178	-0.679114	-0.449030	-0.069965	-0.073707	-0.887719
4686	0.297896	1.768479	9.428849	-0.009901	0.048349	0.013432	-0.292309	-0.574187	-0.680047	-0.448799	-0.069116	-0.073899	-0.887886
4687	0.099656	1.734027	9.454195	-0.062552	0.015235	-0.027553	-0.292318	-0.571724	-0.681315	-0.449360	-0.068279	-0.072860	-0.887753
4688	-0.038652	1.321952	8.835442	-0.147455	-0.030936	-0.047754	-0.292318	-0.570354	-0.683758	-0.450535	-0.067514	-0.069980	-0.887448
4689	0.048079	0.964624	8.604689	-0.213009	-0.082645	-0.006217	-0.293104	-0.568981	-0.685414	-0.451054	-0.067044	-0.065347	-0.887572
4690	0.243034	0.863362	9.019993	-0.144490	-0.130152	0.050417	-0.297045	-0.564855	-0.686349	-0.450611	-0.068196	-0.061490	-0.887986
4691	0.509481	0.959496	9.677265	-0.230696	-0.120022	0.104383	-0.301258	-0.558402	-0.688161	-0.449222	-0.068337	-0.056018	-0.889040
4692	0.251853	0.681822	11.022064	-0.164779	-0.050319	0.150927	-0.304174	-0.549082	-0.691647	-0.446852	-0.067996	-0.052383	-0.890481
4693	1.080529	1.762131	10.921596	-0.041236	0.054415	0.175091	-0.307070	-0.544140	-0.694011	-0.443738	-0.066785	-0.051724	-0.892166
4694	1.540413	2.617143	10.134415	0.161486	0.114147	0.106345	-0.309684	-0.544263	-0.693714	-0.441516	-0.066366	-0.055433	-0.893077
4695	1.149294	2.629302	9.967304	0.192426	0.128552	0.001006	-0.305743	-0.548799	-0.691879	-0.441102	-0.065787	-0.059883	-0.893037
4696	1.043127	2.661724	9.288499	0.013994	0.115784	-0.097215	-0.301787	-0.554566	-0.692641	-0.442736	-0.063804	-0.061236	-0.892280
4697	0.919833	2.319626	8.783370	-0.068117	0.081888	-0.140254	-0.296167	-0.553775	-0.694011	-0.445228	-0.061639	-0.060856	-0.891218
4698	0.744542	2.110147	9.044418	-0.150442	0.034663	-0.160407	-0.292365	-0.553793	-0.697430	-0.448417	-0.059573	-0.058625	-0.889908
4699	0.739258	2.021219	9.836484	-0.281113	0.024003	-0.177293	-0.289360	-0.550797	-0.701842	-0.451873	-0.056515	-0.054006	-0.888651
4700	0.768851	2.081223	10.658799	-0.343454	0.034496	-0.260554	-0.284412	-0.543296	-0.709083	-0.456929	-0.052593	-0.048457	-0.886624
4701	0.375947	1.852112	10.236599	-0.213996	0.021044	-0.389991	-0.278924	-0.540587	-0.713018	-0.464033	-0.049998	-0.045252	-0.883247
4702	-0.000556	1.231699	9.305095	-0.288639	0.011063	-0.483969	-0.273565	-0.538425	-0.716698	-0.472841	-0.046756	-0.040692	-0.878965
4703	0.079334	0.940799	8.757948	-0.420938	-0.006331	-0.502690	-0.266506	-0.534902	-0.722846	-0.482039	-0.042560	-0.033700	-0.874466
4704	0.186579	0.392848	9.161663	-0.243084	-0.048429	-0.485839	-0.258275	-0.531387	-0.727719	-0.490838	-0.040809	-0.029343	-0.869800
4705	0.511311	0.558512	9.110300	0.150382	-0.111483	-0.454184	-0.254581	-0.538111	-0.726807	-0.498661	-0.044025	-0.031205	-0.865116
4706	0.542059	0.786249	9.732668	0.086588	-0.143224	-0.420374	-0.252710	-0.546330	-0.725235	-0.506058	-0.047179	-0.031589	-0.860629
4707	0.461408	0.291157	10.426991	-0.498021	-0.115645	-0.357658	-0.250098	-0.544153	-0.728226	-0.512720	-0.043955	-0.022121	-0.857145
4708	0.640336	0.308246	10.966354	-0.776678	-0.049603	-0.266108	-0.247815	-0.525692	-0.738294	-0.518035	-0.036790	-0.008477	-0.854526
4709	0.227038	-0.791805	11.961795	-0.433769	0.025349	-0.130404	-0.247593	-0.513513	-0.746970	-0.520557	-0.031853	-0.001306	-0.853232
4710	0.535632	0.498987	11.728849	-0.160327	0.133570	-0.008004	-0.244750	-0.505591	-0.750555	-0.520788	-0.027975	0.000084	-0.853227
4711	1.007183	1.007795	9.438017	-0.217218	0.196887	-0.005533	-0.239668	-0.498227	-0.758446	-0.520995	-0.022396	0.001835	-0.853264
4712	0.936004	0.547690	8.226955	-0.124120	0.139440	-0.001584	-0.234834	-0.495378	-0.762629	-0.521092	-0.018793	0.002550	-0.853290
4713	0.650228	-0.229384	8.162876	0.076014	0.090587	0.040205	-0.232151	-0.494679	-0.764091	-0.520378	-0.018113	0.000440	-0.853744
4714	-0.210807	-0.460221	9.128916	0.435205	0.034586	0.104492	-0.231042	-0.509877	-0.757273	-0.518478	-0.022121	-0.007262	-0.854774
4715	-0.922801	-0.112302	10.194047	0.372175	0.055389	0.171338	-0.232281	-0.524651	-0.752744	-0.515360	-0.025063	-0.014016	-0.856493
4716	-0.749022	1.212908	10.647561	0.223737	0.111195	0.163618	-0.232272	-0.528073	-0.749803	-0.512442	-0.025581	-0.018862	-0.858134
4717	-0.118204	1.662302	9.782146	0.245604	0.104339	0.101111	-0.229886	-0.534655	-0.748610	-0.510537	-0.026337	-0.024076	-0.859115
4718	0.047972	1.281751	9.238029	0.286981	0.021441	0.041077	-0.230359	-0.546011	-0.744318	-0.509705	-0.028990	-0.029154	-0.859366
4719	0.112206	0.814257	9.102330	0.027515	-0.052932	0.018538	-0.232944	-0.553525	-0.740473	-0.509407	-0.030192	-0.029085	-0.859504
4720	0.373842	0.902651	9.617702	-0.306625	-0.135667	0.073844	-0.235774	-0.547641	-0.744897	-0.508490	-0.029516	-0.022334	-0.860272
4721	0.625330	0.944857	9.904397	-0.287886	-0.207504	0.056023	-0.241178	-0.539130	-0.745766	-0.507779	-0.030208	-0.015243	-0.860822
4722	0.913747	0.759664	9.851717	-0.108966	-0.212787	0.060710	-0.249039	-0.534846	-0.747416	-0.506953	-0.032856	-0.011118	-0.861276
4723	1.052178	0.545791	9.475574	0.014681	-0.158431	0.047632	-0.255839	-0.534672	-0.746666	-0.506157	-0.035812	-0.009718	-0.861643
4724	0.799166	0.285245	9.354604	0.304692	-0.098734	0.041175	-0.260788	-0.539025	-0.744566	-0.505343	-0.040678	-0.013886	-0.861848
4725	0.242976	0.162757	9.564666	0.648259	-0.058290	0.049250	-0.264381	-0.555974	-0.736015	-0.503941	-0.048304	-0.024391	-0.862041
4726	0.017382	0.371395	9.537836	0.829122	-0.052777	0.020784	-0.267088	-0.581537	-0.725104	-0.502903	-0.057651	-0.038069	-0.861578
4727	-0.493123	0.563261	9.633363	0.762914	-0.089388	0.008023	-0.268550	-0.608629	-0.711510	-0.501903	-0.066857	-0.050264	-0.860870
4728	-0.738194	0.729167	9.781574	0.499718	-0.097359	0.034378	-0.272002	-0.629690	-0.699250	-0.500790	-0.073656	-0.057787	-0.860491
4729	-1.149055	1.379121	8.927452	0.356391	-0.129611	0.089886	-0.277697	-0.644989	-0.690779	-0.498877	-0.079447	-0.062490	-0.860758
4730	-0.108318	1.337008	10.393532	0.468540	-0.165379	0.167763	-0.284466	-0.655767	-0.681213	-0.495451	-0.087247	-0.068586	-0.861518
4731	0.647063	1.632851	9.967459	0.713323	-0.167421	0.262787	-0.291499	-0.667093	-0.670097	-0.489882	-0.097401	-0.078742	-0.862745
4732	1.848872	2.556183	9.818709	0.654668	-0.178082	0.181084	-0.300085	-0.683474	-0.655386	-0.485738	-0.107236	-0.087883	-0.863038
4733	1.487838	1.347325	10.014531	0.226004	-0.172971	0.193652	-0.308081	-0.694781	-0.645437	-0.482234	-0.112648	-0.089615	-0.864135
4734	1.513364	1.543978	9.896414	0.196330	-0.143323	0.239399	-0.318019	-0.698288	-0.638082	-0.477932	-0.117520	-0.091034	-0.865727
4735	1.440423	2.802052	10.574779	0.176731	-0.075200	0.229193	-0.324296	-0.700720	-0.633098	-0.473704	-0.120829	-0.092715	-0.867415
4736	1.318516	3.330413	10.019565	0.058435	-0.031923	0.105280	-0.328242	-0.696732	-0.632482	-0.471815	-0.122205	-0.093124	-0.868207
4737	0.885554	2.917386	9.124577	-0.004527	-0.028755	0.004445	-0.327457	-0.697558	-0.631209	-0.471831	-0.122582	-0.092675	-0.868194
4738	0.789631	2.353574	8.542164	-0.167016	-0.058214	-0.069175	-0.327745	-0.692905	-0.631418	-0.473570	-0.121962	-0.089347	-0.867683
4739	0.549363	2.488373	9.540694	-0.047154	-0.108994	-0.103654	-0.325506	-0.694146	-0.634308	-0.475707	-0.123107	-0.087674	-0.866522
4740	0.669543	1.728221	9.795266	-0.004104	-0.063510	-0.124521	-0.322507	-0.693205	-0.633827	-0.478006	-0.124023	-0.087257	-0.865168
4741	0.771557	2.412737	12.114095	0.083356	0.051423	-0.101380	-0.319378	-0.692539	-0.632574	-0.479500	-0.123579	-0.089340	-0.864191
4742	1.879284	3.077901	9.882053	-0.159294	0.098055	-0.180670	-0.313752	-0.692020	-0.635110	-0.482847	-0.120104	-0.087925	-0.862962
4743	1.103820	2.381197	8.938696	-0.472170	0.024180	-0.242145	-0.307638	-0.682747	-0.641964	-0.488121	-0.114551	-0.080477	-0.861475
4744	0.402093	2.808897	10.165665	-0.579645	0.036348	-0.246137	-0.301269	-0.669915	-0.653053	-0.493605	-0.107933	-0.071356	-0.860008
4745	1.182635	3.255257	9.476759	-0.369970	0.076645	-0.280720	-0.292671	-0.658464	-0.663672	-0.499129	-0.102415	-0.066295	-0.857896
4746	1.564277	2.641276	8.606142	-0.192655	0.087391	-0.296307	-0.284670	-0.649341	-0.670542	-0.504486	-0.098668	-0.064419	-0.855341
4747	1.456809	1.797696	8.525276	-0.228837	0.046153	-0.224602	-0.276440	-0.646374	-0.673741	-0.508730	-0.095189	-0.061347	-0.853445
4748	1.500473	1.815190	8.851932	-0.086252	0.022226	-0.114402	-0.271352	-0.642842	-0.676498	-0.510835	-0.093862	-0.060269	-0.852411
4749	1.561710	2.263137	9.207415	0.067119	0.006174	-0.011061	-0.266512	-0.643552	-0.676190	-0.510904	-0.094389	-0.061415	-0.852230
4750	1.419574	2.635638	9.539753	0.127641	0.025243	0.058292	-0.265070	-0.645888	-0.673389	-0.509666	-0.095407	-0.063687	-0.852691
4751	1.396679	2.474534	9.492438	0.168621	0.035673	0.100899	-0.266121	-0.645198	-0.673237	-0.507586	-0.096652	-0.066666	-0.853564
4752	1.372743	2.150068	9.544121	0.158487	0.028445	0.164138	-0.266171	-0.648891	-0.670053	-0.504469	-0.098066	-0.069290	-0.855040
4753	1.073557	1.844530	9.535980	0.176938	0.019630	0.234762	-0.269560	-0.651883	-0.667705	-0.500080	-0.099863	-0.071968	-0.857186
4754	0.880547	1.865406	9.578739	0.148077	0.042287	0.291090	-0.273739	-0.656242	-0.661478	-0.494768	-0.101110	-0.074294	-0.859919
4755	0.755032	1.866859	9.733641	0.255244	0.052718	0.334239	-0.280002	-0.658397	-0.661276	-0.488420	-0.103229	-0.078432	-0.862924
4756	0.665605	1.853275	9.782319	0.287239	0.106846	0.396373	-0.281187	-0.659625	-0.656486	-0.480831	-0.104882	-0.083560	-0.866498
4757	0.962252	2.148528	9.566870	0.119067	0.129490	0.402255	-0.285640	-0.659055	-0.654733	-0.473390	-0.104439	-0.085916	-0.870410
4758	0.871197	2.888338	10.599906	0.117285	0.155576	0.383988	-0.288006	-0.657127	-0.654161	-0.466209	-0.103572	-0.088577	-0.874114
4759	1.191062	4.055122	10.740331	-0.018095	0.239650	0.275061	-0.289576	-0.657119	-0.653750	-0.461017	-0.099703	-0.089869	-0.877181
4760	1.793663	3.600241	9.809493	-0.366320	0.265260	0.146355	-0.284909	-0.645922	-0.660950	-0.458711	-0.092005	-0.085545	-0.879660
4761	1.542760	2.961860	9.614469	-0.546613	0.266437	0.050710	-0.279609	-0.629665	-0.670826	-0.458343	-0.082456	-0.078239	-0.881477
4762	0.739438	2.045364	9.868001	-0.516154	0.252700	0.026258	-0.271301	-0.612877	-0.682035	-0.458330	-0.073380	-0.071362	-0.882868
4763	0.500641	2.435194	9.329025	-0.454290	0.252920	0.015417	-0.264029	-0.597999	-0.692859	-0.458346	-0.064842	-0.065614	-0.883973
4764	0.659389	2.365081	8.826993	-0.416625	0.209286	-0.003022	-0.256251	-0.579429	-0.704948	-0.458667	-0.057392	-0.060122	-0.884712
4765	0.565424	2.064396	8.569613	-0.337018	0.174394	-0.002595	-0.248971	-0.568246	-0.711930	-0.458882	-0.051309	-0.055779	-0.885259
4766	0.323653	1.670692	8.975709	-0.190430	0.135908	0.005366	-0.244805	-0.562520	-0.716591	-0.458869	-0.047237	-0.053602	-0.885627
4767	0.349380	1.874181	9.520940	0.059071	0.151552	0.024886	-0.241415	-0.560212	-0.718171	-0.458211	-0.045228	-0.056059	-0.885920
4768	0.117859	1.912202	9.566631	0.321296	0.183196	0.018177	-0.238898	-0.568025	-0.714923	-0.457408	-0.045021	-0.063367	-0.885853
4769	-0.385414	1.401764	10.456677	0.049022	0.170770	0.047897	-0.232470	-0.572985	-0.713776	-0.456302	-0.042590	-0.065819	-0.886365
4770	-0.595689	2.367200	11.039139	-0.384008	0.182851	0.036221	-0.228308	-0.566438	-0.718429	-0.455767	-0.035967	-0.060602	-0.887305
4771	0.724309	2.645352	9.413623	-0.440488	0.136744	-0.103887	-0.221813	-0.555389	-0.725270	-0.457746	-0.029500	-0.054226	-0.886937
4772	0.624508	0.868999	8.689937	-0.064383	0.048887	-0.189898	-0.218968	-0.548563	-0.727703	-0.461112	-0.027912	-0.053599	-0.885282
4773	0.251736	0.055151	9.003417	0.135846	-0.003532	-0.176353	-0.214234	-0.553239	-0.728337	-0.464161	-0.029150	-0.056126	-0.883490
4774	0.234524	0.689922	8.907527	0.072974	-0.038649	-0.127456	-0.211356	-0.554487	-0.726841	-0.466461	-0.030444	-0.057084	-0.882173
4775	0.102904	1.523734	9.117710	-0.120206	-0.098134	-0.164121	-0.211354	-0.555034	-0.726588	-0.469540	-0.030985	-0.054188	-0.880702
4776	0.020942	1.525956	9.635122	-0.344591	-0.114761	-0.225722	-0.212273	-0.553386	-0.728239	-0.473921	-0.029602	-0.047131	-0.878807
4777	0.082500	1.343787	9.992970	-0.357850	-0.075399	-0.260986	-0.211008	-0.543267	-0.732684	-0.478774	-0.027409	-0.040332	-0.876583
4778	0.062146	1.203964	9.832931	-0.229796	-0.049044	-0.273194	-0.208166	-0.535072	-0.736525	-0.483748	-0.025921	-0.035936	-0.874085
4779	0.003356	1.088772	9.764825	-0.101917	-0.038521	-0.253724	-0.206355	-0.528786	-0.741404	-0.488258	-0.025544	-0.033977	-0.871663
4780	-0.069670	1.011880	9.601156	-0.128851	-0.014046	-0.222100	-0.204002	-0.528251	-0.742339	-0.492224	-0.024453	-0.031659	-0.869549
4781	0.026141	0.905173	9.555846	-0.222053	-0.013291	-0.188460	-0.199431	-0.527592	-0.742530	-0.495612	-0.022489	-0.027832	-0.867806
4782	0.408662	1.050886	9.419644	-0.177345	-0.028255	-0.182102	-0.197618	-0.521990	-0.746769	-0.498910	-0.021193	-0.024507	-0.866048
4783	0.374835	1.050857	9.323809	0.009829	-0.028090	-0.217735	-0.196054	-0.520904	-0.747299	-0.502687	-0.021805	-0.024570	-0.863844
4784	0.273599	1.090289	9.334815	0.230870	-0.029642	-0.231907	-0.191901	-0.525419	-0.747280	-0.506618	-0.024596	-0.028312	-0.861355
4785	0.258667	1.027902	9.343839	0.358030	-0.033919	-0.257440	-0.190403	-0.538702	-0.742777	-0.510877	-0.028809	-0.034353	-0.858484
4786	0.369415	0.972658	9.649854	0.446600	-0.026106	-0.262104	-0.185748	-0.557067	-0.735526	-0.515141	-0.033711	-0.041853	-0.855419
4787	0.562962	1.017591	9.893823	0.508439	-0.027879	-0.291674	-0.182776	-0.578159	-0.728536	-0.519774	-0.039342	-0.050529	-0.851900
4788	0.784718	0.958588	10.040228	0.535370	-0.038403	-0.318914	-0.178643	-0.597616	-0.719736	-0.524817	-0.045309	-0.059447	-0.847927
4789	0.827105	0.800268	10.283164	0.439600	-0.061223	-0.325913	-0.175308	-0.615975	-0.708845	-0.529983	-0.050753	-0.066555	-0.843868
4790	0.536721	0.715639	10.181361	0.236609	-0.073358	-0.352037	-0.168976	-0.629285	-0.703510	-0.535832	-0.054103	-0.070071	-0.839671
4791	0.258815	1.010721	10.059715	0.147326	-0.061042	-0.380739	-0.164062	-0.636702	-0.699525	-0.542130	-0.056339	-0.072242	-0.835286
4792	0.129203	1.117722	10.114933	0.104354	-0.034808	-0.368561	-0.157484	-0.644535	-0.699184	-0.548279	-0.057593	-0.073965	-0.831025
4793	0.084824	0.988325	10.157085	0.064954	-0.017337	-0.358225	-0.149499	-0.648684	-0.695983	-0.554168	-0.058199	-0.075163	-0.826959
4794	0.257962	1.559727	10.272706	-0.096121	-0.013980	-0.352275	-0.144402	-0.647616	-0.697600	-0.560162	-0.056905	-0.073771	-0.823127
4795	0.336943	1.808361	9.986504	-0.201609	-0.034936	-0.368947	-0.136576	-0.642457	-0.701546	-0.566496	-0.054813	-0.070358	-0.819224
4796	0.290335	2.057536	9.557201	-0.247292	-0.089991	-0.360594	-0.133322	-0.638506	-0.704013	-0.572814	-0.053045	-0.065624	-0.815331
4797	0.418805	1.809312	8.933225	-0.264362	-0.137186	-0.343341	-0.129300	-0.631139	-0.707621	-0.578847	-0.051958	-0.059991	-0.811565
4798	0.397854	1.576590	9.065307	-0.257439	-0.167915	-0.305556	-0.127106	-0.624719	-0.710048	-0.584315	-0.051405	-0.054126	-0.808087
4799	0.326871	1.759485	9.707262	-0.180749	-0.161112	-0.263513	-0.125691	-0.616926	-0.716199	-0.588915	-0.051780	-0.049484	-0.805015
4800	0.089219	2.277407	10.162254	-0.104768	-0.113925	-0.243235	-0.124786	-0.614331	-0.717739	-0.593079	-0.052207	-0.046649	-0.802095
4801	0.092777	2.777380	10.081457	-0.111695	-0.059601	-0.272946	-0.122695	-0.613794	-0.718541	-0.597615	-0.051769	-0.044396	-0.798878
4802	0.341292	2.432123	9.491377	-0.065782	-0.020945	-0.309613	-0.118132	-0.612041	-0.718204	-0.602648	-0.051107	-0.043358	-0.795188
4803	0.417459	1.636269	8.926506	0.021943	-0.004987	-0.307282	-0.112665	-0.614118	-0.719079	-0.607501	-0.051393	-0.043957	-0.791435
4804	0.377197	1.410348	8.873790	0.055600	-0.027862	-0.238421	-0.106623	-0.618802	-0.719733	-0.611255	-0.052364	-0.044685	-0.788434
4805	0.360185	1.723948	9.139486	0.052748	-0.045481	-0.212007	-0.103739	-0.621556	-0.717476	-0.614572	-0.053755	-0.045189	-0.785729
4806	0.408626	1.734204	9.470823	0.064315	-0.063063	-0.212006	-0.102290	-0.624301	-0.716231	-0.617898	-0.055409	-0.045594	-0.782977
4807	0.367441	1.688922	10.287733	0.132304	-0.033428	-0.223755	-0.099903	-0.631156	-0.714524	-0.621271	-0.057587	-0.047516	-0.780031
4808	0.425368	2.007430	10.776335	0.191472	0.017263	-0.246013	-0.094638	-0.638848	-0.712351	-0.624870	-0.059526	-0.050941	-0.776788
4809	0.357937	1.715012	10.143926	0.148921	0.056051	-0.306128	-0.090433	-0.645989	-0.706794	-0.629369	-0.060431	-0.054341	-0.772845
4810	-0.057338	1.364901	10.249154	0.045272	0.043007	-0.341290	-0.082009	-0.652463	-0.703757	-0.634533	-0.060027	-0.055935	-0.768528
4811	0.283813	1.797662	10.284831	-0.129830	0.080577	-0.387385	-0.072467	-0.651967	-0.704930	-0.640526	-0.056913	-0.055447	-0.763815
4812	0.763834	1.414200	9.588978	-0.107946	0.103503	-0.454318	-0.062023	-0.648876	-0.706608	-0.647448	-0.053505	-0.055579	-0.758195
4813	0.862487	0.700601	9.281931	0.022577	0.070295	-0.436033	-0.052329	-0.651526	-0.708461	-0.653924	-0.052469	-0.057260	-0.752563
4814	0.302115	0.348057	8.965496	0.190521	0.024956	-0.383762	-0.041878	-0.652953	-0.704753	-0.659453	-0.054204	-0.060793	-0.747321
4815	-0.272897	-0.052353	9.475323	0.322333	-0.034675	-0.283365	-0.035564	-0.662702	-0.700418	-0.663352	-0.058795	-0.065364	-0.743125
4816	-0.919160	1.064431	10.421425	0.255492	-0.055900	-0.174218	-0.032815	-0.672444	-0.691495	-0.665726	-0.062849	-0.068560	-0.740377
4817	-0.663980	2.321303	9.969862	0.035642	-0.083855	-0.218908	-0.031498	-0.675736	-0.688960	-0.669031	-0.064374	-0.068189	-0.737294
4818	-0.134333	2.131555	9.042700	-0.214529	-0.129219	-0.286280	-0.029669	-0.673966	-0.691557	-0.673692	-0.063076	-0.063602	-0.733564
4819	0.126425	1.460287	8.835673	-0.121393	-0.209619	-0.326637	-0.030738	-0.667253	-0.695872	-0.678882	-0.064206	-0.059359	-0.729022
4820	0.037987	1.244907	8.961329	0.125383	-0.241104	-0.302943	-0.030465	-0.669991	-0.694868	-0.683386	-0.069119	-0.058240	-0.724441
4821	0.043169	1.286496	9.204481	0.076828	-0.258767	-0.261945	-0.031254	-0.669988	-0.693304	-0.687360	-0.073696	-0.056119	-0.720386
4822	0.379176	1.671548	9.355005	-0.021681	-0.272961	-0.248641	-0.035045	-0.671885	-0.690421	-0.691242	-0.077106	-0.052359	-0.716588
4823	0.885072	2.161128	9.558068	-0.050175	-0.259190	-0.273573	-0.036453	-0.670909	-0.694408	-0.695491	-0.079945	-0.048408	-0.712431
4824	1.275720	2.081761	9.767667	0.028970	-0.204889	-0.354005	-0.039587	-0.672535	-0.692567	-0.700597	-0.082974	-0.046480	-0.707191
4825	1.135206	1.995848	10.414341	0.115202	-0.133044	-0.425362	-0.037491	-0.675421	-0.689006	-0.706510	-0.086220	-0.046849	-0.700867
4826	0.788395	2.114580	10.606144	0.097624	-0.047127	-0.474400	-0.029380	-0.677791	-0.687470	-0.712965	-0.087864	-0.048308	-0.693993
4827	0.505291	1.702335	10.349113	0.101445	0.035325	-0.498740	-0.020751	-0.679344	-0.685676	-0.719632	-0.088477	-0.050988	-0.686805
4828	0.361076	1.794858	10.351420	0.087267	0.077401	-0.516252	-0.008456	-0.681600	-0.684589	-0.726419	-0.088190	-0.054150	-0.679416
4829	0.537387	2.139699	10.315413	0.080322	0.103683	-0.552317	0.005153	-0.686189	-0.681606	-0.733619	-0.087475	-0.057612	-0.671441
4830	0.717495	2.020992	9.706899	0.107398	0.102103	-0.588319	0.020582	-0.687915	-0.680562	-0.741141	-0.087047	-0.061513	-0.662834
4831	0.577045	1.321585	8.712371	-0.008635	0.014990	-0.653003	0.032594	-0.687023	-0.678406	-0.749727	-0.086045	-0.062618	-0.653135
4832	0.458798	0.667295	8.371831	-0.364757	-0.039222	-0.659410	0.043150	-0.679006	-0.682753	-0.758867	-0.080298	-0.058333	-0.643638
4833	0.166382	0.276891	8.941817	-0.486883	-0.058707	-0.585475	0.054989	-0.663743	-0.691961	-0.767165	-0.073056	-0.051926	-0.635156
4834	-0.160005	1.157154	11.261786	-0.315688	-0.001532	-0.496558	0.063693	-0.650105	-0.699199	-0.773836	-0.067757	-0.048550	-0.627877
4835	-0.200688	2.220522	11.269554	-0.102618	0.065020	-0.498060	0.074764	-0.640586	-0.703667	-0.780129	-0.064918	-0.048772	-0.620327
4836	-0.446024	1.735994	9.492569	-0.000570	0.014707	-0.477217	0.084157	-0.636532	-0.705320	-0.785975	-0.064305	-0.049544	-0.612907
4837	-0.361471	1.425471	8.832208	-0.142208	-0.095560	-0.433783	0.090664	-0.630684	-0.706912	-0.791540	-0.062841	-0.046717	-0.606080
4838	-0.003249	1.538761	9.041898	-0.266068	-0.137902	-0.366197	0.092457	-0.621936	-0.710473	-0.796339	-0.059998	-0.041702	-0.600421
4839	0.049532	1.811736	9.570872	-0.142838	-0.110116	-0.317587	0.096497	-0.617578	-0.714370	-0.800398	-0.058824	-0.038486	-0.595334
4840	0.002299	2.291283	9.759433	0.102267	-0.062890	-0.294374	0.097661	-0.614574	-0.715651	-0.803726	-0.061022	-0.038979	-0.590577
4841	-0.198473	2.253211	9.381028	0.334909	-0.041720	-0.280205	0.100531	-0.615960	-0.711958	-0.806629	-0.066756	-0.042515	-0.585735
4842	-0.310517	2.456001	9.345876	0.412716	-0.048680	-0.272538	0.104103	-0.627474	-0.705272	-0.809203	-0.073789	-0.046862	-0.580990
4843	-0.231093	2.753938	9.454354	0.232876	-0.062767	-0.278270	0.108175	-0.634887	-0.699071	-0.812128	-0.078131	-0.048920	-0.576151
4844	-0.194426	2.475054	9.580603	0.019971	-0.076814	-0.296686	0.112370	-0.641206	-0.692343	-0.815535	-0.079090	-0.048298	-0.571240
4845	-0.359009	2.383663	10.734488	-0.039212	-0.041166	-0.289933	0.114461	-0.640944	-0.692760	-0.818934	-0.078748	-0.047630	-0.566461
4846	-0.056147	2.862612	10.833508	0.029040	0.012201	-0.329772	0.120702	-0.633863	-0.694723	-0.822580	-0.078811	-0.048605	-0.561060
4847	0.395173	2.522227	9.994208	0.114330	0.046478	-0.362697	0.128015	-0.633629	-0.693408	-0.826395	-0.079960	-0.051228	-0.555025
4848	0.345834	1.697964	10.086090	0.093680	0.077065	-0.345269	0.135983	-0.635727	-0.688506	-0.829968	-0.080338	-0.054020	-0.549346
4849	0.844271	1.204599	8.888958	0.084565	0.070027	-0.280379	0.145126	-0.637284	-0.684262	-0.832817	-0.080814	-0.056520	-0.544694
4850	0.540278	0.566980	8.807349	0.261204	0.025334	-0.180600	0.149454	-0.641686	-0.681267	-0.834305	-0.084722	-0.060005	-0.541440
4851	-0.343512	0.542045	9.410670	0.276670	-0.031656	-0.072944	0.151284	-0.645393	-0.675254	-0.834651	-0.089672	-0.062515	-0.539822
4852	-0.667120	1.166808	10.766414	0.016796	0.016907	-0.003973	0.151035	-0.649224	-0.672573	-0.834611	-0.089802	-0.062917	-0.539816
4853	-0.603860	2.241808	10.910400	-0.069773	0.083377	-0.030601	0.152584	-0.646497	-0.671406	-0.834968	-0.087712	-0.063546	-0.539534
4854	-0.190953	2.287265	9.525544	0.035653	0.074253	-0.158600	0.154940	-0.647878	-0.670162	-0.836493	-0.087341	-0.065378	-0.537007
4855	0.107104	1.458957	8.393579	0.010975	0.017710	-0.231475	0.159901	-0.647906	-0.668426	-0.838937	-0.087044	-0.066124	-0.533138
4856	0.112623	0.885980	8.218722	-0.101832	-0.059260	-0.237096	0.163663	-0.641632	-0.670361	-0.841645	-0.085685	-0.064391	-0.529287
4857	-0.124410	0.821314	8.489178	-0.218453	-0.124122	-0.196714	0.163378	-0.635336	-0.674044	-0.844258	-0.083036	-0.060223	-0.526030
4858	-0.297772	1.554768	8.806709	-0.236619	-0.175000	-0.156302	0.163348	-0.626303	-0.680161	-0.846388	-0.080721	-0.054977	-0.523535
4859	-0.027068	2.255990	9.153685	-0.105135	-0.208364	-0.162460	0.160981	-0.621363	-0.684215	-0.848485	-0.080918	-0.050514	-0.520551
4860	0.340943	2.383965	9.471601	-0.025398	-0.201451	-0.191905	0.157825	-0.617789	-0.684520	-0.850595	-0.082417	-0.047084	-0.517184
4861	0.435451	2.072587	10.130478	0.135704	-0.161276	-0.210959	0.155613	-0.618050	-0.687075	-0.852696	-0.086207	-0.045980	-0.513190
4862	0.470995	2.291114	10.899291	0.274440	-0.101010	-0.224692	0.156018	-0.622705	-0.683119	-0.854460	-0.091741	-0.047409	-0.509150
4863	0.301986	2.292480	10.915184	0.322099	0.003224	-0.246827	0.159179	-0.630113	-0.677938	-0.856357	-0.097006	-0.051073	-0.504614
4864	0.142834	2.663718	10.791054	0.184640	0.073361	-0.293269	0.163380	-0.637800	-0.670577	-0.858795	-0.099156	-0.054697	-0.499647
4865	-0.027632	2.817289	10.241564	0.077638	0.141849	-0.337765	0.172266	-0.638670	-0.668650	-0.861841	-0.098748	-0.058465	-0.494025
4866	0.015115	2.742391	9.452098	0.072734	0.135198	-0.420665	0.183353	-0.635858	-0.666721	-0.865632	-0.098203	-0.062272	-0.486991
4867	-0.015385	2.557188	8.582691	0.047968	0.079522	-0.477452	0.193783	-0.633728	-0.662589	-0.870049	-0.097739	-0.064945	-0.478795
4868	-0.398157	1.695345	8.905318	0.021072	0.033236	-0.492863	0.203951	-0.629269	-0.662181	-0.874589	-0.097170	-0.066619	-0.470334
4869	-0.506301	1.400733	9.811258	0.072747	0.005063	-0.479419	0.215049	-0.627003	-0.662584	-0.878917	-0.097778	-0.068218	-0.461835
4870	-0.442081	1.899477	11.056468	0.144202	0.021414	-0.478784	0.224835	-0.626237	-0.659103	-0.882947	-0.099484	-0.070789	-0.453317
4871	-0.674676	2.162407	9.932013	0.017745	0.055140	-0.567552	0.235774	-0.621099	-0.655855	-0.887935	-0.098473	-0.072949	-0.443344
4872	-1.007852	1.548822	8.197558	-0.332727	-0.000407	-0.597610	0.244226	-0.610882	-0.660019	-0.893758	-0.091711	-0.071094	-0.433279
4873	-0.903851	1.244140	7.924005	-0.449302	-0.089740	-0.560980	0.253287	-0.590954	-0.667459	-0.899494	-0.083580	-0.066541	-0.423671
4874	-0.621817	1.167509	8.708992	-0.277925	-0.179200	-0.523119	0.261089	-0.571690	-0.675649	-0.904529	-0.079421	-0.061759	-0.414374
4875	-0.508834	1.724330	10.194767	-0.147676	-0.204988	-0.484326	0.263785	-0.559934	-0.680618	-0.908994	-0.077744	-0.057511	-0.405436
4876	-0.467003	2.149378	10.876986	-0.101187	-0.160528	-0.479361	0.266638	-0.553105	-0.685120	-0.913141	-0.076674	-0.054441	-0.396648
4877	-0.397089	1.806377	10.569640	-0.280109	-0.135171	-0.470965	0.267758	-0.540521	-0.689411	-0.917412	-0.072014	-0.050383	-0.388112
4878	-0.295433	1.852501	10.182384	-0.414316	-0.122064	-0.456928	0.271091	-0.524662	-0.696418	-0.921579	-0.064918	-0.045506	-0.380009
4879	0.092623	1.775378	9.546118	-0.357839	-0.115014	-0.461896	0.273619	-0.506064	-0.702093	-0.925605	-0.058699	-0.041162	-0.371640
4880	0.028367	1.223495	9.799870	-0.237183	-0.123796	-0.445287	0.276172	-0.492118	-0.707167	-0.929225	-0.054883	-0.037549	-0.363482
4881	-0.262537	1.011769	11.390839	-0.318117	-0.055970	-0.380415	0.280292	-0.477907	-0.712262	-0.932345	-0.049008	-0.034495	-0.356568
4882	-0.424176	1.371163	11.319464	-0.742274	0.110067	-0.315813	0.285023	-0.454804	-0.719607	-0.935114	-0.034183	-0.031478	-0.351287
4883	-0.592706	1.164557	9.391206	-0.779721	0.169048	-0.275288	0.290899	-0.425138	-0.728457	-0.937347	-0.018168	-0.029239	-0.346692
4884	-0.291649	0.396049	8.947204	-0.253960	0.119175	-0.206668	0.298391	-0.407526	-0.731242	-0.938775	-0.012482	-0.029704	-0.343022
4885	-0.207187	0.049285	9.019390	0.108853	0.098031	-0.117844	0.302311	-0.406589	-0.732326	-0.939497	-0.013709	-0.032203	-0.340765
4886	-0.361790	0.045170	8.852455	0.253425	0.092701	-0.032168	0.304653	-0.406603	-0.729257	-0.939566	-0.017840	-0.035598	-0.340044
4887	-1.029547	-0.171786	9.386754	0.446102	0.062756	0.076730	0.306480	-0.418428	-0.723325	-0.938810	-0.025735	-0.039671	-0.341173
4888	-1.438682	0.659437	10.401958	0.529790	0.083492	0.151704	0.308137	-0.436908	-0.718618	-0.937371	-0.035253	-0.044691	-0.343651
4889	-0.925448	1.534403	9.984632	0.309778	0.097355	0.151947	0.305769	-0.462345	-0.710169	-0.936008	-0.040414	-0.048463	-0.346275
4890	-0.309920	1.531988	9.191058	0.184817	0.048449	0.092534	0.305684	-0.472333	-0.707034	-0.935139	-0.043648	-0.050495	-0.347937
4891	-0.156264	1.069237	9.261313	0.066628	-0.026864	0.084208	0.306850	-0.470561	-0.707034	-0.934530	-0.045091	-0.050291	-0.349415
4892	-0.256885	1.167434	9.657429	0.118243	-0.074243	0.121464	0.303074	-0.474098	-0.705460	-0.933634	-0.047964	-0.049538	-0.351528
4893	-0.544803	0.755403	9.458117	0.087583	-0.067253	0.179429	0.298793	-0.479821	-0.705323	-0.932359	-0.050172	-0.048622	-0.354720
4894	-0.420972	1.191858	9.361134	0.083742	-0.053435	0.246474	0.294379	-0.485817	-0.703893	-0.930549	-0.052373	-0.047891	-0.359224
4895	-0.170591	1.099837	9.007054	0.326822	-0.055285	0.318646	0.288926	-0.493723	-0.701562	-0.927943	-0.059087	-0.048761	-0.364764
4896	-0.130730	0.924818	9.288271	0.398055	-0.109703	0.370022	0.282998	-0.510383	-0.698662	-0.924816	-0.067656	-0.049108	-0.371115
4897	-0.228538	1.073956	9.833943	0.197460	-0.155371	0.380779	0.273269	-0.524559	-0.696458	-0.921851	-0.072745	-0.047051	-0.377736
4898	-0.739807	1.131359	10.785859	0.125872	-0.148394	0.359279	0.262988	-0.533397	-0.694968	-0.919051	-0.076547	-0.044663	-0.384046
4899	-0.191036	2.242337	10.563193	-0.050835	-0.095908	0.287755	0.253090	-0.538404	-0.696937	-0.917002	-0.076507	-0.041948	-0.389223
4900	0.223781	1.568569	8.357784	0.012510	-0.112785	0.182201	0.246568	-0.539873	-0.698146	-0.915637	-0.077792	-0.039620	-0.392413
4901	0.164246	0.680751	8.088551	0.023219	-0.208894	0.162388	0.239120	-0.540791	-0.697139	-0.914494	-0.079884	-0.035582	-0.395037
4902	-0.470314	0.706527	9.394430	0.001262	-0.216152	0.231100	0.229866	-0.543475	-0.700388	-0.912794	-0.081805	-0.031190	-0.398927
4903	0.148045	1.706306	10.736746	0.011784	-0.167705	0.261301	0.222037	-0.544800	-0.701835	-0.910794	-0.083381	-0.027659	-0.403407
4904	0.610844	1.618530	9.953120	0.040653	-0.077530	0.256411	0.212402	-0.551041	-0.702269	-0.908678	-0.084916	-0.026068	-0.407940
4905	0.347228	1.230183	9.696196	0.117639	-0.069493	0.255244	0.205624	-0.555383	-0.700658	-0.906433	-0.087613	-0.025178	-0.412395
4906	0.236985	1.333281	10.097256	0.126573	-0.043296	0.255450	0.201071	-0.559873	-0.699341	-0.904106	-0.090421	-0.024910	-0.416888
4907	0.203783	2.082475	10.413759	0.218106	-0.008217	0.201767	0.196135	-0.567510	-0.695850	-0.902036	-0.094387	-0.026067	-0.420408
4908	0.244776	2.433650	9.744558	0.159610	0.020111	0.108114	0.194324	-0.573796	-0.690842	-0.900800	-0.097182	-0.027490	-0.422325
4909	0.158701	1.909399	8.753979	0.092203	-0.021384	-0.010664	0.194344	-0.578996	-0.688049	-0.900738	-0.098899	-0.027770	-0.422041
4910	0.080602	1.783464	9.056004	-0.029420	-0.080861	-0.050546	0.191986	-0.578025	-0.688004	-0.901254	-0.099052	-0.026088	-0.421009
4911	0.302882	2.133476	9.255168	-0.068600	-0.096619	-0.100233	0.191043	-0.573506	-0.687299	-0.902296	-0.098464	-0.023844	-0.419044
4912	0.436445	2.229591	9.567532	0.004892	-0.093999	-0.134962	0.189597	-0.571035	-0.689063	-0.903445	-0.099305	-0.022377	-0.416442
4913	0.668053	2.190428	9.935170	0.092713	-0.061674	-0.166013	0.189987	-0.571038	-0.688293	-0.904677	-0.101334	-0.022237	-0.413275
4914	0.768809	2.076318	10.627501	0.124956	-0.016308	-0.179781	0.191559	-0.573510	-0.685238	-0.905893	-0.103678	-0.023263	-0.409961
4915	0.626365	2.407750	10.899291	0.028559	0.062471	-0.213579	0.194824	-0.574350	-0.683227	-0.907558	-0.103512	-0.024931	-0.406204
4916	0.714603	2.622884	9.906096	-0.110594	0.071512	-0.276203	0.200434	-0.572054	-0.684193	-0.909960	-0.100812	-0.025826	-0.401426
4917	0.354328	1.558572	9.353854	-0.180357	0.063857	-0.275073	0.207456	-0.565251	-0.684749	-0.912489	-0.096817	-0.025946	-0.396633
4918	-0.004392	1.677197	10.266706	-0.189563	0.090793	-0.234397	0.213559	-0.556801	-0.687344	-0.914637	-0.092541	-0.026474	-0.392649
4919	0.354929	2.300910	9.874256	-0.216269	0.174730	-0.225448	0.220942	-0.544255	-0.688495	-0.916702	-0.087036	-0.028248	-0.388953
4920	0.213623	1.479128	8.969649	-0.173404	0.152165	-0.193601	0.229787	-0.535957	-0.689710	-0.918398	-0.082589	-0.029946	-0.385781
4921	-0.159480	1.295285	9.244715	-0.244484	0.055834	-0.143291	0.233541	-0.529410	-0.689961	-0.919870	-0.077508	-0.029182	-0.383381
4922	-0.156108	1.757865	9.519157	-0.520310	-0.024867	-0.117309	0.235568	-0.515191	-0.694894	-0.921522	-0.068080	-0.024837	-0.381503
4923	0.505035	1.703620	9.195613	-0.473028	-0.070538	-0.091778	0.234843	-0.497946	-0.702342	-0.922864	-0.059807	-0.019911	-0.379932
4924	-0.121557	1.211708	8.750779	-0.065236	-0.101748	-0.045645	0.234935	-0.490011	-0.704335	-0.923316	-0.059383	-0.017511	-0.379017
4925	0.193145	0.979059	8.976093	-0.119446	-0.075921	0.070221	0.232562	-0.485072	-0.706578	-0.922953	-0.057732	-0.014985	-0.380263
4926	0.444766	1.368447	9.543141	0.134337	-0.042961	0.137388	0.229431	-0.487382	-0.704485	-0.921746	-0.060606	-0.014975	-0.382737
4927	0.397694	1.537321	9.593552	0.394579	-0.014974	0.172918	0.226078	-0.497900	-0.700142	-0.919918	-0.068031	-0.017366	-0.385775
4928	0.541538	1.728767	9.647381	0.268342	0.019870	0.200316	0.222473	-0.511017	-0.694269	-0.917956	-0.072908	-0.019452	-0.389438
4929	0.471747	1.743073	10.215293	0.203881	0.047748	0.201721	0.219240	-0.519346	-0.690681	-0.916056	-0.076376	-0.021469	-0.393126
4930	0.387411	1.420011	10.529524	0.114427	0.096688	0.201199	0.218093	-0.526045	-0.688144	-0.914221	-0.077824	-0.023756	-0.396963
4931	0.203802	1.393776	10.920118	0.030252	0.157832	0.223758	0.220311	-0.528796	-0.682515	-0.912313	-0.077230	-0.026374	-0.401280
4932	0.562736	1.634300	10.268531	-0.087737	0.194568	0.228274	0.221093	-0.529348	-0.680981	-0.910482	-0.074214	-0.028788	-0.405816
4933	0.350874	1.075242	9.372359	-0.134261	0.193019	0.249046	0.223435	-0.527994	-0.679968	-0.908532	-0.070344	-0.030662	-0.410708
4934	-0.128247	0.934419	9.288360	-0.116610	0.166823	0.296780	0.223938	-0.525398	-0.678399	-0.906125	-0.067064	-0.032238	-0.416415
4935	-0.350205	1.629390	9.480905	-0.159723	0.142258	0.324779	0.223157	-0.526489	-0.677622	-0.903521	-0.063173	-0.032884	-0.422583
4936	-0.451408	2.332580	9.523506	-0.164803	0.138910	0.263221	0.222359	-0.523611	-0.678487	-0.901377	-0.059222	-0.033590	-0.427650
4937	-0.076005	2.160667	9.316425	-0.082202	0.123267	0.200179	0.222073	-0.519779	-0.677669	-0.899671	-0.056856	-0.034741	-0.431454
4938	0.076123	1.818493	9.489013	-0.023946	0.104038	0.166049	0.222339	-0.520328	-0.677937	-0.898155	-0.055671	-0.036141	-0.434639
4939	0.170726	1.543407	9.432165	-0.175042	0.111040	0.142861	0.221677	-0.521010	-0.674443	-0.897018	-0.051738	-0.036319	-0.437451
4940	-0.048879	1.220698	9.516864	-0.184025	0.104086	0.144531	0.222829	-0.515954	-0.675574	-0.895800	-0.047657	-0.036352	-0.440396
4941	-0.374997	1.516312	10.191154	-0.069550	0.107574	0.140234	0.224111	-0.511858	-0.675036	-0.894548	-0.045648	-0.037403	-0.443059
4942	-0.411294	1.841428	10.240864	0.001301	0.104175	0.102924	0.224116	-0.512952	-0.674788	-0.893501	-0.044852	-0.039110	-0.445102
4943	-0.444169	1.650130	9.731882	0.000561	0.046637	0.064802	0.224901	-0.514462	-0.672487	-0.892885	-0.044610	-0.039784	-0.446300
4944	-0.442233	0.926829	9.151598	-0.124608	-0.010950	0.038873	0.225673	-0.511867	-0.673249	-0.892562	-0.042538	-0.038371	-0.447271
4945	-0.404514	0.824633	8.818527	-0.212390	-0.058985	0.050416	0.223346	-0.508544	-0.676402	-0.892328	-0.039405	-0.035276	-0.448279
4946	-0.380095	0.860717	8.883617	-0.090940	-0.070458	0.097079	0.220445	-0.503465	-0.677731	-0.891430	-0.038504	-0.033059	-0.450308
4947	-0.325762	1.022178	9.127724	0.011876	-0.077523	0.106625	0.214958	-0.504530	-0.676883	-0.890509	-0.039571	-0.031612	-0.452138
4948	-0.139661	1.036152	9.453110	0.086106	-0.063632	0.108919	0.211043	-0.507110	-0.674651	-0.889371	-0.041773	-0.031103	-0.454210
4949	-0.015216	1.198196	10.066706	0.114701	-0.035795	0.109210	0.206104	-0.511872	-0.675270	-0.888300	-0.044303	-0.031323	-0.456047
4950	-0.087787	1.516306	10.092617	0.104215	-0.031289	0.056366	0.203497	-0.514870	-0.672415	-0.887524	-0.046496	-0.031608	-0.457319
4951	-0.336464	1.499447	10.279544	0.059768	-0.004089	-0.000232	0.203343	-0.516947	-0.670507	-0.887470	-0.047709	-0.032003	-0.457270
4952	-0.394646	1.455329	10.647223	0.113605	0.039687	-0.031403	0.203869	-0.518866	-0.668465	-0.887185	-0.049344	-0.033744	-0.457526
4953	-0.689930	1.339125	11.217982	0.166658	0.130779	-0.079098	0.206374	-0.524216	-0.665969	-0.887645	-0.051152	-0.037614	-0.456129
4954	-0.579216	1.989954	10.407435	0.082093	0.207993	-0.126019	0.211850	-0.525343	-0.660115	-0.888441	-0.050641	-0.042117	-0.454240
4955	0.123578	1.042203	8.999047	0.095979	0.185535	-0.202154	0.219812	-0.524430	-0.658415	-0.890007	-0.050606	-0.046442	-0.450743
4956	0.423225	0.404501	8.856957	0.078823	0.108458	-0.190439	0.224259	-0.527466	-0.654374	-0.891342	-0.050865	-0.049218	-0.447773
4957	0.508653	0.848426	9.531805	0.024971	0.071494	-0.180341	0.228830	-0.527491	-0.653150	-0.892854	-0.050598	-0.050786	-0.444603
4958	-0.058658	1.190750	9.922737	-0.003718	0.081172	-0.173234	0.233125	-0.526148	-0.650357	-0.894190	-0.049652	-0.052311	-0.441839
4959	-0.892234	1.434759	10.516702	-0.028737	0.090949	-0.192479	0.236664	-0.526713	-0.652226	-0.895817	-0.048230	-0.053761	-0.438514
4960	-1.092958	1.734051	10.353653	-0.103538	0.101679	-0.261591	0.241721	-0.521544	-0.649148	-0.897983	-0.045219	-0.054857	-0.434249
4961	-0.863695	1.411680	9.333836	-0.217763	0.091405	-0.304869	0.248077	-0.512138	-0.650444	-0.900702	-0.040272	-0.054801	-0.429081
4962	-0.243186	1.089667	8.642283	-0.271599	0.039654	-0.269558	0.250383	-0.502436	-0.652969	-0.902988	-0.034751	-0.053334	-0.424925
4963	0.008757	0.536313	8.434286	-0.193254	-0.024382	-0.199791	0.253470	-0.492191	-0.655242	-0.904834	-0.031351	-0.051279	-0.421501
4964	-0.452142	0.888718	9.247372	0.012017	-0.108531	-0.130557	0.254095	-0.486859	-0.655716	-0.905953	-0.032370	-0.049424	-0.419236
4965	-0.861068	1.425228	9.838633	-0.049072	-0.157624	-0.103644	0.250041	-0.486016	-0.656681	-0.907004	-0.032803	-0.046120	-0.417302
4966	-0.726254	1.710016	9.720585	-0.113552	-0.154206	-0.084696	0.245335	-0.484484	-0.658923	-0.907743	-0.031964	-0.042363	-0.416157
4967	-0.443307	1.446800	9.306581	0.138735	-0.136678	-0.063538	0.242327	-0.484468	-0.658490	-0.908289	-0.035706	-0.040994	-0.414795
4968	-0.314168	0.935800	9.265948	0.194881	-0.103567	-0.006756	0.238561	-0.489921	-0.656547	-0.908208	-0.040122	-0.040660	-0.414603
4969	-0.573763	1.085984	9.740933	0.224068	-0.063512	0.067718	0.232570	-0.493993	-0.655980	-0.907505	-0.044908	-0.041230	-0.415594
4970	-0.976013	1.208503	10.243266	0.302444	-0.035657	0.142543	0.228419	-0.502455	-0.651088	-0.905965	-0.050830	-0.042898	-0.418095
4971	-1.145829	1.094665	10.334743	0.069616	0.007937	0.195662	0.225178	-0.510102	-0.646071	-0.904242	-0.052288	-0.043384	-0.421580
4972	-1.587712	0.743376	10.731038	-0.215237	0.045371	0.266030	0.220466	-0.508297	-0.647276	-0.901898	-0.048247	-0.042061	-0.427180
4973	-0.937485	1.854141	10.697344	0.024464	0.063533	0.297835	0.218110	-0.507327	-0.647748	-0.899261	-0.048450	-0.043138	-0.432575
4974	0.017765	1.756872	9.637804	0.031947	0.084568	0.260673	0.213038	-0.512224	-0.646944	-0.896814	-0.048540	-0.044611	-0.437468
4975	0.197698	1.286093	8.722445	-0.026996	0.009509	0.236931	0.210298	-0.513304	-0.646655	-0.894747	-0.048281	-0.044301	-0.441739
4976	0.276285	0.803689	8.466293	-0.080751	-0.072704	0.232600	0.203771	-0.515322	-0.645672	-0.892678	-0.047702	-0.041998	-0.446192
4977	0.175952	0.916364	9.665227	-0.210028	-0.118583	0.282627	0.196183	-0.512543	-0.648117	-0.890430	-0.045345	-0.037680	-0.451285
4978	-0.195125	1.634907	11.680923	-0.182371	-0.043631	0.270977	0.188849	-0.508398	-0.650681	-0.888011	-0.042715	-0.034945	-0.456498
4979	-0.158149	2.742003	12.029775	-0.372384	0.119148	0.191084	0.183846	-0.499614	-0.654657	-0.886465	-0.035302	-0.033452	-0.460233
4980	-0.204991	1.676371	9.484998	-0.230273	0.174203	0.107579	0.187453	-0.488140	-0.658219	-0.885482	-0.029720	-0.034267	-0.462455
4981	-0.221950	0.359441	8.205943	-0.110354	0.118523	0.113303	0.189141	-0.486097	-0.658224	-0.884409	-0.026913	-0.035233	-0.464603
4982	-0.333436	-0.034274	8.154316	-0.096438	-0.003167	0.164907	0.187025	-0.482392	-0.657122	-0.882878	-0.025384	-0.034116	-0.467672
4983	-0.689502	0.789340	9.176183	-0.032342	-0.066344	0.194476	0.184792	-0.480328	-0.657456	-0.881112	-0.025699	-0.032501	-0.471089
4984	-0.938121	1.111377	10.037555	-0.012725	-0.077805	0.184125	0.179953	-0.479481	-0.658021	-0.879384	-0.026359	-0.030839	-0.474382
4985	-1.067461	1.265582	9.800127	0.091268	-0.082850	0.145288	0.176037	-0.480965	-0.656943	-0.878000	-0.028966	-0.030180	-0.476830
4986	-1.037530	1.413128	9.364190	0.118292	-0.076577	0.119984	0.169780	-0.485174	-0.654692	-0.876794	-0.031879	-0.029817	-0.478880
4987	-0.872179	1.586321	9.009087	0.101591	-0.129766	0.049170	0.166389	-0.486523	-0.654783	-0.876328	-0.035071	-0.028552	-0.479588
4988	-0.386828	1.563258	9.783258	0.215445	-0.159604	-0.030462	0.163664	-0.490887	-0.653105	-0.876536	-0.040394	-0.027765	-0.478834
4989	0.015070	1.337662	10.964358	0.306889	-0.124795	-0.094188	0.158330	-0.498249	-0.648183	-0.877234	-0.047076	-0.028668	-0.476888
4990	0.006697	1.511455	11.149069	0.219638	-0.026695	-0.164928	0.159663	-0.504140	-0.645934	-0.878586	-0.051123	-0.030372	-0.473868
4991	-0.317210	1.483173	10.512298	0.145879	0.054178	-0.234680	0.162276	-0.505660	-0.643273	-0.880609	-0.053192	-0.033028	-0.469689
4992	-0.015468	1.169562	9.395829	0.142807	0.080756	-0.309635	0.167764	-0.507059	-0.640524	-0.883277	-0.054777	-0.036044	-0.464243
4993	0.217986	0.723023	9.465583	0.125916	0.071999	-0.340794	0.174427	-0.507096	-0.639590	-0.886222	-0.056231	-0.038913	-0.458185
4994	0.455611	1.523326	9.883674	0.197793	0.070268	-0.414212	0.184222	-0.507424	-0.636896	-0.889690	-0.058800	-0.042358	-0.450778
4995	0.642639	2.028073	9.472116	0.291442	0.042612	-0.539581	0.192981	-0.510757	-0.632147	-0.894098	-0.063333	-0.046391	-0.440936
4996	0.132990	1.655602	9.847124	0.116616	0.000980	-0.683686	0.199640	-0.511068	-0.629405	-0.899874	-0.064799	-0.048222	-0.428605
4997	-0.244700	1.505482	10.127422	-0.384059	0.039585	-0.763780	0.212118	-0.497728	-0.631401	-0.906740	-0.056993	-0.046626	-0.415212
4998	-0.583851	1.353928	10.037287	-0.256845	0.071297	-0.788219	0.223260	-0.478497	-0.634612	-0.913371	-0.051029	-0.046599	-0.401221
4999	-0.990878	1.164497	9.971332	-0.108510	0.085363	-0.741181	0.237838	-0.466262	-0.637038	-0.919239	-0.047820	-0.048060	-0.387819
5000	-1.011496	1.001692	9.373654	-0.092819	0.015303	-0.654980	0.247704	-0.453729	-0.638356	-0.924304	-0.045388	-0.048163	-0.375876
5001	-1.009394	0.623770	9.270762	0.140958	-0.047895	-0.531098	0.253150	-0.445960	-0.638491	-0.928154	-0.047940	-0.048859	-0.365847
5002	-0.960860	0.646132	9.628672	0.408440	-0.116577	-0.354063	0.256314	-0.452272	-0.635885	-0.930401	-0.056050	-0.049940	-0.358773
5003	-1.173873	1.233551	10.065024	0.196427	-0.118845	-0.174802	0.256064	-0.455829	-0.633330	-0.931538	-0.060432	-0.049395	-0.355170
5004	-1.286980	1.637233	9.657297	0.042044	-0.082334	-0.042613	0.255422	-0.458836	-0.631799	-0.931859	-0.061781	-0.048130	-0.354266
5005	-1.211755	1.370317	9.076822	0.174189	-0.113847	0.023378	0.253211	-0.461834	-0.629856	-0.931580	-0.065885	-0.047319	-0.354370
5006	-0.620817	0.946850	8.951504	0.001279	-0.147378	0.064031	0.250213	-0.461954	-0.632139	-0.931255	-0.067037	-0.044416	-0.355383
5007	-0.317336	0.832235	9.209513	-0.119656	-0.215810	0.068069	0.243022	-0.459724	-0.635242	-0.931116	-0.066390	-0.039548	-0.356443
5008	-0.240241	0.805440	9.295053	-0.094525	-0.244652	0.039920	0.236229	-0.458592	-0.637973	-0.931127	-0.066427	-0.034185	-0.356961
5009	-0.338558	1.221471	9.817363	-0.080418	-0.287662	0.061118	0.226681	-0.454981	-0.642061	-0.930984	-0.066982	-0.028255	-0.357747
5010	0.538968	1.048955	9.120506	-0.091118	-0.186366	0.100776	0.220535	-0.452484	-0.645306	-0.930471	-0.066699	-0.023918	-0.359449
5011	0.022424	1.037297	10.283151	-0.051938	-0.106030	0.134083	0.216347	-0.450271	-0.647290	-0.929629	-0.066505	-0.021444	-0.361811
5012	0.287650	1.332414	9.943007	-0.037777	-0.036192	0.199633	0.212421	-0.449703	-0.646708	-0.928230	-0.066174	-0.020152	-0.365519
5013	0.529589	1.741335	9.794222	-0.046824	0.023150	0.245617	0.209550	-0.450508	-0.646673	-0.926482	-0.065208	-0.019943	-0.370111
5014	0.453584	1.895576	10.491163	0.179408	0.061528	0.268592	0.206829	-0.455419	-0.645388	-0.924199	-0.068208	-0.021981	-0.375129
5015	0.611680	2.385689	10.726137	0.247631	0.100039	0.226980	0.205168	-0.464441	-0.641572	-0.922093	-0.072171	-0.025388	-0.379330
5016	0.497590	1.980912	10.196177	0.298211	0.103919	0.135684	0.205846	-0.471288	-0.637512	-0.920544	-0.076974	-0.029292	-0.381858
5017	0.001011	1.767579	9.950482	0.098960	0.093703	0.077911	0.207576	-0.478275	-0.634892	-0.919737	-0.078189	-0.031651	-0.383364
5018	-0.478962	1.863150	9.306869	-0.108334	0.071292	0.027152	0.209266	-0.476780	-0.634902	-0.919634	-0.075691	-0.032011	-0.384082
5019	-0.986910	1.759462	8.709270	0.113785	0.013999	-0.023281	0.209544	-0.480339	-0.633648	-0.919630	-0.077717	-0.033224	-0.383584
5020	-1.050925	1.589008	8.645380	0.169253	-0.043665	-0.038080	0.210341	-0.483627	-0.632141	-0.919674	-0.081165	-0.033699	-0.382722
5021	-0.960191	1.435406	8.981677	0.285481	-0.117198	-0.050782	0.208397	-0.487311	-0.630597	-0.919665	-0.087293	-0.033911	-0.381374
5022	-0.610553	1.686979	9.560714	0.353358	-0.173398	-0.054964	0.206610	-0.497290	-0.626789	-0.919552	-0.095101	-0.033431	-0.379818
5023	-0.414983	2.011214	9.913615	0.147510	-0.196338	-0.056547	0.202976	-0.502880	-0.624979	-0.919830	-0.099258	-0.031174	-0.378271
5024	-0.330709	2.313762	9.969235	0.141325	-0.185848	-0.070618	0.197250	-0.507227	-0.624936	-0.920183	-0.103244	-0.028884	-0.376523
5025	-0.332129	2.451034	10.026099	0.199636	-0.159534	-0.097386	0.194654	-0.511866	-0.622615	-0.920593	-0.108051	-0.027806	-0.374245
5026	-0.301340	2.379817	9.623687	0.262565	-0.141823	-0.147105	0.193108	-0.516373	-0.621731	-0.921183	-0.113889	-0.027397	-0.371081
5027	-0.111409	1.943837	9.102760	0.191078	-0.160997	-0.161048	0.190516	-0.521558	-0.619545	-0.922029	-0.118486	-0.026388	-0.367595
5028	0.098947	1.648545	9.025455	0.207274	-0.216947	-0.197382	0.187646	-0.523185	-0.618483	-0.923077	-0.123821	-0.024298	-0.363326
5029	0.436753	1.940474	9.400790	0.150032	-0.245095	-0.219099	0.186108	-0.530018	-0.615812	-0.924414	-0.128197	-0.021563	-0.358552
5030	0.842548	2.276059	10.069225	0.185979	-0.261844	-0.275361	0.182732	-0.533557	-0.616572	-0.925986	-0.133414	-0.018681	-0.352705
5031	1.161239	1.910191	10.783218	0.026948	-0.233100	-0.340046	0.180760	-0.532179	-0.615365	-0.928393	-0.135331	-0.015569	-0.345730
5032	0.601579	1.623393	11.520116	-0.144936	-0.122086	-0.308200	0.182049	-0.525890	-0.620495	-0.930925	-0.133408	-0.013054	-0.339722
5033	0.680923	3.276234	11.125090	-0.223340	-0.010905	-0.328314	0.183578	-0.517962	-0.622250	-0.933753	-0.129097	-0.012302	-0.333599
5034	0.814743	2.138158	8.945605	-0.375035	0.001824	-0.361320	0.188770	-0.508548	-0.627407	-0.937075	-0.122008	-0.010686	-0.326941
5035	0.376595	1.300608	9.206507	-0.357651	-0.010561	-0.264355	0.191330	-0.495289	-0.633522	-0.939669	-0.115145	-0.008867	-0.322002
5036	0.660845	1.867316	9.643139	-0.225699	0.055520	-0.150343	0.192847	-0.484077	-0.637184	-0.941129	-0.110539	-0.008721	-0.319346
5037	0.558681	2.444647	9.422357	-0.068466	0.093956	-0.076649	0.195705	-0.480398	-0.637967	-0.941773	-0.108482	-0.010282	-0.318102
5038	0.084386	2.981686	9.233160	0.003052	0.115079	-0.048479	0.199232	-0.479596	-0.638917	-0.942045	-0.107817	-0.012492	-0.317445
5039	-0.092751	3.208139	8.905656	0.155191	0.105613	-0.048179	0.202616	-0.480438	-0.633416	-0.941999	-0.109979	-0.015668	-0.316696
5040	-0.142814	2.976169	8.422790	0.241166	0.069921	-0.064445	0.206688	-0.484565	-0.632483	-0.941840	-0.114079	-0.018572	-0.315560
5041	-0.248181	3.092969	8.598068	0.357391	0.036681	-0.058380	0.209205	-0.493199	-0.627822	-0.941366	-0.120542	-0.021789	-0.314366
5042	-0.293659	3.483234	8.694267	0.484486	0.055961	-0.062579	0.211075	-0.505253	-0.619693	-0.940520	-0.129299	-0.025957	-0.313098
5043	-0.273922	3.534314	8.932597	0.550764	0.048976	-0.085914	0.214531	-0.519503	-0.612903	-0.939552	-0.139356	-0.030729	-0.311253
5044	-0.072858	3.285271	9.012110	0.178607	0.040096	-0.103751	0.215885	-0.530731	-0.607991	-0.939666	-0.142418	-0.032802	-0.309304
5045	0.093840	2.939613	9.655551	-0.080053	0.003127	-0.116479	0.216401	-0.529502	-0.608116	-0.940609	-0.140887	-0.032888	-0.307122
5046	0.038781	2.668323	9.672132	-0.238546	-0.016195	-0.096595	0.218851	-0.522811	-0.609639	-0.941873	-0.136453	-0.031307	-0.305411
5047	-0.040173	2.426597	9.857481	-0.315729	-0.044315	-0.059399	0.219082	-0.514876	-0.613702	-0.943110	-0.130775	-0.028895	-0.304313
5048	0.009162	1.899327	9.798124	-0.304349	-0.035687	-0.003011	0.218254	-0.504745	-0.617727	-0.943927	-0.125267	-0.026294	-0.304332
5049	-0.010814	1.810200	9.701146	-0.155233	-0.004303	0.075722	0.217471	-0.500907	-0.624401	-0.943864	-0.122380	-0.025260	-0.305786
5050	0.203887	1.427751	10.233205	-0.017980	0.039047	0.189514	0.214579	-0.498156	-0.624072	-0.942723	-0.121917	-0.025340	-0.309464
5051	0.481871	2.468332	10.680144	0.115900	0.138412	0.285254	0.214086	-0.504036	-0.623088	-0.940600	-0.123324	-0.028127	-0.315073
5052	1.052559	2.623771	9.485041	-0.056687	0.190883	0.313151	0.215154	-0.509104	-0.621215	-0.938633	-0.121248	-0.030505	-0.321459
5053	0.869238	1.980177	9.330227	-0.068508	0.154154	0.344581	0.214105	-0.508825	-0.620679	-0.936476	-0.119137	-0.032219	-0.328301
5054	1.033508	1.971152	9.943915	0.028694	0.120649	0.389162	0.211249	-0.512915	-0.619513	-0.933742	-0.119151	-0.033657	-0.335850
5055	0.980407	2.654123	9.788810	-0.031132	0.159185	0.381975	0.209695	-0.516738	-0.617458	-0.931122	-0.117733	-0.035544	-0.343348
5056	0.377813	2.820615	9.216762	-0.080981	0.191037	0.351995	0.208648	-0.516733	-0.617184	-0.928726	-0.115182	-0.037635	-0.350406
5057	-0.018193	2.832107	8.818982	-0.012708	0.194868	0.304172	0.210618	-0.518522	-0.616972	-0.926458	-0.113833	-0.040500	-0.356481
5058	-0.147731	2.948786	8.893536	0.108360	0.205561	0.244354	0.210371	-0.523174	-0.613394	-0.924280	-0.114594	-0.044443	-0.361386
5059	-0.143538	2.850996	9.171142	0.105895	0.217875	0.191483	0.213398	-0.528527	-0.610647	-0.922441	-0.115212	-0.048850	-0.365297
5060	-0.621075	2.939455	9.310922	0.180407	0.211234	0.126999	0.216577	-0.533726	-0.605159	-0.920874	-0.117143	-0.053691	-0.367948
5061	-0.777026	2.749876	9.050547	0.192186	0.199162	0.097095	0.219601	-0.538396	-0.602405	-0.919477	-0.119396	-0.058638	-0.369957
5062	-0.944121	2.349101	8.907997	0.082893	0.123948	0.106572	0.222750	-0.543341	-0.597716	-0.918341	-0.120153	-0.061196	-0.372114
5063	-0.661547	2.675854	9.519719	0.002160	0.041445	0.112702	0.222888	-0.544984	-0.597087	-0.917444	-0.120076	-0.061824	-0.374242
5064	-0.628779	2.863639	9.665785	-0.001475	-0.009336	0.107230	0.219488	-0.545788	-0.595492	-0.916656	-0.120277	-0.061304	-0.376188
5065	-0.498940	3.122531	9.718107	-0.080956	-0.009334	0.074061	0.218848	-0.547152	-0.597177	-0.916302	-0.119018	-0.060485	-0.377581
5066	-0.312001	2.932888	9.524465	-0.104858	-0.000485	0.024482	0.216615	-0.544265	-0.598796	-0.916367	-0.117155	-0.059546	-0.378155
5067	-0.299919	2.550795	10.485971	-0.011711	0.057076	-0.003857	0.218155	-0.543880	-0.600396	-0.916354	-0.116566	-0.060648	-0.378193
5068	-0.112587	3.393827	11.378409	0.131783	0.177740	-0.062197	0.221300	-0.545813	-0.599558	-0.916294	-0.117586	-0.064966	-0.377303
5069	-0.284118	2.103897	9.096478	0.132184	0.223842	-0.081575	0.228615	-0.548044	-0.594776	-0.916293	-0.118272	-0.070376	-0.376120
5070	-0.200186	1.711170	8.293390	-0.071884	0.146912	-0.069330	0.234361	-0.548213	-0.593054	-0.916775	-0.115777	-0.072611	-0.375297
5071	-0.156660	1.705040	8.759157	-0.258253	0.055709	-0.050776	0.236429	-0.543709	-0.593687	-0.917663	-0.110570	-0.071894	-0.374833
5072	-0.263461	2.282544	9.369910	-0.258496	0.027526	-0.019021	0.240054	-0.535245	-0.597408	-0.918327	-0.105616	-0.070422	-0.374914
5073	-0.545848	2.627214	9.681510	-0.145000	0.020518	0.002196	0.239121	-0.529765	-0.601348	-0.918588	-0.102825	-0.069777	-0.375173
5074	-0.606064	2.981606	9.806261	0.018698	0.017907	0.008755	0.237154	-0.526743	-0.604392	-0.918461	-0.103072	-0.070147	-0.375347
5075	-0.619824	3.102538	9.206981	0.148434	0.022403	0.027382	0.237420	-0.528935	-0.602090	-0.917911	-0.105733	-0.071699	-0.375658
5076	-0.689677	2.794693	9.028614	0.178068	0.003287	0.001055	0.238229	-0.535645	-0.598290	-0.917519	-0.109004	-0.073014	-0.375428
5077	-0.832031	2.455858	9.542625	0.195874	-0.014266	-0.000679	0.238509	-0.540847	-0.595242	-0.917108	-0.112772	-0.074319	-0.375064
5078	-0.745115	2.778714	9.954124	0.212051	0.006665	-0.019840	0.238522	-0.544679	-0.592564	-0.916763	-0.116607	-0.075995	-0.374397
5079	-0.646790	2.701740	9.414083	0.147919	0.013845	-0.067016	0.239597	-0.550705	-0.591217	-0.916892	-0.119177	-0.077611	-0.372939
5080	-0.498993	2.440331	9.246388	0.033511	0.013865	-0.089974	0.239989	-0.551254	-0.590323	-0.917462	-0.119573	-0.078249	-0.371272
5081	-0.273913	2.176353	9.222187	-0.058725	0.003252	-0.076707	0.240762	-0.549754	-0.589545	-0.918166	-0.118394	-0.078130	-0.369932
5082	-0.308974	2.003223	9.143598	-0.227065	0.035519	-0.037306	0.243225	-0.545389	-0.590832	-0.918916	-0.113927	-0.077110	-0.369686
5083	-0.218013	1.883122	9.425005	-0.342737	0.041414	0.011160	0.245143	-0.535548	-0.594513	-0.919535	-0.107343	-0.075345	-0.370480
5084	-0.259399	2.161196	9.808258	-0.303476	0.079789	0.037200	0.245642	-0.527064	-0.601678	-0.919774	-0.101249	-0.074402	-0.371791
5085	-0.421423	2.450033	10.257561	-0.212268	0.122602	0.051335	0.246640	-0.518314	-0.602383	-0.919636	-0.096508	-0.074980	-0.373275
5086	-0.445297	3.181194	10.162905	-0.170912	0.169145	0.023811	0.250729	-0.516122	-0.605369	-0.919524	-0.092162	-0.076688	-0.374299
5087	-0.594770	2.573023	9.095004	0.033358	0.144203	-0.017143	0.254380	-0.514363	-0.605666	-0.919368	-0.091717	-0.079624	-0.374181
5088	-0.674684	2.207657	8.956916	0.190813	0.091828	-0.026807	0.258570	-0.517534	-0.602397	-0.919066	-0.094520	-0.082709	-0.373555
5089	-0.651058	2.106741	9.835110	0.355305	0.088170	-0.022144	0.259114	-0.525340	-0.595628	-0.918392	-0.100396	-0.087014	-0.372701
