# Supplementary material for: Identification of Haptic Based Guiding Using Hard Reins
Source: PLoS One. 2015 Jul 22;10(7):e0132020. doi: 10.1371/journal.pone.0132020 (PMC4511788; doi:10.1371/journal.pone.0132020)
Supplement: S1 File — (ZIP) [file pone.0132020.s001.zip › MotionData1/Subject2/T12/gc12.txt]

// Start Time: 0
// Sample rate: 25.0Hz
// Scenario: 4.9
// Firmware Version: 2.6.1
Counter	Acc_X	Acc_Y	Acc_Z	Gyr_X	Gyr_Y	Gyr_Z	Mag_X	Mag_Y	Mag_Z	Quat_w	Quat_x	Quat_y	Quat_z
4429	8.979294	0.836446	-4.045508	-0.538563	-0.017241	0.024566	-0.790340	0.281679	0.200922	-0.458983	-0.531892	0.587117	-0.402143
4430	8.974597	0.870304	-4.045879	-0.555856	-0.031734	0.042149	-0.789653	0.283057	0.202728	-0.461019	-0.526896	0.591773	-0.399558
4431	8.897559	0.885182	-4.062855	-0.557733	-0.033391	0.026201	-0.788685	0.283463	0.205212	-0.462553	-0.523101	0.596743	-0.395358
4432	8.897543	0.851262	-4.076973	-0.564023	-0.020699	0.020738	-0.788129	0.282762	0.207274	-0.464937	-0.518138	0.601063	-0.392543
4433	8.989280	0.913675	-4.051215	-0.530360	-0.015554	0.033510	-0.787860	0.284697	0.208535	-0.466327	-0.514316	0.605640	-0.388867
4434	8.919060	0.783424	-4.083493	-0.543011	-0.017437	0.047499	-0.787028	0.284551	0.210186	-0.468284	-0.509147	0.609972	-0.386541
4435	8.830077	0.810398	-4.110252	-0.546545	0.007961	0.029595	-0.786479	0.285795	0.210747	-0.470138	-0.504990	0.614333	-0.382818
4436	8.849131	0.808058	-4.078842	-0.548367	0.015299	0.016261	-0.785926	0.286348	0.211025	-0.472751	-0.499849	0.618011	-0.380420
4437	8.829975	0.798362	-4.102870	-0.533628	0.052240	0.008241	-0.786065	0.286628	0.210200	-0.475167	-0.495694	0.621559	-0.377051
4438	9.118246	0.904256	-3.882155	-0.560079	0.031449	0.032891	-0.785374	0.287460	0.209512	-0.477929	-0.490062	0.625267	-0.374786
4439	9.060931	0.845959	-3.987737	-0.553682	0.036883	0.025841	-0.785512	0.287463	0.208546	-0.480208	-0.485564	0.629195	-0.371136
4440	9.022022	0.797968	-3.972652	-0.546605	0.015395	0.006579	-0.785514	0.288021	0.207446	-0.482791	-0.480460	0.632625	-0.368588
4441	8.944760	0.798486	-3.967723	-0.575873	-0.004071	-0.018429	-0.785657	0.288851	0.208147	-0.485073	-0.476560	0.636593	-0.363790
4442	8.915951	0.817938	-3.977566	-0.561269	0.008487	-0.020108	-0.784828	0.289958	0.208014	-0.487867	-0.471657	0.639867	-0.360689
4443	8.988516	0.841583	-3.987591	-0.541291	0.023059	-0.046485	-0.784540	0.288026	0.205366	-0.490347	-0.468210	0.642967	-0.356275
4444	8.992929	0.841888	-3.934446	-0.557774	0.012485	-0.064307	-0.785641	0.286094	0.203419	-0.493438	-0.463835	0.645691	-0.352787
4445	9.060710	0.778273	-3.991813	-0.546945	-0.004727	-0.058758	-0.787026	0.285545	0.202733	-0.495679	-0.460646	0.648907	-0.347890
4446	9.006934	0.619194	-3.980302	-0.562530	-0.028936	-0.065016	-0.785220	0.285407	0.201336	-0.498243	-0.456482	0.651998	-0.343913
4447	9.034882	0.600443	-3.859325	-0.547211	-0.052542	-0.053194	-0.785773	0.284432	0.203403	-0.499798	-0.453497	0.655658	-0.338607
4448	8.972528	0.644149	-3.888722	-0.541884	-0.076054	-0.046801	-0.785215	0.283314	0.205875	-0.501395	-0.449581	0.659175	-0.334616
4449	8.905569	0.774963	-3.904589	-0.552743	-0.077991	-0.026565	-0.785490	0.282478	0.207527	-0.502459	-0.446307	0.663281	-0.329247
4450	8.809850	0.859745	-3.968226	-0.559865	-0.080191	0.020245	-0.785216	0.282605	0.210843	-0.503677	-0.441306	0.667483	-0.325617
4451	8.690331	1.012274	-4.042251	-0.570273	-0.013722	0.047137	-0.783691	0.282592	0.213733	-0.505238	-0.436402	0.671616	-0.321279
4452	8.503020	0.949692	-4.191100	-0.537013	0.050643	0.083362	-0.782588	0.284253	0.213465	-0.507552	-0.429889	0.674818	-0.319699
4453	8.817213	0.617698	-4.410098	-0.531178	0.110266	0.066288	-0.781762	0.286196	0.212097	-0.510272	-0.424284	0.677529	-0.317113
4454	8.927353	0.729199	-4.244778	-0.551075	0.144811	0.043756	-0.782593	0.286486	0.208790	-0.514180	-0.417513	0.679436	-0.315704
4455	9.062488	0.849542	-4.185899	-0.533988	0.112143	0.062774	-0.783983	0.287608	0.205495	-0.516927	-0.411872	0.682027	-0.313028
4456	9.042349	0.986073	-4.013436	-0.544094	0.112365	0.043198	-0.783857	0.291083	0.202075	-0.520285	-0.405339	0.684132	-0.311395
4457	8.829765	0.536764	-4.201427	-0.575204	0.124399	-0.079412	-0.783575	0.291098	0.197375	-0.524376	-0.401101	0.685607	-0.306744
4458	8.947949	0.686346	-4.121106	-0.551553	0.131423	-0.069408	-0.787166	0.287794	0.193084	-0.528707	-0.395873	0.686559	-0.303955
4459	8.987905	0.701500	-3.976363	-0.527634	0.156054	-0.016198	-0.786884	0.287391	0.189070	-0.532417	-0.391043	0.687827	-0.300852
4460	9.015792	0.755512	-3.812708	-0.562223	0.137998	0.005629	-0.788269	0.287265	0.186039	-0.536415	-0.384590	0.689282	-0.298731
4461	8.991233	0.673602	-3.797264	-0.529538	0.128744	0.014898	-0.789090	0.285060	0.182982	-0.539533	-0.379441	0.691007	-0.295699
4462	8.990674	0.606189	-3.757854	-0.555713	0.104603	0.106732	-0.788540	0.286587	0.181612	-0.542363	-0.371816	0.693459	-0.294466
4463	9.213436	0.725375	-3.795723	-0.562144	0.069077	0.156478	-0.788003	0.291021	0.181377	-0.544010	-0.364658	0.696991	-0.292031
4464	9.444086	0.569623	-3.738724	-0.551598	0.037051	0.108167	-0.786632	0.294898	0.181407	-0.545792	-0.357403	0.700062	-0.290323
4465	9.332333	0.607284	-3.625437	-0.533992	-0.028444	0.067174	-0.784967	0.295030	0.182224	-0.546343	-0.352314	0.703748	-0.286570
4466	9.206343	0.688467	-3.522282	-0.559675	-0.055206	0.049325	-0.784009	0.297510	0.186112	-0.547174	-0.346289	0.707364	-0.283410
4467	9.114120	0.582821	-3.506483	-0.541528	-0.047875	0.024689	-0.781789	0.297500	0.187477	-0.547710	-0.341782	0.710918	-0.278917
4468	9.076269	0.713330	-3.541714	-0.576260	-0.056315	-0.019887	-0.782621	0.296661	0.190377	-0.548975	-0.336525	0.714077	-0.274720
4469	9.140159	0.697461	-3.696253	-0.552618	-0.041758	-0.046220	-0.782625	0.296928	0.193558	-0.550029	-0.332835	0.717054	-0.269298
4470	9.109527	0.714024	-3.783377	-0.558250	-0.055857	-0.078047	-0.782618	0.295265	0.193541	-0.551448	-0.328572	0.719641	-0.264692
4471	9.001594	0.750526	-3.851291	-0.538309	-0.043911	-0.115056	-0.782752	0.294437	0.192566	-0.552699	-0.326013	0.722030	-0.258673
4472	8.992258	0.774567	-3.880540	-0.563689	-0.032019	-0.121615	-0.784123	0.290281	0.193363	-0.554683	-0.322164	0.724021	-0.253636
4473	8.927300	0.876614	-3.857430	-0.554454	-0.007797	-0.115465	-0.784116	0.288759	0.192518	-0.556514	-0.319224	0.726010	-0.247585
4474	8.925068	0.830431	-3.902818	-0.530810	0.003963	-0.132958	-0.787156	0.285723	0.190851	-0.558823	-0.315697	0.727291	-0.243106
4475	8.977815	0.803715	-3.871181	-0.534306	0.012761	-0.107392	-0.787566	0.285044	0.186702	-0.560737	-0.312742	0.728928	-0.237549
4476	8.939804	0.784079	-3.957891	-0.559471	0.045178	-0.092853	-0.789085	0.283247	0.186557	-0.563592	-0.308090	0.730067	-0.233337
4477	8.973172	0.852071	-3.871714	-0.568498	0.059657	-0.094805	-0.789770	0.282016	0.182127	-0.566288	-0.304324	0.731340	-0.227698
4478	9.035834	0.820233	-3.876275	-0.553866	0.055668	-0.059215	-0.789898	0.279943	0.180310	-0.569061	-0.299169	0.732459	-0.223990
4479	9.083591	0.868819	-3.787485	-0.559352	0.061225	-0.072571	-0.792527	0.278858	0.174929	-0.571566	-0.295152	0.733727	-0.218730
4480	8.867269	0.886446	-3.891285	-0.541129	0.059194	-0.059113	-0.793071	0.276928	0.172150	-0.574270	-0.290099	0.734671	-0.215209
4481	9.119691	0.783838	-3.815579	-0.563021	0.046732	-0.061912	-0.794325	0.278463	0.169826	-0.576478	-0.285924	0.736108	-0.209919
4482	9.040256	0.856889	-3.806623	-0.555570	0.060816	-0.030072	-0.794594	0.276946	0.167601	-0.579121	-0.280248	0.737180	-0.206507
4483	9.049719	0.743065	-3.836775	-0.560910	0.069761	-0.020469	-0.794036	0.276676	0.165107	-0.581421	-0.275366	0.738499	-0.201846
4484	9.030464	0.820706	-3.806206	-0.563622	0.070610	-0.013424	-0.794030	0.275853	0.162611	-0.584133	-0.269285	0.739497	-0.198539
4485	9.145578	0.813291	-3.716882	-0.552000	0.040791	-0.008664	-0.795561	0.277249	0.160426	-0.585848	-0.264424	0.741103	-0.193979
4486	9.126606	0.881007	-3.727276	-0.560931	0.056884	0.009716	-0.795562	0.277388	0.160427	-0.588198	-0.258062	0.742287	-0.190883
4487	9.058386	0.760771	-3.701683	-0.560910	0.051368	0.020335	-0.794868	0.278229	0.156837	-0.589944	-0.252601	0.743875	-0.186574
4488	8.990868	0.814478	-3.682863	-0.546319	0.059352	0.025756	-0.793757	0.278232	0.155170	-0.592141	-0.246139	0.744967	-0.183873
4489	9.140225	0.833139	-3.639781	-0.546436	0.047737	0.017011	-0.795574	0.280723	0.157421	-0.593709	-0.240889	0.746449	-0.179708
4490	9.125429	0.809250	-3.610501	-0.560992	0.045116	0.015080	-0.795572	0.280450	0.156313	-0.595750	-0.234442	0.747624	-0.176569
4491	9.139215	0.800027	-3.525853	-0.566469	0.044263	0.012365	-0.795426	0.279348	0.154227	-0.597319	-0.229014	0.749114	-0.172018
4492	9.172886	0.833840	-3.494866	-0.510173	0.055011	-0.009149	-0.794878	0.281009	0.154240	-0.599307	-0.223482	0.749799	-0.169376
4493	9.158476	0.925979	-3.459633	-0.562965	0.051845	-0.030086	-0.795705	0.279627	0.153818	-0.601061	-0.218689	0.750917	-0.164390
4494	9.187772	0.940065	-3.496071	-0.559359	0.046419	-0.029117	-0.797084	0.277974	0.151738	-0.603157	-0.212877	0.751702	-0.160715
4495	9.149325	0.993498	-3.491784	-0.553082	0.037425	-0.034297	-0.795968	0.276865	0.150889	-0.604607	-0.208303	0.752863	-0.155746
4496	9.028129	0.677177	-3.575072	-0.567170	0.092325	-0.023360	-0.797633	0.277153	0.148832	-0.607356	-0.202150	0.753054	-0.152194
4497	8.965625	0.878550	-3.509584	-0.538578	0.144936	0.021778	-0.798043	0.276052	0.146889	-0.610128	-0.196565	0.753019	-0.148557
4498	9.172503	0.960188	-3.385135	-0.580095	0.140652	0.120445	-0.797775	0.278834	0.143461	-0.613153	-0.187919	0.753126	-0.146738
4499	9.273911	1.032220	-3.357081	-0.540201	0.129623	0.125431	-0.797369	0.281892	0.140172	-0.615319	-0.180789	0.753583	-0.144258
4500	9.162429	1.106018	-3.261111	-0.539999	0.147315	0.159807	-0.796961	0.284394	0.137569	-0.618095	-0.171998	0.753509	-0.143525
4501	9.054935	0.921122	-3.181589	-0.556114	0.179765	0.163793	-0.794626	0.290629	0.136234	-0.620877	-0.163942	0.753416	-0.141421
4502	9.074544	1.029824	-3.168331	-0.551907	0.227593	0.252915	-0.793257	0.296186	0.130753	-0.624532	-0.153345	0.752535	-0.141903
4503	9.277373	0.635798	-3.371991	-0.544508	0.221958	0.276037	-0.790234	0.304371	0.125839	-0.627470	-0.143611	0.752093	-0.141467
4504	9.242909	0.704429	-3.251905	-0.539999	0.199953	0.315145	-0.787486	0.311298	0.124507	-0.630352	-0.132272	0.751513	-0.142789
4505	9.227171	0.424384	-3.224599	-0.573300	0.226855	0.344628	-0.785302	0.320590	0.120717	-0.633090	-0.121112	0.751102	-0.142742
4506	9.327306	0.468365	-3.046432	-0.578494	0.235237	0.417073	-0.779654	0.331255	0.118434	-0.636125	-0.107619	0.750195	-0.144816
4507	9.430351	0.237562	-2.754062	-0.585776	0.207784	0.466674	-0.774987	0.343716	0.118250	-0.638055	-0.094501	0.750089	-0.146022
4508	9.540540	-0.155125	-2.836807	-0.540656	0.173764	0.419616	-0.769481	0.354653	0.117768	-0.639861	-0.081595	0.749576	-0.148509
4509	9.898717	-0.258533	-2.396402	-0.554715	0.176685	0.306239	-0.763973	0.364752	0.118935	-0.641560	-0.071345	0.749268	-0.148014
4510	9.834841	-0.308117	-2.274958	-0.554411	0.152647	0.173670	-0.762192	0.369446	0.123116	-0.643650	-0.061993	0.748493	-0.147070
4511	9.731049	-0.244426	-2.241704	-0.537716	0.104594	0.098067	-0.759554	0.368734	0.127096	-0.644779	-0.055292	0.748638	-0.144023
4512	9.616099	-0.346216	-2.404710	-0.547965	0.076153	0.059169	-0.758452	0.369969	0.130141	-0.645970	-0.047955	0.748582	-0.141587
4513	9.636214	-0.490477	-2.267825	-0.551542	0.068680	0.089230	-0.757904	0.370923	0.134707	-0.646546	-0.041316	0.749123	-0.138154
4514	9.386186	-0.373325	-2.334033	-0.565916	0.102192	0.074668	-0.760396	0.369266	0.134571	-0.648026	-0.033440	0.748694	-0.135648
4515	9.328392	-0.089477	-2.213901	-0.563871	0.166427	0.044239	-0.759014	0.371635	0.129609	-0.650136	-0.027066	0.747866	-0.131481
4516	9.397822	-0.186898	-1.879485	-0.527647	0.201240	-0.038721	-0.758603	0.374711	0.120932	-0.653303	-0.021120	0.745879	-0.128116
4517	9.609783	-0.313944	-1.888015	-0.560174	0.217473	-0.021481	-0.759987	0.375998	0.109623	-0.656291	-0.015669	0.744225	-0.123152
4518	9.988363	-0.415942	-1.587787	-0.581283	0.164668	-0.244283	-0.763437	0.373974	0.095257	-0.659361	-0.012173	0.742683	-0.116262
4519	10.066154	-0.804695	-1.846909	-0.547321	0.086605	-0.296506	-0.769638	0.366134	0.081404	-0.661003	-0.011315	0.742509	-0.107830
4520	9.864321	-0.459955	-1.794915	-0.575574	0.097829	-0.328752	-0.774038	0.358842	0.068372	-0.663188	-0.009310	0.741700	-0.099881
4521	9.790747	-0.540951	-1.682772	-0.542407	0.016404	-0.310201	-0.777193	0.352373	0.056998	-0.663739	-0.008871	0.742315	-0.091323
4522	9.737278	-0.506377	-1.617851	-0.559147	-0.027383	-0.341985	-0.782703	0.344102	0.047557	-0.664004	-0.007527	0.743024	-0.083406
4523	9.405743	-0.384302	-1.751655	-0.559106	-0.017405	-0.352707	-0.788483	0.334731	0.035482	-0.664048	-0.007558	0.743977	-0.074032
4524	9.688718	-0.588242	-1.619289	-0.536251	-0.032554	-0.281550	-0.792183	0.326191	0.022294	-0.664065	-0.005627	0.744623	-0.067246
4525	9.621856	-0.515678	-1.675580	-0.546319	-0.060697	-0.253189	-0.795057	0.319032	0.009804	-0.663250	-0.004387	0.746024	-0.059397
4526	9.961345	-0.410065	-1.834259	-0.549550	-0.021437	-0.203837	-0.797800	0.313673	-0.002253	-0.663277	-0.001115	0.746463	-0.053436
4527	9.923932	-0.539257	-2.050217	-0.533201	-0.036930	-0.192949	-0.800262	0.307343	-0.014184	-0.662686	0.000903	0.747445	-0.046607
4528	9.606159	-0.353672	-2.061527	-0.542866	-0.010366	-0.140188	-0.802179	0.303505	-0.025817	-0.662766	0.005043	0.747654	-0.041581
4529	9.253317	-0.317105	-1.979315	-0.567077	-0.001091	-0.062751	-0.802994	0.301042	-0.034957	-0.662541	0.009510	0.748100	-0.035994
4530	9.511683	-0.180219	-2.242127	-0.533750	0.056653	0.015215	-0.804092	0.300247	-0.045460	-0.663453	0.015900	0.747315	-0.033145
4531	9.498562	-0.011567	-2.335804	-0.553801	0.066074	-0.018670	-0.803935	0.298064	-0.056263	-0.664136	0.020906	0.746781	-0.028340
4532	9.595252	0.295516	-2.208890	-0.534321	0.037859	-0.094295	-0.805996	0.294911	-0.065401	-0.664780	0.025652	0.746212	-0.024033
4533	9.266934	0.513396	-2.090076	-0.539907	0.045437	-0.136030	-0.806248	0.290641	-0.073182	-0.665169	0.028691	0.745927	-0.017876
4534	9.504143	0.554956	-2.160925	-0.560794	0.045545	-0.133563	-0.807048	0.284857	-0.083738	-0.665881	0.033201	0.745212	-0.012646
4535	9.842453	0.470048	-2.259490	-0.539829	0.048993	-0.122661	-0.808685	0.279902	-0.092897	-0.666261	0.036417	0.744799	-0.006658
4536	10.170083	0.318169	-2.258234	-0.556288	0.054928	-0.168843	-0.809487	0.274389	-0.101516	-0.667064	0.040336	0.743907	-0.001015
4537	10.024364	0.067758	-2.260077	-0.532886	0.033519	-0.207424	-0.813047	0.265431	-0.114295	-0.667164	0.042192	0.743691	0.005973
4538	9.669696	-0.002784	-2.304721	-0.557489	0.024736	-0.224545	-0.814660	0.254793	-0.123237	-0.667459	0.045290	0.743166	0.012351
4539	9.683278	0.111772	-2.134474	-0.556943	-0.031201	-0.216224	-0.816548	0.243320	-0.130803	-0.666503	0.047359	0.743735	0.019729
4540	9.572295	0.401359	-2.309100	-0.549782	-0.052967	-0.203599	-0.819006	0.235032	-0.137227	-0.665597	0.050680	0.744147	0.025642
4541	9.470067	0.395435	-2.200173	-0.513409	-0.099108	-0.103838	-0.821050	0.226310	-0.138130	-0.663662	0.053878	0.745453	0.030795
4542	9.302446	0.492389	-2.321836	-0.570059	-0.114391	-0.178732	-0.823525	0.220631	-0.137341	-0.661771	0.057864	0.746573	0.036616
4543	9.330085	0.304224	-2.242458	-0.566017	-0.111827	-0.067259	-0.826840	0.216336	-0.135148	-0.659555	0.062327	0.747887	0.042042
4544	9.538619	0.612353	-2.222014	-0.557371	-0.129128	-0.146587	-0.826269	0.212028	-0.131881	-0.657411	0.066628	0.749093	0.047227
4545	9.475924	0.418806	-2.321247	-0.563979	-0.092295	-0.033690	-0.826673	0.208556	-0.129149	-0.655464	0.071556	0.750014	0.052201
4546	9.397188	0.704581	-2.300169	-0.561972	-0.069135	-0.005481	-0.828054	0.206613	-0.127500	-0.654289	0.077966	0.750151	0.055683
4547	9.538491	0.559134	-2.231084	-0.547253	-0.038539	-0.008144	-0.827647	0.208833	-0.128448	-0.653142	0.083001	0.750266	0.060143
4548	9.549020	0.817706	-2.219487	-0.545241	0.001115	-0.009214	-0.828887	0.206897	-0.128735	-0.652986	0.089044	0.749429	0.063534
4549	9.510114	0.878784	-2.152465	-0.541422	0.016103	0.024352	-0.827511	0.209385	-0.127752	-0.652662	0.094409	0.748701	0.067575
4550	9.528656	0.777483	-2.103038	-0.548668	0.015185	0.029569	-0.827786	0.209113	-0.129135	-0.652703	0.101048	0.747525	0.070532
4551	9.615012	0.714340	-2.066207	-0.541197	0.042081	0.040999	-0.828066	0.209810	-0.130369	-0.652743	0.106609	0.746342	0.074398
4552	9.695348	0.526161	-1.936162	-0.519558	0.024108	0.024541	-0.826257	0.209119	-0.132187	-0.652914	0.112769	0.745022	0.076997
4553	9.883632	0.301945	-2.049885	-0.552921	0.044815	0.045270	-0.826537	0.209813	-0.132316	-0.652930	0.118539	0.743690	0.080968
4554	9.806463	0.169079	-2.120782	-0.533655	0.069022	0.047086	-0.826127	0.212042	-0.136166	-0.653715	0.125132	0.741628	0.083582
4555	9.578794	-0.182695	-2.184203	-0.562539	0.070666	0.074958	-0.825853	0.213154	-0.137538	-0.654081	0.131439	0.739781	0.087323
4556	9.279263	-0.226627	-2.168815	-0.542489	0.075890	0.080401	-0.824756	0.216902	-0.140410	-0.654934	0.138611	0.737436	0.089642
4557	9.207088	-0.168180	-2.169371	-0.560811	0.083710	0.021745	-0.823090	0.217461	-0.142905	-0.655331	0.144105	0.735481	0.094034
4558	9.247848	-0.019894	-2.374033	-0.553366	0.103378	0.036787	-0.821849	0.219824	-0.146068	-0.656413	0.150703	0.732783	0.097154
4559	9.876353	-0.208919	-2.599878	-0.560403	0.126793	0.049946	-0.823661	0.222053	-0.148381	-0.657415	0.156532	0.730105	0.101245
4560	9.969595	-0.730393	-2.427473	-0.551560	0.101884	0.008568	-0.821720	0.223446	-0.151974	-0.658352	0.162676	0.727426	0.104691
4561	10.003121	-0.803110	-2.429123	-0.547929	0.099157	0.009510	-0.820191	0.223733	-0.156129	-0.658830	0.167842	0.725188	0.108964
4562	9.650317	-0.943510	-2.436749	-0.546278	0.065765	0.009645	-0.818797	0.222907	-0.158912	-0.659199	0.173989	0.722909	0.112189
4563	9.469006	-0.799108	-2.326977	-0.551795	0.052120	0.024679	-0.818100	0.222916	-0.161958	-0.658939	0.179570	0.721165	0.116077
4564	9.583998	-0.804000	-2.220767	-0.559117	0.025689	0.062813	-0.818525	0.225138	-0.163175	-0.658741	0.186723	0.719112	0.118634
4565	9.692291	-0.755963	-2.158629	-0.528267	0.009095	0.089840	-0.817708	0.228736	-0.162177	-0.658025	0.193065	0.717679	0.121103
4566	9.648810	-0.835639	-2.191508	-0.541829	-0.011120	0.139328	-0.815509	0.233578	-0.161177	-0.657471	0.201152	0.715768	0.122253
4567	9.586895	-0.746238	-2.255241	-0.531947	-0.036525	0.153755	-0.814560	0.238418	-0.158785	-0.656155	0.208595	0.714596	0.123696
4568	9.543287	-0.726435	-2.223994	-0.568353	-0.045334	0.149837	-0.812790	0.245885	-0.155128	-0.654938	0.217235	0.712922	0.124935
4569	9.509795	-0.614967	-2.208281	-0.576676	-0.061432	0.140999	-0.813090	0.250450	-0.152315	-0.652944	0.225149	0.711923	0.127036
4570	9.432868	-0.556550	-2.218494	-0.543279	-0.090350	0.132713	-0.811727	0.255840	-0.148953	-0.651062	0.233297	0.710863	0.127929
4571	9.417409	-0.812585	-2.215616	-0.565026	-0.071965	0.102232	-0.810770	0.258882	-0.147547	-0.648771	0.240531	0.710117	0.130291
4572	9.406675	-0.927987	-2.132167	-0.559650	-0.062619	0.061523	-0.808978	0.261646	-0.146427	-0.646941	0.247776	0.708893	0.132461
4573	9.483042	-1.024729	-2.068371	-0.581275	-0.055659	0.100152	-0.809122	0.262614	-0.145863	-0.644715	0.255149	0.707802	0.135124
4574	9.609793	-1.218503	-2.013224	-0.557761	-0.064599	0.081018	-0.808022	0.265526	-0.147223	-0.642839	0.262618	0.706416	0.136991
4575	9.742766	-1.234081	-2.051886	-0.554207	-0.077198	0.079395	-0.808588	0.267739	-0.145538	-0.640315	0.269407	0.705682	0.139389
4576	9.679237	-1.291219	-1.978680	-0.567088	-0.107847	0.086486	-0.807076	0.270780	-0.144136	-0.637715	0.277157	0.704700	0.141074
4577	9.568151	-1.261372	-1.954704	-0.558089	-0.113180	0.072450	-0.807223	0.272155	-0.140804	-0.634571	0.283994	0.704349	0.143388
4578	9.558652	-1.329302	-2.007087	-0.552611	-0.104070	0.058295	-0.806957	0.274365	-0.138849	-0.631946	0.291114	0.703422	0.145238
4579	9.558775	-1.336673	-2.026334	-0.548966	-0.093114	0.040578	-0.807241	0.275045	-0.134694	-0.628980	0.297320	0.702928	0.147913
4580	9.456996	-1.338115	-1.973027	-0.557106	-0.081288	0.030656	-0.806969	0.276289	-0.133854	-0.626498	0.304007	0.701777	0.150297
4581	9.408545	-1.347354	-1.953531	-0.559867	-0.085762	0.027985	-0.807675	0.278638	-0.131337	-0.623478	0.310136	0.701135	0.153303
4582	9.462124	-1.348085	-2.016413	-0.563302	-0.045031	0.010016	-0.808517	0.280016	-0.128276	-0.621336	0.316463	0.699557	0.156244
4583	9.599195	-1.297180	-2.239446	-0.557042	-0.038293	-0.037678	-0.807684	0.279730	-0.126074	-0.618741	0.321473	0.698655	0.160299
4584	9.623436	-1.129702	-2.482957	-0.538774	0.001700	-0.083673	-0.807678	0.278487	-0.127469	-0.617057	0.326004	0.697103	0.164348
4585	9.385612	-1.129079	-2.622780	-0.562887	0.070381	-0.096804	-0.810306	0.276839	-0.130229	-0.615688	0.329885	0.695154	0.169896
4586	8.906572	-0.863310	-2.340004	-0.542549	0.109373	-0.042035	-0.811396	0.272414	-0.132340	-0.615568	0.334648	0.691917	0.174177
4587	9.334543	-0.766820	-2.708901	-0.554682	0.188595	-0.021315	-0.810973	0.271875	-0.137323	-0.616079	0.339031	0.687971	0.179445
4588	10.196792	-0.435450	-2.950531	-0.558407	0.219998	-0.090323	-0.810408	0.271208	-0.145626	-0.617133	0.342891	0.683557	0.185263
4589	9.485208	-0.327482	-2.631857	-0.555256	0.164302	-0.120168	-0.809834	0.267899	-0.151193	-0.616861	0.345951	0.680513	0.191576
4590	9.369569	-0.691436	-2.212072	-0.566031	0.163956	-0.081459	-0.811204	0.264872	-0.157018	-0.617063	0.350184	0.676611	0.196982
4591	9.799084	-0.587462	-2.155820	-0.542660	0.138798	-0.095086	-0.810358	0.263089	-0.163261	-0.616564	0.353476	0.673683	0.202620
4592	10.089029	-0.742275	-2.275286	-0.565178	0.047550	-0.151361	-0.812129	0.256323	-0.169398	-0.614856	0.357181	0.671636	0.208035
4593	9.857957	-0.894001	-2.425498	-0.534858	-0.015049	-0.221452	-0.813892	0.247473	-0.174036	-0.611760	0.359274	0.671471	0.214007
4594	9.525790	-0.720513	-2.453567	-0.553461	-0.065126	-0.256792	-0.816069	0.237929	-0.177849	-0.608123	0.361855	0.671539	0.219735
4595	9.512251	-0.282480	-2.364208	-0.555301	-0.071685	-0.226647	-0.819222	0.228511	-0.177369	-0.604024	0.364333	0.671948	0.225616
4596	9.651526	-0.302190	-2.284443	-0.553553	-0.101767	-0.187495	-0.821831	0.221303	-0.174660	-0.600144	0.367970	0.671881	0.230219
4597	9.377668	-0.219064	-2.405810	-0.544028	-0.090172	-0.083107	-0.824170	0.216176	-0.173313	-0.596470	0.372281	0.671445	0.234076
4598	9.395254	-0.214886	-2.492860	-0.541881	-0.092880	0.016022	-0.825554	0.215207	-0.172483	-0.593685	0.378434	0.669751	0.236134
4599	9.504129	-0.172169	-2.507978	-0.552699	-0.083899	0.026484	-0.826109	0.214365	-0.168894	-0.590474	0.384252	0.668318	0.238835
4600	9.492884	-0.085503	-2.571749	-0.549148	-0.092858	0.019516	-0.826117	0.215743	-0.166392	-0.587591	0.390496	0.666486	0.240927
4601	9.326634	-0.128297	-2.626620	-0.552639	-0.067536	0.008667	-0.827096	0.217125	-0.164712	-0.584441	0.395950	0.664934	0.243956
4602	9.225701	0.007730	-2.615922	-0.546960	-0.027942	0.010256	-0.827376	0.217119	-0.162499	-0.582337	0.401687	0.662351	0.246619
4603	9.148046	0.013415	-2.557895	-0.544903	0.013500	0.008238	-0.827380	0.218227	-0.162488	-0.580257	0.406598	0.659837	0.250191
4604	9.152431	0.164017	-2.429111	-0.546528	0.052252	0.007995	-0.825165	0.219608	-0.162629	-0.579152	0.411858	0.656272	0.253502
4605	9.344667	0.153775	-2.327778	-0.548091	0.096411	0.009508	-0.825721	0.220030	-0.164002	-0.578088	0.416337	0.652707	0.257781
4606	9.714925	0.060452	-2.194347	-0.566224	0.105543	0.009297	-0.825173	0.221830	-0.164126	-0.577466	0.421521	0.648337	0.261749
4607	10.133403	-0.212499	-2.141123	-0.545995	0.125015	0.041309	-0.822538	0.222663	-0.166348	-0.576912	0.426159	0.644105	0.265875
4608	9.311549	-0.245012	-1.985030	-0.542900	0.140148	-0.150009	-0.822109	0.220736	-0.170794	-0.576023	0.428788	0.640741	0.271644
4609	9.291349	-0.680446	-2.079204	-0.551575	0.218995	-0.198421	-0.824309	0.216877	-0.175792	-0.575298	0.429832	0.637355	0.279382
4610	9.322926	-1.056974	-1.975985	-0.569454	0.255041	-0.191821	-0.824699	0.212194	-0.184129	-0.575353	0.431536	0.632790	0.286920
4611	9.760831	-1.175023	-1.864113	-0.545580	0.241391	-0.085232	-0.823287	0.207916	-0.190541	-0.575556	0.433764	0.628091	0.293402
4612	10.098522	-0.944337	-1.731837	-0.567573	0.175912	-0.001839	-0.821621	0.208758	-0.195244	-0.575655	0.438236	0.622709	0.298001
4613	10.171890	-1.020719	-1.892962	-0.537088	0.142151	-0.068494	-0.820784	0.208209	-0.197467	-0.574736	0.441118	0.618967	0.303270
4614	10.005383	-0.568373	-1.987182	-0.555880	0.041210	-0.054796	-0.822180	0.210154	-0.197989	-0.572894	0.445555	0.615593	0.307113
4615	9.681750	-0.653382	-1.995465	-0.566671	-0.006637	0.055875	-0.822474	0.213474	-0.195741	-0.570584	0.451177	0.612205	0.309965
4616	9.685256	-0.831699	-1.911332	-0.568510	-0.045011	0.114449	-0.821112	0.218862	-0.191827	-0.568548	0.458313	0.608147	0.311222
4617	9.617448	-0.942574	-1.934166	-0.565053	-0.101287	0.157270	-0.821006	0.225494	-0.185817	-0.565660	0.465699	0.604829	0.311985
4618	9.523016	-1.162289	-1.999239	-0.546963	-0.093717	0.106082	-0.819375	0.232399	-0.179539	-0.563097	0.472726	0.601449	0.312588
4619	9.526320	-0.988515	-2.030175	-0.545258	-0.078818	0.052957	-0.819821	0.238202	-0.173948	-0.559946	0.478450	0.598888	0.314450
4620	9.468934	-0.957074	-2.083604	-0.545128	-0.049845	0.036852	-0.820258	0.241927	-0.168655	-0.557431	0.484293	0.595610	0.316196
4621	9.551334	-0.856076	-2.080009	-0.544846	-0.014018	0.061434	-0.819442	0.245100	-0.164897	-0.555057	0.489664	0.592173	0.318547
4622	9.440416	-0.806975	-2.068327	-0.539386	-0.021425	0.079219	-0.818910	0.249937	-0.160982	-0.553148	0.495710	0.588133	0.319996
4623	9.552510	-0.855086	-1.920558	-0.552042	-0.005092	0.073673	-0.816996	0.256019	-0.157755	-0.550831	0.501195	0.584359	0.322355
4624	9.564419	-0.728997	-1.839834	-0.556520	0.000162	0.093065	-0.817023	0.261408	-0.153001	-0.549033	0.507392	0.579757	0.324034
4625	9.636671	-0.806896	-1.858390	-0.544704	-0.001707	0.094990	-0.815800	0.267078	-0.150188	-0.546918	0.512952	0.575700	0.326084
4626	9.677280	-0.915888	-1.857228	-0.539199	0.009152	0.087020	-0.814992	0.272192	-0.146548	-0.545297	0.518766	0.571101	0.327685
4627	9.623611	-0.978102	-1.812972	-0.542116	-0.003129	0.050770	-0.813898	0.275223	-0.142103	-0.542859	0.523734	0.567458	0.330149
4628	9.606371	-0.970442	-1.764713	-0.552085	0.015152	0.026651	-0.814611	0.279518	-0.141224	-0.540718	0.528901	0.563272	0.332585
4629	9.639292	-0.931171	-1.634725	-0.537594	0.009621	0.033053	-0.812689	0.284080	-0.139257	-0.538324	0.533465	0.559633	0.335310
4630	9.570331	-0.890835	-1.436963	-0.541414	-0.009199	0.022490	-0.811449	0.286295	-0.139382	-0.535944	0.538576	0.555765	0.337380
4631	9.743677	-0.978856	-1.426548	-0.560398	0.011744	0.009778	-0.811178	0.287112	-0.135092	-0.533149	0.543030	0.552125	0.340629
4632	9.807770	-0.941566	-1.581680	-0.557516	0.029685	0.018573	-0.811614	0.291545	-0.134490	-0.530949	0.547947	0.547711	0.343307
4633	9.887123	-0.640810	-1.710780	-0.546680	0.022419	0.022344	-0.812316	0.293489	-0.135017	-0.528475	0.552238	0.543847	0.346379
4634	9.782812	-0.583491	-1.923897	-0.559440	0.030008	-0.013242	-0.811073	0.295153	-0.136392	-0.525984	0.556766	0.539707	0.349384
4635	9.576163	-0.418089	-1.959291	-0.545199	0.025192	-0.087374	-0.811351	0.295153	-0.136113	-0.522744	0.559760	0.536994	0.353616
4636	9.538960	-0.295377	-2.081416	-0.530689	0.058175	-0.154626	-0.812875	0.294463	-0.135832	-0.519839	0.562211	0.534288	0.358081
4637	9.268399	-0.051070	-1.929149	-0.554322	0.069153	-0.163847	-0.814100	0.289207	-0.138088	-0.516369	0.564095	0.531871	0.363693
4638	9.190248	-0.234037	-1.898010	-0.556698	0.088422	-0.103879	-0.815617	0.287560	-0.141825	-0.513820	0.567079	0.528037	0.368221
4639	9.788395	0.216192	-1.947324	-0.546660	0.100000	-0.084188	-0.817258	0.282588	-0.146009	-0.511288	0.569421	0.524419	0.373268
4640	10.324265	0.513737	-2.130153	-0.523170	0.080969	-0.074794	-0.818363	0.282046	-0.148909	-0.509215	0.572368	0.520526	0.377027
4641	10.235851	0.610540	-2.196349	-0.552541	0.032467	-0.076611	-0.817803	0.281220	-0.150994	-0.505896	0.575269	0.517450	0.381288
4642	9.778668	0.306471	-2.204425	-0.562600	-0.009319	-0.041219	-0.816270	0.280113	-0.152676	-0.502648	0.579592	0.513736	0.384049
4643	9.542472	0.259240	-2.266401	-0.563922	-0.052105	-0.094101	-0.818072	0.279844	-0.153909	-0.498115	0.583008	0.511606	0.387610
4644	9.605423	0.421071	-2.215137	-0.538837	-0.091672	-0.113880	-0.820279	0.276240	-0.151856	-0.493697	0.586926	0.509691	0.389867
4645	9.785295	0.620070	-2.285249	-0.529197	-0.158594	-0.087636	-0.821382	0.273457	-0.147730	-0.488458	0.590821	0.508784	0.391761
4646	9.683734	0.586942	-2.275079	-0.559140	-0.158529	-0.080935	-0.823595	0.270676	-0.143043	-0.483331	0.595736	0.506927	0.393083
4647	9.472712	0.703531	-2.392070	-0.562764	-0.197005	-0.010878	-0.823328	0.271761	-0.135986	-0.477823	0.600961	0.505180	0.394112
4648	9.390878	0.534207	-2.501212	-0.564498	-0.199849	0.004125	-0.825840	0.273123	-0.126970	-0.472824	0.607038	0.502595	0.394133
4649	9.420312	0.579690	-2.540417	-0.560798	-0.197301	0.020090	-0.825296	0.274205	-0.119224	-0.467488	0.612473	0.500443	0.394827
4650	9.254213	0.699168	-2.536695	-0.567852	-0.174082	0.044616	-0.824478	0.276397	-0.112022	-0.462965	0.618701	0.497020	0.394769
4651	9.312041	0.626162	-2.560119	-0.562157	-0.136262	0.044454	-0.825605	0.279013	-0.105905	-0.458327	0.623819	0.493943	0.395989
4652	9.242493	0.868628	-2.499913	-0.552879	-0.092995	0.037233	-0.825897	0.280930	-0.098697	-0.454681	0.629115	0.489915	0.396816
4653	9.270647	0.849709	-2.405511	-0.563575	-0.047734	0.019136	-0.824244	0.282990	-0.093990	-0.450623	0.633198	0.486300	0.399389
4654	9.318764	0.810745	-2.405141	-0.559610	0.000825	0.027736	-0.825365	0.285063	-0.091472	-0.447689	0.637642	0.481427	0.401516
4655	9.253140	0.753363	-2.373003	-0.563082	0.026059	0.027518	-0.825929	0.286581	-0.089241	-0.444360	0.641113	0.477010	0.404945
4656	9.178335	0.981666	-2.264310	-0.553616	0.085283	0.048505	-0.824828	0.288513	-0.087433	-0.442437	0.644941	0.471108	0.407870
4657	8.951615	0.980092	-1.971641	-0.556800	0.146223	0.081649	-0.822486	0.292385	-0.086720	-0.440713	0.647771	0.464942	0.412303
4658	9.076262	0.506868	-1.780487	-0.536915	0.233787	0.150301	-0.820147	0.297651	-0.088204	-0.441175	0.651081	0.456477	0.416037
4659	9.644343	0.223294	-1.729761	-0.544405	0.320904	0.190449	-0.817109	0.302793	-0.094946	-0.442073	0.653188	0.447382	0.421623
4660	10.106849	-0.076593	-2.074953	-0.555283	0.349586	0.119447	-0.814351	0.308774	-0.103750	-0.442995	0.655263	0.438040	0.427208
4661	9.698018	-0.431937	-2.118763	-0.550138	0.346894	0.009702	-0.811449	0.313364	-0.111188	-0.442447	0.655417	0.430939	0.434696
4662	9.409986	-0.665017	-1.811348	-0.546679	0.312488	0.020466	-0.811031	0.314217	-0.118092	-0.442237	0.656720	0.423203	0.440504
4663	10.399641	-0.565266	-1.480363	-0.528597	0.288618	0.072333	-0.809796	0.318103	-0.120687	-0.441984	0.657566	0.415899	0.446414
4664	11.102679	-0.640619	-1.615764	-0.550448	0.246822	0.131745	-0.805923	0.322265	-0.124958	-0.442093	0.660288	0.407165	0.450322
4665	10.528913	-0.739275	-1.739533	-0.565435	0.202428	0.060063	-0.803855	0.325586	-0.124940	-0.440488	0.661996	0.400384	0.455438
4666	9.405113	-0.629071	-1.478320	-0.533387	0.072875	0.107006	-0.800827	0.331676	-0.124900	-0.439148	0.665827	0.393598	0.457060
4667	9.191286	-1.080271	-1.197564	-0.545778	0.053767	0.227175	-0.797115	0.339135	-0.119877	-0.438115	0.669931	0.386015	0.458519
4668	9.760637	-0.952833	-1.112768	-0.540831	-0.015508	0.221594	-0.793135	0.348810	-0.115109	-0.436977	0.675426	0.378343	0.457938
4669	10.315771	-1.145458	-1.215254	-0.558939	-0.041102	0.278250	-0.792492	0.358752	-0.104508	-0.435471	0.680766	0.370700	0.457717
4670	10.071246	-1.072515	-1.389700	-0.537589	-0.075647	0.199947	-0.787543	0.368275	-0.096156	-0.433658	0.686499	0.363807	0.456403
4671	9.748839	-0.959769	-1.460593	-0.541565	-0.130588	0.196651	-0.783975	0.376275	-0.086980	-0.430934	0.691782	0.358147	0.455483
4672	9.730325	-1.008766	-1.585659	-0.545528	-0.171725	0.165007	-0.780961	0.383157	-0.074771	-0.427935	0.698093	0.352431	0.453134
4673	9.561506	-0.959314	-1.576321	-0.554832	-0.215076	0.179290	-0.779613	0.390325	-0.064067	-0.424205	0.704018	0.347554	0.451237
4674	9.683086	-0.926887	-1.678321	-0.547747	-0.214576	0.122786	-0.778255	0.395274	-0.052694	-0.420424	0.710323	0.342712	0.448591
4675	9.223902	-1.068882	-1.661626	-0.554223	-0.093903	0.125395	-0.774675	0.400225	-0.043688	-0.416987	0.714670	0.337525	0.448828
4676	9.193207	-1.217564	-1.510128	-0.560236	-0.161972	0.082363	-0.771785	0.404489	-0.035927	-0.412980	0.720229	0.332646	0.447285
4677	9.515113	-1.417159	-1.416519	-0.554538	-0.102177	0.045828	-0.770699	0.409178	-0.029530	-0.408736	0.724018	0.328612	0.448048
4678	9.670938	-1.244739	-1.510464	-0.558048	-0.060379	0.011973	-0.770154	0.410548	-0.025098	-0.404760	0.728097	0.323887	0.448488
4679	9.505323	-1.324883	-1.354717	-0.554746	-0.121829	0.027376	-0.770168	0.413029	-0.020926	-0.400207	0.731843	0.320226	0.449105
4680	10.233527	-1.483158	-1.972448	-0.534413	-0.040065	-0.046155	-0.768514	0.415233	-0.018014	-0.396145	0.735101	0.316367	0.450119
4681	9.731582	-0.805233	-2.269273	-0.571148	0.061194	-0.068440	-0.769491	0.415638	-0.014133	-0.391614	0.736637	0.312474	0.454273
4682	9.072424	-0.541936	-1.790524	-0.557578	0.051777	-0.040039	-0.767834	0.417007	-0.010124	-0.387821	0.739212	0.307550	0.456698
4683	9.767682	0.007065	-2.176909	-0.557658	0.042805	-0.030907	-0.767286	0.418103	-0.006800	-0.383660	0.740947	0.303358	0.460191
4684	10.018533	0.367209	-2.297236	-0.527214	0.054767	-0.167641	-0.769216	0.414639	-0.005301	-0.379132	0.742414	0.300546	0.463414
4685	10.698932	0.259287	-2.640029	-0.538521	-0.024467	-0.157413	-0.772531	0.410627	-0.005040	-0.373597	0.743772	0.298929	0.466765
4686	10.055882	0.244856	-2.503706	-0.549706	-0.076834	-0.148516	-0.773495	0.408265	-0.002570	-0.368097	0.746680	0.296581	0.467990
4687	9.514396	-0.070929	-2.538115	-0.569987	-0.132578	-0.159176	-0.774317	0.405491	-0.001072	-0.361347	0.749195	0.295489	0.469917
4688	9.274363	0.278567	-2.536861	-0.561277	-0.170219	-0.187156	-0.778461	0.400225	0.001669	-0.354722	0.752754	0.294250	0.470053
4689	9.462372	0.263020	-2.515195	-0.548698	-0.191890	-0.185956	-0.778444	0.396207	0.001628	-0.347596	0.755430	0.294162	0.471139
4690	9.221589	0.293186	-2.570779	-0.539495	-0.202329	-0.135402	-0.781759	0.391913	0.003267	-0.341560	0.759356	0.292528	0.470257
4691	9.165196	-0.066886	-2.629505	-0.546613	-0.207108	-0.103664	-0.781752	0.389825	0.006286	-0.335071	0.762562	0.291284	0.470510
4692	9.043039	0.100385	-2.667449	-0.553874	-0.199807	-0.110873	-0.782434	0.386632	0.008331	-0.329026	0.766620	0.289082	0.469539
4693	9.243451	0.528519	-2.786052	-0.562917	-0.196324	-0.087898	-0.785205	0.383842	0.016201	-0.322420	0.769837	0.287338	0.469929
4694	8.969757	0.684225	-2.893731	-0.540910	-0.178688	-0.059471	-0.785476	0.380910	0.022945	-0.317146	0.773821	0.284286	0.468829
4695	9.114192	0.741776	-2.819667	-0.555105	-0.137464	-0.026241	-0.785484	0.381725	0.028204	-0.311493	0.776702	0.281267	0.469675
4696	9.070088	0.568077	-2.817670	-0.560043	-0.078308	0.008692	-0.784935	0.382121	0.033870	-0.307102	0.780165	0.276308	0.469771
4697	9.012055	0.612164	-2.781843	-0.568756	-0.017020	0.009975	-0.786047	0.381556	0.037881	-0.302191	0.782109	0.271830	0.472329
4698	9.190142	0.718086	-2.667290	-0.562634	0.084535	0.036891	-0.785627	0.380583	0.038558	-0.298892	0.784114	0.265377	0.474768
4699	9.807583	0.307281	-2.818163	-0.552377	0.245498	0.072374	-0.783826	0.382395	0.034003	-0.296195	0.783673	0.258481	0.480950
4700	9.665689	-0.383954	-2.592811	-0.558806	0.384488	0.043008	-0.783550	0.384923	0.023524	-0.294549	0.782675	0.250132	0.487950
4701	9.140012	-0.618981	-2.449351	-0.557255	0.405383	-0.084635	-0.784094	0.384404	0.012882	-0.291055	0.779711	0.244640	0.497483
4702	8.698920	-0.546818	-2.174130	-0.559193	0.405558	-0.109522	-0.786286	0.380157	-0.000550	-0.287961	0.777547	0.238486	0.505592
4703	10.093130	-0.790670	-1.895423	-0.564334	0.430360	-0.044031	-0.786677	0.377156	-0.015089	-0.284880	0.774316	0.232074	0.515189
4704	11.172606	-1.137411	-2.156354	-0.573958	0.333222	-0.043358	-0.789846	0.374722	-0.031397	-0.281844	0.773098	0.225091	0.521744
4705	10.305153	-0.895474	-2.211047	-0.563483	0.231654	0.013862	-0.787206	0.375569	-0.038042	-0.278476	0.771980	0.218852	0.527828
4706	9.352707	-1.009349	-2.058704	-0.527485	0.148081	0.057042	-0.786098	0.376826	-0.041907	-0.276358	0.772756	0.211804	0.530672
4707	8.920861	-1.124026	-1.510807	-0.567420	0.114988	0.141574	-0.785004	0.380140	-0.038841	-0.273802	0.773315	0.204137	0.534176
4708	9.844635	-1.221550	-1.491626	-0.556837	0.064537	0.147491	-0.782381	0.383177	-0.037171	-0.271820	0.775403	0.195805	0.535279
4709	10.186142	-0.919304	-1.505120	-0.557104	-0.008132	0.218815	-0.779923	0.391606	-0.031575	-0.269783	0.777386	0.187670	0.536347
4710	9.987362	-0.924124	-1.702921	-0.541308	-0.109200	0.226666	-0.773996	0.400022	-0.024348	-0.268195	0.781424	0.179179	0.534175
4711	9.645636	-0.745803	-1.740695	-0.547532	-0.178564	0.126125	-0.771805	0.405535	-0.016431	-0.264678	0.784721	0.173473	0.532979
4712	9.534958	-0.810816	-1.814720	-0.549616	-0.190586	0.060684	-0.770578	0.409108	-0.008250	-0.260866	0.788963	0.167892	0.530375
4713	9.567763	-1.047763	-1.802456	-0.564475	-0.213352	-0.004838	-0.770308	0.409644	-0.002718	-0.255555	0.792175	0.164204	0.529328
4714	9.349062	-1.224529	-1.693882	-0.553391	-0.184577	-0.008496	-0.769757	0.409485	0.003356	-0.250942	0.796041	0.159614	0.527135
4715	9.458239	-1.458846	-1.570609	-0.557181	-0.184094	-0.059866	-0.771142	0.408091	0.006669	-0.245267	0.798633	0.156670	0.526767
4716	9.304664	-1.160456	-1.539907	-0.546274	-0.158652	-0.089967	-0.771550	0.405449	0.009686	-0.239968	0.801844	0.153297	0.525320
4717	9.380509	-1.324641	-1.441532	-0.577115	-0.154934	-0.086822	-0.773495	0.405729	0.010256	-0.233790	0.804044	0.150375	0.525588
4718	9.632795	-1.249725	-1.573176	-0.572325	-0.133617	-0.051444	-0.774878	0.404342	0.011634	-0.228534	0.807143	0.145963	0.524393
4719	10.045078	-1.331522	-1.872411	-0.567474	-0.087584	-0.056890	-0.775833	0.400889	0.008842	-0.223038	0.808579	0.142297	0.525552
4720	9.739201	-0.773599	-2.612723	-0.552142	0.006479	-0.004166	-0.776249	0.400608	0.010225	-0.218992	0.810164	0.136677	0.526305
4721	9.052388	-0.370600	-2.234556	-0.558695	0.075664	0.110229	-0.774189	0.405871	0.009710	-0.215838	0.810219	0.129648	0.529292
4722	9.619661	0.210306	-2.285287	-0.558289	0.138471	0.148965	-0.772537	0.409196	0.008903	-0.213644	0.810735	0.120884	0.531463
4723	10.088866	1.012168	-2.652445	-0.551984	0.056647	0.040062	-0.772824	0.411835	0.007136	-0.209748	0.810678	0.115162	0.534364
4724	9.483324	0.559209	-2.274501	-0.559758	0.023259	-0.060872	-0.771161	0.413227	0.003959	-0.205007	0.811826	0.110252	0.535496
4725	10.180062	-0.128134	-2.514206	-0.547082	-0.027596	-0.016114	-0.771432	0.412975	-0.003505	-0.200349	0.812433	0.105846	0.537224
4726	9.961164	-0.265002	-2.981111	-0.540638	-0.142358	-0.082606	-0.773360	0.411348	-0.013318	-0.195320	0.815158	0.102145	0.535662
4727	9.733720	-0.912660	-3.215190	-0.550354	-0.226318	-0.162825	-0.775551	0.406115	-0.021785	-0.188576	0.817548	0.100851	0.534680
4728	9.299213	-0.606850	-3.053726	-0.575994	-0.213007	-0.231381	-0.780800	0.400878	-0.026912	-0.181211	0.820766	0.099452	0.532555
4729	8.873548	-0.513734	-2.889900	-0.534404	-0.205472	-0.294718	-0.783530	0.391482	-0.033483	-0.173310	0.822531	0.100358	0.532292
4730	9.164115	-0.230347	-2.878954	-0.572280	-0.200660	-0.204862	-0.787936	0.383320	-0.034639	-0.166285	0.825542	0.098487	0.530218
4731	9.353616	-0.096831	-2.977342	-0.544643	-0.189031	-0.107239	-0.790825	0.377229	-0.034680	-0.160187	0.827457	0.096096	0.529547
4732	9.292198	-0.330197	-3.259756	-0.560549	-0.200931	0.020007	-0.790818	0.375567	-0.034835	-0.155722	0.830767	0.090608	0.526656
4733	9.105849	-0.175420	-3.427945	-0.562134	-0.197876	0.080114	-0.791239	0.376116	-0.032892	-0.151268	0.833108	0.084921	0.525203
4734	9.149474	-0.151607	-3.440349	-0.574672	-0.183651	0.108201	-0.789179	0.380532	-0.028716	-0.147512	0.836312	0.077742	0.522282
4735	9.356294	-0.035989	-3.292118	-0.535397	-0.151572	0.129745	-0.786695	0.383006	-0.024011	-0.144069	0.838069	0.071344	0.521338
4736	8.879028	0.053827	-3.321474	-0.532293	-0.088520	0.124001	-0.785876	0.385768	-0.021778	-0.141318	0.840061	0.064050	0.519831
4737	8.915101	-0.147952	-3.092158	-0.548864	-0.064046	0.015702	-0.784357	0.387703	-0.021217	-0.136558	0.840710	0.059163	0.520633
4738	9.197824	-0.201412	-2.855161	-0.539459	-0.017425	0.038566	-0.784212	0.386320	-0.022199	-0.132879	0.841776	0.053017	0.520525
4739	9.014668	-0.183494	-2.879277	-0.544775	0.051860	-0.050420	-0.786148	0.384944	-0.023995	-0.127616	0.841048	0.048960	0.523407
4740	9.689841	-0.141265	-2.788840	-0.559538	0.048839	-0.098205	-0.787376	0.380240	-0.025416	-0.122240	0.841248	0.044717	0.524746
4741	10.282285	-0.507587	-2.807290	-0.522514	0.120219	-0.034441	-0.786949	0.378167	-0.027376	-0.117577	0.839653	0.040446	0.528698
4742	9.784222	-0.891501	-2.872407	-0.559188	0.121513	-0.165952	-0.791092	0.374033	-0.031532	-0.111551	0.838946	0.037151	0.531362
4743	8.746088	-1.246228	-2.678603	-0.557578	0.133106	-0.268890	-0.792450	0.367956	-0.036836	-0.103856	0.836995	0.036370	0.536033
4744	9.019372	-1.015740	-2.642883	-0.556772	0.136939	-0.290052	-0.797107	0.354827	-0.044675	-0.096552	0.835911	0.035132	0.539162
4745	9.767696	-1.190297	-2.753078	-0.548526	0.130421	-0.261471	-0.801235	0.346947	-0.047488	-0.089118	0.833837	0.034271	0.543690
4746	9.854503	-1.421047	-2.854512	-0.562562	0.128354	-0.125395	-0.802732	0.340447	-0.050584	-0.083494	0.832858	0.030222	0.546317
4747	9.414827	-1.238063	-3.017844	-0.531441	0.127555	-0.057852	-0.805766	0.336164	-0.052263	-0.078621	0.830813	0.026097	0.550352
4748	8.985374	-1.228648	-2.717777	-0.553346	0.118637	-0.063462	-0.805061	0.333953	-0.054779	-0.073823	0.829867	0.021120	0.552652
4749	9.227237	-1.228660	-2.476491	-0.555084	0.106405	-0.003214	-0.805205	0.335338	-0.054487	-0.069222	0.828016	0.015806	0.556191
4750	9.523483	-1.186429	-2.380714	-0.555937	0.070467	0.089060	-0.804101	0.336299	-0.052274	-0.066062	0.827560	0.008332	0.557414
4751	9.543160	-1.118986	-2.395990	-0.543830	0.064075	0.191873	-0.801623	0.340581	-0.049762	-0.063881	0.826089	-0.000068	0.559908
4752	9.426209	-1.306406	-2.343004	-0.558523	0.015163	0.225567	-0.798321	0.347219	-0.048060	-0.062208	0.826132	-0.009763	0.559947
4753	9.349087	-1.116946	-2.265283	-0.545059	-0.006562	0.229401	-0.796281	0.356067	-0.043148	-0.060506	0.825303	-0.018736	0.561126
4754	9.338902	-1.143113	-2.209407	-0.551745	-0.043210	0.200347	-0.792296	0.364350	-0.036045	-0.058686	0.825851	-0.027868	0.560133
4755	9.658444	-1.145929	-2.337857	-0.559317	-0.089911	0.192655	-0.788996	0.370420	-0.029927	-0.056433	0.825851	-0.036312	0.559881
4756	9.591446	-1.162935	-2.419725	-0.541120	-0.104693	0.223024	-0.786659	0.374831	-0.024510	-0.055084	0.826913	-0.045626	0.557763
4757	9.373168	-1.199465	-2.298220	-0.564805	-0.130089	0.250272	-0.783229	0.382275	-0.014924	-0.053464	0.827178	-0.055048	0.556675
4758	9.315016	-1.201333	-2.269128	-0.546431	-0.102359	0.261803	-0.779107	0.390553	-0.006579	-0.052459	0.828016	-0.065058	0.554442
4759	9.492676	-1.330171	-2.212358	-0.530354	-0.116323	0.205477	-0.776925	0.398004	0.001773	-0.050942	0.827997	-0.073368	0.553572
4760	9.588989	-1.061086	-2.365288	-0.532341	-0.104887	0.140867	-0.773896	0.402126	0.010637	-0.048838	0.828876	-0.081207	0.551349
4761	9.586628	-0.983552	-2.334740	-0.546004	-0.090106	0.107892	-0.770726	0.405553	0.019769	-0.045952	0.828622	-0.088088	0.550922
4762	9.446177	-1.054990	-2.307178	-0.574163	-0.082623	0.089785	-0.769216	0.408018	0.027798	-0.042560	0.829268	-0.095558	0.548974
4763	9.301391	-1.056509	-2.309384	-0.572144	-0.044711	0.078930	-0.767844	0.410205	0.036102	-0.038843	0.828485	-0.102277	0.549220
4764	9.388609	-0.957958	-2.305768	-0.569918	0.029238	0.071455	-0.766744	0.411008	0.044117	-0.035105	0.827824	-0.109480	0.549080
4765	9.368793	-0.894404	-2.209806	-0.533847	0.033374	-0.005997	-0.767025	0.410714	0.049644	-0.030924	0.826238	-0.114420	0.550712
4766	9.749592	-0.680211	-2.352840	-0.546468	0.080796	-0.055863	-0.767158	0.408484	0.053768	-0.026064	0.825187	-0.119288	0.551505
4767	9.646755	-0.493205	-2.693043	-0.553891	0.059360	-0.071723	-0.769788	0.406406	0.055425	-0.020735	0.823395	-0.123363	0.553509
4768	9.121855	-0.711897	-2.641579	-0.546416	0.088132	-0.077258	-0.771439	0.402381	0.058298	-0.015627	0.822231	-0.127875	0.554382
4769	9.020635	-0.468989	-2.542677	-0.553183	0.149861	-0.026401	-0.772812	0.398779	0.058962	-0.010559	0.819235	-0.132709	0.557792
4770	9.297770	-0.137886	-2.643387	-0.556522	0.124907	-0.148263	-0.773345	0.394359	0.055190	-0.004407	0.817764	-0.136181	0.559194
4771	9.222138	-0.114456	-2.836835	-0.543187	0.148622	-0.286260	-0.777623	0.388550	0.054472	0.003455	0.815383	-0.136625	0.562558
4772	10.160121	-0.281662	-3.126157	-0.571035	0.198506	-0.295554	-0.781608	0.380969	0.044750	0.011688	0.813369	-0.137846	0.565061
4773	10.655240	-0.010742	-3.356956	-0.563085	0.151453	-0.268486	-0.786971	0.370333	0.038187	0.019742	0.810787	-0.138796	0.568305
4774	9.964421	-0.161002	-3.349523	-0.554258	0.082541	-0.234504	-0.792196	0.359973	0.031487	0.026682	0.809805	-0.140850	0.568916
4775	9.583843	-0.193113	-3.457380	-0.549308	0.104365	-0.164771	-0.793417	0.355014	0.023153	0.033236	0.807396	-0.143342	0.571367
4776	9.534270	0.198484	-3.101684	-0.560498	0.067321	-0.147843	-0.796587	0.350883	0.017469	0.039237	0.806250	-0.146878	0.571707
4777	9.558709	-0.018113	-2.935005	-0.571022	0.019364	-0.220242	-0.798777	0.344249	0.013548	0.046562	0.804891	-0.148783	0.572578
4778	9.015495	0.111536	-2.843912	-0.550097	0.009911	-0.189076	-0.801521	0.338180	0.006873	0.052689	0.804446	-0.151577	0.571940
4779	8.682224	0.247141	-2.748335	-0.557816	0.045242	-0.111590	-0.804539	0.331001	0.000603	0.058662	0.802413	-0.155051	0.573281
4780	9.043338	0.124380	-2.694295	-0.559262	0.056170	-0.020501	-0.803986	0.332118	-0.002430	0.063134	0.800827	-0.160603	0.573495
4781	9.391178	0.209175	-2.695706	-0.562772	0.045741	0.043298	-0.802870	0.331293	-0.005349	0.067416	0.798223	-0.166606	0.574924
4782	9.290177	0.224068	-2.734395	-0.541076	0.031276	0.036546	-0.801622	0.331988	-0.006872	0.070843	0.796671	-0.172883	0.574812
4783	9.173994	0.385050	-2.612814	-0.557555	0.037995	-0.001736	-0.802595	0.332267	-0.006723	0.075545	0.794245	-0.178097	0.575977
4784	9.202217	0.467875	-2.478475	-0.546813	0.026369	-0.016568	-0.802594	0.331849	-0.005898	0.079639	0.792840	-0.183589	0.575636
4785	9.311378	0.738195	-2.421234	-0.547003	0.010262	-0.026148	-0.802596	0.331421	-0.002033	0.084388	0.790770	-0.188307	0.576282
4786	9.234837	0.946574	-2.408960	-0.561522	-0.009950	0.024241	-0.801759	0.329744	0.001675	0.088092	0.789522	-0.194661	0.575328
4787	9.242410	1.004427	-2.424113	-0.557618	-0.002483	0.093253	-0.801500	0.332630	0.008888	0.091637	0.787049	-0.201362	0.575856
4788	9.864610	0.787549	-2.473264	-0.544336	0.068394	0.126691	-0.800399	0.333716	0.014972	0.094183	0.784422	-0.208970	0.576319
4789	9.690224	0.381962	-2.586894	-0.561566	0.205380	0.127335	-0.797643	0.338137	0.017207	0.098270	0.779299	-0.215810	0.580053
4790	9.201071	-0.132293	-2.619159	-0.565104	0.254826	0.033054	-0.797087	0.338843	0.012788	0.102982	0.774742	-0.221807	0.583070
4791	9.032576	-0.365219	-2.166939	-0.568846	0.264178	-0.007827	-0.796254	0.339126	0.010435	0.108962	0.769371	-0.226479	0.587284
4792	9.689734	-1.277422	-2.080324	-0.542333	0.342043	0.138868	-0.795840	0.341228	0.002991	0.112440	0.763199	-0.233604	0.591873
4793	10.740118	-1.403787	-1.908777	-0.555268	0.306949	0.153277	-0.793913	0.345527	0.000533	0.116396	0.756432	-0.240474	0.597022
4794	10.531742	-0.693098	-2.080723	-0.553952	0.231156	0.166200	-0.793368	0.348019	0.000831	0.119154	0.751240	-0.248351	0.599802
4795	9.515130	-0.758892	-2.032722	-0.559931	0.158425	0.128319	-0.790192	0.350766	0.006225	0.122689	0.746211	-0.255207	0.602484
4796	9.348088	-0.828182	-1.688639	-0.572725	0.114583	0.196496	-0.787302	0.355170	0.013710	0.124739	0.742070	-0.263993	0.603391
4797	9.479294	-0.859768	-1.197993	-0.538378	0.026713	0.330133	-0.781519	0.364129	0.024261	0.124768	0.737483	-0.273864	0.604608
4798	10.052534	-0.961381	-1.412660	-0.551804	0.011725	0.408030	-0.776712	0.373358	0.038001	0.123358	0.733316	-0.285718	0.604480
4799	9.905605	-0.669348	-1.618674	-0.545950	-0.056568	0.385535	-0.772178	0.381615	0.052700	0.122300	0.729221	-0.296604	0.604405
4800	9.534140	-0.759251	-1.684825	-0.544729	-0.124500	0.320419	-0.766401	0.390835	0.068367	0.120999	0.727023	-0.307342	0.601944
4801	9.408233	-0.828410	-1.664556	-0.556108	-0.172587	0.262159	-0.760749	0.397148	0.083590	0.120846	0.724896	-0.316745	0.599662
4802	9.547921	-0.862998	-1.645028	-0.549324	-0.194198	0.159777	-0.754119	0.402077	0.097133	0.121070	0.724373	-0.325310	0.595650
4803	9.630812	-0.781789	-1.713696	-0.536844	-0.233001	0.161961	-0.753307	0.403965	0.112763	0.121454	0.723540	-0.333101	0.592269
4804	9.602214	-0.864308	-1.799717	-0.569423	-0.198289	0.125969	-0.751646	0.402252	0.126966	0.122318	0.723118	-0.341370	0.587882
4805	9.390418	-0.883780	-1.262841	-0.557011	-0.197767	0.057038	-0.748469	0.403031	0.141046	0.124485	0.722428	-0.347724	0.584543
4806	9.256687	-0.589840	-1.923122	-0.560501	-0.216264	0.113769	-0.744740	0.405199	0.153477	0.125215	0.722200	-0.355708	0.579845
4807	9.610721	-0.729652	-1.897875	-0.553338	-0.195814	0.044779	-0.742805	0.404317	0.167688	0.127517	0.721508	-0.361768	0.576446
4808	9.507480	-0.467658	-1.840257	-0.549249	-0.133089	0.079836	-0.739615	0.402470	0.179391	0.129056	0.720481	-0.368876	0.572872
4809	9.407864	-0.505268	-1.772053	-0.549013	-0.078788	0.051169	-0.737664	0.398971	0.188737	0.132126	0.718335	-0.374604	0.571148
4810	9.254643	-0.454872	-1.596035	-0.556384	-0.069412	0.012068	-0.735581	0.397000	0.196854	0.134990	0.716978	-0.380616	0.568201
4811	9.697647	-0.509197	-2.108236	-0.539812	-0.005700	-0.059678	-0.735719	0.395874	0.202371	0.139800	0.714795	-0.384384	0.567251
4812	10.089111	-0.491735	-2.785464	-0.555557	0.141455	-0.175654	-0.741247	0.389786	0.203457	0.146379	0.712407	-0.387085	0.566758
4813	9.586827	-0.022938	-2.519419	-0.558640	0.212928	-0.113375	-0.743993	0.383146	0.201613	0.153801	0.708028	-0.389610	0.568547
4814	9.978695	0.274400	-2.494267	-0.556716	0.168522	0.019733	-0.746467	0.377612	0.200746	0.158357	0.703709	-0.394975	0.568956
4815	10.493813	0.244086	-2.958510	-0.548028	0.155147	-0.090540	-0.748118	0.373449	0.203479	0.164978	0.699775	-0.397802	0.569957
4816	10.015854	0.305378	-2.912649	-0.558758	0.167507	-0.063409	-0.751014	0.369304	0.201800	0.170473	0.696019	-0.401976	0.570011
4817	9.581576	0.237739	-2.959635	-0.559084	0.059433	0.025619	-0.751969	0.365706	0.201080	0.175191	0.692151	-0.406808	0.569862
4818	9.415389	-0.264157	-2.622806	-0.555203	0.079844	0.051964	-0.751564	0.368621	0.199172	0.178589	0.688386	-0.412798	0.569059
4819	9.948991	0.020690	-2.520390	-0.551911	0.031132	0.064828	-0.751568	0.370293	0.196425	0.182538	0.684483	-0.418131	0.568620
4820	9.791825	-0.062907	-2.521663	-0.559774	-0.042284	0.015604	-0.750188	0.371667	0.198916	0.185366	0.682310	-0.424071	0.565912
4821	9.359571	-0.045412	-2.477790	-0.526901	-0.077761	0.129352	-0.748392	0.372897	0.202923	0.187350	0.679131	-0.430340	0.564348
4822	8.972539	-0.163426	-2.417969	-0.539867	-0.111812	0.109850	-0.745076	0.375087	0.209139	0.188213	0.676932	-0.437551	0.561149
4823	9.252227	0.351757	-2.448253	-0.565513	-0.140612	0.125775	-0.742862	0.374772	0.219207	0.190234	0.674284	-0.444375	0.558286
4824	9.332847	0.544359	-2.481919	-0.536448	-0.151802	0.154535	-0.739539	0.374590	0.230373	0.190167	0.672046	-0.452243	0.554678
4825	9.222620	0.621984	-2.545456	-0.543979	-0.162039	0.094345	-0.738435	0.373999	0.240862	0.192099	0.669943	-0.458400	0.551492
4826	9.092439	0.569373	-2.588185	-0.527362	-0.129826	0.108464	-0.731641	0.373389	0.253241	0.192594	0.667816	-0.465405	0.548022
4827	8.986395	0.606286	-2.588455	-0.552972	-0.146641	0.087020	-0.729973	0.370435	0.265635	0.194913	0.665523	-0.471429	0.544833
4828	9.054216	0.651709	-2.598717	-0.552900	-0.151434	0.119802	-0.725529	0.367192	0.279664	0.195393	0.663327	-0.478889	0.540818
4829	10.040971	0.784336	-2.809302	-0.537638	-0.050843	0.161169	-0.721633	0.361867	0.295057	0.197682	0.659288	-0.485263	0.539241
4830	9.879886	-0.308740	-3.101319	-0.536383	0.096542	0.195505	-0.719967	0.360453	0.302768	0.199481	0.653643	-0.492499	0.538891
4831	8.778096	-0.788368	-2.850466	-0.567143	0.186196	0.043907	-0.719125	0.357670	0.305635	0.205705	0.647999	-0.496638	0.539568
4832	8.791416	-1.107935	-2.544905	-0.550902	0.228539	-0.065911	-0.721873	0.350743	0.307105	0.211778	0.643347	-0.500015	0.539667
4833	9.387397	-1.078163	-2.207781	-0.546942	0.272342	-0.023561	-0.725444	0.341882	0.307041	0.219277	0.637410	-0.502612	0.541302
4834	10.817367	-0.976751	-2.326799	-0.534289	0.233089	0.046141	-0.729021	0.334409	0.306439	0.223927	0.631546	-0.507147	0.542040
4835	10.549918	-1.040370	-2.721972	-0.555431	0.191949	0.021332	-0.729844	0.331349	0.310560	0.230209	0.625881	-0.510661	0.542680
4836	9.375811	-0.842891	-2.466497	-0.542052	0.093408	0.135101	-0.728287	0.322447	0.319853	0.232525	0.620487	-0.516951	0.541931
4837	8.913692	-0.832227	-1.999690	-0.538460	0.027313	0.260168	-0.725900	0.313531	0.332457	0.234265	0.614138	-0.523931	0.541711
4838	9.573888	-0.787079	-1.844030	-0.537691	-0.004466	0.295006	-0.722427	0.310436	0.344283	0.233723	0.608044	-0.532509	0.540454
4839	9.784566	-0.257704	-1.992769	-0.571604	-0.048498	0.305613	-0.717966	0.303455	0.357444	0.234548	0.601762	-0.540618	0.539075
4840	9.757357	-0.355895	-2.264657	-0.544868	-0.102015	0.232825	-0.714353	0.300220	0.369544	0.233657	0.597221	-0.548864	0.536172
4841	9.546276	-0.205326	-2.357867	-0.547209	-0.166546	0.195135	-0.709212	0.296566	0.381766	0.234085	0.593433	-0.555818	0.533018
4842	9.389594	0.146488	-1.902523	-0.560599	-0.249283	0.183093	-0.703513	0.292498	0.392736	0.232236	0.590822	-0.564227	0.527868
4843	9.440343	-0.306659	-2.438741	-0.550676	-0.223049	0.068023	-0.697679	0.289259	0.404819	0.233451	0.588970	-0.569874	0.523315
4844	9.461029	-0.596811	-2.445196	-0.552800	-0.136616	0.074511	-0.695732	0.287155	0.411002	0.233900	0.586337	-0.576310	0.519006
4845	9.381170	-0.663995	-2.449172	-0.572642	-0.100235	0.045723	-0.691282	0.284216	0.416880	0.237021	0.583291	-0.581279	0.515467
4846	9.323535	-0.683250	-2.494786	-0.556049	-0.073467	0.065202	-0.688783	0.282804	0.423203	0.238304	0.580013	-0.587275	0.511766
4847	9.202291	-0.691712	-2.424462	-0.568521	-0.042960	0.083417	-0.687817	0.283344	0.427070	0.241662	0.575890	-0.592295	0.509055
4848	9.361245	-0.663370	-2.369421	-0.555555	-0.005266	0.094871	-0.684913	0.285547	0.429282	0.243407	0.571486	-0.598230	0.506239
4849	9.932512	-0.585965	-2.554673	-0.562202	0.101233	0.086313	-0.683522	0.284993	0.428160	0.248390	0.565824	-0.602423	0.505205
4850	9.577208	-0.270130	-2.642285	-0.551970	0.185635	0.010692	-0.686159	0.285986	0.422939	0.253196	0.560433	-0.606347	0.504134
4851	8.551202	-0.052969	-2.181859	-0.544428	0.223923	0.042188	-0.687678	0.284611	0.420864	0.259902	0.554073	-0.609132	0.504393
4852	9.823055	0.116371	-2.417397	-0.561905	0.344931	0.038879	-0.693496	0.282700	0.415913	0.266418	0.546577	-0.612542	0.505041
4853	9.530988	0.678637	-2.449857	-0.559317	0.268780	-0.110112	-0.697648	0.281068	0.409295	0.275371	0.541457	-0.613427	0.504681
4854	9.838052	0.571532	-2.265449	-0.564358	0.189509	-0.106106	-0.703728	0.276119	0.401414	0.281420	0.537184	-0.616010	0.502760
4855	10.010213	-0.077844	-2.371990	-0.568145	0.113311	-0.047339	-0.707336	0.277257	0.394820	0.287938	0.532737	-0.618406	0.500856
4856	10.210520	0.066793	-2.613066	-0.552962	0.042548	0.002884	-0.706371	0.279341	0.392484	0.290919	0.528583	-0.622805	0.498076
4857	10.334011	0.007508	-2.694718	-0.529211	-0.034168	-0.091886	-0.707212	0.281848	0.389200	0.295648	0.526353	-0.625129	0.494732
4858	9.866247	0.274322	-2.619754	-0.545936	-0.084511	-0.100684	-0.705962	0.281426	0.390153	0.297973	0.524733	-0.629054	0.490059
4859	9.490315	0.001894	-2.509902	-0.565951	-0.135574	-0.029950	-0.701951	0.284599	0.391675	0.301223	0.522466	-0.632946	0.485462
4860	9.312031	0.385738	-2.364148	-0.538800	-0.146656	-0.015405	-0.700291	0.284857	0.396502	0.301827	0.520358	-0.638009	0.480699
4861	9.386379	-0.623131	-2.478628	-0.545805	-0.145958	0.007401	-0.695856	0.285943	0.400349	0.304371	0.517788	-0.642107	0.476395
4862	9.225782	0.216109	-2.526435	-0.538748	-0.145734	-0.018980	-0.694463	0.283568	0.405427	0.304987	0.515653	-0.647067	0.471582
4863	9.303869	0.372468	-2.562110	-0.539485	-0.117847	-0.012045	-0.691402	0.280768	0.412008	0.308025	0.513064	-0.650680	0.467442
4864	9.080219	0.737293	-2.797827	-0.530957	-0.058424	-0.012298	-0.689591	0.277971	0.418460	0.309602	0.510010	-0.655041	0.463635
4865	8.919600	0.857677	-2.257748	-0.573025	-0.114554	0.035282	-0.688598	0.272135	0.422677	0.312597	0.506522	-0.659370	0.459292
4866	9.512791	0.534376	-2.351579	-0.537863	-0.002712	0.010321	-0.687750	0.267967	0.425529	0.314741	0.502559	-0.663612	0.456060
4867	9.091660	0.749366	-2.401736	-0.548244	0.058148	0.055770	-0.687456	0.263802	0.427419	0.319596	0.497320	-0.666752	0.453843
4868	9.341422	0.680906	-2.278085	-0.544389	0.086807	0.075138	-0.687170	0.261581	0.428499	0.322366	0.491571	-0.671058	0.451795
4869	9.949162	0.459256	-2.331995	-0.552636	0.206520	0.099175	-0.688128	0.259099	0.425303	0.328858	0.484317	-0.673589	0.451185
4870	10.030788	-0.091595	-2.231730	-0.570525	0.261904	0.059642	-0.692564	0.258851	0.419392	0.334314	0.476936	-0.676729	0.450338
4871	8.938416	-0.582732	-2.265862	-0.564941	0.340503	-0.082602	-0.696439	0.257358	0.412773	0.344305	0.470745	-0.676573	0.449557
4872	8.740614	-0.540827	-1.947139	-0.553470	0.415664	-0.035209	-0.704609	0.254920	0.400925	0.352455	0.463265	-0.677450	0.449691
4873	9.954393	-1.203788	-1.632105	-0.539967	0.494189	0.053079	-0.709728	0.253306	0.389616	0.362953	0.453879	-0.677032	0.451539
4874	10.825130	-0.527355	-1.558670	-0.564663	0.376033	-0.004609	-0.718309	0.250043	0.376105	0.370279	0.446120	-0.678399	0.451271
4875	10.354657	-0.662634	-1.638679	-0.567251	0.271977	-0.059842	-0.722175	0.246471	0.369465	0.378939	0.439941	-0.678611	0.449827
4876	9.659719	-0.554094	-1.597886	-0.551226	0.173781	0.021320	-0.725624	0.242054	0.366405	0.383097	0.433661	-0.681463	0.448088
4877	9.265438	-0.621634	-1.202780	-0.544196	0.119262	0.061438	-0.726860	0.239012	0.365278	0.388320	0.427302	-0.683569	0.446490
4878	10.049691	-0.779711	-0.960455	-0.557252	0.054248	0.092775	-0.725868	0.234296	0.366051	0.390202	0.421002	-0.687918	0.444150
4879	10.849467	-0.712837	-1.054084	-0.550575	-0.011939	0.047435	-0.725580	0.230676	0.370986	0.393773	0.415886	-0.690874	0.441219
4880	10.084099	-0.299563	-1.429751	-0.538986	-0.092919	0.122292	-0.723355	0.228994	0.375236	0.393164	0.410559	-0.696372	0.438098
4881	9.946364	-0.124038	-1.322801	-0.542453	-0.159703	0.035957	-0.719600	0.226336	0.380431	0.394691	0.406928	-0.700250	0.433911
4882	9.714950	-0.455324	-1.205237	-0.558892	-0.179459	0.032252	-0.716264	0.224094	0.385772	0.393778	0.403393	-0.705779	0.429055
4883	9.626472	-0.566916	-1.363337	-0.531772	-0.221253	0.055801	-0.714465	0.224207	0.392393	0.394160	0.400036	-0.710137	0.424634
4884	9.735069	-0.586991	-1.372922	-0.555648	-0.247899	0.027398	-0.707674	0.225416	0.399263	0.392240	0.397117	-0.716050	0.419189
4885	9.585715	-0.668674	-1.446710	-0.532125	-0.258681	0.010009	-0.702970	0.227600	0.406159	0.392454	0.394660	-0.720264	0.414057
4886	9.508838	-0.818744	-1.563322	-0.551897	-0.229733	0.006032	-0.697704	0.228819	0.411106	0.390894	0.391859	-0.725740	0.408595
4887	9.582082	-0.858668	-1.691028	-0.555243	-0.196529	0.023497	-0.694110	0.231710	0.414425	0.392049	0.388445	-0.729691	0.403683
4888	9.512049	-0.989072	-1.747466	-0.560374	-0.161570	0.044425	-0.691348	0.233905	0.419402	0.391185	0.384401	-0.734912	0.398891
4889	9.241222	-1.006318	-1.686508	-0.535815	-0.163637	0.057050	-0.686089	0.236927	0.423815	0.392363	0.380314	-0.738634	0.394756
4890	9.837187	-1.245095	-1.786118	-0.538305	-0.092663	-0.011436	-0.683874	0.238309	0.423536	0.392743	0.376669	-0.742634	0.390344
4891	10.210937	-0.812392	-2.158694	-0.548715	-0.004167	-0.019914	-0.680557	0.241626	0.423959	0.396962	0.372310	-0.744547	0.386596
4892	9.398901	-0.672532	-2.250980	-0.555715	0.040926	-0.031032	-0.681111	0.241632	0.422581	0.399571	0.367730	-0.747410	0.382748
4893	8.686304	-0.124557	-1.900973	-0.557377	0.066682	0.002314	-0.681245	0.240807	0.420639	0.404697	0.362377	-0.748911	0.379521
4894	9.469297	0.085816	-2.249871	-0.551633	0.108995	0.015595	-0.682211	0.239986	0.417874	0.407892	0.356561	-0.751450	0.376578
4895	10.515212	0.473990	-2.497212	-0.553889	0.073532	-0.029940	-0.684703	0.239172	0.414292	0.413308	0.351637	-0.752545	0.373101
4896	10.433076	0.443546	-2.810856	-0.572868	-0.015600	-0.126045	-0.685257	0.239038	0.413465	0.415791	0.348657	-0.755185	0.367767
4897	9.829131	-0.083425	-2.673699	-0.541692	-0.029233	-0.040869	-0.686639	0.238078	0.411255	0.419636	0.344732	-0.756890	0.363570
4898	9.327215	-0.114226	-2.694428	-0.554942	-0.091817	-0.093824	-0.684988	0.241819	0.410175	0.420559	0.341925	-0.760194	0.358221
4899	9.669253	0.400881	-2.674056	-0.553307	-0.119028	-0.067848	-0.682211	0.241958	0.408221	0.423287	0.338930	-0.762499	0.352917
4900	9.661883	0.376794	-2.668946	-0.549697	-0.102483	-0.105952	-0.682501	0.245008	0.407978	0.424058	0.336381	-0.765704	0.347447
4901	9.395465	0.141718	-2.658718	-0.533240	-0.091775	-0.107679	-0.679880	0.248462	0.409375	0.427320	0.333940	-0.767316	0.342209
4902	9.047115	0.105812	-2.568455	-0.538711	-0.099051	-0.102471	-0.680991	0.249026	0.407179	0.428010	0.331362	-0.770376	0.336939
4903	9.163843	0.140235	-2.356378	-0.547692	-0.101237	-0.054774	-0.678500	0.250400	0.408970	0.430834	0.328006	-0.772464	0.331804
4904	9.444282	-0.099468	-2.535287	-0.573115	-0.099122	-0.072742	-0.676420	0.250667	0.410754	0.431508	0.324629	-0.775879	0.326235
4905	9.769269	0.136661	-2.318491	-0.538670	-0.141433	0.009394	-0.675167	0.249550	0.412253	0.433207	0.320567	-0.778599	0.321485
4906	9.582765	0.226122	-2.498031	-0.536733	-0.121568	0.002199	-0.673360	0.248429	0.414991	0.432765	0.316442	-0.782378	0.316960
4907	9.375728	0.447586	-2.456735	-0.545874	-0.121477	-0.005001	-0.670854	0.245916	0.418815	0.434890	0.312374	-0.784806	0.312046
4908	9.385005	0.457526	-2.403704	-0.543080	-0.114379	0.005604	-0.668768	0.243955	0.423754	0.434538	0.308049	-0.788504	0.307478
4909	9.374458	0.346819	-2.342052	-0.552735	-0.067602	0.017570	-0.666688	0.243940	0.427055	0.437396	0.303192	-0.790563	0.302935
4910	9.248474	0.478897	-2.215304	-0.559879	-0.041453	0.017311	-0.666546	0.242827	0.428148	0.438180	0.298044	-0.793717	0.298634
4911	9.161893	0.547070	-2.220781	-0.554434	-0.029580	-0.003939	-0.664463	0.242683	0.428545	0.441758	0.293240	-0.795229	0.294060
4912	9.273268	0.725434	-2.181847	-0.563087	0.029657	0.027487	-0.663069	0.241013	0.429623	0.443587	0.287435	-0.797744	0.290200
4913	9.712979	0.504118	-2.351509	-0.538997	0.090714	0.043387	-0.665697	0.238802	0.429482	0.448692	0.281272	-0.798264	0.286942
4914	9.900103	-0.068180	-2.483092	-0.565589	0.153466	0.092201	-0.665278	0.239372	0.424371	0.452078	0.273648	-0.799945	0.284306
4915	9.593757	-0.587952	-2.440640	-0.547270	0.187960	0.047841	-0.667779	0.240778	0.419983	0.458687	0.266728	-0.799519	0.281483
4916	9.216814	-0.788790	-2.476553	-0.559018	0.202606	0.022742	-0.670830	0.240797	0.416137	0.463142	0.259942	-0.800207	0.278564
4917	9.005047	-0.768548	-2.544146	-0.561547	0.224092	0.036697	-0.672767	0.240262	0.411586	0.470356	0.252801	-0.799314	0.275598
4918	9.381445	-0.552724	-2.431085	-0.548875	0.221264	0.049347	-0.676361	0.237935	0.405232	0.474832	0.245529	-0.799771	0.273160
4919	10.242575	-0.651879	-2.735560	-0.550508	0.264018	0.017396	-0.682446	0.233392	0.400533	0.482621	0.238526	-0.798177	0.270361
4920	10.768615	-0.786040	-2.792753	-0.565410	0.321330	0.070041	-0.685332	0.227873	0.394971	0.488571	0.230169	-0.797701	0.268317
4921	9.691243	-0.684343	-2.299561	-0.579549	0.240069	0.080760	-0.689059	0.223878	0.390260	0.495634	0.221937	-0.796604	0.265543
4922	9.000143	-0.939076	-1.996197	-0.554198	0.170500	0.176836	-0.690163	0.222499	0.389148	0.498461	0.212740	-0.797855	0.264018
4923	9.024826	-1.098178	-1.523315	-0.550823	0.156368	0.141539	-0.689870	0.219176	0.387868	0.503608	0.204208	-0.797535	0.261947
4924	9.917161	-0.863390	-1.336257	-0.547647	0.124443	0.095975	-0.692912	0.216414	0.387310	0.506009	0.196567	-0.798733	0.259505
4925	10.306653	-0.623761	-1.653545	-0.542316	0.090907	0.122908	-0.693458	0.214478	0.386327	0.510097	0.188719	-0.798795	0.257124
4926	9.931006	-0.711735	-1.801859	-0.555934	-0.016387	0.034863	-0.690821	0.214471	0.386721	0.510520	0.182660	-0.801128	0.253374
4927	9.371282	-0.688937	-1.811029	-0.557658	-0.092023	-0.075383	-0.690250	0.209883	0.390954	0.512679	0.178730	-0.802307	0.248030
4928	9.683974	-1.039103	-1.846198	-0.572588	-0.049218	-0.016530	-0.689413	0.208065	0.395489	0.512852	0.173459	-0.804782	0.243353
4929	9.787581	-1.250973	-1.616859	-0.553403	-0.085629	-0.184180	-0.688161	0.206946	0.397679	0.515560	0.171235	-0.805428	0.236987
4930	9.485965	-0.863243	-1.746419	-0.547405	-0.074426	-0.033796	-0.684965	0.206105	0.398475	0.515293	0.166587	-0.807894	0.232442
4931	9.503633	-1.075327	-1.637767	-0.552688	-0.041847	-0.048240	-0.684691	0.206934	0.399034	0.518000	0.161927	-0.808479	0.227634
4932	9.517357	-0.987548	-1.498631	-0.554442	-0.042112	-0.018174	-0.683019	0.204984	0.400936	0.518160	0.156774	-0.810616	0.223236
4933	9.690742	-0.760507	-1.341934	-0.559992	-0.038313	-0.034129	-0.683005	0.201376	0.402281	0.520833	0.151750	-0.811156	0.218474
4934	9.670003	-0.967667	-1.257447	-0.540089	-0.043643	-0.054245	-0.682163	0.199156	0.402666	0.521033	0.147310	-0.813057	0.213923
4935	9.653701	-0.808071	-1.256790	-0.564930	-0.072038	-0.088845	-0.682159	0.198042	0.404313	0.523366	0.143221	-0.813718	0.208418
4936	9.916082	-0.903240	-1.526683	-0.563855	-0.030190	-0.129728	-0.680758	0.194849	0.404960	0.524126	0.139677	-0.815283	0.202720
4937	10.017901	-0.430660	-1.979071	-0.552459	0.096684	-0.211658	-0.681843	0.189316	0.402700	0.529617	0.136986	-0.813692	0.196586
4938	9.296964	-0.036389	-1.871365	-0.559532	0.172923	-0.277774	-0.685820	0.178808	0.398200	0.534203	0.135052	-0.812594	0.189947
4939	9.216085	0.438238	-1.794405	-0.545057	0.154462	-0.235873	-0.690352	0.168021	0.394669	0.540617	0.132570	-0.810178	0.183764
4940	9.611423	0.508811	-1.703910	-0.546235	0.096504	-0.197406	-0.693928	0.161115	0.390065	0.543557	0.129722	-0.809963	0.177983
4941	10.125676	0.513133	-2.040484	-0.563150	0.114132	-0.137435	-0.696411	0.158081	0.387565	0.548926	0.125578	-0.808202	0.172394
4942	11.289705	0.643750	-2.393835	-0.563006	0.070806	-0.012161	-0.697505	0.154768	0.384222	0.550786	0.119609	-0.808706	0.168296
4943	10.035835	0.740033	-2.170949	-0.549638	-0.022415	-0.187730	-0.696931	0.150752	0.383071	0.553989	0.116886	-0.808209	0.161963
4944	9.309357	0.576966	-1.928964	-0.568148	-0.105723	-0.143384	-0.696654	0.150611	0.383620	0.553398	0.113535	-0.810279	0.155912
4945	9.338790	0.799387	-1.883163	-0.559517	-0.159604	-0.165920	-0.694418	0.146717	0.386327	0.554252	0.110770	-0.811326	0.149282
4946	9.624934	0.912811	-2.005616	-0.558035	-0.215479	-0.160173	-0.692328	0.144068	0.389739	0.551852	0.108107	-0.814454	0.142955
4947	9.457453	0.888463	-2.203241	-0.545786	-0.285612	-0.183512	-0.689260	0.139186	0.397265	0.550595	0.106127	-0.816752	0.136008
4948	9.284092	0.898934	-2.249032	-0.547444	-0.274110	-0.161518	-0.685354	0.133473	0.404363	0.547156	0.103738	-0.820389	0.129698
4949	9.260188	1.155822	-2.155222	-0.561838	-0.248922	-0.149433	-0.681727	0.128040	0.410636	0.546356	0.100904	-0.822324	0.122868
4950	9.266784	1.362799	-2.283178	-0.548184	-0.250003	-0.135078	-0.677275	0.124125	0.418300	0.543178	0.097977	-0.825650	0.116877
4951	9.326440	1.362968	-2.196280	-0.552503	-0.217655	-0.122935	-0.674624	0.119804	0.424178	0.542736	0.094721	-0.827200	0.110475
4952	9.236500	1.252564	-2.165934	-0.550448	-0.214624	-0.062808	-0.671290	0.118115	0.429663	0.539925	0.090463	-0.830187	0.105297
4953	9.164437	1.301225	-2.185710	-0.557578	-0.206728	-0.036408	-0.666564	0.115456	0.434574	0.539417	0.085680	-0.831712	0.099715
4954	9.029128	1.277975	-2.175605	-0.548157	-0.179293	0.011273	-0.662671	0.113073	0.440047	0.536977	0.080117	-0.834343	0.095435
4955	9.226312	1.417877	-2.017967	-0.560958	-0.177303	-0.000339	-0.658512	0.113325	0.444993	0.536829	0.074630	-0.835530	0.090192
4956	9.102166	1.548462	-2.127982	-0.542315	-0.099911	-0.000599	-0.655598	0.112892	0.448145	0.535672	0.069162	-0.837183	0.086006
4957	9.041709	1.561542	-2.415564	-0.542541	-0.019193	0.040483	-0.655181	0.112469	0.450072	0.538007	0.062915	-0.836611	0.081684
4958	9.772086	1.230879	-2.775267	-0.529455	0.153453	0.080393	-0.655464	0.114283	0.446500	0.540881	0.055792	-0.835528	0.078919
4959	10.153582	0.403746	-2.887354	-0.544882	0.259491	0.120232	-0.657849	0.121936	0.438582	0.547639	0.047740	-0.831910	0.075746
4960	9.947301	0.103004	-2.883722	-0.562158	0.198100	-0.059255	-0.662587	0.127935	0.429559	0.551412	0.042493	-0.830122	0.070967
4961	9.243658	-0.116376	-3.121943	-0.559998	0.179029	0.045998	-0.664674	0.130176	0.423517	0.556819	0.035621	-0.827186	0.066693
4962	9.165064	-0.100233	-2.938394	-0.559717	0.223966	0.056319	-0.666775	0.136022	0.417099	0.560768	0.028437	-0.825064	0.063253
4963	10.279537	-0.026434	-3.153326	-0.552081	0.288961	0.054487	-0.670386	0.137715	0.410372	0.567806	0.021361	-0.820745	0.059307
4964	10.315846	0.207877	-2.745251	-0.543655	0.210725	0.033853	-0.673426	0.136084	0.402502	0.571458	0.014729	-0.818593	0.055887
4965	9.530085	0.403059	-2.466110	-0.552775	0.143774	0.157858	-0.673986	0.137760	0.398930	0.575849	0.006130	-0.815808	0.053073
4966	9.117257	-0.135191	-2.394316	-0.549414	0.071395	0.181185	-0.676225	0.142625	0.395957	0.576968	-0.002832	-0.815154	0.051227
4967	9.517444	0.034709	-2.259030	-0.544671	0.005383	0.111857	-0.676804	0.148029	0.396570	0.579008	-0.010440	-0.813838	0.048045
4968	9.769184	-0.013545	-2.379633	-0.555794	0.013456	0.025919	-0.674317	0.151077	0.395062	0.579257	-0.016893	-0.813764	0.044314
4969	9.607414	-0.325606	-2.209224	-0.541638	-0.044169	0.010434	-0.674608	0.154406	0.394131	0.580485	-0.022776	-0.812966	0.040050
4970	9.391270	-0.281460	-2.322984	-0.518208	-0.056560	-0.028173	-0.673513	0.157721	0.396645	0.579601	-0.027860	-0.813613	0.036338
4971	9.532223	-0.113477	-2.368537	-0.518475	-0.085189	-0.047410	-0.672960	0.158418	0.395127	0.580126	-0.032510	-0.813255	0.031818
4972	9.589567	-0.249108	-2.359852	-0.560339	-0.084715	-0.077987	-0.670471	0.160206	0.397476	0.578744	-0.037260	-0.814215	0.026866
4973	9.556862	-0.543529	-2.329946	-0.572787	-0.072460	-0.034021	-0.669226	0.161172	0.397891	0.579342	-0.042785	-0.813673	0.021634
4974	9.439511	-0.524124	-2.436314	-0.542185	-0.006488	0.026070	-0.667989	0.163940	0.398048	0.579142	-0.049059	-0.813547	0.018127
4975	9.168174	-0.630635	-2.352615	-0.559038	0.016304	0.099970	-0.665217	0.165044	0.397624	0.581033	-0.056657	-0.811774	0.014640
4976	8.909230	-0.672524	-1.970057	-0.545982	0.069193	0.117414	-0.665235	0.169342	0.396977	0.581956	-0.064484	-0.810570	0.012062
4977	9.809684	-0.595564	-2.281382	-0.556124	0.213869	0.078576	-0.668015	0.171302	0.392597	0.586933	-0.071752	-0.806409	0.008178
4978	9.555995	-0.217560	-2.372240	-0.550341	0.298017	0.034780	-0.669951	0.170773	0.386249	0.591469	-0.078334	-0.802502	0.004270
4979	9.585745	0.215473	-2.265970	-0.575946	0.411329	0.072765	-0.676038	0.167345	0.379351	0.599405	-0.085726	-0.795842	-0.000287
4980	9.101914	1.150209	-1.666895	-0.573557	0.426221	0.014308	-0.683782	0.161987	0.370372	0.605797	-0.092253	-0.790237	-0.005007
4981	9.426834	1.145959	-1.246880	-0.540299	0.377351	0.023889	-0.687354	0.154674	0.363414	0.613050	-0.098349	-0.783840	-0.009581
4982	10.578290	1.186906	-1.268207	-0.554374	0.311775	0.025254	-0.693433	0.149587	0.355255	0.617529	-0.104816	-0.779414	-0.013628
4983	10.595809	1.370498	-1.260614	-0.545878	0.217074	0.033039	-0.694536	0.149053	0.349730	0.622118	-0.111063	-0.774799	-0.017928
4984	10.603051	0.916725	-1.168581	-0.554155	0.119245	-0.105406	-0.697860	0.147965	0.345598	0.623461	-0.115553	-0.772921	-0.023164
4985	10.019846	1.002164	-1.231573	-0.552867	0.029068	-0.104058	-0.700352	0.147148	0.342845	0.624973	-0.119773	-0.770862	-0.028916
4986	9.436446	1.046556	-1.289274	-0.558595	-0.026937	-0.092391	-0.698259	0.144372	0.342939	0.623997	-0.124591	-0.770694	-0.033704
4987	9.739553	0.979979	-1.197124	-0.543581	-0.155942	0.020975	-0.697438	0.146576	0.346410	0.622673	-0.130687	-0.770587	-0.037353
4988	9.623132	0.743655	-1.235406	-0.546377	-0.199593	0.064505	-0.692865	0.147379	0.351911	0.619109	-0.137883	-0.772093	-0.039544
4989	9.581764	0.916758	-1.418489	-0.560944	-0.223230	0.096349	-0.689401	0.147065	0.361002	0.616660	-0.145352	-0.772533	-0.042382
4990	9.243796	1.243767	-1.247727	-0.572176	-0.281115	0.123077	-0.684404	0.145364	0.368962	0.611718	-0.153824	-0.774729	-0.043993
4991	9.196538	1.034808	-1.477278	-0.546558	-0.199099	0.006960	-0.680798	0.145059	0.375012	0.609499	-0.159634	-0.775074	-0.047836
4992	9.159173	1.194008	-1.561152	-0.539093	-0.157563	-0.006461	-0.676342	0.140175	0.382390	0.606381	-0.165571	-0.776079	-0.050888
4993	9.030362	1.440833	-1.636216	-0.546064	-0.128169	0.033979	-0.672719	0.135993	0.387570	0.605205	-0.171654	-0.775416	-0.054697
4994	9.382441	1.341869	-1.650080	-0.552452	-0.024227	0.104097	-0.672414	0.128775	0.391086	0.604165	-0.179312	-0.774324	-0.057053
4995	10.337682	0.747194	-1.881501	-0.550475	0.194242	0.263913	-0.672140	0.129886	0.389990	0.608120	-0.188555	-0.768841	-0.059334
4996	9.444713	0.116410	-1.247497	-0.555709	0.239162	-0.033956	-0.674934	0.135175	0.384815	0.610861	-0.193806	-0.764949	-0.064352
4997	10.408182	-0.224616	-1.484175	-0.547966	0.236900	-0.173460	-0.679646	0.134934	0.377109	0.614826	-0.196187	-0.760464	-0.072070
4998	11.142104	-1.077805	-1.929865	-0.544047	0.284302	-0.228491	-0.682966	0.134143	0.366900	0.617945	-0.198236	-0.756660	-0.079449
4999	10.806675	-0.005375	-2.347287	-0.539137	0.190247	-0.189728	-0.689605	0.130307	0.358067	0.621071	-0.200310	-0.752712	-0.087012
5000	9.825216	-0.262506	-1.946864	-0.551881	0.131658	-0.096883	-0.692360	0.126450	0.352797	0.621995	-0.204672	-0.750148	-0.092250
5001	9.006018	-0.470699	-1.286265	-0.541281	0.011259	0.045297	-0.691652	0.122843	0.353722	0.622735	-0.210611	-0.747395	-0.096152
5002	9.729688	-0.702851	-1.357126	-0.558183	-0.071297	0.026266	-0.691230	0.121170	0.356465	0.620756	-0.217261	-0.746754	-0.099089
5003	9.947577	-0.452713	-1.326383	-0.542218	-0.158381	0.087219	-0.689418	0.118378	0.361536	0.618960	-0.224156	-0.745854	-0.101709
5004	9.561897	-0.581521	-1.445235	-0.535356	-0.241481	0.101874	-0.683316	0.118344	0.367569	0.614618	-0.231970	-0.746934	-0.102591
5005	9.281535	-0.381650	-2.225075	-0.553173	-0.201748	0.101427	-0.677502	0.120519	0.376668	0.612038	-0.239278	-0.746417	-0.104958
5006	9.358407	-0.554417	-1.952647	-0.547498	-0.165807	0.108330	-0.673616	0.118676	0.386569	0.608700	-0.247152	-0.746396	-0.106272
5007	9.161105	-0.391729	-1.640105	-0.544445	-0.350685	0.024542	-0.666278	0.120981	0.397178	0.603666	-0.253498	-0.748010	-0.108661
5008	9.304382	-0.630886	-1.869574	-0.547000	-0.328944	0.014657	-0.660187	0.123436	0.405034	0.597600	-0.260280	-0.750311	-0.110279
5009	9.570268	-0.679437	-1.637442	-0.546860	-0.301934	0.018953	-0.653836	0.130051	0.411686	0.593168	-0.266441	-0.751262	-0.112989
5010	9.181552	-0.554694	-2.174689	-0.562552	-0.178861	-0.035103	-0.648866	0.135569	0.415851	0.589077	-0.272292	-0.751893	-0.116202
5011	9.838116	-0.514377	-2.794539	-0.559566	0.038078	-0.103464	-0.649011	0.137235	0.415040	0.589301	-0.275962	-0.749399	-0.122355
5012	9.358517	-0.092075	-2.984650	-0.544261	0.193379	-0.152044	-0.653450	0.137537	0.410379	0.590563	-0.278934	-0.746238	-0.128690
5013	9.512630	0.331386	-2.738306	-0.557984	0.319193	-0.106902	-0.656480	0.132849	0.405517	0.594849	-0.281773	-0.740374	-0.136399
5014	9.706517	1.427473	-2.318313	-0.558162	0.320869	-0.087293	-0.662548	0.125690	0.395125	0.598004	-0.285498	-0.735170	-0.142853
5015	10.446198	1.081535	-2.020679	-0.547231	0.256603	0.046018	-0.665577	0.120444	0.391224	0.601708	-0.290503	-0.729092	-0.148256
5016	10.002478	1.433102	-1.893538	-0.540664	0.195984	-0.033202	-0.669746	0.122828	0.385615	0.603187	-0.295138	-0.725006	-0.153056
5017	10.331667	0.911540	-2.269903	-0.536052	0.064898	-0.081864	-0.670593	0.127285	0.379172	0.603667	-0.298621	-0.721950	-0.158745
5018	9.847566	0.712164	-2.180051	-0.579234	-0.057452	-0.285213	-0.670886	0.131169	0.378109	0.600394	-0.300841	-0.722214	-0.165615
5019	9.529281	0.999964	-2.076528	-0.577561	-0.119531	-0.199920	-0.671453	0.133801	0.378693	0.597483	-0.303657	-0.721898	-0.172249
5020	9.398994	0.821401	-2.166173	-0.554305	-0.244964	-0.092766	-0.668414	0.136974	0.380914	0.592237	-0.308970	-0.723232	-0.175297
5021	9.650599	0.865363	-2.224987	-0.558276	-0.361269	0.021195	-0.664544	0.139579	0.386853	0.586601	-0.315539	-0.724439	-0.177546
5022	9.342649	0.878660	-2.340696	-0.556356	-0.431137	0.170210	-0.656798	0.143960	0.397895	0.579466	-0.325286	-0.726166	-0.176326
5023	8.977634	0.884357	-2.569801	-0.547449	-0.465403	0.165154	-0.647672	0.149438	0.411424	0.572726	-0.334095	-0.727582	-0.176040
5024	9.488525	0.988363	-2.426679	-0.546031	-0.626840	0.090194	-0.635345	0.152683	0.427670	0.562354	-0.343149	-0.731883	-0.174224
5025	8.995343	1.310652	-2.779950	-0.545216	-0.646706	0.091168	-0.624392	0.152182	0.446376	0.552503	-0.351357	-0.735647	-0.173529
5026	9.074707	1.436887	-2.994082	-0.543574	-0.659008	0.058574	-0.611625	0.149886	0.461456	0.541341	-0.359898	-0.740224	-0.171730
5027	9.018851	1.454967	-3.250316	-0.560619	-0.617252	0.033351	-0.600811	0.149951	0.476713	0.531371	-0.367168	-0.743779	-0.172117
5028	8.587331	1.547482	-3.574528	-0.556310	-0.492583	-0.009888	-0.589987	0.147658	0.492222	0.522166	-0.374141	-0.746754	-0.172392
5029	9.134323	1.164635	-3.962397	-0.539448	-0.287332	0.006823	-0.578337	0.148433	0.501538	0.517004	-0.379560	-0.746955	-0.175212
5030	9.235111	0.301590	-4.303237	-0.558069	-0.127389	0.062165	-0.574470	0.152295	0.504312	0.513408	-0.386301	-0.745442	-0.177485
5031	8.812843	0.076375	-4.418549	-0.545578	-0.101037	-0.074194	-0.573243	0.157274	0.506565	0.510586	-0.389901	-0.744270	-0.182597
5032	9.052989	-0.602849	-4.592499	-0.553507	-0.019514	0.080879	-0.572294	0.162396	0.507440	0.508664	-0.396443	-0.741423	-0.185435
5033	9.032639	-1.018770	-4.657897	-0.551008	0.050261	0.132619	-0.573282	0.166703	0.504866	0.508707	-0.402616	-0.737001	-0.189597
5034	8.845033	-0.953129	-4.397440	-0.547052	0.107837	0.136692	-0.572748	0.172676	0.499949	0.508866	-0.409385	-0.732329	-0.192753
5035	8.717081	-1.006084	-4.106745	-0.561638	0.140909	0.070808	-0.574418	0.173790	0.499420	0.509815	-0.414392	-0.727352	-0.198311
5036	8.753635	-0.628969	-3.661607	-0.536648	0.103160	0.048367	-0.575520	0.171853	0.499271	0.509591	-0.419727	-0.723385	-0.202139
5037	9.057750	-0.756959	-3.728237	-0.548035	0.014853	0.059440	-0.576622	0.169638	0.499533	0.508706	-0.424901	-0.719752	-0.206480
5038	9.162640	-0.666419	-3.828447	-0.548111	-0.045390	0.147427	-0.576055	0.166865	0.499500	0.506596	-0.432335	-0.716315	-0.208182
5039	9.112787	-0.986710	-4.088162	-0.555436	-0.061429	0.130592	-0.575222	0.166579	0.501701	0.504762	-0.438896	-0.712738	-0.211165
5040	9.197166	-0.722503	-4.260350	-0.542003	-0.067403	0.090152	-0.571885	0.164622	0.504420	0.502089	-0.445486	-0.709946	-0.213134
5041	9.178918	-0.524490	-4.301193	-0.549722	-0.092756	0.009739	-0.570352	0.162386	0.509084	0.499255	-0.450378	-0.707714	-0.216899
5042	9.173832	-0.257632	-4.139869	-0.539850	-0.061514	-0.061967	-0.569640	0.157665	0.511655	0.495986	-0.454719	-0.706156	-0.220390
5043	8.940896	-0.301197	-3.998937	-0.556573	-0.091612	-0.116001	-0.568109	0.155706	0.516460	0.492480	-0.457873	-0.704967	-0.225471
5044	9.058892	-0.561560	-3.781157	-0.553479	-0.156110	-0.158935	-0.567400	0.152101	0.516417	0.487278	-0.461366	-0.705093	-0.229226
5045	8.813488	-0.674534	-3.931782	-0.562082	-0.124288	-0.090287	-0.564909	0.153334	0.519175	0.483315	-0.465065	-0.703892	-0.233790
5046	9.012072	-0.729671	-4.047406	-0.540357	-0.153423	-0.065045	-0.561180	0.157615	0.520987	0.478662	-0.469703	-0.703104	-0.236445
5047	8.999069	-0.648371	-4.198094	-0.549694	-0.207608	-0.045345	-0.557296	0.157458	0.523996	0.473786	-0.474292	-0.702272	-0.239559
5048	8.966967	-0.729511	-4.453252	-0.549672	-0.211177	-0.048866	-0.553420	0.159236	0.528407	0.468261	-0.479472	-0.701754	-0.241618
5049	8.857358	-0.470604	-4.509149	-0.560341	-0.182520	-0.024384	-0.550086	0.157549	0.533615	0.463654	-0.484317	-0.700363	-0.244854
5050	8.911927	-0.399426	-4.664647	-0.542364	-0.100246	0.035504	-0.545354	0.153922	0.537549	0.460118	-0.490019	-0.697947	-0.247068
5051	8.697560	-0.498260	-4.455472	-0.546531	-0.061005	0.077611	-0.543962	0.152102	0.542218	0.457771	-0.495540	-0.694440	-0.250278
5052	8.716934	-0.057308	-4.252634	-0.551776	-0.028837	0.111019	-0.541427	0.142941	0.545145	0.455463	-0.501967	-0.690489	-0.252600
5053	8.718007	0.193894	-4.269934	-0.540881	-0.009732	0.086292	-0.540983	0.136005	0.547005	0.453853	-0.507243	-0.686387	-0.256118
5054	8.796535	0.328079	-4.373013	-0.546332	0.002203	0.066731	-0.539161	0.131840	0.548053	0.451753	-0.512793	-0.682538	-0.259044
5055	8.811602	0.412345	-4.407799	-0.533757	-0.009395	0.048388	-0.540261	0.129347	0.548589	0.449949	-0.517422	-0.678799	-0.262779
5056	8.749692	0.567184	-4.440853	-0.571803	0.018854	0.032739	-0.539426	0.128650	0.549128	0.447589	-0.522594	-0.674936	-0.266498
5057	8.685232	0.232067	-4.381457	-0.544351	0.056751	0.009768	-0.539711	0.130593	0.548459	0.446288	-0.526385	-0.670894	-0.271379
5058	8.831033	0.246825	-4.193361	-0.537247	0.058900	-0.030833	-0.541666	0.133655	0.545880	0.444446	-0.530125	-0.667448	-0.275588
5059	8.875692	0.102077	-4.109658	-0.533997	0.023307	-0.081898	-0.543898	0.136714	0.544132	0.442246	-0.532730	-0.664673	-0.280762
5060	8.853745	0.260424	-4.314348	-0.570553	0.000308	-0.108698	-0.546254	0.135890	0.543589	0.438801	-0.536004	-0.662321	-0.285455
5061	8.849638	0.315617	-4.380193	-0.554217	-0.005220	-0.103156	-0.546526	0.134644	0.543440	0.435818	-0.538622	-0.659860	-0.290747
5062	8.772816	0.327896	-4.426134	-0.554268	-0.001397	-0.127962	-0.545268	0.132423	0.543684	0.432375	-0.541461	-0.657756	-0.295345
5063	8.800488	0.460121	-4.507378	-0.555996	0.002018	-0.104976	-0.546230	0.130207	0.543945	0.429384	-0.543987	-0.655193	-0.300716
5064	8.740851	0.617484	-4.521134	-0.549425	0.019668	-0.067844	-0.545521	0.126603	0.543764	0.426594	-0.547399	-0.652217	-0.304933
5065	8.611767	0.733647	-4.623734	-0.549182	0.039161	-0.032582	-0.546188	0.120510	0.543015	0.424518	-0.550544	-0.648547	-0.309955
5066	8.684502	0.575370	-4.742870	-0.558505	0.149263	-0.047522	-0.547715	0.120653	0.542614	0.423394	-0.553443	-0.644121	-0.315509
5067	8.785280	0.689119	-4.613805	-0.539972	0.225015	-0.063665	-0.553667	0.117213	0.539169	0.423535	-0.554888	-0.639224	-0.322662
5068	8.823945	0.632607	-4.337790	-0.543724	0.238073	-0.111572	-0.559331	0.111836	0.534873	0.423256	-0.556203	-0.634758	-0.329506
5069	9.063993	0.571052	-3.892861	-0.560513	0.198856	-0.148662	-0.564577	0.105765	0.530567	0.422201	-0.556831	-0.630811	-0.337287
5070	9.196494	0.662025	-3.509893	-0.557488	0.110508	-0.143640	-0.569816	0.097886	0.527900	0.419896	-0.558637	-0.627603	-0.343112
5071	9.368852	0.645098	-3.338392	-0.552709	0.024300	-0.175761	-0.570613	0.089854	0.526856	0.416500	-0.559972	-0.625400	-0.349048
5072	9.184182	0.848933	-3.388741	-0.562159	-0.044336	-0.154228	-0.571686	0.080565	0.528980	0.412093	-0.562700	-0.623505	-0.353256
5073	9.178724	1.172318	-3.462409	-0.560470	-0.121042	-0.040460	-0.568603	0.073204	0.531920	0.407703	-0.566745	-0.620864	-0.356521
5074	9.119285	1.150159	-3.587720	-0.531439	-0.172316	0.034495	-0.565523	0.065974	0.537074	0.403351	-0.572421	-0.618035	-0.357316
5075	8.940177	1.127954	-3.840923	-0.558559	-0.161419	0.037622	-0.561915	0.065258	0.541737	0.398973	-0.577639	-0.614789	-0.359428
5076	8.765816	1.040341	-4.115148	-0.572065	-0.145022	0.023176	-0.558568	0.061082	0.545262	0.394365	-0.583236	-0.611499	-0.361083
5077	8.822285	0.918018	-4.297482	-0.558451	-0.146751	0.009196	-0.556064	0.058986	0.548676	0.389889	-0.587944	-0.608405	-0.363527
5078	8.839192	0.980918	-4.269214	-0.543708	-0.121783	0.030456	-0.551616	0.056884	0.552904	0.385908	-0.593169	-0.604974	-0.365011
5079	8.851569	1.111474	-4.246526	-0.562054	-0.132261	0.003785	-0.547990	0.052013	0.556695	0.381454	-0.597678	-0.601752	-0.367653
5080	8.790042	1.154509	-4.382226	-0.574977	-0.160903	-0.010345	-0.543801	0.045757	0.559916	0.376291	-0.602868	-0.598799	-0.369317
5081	8.761152	1.241891	-4.349337	-0.556854	-0.157258	-0.024306	-0.539903	0.042273	0.563305	0.371315	-0.607125	-0.596087	-0.371758
5082	8.663009	1.353359	-4.398771	-0.564026	-0.142845	-0.020943	-0.536280	0.038231	0.567934	0.366381	-0.611901	-0.593131	-0.373548
5083	8.588111	1.252103	-4.436199	-0.543086	-0.121035	-0.053590	-0.532248	0.035854	0.571471	0.361712	-0.615383	-0.590566	-0.376432
5084	8.583830	1.212909	-4.525152	-0.552813	-0.074014	-0.067264	-0.529735	0.032522	0.571694	0.357348	-0.618949	-0.587695	-0.379235
5085	8.623125	1.233924	-4.602754	-0.561610	-0.034416	-0.056980	-0.527641	0.029183	0.574269	0.353379	-0.621821	-0.584365	-0.383379
5086	8.541215	1.246447	-4.614864	-0.566824	0.001608	-0.053738	-0.527363	0.029042	0.574957	0.349801	-0.625008	-0.580619	-0.387150
5087	8.632672	1.289697	-4.562315	-0.541305	0.015864	-0.048198	-0.527773	0.027658	0.574669	0.346674	-0.627402	-0.576941	-0.391566
5088	8.868329	1.254957	-4.470431	-0.546896	-0.002074	-0.051652	-0.529155	0.025714	0.576871	0.343292	-0.630444	-0.573289	-0.395007
5089	8.727780	1.232073	-4.407169	-0.527066	-0.032919	-0.040650	-0.530534	0.024062	0.574515	0.339795	-0.633160	-0.569921	-0.398546
