# Supplementary material for: Identification of Haptic Based Guiding Using Hard Reins
Source: PLoS One. 2015 Jul 22;10(7):e0132020. doi: 10.1371/journal.pone.0132020 (PMC4511788; doi:10.1371/journal.pone.0132020)
Supplement: S1 File — (ZIP) [file pone.0132020.s001.zip › MotionData1/Subject2/T12/gh12.txt]

// Start Time: 0
// Sample rate: 25.0Hz
// Scenario: 4.9
// Firmware Version: 2.6.1
Counter	Acc_X	Acc_Y	Acc_Z	Gyr_X	Gyr_Y	Gyr_Z	Mag_X	Mag_Y	Mag_Z	Quat_w	Quat_x	Quat_y	Quat_z
4429	-1.102484	2.381319	9.569183	0.028796	0.028633	0.084509	-0.182725	-0.341765	-0.673389	-0.495875	-0.020481	-0.119397	-0.859903
4430	-1.017980	2.352487	9.531161	0.090178	0.007676	0.077475	-0.184678	-0.343361	-0.673375	-0.494355	-0.021549	-0.121010	-0.860526
4431	-0.964910	2.342773	9.473911	0.120065	-0.000538	0.064721	-0.184684	-0.345759	-0.670406	-0.493207	-0.023037	-0.123063	-0.860855
4432	-0.851461	2.314312	9.527379	0.125581	0.001252	0.042602	-0.186241	-0.349643	-0.669362	-0.492296	-0.024481	-0.125236	-0.861023
4433	-0.786477	2.338667	9.576335	0.108161	0.014011	0.033266	-0.185726	-0.351776	-0.666269	-0.491653	-0.025522	-0.127240	-0.861067
4434	-0.969710	2.348397	9.713984	0.073204	0.018496	0.029381	-0.187819	-0.354959	-0.663155	-0.490950	-0.026120	-0.128686	-0.861235
4435	-0.849390	2.386510	9.533212	0.059072	0.017612	0.034854	-0.188599	-0.356564	-0.662633	-0.490293	-0.026613	-0.129878	-0.861415
4436	-0.540953	2.402982	9.245875	0.041361	0.010383	0.048633	-0.188337	-0.357371	-0.662119	-0.489289	-0.027087	-0.130686	-0.861849
4437	-0.639803	2.399941	9.117690	-0.018184	-0.000660	0.046501	-0.188340	-0.357901	-0.661215	-0.488517	-0.027181	-0.130354	-0.862334
4438	-0.868613	2.371938	9.504024	-0.042737	-0.018976	0.066696	-0.191738	-0.356517	-0.661446	-0.487268	-0.027377	-0.129417	-0.863176
4439	-0.851741	2.382400	9.739565	-0.072495	-0.019002	0.074849	-0.191991	-0.355459	-0.663896	-0.486083	-0.027325	-0.127948	-0.864064
4440	-0.902344	2.372231	9.609330	-0.077588	0.002868	0.050794	-0.194095	-0.351657	-0.663749	-0.485089	-0.026767	-0.126628	-0.864834
4441	-0.941345	2.468865	9.749543	-0.091402	0.047555	0.024806	-0.195009	-0.349638	-0.665161	-0.484608	-0.025244	-0.125509	-0.865312
4442	-0.748263	2.421088	9.736273	-0.071042	0.123389	-0.003808	-0.192135	-0.347263	-0.667248	-0.484275	-0.022531	-0.125497	-0.865575
4443	-0.716344	2.290591	9.547511	-0.041899	0.145299	-0.032294	-0.189520	-0.343819	-0.670625	-0.484506	-0.019656	-0.126202	-0.865413
4444	-0.930737	2.245998	9.295245	-0.075098	0.108664	-0.043483	-0.184574	-0.340632	-0.670146	-0.484879	-0.017057	-0.125991	-0.865290
4445	-1.262869	2.135056	9.408208	-0.095481	0.072120	-0.006623	-0.181179	-0.339867	-0.670690	-0.484866	-0.014980	-0.125054	-0.865472
4446	-1.113571	2.174173	9.503765	-0.074686	0.050294	0.021205	-0.180528	-0.336389	-0.672888	-0.484280	-0.013560	-0.124260	-0.865938
4447	-1.070326	2.208148	9.564654	-0.070101	0.021013	0.004661	-0.179222	-0.334798	-0.674189	-0.484189	-0.012634	-0.123265	-0.866145
4448	-1.229258	2.174432	9.646711	-0.019249	0.021025	-0.000624	-0.178447	-0.332916	-0.673936	-0.484054	-0.012207	-0.123153	-0.866243
4449	-0.858272	2.227898	9.588514	0.006964	-0.006286	0.006946	-0.182227	-0.332886	-0.675197	-0.483971	-0.012502	-0.123229	-0.866274
4450	-0.684668	2.213157	9.397897	0.019055	-0.024474	0.021812	-0.180792	-0.333704	-0.674434	-0.483535	-0.013287	-0.123335	-0.866491
4451	-0.573705	2.198978	9.408335	0.027554	-0.047218	0.053273	-0.182100	-0.334353	-0.673391	-0.482742	-0.014624	-0.123346	-0.866910
4452	-0.265429	2.267443	9.551394	0.055354	-0.055307	0.081120	-0.183667	-0.335140	-0.672862	-0.481301	-0.016435	-0.123767	-0.867618
4453	-0.299396	2.310435	9.479669	0.038213	-0.029852	0.034847	-0.186802	-0.336974	-0.671031	-0.480775	-0.017566	-0.124112	-0.867838
4454	-0.574570	2.387066	9.535785	-0.066155	-0.013751	-0.041399	-0.188369	-0.337224	-0.670760	-0.481354	-0.017176	-0.122867	-0.867702
4455	-0.512447	2.497273	9.365083	-0.107743	0.035421	-0.103520	-0.187586	-0.334823	-0.672573	-0.483114	-0.015450	-0.121352	-0.866969
4456	-0.555158	2.347559	9.228163	-0.042630	0.051858	-0.137356	-0.182767	-0.331507	-0.672739	-0.485201	-0.013919	-0.121176	-0.865854
4457	-0.718913	2.313808	9.302974	0.013799	0.020728	-0.172097	-0.180148	-0.332890	-0.673277	-0.488138	-0.013473	-0.121644	-0.864143
4458	-0.951266	2.516011	9.471667	-0.007260	0.015173	-0.174062	-0.175958	-0.335773	-0.673570	-0.490974	-0.012836	-0.121731	-0.862532
4459	-1.163120	2.463359	9.675385	0.011911	0.002399	-0.155495	-0.172828	-0.334864	-0.673595	-0.493658	-0.012726	-0.122003	-0.860962
4460	-1.287633	2.290324	9.801416	0.064606	-0.035958	-0.155167	-0.171509	-0.337047	-0.674639	-0.496267	-0.013725	-0.122816	-0.859329
4461	-1.099209	2.208952	9.816436	0.099483	-0.043150	-0.132819	-0.169681	-0.340548	-0.671944	-0.498640	-0.015307	-0.124145	-0.857737
4462	-0.911108	2.189625	9.683499	0.057428	-0.037671	-0.131185	-0.169286	-0.343372	-0.670657	-0.500864	-0.016325	-0.124810	-0.856324
4463	-0.824373	2.188848	9.405853	-0.058268	-0.043230	-0.124372	-0.167600	-0.342296	-0.669121	-0.503134	-0.016352	-0.123422	-0.855194
4464	-0.858150	2.193510	9.381600	-0.112501	-0.040565	-0.130190	-0.166031	-0.342319	-0.669650	-0.505401	-0.015718	-0.121147	-0.854193
4465	-0.882257	2.196089	9.446221	-0.128034	-0.001357	-0.156172	-0.165113	-0.339927	-0.672238	-0.508123	-0.014252	-0.118995	-0.852906
4466	-1.120568	2.126180	9.543833	-0.092674	0.017747	-0.189253	-0.161594	-0.336607	-0.673427	-0.511188	-0.012677	-0.117663	-0.851283
4467	-1.320503	2.091970	9.505482	-0.092460	0.005783	-0.211389	-0.158448	-0.335328	-0.676937	-0.514807	-0.011302	-0.116213	-0.849318
4468	-1.243420	2.104114	9.494370	-0.108117	-0.001557	-0.220683	-0.154011	-0.333767	-0.677747	-0.518433	-0.009822	-0.114422	-0.847371
4469	-1.392734	2.072560	9.499735	-0.094101	-0.023494	-0.218737	-0.150609	-0.332213	-0.680356	-0.522223	-0.008892	-0.112657	-0.845288
4470	-1.401797	1.952459	9.560375	-0.024384	-0.026063	-0.177768	-0.148519	-0.332238	-0.680501	-0.525147	-0.008798	-0.112015	-0.843561
4471	-1.536265	1.841670	9.603174	0.010337	-0.033267	-0.140665	-0.146957	-0.331577	-0.680126	-0.527609	-0.009273	-0.111911	-0.842032
4472	-1.304455	1.760239	9.575391	-0.023335	-0.045024	-0.090968	-0.145645	-0.332676	-0.680654	-0.529135	-0.009707	-0.111070	-0.841181
4473	-0.894414	1.707603	9.422455	0.011531	-0.055836	-0.072297	-0.146169	-0.333202	-0.679875	-0.530491	-0.010718	-0.110726	-0.840360
4474	-1.000588	1.731645	9.479410	0.067303	-0.064867	-0.046165	-0.147211	-0.336677	-0.677803	-0.531238	-0.012539	-0.111189	-0.839801
4475	-0.943057	1.809474	9.692272	0.059615	-0.081365	-0.059103	-0.147743	-0.336920	-0.675733	-0.532415	-0.014515	-0.111368	-0.839000
4476	-0.499613	1.828968	9.507054	0.055436	-0.101449	-0.079379	-0.147863	-0.339481	-0.675733	-0.533755	-0.016744	-0.111253	-0.838121
4477	-0.502533	1.939906	9.587795	-0.002079	-0.099764	-0.109212	-0.148789	-0.339314	-0.673530	-0.535825	-0.018281	-0.110190	-0.836908
4478	-0.514781	1.988624	9.770793	-0.049296	-0.050497	-0.116915	-0.148525	-0.340394	-0.673275	-0.537584	-0.018438	-0.108881	-0.835948
4479	-0.524392	1.978718	9.693752	-0.030180	-0.001106	-0.111356	-0.148261	-0.340134	-0.674051	-0.539475	-0.018039	-0.108388	-0.834802
4480	-0.630495	1.983143	9.642416	0.007296	0.013575	-0.100118	-0.146166	-0.340171	-0.675359	-0.540801	-0.017774	-0.108706	-0.833907
4481	-0.635695	2.065090	9.689124	0.093793	0.057554	-0.092370	-0.143811	-0.341812	-0.674992	-0.542197	-0.017791	-0.110899	-0.832711
4482	-0.847930	2.083876	9.677805	0.125177	0.068545	-0.084854	-0.140692	-0.344229	-0.670370	-0.543188	-0.017928	-0.113769	-0.831674
4483	-0.929809	2.064332	9.638361	0.042659	0.076726	-0.063136	-0.137019	-0.347785	-0.671175	-0.544063	-0.017136	-0.115310	-0.830906
4484	-0.857135	1.982036	9.450655	-0.070444	0.072102	-0.045235	-0.134016	-0.348355	-0.670812	-0.544515	-0.015185	-0.114949	-0.830699
4485	-0.866462	1.911983	9.372773	-0.111717	0.028243	-0.025069	-0.131535	-0.345170	-0.673284	-0.544915	-0.013608	-0.113376	-0.830679
4486	-1.203387	1.796343	9.521632	-0.087424	0.004530	0.008306	-0.132191	-0.341675	-0.675213	-0.544521	-0.012703	-0.111981	-0.831141
4487	-1.285250	1.784961	9.758346	-0.052767	0.008307	0.052769	-0.130890	-0.339807	-0.675739	-0.543656	-0.012255	-0.111153	-0.831825
4488	-1.215693	1.862296	9.820089	-0.029847	-0.000842	0.036285	-0.133373	-0.338702	-0.675977	-0.542833	-0.012134	-0.110649	-0.832431
4489	-1.189435	1.912480	9.705820	-0.056980	-0.026459	0.032496	-0.135595	-0.336532	-0.677250	-0.542383	-0.012160	-0.109384	-0.832891
4490	-1.189899	2.016410	9.846495	0.034834	-0.072025	0.047791	-0.138465	-0.337306	-0.676969	-0.541571	-0.013961	-0.109180	-0.833418
4491	-0.861241	1.838297	9.631030	0.236541	-0.083706	0.016553	-0.140031	-0.340772	-0.674634	-0.541425	-0.018083	-0.112192	-0.833034
4492	-0.793559	1.797319	9.568677	0.338394	-0.051684	-0.018968	-0.141857	-0.350126	-0.667910	-0.541584	-0.022686	-0.117285	-0.832115
4493	-0.764442	1.761626	9.666863	0.100539	-0.024583	-0.040516	-0.141069	-0.356840	-0.663917	-0.542290	-0.024216	-0.118671	-0.831416
4494	-0.576427	1.761636	9.560601	-0.305520	0.007873	-0.056458	-0.140804	-0.354439	-0.666371	-0.543279	-0.020767	-0.113710	-0.831557
4495	-0.643949	1.758453	9.372697	-0.557669	0.020387	-0.060523	-0.138723	-0.341728	-0.674387	-0.544458	-0.014364	-0.104607	-0.832116
4496	-0.773237	1.578437	9.570598	-0.459514	0.035087	-0.058202	-0.137296	-0.326864	-0.683558	-0.545372	-0.008784	-0.097362	-0.832474
4497	-0.859993	1.578820	9.733020	-0.275877	0.039890	-0.035135	-0.134433	-0.318041	-0.688354	-0.545940	-0.005176	-0.093129	-0.832616
4498	-1.105548	1.506064	9.705704	-0.174516	0.020825	-0.014294	-0.133658	-0.312009	-0.691198	-0.546081	-0.003030	-0.090458	-0.832828
4499	-1.012774	1.771051	9.753492	-0.199398	0.008087	0.013277	-0.134191	-0.303144	-0.695580	-0.545873	-0.000870	-0.087160	-0.833321
4500	-0.913266	1.631881	9.802877	-0.204027	0.006357	0.050182	-0.134201	-0.295494	-0.699449	-0.544930	0.001244	-0.083833	-0.834279
4501	-0.671742	1.536107	9.796587	-0.091101	-0.026358	0.061893	-0.134859	-0.292262	-0.700734	-0.543956	0.001553	-0.081969	-0.835099
4502	-0.666649	1.478343	9.786223	0.041129	-0.051802	0.062605	-0.137993	-0.293432	-0.699806	-0.542916	0.000004	-0.082101	-0.835764
4503	-0.762717	1.401077	9.760239	0.112380	-0.055477	0.029748	-0.140862	-0.295547	-0.698751	-0.542525	-0.002346	-0.083319	-0.835894
4504	-0.800805	1.305305	9.916965	0.077910	-0.055646	-0.014724	-0.142955	-0.297926	-0.696153	-0.542783	-0.004231	-0.084025	-0.835648
4505	-0.665797	1.295248	9.711652	0.025808	-0.055791	-0.062970	-0.143723	-0.302233	-0.696149	-0.543943	-0.005494	-0.083789	-0.834910
4506	-0.742821	1.265892	9.614506	-0.028028	-0.076074	-0.107511	-0.144128	-0.302738	-0.693047	-0.545820	-0.006416	-0.082512	-0.833805
4507	-1.123905	1.308659	9.678761	-0.078746	-0.065250	-0.118877	-0.143863	-0.301945	-0.694469	-0.547935	-0.006592	-0.080438	-0.832619
4508	-1.085845	1.419622	9.743081	-0.071449	-0.052533	-0.153934	-0.143609	-0.299524	-0.694857	-0.550529	-0.006572	-0.078699	-0.831072
4509	-1.066216	1.352772	9.881549	-0.155260	-0.038049	-0.169145	-0.143481	-0.295771	-0.697051	-0.553432	-0.005355	-0.075676	-0.829432
4510	-0.545792	1.413906	9.868060	-0.435430	-0.060180	-0.157592	-0.142576	-0.287195	-0.701703	-0.556109	-0.001433	-0.067805	-0.828338
4511	-0.332215	1.113843	9.937857	-0.857268	-0.051443	-0.144030	-0.141153	-0.271117	-0.711003	-0.558520	0.007299	-0.052971	-0.827766
4512	-0.718910	0.315443	10.259105	-0.820149	-0.095307	-0.121605	-0.141460	-0.243844	-0.722221	-0.560412	0.014868	-0.038309	-0.827194
4513	-0.335178	-0.227701	11.608883	0.072030	-0.211396	-0.130725	-0.143828	-0.232269	-0.727361	-0.562763	0.010520	-0.036992	-0.825723
4514	-0.693503	1.040475	9.799035	1.244872	-0.257644	-0.169067	-0.151105	-0.255017	-0.717243	-0.565797	-0.007760	-0.054601	-0.822698
4515	-0.212064	1.211653	10.329211	1.570889	-0.283811	-0.189520	-0.155365	-0.300855	-0.692698	-0.568697	-0.030141	-0.077146	-0.818367
4516	-1.191824	1.269173	6.614687	1.293532	-0.262944	-0.181726	-0.161990	-0.347706	-0.664262	-0.571082	-0.049000	-0.095407	-0.813856
4517	0.024078	2.256491	10.401277	-1.059335	-0.071644	-0.109077	-0.160422	-0.347726	-0.664533	-0.573916	-0.037992	-0.077378	-0.814365
4518	-0.190491	1.667049	8.410694	-1.426294	-0.084564	-0.042577	-0.162279	-0.304001	-0.691353	-0.575580	-0.023064	-0.053190	-0.815688
4519	-0.478498	1.438996	9.427370	-0.214559	-0.088798	-0.021680	-0.163354	-0.286523	-0.698309	-0.576131	-0.022164	-0.048643	-0.815608
4520	0.331025	2.593383	10.245640	-0.299783	-0.052023	0.070087	-0.166888	-0.279102	-0.702021	-0.575050	-0.019763	-0.043125	-0.816742
4521	0.104816	1.449208	9.260130	0.058740	0.001535	0.125406	-0.168470	-0.271021	-0.704975	-0.572981	-0.020717	-0.044054	-0.818121
4522	-0.569071	1.180525	8.469949	0.318671	0.069562	0.187524	-0.170019	-0.279875	-0.701867	-0.569536	-0.023528	-0.049993	-0.820107
4523	-0.515370	2.155707	10.790892	0.269268	0.043963	0.262918	-0.172104	-0.286821	-0.697464	-0.565043	-0.026325	-0.054840	-0.822816
4524	0.177392	2.424543	9.504922	0.159611	0.035055	0.322394	-0.177579	-0.296954	-0.691744	-0.559555	-0.028044	-0.057696	-0.826307
4525	-0.615373	1.869783	10.253064	0.154320	0.033181	0.376808	-0.180713	-0.300666	-0.688751	-0.553189	-0.029866	-0.060506	-0.830319
4526	-0.249279	1.911415	9.551353	0.178066	0.031620	0.430479	-0.186207	-0.299513	-0.687545	-0.545848	-0.031971	-0.063560	-0.834858
4527	-0.306331	1.764005	10.096040	0.235458	0.006221	0.500947	-0.192215	-0.302120	-0.685174	-0.537296	-0.035285	-0.067363	-0.839958
4528	-0.214502	1.721228	10.197113	0.293197	0.015453	0.510459	-0.201347	-0.308725	-0.681489	-0.528440	-0.039002	-0.072098	-0.845004
4529	-0.001321	1.489672	9.898208	0.214509	0.030022	0.503601	-0.211018	-0.315026	-0.674959	-0.519691	-0.041699	-0.075767	-0.849966
4530	0.192409	1.317863	10.197654	-0.124733	0.038753	0.486192	-0.217823	-0.310633	-0.674902	-0.511431	-0.040619	-0.073652	-0.855198
4531	0.343314	1.002064	9.923390	-0.224401	0.035020	0.483872	-0.223848	-0.300619	-0.678465	-0.503262	-0.038653	-0.069846	-0.860439
4532	0.329244	0.904665	9.590641	-0.227697	0.045929	0.454314	-0.231163	-0.294238	-0.682535	-0.495508	-0.036344	-0.066051	-0.865325
4533	0.209171	0.795203	9.309541	-0.220584	0.069649	0.434014	-0.236926	-0.281820	-0.688164	-0.488047	-0.033744	-0.062626	-0.869914
4534	0.306277	0.650962	9.284421	-0.149879	0.082376	0.371606	-0.240590	-0.273328	-0.692779	-0.481511	-0.031450	-0.060588	-0.873777
4535	0.371441	0.699664	10.824355	-0.019890	0.116935	0.289133	-0.241917	-0.266441	-0.693540	-0.476325	-0.029787	-0.061146	-0.876635
4536	0.287589	0.546886	9.815671	-0.110657	0.087512	0.235207	-0.243614	-0.265220	-0.694688	-0.472123	-0.027625	-0.059918	-0.879060
4537	0.274595	0.751873	9.967248	-0.130096	0.065359	0.161299	-0.244274	-0.259708	-0.697262	-0.469282	-0.025664	-0.058069	-0.880763
4538	0.073604	0.941453	9.944027	-0.264730	0.057800	0.131079	-0.244682	-0.249898	-0.701386	-0.467012	-0.022454	-0.053900	-0.882321
4539	0.204255	1.345420	9.806889	-0.347132	0.050401	0.117740	-0.245082	-0.240236	-0.706801	-0.465029	-0.018680	-0.048095	-0.883791
4540	-0.611272	0.980165	9.702941	-0.032143	0.039714	0.139643	-0.246005	-0.233112	-0.710406	-0.462509	-0.017954	-0.047864	-0.885140
4541	0.323957	1.008553	9.721669	0.262364	0.025475	0.111658	-0.246660	-0.237385	-0.706788	-0.460411	-0.020261	-0.052615	-0.885914
4542	0.032519	0.455553	9.989637	-0.465788	0.075841	0.130055	-0.247059	-0.231073	-0.710009	-0.458181	-0.014905	-0.045027	-0.887593
4543	0.122097	0.363365	9.713138	-0.210491	0.043327	0.160942	-0.248379	-0.217909	-0.716965	-0.455348	-0.012573	-0.041510	-0.889256
4544	-0.102245	0.394197	9.713877	-0.014735	0.025306	0.191483	-0.248004	-0.216006	-0.715030	-0.451905	-0.012288	-0.041452	-0.891018
4545	-0.208659	0.463515	9.644244	0.063465	0.005412	0.245431	-0.251008	-0.215971	-0.714877	-0.447513	-0.013176	-0.042428	-0.893173
4546	-0.208990	0.538501	9.762912	0.106775	-0.005393	0.293653	-0.254280	-0.212838	-0.715495	-0.442218	-0.014618	-0.044232	-0.895697
4547	-0.036094	0.685989	9.877011	0.126227	0.044154	0.354584	-0.258070	-0.214128	-0.713916	-0.435785	-0.015453	-0.046627	-0.898709
4548	0.281981	0.731203	10.250272	0.330777	0.069862	0.305750	-0.261458	-0.219190	-0.711309	-0.430090	-0.017505	-0.053110	-0.901052
4549	-0.142230	0.710754	10.145210	0.124496	0.095068	0.264044	-0.262757	-0.226151	-0.707428	-0.425187	-0.017341	-0.055908	-0.903211
4550	0.321125	0.605813	10.143262	-0.004168	0.096621	0.184967	-0.264065	-0.224792	-0.707934	-0.421733	-0.015907	-0.056616	-0.904811
4551	0.124349	0.402291	9.838524	-0.269473	0.010230	0.112701	-0.264868	-0.218051	-0.709086	-0.419770	-0.013781	-0.051573	-0.906060
4552	-0.453008	0.156697	10.115336	-0.563466	-0.085428	0.041206	-0.266985	-0.201636	-0.715647	-0.419240	-0.010781	-0.040658	-0.906901
4553	-0.564190	0.229619	10.398566	-0.448158	-0.111073	-0.015401	-0.270676	-0.186531	-0.720000	-0.419697	-0.009194	-0.031361	-0.907076
4554	-0.328552	0.354842	10.296906	-0.271186	-0.088971	-0.042222	-0.273571	-0.176011	-0.723329	-0.420559	-0.008646	-0.025730	-0.906859
4555	-0.035466	0.561556	10.072103	-0.262010	-0.045196	-0.107764	-0.275414	-0.167124	-0.726926	-0.422582	-0.007366	-0.020386	-0.906065
4556	0.199588	0.791078	9.515826	-0.235482	-0.021483	-0.169496	-0.274644	-0.163357	-0.727059	-0.425687	-0.005837	-0.015989	-0.904710
4557	0.188927	0.991972	9.172890	-0.148312	-0.026811	-0.156132	-0.275176	-0.158779	-0.728473	-0.428540	-0.005191	-0.012903	-0.903416
4558	-0.014348	1.155132	9.163679	-0.057694	-0.037626	-0.124294	-0.272824	-0.157471	-0.729911	-0.430793	-0.005486	-0.011577	-0.902360
4559	0.206805	1.298267	9.383784	0.127280	-0.037244	-0.060602	-0.273084	-0.158273	-0.729393	-0.431884	-0.007442	-0.013437	-0.901798
4560	0.343186	1.018002	9.659571	0.335828	-0.029699	-0.055850	-0.272029	-0.166741	-0.725274	-0.432825	-0.011004	-0.019271	-0.901205
4561	0.267274	0.773758	10.039498	0.285309	-0.027965	-0.054258	-0.273319	-0.176532	-0.721137	-0.433747	-0.014180	-0.024089	-0.900601
4562	-0.130119	0.701368	10.207602	0.082234	-0.035552	-0.047906	-0.273302	-0.182054	-0.720365	-0.434593	-0.015652	-0.025301	-0.900136
4563	-0.612530	0.763440	10.347993	-0.071833	-0.012053	-0.054283	-0.274615	-0.182426	-0.718547	-0.435603	-0.015414	-0.023859	-0.899691
4564	-0.345202	0.806236	10.043839	-0.091269	0.004452	-0.048858	-0.275914	-0.182961	-0.719569	-0.436494	-0.014657	-0.022296	-0.899312
4565	-0.178598	0.740841	9.818841	-0.040395	-0.015587	-0.059631	-0.275912	-0.182430	-0.720344	-0.437590	-0.014737	-0.021423	-0.898798
4566	-0.181760	0.902228	9.878684	0.007442	-0.029180	-0.033536	-0.276054	-0.178790	-0.720728	-0.438183	-0.015453	-0.021336	-0.898500
4567	0.127100	0.845439	9.976786	0.088442	-0.071863	0.024173	-0.277090	-0.183214	-0.719173	-0.437756	-0.017707	-0.022290	-0.898643
4568	0.014807	1.117533	9.408262	0.374009	-0.095202	0.057023	-0.280739	-0.188541	-0.716435	-0.436605	-0.022858	-0.028183	-0.898921
4569	-0.216919	1.184809	9.517461	0.203077	-0.088063	0.078283	-0.283862	-0.201380	-0.708927	-0.435156	-0.026430	-0.031077	-0.899430
4570	-0.122512	1.108486	9.656494	-0.027970	-0.128494	0.090101	-0.288565	-0.201055	-0.708631	-0.433608	-0.028695	-0.029434	-0.900164
4571	-0.086681	1.175727	9.600162	-0.054171	-0.117579	0.077030	-0.293015	-0.199911	-0.707175	-0.432326	-0.030545	-0.027480	-0.900781
4572	0.222674	1.010327	9.595929	-0.004893	-0.088280	0.059719	-0.295641	-0.197443	-0.706120	-0.431260	-0.032266	-0.026619	-0.901257
4573	0.268400	1.027310	9.610996	0.084333	-0.051617	0.061038	-0.299299	-0.198201	-0.705058	-0.430139	-0.034114	-0.027758	-0.901691
4574	0.366908	1.094645	9.545649	0.185810	-0.046001	0.061545	-0.301393	-0.199239	-0.703234	-0.428865	-0.036715	-0.030699	-0.902100
4575	0.458252	1.158000	9.727418	0.236497	-0.049568	0.074726	-0.305041	-0.204435	-0.700883	-0.427375	-0.039849	-0.034604	-0.902533
4576	0.395125	1.262091	9.951525	0.136760	-0.014991	0.066774	-0.305815	-0.211138	-0.697652	-0.426027	-0.041474	-0.036920	-0.903005
4577	0.512996	1.317830	10.001413	0.095027	0.006833	0.035152	-0.307118	-0.213808	-0.696352	-0.425315	-0.042357	-0.038797	-0.903221
4578	0.997522	1.313094	9.741827	0.081263	0.030590	0.003689	-0.306461	-0.216767	-0.694809	-0.425123	-0.042638	-0.040550	-0.903221
4579	1.190156	1.351222	9.523325	0.012655	0.017834	0.031056	-0.306449	-0.219202	-0.695456	-0.424542	-0.042663	-0.041022	-0.903472
4580	0.968695	1.280888	9.486667	-0.000097	0.025228	0.080812	-0.307371	-0.217302	-0.695319	-0.423038	-0.042413	-0.041193	-0.904181
4581	0.482268	1.177304	9.730313	-0.006010	0.047252	0.154562	-0.307370	-0.216098	-0.696351	-0.420211	-0.041868	-0.041463	-0.905511
4582	0.150250	1.042312	9.845341	-0.034155	0.045391	0.176564	-0.308026	-0.214210	-0.697120	-0.416981	-0.041045	-0.041107	-0.907057
4583	0.161098	0.789917	9.901912	0.009486	0.029061	0.208201	-0.309080	-0.212306	-0.696723	-0.413174	-0.040980	-0.041455	-0.908784
4584	0.134582	0.787268	9.846418	0.051388	0.014513	0.219510	-0.312869	-0.211187	-0.696950	-0.409096	-0.041462	-0.042359	-0.910564
4585	0.121647	0.969781	9.757643	0.189244	-0.017227	0.255319	-0.315750	-0.209263	-0.696668	-0.404302	-0.043730	-0.045551	-0.912443
4586	0.009351	1.262781	9.674291	0.288300	-0.034348	0.311203	-0.320447	-0.215107	-0.692760	-0.398346	-0.047108	-0.050293	-0.914643
4587	0.026878	1.633206	9.643643	0.217239	-0.042425	0.395745	-0.325025	-0.217584	-0.689368	-0.390937	-0.050180	-0.053682	-0.917479
4588	0.416313	1.875317	9.864306	0.411325	-0.045764	0.419806	-0.332077	-0.222856	-0.684924	-0.382805	-0.054820	-0.060481	-0.920216
4589	0.421987	1.692264	9.799383	0.518370	-0.024677	0.399099	-0.340697	-0.232930	-0.676855	-0.374899	-0.059889	-0.069540	-0.922512
4590	0.335530	1.624896	9.848039	0.448327	0.011791	0.400533	-0.346173	-0.243460	-0.670360	-0.366896	-0.063721	-0.077452	-0.924840
4591	0.625736	1.422736	9.658282	0.301397	0.035426	0.392393	-0.349702	-0.247966	-0.666332	-0.359192	-0.066040	-0.082915	-0.927224
4592	0.868565	1.042351	9.439179	0.252770	0.068249	0.364439	-0.354670	-0.251379	-0.662420	-0.351931	-0.067326	-0.087648	-0.929478
4593	0.376495	1.114569	9.738049	0.116466	0.100838	0.335986	-0.356505	-0.251879	-0.660598	-0.345353	-0.067003	-0.090133	-0.931728
4594	0.522801	1.268491	9.638356	-0.047925	0.102445	0.307463	-0.358862	-0.246216	-0.663417	-0.339430	-0.065446	-0.089577	-0.934066
4595	0.630959	1.335985	9.613908	-0.079232	0.100541	0.283314	-0.360964	-0.240275	-0.665205	-0.334065	-0.063668	-0.088420	-0.936231
4596	0.775354	1.384034	9.510312	-0.077440	0.073140	0.277832	-0.361759	-0.234352	-0.667262	-0.328761	-0.062401	-0.087148	-0.938311
4597	0.798863	1.509075	9.478680	0.008219	0.027571	0.288484	-0.365033	-0.230012	-0.668525	-0.323292	-0.062575	-0.087093	-0.940203
4598	0.520516	1.754755	9.724366	-0.023555	0.009257	0.309552	-0.367928	-0.224847	-0.667854	-0.317422	-0.062918	-0.086367	-0.942245
4599	0.415343	2.079769	9.852763	-0.069814	0.018251	0.279750	-0.370290	-0.219575	-0.669382	-0.312211	-0.062735	-0.084787	-0.944140
4600	0.511368	2.153611	9.581051	-0.054382	0.036399	0.207817	-0.374221	-0.213880	-0.670768	-0.308229	-0.062191	-0.083774	-0.945573
4601	0.506672	2.114023	9.263602	-0.038344	0.008931	0.172877	-0.375665	-0.209028	-0.672820	-0.305001	-0.062192	-0.082886	-0.946698
4602	0.381740	2.016967	9.095448	0.068546	-0.020228	0.164236	-0.378550	-0.207364	-0.671505	-0.301733	-0.063392	-0.083908	-0.947575
4603	0.284663	2.156519	9.156509	0.222765	-0.047545	0.144744	-0.381432	-0.209455	-0.667997	-0.298796	-0.065982	-0.087686	-0.947986
4604	0.375987	2.224743	9.355149	0.258094	-0.061280	0.119101	-0.383772	-0.215340	-0.665657	-0.296072	-0.069007	-0.092117	-0.948206
4605	0.528036	2.202141	9.692305	0.261188	-0.051311	0.085881	-0.386124	-0.222004	-0.660219	-0.294189	-0.071773	-0.096696	-0.948131
4606	0.584226	2.027615	9.277516	0.433274	-0.051236	0.027702	-0.388334	-0.229764	-0.656331	-0.292823	-0.075445	-0.104637	-0.947425
4607	0.699986	2.028711	9.530652	1.523476	-0.094213	-0.086685	-0.390789	-0.258708	-0.639928	-0.292246	-0.086011	-0.133058	-0.943128
4608	0.612606	2.684630	10.031113	0.963764	-0.106003	-0.155991	-0.391012	-0.300687	-0.616188	-0.293637	-0.093324	-0.150915	-0.939304
4609	1.020674	2.035822	10.016221	-0.666650	-0.089433	-0.151305	-0.391266	-0.303243	-0.615800	-0.297989	-0.090689	-0.138103	-0.940163
4610	1.196661	2.010082	9.422208	-1.188296	-0.071720	-0.177955	-0.392064	-0.278570	-0.631276	-0.303604	-0.084574	-0.115667	-0.941962
4611	0.734373	2.903742	9.310408	-0.930968	-0.029381	-0.152782	-0.391567	-0.254559	-0.644051	-0.308085	-0.079178	-0.098129	-0.942966
4612	0.968439	2.372226	9.926836	-0.630617	0.064231	-0.119999	-0.387153	-0.236215	-0.652728	-0.311152	-0.073970	-0.086863	-0.943487
4613	1.352789	2.672249	10.201073	-0.440212	0.141326	-0.089625	-0.384290	-0.221368	-0.662041	-0.313245	-0.068498	-0.079515	-0.943855
4614	1.377502	2.505534	9.274819	-0.423150	0.139637	-0.069212	-0.380119	-0.204129	-0.673428	-0.314830	-0.063230	-0.072543	-0.944257
4615	1.161438	2.817252	9.097146	-0.329498	0.083241	0.001468	-0.376472	-0.193174	-0.679908	-0.315099	-0.059724	-0.066844	-0.944816
4616	0.955986	2.916671	8.741366	-0.123915	0.037983	0.087477	-0.375697	-0.191827	-0.679268	-0.313450	-0.058472	-0.064686	-0.945593
4617	0.593755	3.019451	8.052918	-0.010695	0.011894	0.202518	-0.378317	-0.188166	-0.680278	-0.309623	-0.058615	-0.064435	-0.946861
4618	0.432952	3.406423	8.743354	0.343202	0.042525	0.263295	-0.379887	-0.188677	-0.679233	-0.304012	-0.060396	-0.070940	-0.948101
4619	-0.318444	4.308055	9.723540	0.634915	0.092119	0.299681	-0.382750	-0.196430	-0.675340	-0.297418	-0.063096	-0.083461	-0.948997
4620	0.593623	3.121781	9.835434	0.914440	0.097918	0.262418	-0.384148	-0.216839	-0.667592	-0.291036	-0.067235	-0.101098	-0.948977
4621	0.661303	3.072912	9.576139	0.560263	0.064569	0.226537	-0.384515	-0.235897	-0.658430	-0.285850	-0.069901	-0.112144	-0.949119
4622	0.512506	2.927944	9.481503	0.181228	0.020297	0.236686	-0.387521	-0.241481	-0.653632	-0.281056	-0.071215	-0.115415	-0.950061
4623	0.662212	2.864691	9.189167	0.324962	-0.012456	0.217173	-0.391055	-0.243834	-0.650118	-0.276507	-0.073956	-0.121572	-0.950418
4624	0.811118	2.980263	9.129767	0.475454	-0.021402	0.217950	-0.394953	-0.256413	-0.644412	-0.271694	-0.077650	-0.130211	-0.950367
4625	0.849006	3.135156	9.377132	0.393019	0.038840	0.226659	-0.398862	-0.265489	-0.639220	-0.266684	-0.079824	-0.137904	-0.950521
4626	0.871265	3.020037	9.469340	0.203438	0.099086	0.280985	-0.400819	-0.269620	-0.636366	-0.260739	-0.079930	-0.141898	-0.951573
4627	0.966026	2.871775	9.676979	0.149712	0.139354	0.326804	-0.402002	-0.269591	-0.634807	-0.253896	-0.079182	-0.145284	-0.952974
4628	0.773977	2.697930	9.605537	0.216734	0.187934	0.363986	-0.404222	-0.268762	-0.635306	-0.246056	-0.077885	-0.149839	-0.954431
4629	0.840688	2.850911	9.277053	0.305929	0.183470	0.353369	-0.405653	-0.271433	-0.634263	-0.238288	-0.077140	-0.156314	-0.955424
4630	0.840434	2.893281	9.004002	0.043211	0.159450	0.355768	-0.406701	-0.271147	-0.633738	-0.230917	-0.075538	-0.157400	-0.957182
4631	0.796809	2.941230	8.980264	-0.023507	0.117385	0.376718	-0.408925	-0.266025	-0.636687	-0.223379	-0.074568	-0.157173	-0.959082
4632	0.803970	2.968728	9.278363	0.011638	0.095467	0.376002	-0.411799	-0.260634	-0.640277	-0.215833	-0.074095	-0.157315	-0.960822
4633	0.830108	3.048094	9.255716	-0.007116	0.102619	0.318674	-0.415353	-0.255183	-0.638697	-0.209406	-0.073297	-0.157367	-0.962295
4634	0.838553	3.292809	9.052794	-0.034568	0.138955	0.235410	-0.417826	-0.250082	-0.643968	-0.204469	-0.071342	-0.156996	-0.963564
4635	0.577413	3.455704	8.999833	-0.087422	0.158789	0.163108	-0.417307	-0.243788	-0.647972	-0.200962	-0.068640	-0.155954	-0.964666
4636	0.567927	3.427191	9.109762	-0.145346	0.162198	0.094515	-0.414168	-0.243031	-0.649675	-0.198824	-0.065346	-0.153730	-0.965695
4637	0.418830	3.355189	9.246583	-0.277870	0.123531	0.053292	-0.412856	-0.235293	-0.656783	-0.197789	-0.062211	-0.149020	-0.966852
4638	0.296741	3.682025	9.214022	-0.366340	0.088668	0.042726	-0.411822	-0.225108	-0.662210	-0.197139	-0.059298	-0.142290	-0.968180
4639	0.350587	3.508751	9.166487	-0.132326	0.046849	0.026452	-0.409087	-0.214949	-0.668424	-0.196668	-0.058125	-0.140160	-0.968658
4640	0.488609	2.889926	9.634372	-0.028331	0.007607	0.014149	-0.410522	-0.213597	-0.669703	-0.196393	-0.058031	-0.139686	-0.968788
4641	0.480467	2.588028	9.999721	0.019853	-0.020854	-0.044618	-0.413519	-0.215985	-0.669035	-0.197310	-0.058558	-0.140289	-0.968483
4642	0.397967	2.685207	9.621054	-0.111163	-0.030242	-0.093261	-0.412729	-0.216543	-0.670074	-0.199322	-0.058569	-0.138186	-0.968372
4643	0.253111	2.712323	9.192814	-0.142496	-0.021225	-0.132197	-0.412739	-0.213577	-0.670202	-0.202127	-0.058196	-0.135724	-0.968162
4644	0.201075	2.497844	9.117310	-0.054738	-0.033962	-0.144644	-0.412724	-0.216018	-0.671494	-0.205065	-0.058365	-0.134755	-0.967669
4645	0.289785	2.107171	9.496719	0.026687	-0.052304	-0.195868	-0.412714	-0.218715	-0.671367	-0.208986	-0.059082	-0.135476	-0.966685
4646	0.480386	2.065933	9.286686	0.139229	-0.083340	-0.245997	-0.411914	-0.223041	-0.671504	-0.213748	-0.060729	-0.138169	-0.965160
4647	0.538835	2.440571	9.057248	0.125298	-0.103517	-0.280196	-0.410338	-0.232314	-0.666356	-0.219309	-0.062602	-0.140627	-0.963436
4648	0.344865	2.675977	9.063540	0.321262	-0.114304	-0.282898	-0.410967	-0.243602	-0.662741	-0.224606	-0.065534	-0.146726	-0.961108
4649	0.392608	2.787739	9.355999	0.517492	-0.117784	-0.292981	-0.411069	-0.264276	-0.653066	-0.229913	-0.069358	-0.156643	-0.958015
4650	0.584101	3.071623	9.244148	0.118388	-0.123718	-0.315301	-0.409208	-0.280161	-0.647795	-0.236136	-0.071406	-0.158834	-0.955988
4651	0.796248	3.066911	9.150047	-0.037242	-0.165010	-0.328937	-0.408294	-0.283652	-0.645222	-0.243021	-0.073443	-0.157911	-0.954260
4652	0.697441	3.062073	9.199465	-0.035341	-0.162322	-0.343702	-0.408413	-0.289565	-0.643158	-0.250036	-0.075393	-0.157010	-0.952442
4653	0.526993	2.923162	9.481571	-0.015691	-0.124036	-0.372274	-0.407357	-0.296428	-0.640329	-0.257557	-0.076606	-0.156721	-0.950386
4654	0.318058	2.770041	9.851933	-0.083392	-0.076759	-0.416994	-0.406549	-0.300367	-0.642144	-0.265599	-0.076416	-0.155445	-0.948396
4655	0.258337	2.654452	9.854556	-0.040790	-0.031178	-0.476834	-0.399600	-0.306394	-0.643623	-0.274818	-0.075372	-0.155250	-0.945881
4656	0.379505	2.509389	9.575209	-0.054193	-0.041365	-0.537782	-0.393304	-0.314555	-0.643290	-0.284696	-0.074233	-0.154886	-0.943105
4657	0.375203	2.388164	9.304626	-0.029318	-0.071574	-0.574516	-0.385435	-0.323952	-0.643486	-0.295808	-0.073680	-0.154729	-0.939749
4658	0.593081	2.190957	9.198277	0.027078	-0.142811	-0.593482	-0.378623	-0.331704	-0.642253	-0.307139	-0.074780	-0.155318	-0.935922
4659	0.612361	2.185659	9.044758	-0.067591	-0.153843	-0.583789	-0.370498	-0.341361	-0.641160	-0.318651	-0.075475	-0.153853	-0.932252
4660	0.787286	2.412416	9.121582	-0.160331	-0.161261	-0.595327	-0.363948	-0.346833	-0.641473	-0.330427	-0.075749	-0.150768	-0.928628
4661	0.667814	2.701230	9.225333	-0.176368	-0.161262	-0.580662	-0.359229	-0.350270	-0.642674	-0.341961	-0.075890	-0.147126	-0.925018
4662	0.579425	3.037684	9.171618	-0.194189	-0.141160	-0.573419	-0.352944	-0.354259	-0.643372	-0.353223	-0.075610	-0.143469	-0.921376
4663	0.848357	3.272284	9.376649	-0.184008	-0.119116	-0.545719	-0.346659	-0.355970	-0.645618	-0.363892	-0.075032	-0.139881	-0.917816
4664	1.100298	3.052236	10.309662	-0.148532	-0.135548	-0.539967	-0.340367	-0.359572	-0.647994	-0.374351	-0.075055	-0.137008	-0.914033
4665	0.921432	2.650775	10.503995	-0.205226	-0.148429	-0.530995	-0.335130	-0.360730	-0.650102	-0.384756	-0.074907	-0.132713	-0.910351
4666	0.228882	2.791202	10.463495	-0.278521	-0.175892	-0.479675	-0.329239	-0.363104	-0.651570	-0.394340	-0.074823	-0.127033	-0.907061
4667	0.131393	3.001601	10.136684	-0.248765	-0.129088	-0.421464	-0.323744	-0.362385	-0.654454	-0.402677	-0.074250	-0.121905	-0.904145
4668	0.420579	2.995100	9.474386	-0.244650	-0.107966	-0.418688	-0.322432	-0.360805	-0.656788	-0.410842	-0.073343	-0.117259	-0.901155
4669	0.464607	2.849938	9.211120	-0.199217	-0.151728	-0.405458	-0.316413	-0.359827	-0.660193	-0.418787	-0.073625	-0.112813	-0.898037
4670	0.165355	2.916584	9.175656	-0.110867	-0.213579	-0.310794	-0.314716	-0.360917	-0.659432	-0.424990	-0.075966	-0.109516	-0.895332
4671	0.195236	2.738072	9.720718	-0.121239	-0.242593	-0.200051	-0.315616	-0.364549	-0.659427	-0.429285	-0.078972	-0.105421	-0.893512
4672	0.436964	2.630409	10.458382	-0.386622	-0.173331	-0.156274	-0.318246	-0.358189	-0.660307	-0.433027	-0.078555	-0.097294	-0.892665
4673	0.427893	2.497055	10.161180	-0.696320	-0.118886	-0.184681	-0.318767	-0.345467	-0.670109	-0.437610	-0.074404	-0.083958	-0.892140
4674	0.285762	2.446251	9.458230	-0.680710	-0.142620	-0.191943	-0.321651	-0.328542	-0.680407	-0.442224	-0.070800	-0.070869	-0.891293
4675	0.187134	2.366172	8.611253	-0.592191	-0.135043	-0.143506	-0.322185	-0.312982	-0.689692	-0.445782	-0.067879	-0.059216	-0.890597
4676	0.418249	2.423642	8.398181	-0.272653	-0.125315	-0.068063	-0.324937	-0.303290	-0.694830	-0.447435	-0.067736	-0.053363	-0.890149
4677	0.413673	2.381098	8.623178	0.043556	-0.073627	0.003598	-0.327164	-0.301377	-0.694811	-0.447395	-0.069576	-0.053454	-0.890022
4678	0.466878	2.368667	9.177988	0.167196	0.012583	0.081610	-0.328978	-0.307140	-0.693121	-0.444795	-0.071019	-0.056524	-0.891021
4679	0.454451	1.972058	9.990839	0.177483	0.051090	0.151751	-0.331575	-0.314101	-0.690779	-0.441783	-0.071992	-0.059958	-0.892216
4680	0.849594	2.021254	10.076830	0.112385	0.049341	0.190198	-0.333672	-0.316205	-0.687665	-0.437360	-0.072417	-0.062214	-0.894204
4681	0.931848	1.963990	10.168009	0.110858	0.018242	0.179168	-0.335367	-0.318064	-0.686619	-0.433975	-0.073431	-0.064140	-0.895634
4682	0.385115	1.851720	10.017309	0.145885	0.018191	0.171949	-0.338365	-0.321656	-0.685048	-0.430458	-0.074717	-0.066699	-0.897037
4683	0.537088	1.809336	9.494850	0.013112	0.054540	0.123244	-0.340313	-0.326340	-0.683485	-0.428163	-0.074144	-0.067276	-0.898139
4684	0.692420	1.575216	9.183368	-0.024986	0.081850	0.080577	-0.342393	-0.326067	-0.685534	-0.426396	-0.072690	-0.067455	-0.899084
4685	0.599589	1.337966	9.508026	0.024679	0.074449	0.040236	-0.341870	-0.326208	-0.685538	-0.425545	-0.071734	-0.068513	-0.899484
4686	0.400254	1.191919	9.830569	-0.016923	0.046879	0.019760	-0.340295	-0.327446	-0.686197	-0.424807	-0.070888	-0.068633	-0.899891
4687	0.192995	1.182172	9.914912	-0.097730	0.014625	-0.035981	-0.339113	-0.328276	-0.686981	-0.425585	-0.069820	-0.067057	-0.899725
4688	0.066622	1.377642	9.460402	-0.150362	-0.024747	-0.049117	-0.341722	-0.326914	-0.688509	-0.426600	-0.069051	-0.064244	-0.899510
4689	0.166917	1.569482	9.219189	-0.216458	-0.094151	-0.013354	-0.341075	-0.322357	-0.690707	-0.427271	-0.068918	-0.059579	-0.899522
4690	0.355644	1.425688	9.271742	-0.155660	-0.117663	0.050684	-0.345652	-0.318810	-0.691831	-0.426649	-0.069902	-0.055734	-0.899988
4691	0.606656	1.363690	9.287618	-0.234800	-0.117603	0.094594	-0.349452	-0.312314	-0.693993	-0.425414	-0.070144	-0.050385	-0.900868
4692	0.351546	1.292574	9.745112	-0.168851	-0.038836	0.161243	-0.352856	-0.305028	-0.697577	-0.422727	-0.069707	-0.046816	-0.902358
4693	1.151508	1.381140	9.852236	-0.046485	0.051012	0.176516	-0.354423	-0.302331	-0.699371	-0.419569	-0.068580	-0.046173	-0.903951
4694	1.583647	1.244391	9.712729	0.160806	0.111443	0.103666	-0.355987	-0.303658	-0.698972	-0.417280	-0.068146	-0.049907	-0.904844
4695	1.204036	1.492223	9.943098	0.186317	0.128476	-0.010700	-0.353885	-0.309866	-0.696926	-0.417098	-0.067427	-0.054353	-0.904726
4696	1.130431	1.753483	9.701236	0.001248	0.118043	-0.085465	-0.348117	-0.314796	-0.697878	-0.418423	-0.065343	-0.055510	-0.904196
4697	0.994874	1.855383	9.326941	-0.082433	0.077616	-0.137514	-0.343933	-0.315390	-0.698686	-0.420938	-0.063194	-0.054847	-0.903222
4698	0.825807	1.922423	9.331104	-0.157459	0.037231	-0.163683	-0.340268	-0.315317	-0.700781	-0.423814	-0.061142	-0.052565	-0.902153
4699	0.823157	1.486436	9.879453	-0.297013	0.042500	-0.169920	-0.337238	-0.313931	-0.707131	-0.427197	-0.057795	-0.047782	-0.901044
4700	0.817727	0.630342	10.695527	-0.372460	0.053099	-0.253348	-0.332139	-0.308111	-0.712979	-0.431971	-0.053546	-0.041851	-0.899323
4701	0.352053	0.195464	10.430642	-0.218774	0.043740	-0.383599	-0.324166	-0.304200	-0.717560	-0.439057	-0.050636	-0.038650	-0.896198
4702	-0.035457	0.540765	9.620540	-0.302305	0.012325	-0.485514	-0.317617	-0.302574	-0.723035	-0.447984	-0.047522	-0.033856	-0.892136
4703	0.069212	0.818520	9.174141	-0.437207	-0.002441	-0.504637	-0.308861	-0.298002	-0.728138	-0.457372	-0.043356	-0.026454	-0.887824
4704	0.170895	0.737811	9.433199	-0.253366	-0.047894	-0.485173	-0.297492	-0.294133	-0.733133	-0.466192	-0.041771	-0.021958	-0.883424
4705	0.517794	0.799448	9.667737	0.143923	-0.106760	-0.456298	-0.292242	-0.300004	-0.734340	-0.474164	-0.044846	-0.023834	-0.878971
4706	0.550377	1.063140	10.075003	0.073642	-0.146989	-0.424307	-0.287527	-0.308120	-0.731283	-0.481586	-0.048066	-0.024134	-0.874747
4707	0.530005	1.294182	10.111658	-0.499681	-0.115446	-0.353440	-0.284397	-0.305203	-0.732856	-0.488273	-0.045159	-0.014589	-0.871400
4708	0.737400	1.290759	10.396791	-0.773699	-0.051509	-0.255249	-0.280236	-0.284731	-0.744758	-0.493360	-0.038564	-0.000849	-0.868969
4709	0.367519	1.011827	10.653469	-0.431812	0.016770	-0.116116	-0.278414	-0.273626	-0.751739	-0.495695	-0.034082	0.006388	-0.867804
4710	0.639921	0.996505	10.235729	-0.156619	0.138074	0.000468	-0.273723	-0.265627	-0.755905	-0.495767	-0.030277	0.007721	-0.867893
4711	1.071351	0.980051	9.394591	-0.209508	0.211261	0.002883	-0.267331	-0.256717	-0.761504	-0.495871	-0.024648	0.009212	-0.867997
4712	1.015611	0.506233	8.760927	-0.128795	0.147385	-0.004887	-0.262107	-0.252494	-0.765029	-0.495946	-0.020957	0.009966	-0.868043
4713	0.748901	0.323107	8.832682	0.088062	0.080048	0.036920	-0.258964	-0.254692	-0.765443	-0.495286	-0.020591	0.007605	-0.868453
4714	-0.082460	0.267404	9.208203	0.416812	0.021899	0.090323	-0.256581	-0.269243	-0.761079	-0.493254	-0.024468	0.000162	-0.869541
4715	-0.806286	0.419436	9.765269	0.370512	0.042017	0.171230	-0.256427	-0.285089	-0.753857	-0.490085	-0.027500	-0.006713	-0.871215
4716	-0.686421	0.574742	10.085416	0.205903	0.105813	0.172137	-0.257727	-0.289773	-0.751654	-0.486905	-0.027840	-0.011260	-0.872938
4717	-0.057289	0.595810	10.252408	0.255824	0.103918	0.093045	-0.257050	-0.297192	-0.750888	-0.485116	-0.028604	-0.016826	-0.873820
4718	0.113675	0.623910	9.927946	0.289668	0.038042	0.030571	-0.253777	-0.307420	-0.744980	-0.484376	-0.030902	-0.022257	-0.874031
4719	0.227602	1.020215	10.373837	0.014753	-0.050883	0.044062	-0.255066	-0.316008	-0.741874	-0.483630	-0.032020	-0.022147	-0.874406
4720	0.478635	0.963851	10.629829	-0.309004	-0.136175	0.059176	-0.258734	-0.311123	-0.743134	-0.482847	-0.031580	-0.015405	-0.874999
4721	0.709127	0.640986	10.353809	-0.275633	-0.211009	0.068718	-0.263451	-0.302200	-0.746320	-0.481881	-0.032718	-0.008644	-0.875583
4722	0.977338	0.472481	9.465808	-0.125250	-0.210751	0.065816	-0.270384	-0.297813	-0.747037	-0.480830	-0.035356	-0.004395	-0.876090
4723	1.126840	0.428959	8.612058	0.014532	-0.161181	0.059082	-0.274833	-0.296404	-0.745968	-0.479802	-0.038452	-0.003175	-0.876528
4724	0.872609	0.154285	8.639439	0.305504	-0.095186	0.027233	-0.279533	-0.300636	-0.742834	-0.479014	-0.043195	-0.007618	-0.876711
4725	0.324406	-0.126313	9.216080	0.648759	-0.065657	0.041832	-0.281599	-0.318867	-0.733788	-0.477695	-0.050680	-0.018412	-0.876869
4726	0.097577	-0.054979	9.805457	0.829524	-0.069266	0.012278	-0.282619	-0.343539	-0.720234	-0.476553	-0.059957	-0.032302	-0.876504
4727	-0.410285	0.296130	10.060081	0.761383	-0.093259	-0.014834	-0.284676	-0.369420	-0.707318	-0.475917	-0.068871	-0.044837	-0.875642
4728	-0.606301	1.464267	9.856200	0.503867	-0.115385	0.017982	-0.287409	-0.388820	-0.694523	-0.474988	-0.075842	-0.052554	-0.875142
4729	-1.052870	1.604247	10.245257	0.350052	-0.142885	0.087356	-0.291724	-0.402684	-0.683004	-0.473092	-0.081700	-0.057318	-0.875342
4730	0.048945	2.076951	9.945319	0.467348	-0.171640	0.155389	-0.298522	-0.412364	-0.673916	-0.469781	-0.089442	-0.063637	-0.875932
4731	0.710438	1.868414	9.785342	0.702097	-0.180196	0.243381	-0.305454	-0.424581	-0.662376	-0.464473	-0.099416	-0.073953	-0.876876
4732	1.900468	2.072153	10.279381	0.653953	-0.182107	0.175800	-0.313443	-0.441045	-0.645147	-0.460314	-0.109074	-0.083393	-0.877074
4733	1.607166	1.871844	9.563322	0.224695	-0.171563	0.190228	-0.320643	-0.450432	-0.634249	-0.456796	-0.114430	-0.085434	-0.878034
4734	1.607940	1.708251	9.563436	0.192650	-0.141288	0.250015	-0.330062	-0.457922	-0.624881	-0.452202	-0.119236	-0.086973	-0.879620
4735	1.501419	1.809610	9.717487	0.164834	-0.075616	0.220229	-0.338182	-0.457514	-0.620168	-0.448088	-0.122409	-0.088693	-0.881117
4736	1.395452	1.790386	9.785840	0.046808	-0.022119	0.111566	-0.341856	-0.454356	-0.618717	-0.446039	-0.123555	-0.089070	-0.881958
4737	0.895623	1.379269	8.047136	-0.017410	-0.026063	0.006981	-0.341477	-0.451390	-0.618460	-0.446034	-0.123822	-0.088494	-0.881981
4738	0.875200	1.672225	9.304052	-0.159897	-0.055743	-0.067556	-0.341094	-0.446022	-0.620785	-0.447716	-0.123399	-0.085367	-0.881496
4739	0.572924	1.327287	8.511470	-0.082739	-0.068511	-0.092972	-0.339790	-0.442820	-0.622859	-0.449705	-0.123611	-0.083469	-0.880635
4740	0.744444	1.807809	9.631186	-0.003528	-0.079506	-0.118425	-0.339800	-0.442265	-0.621310	-0.451931	-0.124922	-0.083007	-0.879354
4741	0.892467	2.147812	10.477468	0.076803	0.043061	-0.099770	-0.335755	-0.440030	-0.622503	-0.453456	-0.124553	-0.084926	-0.878437
4742	1.954361	1.899758	10.488700	-0.173555	0.110394	-0.169384	-0.330264	-0.438097	-0.625387	-0.456671	-0.120890	-0.083320	-0.877436
4743	1.165686	1.953985	9.920411	-0.462926	0.027599	-0.229813	-0.324649	-0.427584	-0.633432	-0.461782	-0.115650	-0.075876	-0.876142
4744	0.468657	2.519225	9.585780	-0.584172	0.047480	-0.239737	-0.317467	-0.412671	-0.644844	-0.467227	-0.109191	-0.066648	-0.874834
4745	1.241577	2.692191	9.062534	-0.372211	0.093460	-0.279314	-0.309892	-0.400177	-0.654841	-0.472808	-0.103563	-0.061536	-0.872892
4746	1.641708	2.697385	8.941522	-0.196935	0.079046	-0.298691	-0.302059	-0.390622	-0.661742	-0.478319	-0.100092	-0.059482	-0.870434
4747	1.594887	2.913955	8.982528	-0.219703	0.048152	-0.215711	-0.296837	-0.383718	-0.666945	-0.482468	-0.096826	-0.056505	-0.868710
4748	1.642426	3.053299	8.898512	-0.086981	0.026670	-0.100571	-0.290709	-0.379352	-0.668541	-0.484351	-0.095551	-0.055464	-0.867870
4749	1.702373	3.131239	9.142603	0.057508	0.008772	-0.009372	-0.289012	-0.379905	-0.668038	-0.484409	-0.095959	-0.056578	-0.867720
4750	1.574699	3.122253	9.402927	0.114723	0.029063	0.053635	-0.288884	-0.381375	-0.666491	-0.483218	-0.096768	-0.058765	-0.868149
4751	1.551218	2.997746	9.590591	0.138888	0.021885	0.103608	-0.289404	-0.381373	-0.666874	-0.481135	-0.097930	-0.061252	-0.869003
4752	1.497001	2.737796	9.586440	0.145573	0.022912	0.149796	-0.291252	-0.381848	-0.662470	-0.478195	-0.099255	-0.063728	-0.870297
4753	1.193913	2.592409	9.459153	0.169344	0.018524	0.225597	-0.293859	-0.385577	-0.660643	-0.473913	-0.100952	-0.066497	-0.872234
4754	0.960682	2.461886	9.416740	0.157234	0.040602	0.300254	-0.297523	-0.388465	-0.656742	-0.468282	-0.102271	-0.069037	-0.874921
4755	0.804685	2.312272	9.374780	0.261067	0.059064	0.336745	-0.301981	-0.389181	-0.652446	-0.461772	-0.104254	-0.073586	-0.877771
4756	0.703898	2.221218	9.540589	0.274663	0.103036	0.382889	-0.307601	-0.391516	-0.649432	-0.454283	-0.105679	-0.078581	-0.881070
4757	0.981980	2.038667	9.463812	0.139797	0.128559	0.396954	-0.311530	-0.390644	-0.647593	-0.446792	-0.105397	-0.081491	-0.884663
4758	0.896802	2.227750	9.931342	0.124124	0.152246	0.391282	-0.315195	-0.390318	-0.646014	-0.439330	-0.104585	-0.084245	-0.888231
4759	1.219590	2.286637	10.079204	-0.031470	0.243210	0.274077	-0.317809	-0.389749	-0.645993	-0.434124	-0.100533	-0.085355	-0.891148
4760	1.818381	2.080149	9.851460	-0.375932	0.284654	0.146791	-0.314159	-0.379066	-0.652731	-0.431741	-0.092580	-0.080854	-0.893584
4761	1.606814	1.959540	9.881399	-0.551728	0.269559	0.049940	-0.308551	-0.363854	-0.662969	-0.431412	-0.083196	-0.073279	-0.895317
4762	0.806406	1.967382	9.826032	-0.518365	0.266685	0.027933	-0.301502	-0.345587	-0.676315	-0.431324	-0.074122	-0.066276	-0.896701
4763	0.579175	2.088788	9.580775	-0.453784	0.256694	0.030110	-0.294720	-0.331993	-0.685143	-0.431104	-0.065760	-0.060370	-0.897875
4764	0.743194	2.059378	9.327453	-0.408100	0.220182	0.011951	-0.286883	-0.315752	-0.697851	-0.431113	-0.058438	-0.054950	-0.898725
4765	0.671693	1.878173	9.144216	-0.341440	0.174545	0.006830	-0.280884	-0.303756	-0.705511	-0.431195	-0.052502	-0.050399	-0.899319
4766	0.430804	1.833928	9.009326	-0.180484	0.138162	0.016924	-0.278941	-0.295848	-0.708364	-0.430894	-0.048616	-0.048354	-0.899794
4767	0.488458	1.882639	9.149770	0.062718	0.151261	0.032900	-0.274239	-0.294566	-0.709821	-0.430101	-0.046620	-0.050882	-0.900139
4768	0.219942	1.600825	9.911433	0.290740	0.176983	0.026627	-0.270956	-0.302003	-0.707914	-0.429128	-0.046100	-0.057640	-0.900223
4769	-0.291228	1.655547	10.733161	0.049125	0.165685	0.052152	-0.266373	-0.307035	-0.706920	-0.427962	-0.043730	-0.060050	-0.900739
4770	-0.511894	1.440341	11.246566	-0.390037	0.183415	0.052665	-0.263248	-0.300091	-0.710428	-0.427119	-0.037290	-0.054572	-0.901777
4771	0.768785	0.765886	10.260102	-0.470768	0.146670	-0.084181	-0.256209	-0.287161	-0.717967	-0.428818	-0.030647	-0.047519	-0.901619
4772	0.681049	0.426367	9.520005	-0.070542	0.059130	-0.191821	-0.251247	-0.281059	-0.722651	-0.432245	-0.028933	-0.046898	-0.900071
4773	0.345558	0.507187	9.429193	0.146134	0.000927	-0.154657	-0.250198	-0.285899	-0.719822	-0.434950	-0.030164	-0.049691	-0.898577
4774	0.313680	0.625374	9.536171	0.077604	-0.048436	-0.125403	-0.246795	-0.286222	-0.721398	-0.437177	-0.031724	-0.050766	-0.897381
4775	0.151488	0.772161	9.639932	-0.116378	-0.088981	-0.161408	-0.245503	-0.285407	-0.719342	-0.440244	-0.032268	-0.048030	-0.896012
4776	0.073617	0.925983	9.641362	-0.340810	-0.107667	-0.222514	-0.247335	-0.282967	-0.720230	-0.444529	-0.031123	-0.041142	-0.894278
4777	0.145899	0.933248	9.613335	-0.374710	-0.063901	-0.253206	-0.245000	-0.273859	-0.723989	-0.449333	-0.028848	-0.034051	-0.892249
4778	0.111285	1.113434	9.560329	-0.238226	-0.041838	-0.261787	-0.242133	-0.265982	-0.728915	-0.454129	-0.027416	-0.029598	-0.890022
4779	0.071727	1.317488	9.454804	-0.107145	-0.027057	-0.257465	-0.241361	-0.257264	-0.733049	-0.458787	-0.026899	-0.027638	-0.887709
4780	0.013781	1.339271	9.526581	-0.133849	0.002254	-0.215197	-0.239534	-0.256481	-0.733579	-0.462623	-0.025652	-0.025421	-0.885819
4781	0.106523	1.104055	9.634565	-0.217871	-0.008754	-0.196211	-0.234573	-0.255598	-0.734135	-0.466215	-0.023821	-0.021671	-0.884085
4782	0.470057	0.690428	9.473732	-0.184444	-0.021438	-0.189525	-0.233261	-0.251610	-0.738533	-0.469643	-0.022540	-0.018320	-0.882379
4783	0.455686	0.665962	9.362838	0.006596	-0.023115	-0.214394	-0.230397	-0.248947	-0.738813	-0.473434	-0.023081	-0.018399	-0.880335
4784	0.330000	0.732861	9.300193	0.222069	-0.030259	-0.235449	-0.227391	-0.251129	-0.737805	-0.477423	-0.025770	-0.022151	-0.878016
4785	0.320460	0.711188	9.299800	0.351874	-0.028356	-0.260635	-0.225930	-0.263379	-0.733691	-0.481818	-0.029670	-0.028277	-0.875312
4786	0.445958	0.690527	9.516715	0.437981	-0.039280	-0.281405	-0.223436	-0.278027	-0.725455	-0.486439	-0.034558	-0.035751	-0.872299
4787	0.612755	0.607790	9.848364	0.511805	-0.033747	-0.293031	-0.220795	-0.295922	-0.717995	-0.491192	-0.040084	-0.044606	-0.868984
4788	0.822532	0.611704	10.167227	0.519278	-0.037472	-0.326207	-0.217122	-0.313804	-0.708091	-0.496374	-0.045680	-0.053540	-0.865251
4789	0.869014	0.483076	10.516313	0.428598	-0.065038	-0.337694	-0.214477	-0.333448	-0.700245	-0.501869	-0.050880	-0.060595	-0.861317
4790	0.567935	0.413994	10.188482	0.223790	-0.067145	-0.351653	-0.210023	-0.343971	-0.695380	-0.507695	-0.053992	-0.064151	-0.857447
4791	0.282081	0.691165	9.798440	0.146593	-0.065453	-0.368679	-0.205581	-0.350853	-0.690770	-0.513930	-0.056295	-0.066306	-0.853411
4792	0.164713	1.039705	9.778229	0.099069	-0.017996	-0.370860	-0.201911	-0.357619	-0.688737	-0.520126	-0.057266	-0.068242	-0.849431
4793	0.128048	1.161126	10.130045	0.051624	-0.016188	-0.347119	-0.195120	-0.359841	-0.687501	-0.525979	-0.057745	-0.069229	-0.845706
4794	0.310350	1.367049	10.441883	-0.111203	-0.009039	-0.344270	-0.190553	-0.358011	-0.688311	-0.531917	-0.056391	-0.067660	-0.842203
4795	0.373932	1.687289	10.482973	-0.223360	-0.023779	-0.346675	-0.185199	-0.353654	-0.691709	-0.538029	-0.054085	-0.063897	-0.838759
4796	0.334024	1.958126	10.207954	-0.258351	-0.071379	-0.368939	-0.180626	-0.350231	-0.694972	-0.544562	-0.052171	-0.059200	-0.835000
4797	0.468765	1.984979	9.539883	-0.263944	-0.124282	-0.352262	-0.178553	-0.341789	-0.698212	-0.550849	-0.051116	-0.053685	-0.831307
4798	0.468054	2.123560	9.260975	-0.276760	-0.166202	-0.307967	-0.177375	-0.335515	-0.703512	-0.556394	-0.050639	-0.047572	-0.828009
4799	0.419895	2.119250	9.435693	-0.177332	-0.158696	-0.265948	-0.177266	-0.325164	-0.706865	-0.561115	-0.051236	-0.043060	-0.825028
4800	0.178917	2.104788	9.567662	-0.111076	-0.118392	-0.240767	-0.178314	-0.320995	-0.709308	-0.565219	-0.051874	-0.040153	-0.822328
4801	0.154178	2.231710	9.410787	-0.110921	-0.059984	-0.277778	-0.176490	-0.320339	-0.709064	-0.569942	-0.051591	-0.037925	-0.819187
4802	0.395953	2.075140	9.214016	-0.082717	-0.008782	-0.299844	-0.173093	-0.318507	-0.710898	-0.574758	-0.050699	-0.036792	-0.815922
4803	0.493030	1.930356	9.030462	0.013549	-0.004986	-0.295658	-0.168659	-0.316940	-0.711062	-0.579563	-0.050954	-0.037288	-0.812478
4804	0.449860	1.887291	9.125471	0.067478	-0.023111	-0.252904	-0.162518	-0.319963	-0.709821	-0.583541	-0.052062	-0.038379	-0.809504
4805	0.443061	1.806354	9.381113	0.046183	-0.043145	-0.206836	-0.161210	-0.322392	-0.708413	-0.586869	-0.053397	-0.038903	-0.806982
4806	0.499548	1.590239	9.467423	0.055179	-0.052295	-0.214148	-0.158602	-0.324156	-0.706498	-0.590266	-0.054863	-0.039410	-0.804378
4807	0.457144	1.393918	9.771523	0.127210	-0.026676	-0.221201	-0.157030	-0.328469	-0.704446	-0.593697	-0.056881	-0.041454	-0.801605
4808	0.491447	1.289112	10.058419	0.180240	0.015303	-0.261602	-0.153502	-0.334404	-0.700475	-0.597622	-0.058699	-0.044823	-0.798369
4809	0.420252	1.053401	10.116858	0.131831	0.049829	-0.313574	-0.146831	-0.339324	-0.699368	-0.602414	-0.059447	-0.047944	-0.794522
4810	-0.027750	0.973346	10.183566	0.041088	0.064206	-0.343603	-0.141862	-0.344482	-0.697086	-0.607695	-0.058731	-0.049779	-0.790430
4811	0.290361	0.985181	9.941862	-0.135418	0.078600	-0.383266	-0.132325	-0.345271	-0.697809	-0.613815	-0.055673	-0.049075	-0.785954
4812	0.777637	0.908224	9.666886	-0.134882	0.111442	-0.442354	-0.122152	-0.340409	-0.699308	-0.620704	-0.051967	-0.048814	-0.780797
4813	0.887877	1.048130	9.710684	0.006809	0.071429	-0.430503	-0.111571	-0.340272	-0.700684	-0.627325	-0.050746	-0.050231	-0.775477
4814	0.357407	1.068473	9.636408	0.190102	0.015021	-0.379671	-0.104650	-0.341691	-0.699965	-0.632865	-0.052649	-0.053751	-0.770597
4815	-0.159401	1.267630	9.783201	0.334522	-0.040437	-0.293979	-0.097854	-0.352224	-0.693568	-0.637062	-0.057405	-0.058671	-0.766430
4816	-0.801556	1.492908	10.606098	0.286294	-0.055896	-0.183498	-0.095116	-0.361084	-0.686235	-0.639574	-0.061833	-0.062549	-0.763681
4817	-0.608109	1.368174	10.601354	0.027675	-0.081833	-0.219824	-0.094588	-0.365653	-0.683917	-0.642999	-0.063311	-0.062192	-0.760708
4818	-0.092500	1.395369	9.812021	-0.225673	-0.118713	-0.291162	-0.092511	-0.360297	-0.685481	-0.647821	-0.061991	-0.057590	-0.757079
4819	0.162964	1.397167	9.485579	-0.139596	-0.197230	-0.320124	-0.091599	-0.356019	-0.688326	-0.653054	-0.062929	-0.053304	-0.752807
4820	0.080300	1.535788	9.265916	0.119136	-0.235264	-0.294766	-0.091986	-0.357362	-0.688195	-0.657559	-0.067852	-0.052383	-0.748510
4821	0.089274	1.680433	9.347240	0.066280	-0.257177	-0.262707	-0.092776	-0.358412	-0.686123	-0.661660	-0.072419	-0.050347	-0.744599
4822	0.412937	1.546199	9.302772	-0.024796	-0.252623	-0.249312	-0.098267	-0.358337	-0.684788	-0.665603	-0.075739	-0.046985	-0.740965
4823	0.917851	1.315954	9.217841	-0.043612	-0.248073	-0.278915	-0.099047	-0.358735	-0.685040	-0.670021	-0.078701	-0.043433	-0.736880
4824	1.256236	1.123721	9.088682	0.003534	-0.195145	-0.352566	-0.098528	-0.361412	-0.682334	-0.675329	-0.081456	-0.041411	-0.731834
4825	1.123230	1.223023	9.360077	0.099542	-0.118481	-0.420505	-0.096696	-0.363717	-0.681446	-0.681391	-0.084334	-0.041873	-0.725838
4826	0.779860	1.456697	9.650596	0.078826	-0.027300	-0.468770	-0.090433	-0.364584	-0.680206	-0.688009	-0.085547	-0.043421	-0.719333
4827	0.500397	1.422819	9.755529	0.086167	0.024654	-0.507585	-0.081551	-0.367369	-0.678987	-0.695105	-0.086073	-0.045776	-0.712267
4828	0.355318	1.519116	9.858742	0.065081	0.074865	-0.509627	-0.071366	-0.370164	-0.677262	-0.702131	-0.085580	-0.048599	-0.705213
4829	0.456203	1.601532	9.980859	0.058296	0.125975	-0.537428	-0.058181	-0.374056	-0.674012	-0.709449	-0.084215	-0.052013	-0.697772
4830	0.633895	1.251554	10.248852	0.097617	0.114927	-0.586105	-0.045517	-0.377277	-0.671662	-0.717288	-0.083520	-0.055966	-0.689485
4831	0.465154	0.720324	9.776553	-0.032905	0.036040	-0.644762	-0.031432	-0.373655	-0.671385	-0.726140	-0.081914	-0.056960	-0.680269
4832	0.381839	0.972458	8.982386	-0.374598	-0.011824	-0.651961	-0.021516	-0.366924	-0.675076	-0.735558	-0.076023	-0.052727	-0.671114
4833	0.154079	1.220145	9.082150	-0.501368	-0.052044	-0.586115	-0.010305	-0.351752	-0.683035	-0.744162	-0.068790	-0.045952	-0.662857
4834	-0.139660	1.697238	10.173471	-0.320063	-0.002402	-0.504106	-0.001705	-0.338427	-0.689682	-0.751241	-0.063731	-0.042333	-0.655579
4835	-0.186978	2.045928	10.859628	-0.106635	0.081886	-0.493954	0.007429	-0.333298	-0.692594	-0.757753	-0.060697	-0.042659	-0.648311
4836	-0.437513	2.004242	10.775092	-0.019097	0.024381	-0.490659	0.017862	-0.327365	-0.694611	-0.764087	-0.059809	-0.043340	-0.640871
4837	-0.312954	2.138815	9.954811	-0.149416	-0.071506	-0.436712	0.023852	-0.322314	-0.695302	-0.769900	-0.058125	-0.040767	-0.634203
4838	0.047995	2.247729	9.232392	-0.272978	-0.118853	-0.356033	0.026713	-0.313756	-0.699582	-0.774805	-0.055275	-0.035849	-0.628758
4839	0.115830	2.170335	9.073515	-0.133496	-0.107572	-0.299962	0.031658	-0.308958	-0.699877	-0.778788	-0.054453	-0.032780	-0.624058
4840	0.077116	2.204252	9.164844	0.090490	-0.065285	-0.294283	0.032700	-0.307359	-0.700660	-0.782412	-0.056622	-0.033172	-0.619294
4841	-0.111222	2.271516	9.245642	0.335351	-0.035762	-0.277411	0.034270	-0.311399	-0.698221	-0.785464	-0.062277	-0.037066	-0.614650
4842	-0.222728	2.411705	9.501007	0.403614	-0.046680	-0.274294	0.037658	-0.319993	-0.690505	-0.788370	-0.069124	-0.041590	-0.609889
4843	-0.148343	2.489173	9.598804	0.223322	-0.052359	-0.276123	0.041061	-0.329687	-0.684985	-0.791453	-0.073228	-0.043904	-0.605237
4844	-0.118530	2.309380	9.769387	0.013610	-0.074577	-0.293755	0.045755	-0.335487	-0.679602	-0.795048	-0.074224	-0.043275	-0.600431
4845	-0.265246	2.255152	10.177723	-0.045878	-0.041770	-0.284886	0.048628	-0.333778	-0.680916	-0.798560	-0.073927	-0.042551	-0.595841
4846	-0.000102	2.262921	10.185107	0.015695	0.027701	-0.321587	0.052920	-0.329376	-0.680948	-0.802333	-0.073709	-0.043611	-0.590700
4847	0.438845	2.202059	9.720276	0.101689	0.060705	-0.356247	0.059182	-0.329571	-0.679965	-0.806315	-0.074513	-0.046385	-0.584939
4848	0.487434	2.072960	8.523529	0.100252	0.101046	-0.341529	0.067010	-0.331119	-0.677575	-0.810050	-0.074764	-0.049649	-0.579452
4849	0.950355	2.096099	9.392311	0.072844	0.075604	-0.273327	0.075615	-0.332666	-0.674288	-0.813013	-0.075048	-0.052170	-0.575027
4850	0.667225	1.819321	9.525009	0.250687	0.019329	-0.174512	0.079800	-0.338617	-0.671225	-0.814620	-0.078854	-0.055580	-0.571916
4851	-0.223161	1.490809	9.656116	0.270895	-0.035371	-0.072827	0.081874	-0.341959	-0.665821	-0.815043	-0.083837	-0.058238	-0.570337
4852	-0.522053	1.493481	9.907804	0.020703	0.002869	0.001510	0.082536	-0.345466	-0.665053	-0.815001	-0.084279	-0.058469	-0.570308
4853	-0.529492	1.045003	10.323912	-0.075789	0.081229	-0.036000	0.083703	-0.343588	-0.664803	-0.815443	-0.082248	-0.059018	-0.569917
4854	-0.133232	0.834870	9.851788	0.025147	0.090263	-0.155447	0.086320	-0.346842	-0.663534	-0.817051	-0.081578	-0.060986	-0.567497
4855	0.165296	0.901320	9.411436	0.003053	0.022493	-0.231118	0.091794	-0.345679	-0.662545	-0.819639	-0.081207	-0.061757	-0.563723
4856	0.198494	1.008915	9.197220	-0.114218	-0.069930	-0.235262	0.095431	-0.338854	-0.663862	-0.822618	-0.079972	-0.059647	-0.559774
4857	-0.036999	1.357200	9.171103	-0.239023	-0.118444	-0.200775	0.097650	-0.333524	-0.667880	-0.825379	-0.077216	-0.055305	-0.556533
4858	-0.195572	1.756494	9.242433	-0.236051	-0.169544	-0.161946	0.095553	-0.324648	-0.672894	-0.827753	-0.075162	-0.050073	-0.553777
4859	0.035095	1.923429	9.381348	-0.122222	-0.198643	-0.163171	0.091895	-0.319513	-0.676090	-0.829935	-0.075270	-0.045642	-0.550871
4860	0.404375	1.830319	9.376287	-0.043149	-0.202211	-0.183050	0.089545	-0.315471	-0.679168	-0.832224	-0.076749	-0.042029	-0.547492
4861	0.488796	1.836599	9.756423	0.109646	-0.176567	-0.221078	0.088891	-0.314525	-0.679679	-0.834612	-0.080441	-0.040577	-0.543421
4862	0.548767	1.896646	9.693015	0.268849	-0.108756	-0.224068	0.088374	-0.319349	-0.677095	-0.836751	-0.086065	-0.041980	-0.539146
4863	0.381827	2.029078	9.822934	0.302208	0.006329	-0.253625	0.090730	-0.327687	-0.671953	-0.838934	-0.090979	-0.045714	-0.534624
4864	0.191363	2.038826	9.970118	0.191201	0.090189	-0.278321	0.096343	-0.333639	-0.667353	-0.841463	-0.093098	-0.049723	-0.529906
4865	0.001545	1.908777	10.040934	0.066670	0.133727	-0.341778	0.105334	-0.333437	-0.664068	-0.844806	-0.092589	-0.053251	-0.524303
4866	0.006430	1.883784	9.764585	0.059340	0.146365	-0.408278	0.114716	-0.331900	-0.661689	-0.848858	-0.091758	-0.057034	-0.517464
4867	-0.060835	1.819944	9.427009	0.041748	0.089485	-0.491335	0.125143	-0.329840	-0.659835	-0.853725	-0.091088	-0.059816	-0.509194
4868	-0.412146	1.679526	9.373754	0.027943	0.030900	-0.502396	0.135056	-0.327253	-0.659783	-0.858769	-0.090782	-0.061473	-0.500494
4869	-0.500887	1.604081	9.875947	0.068244	0.001704	-0.480003	0.144170	-0.323022	-0.658047	-0.863417	-0.091412	-0.062993	-0.492125
4870	-0.444373	1.404200	10.488169	0.116652	0.027320	-0.475178	0.152771	-0.320409	-0.656823	-0.867836	-0.092687	-0.065414	-0.483727
4871	-0.732721	1.190680	10.127227	0.000915	0.061703	-0.554260	0.162802	-0.319006	-0.653675	-0.873079	-0.091371	-0.067453	-0.474167
4872	-1.081282	1.456697	9.325977	-0.335217	0.008235	-0.596504	0.173487	-0.308909	-0.657113	-0.879264	-0.084756	-0.065438	-0.464144
4873	-0.934967	1.605553	9.151803	-0.453797	-0.080407	-0.556359	0.181278	-0.288292	-0.663879	-0.885232	-0.076726	-0.060708	-0.454743
4874	-0.643590	1.683985	9.405261	-0.293776	-0.174247	-0.518483	0.186735	-0.272503	-0.670501	-0.890556	-0.072602	-0.055675	-0.445578
4875	-0.523799	1.869352	10.073884	-0.166121	-0.183195	-0.486457	0.188543	-0.260434	-0.675545	-0.895302	-0.070665	-0.051597	-0.436782
4876	-0.461537	1.976940	10.544048	-0.106683	-0.152037	-0.469600	0.190729	-0.249682	-0.676978	-0.899677	-0.069721	-0.048534	-0.428211
4877	-0.384399	1.971767	10.393472	-0.292354	-0.114743	-0.468748	0.193451	-0.238962	-0.680997	-0.904169	-0.064934	-0.044579	-0.419851
4878	-0.299392	1.829258	10.178633	-0.422907	-0.108428	-0.455562	0.196290	-0.222593	-0.686564	-0.908577	-0.057910	-0.039585	-0.411786
4879	0.093794	1.763853	9.818927	-0.374780	-0.100993	-0.459922	0.198862	-0.205274	-0.691741	-0.912823	-0.051547	-0.035144	-0.403561
4880	0.055563	1.691573	9.810356	-0.264639	-0.102659	-0.440902	0.202091	-0.191718	-0.694860	-0.916689	-0.047355	-0.031513	-0.395532
4881	-0.214128	1.633943	9.999061	-0.359919	-0.042306	-0.365810	0.204808	-0.178043	-0.700169	-0.919909	-0.040885	-0.028180	-0.388976
4882	-0.322059	2.028411	10.037191	-0.767070	0.114585	-0.307228	0.209457	-0.156707	-0.706006	-0.922743	-0.025827	-0.024493	-0.383769
4883	-0.531506	1.423682	9.201025	-0.789466	0.178669	-0.263110	0.216431	-0.127447	-0.712633	-0.924953	-0.009839	-0.021828	-0.379326
4884	-0.198080	1.270754	9.312409	-0.267340	0.130098	-0.193923	0.224728	-0.109214	-0.714499	-0.926424	-0.003944	-0.022167	-0.375808
4885	-0.071621	1.029760	9.118179	0.103107	0.097838	-0.110764	0.230067	-0.107507	-0.713121	-0.927202	-0.005220	-0.024724	-0.373708
4886	-0.249954	1.014792	9.065897	0.247600	0.079903	-0.028795	0.232018	-0.108852	-0.710555	-0.927375	-0.009323	-0.027981	-0.372968
4887	-0.890692	0.923508	9.478704	0.456772	0.062001	0.079322	0.233731	-0.118543	-0.706570	-0.926625	-0.017563	-0.032498	-0.374169
4888	-1.320310	1.059721	10.163114	0.531504	0.076764	0.146095	0.233120	-0.138300	-0.700119	-0.925258	-0.027054	-0.037766	-0.376483
4889	-0.847194	0.930822	10.184924	0.313803	0.089352	0.132077	0.233544	-0.157246	-0.692384	-0.924002	-0.032469	-0.041721	-0.378714
4890	-0.230507	1.020480	10.014309	0.178488	0.062710	0.094538	0.233818	-0.165174	-0.689033	-0.923117	-0.035492	-0.044093	-0.380329
4891	-0.055666	1.269243	10.194656	0.054400	-0.009653	0.077402	0.234733	-0.166124	-0.688653	-0.922495	-0.036844	-0.044261	-0.381688
4892	-0.153027	1.455863	9.949126	0.111623	-0.069795	0.120228	0.231211	-0.167830	-0.687851	-0.921572	-0.039666	-0.043658	-0.383699
4893	-0.442318	1.421078	9.091403	0.093215	-0.076043	0.179211	0.226138	-0.174372	-0.686781	-0.920177	-0.042362	-0.042809	-0.386843
4894	-0.318715	1.783966	8.905616	0.081814	-0.042048	0.240001	0.222505	-0.178660	-0.688045	-0.918288	-0.044521	-0.042388	-0.391113
4895	-0.087002	1.742655	9.353669	0.325489	-0.065340	0.320645	0.218868	-0.188832	-0.684147	-0.915497	-0.051569	-0.043421	-0.396636
4896	-0.096585	1.249380	10.037971	0.389509	-0.110906	0.368123	0.212370	-0.201270	-0.680873	-0.912232	-0.060020	-0.044022	-0.402855
4897	-0.219979	0.851142	10.439300	0.211237	-0.149510	0.379288	0.203654	-0.213285	-0.678097	-0.909007	-0.065676	-0.042495	-0.409375
4898	-0.720322	0.618998	10.383368	0.124047	-0.149753	0.349306	0.194805	-0.221544	-0.677643	-0.906091	-0.069576	-0.040255	-0.415376
4899	-0.153733	1.115895	10.434030	-0.048834	-0.109817	0.280072	0.183866	-0.228975	-0.677688	-0.903899	-0.070028	-0.037427	-0.420311
4900	0.346521	1.383053	10.879313	0.017054	-0.131897	0.177077	0.178396	-0.231081	-0.678678	-0.902480	-0.071701	-0.034867	-0.423288
4901	0.257558	1.842323	10.860921	0.030951	-0.219637	0.171720	0.174738	-0.230232	-0.678778	-0.901115	-0.074442	-0.030853	-0.426027
4902	-0.420455	1.392826	9.259237	-0.007595	-0.193048	0.217643	0.165092	-0.232834	-0.679993	-0.899385	-0.076208	-0.026913	-0.429621
4903	0.238780	1.686770	9.706382	0.020872	-0.157187	0.263882	0.156477	-0.234080	-0.679408	-0.897147	-0.078267	-0.023810	-0.434090
4904	0.666606	1.441688	9.548512	0.049029	-0.087656	0.252873	0.149190	-0.238598	-0.680772	-0.894909	-0.080152	-0.022197	-0.438431
4905	0.414358	1.263772	9.728492	0.110404	-0.076669	0.255009	0.143448	-0.243359	-0.677759	-0.892508	-0.083099	-0.021313	-0.442798
4906	0.304405	1.066370	9.755902	0.133203	-0.067512	0.260653	0.137843	-0.245724	-0.677715	-0.889999	-0.086310	-0.020785	-0.447236
4907	0.270776	1.042375	9.793658	0.207153	-0.007244	0.212020	0.134841	-0.251315	-0.673691	-0.887729	-0.090290	-0.022068	-0.450886
4908	0.280863	0.951192	9.857284	0.164583	0.023478	0.093631	0.131851	-0.259608	-0.670056	-0.886574	-0.093168	-0.023732	-0.452486
4909	0.232952	0.875591	9.586934	0.065726	-0.015248	-0.002786	0.130290	-0.264691	-0.667464	-0.886485	-0.094549	-0.023981	-0.452360
4910	0.154497	1.152024	9.563674	-0.028346	-0.084956	-0.058544	0.130023	-0.265746	-0.665396	-0.887110	-0.094914	-0.022262	-0.451145
4911	0.379441	1.493266	9.320920	-0.084338	-0.085034	-0.087442	0.128049	-0.261410	-0.665637	-0.888098	-0.094191	-0.020078	-0.449452
4912	0.520368	1.767687	9.285276	0.003620	-0.098764	-0.144203	0.124911	-0.259223	-0.666256	-0.889428	-0.095211	-0.018560	-0.446663
4913	0.763508	1.848223	9.478306	0.094878	-0.063968	-0.165940	0.125940	-0.258536	-0.663811	-0.890749	-0.097466	-0.018496	-0.443536
4914	0.860050	1.842695	9.915998	0.128344	-0.000916	-0.176944	0.126722	-0.260548	-0.661881	-0.892070	-0.099821	-0.019893	-0.440285
4915	0.701742	1.694964	10.426130	0.034267	0.060992	-0.206131	0.129326	-0.261635	-0.659708	-0.893787	-0.099868	-0.021586	-0.436698
4916	0.797531	1.814124	10.039834	-0.119475	0.088144	-0.262323	0.135446	-0.258057	-0.659239	-0.896265	-0.096973	-0.022573	-0.432198
4917	0.435565	1.866873	9.494710	-0.196554	0.064236	-0.282067	0.141426	-0.251111	-0.659283	-0.899036	-0.092825	-0.022452	-0.427333
4918	0.082406	2.113510	9.360452	-0.204363	0.091748	-0.226800	0.144546	-0.243889	-0.662016	-0.901300	-0.088388	-0.022705	-0.423474
4919	0.443640	2.191098	9.326505	-0.241417	0.168581	-0.208638	0.153648	-0.233340	-0.662472	-0.903395	-0.082597	-0.023960	-0.420097
4920	0.305348	1.889446	9.839465	-0.192144	0.150322	-0.197282	0.158580	-0.225707	-0.662508	-0.905293	-0.077891	-0.025314	-0.416817
4921	-0.049968	1.607193	10.523500	-0.264052	0.061645	-0.134760	0.163386	-0.219955	-0.661898	-0.906782	-0.072612	-0.024339	-0.414585
4922	-0.046471	1.875728	10.253656	-0.521614	-0.019932	-0.127642	0.164936	-0.207488	-0.667844	-0.908562	-0.063375	-0.019764	-0.412442
4923	0.659231	2.532519	10.547897	-0.467778	-0.080014	-0.093138	0.166079	-0.191103	-0.673655	-0.909911	-0.055634	-0.014473	-0.410801
4924	0.019633	2.124699	9.151189	-0.095781	-0.068507	-0.040501	0.164115	-0.185715	-0.676607	-0.910376	-0.054566	-0.012411	-0.409981
4925	0.348048	2.002274	9.039720	-0.133497	-0.084675	0.065486	0.162023	-0.182472	-0.678396	-0.909995	-0.053051	-0.009625	-0.411098
4926	0.565308	1.940159	9.040875	0.140739	-0.051280	0.130514	0.158101	-0.182551	-0.677203	-0.908785	-0.056182	-0.009637	-0.413353
4927	0.498297	1.844427	9.226137	0.378526	-0.016220	0.168580	0.154333	-0.193122	-0.672917	-0.906927	-0.063497	-0.012204	-0.416296
4928	0.616841	1.768711	9.528630	0.243642	0.022065	0.189069	0.150041	-0.203818	-0.668239	-0.905023	-0.067901	-0.014320	-0.419665
4929	0.559719	1.625226	9.814130	0.220796	0.047659	0.212910	0.148619	-0.213067	-0.664101	-0.902890	-0.071858	-0.016660	-0.423495
4930	0.476176	1.457315	10.007827	0.107157	0.095016	0.206727	0.145232	-0.220142	-0.660462	-0.900942	-0.073181	-0.018916	-0.427306
4931	0.288325	1.428951	10.264917	0.000254	0.143327	0.220868	0.147442	-0.221753	-0.657252	-0.898974	-0.072335	-0.021086	-0.431474
4932	0.639895	1.500871	9.985962	-0.099750	0.208189	0.223966	0.149662	-0.222851	-0.656625	-0.897082	-0.068963	-0.023574	-0.435812
4933	0.437536	1.455940	9.628187	-0.140362	0.200887	0.246842	0.151344	-0.220429	-0.655346	-0.894996	-0.065107	-0.025506	-0.440560
4934	-0.063542	1.382881	9.660892	-0.122502	0.150714	0.306060	0.147813	-0.217432	-0.656349	-0.892361	-0.061867	-0.026657	-0.446266
4935	-0.333441	1.358014	9.581212	-0.153302	0.136972	0.319760	0.148977	-0.216888	-0.654551	-0.889589	-0.058357	-0.027248	-0.452197
4936	-0.410771	1.401492	9.677115	-0.172138	0.142307	0.276274	0.148845	-0.214474	-0.656098	-0.887197	-0.054283	-0.027833	-0.457340
4937	-0.044428	1.411117	9.464636	-0.096130	0.123987	0.200103	0.147657	-0.212159	-0.655184	-0.885384	-0.051829	-0.028869	-0.461059
4938	0.153686	1.325413	9.614106	-0.030829	0.105698	0.161711	0.147269	-0.212831	-0.655439	-0.883862	-0.050529	-0.030223	-0.464028
4939	0.260008	1.267475	9.494267	-0.172467	0.109179	0.144384	0.146984	-0.209702	-0.653112	-0.882613	-0.046841	-0.030328	-0.466777
4940	0.048331	1.170991	9.543746	-0.184683	0.101823	0.146176	0.146975	-0.205133	-0.654788	-0.881354	-0.042847	-0.030199	-0.469540
4941	-0.260591	1.268542	10.108721	-0.074224	0.116464	0.139306	0.148535	-0.202860	-0.655058	-0.880027	-0.040818	-0.031361	-0.472125
4942	-0.323128	1.255359	10.511216	-0.012593	0.106388	0.119323	0.147747	-0.202574	-0.654276	-0.878846	-0.039795	-0.032954	-0.474300
4943	-0.355781	1.024415	10.534078	0.002215	0.048662	0.058586	0.148391	-0.200690	-0.654023	-0.878251	-0.039690	-0.033721	-0.475355
4944	-0.341146	0.959534	9.844395	-0.115029	-0.000819	0.037777	0.148261	-0.199887	-0.654796	-0.877988	-0.037832	-0.032519	-0.476075
4945	-0.293523	1.058544	9.222129	-0.210094	-0.042831	0.068744	0.146423	-0.194759	-0.656586	-0.877509	-0.034864	-0.029660	-0.477370
4946	-0.274139	1.026378	8.950616	-0.080766	-0.079177	0.087918	0.142626	-0.191079	-0.657071	-0.876777	-0.034384	-0.027375	-0.478884
4947	-0.235461	1.007496	9.034725	0.006662	-0.090921	0.104993	0.137928	-0.191300	-0.657421	-0.875810	-0.035701	-0.025729	-0.480645
4948	-0.046840	0.895768	9.318164	0.101326	-0.075265	0.109149	0.134925	-0.191398	-0.657138	-0.874730	-0.038384	-0.025244	-0.482427
4949	0.045319	0.796301	9.725694	0.119126	-0.050615	0.098130	0.129839	-0.194164	-0.656195	-0.873709	-0.041274	-0.025384	-0.484030
4950	-0.002806	0.787401	9.965158	0.111676	-0.018759	0.059277	0.127756	-0.198170	-0.654502	-0.873055	-0.043566	-0.026026	-0.484975
4951	-0.265859	0.849604	10.016383	0.067545	-0.000720	-0.000054	0.126323	-0.201641	-0.652426	-0.872992	-0.044998	-0.026622	-0.484924
4952	-0.321332	0.848983	9.867033	0.101086	0.043999	-0.040561	0.126312	-0.201486	-0.650490	-0.873275	-0.046444	-0.028345	-0.484181
4953	-0.596649	0.959608	10.014839	0.162391	0.128051	-0.058856	0.128270	-0.205256	-0.647537	-0.873611	-0.048217	-0.032183	-0.483160
4954	-0.526649	0.940470	10.005622	0.082409	0.209150	-0.123985	0.132566	-0.207019	-0.643699	-0.874588	-0.047685	-0.036691	-0.481119
4955	0.186589	0.491116	9.746736	0.083331	0.198126	-0.192205	0.140254	-0.207210	-0.640662	-0.876199	-0.047272	-0.041106	-0.477861
4956	0.504570	0.537176	9.663936	0.072029	0.108606	-0.190267	0.145075	-0.209521	-0.637086	-0.877862	-0.047469	-0.043814	-0.474536
4957	0.585166	0.826009	9.656736	0.023654	0.072046	-0.177546	0.149504	-0.209017	-0.635572	-0.879457	-0.047224	-0.045373	-0.471452
4958	0.049214	0.998973	9.894198	-0.007914	0.075569	-0.179589	0.153406	-0.207155	-0.633924	-0.881097	-0.046338	-0.046732	-0.468335
4959	-0.832536	0.897826	10.376629	-0.039290	0.100950	-0.183513	0.157318	-0.204111	-0.635374	-0.882754	-0.044683	-0.048209	-0.465216
4960	-1.046960	0.868357	10.326207	-0.133209	0.109789	-0.250457	0.161474	-0.199696	-0.634243	-0.885092	-0.041195	-0.049066	-0.460985
4961	-0.790653	1.194373	9.833892	-0.231148	0.100512	-0.293392	0.165883	-0.192859	-0.633501	-0.887869	-0.036009	-0.048874	-0.456074
4962	-0.164959	1.400478	9.237725	-0.289281	0.038486	-0.275112	0.169390	-0.181616	-0.638301	-0.890534	-0.030379	-0.047049	-0.451456
4963	0.124336	1.406499	9.422938	-0.193544	-0.023339	-0.200691	0.171845	-0.172353	-0.639995	-0.892477	-0.027124	-0.044906	-0.448032
4964	-0.348038	1.407876	10.100258	0.002235	-0.099862	-0.140542	0.170783	-0.167353	-0.640242	-0.893837	-0.028060	-0.043151	-0.445427
4965	-0.758712	1.587474	10.094143	-0.054224	-0.156551	-0.103849	0.170004	-0.167622	-0.641011	-0.894923	-0.028600	-0.039840	-0.443516
4966	-0.619717	1.739903	9.562293	-0.125479	-0.156544	-0.094977	0.166740	-0.163434	-0.644081	-0.895964	-0.027793	-0.035911	-0.441799
4967	-0.350137	1.803298	8.948800	0.128771	-0.132366	-0.073408	0.163083	-0.164729	-0.642762	-0.896627	-0.031478	-0.034657	-0.440304
4968	-0.180940	1.707271	8.910626	0.213956	-0.102841	-0.010254	0.160479	-0.167926	-0.641709	-0.896653	-0.036339	-0.034634	-0.439879
4969	-0.427022	1.760838	9.240334	0.208074	-0.069837	0.056097	0.156837	-0.170993	-0.642198	-0.896041	-0.041033	-0.035130	-0.440674
4970	-0.851456	1.814783	9.784416	0.289639	-0.025778	0.135786	0.154233	-0.178878	-0.637791	-0.894612	-0.046672	-0.037040	-0.442853
4971	-1.022127	1.729335	10.223294	0.073911	0.016109	0.189994	0.152415	-0.185838	-0.634423	-0.892832	-0.048307	-0.037816	-0.446192
4972	-1.476618	1.498187	10.431846	-0.212945	0.037839	0.266022	0.150189	-0.182989	-0.635308	-0.890619	-0.044493	-0.036267	-0.451113
4973	-0.878507	1.441341	10.345416	0.036173	0.062067	0.306035	0.147979	-0.183788	-0.636711	-0.887756	-0.045085	-0.037494	-0.456564
4974	0.069474	1.307342	10.006729	0.049801	0.080402	0.259055	0.145764	-0.188054	-0.634242	-0.885277	-0.045555	-0.039076	-0.461176
4975	0.282760	1.056818	9.789172	-0.009331	0.020002	0.235800	0.143807	-0.188572	-0.634226	-0.883077	-0.045689	-0.039165	-0.465353
4976	0.358056	0.923478	9.447150	-0.083755	-0.080550	0.246667	0.140675	-0.188808	-0.634330	-0.880914	-0.045280	-0.036672	-0.469676
4977	0.236695	1.104195	9.599776	-0.213597	-0.105325	0.273719	0.135200	-0.186084	-0.637901	-0.878584	-0.043015	-0.032559	-0.474532
4978	-0.120358	1.187500	10.248116	-0.180257	-0.047809	0.273773	0.129451	-0.182398	-0.639919	-0.876157	-0.040607	-0.029709	-0.479393
4979	-0.092140	1.336642	10.226466	-0.368942	0.125460	0.202404	0.127353	-0.174992	-0.643514	-0.874403	-0.033373	-0.028201	-0.483228
4980	-0.195771	0.774481	9.113441	-0.221148	0.178449	0.108972	0.129423	-0.165872	-0.646496	-0.873386	-0.027972	-0.029049	-0.485356
4981	-0.097440	0.885648	9.202332	-0.116081	0.110953	0.113297	0.132805	-0.164145	-0.645360	-0.872277	-0.025245	-0.029790	-0.487450
4982	-0.291808	0.718778	9.764667	-0.088133	0.008673	0.161581	0.132018	-0.161719	-0.646385	-0.870743	-0.023849	-0.028939	-0.490307
4983	-0.609555	0.622096	9.817955	-0.032483	-0.071612	0.213661	0.128886	-0.162090	-0.646490	-0.868694	-0.024403	-0.027272	-0.493996
4984	-0.856062	0.759359	10.000008	-0.009435	-0.080855	0.181472	0.125499	-0.162602	-0.647625	-0.866949	-0.025267	-0.025625	-0.497097
4985	-0.991068	0.745866	9.650504	0.094008	-0.078986	0.151537	0.121714	-0.163365	-0.647208	-0.865427	-0.028019	-0.025157	-0.499618
4986	-0.961943	0.707701	9.729453	0.127712	-0.071742	0.111092	0.117421	-0.167765	-0.646917	-0.864281	-0.031132	-0.025069	-0.501419
4987	-0.811816	0.565907	9.685658	0.095400	-0.128625	0.029814	0.114033	-0.171221	-0.645600	-0.863982	-0.034299	-0.023865	-0.501786
4988	-0.315061	0.540906	9.824366	0.197741	-0.154209	-0.036057	0.109604	-0.174673	-0.645050	-0.864275	-0.039376	-0.023150	-0.500941
4989	0.085084	0.556848	10.032355	0.298323	-0.108551	-0.111283	0.107278	-0.183798	-0.642970	-0.865186	-0.045753	-0.024421	-0.498762
4990	0.065590	0.600041	10.011176	0.209481	-0.017409	-0.171865	0.106762	-0.189162	-0.640386	-0.866707	-0.049597	-0.026307	-0.495648
4991	-0.266710	0.512149	9.829214	0.118804	0.064575	-0.225062	0.109241	-0.191730	-0.638083	-0.868776	-0.051042	-0.028887	-0.491720
4992	0.004174	0.309268	9.440035	0.130120	0.080887	-0.309912	0.115768	-0.193406	-0.636587	-0.871629	-0.052457	-0.031827	-0.486311
4993	0.231400	0.179906	9.469146	0.137564	0.075356	-0.343075	0.121504	-0.194794	-0.634051	-0.874753	-0.053996	-0.034860	-0.480287
4994	0.438070	0.330526	9.775635	0.192644	0.077058	-0.420324	0.129850	-0.196207	-0.631019	-0.878504	-0.056461	-0.038447	-0.472825
4995	0.573767	0.191962	9.981391	0.283221	0.057682	-0.532419	0.136626	-0.198130	-0.626943	-0.883118	-0.060535	-0.042691	-0.463267
4996	-0.037888	0.051256	9.995313	0.095690	0.028666	-0.684696	0.144061	-0.199941	-0.624292	-0.889258	-0.061498	-0.044841	-0.451030
4997	-0.432287	0.852832	9.650018	-0.390877	0.048026	-0.762917	0.153561	-0.188741	-0.626687	-0.896457	-0.053416	-0.043027	-0.437789
4998	-0.742669	1.247787	9.947906	-0.275405	0.099235	-0.777213	0.164606	-0.170283	-0.629865	-0.903381	-0.047063	-0.043147	-0.424060
4999	-1.109327	1.820912	10.319780	-0.135877	0.088429	-0.745157	0.177891	-0.160194	-0.631258	-0.909658	-0.043202	-0.044245	-0.410730
5000	-1.055630	2.175867	9.965202	-0.102025	0.043041	-0.653560	0.186597	-0.148427	-0.631710	-0.915020	-0.040536	-0.044677	-0.398873
5001	-0.966810	2.258045	10.024793	0.148934	-0.056884	-0.525700	0.192059	-0.142956	-0.631492	-0.919095	-0.043291	-0.045248	-0.389029
5002	-0.845484	2.599866	10.011516	0.416675	-0.103642	-0.348010	0.193111	-0.149009	-0.628663	-0.921491	-0.051561	-0.046807	-0.382105
5003	-1.025691	2.974079	9.796647	0.201270	-0.107143	-0.193149	0.193120	-0.154516	-0.626342	-0.922843	-0.056045	-0.046617	-0.378214
5004	-1.125855	2.737529	9.626769	0.045864	-0.092336	-0.051824	0.190511	-0.155561	-0.625805	-0.923273	-0.057662	-0.045241	-0.377088
5005	-1.107043	1.815900	9.556411	0.171612	-0.115756	0.031956	0.187663	-0.160397	-0.627075	-0.922926	-0.061906	-0.044461	-0.377357
5006	-0.534283	1.008880	9.612848	-0.013626	-0.139591	0.056033	0.185964	-0.160644	-0.626675	-0.922645	-0.062878	-0.041635	-0.378206
5007	-0.262475	0.634745	9.797367	-0.128817	-0.205489	0.060193	0.178662	-0.158437	-0.629972	-0.922511	-0.062231	-0.036878	-0.379131
5008	-0.157004	0.752044	9.564759	-0.113152	-0.243822	0.060333	0.172796	-0.156783	-0.633023	-0.922364	-0.062157	-0.031369	-0.379997
5009	-0.379575	0.828510	7.432217	-0.122819	-0.214458	0.062097	0.167193	-0.154333	-0.637109	-0.922170	-0.061653	-0.026481	-0.380921
5010	0.577353	1.960991	9.497353	-0.084480	-0.168619	0.099094	0.159491	-0.152910	-0.638338	-0.921603	-0.061552	-0.022529	-0.382559
5011	0.277598	1.644330	9.936585	-0.074389	-0.075313	0.159910	0.155580	-0.150065	-0.641533	-0.920498	-0.060975	-0.020430	-0.385420
5012	0.401826	1.843419	8.987585	-0.057755	-0.040376	0.198708	0.151798	-0.150165	-0.642278	-0.919048	-0.060425	-0.018923	-0.389027
5013	0.607885	2.124032	9.317495	-0.044363	0.007314	0.254066	0.148799	-0.151210	-0.642254	-0.917105	-0.059863	-0.018444	-0.393694
5014	0.523147	1.711732	9.805401	0.178233	0.051392	0.262519	0.146202	-0.156832	-0.640816	-0.914788	-0.062945	-0.020400	-0.398477
5015	0.684138	1.338794	10.404168	0.231590	0.098831	0.216589	0.145174	-0.165690	-0.637584	-0.912702	-0.066726	-0.023791	-0.402439
5016	0.583930	1.117156	10.373720	0.279771	0.098657	0.133780	0.146092	-0.171465	-0.633978	-0.911187	-0.071224	-0.027591	-0.404850
5017	0.082912	1.024258	10.233321	0.092849	0.100098	0.086673	0.146364	-0.178721	-0.630885	-0.910286	-0.072371	-0.030027	-0.406497
5018	-0.392556	1.122819	9.783795	-0.115160	0.064964	0.030283	0.148184	-0.175779	-0.631415	-0.910167	-0.069887	-0.030156	-0.407188
5019	-0.892195	1.235841	9.355850	0.084678	0.015665	-0.018485	0.148455	-0.180085	-0.630128	-0.910185	-0.071457	-0.031173	-0.406798
5020	-0.965024	1.341415	9.315845	0.170679	-0.039143	-0.041968	0.148585	-0.183033	-0.627935	-0.910305	-0.074979	-0.031836	-0.405845
5021	-0.858872	1.343157	9.763330	0.283182	-0.109461	-0.061594	0.147676	-0.187317	-0.625735	-0.910433	-0.081099	-0.032297	-0.404341
5022	-0.502865	1.523130	10.124433	0.336693	-0.171511	-0.057535	0.143393	-0.196958	-0.623510	-0.910439	-0.088700	-0.031916	-0.402760
5023	-0.301354	1.730266	10.076410	0.141527	-0.190910	-0.069569	0.140404	-0.202575	-0.622069	-0.910863	-0.092851	-0.029786	-0.401024
5024	-0.244423	1.912082	9.743438	0.134300	-0.200017	-0.067749	0.135718	-0.206701	-0.621775	-0.911264	-0.096983	-0.027272	-0.399310
5025	-0.242443	1.998305	9.629447	0.197619	-0.148875	-0.113655	0.132858	-0.211648	-0.620592	-0.911862	-0.101778	-0.026461	-0.396797
5026	-0.212592	1.806121	9.694242	0.243510	-0.139754	-0.139268	0.130648	-0.215792	-0.619286	-0.912526	-0.107374	-0.026054	-0.393811
5027	-0.066791	1.555740	9.557670	0.189747	-0.169126	-0.176391	0.128177	-0.219800	-0.618235	-0.913590	-0.112101	-0.024956	-0.390081
5028	0.163392	1.310899	9.585189	0.188425	-0.213020	-0.196613	0.127397	-0.223948	-0.615777	-0.914784	-0.117226	-0.022899	-0.385881
5029	0.534764	1.293018	9.768432	0.146799	-0.251466	-0.218901	0.123490	-0.229145	-0.613812	-0.916239	-0.121711	-0.020037	-0.381171
5030	0.857863	1.289647	10.001837	0.172123	-0.253414	-0.288899	0.120486	-0.231787	-0.611594	-0.918087	-0.126798	-0.017332	-0.375151
5031	1.189536	1.501990	9.993507	0.007923	-0.213456	-0.339626	0.119324	-0.231933	-0.614038	-0.920683	-0.128333	-0.014370	-0.368329
5032	0.671892	1.879306	10.178798	-0.150290	-0.109441	-0.307405	0.118794	-0.226691	-0.616484	-0.923337	-0.126400	-0.011958	-0.362394
5033	0.746045	2.517503	10.327662	-0.221471	-0.010840	-0.321791	0.121653	-0.220807	-0.618312	-0.926227	-0.122201	-0.010987	-0.356440
5034	0.871554	2.447271	9.415704	-0.379923	0.020066	-0.353078	0.126603	-0.211734	-0.622737	-0.929614	-0.115055	-0.009433	-0.349987
5035	0.523241	2.676041	8.978792	-0.349538	-0.008946	-0.267992	0.132064	-0.199301	-0.627682	-0.932276	-0.108498	-0.007449	-0.345013
5036	0.792400	2.849426	8.870917	-0.245089	0.048216	-0.136498	0.133999	-0.189101	-0.630662	-0.933727	-0.103692	-0.006872	-0.342571
5037	0.688526	2.897589	8.945035	-0.066362	0.097909	-0.071074	0.136217	-0.186445	-0.632357	-0.934341	-0.101791	-0.008403	-0.341430
5038	0.194077	2.959916	9.166931	0.003323	0.127218	-0.041259	0.139473	-0.185126	-0.631737	-0.934590	-0.101095	-0.010805	-0.340888
5039	0.006248	2.916246	9.169366	0.148834	0.105369	-0.058951	0.141939	-0.185393	-0.628658	-0.934663	-0.103233	-0.013954	-0.339932
5040	-0.022674	2.900586	8.828023	0.238211	0.061577	-0.075039	0.143513	-0.191316	-0.625704	-0.934649	-0.107363	-0.016798	-0.338559
5041	-0.143708	2.995758	8.588190	0.342998	0.048926	-0.063421	0.146523	-0.198459	-0.621729	-0.934297	-0.113569	-0.020255	-0.337314
5042	-0.164077	3.221627	8.519156	0.484725	0.054548	-0.071951	0.148487	-0.208535	-0.615422	-0.933610	-0.122341	-0.024625	-0.335854
5043	-0.135239	3.256649	8.894376	0.532294	0.054530	-0.090173	0.151378	-0.223866	-0.607577	-0.932817	-0.132071	-0.029561	-0.333969
5044	0.015606	2.999988	9.732317	0.128498	0.046704	-0.103273	0.151904	-0.232180	-0.602162	-0.933129	-0.134211	-0.031482	-0.332063
5045	0.204289	2.878948	10.106839	-0.109231	0.008037	-0.111791	0.153994	-0.232474	-0.602179	-0.934141	-0.132256	-0.031337	-0.330009
5046	0.168096	2.886125	10.116204	-0.254740	-0.001212	-0.090366	0.156849	-0.224839	-0.604393	-0.935395	-0.127563	-0.029789	-0.328446
5047	0.080066	2.635395	10.013451	-0.342448	-0.030483	-0.059377	0.157364	-0.217468	-0.608525	-0.936643	-0.121517	-0.027252	-0.327401
5048	0.142752	2.619961	9.684967	-0.315042	-0.022982	-0.009406	0.155526	-0.207385	-0.613929	-0.937461	-0.115874	-0.024698	-0.327308
5049	0.149460	2.720153	9.431994	-0.173406	-0.007958	0.079884	0.154216	-0.200133	-0.618563	-0.937325	-0.112926	-0.023363	-0.328821
5050	0.339008	2.902754	9.251495	-0.010897	0.043693	0.178455	0.153822	-0.198516	-0.619205	-0.936146	-0.112634	-0.023625	-0.332243
5051	0.561311	2.808157	9.600298	0.121101	0.133705	0.295278	0.152000	-0.202926	-0.617126	-0.933808	-0.114410	-0.026392	-0.337959
5052	1.104216	2.698089	9.459798	-0.059420	0.186658	0.316459	0.151215	-0.206394	-0.614152	-0.931678	-0.112319	-0.028670	-0.344295
5053	0.939505	2.366822	9.770466	-0.062853	0.153767	0.342339	0.151608	-0.206938	-0.614155	-0.929324	-0.110581	-0.030405	-0.351004
5054	1.077311	2.285463	9.818619	0.033166	0.124740	0.381641	0.150192	-0.211380	-0.614792	-0.926464	-0.110668	-0.032031	-0.358317
5055	1.026792	2.250660	9.520012	-0.014397	0.168608	0.396102	0.146808	-0.216851	-0.612701	-0.923490	-0.109763	-0.034186	-0.365991
5056	0.410027	2.151682	9.075998	-0.075355	0.184799	0.343149	0.145371	-0.216835	-0.612690	-0.920986	-0.107369	-0.036216	-0.372753
5057	0.009978	2.111344	8.769252	-0.022599	0.180154	0.305575	0.145755	-0.217091	-0.610886	-0.918579	-0.106146	-0.038713	-0.378743
5058	-0.137048	2.103698	8.729366	0.118070	0.195653	0.237964	0.147322	-0.220859	-0.608188	-0.916354	-0.107136	-0.042620	-0.383406
5059	-0.091756	2.227789	9.110789	0.099255	0.208310	0.199079	0.149024	-0.224903	-0.606009	-0.914398	-0.107834	-0.046784	-0.387376
5060	-0.545005	2.247139	9.404478	0.166421	0.213623	0.137555	0.152544	-0.230825	-0.600746	-0.912756	-0.109471	-0.051608	-0.390165
5061	-0.762313	2.324050	9.509145	0.198377	0.187915	0.092522	0.154766	-0.235942	-0.597409	-0.911370	-0.111996	-0.056429	-0.392016
5062	-0.835017	2.431998	10.162884	0.072554	0.116445	0.096594	0.156199	-0.239433	-0.594195	-0.910315	-0.112636	-0.058830	-0.393928
5063	-0.555854	2.538833	10.287006	-0.004418	0.039640	0.102787	0.156991	-0.241734	-0.594073	-0.909450	-0.112605	-0.059355	-0.395851
5064	-0.516991	2.465798	10.012701	-0.002595	-0.011529	0.096424	0.154515	-0.243992	-0.593409	-0.908705	-0.112885	-0.058835	-0.397555
5065	-0.416487	2.609174	9.669995	-0.074288	-0.007983	0.067446	0.152817	-0.243436	-0.593653	-0.908331	-0.111902	-0.058027	-0.398806
5066	-0.224852	2.343743	9.327208	-0.114081	0.012011	0.021093	0.152944	-0.240083	-0.595460	-0.908403	-0.109880	-0.057215	-0.399321
5067	-0.207048	2.151658	9.427896	-0.015818	0.059598	0.006760	0.152030	-0.237662	-0.597130	-0.908303	-0.109332	-0.058232	-0.399551
5068	-0.020205	2.428290	10.012011	0.119571	0.171067	-0.059188	0.155163	-0.240910	-0.594703	-0.908308	-0.110189	-0.062351	-0.398681
5069	-0.216136	2.036319	9.474201	0.128572	0.214870	-0.090571	0.162719	-0.243238	-0.589729	-0.908457	-0.110887	-0.067534	-0.397303
5070	-0.095065	1.920874	9.413703	-0.062369	0.145292	-0.063732	0.167679	-0.243158	-0.589640	-0.908903	-0.108635	-0.069746	-0.396522
5071	-0.042237	1.969477	9.525294	-0.249905	0.073886	-0.030426	0.170532	-0.238198	-0.589531	-0.909567	-0.103624	-0.069194	-0.396437
5072	-0.130799	2.349845	9.649821	-0.248489	0.035541	-0.009157	0.171434	-0.230954	-0.592505	-0.910098	-0.098930	-0.067815	-0.396655
5073	-0.431521	2.729415	9.664340	-0.147362	0.022865	0.009803	0.171428	-0.225185	-0.595601	-0.910271	-0.096256	-0.067052	-0.397045
5074	-0.476678	3.104854	9.729194	0.030923	0.032213	0.018054	0.172084	-0.222923	-0.597929	-0.910030	-0.096709	-0.067775	-0.397366
5075	-0.504572	2.872745	9.408828	0.149991	0.015909	0.018696	0.171556	-0.224245	-0.595860	-0.909554	-0.099558	-0.069243	-0.397499
5076	-0.579721	2.448969	9.349375	0.170485	-0.000568	0.005000	0.173528	-0.230987	-0.593425	-0.909174	-0.102793	-0.070505	-0.397323
5077	-0.728072	2.218094	9.459970	0.192651	-0.011574	-0.006864	0.172474	-0.234573	-0.589029	-0.908831	-0.106586	-0.071870	-0.396864
5078	-0.660571	2.228725	9.715190	0.208730	0.008476	-0.032656	0.172224	-0.239544	-0.587351	-0.908628	-0.110387	-0.073676	-0.395958
5079	-0.539900	2.194842	9.586221	0.150505	0.022944	-0.079110	0.171453	-0.244381	-0.586314	-0.908875	-0.113000	-0.075488	-0.394309
5080	-0.400366	2.247381	9.391429	0.018357	0.024634	-0.090851	0.173796	-0.246535	-0.583235	-0.909514	-0.113124	-0.076212	-0.392657
5081	-0.157477	2.367725	9.265762	-0.072828	0.008153	-0.082054	0.175355	-0.244931	-0.582988	-0.910303	-0.111773	-0.075980	-0.391258
5082	-0.218236	2.457927	8.944810	-0.241402	0.035481	-0.051574	0.175874	-0.240245	-0.585831	-0.911185	-0.107142	-0.074777	-0.390732
5083	-0.090222	2.415668	9.175848	-0.343550	0.061143	0.019859	0.175211	-0.231246	-0.590469	-0.911647	-0.100605	-0.073143	-0.391699
5084	-0.149743	2.261913	9.273952	-0.305283	0.088669	0.053238	0.179506	-0.222164	-0.594631	-0.911702	-0.094542	-0.072186	-0.393256
5085	-0.311277	2.287469	9.805688	-0.225450	0.131631	0.046179	0.180018	-0.215454	-0.597473	-0.911559	-0.089643	-0.072682	-0.394642
5086	-0.375752	2.136438	9.296488	-0.146542	0.167311	0.017002	0.183398	-0.210510	-0.598401	-0.911442	-0.085797	-0.074471	-0.395432
5087	-0.496244	2.147502	9.787596	0.019555	0.139900	-0.030116	0.187438	-0.210006	-0.597400	-0.911431	-0.085187	-0.077172	-0.395071
5088	-0.563113	2.022989	9.998859	0.175661	0.088839	-0.039397	0.189386	-0.211880	-0.593802	-0.911307	-0.087748	-0.080171	-0.394199
5089	-0.492072	2.279377	9.655064	0.359028	0.069027	-0.017217	0.191743	-0.220623	-0.588660	-0.910674	-0.093903	-0.084216	-0.393400
