# Supplementary material for: Identification of Haptic Based Guiding Using Hard Reins
Source: PLoS One. 2015 Jul 22;10(7):e0132020. doi: 10.1371/journal.pone.0132020 (PMC4511788; doi:10.1371/journal.pone.0132020)
Supplement: S1 File — (ZIP) [file pone.0132020.s001.zip › MotionData1/Subject2/T12/sync12.txt]

// Start Time: 0
// Sample rate: 25.0Hz
// Scenario: 4.9
// Firmware Version: 2.6.1
Counter	Acc_X	Acc_Y	Acc_Z	Gyr_X	Gyr_Y	Gyr_Z	Mag_X	Mag_Y	Mag_Z	Quat_w	Quat_x	Quat_y	Quat_z
4429	-0.291032	2.636802	9.458230	0.017332	-0.017972	-0.042882	-0.095200	0.130496	-1.142007	0.840373	0.106487	-0.068838	-0.526968
4430	-0.249025	2.712811	9.427654	0.017039	0.001237	-0.028626	-0.094134	0.129498	-1.142321	0.840148	0.106613	-0.069027	-0.527277
4431	-0.300953	2.641078	9.409924	0.022508	-0.000392	-0.030292	-0.095101	0.130952	-1.142610	0.839863	0.107254	-0.069101	-0.527590
4432	-0.319143	2.825233	9.417604	0.019073	0.006824	-0.035565	-0.092709	0.131488	-1.143967	0.839569	0.107482	-0.069202	-0.527998
4433	-0.202833	2.701115	9.398039	-0.011914	0.013288	-0.019727	-0.091777	0.130883	-1.142920	0.839488	0.107681	-0.068706	-0.528152
4434	-0.355053	2.567279	9.461775	0.006674	0.006890	-0.042658	-0.093238	0.130685	-1.145064	0.839146	0.107712	-0.068659	-0.528694
4435	-0.331364	2.718211	9.475805	0.015814	0.008880	-0.047933	-0.092575	0.130913	-1.143449	0.838700	0.108369	-0.068463	-0.529293
4436	-0.328700	2.827493	9.475063	-0.008640	-0.004688	-0.010970	-0.093112	0.132529	-1.140024	0.838712	0.107977	-0.068517	-0.529347
4437	-0.484084	2.620785	9.611463	0.016139	-0.025243	0.001392	-0.091385	0.132770	-1.140036	0.838739	0.108217	-0.068996	-0.529193
4438	-0.384703	2.712383	9.430886	-0.028390	-0.027842	-0.016467	-0.092186	0.133914	-1.140259	0.838707	0.107257	-0.069216	-0.529411
4439	-0.321616	2.480506	9.526038	-0.033645	-0.026920	-0.055383	-0.092854	0.135425	-1.144378	0.838237	0.106722	-0.069066	-0.530282
4440	-0.127310	2.687926	9.441376	0.013065	-0.023878	-0.018135	-0.094449	0.135489	-1.145570	0.838102	0.106500	-0.069655	-0.530463
4441	-0.221878	2.686207	9.412009	0.012556	-0.033216	-0.000494	-0.094051	0.135878	-1.144619	0.838106	0.106594	-0.070223	-0.530363
4442	-0.139336	2.925594	9.436807	0.027129	-0.022286	-0.005711	-0.093779	0.133632	-1.144695	0.838077	0.106608	-0.070960	-0.530307
4443	-0.216646	2.788253	9.411400	0.033795	-0.028053	0.013746	-0.097496	0.131700	-1.142289	0.838192	0.107098	-0.071704	-0.529927
4444	-0.058010	2.854245	9.415771	-0.010896	0.018015	0.077517	-0.098553	0.129502	-1.143155	0.839181	0.106782	-0.071541	-0.528446
4445	-0.157878	2.750476	9.365348	0.021962	0.013384	0.059936	-0.098287	0.129191	-1.142091	0.839866	0.107449	-0.071574	-0.527216
4446	-0.217771	2.846492	9.422961	0.063888	0.005485	0.105997	-0.098546	0.126975	-1.142967	0.840972	0.108216	-0.072472	-0.525170
4447	-0.296366	2.653298	9.405158	0.004561	0.040336	0.042406	-0.100005	0.125870	-1.142177	0.841544	0.108902	-0.071830	-0.524199
4448	-0.298415	3.019815	9.537125	-0.016835	0.026319	0.098812	-0.098273	0.124412	-1.141436	0.842773	0.108540	-0.071515	-0.522339
4449	-0.343547	2.839358	9.452854	-0.032348	-0.004963	0.135714	-0.099335	0.123833	-1.139557	0.844327	0.108011	-0.071453	-0.519943
4450	-0.381630	2.797396	9.406269	-0.103904	-0.001733	0.052418	-0.098941	0.125525	-1.140450	0.845213	0.105952	-0.070604	-0.519041
4451	-0.384834	2.974551	9.510743	-0.112201	-0.011649	0.091219	-0.099608	0.126213	-1.139208	0.846453	0.104087	-0.069721	-0.517516
4452	-0.561064	2.689767	9.459344	-0.141177	-0.045735	0.092730	-0.101612	0.129818	-1.141628	0.847760	0.100883	-0.069316	-0.516063
4453	-0.150554	3.090432	9.228214	-0.103768	-0.028355	-0.092800	-0.102289	0.133909	-1.142163	0.847043	0.099266	-0.068425	-0.517671
4454	-0.548449	1.922922	9.376455	-0.136218	-0.049908	-0.024833	-0.103894	0.137359	-1.144324	0.847108	0.096265	-0.067898	-0.518200
4455	0.028061	3.006288	9.239143	0.049180	0.020493	-0.217583	-0.103119	0.144909	-1.144360	0.844853	0.097912	-0.067517	-0.521611
4456	-0.230861	2.210300	9.699354	-0.048403	0.017835	-0.000343	-0.102840	0.140202	-1.141012	0.845092	0.097070	-0.066797	-0.521474
4457	0.149953	2.610406	9.269940	0.165870	0.023271	-0.002379	-0.102842	0.140756	-1.140725	0.844848	0.100412	-0.068010	-0.521079
4458	0.034204	2.855923	9.466728	0.054441	0.050115	0.096471	-0.102424	0.134426	-1.140125	0.845933	0.101512	-0.068012	-0.519102
4459	-0.185922	2.715995	9.475471	0.068216	0.069208	0.191287	-0.100417	0.129869	-1.138947	0.847941	0.103421	-0.067835	-0.515460
4460	-0.379127	2.445477	9.510096	0.031159	0.073925	0.131136	-0.099606	0.125162	-1.136144	0.849448	0.104323	-0.067262	-0.512865
4461	-0.432068	2.425096	9.498997	0.067676	0.055122	0.040967	-0.098547	0.126353	-1.134098	0.849872	0.106279	-0.066992	-0.511796
4462	-0.532583	2.360158	9.489182	0.031294	0.044550	-0.047598	-0.096812	0.124045	-1.132980	0.849501	0.107121	-0.066544	-0.512295
4463	-0.602072	2.451540	9.551179	0.036964	0.010125	-0.166338	-0.096649	0.124845	-1.132341	0.847798	0.108366	-0.066256	-0.514885
4464	-0.462445	2.497767	9.550301	0.029345	-0.027600	-0.224985	-0.096382	0.124869	-1.133690	0.845498	0.108668	-0.066628	-0.518541
4465	-0.187413	2.551300	9.500567	-0.010864	-0.021397	-0.201263	-0.095066	0.129344	-1.134640	0.843474	0.108810	-0.066291	-0.521841
4466	-0.075907	2.550897	9.508806	-0.017347	-0.025984	-0.161553	-0.094808	0.132026	-1.135769	0.841915	0.108250	-0.066285	-0.524469
4467	-0.008174	2.554552	9.494008	-0.010872	-0.008889	-0.131380	-0.095614	0.134686	-1.134866	0.840624	0.108405	-0.065897	-0.526552
4468	0.097205	2.619184	9.504146	-0.015052	-0.018150	-0.042989	-0.095386	0.136409	-1.135833	0.840308	0.107808	-0.066038	-0.527161
4469	0.063130	2.623418	9.483811	-0.026584	-0.016167	0.052476	-0.096182	0.135843	-1.134764	0.840979	0.107356	-0.066026	-0.526183
4470	-0.042556	2.570521	9.447269	-0.022922	-0.000939	0.120685	-0.098041	0.135057	-1.135307	0.842422	0.106591	-0.066147	-0.524012
4471	-0.114843	2.544931	9.416360	-0.000543	0.017772	0.162444	-0.098035	0.133615	-1.139663	0.844228	0.106775	-0.066085	-0.521067
4472	-0.242345	2.622725	9.435931	0.012703	0.023894	0.206753	-0.097764	0.131605	-1.137845	0.846505	0.106754	-0.066344	-0.517331
4473	-0.303486	2.650744	9.436251	0.007225	0.037937	0.212143	-0.100019	0.129970	-1.137601	0.848808	0.107211	-0.066130	-0.513476
4474	-0.300862	2.641083	9.438810	0.018182	0.031092	0.205060	-0.099606	0.124803	-1.132654	0.851033	0.107358	-0.066318	-0.509725
4475	-0.278826	2.758003	9.481932	0.011642	0.022808	0.178454	-0.098797	0.120851	-1.132251	0.852930	0.107783	-0.066336	-0.506451
4476	-0.248594	2.690578	9.420785	-0.010296	0.018761	0.190734	-0.100118	0.118416	-1.134738	0.855026	0.107335	-0.066415	-0.502990
4477	-0.251761	2.607989	9.430939	0.016798	0.020737	0.120109	-0.100116	0.117395	-1.133020	0.856300	0.107906	-0.066394	-0.500698
4478	-0.252245	2.632254	9.430741	0.015335	0.012185	0.105904	-0.099579	0.115737	-1.134560	0.857464	0.107941	-0.066660	-0.498659
4479	-0.429621	2.245472	9.139372	0.106502	0.033443	0.067488	-0.101158	0.109954	-1.131360	0.858024	0.110242	-0.067193	-0.497118
4480	-0.160874	2.956790	9.719941	-0.041434	0.017734	0.006704	-0.100620	0.107671	-1.130093	0.858328	0.109490	-0.066586	-0.496841
4481	-0.245486	2.758589	9.300015	0.035072	0.021036	0.042365	-0.099562	0.109924	-1.131649	0.858774	0.110483	-0.066569	-0.495852
4482	-0.298188	2.747936	9.426051	0.019571	0.020673	0.015800	-0.100356	0.108225	-1.130078	0.859037	0.110796	-0.066538	-0.495331
4483	-0.281646	2.772513	9.448037	0.032147	0.005711	0.013971	-0.100352	0.107096	-1.129710	0.859184	0.111630	-0.066691	-0.494868
4484	-0.290411	2.602433	9.434608	0.023819	0.006250	-0.010797	-0.099821	0.107373	-1.130111	0.859155	0.111908	-0.066890	-0.494828
4485	-0.206770	2.900093	9.408453	0.036796	0.011936	-0.092085	-0.099022	0.106776	-1.129332	0.858248	0.113027	-0.066743	-0.496166
4486	-0.312271	2.718547	9.384921	0.028206	0.014098	-0.039022	-0.098228	0.107491	-1.124604	0.857939	0.113495	-0.066788	-0.496587
4487	-0.216169	2.763987	9.409191	0.047302	0.008204	-0.081459	-0.098359	0.106651	-1.124495	0.857104	0.114741	-0.066831	-0.497735
4488	-0.235966	2.787905	9.430066	0.009133	0.014623	-0.066506	-0.097428	0.106627	-1.124372	0.856565	0.114925	-0.066614	-0.498650
4489	-0.254992	2.889510	9.419088	0.031507	0.004908	-0.097440	-0.097964	0.108380	-1.127003	0.855597	0.115888	-0.066520	-0.500098
4490	-0.195833	2.963407	9.434788	0.008096	-0.004035	-0.031281	-0.097170	0.109446	-1.125362	0.855386	0.115820	-0.066692	-0.500453
4491	-0.216787	2.797962	9.428172	-0.014984	0.006677	-0.040999	-0.096505	0.108965	-1.123365	0.855091	0.115929	-0.066239	-0.500991
4492	-0.218528	2.875601	9.367357	-0.005006	0.014746	-0.076280	-0.094782	0.110722	-1.122251	0.854484	0.115885	-0.065854	-0.502088
4493	-0.308492	2.752587	9.262022	0.005193	0.014252	-0.053238	-0.096248	0.112021	-1.122462	0.854028	0.116430	-0.065446	-0.502789
4494	-0.543355	2.622100	9.267835	0.147448	0.048585	-0.386697	-0.096819	0.125231	-1.123514	0.849956	0.119732	-0.065292	-0.508896
4495	-0.285059	3.282192	9.285223	0.032168	0.051462	-0.182018	-0.094696	0.126720	-1.123356	0.848160	0.121292	-0.064210	-0.511654
4496	-0.210290	3.613725	9.732725	0.072505	0.013813	-0.083157	-0.090715	0.128840	-1.121987	0.847279	0.122562	-0.064610	-0.512759
4497	-0.317405	3.276800	9.751236	-0.346146	-0.098195	0.275555	-0.094178	0.131351	-1.124157	0.850864	0.115599	-0.063319	-0.508585
4498	0.068154	3.307852	7.726481	-0.118715	-0.024490	0.607348	-0.096822	0.126739	-1.128179	0.857347	0.112344	-0.064020	-0.498234
4499	-1.523595	2.104367	10.214104	-0.058350	0.002851	0.167781	-0.099408	0.101755	-1.123831	0.859215	0.111451	-0.063675	-0.495251
4500	-0.085072	2.950820	9.130181	-0.031744	-0.047106	-0.029046	-0.099166	0.110054	-1.125454	0.859065	0.110270	-0.064200	-0.495708
4501	-0.219828	2.953264	9.446163	-0.147309	-0.066001	0.048291	-0.103159	0.111880	-1.127774	0.859847	0.107325	-0.063901	-0.495037
4502	-0.274480	2.877007	9.307860	-0.060296	-0.041918	-0.105093	-0.103700	0.115001	-1.128880	0.859005	0.105801	-0.063892	-0.496823
4503	-0.386381	2.756019	9.175360	0.036450	-0.020729	-0.353932	-0.103719	0.121471	-1.129884	0.855431	0.106988	-0.063775	-0.502716
4504	-0.349578	2.858641	9.199785	0.112498	0.040539	-0.360387	-0.100815	0.128522	-1.128615	0.851723	0.109570	-0.063531	-0.508454
4505	-0.675577	2.682808	9.219993	0.146814	0.049432	-0.565250	-0.098430	0.131104	-1.127482	0.845725	0.113614	-0.062833	-0.517584
4506	-0.808384	2.801784	9.354629	0.204099	0.029944	-0.692482	-0.093119	0.133224	-1.127476	0.838179	0.118027	-0.062949	-0.528737
4507	-0.776466	2.671291	9.428803	0.163699	-0.007698	-0.837842	-0.090482	0.140409	-1.125660	0.828870	0.122060	-0.062677	-0.542354
4508	-0.583202	2.728219	9.597982	0.155597	-0.027102	-0.774386	-0.088113	0.148511	-1.126910	0.820098	0.125092	-0.063003	-0.554817
4509	-0.564430	2.755259	9.574284	0.107347	-0.067801	-0.727062	-0.086822	0.161362	-1.126379	0.811661	0.127311	-0.063314	-0.566559
4510	0.130562	3.670896	9.829406	-0.034856	-0.055619	-0.187455	-0.087638	0.167865	-1.128047	0.809697	0.126141	-0.063427	-0.569611
4511	-0.546438	2.063748	9.368234	-0.485500	-0.147792	0.434045	-0.091367	0.170403	-1.131155	0.815689	0.116309	-0.061240	-0.563359
4512	-0.991949	2.230400	9.006693	-0.175752	-0.052220	-0.161910	-0.094579	0.177807	-1.133035	0.814345	0.112840	-0.059814	-0.566154
4513	-1.916358	2.082490	8.483594	0.576313	-0.052305	-1.701166	-0.094596	0.183445	-1.134471	0.793290	0.123880	-0.063095	-0.592759
4514	-0.272672	3.797141	10.321558	0.202921	-0.039747	-2.185439	-0.092535	0.205518	-1.133519	0.766255	0.129052	-0.060733	-0.626507
4515	-0.203275	3.011765	8.919089	-0.043562	-0.042543	0.213212	-0.093376	0.220429	-1.135187	0.769073	0.127852	-0.061196	-0.623246
4516	-0.731867	1.977833	9.194699	0.218750	0.021920	-0.363588	-0.092843	0.219506	-1.132125	0.764144	0.131718	-0.062723	-0.628332
4517	-0.205121	2.715653	9.532654	0.158615	0.111793	0.082220	-0.092297	0.214684	-1.130131	0.764991	0.135651	-0.063044	-0.626429
4518	-0.292443	2.485897	9.589476	0.122839	0.191783	0.358479	-0.087225	0.207792	-1.127986	0.769522	0.139262	-0.062690	-0.620090
4519	-0.735326	2.837130	9.691181	0.094022	0.278592	0.576508	-0.083986	0.190795	-1.123314	0.776795	0.143595	-0.061021	-0.610120
4520	-0.957089	2.750555	9.518944	-0.032024	0.275108	0.781254	-0.078635	0.179376	-1.119567	0.786800	0.145268	-0.058669	-0.596993
4521	-1.206626	2.614939	9.449727	-0.048762	0.255009	0.832411	-0.072769	0.173050	-1.112295	0.797154	0.146702	-0.056345	-0.582966
4522	-1.295015	2.627870	9.167702	-0.022174	0.229305	0.945518	-0.068736	0.157128	-1.106386	0.808496	0.147718	-0.055278	-0.566973
4523	-1.462745	2.760752	9.074899	0.006682	0.197822	1.005558	-0.066959	0.140454	-1.102092	0.820010	0.149094	-0.054970	-0.549849
4524	-1.491545	2.735948	9.006805	0.021710	0.166756	1.044315	-0.067031	0.119486	-1.098183	0.831566	0.149895	-0.055668	-0.531912
4525	-1.670048	2.960902	9.153682	0.060649	0.150550	1.065578	-0.068839	0.101094	-1.094845	0.842762	0.151482	-0.056831	-0.513396
4526	-2.022694	3.474029	9.692608	0.103870	0.189937	1.069545	-0.069457	0.085037	-1.090638	0.853574	0.153725	-0.058023	-0.494382
4527	-2.280751	3.299433	9.748589	-0.016439	0.213630	0.860739	-0.068742	0.067671	-1.085680	0.862295	0.154802	-0.056646	-0.478827
4528	-2.026251	3.323406	9.149645	-0.117880	0.202976	0.681726	-0.070177	0.058257	-1.083137	0.869455	0.153722	-0.054231	-0.466344
4529	-1.307377	2.897016	8.488915	-0.057100	0.185266	0.628634	-0.069882	0.048082	-1.079695	0.875653	0.154076	-0.052171	-0.454720
4530	-0.842066	3.529406	9.425131	0.140463	0.245020	0.583513	-0.070381	0.036500	-1.075211	0.880831	0.157942	-0.051065	-0.443376
4531	-0.268073	3.937937	9.598526	-0.079990	0.323800	0.560193	-0.065843	0.029349	-1.067277	0.886334	0.159147	-0.046226	-0.432374
4532	0.107978	3.920406	8.859202	-0.098610	0.330221	0.653823	-0.062502	0.023294	-1.063200	0.892628	0.159436	-0.041715	-0.419588
4533	-0.018640	3.418029	8.563042	-0.087779	0.364126	0.795583	-0.062476	0.013633	-1.057448	0.899775	0.160565	-0.036901	-0.404058
4534	-0.256166	3.374932	9.044706	0.017760	0.342243	0.781671	-0.058308	-0.002188	-1.056117	0.906268	0.162859	-0.033516	-0.388628
4535	-0.059986	3.679530	9.399856	0.060361	0.263275	0.754713	-0.058532	-0.016900	-1.049852	0.912019	0.165790	-0.031628	-0.373810
4536	-0.314397	3.820573	9.535407	-0.006492	0.172389	0.883044	-0.062347	-0.031129	-1.042721	0.918710	0.166188	-0.031490	-0.356879
4537	-0.176403	3.657980	9.232768	0.077766	0.094747	0.815605	-0.067094	-0.044833	-1.039199	0.924223	0.168071	-0.033033	-0.341281
4538	-0.090583	3.518769	9.438643	0.058511	0.020636	0.714267	-0.075159	-0.060149	-1.035421	0.928919	0.168621	-0.035587	-0.327734
4539	-0.065487	3.693982	9.284040	-0.007716	-0.000932	0.629041	-0.084554	-0.075053	-1.036059	0.933008	0.168305	-0.037746	-0.315824
4540	-0.133366	3.666029	9.099234	-0.023088	-0.030422	0.593461	-0.092503	-0.084280	-1.035185	0.936838	0.167040	-0.040306	-0.304644
4541	-0.221882	3.589159	8.976746	-0.049125	0.003759	0.496375	-0.099401	-0.089448	-1.035136	0.939992	0.166027	-0.041695	-0.295146
4542	-0.029349	3.767420	8.913912	-0.041436	0.053767	0.418872	-0.103371	-0.095656	-1.035423	0.942701	0.165029	-0.041976	-0.286912
4543	-0.211458	3.934054	9.085187	-0.071523	0.078679	0.335863	-0.107347	-0.099813	-1.033490	0.944911	0.164155	-0.041316	-0.280160
4544	-0.248652	3.841128	8.998094	-0.158658	0.071721	0.227701	-0.110267	-0.101583	-1.032839	0.946836	0.161189	-0.039967	-0.275541
4545	-0.285907	3.748198	8.891742	-0.089451	0.061525	0.196041	-0.111330	-0.101674	-1.033907	0.948244	0.160009	-0.039073	-0.271483
4546	-0.257423	3.821567	9.166465	-0.101520	0.060954	0.107576	-0.110802	-0.100591	-1.032801	0.949279	0.158152	-0.037859	-0.269117
4547	-0.224321	3.856147	9.123893	-0.115515	0.077147	0.095250	-0.109875	-0.099028	-1.034648	0.950207	0.156659	-0.036212	-0.266932
4548	-0.205493	3.880761	9.102622	-0.124058	0.073958	0.077517	-0.107484	-0.098339	-1.036539	0.951140	0.154463	-0.034536	-0.265105
4549	-0.108998	3.877640	8.944335	-0.121471	0.084438	0.050168	-0.106956	-0.096637	-1.037972	0.951829	0.152956	-0.032590	-0.263749
4550	0.007151	3.894317	8.995914	-0.097475	0.114423	0.032727	-0.106166	-0.094436	-1.036968	0.952452	0.151507	-0.030146	-0.262626
4551	-0.158399	3.944725	9.072292	-0.142395	0.147754	0.035484	-0.102051	-0.091829	-1.038683	0.953142	0.149977	-0.026859	-0.261356
4552	-0.329349	3.995015	8.972794	-0.121617	0.153292	0.033854	-0.099537	-0.087989	-1.037511	0.953840	0.148267	-0.023552	-0.260099
4553	-0.704224	3.886296	9.287060	-0.114404	0.120652	0.061153	-0.096218	-0.086481	-1.039387	0.954535	0.147161	-0.021004	-0.258391
4554	-0.897167	3.440981	9.067866	-0.025461	0.003291	-0.053299	-0.096233	-0.080983	-1.040827	0.954417	0.146543	-0.020801	-0.259194
4555	-0.769054	3.443296	8.980312	0.063381	-0.072381	-0.090662	-0.095964	-0.082072	-1.042481	0.953710	0.147918	-0.022392	-0.260877
4556	-0.767882	3.137460	8.953771	0.034847	-0.068077	-0.166742	-0.097030	-0.080711	-1.045792	0.952782	0.148130	-0.023528	-0.264026
4557	-0.486649	3.137712	8.996098	0.020787	-0.020154	-0.239036	-0.095171	-0.079929	-1.045115	0.951421	0.149029	-0.023442	-0.268399
4558	-0.367203	2.989385	9.049022	0.013341	0.039761	-0.219248	-0.092659	-0.075486	-1.045810	0.950299	0.149425	-0.022251	-0.272230
4559	-0.613484	2.785926	9.582175	0.089311	0.040974	-0.098717	-0.089599	-0.075796	-1.047607	0.949498	0.151853	-0.021785	-0.273714
4560	-0.883329	2.315028	10.171986	0.186318	0.011624	-0.029578	-0.088930	-0.077866	-1.043505	0.948855	0.155293	-0.022641	-0.273945
4561	-0.887894	2.771290	10.074529	0.082305	0.035910	-0.040373	-0.086795	-0.080960	-1.039050	0.948389	0.157463	-0.022378	-0.274341
4562	-0.920825	2.644414	9.588255	-0.011985	0.104197	-0.102094	-0.084668	-0.081014	-1.038807	0.947997	0.157679	-0.020163	-0.275741
4563	-1.073663	2.505688	9.425747	-0.061263	0.128630	-0.172775	-0.077900	-0.076683	-1.038881	0.947285	0.157635	-0.016901	-0.278417
4564	-1.235707	2.393531	9.585299	-0.030475	0.089999	-0.254224	-0.074312	-0.076204	-1.038907	0.946072	0.157470	-0.014372	-0.282745
4565	-1.130649	2.482832	9.652839	-0.047706	0.017107	-0.296325	-0.070080	-0.068699	-1.040467	0.944552	0.157028	-0.012864	-0.288096
4566	-0.925492	2.634619	9.583371	-0.066209	0.005883	-0.279707	-0.064249	-0.061993	-1.045438	0.943226	0.155708	-0.011639	-0.293164
4567	-0.821277	2.602505	9.384621	-0.117739	0.001736	-0.237476	-0.061344	-0.055029	-1.046460	0.942215	0.153783	-0.010179	-0.297453
4568	-0.748468	2.438737	9.152201	-0.083830	0.024852	-0.154122	-0.058701	-0.049265	-1.049943	0.941648	0.152209	-0.008881	-0.300086
4569	-0.855558	2.480500	9.268951	-0.039823	0.045662	-0.045974	-0.056849	-0.046699	-1.047593	0.941537	0.151928	-0.007639	-0.300612
4570	-1.078959	2.500718	9.252316	-0.012576	0.066568	0.016179	-0.054732	-0.043426	-1.045761	0.941776	0.151916	-0.006502	-0.299896
4571	-1.177311	2.804782	9.189235	0.043803	0.055297	0.059614	-0.053793	-0.046238	-1.046266	0.942044	0.153232	-0.005886	-0.298394
4572	-1.106086	2.854606	9.036994	0.032038	0.064038	0.097635	-0.054581	-0.049310	-1.045951	0.942626	0.154034	-0.005313	-0.296143
4573	-1.256962	2.929575	9.311015	0.041006	0.019837	0.090331	-0.052178	-0.052756	-1.044743	0.943072	0.155080	-0.005430	-0.294171
4574	-1.311811	2.904319	9.432281	0.021007	-0.044251	0.086332	-0.055091	-0.057214	-1.042966	0.943601	0.155035	-0.006801	-0.292465
4575	-1.325078	2.947762	9.342486	-0.000068	-0.065197	0.063149	-0.057619	-0.056268	-1.045062	0.943995	0.154805	-0.008175	-0.291277
4576	-1.276439	3.040873	9.218111	0.006289	-0.073945	0.059565	-0.059210	-0.057846	-1.041861	0.944400	0.154311	-0.009937	-0.290169
4577	-1.253430	3.201485	9.077997	0.010804	-0.090768	0.022332	-0.062662	-0.059250	-1.044425	0.944508	0.154159	-0.011711	-0.289832
4578	-1.367270	3.311075	9.020722	0.044577	-0.121039	-0.000720	-0.064785	-0.060568	-1.045925	0.944426	0.154126	-0.014399	-0.289995
4579	-1.488305	3.328314	9.170929	0.057793	-0.128321	-0.025457	-0.066907	-0.061560	-1.049433	0.944084	0.154687	-0.016976	-0.290669
4580	-1.458648	3.309440	9.234564	0.057353	-0.139454	-0.078582	-0.069031	-0.062577	-1.051866	0.943488	0.154811	-0.019844	-0.292352
4581	-1.397392	3.160055	9.271269	0.046723	-0.134075	-0.083893	-0.071557	-0.062523	-1.051700	0.942815	0.155166	-0.022244	-0.294156
4582	-1.329040	3.122448	9.191811	0.032368	-0.157176	-0.089402	-0.073156	-0.060910	-1.053246	0.942204	0.154715	-0.025265	-0.296103
4583	-1.030585	3.239535	9.286739	0.074122	-0.106771	-0.027136	-0.075281	-0.061357	-1.056064	0.941776	0.155725	-0.027460	-0.296740
4584	-1.197384	3.799652	9.118531	0.101885	-0.027922	-0.042440	-0.075274	-0.063552	-1.058155	0.941280	0.157324	-0.028602	-0.297361
4585	-1.558275	3.688738	9.243088	0.083285	0.034034	-0.110095	-0.074201	-0.066968	-1.056930	0.940387	0.159439	-0.027903	-0.299119
4586	-0.732020	3.264323	8.833563	-0.019379	0.062064	-0.270410	-0.070482	-0.065304	-1.059882	0.938945	0.159417	-0.025901	-0.303805
4587	-0.556997	3.231084	8.795857	0.092004	0.106406	-0.119520	-0.066502	-0.062588	-1.060111	0.937983	0.162132	-0.023878	-0.305500
4588	0.247799	4.321205	10.391343	0.142556	0.333680	-0.227793	-0.056658	-0.065168	-1.055189	0.936351	0.166771	-0.017894	-0.308405
4589	-0.082961	3.344109	9.213932	-0.180898	0.224772	0.143718	-0.046834	-0.061379	-1.046831	0.937915	0.164985	-0.012915	-0.304844
4590	0.209977	1.980332	8.949179	0.054454	0.123572	0.145575	-0.043375	-0.062286	-1.047439	0.938743	0.166546	-0.011554	-0.301479
4591	0.001591	3.231634	9.953928	0.231286	0.107505	0.425366	-0.042813	-0.073079	-1.041730	0.940542	0.171617	-0.012278	-0.292878
4592	-0.311679	2.946746	9.479500	0.002758	0.031241	0.445471	-0.046504	-0.083979	-1.039343	0.943205	0.171563	-0.013383	-0.284169
4593	-0.013613	3.287122	9.327214	0.160921	-0.025984	0.477352	-0.052058	-0.094283	-1.036646	0.945341	0.174458	-0.016411	-0.275002
4594	-0.010397	3.379429	9.394013	0.037268	-0.023695	0.558308	-0.062111	-0.111347	-1.034113	0.948302	0.174666	-0.019164	-0.264288
4595	-0.567171	3.330474	9.271388	-0.023823	-0.001158	0.559272	-0.069799	-0.119021	-1.034000	0.951311	0.174103	-0.021036	-0.253480
4596	-1.058146	3.195363	9.488418	-0.023749	-0.027891	0.416873	-0.076833	-0.123571	-1.030159	0.953544	0.173157	-0.023053	-0.245436
4597	-0.760144	3.258987	9.102328	-0.053234	-0.075912	0.299716	-0.083201	-0.127874	-1.031704	0.955175	0.171735	-0.025283	-0.239810
4598	-0.464768	3.511941	9.080599	-0.014332	-0.054270	0.193812	-0.087181	-0.130405	-1.033490	0.956197	0.170931	-0.027075	-0.236088
4599	-0.191721	3.555737	9.107903	-0.056250	-0.038466	0.080557	-0.091157	-0.133979	-1.038676	0.956774	0.169739	-0.027838	-0.234515
4600	0.010744	3.697750	8.891598	-0.024862	-0.004710	0.056956	-0.092489	-0.132932	-1.040244	0.957199	0.169039	-0.028163	-0.233244
4601	-0.042434	3.830306	9.004503	0.013170	0.033959	0.088269	-0.093148	-0.134698	-1.042043	0.957608	0.169527	-0.027919	-0.231232
4602	-0.157131	3.850057	8.875669	0.000812	0.075613	0.053161	-0.092618	-0.134320	-1.040691	0.957968	0.169693	-0.026814	-0.229745
4603	-0.374307	3.916506	8.820363	-0.011837	0.112516	-0.005830	-0.091024	-0.134116	-1.038952	0.958058	0.170147	-0.024645	-0.229277
4604	-0.423835	3.842781	8.785701	-0.044142	0.151058	-0.137397	-0.085704	-0.135147	-1.035949	0.957722	0.169892	-0.021240	-0.231203
4605	-0.330338	4.174632	9.026770	-0.064011	0.145460	-0.204725	-0.079609	-0.128607	-1.033924	0.957056	0.169626	-0.017533	-0.234443
4606	-0.231650	4.084179	9.011224	-0.117009	0.123029	-0.178530	-0.071647	-0.123417	-1.036005	0.956727	0.167856	-0.014182	-0.237269
4607	0.098300	4.391140	8.768702	0.036810	0.065125	-0.084785	-0.069264	-0.120107	-1.036061	0.956227	0.169145	-0.012938	-0.238438
4608	-0.480753	3.958220	8.373888	0.292791	0.028998	0.167019	-0.070310	-0.126358	-1.031266	0.956099	0.174669	-0.014502	-0.234851
4609	-1.722498	3.891998	8.403682	0.268011	0.013024	0.082242	-0.069883	-0.136442	-1.025802	0.955532	0.180133	-0.015892	-0.232933
4610	-2.229272	3.081854	9.328172	0.281873	-0.016951	-0.139687	-0.068403	-0.142884	-1.021312	0.953923	0.185315	-0.017187	-0.235358
4611	-1.433746	3.368212	9.817387	0.227287	-0.120885	-0.375003	-0.066133	-0.146983	-1.015947	0.951230	0.189475	-0.019179	-0.242678
4612	-1.064160	3.132224	10.254146	0.096915	-0.153626	-0.352717	-0.062818	-0.143952	-1.016966	0.949147	0.190535	-0.021397	-0.249717
4613	-1.052959	3.025599	10.057918	-0.054601	-0.114605	-0.400676	-0.059914	-0.136547	-1.018917	0.947284	0.189275	-0.021737	-0.257594
4614	-1.045023	2.943178	9.748275	-0.203611	-0.048256	-0.402478	-0.056360	-0.123981	-1.026637	0.946009	0.185166	-0.020237	-0.265274
4615	-0.826265	2.740784	9.446007	-0.213507	-0.031589	-0.432493	-0.049617	-0.110814	-1.033162	0.944480	0.181230	-0.018029	-0.273473
4616	-0.891696	2.824531	9.207479	-0.153834	-0.055431	-0.311323	-0.046054	-0.101107	-1.038415	0.943382	0.177958	-0.017261	-0.279397
4617	-1.004489	2.890452	9.205927	-0.164452	-0.093425	-0.324839	-0.043819	-0.092085	-1.043000	0.942138	0.174493	-0.016853	-0.285735
4618	-1.261930	2.905190	9.118484	-0.157729	-0.128365	-0.312606	-0.042257	-0.080518	-1.047901	0.940925	0.170716	-0.017430	-0.291913
4619	-1.322696	3.025452	9.053129	-0.098200	-0.134830	-0.318639	-0.038562	-0.071003	-1.051006	0.939378	0.168220	-0.018169	-0.298230
4620	-1.193712	3.144325	9.210240	-0.056316	-0.122434	-0.301668	-0.038587	-0.061930	-1.055564	0.937798	0.166363	-0.019266	-0.304118
4621	-1.206764	3.071267	9.220019	-0.060126	-0.116521	-0.326391	-0.039004	-0.055750	-1.055765	0.935997	0.164672	-0.019833	-0.310483
4622	-1.335711	2.947537	9.043690	0.005112	-0.097788	-0.271216	-0.037431	-0.048172	-1.057831	0.934339	0.164089	-0.020946	-0.315669
4623	-1.372552	2.864346	9.129840	0.018523	-0.095987	-0.267616	-0.035843	-0.045358	-1.059914	0.932588	0.163953	-0.021771	-0.320821
4624	-1.449296	2.964918	9.251892	0.059313	-0.121922	-0.283558	-0.035060	-0.039758	-1.066612	0.930602	0.164219	-0.023638	-0.326273
4625	-1.373092	3.029412	9.234488	0.059906	-0.156770	-0.312089	-0.034273	-0.035815	-1.068246	0.928327	0.164463	-0.025673	-0.332418
4626	-1.232515	3.138762	9.165765	0.059592	-0.152625	-0.299720	-0.034542	-0.034975	-1.067947	0.926141	0.164525	-0.028056	-0.338243
4627	-1.255460	3.070375	9.141507	0.068424	-0.138549	-0.290753	-0.034024	-0.029872	-1.071022	0.923908	0.165020	-0.029851	-0.343905
4628	-1.356690	3.044265	9.150633	0.093527	-0.140154	-0.253530	-0.035360	-0.027717	-1.072015	0.921859	0.165750	-0.032385	-0.348788
4629	-1.352006	3.058919	9.191586	0.099468	-0.157198	-0.209419	-0.035633	-0.024824	-1.075690	0.920011	0.166623	-0.034968	-0.352978
4630	-1.299266	3.069573	9.077585	0.107772	-0.178085	-0.152955	-0.037494	-0.024593	-1.077816	0.918541	0.167269	-0.038632	-0.356105
4631	-1.398284	3.315387	9.202673	0.129201	-0.202725	-0.084079	-0.038416	-0.026638	-1.085548	0.917400	0.168269	-0.042644	-0.358113
4632	-1.480106	3.712040	9.587110	0.090208	-0.152864	-0.099803	-0.039474	-0.028108	-1.087603	0.916349	0.168726	-0.045894	-0.360179
4633	-1.373929	3.709095	9.426711	-0.031002	-0.103219	-0.135248	-0.039218	-0.024582	-1.088840	0.915432	0.167576	-0.046717	-0.362932
4634	-1.078556	3.685299	9.190437	-0.078138	-0.039353	-0.144770	-0.040018	-0.023995	-1.089216	0.914709	0.165805	-0.046519	-0.365585
4635	-0.708068	3.570646	9.144901	-0.005072	0.025180	-0.139783	-0.035776	-0.019567	-1.091009	0.913773	0.166084	-0.045164	-0.367961
4636	-0.571882	3.781870	9.096939	-0.016403	0.118454	-0.103896	-0.029669	-0.017289	-1.086427	0.913274	0.166560	-0.042666	-0.369280
4637	-0.538356	3.214393	8.454757	-0.023006	0.117194	-0.056153	-0.024492	-0.014627	-1.085459	0.913080	0.167125	-0.039799	-0.369824
4638	-0.293177	3.121779	8.771079	0.064050	0.079735	-0.020814	-0.019969	-0.015878	-1.084339	0.912884	0.168713	-0.038880	-0.369686
4639	-0.048796	3.645777	9.660414	0.088119	0.080801	0.018071	-0.014908	-0.018799	-1.084222	0.912831	0.170958	-0.037799	-0.368895
4640	-0.112633	3.724749	9.896155	-0.067246	0.021550	0.095893	-0.012508	-0.021091	-1.084458	0.913892	0.169630	-0.037371	-0.366921
4641	0.031998	3.200571	9.411105	0.016378	-0.108740	0.179310	-0.012902	-0.022402	-1.087997	0.915122	0.169021	-0.039829	-0.363865
4642	0.175347	3.499285	9.114779	0.128549	-0.128402	0.221935	-0.017537	-0.028764	-1.087069	0.916292	0.170072	-0.043999	-0.359929
4643	0.283067	3.559494	9.074303	0.095529	-0.077898	0.253956	-0.021238	-0.035815	-1.087522	0.917775	0.171046	-0.046793	-0.355308
4644	0.233385	3.539200	9.328077	0.102358	-0.072854	0.268161	-0.025731	-0.045135	-1.086017	0.919349	0.171965	-0.049911	-0.350334
4645	0.037620	3.642460	9.379060	0.028645	-0.085796	0.262580	-0.031421	-0.053832	-1.086095	0.921056	0.171620	-0.052460	-0.345616
4646	-0.099523	3.703076	9.306997	-0.006230	-0.120477	0.214538	-0.035798	-0.057187	-1.088172	0.922523	0.170256	-0.055511	-0.341880
4647	-0.254066	3.637133	9.064457	0.000453	-0.137920	0.130502	-0.041636	-0.060619	-1.091581	0.923318	0.169174	-0.058392	-0.339785
4648	-0.162609	3.667921	9.059810	-0.029033	-0.154109	-0.015588	-0.043634	-0.059106	-1.094473	0.923224	0.167419	-0.061127	-0.340428
4649	0.076856	3.805770	9.022791	-0.061664	-0.148534	-0.107656	-0.046968	-0.055313	-1.097680	0.922572	0.165408	-0.062997	-0.342829
4650	0.396494	4.022730	8.783038	-0.060653	-0.111329	-0.172911	-0.048843	-0.050305	-1.100326	0.921537	0.163551	-0.064201	-0.346264
4651	0.497072	4.085242	8.797688	-0.067307	-0.032855	-0.112337	-0.048455	-0.046704	-1.098869	0.920994	0.162262	-0.063933	-0.348358
4652	0.458862	4.048131	8.741433	-0.063885	0.041362	-0.092390	-0.045278	-0.042291	-1.098899	0.920707	0.161300	-0.062563	-0.349809
4653	0.180502	4.179033	8.902803	-0.071229	0.074807	-0.081538	-0.043163	-0.038135	-1.098925	0.920513	0.160687	-0.060429	-0.350976
4654	-0.033128	4.182429	8.804755	-0.063774	0.066224	-0.092130	-0.039187	-0.033335	-1.104474	0.920248	0.159897	-0.058602	-0.352338
4655	-0.125994	4.192861	8.623707	-0.037457	0.070995	-0.132660	-0.035746	-0.028129	-1.102731	0.919560	0.159994	-0.056637	-0.354406
4656	-0.290918	4.418029	8.467711	-0.032300	0.081316	-0.189128	-0.033760	-0.025498	-1.103343	0.918509	0.159998	-0.054442	-0.357460
4657	-0.594109	4.766911	8.282470	-0.069069	0.110265	-0.222597	-0.028197	-0.018318	-1.104255	0.917281	0.159988	-0.051255	-0.361071
4658	-0.652060	4.027925	8.283859	-0.038204	0.005319	-0.283246	-0.025293	-0.011358	-1.105143	0.915453	0.159424	-0.050107	-0.366085
4659	-0.473220	4.079737	8.457448	0.280542	-0.089039	-0.205097	-0.024237	-0.008550	-1.106412	0.912970	0.164400	-0.053182	-0.369636
4660	-0.693551	4.347715	9.442771	0.384990	-0.083385	-0.073875	-0.026212	-0.015593	-1.102844	0.911147	0.170695	-0.057439	-0.370642
4661	-1.195168	3.712321	9.268494	0.291107	-0.098084	-0.232373	-0.025395	-0.021730	-1.104935	0.908304	0.175853	-0.060605	-0.374681
4662	-1.030616	2.987076	9.216432	0.224207	-0.059389	-0.381750	-0.025528	-0.021712	-1.105607	0.904657	0.179744	-0.062153	-0.381345
4663	-1.015212	3.113696	10.289486	0.107645	-0.028096	-0.463285	-0.019695	-0.016242	-1.105499	0.900684	0.182302	-0.061760	-0.389512
4664	-1.114855	3.432432	11.444215	0.151258	-0.007750	-0.478950	-0.017976	-0.013567	-1.101662	0.896462	0.185354	-0.061462	-0.397772
4665	-1.239406	3.604783	9.927475	-0.096693	0.041773	-0.482891	-0.012691	-0.002456	-1.102580	0.893021	0.184737	-0.058026	-0.406225
4666	-0.944116	2.646287	8.364752	-0.140402	0.081478	-0.450935	-0.005296	0.014171	-1.101729	0.890049	0.183211	-0.053892	-0.413935
4667	-0.909225	2.887266	8.657663	0.046515	0.066693	-0.579543	0.001850	0.025482	-1.101045	0.885139	0.185350	-0.050796	-0.423786
4668	-1.479869	3.020263	9.895621	-0.024961	-0.043022	-0.553857	0.009262	0.036691	-1.102254	0.880564	0.184900	-0.049417	-0.433563
4669	-1.607372	3.117489	10.037805	-0.193562	-0.151888	-0.595729	0.010008	0.054953	-1.111106	0.875950	0.180839	-0.047970	-0.444643
4670	-1.013292	3.094199	9.240225	-0.279476	-0.199888	-0.553096	0.009685	0.074843	-1.116526	0.871906	0.174486	-0.047104	-0.455100
4671	-0.504123	3.016007	8.832801	-0.175989	-0.182043	-0.447551	0.008174	0.092197	-1.126324	0.868302	0.170218	-0.046872	-0.463551
4672	-0.768662	3.186000	9.013556	-0.117411	-0.154648	-0.277402	0.006009	0.105520	-1.130721	0.866097	0.166804	-0.047639	-0.468810
4673	-1.492300	2.808780	9.227680	-0.116666	-0.144068	-0.167537	0.000932	0.114449	-1.136168	0.864847	0.163616	-0.048219	-0.472170
4674	-1.679258	2.781083	8.938122	-0.081810	-0.129049	-0.188500	-0.000961	0.125140	-1.136073	0.863332	0.160964	-0.049173	-0.475741
4675	-1.719877	2.940518	8.593874	0.027817	-0.160072	-0.119386	-0.002571	0.130288	-1.138987	0.862019	0.160077	-0.051500	-0.478170
4676	-1.781410	3.492866	8.712985	0.089852	-0.175504	-0.121071	-0.007224	0.130558	-1.140002	0.860518	0.159871	-0.055106	-0.480535
4677	-1.777182	3.463855	9.100866	0.016147	-0.201730	-0.163914	-0.012555	0.135554	-1.144764	0.858725	0.158480	-0.057848	-0.483870
4678	-1.692121	3.356183	9.265560	-0.035669	-0.201690	-0.111050	-0.014165	0.140909	-1.150634	0.857655	0.155840	-0.060721	-0.486267
4679	-1.700169	2.948174	8.743657	-0.020463	-0.246820	-0.079433	-0.017894	0.144134	-1.159242	0.856699	0.153303	-0.064094	-0.488321
4680	-2.168972	4.058764	9.272105	0.242917	-0.111296	-0.148422	-0.022020	0.146286	-1.163436	0.854481	0.156361	-0.068022	-0.490701
4681	-2.536315	4.581418	10.587980	0.045044	0.093064	-0.425308	-0.016971	0.147633	-1.166144	0.850303	0.158837	-0.065055	-0.497518
4682	0.233191	2.951685	8.624835	-0.451401	-0.016561	-0.687980	-0.009608	0.175595	-1.170722	0.844895	0.151666	-0.058756	-0.509606
4683	1.154815	3.317901	8.111176	0.110663	-0.012141	-0.097597	-0.008588	0.190788	-1.174288	0.843609	0.153684	-0.059406	-0.511054
4684	1.417500	3.133567	10.320658	0.082912	0.164419	0.090767	-0.003263	0.187445	-1.168261	0.844610	0.156450	-0.057859	-0.508734
4685	0.251507	4.199945	10.799161	-0.107178	0.023814	0.172576	0.000856	0.188168	-1.167208	0.846800	0.154764	-0.056643	-0.505736
4686	0.125255	2.381774	9.213139	-0.307019	-0.170748	0.418387	-0.004079	0.193287	-1.165506	0.851875	0.147150	-0.057823	-0.499312
4687	0.271674	2.527617	8.922873	0.077245	-0.168320	0.487651	-0.009247	0.188163	-1.169112	0.856368	0.146226	-0.062682	-0.491245
4688	0.282052	3.044891	9.338114	-0.116250	-0.111503	0.461735	-0.015075	0.181373	-1.172763	0.861194	0.142349	-0.064900	-0.483601
4689	0.310146	3.081803	9.259265	-0.004036	-0.161337	0.429936	-0.023172	0.177746	-1.177634	0.865215	0.140138	-0.068710	-0.476491
4690	0.211732	3.164983	9.315794	0.000968	-0.183844	0.406838	-0.031659	0.170836	-1.179508	0.868926	0.137633	-0.073143	-0.469761
4691	0.196962	3.397733	9.178791	-0.114943	-0.164340	0.369465	-0.037232	0.167032	-1.179162	0.872538	0.133527	-0.075826	-0.463787
4692	0.159864	3.275663	8.937870	-0.189710	-0.070395	0.355705	-0.043873	0.165595	-1.183171	0.876327	0.128813	-0.076348	-0.457852
4693	0.163085	3.363112	8.975821	-0.195426	-0.018761	0.207487	-0.048130	0.166556	-1.184169	0.878780	0.124900	-0.075344	-0.454390
4694	0.119988	3.367206	9.167031	-0.179344	-0.009034	0.179314	-0.051340	0.173244	-1.185399	0.880948	0.121188	-0.074426	-0.451336
4695	0.058652	3.506870	9.043743	-0.168638	0.033401	0.156644	-0.053480	0.177359	-1.185512	0.882898	0.118327	-0.072641	-0.448569
4696	0.030640	3.433526	8.918271	-0.147723	0.101818	0.093506	-0.054284	0.180127	-1.189320	0.884342	0.116290	-0.069844	-0.446697
4697	0.259521	3.612446	8.858955	-0.142909	0.196793	0.030418	-0.054296	0.183841	-1.186238	0.885291	0.115574	-0.065136	-0.445714
4698	0.203768	3.973117	8.830453	-0.144470	0.229045	0.127867	-0.051116	0.187080	-1.184016	0.887161	0.114687	-0.060193	-0.442909
4699	-0.210644	3.875799	8.974928	0.011116	0.135659	0.217141	-0.049259	0.187719	-1.177014	0.889281	0.116005	-0.058404	-0.438532
4700	-0.479586	3.531095	9.113698	0.406096	0.064702	0.344418	-0.051619	0.176216	-1.174122	0.891498	0.123186	-0.061718	-0.431564
4701	-1.627254	2.968938	8.943115	0.354536	0.139903	0.302582	-0.051703	0.159335	-1.171160	0.893419	0.130587	-0.063014	-0.425182
4702	-1.271917	2.662175	8.258292	0.135727	0.242771	0.023136	-0.050083	0.150661	-1.167281	0.893667	0.134845	-0.060004	-0.423764
4703	-0.665620	2.178247	10.718873	0.458439	0.106458	0.040785	-0.046336	0.142106	-1.164635	0.892913	0.144120	-0.062026	-0.422006
4704	-1.512740	2.245572	12.240094	0.325076	-0.020777	-0.181320	-0.052654	0.120602	-1.161614	0.890510	0.149772	-0.064734	-0.424699
4705	-1.538766	3.007023	9.578592	-0.038217	0.035546	-0.176757	-0.050666	0.122487	-1.160230	0.889214	0.149817	-0.063081	-0.427639
4706	-1.414539	2.004244	8.817311	-0.157478	0.191818	-0.533267	-0.046845	0.133666	-1.156549	0.885424	0.149120	-0.056839	-0.436527
4707	-0.679852	1.915660	9.158252	0.050905	0.084235	-0.639557	-0.041566	0.146563	-1.155928	0.879772	0.151606	-0.053643	-0.447368
4708	-0.405195	2.639266	10.152919	0.058872	-0.100523	-0.570102	-0.039991	0.153554	-1.156800	0.874451	0.152146	-0.054321	-0.457423
4709	-0.236370	2.656879	10.008731	-0.215714	-0.123847	-0.367808	-0.043226	0.169047	-1.163135	0.871651	0.147696	-0.053157	-0.464311
4710	-0.216814	2.268754	9.145726	-0.196303	-0.116850	-0.213840	-0.047520	0.182627	-1.164402	0.870230	0.143213	-0.052848	-0.468397
4711	-0.373821	2.129975	9.197317	-0.057296	-0.093752	-0.022256	-0.051386	0.186743	-1.168939	0.870175	0.141359	-0.053646	-0.468973
4712	-0.628642	2.557462	9.477525	-0.077474	-0.067577	0.062751	-0.055114	0.188852	-1.171657	0.871033	0.139108	-0.054380	-0.467968
4713	-1.119362	2.563085	9.130254	-0.071475	-0.039444	0.147937	-0.058580	0.191698	-1.170044	0.872659	0.137322	-0.054555	-0.465438
4714	-1.395174	2.538660	9.117161	-0.013114	-0.031034	0.222499	-0.060042	0.191374	-1.166671	0.874847	0.136359	-0.055692	-0.461462
4715	-1.525393	2.779059	9.303914	-0.007688	-0.056616	0.216178	-0.062033	0.189988	-1.165345	0.876875	0.135481	-0.056894	-0.457710
4716	-1.484870	2.920575	9.217437	-0.075375	-0.112970	0.314609	-0.066811	0.187101	-1.162958	0.879932	0.132563	-0.059144	-0.452382
4717	-1.726458	2.823909	8.842476	-0.081134	-0.143512	0.324187	-0.071725	0.185587	-1.165374	0.882961	0.129529	-0.061430	-0.447022
4718	-1.966212	2.921500	8.740509	0.069028	-0.129170	0.298278	-0.076366	0.181954	-1.167322	0.885389	0.129022	-0.065208	-0.441801
4719	-2.547339	3.537333	9.709729	0.228432	-0.022675	0.073214	-0.080323	0.172258	-1.174456	0.885462	0.132952	-0.067358	-0.440162
4720	-2.088652	4.317716	11.017716	-0.018337	0.093285	-0.310673	-0.077927	0.171099	-1.175194	0.883003	0.133663	-0.064828	-0.445239
4721	0.478711	2.543558	9.357558	-0.548492	0.094969	-0.268571	-0.072784	0.185756	-1.177882	0.882188	0.125364	-0.057069	-0.450301
4722	2.796692	2.794342	9.048889	-0.272891	0.232557	-0.051624	-0.069644	0.202824	-1.179796	0.882770	0.122500	-0.050485	-0.450735
4723	2.063269	4.130708	9.317182	-0.145236	0.457805	0.733611	-0.059000	0.199404	-1.175719	0.890132	0.123448	-0.042621	-0.436589
4724	0.278121	1.598116	9.695520	-0.212623	0.300528	0.808913	-0.049424	0.197164	-1.167012	0.897949	0.121383	-0.037515	-0.421363
4725	0.082905	1.497528	10.166882	-0.081347	0.064180	0.703526	-0.047150	0.192132	-1.163698	0.904107	0.119981	-0.037161	-0.408430
4726	0.431239	2.440792	9.790143	-0.078718	0.012012	0.729617	-0.047369	0.175932	-1.159769	0.910275	0.117908	-0.038162	-0.395020
4727	0.733348	2.739919	9.123187	0.020458	-0.016167	0.752671	-0.052923	0.165939	-1.158409	0.916132	0.117602	-0.040253	-0.381119
4728	0.425906	2.656700	9.465808	0.000592	0.025160	0.728181	-0.054874	0.151121	-1.158053	0.921704	0.117015	-0.041624	-0.367473
4729	0.396354	2.454700	9.574741	-0.143290	0.080600	0.666212	-0.060036	0.143359	-1.156625	0.926988	0.114424	-0.040565	-0.354902
4730	0.044328	2.380355	9.668003	-0.174438	0.030227	0.678247	-0.061877	0.136698	-1.157625	0.932227	0.110655	-0.040438	-0.342158
4731	-0.364902	1.989390	9.598219	-0.107229	-0.083901	0.569093	-0.065709	0.128738	-1.155007	0.936297	0.107625	-0.042457	-0.331606
4732	-0.142667	2.238571	9.413003	-0.076934	-0.085999	0.377275	-0.071540	0.122429	-1.155142	0.938950	0.105104	-0.044494	-0.324569
4733	0.183622	2.399845	9.392914	-0.175363	-0.012116	0.233256	-0.075527	0.121968	-1.155515	0.940874	0.101538	-0.044016	-0.320171
4734	0.320351	2.463006	9.348493	-0.120519	0.023506	0.106317	-0.077930	0.125771	-1.160079	0.941900	0.099141	-0.043144	-0.318017
4735	0.645450	2.546570	9.227858	-0.081092	0.069524	-0.014456	-0.077937	0.128289	-1.159864	0.942093	0.098094	-0.041268	-0.318019
4736	0.764715	2.878859	9.190498	-0.004593	0.148101	-0.001375	-0.076607	0.126927	-1.150630	0.942296	0.098766	-0.038572	-0.317547
4737	0.663014	2.998385	9.203325	-0.066059	0.205657	-0.048923	-0.072211	0.123527	-1.147287	0.942328	0.098929	-0.034217	-0.317899
4738	0.748886	3.184425	9.178080	-0.037899	0.210738	0.043117	-0.067434	0.126267	-1.143215	0.942899	0.099342	-0.030216	-0.316481
4739	0.517255	3.138959	9.209827	-0.061490	0.175038	0.111824	-0.064771	0.124977	-1.144633	0.943885	0.099340	-0.026850	-0.313834
4740	0.221315	3.179728	9.373745	-0.059333	0.127466	0.022294	-0.062380	0.125437	-1.142626	0.944294	0.098828	-0.024243	-0.312978
4741	-0.235685	2.819497	9.718680	0.058674	0.027876	0.169775	-0.062499	0.121008	-1.144921	0.945302	0.100198	-0.024549	-0.309455
4742	-0.504994	2.627640	9.172688	0.272290	-0.078279	0.039886	-0.063537	0.112197	-1.144653	0.945035	0.104662	-0.027922	-0.308506
4743	-0.777228	2.836262	8.695797	0.434520	-0.088207	0.064264	-0.070670	0.096745	-1.141967	0.944477	0.112512	-0.032516	-0.306996
4744	-1.532807	2.210930	9.505349	0.175696	-0.037118	-0.042137	-0.073833	0.086803	-1.139151	0.943879	0.115449	-0.034333	-0.307548
4745	-1.757545	1.269993	10.665742	0.088348	-0.109064	-0.290353	-0.076346	0.082809	-1.139654	0.941838	0.116837	-0.036272	-0.313010
4746	-0.210751	1.914591	10.361730	0.247545	-0.057364	-0.380943	-0.076738	0.080129	-1.138523	0.938883	0.121230	-0.038143	-0.319918
4747	-0.519472	2.491517	9.866497	0.143589	0.101586	-0.301513	-0.074871	0.078217	-1.136451	0.936709	0.124956	-0.036407	-0.325018
4748	-0.975556	1.988019	9.596341	-0.050428	0.156970	-0.236218	-0.070358	0.080121	-1.132267	0.935490	0.125018	-0.032680	-0.328877
4749	-1.190039	1.537464	9.429480	-0.067969	0.084484	-0.332147	-0.065323	0.085620	-1.132688	0.933564	0.124624	-0.029742	-0.334727
4750	-1.516875	1.439318	9.675337	0.005023	0.027471	-0.447143	-0.063482	0.092272	-1.131284	0.930633	0.124981	-0.028277	-0.342786
4751	-1.394834	1.907615	9.841635	-0.004351	0.009182	-0.572879	-0.058848	0.099425	-1.136227	0.926724	0.125341	-0.026483	-0.353228
4752	-0.771835	2.190742	9.394058	-0.044702	-0.065301	-0.557707	-0.056753	0.110337	-1.137518	0.922905	0.124156	-0.026104	-0.363526
4753	-0.449225	2.240251	9.037714	-0.026271	-0.130825	-0.382201	-0.058902	0.117720	-1.139546	0.920163	0.122953	-0.027208	-0.370732
4754	-0.628884	2.023385	9.096420	0.020291	-0.149213	-0.342342	-0.062517	0.126207	-1.139368	0.917572	0.122218	-0.029384	-0.377175
4755	-1.149065	2.164488	9.483776	0.087659	-0.161162	-0.340340	-0.065318	0.129646	-1.139898	0.914743	0.122825	-0.031973	-0.383584
4756	-1.399547	2.322574	9.436385	0.138500	-0.195859	-0.430529	-0.069846	0.132279	-1.140166	0.911038	0.123938	-0.035679	-0.391633
4757	-1.191423	2.552082	9.262919	0.163107	-0.229930	-0.481997	-0.073444	0.135515	-1.143253	0.906713	0.125475	-0.039702	-0.400688
4758	-0.911841	2.865433	9.225808	0.172911	-0.276868	-0.521240	-0.078900	0.137386	-1.146093	0.901925	0.126605	-0.044915	-0.410469
4759	-0.826126	2.966530	9.381725	0.142491	-0.296407	-0.532096	-0.085686	0.140251	-1.154273	0.896936	0.127262	-0.049813	-0.420511
4760	-0.676132	3.260568	9.624813	0.120180	-0.279493	-0.503818	-0.091942	0.143587	-1.159077	0.892167	0.127365	-0.054666	-0.429916
4761	-0.560347	3.466528	9.222430	0.063195	-0.275774	-0.458025	-0.096875	0.148219	-1.160623	0.887790	0.126702	-0.058689	-0.438556
4762	-0.640155	3.290274	8.927653	0.111832	-0.252356	-0.454155	-0.104332	0.152967	-1.164695	0.883295	0.126800	-0.063106	-0.446910
4763	-0.704907	3.429925	9.256783	0.134083	-0.216954	-0.439713	-0.108591	0.154824	-1.168088	0.878777	0.127907	-0.066737	-0.454903
4764	-0.800650	3.554456	9.652473	0.038699	-0.199064	-0.404528	-0.114452	0.159085	-1.170847	0.874818	0.127108	-0.069656	-0.462262
4765	-0.522905	3.530319	9.203842	-0.048108	-0.226645	-0.325458	-0.120186	0.165359	-1.175967	0.871656	0.124792	-0.072052	-0.468456
4766	-0.095382	3.518683	9.452938	-0.030957	-0.170460	-0.217287	-0.124981	0.169067	-1.180102	0.869561	0.122761	-0.074293	-0.472518
4767	-0.483141	3.734951	9.275729	-0.152808	-0.099985	-0.089830	-0.129241	0.171167	-1.181872	0.868998	0.119504	-0.074082	-0.474419
4768	-0.622200	2.669205	9.154337	-0.081232	-0.054145	-0.266051	-0.131120	0.177131	-1.183410	0.866697	0.117765	-0.073716	-0.479096
4769	0.800070	3.112575	9.584574	-0.166865	-0.007719	-0.154969	-0.130344	0.184385	-1.182783	0.865656	0.115226	-0.071616	-0.481906
4770	0.972145	3.319494	8.596595	-0.133225	0.075731	0.220497	-0.130754	0.188163	-1.182118	0.868307	0.113125	-0.069626	-0.477910
4771	0.398166	2.709517	8.689493	-0.028588	0.214966	0.304969	-0.127425	0.186581	-1.183689	0.871633	0.114452	-0.066112	-0.472001
4772	0.345867	3.114173	10.798212	0.006735	0.330455	0.107729	-0.117043	0.181885	-1.178706	0.873172	0.117339	-0.060760	-0.469158
4773	0.447309	2.557731	11.012527	-0.146858	0.123539	0.296880	-0.112921	0.181155	-1.175410	0.876507	0.115726	-0.057768	-0.463687
4774	0.717507	1.115696	9.192722	0.000722	-0.082411	0.403927	-0.115166	0.175671	-1.172328	0.880246	0.114302	-0.060254	-0.456588
4775	1.132871	2.181602	9.329814	0.296604	0.024678	0.562767	-0.118053	0.162805	-1.170551	0.884751	0.119116	-0.063716	-0.446058
4776	0.713218	3.149876	9.942682	0.293164	0.086120	0.665740	-0.118938	0.146674	-1.162842	0.890118	0.124007	-0.066493	-0.433464
4777	0.023095	2.734385	9.785032	0.203675	-0.010813	0.597822	-0.122076	0.128629	-1.161093	0.894790	0.126776	-0.069879	-0.422368
4778	-0.127857	2.896632	9.052252	0.186814	0.011271	0.560823	-0.128149	0.114422	-1.158784	0.899114	0.129220	-0.072786	-0.411822
4779	-0.187359	2.672197	8.744019	0.129012	0.070322	0.309971	-0.127570	0.098280	-1.158230	0.901489	0.131716	-0.073333	-0.405697
4780	-0.021915	2.723804	9.278254	0.186726	0.067336	0.235819	-0.127544	0.089073	-1.153946	0.903098	0.135080	-0.074372	-0.400795
4781	0.309119	3.159480	9.424733	0.085846	0.030748	0.028299	-0.127406	0.087067	-1.152126	0.903210	0.136877	-0.074539	-0.399901
4782	0.816065	3.535160	8.879023	0.016841	-0.000583	-0.021740	-0.129263	0.085864	-1.152817	0.903093	0.137008	-0.074745	-0.400082
4783	0.875927	3.560513	8.810864	0.034672	0.078981	-0.068928	-0.128466	0.085632	-1.149601	0.902634	0.138420	-0.073424	-0.400876
4784	0.829693	3.729619	9.051280	-0.050955	0.151487	-0.153606	-0.125409	0.085818	-1.148553	0.901862	0.138738	-0.069976	-0.403114
4785	0.622434	3.677314	9.083828	-0.138892	0.166797	-0.228000	-0.119173	0.089847	-1.147149	0.900697	0.137961	-0.065285	-0.406755
4786	0.500465	3.675071	8.815329	-0.153225	0.146288	-0.267042	-0.113358	0.101661	-1.148724	0.899225	0.136538	-0.060785	-0.411166
4787	0.101547	3.893598	8.955489	-0.113677	0.097822	-0.307821	-0.107525	0.107106	-1.147540	0.897174	0.135775	-0.057355	-0.416358
4788	-0.255732	4.209976	9.086561	-0.179750	0.028698	-0.340235	-0.105161	0.116882	-1.148466	0.894947	0.132978	-0.054536	-0.422390
4789	-0.081623	3.722783	8.960785	0.125172	-0.065253	-0.247951	-0.103847	0.121811	-1.144687	0.892500	0.135107	-0.056225	-0.426647
4790	-0.680228	3.507954	8.356721	0.363165	-0.135488	-0.205063	-0.106493	0.117396	-1.145067	0.889696	0.140460	-0.061301	-0.430062
4791	-1.377068	3.665207	8.156032	0.280306	-0.160482	-0.375075	-0.110727	0.110646	-1.145908	0.885495	0.144767	-0.065597	-0.436622
4792	-2.014360	1.731383	10.529215	0.370924	-0.261064	-0.519376	-0.113639	0.106508	-1.145872	0.879577	0.149523	-0.072064	-0.445863
4793	-1.359334	2.651278	11.967340	0.299958	-0.295729	-1.043411	-0.116297	0.106352	-1.148674	0.868791	0.153804	-0.076744	-0.464390
4794	-0.634349	3.987225	10.564171	-0.112758	-0.128714	-0.926236	-0.120578	0.115417	-1.148604	0.860311	0.151839	-0.075182	-0.480789
4795	-1.066609	2.277559	8.683910	-0.304219	-0.003107	-1.005389	-0.116391	0.138361	-1.151150	0.851446	0.148211	-0.069121	-0.498293
4796	-0.965753	2.310936	8.602508	0.073696	-0.050665	-1.145982	-0.113924	0.157904	-1.150284	0.839651	0.150299	-0.067406	-0.517546
4797	-0.907958	2.275703	9.798436	0.019967	-0.144380	-1.040701	-0.111834	0.170515	-1.152329	0.828527	0.150613	-0.066706	-0.535172
4798	-0.876000	2.441393	10.221805	-0.118008	-0.228237	-1.147783	-0.116140	0.188330	-1.154941	0.816213	0.147498	-0.065844	-0.554712
4799	-0.595587	2.630905	9.665733	-0.250225	-0.267873	-0.920415	-0.120989	0.210524	-1.164680	0.806333	0.141662	-0.064485	-0.570614
4800	-0.165381	2.558518	8.846646	-0.308809	-0.291400	-0.851863	-0.129030	0.232692	-1.170073	0.797119	0.134221	-0.063320	-0.585300
4801	-0.054977	2.470693	8.720716	-0.113330	-0.318486	-0.660480	-0.137054	0.249244	-1.174972	0.789324	0.129490	-0.065080	-0.596628
4802	-0.343348	2.533471	9.118183	-0.060872	-0.321117	-0.536510	-0.147582	0.258265	-1.179006	0.782756	0.125174	-0.068103	-0.605794
4803	-0.789544	2.569082	9.246238	-0.016561	-0.351291	-0.380873	-0.157310	0.266447	-1.183885	0.777793	0.121132	-0.072229	-0.612494
4804	-1.016872	2.640189	9.075047	0.048663	-0.365324	-0.331198	-0.169551	0.270171	-1.187395	0.773210	0.117672	-0.077771	-0.618265
4805	-0.977001	2.951623	9.088365	0.071856	-0.344049	-0.320403	-0.180987	0.271798	-1.191925	0.768638	0.115010	-0.082978	-0.623766
4806	-0.835065	3.257633	9.157808	0.069771	-0.307996	-0.304310	-0.190564	0.273443	-1.192973	0.764299	0.112523	-0.087944	-0.628849
4807	-0.863076	3.582409	9.245966	0.059858	-0.273592	-0.332421	-0.200673	0.275398	-1.194814	0.759597	0.110619	-0.091876	-0.634299
4808	-0.824955	3.612228	9.227654	0.050767	-0.242712	-0.289826	-0.208918	0.276761	-1.197099	0.755500	0.108620	-0.095624	-0.638966
4809	-0.596821	3.329917	9.087548	0.063657	-0.204225	-0.259515	-0.215830	0.276745	-1.201734	0.751755	0.107560	-0.098700	-0.643081
4810	-0.597714	3.339586	8.866000	0.008430	-0.231466	-0.183827	-0.224076	0.278235	-1.203477	0.749063	0.104848	-0.101949	-0.646156
4811	-0.877084	4.021421	8.351622	0.142601	-0.203740	-0.181415	-0.231389	0.279068	-1.208079	0.746098	0.104887	-0.106206	-0.648888
4812	-1.787063	4.410511	10.417291	0.254311	-0.001033	-0.358217	-0.232167	0.272199	-1.207213	0.741047	0.109200	-0.108822	-0.653515
4813	0.117323	3.046925	10.902430	-0.331812	0.135886	-0.697271	-0.229266	0.280268	-1.207527	0.732967	0.107775	-0.100641	-0.664090
4814	1.808133	3.227875	8.767360	-0.154504	0.016440	-0.478556	-0.229049	0.296601	-1.204986	0.727107	0.106462	-0.097364	-0.671194
4815	0.885984	3.186961	9.634789	0.246906	0.112865	0.144127	-0.229309	0.294186	-1.203310	0.728840	0.111420	-0.099151	-0.668242
4816	0.686430	2.892151	10.574448	0.001008	0.256462	0.006392	-0.222124	0.291995	-1.200500	0.729585	0.114624	-0.095491	-0.667419
4817	-0.044364	2.184535	9.505487	-0.075388	0.049488	0.005044	-0.216677	0.293108	-1.199450	0.730045	0.114245	-0.093602	-0.667249
4818	0.191470	1.732426	9.195999	0.164864	-0.040472	0.093604	-0.218799	0.291640	-1.200549	0.731001	0.115714	-0.096660	-0.665511
4819	0.043654	2.754231	10.281363	0.280325	-0.114567	-0.069215	-0.219681	0.275453	-1.202674	0.729330	0.118425	-0.101731	-0.666111
4820	0.062162	3.070068	9.697045	-0.003775	-0.189423	-0.159880	-0.222994	0.271747	-1.202754	0.726981	0.115946	-0.104118	-0.668741
4821	0.332229	2.506854	8.782873	-0.026565	-0.194459	-0.180331	-0.230722	0.277844	-1.204220	0.724357	0.113300	-0.106015	-0.671738
4822	0.377598	2.672749	8.850410	0.094275	-0.122480	-0.244932	-0.235508	0.278001	-1.206315	0.720746	0.113312	-0.108550	-0.675205
4823	0.443727	3.198323	9.322660	-0.014885	-0.092735	-0.333540	-0.238972	0.280622	-1.207134	0.716205	0.112499	-0.108801	-0.680115
4824	0.489327	3.349655	9.371059	-0.113607	-0.114541	-0.348151	-0.243777	0.287066	-1.208353	0.711622	0.109842	-0.108158	-0.685442
4825	0.447877	3.397393	8.825438	-0.142557	-0.092065	-0.404659	-0.249379	0.293525	-1.209429	0.706316	0.107337	-0.106539	-0.691553
4826	0.397535	3.610090	8.807846	-0.138769	-0.067171	-0.475212	-0.249802	0.301879	-1.212793	0.700034	0.105229	-0.104588	-0.698527
4827	0.483118	3.548515	8.661700	-0.144215	-0.077999	-0.542501	-0.254488	0.313072	-1.213458	0.692711	0.103167	-0.102493	-0.706402
4828	0.250995	3.558892	8.890388	-0.206469	-0.015864	-0.559935	-0.257183	0.325012	-1.211967	0.685319	0.100997	-0.098672	-0.714424
4829	-0.074156	4.121045	9.237226	-0.267088	-0.047565	-0.521389	-0.259090	0.339989	-1.209311	0.678431	0.097627	-0.094475	-0.721994
4830	0.037677	3.860914	9.242620	0.236627	-0.222918	-0.305230	-0.266150	0.344618	-1.208542	0.673294	0.097968	-0.100350	-0.725953
4831	-1.084207	3.126814	8.477180	0.593395	-0.246958	-0.150140	-0.274358	0.333038	-1.208683	0.669553	0.102664	-0.112025	-0.727055
4832	-2.062324	2.851768	8.559965	0.171317	-0.081156	-0.457838	-0.279380	0.323088	-1.209752	0.662509	0.104571	-0.114690	-0.732798
4833	-1.526871	2.075212	10.527138	0.256863	-0.100002	-0.670002	-0.281768	0.321502	-1.211526	0.651998	0.108095	-0.118276	-0.741097
4834	-1.022844	2.754456	11.740996	0.151105	-0.251104	-0.920779	-0.294644	0.315109	-1.213198	0.637500	0.108273	-0.121806	-0.753016
4835	-1.419037	2.946157	10.273544	-0.131809	-0.202706	-0.963678	-0.302504	0.320922	-1.214402	0.622799	0.105939	-0.120098	-0.765817
4836	-1.151748	2.222645	9.001848	-0.195525	-0.101672	-1.117059	-0.306407	0.336486	-1.210896	0.605902	0.104374	-0.115994	-0.780086
4837	-0.417196	2.061182	8.840264	-0.071763	-0.117246	-1.306114	-0.313487	0.348014	-1.211523	0.585352	0.104724	-0.113253	-0.795971
4838	-0.217459	2.390173	9.708036	0.025828	-0.221749	-1.072274	-0.322944	0.354177	-1.214179	0.567802	0.103676	-0.113997	-0.808614
4839	-0.095098	2.610887	9.946015	-0.135440	-0.292891	-0.910606	-0.336268	0.364659	-1.217999	0.552750	0.099457	-0.112923	-0.819649
4840	-0.115095	2.178377	9.322836	-0.192655	-0.275187	-0.784212	-0.348395	0.374335	-1.218358	0.539794	0.094349	-0.111232	-0.829064
4841	-0.175286	1.876258	9.072936	-0.084922	-0.283104	-0.571714	-0.359848	0.380874	-1.217073	0.529979	0.089950	-0.111464	-0.835828
4842	-0.281848	2.282161	9.355449	-0.029413	-0.250886	-0.489115	-0.370759	0.384071	-1.217249	0.521482	0.086306	-0.112738	-0.841367
4843	-0.711935	2.322894	9.245663	0.002895	-0.220431	-0.344618	-0.380606	0.387104	-1.217442	0.515346	0.083335	-0.114135	-0.845250
4844	-0.971698	2.468681	9.251035	0.065749	-0.211090	-0.270048	-0.389911	0.386627	-1.217888	0.510393	0.080834	-0.116957	-0.848107
4845	-1.027582	2.623039	9.411834	0.064651	-0.199701	-0.227540	-0.397219	0.385405	-1.218382	0.506131	0.078601	-0.119337	-0.850536
4846	-1.097000	2.675164	9.245632	0.052547	-0.166554	-0.206131	-0.403996	0.384429	-1.217931	0.502354	0.076565	-0.121575	-0.852642
4847	-1.022768	2.559969	9.003262	0.140163	-0.196370	-0.121181	-0.410902	0.382266	-1.220614	0.499762	0.074921	-0.125334	-0.853766
4848	-1.061211	2.894246	8.917721	0.251255	-0.187978	-0.134928	-0.419398	0.378273	-1.221317	0.496815	0.074333	-0.131280	-0.854643
4849	-1.231829	4.240934	10.206939	0.378868	-0.023994	-0.105237	-0.422946	0.364366	-1.222394	0.494537	0.078027	-0.137419	-0.854670
4850	-1.387391	4.233235	10.009661	-0.026830	0.129055	-0.321206	-0.418542	0.358665	-1.222628	0.489644	0.080619	-0.135162	-0.857601
4851	0.158886	2.777900	7.786218	-0.219840	0.138235	-0.398010	-0.418434	0.367259	-1.224778	0.483683	0.082001	-0.128998	-0.861793
4852	1.331872	3.122185	9.225322	0.374639	0.264677	-0.197609	-0.411645	0.364768	-1.226822	0.480540	0.090466	-0.132545	-0.862165
4853	0.779791	4.122091	10.308074	-0.006271	0.357628	0.227972	-0.398865	0.358728	-1.226759	0.485583	0.095975	-0.129120	-0.859259
4854	0.141618	1.916000	9.149757	-0.240442	0.090439	0.162133	-0.391450	0.368431	-1.223436	0.489266	0.094546	-0.124404	-0.858023
4855	0.651938	2.000533	9.366970	0.124208	-0.019215	0.371981	-0.392655	0.371552	-1.223861	0.495533	0.094439	-0.127132	-0.854029
4856	0.538572	2.996262	10.453588	0.120864	-0.001201	0.326955	-0.389700	0.361281	-1.225032	0.501084	0.094555	-0.129810	-0.850367
4857	0.398035	3.163580	9.981049	-0.063059	-0.064132	0.363143	-0.392227	0.361749	-1.224584	0.507388	0.091762	-0.129813	-0.846927
4858	-0.258589	2.957418	9.476234	-0.045083	-0.135774	0.387660	-0.395022	0.362780	-1.223980	0.513873	0.087766	-0.131123	-0.843231
4859	-0.468599	2.526365	9.314178	-0.033096	-0.148128	0.207334	-0.399674	0.362009	-1.222335	0.517221	0.084257	-0.132189	-0.841373
4860	-0.228677	2.877831	9.237049	-0.033803	-0.135899	-0.034893	-0.403535	0.363874	-1.220345	0.516537	0.081483	-0.132955	-0.841946
4861	0.206213	3.169718	9.132654	-0.033093	-0.121025	-0.059655	-0.408195	0.366043	-1.218605	0.515454	0.079129	-0.133305	-0.842779
4862	0.632694	3.405629	9.081378	-0.047715	-0.091313	-0.114426	-0.413788	0.368784	-1.216433	0.513564	0.077173	-0.133247	-0.844122
4863	0.611235	3.643135	9.158360	-0.113309	-0.037588	-0.008205	-0.415923	0.371140	-1.213100	0.513695	0.075238	-0.131530	-0.844486
4864	0.129961	3.360109	9.210717	-0.166791	0.029666	-0.014899	-0.414345	0.376656	-1.210787	0.513975	0.073835	-0.128371	-0.844925
4865	-0.203636	3.288495	9.018086	-0.146953	0.045645	-0.080076	-0.412505	0.383272	-1.207768	0.513149	0.073156	-0.125152	-0.845969
4866	-0.260271	3.447672	8.971821	-0.077370	0.070345	-0.120360	-0.410920	0.386032	-1.201368	0.511608	0.073626	-0.122929	-0.847186
4867	0.023766	3.515920	8.797087	-0.044597	0.118678	-0.193388	-0.406807	0.388694	-1.199310	0.508880	0.075533	-0.120570	-0.848999
4868	-0.223760	3.793021	8.902939	-0.081901	0.172881	-0.169248	-0.402027	0.390174	-1.195278	0.506750	0.077816	-0.117147	-0.850544
4869	-0.493165	3.987216	9.230192	-0.061335	0.116399	-0.107616	-0.398579	0.392869	-1.194019	0.505481	0.079341	-0.114712	-0.851490
4870	-0.604178	3.752108	8.658092	0.270506	-0.005781	-0.016249	-0.396708	0.389435	-1.192804	0.504969	0.081789	-0.119334	-0.850927
4871	-1.342214	3.175530	8.425570	0.486858	0.067179	0.053162	-0.392948	0.376728	-1.192446	0.505399	0.087691	-0.126995	-0.848972
4872	-1.746118	3.037136	8.568270	0.273569	0.155230	-0.201467	-0.391323	0.366709	-1.191034	0.502092	0.093374	-0.129702	-0.849919
4873	-1.112061	2.456587	10.768064	0.454338	0.028390	-0.292056	-0.389163	0.355890	-1.191944	0.496497	0.099189	-0.136486	-0.851483
4874	-1.083275	2.918375	11.290197	0.268645	-0.108092	-0.408480	-0.396421	0.337838	-1.191900	0.488908	0.100898	-0.141305	-0.854881
4875	-1.053155	3.239182	9.810782	-0.036975	-0.026284	-0.370884	-0.400398	0.334007	-1.191976	0.482722	0.101160	-0.140010	-0.858571
4876	-1.053369	2.357914	8.779992	-0.109244	0.075080	-0.541028	-0.400020	0.341202	-1.194444	0.474054	0.102675	-0.136292	-0.863803
4877	-0.510236	2.394506	9.109297	0.060800	0.013638	-0.585220	-0.401221	0.342629	-1.194384	0.463994	0.105093	-0.135774	-0.869040
4878	-0.598192	3.043545	9.912872	0.062112	-0.110421	-0.456961	-0.404804	0.340299	-1.193071	0.455831	0.104761	-0.136894	-0.873214
4879	-0.865295	2.970746	10.049647	-0.182518	-0.122864	-0.397632	-0.410261	0.342200	-1.191061	0.449088	0.102036	-0.133729	-0.877511
4880	-0.871301	2.562761	9.407455	-0.243779	-0.128728	-0.326218	-0.416004	0.350988	-1.189636	0.443727	0.098231	-0.129915	-0.881237
4881	-0.661346	2.430598	9.063468	-0.094929	-0.146432	-0.206546	-0.423332	0.356015	-1.187640	0.440065	0.095331	-0.128836	-0.883548
4882	-0.829419	2.621760	9.230175	-0.089366	-0.154136	-0.180915	-0.429588	0.358367	-1.186145	0.436863	0.092063	-0.128241	-0.885567
4883	-0.985633	2.677183	9.224963	-0.069490	-0.146615	-0.047276	-0.435577	0.360408	-1.183586	0.435955	0.088972	-0.127879	-0.886383
4884	-1.126107	2.664919	9.172605	-0.028976	-0.134716	-0.011677	-0.438774	0.362294	-1.183220	0.435680	0.086138	-0.128490	-0.886710
4885	-1.107601	2.939544	9.094076	0.026371	-0.145173	0.070635	-0.444891	0.362823	-1.181785	0.436687	0.083630	-0.129999	-0.886234
4886	-1.337830	3.175676	9.046718	0.010328	-0.137984	0.133443	-0.447545	0.360858	-1.178989	0.438896	0.080703	-0.131580	-0.885180
4887	-1.494726	2.925249	9.195436	0.046987	-0.123748	0.145183	-0.451666	0.360357	-1.177476	0.441230	0.078614	-0.133366	-0.883940
4888	-1.447079	2.984384	9.309582	0.019475	-0.072257	0.139222	-0.454185	0.358146	-1.176306	0.443685	0.076911	-0.134536	-0.882682
4889	-1.600203	2.792203	8.719017	0.015772	-0.120163	0.204381	-0.456182	0.358736	-1.175590	0.447099	0.074513	-0.135793	-0.880971
4890	-1.843676	3.401968	9.140212	0.210935	-0.109007	0.107834	-0.460026	0.355201	-1.176467	0.448602	0.073958	-0.140614	-0.879496
4891	-2.031284	4.775066	10.587574	0.262550	0.044916	0.015218	-0.461991	0.345328	-1.177838	0.448741	0.077294	-0.144444	-0.878518
4892	-1.479300	3.634352	9.351830	-0.355658	0.123265	-0.272705	-0.462263	0.347891	-1.179369	0.445051	0.076823	-0.136633	-0.881680
4893	0.300526	2.785285	7.410197	-0.183384	0.117801	-0.350308	-0.463089	0.357481	-1.181207	0.439605	0.078467	-0.131420	-0.885053
4894	1.202127	3.068857	9.240999	0.479879	0.228741	0.068629	-0.456947	0.348331	-1.179416	0.440866	0.086325	-0.137973	-0.882694
4895	1.156902	4.813574	11.313349	0.014158	0.337198	0.128752	-0.446549	0.338869	-1.180513	0.444188	0.092191	-0.135202	-0.880862
4896	0.410097	2.945264	9.352423	-0.316917	0.020304	0.348763	-0.441386	0.345950	-1.176709	0.451164	0.088560	-0.130051	-0.878462
4897	0.997537	2.043130	8.573304	0.104899	-0.064627	0.583750	-0.442735	0.352419	-1.176352	0.461202	0.086910	-0.133275	-0.872913
4898	0.518589	3.141458	9.647929	0.292024	0.039702	0.600068	-0.440315	0.343378	-1.175592	0.471445	0.088462	-0.139015	-0.866365
4899	0.063706	3.385680	9.877646	-0.076512	0.045761	0.515932	-0.436863	0.344676	-1.174513	0.480793	0.087112	-0.137982	-0.861516
4900	-0.131120	3.110219	9.368269	-0.052895	-0.062032	0.423438	-0.436205	0.346883	-1.173642	0.488197	0.084133	-0.138382	-0.857576
4901	-0.140874	3.054172	8.995302	0.038858	-0.115502	0.315540	-0.439526	0.345673	-1.172565	0.493385	0.081664	-0.140537	-0.854489
4902	-0.152394	3.168067	9.136105	-0.011569	-0.053238	0.225598	-0.440857	0.346224	-1.170781	0.497310	0.079774	-0.141215	-0.852278
4903	0.138741	3.144216	9.092263	-0.074218	-0.016347	0.151313	-0.441664	0.349021	-1.169739	0.500132	0.078327	-0.140201	-0.850927
4904	0.393422	3.512960	9.193578	-0.038270	-0.029369	0.115906	-0.443138	0.352951	-1.168519	0.502285	0.076888	-0.140009	-0.849821
4905	0.202351	3.616300	9.196564	-0.081655	0.001953	0.128385	-0.443683	0.357097	-1.165417	0.504772	0.075727	-0.138692	-0.848667
4906	-0.022837	3.359759	9.167519	-0.095496	0.049181	0.082732	-0.441833	0.360187	-1.161433	0.506658	0.075136	-0.136684	-0.847921
4907	-0.042884	3.502605	9.093615	-0.071673	0.083308	0.005227	-0.437857	0.364291	-1.161079	0.507257	0.075802	-0.134551	-0.847845
4908	-0.042457	3.716221	9.043876	-0.087470	0.080015	-0.010765	-0.434805	0.365832	-1.157967	0.507626	0.076070	-0.132224	-0.847966
4909	-0.078238	3.800525	8.989187	-0.065644	0.057387	-0.023213	-0.431504	0.373090	-1.153867	0.507659	0.076447	-0.130458	-0.848186
4910	-0.081576	3.708211	8.883871	-0.077843	0.070033	-0.035540	-0.430051	0.375799	-1.151238	0.507564	0.076708	-0.128357	-0.848540
4911	-0.107131	3.656775	8.907546	-0.134284	0.106036	-0.072611	-0.425934	0.377191	-1.148817	0.506984	0.077355	-0.124900	-0.849343
4912	-0.069477	4.043395	8.693966	-0.161326	0.135768	-0.133526	-0.422759	0.381993	-1.147488	0.505504	0.078130	-0.120560	-0.850780
4913	-0.298376	4.146080	8.991860	-0.061013	0.111498	-0.052877	-0.417456	0.386895	-1.146584	0.505146	0.079589	-0.118395	-0.851162
4914	-0.910986	3.571842	9.355299	0.015632	-0.010777	-0.045312	-0.414525	0.385353	-1.149496	0.504536	0.079445	-0.118682	-0.851496
4915	-1.065238	3.510772	9.235489	0.216125	-0.132410	-0.092279	-0.417436	0.380689	-1.150958	0.502471	0.079693	-0.123634	-0.851990
4916	-1.544725	2.698550	8.812893	0.084742	-0.124996	-0.223338	-0.419015	0.375409	-1.151378	0.498433	0.078740	-0.125960	-0.854107
4917	-0.708214	2.512225	8.551123	0.189044	-0.085640	-0.482848	-0.423393	0.372458	-1.152769	0.489807	0.080520	-0.129299	-0.858422
4918	-0.253257	2.969677	9.707380	0.305150	-0.035734	-0.445180	-0.426692	0.364448	-1.154603	0.481777	0.083816	-0.134145	-0.861900
4919	-0.748015	3.737652	11.361702	0.094237	-0.002342	-0.500404	-0.431585	0.355954	-1.158186	0.473122	0.086169	-0.134942	-0.866326
4920	-1.619333	2.675599	11.131158	-0.056974	-0.006502	-0.530722	-0.430782	0.354386	-1.157841	0.464205	0.086718	-0.133073	-0.871370
4921	-1.113677	2.254890	8.983517	-0.031473	0.019217	-0.700263	-0.430384	0.354542	-1.158918	0.452219	0.088792	-0.131006	-0.877753
4922	-0.578306	2.461112	7.927258	0.142805	0.117733	-0.669128	-0.430112	0.352739	-1.160056	0.440719	0.093671	-0.131222	-0.883048
4923	-0.574355	2.335089	9.148697	0.295954	0.089172	-0.683001	-0.429164	0.346818	-1.159449	0.428447	0.099794	-0.134217	-0.887953
4924	-0.617016	3.150101	10.763581	0.117659	-0.039598	-0.640243	-0.432199	0.339033	-1.159124	0.416940	0.101587	-0.135329	-0.893044
4925	-0.597784	2.684312	10.074459	-0.250309	-0.124741	-0.488080	-0.436737	0.345322	-1.159948	0.408533	0.098707	-0.130709	-0.897927
4926	-0.532930	2.287268	8.919253	-0.175342	-0.144916	-0.295215	-0.441005	0.349558	-1.157069	0.403426	0.095220	-0.128126	-0.900980
4927	-0.633356	2.319415	8.783543	-0.020086	-0.110181	-0.137116	-0.442737	0.350699	-1.156205	0.400881	0.093515	-0.128169	-0.902287
4928	-1.085133	2.544284	9.107375	0.015675	-0.106448	-0.060867	-0.446200	0.352680	-1.153542	0.399716	0.091655	-0.129156	-0.902854
4929	-1.525326	2.774204	9.294325	0.089788	-0.108036	0.027846	-0.450598	0.356100	-1.151631	0.399942	0.090461	-0.131434	-0.902546
4930	-1.780649	2.934633	9.263617	0.041214	-0.102294	-0.005815	-0.452450	0.352605	-1.150105	0.399727	0.088738	-0.132950	-0.902590
4931	-1.565935	3.084160	9.136690	0.102902	-0.117241	-0.026985	-0.455763	0.348850	-1.148032	0.398902	0.087672	-0.135407	-0.902694
4932	-1.380662	3.281722	9.198653	0.041799	-0.137003	0.032764	-0.458418	0.347168	-1.145362	0.399280	0.085221	-0.137275	-0.902479
4933	-1.328368	3.069044	9.067068	0.028021	-0.141770	0.076895	-0.463471	0.347215	-1.142339	0.400381	0.082865	-0.138743	-0.901986
4934	-1.235725	3.041596	9.070118	0.067927	-0.137496	0.133609	-0.466928	0.347089	-1.139475	0.402523	0.080334	-0.141252	-0.900872
4935	-1.530993	3.249841	8.970427	0.055442	-0.163031	0.226293	-0.472244	0.346147	-1.135807	0.406189	0.077436	-0.143609	-0.899105
4936	-1.906082	3.903342	9.428173	0.102567	-0.110211	0.119850	-0.475688	0.341890	-1.136173	0.408090	0.075717	-0.146496	-0.897924
4937	-2.066185	4.784115	10.336103	-0.075939	0.054342	0.021303	-0.476077	0.338513	-1.135199	0.408876	0.076338	-0.144414	-0.897852
4938	-0.603198	3.169595	9.124667	-0.457746	0.108173	-0.091169	-0.475029	0.343841	-1.136387	0.408450	0.074571	-0.135127	-0.899638
4939	0.396006	2.862270	7.436616	-0.173168	0.039266	0.096541	-0.471862	0.351904	-1.136705	0.410691	0.073905	-0.131563	-0.899201
4940	-0.089293	2.606002	8.684944	0.243501	0.091878	0.340509	-0.470121	0.347487	-1.135250	0.416904	0.076436	-0.135649	-0.895515
4941	0.110646	3.396362	10.995871	0.037079	0.113543	0.044586	-0.463987	0.341223	-1.137138	0.418098	0.078920	-0.135187	-0.894813
4942	0.140502	3.877556	11.212196	-0.079368	-0.125797	0.047962	-0.466112	0.340394	-1.135523	0.418962	0.075651	-0.134860	-0.894740
4943	0.407761	2.726691	8.766683	-0.036693	-0.235653	0.259620	-0.470638	0.342451	-1.135136	0.423172	0.070635	-0.136363	-0.892939
4944	0.683269	2.522933	8.776674	0.074374	-0.180520	0.154179	-0.475671	0.335983	-1.135285	0.425545	0.067394	-0.139399	-0.891592
4945	0.346431	2.774216	9.597277	-0.029754	-0.097869	0.156193	-0.480464	0.338168	-1.134082	0.428257	0.065111	-0.139725	-0.890412
4946	0.504638	2.830469	9.404330	-0.141627	-0.116986	0.028380	-0.482738	0.342511	-1.131762	0.428837	0.061509	-0.138205	-0.890626
4947	0.651279	3.221495	9.198874	-0.055944	-0.148671	0.116811	-0.486202	0.345080	-1.130293	0.430743	0.058163	-0.138475	-0.889889
4948	0.484290	3.325267	9.156862	-0.156800	-0.103447	0.194616	-0.487540	0.347411	-1.126701	0.434314	0.054205	-0.136763	-0.888667
4949	0.298904	3.127699	9.058790	-0.205592	-0.036792	0.214391	-0.486228	0.353061	-1.123842	0.438414	0.051264	-0.133551	-0.887316
4950	0.150337	3.183273	9.174164	-0.182217	-0.006624	0.152799	-0.483056	0.358816	-1.121270	0.441506	0.048914	-0.130493	-0.886370
4951	-0.081679	3.288307	9.267347	-0.147256	-0.033960	0.119183	-0.480939	0.361909	-1.117693	0.443847	0.046797	-0.128221	-0.885646
4952	-0.183747	3.296160	9.225644	-0.218856	-0.060872	0.032170	-0.480421	0.366481	-1.115937	0.444678	0.043468	-0.124876	-0.885877
4953	-0.113250	3.008554	9.013344	-0.259122	-0.030981	-0.004011	-0.478844	0.372448	-1.114956	0.444925	0.040746	-0.120503	-0.886488
4954	0.020658	3.093513	8.980706	-0.245731	0.036274	-0.022137	-0.476865	0.377119	-1.112809	0.445033	0.039033	-0.115764	-0.887142
4955	0.241272	3.345121	9.065009	-0.254742	0.074351	0.017801	-0.473029	0.384073	-1.114382	0.445893	0.038181	-0.110592	-0.887407
4956	0.237324	3.369288	8.734942	-0.208835	0.107523	0.057949	-0.469724	0.389961	-1.111673	0.447530	0.037877	-0.105930	-0.887164
4957	-0.116585	3.559448	8.368814	-0.132955	0.171491	0.228418	-0.464029	0.397263	-1.111909	0.452220	0.039409	-0.102288	-0.885145
4958	-0.132105	3.520433	9.345888	0.062493	0.181387	0.255598	-0.454855	0.396586	-1.109882	0.457272	0.042442	-0.101915	-0.882448
4959	-0.854502	3.058343	10.184112	0.311937	-0.063113	0.375209	-0.450314	0.389756	-1.109883	0.463652	0.043623	-0.108433	-0.878274
4960	-1.844195	1.884928	10.133711	0.290162	-0.232039	0.220497	-0.452280	0.380284	-1.110433	0.466971	0.041537	-0.115835	-0.875668
4961	-1.481154	1.454437	8.804973	0.073229	-0.183313	-0.170665	-0.458523	0.378468	-1.110554	0.463648	0.039691	-0.118685	-0.877137
4962	0.613008	2.011966	9.389759	0.313515	-0.029286	-0.485923	-0.462896	0.373514	-1.110123	0.455000	0.043013	-0.124027	-0.880763
4963	0.333297	2.643268	13.049549	0.352649	-0.025842	-0.141040	-0.465388	0.362362	-1.110182	0.452291	0.046361	-0.130306	-0.881081
4964	0.231797	2.636329	10.793503	-0.256209	-0.053761	-0.121833	-0.471233	0.360497	-1.108558	0.450449	0.043187	-0.126127	-0.882792
4965	0.652690	1.522211	8.118943	-0.245127	0.012142	0.090820	-0.470455	0.367219	-1.109160	0.452454	0.041171	-0.121695	-0.882486
4966	0.399200	1.257978	9.054309	0.051282	0.098816	-0.076511	-0.467667	0.368438	-1.110096	0.451518	0.043342	-0.121605	-0.882874
4967	-0.436091	1.764839	10.192266	-0.138741	0.147462	-0.167721	-0.461815	0.367733	-1.109647	0.449198	0.045290	-0.117532	-0.884509
4968	-0.176016	1.517048	9.641276	-0.255498	0.062555	-0.189882	-0.458372	0.372105	-1.108200	0.446427	0.044324	-0.112239	-0.886646
4969	0.544429	1.636867	9.092012	-0.026312	-0.037887	0.176053	-0.455984	0.373725	-1.107907	0.449661	0.043181	-0.112079	-0.885087
4970	0.093871	1.750063	9.096590	0.073552	-0.031638	0.279938	-0.454373	0.368690	-1.109972	0.454691	0.042432	-0.113868	-0.882321
4971	-0.563934	1.985765	9.474195	0.071994	0.050790	0.216932	-0.451035	0.363991	-1.110026	0.458742	0.043650	-0.114642	-0.880061
4972	-1.120597	2.092194	9.600733	0.033206	0.070551	0.122455	-0.447033	0.359416	-1.110084	0.461242	0.044693	-0.114651	-0.878700
4973	-1.259745	2.109065	9.384517	0.135045	0.017453	0.074730	-0.444361	0.355164	-1.110655	0.462637	0.046298	-0.116651	-0.877619
4974	-1.510875	2.502573	9.084998	0.235476	-0.019354	0.014738	-0.442213	0.348339	-1.114670	0.462846	0.047879	-0.120941	-0.876843
4975	-1.354569	2.447155	9.119097	0.275596	-0.064556	-0.012865	-0.443253	0.340338	-1.113028	0.462343	0.049630	-0.126032	-0.876294
4976	-1.478920	2.474020	9.047681	0.205780	-0.088037	-0.166152	-0.444563	0.333423	-1.109598	0.459216	0.050183	-0.130252	-0.877289
4977	-1.474120	3.615025	9.335286	0.493529	0.036003	-0.408517	-0.445864	0.323555	-1.105724	0.451740	0.056790	-0.137799	-0.879612
4978	-1.391749	5.145925	10.558667	0.347021	0.242933	-0.554520	-0.442893	0.307585	-1.102767	0.442439	0.065494	-0.141033	-0.883215
4979	0.327120	3.613665	8.786402	-0.007671	0.291090	-0.536146	-0.441294	0.306590	-1.103761	0.433886	0.072489	-0.137307	-0.887488
4980	1.650947	4.511530	8.541035	0.230355	0.274381	-0.422667	-0.435440	0.305075	-1.104685	0.427001	0.080289	-0.138361	-0.889989
4981	0.821460	2.360350	8.536623	-0.006239	0.153560	0.064101	-0.430519	0.304196	-1.101807	0.428710	0.083104	-0.136846	-0.889143
4982	1.179827	3.090380	9.988741	0.293447	0.089735	-0.053978	-0.428245	0.299340	-1.100103	0.427723	0.087137	-0.141172	-0.888556
4983	0.902262	4.219010	10.566247	0.251831	0.017327	0.343265	-0.425161	0.290144	-1.099356	0.433565	0.088833	-0.145979	-0.884771
4984	0.281605	3.316758	9.379375	-0.008303	-0.109221	0.226911	-0.424615	0.285352	-1.098707	0.437488	0.085937	-0.147152	-0.882930
4985	-0.154078	3.267570	9.231584	0.065878	-0.102048	0.248509	-0.425662	0.280104	-1.101018	0.441609	0.084143	-0.149543	-0.880647
4986	-0.324997	3.050830	8.989677	-0.041211	-0.077852	-0.084034	-0.426064	0.281258	-1.102054	0.440183	0.082430	-0.149335	-0.881557
4987	0.014947	3.510931	9.042372	-0.074701	-0.099654	-0.183390	-0.428994	0.283166	-1.102902	0.436927	0.080709	-0.148508	-0.883474
4988	0.291738	3.719852	8.996334	-0.137234	-0.130703	-0.206839	-0.432190	0.284949	-1.104154	0.433323	0.077585	-0.146859	-0.885802
4989	0.413488	4.132265	8.717743	-0.126793	-0.125625	-0.192666	-0.436591	0.289524	-1.103688	0.429896	0.074943	-0.145382	-0.887940
4990	0.332006	4.327406	8.704143	-0.131390	-0.107000	-0.084693	-0.438592	0.292096	-1.103852	0.428499	0.071933	-0.143808	-0.889119
4991	0.029740	4.171420	8.691230	-0.196981	-0.065936	-0.114622	-0.440597	0.296307	-1.108273	0.426720	0.069515	-0.140770	-0.890652
4992	-0.043988	4.194337	8.510674	-0.198338	-0.001818	-0.119501	-0.441548	0.303096	-1.110065	0.425081	0.067899	-0.137050	-0.892139
4993	-0.187736	4.342220	8.432937	-0.204419	0.045295	-0.085596	-0.440634	0.308972	-1.110561	0.424125	0.067338	-0.133049	-0.893242
4994	-0.374923	4.829143	8.252621	-0.175858	0.047082	-0.076629	-0.439189	0.314528	-1.109861	0.423338	0.066667	-0.129368	-0.894206
4995	-0.057537	4.543663	8.729071	0.269455	-0.068414	0.144979	-0.440648	0.313447	-1.110148	0.425558	0.067516	-0.135221	-0.892221
4996	-0.704392	2.614363	9.638449	0.602965	-0.080724	0.395457	-0.441809	0.301698	-1.109972	0.431762	0.069906	-0.147150	-0.887154
4997	-2.003180	3.353099	10.502882	0.162391	-0.043851	0.046218	-0.442839	0.290038	-1.107640	0.432374	0.070610	-0.150657	-0.886211
4998	-0.962976	2.673013	11.767519	0.066490	0.057525	-0.055334	-0.443240	0.290418	-1.105468	0.431690	0.072142	-0.151226	-0.886324
4999	-0.776020	2.598607	10.644917	-0.114765	0.057856	-0.275163	-0.446151	0.286015	-1.106114	0.427293	0.073232	-0.148352	-0.888847
5000	-0.766669	2.023241	8.437480	-0.147000	0.084266	-0.134452	-0.445634	0.290764	-1.105968	0.425583	0.073643	-0.144787	-0.890220
5001	-0.908854	2.008623	9.362343	0.008595	0.178245	-0.285415	-0.442063	0.296976	-1.105406	0.421145	0.077946	-0.142959	-0.892258
5002	-1.076220	2.321275	10.519854	-0.285727	0.071175	-0.441740	-0.441141	0.299712	-1.103444	0.414113	0.077843	-0.136531	-0.896554
5003	-0.433133	2.274603	9.745617	-0.387322	-0.084316	-0.336201	-0.443571	0.312416	-1.105029	0.408594	0.074259	-0.129621	-0.900408
5004	-0.236632	1.904267	9.008260	-0.292540	-0.125450	-0.115157	-0.446657	0.321704	-1.103619	0.406850	0.069684	-0.125167	-0.902192
5005	-0.464446	1.759326	8.853127	-0.268343	-0.134131	-0.044351	-0.451336	0.330364	-1.103826	0.406248	0.065385	-0.121163	-0.903331
5006	-0.933221	1.979028	9.133150	-0.156068	-0.154426	0.094759	-0.454420	0.338726	-1.098674	0.408014	0.060876	-0.119680	-0.903048
5007	-1.365246	2.014884	9.146100	-0.044345	-0.167568	0.088046	-0.458686	0.342097	-1.094746	0.409419	0.057502	-0.120100	-0.902577
5008	-1.400494	2.281231	8.875829	0.046791	-0.188671	0.109417	-0.461883	0.343618	-1.090620	0.411111	0.053996	-0.122571	-0.901692
5009	-1.611768	2.709506	9.138110	0.054943	-0.208724	0.203934	-0.467721	0.339165	-1.086116	0.414367	0.050476	-0.125203	-0.900043
5010	-1.594343	2.821493	9.224453	0.064907	-0.221897	0.164971	-0.475706	0.341281	-1.078683	0.416931	0.046383	-0.128332	-0.898637
5011	-1.794010	3.861674	9.354901	0.306609	-0.003537	0.046889	-0.482890	0.342338	-1.074795	0.417610	0.049148	-0.133613	-0.897404
5012	-2.013761	4.804469	10.183508	0.292281	0.361508	-0.300927	-0.481531	0.332995	-1.078207	0.413084	0.058654	-0.135494	-0.898645
5013	1.145877	2.844592	9.963076	-0.196422	0.503993	-0.577988	-0.476490	0.337540	-1.085932	0.404374	0.068056	-0.126843	-0.903195
5014	2.826788	4.843654	9.272650	-0.021738	0.377141	-0.202070	-0.469054	0.341187	-1.093578	0.401922	0.074981	-0.123080	-0.904261
5015	0.823351	1.340900	8.833216	-0.049627	0.169472	0.987081	-0.459475	0.339507	-1.097110	0.420337	0.075467	-0.122140	-0.895937
5016	0.589683	1.545523	9.799352	0.246017	0.092661	0.312099	-0.454297	0.341639	-1.097505	0.425988	0.078209	-0.126202	-0.892463
5017	0.521001	3.894100	10.561813	0.193910	0.091596	0.842276	-0.448550	0.331246	-1.096153	0.441046	0.079538	-0.130082	-0.884438
5018	0.348099	2.623701	9.174825	-0.179923	0.024467	0.478326	-0.443370	0.333269	-1.097899	0.450042	0.076909	-0.127409	-0.880520
5019	0.341983	2.720709	9.385725	0.044125	-0.045105	0.635942	-0.442561	0.328989	-1.095352	0.461189	0.075007	-0.129488	-0.874592
5020	0.024669	2.389705	9.640852	-0.213303	0.001820	0.375593	-0.438449	0.332244	-1.094757	0.468273	0.071869	-0.126273	-0.871557
5021	0.035440	2.426291	9.445936	-0.265164	-0.070187	0.249431	-0.437536	0.338462	-1.097935	0.472985	0.067616	-0.122578	-0.869878
5022	0.250007	2.350072	9.380884	-0.250108	-0.140480	0.077474	-0.439153	0.345780	-1.097682	0.474531	0.062390	-0.119633	-0.869837
5023	0.653429	2.871986	9.206391	-0.229862	-0.160260	0.022492	-0.441825	0.350054	-1.098053	0.475000	0.057412	-0.117117	-0.870266
5024	0.906491	3.109642	9.501208	-0.353343	-0.102040	0.071914	-0.445043	0.359058	-1.096381	0.476617	0.051885	-0.111987	-0.870404
5025	0.868573	2.783652	9.247358	-0.402444	-0.011001	0.040543	-0.446140	0.370255	-1.094663	0.477892	0.047766	-0.105123	-0.870797
5026	0.757754	2.970965	9.102937	-0.317504	0.021996	0.101158	-0.443777	0.380439	-1.095038	0.480202	0.044679	-0.099448	-0.870356
5027	0.909058	3.133901	8.933043	-0.274192	0.079130	0.106928	-0.441941	0.388489	-1.093455	0.482655	0.043186	-0.094094	-0.869670
5028	0.584857	3.346484	8.907050	-0.271576	0.118628	-0.051882	-0.438775	0.396983	-1.094297	0.482411	0.042505	-0.088149	-0.870461
5029	-0.342577	2.815036	8.839274	0.486856	0.099293	-0.415409	-0.435059	0.398817	-1.092396	0.475101	0.049661	-0.095459	-0.873327
5030	-0.696064	3.847692	10.091552	0.076378	-0.061712	0.095045	-0.436239	0.393388	-1.092825	0.476791	0.048910	-0.097442	-0.872229
5031	-1.107094	2.745411	9.562521	-0.302265	-0.065338	0.325611	-0.437719	0.399276	-1.091407	0.482811	0.044323	-0.093281	-0.869614
5032	-2.191870	1.024122	9.705897	-0.202314	-0.049744	0.229082	-0.438016	0.409669	-1.092149	0.487081	0.040857	-0.090413	-0.867703
5033	-1.029550	1.084062	9.808508	0.172810	-0.056752	-0.578095	-0.442012	0.412268	-1.091481	0.476955	0.042740	-0.093516	-0.872893
5034	0.002856	2.132075	10.313688	0.155611	-0.032405	-0.270616	-0.449721	0.411944	-1.094096	0.472254	0.043946	-0.096276	-0.875086
5035	-0.482903	1.662025	10.066440	0.077947	0.001073	-0.286427	-0.453178	0.412211	-1.096202	0.467350	0.045393	-0.097366	-0.877521
5036	-0.571799	1.204020	9.718147	-0.304837	-0.026341	-0.244436	-0.456376	0.414332	-1.093808	0.463492	0.042338	-0.092004	-0.880294
5037	-0.585561	0.975546	9.288589	-0.179579	-0.020219	-1.024624	-0.461980	0.421175	-1.093254	0.445660	0.042337	-0.088036	-0.889856
5038	0.102937	1.347311	9.422448	0.023469	-0.048688	0.197459	-0.464111	0.422806	-1.095063	0.449295	0.041118	-0.089015	-0.887986
5039	-0.590592	0.960957	9.904745	-0.049685	-0.056469	-0.233210	-0.466249	0.426222	-1.095198	0.445280	0.040211	-0.088282	-0.890121
5040	-0.022415	1.366920	9.755439	-0.025907	0.015071	-0.168278	-0.468113	0.427561	-1.096750	0.442557	0.040331	-0.087510	-0.891548
5041	0.159343	1.265853	9.886945	-0.135545	0.081599	-0.162930	-0.466913	0.426603	-1.098950	0.440096	0.040968	-0.084040	-0.893070
5042	-0.047490	0.616349	9.351136	0.064203	0.162806	-0.144018	-0.465321	0.427705	-1.099741	0.437965	0.044469	-0.083594	-0.893991
5043	-0.125777	1.333493	9.810288	0.143610	0.131524	0.177813	-0.459454	0.422282	-1.101329	0.441428	0.047848	-0.084922	-0.891987
5044	-0.783678	1.122489	9.637642	0.008120	0.029909	0.247621	-0.452541	0.422107	-1.100606	0.446105	0.047818	-0.085000	-0.889651
5045	-0.651817	1.445307	9.692208	-0.067710	-0.066200	0.441222	-0.451207	0.420676	-1.100668	0.454083	0.045364	-0.084514	-0.885781
5046	-0.972127	1.065647	9.458982	0.023754	-0.118468	0.176043	-0.451600	0.418774	-1.102879	0.457194	0.042968	-0.086133	-0.884143
5047	-0.899257	1.440805	9.581147	0.098681	-0.131802	0.130186	-0.453320	0.415981	-1.101602	0.459371	0.041423	-0.088846	-0.882819
5048	-1.051069	1.904129	9.710195	0.134189	-0.098502	0.018243	-0.455838	0.413250	-1.102199	0.459626	0.040668	-0.092099	-0.882388
5049	-1.342307	2.165858	9.689655	0.122292	-0.090157	-0.108111	-0.461017	0.411233	-1.100722	0.457633	0.040569	-0.094617	-0.883161
5050	-1.303643	2.185989	9.782157	0.115442	-0.068011	-0.286586	-0.465794	0.408428	-1.101969	0.452564	0.040749	-0.097008	-0.885503
5051	-0.501419	2.307355	9.815486	-0.004300	-0.055861	-0.385199	-0.467775	0.403809	-1.100208	0.445802	0.040678	-0.096721	-0.888960
5052	0.035378	2.059746	9.412594	0.009733	-0.071703	-0.170523	-0.472032	0.404746	-1.100129	0.442847	0.039602	-0.097354	-0.890416
5053	-0.139574	1.850247	9.473796	0.110938	0.016368	-0.102406	-0.473622	0.402980	-1.100975	0.441145	0.041273	-0.098709	-0.891035
5054	-0.067850	1.985115	10.016562	-0.029693	0.046583	-0.292765	-0.474015	0.401217	-1.103182	0.436262	0.042201	-0.097485	-0.893527
5055	-0.061615	2.111422	9.719735	-0.061229	0.048972	-0.256601	-0.474549	0.402060	-1.102745	0.432000	0.043224	-0.095354	-0.895776
5056	-0.218726	1.899766	9.278431	0.056724	0.075570	-0.286066	-0.474151	0.401984	-1.099789	0.427191	0.045397	-0.095426	-0.897965
5057	0.057316	2.176661	9.424420	0.037137	0.037130	-0.031834	-0.472550	0.399847	-1.099876	0.426840	0.046609	-0.095370	-0.898076
5058	-0.039197	2.315726	9.668334	0.186612	0.035263	0.166666	-0.469870	0.392913	-1.099590	0.429946	0.048301	-0.098533	-0.896161
5059	-0.090023	2.266224	9.375897	0.125215	-0.001929	0.067239	-0.467202	0.389908	-1.099582	0.431208	0.049364	-0.100515	-0.895276
5060	-0.166350	2.323095	9.353869	0.180949	-0.070683	-0.009926	-0.467582	0.383625	-1.100183	0.430933	0.049462	-0.104314	-0.894969
5061	-0.194514	2.647862	9.393882	0.107859	-0.082185	-0.073007	-0.468758	0.376687	-1.102008	0.429527	0.049223	-0.106566	-0.895392
5062	-0.108145	2.659117	9.189443	0.284971	-0.026924	-0.089794	-0.470466	0.370168	-1.103274	0.427801	0.051161	-0.111770	-0.895475
5063	-0.026686	3.029618	9.699438	0.137584	-0.006436	0.038905	-0.469646	0.362765	-1.105137	0.428519	0.052281	-0.114059	-0.894778
5064	-0.189972	2.647934	9.297740	0.072396	0.009400	0.058313	-0.470435	0.359945	-1.103601	0.429730	0.052716	-0.115295	-0.894013
5065	-0.203946	2.742351	9.306227	0.132124	0.042968	0.051642	-0.470688	0.355774	-1.104810	0.430788	0.054647	-0.117097	-0.893154
5066	-0.144669	2.818684	9.374866	0.198643	0.019516	0.016319	-0.468155	0.353379	-1.106801	0.431128	0.056448	-0.120455	-0.892431
5067	-0.043478	3.111825	9.505740	0.202478	0.024284	0.041078	-0.467471	0.347062	-1.107011	0.431861	0.058670	-0.123695	-0.891489
5068	-0.009159	2.840570	9.451071	0.275106	0.057331	0.023841	-0.465856	0.340767	-1.109117	0.432322	0.061786	-0.128094	-0.890434
5069	0.091606	2.893376	9.463392	0.202293	0.066494	-0.011716	-0.466105	0.334824	-1.106341	0.432201	0.064872	-0.130919	-0.889862
5070	-0.093369	2.402077	9.174986	0.073677	0.078318	-0.247141	-0.463830	0.329887	-1.107199	0.428129	0.067325	-0.131196	-0.891606
5071	-0.182471	3.004904	9.324162	0.200175	0.131909	-0.393168	-0.464513	0.335436	-1.104050	0.421349	0.072526	-0.132910	-0.894170
5072	-0.772327	2.753930	9.726779	0.153745	0.121278	0.199082	-0.462910	0.333050	-1.105492	0.425227	0.075236	-0.134889	-0.891811
5073	-0.803278	3.078635	9.651169	-0.058323	0.001989	-0.442425	-0.459980	0.331266	-1.103967	0.417581	0.076087	-0.132947	-0.895635
5074	-0.670927	3.226667	9.524134	0.007280	-0.045855	-0.210928	-0.462904	0.331388	-1.106353	0.413897	0.075664	-0.133102	-0.897356
5075	-0.576984	2.995328	9.418037	-0.105278	-0.116867	-0.254180	-0.465838	0.334395	-1.106223	0.409347	0.073497	-0.131577	-0.899845
5076	-0.376610	3.120311	9.199389	-0.045088	-0.131452	-0.218765	-0.468231	0.334474	-1.107271	0.405357	0.071116	-0.131480	-0.901854
5077	-0.249799	3.506186	9.587902	-0.108052	-0.159996	-0.091891	-0.473020	0.335112	-1.105848	0.403603	0.067716	-0.130508	-0.903043
5078	-0.123779	3.207435	9.237782	-0.200217	-0.214055	0.048920	-0.475127	0.328587	-1.106436	0.404418	0.061883	-0.128643	-0.903365
5079	-0.103463	3.416571	9.318666	0.237114	0.030181	-0.041874	-0.474854	0.326505	-1.107584	0.403617	0.064568	-0.132481	-0.902980
5080	-0.722146	2.351839	9.264387	-0.069721	-0.040695	-0.087312	-0.478574	0.325314	-1.106905	0.402249	0.063279	-0.131396	-0.903840
5081	-0.197668	3.303216	9.465867	0.020393	-0.036270	-0.161423	-0.478039	0.324111	-1.103853	0.399384	0.063330	-0.131694	-0.905063
5082	-0.350755	2.661990	9.119393	0.050914	-0.037216	-0.257630	-0.479632	0.323471	-1.104932	0.394786	0.063520	-0.132541	-0.906941
5083	-0.257671	3.141910	9.397845	0.180705	-0.019006	-0.229747	-0.480954	0.320700	-1.105005	0.390507	0.065324	-0.135519	-0.908224
5084	-0.187493	3.577737	9.817942	0.002579	-0.059003	-0.038760	-0.483067	0.316444	-1.106733	0.389872	0.064156	-0.135932	-0.908519
5085	-0.285346	3.039435	9.195579	0.128012	-0.045341	-0.046177	-0.484925	0.315220	-1.106482	0.388919	0.064566	-0.138419	-0.908523
5086	-0.289004	3.253002	9.386417	-0.024995	-0.013023	-0.074753	-0.483718	0.311506	-1.104594	0.387787	0.064120	-0.137924	-0.909113
5087	-0.417314	3.117160	9.335364	-0.104358	0.016126	-0.130477	-0.483455	0.312641	-1.105504	0.385767	0.064076	-0.135610	-0.910323
5088	-0.409932	2.991069	9.341356	-0.204488	0.011359	-0.223647	-0.483198	0.315741	-1.106485	0.382212	0.063089	-0.131465	-0.912497
5089	-0.437511	2.910460	9.307420	-0.141728	0.012436	-0.281782	-0.483477	0.320286	-1.108895	0.377454	0.063089	-0.128299	-0.914925
