# Supplementary material for: Identification of Haptic Based Guiding Using Hard Reins
Source: PLoS One. 2015 Jul 22;10(7):e0132020. doi: 10.1371/journal.pone.0132020 (PMC4511788; doi:10.1371/journal.pone.0132020)
Supplement: S1 File — (ZIP) [file pone.0132020.s001.zip › MotionData1/Subject2/T13/fc13.txt]

// Start Time: 0
// Sample rate: 25.0Hz
// Scenario: 4.9
// Firmware Version: 2.6.1
Counter	Acc_X	Acc_Y	Acc_Z	Gyr_X	Gyr_Y	Gyr_Z	Mag_X	Mag_Y	Mag_Z	Quat_w	Quat_x	Quat_y	Quat_z
5692	8.949671	0.117148	4.155707	-0.253142	-0.093787	-0.091767	-0.626126	0.359582	-0.495769	0.723141	-0.291955	-0.454071	-0.430871
5693	8.789026	0.063015	3.906821	-0.251454	-0.090570	-0.018515	-0.629883	0.362513	-0.489890	0.720615	-0.296189	-0.453377	-0.432937
5694	9.046140	-0.024965	4.199883	-0.160588	-0.079573	0.060679	-0.630736	0.366584	-0.484404	0.719426	-0.299766	-0.452794	-0.433063
5695	8.913834	-0.156267	4.322141	0.005825	-0.067281	0.192806	-0.631448	0.371783	-0.480477	0.720454	-0.301985	-0.452711	-0.429888
5696	8.721661	-0.195360	4.054826	0.193717	0.001356	0.293606	-0.627493	0.375291	-0.481358	0.724100	-0.301865	-0.452591	-0.423932
5697	8.736168	-0.182576	4.204800	0.344197	0.023438	0.367374	-0.623499	0.377330	-0.486350	0.729409	-0.299954	-0.452986	-0.415685
5698	9.546014	-0.207681	4.529574	0.408581	-0.045230	0.459582	-0.615534	0.381092	-0.493180	0.735179	-0.298536	-0.454275	-0.404996
5699	8.712470	-0.497695	4.181490	0.360727	-0.019612	0.426547	-0.609160	0.382326	-0.498206	0.740509	-0.297196	-0.454965	-0.395384
5700	8.981725	-0.682477	3.998298	0.204661	-0.072632	0.425166	-0.604662	0.388367	-0.502069	0.744358	-0.298617	-0.455138	-0.386792
5701	9.250742	-0.814352	4.300146	0.128223	-0.012893	0.380260	-0.599654	0.392575	-0.502811	0.747871	-0.300205	-0.454093	-0.379955
5702	9.000216	-0.797381	4.277118	0.081986	0.008109	0.350756	-0.592544	0.400128	-0.503898	0.751046	-0.302120	-0.452502	-0.374025
5703	8.905665	-0.784105	4.027665	0.033820	-0.010792	0.251388	-0.588335	0.405291	-0.504221	0.752972	-0.303899	-0.451451	-0.369960
5704	8.804497	-1.055820	3.871163	-0.010735	-0.026283	0.153792	-0.586117	0.412925	-0.504613	0.753767	-0.305668	-0.450856	-0.367602
5705	8.579116	-1.334370	3.770705	-0.060484	-0.062373	0.143361	-0.584685	0.415968	-0.503509	0.753832	-0.308270	-0.450534	-0.365687
5706	8.727830	-1.743873	3.587098	-0.085854	-0.115809	0.108457	-0.584208	0.420624	-0.499470	0.753012	-0.311410	-0.451008	-0.364127
5707	8.471194	-1.945136	3.546576	-0.075260	-0.154672	0.132720	-0.584788	0.424433	-0.494913	0.752054	-0.314837	-0.452017	-0.361903
5708	8.648976	-2.422729	3.131294	-0.039070	-0.239265	0.158616	-0.587496	0.429867	-0.489256	0.750746	-0.318607	-0.454355	-0.358374
5709	9.557920	-2.601939	3.265137	-0.093917	-0.282167	0.120436	-0.590481	0.432912	-0.480878	0.748368	-0.323160	-0.457203	-0.355638
5710	9.596833	-2.175565	3.313894	-0.170088	-0.246381	0.105021	-0.594669	0.438983	-0.472168	0.745718	-0.328427	-0.459026	-0.354028
5711	9.084757	-1.993068	3.013539	-0.236752	-0.165075	-0.015027	-0.596996	0.444259	-0.464673	0.742453	-0.333048	-0.459975	-0.355338
5712	8.893463	-2.260248	2.956040	-0.304353	-0.080902	-0.105308	-0.599986	0.448548	-0.456271	0.738883	-0.337186	-0.459735	-0.359168
5713	9.161211	-2.245755	2.974275	-0.415980	-0.023038	-0.176303	-0.603480	0.451480	-0.450262	0.734486	-0.341962	-0.458333	-0.365408
5714	8.911407	-2.575467	2.689626	-0.539776	0.077948	-0.198341	-0.607011	0.454909	-0.439898	0.729982	-0.347492	-0.454604	-0.373778
5715	9.659142	-2.784177	3.202090	-0.651527	0.118104	-0.267539	-0.609464	0.459219	-0.432684	0.724366	-0.353799	-0.449896	-0.384336
5716	9.147477	-2.085983	3.025295	-0.594902	0.162490	-0.376765	-0.614031	0.462670	-0.424813	0.718614	-0.357760	-0.445619	-0.396265
5717	9.423155	-2.393834	2.990330	-0.492115	0.066657	-0.339754	-0.617662	0.463922	-0.417388	0.712847	-0.361425	-0.443238	-0.405908
5718	9.056071	-1.928306	2.886789	-0.296923	0.088426	-0.310712	-0.622848	0.462144	-0.412119	0.708895	-0.362198	-0.441819	-0.413613
5719	9.441792	-1.704115	2.948870	-0.232998	0.148534	-0.335114	-0.626814	0.459872	-0.410555	0.705617	-0.361492	-0.440286	-0.421397
5720	9.656208	-1.590820	3.294212	-0.186152	0.242085	-0.366362	-0.628614	0.451581	-0.412550	0.703244	-0.358863	-0.437953	-0.429956
5721	9.441958	-1.573944	3.471321	-0.166674	0.243372	-0.345514	-0.631346	0.445357	-0.414629	0.701075	-0.356275	-0.435653	-0.437914
5722	9.044827	-1.221713	3.538781	-0.120503	0.245655	-0.286427	-0.631560	0.440563	-0.418541	0.699786	-0.353334	-0.433203	-0.444735
5723	8.759823	-0.877826	3.395291	-0.045278	0.240930	-0.239639	-0.633357	0.436869	-0.423078	0.699303	-0.349936	-0.431209	-0.450088
5724	8.516003	-0.900901	3.696007	0.002471	0.238009	-0.189228	-0.633673	0.428087	-0.428781	0.699617	-0.346148	-0.429241	-0.454390
5725	8.753296	-1.056302	3.954667	0.109313	0.097381	-0.141037	-0.632423	0.424578	-0.434653	0.699828	-0.342706	-0.429931	-0.456018
5726	8.962154	-1.142324	3.888082	0.261253	-0.031327	-0.091214	-0.633693	0.418939	-0.438179	0.700470	-0.338571	-0.433395	-0.454841
5727	8.802212	-1.111828	3.449094	0.460869	-0.138540	0.072725	-0.636287	0.412586	-0.440920	0.702929	-0.334183	-0.439096	-0.448784
5728	9.002689	-0.966986	3.366619	0.654640	-0.143292	0.163748	-0.636735	0.404915	-0.447126	0.707408	-0.327702	-0.445870	-0.439756
5729	9.168281	-0.902972	3.596160	0.743455	-0.070630	0.162845	-0.635566	0.395223	-0.456281	0.712911	-0.319425	-0.452370	-0.430217
5730	9.034286	-0.485587	3.714161	0.639551	-0.058528	0.115144	-0.635443	0.386651	-0.467249	0.717360	-0.311850	-0.457957	-0.422398
5731	8.817273	-0.162005	3.597868	0.506785	-0.112111	0.040296	-0.634975	0.379810	-0.472787	0.719707	-0.306067	-0.463655	-0.416375
5732	8.848041	0.084299	3.472330	0.365978	-0.185737	-0.038027	-0.638748	0.370678	-0.475442	0.719849	-0.302005	-0.469618	-0.412394
5733	9.650999	0.086062	3.567612	0.238965	-0.208161	-0.063763	-0.643085	0.364822	-0.475132	0.718699	-0.299842	-0.475063	-0.409734
5734	9.599484	-0.002324	3.477952	0.183334	-0.121606	-0.040676	-0.648896	0.358920	-0.472310	0.718264	-0.297839	-0.478575	-0.407865
5735	9.221859	-0.120424	3.254960	0.141843	-0.066306	-0.029979	-0.651003	0.355290	-0.471313	0.718119	-0.296207	-0.480977	-0.406481
5736	9.091759	0.083451	3.139798	0.137924	-0.006242	0.041685	-0.651639	0.351148	-0.472313	0.719174	-0.294702	-0.481962	-0.404539
5737	8.990240	0.182559	3.037012	0.123037	0.060299	0.042763	-0.649228	0.350807	-0.476287	0.720705	-0.292997	-0.481970	-0.403041
5738	9.259028	0.406548	3.208333	0.153481	0.154185	0.052555	-0.647734	0.348522	-0.480294	0.723468	-0.290071	-0.480694	-0.401728
5739	9.700438	0.232932	3.638782	0.228194	0.255707	0.102435	-0.641185	0.347318	-0.489319	0.727927	-0.285813	-0.478374	-0.399491
5740	9.198850	0.234330	3.902215	0.242192	0.354614	0.143595	-0.633969	0.346550	-0.499394	0.733782	-0.280843	-0.474328	-0.397121
5741	9.797417	-0.434389	4.859535	0.198436	0.173780	0.195716	-0.624656	0.347865	-0.508521	0.737969	-0.278499	-0.472380	-0.393316
5742	8.363333	-0.326692	3.915950	0.075454	0.203213	0.087756	-0.618921	0.346760	-0.515037	0.740957	-0.276635	-0.469506	-0.392453
5743	7.980045	-0.183729	3.578157	-0.105145	-0.006799	-0.011828	-0.617456	0.348324	-0.517255	0.740109	-0.278221	-0.468974	-0.393568
5744	8.643663	0.171288	3.887507	-0.278302	-0.047615	-0.117786	-0.619617	0.352123	-0.513213	0.737140	-0.281626	-0.468162	-0.397664
5745	9.377143	-0.045589	4.051502	-0.377924	0.002408	-0.152106	-0.623622	0.355075	-0.509175	0.733688	-0.285807	-0.466094	-0.403450
5746	9.752296	-0.343235	4.334009	-0.313980	0.078200	-0.071737	-0.623427	0.359840	-0.503025	0.731989	-0.289135	-0.462836	-0.407891
5747	9.096177	-0.645932	4.117244	-0.199577	0.023019	0.000970	-0.623842	0.363284	-0.502295	0.730944	-0.291936	-0.460986	-0.409861
5748	8.751983	-0.458195	3.871200	-0.144339	-0.092121	-0.027506	-0.625081	0.366950	-0.497868	0.728986	-0.294570	-0.461332	-0.411072
5749	8.674752	-0.375798	3.724030	-0.209179	-0.083878	-0.070928	-0.624730	0.368971	-0.493354	0.726283	-0.297708	-0.461370	-0.413546
5750	8.974466	-0.291879	3.805471	-0.256610	-0.061932	-0.113429	-0.629141	0.370374	-0.487500	0.723198	-0.300920	-0.460839	-0.417204
5751	9.030911	-0.209826	3.805336	-0.244946	-0.033553	-0.144784	-0.632357	0.373328	-0.483073	0.720087	-0.303450	-0.460270	-0.421361
5752	9.141369	-0.486372	3.701990	-0.188577	-0.041791	-0.096952	-0.634765	0.373396	-0.479368	0.717696	-0.305648	-0.459890	-0.424256
5753	9.187063	-0.592853	3.636462	-0.088177	-0.049239	-0.010023	-0.636924	0.376362	-0.475079	0.716508	-0.307292	-0.460036	-0.424919
5754	9.160102	-0.644956	3.539487	0.043602	-0.021020	0.073410	-0.636111	0.374455	-0.476703	0.717168	-0.307545	-0.460279	-0.423355
5755	9.277165	-0.565440	3.721942	0.103328	0.013810	0.103003	-0.635062	0.374454	-0.475789	0.718688	-0.306956	-0.460449	-0.421014
5756	9.174022	-0.701945	3.853137	0.149003	0.026139	0.129072	-0.634252	0.374768	-0.478159	0.720885	-0.305808	-0.460554	-0.417967
5757	8.960315	-0.638684	3.786332	0.128099	-0.020169	0.142917	-0.630287	0.376761	-0.479465	0.722565	-0.305511	-0.461159	-0.414602
5758	9.013679	-0.679775	3.728822	0.137876	-0.023313	0.116724	-0.629880	0.377338	-0.481037	0.724118	-0.304811	-0.461947	-0.411519
5759	8.989514	-0.650422	3.727377	0.135506	-0.040414	0.095742	-0.628666	0.375999	-0.483574	0.725250	-0.304134	-0.463179	-0.408632
5760	9.067683	-0.611543	3.663168	0.117131	-0.067636	0.059091	-0.630241	0.375024	-0.484240	0.725781	-0.303557	-0.464781	-0.406293
5761	9.087399	-0.577246	3.619616	0.087396	-0.063626	0.041743	-0.630258	0.375277	-0.482391	0.725951	-0.303264	-0.466279	-0.404487
5762	9.194108	-0.650415	3.567681	0.065206	-0.072481	0.057507	-0.631312	0.374713	-0.482395	0.726097	-0.303464	-0.467533	-0.402624
5763	9.203831	-0.650603	3.577139	0.040745	-0.052734	0.036701	-0.631843	0.374146	-0.481744	0.726038	-0.303715	-0.468525	-0.401386
5764	9.105926	-0.760715	3.512455	0.021358	-0.052243	0.017565	-0.633442	0.378004	-0.481787	0.725781	-0.304014	-0.469372	-0.400634
5765	9.126327	-0.605199	3.482720	-0.025871	-0.046206	-0.008461	-0.634256	0.377962	-0.479149	0.725012	-0.304759	-0.470009	-0.400712
5766	9.121680	-0.580140	3.415385	-0.075347	-0.050285	-0.055434	-0.636241	0.375432	-0.477473	0.723598	-0.305757	-0.470496	-0.401936
5767	9.116724	-0.599302	3.395855	-0.098320	-0.028593	-0.088450	-0.636535	0.375798	-0.473908	0.721900	-0.306657	-0.470787	-0.403957
5768	9.236252	-0.551674	3.386508	-0.108012	-0.033703	-0.093657	-0.639722	0.375183	-0.471527	0.720122	-0.307631	-0.470996	-0.406140
5769	9.177492	-0.605037	3.428269	-0.106745	-0.018154	-0.083152	-0.641838	0.374879	-0.470991	0.718500	-0.308614	-0.471033	-0.408220
5770	9.170196	-0.607243	3.413878	-0.111385	-0.006201	-0.063916	-0.642919	0.375108	-0.468082	0.717192	-0.309687	-0.470629	-0.410169
5771	9.145744	-0.619603	3.453009	-0.130581	-0.009436	-0.070850	-0.644127	0.375342	-0.465698	0.715592	-0.311054	-0.470263	-0.412342
5772	9.073075	-0.546985	3.528364	-0.131608	-0.004029	-0.079572	-0.646271	0.375828	-0.462118	0.714037	-0.312247	-0.469750	-0.414714
5773	9.187123	-0.610667	3.490923	-0.117234	-0.025920	-0.084885	-0.646269	0.376110	-0.462508	0.712239	-0.313421	-0.469806	-0.416853
5774	9.208877	-0.621412	3.567752	-0.119276	-0.001466	-0.031597	-0.647897	0.377696	-0.457987	0.711173	-0.314859	-0.469052	-0.418433
5775	9.177749	-0.552123	3.472602	-0.078009	-0.015686	-0.034388	-0.650536	0.378508	-0.458610	0.710133	-0.315861	-0.468964	-0.419543
5776	9.236230	-0.542687	3.452014	-0.044963	-0.021390	-0.022281	-0.650292	0.379731	-0.456744	0.709422	-0.316495	-0.469054	-0.420166
5777	9.184942	-0.566960	3.491596	-0.004691	-0.000950	-0.008389	-0.650298	0.379721	-0.455955	0.709201	-0.316574	-0.469205	-0.420311
5778	9.097928	-0.480348	3.410090	0.046217	0.025386	0.015937	-0.650289	0.379458	-0.457013	0.709826	-0.315880	-0.469155	-0.419833
5779	9.180437	-0.510723	3.458601	0.098084	0.015269	0.021007	-0.647910	0.377954	-0.456534	0.710653	-0.314638	-0.469751	-0.418700
5780	9.375305	-0.453138	3.588096	0.123918	0.026722	0.052391	-0.647870	0.376625	-0.460774	0.712081	-0.313169	-0.470100	-0.416978
5781	9.228154	-0.655499	3.561979	0.168763	0.048769	0.074127	-0.646394	0.374729	-0.462797	0.714102	-0.311135	-0.470464	-0.414629
5782	9.097089	-0.591515	3.585289	0.155009	0.036517	0.083701	-0.644380	0.373410	-0.466262	0.716061	-0.309430	-0.470727	-0.412221
5783	8.985795	-0.483526	3.565183	0.152899	0.016593	0.076643	-0.643700	0.372891	-0.468384	0.717687	-0.307902	-0.471387	-0.409776
5784	9.024715	-0.481690	3.588524	0.093138	0.013382	0.033202	-0.641428	0.372677	-0.471565	0.718620	-0.306792	-0.471776	-0.408523
5785	9.097882	-0.460108	3.555663	0.082119	0.006895	0.007057	-0.641539	0.370484	-0.473187	0.719144	-0.305696	-0.472414	-0.407684
5786	9.156864	-0.358739	3.563008	0.075289	0.003326	0.014043	-0.641923	0.369802	-0.474252	0.719712	-0.304743	-0.472918	-0.406812
5787	9.137438	-0.367377	3.481006	0.055054	0.026007	0.026375	-0.640864	0.369678	-0.474525	0.720405	-0.304055	-0.472943	-0.406069
5788	9.234705	-0.375736	3.502854	0.029738	0.025707	0.054377	-0.640856	0.369829	-0.475576	0.721231	-0.303958	-0.472506	-0.405183
5789	9.266242	-0.372320	3.608716	0.012249	0.033007	0.042242	-0.640048	0.369584	-0.477430	0.721855	-0.303975	-0.471988	-0.404662
5790	9.297643	-0.404616	3.651116	0.010825	0.074149	0.037138	-0.638984	0.370441	-0.478737	0.722883	-0.303593	-0.470802	-0.404495
5791	9.215216	-0.327544	3.770345	-0.011527	0.073338	0.044159	-0.635403	0.371197	-0.480987	0.723757	-0.303635	-0.469496	-0.404421
5792	9.146298	-0.481238	3.672893	-0.003941	0.073491	0.032803	-0.633287	0.371501	-0.481523	0.724650	-0.303429	-0.468224	-0.404449
5793	9.209472	-0.491847	3.705182	-0.038093	0.065264	0.016317	-0.631975	0.374563	-0.481998	0.725059	-0.303654	-0.466985	-0.404979
5794	9.121540	-0.563074	3.628714	-0.062387	0.083179	0.002476	-0.631424	0.375439	-0.485145	0.725438	-0.303933	-0.465282	-0.406051
5795	8.941085	-0.634012	3.597973	-0.073082	0.078296	-0.011484	-0.629320	0.378785	-0.485620	0.725526	-0.304299	-0.463736	-0.407386
5796	8.982332	-0.630891	3.722978	-0.084841	0.092176	-0.001808	-0.627464	0.378955	-0.486684	0.725810	-0.304787	-0.461741	-0.408780
5797	9.043468	-0.545921	3.894695	-0.026437	0.081378	-0.011602	-0.626534	0.379251	-0.487475	0.726205	-0.304444	-0.460524	-0.409703
5798	8.984602	-0.630140	3.873063	0.043473	0.094382	0.016143	-0.625589	0.378179	-0.489478	0.727432	-0.303214	-0.459433	-0.409665
5799	9.106886	-0.480761	4.099977	0.118129	0.105781	0.029047	-0.624370	0.376847	-0.492542	0.729261	-0.300934	-0.458789	-0.408816
5800	9.194552	-0.457942	4.163655	0.161047	0.110916	0.014120	-0.621140	0.373915	-0.498681	0.731320	-0.297831	-0.458423	-0.407818
5801	9.037935	-0.549784	4.468641	0.141466	0.037555	0.020935	-0.618864	0.373429	-0.502262	0.732591	-0.295672	-0.458993	-0.406465
5802	8.376750	-0.558314	3.776743	0.061187	-0.024304	0.010418	-0.618320	0.373042	-0.503985	0.732778	-0.295093	-0.459809	-0.405626
5803	8.678988	-0.443719	3.936048	-0.029206	-0.066074	-0.069648	-0.620433	0.370099	-0.502580	0.731351	-0.295437	-0.461037	-0.406556
5804	9.053802	-0.404917	4.087755	-0.098404	-0.041880	-0.081534	-0.623602	0.369092	-0.502050	0.729684	-0.296486	-0.461356	-0.408422
5805	9.228769	-0.433875	4.155943	-0.120874	-0.032085	-0.085771	-0.626533	0.369023	-0.498870	0.727889	-0.297731	-0.461425	-0.410634
5806	8.962291	-0.199985	4.286499	-0.105989	-0.044002	-0.107719	-0.627357	0.370217	-0.495549	0.725926	-0.298665	-0.461858	-0.412938
5807	8.530895	0.035879	3.926927	-0.093290	-0.107351	-0.128965	-0.630556	0.369722	-0.491717	0.723234	-0.299700	-0.463488	-0.415080
5808	8.779467	0.124436	4.067729	-0.114523	-0.233920	-0.130976	-0.636129	0.366702	-0.486996	0.719246	-0.302100	-0.466724	-0.416640
5809	9.040587	-0.150730	4.161900	-0.089674	-0.252255	-0.096140	-0.642792	0.364314	-0.478436	0.715469	-0.304552	-0.470246	-0.417399
5810	8.992509	-0.043776	4.186326	-0.078249	-0.232021	-0.056011	-0.648925	0.363326	-0.470774	0.712297	-0.307101	-0.473272	-0.417536
5811	8.832454	0.045390	4.150129	-0.092982	-0.268811	-0.040406	-0.654429	0.367305	-0.461701	0.708775	-0.310216	-0.476616	-0.417423
5812	8.711381	0.130071	4.050011	-0.119240	-0.315855	-0.033514	-0.660705	0.368525	-0.453731	0.704691	-0.314239	-0.480318	-0.417083
5813	8.798955	0.080831	3.824518	-0.137914	-0.365240	0.003052	-0.668857	0.370518	-0.442835	0.700274	-0.319151	-0.484315	-0.416170
5814	9.159582	0.135096	3.686204	-0.081469	-0.324364	0.037071	-0.672916	0.372273	-0.431710	0.696867	-0.323366	-0.487956	-0.414378
5815	9.319720	0.005369	3.438517	-0.005842	-0.212774	0.121812	-0.676422	0.374073	-0.423749	0.695714	-0.326274	-0.490108	-0.411487
5816	9.306099	0.143221	3.276139	0.035834	-0.102510	0.199617	-0.678983	0.379670	-0.419932	0.696537	-0.328598	-0.490543	-0.407709
5817	9.139690	-0.024866	3.238847	0.045166	0.003950	0.258324	-0.675048	0.384399	-0.418945	0.698930	-0.330323	-0.489183	-0.403835
5818	9.573503	0.097091	3.288676	0.041602	0.062225	0.269022	-0.670959	0.391669	-0.421859	0.701936	-0.331890	-0.486888	-0.400094
5819	10.717720	-0.504369	4.106015	-0.004812	-0.026031	0.317129	-0.665039	0.399485	-0.422800	0.704141	-0.335079	-0.485129	-0.395673
5820	8.988864	-0.922903	2.902656	-0.130706	0.024822	0.293854	-0.660075	0.410025	-0.421179	0.705778	-0.339591	-0.481790	-0.392981
5821	8.813900	-1.017927	2.191030	-0.212867	0.000394	0.337614	-0.656307	0.417897	-0.417363	0.706929	-0.345688	-0.477844	-0.390406
5822	9.213151	-0.916362	2.575521	-0.154514	0.014792	0.276481	-0.651491	0.429385	-0.414273	0.708107	-0.350416	-0.474532	-0.388088
5823	9.860739	-1.637324	2.949828	0.036914	-0.022796	0.227150	-0.647290	0.435511	-0.414182	0.709860	-0.352094	-0.473596	-0.384493
5824	9.559125	-1.645049	2.784766	0.223351	-0.048110	0.304990	-0.641377	0.443455	-0.414331	0.713261	-0.352198	-0.473858	-0.377721
5825	8.869714	-1.871340	2.269604	0.382656	-0.104658	0.337422	-0.636349	0.447556	-0.417446	0.717423	-0.350615	-0.475900	-0.368637
5826	8.778399	-2.084597	2.307420	0.471770	-0.166093	0.366654	-0.635009	0.449130	-0.420584	0.721757	-0.348559	-0.479178	-0.357717
5827	9.262878	-2.453722	2.382986	0.470795	-0.216498	0.341332	-0.633654	0.449476	-0.424933	0.725291	-0.346511	-0.483320	-0.346822
5828	9.805835	-2.735380	2.845871	0.399981	-0.172837	0.361843	-0.629014	0.450942	-0.427834	0.728819	-0.345403	-0.486091	-0.336504
5829	9.591881	-2.653748	3.094116	0.324263	-0.151838	0.290558	-0.625689	0.451570	-0.431138	0.731456	-0.344501	-0.488507	-0.328104
5830	9.028717	-2.342070	3.445717	0.275526	-0.176265	0.212011	-0.625164	0.454074	-0.431882	0.732965	-0.343706	-0.491448	-0.321102
5831	8.295334	-2.151860	3.058571	0.214773	-0.228622	0.145610	-0.625160	0.451993	-0.431396	0.733084	-0.343444	-0.495184	-0.315322
5832	8.414601	-2.568004	3.059577	0.142524	-0.277393	0.060264	-0.627832	0.452196	-0.427686	0.731654	-0.343697	-0.499765	-0.311111
5833	8.807476	-2.824952	2.940301	0.027221	-0.274983	-0.038744	-0.632361	0.450976	-0.422279	0.728834	-0.344632	-0.504201	-0.309535
5834	8.944892	-2.613336	3.015203	-0.058342	-0.227992	-0.095930	-0.640337	0.451371	-0.416024	0.725524	-0.345889	-0.507881	-0.309891
5835	8.784025	-2.722356	2.680791	-0.133885	-0.157249	-0.107737	-0.643300	0.451251	-0.408895	0.722340	-0.347742	-0.510026	-0.311729
5836	8.877157	-2.705489	2.180071	-0.193714	-0.059096	-0.201480	-0.647558	0.449070	-0.403904	0.719143	-0.348771	-0.511159	-0.316083
5837	9.378605	-2.689821	2.129967	-0.214320	0.060081	-0.326610	-0.652584	0.445112	-0.401049	0.716193	-0.348196	-0.511144	-0.323356
5838	9.502161	-2.815404	1.975198	-0.087534	0.159023	-0.345858	-0.656267	0.439254	-0.400085	0.714902	-0.344910	-0.510711	-0.330342
5839	10.185904	-2.738935	2.432666	-0.037799	0.384896	-0.305136	-0.656708	0.433262	-0.407838	0.716540	-0.339893	-0.506972	-0.337672
5840	10.889687	-2.097192	3.125331	0.083713	0.522610	-0.566728	-0.656018	0.419886	-0.421276	0.718451	-0.329406	-0.503862	-0.348487
5841	9.518003	-0.283639	3.076297	0.332574	0.453687	-0.711103	-0.658076	0.402209	-0.435832	0.720161	-0.314349	-0.504195	-0.358245
5842	9.915648	-0.631088	2.575461	0.365993	0.188549	-0.335044	-0.660532	0.384663	-0.450120	0.721882	-0.304356	-0.506204	-0.360571
5843	9.821000	-0.627920	2.362188	0.214056	0.209921	-0.181040	-0.660540	0.373448	-0.460087	0.723989	-0.298018	-0.505767	-0.362250
5844	8.827928	-0.718220	2.078746	-0.005028	0.251922	-0.067036	-0.657510	0.363377	-0.470579	0.725987	-0.295588	-0.502511	-0.364764
5845	8.444345	0.280377	2.077611	-0.081062	0.156449	-0.166687	-0.654818	0.361953	-0.476157	0.725831	-0.294055	-0.500626	-0.368884
5846	9.204454	0.130906	2.711703	-0.026935	0.076081	-0.104131	-0.654843	0.367897	-0.475907	0.725621	-0.292869	-0.499955	-0.371143
5847	10.308964	-0.248036	3.194130	0.182928	0.072279	0.007111	-0.653204	0.363545	-0.480482	0.727421	-0.289844	-0.500241	-0.369606
5848	9.735898	-0.438237	3.277303	0.369801	0.138701	0.139270	-0.649441	0.362850	-0.488161	0.731918	-0.284847	-0.500155	-0.364697
5849	8.579830	-0.086078	3.062039	0.502106	0.096355	0.124589	-0.646415	0.353747	-0.498634	0.736565	-0.278112	-0.501698	-0.358363
5850	8.232412	0.454629	3.169777	0.443437	-0.008065	0.026661	-0.642898	0.346817	-0.505644	0.739084	-0.271906	-0.504858	-0.353469
5851	8.637459	0.700311	3.469015	0.386813	-0.097102	-0.065846	-0.642841	0.342177	-0.510477	0.739671	-0.266239	-0.509405	-0.350015
5852	9.142988	0.607573	3.560137	0.296610	-0.128011	-0.066454	-0.644905	0.334161	-0.512596	0.739436	-0.262075	-0.513749	-0.347295
5853	9.221252	0.697869	3.675842	0.215542	-0.140333	0.027083	-0.647926	0.330261	-0.512783	0.739254	-0.260128	-0.517211	-0.343991
5854	8.953403	0.629612	3.470395	0.131234	-0.103308	0.104156	-0.652280	0.326049	-0.511255	0.739551	-0.259983	-0.519127	-0.340560
5855	8.827233	0.604243	3.008039	0.071827	-0.087704	0.144477	-0.650584	0.330208	-0.510658	0.739940	-0.260970	-0.520205	-0.337298
5856	9.206545	0.533925	2.925633	-0.031768	-0.026771	0.199969	-0.646388	0.336325	-0.509909	0.740805	-0.263717	-0.519366	-0.334546
5857	9.387688	0.746776	3.074606	-0.132470	0.067982	0.218857	-0.642063	0.344388	-0.509780	0.742201	-0.267413	-0.516378	-0.333138
5858	9.415953	0.616083	3.236748	-0.115925	0.144556	0.227768	-0.636937	0.354419	-0.511462	0.744542	-0.270541	-0.512258	-0.331748
5859	10.096182	-0.302185	3.866583	-0.049468	0.242802	0.365877	-0.628224	0.365077	-0.516185	0.749096	-0.273294	-0.506388	-0.328231
5860	11.641349	-1.385113	4.885731	-0.149920	0.083501	0.498663	-0.616657	0.379858	-0.516634	0.752318	-0.280049	-0.501426	-0.322742
5861	9.328873	-1.432402	3.052203	-0.201154	0.071684	0.442584	-0.605089	0.394641	-0.517215	0.754679	-0.286948	-0.496607	-0.318595
5862	8.197507	-1.439615	2.826410	-0.071200	-0.144866	0.395184	-0.599504	0.409300	-0.512751	0.755286	-0.292881	-0.496081	-0.312517
5863	7.282805	-1.608588	1.692545	0.138881	-0.372921	0.376344	-0.596950	0.418651	-0.506527	0.754645	-0.296780	-0.500420	-0.303336
5864	8.885918	-2.214531	1.240089	0.208288	-0.584350	0.320898	-0.597348	0.430405	-0.495757	0.751866	-0.300391	-0.508573	-0.292943
5865	10.717585	-2.723095	1.464154	0.061531	-0.584957	0.286774	-0.603267	0.434906	-0.484564	0.747793	-0.305820	-0.516083	-0.284494
5866	10.888680	-2.139020	1.638016	-0.177133	-0.329473	0.213148	-0.605596	0.440735	-0.477058	0.744460	-0.312548	-0.518711	-0.281126
5867	9.487932	-1.567876	1.567121	-0.343949	-0.125847	0.046461	-0.608482	0.448599	-0.466874	0.741100	-0.318919	-0.518508	-0.283217
5868	8.604869	-1.989426	1.298214	-0.427603	-0.138616	-0.026697	-0.610046	0.457036	-0.457214	0.736716	-0.325772	-0.518318	-0.287175
5869	9.128810	-2.317238	1.119210	-0.495618	-0.066829	-0.012224	-0.610211	0.468603	-0.442499	0.732512	-0.333427	-0.516697	-0.292022
5870	9.752682	-2.566300	1.205372	-0.630823	0.119195	-0.115849	-0.608874	0.479150	-0.433346	0.728758	-0.340769	-0.512021	-0.301034
5871	10.860258	-3.177939	2.093633	-0.741517	0.191433	-0.233705	-0.611352	0.486063	-0.424237	0.723971	-0.348146	-0.506497	-0.313243
5872	8.820708	-1.676843	1.401799	-0.664172	0.288477	-0.282981	-0.614589	0.489822	-0.417818	0.720369	-0.353068	-0.500096	-0.326060
5873	9.490412	-2.389105	1.630435	-0.652649	0.087550	-0.304339	-0.615480	0.495223	-0.408224	0.714363	-0.358999	-0.496898	-0.337485
5874	9.324149	-2.073820	1.786471	-0.688439	0.197865	-0.405161	-0.620197	0.498089	-0.397994	0.708515	-0.363447	-0.492292	-0.351511
5875	9.118731	-1.324182	2.208685	-0.850836	0.236038	-0.682063	-0.626741	0.498465	-0.389117	0.699466	-0.367215	-0.488037	-0.371106
5876	8.847154	-0.337370	2.088567	-0.894447	0.152269	-0.923936	-0.636842	0.491166	-0.377733	0.687254	-0.369479	-0.485916	-0.393768
5877	9.276434	0.666806	2.049362	-0.741899	-0.012855	-1.049621	-0.657384	0.479297	-0.363072	0.672919	-0.369570	-0.488116	-0.415140
5878	10.762399	1.020383	2.509193	-0.454775	-0.096060	-0.719038	-0.675255	0.463882	-0.350344	0.662509	-0.369440	-0.490897	-0.428505
5879	9.843837	1.203036	2.290873	-0.206985	0.044779	-0.245017	-0.684776	0.452914	-0.343645	0.659040	-0.369429	-0.490638	-0.434124
5880	9.432278	1.125518	2.156413	-0.087256	0.063097	0.079109	-0.686116	0.453427	-0.341519	0.659655	-0.370832	-0.488483	-0.434423
5881	9.219185	0.965117	2.558584	-0.002237	0.136416	0.255252	-0.680701	0.457238	-0.343326	0.662899	-0.372155	-0.485094	-0.432146
5882	9.095977	0.729051	2.708196	0.125597	0.167036	0.352666	-0.674868	0.461785	-0.348282	0.668437	-0.372481	-0.481345	-0.427501
5883	8.884699	1.235232	2.759026	0.302011	0.123319	0.384216	-0.668358	0.466922	-0.355601	0.674845	-0.370999	-0.479738	-0.420470
5884	9.141290	1.415399	2.731450	0.365852	0.086497	0.359523	-0.658016	0.474882	-0.364472	0.681334	-0.368790	-0.478975	-0.412749
5885	9.557965	1.453864	2.441489	0.375344	0.015484	0.313122	-0.653867	0.475011	-0.371346	0.686502	-0.366390	-0.479919	-0.405156
5886	9.754393	0.984523	2.803166	0.339647	-0.001041	0.264416	-0.652376	0.474668	-0.375841	0.691056	-0.364285	-0.480753	-0.398265
5887	11.685475	0.044930	3.292416	0.220820	-0.166913	0.273417	-0.651169	0.472761	-0.377204	0.692904	-0.364993	-0.483226	-0.391353
5888	10.436527	-2.984377	3.360465	0.084798	0.054279	0.387958	-0.648583	0.478266	-0.373032	0.697020	-0.367156	-0.480313	-0.385563
5889	8.267862	-3.822438	1.580156	-0.201112	-0.172513	0.436730	-0.643611	0.486593	-0.371454	0.696938	-0.375369	-0.478297	-0.380274
5890	9.380349	-2.407162	2.032252	-0.215375	-0.280438	-0.020569	-0.646790	0.491905	-0.356578	0.692423	-0.380322	-0.480734	-0.380527
5891	9.734498	-3.343382	2.562822	0.013963	-0.166044	-0.029478	-0.651071	0.491219	-0.349450	0.690439	-0.381064	-0.483688	-0.379645
5892	9.252582	-3.363211	2.534930	0.105525	-0.081568	0.164063	-0.651878	0.488962	-0.346593	0.691651	-0.381835	-0.484385	-0.375755
5893	8.703788	-3.200789	2.322308	0.140786	-0.040132	0.294812	-0.648977	0.492046	-0.347606	0.694308	-0.383054	-0.484008	-0.370058
5894	8.624472	-3.438685	2.383710	0.133546	-0.018650	0.266995	-0.648987	0.493700	-0.347178	0.697072	-0.383940	-0.483225	-0.364930
5895	8.828220	-3.556778	2.367636	0.056016	0.056539	0.243055	-0.643448	0.497641	-0.348193	0.699618	-0.385166	-0.481190	-0.361439
5896	8.834700	-3.674726	2.491720	-0.068673	0.132489	0.196547	-0.636330	0.505762	-0.350454	0.701735	-0.387081	-0.477344	-0.360388
5897	8.540385	-3.753717	1.959842	-0.189023	0.207919	0.031341	-0.632241	0.510248	-0.351975	0.702303	-0.388666	-0.472983	-0.363314
5898	9.944135	-4.099097	2.687661	-0.329506	0.244468	-0.241774	-0.630121	0.511533	-0.353545	0.700224	-0.389237	-0.469038	-0.371730
5899	9.203918	-1.019270	3.768022	-0.285738	0.166927	-0.842663	-0.644349	0.497389	-0.350825	0.693050	-0.384158	-0.471192	-0.387405
5900	8.038791	-0.392331	2.198472	-0.089270	0.026433	-0.803771	-0.656709	0.479816	-0.348977	0.686253	-0.377592	-0.476270	-0.399560
5901	9.397006	-1.102571	2.587994	-0.191126	-0.105704	-0.665744	-0.670682	0.464549	-0.344834	0.678276	-0.374779	-0.481316	-0.409655
5902	10.154575	-0.559996	2.546740	-0.344029	0.024729	-0.673590	-0.684668	0.448147	-0.338474	0.670298	-0.372741	-0.483178	-0.422261
5903	9.631703	-0.993346	2.187017	-0.313267	0.059443	-0.399731	-0.692854	0.440275	-0.334884	0.664979	-0.372644	-0.482842	-0.431048
5904	9.586745	-0.301532	2.444889	-0.210703	0.075696	-0.213398	-0.698536	0.430472	-0.329770	0.662244	-0.372752	-0.481621	-0.436497
5905	10.093221	-0.573498	2.937811	0.007298	0.125242	0.164778	-0.697869	0.431325	-0.331075	0.664793	-0.373217	-0.478944	-0.435168
5906	9.550789	-0.470408	3.256907	0.154829	0.212673	0.311043	-0.690593	0.437541	-0.335613	0.670627	-0.372302	-0.475147	-0.431145
5907	8.565226	-0.063021	3.183775	0.286168	0.295551	0.275809	-0.681801	0.441088	-0.346667	0.677785	-0.368552	-0.471707	-0.426930
5908	8.643569	0.021116	3.197692	0.419744	0.296087	0.181220	-0.674308	0.442568	-0.359333	0.685136	-0.362050	-0.469934	-0.422694
5909	9.172050	0.128598	3.385569	0.457802	0.277729	0.154962	-0.666235	0.441352	-0.377060	0.692210	-0.354848	-0.468980	-0.418313
5910	10.604336	-0.751155	4.119649	0.320608	0.129233	0.342797	-0.659542	0.442116	-0.388417	0.698492	-0.352553	-0.467442	-0.411478
5911	8.848547	-0.776265	2.922513	0.072791	0.045213	0.343873	-0.653168	0.443488	-0.393440	0.702132	-0.354339	-0.465098	-0.406374
5912	8.766664	-0.666569	2.724990	-0.115018	0.005717	0.232633	-0.648200	0.452365	-0.391588	0.703211	-0.358092	-0.462451	-0.404232
5913	8.920608	-0.928045	2.981644	-0.103101	0.054985	0.042640	-0.646653	0.456357	-0.388886	0.703211	-0.359452	-0.460671	-0.405056
5914	9.322163	-1.325792	3.075669	-0.006758	0.063780	0.092207	-0.644299	0.461632	-0.388536	0.704453	-0.359908	-0.459077	-0.404303
5915	9.256418	-1.757118	3.056518	0.085042	0.044575	0.260266	-0.639817	0.464725	-0.389033	0.707460	-0.360709	-0.457383	-0.400239
5916	9.227721	-1.653420	3.140985	0.113536	-0.002076	0.321094	-0.636898	0.465055	-0.390892	0.710773	-0.362074	-0.456018	-0.394654
5917	8.986353	-2.142284	3.192871	0.208331	-0.028856	0.313777	-0.632021	0.470934	-0.392654	0.714375	-0.362186	-0.455900	-0.388130
5918	9.100801	-2.094298	3.374938	0.234584	-0.180361	0.320263	-0.628195	0.474028	-0.393673	0.716848	-0.363167	-0.457985	-0.380116
5919	8.980764	-2.256902	3.244639	0.273984	-0.263932	0.339098	-0.626124	0.480384	-0.391587	0.718876	-0.364341	-0.461457	-0.370852
5920	8.815249	-2.306434	3.022567	0.311423	-0.318251	0.335323	-0.625105	0.482840	-0.388122	0.720609	-0.365324	-0.465894	-0.360839
5921	8.887183	-2.551261	2.714744	0.256076	-0.354268	0.267380	-0.625794	0.483902	-0.385199	0.720992	-0.366695	-0.470945	-0.352016
5922	9.390656	-2.619812	2.595596	0.149366	-0.310352	0.189397	-0.626502	0.485629	-0.380156	0.720436	-0.368523	-0.475094	-0.345613
5923	9.761871	-2.828384	2.508987	0.010440	-0.228300	0.198837	-0.627355	0.489978	-0.374797	0.719625	-0.371898	-0.477052	-0.340959
5924	9.757942	-3.044401	2.728771	-0.100840	-0.043405	0.161331	-0.625976	0.496137	-0.368628	0.719514	-0.375208	-0.475810	-0.339299
5925	8.933595	-3.045814	2.178764	-0.279818	0.119914	0.158694	-0.621010	0.504177	-0.366134	0.719538	-0.380022	-0.471041	-0.340541
5926	8.193014	-3.249332	1.839449	-0.449401	0.212540	-0.015097	-0.618961	0.510360	-0.361286	0.717946	-0.384906	-0.465039	-0.346613
5927	7.279398	-3.192300	0.902490	-0.684349	0.349330	-0.232244	-0.617709	0.515691	-0.355396	0.714135	-0.390267	-0.457066	-0.358879
5928	10.139753	-3.972509	2.503339	-0.995033	0.245518	-0.635820	-0.619912	0.518311	-0.345584	0.703804	-0.396813	-0.451275	-0.378882
5929	10.421178	-0.457408	4.040892	-0.844058	0.068017	-1.493632	-0.645362	0.503714	-0.326991	0.685910	-0.394609	-0.455570	-0.407760
5930	9.408256	-0.904803	2.256396	-0.506334	0.112893	-0.634569	-0.660706	0.489050	-0.316900	0.677630	-0.394829	-0.454858	-0.421938
5931	9.440201	0.022822	2.423835	-0.280304	-0.006687	-0.585068	-0.674443	0.474991	-0.309706	0.670251	-0.393440	-0.457266	-0.432292
5932	9.604662	-0.626193	2.154126	-0.107235	0.146243	-0.457697	-0.682597	0.465500	-0.309308	0.666710	-0.389437	-0.457977	-0.440560
5933	9.917031	-0.464336	2.202486	0.057240	0.144030	-0.245320	-0.686757	0.456934	-0.313266	0.666170	-0.385253	-0.458598	-0.444393
5934	9.646164	-0.069774	2.734963	0.183467	0.190930	-0.179342	-0.685056	0.448367	-0.323456	0.667684	-0.379486	-0.459079	-0.446582
5935	9.442249	0.062852	2.974016	0.390105	0.281539	0.060140	-0.682304	0.442307	-0.334130	0.673594	-0.372364	-0.458478	-0.444312
5936	9.010243	0.306813	3.200553	0.498898	0.311666	0.201995	-0.680606	0.438049	-0.346078	0.681865	-0.364728	-0.457192	-0.439328
5937	9.025381	0.417347	3.291369	0.596099	0.219027	0.264243	-0.672011	0.436829	-0.363019	0.690329	-0.357075	-0.457639	-0.431868
5938	9.010259	0.339109	3.353561	0.675096	0.124202	0.361443	-0.663430	0.433082	-0.377113	0.699283	-0.349975	-0.459141	-0.421557
5939	8.879246	0.394400	3.284733	0.688469	0.096771	0.431952	-0.653753	0.434000	-0.398232	0.708388	-0.343425	-0.460693	-0.409888
5940	9.142903	0.521806	3.193285	0.645569	0.022836	0.481613	-0.644674	0.433968	-0.410413	0.716848	-0.338512	-0.462317	-0.397243
5941	9.604369	0.429295	3.517884	0.522071	-0.053736	0.403336	-0.640804	0.432539	-0.414683	0.722861	-0.335080	-0.464683	-0.386345
5942	9.860168	0.071837	3.594056	0.482475	-0.188746	0.232184	-0.638116	0.430970	-0.419737	0.726048	-0.331727	-0.469577	-0.377239
5943	9.825330	-0.922045	3.493539	0.419074	-0.188478	0.242935	-0.641132	0.426102	-0.419944	0.728678	-0.329232	-0.474072	-0.368633
5944	8.674972	-1.737124	3.016963	0.341365	-0.054419	0.327181	-0.636739	0.424394	-0.423565	0.732750	-0.327771	-0.475230	-0.360278
5945	8.954118	-1.745972	3.601212	0.386041	-0.079400	0.328773	-0.634362	0.424974	-0.423834	0.736697	-0.325721	-0.477208	-0.351364
5946	8.483920	-2.279655	3.493091	0.485993	-0.077923	0.305789	-0.631953	0.425327	-0.427926	0.741179	-0.322031	-0.479771	-0.341716
5947	8.818928	-3.249416	3.558715	0.585319	-0.201163	0.307049	-0.630319	0.423194	-0.432984	0.744915	-0.317621	-0.484896	-0.330296
5948	9.318049	-3.202871	3.572062	0.693918	-0.333314	0.316025	-0.631207	0.417398	-0.434673	0.748035	-0.312531	-0.492395	-0.316724
5949	9.576056	-2.768372	3.594081	0.739070	-0.337496	0.334193	-0.633931	0.409378	-0.436919	0.751225	-0.306881	-0.500085	-0.302326
5950	9.213982	-2.239545	3.689880	0.689586	-0.248925	0.290865	-0.634803	0.403188	-0.440327	0.754594	-0.300921	-0.506173	-0.289522
5951	8.630570	-2.201389	3.326162	0.553015	-0.221225	0.275544	-0.635034	0.401012	-0.443397	0.757129	-0.296659	-0.511101	-0.278433
5952	8.611057	-2.587204	3.546310	0.336011	-0.197244	0.295473	-0.634239	0.400467	-0.443414	0.758678	-0.295699	-0.514208	-0.269369
5953	8.588168	-2.835080	3.148621	0.219429	-0.197406	0.255708	-0.633465	0.402534	-0.442193	0.759242	-0.296122	-0.516905	-0.262054
5954	8.810731	-3.074260	3.091646	0.087058	-0.125652	0.252868	-0.631908	0.405846	-0.440427	0.759734	-0.298090	-0.517790	-0.256593
5955	8.745691	-2.996338	2.900545	-0.055223	0.003529	0.169892	-0.628775	0.411109	-0.438502	0.760267	-0.300777	-0.516452	-0.254565
5956	8.563519	-2.989399	2.633655	-0.222820	0.110041	0.045047	-0.627233	0.415787	-0.435392	0.760245	-0.304091	-0.513394	-0.256872
5957	10.034818	-3.446456	3.309895	-0.420605	0.110716	-0.146861	-0.624899	0.422006	-0.433179	0.758006	-0.308547	-0.510414	-0.264014
5958	9.784631	-1.645240	3.505975	-0.384113	0.161671	-0.488973	-0.630217	0.420226	-0.427908	0.754602	-0.308526	-0.508935	-0.276356
5959	8.758044	-2.152399	2.747620	-0.243564	0.157003	-0.356054	-0.631251	0.416911	-0.429020	0.752673	-0.307838	-0.507382	-0.285101
5960	8.424864	-1.711666	2.664736	-0.194379	0.207126	-0.337837	-0.635195	0.413003	-0.429332	0.751582	-0.306169	-0.505241	-0.293455
5961	9.068920	-2.215754	2.967149	-0.181064	0.246865	-0.383837	-0.637135	0.406368	-0.431162	0.750657	-0.303701	-0.502777	-0.302481
5962	8.801683	-2.078495	3.275531	-0.091703	0.196851	-0.304045	-0.637090	0.401291	-0.434291	0.750179	-0.300848	-0.501124	-0.309187
5963	9.034610	-1.772453	3.298721	-0.044027	0.047713	-0.185976	-0.639831	0.397279	-0.436326	0.749227	-0.299507	-0.501217	-0.312627
5964	9.233717	-1.401800	3.432576	-0.071897	-0.006638	-0.165121	-0.642057	0.395337	-0.437665	0.747654	-0.298993	-0.501878	-0.315807
5965	8.948947	-0.986838	3.447484	-0.159977	-0.018790	-0.229533	-0.643919	0.392517	-0.434811	0.745046	-0.299338	-0.502472	-0.320663
5966	8.629210	-0.782073	3.179324	-0.215874	-0.101011	-0.295969	-0.649225	0.391452	-0.431370	0.740779	-0.300246	-0.504374	-0.326658
5967	9.272221	-0.621244	3.503335	-0.175107	-0.146835	-0.303110	-0.656135	0.388254	-0.424536	0.736247	-0.300846	-0.507169	-0.331980
5968	10.185876	-0.751401	4.027613	-0.018159	-0.146331	-0.160356	-0.663037	0.383398	-0.417867	0.733537	-0.300488	-0.510183	-0.333681
5969	9.752439	-0.796360	4.039407	0.045208	-0.054660	-0.073117	-0.664634	0.384755	-0.417038	0.732783	-0.299520	-0.511661	-0.333944
5970	8.687322	-0.702585	3.849843	0.012239	-0.032397	-0.012077	-0.665438	0.384450	-0.415459	0.732394	-0.299475	-0.512305	-0.333853
5971	8.116535	-0.136911	3.628941	0.004678	-0.106136	-0.080450	-0.665314	0.383187	-0.413904	0.730840	-0.299321	-0.514280	-0.334359
5972	8.248153	-0.131442	3.471009	0.010418	-0.171550	-0.143436	-0.669571	0.381843	-0.409423	0.728089	-0.298928	-0.517697	-0.335438
5973	8.920342	-0.067530	3.315949	0.053630	-0.154227	-0.110271	-0.675541	0.378817	-0.404568	0.726123	-0.298024	-0.520857	-0.335611
5974	9.194674	0.222433	3.224148	0.071265	-0.006826	0.000012	-0.673980	0.380466	-0.402440	0.726026	-0.297697	-0.521093	-0.335744
5975	9.118162	0.424049	3.052024	0.047529	0.127735	0.119056	-0.672508	0.382181	-0.405708	0.728489	-0.297323	-0.518753	-0.334363
5976	9.053891	0.314207	3.376413	-0.058007	0.214887	0.231264	-0.664723	0.387815	-0.407628	0.731841	-0.299186	-0.513851	-0.332948
5977	10.053230	-0.190547	3.682716	-0.150560	0.143431	0.295217	-0.655378	0.399965	-0.409562	0.734418	-0.303346	-0.508877	-0.331142
5978	11.085674	-0.819393	4.209257	-0.136802	0.165516	0.198650	-0.645505	0.408782	-0.409985	0.736527	-0.306315	-0.504342	-0.330663
5979	12.176369	-1.659143	3.784680	-0.241801	0.105605	0.313305	-0.635670	0.423801	-0.408705	0.738220	-0.312207	-0.499157	-0.329242
5980	9.177133	-2.031469	2.901895	-0.051353	0.209785	0.266381	-0.624610	0.435548	-0.410264	0.741683	-0.314273	-0.494063	-0.327171
5981	7.707250	-1.377497	1.979020	0.149705	0.082874	0.273852	-0.618280	0.441721	-0.412163	0.745272	-0.314120	-0.491998	-0.322238
5982	7.915014	-1.678110	1.781071	0.226026	-0.090871	0.281921	-0.612209	0.447343	-0.414465	0.747533	-0.314160	-0.493028	-0.315310
5983	9.526432	-2.338772	2.320420	0.136944	-0.178435	0.196775	-0.606947	0.450704	-0.413647	0.747891	-0.315131	-0.495258	-0.309954
5984	10.743461	-2.208253	2.744545	-0.074893	-0.076202	0.112381	-0.604071	0.457086	-0.413014	0.747302	-0.317886	-0.495232	-0.308599
5985	9.833972	-2.043319	3.024573	-0.191178	0.012807	-0.026745	-0.602003	0.461630	-0.409779	0.746057	-0.320382	-0.493987	-0.311016
5986	8.762167	-1.847307	2.814825	-0.176422	-0.001769	0.021829	-0.600467	0.467134	-0.406389	0.744982	-0.323294	-0.492779	-0.312493
5987	8.237086	-1.732220	2.913343	-0.271562	-0.053688	0.042800	-0.599870	0.471633	-0.400774	0.742969	-0.328086	-0.491553	-0.314218
5988	8.403449	-2.000646	2.910521	-0.361600	-0.107916	-0.021585	-0.599822	0.478599	-0.393789	0.739309	-0.333987	-0.491006	-0.317471
5989	8.743008	-2.137963	3.210661	-0.449733	-0.114887	-0.096292	-0.602549	0.483864	-0.385764	0.734559	-0.340408	-0.490411	-0.322558
5990	8.775986	-2.355105	3.063945	-0.476482	-0.013200	-0.104621	-0.606079	0.488547	-0.376165	0.730335	-0.346625	-0.488139	-0.328912
5991	8.586188	-2.390166	2.869275	-0.456522	0.020788	-0.156946	-0.608416	0.495475	-0.368110	0.726345	-0.351629	-0.485817	-0.335800
5992	8.669059	-2.401094	2.695285	-0.402502	0.040728	-0.225070	-0.613627	0.496999	-0.361458	0.722214	-0.355184	-0.483993	-0.343514
5993	8.834130	-2.509579	2.498636	-0.254210	0.025336	-0.314481	-0.620911	0.494943	-0.357759	0.718510	-0.355678	-0.484009	-0.350674
5994	9.527831	-2.947573	2.272977	-0.058534	-0.041654	-0.273222	-0.627899	0.487795	-0.355744	0.715701	-0.354215	-0.486136	-0.354931
5995	9.944968	-2.693513	2.683440	0.111650	0.314506	-0.236031	-0.632449	0.480764	-0.361117	0.717888	-0.348179	-0.483988	-0.359394
5996	10.502225	-1.672131	3.624614	0.253139	0.553382	-0.493965	-0.635065	0.470408	-0.375393	0.721300	-0.335806	-0.481242	-0.367922
5997	11.069141	-1.193246	4.003340	0.367144	0.528452	-0.633888	-0.638248	0.451287	-0.396949	0.724112	-0.320553	-0.480399	-0.376994
5998	9.667625	-0.448125	3.346539	0.302898	0.308621	-0.542167	-0.644891	0.427639	-0.413171	0.724818	-0.308632	-0.481663	-0.383909
5999	8.203897	-0.319043	2.907594	0.097528	0.207048	-0.249023	-0.647073	0.414007	-0.430543	0.725517	-0.303292	-0.480853	-0.387839
6000	7.237136	0.292988	2.313919	-0.148843	0.165905	-0.267831	-0.649934	0.409874	-0.434028	0.724088	-0.301592	-0.478937	-0.394154
6001	8.288779	0.774514	2.296480	-0.370214	-0.014294	-0.379233	-0.655767	0.404770	-0.428820	0.718688	-0.303463	-0.478450	-0.403093
6002	10.136368	0.641020	3.276153	-0.494493	-0.112122	-0.361393	-0.664274	0.400842	-0.420145	0.711597	-0.308028	-0.478247	-0.412345
6003	11.242339	0.096832	3.773144	-0.435929	0.019356	-0.120215	-0.669623	0.402630	-0.412697	0.708049	-0.312937	-0.475100	-0.418351
6004	9.774137	-0.435851	3.910861	-0.401296	0.026841	0.065325	-0.669703	0.410575	-0.406745	0.706255	-0.319054	-0.470944	-0.421450
6005	8.160263	-0.179306	3.477201	-0.461379	-0.098607	0.100625	-0.669797	0.419054	-0.399203	0.703175	-0.327348	-0.467780	-0.423757
6006	7.854491	-0.044891	3.413536	-0.510384	-0.237233	0.058444	-0.671374	0.430809	-0.389477	0.698038	-0.337072	-0.466411	-0.426129
6007	8.140289	0.146580	3.438716	-0.511031	-0.338121	-0.078760	-0.677482	0.436473	-0.371940	0.690697	-0.346305	-0.467263	-0.429739
6008	8.976773	0.032764	3.422615	-0.414935	-0.298057	-0.128503	-0.685024	0.439090	-0.355242	0.683826	-0.353434	-0.468677	-0.433368
6009	8.989196	0.053415	3.301552	-0.252031	-0.216407	-0.067690	-0.689890	0.439562	-0.341767	0.679394	-0.358058	-0.469918	-0.435197
6010	8.718836	0.236796	2.293418	-0.126995	-0.106195	-0.013732	-0.693120	0.440687	-0.334874	0.677302	-0.360624	-0.470356	-0.435864
6011	9.690707	0.407295	2.365408	-0.001095	0.044615	0.145214	-0.693399	0.441496	-0.333407	0.678926	-0.361542	-0.468735	-0.434322
6012	9.921222	0.018236	3.124551	-0.029083	0.165588	0.386465	-0.686783	0.448261	-0.338193	0.683553	-0.364141	-0.463439	-0.430559
6013	9.960087	-0.409641	3.151461	-0.059289	0.248391	0.462726	-0.677288	0.461137	-0.342747	0.689310	-0.366988	-0.456198	-0.426678
6014	11.272730	-1.347291	3.945594	-0.125173	0.173420	0.558090	-0.664487	0.475166	-0.348355	0.694644	-0.372329	-0.448631	-0.421392
6015	9.897952	-2.280388	3.339345	-0.255408	0.162346	0.518193	-0.652524	0.490786	-0.349185	0.698467	-0.379055	-0.440384	-0.417760
6016	9.488346	-2.027374	3.168382	-0.033535	0.124596	0.330685	-0.642132	0.500846	-0.349061	0.702010	-0.381418	-0.435864	-0.414398
6017	7.575190	-1.446791	2.201432	0.271362	0.043375	0.282096	-0.635756	0.505421	-0.355863	0.706721	-0.379641	-0.435396	-0.408471
6018	7.922018	-2.167545	1.691613	0.416876	-0.188721	0.351791	-0.632546	0.506630	-0.361393	0.711025	-0.378360	-0.438790	-0.398435
6019	10.218725	-2.911596	2.654640	0.225801	-0.198726	0.310895	-0.628082	0.510253	-0.360037	0.713367	-0.379454	-0.441122	-0.390555
6020	10.800081	-2.487159	2.896658	0.122547	0.002984	0.091135	-0.626207	0.511981	-0.363966	0.714987	-0.378517	-0.441363	-0.388222
6021	9.283837	-2.017406	3.304005	0.032982	0.067951	-0.076174	-0.624601	0.508692	-0.365097	0.715162	-0.376869	-0.441308	-0.389565
6022	7.918610	-1.634860	3.137591	-0.030759	0.068645	-0.064900	-0.626546	0.504833	-0.367661	0.714986	-0.376230	-0.440596	-0.391306
6023	7.942012	-1.797621	3.129890	-0.184032	-0.063084	-0.060445	-0.626979	0.505328	-0.363434	0.712496	-0.378836	-0.440579	-0.393349
6024	8.705157	-1.920835	3.362333	-0.461677	-0.086146	-0.138071	-0.631919	0.506028	-0.357064	0.707083	-0.384878	-0.439229	-0.398723
6025	8.912668	-2.200836	3.496415	-0.685165	-0.032808	-0.149417	-0.637061	0.508845	-0.343277	0.700203	-0.393489	-0.435387	-0.406597
6026	8.791577	-2.107141	3.459383	-0.779544	-0.000918	-0.288641	-0.641834	0.512874	-0.326703	0.691571	-0.401876	-0.431292	-0.417388
6027	8.536931	-2.418198	3.247753	-0.821736	-0.010909	-0.400205	-0.650160	0.513966	-0.310293	0.681378	-0.409824	-0.427750	-0.429882
6028	8.815774	-2.223461	2.982572	-0.834259	-0.051505	-0.477021	-0.659804	0.512682	-0.293000	0.669825	-0.417510	-0.425127	-0.443042
6029	9.164648	-2.475006	3.067788	-0.669554	-0.082718	-0.521122	-0.670247	0.505120	-0.272006	0.658790	-0.422744	-0.424593	-0.454977
6030	9.288085	-3.072227	2.756179	-0.508177	-0.098782	-0.259009	-0.680637	0.500562	-0.258854	0.651055	-0.428282	-0.423308	-0.462075
6031	9.408693	-2.438353	2.636505	-0.485733	0.032560	-0.232583	-0.686131	0.499547	-0.248563	0.644968	-0.432371	-0.420339	-0.469454
6032	10.691564	-2.706436	3.053434	-0.432697	0.256174	-0.436852	-0.691685	0.493357	-0.244696	0.639076	-0.431952	-0.416642	-0.481050
6033	9.550939	-1.770370	2.928455	-0.341210	0.386476	-0.569609	-0.700348	0.481386	-0.245397	0.633786	-0.427873	-0.413254	-0.494430
6034	10.670389	-1.680327	3.356680	-0.281978	0.122441	-0.659333	-0.710039	0.464719	-0.247501	0.625742	-0.424781	-0.414520	-0.506143
6035	9.576509	-0.324500	2.774109	-0.175392	0.090602	-0.499555	-0.721085	0.449097	-0.245756	0.619894	-0.421962	-0.415806	-0.514572
6036	8.969640	-0.190708	2.121725	-0.158198	0.015568	-0.392645	-0.728055	0.438497	-0.244204	0.614564	-0.420525	-0.417288	-0.520903
6037	7.967238	0.613387	1.749534	-0.224105	0.016468	-0.395310	-0.735428	0.428301	-0.242114	0.608620	-0.419853	-0.418085	-0.527741
6038	8.893988	0.911762	1.487811	-0.298469	-0.080042	-0.348155	-0.742576	0.419714	-0.235912	0.601694	-0.421434	-0.418828	-0.533798
6039	10.360777	0.529262	2.230595	-0.329251	-0.139970	-0.227589	-0.748179	0.412057	-0.225490	0.595189	-0.425023	-0.418998	-0.538095
6040	11.016051	0.314522	2.701524	-0.265184	-0.027860	-0.077301	-0.750601	0.410432	-0.219184	0.591809	-0.427859	-0.417138	-0.541013
6041	10.015824	-0.077232	2.903080	-0.258589	0.097257	0.079929	-0.751558	0.412320	-0.216111	0.591136	-0.430571	-0.412622	-0.543056
6042	8.648766	-0.012602	2.729761	-0.347764	0.093201	0.072106	-0.749481	0.417571	-0.214178	0.589628	-0.434286	-0.407124	-0.545879
6043	8.455508	0.204336	2.579922	-0.455374	-0.017417	-0.052681	-0.749662	0.421111	-0.209893	0.584798	-0.439420	-0.402934	-0.550060
6044	8.887782	0.107561	2.873656	-0.502054	-0.059927	-0.111899	-0.748032	0.422939	-0.200125	0.578596	-0.445054	-0.399091	-0.554869
6045	9.301677	0.165776	2.995679	-0.464858	-0.072942	-0.141642	-0.751806	0.423061	-0.190878	0.572136	-0.450081	-0.396165	-0.559591
6046	9.156103	0.230737	2.941853	-0.404908	-0.032225	-0.145220	-0.754644	0.419314	-0.181188	0.566540	-0.453938	-0.393308	-0.564164
6047	9.116675	0.104752	2.730308	-0.329522	-0.006439	0.006411	-0.758125	0.419762	-0.175624	0.563409	-0.457749	-0.389754	-0.566682
6048	9.316975	0.158358	2.336598	-0.309364	0.053741	0.109472	-0.755662	0.424168	-0.172130	0.562176	-0.461500	-0.384645	-0.568352
6049	9.570095	0.179612	2.413381	-0.404945	0.168349	0.192106	-0.749751	0.430577	-0.171256	0.561721	-0.465549	-0.376549	-0.570915
6050	9.293963	0.414331	2.476373	-0.565618	0.307324	0.213836	-0.746891	0.440275	-0.170294	0.561112	-0.469992	-0.364628	-0.575593
6051	9.740290	-0.562133	3.062354	-0.712146	0.397860	0.179806	-0.741526	0.449158	-0.168577	0.559131	-0.474584	-0.350439	-0.582524
6052	10.556337	-1.460501	4.202672	-0.885628	0.481256	0.262772	-0.732871	0.462229	-0.167327	0.556992	-0.480650	-0.332187	-0.590243
6053	9.896750	-1.951953	3.934871	-0.955394	0.486568	0.301316	-0.725416	0.475828	-0.165004	0.554316	-0.487348	-0.312691	-0.597871
6054	8.538678	-2.190636	2.863528	-1.008791	0.308755	0.224013	-0.716152	0.491052	-0.158581	0.548921	-0.496158	-0.294969	-0.604571
6055	9.265801	-1.870705	2.783486	-0.901339	0.107813	0.059224	-0.711814	0.501990	-0.145228	0.541104	-0.504956	-0.282417	-0.610300
6056	9.132751	-1.348073	2.602710	-0.607368	0.116218	-0.049846	-0.710840	0.502427	-0.135351	0.534932	-0.509824	-0.274242	-0.615401
6057	8.543574	-1.485902	2.132499	-0.481170	0.093948	-0.121884	-0.712495	0.502997	-0.127032	0.528858	-0.513081	-0.268736	-0.620354
6058	8.658345	-1.866398	1.986410	-0.583931	0.001618	-0.199421	-0.716256	0.503555	-0.119488	0.520316	-0.518159	-0.263515	-0.625574
6059	10.257426	-2.140692	2.500066	-0.741765	-0.057176	-0.353235	-0.722832	0.497481	-0.103760	0.507662	-0.524657	-0.258664	-0.632541
6060	10.490024	-2.264608	2.768969	-0.810402	0.056425	-0.382318	-0.730180	0.489483	-0.089645	0.494488	-0.530141	-0.251823	-0.641106
6061	9.479120	-2.004190	2.834772	-0.804263	0.105648	-0.281198	-0.734871	0.483069	-0.078283	0.482633	-0.535255	-0.243622	-0.649011
6062	8.762835	-1.359074	2.567513	-0.841524	0.127937	-0.328309	-0.739705	0.476772	-0.065468	0.469862	-0.540062	-0.234951	-0.657542
6063	8.908293	-1.397554	2.861438	-0.959548	0.114576	-0.422178	-0.746115	0.468528	-0.052945	0.454191	-0.545468	-0.225987	-0.667161
6064	9.059376	-1.300401	3.178957	-1.133394	0.084845	-0.451396	-0.756894	0.455211	-0.036540	0.436011	-0.552460	-0.214964	-0.677106
6065	9.062257	-1.622093	3.290538	-1.273632	0.063236	-0.456247	-0.762961	0.443548	-0.015923	0.415693	-0.560516	-0.202347	-0.687078
6066	8.800928	-1.817098	3.126721	-1.313305	-0.005924	-0.424948	-0.770472	0.433691	0.002897	0.394912	-0.569613	-0.189051	-0.695590
6067	8.689968	-2.128309	2.817335	-1.245336	-0.004078	-0.405938	-0.776295	0.422276	0.025887	0.374767	-0.577730	-0.176507	-0.703295
6068	9.244302	-2.298283	2.390471	-1.162118	0.065466	-0.428562	-0.784316	0.407713	0.044617	0.355386	-0.583860	-0.164578	-0.711141
6069	9.478101	-2.270917	2.368509	-0.967796	0.149175	-0.510850	-0.791766	0.390717	0.059345	0.337079	-0.586760	-0.155836	-0.719587
6070	9.607035	-2.667089	2.531810	-0.711599	0.327416	-0.422058	-0.799682	0.374788	0.065933	0.323574	-0.585472	-0.148320	-0.728370
6071	9.774778	-2.188001	2.982716	-0.527178	0.497418	-0.436089	-0.805533	0.361653	0.060975	0.312359	-0.580232	-0.142624	-0.738526
6072	9.390671	-1.203466	3.376082	-0.311325	0.468026	-0.653281	-0.815682	0.343978	0.050822	0.300343	-0.573349	-0.142666	-0.748806
6073	9.030286	-0.420063	3.279333	-0.102333	0.353434	-0.520027	-0.823709	0.323276	0.041121	0.292240	-0.567088	-0.145088	-0.756278
6074	9.301421	-0.690399	3.148151	-0.151709	0.235732	-0.357908	-0.828837	0.309551	0.028772	0.285732	-0.563382	-0.145471	-0.761444
6075	9.011162	-0.428190	2.930977	-0.362131	0.162252	-0.301753	-0.833528	0.300142	0.025459	0.277378	-0.562020	-0.142560	-0.766076
6076	8.216359	0.032407	2.287588	-0.523459	0.069781	-0.322657	-0.836964	0.290641	0.030299	0.266684	-0.562926	-0.137771	-0.770074
6077	9.679173	-0.247579	2.763147	-0.590112	0.013558	-0.301427	-0.840934	0.280014	0.036305	0.255253	-0.564944	-0.132159	-0.773446
6078	10.515333	-0.215123	3.790340	-0.469914	0.114509	-0.142604	-0.843842	0.272190	0.040253	0.247980	-0.565200	-0.125910	-0.776661
6079	10.211382	-0.556959	3.986207	-0.322530	0.181409	0.078699	-0.845159	0.271347	0.040246	0.245841	-0.564110	-0.119286	-0.779174
6080	8.788125	-0.496293	3.995735	-0.288316	0.153657	0.073060	-0.843306	0.274572	0.038190	0.244041	-0.563329	-0.113210	-0.781209
6081	8.085684	-0.395483	3.766414	-0.263969	0.033420	0.055081	-0.842919	0.276509	0.038489	0.241839	-0.564127	-0.108480	-0.781989
6082	8.137185	-0.300323	3.902178	-0.283324	-0.115026	-0.048211	-0.842301	0.276728	0.043492	0.237590	-0.567215	-0.105147	-0.781513
6083	8.787284	-0.251779	3.837002	-0.227023	-0.228215	-0.107043	-0.843299	0.273404	0.053967	0.232688	-0.571507	-0.104085	-0.780002
6084	9.208449	-0.249016	3.698977	-0.079857	-0.196171	-0.109934	-0.846271	0.270487	0.063543	0.229603	-0.574738	-0.105006	-0.778417
6085	8.861207	-0.197890	3.296088	0.048625	-0.159990	-0.023043	-0.845517	0.267930	0.069412	0.229283	-0.576825	-0.106972	-0.776698
6086	9.129025	-0.226386	3.030405	0.155615	-0.130740	0.111971	-0.844380	0.268557	0.075342	0.232488	-0.578410	-0.108694	-0.774324
6087	9.543324	-0.090907	3.189840	0.211398	-0.055541	0.180981	-0.843229	0.274076	0.077286	0.237408	-0.578545	-0.110368	-0.772491
6088	9.733418	-0.018639	3.312391	0.269973	0.013609	0.142651	-0.840874	0.280187	0.077127	0.242714	-0.577391	-0.112821	-0.771350
6089	9.896130	-0.466035	3.471761	0.289562	0.055277	0.144530	-0.838480	0.286082	0.072223	0.248185	-0.575317	-0.115613	-0.770745
6090	9.804344	-1.197844	3.424719	0.173761	-0.008369	0.241569	-0.835986	0.292205	0.071273	0.253838	-0.575167	-0.115551	-0.769024
6091	8.788422	-1.145510	2.553013	0.083631	-0.019361	0.231163	-0.834818	0.298307	0.070859	0.258095	-0.575453	-0.114529	-0.767545
6092	9.795332	-1.181858	2.863389	0.079057	-0.077384	0.130865	-0.829569	0.303874	0.072248	0.260789	-0.576563	-0.114635	-0.765782
6093	9.329018	-1.022529	2.866744	0.262627	-0.078286	0.109304	-0.828400	0.305525	0.073853	0.265093	-0.576537	-0.118057	-0.763802
6094	8.840330	-1.445894	2.455524	0.432842	-0.175636	0.221889	-0.824875	0.314679	0.074535	0.272998	-0.577453	-0.123036	-0.759528
6095	8.734666	-2.088178	2.226051	0.540231	-0.235843	0.327869	-0.821211	0.323847	0.074296	0.283413	-0.578780	-0.128957	-0.753698
6096	9.418735	-2.435576	2.377222	0.549510	-0.236566	0.354152	-0.815190	0.333843	0.076031	0.294426	-0.580123	-0.134470	-0.747454
6097	10.083984	-2.593030	2.928643	0.463377	-0.206473	0.354613	-0.810763	0.347146	0.077448	0.304359	-0.581362	-0.138663	-0.741725
6098	9.794074	-2.139229	3.387339	0.358515	-0.139740	0.279134	-0.803933	0.357732	0.076950	0.312221	-0.582035	-0.141583	-0.737365
6099	8.657089	-1.790811	3.496050	0.297228	-0.156479	0.175254	-0.798667	0.362213	0.076737	0.317676	-0.582922	-0.145040	-0.733653
6100	8.111492	-1.937969	3.177248	0.204870	-0.211953	0.201461	-0.796870	0.368828	0.080015	0.322350	-0.585335	-0.147044	-0.729282
6101	8.517980	-2.330555	3.239753	0.079552	-0.278414	0.148535	-0.793236	0.374748	0.084978	0.324522	-0.589244	-0.148351	-0.724892
6102	8.776500	-2.299787	2.890380	-0.044450	-0.294122	0.097423	-0.790960	0.376563	0.096322	0.324485	-0.594109	-0.148469	-0.720903
6103	8.916637	-2.622653	2.122224	-0.164554	-0.236073	0.026461	-0.788935	0.376446	0.107102	0.322136	-0.598593	-0.147363	-0.718470
6104	9.032471	-2.979478	1.150749	-0.253414	0.010523	-0.046675	-0.785562	0.375829	0.114702	0.318411	-0.599963	-0.144215	-0.719626
6105	9.512005	-3.259731	1.755561	-0.250239	0.229014	-0.277103	-0.787649	0.368753	0.114840	0.312032	-0.597429	-0.142475	-0.724856
6106	11.053197	-3.365679	2.677326	-0.168562	0.319197	-0.411154	-0.794018	0.357438	0.107815	0.304903	-0.592680	-0.142949	-0.731663
6107	10.871957	-1.773088	3.246582	0.181634	0.225563	-0.611505	-0.802341	0.337659	0.101426	0.298712	-0.586465	-0.151431	-0.737495
6108	10.092407	-1.256013	2.313076	0.355784	0.193692	-0.221516	-0.809066	0.325429	0.089908	0.300136	-0.580822	-0.158110	-0.739976
6109	9.252707	-0.842005	2.406168	0.266184	0.280590	-0.243859	-0.812766	0.319054	0.077168	0.300467	-0.574286	-0.163170	-0.743835
6110	8.110966	-0.579791	1.971366	0.055506	0.325982	-0.334040	-0.816850	0.308520	0.064874	0.297139	-0.568022	-0.165869	-0.749365
6111	8.363828	-0.196060	1.978253	-0.166990	0.132606	-0.375809	-0.821264	0.298437	0.060361	0.289987	-0.565787	-0.166849	-0.753627
6112	9.973990	-0.593093	2.826481	-0.147779	0.081594	-0.186431	-0.823329	0.286943	0.059885	0.285724	-0.564819	-0.166256	-0.756109
6113	10.517775	-0.726941	3.313244	-0.020763	0.130420	0.065523	-0.823568	0.284613	0.057997	0.286854	-0.563216	-0.164473	-0.757265
6114	9.661580	-0.638195	3.416614	0.070176	0.203542	0.158655	-0.824831	0.284134	0.051149	0.290654	-0.560281	-0.162571	-0.758404
6115	8.499336	-0.502590	3.251681	0.114638	0.171772	0.071886	-0.822276	0.287292	0.044083	0.293526	-0.557261	-0.162523	-0.759532
6116	8.212954	-0.362177	3.289353	0.113436	0.028803	0.005133	-0.820549	0.291500	0.040862	0.294916	-0.556206	-0.164022	-0.759445
6117	8.513765	-0.508901	3.372328	0.176790	-0.122941	0.006325	-0.821473	0.290934	0.041121	0.296512	-0.557051	-0.167384	-0.757467
6118	9.165686	-0.539566	3.444002	0.244127	-0.213615	0.005976	-0.820315	0.290342	0.045051	0.298552	-0.558883	-0.172279	-0.754213
6119	9.258932	-0.406795	3.438896	0.354110	-0.188038	0.045853	-0.818886	0.287816	0.049072	0.302479	-0.559737	-0.178254	-0.750618
6120	8.837123	-0.218325	2.967042	0.401903	-0.159142	0.084085	-0.818363	0.291708	0.047961	0.307610	-0.560007	-0.184300	-0.746861
6121	8.873729	0.135746	2.530542	0.417627	-0.161139	0.096210	-0.814408	0.293407	0.047966	0.313031	-0.560170	-0.190503	-0.742920
6122	9.627286	0.025444	2.700433	0.393602	-0.114641	0.240465	-0.811517	0.298840	0.047131	0.320511	-0.560334	-0.194366	-0.738593
6123	9.598750	0.183467	2.921269	0.361376	-0.003552	0.299296	-0.805977	0.307652	0.043710	0.328840	-0.559206	-0.196462	-0.735224
6124	9.878230	-0.246875	3.204097	0.334571	0.089712	0.369511	-0.802792	0.318004	0.036914	0.338300	-0.557145	-0.196651	-0.732442
6125	10.934401	-0.966553	3.803860	0.247697	0.087801	0.500842	-0.797898	0.331839	0.029516	0.348603	-0.556107	-0.194197	-0.729046
6126	10.143677	-1.318897	4.010823	0.099944	0.079249	0.461040	-0.789483	0.348147	0.026223	0.356680	-0.556055	-0.189969	-0.726288
6127	9.043720	-1.071530	3.129306	0.050351	0.025949	0.350925	-0.782501	0.361548	0.021962	0.362324	-0.556615	-0.186699	-0.723909
6128	8.297527	-0.979074	2.811285	0.132314	-0.037486	0.254429	-0.777363	0.368816	0.019962	0.367289	-0.557174	-0.186056	-0.721137
6129	7.731811	-1.683054	2.371213	0.285739	-0.157693	0.278045	-0.771827	0.377481	0.017197	0.373787	-0.558349	-0.188313	-0.716288
6130	8.662374	-2.438946	1.951530	0.287018	-0.308835	0.316212	-0.766599	0.386215	0.019702	0.380291	-0.561822	-0.191198	-0.709351
6131	9.908174	-2.842930	2.173668	0.218739	-0.355533	0.295582	-0.763246	0.391551	0.026894	0.385485	-0.566337	-0.193723	-0.702236
6132	10.680046	-3.145559	2.379140	0.166134	-0.236368	0.284016	-0.755520	0.400292	0.030699	0.390377	-0.569493	-0.194660	-0.696701
6133	9.816479	-2.561622	2.930427	0.198643	-0.145872	0.196762	-0.752668	0.408169	0.033468	0.394751	-0.570787	-0.196334	-0.692695
6134	8.677186	-1.771336	3.035796	0.246548	-0.128307	0.136227	-0.749918	0.411778	0.034573	0.398890	-0.571178	-0.199207	-0.689173
6135	8.126403	-1.935206	2.915431	0.194095	-0.186673	0.053280	-0.748349	0.414553	0.035143	0.401058	-0.572443	-0.202749	-0.685824
6136	8.416901	-2.213573	2.836957	-0.035288	-0.235531	-0.062126	-0.746001	0.414113	0.038936	0.398803	-0.575730	-0.204877	-0.683752
6137	8.912287	-2.374347	2.941874	-0.235067	-0.229866	-0.111151	-0.746314	0.410138	0.046760	0.393622	-0.580300	-0.204724	-0.682936
6138	8.955904	-2.459121	2.670883	-0.382570	-0.149675	-0.136648	-0.748632	0.404437	0.058251	0.386640	-0.584808	-0.202262	-0.683812
6139	8.908192	-2.403871	2.101320	-0.464117	0.011731	-0.185689	-0.749353	0.397379	0.068913	0.378723	-0.587480	-0.197905	-0.687218
6140	9.385016	-2.927831	1.695420	-0.465940	0.098537	-0.315278	-0.754376	0.388415	0.073775	0.369217	-0.588407	-0.194439	-0.692568
6141	9.519998	-2.672565	1.996191	-0.371031	0.273847	-0.397053	-0.758675	0.375524	0.072629	0.360434	-0.585821	-0.191819	-0.700076
6142	11.168736	-2.772704	2.528130	-0.335388	0.285370	-0.506757	-0.764659	0.360578	0.068689	0.350421	-0.582281	-0.190989	-0.708292
6143	10.386986	-0.720104	2.795761	-0.149644	0.370721	-0.716732	-0.774555	0.338435	0.062001	0.339937	-0.575325	-0.194477	-0.718068
6144	9.902774	0.438712	2.213251	-0.175148	0.262374	-0.635175	-0.786532	0.313260	0.052898	0.329708	-0.570262	-0.197447	-0.726022
6145	9.161524	0.160059	2.083544	-0.458261	0.245189	-0.617040	-0.792745	0.291550	0.047772	0.316433	-0.567285	-0.196146	-0.734564
6146	8.697799	-0.558242	1.761983	-0.685807	0.153927	-0.481436	-0.798478	0.275054	0.046169	0.302103	-0.567422	-0.190544	-0.741929
6147	8.910343	0.003275	1.748118	-0.803555	0.040845	-0.353217	-0.803210	0.260293	0.050387	0.287809	-0.570337	-0.182348	-0.747416
6148	9.960590	-0.510601	2.181450	-0.713449	0.016824	-0.178876	-0.803753	0.250387	0.056778	0.276970	-0.573513	-0.173602	-0.751154
6149	10.646422	-0.460319	2.810416	-0.533014	0.120269	-0.034207	-0.804569	0.242134	0.063467	0.270685	-0.574622	-0.165321	-0.754459
6150	9.500242	-0.460213	2.812681	-0.357022	0.230871	-0.022372	-0.805091	0.240189	0.063696	0.266916	-0.573017	-0.158911	-0.758390
6151	8.564494	-0.255872	2.842050	-0.281873	0.170904	-0.113643	-0.805832	0.239287	0.057890	0.262432	-0.571663	-0.155042	-0.761770
6152	8.615861	0.218995	2.886367	-0.243224	0.026520	-0.170031	-0.805269	0.231000	0.057458	0.257096	-0.572030	-0.153142	-0.763695
6153	9.160020	0.072564	2.973410	-0.196207	-0.095079	-0.139012	-0.806866	0.227207	0.060818	0.252344	-0.574152	-0.152275	-0.763861
6154	9.377538	-0.188900	2.959820	-0.122068	-0.148991	-0.086984	-0.806999	0.220805	0.063852	0.249107	-0.576808	-0.152157	-0.762946
6155	9.299572	-0.198333	2.995387	0.000863	-0.124087	-0.010524	-0.806106	0.218540	0.068672	0.248480	-0.578747	-0.152974	-0.761517
6156	9.076350	-0.105386	2.885639	0.130931	-0.119173	0.007382	-0.804683	0.218091	0.072472	0.249686	-0.579965	-0.155468	-0.759689
6157	9.112633	0.243374	2.710582	0.237159	-0.127661	0.051501	-0.803648	0.218762	0.074848	0.252704	-0.580945	-0.159197	-0.757166
6158	9.165370	0.129842	2.838504	0.291858	-0.144788	0.108883	-0.801564	0.221660	0.076997	0.257223	-0.582030	-0.163075	-0.753979
6159	9.445057	0.479429	2.619093	0.336940	-0.139178	0.117495	-0.799194	0.228075	0.074737	0.262315	-0.582826	-0.167620	-0.750605
6160	9.527840	0.515916	2.767828	0.355768	-0.086397	0.243206	-0.797505	0.235562	0.074610	0.269765	-0.583082	-0.170574	-0.747092
6161	10.231161	0.145684	2.993293	0.367094	0.024431	0.390177	-0.792897	0.243516	0.072627	0.279778	-0.582087	-0.171522	-0.743962
6162	9.377427	-0.123324	3.396609	0.339973	0.106350	0.529948	-0.788820	0.259670	0.067125	0.291908	-0.580408	-0.169800	-0.741003
6163	10.667150	-0.563299	3.326652	0.280739	0.037547	0.575529	-0.781045	0.277810	0.060581	0.303632	-0.580151	-0.167207	-0.737071
6164	9.217864	-0.798396	3.320463	0.136474	-0.140535	0.495868	-0.772923	0.299496	0.058319	0.311994	-0.583052	-0.164316	-0.731922
6165	9.607558	-0.917882	2.406575	0.026398	-0.154141	0.366249	-0.766131	0.311692	0.061672	0.316981	-0.586354	-0.161550	-0.727746
6166	9.052793	-0.953889	2.128654	0.073794	-0.107213	0.376722	-0.763206	0.323224	0.065080	0.322925	-0.588679	-0.158885	-0.723832
6167	8.849292	-1.687271	1.871087	0.203883	-0.126571	0.433899	-0.755599	0.334351	0.066299	0.331019	-0.590589	-0.157701	-0.718861
6168	8.840516	-2.398859	1.686817	0.232521	-0.197140	0.460727	-0.748928	0.348372	0.067714	0.339698	-0.593335	-0.156902	-0.712699
6169	9.340081	-2.768206	1.331020	0.165068	-0.259337	0.442543	-0.740702	0.364172	0.071788	0.346982	-0.597351	-0.155885	-0.706028
6170	9.808085	-3.019467	1.517609	0.121667	-0.233038	0.341663	-0.733914	0.376222	0.075929	0.352476	-0.600874	-0.155141	-0.700459
6171	9.996013	-2.887277	1.711284	0.079796	-0.129775	0.240913	-0.728957	0.385081	0.079361	0.356268	-0.602990	-0.154374	-0.696882
6172	9.553001	-2.873384	1.910241	0.069134	-0.056174	0.232267	-0.724071	0.391677	0.080203	0.360114	-0.604024	-0.152942	-0.694321
6173	9.061101	-2.468571	2.125924	-0.005716	0.002474	0.108674	-0.723291	0.395840	0.079754	0.361446	-0.604490	-0.151604	-0.693516
6174	8.751268	-2.634073	1.966069	-0.082126	-0.006434	0.053887	-0.720409	0.395694	0.082627	0.361132	-0.605370	-0.149866	-0.693290
6175	8.720903	-2.821514	2.036744	-0.203796	-0.043698	0.037579	-0.720697	0.396210	0.085272	0.358959	-0.607684	-0.146943	-0.693020
6176	9.119063	-2.980436	2.049498	-0.312500	-0.062925	-0.024883	-0.717300	0.395631	0.089976	0.354583	-0.610747	-0.143375	-0.693327
6177	9.136630	-2.909018	1.943567	-0.394545	-0.015913	-0.082085	-0.717341	0.394176	0.095610	0.348498	-0.613641	-0.139027	-0.694741
6178	9.421174	-3.009426	1.582039	-0.504432	0.033213	-0.151354	-0.721074	0.388657	0.102506	0.340237	-0.616273	-0.133649	-0.697556
6179	9.524145	-3.003145	0.933234	-0.517692	0.231466	-0.295538	-0.724239	0.376527	0.107687	0.330261	-0.615887	-0.128481	-0.703636
6180	9.640786	-2.945930	1.376893	-0.558909	0.492667	-0.438583	-0.731693	0.362930	0.105233	0.318371	-0.611462	-0.122748	-0.713924
6181	10.215429	-3.213583	1.865881	-0.690898	0.763950	-0.630075	-0.739610	0.347205	0.095761	0.302664	-0.603416	-0.115666	-0.728632
6182	8.786801	-1.263942	3.386749	-0.624258	0.560338	-1.328194	-0.754451	0.313995	0.085466	0.276909	-0.595694	-0.119169	-0.744493
6183	8.904834	-0.443341	2.187425	-0.572221	0.375503	-0.836123	-0.769976	0.280464	0.078066	0.258409	-0.591302	-0.118516	-0.754680
6184	9.744535	0.067653	2.523985	-0.493547	0.127094	-0.869251	-0.781296	0.243324	0.075041	0.239645	-0.589789	-0.120656	-0.761683
6185	9.449073	-0.547688	2.420350	-0.467982	0.157598	-0.556081	-0.788332	0.222253	0.073357	0.225905	-0.588384	-0.119382	-0.767150
6186	9.246614	-0.233855	2.296318	-0.313959	0.039287	-0.176627	-0.790443	0.213192	0.077274	0.219536	-0.588797	-0.116458	-0.769129
6187	9.741987	-0.332732	2.731427	-0.224267	-0.034103	-0.229341	-0.789908	0.204025	0.080775	0.213159	-0.589920	-0.115948	-0.770139
6188	9.858494	-0.315815	3.087344	0.043012	0.069922	0.010065	-0.790702	0.201788	0.082054	0.213932	-0.588716	-0.116189	-0.770809
6189	9.051660	-0.106202	3.198559	0.242275	0.039392	0.086882	-0.792505	0.206433	0.074258	0.218078	-0.587404	-0.118838	-0.770244
6190	8.856388	0.188154	3.074084	0.350407	-0.053456	0.215335	-0.790679	0.213790	0.073601	0.225331	-0.587224	-0.121935	-0.767806
6191	9.085689	0.301828	3.140973	0.435751	-0.149259	0.213190	-0.787327	0.217570	0.076196	0.233187	-0.588157	-0.126930	-0.763926
6192	9.050106	0.397966	2.816273	0.445398	-0.216939	0.289710	-0.784724	0.225607	0.077127	0.242235	-0.590126	-0.131327	-0.758833
6193	9.196355	0.415075	2.692068	0.448255	-0.211248	0.260080	-0.780814	0.235306	0.079003	0.250705	-0.591910	-0.136265	-0.753805
6194	9.414755	0.322595	2.763191	0.477206	-0.121841	0.277739	-0.778243	0.247885	0.081737	0.260146	-0.592107	-0.140774	-0.749611
6195	9.595848	0.472961	2.635235	0.467876	-0.086521	0.311024	-0.772986	0.256386	0.080945	0.269850	-0.591903	-0.144790	-0.745565
6196	9.752461	0.631368	2.677458	0.359605	-0.084487	0.341010	-0.770491	0.268078	0.077208	0.278886	-0.592213	-0.146565	-0.741637
6197	10.164945	0.402991	2.606218	0.372186	-0.029213	0.255641	-0.766387	0.279284	0.075778	0.286700	-0.591388	-0.149526	-0.738719
6198	11.536860	-0.469634	2.961633	0.317150	-0.002007	0.404470	-0.762949	0.289483	0.070425	0.296358	-0.590811	-0.149434	-0.735380
6199	8.237829	-1.321377	2.200018	0.124974	0.013742	0.440408	-0.756517	0.305627	0.067539	0.304049	-0.591256	-0.146296	-0.732508
6200	8.703789	-2.480200	1.698159	0.039861	-0.015718	0.457334	-0.749826	0.320374	0.065939	0.311115	-0.592591	-0.141566	-0.729385
6201	9.196127	-3.119506	2.053001	0.118590	-0.077250	0.325366	-0.744857	0.331479	0.066650	0.316799	-0.594012	-0.140160	-0.726046
6202	10.193286	-3.569058	2.418255	0.282669	-0.174215	0.282077	-0.739609	0.342887	0.065522	0.323707	-0.595553	-0.142018	-0.721360
6203	9.440511	-2.907307	2.198428	0.426997	-0.193345	0.338206	-0.734664	0.352969	0.065463	0.332913	-0.596642	-0.145560	-0.715541
6204	9.173530	-2.391294	2.061815	0.453711	-0.164199	0.366898	-0.729028	0.366595	0.064376	0.343029	-0.597030	-0.148762	-0.709758
6205	9.079292	-2.664196	2.227183	0.369453	-0.103784	0.238237	-0.724561	0.375510	0.063071	0.350337	-0.596805	-0.151998	-0.705680
6206	9.020932	-3.041979	2.409601	0.221576	-0.069088	0.213503	-0.720728	0.381535	0.060002	0.355733	-0.596899	-0.153065	-0.702664
6207	8.695272	-2.943463	2.534755	0.115389	-0.101560	0.116840	-0.718769	0.384723	0.061105	0.358324	-0.598003	-0.154084	-0.700182
6208	8.784668	-3.030575	2.659784	0.035273	-0.163906	0.116921	-0.716302	0.388300	0.064582	0.359829	-0.600435	-0.154360	-0.697262
6209	8.677217	-3.129838	2.512802	-0.013705	-0.175422	0.092505	-0.712740	0.392653	0.066710	0.360345	-0.603387	-0.154328	-0.694448
6210	8.757801	-3.091140	2.463063	-0.060098	-0.198639	0.037630	-0.712537	0.394230	0.073323	0.359485	-0.606723	-0.154481	-0.691949
6211	9.026285	-2.980230	2.322841	-0.073927	-0.237137	-0.060975	-0.710090	0.394019	0.080938	0.356983	-0.610453	-0.155861	-0.689651
6212	9.256991	-2.660698	2.225205	-0.076624	-0.235183	-0.179587	-0.712238	0.390046	0.087195	0.352792	-0.613704	-0.158688	-0.688276
6213	9.439165	-2.325717	2.085324	-0.126112	-0.155948	-0.299598	-0.714391	0.382727	0.095493	0.346609	-0.615877	-0.161668	-0.688782
6214	9.390187	-2.410868	1.920588	-0.161391	-0.054730	-0.379455	-0.720334	0.370979	0.101096	0.339159	-0.616535	-0.164501	-0.691227
6215	9.531197	-2.459196	1.790729	-0.180423	0.085158	-0.483648	-0.725176	0.356530	0.102425	0.330519	-0.615060	-0.167309	-0.696036
6216	9.720596	-2.492002	1.962994	-0.194846	0.274097	-0.594589	-0.732386	0.340106	0.099697	0.320688	-0.610518	-0.170092	-0.703915
6217	10.178795	-2.303175	2.313466	-0.154622	0.409844	-0.747784	-0.741620	0.320198	0.091467	0.309656	-0.603207	-0.174284	-0.714058
6218	10.225834	-1.669367	2.696722	0.022798	0.456720	-0.865106	-0.753565	0.294515	0.078400	0.299068	-0.593446	-0.182192	-0.724697
6219	8.506151	-0.399353	2.018421	0.258786	0.453791	-0.653378	-0.765629	0.267738	0.064259	0.294317	-0.582952	-0.190849	-0.732885
6220	9.775944	0.354519	2.009507	0.255921	0.252157	-0.522112	-0.771537	0.252075	0.051216	0.290526	-0.575747	-0.199180	-0.737860
6221	10.289108	-0.389154	2.786130	0.211356	0.196840	-0.290827	-0.774978	0.240545	0.041398	0.289450	-0.570534	-0.204424	-0.740892
6222	9.387210	-0.295054	2.440250	0.102057	0.215275	-0.123136	-0.775828	0.234390	0.035224	0.289611	-0.566276	-0.206089	-0.743629
6223	8.556489	-0.076457	2.196197	-0.027530	0.132853	-0.083022	-0.777498	0.232221	0.030452	0.288610	-0.564217	-0.205785	-0.745665
6224	9.342361	0.361028	2.416727	-0.070789	0.050549	-0.117941	-0.778275	0.230010	0.029623	0.286215	-0.563415	-0.205773	-0.747196
6225	9.756920	0.154698	2.752896	0.028041	0.033568	-0.097255	-0.778779	0.223920	0.029506	0.285194	-0.562455	-0.207059	-0.747954
6226	9.729825	0.110539	2.815850	0.223025	0.042474	-0.038483	-0.779027	0.224639	0.027151	0.287248	-0.560416	-0.210583	-0.747715
6227	9.053380	0.100601	2.703000	0.413636	0.035826	0.023639	-0.778717	0.224156	0.021871	0.292350	-0.557683	-0.216264	-0.746157
6228	9.006579	0.421563	2.691701	0.514866	-0.091832	0.090977	-0.778174	0.225436	0.019522	0.298983	-0.556439	-0.223457	-0.742329
6229	9.167794	0.524642	2.684602	0.622219	-0.150955	0.128017	-0.776583	0.229358	0.016955	0.307062	-0.555575	-0.232150	-0.736991
6230	9.183417	0.644277	2.390532	0.672885	-0.219501	0.184359	-0.775830	0.235427	0.018913	0.316153	-0.555507	-0.241344	-0.730213
6231	9.504255	0.573778	2.370010	0.736970	-0.222356	0.269703	-0.771896	0.240990	0.019654	0.327093	-0.555415	-0.250514	-0.722334
6232	9.554370	0.834879	2.428262	0.802697	-0.145923	0.319428	-0.770198	0.250440	0.017590	0.339785	-0.553822	-0.259476	-0.714493
6233	9.604391	1.108887	2.636827	0.848781	-0.061854	0.337830	-0.765698	0.261493	0.011323	0.353532	-0.550679	-0.268310	-0.706949
6234	9.313373	1.272172	2.585340	0.845307	-0.043034	0.369232	-0.761856	0.272266	0.004793	0.367718	-0.547231	-0.276456	-0.699209
6235	9.546572	1.183707	2.501208	0.744889	-0.049422	0.481201	-0.757089	0.285413	-0.002752	0.382125	-0.545081	-0.282048	-0.690881
6236	9.609952	1.119897	2.075089	0.622134	-0.082946	0.453564	-0.751930	0.296611	-0.009020	0.394610	-0.543998	-0.286306	-0.682919
6237	10.127993	0.713597	2.413284	0.498826	-0.035480	0.480352	-0.745481	0.310834	-0.012867	0.406175	-0.543304	-0.288320	-0.675806
6238	9.416133	0.450251	2.193524	0.476995	0.053636	0.502390	-0.739812	0.325905	-0.018668	0.418367	-0.541581	-0.288852	-0.669495
6239	11.323483	-0.267677	3.291832	0.406483	-0.042267	0.480898	-0.732941	0.338224	-0.024795	0.428739	-0.541531	-0.289609	-0.662612
6240	8.633574	-1.020897	2.367419	0.311086	0.030688	0.492375	-0.724511	0.353302	-0.029034	0.438733	-0.541304	-0.288126	-0.656877
6241	9.102640	-1.567446	2.254366	0.246404	-0.082727	0.503710	-0.719514	0.367374	-0.033006	0.447343	-0.543154	-0.286781	-0.650096
6242	9.042149	-1.949285	2.146206	0.342057	-0.130024	0.467564	-0.711495	0.378529	-0.033633	0.456312	-0.544460	-0.287303	-0.642495
6243	9.267159	-2.188352	2.077070	0.493963	-0.236023	0.464263	-0.703880	0.392172	-0.034471	0.466109	-0.545677	-0.290846	-0.632762
6244	9.170049	-2.245142	1.579694	0.550491	-0.301729	0.507511	-0.693758	0.406950	-0.035568	0.476676	-0.547276	-0.295061	-0.621457
6245	9.385255	-2.493971	1.522751	0.618104	-0.318707	0.442778	-0.687719	0.419896	-0.037199	0.486865	-0.548005	-0.300998	-0.609962
6246	9.388666	-2.762506	1.436521	0.650313	-0.210564	0.439530	-0.682312	0.428565	-0.040227	0.497972	-0.546847	-0.306136	-0.599385
6247	9.531154	-3.372964	1.429381	0.608264	-0.147677	0.455618	-0.672932	0.439935	-0.045864	0.509009	-0.545452	-0.309947	-0.589342
6248	9.668081	-3.221012	1.631780	0.506823	-0.110898	0.387989	-0.668697	0.451264	-0.052255	0.518333	-0.543991	-0.312805	-0.580997
6249	9.418260	-3.477386	1.740443	0.537661	-0.048555	0.304328	-0.660197	0.458101	-0.061137	0.527289	-0.541046	-0.316247	-0.573780
6250	9.064635	-3.238492	1.485658	0.563570	0.017167	0.236321	-0.656169	0.462698	-0.071348	0.536121	-0.536391	-0.319969	-0.567872
6251	9.175538	-3.421319	1.468386	0.624972	0.049013	0.182188	-0.651736	0.466059	-0.081981	0.545094	-0.530496	-0.324554	-0.562237
6252	9.212525	-3.327530	1.519716	0.615605	0.098891	0.128274	-0.649001	0.468458	-0.094465	0.553618	-0.523495	-0.329027	-0.557854
6253	9.059440	-3.252991	1.703498	0.609877	0.135861	0.009738	-0.646886	0.467297	-0.110308	0.560909	-0.515531	-0.334169	-0.554924
6254	9.585135	-2.781598	1.913571	0.581006	0.105885	-0.180381	-0.649778	0.461372	-0.125287	0.565517	-0.506624	-0.341281	-0.554121
6255	9.730620	-2.379137	2.286417	0.557817	0.061501	-0.342695	-0.654400	0.452208	-0.137157	0.567695	-0.497550	-0.350175	-0.554566
6256	9.820677	-1.039302	2.671467	0.520656	-0.052813	-0.545398	-0.661504	0.433877	-0.148005	0.566347	-0.488379	-0.361953	-0.556531
6257	8.805331	-0.751903	2.495615	0.411420	-0.114818	-0.531489	-0.670127	0.417656	-0.151952	0.563516	-0.481373	-0.372978	-0.558227
6258	8.875779	-0.836312	2.170739	0.204828	-0.176311	-0.468241	-0.680346	0.401679	-0.154566	0.558867	-0.477541	-0.381754	-0.560255
6259	9.653742	-0.459552	2.620621	0.035541	-0.198820	-0.523551	-0.694060	0.385988	-0.149773	0.551731	-0.475591	-0.389357	-0.563744
6260	9.637112	0.044741	2.691142	0.059112	-0.138308	-0.493846	-0.703272	0.371476	-0.147097	0.545572	-0.472657	-0.396241	-0.567398
6261	9.691049	0.162870	2.943404	0.160602	-0.051167	-0.317700	-0.707756	0.364622	-0.144698	0.543007	-0.469155	-0.401632	-0.568971
6262	9.538225	-0.092881	3.359776	0.276853	0.040986	-0.028181	-0.708761	0.358847	-0.148229	0.545556	-0.465478	-0.404609	-0.567441
6263	9.508906	-0.054690	3.661252	0.376677	0.057047	0.221033	-0.706998	0.360884	-0.154787	0.551981	-0.462629	-0.406175	-0.562418
6264	9.102794	-0.018898	3.593658	0.458036	0.093234	0.327247	-0.703899	0.364768	-0.164083	0.560573	-0.459182	-0.407258	-0.555923
6265	8.793758	-0.066727	3.328918	0.562689	0.118280	0.356624	-0.698007	0.368154	-0.175517	0.570611	-0.454495	-0.408835	-0.548353
6266	8.860873	0.175537	3.321131	0.537502	0.147782	0.380317	-0.691484	0.376648	-0.185668	0.580775	-0.449841	-0.409563	-0.540927
6267	9.369956	0.267741	3.368797	0.458755	0.218933	0.385180	-0.682437	0.383661	-0.197053	0.590816	-0.445275	-0.408441	-0.534643
6268	9.637101	0.265130	3.837185	0.300968	0.272280	0.340480	-0.675227	0.388864	-0.208987	0.599277	-0.441597	-0.405400	-0.530576
6269	9.907633	-0.075141	3.884205	-0.048337	0.274576	0.249996	-0.668820	0.394878	-0.219977	0.603722	-0.441223	-0.399329	-0.530451
6270	8.203372	-0.346718	3.202971	-0.386019	0.279614	0.131253	-0.663275	0.403140	-0.223541	0.603916	-0.443938	-0.390739	-0.534348
6271	8.461612	-0.387478	2.736357	-0.707927	0.172336	0.002833	-0.659764	0.407544	-0.219001	0.598952	-0.450542	-0.380986	-0.541405
6272	8.751722	-0.724576	2.700641	-0.837460	0.132479	-0.174763	-0.659071	0.412406	-0.209164	0.590515	-0.457684	-0.371972	-0.550866
6273	9.481625	-1.672972	2.282851	-0.809323	0.065680	-0.174825	-0.660506	0.413884	-0.195954	0.581583	-0.465098	-0.363804	-0.559545
6274	10.526897	-2.623911	2.729448	-0.663464	0.076613	-0.080750	-0.663775	0.417315	-0.185457	0.574944	-0.471374	-0.356204	-0.566008
6275	9.985431	-1.974684	2.833528	-0.489853	0.099388	-0.048197	-0.664377	0.419976	-0.177630	0.570453	-0.475503	-0.349920	-0.570995
6276	9.115784	-1.737308	2.677812	-0.355590	0.062513	0.022671	-0.662973	0.421863	-0.172598	0.567697	-0.479030	-0.344928	-0.573825
6277	9.258554	-1.819482	2.973599	-0.407925	0.029740	0.015786	-0.661699	0.425421	-0.168585	0.564151	-0.483419	-0.339709	-0.576747
6278	9.259315	-2.092293	3.056868	-0.448607	0.023287	-0.105328	-0.661904	0.427531	-0.160640	0.558695	-0.487503	-0.335297	-0.581186
6279	9.166562	-2.163052	2.941776	-0.516941	-0.003801	-0.018861	-0.663278	0.427157	-0.154052	0.553387	-0.493190	-0.329442	-0.584803
6280	8.881313	-2.229973	3.068483	-0.549137	-0.035888	-0.015405	-0.663786	0.430318	-0.141869	0.547474	-0.499587	-0.323564	-0.588210
6281	8.691221	-2.263172	3.145044	-0.570104	-0.075123	-0.008502	-0.664948	0.436682	-0.131988	0.541184	-0.506648	-0.317659	-0.591203
6282	8.795290	-2.352032	3.197067	-0.545112	-0.177624	-0.005351	-0.665337	0.437876	-0.117343	0.534391	-0.514610	-0.313188	-0.592888
6283	8.893655	-2.210070	3.015210	-0.532812	-0.207393	-0.059553	-0.666517	0.439899	-0.103334	0.526918	-0.522376	-0.309567	-0.594684
6284	9.069104	-2.278198	2.453263	-0.509165	-0.163956	-0.106571	-0.667710	0.439953	-0.086730	0.519237	-0.529033	-0.306347	-0.597217
6285	9.230240	-2.237871	2.193445	-0.524154	-0.065257	-0.203921	-0.670434	0.437849	-0.075689	0.510875	-0.534011	-0.302785	-0.601798
6286	9.807272	-2.712681	1.655173	-0.489733	0.120572	-0.262673	-0.674698	0.430094	-0.067514	0.503131	-0.535971	-0.298457	-0.608702
6287	9.681590	-2.859521	2.300081	-0.402323	0.272469	-0.404673	-0.680760	0.422262	-0.065518	0.495532	-0.534324	-0.295002	-0.617996
6288	10.127257	-2.754364	2.543110	-0.295082	0.446148	-0.398327	-0.684645	0.412324	-0.070297	0.489995	-0.529371	-0.291175	-0.628402
6289	9.888698	-1.798278	3.201485	-0.123213	0.490224	-0.604687	-0.693078	0.397028	-0.081602	0.483949	-0.520921	-0.291042	-0.640101
6290	8.777352	-1.277125	3.036023	0.154807	0.487266	-0.532465	-0.700948	0.382070	-0.097251	0.481481	-0.510063	-0.293834	-0.649364
6291	8.053005	-0.391270	2.518129	0.255227	0.303433	-0.432308	-0.704772	0.369862	-0.108397	0.480275	-0.501172	-0.298480	-0.655036
6292	9.318510	-0.313509	2.845950	0.232921	0.155768	-0.549353	-0.710191	0.354422	-0.116830	0.476260	-0.493610	-0.305529	-0.660438
6293	10.162513	0.134740	3.365545	0.238804	0.150369	-0.505684	-0.718256	0.337277	-0.123829	0.472853	-0.486305	-0.312123	-0.665204
6294	9.382795	-0.093286	3.077634	0.211473	0.160167	-0.226554	-0.721315	0.327539	-0.132824	0.472835	-0.480782	-0.315626	-0.667575
6295	8.751245	0.074253	2.905739	0.176603	0.060299	-0.076824	-0.722841	0.321910	-0.137402	0.473895	-0.477896	-0.318074	-0.667733
6296	8.930474	0.372338	3.031756	0.187414	-0.032448	0.029294	-0.722680	0.319451	-0.139691	0.475818	-0.476770	-0.320610	-0.665956
6297	9.322000	0.380432	3.313396	0.197607	0.022469	0.076585	-0.722249	0.318536	-0.143532	0.478853	-0.475146	-0.322249	-0.664148
6298	9.434577	0.527839	3.506607	0.194195	0.000586	0.130616	-0.721333	0.320479	-0.143368	0.482377	-0.474151	-0.323582	-0.661656
6299	9.278041	0.425277	3.683104	0.211907	0.004333	0.107884	-0.719203	0.324980	-0.147509	0.485812	-0.472787	-0.325294	-0.659275
6300	8.951777	0.375774	3.583394	0.176817	-0.051220	0.107783	-0.716958	0.327090	-0.148537	0.488526	-0.472471	-0.327115	-0.656589
6301	8.757730	0.470531	3.506898	0.167143	-0.152424	0.107483	-0.716308	0.328193	-0.147729	0.490478	-0.473555	-0.329773	-0.653014
6302	9.118126	0.499671	3.445717	0.134426	-0.226312	0.147545	-0.716083	0.331615	-0.144634	0.492141	-0.476182	-0.332364	-0.648522
6303	9.291771	0.217235	3.386834	0.158154	-0.254723	0.213743	-0.714566	0.335698	-0.138242	0.494665	-0.479335	-0.334891	-0.642956
6304	9.270870	0.408166	3.479628	0.186757	-0.205526	0.237327	-0.713042	0.340767	-0.133148	0.498031	-0.481760	-0.337023	-0.637407
6305	9.030090	0.374652	3.184458	0.253767	-0.205147	0.295538	-0.712040	0.348485	-0.130105	0.502781	-0.483792	-0.339474	-0.630804
6306	9.226711	0.657559	2.912746	0.233876	-0.231450	0.310348	-0.707334	0.355554	-0.127496	0.507314	-0.486482	-0.341742	-0.623843
6307	9.532341	0.443722	2.694400	0.234789	-0.187491	0.289604	-0.705143	0.363841	-0.124713	0.511823	-0.488357	-0.343819	-0.617521
6308	9.591031	0.466575	2.557770	0.229763	-0.085457	0.250662	-0.700949	0.370513	-0.123953	0.516510	-0.488807	-0.345082	-0.612539
6309	10.892916	0.150452	3.133390	0.195775	-0.039847	0.334868	-0.695923	0.376002	-0.127436	0.522118	-0.489513	-0.344725	-0.607400
6310	9.272317	-0.728143	2.838692	0.111163	0.063989	0.353564	-0.690129	0.386470	-0.130168	0.527880	-0.490030	-0.341949	-0.603560
6311	8.600520	-1.304862	2.168005	-0.054433	0.061900	0.358353	-0.686967	0.393865	-0.132678	0.531967	-0.492251	-0.337232	-0.600811
6312	8.391641	-1.616071	2.374219	-0.061301	0.042175	0.286793	-0.680672	0.403182	-0.131617	0.535037	-0.494355	-0.333230	-0.598587
6313	8.683766	-2.436806	2.387264	0.084031	-0.001239	0.302079	-0.676067	0.411828	-0.133455	0.539369	-0.495461	-0.331345	-0.594819
6314	10.254790	-3.365693	2.846243	0.173767	-0.121922	0.341944	-0.668192	0.421712	-0.132130	0.544287	-0.497319	-0.331343	-0.588760
6315	10.135847	-2.847775	3.081556	0.306688	-0.121144	0.341488	-0.664778	0.427698	-0.132431	0.550465	-0.497673	-0.332905	-0.581794
6316	9.546718	-2.473271	3.039962	0.408688	-0.128863	0.349760	-0.660559	0.436357	-0.135583	0.557651	-0.497011	-0.335581	-0.573926
6317	8.796453	-2.198803	2.949817	0.395401	-0.135168	0.222285	-0.655517	0.440201	-0.140284	0.563156	-0.495655	-0.339416	-0.567431
6318	8.727142	-2.411282	2.899964	0.320122	-0.147890	0.181483	-0.652611	0.443292	-0.141693	0.567324	-0.494974	-0.342924	-0.561736
6319	8.629745	-2.837919	2.920354	0.231467	-0.167862	0.161653	-0.651419	0.446788	-0.143739	0.570252	-0.495372	-0.345796	-0.556637
6320	8.695118	-2.892075	2.937444	0.138373	-0.168656	0.250908	-0.649477	0.451896	-0.141413	0.573192	-0.497426	-0.346784	-0.551143
6321	8.748684	-2.901427	2.863431	0.044791	-0.201662	0.176082	-0.646336	0.454805	-0.139271	0.574187	-0.500400	-0.347764	-0.546781
6322	9.045858	-2.889682	2.667863	-0.026389	-0.148573	0.059601	-0.645337	0.458204	-0.133811	0.573493	-0.502769	-0.348602	-0.544798
6323	9.197576	-2.894579	1.894280	-0.151323	-0.018631	-0.023385	-0.646678	0.458299	-0.131429	0.571611	-0.504619	-0.347312	-0.545889
6324	9.552607	-2.936639	1.909694	-0.333214	0.155040	-0.198498	-0.646448	0.458248	-0.127217	0.567091	-0.505370	-0.343910	-0.552027
6325	10.542916	-3.225767	2.701137	-0.462153	0.262898	-0.450580	-0.651058	0.450428	-0.125100	0.559231	-0.504673	-0.340244	-0.562849
6326	9.412130	-1.781499	2.931850	-0.393220	0.234798	-0.664016	-0.660534	0.438974	-0.123809	0.549268	-0.501875	-0.339865	-0.575254
6327	8.514896	-2.226470	2.156861	-0.264534	0.154093	-0.367281	-0.667365	0.428386	-0.123311	0.543446	-0.500608	-0.338690	-0.582535
6328	8.771920	-1.505135	2.364593	-0.241954	0.080960	-0.396372	-0.673681	0.418340	-0.121489	0.536883	-0.499619	-0.338959	-0.589275
6329	9.345699	-1.581318	2.442267	-0.251347	0.104315	-0.440666	-0.682091	0.404407	-0.120256	0.529890	-0.498202	-0.339156	-0.596644
6330	9.658432	-1.383934	2.350682	-0.226344	0.082280	-0.391055	-0.688388	0.393833	-0.120420	0.523457	-0.496977	-0.339479	-0.603126
6331	9.736515	-1.309107	2.548499	-0.240542	0.129277	-0.270503	-0.690896	0.385740	-0.116875	0.518690	-0.496226	-0.337807	-0.608775
6332	9.409324	-1.091936	2.481664	-0.209557	0.083434	-0.253353	-0.694177	0.378363	-0.115944	0.514028	-0.495693	-0.336909	-0.613642
6333	9.256099	-1.066922	2.533988	-0.170994	0.068681	-0.222132	-0.698142	0.372753	-0.112998	0.510079	-0.495252	-0.336213	-0.617661
6334	9.325119	-0.944428	2.379168	-0.140793	0.002226	-0.232007	-0.703402	0.365082	-0.112190	0.505777	-0.495126	-0.336756	-0.620996
6335	9.351033	-0.693363	2.265916	-0.097187	0.008608	-0.213821	-0.706035	0.358111	-0.109938	0.502217	-0.494715	-0.337505	-0.623799
6336	9.338690	-0.307047	2.245066	-0.060225	0.010178	-0.218329	-0.709335	0.355715	-0.109040	0.498912	-0.493746	-0.338819	-0.626500
6337	9.519892	-0.084461	2.391755	-0.040709	0.038352	-0.243595	-0.712080	0.348217	-0.109037	0.495694	-0.492175	-0.340290	-0.629487
6338	9.730196	0.146147	2.668642	-0.004386	0.064310	-0.249722	-0.714284	0.340189	-0.110366	0.492889	-0.489734	-0.342061	-0.632625
6339	9.885427	0.103346	2.906588	0.057054	0.103991	-0.145959	-0.717265	0.334959	-0.114794	0.492274	-0.486999	-0.343174	-0.634611
6340	9.636851	0.056098	2.981879	0.131298	0.105768	-0.072934	-0.718280	0.331951	-0.118403	0.493300	-0.483892	-0.344517	-0.635462
6341	9.387969	-0.033051	3.114693	0.131856	0.089561	-0.041608	-0.717444	0.329524	-0.122671	0.494619	-0.481290	-0.345709	-0.635765
6342	9.043434	0.133161	3.059641	0.135465	0.060225	-0.059219	-0.718466	0.326784	-0.125616	0.495535	-0.478805	-0.347414	-0.635999
6343	9.072757	0.147827	3.027694	0.178491	-0.030210	-0.104956	-0.718968	0.323202	-0.127132	0.495647	-0.476792	-0.350994	-0.635458
6344	9.204972	0.292062	3.053329	0.181163	-0.116627	-0.059846	-0.721335	0.319297	-0.126534	0.495741	-0.476086	-0.355030	-0.633670
6345	9.331802	0.307493	2.876277	0.251985	-0.140026	-0.051379	-0.721203	0.313453	-0.123753	0.496429	-0.475076	-0.360117	-0.631012
6346	9.415061	0.369083	2.729946	0.290843	-0.109269	-0.026977	-0.723711	0.315239	-0.124753	0.498004	-0.473397	-0.365130	-0.628146
6347	9.415263	0.345697	2.429353	0.327648	-0.088291	0.063690	-0.724620	0.313029	-0.125712	0.501177	-0.471778	-0.369557	-0.624239
6348	9.264516	0.345836	2.314188	0.383120	-0.039020	0.126446	-0.722752	0.314746	-0.128721	0.506013	-0.469378	-0.373534	-0.619764
6349	9.319098	0.499816	2.177099	0.421772	0.008184	0.213684	-0.721278	0.316464	-0.132122	0.512567	-0.466667	-0.376726	-0.614471
6350	10.023237	0.270406	2.399708	0.401486	0.033539	0.261053	-0.717148	0.321014	-0.138647	0.519699	-0.464118	-0.378871	-0.609069
6351	10.414915	-0.084967	2.840826	0.275662	0.053913	0.343572	-0.713965	0.327607	-0.143280	0.526728	-0.463268	-0.378549	-0.603855
6352	9.725384	-0.688730	2.654445	0.190463	0.104810	0.326474	-0.708540	0.335331	-0.148171	0.533161	-0.462487	-0.376719	-0.599940
6353	9.000561	-0.647322	2.545866	0.092922	0.145959	0.272677	-0.704816	0.342784	-0.154767	0.538284	-0.461888	-0.373825	-0.597632
6354	9.069192	-0.537634	2.671755	0.079725	0.121724	0.157509	-0.701108	0.348263	-0.158504	0.541760	-0.460780	-0.372021	-0.596471
6355	9.452173	-0.343829	2.849694	0.050213	0.047014	0.032691	-0.700038	0.351078	-0.161485	0.542864	-0.460017	-0.371888	-0.596140
6356	9.405982	-0.370592	2.671196	0.043922	0.051471	-0.020492	-0.698823	0.347931	-0.163269	0.543358	-0.458805	-0.372054	-0.596520
6357	9.206623	-0.367220	2.520879	0.007696	0.010833	-0.078103	-0.700394	0.346266	-0.164081	0.542471	-0.458112	-0.372835	-0.597372
6358	9.416566	-0.252518	2.522505	-0.075702	-0.024379	-0.079684	-0.700122	0.344194	-0.164124	0.540596	-0.458660	-0.372938	-0.598586
6359	9.771233	-0.353094	2.561308	-0.133137	-0.038701	-0.091703	-0.701838	0.341534	-0.162979	0.537867	-0.459985	-0.372708	-0.600169
6360	9.648548	-0.503893	2.683066	-0.176506	-0.020607	-0.108972	-0.703049	0.340374	-0.159700	0.534730	-0.461345	-0.371823	-0.602472
6361	9.304218	-0.301329	2.633369	-0.245066	-0.029702	-0.155103	-0.705330	0.340018	-0.155213	0.530247	-0.463274	-0.370724	-0.605622
6362	9.178094	-0.232104	2.617897	-0.267345	-0.095243	-0.194502	-0.707209	0.335499	-0.149494	0.524648	-0.465841	-0.370302	-0.608780
6363	9.256820	-0.080089	2.640035	-0.292085	-0.186248	-0.175502	-0.711226	0.332591	-0.141489	0.518265	-0.469966	-0.370443	-0.610987
6364	9.271830	-0.083298	2.259481	-0.289938	-0.231407	-0.137258	-0.714465	0.331059	-0.132277	0.512085	-0.474797	-0.370591	-0.612371
6365	9.855975	-0.050319	2.336049	-0.256155	-0.225101	-0.173886	-0.718485	0.325362	-0.122615	0.505697	-0.478984	-0.371533	-0.613846
6366	9.890484	0.077520	2.603427	-0.190433	-0.046565	-0.171832	-0.720782	0.323311	-0.115395	0.501360	-0.480230	-0.371318	-0.616555
6367	9.476778	0.078485	2.617841	-0.067969	0.026333	-0.138900	-0.723150	0.318987	-0.114410	0.499041	-0.479651	-0.371688	-0.618661
6368	9.360159	0.115650	2.640435	0.039451	0.012821	-0.003202	-0.723944	0.317029	-0.113390	0.499424	-0.479106	-0.372089	-0.618533
6369	9.670220	-0.143623	2.576310	0.168151	0.060302	0.125727	-0.721522	0.315731	-0.118174	0.502889	-0.477703	-0.372497	-0.616562
6370	9.804178	-0.093106	2.733748	0.190874	0.167054	0.207973	-0.719104	0.319714	-0.124961	0.508462	-0.475294	-0.371186	-0.614640
6371	10.354658	-0.347487	3.138735	0.133061	0.167231	0.210874	-0.716179	0.327845	-0.131143	0.513413	-0.473529	-0.369241	-0.613057
6372	8.518440	-0.545012	3.328468	-0.001781	0.104102	0.154128	-0.713263	0.332205	-0.134502	0.516003	-0.473436	-0.366700	-0.612479
6373	8.658746	-0.035492	2.363917	-0.201662	-0.005081	0.040096	-0.711679	0.334724	-0.135517	0.514415	-0.475943	-0.364018	-0.613472
6374	9.044455	0.225343	2.625076	-0.292290	-0.049182	-0.164711	-0.714899	0.336005	-0.129936	0.509196	-0.478372	-0.362511	-0.616818
6375	9.739375	0.071999	2.781181	-0.258871	-0.053177	-0.215285	-0.716233	0.330962	-0.126076	0.503529	-0.480150	-0.362041	-0.620355
6376	9.714057	-0.106918	2.735633	-0.097143	-0.035284	-0.103170	-0.717966	0.325771	-0.121688	0.501009	-0.480849	-0.362191	-0.621765
