# Supplementary material for: Identification of Haptic Based Guiding Using Hard Reins
Source: PLoS One. 2015 Jul 22;10(7):e0132020. doi: 10.1371/journal.pone.0132020 (PMC4511788; doi:10.1371/journal.pone.0132020)
Supplement: S1 File — (ZIP) [file pone.0132020.s001.zip › MotionData1/Subject2/T13/fh13.txt]

// Start Time: 0
// Sample rate: 25.0Hz
// Scenario: 4.9
// Firmware Version: 2.6.1
Counter	Acc_X	Acc_Y	Acc_Z	Gyr_X	Gyr_Y	Gyr_Z	Mag_X	Mag_Y	Mag_Z	Quat_w	Quat_x	Quat_y	Quat_z
5692	-1.317097	0.122755	9.808368	-0.296253	0.038227	-0.000887	-0.137703	-0.465932	-0.779185	-0.484053	0.039921	-0.023067	-0.873823
5693	-1.385098	0.083350	9.332676	-0.290790	0.011263	-0.016783	-0.138143	-0.455942	-0.781666	-0.484099	0.042933	-0.018087	-0.873772
5694	-1.048392	-0.102235	9.274768	-0.303345	-0.012448	-0.017098	-0.136753	-0.445825	-0.784432	-0.484253	0.045584	-0.012610	-0.873649
5695	-0.797102	-0.414580	9.230559	-0.248843	-0.019525	-0.002766	-0.137322	-0.434464	-0.789872	-0.484070	0.047648	-0.008069	-0.873694
5696	-0.582356	-0.442143	9.415835	-0.077222	-0.021404	0.028363	-0.138267	-0.428986	-0.790191	-0.483604	0.047944	-0.006499	-0.873949
5697	-0.623153	-0.077871	9.675111	0.086473	-0.012674	0.034956	-0.140091	-0.429934	-0.790173	-0.483074	0.046856	-0.007910	-0.874289
5698	-0.808468	-0.324649	9.510457	0.126670	-0.000371	0.056450	-0.140589	-0.434857	-0.789439	-0.482326	0.045543	-0.010135	-0.874748
5699	-0.952607	-0.239998	10.084626	0.200840	0.008300	0.064119	-0.142522	-0.441141	-0.786885	-0.481379	0.043710	-0.013774	-0.875314
5700	-0.791434	0.017995	9.922787	0.206224	0.039756	0.075735	-0.141316	-0.447441	-0.785155	-0.480356	0.042324	-0.017793	-0.875871
5701	-0.809250	-0.107168	9.844600	0.034440	0.030989	0.073552	-0.141306	-0.449904	-0.784145	-0.479084	0.042471	-0.018743	-0.876541
5702	-0.744561	-0.188434	10.174744	-0.133780	0.051858	0.072358	-0.140274	-0.446626	-0.785421	-0.477821	0.044560	-0.016917	-0.877163
5703	-1.112410	0.031111	10.247729	-0.053158	0.062512	0.053753	-0.139251	-0.441842	-0.786941	-0.476808	0.046103	-0.016615	-0.877641
5704	-1.327871	-0.044432	10.162207	0.020356	0.071429	0.026174	-0.139249	-0.441979	-0.787201	-0.476415	0.047080	-0.017636	-0.877782
5705	-1.218218	-0.229358	9.740985	0.066947	0.097743	0.030072	-0.136361	-0.443910	-0.787522	-0.475912	0.048120	-0.019768	-0.877953
5706	-1.010040	-0.477837	9.236475	0.061620	0.110025	0.037025	-0.133084	-0.445980	-0.786945	-0.475408	0.049375	-0.021894	-0.878106
5707	-1.053597	-0.487455	9.126195	0.023030	0.101240	0.063161	-0.131507	-0.447904	-0.786341	-0.474276	0.050888	-0.023297	-0.878596
5708	-1.008039	-0.198815	9.254085	-0.015529	0.078410	0.073414	-0.128632	-0.447235	-0.787283	-0.473101	0.052302	-0.023807	-0.879132
5709	-0.899339	-0.194679	9.310870	-0.034381	0.024121	0.069522	-0.127076	-0.444644	-0.787927	-0.471831	0.052994	-0.023464	-0.879782
5710	-0.928568	-0.252447	10.007374	-0.008532	-0.031101	0.055393	-0.129169	-0.444633	-0.787508	-0.470988	0.052425	-0.023041	-0.880279
5711	-0.939846	-0.168042	10.839935	0.016420	-0.035640	0.053799	-0.129435	-0.442989	-0.788910	-0.470076	0.051579	-0.022992	-0.880818
5712	-1.011827	0.234103	10.821147	0.041536	-0.014604	0.048875	-0.129943	-0.444901	-0.789956	-0.469344	0.050833	-0.023596	-0.881235
5713	-0.949586	0.183177	10.055820	0.069494	0.003102	0.026220	-0.131121	-0.445990	-0.787621	-0.468951	0.050164	-0.024828	-0.881449
5714	-0.891472	0.211099	9.897032	0.033676	-0.028395	0.027599	-0.132956	-0.447076	-0.784243	-0.468566	0.049259	-0.025141	-0.881696
5715	-0.914652	0.348174	9.833922	0.021946	-0.039804	0.048657	-0.134781	-0.448435	-0.783453	-0.467750	0.048249	-0.025164	-0.882184
5716	-1.104076	0.198008	9.792976	0.044114	-0.070438	0.083982	-0.137524	-0.448557	-0.783801	-0.466408	0.046476	-0.025323	-0.882985
5717	-1.100737	0.653594	10.139434	0.062709	-0.072349	0.119441	-0.141052	-0.449633	-0.782207	-0.464391	0.044467	-0.025855	-0.884135
5718	-1.273644	0.795872	9.822941	0.072492	-0.053048	0.147868	-0.145749	-0.452345	-0.780353	-0.461928	0.042704	-0.026733	-0.885485
5719	-1.202827	0.914802	9.571365	0.100169	-0.060053	0.166557	-0.150454	-0.452593	-0.780026	-0.459089	0.040538	-0.028141	-0.887019
5720	-1.172846	0.713015	9.724992	0.187718	-0.068868	0.188258	-0.154882	-0.456949	-0.777416	-0.455991	0.037411	-0.030949	-0.888659
5721	-0.991218	0.779672	9.964507	0.273569	-0.039229	0.200400	-0.158396	-0.461720	-0.773660	-0.452643	0.034001	-0.035687	-0.890329
5722	-0.939520	0.914315	10.083364	0.370276	0.011513	0.196011	-0.161476	-0.472922	-0.771914	-0.449422	0.030637	-0.042474	-0.891783
5723	-1.022339	0.822686	9.794646	0.447462	0.041456	0.159685	-0.162728	-0.487147	-0.764277	-0.446787	0.027118	-0.051031	-0.892772
5724	-1.076137	0.740187	9.419269	0.462998	0.036456	0.096344	-0.163955	-0.504381	-0.758997	-0.445309	0.023454	-0.059631	-0.893081
5725	-0.984536	0.733264	8.961799	0.317471	0.015634	0.033507	-0.164152	-0.518883	-0.753965	-0.444828	0.020775	-0.065564	-0.892971
5726	-0.993444	0.839071	8.934255	0.085019	-0.022805	-0.015885	-0.164673	-0.521756	-0.749719	-0.445251	0.019552	-0.066832	-0.892694
5727	-0.986264	1.155247	9.317526	-0.069526	-0.035030	-0.082208	-0.166106	-0.522021	-0.750605	-0.446734	0.019571	-0.065356	-0.892062
5728	-0.864595	1.282170	9.450109	-0.071976	-0.047210	-0.140440	-0.166113	-0.520927	-0.750335	-0.449327	0.019477	-0.063553	-0.890891
5729	-0.788262	1.147298	9.582478	-0.057423	-0.048871	-0.197670	-0.164281	-0.519978	-0.752681	-0.452882	0.019280	-0.062129	-0.889194
5730	-0.866056	1.053619	10.209296	-0.060860	-0.016513	-0.237240	-0.163233	-0.518888	-0.755013	-0.457126	0.019756	-0.060762	-0.887104
5731	-0.902582	0.669460	10.327756	0.001899	0.033414	-0.256057	-0.159430	-0.520960	-0.755349	-0.461619	0.020551	-0.061100	-0.884733
5732	-0.898462	0.577364	10.107974	0.064538	0.057952	-0.244953	-0.155237	-0.523446	-0.754402	-0.465934	0.021204	-0.062631	-0.882345
5733	-0.970437	0.655974	9.676930	0.014478	0.054546	-0.243521	-0.149205	-0.525940	-0.756069	-0.470162	0.022252	-0.063365	-0.880021
5734	-1.303944	0.285113	9.454453	-0.051880	0.042353	-0.210535	-0.144617	-0.528427	-0.755774	-0.473856	0.023674	-0.062713	-0.878047
5735	-1.285849	0.440016	9.821358	-0.030617	0.029944	-0.176922	-0.141611	-0.527895	-0.756720	-0.476908	0.024658	-0.062425	-0.876387
5736	-1.173523	0.625738	9.495694	0.064185	0.015968	-0.162172	-0.138465	-0.529143	-0.757167	-0.479842	0.024450	-0.063578	-0.874707
5737	-1.343287	0.534496	9.111605	0.126705	-0.016315	-0.137120	-0.136864	-0.535445	-0.756218	-0.482322	0.023091	-0.065614	-0.873228
5738	-1.221246	0.714248	9.218357	0.126596	-0.055775	-0.126691	-0.136060	-0.539554	-0.755237	-0.484907	0.020971	-0.067187	-0.871729
5739	-1.108847	0.898652	9.248345	0.101502	-0.076832	-0.123423	-0.136832	-0.543382	-0.752677	-0.487205	0.018794	-0.068201	-0.870418
5740	-1.019217	0.569151	10.260321	0.092303	-0.064888	-0.094484	-0.137862	-0.546660	-0.751659	-0.489279	0.016797	-0.069099	-0.869223
5741	-0.479512	1.064347	10.770827	0.111990	-0.014415	-0.091587	-0.136289	-0.548585	-0.749762	-0.490932	0.015545	-0.070881	-0.868171
5742	-0.490685	0.850585	10.835754	0.073635	0.048591	-0.102254	-0.133781	-0.553798	-0.748429	-0.492800	0.015727	-0.072560	-0.866969
5743	-0.548743	1.527630	10.303328	-0.055870	0.120449	-0.113344	-0.130251	-0.555049	-0.746554	-0.494574	0.018465	-0.072725	-0.865891
5744	-0.669659	0.872453	8.878975	-0.229233	0.112036	-0.127922	-0.125548	-0.551104	-0.752405	-0.496613	0.022780	-0.069770	-0.864864
5745	-0.938096	0.145271	8.699903	-0.251889	0.038560	-0.085240	-0.121661	-0.542915	-0.756132	-0.497917	0.026003	-0.065707	-0.864341
5746	-1.279507	-0.026341	9.909665	-0.088639	-0.001942	-0.024236	-0.118811	-0.537183	-0.758188	-0.498555	0.026793	-0.064103	-0.864070
5747	-1.214751	0.229984	10.529665	0.101632	0.017069	0.033633	-0.118411	-0.539101	-0.757307	-0.498013	0.025992	-0.065956	-0.864267
5748	-1.229287	0.911830	10.105061	0.076578	0.059078	0.061953	-0.118659	-0.542521	-0.755656	-0.497003	0.026089	-0.067856	-0.864698
5749	-1.227088	1.232792	9.680969	-0.128243	0.057363	0.058766	-0.120247	-0.538955	-0.755856	-0.495847	0.028237	-0.066165	-0.865425
5750	-1.202963	1.241151	9.329996	-0.188922	0.024249	0.022960	-0.117925	-0.531852	-0.758666	-0.495441	0.030419	-0.063105	-0.865812
5751	-1.278206	0.851852	9.242059	-0.103004	-0.010643	0.007543	-0.117160	-0.526930	-0.761086	-0.495266	0.031208	-0.061172	-0.866023
5752	-1.302995	0.751993	9.555939	0.052560	-0.023815	0.020946	-0.118074	-0.528158	-0.759532	-0.495291	0.030155	-0.061824	-0.866000
5753	-1.070064	0.904584	9.714292	0.152671	-0.030056	0.037472	-0.120808	-0.530058	-0.759251	-0.494774	0.028039	-0.064152	-0.866197
5754	-0.852072	1.001283	9.646235	0.159813	-0.031868	0.042760	-0.121826	-0.536621	-0.756456	-0.494510	0.025752	-0.066592	-0.866235
5755	-0.604185	1.218739	9.819623	0.125860	-0.038952	0.026592	-0.124295	-0.540987	-0.753617	-0.494169	0.023731	-0.068360	-0.866349
5756	-0.371987	1.265803	10.072896	0.172363	-0.017199	0.031350	-0.125316	-0.546591	-0.751459	-0.493883	0.021602	-0.071147	-0.866343
5757	-0.279519	1.363837	10.121288	0.355091	0.043250	0.003813	-0.124749	-0.556720	-0.747688	-0.493900	0.018719	-0.077669	-0.865841
5758	-0.988828	1.457289	9.772815	0.342578	0.054001	0.014574	-0.123004	-0.568635	-0.741366	-0.493742	0.016169	-0.084092	-0.865382
5759	-1.065823	1.505067	9.471231	0.040115	0.069702	0.037139	-0.122858	-0.572467	-0.739337	-0.492996	0.016791	-0.085444	-0.865663
5760	-1.116022	1.231930	9.682405	-0.006379	0.069698	0.022656	-0.121294	-0.571518	-0.739610	-0.492548	0.017944	-0.085982	-0.865842
5761	-1.514202	0.929352	9.603057	0.048134	0.046208	0.030959	-0.120502	-0.573164	-0.739250	-0.491953	0.018109	-0.087236	-0.866051
5762	-1.619919	1.004569	9.549561	0.072186	0.029583	0.051389	-0.119834	-0.575630	-0.739284	-0.491147	0.017739	-0.088751	-0.866362
5763	-1.533789	1.230043	9.573038	0.058698	0.006775	0.060040	-0.120218	-0.578091	-0.737622	-0.490121	0.017098	-0.089818	-0.866846
5764	-1.538161	1.292721	9.609844	0.090072	-0.000187	0.044395	-0.122807	-0.583277	-0.736341	-0.489583	0.016039	-0.091349	-0.867010
5765	-1.429089	1.351885	9.573536	0.102619	-0.019438	0.035585	-0.123726	-0.583546	-0.734649	-0.489041	0.014578	-0.092923	-0.867175
5766	-1.293576	1.396214	9.471944	0.088366	-0.024682	0.023097	-0.124108	-0.586829	-0.732089	-0.489006	0.013139	-0.094178	-0.867082
5767	-1.173044	1.368785	9.460976	0.081237	-0.045686	0.010591	-0.126319	-0.589827	-0.730534	-0.488936	0.011485	-0.095117	-0.867042
5768	-0.960061	1.432601	9.637706	0.134875	-0.058027	0.012644	-0.126447	-0.591880	-0.727708	-0.489314	0.009013	-0.096849	-0.866666
5769	-1.025468	1.729927	9.963712	0.134902	-0.042313	0.003963	-0.129159	-0.598296	-0.726696	-0.489358	0.006896	-0.098742	-0.866448
5770	-1.061041	1.821483	9.926620	0.027652	-0.021282	-0.014336	-0.130849	-0.600613	-0.725659	-0.489853	0.006190	-0.098965	-0.866147
5771	-1.068629	1.780023	9.719538	-0.086746	-0.012469	-0.034525	-0.131130	-0.598287	-0.723821	-0.490472	0.006831	-0.097312	-0.865980
5772	-1.052626	1.654787	9.703541	-0.102790	-0.014189	-0.048777	-0.130357	-0.594870	-0.725998	-0.491481	0.007601	-0.095340	-0.865621
5773	-0.953474	1.677894	9.647678	-0.074074	-0.003667	-0.062652	-0.129713	-0.592684	-0.726891	-0.492567	0.008317	-0.093989	-0.865144
5774	-0.939496	1.610110	9.538636	-0.066946	-0.026400	-0.060054	-0.128300	-0.586397	-0.730083	-0.493747	0.008551	-0.092514	-0.864628
5775	-1.002464	1.581925	9.598934	-0.083060	-0.042138	-0.064623	-0.128302	-0.585850	-0.730465	-0.494932	0.008688	-0.090630	-0.864149
5776	-1.037193	1.452357	9.609760	-0.065158	-0.042117	-0.067152	-0.128693	-0.586669	-0.729433	-0.496320	0.008639	-0.089029	-0.863519
5777	-1.060938	1.505720	9.697092	-0.038352	-0.034266	-0.058982	-0.128693	-0.584478	-0.733032	-0.497398	0.008460	-0.087997	-0.863006
5778	-1.032584	1.418914	9.695849	0.063623	-0.024639	-0.051180	-0.129214	-0.586118	-0.730971	-0.498437	0.007411	-0.088795	-0.862335
5779	-0.931321	1.405376	9.459311	0.126292	-0.034214	-0.056073	-0.128951	-0.587488	-0.729179	-0.499487	0.005588	-0.090602	-0.861553
5780	-0.699484	1.410719	9.438147	0.147725	-0.054405	-0.052534	-0.130372	-0.591997	-0.726616	-0.500617	0.003187	-0.092551	-0.860702
5781	-0.547617	1.699409	9.853499	0.145972	-0.047506	-0.068378	-0.129952	-0.598430	-0.724099	-0.501893	0.000939	-0.094548	-0.859746
5782	-0.647031	1.970369	10.121819	0.128330	-0.012425	-0.119408	-0.130193	-0.603629	-0.721431	-0.504043	-0.000415	-0.096579	-0.858262
5783	-0.744849	1.806748	9.846822	0.058838	-0.005220	-0.176281	-0.128091	-0.606377	-0.719809	-0.507078	-0.000873	-0.097502	-0.856367
5784	-0.887307	1.475441	9.676021	-0.050199	0.024618	-0.191088	-0.124425	-0.607765	-0.719490	-0.510347	0.000355	-0.096846	-0.854498
5785	-1.071844	1.336918	9.522219	-0.087865	0.000161	-0.175559	-0.121552	-0.606412	-0.720942	-0.513347	0.001488	-0.095296	-0.852872
5786	-1.010668	1.117154	9.382184	-0.045150	-0.026169	-0.129583	-0.119842	-0.607514	-0.722401	-0.515676	0.001674	-0.094204	-0.851588
5787	-0.968430	1.278444	9.539879	0.015515	-0.043772	-0.099228	-0.119834	-0.607787	-0.724214	-0.517454	0.000861	-0.093946	-0.850538
5788	-0.897512	1.398601	9.689645	0.080647	-0.042147	-0.061738	-0.118799	-0.608342	-0.720226	-0.518664	-0.000653	-0.094831	-0.849702
5789	-0.765083	1.349176	9.594211	0.178029	-0.042218	-0.027592	-0.120869	-0.612709	-0.719333	-0.519214	-0.003261	-0.097336	-0.849077
5790	-0.660056	1.512322	9.732161	0.312033	-0.033601	0.017473	-0.121890	-0.619546	-0.714989	-0.519002	-0.007181	-0.102233	-0.848607
5791	-0.636596	1.743971	10.042226	0.460557	-0.030123	0.011552	-0.122107	-0.631998	-0.707479	-0.518786	-0.012606	-0.109627	-0.847752
5792	-0.487250	2.035779	9.897699	0.505410	-0.009098	-0.002126	-0.123222	-0.648277	-0.698313	-0.518735	-0.018074	-0.118047	-0.846553
5793	-0.375208	2.178512	9.670074	0.451979	0.024242	-0.041166	-0.123040	-0.662921	-0.689150	-0.519195	-0.022391	-0.125839	-0.845044
5794	-0.621548	2.179675	9.422283	0.271408	-0.000096	-0.077737	-0.121946	-0.677297	-0.679481	-0.520423	-0.025090	-0.130407	-0.843519
5795	-0.862638	2.240808	9.136686	-0.107968	0.010400	-0.064511	-0.119851	-0.678951	-0.677718	-0.521543	-0.023761	-0.128596	-0.843144
5796	-0.672600	2.136312	9.268423	-0.453311	0.022489	-0.070590	-0.117925	-0.668834	-0.684501	-0.522926	-0.018548	-0.121164	-0.843519
5797	-0.791092	1.767511	9.481489	-0.648408	0.011060	-0.072098	-0.115501	-0.651877	-0.695361	-0.524319	-0.011543	-0.110208	-0.844281
5798	-0.927245	1.625371	9.841504	-0.577007	-0.042358	-0.059431	-0.116222	-0.632714	-0.707187	-0.525551	-0.006149	-0.099977	-0.844845
5799	-1.136861	1.693884	9.690298	-0.417922	-0.049320	-0.017682	-0.116165	-0.612598	-0.719144	-0.525989	-0.002680	-0.092243	-0.845470
5800	-1.082619	1.856435	9.504252	-0.385651	-0.059766	-0.028038	-0.116728	-0.601236	-0.726135	-0.526609	0.000346	-0.085042	-0.845843
5801	-0.921719	1.380468	9.990040	-0.351947	-0.058265	0.021402	-0.118466	-0.593018	-0.728227	-0.526337	0.002911	-0.078337	-0.846654
5802	-0.690218	1.335622	10.071638	-0.251903	-0.021678	0.066242	-0.120331	-0.583154	-0.734308	-0.525270	0.005018	-0.073796	-0.847715
5803	-0.385739	1.389030	9.437594	-0.226755	-0.028615	0.061046	-0.123503	-0.575064	-0.737543	-0.524254	0.006686	-0.069517	-0.848693
5804	-0.707882	0.915049	9.341201	-0.203458	-0.014478	0.057745	-0.124843	-0.565751	-0.743379	-0.523288	0.008422	-0.065869	-0.849565
5805	-0.958772	0.924027	10.064417	-0.108811	-0.000596	0.084981	-0.126553	-0.561772	-0.746676	-0.521830	0.009307	-0.063888	-0.850603
5806	-0.801568	1.291317	10.242713	0.011138	0.023864	0.077156	-0.126960	-0.560130	-0.745102	-0.520520	0.009426	-0.064291	-0.851374
5807	-0.662268	1.199989	9.831924	0.034606	0.015255	0.040235	-0.127744	-0.560125	-0.745220	-0.519826	0.009134	-0.064920	-0.851753
5808	-0.516039	0.726272	9.443115	0.063300	-0.012656	0.026112	-0.126420	-0.563142	-0.745140	-0.519442	0.008154	-0.065823	-0.851928
5809	-0.558334	0.881317	9.702400	-0.058461	-0.028498	0.032256	-0.130861	-0.564487	-0.743664	-0.518925	0.008087	-0.064391	-0.852353
5810	-0.446864	0.938058	9.666043	-0.183831	-0.026868	0.057762	-0.131930	-0.559829	-0.744766	-0.517970	0.009390	-0.060938	-0.853174
5811	-0.662505	0.838370	9.549003	-0.127633	-0.042596	0.093408	-0.133131	-0.553665	-0.747661	-0.516406	0.009717	-0.058183	-0.854310
5812	-0.545824	0.943628	9.662155	-0.071333	-0.032178	0.108820	-0.137599	-0.549811	-0.747039	-0.514593	0.009706	-0.056604	-0.855509
5813	-0.413397	0.889796	9.698844	-0.110665	-0.016473	0.104133	-0.139959	-0.547061	-0.749304	-0.512810	0.010279	-0.054405	-0.856715
5814	-0.559562	0.717080	9.472222	-0.306725	-0.037488	0.128195	-0.141563	-0.538295	-0.753331	-0.510611	0.012571	-0.048741	-0.858337
5815	-1.065337	0.890131	9.718891	-0.234569	-0.110974	0.170933	-0.147883	-0.527040	-0.758556	-0.507720	0.012739	-0.043482	-0.860330
5816	-0.818224	1.003761	9.756516	-0.068275	-0.137307	0.190503	-0.154047	-0.522765	-0.759327	-0.504566	0.010832	-0.040913	-0.862335
5817	-0.422699	0.929336	10.021402	0.117943	-0.147844	0.154672	-0.160312	-0.524647	-0.758993	-0.502041	0.006806	-0.041373	-0.863827
5818	0.172029	1.021828	10.324939	0.250380	-0.153267	0.141353	-0.166968	-0.528991	-0.754410	-0.499773	0.001454	-0.044130	-0.865030
5819	0.050238	0.888252	10.334135	0.232644	-0.118088	0.111445	-0.177446	-0.536715	-0.750453	-0.497947	-0.003209	-0.046851	-0.865935
5820	0.076750	0.524347	10.944933	-0.001684	-0.018510	0.101190	-0.180968	-0.539571	-0.747971	-0.496225	-0.003680	-0.046583	-0.866935
5821	0.732484	1.066366	10.546581	-0.191002	0.084655	0.064860	-0.180052	-0.538480	-0.749914	-0.495031	-0.000614	-0.043939	-0.867763
5822	0.553137	0.326720	9.664874	-0.065430	0.125275	0.028835	-0.178097	-0.535753	-0.752632	-0.494431	0.002111	-0.043996	-0.868100
5823	0.160432	0.128580	9.146901	0.195735	0.094015	0.054506	-0.174814	-0.538918	-0.751937	-0.493405	0.001497	-0.048103	-0.868467
5824	-0.023534	0.054091	9.486478	0.354809	0.109705	0.091001	-0.171903	-0.547008	-0.748698	-0.491726	-0.000259	-0.055302	-0.868992
5825	-0.125052	0.694940	9.631635	0.245712	0.139335	0.090427	-0.171544	-0.557016	-0.745954	-0.489991	-0.000620	-0.060680	-0.869613
5826	-0.219090	1.060343	9.338655	0.174131	0.146369	0.103258	-0.169022	-0.565650	-0.742973	-0.488022	0.000021	-0.065094	-0.870401
5827	-0.614003	0.893266	8.748963	0.145530	0.139589	0.110172	-0.167153	-0.572500	-0.742939	-0.485918	0.000625	-0.068732	-0.871297
5828	-0.776690	0.760426	8.936287	0.038928	0.111538	0.124291	-0.166097	-0.575242	-0.741301	-0.483612	0.001946	-0.070449	-0.872441
5829	-1.096983	1.180096	10.082972	-0.076712	0.030862	0.119788	-0.165064	-0.572237	-0.742839	-0.481476	0.002826	-0.069169	-0.873721
5830	-1.306138	1.621742	10.834832	-0.169663	0.050062	0.084951	-0.166379	-0.568945	-0.745890	-0.479926	0.005143	-0.066645	-0.874759
5831	-1.415205	1.919185	10.300885	-0.269396	0.080112	0.005133	-0.164834	-0.563617	-0.747800	-0.479698	0.008923	-0.062525	-0.875158
5832	-0.998311	1.501208	9.167806	-0.197439	0.045410	-0.059860	-0.164076	-0.556095	-0.752522	-0.480665	0.011614	-0.059447	-0.874810
5833	-0.808972	0.981185	8.689175	-0.098992	-0.010479	-0.071834	-0.162252	-0.553641	-0.755111	-0.481913	0.012278	-0.057461	-0.874247
5834	-0.499502	1.027748	8.975419	0.020787	-0.056108	-0.067692	-0.161317	-0.555833	-0.757345	-0.483186	0.011101	-0.057221	-0.873576
5835	-0.304333	1.292218	9.445392	0.212264	-0.069304	-0.083982	-0.162478	-0.559521	-0.755683	-0.484774	0.007727	-0.060116	-0.872537
5836	-0.153888	1.390158	9.611037	0.319837	-0.049130	-0.127213	-0.164274	-0.568681	-0.750186	-0.487101	0.003848	-0.065154	-0.870904
5837	-0.331332	1.549202	10.046966	0.292208	-0.021119	-0.153672	-0.162390	-0.581279	-0.745424	-0.489814	0.000597	-0.069911	-0.869019
5838	-0.318830	1.602634	10.249337	0.218263	0.020960	-0.216618	-0.159464	-0.592515	-0.741441	-0.493557	-0.000947	-0.073859	-0.866571
5839	-0.428265	1.501740	10.008805	0.207950	0.015126	-0.305695	-0.155234	-0.602663	-0.738501	-0.498811	-0.002542	-0.077509	-0.863234
5840	-0.516378	1.321051	10.468895	0.170707	0.049354	-0.383406	-0.149169	-0.612683	-0.737268	-0.505337	-0.002870	-0.080917	-0.859115
5841	-0.776722	1.350152	11.456771	0.149382	0.112309	-0.424686	-0.141016	-0.623536	-0.734006	-0.512419	-0.002015	-0.084518	-0.854564
5842	-0.961631	1.863091	10.416486	0.047016	0.168707	-0.492895	-0.128814	-0.631399	-0.734526	-0.520536	0.001148	-0.087017	-0.849393
5843	-0.905937	0.928943	8.660572	-0.150490	0.153305	-0.505133	-0.115199	-0.633934	-0.736824	-0.528814	0.005960	-0.085927	-0.844356
5844	-0.944653	0.897485	9.285366	-0.344181	0.107483	-0.441512	-0.100424	-0.632917	-0.740139	-0.536026	0.012103	-0.081144	-0.840206
5845	-0.861748	1.322548	10.077774	-0.378526	0.100147	-0.387112	-0.091685	-0.624067	-0.749751	-0.542246	0.018238	-0.075635	-0.836610
5846	-1.571181	1.053554	9.963047	-0.221837	0.084740	-0.414063	-0.082019	-0.619601	-0.755413	-0.548948	0.022618	-0.072637	-0.832387
5847	-2.168251	0.629577	9.787893	-0.029734	0.037652	-0.366916	-0.074816	-0.621144	-0.757087	-0.554976	0.023926	-0.072295	-0.828373
5848	-2.170158	1.049386	9.432261	0.203557	-0.006085	-0.315934	-0.067726	-0.627202	-0.756219	-0.560312	0.021954	-0.075395	-0.824551
5849	-1.723256	1.420523	9.247630	0.372438	-0.044742	-0.270839	-0.063213	-0.642551	-0.751266	-0.564986	0.017317	-0.080879	-0.820944
5850	-1.540614	1.314234	8.773813	0.148564	-0.083354	-0.227737	-0.061600	-0.654328	-0.744682	-0.568922	0.014569	-0.082244	-0.818139
5851	-1.202579	1.302902	9.075968	-0.197058	-0.101209	-0.185492	-0.061450	-0.658160	-0.744075	-0.572058	0.015341	-0.077806	-0.816370
5852	-1.482156	1.024932	9.481318	-0.365454	-0.111813	-0.160304	-0.061450	-0.652956	-0.752687	-0.574748	0.017876	-0.070455	-0.815096
5853	-1.810897	0.631312	9.693510	-0.331563	-0.129271	-0.149532	-0.062793	-0.643644	-0.757360	-0.577233	0.019712	-0.063519	-0.813867
5854	-1.781532	0.681943	9.809191	-0.251148	-0.146821	-0.133150	-0.066480	-0.634317	-0.764971	-0.579496	0.020322	-0.057628	-0.812681
5855	-1.516584	0.595183	9.640089	-0.417615	-0.121583	-0.111455	-0.068590	-0.627599	-0.770562	-0.581255	0.023276	-0.049418	-0.811886
5856	-1.232947	0.419406	9.508254	-0.594876	-0.080647	-0.073945	-0.070590	-0.614723	-0.780362	-0.582277	0.028884	-0.038731	-0.811554
5857	-1.630683	0.513898	9.507965	0.317512	-0.111888	-0.029380	-0.072658	-0.618816	-0.780371	-0.583009	0.023383	-0.042623	-0.811010
5858	-1.571926	-0.412383	10.333109	-0.228527	-0.131512	-0.008102	-0.076551	-0.623309	-0.781003	-0.583232	0.023850	-0.037326	-0.811097
5859	-1.190005	-0.366188	10.683610	-0.545078	-0.087948	-0.045611	-0.082106	-0.605489	-0.791476	-0.583741	0.028851	-0.027472	-0.810962
5860	-1.110432	-0.696075	9.970199	-0.129935	-0.100866	-0.028609	-0.085273	-0.596576	-0.797289	-0.584203	0.028681	-0.024116	-0.810742
5861	-0.478715	-1.521365	10.676209	0.003658	-0.137262	0.072312	-0.088128	-0.600255	-0.797153	-0.583096	0.026443	-0.022584	-0.811659
5862	0.029829	-0.657839	11.224863	0.140308	-0.071154	0.135241	-0.095420	-0.605688	-0.796321	-0.581033	0.023523	-0.024050	-0.813184
5863	0.562700	-0.356058	9.027247	0.111090	0.020091	0.156456	-0.096712	-0.610334	-0.792986	-0.578530	0.022501	-0.026053	-0.814934
5864	-0.501294	-0.873334	7.824094	-0.144598	0.029377	0.144293	-0.097495	-0.610330	-0.793362	-0.576133	0.024510	-0.024048	-0.816634
5865	-0.000567	-1.088528	7.939862	-0.130375	-0.049518	0.136864	-0.099343	-0.605530	-0.795743	-0.573859	0.025165	-0.021238	-0.818292
5866	-0.417530	-1.021353	9.181858	0.127116	-0.133552	0.120925	-0.104707	-0.604818	-0.795656	-0.572018	0.021401	-0.021793	-0.819672
5867	-0.565925	-0.548998	10.692946	-0.039383	-0.111097	0.105802	-0.107967	-0.606305	-0.795104	-0.570318	0.020024	-0.019700	-0.820943
5868	-0.724339	0.220686	11.885515	-0.162753	-0.016798	0.082513	-0.109579	-0.598225	-0.796035	-0.568921	0.021504	-0.016816	-0.821939
5869	-1.486415	0.111593	8.872468	-0.368118	0.006770	0.078731	-0.110668	-0.587271	-0.801342	-0.567453	0.025840	-0.010695	-0.822931
5870	-1.604611	-0.192137	8.343704	-0.159149	-0.101681	0.147696	-0.112802	-0.577408	-0.805092	-0.564979	0.025873	-0.006945	-0.824670
5871	-0.911983	-0.617352	9.479148	-0.345820	-0.170582	0.218022	-0.117562	-0.564520	-0.810454	-0.561204	0.027047	0.000721	-0.827235
5872	-0.633355	-0.869942	10.956589	-0.197719	-0.162309	0.271834	-0.125340	-0.550111	-0.814979	-0.556606	0.026516	0.005719	-0.830334
5873	-0.386737	-1.121051	9.689917	0.038587	-0.144586	0.289383	-0.133222	-0.543914	-0.813378	-0.551789	0.023842	0.006704	-0.833616
5874	-0.489127	-1.583151	9.320207	0.109957	-0.197038	0.327548	-0.146044	-0.542203	-0.812392	-0.546347	0.019319	0.006940	-0.837308
5875	-0.351415	-0.597006	10.483872	0.174155	-0.185137	0.353748	-0.157044	-0.540641	-0.808850	-0.540440	0.014507	0.006103	-0.841235
5876	-0.438961	-0.365946	11.104896	0.204694	-0.106446	0.334929	-0.161756	-0.541986	-0.804784	-0.534846	0.010475	0.003764	-0.844876
5877	-0.172284	0.122459	11.057743	0.253302	-0.006689	0.303943	-0.167776	-0.543872	-0.799282	-0.529745	0.007813	-0.000338	-0.848121
5878	-0.206253	0.798640	10.304008	0.261102	0.095172	0.217298	-0.168416	-0.548796	-0.794924	-0.526095	0.006589	-0.005759	-0.850381
5879	-0.336730	0.802899	9.790907	0.184720	0.118291	0.113780	-0.166831	-0.554827	-0.789965	-0.524165	0.006760	-0.010049	-0.851530
5880	-0.179115	0.910869	9.322172	0.129815	0.077494	-0.010146	-0.162514	-0.556219	-0.788621	-0.524354	0.006650	-0.013022	-0.851375
5881	-0.039431	-0.135628	8.792257	-0.057784	0.012087	-0.086013	-0.159509	-0.556646	-0.787765	-0.525809	0.007578	-0.012055	-0.850484
5882	-0.134079	-0.545605	8.971001	-0.204496	0.003330	-0.101272	-0.157065	-0.548998	-0.789020	-0.527514	0.009739	-0.008546	-0.849447
5883	0.126385	-0.614959	9.763402	-0.184067	0.015308	-0.087091	-0.153303	-0.541081	-0.793653	-0.528951	0.012043	-0.005419	-0.848549
5884	0.507528	-0.670442	9.894053	-0.074127	0.034388	-0.060795	-0.151375	-0.534250	-0.795684	-0.529972	0.013347	-0.004460	-0.847898
5885	0.537933	-0.823168	10.363054	0.104314	0.045468	0.040067	-0.149155	-0.533714	-0.795841	-0.529316	0.013059	-0.006505	-0.848299
5886	0.396440	-0.700585	10.764608	0.189586	0.089741	0.180132	-0.144455	-0.535110	-0.791917	-0.526303	0.012481	-0.010668	-0.850139
5887	0.076565	-0.166041	10.153499	0.287586	0.110703	0.299217	-0.143402	-0.538812	-0.788090	-0.521249	0.011295	-0.016539	-0.853170
5888	-0.450412	-0.244118	10.017764	0.503708	0.119473	0.394374	-0.145722	-0.548653	-0.781429	-0.514561	0.007881	-0.026417	-0.857010
5889	-0.340450	1.604140	10.686916	0.444688	0.173497	0.395350	-0.145660	-0.565075	-0.772152	-0.507732	0.006082	-0.035661	-0.860755
5890	-0.616027	2.297831	8.750710	0.200329	0.147957	0.269499	-0.144214	-0.569326	-0.767561	-0.503022	0.006330	-0.040596	-0.863297
5891	-1.079079	2.364971	9.077499	0.275738	0.045890	0.175540	-0.144197	-0.574116	-0.764505	-0.499984	0.004200	-0.045749	-0.864815
5892	-0.966213	1.949569	8.797790	0.406602	-0.056236	0.099349	-0.145860	-0.584234	-0.758373	-0.498387	-0.001004	-0.052178	-0.865383
5893	-0.985928	2.189423	10.108036	0.427862	-0.103752	0.097596	-0.147515	-0.597089	-0.749941	-0.496783	-0.007174	-0.058553	-0.865868
5894	-0.498181	1.875458	9.350433	0.258124	-0.108930	0.057375	-0.153466	-0.611288	-0.744302	-0.496033	-0.011775	-0.061881	-0.866016
5895	-0.539598	2.146567	9.815313	0.023799	-0.100265	0.027559	-0.158690	-0.614408	-0.740375	-0.495678	-0.013806	-0.061354	-0.866226
5896	-0.201504	2.157912	9.668338	-0.104657	-0.073947	-0.045634	-0.158851	-0.609894	-0.738906	-0.496769	-0.014077	-0.058770	-0.865776
5897	-0.216854	2.033348	9.792003	-0.202860	-0.054635	-0.092124	-0.160431	-0.605505	-0.742977	-0.498483	-0.012953	-0.054843	-0.865066
5898	-0.037279	1.824735	9.667897	-0.231263	-0.041436	-0.136436	-0.159408	-0.599079	-0.746808	-0.501043	-0.011292	-0.050414	-0.863879
5899	-0.215787	0.822178	10.112108	-0.215180	-0.026561	-0.145237	-0.157637	-0.585953	-0.751619	-0.503623	-0.009519	-0.046566	-0.862615
5900	-0.218076	0.788600	11.709843	-0.217187	0.064027	-0.115006	-0.155426	-0.581037	-0.756517	-0.505620	-0.006192	-0.043436	-0.861640
5901	0.072545	0.627167	9.994431	-0.173887	0.148334	-0.121517	-0.150461	-0.580105	-0.757488	-0.507601	-0.001854	-0.042024	-0.860565
5902	-0.210816	-0.457360	8.532899	-0.161546	0.108352	-0.058232	-0.145775	-0.574657	-0.760996	-0.508571	0.001626	-0.040297	-0.860075
5903	-0.207781	-0.729525	9.197823	-0.130844	0.064235	0.043977	-0.142650	-0.570294	-0.764620	-0.507758	0.003962	-0.038686	-0.860621
5904	-0.036851	-0.133627	9.453127	-0.059766	0.028914	0.140479	-0.140595	-0.563327	-0.765617	-0.505451	0.004880	-0.037914	-0.862008
5905	-0.161648	0.323103	9.060530	0.019687	-0.007800	0.182480	-0.143478	-0.561807	-0.766076	-0.502312	0.004334	-0.038134	-0.863834
5906	-0.309546	0.556945	9.650865	0.078445	-0.032470	0.225194	-0.147928	-0.561784	-0.764069	-0.498601	0.002735	-0.039135	-0.865944
5907	-0.135144	1.293032	10.143261	0.051667	0.002385	0.211995	-0.152633	-0.562580	-0.762972	-0.494927	0.002002	-0.040014	-0.868010
5908	0.151042	1.486382	9.609513	0.059103	0.016509	0.170650	-0.153174	-0.559841	-0.762161	-0.492098	0.001488	-0.041163	-0.869565
5909	0.138918	1.135902	9.793035	0.073518	0.025295	0.144280	-0.156047	-0.560921	-0.761223	-0.489568	0.000947	-0.042656	-0.870921
5910	-0.088334	0.410089	10.166350	0.027091	0.046353	0.113970	-0.154993	-0.562158	-0.761639	-0.487647	0.001315	-0.043537	-0.871954
5911	-0.295052	0.502023	11.389996	0.082412	0.088136	0.126915	-0.153682	-0.563123	-0.761022	-0.485357	0.001793	-0.045765	-0.873115
5912	0.217228	1.249026	10.807793	0.283881	0.128405	0.125016	-0.150266	-0.568478	-0.757247	-0.483100	0.001090	-0.051926	-0.874023
5913	-0.423883	0.783186	9.414136	0.488839	0.097423	0.137980	-0.149295	-0.582852	-0.749903	-0.480572	-0.002241	-0.061333	-0.874805
5914	-0.849677	0.679619	9.065758	0.340216	0.059039	0.157140	-0.147820	-0.593261	-0.743563	-0.477777	-0.004747	-0.067798	-0.875848
5915	-1.113182	1.311735	9.046460	0.068144	0.034506	0.170257	-0.149109	-0.598180	-0.740747	-0.474740	-0.005160	-0.069245	-0.877383
5916	-1.093137	1.084674	8.774523	-0.262938	-0.005779	0.171176	-0.150954	-0.594886	-0.741851	-0.471912	-0.003085	-0.064511	-0.879277
5917	-1.281023	0.798675	9.147749	-0.408156	-0.055790	0.204292	-0.154679	-0.579541	-0.748109	-0.468400	-0.000567	-0.056755	-0.881691
5918	-1.384575	0.820350	9.679990	-0.106103	-0.173988	0.236049	-0.162566	-0.570468	-0.749970	-0.464764	-0.003003	-0.053204	-0.883829
5919	-0.790124	0.878739	9.841351	0.019107	-0.226643	0.227789	-0.174088	-0.564658	-0.753619	-0.460972	-0.007481	-0.051403	-0.885893
5920	-0.996074	1.789708	9.925694	0.233211	-0.231676	0.171420	-0.182459	-0.566121	-0.749370	-0.458478	-0.014006	-0.053322	-0.886994
5921	-0.815906	1.339343	9.395074	0.204801	-0.245520	0.130495	-0.192773	-0.573047	-0.741396	-0.456363	-0.020407	-0.054709	-0.887876
5922	-0.504780	1.634395	9.150660	-0.026804	-0.238584	0.112062	-0.201409	-0.573275	-0.738165	-0.455311	-0.024634	-0.051946	-0.888474
5923	-0.207338	1.344820	9.591752	-0.130573	-0.205518	0.103337	-0.209024	-0.566667	-0.739021	-0.453753	-0.027227	-0.047778	-0.889429
5924	0.024777	1.368922	10.200429	-0.046391	-0.184629	0.075750	-0.217404	-0.563886	-0.739126	-0.452954	-0.030254	-0.045180	-0.889874
5925	0.166841	1.629577	10.860665	0.109421	-0.128707	0.047124	-0.223952	-0.563442	-0.736179	-0.452169	-0.033611	-0.046022	-0.890110
5926	0.212462	1.276176	10.236195	0.097334	-0.045328	-0.010010	-0.225368	-0.567402	-0.735808	-0.452432	-0.035369	-0.047304	-0.889841
5927	0.342045	1.182004	9.657235	-0.074275	0.006357	-0.019049	-0.225903	-0.566306	-0.734109	-0.452824	-0.034606	-0.046137	-0.889733
5928	0.308364	0.547530	8.934091	-0.226283	0.013497	-0.021997	-0.226970	-0.560826	-0.736883	-0.453514	-0.032378	-0.042197	-0.889661
5929	0.158270	-0.538906	9.547717	-0.239084	-0.012893	0.007583	-0.224382	-0.553313	-0.741762	-0.453545	-0.030473	-0.037834	-0.889908
5930	0.395292	0.426163	12.724131	0.012914	0.072133	0.020358	-0.225834	-0.549611	-0.743772	-0.453210	-0.029399	-0.038659	-0.890080
5931	0.472981	1.242621	10.151854	0.109628	0.167428	-0.091182	-0.220346	-0.550325	-0.742181	-0.454640	-0.027380	-0.042166	-0.889255
5932	0.032218	0.439983	8.452202	-0.148541	0.146989	-0.145121	-0.215122	-0.547889	-0.745080	-0.457228	-0.023369	-0.040894	-0.888102
5933	0.647770	0.739499	8.870888	-0.207610	0.127477	-0.157210	-0.207829	-0.541634	-0.747585	-0.460009	-0.019129	-0.038400	-0.886877
5934	1.118063	0.978316	9.518429	-0.008303	0.111439	-0.130368	-0.199458	-0.542226	-0.748363	-0.462418	-0.017058	-0.039280	-0.885627
5935	1.191297	1.731286	10.555005	0.243067	0.148007	-0.132701	-0.194338	-0.546632	-0.747966	-0.464560	-0.016710	-0.044931	-0.884243
5936	1.129645	1.890374	10.514109	0.429262	0.190094	-0.138189	-0.187378	-0.553100	-0.746582	-0.466691	-0.017287	-0.054287	-0.882583
5937	0.799931	1.744840	9.270444	0.486529	0.218376	-0.097039	-0.177386	-0.567932	-0.739379	-0.467968	-0.018074	-0.064877	-0.881176
5938	0.618998	1.415730	9.720016	0.436077	0.209436	-0.037542	-0.169741	-0.582888	-0.733305	-0.468217	-0.018491	-0.074487	-0.880274
5939	0.179707	1.438489	9.750502	0.340991	0.199789	0.012974	-0.161039	-0.600313	-0.726495	-0.467544	-0.018430	-0.082260	-0.879941
5940	-0.138357	1.199899	9.565459	0.317327	0.142869	0.088427	-0.155521	-0.609102	-0.720458	-0.465671	-0.019105	-0.089100	-0.880254
5941	-0.521272	0.698677	9.015146	0.147856	0.085222	0.160190	-0.155171	-0.611289	-0.718154	-0.462633	-0.019496	-0.092301	-0.881516
5942	-0.930278	0.893043	9.400609	0.606397	0.022212	0.233070	-0.155131	-0.622514	-0.711152	-0.458251	-0.025222	-0.103053	-0.882468
5943	-0.973637	1.572569	9.716400	0.706559	0.029154	0.241019	-0.159770	-0.641652	-0.699243	-0.453529	-0.031858	-0.115509	-0.883150
5944	-0.747250	2.175883	9.392149	0.552811	0.081614	0.236626	-0.162320	-0.660254	-0.687101	-0.448840	-0.036056	-0.125807	-0.883977
5945	-0.485983	2.584800	9.291261	0.329375	0.100843	0.192779	-0.163200	-0.670789	-0.680079	-0.444926	-0.037881	-0.132259	-0.884937
5946	-0.542141	2.500781	9.199459	0.213180	0.085168	0.163679	-0.163330	-0.673665	-0.675449	-0.441710	-0.038787	-0.136618	-0.885846
5947	-0.622602	2.699881	9.654169	0.184575	0.092030	0.152932	-0.162221	-0.677356	-0.673834	-0.438602	-0.039361	-0.140452	-0.886765
5948	-0.759607	3.461104	9.707359	0.123013	0.104354	0.121001	-0.162084	-0.678999	-0.672947	-0.436139	-0.039014	-0.143407	-0.887522
5949	-0.866960	3.653398	9.398086	0.065042	0.108003	0.090711	-0.159862	-0.679559	-0.671822	-0.434168	-0.038073	-0.145361	-0.888211
5950	-0.920192	3.639252	9.355125	0.006202	0.081887	0.037331	-0.158562	-0.678609	-0.671574	-0.433352	-0.036869	-0.146108	-0.888537
5951	-0.573440	3.834611	9.633146	-0.009870	0.078254	0.022151	-0.156602	-0.678072	-0.672244	-0.432737	-0.035609	-0.146581	-0.888811
5952	-0.355684	3.567521	9.359043	-0.032938	0.062595	-0.019603	-0.154785	-0.675482	-0.672763	-0.432991	-0.034237	-0.146507	-0.888753
5953	-0.357902	3.263891	9.158513	-0.079519	0.048604	-0.007714	-0.152442	-0.672347	-0.675224	-0.433035	-0.032836	-0.145530	-0.888945
5954	-0.328315	3.350163	9.132814	-0.147575	0.015322	-0.003915	-0.149826	-0.670033	-0.679508	-0.433216	-0.031357	-0.142997	-0.889321
5955	-0.363965	3.086444	9.315134	-0.229816	-0.007403	-0.033723	-0.149591	-0.663055	-0.683322	-0.433970	-0.029597	-0.138888	-0.889665
5956	-0.301019	3.094599	9.783300	-0.237770	-0.016186	-0.070849	-0.148971	-0.655396	-0.686230	-0.435453	-0.027703	-0.134514	-0.889674
5957	-0.508342	2.457333	10.063739	-0.297664	0.001352	-0.088919	-0.145859	-0.648433	-0.690475	-0.437180	-0.025056	-0.129286	-0.889680
5958	-1.006070	1.715409	10.770839	-0.372912	0.048565	-0.078740	-0.141969	-0.638874	-0.697292	-0.438673	-0.020806	-0.123068	-0.889937
5959	-0.942107	2.571965	10.265858	-0.304862	0.090609	-0.058540	-0.139416	-0.623836	-0.704424	-0.439607	-0.016555	-0.118443	-0.890192
5960	-0.193216	1.996258	8.733982	-0.185620	0.073304	-0.078309	-0.135519	-0.616877	-0.708810	-0.440913	-0.013509	-0.115765	-0.889950
5961	0.349514	0.909397	8.615872	-0.148322	0.013603	-0.037221	-0.132012	-0.612518	-0.709854	-0.441579	-0.012083	-0.113176	-0.889974
5962	-0.150190	1.233649	9.561143	-0.156675	-0.033774	-0.009061	-0.131123	-0.606913	-0.711623	-0.441894	-0.011358	-0.110047	-0.890219
5963	-0.966216	2.279718	9.013063	-0.122567	-0.059653	-0.019009	-0.132445	-0.602800	-0.713890	-0.442387	-0.011505	-0.107244	-0.890315
5964	-0.934049	2.392139	8.893920	-0.041096	-0.112063	-0.041499	-0.133891	-0.601424	-0.713855	-0.443417	-0.013126	-0.105486	-0.889990
5965	-0.844947	2.353475	9.060928	-0.097375	-0.126072	-0.070196	-0.134806	-0.601419	-0.713841	-0.444952	-0.014559	-0.102600	-0.889539
5966	-0.681774	2.531750	9.575846	-0.240494	-0.127969	-0.092418	-0.136271	-0.594980	-0.716471	-0.446972	-0.014585	-0.097164	-0.889136
5967	-0.769266	2.446438	9.767873	-0.279802	-0.105214	-0.104953	-0.137348	-0.586216	-0.721929	-0.449112	-0.013950	-0.091267	-0.888692
5968	-1.074784	2.598607	9.988543	-0.219683	-0.089319	-0.143111	-0.138933	-0.581144	-0.725217	-0.451910	-0.013380	-0.086554	-0.887754
5969	-1.162744	2.793882	9.917048	-0.130821	-0.076877	-0.198745	-0.139984	-0.578948	-0.727507	-0.455597	-0.013399	-0.083661	-0.886145
5970	-0.540642	2.684456	9.537933	-0.078624	-0.097814	-0.262086	-0.139201	-0.578542	-0.727773	-0.460445	-0.014053	-0.081401	-0.883837
5971	-0.060140	2.357359	9.186376	-0.078275	-0.115200	-0.336368	-0.136067	-0.578285	-0.727430	-0.466581	-0.015026	-0.079169	-0.880800
5972	0.071908	1.909443	9.333890	-0.124497	-0.087122	-0.401944	-0.133968	-0.578843	-0.728760	-0.473839	-0.014836	-0.076236	-0.877180
5973	0.043904	1.362081	9.584977	-0.249493	-0.029321	-0.453863	-0.128739	-0.577776	-0.730767	-0.481887	-0.012524	-0.071816	-0.873196
5974	-0.007683	0.905187	9.474430	-0.295957	0.015338	-0.454115	-0.121958	-0.572064	-0.735597	-0.489859	-0.008824	-0.066858	-0.869190
5975	0.205839	0.365673	9.761974	-0.249466	0.058089	-0.444990	-0.113209	-0.568278	-0.739700	-0.497528	-0.005016	-0.063202	-0.865128
5976	0.674480	-0.286767	9.949893	-0.285300	0.084143	-0.436624	-0.104068	-0.563947	-0.744320	-0.504996	-0.000242	-0.059095	-0.861097
5977	0.369267	-0.756136	9.831779	-0.335448	0.102590	-0.421063	-0.096383	-0.556325	-0.749532	-0.512095	0.005151	-0.054245	-0.857199
5978	-0.096555	-0.724049	9.699186	-0.228256	0.140281	-0.367126	-0.086737	-0.548576	-0.754773	-0.518206	0.010220	-0.051680	-0.853632
5979	-0.377744	-1.217047	9.780055	-0.004844	0.169141	-0.303729	-0.074717	-0.546314	-0.757259	-0.523208	0.013239	-0.053061	-0.850449
5980	-0.516177	-0.666421	10.172085	0.273749	0.162770	-0.188787	-0.066053	-0.554159	-0.755139	-0.526321	0.013272	-0.059320	-0.848110
5981	-0.349460	1.371938	10.232531	0.510926	0.159254	-0.195518	-0.058552	-0.566104	-0.750197	-0.529555	0.010590	-0.069345	-0.845370
5982	-0.454253	1.951065	9.019287	0.615954	0.114183	-0.247609	-0.052463	-0.585432	-0.740780	-0.533678	0.006269	-0.080859	-0.841790
5983	-1.057140	2.078864	8.377105	0.662617	0.028845	-0.284366	-0.046612	-0.609273	-0.730371	-0.538445	-0.000117	-0.092082	-0.837615
5984	-1.242523	1.798317	8.966656	0.598016	-0.072718	-0.292268	-0.042332	-0.634475	-0.717235	-0.543446	-0.007307	-0.101257	-0.833283
5985	-1.928968	1.654242	10.436849	0.511863	-0.086002	-0.280463	-0.041215	-0.652544	-0.708120	-0.548180	-0.013949	-0.108734	-0.829145
5986	-1.659774	2.810838	11.048613	0.561098	0.017870	-0.265488	-0.036067	-0.667078	-0.698772	-0.552363	-0.019296	-0.118248	-0.824949
5987	-1.753125	2.970781	9.633392	0.526261	-0.043085	-0.256178	-0.033390	-0.685294	-0.687225	-0.556447	-0.025399	-0.126469	-0.820809
5988	-1.204167	2.127044	8.028066	0.222005	-0.097300	-0.222765	-0.033216	-0.696516	-0.681132	-0.560250	-0.028973	-0.129087	-0.817690
5989	-1.015866	1.768692	8.507760	-0.064839	-0.192198	-0.149559	-0.033454	-0.701167	-0.680398	-0.563223	-0.031165	-0.125892	-0.816064
5990	-0.886477	2.273252	9.461692	-0.127812	-0.211822	-0.103344	-0.039091	-0.696073	-0.683884	-0.565549	-0.032992	-0.121428	-0.815059
5991	-1.063743	2.458612	9.852261	-0.068661	-0.196028	-0.130089	-0.042108	-0.692224	-0.687033	-0.568185	-0.035245	-0.118115	-0.813617
5992	-1.015633	2.773064	9.776156	-0.070286	-0.187212	-0.159978	-0.045119	-0.690702	-0.688266	-0.571300	-0.037184	-0.114901	-0.811807
5993	-0.589432	2.612882	9.602417	-0.107492	-0.155646	-0.229023	-0.046168	-0.689328	-0.689400	-0.575446	-0.038109	-0.111509	-0.809306
5994	-0.308810	2.687555	9.569613	-0.107225	-0.138974	-0.281899	-0.047475	-0.686308	-0.694394	-0.580404	-0.038562	-0.108331	-0.806169
5995	-0.001775	2.725097	10.045625	-0.114062	-0.111866	-0.357726	-0.045521	-0.683855	-0.696468	-0.586479	-0.038456	-0.105429	-0.802152
5996	-0.151787	1.989610	10.598400	-0.124721	-0.104849	-0.392261	-0.040705	-0.678681	-0.699463	-0.593081	-0.037913	-0.102440	-0.797699
5997	-0.539997	1.375941	11.056101	0.027045	-0.124154	-0.339255	-0.037312	-0.677605	-0.699633	-0.598708	-0.039702	-0.101567	-0.793509
5998	-0.623863	2.451810	11.895879	0.292570	-0.024644	-0.280338	-0.032337	-0.682012	-0.694837	-0.602967	-0.043091	-0.106077	-0.789507
5999	0.097312	3.390230	10.737317	0.556967	0.073521	-0.313302	-0.028381	-0.693530	-0.685959	-0.607220	-0.048194	-0.115934	-0.784551
6000	0.554515	2.562533	8.637915	0.310388	0.066851	-0.343581	-0.017887	-0.706726	-0.675126	-0.612141	-0.050180	-0.121886	-0.779686
6001	0.044143	2.121970	7.978787	-0.428667	0.030185	-0.337567	-0.010190	-0.703894	-0.675602	-0.617713	-0.043901	-0.115787	-0.776593
6002	-1.280710	1.874287	8.544903	-0.684815	-0.065012	-0.326226	-0.005170	-0.682847	-0.687883	-0.623474	-0.035755	-0.104564	-0.773995
6003	-1.984824	1.309580	9.265433	-0.511450	-0.083320	-0.307325	-0.000802	-0.662617	-0.699258	-0.628723	-0.030210	-0.095740	-0.771121
6004	-2.363530	1.669153	10.272548	-0.128696	-0.076370	-0.288484	0.004889	-0.648143	-0.705795	-0.633395	-0.029279	-0.092908	-0.767673
6005	-1.793631	2.363395	9.886301	0.313752	-0.071777	-0.371618	0.009864	-0.651866	-0.702028	-0.639021	-0.033771	-0.097025	-0.762298
6006	-1.060700	2.239247	8.907674	0.364270	-0.065496	-0.434896	0.013038	-0.663653	-0.693270	-0.645494	-0.038640	-0.101969	-0.755941
6007	-0.773392	1.908829	8.550536	0.166120	-0.079312	-0.536989	0.020506	-0.670673	-0.686986	-0.653606	-0.040984	-0.103886	-0.748550
6008	-0.783116	1.555954	8.743622	0.029381	-0.109013	-0.587512	0.030834	-0.673194	-0.683675	-0.662564	-0.041837	-0.103314	-0.740665
6009	-0.883465	1.353612	9.169924	0.012516	-0.138704	-0.638871	0.042216	-0.675992	-0.682192	-0.672252	-0.042802	-0.102191	-0.731985
6010	-0.367638	1.548398	9.691602	0.066442	-0.144044	-0.707355	0.052148	-0.676867	-0.680410	-0.682776	-0.044412	-0.101760	-0.722142
6011	0.254368	1.741656	9.984046	0.095321	-0.144140	-0.768981	0.062323	-0.674050	-0.679242	-0.694010	-0.046313	-0.101782	-0.711228
6012	0.344895	1.563578	10.180680	0.136653	-0.145837	-0.814574	0.075136	-0.676720	-0.676099	-0.705657	-0.048674	-0.102379	-0.699426
6013	0.130753	1.334171	10.117408	0.074258	-0.079200	-0.846491	0.089111	-0.676386	-0.673979	-0.717489	-0.049204	-0.102966	-0.687158
6014	0.169945	1.406554	10.293333	0.000757	-0.018122	-0.803629	0.103861	-0.674278	-0.671852	-0.728468	-0.047855	-0.103429	-0.675534
6015	-0.290960	1.107298	10.353948	-0.019994	0.016894	-0.758638	0.118476	-0.670527	-0.671000	-0.738626	-0.045879	-0.103900	-0.664478
6016	-0.805712	1.385319	10.299103	-0.060546	0.004643	-0.695321	0.132680	-0.662121	-0.672553	-0.747838	-0.043525	-0.103725	-0.654282
6017	-1.044925	1.712986	9.879574	-0.103723	-0.011105	-0.635625	0.147288	-0.655495	-0.674776	-0.756219	-0.040893	-0.102512	-0.644944
6018	-1.202188	2.047076	8.623113	0.062518	-0.056399	-0.572753	0.156919	-0.649118	-0.673307	-0.763622	-0.041439	-0.102859	-0.636069
6019	-1.711187	1.794484	8.091099	0.308228	-0.155954	-0.513052	0.165413	-0.651355	-0.669319	-0.770167	-0.047146	-0.104630	-0.627433
6020	-2.039272	1.809288	8.949624	0.390990	-0.236637	-0.461550	0.168699	-0.659038	-0.661944	-0.776018	-0.055215	-0.106249	-0.619241
6021	-2.200655	2.141062	10.858132	0.351198	-0.202136	-0.408771	0.171853	-0.665762	-0.655851	-0.781086	-0.062304	-0.107783	-0.611887
6022	-2.041903	2.733562	10.757835	0.258280	-0.075357	-0.394815	0.175516	-0.669616	-0.650255	-0.785701	-0.066449	-0.110186	-0.605076
6023	-2.029998	2.442963	8.562711	0.090509	-0.058233	-0.427712	0.182056	-0.672389	-0.647277	-0.790873	-0.067593	-0.110879	-0.598044
6024	-1.699642	2.058884	8.070007	-0.042042	-0.130047	-0.408838	0.187524	-0.668588	-0.647193	-0.796020	-0.067608	-0.108804	-0.591560
6025	-0.937196	1.958654	8.696712	-0.063777	-0.184711	-0.385667	0.190898	-0.663133	-0.649129	-0.801061	-0.067873	-0.105599	-0.585272
6026	-0.250032	2.129033	9.538653	-0.007562	-0.174613	-0.371312	0.194797	-0.658502	-0.650435	-0.805578	-0.069020	-0.103163	-0.579343
6027	-0.102169	2.533186	9.950562	0.043558	-0.123940	-0.391875	0.197787	-0.655234	-0.651224	-0.810303	-0.070324	-0.102136	-0.572740
6028	0.072446	2.646620	9.738881	0.031259	-0.067889	-0.419102	0.203916	-0.653079	-0.650777	-0.815078	-0.070776	-0.101919	-0.565908
6029	-0.054369	2.476363	9.579410	-0.045499	-0.025776	-0.445056	0.208737	-0.650369	-0.650823	-0.820211	-0.069453	-0.101493	-0.558686
6030	-0.373430	2.441658	9.214080	-0.175856	-0.025521	-0.495254	0.217453	-0.642207	-0.652426	-0.825945	-0.065877	-0.099725	-0.550935
6031	-0.470529	2.379010	8.928221	-0.343923	-0.062144	-0.530073	0.227324	-0.628303	-0.657351	-0.832304	-0.059892	-0.095468	-0.542742
6032	-0.820611	2.027613	9.523185	-0.399403	-0.102359	-0.558800	0.233657	-0.610685	-0.665677	-0.838938	-0.053319	-0.090018	-0.534076
6033	-0.798062	1.088552	10.795482	-0.215386	-0.081643	-0.527651	0.240923	-0.597588	-0.671735	-0.844904	-0.049679	-0.086755	-0.525493
6034	-1.249352	1.116692	10.982339	-0.177864	-0.034342	-0.505921	0.247916	-0.583122	-0.676869	-0.850389	-0.046190	-0.084730	-0.517229
6035	-1.650045	0.815136	10.444021	-0.142063	-0.006141	-0.486983	0.255705	-0.571670	-0.680365	-0.855539	-0.042995	-0.083459	-0.509156
6036	-1.560009	1.278292	9.554594	-0.024706	-0.000696	-0.490427	0.263250	-0.564870	-0.681058	-0.860491	-0.041792	-0.083538	-0.500829
6037	-1.379208	0.575708	9.126807	-0.122230	0.020296	-0.477151	0.271049	-0.556293	-0.682642	-0.865314	-0.038617	-0.082934	-0.492810
6038	-1.159340	0.608756	8.697528	-0.159844	0.023763	-0.456315	0.277800	-0.546478	-0.685750	-0.869806	-0.034886	-0.082045	-0.485271
6039	-1.673602	0.276268	8.765430	0.011727	-0.039108	-0.430534	0.283126	-0.539118	-0.688344	-0.874029	-0.034628	-0.081661	-0.477709
6040	-1.678327	0.266587	9.519953	0.025705	-0.065620	-0.384724	0.288460	-0.534084	-0.689409	-0.877744	-0.035105	-0.080947	-0.470935
6041	-1.895435	0.928837	10.822338	-0.022836	-0.027426	-0.355689	0.292625	-0.530550	-0.690342	-0.881157	-0.034182	-0.080403	-0.464683
6042	-1.678504	1.556651	10.621013	-0.022674	0.016324	-0.369561	0.296782	-0.524825	-0.692158	-0.884541	-0.033066	-0.080653	-0.458246
6043	-1.439042	1.315431	9.424207	-0.015262	-0.006163	-0.400524	0.301984	-0.519928	-0.692706	-0.888225	-0.031999	-0.080592	-0.451150
6044	-1.253859	0.893653	8.816971	-0.040263	-0.041070	-0.408011	0.305613	-0.514475	-0.692965	-0.891954	-0.031025	-0.079680	-0.443968
6045	-0.966217	0.593638	8.964842	-0.060949	-0.078825	-0.401400	0.309376	-0.507380	-0.696572	-0.895673	-0.029774	-0.077897	-0.436824
6046	-0.928070	0.504002	9.636367	-0.060072	-0.057082	-0.410171	0.315210	-0.498656	-0.697221	-0.899343	-0.028586	-0.076512	-0.429547
6047	-0.594354	0.564791	9.917760	0.013289	-0.046714	-0.413218	0.317666	-0.492512	-0.699395	-0.902950	-0.028357	-0.075902	-0.422038
6048	-0.318198	0.700996	9.546857	0.017929	-0.086005	-0.450382	0.321950	-0.486789	-0.700309	-0.906828	-0.028751	-0.074673	-0.413835
6049	0.023116	1.155498	9.614022	0.054614	-0.128962	-0.462618	0.325047	-0.479144	-0.701573	-0.910800	-0.029921	-0.072871	-0.405262
6050	0.092385	1.378620	10.356231	0.122538	-0.172750	-0.482495	0.325876	-0.476242	-0.703360	-0.914835	-0.032876	-0.070922	-0.396189
6051	0.388176	0.871347	10.386298	0.047762	-0.093954	-0.547273	0.328337	-0.472151	-0.703357	-0.919241	-0.033582	-0.069682	-0.386022
6052	0.335945	0.331971	10.041702	-0.158013	0.028493	-0.507883	0.334820	-0.461238	-0.705934	-0.923174	-0.029773	-0.069242	-0.376920
6053	-0.374207	-0.401092	10.745931	-0.226666	0.057993	-0.378696	0.341691	-0.449232	-0.709023	-0.926075	-0.024462	-0.068501	-0.370262
6054	-1.179374	-0.203691	10.327384	-0.298748	0.078989	-0.248441	0.344887	-0.435155	-0.711261	-0.927926	-0.018028	-0.067789	-0.366105
6055	-1.950347	0.072867	9.140439	-0.301832	0.042450	-0.136373	0.350578	-0.423006	-0.713555	-0.928983	-0.011697	-0.066112	-0.363983
6056	-2.246034	0.575553	9.225604	-0.058197	-0.013799	-0.009530	0.351405	-0.416759	-0.715579	-0.929087	-0.010728	-0.065351	-0.363884
6057	-2.105693	0.617645	9.191233	0.136541	-0.062911	0.046311	0.348278	-0.419205	-0.714651	-0.928822	-0.013520	-0.064935	-0.364540
6058	-1.968214	0.938385	9.039932	0.111424	-0.090959	0.058390	0.347256	-0.422756	-0.715575	-0.928483	-0.016353	-0.063959	-0.365461
6059	-1.901318	0.832624	9.230392	0.012921	-0.150530	0.053005	0.340488	-0.428603	-0.714109	-0.928300	-0.017492	-0.061070	-0.366366
6060	-1.709411	0.285907	10.253407	-0.082276	-0.159673	0.097026	0.334883	-0.428981	-0.717907	-0.927804	-0.017277	-0.057386	-0.368222
6061	-1.268660	0.780155	10.988249	-0.075175	-0.088254	0.113150	0.331731	-0.424859	-0.720406	-0.927112	-0.016374	-0.055011	-0.370363
6062	-0.867919	0.811402	9.644188	-0.037290	-0.007563	0.106584	0.327553	-0.425657	-0.720351	-0.926342	-0.015881	-0.054477	-0.372385
6063	-0.832582	0.362634	9.266234	-0.110680	-0.034640	0.111144	0.324930	-0.424001	-0.720295	-0.925599	-0.013932	-0.052833	-0.374540
6064	-0.579633	-0.066510	9.569126	-0.194954	-0.042725	0.135003	0.323353	-0.420982	-0.722828	-0.924678	-0.010811	-0.050462	-0.377237
6065	-0.425290	-0.122648	10.480350	-0.059213	-0.008024	0.176574	0.318900	-0.418220	-0.724673	-0.923377	-0.009659	-0.049659	-0.380547
6066	-0.353988	0.391660	10.540920	0.017652	0.051366	0.213559	0.319420	-0.419456	-0.721848	-0.921690	-0.009832	-0.050618	-0.384485
6067	-0.299502	0.605483	9.819557	0.043412	0.076717	0.283494	0.317089	-0.423548	-0.721336	-0.919426	-0.010065	-0.052114	-0.389666
6068	-0.353215	1.210738	9.416039	0.033460	0.070594	0.320557	0.315286	-0.429559	-0.719300	-0.916829	-0.010491	-0.053526	-0.395538
6069	-0.385231	0.783141	9.497912	0.095922	0.044302	0.345511	0.313225	-0.437484	-0.715080	-0.914022	-0.012065	-0.054814	-0.401763
6070	-0.576487	0.681788	10.471677	0.072595	0.089646	0.345520	0.311304	-0.445683	-0.712933	-0.911107	-0.013079	-0.056870	-0.408018
6071	-0.665984	1.332121	10.561633	-0.195428	0.107259	0.264483	0.310779	-0.446639	-0.710866	-0.908873	-0.008783	-0.056943	-0.413073
6072	-0.895479	0.973736	10.751745	-0.331106	0.136293	0.194860	0.312049	-0.438710	-0.713005	-0.907138	-0.001889	-0.056568	-0.417010
6073	-0.875262	1.772262	10.820830	-0.155342	0.202083	0.129566	0.314116	-0.434344	-0.713252	-0.905834	0.002563	-0.058724	-0.419535
6074	-0.660033	1.521384	9.549624	0.083300	0.251576	0.036230	0.319590	-0.433554	-0.710094	-0.905227	0.003092	-0.063901	-0.420084
6075	-0.892128	0.491595	8.816437	0.142665	0.189006	-0.036826	0.327436	-0.437430	-0.704690	-0.905309	0.002185	-0.068309	-0.419220
6076	-1.217441	0.244220	8.886091	0.035309	0.094643	-0.070507	0.330431	-0.438270	-0.700218	-0.905770	0.002406	-0.070234	-0.417902
6077	-1.542651	0.350229	8.904534	-0.180453	0.001922	-0.068772	0.333024	-0.435001	-0.699449	-0.906341	0.005846	-0.068563	-0.416905
6078	-2.135176	-0.127742	9.173306	-0.408733	-0.026035	-0.059888	0.332709	-0.422684	-0.704236	-0.906797	0.013091	-0.064593	-0.416385
6079	-2.416689	-0.349380	9.906150	-0.500203	-0.008698	-0.030509	0.333022	-0.406952	-0.707190	-0.906895	0.022263	-0.060119	-0.416451
6080	-2.186687	-0.275482	10.277505	-0.417071	0.010396	-0.017560	0.332042	-0.392306	-0.712462	-0.906812	0.029905	-0.056743	-0.416628
6081	-1.566033	-0.245789	9.772635	-0.138683	0.015675	-0.029780	0.333431	-0.382873	-0.713812	-0.906960	0.032752	-0.055745	-0.416225
6082	-1.106594	-0.800383	8.901964	0.074307	-0.017460	-0.028580	0.333161	-0.381778	-0.713021	-0.907267	0.031261	-0.055947	-0.415644
6083	-1.064008	-0.916757	8.705603	0.126895	-0.069993	0.005065	0.331611	-0.385601	-0.712001	-0.907385	0.028574	-0.055610	-0.415625
6084	-0.906689	-0.545865	9.275655	0.145408	-0.105247	0.042098	0.328761	-0.390784	-0.710975	-0.907229	0.024984	-0.054851	-0.416295
6085	-0.811984	-0.154955	9.940201	0.163153	-0.089719	0.063468	0.322510	-0.395403	-0.710021	-0.906883	0.021407	-0.054466	-0.417299
6086	-0.506782	-0.018095	9.857433	0.127465	-0.054782	0.054461	0.321743	-0.399777	-0.707726	-0.906539	0.018549	-0.054478	-0.418181
6087	-0.507588	-0.124510	9.661561	0.027346	-0.028498	0.046760	0.318352	-0.401949	-0.706144	-0.906200	0.017937	-0.054023	-0.419001
6088	-0.652566	-0.146655	9.914889	0.030947	-0.002249	0.042509	0.317834	-0.403041	-0.705889	-0.905857	0.017282	-0.054176	-0.419749
6089	-0.834631	0.034718	10.562592	0.123059	0.050167	0.051378	0.316534	-0.406319	-0.702281	-0.905424	0.015577	-0.055927	-0.420520
6090	-0.951408	-0.093672	10.749570	0.385229	0.074738	0.049857	0.317596	-0.412895	-0.696414	-0.905015	0.009144	-0.060453	-0.420964
6091	-0.793334	0.413743	10.350308	0.680656	0.092388	0.032754	0.319624	-0.428778	-0.689747	-0.904685	-0.002294	-0.067629	-0.420673
6092	-0.666340	0.647653	9.304125	0.638881	0.155585	0.020374	0.321530	-0.449042	-0.678338	-0.904198	-0.012601	-0.075732	-0.420156
6093	-1.301613	0.625241	9.006550	0.367529	0.132880	0.076665	0.324722	-0.464249	-0.669226	-0.903256	-0.018115	-0.080971	-0.421004
6094	-1.857938	1.489486	9.434628	0.095249	0.052291	0.108207	0.326343	-0.477806	-0.662143	-0.902223	-0.019600	-0.082598	-0.422831
6095	-1.807916	1.740722	9.139092	-0.128582	-0.049252	0.120350	0.322295	-0.478331	-0.662604	-0.901351	-0.017789	-0.080397	-0.425189
6096	-1.699082	1.427278	9.158582	-0.224503	-0.114103	0.139586	0.318340	-0.471605	-0.663643	-0.900415	-0.014966	-0.076299	-0.428027
6097	-1.308997	1.266406	9.453762	-0.155895	-0.161601	0.179410	0.311273	-0.467735	-0.667507	-0.899172	-0.013733	-0.071853	-0.431436
6098	-1.145314	1.179981	9.922376	-0.024433	-0.154718	0.182078	0.302515	-0.468098	-0.666603	-0.897821	-0.014921	-0.068729	-0.434709
6099	-1.073171	1.794524	10.517592	0.062471	-0.126782	0.152062	0.296140	-0.470935	-0.670285	-0.896658	-0.017317	-0.066813	-0.437311
6100	-0.810180	2.120381	9.999987	0.066642	-0.063531	0.056273	0.290661	-0.474053	-0.668294	-0.896221	-0.019173	-0.066157	-0.438229
6101	-0.699615	1.400350	9.192906	0.041860	-0.049299	0.018972	0.289886	-0.476375	-0.667012	-0.896111	-0.020414	-0.065501	-0.438496
6102	-0.593977	0.985188	8.973342	-0.018966	-0.063283	0.014842	0.288572	-0.475821	-0.666082	-0.896064	-0.020679	-0.064115	-0.438784
6103	-0.577209	0.957084	9.263656	-0.016315	-0.054602	0.016638	0.285170	-0.475256	-0.665766	-0.896001	-0.020940	-0.062840	-0.439084
6104	-0.570426	1.213561	9.785628	-0.008383	-0.028518	0.037977	0.284910	-0.474980	-0.666794	-0.895699	-0.021118	-0.062160	-0.439789
6105	-0.734583	1.202002	10.305994	0.020191	0.002909	0.045384	0.282286	-0.474146	-0.665066	-0.895293	-0.021591	-0.062215	-0.440583
6106	-0.841889	1.379503	10.664628	0.029126	0.036105	0.049155	0.282296	-0.476472	-0.664183	-0.894792	-0.021886	-0.063018	-0.441471
6107	-1.211696	1.324923	10.748899	-0.017468	0.107854	0.082657	0.283599	-0.476754	-0.662525	-0.893936	-0.020823	-0.064614	-0.443024
6108	-1.230258	2.104402	10.782051	-0.103177	0.167360	0.063027	0.285156	-0.475395	-0.661371	-0.893187	-0.017607	-0.066586	-0.444380
6109	-0.864277	1.316773	9.755706	-0.101168	0.185030	0.043471	0.288805	-0.474595	-0.659608	-0.892585	-0.014354	-0.068851	-0.445360
6110	-0.462280	0.812701	9.530158	0.084803	0.170953	0.071873	0.293501	-0.474348	-0.657349	-0.891673	-0.014475	-0.072558	-0.446594
6111	-0.677730	0.411496	9.123674	0.107964	0.090599	0.079673	0.295330	-0.476412	-0.653905	-0.890799	-0.015849	-0.074958	-0.447892
6112	-1.420896	0.495761	8.830659	0.054090	-0.017679	0.098521	0.293769	-0.478867	-0.651837	-0.889919	-0.017150	-0.075017	-0.449581
6113	-2.140491	0.815225	9.222642	0.127596	-0.096139	0.036483	0.289596	-0.481582	-0.649991	-0.889691	-0.020432	-0.074324	-0.450009
6114	-2.408738	1.107276	9.665689	-0.099511	-0.071634	-0.001081	0.287143	-0.486767	-0.650264	-0.889814	-0.019332	-0.072076	-0.450180
6115	-1.942425	1.155806	9.421908	-0.451844	-0.048997	-0.030127	0.283296	-0.474842	-0.653709	-0.890297	-0.011741	-0.067099	-0.450257
6116	-1.213284	0.476167	9.244390	-0.537636	-0.043888	-0.050473	0.282839	-0.459788	-0.659631	-0.890840	-0.002522	-0.061405	-0.450141
6117	-0.786865	0.014792	8.886949	-0.358668	-0.054378	-0.051184	0.281084	-0.445821	-0.666450	-0.891366	0.003415	-0.057153	-0.449654
6118	-0.960338	0.066752	8.920283	-0.159312	-0.093715	-0.026020	0.278690	-0.437599	-0.668014	-0.891670	0.005412	-0.053968	-0.449426
6119	-1.041528	0.496379	10.000135	0.013199	-0.105273	-0.018548	0.275265	-0.431012	-0.670872	-0.891953	0.004232	-0.052149	-0.449091
6120	-0.745341	1.039390	10.582984	0.045688	-0.066837	-0.081607	0.271878	-0.432362	-0.671998	-0.892723	0.002873	-0.051281	-0.447669
6121	-0.425656	1.176092	10.485671	0.016522	-0.006411	-0.139824	0.272012	-0.433594	-0.670848	-0.893982	0.002583	-0.051236	-0.445157
6122	-0.388319	1.010738	9.988398	-0.041277	0.032299	-0.194772	0.273555	-0.429773	-0.669800	-0.895603	0.003785	-0.051355	-0.441864
6123	-0.522485	0.487089	9.858570	-0.050113	0.042047	-0.216013	0.276921	-0.425140	-0.668253	-0.897459	0.005156	-0.051557	-0.438045
6124	-0.689752	0.046883	10.191395	0.044657	0.042049	-0.211844	0.281589	-0.418462	-0.668387	-0.899242	0.004913	-0.052600	-0.434250
6125	-0.586449	-0.362899	10.152149	0.148380	0.053399	-0.195300	0.284724	-0.419712	-0.665731	-0.900890	0.002818	-0.054707	-0.430577
6126	-0.638827	-0.934813	10.177267	0.226767	0.042776	-0.125257	0.284873	-0.424502	-0.663065	-0.901905	-0.000790	-0.057342	-0.428110
6127	-0.700234	-0.090416	10.882017	0.285570	0.090642	-0.070728	0.286731	-0.432039	-0.658771	-0.902394	-0.005126	-0.061256	-0.426505
6128	-0.626720	0.084630	10.111981	0.368100	0.136329	-0.082267	0.291198	-0.439316	-0.653737	-0.902858	-0.010535	-0.066783	-0.424591
6129	-0.768169	-0.078530	9.089983	0.395002	0.106836	-0.076859	0.293338	-0.452465	-0.646141	-0.903266	-0.016669	-0.071884	-0.422688
6130	-0.759679	0.455586	8.389522	0.230408	0.059678	-0.076345	0.295842	-0.459322	-0.640815	-0.903733	-0.020246	-0.074855	-0.421015
6131	-0.803037	0.142363	8.093109	0.030741	-0.001590	-0.056918	0.295186	-0.460414	-0.638359	-0.904217	-0.020718	-0.074896	-0.419943
6132	-0.885873	0.343391	9.129493	-0.094063	-0.119150	-0.022963	0.293082	-0.457393	-0.639462	-0.904622	-0.020012	-0.071880	-0.419633
6133	-1.812757	1.001197	11.101223	0.005793	-0.147326	-0.003464	0.289422	-0.456551	-0.640691	-0.904872	-0.021310	-0.069062	-0.419503
6134	-1.928078	2.417664	11.560683	0.241230	-0.042352	-0.003697	0.282890	-0.457885	-0.639313	-0.904846	-0.026054	-0.070240	-0.419097
6135	-1.812397	2.444890	9.748016	0.240611	0.024476	0.005363	0.283177	-0.464592	-0.635763	-0.904639	-0.030235	-0.072570	-0.418865
6136	-1.692213	1.735281	8.441116	0.112747	-0.013809	0.007665	0.282155	-0.471018	-0.631932	-0.904509	-0.032429	-0.073180	-0.418875
6137	-1.572772	1.554065	8.471646	0.051780	-0.097864	0.008605	0.279803	-0.471553	-0.631385	-0.904550	-0.034236	-0.071770	-0.418888
6138	-1.570186	1.897292	9.037910	0.043655	-0.169698	-0.010162	0.274851	-0.473441	-0.632493	-0.904792	-0.036453	-0.068996	-0.418644
6139	-1.472277	2.066412	9.538866	0.016676	-0.183874	0.002801	0.270019	-0.473551	-0.633585	-0.905004	-0.038367	-0.065789	-0.418530
6140	-1.082123	1.915168	9.836559	-0.010109	-0.164768	-0.013340	0.264920	-0.472018	-0.635562	-0.905164	-0.039549	-0.062668	-0.418553
6141	-0.901522	1.492026	10.344413	-0.160323	-0.126399	-0.040883	0.260078	-0.469939	-0.637150	-0.905782	-0.037743	-0.059067	-0.417906
6142	-0.304883	1.180134	10.542352	-0.652330	-0.063720	-0.051539	0.258055	-0.454876	-0.643954	-0.906565	-0.026407	-0.052423	-0.417965
6143	-1.156541	0.921643	11.140307	-0.691566	0.017823	-0.074250	0.258344	-0.431479	-0.652520	-0.907444	-0.013724	-0.046987	-0.417312
6144	-1.513383	0.983224	11.492552	0.044098	0.104735	-0.100184	0.259882	-0.423824	-0.656347	-0.908155	-0.013584	-0.049203	-0.415511
6145	-0.563532	0.141836	10.104884	0.287730	0.195826	-0.098505	0.266162	-0.427965	-0.651310	-0.908679	-0.017148	-0.055170	-0.413480
6146	0.255740	-0.401479	9.120694	0.017302	0.262890	-0.007165	0.271910	-0.429914	-0.647149	-0.908417	-0.015308	-0.060012	-0.413452
6147	-0.208575	-0.153450	8.824753	-0.382668	0.202147	0.187279	0.276459	-0.424876	-0.648202	-0.906708	-0.006937	-0.060381	-0.417357
6148	-0.908207	0.602731	8.940414	-0.248185	0.105845	0.297537	0.276031	-0.417348	-0.650190	-0.904090	-0.001940	-0.060105	-0.423090
6149	-1.364443	0.935513	9.640286	0.137318	0.048194	0.291516	0.275657	-0.422273	-0.647130	-0.901545	-0.004404	-0.062060	-0.428190
6150	-1.689785	1.326200	10.733812	0.218162	0.048302	0.193568	0.273470	-0.429924	-0.644845	-0.899776	-0.008192	-0.064701	-0.431451
6151	-1.412778	1.578153	10.465165	0.014949	0.100193	0.044213	0.272562	-0.431972	-0.643300	-0.899261	-0.007727	-0.066598	-0.432244
6152	-1.617574	0.666930	9.250071	-0.141859	0.133113	-0.064411	0.276462	-0.427888	-0.644094	-0.899632	-0.003966	-0.067695	-0.431351
6153	-1.598479	-0.007262	8.256860	-0.358281	0.107038	-0.071491	0.280208	-0.419426	-0.644972	-0.900107	0.003471	-0.066534	-0.430544
6154	-1.483598	-0.163223	8.669823	-0.287016	0.040353	-0.034280	0.284217	-0.410280	-0.647658	-0.900278	0.009006	-0.064705	-0.430386
6155	-1.459492	0.142162	9.499812	-0.129785	-0.000090	-0.013858	0.284175	-0.402071	-0.649128	-0.900371	0.011371	-0.063591	-0.430300
6156	-1.464248	0.479865	9.813743	-0.101295	-0.052673	-0.004965	0.283373	-0.397414	-0.651656	-0.900432	0.012721	-0.061688	-0.430412
6157	-1.234447	0.870513	9.950828	-0.070881	-0.049271	-0.003842	0.281145	-0.395486	-0.653156	-0.900506	0.013568	-0.060208	-0.430442
6158	-1.095395	0.732260	9.924007	-0.031506	-0.021309	0.002644	0.280086	-0.393292	-0.652860	-0.900456	0.013925	-0.059472	-0.430637
6159	-0.981391	0.475617	9.655726	-0.006401	0.010217	0.006385	0.278653	-0.394926	-0.651561	-0.900386	0.014081	-0.059614	-0.430758
6160	-0.813716	0.282365	9.805860	0.070627	0.006716	-0.017832	0.278921	-0.395475	-0.652346	-0.900480	0.012868	-0.060256	-0.430511
6161	-0.887004	0.162756	9.829149	0.097578	0.000681	-0.044976	0.280094	-0.395344	-0.651716	-0.900890	0.011122	-0.061083	-0.429584
6162	-1.216544	0.338554	9.850835	0.119146	-0.010544	-0.068517	0.280105	-0.398903	-0.649036	-0.901446	0.008948	-0.061819	-0.428362
6163	-1.084596	0.215221	9.966034	0.112184	-0.000003	-0.112655	0.281808	-0.399322	-0.649454	-0.902428	0.007020	-0.062739	-0.426191
6164	-1.023500	-0.687840	9.738840	-0.021861	0.008833	-0.145520	0.283380	-0.400836	-0.648070	-0.903590	0.007651	-0.062609	-0.423729
6165	-1.056187	-0.564227	10.754677	0.088993	0.034902	-0.144605	0.284164	-0.401388	-0.647053	-0.904785	0.006537	-0.063914	-0.420995
6166	-1.150259	-0.850838	9.593870	0.035576	0.070208	-0.162495	0.287160	-0.400037	-0.646308	-0.906043	0.006666	-0.065382	-0.418051
6167	-1.149991	-0.794880	9.017754	-0.152503	0.082387	-0.102116	0.289487	-0.395398	-0.646556	-0.906769	0.010347	-0.065501	-0.416380
6168	-0.955039	-0.528655	8.488034	-0.283361	0.111976	-0.027174	0.291803	-0.388296	-0.647556	-0.906764	0.016426	-0.065084	-0.416261
6169	-0.913833	-0.513864	8.711342	-0.133383	0.041847	0.020353	0.295432	-0.382844	-0.647815	-0.906501	0.019301	-0.064627	-0.416781
6170	-1.359588	-0.402530	9.377337	0.009591	-0.096333	0.002532	0.293869	-0.383793	-0.647801	-0.906606	0.018292	-0.062880	-0.416867
6171	-1.662182	0.468878	10.435339	-0.017593	-0.145576	0.039410	0.290077	-0.382677	-0.649026	-0.906457	0.017490	-0.060006	-0.417647
6172	-1.649622	1.187785	11.188475	0.003607	-0.080271	0.102491	0.286423	-0.382520	-0.651039	-0.905692	0.016603	-0.058536	-0.419548
6173	-1.786254	1.354640	10.350466	0.146783	0.003002	0.147107	0.283560	-0.385925	-0.648960	-0.904499	0.013874	-0.059816	-0.422032
6174	-1.984568	1.339043	9.462829	0.162908	0.001457	0.166680	0.280739	-0.395212	-0.649526	-0.903111	0.010713	-0.061182	-0.424891
6175	-2.162632	1.431265	9.280382	0.033970	-0.033527	0.183314	0.277880	-0.400124	-0.646170	-0.901595	0.009624	-0.060929	-0.428160
6176	-2.127612	1.599504	9.332480	0.005313	-0.070295	0.177707	0.275927	-0.400797	-0.647311	-0.900141	0.008681	-0.059660	-0.431406
6177	-1.875775	1.348694	9.750381	0.000110	-0.063343	0.129975	0.273718	-0.403247	-0.646914	-0.899087	0.007966	-0.058640	-0.433752
6178	-1.392976	0.985015	10.025607	-0.085575	-0.028453	0.084312	0.270070	-0.404047	-0.649065	-0.898360	0.009130	-0.057319	-0.435409
6179	-1.078859	0.342596	9.950626	-0.241084	0.042359	0.064707	0.266783	-0.399925	-0.650010	-0.897687	0.013726	-0.056093	-0.436834
6180	-1.035792	-0.051998	10.005797	-0.330712	0.069352	0.102828	0.268574	-0.391451	-0.652798	-0.896585	0.020124	-0.054395	-0.439057
6181	-0.760664	-0.733585	9.606277	-0.408027	0.070015	0.191052	0.270889	-0.383528	-0.654824	-0.894626	0.027843	-0.052210	-0.442881
6182	-0.990508	-1.485688	10.027375	-0.482089	0.072288	0.328770	0.270055	-0.372851	-0.657939	-0.891303	0.036732	-0.049332	-0.449218
6183	-1.479522	-1.039177	11.656456	-0.282385	0.121701	0.459257	0.269764	-0.365734	-0.661097	-0.886790	0.042465	-0.049331	-0.457565
6184	-1.126818	-0.938619	9.261024	-0.196485	0.117602	0.523280	0.267542	-0.364353	-0.663377	-0.881662	0.046473	-0.049981	-0.466920
6185	-0.711904	-0.992564	9.194342	-0.090571	0.000066	0.613371	0.262849	-0.366790	-0.663072	-0.875779	0.047536	-0.049699	-0.477788
6186	-0.706385	0.089791	10.023810	0.039048	0.026114	0.630472	0.256876	-0.373324	-0.663564	-0.869696	0.046436	-0.051047	-0.488740
6187	-0.917518	0.646544	9.087591	-0.049908	0.068510	0.557919	0.251019	-0.379176	-0.661206	-0.864070	0.047411	-0.052249	-0.498403
6188	-1.287206	0.943369	9.260011	-0.031379	0.068915	0.415475	0.248949	-0.382859	-0.661211	-0.859783	0.048169	-0.053441	-0.505567
6189	-1.282240	0.608222	9.782407	0.024747	0.072697	0.256324	0.245578	-0.387903	-0.660693	-0.857123	0.048142	-0.055193	-0.509879
6190	-1.226712	-0.054849	9.372977	-0.164592	0.045783	0.179804	0.246103	-0.387357	-0.662376	-0.855038	0.051197	-0.054392	-0.513157
6191	-1.414495	-0.652211	9.382150	-0.321249	0.001179	0.180198	0.245554	-0.382155	-0.663222	-0.852835	0.056445	-0.051295	-0.516581
6192	-1.428851	-0.646113	9.766849	-0.200689	-0.048800	0.205565	0.242384	-0.375023	-0.665432	-0.850505	0.059115	-0.048542	-0.520375
6193	-1.585690	-0.639253	10.037435	-0.091581	-0.021684	0.217075	0.240682	-0.373645	-0.666944	-0.848148	0.060188	-0.047468	-0.524184
6194	-1.572322	-0.791306	9.896188	-0.098696	-0.014647	0.212611	0.236098	-0.370883	-0.668658	-0.845788	0.061468	-0.046361	-0.527935
6195	-1.564724	-0.743131	9.939933	-0.041425	-0.007643	0.212179	0.235318	-0.371700	-0.668655	-0.843494	0.061862	-0.046045	-0.531574
6196	-1.777798	-0.821230	9.811103	0.049910	-0.000502	0.201466	0.233508	-0.375658	-0.667761	-0.841398	0.060789	-0.046739	-0.534948
6197	-1.864542	-0.805217	10.107624	0.130300	0.037903	0.234817	0.232095	-0.380028	-0.667783	-0.838993	0.058783	-0.049058	-0.538729
6198	-1.871460	-0.774854	10.581455	0.167778	0.067521	0.252819	0.230045	-0.388774	-0.665252	-0.836376	0.056406	-0.052219	-0.542740
6199	-1.851495	-1.020450	10.540009	0.114987	0.132218	0.271999	0.230083	-0.396573	-0.663519	-0.833395	0.055670	-0.055987	-0.547010
6200	-1.318384	-0.064159	10.027321	0.005146	0.174158	0.257298	0.232457	-0.401648	-0.661277	-0.830371	0.057159	-0.059156	-0.551105
6201	-1.107741	-0.268126	8.355367	-0.184019	0.132596	0.175514	0.234531	-0.399745	-0.659480	-0.828054	0.061481	-0.059518	-0.554079
6202	-1.255556	-0.673891	8.202981	-0.361057	0.045250	0.125408	0.234770	-0.393999	-0.662401	-0.826136	0.067769	-0.056343	-0.556536
6203	-1.538324	-1.088637	9.488746	-0.439908	0.010974	0.102652	0.233932	-0.382502	-0.665766	-0.824350	0.075072	-0.051729	-0.558692
6204	-1.459080	-0.843400	10.452145	-0.209191	0.030036	0.110576	0.233877	-0.371008	-0.668756	-0.822758	0.078699	-0.049977	-0.560694
6205	-1.317742	-0.646468	9.934107	-0.015654	0.053867	0.072429	0.235183	-0.370742	-0.668773	-0.821866	0.079498	-0.050742	-0.561820
6206	-1.244603	-0.883022	9.839437	0.070310	0.034690	0.052651	0.235709	-0.371839	-0.668015	-0.821343	0.078636	-0.052111	-0.562580
6207	-1.139932	-0.750557	9.381053	0.109770	0.026037	0.043220	0.235476	-0.377037	-0.667546	-0.821004	0.077070	-0.053748	-0.563138
6208	-1.130429	-0.094334	9.289986	0.070501	0.057546	0.037013	0.236785	-0.378687	-0.665513	-0.820613	0.076479	-0.055467	-0.563621
6209	-1.427877	0.188584	9.031457	0.042177	0.084045	-0.014052	0.239403	-0.381165	-0.662603	-0.820748	0.076684	-0.057205	-0.563223
6210	-1.459394	0.167508	9.137225	0.086935	-0.003376	-0.047524	0.239940	-0.383630	-0.662764	-0.821323	0.075240	-0.057969	-0.562501
6211	-1.535316	0.012313	9.313930	0.077761	-0.101425	-0.032098	0.239668	-0.382535	-0.661456	-0.821922	0.072750	-0.057045	-0.562047
6212	-1.660526	0.043815	9.858486	0.061298	-0.140132	0.020545	0.234848	-0.384013	-0.663467	-0.821729	0.070121	-0.055359	-0.562832
6213	-1.785129	0.166133	10.216635	0.155850	-0.114045	0.083064	0.231858	-0.388102	-0.661523	-0.821137	0.066039	-0.055288	-0.564195
6214	-1.850435	0.147682	10.308307	0.148612	-0.056373	0.114956	0.226672	-0.395735	-0.661132	-0.820037	0.062798	-0.056111	-0.566081
6215	-1.890899	0.238512	10.021320	-0.005199	-0.014350	0.117549	0.226164	-0.398605	-0.660765	-0.818717	0.062424	-0.055926	-0.568048
6216	-1.973583	0.166094	9.723209	-0.076812	-0.014316	0.132905	0.223547	-0.397907	-0.660977	-0.817112	0.063328	-0.054909	-0.570354
6217	-2.028353	-0.040955	9.471440	-0.089150	0.014781	0.101223	0.223307	-0.395394	-0.661580	-0.815825	0.064679	-0.054259	-0.572103
6218	-2.382376	-0.249763	9.496125	-0.262652	0.038488	0.089534	0.222258	-0.393061	-0.664516	-0.814397	0.069264	-0.051922	-0.573815
6219	-2.360002	-0.169651	9.797249	-0.273282	0.036738	0.057731	0.222472	-0.383483	-0.666624	-0.813301	0.073942	-0.049511	-0.574997
6220	-1.461202	-0.394023	8.712701	-0.282080	-0.020992	0.036017	0.222956	-0.375137	-0.669006	-0.812478	0.078208	-0.045904	-0.575896
6221	-1.946173	-1.352501	8.633771	-0.127576	-0.076875	0.079189	0.219803	-0.371151	-0.671118	-0.811427	0.079219	-0.043357	-0.577434
6222	-1.832843	-1.749089	9.788962	-0.148807	-0.108886	0.179231	0.215350	-0.368663	-0.672967	-0.809201	0.080176	-0.040081	-0.580654
6223	-1.252772	-1.021566	10.128696	-0.011313	-0.077855	0.252523	0.211399	-0.368011	-0.674466	-0.806298	0.079176	-0.039113	-0.584880
6224	-1.096853	-0.139074	9.688107	-0.041734	-0.058635	0.275425	0.204362	-0.371256	-0.675168	-0.803033	0.078901	-0.038041	-0.589462
6225	-1.120250	-0.041959	9.927337	-0.011341	-0.058673	0.275668	0.200314	-0.371507	-0.675756	-0.799797	0.078046	-0.037411	-0.593999
6226	-1.354974	-0.134277	10.598783	0.002975	-0.028967	0.265342	0.197588	-0.374913	-0.675490	-0.796660	0.077409	-0.037324	-0.598288
6227	-1.306644	-0.466548	10.599352	-0.078394	-0.027217	0.252337	0.194462	-0.375715	-0.677519	-0.793530	0.077967	-0.036349	-0.602421
6228	-0.954740	-0.536003	10.018759	-0.034479	-0.042922	0.247206	0.190015	-0.375281	-0.677319	-0.790518	0.077770	-0.035565	-0.606440
6229	-1.038360	-0.731795	9.483728	0.162367	-0.020897	0.266341	0.186128	-0.381416	-0.677062	-0.787543	0.074556	-0.037595	-0.610577
6230	-1.400686	-0.739609	9.150322	0.074951	0.021343	0.228962	0.184318	-0.385785	-0.675656	-0.784832	0.073415	-0.039116	-0.614099
6231	-1.439262	-0.729849	9.097898	-0.016172	0.017037	0.198337	0.182767	-0.388923	-0.675405	-0.782357	0.073533	-0.039448	-0.617215
6232	-1.441494	-1.046823	9.252881	-0.142071	-0.005609	0.128539	0.180675	-0.388090	-0.676658	-0.780556	0.075537	-0.037724	-0.619357
6233	-1.452394	-1.889104	9.055846	-0.284397	-0.059834	0.127141	0.180117	-0.381521	-0.677102	-0.778586	0.078997	-0.033402	-0.621650
6234	-1.662260	-2.206506	9.327968	-0.304310	-0.089655	0.159483	0.176949	-0.373567	-0.681373	-0.776183	0.082463	-0.028406	-0.624445
6235	-1.737640	-2.599656	8.766565	-0.231203	-0.110639	0.224220	0.171817	-0.366151	-0.683292	-0.773049	0.084499	-0.024080	-0.628232
6236	-1.963837	-2.833147	8.910023	-0.322262	-0.187913	0.348420	0.164087	-0.359813	-0.688415	-0.768201	0.086898	-0.017647	-0.634039
6237	-1.736626	-1.825953	10.106802	-0.201904	-0.193624	0.414594	0.155175	-0.354840	-0.689525	-0.762619	0.087438	-0.012730	-0.640784
6238	-1.798963	-1.128999	11.355382	-0.082264	-0.123960	0.460791	0.146552	-0.353423	-0.692873	-0.756577	0.086932	-0.010522	-0.648014
6239	-1.387251	-0.272185	11.034850	0.052270	-0.018930	0.434013	0.138727	-0.356390	-0.692914	-0.751014	0.085817	-0.011598	-0.654583
6240	-1.532386	-0.965415	10.475407	0.122139	0.024995	0.440764	0.134970	-0.363211	-0.691373	-0.745415	0.084152	-0.014260	-0.661114
6241	-1.241180	-0.065483	9.791130	0.161760	0.061848	0.420149	0.132389	-0.369764	-0.690235	-0.740080	0.082420	-0.017983	-0.667206
6242	-1.201603	-0.224188	8.327844	0.104837	0.013253	0.370201	0.131114	-0.376599	-0.688214	-0.735304	0.080856	-0.020123	-0.672596
6243	-1.309905	-0.192745	8.896285	0.046780	-0.058463	0.311388	0.125383	-0.379303	-0.689447	-0.731197	0.079213	-0.020377	-0.677246
6244	-1.325113	-0.315576	9.587113	0.080066	-0.076817	0.246322	0.120461	-0.388854	-0.686623	-0.728014	0.076846	-0.020663	-0.680928
6245	-1.316941	-0.535721	9.973824	0.048108	-0.063632	0.182636	0.117476	-0.392121	-0.687386	-0.725618	0.075140	-0.020666	-0.683670
6246	-1.136569	-0.638037	10.007139	-0.007159	-0.030368	0.145269	0.113802	-0.389776	-0.687178	-0.723636	0.074713	-0.020280	-0.685826
6247	-1.004226	-0.697288	9.844304	0.002013	-0.032012	0.099461	0.113029	-0.391413	-0.687700	-0.722285	0.074121	-0.019975	-0.687322
6248	-0.883050	-0.631253	9.726263	0.005794	-0.017936	0.062510	0.109891	-0.391259	-0.687651	-0.721443	0.073711	-0.019822	-0.688254
6249	-0.858102	-0.517046	10.131160	-0.008331	0.013654	0.014990	0.109358	-0.388060	-0.687214	-0.721220	0.073898	-0.019890	-0.688466
6250	-0.886635	-0.452178	10.036025	0.009793	0.050522	-0.021730	0.110677	-0.389709	-0.688026	-0.721511	0.074406	-0.020656	-0.688084
6251	-0.841564	-0.217762	9.733130	0.079786	0.040178	-0.059987	0.111983	-0.390401	-0.686371	-0.722440	0.073678	-0.022198	-0.687138
6252	-0.760010	-0.286427	9.508142	0.146113	0.000920	-0.091402	0.112132	-0.394233	-0.685506	-0.723902	0.071565	-0.024018	-0.685760
6253	-0.653493	-0.253111	9.663812	0.224973	-0.031401	-0.132388	0.113589	-0.399169	-0.682860	-0.726050	0.067741	-0.026396	-0.683787
6254	-0.772286	-0.341504	10.341513	0.217838	-0.041946	-0.159792	0.113625	-0.406011	-0.681893	-0.728540	0.064033	-0.028483	-0.681409
6255	-0.779812	-0.397581	10.860016	0.142748	0.057675	-0.159999	0.116249	-0.409858	-0.678349	-0.730871	0.062595	-0.030976	-0.678933
6256	-1.294792	-0.822223	10.676937	0.076708	0.169856	-0.161764	0.119922	-0.412889	-0.677141	-0.733044	0.063826	-0.034230	-0.676314
6257	-1.798839	-1.038224	9.539702	0.117721	0.175360	-0.097869	0.127243	-0.414435	-0.674421	-0.734398	0.064342	-0.038178	-0.674583
6258	-1.600070	-0.905112	8.746474	0.238327	0.107152	-0.054956	0.130270	-0.419516	-0.671930	-0.735354	0.062275	-0.042829	-0.673455
6259	-1.166418	-0.362945	8.616792	0.324886	0.015122	-0.024715	0.134755	-0.428573	-0.668853	-0.736069	0.057550	-0.047302	-0.672794
6260	-1.277499	-0.388608	9.379258	0.285213	-0.038463	0.005654	0.135450	-0.438157	-0.664819	-0.736362	0.052773	-0.050514	-0.672633
6261	-1.520833	0.643230	11.142722	0.276017	-0.003839	0.027987	0.132212	-0.446215	-0.660582	-0.736274	0.048445	-0.054111	-0.672774
6262	-1.585808	1.027060	10.657450	0.290536	0.057555	0.016968	0.131985	-0.454425	-0.657038	-0.736249	0.044869	-0.058815	-0.672655
6263	-1.573004	1.163209	9.596706	0.156675	0.091074	-0.019966	0.135414	-0.461287	-0.654182	-0.736548	0.043598	-0.062199	-0.672107
6264	-1.747285	0.787330	8.925810	0.054887	0.074704	-0.055143	0.138565	-0.464589	-0.652710	-0.737246	0.043809	-0.063922	-0.671165
6265	-1.787422	0.582701	8.757985	-0.059587	0.053758	-0.069296	0.140389	-0.462682	-0.654271	-0.738053	0.045295	-0.063847	-0.670186
6266	-1.717138	0.292500	8.415196	-0.215237	0.000435	-0.084795	0.141034	-0.460359	-0.655551	-0.738988	0.048533	-0.060824	-0.669210
6267	-1.781020	-0.213123	8.854520	-0.378144	-0.062629	-0.103928	0.141770	-0.449962	-0.658564	-0.740064	0.053239	-0.054744	-0.668188
6268	-1.738865	-0.769562	9.503757	-0.448157	-0.085677	-0.078272	0.140657	-0.437541	-0.664001	-0.740699	0.058758	-0.047334	-0.667587
6269	-1.819188	-1.551329	10.043383	-0.459232	-0.070148	-0.018525	0.138096	-0.420834	-0.669229	-0.740441	0.064533	-0.040128	-0.667812
6270	-1.456074	-1.774097	10.477467	-0.316667	-0.054839	0.103126	0.135577	-0.411379	-0.674270	-0.738685	0.068353	-0.035152	-0.669654
6271	-0.715533	-1.521937	9.885203	-0.190034	-0.039420	0.217617	0.134110	-0.404392	-0.677412	-0.735529	0.070401	-0.032245	-0.673053
6272	-0.619661	-1.605946	9.397972	-0.210144	-0.050091	0.321375	0.129646	-0.400537	-0.677695	-0.730988	0.072552	-0.029071	-0.677899
6273	-0.805845	-1.310513	9.583212	-0.182836	-0.071272	0.406202	0.124672	-0.396814	-0.681721	-0.725235	0.073942	-0.025998	-0.684026
6274	-0.789782	-1.093847	9.693706	-0.126615	-0.078356	0.434820	0.117604	-0.394587	-0.682628	-0.719196	0.074420	-0.023714	-0.690403
6275	-0.754937	-0.287117	10.123233	-0.174968	-0.067994	0.439056	0.110271	-0.391263	-0.684166	-0.712883	0.075676	-0.020804	-0.696877
6276	-0.835232	-0.060424	10.907558	-0.253775	-0.055910	0.437697	0.104639	-0.387949	-0.685988	-0.706413	0.078273	-0.017069	-0.703252
6277	-0.580253	0.485332	10.709767	0.016813	-0.004115	0.378214	0.100970	-0.386287	-0.686175	-0.701114	0.077656	-0.017673	-0.708588
6278	-1.071435	0.357916	10.260746	0.179932	0.054869	0.346264	0.097862	-0.392427	-0.684379	-0.696453	0.075729	-0.021466	-0.713272
6279	-1.479553	0.377808	9.433002	0.215404	0.123620	0.262324	0.095685	-0.400898	-0.683266	-0.692977	0.074149	-0.026535	-0.716645
6280	-1.746093	0.249796	9.361735	0.044936	0.129132	0.171278	0.097523	-0.403919	-0.680866	-0.690518	0.075228	-0.029160	-0.718801
6281	-2.083144	0.387260	9.411883	-0.216717	0.106675	0.053103	0.100140	-0.404206	-0.681296	-0.689365	0.079501	-0.027541	-0.719512
6282	-2.452710	0.042763	9.067460	-0.408809	0.042230	-0.018975	0.101795	-0.393816	-0.685486	-0.688947	0.085695	-0.022147	-0.719387
6283	-2.266141	-0.545239	9.160023	-0.437229	0.028292	-0.075806	0.102641	-0.380413	-0.687565	-0.689249	0.091980	-0.016130	-0.718481
6284	-2.159592	-0.511541	9.440660	-0.383567	-0.003256	-0.087897	0.105450	-0.365651	-0.692505	-0.689791	0.097188	-0.010349	-0.717382
6285	-1.776004	-0.907836	9.807689	-0.244077	-0.048886	-0.094299	0.105149	-0.357303	-0.695004	-0.690667	0.099714	-0.006040	-0.716240
6286	-1.400947	-1.473422	9.846014	-0.168947	-0.034988	-0.088643	0.104593	-0.350459	-0.696480	-0.691600	0.101499	-0.002897	-0.715108
6287	-1.224602	-2.142890	10.012227	-0.154796	-0.009767	-0.053395	0.104045	-0.346078	-0.696429	-0.692046	0.103354	-0.000455	-0.714416
6288	-1.083093	-2.276264	10.014279	-0.074435	0.027730	-0.006923	0.105586	-0.340340	-0.697818	-0.691992	0.104724	0.000302	-0.714269
6289	-1.364002	-2.382973	9.794385	-0.031502	0.071571	0.014764	0.105592	-0.340613	-0.699372	-0.691717	0.106052	-0.000234	-0.714339
6290	-1.746587	-2.201472	9.972800	0.045226	0.090795	0.064886	0.108458	-0.338987	-0.699141	-0.690885	0.106665	-0.002211	-0.715049
6291	-1.555028	-1.396539	9.427674	0.059714	0.099631	0.049282	0.110036	-0.341321	-0.698153	-0.690303	0.107155	-0.004503	-0.715528
6292	-1.364440	-1.386751	8.395187	0.045705	0.070153	0.001457	0.111733	-0.342152	-0.696118	-0.690377	0.107470	-0.006067	-0.715397
6293	-1.637544	-1.431784	8.702227	0.120858	-0.004990	-0.028161	0.112533	-0.345167	-0.695642	-0.691038	0.105639	-0.007621	-0.715016
6294	-1.860962	-1.638909	9.610168	0.169092	-0.017322	-0.040185	0.112832	-0.352282	-0.694941	-0.691981	0.103002	-0.009653	-0.714465
6295	-1.594517	-1.525225	9.714914	0.153170	0.007154	-0.075519	0.111945	-0.357750	-0.693947	-0.693369	0.100923	-0.011736	-0.713383
6296	-1.232635	-0.884379	9.425975	0.146192	0.019403	-0.100169	0.112872	-0.360766	-0.692698	-0.695082	0.099138	-0.013825	-0.711928
6297	-1.360610	-0.887865	9.532778	0.133954	0.035309	-0.161847	0.113934	-0.364466	-0.691328	-0.697637	0.097725	-0.015848	-0.709578
6298	-1.760294	-1.058583	9.313172	0.241435	0.009320	-0.189265	0.116824	-0.368176	-0.689468	-0.700777	0.094490	-0.018970	-0.706840
6299	-1.798887	-1.070992	9.875702	0.336263	-0.006472	-0.206258	0.118832	-0.377764	-0.687265	-0.704309	0.089677	-0.023200	-0.703824
6300	-1.337387	-0.711792	10.543928	0.415057	-0.001419	-0.233943	0.119789	-0.387895	-0.682724	-0.708309	0.083860	-0.028536	-0.700323
6301	-0.923793	-0.939865	10.158039	0.421606	0.002171	-0.286915	0.122452	-0.399130	-0.678608	-0.713000	0.077963	-0.033919	-0.695990
6302	-0.772525	-1.045732	9.742173	0.308295	0.016316	-0.342380	0.124850	-0.408720	-0.676023	-0.718194	0.073968	-0.037841	-0.690865
6303	-0.777547	-1.398002	9.358468	0.199313	0.044426	-0.364282	0.128524	-0.412435	-0.674045	-0.723472	0.071864	-0.040560	-0.685404
6304	-1.028674	-1.400686	9.413473	0.141951	0.070656	-0.336334	0.134276	-0.415341	-0.669506	-0.728197	0.070996	-0.042976	-0.680325
6305	-1.091470	-1.400430	9.337116	0.186494	0.099453	-0.283015	0.141083	-0.418663	-0.667054	-0.732222	0.069761	-0.046375	-0.675894
6306	-1.250400	-1.332534	9.113371	0.293500	0.044286	-0.212756	0.144368	-0.423470	-0.664306	-0.735441	0.066204	-0.050625	-0.672444
6307	-1.240892	-0.702593	9.865511	0.391299	-0.013851	-0.109929	0.146631	-0.433472	-0.659784	-0.737444	0.060269	-0.055318	-0.670436
6308	-1.413860	-0.591797	10.264798	0.346099	-0.030727	-0.023018	0.146815	-0.445377	-0.655507	-0.738190	0.054723	-0.059409	-0.669740
6309	-1.775459	-0.502949	10.083896	0.327708	-0.026487	0.093309	0.142942	-0.456576	-0.650905	-0.737330	0.049333	-0.063280	-0.670751
6310	-1.856873	-0.087029	10.613268	0.441648	-0.032072	0.208769	0.139607	-0.469556	-0.648008	-0.734972	0.042071	-0.068867	-0.673279
6311	-1.664319	0.844182	10.468510	0.576692	0.057056	0.257794	0.138101	-0.485833	-0.639224	-0.731864	0.033920	-0.077470	-0.676182
6312	-1.696622	1.112991	8.631059	0.647593	0.055710	0.261936	0.134258	-0.504969	-0.630432	-0.728610	0.024733	-0.087145	-0.678912
6313	-1.911422	1.485459	7.981132	0.468654	-0.020258	0.257868	0.130929	-0.521645	-0.622918	-0.725347	0.017094	-0.093179	-0.681834
6314	-1.980034	2.006774	8.403463	0.286108	-0.098196	0.230820	0.127599	-0.537774	-0.616303	-0.722499	0.011115	-0.095667	-0.684631
6315	-2.320435	1.666563	8.748544	0.098265	-0.140131	0.195840	0.118742	-0.544020	-0.614679	-0.720105	0.007331	-0.094949	-0.687299
6316	-2.472898	2.568428	10.711592	0.039263	-0.115911	0.142814	0.112470	-0.544533	-0.614332	-0.718363	0.004847	-0.093773	-0.689302
6317	-2.038198	2.596906	10.121799	0.084603	-0.056170	0.043677	0.109469	-0.547529	-0.610825	-0.717874	0.002698	-0.094138	-0.689774
6318	-1.950166	1.786033	8.650597	-0.036730	-0.054057	0.002988	0.106211	-0.548331	-0.612335	-0.717934	0.002419	-0.092789	-0.689895
6319	-1.725388	1.465686	9.067930	-0.067291	-0.096225	0.007757	0.103877	-0.549685	-0.615546	-0.717999	0.001982	-0.090526	-0.690129
6320	-1.201016	1.515128	9.270647	-0.070034	-0.113929	0.010165	0.101256	-0.547481	-0.617166	-0.718068	0.001342	-0.087858	-0.690404
6321	-1.008354	1.437319	9.484374	-0.060292	-0.128053	0.021561	0.097836	-0.544454	-0.615921	-0.717989	0.000321	-0.085230	-0.690817
6322	-0.931718	1.330281	10.068853	-0.042507	-0.119466	0.031357	0.095221	-0.542933	-0.618065	-0.717766	-0.000828	-0.082861	-0.691336
6323	-0.976089	1.531180	10.374344	-0.015679	-0.059173	0.045036	0.091689	-0.542230	-0.618393	-0.717239	-0.001600	-0.081823	-0.692005
6324	-0.873972	1.290059	10.433173	-0.103509	-0.028700	0.083197	0.086840	-0.539194	-0.619583	-0.716137	-0.000703	-0.079910	-0.693370
6325	-0.880755	1.020408	10.321989	-0.296785	0.035972	0.106644	0.086043	-0.534810	-0.623019	-0.714589	0.003757	-0.076311	-0.695359
6326	-1.044511	0.384094	11.025019	-0.646030	0.080281	0.162321	0.087949	-0.522231	-0.628096	-0.712110	0.013801	-0.068415	-0.698590
6327	-0.700807	0.858055	10.383456	-0.315177	0.128338	0.240694	0.086323	-0.508265	-0.634400	-0.708461	0.019626	-0.065873	-0.702395
6328	-0.761761	0.831566	8.643790	0.296931	0.125338	0.263700	0.086084	-0.512916	-0.633149	-0.704692	0.016775	-0.071856	-0.705666
6329	-1.052298	1.396653	8.657599	0.527671	0.041473	0.264399	0.084301	-0.523579	-0.629089	-0.701028	0.009394	-0.079946	-0.708577
6330	-1.083375	1.418253	9.350225	0.561764	0.008210	0.215180	0.080956	-0.538615	-0.619619	-0.698031	0.001232	-0.087992	-0.710640
6331	-1.180459	1.661817	10.103649	0.599206	-0.021670	0.217169	0.075799	-0.556376	-0.611053	-0.694937	-0.007988	-0.096185	-0.712564
6332	-1.216292	2.056237	10.009963	0.572592	0.001187	0.178380	0.072456	-0.572507	-0.600429	-0.692260	-0.016329	-0.104262	-0.713890
6333	-1.332534	2.017790	9.724547	0.554877	0.001352	0.146563	0.069900	-0.588641	-0.590722	-0.689932	-0.024468	-0.112144	-0.714716
6334	-1.024899	2.491642	9.741760	0.442336	0.042411	0.117698	0.066156	-0.601211	-0.583290	-0.687918	-0.030286	-0.118926	-0.715338
6335	-0.987733	2.297861	9.385947	0.344042	0.039000	0.097541	0.065531	-0.610514	-0.576261	-0.686195	-0.034881	-0.124320	-0.715866
6336	-1.353955	2.743585	9.497566	0.188382	0.025057	0.087743	0.065812	-0.617222	-0.570900	-0.684752	-0.037384	-0.127236	-0.716609
6337	-1.438533	2.730198	9.623107	0.106191	0.014613	0.053641	0.063990	-0.620087	-0.568444	-0.683855	-0.038951	-0.128938	-0.717077
6338	-1.531855	2.516387	9.462845	0.075942	0.017374	0.019935	0.063735	-0.622275	-0.566781	-0.683476	-0.039850	-0.130186	-0.717164
6339	-1.586893	2.245355	9.563540	0.104588	0.034887	0.017522	0.064781	-0.622828	-0.566027	-0.683040	-0.040985	-0.132187	-0.717149
6340	-1.695697	1.898788	9.207231	0.181540	0.064734	0.033141	0.066359	-0.625574	-0.564267	-0.682253	-0.042682	-0.135584	-0.717166
6341	-1.763769	1.836552	9.130201	0.186901	0.077881	0.040286	0.066118	-0.631184	-0.560827	-0.681296	-0.044333	-0.139339	-0.717255
6342	-1.801248	1.997989	9.132380	0.113386	0.064675	0.069706	0.066522	-0.635702	-0.556740	-0.680026	-0.045202	-0.141721	-0.717940
6343	-1.808635	2.311109	9.265814	0.045212	0.034811	0.097362	0.065874	-0.637204	-0.555970	-0.678489	-0.045657	-0.142816	-0.719146
6344	-1.760379	2.308136	9.202882	0.068413	-0.011562	0.099112	0.063521	-0.637876	-0.554648	-0.677048	-0.047093	-0.143489	-0.720277
6345	-1.603402	2.648509	9.229472	0.165044	-0.035205	0.093584	0.060651	-0.640325	-0.552431	-0.675647	-0.050139	-0.145376	-0.721009
6346	-1.340768	2.901955	9.412760	0.242184	-0.052683	0.042063	0.058185	-0.645375	-0.549082	-0.674955	-0.054351	-0.148050	-0.720807
6347	-1.045315	3.031198	9.173784	0.169136	-0.049095	-0.020195	0.057286	-0.650708	-0.544854	-0.675210	-0.057327	-0.149922	-0.719951
6348	-0.907926	3.000902	9.054496	0.085310	-0.038503	-0.075445	0.058192	-0.650714	-0.542281	-0.676326	-0.058865	-0.150654	-0.718625
6349	-1.071659	2.730183	8.980701	0.055126	-0.048814	-0.130340	0.058224	-0.656597	-0.541822	-0.678284	-0.059974	-0.151000	-0.716612
6350	-1.298410	2.415304	9.248191	0.066731	-0.097753	-0.148058	0.059521	-0.655784	-0.540282	-0.680627	-0.061891	-0.150745	-0.714278
6351	-1.585299	2.466738	9.606925	0.006785	-0.095991	-0.157211	0.061617	-0.656479	-0.540450	-0.683160	-0.062903	-0.149781	-0.711970
6352	-1.573886	3.011417	10.795443	-0.152496	-0.042028	-0.166906	0.062129	-0.653197	-0.542882	-0.685857	-0.060975	-0.147181	-0.710084
6353	-1.532868	3.380466	9.679460	-0.336366	0.032616	-0.210185	0.065380	-0.647330	-0.547657	-0.689146	-0.055284	-0.143166	-0.708184
6354	-1.823195	2.303751	9.181745	-0.300577	0.024948	-0.204786	0.070969	-0.637643	-0.554499	-0.692299	-0.050257	-0.139412	-0.706230
6355	-1.546373	1.851356	9.020353	-0.189960	-0.004965	-0.139054	0.074616	-0.631914	-0.560316	-0.694476	-0.047272	-0.136866	-0.704795
6356	-1.166422	1.634276	8.997758	-0.050718	-0.041926	-0.076649	0.074854	-0.627674	-0.560666	-0.695729	-0.047005	-0.135577	-0.703826
6357	-1.028744	1.957440	9.639525	0.006118	-0.049271	-0.000471	0.074469	-0.628355	-0.561442	-0.695882	-0.047734	-0.135011	-0.703734
6358	-0.965363	2.038954	9.716817	-0.075416	-0.010037	0.034320	0.073811	-0.626983	-0.562453	-0.695512	-0.046975	-0.133713	-0.704399
6359	-1.087243	2.217695	9.657441	-0.147997	-0.002204	0.062972	0.070415	-0.626827	-0.563435	-0.694786	-0.045069	-0.131541	-0.705647
6360	-1.278192	2.531518	9.552151	-0.065656	-0.006479	0.061037	0.068840	-0.624766	-0.564943	-0.694007	-0.044465	-0.130406	-0.706662
6361	-1.414658	2.695994	9.509559	0.031089	-0.003729	0.038917	0.068826	-0.621071	-0.566846	-0.693458	-0.045006	-0.130773	-0.707099
6362	-1.549745	2.720507	9.316350	0.081412	0.004333	-0.001171	0.068178	-0.622984	-0.565303	-0.693400	-0.046127	-0.131922	-0.706870
6363	-1.415760	2.559633	8.957678	0.110139	-0.013953	-0.018716	0.067404	-0.625854	-0.563639	-0.693617	-0.047751	-0.133341	-0.706283
6364	-1.281378	2.451889	8.671707	0.140545	-0.055917	-0.020465	0.067159	-0.630916	-0.559935	-0.693928	-0.050493	-0.134506	-0.705566
6365	-1.228571	2.399379	8.937398	0.185163	-0.082250	-0.009693	0.065350	-0.636243	-0.557116	-0.694113	-0.054143	-0.136030	-0.704820
6366	-1.147894	2.848680	9.785377	0.186864	-0.077211	-0.009614	0.062881	-0.639514	-0.555947	-0.694258	-0.057855	-0.137538	-0.704089
6367	-0.906277	3.190022	10.344748	0.185162	-0.049350	-0.034213	0.064215	-0.645815	-0.553443	-0.694676	-0.060991	-0.139535	-0.703019
6368	-0.323885	3.270624	9.874438	0.173716	-0.012637	-0.051054	0.064620	-0.650471	-0.549358	-0.695225	-0.063496	-0.141799	-0.701800
6369	0.194516	2.855258	9.067342	0.205194	0.015416	-0.058877	0.062539	-0.655661	-0.543947	-0.695754	-0.065999	-0.144949	-0.700400
6370	0.367945	2.804961	8.791307	0.181976	0.036410	-0.055502	0.065169	-0.660603	-0.540414	-0.696180	-0.067914	-0.148014	-0.699152
6371	0.099832	3.107410	9.489207	0.126466	0.055578	-0.059234	0.068560	-0.661991	-0.535953	-0.696674	-0.068831	-0.150548	-0.698027
6372	-0.653864	3.029661	10.456079	0.033347	0.119428	-0.052443	0.071307	-0.663649	-0.533942	-0.697009	-0.067526	-0.152686	-0.697356
6373	-1.123276	3.578298	10.139606	-0.150799	0.178216	-0.060361	0.075209	-0.660113	-0.534225	-0.697507	-0.062880	-0.153039	-0.697215
6374	-1.339646	2.415504	8.421863	-0.236613	0.157602	-0.043573	0.081464	-0.654399	-0.538141	-0.697933	-0.057303	-0.151926	-0.697513
6375	-1.554573	2.068972	8.592760	-0.127831	0.098028	0.015151	0.084856	-0.651406	-0.541266	-0.697577	-0.054290	-0.151390	-0.698226
6376	-1.731884	2.234015	9.418068	0.027726	0.062954	0.010940	0.086549	-0.649636	-0.542438	-0.697228	-0.053890	-0.152578	-0.698347
