# Supplementary material for: Identification of Haptic Based Guiding Using Hard Reins
Source: PLoS One. 2015 Jul 22;10(7):e0132020. doi: 10.1371/journal.pone.0132020 (PMC4511788; doi:10.1371/journal.pone.0132020)
Supplement: S1 File — (ZIP) [file pone.0132020.s001.zip › MotionData1/Subject2/T13/gc13.txt]

// Start Time: 0
// Sample rate: 25.0Hz
// Scenario: 4.9
// Firmware Version: 2.6.1
Counter	Acc_X	Acc_Y	Acc_Z	Gyr_X	Gyr_Y	Gyr_Z	Mag_X	Mag_Y	Mag_Z	Quat_w	Quat_x	Quat_y	Quat_z
5692	9.079245	1.072143	-3.753499	-0.538384	-0.055756	-0.096362	-0.835105	0.253919	0.053976	0.215705	0.728706	-0.270736	0.590899
5693	8.732261	0.926056	-3.891539	-0.552979	-0.018747	-0.200346	-0.835503	0.249486	0.053657	0.221862	0.729063	-0.273631	0.586831
5694	8.632078	1.051778	-3.982204	-0.542649	0.042564	-0.211217	-0.838252	0.243259	0.052232	0.227895	0.727370	-0.275965	0.585526
5695	8.945423	1.103431	-3.908300	-0.573815	0.130726	-0.176671	-0.840170	0.238714	0.044735	0.234886	0.725674	-0.278709	0.583565
5696	9.196673	1.271294	-3.862187	-0.557406	0.134061	-0.151659	-0.842921	0.234030	0.037797	0.240926	0.722436	-0.281617	0.583724
5697	9.122182	1.147414	-3.652920	-0.539507	0.098011	-0.161885	-0.843454	0.230878	0.027263	0.247052	0.721126	-0.284262	0.581496
5698	8.996499	1.092615	-3.654557	-0.554164	0.069127	-0.150411	-0.843429	0.227029	0.017271	0.252647	0.718581	-0.287424	0.580688
5699	8.964786	0.673774	-3.811720	-0.557835	0.054835	-0.163688	-0.847018	0.224021	0.007316	0.258778	0.717621	-0.290426	0.577674
5700	9.068036	0.576591	-3.791445	-0.542241	0.091017	-0.186721	-0.848643	0.217136	-0.005598	0.264734	0.715025	-0.292772	0.577009
5701	9.323074	0.531972	-3.713973	-0.566689	0.101899	-0.179069	-0.850413	0.211077	-0.016428	0.271383	0.713487	-0.295380	0.574490
5702	9.085588	0.265225	-3.715511	-0.554123	0.106023	-0.247147	-0.849823	0.205293	-0.028380	0.278270	0.710940	-0.296874	0.573582
5703	8.933693	-0.141605	-3.618956	-0.546814	0.155457	-0.341225	-0.853092	0.193148	-0.042302	0.286712	0.709770	-0.296625	0.570996
5704	8.836003	-0.198226	-3.497388	-0.546632	0.206224	-0.377838	-0.856347	0.178239	-0.058465	0.295545	0.706794	-0.295548	0.570743
5705	8.985332	-0.305577	-3.510887	-0.553831	0.240936	-0.425004	-0.857239	0.162488	-0.073411	0.305392	0.704984	-0.293665	0.568765
5706	8.908230	-0.159762	-3.456840	-0.552183	0.237641	-0.460349	-0.859797	0.146180	-0.086000	0.315366	0.701964	-0.291219	0.568315
5707	8.841176	-0.019177	-3.455903	-0.559484	0.259699	-0.504798	-0.863593	0.127381	-0.099157	0.326121	0.700228	-0.288108	0.565968
5708	9.097528	0.230840	-3.405881	-0.568468	0.266675	-0.470363	-0.863644	0.108984	-0.110681	0.336521	0.696664	-0.285424	0.565637
5709	9.402600	0.422013	-3.442248	-0.555832	0.219140	-0.396410	-0.864254	0.091417	-0.121363	0.345580	0.694650	-0.284008	0.563360
5710	9.599456	0.411908	-3.314345	-0.539435	0.176733	-0.296845	-0.864191	0.078419	-0.130897	0.353041	0.691187	-0.283947	0.563025
5711	9.748321	0.523074	-3.163570	-0.552308	0.107483	-0.202761	-0.865393	0.068600	-0.136794	0.359094	0.689272	-0.285953	0.560523
5712	9.612391	0.829963	-2.915537	-0.567185	0.003813	-0.090834	-0.865380	0.065551	-0.136826	0.363605	0.686307	-0.290235	0.559051
5713	9.736524	0.936921	-2.689783	-0.553817	-0.090974	0.023167	-0.864829	0.066378	-0.135577	0.365927	0.685221	-0.296797	0.555410
5714	9.668386	0.513644	-2.820271	-0.549777	-0.223138	0.087658	-0.865958	0.069409	-0.129317	0.366844	0.683780	-0.304947	0.552157
5715	9.535563	0.318708	-3.211743	-0.553806	-0.348190	0.167962	-0.865714	0.075197	-0.119169	0.365908	0.684523	-0.315380	0.545963
5716	9.183656	0.163513	-3.651688	-0.535512	-0.419809	0.303010	-0.867848	0.084581	-0.105095	0.362979	0.683822	-0.327678	0.541536
5717	8.922811	0.238522	-3.898619	-0.539381	-0.485019	0.340488	-0.867645	0.098664	-0.088364	0.358912	0.684785	-0.341277	0.534586
5718	8.805567	0.469189	-4.227211	-0.539057	-0.449198	0.365063	-0.867858	0.112606	-0.070526	0.355052	0.683667	-0.354539	0.529943
5719	8.446173	0.702048	-4.449193	-0.547323	-0.326792	0.380105	-0.864474	0.129310	-0.052134	0.351621	0.682306	-0.367556	0.525094
5720	8.111670	0.597229	-4.930798	-0.561259	-0.230979	0.350101	-0.862602	0.143820	-0.040112	0.349686	0.678576	-0.379172	0.522957
5721	8.324892	0.258289	-5.202737	-0.531215	-0.074126	0.327387	-0.861404	0.154326	-0.032548	0.348354	0.674867	-0.389489	0.521059
5722	8.850951	-0.090138	-4.745326	-0.556800	-0.057175	0.263331	-0.858953	0.164560	-0.027209	0.348519	0.669845	-0.398572	0.520560
5723	8.767251	-0.102823	-4.539703	-0.555315	-0.091181	0.235220	-0.857197	0.174229	-0.018000	0.348245	0.666718	-0.407985	0.517457
5724	8.699279	0.023966	-4.427470	-0.559001	-0.094791	0.236965	-0.855988	0.182241	-0.010739	0.348363	0.662140	-0.416912	0.516137
5725	8.602684	0.689702	-4.719869	-0.551294	-0.021040	0.249951	-0.853248	0.189417	-0.002945	0.348416	0.658057	-0.425931	0.513956
5726	8.718937	0.101120	-4.435605	-0.558981	-0.061891	0.186353	-0.852322	0.198394	0.006401	0.349276	0.653440	-0.433879	0.512613
5727	8.797385	0.327474	-4.484142	-0.544418	-0.063943	0.208700	-0.850687	0.203907	0.014739	0.349258	0.650067	-0.442517	0.509520
5728	8.419070	0.433626	-4.506565	-0.560125	-0.039356	0.084453	-0.847383	0.209424	0.020714	0.351332	0.646008	-0.448918	0.507653
5729	8.701474	0.647520	-4.410269	-0.560939	0.002397	0.055074	-0.847813	0.211910	0.023784	0.353669	0.643119	-0.455194	0.504098
5730	8.874553	0.646974	-4.323515	-0.544810	0.010213	-0.018179	-0.850735	0.212455	0.028788	0.357005	0.639522	-0.459710	0.502221
5731	8.898430	0.855476	-4.190571	-0.559369	0.037689	-0.059186	-0.848513	0.211890	0.030424	0.360797	0.637270	-0.464171	0.498255
5732	8.975138	1.015378	-4.047492	-0.537664	0.024885	-0.048208	-0.848498	0.208144	0.031629	0.364457	0.633795	-0.468072	0.496371
5733	8.890231	1.052628	-3.972894	-0.555967	0.028042	-0.090036	-0.850432	0.205792	0.031758	0.368435	0.631895	-0.472084	0.492038
5734	9.158027	1.051000	-3.963570	-0.567020	-0.023706	-0.037600	-0.851529	0.203030	0.029526	0.371883	0.628523	-0.476710	0.489295
5735	8.868958	0.943331	-4.082787	-0.547128	-0.025283	-0.076349	-0.851522	0.201081	0.031994	0.375117	0.627023	-0.481109	0.484421
5736	8.975156	0.700270	-4.201023	-0.554444	-0.054274	-0.054144	-0.850825	0.200105	0.033223	0.378253	0.624137	-0.485575	0.481243
5737	8.919967	0.763383	-4.211318	-0.539837	-0.026167	-0.081572	-0.852066	0.197888	0.034039	0.381426	0.622691	-0.489766	0.476339
5738	8.854763	0.737169	-4.218186	-0.546989	-0.012691	-0.074678	-0.852466	0.194571	0.031243	0.385049	0.619606	-0.493533	0.473551
5739	8.820750	0.623649	-4.243451	-0.552333	0.001759	-0.076619	-0.851765	0.193186	0.030671	0.388588	0.617689	-0.497615	0.468869
5740	8.834655	0.507682	-4.225263	-0.554101	0.007170	-0.076686	-0.851893	0.190693	0.030093	0.392490	0.614328	-0.501214	0.466195
5741	8.862152	0.598846	-4.303632	-0.543304	-0.023747	-0.049809	-0.853133	0.188338	0.030493	0.395389	0.612386	-0.505670	0.461465
5742	8.895016	0.742864	-4.426088	-0.566713	0.005115	-0.039614	-0.854798	0.188203	0.030504	0.399057	0.608516	-0.509795	0.458880
5743	8.798241	0.767909	-4.382749	-0.533747	0.040840	-0.023543	-0.855073	0.187229	0.031879	0.402233	0.605729	-0.513899	0.455201
5744	8.865604	0.791890	-4.344449	-0.559198	0.024494	0.004583	-0.855349	0.187238	0.029393	0.405574	0.601230	-0.518277	0.453235
5745	8.779854	0.562730	-3.979361	-0.562826	0.051895	-0.038154	-0.857569	0.187247	0.028028	0.409331	0.598193	-0.522303	0.449236
5746	9.073480	0.719541	-4.111973	-0.564657	0.018966	0.022269	-0.856034	0.185441	0.028274	0.412491	0.593447	-0.526918	0.447247
5747	8.906833	0.744936	-4.083040	-0.546666	-0.002651	0.010195	-0.855067	0.186970	0.026347	0.415035	0.590452	-0.531742	0.443129
5748	8.907136	0.676823	-4.154764	-0.552075	0.002821	0.005669	-0.855633	0.189184	0.027756	0.417994	0.586068	-0.536115	0.440892
5749	8.912247	0.642629	-4.207543	-0.542369	-0.049538	0.012296	-0.854105	0.188903	0.028018	0.419945	0.583424	-0.541242	0.436256
5750	8.903148	0.777972	-4.213874	-0.552288	-0.047909	0.036956	-0.855221	0.189730	0.030247	0.422059	0.579085	-0.546341	0.433634
5751	8.830311	0.594577	-4.245555	-0.539600	-0.056963	0.033584	-0.852733	0.191656	0.033012	0.423689	0.576219	-0.551677	0.429083
5752	8.929010	0.603847	-4.209549	-0.570519	-0.054906	0.022614	-0.853845	0.191793	0.034128	0.426026	0.571880	-0.556755	0.426004
5753	8.796163	0.539337	-4.225564	-0.559744	-0.063744	-0.003779	-0.853296	0.192753	0.037036	0.428105	0.569229	-0.561811	0.420800
5754	8.825727	0.451406	-4.345428	-0.560671	-0.067258	-0.012615	-0.853016	0.191636	0.039373	0.430457	0.565407	-0.566436	0.417339
5755	8.822524	0.442847	-4.557946	-0.539683	-0.056523	-0.014196	-0.853158	0.191623	0.043244	0.432441	0.562908	-0.571070	0.412321
5756	8.632044	0.625697	-4.492080	-0.544642	0.015338	0.010056	-0.853434	0.191067	0.044070	0.435336	0.558226	-0.575036	0.410122
5757	8.677892	0.545427	-4.529904	-0.549006	0.042408	0.008070	-0.850384	0.192170	0.043781	0.438337	0.554513	-0.579069	0.406270
5758	8.620950	0.850396	-4.509069	-0.533461	0.067567	0.008124	-0.852328	0.192455	0.042693	0.441695	0.549470	-0.582399	0.404722
5759	8.721512	0.957049	-4.355763	-0.569656	0.091064	0.019968	-0.852887	0.193568	0.041880	0.445366	0.544983	-0.586220	0.401234
5760	8.851137	0.903466	-4.292520	-0.548003	0.058374	0.038131	-0.854000	0.194407	0.040238	0.448498	0.539475	-0.590004	0.399639
5761	8.869196	0.744387	-4.208622	-0.544397	0.052960	0.036417	-0.852897	0.196487	0.039283	0.451290	0.535259	-0.594054	0.396150
5762	8.871313	0.676746	-4.203037	-0.562603	0.044018	0.038020	-0.852208	0.197877	0.037634	0.454372	0.529677	-0.598006	0.394180
5763	8.878384	0.671990	-4.183665	-0.568075	0.027609	0.061942	-0.851939	0.200094	0.037378	0.456884	0.525068	-0.602654	0.390344
5764	8.928989	0.642645	-4.188237	-0.539063	0.022133	0.055244	-0.851118	0.202724	0.037952	0.459281	0.519605	-0.606724	0.388533
5765	8.881210	0.671640	-4.236819	-0.568227	0.009728	0.047014	-0.851122	0.203977	0.036168	0.461662	0.515239	-0.611293	0.384342
5766	8.830923	0.705574	-4.270956	-0.545553	0.012464	0.031334	-0.849049	0.206049	0.037141	0.464156	0.510026	-0.615177	0.382086
5767	8.913034	0.789840	-4.238181	-0.562897	0.008151	0.020568	-0.850998	0.207161	0.037444	0.466633	0.505978	-0.619361	0.377666
5768	8.914903	0.647264	-4.236592	-0.546583	-0.006429	0.029677	-0.848779	0.207708	0.037985	0.468881	0.500865	-0.623336	0.375149
5769	9.018951	0.694859	-4.249343	-0.552044	-0.004554	0.026091	-0.849756	0.209100	0.036901	0.471016	0.496878	-0.627529	0.370760
5770	8.806373	0.645471	-4.246091	-0.559325	-0.000798	0.010010	-0.849206	0.210204	0.038014	0.473571	0.491796	-0.631275	0.367912
5771	8.830586	0.696153	-4.232193	-0.557678	-0.002201	-0.034184	-0.848934	0.211731	0.037199	0.476200	0.488435	-0.634809	0.362881
5772	8.739858	0.705634	-4.352982	-0.553748	0.017178	0.011733	-0.848782	0.208542	0.037441	0.478882	0.483201	-0.638281	0.360258
5773	8.754810	0.622749	-4.453554	-0.567990	0.053176	0.023727	-0.848517	0.211593	0.036641	0.481852	0.478547	-0.641844	0.356157
5774	8.860984	0.796601	-4.368656	-0.547971	0.045542	0.062088	-0.847549	0.212842	0.035402	0.484440	0.472466	-0.645405	0.354326
5775	8.995268	0.714037	-4.297847	-0.558938	0.033868	0.064699	-0.847002	0.214922	0.034729	0.486740	0.467449	-0.649392	0.350522
5776	8.879241	0.768245	-4.247559	-0.567982	0.038338	0.071623	-0.847017	0.218528	0.034213	0.489310	0.461044	-0.653165	0.348410
5777	8.782322	0.686761	-4.236856	-0.549786	0.045525	0.062915	-0.844803	0.220468	0.032834	0.491649	0.455995	-0.656866	0.344785
5778	8.869352	0.623070	-4.286999	-0.536900	0.070701	0.062923	-0.846197	0.222138	0.031479	0.494373	0.449732	-0.659938	0.343247
5779	8.825534	0.558211	-4.269304	-0.541524	0.058140	0.058505	-0.846488	0.225610	0.029720	0.496787	0.444677	-0.663336	0.339779
5780	8.810125	0.571176	-4.143791	-0.549584	0.083449	0.052940	-0.845106	0.227412	0.028761	0.499818	0.438284	-0.666193	0.338046
5781	8.796177	0.616887	-4.190188	-0.544031	0.099635	0.053795	-0.845104	0.227561	0.025445	0.502793	0.432931	-0.669067	0.334842
5782	8.918755	0.643178	-4.113330	-0.525460	0.151527	0.085565	-0.842620	0.231864	0.021876	0.506257	0.425837	-0.671271	0.334308
5783	8.896351	0.646295	-4.023939	-0.548066	0.154976	0.113580	-0.842625	0.233818	0.017473	0.509557	0.419215	-0.674031	0.332105
5784	9.001398	0.343575	-4.023118	-0.561697	0.178081	0.056644	-0.842632	0.236329	0.012523	0.513816	0.411910	-0.675861	0.330961
5785	8.881463	0.411610	-4.084119	-0.557920	0.196911	0.063637	-0.842355	0.237732	0.007145	0.518031	0.405524	-0.677732	0.328441
5786	8.790876	0.289613	-3.976328	-0.575896	0.221208	0.073854	-0.841948	0.240796	0.002335	0.522807	0.397495	-0.679235	0.327584
5787	9.121221	0.600419	-3.791782	-0.571964	0.267796	0.105559	-0.840420	0.241922	-0.004023	0.527747	0.389869	-0.680669	0.325845
5788	9.134386	0.615938	-3.615597	-0.529931	0.287887	0.152810	-0.839191	0.248039	-0.010604	0.532465	0.380745	-0.681649	0.326908
5789	9.094900	0.490854	-3.563410	-0.553345	0.316788	0.155870	-0.837408	0.254714	-0.018566	0.537511	0.372243	-0.682684	0.326284
5790	9.012654	0.292779	-3.633573	-0.545826	0.338160	0.177904	-0.835752	0.258617	-0.026556	0.542762	0.362199	-0.683251	0.327705
5791	8.923467	0.142983	-3.718762	-0.561599	0.410962	0.203778	-0.832304	0.265843	-0.034663	0.548711	0.352260	-0.683499	0.328112
5792	8.835772	0.018158	-3.673762	-0.571624	0.499339	0.296853	-0.829282	0.275575	-0.045920	0.555402	0.339143	-0.683082	0.331527
5793	9.042638	-0.111542	-3.339169	-0.552967	0.569254	0.327614	-0.824049	0.287796	-0.057169	0.562425	0.326448	-0.682117	0.334404
5794	9.048342	-0.248974	-2.897911	-0.554503	0.595819	0.376935	-0.819087	0.298632	-0.068430	0.569512	0.311628	-0.680683	0.339432
5795	9.196877	-0.492370	-2.255126	-0.532868	0.599617	0.342633	-0.815526	0.312244	-0.079651	0.576457	0.298598	-0.678982	0.342811
5796	9.631154	-0.767441	-1.752503	-0.540450	0.576571	0.307330	-0.806823	0.324592	-0.089543	0.583376	0.284860	-0.676876	0.346938
5797	10.354322	-1.062203	-1.788840	-0.531558	0.518561	0.349480	-0.800204	0.337081	-0.098726	0.588925	0.272174	-0.675794	0.349845
5798	10.614537	-0.838095	-1.627393	-0.548440	0.439315	0.357806	-0.794424	0.350116	-0.104718	0.593418	0.258492	-0.675315	0.353534
5799	10.372175	-0.595776	-1.378498	-0.540849	0.276410	0.233246	-0.791138	0.361479	-0.106285	0.596393	0.248878	-0.676295	0.353555
5800	10.313410	-0.536552	-1.241362	-0.545638	0.121933	0.181050	-0.786459	0.370325	-0.102083	0.597682	0.239795	-0.678477	0.353474
5801	9.959474	-0.416687	-0.978870	-0.548735	-0.021302	0.076552	-0.784819	0.375153	-0.096102	0.597715	0.234274	-0.682167	0.350001
5802	9.930519	-0.494070	-1.016626	-0.547393	-0.100578	0.074386	-0.782066	0.378999	-0.087237	0.596675	0.228151	-0.686412	0.347513
5803	9.881975	-0.537167	-1.001583	-0.560583	-0.164253	0.048068	-0.781944	0.380905	-0.076713	0.594975	0.223834	-0.691648	0.342823
5804	9.878472	-0.407328	-1.109336	-0.542889	-0.226256	0.022138	-0.784872	0.382272	-0.068798	0.592476	0.219316	-0.697027	0.339155
5805	9.700687	-0.704975	-1.354636	-0.541284	-0.251097	-0.023755	-0.784600	0.381969	-0.060924	0.589930	0.216771	-0.702723	0.333427
5806	9.609468	-0.799318	-1.462186	-0.528628	-0.249069	-0.056377	-0.783221	0.382915	-0.054428	0.587510	0.213637	-0.707835	0.328879
5807	9.673128	-0.737439	-1.549941	-0.557438	-0.240455	0.003414	-0.784889	0.382204	-0.047926	0.584955	0.210389	-0.713505	0.323225
5808	9.615844	-0.669723	-1.598942	-0.570021	-0.244427	0.050176	-0.785460	0.384403	-0.041541	0.582005	0.205187	-0.719175	0.319305
5809	9.601442	-0.727866	-1.636932	-0.553757	-0.254306	0.038034	-0.783524	0.385070	-0.034914	0.578957	0.201517	-0.724991	0.313987
5810	9.679687	-0.855219	-1.828904	-0.542964	-0.247508	-0.020259	-0.784642	0.385608	-0.029233	0.576218	0.197630	-0.730123	0.309572
5811	9.815505	-0.866315	-1.920774	-0.563093	-0.234136	-0.091317	-0.783119	0.385729	-0.024820	0.574253	0.195555	-0.735117	0.302645
5812	9.523885	-0.852667	-1.964026	-0.554370	-0.246004	-0.181431	-0.786165	0.382810	-0.020127	0.572496	0.193854	-0.739563	0.296169
5813	9.523150	-0.856440	-2.181433	-0.548600	-0.213820	-0.155897	-0.788237	0.379333	-0.014894	0.571112	0.192721	-0.743853	0.288742
5814	9.626317	-0.703427	-2.340325	-0.533075	-0.203115	-0.149540	-0.790302	0.374335	-0.011060	0.569657	0.190509	-0.747708	0.283072
5815	9.730218	-0.584943	-2.609974	-0.553987	-0.202875	-0.162122	-0.791680	0.370857	-0.006109	0.568436	0.189307	-0.751766	0.275484
5816	9.271789	-0.399863	-2.843372	-0.537509	-0.176702	-0.179842	-0.795008	0.368908	-0.000989	0.567505	0.187326	-0.755138	0.269468
5817	9.091942	-0.128189	-2.860660	-0.548316	-0.155937	-0.180097	-0.794435	0.363903	0.003240	0.567009	0.186176	-0.758458	0.261879
5818	8.855905	0.003812	-2.856984	-0.555563	-0.146851	-0.187346	-0.797752	0.359460	0.008057	0.566582	0.183919	-0.761470	0.255583
5819	9.011448	0.023762	-2.987885	-0.538949	-0.116449	-0.167836	-0.800230	0.353629	0.012854	0.566536	0.182467	-0.764237	0.248365
5820	8.993988	0.044197	-3.215204	-0.558380	-0.044478	-0.145495	-0.802442	0.351416	0.012987	0.567421	0.179006	-0.766170	0.242847
5821	9.745083	-0.025963	-3.630996	-0.552237	0.049106	-0.124602	-0.803958	0.349068	0.011454	0.569689	0.175923	-0.767196	0.236465
5822	9.697517	0.196761	-3.614089	-0.568800	0.028601	-0.139691	-0.805745	0.345339	0.008526	0.571653	0.171882	-0.768288	0.231092
5823	9.142611	0.236024	-3.304523	-0.531657	0.001954	-0.110023	-0.806701	0.341316	0.010289	0.573009	0.169035	-0.769722	0.224982
5824	9.164730	0.133763	-3.404888	-0.545285	-0.027197	-0.067544	-0.807664	0.339661	0.008344	0.573662	0.164391	-0.771511	0.220586
5825	9.506280	0.625509	-3.642778	-0.525422	-0.034375	-0.073316	-0.808493	0.338272	0.009857	0.574226	0.161218	-0.773386	0.214819
5826	9.521597	0.411443	-3.853028	-0.556523	-0.073749	-0.086722	-0.809880	0.337573	0.012763	0.574237	0.156927	-0.775619	0.209858
5827	8.983814	0.286071	-3.962050	-0.545508	-0.063021	-0.090319	-0.810007	0.334946	0.010940	0.574432	0.153911	-0.777787	0.203438
5828	9.065844	0.329200	-3.938480	-0.559841	-0.026886	-0.092456	-0.812082	0.333148	0.011214	0.575161	0.149463	-0.779395	0.198482
5829	9.096508	0.252016	-3.884506	-0.568547	0.006025	-0.041457	-0.812489	0.330932	0.010917	0.576240	0.145141	-0.780930	0.192430
5830	9.123914	0.194924	-3.712361	-0.544756	0.002623	0.022526	-0.813038	0.330109	0.008563	0.576889	0.138940	-0.782390	0.189102
5831	8.900105	0.156573	-3.501433	-0.555580	-0.014109	0.080827	-0.810411	0.332177	0.010223	0.577093	0.132922	-0.784365	0.184573
5832	9.001875	0.313145	-3.479155	-0.559383	-0.055842	0.116465	-0.810142	0.333971	0.012313	0.576457	0.125280	-0.786707	0.181918
5833	8.973642	0.562388	-3.452905	-0.544791	-0.061682	0.157389	-0.808499	0.338390	0.016216	0.575551	0.118350	-0.789276	0.178264
5834	8.949406	0.584439	-3.428957	-0.555369	-0.014894	0.169360	-0.806034	0.345294	0.022627	0.575288	0.109755	-0.791138	0.176348
5835	8.964757	0.743610	-3.464580	-0.559729	0.006567	0.190434	-0.802725	0.349989	0.025691	0.575321	0.101888	-0.792919	0.172929
5836	9.215158	0.512236	-3.500991	-0.544346	0.001270	0.172977	-0.800797	0.352600	0.031370	0.575200	0.093287	-0.794431	0.171236
5837	9.168877	0.588490	-3.719229	-0.529793	0.014045	0.148309	-0.797617	0.355076	0.034965	0.575383	0.086415	-0.795818	0.167755
5838	9.299189	0.005961	-3.998004	-0.564795	0.169429	0.219451	-0.795143	0.360045	0.039421	0.577739	0.076259	-0.795404	0.166536
5839	8.511775	-0.685100	-3.621991	-0.554844	0.310929	0.193661	-0.792394	0.366977	0.036983	0.582438	0.067381	-0.793378	0.163634
5840	8.926677	-1.061792	-3.159283	-0.530038	0.488872	0.231797	-0.790461	0.370873	0.030926	0.589639	0.056370	-0.788927	0.163531
5841	9.649815	-1.701665	-2.737540	-0.561751	0.585323	0.346767	-0.785907	0.378928	0.022681	0.598001	0.044076	-0.783572	0.162683
5842	9.847890	-1.230426	-2.535278	-0.555174	0.509939	0.314666	-0.780939	0.387678	0.013887	0.605032	0.031383	-0.778678	0.163129
5843	9.881318	-1.373353	-2.557889	-0.549084	0.386777	0.182788	-0.778188	0.394896	0.008411	0.610613	0.022450	-0.775202	0.160343
5844	9.501890	-1.436441	-2.208758	-0.527838	0.338572	0.115998	-0.775708	0.399185	0.009265	0.615435	0.013737	-0.771931	0.158661
5845	9.697765	-0.761761	-1.936280	-0.565483	0.252425	0.201126	-0.775583	0.401807	0.012609	0.618784	0.004763	-0.769940	0.155806
5846	9.834180	-0.972571	-1.890620	-0.535461	0.199997	0.304415	-0.770763	0.408971	0.022598	0.620754	-0.006506	-0.768246	0.156271
5847	9.627160	-0.894124	-1.920212	-0.541114	0.119944	0.389735	-0.764424	0.418351	0.032045	0.621372	-0.017650	-0.767605	0.156102
5848	9.752560	-0.967556	-1.943722	-0.532511	0.055301	0.361942	-0.757669	0.427868	0.041629	0.620785	-0.029310	-0.767475	0.157318
5849	9.762560	-1.123021	-2.062806	-0.541765	0.041274	0.323868	-0.754261	0.439874	0.055549	0.620293	-0.039186	-0.767640	0.156301
5850	9.675758	-1.132230	-2.077083	-0.538535	-0.011677	0.298559	-0.747635	0.446754	0.066213	0.618741	-0.049731	-0.768210	0.156651
5851	9.277112	-1.289317	-2.094126	-0.563282	-0.033783	0.259380	-0.741835	0.451409	0.079762	0.617190	-0.058633	-0.769261	0.154517
5852	9.204491	-1.203368	-2.334183	-0.564405	-0.058760	0.232989	-0.737147	0.456626	0.092082	0.614981	-0.068335	-0.770397	0.153678
5853	9.250945	-1.457177	-1.913426	-0.538661	-0.014031	0.252434	-0.732460	0.462402	0.102749	0.613717	-0.076873	-0.770981	0.151755
5854	9.260674	-1.486386	-1.937274	-0.542237	0.025245	0.195534	-0.728599	0.466801	0.111058	0.612848	-0.085972	-0.770929	0.150648
5855	9.539007	-1.622579	-1.795993	-0.563979	0.042587	0.184590	-0.724731	0.469674	0.120043	0.612574	-0.093923	-0.770853	0.147372
5856	9.652532	-1.596715	-1.796433	-0.551560	-0.000642	0.177950	-0.719621	0.474487	0.128070	0.611258	-0.102776	-0.771041	0.145935
5857	9.633859	-1.362000	-1.765202	-0.559173	-0.019923	0.123157	-0.716863	0.477227	0.136094	0.610174	-0.109503	-0.771698	0.142051
5858	9.880000	-1.499275	-1.829234	-0.552542	-0.076757	0.031617	-0.715212	0.479980	0.140810	0.608034	-0.115882	-0.773018	0.138956
5859	9.582003	-1.643829	-2.059169	-0.565502	-0.092350	-0.033971	-0.716042	0.478305	0.145084	0.606238	-0.120028	-0.774814	0.133167
5860	9.417580	-1.751604	-2.069827	-0.550798	-0.072686	-0.026889	-0.716039	0.477330	0.146594	0.604277	-0.125484	-0.776125	0.129360
5861	10.074973	-1.602889	-2.744044	-0.554998	0.109236	-0.004870	-0.716873	0.477330	0.147015	0.605526	-0.130452	-0.775280	0.123536
5862	9.280447	-0.179029	-2.299808	-0.557764	0.026770	-0.055706	-0.716591	0.476078	0.148244	0.605110	-0.135798	-0.775393	0.119020
5863	9.019035	-0.297941	-2.257057	-0.555973	0.015864	-0.050381	-0.717692	0.473720	0.149749	0.605000	-0.139768	-0.775707	0.112780
5864	9.072640	-0.424731	-2.383768	-0.554056	0.056003	-0.105452	-0.719910	0.473459	0.146031	0.605113	-0.144351	-0.775511	0.107627
5865	9.687396	-0.551238	-2.673112	-0.528588	0.060562	-0.115674	-0.721839	0.471266	0.139803	0.605890	-0.147012	-0.775320	0.100813
5866	10.190324	-0.472782	-2.759224	-0.567263	0.004483	-0.163436	-0.725021	0.469202	0.137457	0.605237	-0.150741	-0.775861	0.094897
5867	9.775619	-0.308076	-2.729098	-0.539348	-0.029883	-0.168271	-0.727507	0.467430	0.129993	0.604649	-0.152472	-0.776855	0.087455
5868	9.519078	-0.400394	-2.679402	-0.545929	-0.031063	-0.237409	-0.733034	0.462472	0.124317	0.603592	-0.154716	-0.777925	0.081072
5869	9.430609	-0.427637	-2.488107	-0.545964	-0.029215	-0.244529	-0.737166	0.456411	0.115578	0.603079	-0.155294	-0.779051	0.072527
5870	9.570885	-0.225171	-2.430151	-0.547765	-0.056841	-0.175326	-0.741307	0.451443	0.111689	0.601473	-0.158480	-0.780150	0.066934
5871	9.513395	-0.191221	-2.469111	-0.543646	-0.001389	-0.133162	-0.743099	0.448961	0.109051	0.601211	-0.160751	-0.780482	0.059603
5872	9.465955	-0.172196	-2.565904	-0.578189	-0.037755	-0.079382	-0.744064	0.447722	0.107110	0.599639	-0.165819	-0.780995	0.054625
5873	9.708448	-0.261923	-2.758516	-0.547380	-0.085205	-0.025605	-0.744617	0.446889	0.108073	0.597905	-0.169678	-0.781885	0.048740
5874	9.579107	-0.094652	-2.803699	-0.531883	-0.092807	0.009121	-0.742958	0.448126	0.110008	0.595490	-0.175506	-0.782623	0.045722
5875	9.388005	-0.168218	-2.780878	-0.554528	-0.092854	0.022961	-0.743930	0.447703	0.113052	0.593535	-0.180167	-0.783349	0.040268
5876	9.188337	-0.065670	-2.813164	-0.530774	-0.064058	0.012420	-0.743239	0.447971	0.115123	0.591527	-0.186045	-0.783645	0.037199
5877	9.173694	0.014540	-2.753637	-0.556203	-0.040189	-0.023405	-0.743236	0.446855	0.117323	0.590398	-0.190002	-0.783819	0.030921
5878	9.164420	0.246976	-2.690983	-0.539917	-0.029224	-0.048027	-0.742954	0.445181	0.120483	0.588905	-0.195053	-0.783852	0.026859
5879	9.685644	0.115261	-2.748197	-0.538717	0.001206	-0.019799	-0.742951	0.444346	0.121580	0.588475	-0.198833	-0.783413	0.020674
5880	9.979681	-0.123818	-2.813574	-0.526743	0.033805	-0.041057	-0.744328	0.441578	0.121286	0.587979	-0.203854	-0.782590	0.016652
5881	9.461187	-0.540630	-2.750243	-0.539262	0.059109	-0.052137	-0.744737	0.440902	0.116444	0.588449	-0.207118	-0.781494	0.009818
5882	8.951715	-0.423757	-2.349792	-0.565946	0.169209	-0.066504	-0.746962	0.443150	0.108744	0.589871	-0.212212	-0.779102	0.004326
5883	9.154860	-0.935337	-2.030261	-0.551239	0.226432	-0.125993	-0.749020	0.439727	0.097113	0.592885	-0.214450	-0.776196	-0.004248
5884	9.540655	-0.835707	-1.940077	-0.558510	0.236473	-0.131360	-0.753153	0.434508	0.085204	0.595321	-0.218415	-0.773158	-0.010666
5885	9.706762	-0.775832	-1.858820	-0.565976	0.191188	-0.099285	-0.756327	0.431772	0.076354	0.597698	-0.221197	-0.770369	-0.018966
5886	9.887759	-0.667905	-1.807112	-0.559085	0.118825	-0.068633	-0.757707	0.430539	0.072758	0.598272	-0.226140	-0.768342	-0.024116
5887	9.804008	-0.677647	-1.903535	-0.542966	0.048890	-0.015836	-0.758523	0.427083	0.070517	0.598585	-0.229955	-0.766742	-0.030406
5888	9.686603	-0.653348	-2.000294	-0.557520	0.004166	0.054139	-0.758525	0.427360	0.070796	0.597424	-0.236801	-0.765431	-0.033533
5889	9.719916	-0.934338	-2.074518	-0.562906	-0.015989	0.093098	-0.757847	0.430676	0.073313	0.596705	-0.242551	-0.763957	-0.038496
5890	9.878629	-0.944581	-2.006965	-0.544982	-0.052083	0.091788	-0.755218	0.432324	0.076213	0.594716	-0.249840	-0.763044	-0.040701
5891	9.815851	-1.021720	-2.039846	-0.545146	-0.106554	0.136332	-0.753153	0.435495	0.079962	0.592722	-0.256103	-0.762313	-0.044399
5892	9.839032	-1.251358	-2.027650	-0.553550	-0.122288	0.086765	-0.750946	0.437826	0.086327	0.589552	-0.263449	-0.762146	-0.046432
5893	9.749640	-1.010279	-2.209013	-0.538261	-0.167759	0.126168	-0.749295	0.440159	0.092144	0.586635	-0.269535	-0.762057	-0.049795
5894	9.407213	-1.049531	-2.261271	-0.547450	-0.178382	0.105707	-0.744317	0.443450	0.099742	0.582593	-0.277121	-0.762343	-0.051205
5895	9.370007	-1.026192	-2.430609	-0.531518	-0.237705	0.082376	-0.742668	0.445917	0.107219	0.578568	-0.282541	-0.763185	-0.054565
5896	9.121881	-1.265415	-2.292306	-0.578352	-0.168920	0.067163	-0.741011	0.447570	0.109158	0.574387	-0.289853	-0.763427	-0.056949
5897	9.486953	-1.357938	-2.422232	-0.549906	-0.129432	0.074400	-0.738389	0.450320	0.114004	0.571875	-0.295258	-0.762908	-0.061260
5898	9.436681	-1.404000	-2.496550	-0.558062	-0.122061	0.060092	-0.737290	0.452807	0.115680	0.568459	-0.302145	-0.762567	-0.063678
5899	9.118555	-1.276300	-2.490301	-0.554235	-0.070450	0.026155	-0.735768	0.454191	0.115407	0.566736	-0.306797	-0.761535	-0.068915
5900	9.371507	-1.442357	-2.512947	-0.543331	-0.058523	-0.000299	-0.734387	0.455852	0.114998	0.564252	-0.312488	-0.760764	-0.072168
5901	9.369329	-1.311649	-2.480577	-0.553456	-0.069171	-0.012722	-0.734106	0.455298	0.114714	0.562482	-0.316545	-0.759843	-0.077793
5902	9.432322	-1.375264	-2.542771	-0.571589	-0.048048	-0.046672	-0.734658	0.454188	0.115398	0.559866	-0.321807	-0.759116	-0.082055
5903	9.523561	-1.453026	-2.520280	-0.538003	-0.056375	-0.039143	-0.735493	0.454745	0.115272	0.558333	-0.325277	-0.758125	-0.087778
5904	9.505276	-1.264678	-2.561015	-0.563442	-0.054461	-0.037661	-0.736868	0.451418	0.116216	0.555645	-0.330571	-0.757338	-0.091763
5905	9.420789	-1.196261	-2.525424	-0.530732	-0.056524	-0.026660	-0.736308	0.450025	0.118132	0.554166	-0.334154	-0.756171	-0.097195
5906	9.340685	-1.243856	-2.488544	-0.561510	-0.040172	-0.027145	-0.737011	0.451545	0.120088	0.551685	-0.339531	-0.755075	-0.101117
5907	9.219725	-1.276786	-2.466269	-0.556884	-0.014773	-0.050278	-0.735476	0.449739	0.120196	0.550598	-0.342966	-0.753441	-0.107438
5908	9.330243	-1.214068	-2.372889	-0.554076	-0.002257	-0.039680	-0.737696	0.449467	0.120072	0.548674	-0.347966	-0.751941	-0.111630
5909	9.322721	-1.213794	-2.336640	-0.549595	0.001532	-0.062655	-0.738241	0.447255	0.118948	0.547841	-0.351096	-0.750113	-0.118041
5910	9.445127	-1.281890	-2.282890	-0.553301	0.001753	-0.083917	-0.740176	0.445321	0.118113	0.545842	-0.355387	-0.748797	-0.122718
5911	9.682094	-1.278914	-2.341227	-0.528632	0.019589	-0.073070	-0.741696	0.443378	0.120178	0.545395	-0.358083	-0.746778	-0.129007
5912	9.659980	-1.154365	-2.540708	-0.548320	0.066561	-0.075338	-0.743073	0.440889	0.119334	0.544383	-0.362258	-0.744628	-0.133963
5913	9.491218	-0.785019	-2.385140	-0.551823	0.073324	-0.025875	-0.743892	0.437707	0.117925	0.544677	-0.365753	-0.741507	-0.140422
5914	9.184752	-0.543623	-1.962189	-0.553865	0.066317	-0.051562	-0.747636	0.436466	0.118494	0.543639	-0.370312	-0.739087	-0.145177
5915	9.162946	-0.407206	-2.195628	-0.559138	0.084237	-0.036671	-0.747212	0.435083	0.117371	0.543989	-0.373656	-0.735785	-0.151910
5916	9.731781	-0.530466	-2.784544	-0.558649	0.167517	-0.070665	-0.747894	0.432597	0.115001	0.544299	-0.377644	-0.732300	-0.157674
5917	10.084311	-0.287086	-3.312027	-0.554860	0.229529	-0.146952	-0.752175	0.427906	0.111391	0.546395	-0.378833	-0.728140	-0.166581
5918	10.065946	-0.025960	-3.307667	-0.562490	0.164493	-0.123611	-0.755069	0.424332	0.104465	0.546409	-0.382055	-0.724962	-0.172920
5919	9.729881	-0.079565	-2.944204	-0.549528	0.052490	-0.105172	-0.756436	0.420191	0.100010	0.546026	-0.384357	-0.722332	-0.179896
5920	9.222242	-0.192017	-2.889115	-0.557453	0.037201	-0.012405	-0.758374	0.418811	0.099596	0.544584	-0.389537	-0.719619	-0.183950
5921	9.212440	-0.191834	-2.869775	-0.553602	0.021921	0.080618	-0.757820	0.419507	0.098216	0.544335	-0.394659	-0.715788	-0.188656
5922	9.378407	-0.039263	-3.035995	-0.539259	0.000405	0.065056	-0.756442	0.421860	0.098230	0.542744	-0.400853	-0.712850	-0.191286
5923	9.407950	-0.083548	-3.132185	-0.552012	0.000632	0.047218	-0.754922	0.423659	0.098099	0.541999	-0.405539	-0.709451	-0.196098
5924	9.301814	-0.247735	-3.217191	-0.559152	0.002259	0.068317	-0.753818	0.425322	0.097416	0.540241	-0.411944	-0.706298	-0.198960
5925	9.146954	-0.246426	-3.163843	-0.568161	-0.007090	0.108044	-0.749673	0.429882	0.098814	0.539411	-0.417681	-0.702346	-0.203197
5926	9.127622	-0.134789	-3.107077	-0.558885	0.025245	0.114154	-0.750930	0.431550	0.098150	0.538105	-0.424583	-0.698465	-0.205718
5927	9.186864	-0.105199	-2.952855	-0.556178	0.047180	0.078674	-0.747048	0.432929	0.097719	0.537929	-0.429526	-0.694144	-0.210483
5928	9.236925	-0.134102	-2.887365	-0.584359	0.073012	0.026880	-0.747612	0.435151	0.096641	0.536649	-0.435234	-0.690288	-0.214668
5929	9.607494	-0.087098	-2.726506	-0.553470	0.094737	0.004181	-0.747610	0.434593	0.097879	0.536767	-0.438872	-0.686026	-0.220547
5930	9.809485	-0.247760	-2.710487	-0.559855	0.082074	0.014820	-0.747054	0.434312	0.098701	0.535722	-0.444061	-0.682189	-0.224567
5931	9.916033	-0.498854	-2.567694	-0.551247	0.148672	0.018033	-0.748165	0.434737	0.096641	0.536593	-0.447577	-0.677147	-0.230683
5932	9.074482	-0.684105	-2.124769	-0.551437	0.150882	-0.040586	-0.748157	0.433643	0.092068	0.536252	-0.451562	-0.673012	-0.235755
5933	9.233569	-1.276840	-2.074878	-0.529357	0.210686	-0.090280	-0.750368	0.432981	0.084061	0.537593	-0.453056	-0.668270	-0.243205
5934	9.603172	-1.112230	-2.043384	-0.564237	0.182456	-0.132882	-0.752153	0.429540	0.077819	0.537064	-0.455738	-0.664472	-0.249682
5935	9.618672	-0.928943	-2.086524	-0.534417	0.140541	-0.095093	-0.756572	0.423727	0.078484	0.537344	-0.457535	-0.660392	-0.256525
5936	9.509459	-0.632054	-1.864992	-0.562398	0.145460	-0.028213	-0.757114	0.420258	0.079973	0.536817	-0.461716	-0.655953	-0.261478
5937	9.630542	-0.878438	-1.727103	-0.560190	0.168231	0.042431	-0.756000	0.419280	0.081613	0.537883	-0.465413	-0.650072	-0.267356
5938	9.897621	-1.126709	-1.744019	-0.550899	0.169561	0.092095	-0.754481	0.421642	0.078585	0.538349	-0.470850	-0.644219	-0.271040
5939	9.884757	-1.281108	-1.715702	-0.545600	0.127856	0.117159	-0.755470	0.425805	0.077806	0.539375	-0.475527	-0.638032	-0.275432
5940	9.798221	-1.009372	-1.629222	-0.542256	0.080840	0.133424	-0.751588	0.427464	0.076549	0.538944	-0.481815	-0.632689	-0.277667
5941	9.564509	-1.255906	-1.486024	-0.552573	0.043334	0.097177	-0.750911	0.431483	0.076171	0.538664	-0.486735	-0.627466	-0.281454
5942	9.737858	-1.225163	-1.418948	-0.537161	0.021310	0.135568	-0.747032	0.433129	0.078646	0.537486	-0.493258	-0.622677	-0.282981
5943	9.578280	-1.332983	-1.432028	-0.544779	-0.041771	0.138475	-0.745803	0.437696	0.080066	0.536408	-0.499051	-0.617917	-0.285296
5944	9.564610	-1.219631	-1.481597	-0.541378	-0.064991	0.114786	-0.744296	0.441703	0.082722	0.533938	-0.505787	-0.614151	-0.286196
5945	9.559421	-1.432600	-1.537200	-0.539678	-0.075561	0.086537	-0.742644	0.444744	0.084261	0.532152	-0.511043	-0.610222	-0.288581
5946	9.540022	-1.437249	-1.527458	-0.554281	-0.069806	0.055363	-0.740157	0.447509	0.084685	0.529096	-0.517159	-0.606959	-0.290181
5947	9.655648	-1.384486	-1.475047	-0.547085	-0.042210	-0.009273	-0.738488	0.446812	0.084665	0.527045	-0.521106	-0.603546	-0.293945
5948	9.577040	-1.603439	-1.402432	-0.552455	-0.013035	-0.046717	-0.739877	0.446954	0.084677	0.524056	-0.525587	-0.600684	-0.297156
5949	9.572632	-1.538306	-1.424898	-0.562003	-0.057538	-0.101395	-0.742644	0.444741	0.084952	0.521090	-0.528656	-0.598231	-0.301840
5950	9.679419	-1.282544	-1.379572	-0.543770	-0.034114	-0.108350	-0.742623	0.439470	0.086280	0.517532	-0.532388	-0.596230	-0.305341
5951	9.718340	-1.123069	-1.342746	-0.549396	-0.044680	-0.131325	-0.743587	0.437109	0.088613	0.514638	-0.534865	-0.593966	-0.310278
5952	9.627017	-1.062206	-1.362632	-0.553000	-0.058499	-0.096791	-0.745515	0.432945	0.091488	0.510727	-0.538939	-0.591974	-0.313480
5953	9.496835	-0.937879	-1.320355	-0.549180	-0.037115	-0.073890	-0.747028	0.429060	0.094085	0.508246	-0.542017	-0.588951	-0.317868
5954	9.423050	-0.945991	-1.146206	-0.556290	-0.011023	-0.067965	-0.750210	0.426011	0.096152	0.505003	-0.546121	-0.586083	-0.321295
5955	9.466545	-0.951158	-1.155871	-0.559744	0.028819	-0.087704	-0.750479	0.423791	0.096960	0.503063	-0.548681	-0.582403	-0.326623
5956	9.605699	-0.696402	-1.238631	-0.572567	0.034606	-0.119671	-0.751713	0.419770	0.098449	0.499799	-0.552005	-0.579468	-0.331223
5957	9.844132	-0.648087	-1.773449	-0.557322	-0.004997	-0.126246	-0.755304	0.415622	0.097881	0.497189	-0.554275	-0.576502	-0.336493
5958	9.573318	-0.516536	-2.262608	-0.554576	-0.001221	-0.147484	-0.756955	0.412305	0.095924	0.493481	-0.557289	-0.574290	-0.340730
5959	9.189913	-0.485754	-1.977338	-0.549699	0.054482	-0.139011	-0.759700	0.405106	0.095318	0.491470	-0.558914	-0.570888	-0.346639
5960	9.839836	0.113539	-2.096035	-0.555669	0.132054	-0.134034	-0.761901	0.400683	0.093078	0.489326	-0.561126	-0.567141	-0.352205
5961	11.439991	-0.097380	-2.525890	-0.546210	0.187167	-0.133941	-0.764380	0.397386	0.085737	0.488799	-0.561796	-0.562362	-0.359458
5962	10.616641	0.313409	-2.584943	-0.566965	0.104037	-0.204557	-0.767536	0.389930	0.079049	0.485659	-0.563471	-0.559521	-0.365475
5963	9.532007	0.138857	-2.221544	-0.568945	-0.022958	-0.026250	-0.770711	0.385921	0.078203	0.483199	-0.567047	-0.555374	-0.369509
5964	9.277189	-0.054235	-2.441330	-0.548629	-0.006375	0.018936	-0.769320	0.386071	0.073771	0.480625	-0.571790	-0.551154	-0.371866
5965	9.804397	-0.094817	-2.603462	-0.567392	-0.103495	0.015885	-0.769889	0.389400	0.073256	0.477501	-0.576397	-0.547296	-0.374467
5966	9.945307	0.002911	-2.677224	-0.564442	-0.182259	-0.040169	-0.769192	0.388140	0.076555	0.472326	-0.581897	-0.545257	-0.375497
5967	9.336605	-0.007342	-2.611060	-0.560965	-0.207531	-0.045409	-0.771133	0.386465	0.081806	0.467571	-0.586526	-0.543125	-0.377333
5968	9.166900	0.244484	-2.700623	-0.537084	-0.200186	0.025598	-0.770157	0.384223	0.088410	0.462967	-0.592552	-0.540618	-0.377195
5969	9.307535	0.221245	-2.797196	-0.569364	-0.169056	0.088753	-0.767812	0.386696	0.093670	0.459421	-0.598384	-0.536466	-0.378251
5970	9.402081	0.106385	-2.907182	-0.569244	-0.146384	0.073586	-0.765464	0.387768	0.103200	0.455322	-0.604741	-0.532573	-0.378598
5971	9.142248	0.233416	-2.949326	-0.558157	-0.114918	0.072603	-0.763536	0.389957	0.110811	0.452251	-0.609839	-0.528180	-0.380252
5972	8.915537	0.506202	-2.836093	-0.557898	-0.048917	0.044760	-0.762422	0.387573	0.118518	0.449053	-0.614973	-0.523768	-0.381872
5973	8.779012	0.416073	-2.702018	-0.548678	-0.020966	0.034920	-0.762702	0.386436	0.127355	0.446692	-0.618823	-0.519050	-0.384853
5974	8.944052	0.719674	-2.676634	-0.552163	-0.013244	0.082673	-0.761313	0.383901	0.138791	0.444187	-0.623957	-0.513827	-0.386468
5975	9.518362	0.832431	-2.615842	-0.536366	0.224084	0.040836	-0.761716	0.380007	0.143177	0.444430	-0.625790	-0.506941	-0.392274
5976	9.610013	-0.075558	-2.424625	-0.550586	0.347509	0.144192	-0.761309	0.381941	0.144853	0.446055	-0.628617	-0.497660	-0.397757
5977	8.840664	-0.139917	-1.898582	-0.547158	0.382630	0.032361	-0.762833	0.382241	0.138785	0.447566	-0.629080	-0.489296	-0.405626
5978	8.800490	-0.686182	-1.960084	-0.545344	0.515978	0.027950	-0.763237	0.381728	0.126481	0.449876	-0.629171	-0.479874	-0.414098
5979	9.517156	-1.292699	-1.620852	-0.534496	0.549134	-0.051692	-0.769319	0.378184	0.112392	0.452334	-0.627152	-0.471018	-0.424519
5980	10.831336	-0.676750	-1.499014	-0.563986	0.475013	0.009801	-0.773180	0.373786	0.103668	0.453751	-0.627366	-0.461872	-0.432662
5981	10.762815	-0.462258	-1.274202	-0.546443	0.355514	0.062936	-0.772479	0.372685	0.100473	0.455102	-0.627971	-0.453097	-0.439587
5982	10.162959	-0.476764	-1.106526	-0.566983	0.232468	0.121705	-0.772479	0.371980	0.104336	0.455138	-0.631199	-0.444605	-0.443581
5983	9.772544	-0.800476	-0.710982	-0.552399	0.155241	0.276137	-0.769996	0.374870	0.109046	0.456414	-0.635377	-0.434826	-0.445992
5984	9.870459	-0.839044	-0.597125	-0.544101	0.124331	0.104814	-0.770561	0.375679	0.116385	0.455544	-0.639107	-0.427659	-0.448475
5985	10.151790	-0.833203	-0.153003	-0.559403	-0.078915	0.272233	-0.767243	0.377589	0.123428	0.454641	-0.645250	-0.419916	-0.447913
5986	10.100023	-0.947385	-0.688036	-0.561039	-0.022296	0.190479	-0.763794	0.380455	0.134628	0.452988	-0.651075	-0.412768	-0.447802
5987	9.683368	-0.557148	-0.918947	-0.558428	-0.178963	0.175524	-0.757848	0.383867	0.146781	0.450335	-0.657172	-0.407139	-0.446723
5988	9.719209	-0.423299	-1.118609	-0.536946	-0.205637	0.127318	-0.755639	0.383814	0.161692	0.446855	-0.663794	-0.402621	-0.444515
5989	9.844018	-0.503523	-1.069559	-0.555301	-0.234339	0.123754	-0.752325	0.385145	0.176194	0.443237	-0.669829	-0.398175	-0.443087
5990	10.084784	-0.772163	-0.506346	-0.555390	-0.267236	0.174368	-0.747765	0.388148	0.187248	0.439366	-0.677422	-0.393337	-0.439709
5991	9.634493	-0.873865	-0.992663	-0.543998	-0.228973	0.216647	-0.743205	0.391295	0.196783	0.436684	-0.683906	-0.387643	-0.437392
5992	9.278368	-0.959713	-1.167604	-0.545668	-0.202682	0.195159	-0.738100	0.396795	0.206752	0.433553	-0.690876	-0.381964	-0.434541
5993	9.339631	-1.273997	-1.127938	-0.554831	-0.174827	0.108156	-0.734934	0.402034	0.213140	0.430119	-0.696030	-0.377156	-0.433928
5994	9.389399	-1.423852	-1.082842	-0.545856	-0.176368	0.074643	-0.732308	0.403390	0.220598	0.426082	-0.701749	-0.372853	-0.432415
5995	10.694466	-1.706073	-2.390970	-0.557281	0.068259	-0.048780	-0.730637	0.401433	0.224436	0.423006	-0.703565	-0.368119	-0.436520
5996	10.153043	0.172098	-1.691202	-0.556453	-0.025416	-0.053406	-0.732828	0.392398	0.234035	0.418808	-0.707046	-0.364181	-0.438243
5997	9.701607	0.195417	-2.280388	-0.563559	-0.058266	0.289891	-0.730469	0.389568	0.250022	0.417565	-0.712390	-0.355692	-0.437748
5998	8.610789	-0.516084	-2.000386	-0.558522	0.002795	0.291016	-0.725760	0.389654	0.262980	0.416484	-0.718012	-0.346559	-0.436918
5999	9.315545	-0.370320	-1.940136	-0.545257	0.106498	0.283617	-0.721601	0.389479	0.271240	0.416476	-0.721562	-0.336924	-0.438610
6000	11.733989	-0.297646	-2.567539	-0.562543	0.172906	0.157922	-0.719944	0.390848	0.275388	0.415258	-0.724670	-0.328182	-0.441260
6001	10.478949	-0.013303	-2.414402	-0.536373	-0.063827	0.005528	-0.718131	0.387775	0.281286	0.411684	-0.727673	-0.324087	-0.442692
6002	9.072458	-0.502143	-2.397401	-0.558155	-0.113062	0.060072	-0.717013	0.384141	0.290086	0.407749	-0.732531	-0.319123	-0.441926
6003	8.465756	-0.664774	-2.351284	-0.561452	-0.093770	0.111077	-0.715355	0.384385	0.298923	0.404443	-0.736621	-0.313524	-0.442175
6004	9.526524	-0.805857	-2.590324	-0.534422	-0.100448	0.053258	-0.712273	0.375469	0.310694	0.400836	-0.741046	-0.308725	-0.441441
6005	9.466064	-0.123810	-2.556780	-0.536251	-0.091539	0.067410	-0.709484	0.369873	0.324991	0.397418	-0.744568	-0.303995	-0.441888
6006	9.104341	0.164265	-2.453201	-0.569097	-0.110386	0.072407	-0.704895	0.365381	0.339008	0.393365	-0.749389	-0.298643	-0.441014
6007	8.857569	0.357800	-2.281071	-0.556728	-0.034274	0.114513	-0.702373	0.357009	0.354522	0.390276	-0.752762	-0.292608	-0.442058
6008	9.066776	0.002731	-2.045443	-0.544456	0.037717	0.117739	-0.700396	0.346989	0.365600	0.387825	-0.756251	-0.285587	-0.442850
6009	9.216841	0.127465	-2.042203	-0.558852	0.068507	0.110351	-0.700904	0.333365	0.378456	0.385164	-0.758594	-0.278817	-0.445472
6010	9.173549	0.510579	-1.877292	-0.551476	0.133894	0.049913	-0.701693	0.321701	0.385530	0.382503	-0.760798	-0.271977	-0.448226
6011	9.811738	0.466896	-2.037122	-0.564718	0.321076	0.089434	-0.703180	0.310732	0.392616	0.380836	-0.760652	-0.263565	-0.454869
6012	9.538693	-0.339661	-1.450307	-0.549543	0.410896	0.102142	-0.707596	0.304646	0.392034	0.380100	-0.760458	-0.253772	-0.461332
6013	9.676322	-0.726448	-1.335035	-0.550179	0.332122	0.045975	-0.710618	0.297874	0.387841	0.378233	-0.759653	-0.246047	-0.468325
6014	10.901782	-1.086709	-2.064735	-0.544093	0.330860	0.199335	-0.715030	0.291385	0.383384	0.378017	-0.760434	-0.235374	-0.472697
6015	11.205622	-1.483517	-2.225009	-0.553907	0.237872	0.129040	-0.717512	0.288215	0.379500	0.376325	-0.760765	-0.227055	-0.477558
6016	10.753384	-0.892378	-2.438786	-0.558852	0.030643	0.130248	-0.717782	0.285288	0.384725	0.373794	-0.764033	-0.219505	-0.477859
6017	9.578839	-1.065864	-1.995547	-0.542636	-0.007696	0.158698	-0.714156	0.280270	0.390865	0.371361	-0.766637	-0.212702	-0.478661
6018	9.119729	-1.030983	-1.903509	-0.553722	-0.047504	0.176412	-0.711911	0.272465	0.402517	0.368969	-0.770699	-0.205039	-0.477331
6019	9.376324	-0.914471	-1.948643	-0.582509	-0.022504	0.220223	-0.708280	0.265634	0.412094	0.366363	-0.773878	-0.197024	-0.477569
6020	9.667418	-0.908301	-1.828296	-0.566619	-0.054359	0.151658	-0.704644	0.257977	0.420005	0.363462	-0.777873	-0.189633	-0.476286
6021	9.308737	-0.800114	-1.891842	-0.539547	-0.077837	0.139677	-0.701167	0.255175	0.426860	0.360456	-0.780830	-0.183693	-0.476060
6022	9.544560	-1.116149	-1.956282	-0.559751	-0.122781	0.140612	-0.697552	0.252370	0.434406	0.357260	-0.785269	-0.177001	-0.473697
6023	9.686142	-1.113494	-2.161870	-0.523409	-0.106390	0.105590	-0.693378	0.248870	0.442355	0.353999	-0.788162	-0.171969	-0.473194
6024	9.580828	-1.334575	-2.069866	-0.549067	-0.103775	0.026487	-0.691151	0.246772	0.446463	0.349920	-0.791849	-0.167010	-0.471846
6025	9.351632	-1.139278	-1.984759	-0.541851	-0.127612	0.065616	-0.688358	0.241756	0.452472	0.345852	-0.794845	-0.162589	-0.471351
6026	9.427904	-1.211705	-1.897073	-0.556579	-0.139847	0.031905	-0.685306	0.241317	0.457696	0.341554	-0.798853	-0.157700	-0.469367
6027	9.427726	-1.356987	-1.943774	-0.561475	-0.064304	0.049060	-0.682666	0.239770	0.462498	0.337156	-0.801237	-0.152928	-0.470062
6028	9.277021	-1.447268	-1.848337	-0.557651	-0.028211	0.038220	-0.678635	0.238369	0.464388	0.333219	-0.804130	-0.147143	-0.469775
6029	9.197789	-1.435455	-1.585007	-0.544949	0.005529	-0.014944	-0.678625	0.235451	0.466569	0.328658	-0.805452	-0.143085	-0.471972
6030	9.809362	-1.456621	-2.034985	-0.540436	0.141663	-0.017353	-0.679723	0.232684	0.465720	0.324940	-0.806380	-0.137212	-0.474698
6031	9.561941	-0.854404	-2.203253	-0.538328	0.202987	-0.024747	-0.682620	0.228817	0.463629	0.320896	-0.805647	-0.132096	-0.480114
6032	8.816799	-0.327093	-1.712837	-0.543613	0.202106	0.065321	-0.685656	0.225092	0.460296	0.318059	-0.806125	-0.124443	-0.483234
6033	10.408977	-0.216470	-2.513518	-0.567835	0.402636	0.045607	-0.689664	0.222075	0.453385	0.314618	-0.803665	-0.116677	-0.491452
6034	10.012763	0.466990	-1.819942	-0.538377	0.233552	-0.007000	-0.697539	0.214494	0.445903	0.311218	-0.803484	-0.110002	-0.495435
6035	10.173437	0.051847	-1.578747	-0.544294	0.146048	0.007591	-0.698075	0.210765	0.441998	0.307091	-0.803134	-0.104745	-0.499698
6036	9.831223	-0.227531	-1.773292	-0.546652	0.097360	-0.091314	-0.700715	0.211892	0.438298	0.302399	-0.804080	-0.100166	-0.501974
6037	9.881562	0.054062	-1.904555	-0.527406	0.007624	-0.138255	-0.703212	0.211624	0.437209	0.296711	-0.804611	-0.098304	-0.504877
6038	9.775208	-0.374140	-2.088091	-0.553022	-0.039128	-0.138335	-0.702095	0.210800	0.434150	0.291153	-0.806796	-0.095216	-0.505217
6039	9.349847	-0.230373	-1.939328	-0.540014	-0.034622	-0.051592	-0.700303	0.214129	0.432236	0.285969	-0.807915	-0.092101	-0.506963
6040	9.296746	-0.070060	-1.861314	-0.543514	-0.018584	-0.030494	-0.701975	0.215800	0.431022	0.281677	-0.809967	-0.087232	-0.506955
6041	9.730256	-0.164191	-1.793193	-0.538684	0.004430	0.017265	-0.701278	0.215242	0.431426	0.277209	-0.810719	-0.082820	-0.508951
6042	9.681950	-0.105682	-1.759955	-0.554366	-0.000375	-0.041279	-0.700730	0.217185	0.430336	0.272647	-0.812551	-0.077896	-0.509271
6043	9.568775	0.037357	-1.413481	-0.569334	-0.070795	-0.019812	-0.700173	0.216908	0.429776	0.267118	-0.814073	-0.074210	-0.510319
6044	9.443490	-0.252873	-1.579202	-0.554386	0.001483	-0.051983	-0.700169	0.216082	0.428108	0.262427	-0.815787	-0.069439	-0.510688
6045	9.430451	-0.142937	-1.401619	-0.539802	0.008473	-0.035929	-0.699603	0.213585	0.428355	0.257275	-0.816216	-0.065908	-0.513086
6046	9.464895	-0.119925	-1.165144	-0.548792	0.033788	-0.041498	-0.699586	0.209846	0.427487	0.252812	-0.817503	-0.060838	-0.513880
6047	9.378173	0.127724	-1.066314	-0.555974	0.044437	-0.020407	-0.699295	0.206514	0.428970	0.247555	-0.817546	-0.056726	-0.516833
6048	9.833176	0.157732	-1.219473	-0.556220	-0.013454	0.011897	-0.699835	0.203193	0.427420	0.243457	-0.819333	-0.050923	-0.516555
6049	9.997188	0.179062	-1.507447	-0.548096	0.079567	0.085780	-0.699539	0.198755	0.428201	0.239397	-0.818964	-0.045021	-0.519577
6050	10.021596	-0.784037	-1.694854	-0.540170	0.158821	0.081738	-0.702189	0.202521	0.422731	0.236438	-0.818851	-0.037394	-0.521711
6051	9.369146	-0.643490	-1.516757	-0.582605	0.118520	-0.030984	-0.703163	0.203922	0.418745	0.230618	-0.818009	-0.032865	-0.525924
6052	10.279222	-0.998000	-2.031066	-0.543338	0.245760	0.037861	-0.706491	0.204086	0.413243	0.227192	-0.816834	-0.025515	-0.529637
6053	10.894363	-1.499041	-1.929655	-0.552617	0.239168	-0.019652	-0.709550	0.206894	0.404449	0.222043	-0.814434	-0.020562	-0.535697
6054	10.551270	-0.628351	-1.769783	-0.558026	0.020094	-0.101492	-0.712603	0.207471	0.399502	0.216788	-0.815550	-0.016321	-0.536297
6055	9.172008	-1.081556	-1.823283	-0.559211	0.027732	0.029921	-0.711778	0.209975	0.396343	0.211951	-0.815337	-0.011429	-0.538676
6056	8.957468	-1.279627	-1.639578	-0.553485	0.047093	0.073138	-0.710946	0.210253	0.395510	0.208645	-0.816101	-0.004261	-0.538914
6057	9.389742	-1.411534	-1.430900	-0.551456	0.072108	0.099609	-0.712472	0.210399	0.394279	0.204706	-0.815275	0.001886	-0.541681
6058	9.992409	-1.269384	-1.278661	-0.557456	0.002058	0.085949	-0.708865	0.210382	0.397016	0.201471	-0.816436	0.009132	-0.541072
6059	9.674997	-1.156806	-1.371305	-0.544975	-0.046830	0.102273	-0.708862	0.209548	0.397560	0.197680	-0.816750	0.014768	-0.541870
6060	9.645868	-1.141943	-1.342438	-0.543553	-0.109903	0.101787	-0.708320	0.212171	0.400485	0.194864	-0.818961	0.021683	-0.539315
6061	9.751148	-1.566042	-1.429659	-0.541594	-0.071613	0.051121	-0.703600	0.211455	0.404312	0.190575	-0.819452	0.026349	-0.539893
6062	9.771961	-1.568344	-1.004426	-0.573716	-0.203856	-0.054615	-0.702068	0.209778	0.407324	0.185620	-0.822771	0.030681	-0.536331
6063	9.890494	-1.355549	-1.248570	-0.547803	-0.153959	-0.003246	-0.699432	0.209481	0.411724	0.180669	-0.824096	0.034224	-0.535773
6064	9.468021	-1.284895	-1.195639	-0.546029	-0.128257	-0.061849	-0.696931	0.207794	0.417078	0.176033	-0.826420	0.038428	-0.533448
6065	9.465578	-1.410893	-1.252216	-0.571343	-0.130215	-0.032070	-0.693307	0.203893	0.420742	0.170355	-0.827493	0.041854	-0.533369
6066	9.367907	-1.452985	-1.125978	-0.553110	-0.101215	-0.062143	-0.691910	0.201245	0.424160	0.165568	-0.829469	0.046232	-0.531442
6067	9.343450	-1.370161	-1.044722	-0.549462	-0.099513	-0.053263	-0.691761	0.198186	0.427306	0.160000	-0.830054	0.049201	-0.531968
6068	9.297783	-1.421399	-0.783150	-0.551137	-0.078011	-0.041058	-0.688843	0.197482	0.428382	0.155441	-0.831675	0.053994	-0.530321
6069	9.475803	-1.460851	-0.729793	-0.556679	-0.076825	-0.067641	-0.687878	0.199286	0.427150	0.149590	-0.831944	0.056891	-0.531276
6070	10.185990	-1.737350	-0.949940	-0.542516	-0.049090	-0.242683	-0.688287	0.197906	0.425480	0.142996	-0.833378	0.058335	-0.530688
6071	10.071438	-0.914562	-1.649974	-0.545748	0.029535	-0.262551	-0.688543	0.192921	0.424325	0.135110	-0.832583	0.058200	-0.534008
6072	9.684959	-0.147865	-1.546871	-0.563882	0.061234	-0.273559	-0.691573	0.187529	0.422357	0.127693	-0.832838	0.059681	-0.535270
6073	9.295937	0.456560	-1.504773	-0.564918	0.053992	-0.271762	-0.693071	0.181305	0.419264	0.119269	-0.831706	0.059663	-0.538963
6074	9.786751	0.479861	-1.921260	-0.549354	0.079429	-0.294613	-0.695668	0.172170	0.416978	0.111833	-0.831642	0.060694	-0.540538
6075	10.570542	0.587309	-2.111964	-0.567115	0.105940	-0.216952	-0.698988	0.170958	0.408559	0.103795	-0.829746	0.061720	-0.544921
6076	10.631437	0.891869	-2.038129	-0.531775	0.067367	-0.152560	-0.701630	0.173060	0.403487	0.098205	-0.829502	0.064908	-0.545958
6077	9.843967	0.138312	-1.994841	-0.547195	-0.000130	-0.067660	-0.702215	0.181400	0.396527	0.092182	-0.828424	0.067969	-0.548266
6078	9.108269	-0.063828	-1.827306	-0.552950	-0.021257	-0.130592	-0.701422	0.191810	0.391376	0.086600	-0.829084	0.071590	-0.547717
6079	9.427004	-0.036901	-1.837697	-0.542506	-0.091522	-0.132623	-0.701436	0.196124	0.386030	0.080040	-0.829006	0.073382	-0.548596
6080	9.651013	0.236394	-1.961852	-0.542693	-0.118541	-0.128834	-0.701445	0.198345	0.384947	0.074788	-0.830633	0.076768	-0.546409
6081	9.668223	-0.154679	-1.880196	-0.548971	-0.216898	-0.209740	-0.700482	0.200421	0.385376	0.067416	-0.831970	0.077185	-0.545273
6082	9.314512	0.179253	-2.163717	-0.569971	-0.186004	-0.031495	-0.696596	0.200126	0.388107	0.062863	-0.834123	0.082400	-0.541754
6083	9.491002	0.015008	-1.973664	-0.557350	-0.183081	-0.061437	-0.694094	0.198581	0.392357	0.056876	-0.834787	0.085453	-0.540919
6084	9.332253	0.173132	-1.965551	-0.560753	-0.164526	-0.020910	-0.691876	0.198422	0.397177	0.052555	-0.836575	0.090780	-0.537716
6085	9.284471	0.398455	-1.919680	-0.558660	-0.121431	-0.005210	-0.689783	0.195356	0.400999	0.047011	-0.836390	0.094871	-0.537812
6086	9.275537	0.616074	-1.907599	-0.556484	-0.053811	-0.010882	-0.687420	0.194374	0.402906	0.042670	-0.836870	0.100435	-0.536414
6087	9.357138	0.611074	-1.852082	-0.565468	-0.038492	-0.005760	-0.686021	0.191593	0.404525	0.036810	-0.835704	0.104667	-0.537856
6088	9.061692	0.555595	-1.747175	-0.545107	0.012566	0.011785	-0.686291	0.189653	0.404784	0.032777	-0.835323	0.110543	-0.537532
6089	9.145784	0.606742	-1.984637	-0.542567	0.108693	0.043106	-0.686003	0.187718	0.402688	0.027488	-0.832345	0.115437	-0.541406
6090	9.370879	-0.246440	-2.168707	-0.557228	0.280468	0.183367	-0.688085	0.188573	0.397046	0.024517	-0.828553	0.124451	-0.545354
6091	9.055250	-0.034467	-1.822730	-0.546023	0.413077	0.055242	-0.691694	0.189991	0.389624	0.018619	-0.822043	0.129724	-0.554139
6092	9.258923	-0.604648	-1.599191	-0.561040	0.461578	0.078612	-0.697808	0.194073	0.374785	0.014019	-0.816278	0.137093	-0.560980
6093	10.431458	-0.849325	-1.675345	-0.537746	0.551619	0.087390	-0.705866	0.198301	0.358994	0.008337	-0.807792	0.142791	-0.571850
6094	10.644037	-0.627847	-1.595953	-0.553301	0.537219	0.097095	-0.712809	0.202400	0.339462	0.003905	-0.800802	0.150343	-0.579739
6095	10.544644	-1.170744	-1.179024	-0.561586	0.378827	0.076630	-0.717545	0.208970	0.325467	-0.001668	-0.793992	0.156065	-0.587553
6096	9.973349	-1.040159	-0.580522	-0.558882	0.258252	0.048965	-0.719340	0.208170	0.316903	-0.005865	-0.790169	0.162867	-0.590823
6097	10.082741	-1.109834	-0.405932	-0.546635	0.187967	0.044238	-0.722108	0.207223	0.311800	-0.010884	-0.785497	0.167891	-0.595558
6098	10.223582	-0.970846	-0.451161	-0.566550	0.060241	0.034222	-0.721819	0.205013	0.309425	-0.014692	-0.783943	0.174572	-0.595602
6099	10.068552	-0.964552	-0.373708	-0.563403	-0.020934	0.040031	-0.722367	0.202787	0.312171	-0.019251	-0.781640	0.179778	-0.596948
6100	9.901941	-0.810247	-0.597489	-0.549680	-0.153404	0.035694	-0.720692	0.199859	0.316413	-0.021996	-0.782539	0.186348	-0.593652
6101	9.637235	-0.828574	-0.703239	-0.551825	-0.195495	0.005798	-0.714586	0.199552	0.321200	-0.026114	-0.782365	0.190962	-0.592247
6102	9.607513	-0.948962	-0.663198	-0.557863	-0.278111	-0.022097	-0.713345	0.200079	0.328937	-0.029184	-0.784857	0.196776	-0.586880
6103	9.243845	-1.061656	-0.501991	-0.536465	-0.188022	-0.038420	-0.710708	0.199225	0.333884	-0.033593	-0.784697	0.200532	-0.585585
6104	9.602947	-1.058213	-0.748953	-0.542285	-0.134381	0.016116	-0.707098	0.198370	0.338547	-0.036527	-0.785264	0.206668	-0.582507
6105	9.675344	-1.196825	-0.815154	-0.546031	-0.143126	-0.010413	-0.703491	0.198353	0.341284	-0.040896	-0.784388	0.210969	-0.581855
6106	9.531102	-1.050935	-0.816589	-0.565249	-0.153697	-0.028277	-0.700715	0.198340	0.343336	-0.044609	-0.785261	0.216683	-0.578294
6107	9.497851	-1.206278	-0.959777	-0.552915	-0.078108	-0.025078	-0.699474	0.199572	0.347209	-0.049498	-0.783610	0.220799	-0.578579
6108	9.780012	-1.017414	-1.774074	-0.550446	0.092642	-0.169289	-0.701691	0.199173	0.343628	-0.055673	-0.782186	0.223888	-0.578757
6109	9.375360	-0.319860	-1.539706	-0.548733	0.086105	-0.148002	-0.701938	0.192530	0.340659	-0.062627	-0.779102	0.225888	-0.581422
6110	10.411059	0.088225	-1.705108	-0.543652	0.275340	-0.039138	-0.702755	0.189775	0.335799	-0.067991	-0.774873	0.230688	-0.584578
6111	11.077146	0.563914	-1.479361	-0.547927	0.218188	-0.082882	-0.707309	0.184119	0.330799	-0.074802	-0.769838	0.233495	-0.589266
6112	10.292857	0.769539	-1.074700	-0.572701	0.048963	-0.098209	-0.709505	0.178727	0.328273	-0.080223	-0.768381	0.238033	-0.588639
6113	9.664021	-0.289420	-1.405130	-0.552715	-0.005522	-0.073119	-0.709787	0.180118	0.327045	-0.085965	-0.765836	0.241367	-0.589786
6114	9.156051	0.641583	-1.426919	-0.532797	0.023506	-0.107549	-0.710893	0.179294	0.325386	-0.090743	-0.764713	0.245323	-0.588894
6115	9.897563	-0.042750	-1.526584	-0.538476	-0.019482	-0.125860	-0.710200	0.179992	0.323315	-0.096840	-0.762562	0.247709	-0.589712
6116	9.725461	0.572646	-1.443824	-0.555540	-0.058046	-0.235478	-0.709912	0.177636	0.323012	-0.103054	-0.762916	0.250129	-0.587175
6117	8.953246	0.613850	-1.428754	-0.555530	-0.116733	-0.132653	-0.707681	0.175134	0.323798	-0.109054	-0.761850	0.252812	-0.586325
6118	9.317998	0.121184	-1.399584	-0.546182	-0.128307	-0.051076	-0.707959	0.174570	0.326697	-0.112590	-0.762042	0.258073	-0.583107
6119	9.717113	0.392287	-1.697908	-0.537103	-0.133800	-0.038420	-0.707114	0.171231	0.330112	-0.117125	-0.760693	0.262026	-0.582212
6120	9.609629	0.505507	-1.476745	-0.546435	-0.149716	-0.068528	-0.705441	0.169280	0.332014	-0.120733	-0.761148	0.267063	-0.578580
6121	9.812711	0.501028	-1.216028	-0.550973	-0.168151	-0.018899	-0.704604	0.167182	0.337515	-0.125094	-0.760005	0.271548	-0.577066
6122	9.706844	0.545068	-1.235706	-0.556731	-0.072668	-0.015145	-0.701818	0.163971	0.342437	-0.128638	-0.759178	0.277309	-0.574631
6123	9.639051	0.545196	-0.897362	-0.557136	-0.110199	-0.051219	-0.701799	0.158551	0.347081	-0.133792	-0.757459	0.281215	-0.573823
6124	9.753465	0.339600	-0.813073	-0.560745	-0.146847	0.017959	-0.699565	0.154930	0.350620	-0.136578	-0.757198	0.287703	-0.570285
6125	9.623549	0.563085	-0.757407	-0.575214	-0.150736	0.055852	-0.695947	0.151572	0.357884	-0.140560	-0.755200	0.293519	-0.569001
6126	9.330274	0.697800	-1.149927	-0.563641	-0.215975	0.089096	-0.692463	0.147245	0.364723	-0.142139	-0.755197	0.301283	-0.564537
6127	9.474247	0.639384	-1.072152	-0.571425	-0.141899	0.072644	-0.689117	0.142502	0.371975	-0.145939	-0.752930	0.307245	-0.563382
6128	9.570874	0.694922	-1.367666	-0.555995	-0.017884	0.102182	-0.687432	0.137497	0.375228	-0.148427	-0.750523	0.314517	-0.561928
6129	9.351409	0.578382	-2.061911	-0.550695	0.006703	-0.028860	-0.685886	0.132775	0.377240	-0.153963	-0.747213	0.318259	-0.562743
6130	9.898012	-0.014029	-1.570395	-0.554931	0.157310	0.058641	-0.687409	0.132235	0.373929	-0.158004	-0.743008	0.324298	-0.563741
6131	9.976418	-0.030019	-1.729784	-0.547203	0.244041	0.029912	-0.690742	0.133366	0.369267	-0.164293	-0.736552	0.328108	-0.568193
6132	11.427805	-0.605213	-1.824369	-0.555032	0.281895	0.049278	-0.695590	0.132011	0.363208	-0.169198	-0.730861	0.333557	-0.570924
6133	10.546408	0.407146	-1.578378	-0.551568	0.159704	0.002236	-0.695856	0.130365	0.357941	-0.175238	-0.725397	0.337244	-0.573896
6134	9.274798	-0.268966	-1.617454	-0.526207	0.066620	0.100070	-0.696701	0.133705	0.354388	-0.177652	-0.721807	0.343792	-0.573796
6135	9.106849	-0.846515	-1.400584	-0.536876	0.093650	0.099660	-0.697819	0.135652	0.353311	-0.181815	-0.716413	0.348943	-0.576137
6136	10.092228	-0.419490	-1.293110	-0.562687	0.046954	0.110512	-0.696012	0.135230	0.353845	-0.184446	-0.712743	0.356092	-0.575479
6137	10.372202	-0.411590	-1.293573	-0.561412	-0.057840	0.144845	-0.695318	0.134806	0.356047	-0.187294	-0.708595	0.362690	-0.575560
6138	9.714373	-0.473682	-1.451463	-0.556138	-0.093931	0.139686	-0.693646	0.132573	0.359605	-0.188441	-0.706255	0.370656	-0.572982
6139	9.019611	-0.625110	-1.248307	-0.549220	-0.150767	0.133752	-0.687829	0.135037	0.364977	-0.190477	-0.703232	0.377283	-0.571699
6140	9.604390	-0.992987	-1.522837	-0.538427	-0.173142	0.119062	-0.686453	0.136678	0.370650	-0.190974	-0.701916	0.385008	-0.567989
6141	9.605080	-0.920834	-1.576797	-0.571328	-0.198087	0.105573	-0.681332	0.139141	0.376995	-0.193193	-0.699499	0.391660	-0.565668
6142	9.465096	-0.992653	-1.609634	-0.538613	-0.186332	0.081962	-0.677034	0.139668	0.382358	-0.193970	-0.698516	0.398870	-0.561563
6143	9.378577	-1.016634	-1.667237	-0.563499	-0.115300	0.109525	-0.675241	0.141170	0.388165	-0.196613	-0.695102	0.405155	-0.560380
6144	9.306229	-0.895028	-1.615343	-0.541511	-0.077520	0.104241	-0.674410	0.141301	0.389819	-0.198011	-0.692613	0.412240	-0.557796
6145	9.269658	-0.732582	-1.179791	-0.553198	-0.172695	0.072834	-0.670537	0.144054	0.393135	-0.200381	-0.690116	0.418103	-0.555677
6146	10.049456	-0.904516	-1.611399	-0.538585	-0.006622	0.043835	-0.670823	0.146275	0.392192	-0.202978	-0.687270	0.423991	-0.553797
6147	10.039838	-0.865703	-1.597323	-0.566296	0.151668	-0.109617	-0.670549	0.147667	0.389993	-0.210237	-0.682592	0.426153	-0.555213
6148	9.434720	-0.067376	-1.293743	-0.553396	0.157959	-0.021077	-0.672760	0.146306	0.383914	-0.215112	-0.678317	0.430594	-0.555160
6149	9.840799	-0.060289	-1.683359	-0.558160	0.211260	0.071529	-0.676930	0.148553	0.377887	-0.220735	-0.671365	0.434814	-0.558106
6150	10.392354	0.393256	-1.636003	-0.553602	0.161257	-0.070368	-0.681635	0.146367	0.371543	-0.226141	-0.667382	0.438540	-0.557802
6151	10.163721	0.655484	-1.281040	-0.552315	0.066230	-0.027337	-0.680667	0.147619	0.369336	-0.231532	-0.662854	0.441938	-0.558309
6152	9.595577	-0.290709	-1.293883	-0.545273	0.003070	-0.032411	-0.681798	0.152899	0.366082	-0.234974	-0.660263	0.446762	-0.556096
6153	9.602680	-0.093839	-1.491794	-0.560456	-0.048199	-0.131317	-0.680415	0.154844	0.363604	-0.240593	-0.657852	0.449386	-0.554434
6154	10.179967	0.123147	-1.763175	-0.560982	-0.119996	-0.151955	-0.681252	0.155395	0.365274	-0.244438	-0.657552	0.453365	-0.549851
6155	10.190960	0.296511	-1.852104	-0.556972	-0.113745	-0.047530	-0.679041	0.157043	0.368592	-0.248507	-0.655090	0.457349	-0.547661
6156	9.393950	0.125111	-1.853957	-0.548172	-0.211887	0.029069	-0.675307	0.159795	0.372185	-0.249320	-0.654134	0.463983	-0.542834
6157	8.956141	-0.077337	-1.822119	-0.554971	-0.180091	0.095910	-0.671999	0.164765	0.375805	-0.251156	-0.651055	0.470131	-0.540393
6158	9.059822	-0.179719	-1.859773	-0.532944	-0.171595	0.142126	-0.667575	0.168344	0.380369	-0.250873	-0.648588	0.477816	-0.536739
6159	9.473162	-0.148934	-1.930737	-0.547169	-0.122876	0.147945	-0.663584	0.175806	0.384424	-0.252532	-0.644396	0.484226	-0.535263
6160	9.700697	-0.068515	-1.980261	-0.561396	-0.086093	0.175920	-0.659157	0.178973	0.387879	-0.253022	-0.640440	0.492153	-0.532543
6161	9.277986	-0.089772	-1.940800	-0.544756	-0.050337	0.192612	-0.657371	0.182983	0.389565	-0.254827	-0.634991	0.498679	-0.532136
6162	9.486302	-0.446542	-1.591595	-0.544519	-0.014365	0.199452	-0.655179	0.189908	0.389619	-0.255502	-0.630015	0.506284	-0.530543
6163	9.504013	-0.736222	-1.525568	-0.540755	0.043060	0.123027	-0.654644	0.195182	0.387043	-0.258872	-0.624223	0.511337	-0.530910
6164	9.939118	-0.540794	-1.523498	-0.548237	0.044522	0.071736	-0.655221	0.200595	0.385030	-0.261492	-0.619807	0.517009	-0.529303
6165	10.379809	-1.078477	-1.660639	-0.549396	0.144703	0.056981	-0.655100	0.205736	0.380936	-0.266675	-0.613497	0.520730	-0.530421
6166	9.681964	-1.187661	-1.660903	-0.552953	0.217839	-0.067516	-0.657466	0.207837	0.376138	-0.272577	-0.608578	0.523762	-0.530103
6167	8.313591	-0.987508	-1.559828	-0.548592	0.218176	-0.124343	-0.661075	0.209536	0.367613	-0.280353	-0.603295	0.524813	-0.531045
6168	8.699254	-1.288175	-1.334708	-0.570322	0.271238	-0.199203	-0.665363	0.206934	0.360846	-0.288371	-0.598989	0.526064	-0.530387
6169	10.851570	-1.362091	-1.327099	-0.559634	0.379253	-0.165695	-0.671853	0.200888	0.349222	-0.298325	-0.592233	0.525731	-0.532794
6170	11.500011	-1.066991	-1.401326	-0.573237	0.220431	-0.120473	-0.679044	0.195660	0.342174	-0.304935	-0.587491	0.528177	-0.531881
6171	10.024337	-1.044143	-1.551821	-0.559270	0.071724	-0.041840	-0.679872	0.195120	0.338581	-0.310252	-0.582602	0.531084	-0.531289
6172	9.007698	-1.155969	-1.522636	-0.522782	0.032673	0.058567	-0.679459	0.196091	0.337759	-0.312337	-0.578195	0.536182	-0.529759
6173	9.359594	-1.298891	-1.224331	-0.559429	0.007975	0.022060	-0.680568	0.195538	0.338314	-0.316202	-0.573261	0.540215	-0.528730
6174	10.366505	-1.339642	-1.317036	-0.556072	-0.042521	0.038538	-0.678910	0.197051	0.340529	-0.318029	-0.569586	0.545854	-0.525808
6175	10.075482	-1.287700	-1.418702	-0.562131	-0.128744	0.008871	-0.675584	0.198286	0.342175	-0.320504	-0.566176	0.550603	-0.523027
6176	9.324469	-1.105154	-1.579197	-0.538789	-0.183071	0.018201	-0.674904	0.200908	0.345099	-0.320765	-0.564238	0.556670	-0.518520
6177	9.444625	-1.258201	-1.587315	-0.556934	-0.168319	-0.008635	-0.673249	0.203113	0.348012	-0.322855	-0.561442	0.561403	-0.515145
6178	9.449496	-1.384305	-1.653565	-0.564186	-0.157249	-0.033570	-0.669239	0.205860	0.352709	-0.324181	-0.559583	0.566927	-0.510262
6179	9.509355	-1.469134	-1.633370	-0.531424	-0.145641	-0.038565	-0.665774	0.207235	0.353664	-0.326479	-0.557021	0.570902	-0.507159
6180	9.250829	-1.498765	-1.608532	-0.538561	-0.112070	-0.064567	-0.664968	0.213332	0.353859	-0.328310	-0.555163	0.575475	-0.502827
6181	9.397959	-1.708554	-1.388939	-0.565938	-0.111608	-0.101168	-0.664007	0.216244	0.352638	-0.331949	-0.552708	0.578867	-0.499236
6182	9.668594	-1.785681	-1.470588	-0.547750	-0.098856	-0.122215	-0.662358	0.220683	0.350183	-0.334577	-0.551264	0.582762	-0.494525
6183	10.032261	-1.614813	-1.603451	-0.538678	-0.079634	-0.153972	-0.663624	0.224849	0.348853	-0.338757	-0.549237	0.585070	-0.491199
6184	9.671816	-1.395645	-1.697226	-0.558338	-0.033748	-0.140371	-0.663630	0.227079	0.345006	-0.342409	-0.547235	0.588385	-0.486922
6185	9.628629	-1.044125	-1.560956	-0.556022	0.023297	-0.073432	-0.664892	0.230417	0.342286	-0.347156	-0.543094	0.591020	-0.485003
6186	9.032130	0.070552	-1.282663	-0.564213	0.042945	-0.054179	-0.664612	0.230286	0.339932	-0.350896	-0.539229	0.594757	-0.482046
6187	9.227604	-0.345626	-1.171972	-0.556189	0.053512	-0.130247	-0.666551	0.230025	0.336212	-0.356533	-0.535429	0.596517	-0.479967
6188	9.434098	-0.333488	-1.341511	-0.572665	0.075085	-0.211907	-0.669042	0.228655	0.333038	-0.362221	-0.533009	0.598358	-0.476094
6189	10.110881	-0.372551	-1.496612	-0.559987	0.064232	-0.204474	-0.673902	0.230212	0.326457	-0.368715	-0.529909	0.599231	-0.473463
6190	10.317894	-0.244492	-1.677110	-0.558428	0.019163	-0.198804	-0.674042	0.231476	0.321495	-0.373414	-0.527898	0.601432	-0.469217
6191	10.299383	-0.218355	-1.766773	-0.558751	-0.042214	-0.186042	-0.675847	0.232747	0.315302	-0.378420	-0.525548	0.603238	-0.465513
6192	9.956200	-0.145498	-1.668066	-0.564477	-0.101059	-0.156620	-0.676691	0.236091	0.310781	-0.381300	-0.524046	0.606793	-0.460205
6193	9.651578	-0.155251	-1.602315	-0.546424	-0.141174	-0.118190	-0.676000	0.237060	0.310509	-0.384324	-0.521851	0.609913	-0.456039
6194	9.695661	-0.109997	-1.663281	-0.553486	-0.120617	-0.095380	-0.673934	0.240795	0.311361	-0.386251	-0.519813	0.614104	-0.451089
6195	9.667651	0.005756	-1.729770	-0.562671	-0.147792	-0.074077	-0.673101	0.240230	0.314114	-0.388930	-0.516980	0.617845	-0.446914
6196	9.604669	-0.090606	-1.745524	-0.546178	-0.146385	-0.040301	-0.671585	0.242437	0.316198	-0.389926	-0.514493	0.622685	-0.442176
6197	9.586195	-0.049956	-1.832932	-0.558088	-0.157017	-0.053639	-0.672418	0.242016	0.318412	-0.392220	-0.511494	0.626625	-0.438039
6198	9.566984	0.083396	-1.781240	-0.550050	-0.158591	-0.082718	-0.668812	0.242276	0.321290	-0.393431	-0.509554	0.631101	-0.432757
6199	9.466775	0.335177	-1.808077	-0.531741	-0.142670	-0.059588	-0.666726	0.241015	0.323887	-0.395666	-0.506683	0.634591	-0.428969
6200	9.533123	0.088518	-1.769171	-0.549931	-0.138774	-0.082845	-0.665202	0.241281	0.326228	-0.397082	-0.504520	0.638853	-0.423854
6201	9.653224	0.231218	-1.628374	-0.537155	-0.120800	-0.082770	-0.663965	0.243768	0.327764	-0.399832	-0.501682	0.641933	-0.419966
6202	9.446015	0.181357	-1.695192	-0.557907	-0.091716	-0.102699	-0.663402	0.242103	0.328019	-0.402056	-0.499259	0.645634	-0.415029
6203	9.489351	0.341137	-1.605220	-0.546219	-0.102544	-0.106009	-0.662021	0.243341	0.329957	-0.405311	-0.496455	0.648360	-0.410955
6204	9.789008	0.319525	-1.668199	-0.511353	-0.062402	-0.075709	-0.662992	0.242924	0.331066	-0.407193	-0.493767	0.651656	-0.407101
6205	9.862284	0.061433	-1.904612	-0.542676	-0.011097	-0.053396	-0.660631	0.243061	0.329805	-0.411155	-0.489526	0.654080	-0.404346
6206	10.162549	-0.416347	-2.264515	-0.555557	0.071581	-0.020421	-0.662577	0.243903	0.328032	-0.414732	-0.484618	0.657127	-0.401656
6207	9.162741	-0.579128	-2.251696	-0.559118	0.084280	-0.041998	-0.663292	0.249881	0.322984	-0.419937	-0.479273	0.658961	-0.399651
6208	8.637935	-0.397494	-2.330336	-0.537938	0.174959	-0.122890	-0.665790	0.250454	0.318863	-0.425475	-0.474975	0.659947	-0.397291
6209	9.719581	-0.963151	-2.045203	-0.547249	0.292333	-0.135085	-0.668836	0.250357	0.308380	-0.433954	-0.469231	0.658968	-0.396570
6210	10.476968	-0.662226	-1.851454	-0.544192	0.198411	-0.101556	-0.673821	0.248867	0.301215	-0.439626	-0.464332	0.659923	-0.394495
6211	10.396869	-0.615296	-1.769722	-0.561049	0.075229	-0.022278	-0.674935	0.250690	0.295437	-0.444398	-0.458615	0.661913	-0.392497
6212	9.451689	-0.670112	-2.212410	-0.551945	0.013064	0.061187	-0.674111	0.253328	0.293246	-0.446355	-0.452896	0.665994	-0.390006
6213	9.437311	-0.752991	-1.955358	-0.551999	-0.003369	0.083377	-0.674120	0.255407	0.293406	-0.449074	-0.446429	0.669524	-0.388294
6214	9.599218	-0.962634	-2.083705	-0.570196	-0.039693	0.125862	-0.671913	0.258447	0.294664	-0.449920	-0.440030	0.674714	-0.385625
6215	9.628719	-1.038873	-1.879941	-0.542901	-0.040015	0.146517	-0.669432	0.262176	0.297034	-0.451471	-0.433024	0.678991	-0.384233
6216	9.579110	-1.039422	-2.017587	-0.544873	-0.045011	0.102289	-0.667503	0.265635	0.297607	-0.452131	-0.427151	0.683739	-0.381603
6217	9.524899	-0.963039	-1.837159	-0.559883	-0.069405	0.017328	-0.667097	0.267847	0.299009	-0.454322	-0.421931	0.687234	-0.378516
6218	9.718805	-0.860722	-1.896546	-0.578682	-0.139050	-0.039025	-0.665427	0.266452	0.300641	-0.454994	-0.418345	0.691814	-0.373311
6219	9.966140	-0.868081	-2.051426	-0.557052	-0.144106	-0.084685	-0.663496	0.268650	0.305348	-0.456833	-0.415080	0.695056	-0.368659
6220	9.662725	-0.861850	-2.133237	-0.560831	-0.158311	-0.109470	-0.663495	0.268093	0.306172	-0.457559	-0.412724	0.699020	-0.362864
6221	9.441031	-0.972209	-2.228354	-0.546051	-0.140646	-0.081152	-0.662935	0.266418	0.309191	-0.459265	-0.409446	0.702136	-0.358379
6222	9.147768	-1.231114	-2.191247	-0.545925	-0.115256	-0.104402	-0.661544	0.265298	0.311934	-0.460384	-0.406800	0.705576	-0.353162
6223	9.189563	-0.921753	-2.141600	-0.539364	-0.083930	-0.083240	-0.661540	0.264183	0.313581	-0.462781	-0.403170	0.708068	-0.349181
6224	9.424754	-1.014285	-2.017661	-0.531164	-0.079477	-0.079603	-0.660154	0.264455	0.314402	-0.464067	-0.400016	0.711219	-0.344668
6225	9.598997	-1.040016	-2.092506	-0.564668	-0.052071	-0.101358	-0.659042	0.264457	0.313012	-0.467187	-0.396146	0.713401	-0.340387
6226	9.741629	-0.866125	-2.350745	-0.556471	-0.026463	-0.143819	-0.661538	0.263771	0.312471	-0.469824	-0.393267	0.715662	-0.335312
6227	10.515988	-0.915865	-2.955253	-0.540615	0.190023	-0.167783	-0.663196	0.262819	0.308050	-0.476594	-0.388902	0.714832	-0.332608
6228	9.004451	0.378474	-1.919082	-0.552090	0.099007	-0.079087	-0.665690	0.262141	0.305298	-0.480507	-0.384239	0.716322	-0.329176
6229	8.901360	0.053310	-1.852497	-0.564297	0.145408	-0.026502	-0.669010	0.260504	0.299501	-0.485830	-0.377890	0.717082	-0.327051
6230	9.198988	0.506463	-1.737146	-0.581135	0.143839	-0.137156	-0.669973	0.259556	0.293417	-0.490918	-0.373431	0.717813	-0.322944
6231	9.964463	0.418846	-1.838669	-0.549372	0.146602	-0.149921	-0.672604	0.259587	0.285559	-0.496903	-0.368956	0.717438	-0.319752
6232	10.131585	0.300962	-1.972880	-0.518018	0.090964	-0.188111	-0.675520	0.261284	0.277305	-0.501033	-0.366140	0.717836	-0.315625
6233	10.040989	0.276401	-2.127115	-0.554482	0.075091	-0.207916	-0.678710	0.261589	0.270974	-0.506349	-0.362872	0.717707	-0.311176
6234	9.714598	0.308030	-2.035219	-0.565670	-0.001079	-0.152799	-0.681626	0.263987	0.260240	-0.509235	-0.359601	0.719524	-0.306027
6235	9.834248	-0.007001	-2.056025	-0.542224	0.012238	-0.241970	-0.685100	0.265814	0.254756	-0.513707	-0.357311	0.719656	-0.300880
6236	9.766785	0.061203	-2.037367	-0.558546	0.010371	-0.227116	-0.686057	0.263761	0.247417	-0.517110	-0.355066	0.720709	-0.295133
6237	9.492003	0.198402	-2.014369	-0.560788	-0.036161	-0.264051	-0.689658	0.261834	0.245766	-0.521083	-0.353153	0.721239	-0.289083
6238	9.265141	0.165913	-2.028200	-0.546234	-0.069249	-0.202688	-0.689362	0.258240	0.242685	-0.523060	-0.351104	0.723148	-0.283180
6239	9.390699	0.262017	-1.990782	-0.569574	-0.040634	-0.165061	-0.693506	0.253259	0.242804	-0.526397	-0.347664	0.724417	-0.277948
6240	9.565419	0.429803	-2.033962	-0.542273	-0.055609	-0.114166	-0.694329	0.250766	0.242785	-0.527996	-0.344258	0.726718	-0.273107
6241	9.585279	0.574658	-2.035605	-0.542215	-0.047581	-0.104461	-0.693349	0.248681	0.244138	-0.530651	-0.340243	0.728276	-0.268809
6242	9.607219	0.666447	-2.019746	-0.535645	-0.034494	-0.060217	-0.692786	0.246738	0.244390	-0.532174	-0.335972	0.730626	-0.264763
6243	9.546606	0.652512	-1.990516	-0.590068	-0.032617	-0.041418	-0.693899	0.247013	0.245784	-0.534974	-0.330427	0.732644	-0.260486
6244	9.551221	0.744758	-1.919068	-0.562741	-0.015627	-0.041194	-0.692500	0.244512	0.246853	-0.536798	-0.325452	0.734992	-0.256351
6245	9.709726	0.749227	-1.817854	-0.563850	-0.044439	-0.041002	-0.692507	0.245895	0.247697	-0.539190	-0.320215	0.736928	-0.252337
6246	9.538343	0.823054	-1.777375	-0.538202	-0.015885	-0.025866	-0.692092	0.246310	0.247698	-0.540721	-0.315244	0.739181	-0.248706
6247	9.673753	0.758967	-1.842075	-0.554711	-0.040045	-0.033850	-0.693901	0.247147	0.247444	-0.543029	-0.309956	0.740998	-0.244885
6248	9.541135	0.783952	-1.844593	-0.542898	-0.049287	-0.015986	-0.692098	0.247697	0.247436	-0.543994	-0.304918	0.743628	-0.241066
6249	9.415171	0.882080	-1.736794	-0.552847	-0.049447	0.005112	-0.692099	0.248116	0.246334	-0.545910	-0.299099	0.745703	-0.237590
6250	9.453189	0.775673	-1.711497	-0.545525	-0.056932	0.031776	-0.692107	0.250057	0.246078	-0.546490	-0.293322	0.748642	-0.234191
6251	9.617354	0.643701	-1.782727	-0.556145	-0.030076	0.058046	-0.689613	0.251017	0.247727	-0.548407	-0.286563	0.750749	-0.231316
6252	9.767258	0.637682	-1.821518	-0.570589	-0.028395	0.080899	-0.689073	0.254477	0.248726	-0.549262	-0.279602	0.753689	-0.228226
6253	10.116198	0.370135	-2.133094	-0.536952	0.075408	0.146170	-0.687143	0.257662	0.248330	-0.552179	-0.271217	0.754942	-0.227162
6254	9.512753	0.092406	-1.940731	-0.548813	0.083870	0.103348	-0.686048	0.261967	0.245048	-0.554417	-0.263603	0.756571	-0.225248
6255	9.215539	-0.065381	-1.967566	-0.569543	0.123910	0.065625	-0.684675	0.266273	0.241212	-0.558503	-0.255819	0.756894	-0.223031
6256	9.407462	-0.649807	-2.101436	-0.565730	0.137444	0.062019	-0.686903	0.268786	0.237246	-0.561743	-0.248360	0.757676	-0.220658
6257	9.732506	-0.481112	-2.234223	-0.549578	0.128744	0.025201	-0.686347	0.268787	0.236413	-0.565863	-0.241347	0.757558	-0.218305
6258	9.898450	-0.345966	-2.095819	-0.552665	0.081991	0.018420	-0.687448	0.266433	0.236397	-0.568313	-0.234901	0.758595	-0.215350
6259	10.015408	-0.279741	-2.207855	-0.545538	0.041143	0.050639	-0.687301	0.263787	0.240239	-0.570880	-0.227901	0.759492	-0.212909
6260	9.875516	0.106939	-2.342453	-0.556666	-0.019649	0.103987	-0.686319	0.260866	0.242827	-0.571366	-0.220513	0.762007	-0.210381
6261	9.710813	-0.167849	-2.397153	-0.557512	-0.026093	0.116336	-0.684800	0.261676	0.248353	-0.572577	-0.212653	0.763939	-0.208164
6262	9.550400	-0.267719	-2.299179	-0.546578	-0.019833	0.112836	-0.683550	0.260830	0.251929	-0.572899	-0.205215	0.766349	-0.205870
6263	9.611956	-0.313201	-2.168284	-0.570189	0.015033	0.055730	-0.682583	0.261512	0.254554	-0.574932	-0.197952	0.767527	-0.202904
6264	9.799017	-0.315859	-2.018707	-0.563041	0.011588	0.036403	-0.680915	0.260530	0.257158	-0.576042	-0.191339	0.769238	-0.199593
6265	9.653452	-0.352623	-2.247632	-0.548484	0.022570	0.009059	-0.680923	0.262751	0.256213	-0.578203	-0.185000	0.769983	-0.196422
6266	9.659378	-0.169817	-1.991156	-0.574539	-0.032598	-0.053704	-0.680373	0.263856	0.256773	-0.578964	-0.179788	0.771830	-0.191716
6267	9.658279	-0.309504	-1.917112	-0.569261	-0.046791	-0.081885	-0.681479	0.262894	0.255113	-0.580413	-0.174871	0.773055	-0.186885
6268	9.619425	-0.333302	-1.897466	-0.547708	-0.071871	-0.109799	-0.681479	0.262890	0.256219	-0.580626	-0.170962	0.774983	-0.181790
6269	9.537269	-0.458736	-1.944279	-0.556694	-0.059195	-0.113552	-0.681899	0.263865	0.255126	-0.581890	-0.166712	0.776133	-0.176719
6270	9.627864	-0.582027	-1.860877	-0.563943	-0.051869	-0.122529	-0.682594	0.264710	0.251408	-0.582457	-0.162719	0.777772	-0.171280
6271	9.628416	-0.565509	-1.923880	-0.542058	-0.041191	-0.118795	-0.681481	0.264714	0.249465	-0.583906	-0.158634	0.778583	-0.166423
6272	9.583028	-0.473493	-1.939343	-0.560212	-0.053992	-0.088848	-0.683570	0.266248	0.248252	-0.584260	-0.154145	0.780271	-0.161417
6273	9.502931	-0.622892	-1.952066	-0.542015	-0.057763	-0.081569	-0.682180	0.266812	0.244101	-0.585263	-0.149515	0.781335	-0.156935
6274	9.747935	-0.475182	-2.043437	-0.561007	-0.032261	-0.097798	-0.683026	0.270570	0.239861	-0.585930	-0.145071	0.782673	-0.151867
6275	10.038400	-0.242132	-2.353272	-0.541259	0.086785	-0.115003	-0.683025	0.271138	0.235720	-0.589225	-0.140517	0.781882	-0.147408
6276	9.906775	0.006980	-2.065943	-0.546444	0.138979	-0.107431	-0.686908	0.271304	0.229946	-0.592499	-0.135859	0.781061	-0.142937
6277	9.042664	0.303417	-1.903799	-0.540842	0.145662	-0.063321	-0.686899	0.270211	0.225235	-0.596487	-0.130329	0.779638	-0.139219
6278	8.871198	0.408343	-1.527828	-0.564313	0.175381	-0.053202	-0.689114	0.269817	0.219857	-0.600150	-0.124489	0.778489	-0.135197
6279	9.423754	0.482485	-1.481072	-0.552735	0.167661	-0.094477	-0.693263	0.267357	0.212123	-0.604516	-0.119243	0.776659	-0.130925
6280	9.955402	0.549311	-1.852193	-0.546378	0.175119	-0.116429	-0.694636	0.265586	0.203684	-0.608224	-0.114584	0.775213	-0.126407
6281	9.899444	0.722597	-2.020764	-0.548693	0.110546	-0.147003	-0.697268	0.265195	0.197895	-0.611742	-0.110360	0.773862	-0.121368
6282	9.707194	0.650441	-2.159835	-0.546913	0.081419	-0.117652	-0.698374	0.265357	0.191546	-0.613940	-0.105931	0.773472	-0.116607
6283	9.764053	0.314029	-2.185151	-0.539673	0.096261	-0.168998	-0.699751	0.264276	0.183667	-0.617175	-0.102209	0.772172	-0.111353
6284	10.028614	0.107063	-2.168699	-0.541525	0.045145	-0.092600	-0.702793	0.262361	0.178003	-0.618691	-0.097525	0.772192	-0.106906
6285	9.801415	0.370549	-1.997375	-0.561932	-0.034406	-0.055216	-0.702236	0.262366	0.176064	-0.619615	-0.092061	0.772730	-0.102423
6286	9.666327	0.405290	-1.987918	-0.563583	-0.042200	0.008483	-0.702515	0.262642	0.176622	-0.619553	-0.085715	0.773992	-0.098713
6287	9.357318	0.417025	-1.968306	-0.560288	-0.088944	-0.008947	-0.701826	0.263465	0.178975	-0.619443	-0.079678	0.775225	-0.094699
6288	9.444374	0.561759	-1.921716	-0.558190	-0.056825	0.026300	-0.700299	0.262615	0.183378	-0.619045	-0.073141	0.776599	-0.091259
6289	9.749114	0.489008	-2.042117	-0.547175	-0.046109	0.035268	-0.698632	0.261769	0.186812	-0.619409	-0.066522	0.777277	-0.088024
6290	9.733027	0.660549	-2.063339	-0.541903	-0.073190	0.039054	-0.699470	0.262034	0.191244	-0.618643	-0.060005	0.778756	-0.084970
6291	9.625612	0.980214	-2.061929	-0.536493	-0.078735	0.051555	-0.698218	0.260492	0.195642	-0.618373	-0.053358	0.779771	-0.082002
6292	9.647690	0.936157	-2.129118	-0.549194	-0.081414	0.055849	-0.696831	0.259918	0.200601	-0.617389	-0.046495	0.781296	-0.079029
6293	9.505498	0.898120	-2.171993	-0.541921	-0.087845	0.063903	-0.695040	0.262398	0.203930	-0.616876	-0.039646	0.782373	-0.076057
6294	9.393341	0.953075	-1.998497	-0.547006	-0.021132	0.059871	-0.695735	0.262112	0.207250	-0.616756	-0.032648	0.783062	-0.073210
6295	9.449012	0.896365	-1.736999	-0.549609	0.009590	0.050797	-0.692694	0.265154	0.207258	-0.617717	-0.025807	0.782857	-0.069964
6296	9.357397	1.136826	-1.633251	-0.570594	-0.003026	0.061252	-0.693116	0.266401	0.207551	-0.617820	-0.018464	0.783261	-0.066776
6297	9.293458	1.198787	-1.450233	-0.559930	-0.052016	0.091741	-0.691328	0.269854	0.210061	-0.617698	-0.010991	0.783748	-0.063771
6298	9.207724	1.065098	-1.661244	-0.534283	-0.041575	0.118492	-0.688565	0.272893	0.211453	-0.617035	-0.003247	0.784495	-0.061841
6299	9.845176	0.951724	-1.759892	-0.539311	0.011441	0.144767	-0.688712	0.274411	0.213405	-0.617762	0.004825	0.784077	-0.059747
6300	10.268620	0.380502	-1.867642	-0.540717	0.039008	0.188832	-0.685815	0.278277	0.216187	-0.618192	0.013852	0.783719	-0.058583
6301	10.373528	-0.120857	-1.944336	-0.543803	0.100061	0.213151	-0.684583	0.282715	0.214288	-0.620129	0.023120	0.782069	-0.057209
6302	9.807113	-0.457658	-1.886665	-0.569465	0.110076	0.106471	-0.682107	0.288255	0.213774	-0.621648	0.031296	0.780768	-0.054549
6303	9.193517	-0.441164	-1.799048	-0.547850	0.137909	-0.001500	-0.683213	0.287712	0.211012	-0.624317	0.037281	0.778651	-0.050416
6304	9.077283	-0.377092	-1.717460	-0.551291	0.199629	-0.051479	-0.685714	0.288699	0.207862	-0.627330	0.042856	0.776211	-0.046008
6305	9.351229	-0.654192	-1.700238	-0.563797	0.219371	-0.034034	-0.688475	0.285244	0.206604	-0.631193	0.048598	0.773007	-0.041152
6306	9.800165	-0.598908	-1.682127	-0.558073	0.238722	0.020860	-0.690115	0.278727	0.208622	-0.634654	0.055406	0.769894	-0.037514
6307	10.252772	-0.654210	-1.568558	-0.552707	0.200419	0.074316	-0.691492	0.276095	0.209159	-0.638045	0.062643	0.766683	-0.034220
6308	10.468658	-0.546915	-1.968702	-0.556837	0.130495	0.042928	-0.691763	0.273867	0.212455	-0.639730	0.069693	0.764805	-0.031011
6309	10.005245	-0.660280	-2.015139	-0.546249	0.058073	0.069044	-0.692573	0.267477	0.217372	-0.640848	0.076644	0.763322	-0.027929
6310	9.415101	-0.379191	-1.713057	-0.573715	-0.011090	0.151319	-0.691184	0.265788	0.224255	-0.640196	0.085473	0.762997	-0.026060
6311	9.083954	-0.537124	-1.411254	-0.571205	0.049209	0.249956	-0.689798	0.265211	0.230458	-0.640931	0.095460	0.761232	-0.024904
6312	9.715523	-0.528419	-1.315552	-0.536825	0.049374	0.222174	-0.688278	0.265741	0.236672	-0.641115	0.104913	0.759849	-0.024403
6313	10.053542	-0.443425	-1.295208	-0.575198	0.022642	0.214007	-0.685096	0.267380	0.242056	-0.641336	0.114335	0.758352	-0.022756
6314	9.774812	-0.563831	-1.508525	-0.537289	-0.011542	0.185405	-0.683442	0.269303	0.246210	-0.640505	0.123188	0.757692	-0.021912
6315	9.973611	-0.449478	-1.570469	-0.541380	-0.056092	0.136149	-0.682058	0.269564	0.250348	-0.639543	0.130901	0.757266	-0.019932
6316	9.524045	-0.544976	-1.836990	-0.552417	-0.060993	0.081111	-0.679847	0.270789	0.255735	-0.637883	0.138330	0.757402	-0.017648
6317	9.583716	-0.491497	-1.726526	-0.570609	-0.040758	0.045402	-0.678462	0.270773	0.259733	-0.637023	0.144992	0.756957	-0.013982
6318	9.540074	-0.539534	-1.723515	-0.548692	-0.017347	0.034884	-0.677914	0.272432	0.260437	-0.635981	0.151674	0.756572	-0.011044
6319	9.886846	-0.759266	-1.733608	-0.542459	-0.027931	0.010295	-0.677365	0.273675	0.261551	-0.635335	0.157399	0.755991	-0.007282
6320	9.490359	-0.746497	-1.636576	-0.559538	0.004585	0.004504	-0.677089	0.274371	0.260450	-0.634535	0.163748	0.755340	-0.003725
6321	9.567139	-0.838726	-1.623569	-0.552232	-0.002854	0.026754	-0.675707	0.275752	0.260869	-0.634175	0.169803	0.754314	0.000084
6322	9.623823	-0.910803	-1.499619	-0.541373	-0.009238	0.029571	-0.676121	0.275201	0.260313	-0.633162	0.176285	0.753671	0.002999
6323	9.633122	-0.959052	-1.477348	-0.552580	-0.055057	0.020869	-0.674742	0.277412	0.261155	-0.631958	0.182214	0.753248	0.006731
6324	9.749011	-0.744108	-1.380841	-0.565274	-0.059772	0.052644	-0.673781	0.279343	0.263379	-0.630037	0.189333	0.753071	0.009532
6325	10.049072	-0.768472	-1.496944	-0.563516	-0.062300	0.036820	-0.672118	0.279889	0.265030	-0.628631	0.195582	0.752592	0.013242
6326	9.917985	-1.048184	-1.532305	-0.552962	-0.085094	-0.040826	-0.671429	0.280853	0.266279	-0.626288	0.201128	0.753010	0.016930
6327	9.664592	-0.907951	-1.775141	-0.564783	-0.117006	0.005211	-0.668656	0.281114	0.269440	-0.623994	0.206889	0.753255	0.020872
6328	9.752032	-0.703412	-1.439286	-0.567644	-0.092129	-0.053333	-0.667544	0.279989	0.273566	-0.621414	0.212412	0.753728	0.024905
6329	9.768507	-0.940711	-1.499479	-0.541770	-0.062186	0.008686	-0.667959	0.279012	0.276047	-0.620009	0.217863	0.753193	0.028730
6330	10.044717	-0.812453	-1.578595	-0.567968	-0.078303	-0.182527	-0.666690	0.274010	0.278889	-0.617497	0.221420	0.753980	0.034419
6331	9.959103	-0.599638	-1.638842	-0.550470	-0.148070	-0.247344	-0.667090	0.269142	0.284233	-0.614561	0.223122	0.755534	0.041218
6332	9.617644	-0.356093	-1.679760	-0.541689	-0.189506	-0.255870	-0.667058	0.260530	0.289949	-0.610370	0.225314	0.757945	0.046918
6333	9.522679	-0.182243	-1.797546	-0.558290	-0.205243	-0.300191	-0.667162	0.251088	0.295381	-0.606418	0.226303	0.760327	0.054290
6334	9.630300	-0.053195	-1.919935	-0.549306	-0.221497	-0.298172	-0.669071	0.241643	0.302763	-0.601586	0.227957	0.763199	0.060473
6335	9.575259	0.119344	-2.206887	-0.571107	-0.237809	-0.275302	-0.668764	0.233447	0.308343	-0.597023	0.229457	0.765726	0.067658
6336	9.407454	0.582919	-2.438949	-0.558457	-0.267080	-0.232476	-0.667083	0.228848	0.314780	-0.591450	0.232263	0.768710	0.072978
6337	9.246876	0.534561	-2.604906	-0.545504	-0.254865	-0.197045	-0.666652	0.223832	0.322465	-0.586759	0.234616	0.771009	0.078832
6338	9.134227	0.881728	-2.847824	-0.546961	-0.184409	-0.215154	-0.665246	0.219108	0.325170	-0.582462	0.237401	0.772850	0.084150
6339	9.105516	0.789604	-2.924073	-0.550272	-0.141230	-0.206626	-0.662738	0.216318	0.328992	-0.579402	0.239418	0.773776	0.090793
6340	9.468526	0.856304	-2.712686	-0.557699	-0.015113	-0.196799	-0.662723	0.212852	0.329233	-0.577648	0.242294	0.773456	0.096864
6341	9.256349	0.937952	-3.008078	-0.555256	-0.068294	-0.196463	-0.663412	0.211044	0.331431	-0.575643	0.244339	0.773398	0.103869
6342	9.451177	1.230523	-2.784489	-0.570208	-0.115853	-0.206895	-0.663815	0.207857	0.331678	-0.572195	0.247386	0.774176	0.109750
6343	9.392503	1.280457	-2.973424	-0.557733	-0.170148	-0.186950	-0.663520	0.203130	0.335912	-0.568555	0.249758	0.775147	0.116248
6344	9.386228	1.139139	-3.165127	-0.541511	-0.215532	-0.158183	-0.661848	0.201319	0.337539	-0.563756	0.253436	0.776788	0.120621
6345	9.207002	1.209133	-3.358957	-0.582788	-0.207494	-0.031346	-0.659064	0.198382	0.343708	-0.559700	0.258542	0.777248	0.125608
6346	9.235120	0.993916	-3.354177	-0.560911	-0.229710	0.022103	-0.655600	0.198487	0.351423	-0.554958	0.265252	0.777970	0.128163
6347	9.184874	0.993885	-3.409680	-0.559414	-0.270958	-0.000635	-0.652257	0.194575	0.358821	-0.550028	0.270692	0.778934	0.132125
6348	9.004728	1.231868	-3.404846	-0.559263	-0.256812	0.027582	-0.648510	0.192730	0.369278	-0.544816	0.277504	0.779804	0.134434
6349	8.981358	1.352590	-3.444819	-0.542716	-0.237307	0.054208	-0.643906	0.185759	0.378847	-0.540567	0.283474	0.780035	0.137751
6350	9.117446	1.525483	-3.483172	-0.538611	-0.178206	0.094638	-0.640011	0.182539	0.385833	-0.536811	0.290857	0.779612	0.139434
6351	9.028328	1.047941	-3.424570	-0.554856	-0.158097	0.067703	-0.637231	0.180290	0.393529	-0.533699	0.296890	0.778778	0.143273
6352	8.941078	0.995467	-3.402123	-0.560356	-0.143266	0.023290	-0.633200	0.178044	0.399557	-0.530097	0.303264	0.778229	0.146244
6353	8.686860	1.121827	-3.545743	-0.560253	-0.117881	0.003644	-0.631384	0.174421	0.404067	-0.527337	0.308194	0.777238	0.151104
6354	9.028962	1.105596	-3.478369	-0.538814	-0.029728	0.012265	-0.629719	0.174411	0.406128	-0.525554	0.313800	0.775526	0.154536
6355	9.019442	1.071616	-3.511802	-0.546917	-0.031686	0.033408	-0.630550	0.173436	0.408059	-0.524263	0.318742	0.773393	0.159418
6356	9.146788	0.974310	-3.486726	-0.572089	-0.006601	0.063050	-0.628606	0.172867	0.411218	-0.522740	0.325377	0.770920	0.162959
6357	9.118276	1.027453	-3.518690	-0.552118	-0.019495	0.083712	-0.627766	0.171202	0.411056	-0.521722	0.331059	0.768219	0.167470
6358	9.086985	0.925786	-3.577917	-0.552017	-0.006879	0.082734	-0.627500	0.173410	0.413841	-0.520337	0.337748	0.765582	0.170470
6359	9.313365	0.852020	-3.553236	-0.557512	-0.028695	0.109379	-0.624731	0.175345	0.413701	-0.519182	0.343858	0.762683	0.174718
6360	9.242367	0.724824	-3.484070	-0.539126	-0.018373	0.151959	-0.624744	0.178114	0.414559	-0.517893	0.351465	0.759629	0.176699
6361	8.979846	0.578205	-3.622217	-0.535529	-0.020916	0.128950	-0.622667	0.178932	0.417455	-0.517023	0.357572	0.756488	0.180430
6362	9.117564	0.688700	-3.589809	-0.558950	-0.007655	0.171098	-0.620315	0.180584	0.419112	-0.515766	0.365583	0.752998	0.182560
6363	9.057099	0.723122	-3.556287	-0.560426	0.007879	0.246170	-0.619082	0.184183	0.419693	-0.515515	0.373545	0.748498	0.185630
6364	9.009969	0.734624	-3.696486	-0.570629	0.048224	0.372305	-0.617021	0.189167	0.420143	-0.515657	0.384408	0.742730	0.186228
6365	9.203099	0.228723	-3.637945	-0.543261	0.099250	0.295320	-0.614978	0.198730	0.418982	-0.516977	0.392493	0.736819	0.189161
6366	9.441007	0.092301	-3.573923	-0.564060	0.079619	0.089105	-0.615544	0.201787	0.416945	-0.516469	0.398901	0.732787	0.192771
6367	9.325689	0.199256	-3.589458	-0.551707	0.067693	0.006157	-0.616245	0.203173	0.417517	-0.516096	0.402876	0.729333	0.198516
6368	9.325350	0.228618	-3.531799	-0.545959	0.038148	-0.116558	-0.616515	0.201514	0.416120	-0.514273	0.406210	0.727360	0.203626
6369	8.619599	0.627548	-3.822823	-0.546044	0.132979	-0.049103	-0.619694	0.198756	0.414181	-0.514614	0.409011	0.723625	0.210355
6370	9.925623	0.145832	-3.799866	-0.557956	0.261112	-0.049825	-0.624547	0.198652	0.407029	-0.516148	0.412465	0.718671	0.216740
6371	9.197787	0.405606	-3.180851	-0.566335	0.150190	-0.144043	-0.627585	0.195623	0.402736	-0.516094	0.413989	0.715343	0.224822
6372	9.696670	-0.158336	-2.435898	-0.552066	0.133309	-0.176510	-0.632010	0.192042	0.398863	-0.515227	0.416066	0.712678	0.231344
6373	10.117144	0.066392	-2.400310	-0.563391	-0.216973	-0.184993	-0.632539	0.185663	0.400183	-0.509753	0.418623	0.713349	0.236727
6374	9.505611	0.772947	-2.866436	-0.550923	-0.165766	-0.079018	-0.632927	0.178167	0.403979	-0.505042	0.423418	0.712868	0.239728
6375	9.227551	0.753796	-3.117125	-0.535042	-0.188906	0.076959	-0.630831	0.173847	0.409863	-0.501404	0.429255	0.711083	0.242269
6376	9.120830	1.177598	-3.464799	-0.557885	-0.081898	0.113238	-0.626944	0.172848	0.416043	-0.498695	0.436403	0.707998	0.244120
