# Supplementary material for: Identification of Haptic Based Guiding Using Hard Reins
Source: PLoS One. 2015 Jul 22;10(7):e0132020. doi: 10.1371/journal.pone.0132020 (PMC4511788; doi:10.1371/journal.pone.0132020)
Supplement: S1 File — (ZIP) [file pone.0132020.s001.zip › MotionData1/Subject2/T13/gh13.txt]

// Start Time: 0
// Sample rate: 25.0Hz
// Scenario: 4.9
// Firmware Version: 2.6.1
Counter	Acc_X	Acc_Y	Acc_Z	Gyr_X	Gyr_Y	Gyr_Z	Mag_X	Mag_Y	Mag_Z	Quat_w	Quat_x	Quat_y	Quat_z
5692	-1.214759	0.150493	10.151347	-0.318926	0.049838	-0.016860	-0.190726	-0.205693	-0.793338	-0.489003	0.038522	-0.014516	-0.871310
5693	-1.314897	-0.101272	9.753220	-0.303113	0.004164	-0.018542	-0.190480	-0.195491	-0.797983	-0.489088	0.041485	-0.009387	-0.871197
5694	-0.962474	-0.212415	9.409295	-0.327657	-0.001267	-0.016789	-0.188935	-0.185825	-0.800831	-0.488995	0.044527	-0.003662	-0.871142
5695	-0.716595	-0.214784	9.277136	-0.261347	-0.019370	0.005736	-0.188438	-0.175338	-0.803671	-0.488661	0.046665	0.000947	-0.871225
5696	-0.504261	-0.255288	9.268948	-0.090915	-0.022730	0.037070	-0.189371	-0.168328	-0.805081	-0.487772	0.047014	0.002711	-0.871700
5697	-0.521367	-0.196792	9.500045	0.071083	-0.015266	0.035104	-0.191722	-0.167364	-0.805707	-0.487229	0.045954	0.001462	-0.872063
5698	-0.750180	-0.245808	9.370002	0.119906	-0.000582	0.048244	-0.191322	-0.172205	-0.803776	-0.486372	0.044634	-0.000678	-0.872611
5699	-0.870666	-0.239893	9.762623	0.170642	0.017742	0.062306	-0.192482	-0.176505	-0.803510	-0.485437	0.043176	-0.004018	-0.873195
5700	-0.712429	-0.048947	9.930003	0.206394	0.039750	0.070754	-0.192337	-0.184032	-0.800674	-0.484280	0.041718	-0.008081	-0.873881
5701	-0.712051	-0.128301	9.940896	0.032169	0.024962	0.080973	-0.193509	-0.187104	-0.798988	-0.482891	0.041711	-0.009090	-0.874639
5702	-0.657428	-0.465119	9.907877	-0.125289	0.051312	0.085691	-0.192470	-0.182821	-0.801060	-0.481198	0.043661	-0.007478	-0.875492
5703	-1.062137	-0.518144	10.114591	-0.047951	0.064961	0.058360	-0.190902	-0.179360	-0.803912	-0.480129	0.045137	-0.007434	-0.876005
5704	-1.250953	-0.360301	9.949415	0.027455	0.083225	0.025476	-0.188689	-0.179909	-0.802380	-0.479583	0.046186	-0.008748	-0.876236
5705	-1.150006	-0.313383	9.540550	0.060617	0.087857	0.018260	-0.188029	-0.181267	-0.802644	-0.479308	0.047046	-0.010796	-0.876319
5706	-0.952336	-0.323609	9.249406	0.053473	0.094311	0.023763	-0.183983	-0.182248	-0.801773	-0.478804	0.048041	-0.012670	-0.876515
5707	-0.966842	-0.311329	9.331056	0.006749	0.103480	0.058580	-0.181097	-0.182040	-0.804637	-0.477761	0.049684	-0.013954	-0.876973
5708	-0.942817	-0.278756	9.696594	-0.018688	0.069670	0.080648	-0.179013	-0.182723	-0.803233	-0.476199	0.050921	-0.014383	-0.877744
5709	-0.811795	-0.446019	9.954712	-0.037457	0.017497	0.058494	-0.179535	-0.180843	-0.804649	-0.475135	0.051469	-0.014051	-0.878294
5710	-0.850080	-0.487868	10.402639	-0.024929	-0.031887	0.055861	-0.180455	-0.179616	-0.804383	-0.473946	0.050991	-0.013375	-0.878974
5711	-0.846010	-0.318582	10.657091	0.011913	-0.037364	0.048662	-0.180593	-0.178127	-0.803993	-0.473120	0.050095	-0.013356	-0.879471
5712	-0.924068	-0.131603	10.505361	0.029240	-0.008104	0.045925	-0.181368	-0.178938	-0.805020	-0.472202	0.049523	-0.013849	-0.879989
5713	-0.867253	0.079461	10.283215	0.051958	-0.000782	0.029411	-0.182941	-0.180782	-0.802297	-0.471744	0.048883	-0.014865	-0.880254
5714	-0.793397	0.257009	10.099165	0.025549	-0.021800	0.031152	-0.183456	-0.184271	-0.801133	-0.471167	0.048107	-0.015155	-0.880601
5715	-0.829930	0.339016	10.181586	0.014761	-0.040939	0.060653	-0.184762	-0.184525	-0.800993	-0.470133	0.047077	-0.015186	-0.881208
5716	-1.038010	0.486744	9.884069	0.044140	-0.068280	0.081136	-0.187120	-0.184214	-0.799554	-0.468733	0.045292	-0.015415	-0.882043
5717	-1.005935	0.848306	10.067067	0.055134	-0.073686	0.107946	-0.191417	-0.186866	-0.799779	-0.466905	0.043276	-0.015942	-0.883104
5718	-1.180501	1.044057	9.722528	0.072918	-0.069921	0.142165	-0.195083	-0.188412	-0.796652	-0.464463	0.041173	-0.016719	-0.884477
5719	-1.124741	0.976721	9.698101	0.098995	-0.069827	0.164452	-0.201084	-0.191299	-0.795314	-0.461658	0.038790	-0.018179	-0.886023
5720	-1.087968	0.841587	9.557327	0.170597	-0.069684	0.185128	-0.205775	-0.195550	-0.793988	-0.458522	0.035770	-0.020721	-0.887721
5721	-0.918464	0.677966	9.450997	0.274698	-0.038442	0.194851	-0.210994	-0.200988	-0.790591	-0.455265	0.032310	-0.025652	-0.889399
5722	-0.883893	0.507469	9.523341	0.363240	0.016467	0.186918	-0.214363	-0.211844	-0.787471	-0.452147	0.029057	-0.032404	-0.890881
5723	-0.978662	0.169068	9.817759	0.449657	0.031048	0.149503	-0.218518	-0.226169	-0.781376	-0.449705	0.025275	-0.041050	-0.891875
5724	-1.025458	-0.139707	9.601758	0.462665	0.019016	0.083155	-0.219803	-0.241995	-0.773755	-0.448416	0.021242	-0.049535	-0.892198
5725	-0.925049	0.028089	9.365010	0.326488	0.022416	0.027085	-0.221601	-0.258099	-0.767551	-0.448044	0.018540	-0.055797	-0.892076
5726	-0.928160	0.177349	9.395879	0.095785	-0.022721	-0.013706	-0.221981	-0.262806	-0.766517	-0.448345	0.017151	-0.057319	-0.891856
5727	-0.911450	0.216198	9.490194	-0.078651	-0.037692	-0.074556	-0.222107	-0.264152	-0.766387	-0.449698	0.017142	-0.055733	-0.891275
5728	-0.803929	0.418423	9.467629	-0.085031	-0.043349	-0.148417	-0.221847	-0.262278	-0.767551	-0.452345	0.017159	-0.053798	-0.890054
5729	-0.719905	0.490590	9.416617	-0.067192	-0.037930	-0.188019	-0.222633	-0.259986	-0.768576	-0.455715	0.017174	-0.052345	-0.888419
5730	-0.826060	0.520248	9.708889	-0.073682	-0.001541	-0.237030	-0.219756	-0.259492	-0.769890	-0.459865	0.017926	-0.050960	-0.886344
5731	-0.835589	0.501408	9.833356	-0.003546	0.031401	-0.246879	-0.215832	-0.260623	-0.770697	-0.464212	0.018654	-0.051228	-0.884045
5732	-0.840323	0.487325	9.938731	0.044608	0.064345	-0.247610	-0.209946	-0.264057	-0.770229	-0.468500	0.019491	-0.052540	-0.881684
5733	-0.908514	0.631378	9.892107	0.005128	0.067948	-0.249670	-0.205369	-0.267337	-0.769363	-0.472837	0.020796	-0.053284	-0.879291
5734	-1.193051	0.639885	9.731146	-0.072363	0.044174	-0.209428	-0.200522	-0.266887	-0.772888	-0.476403	0.022341	-0.052359	-0.877382
5735	-1.202682	0.640095	9.798269	-0.035878	0.038804	-0.177858	-0.197132	-0.265309	-0.773172	-0.479475	0.023462	-0.052137	-0.875691
5736	-1.092044	0.693167	9.776043	0.066301	0.015234	-0.153306	-0.193477	-0.266419	-0.772169	-0.482135	0.023114	-0.053388	-0.874163
5737	-1.280024	0.672867	9.577172	0.116057	-0.001157	-0.145650	-0.191365	-0.271843	-0.772705	-0.484744	0.022057	-0.055462	-0.872617
5738	-1.116183	0.697750	9.723073	0.107155	-0.050435	-0.117929	-0.190451	-0.275870	-0.769744	-0.486876	0.020129	-0.056807	-0.871389
5739	-1.058699	0.774691	9.676681	0.085218	-0.077854	-0.114307	-0.190580	-0.279890	-0.767163	-0.489000	0.018008	-0.057611	-0.870193
5740	-0.913916	0.756672	9.951423	0.089565	-0.066844	-0.099532	-0.191093	-0.284855	-0.765224	-0.490817	0.015943	-0.058496	-0.869151
5741	-0.383829	0.818220	10.053248	0.096631	-0.008292	-0.106954	-0.190576	-0.286592	-0.762905	-0.492727	0.014895	-0.060163	-0.867974
5742	-0.379196	0.843496	9.703191	0.070979	0.061174	-0.103496	-0.188339	-0.292141	-0.762280	-0.494428	0.015243	-0.061982	-0.866872
5743	-0.461931	1.017459	9.968900	-0.073427	0.119452	-0.114484	-0.183517	-0.292311	-0.760382	-0.496251	0.018073	-0.061935	-0.865778
5744	-0.576987	0.861933	9.581584	-0.225680	0.104645	-0.125377	-0.177510	-0.287428	-0.764430	-0.498165	0.022141	-0.059033	-0.864787
5745	-0.845854	0.615427	9.412392	-0.255531	0.039749	-0.103275	-0.173865	-0.278475	-0.768845	-0.499796	0.025375	-0.055025	-0.864021
5746	-1.164432	0.712728	9.910063	-0.097694	0.008041	-0.028618	-0.171649	-0.273139	-0.772217	-0.500171	0.026384	-0.053415	-0.863875
5747	-1.106581	0.720588	10.064337	0.109111	0.017583	0.042555	-0.171132	-0.273134	-0.771189	-0.499485	0.025436	-0.055566	-0.864165
5748	-1.126334	0.813936	9.935842	0.070282	0.050495	0.059839	-0.171912	-0.276881	-0.769118	-0.498374	0.025401	-0.057328	-0.864691
5749	-1.126353	0.818814	9.955112	-0.139707	0.053897	0.050463	-0.171386	-0.275020	-0.771187	-0.497378	0.027556	-0.055550	-0.865315
5750	-1.126228	0.784490	9.767403	-0.188583	0.031880	0.033642	-0.170618	-0.268035	-0.773256	-0.496615	0.029807	-0.052635	-0.865861
5751	-1.179397	0.808073	9.659220	-0.119974	-0.008346	-0.001021	-0.170102	-0.262807	-0.775969	-0.496580	0.030746	-0.050562	-0.865972
5752	-1.191502	0.817549	9.623235	0.046045	-0.026366	0.029380	-0.171417	-0.262105	-0.774667	-0.496089	0.029663	-0.051129	-0.866257
5753	-0.967461	0.854403	9.717056	0.151067	-0.040828	0.037323	-0.172458	-0.265447	-0.772853	-0.495582	0.027306	-0.053467	-0.866484
5754	-0.750442	0.842795	9.714118	0.149379	-0.044461	0.034561	-0.175844	-0.271318	-0.770246	-0.495080	0.024877	-0.055648	-0.866706
5755	-0.495440	0.959041	9.790139	0.111879	-0.037197	0.018674	-0.176230	-0.275608	-0.768050	-0.494862	0.022964	-0.057325	-0.866774
5756	-0.278960	1.055190	9.639884	0.170421	-0.022466	0.018953	-0.177397	-0.281235	-0.765461	-0.494612	0.020726	-0.060079	-0.866787
5757	-0.160891	1.064864	9.585913	0.352570	0.041684	0.001323	-0.176609	-0.290089	-0.759791	-0.494681	0.017769	-0.066681	-0.866330
5758	-0.875105	1.723802	9.926942	0.331149	0.054355	0.008514	-0.175539	-0.303274	-0.755157	-0.494550	0.015283	-0.072972	-0.865946
5759	-0.974965	1.414377	9.552012	0.026262	0.054108	0.038365	-0.176049	-0.307308	-0.754509	-0.493822	0.015703	-0.074078	-0.866260
5760	-1.026239	1.049180	9.724040	-0.021498	0.059480	0.025208	-0.174479	-0.307867	-0.754651	-0.493280	0.016768	-0.074316	-0.866528
5761	-1.416745	1.046297	9.811570	0.049244	0.044914	0.042185	-0.173169	-0.309229	-0.754533	-0.492507	0.016813	-0.075733	-0.866844
5762	-1.522979	1.082319	9.854290	0.070278	0.024807	0.040470	-0.173683	-0.312185	-0.754014	-0.491779	0.016350	-0.077224	-0.867135
5763	-1.435707	0.976356	9.772006	0.066624	0.019389	0.060773	-0.174069	-0.315003	-0.752979	-0.490726	0.015783	-0.078704	-0.867608
5764	-1.460123	1.043853	9.825533	0.087813	-0.011710	0.044311	-0.175246	-0.315924	-0.751938	-0.489988	0.014509	-0.080142	-0.867916
5765	-1.334981	1.087232	9.774501	0.102020	-0.022695	0.022254	-0.175894	-0.318604	-0.750901	-0.489678	0.012951	-0.081812	-0.867960
5766	-1.212201	1.121048	9.742516	0.095083	-0.030012	0.014851	-0.177592	-0.323270	-0.747274	-0.489480	0.011335	-0.083188	-0.867963
5767	-1.096912	1.207599	9.658392	0.079301	-0.046461	0.012952	-0.179816	-0.324441	-0.745449	-0.489363	0.009612	-0.084222	-0.867951
5768	-0.849041	1.296938	9.609150	0.139710	-0.059158	0.009592	-0.180073	-0.327794	-0.743899	-0.489303	0.007063	-0.086085	-0.867826
5769	-0.936458	1.434211	9.701473	0.126617	-0.043681	-0.001584	-0.182933	-0.335285	-0.740781	-0.489435	0.004945	-0.087956	-0.867578
5770	-0.970437	1.487467	9.817122	0.011178	-0.015521	-0.015138	-0.183462	-0.336067	-0.738712	-0.489711	0.004454	-0.088012	-0.867420
5771	-0.974951	1.419879	9.753721	-0.083186	-0.008353	-0.032236	-0.184247	-0.334851	-0.739350	-0.490290	0.005059	-0.086582	-0.867233
5772	-0.955439	1.371783	9.748428	-0.097849	-0.008416	-0.051687	-0.182948	-0.331104	-0.740908	-0.491172	0.005823	-0.084812	-0.866904
5773	-0.878499	1.415295	9.764159	-0.082872	-0.006589	-0.062688	-0.182427	-0.329499	-0.741686	-0.492273	0.006506	-0.083393	-0.866412
5774	-0.849649	1.432211	9.769466	-0.067073	-0.023025	-0.065351	-0.182042	-0.325742	-0.743237	-0.493414	0.006738	-0.082011	-0.865894
5775	-0.907548	1.439164	9.725817	-0.081145	-0.033999	-0.059870	-0.181913	-0.323197	-0.744786	-0.494507	0.006920	-0.080351	-0.865424
5776	-0.955666	1.414662	9.624207	-0.070650	-0.035820	-0.061660	-0.181390	-0.323472	-0.744791	-0.495607	0.006958	-0.078780	-0.864939
5777	-0.960540	1.426764	9.648335	-0.030356	-0.022994	-0.066091	-0.181920	-0.320772	-0.745173	-0.496794	0.006837	-0.078114	-0.864319
5778	-0.916834	1.362024	9.686242	0.048312	-0.030172	-0.048142	-0.181523	-0.323466	-0.744273	-0.497663	0.005771	-0.078657	-0.863777
5779	-0.839580	1.338072	9.672224	0.125425	-0.028266	-0.055133	-0.182175	-0.325602	-0.742849	-0.498684	0.003990	-0.080633	-0.863016
5780	-0.602756	1.213130	9.581468	0.151740	-0.050123	-0.051258	-0.183209	-0.331502	-0.740519	-0.499639	0.001555	-0.082762	-0.862269
5781	-0.450619	1.160737	9.649364	0.141544	-0.050179	-0.075298	-0.182954	-0.335242	-0.736520	-0.501035	-0.000746	-0.084767	-0.861265
5782	-0.568821	1.182628	9.787789	0.117455	-0.019271	-0.119773	-0.181766	-0.341976	-0.734209	-0.503104	-0.002191	-0.086613	-0.859872
5783	-0.675250	1.256881	9.754232	0.033769	0.015237	-0.166403	-0.181628	-0.344936	-0.733308	-0.505948	-0.002132	-0.087395	-0.858122
5784	-0.815807	1.410429	9.711867	-0.043232	0.016927	-0.181574	-0.178237	-0.344968	-0.732689	-0.508993	-0.001224	-0.086844	-0.856378
5785	-0.989732	1.487256	9.766530	-0.109882	-0.001424	-0.170820	-0.174707	-0.342875	-0.735169	-0.511934	0.000020	-0.084990	-0.854810
5786	-0.883719	1.499475	9.760489	-0.045407	-0.021360	-0.137234	-0.171056	-0.342103	-0.734811	-0.514289	0.000214	-0.084007	-0.853493
5787	-0.860021	1.583533	9.704281	0.013605	-0.043098	-0.088914	-0.171190	-0.341560	-0.734681	-0.515891	-0.000661	-0.083839	-0.852541
5788	-0.783519	1.713115	9.562789	0.076151	-0.044740	-0.051681	-0.170529	-0.344260	-0.734171	-0.516818	-0.002262	-0.084688	-0.851893
5789	-0.648403	1.684148	9.455626	0.179211	-0.044543	-0.029002	-0.171703	-0.348267	-0.731452	-0.517387	-0.004986	-0.087335	-0.851269
5790	-0.556411	1.612969	9.693125	0.315478	-0.044291	0.014145	-0.172876	-0.356425	-0.725765	-0.517154	-0.009167	-0.092257	-0.850856
5791	-0.541406	1.502663	9.790133	0.459116	-0.036828	0.014866	-0.173264	-0.368210	-0.717762	-0.516874	-0.014744	-0.099720	-0.850106
5792	-0.404099	1.519347	9.664429	0.496109	-0.007592	-0.016364	-0.175857	-0.384819	-0.708970	-0.516961	-0.020104	-0.108088	-0.848919
5793	-0.286610	1.646474	9.484879	0.443761	0.017889	-0.049892	-0.174016	-0.399861	-0.700341	-0.517582	-0.024469	-0.115823	-0.847405
5794	-0.531694	1.987875	9.561791	0.277503	0.015781	-0.074753	-0.173228	-0.413001	-0.691573	-0.518636	-0.027036	-0.120736	-0.845996
5795	-0.766743	2.226622	9.162083	-0.095838	0.032769	-0.062843	-0.171916	-0.415572	-0.690939	-0.519683	-0.025527	-0.119479	-0.845578
5796	-0.589420	1.958764	9.524838	-0.487628	0.032324	-0.068502	-0.169309	-0.407961	-0.695734	-0.520957	-0.019884	-0.111610	-0.846021
5797	-0.687010	1.714838	10.010184	-0.647543	0.014747	-0.062822	-0.166968	-0.389224	-0.707881	-0.522215	-0.012937	-0.100787	-0.846739
5798	-0.817540	1.797032	10.202149	-0.583726	-0.036355	-0.046742	-0.165670	-0.369943	-0.720664	-0.523125	-0.007495	-0.090539	-0.847400
5799	-1.029941	1.828398	9.648520	-0.417851	-0.041597	-0.026517	-0.166725	-0.353041	-0.731235	-0.523708	-0.003966	-0.082997	-0.847836
5800	-0.965336	1.929462	9.616935	-0.397967	-0.050650	-0.006100	-0.167263	-0.340419	-0.737552	-0.523847	-0.000782	-0.075727	-0.848439
5801	-0.798802	1.896805	9.819663	-0.367524	-0.052355	0.025441	-0.167672	-0.330071	-0.741805	-0.523498	0.001950	-0.068951	-0.849230
5802	-0.608305	1.377592	9.838163	-0.267767	-0.022902	0.057311	-0.171728	-0.322510	-0.745642	-0.522507	0.004145	-0.064175	-0.850206
5803	-0.303885	1.217922	9.401896	-0.234579	-0.022782	0.061195	-0.173048	-0.314701	-0.748598	-0.521480	0.005920	-0.059965	-0.851133
5804	-0.596887	0.981327	9.331033	-0.208437	-0.017264	0.079778	-0.173054	-0.304783	-0.754920	-0.520083	0.007564	-0.056256	-0.852227
5805	-0.856686	0.881239	9.761673	-0.098891	-0.013548	0.084931	-0.175406	-0.300467	-0.757610	-0.518644	0.008059	-0.054459	-0.853216
5806	-0.714215	0.844108	10.076932	0.006484	0.017580	0.062348	-0.177233	-0.302056	-0.756692	-0.517526	0.008084	-0.054773	-0.853875
5807	-0.595603	0.740860	10.066990	0.035666	0.022138	0.038503	-0.175404	-0.301275	-0.757481	-0.516859	0.007845	-0.055628	-0.854225
5808	-0.426331	0.622655	9.874881	0.049930	-0.013505	0.018341	-0.177228	-0.303539	-0.756564	-0.516537	0.006938	-0.056356	-0.854380
5809	-0.456676	0.920838	9.852376	-0.056364	-0.022703	0.039951	-0.178522	-0.308366	-0.755136	-0.515882	0.006872	-0.055157	-0.854855
5810	-0.354739	1.276382	9.642279	-0.187245	-0.022759	0.059581	-0.180103	-0.302698	-0.756670	-0.514842	0.008208	-0.051740	-0.855683
5811	-0.565871	1.067010	9.745389	-0.122743	-0.042726	0.103316	-0.182067	-0.297844	-0.759105	-0.513104	0.008402	-0.049222	-0.856873
5812	-0.476149	0.948701	9.569340	-0.073781	-0.040804	0.110032	-0.185203	-0.295394	-0.760370	-0.511225	0.008210	-0.047569	-0.858091
5813	-0.306048	0.662707	9.557315	-0.109587	-0.024352	0.117229	-0.188596	-0.293753	-0.761891	-0.509224	0.008558	-0.045459	-0.859390
5814	-0.443727	1.251297	10.097169	-0.316488	-0.019100	0.134591	-0.193565	-0.285380	-0.766496	-0.506843	0.011189	-0.039860	-0.861044
5815	-0.970324	0.989991	10.674282	-0.229768	-0.106776	0.170221	-0.198005	-0.276492	-0.772912	-0.503944	0.011300	-0.034890	-0.862957
5816	-0.759414	0.708669	9.894583	-0.105608	-0.144922	0.178323	-0.203117	-0.272914	-0.771578	-0.500930	0.009596	-0.031660	-0.864855
5817	-0.391060	0.289797	9.604100	0.118946	-0.146515	0.148123	-0.211738	-0.274015	-0.769961	-0.498485	0.005541	-0.032316	-0.866278
5818	0.243831	0.647346	10.373560	0.264561	-0.155489	0.134106	-0.217732	-0.281870	-0.766301	-0.496266	-0.000020	-0.035378	-0.867449
5819	0.114089	0.516416	9.448767	0.226018	-0.113524	0.102479	-0.226209	-0.292773	-0.760041	-0.494566	-0.004570	-0.038185	-0.868289
5820	0.170287	0.368249	9.706454	-0.006798	-0.020558	0.106700	-0.232864	-0.294848	-0.759214	-0.492714	-0.005083	-0.037869	-0.869352
5821	0.820271	0.046791	9.597594	-0.170812	0.092565	0.057746	-0.232212	-0.295523	-0.758574	-0.491659	-0.002127	-0.035756	-0.870051
5822	0.604493	0.264334	8.614476	-0.041665	0.116475	0.043590	-0.230634	-0.293020	-0.762717	-0.490808	0.000136	-0.036191	-0.870516
5823	0.234914	0.454008	9.420215	0.188494	0.118496	0.064100	-0.228534	-0.297348	-0.761574	-0.489608	-0.000021	-0.040545	-0.871000
5824	0.071558	0.333431	9.431401	0.351961	0.098617	0.094491	-0.225108	-0.308962	-0.759153	-0.487862	-0.001968	-0.047656	-0.871617
5825	-0.045889	0.690970	9.228887	0.248284	0.131424	0.100355	-0.222868	-0.320811	-0.754529	-0.485974	-0.002527	-0.053147	-0.872352
5826	-0.143756	0.996440	9.265862	0.160631	0.153231	0.092476	-0.222459	-0.329953	-0.751050	-0.484184	-0.001655	-0.057451	-0.873077
5827	-0.519621	0.952374	9.261737	0.139443	0.136749	0.110839	-0.220348	-0.337250	-0.750037	-0.482088	-0.001075	-0.061096	-0.873990
5828	-0.770193	0.944034	9.782564	0.048454	0.087271	0.129820	-0.217725	-0.342123	-0.748769	-0.479712	-0.000317	-0.062798	-0.875176
5829	-0.899850	0.848783	10.144876	-0.073914	0.050544	0.133867	-0.216927	-0.340554	-0.752907	-0.477312	0.000808	-0.061885	-0.876552
5830	-1.227194	0.763413	10.697513	-0.178321	0.052060	0.090868	-0.217042	-0.339780	-0.756521	-0.475648	0.003168	-0.059274	-0.877630
5831	-1.326610	0.862405	10.155487	-0.286382	0.079184	0.010908	-0.216124	-0.336317	-0.759883	-0.475348	0.007020	-0.054915	-0.878054
5832	-0.914759	0.929454	9.824218	-0.198186	0.064547	-0.066130	-0.212732	-0.330459	-0.763781	-0.476398	0.009969	-0.052057	-0.877631
5833	-0.711841	0.822460	9.373340	-0.094803	-0.006589	-0.074707	-0.210114	-0.327824	-0.767158	-0.477707	0.010600	-0.050246	-0.877017
5834	-0.398650	0.861243	9.275990	0.019038	-0.064902	-0.074028	-0.209327	-0.327304	-0.768197	-0.479063	0.009213	-0.049962	-0.876309
5835	-0.234486	0.813620	9.324862	0.211858	-0.059238	-0.093356	-0.209963	-0.334292	-0.766387	-0.480802	0.005988	-0.053019	-0.875205
5836	-0.075504	0.837803	9.269075	0.323335	-0.048210	-0.127873	-0.209174	-0.345960	-0.758781	-0.483110	0.002029	-0.058215	-0.873620
5837	-0.268514	0.886928	9.676028	0.287841	-0.008182	-0.163199	-0.205492	-0.359309	-0.754169	-0.485981	-0.000972	-0.063072	-0.871690
5838	-0.255228	0.648144	10.193686	0.202926	0.009818	-0.220871	-0.201811	-0.371584	-0.750072	-0.489811	-0.002637	-0.066725	-0.869268
5839	-0.405647	0.329379	9.930971	0.182732	0.016903	-0.298494	-0.194480	-0.381344	-0.746649	-0.494966	-0.003999	-0.069951	-0.866083
5840	-0.495965	0.564846	9.895024	0.148374	0.049539	-0.385485	-0.185328	-0.390310	-0.742724	-0.501551	-0.004212	-0.073055	-0.862028
5841	-0.783131	0.658318	10.661777	0.133938	0.126108	-0.420771	-0.173034	-0.398254	-0.741018	-0.508602	-0.003013	-0.076496	-0.857592
5842	-1.011312	0.963599	10.015825	0.028176	0.178849	-0.487853	-0.157219	-0.402750	-0.741276	-0.516674	0.000372	-0.078836	-0.852545
5843	-0.931503	1.389568	9.307231	-0.152469	0.170458	-0.503530	-0.140763	-0.402945	-0.742311	-0.524974	0.005419	-0.077835	-0.847534
5844	-0.922382	1.526486	9.942937	-0.338607	0.123806	-0.423200	-0.123007	-0.395913	-0.747614	-0.531907	0.011588	-0.073355	-0.843540
5845	-0.838918	1.219517	10.179449	-0.395592	0.107381	-0.384686	-0.109687	-0.384687	-0.756624	-0.538132	0.017936	-0.067589	-0.839955
5846	-1.531677	0.900946	10.288535	-0.222814	0.085476	-0.402248	-0.098207	-0.375425	-0.761747	-0.544680	0.022170	-0.064626	-0.835856
5847	-2.111636	1.193264	10.277620	-0.050039	0.049118	-0.366283	-0.086594	-0.371927	-0.763129	-0.550721	0.023817	-0.064068	-0.831886
5848	-2.117331	1.349728	9.602855	0.189183	0.005648	-0.331780	-0.078758	-0.375902	-0.760612	-0.556317	0.022109	-0.067123	-0.827959
5849	-1.628264	1.938904	9.949334	0.389970	-0.044225	-0.284555	-0.073143	-0.384134	-0.754721	-0.561249	0.017253	-0.072952	-0.824245
5850	-1.449677	1.869559	9.265920	0.138876	-0.096356	-0.221125	-0.069350	-0.394900	-0.748042	-0.565093	0.014284	-0.074086	-0.821570
5851	-1.117350	1.437410	9.334972	-0.211284	-0.106663	-0.185934	-0.067263	-0.394653	-0.747930	-0.568247	0.015027	-0.069394	-0.819789
5852	-1.397813	1.110409	9.553405	-0.375786	-0.109601	-0.168302	-0.064135	-0.383697	-0.754922	-0.571051	0.017590	-0.061937	-0.818386
5853	-1.705530	0.947678	9.985120	-0.337328	-0.111395	-0.140427	-0.063749	-0.374451	-0.760602	-0.573363	0.019654	-0.055165	-0.817206
5854	-1.700179	0.831893	9.892332	-0.267405	-0.150565	-0.121548	-0.064281	-0.363314	-0.767048	-0.575409	0.020250	-0.049021	-0.816144
5855	-1.413111	0.762775	9.212334	-0.423527	-0.118633	-0.112213	-0.065467	-0.354577	-0.771424	-0.577171	0.023191	-0.040807	-0.815273
5856	-1.179112	0.666715	7.720134	-0.513652	-0.073725	-0.080407	-0.064824	-0.339703	-0.780590	-0.578288	0.027838	-0.031543	-0.814747
5857	-1.503876	1.152269	10.599567	0.285075	-0.110480	-0.041305	-0.065597	-0.341321	-0.781359	-0.579184	0.022674	-0.035055	-0.814127
5858	-1.491300	-0.493885	10.422975	-0.239586	-0.114634	-0.008803	-0.067681	-0.343985	-0.780311	-0.579306	0.023445	-0.029822	-0.814227
5859	-1.118803	-0.752595	10.533240	-0.520867	-0.093060	-0.047151	-0.070572	-0.326243	-0.789834	-0.579858	0.027950	-0.020377	-0.813983
5860	-0.987462	0.009381	10.261908	-0.146815	-0.113595	-0.036025	-0.071376	-0.316286	-0.793180	-0.580408	0.027674	-0.016649	-0.813685
5861	-0.358030	-0.534261	10.620214	0.010284	-0.138697	0.066375	-0.074505	-0.317866	-0.792897	-0.579382	0.025235	-0.015360	-0.814520
5862	0.124582	-0.155810	9.852303	0.140541	-0.080708	0.120482	-0.079332	-0.321970	-0.790536	-0.577520	0.022110	-0.016776	-0.815905
5863	0.620740	-0.631377	8.386032	0.115319	0.009100	0.159037	-0.082463	-0.325823	-0.788189	-0.574976	0.020784	-0.018879	-0.817689
5864	-0.453316	-0.869288	8.384674	-0.155040	0.015925	0.146552	-0.082193	-0.327315	-0.788709	-0.572531	0.022628	-0.016589	-0.819403
5865	-0.056600	-2.130300	9.453262	-0.100313	-0.076380	0.139653	-0.084560	-0.320695	-0.790236	-0.570228	0.022415	-0.014087	-0.821060
5866	-0.373874	-1.313173	9.389750	0.123704	-0.137494	0.102069	-0.089531	-0.320888	-0.788130	-0.568638	0.018573	-0.014598	-0.822248
5867	-0.497296	-0.676065	10.038434	-0.054947	-0.124965	0.095564	-0.092929	-0.318969	-0.788877	-0.567090	0.017072	-0.012209	-0.823389
5868	-0.615674	-0.087148	10.662486	-0.191635	-0.015525	0.083587	-0.097126	-0.311387	-0.790777	-0.565642	0.018825	-0.008909	-0.824388
5869	-1.384733	0.378623	9.423245	-0.360537	0.028138	0.080781	-0.099637	-0.297106	-0.795269	-0.564162	0.023334	-0.003258	-0.825328
5870	-1.499425	0.682392	9.676074	-0.165027	-0.103119	0.146554	-0.103836	-0.287915	-0.798072	-0.561640	0.023340	0.000558	-0.827052
5871	-0.847781	0.020133	9.807289	-0.350864	-0.159694	0.231586	-0.108698	-0.274275	-0.801900	-0.557624	0.024647	0.008028	-0.829689
5872	-0.641789	-0.710229	9.981398	-0.208015	-0.157621	0.264649	-0.115891	-0.263058	-0.807777	-0.553096	0.024249	0.013102	-0.832662
5873	-0.324555	-1.010148	10.032961	0.043241	-0.146297	0.282542	-0.126869	-0.260101	-0.807688	-0.548363	0.021427	0.013854	-0.835851
5874	-0.447606	-1.004509	9.643030	0.107572	-0.197307	0.318016	-0.138899	-0.260733	-0.803460	-0.542997	0.016893	0.014077	-0.839447
5875	-0.347335	-0.789539	9.834210	0.178971	-0.188001	0.351579	-0.150125	-0.262487	-0.802597	-0.537082	0.011927	0.012996	-0.843345
5876	-0.424731	-0.728956	10.007165	0.214044	-0.105769	0.336855	-0.157981	-0.264497	-0.796596	-0.531394	0.007787	0.010433	-0.847025
5877	-0.183674	-0.733962	9.810113	0.261504	-0.007057	0.300039	-0.165553	-0.268430	-0.793697	-0.526336	0.005004	0.006039	-0.850241
5878	-0.189709	-0.484324	9.647931	0.249828	0.092329	0.207526	-0.167640	-0.274437	-0.789680	-0.522816	0.003826	0.000788	-0.852437
5879	-0.300102	-0.577344	9.948045	0.185285	0.110244	0.107496	-0.169724	-0.281117	-0.785664	-0.520998	0.003835	-0.003512	-0.853542
5880	-0.165684	-0.454386	9.946222	0.111997	0.076079	-0.007262	-0.167641	-0.282066	-0.783744	-0.521116	0.003823	-0.006227	-0.853455
5881	0.009579	-0.838783	9.296765	-0.078056	0.028230	-0.080103	-0.164259	-0.279134	-0.783512	-0.522479	0.005197	-0.005124	-0.852621
5882	-0.058756	-0.673857	9.022396	-0.214513	-0.001219	-0.106597	-0.162968	-0.272425	-0.785585	-0.524270	0.007285	-0.001453	-0.851520
5883	0.196282	-0.551682	9.424953	-0.190039	0.006164	-0.092642	-0.160768	-0.261967	-0.789471	-0.525820	0.009445	0.001833	-0.850541
5884	0.599127	-0.085711	9.672885	-0.095984	0.037472	-0.059923	-0.161184	-0.254417	-0.790239	-0.526815	0.010946	0.003073	-0.849904
5885	0.678556	0.466745	10.072636	0.088398	0.050723	0.044326	-0.160144	-0.252545	-0.790763	-0.526088	0.010876	0.001140	-0.850360
5886	0.532140	0.847029	10.206223	0.191831	0.087725	0.185047	-0.159620	-0.254429	-0.789735	-0.522965	0.010210	-0.003095	-0.852287
5887	0.147040	0.711059	10.066301	0.281628	0.102708	0.307294	-0.159880	-0.259650	-0.785991	-0.517766	0.008936	-0.008950	-0.855429
5888	-0.425683	0.488130	9.933010	0.517167	0.117714	0.387822	-0.162232	-0.268457	-0.779133	-0.511123	0.005382	-0.019095	-0.859278
5889	-0.368524	0.661135	10.540866	0.447232	0.168779	0.385530	-0.165863	-0.286137	-0.770720	-0.504454	0.003499	-0.028500	-0.862961
5890	-0.630077	0.881747	9.778197	0.201069	0.139007	0.275416	-0.164565	-0.289753	-0.766601	-0.499594	0.003571	-0.033404	-0.865608
5891	-1.060293	1.127234	10.056069	0.254573	0.043692	0.178899	-0.164953	-0.295110	-0.763243	-0.496488	0.001613	-0.038270	-0.867198
5892	-0.884653	1.205006	10.183619	0.380785	-0.055089	0.088326	-0.167302	-0.303924	-0.757031	-0.494970	-0.003332	-0.044344	-0.867771
5893	-0.913086	1.609078	10.169817	0.422552	-0.115335	0.097839	-0.173295	-0.317270	-0.749501	-0.493340	-0.009644	-0.050600	-0.868310
5894	-0.406599	1.538606	9.669477	0.252203	-0.117349	0.054555	-0.177467	-0.326609	-0.743791	-0.492444	-0.014366	-0.053826	-0.868559
5895	-0.449659	1.460954	9.499959	0.017868	-0.101226	0.023815	-0.182952	-0.328418	-0.742069	-0.492147	-0.016375	-0.053238	-0.868728
5896	-0.135664	1.334075	9.501110	-0.109329	-0.072212	-0.030384	-0.183486	-0.328121	-0.739870	-0.492777	-0.016663	-0.050654	-0.868520
5897	-0.164306	1.279140	9.634493	-0.199715	-0.048719	-0.091789	-0.185063	-0.322192	-0.742308	-0.494495	-0.015510	-0.046848	-0.867778
5898	0.014264	1.243560	9.678867	-0.237783	-0.040616	-0.132593	-0.184810	-0.316287	-0.745018	-0.496877	-0.013880	-0.042375	-0.866675
5899	-0.138652	0.954606	9.692591	-0.228773	-0.026958	-0.145481	-0.181949	-0.305586	-0.750717	-0.499488	-0.012028	-0.038295	-0.865390
5900	-0.132863	0.768449	10.126904	-0.197490	0.075496	-0.108562	-0.179995	-0.299441	-0.754603	-0.501318	-0.008807	-0.035672	-0.864483
5901	0.137563	0.664375	9.787114	-0.176592	0.154173	-0.111327	-0.176217	-0.295451	-0.755923	-0.503166	-0.004383	-0.034280	-0.863498
5902	-0.109869	0.462804	9.378714	-0.166605	0.115918	-0.060453	-0.168912	-0.290700	-0.758303	-0.504116	-0.000805	-0.032588	-0.863020
5903	-0.090181	0.386576	9.589063	-0.136046	0.050436	0.057936	-0.167356	-0.284536	-0.760637	-0.503092	0.001298	-0.030822	-0.863682
5904	0.061474	0.440388	9.759259	-0.061382	0.030600	0.128486	-0.166450	-0.278640	-0.763482	-0.500790	0.002224	-0.030086	-0.865043
5905	-0.065000	0.670625	9.622086	0.029953	-0.014888	0.173303	-0.169192	-0.278073	-0.763847	-0.497808	0.001438	-0.030524	-0.866749
5906	-0.224200	0.692121	9.668909	0.070702	-0.031218	0.214134	-0.172860	-0.278411	-0.761236	-0.494015	-0.000077	-0.031459	-0.868884
5907	-0.075475	0.848840	9.682096	0.050384	-0.007431	0.223222	-0.177299	-0.280502	-0.759523	-0.490144	-0.000985	-0.032327	-0.871041
5908	0.196915	0.843773	9.449329	0.069159	0.019940	0.174375	-0.180436	-0.278184	-0.760529	-0.486935	-0.001565	-0.033740	-0.872785
5909	0.214557	0.680075	9.408792	0.064304	0.025337	0.141127	-0.182011	-0.280294	-0.757419	-0.484458	-0.002017	-0.035159	-0.874105
5910	0.006957	0.261262	10.173904	0.024805	0.045230	0.110444	-0.183577	-0.281884	-0.756374	-0.482318	-0.001680	-0.036044	-0.875253
5911	-0.184912	0.577315	10.546205	0.101489	0.081882	0.134743	-0.182404	-0.281625	-0.756125	-0.479902	-0.001503	-0.038634	-0.876470
5912	0.280925	0.975941	10.762575	0.283540	0.120493	0.122681	-0.181349	-0.287549	-0.753812	-0.477514	-0.002343	-0.044774	-0.877480
5913	-0.336927	1.094931	10.038363	0.486142	0.095113	0.132954	-0.180559	-0.299755	-0.746078	-0.475054	-0.005639	-0.054233	-0.878266
5914	-0.765219	0.899752	9.493944	0.331660	0.065756	0.165441	-0.179754	-0.312659	-0.740667	-0.471991	-0.007953	-0.060682	-0.879476
5915	-1.031016	1.034275	9.589365	0.056690	0.025225	0.175168	-0.182634	-0.315558	-0.737030	-0.468877	-0.008429	-0.061934	-0.881049
5916	-1.007487	1.149216	9.418369	-0.267332	-0.000684	0.180947	-0.183939	-0.313802	-0.738310	-0.465716	-0.006299	-0.057205	-0.883061
5917	-1.205132	1.170396	10.098530	-0.404571	-0.052068	0.190467	-0.188275	-0.299508	-0.743563	-0.462455	-0.003800	-0.049628	-0.885244
5918	-1.300390	0.951174	10.771474	-0.097237	-0.165020	0.232804	-0.192736	-0.290310	-0.745976	-0.458468	-0.006193	-0.046383	-0.887478
5919	-0.767841	0.459060	10.073432	0.019520	-0.237930	0.216026	-0.206595	-0.283155	-0.747411	-0.454854	-0.010886	-0.044612	-0.889381
5920	-0.977129	0.872259	10.019665	0.223862	-0.241555	0.148745	-0.214965	-0.285442	-0.742698	-0.452327	-0.017491	-0.046385	-0.890473
5921	-0.766058	1.077855	9.515637	0.197567	-0.245229	0.124626	-0.224228	-0.295260	-0.736689	-0.450269	-0.023815	-0.047764	-0.891296
5922	-0.440735	1.081452	8.971437	-0.045780	-0.227176	0.105850	-0.233389	-0.294580	-0.732871	-0.448611	-0.027694	-0.044874	-0.892170
5923	-0.158883	1.143762	9.440615	-0.129483	-0.212681	0.087871	-0.240582	-0.290593	-0.733457	-0.447313	-0.030447	-0.040747	-0.892930
5924	0.107509	0.902534	9.799775	-0.045067	-0.183367	0.075350	-0.247250	-0.289027	-0.732629	-0.446131	-0.033521	-0.038280	-0.893520
5925	0.254846	0.840039	9.730662	0.104921	-0.123865	0.039112	-0.254312	-0.288122	-0.731022	-0.445467	-0.036743	-0.039153	-0.893687
5926	0.304934	0.940081	9.408482	0.095305	-0.038922	0.009400	-0.255750	-0.290914	-0.728559	-0.445234	-0.038436	-0.040527	-0.893670
5927	0.421144	0.829134	9.259187	-0.079440	0.014740	-0.028472	-0.256807	-0.290878	-0.726098	-0.445805	-0.037492	-0.039376	-0.893477
5928	0.417661	0.545146	9.231168	-0.226363	0.017322	-0.027360	-0.256806	-0.285924	-0.729840	-0.446425	-0.035283	-0.035530	-0.893419
5929	0.250036	-0.193024	9.449688	-0.250746	-0.008249	0.011344	-0.254721	-0.278041	-0.735017	-0.446411	-0.033243	-0.031029	-0.893672
5930	0.475184	-0.334470	10.870831	0.008713	0.066948	0.029153	-0.254210	-0.273741	-0.736052	-0.445813	-0.032283	-0.031787	-0.893979
5931	0.502790	-0.092040	9.988748	0.086242	0.163701	-0.081352	-0.250951	-0.272963	-0.735561	-0.447114	-0.030112	-0.034824	-0.893291
5932	0.091968	0.071661	8.851830	-0.158889	0.145965	-0.132413	-0.244419	-0.271571	-0.737420	-0.449444	-0.026131	-0.033394	-0.892301
5933	0.706798	0.569157	9.049374	-0.223616	0.121264	-0.147471	-0.239987	-0.264778	-0.741068	-0.452114	-0.021907	-0.030516	-0.891169
5934	1.206582	0.932279	9.416787	-0.024113	0.108759	-0.139061	-0.230581	-0.264360	-0.742692	-0.454514	-0.019807	-0.031153	-0.889974
5935	1.290138	1.615764	9.436753	0.247710	0.145632	-0.139617	-0.225351	-0.268450	-0.741187	-0.456809	-0.019510	-0.036875	-0.888586
5936	1.297868	2.040923	9.939667	0.430616	0.201530	-0.148033	-0.218410	-0.275933	-0.739825	-0.458825	-0.019880	-0.046452	-0.887089
5937	0.819269	2.288357	9.408186	0.480536	0.219035	-0.103532	-0.212382	-0.289433	-0.734199	-0.460245	-0.020524	-0.056996	-0.885723
5938	0.734114	1.962539	9.858894	0.418973	0.217253	-0.039232	-0.205823	-0.305901	-0.728061	-0.460363	-0.020618	-0.066455	-0.885000
5939	0.309861	1.975370	10.339992	0.332728	0.195286	0.023100	-0.197712	-0.321155	-0.720128	-0.459546	-0.020524	-0.074112	-0.884818
5940	-0.008150	1.931355	10.317204	0.304068	0.142382	0.094089	-0.195858	-0.333142	-0.716275	-0.457535	-0.021079	-0.080782	-0.885264
5941	-0.423852	1.102605	9.519177	0.147908	0.089328	0.148787	-0.194170	-0.333143	-0.714481	-0.454693	-0.021360	-0.084129	-0.886409
5942	-0.835433	1.482584	9.717497	0.607510	0.025970	0.222239	-0.196516	-0.344372	-0.706979	-0.450333	-0.026928	-0.095057	-0.887378
5943	-0.917132	1.408812	9.298034	0.680638	0.040756	0.248433	-0.200164	-0.363894	-0.693918	-0.445439	-0.033030	-0.107340	-0.888241
5944	-0.696487	1.649818	9.293871	0.561569	0.069877	0.235784	-0.204061	-0.383705	-0.683050	-0.440585	-0.037419	-0.117802	-0.889161
5945	-0.430787	2.044500	9.177066	0.321900	0.095147	0.191148	-0.206673	-0.394921	-0.674513	-0.436717	-0.039216	-0.124191	-0.890122
5946	-0.485210	2.348415	9.437661	0.218659	0.098634	0.177679	-0.207845	-0.399734	-0.671537	-0.432918	-0.039918	-0.128838	-0.891285
5947	-0.550797	2.459423	9.575427	0.189111	0.087560	0.155388	-0.208641	-0.402913	-0.666625	-0.429777	-0.040583	-0.132814	-0.892191
5948	-0.696809	2.753012	9.683799	0.130529	0.098382	0.132904	-0.208898	-0.405865	-0.665334	-0.426555	-0.040366	-0.135927	-0.893278
5949	-0.765803	3.067984	9.668369	0.079184	0.100023	0.082787	-0.208635	-0.405336	-0.666110	-0.424753	-0.039651	-0.138124	-0.893831
5950	-0.819030	3.108810	9.678046	0.009528	0.076083	0.045551	-0.209163	-0.405184	-0.664944	-0.420412	-0.038120	-0.139073	-0.895801
5951	-0.470452	3.306028	9.458429	-0.032326	0.066890	0.014905	-0.207468	-0.404932	-0.664828	-0.419998	-0.036857	-0.139075	-0.896048
5952	-0.241790	3.388883	9.634553	-0.042496	0.061344	-0.013745	-0.205647	-0.403733	-0.664326	-0.419878	-0.035464	-0.138875	-0.896191
5953	-0.226469	3.200677	9.464029	-0.096687	0.048497	-0.015834	-0.204598	-0.401880	-0.666657	-0.420106	-0.033929	-0.137611	-0.896339
5954	-0.226068	3.113900	9.414809	-0.166769	0.019209	-0.003218	-0.203028	-0.397485	-0.670541	-0.420155	-0.032302	-0.134814	-0.896801
5955	-0.248287	2.724941	9.656385	-0.213554	-0.006497	-0.018167	-0.202766	-0.392134	-0.674672	-0.420642	-0.030784	-0.130990	-0.897192
5956	-0.217910	2.416904	9.611543	-0.235716	-0.023077	-0.060690	-0.203165	-0.386089	-0.677636	-0.421883	-0.029186	-0.126631	-0.897289
5957	-0.427380	2.374225	9.916238	-0.296590	-0.004998	-0.092414	-0.201993	-0.378331	-0.682806	-0.423728	-0.026755	-0.121347	-0.897226
5958	-0.857191	2.028151	10.272231	-0.389404	0.051530	-0.068980	-0.198737	-0.368043	-0.689025	-0.424997	-0.022496	-0.114857	-0.897597
5959	-0.857891	2.166938	10.053336	-0.322305	0.104648	-0.061344	-0.196390	-0.355880	-0.697560	-0.426005	-0.017928	-0.110003	-0.897829
5960	-0.104535	1.876941	9.235370	-0.200493	0.076573	-0.077242	-0.192605	-0.348556	-0.702751	-0.427222	-0.014805	-0.107110	-0.897658
5961	0.442466	1.421314	9.349303	-0.156591	0.002740	-0.044562	-0.191054	-0.343320	-0.703536	-0.428071	-0.013551	-0.104301	-0.897604
5962	-0.043167	1.165001	9.955674	-0.156551	-0.033854	-0.012218	-0.190017	-0.337694	-0.706253	-0.428377	-0.012929	-0.101230	-0.897819
5963	-0.876469	1.988952	9.373759	-0.115251	-0.064954	-0.013872	-0.193155	-0.332830	-0.708937	-0.428797	-0.013308	-0.098549	-0.897911
5964	-0.842595	1.962539	9.368904	-0.032673	-0.103304	-0.037387	-0.196294	-0.332248	-0.708266	-0.429627	-0.014943	-0.097112	-0.897645
5965	-0.760678	1.967057	9.235312	-0.113033	-0.125352	-0.056213	-0.198131	-0.329531	-0.708379	-0.430921	-0.016326	-0.093990	-0.897333
5966	-0.592634	2.127058	9.493564	-0.261463	-0.125596	-0.092039	-0.200364	-0.322786	-0.710811	-0.432829	-0.016287	-0.088270	-0.896996
5967	-0.684347	2.156318	9.661144	-0.282246	-0.103766	-0.114334	-0.202864	-0.312544	-0.714531	-0.435156	-0.015711	-0.082346	-0.896444
5968	-0.996848	1.973313	9.794884	-0.225932	-0.074573	-0.136248	-0.202743	-0.306101	-0.717499	-0.437683	-0.014988	-0.077715	-0.895639
5969	-1.121744	1.882161	9.946064	-0.162254	-0.078335	-0.193142	-0.203531	-0.299923	-0.721105	-0.441317	-0.014846	-0.074232	-0.894152
5970	-0.493879	1.647025	9.766197	-0.091404	-0.092952	-0.261017	-0.202228	-0.296987	-0.722792	-0.446041	-0.015446	-0.071879	-0.891988
5971	-0.044791	1.477645	9.220726	-0.109790	-0.094936	-0.355210	-0.199498	-0.294717	-0.722038	-0.452544	-0.015831	-0.069238	-0.888909
5972	0.068016	1.063265	8.985531	-0.137312	-0.070357	-0.392276	-0.195579	-0.294097	-0.723102	-0.459563	-0.015430	-0.066305	-0.885532
5973	0.011387	0.803294	8.976556	-0.254903	-0.016708	-0.444626	-0.191405	-0.288378	-0.726490	-0.467523	-0.012988	-0.061793	-0.881723
5974	-0.027350	0.842007	9.063151	-0.306517	0.043518	-0.455136	-0.182267	-0.284061	-0.729660	-0.475447	-0.008927	-0.056931	-0.877855
5975	0.220560	0.435085	9.523031	-0.271110	0.067315	-0.454970	-0.173915	-0.275979	-0.734887	-0.483389	-0.004859	-0.052864	-0.873795
5976	0.684471	-0.290001	9.682818	-0.288449	0.094841	-0.422748	-0.166081	-0.270578	-0.739079	-0.490629	-0.000105	-0.048796	-0.870001
5977	0.380353	-0.729053	9.510597	-0.339169	0.114872	-0.415641	-0.155910	-0.260490	-0.744062	-0.497732	0.005391	-0.043871	-0.866204
5978	-0.070137	-0.300468	9.171550	-0.236767	0.138824	-0.370895	-0.146637	-0.254175	-0.749556	-0.503983	0.010336	-0.041124	-0.862672
5979	-0.325778	-0.263697	9.520135	-0.024697	0.181205	-0.303454	-0.138426	-0.247945	-0.751297	-0.509067	0.013729	-0.042252	-0.859580
5980	-0.438279	0.104059	10.191548	0.271060	0.168938	-0.198603	-0.130971	-0.253009	-0.750326	-0.512390	0.013899	-0.048589	-0.857264
5981	-0.300283	0.520653	10.928394	0.526711	0.161880	-0.197321	-0.123380	-0.266117	-0.744195	-0.515744	0.011227	-0.058984	-0.854636
5982	-0.403250	1.333575	9.510608	0.608680	0.138141	-0.263344	-0.116033	-0.285415	-0.736903	-0.520171	0.007477	-0.070759	-0.851093
5983	-1.010412	1.791092	9.984232	0.657933	0.019207	-0.286957	-0.108964	-0.305749	-0.725607	-0.525087	0.001107	-0.081912	-0.847097
5984	-1.221606	1.577942	9.686425	0.577552	-0.065903	-0.292764	-0.107366	-0.331802	-0.712333	-0.530133	-0.005737	-0.091001	-0.842997
5985	-1.843976	1.668553	9.811508	0.523050	-0.070590	-0.276451	-0.103185	-0.347120	-0.701657	-0.534839	-0.012187	-0.098952	-0.839051
5986	-1.731729	2.436722	10.658661	0.566657	-0.019397	-0.277275	-0.100171	-0.362304	-0.692522	-0.539344	-0.018164	-0.108321	-0.834892
5987	-1.643308	3.100099	10.423951	0.503084	-0.021226	-0.266546	-0.096507	-0.377357	-0.683003	-0.543636	-0.023555	-0.116520	-0.830860
5988	-1.114213	2.818894	9.493598	0.183954	-0.099905	-0.217236	-0.094295	-0.387811	-0.673730	-0.547379	-0.026849	-0.118598	-0.828003
5989	-0.911570	2.264758	9.142063	-0.079002	-0.176744	-0.150116	-0.094821	-0.391011	-0.670628	-0.550333	-0.028741	-0.115406	-0.826431
5990	-0.804993	2.174944	9.549862	-0.127934	-0.189571	-0.135574	-0.099134	-0.386534	-0.672916	-0.553053	-0.030290	-0.111288	-0.825125
5991	-0.978090	2.078702	9.647714	-0.071775	-0.202352	-0.140810	-0.101492	-0.382075	-0.674702	-0.555875	-0.032697	-0.107927	-0.823581
5992	-0.948963	2.035340	9.613771	-0.075149	-0.176798	-0.155629	-0.102157	-0.379634	-0.674180	-0.558818	-0.034572	-0.104831	-0.821911
5993	-0.543129	1.850148	9.394127	-0.116534	-0.140370	-0.217702	-0.103985	-0.377471	-0.675713	-0.562775	-0.035283	-0.101473	-0.819599
5994	-0.273128	1.845487	9.281363	-0.109869	-0.113962	-0.276762	-0.103461	-0.376275	-0.677008	-0.567531	-0.035484	-0.098590	-0.816658
5995	0.031268	1.743001	10.089294	-0.125554	-0.115052	-0.333129	-0.100603	-0.372396	-0.677029	-0.573283	-0.035461	-0.095413	-0.813010
5996	-0.116346	1.889357	10.762075	-0.121404	-0.095145	-0.386687	-0.095519	-0.367751	-0.678875	-0.579805	-0.035017	-0.092621	-0.808716
5997	-0.457583	2.164988	10.657140	0.017974	-0.107708	-0.339843	-0.091086	-0.365379	-0.679555	-0.585483	-0.036531	-0.091828	-0.804638
5998	-0.535731	2.371231	10.510479	0.309573	-0.028665	-0.290509	-0.087958	-0.370224	-0.674934	-0.589959	-0.040223	-0.096683	-0.800614
5999	0.180397	2.817438	9.721693	0.538620	0.059418	-0.319003	-0.079588	-0.385608	-0.666229	-0.594476	-0.045235	-0.106202	-0.795785
6000	0.780450	2.351736	9.672754	0.239801	0.071908	-0.344484	-0.071500	-0.396397	-0.657002	-0.599577	-0.046350	-0.111179	-0.791201
6001	0.007858	2.085375	9.618602	-0.438588	0.031783	-0.334954	-0.063937	-0.392981	-0.657577	-0.605179	-0.040120	-0.104821	-0.788138
6002	-1.148022	1.815883	9.575231	-0.721427	-0.046326	-0.314147	-0.059122	-0.373724	-0.668840	-0.610743	-0.031598	-0.093125	-0.785698
6003	-1.929960	1.473860	9.210281	-0.520214	-0.064453	-0.303880	-0.054433	-0.355010	-0.680618	-0.615932	-0.025900	-0.084285	-0.782849
6004	-2.309706	1.264073	9.993520	-0.136570	-0.066863	-0.291796	-0.051310	-0.341368	-0.688771	-0.620668	-0.024913	-0.081467	-0.779432
6005	-1.772066	1.245205	9.791841	0.294786	-0.065567	-0.362498	-0.046355	-0.344893	-0.684939	-0.626265	-0.029116	-0.085419	-0.774370
6006	-1.105953	1.051220	8.960004	0.349766	-0.052777	-0.448946	-0.040865	-0.355811	-0.678016	-0.633061	-0.033687	-0.090422	-0.768064
6007	-0.837806	0.926046	8.783123	0.166862	-0.069599	-0.536579	-0.033821	-0.361502	-0.672652	-0.641295	-0.035967	-0.092443	-0.760856
6008	-0.870834	0.787610	9.124127	0.017073	-0.084559	-0.592687	-0.025721	-0.363878	-0.671943	-0.650413	-0.036515	-0.092028	-0.753101
6009	-1.009655	0.591299	9.487337	0.006563	-0.119505	-0.653597	-0.014493	-0.364271	-0.671645	-0.660439	-0.037213	-0.090987	-0.744417
6010	-0.518876	0.814425	9.725483	0.055407	-0.128706	-0.721624	-0.005879	-0.364497	-0.671069	-0.671317	-0.038686	-0.090624	-0.734591
6011	0.054403	0.922060	9.912371	0.096055	-0.128669	-0.752782	0.003770	-0.363240	-0.669467	-0.682481	-0.040511	-0.090755	-0.724114
6012	0.108048	0.792150	9.882245	0.128198	-0.117809	-0.811693	0.014212	-0.365094	-0.667744	-0.694261	-0.042629	-0.091629	-0.712593
6013	-0.104669	1.401027	9.363115	0.061385	-0.071340	-0.845359	0.026482	-0.365760	-0.666680	-0.706312	-0.042977	-0.092027	-0.700576
6014	-0.022612	1.907784	9.764650	-0.005750	-0.006429	-0.804295	0.042136	-0.362161	-0.666933	-0.717519	-0.041641	-0.092511	-0.689111
6015	-0.444656	1.453886	10.244024	-0.026862	0.026461	-0.759231	0.055563	-0.357182	-0.666521	-0.727899	-0.039543	-0.092912	-0.678209
6016	-0.894978	1.869908	10.452088	-0.083576	0.011832	-0.707854	0.068853	-0.349915	-0.666753	-0.737483	-0.036987	-0.092473	-0.667982
6017	-1.100366	2.472773	10.280998	-0.121413	-0.002667	-0.639764	0.081501	-0.343062	-0.668659	-0.746087	-0.034121	-0.091067	-0.658709
6018	-1.240718	2.554184	9.546313	0.045650	-0.038823	-0.566877	0.090760	-0.339128	-0.669506	-0.753561	-0.034419	-0.091437	-0.650077
6019	-1.731694	2.369274	9.227089	0.292102	-0.159123	-0.518382	0.096763	-0.341198	-0.667489	-0.760354	-0.040024	-0.093044	-0.641563
6020	-2.044851	2.325893	9.386785	0.386225	-0.228395	-0.462436	0.103041	-0.350929	-0.662379	-0.766362	-0.048103	-0.094853	-0.633544
6021	-2.179843	2.336229	9.673715	0.336790	-0.195469	-0.415679	0.103428	-0.356147	-0.657607	-0.771646	-0.054994	-0.096465	-0.626285
6022	-2.002557	2.567310	9.606599	0.247963	-0.067549	-0.403410	0.107340	-0.361000	-0.652993	-0.776532	-0.059023	-0.098929	-0.619457
6023	-2.001379	2.301264	9.194814	0.073798	-0.042139	-0.409851	0.114639	-0.361863	-0.650082	-0.781601	-0.059880	-0.099696	-0.612841
6024	-1.681906	2.032175	9.114809	-0.059671	-0.115403	-0.430691	0.119470	-0.360846	-0.650895	-0.787167	-0.059638	-0.097631	-0.606036
6025	-0.896641	2.163493	9.068770	-0.085270	-0.171899	-0.401176	0.121433	-0.355922	-0.655427	-0.792458	-0.059578	-0.094416	-0.599621
6026	-0.206484	2.018159	9.082775	-0.017109	-0.166173	-0.373119	0.125471	-0.350727	-0.657393	-0.797263	-0.060731	-0.091975	-0.593484
6027	-0.071959	2.124784	9.229548	0.042535	-0.113136	-0.391358	0.128079	-0.348875	-0.658188	-0.802057	-0.062057	-0.091160	-0.586979
6028	0.072783	2.103391	9.220998	0.021781	-0.063860	-0.421066	0.132508	-0.345158	-0.659126	-0.807084	-0.062524	-0.090864	-0.580043
6029	-0.061869	2.031039	9.247531	-0.044507	-0.008276	-0.449176	0.140070	-0.342007	-0.659314	-0.812347	-0.061156	-0.090740	-0.572816
6030	-0.398148	1.786064	9.565008	-0.196240	-0.001302	-0.486876	0.148409	-0.333767	-0.662217	-0.818172	-0.057237	-0.089010	-0.565152
6031	-0.513900	1.806071	9.854654	-0.346198	-0.046404	-0.533719	0.157401	-0.321918	-0.667706	-0.824631	-0.051225	-0.084881	-0.556916
6032	-0.865388	1.699023	9.710651	-0.410752	-0.088610	-0.554291	0.164294	-0.304269	-0.675629	-0.831351	-0.044633	-0.079352	-0.548240
6033	-0.810851	1.405118	10.266327	-0.223307	-0.068278	-0.531214	0.170671	-0.290377	-0.682000	-0.837441	-0.040899	-0.076168	-0.539647
6034	-1.258393	1.234156	10.482988	-0.177919	-0.028048	-0.510754	0.175744	-0.277007	-0.688232	-0.843126	-0.037578	-0.074137	-0.531253
6035	-1.623261	0.895949	10.287610	-0.160709	0.005827	-0.477491	0.183940	-0.266867	-0.690101	-0.848285	-0.034122	-0.072831	-0.523397
6036	-1.539613	1.018697	9.550796	-0.041914	0.016053	-0.487051	0.193323	-0.261180	-0.690948	-0.853375	-0.032666	-0.072937	-0.515136
6037	-1.372436	0.814712	8.898992	-0.134897	0.039798	-0.481074	0.200875	-0.253190	-0.692812	-0.858335	-0.029233	-0.072508	-0.507098
6038	-1.164486	0.685499	8.983133	-0.184077	0.027051	-0.449912	0.208019	-0.241951	-0.693897	-0.862949	-0.025277	-0.071306	-0.499595
6039	-1.664989	0.513232	9.552138	0.001712	-0.027675	-0.439675	0.214656	-0.233681	-0.695754	-0.867366	-0.024891	-0.071048	-0.491945
6040	-1.608592	0.821239	9.537781	0.013398	-0.055867	-0.395286	0.218293	-0.228867	-0.695781	-0.871321	-0.025242	-0.070344	-0.484988
6041	-1.840150	0.881190	10.318984	-0.038509	-0.016600	-0.350409	0.222974	-0.224328	-0.695299	-0.874760	-0.024133	-0.069867	-0.478885
6042	-1.626439	1.064916	10.453176	-0.041091	0.019948	-0.362478	0.226737	-0.218301	-0.695327	-0.878215	-0.022845	-0.069933	-0.472573
6043	-1.403932	0.885069	9.792625	-0.026806	0.005320	-0.401120	0.231930	-0.211338	-0.694590	-0.882001	-0.021638	-0.069980	-0.465520
6044	-1.251550	0.758684	9.329002	-0.054771	-0.038544	-0.408559	0.236202	-0.203817	-0.693072	-0.885868	-0.020587	-0.068900	-0.458331
6045	-0.956451	0.542172	9.160693	-0.075634	-0.064110	-0.410447	0.239454	-0.197136	-0.695677	-0.889736	-0.019131	-0.067256	-0.451089
6046	-0.930787	0.225676	9.458941	-0.054461	-0.052200	-0.399271	0.242425	-0.188804	-0.695439	-0.893414	-0.018223	-0.065919	-0.443998
6047	-0.583217	0.150604	9.816389	-0.006903	-0.042094	-0.408262	0.246711	-0.182650	-0.695728	-0.897086	-0.017776	-0.065233	-0.436652
6048	-0.314490	0.431138	10.086873	0.007456	-0.069562	-0.443223	0.249685	-0.175665	-0.695233	-0.901023	-0.018064	-0.064136	-0.428623
6049	-0.007583	0.788229	10.209963	0.056681	-0.126195	-0.468734	0.250452	-0.171756	-0.694721	-0.905159	-0.019438	-0.062430	-0.420013
6050	0.065210	0.692451	10.300514	0.102437	-0.155416	-0.479525	0.251081	-0.166495	-0.693949	-0.909306	-0.022123	-0.060589	-0.411098
6051	0.317621	0.284742	9.120965	0.002955	-0.078789	-0.539169	0.253276	-0.161518	-0.692802	-0.913800	-0.022077	-0.059256	-0.401211
6052	0.356177	1.309942	9.193312	-0.195915	0.027123	-0.501628	0.257401	-0.149144	-0.691667	-0.917838	-0.017807	-0.058324	-0.392243
6053	-0.264218	1.029009	10.417377	-0.273827	0.078385	-0.363692	0.262582	-0.136266	-0.692994	-0.920678	-0.011719	-0.057532	-0.385883
6054	-1.097937	0.950713	10.518916	-0.308361	0.098642	-0.238415	0.267221	-0.119996	-0.692894	-0.922460	-0.005128	-0.056947	-0.381835
6055	-1.823620	1.442453	9.813329	-0.303053	0.047716	-0.122068	0.271098	-0.108581	-0.693566	-0.923365	0.000959	-0.055351	-0.379910
6056	-2.127085	1.379056	9.742396	-0.052790	-0.019420	-0.018264	0.271846	-0.101693	-0.691761	-0.923541	0.001684	-0.054515	-0.379601
6057	-1.994453	0.854339	9.592253	0.138669	-0.059262	0.037251	0.269756	-0.102873	-0.690712	-0.923335	-0.001391	-0.054374	-0.380123
6058	-1.878167	0.736963	9.673306	0.112339	-0.088471	0.059321	0.264939	-0.107530	-0.689772	-0.922989	-0.004325	-0.053516	-0.381062
6059	-1.811269	0.872503	9.872662	-0.004746	-0.158089	0.047755	0.260246	-0.111643	-0.688187	-0.922799	-0.005512	-0.050513	-0.381916
6060	-1.588697	0.706977	9.882019	-0.082129	-0.165330	0.097227	0.253732	-0.111463	-0.690975	-0.922238	-0.005479	-0.046747	-0.383747
6061	-1.188130	0.620812	9.778932	-0.082499	-0.071965	0.128480	0.250460	-0.109136	-0.691206	-0.921330	-0.004648	-0.044761	-0.386168
6062	-0.792195	0.485796	9.463883	-0.042113	-0.007918	0.108307	0.248898	-0.110332	-0.691194	-0.920518	-0.004152	-0.044203	-0.388170
6063	-0.738246	0.293497	9.480893	-0.110299	-0.024426	0.113536	0.247330	-0.109910	-0.691181	-0.919669	-0.002434	-0.042875	-0.390339
6064	-0.482009	0.155267	9.714183	-0.188173	-0.050032	0.133499	0.243665	-0.103959	-0.693732	-0.918685	0.000399	-0.040403	-0.392919
6065	-0.313058	0.117475	9.820846	-0.059822	-0.022363	0.171029	0.240403	-0.102589	-0.695254	-0.917360	0.001155	-0.039486	-0.396094
6066	-0.268090	0.805817	9.876526	0.011040	0.050962	0.218310	0.239219	-0.102691	-0.693308	-0.915600	0.001060	-0.040438	-0.400051
6067	-0.221627	1.171218	9.766866	0.046977	0.078583	0.274731	0.238311	-0.107513	-0.690979	-0.913331	0.000508	-0.042203	-0.405025
6068	-0.309231	1.339037	9.645983	0.025376	0.058574	0.322633	0.236615	-0.110978	-0.688643	-0.910673	0.000122	-0.043407	-0.410842
6069	-0.362542	0.881302	9.492642	0.090168	0.051377	0.341452	0.233762	-0.120356	-0.685397	-0.907806	-0.001563	-0.045016	-0.416964
6070	-0.532806	0.709176	9.911106	0.097324	0.069619	0.346994	0.231683	-0.126243	-0.682930	-0.904851	-0.003188	-0.047008	-0.423114
6071	-0.650281	0.085303	10.458149	-0.198071	0.100085	0.260564	0.232724	-0.126248	-0.682293	-0.902551	0.000824	-0.047044	-0.428005
6072	-0.814973	0.233037	10.137033	-0.337057	0.136374	0.213650	0.231396	-0.118692	-0.683570	-0.900579	0.007748	-0.046553	-0.432124
6073	-0.835648	0.516016	9.883968	-0.145742	0.211326	0.127739	0.234773	-0.114946	-0.682820	-0.899250	0.011903	-0.049037	-0.434515
6074	-0.632257	0.315742	9.592611	0.075713	0.244287	0.037464	0.239971	-0.114956	-0.677956	-0.898723	0.012500	-0.054028	-0.434996
6075	-0.851268	-0.258699	9.880158	0.139863	0.176498	-0.027615	0.244919	-0.117663	-0.673348	-0.898809	0.011378	-0.058310	-0.434295
6076	-1.135979	-0.195809	10.144826	0.040582	0.103116	-0.066783	0.248829	-0.119971	-0.670411	-0.899305	0.011494	-0.060432	-0.432974
6077	-1.456483	0.268708	9.685076	-0.194199	0.009594	-0.082624	0.250363	-0.114300	-0.668097	-0.899968	0.015022	-0.058809	-0.431710
6078	-2.034444	0.127011	9.389649	-0.409949	-0.001587	-0.048641	0.249557	-0.105007	-0.670410	-0.900263	0.022316	-0.055155	-0.431261
6079	-2.326319	-0.334646	9.634892	-0.509676	0.001957	-0.023303	0.248605	-0.089793	-0.674269	-0.900197	0.031446	-0.050743	-0.431371
6080	-2.104164	-0.397975	9.981731	-0.423749	0.020341	-0.021042	0.248446	-0.075809	-0.678909	-0.900084	0.039144	-0.047370	-0.431362
6081	-1.490683	-0.649965	9.806294	-0.155681	0.028022	-0.028887	0.249459	-0.065851	-0.680075	-0.900187	0.042170	-0.046498	-0.430956
6082	-1.017956	-0.712812	9.444967	0.068413	-0.007285	-0.029518	0.249449	-0.064762	-0.679041	-0.900531	0.040777	-0.046863	-0.430331
6083	-0.979950	-0.597612	9.341320	0.110009	-0.068354	0.011391	0.246850	-0.070379	-0.677216	-0.900591	0.038162	-0.046561	-0.430478
6084	-0.826787	-0.359042	9.367699	0.144469	-0.101067	0.061447	0.244518	-0.074137	-0.677973	-0.900282	0.034506	-0.045962	-0.431496
6085	-0.742525	-0.326929	9.563367	0.151535	-0.086443	0.059614	0.240103	-0.081633	-0.677167	-0.899954	0.030931	-0.045705	-0.432477
6086	-0.424390	-0.312023	9.516136	0.128848	-0.047147	0.048375	0.237105	-0.084018	-0.676240	-0.899675	0.028033	-0.045932	-0.433230
6087	-0.436289	-0.345829	9.486747	0.018473	-0.029885	0.055174	0.233978	-0.087612	-0.674926	-0.899245	0.027330	-0.045497	-0.434213
6088	-0.561581	-0.360583	9.466167	0.018467	-0.007977	0.051445	0.232541	-0.088799	-0.673882	-0.898835	0.026755	-0.045473	-0.435101
6089	-0.759867	-0.212605	9.939267	0.126244	0.040491	0.040821	0.232414	-0.092419	-0.671817	-0.898519	0.024733	-0.047209	-0.435688
6090	-0.858354	-0.266432	10.436872	0.379354	0.081844	0.042032	0.232549	-0.100462	-0.666657	-0.898257	0.018462	-0.051936	-0.436001
6091	-0.712190	-0.109949	9.679510	0.668799	0.109631	0.032387	0.232711	-0.116193	-0.661372	-0.898039	0.007301	-0.059611	-0.435798
6092	-0.605432	0.739970	9.109134	0.637630	0.142522	0.013690	0.235858	-0.134462	-0.650302	-0.897785	-0.003052	-0.067656	-0.435196
6093	-1.186537	1.304164	9.807734	0.377895	0.128541	0.067711	0.236537	-0.149785	-0.644117	-0.896984	-0.008923	-0.073114	-0.435884
6094	-1.774184	1.219278	10.653193	0.092506	0.050507	0.110657	0.235900	-0.162128	-0.638178	-0.895934	-0.010429	-0.074738	-0.437731
6095	-1.704233	1.709300	10.389476	-0.124926	-0.044713	0.121683	0.234068	-0.162902	-0.636743	-0.894967	-0.008898	-0.072723	-0.440074
6096	-1.593253	1.669248	9.869067	-0.230198	-0.116931	0.138809	0.230667	-0.155488	-0.640974	-0.893970	-0.006137	-0.068510	-0.442816
6097	-1.240171	1.423777	9.640883	-0.146350	-0.156903	0.172548	0.224011	-0.152205	-0.643889	-0.892670	-0.005320	-0.064323	-0.446066
6098	-1.076365	0.943177	9.710084	-0.014829	-0.153984	0.181544	0.217493	-0.152419	-0.645644	-0.891269	-0.006792	-0.061354	-0.449253
6099	-1.015322	0.784977	9.845257	0.044285	-0.117461	0.143957	0.209286	-0.153969	-0.648032	-0.890114	-0.008998	-0.059579	-0.451737
6100	-0.738642	0.893064	9.633321	0.051094	-0.054560	0.055304	0.206178	-0.159073	-0.649301	-0.889685	-0.010594	-0.058992	-0.452624
6101	-0.623487	0.995454	9.256571	0.024145	-0.059207	0.018263	0.203681	-0.158745	-0.646311	-0.889589	-0.011791	-0.058085	-0.452900
6102	-0.497915	0.942104	9.060163	-0.002948	-0.042778	0.008881	0.201597	-0.158999	-0.647069	-0.889601	-0.012267	-0.057228	-0.452973
6103	-0.495606	0.966407	9.130136	-0.031134	-0.050073	0.029052	0.198978	-0.157884	-0.646402	-0.889407	-0.012437	-0.055966	-0.453507
6104	-0.467288	1.112174	9.528508	-0.013655	-0.017161	0.034616	0.197927	-0.155448	-0.646780	-0.889174	-0.012522	-0.055461	-0.454024
6105	-0.630974	1.077101	9.920151	0.012710	-0.000730	0.036560	0.196361	-0.156772	-0.645994	-0.888843	-0.013063	-0.055463	-0.454655
6106	-0.737892	1.262692	10.082582	0.021188	0.057784	0.051264	0.195835	-0.157829	-0.644441	-0.888331	-0.013100	-0.056603	-0.455514
6107	-1.108358	1.605958	10.074336	-0.007337	0.097976	0.074099	0.194916	-0.158076	-0.643142	-0.887546	-0.012463	-0.058183	-0.456860
6108	-1.148406	1.416474	10.265737	-0.103594	0.163667	0.079975	0.199477	-0.155968	-0.643049	-0.886662	-0.009350	-0.060055	-0.458406
6109	-0.770479	1.001538	9.713758	-0.108432	0.192898	0.041185	0.203630	-0.152486	-0.640885	-0.886067	-0.006030	-0.062411	-0.459297
6110	-0.351256	1.065998	10.028222	0.082322	0.171269	0.064344	0.206229	-0.151955	-0.638840	-0.885265	-0.006124	-0.066128	-0.460322
6111	-0.593669	0.344962	10.375905	0.105487	0.089020	0.084914	0.207663	-0.153306	-0.637432	-0.884351	-0.007622	-0.068564	-0.461696
6112	-1.344507	0.053518	10.009555	0.067050	-0.018954	0.084875	0.207925	-0.155452	-0.635886	-0.883601	-0.009228	-0.068770	-0.463071
6113	-2.116016	0.053002	9.603885	0.126874	-0.091289	0.039120	0.204670	-0.159585	-0.634699	-0.883341	-0.012625	-0.068246	-0.463564
6114	-2.330574	0.559940	9.527378	-0.100670	-0.081602	-0.000841	0.201802	-0.160363	-0.634806	-0.883501	-0.011730	-0.065806	-0.463635
6115	-1.873674	0.791044	9.304447	-0.462094	-0.049081	-0.030399	0.199179	-0.150269	-0.639945	-0.883923	-0.004175	-0.060644	-0.463664
6116	-1.142613	0.147338	9.187024	-0.545667	-0.027155	-0.039101	0.199007	-0.133985	-0.643939	-0.884340	0.005137	-0.055039	-0.463560
6117	-0.731703	-0.082825	9.180429	-0.367704	-0.045202	-0.046451	0.197938	-0.120939	-0.648830	-0.884766	0.011108	-0.050797	-0.463127
6118	-0.872417	0.114924	9.400324	-0.156966	-0.088816	-0.023184	0.196622	-0.113941	-0.651915	-0.885113	0.012951	-0.047704	-0.462744
6119	-0.968475	0.053572	9.806632	0.005198	-0.108798	-0.026029	0.193227	-0.110421	-0.654469	-0.885464	0.011723	-0.045785	-0.462299
6120	-0.696270	0.102684	9.939482	0.051128	-0.064956	-0.068311	0.192440	-0.110137	-0.653946	-0.886256	0.010144	-0.045028	-0.460890
6121	-0.359550	0.261630	9.791229	0.009697	-0.001163	-0.147058	0.190746	-0.112266	-0.652901	-0.887619	0.009929	-0.045008	-0.458266
6122	-0.311739	0.343216	9.701605	-0.054818	0.031586	-0.185275	0.193611	-0.109473	-0.653697	-0.889322	0.011226	-0.044965	-0.454926
6123	-0.477135	0.153635	9.937441	-0.056213	0.058902	-0.207474	0.195416	-0.104226	-0.652934	-0.891145	0.012763	-0.045366	-0.451264
6124	-0.606530	0.000428	10.236532	0.041123	0.046175	-0.205117	0.198533	-0.101417	-0.651796	-0.893014	0.012501	-0.046442	-0.447452
6125	-0.519642	-0.031519	9.989655	0.125760	0.035387	-0.182514	0.202447	-0.101724	-0.651182	-0.894647	0.010556	-0.048039	-0.444058
6126	-0.537954	-0.241175	9.897731	0.229547	0.050238	-0.137702	0.204274	-0.106427	-0.647325	-0.895896	0.006898	-0.050880	-0.441287
6127	-0.610886	-0.103487	10.103013	0.284026	0.088816	-0.075664	0.205848	-0.111147	-0.645403	-0.896507	0.002501	-0.054821	-0.439617
6128	-0.552821	-0.154461	9.937214	0.364552	0.132772	-0.083623	0.209244	-0.119891	-0.639237	-0.897110	-0.002904	-0.060333	-0.437658
6129	-0.702820	-0.057426	9.555514	0.394089	0.112715	-0.079757	0.212387	-0.130388	-0.633328	-0.897633	-0.009034	-0.065631	-0.435737
6130	-0.699028	0.132814	8.902914	0.207218	0.066902	-0.065868	0.215932	-0.139035	-0.630778	-0.898090	-0.012211	-0.068580	-0.434260
6131	-0.710651	0.567138	9.283356	0.015493	0.000870	-0.064917	0.216313	-0.139554	-0.628328	-0.898664	-0.012523	-0.068548	-0.433066
6132	-0.805877	0.359001	10.383723	-0.091046	-0.118047	-0.022826	0.215788	-0.137935	-0.628839	-0.899061	-0.012004	-0.065574	-0.432718
6133	-1.734852	1.058119	10.639298	0.015226	-0.145454	-0.007552	0.212272	-0.137914	-0.630748	-0.899325	-0.013644	-0.062904	-0.432518
6134	-1.836808	2.208890	10.227218	0.234794	-0.059247	0.002600	0.206794	-0.140007	-0.630318	-0.899320	-0.018509	-0.063798	-0.432216
6135	-1.702385	2.303117	9.562489	0.225586	0.033133	0.007957	0.207722	-0.147541	-0.627359	-0.899124	-0.022467	-0.066232	-0.432070
6136	-1.600494	1.653361	9.448710	0.099886	-0.009935	0.012038	0.207857	-0.151971	-0.625038	-0.899010	-0.024493	-0.066841	-0.432104
6137	-1.475845	1.303128	9.672997	0.058315	-0.099559	0.008294	0.206699	-0.154134	-0.626837	-0.899045	-0.026597	-0.065489	-0.432114
6138	-1.496746	1.639496	9.555100	0.014464	-0.165415	0.001697	0.201477	-0.154612	-0.626538	-0.899263	-0.028417	-0.062568	-0.431977
6139	-1.382289	1.899042	9.406184	0.010913	-0.187350	-0.009368	0.198088	-0.154317	-0.627802	-0.899566	-0.030428	-0.059285	-0.431672
6140	-1.032746	1.405211	9.719371	-0.006060	-0.167274	-0.022371	0.193015	-0.155367	-0.630602	-0.899978	-0.031864	-0.056166	-0.431126
6141	-0.848437	1.174672	9.734660	-0.171216	-0.118129	-0.041724	0.189872	-0.152368	-0.630963	-0.900572	-0.029966	-0.052590	-0.430473
6142	-0.200880	0.879099	10.161426	-0.668763	-0.051033	-0.062771	0.187367	-0.138637	-0.636488	-0.901498	-0.018418	-0.045877	-0.429950
6143	-1.073769	0.410389	10.089098	-0.684471	0.014623	-0.062962	0.188376	-0.117154	-0.645266	-0.902197	-0.006088	-0.040264	-0.429398
6144	-1.451636	0.279689	10.078938	0.047620	0.102996	-0.103698	0.191746	-0.107504	-0.647613	-0.903025	-0.006107	-0.042474	-0.427440
6145	-0.440951	0.630188	9.272355	0.270365	0.208541	-0.108239	0.197884	-0.114271	-0.643017	-0.903719	-0.009296	-0.048567	-0.425260
6146	0.379746	1.420399	9.118269	0.017484	0.255331	0.014071	0.202979	-0.117548	-0.641252	-0.903355	-0.007579	-0.053257	-0.425507
6147	-0.095004	1.422429	9.987605	-0.372594	0.207705	0.193028	0.207917	-0.111933	-0.640772	-0.901512	0.000443	-0.053766	-0.429400
6148	-0.847769	1.035286	9.778319	-0.250850	0.105631	0.293467	0.210240	-0.105211	-0.640400	-0.898867	0.005431	-0.053447	-0.434916
6149	-1.339881	0.094395	10.000569	0.142099	0.029145	0.278064	0.207384	-0.110166	-0.639992	-0.896419	0.002561	-0.055203	-0.439748
6150	-1.651286	-0.311645	10.340024	0.215120	0.036216	0.182446	0.206354	-0.118083	-0.637018	-0.894788	-0.001305	-0.057684	-0.442748
6151	-1.371604	-0.341749	9.816529	0.000977	0.097843	0.038236	0.206089	-0.118608	-0.635854	-0.894340	-0.000692	-0.059421	-0.443425
6152	-1.555329	-0.252190	9.379201	-0.154095	0.123012	-0.064113	0.210262	-0.117037	-0.636016	-0.894777	0.003104	-0.060187	-0.442428
6153	-1.515909	0.059092	8.925462	-0.360923	0.104535	-0.070678	0.213112	-0.108724	-0.637713	-0.895235	0.010443	-0.058854	-0.441568
6154	-1.390744	0.118623	9.376336	-0.308581	0.046191	-0.029718	0.218311	-0.098828	-0.640462	-0.895410	0.016280	-0.056882	-0.441295
6155	-1.361616	0.101487	9.976462	-0.115767	-0.007545	-0.023126	0.218031	-0.093166	-0.641103	-0.895589	0.018203	-0.055723	-0.441003
6156	-1.379543	0.325317	10.013040	-0.103701	-0.041318	-0.011028	0.216194	-0.087904	-0.643022	-0.895733	0.019579	-0.053997	-0.440866
6157	-1.126032	0.741020	9.718787	-0.086619	-0.044860	0.001055	0.214756	-0.085609	-0.644430	-0.895743	0.020602	-0.052446	-0.440987
6158	-1.009739	0.610662	9.521214	-0.059532	-0.011894	0.003000	0.212266	-0.082751	-0.644667	-0.895731	0.021433	-0.051642	-0.441066
6159	-0.891651	0.115854	9.683403	-0.011046	0.006431	0.001398	0.213842	-0.086535	-0.643648	-0.895714	0.021531	-0.051670	-0.441094
6160	-0.745318	-0.234557	9.843080	0.068137	-0.000822	-0.011089	0.213061	-0.087336	-0.643642	-0.895870	0.020187	-0.052184	-0.440779
6161	-0.831206	-0.422212	9.892455	0.080857	-0.000919	-0.047012	0.215150	-0.087359	-0.643659	-0.896324	0.018639	-0.052840	-0.439844
6162	-1.141486	-0.062000	9.880209	0.115711	-0.010078	-0.054234	0.214628	-0.088959	-0.642365	-0.896902	0.016403	-0.053590	-0.438663
6163	-1.037032	-0.745597	9.717973	0.110478	0.010801	-0.114242	0.214640	-0.091662	-0.642882	-0.897933	0.014535	-0.054679	-0.436480
6164	-0.950408	-0.714383	9.649608	-0.010968	0.011534	-0.140696	0.215936	-0.091389	-0.641085	-0.899192	0.014856	-0.054682	-0.433869
6165	-0.992164	-1.042626	10.069482	0.083878	0.048146	-0.143032	0.217762	-0.091941	-0.640325	-0.900411	0.013883	-0.056164	-0.431175
6166	-1.084888	-0.822790	9.685238	0.031093	0.077340	-0.147968	0.221672	-0.091839	-0.639194	-0.901638	0.014028	-0.057715	-0.428394
6167	-1.049973	-0.095021	8.613199	-0.144343	0.079187	-0.102736	0.224006	-0.088886	-0.638050	-0.902392	0.017429	-0.057793	-0.426666
6168	-0.860574	0.121468	8.493183	-0.286215	0.102121	-0.024123	0.225286	-0.081087	-0.638960	-0.902393	0.023367	-0.057115	-0.426474
6169	-0.855956	-0.792480	9.973445	-0.143515	0.039156	0.000719	0.227103	-0.076666	-0.640006	-0.902285	0.026304	-0.056489	-0.426614
6170	-1.255779	-0.323713	10.802018	0.022976	-0.079593	-0.001994	0.227362	-0.075460	-0.640524	-0.902432	0.025085	-0.055178	-0.426548
6171	-1.531666	0.901151	10.348547	-0.020386	-0.154425	0.055057	0.223707	-0.074215	-0.641527	-0.902130	0.024066	-0.052148	-0.427626
6172	-1.510629	1.540357	10.120070	-0.003841	-0.084806	0.099304	0.220187	-0.073517	-0.643048	-0.901400	0.023179	-0.050564	-0.429399
6173	-1.677117	1.552929	9.672222	0.138983	-0.007758	0.144206	0.215891	-0.076438	-0.643273	-0.900236	0.020364	-0.051648	-0.431849
6174	-1.895843	1.417960	9.728297	0.163296	0.001436	0.170153	0.214616	-0.088268	-0.640686	-0.898846	0.017133	-0.053084	-0.434700
6175	-2.078397	1.288517	9.972018	0.026768	-0.022483	0.185184	0.212272	-0.091466	-0.639377	-0.897267	0.016115	-0.053019	-0.437997
6176	-2.067667	1.052241	9.817580	-0.020158	-0.081066	0.165670	0.210059	-0.093865	-0.638973	-0.895907	0.015464	-0.051372	-0.440990
6177	-1.810319	0.651956	9.399103	-0.015346	-0.068296	0.129716	0.206419	-0.094389	-0.641527	-0.894825	0.014850	-0.050160	-0.443341
6178	-1.307615	0.378319	9.289539	-0.094574	-0.004417	0.095103	0.204852	-0.094372	-0.641643	-0.893969	0.016282	-0.049203	-0.445121
6179	-1.007990	0.245342	9.626524	-0.250028	0.048390	0.075790	0.203277	-0.090187	-0.643049	-0.893154	0.020952	-0.047979	-0.446694
6180	-0.931658	0.424126	9.802570	-0.323079	0.073990	0.110443	0.202738	-0.083722	-0.644591	-0.891952	0.027151	-0.046393	-0.448923
6181	-0.656805	0.414811	9.732994	-0.401900	0.081499	0.204179	0.205327	-0.075003	-0.646545	-0.889791	0.034668	-0.044446	-0.452875
6182	-0.881454	0.005777	9.849980	-0.478162	0.046969	0.333984	0.203734	-0.064625	-0.649109	-0.886348	0.043175	-0.041113	-0.459166
6183	-1.458681	-0.239998	10.777295	-0.286591	0.135096	0.466771	0.206333	-0.057801	-0.651709	-0.881651	0.048903	-0.041373	-0.467534
6184	-1.122243	-0.036563	10.272007	-0.175406	0.102570	0.531996	0.201896	-0.056952	-0.652706	-0.876378	0.052384	-0.041995	-0.476921
6185	-0.788312	-0.316216	9.908744	-0.077934	0.000583	0.609278	0.198641	-0.057737	-0.653972	-0.870425	0.053000	-0.041977	-0.487636
6186	-0.836873	-0.273065	9.188782	0.052846	0.008138	0.631160	0.194358	-0.066309	-0.652650	-0.864264	0.051496	-0.043238	-0.498524
6187	-1.029599	-0.825635	8.821578	-0.049524	0.060808	0.545677	0.190979	-0.071924	-0.651464	-0.858675	0.052243	-0.044413	-0.507913
6188	-1.368033	-1.123447	9.167099	-0.035670	0.069531	0.407297	0.187860	-0.075934	-0.651312	-0.854421	0.053067	-0.045610	-0.514847
6189	-1.272318	-0.942784	9.881038	0.009681	0.054562	0.265411	0.186565	-0.079154	-0.651045	-0.851644	0.053022	-0.046965	-0.519312
6190	-1.186701	-0.692115	9.966966	-0.159463	0.039571	0.188890	0.184742	-0.079411	-0.651805	-0.849480	0.055840	-0.046126	-0.522627
6191	-1.348381	-0.658825	9.946720	-0.315215	-0.006328	0.184473	0.186292	-0.073638	-0.652718	-0.847193	0.060769	-0.042954	-0.526048
6192	-1.377013	-0.724040	9.887929	-0.198052	-0.040883	0.203581	0.182488	-0.067938	-0.653589	-0.844852	0.063387	-0.040370	-0.529695
6193	-1.533375	-0.799301	9.779798	-0.108806	-0.040796	0.205877	0.179234	-0.065511	-0.657306	-0.842566	0.064454	-0.038813	-0.533312
6194	-1.523074	-0.938857	9.768335	-0.086018	-0.020660	0.207815	0.175716	-0.063880	-0.659989	-0.840262	0.065388	-0.037761	-0.536897
6195	-1.503567	-0.987067	9.729435	-0.047534	-0.000501	0.209828	0.174660	-0.062773	-0.658431	-0.837948	0.065877	-0.037540	-0.540458
6196	-1.723565	-0.857756	9.681188	0.041603	-0.007732	0.213968	0.172190	-0.066249	-0.658025	-0.835706	0.064801	-0.038089	-0.544009
6197	-1.799333	-0.641605	9.616302	0.140974	0.018023	0.237491	0.169851	-0.070528	-0.656975	-0.833284	0.062338	-0.040278	-0.547841
6198	-1.831913	-0.876418	9.915153	0.147839	0.078397	0.267894	0.169738	-0.076988	-0.655686	-0.830469	0.060383	-0.043486	-0.552073
6199	-1.821864	-0.957838	10.019721	0.119773	0.118595	0.276922	0.168319	-0.083968	-0.653871	-0.827440	0.059378	-0.047170	-0.556411
6200	-1.295912	-1.053701	9.821653	-0.006145	0.167861	0.261469	0.171071	-0.089239	-0.651829	-0.824361	0.060966	-0.050139	-0.560534
6201	-1.087900	-1.218444	9.365211	-0.193654	0.147427	0.188587	0.172363	-0.088292	-0.650031	-0.821855	0.065562	-0.050648	-0.563641
6202	-1.212978	-1.286818	9.142251	-0.381166	0.039219	0.126895	0.171831	-0.081705	-0.652865	-0.819871	0.072004	-0.047111	-0.566045
6203	-1.478102	-1.286336	9.437430	-0.458006	0.010724	0.119153	0.173114	-0.070295	-0.657001	-0.817825	0.079489	-0.042259	-0.568383
6204	-1.384099	-1.260215	9.985961	-0.203024	0.039282	0.109321	0.171268	-0.061133	-0.660081	-0.816238	0.083028	-0.040719	-0.570267
6205	-1.287122	-1.370215	10.124545	-0.034653	0.059520	0.088001	0.171784	-0.060592	-0.659310	-0.815136	0.084173	-0.041396	-0.571624
6206	-1.169106	-1.345811	10.157193	0.062887	0.039446	0.053459	0.172568	-0.062476	-0.658026	-0.814617	0.083419	-0.042801	-0.572372
6207	-1.069770	-0.983382	9.147842	0.105306	0.022204	0.046315	0.170229	-0.065150	-0.658267	-0.814255	0.081875	-0.044362	-0.572990
6208	-1.062295	-0.544700	8.681190	0.065522	0.077928	0.036783	0.172583	-0.068933	-0.656222	-0.813886	0.081534	-0.046395	-0.573401
6209	-1.346142	-0.635845	9.630213	0.041816	0.077677	-0.007653	0.175844	-0.070972	-0.654183	-0.813987	0.081678	-0.048029	-0.573104
6210	-1.371774	-0.282070	10.383854	0.089741	-0.008354	-0.055295	0.175979	-0.073391	-0.653152	-0.814811	0.080037	-0.048787	-0.572098
6211	-1.451566	0.267897	10.148384	0.064765	-0.099714	-0.036849	0.173495	-0.072822	-0.653003	-0.815451	0.077740	-0.047750	-0.571591
6212	-1.558962	0.533580	9.812654	0.049966	-0.125166	0.018475	0.170115	-0.075892	-0.653494	-0.815463	0.075340	-0.046263	-0.572017
6213	-1.691516	0.526095	9.811312	0.135971	-0.108481	0.081637	0.166471	-0.079622	-0.652950	-0.814846	0.071602	-0.046117	-0.573387
6214	-1.760171	0.258750	9.763715	0.154121	-0.057217	0.111193	0.162839	-0.086323	-0.652666	-0.813854	0.068196	-0.047064	-0.575132
6215	-1.812352	0.080852	9.832745	-0.001844	-0.020786	0.134348	0.159975	-0.089520	-0.651870	-0.812337	0.067630	-0.046870	-0.577354
6216	-1.917015	-0.228237	9.558591	-0.080457	0.002855	0.120084	0.159319	-0.087632	-0.652638	-0.810851	0.068723	-0.046103	-0.579373
6217	-1.959135	-0.508297	9.295029	-0.097741	-0.000853	0.103405	0.158143	-0.087217	-0.652887	-0.809528	0.069990	-0.045113	-0.581146
6218	-2.334354	-0.681691	9.461923	-0.262934	0.022618	0.086835	0.156961	-0.082905	-0.654683	-0.808132	0.074296	-0.042497	-0.582750
6219	-2.276499	-0.668509	9.765096	-0.263440	0.033500	0.059127	0.157986	-0.074308	-0.657140	-0.807019	0.078725	-0.040113	-0.583878
6220	-1.351232	-0.572792	9.779874	-0.299952	-0.008480	0.045195	0.157707	-0.067308	-0.658814	-0.806028	0.083294	-0.036498	-0.584849
6221	-1.833468	-0.570334	9.372144	-0.128732	-0.085044	0.069239	0.155868	-0.063115	-0.659701	-0.805070	0.084148	-0.033801	-0.586208
6222	-1.707134	-0.756050	9.865196	-0.125993	-0.103059	0.180036	0.151821	-0.060929	-0.661475	-0.802823	0.084710	-0.030922	-0.589358
6223	-1.210942	-0.678961	9.606867	-0.002581	-0.086178	0.260022	0.148044	-0.060904	-0.663252	-0.799804	0.083383	-0.030012	-0.593683
6224	-1.043941	-0.308045	9.632830	-0.050258	-0.058733	0.280030	0.142837	-0.062752	-0.665019	-0.796429	0.083184	-0.028897	-0.598285
6225	-1.071926	-0.494696	9.942000	-0.013282	-0.071512	0.282087	0.138139	-0.063773	-0.664466	-0.793072	0.082137	-0.028122	-0.602909
6226	-1.293821	-0.460542	10.209251	0.009630	-0.036846	0.267370	0.136325	-0.066726	-0.665098	-0.789886	0.081252	-0.028050	-0.607200
6227	-1.243577	-0.851941	11.101974	-0.075364	-0.033409	0.242949	0.133322	-0.066424	-0.665203	-0.786836	0.081633	-0.027046	-0.611142
6228	-0.903117	-0.519432	9.645582	-0.021821	-0.043228	0.248787	0.129013	-0.066911	-0.664781	-0.783785	0.081175	-0.026463	-0.615136
6229	-0.982449	-1.098895	9.087028	0.170771	-0.023790	0.255301	0.127070	-0.071739	-0.664252	-0.780935	0.077782	-0.028625	-0.619089
6230	-1.371985	-1.316701	8.938716	0.079893	0.014399	0.236321	0.124741	-0.077111	-0.664494	-0.778127	0.076439	-0.030166	-0.622708
6231	-1.409422	-1.544329	9.230421	-0.024513	0.014151	0.195192	0.123826	-0.078572	-0.663196	-0.775659	0.076635	-0.030380	-0.625745
6232	-1.403616	-1.732785	9.695907	-0.140992	-0.006251	0.142955	0.121738	-0.076675	-0.664728	-0.773663	0.078519	-0.028698	-0.628058
6233	-1.383363	-1.939850	9.635582	-0.298265	-0.044840	0.128387	0.120294	-0.071556	-0.667038	-0.771608	0.082306	-0.024424	-0.630278
6234	-1.603710	-1.738526	9.540334	-0.291842	-0.087690	0.175536	0.116481	-0.063026	-0.668036	-0.768949	0.085478	-0.019642	-0.633265
6235	-1.668862	-1.734602	9.318946	-0.238067	-0.114016	0.220148	0.113083	-0.057491	-0.671364	-0.765795	0.087471	-0.015206	-0.636927
6236	-1.929105	-1.753964	9.436265	-0.328405	-0.201590	0.341637	0.104455	-0.051347	-0.673616	-0.760887	0.089686	-0.008494	-0.642600
6237	-1.747479	-1.406191	9.721281	-0.204857	-0.195785	0.410535	0.097667	-0.045918	-0.677949	-0.755247	0.090124	-0.003596	-0.649204
6238	-1.791879	-1.178941	10.069709	-0.098690	-0.138893	0.466341	0.089315	-0.046636	-0.678141	-0.748981	0.089634	-0.001020	-0.656500
6239	-1.402572	-0.918290	10.084198	0.060683	-0.025410	0.435597	0.082797	-0.047921	-0.679122	-0.743347	0.088292	-0.002229	-0.663050
6240	-1.529953	-1.005596	9.954565	0.136765	0.016704	0.435918	0.078382	-0.054346	-0.679090	-0.737768	0.086317	-0.005026	-0.669494
6241	-1.263211	-0.832339	9.810660	0.162114	0.064271	0.421210	0.077350	-0.060115	-0.677148	-0.732376	0.084643	-0.008906	-0.675560
6242	-1.209550	-0.985512	9.309734	0.092603	0.000125	0.367445	0.073448	-0.065456	-0.676086	-0.727547	0.083081	-0.010750	-0.680924
6243	-1.310004	-1.151527	9.364078	0.039866	-0.065879	0.319293	0.069546	-0.069995	-0.675799	-0.723270	0.081437	-0.010899	-0.685661
6244	-1.306869	-1.295105	9.587729	0.066168	-0.077028	0.243770	0.066425	-0.073332	-0.675775	-0.720043	0.079229	-0.011061	-0.689303
6245	-1.280156	-1.330680	9.721901	0.031864	-0.064446	0.177130	0.062780	-0.077327	-0.674715	-0.717666	0.077758	-0.010877	-0.691947
6246	-1.091873	-1.380643	9.775765	-0.002726	-0.035316	0.137234	0.059521	-0.077836	-0.675335	-0.715763	0.077138	-0.010518	-0.693990
6247	-0.947161	-1.394753	9.786520	0.004583	-0.018914	0.106797	0.058224	-0.079983	-0.675583	-0.714297	0.076707	-0.010470	-0.695547
6248	-0.802755	-1.351746	9.615643	0.001455	-0.026308	0.062499	0.055617	-0.079961	-0.676337	-0.713426	0.076166	-0.010183	-0.696505
6249	-0.784048	-1.226354	9.689588	-0.017551	0.001004	0.029130	0.054700	-0.081284	-0.674781	-0.713003	0.076334	-0.009956	-0.696923
6250	-0.816104	-1.072226	9.753860	0.016089	0.035637	-0.020599	0.055621	-0.080773	-0.676596	-0.713293	0.076464	-0.010629	-0.696601
6251	-0.785150	-0.985090	9.889791	0.081201	0.042927	-0.055355	0.055875	-0.081297	-0.674791	-0.714191	0.075803	-0.012222	-0.695727
6252	-0.694070	-0.874299	9.872993	0.156757	0.004566	-0.084447	0.057581	-0.085350	-0.673515	-0.715592	0.073507	-0.014313	-0.694493
6253	-0.587676	-0.925635	10.276529	0.222261	-0.037544	-0.133885	0.057585	-0.089910	-0.670935	-0.717795	0.069694	-0.016567	-0.692559
6254	-0.708482	-0.883820	9.911131	0.231117	-0.041251	-0.161523	0.057094	-0.098667	-0.670418	-0.720358	0.065717	-0.018923	-0.690222
6255	-0.704978	-0.625648	9.425106	0.135406	0.057351	-0.176934	0.058667	-0.102581	-0.668883	-0.722968	0.064453	-0.021263	-0.687540
6256	-1.225978	-0.553505	9.718903	0.086875	0.170594	-0.151541	0.061788	-0.103663	-0.665681	-0.725076	0.065466	-0.024700	-0.685104
6257	-1.717863	-0.524979	9.904343	0.116080	0.176166	-0.096050	0.067532	-0.105868	-0.663920	-0.726468	0.066085	-0.028618	-0.683417
6258	-1.564021	-0.433448	9.847053	0.257497	0.119789	-0.054638	0.072246	-0.111304	-0.662669	-0.727481	0.063871	-0.033777	-0.682313
6259	-1.096876	-0.329838	9.622429	0.323665	0.017691	-0.013521	0.073822	-0.120310	-0.657780	-0.728070	0.059249	-0.038341	-0.681861
6260	-1.175596	0.007129	9.712833	0.283173	-0.044476	0.001115	0.072278	-0.129844	-0.655190	-0.728417	0.054377	-0.041527	-0.681709
6261	-1.422699	0.279895	10.122417	0.294236	-0.004252	0.025077	0.072295	-0.138178	-0.652353	-0.728403	0.049830	-0.045426	-0.681823
6262	-1.510847	0.565858	10.077598	0.294891	0.065188	0.019419	0.072318	-0.148668	-0.649130	-0.728364	0.046265	-0.050386	-0.681768
6263	-1.496545	0.581184	9.626675	0.168979	0.096070	-0.016332	0.072977	-0.153640	-0.646556	-0.728655	0.044935	-0.054031	-0.681266
6264	-1.693339	0.379945	9.285962	0.038868	0.081212	-0.050186	0.075979	-0.155949	-0.644773	-0.729290	0.045389	-0.055670	-0.680424
6265	-1.711615	0.165732	9.268385	-0.072036	0.064602	-0.063632	0.079879	-0.153013	-0.643512	-0.730030	0.047211	-0.055559	-0.679514
6266	-1.659891	-0.070240	9.179145	-0.233518	-0.005089	-0.090169	0.079880	-0.149936	-0.646093	-0.731041	0.050511	-0.052196	-0.678457
6267	-1.716411	-0.343891	9.390814	-0.389812	-0.045530	-0.101964	0.078294	-0.141043	-0.648787	-0.732067	0.055548	-0.046131	-0.677395
6268	-1.667167	-0.554971	9.546739	-0.452861	-0.065652	-0.078246	0.078795	-0.128154	-0.654208	-0.732654	0.061219	-0.038916	-0.676724
6269	-1.708247	-0.514975	10.010189	-0.474405	-0.056402	-0.010085	0.075630	-0.112793	-0.659340	-0.732232	0.067289	-0.031655	-0.676983
6270	-1.345957	-0.658574	10.018758	-0.312635	-0.054047	0.108882	0.074826	-0.102301	-0.663202	-0.730353	0.070925	-0.026746	-0.678851
6271	-0.628176	-0.542805	9.686226	-0.199931	-0.037092	0.207280	0.072471	-0.097042	-0.666022	-0.727276	0.073085	-0.023762	-0.682029
6272	-0.541150	-0.595756	9.628686	-0.215819	-0.040482	0.312421	0.068798	-0.091880	-0.666506	-0.722687	0.075381	-0.020655	-0.686742
6273	-0.790796	-0.819831	9.676023	-0.159595	-0.078633	0.397672	0.062005	-0.088717	-0.668000	-0.717006	0.076259	-0.017870	-0.692652
6274	-0.809289	-0.985738	9.714330	-0.143178	-0.063923	0.428194	0.056527	-0.086925	-0.670280	-0.710824	0.077131	-0.015592	-0.698954
6275	-0.723793	-2.733155	10.134692	-0.235698	-0.075947	0.429673	0.050259	-0.083640	-0.672552	-0.704463	0.079110	-0.011762	-0.705220
6276	-0.800924	-0.690129	10.323449	-0.242244	-0.061272	0.449817	0.045940	-0.078885	-0.674065	-0.697704	0.081407	-0.008167	-0.711699
6277	-0.595668	-0.267420	9.995239	0.001232	-0.003510	0.394655	0.041245	-0.077503	-0.675963	-0.692090	0.081051	-0.008652	-0.717194
6278	-1.095331	-0.664948	9.416112	0.181923	0.055012	0.343805	0.038377	-0.082836	-0.672973	-0.687415	0.079119	-0.012557	-0.721833
6279	-1.482729	-0.830254	9.141335	0.193084	0.105964	0.264410	0.038124	-0.089007	-0.669875	-0.683883	0.077708	-0.017110	-0.725240
6280	-1.734608	-1.077186	9.541186	0.038375	0.116470	0.176855	0.038133	-0.093041	-0.668586	-0.681319	0.078670	-0.019512	-0.727485
6281	-2.052867	-1.055124	9.845774	-0.223021	0.110340	0.061085	0.041126	-0.090913	-0.668222	-0.680048	0.083115	-0.017781	-0.728225
6282	-2.391214	-0.883140	9.681803	-0.397454	0.061479	-0.017265	0.042668	-0.081911	-0.670037	-0.679585	0.089278	-0.012778	-0.728032
6283	-2.197577	-1.061937	9.345049	-0.451206	0.023877	-0.065450	0.042901	-0.069675	-0.673649	-0.679712	0.095649	-0.006381	-0.727188
6284	-2.087191	-0.929757	9.943227	-0.396586	0.001935	-0.081760	0.044041	-0.053821	-0.678557	-0.680096	0.100934	-0.000459	-0.726142
6285	-1.721923	-1.193663	9.945335	-0.252681	-0.043583	-0.092009	0.043617	-0.044112	-0.679324	-0.680922	0.103629	0.003993	-0.724976
6286	-1.325458	-1.439235	9.662346	-0.165232	-0.025098	-0.077721	0.043862	-0.038325	-0.680356	-0.681693	0.105366	0.006913	-0.723979
6287	-1.142874	-1.824553	9.442613	-0.149642	0.006102	-0.049052	0.045421	-0.033375	-0.682690	-0.682095	0.107373	0.009120	-0.723280
6288	-1.016040	-2.137100	9.429811	-0.074564	0.035534	-0.013627	0.045410	-0.030004	-0.682818	-0.682123	0.108760	0.009767	-0.723038
6289	-1.293227	-2.142078	9.542373	-0.036441	0.074003	0.022488	0.046712	-0.029343	-0.682699	-0.681745	0.110221	0.009290	-0.723180
6290	-1.690923	-2.152046	9.672943	0.036715	0.077768	0.060675	0.047239	-0.030830	-0.682445	-0.680944	0.110715	0.007589	-0.723878
6291	-1.498909	-1.984097	9.427450	0.069916	0.090618	0.048827	0.049455	-0.031920	-0.681043	-0.680415	0.110993	0.005298	-0.724353
6292	-1.334545	-2.090841	9.072231	0.042311	0.064935	0.005367	0.051552	-0.034102	-0.681061	-0.680432	0.111216	0.003811	-0.724313
6293	-1.585306	-2.076518	9.185310	0.116286	-0.000925	-0.031084	0.051036	-0.036651	-0.680283	-0.681151	0.109546	0.002292	-0.723897
6294	-1.797449	-2.066502	9.423509	0.160350	-0.006469	-0.054859	0.051044	-0.041889	-0.677962	-0.682291	0.107123	0.000200	-0.723190
6295	-1.518343	-1.950256	9.485353	0.135880	0.006321	-0.061458	0.050531	-0.045382	-0.677185	-0.683480	0.105310	-0.001627	-0.722331
6296	-1.208403	-1.738647	9.275179	0.138772	0.020896	-0.106684	0.051452	-0.048754	-0.676161	-0.685311	0.103577	-0.003672	-0.720838
6297	-1.341834	-1.550400	9.526213	0.117332	0.020715	-0.154800	0.051986	-0.052800	-0.675521	-0.687793	0.102222	-0.005213	-0.718654
6298	-1.713630	-1.435700	9.514750	0.219107	0.013375	-0.189363	0.054082	-0.058192	-0.672829	-0.690956	0.099277	-0.008138	-0.716001
6299	-1.752037	-1.448407	10.042297	0.327963	-0.011249	-0.198010	0.054111	-0.067355	-0.671801	-0.694438	0.094568	-0.012180	-0.713207
6300	-1.302961	-1.581320	10.311067	0.407514	-0.001210	-0.254821	0.054655	-0.078115	-0.668195	-0.698818	0.088808	-0.017470	-0.709550
6301	-0.897026	-1.788189	10.083918	0.424599	0.002439	-0.293473	0.057420	-0.087831	-0.665510	-0.703717	0.082949	-0.022857	-0.705251
6302	-0.772175	-1.705758	9.493345	0.297828	0.025100	-0.337518	0.060441	-0.097139	-0.662181	-0.708944	0.079121	-0.026827	-0.700299
6303	-0.773103	-1.531958	8.960489	0.190004	0.042348	-0.353783	0.063188	-0.103071	-0.658849	-0.714179	0.077140	-0.029316	-0.695082
6304	-0.981812	-1.238857	8.962651	0.136070	0.093518	-0.324625	0.069475	-0.110144	-0.657611	-0.718840	0.076544	-0.032016	-0.690206
6305	-1.050550	-0.963620	9.287521	0.163667	0.100924	-0.287600	0.074180	-0.113418	-0.656101	-0.723008	0.075690	-0.035043	-0.685786
6306	-1.139646	-0.454441	9.793110	0.295936	0.057346	-0.213066	0.077440	-0.117064	-0.652772	-0.726331	0.072204	-0.039580	-0.682395
6307	-1.140017	0.156080	10.334553	0.382450	-0.008143	-0.114736	0.078772	-0.129180	-0.648915	-0.728464	0.066506	-0.044270	-0.680410
6308	-1.288636	0.487880	10.361822	0.344617	-0.028075	-0.022629	0.078257	-0.139363	-0.642718	-0.729250	0.060981	-0.048491	-0.679797
6309	-1.641047	0.573042	10.143694	0.332752	-0.029641	0.099120	0.073852	-0.151163	-0.640622	-0.728349	0.055469	-0.052488	-0.680938
6310	-1.730407	0.601224	9.994431	0.447069	-0.029221	0.215980	0.071659	-0.163509	-0.636737	-0.725908	0.048190	-0.058359	-0.683615
6311	-1.596689	0.870826	9.961054	0.585520	0.051505	0.264539	0.068414	-0.177166	-0.630262	-0.722760	0.039906	-0.067188	-0.686667
6312	-1.628458	0.936043	9.351975	0.640376	0.040648	0.268528	0.067259	-0.196073	-0.620319	-0.719468	0.030704	-0.076749	-0.689588
6313	-1.850887	1.062319	9.121234	0.465345	-0.024480	0.254809	0.061289	-0.214017	-0.613953	-0.716259	0.023103	-0.082837	-0.692515
6314	-1.945546	1.204636	9.285573	0.274897	-0.093337	0.222561	0.057265	-0.228075	-0.607988	-0.713442	0.017364	-0.085381	-0.695276
6315	-2.266079	1.184741	9.282302	0.107224	-0.146665	0.186712	0.051136	-0.233243	-0.605618	-0.711142	0.013330	-0.084771	-0.697791
6316	-2.411309	1.335815	9.926368	0.046498	-0.139594	0.143920	0.046185	-0.234948	-0.606354	-0.709370	0.010338	-0.083447	-0.699803
6317	-1.978053	1.465560	9.624982	0.069902	-0.041011	0.051611	0.042396	-0.237311	-0.604130	-0.708744	0.008574	-0.083844	-0.700413
6318	-1.876843	1.459786	9.284991	-0.045263	-0.052188	0.003063	0.040962	-0.237833	-0.603989	-0.708751	0.008344	-0.082446	-0.700575
6319	-1.625656	1.369641	9.511707	-0.080157	-0.086913	0.012180	0.037049	-0.235387	-0.606539	-0.708721	0.008142	-0.080125	-0.700876
6320	-1.107061	1.308102	9.506083	-0.080057	-0.106939	0.014081	0.035484	-0.233232	-0.608591	-0.708639	0.007621	-0.077464	-0.701264
6321	-0.921588	1.342307	9.551499	-0.066894	-0.117868	0.014169	0.032606	-0.232653	-0.607923	-0.708622	0.006769	-0.074889	-0.701570
6322	-0.839239	1.265878	9.666414	-0.045107	-0.110483	0.032732	0.029478	-0.233030	-0.608672	-0.708265	0.005675	-0.072670	-0.702173
6323	-0.854611	1.468865	9.937961	-0.025176	-0.070232	0.046600	0.025949	-0.231509	-0.608902	-0.707719	0.004823	-0.071354	-0.702865
6324	-0.762819	1.430604	9.952682	-0.094682	-0.022686	0.080327	0.024648	-0.229362	-0.611473	-0.706581	0.005592	-0.069685	-0.704170
6325	-0.788582	1.269207	9.906972	-0.308592	0.028346	0.114242	0.022811	-0.224102	-0.613521	-0.704892	0.010007	-0.065774	-0.706188
6326	-0.913226	1.611665	9.519349	-0.603695	0.088506	0.171703	0.022271	-0.212546	-0.618547	-0.702161	0.019401	-0.058501	-0.709346
6327	-0.646297	1.257408	9.891332	-0.311698	0.140182	0.239573	0.022251	-0.199653	-0.624222	-0.698461	0.025259	-0.056170	-0.712993
6328	-0.702814	0.952382	9.370445	0.306024	0.109876	0.267685	0.021997	-0.203681	-0.622672	-0.694648	0.022109	-0.062179	-0.716317
6329	-1.001233	0.840827	9.284482	0.530196	0.036966	0.268005	0.018605	-0.212486	-0.616710	-0.690953	0.014689	-0.070432	-0.719310
6330	-1.045200	0.987130	9.881418	0.562339	-0.013425	0.223931	0.015231	-0.227618	-0.609460	-0.687865	0.006269	-0.078376	-0.721567
6331	-1.104107	1.218776	10.116954	0.602803	-0.039049	0.202010	0.011207	-0.245157	-0.600914	-0.685035	-0.003161	-0.086584	-0.723340
6332	-1.162553	1.333330	9.880378	0.569750	-0.014502	0.161192	0.007828	-0.258808	-0.593921	-0.682646	-0.011595	-0.094591	-0.724508
6333	-1.240717	1.541896	9.709745	0.547050	0.005514	0.133348	0.004957	-0.272970	-0.583576	-0.680536	-0.019483	-0.102587	-0.725236
6334	-0.928951	1.881368	9.602198	0.435105	0.023648	0.101372	0.002621	-0.287432	-0.575559	-0.678823	-0.025409	-0.109158	-0.725698
6335	-0.920231	2.078868	9.662658	0.341382	0.036331	0.097176	0.000540	-0.298135	-0.569092	-0.677143	-0.029985	-0.114579	-0.726257
6336	-1.234096	2.184604	9.810035	0.204117	0.023283	0.078024	-0.000383	-0.301722	-0.564696	-0.675833	-0.032729	-0.117794	-0.726844
6337	-1.350089	2.236742	9.646458	0.107993	0.003006	0.053568	-0.000246	-0.305217	-0.563278	-0.674976	-0.034515	-0.119406	-0.727295
6338	-1.448525	2.144567	9.483421	0.076692	0.006562	0.029412	-0.001945	-0.307336	-0.561329	-0.674485	-0.035665	-0.120572	-0.727503
6339	-1.474482	2.018824	9.310988	0.100327	0.035832	0.025802	-0.001956	-0.306513	-0.559909	-0.673953	-0.036775	-0.122550	-0.727610
6340	-1.594759	1.960559	9.227436	0.167628	0.059669	0.031642	-0.001437	-0.310261	-0.556428	-0.673223	-0.038383	-0.125752	-0.727657
6341	-1.653016	2.047236	9.280916	0.183182	0.061546	0.048323	-0.001305	-0.315487	-0.552817	-0.672225	-0.040250	-0.129281	-0.727860
6342	-1.715701	2.052216	9.366815	0.119942	0.051473	0.073856	-0.000905	-0.319926	-0.551143	-0.670919	-0.041443	-0.131642	-0.728575
6343	-1.692594	2.279734	9.754282	0.034029	0.023075	0.092830	-0.000519	-0.320321	-0.549726	-0.669486	-0.041943	-0.132460	-0.729715
6344	-1.668145	2.202367	9.628605	0.067237	-0.013409	0.103213	-0.004436	-0.321615	-0.548663	-0.667956	-0.043450	-0.133159	-0.730901
6345	-1.525265	2.062915	9.570374	0.170887	-0.044411	0.077958	-0.005346	-0.324559	-0.547366	-0.666796	-0.046691	-0.135090	-0.731406
6346	-1.257765	2.077513	9.462658	0.234374	-0.068173	0.032182	-0.007575	-0.327729	-0.543089	-0.666281	-0.051038	-0.137563	-0.731123
6347	-0.973415	2.091669	9.215870	0.168266	-0.047297	-0.019853	-0.009792	-0.333599	-0.539071	-0.666544	-0.054004	-0.139487	-0.730305
6348	-0.838704	2.154644	9.261217	0.067366	-0.042988	-0.085895	-0.009667	-0.336268	-0.536104	-0.667826	-0.055424	-0.139977	-0.728932
6349	-0.997792	2.154667	9.360549	0.052075	-0.059596	-0.129330	-0.009408	-0.336266	-0.535589	-0.669839	-0.056707	-0.140127	-0.726956
6350	-1.204764	2.092696	9.650595	0.057733	-0.087126	-0.155108	-0.009141	-0.339226	-0.534560	-0.672237	-0.058443	-0.139961	-0.724633
6351	-1.513855	2.200158	9.596409	0.012217	-0.100036	-0.165487	-0.007449	-0.339637	-0.533283	-0.674922	-0.059641	-0.139019	-0.722217
6352	-1.430705	2.457628	9.562389	-0.150904	-0.044421	-0.156256	-0.005088	-0.337542	-0.536916	-0.677474	-0.057947	-0.136408	-0.720460
6353	-1.487557	2.750708	9.469954	-0.317091	0.029320	-0.199681	-0.003529	-0.331653	-0.539766	-0.680648	-0.052704	-0.132512	-0.718597
6354	-1.727553	2.529387	9.613434	-0.309902	0.034751	-0.204267	0.001173	-0.325016	-0.545223	-0.683800	-0.047581	-0.128725	-0.716648
6355	-1.442931	2.491040	9.490733	-0.191336	-0.005144	-0.149140	0.004046	-0.319292	-0.549633	-0.686153	-0.044649	-0.126122	-0.715048
6356	-1.100566	2.479473	9.426555	-0.045002	-0.050418	-0.067100	0.005867	-0.314478	-0.551841	-0.687286	-0.044723	-0.124827	-0.714182
6357	-0.887493	2.295698	9.733214	0.008912	-0.037408	-0.007768	0.005339	-0.314327	-0.550803	-0.687509	-0.045369	-0.124505	-0.713983
6358	-0.843638	2.194442	9.645790	-0.063361	-0.006276	0.041662	0.004299	-0.313119	-0.552602	-0.686990	-0.044829	-0.123457	-0.714698
6359	-0.973959	2.222919	9.606567	-0.137137	-0.000838	0.061577	0.001687	-0.312553	-0.552839	-0.686258	-0.043127	-0.121470	-0.715846
6360	-1.171517	2.198575	9.637988	-0.063523	0.001016	0.052712	0.000902	-0.309595	-0.554639	-0.685556	-0.042507	-0.120509	-0.716717
6361	-1.325284	2.082254	9.481297	0.026741	-0.000756	0.041175	0.001432	-0.309082	-0.556709	-0.684971	-0.042992	-0.120891	-0.717183
6362	-1.470549	2.211725	9.436150	0.064674	0.003734	-0.000181	0.001029	-0.309321	-0.554124	-0.684915	-0.043963	-0.121851	-0.717015
6363	-1.330937	2.250001	9.291567	0.094608	-0.022757	-0.020287	0.000654	-0.313099	-0.554639	-0.685205	-0.045529	-0.122974	-0.716449
6364	-1.191346	2.293113	9.154252	0.148950	-0.055591	-0.029185	0.000263	-0.318853	-0.550507	-0.685628	-0.048434	-0.124353	-0.715615
6365	-1.133660	2.331938	9.217745	0.175139	-0.086601	-0.017007	-0.000255	-0.322204	-0.548955	-0.685941	-0.052022	-0.125754	-0.714818
6366	-1.047691	2.521104	9.610061	0.189139	-0.079276	-0.012344	-0.003258	-0.325115	-0.546608	-0.686120	-0.055857	-0.127362	-0.714072
6367	-0.797852	2.720012	9.941634	0.188583	-0.055579	-0.043765	-0.002994	-0.329675	-0.543772	-0.686699	-0.059129	-0.129399	-0.712884
6368	-0.195781	2.835597	9.622422	0.185921	-0.015288	-0.056740	-0.001957	-0.333423	-0.539650	-0.687330	-0.061892	-0.131886	-0.711585
6369	0.272613	2.650934	8.817676	0.194478	0.014096	-0.054860	-0.001424	-0.339608	-0.537075	-0.687851	-0.064285	-0.134921	-0.710299
6370	0.465070	2.732894	8.753410	0.164687	0.030539	-0.058723	-0.000904	-0.344698	-0.532950	-0.688371	-0.066092	-0.137737	-0.709088
6371	0.209462	2.762431	9.097095	0.133091	0.046930	-0.044158	0.001446	-0.347802	-0.530517	-0.688706	-0.067278	-0.140269	-0.708154
6372	-0.545623	2.897559	9.653631	0.031680	0.125221	-0.063293	0.004445	-0.348900	-0.528992	-0.689136	-0.065885	-0.142515	-0.707418
6373	-1.012617	3.272835	9.916178	-0.159420	0.183432	-0.059776	0.009270	-0.348140	-0.528514	-0.689676	-0.061079	-0.142795	-0.707266
6374	-1.217585	2.748134	9.263604	-0.234928	0.166981	-0.031498	0.011620	-0.342542	-0.532662	-0.689872	-0.055512	-0.141796	-0.707735
6375	-1.451251	2.201508	9.251357	-0.117707	0.094066	0.013525	0.013836	-0.337740	-0.535518	-0.689561	-0.052730	-0.141350	-0.708340
6376	-1.642563	1.892202	9.667701	0.024443	0.069478	0.012440	0.016837	-0.336430	-0.536057	-0.689151	-0.052253	-0.142622	-0.708519
